# Supplementary material for: Molecular characterization of the conoid complex in Toxoplasma reveals its conservation in all apicomplexans, including Plasmodium species
Source: PLoS Biol. 2021 Mar 11;19(3):e3001081. doi: 10.1371/journal.pbio.3001081 (PMC7951837; doi:10.1371/journal.pbio.3001081)
Supplement: S1 Table — Footnotes: aKnown localization defined as “apex” when low-resolution imaging only has identified a punctum at the apex of the cell. AA, apical annuli; APR, apical polar ring; CCR, conoid canopy ring; ICMT, intraconoidal microtubules; PM, plasma membrane: bLOPIT assignment strength: ● (black), Protein assigned to one of the 2 apical clusters at >99% probability in (before “/”) the analysis of concatenated 3 or 2 datasets where the protein was full quantified or (after “/”) the analysis of individual hyperLOPIT datasets; ● (grey), as for above except apical assignment probability is below the 99% threshold; ● (yellow), assignment to a cluster other than apical in 1 noncatenated hyperLOPIT datasets. For BioID proteomic experiments, the detection of a protein by a given bait is indicated by ●. For Hu’s and colleagues’ 2006 proteomic study, proteins enriched with conoid fractions by at least 2-fold (ToxoDB Release 49) are indicated by ●: cMutant phenotype fitness scores where more strongly negative scores indicate increasing detrimental competitive growth in in vitro culture conditions for T. gondii [40].* References for localization data: [31–34,36,39,46,49,62–64,66,68,69,71–80]; TS, this study. (XLSX) [file pbio.3001081.s001.xlsx]

## Sheet: Table S1
	T. gondii ME49	Protein Name		a Known Localization	* Ref for Localization		bProteomics						c T. gondii KO phenotype
							hyperLOPIT	BioID			Hu et al.
								SAS6-like	RNG2	MORN3
	209200			conoid canopy punctum	TS		●/●●						-1.6
	274160			conoid canopy punctum	TS		●/●●●						-2.8
	219070			conoid canopy punctum	TS		●						-2.2
	253600			conoid canopy ring	36, TS		●/●●●				●		-2.4
	306350			conoid canopy ring	36, TS		●/●●●						-0.8
	284620			conoid canopy ring	TS		●						-1
	250340	Centrin 2		CCR+AA	62, 46, 63		●/●●●				●		-4.4
	297180			conoid body	36, TS		●/●●●	●	●		●		-1.5
	222350			conoid body	36, 31, TS		●/●●●	●	●		●		-1.3
	226040	CAM3		conoid body	30		●/●●●				●		-3.3
	243250	MyoH		conoid body	28		●/●●●	●	●		●		-3.9
	246930	CAM1		conoid body	46, 28		●/●●●				●		1.09
	256030	DCX		conoid body	32, 33		●/●●●	●	●	●	●		-5
	262010	CAM2		conoid body	46, 30		●/●●●				●		-0.8
	291880			conoid body	36, TS		●/●●●	●	●		●		1.77
	301420	SAS6L		conoid body	39, 49, TS		●/●●●	●	●		●		-1.6
	274120			conoid body	31, TS		●/●●	●	●		●		0.64
	246720			conoid base	36, 31, TS		●/●●●	●	●		●		0.24
	258090			conoid base	36, 31, TS		●/●●●	●	●		●		-1.3
	266630	CPH1		conoid base	36, 31, TS		●/●●●	●	●		●		-4.2
	244470	RNG2		conoid base+APR2	34, 24, TS		●/●●●	●	●		●		-4.2
	239300	ICMAP1		ICMT	64		●/●●●				●		-0.7
	208340			APR1	36, TS		●/●●●	●	●		●		-0.8
	315510	APR1		APR2	29		●/●●●	●	●		●		-0.1
	250840	MLC3		APR1	28, TS		●/●●		●		●		-1.9
	227000			APR1/2	36, 31		●/●●●	●	●		●		-3.2
	267370	Kinesin A		APR1/2	29		●/●●●	●	●		●		-2.7
	219500			APR1/2	TS		●		●				0
	278780			APR2	36, TS		●/●●●	●	●	●			-2.8
	320030			APR2	36, 31, TS		●/●●●	●	●	●	●		-0.2
	214880	AC4		apical cap	73		●/●●●			●			0.01
	225690	AC7		apical cap	73		●/●●●		●	●			0
	229640	AC8		apical cap	74		●/●●●			●			-0.1
	233030	GAP70		apical cap	80		●/●●●						-0.2
	235380	TLAP3/AC5		apical cap	73, 71, 72		●/●●●	●	●	●	●		1.44
	239770	IMC11		apical cap	30		●/●●●			●			1.53
	246950	AC9		apical cap	74, 73		●/●●●			●			-3.9
	250820	AC2		apical cap	73		●/●●●		●	●			0.5
	260820	ISP1		apical cap	75		●/●●●						0.36
	292950	AC10		apical cap	34		●/●●●			●			-2.6
	293190			apical cap	36		●/●●●				●		1.18
	308860	AC3		apical cap	73		●/●●●		●	●			-0.4
	230340	AAP4–PAP2		apical annuli	62		●/●●●	●	●	●			-1.1
	242790	AAP1–PAP1		apical annuli	69, 77, 62		●/●●●						0.02
	295850	AAP2		apical annuli	69, 36		●/●●●						-1.6
	313480	AAP3		apical annuli	46		●/●●●						-1.7
	319900	AAP5		apical annuli	46		●/●●●			●			-1.5
	275670	IMC15		apical cap+basal complex	76		●/●●●	●	●	●	●		-0.9
	225020	CIP3		apex	31		●/●●●	●	●		●		-2.8
	226990			apex	31		●/●●●	●	●		●		1.41
	234270			apex	31		●/●●●	●			●		-0.4
	252880	CRMP		apex	71		●/●●●	●	●		●		-2.4
	255895			apex	31		●/●●●	●	●				0.23
	257300	CIP2		apex	31		●/●●●	●	●		●		-2.5
	295420			apex	36, 31		●/●●●	●	●		●		-1.6
	311260	MLC5		apex	28		●/●●●				●		-0.3
	315780	MLC7		apex	28		●/●●●				●		-0.1
	239560	MyoE		apex	68		●/●●				●		0.11
	206430	FRM1		apex	66		●						-3.2
	313780			apex	31		●	●	●		●		0.71
	201760	TLAP4		SPMT	78, 79		●/●●●				●		0.54
	248740			SPMT	74		●/●●●			●			-4
	226220	IMC9		basal complex			●/●●●			●			-2.1
	204880						●/●●●				●		0.23
	217688						●/●●●				●		-0.5
	220510						●/●●●						0.89
	223790						●/●●●	●	●		●		0
	224540						●/●●●		●		●		0.44
	224700						●/●●●	●	●		●		-1.6
	226290						●/●●●						1.17
	227952						●/●●●						-0.6
	238380						●/●●●				●		0.66
	241880						●/●●●						0.52
	245640						●/●●●	●	●	●	●		-0.3
	255160						●/●●●						NA
	257430						●/●●●						-0.9
	260825						●/●●●		●				2.13
	263200						●/●●●						-0.6
	264430						●/●●●						0.37
	266080						●/●●●				●		1.77
	271880						●/●●●		●				-0.3
	289990						●/●●●						-0.7
	293540						●/●●●	●	●		●		0
	309885						●/●●●						0.64
	314080						●/●●●						2.05
	220370						●/●●	●					-1.2
	269330						●/●●				●		-3.2
	281650						●/●●	●	●		●		-0.9
	299190						●/●●				●		-2.6
	209490						●						0.49
	232560						●						-0.4
	239600	ROP2L7					●						0.98
	271780						●						-2.8
	287220						●						0.51
	307020						●						0.64
