# Supplementary material for: Molecular characterization of the conoid complex in Toxoplasma reveals its conservation in all apicomplexans, including Plasmodium species
Source: PLoS Biol. 2021 Mar 11;19(3):e3001081. doi: 10.1371/journal.pbio.3001081 (PMC7951837; doi:10.1371/journal.pbio.3001081)
Supplement: S2 Table — Footnotes: aPCR plasmid templates P5 and P6 as described in Barylyuk and colleagues (2020) [36]: bEndogenous gene fusion method for epitope-tagging or birA*-tagging as described in Barylyuk and colleagues (2020) or Wall and colleagues (2016), respectively. (XLSX) [file pbio.3001081.s002.xlsx]

## Sheet: Table S2
Target Gene ID	Primer Name	Sequence (5’ to 3’)	a PCR Template	b Notes
TGME49_274120	274120C_sgRNA_Fw	TGTGGTCTCAAGTTGCTGAAGAGGCGTGTATTCCGTTTTAGAGCTAGAAATAGCAAG	P5	gene-specific sgRNA for integration into P5 for expression of the sgRNA and Cas9
	274120C_Fw	ATAACCGAACAAGCCATCAGCCGGAAACAGGGATCTGCAGGATCTGCTG	P6	to generate amplicon containing a linker, reporter tag, resistance cassette, and gene-specific homology arms for CRISPR-assisted homologous integration
	274120C_Rv	TGTCCTTGGTTTCGTTTTTACACCTGCGCCCGGTCACATGTGCATCCTC	P6	to generate amplicon containing a linker, reporter tag, resistance cassette, and gene-specific homology arms for CRISPR-assisted homologous integration
TGME49_250840	250840C_sgRNA_Fw	TGTGGTCTCAAGTTGCTCTGACTCTTCCCAGTGCGTTTTAGAGCTAGAAATAGCAAG	P5	gene-specific sgRNA for integration into P5 for expression of the sgRNA and Cas9
	250840C_Fw	CTCAGGCTCGTCGCCCTCGTCCCACAGAAGGGATCTGCAGGATCTGCTG	P6	to generate amplicon containing a linker, reporter tag, resistance cassette, and gene-specific homology arms for CRISPR-assisted homologous integration
	250840C_Rv	GAAGTCATGTGGCGCTCAGATTCCTGTTCCCGGTCACATGTGCATCCTC	P6	to generate amplicon containing a linker, reporter tag, resistance cassette, and gene-specific homology arms for CRISPR-assisted homologous integration
TGME49_219070	219070C_sgRNA_Fw	TGTGGTCTCAAGTTGAGTAGACAAAAACGAACTGGTTTTAGAGCTAGAAATAGCAAG	P5	gene-specific sgRNA for integration into P5 for expression of the sgRNA and Cas9
	219070C_Fw	CCGTCCCCACCATCCTCAGATGAGGGCGAGGGATCTGCAGGATCTGCTG	P6	to generate amplicon containing a linker, reporter tag, resistance cassette, and gene-specific homology arms for CRISPR-assisted homologous integration
	219070C_Rv	GAGTTGAGAGTCTAAGACCCCCACTCCCGTCGGTCACATGTGCATCCTC	P6	to generate amplicon containing a linker, reporter tag, resistance cassette, and gene-specific homology arms for CRISPR-assisted homologous integration
TGME49_274160	274160C_sgRNA_Fw	TGTGGTCTCAAGTTGCTTGTCTAGAGCACGACAAGGTTTTAGAGCTAGAAATAGCAAG	P5	gene-specific sgRNA for integration into P5 for expression of the sgRNA and Cas9
	274160C_Fw	CGACATGCTTCTGGAGGAAGTCGACAAGAGACAGGGATCTGCAGGATCTGCTG	P6	to generate amplicon containing a linker, reporter tag, resistance cassette, and gene-specific homology arms for CRISPR-assisted homologous integration
	274160C_Rv	GCCTCGCTTCTTCGCCACGATAAAACGCTGAACAGCATCCTGCAAGTGCATAGAAG	P6	to generate amplicon containing a linker, reporter tag, resistance cassette, and gene-specific homology arms for CRISPR-assisted homologous integration
TGME49_284620	284620C_sgRNA_Fw	TGTGGTCTCAAGTTGAGATGCCTTAACTGTCGAAGTTTTAGAGCTAGAAATAGCAAG	P5	gene-specific sgRNA for integration into P5 for expression of the sgRNA and Cas9
	284620C_Fw	AGCGATGCTGAAAGGTCCGAAAAGAGCGACGGATCTGCAGGATCTGCTG	P6	to generate amplicon containing a linker, reporter tag, resistance cassette, and gene-specific homology arms for CRISPR-assisted homologous integration
	284620C_Rv	CCAGCTGCATGCACAAAAATAGATGCTTCACGGTCACATGTGCATCCTC	P6	to generate amplicon containing a linker, reporter tag, resistance cassette, and gene-specific homology arms for CRISPR-assisted homologous integration
TGME49_245710	245710C_sgRNA_Fw	TGTGGTCTCAAGTTGGGCTGCCCACTCAGAGTGGGTTTTAGAGCTAGAAATAGCAAG	P5	gene-specific sgRNA for integration into P5 for expression of the sgRNA and Cas9
	245710C_Fw	GGTCGCCGGATCAAGTGGCTCAAGGAGGGCGAGGGATCTGCAGGATCTGCT	P6	to generate amplicon containing a linker, reporter tag, resistance cassette, and gene-specific homology arms for CRISPR-assisted homologous integration
	245710C_Rv	GCATGCAGTATCGGCCTGCATGCACCTCGAAACACGACAGGTTTCCCGACT	P6	to generate amplicon containing a linker, reporter tag, resistance cassette, and gene-specific homology arms for CRISPR-assisted homologous integration
TGME49_219500	219500C_sgRNA_Fw	TGTGGTCTCAAGTTGAATGCCGTTTTCGTAGTCGGGTTTTAGAGCTAGAAATAGCAAG	P5	gene-specific sgRNA for integration into P5 for expression of the sgRNA and Cas9
	219500C_Fw	CCAGACTTCTTCAGCGCAATGCCGTTTTCGGGATCTGCAGGATCTGCTG	P6	to generate amplicon containing a linker, reporter tag, resistance cassette, and gene-specific homology arms for CRISPR-assisted homologous integration
	219500C_Rv	CCTTTCTTCACAATACGCCGTTCTCCCTCCCGGTCACATGTGCATCCTC	P6	to generate amplicon containing a linker, reporter tag, resistance cassette, and gene-specific homology arms for CRISPR-assisted homologous integration
TGME49_209200	209200C_sgRNA_Fw	TGTGGTCTCAAGTTGTTCCCTGGGGGCCTCTAGGGTTTTAGAGCTAGAAATAGCAAG	P5	gene-specific sgRNA for integration into P5 for expression of the sgRNA and Cas9
	209200C_Fw	GGAGTGATGCCCACGTTCCCTGGGGGCCTCGGATCTGCAGGATCTGCTG	P6	to generate amplicon containing a linker, reporter tag, resistance cassette, and gene-specific homology arms for CRISPR-assisted homologous integration
	209200C_Rv	CCTTTGGTGTTGAAAAACCTCTGCGCCGCGCGGTCACATGTGCATCCTC	P6	to generate amplicon containing a linker, reporter tag, resistance cassette, and gene-specific homology arms for CRISPR-assisted homologous integration
TGME49_202120	202120C_sgRNA_Fw	TGTGGTCTCAAGTTGTTGACATTGAATAAAACAGGTTTTAGAGCTAGAAATAGCAAG	P5	gene-specific sgRNA for integration into P5 for expression of the sgRNA and Cas9
	202120C_Fw	TCTTCGCGGTCCTCTACCAGCGGCAGCGGTGGATCTGCAGGATCTGCTG	P6	to generate amplicon containing a linker, reporter tag, resistance cassette, and gene-specific homology arms for CRISPR-assisted homologous integration
	202120C_Rv	CGCCGAAGGCAGTCAGTCCAATCTTTGATTCGGTCACATGTGCATCCTC	P6	to generate amplicon containing a linker, reporter tag, resistance cassette, and gene-specific homology arms for CRISPR-assisted homologous integration
TGME49_245710 (RNG2)	244470_Fw	TGGTCTCAGGAGGCTTGCATCTGTTGAAATGCGTCGG	genomic DNA	to generate amplicon of 3' end region of gene of interest for in-frame assembly upstream of birA* and integration at the genomic locus by homologous recombination of the linearised plasmid
	244470_Rv	TGGTCTCACGAATTTGTTGATGCGTCCGAGACAACACGC	genomic DNA	to generate amplicon of 3' end region of gene of interest for in-frame assembly upstream of birA* and integration at the genomic locus by homologous recombination of the linearised plasmid
TGME49_301420 (SAS6L)	301420_Fw	TGGTCTCAGGAGCTTCTGCTCTTGTTCTGCGTGTATTTC	genomic DNA	to generate amplicon of 3' end region of gene of interest for in-frame assembly upstream of birA* and integration at the genomic locus by homologous recombination of the linearised plasmid
	301420_Rv	GCATCCACTCGGTTCCTTTCGTGAGACCA	genomic DNA	to generate amplicon of 3' end region of gene of interest for in-frame assembly upstream of birA* and integration at the genomic locus by homologous recombination of the linearised plasmid
TGME49_245710 (MORN3)	245710_Fw	TGGTCTCAGGAGTTCCCTGTCCTGACCAGATGTC	genomic DNA	to generate amplicon of 3' end region of gene of interest for in-frame assembly upstream of birA* and integration at the genomic locus by homologous recombination of the linearised plasmid
	245710_Rv	AAGTGGCTCAAGGAGGGCGATTCGTGAGACCA	genomic DNA	to generate amplicon of 3' end region of gene of interest for in-frame assembly upstream of birA* and integration at the genomic locus by homologous recombination of the linearised plasmid
Gene ID	Primer Name	Sequence (5’ to 3’)	Notes
Primers used for amplification of genes
PBANKA_1334800	T2441	CCCCGGTACCGCAAGCATCCATGGCATCAT	KpnI site underlined
	T2442	CCCCGGGCCCGTTTAAATGGCGTGATGC	ApaI site underlined
PBANKA_1347000	T2451	CCCCGGTACCGGATGTGGAGGTAGCGTCTCG	KpnI site underlined
	T2452	CCCCGGGCCCATCAATATTCGCTAGTTTTGGAAC	ApaI site underlined
PBANKA_0109800	T2491	CCCCGGTACCACTGTGTTGTAACTGAAGACGGT	KpnI site underlined
	T2492	CCCCGGGCCCATTATTATTAATATCACTACACAATAAATCATTTTTTTG	ApaI site underlined
PBANKA_0310700	T2501	CCCCGGTACCTTGTTGCGCCCTGGATTTTC	KpnI site underlined
	T2502	CCCCGGGCCCTCGCCTTTTGTTTGTATTAAC	ApaI site underlined
PBANKA_0907700	T2521	CCCCGGTACCCCAAAAATCATGATGGAGGCGA	KpnI site underlined
	T2522	CCCCGGGCCCTAATAATTCTTTTTGTGTTTTATTAATGGCG	ApaI site underlined
PBANKA_1025300	T2531	CCCCGGTACCTGAATCAACGAATGGTATATCCCA	KpnI site underlined
	T2532	CCCCGGGCCCTGTATTAATTTTATTGTCAGGGTTTTG	ApaI site underlined
PBANKA_1216300	T2541	CCCCGGTACCACCAATTCCCCCACCAATTCA	KpnI site underlined
	T2542	CCCCGGGCCCTTTTTTATTTTTTATCAATTTTAAATTTTTATTAAGAATGCTG	ApaI site underlined
PBANKA_1313300	T2551	CCCCGGTACCAGGCATTAGAAGAAAGAGACAGAGA	KpnI site underlined
	T2552	CCCCGGGCCCTCTTTTATTCGATTCAGTTATGAAC	ApaI site underlined
PBANKA_1419000	T2561	CCCCGGTACCAGATGGTGCACAAAATAGTGATCA	KpnI site underlined
	T2562	CCCCGGGCCCCGATTTCTTTCTAAAAATTGATTCAAATATTG	ApaI site underlined
