# Supplementary material for: Molecular characterization of the conoid complex in Toxoplasma reveals its conservation in all apicomplexans, including Plasmodium species
Source: PLoS Biol. 2021 Mar 11;19(3):e3001081. doi: 10.1371/journal.pbio.3001081 (PMC7951837; doi:10.1371/journal.pbio.3001081)
Supplement: S3 Table — This table contains information on the alveolate species included in this study, including their full species and strain name, the data used, completeness of the predicted proteome using BUSCO, the percentages of conoid-associated (Table 1), and all apical (Table 1, S1 Table) proteins for which a putative orthologue was found in this species, and the numbers of putative orthologues for each individual protein. (XLSX) [file pbio.3001081.s003.xlsx]

## Sheet: Table S3
										T. gondii ME49 gene		222350	274120	291880	244470	256030	295450	301420	226040	243250	246930	262010	246720	258090	266630	208340	253600	306350	209200	250840	292120	250340	219070	274160	239300	267370	320030	243545	315510	219500	202120	206430	209890	216080	225020	227000	291020	310070	312630
										Protein name					RNG2	DCX	DIP13	SAS6L	CAM3	MyoH	CAM1	CAM2			CPH1					MLC3	MORN2	Centrin 2			ICMAP1	Kinesin A		RNG1	ARP1		ICAP16	FRM1	ICAP4	AKMT	CIP3		MyoL	AAMT	GAC
										Location		conoid body	conoid body	conoid body	conoid base + APR2	conoid body	conoid body	conoid body	conoid body	conoid body	conoid body	conoid body	conoid base	conoid base	conoid base	APR1	conoid canopy ring	conoid canopy ring	conoid canopy punctum	APR1	apical PM ring	conoid canopy ring + apical annuli	conoid canopy punctum	conoid canopy punctum	ICMT	APR1/2	APR2	APR2	APR2	APR1/2	conoid canopy ring	apex	apex	apex	apex	APR1/2	apex	apex	apex
										Same OrthoGroup as										239560										311260		315780								223790
										Search strategy (see Methods)		1	1	1	1	1	2	2	1	1	1	2	2	1	1	2	1	1	1	1	2	2	2	1	1	2	1	1	1	1	1	2	2	2	1	1	1	2	1
Species + strain name	Level 1	Level 2	Protein identifiers in FASTA files	Data Type	Data Source	Assembly	Reference	BUSCO lineage	BUSCO completeness	Conoid completeness Table 1	Apical completeness Table S1
Toxoplasma gondii ME49	Coccida	Sarcocystidae	ToxGonME49	Genomic	RefSeq	GCF_000006565.2	https://doi.org/10.1093/nar/gkg072.	coccidia_odb10	100	100	100	1	1	1	1	1	1	1	1	1	1	1	1	1	1	1	1	1	1	1	1	1	1	1	1	1	1	1	1	1	1	1	1	1	1	1	1	1	1
Neospora caninum Liverpool	Coccida	Sarcocystidae	NeoCanLiverpool	Genomic	GenBank	GCA_000208865.2	Wellcome Trust Sanger Institute	coccidia_odb10	98.2	94.3396	95.3271	1	1	1	2	1	1	1	1	1	1	1	1	1	1	1	1	1	1	1	1	1	1	1	1	1	1	0	1	1	1	1	1	1	1	1	1	1	1
Hammondia hammondi strain H.H.34	Coccida	Sarcocystidae	HamHamHH34	Genomic	ToxoDB	30/06/2014 (dataset version)	J. Craig Venter Institute Genomic Center for Infectious Diseases	coccidia_odb10	100	98.1132	98.1308	1	1	1	1	1	2	1	1	1	1	1	1	1	1	1	1	1	1	1	1	1	1	1	1	1	1	0	1	1	1	1	1	1	1	1	1	1	2
Besnoitia besnoiti Strain: Bb-Ger1	Coccida	Sarcocystidae	BesBesBbGer1	Genomic	RefSeq	GCF_002563875.1	J. Craig Venter Institute Genomic Center for Infectious Diseases	coccidia_odb10	99.8	96.2264	98.1308	1	1	1	1	1	2	1	1	1	1	1	1	1	1	1	1	1	1	1	1	1	1	1	1	0	1	0	1	1	1	1	1	1	2	1	1	1	1
Cystoisospora suis strain Wien I	Coccida	Sarcocystidae	Cys_WienI	Genomic	GenBank	GCA_002600585.1	https://doi.org/10.1016/j.ijpara.2016.11.007	coccidia_odb10	84.3	92.4528	91.5888	2	1	1	1	1	2	1	1	1	1	1	1	1	2	1	1	3	2	1	1	1	0	2	1	1	0	0	1	1	6	1	1	1	1	1	4	1	3
Sarcocystis neurona SN3	Coccida	Sarcocystidae	SarNeuSN3	Genomic	ToxoDB	13/04/2015 (dataset version)	Kissinger Research Group	coccidia_odb10	94.8	79.2453	76.6355	1	3	1	1	1	1	1	0	1	0	1	1	1	1	1	1	1	1	2	1	1	1	2	1	0	0	0	0	1	1	1	1	1	1	1	3	1	1
Eimeria maxima Weybridge	Coccida	Eimeriidae	EimMaxWeybridge	Genomic	GenBank	GCA_000499605.1	Wellcome Trust Sanger Institute	coccidia_odb10	79.5	60.3774	58.8785	1	0	1	0	0	1	1	0	1	0	0	0	12	1	2	1	1	0	0	1	2	2	1	1	1	2	0	0	0	2	0	1	1	0	2	1	1	1
Eimeria brunetti Houghton	Coccida	Eimeriidae	EimBruHougton	Genomic	GenBank	GCA_000499725.1	Wellcome Trust Sanger Institute, Royal Veterinary College and King Abdullah University of Science and Technology	coccidia_odb10	79.3	64.1509	58.8785	1	0	0	0	1	1	1	0	1	0	0	1	39	1	1	1	1	0	1	1	1	1	1	1	1	3	0	1	0	3	1	0	0	1	1	1	2	1
Eimeria praecox Houghton	Coccida	Eimeriidae	EimPraeHoughton	Genomic	ToxoDB	05/11/2013 (dataset version)	Wellcome Trust Sanger Institute, Royal Veterinary College and King Abdullah University of Science and Technology	coccidia_odb10	51.4	56.6038	53.271	1	0	2	0	0	1	1	0	0	0	0	0	44	0	1	1	1	0	1	1	1	2	3	3	2	5	0	0	0	2	0	1	1	1	1	1	0	1
Eimeria acervulina	Coccida	Eimeriidae	EimAce	Genomic	RefSeq	GCF_000499425.1	Wellcome Trust Sanger Institute, Royal Veterinary College and King Abdullah University of Science and Technology	coccidia_odb10	90.8	73.5849	68.2243	1	0	2	0	1	0	1	0	1	0	0	1	12	1	1	1	1	1	2	1	1	1	1	1	0	3	0	1	0	3	1	1	1	1	1	1	1	1
Eimeria tenella Houghton	Coccida	Eimeriidae	EimTenHoughton	Genomic	GenBank	GCA_000499545.1	Wellcome Trust Sanger Institute	coccidia_odb10	91	77.3585	69.1589	1	1	1	0	1	0	1	1	1	0	1	0	10	1	1	2	1	1	1	2	2	2	1	2	1	1	0	0	0	3	3	1	2	1	2	2	1	1
Cyclospora cayetanensis strain NF1_C8	Coccida	Eimeriidae	CycCayNF1C8	Genomic	ToxoDB	06/09/2018 (dataset version)	https://doi.org/10.1186/s13099-018-0242-0	coccidia_odb10	95.6	79.2453	70.0935	1	1	1	0	1	2	1	1	1	1	1	1	2	1	1	1	1	1	0	2	2	1	1	1	1	2	0	1	0	2	1	1	1	1	1	1	1	1
Eleutheroschizon duboscqi	Protococcidia	none	EleDub	Transcriptome	GenBank	TSA: GHVT01000001-GHVT01105678	https://doi.org/10.7554/eLife.49662	alveolata_odb10	82.5	62.2642	50.4673	0	0	0	0	3	1	7	1	7	0	1	1	7	3	1	0	1	0	2	4	4	4	0	0	0	1	0	1	1	0	2	1	5	2	0	3	7	2
Plasmodium falciparum 3D7	Hematozoa	Plasmodiidae	PlaFal3D7	Genomic	GenBank	GCA_000002765.3	https://doi.org/10.12688/wellcomeopenres.14571.1	plasmodium_odb10	99.3	52.8302	37.3832	1	1	1	0	1	1	1	0	0	0	0	1	0	1	1	1	1	1	0	1	2	1	1	0	0	1	0	0	0	1	1	1	1	1	1	1	1	1
Plasmodium praefalciparum strain G01	Hematozoa	Plasmodiidae	PlaPraG01	Genomic	PlasmoDB	29/11/2017 (dataset version)	https://doi.org/10.1038/s41564-018-0162-2	plasmodium_odb10	98.7	52.8302	39.2523	1	1	1	0	1	1	1	0	0	0	0	1	0	1	1	1	1	1	0	1	2	1	1	0	0	1	0	0	0	1	1	1	1	1	1	1	2	1
Plasmodium reichenowi Strain: CDC	Hematozoa	Plasmodiidae	PlaReiCDC	Genomic	PlasmoDB	18/06/2015 (dataset version)	https://doi.org/10.1038/ncomms5754.	plasmodium_odb10	99.2	52.8302	38.3178	1	1	1	0	1	1	1	0	0	0	0	1	0	1	1	1	1	1	0	1	2	1	1	0	0	1	0	0	0	1	1	1	1	1	1	1	2	1
Plasmodium billcollinsi G01	Hematozoa	Plasmodiidae	PlaBilG01	Genomic	PlasmoDB	29/11/2017 (dataset version)	https://doi.org/10.1038/s41564-018-0162-2	plasmodium_odb10	95.5	50.9434	39.2523	1	1	1	0	1	1	1	0	0	0	0	1	0	1	1	1	1	1	0	1	2	1	1	0	0	1	0	0	0	1	0	1	1	1	1	1	1	1
Plasmodium blacklocki G01	Hematozoa	Plasmodiidae	PlaBlaG01	Genomic	PlasmoDB	29/11/2017 (dataset version)	https://doi.org/10.1038/s41564-018-0162-2	plasmodium_odb10	97.5	52.8302	37.3832	1	1	1	0	1	1	1	0	0	0	0	1	0	1	1	1	1	1	0	1	2	1	1	0	0	1	0	0	0	1	1	1	2	1	1	1	1	1
Plasmodium gaboni strain G01	Hematozoa	Plasmodiidae	PlaGabG01	Genomic	PlasmoDB	29/11/2017 (dataset version)	https://doi.org/10.1038/s41564-018-0162-2	plasmodium_odb10	99	54.717	39.2523	1	1	1	0	1	1	1	0	0	0	0	1	0	1	1	1	1	1	0	1	2	1	1	0	0	1	0	0	0	1	1	1	1	1	1	1	1	1
Plasmodium adleri G01	Hematozoa	Plasmodiidae	PlaAdlG01	Genomic	PlasmoDB	29/11/2017 (dataset version)	https://doi.org/10.1038/s41564-018-0162-2	plasmodium_odb10	99.1	52.8302	39.2523	1	1	1	0	1	1	1	0	0	0	0	1	0	1	1	1	1	1	0	1	2	1	1	0	0	1	0	0	0	1	1	1	1	1	1	1	1	1
Plasmodium sp. gorilla clade G2	Hematozoa	Plasmodiidae	PlaSpeGorillaG2	Genomic	GenBank	GCA_900097015.1	Wellcome Trust Sanger Institute	plasmodium_odb10	98.9	52.8302	39.2523	1	1	1	0	1	1	1	0	0	0	0	1	0	1	1	1	1	1	0	1	2	1	1	0	0	1	0	0	0	1	1	1	1	1	1	1	1	1
Plasmodium berghei ANKA	Hematozoa	Plasmodiidae	PlaBerANKA	Genomic	GenBank	GCA_900002375.2	https://doi.org/10.1186/s12915-014-0086-0	plasmodium_odb10	99.1	50.9434	37.3832	1	1	1	0	1	1	1	0	0	0	0	1	0	1	1	1	1	1	0	0	2	1	1	0	0	1	0	0	0	1	1	1	1	1	1	1	1	1
Plasmodium yoelii yoelii 17X	Hematozoa	Plasmodiidae	PlaYoeYoelii17X	Genomic	PlasmoDB	27/10/2016 (dataset version)	https://doi.org/10.1186/s12915-014-0086-0	plasmodium_odb10	99.1	52.8302	38.3178	1	1	1	0	1	1	1	0	0	0	0	1	0	1	1	1	1	1	0	0	2	1	1	0	0	1	0	1	0	1	1	1	1	1	1	1	1	1
Plasmodium vinckei vinckei	Hematozoa	Plasmodiidae	PlaVinVinckei	Genomic	GenBank	GCA_900681995.1	https://doi.org/10.1101/2020.09.07.286369	plasmodium_odb10	98.1	50.9434	37.3832	1	1	1	0	1	1	1	0	0	0	0	1	0	1	1	1	1	1	0	0	2	1	1	0	0	1	0	0	0	1	1	1	1	1	1	1	1	1
Plasmodium chabaudi chabaudi	Hematozoa	Plasmodiidae	PlaChaChabaudi	Genomic	GenBank	GCA_900002335.2	https://doi.org/10.1186/s12915-014-0086-0	plasmodium_odb10	99.2	50.9434	37.3832	1	1	1	0	1	1	1	0	0	0	0	1	0	1	0	1	1	1	1	0	2	1	1	0	0	1	0	0	0	1	1	1	1	1	1	1	1	1
Plasmodium cynomolgi strain M	Hematozoa	Plasmodiidae	PlaCynM	Genomic	PlasmoDB	23/10/2017 (dataset version)	https://doi.org/10.12688/wellcomeopenres.11864.1	plasmodium_odb10	99.3	52.8302	38.3178	1	1	1	0	1	1	1	0	0	0	0	1	0	1	1	1	1	1	1	0	1	1	1	0	0	1	0	0	0	1	1	1	1	1	1	1	1	1
Plasmodium inui San Antonio 1	Hematozoa	Plasmodiidae	PlaInuSanAntonio1	Genomic	GenBank	GCA_000524495.1	Broad Institute	plasmodium_odb10	96.2	52.8302	38.3178	1	1	1	0	1	1	1	0	0	0	0	1	0	1	1	1	1	1	0	1	2	1	1	0	0	1	0	0	0	1	1	1	1	1	1	1	1	1
Plasmodium vivax P01	Hematozoa	Plasmodiidae	PlaVivP01	Genomic	PlasmoDB	28/02/2018 (dataset version)	https://doi.org/10.12688/wellcomeopenres.9876.1.	plasmodium_odb10	99.1	54.717	39.2523	1	1	1	0	1	1	1	0	0	0	0	1	1	1	1	1	1	1	1	0	2	1	1	0	0	1	0	0	0	1	1	1	1	1	1	1	1	1
Plasmodium fragile strain nilgiri	Hematozoa	Plasmodiidae	PlaFraNilgiri	Genomic	GenBank	GCA_000956335.1	Broad Institute	plasmodium_odb10	96.7	50.9434	36.4486	1	1	0	0	1	1	1	0	0	0	0	1	0	1	1	1	1	1	0	1	2	1	1	0	0	1	0	0	0	1	1	1	1	1	1	1	1	1
Plasmodium coatneyi Hackeri	Hematozoa	Plasmodiidae	PlaCoaHackeri	Genomic	GenBank	GCA_001680005.1	https://doi.org/10.1128/genomeA.00883-16.	plasmodium_odb10	97.2	50.9434	37.3832	1	0	1	0	1	1	1	0	0	0	0	1	0	1	1	1	1	1	1	0	1	1	1	0	0	1	0	0	0	1	1	1	1	1	1	1	1	1
Plasmodium knowlesi Strain: Malayan Strain Pk1 (A+)	Hematozoa	Plasmodiidae	PlaKnoMalayanPk1	Genomic	GenBank	GCA_002140095.1_	https://doi.org/https://doi.org/10.1017/S0031182017001329	plasmodium_odb10	98.5	54.717	38.3178	1	0	1	0	1	1	1	0	0	0	0	1	1	1	1	1	1	1	1	1	2	1	1	0	0	1	0	0	0	1	1	1	1	1	1	1	1	1
Plasmodium gonderi Strain: ATCC 30045	Hematozoa	Plasmodiidae	PlaGonATCC30045	Genomic	GenBank	GCA_002157705.1	https://doi.org/10.1128/genomeA.00612-17	plasmodium_odb10	99.1	52.8302	37.3832	1	1	1	0	1	1	1	0	0	0	0	1	0	1	1	1	1	1	1	0	2	1	1	0	0	1	0	0	0	1	1	1	1	1	1	1	1	1
Plasmodium ovale curtisi GH01	Hematozoa	Plasmodiidae	PlaOvaCurtisiGH01	Genomic	PlasmoDB	06/03/2017 (dataset version)	https://doi.org/10.1038/nature21038	plasmodium_odb10	98.8	50.9434	36.4486	1	1	1	0	1	1	1	0	0	0	0	1	0	1	1	1	1	1	0	0	2	1	1	0	0	1	0	0	0	1	1	1	1	1	1	1	1	1
Plasmodium malariae UG01	Hematozoa	Plasmodiidae	PlaMalUG01	Genomic	PlasmoDB	19/09/2016 (dataset version)	https://doi.org/10.1038/nature21038	plasmodium_odb10	99.1	56.6038	46.729	1	1	2	0	1	1	1	0	0	0	0	1	1	1	1	1	1	1	0	1	1	1	2	0	0	1	0	0	0	1	1	1	1	2	2	1	1	1
Plasmodium relictum SGS1-like	Hematozoa	Plasmodiidae	PlaRelSGS1like	Genomic	PlasmoDB	09/01/2017 (dataset version)	GeneDB, Wellcome Trust Sanger Institute	plasmodium_odb10	98.9	52.8302	40.1869	1	1	1	0	1	1	1	0	0	1	0	1	0	1	0	1	1	1	0	1	2	1	1	0	0	1	0	0	0	1	1	1	1	1	1	1	1	1
Plasmodium gallinaceum Strain: 8A	Hematozoa	Plasmodiidae	PlaGal8A	Genomic	GenBank	GCA_900005855.1	https://doi.org/10.1101/gr.218123.116	plasmodium_odb10	98.5	52.8302	40.1869	1	1	1	0	1	1	1	0	0	0	0	1	0	1	1	1	1	1	0	0	2	1	1	0	0	1	0	0	0	1	1	1	1	1	1	1	1	1
Babesia bigemina strain: Bond	Hematozoa	Piroplasmida	BabBigBond	Genomic	RefSeq	GCF_000981445.1	https://doi.org/10.1093/nar/gku322	aconoidasida_odb10	97.5	37.7358	28.972	1	0	0	2	1	0	1	0	1	1	0	0	0	1	1	1	1	0	0	0	1	1	0	0	0	0	0	0	0	1	1	1	1	0	0	1	1	1
Babesia ovata Miyake strain	Hematozoa	Piroplasmida	BabOvaMiyake	Genomic	RefSeq	GCF_002897235.1	https://doi.org/10.1186/s12864-017-4230-4.	aconoidasida_odb10	83.2	39.6226	27.1028	1	0	0	1	1	0	1	0	1	1	0	0	0	1	1	1	1	0	0	0	1	1	0	0	0	0	0	0	0	1	1	1	1	0	0	1	1	1
Babesia sp. Xinjiang	Hematozoa	Piroplasmida	BabSpeXinjiang	Genomic	RefSeq	GCF_002095265.1	https://doi.org/10.1186/s13071-016-1846-1	aconoidasida_odb10	80.2	24.5283	17.757	1	0	0	0	1	0	0	0	1	0	0	0	0	0	2	2	1	0	0	0	1	0	0	0	0	0	0	0	0	1	1	0	1	0	0	1	0	1
Babesia bovis strain T2Bo	Hematozoa	Piroplasmida	BabBovT2Bo	Genomic	GenBank	GCA_000165395.1	https://doi.org/10.1371/journal.ppat.0030148	aconoidasida_odb10	94.2	32.0755	26.1682	1	0	0	0	1	0	1	0	1	0	0	0	0	1	1	1	1	0	0	0	1	1	0	0	0	0	0	0	0	1	1	1	2	0	0	1	0	1
Babesia divergens strain 1802A	Hematozoa	Piroplasmida	BabDiv1802A	Genomic	PiroplasmaDB	19/12/2013 (dataset version)	https://doi.org/10.1093/nar/gku322	aconoidasida_odb10	95.7	35.8491	28.0374	1	0	0	0	1	0	1	0	1	0	0	0	0	1	1	1	1	0	0	0	1	1	0	0	0	0	0	0	0	1	1	1	1	1	0	1	1	1
Theileria parva strain Muguga	Hematozoa	Piroplasmida	TheParMuguga	Genomic	RefSeq	GCF_000165365.1	https://doi.org/10.1126/science.1110439	aconoidasida_odb10	90.6	30.1887	26.1682	1	0	0	1	1	0	0	0	1	0	0	0	0	1	0	1	1	1	0	0	1	0	0	0	0	0	0	0	0	1	1	1	1	0	0	1	1	1
Theileria annulata strain Ankara	Hematozoa	Piroplasmida	ThaAnnAnkara	Genomic	GenBank	GCA_000003225.1	PMID:15994557	aconoidasida_odb10	93.5	28.3019	26.1682	1	0	0	0	1	0	0	0	1	0	0	0	0	1	0	1	1	0	0	0	1	0	0	0	0	0	0	0	0	1	1	1	1	0	0	1	1	1
Theileria orientalis strain Shintoku	Hematozoa	Piroplasmida	TheOriShintoku	Genomic	RefSeq	GCF_000740895.1	https://doi.org/10.1128/mbio.00204-12	aconoidasida_odb10	94.2	26.4151	23.3645	1	0	0	0	1	0	0	0	1	0	0	0	0	0	0	1	1	0	0	0	1	0	0	0	0	0	0	0	0	1	1	1	1	0	0	1	0	1
Cytauxzoon felis Winnie	Hematozoa	Piroplasmida	CytFelWinnie	Genomic	PiroplasmaDB	20/01/2015 (dataset version)	doi:10.1371/journal.pone.0071233	aconoidasida_odb10	91.6	33.9623	27.1028	1	0	0	0	1	0	0	1	1	0	0	0	0	1	0	1	1	0	0	0	1	1	0	0	0	0	0	0	0	1	1	1	1	0	0	1	1	1
Theileria equi strain WA	Hematozoa	Piroplasmida	TheEquWA	Genomic	RefSeq	GCF_000342415.1	https://doi.org/10.1186/1471-2164-13-603	aconoidasida_odb10	94.6	37.7358	28.0374	0	0	0	0	1	0	1	0	1	1	0	0	0	1	1	1	1	0	0	1	1	1	0	0	0	0	0	0	0	1	1	1	1	0	0	1	1	1
Babesia microti strain RI	Hematozoa	Piroplasmida	BabMicRI	Genomic	RefSeq	GCF_000691945.2	https://doi.org/10.1038/srep35284	aconoidasida_odb10	95	33.9623	25.2336	1	0	0	0	0	1	1	0	1	0	0	0	0	0	1	1	1	0	0	0	1	1	0	0	0	0	0	0	0	1	1	1	1	0	0	1	2	1
Nephromyces sp. ex Molgula occidentalis	Apicomplexa	Nephromycida	NepSpe	Transcriptome	GenBank	TSA: GHIL01000001-GHIL01216769	https://doi.org/10.1093/gbe/evz155	metazoa_odb10	71.4	79.2453	66.3551	7	12	7	0	9	7	6	1	8	4	3	8	4	10	8	5	17	4	0	14	15	8	3	0	2	5	0	5	0	20	19	3	19	15	7	15	11	42
Cardiosporidium cionae	Apicomplexa	Nephromycida	CarCio	Transcriptome	personal communications with authors (predicted protein sequences)	-	https://doi.org/10.1093/gbe/evy251	eukaryota_odb10	52.1	52.8302	38.3178	0	2	0	0	2	1	2	1	2	1	0	1	0	2	1	2	1	0	0	10	12	7	1	0	0	1	0	0	0	4	1	3	3	1	0	6	6	11
Rhytidocystis sp. 1 WS-2016	Apicomplexa	Marosporida	RhySp1WS2016	Transcriptome	GenBank	TSA: GHVS01000001-GHVS01109155	https://doi.org/10.7554/eLife.49662	eukaryota_odb10	67	62.2642	48.5981	1	0	2	0	2	6	0	0	1	1	0	5	15	0	15	0	1	0	0	8	12	1	3	6	0	3	0	0	0	3	10	21	10	0	4	6	14	33
Cryptosporidium hominis TU502	Apicomplexa	Cryptosporiididae	CryHomTU502	Genomic	GenBank	GCA_001593465.1	https://doi.org/10.1093/femspd/ftw080	coccidia_odb10	98.6	50.9434	33.6449	1	1	0	0	1	1	1	0	1	0	0	1	1	1	1	1	1	0	1	1	2	1	1	0	0	0	0	0	0	1	1	2	1	1	0	1	1	1
Cryptosporidium parvum IOWA-ATCC	Apicomplexa	Cryptosporiididae	CryParIOWAATCC	Genomic	CryptoDB	25/09/2019 (dataset version)	Kissinger Research Group	coccidia_odb10	98.4	50.9434	33.6449	1	1	0	0	1	1	1	0	1	0	0	1	0	1	1	1	1	1	1	1	2	1	1	0	0	0	0	0	0	1	1	2	1	1	0	1	1	1
Cryptosporidium tyzzeri UGA_55	Apicomplexa	Cryptosporiididae	CryTyzUGA55	Genomic	GenBank	GCA_007210665.1	University of Georgia	coccidia_odb10	98.2	49.0566	33.6449	1	1	0	0	1	1	1	0	1	0	0	1	0	1	1	1	1	1	0	1	2	1	1	0	0	0	0	0	0	1	1	2	1	1	0	1	1	1
Cryptosporidium sp. chipmunk genotype I / Cryptosporidium sp. chipmunk LX-2015	Apicomplexa	Cryptosporiididae	CrySpeChipmunkI	Genomic	CryptoDB	03/02/2015 (dataset version)	https://doi.org/10.1128/JCM.03436-14	coccidia_odb10	92.6	47.1698	32.7103	1	1	0	0	2	1	1	0	1	0	0	1	0	1	1	1	1	0	2	1	3	0	1	0	0	0	0	0	0	1	1	2	1	1	0	1	1	1
Cryptosporidium meleagridis strain:UKMEL1	Apicomplexa	Cryptosporiididae	CryMelUKMEL1	Genomic	GenBank	GCA_001593445.1	Institute for Genome Sciences	coccidia_odb10	98.8	52.8302	34.5794	1	1	0	0	1	1	1	0	1	0	0	1	1	1	1	1	1	1	2	1	2	1	1	0	0	0	0	0	0	1	1	2	1	1	0	1	1	1
Cryptosporidium ubiquitum isolate 39726	Apicomplexa	Cryptosporiididae	CryUbi39726	Genomic	CryptoDB	03/11/2016 (dataset version)	Centers for Disease control and prevention	coccidia_odb10	97.6	50.9434	33.6449	1	1	0	0	1	1	1	0	1	0	0	1	1	1	1	1	1	1	1	1	2	0	1	0	0	0	0	0	0	1	1	2	1	1	0	1	1	1
Cryptosporidium baileyi TAMU-09Q1	Apicomplexa	Cryptosporiididae	CryBaiTAMU09Q1	Genomic	CryptoDB	29/05/2014 (dataset version)	https://doi.org/10.1093/femspd/ftw080	coccidia_odb10	92	50.9434	33.6449	1	1	0	0	2	1	1	0	1	0	0	1	1	1	1	1	1	1	0	1	2	0	1	0	0	0	0	0	0	1	3	2	1	1	0	1	1	1
Cryptosporidium andersoni isolate 30847	Apicomplexa	Cryptosporiididae	CryAnd30847	Genomic	GenBank	GCA_001865355.1_ASM186535v1	https://doi.org/10.1186/s12864-016-3343-5	coccidia_odb10	99	49.0566	32.7103	1	1	0	0	1	1	1	0	0	1	0	1	0	1	0	1	1	1	1	1	2	0	1	0	0	0	0	0	0	1	3	2	1	1	0	1	1	1
Cryptosporidium muris RN66	Apicomplexa	Cryptosporiididae	CryMurRN66	Genomic	GenBank	GCA_000006515.1	TIGR	coccidia_odb10	99.4	49.0566	33.6449	1	1	0	0	1	1	1	0	1	1	0	1	0	1	1	1	1	1	0	1	2	0	1	0	0	0	0	0	0	1	3	2	1	1	0	1	1	1
Ancora sagittata WS-2016	Apicomplexa	Gregarinasina	AncSagWS2016	Transcriptome	GenBank	TSA: GHVO01000001-GHVO01071170	https://doi.org/10.7554/eLife.49662	eukaryota_odb10	51	26.4151	23.3645	0	0	1	0	2	2	0	0	0	1	0	0	0	0	0	0	2	0	0	3	6	1	0	0	0	0	0	0	0	0	4	1	0	0	0	0	5	13
Polyrhabdina sp. WS-2016	Apicomplexa	Gregarinasina	PolSpeWS2016	Transcriptome	GenBank	TSA: GHVP01000001-GHVP01071223	https://doi.org/10.7554/eLife.49662	eukaryota_odb10	55.3	30.1887	25.2336	0	0	0	0	0	1	4	0	0	0	0	0	0	0	1	3	0	0	0	3	5	0	2	0	0	0	0	0	0	0	4	0	2	0	0	1	1	3
Gregarina niphandrodes GNI3	Apicomplexa	Gregarinasina	GreNip	Genomic	RefSeq	GCF_000223845.1	J. Craig Venter Institute	apicomplexa_odb10	83	35.8491	27.1028	1	1	1	0	1	0	1	0	0	0	0	0	0	1	1	0	1	0	0	2	2	0	0	0	0	0	0	0	0	2	4	2	1	0	1	2	1	7
Heliospora caprellae	Apicomplexa	Gregarinasina	HelCap	Transcriptome	personal communications with authors (transcriptome assemblies)	-	https://doi.org/10.1016/j.cub.2019.07.019	eukaryota_odb10	22.4	16.9811	14.0187	0	0	0	0	0	0	0	0	1	0	0	0	0	0	0	0	0	0	2	1	5	0	0	0	0	0	0	0	0	0	0	0	1	0	0	1	2	8
Cephaloidophora cf. communis WS-2016	Apicomplexa	Gregarinasina	CepComWS2016	Transcriptome	GenBank	TSA: GHVH01000001-GHVH01017513	https://doi.org/10.7554/eLife.49662	eukaryota_odb10	32.1	28.3019	27.1028	2	1	1	0	1	0	1	0	0	0	0	0	0	0	0	0	2	0	1	6	5	0	0	0	0	0	0	0	0	0	1	0	1	0	0	7	0	3
Pterospora schizosoma	Apicomplexa	Gregarinasina	PteSch	Transcriptome	personal communications with authors (transcriptome assemblies)	-	https://doi.org/10.1016/j.cub.2019.07.019	eukaryota_odb10	37.3	28.3019	23.3645	0	0	0	0	1	0	0	0	0	0	0	0	1	0	1	5	0	0	0	7	10	0	0	0	0	0	0	0	0	13	4	3	10	0	0	0	2	23
Lecudina tuzetae	Apicomplexa	Gregarinasina	LecTuz	Transcriptome	personal communications with authors (transcriptome assemblies)	-	https://doi.org/10.1016/j.cub.2019.07.019	eukaryota_odb10	31.4	37.7358	29.9065	6	0	4	0	2	3	2	0	0	0	0	0	5	2	0	1	0	0	3	3	4	1	0	0	0	0	0	0	0	6	0	14	5	0	0	0	16	23
Lankesteria abbottii	Apicomplexa	Gregarinasina	LanAbb	Transcriptome	Marine Microbial Eukaryote Transcriptome Sequencing Project	MMETSP0372	https://doi.org/10.1371/journal.pbio.1001889	eukaryota_odb10	21.6	22.6415	16.8224	1	0	0	0	0	0	0	0	0	0	0	0	2	0	0	0	0	0	1	3	4	0	0	0	0	0	0	0	0	5	1	4	1	1	0	0	2	4
Monocystis agilis	Apicomplexa	Gregarinasina	MonAgi	Transcriptome	personal communications with authors (transcriptome assemblies)	-	https://doi.org/10.1016/j.cub.2019.07.019	eukaryota_odb10	46.3	35.8491	29.9065	0	0	1	0	1	0	0	0	0	1	0	1	1	2	2	1	0	0	0	8	3	0	0	0	0	0	0	0	0	0	6	7	4	1	1	0	1	34
Selenidium pygospionis WS-2016	Apicomplexa	Gregarinasina	SelPygWS2016	Transcriptome	GenBank	TSA: GHVN01000001-GHVN01107402	https://doi.org/10.7554/eLife.49662	eukaryota_odb10	63.1	66.0377	52.3364	4	1	3	0	1	2	1	7	2	1	0	0	2	1	4	1	7	4	2	18	6	4	2	1	0	0	0	0	0	12	12	7	2	9	0	2	3	12
Siedleckia nematoides WS1/WS2	Apicomplexa	Gregarinasina	SieNemWS1WS2_1	Transcriptome	GenBank	TSA: GHVU01000001-GHVU01236385	https://doi.org/10.7554/eLife.49662	eukaryota_odb10	49.8	62.2642	50.4673	2	0	1	0	1	5	0	0	8	1	1	0	4	1	1	4	5	0	0	34	9	2	4	0	0	2	0	0	0	5	3	4	0	2	2	5	9	13
Piridium sociabile	Apicomonada	Chrompodellida	PirSoc	Transcriptome	personal communications with authors (transcriptome assemblies)	-	https://doi.org/10.1016/j.cub.2019.07.019	alveolata_odb10	79.5	22.6415	15.8879	0	0	0	0	1	1	3	0	0	0	0	0	0	0	1	0	0	0	0	2	5	0	0	0	0	0	0	0	0	0	1	1	4	0	0	0	5	1
Vitrella brassicaformis CCMP3155	Apicomonada	Chrompodellida	VitBraCCMP3155	Genomic	GenBank	GCA_001179505.1	http://doi.org/10.7554/elife.06974	alveolata_odb10	99.5	35.8491	27.1028	0	0	0	1	3	1	1	0	0	0	0	1	2	0	2	0	1	0	0	6	8	4	1	0	0	0	0	0	0	0	2	1	4	0	0	0	5	0
Alveolata sp. CCMP3155	Apicomonada	Chrompodellida	AlvSpeCCMP3155	Transcriptome	Marine Microbial Eukaryote Transcriptome Sequencing Project	MMETSP0288	https://doi.org/10.1073/pnas.1423790112	alveolata_odb10	84.2	32.0755	22.4299	0	0	0	0	0	1	1	0	1	1	0	1	0	1	1	0	0	0	0	5	7	0	0	0	1	0	0	0	0	0	1	1	1	0	0	0	5	2
Alphamonas edax	Apicomonada	Chrompodellida	AlpEda	Transcriptome	predicted proteome from Matthew Brown, Mississippi State University, USA	SRR1947720	https://doi.org/10.1073/pnas.1423790112	eukaryota_odb10	25.9	16.9811	11.215	0	0	0	0	2	0	0	0	0	1	0	0	0	0	0	0	0	0	0	3	11	0	0	0	0	0	0	0	0	0	0	2	3	0	0	0	4	0
Chromera velia CCMP2878	Apicomonada	Chrompodellida	ChrVelCCMP2878	Genomic	CryptoDB	15/05/2014 (dataset version)	https://doi.org/10.7554/eLife.06974.	alveolata_odb10	96.5	45.283	30.8411	0	0	0	0	3	2	1	0	3	0	0	1	1	1	2	0	1	0	0	10	8	1	0	0	0	0	0	0	0	0	1	2	3	1	1	1	4	1
Symbiont X WS-2016	Apicomonada	Chrompodellida	Sym_XWS2016	Transcriptomic	GenBank	TSA: GHVR01000001-GHVR01193487	https://doi.org/10.7554/eLife.49662	alveolata_odb10	84.2	37.7358	28.0374	0	0	1	0	2	1	4	1	1	0	0	1	1	2	2	0	0	0	0	4	8	0	1	0	0	0	0	0	0	0	4	10	12	0	0	0	4	0
Colpodella angusta	Apicomonada	Chrompodellida	ColAng	Transcriptomic	predicted proteome from Matthew Brown, Mississippi State University, USA	SRR1946840; SRR1946836	https://doi.org/10.1073/pnas.1423790112	eukaryota_odb10	57.7	52.8302	38.3178	0	0	0	0	2	5	7	0	1	0	2	3	6	3	1	9	0	2	0	25	24	8	5	0	1	4	0	0	0	0	4	1	6	2	4	1	9	2
Platyproteum vivax	Apicomonada	Squirmida	PltViv	Transcriptomic	personal communications with authors (transcriptome assemblies)	-	https://doi.org/10.1016/j.cub.2019.07.019	eukaryota_odb10	31.8	20.7547	14.9533	0	0	0	0	2	2	0	0	0	0	0	2	0	0	0	0	1	0	0	5	2	0	0	0	0	0	0	0	0	0	0	2	2	0	0	0	7	0
Platyproteum sp.	Apicomonada	Squirmida	PlaSpe	Transcriptomic	personal communications with authors (transcriptome assemblies)	-	https://doi.org/10.1016/j.cub.2019.07.019	eukaryota_odb10	32.6	20.7547	14.9533	0	0	0	0	2	2	0	0	0	0	0	2	0	0	0	0	1	0	0	7	2	0	0	0	0	0	0	0	0	0	0	2	2	0	0	0	8	0
Digyalum oweni WS1-2	Apicomonada	Squirmida	DigOweWS12	Transcriptomic	GenBank	TSA: GHVM01000001-GHVM01132904	https://doi.org/10.7554/eLife.49662	eukaryota_odb10	83.2	41.5094	28.0374	0	0	0	0	2	3	2	0	6	0	0	3	1	0	2	0	0	0	0	1	5	4	2	0	0	0	0	0	0	1	4	1	2	0	0	0	10	1
Perkinsus marinus ATCC 50983	Perkinsozoa	Perkinsozoa	PerMarATCC50983	Genomic	RefSeq	GCF_000006405.1	The Institute for Genomic Research and the Center for Marine Biotechnology	alveolata_odb10	96.5	22.6415	13.0841	0	0	0	0	0	1	1	0	0	0	0	1	0	1	0	0	0	0	0	3	4	2	0	0	0	0	0	0	0	0	1	4	2	0	0	0	9	0
Oxyrrhis marina	Dinoflagellata	early-branching/basal	OxyMar	Transcriptomic	Marine Microbial Eukaryote Transcriptome Sequencing Project	MMETSP0469	https://doi.org/10.1371/journal.pbio.1001889	eukaryota_odb10	62.7	50.9434	45.7944	1	0	0	0	3	3	2	1	2	1	0	3	1	0	2	0	0	0	0	8	34	6	1	0	1	1	0	0	0	0	10	1	8	2	1	1	16	4
Kareniaceae sp. Ross Sea	Dinoflagellata	early-branching/basal	KarSpeRossSea	Transcriptomic	personal communications with authors (transcriptome assemblies)	-	https://doi.org/10.1073/pnas.1910121116	eukaryota_odb10	77.2	66.0377	55.1402	0	0	0	1	11	3	5	1	13	23	2	2	4	12	15	0	6	0	0	90	161	38	3	0	2	4	0	0	0	1	27	9	90	0	4	8	155	35
Hematodinium sp. SG-2012 / sp. SG-2015	Dinoflagellata	early-branching/basal	HemSpeSG2012SG2015	Transcriptomic	GenBank	TSA: GEMP01000001-GEMP01222656	https://doi.org/10.1073/pnas.1423400112 https://doi.org/10.1073/pnas.1614842114	eukaryota_odb10	73	35.8491	27.1028	0	0	0	0	4	1	2	0	5	0	0	7	0	0	1	0	3	0	0	10	15	8	0	0	0	0	0	0	0	0	12	2	6	3	0	0	13	4
Lepidodinium chlorophorum NIES-1868	Dinoflagellata	early-branching/basal	LepChlNIES1868	Transcriptomic	https://datadryad.org/stash/dataset/doi:10.5061/dryad.591sm73	-	https://doi.org/10.7717/peerj.5345 https://doi-org.inee.bib.cnrs.fr/10.1073/pnas.1911884117	alveolata_odb10	97.1	52.8302	40.1869	0	0	0	0	0	7	1	1	1	17	0	2	1	4	3	0	8	0	1	224	194	9	0	0	1	0	0	0	0	0	24	19	58	0	0	2	68	36
Noctiluca scintillans	Dinoflagellata	early-branching/basal	NocSci	Transcriptomic	Marine Microbial Eukaryote Transcriptome Sequencing Project	MMETSP0253	https://doi.org/10.1371/journal.pbio.1001889	alveolata_odb10	91.2	39.6226	25.2336	0	0	0	0	0	2	2	0	1	3	0	2	0	5	5	0	1	0	0	13	20	3	0	0	2	0	0	0	0	0	9	4	4	0	0	0	11	15
Dinophyceae sp. MGD	Dinoflagellata	early-branching/basal	DinSpeMGD	Transcriptomic	https://datadryad.org/stash/dataset/doi:10.5061/dryad.k6djh9w38	-	https://doi.org/10.1073/pnas.1911884117	alveolata_odb10	94.2	69.8113	51.4019	2	1	0	2	7	4	1	0	6	14	1	3	1	3	5	0	3	1	0	57	132	44	0	0	0	1	0	0	0	1	18	3	63	0	1	5	163	50
Amoebophrya ceratii / Amoebophrya sp. AT5.2	Dinoflagellata	early-branching/basal	AmoSpeAT52	Genomic	supplemental data research article	-	https://doi.org/10.1126/sciadv.aav1110	eukaryota_odb10	50.2	32.0755	21.4953	0	0	0	0	0	2	1	0	4	2	0	1	0	0	0	0	0	0	0	3	13	2	0	0	3	0	0	0	0	0	3	3	4	0	0	0	3	0
Karenia brevis	Dinoflagellata	early-branching/basal	KarBre	Transcriptomic	Marine Microbial Eukaryote Transcriptome Sequencing Project	MMETSP0573; MMETSP0574	https://doi.org/10.1371/journal.pbio.1001889	eukaryota_odb10	66.3	58.4906	44.8598	0	0	0	2	3	3	4	0	2	18	0	4	2	11	8	0	5	0	0	46	149	42	1	0	2	1	0	0	0	0	44	5	15	1	1	2	49	13
Togula jolla CCCM 725	Dinoflagellata	early-branching/basal	TogJolCCCM725	Transcriptomic	Marine Microbial Eukaryote Transcriptome Sequencing Project	MMETSP0224	https://doi.org/10.1371/journal.pbio.1001889	alveolata_odb10	93	37.7358	26.1682	0	0	0	0	1	2	0	0	2	7	0	3	0	0	1	0	0	0	0	15	29	8	0	0	0	0	0	0	0	0	12	0	11	2	0	0	17	3
Amphidinium carterae CCMP1314	Dinoflagellata	early-branching/basal	AmpCarCCMP1314	Transcriptomic	Marine Microbial Eukaryote Transcriptome Sequencing Project	MMETSP0398; MMETSP0258; MMETSP0259	https://doi.org/10.1371/journal.pbio.1001889	eukaryota_odb10	67.9	43.3962	32.7103	0	0	0	0	6	5	1	0	0	12	0	3	0	4	3	0	3	0	0	33	63	17	0	0	0	0	0	0	0	0	27	5	5	0	0	4	26	5
Amphidinium massartii CS-259	Dinoflagellata	early-branching/basal	AmpMasCS259	Transcriptomic	Marine Microbial Eukaryote Transcriptome Sequencing Project	MMETSP0689	https://doi.org/10.1371/journal.pbio.1001889	eukaryota_odb10	71.4	54.717	39.2523	0	0	0	0	3	1	1	0	1	7	0	3	2	0	0	0	1	0	1	18	33	2	0	2	1	1	0	0	0	0	14	3	5	2	1	3	12	5
Dinophysis acuminata	Dinoflagellata	early-branching/basal	DinAcu	Transcriptomic	Marine Microbial Eukaryote Transcriptome Sequencing Project	MMETSP0797	https://doi.org/10.1371/journal.pbio.1001889	alveolata_odb10	76.6	43.3962	29.9065	0	0	0	0	1	3	0	0	2	4	0	1	0	17	1	0	1	1	0	14	22	2	0	0	0	0	0	0	0	0	9	1	7	2	0	0	14	17
Gymnodinium catenatum	Dinoflagellata	early-branching/basal	GymCat	Transcriptomic	Marine Microbial Eukaryote Transcriptome Sequencing Project	MMETSP0784	https://doi.org/10.1371/journal.pbio.1001889	eukaryota_odb10	67.8	49.0566	34.5794	0	0	0	1	1	1	1	0	2	4	1	1	1	4	6	0	2	0	0	23	53	10	0	0	1	0	0	0	0	0	24	8	30	2	0	0	35	9
Azadinium spinosum 3D9	Dinoflagellata	early-branching/basal	AzaSpi3D9	Transcriptomic	Marine Microbial Eukaryote Transcriptome Sequencing Project	MMETSP1036; MMETSP1037; MMETSP1038	https://doi.org/10.1371/journal.pbio.1001898	eukaryota_odb10	60.8	56.6038	43.9252	0	0	0	3	3	9	7	0	7	24	0	4	1	12	3	0	3	0	0	57	103	20	0	0	3	0	0	0	0	1	36	4	18	2	0	1	63	25
Prorocentrum minimum CCMP2233	Dinoflagellata	early-branching/basal	ProMinCCMP2233	Transcriptomic	Marine Microbial Eukaryote Transcriptome Sequencing Project	MMETSP0267; MMETSP0268; MMETSP0269	https://doi.org/10.1371/journal.pbio.1001899	eukaryota_odb10	55.7	52.8302	37.3832	0	0	0	4	1	12	0	0	10	23	0	3	7	9	6	0	3	0	0	28	122	24	0	0	2	1	0	0	0	0	30	9	8	0	0	2	42	14
Karlodinium micrum Strain CCMP2283	Dinoflagellata	early-branching/basal	KarMicCCMP2283	Transcriptomic	Marine Microbial Eukaryote Transcriptome Sequencing Project	MMETSP1015; MMETSP1016; MMETSP1017	https://doi.org/10.1371/journal.pbio.1001900	eukaryota_odb10	61.6	54.717	38.3178	0	0	0	0	3	39	3	1	5	18	0	5	4	13	17	0	3	0	1	85	130	22	0	1	1	0	0	0	0	0	59	13	20	7	0	0	52	23
Alexandrium monilatum Strain CCMP3105	Dinoflagellata	Gonyaulacales	AleMonCCMP3105	Transcriptomic	Marine Microbial Eukaryote Transcriptome Sequencing Project	MMETSP0093; MMETSP0095; MMETSP0096; MMETSP0097	https://doi.org/10.1371/journal.pbio.1001889	eukaryota_odb10	69.8	50.9434	38.3178	0	0	0	1	0	5	7	1	3	12	3	9	1	21	8	0	4	0	0	49	128	26	0	1	0	0	0	0	0	0	61	9	31	3	0	0	120	51
Alexandrium tamarense CCMP1771	Dinoflagellata	Gonyaulacales	AleTarCCMP1771	Transcriptomic	Marine Microbial Eukaryote Transcriptome Sequencing Project	MMETSP0378; MMETSP0380; MMETSP0382; MMETSP0384	https://doi.org/10.1371/journal.pbio.1001889	eukaryota_odb10	71.8	66.0377	48.5981	0	0	0	1	2	6	3	1	7	6	0	3	3	6	5	0	5	0	2	32	119	19	1	1	0	1	0	0	0	0	39	4	19	1	1	0	59	26
Alexandrium margalefi Strain AMGDE01CS-322	Dinoflagellata	Gonyaulacales	AleMarAMGDE01CS322	Transcriptomic	Marine Microbial Eukaryote Transcriptome Sequencing Project	MMETSP0661	https://doi.org/10.1371/journal.pbio.1001889	alveolata_odb10	77.8	35.8491	22.4299	0	0	0	0	0	2	0	0	1	3	1	0	0	3	1	0	2	0	1	5	15	4	0	0	0	0	0	0	0	0	1	4	1	0	0	0	16	11
Alexandrium catenella Strain OF101	Dinoflagellata	Gonyaulacales	AleCatOF101	Transcriptomic	Marine Microbial Eukaryote Transcriptome Sequencing Project	MMETSP0790	https://doi.org/10.1371/journal.pbio.1001889	alveolata_odb10	85.9	39.6226	28.0374	0	0	0	3	0	6	1	0	0	5	0	0	1	1	1	0	2	0	0	9	27	5	0	0	0	1	0	0	0	0	9	3	4	0	0	0	20	9
Alexandrium andersonii Strain CCMP2222	Dinoflagellata	Gonyaulacales	AleAndCCMP2222	Transcriptomic	Marine Microbial Eukaryote Transcriptome Sequencing Project	MMETSP1436	https://doi.org/10.1371/journal.pbio.1001889	eukaryota_odb10	22.4	26.4151	16.8224	0	0	0	0	0	4	0	0	1	1	0	2	0	0	0	0	0	0	0	2	15	1	0	0	0	0	0	0	0	0	2	3	1	0	0	0	5	2
Protoceratium reticulatum Strain CCCM 535 (=CCMP 1889)	Dinoflagellata	Gonyaulacales	ProRetCCCM535	Transcriptomic	Marine Microbial Eukaryote Transcriptome Sequencing Project	MMETSP0228	https://doi.org/10.1371/journal.pbio.1001889	alveolata_odb10	87.2	39.6226	27.1028	0	0	0	0	0	3	0	1	3	2	0	0	1	6	0	0	0	0	0	8	23	2	1	0	2	1	0	0	0	0	14	1	4	0	1	0	15	5
Gonyaulax spinifera Strain CCMP409	Dinoflagellata	Gonyaulacales	GonSpiCCMP409	Transcriptomic	Marine Microbial Eukaryote Transcriptome Sequencing Project	MMETSP1439	https://doi.org/10.1371/journal.pbio.1001889	alveolata_odb10	72	22.6415	17.757	0	0	0	0	0	2	2	0	0	1	0	2	0	0	0	0	0	0	0	9	15	0	0	0	0	0	0	0	0	0	0	6	3	0	0	0	14	1
Ceratium fusus Strain PA161109	Dinoflagellata	Gonyaulacales	CerFusPA161109	Transcriptomic	Marine Microbial Eukaryote Transcriptome Sequencing Project	MMETSP1074; MMETSP1075	https://doi.org/10.1371/journal.pbio.1001889	alveolata_odb10	87.1	58.4906	52.3364	0	0	0	1	0	3	2	0	1	9	0	4	7	3	1	0	1	0	0	41	51	1	4	0	2	7	0	0	0	0	28	20	13	4	7	1	45	14
Gambierdiscus australes	Dinoflagellata	Gonyaulacales	GamAus	Transcriptomic	Marine Microbial Eukaryote Transcriptome Sequencing Project	MMETSP0766	https://doi.org/10.1371/journal.pbio.1001889	alveolata_odb10	78.4	50.9434	34.5794	0	0	0	1	1	2	0	0	1	5	0	1	2	2	2	0	1	0	0	12	19	1	1	0	1	1	0	0	0	0	9	2	1	1	1	0	11	6
Pyrodinium bahamense	Dinoflagellata	Gonyaulacales	PyrBah	Transcriptomic	Marine Microbial Eukaryote Transcriptome Sequencing Project	MMETSP0796	https://doi.org/10.1371/journal.pbio.1001889	alveolata_odb10	86	50.9434	33.6449	0	0	0	0	0	4	1	1	1	9	0	1	1	4	2	0	1	0	1	26	59	8	0	0	0	0	0	0	0	3	22	5	6	2	0	0	44	12
Lingulodinium polyedra CCMP1738	Dinoflagellata	Gonyaulacales	LinPolCCMP1738	Transcriptomic	Marine Microbial Eukaryote Transcriptome Sequencing Project	MMETSP1032; MMETSP1033; MMETSP1034; MMETSP1035	https://doi.org/10.1371/journal.pbio.1001901	eukaryota_odb10	67.8	56.6038	44.8598	0	0	1	4	0	10	3	0	3	13	3	0	6	26	6	0	12	0	0	42	100	45	0	0	3	1	0	0	0	0	86	6	42	2	0	0	77	44
Durinskia baltica CSIRO CS-38	Dinoflagellata	Peridiniales	DurBalCSIROCS38	Transcriptomic	Marine Microbial Eukaryote Transcriptome Sequencing Project	MMETSP0116; MMETSP0117	https://doi.org/10.1371/journal.pbio.1001889	eukaryota_odb10	73.7	49.0566	39.2523	0	0	0	0	1	9	1	0	3	5	1	4	1	24	3	0	1	0	0	13	40	15	0	0	0	0	0	0	0	0	18	10	6	1	1	0	28	10
Crypthecodinium cohnii Seligo	Dinoflagellata	Peridiniales	CryCohSeligo	Transcriptomic	Marine Microbial Eukaryote Transcriptome Sequencing Project	MMETSP0323; MMETSP0324; MMETSP0325; MMETSP0326	https://doi.org/10.1371/journal.pbio.1001889	eukaryota_odb10	65.8	60.3774	57.9439	0	0	0	1	0	10	5	1	2	6	0	6	25	3	9	0	4	0	0	23	49	13	8	0	1	10	0	0	1	0	22	9	18	2	14	0	28	7
Heterocapsa triquetra	Dinoflagellata	Peridiniales	HetTri	Transcriptomic	Marine Microbial Eukaryote Transcriptome Sequencing Project	MMETSP0448	https://doi.org/10.1371/journal.pbio.1001890	alveolata_odb10	81.3	32.0755	20.5607	0	0	0	0	2	4	1	0	0	5	0	1	0	8	0	0	0	0	0	9	20	1	0	0	0	0	0	0	0	0	4	0	2	0	0	0	16	3
Heterocapsa rotundata Strain SCCAP K-0483	Dinoflagellata	Peridiniales	HetRotSCCAPK0483	Transcriptomic	Marine Microbial Eukaryote Transcriptome Sequencing Project	MMETSP0503	https://doi.org/10.1371/journal.pbio.1001891	eukaryota_odb10	48.6	30.1887	21.4953	0	0	0	0	0	5	0	0	0	2	0	1	0	2	0	0	0	0	0	6	32	3	0	0	0	0	0	0	0	0	4	0	3	0	0	1	16	5
Glenodinium foliaceum CCAP1116_3	Dinoflagellata	Peridiniales	GleFolCCAP11163	Transcriptomic	Marine Microbial Eukaryote Transcriptome Sequencing Project	MMETSP0118; MMETSP0119	https://doi.org/10.1371/journal.pbio.1001892	eukaryota_odb10	60.8	58.4906	41.1215	0	0	0	0	0	19	2	0	3	11	1	1	1	18	3	0	1	0	3	17	58	7	0	0	1	1	0	0	0	0	6	8	7	1	2	2	71	19
Kryptoperidinium foliaceum CCMP1326	Dinoflagellata	Peridiniales	KryFolCCMP1326	Transcriptomic	Marine Microbial Eukaryote Transcriptome Sequencing Project	MMETSP0120; MMETSP0121	https://doi.org/10.1371/journal.pbio.1001893	eukaryota_odb10	73	64.1509	51.4019	0	0	0	0	1	23	3	3	2	14	0	2	1	27	6	0	1	0	2	27	95	9	2	0	1	2	0	0	0	1	33	6	10	3	1	0	72	21
Peridinium aciculiferum PAER_2	Dinoflagellata	Peridiniales	PerAciPAER2	Transcriptomic	Marine Microbial Eukaryote Transcriptome Sequencing Project	MMETSP0370; MMETSP0371	https://doi.org/10.1371/journal.pbio.1001894	eukaryota_odb10	60.4	43.3962	33.6449	0	0	0	0	1	16	2	0	2	5	2	2	2	13	0	0	0	0	0	22	37	5	0	0	0	0	0	0	0	0	9	0	17	0	1	0	38	9
Scrippsiella hangoei-like Strain SHHI-4	Dinoflagellata	Peridiniales	ScrHanSHHI4	Transcriptomic	Marine Microbial Eukaryote Transcriptome Sequencing Project	MMETSP0367; MMETSP0368; MMETSP0369	https://doi.org/10.1371/journal.pbio.1001895	eukaryota_odb10	67.5	54.717	46.729	0	0	0	0	3	29	3	0	9	18	1	11	12	31	11	0	1	0	1	45	80	7	2	0	0	5	0	0	0	0	28	0	46	1	3	0	79	18
Scrippsiella hangoei SHTV5	Dinoflagellata	Peridiniales	ScrHanSHTV5	Transcriptomic	Marine Microbial Eukaryote Transcriptome Sequencing Project	MMETSP0359; MMETSP0360; MMETSP0361	https://doi.org/10.1371/journal.pbio.1001896	eukaryota_odb10	71	58.4906	47.6636	0	0	0	0	3	23	4	0	6	8	3	4	9	27	7	0	2	0	0	30	82	9	1	0	1	2	0	0	0	0	26	2	51	1	6	1	73	12
Scrippsiella trochoidea CCMP3099	Dinoflagellata	Peridiniales	ScrTroCCMP3099	Transcriptomic	Marine Microbial Eukaryote Transcriptome Sequencing Project	MMETSP0270; MMETSP0271; MMETSP0272	https://doi.org/10.1371/journal.pbio.1001897	eukaryota_odb10	61.2	60.3774	54.2056	0	0	3	4	2	28	3	0	16	25	1	0	14	73	8	0	2	0	0	51	180	14	3	0	0	8	0	0	0	1	59	41	30	5	8	0	50	34
Symbiodinium goreaui	Dinoflagellata	Suessiales	SymGor	Genomic	Reef Future Genomics Consortium	SymbC1	https://doi.org/10.1038/s42003-018-0098-3	alveolata_odb10	67.3	33.9623	24.2991	0	0	0	1	1	3	0	0	1	2	0	0	0	8	0	0	0	0	0	3	15	6	0	0	0	0	0	0	0	0	3	3	8	0	0	0	11	8
Symbiodinium microadriaticum	Dinoflagellata	Suessiales	SymMic	Genomic	GenBank	GCA_001939145.1	https://doi.org/10.1038/srep39734	alveolata_odb10	80.7	47.1698	34.5794	0	0	0	0	0	2	1	0	0	3	0	1	2	6	2	0	2	0	0	9	20	2	0	0	0	2	0	0	0	0	7	7	6	0	2	1	16	1
Symbiodinium sp. Clade C Y103	Dinoflagellata	Suessiales	SymSpeCY103	Genomic	OIST Marine Genomics Unit	symC_aug_40	https://doi.org/10.1186/s12864-018-4857-9	alveolata_odb10	68.4	39.6226	27.1028	0	0	0	0	1	2	1	0	3	3	0	2	2	3	3	0	2	0	0	1	39	7	0	0	0	0	0	0	0	0	8	7	8	0	0	0	19	4
Symbiodinium sp. Strain C1	Dinoflagellata	Suessiales	Sym_C1	Transcriptomic	Marine Microbial Eukaryote Transcriptome Sequencing Project	MMETSP1367; MMETSP1369	https://doi.org/10.1371/journal.pbio.1001889	alveolata_odb10	93.6	45.283	33.6449	0	0	0	0	2	8	2	0	4	5	0	3	0	14	5	0	3	0	0	9	64	14	0	0	1	0	0	0	0	0	8	7	11	0	0	0	28	10
Symbiodinium Mf12.5f clade A3	Dinoflagellata	Suessiales	Sym_Mf125fA3	Transcriptomic	Marine Microbial Eukaryote Transcriptome Sequencing Project	MMETSP1374	https://doi.org/10.1371/journal.pbio.1001889	eukaryota_odb10	50.2	43.3962	33.6449	0	0	0	0	1	2	1	0	2	1	0	1	0	1	2	0	1	0	0	14	20	4	0	0	0	0	0	0	0	0	3	2	5	0	0	0	11	1
Symbiodinium type D1a	Dinoflagellata	Suessiales	Sym_D1a	Transcriptomic	Marine Microbial Eukaryote Transcriptome Sequencing Project	MMETSP1377	https://doi.org/10.1371/journal.pbio.1001889	eukaryota_odb10	35.7	37.7358	24.2991	0	0	0	0	4	8	1	0	0	1	0	1	0	3	1	0	1	0	0	6	23	1	0	0	1	0	0	0	0	0	3	6	1	0	0	0	10	1
Breviolum minutum Mf 1.05b.01	Dinoflagellata	Suessiales	BreMinMf105b01	Genomic	OIST Marine Genomics Unit	symbB.v1.2	https://doi.org/10.1016/j.cub.2013.05.062	alveolata_odb10	69.6	39.6226	25.2336	0	0	0	1	1	3	1	0	3	6	0	2	0	7	2	0	1	0	0	8	28	6	0	0	0	0	0	0	0	0	8	3	6	0	0	0	18	9
Polarella glacialis CCMP1383	Dinoflagellata	Suessiales	PolGlaCCMP1383	Transcriptomic	Marine Microbial Eukaryote Transcriptome Sequencing Project	MMETSP0227	https://doi.org/10.1371/journal.pbio.1001889	alveolata_odb10	90.7	50.9434	46.729	0	0	1	0	3	2	1	0	4	1	0	1	5	1	1	0	0	0	0	17	33	6	6	0	0	14	0	0	0	0	10	0	5	1	8	0	15	11
Pelagodinium beii	Dinoflagellata	Suessiales	PelBei	Transcriptomic	Marine Microbial Eukaryote Transcriptome Sequencing Project	MMETSP1338	https://doi.org/10.1371/journal.pbio.1001902	alveolata_odb10	90.6	47.1698	31.7757	0	0	0	0	1	6	1	0	1	7	0	1	0	2	2	0	0	0	0	5	57	7	0	0	0	1	0	0	0	0	7	7	3	0	1	1	13	5
Paramecium tetraurelia strain d4-2	Ciliophora	CONThreeP	ParTetD42	Genomic	RefSeq	GCF_000165425.1	https://doi.org/10.1038/nature05230	alveolata_odb10	98.8	32.0755	24.2991	0	0	0	1	0	3	9	0	8	0	0	0	1	0	0	0	0	0	0	39	44	37	2	0	0	1	0	0	0	0	5	0	0	5	2	0	8	2
Tetrahymena thermophila	Ciliophora	CONThreeP	TetThe	Genomic	Tetrahymena Genome Database Wiki	T_thermophila_June2014	https://doi.org/10.1371/journal.pbio.0040286	alveolata_odb10	99.4	35.8491	28.972	0	0	0	1	0	1	5	0	4	1	0	0	2	0	0	0	0	0	0	10	17	16	7	0	0	2	0	0	0	0	3	0	0	9	5	0	6	2
Tetrahymena borealis	Ciliophora	CONThreeP	TetBor	Genomic	Tetrahymena Genome Database Wiki	T_borealis_oct2012	https://doi.org/10.1093/database/bas007	alveolata_odb10	99.4	28.3019	21.4953	0	0	0	0	0	0	5	0	0	0	0	0	4	0	1	0	0	0	0	8	15	16	6	0	0	2	0	0	0	0	2	0	0	4	5	0	6	1
Tetrahymena elliotti	Ciliophora	CONThreeP	TetEll	Genomic	Tetrahymena Genome Database Wiki	T_elliotti_oct2012	https://doi.org/10.1093/database/bas007	alveolata_odb10	98.8	32.0755	27.1028	0	0	0	0	0	1	5	0	2	0	0	0	7	0	0	0	0	0	0	11	16	14	7	0	0	7	0	0	0	0	1	0	0	8	8	0	6	1
Tetrahymena malaccensis	Ciliophora	CONThreeP	TetMal	Genomic	Tetrahymena Genome Database Wiki	T_malaccensis_oct2012	https://doi.org/10.1093/database/bas007	alveolata_odb10	100	30.1887	23.3645	0	0	0	0	0	0	5	0	4	0	0	0	4	0	0	0	0	0	0	11	17	17	5	0	0	2	0	0	0	0	1	0	0	8	8	0	6	3
Ichthyophthirius multifiliis strain G5	Ciliophora	CONThreeP	IchMulG5	Genomic	RefSeq	GCF_000220395.1	J. Craig Venter Institute	alveolata_odb10	82.5	16.9811	10.2804	0	0	0	0	0	0	1	0	1	0	0	0	0	0	1	0	0	0	0	4	9	7	0	0	1	0	0	0	0	0	1	0	0	0	0	0	6	0
Pseudocohnilembus persalinus isolate:36N120E	Ciliophora	CONThreeP	PsePer36N120E	Genomic	GenBank	GCA_001447515.1	https://doi.org/10.1038/srep15470	alveolata_odb10	92.4	32.0755	26.1682	0	0	0	0	0	2	3	0	3	0	0	0	6	0	0	0	0	0	0	8	7	12	12	0	0	8	0	0	0	0	1	0	0	12	9	0	3	1
Platyophrya macrostoma	Ciliophora	CONThreeP	PlaMac	Transcriptomic	Marine Microbial Eukaryote Transcriptome Sequencing Project	MMETSP0127	https://doi.org/10.1371/journal.pbio.1001902	eukaryota_odb10	57.6	18.8679	13.0841	0	0	0	0	0	1	4	0	0	0	0	0	0	0	0	0	0	0	0	2	22	1	0	0	0	0	0	0	0	0	7	0	0	0	0	0	6	3
Tiarina fusa	Ciliophora	CONThreeP	TiaFus	Transcriptomic	Marine Microbial Eukaryote Transcriptome Sequencing Project	MMETSP0472	https://doi.org/10.1371/journal.pbio.1001902	stramenopiles_odb10	82	26.4151	15.8879	0	0	0	0	1	0	0	0	0	0	0	1	0	0	0	0	0	0	0	0	8	2	1	0	0	1	0	0	0	0	11	0	3	0	0	0	0	6
Aristerostoma sp. ATCC50986	Ciliophora	CONThreeP	Ari_ATCC50986	Transcriptomic	personal communications with Nick Irwin, University of British Columbia, Canada	-	https://doi.org/10.1016/j.cub.2020.09.077	alveolata_odb10	68.4	20.7547	12.1495	0	0	0	0	0	0	3	0	0	1	0	0	0	0	0	0	0	0	0	6	10	18	0	0	0	0	0	0	0	0	4	0	0	1	0	0	3	1
Protocruzia adherens Boccale	Ciliophora	none	ProAdhBoc	Transcriptomic	personal communications with Nick Irwin, University of British Columbia, Canada	-	https://doi.org/10.1016/j.cub.2020.09.077	eukaryota_odb10	69.4	26.4151	17.757	0	0	0	0	1	3	2	0	1	0	0	1	2	0	0	0	0	0	0	7	11	8	0	0	3	0	0	0	0	0	4	0	0	1	0	0	8	0
Halteria grandinella	Ciliophora	SAL	HalGra	Genomic	GenBank	GCA_006369765.1	Institute of Evolution & Marine Biodiversity, Ocean University of China	alveolata_odb10	55.6	30.1887	17.757	0	0	0	0	0	2	1	0	0	2	0	0	1	0	1	0	0	0	0	10	7	1	1	0	0	1	0	0	0	0	1	0	0	2	1	0	4	0
Strombidium inclinatum	Ciliophora	SAL	StrInc	Transcriptomic	Marine Microbial Eukaryote Transcriptome Sequencing Project	MMETSP0208	https://doi.org/10.1371/journal.pbio.1001902	alveolata_odb10	66.6	13.2075	7.47664	0	0	0	0	0	1	2	0	0	1	0	0	0	0	0	0	0	0	0	17	3	7	0	0	0	0	0	0	0	0	0	0	0	0	0	0	7	0
Strombidium rassoulzadegani Strain ras09	Ciliophora	SAL	StrRasRas09	Transcriptomic	Marine Microbial Eukaryote Transcriptome Sequencing Project	MMETSP0449	https://doi.org/10.1371/journal.pbio.1001902	alveolata_odb10	59.6	13.2075	6.54206	0	0	0	0	0	1	2	0	0	0	0	0	0	0	0	0	0	0	0	3	9	1	0	0	0	0	0	0	0	0	0	0	0	0	0	0	4	0
Strombidinopsis acuminata SPMC142	Ciliophora	SAL	StrAcuSPMC142	Transcriptomic	personal communications with Nick Irwin, University of British Columbia, Canada	-	https://doi.org/10.1016/j.cub.2020.09.077	eukaryota_odb10	68.6	39.6226	26.1682	0	0	0	0	1	5	3	0	3	2	0	1	0	2	0	0	0	1	0	34	33	7	1	0	0	0	0	0	0	0	3	0	0	2	0	0	13	2
Stylonychia lemnae	Ciliophora	SAL	StyLem	Genomic	GenBank	GCA_000751175.1	https://doi.org/10.1093/gbe/evu139	alveolata_odb10	97.1	33.9623	27.1028	0	0	0	0	0	3	3	0	1	0	0	1	2	0	0	0	0	1	0	16	10	7	3	0	0	1	0	0	1	1	1	0	0	6	3	1	7	0
Oxytricha trifallax	Ciliophora	SAL	OxyTri	Genomic	OxyDB	Oxytricha_trifallax_022112	https://doi.org/10.1371/journal.pbio.1001473	alveolata_odb10	97.7	28.3019	21.4953	0	0	0	0	0	3	6	0	0	0	0	1	3	0	0	0	0	0	0	26	13	11	3	0	0	1	0	0	0	0	4	0	0	4	3	3	8	0
Litonotus pictus	Ciliophora	SAL	LitPic	Transcriptomic	Marine Microbial Eukaryote Transcriptome Sequencing Project	MMETSP0209	https://doi.org/10.1371/journal.pbio.1001902	eukaryota_odb10	38.8	13.2075	7.47664	0	0	0	0	0	1	1	0	0	1	0	0	0	0	0	0	0	0	0	4	13	2	0	0	0	0	0	0	0	0	0	0	0	0	0	0	5	0
Euplotes focardii TN1	Ciliophora	SAL	EupFocTN1	Transcriptomic	personal communications with Nick Irwin, University of British Columbia, Canada	-	https://doi.org/10.1016/j.cub.2020.09.077	eukaryota_odb10	31.8	16.9811	10.2804	0	0	0	0	0	3	2	0	0	0	0	2	0	0	0	0	0	0	0	5	12	2	0	0	0	0	0	0	0	0	1	0	0	0	0	0	5	0
Euplotes harpa	Ciliophora	SAL	EupHar	Transcriptomic	Marine Microbial Eukaryote Transcriptome Sequencing Project	MMETSP0213	https://doi.org/10.1371/journal.pbio.1001902	eukaryota_odb10	29.4	16.9811	9.34579	0	0	0	0	0	2	3	0	0	0	0	0	0	0	0	0	0	0	0	9	15	6	0	0	1	0	0	0	0	0	1	0	0	0	0	0	11	0
Favella taraikaensis Strain Fe Narragansett Bay	Ciliophora	SAL	FavTarFeNarragansettBay	Transcriptomic	Marine Microbial Eukaryote Transcriptome Sequencing Project	MMETSP0434; MMETSP0436	https://doi.org/10.1371/journal.pbio.1001902	alveolata_odb10	77.8	22.6415	14.0187	0	0	0	0	0	4	4	0	2	0	0	1	0	0	0	0	0	0	0	9	10	9	0	0	0	0	0	0	0	0	3	0	0	1	2	0	6	0
Pseudokeronopsis sp. Brazil	Ciliophora	SAL	Pse_Brazil	Transcriptomic	personal communications with Nick Irwin, University of British Columbia, Canada	-	https://doi.org/10.1016/j.cub.2020.09.077	alveolata_odb10	86	22.6415	14.9533	0	0	0	0	0	4	4	0	0	0	0	1	0	0	0	0	0	1	0	13	12	12	0	0	1	0	0	0	0	0	2	0	0	3	0	1	7	0
Euplotes crassus Strain CT5	Ciliophora	SAL	EupCraCT5	Transcriptomic	Marine Microbial Eukaryote Transcriptome Sequencing Project	MMETSP1380	https://doi.org/10.1371/journal.pbio.1001902	eukaryota_odb10	32.6	20.7547	12.1495	0	0	0	0	0	2	2	0	0	0	0	1	0	0	0	0	0	1	1	10	5	4	0	0	0	0	0	0	0	0	1	0	0	1	0	0	4	0
Stentor coeruleus	Ciliophora	Postciliodsmatophora	SteCoe	Genomic	GenBank	GCA_001970955.1	https://doi.org/10.1016/j.cub.2016.12.05	alveolata_odb10	92.4	28.3019	17.757	0	0	0	0	0	8	13	0	1	0	0	1	0	1	1	0	0	4	0	16	89	47	0	0	0	0	0	0	0	0	1	0	0	4	0	3	14	0
Blepharisma japonicum Strain Stock R1072	Ciliophora	Postciliodsmatophora	BleJapR1072	Transcriptomic	Marine Microbial Eukaryote Transcriptome Sequencing Project	MMETSP1395	https://doi.org/10.1371/journal.pbio.1001902	alveolata_odb10	63.1	18.8679	12.1495	0	0	0	0	0	1	2	0	0	0	0	1	0	0	0	0	0	1	0	2	18	3	0	0	0	0	0	0	0	0	1	0	0	0	0	0	7	0
Fabrea salina	Ciliophora	Postciliodsmatophora	FabSal	Transcriptomic	Marine Microbial Eukaryote Transcriptome Sequencing Project	MMETSP1345	https://doi.org/10.1371/journal.pbio.1001902	eukaryota_odb10	45.1	20.7547	14.0187	0	0	0	0	1	1	2	0	1	0	0	0	0	0	0	0	0	1	0	1	6	9	0	0	0	0	0	0	0	0	2	0	0	0	0	0	3	0
Climacostomum virens Strain Stock W-24	Ciliophora	Postciliodsmatophora	CliVirW24	Transcriptomic	Marine Microbial Eukaryote Transcriptome Sequencing Project	MMETSP1397	https://doi.org/10.1371/journal.pbio.1001902	eukaryota_odb10	59.6	15.0943	10.2804	0	0	0	0	0	3	3	0	0	0	0	0	0	0	0	0	0	0	0	1	13	18	0	0	0	0	0	0	0	0	3	0	0	0	0	0	5	0
Condylostoma magnum COL2	Ciliophora	Postciliodsmatophora	ConMagCOL2	Transcriptomic	personal communications with Nick Irwin, University of British Columbia, Canada	-	https://doi.org/10.1016/j.cub.2014.10.026	eukaryota_odb10	39.2	16.9811	11.215	0	0	0	0	0	2	4	0	0	1	0	0	0	0	0	0	0	0	0	9	24	31	0	0	0	0	0	0	0	0	2	0	0	1	0	0	6	0
Colponema vietnamica strain Colp-7a	Alveolata	Colponemida	ColVieColp7a	Transcriptomic	personal communications with authors (transcriptome assemblies)	-	https://doi.org/10.1101/2020.02.06.936658	eukaryota_odb10	66.3	45.283	29.9065	0	0	0	1	1	3	2	0	0	1	0	1	2	3	0	0	0	1	0	4	21	7	0	0	1	1	0	0	0	0	6	0	2	0	1	2	11	12
Colponemid sp. Colp10	Alveolata	Colponemida	ColSpeColp10	Transcriptomic	personal communications with authors (transcriptome assemblies)	-	https://doi.org/10.1101/2020.02.06.936658	eukaryota_odb10	94.5	37.7358	24.2991	0	0	0	1	0	3	3	0	1	1	0	1	1	1	4	0	0	0	0	1	10	6	0	0	0	0	0	0	0	0	12	1	2	0	0	0	8	6
[truncated: 69 more columns]
