# Supplementary material for: Molecular characterization of the conoid complex in Toxoplasma reveals its conservation in all apicomplexans, including Plasmodium species
Source: PLoS Biol. 2021 Mar 11;19(3):e3001081. doi: 10.1371/journal.pbio.3001081 (PMC7951837; doi:10.1371/journal.pbio.3001081)
Supplement: S4 Table — For P. falciparum, we had selected strain “IT” for our 419 SAR proteomes set. As a result, our sets of orthologues originally contained sequences from this particular strain. However, because strain “3D7” is the one more commonly studied, we mapped the P. falciparum IT sequences to P. falciparum 3D7 by searching for reciprocal best blast hits among their proteomes. Therefore, P. falciparum 3D7 identifiers in the FASTA files (S1 Data) also provide information on which P. falciparum IT sequence was linked by. (XLSX) [file pbio.3001081.s004.xlsx]

## Sheet: Table S4
	Plasmodium falciparum 3D7			Plasmodium berghei ANKA
Toxoplasma gondii ME49	GenBank ID	UniProt ID	PlasmoDB gene ID	GenBank ID	UniProt ID	PlasmoDB gene ID
TGME49_202120	CAD52354.1	Q8IEA7	PF3D7_1320700	VUC58249.1	A0A509ARB9	PBANKA_1419000
TGME49_206430	CAD51670.1	Q8I3F9	PF3D7_0530900	VUC57350.1	A0A509AMX5	PBANKA_1245300
TGME49_208340	CZT99076.1	Q8IHV2	PF3D7_1141300	VUC55618.1	A0A509AI96	PBANKA_0907700
TGME49_209200	CZT99373.1	Q8I5K0	PF3D7_1221300	VUC58426.1	A0A509AS56	PBANKA_1436500
TGME49_209890	CZT99400.1	Q8I5H6	PF3D7_1224100	VUC58451.1	A0A509AVH2	PBANKA_1439000
TGME49_216080	CZT98812.1	Q8IIL1	PF3D7_1115200	VUC55865.1	A0A509AM27	PBANKA_0932500
TGME49_219070	CZT99390.1	Q7KQK0	PF3D7_1223100	VUC56250.1	A0A509AL17	PBANKA_1025300
TGME49_222350	CAG25390.2	C6KSZ3	PF3D7_0615200	VUC57198.1	A0A509AUS1	PBANKA_1229900
TGME49_223790	CZT98951.1	A0A143ZYW1	PF3D7_1128900	VUC55735.1	A0A509ALQ0	PBANKA_0919400
TGME49_225020	CZU00156.1	Q8IL12	PF3D7_1446100	VUC57480.1	A0A509ARF9	PBANKA_1309800
TGME49_227000	CZT98514.1	A0A143ZYA5	PF3D7_1025900	VUC54513.1	A0A509AG76	PBANKA_0510100
TGME49_230340	CAD52331.1	Q8IEC9	PF3D7_1318700	VUC58231.1	A0A509AUJ9	PBANKA_1417200
TGME49_235380	CAD50976.1	Q8IBM4	PF3D7_0722900	VUC54879.1	A0A509AJT4	PBANKA_0620400
TGME49_246720	CAG25356.1	C6KSW0	PF3D7_0611500	VUC53834.1	A0A509ABY8	PBANKA_0109800
TGME49_250340*	CAG25224.1	C6KSQ2	PF3D7_0605400	VUC53777.1	A0A509AEK1	PBANKA_0104200
TGME49_250340	CZU00161.1	Q8IL07	PF3D7_1446600	VUC57485.1	A0A509APL0	PBANKA_1310400
TGME49_253600	CAD51198.1	Q8IB11	PF3D7_0817600	VUC55058.1	A0A509AMS7	PBANKA_0713200
TGME49_256030	CAX63966.1	C0H4E4	PF3D7_0517800	VUC57224.1	A0A509AMB2	PBANKA_1232600
TGME49_260820	CZT98359.1	Q8IJT5	PF3D7_1011000	VUC56993.1	A0A509AMZ3	PBANKA_1209400
TGME49_266630	CAD50978.1	Q8IBM2	PF3D7_0723100	VUC54881.1	A0A509AGY2	PBANKA_0620600
TMGE49_269330	CAX63957.1	C0H4D5	PF3D7_0513100	VUC56549.1	A0A509ANY0	PBANKA_1112800
TGME49_271780	CZT98809.1	Q8IIL3	PF3D7_1114900	VUC55868.1	A0A509AIY6	PBANKA_0932800
TGME49_271880	CAB11106.1	O77322	PF3D7_0308100	VUC54288.1	A0A509AG85	PBANKA_0406400
TGME49_274120	CZT98151.1	O96218	PF3D7_0213800	VUC54145.1	A0A509AFB6	PBANKA_0310700
TGME49_274160	CZU00191.1	Q8IKX9	PF3D7_1449600	VUC57514.1	A0A509ARL8	PBANKA_1313300
TGME49_275670	VWP77830.1	A0A5K1K988	PF3D7_1351700	VUC58031.1	A0A509ARP2	PBANKA_1364400
TGME49_284620	CZU00227.1	Q8IKU5	PF3D7_1453200	VUC57550.1	A0A509ARN1	PBANKA_1316900
TGME49_289990	CZT99928.1	Q8ILN0	PF3D7_1422200	VUC56209.1	A0A509AMY0	PBANKA_1021200
TGME49_291020	CZT99364.1	Q8I5L0	PF3D7_1220300	VUC58417.1	A0A509AT25	PBANKA_1435500
TGME49_291880	CZT62674.1	A0A143ZXK1	PF3D7_0718600	VUC54837.1	A0A509AH73	PBANKA_0616200
TGME49_292120	CZT98958.1	Q8II67	PF3D7_1129600	VUC55727.1	A0A509APV6	PBANKA_0918600
TGME49_293540	CAG25197.1	C6KSM7	PF3D7_0602700	VUC53751.1	A0A509AG16	PBANKA_0101500
TGME49_295450	CAX64385.1	C0H5K7	PF3D7_1366100	VUC56839.1	A0A509APQ8	PBANKA_1141900
TGME49_295850	CAD52262.1	Q8IEJ4	PF3D7_1312800	VUC58172.1	A0A509ATS7	PBANKA_1411200
TGME49_299190	CAD52213.1	Q8IEN6	PF3D7_1307900	VUC58123.1	A0A509ARC0	PBANKA_1406400
TGME49_301420	VWP77465.1	A0A5K1K8S9	PF3D7_1316400	VUC58208.1	A0A509ATW8	PBANKA_1414900
TGME49_306350	VWP77628.1	A0A5K1K8U2	PF3D7_1332200	VUC57857.1	A0A509AXS9	PBANKA_1347000
TGME49_307020	CAB11110.2	O77326	PF3D7_0308700	VUC54293.1	A0A509AEZ4	PBANKA_0406900
TGME49_310070	CZU00247.1	A0A144A2R4	PF3D7_1455200.1	VUC57570.1	A0A509ARQ1	PBANKA_1318900
TGME49_312630	VWP77935.1	A0A5K1K8J3	PF3D7_1361800	VUC56798.1	A0A509APX7	PBANKA_1137800
TGME49_315780	CZT98564.1	Q8IJ97	PF3D7_1030800	VUC54560.1	A0A509AGC4	PBANKA_0514800
TGME49_320030	CZU00413.1	Q8IKC3	PF3D7_1471600	VUC57734.1	A0A509ASR8	PBANKA_1334800
*multiple putative orthologs found in Plasmodium falciparum and Plasmodium berghei
