# Supplementary material for: Molecular characterization of the conoid complex in Toxoplasma reveals its conservation in all apicomplexans, including Plasmodium species
Source: PLoS Biol. 2021 Mar 11;19(3):e3001081. doi: 10.1371/journal.pbio.3001081 (PMC7951837; doi:10.1371/journal.pbio.3001081)
Supplement: S1 Data — Files are named according to the T. gondii apical protein query. The sequence headers comprise the protein identifiers in our in-house proteome database for the SAR clade (Methods), starting with an abbreviation for the species strain (see S3 Table). The headers furthermore contain either the descriptor “self,” indicating that this sequence is the original T. gondii query, or “rbh,” indicating that it has the original T. gondii query as its best T. gondii hit in a BLASTp search, or “none,” indicating that it has no BLASTp hit in T. gondii (see Methods). For sequences of P. falciparum 3D7, the header also indicates by which P. falciparum IT sequence it was gathered and if it was gathered via reciprocal best BLAST hits (“rbh”) or via unidirectional best BLAST (“bh”). The latter is only the case for the putative orthologue of T. gondii’s TGME49_219070 (see also S4 Table). (GZ) [file pbio.3001081.s005.gz › TGME49_conoid_proteins_putative_orthologs/TGME49_262010.fa]

>AleMarAMGDE01CS322001914_rbh_TGME49_262010
XGSMQGGTKSRPAGSHPDGESAARLLPHIDAESVFAYYDRDGDGRLTQDEFAAALRAAGACPSTADMQEARRTWGSAPDARAFKEAAAALRGRRPRPEDLAAQFRGLAQGGLVDADALRNTATRYGDCLSPEEAEELIRLAEPDEEGNVDIRRLAETLLPPLAPPR
>AleMonCCMP3105025806_rbh_TGME49_262010
XTIDAENVFVYYDRDGDGRLSQDEFLAALRAMGACPSTADMEEARKTWGSTPNAKAFKEAAAVLRSKRPQPEDLAAQFRGLAQGGLVDADVLKYTATRYGDCLSPEEADELMRLADPDEEGHVNVKRLAEALLQPLGPPGSEHRKRLPQQRSPAMQRRAA
>AleMonCCMP3105223483_rbh_TGME49_262010
XRASREERGSIVRPPTIDAENVFVYYDRDGDGRLSQDEFLAALRAMGACPSTADMEEARKTWGSTPNAKAFKEAAAVLRSKRPQPEDLAAQFRGLAQGGLVDADVLKYTATRYGDCLSPEEADELMRLADPDEEGHVNVKRLAEALLQPLGPA
>AleMonCCMP3105269376_rbh_TGME49_262010
XGARASREERGSIVRPPTIDAENVFVYYDRDGDGRLSQDEFLAALRAMGACPSTADMEEARKTWGSTPNAKAFKEAAAVLRSKRPQPEDLAAQFRGLAQGGLVDADVLKYTATRYGDCLSPEEADELMRLADPDEEGHVNVKRLAEALLQPLGPPGSEHRKRLPQQRSPAMQRRAA
>BesBesBbGer1007282_rbh_TGME49_262010
MPADLDIIFKVFDSNGDGKLNCLEMHQALGAAGCCPSVEDVQEAVKAKGGDTGDLAAFKELYAKYSETTVTAARLTPLFSVVDPAKKGVVDVRSLNYLLTNFNERLTQAEADEFIQGMLGLPKEGTVPIPDVARKIENLQKA
>ColAng055837_rbh_TGME49_262010
KAVVSTQSTWGQMLRSEQEQQAFYFFDSDGDGYLTKDEFGDACRAAGCNPTLSLVDEAFNLAVSHTGKRSNQPFDTCTFEGYFSAGLPFLKKHGCLKIEELRHLTGFLDRRKDGMVEVLAVCNLTRNFGDRLTQEEVAAFRNIIDPQKTGRAYLPDLTERILKNALQVEASPQGLKQRFSQV*
>ColAng096289_rbh_TGME49_262010
MLRSEQEQQAFYFFDSDGDGYLTKDEFGDACRAAGCNPTLSLVDEAFNLAVSHTGKRSNQPFDTCTFEGYFSAGLPFLKKHGCLKIEELRHLSGFLDRRKDGMVEVLAVCNLTRNFGDRLTQEEVAAFRNIIDPQKTGRAYLPDLTERILKNALQVEASPQGLKQRFSQV*
>CycCayNF1C8002374_rbh_TGME49_262010
MGWAQPTSVAGSGAAASFIAYGSIGGFERFTTVLAIDASPRVFWPLFASSSAWTDRGPNSIHPVLRPYQLCSSAPATPFGRLADSADISQQDTMADEAVDIFKVFDKDFDGKLQALEMHQALGAAGLCAAIEDVQLALKEAGESGGDLQCFQKLLQQFQSTKPTNIWGGDVPAWRFWRPPVLHAHAFEEFRWTALQVIDPASSGRVDTSALRYLLMNFNEKLSDAEATEFMELLKLPKEGLVEIADICSRLEKSLQ
>Cys_WienI005685_rbh_TGME49_262010
MATDLEMIFKVFDSDVDGRLNTLEMHQALGASGCCPSVEGVQEAVKSKGSDYGDFNVFKELHSQFKSTKVTAAQLTPLFSVVDPAKKGTVEVNSLAYLLTNFNERLTQAEAQEFLQEMLKLPSSGSVPIPDLASKLEQLQK
>DinSpeMGD001250_rbh_TGME49_262010
ILAQELAQGRSISSLLLRTAGEIAGKATVLSMSARDASHGADAVFFYYDQDGDGKLTKDQFLKALQSAGACPSKPDFEEVVRNYGSTPDKATFERALSSQLEKCPSFESFSEQFRALSPDGKMDKEVLKYIVTNFGDRLEEQEVEDLMKLVEIDEGGSFEVRTLAERLLPPPEYH*
>DurBalCSIROCS38032072_rbh_TGME49_262010
LKPPSVVSSAKQFVGARVWRIGGEADMPPRPRGPPSTMPPAKATAAAAVTSLGRGRAEPVRRSDHPLNMSVQDIFAYYDADGDGALDRDDLLRALRAGGAAPSMAEVDQALRNVGGKVSLEAFRRIHTEMLRKRPTPDTLRESFRNMAHEVRGQRLVMDIDRLVYLCTNFGDPLSEKEVQAMVDFAKADKDGTVDIKKLSEALLPPLAPANVLWRPPCAGQFAGKRVREGEATLMPTAGTRAPQAESKADHLFSESX
>EimTenHoughton005749_rbh_TGME49_262010
MADETENIFKVFDKDFDGKLKALEMHQALGAAGLCPSIEAVQLAVKEAGEAGGDIEVFRRLLQQFQSSKPTAETLKQQFKVPS
>EleDub041511_rbh_TGME49_262010
MTNRTALAFQIFDRDGDGNLQGVEIHQALGAAGVCPSVGEVATDMRNAGSDKVDSAGFTKLVEKYKGSVSSKEELETLFKVIDPKNEGSLDSRSLQFLLTNFGERLSKDEVHEFFEALNVDVNGTAKILNTCAALEKLSK*
>GleFolCCAP11163080873_rbh_TGME49_262010
LELGSRDVFIYYDVDGDGNLDREEFLQALRAGGAVPSRSDVEEACQRAGGRVDLAVYQSTLAELLKKRPNAETLKDSFRGMAHDVRGQGWVMDIEKLVYLTTTFGDALSDEEVEALRELASPDRDGTVDXPEAREELAASAATPRCEVTRATPTCISCRPHLPNSLLVGRDPHESAWLRPRQLVVRLRFAFRRATFQELLALSGRGPVGLLSSGCRPRSMARSLVSSCGGRAWSACRPPSAADDVFS
>GymCat065877_rbh_TGME49_262010
MAFAHTERGGRRSRAIASDDTQNTTTPLGCFTDMYARANDNTEKSGFSPREAHRLEAHELQARERHEFEAMGQHGAEGRKPAAMQPHSREALTRDATRGSASSARGVSGLDANGQDDFAPDDMVATERATGSAKTFATKAVNVGSGGSKPRRVNESDGDSCVQGSVDRREPAPRTPKENDVKGWLLAGGSPHRSWPKMDLETIFFLYDADGDGLLTKDQYLRALRCAGACPSAEAFADLVAGNPRLDVDGFKGAVVSLISARPTVEEFVEAFECLSQKGYADAGTVMRVMTEYGKGLGKAGSAELALALAPDKDGLVNIQDFXAQVGGAAAVGPSQGAAPMTPEHMALRRLP
>HamHamHH34001561_rbh_TGME49_262010
MANNLESIFKVFDSDGDGKLTCIEMHQALGASGCSPSVEEVQEAVKAKGSDTGDLELFKALHAACADKKVTAAELIPLFSVVDPAKKGVVDVRSLNYLLTNFNERLTQAEAEEFIQGMLGLPKEGTVPIPDVAQKVEQLQKV
>KarSpeRossSea357418_rbh_TGME49_262010
QARGSTHIAHFSIAGMALIFQVGENRPPKAGARGSTQSTASAANLSTMPTRVPGLDARGVFNYYDANADGRLKQDEFVRALQAAGATPSAADFEEACRKEGRTPDLESFLKVLKDLLKKRPTIENFVESFKTVSGEENGNIDAKALRFIATQYGERLSEAEADELMRIARPARDVQGRLDVTALGEALLPPLAVAKEQPML
>KarSpeRossSea357419_rbh_TGME49_262010
LKLVAQAHIAHFSVAGMALIFQVGENRSAKAGARGSTQSTASAANLSTMPTRVPGLDARGVFNYYDANADGRLKQDEFVRALQAAGATPSAADFEEACRKEGRTPDLESFLKVLKDLLKKRPTIENFVESFKTVSGEENGNIDAKALRFIATQYGERLSEAEADELMRIARPARDAQGRLDVMALGEALLPPLAVAKEQPML
>LinPolCCMP1738041626_rbh_TGME49_262010
XRTAPSNAGTAHLGALGHGMSWQGRMPSTAAFVPTAAPGSALVGPCVGCCPERSAPRMETGGSSGSLAGDQATARPAEVDPAVVFAYYDSDSDGRLSTEEFLGALRATGACPSPGDLQEACRASGGTLDLRAFQAASRELLRRRPTAKDIVDQFRGVAEGGLLDAEVLRYAVTRYGDALTPEELEQLMTLACPDKDGNVDIQRLAEALLPPLPPAAEKDGGPQ
>LinPolCCMP1738117568_rbh_TGME49_262010
RVAWRPTWRTAPSNAGTAHLGALGHGMSWQGRMPSTAAFVPTAAPGSALVGPCVGCCPERSAPRMETGGSSGSLAGDQATARPAEVDPAVVFAYYDSDSDGRLSTEEFLGALRATGACPSPGDLQEACRASGGTLDLRAFQAASRELLRRRPTAKDIVDQFRGVAEGGLLDAEVLRYAVTRYGDALTPEELEQLMTLACPDKDGNVDIQRLAEALLPPLPPAAEKDGGPQ
>LinPolCCMP1738308110_rbh_TGME49_262010
XAAFVPTAAPGSALVGPCVGCCPERSAPRMETGGSSGSLAGDQATARPAEVDPAVVFAYYDSDSDGRLSTEEFLGALRATGACPSPGDLQEACRASGGTLDLRAFQAASRELLRRRPTAKDIVDQFRGVAEGGLLDAEVLRYAVTRYGDALTPEELEQLMTLACPDKDGNVDIQRLAEALLPPLPPAAEKDGGPQ
>NeoCanLiverpool003267_rbh_TGME49_262010
MASNLESIFKIFDSDGDGKLTCIEMHQALGASGCAPSVEEVQEAVKAKGSDFGDFALFKALYGACLETRISAAELVPLFGVVDPAKKGVVDARSLNYLLTNFNEKLTPAEADEFIQGMLGLPKEGTVPIPDVAQKLEQLQKI
>NepSpe008639_rbh_TGME49_262010
KDKKLNLSQAHQVLGILGACPSIAEVKEQFGEASAVDIEKIRELAAKFKSTTISTEAEILSICKVVDPHASGIVDSTSLKYLLSNYEEQLAPAEASEFVELMREKDSQS
>NepSpe013729_rbh_TGME49_262010
MNDDIFKFFDSDGDGKVNVIEAHQILGVWRYCPTIEHVRKVFNESSTDKVSMDTLKNLANKFSSSINTKEQIKELFAVVDPQSQGKID
>NepSpe110259_rbh_TGME49_262010
MEEESFRFYDFDADGKVSFIEAHQILGTSKICPSVRDVQQAFIEANVENMDKENVKNLYTKLKNTVISQAEIEDMFKAIDP
>PerAciPAER2023339_rbh_TGME49_262010
XDGVLTQDEFLGALRAGGACPNREELEEAFRKSAEAPDLRTYKAALRTLLRRRPTVDSLKEGFRGLALDIKGQGMVMDAELLKYLSTSYGDALTAEEVEALMQLAEPDEDGEVDVSRLAERLM
>PerAciPAER2105602_rbh_TGME49_262010
DNLFSYYDADGDGVLTQDEFLGALRAGGACPNREELEEAFRKSAEAPDLRTYKAALRTLLRRRPTVDSLKEGFRGLALDIKGQGMVMDAELLKYLSTSYGDALTAEEVEALMQLAEPDEDGEVDVSRLAERLMP
>SarNeuSN3002699_rbh_TGME49_262010
MSKRFLTSPTGEETGKAVETEGATVTEEDTAATARAETAQQRLLLGSERAPEMLPAAAKASHRIPAHGSAAAPAALWGARAPPPSAFASAAAAIPVLVHSLRYEYFYVATPDSMETAGVVMLDGRLVARVEPLATDQQQQQRHRQREPSRTSASETAVYFFYNKDFVWALFDGVTQRSLEEQQLRQEQQRDAKNRSDPSTSNTNSDCSTATATGPAPTATGAASTATVAEAAAAIEEAAATEAAAAAVRGRTSAAAHNPRGASCDACGKSGSSAPSGNILLKNCRPQPHQQQWPYPQLLKRQAKAAGGEATEAAAREAGVRGQERTQDQQPQEYESCTCGATSHSLVTAKAALQESSRGNSGAVRHLRPNMAAPNLKAIFDVFDVDADGQLNCIEMHQALGAAGCCPSVEEVQEAVKAQGSDKGGLALLQQLYEKTRKNVTQQELQPLFDVVDPGKKGSVEVSSLAYLLTNFNERLTRAEAHEFLQEMLKLPEEGSVTISDVVSRVAKLQL
>ScrHanSHHI4104977_rbh_TGME49_262010
XRGETAESSQAEEQELGADVDNLFSYYDADGDGVLTQDEFLGALRAGGACPNREELEEAFRKSAEAPDLCAYKAALRTLLRRRPTVDSLKEGFRGLALDIKGQGMVMDAELLKYLTTSYGDALTAEEVEALMKLAEPDEDGEVDVNRLAERLMP
>ScrHanSHTV5050991_rbh_TGME49_262010
XPSTAAGRPPSSGGRRRGETAESSQAEEQELGANVDSLFSYYDADGDGVLTQDEFLGALRAGGACPNREELEEAFRKSAEAPDLRAYKAALRTLLRRRPTVDSLKEGFRGLALDIKGQGMVMDAELLKYLTTSYGDALTAEEVEALMKLAEPDEDGEVDVNRLAERLMPVAPPQNALGSAAAAKEELRPGYDSAGRGPEQSGERGGVVTLPP
>ScrHanSHTV5139109_rbh_TGME49_262010
XRRRGETAESSQAEEQELGANVDSLFSYYDADGDGVLTQDEFLGALRAGGACPNREELEEAFRKSAEAPDLRAYKAALRTLLRRRPTVDSLKEGFRGLALDIKGQGMVMDAELLKYLTTSYGDALTAEEVEALMKLAEPDEELRPGYDSAGRGPEQSGERGGVVTLP
>ScrHanSHTV5182931_rbh_TGME49_262010
XRRRGETAESSQAEEQELGANVDSLFSYYDADGDGVLTQDEFLGALRAGGACPNREELEEAFRKSAEAPDLRAYKAALRTLLRRRPTVDSLKEGFRGLALDIKGQGMVMDAELLKYLTTSYGDALTAEEVEALMKLAEPDEDGEVDVNRLAERLMPVAPPQNALGSAAAAKEELRPGYDSAGRGPEQSGERX
>ScrTroCCMP3099267166_rbh_TGME49_262010
XTNLSVEDIFACYDSDGDGQLTKDELLGALRAAGACPSLSDMEEVVRQRAGX
>SieNemWS1WS2_1117463_rbh_TGME49_262010
SVGFGCPPLSVLSSRLVEVQMQMKERGHPECDQAQLQAMIDHFKSTIVDAAALASLFKVVDATSSGSVDISTVSYILCNFHEKLSSEAASEYFKVLGVGDSKSASIADVCAKLVDMQAGKFDM*
>ToxGonME49000672_self_TGME49_262010
MANNLESIFKVFDSDGDGKLTCIEMHQALGASGCSPSVEEVQEAVKEKGSDTGDLEQFKALYAAYANKKVTASELVPLFSVVDPAKKGVVDVRSLNYLLTNFNERLTQAEAEEFIQGMLGLPKEGTVPIPDVAQKVEQLQKV
