# Supplementary material for: Molecular characterization of the conoid complex in Toxoplasma reveals its conservation in all apicomplexans, including Plasmodium species
Source: PLoS Biol. 2021 Mar 11;19(3):e3001081. doi: 10.1371/journal.pbio.3001081 (PMC7951837; doi:10.1371/journal.pbio.3001081)
Supplement: S1 Data — Files are named according to the T. gondii apical protein query. The sequence headers comprise the protein identifiers in our in-house proteome database for the SAR clade (Methods), starting with an abbreviation for the species strain (see S3 Table). The headers furthermore contain either the descriptor “self,” indicating that this sequence is the original T. gondii query, or “rbh,” indicating that it has the original T. gondii query as its best T. gondii hit in a BLASTp search, or “none,” indicating that it has no BLASTp hit in T. gondii (see Methods). For sequences of P. falciparum 3D7, the header also indicates by which P. falciparum IT sequence it was gathered and if it was gathered via reciprocal best BLAST hits (“rbh”) or via unidirectional best BLAST (“bh”). The latter is only the case for the putative orthologue of T. gondii’s TGME49_219070 (see also S4 Table). (GZ) [file pbio.3001081.s005.gz › TGME49_conoid_proteins_putative_orthologs/TGME49_225690.fa]

>BesBesBbGer1004619_rbh_TGME49_225690
MSTLHLDSPRSRGLAGLRASDNFAEFQDYWSECSSDAGVSEGMKGSLKCSPCCQTRPKTVLYIASAGPAVDLSGAEAQQLQEAPEQKSVTNVAADPQLLACTSFGGGTPPTLSTREVLEESNTETSSKPRRASTSAKAKKAGAHVKSGSAKSKDSAKALRGGPATPKNAKASHGAQQGSSRQGKAPGSGVRASSSGTRGKKQAARDTRGKANSANTPAPTAGDEHQLSEGFQASGKQGASVKHAPGEVSVALPEVGAQAVPAVADTSAACSGVSLSRTELADVRADSGLQIDSWDSVSQREFHAAEQRSALLRGASLALQSRPISQLSSSASATAAARSPVNATRLVGPSVDGGFVSDSVPRAWIDVKGQVRANHEILELEKREDDDMVFNKLPQQILPSPPNPAFCLNTERPPQKPAIDIKFRLLSRGEKRPSRIAKLPGGVPVEYEARPVSKTEGEIPGVQVVPPRTGSVRFAVFQVKRRGETAPAVVAYSWRNKKAVQPPAQEGTNVACDLPSCPEGSDQSPEGTGSSPKVGQEQSSVCGAAASALETVCASADSAQQEAAADQLQALPSVAAAETQVPAGYALLQGVWCCTGAAQMPEGDAGQGETQPEAAPGTLGYVYPQCTADGYAAQNEAAWNMPAQQWDPTYASAYGWYQGSNDQWGAYQNEAGPVTEQPQTAPQKGGSPAASSVKGTSMSAVKSDPADTPAKRKAVTPSWRTTPKALSGRKGSTVGRLASGGKQQAKISGRQSAAAGKRGSRSRVSSTSTGNGKAAAAAKASDNASSTPVNVQPYPAEPDAASLHPPLQTGYSAVYMVPTSENPAAPEAQVLVAVPAAPDAGAPGDMPSFAAPVLADDQPSVASQLCACSPLSCKKPGDFSCSLSTVATSDGFTSESKWFFRPSWKVPFSCVDQRETPKSVDEQAFLADLPTHSDVEQVSEPALADASLDASLTDGAASPEMAEASDKEEFSLKTWLANKLSWTTPSGSSEACRECCAPDSEAVNELPKDVQPFDAREDGASPPQMQEELTEVFPPHYVSKSEQTKDGVVPVLFRVLKRRDRRGSAKRGHILLPGGYLRDKVLGLDEGREMVLRDAAGRCVVVAEGARGEIILRGEDGRDIVVSGTYLREMILRGKGSSEVSLREMVQSEDAVESAAKLLSAATFYEGKEEPVFRFRVIQSQRPKDKEKRRLLAFRPPVHVRNLPPSVPESASLGLVDGDARVSGPSPPLSCACPPTLCRSVSAGTEDSVVTMKYEQRSTYVPLPTRGKTVHFVTHYGLESLSARDGSKIVAAPLPGVSSFAAQVARDAAARVAQRQATKKEEVEDLGSESSEDDAEPTEEGGSETSEEGVDEEYYEGGSDEQEETLFDFRKATAWCRSICGEAELFSGPNSYRSDGRVLPSCEREPCTEEVGETQPSDFAYEHTMERTGESEVFARAEGSGILSDRASHTSCVCSRWPCSCLRVSSNRESSSNMSDAIASQSSRPGGEAGTPVSAAAGTPMSAIASERTSQSFCACGRWPCGCSPVASKAAVSSRESGVASGRSSHSGRLSGPVTPLAAEAGTLNSGQASGSTQHAFYECGCWPCGCSPVASKAAVSSRESGVASGRSSPSGRLSEAGTPLAADAGTLNSGQASGSTQPAFCACGCWPCGCSPVASKAAVSSRESGVASGRSSPSGRLSEAGTPLAADAGTLNSGQASGSTQHAFCACGCWPCGCSPVASKAAVSSRESGVASGRSSHSGRLSEAGTPLAADAGTLNSGQASGSTQHAFCACGCWPCGCSPVASKAAVSSRESGVASGRSSPSGRLSEAGTPLAADAGTLNSGQASGSTQHAFCACGCWPCGCSPVASKAAVSSRESEVASGRSSPSGRLSGPGTPLAADAGTLNSGQASGSTQHAFYECGCWPRGSGRPSSEGHMSFRGSDVAMNVSALSGDQLGTPTAADAGTPGSGRVSESASHAFCACGRRPCPCASASPHEDVSSGATRVTSGQRILYVHPSGACRSFVSGGSVGGVAIEGASESAYRGVYVPYVCAPKPFSDSLTAQGRTLVLLQPYPQPPPAHVVMHVADEGNLPRTQMSSKHISTSCCTCLCWPCTCSPASSKKSALTQTGKTTSSHAFLSRNAVATRAVVVDEGVPSDIVRERSSRSLCVCGCWPCTCSPSSRKHLSSRSSTPVSRETSLQHVPFVSNTVVVDGKGTPVATIAEDEKGTPEFPGSPAAGDNDSRDGDRSACTALWSCVPHPPPVFAGNVNESPSPAPAPGQFVGVPVGGMDQTSYVATGSEACYSSASHLVTYQLPEALPEPPPLRTMKIRLPVPPSPELTAGVGTHLTLGSAEETAILPPLVVPVAAPLSRVKIAVLPARNSGPDQE
>CycCayNF1C8001088_rbh_TGME49_225690
MAPKTSPFVQGARLWNAPIRAGVAEYWDSWSDVEDLPVEESCCHSTSNAFLLVPPEWQQGDQRLPSYRDFQQHSNAAEVADASRQPKASTRREEQQETAAFSKPQGSKSREVAPKKTKSTRKATKAASQASSEAAPRGSPKAITPATVGAASNKKRAAERTGLKRKKEKKNSAVKQSAKAETAQQQALQHEQQKTNQEQSQTQSAPLMVDSQGRSIRLLPSGRYELMQPFEPAAPVVLHGEPPSRIKVHQGSFKGIAGIHTSETGAFVRRLPQRLPNSAYPRLKEKPAIPVKVRLLRNPSVSAPKRLLEQIVEPPKQAEDGCVHFQLYQVQHGDDREHRRVIAYSWKEGQPPIIPHEEAYPKTQKEEGWGAAAIKILKSAFNAGECNDAAARAVSADAEKEPAAEETQEIDGKKAQEVNIPINPSTELERQPGTEDQNVTRIVPACEVLRPKMEMPLPGRQTGHVPVKIRVIRARKAARQASALTAPLTAPSAAIGLPTPLPVASTPVRFALVQVQSKGDRESRRLVAFRPAVHSQERTQKNRQRHLTRIFDYGEEVANCEAALERICMPRDASQGSMESAITMSFEYRASLVKQQNREKGLAVTQHQTEELQHLAADQQRREQDHHLMLLHHFTQQQKQQKERQVQLDHQEKELKMQLERLQKRAESPAQQQQKLSQGLSSNLVTPKLSHRSMGDAEEFAASRGVSGAAFQVALRAAARVAARRAAAAAIATTEQIRSHPGELPSRETSGGDRGNIPPASRSQSQLALHLGVLEASEPMSPKQNAADEQESATQREELQLESARYSESSNMQRQTPHWSIRSNCGSLPQTSCIPEETCNEARPLALDTAKYAECWLSINGSCMPSSIPNIPQNDQEETVEPQEQREPVAVESSEKLLESTHSQTSSASLTPQFLIRSFEVHEQEEHQAQEGEDGRKESSRHSTLQEETPKSTSRSLPLKTYEVKSERSESGHPEGHLQQLERGFEHEPVGAPVEGEYGYSVGSYEVGKLQSPVIETQAVPLEALSPEDQELVRQAVMEHLQQQQSHQSPPQGIHTPQLFVPPTQVLYISDKAVESAAAAATAAAAASTTVGAPVWTIPYQPVAVHQPQILFLPDPLQHKMLIMEQGKLQGQHDFREQGWYSTEAADTSIPPETLAVTAPPEEVARIVAANAPKETVVRVSASAVEFFLPAICGDPRSREASPESAMPPVDDTRGPQGSLVDVLCMTVLTGGSVRLLYYGNFLPIVNLHPCFWVAESAPTYWGQPIS
>Cys_WienI006540_rbh_TGME49_225690
MDGLRKASTYRSASVARSTHTREPVILEYQDCWSENSSDVGDVQTLNPCLPCCPPSACCAKPRTVLIRRPGQQSPTRAGGLVYAAGGFLKSGGTRERPADTGVIRVAPECPPPPSPVVERSSSTQDRKNSNFAPGVELRKASCASDSGRRGSRKSSVSNSYPREYSGARDPRDVSGSNARQKNTVVKKKKEPPRADSSKVPKLLSTMPSREKHDKELGHLGKKESKASVSGGVSWQSVVRRVGDPGKDNERPMTSSGSNKFRARLVEGRTLSNTGSIGFQHTKRSTTQPDRTGSRQRLLSADSTEDLEEGGLEASLAAMRKNNAASLSRTEEQKNGFGSESHVQPTEVPSDNSDWLTNTLLPRESSVSFVQVPEYAAVNPVWGEWPGTSTPGTYGHHQQPIQEDDASIKEETGLGYNERIMHVGSRGSIVQPNVTEPPPSRQPSEVWLHSPSSSCPPSCDQGGVMMNYKPSGDEIPTTAHTVMIAPSPQPESSPSVMSMHTSRDVHTAAVPNDEVNEMSAGMVADQGGEECTDSFSFENIVQSEQPDGVMILNKVPKRILPSPPNPAFCINTEAPPLRPTIDVKVRLVGRGKRPRRVPRRQYMPEPAAVGADGRVHFRVLQVKRRGEDERGVVAYKWTNRAQPTEQDLVEPDSSCNACCQAEPTRAEEIVQPEPTITQQLSQQTEEKRELGEGEGVDEYYYLDESAPPPSSSCRAFGACLCECAGACCTAIGHTCTAVGTQLQQLARDEDMGPQSGYAAVSTVISYPSASATSSIQVNGVIVEGEVAAHRPSSCCCSAVQRPQIIYVSSPTEHIAEGTTQVTPLQAERYVESAELPLSSPGGVYLQHTAPSAVQQGESLSESPEKTASVVDVSTKSFVSTAPVMVVVPASPSSSCCGNACRCQQVHATAATLVPGGVVSVVDQAVPGAYVVRAHTPQNEPCVSPLLSSCMKCGGAGSYTQRSQILTIPVTSSVIHSSSQQLPEEESMQTQQQPEQLPEVSETQLTGEQQLSAAGKFSFTSWLSSKFAWPGAGSSSEQPPATIRSMSTEEQTPMPSTQISPVQQRSLEETVGAGSSPAGRGEPVRPGGELTEVFLPHFVTKADTTKGGRVPVFFRVMKRREVEEPKPKEPETVLEMAEYYEGREEEPVVRFRVLQSQLAKDNEDRRLLAFRPPVHLAPPGAPPIRLARDLSGQRGPCGPCSDVCRHVSAESADSVVTMKFEHRRTYSPLRTKGRTIRIVTHHGDKIDKSPESLEEDRKVAVSSFAARVAAQAAARVAKRRAQREAEEEARKEAERRRLEEEEEKRRQEEEEEKRRQEEEEEKQRQEEAEKEQQEREGESQEESRKEAGDESPSDEEEPASETEGWCARACAGGDLFVCGGPAYASEDGSRVGESLEKDKSEEDREQTEEEEKAPSTGREDESPQGDLQSEKDRDLSSPESLQSGQACTWCPPYFGRRVSSPCCARESDVSGQPPSPSASLIPTSSQASPRSRREELSSPESQTSRSCQCRCWPCECTSSVDELRGHSLSLSQATSMRESSFPPTSPVAPVTSSEERTSRMSQESIAQSFSSPTTSRSAHTTVEESWTCSPCCRRDAGSPSLAPQGTLEESASAVDTARSFPSRVSVATEAVPSVPPRRELWPAMHPAPPYVPSPHLATYETMRSSISARSSMRSRSASSTTKAACPSIASWCSAAPAPVPAPSPSPSPVLAPAPVFVPQSAAPVFVPPPAASVFVPPPAAPVFVPPPAAPLSPPLAHAPSTTASAGTTLLRATHETLPMFPPVVSFLPPVVEPLAVPEDRYFGISAVPLPVYSPSPSRVRVPVPAAGDSSGRGDASAEPPSPIRMPVPRAGRRVRIAVLPARDTSPQAASS
>EimAce005533_rbh_TGME49_225690
MVCPESPQQQQQQQGSGLGASDSVQSMNASLPVQQQGSSTSLVQLKTETSAAEQHKAKRKSRHASAAKAKATRAAAGGPRAGRTKGAPNDKTEQKKQKKDKLKLKTEKRKTNKKSSKSAARGAADGTAGTKLKKQQPEQQQQQQEQELQQQEQQQQQQQQQQQQQQQEGRSLYYDSQGRPLRLLSSGRFELMEPYAASLSQTAAAAAAAAAGGSNNPCALKVRREFAASRVGLSAAAEDVYIRRLPRRCPNSLQWSSSSSSSKPIIPVKVRLLHREPKKAVKIIEQTVRPPTPIEEGTLHFQLLQVQQQKDKETRRAVAYNWQTKQNKNLANTLLAAAAASPAAAAAAGSDSADGAAAHQHTNDPSNAAAATNAAAAAAADGAAAAPFHNNTQQGEEQQQLQMQQTQNKQQRNQQQQQQADLQQQQQWDQQQQWTPEQQQQQQWEQQQQWEQQQQWEQQQQWEQQQQWEQQQQQWVPEEQQQWGIGSQQQLWPAQQQDGQQQEQQQQESSSSTEGCSNVYSCPWSSGPIYCICCNNNEDEQQQTLMTALQQPAATLLACCPVHGAPHTQQQQEQEQQQQEQQLQQQHELQFQQQEQQQQELQLEEQQQQQQQQQQQQEAKQKGSVGEGLLRGVAAWFSKLPAAAAAAAGAAKDKEAAEAAEGAAAAEEGAASAAPGAGDEAAAAALAAAAAAGQVCEVKRPHKLSPQAISSSKTAVVPIKLRVLKAKRVGRRPAAPAAPPAGPAAVAAASEHWPSRSSSPATTPRSDGAAAIRFVLLQAQVRKDKEKRRLVAFYPPVHTPQQTAILRQQRLLQQQLQQQLQLQQQQDRCCAPAAVSCSAACSLFREASQDSQQTAITINFQHRTSLQQLQQLQQQAGSDSERQLQLQQLILQQQQQRERYLQLSQKEQQLQLRLQMLQQQQQQQQIMLSPSSSEHSFTATCGVSSKALQIAARATAKVAARREAAAAAAEAAAAAAAAEAAAAEAAAAEAAAAEAETDEAAEAAGAESSRDISVIVVEETAQAAEAAAASEEQQEQEVCLGGSIEAEGSIRSSSRSSRSSRSRSGLCFNYSLQAPEGCEAAAAAAAAADKGFAARGIGCWISMKASCLAPPCYPQQQQEQQQEQQQEQKQEQQQEQQQEEQQQEQQEQEQQQQQQEDEQQQRLNTASSGRTSLAANSEKFLTTFALQPEELQQQQEQQQQQQQQQCSISKMSYCCVASARSSRSSNRSLDSRDISSRATLLTYRSQQQQDQQQQQDQQQQQEQEAAYIINSTWGGPLPEGDPCALTGPLGAPLGAPLGAPLGAPLGAPLGAPLGAPLGAPYLSGEVIEAAPVPLESLPLEDQLRVRQAVEEYMLQQQQQQQQQQQGDGEVLQQEQQEQHWTQQQQQYEFMLQQQGDPNSLQAYLPPEFYAAAAAKGETTTTAAAAAAAADGAAATAMEGPAPVWVLAYPPPTEQQQQQQQQQQQLQQQQQVVVLPQQLEQLLLLQQQQQQLLLQQQQLQQELSAAAASSAFVAGAAEAAAAAAAAAELENSPPDQCFACGTCSSNCCCMSSSSSSYRKVEESATGSCITGCC
>HamHamHH34000244_rbh_TGME49_225690
MASPRHPSKESNALTRHDSSNTAYFQDYWSENSSDSGLSQGQNNACTPFCGNGGRARGFQASAGVPPPAPSFGHQTGQFTTLSHPSQYETVADAHEDGGASQLQRESSPPHSSVDCIPPGSQCSPLQLAAVAVTSASAGGHSPAGYPRPQQLPRRDHLSSQANSVSVSAANGHLVTQSQGQAKVENPMNHIQPTLAHGGDVGNPASRGTGSERPETRKGKLSQGKKAREGASRGKGTPQNTASKTKGNEQHAQGASGKQDASKQKRTTLRRKPASKPELAGVSAKSLPVGGASMGAEAALGGSSSLDYLKRIQQEDSGVARSPSEAAVTTQSGGEGSRISAGISPAHNVPGSPAAGASKGVIALAREATPGWEIQPAQAQQYSTTASQQQREWMSLKESVRENQHETDKLAGEGVFVNKVPRQILPSPPNPALCVNTERPPSRPCIDIKFRLLSRQEPRAGGVLSKSLMQPMLTARSTPMSKAASGKVSEAMSRKMSKATSRGISKATSRPISRSDILSEPGVVDSEGKVRFRVFQVKRPGEEGSSLIAYKWLNHKRSPQTAEECVPLSCDEKCADTSSAVCGAAERSVAISHGTGANKQEGGLSAFVFPCASAVSVKIPGCMDSVQTPALGDQGLCDPSCLPTVEAAKWCSQGQAQQCGASDNAELGLVASGETAPGEPYQLSCCGIDAGQYCQFGDGTPVEPVQSWWTPQASAEGLQMVDAHYMDAETWGQSNSGEGVWSDQFGTGDSPQAFCSQEARRPSTKLKQGNLPRTSLAQADATSTAAGAVRSRMPVSQTESRASRAQVRQRTWQQLPSRKGTRVSAPAEAKQGRRSVGERRPSVGIVKRVSSTSASPGGASTSSPARVISFAPASHLKRAASKRGTVAQDASSSGAVTAYPLVTDGGALHSSQSMASFSRVEQKSPSANLADIACSSWQCKPLSCCEKVESYVSDPPVSSCTWTRAGTTANEQQVPTPVVSSEELDDLQQVPAHLRSSAMLTGPEASQPVPPARTATAPTDSQAPVGANASDRQTKQEFSLKSWLTNALSWSACRESDNADTKKSEPSPEEEEELPLTSQEQAEQLQDEVEHADDRVDVFRPHQISRDKQRKDGSISVFFREIKRRQDTRQLRSRRHDSRSPPAILETLASASSVSAAAATKPEDELMSLLSAATFYKDKPEPVFLFRVIQSQQAKDREWRRLVAFRPPVHVRQPPEPSLPHTESHMANGQGVHGDSASIRCVVPPSCCRSDSVQSDDSIVTRKYEHRTSYVPLATRGRTLHVVTHHGLENVTQSVLGEEQKTHRERLPCVSSFAVKMAREAAERMAVRQAIKEARGTGSSEQSGAELQTTEETEIVETEREEEVDDHEEPIQEYELRWEGTWRSIAGAAELFCCPATCPSETPITPSTHREVPVVMIEESAEKEGKTDAEVVVKEGKEETEDVVEEGGKQLHVAVEEGYKEAEQVIDEEEEGPVETLEQQVEQHDEVEDADSWCMLSSAPESVQRGSCASCCDGWRLTDNSPATISPSCTSVRESALESRSETVLSQGTAQHSSLSSARSLQPKCAYSCWGFRKYPFSSKESVASETSPLMTRESPLLSPPSAQDGDTAYEDGFPVADGFEEEQRQTPVYVVPPASAGLGYQADGSVAYTTLWGYSYQQPPVAAIPVTIPSPAMTFPSTLPHSVMEGSGVGIAQSSFSTSSPEFPVAFLPTTMVPFPAAPAPEPSHVRLSKIRLPPPPPPEMSESEGARLLVTSREEETQGGPTTWAVVPTPTHRVKIAVLAGRQPSSRGDDAVPCDSWCATQYCCE
>NeoCanLiverpool004773_rbh_TGME49_225690
MASIRLPSVEPDGRSWQDSADVAYFQDYWSENSSDCGQSQDRGACVPCCGVGPSSRVFRAPVAGPPPAVYIGTHTGQFHATAQGHASHYGAVVVPRAQVDASHLHSELSRPRSSVGLMAPDSQRSTIHLSAVAVAPTGGRVPSGSNPQTLRSRASLDTQAPHSPFASANSPLVTKNLVQSEAALPQGPAQPPLPNGGGAVSASTPGTEPDRPVTKQKPKGKKAREGVSRGKNGASKAKAEQRRVASDELKPTKQTRATKKPSGGSLRPSSGLELAEGKDKRGQVGHTLSGTGTVREVLTSLEDFKKSVQHGDVRSNSWTAAELVKAGGRPEFVPGTAQVHNHPVSPPFAAPACSSMPARDSPDWQILAAGSQQYSLRPSQRQQLWRSVKESVRASEQAHIELAHREGEGVILNKCPRQLLPHPPNPALCVNTERPSKKTIDVKFRLLPRLAEEPTPAETAGVFGVLLPRSRARSLSRAMPKSMFRSSRSMSLNSVAAAKSGLLDSDGKVRFRVFQVKRRGDDGSSLVAYKWLNEKRSPETSENGMPLCCDGQCGELSGSASSSSAESGDVPPETHASNEEGGMGAFMYHCAGAVASQVMGCADSERIGEQDQKEHSCLPAVEAPEWLSQGQAPQCGVCDCTAAEQVPHEQATADARYQLDGYEGGVGQYTQYGEDTLRTPVNSQWASLATTEGLQQEGSTYVGAEGWSHATNGGASAQGQLAARQSANKPRPENGSRGSRAPGNVASTAPRAVKSNARVGQTESRASRAVAGQGTSQQLPIRKDARAPASVKGKQAPETLGAQRPAVGTSKGVTSTGAPSQGASTQSPGRMIAFAPRSGGRLAASEQRTAVHGARAAVAASTSPLGTAGNPPQSPEPVVTVSEVCTVPALTNAADCSCSSWQYKPFSCCEKAKASASGSQVPSFACNETGTTSKEQQAYSPLRSSAALCAPQQVPPNSHVPITVTEYKAPVPAPPARTATSLAEAQVPGPEATQAVEASTAKDFSLKTWLGNVMWSACGQSDAAGKKVPDLCPESTCVAKPGEEEKRPVPSEEEHHKGDDEEQAEELSDVFRPHPVSSDDRQKGGNVPILFRVLKRRQDSRHKTATSEDSVYTASVGGKSATKSEDEVLSLLSAATFHRGKPEPVFRFRVIQAQQAKDRESRRLVAFRPPAHPHQPHAPSLSHAGNFNMGHSQNVDGDACMSCVLPGPCRSSSADSEDSIVTMKYEHRTTYVPLPTKGKTIHVVTHHGLQNIKPGVLGEERKMFDRRLLCVSSFAAKVARDAAERVAVRQAIREAKDTGPTDESEAEPHATEEPVRTEREEEEEQEEVTPECEGEWPEWAGSWKSISGAAELFCCPASCRSQPASIPSTQREIQVAVVQEGHAETEEALEEGKEESEEVVEEGGAEAAETREEEPEEVVEEAKEELEETTEQQEQLEAGDAECWKVPSPLPETLQRGSCGSCFQMCMQLLDLLKIPGPKGKRLRGHDPPSDPGVAIDEFSVGARYGYGI
>SarNeuSN3004862_rbh_TGME49_225690
MTFASDQQQTLKKSAYADQAASSFNHEAQSELLSFDRSSSSQQRTVPPADITYKASSAGYTDGRNNGSLPKALRRGYGVRPEIMDEISDENVTWVVKPPVRLRHNGTPAASARDYGDIKINVRLLGVDRRKIKKPRMRGPVKPPLMPSEGASHFKVYQVQRRGEQSAKLVAGRTISHTLKSVGQQPANHEHEGRGGTSPTNQERDSQFYSEKLSQPPSSHASLPIENVSRFEPELSAQQKVSSSAAETANKETVLRSEMLDIQRGGLAKEQPVVTVKPGREEKPNEACGFVSTLVSSVFASLNALCSMSNSHSAASVDGTQSHVHSPEQQQPAVSSEEHSRSIPWTTQAFPQYPKGEIPSGAQRDSQDPASNHKGEPSSSSHQPQPLEPTGSLIPDDRPSSCCAAMPCETGSAFNVRKLAYWQPLAHNAFLPATQRLPSPLVSNGGDGTTQAPGTSEISRLYLAQPAGCMIDFVETCGRCCAPGSSPAGNASDFEKRPEVTVQSHQVWVGETQTAPQQHSFSTSEGAASATLAGASVKPSTVTEGANEGGRAVPQPATQQQGLFGKMLTLERTPSKKFSEGNVRPSTETGTVLEDVDTSAHRITSTEKLSGGTSHSVETPSGKKEYAIFLPQWMRPEELGRDDEVPVIFRILQRRRARLEPRIRAEPSPVAPPLIPFKQVFHFRVLQQQQRRDEENRRLIAFKAPRHCRADCVTSSFPQQPLNAPSFLDCSYSCASPCCETAERLTSGSSTSSLVTLQYVHKRIHFPLPRMPANEGQTEPHEFLSKATESRSASQTAQETTRRVTRRRAARKAKAKARKPPKKKAEHVHDKKESPKKLRRFEKSQTYIDSLWCCAVRDECEEPQVISADDNETRAYSTLIQGKDIDSVQKESRPGTPRETDGESGASDEKSEVVDVQPRATEEAVSALRMESLCRRVGDWLTGRCRGRKGTRTNEEPRTDMPLLHSEDAVEVICSSRQAVDESHDQATVKSDLFSTISCCKPTTRQAPSALEESSSSSFTSDGYRDKTDSGQPAPLTTSTETVERMQPPRLANDYLRAAPGDVTPPLYSLPVVSFLPPVFEPLPVVETVSLCSPLQLPVCCFAVPPAPMQMWSRQPALEQRNFGSENGYAKMPDNPPASTNRVKICVLPAREPVARL
>ToxGonME49005681_self_TGME49_225690
MALPRLPSKESNALTRHDSSNTAYFQDYWSENSSDSGLSQGQDNACTPLCGNGGRVRGFQASVVVPPPAPSPGHQTGQFTTLSHPSQYETVTAAHEGGGVPQHQQESSLHHSSVCHIPPGSQCSPLQRSAVDLTSASAGGHSPSGYSRPQQLPIRDHLSSQANSLFVSAANGHLVTQSQGQAKVENPTNHIQPTLAHNGDAGNPASRGTGAERPETKKGKRSQGKKAGEGASRGKGTPQNTASKTKGNEQQPQGASGKQDASKQKRTTLKRNPAGKPELAGVSAKSLPVGDASMGAEAALGVAISADYLKRNQQEDSGVAPSPSEAAVTTQSGGEGSRISAGISPAQNLPGSSAAGASKGVVALAHDITPGWGMLPAEAQHYSATTSQQQREWRSLKESVRENQHGSDKLAGEGVFVNKVPRQILPSPPNPALCVNTERPPSRPCIDIKFRLLSRQEPRAGGVLSKSLMQPMLTTGITPRSKAASRKVSEAISRKMSKATSRRISKATALPISKSDILSEPGVVDSEGKVRFRVFQVKRPGEDRWSLVAYKWLNHKRSPQTAEDCVPLSCNEQCGGTSTAVCGASEKSVAISHGTGASKQEGGLSSFVFPCASTVSLQIPGCMDSVQTPAVGDQGRCNTSCLPTVEAPQWCSQGQVQQCSASDNAELGLVASGETAPGEPYQLSCYGIDAGQYCQFGDGTPAEPVESWWTPQASAEDLQMVDTHYMDAEAWSQPNNGEGVWSDQFGIGDFPQAFNSQEARRSSTKLKQGNLPRASLAQTNPTSSAAVAVTSSMPVNQTESRASRAHVRQRTSQQPPSRKATRVSVPAEAKEGRKSVGEPRHSIGIGKRVSSTSASPGGASTSSPARVISFAPASYLKRATSKRGTVAQEVSSSGAATAYTLVADGGAQHSPQSMASFSRVEQKSPSANMADVACSSWQCKPLSCCEKTESYVSAPPVSSCTWTRAGTTANEQQVPSPAVSSEELDVLQQVPAHLRSSALLTGPEASQAVPPARTTTAPTEYQVPVGADASDRQTKKEFSLKSWLVNSLLWSACRESDNADTKKSEPSPEVSGLVKEEEEGELPQISQEQAKQLKDEAEHADDRVDVFPPHQISRDKQRKDGSISVFFREIKRRQDTRKLHSRRQDSRSATAILERLASASSVSAAAATKPEDELMSLLSAATIYKDKPEPVFLFRVIQSQQAKDREWRRLVAFRPPVHVRQPPAPYLPHTESHMANSQGVHGDSASMRCVVPSACCRSASVQSDDSIVTRKYEHRTSYVPLATRGKTLHVVTHHGVENATQSVLRDEQKTQSERLPCVSSFAVKMAREAAERMAVRQAIKEARGTGSSDRSGTELQTTEETELVETDREEEVDDHEEPIQEYEFQWEGTWRSIAGAAELFCCSDACASQTPITPSTRREAPMVMIEDSADEEDKTDVEVVIEEGQEETEDAVEEGGKQLHGAVEEGYKEAEQVIVEGEEGPVETLEQQGEQDDEVENADSWCMLSSAPESVQRGSCTSCCDGWRLTDNPPATISPSCTSVRDSAPESRSETVLSQGTAQYSSLSSSRSLQPKCSYSCWGFPKYPFSSKESVASETGPRMPRESPLLSPPSAQEGDTAYEDGFPVDDGLEEEQRQTPVYVIPPASASLGYQADGSFPYTTLWGYSYQQPPVAAIPVTIPSPATTFPSTLSHSVMEGSGVGIPHQTSFSTSSPEFPVAFLPTTVVPFPAAPAPEPSHVRLSKIRLPPPPPPEMSESEGARLLVTSREEETQRGPPTWAVVPTPTHRVRIAVLPGRQPSSGGDDAVPCESWCGTQYCCE
>AleMonCCMP3105051394_none_TGME49_225690
QLQAQQAQMAAQQQQSQQQAQQQAGGDEGVGGERNITISGCTHGTVGGIVRGAYALSGENHGRAAYKKDQQVNGLDVMLYFWDERDGPSFCGWWFGPKIGGDQVWAYHPSRTATTPPKSGWKVPYDGPVDPTLVVSARTAQAGQAAATQQAPAGYAQQQQAQAQAAMYGQQQQQAWAAQAAQQQQQAALTPQQQQYNLAMQQQEEMRKRQQLENIKKLEEMRRLQQLQQQELQRRQLEENRRKLEAANQQRLEEQRKRMEDVKRLQVEQRAILSIRRVIQKMLNTTPDQFEEHAKELAEVKEKELEACGSQKERMQQEVEQAWILSCSSALSLASSFSRASLAALRSASLTLSRAMPMAYFRRWKLSFLTPFPPSSAKTFHNVSTAVFWRAKSNSPLAYFFTSFRLKAPSLSASYLSKRAPSESKQTLAKLLQRINGCTRGTEAALATCRESREKAIKRAEARKKKAKMEALFDKYDADKDGALSRNEVKKYARGEFDFALQNTAVDTLWKVLAEDGGKGVKKESFQRLKYAIGIARERVKDAERKAAREAREKELAKLRAELQERIQEAGKEVDAAGELVDKAEEQATPLAGKGKTMVSAEMVKLADEVSEAIKEAKEASVKAKQEVADLADGVHADLQGWLALEMKALEDRMAKFEPRLVRASSYAARFREDAKIKESDERYALEKQALEMIKNHRRVNKLSSEAMFADVDTGKDGKIDESEFLAFFGRCEQLPKTEKPKAEKEEDDKAKEDNHDEAQELTEEELAKVFASLADEGDDAISKDRFLNAIRVFMKVSKDTVITTSMSIKDGRTLRRLELELGEVVEILEGPTKEETVDVLRVKAKVMKDDIEGWITLAGNQGTVFLEEGGSLFKVVKDTILTESFELDGGGAKDATRKLKDTTRKLKAGEVVEVREWARKEEKSGLMRMKCKVKSDGMTGWVTTVGNQGTVYMEVM
>EimAce002877_none_TGME49_225690
MVHRGKGRLRRERNREGLSSKRRGRDISGWRQQQEAWGSSSSTERAAAAAELKAAAAAAKPHLLFLSCYLTDSPVIDLISLSVPKSCLYLQQQQQQQEQQQQEQQQQQQQEEGTAAALGIVIEDGQETDAPAAVLDFEAAANTKQTPAAATAAATATAAATATAAAAVAAAAGGFRGRLLPCLSSAAAAAAAAATTCGSKLNALISTQLSPLAFGVAGLALQQQQQQNQQQQQQQQQQQRGASAAAASTSIICSGLQQQQQQQSCRCSK
>EimMaxWeybridge001889_none_TGME49_225690
MSLVDPRFKRPVAEYWDSWSDANSDSVEGENVSPSCWGGKPAADTFLMILPEDKQQQQQQQQQIQPMVSALQQQLQQKQQLQQQQLLQHGTGSRVFVDSARSSMVSLPQQQRSSTTLVQLKSRDAAAAAAASPAAAAAADTLPSQLNTGQQAEDPTKLLSAAAAALPAAAAAANPKATRKASGGPQKGTEEGAPHGKEPTKKGLGGSNHKKGGKEKGKQKTEKKKTTNKKKAAAAAAASPTAAEDKIGRTQLKQHKTKLQQEEQEQQEQQDQVQQQQEQQEQQKQQEMQQQEQLQQQQQEQQQQEEQQQQLLLQQEEEAKANIYYDSEGRPMRLLPSGRYELLVPYCVPPAAGAAGAAAAGAAAGSSSSNGGNYFIRSLPKRYPNSLAACSRKQSAIPVKVRLLRRGGKAAAAATAAKVVQTVRPPVPVEEGIIHFRLLQVQQQKDKETRRAIAYDYTNKKSKLALAAANAAAAAAAAAEAAAAAVRQVRESKRATSQDAAAAAAAADVDATLDMQQEEQQQTQYMQQQSAQLQDIQQEEQQQQWDQQQQQWTPEQQQQWEQQQQWDQQQQQWTPEQQQQWEQQQQWTPEQQQQWEQQQQWDQQQQWDQQQQWTPEQQQQWEQQQQWDQQQQWTPEQQQEWEQQQQQQQWTPEQQQQWEQQQQQQHQQQDQQQQQGCCSCSCSSSSSKQDCDGVTNFPVYCVCCESITTEKCSKIKTTILDDSAAAAAVCACCPSRSPLEDEEQQQQQQQEQLQQQQTLQMQQTEEQQQQQEEQQQKESGGGGILSGVAAWFSKWPRAAAAAAASPREGDAAAEAGGETGAADGEQGVIDEEEAAAIAEAKAAAAAAEAAAAAAAAAERACEVRRPQKLPHIESGNIPYVPVKLRVLRAKKYTRPAAAAAAAATASDHWSTPSSSTAVTPREDGAAAVRFVLLQAQTRQDKEKRRLVAFYPPAHTPQQTAILRQQRMLQQQQMRGFVPAAAAAQGNSCSAACNLLREASQDSEQTAITINFQHRTLEEQQQQLQLQQQQLQQLMDDGGRSQLQQLTLQQQQQRQRHLELNQRERELQMRLQALQLQQQQQQQQQQQVAASPIPSQRSLASEPISFVSSKALQTAARAAAKVAARRERAAAAAAAAKAAADAAEAEAAAAAAEAAERESSRRTSRTVIEEVAQVAAAEAAAAAAALQQTPEATRRERSKSGEPHLLQRISSCCSVHTAQDAAAADAATGTAAAAADEDNASTTRHVACWISMRSSCMPASCCQQQEEKQQQQPEEEQQQQQQQEAQQQLINSACSSRVSLVTNSENFLSTFPVQPEQLQQLLQQEQQQQEQQQQQQQQEGCMNKISCCCAQEAAKSRCSSRSSLPLDMMGGSSRRTLPEMQQQQQQLEQQQQLEQQQQLEQQQQLEQQLQLEQQQQLGQQQVAYIIGAPWAGAPLPEGTTLALGAPLGAPQGAPLIQGEMVEAAPVPVESLPIEDQLRVRRALEEYMQQQQQQEVQQGEEGVQQQVQQQQQQEQQQYGYLLQQQQYAHNLQVYMPAEVSVAVDPEGSAAPAAAAAAADGAAAAAAGGAPMWVLLYPTADMQQQQQQTADAQQQQQLLQQQQLVVFPEQLEQLWLLQQQQQQLLQQQQMLQQELHTANATYTIAADAAAAKAAEAAADLPPQEEGVL
>EimPraeHoughton001977_rbh_TGME49_225690
MGAQQQQQQQQKLLQQLQKQKQTPPQKPISTVAAAAAAAAAAAGAAIQHVREAFGSTAAAAETEEKLPAAAAAAAAAAAAASPSYSQQDEQLQQTQDMQQQNTEQQQQQWSPEQQQQWEQQQQQQWEQQQQQQQQWTPEQQQQWEQQQQQQQWTPEQQQQWEQQQQWEQQQQQQWNEQQHFASSGDQVMQQEQQQQQEQQQQQQQQQQQQQQQQQGRLSDGSSGVSSLNCLSNPVYCICCGAPSLEEQKEVVMAALEQPAATLCACCPSCSYERDPTQQQDQQQQQQQQQQQQQQQQQEFHLLQQQQEMQQQQQQKELQQQQHEQQQQQQQQQQQETDSKGLFSGVAAWFSRWPDAAAAAAAAGAAGTAKAEGDAKDRAAAAEAAREASEAAAAGTAAAEAADAGEGGEEAEAAAAAAAAEAAAAAAAGLQACEVRPPKKISAAAISSSSSSRIPYVPVKLRIIRAKRRETRPAAAAADTWPSPCISPATTPREAAAAAAPAAAAFGFVLLQTQKRRDNEQRRLVAFYPPVYSPQQTAIIRQQRQQEQLMLQQLQQQQQHRSRCCEAAAAAGAPGCSAACSLLREASQDSDQTAITINFQHRTQQQQQQQQLQQQQQPQQQQQQVDGQQRLQLQQLTMQQQQQRERYNHLNQREQELQQRLRMLQQQQQQQQQQIMMRPSLSERSSRSVSGGSSICGVSSKAFETAAKAAAKVAARRERAAAAAAAAAAAAAAATEAEAEAEAEAEADPAAEAAEADTSRATSAAAFEDTAQAEAAAAEAAAAAAAAGEEEQQEAETPKGGDTAAAAEPDLLLRSSSCCSVRTPQGDAAARDASAARVDCWFSLKASCLSSPCCQQQQEQQQQQQKEEQQEEQQEEEQQQEEEEQQQQQQQQQLSSHRSVALSLSTNSETFFRTFDLQPEQQQQLQQQQQQQQRSTSKMSWCCVSQTGKSDSSSSSNSSSSSSSSSSTETLEDSSRGAAQTDRSQIHYLLLQQQQQQQQQQQQYEQQQQQQQYEQQQVQQTAYVMEAPWGGGPLQEIDGYMLGGPPVAAAAAAAMIEAAPVPLEALPYEDQVRVRRALEEYMQQQQQQQQQYGFLLQPQEEARGIRGYVYPEMYAAHPEAATTATAAAVDVAADADPAAVDDAAAAAAADAAAANTLGAPVFVRAYEAPADQGLEQQQQLPDMQQQQLLLLQQQQLQQQQQVFVFPEQLEQLWILQQQQQQLLLQQQQLQQELDAAAASCAFRTEAAAAAAAVEAAAAAEAAAEAEAAAEAENVPETKNSSSCYCGKSSGSCCCSCSSSSRCCRKAEDAAIGSCMCGCC
>AleTarCCMP1771029378_none_TGME49_225690
XLPARAMAVRGWLIWSALLPPGVAAHQAAAAHQAAAALAECDATSLLQGQRALDPGALFAPQQTRRWADGPMISPSNYWMFNFARHRSRTAVAKSIAAMENVTASANTFPAFEIPGACVACAVNGTATKRMLEKLKGAYTTLKHDLTLHQKGQGHALFTIHTLLPLELQLQDSQFQERWKGYLHEVVSAVHRHRGFLAALGAASQICARSAEFLEDLHRQVGNYSRFMDGALEMLPPPLPRDNGFINATALEARRSMYAASRDMMLRVDSQVSEVLPAFLNQTGSCVRPEQQQPQQQQQQQQQQQQEVEPQGQQPPPPQQQRWPQRRKTPWPDIQAESAVTLVREQAQDNQGELQHEEQQQKPQEQPRLDSQQEQAAEPQPQQSSAPLRSCXXWXXXRKTPWPDIQAESAVTLVREQAQDNQGELQHEEQQQKPQEQPRLDSQQEQAAEPQPQQSSAPLRSCSVWFLL
>AmpMasCS259034347_none_TGME49_225690
XWFLPATSAVAPQHGVNIQANNINTVYTQQQNWLLYCQQQQQQQQQQQQQQQQQQQQQQQQQSQQLPQQQAQQLMHVVAPHGAAHAAHANARGEVRQSSVLATATGGQNKGLKLNKVDGAALSGRKLFGIAGISRLPSVRIASPADGKEADESETRCPTIQEEAAGDMTTAICTDKQKSPAAGRPSFSSSSGDPCSPSVAVKSFKGASWADLLEKEDVPGCEGFPFPDDGTSTCASLSGHAFHQSGLPLRSEHDTFLHDETSSSESESEHESQGTQSFKTAPAVSEVSREAKQQHQQSQQQKDEVLKPASYVGAWPQRQQTADWWSFVQDTLEHQQLKSESQHPPWRSQHSYSARRGKHSRKQWQGKGWQAS
>CerFusPA161109067252_none_TGME49_225690
MCCLVSAIVFVFVLLCVIEDLFPEADASWSGPATQGTILAGRSAAVAASPQQFQKPAVKLSPGSSDGVTHVEPEPQQQKQQQQQQQQQLEQQKQSVAPVAPVWIFCASQWQECLCYGTVRWGTRDTWAEYKAKRDGAANRVVCSISKLPDVAPGDDTKHCECAVQPGSDFHHSLNPALLEGAMARKSKLAASCEIFEAARKDSESAASLWEAVAAFCSDDWATLNADARTGNRAMSLDTMRSLMRAWVDDRFVGNYKRFFKEKGWAERGFVNYYAGAPGGKHVRMTEELINSVHAFSSEPIIVFHFGTFTPKTWSAEKWPQLVLFHAAPIPPHAHRSFNFNKLRAMLLCRVRVGMQLDSDQFVAPGVDAIFGRTAQEITKDYAMPILPVHFLDRTPQDTGAYWARYCPGDVCRWQTTRWGHAHPTWTFWALPWIGRWLRRNFRDEWLPEKKGGEMSALRVTDIPEDEDLLNVGTWEEGGTKQWCKIDLPGPDDFNALLHTDPGAKRCTWSCGNVSPDRRFHPQGAAKVFYTAHHAVDPMATIRWVAQLKSRKNSLPPPIMYRGRFYKTGQEMMAEHPNVKCII
>CerFusPA161109068858_none_TGME49_225690
XSPSVSGVVVDGHLIFVARSIVTENPVRVAHLPQDAALSIAVLNAGAKACTGPLVGPAPLSTGPLPLAVMRTNATTPPDEEGLPPHSLTWLGWFPLTPSAGGPVAVSSARLCLSVLFEGAALLAPCRQQQHQQQQQQQQQQQQQPLQQQKQQDSSSNNSSSSTSSVQRRCLHCPHFRILQQAQASGLQIRGTLSGHGSMKAHGLAIVRSPSAGQTFGTDASWQPATKPSSATMARQRQQAPKSCTTKEARQPATEPPAAEGGSGDAANALPGRARLQSETYQPLQIREGCKSLPRAHSCKSFPEHTRAARAVPETPPRRPVAAGTLVRTHAETSSAIVEAELMHSVLGRLYAQLVQAASGGLVQQWAGAFDALVAELMHGGGCRDIAMLAQQEASIEIDLTREIYPSNRVEHMQHTSATL
>CerFusPA161109138953_none_TGME49_225690
QQQQEHHQHQQHQQQHKQQHQQQQLVRAPVCRVSPDRGQLSMTLRHTLTPSRSRRANRKAATASTAAASFSSRSTLPANFRASATWAGHAASASALQTPRAFCGTPLAPIASGXNIPTDFTSGEVYAQQRILTLIAIHSMLIASAAAATWYRRASSTGACHLNSTSAAFCVDLTGCADLHDTIMH
>CryCohSeligo020637_none_TGME49_225690
QRPIGGGGGAALQSKTSHWRHWLWSGDGFLSKALKLSLETCSKLAAGSPLAHVRRQGLLGFAQVCGAEPAMLVGGEFPKVLAMRLNDDSAFVRASAVQVVSKLAETSPNPTVSELVRAARTRLSDTAPSVRYASLRLVCATAKLEREEDGKLFGELLSRSASEGENYRNHVLKALDNAIFSSGGSSVVERLAILASSADVPKSVFSELFGARRAMLTDARFDMLAKVIIDDHIDRLTQTDTKPESATMIGRVLQSLAELSPDAFEGHLTTLLDWLTAKPDINIGKDHRRLEACKLLKIALPNWVSRGERGEVEHFLQQLQASLLELLEVTDLPLLREAARAYVALACCGGKKRSLDLAEFLDQVEYAMTFLRGNISSSGHDLRQLSIGNQRRLGQSLWFVTTAAAELWEADRKVLSDLNITVESLRQFAAEILKILNRIGLGTSLSMRYCALPCAGFLASAFPALLQSSGGEDPAGESLLKFFSESLRVPELVPRCLEALVDLMSALQAKLDLASTAGQTGPSSQKVPATTKAMTAAAATTAVARRSAAGVDPSRPMQNPNQNQSTLTVALSTLSTLQGLVLQSLRAAAVVPAASEGSAAAAATAAKAAADGVAAAASQSIQQQQQHTLQLQQQKQQQQQDQHRLQQQQQSASTIWWSVRLLEAIHRVGLLHLATALPELLGCSFLVREANLRSLIAKLVSNSPEMFLHAVPKGIRAGATLLVAQASTPTDANNSSSTKSNNNNNNSNNNSSSSNSKSTSAPPPSHNNPSSNNSGLLEPSQRWRFLGFLEASGVSLETAQQREGLLDALTNELKTRPSDQGGQVASGEVMSRDLTKLELIFGLLNALSWKSEQELGFVCRWAHSYVSLKVSPFLHNDQDEESGEQGTAPDLHIHDAAVVLAVYHLCNHWASKVDVNRLLTAPAERAGGGHYQGTIHLPSTELSEGFEAIRRILGLEASGRSSALRSLLLKTVEADSWLVTGKAGRKSATRKRALPKSAAQPETKAKPKKRAKQ
>CryCohSeligo026746_none_TGME49_225690
XQQQQQQQQPQKQLQQQQVVEREGAGLGLSDDNDNNEGPGQERNIPHQKLAQQQLPHQSQHYSQQQVQQQQQHMPGPARPLSASMEELHRRAAEQKAKEEEQRRRLAEVPPARSTYKAGGLRTTVNTPAALVLEEATDEDEAPGDVELPREQYMYYAQQYATLAQEYAHYAQHYALRAEGNLSGAAASSSAGPAPPPLPPPPGVAPQQALQQQQQQQRLLPPRQQQQQQPQPQQARAGTVKVGGGVRIGAAAAPPQQQRQQQQQQQQQPQQQQQRQQQQEQDQGKKPPPQNMNQIMVTPYRHNWLISGAHRESSEGWLLGLRNEISAVAGAVRNLGSTEGPGWRACFPELLSTTTTTAAAGGAAGGGGGGGEGASAASTSAASASASASAAPSSASSPTSSAYVAASR
>CryCohSeligo037760_none_TGME49_225690
XLSEDSQVPSHHLEVTEGSSPVGSTRSPIWFGSSTLTEAEPEEDVLVDAPPDPAAAADPSPTPAFEQREDPLGNPLEVGESSGRSFENPRELRGPPQITNEGLDXGFSFEESLLSSFPNRSEPPKMAQSELEVLTWLFLVYGLAIWLAFLFLLLVLVGSEWELTFGLARVDATVLKRRLGRWWISPAVGSLLSAFLAYATRYAPQVDANAVHSEDEDSSAGTAASAIRSSGGNANNGGDNSNSSSSSSCKWRPISLCTADAVAARRLSRTILAAFPKGNCMNILIFVKSSDAKIFLSVLGHFAGLELVTFVGLNFFGRIVLLPLSLEPLIPNYVPNPMLQSLVLALFMTLVKQYCGYFIRKKLWASDPLRPEKQILNRLNSFLNNASYGQSLEHMLITAVFAVAVPCHVFTLKAIPLLSSTDPADSILLNSLVHASTLSYFTSSAWKQGKLTWKVLWNRRSQRQMDESAAAVIASLPRTTRKHLKKYKRKIDKELPGFKDSDIVDEWMALYVSSLERQRLRTEAAKGGLDVSSEVEAIAFLVMYPISMASFNPAVLLSALAAFPLALALTWCRWRLSQQPRPSATDTNDVELGFASPSGATSAQQEQQQQQQQQQQQQLQQQQLQQQLQQQQQQPQQQNYFVGADTLQLLAIPAILLWCSTTLATMGCAFDVTLQDPCKDHKWRQSCMSWATGGTILELVLPWTVLLAVATAVTSMDGLPEWARTVPPQIIPRPAPAPEEMQQERQVRKQKQQQHQQQQQQQQQQHQQQQQQQQQQQRTPPRRSQRWRRPPGADCRAKKKSHFRSEIPPPEPSKTQKKWAFRSARAAALGKMVXXXXXXXXXXRLXASKXXPATTASASLTDAASSSSSSQTATVATTAGTAATTTATTPTTAKASSSAGATPAAASASTAAAQPNDGGDPLASIRGQAEALDRLDRGLYLATLSSAVPAATVGALLAIRWVKGRWARILAQVCLAVFATIVLTTWNVIMDLAVSYLGDVSGAARKVEVSLLWYMVAPLAAALPCVAVGGLCFYLPAYLLCKEPGLVREEARIYTITSCIALMVARNTVEDEVSGHIREVRRRHGDDVTSRQAKLSWGIAKMRCQLLIMKALSPQASLTARATSWLAGGQSDFLRHFLMPSGNNRLAFRDAVWHKVWIQSVQHAEATGGSAAX
>CryCohSeligo068159_none_TGME49_225690
QQEQQQQQQQSPLWYQKPVSAEAVGVPPFLQHHYSSNSGFLQQPEVAPRQPWQSGPGPGESSSLAAGLWQLAGTNTNGPVAHHSASKCAGDEEGSAAAAAAAAAAAAAAAAALRPASPGQSRVLSAFDIQSIAEGNFDFNL
>CryCohSeligo077565_none_TGME49_225690
GLYGLAGAESSSALRKTWGTLLSSLSELNIEVPTALEKVLEAQASGEEVDLTAWREAALQTLDDDSLVGAAQSLVGKSQLWLEQAEKWQGSQTVARVLERLETEDIERGLLGTLHELNAEEIMKNADGMMSNAQAREKLVSRLKDTCLDFILKVLPAIHIEQVTGNDRGCDWEINNINFSDFSFRKENVQISLGDPNDLTGDLLKLSATGIGAHFRNLKVFVKQQTLPYIQAEGLADAKATGMAVEIVFRLIPADEPGPLDPNPASASSPSESPSRFRNRFPASLSRSTFGNSRGSSNNNNNSSNSRRYGTSNVTSSSVASTTSSASPKDAGSGQDIGSAFLAAVGFTTPENDAPRQQPMQMQQQQQQQQQQQQQQLQQQQLQQQQQKPPLPPSPPSKENSAAASKPPLKLVMSSRVVTMDGLELTVGETNYAFIINALTYLFADVLKTYACQKIAEKLDEHVSFLVDGLNTVLSSCAPYLKKLGFEIPIAAPPPIAIADAVQGEPATCPLREYALRAAQGPPQLPPADAYRVAIPRLAGASSGRPDGYPEE
>CryCohSeligo082012_none_TGME49_225690
MTPGADASSTAYVSELRPCEPVSSADTRLQSILWKAPPNQNERPKTEPNIIHSPNEDDELRLLNVQEALDHRAALLDAFLARQSETDPDTLQRIPKSATTTAEKPWGGPTYRADRAVRPPVGSAYIYPPTTGRTTITMAQRFGKLKNTVVEEPPPKTARDARRERIQYLERGLRKHDEERALEIGAGTSPLSWPNAPHFFAVPPPEEKGESRINVEQRIHLAHLHGERKADVFGAVSPSQDRRPTRSSPPHSRLSAKRGGGGGAVRHPSDDDFCSFQHHFRSFAVPDEEPEQEQEHYYQQQQQQQQQQQQQQQQQQQQQLLSTGEHSSHAKLGCGDGERPARLGGTGMGMRGRSAVEEGNVGGGGGVAAAVARGGGAAGGGGGSAAIWEVGERGLLSELLPRRRGGLPGLDPAVLISEANILRSQGGDQAQWCRVAAQLSAKAYDMTAHQVLDCVRILADANRKEPQKGIPSIGGTIGSYKKSAGKWAEVTYATDHMIQSLTARLQDESLSTVVEVLEAMEMAQVGTQVFLDMLMAMIMAKHHRDCRVLSGEITLRLATALGQLARPGSLRLRPKSRGGPQATTNMRVLDILEDRLIDALPTCSVAALANLDDYYVTRLVDDKVIKAVLTAFAQVNLGFKAGTEQYIIQAQKMEGSVRREIPQTLIWTLPRFARQYLDNVQLARLQKDIPWSAPPGLASSWGGGENQSGLX
>CryCohSeligo083195_none_TGME49_225690
XHAQFFSIIAVLATGWLEASPGSSRQVLHEVHKTLATDGVAHRFQALESACYRSLHHSPLLCIQVLCGVVCTLVSATGDKRGLVLCSIMQSSNALGFTLSLPLAKLLKLSNHRWKSTQPTIRVASHHLRDARVDLPDRGGPKGVDMLLRGRGGGGGGRGGGGGGRRGSGAHAAGFLSRTTLVGWVNQMWCNNVTQAMATAHNRKSVRAAATRPHVGAVEPGPEPSKKIESSINSNIAPKEGRRINLAGFGGSSVPLGGGRGRSMGHQSEGPHLGLHGRNFGIGRGRPLAPPPGLQGLHFSRSHRVPGGLSRSWLPDHPIPELDEAEEDSGSGTGPDGSPPLWPWAEEPSNNTWPPLELPPGSLGTLPPLSSNTTSAVAAESSAVVVPAASASSTPPRAIAGSSSSSGGKRSRNTSQDFSAFAAAAVAAAAVVAEGRSGTSGAVTPAGVWSKASYVETPTVDWGRTPSGFGSGPGSPAMHLADLGRAAADPSQPAVIPMYVTVPLAMVQNCPHCGKHLAIPPGGFPEHEEGQQQQQQQQQQQQQQQQQQQQQQQQQHDDLGKNEVDPDLDDADLEIEAVEKSTLARGSKQGSRLAQKERRFTG
>CryCohSeligo087430_none_TGME49_225690
RLTNMQMETLTMVLEHEKAIFQLHFPSHCSSSAGGAAAPEGAQSGSQQQQQQQQQQQQQQQQQQQQMQGTSTSTSIAATAAEAANTSANAATTTAATAATHTNNLLNDRLRIDTSPEVFDVDGFPGNLEATNSYRTQATPRPSRNSSVGRQQSHSSGQAESYSPPLPVVRRIFQATTGSPTTSPTSNNSNNNINNNNNSNNKGSKSVGLGHQRSSSVTLVSSSAAAAAAAAAAALLLTNVNAAAPLVSKAYALAAFVVAVVVVIDVVVX
>CryCohSeligo115511_none_TGME49_225690
MASQAVPMKALNPRTPVRVFYRAESHPGGYRYLRLLRPEAAAKGSIVGLSTGWVPATVAEGWHPSVLNSDSPEKRVLVSLEGSFADAYYQEGEPVQGMYWRVDRRHVVLETEPLVVPALSILVVRWWDYWNRQSQSSRSHNVANEGMLLDILEGPGSPHEALFETGSYEVHSAFLQKTADLEQVDAVLARSLRGERKAALYFLWPTQRDQGHACTVGEKHLFAAMRRMEEAGVRSCWPHQSELYRQLSGKLWTPSVSQEETHLRVPLTIRVDVSAWKASPRPQTEATLQELIRVIEAQRGVRLKPNQVKGVVKFGFSWMGQDVCPFTGADGLFAVFCQMLNSVSDDCEDMVCLVQERVEGVLAEFRLVCARDLATGPESIKWELVRMKQKPARRHFADQSFGLASHETMSFDEAAKLLGSRAAVEAAERQVLHLGGLWLKWFQTHGYATPGPAFRLDFLVSVPTRGSVEVYTVEVCECGGSLCGLSHLPRTTACLNECLHRVELPDQLLPSELPALHRPLPLPPFRSSVNNASDXEKKLEQHWWEQQQQQQQQQQQQQQQQQQQQQEEQLEAVLTTNPSREPGGFSCWHFSPSQAAAIPARRSGRFGVPRGLPCEAATTTPKVIIVNTVXEQAQVVCMAARN
>CryCohSeligo124930_none_TGME49_225690
PEKQILNRLNSFLNNASYGQSLEHMLITAVFAVAVPCHVFTLKAIPLLSSTDPADSILLNSLVHASTLSYFTSSAWKQGKLTWKVLWNRRSQRQMDESAAAVIASLPRTTRKHLKKYKRKIDKELPGFKDSDIVDEWMALYVSSLERQRLRTEAAKGGLDVSSEVEAIAFLVMYPISMASFNPAVLLSALAAFPLALALTWCRWRLSQQPRPSATDTNDVELGFASPSGATSAQQEQQQQQQQQQQQQQQQQQQLQQQQLQQQLQQQQQQPQQQNYFVGADTLQLLAIPAILLWCSTTLATMGCAFDVTLQDPCKDHKWRQSCMSWATGGTILELVLPWTVLLAVATAVTSMDGLPEWARTVPPQIIPRPAPAPEEMQQERQVRKQKQQQHQQQQQQQQQQHQQQQQQQQQQQXDPSPKVPTLETSSWSRLSGEEEEPLQERNSTSGTLENTEKMGVSKREGGGAGENGASCAAATPVSAAAAAAAAAAAAAAAAAAAAAAVEEGDSKPSKARPATTASASLTDAASSSSSSQTATVATTAGTAATTTATTPTTAKASSSAGATPAAASASTAAAQPNDGGDPLASIRGQAEALDRLDRGLYLATLSSAVPAATVGALLAIRWVKGRWARILAQVCLAVFATIVLTTWNVIMDLAVSYLGDVSGAARKVEVSLLWYMVAPLAAALPCVAVGGLCFYLPAYLLCKEPGLVREEARIYTITSCIALMVARNTVEDEVSGHIREVRRRHGDDVTSRQAKLSWGIAKMRCQLLIMKALSPQASLTARATSWLAGGQSDFLRHFLMPSGNNRLAFRDAVWHKVWIQSVQHAEATGGSAX
>CryTyzUGA55003503_none_TGME49_225690
MESSKYKLLETGFWNEMPSKMKIESLKSQKISGLKQTSVETMHPIIGQDQWTNGMECLISSEGKDGNSIDSKDLDDSEGLVVVGGVIEQNKNEIIGGLGLESSVISMNNGFGGVNNDPLKSSDDLSIGLSPKRSKCILNDDLELETAITTNGSGVAGGSCSAVGKSSLKWNGGGTGSSNGGIVTPCSGQDSSHIVTPPPPMNHSYRQLGSMNASTISTTPTRSIHHSAGVDVDLDLDVEIDEEEIVDDEADLNNQDEPNVGLSGSSRANSEVGGGSGNGGSGSGGSLFSGTQNGIFFIKKNNGGNGVNSHHHHHHNQGGSGGQTKPSGGLGVTQTSDQYKSGYKGVSWNKRMQSWLAFWTEGQRRRSKTFNSKIYGFDVARSEAIAFLKAKQSELQSIGQLPSKKSVQYIRSNMDELSSLKSMNGMYLSNMISGRNLNSIGRPKFGGILKSQKGDMLCDYDDGHEGASLSGIGAVIGNNETNEGLIADNLSGANIVNNASSGNNNNCNNGGNNSGNKIGSNVGNNGNGGVSNIISNGNGGSNFIGINSIKMGGGSNLGGDITNLGNMGHIHPLIGNNDLMSSLENKALINHKSLFSSYGGGMGGDDSGMVSGSNLVEKLGLSRVGVNGGVGTGGGYVGMIYDDTMNGAGMSGLGIIGGGTNAAAAAAVAAVAAASTGSSSSSSSPLTVSGSTPGSSIVTSTSNSNSVSNIGPSTDTGTGTSSISTSNSNSNSNSNSNSNSNSSSNSSKIPILGGGNGGSAHNYYSLSDFKSMNPTSSINFYNSMTGGVGGGHGIGMGMGNRIIPGISPGVIHPKSTVGGGSSNVGNVVQMETYDDACGLNKIAQGLFVGGSSVSGSGNPVGVLSGGHTNSAVTGVGGFAQGAAGGQGIMNLTGGSLMGNVLMMSGNGTNGGGASVNCGGGGIGGGLEASNSVSSSTTATSLLQMALNTINDNSIKINNYLNNGVQQQQQQQKQKQQQQQQQQQQQQQQQQQQQQQQQQQQINGDGQLPGVRFEDSELKSAGMDEAKQMVLNSTSSNHVNNLNGYSGVELNSGGASKGGGSTVIHSSGTKQIFDEHGKTVLMGGTTSLSSSSSSSSSSSSSSSSSSSSSSSSSSSSSSSSSTSSPASNSILPGISGIPTPSTVASLLPSLTSPLSTSQHQNLQXSISISDSIFVIFIFILH
>DurBalCSIROCS38042697_none_TGME49_225690
MEEQSLLEDEDGEKVVTYLTFIHVVSAGGAARRDNSAPPEAGRLCEEDEEFFRKKRECEDMAKREGLNLKEWENREKEKEYSLKRPEWEELAQREGIKLEDVEKREKAKLRYDGPPCVRCSNSARPDDPPCNKPRRGMAAVEAEGGGDAARAQTGAGEVFEPAPEVCGAMAGAALDGASGAKAASQQEQFGKRQQHPQQQQQTQEQQMQQMQQMQLTGQQRQQQRWQQQEDKPAKDAEAGAGRLGRGRASGSSSSLGVTVAYECRDKLSRKWSSRGGGSTSSSTSVGSAAAQEPGAGSRGG
>EimAce001094_none_TGME49_225690
DSSTAAAAAAAAAAAAAAAAAEAAVAAALLPNTAPYQQHHKYQQQQQQKEQLREAHSTANSSSSSSSSSSSSSSSSSSSNSCSSGSNSGPEKMPPAARQSCTKGTRFAASSSTAAAAAAAAAADADAAAAEDVAAKSLSRFLSLPHLASSLSTQTSFNDVCLYLQLLKRELRPSPTAAAAATAAAAAAATGTSSSSSCCRHIRSIRSSCSSGSSCCSSGNCCYVCCCSWPQRTSRTQAAAAAAAAAESTEASHAAADCGVHRSSTTAAAEATSVGFCLLQQQLKKLKKQRGRVPPEDLLLLASLLSLLPQQLHAADLPVILDVGLRVLEQQQQQQQEQQQEQQEQQIKHQEQQQQQQQQQHGEAQGKPCCCMSCGCCTLLLLLRLLDAAAAAKGAASLPAAEAAVRCAAAAAELLLTAARSSSSRSSCCCSSCPEVPPSSSSNSSSSISNSSSSSSSSCRFLLLQAVCSSAIRLLWGVSRLLPEAIQRRLLLLLCPSNQPKQQQQQQQQKQQQQQQQQQQKQQQQRRCESSPFELLLSAVGLSALLQRHPAALPFLTSSNSSSSNSSSSKNGMLCSDGSEMLQRIVGRPVVAAFAAELLQRQQQQQFNEALDAAGAAAAARERARLQQQVQQQQQQQQQQHQQQQQQQQDLAPLIQTPQKGEVPPHAYLFAAVAAIVQQQQQQLLLLHAPSAAAEEGNVEETLRSLLPAVGLLQQLPGVAALLLSGVCAACTDAAAAAAATAATTTTAATAAAATTTAAAASTTAAAATAAPAPEGERGAHHIAALDAFLLLLLTVEPLLQLPVAAMPELKQQQQQQQQQQRQLEAFLSFESIRWGAAVQSWRHLCCSSLLSPRLSTHRRYFNALFAFCCRCLAAVHALLQQLRVYLGPSAATAAAAEAAAAAAAGEEGRINILQPRGFEGLLPYALVLQQQQHVLLHAATNADPTDKLRCCLAAEGGPAGVNIIAASGSEEFLQLLGCTYTRMNDTSALLAALEVHVGAAAANSSSSSSSSSSRSLTGGSQAVQDMQRRLGALSAVCRPPRGCLAFALRFSFEETVSAAARAALASQLPLLLQRMQQLLLHCTTALVRGFQQQQHQQQQQQHVDGGFATLVINAAAAQLMMGSFLRGLQQQPQQQQELLLPASIEAAAAATAPIIELKPLLQQFAAAIKQQQQQQQQQQQQQMALLLQLLLRSCDRLRLSVCLLLRHVRSFAAPFLAADTPQAADDEAADAAADAAAAAAAPSASDAAALAAAVLSVTQTTRALQQQKQQQQQQQQQLLLQLSQSEAAKGAEAQQQQQRQQRQQQQQQQQQQALFQLHQQQQLLQLQQTRALQRLEQLLLLDLLQEAAAEDSEQQQQQQQQCKKRQQSRQQLQQEESCQDAAASAASKAAVLLLLLQQEVGLQHMRKRVARLLLQQLHSCCCCSKETHEHRITAASPPSTAPAAAAAAAATATAETHWLQPHLPLLFSLVPAAAAKARASTHCCVSQRSMSACILAGAAKRCMQDPLPAAAAAAAAAAAVPRAGGSAAAAAAAAAAAATSAAQRVVLQWSLPPELLEERSAAALLLLRAAVLVESAAAAAAAADDEDKDKSAAAAAAAEADAFPVQQKRQRICKETVTPTAAAAAAAAAAAGACSRRVAAVAALREICLGIADALPSEVCACAGDEALQQFAAALWGALQATTSLLQQHLQQQQQQQQQQQQHLLLLHTEHRDLLISAAAAVSSALRQVCCCGAAAAAAAAANLWADAALLNGCGLQQILSSLAHAAAAAASSSSSNNSSSSSLTAVVEAAEAAANVLWAAAGADAAAEGKGAVAAVAAAAALLLPLPAADVDEQQQQQQQKQLRRALRKNDAAALVCWCSSAAADFAARIVDAISSKEGSTELQQQQQQMLLLLPLTVYASLHALAAAWAQPFLLRVKAPKTEEQQQQQQQQQQQQGVLQEVLAVLPPDAARSQLAVVVAAVATALDERLAAASVLSFATAAAAPAAAAPAAATPAAATPAAAAATASRAEPALSGPWMHMAAVLLELLQQQQLLGVWLLQRRAAAAAAAPAAAAAGTDDPDEAEHGAEQPKQQLKQQQQQQQQLQLPQQEQSKISALVVCRCSVRTHQSLLLLQQQPSVSSPRPKKLLQLLDRLQRLLLIDGPLADSAAANSAAAAAAAEGCLRLQRSCMRLLLLLCIHWSGAMKHFAALERQQQLQQQQEEQGQQQHEEHAEEQQQQQQQQQQRSDGGHCRVLMSRLTVLLLHTTKYDLKQHVAAAVASASPAAGAPTGAAVAAAPRAEAQQQLHSLASPSPSFVALQQLLAALLQQEQQTSLEDFCCFYLPSDNCWASLVVGLPRHLFTQVAAQLTEAMQAALETLQQQQQQQQQQLEEAALEAAACAQALWALVLQRTELARCLRQQNKSSNQLQQTLLAAAHLVLQLLQLLQAANTAATSTGLYASLPLLQQQQQQQQQQRVSCLLGWCCSRSAQFLAETFRCCCLLAAGRRPAAKQLRASQDPAGQQQQQQQQQQLEGVADAMMDFARGALEFAEADDAAETLRCMQQQQPQQQQQQQQQQQEQQEQQQLANIAGRAALRSCSIMLVSLWRSHEFTPLQRQQQTVLLLLLRLLQLLPRLHDRRVFDDALETWGRVTASLANRSSSSKRMLLFLAAEALDLRQRLLQGSATTAAAAAAAKAAGNVRMVPAERERQQVLSSRLLSLGFELMMGAAAAEEGGRIIAEVSSQLREGSRTALLEVFDEFCANHLYRGRA
>EimAce002616_none_TGME49_225690
LLKQLAAAEEHWGFIAQRLAAEETAFELQERRRPSLSPSLSGLSTAAAYGGSGLSPAVSLSPSTSEKFIQYPSLLLQLSPLQEAAALAAALRTEAKGPSLQRLPFAVLPLEEKWRLSWRSVSLLPAAETLRLANALSLSLPTHNPFLPPKPTETPAAAAAAAAAAAAGGDSLPPVAAVSPPKGGPCSTLCELFIDRRNPKGVHKAEATFWVYPELPFLHPAPSSSSSSSSSSSSGSRGSKGRRRGEKRVNERIKALVGISFFLHTVIEMLSDVHIQSPTHAMLHLIYLVFSGVWAASRGRRGPPVRGPPGGEGGPQWGPPSAPADLTDFFECSKAANLQTPFCMGELDVTLFMMIKQRVLLRLSTAADSSSWLGCIASEIKAKLTSNSRPSRALVAEIAATINAAEALYGEIKAKLTSNSRPSRALVAEIAATINAAEAEKAGALLTQDVFIQALFSGDVSAAAAGRWGDAAAASLGLTAASVLPRLSPLRDTQPIPLAFLVDAHRAYSSKKSSSSKRSSSSNKRSSGSSSKSSSSSSSKRSRNSSIGALRAAGAAVPRVRVRVSASLNKAAACSPKGWHWGGPKPHREYFLSQGGAHQLYIQLGELSPQQLAAAKVLEGALKDILSTYFCSPLAACGAVDVKLLREVSSSRSSCSSRNRNRSKSSSSCSSSRSKSSSSSSSSSSRCVGVNIWSLRSSCRRQQQLGGRRRLREILVHIGWYLRFTASLHMQQQQQQQQQQQQQQQQQQQQQQQQRKKGGLWLQQQQQQQQQQQQQQQQQQVDAALLTDALIERHRQMLLLNLDGADGISDSQQAFTCSSSNSNSSSSSNNNSSSSSSSSSSARRGGLSLKGRTQAEWCLSVSGVRAFFNEEVLGGAWLLVEALPHLPAAAAASPEFLFYERGLSPMPAVSSGAAANPQQQQQQQQQQQQHAAPSIWRHHRIHPGLRSAAAHPLWRLEGSWIHLEPASAAAIAAAAAEAAAAAAADAESGEGEQLPPRWGLSYSQPLLYRQRKAP
>EimAce003277_none_TGME49_225690
MAGRGSSVSSLPRGHSPTVQGSRRGPLRSSSSSSSSSSCNKASPAMGGPPEGTKLVEGGPRRGLLRGSRAGGTRMRPLAEAQSCSSSSSSSSSSSNSSLGALSGAALSPAGLASDPQQQQQRKLRGQSILSPAAGSSKGTAKSRGARNLVSPQRSSSSNNNSSSNNSSSSSSSSAEMEVDQKASPPLGAPAAAAAAAANSRKLKQQRVASGAPIPSPGGPPAANRSTSSRRRKPPQSSRSSSSSRGLTAAAAEQQQQQQTSSKTRACTPVRQGASTADNNSSSSSSHEPSSSSSSSSSSDSEYDEDSKGASSRKGAPRKKGCSPLLQRSVADKVSLLQQQTLSLPAAAPAASSSSSSSSSTAAAAALVSGGLISGLTLSSSPLREAPGLRRKTPSLLQLAESSPISKHQQQQQQQQQQQQLCGSADQESVDAAAAPAAAATAETTAATAAATAAAAAAVDSETDLLTKTAQNEGTGALGDTEGIVAVLRLAAAAAAAEQPHTAAETAAAAAAAGEACCKLRAGDIIYLGGPNWKGPFPLHCLKCGGAREVSIEAKEANEGSAEGLQLLLTSADSSCPHRLHHGEIISLSKLPEAPPHECGLRLQVLFMGKQQQQQQQQKQEEAQQKQQQQEVQQQQQQQQQQQQQPDTHSGGAVVSLLRSFMKPFVRAAGGEQQQQQQQPQQQQQEEEVQQRVEEQQQQPQQQQQEEQQQQEGQDTEIWFDAVTSQRSSPFVSSTDLQQPQLSSSSSNGSSSSMEADAAEATEAAEAAEAAPQAAEGKLVLLQLVEVLESQAKTNKTQDHANPSSPLLRPVADLRGPSQSQQGRGPSEVSPLRMQGWGPLEGRRGAPKSPLRVHVGAPEVVLEVAAEAVVSWDADIGEVRRLVQQVLERRYGASHNAEFDLLSRPSVSSKEGGVGGPQGPQGGPPGGPPAGPLEARWVFELPAVEGPSVPFAADCMRLGAQGAPLQPDEGSCLLKSALAAYFRVRGAPPRAPPVDPASAAPPSEPAAPAAAAAAAAVDPHISQALQDLRRPSEELNALDEDISSPDADIIHPSSPLIQNGGPHDAPLGGPPQGPPVETLQGPRKSVETAQTHHQQTVGGPSSLETPEGGPPPSSETAQGGPPPSSETAQGGPPPLEVPKGAPPSLEAPQGAPEESSSFQAAEVGGGPLTDTAKATAQELELSSDAAALQSKGPPTPVD
>EimAce003764_none_TGME49_225690
MNEGPPDAEKASRQTALSKALPQLQSGGLSPCMRLLQRVLNVKGDTHSKEFPEQQQQQQQQQQQQQQQQQQQQQQLYSESSTSPPGPKPDPSRGGEDSSSNSSSNSRWLPVREGSKRAAAVSSIVSPWSLPNPQEAQQPSAAAAAAAAERLLLETESHGRLLSSLLPAAAFPGVEANRRTGTAAAAAAAAAAAAAEEAVASLGNGGLTLWGLERRLESSSSNKSSNSSNSSYGSPREDCSGQMAEAYYFLSDDVQQQQQQQEQQQQQQEQQEQQQQHERQQGYRLERELQSSSTQEFGAVASHRSSSSSSSSSSSSSNASALSSSSSTNNSSSSRQWGFLWLRRLLRSSAALLPPGLYGGGPSLGSPAVLHEAATPSIAAAATAAAAAAAATAAAAAATAAAAGKKTETTSTEPAAAHSEGCNEGAEGPPTVSEPNSQPQETTAAETAAAAAAAATVASLELAAEEGSSNAAAAAAAAAAAAAAGAAEASDDEFQDSCCVGFPFLQAPYSNNSSSSSSLCRCCCRSSSSCCCCFSAEEAEWSDQWSRAAKWAREGGAAALERDLLLLAAELLKVAAAVAGAAAAQHRRALLAFLRSQQQTERSGKQQQQRQQQQQQQQQQQQRMRHLKARSLAAAAAKLALEALARTEKSRWLATDLLEELACRIVFRSGLLLARWCLELCKAKETEMKAISAVFPPPLLLPPLPPQQADRESLLLLYTQQQKERQQEQEQQQQQQQQQQQAARGQDLLQSREFQGAPGAPWKLQVMHKDPYNDLLLQQAARGSSSSCCCQYCAAADGVLPGGFEPLAGASPAGCSSSSSSSSSWQERGSFNKPPPTEVLVGSFVIDRAEALLSLVAQQLSAAAAAAAEGNMADEDACSSSSSSSIRQLTQGDSQDVRGVQGPVVNAEAAPHTSAAAAAAAAAAAAAAAAAAATVGDAAAEATPNAPCCLRKEALAVTDTGESVAAAAAPAAAAAAAEPGEGPPSAAAEKTGTAGVAAAEAAAQTAAAAEETGEAASAAADEAAQTAAAATGAAASPEAESVWTAAEEAAAAAGLCRGLHMRLEASRLLLEFVEETPVYRHLSLKVTELKRWQQELLLAWRQVRGKQQLQ
>EimAce003833_none_TGME49_225690
MQQQQQQQRRRRRRRLQQQQRRQQQQRQQLLHQQQRQQQQQQQQQQQQQQQADAGRAPCRLCCLPPHAFIRLCFYISFWWFVALRLKSFKAAEAKELAREKERREHGCILASRNAFKSSNNSSAAAAAAAGGHGEEYSDHSMETETAASAPDAAAAAAAAAAEAPNVLVPSGSFSLLLGAHFSAAMGAPLGRLLPSVSAAELVGDFLLSQQQQQQQQQQHEQQQRQQHEQEQQQQQQQEVQNPLPSSPTHRNTKTSTTNHTAAVHAISRSSSSSSSNLGNHNSNNSEAPQQQQQQQQQQQQQQQQQQQQQQQQGGSLLPLLGRAYSQGWGPGGPREFRLSSIKERSNSSSSSSSSNSNSSIKSRSKIMVATHSLSRGLVKAKKLLRRHKKADEKQEDEKRGDSSNIDTDGDRENKVTKSFSLLPAGDSSSPNSSPHTESPPQQQQQQQQQQQQQQQEQQQQQQQQQQQLLSPELAQALLLLHEGGERQVGIAELVQKPGSRGSGSGSSLLVSSPLGSSLLGSSPMAPGSTRVGSSPPGSSPPGSGSSPLGSSPLGSVTEVVLPDLALGLTTETDEVSVANTAATTATAATAATAATAATAATTTAAETGAKTAAAAALNEIINNGARTSYNTCSSSNCSSSSSSSSEASSSSGCSLESSSGCSIDSSSSSSNSSSGTSSSTATTSSSSSNKNNSSSSSNTTCCMVRGTCFLGGPLRHLLGAPTPPSSSLGAPHLVQGAPISSRAPLCASQHHLNSSIVKGPPSGPPVLGAPTLGAPSSLSSAAGAPHVAPSPSLRGPHNPHEGPPTAGGPPTSGGPPECLVGGPLGGPPGGSFGGPPGGPFGGPPGGSHGSPNGGPPGPPRPPGPPGGPPGAPPAFFWRRPVHRQYPVEAGGPWGPPRGPQSGIRGGKEGPHWDSSGGPLGEVSLAIEGLRREGYPVPQCLLRGPPEGAPRGPLRELNVLLTAALTRAPSPHALFVLLWRYSRFITPANAAAAINRLVQLLQPKGAQQQQQRKRQHQQQQQQVLQNPVLQQLLLQLLRKGLFKLRSRHLAMAAGALASLCRLQQQQQQLQQQQHDQQQQQQPDRQQQQQQKQQQQAANVLDSPLVVLGALIRASLNPRGPLSPPACSSLAWAATTLNLLQQQQLQQQQQHYQQLQQQFQQQLHQQHLVQQQQYQLQQQQQQHPLQLQQQQLYLLHQQLQQQHYHLQQLQQQQQPLQQQLGVLLSELRLRLLHLLQGGPPGGPPEGAYTPETPQECMQPRDICTVLWASAKANAWGPPGGPQGAPDKETLALLEAVFSLDQQQQQQQQQQQQQQQQKQGDQKVQLQKQEQQREQQQQQQQRDKQQRQQQEQREEEEEQQQQQQREQQQQQQREQQQQQQQQQEMEEADLHMLAEVLRVLPSSVNINFVVLFAAATRSKLRRGISKETVAALQSINCLLQTLNPKPSNPQHNADRAPTGTTVGAPTGAPVSANIGAPTGGPITANVGAPTGALIGAPIGASVGAPIGAPLGAPIGTTIGAPIGAPREAPTGAPTGAPREAPRGAPTGAPTGAPTGAPIGAPIGANIGAPMGAPVGASSTLFIKGAPLGGPHKGDDVGIADKALQQLYTDANKQLAAEATAVAAAAAAAATATTSEEKATGAAAGRTTITGAPEAAAATAATTAIAAAAAARGFRDPKRASLAVLVDFAAALGEAGVLQRAAAAAVAAALCSSGRSLLQQQQQQLGGAPEALGPLRVQMYSCLCSFLATAAERLQQQQQLRQQQLRQQHLQRQQQQKLMQKLQQERDLEQRVFLDCLETLLLLLQQQQQQQQQQQQNNLSLQQTGGPPLLPLPVLRQLLGALKAAAIAPPWLLQQLDAAAAQELQQVLLPHPQQPWGPPNAGAPQLKLIDSWKCLTFIISAFARLAEPCPHLLRLTFAALQQLQQQQQQQQQQQQQQQQQQQQQQQQQMPLHEQVQLQVQQHQQQHRNHHQQLQQQLQQQQLPQQQQHHHQQQQQQDIFCSYEMSPLSPSLGCQLVWGLALQLPFVSCSVSFNLETDNKIKIDNRGPAEQQSYLLCCLLQSLGCLLSSLPPHLSLVEAAQALQGALALQAAAAAAAAKAAAAKAAAAAKAAAAPNAGAEAEAAAAAANAAAAANSTVSAAETASAAASSAAASAAAAAAATEAAAADSLLHYINSTIKVLLPKMNCWQQTVCYKLKTQNKQNNKNFDSALHKEVFSVFCSVAASFDLGPLSSSFDFLLSRLSSSFLAADAAAPKARLLLEVDGPTHFVLVFNKQNAAAADAAAADAAAADAAAADAAADADADANGVYQAAGDAAIATAAAATTTTAAAALGEEVSTAAASNKSASAAAADEAAGGAATPTATATATATATTTTAATATAAATAAAAGVEGSFILADTLTNSSQGAPLPSGGPSSLSSLIYLRLDGSSLFKSFYLQQMQWRLLRICYTQWAAAKNKHLLLTTLLKQTGFKQQQQQEQQQQQQQQKQERKQRQQQEPKQLLHERKQQQQQQQQQERKQQQLQEQQQQEQQQQ
>EimAce005915_none_TGME49_225690
MGAPIIGGPIMGAPWGAPIMGAPWGAFIMGAPWGTHIMGAPWGVPLGARLGGPPGGPHIDAVAVLIWLMEGLRLLKGHRDSVLSLDVYSPFAAAASCCCCCCCGSYVAPPHSQAAGSPSSSNSTSSNSSSSSSTSTSNSSSCSSSSSSSSSSILLLSSSEDRTVRLWDMRLQQAAVCLNLAAAGDVGAAKFIRGGGGVVVAAACGSSLLTFDLRQTQQPLLLHQQQQQQQQQQQQQQQLDIHPTVVDLKALLQGRETGPGAAAAAAASAAAAAADDDSDEDEEWAINDFDVWRPPASLLQQLLQRSNSSSSNGSSRGSSRGSSSKNSNSSKKPAATSAAAAAEGSAADSTLIALPTDSGEVLLLLQQQQQQQDQQQQQQQEDHQQQQQQQQQTKLFYLPGAPQHRTICGIARLRKHKAPDLLTGGNRKKRMSELEALCSFVSSSSSTNSALSPLAAAAAAAAAAAAAAATGGGTGAAAELRRRQKALCLLAAAAKAAAAAAAFASI
>EimBruHougton000158_none_TGME49_225690
MSQLFLFLSRSPYLDLTPSLDEPLVSFHGETGGPLGAPLGAPEGGAPQGGPQGQERIKLLLQGALQSPDAFAAAEGGAAVAVAFVLQGCAVCGCWCSSSSSSSSSINSSSSSNGEPKSAEEGRQSTKRRRLKGPSRAAETEAAEAAAAAAAATAAEAAAASSSQAASTDPIEPPAAATAPSAAAAAAPAAAAPAAVAPAAAAAAAAAAAGSPCSSGRHICIFIIDALTRRVVCAWRLMGAPPLAAAAAAAAAAGGPPPRGPLCSRCSGGAPVGAPAAALPGISCMHFAAADNFLCLRDDATNIFYVLDLQQQQQQQQQQQQQRWWQPREALVAAVFSVSAAATAGDAPAAATAAGDAPAAAAGDAPAAATAAGDAPAAAAAAAAAAGDAAAAGAPSLPSPGTGGPPSTDSSTRGAPLDCQLLLLHAEALKEGAPAAGGPPFDLSREGGGPHCFLRFHQYLCSSSSSSSCCCVQLLPPLAEIAAEPYAVAAAVQQQPQQTMKVLCGSTATQQQQQQQQQQRQQQQQQQRQQKQLEQQQEQQQQQQQQQQQQQEGLSAVACVSAAAAVAAAAAGLQHLWGCGLQFLLWPPLAAAAAAVAAAPAAGALAAAVEDPTRLLVRRSTAANIEAAAAADRIAAACCSAAAALQQQQQHQHQQKQLQQPQTNEAPAEAAAAAKPPAAGAAGGVPALPAAAAAAAASNSRSSSSSSSSNCSGFSSAAETRASLLRAALPHTLDDRLLLQRLSSSSSSSSSIACSIDFKSVRVEAMPLAAAAAAAMRDSHVGASRGLLAAADNEGLSSSSSSSGSSSSSSSSSSTLLAVDCDAHGIHVLLQLHAGGLGLACIVYRQQQQQRHRAKPQQQQQQQQQQQQQYCWSVQAAARLTGGPPLRFAAFGREVCGTKHLACASDEVIAAAAAAAAAAAAAAAAAAAAAAAARCSTQPRRRRRRRRRSSSSSSSSSSLQQQQQQQESVRAHSLLLSGCQHITGSVAWPSGPLSTRLSSTFAPAAAAAAAAAAAAACIAIRHNQQQQQQQQQQQHLQARDQRPQQQEEQQQRQEQQEQQEQQQQQEQQQQQQQQGGVWGPSWLRAADCLVRSRLHFVLSLQQQQQQQQQQQQQQQQQSPLVVVPVGAPLVLAPQTAAAGALQQQQQQRWEEIVWQQQQEQQQKQRQQQQQQQQQQQQAILSPSCSAAGALRESKEAEKETLGAAASKSNCPLFGDNNNSSSSSSSSSSSSSSSSLNEMGELQDLVDFMWGSSRKRVSFREELFGCTDTASSSSSSSSSCSSSSSSSCSSSSSSRKRGTERRQIIWQQQEEGWSVEALGPPALSRWVAAILQIN
>EimBruHougton000752_none_TGME49_225690
MYAPAAATAAATAAATAAATAAATAAAVAAAATAAAAPAAAAAAAAPLPPARTDAATGHAASREEALAAGVSKNVSTAAAEAAAAAAAAPAAAAEHCESAAAAAPTAPAAVGRRNSVGAHGGKGCSAAAAAAAAAAAGCGVRCPCHLLPTCRCAWRHRHSQQQQLQQQQQQQQQGHNEPFFPGECRGCSNGSSSSSSKPCEAACGPTAGAAGAAAEREGAAAAAAAGAVDSPEAAAAAAAADAAAAAAAAAALQLRWSLPPLGLRVVSAVCYGGLISRSTDLIVVEIAHAAAAAAAADGDADAADPAAAAAAAAAEDDGGNGRLKPQQQCSSSSSHQHHHHHHHHQQQQQQQQQQQQQQCVCSFTAYMQRQHYTELQQHVQKLYPKCLKLNEKKEKNNGLLGGKWSRLETNLSKLATARFSAAAAALFAAVRIGSSNDRDSSSSSSSSSSCSSSCSSSSSSSSSSFETESAAEDTVGGAAAAAAATKGAAATAAAAAAAAKDAPEVAAFIGELLQRLDIMCDVSIQTLLGPLPPSVCERLELALMRQHAAAAAAAAPAAANSCVGGKDGSSSSSSSSSTKTRLAATCYPSKRKCCLLSLSVPSIIFLPWIPPTDAAAAAAAAAAAAATVIEKNPSRFLSPPHNMSKTHGSCSSTAAAFAALQMETQLQQQQPLQQQRGQQQQQLRVHEEAAEAGTPAHAAILYQQQHSCKEEASHDQQQQQRQQQQLQQQQKQQQQQQHTLENGEALLKMAERSSLQLPSDAQHEQQQQQQQQQQQQSGLQQEPDKNPTGPEQQQQQQQHEQQQQHGVQQQPPRERQQTQEHLHHAYEDKEQPQQQQQQQQQQQQQQQEGSVAAGCSGTLSSSSYQLAFRCLQHEVIKTSRKRYLCCCYSLLLSAFFLGAEDGTITVLQLAAADPMQFFGAAAATGPSSSSSCYSSSTPQHGRSSSRFKRALPTVTVPLVGGYGHRDSSSSSSSSRAAAAAAATEQQLQHLPGLALPRTIQFVREEPVDVLSLLLLSLPLSSCSSSSSSSSSSSSSSSSSSSGSGCCCSSSSCSGQGPLPILLAAGRSGSLLLLHAATAQFVASFLVQRGGLLSLADPVAAVAADEGRLLLFCCHRSGSIRMLQLQTGKTSSSCSSSSSSSSNACSYQLALLLCLAPGDPPSFAPPHPPIIALRGKLQQQQQQQQQQQQQQQQQKAASAPPDGHLDASGVHNCSATNGSRQQQMHALQQQQEQQQHEQHQPQQQQQQQQQQGGWIIRGRSTFGDSNPNLYSGVSSIKSACVDAERQLLLLGSCGKQGVISVLLYSSSSSSSSSSSTAAAEGDTRSGSIVLITRISCLAETVSSLVIWPSRGILVVGGGEGALLLLLLDALLPNLHGKAAAAAAAAAAAAARAPAAAAAAAGAAPIQALEGQPSAAQSSAPAQQQQEQQQQQQQQQQQQKQQQEPDALRAGTNLHSSSRLGAPRASRLSSLLGYRQEPDEHQLLLQQLQQQQQQQQPQQQPQQQQQQQQQAVLQQQHLSQQPPLLQQQQHNFYRAPAAAAAEFLAPLMFAKVQRMQGLNPLHAFKLSGIFIVGGYSEYADYLAHVAVQQQQQQQQQQPEQQQQQQQPRQQQRQEDVS
>EimBruHougton001091_none_TGME49_225690
MSFIHGDTEEETDFAAEEAAEQLDPTAAAAAAAAAAAAAADSAAAKRHSWDARSWPGNSNAAAHTPESMLLSPIEQQQQQEEQQQQQEQEQKQQQQQQVRAGARPRAAAAAAAKSCSLTAAATAAEALACQLQQMGFSFSGGEAAAAQQQILAAANQFPAAAAAHVAAAKERMQRAVGRWQANRSSSSSSTSGDEEQQQQQLTAAAAAAAAAKPFDSVSFMARAVLHAQQRMQGLRAAVWRDSSSSSRGDAHKQQHATAAAAAAAAAAAAAAARGWWEETGLPLTRADMHRRVCGVYRQQLPQSIDKLLQALRMSLQQQQQQQQQQQQQQQKWGPADEEEEKKETAAVKALLAAIRAGDFAAAPRTWAQQLKEQAAAYVYYQQQQQQQQLLLQQPQQQQAGQWQQWQQQLQLQQQQQQQFLSSAAEMLGSLFSPRRLEAAATAAAAAAAAAAAAAAEGEPLSSPWLPQLLLHAAAGAAAFDVFLLSPLRPAAFASAAAALLSAVAAAAAAGQQQQQQQQDSPPMYTASQLAAQQQMRLLLEGDTSLLGDIIEVNKWWETGRNTIAAAAAAAAAAAAAAAAGLGPQQGETAAAFLPPRGGDLAAAIAARLLPEARAAAAALLQHTTQQQQQWALVAVSIHPDKVKTVSDLLRVLRKADEFAAAAAAAAAAGDVQQQQQQQVVQGLLELFDEGSRNTSSSNNNNSTTNTSSSSNSNNSSSSSSSSSSSKGLPPVAVYAELTVRDTLGDTIFGPAEMICPHTSVPFSLLRLQQQQQQQQQQQREQQQQQREQQQQQREKQQQQRQQKQHNNHASRRLAAAAEGEQQHGHKQQQTTLGEFLSTQQQQQQQEQQQQQQQQQQQQQEQQPSAAAPAAATATTAAASPAAWAPVPLFASAPGGGPQQGGPQGGPQGGPPPNLWEAVMFEAVVKAADGAPIAADDYKPLLYRTFGKVPQQQQQQQQQQQQQQQQQQQQQQQMGLVAVSPKASLRSAREVLGPLMPEGIEGLLNEKCVAAGGGGGVGCAAEADEAELAYMVGCIATTVGVSPAAVEICAVTSDKRRFAFRVNSLAFEDPVIGAAFWRRSLLNISAPLHKMMEVDLAAAAAITRQLQQQQQQQQQQQVQQQQVQQQQLQQQEAQRQQVQQQREREQQEGQQQVQQQQQVQQQQVQQQQQVQREDPLVEFFRAAAALWGVSVSPRKGDKRRQKETEGRKETGGEKETKETKETAKNKRRKTPMWAWLLLAAGSTLLAAVAAVIAALAYKLLQQQRAAKARAAAAAATAEAAAAAAAAAAAPNPTPASSSDSIQAAAAAAAAAAAAGKPLCSSANRPMTMHSSSSTAAAEPLFICHSSWPKSATAVSSATFTLLQQQQQQQQQQQQQTQIHCPAAAGATAAGGTGATAAAAAAAAAAAAARLPPVIVEGLVLLAAEQPQAAVFTAYYKTQLQQQQQQQQQQQQQRRQQQQEADALEYAKKGR
>EimBruHougton001897_none_TGME49_225690
MRPRPSFFYLFYLLQFSSYLLFPTAAAAAAAAAAAAADGGDGDGAGPPALAEAVDLEAATAAAAAAAAGHPAAAPAADAAAAAAAAAPAAAAAAERRAAGPRPRSTRIGRRVSRRGRLQQLQQQQQHASSSQQQQQQQQQQQDPFPRAASYRHGRPTSVRARWGPPSARFRSMRGAPKTWGAPRAAAAAAAAAAGAAAGAGGAGAGGAGGSGAGGPRGGPRGAPSYRGVRSFRGGPLIGSSGGEATVFLSAPADAYPLRGIKTLGFSLLLSGVLAAWALLFRKGAPAAAAAAAAATATATGAGKGGGGAAGASGGGAAAAAAAAAAAAGRMSKGFDLLLSRLAGLQTPVRDITLLVLFAAAGTLAAAGVLELGISLRKRVVGGGPPDSRRRGLRAVLLLLLGLLLLLQHGRTAAAAAAAKQDLAAADVQFFALGIGIFLGASLLLISAQLQFAAKQTDVFELTALVEPENDPLLLQQQQQQQQQQQQQQQVQQQVQQQDGAAELQQEQHQHQKTQQQQQKTQQQQQKTQQQQQQQQQQQQQPQHTKSHRGRTVRGQQRKTQLK
>EimBruHougton001955_none_TGME49_225690
MMMGDSACRYIRLNDAAAADGGAQPPSPPAAAAAAAAAAAEAEAAADAAAATEAAAAAAADAAAAAAEECRFCCSSSELDFCLTLDPDTYTCRSSSSSSNSSSSSSSSSTPLLEGGRSSGGRHDSPSCCSCCSRCCSNCSSCSSSCRRQQRSVLRSSSNSSSSRSRSRRNSSSSSRSPVPWFRLLLLCIAGVGPHLLRHSLAAADLLLLQQQQLHYSQGAHGVVLGFLEAGALAAAPVAAAAYGSAAAAPKALCAAAAAAWLSHLCIAAAFLQGSLLAAAAAAAAAGLGGGVVVVLQRAIAAFLFPRHTAAAMAAAVCGPTLAKLLGRLLPLAAESAAAYISSSSSSSSSSSSGGTEGLALKLLLLLAVVINGAPVVAAALLLKPCCRTSPQQQQQQELQQQQQQQLLQLLPAAGSYVPPSIEGRPAGQTPQSKEAAAAAAATAAAAAAAGKLLPKEQQQQMQKQQQQQMQKQQQQQQQQQQLQQQQQQREEVDGGEASWPAGGGEEPDDRKTAAAAAATAAAAATAAAAATAAAAATAAASAAAAAAAAAKTEGTAASSPTSDGGAAWPKPAAASDSTYSNSSSSNSSSSSGSSSGSSSSSCSCNSRSSGISSSSIGKNSTTGSDILFSDMSSNSNISGGRSSSSNSSSSNGSSNSSSSNSSSSSNSSSSRQRSPSFGSSVEGVKALQLPADSSTSPAAAAAAAAAATAAAAAAAGKLASSSSRSSLSLPTEDTWSVKQQQQQDQQQQQQQDQQQQQQQDQQQQQQDEQQEQQEAVAGAWAPVLPAAAAAAGAAAAWLYLRFAAA
>EimBruHougton002041_none_TGME49_225690
MAKQQRLQQRQAGDQQQRQQQQQQQQQQQQQQLLQLGRQLPLPLLSPFLTRGDSSFLSLPQQQQQQQQQQQRHRQQQEQQQQQQQQQQQQQQQQQQQEQQEQHDGFEGAILTPASSLLLPFVGAPRTLFLSLFLRVVLGSVVKRLSKQQLEVAVGGGQALSPLDSPLPFESLDLPSFSKSRGPSTGGPSRGPPSTRGPSWGPYRSRQHQQTLLQQQQQQQQLQQLQTQLSCSPNRLANTLPGALRGPPCIRGPLVLQRQQQQQQQQQGQLLRRHQGGPSGGPQPVLAEDLRGRVLPSLAMQQQQQRLLLLQQLQQEKRLWLLQRQQQQGPPSGAPGGPPPAGGPPAAENTLYGMESLLALLRRALHSAAGAVDLSVELISICIYAEEGPQGPPQGPPRGAPRRGADSYHDTQPERRGPPDSRKDAAAAATAAAAAAGGGPTRDPRDRRPRQSRWRQQRLQEGAGAPAFVGAPWAAAAPAAAAAAAAAAAAAAAAGGGAPSGGGPRSLWALRLHLEGLRGCDSYGGSAQLQLGALQVSLLPPLPAAAFHSKGEDSWLAAAGLLLLSTRAPHSLNGWQVPLSAKEGPPHPAGTPAAAAAAATAAATAAATAAATAAAAAAGEGASHIVGRVSLQAGLRSVTAMQTEAHTRECLVLLQRQQVAAAAPAAAAAYARGPLAAAAETAAAAAAAGEWTAGSRGSNSNSSSSSSSSSSHTTPRDNSEEPSFGGESEAAAELQQDGAGISSSSSSNNNNDNNSSSRSSSSRGTNNIGNFTPGTSILTSGARGPQAPQTGAPPGGPPSGGPPLAEPLARSLFFGDSREDQWSPGPPPVPKGLPGAPAEAQGPPGAPAEERGAPRGGPWWRRAAAFCNLEGKGIGFGIGSQEETQETEETELPLGGEVLPFPAAELQLQQLHKEQQPQQQQQQQQQQPQRQERQRMQHQLQRGLQGEQDLYLSQGEGQRLLQQQLLQQQQQPLLPGAEAQQQQQHSSCPWNENGAAARMLQQQPTTMFEAQYICRRPESQQQQQQQQQQLCSGEAPCASAAAPAAAAATRGESPCAAYAPPFESSSAAAAPAAAVPGPAAAAAATAAAAAAGVAPRASFAVSVTVNTVAVHFVSSSSFCPLLLPDCGLPWGPEGPPAAAALPNRRCCWEGGPRGPPPERSEDYPTDPDADAAQQQQQQQQQQQRISSGGLAGGFIAETAAPGRDTAAAAAAAAAAAAAAAPAASAAAADPNPYGQSFGKGGPCSLLWAPLPSAHIVSLFVSDLSASVFAPASNSSSSSNSSSSSSNSSSSACGSLAAGCAPPETLLINPVLPAAPLAAAAAAAAAAAAATAADGGRRGASRAADPGRLSTLGMLPQQQQQQHPSQQHLQLQQQQLQQQQLQQQHQQPLQVIQSVVFVGQWALQFHEAKTPAAAAADRGAPWLEGGPLSRVWRSLQQFKQPAAAAAATAAPTAVAAVPPAHVAAPAPAAAVAAAPAAAVQAAEETAASAAVSDDEDSLSLESISAAAALPNTPLLPFSSGSSGSSGSSGSSSTPSSSYSSSKSSSNCSSKISSNCSSNCNSKKGSNCSSKNSSNWNSKNSSNCSSKNSSNCSSKNSSNYSSRSSSSNPRTATAENSGFESEDMVGVSTAIAAAAAAAAACSSSSSEQPAAGQPAEDQSLELERTAAAGGAEAEAAKTDSARSSSKSSPSRVSRCSSSSSSSRSNSSDSVPKEPLRGQGESGEQMALAEGAAAAAARHPPAAATAAAAAAAATAAAAAGKTGGGRGLPKGRRFTHKQRGSNAPAAALAAAAAAAAATEQQQEKGPLQQAGLAPDSSNSSNSSSSSNSSSSSEFLSPQWSSTPDSATSEEAAFPVRAAAAAAAGAAAAAAATAAAGKKGTRKNFSKTGAKQPKLGREQAAPADTAAAAAAAATAATANAAAAAAAAAPAAAAELAPFDAAAQCIDGNGDLWGGMLGGEVVDDPFDTFSLVQQQQQQLLLQQQQQGLEVDTLGGPASAGEALGSKQAGPGGAATTTAAAAAAAAAAAAAAAAARFLCGADSGPRRPSASHMGEVSPFAAAAAAPGSSRAAADFLSSSSSSSSSSVQRRTVPALQELTEALEAAAAGGAPGGPPVEYRTHLLLFGAWREAAGDRSCGADAAAAAAAAKGSAAAGAAAGDGNPSARYRQRGSHGKGLHAYRCCSRSSSSSSSNGCSSSSDAESYDYSRSSRSSPVGCRHTGAPQLRYRGAPPPRCCHREEAAAAAAGWGDWADCFAASPRGDYCSFRRRRHSSSSSGSSSSSSSSSSKSSSAAAGFVKVPDELLWALHEGLTIAPLCAPAAPRGAAAAAAAAAAAEAAAAAAGGRLLRTRPSSKGKTQGAPPVPSDSRGGPPAVCADTPERQPLVALRFSYFFSSLLLQQAAGGPLQYLSLEVVFGQVPLQILGDILQVCDTASAALLSVPAAAVEAAADATPAATAAAAAAAAAAAAERLPVYFSLSVGCMRLHIDASERSEAIAAAAAAAEATAAEATATEATAAAGNEGTELQQIQRERNVARQQLLYRSSSNTAHSSSRSSSNSSSNDSSSSSSSSKTNSSLLVDLCAVKATYTPGQMSWGEGDRSSSSSSSSDSSSSSSFNAASSPAADSIVLRPYHGVVLLQQHIRCLLLYKRRQHQQQQLQQQQEQQQQEAQQQQPWAYRLLFSTCVPSDSTRDPSRGPHGGPFAEGPPARGPMEGAPQRGPLEGYGAGGPPGGPPLQQKTAWVPVIPMLTTPAPSFSYKCLSQSASASLAAKAAAAAAAAAAAATGAATGAAAQRIQHAAAGPGEAATDALGRFSEGQQQQQQQQQQQQQQQQQVCEVLSLHVPFVEACLHSEVSVSLGCLLQSLAFACSIFSLRQEGTGAEQLMLQQQQQQQQQLQQQLQQQQLQPLWRRLLGTPGSSISVSFGAVSLDCCLKRNCSNDSSSSSSKHTSWQHGASSPTDAAATAAAAAAGCSCRCSSCSCGVYLELGRFLCSLACVPAVPAAETAAAAATAAAAAAAADICSSRLVGSVSLGSIAAFSCYEPVLYTWRASLYQGCSSPRDAAAAAATAAAATAATAAAAGPCGKPAAFLGSSSFCCPVQERDTVFSLLVGAKELEGDPCSSSSSNSSSSSSSSRKYISVETAEVNAECLVSVCSTRAVEGAAACLTLLEQCLEAAAASPQQQQQLLLLLQQQQLQQEEELAISLDSLRLKGSISQSLLLLPRPSKALQGAAGAAAAPAAAAAAAAAAAAEGPPISAESILDLEGTGWLAVLHVKAVRFESKRQQQQQLLLQQMQQQQQHQHGLGQGQGQAVWRGAAAATGTAAGVAAEATATATATAAAAAAAAAAAAAAAAGGFVIGVHCSTLELYILDEGTRLCRCAAAGDELQMMKQQQQQQQQQRQQQQQRQQQRVLLQHQAHFPLQAPQQQHQHQQQHQQLPQQQQQQQQQLAAAGGCCAAAA
>EimBruHougton002666_none_TGME49_225690
MSLLQWAFSPFFFSLHLPGAGNWGGYTADDLDFSGYHAAAAAADVLGPLHSHGSAAAAAAAAAAAAGAAAADDAGGKPLWGADSPSIDKTAAAAAAAAAAAADDTEPATTATAATAAAAAAAGGGGEPCQSCKLAASWLQSPAAARQQLLHACPSLSVGFRPSSLLLQQRLMQGLLLYLQEETAAIHLIQFDKKYKVLSIDGDMVLLHYYRHRTDPAACSSSSSSSRSWIGAKAYDLQQQQQQQQQQQQEEEEEWELTMDGVDESFCKMILEGSEDLFLKSIKEGFIPPVFLMGYSMGSCAVLRMLGSLGLQQALQQLQQQQQQQQQQQQERQQQQERQQQQEEGDGGSCGRETRQSTAAETPSSNSSNCSSKRNSNSNSSSSSSSSKLPAEPSPFCLDLAAAVASEYIPSLEWGRFIKGAVTISNAMSLDSCIRSLDKATGITARLCKKTMLKMYKVKQWLEPSEKYISKGLDPGLVALSQMPLRRLFSSSSSSSSSSSSSSSGNSSGCSSSSEKKDNVLLQHKQHQLKQKQQQQQKQQKQQQQKQQQQQQQQQQKQQQELFIEQSFQARVAMEFITAVWRRCI
>EimBruHougton002701_none_TGME49_225690
MDSQNYPPKGVQQGPPGAPEGSWALQMSWVSDTLDLGGPLELLNTEPCSSSSSSSRSSSSSSSSSGSSDSGGDISFVAAALGAGGPLRKGPLQQQKQHQQQQQQQQQQPLLLQQQPLQDESPASLTAASSCCSPLQMNQLPPPQPQPLPQQQQQQEQQQQQQQQQQFASSWTLPQEGSGWAQLLQQHQNEQQQLLQRELLLQQQLQELSLIAADPLNSAAPTAPHFSSTSLQEQQQQQQQQQQRQQQQQQQQGSLYRGPSKGPPVSYSRLGRPGALPRGSKAAAAAAAAAAGAAAAATAAAAAAAGQEARLLLATIELRSSFARQLPKQHDALLLFVSVPSSSSSSSSSSSSSHWEDGFKGSLAASEQQQQQQQQFAAVHREVICCSMRRQCGLLLQIQQLLCCPQPEQQQPQQQQALLQQPLLFLLAEQQQKPSSSSSSSSRGRQLTADLCRSFGWPHQTPQGSFAAVSLFELQQSSSSSRRRSCSGGDIPRQQQQQQQQQQQQQPLQQLRRNPVVGHLFVHADIPASLLAYEQQQQQQQQQQQQQQRSGDPTVLPGVVPRIHGRAAAAAAAATAAAAAADELEELIPSVPPTPHAPQQQLRLHGLASPSAPAAAAAAATAAAEGAHLALALQQVQLLQQLQQPQCSSLLVFACRLSSKTRVASKPITISSSSSSSSSGSSGSSSSSSISSEDTAWLVSPEPFWVRPAASPAAAATATAAAAAAAAAATSPLVLRRDSPRRLTIEVWAAADTPAAAAAAAAAAADGATFAAGMKCIGMGHVRLPEQMLPLQQQQQQQQQQQQQVQQQVQQQLQQQQQQQQQQQQQQQQGLSLLVEEDCVLLSLPTQQPLLQCRLKILGVQPACMHELEALQQQQQQQQQQQQQQQQQTPQQELQETQQQQLQQQQLQQLQQLQEEQEEDELPPQPQQPQQQQQLPAQQLQQLQQLHQYEVQQHQLEHEQQLQQQQQQQQQQSEAEDKKGLLLQPLPQPQPQPPPKYVIGSRGTAAAAAAAAAAAAAGDATLAAAHRTLLRLDVSGCRLAALLAEQQQQQQQQQQRQQQRLLNMSGPRKSPMQRAAVAASALQSRLVWIGMSVAEGQQLVHALLQQQQALQQQLKMPPFWSTAAGSKTAPAAAAAADLLTPVACASTRCPSANIEDAAAAASAAAAAAGSSRSSPAPALELPRSRKNIQDLLLQQQQGHEEEQQISLQFAAEFIDRRRAAAAAVVAGLLQRQCEQPEAAAAAAAAAATPAAAATTHAAAAATAGAVARRLQHLLFSLTSNELSASSSSSSNSSSSSNSSSSGRFRLTAEDMSRLLLRVGIYLAADSVLMQQLLLLLDEAAEGLLDLQLLLLLLSRRSEKEERALLAAAAALSCCCSCIAAAPQGCEQLRKELSAAAAAGVAAARPAAAATAAAAAGRIQEPDFVVSVHALQHILNRLLLQQQQQQQQQQQVAGSAETGNQAAATAAAAAAAAGLSPSHMRLACLLLSLRSIPFLAAGEGQGEGLLLLEQLLEAAEAAEAEAAAADAAAAPAAAAEAAAAALTPPPTPLSAHSTALVCCSVLLQQVEAAAEAAAAAGGACSRFRKYETLPAAAAERQPSTTAAAAGAAAAAAAAAGSGSCPPLPTPSDAVAAARAKQTAERAEGAANELLLLWRRQQQKQQLQQQQQPQQQQQQQQQQDDIPHACAPVLRCLYVRLLLGSIGCSEVVAVLQQFLQRQQQTAAAAAAAAAAAGLPLPLQLQGLDSADTALSVWTALGIPTPPAAAEAALRWLLAFASSSSSSSSSSMGGAVLMEAAHAAFAALHLRRHSLLPWLEVPCGVAAAEAAVFGAAAAAAAAAAGDILGSLSMETLDGSLAAARCSRLLQQLLPVAAADAQLVAAAASPAALSSTPDAAAAAAQLLPQQLQRRAAAFRAELLQQARGGHAPLAAAAEAATAATAAAAAGTHAAELFANGRPALEEGRRWVLSVLQQQQQQQQQQQQQQQQQQQQPWLVRRGLLLPEEWKQAQTAALSLPPFVLFAALLAANKHQQQQQQQQQQQQQQQQKQQQQQESLLLTQEQTARGLETVLGLPPHVSAAATAAAAAAAAAEAATATGAAAAALDVLAAALLDVGERRQINYSDFRRLPSYLHAAARAAAAAAAAAAPAAAAAAAAAAAAGGGPGAPGPAAAAAAAAGPTAVPWWLEALLQGPQQAAAAAAAATELRDDLLLLLAAARMRGGCLSTGAMPAAADETNKVLLRLGMRPTAARSLQLLLQAAAMSSTNSSSSSSSNSHCCSSLPCLSMLQHWLHAAQQLAPLVLQDVFCCLFASQPFSPAAAATPEEESWGVWEGHRVAALIEAAGLSALAAPAAAATAACSSNSSSSSSSSSAKGDASLLDPCRIRSSYGEFQQQQHELLLLLLRSLRANNISVENFCCNRLLQQQQQQQGSAAAPRRAEAAAAALLRRVKYHIIPTAAAAATAAAATATDVSRWVFVEECTLLLLPTFSSNCSSSSSSAVGAVSTSLHLLFDAADPKARGSVSAAALQLLLQDAELLQLQRDSKALVALRRLEAQEIQQQQQQQQQQQQQFDIGGSGGIFELAELLNEPPSKQQQQQQQQQQQQQRLSAAALRSHPALQQLREKMLLSSWTFADLCMHLGCSVSAARTLTCCSSSSSSSSSSSSKGLCLYRTAFRRAAAVRAALVSSAAADDLFDRLAVSEEAVPCAAARRSSSSKKQQQQQQQQKRDPLLSLPLLHLQDLLAALASQKQFWGVCSSAACRVLFLLLRQRLACMQQQQQQQQKQQQQQQQQQQQQELEGAPNTEAELLADLLAATEHSLRDMPEYQQQQAAAEAAAAAAAAAAAGEGQVLVSRLVLQQTAANLAQGLLIAADLDALADWCGRDQGLAAEVCDVSMLFRAMDDAARRSSSKQRLLLQCLASGALAAAAAQLGWCSPQGPVLPVGAAAAALQAQGHRVHPEELLLLLASLQQQQQHLLLQQQQLQQQQPLFDSQQGLLFVKPLKAVLQQYIVNSNPAAEDSSNSSSSSSSSSIVSSKRCDGILVQLLLLRMRAVAALQSLDALQLFAAVCCSSAAAAASSPTAADWRAALQATLWDILNQCCCCCCDCSSNSSSSSSNSCGQCPCMQAAVQHLQQAAADSKSLEELLLLQLPLLQQQLAALFLGLGSEQQQLQQLQQLQQLQQLQQGYRVTADEFRAFFARKGSSAAPELWLLLLQQQQQQQQTEDKSSYDHTVSLSACVDLLALFLDEAQQQQQQQHQQQRRQLLLHAETSPDVAAARNTLLLLQPQQQQQQQQQQRQLLIGHGDAQSIIRRTAQTVRRRARAAATAAAAAAAGPAAAAAAADEREAEEKIISVSKALASSFLQHNLLLQISKPRVRCCAAAAAPAAAAAAAAAAASASGLAAAFSMHCSFFGFDQQLRADFPAATAAAATAAAATAAAATDPTAAEPLLLLQSSLPSAVWRKNSSSSNSSSSSSNCCCVSGVEAAAALQTLLLPTEPLLLLRVEQQQQQQQQQQPGGDSWVGYLPLGVLLQCLEDADPAAVFFGCCCRRVLLLQRLDIPAAAPGAYYRSSSSSSSSSSMEVEVCIWYWARAVSAETPQPPLLHAAAAPLNSSAVLQQQQQQQQQQQQKQQQQQKQLVPKSRQQISAQQQQQQQLQQMEPPKSNRDTADHSNQLQQQHRGLQQQLALLQQQHRLLLQQLQRDAEHQLEQQQPQEVHPRPLQQQQQQQRRQQQNSGAYDAQQQQQQQQQQQQQQQQQHQRQEEETDSDWGEVREVSVVAATPRPPSAAAAAAAAAEAAAEAAAAETAAAEAAAAEAAATKTSELLDFPEVSQGPTALSSAAAEPAAAAAAAAASAAASVAAESAAAAAESGPLVSSCMRIRVADLVLGLSEVRQQQQQQQQQQQQQQQQQQQWILAAARHRGPRCRVLQRWRIPLEAWGAPHTPDDILVLGPAAAAEPACICFQLQQQQQQQQQQEQHMEEQQQEQLQQQDQHPADSTQAGPLRTCCQQQHQQQQQQELLRAPLRMQQRMGGPLGAPRVGAKGAPGSVEVLQRAVRGPPAAAAAVFAKPLLTLGALHRLAAKLKPLLPYLLRQMWQRQQQQQQRHQQQQQQQQQQQQQQRREQLGFGLLQWSEFQALLLQAINAAAAPPSQDLPGAPSSSSSSSSSSSSSSSSRSLTAEEWLLLHGSLSFRHVWMAGGGTEEIFDLWAAARSMICCILLGAPQKETAAAAAAAAAAAAAAAAAAGGAAAAAPRRLSPSLKELFQILTGRSDTGAAAAAAAAAAAAAATAAPAAAAGGAGLLSPSASALSIRGGPQGAPGGPLLNIQLKVEKGRGLQRLGALLPSSFVTAAVVLLPPLAAAAARRWCGRKQRGDRRRQKETKGDREETERRQKGDRKETERRQKGDRKETEGRQKADRKETERRQ
>EimBruHougton003529_none_TGME49_225690
AAAAAAAAAADPAAAAAAGEMPQDPAHAAAAATQCSPHGDISRGRPAVAAAAAASASVAAAAAAAAKKKPPRVERRLVGRPPRKKPVKGPFAAAASAAAAAAEKRAHVWLPACSSSTTATAAETAAAAAAAGEAVSAAPAAAAEEAASMAQDQQQQQQLQQQQQQQQLCCSSYSVQPSRRHLQRQACFDSAGAVELLLLRPLEAAAAAAGAAAAAAGAAGAAAAADAAAAAADTRSSSRGPQEPSGAPAAPPLQHGDQTPPTAAAAAAAAAAAAAAAGHSLGGLYPRRLCRLEFICCWLLGGCCCLLSCKLLRVCLVETLQQHLLLLSSCWVGDSWAGPTCGGTVPPKESSKQTPAAAAAAAAAAAAAAAAAAAAEAAGTAHGSCRSSSNDCSNDCSTGDSSSTPSSSNNDSSSSSSSSSSSSSSISSRWVEDFVQETAGGPVLLHAFEEAAAAAGPAAGPAAAAAAAAAGRDPTDPGIVPPFVGPYCLLEVVIQLRGGPPLRLLLDASSSRMLKCVSLLPLDLSLCCLSFANATAAAASRDQQQQQQQQQQQQEEDQQQQQQQQQQQEDQQQQQQQQQEDQQGRSAANDADGCCAPPESELPAAAAEQQQQEQQQQQKQQQQQQQQQQQQQEAVLGDAGVCGGPKRQSAARKPEPKQKETPGRSSSSSNSSSSSSSSSSSSSSTRVFASGSDRLLGSLKRSSYAHALFKYIPSSGLQLTNGVYVQRPCCSSSSSSSSSSSSSSSSGTGGGYRFSSTRAGAFDRLEVQQGGAAWREKLSVLLSLTPSAAAAAAAAAAAAAGRPAAAAAAAEPQPFWRCSLMETACDEEEQRRPHKQQQQQQQQQQQQQQGENMLQTGGQQQQQQQKQEEDCCLREESRDSEETQNSSSSSSSSTSSSSSSSSSSSSGSSSAAKRLLYSREKKGRHTARDLLQGKGPGSSSTYLRGVSAAGLAAGAAIGAAAAAAAGEETPSPSPPSSSSAAAAAAAAAAADPFLLRVAMELPVGARRLRELIGVWGDDREEEKKEEKGLDKEGETDIRSCREGEGGKQQQQQQQQQQQQHQQQQQQQQEQQQKAVKELGDRESGGGITPAPGFSVEDILHALKRRQQQQQQQQQHGVYPQLRRSRFEVPPSFQFEEMIRQQQIQQHAAVSRHPDEQWWERLRAAIAAREERKKKTAAGIECGVPGIESGTTRGAGIQGGIECGAGIQRGIECGVRGIESGIECGVSGIECGIECGVSGIECGVSGIGSCEDLVEARLMWGDPLVHAGRKYKNNWQWLSSSPAAAAAAAAAAAAARAAAAAAAAAGEEKGTQQQQQQQQQQQQQQQQQQQQLTARQGNGYIAVEKNGFCCSYLQQLHEIGREETAGEGLVVERMGAEKAQQLLLLQQLLRLLLLLLLQLMHQLQQLEMNPLLTNYNRGDTTQTCQRRRHRSQSFHQLQQQQQQQQQQQQQQQQQQQQQQQQQQIYSI
>EimBruHougton003828_rbh_TGME49_225690
AAAAAVAAAPARPAAPAAAAAAAAAAAAHPAALLKTSLFKQQQRQLLLFWGSPQQQQQYLQQQQQQQQQQEQQLLLLLLLPPALLRLLLPLLLHTHAHGDTETAPGAANSSCCSSTSSSSSNNNSSSKNSNDSSSSSNSGSSSSSSSSSKDASAEQMTRQRRMYSEQPPKHQHGPGLNVMK
>EimBruHougton003943_none_TGME49_225690
MKVFDAALYIQAGSLLLTGMAKELLSSILAAAAAAADGVSVEVGPQEVEGALRAVLVQGSSYAQPLSPFCVSLIAAAVDQFNKKVKTAAAAKTETILAINDLHATVSPFVSFFVSSAAVIRYTQVSPSRQQQQTGAARVSVSSSQQPIAVPSTPQVDLTSSRPVVIPPMSSVILPEGSTHAELSKEGTSPAAGAAAAAAAAAAAAAAAAAAAHGSKGGEGPPGGNLGVSVHLEGSPVSSRTEHVYPHFSSIGSSNSSSSTSSSSSSSSSMLGQPAVPTAAHLMRFGEGPGAPGAHHGGPPSTLAAAGGPYVVTHGSSSDYSSRQGGAPTPFPRGVQIVHEGPGGGGPHGAAAGMDPAAAAAAAAAGMGAGSGAAGGFPTSVHVMRFGDGSGQQQQQPQHLQQQQQQQQQQPQHLQQQQQQQQQQHLGSPLLSPGVHIIHTAGSTVGPQGGPQGGPQGAPQGGLSWSIERVDDGGAAAAAAAAAAASAAAAGAAAGRALAGQRMETVDAAQLGVPGFAAAAVPLSSLPFFEDIGKGPQFGVRFHGAQVVRQGC
>EimBruHougton004142_none_TGME49_225690
MPSNKKQTSKTGGKARSSKDTTYQVRDIRGYRIENKVEKFFVLWLDYADDESTWEPWSSLSDLGGDLRRKMDALRDRYKESVKRLVSLRESLATAREEAVAAARHLAELAISAHSSSSNSSSNSSSGSSSGSSSSNSSSSVVSLEVPSPTSSLPAEEAGGDAASGAPAAATAAATAAATAAAAAAAATPGSVAAGAPPEAPSAAASSTAPSAAAGAAAAAAAATAAAAAAAAAAAGFSREELLQRVGLSRISTRNLRCLLLHLRRAAADHRAFFESPEETLGLPRRQQQKRSSSSSSSSSSSSSGAGGSSSSSGSGDGGGACSSSSTYSGSSAYSSGAYSCSSSSSSSSSSSSSSSFFFSSSEDLSKCPTLPPQPWAQYPAFVDWGSDPTPHLLLKLAYLHVHFSPLRFAAAAVRRCLSPDPRQTFSRLLLETLAEWQLSRLIGYDCILMPQDEFLSRIEMNKRLLQHWQWMKRRLAAAGLLLQLRDPVQDILFVALRATREQLEEFIRDMAEQRVSSKLKKAAATKTAANRVEKSEEAEAASVQQQQQQQQQKQGTKQQSQEEKPQQGEDKQQQQEQDRQQQQQQQQQQQQDEGADDVAVLAEIKEGEGPSSKEANAASCGDSSPSKEQQQQQQQQQQQKQKQQQQQQQQQEQQEQQEEEEDEVLLVEDAGPGGPPSKRTRTSEGKAAAAAAAAAAAARKPAAAAAAAAAGGSGGSCADVVASEEDDVVEITSDTETAAAAAAAVKVSVKYVWLRAADAAVTHALEVIRHAEETAAAFVAAEQHAAAAPQQQQQQQQQQQQQQQQQQQQPQETDTRDE
>EimBruHougton004441_none_TGME49_225690
MSTAETNNAAAAAATAAAAAGAAATAAAATAAARSPAARAAAAAAAANLALLSSACSSFSSPRAVYCAQQQQQQQQQQRKMRPSVALLQQQQQQQQHGDTDDSFTVGGDRNSSSSSSSSSSSNTTSCSSSSNTSSSSNSSSSGRLMGEILLLHKGSRGELRRHQALQGLVLQQLVSGVHAAAAAFEAPCFIRLRRQLLHATAALQQQLQQEQQQDLQQQQQREEDGLDCETSGAAAAATATAAAAAAAGPTIGRKASPKGEAGPVAAECSAPAAAAAAAAADAASALSSTCEATQCICLFGDSSSSSNSSSSTGTSQDCRAAAAAAPAAAAEAAAAAADNYRGRPDCRVKMSSSSSSSSSSSSSSSSSSSSSSSMQVKGIRVGRSSSVYTLAAGSSYALIGTAAGLFGWGVCCSGELLQQKQQKQQQQQQQQQQEQQQGSPQPAVQWCLVPRLLLPLPAIGVGSSFPLRFSRIACGATSLVAFAAAQLQQVLPLLLPLGGGGRLSLRVSGFPALQQQQQQQQQQQQHVCCSCCCCCCDRTGQAATGSSTMPLQQPALLLLRLLNRADNPQQQQQQKQQQQQQQQQQQQQQQNEEVEVLLKAWLREGGEVVCCCPVLRAAKQTEDFSCSSSSSCCSSSSSSFFSADSAAAEPHTFSSSRCAWEEAAAARGPAATVGGAAAAAAAADVFAAAAAADEGADKTEGGGVPQQLEELQEQQQQLQLQQLQQQQQQQDVLQQHCTGWVFFGGNAAERLRRAAAPAAAAAAAAAAAAAAAAAAGAAAAAAAAADGGPCSSCSVLPLGPRGLIVNPSSSKQLRRWLQLQQQTAAARPLAATLQPEEPAAAEEQQQQQQQQQQQQQQQQQQQQQPQQPQQQQQQQQQQQQQQQQQQQQQQPQQQQQQPEQQTPTQPPEERSSSIKRSSNGVYVLQLFLSFNGREFSSKPQTFEVYRQFQADQLLLFTLPNAPAPAAPAAAAPAAAAPAAAAPAAAAAAAPAADPPEAAEPSEAEAAAGETAAAAATATAAPQPAAAAAAAAAAAAAAAAGEVQQVDEEAVLCKGTFAAVLLECGVSVHSPCFRLTVLPDPPAAAAAAAAPAAPAAPAAAGSHHRSSMHSSAQREANAAASSQAAAAPAGPAAAAAAATPAAASAAAAAAGAAATAAAGGGDSHAKGEGEEAALLQLVVPAACSSTVQQQLAALFETSSIRSSSKRGLARDRAAKNNAKKTAAAAAAAGAAKGAAAAAAANKAAPPEKQQKQQQQQQKTGKGQQQQQQQQQQQQQQQQQQEQQQKSEAAEENLQKVIICELPVLKGSSEGHCLCSLELSIDGNHFVPVAGGRALKIKSRCSSSSSSSSSSSSSSSSSSGRESSSSGCSRKSCSSSRKTGSSRKNGSSRSTREGFINSNSSKSSCLPPIAAAAAAAAAAIALAAAVAAAAVAAAAAAASDALKQLPSAHGRARLRRSKAAKEAPSAAADTWSFAAAAANLSGLNSYTGFTLTPRGGGMCCTGSRRMLLLLLLLLLLLPGASSNSYFTSCVQTPEQVRNSSSSSSSSRGSNGTKQKQERHPAVTAAPAATTNQQQQQQQQQQQQQQQQQQQQQQQQQQQQQQQQQQLTS
>EimBruHougton005598_none_TGME49_225690
MLDLLSRRASESKRQQQQLLLLLQQQQQQQTQQQQQQQQQQQQQQQQQHEPFSGSAAAQSCLPLGDGLPQQLPVFAAAAPEASSSVFFNPLSSFSSAAAAAAASHLNIHPMRALGAGRGLTAFSLEASMMNQGTEETAAAAAAAAAAGAAAAAKAAEGSVRTGEKPLQLGVSSSLPYVSQAAATAAATAAARAAAAPPAASDNPALPGPSVGAATAADAAAAAADAAAAAADGGRRSPWMHNSPLGLRRGLSAPPWGGLGCTDTSEARTSQQQQQQQQQQQQQQQQQQQQQQQKDSLETYRRLLRREGSLRGLEYNPPPAPLSAADAAATAATAATAATAAAAAAAEPLSDRTRLGSQQPPSVLLLQQQKDAMELMLEAHKQHEVLF
>EimBruHougton005625_none_TGME49_225690
MGASVSSEESRLQAALLLLSQDSRAEQQQQQQQQQQQQQQQSEQQQQQHAQWRFLALALLQHFGEDSPCLWSDTGCIDSLWRKGLQLAREAPVLLHNLLDALQQQQQQQQQQRQLQQQQRQQQQQQTQQQQAILTYAADEPSGDAAYPIAAAAAALAAAEGAAAGEAPATAAGAAAARAAAAAAAFESWQADTLLLLQVAQLLLQSPPLFKHLAKAPHNSSLRLLLLQLLQAARCMRCALSSTAAAAATAAAAGAAGVAAAADAAAAADTVPATPTAEKGTPLSRQQQQQQQQQQQQLQQQQQQQQQQQPLLRIYTQQLALIRALIGLVLHLGWRVVIHLEQQQQQQQQQQQQQQQQQQQQQQPRQQQQQRLTAKERRQLLQLHAFSVAWREAWIDTDLLLLLLQFCRYLQQQHLQQQHLQQQHLQQQHLQQQHLQQQHLQQQHLQQQQRQQQAGCGANDHPMCSATEATAAAAAAAAAATDAAAANSDAPISLLYTCLPPSAVQTPPRLAAAAQQHASSSSSSSSSNSSSSSSSSSGGRAPILDAAAAEGSPKTASAAAVAAAAAAAAAATAAAAAAAAAATGPQEPYSSLPSKGSAAANQFLGSAAALPTPAAAAAAAAASAAAAPAAAAVAAASDLVAAADAQVICAVLQLCCCCLGEKQHSPMLLLLRGVAACSSSSSSSSSSSVGLILDLTQHPNDLCRRRALLLLQLLLLHSSAALRSQIAAVAVRVGMLLPLLLRLLMLLQQGSRQQQTAGGSAAAGGLTPQQQQPQQQQQQQQQQQQQQQQQQRQQQLDKQGAAAKELSDPAEAPSDFAVAVAAAASSSSNSLLLLQEQQQQVQQTEETLLLNVLALLCVEPSSDCSSSSSSSSNSSNSSSSSNSSSRIHQHAVQQLMQVLPPSALLQLQQPAAAAPGSPCLINSSSSSSSNSSSSSSKGRSSSSSSSGLGGALCPVLKDWAAASEECLLLGWASSSNSSSNSSSSSSSSSALLPHCSRWKAPMKWRLFAAALQQAVEQQLQQQQQQRLQRLTYSSNYLSALLLLLQQQWEDLLLLRGLCGGVYVELQQDDWRSLLLLYEQQQQQQQQQQQQQQQQQQQQQQQSSRQFRVIRASFSCHRALEAPASSREAYRELLCRLLHCSSCCVACRCCSACRGGVQQQQQLLLLAVVQQVLLHSAAPAAAFLPLLLLLWQRLLQCYPQALQFHSSSSSSSSSSSSRPLQLEWFLGANSPLAASDADAAAAAAAALNHSDTAGITPAKPAAAAAAATAAAAAAHGSCAEGIEVAVALLQQGGLLPAAARCLALNVLLLLLAAARQQQQQQQQHVAWLLLRCSGHSTLLLLVRAFVAQELQRLQQQQQQQQQQQHGAAAAKNKAAAGAVLLMLGLSEGGGAAAAAAEAAAAEAADHGDIAADKNISSSLAAAAEDSCSTRRCGWRCSSTSSNKNSRSSSSSRSSSSSRSSSSSSSSRNKNRTMKASVQRPFEQARIALSVTEQQQQQQQQQQQQQQQQQQEQQQQGKQQEGPLLPSLLSPCSYELRCSSKGSACHHNICSSSSSSSSSSKLDSSSNCSRKRNGRCSRWRQAHAYHGVHADRAAAAAAAATAAATAAAATEGAADATTTPAAAPASAAESAGAAASATEAAAAAAAAATAAAGTVEAAKQQPRKQKLLQQRGRTLLQQQWQQRSGCMEGPTDAKETEQQQQNINKQQQQQQQQQQQELLLLPAHAPFAVAALSPAEAAAALQVLQLGCMYSSALARQLCCSRSTLQQLLLLLLLPPQHERLALAAAKLLLLLLRRHPAVSLLLLQEAALPICCAAACRFTLTPASNNSSSSSSSSAAAAAGGRFMASGFAARVAACKLLQRVAKTLNGFHLKPSSGSCCCGGLSLGTHYLCRLLPSPLTRLLLSDASFTLPAAAAATAAAAAGAPAAAAAAAAAAQRAKGGPVALAALFAFCAAGGAVDTPQLIWSSKLQQQLLQQLWLPLASLLHRDSSSSSSSSSSSSSSNNGVCDSLSFSKALIPSWLLQQQQVPAAAAAAAAAATGSPAGAANSGVAAAAAAASAAAGGAAGMSSCALVCVQQQQLSLLLTAENIFVAPALLLAEALWRGLLQQIHLQQQQQQQQQQQQQQRRRSPTRISSTLCLYHSLEKQQQQQQQQESASKCSAEKPAAAAAAAAAAEAAATSAHTDVLHIWCSVAQQQQGLLLQQLQLLQLPRQKKQLLPQKCWRSPQQQQQQQQQQQQQQQPPQAPQQKQQQQQQQRPVALLLQLVQCFCMHVELQLQQQQSGDSDSSSSNSSSSSNSSSSNGEVCCSRRICSDLDLLQLLRLQQLLLLLFPHMFACCSCSSSTALKAAAPAEEAAAAAAAAEGSCCCSVCHAQQQLLQQIEFVLHNRWQLPNPLLLQSVLLLHVLLQAALAQATAAAAAAAAGAAAGAAAAAARPLLLQRIISSGSIPLLLLLLKEIQCGAPRAQQQQQQQQQQQQQQQQQLRKQWLLQQLRQYLQQVGAAETPYSNSSSNSPRGRSSSSSSRSSRSSRRRSSRSRCSTSSSSSRSSRSSTGAKHAAAGSSSSNTFTTATSTTDDRPQQLLQQQQQQQQQQQQQQKDQRKKRSSSRFVLQEDPLLQQLLLSPLAFAADGTAAAQGGAAARHLLQQEQQQQQQQHQQQQQQQQQQQQQQRMHLRQAVLEAVYCLISNAPAARWAAAAMSSSSSSSSSSSTGDNQWQQAAGAVDVSEAAASWSRGSSSSSCISSSSSSSGDSNWGVHSPELLERPQQQQQQQQQQQQQQQQQRIRQWRKICLLCCDTLTEGLILLLAEACSSSSSSSNNGMSSSSSSSSGSSPSAAAAAAAAAAAAVEAGAAAAAAAVEAAAAAVEAAAVEAAAAAVEAAAVEAAAAAARFCFVLLLQAAQQQQQQQQQQQQQQQQQQHGGKQQQTELKDAAEVAAAAAPAASVAAAGLLH
>EimBruHougton006030_none_TGME49_225690
MAPAAAAAAAAAGKKFNFLLTAFRAAAANQQQQLVCCCSARTPAAAAAAAATTAPASAAAAAATTAAAAAATTAAAAAAATTAAAAAATPPHRHIDKHRGLRLRSFTTASQQQQQQQQQEQQQQQQQEQQQQEQQQQQDDVTKEEAPFFDFVWETEPDEIFLLHPQDPYSSSSSSSSSSNSSSSSSSSNSSKEEYEGNTAEASALTNCEQLLHPAAVRRPALQQQQQQQKQQQQEQQQQQQEQQQQARQPVAASSVLASVSDADAATAATAAAPAAAAAAAPAAAAAAAPAAPAAAPAGAAATAAEEAAAAAAARRRVFLLLRERAPPEALASCPAAALAAAAAAAAAAGRAAGRAYKQFAALKAALLLQSKQNNKINVQILAQTANALRTLGVGCTDLLVCNIPSVTAALKEVLQQVEDAEAAAAAAAAATATTAAAGALAPTAEAAAAKRAAAAAAAAAASKWALLLLEGFTAARVSHLQTRSLLLQLLLLPAALQQLQLPQLASLAVCVAAAPLLGGREETAAAAALSALAARAAQILDLLPKINSSSSSSSSSSSSSSSSVGCLPNYGTVLGPLPGRSAAFLISAFCCLEQQQQQQQQQQLQQQQQQQLQQLQQQQQQQQQQQQQQQQQQQQQQQQQQQGSSGGGSSSCRDSAAAGGETGSQQQQQQQLQQQQQQQQQGQELVLAAELQQQQQHQQQLLQQQQQQGDPDCIEVYIHLLTLWQQQQQQQQQQQQGANVTDTQTLRLAAALLLHATPQQLLLLLQREEAQCILGRAIKITAAAAAETAAAAETAAAAETAAAAETAAATAAADRSAAATRWRGHPVQGSAAADPAAAAAAAAAEATAAEAAAAAAAAFGIPLSCLELSATAAAETDPAAAAAAGAAASAAAASPAAAAAAAVAAAAAVAAAAAVAAATGCSSSSSSNSSSGRSHCCWSGGELCWALRQGSSSSSSSSSSSSSSSSSKEELKELLLLLNTALQPQGGVQDSRSPAAPQGGVQDSRSPAAAAAASAAAAAAADAAGAAGPAASAAAAAAAAELNDWVLLQEAATGLWGLCVALPKTLGCTGSCSSTAASSSSSSSSCCCCSGNNSSSSSSTNSQLYSQDTAPPEPAAGAAAAATAAPSTTTAAAAATAAAAAAAAAAAAAAAADRELKVLFVLLDEGRCLTPVPYLSDLPLQLGEQQQQQQQQQQQQQQQQQQQQQQQGQQHIRSSSRRRLLQRYLHDVAEPTPALLLLSEQQQQQQQQQQQQQQQQGPS
>EimBruHougton006145_none_TGME49_225690
MSSPKETPEGAPRTASGEGTAGPPSEGGSEGAPRSGAPPPTAMGAPSRCARCSRCFLDITELVQKGLQSLPSNIVIASSQCNLAVNSPVQAAAAAGNVTPAQQVAVMQRLLLLLLPLLQGKGPSATFLRCMFFKQPLPPIRKAYMEGRYTSAEAAAAAAAAAAAEEGQAAAACEANAAPAAAAPETAAAHAPATPAAAAAATGAAAATLRAAAESVFRAAAARKASSTIEVPLTSAHLQRPGAAAAAAAAAAAAGAAGAAGAAGAAGAARAAGAAAAAAAAAVDAADKGGPAALALTSRLDLLRGFCAVYIRLCIRLHALNCFGVVENFILQEDEEEGAPFVHALKTFLQLGPLQQQAQQQQQQQQQQQQQQQQHDGEADLQQDQQRQQQQQQQQQQQQQLQQVPDAEAFCRVLSLLFGKLLLLLKGDWSAAASAAVPLSWEKGIVAAAAVNPAAVAAVLLPHLLLDDLFAAFGQNQMQQLREINWLEPFPAVEQLRDATAAAAAALLPAPAAAAAAPAADAAPAAAGRGSCLAVSAARGAAAAVSAAASGAAAELYGRAQSAAAAAAEEAAALEAAGEEGVPSFLLRIMSYSRLAAAAAAAPLDTTWMQQRLYFSETAAGTMSYSPFLFSQHPLIAHASASCSSSSSCCSSRCENLRIWRWHLRHFVAQMRAVSSSSSSSSSSSSSISSSSSSSISSTSSISSSSRSSSSSSSNRSSSSSRSSSSSSSSDSSSTNSSSSSSSSSRPVEQQLREAQQMLQQQQDVVLWTVLLSNPVAAAAAAAAEEEEDGGPQGPPCLCMVQWSAQQQQRVAVAVAADGLLLLQQQQLALLLRMQMTDDFLPPYPSCLCSYAKYFLALLQLTPLIDLEGPLGSLPQWVSVPIHLRRQQQQQQQGQQQQQGQQQQQGQQQQQGQQQEQGGAAAAAVAVVAKGWEPTAVAKFACIRQQPFRRFSFEAFCCCIGEAWQISKDKILAAADTVEIVLRWTMKADESTDLPPIEQALLTMIRANVKKLREIKRQ
>EimBruHougton006263_none_TGME49_225690
MLKKDKNIINSPAAAAAAPAAAAAAAAAAGSPPISRSLGRSGLAAAPAARAAAAAATATAAKLQPRGAFAAKTPEKKPAAANTEPNGSSTSSSNSSSSSSSSSSSSSSSSSAVEDAHFNPSAGPAEVQQQPNQQQQQQQQQEQQQQQREQQQQQQQQQQQQQQQQQQAASPPSVEGKRRSPRVSEKNLLQNSNSKFRKGSPIPKAAAAAAAPAAAAAPAAAAPARAAKRSRGTPLQQQQQQQQQPKAKKLLRSAARQ
>EimBruHougton006499_none_TGME49_225690
MQHTAEFGGAAAPPAAAGATAAAAAATAAAAATTPAAGGGELPLELPERSTPAQGAAATAAERAAAAATAAAPTRRPRRSGRAPARRRGAAAAGDAAAAAGSHGTGGGGAAAAAAAAGGSQGTAAAAGRNDMGSIIKQDQQQLARVYARLVGAAAAASPAAAAAAAGAAPAAPPGSSGAAAAAAAAAAAADPRQLAAEASCGLLASRSLATGGIACVPISFRLQAAAAAFDCEGLTAKGAGAAAAAPAAAAAAAAAAPGPEPAAAAAAAGAFRNSFSSSSSSSNSSSNSSSNSSSSNSSSSSSGYASAPAAAFEEFTEEFADEFAAAAQGFLTADAEAVGGPAAAAAAAAAAAVAAATGRFRLSPWDLSASAAAACIDTAAAAALAAAERRLEANMISIKSSSSLVLTGLDIRVLLQWKQEDILLYEQQQLLRLLHEKLLSLQRRRQQRRRQQQRQQLQQQQQQLLQHQQLSRQQQQQQLLLLQQRQFPQPFPQVVLLDGPVTLIRPLAAAAAAAVAAEQRQQERQRCEEYRVLHGFALQQLLQLLLLLGLPRFAAKIAAADIFPAAGLAALNAIGEKRVDEWGVAHAMMMMNGAAAAAAAAAAAAASAAAPGATATRPAAARQAHAAAAAGRSTSSSSSSSSSSSSTNSSSSSSSSSSSSSSTGSSAAGAAAPAAAPAPRRPVVSARAAALAAAAAADAAGLRGTAHAAAVAAAAEGAVLHCCAVAAEMVGEEMEFDAAASSSSSSPSSSSSPTAPTTPPSSSSSRSSRSSRSSSSSSSSSALRVPLVLSRILYVHYHSLPLSAPSDWMSLHDITHMVSSSSSSSSSSSSSSSSSSSSGSSSSSCSSRGGGGVGGGAAAAAAAGQAISLVDGQAICLASPLLSEAVEIAAAAEAAAEAAAAAAAARKAADGNSGPDGAGEAGDKKPPLLPGVQPRAAAAAAAGRTACSCSSSSSRSSSSSSSSTCNKCSRGWRVIGSGGGIAGCSRTSSSSSSSSSSSSSKCSCSTGAARKLISLTKWENSYPSFSVRGLLIVALMANRQLLLKAAAGAAAATLNAAAAAGLTVKRLVLLSNEPRLRERLWPRRVLQHLQQQQQQQQQDEAEAEREEPGAAREVSTSAAAAAAATAAAAAITDADFVGSPSRVSCDGCSHMWLRVVSSSNSSSSNSSSSSNSDYSSFSVAGSRGVVSPDAAEEQQQQQQAGNVSEAAWGAAAASRNSSPGAAAAAAASSSRASAAALHRMKRPLVGEATAAAAAAAATDQDGNDSCSDAGTGSGQRSSKRLAAAAAAAAPAARGPQPHSRRSGRRRSSRRVKAEEESAAAAAAAAAAAEREAAEREAAEQEEAQQRAAAAAEAAAAAAAAATLAAALEAPPPGSLQLGSLTFMNVRDWLRHLAGEQQQQQQEQQQEQQQQEQQQQQQQQQRRRLPLSAAESHLYAVAATNSCMLPSVSAPLLLCVTRNDGMFAASSSSSSNSSSSNSSSSNSSSSSSLRSRSSSSSSSAAPAVQSQVDAAAALADAAAAAAAAAAPAAAAAAAAGAGGPPRVSELALRDNTSASTGSSTSSTSSSSGSSSSSSSRAAAAAAAAAAGSREGNLLIPNRHAVMFLLRRRRSCGCSCNGSSLNRLLVDGSVGGVCCCSCCGCCSRCSSNRRVVVGFGPPFPISSSMHLMRHGGDLRLQQQLLMALHLQQRQLQQQQQQQQGARGRRHLQALQLMQQQQQQQQQQSQSQLTTPEQLQQQRMLLLRTMQQHQQLLQQHRQQLLHRGEVRAIQDSLSLLWRQRQQRQQPQQQQQQQQQQQQQQQQQQQQQQQQQQQHMLHHHTHGEFAGSCVCVYAPTTIFYPTSLQPSISQQQELQQQQQQQQQQLVAAADAPAIRGARAGAAAAAATAAAAAATAAGGGTEAVDAAGFGPVLAAAALAAAAAAAPAGDAAATAGNAAAGAAGAAQPAAAAAAADPRAALAAAVQPFPLYFNAFCLESFRLLPVTALQQQQQRRRRRQLQLQLQQQRQQESPARPQQEAQGDRPAAAAAAATGTATATATATATAAATTAAATTAAAAANRLPELAEEEQDKEQWLLLLHLQEQLRRVQQQQQMIHEIVSSPLLLDASDRSTFPAFPQPQQQQQLQQQQQRRAQNLAAQRRQAEQQQQQQRQQRQRRRDSPRKHSSSSSSNSSSSSSSSSSSSSSSNCKSNQDSQTTSSTTNSNSSSSSSSSSSSSSSSNRRSCSRKNAASEGEAHAAASPSIWSSSSSSRAVCSDSDSSPFSIAMVPCRPSPRAAQRAAAAAAGGGPGQQYPRCCRCACGSSSGSSLLQQKQQQQQERKRGSGPNPPAEKQQEGQQQQRQQQQQQQQQQQQISDACKGPPLPHKPSAYPTLNPPPPLPSLQQQLLLGSGLLLQSLLLLLQRTPPAAAAAAAAAAAPAAAAAPAAAAALHRQQPPSDSRKSPAAGAQPQQASRRARRGGRKQQRQRQQQQQRRQQRKQQEAEEQQQLSQQQTMDRPQQLQRRRLGLSMEMEDEELLLRQQQQQLQLHQQQQQQQQQQQQQQQQRMLEQDPTLIVSLCRRYLHIPLLRQQPLLTFADSREALFAASYLSRISSASDRSVAAAAAAAPA
>EimBruHougton006606_none_TGME49_225690
MYKISHVTGDSVGAAASKGRKSSAAISPPSQQQQQQQQQQQQQQQQQQQQQQQQHRGSSSSGQPPLIRGSSSSSRGSRSSRSSSSRSRSSSSSSSSSSSSSSAVLLQGDPFASSSESDGDWEPSEVYGETAEKKLLGEYNEQDTAAEQSSSSSSSNSSSNSSSGSGEEKTHTHTRKQKQQQQQQQQQQQQLQQQQLQQQQQRRRKGKGPMNDEEEGAAAAAAATEAEAAAAANKRLKSGEEPDTAAAAAAAAAAAAAAAAGRGAGCCSTAKRVREEEQHSCLDRNTKTNKREKTIKTNKEQKDGENETNSSSSSSSSSSSS
>EimBruHougton007115_none_TGME49_225690
MQRQTATPATDAAVAAIVTTAAAAAAAAAAASAAAAVPTDAVTVALVVAAVAAIAAAAIVAAAAATVTVPSVAAAAASTIAAAVAVAAVAAAAASTIAAAVAVAAVAAAAVAAAGLLSHTKDAERQPSLLQLHHNTLISSSSSSSSSSNSSSSNSSSSNSSSSNSSSSNSSSSSSSSCLSHQGTGGAHKETASYRLFSAAILLQQQQQQQQYQQQQQQQQQQQQQQQQQQQQQQQQQLFLLGSALPVASELLHGLGMSGPRPAAAGEEKSAAAGLPIQPMQQQQQQQQQQQQQQQQQQQQEQQQQQQAAFAVPVRDLEGCLRFAAEAFEAAANGDKTAAAAAAATPEAAAAAAASCCCCSGVFSSFCCLRGFGGALCNCCKPQGAAAAAAEAAAAAAAAASVHLSNPLVAQSLAAAAQLLRQQQQRPLLQQAAEEALQQRKLLLQQQQQQQQQQKKAAATDVQCALLVLRLLHAVRRLAAAAAAAAAAAAGAAAAGVGKQQRTAAGDSFCCCSSSNFGDSPTAAAAQPLLLLLPSLLLLVEASARAAAFLPAAAAAAAALLQFLLQLQQRHFASVQQQQRQQQQQQQQQQQQPRQQQQQQEPRQLQQQHQQQQQLLQQEQAAAEVELLFYVVKARRTGLRLLLLLLGAAAAAAGDQTQQQQQQQQQQQFLLLQQKKRAPGGYRAAKRSSSCACRFQLLQQQQQQLLLLLLKLSAATALTKAQRQQQRQQQQQQLQQQQQQQHGSIAAILWGVPLLTELALLSHRFCSIMDAGAAAAAAATAAAAGLQKKAATAATNTAANAAVAAAAAADEDLIEDLEFVRPPWGTQLTVGSKLLLLLQQQQQRLLLQCWQQGMQQQAGLLLKSLVEMCCSHVAAAPTLRMQQQQLLLLQQQPQQLQQQQREAEEQQQQQEPSFSCPRCTTVVAAAVLYFCCTTAAAPAAAAPAAAAAAAADGKHKAAANLLLLSLQHPPFLSLLLRALAALKQPPAAGIYPISSSSSSGSSSSSSSCVWGPASELWVYAIALSLVPAVSLQQQQQQLLLLQQQQLQLTKAVADGFETFFLLPPLLALQQQQQQQQQQQQQQMQRESGDPQQQQQQQTPSEQPVPAAADAVAAPAAAAPAPAAAAAAAAAAAAAAAARACWLLRHSPLPPLLRSAARHVGFAAAAELTAPAAETAAAAAATAAAGKQQQGDRSSSLCCRLHCWCCCMHASWARTETLYSRSAAAGTAAAATAASAAAAAAAAALFAAAKEALLLLRLSALFAAAALKACIAAVRTSLPSVPQQQQQQQLLLLQQQQQQNWSYIIGSAVYVHVMMPAAAAAEAAAALSLLLLQAADANPYQTFLRKLLCSFAAAAGTGCCMRHAFLAFYSSSSSSSSNSSSSSSSSSRRILTTPRPELLQCLSMIGWELVESAAAAAATPAATAEAAAATPAAAAAAATAAAAQASIYRLILILETSNSSSSSSSSSSNCSSSSSSRGLLCCKLHVSLCQPNRCSSFKQWDLPSSSSSKSAAAAAAATTAPAAAATTAPAAAAATAAEGAGAKKAGNTKEDARAIKEQQQQQQKEQMQQQQQQQKWQQMQQGLCNAAASLLLQCCLVGGAQGIYLAAQLLPGALAAAAAAAAAGANAAAFYQLLQQFGSRSLLLAAPSPLLPLQQQQQQQQQGQELQRLLWSSILQQIAAAAAAAAAAAAAKGEGLMCCSSSCSRCLLLIPF
>EimBruHougton007198_none_TGME49_225690
MHLPPQQQPPAAAAEAAEAAEATAAAAEAAEATAAAAEAAEATAAAAEAAEAAGAAEAAEAAEAAAEAAGAAEAAAATEAAPAAAAGAAAAAPGAAAAAAAAAAGVSEPPRSSSRLLQLPRWLLLRIARFLPAADLLQLECCCSAAKQLTAVGGPTSHRSTGPAAAGAAVAGGGAAAGAGGAAGAAGGEGREGLSRAAAAAAAAGGGAAEGALGGFRKVIEKVLKQPPDTTIEGGLCITLDCRRMVWTNGHLLQCVDLDLGCLLWETELPPEPPLHLQQQLDEQQQQQQQQQQQQHAHQQQQQDPHHHQHQHQHQQHQHQHQQQQQQQQQQQQQQQQQQQQQQQGPLGGLLYTGSFGPPQGWRTRCHVVASSSHVFSFVRGRLHAFCMHSGLLVRELQLGLGPAAAAAAAAPMPVDVCHRNSQFVFISRVSASFFDSETLLPLFTLQHLPTLPLLLLQQQQQQQRRAYWGGERIEGPPMNFDDFFDFCWAGAACSGRPLHKPVNWQLLQQNKLQQQQQQQQQQQQQQQQQGGGRAKGICGCFCHLNGAERDAEACKARGCWDSSSSTSSTSSSSSSSSSSSSSLFASRCCSDSELQCSIQCCRLRCRHVGSRQQQQQQQQQQQQQQQQQQRLMHTLRGHEQPLLRVRQQSDSRDLQQYFLASLDMGGSVRIWHSAAFPPQATAAAAAAAAAARAPETDPGIAAQWHRHQQQQQQQQDEQLLQQQQRRQLQRELSSSNSSSSNSPNTRTISPVLSEAEEDEPAAAAAAAAAAAAAVGCIAIIPSLDSYWIYRISLSCHGLLTLCRPMQQQQQQQQLLLLWKLQAPSLSSLRRKKEQQQQQQQQLPLLDWGAADPDTAWQQLLQQWQHSSSEAAAEPSPFMQKVAFVLKERQQAAAAAAAAPAAPAAPAAPAAPAAAAAGRGRAAAAAARHKTNKCKARRLHAPHHAAAAAPAAAAAAPASAAAAPAGAAADGGVTAAPASPAAGVPAAREPAAAAVPAAAGRDGTTSERASAAEMLLTAAASAAATAAATAAAAGALFETVVPSAALTRGSLPLRAQAAATAAAAGAPDAAAAAAAATAAAAAAAGDTVTFERSRKGGPAAAEGDVKQQWQLLRHQGSRVRSSRSSSSSSSSSSSCCCCLTGLSSADSMTQQNGSRISGPLEAGSSSSSSSSSSSGSRGSRSNRSSKSSGRSRRSKRSNNNGSSGSSSSSSSNSNSNSDSGSGSRSSVSSNSSRSQREAAAESIEDSPPVSVNNTRLGSSSSSSRSSSNSSSSSSSSSRDGLRSTPSRSTAFSSNPPSSSSPNSSSNSSSSSSSGRNTPSSSRRDASTANRPSNNNSSSSSNNNSSSSSSSSSSSRGGRLNGVRRLSGAAGTAAAAAVETATHDARGDATAADAAAAAEAEAAAAAAAAARRAEATAAEAEAAAAAAAAAAAADGAAEADAVAAAAAAAAEAAARAAAAAAAAEAAEAAAAERAAETRAAEAAAATAAAAATAAAATAAAAAASGAARPDAGPAAAAADSAAAALEAIDEAATAAAAADVCDEEAAARRLNRRCWFRAAAAREAREMTDRPIQSFYEPAATEWRQQQQQQAAEAARRKQAIKAYRKVLLCWIEKQRRRRYNAAAAAAAAAAKAAAAAAPEVAATATAAAAAAAAAAAAAAAVDRRQQQQTQRMQPPAPSPPLAPTDPTTTTTTISSSSSSSSSSSSQQHQQHDEPVALPIAPSPAAQQQQPPPQPQPQQQQQQQQQQQRVCCSEQQLVVANGAARACAAAAGQCLVAEGESQCVGLSRMEGNPSVSFGFCLSLGFCPPRRCPPLSLCLSLNCSSSSCSRRSSEEKLRCPEAPGKARHKCLQTAAGNPILAANAQVSPNCSREAAGGDSDGDRRFKRGVSKLQHGDSRDALLLLLFLLLLLGGDGDYCNVAAAAADDDDAAAAAATAAFAAAAAAAAAAAANLYLFSLGGASWRLLLA
>EimBruHougton007457_none_TGME49_225690
MRTNTDKGASLRGLPKDQLLGTLKALYTAREGLLQLLQEVTEEKDILMQQRRQLREEEKQLQQQLEQAASGLSLFQAVLMDFGVSSLQGLYPPKKNTKNKNEKRGPPTQTQTGLPLKDNRRLSLSASVEKWTEPPAAVAAAAAAAAAPAAAAAAPPAPAAAAAPTEAAAAAADAAMILFENESMTGAPLHPGAPYGGPFGGLLGGPLPAAAAAAAAGTEKTETEGTAGQTNPPSNTVAAAATAVPAAAAAAADAAVCCQSSSSSSNTCASTGDKGDSSSSSSNSSSSKNPAKSTSISAHKSSNSSSKCSSSSSSSSSSSSSIIKFSSSRQQEWSCRSRLLALQISDALGLEEPKGAFAAAAAAAAAAEAAAAAAEAAAAAADDPAAAAEAEHEAATQLSHTAAPTAAAPAAAAAETFAAAAAAAAAPAAGPSNGAAAEAPEESSAAAAAAGAPHPAAAAAAAAGTASPRDQQQGLSRGPLDHGGPPLDKGGAGAAVAAAAAAAAAAEEVSPSASEETAAAAKGKLGGPHNRAAATEGAPEPAAAAGPRVPTGVASSSSSSSSSSNCSDGSSTSSSKRSNSSNSSSRDITSCSREPADRCCNDSSSSSICQMSSSSSSICQMSSSSSSICQMSSSSGSICQMSSSSICQMSSSSSSICEGSSSSSSICERSSSSSLYESSSSSSKRKAAAEPLTLADAFNNCRIGSSSSSRNSSSSRNSSSSSSRNSSSSSSRNNSSSSKRADSAARLPWDPTPPRSRQAPAAAAAAAAAAAAAAAPAAAAGGAPGGPPKTLWGAQSPRQQQTPLKAAAANLAAAAATTAAPKAAAATGPTAAAAAVPTAATAAGVPTAAAAATPPPAAAEEPAAAAAAQPPTAAAQPPTAAAAAAATGTAPGAAGAPKGTVSKNEGGPQLNVAVNTTEGGPLQLWWQVIGGPRGPLELQACVLNCSSSSSSGSSSSSSSGEGRQQQLLLHASSSPLLISPPCSTGEYHITLLVRPLLLQQQQQQQQQQRSSSSAASHQRPICGVSVQLSLSSSSITSQRIRPLAVNRLSLRGPPTPRGAPLQTIGAPPPLTNQHQQQQQQQQQQQQQTEKIGALAAASQQLLQPQQQQQLLQQQQQHVQQQQQQQQQLQLQQEQLQQQQQQPLPEQQQLQQQQQQVQQQQLQLQHQQLDQQQQQPQPQLQQLEQQQQQLHQQQQQQPQQQQQQNGQPPTLKNIMEGAPPQGGPRGPSPAASSRRTHSAVRTPTAAAAAAAAAAAAAREAAATRGSSSPAAASARGTPRSAAATAAAALEAPTPGAAAAAATAATAAATPRSAAAAAIALAASVSPRSAAAAAKAAAKAAEMMGAPIPPRDAAVPSKAGGPPAPPSGGPQGAPQGAPQGGPPGLKGAPNIHLTRTHLRQMIKTNMEGSEGAPRGPMGAPPQDAAASFAAAAAAGGAPLHAAYPVPTRGSWGLWGPPAGAPLLPVFSGEVHAQAAAAAAAAGWGPLQQQTLYSSAASGAPFGLVTYRGAPQAAAAAPWGAPPSLGATWRGAPLPPLHAASNGAAAAATAAAAAAATTPRGIQGPLTPRGGAPLALVHTLRGPPPSSVSSGFINPINHHQPNMGASWGPSAARGAPMGGPSSFPLGPPGPTGLPNMLMGGPPGAPLGAPLGAPLGAPLGAPMGAPRGRSLETTRGPLNGGPLGGPPMDSSSSSRGYSLTPAYRPTRYCREALTETIRGPQGPLRGAPQGLLQGGPQGLLQGAPQGPLQGAPQEPLQGAPQGAPQGWGFEGPLREPFDGGPPLSGCRVIGGPLARSNSLSGPPCGPLGGALGAPRCSTQADTEHSSSNSSSSSSSGSRSSLGGSAASLQLSGPHKGPLSAAAAAQQQLQQQQQLWQIQQHYMMQRWQQQQQQQQQQQQHQQQQQQQHQQQQQQQQQQQQQQQQQQQQQQQQQQQQLGAHTPIGASLRILGGFRGPLQ
>EimBruHougton007527_none_TGME49_225690
ELEAALQAAQQQQQLQQQQQQQQQLQQQKQQQQQQLQQPQVETVMQHAECLQHQMEGTLGKDGIQQQRPLLLLLLQQLLQALGPSLLCDGRLPWLLPLLPKPGEAGPCAAAVLLAASNSSSSNSSSSSSSSSSNNSSRGPMASSRFLGGKDPSGASLLLLLGQQCSRGPPPKEEMGAPVSFEGPLTRCSGSSRFEIFGGLLQWQPFPWCLSSSTESSSSVGGGGAPVLLQQQHLAWRRVGLSGKDILRRAARCAAAAAAETAAAAAPAAAAATAAEGPLPVALVSTSGSSVLLLGPPAAAACGGGPHSSVGDSCFLLQLLEAAGYGTAAATGTTRRSSSSSNSSSTGSGRRCCCCSCSSSSSSSSSFPPYLYRQRLPLKESPGERGGSSPAATAAAAAAARTTTAAPAAAGGGAFSAAAAAASCCLAAKEGQKGDSLFGSPLLLSLLCCMHANAAAELLLKFPPRWIRDTFGCLHATPLAAADAAAAPAAAAADAAAAPAAAAAAAPRWAALTASSAAAATAAAAPAAAGTAAAAAAGTAAAATAAAAAAGAAAGVWCGSPLTLLLPFVGCCSLKGRRPRASEAWGPWGPLSPEEEDCLCCSSSSSCCSSSSRDKCLGGIKAGETAAAAAASVSFWLLRDAELLLLRLLQQTAAVAAAQNFRLLAAAAGWPICCCSNSRSATSTSSCSCSSSSSSYLTYIGAHSHDGSSLPAAVAAVALNSFAAAAAHLAQLPSLVHPQRQSGIVPLDPCAYEGDACCCCCSSSCSSRGSSSSSCCSCIRIRHSCSHNAAAAGAPGGAPGAPSRRLCADVLRWLLLLQWQEARVSSSSSSSSSSSSSSSTGSSNLLLRQFGVRALLGCNAANKPAAAATAAAAAAGAGEACLPFYDASDVAAPSLLGAAADSAAADAAAADAAAAAAAAAAGRCVSSGDIPLHRLLAFPPLPGAQQQQQQQQLLYLQQQQQRGQQQQQQQAHLHATKSGKARASAPAAGPQQRQQRGQRQQQRELQQQQLQQQQQQQRMQPLRAISSTALNAADSAAVLAIEDICGVVGFLHCGLSPPRAAAAAAAAAASFSSSGSSSSSSRSMLHASQLSLCLSRAFSSTAAARQRMQITAAAAAAAAAEGTAAGEARVSSNRPRTETAGWGPQRQQQQQQQQQKHWQKQQQQQQQQQQQQPALGSVAISAAAAAAACSSVFLTQPPRLAFYKVLPAAAAAAAAAAAANETWDPQLPTPHTFTEALAEPLLERMQMLSWAAATPRMQQQQQRQQQQQQQRQQQVKRKRTREEGISPDLLLPPISSFVFQRWLSLEAAKGLEADAPQELSVSAAAAAAAGEAGAAGAATAAAAEAAAAAAAQTRPVSAPRCIRCLSLLSLWALQCCDSVEGEKRRQFSSVSQLMASAAAAAAAAAGAAAAADGVWGPAAAAAETGRQLSPLGCPLLASPRRHRVFLKGFTVVDLLLLPMRAAAASAAAAAAAPAPAAAASSSWLVVRLAGGPWVGAGGPLRLAGDHGPISSSSSSSSRSRSSSRRAAAAAAADGDRGFVDLWVPPAVCCCRFDLLQLGMQIDVGPCLLVLKAAAPWPQPPRSIQLQPAAAAAAAAAAAAATAAGEPEAAAAATAATAAAAAAGEKQCLGPLPGEGLATWVSPLLQRWAAALEETVGDRQLGRAFAAARGMRCMRCCAAVSPSVSLWQQQQLLSLAMASAVSLHPRQQRDQGPRCTLNMQQQQQQQQQQQQQQQQQQQGTGVGSLGGEVEFQELLLEAIPATEVCCVGFSAAAAALRCVSSQQQLQGPPQLAVSLHAPTVEGRMPDTTDAAAAAAAAAADSPHPVLQQLRHRYAAAPGGLPLSPWETEEAAAAAAAATARSSTHSLNLPTLAYPETIRRPCCSVEGLLALHLSWVCRRCLTAPSSSSSSSSSSSSSSSSGGGGGGSCSCGAMQEAEGDSSSSSSSNSSSSKVRGLQLGLVVALEETGTGRVLLLLLQNAAAASLLQHLGCLLPVSGEETLDACAAALLHAQTAAQQQQKRDLFCCSSSSSSSSTGQLVFGALCCAACNAAAGCILRGPPSYSLKDRKRIKVEGLIRPVSIRPAYCRPGSPAAAAAASAAARPAAAAAAAAEQQMLCLPVLFAVDWEPLTAAELLRTICSEKAGLLQQQQ
>EimBruHougton007666_none_TGME49_225690
MRAAAARSSSSKSSSNSSSSSSSDCLLCDKREAGTNPEEKKKFRGFASSCCSGAEGEQRVLLLNCSSSSGSSSSSSSSRRCRVLPFSPLDPIPLKVYKGLINEDFLRPPFFRASSAAFFALFDYFFEPHKSIFAKETGKRIKEKEIEKKENKKNSEIDAQYILTGDEASCRFQVKRATAAAAAAAAEAAAAANEEDLLLGFPIPIPRHAAAVTSAAAAATAAAAAAAAAAADPSPEAAAQGESVHTDSPLQQQQQQDPEQQQQQPDPQQQQQQQQQDQQQQQQQQQQEQGADFSSFSSSFAVSSISSLLLQHCRRPAAAAAAAAAAGEGQQWSKLNTEENKTKKKYNTTVVTGLWRLPPPSLGPHKEFGVYVQQLQRGLHTYTQQGFIIFSDRFFMPFVQQAVREAAAEAAAAAAEEAAAAATAAAAETAAAAAEKAAAAAAAAAGEAEAPASAAEPPSSPAAAATATAAAAAAAAAAAAAAAAGPGAAAAAAGAASFSDFLDRVCIVPLETFNLPLIDLSAAARAAASAAIRDPRVAVDWWSHPYFNEVYFLLQSSKLLLLAAAAAANVYSSVFFLWADPPRAAADGFSFSSTSSSSSSTSSSSSSSSSSTSSSSSSSTSSSSSSSSISSRSSSSISSSSNSSTAAAAAAAAAALDGLFLARNTKKNAILMQQTPPRIHRDHWSTRCFWGVAAAHAKIFPLFDSILRGILSLSLLNDEQHIYTLAACWFPSFFHITPYHPSCEPHFLCLPRILAAAAAAEQQQQKDLQQQQQDQQQQQQQQQQQQIQQYFKGEFSAEGFIEGAKGPVAFNSFIPEAIYSAAEQQQQQELQQKELQQQQQQQLLQQQQELLQQELQQQELQQQELQQQEPQQQELQQQQQELQQQELQQQELQQQELPQQELQQQELLQQQQELREQELQQQELQQQELQQQQQH
>EimBruHougton007758_none_TGME49_225690
MRPPFCLRLGAAQLLSPSIYRAAAATTAAAAAATAAAAATAAPWQYIGLSAAASKPLFVAALHPTAAAATRRCMPAAAAAAATAAVAAPTLAAAAAAAAAARSSCVAGTPAAGLLRQIGTPGICSSSSSSSNSSSSSCCCCCCTNYRYFSSSSSSSSSNGELITRATPSPCVLLAVELLPPAAAAILAAAAGLQQPPHQSAAAAATAAATAAAAAAAPANRVVSSEVEWVAKLQQQQQQQQQAQQELQQLQQACQQGPNTARQQQQELQQQQQQQQQQQQQQQQKRVSPYKKVPWQVSLRLLLRSIYTKHFFYPKLRWPVFSLLLLLSLLLLQLQQLRLAGKLTDPETYNAAAARVTAGSSSSSSSSSSNSSSRAAAAVAEAAATCTSPTAAAAAAAAAENADAILRFRSAFAAAPDDLLLGREEPSSSSSNSSSSSSSSSSSSSSSSRVMRLLRVLLLPSLLPDGRFDAAAAAKGFCFAAACIFVELHHGVAAAAALAAAAAAASTAISLAAQGSHQQQQQQQQQQQQQQQQQQELLGPCGAFLALTVAAAASREGVSAAAKAAAATATAAAATAAAAAARRTPAMLPYVPAAAALLLAPPAAELAAKLQRLLYGLSAAEAAAPLQQQQQQQHQQQQQQQQRIWHLLLAEGAAAAAAGAKQQQRMADAKQLHALYLHHQARPSSAAAAAAAAADLAGGDAAETAGRCEWEAVGDLVLLLLAAAAAAAGCTPLTTAAAAAAAAVAAIAAANYKQP
>EimBruHougton007908_none_TGME49_225690
MWGACTEDLASCSEKESSSDSSSSSSWSSCSSSSSRSSSRSSSSSEGRGRRQQQQQQQQQQQWGRAAKKALAALNESVFKALHAAAAATPSAVSSSSSSSSSSSTAAAAAAAAARAAAAAAARVVVVVGVFCFLKISLWRMQDPLAAAAAAAARSARAAEEALAELQQQQQQQQQQQQQQQQQQQQQLQQQQQQQDSSEDSSEEETENPAAAAAAAAAAAAAAEDEGLAAKLVAALPRHLRDETEDALLRLVQHGLQKLLLLLQQQQQRKMEERQQRKARANQQQQQQQQQQQQQQGPLQAYLEQEEEAEIRRAQHLLFLSVREVIISNQGSVAWVCLSEVPASCLLPLWFISLFFSPSAASFFSLLRLILRLLSLQGTAAAAAAAAAAAAGAGAAAAGAAAAAAGAAAGAAGDPQSRCSSSCSSSSSSSSSSSSSSSSRLLLLSREQLAAFCSSSSEKVMLLQQTQTQQQQMQQQQQRGGAPAPPPGLKQQQRQQQPKQQQKQQQKQQQQQQQQKQQKQQQQQQKA
>EimBruHougton008103_none_TGME49_225690
MRRPPLSPPSPRFSLSWFKWYIQQQLAAEAADELLQRLRPLELFLLHLLAAPVRCLSEEEKETVILSAPPSCLHHSLYSSSNSNSSSSSSSSSSSSGSSSSGSRPFPLLNSVEEVQQRSLFAAGDAAAKEAIADCCFLVSAHLQAFQALHLKADSLLLLQQPAAAAAAGGIDEAATPAAATAAAAAAAAAAAGDKQLPGWYQQQLKRNTLSWLEEALAFSCSSLISNLLSISLTPAAAAAAAAAAHPLPGIAAAASAAEAAATEAAAAAAAAAARAGTAKADSHPLGALLGLPFSPAAAQGEAAASSSSSSSSSSTDGGILGWEGQEERLPLDGLQLATAADVVACAAALQQLHAVVLLLLPFQGSNAHQQQQQQQQQRHLSRRLSVFSRLVLLLLRCLVPPPLGSLPLLQQQAANVWGGQRDAAGVESPDCSAANSPASAAAAAAAATAATAAAAAAAAEAKGIIGGDVVLMFNPNAGAFEMSLACQDPELRCYLDRLLLRLHAHARNHHQQQQQQQQPHDDLQHSGQQQQQQQQQQQQQQQWVCGAAVYRQKFLFPRSSSCFLIRLSGELLMLEEGAASSSSSSSSNSDSCSSSSRSSSSSRDSSAALAVAPEAAAFCSPASAAPAASSAASAAAAATAAAAAAAAECVKRASAAAAFAAVKCSKIVVYTPHDEIIGDSASLKTAVARKANPFPFQMLQQELLAAAAAAAAAAAAAAATAAAAAAAAAAARARQHLAAAAAAWRFLGEFLLLAAAAEERALRPESLRMLPDYPMLHETFQAAAAAAAAADALSLNPQQQEQPQQQQQQQQQQQQQQQFLGLFNRTFLRAYSLLRASPPPEEGEALTVAAHYPQIELVSSSSSSSSSSSSSSGSSSGGLDAVLQSSRIPAAAPVREQLLAAAALFGRHCSSRSSSRSSSSSSSRLTGAEMHRLLLFWLSPLHKEMAEAAGLLGGLLNAAGCLLGPVLQRAAAAAAAAATAPALTGAAAAAAAPLKDFCCSLYLWGSVPTTALLAFVASITAEAAAEMVQQQQQQQQQQHQQQQQAQQQVQQQELLYEDVQQLQQQQQQEVLKPSVWSQLLPFLREETLRDLLLFSVFKAKLLQHQIEQQQLLLLQLQQQQQQQRLLQLFVAAVQGAESLQHVKSTAWAAAAAAAVQQLLHVIQQQQQLLQLLNSSPLTTPEHTLSSSSSSSSSSSSSSRRRHRSSRNEVHLLGAFCAEFGAATPQIFQQQQQQQLQQQQQQQQQQQQPLGFYIRCWMRLLGCLSALLLQHRVAATAAAAAAKVESILRQQQVSAAAAAECQEKCVGLQNACKHRGVCMRFCLVELLQRMQQLKAFADLIAGIYFSFEPPNSKPVGPASYKRAPAPQE
>EimMaxWeybridge000701_none_TGME49_225690
MGGTPDSLSSPSLATSAHLGAPRWEGPNVHTEGANIPVGPLGPPESSHGAPSVPECPAATQASDEATAATATAAAAAAAGSAAQGCTHSYKEKGTFAASASCDSPPTCASSNGGPHPLNTLEECCLDRGPRGAAVAAPAAAAAAAATGSGAATTRPTAALAEPAAAAEVAANAAAEAAANAAANAAAEAAASAAAAADPGGPQRCKRPIGYVEGRRSSASSSSSSSSSSGSSSNRCRRQKGDTAAAAGRPWCRYTWTFAQHFRDPELLLLHAAAFAAARKRKETIYKNNRQQGDTIDTSEQQQQQQQQQQQQQQEQQEQDHDQQHQDQQQEQQHPDKQEQQQQQQLQQQQQQQQQQQQQQQQTNTTLNLLRIPLRIIHNTAVYVHPNNNDDSSPHHLYYAIEYDTDEGGPLGAPKEGGPQGGPPADKESLMAARELLVWQSEQLGFTEETKETARLPLLLLRGPLKEGDDWPVAVLDPQGPPIPKEHTVPIVLEHVGGAVERVGCTDTSECLSFPLPLLQWGTEGGPPNIIEGGAPSLSGGTPLPAAAAEGPPWQLVCSQLCTAAAFVLDIDIPLLLEAPGASIFKANCQFCLLQDLMHAAAGGPLLYPEGRTTSIILPEFREESAAAAAEIAATAATAEAAGETETAATAAAAATAATAATAATAAAAQPTSAAADDNSGTQQQDEYTDLQQQQHSQKQPQQQQQQQQQQQQQQQEQQQQQQQEQQLRSRVVAAWLSWKEAHERHKQLWRHLKPCMQCSRDRTLAGRGGPLWGPLQGAPIGGPLGGPQGGPRDPVGYSIEAAFFCRLVYLHTGPPAEYTTGEGEAPDPVAAAAAAAAAAESALLLQQESGECWEFDDWPPQQQKGAPASGAAAAAAAAAAAAAAQSKETGVLKTNRSTLGASLGKRRSCSSSNSSSSSRGPLLLLQEEYSNIRPKGITAGEVAGALRGALGLLPSNSTQQQQEEEQQQQKQQQQQQLDTIKYMLRWCLQVLQQLHKEERALNTISCLLINNDNIREGPPPAAAAAAAPAAPPASAPVAAPAWAHSQDIGREGLDTYAGVPQGPRIQEPLYPAAAAAAAVAAAPISSSSSYSSSSTGFLFPGPLMYQGIAAQGGTTVPQGGPLGAPLQDGGPQGAPLIDGGPPRGTVSDSSSSSMALSSISSECSSPAGPLWESVKGGPPLANTAAAGGPPRGALNSTRLQQEEAREERGDNMGGPPTQLTTRIRGDQGPLPNKRKRRGGPCEGAPSTVSAAAAAAAAAVATRGQRYNSSNNSSSSSSNSSSNSSSSSSIVADRDRSLAAKAREMHPGIKGIYWLNGGWVACFRGRRVSSLGGPPSRLDRNAIRKEFPVKGEEELATQLAAACEFIEQQQQQQQQQELQQQQQQQLQQLQQQQLLQQQQQQQQQQQQDQGHLSFSEDSTSPQGAPVDGIVRRSTGAPSTDHQGILSVGGPPPSGGPQIEEGTSIDMQVQALKPFAYPCISWSRVKKCFCLRIFQLPHSPSPLGAPKYPGGPPMGASGGPGGQGGPQTDPGAPRGAPRKRRGKLLYSKTFSIKTYGGPQGALAATYKAAKAVGYEPLRPLDGDPLIEGGPPTVGAPNTDILGAPAREALEGPPGGPSEGPLQAGTHVERDGGPHCLPFDEERAPGGPLNSEGAMFAGGPQGEAGYGHEETAAAAAAAADDNSSMGAPKRECAEGDTEGPPTEDGTEEGTAVQTRMQTEEEGRGPPLQQQVMGGPLYHGALPTATPCSNKEGTSLGGPPDNRVVEGGAPIPHIPEQLYPSVPYGTAAEGAPSSAADAAAVPTTTTADGPAAAAAAAAAAGSVEHKGPLFASGGPWGPPLSDKEEEMGGPPALPEEAPSKYDSVDPWRPCEPSPEGPRGPPQQQQHQQQQQQQPMYQGAHRGAWRGAPRGSSSMRSLEQQQRDRWAGAPSSNIGNRDPRGPWGPPRDREGASRSRGPHRENSEAPRSLDAAARSNSSSNNQQPKHLQQQQPQQQQQREMPHYKDEGTAARWQQGPPRKGPPYPSLRGPPRGTPVRRQRDFSPHRLRPRAYRRSSSSSNRRSSNSSSIYRTRNRKFRKSSPISSSSSSKGPRQQQGRQTAARTMYSSSSRRSSSRTRRRRSSSNNNNNNNCSSSSRAERLRRTAASARRRWPRSSSNSNSSSNKRSNSSSSKSSSKYKSLSYQRRHTLARKRPPPTPMQQQQQQQQQPQQQQQQQQQQQQKHRLRRCSPETARSSQWEYRGTHCSSSSSRNTSSRNSSSSSSWQQRQQQQQQQQQEQQQPRERMQRKITPWELGGPQWRDRGPPRGQEQGGVNIDGSSSNSNKRNRGRGRRSSSTSNSSRRSSSSSRGRRERSTFRERRREIDAAVNDAAAAATAAAAAAAAAAEKRIDSIQSFEQQQQQQQQQQQQQQQQQQQLPLDLSDERGHFAPYKRRQLSPPLIQEETHAGGPLSPYGGPQGYRGAPTGAPMRGPMGPPPTLEAAFASSTKVQQRSKKISVSLRGDSIRNKDAR
>EimMaxWeybridge000815_none_TGME49_225690
MDATPSARKEPTELPCEPSLAAAPEAAAAAKPAASAATPAAAATTTTTQAAATPAAAKTTATSRAGHSSSAFKKLAVGSSVAGIADAIAAAAAAAAPTPPPAAAAALKSGGGAATPAAAASTGAAATSAYNKLAGGSSVAGIADAIAAAAAAAAASNVSSRAASAPTPAAATAASAPSAATEEEEDANVPSPSWCPLDDSFLLQLSSNLRKRVWSYHLLLGGPPDDEAPFPPLQLGCIRSKCPPFFLLLSDMLSYSLLSSPVCCSLTCMHPLGATEAPDTAAATAEQQQQQPQQQHRHCLTSSSSVSPSHAPAAAAAAAAAASTTSGASGRKRNDSMEAALLQTLLLLLLQLETVSAEGSEEYKGQHALRGVLGGPLEGPPALSVNRASLFRSLLLLLLGSSYLNIITKLWLSAAVAPKKQREDTQQQQQQQQQQQQPKQQKQRRKQCPAFWRFISIFGAETTKEMLLPQCMHPSAAAAAAAETSTLAAETAPSCAAADAAAAQGPLPGEYPRGPMNTRMSSVLHRWGPQWGPPNRSFLIRVCVSLQNLLLQCSNAMLQVSLCLQSTADEVASSGNRAAGGPTGPAEEAAAGVAQQSWSNIPGETAAAAAAAAASAARIAADRSLEHFAEMLQCRNTQCPLYSSSSGCCCSSCCCSTTVTGPCCCSSSSKDPDSQGSASSRAVSSPAAAAAASSAAAAPVTAPAAAEAASAAAGAAPSAAPAPAGTELVAAAECADAPVCPPTDATAAAAVPHVTAAAPHAAAAAAAAPPVGSQKPDGLWISVSAHRERLHEGEVSKAAASRSAASPSLAASSAAALSAAGPPRAAAADTKVRIAEAAAKAKRTLSSPAAELPTAAAKPSSQQQRPPQTLERAAAVARTEPQQQQLLLQQQQLKLFQLPQTSGRSDTSRSASRDPAGAAAATAAAAATTAGKAETSRAAHVVAAKRTAAAASTEAAAEAAGPTEAAREGAPTAATVAAAAAAGEAGAAYRSSEEPSSPSSRHDVSLGVQLCDVAAAAQQQICSFVKEACKALPPPHLLLWHATWASQRQQVEMLLQQQLQQQKLQQQQSQFQQRMQQQQLLLQQQLRQVAALDMQESRPCHVPAAVAAQLAYKEAQNRQAAAAAAAAKAAAANAAAAARSNVPAAKAAATSTAAAHAAAATRESREDVRTSSGPYAVRRELPWLRRPGLVAHSSSSSSSNSNSSSSRIFPGKGVFVGPVADSRCRAPRIGRPPTDLPQQQHQQQQQQQQQQQQQQQQQSRSGGGETTEEAATTAAAPATQAAAAATTTTATEEREPPTQRQQQTCQEGPCPSHPDGRVKQPRPGDEISSEGKRMLTGLFIGILPKDSIDLAAAAAAAASAAAEA
>EimMaxWeybridge002308_none_TGME49_225690
MHIVGAAKQGVELGSCGQQQQQQQQQQQQQQQQQQQQQQQQQHTAIHIHSNHHHRHHHRHRAAAAARRHRATAATAATAAAAAAGRGSIAAGGDHEATEGEYATEDGNAAPTAAIAANGTIATTAATAATAAEEGEEEEEEEEEEEGEGEGRGGRGGRERRTRGHYNRREHLFPFSIRREQQRQMQQQQQQQHQQQRHEGEYDEEEEEEGEEGEERQLTSSPPASAAAAAAGAAGASPWTKLRLLPPLLGDRRKHRSNSSSSSSKRSNNKKESSSKNKRGHLLINRDKKEKKKKKKKRGKEKTSLIDHNNKNIISSSSSRSSRSSSRSSSRSSSSRSSFYIRRRRRRPLSPPIVPTINRPLLHLPSLELQSSAGPSLLDNDYSIAAPGSTFDDPNFFDPTDPIDPNDPNDPSRHDPSNRHDPQYDPQYDLDRESIHHTQTDNSPQQIFLPVPPSNTSFAAADQQQQQQQQQQQQLLLGRQNSARAAAAAERKPLFLPVDNTRGSKQIGDDLMDTPRATAAAAAGERQGSVCGSASIGEETTAEQSVLGRHHHHRHHQQQQQQQQQRSATNRESACSEAAFPPSPSAELGLLLALLGHSSSVPEVDMSSPAVDPDPDPDPDPGDRKQRPWAAAAAALPRWGGLFRRQRSSLLRRKRSSSSRRWRWSISRRSSSSSISKRNKKRKERKKKITARTAIRSSLLEAVQIPRLMLNPSRTSSPSTNKQQQQQQQQQQQQQQQQQQQQQQQQQRQQQQQQQQQKQRRSAAAEKNWYTLEAYEQLPEEGQEAEAIRQQLKLTMLIVSLIQISSKDTLNFCSAIEAYLYASVTPAWSRYMGI
>EimMaxWeybridge002557_none_TGME49_225690
MRCSTKRLLHVLQQLQLQQQNVAWAAPVPARSIRTGGGPLGAPLHRPSLLPTLRDSSRTVVSSSSSNTSNSSSSNNNSYISNNGYSSSSSSSTKDSADADSTSNGDGTEDTCSGNDSSSSSSNSSSSSGNNVFPWEDEVLPSCFLLTARGGPWSSLQQQQQQQQQQQKQQGGPLGAAAREEGAAEAAARRRRFAAAAKGRRLLHFLDAYLAQQQKQQQQQQQEGAPASILLRDTEASSIVSPTASPSAAAAAAAAASVAGRRSKRKSGLRACVSAVAAASAAAAELGPLGPWLPPKLLAAAAGLAARAVSMQTKQQQKQQTAAAQASNEELQAAAAAAAAASGSAAAAAAALLRSARMRLHELGPYELATLLANINRCSSFSPQQQQQQQQEEQQQQQQQQQQQQQQPLLYVELPLLRRAVLPALAPSMPRLKSYQASLEAQRVSWVLLRCCWGPHRELALQQLKETLHAQLSLLQQQQHEEQQQQQQQQEIWNAPTFREGASLAAALLQCGTLDALLLQQLWSAVCRGLMGAPRGPHGDTAAAVLSPAALRAVAAGAPAAAVAVDGRSTSPLKELSAFCCSVPLRGPSGGPLKNLQGGPPGGPLRGVPPSRLGQLSYSLGRGLAWRQETEGDTFAAAQLLHLSAALPSAAAVCGDAPLLQAAAATVRKRLLLQCDNSSTNSSSNSSSSSNPLELAEAQHVACCWVAVSRLLLSLQPTLDAAVVAVYPQLSAAEAHLLLDYRSSISKSSSSSSSSPAASCMPPLDILASLHDVYPDAAAELAAAAAAAVAADSSALSAAPAAALAPAGSAVAAAAEAAATAAATESPAAPTSALEALEQEAAEAEVYRQRVKREQQLSCVAAAAAAAADRAMSACERLLLEATAAAAGGFAAKPTPPLLLLLQQSLAALLQLRDALAQDLLSRWSAAAAAGSSSRGTAAAPAAADPRIAVAWARAAAAANCCNAPADAVHAALLLMEKHLVGSRRELEAATAATAAAATAAPGRVPVKHLQQLAAVAALLHALSSCGVRPRGAIHSLLPGLRRAIYYQQQQQQQQQQQQQQQQQQQTNEDWGDDPFVWQCWADILLSLVELQADESLGAAAALLHAQLLLRCPRLNEEALLLLLQTQLLLCCGSPRLGPWRQLPSLEAAETKELQAAAAAATAAVTAAAPAEATLAAPAAEAAPAAAAAAAMPMTNCSAAVHKEGRCRLLLSSLEGHKETTQCRSLSSSSSSNSNSDAVSVLHMLLLEAERRHSSGLLLQTPQQLLLLSFALHFFEQLNPSAAAACSKLQQLASRLSWRREAIAAAAAAAGAAEPAAPSGPTAAAAAAAATGLTKLCGTHVRRQQQQETQQQQETQQQQIQQQVQQKETTR
>EimMaxWeybridge003242_none_TGME49_225690
MNSSSECLSPDASLGQLLLPHSSTAAAAAAPAAAAAAAAAAAAGSREKYLSYSCCSNIRDGVGRLLRAAPSSKKGRPLREAAAAADVALQQLLEQQQQQQQQQQGQDGQAAAAAAAAAAAAADSVPVSLFASLCAAPLCKLLTTCLDCSSSSSSSKLQLQQQALQLSYLLLSVGALPSAAAAAAAAADEHTQPSKTGRQQQQHAIAGAAAATFAAVAATEQQQQQQQMCAYTAAASRLAASRYSVASTSSSTAATAATTATTAAATAATAAEGTVEHLIEAICPFAAAADDLLLQQQAAECLLVSLSCVSPSLHGYYLIKVFASLFAAAAAAAAATTAAAATAAAADTASYATLLQALGTILNKAEAATAAAAAADATAGAAAAAAEAAAAAAHHTQKSTASTAATAATAAAEATADAAAADSAAAALDRMSLCTDIDTAAAARQATAAAATAAATAAAAGESPATGAATEATAATTATAEDSPRAPQSPPAAAVATAAAAAADSAQSPRSYESYAAAAAAAATPAAAAAAAAEWPMDSPTSSDLPLRPRSSSRSSKSSSSSSSSRSGCRVLLRLLLLLRQQLLRCLDPCLKDAAANKLSLDILLCLAEAPEGVLRVDVCYFVGNTVVPWLLQLQHQQQQQQQQQQQQQQQQQQQLQGLVAVLQQQLCLVRFLGHLFAAAPQVSLLLFAAFDAAAAADDSLLWGVQALRRLAAAAAAADGTTAAASRPQQQQLQLLQQQLKTAAVDALVALVESLKTWRQAAGPAAEAATAAAAAAAAAAAAARLAVL
>EimMaxWeybridge004521_none_TGME49_225690
MEDCKREACSPQSSISDTLSQEQQQQQQQEQQQQQEQQQQQEHQQQQHELRLPSIDFSPGGMYHFPVSLQGPDLLLQQLHALLQCLFNMGVLQQLAVPCLEVIEKNISKNICTSFVPYLNPRPRRRRAAAAAAAAAAAAAGAAAGGEEAAAGEEESMSSASIGYSSSSDDEDTDEQQQQQQQQQEQQKEQQEQQQQQELTERDRQLTRTYSALDVIDDIPSAAAAAAAAAGATGQQQQQQQQQQQQQQQQQQQQEEEEEEEEEEELHLLYTKAQQFHYIVLPYHHPYQQQQQQQQQQQQQQQQQEEE
>EimMaxWeybridge005056_none_TGME49_225690
MTARAASAAAGGPPGAPLGVPTLSTEDKQLPQQQQQQQQQQQQQQQQQQQLCPVGNVGCECLGIDAAIDVLTAAKAAAAPAPAAPAADAEAAAAEEAATAAATAAANRLLDKFVWRRDAWGRCIAAVAAGAALQHSPLQQQLPPLFCCCSRNRSSSSSSSSYDVSSNSSSSTTSFISSETRRSICSATPPEAAEATAAAAAAAAAANVSKEELLLGRCMFAARSLRLLSQKGLPSLQLPAAACDAAAAAAATGGGGGAAAAANAAAAAAAHADTAAAEVAAATLEPPFHNNLECECIDTKLQQQQLLLLQQLAAEPTASPLLLHRSIASLIEAAWTCCSTSNSSSNSNSSSSSSSSSSTCIPVLPVLEELSAAAAAVLLLLLPPYRGGFQRGRQQSVLRRCMRLVTLGLQQRQQQLQQQQDQEQEDGEEEQQQQQQKKIKEEVVQLHAHLLQLLLLQQIVAAAWCTDICCSPLQRQRFLAAVLTDTPLVLQLLREGLAAVTAAAAAAADAAAHYADIKESTGRSSTSSSSSLAGNEQQQQQQQLELLQQQLQQLQQLAALVRTVWIRCCCTCLNIWSRCAAAAAAAAAAADTAAAAAAADPAAAAAAAAPSAKECAEPKPEDVLTAKGIYSNQQQQQQQQQQQQQQQQQQQQYSKQQEKEEEEQQHALHDSSSAAARFAALTVQELLRLWARGPAATRQLAAAAAAGGAAAAAAARAAAAPCLLLPAAISGRLRYVLQSMAELHAQHFADAAAAAAAAATEAAQQHRQQQPSNAFSLILWQRRVGPVLLLPLLLQHSVVPLLQQQDKELLIHRSSSWRSYAYLLVEASRPQQQQQQQQQQQQHQQQQQQERTPKRPQHQQQQQQQQQQQQQQQQQQQQQSVVPRFFSACILLSCAYMTTRYLDLRVAALKGLLLLLRPLLQLLAAARQEKLLLQQLTQQQRRDAHQTAAAAAATAANIQLEKAVAAAADGMQSLLLPRVEVLLQSFAASSSLGRMRCLCNTSSSSSSSGSSKRISSRSSHDHECSSSGAKYGSASTDSCSSNISSSSSYTNSSSSSSSSGEVDVLVSIRPLCDTLVLQLAAAVGVQPLLQLLLPQLQRLLNREGLLLQQLAQPAAAAAAADAAQILEGEGALWLLLQLFGNPKTKQQTPPLLQEAAVELLQQQKQQQQKQQRSQQRGQQQQQQQQQACSVCGASATVAASWAARGSFAAALVVSPPPVAAPAAATAAATAAAAAAADGEHLFARLELVAGWTAELAEFLGLSSNSNSTSEELQQQQQQQQQQKPQLGMALFRRLSVGLLQLLLSIEVYLRRQVAAADKACGDTAAAAAGAAAAAATTLDKCAPLLLLQLRQLPQLSPAAAALPSSCCSLPLLRAFLSIVCLIIRLQQLLLQLTTPTAAAKPTAAAASAAAAAEPSKVAAATEDSLRSCINWLQQQNFRGILFGDNQSAAAAAASGGGGGAAAAAVPEVSRHLTRGQKAVALRQFLTITAFSCCLPPQLQQQQEHKASGAQQQQQEQQQQQQQQQQQRLRPLDALSVRGLTEALQQERSTLQQLLLLSPQSNSSSNSSNSSSSSNSNSSSSSSSKEGAALVLGLLEECSAAVCAAAPLNPQCMQEARDVLQQLLLLLSPLCSCNQQKQRSKQGSSSLASSRSSSSNSASEGSSSSSNSTGEASSSCRLLQLDLQQWVSRVLLPLLRCISTSQQHSEEALSLLLQLLLLLLQHLLALAPQGLLQQEAANEGRRPIKRSLTAAAAAAAGSGPLQTRAATLASINNSNSNSSSSSSNAAAAAAAIAATYMGGDADVAAAVFKFLNEQQLLLRSLFQCLGTCFSLPLPCWLLLQQQQSHKLLQQLLLLTLQHIIPATVGLLNNDDTSTAAAAAAATAAAAAAPSGAASSTSPAAAAAAAAAADPGMHALLLSALQFLLGLARVSRGELLPADDSSSSYQSLAAAFRVRRLLPQQQQQPQKRVQLPGLRSAGAAAAAAANAAAAAASAAAAAAAEPHIELAELPAAEKEVLQDTFRQLLRSCAAAATRLLLHACDYPLLLLLEVHAVRQMGIRAAVIRSKGGALTGAADDCSNSSSSSSTPAAGAAVIAAPGVKEEPTEAAAAIALQQQKLPPQQLQQQLQQLQQQQLQQQRLRQQLLSKAQQKATCAELLLHWAAAMLWGGAGCCRSSKLSACWGHGNAVVVALQQQQQQQQQQQQQQQQQEQHDESQHSSKDGTPGDRHLLDTPITEGAAGAAAAADVAAAAAAAATQQSAEKLCWKLLCTLLLPAAATAKETPSILGIDESLLPSAAVDDTPNSSSSSNSTSSSNSTNSSNSSSSSSSSCLPTCNMLPITAVPSLGVSSSWGTIASFHLMLGLSLPREAAAIAAACCSRTSSNSSNSSSNCCNSSNSGSSGSASGGDGRAAQEAAVAKADSSSNSSSSSSSNSSKRSSSTNCCSFCMQPLCKDRNCSTCCCPWGWMFRESPQQLLQQQQQQQQLQHQLQQQGSWCCCCAAVLWYIQLLLRTAAVYPAAVSGLSSSSTARGVHTPLGPYWLTCSSSSSNCSSCAAAQQEGAAPPSLHAPPLLLLHPFQELLCAAAQEQLLPIQQQQQLQQQPLPPQQQVPSQQQQQQQVPLQLQQQQQQQQQLVLQGLPTAALPPVVLAAEEAAQQLLFVCTDQQRLLPQQGPLLLLLLRERLAASDLLRLAAVLQQRDWEQLQQQQKQQLQQLQQLLQLQQQQEEHQKQQQQQKQQQQQKEKEAAAISLGQTEAEIKQQGAASGQGPTS
>EimMaxWeybridge005355_none_TGME49_225690
MQQIDTFILSTIPLARRKSVLFDFDTACPSGQDSQQAMQQQQTEQQQLSPQQELQQGLQQELQKLQQQQQQPTQVHSAKERLQQQQQQGFAQVQTNTQLEQKAAQQRQHLVQQQQQQQQQQNMTGGLSEDMPLPSSANAAPQQDSASLVPSSCSSSSSNSRWLSSTSMKQQPTAAAAATTDGSRLSTQEESASSGAATLEISSSSSRSSPASTADPGCHCSSSCCRRNSSDSQGLSLTAAAAAAAAAEENASSDSSATAAAAAAAKGHNSSNSPLAGLIPYNAATNVDSCPGSAAAAAAAAAAAAAGSSTAGSLMGSPEEAATSGHLRSPNNPAAAAAAAAAAAAADKRISSGELPPTAAAAAAVAAAATAPAAAASVSSSPASLLLSPGAVVHCSSTCELMLERAAADSSTGSMLRQAAPAGGAAAGGGGAAASQLPVLRRVQILPLNHPYTLSAAAAAAALRQLQQINPRIYPGRLFYAKTTAGAAAAAAAGQLSEASLGSAAAAAADIIHVLPADPAEGPFPAKAAAAAAAATAAAAEGSAAAAPEGYLPYVVAASEPASGGICSSETLLHCSSTAVARPVRKLQLLALLQDSFWSINSGVPRNTRVIGIRQQQQQQQRQLHREELQQQQMMNANVQQESGSRHQPFFLPPPDVQLPSAFKPAAAAAAAAAAGRRGDNSAIWRLAALVTPAERARQLQLQLQQQQQQKLRQEQQQQQQHHAGHEQQMQLQQQQQQQQRQQPSHDTADMTSESSLAELEDPSKDDNNANSSSSSSSSPSEINLCVDPYGEFDCVVISPFKQFISNSLTPGAAAAPAVAAEDEEEEEVPEEGSASPPSAVTAVGAAKSVGIARELGGAAEEDDPEEGTAPQRAPPPPPPPSPPAAAAATTTTTTAPASTADRLSEVESVWRGALSPFLSSPGGRCRLFAAGDVFAAGPLQFKVVSTNPSSPIAGAARIGPATAIRIAEAVDYSVMDAVCLLQPQTAAAIKKSAAYLRPHLLLRAYHDLPRETQRLLQQIGALAALPQEQPLQQPLQQPLQQPLQQPLQQLLQQQQQQDAPRETSNSSSSSNSSGSRRRRRSSSSCEDTEGVSLLIGSEGPLTNDMGRSPRAPMSPCTRRLPPIRQPAATTATATAAATATTTETTVQEDFGTGRPPSPSDFAGGAPSNANPSVLGGLFEGPIPASSIRQAVGAAATAAAGAASAAAGAASAAAAAAAAAAGRGSLWHRSPEGGPEALPQNEGPWAGVLGALGAQPTTTTSSSDSGSSGSSSRSSSLGPPPSSQSTGEWGPPSSAEFPASPHAESTASSSCWGGGRWSGGGTEHDTPYGAPGVTTEQPQLHSPPMGAPMGVPIGMGAAIGGGQPIGAGAPIGTHHGAHHSLHGATLVPGACNASFNCIDGPPQDLLHGVGINTPAAAACDSPRWGGGPCSGPPRCTSYDQGGGIPASPPPFLGAAEASAGPSPASSLMSPGGPPKGSFASLLPSEASFSLPLSSGGGSFSLPNTTRHLPFRTVRLFRGPPQGPPRGPHGEGAMGVVPLGGPRHEQPLVGHLEGPLGGSHPPAAYEGMHAGATGAPMTTEGTLNGCARDGLPPSQGVPPPFSLSGGAFARREGLLGALLSRGPSSRGDVPPPAATTSNEAASCSRCRMAAAFL
>EimPraeHoughton000258_none_TGME49_225690
MRGRRTAPAAAAATTTAAAATAAAAADEELRDGQSTCAAFDFSSSSSNSSSSSSSNLIGYEQQEQQQQQQQQESSSSMCCCPFKDIAAAFIATVREAVAASQPPNAEALLRMLLQRQLRRFAAAAAVGAAAAAAAQEAPTASNCRHKQADAGTAAVRLLQLLLLLLQQSYRATASPETAVSVAAFIAASAAKDCSVGSSLQQQQQQQQQQQQQQQQQQQQLKGTKALLELLAAATQGPEQQQQQQQQQQQQQQQQHKRQLVRRADTPHKSRTLLHMRGRRTAPAAAAAATTTAAAAATAAAADEELRDGQSTSAAFDFSSSSSSNSSSSSSSSNLIGYGVAPQLPTPPQQLATAAINNNNNNNSSSSSSIPCYSFCASCGATSQCLLSEQNRCCRGIFYGEPPLQLPCACAAAAAAATAAAAAATTEAATAAAATAAADSVPVLLHVVDRLESPGAADDALIPAAALNALYGVPSMQQQQQQQQQQQQQQQQQQQQQQQQEGGAAYPMTKPLSLLYGSCSNSTNSSSYSRISSATAAAATAATAAAGRWCCIPYDKTLIPVVRKLQQLYQQQQLQPDQQQLQPDQQQQQQQQQQQQQQQQQQQQQQQDSCSSRFFCVACTTQDLWLDNEAAAAATAATAATAAAAADNLAAAEKLLTAAAAAAVFSSRAARLLQLVCAFPKSLPAIEDICCSEALLQCAALEEAAAALAAAAAAEAAATATATPQQQQQQQQQHAAIAAGYGWLPTTATTAAAAAAAAAAASSCSKAGALLKKYIEYESSKDMSVAAAARLLLQCVLTLSFMGETEDNCFQILKPLLRLLQQQQQEAEKHLCLLLPAARRTCKFLRNSSKSSSSSSNSSSSSSSNSSSTAVYLPCCCTASGHASSCVTAAKAAATAATAAAAAAAATAAAPQCIFLAAAQRLGLPAARLWHQQQQQQQEQQQQQQEEEQHDTDEMLLLLQRSCCCGFL
>EimPraeHoughton000406_none_TGME49_225690
MQQQQQQQHQQQQQQHQNQQQQASLEQQEQLHDAQQQQQQQQLLLQQQQQPQPHEHKAESAAAAAAPSQQQQEQQQQHPPQQPQQQQQQQQQQQQQQQQQQQQQQQQQQRFVSLLQPECCCFGSYSTYTCWGALEGWVQQGGPCCAAAAAAGAWNACRGFKTGQPGAAAAADVLLLLLQQQQQKKTAAANRLLLSLGLLPAAATRQQLLSLEKLLLQHLLLLLQQQQHDVSPTKQQQQEQQQQQQQQQEQQQQQQEEEEDSQEAFFSSSGVCTPEPHGGPPTAAALRGGPPLSLLLRRLYSSASLSMSADKDKAEHKQGPPQETPAAAAAVAVAAGVAAAAAETRSVAAAGAPAAAVDEAAAAAAAASDNPLAAATPQSAAAAAAAATEPAAAPAAAAAAAAAATETAAARAAAAAAPRESLLSPSASVSTDAAAAAAVTAAAKRRRLRLLLLLLLRRAFLRILLCMDEPPITTALEAGPPQHAYPSGGAPWALRAPLNDSKGERGPPYAPLGALGGGPGGPPLEAPSESPIWTPREAPKRVQTPRGAPGGAPLGAPFEKRGPLGAPGGGPEDPSEGPPAGAPEGPPERPSTGTLIHKRAPLRALGGAPMGAPGGAPGGAPMGAPGGAPIGEDEEGFCLVESEAQRLTAEGKGSVQQLLQQQLLPLQQQHQELLQTDPRETCSLLLHALNSKKQAAAQQQQQQQLLLQQQLLQQQQQQDTNITLLLTPKQQQQLLQQQQQQQQQQQDEAAPGDNTETTEETPQCLLPTPISSTPPLRQQQQQQQQQQQQQQQQHQLLLLLHGEQQQQQQQRVQRRQLSKTQKKIPQQQQQQQQQQQQRKQQQQQQQRRRKQQQLLLPRLFISPAVEAAAAEWLQGICCCLLLQQQRPSTAAQGNAAVLQAVRQLDRLWLQQQQQQQQQQQQQQPDPNILSSCSSSSSNDTNSCNSSSSSSTNCSNSSSNNCSSSTAISIASSNSSSNSNSSSSSSKASELLPLEQQQQQQQQQQQQQQQQQQQQQKVNQKQQQQQQQKQKQKKQQKQLQQQQQQQQTRHLPR
>EimPraeHoughton000436_none_TGME49_225690
MQQQQQQQQQQQQRKQQQQDREYQSLCLLDGAALLQQTSWGLVLLPITLQLPSAAAAAAAAFVRSFAAEMSAATAAAAAAAAAASGPAAEADLAVELLRQRRHRHRAATTAAAAAAAAAAATTAAADATAAAATAAEDSLLLLQRSSWEVRCGSIALNVLIPSPAAAAAATTAAAATAAATAAAATKSKTAAAAAAAAATAAGARVVITIEDGFASAVSVRAFHQQQQQQQQQEQEQQQQQQQQQDVHWAQQQELLILANVSAATAAAAPAAAAAAAAADMFHSCCDRLFVHPVNLRLHKSRRCNSSSSSSSNSSSRIAGECCCCSTLLRACCCDICCCCSYTVGGAACGAHRQQQQQQQETQQQQQQQQQQQQQLSRMPIPLGVRLHMHASAVYIDLSDYTVLLLLLQLLQQLRRHTAESAAAAAATAAALAASAPHSSEPPVAALYQGDDEQQEQQQQQQEQQQQQQQEQQELCMVVDAVDVLLAVPWAAAATDAAAAAAAAAATAAAAARPEECTYPLAADLLCSLLQLLQQELVSAAAAAATAAAAATAAAATATVERTAYISNVALLLHLQAAEQQLLLLSRSSLLQLLQQELAAFDSPPSAQQQQQQQQQQQQQQQQQQQKHVDKLFLNFLLLHAATSSSSSSSSSRELRALRLLLHEGAVVVWPDQQQQQQQQQGRDKLQLQQQQQQQQQQGGDKLQLQQNSPALVYGVVSLQRYSPALVYGVCTPQQGSDFLGRQQQPAYYCIPSAAAAAAAAGSSAIRTVDAAAAAVYVCCWSAAAPLQHLPLLPPVRLSCSLSLYRSKCIAAAAQPAAAAAAAAAGSEPAAELACACLRCLYTSAGLRLSRKTAAAAAAAPSEPAAAAAAAATVYSEANAVLRLSPLMLRLSPWRLQLLQQTLTGVSSVAAAGAAAAAAAAAGHTREAAGAAVAAATTATAAATAAATAAAAEQEASHWQLLPFKLPLQQANSTAAATAAAAAATGAAAATDPPAAQHRCPMAAAAAAAAAAAAAGNTRETAGAAAAAATAAATAAATAAAAEQEASHWQLLPFKLPLQQANSTAAAAAATGAAAATDPPAAQHRCPCLLLRAAAACSSFCGDEEREAAAAAAALEPMQAVCCTVSSTAAAAAAAEECGAVQQQLEEQLTVLLCFPRPACLVSAAVRSRSFCCQQQQQQQQQQQQQQHQQQQQQQQGWRVQQVEVYDELQGFFSKASLTTPQRSSSNMLARRFRITLQLQQQQQQQQQQEQQQQQQHQGIEQQQEALQEQLLLLAAFPLLEIPLRQFRLSLHCSGGCVTFAHAAAAAAADTAAAAAAAAAATGPYPFDALGLEAPALEAAAETMQLSLQQVSSIYPRGRPAAAAAATAAAAAAAAGLAAAGGVGLLLRVCQLRARVQHPSSLQPLQLLQCPAVTLHATAAAAAAAAAGAAAAGAAAAATADRISLNPALSRLLPGGVAVGLLLQQQLIVHLDALRLWRAAAAAAAAAAAIFPQDKGSAPQQQQQQQQQQQQQQQQQQQEPAAATMLQHLPPYVPLLLHNLLPVPLLLQQAAFGGSLLLPSGAARAAFWCLPTVYPCSSSSGSNSSSSSSSSSSKDRMALRFALACGGGWSAPVFPAAAAAAAAAAAAAAAATETKGYPTVLWEELLLPAAAGTSCVLLLPSPNGSSSSSSSSMSSSRNSSSSSSSSSNRVMYRVWFGVCRISPLQTYCFICPPLLLQQQQLLLPLSFRTDIGEQQQQQQQQQQQQQQQQHGDFGLCFQKDVPPLNKLLEVLLPKQQQQQQQQQQQQQQQQQQQQQQMALLQDCIVQQQQQQQQQQQHEQPDFDWTATAAPVGRLLPAAAAAAAAVLPPAAAPLPLNKLLEVLLPKQQQQQQQQQQQQQHQQQQQQQQQQQQQQHEQPDFDWAATAAPVGRLLPAAAAAAAAAAVLPPAAAPLSVSLAVGFYPEAAAAAAAAAAAAAAPSAAAPAVSSAAATTTAAAAATTTAAAAAAVAAGGRSRFSKPLLLLQVANSMQQQQQQQRRHHSFLRWLQQQPQQQQQQQQTFRAGFVLLPSAAQSPQLQQQQQQQQQQQQTQQQQQQQQQQLESTACLFCYTGNITEADTPNLAAAAVHVVAPAAAAAAAAAAAAAERESGSEPRTDATAAAAAAAAAANEMQQRQCLLQSKHLIPLAAAANTETATSGSFAAAAAAHRSSSSSNSSSLAAPPDAAETSFSCNWTSLSLVKQQQQQQQQQQQQQQQQQQQQQQQQQLDLQRYTSGPFDSSSSTFDSAAVLAAAATSAAASADSKQQSEQQQQQQEQQQEQQLLLAGSKFFLCCLHWSALLLQQQQQQQLLQHQQQHQQQQQQQQQQQQLQLHLLERFAAAAAAAAAATAATAAAAATAAAAAGGKKEEQQIIMLYCGCICWSDSLQQVFLNKTLRVCIPLMCSCSSSSSSSNSSNSSSSSSNSSSSSRRKEGGAADHYAVLLLSLNRRSPEGCCCSAAPQQQLMLQLLPAVCVRSELPFGVYAQLAAAAADSRGALLLADPQQQQQAAETSCCCFEPAAAATLHALAAAAAAGRTVGLLPQSLLSYPLLPPQQQQLLQQLQEQQQQQQQQQQQQQQQRKQQQQQQAALSLEAVQSVSPPLLLRLADAAYWQQQQQQVQSVSPPLLLRLADAAYWQQQQQQQQQQQQQQQQQQQQQIRWTDTIALLFRSDFSFGGASAEKQQQQQQQQQQQQQQQQQQQKLWRGAHCSSNSNTSSSSSSSSI
>EimPraeHoughton000622_none_TGME49_225690
MEAPQQSSLTLITPGCPSIPHSSSSSSSNPSAIFSHPHYPWLPLNPPQQQQQQQQQQQQQQQQQQQQQLLLQQQQQQQRQLLQQLRHPTHCLVFGAETNENTPVSFAAAAPAAAAAAAPPAAAAAAAAAATAAGGKPLYHAEAWSCCCSTTASSGARGRTSTPSSASNKAANISSPLTICCSPHLVWPCSSSSSSSNSNSNSNRNSSSSSSSSNSSSSSSSSSNSCSCEQGKATWVFQKSSTPASALVEGQRDSAAAAAAAAAAANVAAAAAAVAELPVVQQLLQQLQAERLSCCAAATDLDDDSLLWYGETQAATRGVLAAAAAAAAAAAAGATTTATTTTVTAAKAATPAAAAAAAAAAAAALQNVDTASQQQQKQIFREWAAAAEELQTAATQQLAALHARRQQQQQQQQQNQQHPQQQQQQQQQRTGKELQTAATQQLAALHARRQQQQQQQQNQQHPQQQQQQQQQRTGSGEEEAQQQAWHAAAAAGRYDFAAATAATRAAAAAATAAAAATAENVAVAAQLEERYLNISTSIQDRLVAAAKSVSSLFPAAEVYVHLTLLREQLTREFAVGLRMTAAAAAAAGATKAAAATKAAETSLTDSATAATAAAAAAAAAAAAAAAAAAERENRSCLLLVVGEKQHLLQQLQQQQQLGAAKQQLLQQSPALQRLAAIEETLWGGCCISRSSWLLAVAAAVAAVDCLAAEMLQDMSDAVGRMRGNCELRLQQQQLLQLQQQKQQQQQQQQQQQQQQQQQQLEQEQQHLRPRRNTAPAAADTQPFSLLPAISLCPVAAAATAAAATAAAATAAAATATAAAAALARCFRVHSTASNSNSNSSSSSSNTSSRNCCCCTEKQQQQQQQQQQQQQQQQQQQQQQQLLHWHAASEFTAPPATATAAAAAVAATPAAGAAAAAQKHLLLQQQQQQQQQQQQQQQQQQQQQQWLLAASA
>EimPraeHoughton000774_none_TGME49_225690
MKSRSIFALSALGVQQQLLLQQQHRQQEELLLLLLAAADGAACRGTQPSFSLKLELPHEAAAIAALAAGLQQRVDSRDPQQQQQQQQQQQQQQQQQQQQRQQQQQNRKLQNKPTLFWLRGVHTSPHVAAAALRLLRGCCEEAADAVLLLLSRQPAALLSLQQQQQQQQQQQQGLELVGDMMSSPSCLLAAQTLRRCLLRPTAVHCFSNSSSSSSNSSSSSGGSSSDSSSNSSGRGCFCCSRPKLGIEPPAAAATCAAAAAAITLREAAAAAAAAAAGNASSVLLQQQTCALRTRGELLLSVSRFMLLLLLALSVPGISIHPGVLPLKKEAAKTACLLLLLLSGRDSSSSSSSNSSSSNSSSTSCCSCWWLPHCAAAAAAALDPTLTAAAAAKQASRYSLLLLPCGGICSTVFLPRCCCSSSRCCSSFLLDALQAAAGEPAAPAAAAATATATAAAGGCVWIEAAGAAALELLSACADCLLQQQGLHSNQLLRDKRAAAPLLRQQQLTGDSLFSVLTAAANPLVLQMLLGAASRFVAAAAASMGPAPLQQGELLLLLLQQQQQQQQQQQQQQQQQQIPLSKAKTDEILAAAPQLLSLLRCIECWFAAAAGDLLLLPALPLLSTCMLPSLLLLLRACCFMESLCMRPQAAAAHTAAAAAPAAAAAAAAAAHTAAAAGELRDTPDKLCAARQAAASIAEAAAETFIRGVSLMAVRNLPTDGDNCSSSSSSSSSNSNSNSNMCCCSNSNSSSNGCSRRHRSSFRLQQQQNSVPMQQHEVCRLQQQQQQQQQQQQQQQQQREQLHTLCVLERLLLFSHICSGLHPDMTGSSSNDSAAAAAAAAAAAGAAAATGAAAAQTSRVLGCITSVFAAEICAVSVLVEAETAAAAAAATTITATEAAGVESKAAAAATAAAATTTTAAATRSWLSPPEFFRICCTLCSDALRPSPPSAAAAAAAAAAAKDCQDGVQQQQQQQQQQQRSPHMSSRHQQQQQQQQLLLEDRLLQREQQLEDLTAISCSHRAAVCVGLRGGALLLLQHWLCSSSWKAREKLRPAVAAAEGIARAVRTLQQTLQLPQTAYIIRQTGLTTTAAAAAATTTTAAAAADAATVAAANGCGHHQQQQLLLLQQHQQHHHIHQHQQLQQHQQIQQQQQQQQIHQHQQQQQQQQQQQQQREEFAALEAALERCAGVWMRQITLRLVEVSAFPEPPAAAAAAAAAAAAAAEQQQQQQQQQQRQPWAAFESILHAVAAVVHAADWRSSGALQQLLLGLLSPLSRLAPSTTAAAAAGTTAAAATAAAAAGGGDRCLPWVLRSHRLLLSSALQLLGALDWWLLQQQELLPSVLLLLQQSVLLPQCRDDCFPLSSKEDHLGSVSLLKLCLAADTPAICCWRQQQDSPISTRGFCIFALKLVENVAAIPAAAAAAAAGGGGGGAGAGAGAGAGAGGAGAAAGVGVGGIGATTSSNSSSTNNNSNSSSNSNSNSNSSSSSSSVPCTWLEAEKQLCMQSRHCVVAVAGRLLAVACRMHVGLQIQRLAQQQQQQQQQQQQQRQQVLQQQQQHESYIVAELALLQGQQQQQQKQQHQQQLLLQQQQQQQQLQQQQQQQQQQQQQQQDPYIIAGLVLSRHMQILGELVRQLLQLKKRFLLLACNLF
>EimPraeHoughton000797_none_TGME49_225690
MLDAHCSSSSSNSSSSSSNSSSIEIYVCLDLQQQQQQLQQQQQQQRVYLDDVSVSLQVAPRCQFVAAAAATTTAAAASTTAAVAATAAAAAPAAAATTTRQLPSEAINSIQDIAPVCGNGSSSNSNSSSSSSSCSSSSSSSSSSSDCAHTDSEWLDSSSSTAAAAPAAPAAAPAPAAAAPAPAAAATATAATAAAAAATAAAAAARFYPFLGFRKDVGGFLQREGLLQQLLPQAAAAAAAAAAAAAESKVAAADDRPEDIAAAAAAARAAAAAAAAAGFAADEEKHIAAAVGTAVGNFKGFAAAAAAAAATAAAEEALQQIVTHVPAPLTPHQQQQQQQQQQQGDRSVYWELVALHALQQQQQLQQLYIHPDLTAAALTAAAAAAAAAAHIPVDILGSYAYYCRTSPLVRECAVLCRRPLLQQQQQQQQQQQQQQQQVESLLDVLQQQRGEAAGPMQQHEAIALLLQQEEQVLDLGAFMLNRQQQQQQQQQQQQQQQQQQQQQAVIPVLRSIRVYGDAADIVAASVDPEGTDKPILLLRVSSKCCSSSNSSSSSCSSSSSSSSRQTQLLSPWEWLPAAADLESISGFEFDAATTAAATAATAAAAAATDAAKAAAAPATSSATPAAAAAAAAAAAAAASEECIGQSSDRTEAESLNPAAAAAAAAAPSAAAAAAPSAAAAAAAAAAAAASTKAFVLFAAAVDSRTLRANKILRLDFKPAAAAAAAAAAAAAGPSPAPSAAAATAATAATAAATAAAAAATTAAAAAAATATTAAAAAKADQQQQQQQQQHSVPLCVGPAGSMKHLLLPQQQQQQQQQAQPLPPPPQQQLSQQQQEQQQQQQQRLLPLLLLHRDNVLRLRDVDITLKGIAVYAQKPAARNVLLVIKPPAAAAAAAATAAAGGTGAAEEQFLPQQEQQQQQQQQQQHVPLISDASVAAAESAADAAAAAAAAAGGGEAAAAAAAAAGSTCR
>EimPraeHoughton000942_none_TGME49_225690
MRSDDEDIEFTDLFHKQTFVVRRGVSAAEQQAEDAAAAAALAEAAAYPSIDLQQLQQQLQQQQQQQQQQLQQQNKLLALPFIAALQQQEEEEEELQEEQQQQQQQQQQQQQQQQQQQQQQRSKRRRDPSPETAAAAAAGNAAAKKTKRIYQQQQQQQQQQQQQQQQQQEGKKKQRRLKRPMQRKNRKCSSSSSSSQPNFLLNILVSVLSPYHRVAAAAAAAAAAAPNSSSSSLTYSSSSSSSSSRQQQQTATAAADSSSDRTNCFSASSTTPDAATLLVLNR
>EimPraeHoughton001156_none_TGME49_225690
MNSPPGTSRHSSSSSGAAVAAASTAATETATTESPAAIRSAAAAQAAAAAATAAASTAATASAAAAADMSCRCGACLFPPRPDFCSPSEAARRSSTSSSSSSSSSSSSSSSSRLSPLESPPRRCLIQQFTRCAYVTNNNNSSSSSKSSRNSSSSSSKRQQQQQQQQQQQQQQDLLPLDSLLLLSEYLLGNLLPSLLFPFCSSDIKPSCPSLTNTNSCSSSSSSSSSSSSSSSSSSSSSSKGECECVVLLQQQQNGFAFVSDRLRAQRQGLLLHLQQQQQQQQQQQQQQQQQQLTAASVLQTTPQQLLQAAAAAAAAAAAAATAAAAELLRLKQLVEQLSSLLV
>EimPraeHoughton001221_none_TGME49_225690
MSPCSSSSSNTAAAAAAATTAAAAAAAAAELNQEEAASSLLQQQNDVSLPPYPGKRPLLVFVSLVSAAAAAAAAAAAAEPAAAVAAASRGLLLLVLLLLLLLHVLLLQQQQQQQKKVDCLKGVPVDLGLKESSPDPYFAQHGPYSSSWRKPPGAPREEEGMGGPCILGWTGRCATRAAAAALSSCLLVALDVGFLCCGLVLRCLYSSRQQQQQQQQQQHRQQQQQQQQQEERWWCGSPSLRYGAAADQKNTAAAGAGAAAGAAAAANWQRQQQQQQQQQQQQQQQHRCPDARVWNLRCMGLAAAAGAASTAFSDDYEQQQLYTEESTAAATGAAAAAATAAAAAAAGSAAVNWKAIEKPFVNIFCPVNTAEARAVCAEQQQRLLLQTAPAAAAAAAAAAAAAAARRPQTQQQQDTEPPQQQQQQQQNGLDNSGSSDTGAAERTAAAAAAAASAAATGTATAAPPAAAAPPAAAAAAAAAEEHVGTAAAAAAAAATGDIEQLLLRPCCSTWGQQQQQQKQRGVVAVHPDWNVGICAAAFEGDSSVFLWCLSSQQQQQQQQQQQQQQQQEADHMEAERIILKAVLGK
>EimPraeHoughton001406_none_TGME49_225690
MHRWYCSSSSSSSSNSNCSSDNNNNSSNSNCNCSSSDSSSTKKTPSDTTSAGESEQQQQQQRQQQQQQRQQQQQQQQQQQQQQQQQQQLDTAGQSRPTETSSLGRSLAAVHAAAAAAAAAADTPAAADTAPAPATADTAAAADTPAAAAATAVQDASTPQIEFDKQLLLLHAADRRYCSRSSSSTISPKELQLLLKGPQQLLLQQLQQQQQQQQQQQQQQLQLEQLLQLVKSIKRLARPYRHLLQQQLLLLHRGPRRPAKEAAAAATTAAAATAAAAAAQQESSSVKGYTGKAEITDGPLATAAAAAAAAATATATTAAATTTTAALEAASTTTAAATAAATTTAAAAATPAAAATLAAVQIAAIKEGLRDTQRVETAAAAAYQLQQLVRQVLLLSIRLLKQQQQQQQQQQQQQQQQQQQAKQQHVLQQQGSRIALRDDMLKQQQQQQQQQQQQQQQQQLLLVQLLQQLRCLRICSPDFVAAAAAALRRERQLLLPPQQLVLLLDMFAAAFVRMQQQPAAAAAAAVAATAAAKTDASSAAAAAAAAAAVQSFFMMAARELHRLFRLDARHRRLLRQQQQQQQEQQQQQEQQQQQEQQQQQHLLLLHPGEIATLLSAFTRVKVVDIQVYTHLTSTYLTRVLQQQQQLQQQLQQQQQQVLLQQQQQQHLPAADGRTRCRQLSRLFTACVDAVAAAAAAAAATATAAPRSAAAAAASAAARQQQLAATSRRRALKKTTKAAKAAATDQAAAAAAAAADPAAAADPAAAAAAEPAAAAAAAAAPVAHLLSRCLPPLSRGLSSELLLLLHSFTAREGLLLLRSGCQLLLLLQQVQQQQLQHAYELGLKLQQKNIERSKDKENRAAPAAAATAAATAAAATAAAAATAAATSAAATAATLQAQPGERQEAEEETASLLAEGRRDSAAAAAAAAKTTAAATTAAATAAEAARLLQLRCLSSLRPLLEALVLRLSDSSYELSLQQITQLLLLLQRVDSFAAAATAAAPDAAAADRAAAAAAAPLAALMMSRPSVPFHLQQLLRQQQQQQQQQQQQQQTMQGSLALLPPEQQLLLQRSPPAAAAAAAAAGSVSVSLLLCTSRFVSAKGYGAAYTLQNSAAAVAAAAAELLAAPPVSSLLSVSRLVAAAGALSKCLAAAAAAAAAEPTHTATVAAAAAACAAAPESSSSSSSSSSSNSSSSSSSSAFEAASEDAEEDDGFLLPSISSSISSSSNSSSNSNSSSSSSSNSSDKRIEQQERRSAAAAAPAVFMKALESVSGVLLQQVQQQQQQVQQQQQQQQQQQQQQQQQQPLLPRKACSSSNTSELNAAFVAEAESSPSSTAAAAAAAAPAAAAAPAAAAAALGDMLSLREVSLLLSAILKAAAAAPGHPVCFYLLQQQQQQLQHEHLRILAPTLQQTVSVLTTAAAAAAAATTAATGAAAPPAAAAPAAAAEAAPAAAAAAAAAAAAALLPSSQLPCVSAAVLASSLLDIVVGVYIKLENNRRTRSNSSNSSSSSRSSSSNSSSSSSSVEDEHTIAETGVALLAATCRIRQQQNLLLLLQGTADAEQQQQQQQQQQQQQQQQQQQQQQQLAILLCESLSRGAPKEADFFMRAASAARRFILQQQQQQQQQQQQQQQQQEAAEGAGVEVSLQLAAAVLQSGSRKLQQLKAAALAAARLLQQNSCSNLRASTAAADVSTMVESLRRAAAEGLSSCMHVSTMVESLRRAAAEGLSSCMQTLALLSSACQPKAPLNAAAAAAAAAGGCMQQHEDELPLLLLLLARAAAETVRASQICLCLTLLRFASAAEGRENNVERRSAEFLLLLLQQRLLLLQQQQLQQQPQDLRSLPELSAAELHAAAAAVQRVGIADPIKATLQPLLLLQQQQQQQQPQQQQQQQQQQQQQL
>EimPraeHoughton001672_none_TGME49_225690
MPRRGVYTCTDGVWRRHTNATSYQEHQHQAIIQQQQQQQQQQQQQQQQQQQQQQQQQGVAQQIQQYINYIPTTNHLRRNRQLRGTRRKTSYLYTKRYTTAAAAAAAAAAAAGRDNDDLNAAAAAAAASNNSSSSSSLFRGTTTRWGNAATAATAAATAAAAAAAAADPQQQQQIVFLQQQQQQQQQQQKRHRSPHHHQQQQHQQQHQHQHQQQHQQQQQQQQQQQQHDENMQVRSDARSSSSSSPQHQHHQQQQQQQQQQQHTYNKREDIYISESEEYKVDLFKVTTGDTRRSSRHRSSSSSSSKKYRDNNNSNTTTTTTTSNNHSTPIRSSNSSSSSSSSSTGVDPMTSSKSTGDSSSIDLSLEGRTPQQQQQHQQQQQLQQLQQQQQQQQEQQLQQREEASESIVVGSTVTACVLLEPEPEIENPRASSTAAAVAAAAAAAALGRSRVAAAAPPSLSRDVGLSNQQDVSTSSVGTAAAAAATTAAAAAATSTQTISSSSASSPPAAATSAAAAAAEAAAAAAAAAAAQDIHPTHRNPQAFARPSPQDINLRLVYNR
>EimPraeHoughton001752_none_TGME49_225690
MRRCCCNSFMLLRRQQSLLKSLLKPSPHPPSFLLLLLLLLLLLLLLLFIVIQEEAIVPVAASASAAAAAAAAAATAAHSYPSPAEAAAAAAAAAAAAAAADPRRTLFPALPTKVALDPPPVDVVFIFDKEGGGPPGAPHQTLQQQDSPPSVAAAPAAAAAAAAAAVAVAVATQQQETPQQDPQQQQQQQQQQQQQQEPQDPSPSSPLPEQQQQQQQQQQDQQQQQQQDQDQQQQQHEDEYDDEKPPPLLPFFLGGPRPPVPFLLPSVRDNEKDLLFSVLKGGVIKVGLQEKYI
>EimPraeHoughton002325_none_TGME49_225690
MAAAAAAEAGALEALDMDTAAAELAAVLQLYGGATGASQQQQQQQQQQQQQPQQQQQQQLQQQQQQKEGTRPAAQGRTPNAKRTCKQQQQQQQQQQQQQQQQQQQQQQQQQQQQQQQQHLLLQGDEQHLLQHHLQQHLQQQLQQQLQQQQQQQQQQQQQQQQQQQQQQHELTCSSADQLSASQWALLQQHLQQQAARRKASSRSMSVRSSRSEGELLEGGASMFSPKGAAAATAAATAAAAAAAAAATPASRAIGAQGLASRLQHQQQQQQQQQQQQQQQQQQQQQQHGNEQQDTTVLLQALKALLLHRQQTRQEADLHASRLPLLPQQQQQQVQQQVQQQQQQQVQQQVQQQQQQQVQQQVQQQVQQQVQVQQQQQQQSNNKDIEADLLRLVARSAALLGSDRNTGGGIAPMSADAAALQQLQQLQQLQQLQQSACIAAEPRQTQTAATAAGPPQQQQQQQQQQQLLLLQQEGEVEELRQQQQQQQQQQQQQQQQQHFRSSSMQLEFVCSVFIGNSSSSSSSSTSAPPPCSWSSSALSSLVGPVTASSQGFGSSSSSSSSSSNSSTASASQTAAATPGASAATTTAAAAAAAAATAAAAGSACCSRGSSNEGDGGDEEGTLQSWRRAVCVILEDVLENCILEVGAELRHRSSSSSSSSNSSSSSSSSLSRERLQFAPMVGRLKAIAARSSSKAELRPFLRLFSRSICLGVVPSKLSTDMQQLLLDALGALDDAMAASRAFAAPAQQRQQQQHQQHQQQQQQQILQQQHQQLQHQQHQQHPMQQQQIQHQQQQQLQIAAAATDITTTAPTIAASTTPTASNTTATNTAPTAAAAAYTAAAAAAAAATAAPPTSAAIYVLQATGYVWKRGFVCRDAQQQQQQQQQQQQQQQQQQQQQQQQQQQQQQQSA
>EimPraeHoughton003046_none_TGME49_225690
MSTSSSSSSSSSSSSSGSSSSSSSSRGSAAATAAAAAAAAAAAGYKRSREKLRLRKQRVCLSAAAAVAALGDLGCYLSPKLLAAAAGVAARAVSVQQTAAAEALHSESPAAAATATAAATAAAAATEPAAAAATEPAAAAAAAAAAAAALLQRVRLRLEELGPADLAALLACLHRCSFAPQQQQQQQQQQGQLQQQQQQQQQQQQPLLHVELLLLRKAALPALASSMHLLKSYQASLEVQRVLWGLLCCCWGPHREAALQRLRQILLAQLSLLQQQQQQQQQQQQQQQQQQQQQQQQQQQQQQQQIWAAPTFREAAAVAAALQHLGCLDALLLQQLWRCAAAASVAVDGRRLAAAAAATHLKDRGLLLSLWGLLQRIMRPCCSNSSSSSNNNRFLAPLQALKPNAAAELTAAAAAAAAATVPAVATAAAATTTTTAAAATAAVAADPPAAATAVVEQEAAEAQVYLQRIRREQQLSHIAVAAAAAAAKAEDAFEQLLLETTAAAAGGFAARAPPPLLLLLQQSLAALLRLRDALEEDLLHRVSPTAAAGSSSSSSSSSSRVPAAAAAGAAAGAADPRVAVAWARAAAAAHSCDAAAGSVHAALLLVERHLVGSRRQLEEATAAAAAAATAAAGCVPVRHLQQLAAVAALLHAFSVCGVRPRGAIHSLLPGLRRAIYAQQQQQQQQQLQQQQQQQQQSDFGDEAFVWLCWADILLSLVELQVLGRYPFVSGGAAGAAQQQQQQQQEQQQQQPQDSSSSSSSSTNRSSGSSNNTSNSSSSSTNTSSSSSSSSLQRHIRWRGEGSRAAVVSRRGRADNPLQQQQQQQQQQQQQQERRCVCAASAAA
>EimPraeHoughton004111_none_TGME49_225690
MFCFVLSERKINTLKTAAAAATTKDSSSSSSSNNNSYKDSSSSSYKKQQQQQKTAAAAAATTTATRIAAAAATRSSSSSITRRHRMHGRFSSSCIVFSLLLLLLLLLLLLLLLLLLLLLLLLLQVGVVYRQTAFVCYTGIAAAAAAAAAAAAAVCFTIHPKSCSCIRLDLNPNLLLLQQQQQQQQQQQQQQQQQQTPSAAVLHLSSNNSKYKNKHAADEQQQQQLLLLQQQQQQQQQQQQQQLQQLPLSPKKTQNNKQRCHLQQQQQQQQQQQQQQHQEEQQEEDLCLRQSSTDSSISAQKTKQLQQQQQQQQQQQQHGDDVRAYSSSSTEVNSIEDCSSNSGCCSGGEYNILCGDILTSSSSSSLFSSCSNSSSSSSSSNSSTKLDIPIGSLDEAAAAPEEEEEGAETAAAAAAAAAGQQLLLPHHQQQQQQQQQHQHQRHQQQQQQQQQQQQQQQQEEEEDRRQLVCLVCLLE
>EimPraeHoughton004175_none_TGME49_225690
MSCGFVSPNDEEGAAQLQRCFAALLLLLLQQQQQQHWSSLRGLEIAGDIREQQVWGAFVAAANQRIQLLRASLPSLQQQQQQQQQQQQQQQHAAAAGKADTAAACPDLKITEAESASASADKTEQQQQQQQQQQQQQQQQQQQQREELRQLLHVLQRLLLLRPNPDEVAAPLLPIRVDEAAAAAAAATAAAAAGAAAAAGREEERLEEEPLLLAALGLIECLLLAAAAALTPWCSSSAAAAAAQHRILRLLASSPAFSQQQQQQQQQQQQQQQQQQWLLLPSVDVLVLNAPHRNCSLTRLLTADIDNICCCSSSNSSSSISSAASWDDSRSPSTEDLYPSAAAAAAAPTAAAAAAAATAAATESLRQRESLSHVPEEEEQHNLPLGVRTPQWAWHYKLTKGKLLANDEDEETLQQQQQQQQQQQQQQEELSSAAVMHRLGDTGAATTAATAATTAAAAAAAGIEGGALRYFGSTVSVRPSVLAAFLCHGDELQQLLSLISSFSKPLPTQQQQQQQQQQQQQQQQQQQQQQQQQGFGRVLKSLYICNAIAGRLHVMYGSTPAAAAAAAAAAADAAREQQQQNCRRASAAAAAAAAATVATGIMQDSSYEASVETAAAAATAAAAAATEAAALTASFLEPAAAAAATKETAAETKRQLYLSLTSRRFRGTVEQQQQQLLPQLLQLHLKRCSTLLQLLICPSLQQLLLQRTSVSVYSLLLALNCCRSSLRQLYVHRIKGRMTQQQLQQQQQLLLSLQQRYNLSEMQQQVDPAAAPAAAAAAAAAADCLDGRATEDTAAHQQQQQQQEEQEQQQQQQQQQQQQQQQQQLLLPELEHYGLSPSAVCTPY
>EimPraeHoughton004199_none_TGME49_225690
MPPAPPPIAAATAATATAATATAARATAATTQAAATAATATTTTATAAGTAAATAATTRAEQQQQQQQHQQQQRQQQQQQQLQQQQQQQQQQQQQQQQQQQQPTLFFVSSATAAAAAAAAGTEAEAATAAATAAAAAATAAEAAAAAAAEAVDKETDSSSSSSRSNSSSSSRYSRCSSTTIIIISSSNSNNSNSSSNKNNSNDNSNNNSSSSSNNNSSSITILRIAMVSTATTTKQKQQQQQQQQQQQQQQQQQQQQQQQQQQQQQQLTYGKV
>EimPraeHoughton004412_none_TGME49_225690
MNAAAAAAAAAAVIDNTARAAAVASGAAAASATATATAAAAAAAAAAAAAGGAPAAGGSGTGGGGAAAAAAAPAPAAAAAAAAAAPAAATEDVSLLLQRVVTRLAERQNRAADCDGSRGRPLGDLETLETTIYSSSAAAGGAPAAGGSGTGGGGAAAAAASPRSRQQEAYEQQLPQQQQQQQQQQQQQQQQQQQTLFKSNKDRRQHRYFPVSLVFCAAERRHIIGANTAEEAAADLRTKQQQQQQQQQQQQQQQQQQQQQQQQQQQLLQTECGDPCWGAVPAATIGEFGLKATLLEGESSGSSSSGCSSIHCSSSSSSSNNSSSSICGRTRRVGDDVGSLASTCFSLDFNIPSSSSIACGLTGEAELQQQQQQQQQQLSPAAAAAAAAACEFGAAAAATVDEGDSVGLEQLAAAATAEDTAIGGGGEAAAAAAALSAAAMQWLDGSSKETGDNEDKEAAAAAAAAAAAAAAAAAAGTPAAATEKRWDGEEETLLLPLVELQGLSAGSSDTAAAAAAATAAATTAAATAAATGETEERKRFMSCFVSLLKLIQESEAADISKRSPFKGGGVEETDALQQQPVDRDTELQP
>EimPraeHoughton005122_none_TGME49_225690
MQAVLPPLEKKRMRRELSLLLRKQPGAAAAAAAATAATATTTAATAAAAAADDDYDDDGDTAATVRLHFELIPDPLLPLLPLLQQNKFSTDGSNTVLQLSRFIAARLRRQQQQQQQQQQQQQQQQQQIGELRLYTKEHRRPLPPSITLAALHHLSLVYPTESLVLYYTTRNYGDDVAAATAAVAAAAAAAPATAAVAAAAVATLVAVGWLPRLLQQFVAFAAAAASCAAGFDAVRRLLTAAAAVAAAVAAAAAAAGGGALSGIRGHITELSLLQHLDNPTGRSPSQQQQQQQQQGNRGGFLADRSTSPCNAGAHRASAAAAAAAAAAAAGTSPRGVSSSSRSANGPAKAAAAAAAAAAASPAVAAAARTAAAAAASPAVAAAARTAAAAAATPAVAASANPRGGYRGVSSSSASAAQAAAAAAAATAATAAPAVVASPAAAAATAATQRTFSAVGVHPNAAAAAAAARRPLAAAAAAAAAPSAPTAAATAAAAPVAAMAAFRPAAAAPSAAAPAAAAAAAAAQLDCFTPVAAAKPWGGFAAAPAAATPAATAAAAATAAATAAAAAAGNILSDASTPKGGQGRPIGN
>EimPraeHoughton005149_none_TGME49_225690
MALRLSILLAFGLACAFSNSAVSSAPAGGDILGGLLHTRTGEGRYPFNIFEAPAAAAAAPAAAAAATGAAAAGAAGGPGAADAKPPAAAAGTAANDAAAAAAADVWQGAANAAQRFFDSLSFNWPTPQQQQQQQQQQQQQQQQQQQEQQQQQQQQQQDANPVSILPVVDTRPMSFLHEDIESEDIESAAAEEYDSTDLAAAAAAGTAAAAAAATAAAGSPAAAKRQSWDSRSWPGSAEGAAYTPEDMLVSPIDQQQQQQQQQQEQQQEEQQQAQVKHMSAAAAAAAAAAAAKSCSLAEAATAAEALKCHIGHMGLSLSNAAAAAAQQRILAAAAAFPAAAAEHLAAARHRMHQAITRWQASRSSSLNDQQQQQQQQQTTAATAAAAAAADKPFDSASFMARAVMHAQQRMEGLHAAVLRDSSSSSRGDSHKTRRPTPTAAATAAAATTAATTTAAAAAGGWWEETGLPLSRANMHRRVCSIYTRQLPQSLDQLLEALRYSLQQQQQQQQQQQQQQQQMKQWGPTNKEEETVEEEVFKIILSVLKAGNFAAAARTWMQQIREQVAAYLLQQLQQQQQQQQQQQQQQQQQQQQQEEVLLLSAGDMIDRLFSPRRLQETDKYKDILPSPWMPQLLLLAAAGDTAFDIFLLSPQRPEVFASAAAGLAKAVAAAAAAAAAGAAATGQQQHQLQQQQQQQQQQQQQQQQLLLLSPPDTRTVYTAGELAAQQQLSLLLESKPLLLQKIIAVEKWWSAGEDTLAAAAAAASAAAAAAAAAEGFLPPRTAATAAAIVSRMLPEEQDAAAALLQHATQQQQQWAYAAVSIHPEKVKTTSDLLLLLRKADEFAAAAAAAAANGDTQQQQQQEIVQGLLELFHEDSSSSSSNSSNSSNSSSSSSSKGLPPVAVYMELLLAAAATPQQQHESKQHEAFLSERPSKQQQQQQQQQQQQQQQQQQQQQGYHQDVSASTSSATSAAAPSPAAAAPAPAAPAATTSPPPATAAAPAAAAAAAAAAPAAAAGGGNILFTSKDSAYLWEAVMFEVVLKTADGYVLAADNYKPLIYKTYGRVPQQQQQQQQQQQQQQQQQQQQSPKGSLQNARNILGSFMPNNVEGVVNKDCIGASYLLLLRARGPGPSLEAAARAAAAGDAAAAAAAADAEEAQLAYLVGCISNTIGVDPAAVQLCAITSDKRRIAFRVSSLAFEDAVIGAASWRRFLLNAAAPIHKTLEVDLTAPPAITRQQQQQQQQQQQQQQQQQQQQQVAVQQDDVLVSFFKTSTTFSSFIASSSSSSNSSSSNSSSSSSSSKKRQRETDSSTKTKTDSMPTWVFLLLGVGSLLLAAVAAVTAVLAYQLLQQRSQAKARADAAAAAAEAAAAAAAAAAAAEGTASNADSVEAAAEAAAAAAATAAAAETEKALCSNPQHSTRMQSSSSTAAAEPVGAPRQQQ
>EimPraeHoughton005952_none_TGME49_225690
MQLKGLDTNESTPPALDLSSLLGAGRQQQQQQQQQQQEPAAAAAAGSSIASSTDNSTPQQDHVQQQQLQQQLQQLQQQQQQQADNPVFAISSTGVVLRASDPGAIRLKQDAAAAAAATAATAATAATAATTATAAATAAAAAAAEGDMQQASQQLQRLLSSFLDNTAQAQQRITAAVAAAAATAAAAAAATAAAASAILGDDEETAQALQEKESLPPHEV
>EimPraeHoughton006378_none_TGME49_225690
MNSITSSSSSSIRRSSLSRWSSSSSSSSSRRGLMGSLLLPKKEQQQQQQSEHPQQQQQQQQQQQISRKLLPQLLLLGRVIEARSPTELLRLLQQQHRQLNADAAATAVIKFAKLLQQQKTPQMSEQTSGYSSSSSSSNSSSSNSSSSSKSRRIRGMSTEVLLQNPTQVEARLLHPQQQQKQHGQQQQQEQQQQQQEQQQQDLLALQQLRCSGLSLLLWGYTKARATEEFWCGLVAVLKSKLHLFNPHEVASLLYSFARTKDQRALAAAAAAANEPGQAAAAAAAAETEAAETEVTAAEAAAAAATAAAATAAAEAAADPEGASLGVRAAAECELTTEAEAAAATAAAAAATDPEEAAVDPAADPTAAAAAAAPDTAAAAAAASSTECLLSLLAQRAAALSAAMKGRSISTAALALTDLVSSSNSNSSSSSNSSSSSSSSSNTISSSIAASKSAFMAGAAKQIIQKAHTFDPQALILLLYSFSIEYQQQQEQLQQQQQQQQQQQQPVQLELLAATLDSLAAALQKQQQHLQPQGLCIGCLVLSRTKWKDKHRLFKTLESQLLKLKSFHSFSLQQLIVLITKTEKLRCLDVAMAVEAAAAAGDSAKEVLYGLSNQAKTLAAADAFSTKELLWVSSGFARADFAAAAPFSAAAAKSLVNRWEGASSLAEAASFLVSATKFSSCRDTASQLLLQHAAAAVHAWPTRPHQNEQQQQQQQQQQQQQQEQQQQQQEQQQQQIEHKKNNCSEEPSYSAEDLRQHAFRVYLQLVIALARSDRKHLLNLEKFLATLDANLEECNTADWNEVQQQQQQQQQQQQQQQQQQQQQQQQQWRHNSNNSSNNIWISTGRIHRQLLQQQQQQQQQQEPEQSAARRSSSRSSKTSPYELDAEDFLATVRLRLGVSSPPDGPLDL
>EimPraeHoughton006981_none_TGME49_225690
MHWPLGRGQVSPHAALQQWDSGVSAAELSPLLDAARDNPTDAAALAAAAAPFGGLGQAVLLLFGDSACCAAAVGSSRKKIEGDTVRMQPVSPHQYQTASSILLPPGQDQQQQQQQQEQQQEQQQQQQQQQQQQQQQQQQGTLFPTSSDAEKVARFDAILYGRSPPALLQQQAAATAAAAAATAAAAAAAGDGVSPLLGAAATGGFGGEITVSSFEHQMLLLPHTKETRVGLLSDVSPFSVAAYMSLFLSLLALMLQQQKHNNNNKEEVEEEEEGGGGGETGDIIPLPDIPADKNVLLLLPGDDACNGVSPQLEGGDTPQDPAAAAAADTPEAAAAPAAAAAAARVPEGFRLFCRSLTRGCPAISGWGTAAAAAAADKKEETEENSLKIAAEETANIAAAAATAAAAATAAAATAATGDRDRRIRTRCSHSFEE
>EimPraeHoughton007013_none_TGME49_225690
MKELILQKTFIHGEAASEAPDVGLQQQQQQQQQQEQQQQQQAQQQQQQQQQQQMFYTAFQYSAVGPGELGWACLRLLQQLDAAVAAAAAPAAPAAAAAAAAATDTANQQEEAILDLFISSSSSSSSSSSSSSSPEDSSEDTSSSSSSSSNSSSSAAARLPAWRLLETLRAFLLHLRLRHPSTANSSSSSSNSSSSSSNSSSRCNEIVWNVLQRFLFESCAVESLLLGISSSSSSNSSSNSSSSNSSSSSSSEGSCDCDGCKRAAAAAAAAAGTTVTSPAAVMRQLLTLSDLSAAAAAAAAAAATVGGPSSFNSPLTYELGAPQLQQRVASALAAAWRTHTASLQQQQQQQQQQQEQQEQQQQQQQQQQEWLVGCTHTFVLRCGALPLAAALLLPLLLQGPPKAPDVLLQLLQQLQQSPSILLSSRDSTGRYHAAAAAATGAAAAAAAACCCCCCCCHKETAVSSAAESTAVMLRCCLQHGASGAPLSKAVFQTIGIFFCLSPLGGPQGDTLDGGPQGPPPEGPPGGPQGGPQGGGAQGGAQGGAPDEGLSNPLGVWGGLQAWGALKAAVVAVVGAPGGPPMLLHLCLQLLGGRGDPVFGFAAAAALIDILGGVCPLRGPLCSSNVADTADEAAATATTAAAIGAAAAAAATTTAAASSTCCRGDTCPACRLPVPFLSQLEQQQEKQQQQQQQQQRVLREVYEQLLHALLLRWSSEQQQQVLPLQQQVVLTFCLLRFLLRTAAAKAAARAAAAKAEAATNATAAAAAAAAAAAAAAADLSLGDTAAAHLMEGIHIRLLSAEETLRCCGMAAAEGFAAAALGTAGAPPKGTNSIWGDNGGAPPGAPQIEDEDDEGGPLVFKALTDKQLLLRCPQLLPLCQILQNSGAPQHGHEGGPQGGPLRGPLGGPWGGPWAIYSLHPLLRDAAKARQEAAAAAAATTRTTAAAAAAAEAAALSQSTGMGALGAPPWVHLLAALRFHLVGAPCISKPGGPLQSLHGGPPLEGPPTTSLSLPHGGPVQQEPLHGEGSPGGGPGGPPEGAPCEGAPEGGVAVRIEVETEEETGEETEEETDEDELRLAQLPDPKPLPTAAASQQGAPLGGGGPLGGGGPQSLRQALEWLEGTCVLGDLCSPDAAAAAAAAAAAADPSQGAPPDGEALYTDNLHRRRKTAKRLSLQQLQQQQQQQQQQQQQQQQQQQQQQQQQQQQQQQLQEAASQGPEQAVERPMEANHQQQQQQQQQQQQQQQQQQQKRFLSEVQIVPWGTLAAWLQETERGPGLGALTDTGGPWGAPNKTSMPKLTEAVLPQQQQQQQQQQQQQQQQQGQGCLMIETVRGGFEDIAEGLAETVKTDSDEVVPGAPLMTMRGP
>EimPraeHoughton007085_none_TGME49_225690
MIGLAFRLRRAFASYTLHRIRSSSSSNSSSSNSSSSNSSNSSSNSSSSNKSSRPPGLLRAAGATASAASSSSATPRGSFPRQLLRALPFLPPHQIAVSLQQLSRHQKKLPQQFWIAAAETLLKQQQPPAAAAAAAAAAAAGAAAAGATGNQVCKPQAIIQQQQQQLQQQQQQQDPPSRYNGYINNNSSNNSSSSNSSSNSSSSNSSSSSSRVSLVSQLQPEHCSTIANAFAAAGRPHPQLFAALNERFAAAAAAAAAATTTTTATTTAAAAAAAAAGLHPRHVSVHLNALGNLRMREAALHFIQIINSSSSSSSSNSSSSSSSKSSSSSSSNGAWPAIVASSSGCDLSMLFSALAKLQIHPGPLLQHMLQRLQQLLQQQLLKHQQQQQQQQPQQQQQQQHALDGRSAANIWASLAPLQNSQQQQQQQQQQQQQQQQQQQQQLQQLLLQLIDVLRIHILSQRLTPIEISLVANAAPKLILLLQQQQQQQQQQQQQQQQQQQQQQQHRFHLLLEAIEWHARTFGSYSSSSCGLPQQQVRVLLLRFCSEIETRAAAAGAAAAAKARTAATAAAAAAPAAAAAAAAAAEPLPGFAAQQICGILGALGYCGCCTAAAFAALCDQLLLLQQQQQLLPRDAAEAAAAMVALQQLHQPLLQSLLSAAAAAAANYSPQNITKLLCAAAHFACSSSSSSSSSNSSSSSSNSSSSSSKIAAAAAAAGRMQATNEVWRQQGIRLASAAAAAAAAAASHVQASPRPAAAARAAAAAPTAAAAAAAAANDAAEWDGESACRFLHGCFMLQLTNPSITSCEEVAVTRAAAAAADLELKAAAAAATAAAAAAAAGAAGARGAAAATAAGAAAARLAAALAHISVIAAAATRLSVCSSNPNLLLLLLFSRAGPMLQQQHVLLQQQQQLQQQQHMQQQQQQLQQHMLKQQQQQLQRQQHMQQQQQQQLQQQQHMQQQQQLQQQQLQQLLLQQQQQQCRVSMQSLSLLVLSWGAASIYASRHYRAAAAAAAAAAAAAAADVQFLTPIVLLLQRHQQQQQQQQQQQQHIIERDSSKAAARQLLVGAACWWHSHAAAAAAAAAAAAAAPPPPPAAAVAAAVPMQLLRLLLQILQFAEAAWSPSSLLQQQQQQLLLQQQQQQQQQQEQQQNDVCDMRAADEETSEMHVQVYAALAATLAKQQQQQQQQQRQQQQQQQRQQQQQQWQLLPEHQVGVYRIDLLLLPKDHTTS
>EimPraeHoughton007437_none_TGME49_225690
MLRCLYNSTAASSSSCSRQEPQQQQQQQQQQQQQQQQQQNCNSSNSSSNSSSSNSSSNSSNSSRNTPSSSNSSSSSSINIIIVVISSSKSNTINTISSKSSNTSSSSSSIKTNNSSTTINTLTTTITISSSSSTTTTTISSISSISSISSIIISSSSSISSIISSSSINNDGDMVVYSRLSAAFCG
>EimTenHoughton000529_none_TGME49_225690
MRVLRCSSSSSSGSTSSSSRNTSSGSSSNNIHSTAAAEPPGAEKECNNERAGLLRDSSSSSSRSNSSSSSSPLRFFTHLPPRKSHSSDSSSSIRVCCCCCCCFSRVTSKLLRHSSKAPALLLLLAAAAAAAAAATACFFFSNPNRGAPFGGPLGLQYPQGNNFRYKGPSWREDKLCVYEGLLNKNMFEGSSNRVSTAAFFTLFDFYLEPHKYIYEQEKSSSSSSSSSTSSSSSSGSGGGATSSSSRNGDTSTSSAGSGSSSSSSSSSSSKCGELDSDEFFLMGDEDRCRFWISSRCSSSSSISSSSSSKRDNYLNDLNSNFTSNASSASDLGYAFPLPIPRRPRAAAAAAAAAAAAEEGDPNRPPSKYQEQTQQQQQQQQQHESPYPSISSLIASHCGSRRNHENSSSNSSSSSSSGSSSRYSTTIVTGLWVLPPPPIAPHKSAAAYLQQLLLFLDLFQQEGLVIFADEFFYSKAQEAVAAAAAAAADAAEAAAEASPTPPTTAAAAAGAPPTAAAAAAAAAYHSRVCVVPLALSLLPHYELSAAVRVAAAAAAADPRVIIDWWNHPYFNEFYFVLQSSKMGLVAAAAAAAADPYSSSFFLWVDPPRSRSVFPAAAAAAAAAPPLQQPLPPLQQQQQQQQVFDGEFLLQQTKQQALLLQQTPPRIKKGFWSSSSSSGLFAAHQIYQPTIAGTAFGGSSKALRRVYPLWDSGLRALLSLSILNDEQHFYSFISSFFPSFFHVAPYHSFCAPHFLCLPRLTAALRSSSSSSSSSSGSSGGGGSSSGGSSGGGSSSSGGGSSSSGSGSSEAAAEAQQQQQQQLQQQQQQQQGWGSVAAVGLIGRLLNWFPYYSYFEVYDFISSHFNFFNYFNFFSSYKTTAAELNNYPYPLSWERQIPEALYVPHSSSSSSGSSSSKGGEGGDSMR
>EimTenHoughton002786_none_TGME49_225690
MRRRRPQTGTEESRGSSAAATAAAGAAAAAAAGSRPPPATPCAAAVCENLVGRTGPAGRGAAAAGAARGTRGAAAAAAAAATANGRRSAAPCPIAKVPPHLLAQVLAITAGDSSSSETERLKSVCVEWAKTISSREFTFLLPLRLSYVARRQQQQQQQQQQLQQQQQQQLQQFYFRNAASSSYHTNAAAAAAASAAPPLCGIAPGLLTAAPVPPAAAAAAAAAAAAAAAGPRSSGAVGGGSALLPASRFPDPGAGCPAAGPGAARTAAAGAGAAAAAAAIGLSAAEAADLRAQGTEGGLLLDGPVFGLSRSSCSAVCEWLLSAVPHTSRLLLQQQKGDIDYLLLESLGRLLLRSAPYLSHLTLADRRAAARLLPLQKECSSAAAGPKQLQLPAAAAAAATAATATAAAAAAGPRAQPLTAAEEQRLSVWLAQRQEERSAAAGAAPAAAAAAAAAACPRVTFSQLKYVRAAHANFLRSLRAPQLQELRLDLRLDVSSPLLLLSVCAPQLQQLLLRAQRSKILWLSFAAFLAESGAAALKTLEVHATHAPKNLSNFAKTTLAQMHSSSHLPLHHARALFAAAKPPQQQPAPGGDPAAAAAAAAPGDPPDAAAADPAAAAEAAAAGTSSSRDQPQEQQQQQQLQQQQLQQQRGLKSAAPAADFSFWGPKGLYFPSLVSLTCHSSLLETLLCAKAQLPLLQHLSTWGCRLRIGRFLAAAASLKTLQVSRIGCSCRSCFLLRVKRTAAASSSSSSNRNGAASSSSSSGCLSWRQQPAPQQQQQPQDQTISNIEEYGGSSAFLYRGFAFPKLKTLVLRPETGDGPRVWGLLLEGLFPQLQQLIFDGRLFHAFKDERLLRAHGSAAASAAAASAAAAAAAAASAEGEEALCLFRHLGVRTLGTHLGYVCSQATMQRVTKALPLMATVGPFVQQQQQQQQRQRQRQQRQVWKQRPAAAVPISSHFICCGASQERNGSLGAKWQSLVLTFFQVQQRQQQQQQQQQRKQQNRHSNSTRRCRDEQQQTRRSAQQPARRWPAAAAAAAVPAAVAEAVAAAAAQRPPAPAAAESEALTGPAAAAPNLLPAAAAAATPAPEAAAAATTAAEAPDSTTAAAAAAAAAAEATA
>EimTenHoughton008119_none_TGME49_225690
MLQLLGLRKGTAAAAAATVAAETRAAAALKVAAATTIAAAATMIAAEATATNGAAAASSLGFLAAAAAAAAAAPVLSCSSVSVELRRLNSCRIITAICYQITAAAAAAAAAAAAQAAWEAAAESHLRRHQSLAAPLCSKNSIKYYKRINLIIFDLFNNKRNTIGGVAATQIDPVYSPPGGPPLGPPATAAATAAAAAGLGRLVAAGPEVLLASCWQQQGGQQLRQQKQQQQQQQQQQDGLRLAAVPPTMAYSCAPREALLAARFSPPPVAAAAAVANEAAAGRPASLAAAAAAANGAPCLSPAVAYSSSIARTLEALKSLQQLLMKPSAAAAAAAAGAAAAAPGEDDATPGNLLPPSSWQQQQQQLLLLQQQQKRLRKQHKQLQQQQALLLLQQQQQQQQQQHRQQEEVFVRRIAAEVHVLVSAAADLRSPALQQLLQQTVGGAAAACRQQQRQQQQEEPSAATEAAAAAREVLLAVLTPSVSSSSSSSQLLLPPGLLHRLSYLSLNGLGLQQLPPLAAAAPLLQQLLLDHNCLTDDSLRSLQQLQQLQLLSLSHNRLRLPGLCSAAAAAGGSEQQQQQQQQRRGGPYRTGAFAADELPQPAAAAAAATLSSSSSSSSKGLFGICSLLQSLPSLLLLDISSNSLCSLGEQLQSLSLQQLLCCSNNLRELLLLQQLPQLLLLDARHNPIDVVGGLDCAPKLQRLLLSEQQQQQQQQQQQQQQGTEAGDIELCHDALESVDVELLPPQQQQPQQQQHLTEQRTATPTACNSSSSSSSRGTLAACRWLSVSRWRVPELQHLNISSSSSRSTPLQLPEEWLNPLSSSSNSSSSSNSSSSSSSGSLRPLPAACVFPRLCRLSVVGCCWSAAALHAFAAAPLPLLQQLDLRCCSLLLLPPEVFVNKPQLKLLLLDANPLLSLEALLLALKPIVPTLQHLSLRDTPMCDGLYPLLQQQQQQQHQQHQQQQQQQHETAMQAPPSFLLTESLYELMVEQQQRWQQQQQQQQQQQQQQQHESLATLIAQRDMFSPRDLKAAAAAAAGNSAAAGALQRSGVSKSRWVYRFVSRCCLLLLLQLLLLQLLLPCMFFLLRTLLHDALGLAAAAAALQASCCCGLPGAGVA
>EleDub003466_none_TGME49_225690
MTPSSLRTHAALNGRGMRTTRLSFVGYVAILCGAAALAARAVPAVLQAQAAPASLRTRHPRQLEDAAHAHGRQPQDALLAEVDRWASVVSSPGFLSVFAATPGWPESGAVSSSGAPSSAPSSAPSSAPSSSPSAAASAAVGAAKLGGLVNGDSQVESDPLFHSGRPPPPNSEVFFVKVPPNRSRNETEEWRAAGGQARPEGRPPEAFASPFELPANLSSVVVAYEVNDLAAVDNIQDFFVLELPPNGEPVDYERLIFNLIIQDVIDEMDHQQEQQQKQRQQQQQQQQRWLQLQQQQQQQQQQQQQTQRAIREQQYRGRRPLVHESFLPEPARESVGIEDSTVAAESASGLWLASASASGFGGVSLKELLEVPAGSSGAPVCSGCSGVRRLGAAGLPPFALPLPPPHFLELLRPPPGTGAAPFPFFGGGAPGASAPSTAAASPPFGPSSFGDPLSSLAQLSQFLPGAAGADLSSLSGVTSIPPGAMDAIPSLPSLFAALPAVSQRLGLPPAPGSGPAPSRPPAPELPAATPQRPPSPPPPAAPPAPGTKRFLLIPKLLVRSPFLRRFLLKRSEALLTPAQAAAVAKTLRPAVLVGPDRPPPDVRQVSLAFLPPEVLELLDVQISRQAEQQQRRKGNGHHDDDDDDDDDDGDDDAHTQRPARRTPHSDAGTSTDSPEVVAGTDPAVELKTKKTSEL
>EleDub003469_none_TGME49_225690
MTPSSLRTHAALNGRGMRTTRLSFVGYVAILCGAAALAARAVPAVLQAQAAPASLRTRHPRQLEDAAHAHGRQPQDALLAEVDRWASVVSSPGFLSVFAATPGWPESGAVSSSGAPSSAPSSAPSSAPSSSPSAAASAAVGAAKLGGLVNGDSQVESDPLFHSGRPPPPNSEVFFVKVPPNRSRNETEEWRAAGGQARPEGRPPEAFASPFELPANLSSVVVAYEVNDLAAVDNIQDFFVLELPPNGEPVDYERLIFNLIIQDVIDEMDHQQEQQQKQRQQQQQQQQQQRWLQLQQQQQQQQQQTQRAIREQQYRGRRPLVHESFLPEPARESVGIEDSTVAAESASGLWLASASASGFGGVSLKELLEVPAGSSGAPVCSGCSGVRRLGAAGLPPFALPLPPPHFLELLRPPPGTGAAPFPFFGGGAPGASAPSTAAASPPFGPSSFGDPLSSLAQLSQFLPGAAGADLSSLSGVTSIPPGAMDAIPSLPSLFAALPAVSQRLGLPPAPGSGPAPSRPPAPELPAATPQRPPSPPPPAAPPAPGTKRFLLIPKLLVRSPFLRRFLLKRSEALLTPAQAAAVAKTLRPAVLVGPDRPPPDVRQVSLAFLPPEVLELLDVQISRQAEQQQRRKGNGHHDDDDDDDDDDGDDDAHTQRPARRTPHSDAGTSTDSPEVVAGTDPAVELKTKKTSEL
>EleDub003473_none_TGME49_225690
MTPSSLRTHAALNGRGMRTTRLSFVGYVAILCGAAALAARAVPAVLQAQAAPASLRTRHPRQLEDAAHAHGRQPQDALLAEVDRWASVVSSPGFLSVFAATPGWPESGAVSSSGAPSSAPSSAPSSSPSAAASAAVGAAKLGGLVNGDSQVESDPLFHSGRPPPPNSEVFFVKVPPNRSRNETEEWRAAGGQARPEGRPPEAFASPFELPANLSSVVVAYEVNDLAAVDNIQDFFVLELPPNGEPVDYERLIFNLIIQDVIDEMDHQQEQQQKQRQQQQQQQQQQRWLQLQQQQQQQQQQQQQTQRAIREQQYRGRRPLVHESFLPEPARESVGIEDSTVAAESASGLWLASASASGFGGVSLKELLEVPAGSSGAPVCSGCSGVRRLGAAGLPPFALPLPPPHFLELLRPPPGTGAAPFPFFGGGAPGASAPSTAAASPPFGPSSFGDPLSSLAQLSQFLPGAAGADLSSLSGVTSIPPGAMDAIPSLPSLFAALPAVSQRLGLPPAPGSGPAPSRPPAPELPAATPQRPPSPPPPAAPPAPGTKRFLLIPKLLVRSPFLRRFLLKRSEALLTPAQAAAVAKTLRPAVLVGPDRPPPDVRQVSLAFLPPEVLELLDVQISRQAEQQQRRKGNGHHDDDDDDDDDDGDDDAHTQRPARRTPHSDAGTSTDSPEVVAGTDPAVELKTKKTSEL
>EleDub003474_none_TGME49_225690
MTPSSLRTHAALNGRGMRTTRLSFVGYVAILCGAAALAARAVPAVLQAQAAPASLRTRHPRQLEDAAHAHGRQPQDALLAEVDRWASVVSSPGFLSVFAATPGWPESGAVSSSGAPSSAPSSAPSSSPSAAASAAVGAAKLGGLVNGDSQVESDPLFHSGRPPPPNSEVFFVKVPPNRSRNETEEWRAAGGQARPEGRPPEAFASPFELPANLSSVVVAYEVNDLAAVDNIQDFFVLELPPNGEPVDYERLIFNLIIQDVIDEMDHQQEQQQKQRQQQQQQQQRWLQLQQQQQQQQQQTQRAIREQQYRGRRPLVHESFLPEPARESVGIEDSTVAAESASGLWLASASASGFGGVSLKELLEVPAGSSGAPVCSGCSGVRRLGAAGLPPFALPLPPPHFLELLRPPPGTGAAPFPFFGGGAPGASAPSTAAASPPFGPSSFGDPLSSLAQLSQFLPGAAGADLSSLSGVTSIPPGAMDAIPSLPSLFAALPAVSQRLGLPPAPGSGPAPSRPPAPELPAATPQRPPSPPPPAAPPAPGTKRFLLIPKLLVRSPFLRRFLLKRSEALLTPAQAAAVAKTLRPAVLVGPDRPPPDVRQVSLAFLPPEVLELLDVQISRQAEQQQRRKGNGHHDDDDDDDDDDGDDDAHTQRPARRTPHSDAGTSTDSPEVVAGTDPAVELKTKKTSEL
>EleDub003475_none_TGME49_225690
MTPSSLRTHAALNGRGMRTTRLSFVGYVAILCGAAALAARAVPAVLQAQAAPASLRTRHPRQLEDAAHAHGRQPQDALLAEVDRWASVVSSPGFLSVFAATPGWPESGAVSSSGAPSSAPSSAPSSSPSAAASAAVGAAKLGGLVNGDSQVESDPLFHSGRPPPPNSEVFFVKVPPNRSRNETEEWRAAGGQARPEGRPPEAFASPFELPANLSSVVVAYEVNDLAAVDNIQDFFVLELPPNGEPVDYERLIFNLIIQDVIDEMDHQQEQQQKQRQQQQQQQQQQRWLQLQQQQQQQQQQTQRAIREQQYRGRRPLVHESFLPEPARESVGIEDSTVAAESASGLWLASASASGFGGVSLKELLEVPAGSSGAPVCSGCSGVRRLGAAGLPPFALPLPPPHFLELLRPPPGTGAAPFPFFGGGAPGASAPSTAAASPPFGPSSFGDPLSSLAQLSQFLPGAAGADLSSLSGVTSIPPGAMDAIPSLPSLFAALPAVSQRLGLPPAPGSGPAPSRPPAPELPAATPQRPPSPPPPAAPPAPGTKRFLLIPKLLVRSPFLRRFLLKRSEALLTPAQAAAVAKTLRPAVLVGPDRPPPDVRQVSLAFLPPEVLELLDVQISRQAEQQQRRKGNGHHDDDDDDDDDDGDDDAHTQRPARRTPHSDAGTSTDSPEVVAGTDPAVELKTKKTSEL
>EleDub003478_none_TGME49_225690
MTPSSLRTHAALNGRGMRTTRLSFVGYVAILCGAAALAARAVPAVLQAQAAPASLRTRHPRQLEDAAHAHGRQPQDALLAEVDRWASVVSSPGFLSVFAATPGWPESGAVSSSGAPSSAPSSAPSSAPSSSPSAAASAAVGAAKLGGLVNGDSQVESDPLFHSGRPPPPNSEVFFVKVPPNRSRNETEEWRAAGGQARPEGRPPEAFASPFELPANLSSVVVAYEVNDLAAVDNIQDFFVLELPPNGEPVDYERLIFNLIIQDVIDEMDHQQEQQQKQRQQQQQQQQQQRWLQLQQQQQQQQQQQQQTQRAIREQQYRGRRPLVHESFLPEPARESVGIEDSTVAAESASGLWLASASASGFGGVSLKELLEVPAGSSGAPVCSGCSGVRRLGAAGLPPFALPLPPPHFLELLRPPPGTGAAPFPFFGGGAPGASAPSTAAASPPFGPSSFGDPLSSLAQLSQFLPGAAGADLSSLSGVTSIPPGAMDAIPSLPSLFAALPAVSQRLGLPPAPGSGPAPSRPPAPELPAATPQRPPSPPPPAAPPAPGTKRFLLIPKLLVRSPFLRRFLLKRSEALLTPAQAAAVAKTLRPAVLVGPDRPPPDVRQVSLAFLPPEVLELLDVQISRQAEQQQRRKGNGHHDDDDDDDDDDGDDDAHTQRPARRTPHSDAGTSTDSPEVVAGTDPAVELKTKKTSEL
>EleDub003481_none_TGME49_225690
MTPSSLRTHAALNGRGMRTTRLSFVGYVAILCGAAALAARAVPAVLQAQAAPASLRTRHPRQLEDAAHAHGRQPQDALLAEVDRWASVVSSPGFLSVFAATPGWPESGAVSSSGAPSSAPSSAPSSSPSAAASAAVGAAKLGGLVNGDSQVESDPLFHSGRPPPPNSEVFFVKVPPNRSRNETEEWRAAGGQARPEGRPPEAFASPFELPANLSSVVVAYEVNDLAAVDNIQDFFVLELPPNGEPVDYERLIFNLIIQDVIDEMDHQQEQQQKQRQQQQQQQQRWLQLQQQQQQQQQQQQQTQRAIREQQYRGRRPLVHESFLPEPARESVGIEDSTVAAESASGLWLASASASGFGGVSLKELLEVPAGSSGAPVCSGCSGVRRLGAAGLPPFALPLPPPHFLELLRPPPGTGAAPFPFFGGGAPGASAPSTAAASPPFGPSSFGDPLSSLAQLSQFLPGAAGADLSSLSGVTSIPPGAMDAIPSLPSLFAALPAVSQRLGLPPAPGSGPAPSRPPAPELPAATPQRPPSPPPPAAPPAPGTKRFLLIPKLLVRSPFLRRFLLKRSEALLTPAQAAAVAKTLRPAVLVGPDRPPPDVRQVSLAFLPPEVLELLDVQISRQAEQQQRRKGNGHHDDDDDDDDDDGDDDAHTQRPARRTPHSDAGTSTDSPEVVAGTDPAVELKTKKTSEL
>EleDub003959_none_TGME49_225690
QQQQQRQQQPQQQAQHPQEEEGLDDEGRPSPAACAPTASQASLEFSATSSFSCGTSGRPPPYGNDTTEFHTPSLPSSSLSSSSSSSPSSSSSSPPLSCSSRIAPTLLAQSSPRPVCARAVPSLARLASCSCCASSIFSSFSFLPSPFASWLGSCEGRRLSPLASSSPRAGGSYSVGSSPPTSAPALLGGLAPLYASAPPLPPTARRSSSAAPPPPPPGAPH*
>EleDub031477_none_TGME49_225690
SSSCSSSSSCSSSSSCSSSSSCSSSSSCSSSPSVMSVKAFDSPSIPVAPEGSAHLSDFKASPAPSISSSAPAGLDLPIGFGAASPVASLRWADPRRDTWWSLEGGEPPRSIIADRPFSEAEAAHDGRAEYHTTSDHDDPLPHLHGCVAGSADEQAMGGSKTCEVLLVDLLPSTAFADVEETYELGTAKPHADVVQASLPESSPPSISNATTASQLPSIENPATEGAATAAPTSTPPTPAATAPATLTRFQSAENVDIEKPAFLSPPQLLLTAAQMQATLYAQPLADDGTTTYNLVFNVPLHLRYQRVQQQQQQQQQQQQQQQQQQQQQQQQQQPTPDPPELLDGADGNEYPSEANGASEVSRSVCGRLFDGYGPVTVHPPLALVAPCGCVGGGLAPSASIPSASLLERYLRVHARGCDGADCSVCADSSGSGYEIPAASLGALQRSAGRCRQPRGYCRFSPDIYTPSTAPPHEPSVLRTIWQLLFKPQPDSLSENSKPVESRVPDATQALGLRYVAAMHYVCLPPDARAHGEGMDSKTNPQLGSHCSSSGPARSPEGCSDCSSVWGGDGPVHKGKCGDVQSPLNLSGLDFSLGCGLPLPVGVDGALPWVAAATTGVSVLISLVTLAVVGWRQACS*
>KarSpeRossSea045785_none_TGME49_225690
QQQQQQQQQQQQQQQQHLSVGSSSSPPQVDMQQRPVSSAGPQVNIQQRGTSSAGPQFFNYNAAAPAGPRVQVSFQVQQAGLCGREVQNKLKAVPCAPLYEKLGPGAQGQRREVIKKVTPAAQLHVQKNVTSLSRIPSAEKFVQIPFLQRDAINEERRASQVSSPASTALSVRLSPLRRRDERSVSPFRRPAASTEMADVENALTERRNSYARDLRQSADSPIEVQGRSGSQDPLFVPIHVSVPSAGMNADSTLDGFLASRPSNNTVKALGELLLPNRSPSPLNAQQLYGRDVPSPPPTILSVGTNGLCIQAAISSVRGSESHCGSSHSLPPLIPMADSSYFGGEPGDRKLVAII
>KarSpeRossSea045788_none_TGME49_225690
QQQQQQQQQQQQQQQQHLSVGSSSSPPQVDMQQRPVSSAGPQVNIQQRGTSSAGPQFFNYNAAAPAGPRVQVSFQVQQAGLCGREVQNKLKAVPCAPLYEKLGPGAQGQRREVIKKVTPAAQLHVQKNVTSLSRIPSAEKFVQIPFLQRDAINEERRASQVSSPASTALSVRLSPLRRRDERSVSPFRRPAASTEMADVENALTERRNSYARDLKQSADSPIKVEGRSGSQDPLFVPIHVSVPSAGMSADSTLDGFLASRPSNNTVKALGELLLPNRSPSPLNAQQLYGRDIPSPPPTILSVGTNGLCIQAAISSVKGSESHCGSSHSLPPLIPMAASSYFDEDLGDRKLVAII
>KarSpeRossSea367759_none_TGME49_225690
RRLEAREVIELLEGPVVSEEDAKVIRVRCKVMKDGLEGWLTLSGSEGTVFLEEGGNLFKVVKDTILTHSFDLNDDNTNGKSKPRKLKEGEIVEVREWPLKQDESGLTRMMCKAKSDGRIG
>KarSpeRossSea399898_none_TGME49_225690
EEGANVSRVKVQAVNDAAVGWATIAGNQGTPFLEPGGNLFTCVKETHITDALSITDSKTVRKLAIGEVVEVLEFAKKDAQGIKRVKAKAKEDGAAGWITVCGNQGTAFLEPC
>KryFolCCMP1326032722_none_TGME49_225690
ALAMPFPFKPALGPDALDLAVEEEARLADDQSGLSGAAPFVERSADEVQDVLRQRIAVLSEEKVASQENAEEYPLVSHHGSDLLSQAVGADLDVVAGAAPVSMQQRSQKHQQEHQQQQRQQQQQRGAAMHRNVASVAAAEKASSVISARFVARTSSTSDVGRETRKLLPTLLIAGLSCTMLILIALIIHQRLVQQVPGIAGRRLETAMTRSLSNTEADGLFVGAQALQRAAGVGIRHHKWPPPWAISVDEGSRQRDDQGQMPDVGLEYLSGESLTFFTTQELWEERPNSELGRQVSVALYGPSGAIFGQICRVPTERGVMYQVFKDHMRIDSPLYTFSGDFATHSIRVTECGPLGRLVASCEPSQAGDDEDVMQVKIEPLMDAGIVLLGLLX
>KryFolCCMP1326110623_none_TGME49_225690
QQQQQQQQQQQPQPRSEYQAPVKPQQAASGPPADGLDQTAFVPGSTGPSGLDPSAARVRPPALGGGADAGPRMPPDMVYDMQRRILCGNLRVYVFNKDLELQAKRLALNPSNRRISILRDDGLCEDSWETETLASISLTIDSSILAEPPPPGAAAFKFSFGDAGDRFLCVVFESEDDCALATEAFGAALRGAGNSRVRGGRTAAAAAPRSLVPWTLEDALEFAKPTAPEERGRGAGSSRRPRGAAGRPRPLSQPLHRGARARAR
>LinPolCCMP1738028207_none_TGME49_225690
XRGAAGAMAPGASARPAPGQPPVTSAVRLPREESSAPSTSGAPDGYLAVEAGSPRTDRRVLEAGSRQHDAALMSLQQKIIVSCAVFVLVLLTICCGTWVGVQLGNLAIEQQAQQAEQQAQQQRAHMRVQHTSLAPHLAAPRATRAPAAAAATSSTTTTHASTSTSSEAPTTTEALVVTSTSTATTATTTTTITSTVTHTTTMTKTMSTTTYSPTLFCFSIMRSSGYELSLVRVQLAQGLSIFACDAYTVFSDDVVWLTPGPPVRIDSEALGMDLEAPEGVKEHILNTEIFLQAWENVRKEGRYKQYEWVVKVDPDAVFFPDRLRKRLDSEVQEGGSVLYFLNCQVSFGLFGALEVFSRKAMEAFYAGLPRCKSEVSWKDVGEDLFMRQCMDHLGVDHAKDYELLADGYCNTQPSPCSSGQVAFHPFKNVEIYLQCVREAKD
>LinPolCCMP1738292920_none_TGME49_225690
XPAPGQPPVTSAVRLPREESSAPSTSGAPDGYLAVEAGSPRTDRRVLEAGSRQHDAALMSLQQKIIVSCAVFVLVLLTICCGTWVGVQLGNLAIEQQAQQAEQQAQQQRAHMRVQHTSLAPHLAAPRATRAPAAAAATSSTTTTHASTSTSSEAPTTTEALVVTSTSTATTATTTTTITSTVTHTTTMTKTMSTTTYSPTLFCFSIMRSSGYELSLVRVQLAQGLSIFACDAYTVFSDDVVWLTPGPPVRIDSEALGMDLEAPEGVKEHILNTEIFLQAWENVRKEGRYKQYEWVVKVDPDAVFFPDRLRKRLDSEVQEGGSVLYFLNCQVSFGLFGALEVFSRKAMEAFYAGLPRCKSEVSWKDVGEDLFMRQCMDHLGVDHAKDYELLADGYCNTQPSPCSSGQVAFHPFKNVEIYLQCVREAKD
>OxyMar026127_none_TGME49_225690
XQQQQQQQQQQQQQQQQQQQSTCTSLSGQSFARPMQERNAIDYGSWSSASSATTDVTVWRPKMSGTGARGSRHTWSGRSDSRVGLYIGGGAVATVHDQRASSPPCSECTVQFVSCDSHQEWMRSGSNTETICKQSLQRPVLKKAGTEELGGFVHGKRLYTGAVAPSESSVVLTEISPARSSRVRPRSAGYAVPLGARSISGIMSRPESCSGAAREGPNRVKIRRPFSATVRSTSIVSLVPPGVAGAPRACVADLLAM
>PerAciPAER2052718_none_TGME49_225690
XMAASRFKEALSLLLAPSSPLDCADVLTLACTWRHAMPDAAQLSGLWKWFCRLRADCEGVEATPDSMFLWRQLVKLTQDMQNARDVDTSEECRWILASREDLQFAVESLAHAKTVMARPQELFMATMRGVPGTTCLVSLRQHWEAQGHRSNMSVVWVGGKNRQVSLPTRVGIIHVGLWLEMRRFAQEPGMPESRGICVAMLPYSEEIGNCWDGCEEIPRLLCSSASSEVRMFSKDIYRFRGQPASNRRGAVTIAVDETDLRRALVGHMPSCCIEQQPAPRQQLQQQQQQQQQQQQQQQQQQQLQQQHDSESDSEFIEEELALGADREGYDEAVLALARTIARFDEGLPINIILGLHGESCRLVSPNTSDGDDGVSSDDEEADDVRDEQDQGCDEQRIETVA
>PlaMalUG01000708_none_TGME49_225690
MQASKNLFKVLKRFKNCCMLEKLEEIKEYEENLKKLSNHEKIVRIDINGKEKKASKYFFDKNKYIYVKNNSDIKAFETKGREGKKKKGAIAAEPGVVTGAAVREGVISEMGTVSAKKDEDYVIVDTLRRRSNFRKNENFERSLKRLKDTYNLSEEEIIYMKFIYKIKIKNIYSLINNLRKNIYVDKKKKEVLLNCIYKYLSYNCYTMSRNEILFFFYIFPQYMKYSNKIMHYLTSLLNKDQLKIEECINLITETNLLYINYCIKDVYISYLNRCIHNIDIIHILILLSKGSYIFTTWIDNRSSISDLSITFRDNLYHMIEKKKSCLNRELKNAYLQFNAYLVNNMNTFLNIFFNDLYILLYRKIILENLNREELDYEYFHNVKTLTSHNSTIRHINLFLQNSDYYSFASKKQNVKIKVFPSFIDEPSGIDKDSKGDIVNILPEYFACTNNANINCEASSGKTEDTNGTDRHCTKSSITTVRTPNRRSNNVYMSNKNNYSEQQEEELMVDNHSIHEMQDCLLSQSKKKRPLYDAVDTPSYQAVDTRYDSYMTNRKGKPIMNSPEATASLQHYTHHIRQQIFQFTYPSDRIKETRYNELREKYKIATKVTDKNVKVLLNFLRISFNSKSLHFNEIFSKNSLSQIASDMKRYAAKLRKDEIGKNYKNLFFRLADCWDGLKGNRPEWTSTHENDVYLLESRDRNLVNANNLPLDMVACTNLSHVITERVEEKLVDSVSINSTHTSPTPSCRTRCSTPPPDGVKREYNYEEKRGLLFHSVNTDDRSMIRCYEVDEEKEKERTPLQKRQNILLQTKEKTAVQNNSIVNLVNHIYFSSINGKKFYSLSEINMISKLLLYLCSSFLSHYYAYEYKHEHAHQYQHQHQHQHQHQHQHQHQHQHQHQHQHQHQHQHQHQREYAQRDGKCVDVISYELLYCRFEKLFYEMFTYVLKNMYIINVSNYFYIFAAFSIFANKITPKIMNKQGGDKKKNEQNYHYHKIANLLYIIHTVRMHQLNQVKSLLNDEDNRRYLRFLQHSDNKLDWDNDNDEVLKKKKKKNILRNDFDYPVLHETILNKFKLDNMHISRKDKKQLEEYSDCHLSSGITSNELNVRDTRQGSVEYCGFTNGKGFYSGNDNDTNNRREDYLSQLLSPTLINSYNFLLMFLNNYLDCATFHMTKFLVSIYYLNINVPSSLSCLYHLESRLHTNHQKFMNKHFYCAISASIGRETLLGLGKSYMRKIIKLQREHLDINRIPNRSININHNNGINRNNNPNFVYSDILNTLPFSCNYNVYDNIEDIFKKKKNLFSLENTLNFILIYSLNKFYYSTIYYDMSKYLSKFDLTHVSDNVKMLLFFLFFQCIHVYKPFYFLLLYDILTKWKKNLGKMNLYILCSLILILIKESKIKMKSVIYKKRKFGKIAWNFFFPLDIFIHKNIMNNAEKKVRRLEKNILSKKADIKGDTCIKEQINTAHITPFLFTINQFKNHFKNIIPQIVEQYKHYYKNGKSAEQEYENTNVKEEEASPHNSSFFFYFDNTIESEVFKTCLNFLSYEYVTAHFLLPKKSLYYDILLHLKNSKVRL
>PolGlaCCMP1383005230_none_TGME49_225690
XSNNSNNSNNSNNQRQQHQQQRQQQQQQTETRTLNHADGPSELVFRAAIATQGGLDDSDXQNFSYPVRDSEIVLISVRPGSGDRMVSQSASLKLEFAEDVKAGPGSFKLVPTVSQVSGITPSEVSMLAKSCHFEGSTVTCIPPVLLQLGASYSVVYTTAAMLDAQDEAIGMGPNGRSPSFTVIDVDXRSTSAAVCRSFRPDAPSHSLQAXXGXWKLPKPKMFAARGALLTLNFTEEVQAGVGDLIILDCSPGDTALCFDGTSEHYEDLEVMRINVSGADGQSKLLFQ
>PolGlaCCMP1383039644_none_TGME49_225690
XQQEQQQQQQQQQDEQQQKQQQPQQNGTWTPAFPSRAAESSKVGRTEVKLSARQEEEPEDGPAAHIPTARSTRSAGDRRGEEGFQGIEEGKDPGGQGRRQRQVLCEQVKPHRATEPDSAGSVELPGRGKVRLLRKALPDQPADPSPGEEGGEDNSAAGGPRLRGEDVRNASLSEEVSPGAGVETTSHSGSSHYGSNNNX
>PolGlaCCMP1383057172_none_TGME49_225690
QQQQQQQQQQQQQQQXQQQQTQAPSSQLPAPSCCSHQEAKVVAIPLGQLDEVLAKRDWSLQDKLLKIDLLVAIQVTFRHKSFHPFMVHPGKAQGSQARSNLLFAQLTIAISVSCLEEPLQCDLAKP
>ProMinCCMP2233215373_none_TGME49_225690
LGGDWVDVKHCAVLPMPSTSKKCRCEDSGTSTQLVDARAATPGTTATTSAAGSSTTSSAKVTTVLQSTTVSSSSTSSSTTTSSTRSTRSXQQQQQQKQQQQQQQQQQQQQQQQQQQQQQQQQQQQQQQQLEGKAGIPATISAVARPVMADAGPMTLFTAPGSRAQIVEWFAKEVNANMVLQDVGDRTSAEYLQVHPFGKLPAGKAADDTPIFESGALLLYLADAYGGADTAEKRVAGTKWVLWANASYWPAVEGTRRAPAAMCAGVEQILAKQPFLLGREFSVADAAVGAYLHYTQAFFREKFSGYPAIQRYLAAIQARPHFRSTIGAE
>RhySp1WS2016016699_none_TGME49_225690
QQPQHQQHQPQQPQHQQHQPQQPQHQQQQHYSPSIVPANIPPLAIPPPSPSSFVRRPYHPVGPPPPSSLLQTTNTTPPPSLGRSNTSSTFSSVASFSPSASPLQRPPPPPRPPTTTSCTNLPPTSSGTPQQLLLPHHPFPPQQQRMSSSSSMPPSGCCQLFPPPPPSSLASSPSCSSVARPNLQFPINHTTTTRRPPPPPSPASSSSSSLPSFPNYKNSFTPLLLPSSPSPFNPTTNLMTQPLPSSALQHSPSSLPNTTIMPPPPLFAPPPTTTNPFSPYYYHKQNRSRHPQTADIPSPSSSYPLPSSPSPFVVSAQSPPPPPALSP
>RhySp1WS2016016703_none_TGME49_225690
QQPQHQQHQPQQPQHQQHQPQQPQHQQQQHYSPSIVPANIPPLAIPPPSPSSFVRRPYHPVGPPPPSSLLQTTNTTPPPSLGRSNTSSTFSSVASFSPSASPLQRPPPPPRPPTTTSCTNLPPTSSGTPQQLLLPHHPFPPQQQRMSSSSSMPPSGCCQLFPPPPPSSLASSPSCSSVARPNLQFPINHTTTTRRPPPPPSPASSSSSSLPSFPNYKNSFTPLLLPSSPSPFNPTTNLMTQPLPSSALQHSPSSLPNTTIALDRLLLLPTPHHPHPQSSTRM
>ScrHanSHHI4001548_none_TGME49_225690
FGSSSAPLKSRPTAPAPSDTMAAQVSYSFQGKEFTIWNAEQLTAINRTKLKQRAMDIREHVGADCLPSMPQHPEELVRWIMDVQAGLMGREPAAFAAYAQLGRGHQQQQQQQQHQPQQWQQQQQQWQQQPGVRVPPSAPASVACSEDLAAYRDASKGARAARDRNRGSGIXLSPERPSSLGSARTQPCAAPSQRLEASARGRLGAGLSEX
>ScrHanSHTV5060422_none_TGME49_225690
XQQLQQQQQQQQQQQQQQQQQHXPQLPKYTIEISGVNLINGTYVPSNVTSQNKTCFYNDKNQFYLCLLPAGCWGVQPKAKIGTNEAYMTGDKKEQAPQSSGPWKVNVLGQWVASPGIQVVVVDDPTISKTITRALIGLLSVVSVIVWLALAQSPSCRESTSAVVCSSWTACTAFAACSLPALLASTPAKSILPKFLETHEDLVCFLWFTSLNFMMVVVSWKCQYSFFRVAAVRTLGAYFTAYVGVFNFTAFQREAIKQAPEAMKNSGFSDHMAEVLASLLVVVLAWLLLMLYRKASQELRRTLFSEAPEGPWCKMKSTAAVVMKAATSTATGLVAGDRFGAKDWDRWQEQLEFGEDTVAILLLSFLLVNTCFYWKSRELPGLREEYFRYGEDEGGTWTGFGLVFLIAGLSASVLRRRGEESRRVRIAEHSGLTAVSWSVYRLIHFVVLGIFPDSPVAPVVGAVVTTMLAMGLIRLCSMGGMNDELGDSASGWLTEMPISSPFAASTLMGSGDSGGWKNFVLPMSTCIGNAVGLYWGTVFMGRTGCVSRIAVHVSEIAGLEAEIEACINLGLSILFTCVAGLVLWRAILPTCELHQYQQQELIEAEAKYIFDVE
>ScrHanSHTV5062195_none_TGME49_225690
MQGGWKGGGFQQAQAGGWAGYSQPPAMQPPAMQPPAMQPPQAPAAAAGPPQALTVSGCQHATIGSIVHGDFVMHSQNHGKPVYKKNTQVKGFDVMMYFWDERDGPVFCGWWFGPQVGGDQVWAFHPDKAMSPPSKGWKVPCNGPVDPNFLVVATGQGAAQAAPSSIPAPPPQQQQWQQQQMAQQQQQQQQQQQQQQQQQQQQQQQQQQQQQQQQQQQQQQQQQXGGEQQQQQQQQQQQQQQQQQQQQQQQQQQQQQNAWQQQAAAQQAEQLRQKQELEVRRQQLEMENQRRKLEELQMKRKAMEEQKRMIEEMRLKQQQEQQMKMEAAAAARNAEIARRQAEIKKKQEEQQATLAIRRVVQKVRTATAANFEEMQQELAQVCATELAKTGAEEKMREECQKAIEMAKARVDAILAAGQKEADRKAEQERLKVEQEANMLKLVQELTELVEAAEEGTKCLDEVTKPLDEAAKDEKLTTDKVMSLAEAAETAGAEAKTKTKACTDFIMQRRQDLQVFKTGAPGAAGGESETKQNLAKLLTRIKEATRVADTALASAKDKKATAMKRAGALEKTKAIDAVFAKYDKDKDKMLSQKEIQAYAKGEFKFNLPQDCLKRIMEGPLVEECKAGVALESFHWLRTTVGAARELERDLNRRQDRKEKERVLIGVKEKLLEKVKSVATAVETAHKDVIKAEEKIVDMRKKAMGAHYDKHDALAAETDKVIKTSRASYEKVKKTLDGLSSIVDPKYAKDVDAFLDTEAKALKIRMKRMELRLTRASNLTTRVRDEAKDTAVREIVTMKENVIKVIRYNQRVKELTTEQIFAEIDKDGDGEIDEAELTAWLEAADKELKPFKPPAAEEPEADEKKEEDEEKKEDGKAEEAKEGEAKEGEAAEKLTEAAAEKEKITPAPKAGLVRPTALSPEVPEKEPEPELIELDSDKLDEVFLKLCDEGESSLSKAVFCRTVQQFFKVIKETALIDVFPVTTSKPQRKLDTREVVEVLEGPVRDTLTKVTRVKCRAVRDNVEGWATVSSNLGTVFLREGKPSFKVVKETILTEEFQLEPEGKKEGEEEKNEEKKPDGKKLKLGEVLIVLEWPRKEEKSGLVRMKAKVKSDGSAGWVTIMGNQGTVFAEMLP
>ScrHanSHTV5118007_none_TGME49_225690
GEHALWMARLRESRMLAWLGCCMLCVVFAADAGGGLEVWPRSFVGLSFDITVDGKMSPETISALQTLLEQDPTIGYSGPIDGNWGNATKCGLQLFLKARHLYNGTVDGEFGQVSIRSLQTWLTSVGFFIFDVDGVWDVKTTRALQEALNELVKPTTTTTVTTTTTLKNTSTTTSFTNTSTTPLTRTSTTTTTVSSTTTTTTMNPNAGVEWSISASVGVILLAVGCMVWEGCRKEGTPPEASLQQQQQQQQQQQQQQQQQQQQQQQQQQQQQTFVGTVTTRHSEYALRVVEQSSANARVSRDGGESILATVTTGRTDVGDPSIAFTTDEYALVGTVAQDGSIQGRVVDSRRQVLGQFRLHPEQQSVP
>ScrHanSHTV5180541_none_TGME49_225690
XQQQQQQQQQQQQQQQQQQQQLQQQQHQPPLQKSTVGDAAPSANRLAGDADDLEEDEDSNPSEAESVESGDDSDGGGGVGVATVASPNPSPSKPGGGGAPTSSTATALALWEESARRGRPGSGSGRSGINRAGGACQLYQASVFCHHLFLSSVPVASLEEAVSFHTVLVLIRSSLADAGDEIELRDVVQFTDKFESVVDASCKVVGVKRESLGLALRPIVSALAEVGKQITGITTTDLRAALAQRVRLLDAKAAGWPELRKVWVRILSEARGAQEAEAIVEAACRAHTPRRAEIEAKRYRRQMALSDYDRLRQAREARKRESPEEARAQELADAIRAVERAMGVEGRKVEAASRAKAKAVRRVEREEERRREARRRWSIDPRRTTAELLAGPPSDLI
>ScrHanSHTV5188078_none_TGME49_225690
XPHCRERAQAPVCRGDAAPRHDGSCAAASLGDARGAGRRAHGLRTVPHRFHVRVRAAVGGHHAVRRPGALAPAVEPAQAAAAPGAVAAAAAASAAGGSAAVGGGSAAAAAATLGGSRRVGGPLRCAAEVGAAAAAAAAGLTVVAGGAVKAAVGVVRMASTPGLSVQALPAPSVPLERQQQQPPQQQQPQQQQQQQQQQQQQQQQQQQQQQHQQQQSQFGLGGQPSCALAPSPHHWAAGISPRGSLGGAGGSGGGGSLVAGGGCGPGRPSSPLRSFPHCARASQSAEARCAAGGWGGGAGGYMGATPPMPQAQAQAPSRAAAFSSQASLTVRRALSPVRSAATLQPQPQPQPEPQPQAAQA
>ScrHanSHTV5191406_none_TGME49_225690
KRQLDDLGSSFESKEDHELYLRLMSERRKLQRQQDERKAQKRRVRHASLQRPPVNLEERERGFQLYVSGANEERVEEVRRKQSQHQHPQHQQHQQQQQQQQQQPQGLEWQVETIELLGKDGMLHRASPHHAPAAARTQITGDVDKEDTHSDDGADPPACSEIGEEIGDECASEVDCSRPSTGASTASGVIDKETRGVLRLMHSANHDQLSFLRDALSNHIERKPGSNVVGSPGLPLAPTRLSSSGRNSSFKVLDPALQSRPGGGTPAADVSRPSSSSSSAIASAIQAENARVKQLVGSAVGESYDELNTSRPPSKSSSKAGRKLPLSPEVAMSCAPPSVLSSSCPAQVAITSPQSTKVPMSSGNLQASARHPQQPNTSSSGYPGPASSSSNLPSGRAPSLPHSSFPATHASDSGLAAPAGVACSGAGLLTRGVRHQQLDAHDARGLEHELSDRVARLDRRKQRALLRMLESLEDEQGAPCPTSHPASGDSAASRPSLSASGGEGGRGGGGEGGGNGGAYTSSSGMVVRLRICSNWGDGRQCGLSLLEVLDASSEVLRVPPAVLSVHGTQGESGSSTLSRLLEGAGRATITKLMWSATVAARSDGTPGFEPFELVLRWPATAATVFPSALRLWNFNGVEGLLKGIRNLEVWCGGQRVWTGDIPKGTGDTDIVSVFVSLMPEVVPSSVASVQHNLGSSADDADEGVGSTTGDCNLMQSFRALEQFRSSQSRRFFSDGKAFQNVAEGRPEEDVTKVADDGMTNLDPMQFLANQDLPFEGLDIPIREDFDDCCDVLDAFEDDRPGTVMGASLFAGHFDPMQSVIIPTLPRGRCLVFNCVSTWGDENFVGLAGIEVFDGRGFPVILKEPLKQVLADPHSINILPEYQHDPRTPDKLFDQVNLTRDDLHVWLAPFFPGRQAHTIQVDLEHDTSLSMLRIWNYNKSRLHSSRGVRDMEVLLDGTPIFAGEIRRAPGALTAPEEACEHILFTHDESVLRAIEEHDWLPAYLPVEEDDESAYGDAAALDAGPRRSSGGAGGSGVGGGGGGGSSSSSCGLARLERAPSRPPTAGLSSGGASAGDLNAQCGVDGRPMTRASIERQQTRGCLCGSIILVIHSTWGDPYYVGLTSLEVLNSSLEPISLDPSQIDASPRDLNDLEGVDSDLRTIDKVLDTVSCTMDDAHMWLAPFIKAPVSSEPGMLGKTQDFSQRRNLIRIDFGSVRHEVAGFNLWNYNKNTDDTCRGVREFSVFCDERYIATFMCRKAPGHIHFDFKQVVLLDQPPCAEASVRRVNAPPPVPRLPSRGRLERQGSHERIRSVGDRRQQQQQQQQQQQQQQQQQQQQQQDSGMSSRDYEDSXVLQQQQQQQQQQQQQQQQQQQQQHAQQPQQQQQQQQPASPSPSPLPAQPLHGGAAPSEVVVGTRRLPSASPSREPRSRSRDAAAVAAASPSMTGGGGHGSPYASPGFGRAPNRTADMSIVQQQYETPLHPCGFVFRFRLLSTWSDAHYIGLDGVELLDLSGRPLRPKRAHSNHGSVRDLPGMETDVRTEHTFLFGAPEISGRMW
>ScrHanSHTV5198070_none_TGME49_225690
XKRPDVGLCLRPSTCERAMMGQAAVAVSPEDDLPDGPAADATHVSAPAPAQQQQQQQQQQQQQQQQQQQQRAVGTAQRRFQEASPWQTWGDLRAALREAAGFPRRGGHPPRGREGSAAAGAGDGGEATEDSFPEVVQGLPITDDQLMMAVRRVIILSTMVAFYYVCGFIWRLLTGMYGNGKNGTSDALWSALSQLAIELSIPACGYYGAMYAHRTLLFFFCGANIIFIVAAVIGFFRLLVILSSSSAQLCQQEYASARNTCDIMTGEGVEKYFLLSSLALLTCLGCLSFLAGKRLYQGLGPFDNSEVPANRGPLLGEVIIGGLDGAVGAEDASGNDSGDAVIVIVQPESADAGAGGEVAGSDAANGSGSQPQHHVIMVAAATAADGPAVSQGQGSVAQSGSDAADGSSSRPQHDDIVVADATAADGRSGSDAANGSGSQPQHAVVVVAAMATAAEGSVVSES
>ScrTroCCMP3099043144_none_TGME49_225690
XAPGAVAAEHRAAAVPPGVVARRVLAAMSAGMPCGMSSLPSGGMPGGSMPGGGVPGGPMQGGCMQGGGMPGGSMPGGCMPGGCGPGSGMPGGMPGGGPPGGRGPGGGGPGAGMPGGCMQGGMPSGPGAVPAGGSHGGCGPCGGMSGGPPGAGAGPGEPSYVGCIMSFNQNSGFGFISCSDTHAKYGRDVFLPKSELGEFWMGDTVMFQVELDATGGMPKAKNLRAVPGSKGPNSGGAADGTGAAAGGGCGAPGAGGSWKNSAPPGPLGARPGGGAAPSSPPAGGGTPADEMMLQQMLLEQQQEKEQLMQLQMQVTQVVVQAAMAKQQAMEQEAMMQQQFALMQQPETAQQQQQLMQQQFQQQMQQQMMMGAAGGFMGPCGMGLTGQGVAPTGPNAAMAAQMAMGSGNAQLPAPQPPPDFDMDKRYVGVIKSFNTAKGIGFVDCAEITEKFGCDVFLHASQILHDEEVGDVISFSVQLGRLGQPRAKDIQAIGSVQDPEMAALQKDPNQVYTGTVKSYNSEKGFGFIVCNETYSQFGSDVFLHKDQVKGINVGDTVKFTLRLSLKGQPQAKDLEKAEPVQRMDIPAGVPSEPFRPIMGMHAEAPDPNRKVPYTKAGPGVVAPPPPPLGSGTAGPLGNIGQMLAAQCAGGPPKPPSPLNFSAVPPPPAGGPPLGALPLPPQPPGVVIMPPKGVPDMGKGAIVRPPAVIPPRX
>ScrTroCCMP3099103991_none_TGME49_225690
MSSSTTTVSATTTTVSTTTTTTATSSTASTTLSTTSTTVTATSTSTITSSTRTLTTSTTTLTASTTTXDGIYVDSVEHNHRNNNCHRHDDYKCNDEYNNKDDLNGDDIYLDKHNHRNKHEDNQDDNRYTDNNCNDSNRNDIGDGNNRDRNHDGNNGDGNYGNSNIHNNTDDDDDDDDDDSNXQQQQQQHQQQQRQQQQQQQQQQQQQQQQQQQQQVLPAAQRTRPTLQEEXPTLQEVFEISAKVYLDVTSPGDFVEELGDNRAAFDSVCAAAWKKTVNLPREAVVNVTWFGVGRRLNYWVDQEAHSTLVGRENLSMTFSTELTSQEASELNLTQESIAETTATEFPTELASTFEETAVLQYTNITLVGVYLEVLEVQEXFYTNLHAFNGDFDDDDNDDDDRNLDIPCRDRINNGIPCRDHVFNGDSDIYLKHFLKCHDDVHDSNIHNINNTTTVLLPPPGLDTGTVTDAAASANYIFFVIFGLCACICCFRRLRVKFMRPTKGKEAIPALGQEHLSAYTVDYPSKLESFEEGQDDAGKIHVVWHTPKSEVEDFFKRTRASDESSWSCGDVPDEMPGSSLALEDIGVNIVAASGEVSEDEVSVATAAPELQGEEXAARGGAAARTPGALEGAGGWGLDPIVVSPLNQIMLPDSAYLLYDNGADVEYFSTTNWSWLRGSLKVTASAPEVDGGAIQVAYHVTVTLGQGRYQVRDNAVPATLRAPFRTDEPVEVFSRRRGGEWVPGRVHGRHNFASTSLGYCVRLQGGDGAVPMVIDHVPPHRVRRRFAPGSKVEVYRGLALGWRRARVAXRPRGSGGCKRARRRGVPGSHDAAHAPLNAHDAVVAPVVAHRLARPLSWIAIGVASWDDVIFDVSVGRLDTFRISALRWYSAVVCGHTEILRSHTGYPGLRPRHQIPGFALDLGAGRDRRRRSHLCSLLFSATRGPAGIQCLMRX
>ScrTroCCMP3099143303_none_TGME49_225690
XAAEHRAAAVPPGVVARRVLAAMSAGMPCGMSSLPSGGMPGGSMPGGGVPGGPMQGGCMQGGGMPGGSMPGGCMPGGCGPGSGMPGGMPGGGPPGGRGPGGGGPGAGMPGGCMQGGMPSGPGAVPAGGSHGGCGPCGGMSGGPPGAGAGPGEPSYVGCIMSFNQNSGFGFISCSDTHAKYGRDVFLPKSELGEFWMGDTVMFQVELDATGGMPKAKNLRAVPGSKGPNSGGAADGTGAAAGGGCGAPGAGGSWKNSAPPGPLGARPGGGAAPSSPPAGGGTPADEMMLQQMLLEQQQEKEQLMQLQMQVTQVVVQAAMAKQQAMEQEAMMQQQFALMQQPETAQQQQQLMQQQFQQQMQQQMMMGAAGGFMGPCGMGLTGQGVAPTGPNAAMAAQMAMGSGNAQLPAPQPPPDFDMDKRYVGVIKSFNTAKGIGFVDCAEITEKFGCDVFLHASQILHDEEVGDVISFSVQLGRLGQPRAKDIQAIGSVQDPEMAALQKDPNQVYTGTVKSYNSEKGFGFIVCNETYSQFGSDVFLHKDQVKGINVGDTVKFTLRLSLKGQPQAKDLEKAEPVQRMDIPAGVPSEPFRPIMGMHAEAPDPNRKVPYTKAGPGVVAPPPPPLGSGTAGPLGNIGQMLAAQCAGGPPKPPSPLNFSAVPPPPAGGPPLGALPLPPQPPGVVIMPPKGVPDMGKGAIVRPPAVIPPREKGA
>ScrTroCCMP3099270741_none_TGME49_225690
XQQQQQQQKQQQQQHGHNESRLGPPADYYDERPSNMSYASGSADFRPSATENSRSSFFSSGSVDKRFKDLEMGIADFILEGSGLGVSARQYGLRPRRKWKRRHTGDSDDSWRSSFEMAPNLQAKRASRTKGGGDQALEAGLQDMAQVQPHFTDCRTPGAIADQEVDKKEEPSPQSSEESPNEDAEAGLFADPVLSESNDRLVPIVRSSTSRTLAKGYMTDTEMMQCRVEELTEVIPNFSGFDTKEDQDSEGEPEAESGFGKCLLLGFRTAGVLAWDAASRPQLSGLYQRAEVTSNRKGLLSLNPTCGSPSPICWQQRGLLSDIALAVGAVTGLALLSLRQGRRGLDDVVSLLQAYAQQHGLSQLWMSRVRRDVVCTAGIFLCASGWAGTAMLYDAGGRPIDAAATVHFVMFLVTSCTLCWLVMFILYVFRMLSVTVDMFCCHLIEHPDISEATQDWNVLQAVLRKASASVELFFVTLFAIAAFAIPALMMDYVSMGSDVAAFPTLSPSILVVCGVLRMFVSAAGITDKCTRIPSLINSLSFGAGTERERQVEYIVNSGAGFYVFDVRLTTSMALKFMYMWTVVFFGLIANGLSDDXVKPMRDQIPACSGMQVQPDLGSL
>SieNemWS1WS2_1098640_none_TGME49_225690
REPSRERRGAGREGRREVGSGTGGGESVSVFLQARSSSPVMACQAEQHRTAMWTRRARQRAAPLAGQRRPVVGSGEGSNTGAAAGGGGGGVGGGVGVGGGEQQQQQQQPRQQQQQQQQQAEQPRRRGPRGGQLLLRSVGEGKPIGERRRLATSGRRRPIGGGGGERGGGGGGGGGGERSAAARGGLLTRWGVG
