# Supplementary material for: Molecular characterization of the conoid complex in Toxoplasma reveals its conservation in all apicomplexans, including Plasmodium species
Source: PLoS Biol. 2021 Mar 11;19(3):e3001081. doi: 10.1371/journal.pbio.3001081 (PMC7951837; doi:10.1371/journal.pbio.3001081)
Supplement: S1 Data — Files are named according to the T. gondii apical protein query. The sequence headers comprise the protein identifiers in our in-house proteome database for the SAR clade (Methods), starting with an abbreviation for the species strain (see S3 Table). The headers furthermore contain either the descriptor “self,” indicating that this sequence is the original T. gondii query, or “rbh,” indicating that it has the original T. gondii query as its best T. gondii hit in a BLASTp search, or “none,” indicating that it has no BLASTp hit in T. gondii (see Methods). For sequences of P. falciparum 3D7, the header also indicates by which P. falciparum IT sequence it was gathered and if it was gathered via reciprocal best BLAST hits (“rbh”) or via unidirectional best BLAST (“bh”). The latter is only the case for the putative orthologue of T. gondii’s TGME49_219070 (see also S4 Table). (GZ) [file pbio.3001081.s005.gz › TGME49_conoid_proteins_putative_orthologs/TGME49_266630.fa]

>BabBigBond002179_rbh_TGME49_266630
MAAVREYLVYGVDDAHKHLWPVHYHLLKNDFMAAIDAIRRGADPLLTDSRGESALALCYQLFFKTVNRCLNSTVPLGNRKCQQGWSLNKTRYDAIAAPKATYTPPTPKKHKLEAAPELHGVADYESAGKPAMKVDKCVDPPLFTSQIDFVVASHNIEAASSAHTSLFRRAKGLLAVLRTASERDGMLLHSKHELLRAIRDLEYPGLYASLMDHMFLQSASYGLKNLDNTDVWDARCLWRAAASKHAALQSLTTFVSQVAGLLEELCSVFHVDIYSNSPLRGTELYPGHDRRLLLPGLESSTIEMIAHIAFVTNHPLLFDAMVLQEVFQQGGSAFKWSDLLSRLLGEAEHMKPFMEPLMRRSLRKNVENRILFHN
>BabBovT2Bo001812_rbh_TGME49_266630
MTGVREYLVYGVDDAYKHLWPIQYHLLHSDYLAAIDSLRQGANPLESQGGCASALTLCYQLFFKTLNKCLNTTIPLGILQDISADAAVTTPSCKLTSSPNRCNKSDSADSPVELHGMADYNLGSLPAQSADSDVPGHTSFTCYVEASMATKDMNTCQTIHQKLIRRLKGLFTVLRAMSERKDLLLHCKQELLSSVGQLHYPELYNSIMDYLFKYSKRFISRTVDVTNVWDAHMLWKAATSKDAKLKLIATFISEVATIFESLCGLFHVNIYNTGQKSTGAICSGHDRHLRLNSMNPCTVEILAHMSFVTERPLLFDAMVLQEFFLQEAFTFKWNELLSHLLSGGDRVKVYADSLMRRSLRHNVEYRIESCNAAI
>BabDiv1802A002816_rbh_TGME49_266630
MAAIREYLIYGVDDEHKHLWPIHYHLIKNDFLAAIDSIRRGANPLLEDCKGTSAIALCYKLFFNTINKSLNSTIPLCNPDEGHTQKSTPSKRHMPNTTPELHGMADYPVAKDSTEGAQRHDQLRLFTPYVEFAIGNHKLSSASSLRNALVRRAKGLLAVLRCMADREDLRLICKAALMESISILEYPALYASVMDFLFSNIRTYTMNNFQAIYVHEARALWNVAAPKDVKLKELIDFMSQIATTLEELCGIFHVDIYSQSLGGCSKLYPGHDRQLQLEKLQHHIVEMFAHMAFVTNKPLLFDVMVLQDSFPHVETAFMWDEFLSYLVSEADRYKAFVEPLMRRSLRNNLEKRICTPGMVPNEAAS
>BabOvaMiyake001227_rbh_TGME49_266630
MTAVREYLIYGVDDAHKHLWPVHYHLLRNDFLAAIDAIRRGADPLITDSRGESALALCYELFFKTINKCLNSTVPLGNRKCHQAPQTTYTAPTPKRHKLETTPELHGMADYKPAGKPAIKADQCADPPLFTSQIDFVVANHDVDAASTVHTSLFRRAKGLLAVLRTASEKDGMLLHSKRELLRAIRGLEYPGLYASLMDHMFLQSAGYGLKHMDNTDVWDARCLWRAAASRHAGLQSLTTFVAQVVELLEELCSVFHVDIYSNSLARMTELYPGHDRRLLLPGLESATIEVIAHMAFVTNHPLLFDAMVLQEPFQQGSTAFKWSDLLSRLLGEAEHMKPFMEPLMRRSLRKNVENRILLHN
>BesBesBbGer1006179_rbh_TGME49_266630
MSRGYADLVVPRRTKAPAFALQSDGGRVKRANRVWFDRERAKTENDLRRQFPLHYYISSYDLSAFLAALKQGEDLAQRDPAGRTPLDLAVQMAVELIEASLCTSFPVDSVEACPTATLQPRRGAAAEAPAETFVNPFRVKFKDANSNMYVQPNMMRYRAAGVDVYKQPQEPPFLLPPDGRDGAERAYTGARCPASEMTVSGGDTEDPLRPQEQARRARGPSFPLPRGDVSRYYAAAHNVRPQQFAYAYDAQGKPSPWSRLQREQVQLEQEHLQREFLVVVEEFLDHPPTKAAMAQMRELVRRLNLLLTVVKKFDRCLPLKREAAEKAKTYIGTVLTYPYLYTAAMHQAFKRYPRTPAGQPWDTLNPADSRRLVLIILSLKMRGHELFSFLGTICRQFSALVDQLGIFDDRMGATGHWWKLGSECSQFYLHMAFTLDQVSLFQRFVTQQQLFERQDLFKWEDLLYTLMQHRDRFRPYFAALLARRLKARVQKRLADSADQQDYLPETVKYPCEERYFTRQLLGEYSEIFGESEAEEFNSMLRHWRYGAARQAPGSEDDSLLPPPVPSLSGPPAADFWSVRG
>CarCio010039_rbh_TGME49_266630
MDDCKVAVQALRRAERIITPIHYHLSNHDILAAMAELRQGTNPSVRDALGRTALDLALELVHHEIQNALSTSIPVDFLAQSLERRLLFPHETPFIAKYNDFYNNMNKQPNFFRYNGYTPDIHQKGINKYV
>CarCio010983_rbh_TGME49_266630
QFPCDCASAQSTTPDLKVLEGDSALKFPLPHTRKEENPNSNLRCVPTQSELLQRDVLIVVENALSLPFPKFVNERMAKMLRRIKSHLFLIENLAACSALRRLSQASFEKSYQEITFPYLYIATMKLIFSMYTKDPNKKEWDQRSIVDARRLVNVIVNKKLPGVEIFRFMSEAARLLSRFISLGDIFVASIQTCDQSLFKMFTPNPELAQYLMHMAFVLDASELFEMVAKAQPNVFTSGDFFKWDDLLYTLTQHQQKFSVFFTILMKLRLRLRVRQRFATEGATVDIKLQKYIPTILYKKFGIFQAIA*
>ChrVelCCMP2878026444_rbh_TGME49_266630
MSAGLRPGSASQKGAAAAFYAVRQGQGEQPKDKRSPEKHHHPEISAQVISCSSAPTPLHDHLTNFDFYAFRQEYNRGAHPNVRDVYGRTALDYAVFLLEDLIESSLCTSFAVDSLSTQPEVIPPSIRQRCAGRMFALSAGKPLFKSMDERLTVMVRSIRSLVSIIQMLVVDRRVQKAASAPVRIFGTLAPPYFFMGLMKSLFDEFHPKANDPVATEGGEGSGAYVAITRGRPTFLGGAESSPQTQTLTMSATSQPSGKRIEKKGSNVSILSGMRSRSPSPSNPSRKSLGPRDPPLVSIRPESDIASQFDLADLRRLVVEVLDQGLKFSKQLEFLSHLPQLMVEAIECFGFLKFRPSPEVAQRLMQLAFVFDSPKLFQMSSRRAEVFSPGDLCNWDELLFYLGVQTNESTAGISKESLDPLGRGLWISGSSAPLPASSALSPILQFAPHIQMANKCRPRNPAFSFYQYTTHVKRQPYFVPTNTAPHTSPSDPSGLFFSPEGRLVPMPVKASAGADGRDRYVTELVERREGRVAVVGGSSSSQQPSQGQGAGSGGHVVDLVEVETDPYAYRTEGRPQSTRVVGKGKFITKRKGENRSVRA
>ColAng056372_rbh_TGME49_266630
KQWYQRRVHGEHMSSTTLHDHLTKLDFAAFRQDFDRGANPNARDMYGRNILEYAVFLIEDLFHNALCSTFSVEGSDSPLVFDQKSGASKKQMEVMNQMLLSMRGLTNVVRLLVADRRVSKKGIVSFFSNLSEPVFYTSLINEIFNEHQPPASSEVDIEDPDYYFYLVQHEPTAPRIVFEDERGQRSNPSHTEPSSYAGGSEFKGTTLQTEKKTLDINDPCDVRRLVNRVCDRKLKYHRHLEFLAALPPLLVELVDALGFKRFRPSPMVAQRLLHFSFVMDSARMFRCCSRIPQLFCHGDLYNWDWLLFCTLVQVREYPDFFFLLLTARIKERIRASPKLRRIQKLNVEFHNRIAVALGRVPVTSEGGSASPSGLPSTKSKLNDFATKANAANDAVFSKFAARGGQSLEDIQHDASTYITMMASESGTTNMLKRDMASISIREMTPRMLEAANILLGPKVGTALNRWKRREIGNADKVLLEGIEGGYGIGSGNHVNERIVGRGRFITRRNGLSHNGL*
>ColAng085654_rbh_TGME49_266630
CSSDLSSGINAEYMGSSEVDIEDPDYYFYLVQHEPTAPRIVFEDERGQRSNPSHTEPSSYAGGSEFKGTTLQTEKKTLDINDPCDVRRLVNRVCDRKLKYHRHLEFLAALPPLLVELVDALGFKRFRPSPMVAQRLLHFSFVMDSARMFRCCSRVPQLFCHGDLYNWDWLLFCTLVQVREYPDFFFLLLTARIKERIRASPKLRRIQKLNVEFHNRIAVALGRVPVTSEGGSASPSGLPSTKSKLNDFVTKANAANDAVFSKFAARGGQSL
>ColAng085655_rbh_TGME49_266630
VLFRSKQWYQRRVHGEHMSSTTLHDHLTKLDFAAFRQDFDRGANPNARDMYGRNILEYAVFLIEDLFHNALCSTFSVEGSDSPLVFDQKSGASKKQMEVMNQMLLSMRGLTNVVRLLVADRRVSKKGIVSFFSNLSEPVFYTSLINEIFNEHQPPASSEVDIEDPDYYFYLVQHEPTAPRIVFEDERGQRSNPSHTEPSSYAGGSEFKGTTLQTEKKTLDINDPCDVRRLVNRVCDRKLKYHRHLEFLAALPPLLVELVDALGFKRFRPSPMVAQRLLHFSFVMDSARMFRCCSRVPQLFCHGDLYNWDWLLFCTLVQVREYPDFFFLLLTARIKERIRASPKLRRIQKLNVEFHNRIAVALGRVPVTSEGGSASPSGLPSTKSKLNDFVTKANAANDAVFSKFAARGGQSL
>CryAnd30847000312_rbh_TGME49_266630
MDTIEYENTNIQFQGLPELHQLLLSGDFNKFLRSLKSLNSSFFLDESNQNILTFSLFLFESLLQCILCSGSIFDHLENIKDDMLFYLKERKKCELNYTFRITNEDGRGFTLLPLDYKYSIRSTFQGSNSPNFSNTQLREDMYKDPVVPPKEFLEVIGYKEPITQAAIFQFPCEASAEELMNEKNLIDTLRQQLIDESWTDQLNSICKFLTELSKIVVTLVTNYQPTYEKFCSETSGLIYKSMKFPLFYLALMKVLFDEYPIMDKTQEELNPKDPGDSRRLVNIIRRNRLPGLKIIEFIFNILTPMTEVLDILGGSSAWNCRAQYAQYFLHLAFVFDNPKLFKFIAAKSYMFSYNIFQWDLLLNSMAQHIPLLDIFLYPLATAITRFRVIRRLESKNKPLKSGNSEQDDPDKNFGIEETSFGEKASIVTFPVEPRFLTNKIIKYAKSFYGEIEGKRLERSIQLEFNNWEYMPIRPDRIRHKLIMQMQSDESKLDEYRAELTGNNKRRNKTALYSVLPPLSYPIECKKNYSSIKEIPGQIYAQSYYSPKMDIPVGTKLDYGLT
>CryBaiTAMU09Q1022740_rbh_TGME49_266630
KYTSFKNLKYFIFNMAKYKNKILFNEDEKCNVKIDSLPKMHRMLAKCKFKEFHSSLCNFERFNEVDNQNRSILTFSIYLMENLLQGILCSGLILDNLYELDNDIYCYLNGKKQGVMNLNFKVISTEKKGFTLLPLDFKGFKKYDNENKSDLDSDLDNDILIPPKEYLEIIGYKEPITKAAVFQFPFNASPEDLINEKCIIDIIRRKIEDNEWLIKLDNICNCLNELCKIIKYLVKHYPITYRKFYKETNGIIFSSIKFPLFYMSLMKILFDEYPNITETNEELNPKDPGDARRLVNRVRRNKLPGIKLIEILSKISSCFGDIIDIMGGSRSWKCESLYAQYYLHMAFVFDNSILFSNIAEKSYMFDYDIFEWKYTLNSLAQHIPLLNSFLKPLAMSIMGNRVRNRLSYYEKYNIEKKNENIINIENKNKIISPILCNSIEARFLTDEVINRSKAFFGEFEGERLINSVKREFDNWQYKPIRLNNKIDILNNKEFNSEKNIEKQDSLPILSEKKVKHIKSAINNAIPPLSHLSEKKKSLKIRIAPGQKYVQSFYHNKANIPIGTIIKS
>CryHomTU502002833_rbh_TGME49_266630
MSKSRKNKSSESSSHPKSRNESRVEYLPDPHRMLAKCEFREFHSSLGSFGKFSETDHCQRSILSFALSLMEGLFQSILCSGTILESLHELDHDIYSYQEGKRQGSLNLSFKVISTEKKGFTLLPLDYKGFNKSNFKDPKSKNDDENNFSENDPLVPPKEYLDIIGYKEPITKATVFQFPFNTSPEDLITEKCIIDVIRRRIEDKEWLSQLEIICGWLGELARVIRHLVKHFPVTYKRFLEETDGRIYTSLRCPLFYMALMKLLFDEYPMITETDEELNSKDPGDARRLINRIRRNKLPGMRLVEIMSRITISFGSVLESMGGSPAWRCNPEFAQYYLHMAFVFDDSSLFTHIAAKSQMFDYEIFEWKYTLNSLAQHIPLLNSFLKPLATSIMANRVQTRLACYLKDLNRKAHAEDGANSEKSIKLPKPVVGNSLEARFLTNEVIKRSKAFFGNFEGERLISSVKLEFENWQYKPIRPVEEIQKLASRKVDLDKTLKEYSRTVLVPEKKSRHAKTVINNVLPPLTHLSEKKKNILIKMAPGQKYAQSFYNNKVSIPVGMMVYP
>CryMelUKMEL1000063_rbh_TGME49_266630
MSKSRKNISSESSSHSKNRKESRVEYLPDPHRMLAKCEFKEFHLSLGSFAKFGETDHCQRSILSFALSLIEGLFQSILCSGAILESLHELDHDIYSYQEGKRQGILNLSFKVISTEKKGFTLLPLDYKGFNNSSFKDSKSKTENEDNFSENDPLVPPKEYLDIIGYKEPITKATVFQFPFNSSPEDLITEKCIIDVIRRRIEDKEWLSQLEIICGWLGELARAIRHLIKHFPVTYKRFLEETNGKIYTSLRCPLFYMAFMKLLFDKYPMITETDEELNSKDPGDARRLINRIRRNKLPGMRLVEIMSRISTSFGSVLESMGGSPAWKCNPEFAQYYLHMAFVFDDSSLFTHIAAKSQMFDYEIFEWKYTLNSLAQHIPLLNSFLKPLATSIMANRVQTRLACYLKDLSRKAHEEDGANQEKSIKLPKPVVGNSLEARFLTNEVIKRSKAFFGNFEGERLISSVKLEFENWQYKPIRPVQEIQKLASRKFDLDKTLKEYNRTVLVPEKKSRHAKAVINNVLPPLTHLAEKKKNITIKMAPGQKYAQSFYNNKVSIPVGMMVYP
>CryMurRN66002724_rbh_TGME49_266630
MNNIECENKNIQFQGLPELHQLLLSGDFNKFLRSLKSLNSSFFLDESNQNILTFSLFLFESLLQCILCSGSIFDHLENIKDDMLFYLKERKKCELNYTFRITNEDERGFTLLPLDYKHSIRSTFQGSNSPNFSNTQLQEDMYKDPVVPPKEFLEVIGYKEPITQAAIFQFPCEASAEELMTEKNLIDTLRQQLIDESWTDQLNSICKFLTELSKIVVILVTNYQPTYEKFCSETSGIIYKSMKFPLFYLALMKVLFDKYPIMDKTQEELNPKDPGDSRRLINIIRRNRLPGLKIIEFIFNILTPMTEVLDILGGSSAWNCRAQYAQYFLHLAFVFDNAKLFKFIAAKSYMFSYNIFQWDLLLNSMAQHIPLLDIFLHPLATAITRFRVIRRLESKNKPLKNGNSEQDDPDENFGIEETSFGEKASIITFPVEPRFLTNKIIKYARSFYGEIEGKRLERSIQLEFNNWEYMPIRPDRIRSKLIMQMQSDESKLDEYRAKLTVNNKRRNKTALYSVLPPLSYPIECKKNYSSTKEIPGQIYAQSYYSPKMDIPVGTKLDYGLT
>CryParIOWAATCC000272_rbh_TGME49_266630
MSKSRKNKSSESSSHPKSRNESRVEYLPDPHRMLAKCEFREFHSSLGSFGKFGETDHCQRSILSFALSLMEGLFQSILCSGTILESLHELDHDIYSYQEGKRQGSLNLSFKVISTEKKGFTLLPLDYKGFNKSSFKDPKSKSDDENHFSENDPLVPPKEYLDIIGYKEPITKATVFQFPFNTSPEDLITEKCIIDVIRRRIEDKEWLSQLEIICGWLGELARVIRHLVKHFPVTYKRFLEETDGRIYTSLRCPLFYMALMKLLFDEYPMITETDEELNSKDPGDARRLINRIRRNKLPGMRLVEIMSRITISFGSVLESMGGSPAWRCNPEFAQYYLHMAFVFDDSSLFTHIAAKSQMFDYEIFEWKYTLNSLAQHIPLLNSFLKPLATSIMANRVQTRLACYLKDSSRKAHAEDGANSEKGIKLPKPVVGNSLEARFLTNEVIKRSKAFFGNFEGERLISSVKLEFENWQYKPIRPVQELQKLASRKVDLDKTLKEYNRTVLVPEKKSRHAKTVINNVLPPLTHLSEKKKNILVKMAPGQKYAQSFYNNKVSIPVGMMVYP
>CrySpeChipmunkI017204_rbh_TGME49_266630
SEMSKSRKNKSSESSSHPKNRNESRVEYLPDPHQMLAKCEFREFHSSLGSFGKFGETDHYQRSILSFALYLMEGLLQSILCSGIILESLHELDHDIYSYLEGKREGSLNLSFKVISTEKKGFTLLPLDYKGFNKSSFRDSKSKDNNEENFEENDPLVPPKEYLEIIGYKEPITKAAVFQFPCNSSPEDLITEKCIIDVIRRRIEDKEWLSQLEMVCGWLGELARVIRHLVKHFPISYKRFLEETNGRIYTSLRCPLFYMALMKLLFDEYPRITETDEDLNSKDPGDARRLINRIRRNKLPGMRLVEIMSRITSSFGSSLESMGGSPAWRCSPEFAQYYLHMAFVFDDSSLFTQIAAKSHMFDYEIFEWKYTLNSLAQHIPLLNSFLKPLATSIMANRVQTRLACYLKDSSRKVHTEDGANSEKSAKLPKPVVGNSLEARFLTNEVIKRSKAFFGNFEGDRLISSVKAEFENWQYKPIRPVQEIQKLASKKVDLDKTLKEYNRTVLVAEKKNRHAKTILNNVLPPLTHLSKKKKNLVIKIAPGQKYAQSFYNNKVSIPAGMMVYP
>CryTyzUGA55003814_rbh_TGME49_266630
MSKSRKNKSSESSSHPKSRNESRVEYLPDPHRMLAKCEFREFHSSLGSFGKFGETDHCQRSILSFALSLMEGLFQSILCSGTILESLHELDHDIYSYQEGKRQGSLNLSFKVISTEKKGFTLLPLDYKGFNKSSFKDPKSKSDDENNFSENDPLVPPKEYLDIIGYKEPITKATVFQFPFNTSPEDLITEKCIIDVIRRRIEDKEWLSQLEIICGWLGELARVIRHLVKHFPVTYKRFLEETDGRIYTSLRCPLFYMALMKLLFDEYPMITETDEELNSKDPGDARRLINRIRRNKLPGMRLVEIMSRITISFGSVLESMGGSPAWRCDPEFAQYYLHMAFVFDDSSLFTHIAAKSQMFDYEIFEWKYTLNSLAQHIPLLNSXNKTSTGTSEVSF
>CryUbi39726000758_rbh_TGME49_266630
MNKSRKNKLNESSSHQKSRNESKVEYLPDPHRMLAKCKFKEFHSSLGSFGKFGEVDHYQRSTLSFALYLMEGLLQSILCTGIILESLNELDYDIYSYQEEKRQGTLNLSFKVISTEKKGFTLLPLDYKGFNKSNFKNSESKNSDEENFLENDPLIPPKEYLDIIGYKEPITKAAVFQFPCNSSPEDLITEKCIIDVIRRRIEDEEWLSQLEIVCGWLGELARAIRHLVKHFPITYKRFLEETDGKIYSAIKYPLLYMALMKLLFDEYPRIIETDEELNPKDPGDARRLVNRVRRNKLPGMRLVEIMSRMTNSLGNTLDSMGGSPAWKCSPVFAQYYLHMAFVFDDSLLFTQIAAKSHMFDYEIFEWNYTLNSLAQHIPLLNSFLKPLATSIMANRVHTRLECYLKDSTKKVHAEDGANSEKNAQLPKPVVGNSLEARFLTNEVIKRAKAFFGNFEGDRLMSSVKAEFENWQYKPIRPTQELKKLASRKIDLDKTLKEYNRTVLVPERNSRHTKAVINNVLPPLTHLSEKKKKLIVKMAPGQKYAQSFYNNKVSIPADMIVSP
>CycCayNF1C8005290_rbh_TGME49_266630
MDGPYGGGNSFLHTCLERCDFMAFFAELPKTSNLFVRDRGGRTVMELAMHMAADLFQSCFSTSFPIDSSAFGKYMSCSCAVCSHRRHRGMRDGQGENEKIHQCKNPMRVRYNEEYINMYLQPKQMRLNSKLAPAGPSFPATHKYTPTQYPPGWNPSTRSSHGRSQQNPAENQGDSVSASFPLPSGALASVPGPCLPQQYFYPCEAEDESAEGGKLALEQVKLENRMVQREVLVLVEDVCTGPLCDTMKARMRRLLKKLRSLMLVMKRLGACYMLRIKATEAAVDGNLLQQKITYPFLYSALLHKAFKLYPNGPRGQAFDPLNPADGRRMIQLLVNYQLPGYELALFLGNLTSIFSEFVSFFAQDDVRIWRPGRELQQFYLHMAFALDNVDIFKFIVNYGQLFAGPTDIFKWEDLLYALMEHRDKFRPYFSSLLSSRLKSRVQKRLVEEGTASDIKMKFPAEPVKYPCEERLLTQKVLSEYGSLFGKEEAKELSELLRRWRYGAARPEIDRTGKGGALKASVSSAPQAFWC
>Cys_WienI006733_rbh_TGME49_266630
MSCTTTPYSALVLPRRTRAPSYTCATGYEDRPNRVWFDRERAHLENELRRRCPLHYFLSKYDLSALLATLKQGADPALRDAAGRTPLDLAVQMAIELFETSLCTSFPVDNVTTSRSAYLASATSPEARKQGFTNPFILSPRDTYDNLNEQPNRMRYRAAGVDIYEGREGGGGRGRLIAPENALRGLGAKGCRKKYYAGNFPPHESIEYPRDADATAGAREEEDDNDFDLEDAEDSGYKRASRRSRSQGASSPGPSFPLPQGDITRFYASVHQLRPQQFTYAYDVNGKPASSWARLQREQSRLEQRHLQEEFLVVLEEFLDRPPSRAAMSQMRELIRRLNLLLSVVKKFQPCLPLMREAREKAREYIGTVLTYPYLYTAALHQAFKRYPRTPSGQ
>Cys_WienI009518_rbh_TGME49_266630
MRGHELFSFLGTVARLFNTFLDQLRLFTDPLEEEDPLYHQPSQGSSSSWLKLGSECSQFYLHFAFTLDEAGLFQKFISQQQLFERQDIFRWEDLLYTLMQHRDRFRPFFAALLARRLKARVQKRLVDTADRGDHVPEIVKYPCEERYFTRHLLGEYADIFGEAEAAEFSSMLRHWRYGAAREAKNERDSDFLSQGPILPPPLLPPNNSNTPGVSPASGAPAADFWS
>CytFelWinnie003150_rbh_TGME49_266630
MSDAQDIYIMAYQCKAMNCSDSDGYKHTWPLHYHLYKNDAIAAIDELKRGADPLLEDDNGVSAINLTLSYIFKHISKCLSTAMPLGSFNTLPVRKASDSRALDHSPCNALGGLSDYDNDHSTTVSVPNDLSDNVSLFFDRTQDVEILLAIHSRLLRKAKGLLSVIMVMAENADVKGNVVEKIQMLSYPSLYTSVINHLFTKIGCDVNGIPFNKNSVWDCRRMYLYAVKSRVEGIYILKFIMQISKILQELFSLFHVDIYDDFNGTGCSLVPSNGRQLILNYLNVEIVEIFCHLSFVLDLPLLFDVMVLQPKFFHFPTQFNWDNLLSSIIQKEDYKLFVAPLLRKSLRNRVEKKLKGCHVNETHYVNYNI
>EimAce000086_rbh_TGME49_266630
MDGPGGGGNPFLHTCLARGDFMAFFAELPKTNNLFVRDRGGRTVMELAMQMTVELFQSCFSTSFPIDSTALGRGCCCSCAVCAHKRHRSMRDGEGENQKSYNCKNPMRIRYNEEYLSMYEQPRQMRINARSKPPVPSLPPKYKYVPAQYPQEWTPEASGLPCARQPRGPLDHSQEAGAAAFPLPSGALAAVPPPSLPQQYFYPCETEGDEALLQRGSRAALAQIQLENKMLQREVLVLVEDLCGGPICETMRARMKRLLQKLRSLILVMKRLGSCHLLRIKATEAAVQTELLQSKITYPFLYTALMHRAFKLYPQGPNGQVFDPLHPADGRRMVQFLVNYQLPGFELCLFLGNVMSLFSDFVSFFAEDDVSIWRPCREVQQFYLHMAFALDSVFLFKFIINFGQLFAAPADVFKWEDLLYVLMEHRDRFRPYFSALLASRLKSRVQKRLVAEGTAQEIRNKYPPEPVKYPCEERLLTRKVLGEYASLFSEEEAKEFSEMLKRWKYGAARQEGKATRGQTLRPSIATNAFITAPQAFWG
>EimBruHougton003301_rbh_TGME49_266630
MEGPGGGGNPFLHTCLARGDFMAFFAELPKTNNLFVRDRGGRTVMELAMQMAVELFQSCLSTSFAIDSSALGRSSGCACAVCAHKRHRSMRDGSGENQKSYNCKNPMRIRYNEQYLSMYEQPRQMRINAQRNPPVPSLPPPCKFTPAEYPPGWRPEATGLPGPKARGPVDHSQGAAAAAASFPLPSGALAAVPGPSQPQQYFYPCDAESEALQRGSNAALEQVKLENKMVQREVMVLVEEVLGAPLCDLMKARMKRLLQKLRSLLLVIKRLGCCSLLRIKATETAVQTQLLQQKVTYPFLYTALMHRVFKLFRAGPNGEAFDPLHPADGRRMVQLLVNYQLPGFEICLFLGNVLSLFSDFISFFAQDDVNIWRPCREVQQFYLHMAFALDSVFLFKFIINFGQLFAGPEDVFKWEDLLYVLMEHRDRFRPYFSALLASRLKSRVQKRLVEEGTAQEIKNKYPPEPVKYPCEERLLTAKVLEDYGALFGVEEAREFSQMLKRWKYGAVREETNKQINKKYQYPAASSSSRADASCPQAFWA
>EimMaxWeybridge005880_rbh_TGME49_266630
MRDGVGENQKNYNCKNPMRIRYNEEYLTMYQQPRQMRINAQKKPPVPSLPPKNKYTPATYPPGWTPDASGQPQPGPRGPLDPSQGGSFPLPSGAWAPAPGPSLPQQYFYPCEAEGDAMQKGSRLALEQIKLENKMVQREVLVLVEEICGGPICETMKARMKRLLQKLRSLILAFDPAHPADGRRMVQLLVNYQLPGYEICLFLGNVMSLYSDFISFFAQDDVAIWRPCREVQQFYLHMAFSLDSVFLFKFIINFGKLFAGPTDVFKWEELLYVLMEHRDRFRPFFAALLASRLKSRVQKRLVEEGSPQEIKNKYPPEPVKYPCEERLLTHKVLSDYGSLFSKEEAKEFNELLKRWKYGAARQETDIRRANAAATAANRSSSRTRTFPPSSAPQVFWA
>EimTenHoughton000717_rbh_TGME49_266630
MEGPWGGGNPFLHRCLLRGDFMAFFAELEKTKNLFERDRGGRTALDLALQLAAELFQSCFSTSFAVDSGGLVQWSACSCAACAHRRHRSMRDGAGEAAREVHCKNPFRVKYNEQYLNMYSQPRQMRLEAEVKPPVPALPPKFKFTPVEYPPGWTPDAASPAPRPRGPRGPVDHSGAAFPLPSGAVGPVPSGAAPQQYFYPCEAEGPNLEGSRLQLEQLKLENKMVQREVLVLVEEVCSGPLCETMRARMRRLLRKLRSLLLVLKRLGSCNMLRIKATEQAVESGLLQQKITYPFLYTALLHRAFKQYPNGPNGQPFDPLNPADGRRMVQLLVNYQMPGFELVLFLGNLTALFSDFVSFFAQDDVRIWRPCKEVQQYYLHMAFSLDSADLFKFIINYGQLLFVGNADVFKWEDLLYVLMEHRDKFRPYFSPLLASRLKSRVQKRLVEEGSAKEIRKKFPPEPVKYPCEERLLTQKVLSEFGSLFGNEEAQELSELLSRWKYGAARPQEEAAGFSRSSKLQQQQQQQQQQQRRPFRSYGGAAASPQAFWA
>EleDub001077_rbh_TGME49_266630
MSRGLYEGRADGDPGGDDVQLSPYARASYSRNTPPQYITSSAHTASAFRLRLPLHYHLRRMDIVAVLAELGQGTNPEHVDHAGRNALDLALQLLEEQLETCLCTSLPLDSLGPRLERAAIFGNSSDLFLSESKAGDSGSALEQRAQRLRYHQWLPTARDGGGLHSAASAAAVARQLTRTEKERGATHNRISAQDGGPSTAPGRHTNDAGKIGPPPGYLPPSPENLPASFPLPNGGGSADGGTSGSSSGNLPYECIAVGSSSAEDACAMQNAVLLVVEDALLESPLSSAVVPRMQRMLQKLKSLALVVRKLCANPSLLQKAREITCPLLFKFISYPYLYVAALHTLFRMYPVAPNGRVSKFNTVFSAVQELQVGCHSLTSLPG*
>EleDub001079_rbh_TGME49_266630
MSRGLYEGRADGDPGGDDVQLSPYARASYSRNTPPQYITSSAHTASAFRLRLPLHYHLRRMDIVAVLAELGQGTNPEHVDHAGRNALDLALQLLEEQLETCLCTSLPLDSLGPRLERAAIFGNSSDLFLSESKAGDSGSALEQRAQRLRYHQWLPTARDGGGLHSAASAAAVARQLTRTEKERGATHNRISAQDGGPSTAPGRHTNDAGKIGPPPGYLPPSPENLPASFPLPNGGGSADGGTSGSSSGNLPYECIAVGSSSAEDACAMQNAVLLVVEDALLESPLSSAVVPRMQRMLQKLKSLALVVRKLCANPSLLQKAREITCPLLFKFISYPYLYVAALHTLFRMYPVAPNGRVWEPRNPADSRRLVNIVLEQRLRGHEVFRFLGSLSVYFLELCRIFGASSIFPPSSSSSEDGERAAVASTWDDEASKPERTEVAQYLLHFAFVVDAPKLFHILAQHYRHFFFQASRDIFNWEELLYELVQWRQQFPTYYSTILDLLLRRRLQRRLGPKAEDANAVKDDAVKMP
>EleDub001080_rbh_TGME49_266630
MSRGLYEGRADGDPGGDDVQLSPYARASYSRNTPPQYITSSAHTASAFRLRLPLHYHLRRMDIVAVLAELGQGTNPEHVDHAGRNALDLALQLLEEQLETCLCTSLPLDSLGPRLERAAIFGNSSDLFLSESKAGDSGSALEQRAQRLRYHQWLPTARDGGGLHSAASAAAVARQLTRTEKERGATHNRISAQDGGPSTAPGRHTNDAGKIGPPPGYLPPSPENLPASFPLPNGGGSADGGTSGSSSGNLPYECIAVGSSSAEDACAMQNAVLLVVEDALLESPLSSAVVPRMQRMLQKLKSLALVVRKLCANPSLLQKAREITCPLLFKFISYPYLYVAALHTLFRMYPVAPNGRVWEPRNPADSRRLVNIVLEQRLRGHEVFRFLGSLSVYFLELCRIFGASSIFPPSSSSSEDGERAAVASTWDDEASKPERTEVAQYLLHFAFVVDAPKLFHILAQHYRHFFFQASRDIFNWEELLYELVQVLLITYILPRAKTKLT*
>GreNip002496_rbh_TGME49_266630
MAEFKPREFYYHSCEAAASARERTTLPLHYYLKRGDIIAFRRELRNGSSPFVQDQYGHNALDLVLTEIEKLLVTGICTSFPIDDLISAIKTEALLPAKFCIEDKDELYHGLYAQHERALYRSFADGNPEFVKPKHERERVLPLLHQGYPLCHQVRPPHPDTIGPDGPFKKIIMDSTERIDDREDDRYSDHRSHKKRKGHRHGGRDHDSRDYDHDSVDNLETDASKEDMNRPDGDMSPENAVMIAVADSLSRPLSNKIRLRLEKMIRKLRVYLDLLLELSSSNALLKASMDRREMEQDLINKHEAGESGGDRKAVKSGVLVDLTLPYLYVTLIRLLLEIYPCAPDGVEWRATSPTDIRVLCGMICRLELAGHYIILFLSDFASGMAKLLLTVLRPPVSNTDLFAPKHMVLQYLMHMAFVLDVPELFDIIANSSQAHKLMQNNPFDWNSTYEDLQAGPKTDVIQRYIILLQKLLDT
>HamHamHH34006808_rbh_TGME49_266630
MSRAYADLVVPRKAKAPPFSVDNSVGRPKRPNRIWFDRERAKACNDMRREYPLHYYISSYDVYAFLATLRQGADPAKRDAAGRTPLDLAVQMAVELIETSLCTSFPIDNVDVTPAAALKPAKDAPPESRPETFTNPFRVKYRDANAGMYVQHDIMRYRCADSDVYKSCREPPFPLPSDGHDGAERTYQVATFPPQEFRIKNGDSEDFFRDQQRARRTQSPSFPLPRGDVSLYYAAAHNLRPQQFAYAYDANGKPMSWSRLQREQVQLEQEHLQGEFLVAVEQFLERPPSKAAMSQMRELIRRLNLMMIIVKKYEHCLPLKREAAEKAKAYIGTALTYPYLYTASMYEAFKRYPRTPAGQAWDTLNPADSRRLVLIILSLKMHGHELFSFMGTVCRLFNSLMEQLGLCDDRCGTGGHWCKLGSECSQFYLHMAFSLDDAHLFQKFITQKQLFDKQDIFKWEDLLYTLMQHRERFRPYFAALLARRLKARVQKRLMNSADQQAYLPETVKYPCEERYFTRQLLGEYSEIFGESEAEEFNSMLRHWRYGAARQAPGTGSEEDNILPAPLPPVSESPAADFWSLRD
>LecTuz002758_rbh_TGME49_266630
MGFPFLYMSTLQVLFDQHAVTPIGTSWKRRSVVDARRLVHLAISKRYRGHEILVFLANVLDVIHEYFEALGGSFQLDPADPHLAQAFMHMSFCLDQPTLFSSIARRDVAFRGDTDDEYDWTELANFVATRPPVKGFAAEVLQAMLKKRVQQALAVDGEPRELSGHELREPVETRHLTNATMEAHRAAFGGGSRDRLEGRVDEWPMDVARRIR*
>LecTuz002759_rbh_TGME49_266630
GINAEYMGAFRGDTDDEYDWTELANFVATRPPVKGFAAEVLQAMLKKRVQQALAVDGEPRELSGHELREPVETRHLTNATMEAHRAAFGGGSRDRLEGRVDEWPMDVARRIR*
>MonAgi001726_rbh_TGME49_266630
EDEEEESEESVDEDVLQPTAGPLRPPSASRLQKLFQDQMVVVVEDAIHQQTPGRVRQRMHELLSQMRALDRAVGLLMTCEPLRALAVEYRLDISRRVRADDGGEQPPGFVLENLTYPYLFMATVQNLFEMYPYNPSENLWDIHDVSDTRRLINLVLFRKLKGHEVLLFLAQLPRSICCYVRALGVEFFRPSPELSQYLMNDAFCMDAFDLFYFACQSQRPFSCGDLFAWDRLITCLLPYKRQFCRFLIPLISTRLKDRVRKRLVAKGLTEAEAEHLDVLETDKVYLPFEERYLTKDFIREFGDLFGTADQQSLENMLRWWLQETVRIRQGEAPTAPPPIRYATGRNVTRPPAVKTSAPNLV*
>MonAgi024530_rbh_TGME49_266630
HDPEVAANQTMRRLQMPLHYHLRRHDYVAFQKELKSGTNPFIRDECGRTPLDLALMMLEDLIVTSLCTSFPVDFLVKTREYDARFPAKFVAHYADAYSDLYDHPNALSLAAERQTGAVDPRVLPFGTGPPNEYPRFIANRFPIYKHQTLPTRAYDQFNSQEPIVDIEPGTTRRKLGQSKEGLG
>NeoCanLiverpool001362_rbh_TGME49_266630
MSRAYVDLVVPRKTKAPPFSVESGNARQKRPNRIWFDRERAQARNEMRRVYPLHYYISSYDTYAFLASLRQGADPAKRDASGRTPLDLAVQMAVELIETSLCTSFPIDNVDPTPAATLKPAIGSPPETTAETFANPFRAKYHDANANMYVQHNSMRYRSAGTDVYKSCREPPFLLPPDGKDGAERTYQVAAFPPQESRVDGECEDLFRDQRARRPQSPPFPLPRGDVSRYYAASHNLRPQQFRYAYDANGKPTSWSRLQREQVQLEQEHLQGEFLVAVEQFLERPPSKAAMAQMRELIRRLNVMLIIIKKFEHCLPLKREAAEKAKAYIGTALTYPYLYTASMYEAFKRYPRTPAGQVGLDEAVERGKGKQGATQNVALSFNSGARLNKLLKAWDPLNPDDGRRLVLIIMSLKMRGHELFSFMGTVSRLFNALLDQLGIFDDRSRAGGHWWKLGSECSQFYLHMAFSLDESHLFQKFITQQQLFDKQDLFKWEDLLYTLMQHRDKFRPYFAALLARRLKARVQKRLMGSTDQQAYLPETVKYPCEERYFTRQLLGEYSEIFGEAEAEEFNSMLRHWRYGAARQAPGAAADEDNLLPPPLPPLFESPAADFWSLRD
>NepSpe008446_rbh_TGME49_266630
DLAHGESDFERFPLPHEYKKDNEIFKKNILPDYSKTLQANVLIIVENALCRPFPKFIFDRMDSSLRSMKSYLFLIKSLISCPALFQMSEITLQKAYDRISFPYLYTATLNLIFQLYPKNPMSMNWDQLSVADASRLVNIIVSKKLPGHQILKFLADAIYYFSEFVELGQMSFKESAMFKPSPEIAQYFMHMSFVLNSPKLFELVAKYNSKFSSTDDIFKWDDLLHLLTQYQDKFPAFYPVLLKMRLKLRVQRRLGIQNYSENEEREKDFKTPFEERFLDDTVIENYSKSFGEEEAKELRNLLKEWKYGAVRTKRK*
>NepSpe013184_rbh_TGME49_266630
SSLRRIKSYLFLVQSLSSCPALFKMSKETLQKAYNLISFPYLYSSTMRLIFQLYPKSPMNTCWDKRSVADASRLTNIIVSKKLPGHQIFVYLAKATDFLAQFLELGVLNYLERSMFK
>NepSpe013778_rbh_TGME49_266630
VKMDFNVWFNPYKEAVRKSQRLLTPIHYHLRNNDILAAMSELRNGADPSIQDVLGRTVLDLALEITGNLLQNALSTSIPVDYLEQTLEKEYLFPYQTPFTAHYDEFYANQNAQPNLFRYQDYR
>NepSpe020764_rbh_TGME49_266630
MKEDFWYEATKEAERKCRRLTTPIHYHLRNNDILAAMCELRNGADPSVKDEVGRNVLDLVIEMLSHLLQTTFCTSFPIDFLGQTLERKFLFPYQTGYISHFDQFYENMNVQP
>NepSpe023268_rbh_TGME49_266630
MNNQEEEPSKVLPDSLKSLQSNILIVVRNSLTRPFPQHVLERMSSNLRKIKSHVFLVQSLARCPALFEMSINSFQKAYQTFAFPYLYTATLKLLFQIYPKSPTREEWNQKSVADASRLSNIVMHKRLPGHEILRYLADATHFLAEFMKFSETQTGFSRLFIYLSDELAQYMMHMSFVLNCSKLFELVAKIKPQVFQGGDIFDWDDLLYQITQVP*
>NepSpe023269_rbh_TGME49_266630
MAETWYDSCHESIRKCQRLVTPVHYHLKNRDILAAMGELRKGADPSVRDEMGRTVLDLAIEMLNNYLQTALCSSLPVDFISLNLERKFLFPFQTQFLAHYDKYYEQLYDQPNNMRYYDYQPDANLKEINKYIPKKFPEASLKSENESKGMKNLLPILENH*
>NepSpe028519_rbh_TGME49_266630
ENPADARRLVNTVLKKKLKGAEILEFLIKNLKIFVDFVQFCGKKNFSSGAENAQFLLHMAFVLRSPKLFDLILSTQHDIFDIEDIFKWDTLIYELIPYQNEFKGFFKKLLNSRLRRRVGKRLMQHPNG
>NepSpe069355_rbh_TGME49_266630
SIAVDFLNLNLERKFLFPFQTQFIAHYDKYYEQLYNQPNNMRYYDYQPDANLKEVNKYTPKKFPVASTDTPQASKDNLPEDNVFPLPHENDLSEECSNGVMPDSSKSLQANILLIVKNSLSRPFPQHVLERMSLNLRRIKSHLFLVQSLSRCPALYEMSLDTFHRAYENFSFPYLYTATLKLLFQIYPKNPSREAWNQKAISDASRLANIIVNKKLPGFEILRYLADAAHYYSEFLEFSEFSCKQYASNIRFSYELAQYLMHMAFVLNCPKLFEIVTKVQPRVFQDGDIFDWDDLLYQMTQHQQRFPVFHSILMRLRLKMRIEDTMINNVEPNQRTRNYKESLAVPLEERFLSDKAVDAYVQSFGYNDAKELKNILKDWKYGASRPKKM*
>NepSpe085443_rbh_TGME49_266630
FHFSDIKLRKVEKCMTMKDNYWYQSIKEAERKCRRLTTPVHYHLKNNDILAAMSELRKGSDPSIRDEIGRNVLDLAIELLLQNLETGICSSFPVDFLGQTLERKFLFPYQTGYIAHYDQFYENLNIQPSYLRYQNYHPNQFLKSENMYNPKVYPFPNHSNKQKFSNGRYKHGDSNEDMFPIPHQSPGQNTDSSNKIIVPEQNQS
>NepSpe121554_rbh_TGME49_266630
PFPPKIEERMATMLRRTKSHLFLIENLCSCRALQQLSEKAYEKAIGKITYPYFYTATLKLLFSMYPKNPSNSLWDQLSVADASRLVNIVVSQRLPGHKLIQFMAEALQYQSKLLTIGSFSCLPSYSSMFQPSPELAQYFLHMAFVLNCPKFFELTAKHQPCLFQVGDVFKWDDLLYVLTQYQRKFPIIFPVLMKLRLKMRVQKRLTSGGASKKEIQRSEENVLDEPMLVPSEERFLDKKTLENFSISFGAEETEELRKMLREWKYGATRIKRSPLDKLYF*
>PlaAdlG01001541_rbh_TGME49_266630
MNFPNKIRYDKKLHDFENVYRKKHIIHYYLKKNDVVTCLAEIRQGTSPFIRDECNRTALDLAIVLFMKKFHECIFTCLITDFIYCKSKKYDGLKTNLIYNEYENIVENEKNVCYSKNIFYDDMFSKKEKESMEQNIEQKIGNVSPFLLLQKNVQPFLRNQSYKNDDDNIYKNYCEKNDILFLSEEVITFPISKTIQAQLDDILRKMNALLFFIKMLCKNIILKKGSELTLQEEISNLTFPFFYNTTLHTLFKIYPFNSYTNKWDIHNPADARRLIHKILSKKLMGTDIITFIGKIVFCFSELIHIYGPKIFELNSLYSQYFLHMAFTLDNEYLFKVIINKLNIFTSQTDIFHWDKLIHSIEPYKNKFKLYYKQLIYTRLKRLFMNKLEKVFYKKEIDKNIIDNSNNNCNTKCRTNRLYFTCKSLLNGYYEDILNCSNAEELEIVMQKFLHILKKKKLTL
>PlaBerANKA001111_rbh_TGME49_266630
MEFPNYVWFNNKTYQIESIYRKNHTIHYYLKKNDIVTALAEIRKGVSPFIKDECNRTSLDIAVVLFMRKFNEFIFTSLIIDYLYKTKNKNEEVEYAYNCKGILEKYDNKTDYNEYDIFHKNDNKDMDNVGMKKNGNCKMTHANYQDANFINSILLQKKIKYNSLIIKDYNNSENISNEKYKQKNLFFSFQKILILNLSKNMKAQLNEILRQARALLFFIKTLSKNIILKKSAKNVIKEEIEKLPFPYFYNAAIHTLFKFFSPERVKVKRKKQKSKKINEQKNHSSVSSDISNSSSTNSSGKGEHNAINGWDVKNPADSRKLITKILTNQLIGNEIIIFIGTFFSYFSNLVFIFGEKIFRTNLITSQYLLHMSFTLDNEYLFNVIINRNNVFNQAQIFDWNKLIDSLLPQQDLMQGYYKPLIYAKLSKSFLDKVKKFYQNKNKKKNIKKYKKII
>PlaBilG01001553_rbh_TGME49_266630
MNFPNTIKYDKKIHYFENLYRKKHIIHYYLRKNDVITCLAEIRQGTSPFIRDECNRTALDLAIVLFMKKFHECIFTCLITDFIYCKSKKYNGLKTKVTYNEYEKIVEKEKNVCYSKYIFNDDMFSKKKKKKEPMEQNTEQQIGNLSPFLLLQRNVQPSLINQSYKNDDNIYKKYCETNDILFLSEEIITFPISKMIQAHLDDILRKMNALLFFIKMLCKNIILKKGSELTLQEEISNLTFPFFYNTTIHTLFKIYPFKSCSNKWDIHNPADARRLIHKILSKKLIGTEIITFIGKIVFCFSELIHIYGPKIFELNTLYSQYFLHMAFTLDNEYIFKVIINKLNIFNSQTDIFHWDKLIHSIEPHKKKFKFYYKQLIYAKLKKLFMNKLEKVFYKKEMDKNINDHSNNNCNIKCRTNTLHSAYKTLLKEYYEDILNCSNAEDLETVIQKFLHILKKKNLTL
>PlaBlaG01001480_rbh_TGME49_266630
MNFPNRIRYDKKLHDFENLYRKKHIIHYYLKKNDVVTCLAEIRQGASPFIRDECNRTALDLAIVLFMKKFHECIFTCLITDFIYCKSKKYDGLKTKVTYNEYEKIVEKEKNICYSKYIFYDDMFSKKKRKEESMQQNIEQKICNVSPFLLLQRNVQPFLINQNYKNDGNISKKYCETNDILFLSQEVITYPISKTIQAQLDDILRKMNALLFFIQMLCKNIILKKDSELTLQEEISNLTFPFFYNTTIHTLFKIYPFNNWSNKWDIHNPADARRLIHKILSKKLIGTEIITFIGKIIFCFSELIYIYGPKIFELNSLYSQYFLHMAFTLDNEYLFKVIINKQNIFTTQTDIFHWDKLIHSIEPHKKKFKFYYKQLIYARLKKLFMKKLEEKVFYKKEMDKNINDHSNNDCNIKCRTNTLHSTYTTLLKGYHEDILNCSNAEELEIVIQKFLHILKKKNLT
>PlaChaChabaudi001667_rbh_TGME49_266630
MEFPNDVWFNNKTYQIENLYRKNHSIHYYLKKNDIVTALAEIRKGVSPFVKDECNRTSLDIAIVLFMRKFNEFIFTSLIIDYLYKTKSKSEEIQYVYNCKGILEKYDNKTDYNGYDIFHKCDNKHMDNIGMRKNGNCKMTNVNDQDANFINSILLEKKIKYNSLIIKDYNNIEDIPNETYSNKNIFFSFQKILILNLSKNMKAQLNEILRQARALLFFIKTLSKNIILKKSAKNVIKEEIEKLPFPYFYNVAIHTLFKFFSPERVKVKKKKKKNSQIDEQNNYSSDSNNSSGKGGHNAINTWDIKNPADSRKLVTKILTNQLIGNEIIIFIGTFFSYFSNLVFIFGEKIFHTNLITSQYLLHMSFTLDNEYLFNVIINKNNIFNQAQIFDWNKLIDSLLPQKDLMQGYYKPLIYAKLCKSFLDKVKKFYQNKKKKKNAKKIQKDNLQNEQIISHQIPNLPYIRPSSIRKTINTLKK
>PlaCoaHackeri000571_rbh_TGME49_266630
MEVEGKTWCDRKLLKFEDICRGRSHSIHHHLVNNDVMAAIDQLKKGTSPFVRDECNRTALDLAIVLFMGKFHESLCTSLIADYMHSNGCVSRSSSFTYSDGVGVTFRGKAPFDRSKDPLNVANERSATEESSNSSPFGRRKARSAIPNKSHSYQHGYKVGAYNRNTAPAPNALTTRGKNKYEQALLDGRLRRMKALLLFIKTLSINTRLRKYAEKVAKEEIAKLSFPFLYTNTMHMLFKRFSPEHGQVKKWNIKNPADSRKLVTKILSSNLFGSEVIKFIGNILSCFSSLIGIFGEKVYLQESTISQYLLHMSFTFDDEYLFNVVVNKENTFAQKDIFHWDGLINSISHGKHSFRPYYQPLLYARLNKFFLEKLEQLRDGAKVGKRNHHLANGTNPALNFRGKNVCKNHATYKTNESVPCGGTDRSKRY
>PlaCynM000628_rbh_TGME49_266630
MEVDGKTWCDRKLLKFEGICRGRSHSIHHHLVHNDVVAAFDQLKKGTSPFIRDQCNRTALDLAIVLFMAKFNESLCTSLVADYMHSNGCVSRSPSLAHSDGVGVTLRGEAPLRCAKLHHAKDPLMEENQISATEESSDSLSPLRLARTKARSAIPNKSPCYKHGSKMGVYNKNTTPPSEALTTKGGNKHTQTLLDERLRRMKALLLFIKTLSMNTRLRKYAEKVAKEEIGKLSFPFLYTNTMHMLFKHFSPAHGQVKKWNIKNPADSRKLITKILSSNLFGSEVIKFMGNILFCFSSLIAVFGEKVYLQESTISQFILHMSFTLDNEYLFNVVVNKENTFGQTDIFHWDKLIDSISHGKNTFRHYYQPLLYARLNKFFLERLEHLRDGAKGGGKRTRHLANGGKSAVHFGG
>PlaFal3D7000668_rbh_PlaFalIT_PlaFalIT001675_rbh_TGME49_266630
MNFPNRIRYDKRLHDFENLYRKKHIIHYYLKKNDIITCLAEIRQGASPFIRDECNRTALDLAIVLFMKKFHECIFTCLITDFIYCKSKKYDGLKTKITYNEYEKIVEKEKNICYSKYIFYDDMFSKKKKKKKSMEQNTEQKFGNVSPFLLLQRNVNPSLLNQSYKNDGNIYRKYCETNDILFLSEEIITFPISKTIQAQLDDILRKMNALLFFIKILCKNIILKKGSELTLQEEISNLTFPFFYNNTIHTLFKIYPFNSCSNKWDIHNPADARKLIHKILSKKLIGTEIITFIGKIVFCFSELIHIYGPKIFELNSLYSQYFLHMAFTLDNEYLFKVIINKQNIFTTQTDIFHWDELIQSIEPHKEKFKLYYKQLIYARLKKLFMKKLEKVFYKKEMDKNINNHSNNNSNIKCRTNTLHSTYTTLLKGYYEDILNCSNAEDLEIVIQKFLHILKKKKLTTL
>PlaFraNilgiri003179_rbh_TGME49_266630
MEVEGKTWCDRKLLKFEGICRGRSHSIHHHLVNNDIVAAFDQLKKGTSPFVRDECNRTALDLAIVLFMAKFNESLCTSLIADYLHSNGCVSRSSSFTYSDGVGVTFRGQAPLDRSKDSLKVANEISATEESSASLSPLPLARRKARWAIPNKSHYYEHGYKMGVYNKKTKPPPNALTTRGKMKYTQALLDGRLRRIKALQLFIKTLSMNTRLRKYAERVAQEEIAKLSFPFLYTNTMHMLFKRFSPEHGQVKKWNIKNPADSRKLVTKILSSNLFGSEVIKFMGNILSCFSSLIGIFGQKVYVQDSTISQFILHMSFTFDNEYLFNVVVNKDNTFAQKDMFHWDALINSISHGKHSLRHYYQPLLYARLNKFFLERLERLRDGANGEKRAVHFGG
>PlaGabG01001505_rbh_TGME49_266630
MDFPNKIRYDKKLHDFENLYRKKHIIHYYLKKNDVITCLAEIRQGASPFIRDECNRTALDLAIVLFMKKFHECIFTCLITDFIYCKSKKYDGLKTNLTYNEYENIVENEKNVCYSKNIFYDDMFSKKKKEKESMEQNIEQKIGNVSPFLLLQKNVQPFLRNQSYKNDDNIYKNYCEKKDILFLLEEVINFPISKTIQAQLDDILRKMNALLFFIKMLCKNIILKKGSELTLQEEISNLTFPFFYNTTIHTLFKIYPFNSYTNKWDIHNPADARRLIHKILSKKLIGTEIITFIGKIVFCFSELIHIYGPKIFELNSLYSQYFLHMAFTLDNEYLFKVIINKINIFTSQTDIFHWDKLIHSIEPHKNKFKLYYKQLIYARLKGLFMNKLEKVFYKKEIDKNITDHSNNNCKTKCRTNRLYFTYKTLLNGYYEDILNCSNAEELEIVMQKFLHILKKKKLTL
>PlaGal8A001489_rbh_TGME49_266630
MEFPNKQWFDNKLYKLENFYRKNNSVHYYLKKNDIVTALAEIRKGTSPFMRDECNRTALDLAILLFMRKFHESIFTSFITDFIYKNISDKSRMEFVYNKKGEIINYDEKMFYCYDDIMEQLKKNKKSNRNKMKSYNDDNIISCLLLQKKIKYSPLLVKYQDDSKYTSELEYKKKDLLFLFEEVLTTPMSKNIQVQLDELLRKMNALLFFIKTLSKNITLKKYSESVIKEEISNLSFPFLYNTTIHTLFRLFPLNHYNEKWNIKNPADSRRLINKILSKNLIGNEIIKFIGKSLFYFSDLLKIYNPNVFKQDPIISQYLLHMSFTLDNEYLFNLIINKNNVFDKIDIFHWDELIDSISPYKKMFKPYYKPLIYARLKKEFLDILEKDFYEYKKKDIKNHKKNNTSKYIKDDLNSTFRILKIYEDIFNASDYNELEKVLKKKILKLEDKKRKKKGEKTKI
>PlaGonATCC30045000513_rbh_TGME49_266630
MKTTKVEHRVLCDRKLLKFENICRGNNHSIIHSCLWNNDVVAALDHVRKGTSPFVRDECNRTAVDLAITLFMKKFHESLFTSLITDYMYTNRFVSKRSCLSYNEKNRIAIQGVSKISHSEYPPIRINQVNETNRTDVANRVTETDQLDILTPFLITKGIRKKKNTYFSSLETSPCHELDCTLGKWTQDAISQSEKVVTICVTKPVQAQLDEILKILKALLFFIKTLSKNIRLRKYSESTVKEQISKLSFPYLYNTTMHTLFKIFSYDHGQIKKWNIKNPADSRILVRKILSKNLVGNEIIKFMGKCLFCFSKLVHIFGEKVYQLESITSQYLLHMSFTFDNEYLFNVIVNKDNIFQQTEIFHWDKLIDSISPYKHSFRFYYQPLIHARLKKFFIERMESVLRENVT
>PlaInuSanAntonio1001523_rbh_TGME49_266630
MEVERKTWCDRKLLKFEDICRGRIHSIHHHLLNNDVVAAFDQLKKGTSPFVRDECNRTALDLAIVLFMGKFNESLCTSLIADYMHSDGCVSGSCSSSYSNRVPVILRGDAPLDHSKDPLSVANKTSATEESSDSLSPLRLARRKVRWAIPNRSHCYQHGYNMGLCNNNMTPPRRALTTKGGRGTKHTRALLDGRLRRMKALLLFIKTLSMNTRLRKYAERVAKEEISKLSFPFLYTNTMHMLFKRFSPEHGELKKWNIKNPADSRKLLTKILSSNLFESEVIKFMGNILSCFSCMIGIFGEKIYQQESTISQFILHMSFTFDNEYLFNVVVNKENTFGEKDMFQWDALIDSISHGKHSFRHYYQPLLYARLNKFFLERLEQLRDEEKGGKRTRHLANRAQPVVHFKG
>PlaKnoMalayanPk1004995_rbh_TGME49_266630
MDVEGKTWCDRKLLKFEGICRGRNNSIHNHLVNNDVVAAIDQLKKGTSPFVRDECNRTALDLAIVLFMGKFNESLCTSLIADYMHSNVCVSRDSSLAYSDRVGVTFRGKVPFYHSKGLFNVANETSATENSSDSLSPFPLATKKKSWAIPYKSHNYQHGYKMGMYKKNTTPPPKSLATSGKTKHTQALLDGRLRRMKALLLFIKMLSMNTRLRKYAERVAKEEIVKLSFPFLYTNTMHMLFNRFSPEHGQVKKWNIKNPADSRRLVTKILCSNLFGSEVIKFMGNILSCFSSFIGIFGEKVYLQDSIISQYILHMSFTFDNEYLFNVVVNKENTFAQKDLFHWDGLINSISHEKHSSSHYYQPLLYARLNKFFLERLEQLRDGAKGGRGKGITT
>PlaMalUG01000590_rbh_TGME49_266630
MVPSNNASFNSKLFKLEKIYRRNHSIHYYLKRKDVVTALAEVRKGSSAFVRDKCNRTALDMAIVLFMKKFHESIFTSLITDYLYIDDNIEKKNEEKKKKKNFPYNTRDTVKYDDKCRFYPYEPILKECTKVNKQQGIKDLIYAKDSPSLLLLQRKIKYVPLLIKHGSNYEKKNSLFLLEKAFIMPMSKNVQAQLNEELRNMRALLFFIKMISTNVSLKKYSEDVIKDEISKLSFPYLYNITIHTLFKIFYSDYGQVKKWDLKNPANSRKLVSKILSNNLMGNEIIKFIGKSLFYFSNLVHIFGQKVFKQNSVISQYLLHMSFTLDNEYLFNVIINKNNLFQQVDIFHWDKLIESMSSQKHKLSSYYKPLLYARLNKLFLDKLEEVLCTNEKKTKKDNDHLEKRKNKCRSTSKMFSKYKEILDAPNCNALESAIKHTLMQFTKEGLTGHLLVSSSSGLSSIAA
>PlaOvaCurtisiGH01000458_rbh_TGME49_266630
MEKKKDVLPNRARFDKRLLKLEGVYRRNHSIHYYLKRDDIITALAEIRKGTSPFVRDECNRTALDLAIVLFMRKFHDSIFTSLIIDYLYIHTSKKENIYFSYNEKGEKKSDLLFHIDPIFTLPVSKSVQAQMDEQLRKSRALLFFIKTLSTNIRLKKYSEEILREEIKKLSFPYLYNTAIHNLFKIFSSDHGQVKKWNMKNPGDARKLVTKILSYKLIGNQLIKFMGKFLFYFSNLVYIYGEKILQNSSLILQYLLHMSFTLDNIHLFNIIIIKNNVFHNVDIFNWDELTNDLFFQKENAYLYYKPLLYARLKMLFVDKMHEILLSQKGKKIAKMGKHNSLEGINIGSSSTVLRNLYKDVLNASTCEDLKLVINKAVWKLKKEKHGKDNPPLYGRDTS
>PlaPraG01001742_rbh_TGME49_266630
MNFPNRIRYDKRLHDFENLYRKKHIIHYYLKKNDIITCLAEIRQGASPFIRDECNRTALDLAIVLFMKKFHECIFTCLITDFIYCKSKKYDGLKTKITYNEYEKIVEKEKNICYSKYIFYDDMFSKKKKKKKSMEQNTEQKFGNVSPFLLLQRNVNPSLLNQSYKNDGNIYRKYCETNDILFLSEEVITFPISKTIQAQLDDILRKMNALLFFIKILCKNIILKKGSELTLQEEISNLTFPFFYNNTIHTLFKIYPFNSCSNKWDIHNPADARKLIHKILSKKLIGTEIITFIGKIVFCFSELIHIYGPKIFELNSLYSQYFLHMAFTLDNEYLFKVIINKQNIFTTQTDIFHWDELIQSIEPHKEKFKLYYKQLIYARLKKLFMKKLEKVFYKKEMDKNINNHSNNNSNIKCRTNTLHSTYTTLLKGYYEDILNCSNAEDLEIVIQKFLHILKKKKLTTL
>PlaReiCDC001591_rbh_TGME49_266630
MNFPNRIRYDKRLHDFENLYRKKHIIHYYLKKNDVITCLSEIRQGASPFIRDECNRTALDLAIVLFMKKFHECIFTCLITDFIYCKSKKFDGLKTKITYNEYEKIVEKEKNICYSKYILYDDMFSKKKKKKESMEQNTEQKFGNVSPFLLLQRNVNPFLLNQSYKNDGNIYRKYCETNDILFLSEEVITFPISKTIQAQLDDILRKMNALLFFIKILCKNIILKKGSELTLQEEISNLTFPFFYNNTIHTLFKIYPFNSCSNKWDIHNPADARRLIHKILSKKLIGTEIITFIGKIVFCFSELIHIYGPKIFELNSLYSQYFLHMAFTLDNEYLFKVIINKQNIFTTQTDIFHWDELIQSIEPHKEKFKLYYKQLIYARLKKLFMKKLEKVFYKKEMDKNINNHSNNNSNIKCRTNTLHSTYTTLLKGYYEDILNCSNAEDLEIVIQKFLHILKKKKLTTL
>PlaRelSGS1like000163_rbh_TGME49_266630
MELTNELLYDNKLFKLEDIYRRYNSIHYYLKKNDIVTALAEIRKGTSPLIRDECNRTALDLAIILFMRKFHESIFTSFITDFIYKNISEKSKMEFVYNKKGEIINYDEKMFYRYDEILEELKKNKKANKNNIKNNNDDNAMSCLLLQKKIKYSPLLIKYYDDSKRISESRYKKKDLLFLFEEVLTTPISKNVQAQLDEILRKMNALLFFIKSLSKNVILKKYSESVIKEEISSLSFPFLYNTTIHTLFRLFPLNHYNEKWDIKNPADSRRLVNKILSKDLIGNEIIKFIGKSLYYFSNVLQIYNPKVFQQDPIISQYLLHMSFTLDNEYLFNVIINKNNVFDKIDLFHWDELIDSISPYKKKFQSYYKPLIYARLKKAFLDRLEQDFYEDKKKNIRNHNNKDTSKYITDDLNSTFRMLKIYEDILNASNYKELEKVIKKKFFKTEENKKKKKKKKREEIKI
>PlaSpeGorillaG2001521_rbh_TGME49_266630
MNFPNKIRYDKKLHDFENVYRKKHIIHYYLKKNDVVTCLAEIRQGTSPFIRDECNRTALDLAIVLFMKKFHECIFTCLITDFIYCKSKKYDGLKTNLIYNEYENIVENEKNVCYSKNIFYDDMFSKKEKESMEQNIEQKIGNVSPFLLLQKNVQPFLRNQSYKNDDDNIYKNYCEKNDILFLSEEVITFPISKTIQAQLDDILRKMNALLFFIKMLCKNIILKKGSELTLQEEISNLTFPFFYNTTLHTLFKIYPFNSYTNKWDIHNPADARRLIHKILSKKLMGTDIITFIGKIVFCFSELIHIYGPKIFELNSLYSQYFLHMAFTLDNEYLFKVIINKLNIFTSQTDIFHWDKLIHSIEPYKNKFKLYYKQLIYTRLKRLFMNKLEKVFYKKEIDKNIIDNSNNNCNTKCRTNRLYFTCKSLLNGYYEDILNCSNAEELEIVMQKFLHILKKKKLTL
>PlaVinVinckei001186_rbh_TGME49_266630
MEFPNDVWFNNKTYQIENLYRKNHTIHYYLKKNDIVTALAEIRKGVSPFVKDECNRTSLDIAIVLFMRKFNEFIFTSLIIDYLYKTKNKNEEIQYVYNCKGILEKYDNKTDYNGYDIFHKSDNKYMDNIGMRKNNNCKMANVNNQDANFINSILLEKKIKCNSLIIKDYNNTEDISNEKYNKNLFFSFHKILILNLSKNMKAQLNEILRQARALLFFIKILSKNIILKKSAKNVIKEEIEKLPFPYFYNVAIHTLFKFFSPERVKVKKKKKKNSQINEQNNHSSDSSNSSGKGGHNVVNTWDIKNPADSRKLVTKILTNQLIGNEIIIFIGTFFSYFSNLVFIFGEKNFHTNLITSQYLLHMSFTLDNEYLFNVIINKNNVFNQAQIFDWNKLIDSLLPQKDLMQGYYKPLIYAKLCKSFLDKVKKFYQNKKKKKNVEKIQKKNFQNKQIISHHTPNLPYIRTPSIHKTTNTCKK
>PlaVivP01000610_rbh_TGME49_266630
MEVEGKTWCDRKLLKFEGICRGRSHSIHHHLVKNDVVAALDQLKKGTSPFVRDECNRTALDFSIVLFMGKFKESLCTSLIADCVQLNGGASRNSSFSYTDRVGVTLRGKTPLDRLTDPLRVANETSATEESSHSLSPLRLARRKARWAIPNMSHCYQLGNKLGVHKKDVTSPPKELTTRGGTKKTQALLDGRLRRMKALLLFIKTLSMNIRLRKYAERVAQEEIAKLSFPFLYTNTMHILFKRFSPEHGQVKKWNLKNPADARKLVSKILCGNLFGSEVIQFMGNILSCFSSLIGIFGEKVYVQDSTISQLLLHMSFAFDNEHLFNVLVSKENIFSQKDMFHWDALIESISHGKHSLRPYYKPLVYARLNKFFLERLEQLRDGAKGGRRTRHLAGGAKPAVPFRG
>PlaYoeYoelii17X001534_rbh_TGME49_266630
MEFPNDVWFNNKTCQIENLYRKNHTIHYYLKKNDIVTALAEIRKGVSPFIKDECNRTSLDIAIVLFMRKFNEFIFTSLIIDYLYKTKNKTEEVKYRYNCKGILEKYDNKRDYNEYDIFHNNYKITHVNDQDDNFINSILLKKKIKYNSFIIKDYNNNNSEDISNEKYDQKNLFFSFQKTLILNLSKNMKAQLNEILRQARALLFFIKTLSKNIILKKSAKNVIKEEIEKLPFPYFYNVAIHTLFKFFSPERVKVKRKKQKNKKINERKNHTSVSSDISSSSSSTNSSGKGGYNSINGWDVKNPADSRKLITKILTNKLIGNEIIIFIGTFFSYFSNLVFIFGEKIFRTNLITSQYLLHMSFTLDNEYLFNVIINRNNIFNQVQIFDWNKLIDSLLPQQNIMQGYYKPLIYAKLSKSFLDKVKKFYQNKKKKKIQNDYFKNAKIISPHISNLPYIIRPSSIHKTTNILKR
>SarNeuSN3002571_rbh_TGME49_266630
MSYARLVVPRRTKCPPVLRANSVCANRVWFDPERALTADVFRKQYPLHYHLSRYDAAAVWATVKAGADPGKRDAAGRTVLDLAVEMAFELLETCFCTSTAVDNVDTPPATLSGSSSPQAAKEVVVANPFVAKYKDACSNLYDHSDRMRFEARSKAHTSGLPQQTPFLFRSPEEAEVSFERCFVPVFRAQKYKEPDIYADEGQDASCFPLPEEDITSFYTLSRRDRPQQFLYAYNEKGRPSALQQLERDQARLEQRQLQQSFLVVVNDFFQRPPNKTALVQMRELVRRLNLLLTVVEKFAASLPLRREAAEKAGDQLRRYITHPYLYIATMYQLFKGYPKALNGEVWDVLNPADSRRLVLTVQSLRLRGHELLSFLGTVCRLFDTLLSTLHVDTGRLSNGKAGCLSGECCQYYLHMAFTLGDVGLFQKLVLPSGLFGRRDVFKWEDLLYTLMEYREQFRDYLAPLLVKRLKARVQRRFVDDADKKAEYMEESVKYPYEERYLTRRLLEEYGDIFGPQEAEELSTMLRHWRYGAARPVPSQEADWHARAPWLLKPAP
>SelPygWS2016059116_rbh_TGME49_266630
MASYQSGSFWHEPSTNTVNTWRRTQTPLHYHLRRHDYVAFFSELRRGTNPFVRDECGRTALDLALYMIENLIETCLCTSFAVDHLIDSVSYNIQFPGGFVENYRLMYENLYDRPQASVIQSMEARDGETFIQAGTRNQQVCPRYPVVGRNTLPSLPVSGGARTSPLQGQGDGFHETMIMVAEDAMSKPARQKIKTRMNELLQRLQNLHRVVTQLSSNDTLLRLAIDHKIVVTESRREEDEEDDQSAHPFVLDQLRFPYLYMAVLHSLFESFPLTPFGTRWNPQSVCDGRRLINIVVTKKMKGFEILKFLASLPHHIVSFVETLGSQYFHPHAELAQYLLHFAFCMGSPKLFEMVASRADVFSVGDVFDWEEFISTLTTYRKKKTLNRYLAAVAGTRLKNRLHKRLTDTGTDEKRTLPFEERHLTRDVIGTYASLYGESSASQLEQQLEEWEVEPYRREGANRQRQADRAPTDFPTRHSPAAARASAPSSQDLIRYLSKRDDRVK*
>SieNemWS1WS2_1060037_rbh_TGME49_266630
MADSYGVYWYDPRAAAANASRRHETPLHYQLRRSDFVAFFEELARGADVFVRDEAGRTPLDLALQMSEEIIESCLCTSFPVDTLMETVEYDSRYPAKFVNNYKKKHELLYEQPQAFSVAALSDQFRLDPNDPTVPRYSPNVEPPIRHEPAARLRGERLMEGARSGAESSLPELTAAGRVYYDTMLIVMADCLSAPTKSAIVERMHRLISRLSALQRAIDRLSSNKDLADLARAYRQRVAEVRRAEAVRRGEDKGTGWAFDSLSYPYLFTATVDLLLERYPLSPVGRLWDKSSLADARRLVNIVVAKKLQGHRVVRFLARLPTFMMAHLHFHGPASFSPARVIAQEYLFMGFVLDSLPLFERCVEPAQLFSGRDRMDWSSLATLLSEMPHPKLRRYYSCIVAKRLKRRIQQRLGHRGGEGEEAGPVEEEASDFPMPFEERYLTRDVIETYARYYGNLEAAQLERWLRDWDYEPHRVAAVNPRTGVSGANKPGARHLSRP*
>Sym_XWS2016060525_rbh_TGME49_266630
MFTRQKKQKCGAPQEQKHTPLHDHLTVFDFVSFKKEYDRGSNPNIVDRQGRNVLEYSLFLLEDLIECSLCTSFAVDTIVSPAEIIPLSVKMKCRSRALIKGCRPVSYTIEERLNIMVSAIKSLVSIIQTLSIDRGIHKKNVKNILSQLPPAYFFMSLMLSIFEEYCPNADDSRRVSNQYTADIVTKTPRFATVDRTPSPSRSPSGRKTGGRNRKMDTNKTQESLSEIFDEIEPPSQFNLLDVRRLVNYIRRGGMRYSRQLEFLSLLPMLMVKTIECFGYLKFTPPPECAQRFMQLAFVFDCPQLFKYCCRCADVFSAGDLSNWSGVLTSLAHNTHFHHEFFFALLNAKLKARLRRRLCTGIPSEWGGGGDTGGGVLEDRMITCTLLNAAHAIFGKATFDLLSDRRKGWILSGEAAGYRAPRRRQNMLKELPEPAPLPPGKSTTTILQVAPHISSNNKCCPPHPAFSFYQYTLNIKRQPYYIPLNKEPYHPPPITHAPSTSLPSHAVSMPTSPERRQLTAMPYKRLATTLQVRNLMARKASVESKEPPCKVCGQVPGSDELDTYAYRNLG*
>Sym_XWS2016060544_rbh_TGME49_266630
MFTRQKKQKCGAPQEQKHTPLHDHLTVFDFVSFKKEYDRGSNPNIVDRQGRNVLEYSLFLLEDLIECSLCTSFAVDTIVSPAEIIPLSVKMKCRSRALIKGCRPVSYTIEERLNIMVSAIKSLVSIIQTLSIDRGIHKKNVKNILSQLPPAYFFMSLMLSIFEEYCPNADDSRRVSNQYTADIVTKTPRFATVDRTPSPSRSPSGRKTGGRNRKMDTNKTQESLSEIFDEIEPPSQFNLLDVRRLVNYIRRGGMRYSRQLEFLSLLPMLMVKTIECFGYLKFTPPPECAQRFMQLAFVFDCPQLFKYCCRCADVFSAGDLSNWSGVLTSLAHNTHFHHEFFFALLNAKLKARLRRRLCTGIPSEWGGGGDTGGGVLEDRMITCTLLNAAHAIFGKLFYLLFLFFYFLFFYNIYIFVIYLFFCIKYNMYLYTKYNFLIFLKCIYTMFFIYYYIIILYYIFIYKLLICNKIYIQIKNIIYKYIIYIYINNIYINNK*
>ThaAnnAnkara000929_rbh_TGME49_266630
MVYSWKSLIFGDSDSFEDKFPLHYHLLKNDISGVIEQLKLGADPLKKDKRGEDALCLALKFFIKYFNKCLMTPVSLGVSTKNSEFSSNLNSNGRYSSFKSTFTKFNSLNSNLNDSAHLMFHTPCNIGRLSTVENGELESLETQRCVEYFVRFQEVSWCVSHFFYNPRDEEMILAVHARLLKKTRGFLSVLKIMCENTSYRMIAREYLVENISMLGHPLLYIGIMDHLFNIFPHDSYGRKLNMKDVKDCKWLYTYATRAKLSGIYVMKFVTQICDLLQQLFALLSHPTESINPEYSPFVDSKKFEHKQRILELESLPLNIMEMYANLAFVTDLPILFSVMLLQPKFDLKNTQFNWNLLINTISKRGQNLGSKTEMLGRNRFLIPMQYN
>TheEquWA001449_rbh_TGME49_266630
MTYLWKADDCTENGAFKHIWPLHYHLYKNDLLAASDELRRGADPLFEDDNGVSALQLAMKFLIKHLNKCLASAAPLGNSRLHAGNFQSTLNIHLGQNLGPDATPVLGGLSDYNAVGSGSLAESDDSYATLLDQTISFFDGSRDDEFILTTHARLLRRTKGLFSFIKLISENAKFNSAVHDSLCQSIAMLSYPSLYAAVMNVLVSKTRFEQGFSNVWESRKVYSLAMKCRINGIYLLKFITQISEIFQQLLALFHFDLYSGAFNERFSCRSGHVKRLTLDYMNTDAVELFAHLAFVTDLPLLFNAMVLQPKFSPGKHARFDWDSVLSNTLRNREKLGIYADPLLRKRLGDRVEREFEQRGQDPIFV
>TheParMuguga003095_rbh_TGME49_266630
MVYSWKSLIFGDSESFEDKFPLHYHLLKNDISGVIEQFKGGADPLKKDEKGEDAIYLALKFFIKYFNKCLMTPVSLGFSNKNSEFSSNLNSNGRYGSFKSTLTKYNSLNSTLNDSVHLKWYKVCDIGRLSTAENGEYERLETQRCVEYYVRFQEVSWCVSRFFDNPRDEEMILAVHARLLKKTRGFLTVLKVICENNDYRSVARKYLEENISMVGYPLLYVGIMDHLFSMFPYDSYGRKLNKKDVNDCKRLYTYATRSKLSGIYIMKFVTQICDLLQQLFLLLNHPIDSINREYSSDVSVQKFEYKQRIVQLDGLSLNIMELYANLAFVTDLPILFNVMLLQPKFDLENTQFNWNHLLNTITKRRNKLGSKTELLARNHFLIPMRYN
>ToxGonME49002589_self_TGME49_266630
MSRAYADLVVSRKAKAPPFSVDNNDGRPKRPNRVWFDRDRAKACNDMRREYPLHYYISSYDVYAFLATLRQGADPAKRDAAGRTPLDLAVQMAVELIETSLCTSFPIDNIDVTPAATLKPAKDSPPESRPETFTNPFRVKYRDANASMYVQHDIMRYRCADSDVYKSCREPPFPLPSDGHDGAERTYQVATFPPQEFRIKNGDSEDFFRDQQRARRTQSPSFPLPRGDVSRYYAAAHNLRPQQFAYAYDANGKPMSWSRLQREQVQLEQEHLQGEFLVAVEQFLERPPSKAAMSQMRELIRRLNLMMVIIKKYELCLPLKREAAEKAKAYIGTALTYPYLYTASMYEAFKRYPRTPAGQAWDALNPADSRRLVLIILSLKMHGHELFSFMGTVCRLFNSLMEQLGLCDDRCGTGGHWCKLGSECSQFYLHMAFSLDDAQLFQKFITQQQLFDKQDIFKWEDLLYTLMQHRERFRPYFAALLARRLKARVQKRLMNSADQQAYLPETVKYPCEERYFTRQLLGEYSEIFGESEAEEFNSMLRHWRYGAARQAPGTGSEEDNILPAPLPPVSESPAADFWSLRD
>GleFolCCAP11163014181_rbh_TGME49_266630
XLCDNGFSGPKGGRRRLGWTAYPLHAAVRAGDADMVAMLLRWGADPTQTDSCGRTPLDLAFQKDWRGSHAKAIDALAAARVR
>HetTri037817_rbh_TGME49_266630
XVNAERRRLRKQYPLHYAVRKNDAQMVRQLLIAGADPKLTDSTGKTPLDIX
>HetTri049181_rbh_TGME49_266630
XVEPNRQVVLPSRRFGSMNKELFAEYQLSAMTPSTCSFMSENSRSSGSATARSYSRRGLRQVEILNHDERELEGARAVVEQFLRKHGFSDVNAERRRLRTQYPLHYAVRKNDAQLVRQLLVAGADPKWTDSTGKTPLDIAERRNQNGSHTMVLAALKPPKKARSVTAVRSQSRVGLRRVAV
>KryFolCCMP1326138427_rbh_TGME49_266630
TQEDFEERERVKAFLCDNGFSGPKGGRRRLGWTAYPLHAAVRAGDADMVAMLLRWGADPTQTDSCGRTPLDLAFQKDWRGSHAKAIDALX
>NocSci027582_rbh_TGME49_266630
XPKNGAGTAPSGEVKRQFSSGVLSWPLRRGTSERSLKETPAATHENGSDPELVRQKILDELTARTRVVADRRKVCRAEDARRAKQMEQDMLSDFLKARGFENATSRRFSRRLETPLHHAVEEGDAVAVKLLIAAGADPFARDASGRTPMSQAKASFWLCHANGHDSSLLPVMEAMKGNGQILQPGRNEMQCYDPVPSH
>PerMarATCC50983008225_rbh_TGME49_266630
MKFRAKTVVAIECLQKRKAKIHEEVVDVQSRTRKAEEELKAVVAEYEGKNKGFTDDRLQLQHQIRHLKATLLGEGGRSDAGASELAACEAQRTKADSAYTHLNAYAQQARNFVARDADVELVGVFVFATADQQQLVEQFVSSVLLTQLDSTDGGLHLHVRVGRPEAARARSTFVVFAEPDNLVFGGWLDDINTCMADRSSSVCCMALGEGRALCDDGLFAIRCTQEGIQMVRDLRQRLATVEPRTLDSDRNVYAALNWGLKSLPRSEVKYLPIGTYRNLLGNDRLVTSYDARTMLKAYRATPPLGEAESPEVALEHLLRIRANVLEEKLAMTEIDVRSEVAVAYLPLLKTCIYSLKTVTPYTAGEDAMNAIMADDLAAVAEVQLQGRDRRSTLDKCRQWLPPTPSYSEKLDALVERWMKERYYSDPIPYGHPLQVPPAWSRVMPQLSRPRHAVDGSIAAQGDQMAMAEGPMEVWSQPGQATIDGVEDLGPEGGREHLLVNPLKLAGIRGEKSINPMLAFELMDAVDREARANGVPLGRSSRESACCIPVLGYILGVNAEDSTAVPAASTYLLPAKSGLVLSELRSLCSMCKLVRNDQRVCIPTQEANVSPLRKTLQHETYYYNDVMRHLFNEYPHAEVGLSRRRREPRDPVAAREIVALLLTDRTTDRDASHMQFIYQLLPVVANMIDLVGAIQTFSSRLMPAGLSCDAAERLMHASFVFDCPKLFRYICMHTATPIHRGVYDWPSLLYALLEQPDAQAYLSPLLTKMCRDEVALRVIDRIHTVGPSLKDLERVRSLDFLSKLAWGQPVHLRQSDLVYTKLPTIDQVGPLKNVKVVPIPKAQGPAEWWSGGVNIMRRKGKALNDGVPDIAAVT
>ProRetCCCM535005745_rbh_TGME49_266630
CVTNFGVPDATVLKQSRFPYWERPQLQEIRGFLPDIVVIQFGANDSKEKNFERDFRKDYASIIAWFRLLPSRPEVYIMAMPPIYPGTASLNGIPGKKYGMDRDRVDNLRVPLELIAKENNLPPPISVLNSFRKHCPQMNMKCGWMSGDGVHPNHEGDAAMARLVFLTVKGDSHCSTRDEEKEACGNPANMTEAKCKDSGCCYAPGTRGAPWCFHCHAKHDEKTDCGFAGEDVKQCLARGCCYKPSLDGTPWCFHRLQKPAPLTERHFLLEVTSSSVMRTTATVTTTTTSRTLTSTFTSTSTSTAPQGWMEAHNPKLDLEEPKDDEFREEQRELRRLEADRRLRRAEQEKRRAEVEREKGLQELESMLAAAGFKGMNEAKTTRGLFRSSFTFPLHAAVEVNNVEALRLLLRSGADPGALDSRGRTALALALQLNKRDSHTECX
>ProRetCCCM535034864_rbh_TGME49_266630
LLPLRPGDLSALPSEHATELALECTKVACVGASITRGNVVVLGGELASDSPYPTQLQALLGPGYCVTNFGVPDATVLKQSRFPYWERPQLQEIRGFLPDIVVIQFGANDSKEKNFERDFRKDYASIIAWFRLLPSRPEVYIMAMPPIYPGTASLNGIPGKKYGMDRDRVDNLRVPLELIAKENNLPPPISVLNSFRKHCPQMNMKCGWMSGDGVHPNHEGDAAMARLVFLTVKGDSHCSTRDEEKEACGNPANMTEAKCKDSGCCYAPGTRGAPWCFXCHAKHDEKTDCGFAGEDVKQCLARGCCYKPSLDGTPWCFHRLQKPAPLTERHFLLEVTSSSVMRTTATVTTTTTSRTLTSTFTSTSTSTAPQGWMEARRPRAAVGRGRGAVPAAPPRLRARLQTAAAGPAVKHNPKLDLEEPKDDEFREEQRELRRLEADRRLRRAEQEKRRAEVEREKGLQELESMLAAAGFKGMNEAKTTRGLFRSSFTFPLHAAVEVNNVEALRLLLRSGADPGALDSRGRTALALALQLNKRDSHTECX
>AleMarAMGDE01CS322032647_rbh_TGME49_266630
XNNYPLHAAVEQKDAEIMALLLEARADPRRLDSGNRTPLDLARKADRRGSHADMIKMLE
>AleMonCCMP3105039475_rbh_TGME49_266630
XCGLGTCHTLNARWLLPRDGNTMSLREVMKAYRAELQEQPPQPRCGPLCANSCVDAELRAEDRTRFLQEEQLRMRAELEKLLEAQKEEFSSNLRKDEELLAREVLVNIYRDNKKPAVASSPRPSTSSSSIRGGRRVTAMAVERLDSATLRAXGGDFPRQDPVPLKEVQAFSLGGFTFPLHTAVMNNDAQAVEALLWAGADRGAQDSSGQTALTLAHKLNKDGSHKEVIANLYA
>AleMonCCMP3105047700_rbh_TGME49_266630
AGAWPAPGAGMPGSFGLPADPTNCGLGTCHTLNARWLLPRDGNTMSLREVMKAYRAELQEQPPQPRCGPLCANSCVDAELRAEDRTRFLQEEQLRMRAELEKLLEAQKEEFSSNLRKDEELLAREVLVNIYRDNKKPAVASSPRPSTSSSSIRGGRRVTAMAVERLDSATLRAEAATFLGKTQFRDPNERKSRRFSLGGFTFPLHTAVMNNDAQAVEALLWAGADRGAQDSSGQTALTLAHKLNKDGSHKEVIANLYAGRHPS
>AleMonCCMP3105054737_rbh_TGME49_266630
XLRPGRLATILRATCAASFPRAMGAEISCQCGGGVGAGSVEDMGESSPTITFKPTRSLPTLLGSEDGLGRAAPGDKATAAATTDPVEEMAAVEEEEEEDESPENAAAPQELDTHSGNGASGRWLPTLGVEDEAEQASATDARGSNEERPALQEATAEAGVPERVGLFLEPKRTKSNRRNRRKAERTEARAQVRPFLDRAGFKSVNSRRNWLWASYPLHLAVRENDPETVRLLIKAGADPKKADTLGRTPHQLAENKDRGGSHAEVLAALXHEAAHVLEVLGATGLHGLELIGDFLLRQLTASRCKEPPVLPALAAPGLLGEGASLGX
>AleMonCCMP3105063974_rbh_TGME49_266630
XGMRAPAPSSSPAMLGYMCNPCRTSSDKHADAMGIIVSPRHSAGDKENAAPATKFVKFADGEEDKRRMEKEAEEERHHQEELARLRQEREERERLEEKEQLRQWGLEQARAEETMRQRLFEAHLQEARKHCMLTEFLSKNGFDSTNAKKGSRSGLFSMNFTYPLHEAVKAADAEAVLLLLWGGADKTLKDSAKRTPLTLAKNLDKDGSHKRLIETLSVGVR
>AleMonCCMP3105099370_rbh_TGME49_266630
AWPAPGAGMPGSFGLPADPTNCGLGTCHTLNARWLLPRDGNTMSLREVMKAYRAELQEQPPQPRCGPLCANSCVDAELRAEDRTRFLQEEQLRMRAELEKLLEAQKEEFSSNLRKDEELLAREVLVNIYRDNKKPAVASSPRPSTSSSSIRGGRRVTAMAVERLDSATLRAEAATFLGKTQFRDPNERKSRRFSLGGFTFPLHTAVMNNDAQAVEALLWAGADRGAQDSSGQTALTLAHKLNKDGSHKEVIANLYAEGTLRRRSGIGKLGTLQAAQQPRVRNWEAGDVAGCAAAKGQELGSWGRCR
>AleMonCCMP3105174935_rbh_TGME49_266630
XGMRAPAPSSSPAMLGYMCNPCRTSSDKHADAMGIIVSPRHSAGDKENAAPATKFVKFADGEEDKRRMEKEAEEERHHQEELARLRQEREERERLEEKEQLRQWGLEQARAEETMRQRLFEAHLQEARKHCMLTEFLSKNGFDSTNAKKGSRSGLFSMNFTYPLHEAVKAADAEAVLLLLWGGADKTLKDSAKRTPLTLAKNLDKDGSHKRLIETLSVGVDDESGVXA
>AleMonCCMP3105177163_rbh_TGME49_266630
AGAWPAPGAGMPGSFGLPADPTNCGLGTCHTLNARWLLPRDGNTMSLREVMKAYRAELQEQPPQPRCGPLCANSCVDAELRAEDRTRFLQEEQLRMRAELEKLLEAQKEEFSSNLRKDEELLAREVLVNIYRDNKKPAVASSPRPSTSSSSIRGGRRVTAMAVERLDSATLRAEAATFLGKTQFRDPNERKSRRFSLGGFTFPLHTAVMNNDAQAVEALLWAGADRGAQDSSGQTALTLAHKLNKDGSHKEVIANLYAGXAPFVGG
>AleMonCCMP3105211546_rbh_TGME49_266630
AGYPPPPYPYPPPGYGYPPGPQGPPPAAAPDPPAATKEGATPRDQSLFPADVPSPEPAKPPPAMDGYGWFTESLQGLTGPALTYHLQTEAMKQSLEAGPVSPTERRRTMQLRRFLQDNGFTGVNTSKQKMFRNNYPLHAAVEQHDTEIMAMLLEAKADPKKVDSSNRTPLDLARKADRRGSHADMIKMLQEAMS
>AleMonCCMP3105233632_rbh_TGME49_266630
XITPPLTPVRPPAGLATQTSSSTTPFSSSLGSVTLXSSSSAPPPVAGRKLKGSIAAAPGVQPAPQLEPIATTGSTLSSTVTSVSPVVQGAALQIQRWQLPPSVQQITLPGRSARATSPVRLPASGSTASPVEPQALPAQELGRTRHSQVIIAAQPPTPVGGLEQRAALQNLEALEARARVAQAELCAAEARMRYEYAEVAVSEARRQCELYGLKTPLQSSVAVKSAELSLGRSMPALPAVQGWLARSWHHFMPYAGPPPWWGTMPPPPSGPPAGYGPPPGYGYPPPPAGYPPPPYPYPPPGYGYPLPDPPAATKEGATPRDQSLFPADVPSPEPAKPPPAMDGYGWFTESLQGLTGPALTYHLQTEAMKQSLEAGPVSPTERRRTMQLRRFLQDNGFTGVNTSKQKMFRNNYPLHAAVEQHDTEIMAMLLEAKADPKKVDSSNRTPLDLARKADRRGSHADMIKMLQEAMS
>AleMonCCMP3105296356_rbh_TGME49_266630
XQLRPGRLATILRATCAASFPRAMGAEISCQCGGGVGAGSVEDMGESSPTITFKPTRSLPTLLGSEDGLGRAAPGDKATAAATTDPVEEMAAVEEEEEEDESPENAAAPQELDTHSGNGASGRWLPTLGVEDEAEQASATDARGSNEERPALQEATAEAGVPERVGLFLEPKRTKSNRRNRRKAERTEARAQVRPFLDRAGFKSVNSRRNWLWASYPLHLAVRENDPETVRLLIKAGADPKKADTLGRTPHQLAENKDRGGSHAEVLAALGTKRRMSSKSLEPQGSMASSSSAIPFEAADSIQVQGAACVASPRGPRASRRGCKSGNTVSHA
>AleTarCCMP1771128663_rbh_TGME49_266630
GERKRRGLLGSGFVYPLHAAVFAGDAHAVSLLLWAGADRTLTDSTNRTPLELAQKLDRNGSHKALMDALSA
>AzaSpi3D9013049_rbh_TGME49_266630
XQGPGPLPRPPPACLASSPILQARWPPHRMGQSCQKHCCSVVVDIDGGADVSEGSPARRKVAGIDLPTLLTSRHTSKDEALRQPCQLPLAVRQIARPQMEEEDVAIDFGSDDNRSAPALSITPAAGQVLADSFHIEEYVGALPVGPGTQVTEEAAELAKQLDMKKCGTEDASLSTSSTDIPKSFKPRRKALTPEAALAVREEHELRRGRSLQSLRERREAQEKVRLFLMRNGFRGVSGPRRRLLKTTYPLHCAVLHKDADMVRLLLRFGADPTQRDSLGQTPYMRAEELASGRSRQEVMAALSRSY
>AzaSpi3D9021220_rbh_TGME49_266630
MVMNAGNRLPMLLGNSGAMRSNAESKEDLKPWQPQVSCGVPPRARALRGEKAPWADDCAEGATPSRDEHRRQASFLVGGAIAAATQVDREEGAENELQQVAGKGHYMEAKQRPALRHLDKQVLRKKSAAEKPVGGILACFTPSPGIGPFGSPICAAASTSAEGRRRGRGPKARRKAEKKMARAMVQPFLAEHGFSGVNVARRRLLLRKSYPLHVAVRRNDPATVQLLLMAGAKPQLADSSGRTPLALAVRLDHHGSHMLIIATLGCYTXLRSTHRAGAVLSAPLQKWLPRHKQAQAAALYSPPAGPSFSSTPLTSYIRAANRRRX
>AzaSpi3D9050635_rbh_TGME49_266630
MVMNAGNRLPMLLGNSGAMRSNAESKEDLKPWQPQVSCGVPPRARALRGEKAPWADDCAEGATPSRDEHRRQASFLVGGAIAAATQVDREEGAENELQQVAGKGHYMEAKQRPALRHLDKQVLRKKSAAEKPVGGILACFTPSPGIGPFGSKKMARAMVQPFLAEHGFSGVNVARRRLLLRKSYPLHVAVRRNDPATVQLLLMAGAKPQLADSSGRTPLALAVRLDHHGSHMLIIATLGCYTH
>AzaSpi3D9078022_rbh_TGME49_266630
XGDVHMCGLTPSSSAQNTFRLHDKGDPLLAQAFGVKPFLCSCVAWPYTKLFSAEHLPLARQRRSAMGQIQSCYGDVHMCGLAEIKLPGDLAQANPQTGALPTLLTGASLRKPPSNLEKRFIDVGAKPILGDDSTKETQATAARRIQAVFRGAAVRFQLKKGLEVKEEAAVTIQSAYRAHAVRRLMPKATDQSMEKKRRAKEEKKKSRKADRKAAKDAVQPFLAKHGFQGVKAMKVRFWRKNYPLHVAVKENDSETVTLLLKANADPRQADSFGRTPLELAGRLDHAGSHALVMNAFRPLLARRNSLFPLPPLPETEA
>AzaSpi3D9078361_rbh_TGME49_266630
MVMNAGNRLPMLLGNSGAMRSNAESKEDLKPWQPQVSCGVPPRARALRGEKAPWADDCAEGATPSRDEHRRQASFLVGGAIAAATQVDREEGAENELQQVAGKGHYMEAKQRPALRHLDKQVLRKKSAAEKPVGGILACFTPSPGIGPFGSPICAAASTSAEGRRRGRGPKARRKAEKKMARAMVQPFLAEHGFSGVNVARRRLLLRKSYPLHVAVRRNDPATVQLLLMAGAKPQLADSSGRTPLALAVRLDHHGSHMLIIATLGCYTXLRSTHRAGAVLSAPLQKWLPRHKQAQAAALYSPPAGPSFSSTPLTSYIRAANRRX
>AzaSpi3D9089776_rbh_TGME49_266630
FWLKALAGSGRSPLCRGAALAMGGCISEAQTQVPVRTTATLIEVQPGQHCTYEASKACYPCTLTASELGTEAPALHREHQDRTSAFEAVQSFKLETKPVLSEGATTRLACVAPSVCSTSALELTPSMTSSTTSWIQLSSDDSQGSRSDRKIDAVIRWQRQEKKAAIKVIAFLKLHRFFGVCERRQQLFRFQYPLHCAVKQNNPEMVRLLLQAGADPTQRDSSRRTPFQYAQKLDSGGSHNEVLTALAKSDLCSELPHGFFHQAVSVLEGGGAPLHWHLFFQELSATVAQEPQRKSM
>AzaSpi3D9190943_rbh_TGME49_266630
XWLKALAGSGRSPLCRGAALAMGGCISEAQTQVPVRTTATLIEVQPGQHCTYEASKACYPCTLTASELGTEAPALHREHQDRTSAFEAVQSFKLETKPVLSEGATTRLACVAPSVCSTSALELTPSMTSSTTSWIQLSSDDSQGSRSDRKIDAVIRWQRQEKKAAIKVIAFLKLHRFFGVCERRQQLFRFQYPLHCAVKQNNPEMVRLLLQAGADPTQRDSSRRTPFQYAQKLDSGGSHNEVLTALAKSDLCSELPHGFFHQAVSVLEGGGAPLHWHLFFQELSATVAQEPQRKSM
>CerFusPA161109021126_rbh_TGME49_266630
VSQVFDAAPSDAMGNAAAPGVNDQAQTSLCMTPTCRIFGAQLARKSSVCDPDCTTITVKLETSDCAVWPQSPNQKACLADLEPLAKTLYQEPAVADRHLHDLYQLPRLLAREDGPRPRASGGIPRSLTRGLDGDGCGQMREAASEAAAAARVAEAERRMREEKLRRELDGRRAEEVKRRAEVEAERRRREEAASQRRKARDEIARATQARNAKEEQEAREKVDQFLSTRGFRGARDGRRRLFRTCYPLHVAVANNDAEMVKLLLQAGADPSQRDSSGRTPQILATEVQQGWVSRESTVDVGSAVTACRGSVSTVAKLSLPLQSAFAQEISSLSKWEGX
>DinAcu001651_rbh_TGME49_266630
EAEERARRERGQAEERRRRELDEAAERRCREEAAAAAAAARAAAEAEGEXQVLAEQAAWEQQRXSMVEGFLRAHGYQQGVAAPKRTMRKTKYPIHTAAKLGDAKVVAALVKMGANPEQRDSSGRTAAQVARHRNKNGSHEQVLRALLSXDVIPDELGAEASMPVGPASCLFKFEGINXAIVPPPGHGANPEQRDSSGRTAAQVARQRNKNGSHEQVLRXAAQQNVIPX
>DinAcu002592_rbh_TGME49_266630
XLKPLAQAPWVPADFNCCAASAPVCPSPLHGSCCMFNCGCDCVPRESDPVNIDLPPPVDEEPDAKLPFTIQERAPADDEQEQQRECESQKLEAERLRLEEEEEQQRQHELDEATGAARKEEAWRQEAERLAKEQDRKALLDKFLKKYGYSSAGLPKKTITKTKYPIHTAAKFGDSKVIVALIEEGANPAQQDSTGKTALQVATKMNKNGSHANAVRALSPDF
>DinAcu035953_rbh_TGME49_266630
MFSCHSICAPRDVTADTVKVSLPLLISDLVEGDAPYMAAKEEEVCVPEGEEARQLEHLRHAQQAAERLHLQEEMWRDAEEWMRRVRGEAGAREAGARQQPCEPEEAPESARSRNHEREEAERADLAERAEAERSARXAERSAQALERRKGLVGAFLAEHGYSGPAASRRTMTKTKYPIHTAAKVGNPEVILALLEEGADPTQKDSAGRTALQVAQRRDRKGSHADVLHALGGI
>DinAcu040837_rbh_TGME49_266630
MFSCHSICAPRDVTADTVKVSLPLLISDLVEGDAPYMAAKEEEVCVPEGEEARQLEHLRHAQQAAERLHLQEEMWRDAEEWMRRVRGEAGAREAGARQQPCEPEEAPESARSRNHEREEAERADLAERXGGLVGAFLAEHGYSGPAASRRTMTKTKYPIHTAAKVGNPEVILALLEEGADPTQKDSAGRTALQVAQRRDRKGSHADVLHALGGI
>DinAcu044436_rbh_TGME49_266630
MFSCHSICAPRDVTADTVKVSLPLLISDLVEGDAPYMAAKEEEVCVPEGEEARQLEHLRHAQQAAERLHLQEEMWRDAEEWMRRVRGEAGAREAGARQQPCEPEEAPESARSRNHEREEAERADLAEAAQALERRKGLVGAFLAEHGYSGPAASRRTMTKTKYPIHTAAKVGNPEVILALLEEGADPTQKDSAGRTALQVAQRRDRKGSHADVLHALGGI
>DinAcu058827_rbh_TGME49_266630
ERDRREREEAXXAEAEAXXAEAERLAREQEQEREAQLQERKAAVGAFLKQHGYSGVAAPRRTMLKTRYPIHTAAKAGDAKMVAALLEEGAKPAQKNSAGQTALQVA
>DinAcu065911_rbh_TGME49_266630
CACIPADPATDTVKIDVPPPATEQVEENSPEAEERSESSHPPDGEQEQEQEQQRERERQEQQEAEHLAKEQERKALVGAFLKEHGYSDVGRPKRTMTKTKYPIHTAAKIGDSRVVAALIEEGADPAQKNSAGRTALQVAEKLNKKGSHADAVR
>DinSpeMGD102236_rbh_TGME49_266630
QCSETDHEDWQRCQAFLESKGFKEVNLGQRCCCRHRFPLHAAVQENDVQILHCILRQQGDPTLRNSSGQTPLQQAACLDKEGSHLLIMQALSLSELAVRRRIANEAI*
>DurBalCSIROCS38012051_rbh_TGME49_266630
SEFSDGKKHPFRRRSHVHDVLGQAVLRRCLPVGLQRREALDTPSKFSDGKEHRVCGAAMFAMCLTTRCYGDVCQSGSIGGRLSTDEALRAMQGLRSPKGHADPVGDLVFFHDPAVKTRDEVTIVDQPTPPPSVVEASPIGAAWHEASDAGSTLGGRQTSPTTTEAYSSCAETTASSDMEKEHASSEAGSGDGPEEEEEPEAPATSRIDRATRVQKLRCFLATHGFRGVNEPKKGGVAVVSRSFTYPLHAAVRANDLEAIHALLWAGGDRTKVDSQQNTPLTLALKLDRNGSHNEAIHVLSSYAKTPRRHRSAERAXTVSSGCPSFLNPPGPAGSSGLVGGARPPSXXDVGVFADXVTHLLPTILPAQVGCAGATELLALMLLALVHVSRHRTPRLLALGCGCTGCFAAFRSSSGSHKGAAAGHVNRLPFAHFPRFHVDGDLSVLQPCLAGWAANPGFAWGLPGIFPCCTQKPNFYACGLSDPPGRRRKSAAECPSGDFVALRDFNASVRNAPEGGDRCPLRMCFECKQRGPSRGFLTTLAPTGLRITSGRR
>DurBalCSIROCS38020053_none_TGME49_266630
SAMDMVITNSDGSSMTTAMPQQLSASRLPVPTMDQFAPQARCSHCAFHRQHPHVIQAHAGHVSVLAAAPFXMPXPGTWGASTYTFRADPLSTSYESSFQGQTSGNRSVYGASRPDGNLSVFAPSTPDGNMSAFATPVPTQGSTACTHLQAFSSIPPSMSAADAAARVAAEAVAKSAAASCELDEEVSQLLEQLHFTMYAEAFRANGFDSMVSVLGMDRGLMERIGMLPGHMVKLEWAISQMRAFQSGTAPGSWKALAGPAYPSASTHAALMPPPSPPPMVLRDALMSHCRIRDPLGTPPEPRSEASAEQQLPPPPPPLAQAQALPSPESGPTRASSAGSSPTRRAQRQATGETTPVPPIPVATLPPPVSATPAVVVQQPRPPRPPEEVQPAPPPQPAPQPQAAPQLQPSPTAQQAQQAGSPVSVHVVQPTLPPARQVLVGCGGPPPMATNPGPADVALNPHFKTIAAPGAANSPVGAVTVADDHPVAGACARHNAAGGRTAVGRARGSHDHYDVFAHVACGYSAALSVADGLRMDGPQQQLGMGASAWVAQREKSIAANQARKQLAQAVNTMTGSVAGDKALTGWLRRHEFYNVNSEKRGLLKTTYPLHTAVEENDVAIVKLLLAAGAQYTKTDSSGRTPMQLAERRNKKGSHQKVIEALMRAPLHRARDSSSATTSDAPSRAPSASTMNEPSENSX
>DurBalCSIROCS38021111_rbh_TGME49_266630
DVLGQAVLRRCLPVGLQRRVLTTRCYGDVCQSGSIGGRLSTEEALRAMQGLRSPKGHAGPVGDLVFFHDPAIKTRDEVTIVDRPTPSPSAVETSPIGADWHEASDAGSTVGGCQTSPTTTEAYTSCAETSASSDIGKEHLSSETGSGEGPEEEAEAPLTSRIDRATRVQKLRCFLATHGFRGVNEPKKGGVAVVSRSFTYPLHAAVRANDLEAXHALLWAGGDRTKVDSQQNTPLTLANKLDRNGSRNEAIHVLSSYXEDAPPASQRRASPTVSSGCRSVPNPPGPIGSSGLVPRARPPSAWDVGVFADXVTHLLPTILPAQVGCAGATELLALMLLALVHVSRHRTPRLLALGCGCTGCFAAFRSSSGSHKGAAAGHVNRLPFAHFPRFHVDGDLSVLQPCLAGWAANPGFAWGLPGIFPCCTQKPNFYACGLSDPPGRRRKSAAECPSGDFVALRDFNASVRNAPEGGDRCPLRMCFECKQRGPSRGFLTTLAPTGLRITSX
>DurBalCSIROCS38037000_rbh_TGME49_266630
MGNSPVACNTDSCRQCADLDTTLDVVALASARGPGDGGPVRWDATSEHHPAGWLIYSEVAKKKPPCRIGVFSVSDFAEGRASSCSASLDCSDDGEEANPSADFASLGYLPGGYGFDESTIGFGKVKREEDGQSMCCTGRSEALRKITTQFGLPSASNDVIGPRTARGLDPRCDGGCGGRAFRPAAPLGPLPPPLGGELSTTASRDATSSRLETEEASTQASRSPAPQVARTLLQARLPLRLDELTAPHRKLGKFAAANHGDDDESTPSSSSTSPELHLDLQQQLHEVMCVAHETRASKVREQLRLPLDRLQHKAGDAGEVTSVPSNKDTCNTKSTTAQEVYDPVAKACKQREQEIINAVRYEREARERVRLFLAQHGFRGACSKKKGLLSYSYPLHVAVNQGDSSMVRALLKAGADPQQQDSSGRTPKQLAVNRDDGLSRQDMIEALSEAEAAAIAAAAAVAAAPGGGKTPAGQAAKALRAGGVAAGVWRLGGFEDSRAPPNVIRGTFVMQRAGAPETGTMCSAX
>DurBalCSIROCS38040296_rbh_TGME49_266630
XSRSSGAAPAVRRPRETTVATPPTAARLAGATGLDGPPEPFKPLPPTLSVTSGSATPPHGCGGGPGEAAATETPPPARRRETDGDVAGGGRAAGSVERRWSSEPLWGLPGLPPCGDSEGDHEERAKVKAFLTAHGFSGPRAGRRRLLRTSYPLHVAVRANDADAASLLLRWGADPAQVDSAGRTPCELAMQRNWGGSYAKVIRALLPTAPGGE
>DurBalCSIROCS38047078_rbh_TGME49_266630
GGGRNLWSVDMASIEPEDFGLDPKACDLAGGGASGATTGGCDDDASGCVDQESSRAARRSGGSRGGGSSRSTSETSSGGPAIQVPKLSLPSQAERWQPGRGAPDQAPKLAQPPQLERAQQKGEACEQVPKLMLPPQVERWQPRSDAGDGKLERTPTVPKLLLGAVSNNAKLGSEKTGTTKAPSLSSLGSSCVGIKAEGVIAKQRKAQERIRQAVRDERDDRERARTFLAAHGFKGVGARKQGLFSYTCPLHAAVNVGDAEAVRALIRARADPRQTDSSGRTPGDLALRRKTSQQELLAALAGESLPEAX
>DurBalCSIROCS38048994_rbh_TGME49_266630
MAGTPSSALASSRGGLSPRMRRVDSRARRAETEAERFREVLQSDALSPVRRIQYEELAEIAETVVWHARERRAALLRCEAAREERRRELYNLALREAERVVVDGPPPPPLSLRPRERSKSLPSSSSSSASVLSERAAELQALRRTERRMRDKADREAAAKRAAEERALERRAELEGLWRLEARLADESNGAPPPPPDMNGDLDEQATTLASSEAVSESSSSGSGGRSPIPLSARSGARTGRSSSCAACPEARREAVQRFLQLHKFKGGVDGAKRTLFRTTYPIHKAAKHADASMVDMLLHEGADASRKDSAGRTPANLARQLNVDDSHTPVLRVLARHMQPRATSCAPLAQPAQGFESAPSMAPRAEQRDAGESQMSHASIYMLX
>DurBalCSIROCS38054041_rbh_TGME49_266630
GGGRNLWSVDMASIEPEDFGLDPKACDLAGGGASGATTGGCDDDASGCVDQESSRAARRSGGSRGGGSSRSTSETSSGGPAIQDXVPKLSLPSQAERWQPGRGAPDQAPKLAQPPQLERAQQKGEACEQVPKLMLPPQVERWQPRSDAGDGKLERTPTVPKLLLGAVSNNAKLGSEKTGTTKAPSLSSLGSSCVGIKAEGVIAKQRKAQERIRQAVRDERDDRERARTFLAAHGFKGVGARKQGLFSYTCPLHAAVNVGDAEAVRALIRARADPRQTDSSGRTPGDLALRRKTSQQELLAALAGESLPEAX
>DurBalCSIROCS38064173_rbh_TGME49_266630
NSPVACNTDSCRQCADLDTTLDVVALASARGPGDGGPVRWDATSEHHPAGWLIYSEVAKKKPPCRIGVFSVSDFAEGRASSCSASLDCSDDGEEANPSADFASLGYLPGGYGFDESTIGFGKVKREEDGQSMCCTGRSEALRKITTQFGLPSASNDVIGPRTAVGSTHVAMVAAAAVPSGPRRRXELSTTASRDATSSRLETEEASTQASRSPAPQVARTLLQARLPLRLDELTAPHRKLGKFAAANHGDDDESTPSSSSTSPELHLDLQQQLHEVMCVAHETRASKVREQLRLPLDRLQHKAGDAGEVTSVPSNKDTCNTKSTTAQEVYDPVAKACKQREQEIINAVRYEREARERVRLFLAQHGFRGACSKKKGLLSYSYPLHVAVNQGDSSMVRALLKAGADPQQQDSSGRTPKQLAVNRDDGLSRQDMIEALSEAEAAAIAAAAAVAAAPGGGKTPAGQAAKALRAGGVAAGVWRLGGFEDSRAPPNVIRGTFVMQRAGAPETGTMCSAX
>DurBalCSIROCS38068816_rbh_TGME49_266630
SEFSDGKKHPFRRRSHVHDVLGQAVLRRCLXXGLXRREAXRHXRAXXATGKSTGFAAAAMFAMCLTTRCYGDVCQSGSIGGRLSTDEALRAMQGLRSPKGHADPVGDLVFFHDPAVKTRDEVTIVDQPTPPPSVVEASPIGAAWHEASDAGSTLGGRQTSPTTTEAYSSCAETTASSDMEKEHASSEAGSGDGPEEEEEPEAPATSRIDRATRVQKLRCFLATHGFRGVNEPKKGGVAVVSRSFTYPLHAAVRANDLEAIHALLWAGGDRTKVDSQQNTPLTLALKLDRNGSHNEAIHVLSSYAKTPRRHRSAERAXTVSSGCPSFLNPPGPAGSSGLVGGARPPSGCDSVGFADAPRRAPPTCCRRRCRRKSAGKLAQERLX
>DurBalCSIROCS38083698_rbh_TGME49_266630
XRSSGAAPAVRRPRETTVATPPTAARLAGATGLDGPPEPFKPLPPTLSVTSGSATPPHGCGGGPGEAAATETPPPARRRETDGDVAGGGRAAGSVERRWSSEPLWGLPGLPPCGDSEGDHEERAKVKAFLTAHGFSGPRAGRRRLLRTSYPLHVAVRANDADAASLLLRWGADPAQVDSAGRTPCELAMQRNWGGSYAKVIRALLPTAPGGE
>DurBalCSIROCS38085150_rbh_TGME49_266630
RAMQGLRSPKGHAGPVGDLVFFHDPAIKTRDEVTIVDQPTPPPSVVEASPIGAAWHEASDAGSTLGGRQTSPTTTEAYSSCAETTASSDMEKEHASSEAGSGDGPEEEEEPEAPATSRIDRATRVQKLRCFLATHGFRGVNEPKKGGVAVVSRSFTYPLHAAVRANDLEAVHALLWAGGDRTKVDSQQNTPLTLANKLDRNGSRNEAIHVLSSYXEDAPPASQRRASPTVSSGCRSVPNPPGPIGSSGLVPRARPPSAWDVGVFADXVTHLLPTILPAQVGCAGATELLALMLLALVHVSRHRTPRLLALGCGCTGCFAAFRSSSGSHKGAAAGHVNRLPFAHFPRFHVDGDLSVLQPCLAGWAANPGFAWGLPGIFPCCTQKPNFYACGLSDPPGRRRKSAAECPSGDFVALRDFNASVRNAPEGGDRCPLRMCFECKQRGPSRGFLTTLAPTGLRITSGRRETAFWIFPALTQRGKYPLYSHASRSGPPSRX
>DurBalCSIROCS38087678_rbh_TGME49_266630
CGDVCQSGSIGGRLSTDEALRAMQGLRSPKGHADPVGDLVFFHDPAVKTRDEVTIVDQPTPPPSVVEASPIGAAWHEASDAGSTLGGRQTSPTTTEAYSSCAETTASSDMEKEHASSEAGSGDGPEEEEEPEAPATSRIDRATRVQKLRCFLATHGFRGVNEPKKGGVAVVSRSFTYPLHAAVRANDLEAVHALLWAGGDRTKVDSQQNTPLTLANKLDRNGSRNEAIHVLSSYXEDAPPASQRRASPTVSSGCRSVPNPPGPIGSSGLVPRARPPSAWDVGVFADXVTHLLPTILPAQVGCAGATELLALMLLALVHVSRHRTPRLLALGCGCTGCFAAFRSSSGSHKGAAAGHVNRLPFAHFPRFHVDGDLSVLQPCLAGWAANPGFAWGLPGIFPCCTQKPNFYACGLSDPPGRRRKSAAECPSGDFVALRDFNASVRNAPEGGDRCPLRMCFECKQRGPSRGFLTTLAPTGLRITSGRR
>DurBalCSIROCS38089887_rbh_TGME49_266630
ARGPGDGGPVRWDATSEHHPAGWLIYSEVAKKKPPCRIGVFSVSDFAEGRASSCSASLDCSDDGEEANPSADFASLGYLPGGYGFDESTIGFGKVKREEDGQSMCCTGRSEALRKITTQFGLPSASNDVIGPRTAVGSTHVAMVAAAAVPSGPXXXXXXXXXXXXXXXXASRDATSSRLETEEASTQASRSPAPQVARTLLQARLPLRLDELTAPHRKLGKFAAANHGDDDESTPSSSSTSPELHLDLQQQLHEVMCVAHETRASKVREQLRLPLDRLQHKAGDAGEVTSVPSNKDTCNTKSTTAQEVYDPVAKACKQREQEIINAVRYEREARERVRLFLAQHGFRGACSKKKGLLSYSYPLHVAVNQGDSSMVRALLKAGADPQQQDSSGRTPKQLAVNRDDGLSRQDMIEALSEAEAAAIAAAAAVAAAPGGGKTPAGQAAKALRAGGVAAGVWRLGGFEDSRAPPNVIRGTFVMQRAGAPETGTMCSATGSA
>DurBalCSIROCS38118507_rbh_TGME49_266630
XGRSSSCAACPEARREAVQRFLQLHKFKGGVDGAKRTLFRTTYPIHKAAKHADASMVDMLLHEGADASRKDSAGRTPANLARQLNVDDSHTPVX
>DurBalCSIROCS38121181_rbh_TGME49_266630
XAQREKSIAANQARKQLAQAVNTMTGSVAGDKALTGWLRRHEFYNVNSEKRGLLKTTYPLHTAVEENDVAIVKLLLAAGAQYTKTDSSGRTPMQLAERRNKKGSHQKVIEALMRAPLHRARDSSSATTSDAPSRAPSASTMT
>GleFolCCAP11163020224_rbh_TGME49_266630
XVDAPQAVSVMGNVSIPSCGTETGRSDVDAEMTVDAGAAVPTAAAGFATMRWDCRAPDPGQEAVHTVGCDMMTEYPRDARSQVSDECRMRRGDAAELTQQVGEPPPEEADAPRLGFGTVHARASCDAAPGASESPNASQEMPGGASQARRAGRDDGSAFSTSLRKLTLRFGLPSARNEAIESRSSRFPRRHIVPRLALPSAAGEGGDLAQKRHLAKTLLQSRLPLRIGDLAAAPRKCREFSDSGSDDGAALTPGSSCSSGSLEDDMERSGTVPCSLGARAKQEACLTSSTSAPDTDGWRRRSVGRRHRHPAHPPGQGRKEHSIVREVRSEREARERVRAFLNTHGFRGVCSKRKGLISFCYPLHVAVSNNDAAVVRALLKAGADIEQRDSAERTPYQLAMAKDDGLGSHREILAALSGGAAPG
>GleFolCCAP11163054685_rbh_TGME49_266630
XSVSSWRAAFPSGASQHGFGGSVAKEPDALRLVGRRSDPMGQSIGGYAPCCAGGAWNDVDLIAVGRDHAKVAGGSLAEVQSPRLLGAAEDAGDKGFGSVGSPRARGGEPPAALSPMDDPSHPDYVPRCLRHGPREMRHARKLGLLPPEPGHLPVKPSETERSLSTTSGASASPQASTPEAAAEPAKPPVAERRASAPPALGLQQTDPTHADYVPLALRYSAREERHLRKLGLLPSAGGGAAGDVDAKKEARTSERRRAPSKEAAERPPVVDARVREFLAANGLDSVNSEKRSLFHRSEYPLHLAVRKGDAPLVRSLLRAGALPTSRDSSGRSPSELAEERLRRGGCVSAAAQREQVAV
>GleFolCCAP11163059705_rbh_TGME49_266630
SHFGSGSAEWGWRTSSINRSPASDVSRRRWRSVDAPQAVSVMGNVSIPSCGTETGRSDVDAEMTVDAGAAVPTAAAGFATMRWDCRAPDPGQEAVHTVGCDMMTEYPRDARSQVSDECRMRRGDAAELTQQVGEPPPEEADAPRLGFGTVHARASCDAAPGASESPNASQEMPGGASQARRAGRDDGSAFSTSLRKLTLRFGLPSARNEAIESRSSRFPRRHIVPRLALPSAAGEGGDLAQKRHLAKTLLQSRLPLRIGDLAAAPRKCREFSDSGSDDGAALTPGSSCSSGSLEDDMERSGTVPCSLGARAKQEACLTSSTSAPDTDGWRRRSVGRRHPAHPPGQGRKEHSIVREVRSEREARERVRAFLNTHGFRGVCSKRKGLISFCYPLHVAVSNNDAAVVRALLKAGADIEQRDSAERTPYQLAMAKDDGLGSHREILAALSGGAAPGPTLSGGSGWARRSAG
>GleFolCCAP11163065908_rbh_TGME49_266630
XSSVTRNSSARERVLGPCVPGGGEHGVGDIEDTMSLFAASERLSSMMRFSCTACKPKVEVTDTVQVDLASLAQRQAAVERLMAAQQQFLQELQLSGTGAAPLLGLSPPSAAKGVAGAGSGPIAAAALAAAEQRELGDFEERSTARSSQATMVTMDSAKSGQCTKDRFLSEADAARECQARKEIEERFLRARLEREAREEEERMQEIQRLAEELEEEARQLAEHCKLVSSFLQAQGFKDVNLPKRSCLKVTYPLHRAAELGDVSAVQALLARGADTSQKDSSGRTPVQIAHRKVSCGLGAPGGAAAHAEVAELLSQAVRRAPCVTDTASGAPWPRRAWARSGRALRSAPRHEFRRPLRCQAPAPPLGGAFEGARSVPPLRARHGPVKRRPAQRDGEAXLRSLSEAPGGSYRATAAWAQHLCVX
>GleFolCCAP11163068030_rbh_TGME49_266630
XRPPSAAMFSYACCTAKRHEEDDEAPADAPCAVVEDVVLQRGPPGDAGAGRAPPTPGGPAGDEGREARGRTLLRLASDCALGCDDRDLGLEWPAAPRAGQVGELCRKGRVERLRRFCATAGFSGVNEPKVSGGVFGFARRVAYPLHEAVRANDADVVAALLWAGADRRKKDSKGRSPAELAQHLARDGSHTRVLSTLGV
>GleFolCCAP11163087792_rbh_TGME49_266630
XVVEDVVLQRGPPGDAGAGRAPPTPGGPAGDEGREARGRTLLRLASDCALGCDDRDLGLEWPAAPRAGQVGELCRKGRVERLRRFCATAGFSGVNEPKVSGGVFGFARRVAYPLHEAVRANDADVVAALLWAGADRRKKDSKGRSPAELAQHLARDGSHTRVLSTLGXLSGLAPAGNSDGAAPRGRGGGRTQALARVALRNLPVPEVGLSMAVGTASAETRSPSRCTARPRGPPPLRPAAAGAHDFCDSLAIAPQRRKAQGVGSAARRGLADRRARRAADPGGSPRSAPGDLAAVRVRCRTRRGHAFDAMSALRSRARLAAQPGLVSYHPRAX
>GleFolCCAP11163146507_none_TGME49_266630
SSPRASSAAAPVEPRRNSAATASSAALSVSSRRSSSPRGSMATEARRGSAASSGGGAAFSTGRSYASASGSASGSAAGSASASASRSASGSASASRSSAASRAAPGKTGDARMRQLAGDFLERNGFTDVSEKKKMRKGAFASGFTTPLHLAVQQNDADAATALIWAGADPEAPDSRGMTPLELA
>GymCat044214_rbh_TGME49_266630
XEEASKKDAEEKLPEEAVKVDADDRLRTEALLRESEDKRRVEASIEDAIRTAPRETLERGAEEKACDETSKNDAEEKKRKEVLKREEALQNDFVKKLREQALKRNAEEKSKSDQAKLDVFLKRNKYSGVNDMKKTLMRSKYPLHTAVKHRDVDMVRILLEAGADPRLTDSNSWTPLDLAHKLKHGTADKSSHYHRQQLANGALIRAQCCSPE
>HetRotSCCAPK0483010351_rbh_TGME49_266630
XXADAWLKKFGFESVAAKKKSLFKSKYPLHKAVKENDAEIMLCLLAAGADPAAKNSSGQTAAELAQKSDQSGSHAAVLQVLGVASGISISX
>HetTri009976_rbh_TGME49_266630
XGLGLGLAGRDDARDALGHIPRRRDADVHVADDVHGSVRAKHHLRPQRAAPPPPPDVPAQQPRLVASVAQGDEFLAKNGFTDVYAGRRRLLRTTYPLHCAVYNRDAEMVHLLLQFGADPEQKDSSGHTPIQLARSRDACGSXXXXXXXXXRRVRLAQRRDLHAARVRPAEGGAVHGERAHGSGRYVGQVLLGAVQLETCIQARGAGNVEAGRDAAVLGGRLKEGPDASVFEGVQERPDAGLLPLIELQTGRHAKVLVGNVGAPQQVR
>HetTri013146_rbh_TGME49_266630
XIERGGLLKAQNFANIVGAAAELRCHYPLHAAVRATDHEAVEALLWGGANKSLRDSQGLTPLEAAQRLNAGG
>HetTri018525_rbh_TGME49_266630
XGLKMDGFLSSCRSTACLANPCDTTEIVEKEPPEDAHGENAAGRDSPEAKAQAAEEAAYFQRLAEASRLARLEEQRQLEEEELRRREEEAAERAHKAGPEAGGRGARDPAARAGLAFLRAHSFGHVRERKRRFLKTTYPLHVAVQENSPEMVLDLLRAGADLTQRDSSGRTPEVLAQRLDKNGSHEQVLQALKVSE
>HetTri030869_rbh_TGME49_266630
MGQTTSTALSHCAGKVQEGHDTPLPTLLMARGELQADGAKPPEKVREEEHEIIVRELGAGVNGEEEEELEAALAAARAGFSAPPPPSAAEAEPGSVAEERPAPPRAPEAPPTSTQPLPEPVPKALQHGPRELRHLEHLGLLKPAEARDASGDAAQAKSQRRAEAAASSHLSADAAAGAPEEAPVPPTDSEARGGDGEARRERKRRNRTKALKKKAKVEVQPFLTRHGFLNLKQPRRWLFRSSYPLHAAVREKDAVIVRQLLVARANPSKADSAGRTPLDLAEEKNRRGSHSDVISLLTQPRSSLSLGSPR
>KarBre068438_rbh_TGME49_266630
SNPSRAPRAIPVWQSQRLFAPLVVFGGVHAEMGQPPSSLGTSCETSMFCRPDEDEWALDGGALAQSSELPVPFLGDADTVAFAKKMRGATWSSSPRIQEDELRRAEAAAAAAAAMIEAEHRELQVDAVQNTSLIQVQVYGSGESNVYEEAIDETIAAAEAPPPERNPGDDCPGAPATAADENVAVDPGAAAVMLAAEKDESRAKEIVDRFLASNGFKDACSKRRKLLRVSYPLHAAVQQNNAEVVALLLQRGADPTSKNSWGQTPLQLARKRCRNVRDSNEKVLSALASTANVA
>KarBre105873_rbh_TGME49_266630
XTAKNLVLYALSSSPATMPGFCNTTRFDFCTPQRARRPSRTADPVKDRVLRGPTLLASSGENSPKKLPEDRIREQILGLTLLSSSGEVEQFEKLREDRIREQQDREAELILEAAEQVERCKEERRQAKLREQDGRAATEVANRRVEWFLKNNGFKTVNSKKSSWMKHKYPLHAAVEKKDADTIRALLRCGADPTLQNSKKETPEQLAASINHVGSQDRVLAVLKAHSKMMREDVTLVGDTARG
>KarMicCCMP2283102647_rbh_TGME49_266630
XHADSSRTQAMGNGATCSSAACGLLSAPEKELATVKVDLTAILPQAQILQNHACCDPPGLPSNAELNITAHSEAAHAVAVALEEVARIKAERYEQEERMRKVLWEYNHQRLKDEEVEDFVHGESQGIAWKPGSSPIIGDPSLAMEMKTQEDRFEDGLKRKVDAFLAEHKFSTITAKRRRWLNASYPLHVAVERRDAEMVALLLKAGADPSKQDSFGRTPKQLARKRNRSG
>KarMicCCMP2283178876_rbh_TGME49_266630
LKLQIAIVICCLSARAHADSSRTQAMGNGATCSSAACGLLSAPEKELATVKVDLTAILPQAQILQNHACCDPPGLPSNAELNITAHSEAAHAVAVALEEVARIKAERYEQEERMRKVLWEYNHQRLKDEEVEDFVHGESQGIAWKPGSSPIIGDPSLAMEMKTQEDRFEDEDGLKRKVDAFLAEHKFSTITAKRRRWLNASYPLHVAVERRDAEMVALLLKAGADPSKQDSFGRTPKQLARK
>KarSpeRossSea340395_rbh_TGME49_266630
GSSSCHPWLGFSSRHEAMGQSALPGCGGESCALLSSADPETSTVKVDLARILPQAPALHACEGPGVPGMPPEAQIGACPHTEAEEAVAIAVAEVARIKAERNEHLKLMEELQSQITAEGTEAQQEVQNPEDSQAEARAESVQPYSAKGLAQGHKSPDDIDVEARISAFLATHKFSSIGAKRRRLLMSSYPLHVAVERKDAEMVALLLQAGADPTKQDSLGRTPEQLAQKCNRRGSHKKVLSALRGE
>KryFolCCMP1326003281_rbh_TGME49_266630
XQVGLEKALSPHRFTRIPRCAMGNSAVVCNAAAGCHSCADAETNLDLASLISARGGEGSVPAVKWDGEPTERPQWSTFAEQAMSARLGDGAGQDAAGSRLMQRENSIGGGFTAAASEGSPARSAPTGVGGATLARGCSSSPSRPSRWARLRDSSAGDEELRGRVISLGLPRRASQGATSHIGRRQERRATDGDALPVGSLHALTAQFGLPSTRNMPVDERSISGEGSPVGQFRRRQRADSPGSRSEGDASNPNPQLALTLLQARLPLRLDSLGGRSSAKARDVADDAGRSPVSSYISSYVSETSNSSEQKAITPRTAAAALKEKLRLPLDKLAKPTDGACKDACLTVSTAPTATPAPGDKNKVASRKSREQSREQDIVQAVRLEREEREKVRVFLSQNGFRGVCAKKKGLMSFSYPLHAAVGQNDAAMVRALLKARADPQQQDSSGRTPHNLAASKDDGGGTRHRMLAALSEARAAAAVGGIEAADDQEKARENRRSRGNR
>KryFolCCMP1326022612_rbh_TGME49_266630
XFLSSVPGSAPVCPTAAXPVAKTFPHPEMGASLTCGEVVTCAGSTCGISQCRLGATSTTPAAAGDSRPLPHLLRGNVQAENEDEASSCFMKQLMKAVSAASGSPRSLLHSHLGDTSGWCDSQDTGVIVEALDSVEPTAALQHRGDIAEPMDALAGDMESVTDDAGTAEQLELCATRAPLESVPEEGESLVSCSGSRSSTSRGAAASSKAFLTPVFDDKASFDSIASTSSARHFHSDDKACGELVINPLPPPMQARCRSSSSSSTSLDGRSASTATISGSYAHERRQGGESCSSGSSSGDPFERAAIWRAALGGSSPAPLALAAKSAVAVAEPLWSLPGLPACDGTPEDMEDRERVKVFLTANGFAGPRAGRRRLGRTTYPLHAAVRGKDAHMVSLLLRWGAESSQTDSAGRTPLELAFKRDWNGSMSKVIDALVTAAPATGGRTPPL
>KryFolCCMP1326056257_rbh_TGME49_266630
REFNSSEGWCLARMFAYMCCLPAVAADEPAPVDPVVNGLTSDDALPSLLVHGHLEEEVEPAIAAKIVQEKARPSLEHLPDETRRAMLRLASDCGGSESGDDCADLEWPSPPRAGQMGELFRRDRLERLRRFLGASGFAGVNDARATGLIGRGVTYPLHAAVRADDADTIAALLWAGADRSKVDSRGLTPLALARQLAKDGSHEKV
>KryFolCCMP1326068350_rbh_TGME49_266630
XFACVCCDNRDTEGATLDMTDVLRSLRGDEVALPAEAPVCIEEAPSGLAPDCRMLPSESETDSNAELETTGSDVEAASPNIDSLDASTASSAASTAAAGAGADPEAGESSKRERIQKLRCFLASAGFKGVNAPRTSGVRMLSRNMMYPLHAAVRSNNVDVVSMLLWAGADRSKRDSRGLSPLDLAKQLTRGSSHEEVMQVLEIERQAMNRSGDAVYSPRARRWQPLGALAXSLQGFRTAPPVLNLEAHPGDEVPNSPVHVAGRL
>KryFolCCMP1326068685_rbh_TGME49_266630
XAVELKIGARNVADDSVALPAGVDDEDLERRAALEEAQRREAAAAAAEDRXAPATGGGAADAALAEQAKRAKREMEAERRRRAAEERVARFLRDRGFKDIASERKTWFKSGSPLHAAVEEEDLETVRALLMCGADALARNAAGRTPLELARKLNDPQGSHTAIIVALELAIEEAASEPGGESRRPRISWEDGGALASGRDDAVRQRPPTPPTGMAAASQPPLEEPGAX
>KryFolCCMP1326076744_rbh_TGME49_266630
XFGLQDPAFGAPVSTPQRLPGCDVLVHLLRADVVADGAADGPAAVETMVVRTRTDDHCCTLLQKQGGFKGIETAPMEEASAQVEAAPAKDMLDRVSEETRLALLRLVTEYGAEAGDAALDLDWSPQPHEAQMEGLCRRDRLQRLRHFLGHGGFSGVNAARASGLFGRSVAYPLHAAVRANDADVVAALLWAGADRTRRDSRGLQPLELAQQLTKDGSHAQVIRLLEG
>KryFolCCMP1326120457_rbh_TGME49_266630
APRPPSAAMFSYACCTAKRHEEDDEAPADAPCAVVEDVVLQRGPPGDAGAGRAPPTPGGPAGDEGREARGRTLLRLASDCALGCDDRDLGLEWPAAPRAGQVGELCRKGRVERLRRFCATAGFSGVNEPKVSGGVFGFARRVAYPLHEAVRANDADVVAALLWAGADRRKKDSKGRSPAELAQHLARDGSHTRVLSTLGXLSGLAPAGNSDGAAPRGRGGGRTQALARAHARAHAARSVLGEVRQRAGIRLRRDEPLDIXVAREALRNLPVPEVGLSMAVGTASAETRSPSRCTARPRGPPPLRPAAAGAHDFCDSLAIAPQRRKAQGVGSAARRGLADRRARRAADPGGSPRSAPGDLAAVRVRCRTRRGHAFDAMSALRSRARLAAQPGLVSYHPRAERRDLPQLLLRPRE
>KryFolCCMP1326126035_rbh_TGME49_266630
XGGDASPISHELGTADDSASAADDEKDGFLSEEGSVSDEPPISTARRVKADRDRALWAKRQKLKLRCFFATSGFRSVNEQKRRSKLSSGFTFPLHAAVVANDFAAVEALVWAGGDKRKKDSQQMTPLDLARRLNRDGSHYFLCG
>KryFolCCMP1326129288_rbh_TGME49_266630
XDAPQAVSVMGNVSIPSCGTETGRSDVDAEMTVDAGAAVPTAAAGFATMRWDCRAPDPGQEAVHTVGCDMMTEYPRDARSQVSDECRMRRGDAAELTQQVGEPPPEEADAPRLGFGTVHARASCDAAPGASESPNASQEMPGGASQARRAGRDDGSAFSTSLRKLTLRFGLPSARNEAIESRSSRFPRRHIVPRLALPSAAGEGGDLAQKRHLAKTLLQSNPASIGDLAAAPRKCREFSDSGSDDGAALTPGSSCSSGSLEDDMERSGTVPCSLGARAKQEACLTSSTSAPDTDGWRRRSVGRGHPAHPPGQGRKEHSIVREVRSEREARERVRAFLNTHGFRGVCSKRKGLISFCYPLHVAVSNNDAAVVRALLKAGADIEQRDSAERTPYQLAMAKDDGLGSHREILAALSGGAAPGPTLSGGSGWARRSAGAATATASEASRGX
>KryFolCCMP1326131832_rbh_TGME49_266630
AEDTSENLSVEETLAALRAHPASVVEVSEPAHPTFASFVELRKSVDCEQASIAASIATRAPTCSPSMSEAGTECTDNLVLEWPAGGKCDRTGDTQKRERIQRLRCFLATSGFTGVNAPRKTGLTGLSRGLTYPLHAAVRANNADAVAALLWAGADRSKRDSHGRSPAELARSLTRGDSHTKV
>KryFolCCMP1326135255_rbh_TGME49_266630
VGARKQRENDIVRAVRGEREERERVRVFLSQHGFRGVCAKKKGLMSFTFPIHAAVGQNDAGMVRALLKARANPQQQDSSGRTAHQLAMARDDGLGSHHEMLAALADGVDAAGPAQVADSGGERKQGGIARAAKGVVEGKRSNIDX
>KryFolCCMP1326161794_rbh_TGME49_266630
MMRFSCTACKPKVEVTDTVQVDLASLAQRQAAVERLMAAQQQFLQELQLSGTGAAPLLGLSPPSAAKGVAGAGSGPIAAAALAAAEQRELGDFEERSTARSSQATMVTMDSAKSGQCTKDRFLSEADAARECQARKEIEERFLRARLEREAREEEERMQEIQRLAEELEEEARQLAEHCKLVSSFLQAQGFKDVNLPKRSCLKVTYPLHRAAELGDVSAVQALLARGADTSQKDSSGRTPVQIAHRKVSCGLGAPGGAAAHAEVAELLSQAVRRAPCVTDTASGAPWPRRAHEFRRPLRCQAPAPPLGGAFEGARSVPPLRARHGPVKRRPAQRDGEAXLRSLSEAPGGSYRATAAWAQHLCVELFRPSGRASRDAVHAP
>LepChlNIES1868074679_rbh_TGME49_266630
SEAQTVFALRLSWPIPYAMWAWASCQSTKCGCEGATDTLADIVRIDMTHVGLAAPPTEADADKDRHGLCEENVPPAVAVASRAQQPEQDEEAKSRELKDAVVAAALAEAEAEWQEFQEHLATEEQGRVAEKPFNDNMHLEPQGQPIELPSQQIENTTEHRCAVWNELNNEVDTIEHNATLDGFLCENRTRSQSEQKTKLDVFLCENGFNSVDSKRRKFLQASYPLHVAVAKNDVDIVMLLLQAGAIPTRRDSLGRTPKQLAQRKNKKDSHSKVLSVLSESLGSRALLDDG*
>LepChlNIES1868156937_rbh_TGME49_266630
MAPPARSAITEWVFPLRSVQKNMGAAIAQYHSQVGDGSGYDLMAFQEASNFESLGLQMRGVNLRKVEYGRELTIKGKPIMHSKGAHLGQQKKAWVVSLYNEGLLGKHNVTVGGVERSDSGRPYLILIFDVSQLIFINLHNCQPKSGSSWDGFFGEMAFKLRSAFHNNSMRKQYRVILAGDFNDLKGTLPGRLTVPWSGASMDLTVPLAPSCCYPPMSPYKLKPGDYIFDTEAAVQNRIPPSYNKRLPQSDHLPVEAELSPLMSDHEKLILRTFEKSDHELELIDTVEKPPSRPRRGSRDHAYGSTRHESRRHDSRRHESRRHESRSHTSRNHESRNSNAEVKGFLARHKFKGINTGKKVGSKWPVFKKTTYPLHEAVKRNDINMALLLVRAGADMKQRDSSHRTPLERALQADDRGSHKDIIAVLKALSEKRESHYRDNGSDAIDVD*
>LinPolCCMP1738004143_none_TGME49_266630
XTRGNVTVLGGELASDGPYPQQLQELLGPGYCVRNFGHPGGTVLKQSRCPYWQEPELRQVESFLPDVVVVQFGANDSKEKNFERDFRKDYAAIIKFFRDLASRPQVYIMAMPPIYPGTASKDGVPGKRYGMDRDRVDNLRVPLELIAKENGLSPPISVLSSFKKHCPDMSQRCSWMSGDGVHPNHAGDAAMARLVHLTIRGDDLCTARDAEKEACGRPDVTEAQCKDRGCCYTPDSEVAPWCFHKQRASRAEPRDCQASHDEKTDCGFEGDTMEQCLDRGCCYKPSLDGTPWCFHRLQPRRPSSEQQGQTFLPKVTTTSFTTTVTSTSTATATTTTATGTSTRTSTSSSTTSTSTSTSTSGASLWQEGSKHLLAVGRPALWVLAALAAAALLALCGLGAWRRRQELQPQVSAEHDLRYFKEDEEQRQLRRLEVENALRSAERKRAEIQRERSMRELQSLLAAAGFAGVNEPRFKKGVFRNGHTYPLHAAVEENSPEAIRMLLDGGADPELVDSKKRTPLALA
>LinPolCCMP1738008643_rbh_TGME49_266630
XKGARRGRRKAERRAARAQAQPFLEKAGCANVNDMKRWLWRTDYPLHLAVRENDAGLVRLLVQAGADPKKRDALGRTPYKLAEAKNRGGSHALVLAALGAKRKGRPSASASASAX
>LinPolCCMP1738065186_rbh_TGME49_266630
XTTCHDLCGGANVDPKADTVRMDAASLGLVVLDSPKPVPRSVARHGREGLLPAAVAHVAAVETAAGAEDSRQIWPDEEPAAEDNEAELAPVQLSRLSCCQSHGEAXXAYARPLSAAAQVPGSSWPAEQPCQQLHFLQLEQPEAERQQDPASTAAGDLLLQSAELCPAAEIRDLVWQIYEEHAPSKLKDVDHLLQKYQGLERELYVRVCKKYGLTPDPAHLPPPQEEEEEEEFGHILDQKVGAECRAKAYQAECRQLRKAAEDQRRVEAFLAAQGFGGVNACRNKLLKSYYPLHAAVQQNDADLVLLLLTAGADPSYSNSSNQTPLQLACKLDKRGSHVAVQRALGG
>LinPolCCMP1738066808_rbh_TGME49_266630
AEAAQRQQRREREAEEARLAQEAREELECCQRELTSNRLQAEAVLQATSAGFLAEAGFAGVSERRRCGLAPPGFTYPLHAAVRANNAAAVEALLWAGADDALQDSKGLTPLSLAYKLNKAGSHEAVIRSLYAGKQAVLANAANGVVRTPTAGAAAEPLRAPAGERANDDX
>LinPolCCMP1738080219_rbh_TGME49_266630
APGLEGALPLVHQASLHSSVHGLVGQPLTYQLQTQAMRRLGQGEPLNPAERENLKAVRVFLQDNGFTGVNTSKQKMFRNSYPLHVAVEQNDPHVLQLLLDRRADPSKTDSFGRTPLELAQRRDRSGSHAQVMCLLEETQGRX
>LinPolCCMP1738095391_rbh_TGME49_266630
XRGRRKAERRAARAQAQPFLEKAGCANVNDMKRWLWRTDYPLHLAVRENDAGLVRLLVQAGADPKKRDALGRTPYKLAEAKNRGGSHALVLAALGAKRKGRPSASASASASGAA
>LinPolCCMP1738116614_rbh_TGME49_266630
LQAAEARLRWEWADLVVSEARKRCGQLGVQPAPRGPSNPGSAPPGSAEHPGFPPGFLGGGPNNGSTSLQLPAPQPAAGAGAAPPDARSLASMGANSPSTAIVPAASFGAPMVTATATSWLGSIRGVTGSPLTYMLQKEALHRAENAETPSAVERRRMALIRSFLQENGFTGVNTSKQKMFRNSYPLHAAVEQNNVGVLQALLDAHADPTNTDSAGRTPLELAQKHDKRGSHTRIIQVLSAER
>LinPolCCMP1738138786_rbh_TGME49_266630
AEAERRRREEAARHRREARDEVARATIARHAREEAEAREKVGDFLARRGFGGARDSRRRRLRSSGPLHVAVEENDSEMVRLLLQAGADPAQRDSSGRTPQELARKRNRRGSHERVLSIRRGRTAGAEQPAEAAPAQPSSAARPLDRGLAQPTGPASVNAPAWRPTGAFGRAARSSVASAALX
>LinPolCCMP1738150558_rbh_TGME49_266630
XAAQRQQRREREAEEARLAQEAREELECCQRELTSNRLQAEAVLQATSAGFLAEAGFAGVSERRRCGLAPPGFTYPLHAAVRANNAAAVEALLWAGADDALQDSKGLTPLSLAYKLNKAGSHEAVIRSLYAGKQAVLANAANGVVRTPTAGAAAEPLRAPAGERANDDX
>LinPolCCMP1738157237_rbh_TGME49_266630
XCHDLCGGANVDPKADTVRMDAASLGLVVLDSPKPVPRSVARHGSAVETAAGAEDSRQIWPDEEPAAEDNEAELAPVQLSRLSCCQSHGEAEAAVAYARPLSAAAQVPGSSWPAEQPCQQLHFLQLEQPEAERQQDPASTAAGDLLLQSAELCPAAEIRDLVWQIYEEHAPSKLKDVDHLLQKYQGLERELYVRVCKKYGLTPDPAHLPPPQEEEEEEEFGHILDQKVGAECRAKAYQAECRQLRKAAEDQRRVEAFLAAQGFGGVNACRNKLLKSYYPLHAAVQQNDADLVLLLLTAGADPSYSNSSNQTPLQLACKLDKRGSHVAVQRALGG
>LinPolCCMP1738163201_rbh_TGME49_266630
LEGALPLVHQASLHSSVHGLVGQPLTYQLQTQAMRRLGQGEPLNPAERENLKAVRVFLQDNGFTGVNTSKQKMFRNSYPLHVAVEQNDPHVLQLLLDRRADPSKTDSFGRTPLELAQRRDRSGX
>LinPolCCMP1738230428_rbh_TGME49_266630
QMLLLSLFSCNATTCHDLCGGANVDPKADTVRMDAASLGLVVLDSPKPVPRSVARHGREGLLPAAVAHVAAVETAAGAEDSRQIWPDEEPAAEDNEAELAPVQLSRLSCCQSHGEAEAAVAYARPLSAAAQVPGSSWPAEQPCQQLHFLQLEQPEAERQQDPASTAAGDLLLQSAELCPAAEIRDLVWQIYEEHAPSKLKDVDHLLQKYQGLERELYVRVCKKYGLTPDPAHLPPPQEEEEEEEFGHILDQKVGAECRAKAYQAECRQLRKAAEDQRRVEAFLAAQGFGGVNACRNKLLKSYYPLHAAVQQNDADLVLLLLTAGADPSYSNSSNQTPLQLACKLDKRGSHVAVQRALGG
>LinPolCCMP1738244647_rbh_TGME49_266630
XGALPLVHQASLHSSVHGLVGQPLTYQLQTQAMRRLGQGEPLNPAERENLKAVRVFLQDNGFTGVNTSKQKMFRNSYPLHVAVEQNDPHVLQLLLDRRADPSKTDSFGRTPLELAQRRDRSGSHAQVMXPVGGDPGTMNPRCLEARG
>LinPolCCMP1738246469_rbh_TGME49_266630
XREELECCQRELTSNRLQAEAVLQATSAGFLAEAGFAGVSERRRCGLAPPGFTYPLHAAVRANNAAAVEALLWAGADDALQDSKGLTPLSLAYKLNKAGSHEAVIRSLYAGKQAVLANAANG
>LinPolCCMP1738264414_rbh_TGME49_266630
XAGPPLAGLPGLLGGYPAAPLPADTDPHAALEALEASEARARIAHAELQAAEARLRWEWADXGGLRGPEVVQPAPRGPSNPGSAPPGSAEHPGFPPGFLGGGPNNGSTSLQLPAPQPAAGAGAAPPDARSLASMGANSPSTAIVPAASFGAPMVTATATSWLGSIRGVTGSPLTYMLQKEALHRAENAETPSAVERRRMALIRSFLQENGFTGVNTSKQKMFRNSYPLHAAVEQNNVGVLQALLDAHADPTNTDSAGRTPLELAQKHDKRGSHTRIIQVLQAAXEVTAFCLEVVPRPAVQQG
>LinPolCCMP1738265475_rbh_TGME49_266630
XSSVHGLVGQPLTYQLQTQAMRRLGQGEPLNPAERENLKAVRVFLQDNGFTGVNTSKQKMFRNSYPLHVAVEQNDPHVLQLLLDRRADPSKTDSFGRTPLELAQRR
>LinPolCCMP1738285600_rbh_TGME49_266630
GEAEAAVAYARPLSAAAQVPGSSWPAEQPCQQLHFLQLETAAGDLLLQSAELCPAAEIRDLVWQIYEEHAPSKLKDVDHLLQKYQGLERELYVRVCKKYGLTPDPAHLPPPQEEEEEEEFGHILDQKVGAECRAKAYQAECRQLRKAAEDQRRVEAFLAAQGFGGVNACRNKLLKSYYPLHAAVQQNDADLVLLLLTAGADPSYSNSSNQTPLQLACKLDKRGSHVAVQRALGG
>LinPolCCMP1738318489_rbh_TGME49_266630
XLFSCNATTCHDLCGGANVDPKADTVRMDAASLGLVVLDSPKPVPRSVARHGREGLLPAAVAHVAAVETAAGAEDSRQIWPDEEPAAEDNEAELAPVQLSRLSCCQSHGEAEAAVAYARPLSAAAQVPGSSWPAEQPCQQLHFLQLEQPEAERQQDPASTAAGDLLLQSAELCPAAEIRDLVWQIYEEHAPSKLKDVDHLLQKYQGLERELYVRVCKKYGLTPDPAHLPPPQEEEEEEEFGHILDQKVGAECRAKAYQAECRQLRKAAEDQRRVEAFLAAQGFGGVNACRNKLLKSYYPLHAAVQQNDADLVLLLLTAGADPSYSNSSNQTPLQLACKLDKRGSHVAVQRALGG
>LinPolCCMP1738318807_rbh_TGME49_266630
XLFSCNATTCHDLCGGANVDPKADTVRMDAASLGLVVLDSPKPVPRSVARHGREGLLPAAVAHVAAVETAAGAEDSRQXXPXXEXXXXXXXXELAPXQXXXXXCCQSHGEAEAAVAYARPLSAAAQVPGSSWPAEQPCQQLHFLQLEQPEAERQQDPASTAAGDLLLQSAELCPAAEIRDLVWQIYEEHAPSKLKDVDHLLQKYQGLERELYVRVCKKYGLTPDPAHLPPPQEEEEEEEFGHILDQKVGAECRAKAYQAECRQLRKAAEDQRRVEAFLAAQGFGGVNACRNKLLKSYYPLHAAVQQNDADLVLLLLTAGADPSYSNSSNQTPLQLACKLDKRGSHVAVQRALGG
>LinPolCCMP1738332384_rbh_TGME49_266630
XAAAADGAPQDPKGARRGRRKAERRAARAQAQPFLEKAGCANVNDMKRWLWRTDYPLHLAVRENDAGLVRLLVQAGADPKKRDALGRTPYKLAEAKNRGGSHALVLAALGAKRKGRPSASASASAS
>LinPolCCMP1738333807_rbh_TGME49_266630
XAEAAQRQQRREREAEEARLAQEAREELECCQRELTSNRLQAEAVLQATSAGFLAEAGFAGVSERRRCGLAPPGFTYPLHAAVRANNAAAVEALLWAGADDALQDSKGLTPLSLAYKLNKAGSHEAVIRSLYAGKQAV
>NocSci024253_rbh_TGME49_266630
NFKHVNEKQVSSWRKSAYPLHCAVQENNTHMVRALLRAGADPNALNSAGQSPLQLALKLQKRAKSESYQKTIRAFAD
>PelBei039038_rbh_TGME49_266630
FGSRIRLLYQIRKGSTWLVVPASGDMGQAVSCAEGFCMQVGDARLPHLEQTVDNPIGQAKELPRLLGAKEVAPNIKEKAEKETGYVALLQELELEVPAESVEIEAEQQPLPVPAAVRAEDSTAAEDLTGDSIRQDSEMRSVSMKKTDRSVQLKTQKKAERAEAKTQISPFLQQNGFSSVKSKKTWLWRVYYPLHVAVEKDDLDALRTLLAAGADPKKKNHRGQTPLQLASRLNKKGNRTIMMQALATATAKANKAMEKKCKINEQPKLKPKAGAASSSWEPVEPGTQ
>PerAciPAER2053417_rbh_TGME49_266630
XQAGSEWEEFSKETMAQADREDMEEAQKWRFEACKGGSAPLRRATPVEGREAAQGGCEDASSPEEDSFEVELPQTPSFLCVGDTLQSVPEDGESLISSRAMTPLRPAVPVLDCITSAGVEEASTQASRSSEVASDSDDGSYPEQPPISVAIAASAPGGQRGHARRSTHEPVYTVPGLPAWGGGAKDFEERELVKAFLAFHGFPGPRAGKRRMMRTNYPLHMAVRVNDPAMIALLLLWGADPLQADSIGRTPKELAMQKDSKGSHAEVVTALAGVLQGLDAMQRDDVQLATX
>PerAciPAER2092001_rbh_TGME49_266630
XSAEDELRRNLSHAQSGPQLPTLLSQVGGIGLKSFFTMTTGTPSDTVVSSLSVSNSDKSAKSQQIAEEIRRERQARARLLFFLLANGFRGVCSKKKGLLSYTHPLHVAVKQNDADMVTALLKAKADHQMKDSSGRTPLQLAMCMDNGLGSREAVVPAKLFLGXAEAIIAF
>PerAciPAER2097144_rbh_TGME49_266630
XLAACYGPANGGSMLLCGAHGACGMGPPASYDPPPRSDLPTLLGGGRTFGPNAGADGGALGGVVSPKPSLLRVGGGASPKSEARRLPPQVLCFDQRQAGSEWEEFSKETMAQADREDMEEAQKWRFEACKGGSAPLRRATPVEGREAAQGGCEDASSPEEDSFEVELPQTPSFLCVGDTLQSVPEDGESLISSRAMTPLRPAVPVLDCITSAGVEEASTQASRSSEVASDSDDGSYPEQPPISVAIAASAPGGQRGHARRSTHEPVYTVPGLPAWGGGAKDFEERELVKAFLAFHGFPGPRAGKRRMMRTNYPLHMAVRVNDPAMIALLLLWGADPLQADSIGRTPKELAMQKDSKGSHAEVVTALAGVLQGLDAMQRDDVX
>ProRetCCCM535018802_rbh_TGME49_266630
CKQVACVGTSITRGNVGIRGGGISSTRPYPVQLQEILGPGYCVKNYGVPGTTVLKETTSPYWKTSEMRKMKQSLPDIVVLQFGARDTMENGFDRWFRRDFAAMITWFRELPSRPEVFIMQGTPIYIGTATSSRQPDKAYGLNIDHVNHLCAPLQQVAKENHLPPPISVFDAFMNECPVLDLHCHLASKDGVHPNEKGDAMMAKLAAITIRGNDKCVAAAERRVACGPDGVGQADCRDRGCCYLHGAAGTPRCFKASEVQKPSPQQCAIDHLDKTQCGFQGEPMDDCLSKGCCYKPALDGSPWCYHATRPTFLDPGPASTTKATTLVTTTVTTTTAITTTMTSATTTKTVTATATLTTATTRTATVTHTRTSTGTSTMSTSTTGTSTSTTRTLTATRTDTTRTDTSTTTTTATASTMTTTPGIPFWQQANKEVIVIEKAALRRTGLLVLGTLLCLSLLACALCLLLRAPRGGVEQESLPQPVDWDAIHHQEDEEQRQLRRLEVDMALKRVEESRMQRELQAMLSQAGFSGVNEPKVTKGRFRQGHSYPLHAAVEANSPSAVAMLLRAGADKGLLDSKKRTPLALAESLSKKDSHQEVIDALRDD
>ProRetCCCM535037477_rbh_TGME49_266630
XELLQELETXLTKGGFKDPNERRKTSGMFSSGFTYPLHVAVRAADVGAVEVLLRSGADRSQKDSAKLTALALAQKLDKRESHX
>PyrBah048999_rbh_TGME49_266630
RRRAALLRTFLQEHGFTGINTSKQKMFRNNYPLHAAVEQHNLEVMTALLEARADPKKTDSAGRTPLELARKANRSGSHGKMVSLLEAAER
>ScrHanSHHI4013146_rbh_TGME49_266630
MXPSXAPRVNLDSPDAAGSKSPCSQPSVSALEQDSPKSGDDHLQKRSPLLLPPQERPRGAWAGSRSNLDVSDAAGSESRTSAAADVDKESMADSINLQTEIEETPGEYLDIADSAILTSSLTQCFDGSRSSPSQCDSPSIAHVSPQSAYVLLQRKLPLRIPMQQQEQRFGRAVAEFSSEASDSTSCKSLGSAAAGRHETVAVSSAEDELCRNLSHAQSGPQLPTLLSQVGGIGLKSFFTMTTGTPSDTVASSLSVSNSDKSAKSQQIAEEIRRERQARDRLRIFLLANGFRGVCSKKKGLLSYTHPLHVVVKQNDADMVTALLKAKADHQMKDSSGRTPLQLAMCKDNGLGSREAVLVALAAASAGAGPRV
>ScrHanSHHI4025425_rbh_TGME49_266630
XPSDGGSMLLCGAHGACGIGPPASYDPPPRLDLPTLLGGGRTFGPNAGADGGALGGAVSPKRSLLRVGGGASPRSEARRLPPQVLRFDEQQAGSEWEESSKDAIAQADREDMEEAQKWRFEACKGGSAPLRRATPVEGREAAQGGCDDASSPEEDSFEVELPQTPSFLCVGDMLQSVPEDGESLLSSRAMTPLRPAVPVLDCITSAGLEEASTQASRSGEVASDSDDGSYPEQPPISVAIAASAPRGQRGHARRSTHEPVYTVPGLPAWGGGAKDFEERERVKAFLAFHGFPGPRAGKRRMMRTNYPLHMAVRVNDPAMVALLLLWGADPLQADSIGRTPKELAMQKDSRGSHAEVVTALAGVVQGLDAMQRGDVQLATNN
>ScrHanSHHI4042069_rbh_TGME49_266630
MXPSXAPRVNLDSPDAAGSKSPCSQPSVSALEQDSPKSGDDHLQKRSPLLLPPQERPRGAWAGSRSNLDVSDAAGSESRTSAAADVDKESMADSINLQTEIEETPGEYLDIADSAILTSSLTQCFDGSRSSPSQCDSPSIAHVSPQSAYVLLQRKLPLRIPMQQQEQRFGRAVAEFSSEASDSTSCKSLGSAAAGRHETVAVSSAEDELCRNLSHAQSGPQLPTLLSQVGGIGLKSFFTMTTGTPSXSNSDKSAKSQQIAEEIRRERQARDRLRIFLLANGFRGVCSKKKGLLSYTHPLHVVVKQNDADMVTALLKAKADHQMKDSSGRTPLQLAMCKDNGLGSREAVLVALAAASAGAGPRV
>ScrHanSHHI4049698_rbh_TGME49_266630
XRTFGPNAGADGGALGGAVSPKRSLLRVGGGARSEARRLPPQVLRFDEQQAGSEWEESSKDAIAQADREDMEEAQKWRFEACKGGSAPLRRATPVEGREAAQGGCDDASSPEEDSFEVELPQTPSFLCVGDMLQSVPEDGESLLSSRAMTPLRPAVPVLDCITSAGLEEAVAXDSDDGSYPEQPPISVAIAASAPRGQRGHARRSTHEPVYTVPGLPAWGGGAKDFEERERVKAFLAFHGFPGPRAGKRRMMRTNYPLHMAVRVNDPAMVALLLLWGADPLQADSIGRTPKELAMQKDSRGSHAEVVTALAGVVQGLDAMQRGDVQLATNN
>ScrHanSHHI4074913_rbh_TGME49_266630
MXPSXAPRVNLDSPDAAGSKSPCSQPSVSALEQDSPKSGDDHLQKRSPLLLPPQERPRGAWAGSRSNLDVSDAAGSESRTSAAADVDKESMADSINLQTEIEETPGEYLDIADSAILTSSLTQCFDGSRSSPSQCDSPSIAHVSPQSXMQQQEQRFGRAVAEFSSEASDSTSCKSLGSAAAGRHETVAVSSAEDELCRNLSHAQSGPQLPTLLSQVGGIGLKSFFTMTTGTPSDTVASSLSVSNSDKSAKSQQIAEEIRRERQARDRLRIFLLANGFRGVCSKKKGLLSYTHPLHVVVKQNDADMVTALLKAKADHQMKDSSGRTPLQLAMCKDNGLGSREAVLVALAAASAGAGPRV
>ScrHanSHHI4105578_rbh_TGME49_266630
MXPSXAPRVNLDSPDAAGSKSPCSQPSVSALEQDSPKSGDDHLQKRSPLLLPPQERPRGAWAGSRSNLDVSDAAGSESRTSAAADVDKESMADSINLQTEIEETPGEYLDIADSAILTSSLTQCFDGSRSSPSQCDSPSIAHVSPQSSMQQQEQRFGRAVAEFSSEASDSTSCKSLGSAAAGRHETVAVSSAEDELCRNLSHAQSGPQLPTLLSQVGGIGLKSFFTMTTGTPSDTVASSLSVSNSDKSAKSQQIAEEIRRERQARDRLRIFLLANGFRGVCSKKKGLLSYTHPLHVVVKQNDADMVTALLKAKADHQMKDSSGRTPLQLAMCKDNGLGSREAVLVALAAASAGAGPRV
>ScrHanSHHI4105938_rbh_TGME49_266630
XSMLLCGAHGACGIGPPASYDPPPRLDLPTLLGGGRTFGPNAGADGGALGGAVSPKRSLLRVGGGASPRSEARRLPPQVLRFDEQQAGSEWEESSKDAIAQADREDMEEAQKWRFEACKGGSAPLRRATPVEGREAAQGGCDDASSPEEDSFEVELPQTPSFLCVGDMLQSVPEDGESLLSSRAMTPLRPAVPVLDCITSAGLEEASTQASRSGEVASDSDDGSYPEQPPISVAIAASAPRGQRGHARRSTHEPVYTVPGLPAWGGGAKDFEERERVKAFLAFHGFPGPRAGKRRMMRTNYPLHMAVRVNDPAMVALLLLWGADPLQADSIGRTPKELAMQKDSRGSHAEVVTALAGVVQGLDAMQRGDVQLATNN
>ScrHanSHHI4116751_rbh_TGME49_266630
XPRLGWTSQRSSAAAAPSAPTPAPTAAPWAARSRRSAPCCAWAAEPRSEARRLPPQVLRFDEQQAGSEWEESSKDAIAQADREDMEEAQKWRFEACKGGSAPLRRATPVEGREAAQGGCDDASSPEEDSFEVELPQTPSFLCVGDMLQSVPEDGESLLSSRAMTPLRPAVPVLDCITSAGLEEASTQASRSGEVASDSDDGSYPEQPPISVAIAASAPRGQRGHARRSTHEPVYTVPGLPAWGGGAKDFEERERVKAFLAFHGFPGPRAGKRRMMRTNYPLHMAVRVNDPAMVALLLLWGADPLQADSIGRTPKELAMQKDSRGSHAEVVTALAGVVQGLDAMQRGDVQLATNN
>ScrHanSHHI4169671_rbh_TGME49_266630
XMLLCGAHGACGIGPPASYDPPPRLDLPTLLGGGRTFGPNAGADGGALGGXGLAEALPAARGRRRLATPRSEARRLPPQVLRFDEQQAGSEWEESSKDAIAQADREDMEEAQKWRFEACKGGSAPLRRATPVEGREAAQGGCDDASSPEEDSFEVELPQTPSFLCVGDMLQSVPEDGESLLSSRAMTPLRPAVPVLDCITSAGLEEASTQASRSGEVASDSDDGSYPEQPPISVAIAASAPRGQRGHARRSTHEPVYTVPGLPAWGGGAKDFEERERVKAFLAFHGFPGPRAGKRRMMRTNYPLHMAVRVNDPAMVALLLLWGADPLQADSIGRTPKELAMQKDSRGSHAEVVTALAGVVQGL
>ScrHanSHHI4176548_rbh_TGME49_266630
XMLLCGAHGACGIGPPASYDPPPRLDLPTLLGGGRTFGPNAGADGGALGGAVSPKRSLLRVGGGASPRSEARRLPPQVLRFDEQQAGSEWEESSKDAIAQADREDMEEAQKWRFEACKGGSAPLRRATPVEGREAAQGGCDDASSPEEDSFEVELPQTPSFLCVGDMLQSVPEDGESLLSSRAMTPLRPAVPVLDCITSAGLEEASTQASRSGEVASDSDDGSYPEQPPISVAIAASAPRGQRGHARRSTHEPVYTVPGLPAWGGGAKDFEERERVKAFLAFHGFPGPRAGKRRMMRTNYPLHMAVRVNDPAMVALLLLWGADPLQADSIGRTPKELAMQKDSRGSHAEVVTALAGVVQGLDAMQRGDVQLATNN
>ScrHanSHTV5040099_rbh_TGME49_266630
XEEIDGLIRCQRRSLGLAQAFVDRESAYDSHTIMSSGSSAALGLWSSCRDPVTCVQPVINCCAEFASVTMDIGDDALGFSRSVESQTGGAGMQIEDPTAPTKVDAEAETLYFRRLEECSRLAREEERRQRLEEKERLRQEKADEAASRDAREHARWEREEVAAFLKVHGFAHVQAKQKKWLRSFYPLHVAVEENNAEALSYLLRAGADKSQKDSSGRTAVMLAQKRDKKGSHEQVHQGACVSVGGAIPIVLYSHSEYFRERASEX
>ScrHanSHTV5040101_rbh_TGME49_266630
LKFARKLVKGRAPWPFTPVVPERWATPSHASLRPALGHQTVAQCCCVVPMGFVAXGLPASYDPPPRSDLPTLLGGGRTFGPNAGADGGALGGAVSPKRSLLRVGGGASPRSEARRLPPQVLRFDEQQAGSEWEESSKDAIAQADREDMEEAQKWRFEACKGGSAPLRRATPVEGREATQGGCDDASSPEEDSFEVELPQTPSFLCVGDTLQSVPEDGESMLSSRAMTPLRPAVPVLDCITSAGLEEASTQASRSGEVASDSDDGSYPEQPPSSVAIAASAPRGQRGHARRSTHEPVYTVPGLPAWGGGAKDFEERERVKAFLAFHGFPGPRAGKRRMMRTNYPLHMAVRVNDPAMVALLLLWGADPLQADSIGRTPKELAMQKDSRGSHAEVLTALAGGVQGL
>ScrHanSHTV5144346_rbh_TGME49_266630
XETCQGESPLALHPCCSGAMGDAQSCQLAACSGPSDGGSVLLCGAHGVCGIGLPASYDPPPRSDLPTLLGGGRTFGPNAGADGGALGGAVSPKRSLLRVGGGASPRSEARRLPPQVLRFDEQQAGSEWEESSKDAIAQADREDMEEAQKWRFEACKGGSAPLRRATPVEGREATQGGCDDASSPEEDSFEVELPQTPSFLCVGDTLQSVPEDGESMLSSRAMTPLRPAVPVLDCITSAGLEEASTQASRSGEVASDSDDGSYPEQPPSSVAIAASAPRGQRGHARRSTHEPVYTVPGLPAWGGGAKDFEERERVKAFLAFHGFPGPRAGKRRMMRTNYPLHMAVRVNDPAMVALLLLWGADPLQADSIGRTPKELAMQKDSRGSHAEVLTALAGGVQGL
>ScrHanSHTV5148665_rbh_TGME49_266630
RESAYDSHTIMSSGSSAALGLWSSCRDPVTCVQPVINCCAEFASVTMDIGDDALGFSRSVESQTGGAGMQIEDPTAPTKVDAEAETLYFRRLEECSRLAREEERRQRLEEKERLRQEKADEAASRDAREHARWEREEVAAFLKVHGFAHVQAKQKKWLRSFYPLHVAVEENNAEALSYLLRAGADKSQKDSSGRTAVMLAQKRDKKGSHEQVPPRCLCERWRSDSNCVVQPFGX
>ScrTroCCMP3099000504_rbh_TGME49_266630
MGQVGCTAGCTQAVCLSAVDELEXAVADWERRHFGTDAAVDVSQMPPWGLNVDSHSRAMLFSRLSEHAPMVSARHLQSLTESQEADVPSVMNRDLGNRVSADNGPIQRSDICPSHRRKLRSLTQQFGLPDACEEFDDFSPPVPEGSDDSSDRGMQLFSRVSSLHRQVSDLDDVEPXDAEAEMSNNLPLPAPSVRAVVMLQAKLPLQINKLTPKRSTNCLAYASASPVSDSDGDSNIAASGRTDFGGFLXHSFQDRDTRESEVGXXXANXKSXAASDLATNTQQHVAVEQPRLPGLLFSSLRGSAGEDCAFSSVRLNDRLSTASSMSMHWQRMAAEKPSEPALQLSSLAGSAAEDYEVCTVAAEEDEVCTVLVSGKSLTANDMATHTQQSAVAKKPRLPGLLFSSVKGPAVEHDEVYPVQVDDKLPAAKTIAVHSSQESAVAEKPRSSARRFSSLSGPSVEEEEICRVPVCGSMSGASTVATPDQRRMAAEQPRLHGCQLLSMEGRAAEGIKTDKSQDNPVLPASMQTPQDELDLLRKRDEESMLNLIHWEREAQQRVACFLKSHGFKGVCAKRQRXMGVLYEYPLHVAVKQNDVRLVLALLKLGADPWQIDSSGRTPYQLALSREDGRGSXXNVMHALTRAGAAVAPAAVLVRSASAPLMPEAAPSHAMGHPGSCVCRSRCASSKCA
>ScrTroCCMP3099003897_rbh_TGME49_266630
XVVCASRARGRRCEEATSRRRATTPALAECEAMGQAASPSHVPCHVCSTCNETEATCEFDFSRPPHPEDAAVWASPQTQRWNPGEDGHGAPPVAVMHRHLRGPSWEHDREPAGLHGMSECLDSRASTGEEPIQTSGILSPQQQSSLRSLTQQFGRPNAHDSVGVRSSPPEPQGRNFGLSQDELKRVCSRLKSLRQQVPDLEDYSFLDEEEAEMNMDLPPPLPKFVQQTLPSAQAATAEVASGTETLAQSLLWAKLPRQSDELEFAKFAKSLTSAADRLVPQCIEDFGAAECDGASAEGLRGGSASQNWDNSEIDACSVPVSSKLLATKLAATRTNQHAAAENPRLPTLLLSKTQADTSILTSSTMTPEDRVADSKQQKKEHMVEERDEGQARQKVDAFLKSHGFKGVCDKKQRLMSYSFPLHMAVNQNDAAMVLALLKVGANPRQIDSSGLTPYQLALSREDGRGSHRDVVRAFAKAGAAVALGASDCATDASAIAVGPVAPIDFDMQAFACLGVAGREITFADFVNSSLSEFTVWQRASGGQSQLIGDPGNGQPQ
>ScrTroCCMP3099005281_rbh_TGME49_266630
XAAMGQTACTQVSCQKFKDGDTTLDLVDLHRLHPNRGSEVLEPATYRWSPRAHGHSGPVLTSSSSISGPIYSTIHPSSQDCSLENGLQGLGLGAMSGVLGSQVGQSKGPAQRSADVPPPEGQNDLKEPAPSSGAAAPPQGEGELRNIMELFGRPSVRGPPGELSSLSSPTRLDGGEVGLDRRQLQRLSGSLQNLRTQLSHLEDLPPAEEKEEALPCALAVTGAVTSGQEKTAQTLLRAKLPLRFDELKFTRSASYLSSGCDSTLSHSDDDSDVGTEAGEMCGACSSQEWDNAELGSAPVSDKLLAEDTAATLAKQSVVAEKTKLPGLLFSKWKGSANKTKETDKAKESQEDPSSMMTPQDKLLVQKIRDTREAQQNVRAFLKSHGFRGVCAKKRRLTGFTFPLHTSVSQNDAAMVLALLKAGADPRQTDSSGRTPYQLALSLENGRGSHRDVLRTLSKAGAAVSFEAVLIRSSSAPPTPSCVPVSQGMLAQVQVLLTLDGQTITEFSFTALSAAALSRIRLRAV
>ScrTroCCMP3099005427_rbh_TGME49_266630
XEGVNGPSAAEVMGQVACTNVECHGCREFEATRDLETFFNDSVMDAPMTHRWGPPATVPGPIFSAMQQHLNDLRLGENREVGGLRGMIGEPGGRAATATDKFGVRVEGPVVDLTTATCRLGVRVVEKVAEPALATGRFRVRVVGLAADPATAAEPALAAEPPQRHAEEPGGRASYGDRPTWRSGSSPSHGQSTLRSLRERFPLPDMHDPTSQPFSSPPRPEGGDIGLDACEHHMQSLCTKLQSLKNQLSHLEEHPIVDHEEEEAEANMVVPPPVESVQEVVPSVQLTTGEAASSKGNLGQQLLQTRLPLRFDELKVARSMSYLPSAADSPSLSDDDSNFAACDSIEAEGLGGGYSSQPWGNIDDSRQVPVSTTLLAANTVPTDAEQCAAAKKPILPGLLFSKLKKDAGKGTKADTSMEPSMHTSPTITTMTPQEELSDLHMQQEAEKVQAERETHQKVCAFLKSHGFKGVCSKKRHLVGFSFPMHAAVGKNDAEMVLALLKFGADPRQMDSSGRTPYQLALLREDG
>ScrTroCCMP3099009867_rbh_TGME49_266630
XLPAHADDFTDQVTTCATEESVLPSGDAPTVEPNGEPAPLPALLLSKGPALAESTSPEIKPEIRREEEVTAPAQPAXXGGXSXRPTEAAXXXPHITXDDSVPGSXRXGPRELRHMQALGLIPKTGGTRDAPPVGPAVPATGHAARLRGAEAVGDNADAQAESKAQRQMARKAQKQAEKLDASLKVRAFLDRHGFETVKSKKHRLFRASYPLHAAVRENDADIVALLLKAGASYREPDSAGRSPLQLAQYLNNHAGSHTEVIGILQGAPTATAILPSSGSASSSGPHDA
>ScrTroCCMP3099033172_rbh_TGME49_266630
RERVGSNGPDRLHAGVVPKIQGRGYHARLGRLAQVAPESRIGGVGACNVQMEPPGTRPQRASSHEQQQHLRPDLQHDTSELEDCSLENGLQGLGLGAMSGVLGSQVGQSKGPAQRSADVPTRLDGGEVGLDRRQLQRLSGSLQNLRTQLSHLEDLPPAEEKEEALPCALAVTGAVTSGQEKTAQTLLRAKLPLRFDELKFTRSASYLSSGCDSTLSHSDDDSDVGTEAGEMCGACSSQEWDNAELGSAPVSDKLLAEDTAATLAKQSVVAEKTKLPGLLFSKWKGSANKTKETDKAKESQEDPSSMMTPQDKLLVQKIRDTREAQQNVRAFLKSHGFRGVCAKKRRLTGFTFPLHTSVSQNDAAMVLALLKAGADPRQTDSSGRTPYQLALSLENGRGSHRDVLRTLSKAGAAVSFEAVLIRSSSAPPTPSCVPVSQGMLAQVQVLLTLDGQTITEFSFTALSAAALSRIRLRAV
>ScrTroCCMP3099033712_rbh_TGME49_266630
XVECHECSEIKNACSDMHAIGDLGAFNSCQEYGSASEMFQTHRWSPRADDHGMDFAAMTHQQLHSPSLEEADQEVARLRKLREQFGIPTSTGNERTRTSDDSALQGQKNLRSLRQQFGQPEMHDSVGVLSSPLGSQGPQSGNVGATLFQQACQQAAHSEESPFADEKKAATTTGVLPPLPKFVQQAARSAQAATGGAADRAETLAHTLLWAKPPLQSDDASVTTFPTSVQSAADCWALRSEDDSDIAACDGTVAEGLHGRRSLQQEWGNNEGEPCSVPVSSNFPATKPSAMCTEQHAAARQHRMPTLLTSKPRLPTLPLSKTHHDTLKSSSMPTSAAISLQGKVSDSREQREESTVNYREEVEAQQKVNAFLKSHGFKGVCAKKQRLMGYSFPLHVAVSQNDAAMVLALLKAGADPRQADSSGLTPYQVALSRENGLGSHRDVMRALGKAEAAVVLVAVPAVX
>ScrTroCCMP3099043987_rbh_TGME49_266630
MGQVSCTAGCTQAVCLSAVDELEAAVADWERRHFGTDAAVDVSQMPPWGLNVDSHSRAMLFSRLSEHAPMVSARHLQSLTESQEADVPSVMNRDLGNRVSADNGSIQRSDISPAHRRNLCRLTQQFGLPDACEEFDDFSPPVPEGGDDSSDRGMDQLQLFSRVSSLHRQVSDLDDVEPTDAEAEMSKDLPLPAPSVPAVVMLQAKLPLKLDKLAPKRSTNCLAYASASPVSDSDGDSNIAASGRTDFGGFLRHSFQDRDTRESEVGSFLANSKSLAASDLATNTQQHVAVEQPRLPGLLFSSLRGSAGEDCAFSSVRLNDRLSTASSMSMHWQRMAAEKPSEPALQLSSLAGSAAEDDEVCTVAAEEDEVCTVLVSGKSLTANDMATHTQQSAVAKKPRLPVLLLSSVKGPAVEHDDFYPVQVDDKLPAAKTIAVHSSQASAVAEKPRSSARRFSSLSGPSVEEEEICRVPVCGSMSGASTMATSDQQSMAAEQPRLHECQLLSMEGRAAEGIKTDKSQENLVLPXSMQTPQDELDLLRKRDEESMLNLIRGEREAQQRVACFLKSHGFKGVCAKRQRFMGVLYEYPLHVAVKQNDVRLVLALLKLGADPWQIDSSGRTPYQLALSREDGRGSHANVMHALTRAGAAVTPAAVLVRSASAPLMPEAAPSHAMGHPGSCVCRSRCASSKCA
>ScrTroCCMP3099044018_rbh_TGME49_266630
MGQVSCTAGCTQAVCLSAVDELEAAVADWERRHFGTDAAVDVSQMPPWGLNADSHSRALLISSLSEHAPMVSARHLRSLTESQEADVPSVMNRDLGNRVSADNGSIQRSDISPAHRRNLCRLTQQFGLPDACEEFDDFSPPVPEGGDDSSDRGMDQLQLFSRVSSLHRQVSDLDDVEPTDAEAEMSKDLPLPAPSVPAVVMLQAKLPLKLDKLAPKRSTNCLAYASASPVSDSDGDSNIAASGRTDFGGFLRHSFQDRDTRESEVGTSPANGKSPAASDLATNTQQHVAVEQPRLPGLLFSSLRGSAGEDCAFSSVRLNDRLSTATSMSMHWQGMAAEKPSEPALQLSSLAGSAAEDDEVCTVAAEEDEVCTVLVSGKSLTANDMATHTQQSAVAKKPRLPXLLXSSVKGPAVEHDDFYPVQVDDKLPAAKTIAVHSSQASAVAEKPRSSARRFSSXXGPSVEEEXICRVPVCGSMSGASTMATSDQQSMAAEQPRLHECQLLSMEGRAAEGIKTDKSQENLVLPVSMQTPQDELDLLRKRDEESMLNLIXXEREAQQRVACFLKSHGFKGVCAKKRRLMGFLYPLHVAVKQNDVRLVLALLKLGADPWQTDSSGRTPYQLALSREDGRGSHANVMHALTRAGAAVTPAAVLVRSASAPLMPEAAPSHAMGHPGSCVCRSRCASSKCA
>ScrTroCCMP3099044117_rbh_TGME49_266630
MGQVSCTAGCTQAVCLSAVDELEAAVADWERRHFGTDAAVDVSQMPPWGLNVDSHSRAMLFSRLSEHAPMVSARHLQSLTESQEADVPSVMNRDLGNRVSADNGXIQRSDISPAHRRXLXXLTQQFGLPDACEEFDDFSPPVPEGGDDSSDRGMDQLQLFSRVSSLHRQVSDLDDVEPADAEAEMSNNLPLPAPSVRAVVMLQAKLPLKLDKLAPKRSTNCLAYASASPVSDSDGDSNIAASGRTDFGGFLRHSFQDRDTRESEVGTSPANGKSPAASDLATNTQQHVAVEQPRLPGLLFSSLRGSAGEDCAFSSVRLNDRLSTASSMSMHWQRMAAEKPSEPALQLSSLAGSAAEDDEVCTVAAEEDEVCTVLVSGKSLTANDMATHTQQSAVAKKPRLPVLLLSSVKGPAVEHDDFYPVQVDDKLPAAKTIAVHSSQASAVAEKPRSSARRFSSMKGPSVEEEGICRVPVCGSMSGASTVATSDQQSMAAEQPRLHGCQLLSMEGRAAEGIKTDKSQDNPVLPASMQTPQDELDLLRKRDEESMLNLIHWEREAQQRVACFLKSHGFKGVCAKKRRLMGFLYPLHVAVKQNDVRLVLALLKLGADPWQTDSSGRTPYQLALSREDGRGSHANVMHALTRAGAAVTPAAVLVRSASAPLMPEAAPSHAMGHPGSCVCRSRCASSKCA
>ScrTroCCMP3099046521_rbh_TGME49_266630
IGPDEICWAGPAAMGQTACAPVECRTCSDMEASFDLDAAPGERAVRWHESEVEAPKTNRWNSLVDGRSSPIRSSSPGEPGPIFAVLHQHLRDLSLEEDRQASGLRGTDGELSCRASPSEGSMRSTGSCPPRGHQGQSNLRNLTAQFGRPSARGSIGEHALPSGHEVVQNALAATGESADSSCAQTLLQARLPLRFDEMKVTRSTRDLPSAATSPSHSDDDSSVAACDSTEAEVMNMDKYEEHSMFTSSTLTPQDGLTDLRKQREELIVQEIRSEREAQQKVRVFLKSNGFKGVCAKKRRLMGFSFPLHVAVSQNDVATVLALLKAGADPWQMDSSGRTPYQLAVSREDGRGSHADVLRALTRTGAAVAPVAELXASCCTRPELHVQILLFPGRWSMRPALGEQQEME
>ScrTroCCMP3099059442_rbh_TGME49_266630
XRALVKCVSMGQVACTPAKCHAACFEVEAAFDLESSHFSADSVVDADRRTGAIQVIQLPSMQGPPAEDDEACSVLVSGKSPTAQSMATQTQQIAVAQKPKLPGLLFSSVRGPAARDGEVRLVKEDGPLEAANTIAKRAVARAVAEKPGLLGCQFSSMKGPSVEEDEGICSVQACSSSAAKEDQPGLRSLQIVSMEGRADENTETCNFQENPPLPSFTQTPQDELDDLRRYQEELALQKVRNERENLRRVACFLKAHGFKGVCTKKRGLMGFLFPLHAAVNRNDVKLVLALLSAGADPWQTDSCGRTPYQLALSREDGRGSHAEVLHALTRAGAXSRACGGAHQVDVSTARACSGTIMSSYRQDRCDRDQVEAFCSRIA
>ScrTroCCMP3099061663_rbh_TGME49_266630
XEQHSAAEKPRLPTLLTSKPRLPMLPPLKIQIDKLESSSLLSSSALTPQGKLSDSQEQKEESIVNHQEELEVQQKVRAFLKAHGFKEVCTKKQRWTGYSFPLHVAVTQNDAAMVLALLKVGADPRQVDSSWRTPYQLALAQENGRGSHRDVLRALAKAGAALTVTTVPISTPPPTPTPPTGSRSRAWGAG
>ScrTroCCMP3099061680_rbh_TGME49_266630
XALAAADCFGQEDAVVDRQGDQCQRPYGRHAGLRRLSRGRQSTAAVALSGVARAPQGKPYPRLLANMRLEQKMKPSGATARSPQEDEEQRGVGAFDRTLVPETAEEFLVHYGFRHVNELKFEGNVGLNYTYALHKAVKLGDADMILKLLQAGADPYQTDSKGRTPHQLAVSKSAHQSVLDALSMHEEGI
>ScrTroCCMP3099074202_rbh_TGME49_266630
XLFRHIYTSTPVWQHSQSPMFVQCYSSPVNEPAQLVQMDAEVIQVLDAGPQLPKDLKSSTPGASPHQTSSCRSAGEETVDTSAYDPSECSSHSPIETLASPEHLSEKTPASSPSCIWNEVPTVVLGDAIVQALSRLAEAAARVTPKERLNAELARLVAPFVQEVAKTYGCSEGEAVGAIMGVLLESGFVIESASSHECVEEVEVHHPGPAVAEIVIADSSEVDLEEEVDEQEDEEEDDLAEEARSMAIQRLRCFLASNGFRGVNAPKASGIGFFRRHLTYPLHAAVKANDIDVIEALLWAGSDPNKRDSQRLTPLEFGYRLNRNGSHRAAIGVLAAAMSTPCEPPRTPGASASGGA
>ScrTroCCMP3099075944_rbh_TGME49_266630
XRLQVDSHLPSFRASSLIRSAMFAFCASTETAKDQHQFVKSCTLGESSVSGGEIVLSCLYPSEYSPCSATDASTRADSQQDGGARQTRRGSLKRLAEATAEVMPKGQFKGELARLLAPFVEEVAETYRCSEEDAIRAITGVLNHHGEAEGLRVEGPRKTHQGRPAVDGDDEKPEEEEDKKVDATSSANMVALEKSLRMKKLRRFMASSGFSGVNTPKNSAKGVLGRHFWYPLHAAVKANDLEVVEALLWAGSDPTTRDSQRLTPLELCYRLNRSGSHKAVLDALALAMAXDPAPERAARASRGDDLDDLGDDLLLEXAARELVREAEARRTARRRREGGARREGGLRRDEACGX
>ScrTroCCMP3099096287_rbh_TGME49_266630
XEGVNGPSAAEVMGQVACTNVECHGCREFEATRDLETFFNDSVMDAPMTHRWGPPATVPGPIFSAMQQHLNDLRLGENREVGGLRGMIGEPGGRAATATDKFGVRVEGPVVDLTTATCRLGVRVVEKVAEPALATGRFRVRVVGLAADPATAAEPALAAEPAXSDMPMSSSGGGPGGRANHCDMLMSSSGGGPGGRANHSDMPMWSSYGEPGGRASYGDRPTWRSGSSPSHGQSTLRSLRERFPLPDMHDPTSQPFSSPPRPEGGDIGLDACEHHMQSLCTKLQSLKNQLSHLEEHPIVDHEEEEAEANMVVPPPVESVQEVVPSVQLTTGEAASSKGNLGQQLLQTRLPLRFDELKVARSMSYLPSAADSPSLSDDDSNFAACDSIEAEGLGGGYSSQPWGNIDDSRQVPVSTTLLAANTVPTDAEQCAAAKKPILPGLLFSKLKKDAGKGTKADTSMEPSMHTSPTITTMTPQEELSDLHMQQEAEKVQAERETHQKVCAFLKSHGFKGVCSKKRHLVGFSFPMHAAVGKNDAEMVLALLKFGADPRQMDSSGRTPYQLALLREDGRGSHARVLRALAEAGAXGRNHADARRVSVGAADDSARSGCATRADLRAGLHVQFVHTAER
>ScrTroCCMP3099106360_rbh_TGME49_266630
ARSDAEAMGMQACSDAQALGYSDVLHACQECRYEVLIDHCQHSEAFPAIVHCEHFEDWNSQHWCEQQDQQVASLRKMRGKFGIPTSTVVLSSPPGPQGSQCGNVAENSLQRASVCRSKISQHYHLADEKEAEMDVSPPLPKFFQEIVLSAHAALSAQKAKGEPADRMETLAQTLLWAKLPLQSNELKAAMVPRCLPSEADCLASHSEDDSDVAESDAEGLHGRRSSQKPGNSEGEPCSVLVSSDFPATRPTATCTEQHSAAEKPRLPRLLTSKPRLPTLLLSKIQTDTLDSSSLLTSSTMTLQSNEPSVRTFPKSARSTVDCLASLSEDDSDVAESDAEGLHSRRSSQESGNSEGEPCSVLVSSDFPATRPTATCTEQHSAAEKPRLPTLLTSKPRLPMLPPLKIQIDKLESSSLLSSSALTPQGKLSDSQEQKEESIVNHQEELEVQQKVRAFLKAHGFKEVCTKKQRWTGYSFPLHVAVTQNDAAMVLALLKVGADPRQVDSSWRTPYQLALAQENGRGSHRDVLRALAKAGAALTVTTVPISTPPPTPTPPTGSRSRA
>ScrTroCCMP3099106508_rbh_TGME49_266630
VNGPSAAEVMGQVACTNVECHGCREFEATRDLETFFNDSVMDAPMTHRWGPPATVPGPIFSAMQQHLNDLRLGENREVGGLRGMIGEPGGRAATATDKFGVRVEGPVVDLTTATCRLGVRVVEKVAEPALATGRFRVRVVGLAADPATAAEPALAAEPAXSDMPMSSSGGGPGGRANHCDMLMSSSGGGPGGRANHSDMPMWSSYGEPGGRASYGDRPTWRSGSSPSHGQSTLRSLRERFPLPDMHDPTSQPFSSPPRPEGGDIGLDACEHHMQSLCTKLQQSLKNQLSHLEEHPIVDHEEEEAEANMVVPPPVESVQEVVPSVQLTTGEAASSKGNLGQQLLQTRLPLRFDELKVARSMSYLPSAADSPSLSDDDSNFAACDSIEAEGLGGGYSSQPWGNIDDSRQVPVSTTLLAANTVPTDAEQCAAAKKPILPGLLFSKLKKDAGKGTKADTSMEPSMHTSPTITTMTPQEELSDLHMQQEAEKVQAERETHQKVCAFLKSHGFKGVCSKKRHLVGFSFPMHAAVGKNDAEMVLALLKFGADPRQMDSSGRTPYQLAX
>ScrTroCCMP3099110486_rbh_TGME49_266630
STPRISEVCSGDLRYARAIEGLSSSCTRHESLVEEEDEESAVTLSSGMTVVYPSTQDHAEVRKALYVTPEGQLLPSGPLTACVLDRQILSKDARRQMAPEACCRRNVASSLANPQARLLLRSEPGEALSQMQAAAVKAAQAAGAAEAQRRSREERLRELLNGPRAEEEKRRAEAEAERRRREQDAQHRRMERELSDRARLDRQAREEAEARVRVDEFLATHGFSDPRASRRKAFRTMYPLHVAVMQNDAEMVQLLMLAGADPAQRDSAGRTPQDAARRADRRGSHQRVLSL
>ScrTroCCMP3099110864_rbh_TGME49_266630
STPRISEVCSGDLRYARAIEGLSSSCTRHESLVEEEDEESAVTLSSGMTVVYPSTQDHAEVLKALYVTPEGQLLPSGPLTACVLDRQILSKDARRQMAPEACCRRNVASSLANPQARLLLRSETRGGTGGKMSQMQAAAVKAAQAAGAAEAQRRSREERLRELLNGPRAEEEKRRAEAEAERRRREQDAQHRRMERELSDRARLDRQAREEAEARVRVDEFLATHGFSDPRASRRKAFRTMYPLHVAVMQNDAEMVQLLMLAGADPAQRDSAGRTPQDAARRADRRGSHQRVLSLL
>ScrTroCCMP3099116271_rbh_TGME49_266630
XACARVECHECSEIKNACSDMHAIGDLGAFNSCQEYGSASEMFQTHRWSPRADDHGMDFAAMTHQQLHSPSLEEADQEVARLRKLREQFGIPTSTGNERTRTSDDSALQGQKNLRSLRQQFGQPEMHDSVGVLSSPLGSQGPQSGNVGATLFQQACQQAAHSEIADEKKAATTTGVLPPLPKFVQQAARSAQAATGGAADRAETLAHTLLWAKPPLQSDDASVTTFPTSVQSAADCWALRSEDDSDIAACDGTVAEGLHGRRSLQQEWGNNEGEPCSVPVSSNFPATKPSAMCTEQHAAARQHRMPTLLTSKPRLPTLPLSKTHHDTLKSSSMPTSAAISLQGKVSDSREQREESTVNYREEVEAQQKVNAFLKSHGFKGVCAKKQRLMGYSFPLHVAVSQNDAAMVLALLKAGADPRQADSSGLTPYQVALSRENGLGSHRDVMRALGKAEAAVVLVAVPAVMPPX
>ScrTroCCMP3099117679_rbh_TGME49_266630
RERVGSNGPDRLHAGVVPKIQGRGYHARLGRLAQVAPESRIGGVGACNVQMEPPGTRPQRASSHEQQQHLRPDLQHDTSELEDCSLENGLQGLGLGAMSGVLGSQVGQSKGPAQRSADVPQSTRRALLALLADAADGGEVGLDRRQLQRLSGSLQNLRTQLSHLEDLPPAEEKEEALPCALAVTGAVTSGQEKTAQTLLRAKLPLRFDELKFTRSASYLSSGCDSTLSHSDDDSDVGTEAGEMCGACSSQEWDNAELGSAPVSDKLLAEDTAATLAKQSVVAEKTKLPGLLFSKWKGSANKTKETDKAKESQEDPSSMMTPQDKLLVQKIRDTREAQQNVRAFLKSHGFRGVCAKKRRLTGFTFPLHTSVSQNDAAMVLALLKAGADPRQTDSSGRTPYQLALSLENESRIPPRRLANALQGRSRSLFRSGAHPVVFGAADAFVRAGVXKGCSRRVQVLLTLDGQTITEFSFTALSAAALSRIRLRAV
>ScrTroCCMP3099118454_rbh_TGME49_266630
MGQTACTQVSCQKFKDGDTTLDLVDLHRLHPNRGSEVLEPATYRWSPRAHGHSGPVLTSSSSISGPIYSTIHPSSQDCSLENGLQGLGLGAMSGVLGSQVGQSKGPAQRSERAPQHHGAVRAAYVRGPPGELSSLSSPTRLDGGEVGLDRRQLQRLSGSLQNLRTQLSHLEDLPPAEEKEEALPCALAVTGAVTSGQEKTAQTLLRAKLPLRFDELKFTRSASYLSSGCDSTLSHSDDDSDVGTEAGEMCGACSSQEWDNAELGSAPVSDKLLAEDTAATLAKQSVVAEKTKLPGLLFSKWKGSANKTKETDKAKESQEDPSSMMTPQDKLLVQKIRDTREAQQNVRAFLKSHGFRGVCAKKRRLTGFTFPLHTSVSQNDAAMVLALLKAGADPRQTDSSGRTPYQLALSLENGRGSHRDVLRTLSKAGAAVSFEAVLIRSSSAPPTPSCVPVSQGMLAQVQVLLTLDGQTITEFSFTALSAAALSRIRLRAV
>ScrTroCCMP3099119412_rbh_TGME49_266630
MGQTACTQVSCQKFKDGDTTLDLVDLHRLHPNRGSEVLEPATYRWSPRAHGHSGPVLTSSSSISGPIYSTIHPSSQDCSLENGLQGLGLGAMSGVLGSQVGQSKGPAQRSDPDSGAAAPPQGEGELRNIMELFGRPSVRGPPGELSSLSSPTRLDGGEVGLDRRQLQRLSGSLQNLRTQLSHLEDLPPAEEKEEALPCALAVTGAVTSGQEKTAQTLLRAKLPLRFDELKFTRSASYLSSGCDSTLSHSDDDSDVGTEAGEMCGACSSQEWDNAELGSAPVSDKLLAEDTAATLAKQSVVAEKTKLPGLLFSKWKGSANKTKETDKAKESQEDPSSMMTPQDKLLVQKIRDTREAQQNVRAFLKSHGFRGVCAKKRRLTGFTFPLHTSVSQNDAAMVLALLKAGADPRQTDSSGRTPYQLALSLENGRGSHRDVLRTLSKAGAAVSFEAVLIRSSSAPPTPSCVPVSQGMLAQVQVLLTLDGQTITEFSFTALSAAALSRIRLRAV
>ScrTroCCMP3099125742_rbh_TGME49_266630
XKHQEELEVRQKVEAFLKAHGFKGVRTKKQRWTGYSFPLHVAVTQNDAAMVLALLKVGADPRQVDSSWLTPYQLALAQENGRGSX
>ScrTroCCMP3099142926_rbh_TGME49_266630
MGQVGCTAGCTQAVCLSAVDELEAAVADWERRHFGTDAAVDVSQMPPWGLNVDSHSRAMLFSRLSEHAPMVSARHLQSLTESQEADVPSVMNRDLGNRVSADNGSIQRSDISPAHRRNLCRLTQQFGLPDACEEFDDFSPPVPEGGDDSSDRGMDQLQLFSRVSSLHRQVSDLDDVEPTDAEAEMSKDLPLPAPSVPAVVMLQAKLPLKLDKLAPKRSTNCLAYASASPVSDSDGDSNIAASGRTDFEGFFGHSFQDRDTRESEVGTSPANGKSPAASDLATNTQQHVAVEQPRLPGLLFSSLRGSAGEDCAFSSVRLNDRLSTATSMSMHWQGMAAEKPSEPALQLSSLAGSAAEDDEVCTVAAEEDEVCTVLVSGKSLTANDMATHTQQSAVAKKPRLPVLLLSSVKGPAVEHDDFYPVQVDDKLPAAKTIAVHSSQASAVAEKPRSSARRFSSMKGPSVEEEGICRVPVCGSMSGASTMATSDQQSMAAEQPRLHECQLLSMEGRAAEGIKTDKSQENLVLPVSMQTPQDELDLLRKRDEESMLNLIHWEREAQQRVACFLKSHGFKGVCAKKRRLMGFLYPLHVAVKQNDVRLVLALLKLGADPWQTDSSGRTPYQLALSREDGRGSHANVMHALTRAGAAVTPAAVLVRSASAPLMPEAAPSHAMGHPGAVYAGLDAPRANVRDISLVDSCRQQAPPXRISPSGAFDPRRA
>ScrTroCCMP3099142950_rbh_TGME49_266630
MGQVGCTAGCTQAVCLSAVDELEAAVADWERRHFGTDAAVDVSQMPPWGLNVDSHSRAMLFSRLSEHAPMVSARHLQSLTESQEADVPSVMNRDLGNRVSADNGSIQRSDISPAHRRNLCRLTQQFGLPDACEEFDDFSPPVPEGGDDSSDRGMDQLQLFSRVSSLHRQVSDLDDVEPADAEAEMSNNLPLPAPSVRAVVMLQAKLPLXXXKLXPKRSTNCLAYASASPVSDSDGDSNIAASGRTDFEGFFGHSFQDRDTRESEVGTSPANGKSPAASDLATNTQQHVAVEQPRLPGLLFSSLRGSAGEDCAFSSVRLNDRLSTATSMSMHWQGMAAEKPSEPALQLSSLAGSAAEDYEVCTVAAEEDEVCTVLVSGKSLTANDMATHTQQSAVAKKPRLPGLLFSSVKGPAVEHDDFYPVQVDDKLPAAKTIAVHSSQASAVAEKPRSSARRFSSMKGPSVEEEGICRVPVCGSMSGASTMATSDQQSMAAEQPRLHECQLLSMEGRAAEGIKTDKSQDNPVLPASMQTPQDELDLLRKRDEESMLNLIRGEREAQQRVACFLKSHGFKGVCAKKRRLMGFLYPLHVAVKQNDVRLVLALLKLGADPWQTDSSGRTPYQLALSREDGRGSHANVMHALTRAGAAVAPAAVLVRSASAPLMPEAAPSHAMGHPGAVYAGLDAPRANVRDISLVDSCRQQAPP
>ScrTroCCMP3099143971_rbh_TGME49_266630
MGQVGCTAGCTQAVCLSAVDELEAAVADWERRHFGTDAAVDVSQMPPWGLNVDSHSRAMLFSRLSEHAPMVSARHLQSLTESQEADVPSVMNRDLGNRVSADNGSIQRSDISPAHRRNLCRLTQQFGLPDACEEFDDFSPPVPEGXXXXXXXXXXXXQLFSRVSSLHRQVSDLDDVEPADAEAEMSNNLPLPAPSVRAVVMLQAKLPLQINKLTPKRSTNCLAYASASPVSDSDGDSNIAASGRTDFEGFFGHSFQDRDTRESEVGTSPANGKSPAASDLATNTQQHVAVEQPRLPGLLFSSLRGSAGEDCAFSSVRLNDRLSTATSMSMHWQGMAAEKPSEPALQLSSLAGSAAEDYEVCTVAAEEDEVCTVLVSGKSLTANDMATHTQQSAVAKKPRLPGLLFSSVKGPAVEHDDFYPVQVDDKLPAAKTIAVHSSQASAVAEKPRSSARRFSSMKGPSVEEEGICRVPVCGSMSGASTMATSDQQSMAAEQPRLHECQLLSMEGRAAEGIKTDKSQENLVLPVSMQTPQDELDLLRKRDEESMLNLIRGEREAQQRVACFLKSHGFKGVCAKKRRLMGFLYPLHVAVKQNDVRLVLALLKLGADPWQTDSSGRTPYQLALSREDGRGSHANVMHALTRAGAAVAPAAVLVRSASAPLMPEAAPAHTMGHPGGCACRSCCASSKCA
>ScrTroCCMP3099146346_rbh_TGME49_266630
MGQTACAPVECRTCSDMEASFDLDAAPGERAVRWHESEVEAPKTNRWNSLVDGRSSPIRSSSPGEPGPIFAVLHQHLRDLSLEEDRQASGLRGTDGELSCRASPSEGSMRSTGSCPPRGHQGQSNLRNLTAQFGRPSARGSIGEHALPSGHEVVQNALAATGESADSSCAQTLLQARLPLRFDEMKVTRSTRDLPSAATSPSHSDDDSSVAACDSTEAEVMNMDKYEEHSMFTSSTLTPQDGLTDLRKQREELIVQEIRSEREAQQKVRVFLKSNGFKGVCAKKRRLMGFSFPLHVAVSQNDVATVLALLKAGADPWQMDSSGRTPYQLAVSREDGRGSHADVLRALTRTGAAVAPVAELAAPASVQADGIVARAVAMAAPEPAVAHXPELHVQILLFPGRWSMRPALGEQQEMEDVR
>ScrTroCCMP3099150259_rbh_TGME49_266630
PARLGLDLAPASARPPAGGAMGQALAAADCFGQEDAVVDRQGDQCQRPYGRHAGLRRLSRGRQSTAAVALSGVARAPQGKPYPRLLANMRLEQKMKPSGATARSPQEDEEQRGVGAFDRTLVPETAEEFLVHYGFRHVNELKFEGNVGLNYTYALHKAVKLGDADMILKLLQAGADPYQTDSKGRTPHQLAVSKSAHQSVLDALSMHEEGI
>ScrTroCCMP3099170867_rbh_TGME49_266630
MGQVGCTAGCTQAVCLSAVDELEAAVADWERRHFGTDAAVDVSQMPPWGLNVDSHSRAMLFSRLSEHAPMVSARHLQSLTESQEADVPSVMNRDLGNRVSADNGPIQRSDICPSHRRKLRSLTQQFGLPDACEEFDDFSPPVPEXXXXXXXXXXXXXQLFSRVSSLHRQVSDLDDVEPADAEAEMSNNLPLPAPSVRAVVMLQAKLPLQINKLTPKRSTNCLAYASASPVSDSDGDSNIAASGRTDFEGFFGHSFQDRDTRESEVGTSPANGKSPAASDLATNTQQHVAVEQPRLPGLLFSSLRGSAGEDCAFSSVRLNDRLSTATSMSMHWQGMAAEKPSEPALQLSSLAGSAAEDYEVCTVAAEEDEVCTVLVSGKSLTANDMATHTQQSAVAKKPRLPGLLFSSVKGPAVEHDDFYPVQVDDKLPAAKTIAVHSSQASAVAEKPRSSARRFSSMKGPSVEEEGICRVPVCGSMSGASTVATPDQRRMAAEQPRLHGCQLLSMEGRAAEGIKTDKSQDNPVLPASMQTPQDELDLLRKRDEESMLNLIRGEREAQQRVACFLKSHGFKGVCAKKRRLMGFLYPLHVAVKQNDVRLVLALLKLGADPWQTDSSGRTPYQLALSREDGRGSHANVMHALTRAGAAVAPAAVLVRSASAPLMPEAAP
>ScrTroCCMP3099172215_rbh_TGME49_266630
XGSFRGRGSEGVNGPSAAEVMGQVACTNVECHGCREFEATRDLETFFNDSVMDAPMTHRWGPPATVPGPIFSAMQQHLNDLRLGENREVGGLRGMIGEPGGRAATATDKFGVRVEGPVVDLTTATCRLGVRVVEKVAEPALATGRFRVRVVGLAADPATAAEPALAAEPAXSDMPMSSSGGGPGGRANHCDMLMSSSGGGPGGRANHSDMPMWSSYGEPGGRASYGDRPTWRSGSSPSHGQSTLRSLRERFPLPDMHDPTSQPFSSPPRPEGGDIGLDACEHHMQSLCTKLQSLKNQLSHLEEHPIVDHEEEEAEANMVVPPPVESVQEVVPSVQLTTGEAASSKGNLGQQLLQTRLPLRFDELKVARSMSYLPSAADSPSLSDDDSNFAACDSIEAEGLGGGYSSQPWGNIDDSRQVPVSTTLLAANTVPTDAEQCAAAKKPILPGLLFSKLKKDAGKGTKADTSMEPSMHTSPTITTMTPQEELSDLHMQQEAEKVQAERETHQKVCAFLKSHGFKGVCSKKRHLVGFSFPMHAAVGKNDAEMVLALLKFGADPRQMDSSGRTPYQLALLREDGRGSHARVLRALAEAGAXGRNHADARRVSVGAADDSARSGCATRADLRAGLHVQFVHTAER
>ScrTroCCMP3099173257_rbh_TGME49_266630
TTVLCSPNVCSLASGDXAGGTERLADAARGREAGEPACGDPDDVSSELAAGSSKRVLQRAGEVSSIGEHVHASAQARLAARKQPGELHGLLSEEEWQEEGTDALAAAAREDAEEVHRWRQESLRHSEVHAEDTDESPRAPHASSAAAVEAQLGLMLCLGEQLQSVPEEIDSLSSRVTTPLRQPVVNSKPLTIEAAAAAAAAVPPLRAPAAAAAAAAEIAKAATAREPAEAPVAQVGCTASFRRSSTEPVLPLPGLPASSGGQQDLAERDKVRTFLASRPMASQARGPGGAXLLRTTYPLHCAVRLNDVEMVKLLLRWGADPLQVDSAGRTPQELALQRDSRGSHVEAINLLGAACL
>ScrTroCCMP3099176063_rbh_TGME49_266630
XSQPGRALVKCVSMGQVACTPAKCHAACFEVEAAFDLESSHFSADSVVDADRRTGAIQVIQLPSMQGPPAEDDEACSVLVSGKSPTAQSMATQTQQIAVAQKPKLPGLLFSSVRGPAARDGEVRLVKEDGPLEAANTIAKRAVARAVAEKPGLLGCQFSSMKGPSVEEDEGICSVQACSSSAAKEDQPGLRSLQIVSMEGRADENTETCNFQENPPLPSFTQTPQDELDDLRRYQEELALQKVRNERENLRRVACFLKAHGFKGVCTKKRGLMGFLFPLHAAVNRNDVKLVLALLSAGADPWQTDSCGRTPYQLALSREDGRGSHAEVLHALTRAGAAVAPAAVLIRSMSAPLVPAAGQS
>ScrTroCCMP3099187368_rbh_TGME49_266630
XASSLIRSAMFAFCASTETAKDQHQFVKSCTLGESSVSGGEIVLSCLYPSEYSPCSATDASTRADSQQDAGSSPDSTRGEAPKVVLDRKFVDSLKRLAEATAEVMPKGQFKGELARLLAPFVEEVAETYRCSEEDAIRAITGVLNHHGEAEGLRVEGPRKTHQGRPAVDGDDEKPEEEEDKKVDATSSANMVALEKSLRMKKLRRFMASSGFSGVNTPKNSAKGVLGRHFWYPLHAAVKANDLEVVEALLWAGSDPTTRDSQRLTPLELCYRLNRSGSHKAVLDALALAMATTPRPSAPPVRLVATTSTISATTSSSRGGA
>ScrTroCCMP3099187992_rbh_TGME49_266630
XLAQAILAQAIWLKLVRKSKVCLGRIAGEAGMGQSQSSCCLAAHADDFTEQVTTYAADESVLPSGDALAVETSAEPEPLPSLLLSKGPAPAESTSPEIKPETRLAEEVTAPAQPASLGGGSQRPTEAAADAPHITYDDSVPGSLRYGPRELRHMQALGLIPKTGGTRDAPPMGPAVPATGHAARLRGAEAVRDNADAQAESKAQRQMARKAQKQAEKLDASLKVRAFLDRHGFETVKSKKRRFFRAGYPLHAAVREXDADIVALLLRAGASYRKPDSAGRSPLQLAQYLNNRAGSHTEVIRILQGAPTAVATLPSNGAASSSCLHDA
>ScrTroCCMP3099190494_rbh_TGME49_266630
XRKRDEESMLNLIHWEREAQQRVACFLKSHGFKGVCAKRQRFMGVLYEYPLHVAVKQNDVRLVLALLKLGADPWQIDSSGRTPYQLALSREDGRGSHANVMHALTRAGAAVTPAAVLVRSASAPLMPEAAP
>ScrTroCCMP3099193010_rbh_TGME49_266630
XDNADAQAESKAQRQMARKAQKQAEKLDASLKVRAFLDRHGFETVKSKKHRLFRASYPLHAAVRENDADIVALLLKAGASYREPDSAGRSPLQLAQYLNNHAGSHTEVIGILQGAPTATAILPSSGSASSSGPHDA
>ScrTroCCMP3099205920_rbh_TGME49_266630
NHPRATCDAMGQAACARVECHECSEIKNACSDMHAIGDLGAFNSCQEYGSASEMFQTHRWSPRADDHGMDFAAMTHQQLHSPSLEEADQEVARLRKLREQFGIPTSTGNERTRTSDDSALQGQKNLRSLRQQFGQPEMHDSVGVLSSPLGSQGPQSGNVGATLFQQACQQAAHSEESPFADEKKAATTTGVLPPLPKFVQQAARSAQAATGGAADRAETLAHTLLWAKPPLQSDDASVTTFPTSVQSAADCWALRSEDDSDIAACDGTVAEGLHGRRSLQQEWGNNEGEPCSVPVSSNFPATKPSAMCTEQHAAARQHRMPTLLTSKPRLPTLPLSKTHHDTLKSSSMPTSAAISLQGKVSDSREQREESTVNYREEVEAQQKVNAFLKSHGFKGVCAKKQRLMGYSFPLHVAVSQNDAAMVLALLKAGADPRQADSSGLTPYQVALSXEXGLGSHRDVMRALGKAGAAVSFEAVLIRSSSAPPTPSCVPVSQGMLAQVQVLLTLDGQTITEFSFTALSAAALSRIRLRAV
>ScrTroCCMP3099206697_rbh_TGME49_266630
XVGSNGPDRLHAGVVPKIQGRGYHARLGRLAQVAPESRIGGVGACNVQMEPPGTRPQRASSHEQQQHLRPDLQHDTSELEDCSLENGLQGLGLGAMSGVLGSQVGQSKGPAQRSADVPPPEGQNDLKEPAPSSGAAAPPQGEGELRNIMELFGRPSVRGPPGELSSLSSPTRLDGGEVGLDRRQLQRLSGSLQNLRTQLSHLEDLPPAEEKEEALPCALAVTGAVTSGQEKTAQTLLRAKLPLRFDELKFTRSASYLSSGCDSTLSHSDDDSDVGTEAGEMCGACSSQEWDNAELGSAPVSDKLLAEDTAATLAKQSVVAEKTKLPGLLFSKWKGSANKTKETDKAKESQEDPSSMMTPQDKLLVQKIRDTREAQQNVRAFLKSHGFRGVCAKKRRLTGFTFPLHTSVSQNDAAMVLALLKAGADPRQTDSSGRTPYQLALSLENGRGSHRDVLRTLSKAGAAVSFEAVLIRSSSAPPTPSCVPVSQGMLAQVQVLLTLDGQTITEFSFTALSAAALSRIRLRAV
>ScrTroCCMP3099208187_rbh_TGME49_266630
XEGVNGPSAAEVMGQVACTNVECHGCREFEATRDLETFFNDSVMDAPMTHRWGPPATVPGPIFSAMQQHLNDLRLGENREVGGLRGMIGEPGGRAATATDKFGVRVEGPVVDLTTATCRLGVRVVEKVAEPALATGRFRVRVVGLAADPATAADLMSSSGGGPGGRANHSDMPMWSSYGEPGGRASYGDRPTWRSGSSPSHGQSTLRSLRERFPLPDMHDPTSQPFSSPPRPEGGDIGLDACEHHMQSLCTKLQSLKNQLSHLEEHPIVDHEEEEAEANMVVPPPVESVQEVVPSVQLTTGEAASSKGNLGQQLLQTRLPLRFDELKVARSMSYLPSAADSPSLSDDDSNFAACDSIEAEGLGGGYSSQPWGNIDDSRQVPVSTTLLAANTVPTDAEQCAAAKKPILPGLLFSKLKKDAGKGTKADTSMEPSMHTSPTITTMTPQEELSDLHMQQEAEKVQAERETHQKVCAFLKSHGFKGVCSKKRHLVGFSFPMHAAVGKNDAEMVLALLKFGADPRQMDSSGRTPYQLALLREDGRGSHARVLX
>ScrTroCCMP3099209800_rbh_TGME49_266630
MKWPFSPRISEVCSGDLRYARAIEGLSSSCTRHESLVEEEDEESAVTLSSGMTVVYPSTQDHAEVLKALYVTPEGQLLPSGPLTACVLDRQILSKDARRQMAPEACCRRNVASSLANPQARLLLRSETRGGTGGKMSQMQAAAVKAAQAAGAAEAQRRSREERLRELLNGPRAEEEKRRAEAEAERRRREQDAQHRRMERVCEARRQAREEAEARVRVDEFLATHGFSDPRASRRKAFRTMYPLHVAVMQNDAEMVQLLMLAGADPAQRDSAGRTPQDAARRADRRGSHQRVLSX
>ScrTroCCMP3099218470_rbh_TGME49_266630
RERVGSNGPDRLHAGVVPKIQGRGYHARLGRLAQVAPESRIGGVGACNVQMEPPGTRPQRASSHEQQQHLRPDLQHDTSELEDCSLENGLQGLGLGAMSGVLGSQVGQSKGPAQRSADVPPPEGQNDLKEPAPSSGAAAPPQGEGELRRGWVGQAQLQRLSGSLQNLRTQLSHLEDLPPAEEKEEALPCALAVTGAVTSGQEKTAQTLLRAKLPLRFDELKFTRSASYLSSGCDSTLSHSDDDSDVGTEAGEMCGACSSQEWDNAELGSAPVSDKLLAEDTAATLAKQSVVAEKTKLPGLLFSKWKGSANKTKETDKAKESQEDPSSMMTPQDKLLVQKIRDTREAQQNVRAFLKSHGFRGVCAKKRRLTGFTFPLHTSVSQNDAAMVLALLKAGADPRQTDSSGRTPYQLALSLENGRGSHRDVLRTLSKAGAAVSFEAVLIRSSSAPPTPSCVPVSQGMLAQVQVLLTLDGQTITEFSFTALSAAALSRIRLRAV
>ScrTroCCMP3099242085_rbh_TGME49_266630
SKVAGAGWRVRALAKCETMGQVGCTAGCTQAVCLSAVDELESAVADWERRHFGTDAAVDVSQMPPWGLNVDSHSRAMLFSRLSEHAPMVSARHLQSLTESQEADVPSVMNRDLGNRVSADNGPIQRSDICPSHRRKLRSLTQQFGLPDACEEFDDFSPPVPEGSDDSSDRGMQLFSRVSSLHRQVSDLDDVEPTDAEAEMSKDLPLPAPSVPAVVMLQAKLPLKLDKLAPKRSTNCLAYASASPVSDSDGDSNIAASGRTDFEGFLRHSFQDRDTRESEVGSSPANGKSPAASDLATNTQQHVAVEQPRLPGLLFSSLRGSAGEDCAFSSVRLNDRLSTASSMSMHWQRMAAEKPSEPALQLSSLAGSAAEDDEVCTVAAEEDEVCTVLVSGKSLTANDMATHTQQSAVAKKPRLPGLLFSSVKGPAVEHDEVYPVQVDDKLPAAKTIAVHSSQESAVAEKPRSSARRFSSLSGPSVEEEEICRVPVCGSMSGASTMATSDQQSMAAEQPRLHECQLLSMEGRAAEGIKTDKSQENLVLPVSMQTPQDELDLLRKRDEESMLNLIHWEREAQQRVACFLKSHGFKGVCAKKRRLMGFLYPLHVAVKQNDVRLVLALLKLGADPWQXDSSGRTPYQLALSREDGRGSHTNVMHALTRAGAAVTPAAVLVRSASAPLMPEAAPSHAMGHPGSCVCRSRCASSKCA
>ScrTroCCMP3099243144_rbh_TGME49_266630
MGQVSCTAGCTQAVCLSAVDELEXAVADWERRHFGTDAAVDVSQMPPWGLNADSHSRALLISSLSEHAPMVSARHLRSLTESQEADVPSVMNRDLGNRVSADNGSIQRSDISPAHRRNLCRLTQQFGLPDACEEFDDFSPPVPEGGDDSSDRGMDQLQLFSRVSSLHRQVSDLDDVEPADAEAEMSNNLPLPAPSVRAVVMLQAKLPLQINKLTPKRSTNCLAYASASPVSDSDGDSNIAASGRTDFEGFFGHSFQDRDTRESEVGTSPANGKSPAASDLATNTQQHVAVEQPRLPGLLFSSLRGSAGEDCAFSSVRLNDRLSTASSMSMHWQRMAAEKPSEPALQLSSLAGSAAEDYEVCTVAAEEDEVCTVLVSGKSLTANDMATHTQQSAVAKKPRLPGLLFSSVKGPAVEHDDFYPVQVDDKLPAAKTIAVHSSQASAVAEKPRSSARRFSSLSGPSVEEEEICRVPVCGSMSGASTMATSDQQSMAAEQPRLHECQLLSMEGRAAEGIKTDKSQXNPVLPASMQTPQDELDLLRKRDEESMLNLIHWEREAQQRVACFLKSHGFKGVCAKRQRFMGVLYEYPLHVAVKQNDVRLVLALLKLGADPWQIDSSGRTPYQLALSREDGRGSHTNVMHALTRAGAAVTPAAVLVRSASAPLMPEAAPSHAMGHPGSCVCRSRCASSKCA
>ScrTroCCMP3099246526_rbh_TGME49_266630
DEICWAGPAAMGQTACAPVECRTCSDMEASFDLDAAPGERAVRWHESEVEAPKTNRWNSLVDGRSSPIRSSSPGEPGPIFAVLHQHLRDLSLEEDRQASGLRGTDGELSCRASPSEGSMRSTGSCPPRGHQGQSNLRNLTAQFGRPSARGSIGEHALPSGHEVVQNALAATGESADSSCAQTLLQARLPLRFDEMKVTRSTRDLPSAATSPSHSDDDSSVAACDSTEAEVMNMDKYEEHSMFTSSTLTPQDGLTDLRKQREELIVQEIRSEREAQQKVRVFLKSNGFKGVCAKKRRLMGFSFPLHVAVSQNDVATVLALLKAGADPWQMDSSGRTPYQLAVSREDGRGSHADVLRALTRTGAAVAPVAELAAPASVQADGIVARAVAMAAPEPAVAHXPELHVQILLFPGRWSMRPALGEQQEMEX
>ScrTroCCMP3099258321_rbh_TGME49_266630
XSSVRLNDRLSTATSMSMHWQGMAAEKPSEPALQLSSLAGSAAEDDEVCTVAAEEDEVCTVLVSGKSLTANDMATHTQQSAVAKKPRLPVLLLSSVKGPAVEHDDFYPVQVDDKLPAAKTIAVHSSQASAVAEKPRSSARRFSSLSGPSVEEEEICRVPVCGSMSGASTMATSDQQSMAAEQPRLHECQLLSMEGRAAEGIKTDKSQENLVLPVSMQTPQDELDLLRKRDEESMLNLIHWEREAQQRVACFLKSHGFKGVCAKKRRLMGFLYPLHVAVKQNDVRLVLALLKLGADPWQTDSSGRTPYQLALSREDGRGSHANVMHALTRAGAAVAPAAVLVRSASAPLMPEAAPSHAMGHPGSCVCRSRCASSKCA
>ScrTroCCMP3099260772_rbh_TGME49_266630
XVSSDFPATRPTATCTEQHSAAEKPRLPTLLTSKPRLPMLPPLKIQIDKLESSSLLSSSALTPQGKLSDSQEQKEESIVNHQEELEVQQKVRAFLKAHGFKEVCTKKQRWTGYSFPLHVAVTQNDAAMVLALLKVGADPRQVDSSWRTPYQLALAQENGRGSHRDVLSALAKAGAALTVTLPTTSRSHARRVGLV
>ScrTroCCMP3099273004_rbh_TGME49_266630
XHIYTSTPVWQHSQSPMFVQCYSSPVNEPAQLVQMDAEVIQVLDAGPQLPKDLKSSTPGASPHQTSSCRSAGEETVDTSAYDPSECSSHSPIETLASPEHLSEKTPASSPSCIWNEVPTVVLGDAIVQALSRLAEAAARVTPKERLNAELARLVAPFVQEVAKTYGCSEGEAVGAIMGVLLESGFVIESASSHECVEEVEVHHPGPAVAEIVIADSSEVDLEEEVDEQEDEEEDDLAEEARSMAIQRLRCFLASNGFRGVNAPKASGIGFFRRHLTYPLHAAVKANDIDVIEALLWAGSDPNKRDSQRLTPLEFGYRLNRNGSHRAAIGVLAAAMSTPCEPPRTPGASASGGA
>ScrTroCCMP3099274594_rbh_TGME49_266630
HESEVEAPKTNRWNSLVDGRSSPIRSSSPGEPGPIFAVLHQHLRDLSLEEDRQASGLRGTDGELSCRASPSEGSMRSTGSCPPRGHQGQSNLRNLTAQFGRPSARGSIGEHALPSGHEVVQNALAATGESADSSCAQTLLQARLPLRFDEMKVTRSTRDLPSAATSPSHSDDDSSVAACDRALNVHFFNIDPEDGLTDLRKQREELIVQEIRSEREAQQKVRVFLKSNGFKGVCAKKRRLMGFSFPLHVAVSQNDVATVLALLKAGADPWQMDSSGRTPYQLAVSREDGRGSHADVLRALTRTGAAVAPVAELAAPASVQADGIVARAVAMAAPEPAVAHXPELHVQILLFPGRWSMRPALGEQQEMEX
>ScrTroCCMP3099275157_rbh_TGME49_266630
XDTTLDLVDLHRLHPNRGSEVLEPATYRWSPRAHGHSGPVLTSSSSISGPIYSTIHPSSQDCSLENGLQGLGLGAMSGVLGSQVGQSKGPAQRSADVGEVGLDRRQLQRLSGSLQNLRTQLSHLEDLPPAEEKEEALPCALAVTGAVTSGQEKTAQTLLRAKLPLRFDELKFTRSASYLSSGCDSTLSHSDDDSDVGTEAGEMCGACSSQEWDNAELGSAPVSDKLLAEDTAATLAKQSVVAEKTKLPGLLFSKWKGSANKTKETDKAKESQEDPSSMMTPQDKLLVQKIRDTREAQQNVRAFLKSHGFRGVCAKKRRLTGFTFPAAHIVSQNDAAMVLALLKAGADPRQTDSSGRTPYQLX
>ScrTroCCMP3099284088_rbh_TGME49_266630
XRLQVDSHLPSFRASSLIRSAMFAFCASTETAKDQHQFVKSCTLGESSVSGGEIVLSCLYPSEYSPCSATDASTRADSQQDAGSSPDSTRGEAPKVVLDRKFVDSLKRLAEATAEVMPKGQFKGELARLLAPFVEEVAETYRCSEEDAIRAITGVLNHHGEAEGLRVEGPRKTHQGRPAVDGDDEKPEEEEDKKVDATSSANMVALEKSLRMKKLRRFMASSGFSGVNTPKNSAKGVLGRHFWYPLHAAVKANDLEVVEALLWAGSDPTTRDSQRLTPLELCYRLNRSGSHKAVLDALALAMATTPRPSAPPVRLVATTSTISATTSSSRGGA
>ScrTroCCMP3099284845_rbh_TGME49_266630
XRALVKCVSMGQVACTPAKCHAACFEVEAAFDLESSHFSADSVVDADRRTGAIQVIQLPSMQGPPAEDDEACSVLVSGKSPTAQSMATQTQQIAVAQKPKLPGLLFSSVRGPAARDGEVRLVKEDGPLEAANTIAKRAVARAVAEKPGLLGCQFSSMKGPSVEEDEGICSVQACSSSAAKEDQPGLRSLQIVSMEGRADENTETCNFQENPPLPSFTQTPQDELDDLRRYQEELALQKVRNERENLRRVACFLKAHGFKGVCTKKRGLMGFLFPLHAAVNRNDVKLVLALLSAGADPWQTDSCGRTPYQLALSREDGRGSHAEVLHALTRAGAAVAP
>ScrTroCCMP3099285271_rbh_TGME49_266630
XLAQGHLLKPVRKSKVCLGRIAGEAGMGQSQSSCCLAAHADDFTEQVTTYAADESVLPSGDALAVETSAEPEPLPSLLLSKGPAPAESTSPEIKPETRLAEEVTAPAQPASLGGGSQRPTEAAADAPHITYDDSVPGSLRYGPRELRHMQALGLIPKTGGTRDAPPMGPAVPATGHAARLRGAEAVRDNADAQAESKAQRQMARKAQKQAEKLDASLKVRAFLDRHGFETVKSKKRRFFRAGYPLHAAVRENDADIVALLLRAGASYRKPDSAGRSPLQLAQYLNNRAGSHTEVIRILQGAPTAVATLPSNGAASSSCLHDA
>ScrTroCCMP3099287647_rbh_TGME49_266630
XFGSREAEVAHAIDLEAEAINASAREDSDEKLASFSLPTSSAMSPQGKLSDSQEQQEESNVNHQEELEVQQKVRAFLKAHGFKEVCTKKQRWTGYSFPLHVAVTQNDAAMVLALLKVGADPRQVDSSWRTPYQLALAQENGRGS
>ScrTroCCMP3099288843_rbh_TGME49_266630
XMLPPAKIQTEKLASFSLPTSSAMSPQGKLSDSQEQQEESNVKHQEELEVRQKVEAFLKAHGFKGVRTKKQRWTGYSFPLHVAVTQNDAAMVLALLKVGADPRQVDSSWXTPYQLALAQENGRGSHRDVX
>StrAcuSPMC142001225_rbh_TGME49_266630
HVAASGNSEVPDLIVDPMALVVEPNPQVVLPSRRFGSMNKELFAEYRLPAAMTASTCSFMTESSLWSGSATGRSYSRKGIRQAEVQNRDERDREGARAVVEPFLRKHGFSDVNAERRRLRKQYPIHYAVRKNDAQLVRQLLIMGADPKWMDGTGKTPLDIAQEKDHHGSHTMVLAALMPPRRARSASVPVRSQSRIGLRRVAVQGCGADAICSCRC*
>SymGor018000_rbh_TGME49_266630
MAQQQERPSKTDRAVKKYYKEVTMARLLVNDFLEKNGFTAGKPNSKGSFWFRCTYPLHEAVKQGDAHITSKLLLFGADPSLKDMWGRSAYDYAMKPGHRDHMDIIKILAHHLNGQPMEAPSNLG
>SymGor022143_rbh_TGME49_266630
MRPSAAVSLPVRAAQCLNKGCDARQTARRMDQNQEKPSKTDRAVKKYYKDLTKSRLLVNDFLEKNGFTAGQPNSKRSSWFCSTYPLNEAVKQGDAYITSELLRFGADPSLKDTWGRSAYDYAARGPPEILQILARHPNERQMDAEGNRWQMHPPPAGYAEFFAKVEQDLDPFFHE
>SymMic018068_rbh_TGME49_266630
MSVANHTFHQRGGRCKLVEEDEAVQCSADQVARWEAKQKQEWSEMYQKVRVQKSNLQSHGIHSTSFDVNVPKKSFGGLCRTYPLHLAAKERDWHMVRLLLHFGANPMQRDSRGRTPCKCMEQLAQAD
>SymSpeCY103001072_rbh_TGME49_266630
MEQNQENPSKTDRAVKKYYKELVKAGLLVNDFLEKNGFTAGKPNSKRRSWFQSTYPLHEAVKQGDAYITSKLLLFGADPSLKDMWGRSAYDYAMKPGHLDRDIINILAHHCNGLPMEASSNRWHISPPPVGYEEFFAGLEQDPLVQVGSRETHWLILGGRRRVRSA
>SymSpeCY103035958_rbh_TGME49_266630
MTAGKRSSWFSRTYPIHEAVKQGDAYITSKLLMFGADPGLKDMWGRSAYDYALRGSPELAQIMARNGRVPLELHCNRWKVCPPPVGYEEFFADLEKDNLVQVASHETEWFNLLGRRHLRKTSSESGVRV
>Sym_C1002369_rbh_TGME49_266630
XIPTGDQQHELVIRESEDDQDESSSNLEVELCDSTSLSPESKHLIQGDNLDVRAEPCTPPISKKVHFDQELSDSISTRASTIESDGSQQSPLGPRGSSGSSGSTTRRTLGPRGNSKTLLKVGEFLRKNGFQDVDSKRKTYGGLSCTYPLHVAAEQNDTKMVLMLLRLGANPNEKDGRGRTPDECVKNKLTHVXGAQRFAMRQIGEKPCASNEDEMFLLGRLLLSAGNASLGPKLKVLLA
>Sym_C1018764_rbh_TGME49_266630
XRQTARRMDQNQEKPSKTDRAVKKYYKDLTKSRLLVNDFLEKNGFTAGQPNSKRSSWFCSTYPLNEAVKQGDAYITSELLRFGADPSLKDTWGRSAYDYAARGPPEILQILARHPNERQMDAEGNRWQMHPPPAGYAEFFAKVEQDPLVRVGSCEARWLCIL
>Sym_C1026857_rbh_TGME49_266630
XSDRLLGVPTCFRSMLSLFLGPCLSPHPPHEAEGLLEPQEEIEPPFLDSKLKRRVSFQEEETGVQSFTSRTEIAPESSPDSTVGSDARSVRSNGRLGLADRVVRKHQKNYLQARLHVVTFLESNGFKEIDVNCKKSKSFGLIRTYPLHEATKQENAYVVFWLLYLGADPFLKDSSGRTAIDYVNPLTTDPQVIRVFQNLHIQRQFQRIWPPPGLDDLLLERQIDPANLDSRRARRTV
>Sym_C1030720_rbh_TGME49_266630
XSAQETPRPNFERKHRTRQLAQLAMPMLEGAKDKESHLQDFLRKHKFEDVNEPRVRAGCIAFGSQEMLYPIHLAAKLGDALALQAIIDAGADLTKKTSKGRSPLDLAAKANRNGSHNSVLSTLAQELKIAEV
>Sym_C1043402_rbh_TGME49_266630
MSTRSTRSTGTPRSPVQPKKLPRPASFATKPSLRSSEQLEADAAFERKTRLETFMRRNRLKDVNEPQMPEGCFLFRFRRETFYPLHYAVLENDAEMVNMLLIAGSDPRQKSSKGRRPEDLARDLAADGNCETLDNLDKIIQTLQMAES
>Sym_C1049439_rbh_TGME49_266630
ADEPRSVRSVRDLCDLQDVDPLHSQHRHTALAGAAEEAAAARVFATKPSLRSSEQLEADAAFERKTRLETFMRRNRLKDVNEPQMPEGCFLFRFRRETFYPLHYAVLENDAEMVNMLLIAGSDPRQKSSKGRRPEDLARDLAADGNCETLDNLDKIIQTLQMAES
>Sym_C1072548_rbh_TGME49_266630
XAQETPRPNFERKHRTRQLAQLAMPMLEGAKDKESHLQDFLRKHKFEDVNEPRVRAGCIAFGSQEMLYPIHLAAKLGDALALQAIIDAGADLTKKTSKGRSPLDLAAKANRNGSHNSVLSTLAQELKIAEV
>Sym_D1a026645_rbh_TGME49_266630
AVGTAGCISPRVAATDTPLSKSVSRSFGCDRDMSSYGPTHDRFLRRMYLRGFLRDNGFAVGNIHRARAGGCWFRRESLCPIHVAAINCDYEAMKILLEEGADPEKETSRGRTALDCALAAARDSSRPVVRLLQARLKGKICIEAPINE
>AleCatOF101014788_rbh_TGME49_266630
AGASERRERGGTLSSGFAYPLHAAVKTADAQAVALLLWAGADGSLKDSAKLTPLMLAX
>AleMarAMGDE01CS322017439_rbh_TGME49_266630
XREGGAAAKGAGEAPGPGGGGAREGGRGAAAAEAAGRAAPRAGGEEAGAVEGVPVQERLLQRQRMQEEEQPAPSGSTVYPLHVAVRAADVRAVRLLLWGGADRTVTDSAKLTPLALARKLDKGGSHKAIADALLA
>AleMarAMGDE01CS322038178_rbh_TGME49_266630
XQEHCRRLQEEEGRERKAEAPLAPAENEAEEEALQRKEEERQQERLLAYLSSNEFVGVNESKKVVGFITNGFTYPLHCAVEARDAAAVQMLLGAGADRTLQDSAQLTPLALGKRLNKQDSHCAVIEILSA
>AleMonCCMP3105015561_none_TGME49_266630
KENTAPSCAGSTCAAIFEAVQEKRRQEEEEAEEERRCEYERERLRRAQEEHLRREEERLRLLELEQQRAEDKRRRHLLAEQHACQEAERRRQRQEEARRRAEEAHRRAEEARKQDCIDQFLSKHGLSGVNEKKKTGGMLSSGFTYPLHIAAKAADAQAVGVLLWGGADSSLLDSAKLTPIAVAR
>AleMonCCMP3105054039_rbh_TGME49_266630
XAGRTPLHAAVHHGAVHAARVLARFGADPKARDHGGRTPLGSADAAGAELAAWLRGFAEKRRQVSAGLGAVRPVGALGGQLPAHVQAPKLVLTPVGYCPVDESGEVRQLAXGHPLQEEPEGPVAPKQPGELVLPPRVRQQRG
>AleMonCCMP3105064512_none_TGME49_266630
QTDTVKVSFSPKADAXDKENAGANMAIPQSPKLAEAKEEQRLREQEEAEDRRRQEALEXARIEREEQXRREEEERLRQLEXERQXAAEEERRAEKERQRQQEEEEEARRRAEEARKXKQNLVEEFLSKNGFAXANERKKTSGTFSSGFTYPLHAAVRAKDAQAVELLLWAGAX
>AleMonCCMP3105083843_rbh_TGME49_266630
LHAAVHHGAVHAARVLARFGADPKARDHGGRTPLGSADAAGAELAAWLRGFAEKRRQVSAGLGAVRPVGALGGQLPAHVQAPKLVLTPVGYCPVDESGEVRQLAXGHPLQEEPEGPVAPKQPGELVLPPRVRQQRX
>AleMonCCMP3105166591_rbh_TGME49_266630
XTYPLHAAVKAKDAQAVALLLWAGADKELKDSAKLTPLALAQKLDKKGGSHKSVVDALSA
>AleMonCCMP3105191772_none_TGME49_266630
PSTGPAATHRICVCTEAGVQAATTGGHEADLPSLLAGQKDTAPGIAKLPEVWHRGSQDWPEEVVDFDDAAVSGGVLAGAEAISPAGVGFHVEAQAIVVFSDERRTGYCHEGREVTLEALEEAVASKALCLPMGVHAGDQVSVEPEEDEDEDEENEVVEDGGSSREKDAAVVQETAPGREEEIGFEGGTLAEAVDEAAARRERVREQWLAQERVRTFLAKHGYGGICSRRRRLLVANYPLHTAVRLGDAQMVELLLQFKAEPQQENSAGLTPQQYALELDRNGS
>AleMonCCMP3105249743_none_TGME49_266630
XKEKKDKKKDKDKKAKREEEEEDDDDDDDAGSKRTKKREKSEDSEARRLRKRLKKEKKARKARRREARERGGDEDEEEESEGGGRRLNSADREEEXAAAGGVTERQAEEEASRRIQAKREQRQREEEEVQKIREEAEEAARKRLEEEEEEEERLRQLQLERQRAEVERAREEERRREQEAEVRLRVSEARKREKLGQFLSRNGFAGANERKTTSGLLSSGFTYPPHFAVRAGDAQAVRLLLWAGADKSLHDSGKFTPLALALKLDRRGSHXAGGGGPLSMKAQASHFFARAARA
>AleMonCCMP3105251980_none_TGME49_266630
XKVSFSAPANAGDKENTAPSCAGSTCAAIFEAVQEKRRQEEEEAEEERRCEYERERLRRAQEEHLRREEERLRLLELEQQRAEDKRRRHLLAEQHACQEAERRRQRQEEARRRAEEAHRRAEEARKQDCIDQFLSKHGLSGVNEKKKTGGMLSSGFTYPLHIAAKAADAQAVGVLLWGGADSSLLDSA
>AleMonCCMP3105253292_none_TGME49_266630
PMGAPCRSMCAPSTGPAATHRICVCTEAGVQAATTGGHEADLPSLLAGQKDTAPGIAKLPEVWHRGSQDWPEEVVDFDDAAVSGGVLAGAEAISPAGVGFHVEAQAIVVFSDERRTGYCHEGREVTLEALEEAVASKALCLPMGVHAGDQVSVEPEEDEDEDEENEVVEDGGSSREDAAVVQETAPGREEEIGFEGGTLAEAVDEAAARRERVREQWLAQERVRTFLAKHGYGGICSRRRRLLVANYPLHTAVRLGDAQMVELLLQFKAEPQQENSAGLTPQQYALELDRNGSHADVMGALSSRRA
>AleMonCCMP3105282831_none_TGME49_266630
XRDVPPVVVCELCQDGDPKSRRTGEVAFPQVIVTATQHFPAVCPDILNSARSAELVQEDMVNDSLREPRMTGTGEDSEAFRIFHRTFRDALAGAVEAPAVARGKVLHLGLLKSCYPPRCSVECSDLQEDEEEGSPYLETLEERLYFDRLEAASRLAREEYRRQEEEEEEREREEEAEQAAQSAMWRAKREARERTRQEEEKVAFFLKAHGLVGVNSRRKRLFSFSYPLHLAVEDNSXGDSATSAAGWGRHRQEELAGADARGAGSEEGPRWLAQGGSGAPPAAGQAVRLLTGSKPAG
>AleMonCCMP3105294948_none_TGME49_266630
XKDAQAVELLLWAGAXKELKDSAKLTPLALAQKLDKKGSHKSVVDALSAEX
>AleTarCCMP1771002736_none_TGME49_266630
MELLRQLTDCSRCCQSPDEQLVAGSSCKSPDEELVVGSPCQSPAKELVAGSSCQSPDEELVAGSSAAEARATGRVKDDLLKRWKKDGGSRDEILARIRESLSFEADGRVGRQSSMGNTERSQIQEGDLVYLRPGIEKKWMGVNPAGPLFVSLNGPGEGELARLEDVAVGLPWVVFGILFAYHDFPWRTGKGIGLADYEYPRNEYGKQTEVAPXRYVKYPRPEVVAXCVPRTAXCLHXAAHLNDHFAQRVYEGDVGFIEWXDWCGFKLVQLNADGYGLXQFWDAVEEXAXGLTLDKVAXNLHTXMEAFSHINFIFPHAEGQKSASLNECLMTXPXRPKNMYLLFDESHGCGREVKVFKXPDXKVRCGYAGGFTPENVVSQLXRLXWXIPXDGQYFIDMQGGLRXGVDLKAKGXAGKYGVFDVEKAKXVVXLIAKHPDFNPALGQELFPLGNGGVMLGQYGNRWIIEKGVCYXVTKVDRAKCQFRIKXADSDFGXSPDLAGSAARLLRKGSXGGEEAECKHEVDEERAXRRASSLRXPDPSSFRKAADLXPDSPTDSYPXRVTQRCGAYENLTPKEYLSXLWACFXDADXVKALRPASSEYSLRLLKEWQSGKVFTYEEGLGCRRFLSIASKGFPGRASHXXPWTGDFSAIDARGIAVISMPGDDQELXNTVIRICLEDGXQFAVVWEADWGRKWFFIWLRNLVESFLEGYVPIVLTRXGGELGRAXSIEVAAMESLCLPFGCVEISRFVEVCRPFHGAILRQDWPMLHHLITXKXSYPGQGAXLEALAKQDGXGFSPFLXAVDKAIPLDAIAALISAQSDPNQQDSMGRTALHWAARKVAKGSEXQGPQRXPTYXMDLLRLLSSXCDHTVETFNGFTAKSYYXEKANSSXDARXGGGFXKVATPAEMRM
>AleTarCCMP1771018423_none_TGME49_266630
XVGNCRYTLAMFCALMCRHSSPLHDSAEIDLSALKAKLDDSGSDGAESGIATVSAHWEKAESDGTESDKVPDVIWDEADSEDSTELEQAERLTWEHAEEERRIGEQEAECVRMVEEPPIIEQESCHGLDEKWDALERELQADREHEDEQRRFADERRKAQREQWRRRGVLRQFYKDYGFTGVNQPRRAACTIWGSGATYPLHCAAQLADERIVALLLQEGALISQNNSAGETAAQLAQRRNKNGSHDGVLRLLGRGIVKPCLCGA
>AleTarCCMP1771022880_rbh_TGME49_266630
XFLGKNGFGSVNDKKKKGSFPFSGFTYPLNVAVKAADPKTVXVLLWAGADRNLKDSSKLTPLELARKLXKHGSQTDXIEALSA
>AleTarCCMP1771025548_rbh_TGME49_266630
XEEVGQFLGKNGFAGVNEKKKKGSLPFAGKFTYPLHVAVKAADPKTVKLLLWAGADKSLKDSAKLTPLELARKLDKGGCQTVVIDALSA
>AleTarCCMP1771151221_rbh_TGME49_266630
XERLRRQREEEELSRQRREEAERKAEEERKKEEVGQFLGKNGFAGVNEKKKKGSLPFAGKFTYPLHVAVKAADPKTVKLLLWAGADKSLKDSAKLTPLELARKLDKGGCQTVVIDALSXVKAAAKVAFPSWRRADLWHRLWPEKCGAAHREEHALDPRSVARNAPSHFSGSMHDGDDER
>AlvSpeCCMP3155021114_rbh_TGME49_266630
MSGCDDADGDSDGGDVDDEGRGGGGGGPLEENNRNGIDCDEQQQQQQQEEEEERDGGMADEGEDSESDGMQEGGDGDDDDVAEADSDSDSDISDDGYEEDGVSVEVVAGTPAAVPEGCLGPTDIEARFPYDTTDETKELTRRIIGRTITSQQQAADLTEQGADPSVAPKLREKGCETSGNAYPLLSLAIQDKSDSCILPIEAHVPGDDEDDDEGFAERRVVLPQWSSAGLQEGIMTALISGGADINAKGNDHDDEDARPICVAIRCGNEAASYLLMERDDIDLRGAMVMKLPRTLRDPPPAYLQLLMSMYERLIDRDPTLATEGDQDTSNNCDGQGLNLVHVAAIFARGHYPQPFIDSYLNLITANGADMTAADDRGQTPLDMAVACGSPYVAKYLCRKLPADQIDTQDALNRTPLALAAQELYWLSQQQDPDTPDQTKEERRAECDKYKLIIRSLLRAGADINRIPTATEEDRGSRQLVLAEYATVLNELRDDVMTAVSAALRPHRTFAALLAHLLPLSPFGWRIASYLFDMDTAKEAITEEAIGVRHSDMARRVCAAAEHFVKSAVYQASSNREVVGGTTDVGGQVVRAPQLR
>AmpCarCCMP1314021851_none_TGME49_266630
MFKCSPCKPIVAVTSIVQVDSSILDSMNKENVNYQQCQTPSGKSQSRNNERERRKRERQEESKRLHEEQERRKSNREEQAKAATEEAAVRRAKEAEEQRLAVDLARMIQEEEKREAFERRQREVEQEERRYAAEKAAALAAEQRRHEDAERRKREQAESVRAMVEQEQKDLLRLQAFLESRGYGDDVNGKRRTLRKYYYPLHDAVAAHDTDMVRILIANRADVRLQSSSGKTPLERAVKYNTDGSLEKACCLLAAAEDAKLYECPFFN
>AmpCarCCMP1314026099_none_TGME49_266630
XVLVHMQVWLSLGCSPEYCVPGCGRGDCEDVERSRVRRVNRGFPRRQDVNQREDALIKAERSERLRHEQQEKMKEEGRELERRKLARREAEERKQKEIEXEEDEQARKREKERLAEELRLQAEMSSKEAARVSRIEEAVKDMVEEDDESRAQRLQAWLKANRFKGVNGKKSKWYVRFFYPLHHAVRRKDAEMVELLLENDADASLKDSSKRTPLMLAQTLHAKKGEYAQVLTALGAPP
>AmpCarCCMP1314038164_none_TGME49_266630
XQIRVGQQFPMVTEQLVCCRRVPQSCCESAMLSCKACTPSDPAACTVKVDPACIIQKGAEREETEQDRQALREDREQRERAEKERRAKEEADRIAELAVARQQERKKSQRLEELAKKRREEEMQRLKKAAVLASVERDIRRREEDLRMQAEAEEHAQRAERARLEEEASRMAQEQADAVKLSEFLTSKGYGQNVNGKRKRFRKHYYPLHDAVALNDADLVRVLLEARADPSLRSSSGKTPLQRAEKWNTTGKLDEVCVLLKTAGDVSAQETRQQLPQQRRRRRPLLTWHIEKEFALQAQLHDGWGCGMNLGFXLRTKLACQNLLTINHNGDPLEVGGGHP
>AmpCarCCMP1314052270_none_TGME49_266630
QIRVGQQFPMVTEQLVCCRRVPQSCCESAMLSCKACTPSDPAACTVKVDPACIIQKGAEREETEQDRQALREDREQRERAEKERRAKEEADRIAELAVARQQERKKSQRLEELAKKRREEEMQRLKKAAVLASVERDIRRREEDLRMQAEAEEHAQRAERARLEEEASRMAQEQADAVKLSEFLTSKGYGQNVNGKRKRFRKHYYPLHDAVALNDADLVRVLLEARADPSLRSSSGKTPLQRAEKWNTTGKLDEVCVLLKTAGDVSAQETRQQLPQQRRRRRPLLTWHIEKEFALQAQLHDGWGCGMNLGFXLRTKLACQNLLTINHNGDPLEVGGGHPRAVEV
>AzaSpi3D9021152_rbh_TGME49_266630
FGSRAVLLPQCPPICPHQPAMGQNLSSCLENGECKMSMPMPDGHPSSAFEETQLEVNVPVSTRLPHLLGREAPSSIATHQDKMGMVAKDGSSQTEFGLEESLEERLEEKERMSLDLTVISKRQEEEEDEEEGAPLDLPVPSERQGAEAPWDAARMAAAHAPLAEGEAEVEAKIAAVGVEYEVLGRKGAIVRSTESIDGKQIAEMPPGSRVRVVSVSKKYPRRVEIEGAVCRPGEGLGEAFSRSAAATAAEVPAPAAVAVVGWISACTKDGTMLIRPAPAAEVEALAQTLRKKEPRAHHEARKAQRKAQKKEAQVEVMPFLLSHGFKTVKCKKRQGLLWGRSMYPLHAAVMKNDAHTVRLLLTARADASKVSSSGRTPLQLAASLDRGHGSHAVVLQLLQEAAGKRGMQAALAAELLVLDDGAPPLVARESSSGLRVVAVFVQRRAQQAALRRPRHCQVHRHALCAGGSVERVLAIPDIIF
>AzaSpi3D9081615_rbh_TGME49_266630
RAVLLPQCPPICPHQPAMGQNLSSCLENGECKMSMPMPDGHPSSAFEETQLEVNVPVSTRLPHLLGREAPSSIATHQDKMGMVAKDGSSQTEFGLEESLEERLEEKERMSLDLTVISKRQEEEEDEEEGAPLDLPVPSERQGAEAPWDAARMAAAHAPLAEGEAEVEAKIAAVGVEYEVLGRKGAIVRSTESIDGKQIAEMPPGSRVRVVSVSKKYPRRVEIEGAVCRPGEGLGEAFSRSAAATAAEVPAPAAVAVVGWISACTKDGTMLIRPAPAAEVEALAQTLRKKEPRAHHEARKAQRKAQKKEAQVEVMPFLLSHGFKTVKCKKRQGLLWGRSMYPLHAAVMKNDAHTVRLLLTARADASKVSSSGRTPLQLAASLDRGHGSHAVVLQLLQEAAGKRGMQAR
>AzaSpi3D9089082_rbh_TGME49_266630
FGSSLDTKAQSSQSPFLPAPHEALLSSDDGSLWMQALPADDPTTDTVKVNAPLREEEIQEARQRAAAEEXXXXXXXXXXXXXXXXXXXXXXAAEEEARRRAEFERQQEQKRRELALAEEEARRRQEEAERLRQAEEEKLAQERRRRKEAVDAFLKANKFKGVGTPKRSMLSTTYPLHCAVEKVDVQMVADLIQEGADPQQKSSYGRTPAQLAQKKNKNDSHAAILRMLEALRLHDLAFSAQPLMSPSLAKPIQAGRGICECAPYAGLSPC
>AzaSpi3D9166547_rbh_TGME49_266630
XRSLEAFLRENGFTGVDTAKRSVLWVTYPLHRAAELGDAAIAELLIEQGGDPTRRNSSGRTPAEIARKRDRQGSHQAVLRLLLSATGEEDCGAIES
>AzaSpi3D9178056_rbh_TGME49_266630
RAVLLPQCPPICPHQPAMGQNLSSCLENGECKMSMPMPDGHPSSAFEETQLEVNVPVSTRLPHLLGREAPSSIATHQDKMGMVAKDGSSQTEFGLEESLEERLEEKERMSLDLTVISKRQEEEEDEEEGAPLDLPVPSERQGAEAPWDAARMAAAHAPLAEGEAEVEAKIAAVGVEYEVLGRKGAIVRSTESIDGKQIAEMPPGSRVRVVSVSKKYPRRVEIEGAVCRPGEGLGEAFSRSAAATAAEVPAPAAVAVVGWISACTKDGTMLIRPAPAAEVEALAQTLRKKEPRAHHEARKAQRKAQKKEAQVEVMPFLLSHGFKTVKCKKRQGLLWGRSMYPLHAAVMKNDAHTVRLLLTARADASKVSSSGRTPLQLAASLDRGHGSHAVVLQLLQEAAGKRGMQAALAAELLVLDDGAPPLVARESSSGLRVVAVFVQRRAQQAALRRPRHCQVHRHALCAGGSVERVLAIPX
>BreMinMf105b01006258_rbh_TGME49_266630
MVRDFLCCKEFPSEHDVNVPKLSYWGLKRTYPLHQAAKEKKWRIMVCLMNFGANPQQKDSHGKRAIDYVKKECLQALAREQF
>BreMinMf105b01006259_rbh_TGME49_266630
MGHQFIFEQVGGRCKLVEDPSFRVCSQEEILEVEGISRSKAQKAMERQKRQDAKEQDDWKMVRDFLCCKEFPSEHDVNVPKLSYWGLKRTYPLHQAAKEKKWRIMVCLMNFGANPQQKDSHGKRAIDYVKKECLQALAREQF
>BreMinMf105b01012480_rbh_TGME49_266630
MDVDCPKITCLGLARTYPLHKAAKLDRLDMVLLLLQFGADPFQCDSRGRTAFDCTRCSEFRHKMRLLRAEVKFHLFAVWTLGRRDFLGGAA
>BreMinMf105b01022421_none_TGME49_266630
MFSCKACVPRSDRDADTVRVNVTDIDTREVIERWDKGDGRFVELREGDRLLVGAPTREIADQLVQEWKEQRQGKEGKDSKEASSTEAEAEPEISAAEEEERQERQRKEKEAYEAAELERQKAEEERVRNEAKIKEFQSGKGVERKEAVEEFLKQHAFTDVQTPKRVQEKVLGLPVKSKNVYAIHVAAELADATMVDMLIKEGADSQQKNSAGKTAFDLAKKKAKSGSHDAVLMALRPATARVGGA
>BreMinMf105b01029482_rbh_TGME49_266630
MPQTLQDFLRKHQFEDVHQPRVVASCLPFGRKEVLYPVHLAVKLGDAFALQAIIEAGADTTKRTSKGKSCVDLALNANKKGSHHLVLSELTAGLRMVAV
>BreMinMf105b01030876_none_TGME49_266630
MTHSCVSDKVTGEDGPKLPTLLESRGSTEDVKEKRGANEPSRESTAIPVPQVFGATSFSDDEDGDAECDDAADAGDTDGDPIPRNRKAAEEIQEDEEFWTKAQEALEDRSRRERLLKFMKRHRFKDVNSSSGWFFNFRFPLHAAVEDNDAEMIRILLHFKAKTKMKDASGWSARQLARKRNINGSHEAVLQLLNDHAMARQALAAIAPDDGAAEDSSDGEEAEEEHPEEDPEYAEEEHPEKDAEHPVEDAEHPVEDADASDSEKSSAMGTTLVLGGDDLAKMSDVETDPINEVPDLSPMSESAEPSDDDDDDCGKANQDPLADTDNESRSPWEKTGYKDKKGRILALVARNPKNGNGPSSSNGSAGGGCRALCEDFFDGRVFCQGEGCVHCQKVFKITPPPTPKRYFVEPKSVEKTKNAVAHLKGCRLVPPDFKVKLLHTMFLILYDFTSKPNEVKAIDVKPELDSYLHPAEKEVGKHATYQTVDTLKVPPIQKPQWMRDCEMTLLGAEPPVVGPQATRSGFYTGMYLFL
>BreMinMf105b01039622_rbh_TGME49_266630
MPLAEKLGSLNSSNDSEKKRGTSVAHVVSEVSTTRSETSAVSKMSTRSTRSSSPIPIPPKKLPRPASFPTKPKERTSEQKRADAQLERQARLHAFLRRNNLKDVNEPKMPDSTCFIFRRSETFYPLHYAVMEDDADLVRILLIAGADPEIQRSSKRRRPQDLARDLAMENSEKIIEILEMAESAPPAQTLSLRAAKQMMSS
>CerFusPA161109009024_rbh_TGME49_266630
XAADITGKTPLMILAESNCWREAPESFLISGFDEDVRSFLDNARKQQQDPALEVARALARFGADPTAKDENGHIPLDVARAGSGGARLFEFWERCLAKEAVDLMEQAMERR
>CerFusPA161109126597_none_TGME49_266630
QPKEGNLFTEQVAMGCRHVACIGTSITKGNVSILHGGVAANNPYPNVLQDLLGSDFCVHNLGIPDRTALKETNTPFLQTAAWQQVKTMAPDIVILQFGSRDTAENSFSHDFRFDYGVMISTLKALRSRPLVYIMAVPPIYLGSAAKQGRMHTAYGMPIEKVNRLLHGPLQAIARENGIAPPISVFTAFHAKCPVFNLRCGLMSADGVHPNDKGHKVIGRLVDIAIKGDDXLLGACVREVALSISGTGYRSGPMPXXXXXXXXXXQAQCRDLGCCFDGDSPLGVPRCFQMLRPVPPSHAQCNEVDQLHKTACHENASPEACMARGCCYKPSLDDSPWCYHQLRPAFMVARPRSTSTFTATGATTPTVTATTTETSTFTSMRTPTHTKTRTSTTTSTLTHTSTRSSGNSSSSSSTITNINFAAPVPSMSLFSSSSSSNDIAITNINFAAPVPSMSLFESTTSTTSSRALAVWETHNAPQPTSWIWPAGTTGSHTHSPHTASAHNGDRPESTQKRGGITRPIRVGGMLFFTLAFCCVCFYVHRRCGGSRVCPSAPHKLDMIFFQNDEEQRQLRCLEVDLTLKRVEENRLRRELNSMLDAAGFAGVNDAKVEKGLFTTGHTYPLHAAVKAKSSEAITILLRANADANLVDSRRRTPLALAEQLNRKDSHRGVIAALQDADNXSSNATSPGECFIPEAKSQPQASCSDAAYVKRAHFTW
>ColSpeColp10378245_rbh_TGME49_266630
MTLFDRSEPHVLEYLLNHVSKLNVSAILDSRGRSPLRMLVRGLKASGINGIRMIEALLANGADPSARDAMGVTPLHLTNSATVARILCDFGADTLATDRLGVSVLAYGSDEVSDRKTRAKGLMAKAAEGGPMLVAMRDHKDGATAVLRYAEHDSLSLYKATLGLSDDAFKATPIPPVPHLRPEEVDSHGKTILHYATITFPPLDYKSELVPYLISSQKCIPTDIDDKGQSALHYGCTNYRDALAAGGWSPNVTDNEGRTPLDICWEEKGGLCFFTGALAAFSGLPDAISKKYNYTSKLVKKGAAEEIVAALVKAEEERESSGCMCVPIDTTLAVAYTDEVADYGGDVDVIDEGMCIFALMDVRARIVHNARSKKSRCEVATNKKGQPLKRKKAPISPPPLFTKIKNSDGLTLVDVYKKEAYYTWPKNIPSFFKEALAIIDSLN
>ColVieColp7a123087_rbh_TGME49_266630
RRVHGLQPLALEGQATAKILHQVVKHDANKQTFEFLINVAGWDINCPTMTLFDRSEPHVLEYLLNHVSKLNVSAVLDSRGRSPLHVLVRGLKASGIRGIRMIEALLANGADPSARDAMGVTPLHLTNSATVARILCDYGADTLATDRLGVSVLAFGSDDVSDPKARAKGLMTKAAEGGPMLVAMRDHKDGATAVLRYAEHDSLSLYKATLGLSDDAFKATPIPPVPRLRPEEVDSHGKTILHYATITFPPHNHKSELVPYLISNKKCLPTDVDDKGQSALHYGCNNYRDALAAGGWSPNVKDNKGRTSLDICWEEKAGLCFFTDALEAFSGLPEAISKKYDYTSKLVKKGAAEEIVAALVKAEEERESSGCIHVPIDASLAVSYTDEVADYGGDVDVIDEGMCIFALMDVRARIVHNARSKKSRCEVATNKKGQPLKRKKAPISPPPLFTKIKNSDGLTLVDVYKKEAYYTWPKNIPSFFKEALAIIDSLN
>ColVieColp7a232760_none_TGME49_266630
AEYMGAPATLTCFVQRMSRRDIDPRFYVPELDDVDQEYQTEPQEGRIKQNLSLFTAAANGQLTVMQFLLDEAGVDPNQLGPDGTSPLCAAAMWGYDRCVKILLNGGADPNCRNAGTGWTPLHAAALQEHGSIIDTLLQHGADALAEDKDGRTPVDFASTSEAVWPYFDARGYSRSSKASLLAKGILQRVEDPEAEAHLREISAPPSTSAAAASSSPSAASATGRRGLIQQYSRPGSAYIFSGDQPRSSAVSSSATFSSSSSSSSSSSSFARPPTNRPPSSASSPSASSSSSYVPSFASGPRTSVRRSSPSSSMGSSAAAGDVLAGEDPSSSSSVSSAASSSSSTGRRPSLGIYRGL
>ColVieColp7a549491_rbh_TGME49_266630
PQYLPTSVRLKGPHFPLHYAVKHFDIDCIRQLLILGKAKPDGAGYTPYLLAAELGRTEAIELIHESAKVDPTLAEGGVMKDSQGRDALSVAALYGRAGTAECLLNIATTDATTIDNNRQTALHHAAAGG
>CryCohSeligo013125_none_TGME49_266630
XFVSVSKRMQSTLLGTEREPFVPSSKVRKLPFMLGRPTFEVVREAYLRVASVTFAEEKTVEALTARFKPVQEPTQEELEEKARQKEEKAKQKAAAQEVKPVKVYKEEEDELYTPLHAATAAGDEAQLLELLEDGADPTARDGKGRVPFFLAPNQKIRDAYRRFRGSNEELFDWAAACVPDGITDETEAQKKEKEREKAKRKKQRQKAAKAEAKEEAAEKAKHEEEERKMLEAAQIKCDNCSKPIVSKPFSRLEFQYCTPECVAAHKRQLQAEAAMKRFGGSA
>CryCohSeligo075672_none_TGME49_266630
MSIPSWSEAFAAVESSSDFGPLLALLDSVSAVPGINDPFDYQGQFLTPLVAATVLGLEDWIPRLCARGADPTVACLWDGFLCGPLHVAALRLDLGALRQLLDLLGPSNASSLLAESSTVEGEAQTGWSYVALNALHVLVLKDLWHEEVYQLLLTFGVGLSVPCQTRIGAKVFGLELPQMLGNKAATEERIDSILSSEVKFMIRHTRVADELNEFLELCSTLKRKGIHKAYRCIYDVDFDIRPTPKEGEGPDEEAPPTAMIFAACCGNVDAVRLLLYSGADLQRKMKVVIPFDDAGQEEMVLEVGAVQLALLHGQMAVVEALMLFGVPPAVACRGHLRSRSKDPTAGLDPHHQETWEGLGLIHLALLIRKAELIRKLLQRGADVDAVALRTRFGSDGGSIVDEVAPVRLAVILNYISGSSCLLDNGAAKNAIVLEEARANVNVCEMFGGPSVVDCEDWIEAFLTGESALQALVSRRTDPDRILKWPGMANFSELLQRHRLGSPELANQLAKALGDQPTVLKNVRPVHLAVLLQQPWALHLLHDAGHIDLATAPPCQEHCLADAGLPEDSPLAYQALDLVTLAVRTGGLKVLEAILDKRLGLNVNHEAELVPDFSPPFFPRRETQLAPTWAWRRLSALELALLHRRVDAAVLLVRLGANLIHTVDHVAVEPPTHYSVTDMCFRGLTPLHLCALLDLPAAAAALLNEGCQDKGHVVPDEFLRAQRQQMLSAMCIQGWATVEGDSQKEEEHWLWRDLQPLHLAILHKHYDLAALLVDLSSPETLAKLCICKGVADDSQRSFSALLLAFEHDQKELHRKIAKRAKIEVLYATCTRSGEIDYTEFAATQEKDDATMGKKCGGSRATSRSRVVKKANRADAGAFWHQTRMCACFEITVQRAPGECPSWGLEDFCCNFLGLS
>CryCohSeligo133818_none_TGME49_266630
XQSTLLGTEREPFVPSSKVRKLPFMLGRPTFEVVREAYLRVASVTFAEEKTVEALTARFKPVQEPTQEELEEKARQKEEKAKQKAAAQEVKPVKVYKEEEDELYTPLHAATAAGDEAQLLELLEDGADPTARDGKGRVPFFLAPNQKIRDAYRRFRGSNEELFDWAAACVPDGITDETEAQKKEKEREKAKRKKQRQKAAKAEAKEEAAEKAKHEEEERKMLEAAQIKCDNCSKPIVSKPFSRLEFQYCTPECVAAHKRQLQAEAAMKRFGGSA
>DinAcu003357_rbh_TGME49_266630
MPSMSTPPRMHVQKDDEQNEQVYARAELVRQLEHQIQERDRQAELAQQLRHAAQARLQPGEPDRRARQGADRGEERRRQVEEKSRRRGEKAAVARRAESERLARAQERKAXVTAFLKLHGYSDVDAPKRTLLKTKYPIHTAAKSGDPKIVAALLEEGADPSQIDSAGQTAAQVARGRNKNDSHANVLRALGGA
>DinAcu006536_rbh_TGME49_266630
XRPWPPRGPRPPPACSATAAPTVVXSSVKGVEARRRVLHEADECVEEGAGSRWPRWHAEAGLEEARRRAEALGRQQQEAELASWVRRAEEARRGEAERRERLEGLFRAEEARRAEEEAERSAQEERKAAALKDFLRKHGFAGTDASKRTLLKTTYPLHCAAGSGDALITAILLEQGADPTRKDSSRRTPIELAEKQNKNGSHSDVLRLLAEAIPTIASKP
>DinAcu010319_rbh_TGME49_266630
MTPDTDTVNIDMHNPPVIEERGVKLFLPEFQEWDQQRERERLERQEDERLAKEQRRKTLVGRFLKEHGYSSVGCAKTTMTKTKYPIHTAAKIGDPILIAALIEEGANPAQRTSAGKTALQVAERSNRKGSHAXAXRALS
>DinAcu012620_none_TGME49_266630
RRAALPPPPIPRSAPSLGAMFGCRGVCAPRDPAADTVKISLALPAGEHAEGDLSFAQEEGEDAERLRLAAEQAEREADEERLRREERQHIEERQRLEERHRLEEQARREREEFVARQKREIDEAMERERKEREEAERAEVAREAERAARSQARRALVGTFLKEHGYXGVATPKRTMLKTKYPIHTAAKXGDASVVAALLEEGANPAQKNSAGLTALQVARQRNKKGSHADVVQALGGGXTPSEPAIVWHALIRRASRRSAGLPQAPPGHSRADYAAAWX
>DinAcu035546_none_TGME49_266630
XGSWACPCNAADDAGAGTLVVDARDACPYDPLEEYDVDRFDFGEGRYVEKHGPQRLVVAAVDQAEADRLVAEWRLEVERLARLEEEAAVQRARDAEAEEARARAREQEDEARRRAEEEHLRQDTDERARQDEERARREREALRRRREEAERREADRSVEAERLAREQGKARVSAFLEAHGFAGGAAAPRRAMMKTTYPLHVAAELGDAEMVELLLREGADPARKSSSGKTAAEAARKRNKSGRLARQRAPAAGDSQAIGPAAYMPMTESPGQNRRAEQAAARKRNKS
>DinAcu044003_none_TGME49_266630
XVLETEEQRRTDEEFQRAREEFDRAEAEEAARQRLEEAQRCTEEVVEARPSAEELEARRSAEELEAQERARQEEQAQREREAAAERARAARRAEAERLERQERNKLVADFLGKNGFGSVSGPKRSLMRTTYPLHHAAQQGDARMVEILLKEGASPSQKNSSGKTAAQVAGRKDKGDAHAEDPPVAQGHDAAPPC
>DinAcu054091_none_TGME49_266630
XGSWACPCNAADDAGAGTLVVDARDACPYDPLEEYDVDRFDFGEGRYVEKHGPQRLVVAAVDQAEADRLVAEWRLEVERLARLEEEAAVQRARDAEAEEARARAREQEDEARRRAEEEHLRQDTDERARQDEERARREREALRRRREEAERREADRSVEAERLAREQGKARVSAFLEAHGFAGGAAAPRRAMMKTTYPLHVAAELGDAEMVELLLREGADPARKSSSGKTAAEAARKRNKSGSHDSVLLLLGTAKPSAQRNMPMTESPGQNRRAEQAAARKRNKS
>DinAcu061629_none_TGME49_266630
WLKGPGVCRAGAAAPPRTAAMFSTLKQANQLFCTLRGPSMGTVRIDVDEIEAGNAKSTEGVRQREWELRRNSREMRRHVSSEDQATLYHRLEEEAVEGAAPEATEEAALYFKFEEEAIEEVVPESIEEDDEARPGKEAVQDVEEEEEAQGEEQVAREAGSSPEDRERKAMVADFLREHGFGSVVASKRVSGKTIYPLHVAAQKGNHHMVEMLIKEGXAPRAKKLCREDSPVGVHGAGRQGPRGAPGARHAR
>DinAcu062852_none_TGME49_266630
XSTVQAETDPGRLSESVARYCEQSRPRRQHQQHPRDEQDRVLTDEEPGAEELAREQEARRRNWEAAVREEEQLQQEERVWRARLETERAETARRAAEAKRLVEEQQRRTVVSTFLAEHGFHGVGTAKRTRMKTVYPIHTAAELGEAEMVGMLLKEGXGPDAEELLRQDGCTGGAEERQGRLPHGRVAHAGGHGPAERRRRLTASHMARPVASGARPTALRASPGDTR
>DinAcu082545_rbh_TGME49_266630
VIAALVEEGADPAQRDSAGKTALQVAEKLNKKGSHAEAVRALS
>DinSpeMGD005474_none_TGME49_266630
MAAASGGYSAPSKSSVAVAGLPPFCRDKHFQKALRAYVLPLWDLPSGWTPEELKGLVVAPDVGNTKTTPTTEAKADEADEEATGPSDDAEPPKETGDTADGASSESDVSEVDWGKELPVSEGGNDTKNWRKASALGGLLLTRRLQEPGATCDYALCLSAGFFDREQMTEGGGTDLDKRLALLLSDRQPCWAVLTLRSGRFAGAVFAGSKPLCHKVLVRYTVRKGQGGSQSAADSGKTIKSVGSSLRRHGEVRLAEEIQELMTDKWAQQLASCSLVFTSVSKRMRSTLLGEGYKWVPAAKVRKIPFMVAKPTFEAVKDAHARLAGIIFAENQVAEGFEAPFKPKVEEVKEAKKVPKEAQEKTKEPELKKAEYNEAEDNLFSELHKGCRDGDEALVLKLLDEGADPTARDGKGRVPYYLCANQKVREAIRKWRGANEDLWDWTQAGVPEALTDEMEQRRKEKEKEKKKKQKEKQKANKAKDKEEAEVQRQKEEAEKAAIEAATSSCDCCKKKITCTPFRRLDFFYCSTDCVANHRRQLQAEAAMKRFGG*
>DinSpeMGD106793_rbh_TGME49_266630
WLNGRDQNKATCLHFASFYLNSRLVSALLSYKADPLAEDCNGRLPLELAAMIAEPGIEDSKHAEGDGQVLHTLLESMADCKLGSLKRLSDKGKESILRVFNKHCGKGLRIVSPSWPRGCEDFAANIWDRLHRSPTNAMITAARAGLEHIVEYIMAQGVSVNSCVLSRENYIVTALDAAILGGHSELVQSLLNQRAL
>DurBalCSIROCS38000637_rbh_TGME49_266630
AQGHYRGSFQRAYPQSRFALKPTAPHTGDVQLRERCAMRGQAGPSVRARAALRGGAVATPAAATEGAPCPSATSGSTSARSTSSCESIPRARSTPSVTSEFSTTSRLGADGAGRMKRAFIKEFLVENDFVTVQSSRKKRGVVSCPLHEAAKQGNVYMVRVLLEAGANPMRRDSAGRTAEQVADALNRFGRRQEVLAALREAMYGPGIFGLEEDVLSMERPRASAAASWRRPPARRPATPMHRGRLSATLACEMSGAETVRPAKMDRTTGLVGSTQSSRQALAGCTVRSGRSIHPGQVSHAMVILTMAYRAANFGDTRPDXGRDAAPAIAFFACERFQLDTDAAEFRLSNLCIAETALGRVRSSAIMTSSTXADPRFAPPVAALHHTQLHRRHPTAIKFGRLAFAEARFLKREVVRIFQLGXMGLQSPSAFQDLRFGEPWPQAPRGVAASQEWNTALTEAKKKX
>DurBalCSIROCS38014934_none_TGME49_266630
XPWSVPLHEMGAVSSQPVAACLRCEHAEWDIAVVGEADERPDGPPTKNTSDGGIAGREVGDAAVLGPLPVLLRSCEADNCKPHAASGRAGALPRPPALRFRPEARGLEADSTTHGEGEATLYSSEGSARWMPTLSDRKAVCVPDVPHVRSVTFGIHVQALTSEITPSASTSTSPGTPSFMGSSGTPSFMTSSASSSTGRRTMRSMQSGASRQTSRSEAAETATSKQSRIDVVRQQIYLENAACADFLRRHCYPGVNARRQRLWRYSYPLHCAVKHRDDGMTKILLRSDADPTKKNSQRLTPLEDARRRNRQGSHDGVIAILQTANTKSSLSAAQLEAFLQSLAKDPLASKKAAAQPRAAPAANAPVLSRMQAWRGQLVRPPHRLRPFPESKYSGGLSANVEQPLPLMSNSSPDTDAAFG
>DurBalCSIROCS38055386_none_TGME49_266630
PQPGKRPGVVAGAAGRRAFSAGGRGRVATGGQTSPGQSRVGTPPTPIASWTPAGGPWSCASARREVPARARHGLSAADGASRAEDEGPTDEELLVEMRRLRAHAEARARALHNESSLGRTDGSDALGHMPTRRPLEQDRRRSGSPEAPAQRPPIEAPELAPMQAPPEIVVHGPLFLMPSGAPGVDSACWAPGASSGCRPRTVDSGGWMVVPGRFTPPARLAEPAQRGGLTDDPALTPLSPPLACIASPPPPLRPSAAPLPRAPQRQATPQRQRNVRRPTVLPPTSPWLFGVPSVYASAIAAVERYGWRQIHDEDREWTALHWAAEQGRADICAHLLRFNADPLQPDHHGRSAVDLARARGHIHVLQAVSSCV
>DurBalCSIROCS38066439_rbh_TGME49_266630
XAPHTGDVQLRERCAMRGQAGPSVRARAALRGGAVATPAAATEGAPCPSATSGSTSARSTSSCESIPRARSTPSVTSEFSTTSRLGADGAGRMKRAFIKEFLVENDFVTVQSSRKKRGVVSCPLHEAAKQGNVYMVRVLLEAGANPMRRDSAGRTAEQVADALNRFGRRQEVLAALREAMYGPGIFGLEEDVLSMERPRASAAASWRRPPARRPATPMHRGRLSATLACEMMWGRDCPAGQDGPHDGPGRLDPILEAGTCRMHRXXXXQVSHAMVILTMAYRAANFGDTRPDXGRDAAPAIAFFACERFQLDTDAAEFRLSNLCIAETALGRVRSSAIMTSSTXADPRFAPPVAALHHTQLHRRHPTAIKFGRLAFAEARFLKREVVRIFQLGXMGLQSPSAFQDLRFGEPWPQAPRGVAASQEWNTALTEAKKKX
>DurBalCSIROCS38075403_none_TGME49_266630
XPAKATAADKASAAPAARPMGRASVSGSSAGAASDSSYSYGYSAERDYSDGYTERRSSGYDYADGSEDDSRKDSSSRLRTAAKNFLQRHGFEQVNQQKKVRRGSIGVSITTPLHTAVRENDADSRADLLRRGPDDPRREEPDALGV
>DurBalCSIROCS38089851_none_TGME49_266630
CGDTELFCFLQKIFLSLNMFNFIFDGKIGDILAPVVPSNKLFLAIQHHKNDEVCQLMMNNDVQRNADGGYAAIHVACRYNNRVALEAILSRGVTVDAIDQSGNSPLHYASKYGNIDICRFLIEQGASPCRKNSRNETPYXVAGEHHVVRQYLLPLQFQAERSSSDGRPDASSQLGISTDAYYNNTPSYQYAAHQQQAPSYGAPPQVYGGPTQVAPGNTNTGDISPPNPAPPVWTPAGATANSAAGAGAPPAAPQYNNAPRPAAATTTRIIRPDGFHSSASDPALQKKYGHIQQTSNIAPPPTSFPAPGATGGPAPPPGAYGAPSGPPVGAMPSAGPPAAAVGSNPYANGGVFNRYVAYDAHTNGAAPSYPTTPAPAAAVQSSFPSFPSMNRPGSLPTHAPAAASTSRQYNASTPPSAVPVPAPAPMYPGGTNKVVGAGSPATAXGGCGPAGPAGAAAAGTSSAGSSAPSSQRLLGNKGLAVSGDDLLGSTSGDGAEVVITASANSSAVL
>DurBalCSIROCS38100336_rbh_TGME49_266630
XSFQRAYPQSRFALKPTAPHTGDVQLRERCAMRGQAGPSVRARAALRGGAVATPAAATEGAPCPSATSGSTSARSTSSCESIPRARSTPSVTSEFSTTSRLGADGAGRMKRAFIKEFLVENDFVTVQSSRKKRGVVSCPLHEAAKQGNVYMVRVLLEAGANPMRRDSAGRTAEQVADALNRFGRRQEVLAALREAMYGPGIFGLEEDVLSMERPRASAAASWRRPPARRPATPMHRGRLSATLACEMMWGRDCPAGQDGPHDGPGRLDPILEAXHLPDAPLEVGIHPGQVSHAMVILTMAYRAANFGDTRPDXGRDAAPAIAFFACERFQLDTDAAEFRLSNLCIAETALGRVRSSAIMTSSTXADPRFAPPVAALHHTQLHRRHPTAIKFGRLAFAEARFLKREVVRIFQLGXMGLQSPSAFQDLRFGEPWPQAPRGVAASQEWNTALTEAKKKX
>DurBalCSIROCS38109395_rbh_TGME49_266630
XSFQRAYPQSRFALKPTAPHTGDVQLRERCAMRGQAGPSVRARAALRGGAVATPAAATEGAPCPSATSGSTSARSTSSCESIPRARSTPSVTSEFSTTSRLGADGAGRMKRAFIKEFLVENDFVTVQSSRKKRGVVSCPLHEAAKQGNVYMVRVLLEAGANPMRRDSAGRTAEQVADALNRFGRRQEVLAALREAMYGPGIFGLEEDVLSMERPRASAAASWRRPPARRPATPMHRGRLSATLACEMSGAETVRPAKMDRTTGLVGSTQSSRQALAGCTVRSGIDIRSGSIHPGQVSHAMVILTMAYRAANFGDTRPDXGRDAAPAIAFFACERFQLDTDAAEFRLSNLCIAETALGRVRSSAIMTSSTXADPRFAPPVAALHHTQLHRRHPTAIKFGRLAFAEARFLKREVVRIFQLGXMGLQSPSAFQDLRFGEPWPQAPRGVAASQEWNTALTEAKKKX
>GamAus025768_none_TGME49_266630
XAILAQGTLIAAMFWSACASTEPRDFTAIETTDATVIEQKQLYEQEEAATEETAAGSEPEEAAHLASERAELEDEEQQHVQANIEGEEEMLEEQQRVQARIEEEQELLEEWERVRLEREGRARQVLRQRERSEQQWRAREDQRRQKQEKRQVERERKELLERFCHLHGFAGIDEPRQSSCTVFGLGAMYPLHCAAALADEQIVSLLLKEGVEVSRKDAAGRTAAQIARRKNRGGSHEGVLRLLAESPASAGPVRA
>GamAus035889_rbh_TGME49_266630
LAQALVLACKVTLGAMVPPNDERDFCCCPSTLLPALGNEEQGPEGGRLVNAMVRWYSMESGARERVQGFLLENRFAGVREKGRRHLGMAFWYPLHCAIRQLPSTKAVAMVWLLLLAGADPLQMDSSNRTPLQCAVRRKMDGSTQEVVRVLEHAEWLRRQELCLSTGHGFPEQWLTFFKCLSLEAGALSAAHKQ
>GleFolCCAP11163012524_rbh_TGME49_266630
XGVCQVSGGAGVEFVPGAVDEAPPETYVAGGQPADEDQRRPPALDGPEVVTEVSAATLATEAPEGGGASSSAAPATPLTVDTEGRRRPKAEVAETLQDETMSSILGYAASQESAAAHSGPMLLGRTNLEALDQVKGRASTARKQQTLRAFLVSSGFKDVNARKETGVLRKGFTFPLHVAVSANDAAVVEALLAGGADRASLDSQGVAPLALARRLNRAGSHDAVVALLEA
>GleFolCCAP11163038485_rbh_TGME49_266630
DDVYGMTASKARXYDSLRSPPGSPPLKCRRSYNDTPCSTVAPSLAATPLFEVSAAPFATPFATPFASPFPGALVAGEAPGVHGSPWLLRTIGGGGHKHFELPKAASSMGALDHGQHFEFPSDTFSHFGLPPIAASDTTEPHLDEDMFPSSWAQHEPENLAPATPMPPVCPGAPLQPPGAPRAGPPEPLLAALMDDSVEAVHAACEEDPEAAHTVFWESDVEPPLCAAARLGCSSAVVTALLEHGADPSLVDSSGRTPLDLLHAQAWQRPQEFVETEQLLRAACGWAGEPSLADEAASAAFAAAAVDRARHLQLAAAALRDPLRVGAPADPRHPARARGRHGVAAASRAPKSAEGGGVNAHVAPVTLRRDTRARARISQCSGRDVAV
>GleFolCCAP11163047387_none_TGME49_266630
XNIVPPVCFADRPLPRGVAVVGMISVGKVDAMFHAKPEGVDICFDPSTEQHVLSFKIALQVSLPQLLQQLLDFHQSNAEGVPTALDSIGVRLSAVTATTADLPGAAEQSLPPTTLSSTPPSAQRPAALVQEHRAPEAERPAAPEAAEQSVAASGCGPFGLAAPPAPPVVPSIATTLRTTLAAQSAPPTPPPEHMMQPPSMQEQYPIQPPDQPTQQPFQKGAAAPPAPPQQPEVEQHPRAEPEPEAPSQTPFRVPPGPPKGPPPPLPPWTQLANGSPAQEQNRRTPSQASASEGGDGPSISLIEAVRTENLESICSLLSQRANINYTDPRRLQMTPLHHALEAGGSISTVNLLLKARADPNARTATGQMPLLMAVQRFMGVPPTTIRMLVCCGAEVERPDSSGMTALDSIRXALPANRQGEPSMRLRQVLNEIMDKPTLDVCVIDGHREVTGALFADLQNDKVVIIADSSICLYSLAQKRTIFMNVVKQQRASSTVKHISVNPELGTLAACLELVETLPSGQTKMQNLFIIWPVAWPTCQQSGVEPLKLSIDVQMPANGATGPPACAILSRTRGPQFLVGRLVGGKVYGWRLRSCRTQLASEVELAAENAGAVAVSDDGFWVAIAVDSEAERRLNIFSYASAEGPLLEPRRILSEDRAPACLAVQQAPGSSVTAAIAMADKSVPGMPLPPIEILAVSVDGISKVTYRLQIPSPCLSLDFARGVVTHMVSRHHDGLIVLYDLPSGMTSQVHAXSEHKEPRHIAGQVNGGRNRVYELPHLQDAAVAAGAVMGDLLVSGPTQGFEYPMQWLSAIGVGALTPRPDARLA
>GleFolCCAP11163057559_rbh_TGME49_266630
DARAAEIVRVDLVAHLGAVEGPGGRRAVVSSKAAKAAALTWKATSADRFLRTASSQEAEERWKATKAEWERQVKAALAAEEKAQDLPPGHIADADDEAAQERAREEERRAALLAIKREAEVAEVLQATQEREEGAAIATEALDRAARELEAHWRAIQEGSKLPCCAEEATDDRVKDRAEARGGEVAEASPGAVPEKGGPTQDEEQEREYARLRALAVKAFLSQHGFSGVNSRKRLRLRSAYPLHAAVTQGDAELVRFLLEEGADPRSRNSAGVTPLDTARRSGASDAGAMVEILGAAVRGADXMTGLLRARSARTRVRARAX
>GleFolCCAP11163066411_rbh_TGME49_266630
XTRYRMTARPASPSLRRCLRHDGFEGSCYDSLRSPPGSPPLKCRRSYNDTPCSTVAPSLAATPLFEVSAAPFATPFATPFASPFPGALVAGEAPGVHGSPWLLRTIGGGGHKHFELPKAASSMGALDHGQHFEFPSDTFSHFGLPPIAASDTTEPHLDEDMFPSSWAQHEPENLXAGDTDAPGVSRRAAAAAGRSARGPAGAAADDSVEAVHAACEEDPEAAHTVFWESDVEPPLCAAARLGCSSAVVTALLEHGADPSLVDSSGRTPLDLLHAQAWQRPQEFVETEQLLRAACGWAGEPSLADEAASAAFAAAAVDRARHLQLAAAALRDPLRVGAPADPRHPARARGRHGVAAASRAPKSAEGGGVNAHVAPVTLRRDTRARARISQCSGRDVAV
>GleFolCCAP11163075700_rbh_TGME49_266630
FKGIDTPRKKCCSASYPLHVAIEDNDVETVKALLLRGADTSRKNSAGKTPKEWAQKLNKKGSRSVIVSALADASRRQHGSLAAVGQASKRA
>GleFolCCAP11163094254_rbh_TGME49_266630
XIKREAEVAEVLQATQEREEGAAIATEALDRAARELEAHWRAIQEGSKLPCCAEEATDDRVKDRAEARGGEVAEASPGAVPEKGGPTQDEEQEREYARLRALAVKAFLSQHGFSGVNSRKRLRLRSAYPLHAAVTQGDAELVRFLLEEGADPRSRNSAGVTPLDTARRSGASDAGAMVEILGAAVRGADXMTGLLRARSARTRVRARALLTALG
>GleFolCCAP11163106966_rbh_TGME49_266630
XRATLFMDDAAKDKPLHHAARFGQHGACKALLRLGARADVRNAQHELPEDLAAAVGLGDLAALLREAREAVEAQEASATTPMASMPLLPAAALRHADGLGVLAEPPDTTASGXTGLQESEPLRCAVNMAAGHNIVAPLPVTRAQQEGSAETVERVANVVRGGLQGTEFSLDDAKVGNFEDIFFEAQGTGDATEGSLTCSGLLVYEGPGEATADAHGHWVAVRRAWQASDGSWGYWRLDPVRGPFRMSADELQGLVDRYRAWRLVRGPARLRIERDAKLAKAKDEADTLISLRDRRASGPVVTTELASGAAS
>GleFolCCAP11163136394_rbh_TGME49_266630
XEVAETLQDETMSSILGYAASQESAAAHSGPMLLGRTNLEALDQVKGRASTARKQQTLRAFLVSSGFKDVNARKETGVLRKGFTFPLHVAVSANDAAVVEALLAGGADRASLDSQGVAPLALARRLNRAGSHDAVVALLEA
>GleFolCCAP11163147021_rbh_TGME49_266630
XEAEQRAAEEKVAAFLKARGFKGIDTPRKKCCSASYPLHVAIEDNDVETVKALLLRGADTSRKNSAGKTPKEWAQKLNKKGSRSVIVSALAXTPRAASMAALRRSARHPNALHGDRHERAGQYFSFDRL
>GymCat028281_none_TGME49_266630
XPSCGGSGSGADSDSRVTSALQRTPRPLLRPGRRLSGGSSPLYCDTATPTQVRSPPSVPFPPWATATSPPLLPDITSPPFSRGSGAARAAASSLLPLPSFMASPLSAGFATTPVASGVVPPPLFSSSPPLYMGSSPSGPSNLSGCSAAGAGGCGSCLGGCTSGFRGVPPTPPSLSTPGKGSLSTPGKVITISTPLRPCPRQMAREMQDDIQMAVEEQSVPLLRAALKRCHMCPGEHALHEAARRANLPAIRMLLQEKADPNARCMRLERGCEFPLQLIVSGSAFLGTSDRCQAAELLLNARALPNVRRRDAEANMPLHDAVRRRDVQVVQHLLRHSADPNAMNGFGATPLCFAAALFSGVGDFMDSGAPLEIAEALLLAGASPLTADIQALPLDSGVFDPDLRELIARWSGWWRCRTLAWIRSRGRDHPLCELLPELLVQVAKFL
>GymCat044555_none_TGME49_266630
MADPTADVVKVDMSISAFGKDNSNPEDEAADQDEVEKTRRQAALWEEVSREDAERREREDAERRRFLEEQDRRRCAEKQVRREAEAAERLANEAEAEAELRRRAEAEAELQRQEKVRSDKETLDVFLEQNNFRGVNEKRKTALKTKYPLHTAVKQKNEDMVRILIEAGADPTLADSNKLTPQQVASKLNADGALDAIHERLLQAGTLHS
>GymCat078837_none_TGME49_266630
XSSSSVDKCAHKFATACAASACERTGASYGPARSMFMFNTCGNSYNCRTRCGQCLDSRTDAIRVDIGKIVPAPRKGVAPRDLESDPEAANLKAYRNLQERYLQEEGHRYSNVVTDPYSEEDAGEEEEAVDDEEQAEEEEERPFAQHQGIARIAVPTGIAADSGAEVSVPACDTNAELDEEQQENRRRLERLQSALRPAEDERRRQELTHYCLEQASRREQLRTFLTGAGFQEVNERKYSKNSVLQASSFSRMVGVDYAYPLHVAVLGNNAAAVELLLWGGADRAARDSKKVTPLALAKSLNINGSHKKVIAALKASLGA
>HetRotSCCAPK0483013470_rbh_TGME49_266630
IRSFSWPPSLKGGASASFPLPLRRGPLSSAGIFPPDEPAPEPLQGRRLGAARVALHPDGLGTAESVDAEAAGVLNSTDPEEAAYFKRLAEASCMARLEEQRQLEEEAQREQEEEEAAEAQRTAKLATQRAEELRRIREHEQVSAFLRVHGFSGVRERRRRYLRYHYPLHTAVQENSPDMVLHLLAAGADPAQRSSSGQTPEAMAQQLDRRGSHEEVLQAFKVAX
>HetTri007099_rbh_TGME49_266630
XSMTLADAQKVLVGGAEGTTSNPDILAPASKVMCEKCPTWWEENEEWENQQWAHICKSEVLAVEVDEEQAAERRLLSSDSPSDATEEVAGRVRPVTPHTVRCCEELVAEIAGHPVQQRKPRVPGDLAVSEPAPPMAKAAAAGEPLDALHAQAQPSLLKVPSLRLHEQLKAPPPAKEDAPLDVGLAQAAPAAXDAVAATAPADAQAAYTIAQTACALAKSARALAEGVRARAALRGEPFGDGVASLAPAADAGRTSCPWPARHAITQAARRWLPHAGRAAHGLAAVTAEPVDESGLAAHAGPARAAAHGVVHAVAEAAPVAAGWRSWQRCPQDAEISDPEPLDDAVAEVEAATGAHREPSQRGARSACLHDGVAGRAQADMALDAEPALAGRXGXXXXXXXXXXXXXALAGRAEPASPETMNTARSELQTARSTMVTYRDGSGRSAGLRGTVGYHPRVPEVRVITEADRQKALSQVQPFLRRHGFTGVNEPKKLLMRKCYPLHVAARGNHAQTVRQLLTARADPRVTDSAGRTPLAVAERSDHGGSHIASLIALRPTVPSRSFGSSSTVGQGATTPGAEGAHKPTEGRAAERRSQIAVQTGRDNDHAVHVRASPRS
>HetTri010204_none_TGME49_266630
XRELMTDKWAKELAACDLILISVSKRMKSTLVGKEGESFVQPSKVRKLPFMVGKPTFEAVQQAYLRAASVVFTDDPTAEVLTAPFRPVAKEREAPPASVAEAPKAEEAERAEVEQVAPQPKYVEEEDELFSALHRAAAAGDEAQIMELLDEGADPTARDGKGRVPYYLCKNLXXXXXXXXXXXXYYLCKNLGAREAFRRWRGSNEEAFDWNLAQVPEGITEDSEQRKKDKEKDKKKKQKEKQKANKAQAVMEAEEARKKEEEEARALEAAQTKCDSCKKPVLGKPFSRLTYFYCSPECV
>KarBre034828_none_TGME49_266630
XKAADAQPLQEVQEATPEPDRQGGACEIKAQEPAKANVAAFLKTYGFDNDVNGKRLSFLKSETPLHAAVGLNDIEMVSALLEARADQEETDHLGETPLQTANKLNYHEVAERLRQQRPAAQSSPREAHRASAASERSLGQRSASSERSESRSRKEIVKERVSTLATGMRASVSKAGTWGMEHGYKAGVLLGTGLRTSVATVKRKAASVRASRSASPAGDRGVDRFPARDSQLRSTSPSPKDAPSSSIPAAASSPEAELGFGQIKSMQTETGATRAASNSEFKQLPPLPIPEATEPEASATDSKEPAPGERTSAGSGEPTGEKSLGSTAPAGGGGSSASEARASQGASAPRDVEAASEDQNACSASTPFLQSRHEATAEMAAVIDRGPTDANADSANVEAAPSIPQDQSKEPLLGKRQSETAEIAVQASPEGANT
>KarBre040128_rbh_TGME49_266630
XKVQKFLKDNGFNSVNSKKTSLMSHKYALHAAVDKKDAKTVAALLRCKADPSLQNSSK
>KarBre040928_rbh_TGME49_266630
XNSKKSSLMSHKYALHAAVEKKDAETAGALLRCXADPSLQNSSKKTXEQLASSINKKGSHDX
>KarBre064460_rbh_TGME49_266630
XNTVKVDVSLLQDALGVDATDKIAEDLDAALGRPTARVVTVGNCLERREREELLRFLDERVCSQLREQQQAEIAQKKKVEQEVSTSTDEASTAASPTEEAEEELPSEEAIAHHRNFFDMYRLRSEALAAKCSSKAKPGREAFTSTTTCSGPSPDPWEAADDCVPDSDEAALVGLAGMRVTSEPDAVSTEELQLLQLQHEEWERALELEEAEAEARAAQEAEDREQTAIREREEVQAFLTSHGFTGVRARCSRLLNPCYPLHVAVARNDAVMVELLLRAGADPTQRNLAGLTPRQLAFWRNRKGSHSKVLSSFDKFKAESGSER
>KarBre119092_none_TGME49_266630
PCRTADPVADKVTVDPALFASGKENSPPMTTLDRLAXERKLEEERQSAEAERKRIEAAEAERRCAEAYQFAWCRAYEAEPTAKAEVERLEKERLHAREVVEQLSFEEQRRLEEXRRLEEQQAQEAKDDAAKRKVEKFLKDNGFSGVNSKKTSLMSHNYALHAAVEKQDAETIGALLHCKADPSLQNSSKKTPEQLANSINKKGSHDEVLKVLKGHAR
>KarBre126471_none_TGME49_266630
MTLDKLAEERKLQEERQTAEAERRRVEAADAERRRAEAEVAAKAEAERLXKERLXAXXXAEQSRLEEQRRLEERCRLEERHRLQEQQAHKAAERAERAKDEAARRKVQKFLKDSGFSGVNSQKTSCMSHTYALHAAVRKNDAETLGALLRCKADPSLQNSSRKTPEQLASSINKKGSHFEVLSVLRAHAH
>KarBre126833_none_TGME49_266630
MMTLXXLAEERXLXEEXQXAEAERRRXEAADAERRRAEAEVAAKAEAERLEKERLDALEAAEQXRLEEXRRLEEXRRLEERCRLEERHRLQEQQAHKAAERXERAKDEAAXRKVQKFXKDSGFSGVXSXKXSCMSHTYALHAAVRKNDAETLGALLRCKADPSLQNSSRKTPEQLASSINKKGSHFEVLSVLRAHAH
>KarBre130031_rbh_TGME49_266630
XLMSHKYALHAAVEXXDAETAGALLRCXADPSLQNSSKKTXEQLASSINKKGSHDQ
>KarBre146410_rbh_TGME49_266630
VDPERNTVKVDVSLLQDALGVDATDKIAEDLDAALGRPTARVVTVGNCLERREREELLRFLDERVCSQLREQQQAEIAQKKKVEQEVSTSTDEASTAASPTEEAEEELPSEEAIAHHRNFFDMYRLRSEALAAKCSSKAKPGREAFTSTTTCSGPSPDPWEAADDCVPDSDEAALVGLAGMRVTSEPDAVSTEELQLLQLQHEEWERALELEEAEAEARAAQEAEDREQTAIREREEVQAFLTSHGFTGVRARCSRLLNPCYPLHVAVARNDAVMVELLLRAGADPTQRNLAGLTPRQLAFWRNRKGSHSKVLSSFDKFKAESGSERLVSSTK
>KarMicCCMP2283000376_none_TGME49_266630
MSDTWLCKPCTASDPRQDTVKVDPSALALLESSCMDKENLQPQRNMELNVEEAEMARKREVEKLRLQREEKLREERETEERRKRAEEDAKRMAEALAAAKAAEDEARKQEAEEKARREAEAFAKAEEEERIFREAQEAARVESERQQEENRQAAIKVNAWCQNNGYKDMNSAKKTFKGETKFPLHTAVKHWRVEMVELMVQLDVNKDAKDSKGRTPLXRS
>KarMicCCMP2283018557_none_TGME49_266630
LGSSSFGVTGTDMLIPSERKEIELPGRASPGIESGHVLSESPPPAPHIHHTRASLDALQKEMCKDILFQEQRDGRMSSGSSSSGSSSVSGKMPKDVTVTNVQDPVGAASASQRLSKRELGAAHIQESSEGRPSTDSHPCPALPLNLSMQVHTGAVVDQESVEDRQTPELPTSTINLSMQVNTGSAMEENAQDHPTPDIPPPYPPSHLLTSSLHSSKAGEQASPTSNIADAAQIAHERKASDSGSRRGSHMASSLGMSHMPSTGSTQDSEEVFDRIEQVGWDNLSWINGFTPLHWAAQHEKPELAAHLMYLRADPYQKDDANQTAFEYAGVSETILSVLRRPSVGSALPSPKGSGSRWISEHEKASFPQLVPKAQGKMEVLLHEPGSISPLRLNTSGDSKDSEFGMDDDHTKQSSSSEYDEDSESSESEEESESDDSETYPRANXEFVASTLSEKVIATSTSFVASRKVX
>KarMicCCMP2283022734_rbh_TGME49_266630
EKYEVSSRLAPLIPYCRDNAYWQWPNHDCEVFARGCLQCIGVTMPNTADKIMEFVNGMMSPEEPLPPQALPQNNGYTPMAPVKPVLPARPPKVPAASPQPPPIEHTAAKAEASKRVHRFLRENGFKGTAANSRRRCCIQQYPLHVAVKLNDAQMVSLLLHFGADPRRRNTWGKTPYELACDLDNAEVAXMLNVXDILKVPITGAIQRQSAVSPILIFDRFHET
>KarMicCCMP2283046702_none_TGME49_266630
MSDTWLCKPCTASDPRQDTVKVDPSALALLESSCMDKENLQPQRNMELNVEEAEMARKREVEKLRLQREEKLREERETEERRKRAEEDAKRMAEALAAAKAAEDEARKQEAEEKARREAEAFAKAEEEERIFREAQEAARVESERQQEENRQAAIKVNAWCQNNGYKDMNSAKKTFKGETKFPLHTAVKHWRVEMVELMVQLDVNKDAKDSKGRTPLDIVQKLSDCEARDRMFVALAPGSPIQKIGNCS
>KarMicCCMP2283055917_rbh_TGME49_266630
MGRKKASPQTGGRSEFISEGLPSFCSARYFVPSSKVFVVPLWELPVNFECSLGSIEMKLSSNENSSNELQSLDIDHAPDCGHEDSEEEEFRDLVSYESFDDGTSLSSEISSASDVVDEFACIDPSWMRVMVDQRPVVFRRMSQSSQEALGSASCCIGFSTGLLPHALRRSVCEGVLDEYLLRELNGRQTQCAIFSLNSSGHFAGAVFDGANVVVHKTFHRYTSRAKQGGSQAAFDAQGKKAKSAGSNLRRYCQQRLGEEIRDLVTKQWASEIAACSRVFIAVPSRMRSMLIGTADQPYICPNTIFPLPFPIMRPTFEAVRAAYVQVSGVVFASQHVMQWLEGKHAVPERTPGTKRDSCDDLRTPLHAAAADGDEDRVIELLEGGADPTVKDSRGRVPFELCASRGVRRAFRFWFDLYGDVGDLATVGILRDSDDKEYKGKRRSKSKHKHMSSNLTVPPGEKKSETMEGLNCAKNEHRGQKGSSSSALSTNLSKCRKQQPQKKVARRQEAAYFSPKSRCRATLRRLAL
>KarMicCCMP2283059024_none_TGME49_266630
QPVQDLHDDGLHVLKRSKEKDLDQLTHRMGERVEKAAEVEDEQDDKAVNGDLDEGAGNEERDASKAAVAGEQAEIGDEGEIEEKDTEQAVGKRVTIEDIAESKTDKQPERPKLKRKGSLPIKKEDYRICAEIVIKRLEPLPMEDQQRYRAKQLALAEEEKYREENLVMEVFSGDRSKQDAGDSFKVFRKWWRGKSEEVRTAAAVKRFDAPMRKEIFALLVDIRSRALYKAQANEMLRNLIAIKEWIADKVVNVREVERLLNEREDETEDEEGDENVEDSAAQDVIPKSQVEQEIEATEASSEKKESSEEKPSPVPKKANAGLEKKLRETEAAEEGKRKIAQWCKENGYVDAYTRKKTFRGDSKFALHTAVKQENVEIIKLLLQNGANKDCTX
>KarMicCCMP2283097402_none_TGME49_266630
XATQGCRECHRQRRYDKVNDAMTVDVSKFLQKPDSRWKSQEDTALYEEQADDNLPDLPRSCRCVSKVLSYSDARSRDHIEAEEAIDFKSVGDKSPAQRRPSHASTSQGDSGGGGSSSSGQPSSSSVTAPTPISPTIAATPCRARAFETSPTAPAEVNIASSGSYERYNSNFDSSRSMAETLSTRVKSSSKEQHVALASLSKPSSKMLGEDTDGTAEPSEAEDKEEHERAIAAFLREYGFLALHRPRXTSIIGSTYPLHRAASLGLVRMTDLMIKANANPRQKNSWGQ
>KarMicCCMP2283110133_rbh_TGME49_266630
MGRKKASPQTGGRSEFISEGLPSFCSARYFVPSSKVFVVPLWELPXNFECSLGSIEMKLSSNENSSNELQSLDIDHAPDCGHEDSEEEEFRDLVSYESFDDGTSLSSEISSASDVVDEFACIDPSWMRVMVDQRPVVFRRMSQSSQEALGSASCCIGFSTGLLPHALRRSVCEGVLDEYLLRELNGRQTQCAIFSLNSSGHFAGAVFDGANVVVHKTFHRYTSRAKQGGSQAAFDAQGKKAKSAGSNLRRYCQQRLGEEIRDLVTKQWASEIAACSRVFIAVPSRMRSMLIGTADQPYICPNTIFPLPFPIMRPTFEAVRAAYVQVSGVVFASQHVMQWLEGKHAVPERTPGTKRDSCDDLRTPLHAAAADGDEDRVIELLEGGADPTVKDSRGRVPFELCASRGVRRAFRFWFDLYGDVGDLATVGILRDSDDKEYKGKRXSKSKHKHMSSNLTVPPGEKKSETMEGLNCAKNEHRGQKGSSSSALSTNLSKCRKQQPQKKVARRQEAAYFSPK
>KarMicCCMP2283117464_none_TGME49_266630
MSDTWLCKPCTASDPRQDTVKVDPSALALLESSCMDKENLQPQRNMELNVEEAEMARKREVEKLRLQREEKLREERETEERRKRAEEDAKRMAEALAAAKAAEDEARKQEAEEKARREAEAFAKAEEEERIFREAQEAARVESERQQEENRQAAIKVNAWCQNNGYKDMNSAKKTFKGETKFPLHTAVKHWRVEMVELMVQLDVNKDAKDSKGRTPLDIVQKLSDCEARDRMFVALAPGSPIQKIGNCXLGRX
>KarMicCCMP2283170144_rbh_TGME49_266630
XKRSSAQNMLSASFGTRETSITPRQDDDXFIRLALKDNHQVDPDCGHCEDSSSQIHPQARISAAIAKSYQGVFSHPQVMEGAIMDIVVKTETQDQGVLEVMAAKYPIQIRWEGRSIRMATWSFEFYGEEVSSGILEGVVIKDGMTGGFFKLRQQEDAVQVLVQDAKKLDADNSYSSKEFEITAEPHYERSGCIDLDAGKPLTFRQEIVLREFLISHGFASVNTPRYKITCTGVKRTYPLHTAAKRVDDTVLRYLLEAKAEANQKDSRKRTALDVARHYNYRGSHNGTIAQLALRKAWTKADDEDFF
>KarMicCCMP2283176648_rbh_TGME49_266630
MGRKKASPQTGGRSEFISEGLPSFCSARYFVPSSKVFVVPLWELPVNFECSLGSIEMKLSSNENSSNELQSLDIDHAPDCGHEDSEEEEFRDLVSYESFDDGTSLSSEISSASDVVDEFACIDPSWMRVMVDQRPVVFRRMSQSSQEALGSASCCIGFSTGLLPHALRRSVCEGVLDEYLLRELNGRQTQCAIFSLNSSGHFAGAVFDGANVVVHKTFHRYTSRAKQGGSQAAFDAQGKKAKSAGSNLRRYCQQRLGEEIRDLVTKQWASEIAACSRVFIAVPSRMRSMLIGTADQPYICPNTIFPLPFPIMRPTFEAVRAAYVQVSGVVFASQHVMQWLEGKHAVPERTPGTKRDSCDDLRTPLHAAAADGDEDRVIELLEGGADPTVKDSRGRVPFELCASRGVRRAFRFWFDLYGDVGDLATVGILRDSDDKEYKGKRRSKSKHKHMSSNLTVPPGEKKSETMEGLNCAKNEHRGQKGSSSSALSTNLSKCRKQQPQKKVARRQEAAXFLAEITLSCDIASSRPLKX
>KarSpeRossSea109007_none_TGME49_266630
QQQQQQQKQQREAEEEAARCQKEAAALAAAAEEVRLHKEAERLLRKERCTRKQSVRRPTKAEEAARHEALQRAAAERTRDEDSARYAFALAAEEGRQRIEAARAAQEQSWLTRKEAEEKVNVWCKSNGYQDMNTQKKTLRGATKFPLHTAVKNNNPEIVAMMLTTGVHKDVQDSNNQSPSQMAAKLNMHGSHSQILIMLL
>KarSpeRossSea109008_none_TGME49_266630
QQQQQQQQKQQREAEEEAARCQKEAAALAAAAEEVRLHKEAEQASAVRALQGRGRKAEEAARHEALQRAAAERAREEDSARYAFALAAEEGRQRIEAARAAQEQSWLTRKEAEEKVNVWCKSNGYQDMNTQKKTLRGATKFPLHTAVKNNNPEIVAMMLTTGVHKDVQDSNNQSPSQLAAELNIHGSHSQILIMLL
>KarSpeRossSea109009_none_TGME49_266630
QQQQQQQKQQREAEEEAARCQKEAAALAAAAEEVRLHKEAERLLRKERCTRKQSVRRPTKAEEAARHEALQRAAAERTRDEDSARYAFALAAEEGRQRIEAARAAQEQSWLTRKEAEEKVNVWCKSNGYQDMNTQKKTLRGATKFPLHTAVKNNNPEIVAMMLTTGVHKDVQDSNNQSPSQLAAELNIHGSHSQILIMLL
>KarSpeRossSea109010_none_TGME49_266630
QQQQQQQQKQQREAEEEAARCQKEAAALAAAAEEVRLHKEAEQASAVRALQGRGRKAEEAARHEALQRAAAERAREEDSARYAFALAAEEGRQRIEAARAAQEQSWLTRKEAEEKVNVWCKSNGYQDMNTQKKTLRGATKFPLHTAVKNNNPEIVAMMLTTGVHKDVQDSNNQSPSQMAAKLNMHGSHSQILIMLL
>KarSpeRossSea109011_none_TGME49_266630
FQKQTAEKQQQQQQQQQQQQRDAEEEAARCQKEAAAVAAAAEAVRLHKEAEPLLRKERCTRKQSVGRPTRAEEAARHEALQRAAVERARELDSARYAFALAAEEGRQRIEAARAAQEQSWLTRKEAEEKVNVWCKSNGYQDMNTQKKTLRGATKFPLHTAVKNNNPEIVAMMLTTGVHKDVQDSNNQSPSQMAAKLNMHGSHSQILIMLL
>KarSpeRossSea109012_none_TGME49_266630
FQKQTAEKQQQQQQQQQQQQRDAEEEAARCQKEAAAVAAAAEAVRLHKEAEPLLRKERCTRKQSVGRPTRAEEAARHEALQRAAVERARELDSARYAFALAAEEGRQRIEAARAAQEQSWLTRKEAEEKVNVWCKSNGYQDMNTQKKTLRGATKFPLHTAVKNNNPEIVAMMLTTGVHKDVQDSNNQSPSQLAAELNIHGSHSQILIMLL
>KarSpeRossSea110206_none_TGME49_266630
VKASEEQSQCEEARRREDEALVAASAEAARQREKVESRKPEAEKAHHEEAVCHEAELVASQEATHHAAAKGAREEDAARIDAAGPSAAGPSAAAQEEPQRQLSAGVAQKVRSIAQNKVNAWCRDNGFQDMNTSKKTFMGQIKFPVHTAVKSNNQEIVRLMLLAEVHTDTKDSKNQTGSELAAKLNKNGSH
>KarSpeRossSea128020_none_TGME49_266630
MVFLSLWISCKETCGAYDPKTDTVKIDPRLFGVDPDFSIEASVAQQDLEVLKTAQEEVFRANEEALKREQKEAEEFQQKEDLFQQARRRREEEKARCLLEEQAATEAARTAEEALAAAGDRGLAPDAEAQRLEKLAAEAAEARERVNSWCKRNSFGGGMSSKKQTFMPLGVSKYPLHEAVAKNDKEMVELMVKLKVDRGAKNSKGQTPEDVARQNNTNGSMDNILAILQSPE
>KarSpeRossSea148213_none_TGME49_266630
LSFTISLPSLRLCPAPMAPTPAPMAPTPFVSGSSFAVEQELPNKVQIRSHSNSASTMAPDSPPMSPRTPCTSSRRAPRSSTPPPLVAPMAPTLFVSGSSLVVEPELPNKVRIRGHFNSASTIAPDSPPMSPRTPRSGRAPRSSTPPPLVPKRKMQKPLLLQALEMESTTQIQAILQENPESVNEPFWDHDSEPPLCSAVRLRCSASIVQLLLQHGASTQVTDVRGRTPAQIALETPMKPLVQAETFDVGAKGTKMTGFFGTFPDAETAPDVSGLDTWHTEVAELLKA
>KarSpeRossSea160716_rbh_TGME49_266630
MVLTPRSPRQAAGLTPRRLSTPRGLQRLPIAEGRPSQSAELGGTTPRPYTDSLHTSRTSRTRPYFDSLHTPRTPSTPRACSSSGAGLPLFEAGDDDDCCVCLSSTRARTVCGHPVCAECLRTLSLRPPGRCPLCRRVLFESWEESPQYSARRQDSPVNLEDCVVLIRSTVLADFGSAIARIQRSSALLGGEAAGKALRCAFTARMLDLVPGLSFRDFARNTETFRRLKAERYLPVLDTSEPGNELATSGEDAAAAARLSNAVEKALASAFNARFPDLRKPRSLSGPKSIQAGDGGDASYLEPATCLSLQTLRPAADLLISFRDMGFVRPDGAAAVWLEEYVINSVRRLRIDSTFPRQLKVACELAADRVVACESIQSVILQRWGPWTESDDSVGWSGEDFDALHAKIMDTFGVVAETPRALEARRFAWQESETRMACRTEVERFEREETDHVAEEVERFAIERRQRERLRLEAEEEEWRQAAAEEQLLREERLREKAARKAEECCTAKRLQQEQNDRKLVEGFLKAHGYSGVNAKRTRRLRSKYPLHTAVKGSDARILEMLLEAKADPTLKNSAGKTPAQIAQQLTCKNAKAAMLCLLYEVELQSSRTQLVKKLVMHCNLRTMH
>KarSpeRossSea260378_none_TGME49_266630
RSPWRPRSPRSPRKWCQQVLLRPPLPHAPGAEGAAPELPDSKSEPVRRLSAESADPVQSSELGPKTCRSTNSIRLSELPDDHSNSSSASPESGSPDVPQPAQLRESRTSQESDASPAASPSAPNILWRTSLDGCCRYPAEALDGLSSMPWQRIPTTAALVAKNMHVFLIGKRSEQRELENKLSRECIRCLVEIFAADEISEGDLESAFLNSKDMRVNAWCKKHGFRDKNTPKKTWRGQTKTALHTAVKCKDGEMVGLLLGCGIDKDAKDSKDLSPAELAERMNMHGSHEDILKRLRSTQSLSE
>KryFolCCMP1326039055_none_TGME49_266630
LGWCHAEHVGCGVKASSYDEWQRAGDEEAQRGEGPQEPPITMNDIICAEDHQGSGMSLSARNTTVQQQEAASTANWFSPGRPRSAKTAAGSPAKADGEGESGSCDTTSSTASTCSSEVSFGDLSSVDSARKPEELETRGARPPRDGRHAAKTLLPSNRPCAGRNDPFGSFGPPPRGGAKAPTRLPVGXPAPALGRPASAERRRPGGSAERLLAAAGGDARRRGSSLGRPSSGGSSSSSALXQPAAARTQRGKGARHAALFSPHGRWGSGAASGGLRVGGAHGRGIGGVGIPAPLTPHLSRHTSASDLSPIVENTWSNEKESSIFHAGPAPREEGVREHIPSEKLTRAFLIQEGFEDRPNARKKTRNGFLSTGYTYPLHAAVRSNCPEVVEGLRFLGADAEQTDSSGLTPLEIAERLNRDGSHQKVVEALEDEMVRSGRHILPFPHRLEDLFGCCCCTLAAQAMPPSLAWRPSQTRRPNGHIANRLLAGERAPSGIRRPDRTASGASAQASASDRAMAQGRPLRRRLRRMFGVRGVTASAKLNREGX
>KryFolCCMP1326041667_none_TGME49_266630
XGAVCGWMTARPSSPPLRRCPRHDTCEGFYYDSFSRSLRSPPSSPPLKCRKPSHLVTPSTCSTAAPSLAATPLFDFSIAPSGVAFASPFPSTAANEDPGHTGHTAPWLARSVGGSSKHFELPKATLCPAETLEHKQHFEFPSVGLSDFGLPPLMAMEIAEPSIDEHMLSSSWAQQRSLVPQTPMPPARTDLHPPQAPRAANPEPLLMALMDDSVEGVHAACDEDPDAAQTVFWDSDVEPPLCAAARLGCSPEVISALLDRGANASLVDHCGRGPLELLQPQPGQTLEARLETERLLRAAYVRTGVDPYAIDMTPSSPPSSTLVPIDFNFLLSSRMPTLEALSALPPPPIPEAFENFDAILAEEHGASPHRLCSVVAAPALIGAISVALMGCGRAFSPGTASPHEAPLARASPEAIFGVLWRSSCKRFGFWSLRRLLRRKAGHAEVG
>KryFolCCMP1326058184_rbh_TGME49_266630
XGLCVNPGANTNAPMVEVVPVTREGNDVSPSSTQSPSAFGGIAFCESDPARPCALDGGALEKVTSVATLTTDTPGEGEGSLAPPTPLTVDGRARPGLKPELRDSLQDETMCSIMGYTASSERKKLAEKLPSGPMLLGRTSLPPAGSNDTLNQVKSRATGARKNQALRAFLLSSGFAEVNGRKATRTGVFRSSFTFPLHAAVSANDAGAVEALLSAGADRSALDSQRLTPLALARRLDVSGXPQAGDRAPWLLRAEGAARALSRDLSHARLRLANSSGAERLHLAPVVAARGGGGAASRRAAHSLGAPSGPPPVAWPPRLAVVKV
>KryFolCCMP1326060808_rbh_TGME49_266630
RDDGRPCSWSPCAEKQWSEQQRRVQDLVAKQRLAMKIEWHRHGGGRISASTAVTGGCHPTAXASVAPDMDDFPEDMNAGLFASPGRPRRGCAASKVQPRSTLPPDSYAGSPCCKESRVQHRLNRHCRMIEQQRLELRRFERAATPPPLFAVFARPGSSRGAARPCSSRSVHEPGACAVAAAPATACPAEGVHRDKADQEATIQKRPDNDLDAALVHFVRTGDLAALEDSGVACRARPAALRMALFTAARRGDPWIIHHLIVVAECSADWREAGTXSRTPLHEAAAAGHLAACSILQELGADPKAQDAAGRTPADIAAEQVAEVFEHRGGFVVPGDXGALAQATALLPPTGVAPRWRPSVSPRLGDASVPSPLKDHELRWGDVSCEPWX
>KryFolCCMP1326074081_rbh_TGME49_266630
XAWLEARRCAWDDRAXAPPAVPEPRAARIPCRAASXHRPAMFAMCMAQPCCGEVCEVCPNNSGRLSTEEALRAMQGMQVGNGDIVFFHDPGQKQRDEVMIPEPMPSTAMPPSDEEEEEGYEEEPRDEDLSPRTMSNSPMCSPVEQVNAGDTESDASSHCHAGSYSGDPSKAMMHDAVSTACPSLLEAYSSRGDLVSCATGRSSSCGEEQFGKALDRSDGSAKTNRFDRATRVQKLRVFLATSGFRGVNASKKSGSLVSKSFCYPLHAAVRANDLEAIQALLWAGGDRSKTDSQQLTPLALARKLDRNGSHGEAIRLLSGELEPAGWALAKARRRVDRRRHLGPGSATPRSA
>KryFolCCMP1326078840_rbh_TGME49_266630
MFAAFNCCAAHNDDPIEIVDGLEALEAWDQSASASLDEDVAGSPMLLNTDEVTIFESSADDSVQQRMSEAGSNPDMSLDNPDVSCNNPGFEFNGEGCKGEALKRERIRRLRCFMAAAGFKGVNTPRVSGVLGMGRSATYPLHAAVRANNPDIVAMLLWAGADRSRRDSGKLSPHELAKRLARGDSHSKVIELLEAELLLAQGLGRLQQALLIRPGVPTPQGHGKGRRDRPLAPGQDPIFQEHPRNRDRSQIGSX
>KryFolCCMP1326079501_rbh_TGME49_266630
MMLFRSDFSFAGACCTGPNAADAEERELAVDALVVGSEAADGMGTYNMSFSTAVAEAKLNAMSKEPEGDVEAEGAETPTGTASPGLGVASPLPSSPLPEERRGENLTKDLQEETMCSIMGYTGRPGPAPPRGPMLLGRTNLAASAGSSEVKGSADAAAGQEVINEVKDRAATARKQQRLRAFLLSSGFAEANAKKDTKAGLFRKGFTFPLHAAVAANDAAAVEVLLWGGADRARSDSQKLTPLALARQLDKQGSHRKVIALLEE
>KryFolCCMP1326080161_rbh_TGME49_266630
RDDGRPCSWSPCAEKQWSEQQRRVQDLVAKQRLAMKIEWHRHGGGRISASTAVTGGCHPTAXASVAPDMDDFPEDMNAGLFASPGRPRRGCAASKVQPREARCPRTATQGALAARRAACSTDLTGIADDRAAALGVATLRASGHAAAALRCVRKAGQQPRRGTAMQLEAVHEPGACAVAAAPATACPAEGVHRDKADQEATIQKRPDNDLDAALVHFVRTGDLAALEDSGVACRARPAALRMALFTAARRGDPWIIHHLIVVAECSADWREAGTSRTPLHEAAAAGHLAACSILQELGADPKAQDAAGRTPADIAAEQVAEVFEHRGGFVVPGDXGALAQATALLPPTGVAPRWRPSVSPRLGDASVPSPLKDHELRWGDVSCEPWX
>KryFolCCMP1326089071_none_TGME49_266630
MFACRVCSPADQTTDTVKFDAAAIASRXEEAEQAERGREEWEREEQRRLEXEREQQRLAEEARRADEQRRLLEEQRRRAEEEQQRLAAEEQARLEREEQKRLEREAREREEAQKAAEQSRSEKEAAEERTRKALVATFLREKGFKNGAAGPKKSLMSTTYPLHEAAKEGXARIVEMLLKDGASASQKNSSGKTAAQVAEKSNKAAXTQQCCLLLRVARPDALAAADRQ
>KryFolCCMP1326096932_rbh_TGME49_266630
XVDLVAHLGAVEGPGGRRAVVSSKAAKAAALTWKATSADRFLRTASSQEAEERWKATKAEWERQVKAALAAEEKAQDLPPGHIADADDEAAQERAREEERRAALLAIKREAEVAEVLQATQEREEGAAIATEALDRAARELEAHWRAIQEGSKLPCCAEEATDDRVKDRAEARGGEVAEASPGAVPEKGGPTQDEEQEREYARLRALAVKAFLSQHGFSGVNSRKRLRLRSAYPLHAAVTQGDAELVRFLLEEGADPRSRNSAGVTPLDTARRSGASDAGAMVEILGAAVRGADXMTGLLRARSARTRVRARALLTALGGX
>KryFolCCMP1326119312_none_TGME49_266630
XWLKPFPRRVPEPPRPGRGQSERRQAHRGTAGLAMEPPQEMPAEEGPLPTLLQRRSIGAAALREVKPCALAAADAPAPADVELPDEAEAPRPAELHSEAESPLEGVAEEAAEATARDVAAEAEEADAEGERKRRAAENEAFWSKAKGALRDKDRLEKVAAFLKREGFPKDVNGRKGWWSFTFPLHSAARQGDVEMVRLLLESHAVRRQRDSQGRTARQVAKEVDFVGSHAEVIRILTRQRKGRKEKDTGLRRPAAAILGASWAAEAAAAGEEEGVGAGAGAVDRPRDAAX
>KryFolCCMP1326132805_rbh_TGME49_266630
XDPTHADYVPLALRYSAREERHLRKLGLLPSAGGGAAGDVDAKKEARTSERRRAPSKEAAERPPVVDARVREFLAANGLDSVNSEKRSLFHRSEYPLHLAVRKKGDAPLVRSLLRAGALPTSRDSSGRSPSELAEER
>KryFolCCMP1326141943_none_TGME49_266630
AAEQSVAASGCGPFGLAAPPAPPVVPSIATTLRTTLAAQSAPPTPPPEHMMQPPSMQEQYPIQPPDQPTQQPFQKGAAAPPAPPQQPEVEQHPRAEPEPEAPSQTPFRVPPGPPKGPPPPLPPWTQLANGSPAQEQNRRTPSQASASEGGDGPSISLIEAVRTENLESICSLLSQRANINYTDPRRLQMTPLHHALEAGGSISTVNLLLKARADPNARTATGQMPLLMAVQRFMGVPPTTIRMLVCCGAEVERPDSSGMTALDSIRQASALPANRQGEPSMRLRQVLNEIMDKPTLDVCVIDGHREVTGALFADLQNDKVVIIADSSICLYSLAQKRTIFMNVVKQQRASSTVKHISVNPELGTLAACLELVETLPSGQTKMQNLFIIWPVAWPTCQQSGVEPLKLSIDVQMPANGATGPPACAILSRTRGPQFLVGRLVGGKVYGWRLRSCRTQLASEVELAAENAGAVAVSDDGFWVAIAVDSEAERRLNIFSYASAEGPLLEPRRILSEDRAPACLAVQQAPGSSVTAAIAMADKSVPGMPLPPIEILAVSVDGISKVTYRLQIPSPCLSLDFARGVVTHMVSRHHDGLIVLYDLPSGMTSQVHAXSEHKEPRHIAGQVNGGRNRVYELPHLQDAAVAAGAVMGDLLVSGPTQGFEYPMQWLSAIGVGALX
>KryFolCCMP1326155450_rbh_TGME49_266630
RGFKGIDTPRKKCCSASYPLHVAIEDNDVETVKALLLRGADTSRKNSAGKTPKEWAQKLNKKGSRSVIVSALAXTPRAASMAALRRSA
>LepChlNIES1868111442_rbh_TGME49_266630
MELSSSAGGTHCAPGCAKAISANGATSRLQISEERPQACVSEDRLEKEVFWQAAQEALTERARRVRVERVEAWLRTNGFSGLNSSTGWLLNRHYPLHAAVDQHDAEMVRLLLECEANKKLRDAKGRTPRQLARHRNRGGSHLTILEEFAKRSRKRAMKRVASSMQSSGVIGDNCC*
>LepChlNIES1868117380_rbh_TGME49_266630
AQAGSCQNSVVMMCFSLESCSENTTSDTHQLDTMVADSMTSVAVTACLDYRQFEYVASQFAKELGVMDGKGERAWECGAVDENGSCEQDDVEPDAKYQHRAEDRLERLDDEPQRLQNTHVFGQVLAAQKAAKRARDAVQFEELLTSEARGAKDEAEQRCAPKSQEEKWSLPFSENWEIVLEEHFATLQQHVTSPELLSIVDCNGRDLGFLWNEYSKIELFDVPKPHMFPLVIGAQVNVDPARRRREEAEQHRAPKSGIELQLCNDETERDSRGSKENRTQQAREAQAASKKEKIEVFLVSHGFASVKSKRIGKFGRYKYPLHTAVKREPAMLPLLLEAGADPSRKDSAGCTPLQYAQKLKAFEAEGLLSDRPAFHRGVKHS*
>LinPolCCMP1738116686_none_TGME49_266630
XVTHAPSCSDGPSFSAGADSSLIMIGCFTNCKAQDYETEDIVEPAKGSDLWLRLAVEERRYQQEEDQHRQEAKRRAAEAEALKKAEDEARQQAQETMQKLKEAQRLYKEGHARYEQLRRERELAEHTSAARAEEGKRLLEEREGWVRKTAVIAFLKEHGFSAVTAPKKFMMKTTYALHTAAEASNAKMAAMLVKEGAELDVRNSQGKTALQMARIKDEDDSHAEVIDVLQRATSARAGAGGA
>LinPolCCMP1738140750_rbh_TGME49_266630
XGVDRAVEAVKEASGLTEADSTTTSASSSSAMLEPRGLSSKASLLVSSAGGSAASTGAPEPEEEAERYQAETTEDRREEAERRELEEAAQRNRQRFEREALQRSQTAREEREDTEKVKAFLAEHGYLHVRAPCSRRTLAATYPLHRAVKCKNVAMVRLLLKVGADPAQRNAMGQTPRRLAERLNGRQGSHEAX
>LinPolCCMP1738198488_none_TGME49_266630
XNSVTHAPSCSDGPSFSAGADSSLIMIGCFTNCKAQDYETEDIVEPAKGSDLWLRLAVEERRYQQEEDQHRQEAKRRAAEAEALKKAEDEARQQAQETMQKLKEAQRLYKEGHARYEQLRRERELAEHTSAARAEEGKRLLEEREGWVRKTAVIAFLKEHGFSAVTAPKKFMMKTTYALHTAAEASNAKMAAMLVKEGAELDVRNSQGKTALQMARIKDEDDSHAEVIDVLQRATSARAGAGGA
>LinPolCCMP1738328295_none_TGME49_266630
XSVTHAPSCSDGPSFSAGADSSLIMIGCFTNCKAQDYETEDIVEPAKGSDLWLRLAVEERRYQQEEDQHRQEAKRRAAEAEALKKAEDEARQQAQETMQKLKEAQRLYKEGHARYEQLRRERELAEHTSAARAEEGKRLLEEREGWVRKTAVIAFLKEHGFSAVTAPKKFMMKTTYALHTAAEASNAKMAAMLVKEGAELDVRNSQGKTALQMARIKDEDDSHAEVIDVLQRATSARAGAGGVEPFASPRPFSLNAKPTSRRTSYASLEVQLRSAGRARERLHEDCSKLWHDMGSQKQSVEDIRGLTWQELGETREALCKASESMQRAAEEHRKRQKEX
>LinPolCCMP1738330351_none_TGME49_266630
XWALAATCAPPPPPQPRLGNGASCEGERSLARLHDAVLAARCAPSDPATDRVKVDITAIVEEAAEVEHFDMGGGRVIEQYGPKRIIVQGAQSKSEAEDLVARWQRERPLSDEKRRAQEEEERPLSEEKRRAQEEEERVQLALKLAEEERQEAERLRQEEERLRREREEQARLQREAAERRAREEEXLRKEELGLFYRRHGFLDAHGPKQAGCTVWGAATTYPLHLAAELAEARTVGLLLKEGVDTTQKNSXGKTAAQVAQKKNKGGSHDDVLRLLAGPARRALAAPETADVIAQSAPRARKLRTAGRHGRARPRACMQPQQAHLHAELQR
>NocSci002807_none_TGME49_266630
XELMFCKACKSSDKATDTVKIESPEALKKRQEEETRKAAEARRTEQERVAAEQRRAAQEREAQENHAEQQRLEEDRHRQEAEAAESRQRQQDKEERRRAEEAERRRKQEAAEAEAEKKRQDRKKLEEWLSSHKFHDPNAKKSKWFKTSLPLHEAVTDMNEDMVRILIDNNADVNAQNSSKQTPLQLAEKLSQKGPGKYDGVMGVLSR
>NocSci016010_none_TGME49_266630
CTDTHQVVHPALVPEVGMLCAPCKGADKETDTVKIDPRAFKVEREAEASTTEEQQQHEEEEKRRSDDQKRLAAEEHRLAEEERLAQERLAQELAQKQRLDAVRRQEDDAALKRQQEHDRRRAEQLERHKEEVDTAREREEEDARKLEKWLAAKKFHDPNAKKSKWFKSSLPLHQAVVDVNAEMVRILIAHNADVNAENSSKQTPAQLAEKLSQKGPGKYDSVLSALRR
>NocSci035099_rbh_TGME49_266630
HGSSSLLPGKAFLQEVPRISGAVLGASKGDCMVSEDVSRSSSRADQAALTEPLAAGPHSQDDSRTGHSRSWRYQGDDSDVDSSCDEDLVDSASDLDATCDISQGETWSHDLIAGSRVLRRQACGCQCYSICLSSALFPSRALALGAEVLDAHLANMLRPRTPIWAVLAVRSGQFAGALFRGPEILMHKTFHRYTVRAKQGGAQSSEGKARSVGGRMRLHGERRLAEEVKDLMRCWAADLEQCDSIFIAASKTMVGTLIGSRERPLVPHSRVRRLPLDIGKPTLEAVTNAHWRLASVAFAPAMTLHGMPSHAADEHPNEDECWEVQPLHAAASDEDESLVLALLDAGADPTAPDANGRVPYDMCCSRSVQRAFRFWRSLNEDAWDWTSPTCQETAVKLAQTGDVARPAEAFTQQKKQWSATVNGVAPRVEKDEAMITGSSLLVCMRPAVDPLLTAGVHPIAAGAQAAAVHLPGTDS
>PelBei032359_none_TGME49_266630
MFSFLNVCKPQIEEASSVRVKVEDIVDALRSEHEETQPEIERKNEDELKRKEAQMAEAEAQTRALKLEEEVRLQAIQAAQAAEEVRLQEEKVTREVKVALKVAREAKARMEQERRERAQLVLAFLKQHGFTGVSSAKHSLMSTTYPLHKAAELGNAKLVAMLLKEGALPEQKNSSGKTAAEVAEKKNKDGSHLEVISILKVLPSRSSMGGA
>PerAciPAER2007940_rbh_TGME49_266630
XSGLESASSAPRGPSRGMLACASCGQTAASTCTYWRPTDDVVRVDFAALQAAIQSGSLEEQEFNLRGPAIPGLAAPLCVEAQKVVLPQEQERQAQGAHPTLLLAEVKQKVSARVRSRQDEDFRHDFQRELETDKLRQEGAVAAALLDAEREWQEMRFQLDVAEVGVEEQEAFLEVCEAVPAPEVLLLGGGVERAELAPEEVARVKLFLALRGFANVKAKRRRFLKSSYPLHVAVADNDADMVRLLVRLGADPLQKNSSGLTPEQLARKNCKRGASEDALLALGAIP
>PerAciPAER2011070_none_TGME49_266630
XPFWLKLLTDLASRCSHRSERSPFEGPAMAPPVAPCCISAALAVGVSDEVQSTQKLPPTPGSTSSRTFQKPPPTPSTAAGSSSMSRSSTPGSKASLDTAATGTSSSGSRRIRQAELKVWLVEEGFVTPNFPRTSSLSSRTYYPLHTAVKQNNVRIVRTLLDLGADPFCKNSAGQSPADWARQRNWRDSYSDVLALFDGLLREAKEESALLEAKDEVDPPARYP
>PerAciPAER2027150_rbh_TGME49_266630
XDEEDAACEDTDARGGVGALGCVDCGSSGAVALSESATTASGAAAGGVAEFRGGAEEEDTLEVEDDQWSTSSLPVVPERAEEEAHARAEAEAETRARAKEAEELAARQARIAEAFLKAHGFADVSSKRRRFFRIIYPLHLAALLGDAVATDALISLGADSLQKDSTGRTARDVAVKKLGTTRDCGRTYAKVVRVLEDAGHCKRSSSR
>PerAciPAER2029774_none_TGME49_266630
XKEFLGPSGSISSETIRVNLMEDEARPLDAKASTAMVPPLRALRAALDAKAATNGRNAFDAARRETSKAASEARWQATKEAWEKQVMESLEKQQAAAQAEDPQADPEADERRAALAMIQEEVREDQERRAALAMIRREADEAEKQRQQLEDGVAALQLGDTSMLDKAAEELEAHWKTLQEASKLEPCQEETRTEVDFEQTPRAPPSEEAENEEKDEGAAGGFESAKASEDETDKENRSPVGKEQSASSGKSEPSASSSEALKAFLVQHGFREVNGKRRRRMRNIFPLHVAVELGDAKMVALLLEARADTSSRNSSGLTAVELAHRRGDAECSNVFETFKVGHGGPSQGCGPATSPTAPVRXMMAEYVELGRQLREAEPIASAAILRDHDMAISRW
>PerAciPAER2053974_none_TGME49_266630
RELEAQQQFMDQXAGGSVQEEERARQKRGAQLRREQEEEGEGREDPHRQKDQREYEERLRLEEQVRAAEEAAEEAAQGAFAEEAARRAGQDRKRKAAVAAFLKMHGFTGGVSHQQPQQGEDVRAGEARCRELEAQQQFMDQERELRREQEEEQEAEDRRRQKDQGECEERLRLQEQVRVAEEAAEEAAQRALAHGAARRAGQDRKRKAAVAAFLKMHGFTGGVSGAKRNLMNSTYPSSPNLSTLHRQPSLLLLAAMDFLSCTSACRPCDLATDTVKFDAAAMGAAAPASPALERWREEHQRPQQDKQGEEERASEATCRELEAQLIDQEHEEQRLLKEQEDESARREREAQLRREEEEEAEEEEEAEARSRHKDQRERVERLCLEDQAQVAEEAAQRAVAEKAARHSEALRAEQNRKRRAAVAAFLKMHGFTGGVSGAKRNLMNSTYPLHRAAKTANAQMVEDLLMEGADPMQANSAGXLMNSTYPLHRAAKTADAQMVEYLLMEGADPMQANSAGRNAAQVARRHDSKCSHAAVLRILSTSNARRVGGGLKASRGPPLSGEQLRVEWLAKLCAGSDRFSLVLHPEGRSWNRDRSVSAVVLTLLLDFICPASSVPKRFGDQVFSRCMLDXLFALYSVAFLRVFDREPTQQAVVHSGADQGLSSKSFWYAWRNLMNSTYPLHRAAKTADAQMVEYLLMEGADPMQANSAGRNAAQVAQRCDSKCSHAVVLRILKSSNARRVGGA
>PerAciPAER2077961_rbh_TGME49_266630
XCGQTAASTCTYWRPTDDVVRVDFAALQAAIQSGSLEEQEFNLRGPAIPGLAAPLCVEAQKVVLPQEQERQAQGAHPTLLLAEVKQKVSARVRSRQDEDFRHDFQRELETDKLRQEGAVAAALLDAEREWQEMRFQLDVAEVGVEEQEAFLEVCEAVPAPEVLLLGGGVERAELAPEEVARVKLFLALRGFANVKAKRRRFLKSSYPLHVAVADNDADMVRLLVRLGADPLQKNSSGLTPEQLARKNCKRGASEDALLALGAIP
>PerAciPAER2082832_none_TGME49_266630
XACRPCDPATDTVRFDPANLGAGGRVTALDKVEETWILEQQQRQLEEELAWRRAAEEKQAELERRQAEERGDLQRREARARQEREARARREEEDAQRQVEPCRDREERLLGEEAERAVWEHRQREERAAAEEAARHSEVARAERDRTRREAVACFLKEHGFTGGVRGPKRNMVNTTFPLHRAAKLGDAQMVEWLLVEGAVPSQTNSSGRTADQVARKHDSQNSHSAALRALGSMGALRAGGA
>PerAciPAER2089871_rbh_TGME49_266630
XRAFLGARRLKGVNDRKKGGLFSGGYSYPLHLDVRAKNAAAIEILLWGGADPGLLDSKGLTPIALAQMLNKKDSHKPVIAAL
>PerAciPAER2091580_rbh_TGME49_266630
XLVSALLLSGADKKVKNSTGKTPLEAAEKLNKKGSHAAVMAALG
>PerAciPAER2110453_none_TGME49_266630
XDAHKEFLGPSGSISSETIRVNLMEDEARPLDAKASTAMVPPLRALRAALDAKAATNGRNAFDAARRETSKAASEARWQATKEAWEKQVMESLEKQQAAAQAEDPQADPEADERRAALAMIQEEVREDQERRAALAMIRREADEAEKQRQQLEDGVAALQLGDTSMLDKAAEELEAHWKTLQEASKLEPCQEETRTEVDFEQTPRAPPSEEAENEEKDEGAAGGFESAKASEDETDKENRSPVGKEQSASSGKSEPSASSSEALKAFLVQHGFREVNGKRRRRMRNIFPLHVAVELGDAKMVALLLEARADTSSRNSSGLTAVELAHRRGDAECSNVFETFKVGHGGPSQGCGPATSPTAPVRXMMAEYVELGRQLREAEPIASAAILRDHDMAISRW
>PolGlaCCMP1383019997_rbh_TGME49_266630
MGQTSSCGQSWCAVNQSSSSEILPQVLQQLEVSPLKASSRGKGHLPTLLGSKEDVEGCHKEPLAPLEAVVEEQAEASGRQVPNLAPEAEATERVAGHARSKSRSRSLFAKSQKKILRTQARTEVRPFLQSHGFQTVKSRKSFLWRFSYPLHAAVKVNNLHALQLLLTAGADPTKANSAGLTPQLLAGRLDKNGSHAEVLAALDALKWRRSGRAAAVGSASRRLTPVARKDAASSSGVRPGDPGVQA
>ProMinCCMP2233034352_rbh_TGME49_266630
DAKVATIKALFQQQEQRQREALRQQARLVEEQVSSRPSIEWVGSGPDGRSTVPEESSEELDAVSAAQRWESEREKREVVAAFLKQHGFSGPNARRTTSKQSDFPLHVAAERGDDRAVALLLEMGADPAARNSVGRXXAEVALQKNX
>ProMinCCMP2233038394_rbh_TGME49_266630
XAMPGGNLLMEQEAELDCCVACGDHGCGICRARRKLQADGNWVNARQAGPALPAAATAVSGRGCGLCRQVGSQEVDLTETYEAVTRQQRLWELDMERAQREAMQISVEAEAKAEAERRAREEAVGAFLREHGFSEVNAGVLVVTAGCCGRRQRRLTYPLHVAAAAADGEMVTFLLQEGADLHATDAAGRTPLEVARQRDLGGSHAVAVQCLEDALCPPAEEAPSRSPRPEAEQERPATPRSLGAPGSPAPLVAAGAAGGAQESEGDRAARALEENHDQPLAPRSAA
>ProMinCCMP2233062555_rbh_TGME49_266630
XDAAXAPEGAGLGGAMPGGNLLMEQEAELDCCVACGDHGCGICRARRKLQADGNWVNARQAGPALPAAATAGRGCGLCRQVGSQEVDLTETYEAVTRQQRLWELDMERAQREAMQISVEAEAKAEAERRAREEAVGAFLREHGFSEVNAGVLVVTAGCCGRRQRRLTYPLHVAAAAADGEMVTFLLQEGADLHATDAAGRTPLEVARQRDLGGSHAVAVQCLEDALCPPAEEAPSRSPRPEAEQERPATPRSLGAPGSPAPLVAQGQREAHRSPKATVQRVPSKRTTX
>ProMinCCMP2233075117_rbh_TGME49_266630
XGSGRGCGLCRQVGSQEVDLTETYEAVTRQQRLWELDMERAQREAMQISVEAEAKAEAERRAREEAVGAFLRRLTYPLHVAAAAADGEMVTFLLQEGADLHATDAAGRTPLEVARQRDLGGSHAVAVQCLEDALCPPAEEAPSRSPRPEAEQERPATPRSLGAPGSPAPLVAAGAAGGAQESEGDRAARALEENHDQP
>ProMinCCMP2233099021_rbh_TGME49_266630
SLWLKAVRSAPLRPPPAALLLPIGARALEESPVTGPAPEGAGLGGAMPGGNLLMEQEAELDCCVACGDHGCGICRARRKLQADGNWVKRPPGWTCTACGGHGGSGRGCGLCRQVGSQEVDLTETYEAVTRQQRLWELDMERAQREAMQISVEAEAKAEAERRAREEAVGAFLREHGFSEVNAGVLVVTAGCCGRRQRRLTYPLHVAAAAADGEMVTFLLQEGADLHATDAAGRTPLEVARQRDLGGSHAVAVQCLEDALCPPAEEAPSRSPRPEAEQERPATPRSLGAPGSPAPLVAQGQREAHRSPKATVQRVPSX
>ProMinCCMP2233122962_rbh_TGME49_266630
SLWLKAVRSAPLRPPPAALLLPIGARALEESPVTGPAPEGAGLGGAMPGGNLLMEQEAELDCCVACGDHGCGICRARRKLQADGNWVNARQAGPALPAAAXSGRGCGLCRQVGSQEVDLTETYEAVTRQQRLWELDMERAQREAMQISVEAEAKAEAERRAREEAVGAFLREHGFSEVNAGVLVVTAGCCGRRQRRLTYPLHVAAAAADGEMVTFLLQEGADLHATDAAGRTPLEVARQRDLGGSHAVAVQCLEDALCPPAEEAPSRSPRPEAEQERPATPRSLGAPGSPAPLVAAGAAGGAQESEGDRAARALEENHDQP
>ProMinCCMP2233126360_none_TGME49_266630
EADRADLPCLTPWSTSWTVWSGDSWWHRLCFAPRPEFAPEELVGYAAEPRTQLPEHAPSEQVLPPLQTTQSGPAGSRPTPPRQVQFKENPSATAPRSTTLSSSSRLRAWTHETSTASLRSSLRSSPNTSRSSSLESMLRSVEEGAVHKFLQEQRFSGINHCRRAGRWPLSRRCCPLSLAAQRGDVSTVILLLKQGADPLLPLTLLRRQQATGAWQQDARRLLERAAGETGRGLAAESGALWSIFHVVDAMGRXAGGADAPRAGAQRSPAAPAWGAGGLIGGXXAGAAMLGEVWGVPRPLWRRGPAPESRGEAGGSREGPPQEAQEGGHGGGAAASVCFFLPRDGGGVAEPSAARSARGLSRAVLRMRSGAGEARMRPAGRGYVLASLGRVH
>ProMinCCMP2233221567_rbh_TGME49_266630
XTAWHRAAPPLVERGDSDDFDAKVATIKALFQQQEQRQREALRQQARLVEEQVSSRPSIEWVGSGPDTTVPEESSEELDAVSAAQRWESEREKREVVAAFLKQHGFSGPNARRTTSKQSDFPLHVAAERGDDRAVALLLEMGADPAARNSVGRSPAEVALQKNRGGSHAGVLRVL
>ProMinCCMP2233228133_rbh_TGME49_266630
PPAALLLPIGARALEESPVTGPAPEGAGLGGAMPGGNLLMEQEAELDCCVACGDHGCGICRARRKLQADGNWVKRPPGWTCTACGGQAPAAAAAYAGXVGSQEVDLTETYEAVTRQQRLWELDMERAQREAMQISVEAEAKAEAERRAREEAVGAFLREHGFSEVNAGVLVVTAGCCGRRQRRLTYPLHVAAAAADGEMVTFLLQEGADLHATDAAGRTPLEVARQRDLGGSHAVAVQCLEDALCPPAEEAPSRSPRPEAEQERPATPRSLGAPGSPAPLVAAGAAGGAQESEGDRAARALEENHDQPLAPRSAA
>ProRetCCCM535050803_rbh_TGME49_266630
XAMFCCCRESAADPADFATVLVMNPRDISTLEQDPDRVAEEEEMNTSEHEPTKRPQRWEKLELESSQKLMRQMMDMSQKLERQVRPTGGSSMSLKLEEQIRRTGGSSTSLKLEEQALRSSRGLEQVTSPTGSSMALGSRCLAGQESESLKASQKLARIERSKRLMKREAELRAEKKKERESKETLEEFLRQNGFASATVPRKSAFGTMSYPLHTAADLGDSRVLEALIEAGADPAQRNSGGRTAEEVAQRKNKKGSX
>ProRetCCCM535063519_rbh_TGME49_266630
XVAALSMRLEEGHQYTAASSAEEQELRHRAEEEVRWLQQERWRLETERRQQEERKAEEKRREASRAAKQREAFVRAEQLSTFLRQHGFTGVNEPRAAAAASGVPSFTYALHVAAELADRQAIEQLIRAGADPSLADSAGRTPAQVAARRAKDHSHELVKQFLEGVAQKHAQRRNS
>PyrBah001617_none_TGME49_266630
XDLALAPGPAECPRFQLLAEMFSICNPCSDNSSNVQSDADTVKVVVGRLTPVSDKENDVPGLEFGWKCVEPMKEEEAEEAQLLRSRDEEQQRADEISRLRRQREERQRRLAEEQQRLQELEHQESSWAHRQEHRKRLLEEENQGRGPEKAAKAKEQREQEEQRLAEEAQKQDKLNRFLTTNGFKAVNTKKKTGLMLSSGATYPLHAAVKARNAEAVELLLWGGADRTLTDSAKLTPLALAKRLNKRESHTRIVDLLSA
>PyrBah036190_none_TGME49_266630
XSICNPCSDNSSNVQSDADTVKVVVGRLTPVSDKENDVPGLEFGWKCVEPMKEEEAEEAQLLRSRDEEQQRADEISRLRRQREERQRRLAEEQQRLQELEHQESSWAHRQEHRKRLLEEENQGRGPEKAAKAKEQREQEEQRLAEEAQKQDKLNRFLTTNGFKAVNTKKKTGLMLSSGATYPLHAAVKARNAEAVELLLWGGADRTLTDSAKLTPLALAKRLNKRESHTRIVDLLSA
>PyrBah071174_none_TGME49_266630
XAAAAYGLAVSAALFAPGAQAEGNDALLDQRLVQVLRVREPFWAVVALRSGHFAGAIFHGQEAVCHKAIHRYTVRAKAGGAQSAQDSTGKKPKSAGSNLRRYGEQRLSEEIREFMTEKWAKELASCELIFVSVSKRMRATLLGAEKDPYVPFSKVRRLPFMVGRPTFEAVKEAYLRVASVVFADERTAEALAAKFRPAPAPQPAVPQPSGAVAAAAGPERVAEVPAEPAPRYREEDDELYTALHAAAAAGDEERILELLDDGADPRARDGKGRVPYYLCTTSRARDAFRRWRGANEDEWDWDAAQVPEGLTEELEQRKKDKEKEKKKRQKEKQKASKAKAKWEEEERQRKEQEEAAVMEAAQTKCDKCQKPVLGKPFARLSYLYCSTECVNAHRRDLQAEAALKELAAALDRAQVASQRPHVRAALAPTKLLGKWLQTLQSXVPLGPLSKGPLLRGTGGDAGQREDGAGRDGGQPATRGAG
>ScrHanSHHI4001088_rbh_TGME49_266630
GLSGAALERPRVCWRSCAMLPTLFNCGTCKLRAPQAGDVIKVDAQQIAQRQAAVLKLIAAQQAFFAELDLEDRSAEKPRRAPDWPCAREGCHSIRDRADEEDAACEDTEARGGVGAPGRDDFGSSGAAALSESATTASGAAAGGVAEFRGGAEEEDHFEVEDDQATWSTSSLPVVPERAEEEAHARAEAEAETRARAKEAEELAARQVRIAEAFLKAHGFADVSSKRRRFLRIIYPLHLAAVLGDAVATDALIALGADPLQKDSTGRTARDVAVKKLGATRDGRRTYAKVVRVLEDAGHCKRSSSW
>ScrHanSHHI4005566_none_TGME49_266630
XPPPHPQRCSRAAGARSDAVGAFGEAGCQDAMATGDQLIAAACNPGSYQKAIALVRSAAVLILGPSAGQRGAFEATVKSERGGGKYRVQAFDPSEGKAVAQCSCVDFKTRGGLCKHGASVLLVLANGIPNFGDGGVGAPASPGGCAGSAGPSPTGTPSPVQRGKRSATLGGTGLNDAMLSVKRARYASAAGVVGSMVGRGADGAAVSAKGGGPSDADASTSAASPISAAPSEASSSSDSSSSSSSNVSSGDLASLSDVGESDSDDIEDVAEEPSPPPLARPRFPPSRSAAAAARAATPAPAPCAVEKPPTLATAFGSRAPAAIAAPASLSPAPAAPVSASAVSQRRGVVRAAMAAKLLSKWAALGRVEEFKAELKRWGEAPLEDVGGLLRRAIEGEDPAGAAGVVATVLARLEGAAAVSARDAKDGSGRTLLHMAVAQHRPDVCRVLLEAKADSTAVDASGKTPLALARARRLDASAFLAEDPVVEVLQRCALAGL
>ScrHanSHHI4009260_none_TGME49_266630
XCCISAALAMGVPDEVQGTQKLXXMAPPVASAALAVGVPDEVQGTHKLPPTPGSTSSRTFQKPPPTPSTAAGSSSMSRSSTPRSKASLDTAATGTSSSGSRIRQAELKVWXLKEGFVTPNFPRISSLSSRTYYPLHTXVKQNNVRVVKTLLDLGADPFCKNSAGQSPADWARQRXWRGSYSDVXALFDGLLREAKEEXXLLEAKDEDDPPGGIREQAHNWRGSYSHVLALFDGVLGAAREESKVLEAKDEGRSASEASVNEGLLVTSVSLKITSL
>ScrHanSHHI4049868_none_TGME49_266630
XALAPLPWDRPAAGSSLAMDLFSCTSACRPCDPATDTVRFDPANLGAGGRVAALDKVEETWILEQQQRQLEEELAWRRAAEEKQAALERRQAEERGDLQRREARALQEREARARREEEEAQRQEEARREREERLLGEEAERAVWERRQRAERDRRRRESVACFLKEHGFTGGVRGPKRNMVNTTFPLHRAAKLGDAQMVEWLLVEGAVPSQTNSSGRTADQVARKHDSQNSHSAALRALGSMGALRAGGA
>ScrHanSHHI4059645_none_TGME49_266630
XEDESARQEREAQLRREQEEEEEEEEAEAPSRHKDQREREERLCLEEQAQVAAEAAQHAVAEKAARRAEALRAEQNRKRRAAVAAFLTMHGFTGGVSGAKRNLMNSTYPLHRAAKTAXAQMVEYLLMEGADPMQANSA
>ScrHanSHHI4080084_rbh_TGME49_266630
XENNAGLVSALLLSGADKTVKNSTGKTPLEAAEKLNKKGSHAAVMVALG
>ScrHanSHHI4080915_none_TGME49_266630
XARLRSCESSRQASPPAAPVVPSAPQSSKAPAMAPSVAPCCISAALAVGVPDEVQGMQKLQPTPGSTSSRTLQKLPPTPSTAAGSASMSRSSTPLSRASLDTAATGTSASGSRIRQAELKVWLLKEGFVTPNFPRISSLSSRTYYPLHTAVKQNNVRVVKTLLDLGADPFCKNSAGQSPADWARQRXWRGSYSDVLALFDGLLREAKEESELLEAKDEVDPPARYP
>ScrHanSHHI4081859_none_TGME49_266630
XALAPLPWDRPAAGSSLAMDLFSCTSACRPCDPATDTVRFDPANLGAGGRVAALDKVEETWILEQQQRQLEEELAWRRAAEEKQAALERRQAEERGDLQRREARALQEREARARREEEEAQRQEEARREREERLLGEEAERAVWERRQREERAAAEEAARHSEVARAERDRRRRESVACFLKEHGFTGGVRGPKRNMVNTTFPLHRAAKLGDAQMVEWLLVEGAVPSQTNSSGRTADQVARKHDSQNSHSAALRALGSMGALAQVGLERKMTFAVHKDRHARKGHGGLGSSDGTVVHGAAGAVASLRPVNGDEGDEPVKGHDGELVASPX
>ScrHanSHHI4098821_rbh_TGME49_266630
XQAGDVIKVDAQQIAQRQAAVLKLIAAQQAFFAELDLEDRSAEKPRRAPDWPCAREGCHSIRDRADEEDAACEDTEARGGVGAPGRDDFGSSGAAALSESATTASGAAAGGVAEFRGGAEEEDHFEVEDDQATWSTSSLPVVPERAEEEAHARAEAEAETRARAKEAEELAARQVRIAEAFLKAHGFADVSSKRRRFLRIIYPLHLAAVLGDAVATDALIALGADPLQKDSTGRTARDVAVKKLGATRDGRRTYAKVVRVLEDAGHCKRSSSW
>ScrHanSHHI4101241_rbh_TGME49_266630
XLKPFWLKSPQSRQDPPRACRAPPSPQMPCLSEVAFIVAPTDLPRIQNVARRDRGRSGWAPIGCSAEGPTAACAASGEYRRSGLTNGVAFAGVVLAARGLARRSVHPHRRLNVKANAAGSAPVPKGDILPGVPTGRSDRRTLFRRECEVSTRNFQAALFRRYVRRYGTLEVGTLEYRASILQALQVGDVEWLRQEIQLRGRGDWDFVFPPEKICTDGVFEGWCRSPLSLIVRPSEGFFTQQFLPRVSHNVRLQLVREALKTGICSPHFEGNYWSCPSIHAALCGDVEMLQELHQAGLDLQQLRVEWAVYDEPTFTLVHAAALYGRLKCLQWLVNTYGDGDWLDVPDAAGCTPLYYAVQAARSTAVAQFLLKSGCNPFKMNDAAGRSPLSVAIELLPGLAVEFLKMKSQPVDAWWGNPIIKFDYEGIAIDSRGTGKLLFTSELGDEVSILSLIVRSRQPALAGTPIISRLCERKWTAWARTRYFNLLTTFLLLIVPYALETLGAHDKSAELVFGLFTISTFGYLAYVWAQYLEVQSRGFLSYSAKEWNILDIIILVLCPFTALPHGFDALNWNIGPLGLGSELQPAAIVLDAVLSQLMCLRLLGYLSVFEEIRIGPYLYTVFEIVYLSWQPLVFLSLVVASNALGFLLLFRYGDTGGGQDAVAELSYFDMVRKLVDWVFQPNDAFEAIGKLTLAGPAYVLYLVFVIVAVLGSFRLVQDSVNVSKVSDEEATSAKFQLLRLELIDDLEQQMMAGSPENLAELDECYAGLKDSGEYQLEARVXVVAAAGAEEAAAHDGGVDQEEQLITLKKEEAEAEADAHTCSMPAGLGNRLGSWCNEG
>ScrHanSHHI4102156_rbh_TGME49_266630
XRVDFAALQAAIQSGSLEEQEFNLRGPAIPGLAAPLCVEAQKVVLAQEQERQAQGAHPTLLHAEAKQKVSARERSRQDEDFRHDFQRELETDKLRQEGAVAAALMDAEREWQEMRFQLDVAEVPQGRQHHSYSRQVLLLGGGVERAELAPEEVARVKLFLALRGFANVKAKRRRFLKSSYPLHVAVADNDADMVRLLVRIGADPLQKNSSGLTPEQLARKNCKRGASEDALLALGAIP
>ScrHanSHHI4119656_rbh_TGME49_266630
XAGSNRPRRARPPLAGMLACASCTYWRPTDXXXQAAIQSGSLEEQEFNLRGPAIPGLAAPLCVEAQKVVLAQEQERQAQGAHPTLLHAEAKQKVSARERSRQDEDFRHDFQRELETDKLRQEGAVAAALMDAEREWQEMRFQLDVAEVPQGRQHHSYSRQVGVEQEAFLEVCEAVPAPEVLLLGGGVERAELAPEEVARVKLFLALRGFANVKAKRRRFLKSSYPLHVAVADNDADMVRLLVRIGADPLQKNSSGLTPEQLARKNCKRGASEDALLALGAIP
>ScrHanSHHI4121244_rbh_TGME49_266630
GLVSALLLSGADKKVKNSTGKTPLEAAEKLNKKGSHAAVMAALG
>ScrHanSHHI4121357_rbh_TGME49_266630
AGDVIKVDAQQIAQRQAAVLKLIAAQQAFFAELDLEDRSAEKPRRAPDWPCAREGCHSIRDRADEEDAACEDTEARGGVGAPGRDDFGSSGLLSESATTASGAAAGGVAEFRGGAEEEDHFEVEDDQATWSTSSLPVVPERAEEEAHARAEAEAETRARAKEAEELAARQVRIAEAFLKAHGFADVSSKRRRFLRIIYPLHLAAVLGDAVATDALIALGADPLQKDSTGRTARDVAVKKLGATRDGRRTYAKVVRVLEDAGHCKRSX
>ScrHanSHHI4144861_rbh_TGME49_266630
TDDVVRVDFAALQAAIQSGSLEEQEFNLRGPAIPGLAAPLCVEAQKVVLAQEQERQAQGAHPTLLHAEAKQKVSARERSRQDEDFRHDFQRELETDKLRQEGAVAAALMDAEREWQEMRFQLDVAEVPQGRQHHSYSRQVGVEQEAFLEVCEAVPAPEVLLLGGGVERAELAPEEVARVKLFLALRGFANVKAKRRRFLKSSYPLHVAVADNDADMVRLLVRIGADPLQKNSSGLTPEQLARKNCKRGASEDALLALGAIP
>ScrHanSHHI4161650_rbh_TGME49_266630
LKLIAAQQAFFAELDLEDRSAEKPRRAPDWPCAREGCHSIRDRADEEDAACEDTEARGGVGAPGRDDXRLXESATTASGAAAGGVAEFRGGAEEEDHFEVEDDQATWSTSSLPVVPERAEEEAHARAEAEAETRARAKEAEELAARQVRIAEAFLKAHGFADVSSKRRRFLRIIYPLHLAAVLGDAVATDALIALGADPLQKDSTGRTARDVAVKKLGATRDGRRTYAKVVRVLEDAGHCKRSSSW
>ScrHanSHHI4163502_rbh_TGME49_266630
TDDVVRVDFAALQAAIQSGSLEEQEFNLRGPAIPGLAAPLCVEAQKVVLAQEQERQAQGAHPTLLHAEAKQKVSARERSRQDEDFRHDFQRELETDKLRQEGAVAAALMDAEREWQEMRFQLDVAEVPQGRQHHSYSRQVLLLGGGVERAELAPEEVARVKLFLALRGFANVKAKRRRFLKSSYPLHVAVADNDADMVRLLVRIGADPLQKNSSGLTPEQLARKNCKRGASEDALLALGAIP
>ScrHanSHHI4168381_none_TGME49_266630
XATDTVRFDPANLGAGGRVAALDKVEETWILEQQQRQLEEELAWRRAAEEKQAALERRQAEERGDLQRREARVALQEREARARREEEEAQRQEEARREREERLLGEEAERAVWERRQREERAAAEEAARHSEVARAERDRRRRESVACFLKEHGFTGGVRGPKRNMVNTTFPLHRAAKLGDAQMVEWLLVEGAVPSQTNSSGRTADQVARKHDSQNSHSAALRALGSMGALRAGGA
>ScrHanSHHI4172064_none_TGME49_266630
XSALAPLPWDRPAAGSSLAMDLFSCTSACRPCDPATDTVRFDPANLGAGGRVAALDKVEETWILEQQQRQLEEELAWRRAAEEKQAALERRQAEERGDLQRREARALQEREARARREEEEAQRQEEARREREERLLGEEAERAVWERRQREERAAAEEAARHSEVARAERDRRRRESVACFLKEHGFTGGVRGPKRNMVNTTFPLHRAAKLGDAQMVEWLLVEGAVPSQTNSSGRTADQVARKHDSQNSHSAALRALGSMGALRAGGA
>ScrHanSHHI4174977_rbh_TGME49_266630
XLFNCGTCKLRAPQAGDVIKVDAQQIAQRQAAVLKLIAAQQAFFAELDLEDRSAEKPRRAPDWPCAREGCHSIRDRADEEDAACEDTEARGGVGAPGRDDFGSSGAAALSESATTASGAAAGGVAEFRGGAEEEDHFEVEDDQATWSTSSLPVVPERAEEEAHARAEAEAETRARAKEAEELAARQVRIAEAFLKAHGFADVSSKRRRFLRIIYPLHLAAVLGDAVATDALIALGADPLQKDSTGRTARDVAVKKLGATRDGRRTYAKVVRVLEDAGHCKRSSSW
>ScrHanSHHI4199173_none_TGME49_266630
XFSVCCWDDMRDLPRHLSVTRRAGAVRPHSVRIVLLGLVVEEEMLRRMQSAGGYCGAVPGLAAAHRPPRGAAAGPRIGGRFPLGGEGGGRGAAACGVTPGDRKPLAGAWVAGLEPDPLGLPRARGARDGGPGSEAGRPWDLRDVPLEAGRPGLFEAALLWRHALAAAPARFLSLMLAHGVRINGNRHSRPMHGAILAANNAMVTELIKQGADLNKCGRYHEAPLHVAVSRCKPLAVQLLLKGGARDDVRDQRGQTPRMLATRALDLHRKGCSRGSCQRCDERRNMCLRLCLRPEAAAAPQQSMSAQARLAAVLDRVRRRAAERTAAGPPQEAREVQSEVQSEVQSEVSEDSDLDALSDFGSEASFHSELEYATDDEPAADEPDAGSTALRASSALITTLDEGEDDDDEEEEEGDEEDEEEDMEEEDVDDDDEEDMVVIGSRRYRL
>ScrHanSHTV5000426_none_TGME49_266630
XSSHCSSQRPLALASDARDRSARLGGAVALAAMSSVVNSDGHASTNEENARQDVAATLDDDASAHNRKAWSARGVLPSDPEWEKFSTDGGDEAALPTLLKSRSRGPALDQDDDAKDPRKMADKSVEEPDHGSDAEDAEAAEKEVEGQAAAELDEEARGRAVERTKDAEFFWSAAQAALRERERREKVAAFLKAHHFSGVNDRRGWIWHDYPLHCAAKHADVEMVRMLLVSKAVRRQKDFDGRTARAVAKALNWYGSHDAVIKALKTKKHGRKAGVKAPAPVAGTPEGALPHTEAQLPEVPQNPDVQQPATAEADRVAADACTQCDSGDRPTGVADRI
>ScrHanSHTV5003302_none_TGME49_266630
XTSDATTDTVKVNVGGTLLADTAGAAQTSPKHQAAEEQLRCQKEEVKEKQLEQECEEEEEEEERRRQEAEEQQRLERERAEEQLRLERERAVEAQMEEHRLREKAELAEREAAESVAGAEATRRAEDERKRAAEEQARKEAQEKVDLFLKAKGFKTMSMPRTSCFTASYPLHVAVQENNAGLVSALLLSGADKTVKNSTGKTPLEAAEKLNKKGSHAAVMVALG
>ScrHanSHTV5005269_none_TGME49_266630
MSTPMLMTSRSCQSVHALRLDMYSLQKGQQQQLQQQQQQQDQHQQQQQQQQQQRCLPPPPLQPQQQIQPQQQTQPQWQPELPQPQPLAQPQGQFRRCRCRWCPPGGAGCSDGHAQGMSRPLTPRFDIGMGRSVTPNPSMSLPPTPRTDLLSIDTSMSASMSRVVLMGRSVAPSPSMSLPPMPLTDSLGTDAPSNCCAEHSAEHFESRASKMRRQRTGEPRKIRSFLAFAESPIEMLAADEEEETKLATNRPRDEQREAQEREEQVRRRKVAVTAFLMVHGFTGGVGGPKRSVLNTTYPLHRAAKLDNAAMVGFLLQAGADPAQKNTAGRTAAQVTRRHASDX
>ScrHanSHTV5006983_none_TGME49_266630
MDFFSCTSACRPCDLATDTVKFDAAAIGSAAAASPALERSQEEHQYPSKTSRERKCELRRPGVVARGSAAVFMDQEHEEQCRPKEQEEERARQKREAQLRREREEEGEEAEDPHRQKEQRECEERLRLEEQVRAAEEVAEEAAQGAFAEKAARRAGQDRKRKAAVAAFLKMHGFTGGVSGAKRNLMNSTYPLHRAAKTADAQMVEYLLMEGADPTQANSAGRNAAQVAQSHDSKCSHAVVLRILNSSNARRVGGA
>ScrHanSHTV5007490_rbh_TGME49_266630
RARVCWRSCAMLPTLFNCGTCKSRAPQAGDVIKVDAQQIAQRQAAVLKLIAAQQAFFAELDLEDRSAEKPRRAPDWPCTREDCHSIRDRADEEDAACEDTGARGGVGAPGRDDIGSLGADALSESAMTASVAAGGVAEFRGGSSGAAALSESATTASGAATGGVAEFRGGAEEEDNFDEEDDQATWSTSSLLVVPERADEEAHARAEAEAETRARAKEAEELAARQARIAEAFLKAHGFADVSSKRRRFLRIIYPLHLAAVLGDAVATDALIALGADPLQKDSTGRTARDVAVKKLGTTRDGRRTYAKVVRVLEDAGHCKRSSSW
>ScrHanSHTV5011107_none_TGME49_266630
XGSSALSSGSVAVGPAGRRAVFAMDLFSCTSACRPCDPATDTVRFDPANLGAGGRIAALDKVEETWILEQQQRQLEEELAWRRAAEEKQAALERRQAEERGDLQRREARARQEREARARREEEEAQRQEEARRKREERLLGEEAERAVWECRQREECAAAEEAARHSEVVRAERDRRRREAVACFLKEHGFTGGVRGPKRNMVNTTFPLHRAAKLGDAQMVEWLLVEGAVPSQTNSSGRTADQVARKHDSQNSHSAALRALGSMGALRAGGA
>ScrHanSHTV5020168_rbh_TGME49_266630
RARSRDKTLPVAAXAPPSPQMLRLSEVAFIVAPTDLPRIQNVARRDRGRSGWAPIGCSAEGPTAACAASGEYRRSGLTNGVALAGVVLAARGLARRSVHPHRRLNVKANAAGSAPVPKGDILPGVPTGRSDRRTLFRRECEVSTRNFQAALFRRYVRRYGTLEVGTLEYRSSILQALQVGDVEWLRQEIQLRGRGDWDFVFPPEKICTDGVFEGWCRSPLSLIVRPSEGFFTQQFLPRVSHNVRLQLVREALKTGICSPHFEGNYWSCPSIHAALCGDVEMLQELHQAGLDLQQLRVEWAVYDEPTFTLVHAAALYGRLKCLQWLVSTYGDGDWLDVPDAAGCTPLYYAVQAARSTAVAQFLLKSGCNPFKMNDAAGRSPLSVAIELLPGLAVDFLKMKSQPVDAWWGNPIIKFDYEGIAIDSRGTGKLLFTSELGDEVSILSLIVRSRQPALAGTPIISRLCERKWTAWARTRYFNLLTTFLLLIVPYALETLGAHDKSAELVFGLFTISTFGYLAYVWAQYLEVQSRGFLSYSAKEWNILDIIILVLCPFTALPHGFDALNWNIGPLGLESELQPAAIVLDAVLSQLMCLRLLGYLSVFEEIRIGPYLYTVFEIVYLSWQPLVFLSLVVASNALGFLLLFRYGDTGGGQDAVAELSYFDMVRKLVDWVFQPNDAFEAIGKLTLAGPAYVLYLVFVIVAVLGSFRLVQDSVNVSKVSDEEATSAKFQLLRLELIDDLEQQMMAGSPENLAELDECYAGLKDSGEYQLEARVXVVAAAGAEEAAAHDGGVDHEEQLITLKKQEPEAEADAHTCSRPAGLGNHLGSWRNEG
>ScrHanSHTV5021203_rbh_TGME49_266630
XYWRPTDDVVRVDFAALQAAIQSGSLEEQEFNLRGPAIPGLAAPLCVEAQKVVLAQEQERQAQGAHPTLLHAEAKQKVSARERSRQDEDFRHDFQRELETDKLRQEGAVAAALLDAEREWQEMRFQLDVVEVPQGRQHHSYSRQVGVEQEAFLEVCGAVPAPEVLLLGGGVERAELAPEEVARVKLFLALRGFANVKAKRRRFLKSSYPLHVAVADNDADMVRLLVRIGADPLQKNSSGLTPEQLARKNCKRGASEDALLALGAIP
>ScrHanSHTV5024612_none_TGME49_266630
MDFFSCGSACRPRDLATDTVKFDAAAMGAAAPASPALERSLEEHQRPQQDQEGEEERAAEATCRELEAQQKLIDQEYEEERLLKEQEDESARQEREAHLRREQEEEEEAEAQLRQKDQREREEHLRLEEQAHAAEEAAQRAAAEKATRRAEALRAEQDRKRRAAVAAFLKMHGFTGGVSGAKRNLMNSTYPLHRAAKTANAQMVEYLLMEGADPRQANSAGRNAAQVAQRHDSKCSHAAVLRILIKPNAGRLGGA
>ScrHanSHTV5028555_none_TGME49_266630
MADYFRPRVSTVPAPPAASSDRPLSLASDPSLAASSSSLHVTNNSFFDGSNRRWSEPGSASSSASASASHSRASAAGAPPPRVLLPKRLECESVSNVAAAGGRPSSSWTSAKAGLDASSSSCHMTNDSVFDGSSRRWSSLDESEPGSASASASASQSSDSVAGLSHNDTLQPLPGAAGRTAPSGSQMRHSASDPFFGAARPGGGSAGASGTVRGRGGAELKAFLLRNGFVSANASRHSALGRTYYPLHKAVRKNNLRIVQLLLESGVDSAQRDSAGMTPQQLAQKKNWNGSHEAVISLLAKATSDARELAAKAKPSGLALGAGSSFKMGTVQR
>ScrHanSHTV5050156_none_TGME49_266630
XGRARIEQGIFSRRSSRRLAFRTSAVMGQSESKGFETSDHTTDTVHVNVVGRTLLAGGARAAKTLPKHQAAEEQLQCQEEGVKEKQLDQERVKEEERRRQEAEEQQCLERKHSKEQLCLEHEHSVEVQAGEEQCLREEAELAEREAAERVAAEEAVRRAVSERKRTAEELVRKLAQEKVDVFLKAKGFKNVSMPRTSCFSASYPLHVAVQENNAGLVYALLQSGADKNVKNSAGKTPLEAAEKLESRAPMQQSLQPWLEEQTTSQLEGWRGVDSQ
>ScrHanSHTV5061227_rbh_TGME49_266630
HPLHMGQVLDATCMDEPGAVARSDGGRAQVKRRHAGLRRLGQEVVDAEAHPGVNRLQGPTSAPVGSEAPVPFADEFPSLLSPSHRGLKDKLHAQSAAALPKVRAAAAAEDDDRCGAVAEQSVEQFLARHGFRDINTFKFMGYGLNFAYPLHEAVKLRNVAMIQKLLQTGADPDLRDSRGRTTFEYARGIGASEAVLHVLARVSP
>ScrHanSHTV5069583_none_TGME49_266630
LKSFLGRARIEQGIFSRRSSRRLAFRTSAVMGQSESKGFETSDHTTDTVHVNVVGRTLLAGGARAAKTLPKHQAAEEQLQCQEEGVKEKQLDQERVKEEERRRQEAEEQQCLERKHSKEQLCLEHEHSVEVQAGEEQCLREEAELAEREAAERVAAEEAVRRAVSERKRTAEELVRKLAQEKVDVFLKAKGFKNVSMPRTSCFSASYPLHVAVQENNAGLVYALLQSGADKNVKNSAGKTPLEAAEKLESRAPMQQSLQPWLEEQTTSQLEGWRGVDSQ
>ScrHanSHTV5098737_rbh_TGME49_266630
XLVSALLLSGADKKVKNSTGKTPLEAAEKLNKKGSHAAVVAALG
>ScrHanSHTV5102517_rbh_TGME49_266630
PTLFNCGTCKSRAPQAGDVIKVDAQQIAQRQAAVLKLIAAQQAFFAELDLEDRSAEKPRRAPDWPCTREDCHSIRDRADEEDAACEDTGARGGVGAPGRDDIGSLGADALSESAMTASVAAGGVAEFRGGSSGAAALSESATTASGAATGGVAEFRGGAEEEDNFDEEDDQATWSTSSLLVVPERADEEAHARAEAEAETRARAKEAEELAARQARIAEAFLKAHGFADVSSKRRRFLRIIYPLHLAAVLGDAVATDALIALGADPLQKDSTGRTARDVAVKKLGTTRDGRRTYAKVVRVLEDAGHCKRSX
>ScrHanSHTV5117213_rbh_TGME49_266630
XVDFAALQAAIQSGSLEEQEFNLRGPAIPGLAAPLCVEAQKVVLAQEQERQAQGAHPTLLHAEAKQKVSARERSRQDEDFRHDFQRELETDKLRQEGAVAAALLDAEREWQEMRFQLDVVEVPQGRQHHSYSRQVGVEQEAFLEVCGAVPAPEVLLLGGGVERAELAPEEVARVKLFLALRGFANVKAKRRRFLKSSYPLHVAVADNDADMVRLLVRIGADPLQKNSSGLTPEQLARKNCKRGASEDALLALGAIP
>ScrHanSHTV5139052_none_TGME49_266630
XSSRRLAFRTSAVMGQSESKGFETSDHTTDTVHVNVVGRTLLAGGARAAKTLPKHQAAEEQLQCQEEGVKEKQLDQERVKEEERRRQEAEEQQCLERKHSKEQLCLEHEHSVEVQAGEEQCLREEAELAEREAAERVAAEEAVRRAVSERKRTAEELVRKLAQEKVDVFLKAKGFKNVSMPRTSCFSASYPLHVAVQENNAGLVYALLQSGADKNVKNSAGKTPLEAAEKLESRAPMQQSLQPWLEEQTTSQLEGWRGVDSQ
>ScrHanSHTV5142593_none_TGME49_266630
MDFFSCGSACRPRDLATDTVKFDAAAMGAAAPASPALERSLEEHQRPQQDQEGEEERGAEATCRELEAQQKLIGQEYEEERLLKEQEDESARQEREAHLRREQEEEEEAEARLRQKDQREREERLALEEQAHAAEEAAQRAAAEKATRRAEALRAEQDRKRRAAVAAFLKMHGFTGGVSGAKRNLMNSTYPLHRAAKTANAQMVEYLLMEGADPMQANSAGRNAAQVARRHDSKCSHAAVLRILSTSNARRVGGA
>ScrHanSHTV5146311_rbh_TGME49_266630
XSCAMLPTLFNCGTCKSRAPQAGDVIKVDAQQIAQRQAAVLKLIAAQQAFFAELDLEDRSAEKPRRAPDWPCTREDCHSIRDRADEEDAACEDTGARGGVGAPGRDDIGSLGADALSESAMTASVAAGGVAEFRGGSSGAAALSESATTASGAATGGVAEFRGGAEEEDNFDEEDDQATWSTSSLLVVPERADEEAHARAEAEAETRARAKEAEELAARQARIAEAFLKAHGFADVSSKRRRFLRIIYPLHLAAVLGDAVATDALIALGADPLQKDSTGRTARDVAVKKLGTTRDGRRTYAKVVRVLEDAGHCKRSSSW
>ScrHanSHTV5147154_none_TGME49_266630
QASPPAAPIIPSALPSKAPAMAPPVAPCCISAALAVGVPDEVQGTQKLPPTPGSTSSRTFQKPPPTPSTAAGSSSMSRSSTPRSKASLDTAATGTSSSGRRIRQAELKVWLVKEGFVTPNFPRISSLSSRTYYPLHTAVKQNNVRVVKTLLDLGADPFCKNSAGQSPADWARQRNWRGSYSDVLALFDGLLREAKEESELLEAKDEGRSASEVSVSRGHTGASVRSGIAL
>ScrHanSHTV5149709_none_TGME49_266630
MGQSECKGCSTSDATTDTVKVNVGGTLLADTAGAAQTSPKHQAAEEQLRCQKEEVKEKQLEQECEEEEEEEERRRQEAEEQQRLERERAEEQLRLERERAVEAQMEEHRLREKAELAEREAAESVAGAEATRRAEDERKRAAEEQARKEAQEKVDLFLKAKGFKTMSMPRTSCFTASYPLHVAVQENNAGLVSALLLSGADKKVKNSTGKTPLEAAEKLNKKGSHAAVMVALG
>ScrHanSHTV5185277_none_TGME49_266630
XHQSSLRARQRGRRGQAEEGMGQTSSSWCSGRERDAHKEFLGPSGSISSETIRVNLMEDEARPLDAEASTAMVPPLRALRAALGAKAAANGVIGGSRNAFDAARRATSKAESEARWQATKEAWEKQVMESLEKQQAAAQAEDPQADPEADERRAALAMIQEEVREDQERRAALAMFRRDADEAEKHQQQLEDGVAALQLGDTSMLDKVAEELEAHWKTLQEASKLEPCQEETRTEVDFEQTPRAPPSEEAEKEEKDEGAAGGFESAKASEDETDKENRSPVGKEQSASSGKSEPSVTSAEAVKAFLAQHGFREVNGKRRRRMRNIFPLHVAVELGDAKMVALLLEARADTSSRNSSGLTALELAHRRGDAECSNVFETFKVGHGGVVEAGPSQGCGPPASPTAPVCXMMAEYVELGRQLREAKPITSAAIFRDDDMAISRW
>ScrHanSHTV5199828_rbh_TGME49_266630
XPFWLKSPQSRQDPPRGCRAPPSPQMLRLSEVAFIVAPTDLPRIQNVARRDRGRSGWAPIGCSAEGPTAACAASGEYRRSGLTNGVALAGVVLAARGLARRSVHPHRRLNVKANAAGSAPVPKGDILPGVPTGRSDRRTLFRRECEVSTRNFQAALFRRYVRRYGTLEVGTLEYRSSILQALQVGDVEWLRQEIQLRGRGDWDFVFPPEKICTDGVFEGWCRSPLSLIVRPSEGFFTQQFLPRVSHNVRLQLVREALKTGICSPHFEGNYWSCPSIHAALCGDVEMLQELHQAGLDLQQLRVEWAVYDEPTFTLVHAAALYGRLKCLQWLVSTYGDGDWLDVPDAAGCTPLYYAVQAARSTAVAQFLLKSGCNPFKMNDAAGRSPLSVAIELLPGLAVDFLKMKSQPVDAWWGNPIIKFDYEGIAIDSRGTGKLLFTSELGDEVSILSLIVRSRQPALAGTPIISRLCERKWTAWARTRYFNLLTTFLLLIVPYALETLGAHDKSAELVFGLFTISTFGYLAYVWAQYLEVQSRGFLSYSAKEWNILDIIILVLCPFTALPHGFDALNWNIGPLGLESELQPAAIVLDAVLSQLMCLRLLGYLSVFEEIRIGPYLYTVFEIVYLSWQPLVFLSLVVASNALGFLLLFRYGDTGGGQDAVAELSYFDMVRKLVDWVFQPNDAFEAIGKLTLAGPAYVLYLVFVIVAVLGSFRLVQDSVNVSKVSDEEATSAKFQLLRLELIDDLEQQMMAGSPENLAELDECYAGLKDSGEYQLEARVXVVAAAGAEEAAAHDGGVDHEEQLITLKKQEPEAEADAHTCSRPAGLGNHLGSWRNEG
>ScrTroCCMP3099034525_rbh_TGME49_266630
XCLCCEGHEGSVERGYELGGALTEVWSVQASESEEDCTGSGKVDACRGQQSEKGLVARVVETPSTSTSASTPAAKTVITASSSPRTYVSTSSSTTAKTDAVVKQYREAKNARDRVANFLRSHGYGGVNARRRRLWRSSYPLHCAVKHNDVEVLRLLLQFGADPMQRNSSKRTPFEEAERRDSRGSHRKVLSLLRNAGGGQTRHAADAFCMTGFVPEALNPQVSEWETFMSRLAKDPLVSRRRLEAVTQQX
>ScrTroCCMP3099055130_rbh_TGME49_266630
XDAQMVEWLLQEGADPLQTNSAGRTAAQVARKHESKGSHSAVLRVLAASVGQGAAARAAGA
>ScrTroCCMP3099063129_none_TGME49_266630
FGSRIEKARALLRIVCSPTSPCPMFAPQRGSQRTVVEVTTSEAVKPLSGLRPCGSKSSMSAAVPISRSRSTASSSSPASTASTPSTAGTTSSTAGRRRARLIQVQRFLEANEFATVHSMREMSFGRKCYPLHEAVRQKNARMVAWLLEFGAKPEVKNSAGLTPEQYARRKNKWGSHXEVLRX
>ScrTroCCMP3099075342_rbh_TGME49_266630
MFSCCCTPEGVNGLPDPNSATDIDVLGAAPQFTKSFKSTAFSASPGGTKSFRSVEEETVETWTYDPSECSSFSPIDALASPESLREETPASSPCTIRSEGRKVVLCDSIVKSLNQLADAVARATPRDQLNAELATLVAPFVQQVANTHRCSEREAIRAINCLLIDSGFMEVEFVRQRSDGPVMHQARPAAGDDVVDNFSEEEEDEEVEVLAESERSMRMQRLRCFLASNGFRSVNAPKSAGIGPLGRHLTYPLHAAVKANDCRIVEALLWAGSDPTKRDSQRLTPLEYGYRLNRSGSHGAVVDTLAQAMATPRRLPAPVVASATCGAWPAHGGINVGAQVGVGANDGSTAX
>ScrTroCCMP3099089647_rbh_TGME49_266630
XFVFCCSAENIDEEPAQESATNAKLATTKSFRSADDETIEVWQYDHSDCSSRPKIDALTSLACRRETTLISSSGGIRVELPKIVLGDDFVGALNQLAEAVVQVTPKEQLNAELARRATPIVQEVAKTYCCSERDAVGVVNRILIDGGFMEAASLQQSVEGSAMNQARPANSDALANSSEIDLAEKEDRETDMEEDEVDENERSMRMQRLRCFMASNGFRSVNVPKVAGIGVFGRRFTYPLHAAVRANNLDVVEALLWAGSDPKKRDSQCLTPLEVGRRLDRSGSHRAVVDALSAATAKPCGQPAATVASSMGGA
>ScrTroCCMP3099109293_rbh_TGME49_266630
MFACASCRQAAASTCASFGGASSDVVKVDFAALCKAIQEAEATEVGTSIPTAPVCVQDEQPSSPTGIVSIDEISTASGSTAGAEEDDVYRRRQDKDVATAREDGKAADDEDELYRQRQDIAVAAAVENGKAVADADEVYRQRQDVAVAVALEDAKREWEMLTFQTADAAEQTTRHAVEQFQPLSEDRAVDSPRLEKCSPAGFVDAKEGMLLTSEAPPRQRDLKPEELTPEDKAKVQSFLALRGFASITSGRRRFLKTNYPLHAAVAANDADLIRLLLRAGADPWRKNSSGLTPRQLAQKSCRRGX
>ScrTroCCMP3099121452_rbh_TGME49_266630
XSSCRLSSEPQDVIKVDVNRMAERQAAAERLIAAQQQFLEDLQLDMDNRPPEAPAKVEGLPAIAPAKVIGWRESSPDRGRQEALRDDRLMVAAAAPVAVEKPRAAAPVLTEEEEAALEREAEQARARVAAEVERRQREEEAELERQRAKEEARLAEQARRAEEERLKLADEFLRAHGFKDVATPKRQCLIRSGYALHVAARLGDPNVTMGLLAKGADPAQKDSSGRTPAQVALQKVNSSRDDRKSYAKVLQVLEQATA
>ScrTroCCMP3099121789_rbh_TGME49_266630
XSSCRLSSEPQDVIKVDVNRMAERQAAAERLIAAQQQFLEDLQLDMDNRPPEAPAKVEGLPAIAPAKVIGWRESSPDRGRQEALRDDRLMVAAAAPVAVEKPRAAAPVLTEEEEAALEREAEQARARVAAEVERRQREEEAELERQRAKEEASRLAEQARRAEEERLKLADEFLRAHGFKDVATPKRQCLIRSGYALHVAARLGDPNVTMGLLAKGADPAQKDSSGRTPAQVALQKVNSSRDDRKSYAKVLQVLEQA
>ScrTroCCMP3099137310_rbh_TGME49_266630
XCCEGHEGSVERGYELGGALTEVWSVQASESEEDCTGSGKVDACRGQQSEKGLVARVVETPSTSTSASTPAAKTVITASSSPRTYVSTSSSTTAKTDAVVKQYREAKNARDRVANFLRSHGYGGVNARRRRLWRSSYPLHCAVKHNDVEVLRLLLQFGADPMQRNSSKRTPFEEAERRDSRGSHRKVLSLLRNAGGGQTRHAADAFCMTGFVPEALNPQVSEWETFMSRLAKDPLVSRRRLEAVTQQSX
>ScrTroCCMP3099151130_rbh_TGME49_266630
XAAIAAAPAAGEPPASGSLASTPRISPEASRFGPAGTAPSVVAXLYALQHDVGNNNLAAGGGQFRNGVVSPSAASSSLASSRGQAAEWVRQRQLQAAARAAARSQNQSFMTGSAASDRALTTWLRQHNFFNVNSEKKSLMKTVYPLHAAVEDNDPTMIKLLLLAGAKPTKLDQSGRTPYQLAERRNKRGSHDQVITALSGAKGALPGDVVEAGPTHSFFSX
>ScrTroCCMP3099175827_rbh_TGME49_266630
XRLKAPGRKDIHPTNSCAPLQQIFNVRILLQAENIDEEPAQESATNAKLATTKSFRSADDETIEVWQYDHSDCSSRPKIDALTSLACRRETTLISSSGGIRVELPKIVLGDDFVGALNQLAEAVVQVTPKEQLNAELARRATPIVQEVAKTYCCSERDAVGVVNRILIDGGFMEAASLQQSVEGSAMNQARPANSDALANSSEIDLAEKEDRETDMEEDEVDENERSMRMQRLRCFMASNGFRSVNVPKVAGIGVFGRRFTYPLHAAVRANNLDVVEALLWAGSDPKKRDSQCLTPLEVGRRLDRSGSHRAVVDALSAATAKPCGQPAATVASSMGGANPFKRRRCGVTGHTVGVVCAATAAAAAAAA
>ScrTroCCMP3099220689_rbh_TGME49_266630
GHEGSVERGYELGGALTEVWSVQASESEEDCTGSGKVDACRGQQSEKGLVARVVETPSTSTSASTPAAKTVITASSSPRTYVSTSSSTTAKTDAVVKQYREAKNARDRVANFLRSHGYGGVNARRRRLWRSSYPLHCAVKHNDVEVLRLLLQFGADPMQRNSSKRTPFEEAERRDSRGSHRKVLSLLRNAGGGQTRHAADAFCMTGFVPEALNPQVSEWETFMSRLAKDPLVSRRRLEAVTQQSSGTLAAPDDDRSLASX
>ScrTroCCMP3099221656_rbh_TGME49_266630
XQDVIKVDVNRMAERQAAAERLIAAQQQFLEDLQLDMDNRPPEAPAKVEGLPAIAPAKVIGWRESSPDRGRQEALRDDRLMVAAAAPVAVEKPRAAAPVLTEEEEAALEREAEQARARVAAEVERRQREEEAELERQRAKEEARLAEQARRAEEERLKLADEFLRAHGFKDVATPKRQCLIRSGYALHVAARLGDPNVTMGLLAKGADPAQKDSSGRTPAQVALQKVNSSRDDRKSYAKVLQVLEQATASKYAGAGA
>ScrTroCCMP3099250168_rbh_TGME49_266630
XAAAPAAGEPPASGSLASTPRISPEASRFGPAGTAPSVVASTLSSTMLANNNLAAGGGQFRNGVVSPSAASSSLASSRGQAAEWVRQRQLQAAARAAARSQNQSFMTGSAASDRALTTWLRQHNFFNVNSEKKSLMKTVYPLHAAVEDNDPTMIKLLLLAGAKPTKLDQSGRTPYQLAERRNKRGSHDQVITALSGAKGALPGDVVEAGPTHSFFSNSTAAS
>ScrTroCCMP3099278591_rbh_TGME49_266630
XAVVDRQGDQCQRPYGRHAGLRRLSRGRQSTAXALSGVARAPQGKPYPRLLANMRLEQKMKPSGATARSPQEDEEQRGVGAFDRTLVPETAEEFLVHYGFRHVNELKFEGNVGLNYTYALHKAVKLGDADMILKLLQAGADPYQTDSKGRTP
>ScrTroCCMP3099286609_rbh_TGME49_266630
XCTPEGVNGLPDPNSATDIDVLGAAPXIYEVVQVNRVQRLMSFRSVEEETVETWTYDPSECSSFSPIDALASPESLREETPASSPCTIRSEGRKVVLCDSIVKSLNQLADAVARATPRDQLNAELATLVAPFVQQVANTHRCSEREAIRAINCLLIDSGFMEVEFVRQRSDGPVMHQARPAAGDDVVDNFSEEEEDEEVEVLAESERSMRMQRLRCFLASNGFRSVNAPKSAGIGPLGRHLTYPLHAAVKANDCRIVEALLWAGSDPTKRDSQRLTPLEYGYRLNRSGSHGAVVDTLAQAMATPRRLPAPVVASAT
>SteCoe017145_rbh_TGME49_266630
MKKRWGLIEFQSACNKTRDSISQKSFKDLAQNDKKHQILRALNEISNLSNYHIRFFPYDQPKTIKRLRKCIPPRIWEKPLSRIFFFEYWKGLETTSPGSFLKDSMLRYIYGVNECSNDLKSYPLHCSVFNSDLYRIHKLCVGEDPNYMFTDIDKVDDLGNTPLMLAVKLRKHEEALVLVDHGADPKYRKTSDTLSPIELALGMQDRKMLKILITGYLRRVREKWLNHIDEFIEALERMKDFSLTMRWECKSSIIPFVKRFTPSDVYQIYKRGTNVRVDLTLIGWESLKTLRGNISLLFKGHKKKLVIFDHVTGIKRDFDTEPSEAMIENTIEKLLKGKKFSNEIQVNDVNIIPDKNWRGETQTEIINNWKCKKKKLTCSIEIDREKRQVVYDKNIEKFKNFEEYFEYVTNVSSFNERPLPSQTVIEPKMVKHYSKQLNASLWTCEDFPLTLKDFFPLLELLASFSKNAQYLCAFFHQGCLDDDDFPVKALIPVYASVKLLVHLDSVTMIAPDFRYFSFPKNEEKRSEDTTGKLGDWSSEFLYKCEVSYSDDDNLIEAQEIFLSLKSLDATPLLTDTSVEIEDPVEEEMPDISILEYHHKLPPPKVYNRNSLPNTILKRGELFKKVKIYAMNYERISKNDADVVL
>StrAcuSPMC142019413_rbh_TGME49_266630
LSITQIVQPVPKATYLVLFHVLSGADPRRRSSSGRTPLELALIFAEDELGCIAALRRAEADASARACLLIQSAPALVHKVATGVSHESSDPLLAESAGRSTLKPSPQMVSSGASLASLGVSLQKQGQPADEAKGAAVVMRKQTLILDADVLSKVAAQIPESPCSAADIQGQILPKQSVNCACGPDDPMEGSVAVATAPSTTLCCGDDGESDGASEQGRWESKRGNGGRGLARNGFRPKARSVEEEMATLVLFHQSLQSDGGACLRGAQDSRSTVLPEKEGGTAAKKRTVMLDFADPFASKA*
>SymGor001374_rbh_TGME49_266630
MCQQPQESATIAISGVQRKMDKIVSKHQRELTDARQQIGLFLKANKFPNGDTNGKKGVIFVTFPLHEAVKQNNAYMTSKLLLFGADPTLRDTWGRTAYDYAKGKATHDQILKVFQLSGHSPSAPLHKRCLSQLQRHPPPRGFEDFFAKLARDPLVQVPNCEAQWLEELGAKGLRKLKAKDAKV
>SymGor004766_rbh_TGME49_266630
MCQSPPESATIAITGVQRKMNKIVSKHQRELNKARQQIGLFLKANKFPNGDTNGKKGVIFVTFPLHEAVKQNNAYMTSKLLLFGADPTLRDTWGRTAYDYAKGKATHDQILKARRIRQPLEHRKPGEWD
>SymGor006740_rbh_TGME49_266630
MSQFAFEQRGGRCKLLLEGAPFRVCSADEVRAWEETRSAKVQRALEAKEREQAKQQDDWMRVTAFLDFHKFRTDDLNVPKVSCWGFKKSYPLHQAMKEENWPVVAALISFGANPKLKDSCGKIAQDYVKHVKVSLSGTVFGGRCG
>SymGor006742_rbh_TGME49_266630
MCQSPPESATIAITGVQRKMDKIVSKHQRELTDARQQIGLFLKANKFPNGDTNGKKGVIFVTFPLHEAVKQNNAYMTSKLLLFGADPTLRDTWGRTAYDYAKGKATHDQILKAEP
>SymGor017438_rbh_TGME49_266630
MLSLFLGPCLSPHPPHEAEGLLEPQEEIEPPFLDSKLKRRVSFQEEETGVQSFTSRTEIAPESSPDSTVGSDARSVRSNGRLGLADRVVRKHQKNYLQARLHVVTFLESNGFKEIDVNCKKSKSFGLIRTYPLHEATKQENAYVVFWLLYLGADPFLKDSSGTEHDESLASYVPRKLAMEMK
>SymGor025929_rbh_TGME49_266630
PPNVEMFTRSRFGLAWAVLAMNTVEGRADPVPHVPYVEDAAWEGWEGLEQNGAMATRRVRHKQEWRRNQQETRLQDFFSPHEVTVDTVNMPLRPQRSARSALWSIFTFSSAEKLWPLHVAARAHNLEMVRRLLKMCADPLQKSSSGRTALDMMTLVPIKDTDRCPSNADQIRLLLTNNLSITSASSLRGTKPP
>SymMic009114_rbh_TGME49_266630
MPLCNDVFHQRGGRCKVLEEDETEQCSAERLAGWKCKQEQERSRRHQQIQVQQSNLQKAKSEVREFLHRRGIRSDSFDVNVAKNSCWGLCRTYPLHLAAKERDWHMVRLLLFFGADPAQRDSLGRTPYDFMGPLIRAEEEGFDRPQVQEEVPPHASSATGQVQSWTTESTKKDGPPVTSYRRHIYLDMGANWANTLRLYSDLSQSPHRDSAWEVYAFEANPLIQPYVNKFVSFLNGKGPKPPVLIPPAGSNGHLNDLAKRFHCRKKTTDSTRECMVKLFEPQIHALKVEPELSSLQLIHSRMREAAAPPPTAEESRYTFIPAAVGSEDGELKMTDNTARTVLIRGGFGAGNAKKDTSREYHIPMVDVVRWMIDSFRESDYIVVKMDVEGAEHGILSGLLDHGKLGLIDILAFECHAAKTSPACKKLNRRLDKAAAVSKTKILREASGYQGWDHFSTPDRYYPLDPRVGRPQSNG
>SymMic010199_rbh_TGME49_266630
MDERPDRNARELPGSLEELGIPDLLGKQDKSISLQDRNAEEGLVGWVVFMGHDSAALCDGMGPDSFCSAGYPFQAFEALEPGTHGLDGLAITDLLGFSPFLETAATFEAARKAAYREQLELPSRPRSAPLEEEIVNVLREEAFRMDPREKDIFAFQAAAVAPPRSPSPFMGEGDLQRQRALFGLAPARALQDRYTPPPTQAQLSWLKECTALPRIRQSPAVRAFDPINRPISAPPAPESSPEGDQVTLCTAFHHQRVGFLEKRGCDPLYRHFWEMKKGQNAGPCSTDTDICKGALAGFEVNLPKRSPITGPAAQGKGLGATGFSTAYGHADSVNGPFDIMGQSQSLTAPCCATRERLNSDFKVSGSTSPLLTVSSLKYKTGESTDEWADDVEAGSPSLAEAETAPESECQLASGTVQTEPSGGCCAEETDRCCQRRLVTFQADEPPTTAPQMAALRQKPATPRFPESPSHDGIQSSLRSDGGPLRLHGMFSSSQVSQDHRKHRSQTQSEPPIRVRDGSSESIMVCRHGCCRAFRPDGVAKTDRLVHIIRRERQTHKRVLDFLAEHGFKGVNDSRRQSLGYPRWFPLHAAVSQYDAEMVRMLLRMGADPSRRNGNGLTAGELALRQTKKGERRAFDVLADGQWQQQGWQPHSSAEWWQRPYDDGSSSWPWQRDQAWSSYSGAGWGAYGYGSWQRQPWTPWSDGVGRDAAWGRDSSGQPKSSSQESRTAGGPEVSSGGGETEQQHATARRQSTSTMEDESWQGAEHPGSVDEDQVSSTKSQQPPKSGKDFIPEFDGTTPMREYQRRVQLFQVSTTIDPCYRAQKLMEKLTGTAWLATESIPLESLKHAEGVQRLLDHLWKELEPLEFLRTFQTLADFYKSFRRHKGQEFVAYDMEFRRHGQRLEEIGAGLTGVTKAYWFLEKAGLSPELRKQVVAAAGGQYDYTKLRSAVMAIVPQVHREEDGTSNHHGGGGTAPRQWRKSPAKVHATIEDEGDASKEEASQDDEADMVPELLEEELHVLLTQAARKRAQVERARGFGASAGGGGKGGGKTESPDARAKRIAELKQRMPCSACKARGHTRYGHWHGDQECPYYQAPKSGKPVMAVVAEELSDSDEDYGPDPSEIFLAYGGQEYWCASAVTADETEVQHQLLALSDTCCARSVAGEKWASQHMSHLHQIGLDAYIVDEERPFRFGAGPRIMSKYSMVFPLNIPNASKIPWLRVSVVQQDVPLLLSKTALKGLGACLDLGQAKVTFTRLRTERQLVETSSGLCGFMINEMCNSVVEQPSFPPQAMIEGELEISEDSEKDDEGVCSSEMSGCKSSEECHVEAVQGDDCESFAKGLLEREDFSYESLEQLVELLPHMRIDKQRDINRPKKDHVKGIMAGLWTHGGFHGVSRASHQYALTVQYINRFMARQVDHHWTSFVVLKNVRTNLHRDVHNARGSLSASVSFGSFEGGMLWVADPNVSRDDPDFAVKKNRRGTYVKGRNVSTNRAPRLLDPKVEHATQGWVGTRWYISCFTSRGEEAMDGAMLVSGKHEMASKYTTPKKKDELVNAIQARTSLAREELKKHDCERLRQIWSLVKPKKPEAPLPVGWKKLDLAGLRDLYANVVRPDLDRADDGHLARWKRAQIVTDLDMWEKEVMADQPEEDLFSESPLCGICKIPMVTRTNRINKEDFWGCVRFPLCRETLPMTYGGHPTKVVQQALAEEAKTHAWMGTKGTGRGYPRVKSEKTEHRRPSTLSNEPRGVSSDGSWVRAGAIPIEESSEGEEDEATINTNLTAEEMQMIKEMRLAKADEKK
>SymMic034964_rbh_TGME49_266630
MSLANHEFHQRGGRCKLMEEDEAVQCSADQLARWEAKQKQEWGEMYQKVRVQQANLQKARTQVDMFLQRHGIHSNSFDVNVPKKSFGGLCRTYPLHLAAKKRDWHMIRLLLHFGANPMQRDSRGRPIIVFADEASAEQQVAIIKERDLSWPMSEHPTCSAGYRRAARFTSGPLWMHEALDGFSHILLMDTEFVLSHPVPWDPLRYMFEQNSDLAYWQTHYERTWNRTVYLTEVSKEFMHGRNLMPQVPELVSYWWDESEVPGGSFPVNIYGCLFGGSMSFFRSSLYQSYFEELDSWPGFDEYCWSPQSILAIAAAFFLNDNFITEIWVYGRHQNSSKTPEEGWNDSKRGILPESQRPSAHLKASGE
>SymMic035582_rbh_TGME49_266630
MMADDGFDTPPMSPPMSPKSCASTITLDLLEEMCDTEQITESFALHGKAKQLRREKLLRFLKKHGFAQDVNEPRLPGCTAWFTTKKEIVYPIHVAAQLGDCQTIRALLAEGADPAKKTSKGRTAADFIKECTGPRREEAARMLRA
>SymMic039421_rbh_TGME49_266630
MSAAAMDAAVSKGPSLQDADEKCMEQKVDLLLVKFEAFSQQQQQLLHDLVQRLSAAPSPEIVHRPKRMSQQLVIPEKGHGPTRNRQRLSVDMNPDQSASSAASIVPTHSTSSEWRPEEGHLAHGRVPKKVEHGLEGPSSAVRPDLFLSGDARPDESWSMLANLKSPMHPDQDLDDAPDEICPTGSGRRISLPQRGVSRSTATSTPTALDDEMDFALSFTTQESEADYSDVDAVLGEEMGEFEGGGLPEEPLMRKVNSTSSFRKHAVRARRERIRAARHQVIVDFLRRNNFGGVNAPRSRLGFRLLSESVYPLHIAAQQGDAHMVQELLREKADPEKRSSSGRTAVDMARAANHFGSHCMVLEILSGRWNTMSFRDLRVRSREANLSAVCLQCGMQILRNQSSKAKNAKSVSVMSGASLLTPSRSSAPLAAAWHDEIRSRQQSVVQQPLTDANHSASVADGD
>SymSpeCY103010348_rbh_TGME49_266630
MQTAERLMDLLGWRFSKKPAKRLSMAKSFDALGVVFDMEYSQSCRIVVRNKPSRVEQIRNDIDMILQSGRFSTAAAMSLRGRLQFAESQTFGRAVMLHMRTCHQRAVGCVNGNMLTDSMMSELLWAKQFVLSCPPRILKGHVHGDRVLIFTDACLEDSNQIAGVGMVAYVWRGSKVAHKFFFSEKVPPGLLKHLQRDTPRVIAALELMAAVMAIGCLSHHLNAVRAFLFIDNEAARANLISMTSPVLVQAELLKELYQLAAKTSLFMWVSRVPSSKRSFWFHSTYPLHEAVKQGDAYITSKLLLFGADPSLKDMWGRSAYDYAMKPGHRGHRDDDIISILAHHRNEQPEFFANLEQDPLVQVGSREAHWLILRGKRRVVLVVENLLKLGATLASQSCPRFNAAVQGTASRGSALPTMQGVVSLSVSSEFMRTDFSLCRRWSFSKNDERPSFNWRTPLAKQRGVALKDFQGTPIDETWLME
>Sym_C1023199_rbh_TGME49_266630
LEGAPFRVCSADEVRAWEETRSAKVQRALEAKEREQAKQQDDWMRVTAFLDFHKFRTDDLNVPKVSCWGFKKSYPLHQAMKEENWPVVAALISFGANPKLKDSCGKIAQDYVKHVKVSLSELCLGADVGESRVQNCX
>Sym_C1026399_rbh_TGME49_266630
PVTPHPKSCAMVEFTFEQIGGRCKLVTGPAMVRCSEEEMEAWRAIREAKATEEQLKEAKRQHRLQKEKNKVRDFLAKNHFDAEDVNAPKVSMCGMMRSYPLHQAAKERDWAIINLLLKFGADKSKRDGYGKKPFDYTVSRTFL
>Sym_C1028969_rbh_TGME49_266630
GVAIALRSFREAMVIQLCVCESWKPEVEAVDDAPGFPGDCQFDVKVSSKPEFILSDDIPSFDGNNKKGQGEDEGVIHTVGFETRQKRRKTRQELVQRFLQFYGFPDLDTPKSVRRESGEEEVYPLHMAAELGDVAVLGALLLAHVDPDQRSSWDRTAYELAVLNNRNRSHFEAIECLRSRDKWSGQMSWTIPKLSVHEFKKMLKESQLNEPSEPSELSELNESQLP
>Sym_C1052279_rbh_TGME49_266630
QQPQESATIAISGVQRKMDKIVSKHQRELTDARQQIGLFLKANKFPNGDTNGKKGVIFVTFPLHEAVKQNNAYMTSKLLLFGADPTLRDTWGRTAYDYAKGKATHDQILKVFQLSGHSPSAPLHKRCLSQLQRHPPPRGFEDFFAKLARDPLVQVPNCDAQWLEELGAKGLRKLKAKDAKV
>Sym_C1065758_rbh_TGME49_266630
XHPKSCAMVEFTFEQIGGRCKLVTGPAMVRCSEEEMEAWRAIREAKATEEQLKEAKRQHRLQKEKNKVRDFLAKNHFDAEDVNAPKVSMCGMMRSYPLHQAAKERDWAIINLLLKFGADKSKRDGYGKKPFDYTVSRX
>Sym_C1069788_rbh_TGME49_266630
VIQLCVCESWKPEVEAVDDAPGFPGDCQFDVKVSSKPEFILSDDIPSFDGNNKKGQGEDEGVIHTVGFETRQKRVIDAWIAGIVGRRGXELVQRFLQFYGFPDLDTPKSVRRESGEEEVYPLHMAAELGDVAVLGALLLAHVDPDQRSSWDRTAYELAVLNNRNRSHFEAIECLRSRDKWSGQMSWTIPKLSVHEFKKMLKESQLNEPSEPSELSELNESQLP
>Sym_C1071457_rbh_TGME49_266630
ALHVASQSDDVDAILEELENGANPEARDGKGRVPYYLCTTQAAREAFRRWRGANEDAWDWTAAQVPEGITQETEQRKKDKEKEKRKKQKEKQKVNKAKAKX
>Sym_D1a031578_rbh_TGME49_266630
GFTTPPMSPKSCASTITLDLLEEMCETDQITESFALQGKVKQLRREKLLRFLKKHGFAQDVNEPRAPGCTAWFTTKKEVVYPIHVAAQLGDCQTIRALLAEGADPTKKTSKGRTAADFVKECTGPRREEAGRMLGA
>Sym_D1a040099_rbh_TGME49_266630
MASKVPAGTQEKHVYLQDFLRKHQFEDVHQPRVVASCLPFGRKEVLYPVHLAVKLGDAFALQAIIEAGADTTKRTSKGKSCVDLALNANKKGSHHLVLSELTAGLRMVAV
>Sym_Mf125fA3031596_none_TGME49_266630
XSRAIGSVPSVPMDTEQQAQTCCESGMFSCKACSLSDPAACTVKVDPTCIVQKRSEKEEPEQDRRAEREDREERERAEKERRAKEEADRIDELAVARQKERKQTLLLEELAKKKREEEVQRLKKAAVLAAVERDIRRREEDMRWEAEAEERAQRAERERLEEEASRMAKEQADAVRLSEFLTSKGYGQNVNGKRKTFRKFYYPLHDAVALNDSDLVRVLLEARADPSVRSSSGKTPLQRAVKWNTTGKLYEVCELLKAAEDVLGARQSTATTSTAASSTALAN
