# Supplementary material for: Molecular characterization of the conoid complex in Toxoplasma reveals its conservation in all apicomplexans, including Plasmodium species
Source: PLoS Biol. 2021 Mar 11;19(3):e3001081. doi: 10.1371/journal.pbio.3001081 (PMC7951837; doi:10.1371/journal.pbio.3001081)
Supplement: S1 Data — Files are named according to the T. gondii apical protein query. The sequence headers comprise the protein identifiers in our in-house proteome database for the SAR clade (Methods), starting with an abbreviation for the species strain (see S3 Table). The headers furthermore contain either the descriptor “self,” indicating that this sequence is the original T. gondii query, or “rbh,” indicating that it has the original T. gondii query as its best T. gondii hit in a BLASTp search, or “none,” indicating that it has no BLASTp hit in T. gondii (see Methods). For sequences of P. falciparum 3D7, the header also indicates by which P. falciparum IT sequence it was gathered and if it was gathered via reciprocal best BLAST hits (“rbh”) or via unidirectional best BLAST (“bh”). The latter is only the case for the putative orthologue of T. gondii’s TGME49_219070 (see also S4 Table). (GZ) [file pbio.3001081.s005.gz › TGME49_conoid_proteins_putative_orthologs/TGME49_295420.fa]

>BesBesBbGer1001131_rbh_TGME49_295420
MKVPEKSSFIFGKARQSLLLPRDFNAGGQSKSPIRWMTVDFVSTAEAEKLEVDVHAFLFTHDGEYIDCIFYKNPTLAGKGVRLQGTTLYLDLYALPARAGFVVVTLAVYSGGTLTDLTKCCTQVRAYIPKDPLAASKPASAGSFPSPTDHWEAILATMDITASVIGQAADAKGMLNCLLVEEDGSWFLKALLQPVAAFTPHALIESAQRATRRYRFAVAHDKDTFAVPLGELLEAAQEGKQMRLERDTGEVDDAELDMQLGEFERLQGLDGAGSPSARYRGNQKGADDTRRGIFDRFGGKRDDETASAGGGSTPSRLPRDLSVGESDDEGSGGRTAASARRDPTQKGRSGGSLGTDDDDMDEHQRQLEELQKQGTLDILREFMEPSEMGAGSTEGAETDSRESSLNGFGFERTRFGAGASGRGKGDLTGSGRRVSWDDISESDRARLLSVRDSRLRELVDEKFQKDREWTEGVNRRLEMLERGLADVTRAVQQVADGTKEMNVKVQKWFAVTAAQLDKLQRGDGAPGPDPNFLASLETRLHSMERDAEERADNRGSVGRQLRDIDHRMTIGERYQQQISQTLAELKIQLAGVERRLGGITPASTGEKPAVPQLVVDEIVVADGRSRWSHPLLTEDEEEEGDETEQEEAQTPRRPWRCCYCCAKKPASRASREACAGSAGHEGTPSGRATRGLSDSGDAGSRSKDLPELLSTTEAVLKKAEKIDRYGEELGDLIRCLASSTAPDGLKGLNSIERKLLAFAGTPQTFEALHTFESALDRLRVTGAGLPDSPALY
>CycCayNF1C8005562_rbh_TGME49_295420
MVRTGGDAADFVYGLSLSSLQPPEQAEEDEDTPLRFISVQLHLPEPSKGFDIDIHAFLFEVDGTYVDCVFYKNPQLAGKSVRILQQEQELLVDLRYVPKRCSFIVCTLAIYSGGTVAQLGESTVQLSALVPRMDVGEGMESPHIPCGQIPPSSSDFYEWVCLGVLPLKARNMHGEECSMMLCLLSHHGGYWYFKPVLKPVSAFTPQGLIEPAQEYVVRHAAGLNEGRCGMELGALLNAGRQGVRVEFELTDTEESAIAEAAGAKELRASDVKSWAGGSGVPSEAEGEGQRWLPLKERGEALGARAQRIDGRITKADGERRKLSMAVVGKDAASRKMRARRRASSEDGFADLAGGLGDKGDRKGDLPMKYVNVGEEPMGEDSFGKGSRGEESTLKRGGVRYRKSSQDTQLDLTRKVPCDEPSGSPTRGRNGGPRQGTSTAPEGEQERARNLRWKSRTNYQWARERAENFSKAAKLTGPKSNLVFLWLCTYRGGIKAESLFASYPPEGGYHAGELHRVNADGEQELESAAAHGCPCTGAWKESVDRRLESLERAVESMSADIHTVAAATSEMQNNNKLYIQELRDKFIELKNDVATDIESAVARPLKGVHLRLEKLEANESADAKQLAEQQKKLWEVDRMVTLAERNWHLVSQSLSELRIQLAGFEQRIVQGPFSPGPTVPATDQEKGLPVSLQPTTCISNQKLHEAGFFEVLGNTLAGQASDTEGQDSTKAQGHSEFASKALAELGRMQDHAAAFGACLRQLASGTAPDGLKGLNPIERRVLSFAGTPKVFSALHELERAIDAINLHGTGASGTRLY
>Cys_WienI000610_rbh_TGME49_295420
MQALRKSTFIFGKARPSLILPRERNEGEKDDSDRSPIRWITVDFVSTPEVEKLEVDVHAFIFTHDGEYIDCVFYKNPVLAGKSVRLQGTTLYIDLHTLPARAGFIVITLAVYSGGTLASLTKCSTQVQAYIPKDLSEDPAATSAVGLAAGSFPSPEDHWEAVLATMDITNSVIGGAPDAKGLLNCLLAEEEGNWFLKVLLQPVAAFTPHALIESAQRAVRHYQHAVDNDQNTWSVPLGDLLDAALQGKETKLEPAEEGADYDSQV
>Cys_WienI009837_rbh_TGME49_295420
MAGEGDRGSNRSSVEGEDGFEGHRGFFERLNQNRDGSDGDDEDFALEGGTRGRGRGRGAHGEGEQDGPGKLKGLERFEKKPSEDVDYRQGRRWARPEKVGEGEEELDEKDYGYGGEGNVRAAGGRYGAGGEGKATGEDGDQDGDGEGEEDDDSFFGGPWGRRLHDHEQTGDHEHTGDDSDSHGEGRWGGERYPGGGGRGGDGDVGSSSRSGASDSDWSGLGELWNTTTTTEGGSSEIGRGKSRGALGVALGFKEGRGDPGEDSGASGKKGKRSPFDSSFSSSSAFDRRKSRVAFLNHPDGADSHTVGDQGGEAMKTEKSSRFNGKGEAGAEEGGAKEKETQWRSQIEERLEQLEKGLTGITRAVQQVANGTKEMNDKMQDWFSMIGGKLSRLQSDVDMQRNLRGGSGGSDFGTTGAEPHGQESVNRRLQDLSRLMTMGERSQQQISQSITELKSQLAGFERRLPPSMIPVDEGKRPANPDLVVDEIIVRGQGRHRSSPSYTETTTVEDGGEDDDDEGDDGRDHDERSSPMDTSSRRCCCCCCCCCPCCKKSSQQPQDSSSCCPCMAMLSQQRQNPAHQKELYGDHNSADRRLLLSDVKARIETVLRNVEKIDEYGEELGDLLRCLASCTAPDGLKGLNPVEKKLFTFAGTPKTFEALHTFESALDRLRVCGTGLADH
>EimAce002382_rbh_TGME49_295420
MVRKGGAAAEFVYGLGLSSLQPADQVDNDEETPLRFVSVQLQLADSSKNLDVDLHAFLFEADGTYVDCVFYKNPTLAGRSVRLLQQDQELLVDLRYIPQRCSFIVCTLAIYSGGTVAQLGDCSVQLSALVPRLGLGENADFPHLPCGQIPPGSSKFYEWVCLGMLPLRPRSSLGEECGIMLCLLAHHAGFWYFKPVLKPVTAFTPQGLIDPAQDYVTRHLAGQSEEIPGIELSSLINAAREGNHMQFELADAEECLTTCRACRSLRALFLYSGTATGRCAKGDKLGLFTRGEVKPVWHGAEEQTGEFICKDTKQHKLPTEDQGDMAVGKTTGKQRSQVFQASADSARGRFPAQVQAGSRHLGHRIADHRRDHGVSPFKSKDREPLYVGRHPEDRRGGGDKAKQKEALGTSQDEDYCGDVSETPMDRRLSDGGAIQEVGSGKRKGAEGGTNRFDGKSRSADMLTGNHGSANGEPLFISYSPVEEYGEEPCHGMHAYGWQDVAGRNDLWRESVERRLRALERSVESIGSNIQTVAEATSEMQKNNKLYIQELRERFKELKSDVASDIESALSGPLETLSLRVEEVKDDGGADAKQLAEQQRKLCAVDRMVLFLERNWHLLAQSISELRFQLSGLEQRIDQAVPAIRDSTVPPTDHAKGLPLPLESSAFIHNIEEPHEKKVIAACRIPGDNATSAPQGDGQTAFASKALEELSRIQNHAEAFGACMRRLASGTAPDGLKGLNPIERRVLSFAGTPKVFAALQELERALETINLCGSGSSGTRLY
>EimBruHougton005578_rbh_TGME49_295420
MVRKGGATAEFVYGLGISSLQPADQVENNEETPLRFVSVQLQLADSSKSLDVDVHAFLFESDGTYVDCVFYKNPTLAGKSVRLLQQDQELLVDLRYIPQRCSFIVCTLAIYSGGTVAQLGDGSVQLSALVPRLGLEDNADFPHLPCGQIPPGSSEFYEWVCLGMLPLRPRSSLGEECGMMLCLLAHHAGFWYFKPVLKPVTAFTPQGLIEPAQDYVTRHVAGLNEETPGIELGSLIKAAREGTHVQFELEDTEECLAEEAAGDDGLKTPELGIPKGIELDTRNSQGGGFVYKDAFKRHGLLAKGQGDVPGERTIGRRTAPHLQAAPDPPRDEVTASIQAGRRLLTYATTGRKGAYENAQLRDKGVETFDMEKHLDDGGGKRGETTQMDALSTSQFEGRRRARSGKQRDTGASNGGAIHEAVSSKHKGIDDGACRVYRNSRSADKLTGSHGPADGEPLFTSFSPASEREKEPRHRTNDGRDVVGRDDSWRESVERRLSALERSVEGIWCNLQMIAAATCEMQKNNKLYIQELRDRFTELKNDVASDIESALSGPLEALSLRLEEVKDDEGADAKQLAEQQRKLWAVDKMVLLHERNWHLLAQSISELRFQLSGLEQRIEQAVPAIRDSAAPPTDHAKGLPLSLQSSALMNNVERPHDKEAFEAPAATQGAGESSGNH
>EimMaxWeybridge001281_rbh_TGME49_295420
MLRLTSGMADKERAGTVKIALGLGVWKWVETLGTSMLIPVPSTAADLQKYVGHSSVMVRKGGATAEFVYGLGISSLQPTEQVDNNEETPLRFVSVQLQLANSSKNLDVDIHAFLFEADGTYVDCVFYKNPTLAGKSVRLLQEDQELLVDLRYIPQRCSFIVCTLAIYSGGTVAQLGDGSVQLGALVPRVGLEENANFPHLPCGQIPPSSSEFYEWVCLGMLPLRPRSSLGEECGMMLCLLAHHAGFWYFKPVLKPVTAFTPQGLIEPAQDYVTKQVAGLNEEKPGMELGSLIKAARAGAHVQFELADTEECLTDETKGHMLLAQGQGDVAVGKTKTTSKQIAPTLQTTADSSRGKIPHHVQERSRLLDNETPGNIRDFENNQFRNKDAQPLDMEQSANNRGGRRVKAQEKEIRGVPRGQEYSGGVVKVQKDGRVLYTDASVDAVSDEAKGIERPANRFYRIPGSDNKLTGDRVVDGVSSLVSYPPVDGHGEAPNHGVHVSDGRDMAGRQDLWRESVERRLSALERSVESIECNLQRIAAATSEMQKNNNLYLQELRERFTELKSDVASDIESALSGPLEALSLRVEEVKDGGGADAKQLAEQRQKIWAVDRMVLFLERNWHILAQSISELRFQISGLEQRIEYAVPAFREATLPPTDHAKGLPLSLQSSTCVKSVGDHHDGEVLEAVRVTQNNETTAQQIQGQSSFAFKALEELSRIQIHVEAFGACMRRLASATAPDGLKGLNPVERRVLSFAGTPKVFAALQDLERALETINLCGPGTPGAMLY
>EimPraeHoughton006024_rbh_TGME49_295420
MGRKGGAPAEFVYGLGISSLQPADQLDNEETPLRFVSVQLQLADLGKNLDVDIHAFLFESDGTYVDCVFYKNPTLAGRSVRLLQHDQELLVDLRYIPQRCSFIVCTLAIYSGGTVAQLGDGSVQLSALVPRVGLEENVDFPHLPCGQIPPGSSEFYEWVCLGTLPLRPRSSLGEECGMMLCLLAHHAGFWYFKPVLKPVTAFTPQGLIEPAQDYVTRHVAGLSEQFPGVELGSLLKAVREGTHGQFELADTAERQAEAAAGHHALRTSESGAPKGIGLETGDAVESVLKNEHSEIYREKNKRHGVLTENQEKVTVEETPGKQAASLLQGTADSSLDGITAQVQGRRKLPQYPIAGHSGNYDDGQFQASEVQPSDMEDHPNDGGERRGNTTQKEAGNISQGGEGDECLGGLSKRQRGTRVKDIGASQEAVSGKQKGSGGGASRFYWESRSDDKLTRNHVPVDGVSLVGSFPPVNDYGGDSCHGGMNAYDERDTAERNDWWRKSVERRLGALERSVESIGGNIQMIAAATSEMQKNNKLYIQELRERFTELKSDVASDIESALSGPLEALSLRVDAVKDDGGTDAAQLAEQRRKLWAVDRMVLLLERNWHLLAQSISELRFQLSGLEQRIEQAVPAIRDSPVLPTDHAKGLPLSLQPPVFMNSIGAPIDGEVPEASRRTQSYAAGAQQGGGQTLFASKALEELSRMQNHAEAFGACMRRLASGTAPDGLKGLNPVERRVLSFLGTPKAFAALQDLERALETINMCGPGTSGTRLY
>EimTenHoughton003565_rbh_TGME49_295420
MRKLGEATEFVYGLGISSLQPANREGYNEDTPLRFVSVQLQLPDSSKTLDVDIHAFLFEHDGTYVDCVFYKNPTLAGKSVRLLQQEQELLVDLRYIPQRCSFIVCTLAIYTGGTVAQLADGTVQLSALVPRAGLEEDTEFPHLPCGQIPPSSSDFYEWVCLGVLPLKPRSSDGEECGMMLCLLAQHGSFWYFKPVLKPVTAFTPQGLIEPAQDFVTKHLAGLNGKSRGLELGSLVRAALDGTHVELDLTDTEESATPGAMAPSYKEDVEAADLAGSQQDSQKSEALCATDEEVAGDVGGNGEPAWSGSEQQHDGFVPEEQATYRTGRGGMHAGVDPGKATGEQQTPILKAPKGFPCSSASAESKRKMAPQKQTGGYMPKDGGGTGFGNVGHREHSLHHGVGHGKRDTSMQKNVPDILMNRENLSDTEGSYRKTARSIDNLVRRGATGRVSRPNRKSKASGRWPRSNEAVNGEPLFTSFPLPNGYRYEQSDEASSEHMANGAGGDDSWKYSVERRLSALEHSVEDIQSDIQTIAAAASEMQKNTKVYLQELREKFTELKSDVASDLESALSGPLKALSTRVNDITSVGTDAGQFAEQTKKLWAVDRMVLLAERNWHLLAQSMSELRFQLSGLEQRIAQGAPSGDPTEPPTDGQKGLPVSLHSCSPSSAPRSQDSKLNEAQTCILEGEVSVAGNQRQSTFASKALKELSHMQIHAEAFGACLRQLASGTAPDGLKGLDPVERRVLSFAGTPKVFAALHELERALDTVNLCSSGVAGTRLY
>EleDub002268_rbh_TGME49_295420
LKFNFFYFPPFPSSGLASFVSLSFLLCLFLDLHVFSYDCYGEFVYCTFYLSPELPGGGVVVGPKEVYIHLRKLPASCSFFVITLGVYRGGTIDDLPWCAVAWLSRLRYPPSSPTAVCGKSKIFLWARVFHQIKQTLALKASFFFFSRISTHFPTTNIFDTVQGFTAEGLSDAAQVRPTIPQIYIY*
>HamHamHH34006525_rbh_TGME49_295420
MNQGGKGFSFGKPRESLILPRKHDNSEPEPPIRWMAIDFVCTPTAENLDIDVHAFVFTHDGEYVDCVFYKNPVLAGKGIRLQDHTLYLDLKMLPARAGFVVVTLAVYSGGALLDLKECSTEVRAYIPKDPLAASKAVAAGKLPSPKDHWEALLATMTITSSVIGVFPDAKGFLDCLLAEEDGNWFLKALMRPVAAFTPQVLIEPAQRAVLRYRCAVEDGEDTSALPLGELLNSVKQGKAPLELLPAKSDDDLALQMGDFDRLNGGNDSETGARDRRTDDTGSYDHGKSSWGGGGGERDFKRYSGGEAGKLPDNEDSDSLEEHRRHLELPHRGLMDIFEEFMEPSEMEAASTEGDDHRKFETPSQFREGERTEEASWTRGEKVTGGAGGTRLREVTRSDDEKREGTERNGREDSHWKKGVEERLVRLEKGLTDVTRALQQVADGTKEMNVKMQKWFAVTVSQLDKLQGGAGLPGGVPDPSGAASLQNLLQTVEVDASTPGGPQDSVAHQLRTIDQRLTLGERNQQHISQTLSELKVQLAGVERRLGNTAFGGSGDKPAVPQLVVDEVVVVGDGRQRTTPEDEASEEDEDTPTSQRKGASRRWHRCFCRACCFSDKAGVEARSSRTPCGCSREKGEYGDTPRTGSGRDFNDLVSRTETVLKNVEKIDHYGEELGDLLRCLASCTAPDGLKGLDPVERKLFAFAGTPKTFEALHTFETALDRLRVKGIGLLDSPRMQS
>NeoCanLiverpool000244_rbh_TGME49_295420
MKNEGKATFSFGKPRASLILPREQASGQPEPPIRWMAVDFVCSSAAEKLDIDVHAFVFTHEGEYIDCVFYKNPVLAGKGIRLQDTTLYLDLLTLPGRAGFVVVTLAVYSGGTLLDLRECSTEVRAYIPKDPLAVAKPAPGKFPSPVDHWEALLATMDITSQVIGAFPDAKGFLDCLLVEEDGNWFLKALMRPVAAFTPQVLIESAQKAVLKYRSTVDHDEETFALPLGELLQSAKEGKTPPALLPAKSYDDLSLQMGEFDRLSGASDSEVASRDKGPEETSWSDNNGKGGRGGDSANAAGQHPSWGEPGYSARSPRPDGEQTGTGGWLRRGEDAGLAERRSVLEAQRQGMLDILEEFMEPSEMEVASTEGEEQKTFETPRHSARGARAPPARARGERAAPKASGARLRDSREKEDSESPGWKREVEERLGRLERGLADVTRAVQQVATGTKEMNVKMQKWFAVTVAQLEKIQRGGAGVPVPVGESERDEPASLQNLLQAMDLAVPTARESQDSVRHQLREIDQRLTLGERNQQHISQTLSELKMQLAGVERRLGNGVLGSAGNQPAVPQLVVDELVVVDDGAPWNQRAEEEDGETRDEATAKSHRKGASRRRRCCDCRCGCCTGKGGAAARSTRTPCACSTGQEVTGEPLCAEGRDFVDMMSRTQTVLKNVEKIDRYGEELGDLLRCLASCTAPDGLKGLDPIERKLYAFAGTPKTFEALHTFETALDRLRVKGIGLLDSPRKCL
>NepSpe010590_rbh_TGME49_295420
SGEDNFDLQLYDGTLNTRFRSFPSKTSKPDTDEFEEDEEYDDYTYKYTSEKSSGNAAEWKWADDATMTSLTVGKQPKRHSAESESIKVEHLHKILELFQRKEQRNQKSNLTNALTFQYLTELHQQMLEQEKKLNLICNANFSTANNPFTQHIDDIKKYEQTTGDDIIKILPTKSGEKSFTEFIRFLNNFERQFDALSSAFRSMISCTSPDGKKGLNEIERKLLAHYSTPRAVDALHQIERALCTLRYFDRKL*
>RhySp1WS2016010415_rbh_TGME49_295420
ILLNASSNELRINLPTLPHQCSIVIFSISVYAGGTLSDIPTDAFVDISALREPHASASSSFTDSLALPSDSATPQLVVLQQISLRPPSTVEGHSQDPCGMLLFALVEWKGWWHLQLLQQALQEFSPGGIFPLAQKAAERLQQHMESTGRLPGGFRRLDDLLSVALGDMSPRRLESASPIGVSPLPSKLRGPGLSTPQIDKVLESVCLTDEPFDKQVPRERMMDPAWISRVNNFMEADLCWKIDVERRLEKLEKGSPVGSRLDMLQKKQGEVGEALRVINRAVEMRPAQSDIDEINRRVEQTARELKAKIKEVEREQRRVNADAVVKRAEEVEAAIRSL
>SarNeuSN3005830_rbh_TGME49_295420
MTATAVAGAAGLLPMLPLAAASAPAALPTTQPARATALLRTPGIAAPSAAAPADTISAAAAAAPLSVAAAAAVSAVAAAALCGKTGAAAIAAPAPAAATVVHAATTAANPRQHRRGQNTGYYYYYSYTRSSRSSSSSGTEENEEEQHQKQHGRRSYSTDSRLSSIESPVSAIVAAVAARAGGAAAAERHQHRINNSSSNPTSQTELRHSNTRGNSSSREDGARLSVVRRAKQQQQQHAYTTPSTTPTYRCFWRAHAVFFCAQKIPIYKNGNSSISPPADSERGAAEQQQHHGSNPNKTAATRAFRTAVEPQQQRGSSCPVEVDECALYLFKFRAVVSGTAASADAAAGRAPSPGAAEDYSSGQTHGAMKVPERRKFVFGTPWSSLLLPRTDVGRQGAATAGAAEADEALPPIRWLTVDFKSTDKAQQLDVDVHAFVFTHDGEYIDCIFYKNPVLAGGSIQLREATLYVDLYKVPARAGCIVITLAVYSGGTLVDLQKCATEVKAYISKTQLLDAAEGVLQDAPQRAPPAEPKGGSFPTAADYWAAVLATLEIDTAVTGSSEDAKGMLNCLLAEDAGNWFIKALLQPVPAFTPHALLESAERAAQHFRLGGAESEQQGEGRPLLLQGLLQAALEGKAPVLHRSPGMLLPSRDSQEFEVCNRVSLSDEAEDSGTEGMHERRGAVGSRSPEAAAAEAAGGRARGYYSFGNRRGTSFSSSAAAAAEAEGRGRRGRGKEDYDAAAASAAAGMEEEESAAGQRRRERSTLFPAPWRGVAGAASTGRLSRRAAAAGAATAARAADPEENEAATALFVSRRPRQQQQEPKGGFHREVAEEEEEEFYKEREESFSDGEQEQKIKLEAAEDEGALPYICEEEAEEGAATAAGDEEEEEKEYERQQQELLRDVEETRLLQQQQRDHDASPSYRENVDKRLHALERTVAGLQQLLETVAAAAAEINRKLERRDDQTQDLLPPRMQQRLKKQQQADARRTAATAETLPQQQQDGGRKREEGEEAEGPLLAAAMKRRAAAAERTAAAAMEREDLERKLRVIENVVARGERNQQRVAQSLTELVIDEILVPRQWSRRAWQRREGEYPQAAANSLLEPAAAVSAAAENYLYGSTLRHRSSLLLSRLEVENKGEEDVDDRGPAPAAAPKLAYSTRGSAAAPFSSSSVSPAARHFPSFLRTGSTRKIAAGVPAAGGSIPAGARLTTRRGEQLQQWHRRAEAIFDVMNDAETQGEQLGDMLRCLASYTAADGKKGFDPLEKSIFSFAGDARTFAALHSFENALDRLRDASLTRCQPQ
>SieNemWS1WS2_1121857_rbh_TGME49_295420
MNPSGYLLISHSPHLWSSYLHESNELSPNELLSSDVHAFIFDCDATAVDCVYFKNTSVANGAVTLKGRRIDICLHRLPTVAKYIVLTVAAYRGGTLNQLNHEAFALIKTFVRSHKIARLQELEEKKGDVEEELSEASSYSGDSSPKANTHTELVLVEFDLSQVSKASEGQESSTASIVGALARSTTGEWRLRRLQIGITAYTPTALIKAAEDEARRLVENEAVEEYRGYHRLGTLLRDILAGKEIVEESPEYERNPAPFKTVDVRRRSSALPLEGFDAEAYLHKIKIDTQAGGKNAPGGHGGRKASSSPSSSSDSIPTSRAAPPLPPPSRPQDAISEDAIQRIERELKQQRRDMQDTFNDALVELRGSLCFDTDRLRKEMKMMNEISNRKFEIHEKAMEALRIGMEYMRRDVDILFQRQDEIFKQLMNLHGDPTTRASYGRDKGEDGDQD
>ToxGonME49004027_self_TGME49_295420
MNQGGKGFSFGKPRESLILPRKHDSSEPEPPIRWMAIDFVCTPTAENLDIDVHAFVFTHDGEYVDCVFYKNPVLAGKGIRLQGTTLYLDLKMLPARAGFVVVTLAVYSGGALLDLKECSTEVRAYIPKDPLAASKTVAAGKLPSPEDHWEALLATMTITSSVIGVFPDAKGFLDCLLAEEDGNWFLKALMRPVAAFTPQVLIEPAQRAVLRYRSTVENGEDTSALPLGELLNSVKQGKAPPDLLPAKSDDDLSLQMGDFDRLNGGTDSETGTRDRRTDDTGSSDHGKSQWGGRGGERDFKRYSGGKSEEVPDNEDIDSLEEHRRHVELPHRGLMDILEEFMEPSEMEAASTEGDDARKFESPSYFREVKRTEEASWTRGEKVAGGAGGTRLREVTRSDDEKREGTERMGREDSQWKKGVEERLMRLEKGLTDVTRALQQVADGTKEMNVKMQKWFAVTASQLDKLQGGAGLPGGVPDPSGAASLQNLLQTVELDASTRGGPQDSVAHQLRMIDQRLTLGERNQQHISQTLSELKVQLAGVERRLGNTALGGGGDKPAVPQLVVDEVVVVDDGRQRTTLEDEASEEDEGMSTSQRKGVSRRWHRCFCRACCFSDKAGGEARSSRTPCGCSRERGESGDPPRTAGGRDFNDLVSRTETVLKNVEKIDHYGEELGDLLRCLASCTAPDGLKGLDPVERKLFAFAGTPKTFEALHTFETALDRLRVKGIDLLDSPRMQS
>AleTarCCMP1771003636_rbh_TGME49_295420
EGKSGRPAECAWLQKQAAMVHPPLKLTKNIYSVGIRWDVMDQKGIDLDLQAVVVDDCGLIVDAAYYNNPTVLDGAVGLSGDDQTGAGNGDDEFMWVSLKKLPQQVKLIIFVVAVYHGGHLRDVFNGQIYFHEEGRPLRKFKMEANGCDADMVAMMRREDAGSWELVELDEPADIGSHFLDILEPNIGDLIRNEIPHAPRYQTVTFEMQKGGVVPLPQTSAVKRLFVGIGGQLRLGRKEDVDIDVSAVLMDNKGNVIGAIDCDCESLYGVSHSGDRVAGEEECGDDEAISMDLSQVPPKVRCIFVVLTVSRGSFKNVRKAYARIVDQSGVELLRYTIEGGRADNALIVAELSHATDRRWGFQAIGTYLTTKSHTWRGAADQMKQIFRAGKKNHGDSPGSKDHRAKTEEGDPKEGKQQPVTAGEVEEVGTSATNEDQMDRTSCRSILSQKSSFPRQTVSGGLSSCKSVYVAGGELPIRSPSTKSIKSTSSRSPIKRGTVRLRATAFLADDTDVAAVDSEDRADVGPRSFACASCLFCTPGVDDMAAR
>AmpCarCCMP1314025689_rbh_TGME49_295420
XFRMXYXNRAEAKXVETADMPNRAFVCKEDGKATPRKLGQEMELAKSRYGFGCSWMTSAGRTVDIDLQCVIVDDKGSIIDCAYYNNLKAAKGSITHSGDEAGRRDGIQEMVWINGKKLPSNVSLLVFLVAAYSGGKLKDVQNGNFHIFEESESCEIASVGMSTSNASVDTLAVVWRSSGEGATSLWKAKVLEAEAQQGQHFMDILPDLCRTIRAFIPSAPKQQKVAFAMEKGGVLDLPMDMLSITVGLGWDVDEGQVDLDVSAVLLDVEGNDLEAVFFGRLASRNRAVQHTGDNLTGEGDGDDEQIVVMLDDVDVKVHQIVFVVNIYTKERNFTQVAAPYCRVVDNTSEAELCRYALRDAGRESGLIISRIAREAGGRWGFHALGLPCRGRTYKDSLPKIKQVSQMKTASLVLQRSYSMSTSATTSTVNVSKPFVVAPPAVKQEACCVVM
>AmpCarCCMP1314049714_rbh_TGME49_295420
XFLAPRLTTTQSRSQGVETADMPNRAFVCKEDGKATPRKLGQEMELAKSRYGFGCSWMTSAGRTVDIDLQCVIVDDKGSIIDCAYYNNLKAAKGSITHSGDEAGRRDGIQEMVWINGKKLPSNVSLLVFLVAAYSGGKLKDVQNGNFHIFEESESCEIASVGMSTSNASVDTLAVVWRSSGEGATSLWKAKVLEAEAQQGQHFMDILPDLCRTIRAFIPSAPKQQKVAFAMEKGGVLDLPMDMLSITVGLGWDVDEGQVDLDVSAVLLDVEGNDLEAVFFGRLASRNRAVQHTGDNLTGEGDGDDEQIVVMLDDVDVKVHQIVFVVNIYTKERNFTQVAAPYCRVVDNTSEAELCRYALRDAGRESGLIISRIAREAGGRWGFHALGLPCRGRTYKDSLPKIKQVSQMKTASLVLQRSYSMSTSATTSTVNVSKPFVVAPPAVKQEACCVVM
>AmpMasCS259015904_rbh_TGME49_295420
MAPVARGMRLQDSGLVAQEMTLSKQRYGFGCSWVSPAGRTVDIDLQCVVVDTKGAIVDCAYYNNLKAAKGSITHSGDETGSRGGIEEMVWVNLRKLPANTAMLVFLAAAHSGGKLGDVKDATFHILEVKESEEVATINLCKVDAAIDIVATMCLSDMSDPTSPWKVSVLDVAAQGRHFMDILPTLCKTIQSFIPSAPKQQKVAFAMEKGAVLDLPMSLNAITVGLGWDVDDGEVDLDVSAVLLDGEGHDVEAVFFGRLESQNRSVQHTGDNLTGEGDGDDEQILVSLDDVDTKVQQIVFVVNIYTRNRNFQQVAAPYCRVIDNAAQAELCRYALRDAGRENGLIISRMVRETGGRWGFHALGLPCQGRTYKDSLFKIKQVSQMKTKSLVLQRSPSMGTQITTATTCTPSEVVAFPPPHLKVKEGEAQACCTLM
>AzaSpi3D9109190_rbh_TGME49_295420
QEGRSGVGAKAKFSGASGGALASVSARGGAMANEVALKLLKYGLGVSWDRESKSVDVDLQAIVVDKKGSIIDAVYYNNLKALKAITHSGDETTGDKAGLDEVIWVQLAKLPEHVELIIFVIAAYSGGSLRDATNGMLHVVEERKDAEVARFAMERSEQNVDAVAVMMRSPGGWKLRILDTPAQDGRHFIDILEPTLGNLIREIIPGAPKRQKVAFAMEKGAVFDLPETSSLGQIAACLGWDVSPTAGKDVDLDVSAVFFSKEGKPVGAVFFGNTEEFGFQHSGDNLTGEGDGDDEMIIANLQTVPREVEQIFFVVNVYTQNVTFGQVFNAYCRILDSSNNELARYVLREGKNERGLIXSAAFPRARRQVGFSGIREVLQRADLERLDQGYAADCADERSSCADARDDHDVPRQPRSFGGGQLRVRSRVGEYHRGFAASTKVFGLCGAVTLAWCHWYHRSH
>AzaSpi3D9188085_rbh_TGME49_295420
GGAMANEVALKLLKYGLGVSWDRESKSVDVDLQAIVVDKKGSIIDAVYYNNLKALKAITHSGDETTGDKAGLDEVIWVQLAKLPEHVELIIFVIAAYSGGSLRDATNGMLHVVEERKDAEVARFAMERSEQNVDAVAVMMRSPGGWKLRILDTPAQDGRHFIDILEPTLGNLIREIIPGAPKRQKVAFAMEKGAVFDLPETSSLGQIAACLGWDVSPTAGKDVDLDVSAVFFSKEGKPVGAVFFGNTEEFGFQHSGDNLTGEGDGDDEMIIANLQTVPREVEQIFFVVNVYTQNVTFGQVFNAYCRILDSSNNELARYVLREGKNERGLIXSAAFPRARRQVGFSGIREVLQRADLERLDQGYAADCADERSSCADARDDHDVPRQPRSFGGGQLRVRSRVGEYHRGFAASTKVFGLCGAVTLAWCHWYHRSHTLCFHMX
>CerFusPA161109068492_rbh_TGME49_295420
XEVGAREVDIDLQCVVVDHAGSIIDCAYYNNLKAVRAITHSGDEVAGKPAGIQEMVWVNMTKLPANVSLLVFVVAAYAGGYLRDVVNGRLHVMEERESNEVALFEMEQSEAHVDVVAAMFKDPVTGWKLRIIDQPAQQGQHFMDILPLLSQVIRGFLPNAXXXXXXXXXXXXXXXRGFLPNAPLKQKVAFAMEKGGVLDLPMNLGCITVGLGWDVDDGECDLDVSAVLLDARGADLEAVFFGRLESEQHGIRHTGDNLTGEGEGDDEQIVVHLDQIGEQVRQVFFVVNIYSAGRNFMQVANPFCRIVDESSGSELCRYALRDAGSESGLIIAKIAREACGTRWGFHALGLPCRGRTYKDSLPQIRASADLKTSALLLRSNTSMSALVNPRGQI
>DinAcu071284_rbh_TGME49_295420
XDDLPLPKTKYGVGVSWDCTGRTIDVDLQAVVVDTAGSIIDAVYYNNLKALKSITHSGDEQTGEKDGLDEVIWVMLSRLPQSVKLVIFVAACYSGGTLRDARNCMLHILEERKESEIAKFSMEQNDFPVSVFAMMLRDGSGRWVLRMINQPAQDGRHFIDILEPTLGNLIREAIPGAPKRQKVAFAMEKGAVVDLPATSALRHINAGLGWDVTNSLGKDVDLDVSAVFFSDRGSAIGAVFFGNTEEYGFQHSGDNLTGEGDGDDEVIRANLELIPAQVNQIFFVVNIYTNGVTFGQVSNAYCRIFDAEGSELACYILREGRGERGLIIAXAVPRVVRYPVGIPGTGAVLPGEDVERLPAGADEAVPENCQGAPVHRHAIVLGVQLAQPVAGAFPHQEVWRVRSDVSPPPLLLEMRTALAPCPLRARTFFEQEPPAX
>DinSpeMGD059461_rbh_TGME49_295420
ILAQVSFGSNLFCSTCRGAWCRCTVRMVTLLRRQDTAGKWDDFPLTKGRYGLGISWRTRDREIDIDLQCVVVNKEGIIIDAAYYNNLKACGKGITHSGDEQKGVPQGMNEVIWVTLPRLPEHVSMLIFIVAAYSGGVLQDVDNGFFHVLEETEGNEIAKYELEKSKYCVDVVSVMWRTSGEESEPAWKLRTIDEPAQEGQHFMDILPLISDTVRIFLPQAPKRQKVAFAMEKGGVLDLPQTLGKITVGLGWDTDEGECDLDVSAVLLNQQGQVLEAVFFGRLESAEHGIQHSGDNLTGEGEGDDEQILVQLSKVGASVHQIYFVINIYTPRRSFQQVA
>GleFolCCAP11163004306_rbh_TGME49_295420
XQGMAVLQPPVALEKNSYSLSIQWDVVGGQGIDLDLQAVIVDETGLIVDAAYYNNPTALAGAVGLSKDEQVGNGDGDDENLWIDLKKIPPRVKLIIFVVAVYDGGCLRDVLNGKVCFSEERRQMRVFPIENSRGDADIVCMMRRRRDATWELLQVDQPAESGSHFLDILEPNIGNIIRSEIPSAPRCQRVNFEMDKGAVVPLPQTAAIKRLSVGIGGQLPPNSREEVDIDISAVFMSESGEVLGAVDADCEGKFGLQHSGDRVAGQERGDDEAIAVDLVQVPSIVGCIFMVLSVSKGSFKSVESAYMRVVDQSANQLLRFDVAAGTEENLIVVAKLLRSSGWRWSFQAIGKAMSSRCRTWRGAIDLMQDIARAGQMRRGERGKGKVKAPPSEASASAPGTGAQMTDRSSSNLMLTTDSNIASGRSTSSMRRMMFGASRCSTLGMGDAHSCTSPTINDCISRAGSSGATTQTLHLRGSIRLQRTGRLSASGSCEDAVAFEPDDPAEAGPAAISCAACALCSPAKVAGASQAXPPTGEVCRLGAVLS
>GleFolCCAP11163033151_rbh_TGME49_295420
XAMAADSDLALAHPADDACDIQVLVRSDSREQPDDFPLAGCRYGFSLSWETRLRSVDIDLQCVVVDSAGTIVDCAYYNNLKAVGAVTHSGDRAHRKPDDVAQALWVNAQRVPSHVDLLVLVVAAYAGGSLQDIDHCQMHVFEESEARQVALFEMERCIGGAGVIGAMFRKDGSWALRIIDMPAESGQHFMDMLPTLSEVVRKFIPGAPEKQQVAFSMDRGGVLDLPVDIGCVTVGLGWDVHEGECDIDVSAVLLDGRGRDIEAVFFGRLESAEHGISHSGDSETGGSGGDDEQIVVNLSRTGEVVQQVVFVVNIYTKSKCFDQVASPYCRVVDNASGLXALSLLPPGGRRGARADHRADRPRDRQPVGLSCAGDSVLRQNLQGLDAAHPQGRRREDLVVVDGERLVGGVVVAETLHAQQRDGRLQDVRGAVSGSG
>GymCat029764_rbh_TGME49_295420
XKVLRRADTKGLPDDLDLTRPRYGFGVSWDSVPGRNVDIDLQCVVVDSAGAIIDCAYYNNLKAVRAITHSGDEAAGRPDNIEEMVWVNMRKLPQNVSLLVFVVAAYCGGHLQDVTNGQLHVMEEQESREIALFEMEQSAASVDVVAAMYRDTSGQSGADGPEWKLRIIDLPAQSGQHFMDILPLLSEVIRGFIPQAPKKQKVAFAMEKGGVLDLPMDLGCITVGLGWDVDDGQCDLDVSAVLLDSAGKNLEAVFFGRLESEEHGIYHTGDNLTGEGDGDDEQILVHLDRIGPKVHQIFFVVNIYTPRLSFLQVANPFCRIVDNASGSELCRYSLRDAGGESGLMIARIAREVGGRWGFHALXPPMPRQDLQGLLAADPGRMQGEDGIFDDPAAEHAVFRRHWQPTRSIRTTAGSSCRPRKRIMLCTPMTETSRDHDDDFRVESFGSAAELSGLDFTWARRQMHTIQQYGVMSSQAF
>HetTri007531_rbh_TGME49_295420
XRITSHHGLTDDISLVGGRHGVGVSWDAANGRNVDIDLQCIVVNNAGTIIDCAYYNNLKAARAVTHSGDEALGKPDKIEEMIWVNMKKLPADVGLLIFVVAAYSGGQLKDVSNGRLHIFEEKESNEVAVVELEQSAANVDVVAAMFREPRIGTWKFCTIDQPAESGQHFMDILTLLAQVIRGFIPTAPAKQKVAFAMEKGGILDLPMDMGQIVVGLGWDVDDGECDLDVSAVLMDQGGHDVEAVFFGRLESQEHGITHTGDNLTGEGDGDDEQIIVNLDRVGPRVSQICFVVNIYTTNRTFAQVANPYCRVVDTSSGAELCRYALREAGRENGLIIARLVREVGGRWGFHAXXXXXXXXXXXXLGLPCTWPPMSWQDIQGFAAADQNSTGIKTSSLLVRSNSTTTAGSARMSMADNGHFMSPGEEPKRSKFCVVQ
>HetTri028373_rbh_TGME49_295420
XAGFPEDFDLPKPRYGFGVSWNTAHAHNVDIDLQCVVVDNSGTIIDCAYYNNLKAVRAITHSGDEAAGKPEKINEMVWVNMTRLPANVSLLVFVVAAYSGGYLKDVADGRLHVMEERETNEIAVFDMERSSASVDVVAAMFRDPAGGCWRMRIIDLPAQAGHHFMDILPLISDVVRGFLPNAPKRQKVAFAMEKGGVMDLPMDMGRITVGLGWDVDEGEVDLDVSAVLLDQEGNDIEAVFFGRLESEEHGITHTGDNLTGAGSGDDEQIIVDLGRIGPGVHHVFFVVNIYTKHKTFAQVANPFCRIVDEACGQELCRYALQEAGHESGLIIAKVAREAGGRWGFHALGQPCRGTMYRDSIPAIRAMSGVRTSALMQRGSTMDFQPSAPPAPAPVVQGRPYEPHVAMDGVMPA
>KarMicCCMP2283029462_rbh_TGME49_295420
XAKQLRRMDTAGNPDDFALVKQRYGFGISWDPSPGGREVDLDLQCVVADKDGVIIDCCYYNNMKAARSITHSGDEAEGKPGGIQEMVWVHMTKLPPQVSVLVFVIAAYSGGQLKDVRNGKLRVLEESERREIAQFDLERSAASVDVVAAMFRSGSAWTLRIIEEPAQQGQHFMDILPLISDTIRIFLPNAPKRQKVAFAMEKGGVLDLPMTLNKITVGLGWDTDDGKVDLDVSAVLFDKANKFRESVYYGRLHSQQHGIKHSGDNLTGEGEGDDEQIQCELTRIGTNVHQVFFVVNIYTPKKTFKRVANPYCRVVDDATGQELCRXALRENAASENGLIISRIQREAGGRWGFHALGIPCQGRTFKDSLPAMQAACGIDTHKLRTQNSQELTAMVASGGRSPGAGPX
>KarMicCCMP2283074605_rbh_TGME49_295420
ASNAKQLRRMDTAGNPDDFALVKQRYGFGISWDPSPGGREVDLDLQCVVADKDGVIIDCCYYNNMKAARSITHSGDEAEGKPGGIQEMVWVHMTKLPPQVSVLVFVIAAYSGGQLKDVRNGKLRVLEESERREIAQFDLERSAASVDVVAAMFRSGSAWTLRIIEEPAQQGQHFMDILPLISDTIRIFLPNAPKRQKVAFAMEKGGVLDLPMTLNKITVGLGWDTDDGKVDLDVSAVLFDKANKFRESVYYGRLHSQQHGIKHSGDNLTGEGEGDDEQIQCELTRIGTNVHQVFFVVNIYTPKKTFKRVANPYCRVVDDATGQELCRYALRENAASENGLIISRIQREAGGRWGFHALGIPCQGRTFKDSLPAMQAACGIDTHKLRTQNSQELTAMVASGGRSPGAGPQQECCVIS
>KarMicCCMP2283107709_rbh_TGME49_295420
XSNAKQLRRMDTAGNPDDFALVKQRYGFGISWDPSPGGREVDLDLQCVVADKDGVIIDCCYYNNMKAARSITHSGDEAEGKPGGIQEMVWVHMTKLPPQVSVLVFVIAAYSGGQLKDVRNGKLRVLEESERREIAQFDLERSAASVDVVAAMFRSGSAWTLRIIEEPAQQGQHFMDILPLISDTIRIFLPNAPKRQKVAFAMEKGGVLDLPMTLNKITVGLGWDTDDGKVDLDVSAVLFDKANKFRESVYYGRLHSQQHGIKHSGDNLTGEGEGDDEQIQCELTRKAVHQVFFVVNIYTPKKTFKRVANPYCRVVDDATGQELCRYALRENAASENGLIISRIQREAGGRWGFHALGIPCQGRTFKDSLPAMQAACGIDTHKLRTQNSQELTAMVASGGRSPGAGPQQX
>KarSpeRossSea219196_rbh_TGME49_295420
ACRSISTAFWLKRLRIKTKPPVFVRLVFLAMSSIRKLSKGDIMILDQERYGMAISWDRSQNAVDMDLQAVMVDKKGTIVDAVYYNNLVDASKSVHHTGDEETGDAGGYDELIWLQLSKVPASIQLMIFVVAAYSGGHLRDVDNAMIHIVEDKHWKLKAQISLLKSQGDVDAVAVVKRTREGSWTLVPAAQCAEAGRHFMDIITPTIADLIRKAIPSAPKVQKVHFPMKKGGMIDLPEALQQKKGRMQVCVGWDLNDTGGTLSTDGVDLDISAVFFHTAGRDLGAVYFDNRKEYGLSHTGDNVTGEGEGDDEMITVDLVDVPQEVGQIFFVVNIYTKGVTFALLNNAYCRVVDNNGNELLRYTLSHPQDKSGLVISRLYRNTSGRWGFQAIGKFCSGRTWMDPLCMKSLRHMFLKSVHGIASDLVEPATPRVSQAPRRKVRSSMAGIIPEATTELIRGEIIALPETNRLKRLQIGVGWDIVRTFRRGADLDVSTVFFDMEGAMVGGVYFDNPGQFGVFHSGDNLTGEGDGDDEVVEVLLPDIPDNISSFFVCVNCYTKDLSFDKVPNAYCRVILDTGHELLRYNLEHVDHRGRPGLVMCRFMRVAGKDSSAGKVQWGFEATGRFCGGRTWMDPSCMGAMKRAVFVSEMKAECDAVFIERDDESCYSPRSARSARSKALTRESTARESTGSTVEQEEGYPVVRPDGICSL
>KarSpeRossSea219198_rbh_TGME49_295420
ACRSISTAFWLKRLRIKTKPPVFVRLVFLAMSSIRKLSKGDIMILDQERYGMAISWDRSQNAVDMDLQAVMVDKKGTIVDAVYYNNLVDASKSVHHTGDEETGDAGGYDELIWLQLSKVPASIQLMIFVVAAYSGGHLRDVDNATCLPLLNSLSRSLSMVRRTC
>KarSpeRossSea316182_rbh_TGME49_295420
MARYDATGAKALRRADTAGFAEDFPLPGGRYGCGVSWQVVGSRSVDIDLQCVVVDNNGIIVDCAYYNNLKAAGGSVTHSGDEQGGKPNGIQEIVWVNFQRVPPNISVLIFVIAAYSGGHLKDVANGQLHILEESQKREIAQFEMERSAASVDVVAAMSRGTDGVWKLRVIDEPAQQGQHFMDILPLLAQTVRLFLPQAPKRQKVAFAMEKGAVLDLPMDLNSITVGLGWDTDEGEVDLDVSAVLLDANGRDLEAVFFGRLESDKHGITHTGDNLTGEGDGDDEKILVSLNNVGAVVQQVYFVINIYDGGKTFAQVANPYCRVVDDGSGSELCRYSLRDAGQQNGLIIAKIAREAGGRWGFHALGLPASGRTFKDSLPEIRRACQVRTQSLTIGSERGPSAPPHHDFGGVHPGPPPRAGVGAVDGAAKDCCLLQ
>KarSpeRossSea316183_rbh_TGME49_295420
MARYDATGAKALRRADTAGFAEDFPLPGGRYGCGVSWQVVGGRSVDIDLQCVVVDNNGIIVDCAYYNNLKAAGGSVTHSGDEQGGKPNGIQEIVWVNFQRVPPNISVLIFVIAAYSGGHLKDVANGQLHILEESQKREIAQFEMERSAASVDVVAAMSRGTDGVWKLRVIDEPAQQGQHFMDILPLLAQTVRLFLPQAPKRQKVAFAMEKGAVLDLPMDLNSITVGLGWDTDEGEVDLDVSAVLLDANGRDLEAVFFGRLESDKHGI
>KarSpeRossSea360166_rbh_TGME49_295420
MSAHFMASAHACSLHKSSTRELMQAGDLSLPQTRYGFGASWASLGGRDVDMDLQCVVVDHSGAIIDCAYYNNLKAARAITHSGDEMAGKPDSIEEMVWVNLQKLPPNVSMLVFVVAAYSGGCLKDVKNAQLHVLEEHESHEIALLDLKRSAASVNIAAAMFRDPLAGSDPERSSWNWKLRVVDETVQQGLPYMKVAFAMEKGGVLDLPQGLGQITVGLGWDVDEGEVDLDVSAVLMDREGRDVEAVFFGRLESEEHCITHTGDNLTGEGDGDDEQVIVNLEQIGDSIQQVFFVVNIYTPHKTFMQVAEPFCRIIDNSSGAELCRYSLRDAGSESGLIIARIAREAGGRWGFHALGLPCRGRTYKDSTAQLRAACKVKTSSLMLRQCSGSSLGSLQFPSPFDVGVAPASRDDPKCCVMM
>KarSpeRossSea360167_rbh_TGME49_295420
MSAHFMASAHACSLHKSSTRELMQAGDLSLPQTRYGFGASWASLGGRDVDMDLQCVVVDHSGAIIDCAYYNNLKAARAITHSGDEMAGKPDSIEEMVWVNLQKLPPNVSMLVFVVAAYSGGCLKDVKNAQLHVLEEHESHEIALLDLKRSAASVNIAAAMFRDPLAGSDPERSSWNWKLRVVDETVQQGRHFMDILPQLSSVIRSFLPHAPPKQKVAFAMEKGGVLDLPQGLGQITVGLGWDVDEGEVDLDVSAVLMDREGRDVEAVFFGRLESEEHCITHTGDNLTGEGDGDDEQVIVNLEQIGDSIQQVFFVVNIYTPHKTFMQVAEPFCRIIDNSSGAELCRYSLRDAGSESGLIIARIAREAGGRWGFHALGLPCRGRTYKDSTAQLRAACKVKTSSLMLRQCSGSSLGSLQFPSPFDVGVAPASRDDPKCCVMM
>KarSpeRossSea360168_rbh_TGME49_295420
MSAHFMASAHACSLHKSSTRELMQAGDLSLPQTRYGFGASWASLGGRDVDMDLQCVVVDHSGAIIDCAYYNNLKAARAITHSGDEMAGKPDSIEEMVWVNLQKLPPNVSMLVFVVAAYSGGCLKDVKNAQLHVLEEHESREIACLDLSRSGASVNIVAAMFRTPLDGTGPRSSWSWKLRVVDEAVQQGRHFMDILPQLSSVIRTFLPHAPAKQKVAFAMEKGGILDLPQGLDQITVGLGWDVDEGECDLDVSAVLMDREGNNVETVFFGRLESEEHGVVHTGDNLTGEGDGDDEQIIVNLQKVGDSIQQVFFVVNIYTPHKTFMQVAEPFCRVIDNSSGAELCRYSLRDAGSESGLIIARIA
>KryFolCCMP1326079305_rbh_TGME49_295420
XAGITQLRRANTAGLPDDFPLPKNRYGFGASWDAPPLGKKIDIDLQCVVVDNAGSIIDCAYYNNLKAVGSITHSGDETTGEASGVDEQVWVNCNRVPERVSLLVFVLAAYRGGTLGDVCNGKLHIFEESERNTIAQWDFEHSDGCVDVVATMFRAPGGGWTLRIIEVPAQGGQHFMDILPLLSEVIRGFLPHAPARQKVAFAMEKGGIMDLPQALDAITIGLGWDTGAGEVDLDVSAVLLDANGGNVETVFFGKLESLEHGIVHSGDNLTGEGDGDDEQIQVSLSRIGPIVRQVVFVINTYTPKKDFSMVASPYCRVMDNASGAELCRYSLRDAGSETALIVAKIAREAGGRWGFHALGLPCRGRTWKDSYPTIQQLCNQDTRLLMQRGGTSELSTNAFMPAPSAPPLMQAEPSSVQGGGCGQGMKSCQIM
>LepChlNIES1868081433_rbh_TGME49_295420
MAPKKLRRENTVGLPEDFELNEKCYGIGVSWDAIPGKPHVDIDLQCVVVNASGVIIDCAYYNNLKVLGAITHSGDEPTGASKGIDELVWVNLEKLPDMVGMLVFVIAAYSGGLLKDVANGALHVMANSKTNEIARAAMEASPTGVDVVAVLFRGASGWMLRLIEEPGQEGQHFMDILPLLANVIRGFIPSAPKRQKVAFAIEKGGVMDFPKSQDSITIGLGWDTVCGLDIDLDVSAVLLDAYACVEETVFFNNLESRNHGIKHSGDDRTGEGDGDDERIVVKLGSVGSDVQQIVFVINIFTQGVSFQRVRNPYCRVMDDATEMELCHYQLREAGDKSGLIVAKLAREPGDRWGFHALGQPCRGRTYQDSLEEIKILCKKDCPHIVSESCNTTAHESNKWICPRCDAPNKMERKKCNDCGAASPPCAAAPAGGGYVAAPKSTPWPASHGYSNNPPPKSTSVAGTDSMPSSRRPTASLSSDMASSILDRLQQRKSAAVADEDYELAATLKSQMSEAQALVDSITKLEVQKQSAVAAEDFAAASEAKRGIDEAILGLSRLDTAAADEAFSDCLEEAS*
>LinPolCCMP1738038504_rbh_TGME49_295420
GFGVKVLKRADSRYHPEDLDLSKGRYAFGVSWDPQPGRDVDIDLQCVVVNSGGTIIDCAYYNNLKAVRAITHSGDESVGRTSHIDEIVWVNMRKLPEAVSLLVFVVAAYSGGCLGDVTNGRLHVLEERESNEVALFEMEQSSASVDVVAAMFRSPGGWKLRIVDLPGQSGQHNFMDILPLLSQVIRGFLPNAPQKQKVAFAMEKGSVLDLPVGLGLITVGLGWDVDDGECDLDVSAVLMDSNGSVLEAVFFGRLHSEQHGIEHTGDNLTGEGDGDDEQITVQLDRVGPQAQQVFFVVNIYTPRRTFLQVANPYCRVVDGSSGAEICRYSLREAGSLNGLIIAKIAREAGGRWAFHALGLPCNGSMYKDSLPQIRAAWGVKTASLALQSESSRVLGSAASGAMPPSPAXRXEHXPSSEPGAARARXAASSSLGTRAPRX
>LinPolCCMP1738039248_rbh_TGME49_295420
XTKGLLEDMDLPRGRYGFGVSWEGSRVRGREIDIDLQCVVVDGRGAIIDCAYYNNLKAVKAITHSGDEVAGKPRDIQEMVWVNMRKLPQNVSLLVFVVAAYSGGSLQDVANGKLHVMEERESQEIALFEMERSAACVDVVAAMHRPAEGGAWKMRILDLPAQSGRHFMDILPLLSQVIRGFLPNAPQKQKVAFAMEKGSVLDLPVGLGLITVGLGWDVDDGECDLDVSAVLMDSNGSVLEAVFFGRLHSEQHGIEHTGDNLTGEGDGDDEQITVQLDRVGPQAQQVFFVVNIYTPRRTFLQVANPYCRVVDGSSGAEICRYSLREAGSLNGLIIAKIAREAGGRWAFHALGLPCNGSMYKDSLPQIRAAWGVKTASLALQSESSRVLGSAASGAMPPSPARKKSKHAPSSEPGAARA
>LinPolCCMP1738123649_rbh_TGME49_295420
XARPRSGAAAMDGFGVKVLKRADSRYHPEDLDLSKGRYAFGVSWDPQPGRDVDIDLQCVVVNSGGTIIDCAYYNNLKAVRAITHSGDESVGRTSHIDEIVWVNMRKLPEAVSLLVFVVAAYSGGCLGDVTNGRLHVLEERESNEVALFEMEQSSASVDVVAAMFRSPGGWKLRIVDLPGQSGQHFMDILPLLSQVIRGFLPNAPQKQKVAFAMEKGSVLDLPVGLGLITVGLGWDVDDGECDLDVSAVLMDSNGSVLEAVFFGRLHSEQHGIEHTGDNLTGEGDGDDEQITVQLDRVGPQAQQVFFVVNIYTPRRTFLQVANPYCRVVDGSSGAEICRYSLREAGSLNGLIIAKIAREAGGRWAFHALGLPCNGSMYKDSLPQIRAAWGVKTASLALQSESSRVLGSAASGAMPPSPARKKSRACAVQ
>LinPolCCMP1738206727_rbh_TGME49_295420
XAMDGFGVKVLKRADSRYHPEDLDLSKGRYAFGVSWDPQPGRDVDIDLQCVVVNSGGTIIDCAYYNNLKAVRAITHSGDESVGRTSHIDEIVWVNMRKLPEAVSLLVFVVAAYSGGCLGDVTNGRLHVLEERESNEVALFEMEQSSASVDVVAAMFRSPGGWKLRIVDLPGQSGQHFMDILPLLSQVIRGFLPNAPQKQKVAFAMEKGSVLDLPVGLGLITVGLGWDVDDGECDLDVSAVLMDSNGSVLEAVFFGRLHSEQHGIEHTGDNLTGEGDGDDEQITVQLDRVGPQAQQVFFVVNIYTPRRTFLQVANPYCRVVDGSSGAEICRYSLREAGSLNGLIIAKIAREAGGRWAFHALGLPCNGSMYKDSLPQIRAAWGVKTASLALQSESSRVLGSAASGAMPPSPARKKSRACAVQ
>LinPolCCMP1738208112_rbh_TGME49_295420
VLRRADTKGLLEDMDLPRGRYGFGVSWEGSRVRGREIDIDLQCVVVDGRGAIIDCAYYNNLKAVKAITHSGDEVAGKPRDIQEMVWVNMRKLPQNVSLLVFVVAAYSGGSLQDVANGKLHVMEERESQEIALFEMERSAACVDVVAAMHRPAEGGAWKMRILDLPAQSGRHFMDILPLLSQVIRGFLPXAPQKQKVAFAVEKGGVLDLPMGLGRIIVGLGWDVDDGECDLDVSAVLMDSNGSVLEAVFFGRLHSEQHGIEHTGDNLTGEGDGDDEQITVQLDRVGPQAQQVFFVVNIYTPRRTFLQVANPYCRVVDGSSGAEICRYSLREAGSLNGLIIAKIAREAGGRWAFHALGLPCNGSMYKDSLPQIRAAWGVKTASLALQSESSRVLGSAASGAMPPSPARKKSRACAX
>NepSpe033641_rbh_TGME49_295420
VCNALRVERSYLEPWTCPSAFGALEVSKIFIAAESPPGETSDGRLLINLFRIDKNWHIKKLNRPVKAFTPKGILPDAQIPGHTDPYNSVHSYKL
>NepSpe061499_rbh_TGME49_295420
DIKKLQKFEDELKNIELQIQNFSTHIKSPHKHKKAIKEIWKQIHQLQEATFNIKKDEEVTHNKVELLKQSLLQLTQQTANYIRIENEINALKNVVLYLQADHDRLFQYLSELQFQISDKEKIISHQNDELSKWKLFSENELLKQNQSFSCLDKHSSLIKEGRFDVQSALHILDTAEVCGEKLSKFLRELMSLTSVDGRKGLSETDRILLREFGHTSVI
>NepSpe062331_rbh_TGME49_295420
QQWIGGLKEEDRSSQNDIENIKKILTEICQKMSKLDDFDITKKMLINLQGQYDQLTQYLNELSHQIAGQERLITHYKNSEEKLKEKLAMTAPNITINDPELSEGALANDGSVDILNAVKILDKAEVHGEQLAKFLRDLMSLMCVDGKKGLEHRDRVLMKGFDHSQILSALHDMEEALRKLRSIGLK*
>NepSpe078224_rbh_TGME49_295420
FVLAQYPFKPNYEPSKFLDEKGLLLFHLVDLNDQWHLKHLQIPITEIHPQKIVPAIKGVIMDYISFVEEKHLVPLSYVAIDSVILDLIEETKPTKSKPLRGHMTVK
>NocSci017365_rbh_TGME49_295420
XSCGVALSWDSVGRTIDVDLQALLVDRDGIIVDAVFYNRPSAFHDAVVHAGDSVDGANAGYDETIFVKPQHLPETLVLIIFVIGIHAGGTLRDVASGVVTLFDNRGPVVRLPMEQSHGSVDCVAVLKRSGHAWNFHKIDEAAEMGHTFLDILEPTIGDVIRKHIPNAPVCVDVDFDVQLQKERVVDHAELRVCWLEKVFTLGVGWDFDLGANYGKGVNVDASAVFFDSEGRHCHAIYGAQKKACGAVHSGDNRSGRGAGDDEKITVDLASVPAEVAQIFFIVNVRTPGHDLSTVQGGFCRILGDTGEELARHAFGHGDATNGKIVARLIRSSTSRWCLQTLAENCQGRTWMSATQTMCHIFRSHPKELQPRKEKEVRRWSTMKIGFPRLDIGGEKKPKTARHRAAIIKRNLRRQALSVQPPPSTQESPRARFLMSL
>PelBei038584_rbh_TGME49_295420
XSLLLARVGHVQMANGNGNVFPVACQKFGVALSWDPVPGKNLDLDLQAVAFDSSGKLLDAVYYNNLKALSRGLTHSSDENTGEKEGFDEFIWVDFQRLPGQVSLIAFVVSAYSGGHLHDAHNGFAHIIENTKDGEVARFALERSEEEVDLIGALVKSSGAWSYEVVEVPAQDGMHFMDILEPTIGNFVRQKIPGAPKRIKASFAMQKGTVVDLPQTSELKMMKVGLGWDTSMGEVDLDVSAVLLESSGRHIDTVFFSNLEAQGVYHSGDNLTGEGDGDDEVITFQLASMPDRSHQIVLVINIYTRGRTFSQVANPYCRVLGNGNDELCKYMLADAGSQNGLIIARLFREPGDFRWGFQALGVPCTGNTWKDSMPAISHYASIKATQFQMTSANSQLDLGPSMHAPQSVSQAAPQPVSVAPPPKQSSMCSIQ
>PerAciPAER2091194_rbh_TGME49_295420
XPIALTKPTYALALKWDCFDGKGLDLDLQAVVVDDRGSIVDAAYYNNTSAVNGAVALSGDEQSGRADGYDESMWVLLSKLPARVKLIIFVVAVYGEGHLKDVDNGVMSLLEX
>PolGlaCCMP1383021190_rbh_TGME49_295420
XSVLRDPLHWCRCPSGSSVFCRDVRAARNXVCCACLSSELMSHGXLQXGVKVLHRADXNHALTDDLDLPGSRYGFGVSWDSVHHRNADIDLQCVVVDNAGVIIDCAYYNNLKAVRAITHSGVETVGRPSNIEEMVWVNMRKLPASVSLLVFVVAAYSGGSLNDVENGQLHVMGEKESDEIAVFKMDRSLASVVVVAAMFRXGKSWKMRTIDLPAQNGQHFMDILPLLSEVVRGFLPKAPKRQ
>PolGlaCCMP1383038845_rbh_TGME49_295420
XNHALTDDLDLPGSRYGFGVSWDSGHHRNTDIDLQCVVVDNAGVIIDCAYYNNLKAVRAITHSGDETVGRPSNIEEMVWVNMRKLPASVSLLVFVVAAYSGGSLNDVENGQLHVMEEKESDEIAVFEMERXXASVXVVAAMFREGKSWKMRTIDLPAQNGQHFMDILPLLSEVVRGFLPKAPX
>PolGlaCCMP1383049429_rbh_TGME49_295420
XVDLPLPXGRYGIGVSWDRGGKTVDIDLQALVVDKKGSIIEAVYYNNLKALKAITHSGDEQTGDQAGMDEVIWVTLSKLPEHVRLIIFVVAAYSGGSLRDARNGMLHVLEEKKDVEVARFQLEQSEYNVDPVAMLLRTEAGPWTLRILEVDAVEGRHF
>PolSpeWS2016028388_rbh_TGME49_295420
MAELAQFDMKKDEIYEFESDQKLIKIGLGWDLEDKTQKLDLDVSCVIFDRDSELIDGVFYNNTQALNDSVIHSGDNRDGEGDGENEVISISLESLPTRVDKFIVVINMYSKGKTFKDVNTAYCRVFGTRNEICRYNMTDFQNCEALIVAQIYLSHSRWKVQALGIPASGRTFKESYDQIQSVARSKKSAIYTAGPLSMAGGIKAKVSKISKKVRGFCSRIWNVSDIILIAHVALGVGLCLFIKEIIFKIFF*
>PolSpeWS2016028393_rbh_TGME49_295420
MAELAQFDMKKDEIYEFESDQKLIKIGLGWDLEDKTQKLDLDVSCVIFDRDSELIDGVFYNNTQALNDSVIHSGDNRDGEGDGENEVISISLESLPTRVDKFIVVINMYSKGKTFKDVNTAYCRVFGTRNEICRYNMTDFQNCEALIVAQIYLSHSRWKVQALGIPASGRTFKESYDQIQSVARSKKSAIYTAGPLSMAGGIKAKVSKNFHMEMLVRSCSYAKHGVKLLCKE
>PolSpeWS2016028397_rbh_TGME49_295420
MAELAQFDMKKDEIYEFESDQKLIKIGLGWDLEDKTQKLDLDVSCVIFDRDSELINAVFYNNTQAVNDSVIHSGDNRDGEGDGDDEVISISLESLPTKVDKFIVVINMYSKGKTFKDVNTAYCRVVGTRNEMCRYNIADFQNCEALIVAQIYLSHSRWKVQALGIPASGR
>PyrBah004429_rbh_TGME49_295420
XGRSDEPLSLQPGGRYGVGVSWKCVKSVKIDVDLQCVVVDDQGVIIDCAYYNNLKAVRSITHSGDDTKGFPSEVEELIWVHLDKLPSHVALLVFVVAAYAGGTLQDVQAXLHVFEGSEGNEIMLFEMEHSDAAVDVVAAMFCQGHKQCWRMHLVDQPAQQGRHFMX
>ScrHanSHHI4163233_rbh_TGME49_295420
ADSKNSPDDLELSGARYGFGVSWDSLEDGKVDIDLQCVVVDNAGTIIDCAYYNNLKAVRAITHSGDEAHGKPDNIEEMVWANLRKMPANVSLLVFVVAAYSGGSLMDVANGKLHVMEEKENNEIAVFEMERSAGSVDVVAAMVRDERLGWRMQIIDLPAEGGQHFMDILPLLSQVIRGYIPRAPARQKGAFAMEKGSVLDLPMDLGRITIGLGWDTDCGECDLDASAVLMGSDGKEVEAVFFGRLESIEHGIQHTGDIEHGIQHTGDIEHGIQHTGDIEHGIQHTGDIEHGIQHTGDIEHGIQHTGDNLTGEGEGDDEQILVDLKRIGGKIQQVVFCVNIYTQRKTFAQVSNPFCRVVDSSSGAELCRYALRDAGSDNDLIIARIAREAGGRWGFHALGLPSRGSMYKDSLPQIRQACQLKTATLVERSQSRSTLGDDXEGAGLVGRPSAAAADVAALAYEGGSAADRLLREGRARDSEVPAHKVDDLPWARSGCTADARAIYTAFRRGISWSPMRFRTISLCRAHPGRMFVSELLLFECA
>ScrHanSHHI4206925_rbh_TGME49_295420
SDNKDAAEDLELPADRYGFAASWASIPGRDVDVDLQCVVVDSTGSIIDCAYYNNLKAVRAITHSGDEEMVWVNVKKLPAIVEVLIFVVAAYTGGKLRDVKNGMVHILEGSEDAEVATFEMESSDRSVDVVAAMFRGPEGWRLRIVDLPAEGGQHFMDILPTLCQVIRGFIPGAPQRQKVVFAMENGGVLGLPADLGRIVVGLGWDVDDGEVDLDVSAVLMDAQGNDLEAVFFGRLESKQHGITHTGDNLTGDGDGDDEQIIVSPGKVGPNVTEVGFVVNIYSPGRTFASVANPCCRIVDEASRNELCRYSLRDAGRDNGLIIAKLRREAGDRWGFHALGLPCRGRTYKDSMPQIREAVKLKTSSLVVRNDSGQSFEADGPLSQTSAIS
>ScrHanSHTV5012323_rbh_TGME49_295420
RFPALLCSRVSHAMASFGVRVQIXKNSPDDLELRGARYGFGVSWDSLEARRVDIDLQCVVVDNAGTIIDCAYYNNLKAVRAITHSGDEAHCEPDRLGETIWANLRKMPANVSLLVFVVAAYSGGSLTDVANGKLHVMEEREDNEIAVFEMERSAGSVDVVAAMVRYERLGWRMQIIDLPAVGGQHFMDILPLLSQVIRGCIPRAPVKQKVAFAMEKGSVLDLPMDLGRITVGLGWDTDCGECDLDVSAVLMGSDGKEVEAVFFGRPESIEHGIQHTGDNLTGQGEGDDEQISVDLKRIGGKIQQVVFCVNIYTQGRTFAQVSNPFCRVVDNSSGAELCRYSLRDAGNDNALIIARIAREAGGRWGFHALGLPSRGTMYKDSLLQIRQACQLKTATLGEHSQSW
>ScrHanSHTV5123317_rbh_TGME49_295420
VRVLSRADSKNSPDDLELRGARYGFGVSWDSLEARRVDIDLQCVVVDNAGTIIDCAYYNNLKAVRAITHSGDEAHCEPDRLGETIWANLRKMPANVSLLVFVVAAYSGGSLTDVANGKLHVMEEKENNEIAVFEMERSAGSADVVAAMVRDGKDAGFVDVVAAMVRDERLGWRMQIIDLPAVGGQHFMDILPLLSQVIRGCIPRAPVKQKVAFAMEKGSVLDLPMDLGRITVGLGWDSDCGECDLDVSAVLMGSDGKAVEAVFFGRLESIEHGIQHTGDX
>ScrHanSHTV5137420_rbh_TGME49_295420
GVRADSKNSPDDLELRGDRYGFGVSWDSLEDGKVDIDLQCVVVDNAGTIIDCAYYNNLKAVRAITHSGDEAHGKPDNIEEMVWANLRKMPSNVSLLVFVVAAYSGGSLMDVANGKLHVMEEKENNEIAVFEMERSAGFVDVVAAMVRDERLGWRMQIIDLPAEGGQHFMDILPLLSQVIRGWLHPPRACEAEGRIRHGEGQCARLADGPRPHHRRS
>ScrHanSHTV5140307_rbh_TGME49_295420
XAGFSRDGFVRCACADSKNSPDDLELHGARYGLGVSWDSLEARRVDIDLQCVVVDNAGTIIDCAYYNNLKAVRAITHSGDEAHCEPDRLGETIWANLRKMPANVSLLVFVVAAYSGGSLTDVANGKLHVMEEREDNEIAVFEMERSAGSVDVVAAMVRYERLGWRMQIIDLPAVGGQHFMDILPLLSQVIRGCIPRAPVKQKVAFAMEKGSVLDLPMDLGRITVGLGWDTDCGECDLDVSAVLMGSDGKEVEAVFFGRPESIEHGIQHTGDNLTGQGEGDDEQISVDLKRIGGKIQQVVFCVNIYTQGRTFAQVSNPFCRVVDNSSGAELCRYSLRDAGNDNGLIIARIAREAGGRWGFHALGLPSRGTMYKDSLPQIRQACQLKTATLGEHSQSW
>ScrTroCCMP3099158739_rbh_TGME49_295420
XVMGKQRPWPLTQPTYGICIHWDQLAKNVDLDLQAVIVDDSGVIVDAVYYNNLLAMNGAVGLSGDDLGDESIWIRLNKLPSKVRLIIFVVAAYSGGHLRDVTNGRIVVLERQAAVTIKFKEFKLERSRSDADLVAMFKRFKDDTWGLVELDEPAEKGSHFLDILEPTIGDLIRSEIPLAPAYQKVAFIMDKGAVADFPQAAALRRLIVGVGGTLACDEDEDVHVELSAVFYSAQGEKVGMVDGESKGMYGVERSVDSAAGGHLGNDETLTIDLFQIPEEIAQVFLVLLVIDGTFKSVEHAHARVVDQALSELVRYDIEAGHNESGLVIARLLRSSDQRWGIQTVGKFFRMSYMEQELDLLFSDRPNNSKVARKAAFKGGGRAAGHVARRGX
>ScrTroCCMP3099288113_rbh_TGME49_295420
XPTYGICIHWDQLAKNVDLDLQAVIVDDSGVIVDAVYYNNLLAMNGAVGLSGDDLGDESIWIRLNKLPSKVRLIIFVVAAYSGGHLRDVTNGRIVVLERQAAVTIKFKEFKLERSKLERSRSDADLVAMFKRFKDDTWGX
>SelPygWS2016020537_rbh_TGME49_295420
VQVESRKWMFKPLSVPIAAHTPQALFPAAQREAEAMIASVKRNELSGMLVMDKLLRDTLEGKEAPRVSLSTSEATYSLVSRHDSSSTHLDNSVKPSSLKLDREYSLLERKRRQDRSAQRDGRRGTDNRLQVPGEPSNGVSGVSGVSGETTEDDEE
>Sym_C1033936_rbh_TGME49_295420
XPKPRYGFGVSWQDRGRHVDVDLQCVVVDSGGVIIDCAYYNNLKAVRAITHSGDETTGKPTGIQELVWVNLNKLPANVSVLIFVVAAYSGGFLKDVSDGKLHVFEEREVNQLGVYEMERSQAGVDVVAAMVRTEGGWKMQIIEEPAEQGQHFMDILPLLSTVIRRFLPKAPIKQKVAFAMEKGGVLDMPLGMGCITVGLGWDVDQGEVDLDVSAVLLDARGEDVEAVFFGHLESIHNGIVHSGDNLTGDGDGDDEQIQVDLNRIQPHVQQVFFVVNIYSANRSFKQVAKPYCRIVDNMLGNELCRYSLSDAGNDNGLIIAKMAREAGGRWGFHALGMPCRGRTYKDSMKQIRDAAHVKTHALMMHSDTDHAMDLGAFQGGDRIMVQPIG
>Sym_C1080822_rbh_TGME49_295420
XPDIGRLRRANTAGIVEEYELPKPRYGFGVSWQDRGRHVDVDLQCVVVDSGGVIIDCAYYNNLKAVRAITHSGDETTGKPTGIQELVWVNLNKLPANVSVLIFVVAAYSGGFLKDVSDGKLHVFEEREVNQLGVYEMERSQAGVDVVAAMVRTEGGWKMQIIEEPAEQGQHFPXXXXXXXXXXXXXXQHFMDILPLLSTVIRRFLPKAPIKQKVAFAMEKGGVLDMPLGMGCITVGLGWDVDQGEVDLDVSAVLLDARGEDVEAVFFGHLESIHNGIVHSGDNLTGDGDGDDEQIQVDLNRIQPHVQQVFFVVNIYSANRSFKQVAKPYCRIVDNMLGNELCRYSLSDAGNDNGLIIAKMAREAGGRWGFHALGMPCRGRTYKDSMKQIRDAAHVKTHALMMHSDTDHAMDLGAFQGGDRIMVQPIGX
>Sym_Mf125fA3036864_rbh_TGME49_295420
MSKRGLVCKRDGSTVQDMDLPKNRYGFGCSWMTSAGRTVDIDLQCVVVDDKGSIIDCAYYNNLKAAKGSITHSGDEAGRRDGIQEMVWVNARKLPSNVSLLVFLVAAYSGGKLKDVRDGTFHIFEEQASHEVATLRMSTADASVDTMAVVWRASGEGGSSMWKAKVLEAAAQQGQHFMDILPGLCKTIQAFVPTAPKQQKVAFAMEKGGVLDLPMDMNGVTVGLGWDVDDGEVDLDVSAVLLDVEGQDVEAVFFGRLESSNRSVQHSGDNLTGEGEGDDEQILVSLDDVDLKVQQIVFVVNVYSKNRNFTQVAAPYCRVVDNASQAELCRYALRDAGRENGLIISRMAREAGGRWGFHALGLPCQGRTYKDSLAKIKKVAQMKTASLMLQRSPSMSTSATTTTMHVSMPPPVQTAQNPACCVVIDDVTRMCIRLSMGARLGACTAVRLETPVPX
>AleAndCCMP2222005695_rbh_TGME49_295420
MSEDCVLQGSKFGMALSWDHSQTVADLDLQAVAFNNTGKLLDAVYYNNLKALRGLTHSGDETTGAKKGFDECIWVYPQKLPDDVTLVLFVVACYKGGCIRDAKNAKFHVLEDVLSHEVGTFGLEKAVDKAALVGSLTRTPSGAWSFRALDIPARHGQHFIDILEPTIGNYVRTLIPGAPRKIKAAFAMDKGSVVDLPESNKVIETCAGLGWDTTQGEVDLDVSAIMLDSHGSEVDCCFFGNQEAQGIKHSGDNLTGEGAGDDEVITLSLEALAAEVKQIFFIINIYTPGRTFYDVANPYCRLFSAQGEEFCRYQLREAGHEQALIMARMFREPGDSRWGFQALGVPCKGKTYKDSMPSVVQYCMTKPTDRSXDEADHHDVRLRRARVATSRRPFSGGEREQGEHVRGLLLRAVTRPARACRPLQFPVACEARREGRWDTSANPX
>AleAndCCMP2222023276_rbh_TGME49_295420
XLIQEVRLSAAKYGIGVSWETNIGAPVVDIDLQAVVVDDKGTIIDAVYYNNLKALKAITHSGDETTGEKAGIDEVIWVSLNKLPGKVKLILFVVAAYSGGHLRNAKNGKIHVLEERKDNEVACFGMEQSEFDVDAVAMMVRSDAGDWNLHIIDIPAQEGQHFIDXXXXXXXXXXXXXXXXSGTXIRAQIPGAPARQKVAFAMEKGTVVDLPESHSLGIVCAGLGWDTADDMDIDLDVSAVCFSAEARCVGAVFFGNMDEYGLQHSGDNLTGEGDGDDEVITANLEAIPQQVQQIFFVVNIYTNGLSFEQVSNAYCRIFDRTGAEFARYILREGKGKRGLVIARLFREPGERWGFQALGQFCRGKTWKDAVDDIAPLAQTSAQRMQMAX
>AleCatOF101001716_rbh_TGME49_295420
XRRRCAMSQQEFQLSASKYGLAVSWDRGSTAVDIDLQAVVVNDKGTIIDAVYYNNMKAMKAITHSGDERTGDKTGLDEVIWVTLTKLPEHVRLVLFVIAAHSGGHLRSAKNGRLHVLEQVKDSEVASFAMEESEFDVDAVAMMVRSDGGTWSMRIVQEPAQEGQHFIDILEPTLGNLIRSQIPGAPARQKVAFAMEKGTVVDLPETGALGQVFAGLGWDIANGKDIDLDVSAVCFTGAARCLGAVFFGNLQEYGLKHSGDNLTGEGDGDDEVITANLEAIPEEVQQIFFVINIYSNGVSFEEVSNAYCRIFDRTGSELARYVLREGKGKRGLTIARLFREPGGRWGFQAIGQFCRGKTWKDAIEDLVPLVGTSARELQLRG
>AleCatOF101006198_rbh_TGME49_295420
XDRDGATVDIDLQAIAVDDKGTIIDAVYYNNMKALKGAITHSGDETTGDKAGLDELIWVTLPKLPERVKLVLFVIAAHSGGSLRDARNGRLHVVEQSKDNEVASFSIERSECNVDAVAMMLRSDGGAWSLRIVQEPAQEGKHFIDILEPTX
>AleCatOF101024011_rbh_TGME49_295420
XFDLNKARYGVGVSWDAGRVDIDLQCVVVDTSGAIIDCAYYNNMKAGRGVTHSGDSTVPKPNGIEELVWVTLPKLSQSIAVLIFVVAAYSGGYLRDVQGGKLRLLEDSEKREIAQFELERSAASVDVVAAMFRGEGGLWRLRIIDEPAQQGQHFMDILPLLSDTIRIFLPQAPRRQKVAFAMEKGGVLDLPQSMAKITVGLGWDPAEGASDDEVDLDVSAILLDSNGNDIEAVFFGRLECDEHGIVHSGDNLDGQGEGDDEEIIVDLGRVGPVVQQVFFVINIYSPKMSFLSVANPYCRVVDEADGSELCRYALREAGNLNGLIIAKIAREAGDRWGFHALGLPCSGRTFKDSLPEVRKASTIKTASLMLRRASTADLGGASYGGVPAASGFAPGVAMPSAPPPPSAQAMAYAVPAYGAPAPSAPPFAAGLVPATMQLRRWLLRLACTGRRTASCNDRAHRGGRRSSAAPPFPRMVAPALGMGVAKPFCAQLSVSAETEP
>AleCatOF101037153_rbh_TGME49_295420
XFDLNKARYGVGVSWDAGRVDIDLQCVVVDTSGAIIDCAYYNNMKAGXXHSGDSTVPKPNGIEELVWVTLPKLSQSIAVLIFVVAAYSGGYLRDVQGGKLRLLEDSEKREIAQFELERSAASVDVVAAMFRGEGGLWRLRIIDEPAQQGQHFMDILPLLSDTIRIFLPQAPRRQKVAFAMEKGGVLDLPQSMAKITVGLGWDPAEGASDDEVDLDVSAILLDSNGNDIEAVFFGRLECDEHGIVHSGDNLDGQGEGDDEEIIVDLGRVGPVVQQVFFVINIYSPKMSFLSVANPYCRVVDEADGSELCRYALREAGNLNGLIIAKIAREAGDRWGFHALGLPCSGRTFKDSLPEVRKASTIKTASLMLRRASTADLGGASYGGVPAASGFAPGVAMPSAPPPPSAQAMAYAVPATXXXLPCXXXGGSCGLHAQGEELRPAMIELIAEADGLPRPRRFHAWWRQPLGWVW
>AleCatOF101043990_rbh_TGME49_295420
AACGPGPFAAMAVYDARGAKVLRRLDTKGIPEDFDLNKARYGVGVSWDAGRVDIDLQCVVVDTSGAIIDCAYYNNMKAGRGVTHSGDSTVPKPNGIEELVWVTLPKLSQSIAVLIFVVAAYSGGYLRDVQGGKLRLLEDSEKREIAQFELERSAASVDVVAAMFRGEGGLWRLRIIDEPAQQGQHFMDILPLLSDTIRIFLPQAPRRQKVAFAMEKGGVLDLPQSMAKITVGLGWDPAEGASDDEVDLDVSAILLDSNGNDIEAVFFGRLECDEHGIVHSGDNLDGQGEGDDEEIIVDLGRVGPVVQQVFFVINIYSPKMSFLSVANPYCRVVDEADGSELCRYALREAGNLNGLIIAKIAREAGDRWGFHALGLPCSGRTFKDSLPEVRKASTIKTASLMLRRASTADLGGASYGGVPAASGFAPGVAMPSAPPPPSAQAMAYAVPAYGAPAPSAPPFAAGAWCLLPCSSAGGSCGLHAQGEELRPAMIELIAEADGLPRPRRFHAWWRQPLGWVWRSPFAHSSRCRPRLSLDIKXMLEEACMARSPLRLDGLTPDAELRGYLCACATDAALAVX
>AleMarAMGDE01CS322004358_rbh_TGME49_295420
XGPLPLPTHSPSPTAMAAWDATGAKVLRRLDTKGIPEDFDLNKARYGVGVSWDAGRVDIDLQCVVVDTGGAIVDCAYYNNMKAGRGITHSGDAVAGKPNGIQELIWITLPKLSQSIAVLVFVVAAYSGGLLKDVQGGKLRLLEDSEKREIAQFELERSAASVDVVAAMFRGEGGLWRLRIIDEPAQQGQHFMDILPLLADTIRIFLPQAPRRQKVAFAMEKGGVLDLPQGMGKITVGLGWDPSDDEEVDLDVSAILLDARGNDLEAVFFGRLECEEHGIFHSGDNLDGEGDGDDEQIVCNLDRIGPQVQQVFFLINIYSQKRTFMHVASPYCRVVDGADESELCRYALREAGNQNGLIIAKIAREAGDRWGFHALGLPCIGRTYKDSLTEVRRASSIKTASLMLRKSSTMDLGADGVPMESGFAPSAPSAPPPPSAPPAPGYAQPQAFAVPVGAAYGAPAAAYAARPPIAHAGYAAPPPXGFEEGLRPSITVSGGGAAGGCVSDGLYTGNVEAPSASRGPKPDFCVLPVIVAR
>AleMarAMGDE01CS322024461_rbh_TGME49_295420
XYDPSFGTQPSLAIQCSLGMSTVRVLRRADTQGLHDDLNLGAARYGFGVSWDTLHGRNVDIDLQCVVVDGEGTIIDCAYYNNLKAVRAITHSGDEVVGKANKIKEMVWVHFRKLPPNVACLIFVVAAYSGGHLRDVANGKLHVLEESESREVALFEMERSAASVDVVAAMFKEPASGADGAKWKMRIIDEAAQQGQHFMDILPLLSRIIRGFLPRAPMRQKVAFAMEKGGVLDLPQGMGMITVGLGWDVDEGECDLDVSAVLMDAAGNDLEAVFFGRLESEEHGILHSGDNLTGDGDGDDEQLVVNLGRVGGQVHQVFFVVNIYTPRKTFSQVASPFCRVVDNSSGAELCRYALREAGSESGLIISKIAREAGGRWGFHALGLPCKGRNYKDSLPQLRTASTLRTSSLMLRADSTTSLEESHKDIAPREREASPFLEASSVENQCGCVIS
>AleMarAMGDE01CS322024926_rbh_TGME49_295420
XQDYPLQAAKFGVAISWDRAGAGGVDLDLQGIAFSNAGKLIDAVYYNNLKALRGGITHSGDETTGAKKGFDEIVWVHPGKLPAEVHLVLLVVACYQGGCIRDAR
>AleMarAMGDE01CS322030804_rbh_TGME49_295420
XATWGCTPHGRRPRQATAACPFAAQGPREQRATAGRGAVRDMARQLGNSEEFPLTAGRYGVAISWDQGGSGTVDVDLQAVIVDNKGQVTDAVYYNNLKALKCVTHSGDETTGEKSGYDEVIWISMAKLPAHIHMIIFVVAAFKGGHLKDAKNGRIHVLEDSKLNEVASFAMEESQAEVDVVAMMVRTADQGWTLRMVEVDAQEGQHFIDILEPTIGTLVRSELPHAPRRLKVAFAMEKGGVVDLPRSEDIKQVKAGLGWDTAKGNVDLDVSAVLFDASGRGKDAVFFGNLQGHGLQHSGDNLTGEGAGDDETIIVNLESVPEWVRQIFFCVNIYTNGTTFERVANPYCRMMDASGSELARYELKEAGKQNGLIISRLFRDDRGTRWGFQAIGTFCRGKTWKDSVGEMAQVFGKPPQQLQLRGATTVFFGGAEAEPSSAAX
>AleMonCCMP3105067158_rbh_TGME49_295420
XFGVGLSWDKGGAAVDVDLQAVIVDSKGTIIDAAYYNNLKAVRAVTHSGDETTGAKAGLDEIVWVKVKALPAEVQIIIFVVAAFNRGHLKDVQNGRLSLLEDSKDNAVGQIALEKSEEEVDAVAMMVKDAQGCWNLRIINEPAQDGRHFIDILEPTLGNLIRGVIPSAPKRQKVAFAMEKGAVVDLPDSSSMRRISAGLGWDVAKNLGKDVDLDVSVVFFSQDGGHVGAVFFGNTEEFGVKHSGDNLTGAGSGDDETIQVDLQAIPESVAQAFFCVNIYTKGVTFDRVSNAYCRVSDEMGNEIARYILREAGGQSGLIIARLMREPGGRWGFQALGQLCRGQTWKDSLMDIQPLVQKAARELQMRGSTVSLGGAPSGAAGSGAQPPAAPAPVAQAPQAXALDEGVLEAVRSDVEGCAATAGASAPSPPQGDAPLGRIGI
>AleMonCCMP3105074527_rbh_TGME49_295420
XTKGIPEDFELHKARYGVGVSWDAGRVDIDLQCVVVDTSGAIIDCAYYNNMKAGRGITHSGDAVVGKPNGIQELIWVTLPKLSQSIAALVFVVAAYSGGFLRDVQGGKLRLLEESEKREIAQFELERSAASVDVVAAMFRGAGGLWSLRIIDEPAQQGQHFMDILPLLADTIRIFLPQAPRRQKVAFAMEKGGVLDLPQGMGKITVGLGWDPADDDEVDLDVSAILLDRNGNDIEAVFFGRLECEEHGIFHSGDNLTGEGDGDDEQIVCELERIGPAVQQVFFVINIYSAKRTFRNVSSPYCRVVDGSDESELCRYALQEAGNQNGLIIAKIAREAGDRWGFHALGLPCTGRTFKDSLPDIRKASTVKTASLMLRRSSTTDLGAASHGLPVASAFASPAPTAPPPPTAPGYPVPAGAAYGAPPPRAPGYPVPAGAAYGAPAAAYAAPPAVAYARPPQAKKQECILQ
>AleMonCCMP3105076204_rbh_TGME49_295420
AGRTLGPQDKLRLAGGRCAVGISWDRSGVPVDLDLQCVVVDDRGAIIDAVYYNNMKAQRCITHSGDERTGDRSGLDEVIWAGLAKMPEKVRMLVFVVAAHSGGRLRDVRNGMIHILADSNSNEVGRIPIEHSEFNVDVVAAMIRDTGGWELQVIDEPAQEGQHFMDVLEPTMGNYIRKVIPGAPRRMKVAFAMEKGAVVDLPETNSLRSITAGLGWDVLGRGVDLDVSAVLFDSQAQLVDTVFFGRLQSSGLVHSGDNLTGAGEGDDEQIQCNLDQVPPHVEQIFFTVHVYSKHVTFERVRNAFCRIFDSTGAELARYELREAGRESGLIMARLFREPGNQRWGFQALGTFSRGRMWKDSVGDMAKLVRKVPRELQLRGQTTMEFSGAYGAPGAPAPPRVEALVARSGCGGGGRAWCSEAEERAQAARKPGSQSA
>AleMonCCMP3105079974_rbh_TGME49_295420
XELPVNPNVEKFGVGLSWDKGGAAVDVDLQAVIVDSKGTIIDAAYYNNLKAVRAVTHSGDETTGAKAGLDEIVWVKVKALPAEVQIIIFVVAAFNRGHLKDVQNGRLSLLEDSKDNAVGQIALEKSEEEVDAVAMMVKDAQGCWNLRIINEPAQDGRHFIDILEPTLGNLIRGVIPSAPKRQKVAFAMEKGAVVDLPDSSSMRRISAGLGWDVAKNLGKDVDLDVSVVFFSQDGGHVGAVFFGNTEEFGVKHSGDNLTGAGSGDDETIQVDLQAIPESVAQAFFCVNIYTKGVTFDRVSNAYCRVSDEMGNEIARYILREAGGQSGLIIARLMREPGGRWGFQALGQLCRGQTWKDSLMDIQPLVQKAARELQMRGSTVSLGGAPSGAAGSGAQPPADPRRSSSAGPALDEGVLEAVRSDVRGVCGHSGSLRPQSSAGGCSSWPN
>AleMonCCMP3105119972_rbh_TGME49_295420
XSSLGPVLLELTKTRYGVGISWDKIKRTVDLDLQAVVVNEQGTIVDAVYYNKLETIDRAISHSGDEKTGQAEGLDETIWVNLAKLSQDVKMIMFVIAVSSGGQFS
>AleMonCCMP3105161032_rbh_TGME49_295420
XLPPGSELPVNPNVEKFGVGLSWDKGGAAVDVDLQAVIVDSKGTIIDAAYYNNLKAVRAVTHSGDETTGAKAGLDEIVWVKVKALPAEVQIIIFVVAAFNRGHLKDVQNGRLSLLEDSKDNAVGQIALEKSEEEVDAVAMMVKDAQGCWNLRIINEPAQDGRHFIDILEPTLGNLIRGVIPSAPKRQKVAFAMEKGAVVDLPDSSSMRRISAGLGWDVAKNLGKDVDLDVSVVFFSQDGGHVGAVFFGNTEEFGVKHSGDNLTGAGSGDDETIQVDLQAIPESVAQAFFCVNIYTKGVTFDRVSNAYCRVSDEMGNEIARYILREAGGQSGLIIARLMREPGGRWGFQALGQLCRGQTWKDSLMDIQPLVQKAARELQMRGSTVSLGGAPSGAAGSGAQPPAAPAPVAQAPQAETECCAVL
>AleMonCCMP3105199640_rbh_TGME49_295420
XAKVLRRLDTKGIPEDFELHKARYGVGVSWDAGRVDIDLQCVVVDTSGAIIDCAYYNNMKAGRGITHSGDAVVGKPNGIQELIWVTLPKLSQSIAALVFVVAAYSGGGKLRLLEESEKREIAQFELERSAASVDVVAAMFRGAGGLWSLRIIDEPAQQGQHFMDILPLLADTIRIFLPQAPRRQKVAFAMEKGGVLDLPQGMGKITVGLGWDPADDDEVDLDVSAILLDRNGNDIEAVFFGRLECEEHGIFHSGDNLTGEGDGDDEQIVCELERIGPAVQQVFFVINIYSAKRTFRNVSSPYCRVVDGSDESELCRYALQEAGNQNGLIIAKIAREAGDRWGFHALGLPCTGRTFKDSLPDIRKASTVKTASLMLRRSSTTDLGAASHGLPVASAFASPAPTAPPPPTAPGYPVPAGAAYGAPPPRAPGYPVPAGAAYGAPAAAYAAPPAVAYARPPQAKKQECILQ
>AleMonCCMP3105208382_rbh_TGME49_295420
XAVGISWDRSGVPVDLDLQCVVVDDRGAIIDAVYYNNMKAQRCITHSGDERTGDRSGLDEVIWAGLAKMPEKVRMLVFVVAAHSGGRLRDVRNGMIHILADSNSNEVGRIPIEHSEFNVDVVAAMIRDTGGWELQVIDEPAQEGQHFMDVLEPTMGNYIRKVIPGAPRRMKVAFAMEKGAVVDLPETNSLRSITAGLGWDVLGRGVDLDVSAVLFDSQAQLVDTVFFGRLQSSGLVHSGDNLTGAGEGDDEQIQCNLDQVPPHVEQIFFTVHVYSKHVTFERVRNAFCRIFDSTGAELARYELREAGRESGLIMARLFREPGNQRWGFQALGTFSRGRMWKDSVGDMAKLVRKVPRELQLRGQTTMEFSGAYGAPGAPAPPRVEALVARSGCGGGGRAWCSEAEERAQAARKPGSQSA
>AleMonCCMP3105213894_rbh_TGME49_295420
XAVGISWDRSGVPVDLDLQCVVVDDRGAIIDAVYYNNMKAQRCITHSGDERTGDRSGLDEVIWAGLAKMPEKVRMLVFVVAAHSGGRLRDVRNGMIHILADSNSNEVGRIPIEHSEFNVDVVAAMIRDTGGWELQVIDEPAQEGQHFMDVLEPTMGNYIRKVIPGAPRRMKVAFAMEKGAVVDLPETNSLRSITAGLGWDVLGRGVDLDVSAVLFDSQAQLVDTVFFGRLQSSGLVHSGDNLTGAGEGDDEQIQCNLDQVPPHVEQIFFTVHVYSKHVTFERVRNAFCRIFDSTGAELARYELREAGRESGLIMARLFREPGNQRWGFQALGTFSRGRMWKDSVGXXXXVPRELQLRGQTTMEFSGAYGAPGAPAPPRVEALVARSGCGGGGRAWCSEAEERAQAARKPGSQSA
>AleMonCCMP3105235700_rbh_TGME49_295420
XAVGISWDRSGVPVDLDLQCVVVDDRGAIIDAVYYNNMKAQRCITHSGDERTGDRSGLDEVIWAGLAKMPEKVRMLVFVVAAHSGGRLRDVRNGMIHILADSNSNEVGRIPIEHSEFNVDVVAAMIRDTGGWELQVIDEPAQEGQHFMDVLEPTMGNYIRKVIPGAPRRMKVAFAMEKGAVVDLPETNSLRSITAGLGWDVLGRGVDLDVSAVLFDSQAQLVDTVFFGRLQSSGLVHSGDNLTGAGEGDDEQIQCNLDQVPPHVEQIFFTVHVYSKHVTFERVRNAFCRIFDSTGAELARYELREAGRESGLIMARLFREPGNQRWGFQALGTFSRGRMWKDSVGDMAKLVRKVPRELQLRGQTTMEFSGAYGAPGAPAPPRVEALVARSGCGGERPCVVQCX
>AleMonCCMP3105268756_rbh_TGME49_295420
XCTAMAAYDARGAKVLRRLDTKGIPEDFELHKARYGVGVSWDAGRVDIDLQCVVVDTSGAIIDCAYYNNMKAGRGITHSGDAVVGKPNGIQELIWVTLPKLSQSIAALVFVVAAYSGGFLRDVQGGKLRLLEESEKREIAQFELERSAASVDVVAAMFRGAGGLWSLRIIDEPAQQGQHFMDILPLLADTIRIFLPQAPRRQKVAFAMEKGGVLDLPQGMGKITVGLGWDPADDDEVDLDVSAILLDRNGNDIEAVFFGRLECEEHGIFHSGDNLTGEGDGDDEQIVCELERIGPAVQQVFFVINIYSAKRTFRNVSSPYCRVVDGSDESELCRYALQEAGNQNGLIIAKIAREAGDRWGFHALGLPCTGRTFKDSLPDIRKASTVKTASLMLRRSSTTDLGAASHGLPVASAFASPAPTAPPPPTAPGYPVPAGAAYGAPPPRAPGYPVPAGAAYGAPAAAYAAPPAVAYARPPQAKKQECXTAMRAPPALHHHPRFDMRACMRLRMRPRMF
>AleMonCCMP3105289279_rbh_TGME49_295420
PAREMALPPGSELPVNPNVEKFGVGLSWDKGGAAVDVDLQAVIVDSKGTIIDAAYYNNLKAVRAVTHSGDETTGAKAGLDEIVWVKVKALPAEVQIIIFVVAAFNRGHLKDVQNGRLSLLEDSKDNAVGQIALEKSEEEVDAVAMMVKDAQGCWNLRIINEPAQDGRHFIDILEPTLGNLIRGVIPSAPKRQKVAFAMEKGAVVDLPDSSSMRRISAGLGWDVAKNLGKDVDLDVSVVFFSQDGGHVGAVFFGNTEEFGVKHSGDNLTGAGSGDDETIQVDLQAIPESVAQAFFCVNIYTKGVTFDRVSNAYCRVSDEMGNEIARYILREAGGQSGLIIARLMREPGGRWGFQALGQLCRGQTWKDSLMDIQPLVQKAARELQMRGSTVSLGGAPSGAAGSGAQPPAAPAPVAQAPQAXALDEGVLEAVRSDVRGVCGHSGSLRPQSSAGGCSSWPNRHSQRPPX
>AleMonCCMP3105308937_rbh_TGME49_295420
XFDPERMGAKFRIPVPTTWETQKPEVWEKLVESKNLPFMAMLRNLRNILMAGVDEKTHKMILGRLKSKQQVANSKQMPVRFLSAFEAIDFDDATLEKLAAEAAGPDDFVMEEKAYGSGKDAKKVMRKRLVCRKPPTKELLDKYRDALETAVSLAAQNNVPPLECPTGKAVVLVDVSGSMESPLTQGPKKLHESAMTPHRRSGGRPIVEGQDMDLEDYFSQAGQRLSKKISVSMTWIGQDLDLSVMVLDKDGQQVTSVSYSNTNWKQIWHSGDITSAPYGAEEVISVDLENLPTQAFMLMFTVNSYSGQTFDELPEAAISLRDDGLVGASVEGTQEICAFRLTGTHKAVIACGLMRKETGWAFRCLNTPQAQGATVQSLLGKIRKEYEAAMADAATQQKRLVDAALLLALCLRERMGDDKCEIVLFSSPHKDGGPGYKVLRGLGPKVLANIRRCHAIATQLGRGTLMPVEYLQELSAAAVPLDHLVLLTDGLIAPSKRPGEALSRWLTSYRARVKPVRFACIDVLGLGKPSVGEGSSDQDVLISGWSEAALRYLTQEPGAQLAEVEAVELPPPKTREEGQASEKS
>AleTarCCMP1771041948_rbh_TGME49_295420
XGASLRPGVQMARELGNAEEFPLTAARYGIAISWDQDANKSVDVDLQAVIVDNKGQVVDAVYYNNLKALKCVTHSGDETTGEKSGFDEMIWVGLAKVPANIHMIIFVIAAFQGGHLRDAKNGRVHVLEERKENEVASFSMEESEEEVDVVAMIVRSGQGWVLRVVEVDAQDGQHFIDILEPTIGNLVRSVLPNAPKRLKVAFAMEKGAVVDLPRSQEIKQIKAGLGWDTSKGDVDLDVSAVLFDASGQSKDAVFFGNLSGCGLEHSGDNLTGAGSGDDETITVNLDAVSDWVRQIFFCVNIYTNGKTFQLVANPYCRILDSNGAELARYELKEAGSENGLIIARLFRGGGADRWGFQAIGTFCTGKTWKDSVREMGPIFNKSPQELQLRGASTMFFSAGHDMEAPATQGQVASGSAAAAPPEPVKSSACALL
>AleTarCCMP1771042252_rbh_TGME49_295420
LALVPEPGSELVSATLRRAXDIALQRWMVRQLGNTEEFPLTAARYGVAISWDKDPSAPVDVDLQAVIVDDMGRVVDAVYYNNLKALKCITHSGDETTGEKSGFDEVIWAGLARVPANIKMIILVVAAFKGGHLKDAKNGAVHILEERNDNEVATFSLEESQEEVDVVAMLVRSDQGWVLRLVEVDAQDGQHFIDVLEPAIGSLVRSVLPSAPKRLKVAFAMEKGAVVDLPRTQDIKQIRAGLGWSVDKGNVDLDVSAVLFDESGAAKDAVFFGNLEFAGLKHSGDNLTGEGSGDDETISVNLEAVAEWVKQIFFCVNIYSNGKTFAEVASPYCRILDSNGTELARYELKEAGSQNGLIIARLFRDSSSIRWGFQALGSFCQGRTWKDSIGDMAPVAAKPPRELQLRGASTQMLAGGSAVGPAAAPAAAPPPEPPKSSAX
>AleTarCCMP1771042312_rbh_TGME49_295420
XKTLGPQDTLRLSAGRVAVAISWDRTGAPIDLDLQCVVVDDRGSIIDAVYYNNMKAQRCITHSGDERTGERTGHDEVVWAGLAKMPEKVSMLVFVVAAHSGGRLRDVRNGTIHILEDRLDNEVGRIPMERSEFEVDVVAAVVRGNGGWELQVINEPAQEGQHFMDVLEPTMGNYIRKVIPGAPRRMKVAFAMEKGAVVDLPETSSLRNVTAGLGWDVLGRGVDLDVSAVLFDGRAQLVSTVFFGKLQGCGLMHSGDNLTGAGDGDDEQIQCNLDQVPANVEQIFFTVHVYTGGVTFEKVRNAYCRIFDSSGAELARYELREAGRESGLIMARLFREPGGARWGFQALGSFSRGSMWKDSVGDMEAILRKAPRELQLRGQTTMQFXGAAEEAPARAEAPVAEEAAAGRPEGARCSEX
>AleTarCCMP1771043890_rbh_TGME49_295420
XKLPWPNQVAAGWAMARQISKSEEHPVQGSKFGIALSWDHEGCSGVDLDLQGVGFSNNGQLLDAVYYNNLKALRGLTHSGDETSGVKKGYDEIVWVHLRKLPAELRLVLFVVACYKGGCIRDARNAKFHVLEDVLAHETGTFGLEKKSEKAAVVGSLLRDASGVWTFRVLDLPARRGQHFIDILEPTIGDYVRSIIPGAPRKIKAAFAMDKGSVVDLPQSNELVQTLAGLGWDTHKGEVDLDVSAILLDTHGTEVDCCFFGREEVQGVTHSGDNLTGEGAGDDEVITINLEMLALEVQQIFFVINIYTTGKTFAEVANPYCRLFSNQGEEFCRYQLTEAGHEQALIMARMFREPGDSRWGFQALGIPCKGKTYKDSMPAVVQYALTKPTDRGLMRQSTTMSDFDTPRMSYQASMVEEPKVESASKEATCGSCSVQ
>AleTarCCMP1771056551_rbh_TGME49_295420
XVLEMALTPGAEIPVNPNVQKFGIGLSWDRGITDVDVDLQAVVVDDKGTIIDAVYYNNLKAVQAVTHSGDEDTGARSGLDEVVWVNMQRLPDKVKLILFVVAAYARGHLKDVQNGLLHLLEDTKDNSVGHVPLERSEEEVDAVAVMLRDGSGEWSLRIINVPAADGRHFVDILEPTLGNLIRAAIPGAPKRQKVAFAMEKGAVVDLPETSAMRRISAGLGWDVAKGSNVDVDLDVSVVLFSGDGTDVGAVFFGNTEEFGVKHGGDNLTGEGSGDDEVIQVDLEKIPGNVEQLVFCVNIYTKGVCFDRVSNAYCRICDEQGQEMARYVLREAGANRGLLIARLFREQCRERRPWADYFGLRSGVPGTWKDSLADMX
>AleTarCCMP1771079996_rbh_TGME49_295420
XKTDPGPSRDWFDSTVWIKLSHLPQAVALLILVAAAYSGGHLCDVSNGVVRVVEEAQDTDVAHFVMDASVGDVGPVACIRRNAEGGWSLVRTEEFVKQRRHFMDILEPTLGRLIRELVPGVPKRHKAKLALTAMEQGSVATLPQPASAKWIFASIGWDLAPSAGAAIEVNISAVFIDADVRELGAVSAEKAEQYGARHCGGGILGGGLVFDLDAVPQDVLQIALLVNLQQQGATFDLVQRPHCSIVDPTGTELIRYTHAETASESGMIMARLFRDAGRGRWGFQALGTACSGNSWKQSLDDLKQLVSKAPRELQIVPDDIQSSSDTKRSIVSL
>AleTarCCMP1771106807_rbh_TGME49_295420
XQARLNCSGPPAFVGLGPTYLALVPEPGSELVSATLRRAXDIALQRWMVRQLGNTEEFPLTAARYGVAISWDKDPSAPVDVDLQAVIVDDMGRVVDAVYYNNLKALKCITHSGDETTGEKSGFDEVIWAGLARVPANIKMIILVVAAFKGGHLKDAKNGAVHILEERNDNEVATFSLEESQEEVDVVAMLVRSDQGWVLRLVEVDAQDGQHFIDVLEPAIGSLVRSVLPSAPKRLKVAFAMEKGAVVDLPRTQDIKQIRAGLGWSVDKGNVDLDVSAVLFDESGAAKDAVFFGNLEFAGLKHSGDNLTGEGSGDDETISVNLEAVAEWVKQIFFCVNIYSNGKTFAEVASPYCRILDSNGTELARYELKEAGSQNGLIIARLFRDSSSIRWGFQALGSFCQGRTWKDSIGDMAPVAAKPPRELQLRGASTQMLAGGSAVGPAAAPAAXATAGAAKVIRLRLAVTAPKGRPTSWQFAVLDIFTAAAVA
>AleTarCCMP1771121322_rbh_TGME49_295420
XGAQPFEAQPRPRLGLRWPGPLAAHEPALPPRGASLRPGVQMARELGNAEEFPLTAARYGIAISWDQDANKSVDVDLQAVIVDNKGQVVDAVYYNNLKALKCVTHSGDETTGEKSGFDEMIWVGLAKVPANIHMIIFVIAAFQGGHLRDAKNGRVHVLEERKENEVASFSMEESEEEVDVVAMIVRSGQGWVLRVVEVDAQDGQHFIDILEPTIGNLVRSVLPNAPKRLKVAFAMEKGAVVDLPRSQEIKQIKAGLGWDTSKGDVDLDVSAVLFDASGQSKDAVFFGNLSGCGLEHSGDNLTGAGSGDDETITVNLDAVSDWVRQIFFCVNIYTNGKTFQLVANPYCRILDSNGAELARYELKEAGSENGLIIARLFRGGGADRWGFQAIGTFCTGKTWKDSVREMGPIFNKSPQELQLRGASTMFFSAGHDMEAPATQGQVASGSAAA
>AleTarCCMP1771122260_rbh_TGME49_295420
XSERALLCQVLPLPLRGPPPARPMAGKTLGPQDTLRLSAGRVAVAISWDRTGAPIDLDLQCVVVDDRGSIIDAVYYNNMKAQRCITHSGDERTGERTGHDEVVWAGLAKMPEKVSMLVFVVAAHSGGRLRDVRNGTIHILEDRLDNEVGRIPMERSEFEVDVVAAVVRGNGGWELQVINEPAQEGQHFMDVLEPTMGNYIRKVIPGAPRRMKVAFAMEKGAVVDLPETSSLRNVTAGLGWDVLGRGVDLDVSAVLFDGRAQLVSTVFFGKLQGCGLMHSGDNLTGAGDGDDEQIQCNLDQVPANVEQIFFTVHVYTGGVTFEKVRNAYCRIFDSSGAELARYELREAGRESGLIMARLFREPGGARWGFQALGSFSRGSMWKDSVGDMEAILRKAPRELQLRGQTTMQFSGAAEEAPARAEAPVAEEAAAGRPEGARCSEAP
>AleTarCCMP1771134945_rbh_TGME49_295420
MSTNLSKQENFPVRCTKFGIALSWDRNTRRSKDLDLDLQAVAFDSSGKLLDAVYYNNLKALGKGLTHSGDEATGEKCGFDEVVWVYLDRLAATVQCVVFVVACHTGGHLKDAQNGKFHVLENGPGNETAQFRLESSSEEVDLVGAMLRTQGGWVFRVVDVPAQDGQHFVDILEPTIGNFIRSVIPGAPRRIKGAFAMEKGSVVDLPKTSEIKSVSAGLGWDTGKGQVDLDVSAIMLDDRCAVVDTIFFGNLSGQGVQHSGDNLTGQGGGDDEVITVSLDGVQPKVAQIFFVINIYTRGRSFAQVANPYCRLFDKAGEEMCMYKLAEAGREQGLMMARLFREKGDQRWGFQAIGVPCRGSMWQDSMPSVSAYAQKSPRELQPPDSAGPSGEAPPTRSQMMPSIAARKAALASCSEDAFSKGLQNTVLFLENVGIQ
>AleTarCCMP1771135050_rbh_TGME49_295420
LKLPWPNQVAAGWAMARQISKSEEHPVQGSKFGIALSWDHEGCSGVDLDLQGVGFSNNGQLLDAVYYNNLKALRGLTHSGDETSGVKKGYDEIVWVHLRKLPAELRLVLFVVACYKGGCIRDARNAKFHVLEDVLAHETGTFGLEKKSEKAAVVGSLLRDASGVWTFRVLDLPARRGQHFIDILEPTIGDYVRSIIPGAPRKIKAAFAMDKGSVVDLPQSNELVQTLAGLGWDTHKGEVDLDVSAILLDTHGTEVDCCFFGREEVQGVTHSGDNLTGEGAGDDEVITINLEMLALEVQQIFFVINIYTTGKTFAEVANPYCRLFSNQGEEFCRYQLTEAGHEQALIMARMFREPGDSRWGFQALGIPCKGKTYKDSMPAVVQYALTKPTDRGLMRQSTTMSDFDTPRMSYQASMVEEPKVESASKEATCGSCSVQ
>AleTarCCMP1771135581_rbh_TGME49_295420
XAMLHQEVRLSGQKYGIGASWEGVGNRVVDIDLQAVVVDTKGTIIDAVYYNNLKALKAITHSGDETKEKAGLGEVIWVNLQKLPDHVKLILFVIAAYSGGHLRDAKNGMLHVLEDRKDNEVARFAMEKSEFDVDAVASMVRSANGVWTLQIIEEPAQEGQHFIDILEPTLGNLIRAQIPGAPARQKVAFAMEKGTVVDLPETGGLGEICAGLGWDVSDSVGKEVDLDVSAVCFTSEAKCLGAVFFGNLEEFGLQHSGDNLTGEGDGDDEVITADLEGVPEDVQQIFFVVNIYTNGVSFEQVENAYCRIFDRTRAEFARYILREGRGKRGLIIARLFREPGERWGFQALGQFCRGKTWKDAVEDMAPLVRTSAQTLQLRGASTVNLGSYGNEPRTTEVSTGSSTLQAMSAAQPPAKKSGVCVVS
>AleTarCCMP1771160394_rbh_TGME49_295420
MALTPGAEIPVNPNVQKFGIGLSWDRGITDVDVDLQAVVVDDKGTIIDAVYYNNLKAVQAVTHSGDEDTGARSGLDEVVWVNMQRLPDKVKLILFVVAAYARGHLKDVQNGLLHLLEDTKDNSVGHVPLERSEEEVDAVAVMLRDGSGEWSLRIINVPAADGRHFVDILEPTLGNLIRAAIPGAPKRQKVAFAMEKGAVVDLPETSAMRRISAGLGWDVAKGSNVDVDLDVSVVLFSGDGTDVGAVFFGNTEEFGVKHGGDNLTGEGSGDDEVIQVDLEKIPGNVEQLVFCVNIYTKGVCFDRVSNAYCRICDEQGQEMARYVLREAGANRGLLIARLFREPGXERRPWADYX
>AlpEda003699_rbh_TGME49_295420
SSGINAEYMGPIAQASHSLVLNWATQEGRPVDVDLQAVCVDFGGSICDAAYYNNLKAAGRGITHSGDGHEGDQDNLEEKITVHFSKLLKSNVRMIVVVVAAFVGNSLADVTRAKLLFVNDDTDQTAGSYDIKANCHGPHNSLVLCALHRDAPNSSTWKVRVMPEFCSGRHFMDILPELSRAIRVVMPAAPAVQKCNFQMGKGNVVEFGHEMRHITAGLGWDASNGQVDLDVSAVLFDSQGKHLEAVFFGNLKCTGPHSQLGAVRHSGDNLTGEGEGDDEQIVFDLDKIGPMVQQIFICINIYTRGKSFAQVANPYCRVVDEHQHEL
>AlpEda003703_rbh_TGME49_295420
SSGINAEYMGSLNQQLSAFVLMAAPPPYAESPSLPLNGANGNGNSWVAGSELPIAQASHSLVLNWATQEGRPVDVDLQAVCVDFGGSICDAAYYNNLKAAGRGITHSGDGHEGDQDNLEEKITVHFSKLLKSNVRMIVVVVAAFVGNSLADVTRAKLLFVNDDTDQTAGSYDIKANCHGPHNSLVLCALHRDAPNSSTWKVRVMPEFCSGRHFMDILPELSRAIRVVMPAAPAVQKCNFQMGKGNVVEFGHEMRHITAGLGWDASNGQVDLDVSAVLFDSQGKHLEAVFFGNLKCTGPHSQLGAVRHSGDNLTGEGEGDDEQIVFDLDKIGPMVQQIFICINIYTRGKSFAQVANPYCRVVDEHQHEL
>AlpEda028149_rbh_TGME49_295420
MSAPPPYDDSRATQLSVNQDLVLDISAPHSFGVSWDFAGGQPVDVDVQAVLVDNTGTIFDAAYYNNMKACGRAVTHSGDETEGKVPGIDEKVTLHLQRLSQTNTQLVLIVVACYSGGQFSQVAKGEFKVLNEATRTGVAGFNLDTQTCGNATANIACAIYRTPAGWSLRPIKDVSQNGRHFMDILPGLSRHIHTFIPSAPAQQKVNFQMQKGGVLEFSNQMTYIECGLGWDTTMGQVDLDVSCVLFDNSGNFLEAVFFGNLNSMGSHSQFGAVQHSGDDTTGDDGGDDETMKIFLDKLGPSVAQIFFCVCVYSQGKTFANVAKPYCRCVDANRQELCMYRLDEAGNSNALLIARVAKDP
>AlvSpeCCMP3155016315_rbh_TGME49_295420
XQTQTAHVQQQHQQRQQHATNKGHRTPATPLSGQKLTSFFSATSGASVASGHPPDQMASPPAYSSDEMALHGRRLTRSEDFPVATEVKRLAFCLSWEFLAGVKEVDMDIQCVVVNSAGHICDACYYNNMKALGRAITHSGDSLDGKDPDVDEKITVHLDRLGQDVSLLVFVVCCFSGGTFANVLQGMFRVVDEATYSATGTKPTLAQYKLSDKGNHTADILCVMHRHNAAGQWKVRTIDQVLQGAHFMDILNPIQETIRIFIPTAPKRQKLAFSMRKGNVFDFASSQSAVICALGWDTTMGEVDLDASCVLLDKNGQMIESVFFGNLESKRHGIIHSGDNLTGEGEGDDEQITCYLDRVGPEVACLYFCINIYSPNRTFRQVANPYARVVDPNTGDEYCRYQLSDAGMSSGLIIARLQRDKTNRWGFHALGVPANGRLYKDCLPEMQRLLSVETRNLYQRGHTMELHQQNPGIVAMPTQLGGGGAGSVVMVTHMPGGQAGLATAPPPPAQAPGPDKQNKCCVIQ
>AmpCarCCMP1314016199_rbh_TGME49_295420
RLDTKGLAEDTDLVKGRYGFGVSWVSRGVQVDIDLQCVVVDTNGVIIDCAYYNNLKAVKAITHSGDETVGKVDGMQELIWVNMRKLPPNVSVLVFVIAAYSGGHLKDVSNGKLHILEEKESKEIAQFEMEKSAASVDVVAAVWRSPTGWKLRIIDEPAQQGQHFMDILPLLANTIRLFIPDAPKRQKVAFAMEKGSVLDLPSTLGMITVGLGWDTSEGEVDLDVSAVLLDANGNDLEAVFFGRLESEEHGIQHSGDNLTGEGDGDDEQITVNLDSIGAKVQQVFFVVNIYSQRTTFRQVANPYCRIVDNSLSTELCRYQLRDAGSENGLMIAKIARESGGRWGFHALGMPCRGRTYKDSLPKVREMSSVKTSSLMLRTQTTRDMGDAIPEEPSRATASAGVRAVPPPAADRLAARKDDQDCCVM
>AmpCarCCMP1314058851_rbh_TGME49_295420
VQGLGAMSEIKSLRRLDTKGLAEDTDLVKGRYGFGVSWVSRGVQVDIDLQCVVVDTNGVIIDCAYYNNLKAVKAITHSGDETVGKVDGMQELIWVNMRKLPPNVSVLVFVIAAYSGGHLKDVSNGKLHILEEKESKEIAQFEMEKSAASVDVVAAVWRSPTGWKLRIIDEPAQQGQHFMDILPLLANTIRLFIPDAPKRQKVAFAMEKGSVLDLPSTLGMITVGLGWDTSEGEVDLDVSAVLLDANGNDLEAVFFGRLESEEHGIQHSGDNLTGEGDGDDEQITVNLDSIGAKVQQVFFVVNIYSQRTTFRQVANPYCRIVDNSLSTELCRYQLRDAGSENGLMIAKIARESGGRWGFHALGMPCRGRTYKDSLPKVREMSSVKTSSLMLRTQTTRDMGDAIPEEPSRATASAGVRAVPPPAADRLAARKDDQDX
>AmpMasCS259008356_rbh_TGME49_295420
PCSCIEMVSRGAVLELDSSAVLLARLQWADSSSVDIDLQAIVVDSAGRIIDAAYYNNMKACGKALTHSGDEAGRESRSNQEEVRVVLSSLPASVHMVLFVACCFSGGSLKDTKDSALTFEQLRPARTTLGESQLKATTSGLLVSSLVRGADSNNNAATWQLEGIEEAMYGRHFMDCLDSLNKYIVSKIPTANRKQKVAFAMDKGDMVEFGTDLRSITLGLGWDIDKGEIDLDASAILLGQTGDVLESIFFGNLQSCQDHSEHGAVRHSGDNLTGAGDGDDERIFVKLDALGPTVYDVFFCIHIYSKGRGGRVKTFSCVAAPYCRVTEGFDVAGEELCRYTLTEAGDKSGLIIARLHRAPDGRWGFHALGSPCTGTMYRDAFREIQRLVKMDIHQLQRAATQSLSSAAPAPAPSPSAAAPILGKAQPSPECCSIQ
>AmpMasCS259012656_rbh_TGME49_295420
XRSSPGEAASDSQLMSKLLRRTDTKGEAEDTDLTKGRYGFGVSWASRGSQVDIDLQCVVVDGSGVIIDCAYYNNLKAVKAITHSGDETMGKPKGLQEIIWVNMKKLPPNVAVLVFVIAAYSGGYLKDVSDGRLHILEEKESQEIAQFEMEKSSASVDVVAAAWRHPSGWKLRIIDEPAQQGQHFMDILPLLADTIRLFIPDAPKRQKVAFAMEKGAVLDLPCNIGIITVGLGWDTTEGEVDLDVSAILLDAEGKDLEAVFFGRLESEEHGITHSGDNLTGEGEGDDEQIYVNLDSIGAKVQQVFFVVNIYSRNTTFRQVANPYCRVVDNAAGTELCRYQLRDAGNDNGLMIAKIARESGGRWGFHAIGMPCKGRTYKDSLPKVREMSSIKTASLMLRSQTTKDLIVEERASPTAHHASAHAAGVHVVPPPRPSHGSADKGCTLQ
>AzaSpi3D9001685_rbh_TGME49_295420
XSIPLAGDVVVIARLTWETADVDVDLQAVIVDNAGRIIDAAYYNNMKACGGRAVVHSGDEGTGGRGREEVRITLASVPPTVHMILVLCCCFSGGTLQKASLARLEFEQSKPTKQPLAQAGIGVPTSGLLAALLVRQGSGGAWQLRGIGEALSDTRHFMDCLPQLNKHIVAAIPTANRRQKVAFAMEKGDVLDFGASLRSVVLGLGWDVDHGEVDLDASAVLLSASGEVLESIFFGNLRSSGDHSRPGAVEHSGDNLTGAGEGDDEQITVRLQDLGEVVQDVYFAIHIYSKGRGGRPKTFRDVANPYCRVVEGGAGGEELCRYTMDNAGDRSGLVIARLRRASDGRFGFTALGVPSRGTMYKDSIADMQRIAKLDPRQLQRMDSKSLRSQPTASLEEAAAGTQPRLVGMPPVPETGPQQQCGCALX
>AzaSpi3D9008226_rbh_TGME49_295420
LKSLVHECGRSVAALTAMAAVRGRNLDSGXEEELPLTTGRVAIAISWDKGGQPVDVDLQAVVVNDQGSIIDAVYYNNMKALKCITHSGDELTGAKAGFDEIVWCGLPRLPQNVRMLLFVVAAHTGGHLRDVNNGIIHVLEENKDNEVARFAMERSEEEVDLVAAIVRSPGGGWSLRIIDEPAQDGRHFIDILEPCIGNFIRKLIPSAPKRQKVAFAMEKGAVFDLPETNAIGQIAACLGWDVTGAKGVDLDVSAVCFGAGGRLQDAIFFGNLTGVGLTHSGDNLTGEGEGDDERIECNLQQIPQSVQQIFFVVNIYTKGMTFVQVQRPYCRILDSSGTELARYELHEGGRESGLIIARLFREDAGRFGFQALGSFCRGNTYKDSVPDMLPIFNKSPRELQLRGASTMSFSGAEHAGGDNRVEMQAPTLIAEAPVANAPGQPCCALQ
>AzaSpi3D9008911_rbh_TGME49_295420
HQYDARGAKALRRMDTAGLPDDFALPGSRYGFGVSWDAPPHKPNVDIDLQCVIVDGAGAIIDCAYYNNMKAVGAVTHSGDETTGAAVGIDELVWVRMEKLPAKVSLLIFVVAAYSGGKLRDVNNGKLHVLEESSRKEIARFEMEQSAASVDVVAVMFRGPHGQGWTMRILDEPAQQGQHFMDILPLISDVVRVFIPSAPKRQKVAFAMEKGGILDLPQDLATITIGLGWDTDDGEVDLDVSAVLLDSEHNLVETVFFGNLESVEHGIRHTGDNLTGEGSGDDEQIMANLASIGPRVQQVVFVINTYTAGKTFRQVANPYCRVEDSSSGTELCRYALREAGSESGXDSLKDRKGGRQPLGLPRLRLALPREDFQGLLAANPAGLQNGHEEVDGPRWHLGLG
>AzaSpi3D9014117_rbh_TGME49_295420
LKSKVWLKLRTAPGNSVKVCSAALFTWSSSVALVRMKPARTLGKLEDFKVEGSKFGIALSWDHGGGAVVDLDLQGIAFSNAGKLIDAVYFNNLKGLGGALTHSGDEITGAKQGFDEIVWVHFPRLAAEVHLLCFVVSCNRGGILKDARNGKFHLLEDVLGHEVGKFNLTQANGRSVMVGGVYRGASGWTFRLVEEAVNGQHFIDILEPTIGNFVRTLIPSAPKRIKAAFAMEKGSVVDLPRSNDIQHTVAGLGWDTTMGEVDLDVSAVLLDRNVQELECVFFGNEESQGIRHSGDNLTGQGSGDDEIITIDLKALLPSVDQIVFVINIYSKGKSFAQVANPYCRLVNAEGEEFCRYQLKEAGHEQALIMARLFRQPGGIRWSFQAIGAPCKGQTYKDSMPAVIKYARAKPSDLAATRSLSAFGSSLDLGAGGADGGGEVTVLEGADRTT
>AzaSpi3D9033262_rbh_TGME49_295420
RQLSEGDSFPLTKGRYGMGISWDHTPGNVVDVDLQAVIVDNKGQVIDAVYYNNLKAMKCITHSGDETTGEKTGQDECIWVGFGKMPEHVKIIIFVVAAFRGGHLRDALNGKITVLEESKENEVAQFLMERSEEEVDVIATMVRADGNNWVLNIVNVDAQDGQHFIDILEPTIGGIVRGLIPGAPKRLKVAFAMDKGAVVDLPQTSAVKKISAGLGWDTGKGNVDLDVSAVLFDSSGREREAVFFGNLEACGLKHSGDNLTGEGSGDDETIIVDLEAVPEWTAQIMFCVNIYEKKVSFSQVANPYCRIIDSSGSELARYELREAGDQSGLIIARLFREDSGVRWGFQAIGTFCRGNTWKDSMPDLKAVFHKKPRELQMRGASTMSLLGGGAEPQPAPVAPSAASSAAPP
>AzaSpi3D9034523_rbh_TGME49_295420
LKSLVHECGRSVAALTAMAAVRGRNLGREEELPLTTGRVAIAISWDKGGQPVDVDLQAVVVNDQGSIIDAVYYNNMKALKCITHSGDELTGAKAGFDEIVWCGLPRLPQNVRMLLFVVAAHTGGHLRDVNNGIIHVLEENKDNEVARFAMERSEEEVDLVAAIVRSPGGGWSLRIIDEPAQDGRHFIDILEPCIGNFIRKLIPSAPPEVAFAMEKGAVFDLPETNAIGQIAACLGWDVTGAKGV
>AzaSpi3D9063431_rbh_TGME49_295420
XFNRLLEKNVYGVGLAWDSTPSKPVDLDLQAVIVDEDGMIADAVYYHNLECFNGAIGHSGDELTGVAPAYDEAIWVNIRKLPRQVKLIIFVVAAHSRGSLKDAINGKLIVIEQAVGNNMVELPLENSSADVDAVLMMIRSGDDEWKVVEIDEPAEGGRHFLDIVEPTLGDIIRKEIPAAPKNQKVTFIMNKNAAVDLPDTKSLRRLLVALGGALPADSTKVVDLDISAVLYKAGGRCMGGVYYSHPSRFGLTHSGDNIKGGDQDEAEQDEAITVDLPQIPKETEQIFFVLNVFNGGTFEDVSDAYCRIVDQNLNELARYSLDGGHSETGLIISRLFRKPTGRWAFQALGTFCHGPTWKEAKPEMRKLFDEDPHEGLKSQPEPQDSKLPLHPRISQRPPPNSGRSVCVSSLESIDEDMQEKLDVVDDAPPSRQSRGSILIATSERSSLRELPDQHPALVSASGSRRMTVRRNTNPQMCEGEVPVGDEDDEPPPSNPARSCGGCTWAQFPFFSTCTSSQ
>AzaSpi3D9072149_rbh_TGME49_295420
LKSKVWLKLRTAPGNSVKVCSAALFTWSSSVALVRMKPARTLGKLEDFKVEGSKFGIALSWDHGGGAVVDLDLQGIAFSNAGKLIDAVYFNNLKGLGGALTHSGDEITGAKQGFDEIVWVHFPRLAAEVHLLCFVVSCNRGGILKDARNGKFHLLEDVLGHEVGKFNLTQANGRSVMVGGVYRGASGWTFRLVEEAVNGQHFIDILEPTIGNFVRTLIPSAPKRIKAAFAMEKGSVVDLPRSNDIQHTVAGLGWDTTMGEVDLDVSAVLLDRNVQELECVFFGNEESQGIRHSGDNLTGQGSGDDEIITIDLKALLPSVDQIVFVINIYSKGKSFAQVANPYCRLVNAEGEEFCRYQLKEAGHEQALIMARLFRQPGGIRWSFQAIGAPCKGQTYKDSMPAVIKYARAKPSDLAATRSLSGX
>AzaSpi3D9086278_rbh_TGME49_295420
QVFREFAGTGAHSRHRHGMAAPTGHQYDARGAKALRRMDTAGLPDDFALPGSRYGFGVSWDAPPHKPNVDIDLQCVIVDGAGAIIDCAYYNNMKAVGAVTHSGDETTGAAVGIDELVWVRMEKLPAKVSLLIFVVAAYSGGKLRDVNNGKLHVLEESSRKEIARFEMEQSAASVDVVAVMFRGPHGQGWTMRILDEPAQQGQHFMDILPLISDVVRVFIPSAPKRQKVAFAMEKGGILDLPQDLATITIGLGWDTDDGEVDLDVSAVLLDSEHNLVETVFFGNLESVEHGIRHTGDNLTGEGSGDDEQIMANLASIGPRVQQVVFVINTYTAGKTFRQVANPYCRVEDSSSGTELCRYALREAGSESGLIVSKIAREVGNRWGFHALGLPCRGRTFKDSLPQILQVCRMDTKRLMVRGGTSDWGAQAMPEASAPPASFAHPALVQPPAPQKKDCVVX
>AzaSpi3D9094783_rbh_TGME49_295420
XQAFQPKRGDDRWPWVQPLLRVGQQYAAELSEGDSFPLTKGRYGMGISWDHTPGNVVDVDLQAVIVDNKGQVIDAVYYNNLKAMKCITHSGDETTGEKTGQDECIWVGFGKMPEHVKIIIFVVAAFRGGHLRDALNGKITVLEESKENEVAQFLMERSEEEVDVIATMVRADGNNWVLNIVNVDAQDGQHFIDXPGAGLGWDTGKGNVDLDVSAVLFDSSGREREAVFFGNLEACGLKHSGDNLTGEGSGDDETIIVDLEAVPEWTAQIMFCVNIYEKKVSFSQVANPYCRIIDSSGSELARYELREAGDQSGLIIARLFREDSGVRWGFQAIGTFCRGNTWKDSMPDLKA
>AzaSpi3D9101133_rbh_TGME49_295420
LKSLVHECGRSVAALTAMAAVRGRNLGREEELPLTTGRVAIAISWDKGGQPVDVDLQAVVVNDQGSIIDAVYYNNMKALKCITHSGDELTGAKAGFDEIVWCGLPRLPQNVRMLLFVVAAHTGGHLRDVNNGIIHVLEENKDNEVARFAMERSEEEVDLVAAIVRSPGGGWSLRIIDEPAQDGRHFIDILEPCIGNFIRKLIPSAPKRQKVAFAMEKGAVFDLPETNAIGQIAACLGWDVTGAKGVDLDVSAVCFGAGGRLQDAIFFGNLTGVGLTHSGDNLTGEGEGDDERIECNLQQIPQSVQQIFFVVNIYTKGMTFVQVQRPYCRILDSSGTELARYELHEGGRESGLIIARLFREDAGRFGFQALGSFCRGNTYKDSVPDMLPIFNKSPRELQLRGASTMSFSGAEHAGGDNRVEMQAAAVGEPTLDLGPEAEKAVFARLVKRTLEHDEEAWGLSAPLMLATLVDCTHHDCAPAYAVLMRAVAANAGRMGVMQLEMCAYACARLMRCRGLLEASPELEAAREALLRX
>AzaSpi3D9105162_rbh_TGME49_295420
XQAFQPKRGDDRWPWVQPLLRVGQQYAAELSEGDSFPLTKGRYGMGISWDHTPGNVVDVDLQAVIVDNKGQVIDAVYYNNLKAMKCITHSGDETTGEKTGQDECIWVGFGKMPEHVKIIIFVVAAFRGGHLRDALNGKITVLEESKENEVAQFLMERSEEEVDVIATMVRADGNNWVLNIVNVDAQDGQHFIDILEPTIGGIVRGLIPGAPKRLKVAFAMDKGAVVDLPQTSAVKKISAGLGWDTGKGNVDLDVSAVLFDSSGREREAVSSETLRLAVLKHSGDNLTGEGSGDDETIIVDLEAVPEWTAQIMFCVNIYEKKVSFSQVANPYCRIIDSSGSELARYELREAGDQSGLIIARLFREDSGVRWGFQAIGTFCRGNTWKDSMPDLKAVFHKKPRELQMRGASTMSLLGGGAEPQPAPVAPSAASSAAX
>AzaSpi3D9115306_rbh_TGME49_295420
XLTTGRVAIAISWDKGGQPVDVDLQAVVVNDQGSIIDAVYYNNMKALKCITHSGDELTGAKAGFDEIVWCGLPRLPQNVRMLLFVVAAHTGGHLRDVNNGIIHVLEENKDNEVARFAMERSEEEVDLVAAIVRSPGGGWSLRIIDRQKVAFAMEKGAVFDLPETNAIGQIAACLGWDVTGAKGVDPXLQDAIFFGNLTGVGLTHSGDNLTGEGEGDDERIECNLQQIPQSVQQIFFVVNIYTKGMTFVQVQRPYCRILDSSGTELARYELHEGGRESGLIIARLFREDAGRFGFQALGSFCRGNTYKDSVPDMLPIFNKSPRELQLRGASTMSFSGAEHAGGDNRVEMQAPTLIAEAPVANAPGQPCCALQ
>AzaSpi3D9145904_rbh_TGME49_295420
XRRVFNRLLEKNVYGVGLAWDSTPSKPVDLDLQAVIVDEDGMIADAVYYHNLECFNGAIGHSGDELTGVAPAYDEAIWVNIRKLPRQVKLIIFVVAAHSRGSLKDAINGKLIVIEQAVGNNMVELPLENSSADVDAVLMMIRSGDDEWKVVEIDEPAEGGRHFLDIVEPTLGDIIRKEIPAAPKNQKVTFIMNKNAAVDLPDTKSLRRLLVALGGALPADSTKVVDLDISAVLYKAGGRCMGGVYYSHPSRFGLTHSGDNIKGGDQDEAEQDEAITVDLPQIPKETEQIFFVLNVFNGGTFEDVSDAYCRIVDQNLNELARYSLDGGHSETGLIISRLFRKPTGRWAFQALGTFCHGPTWKEAKPEMRKLFDEDPHEGLKSQPEPQDSKLPLHPRISQRPPPNSGRSVCVSSLESIDEDMQEKLDVVDDAPPSRQSRGSILIATSERSSLRELPDQHPALVSASGSRRMTVRRNTNPQMCEGEVPVGDEDDEPPPSNPARSCGGCTWAQFPFFSTCTSSQ
>AzaSpi3D9149094_rbh_TGME49_295420
XRRVFNRLLEKNVYGVGLAWDSTPSKPVDLDLQAVIVDEDGMIADAVYYHNLECFNGAIGHSGDELTGVAPAYDEAIWVNIRKLPRQVKLIIFVVAAHSRGSLKDAINGKLIVIEQAVGNNMVELPLENSSADVDAVLMMIRSGDDEWKVVEIDEPAEGGRHFLDIVEPTLGDIIRKEIPAAPKNQKVTFIMNKNAAVDLPDTKSLRRLLVALGGALPADSTKVVDLDISAVLYKAGGRCMGGVYYSHPSRFGLTHSGDNIKGGDQDEAEQDEAITVDLPQIPKETEQIFFVLNVFNGGTFEDVSDAYCRIVDQNLNELARYSLDGGHSETGLIISRLFRKPTGRWAFQALGTATXPTWKEAKPEMRKLFDEDPHEGLKSQPEPQDSKLPLHPRISQRPPPNSGRSVCVSSLESIDEDMQEKLDVVDDAPPSRQSRGSILIATSERSSLRELPDQHPALVSASGSRRMTVRRNTNPQMCEGEVPVGDEDDEPPPSNPARSCGGCTWAQFPFFSTCTSSQ
>AzaSpi3D9157112_none_TGME49_295420
XIDLQTLAVDGRGRIIAAVHDQNAAVLRAALQHVAGSKSATAGEHDGKVLVNLARLPIHVALLIFVVVAPTAGHLGGDANRVLVNVVEEVDGKTVAEFAVERPAGDAGTVALMKHCGHGSWSFLRTGEFSKTGRHFMDILEPLLGKLIREALPGLPRRHRAQATFAAMEKGAVADLPQPAAAKWIFVGLGWDLSACSGFNLAAVPFDSAGQDMALVSAEHTEEYGLRHGGDGFLGAGIMVDLNAIPEKVSQIFLIGHLAEASAEEVQIQNPHLCVVDPTGNELVRFTVDEARTSRSFIAGRLFRQRGRARWGFQAMGTFSDVLALADLVTELKRLFSKSPKDFQKASEEELMRAQQIVAL
>AzaSpi3D9160450_rbh_TGME49_295420
XLGREEELPLTTGRVAIAISWDKGGQPVDVDLQAVVVNDQGSIIDAVYYNNMKALKCITHSGDELTGAKAGFDEIVWCGLPRLPQNVRMLLFVVAAHTGGHLRDVNNGIIHVLEENKDNEVARFAMERSEEEVDLVAAIVRSPGGGWSLRIIDEPAQDGRHFIDILEPCIGNFIRKLIPSAPKRQKVAFAMEKGAVFDLPETNAIGQIAACLGWDVTGAKGVDLDVSAVCFGAGGRLQDAIFFGNLTGVGLTHSGDNLTGEGEGDDERIECNLQQIPQSVQQIFFVVNIYTKGMTFVQVQRPYCRILDSSGTELARYELHEGGRESGLIIARLFREDAGRFGFQALGSFCRGNTYKDSVPDMLPIFNKSPRELQLRGASTMSFSGAEHAGGDNRVEMQAPTLIAEAPVANAPGQPCCALQ
>AzaSpi3D9178411_rbh_TGME49_295420
DPGSSVALVRMKPARTLGKLEDFKVEGSKFGIALSWDHGGGAVVDLDLQGIAFSNAGKLIDAVYFNNLKGLGGALTHSGDEITGAKQGFDEIVWVHFPRLAAEVHLLCFVVSCNRGGILKDARNGKFHLLEDVLGHEVGKFNLTQANGRSVMVGGVYRGASGWTFRLVEEAVNGQHFIDILEPTIGNFVRTLIPSAPKRIMTAFAMEKGSVVDLPRSNDIQHTVAGLGWDTTMGEVDLDVSAVLLDRNVQELECVFFGNEESQGIRHSGDNLTGQGSGDDEIITIDLKALLPSVDQIVFVINIYSKGKSFAQVANPYCRLVNAEGEEFCRYQLKEAGHEQALIMARLFRQPGGIRWSFQAIGAPCKGQTYKDSMPAVIKYARAKPX
>AzaSpi3D9191438_rbh_TGME49_295420
XQAFQPKRGDDRWPWVQPLLRVGQQYAAELSEGDSFPLTKGRYGMGISWDHTPGNVVDVDLQAVIVDNKGQVIDAVYYNNLKAMKCITHSGDETTGEKTGQDECIWVGFGKMPEHVKIIIFVVAAFRGGHLRDALNGKITVLEESKENEVAQFLMERSEEEVDVIATMVRADGNNWVLNIVNVDAQDGQHFIDILEPTIGGIVRGLIPGAPKRLKVAFAMDKGAVVDLPQTSAVKKISAGLGWDTGKGNVDLDVSAVLFDSSGREREAVFFGNLEACGLKHSGDNLTGEGSGDDETIIVDLEAVPEWTAQIMFCVNIYEKKVSFSQVANPYCRIIDSSGSELARYELREAGDQSGLIIARLFREDSGVRWGFQAIGTFCRGNTWKDSMPDLKAVFHKKPRELQMRGASTMSLLGGGAX
>AzaSpi3D9193199_rbh_TGME49_295420
XQACSRSFLLFRARPLPGAAQRRAGMQSIGSIPLAGDVVVIARLTWETADVDVDLQAVIVDNAGRIIDAAYYNNMKACGGRAVVHSGDEGTGGRGREEVRITLASVPPTVHMILVLCCCFSGGTLQKASLARLEFEQSKPTKQPLAQAGIGVPTSGLLAALLVRQGSGGAWQLRGIGEALSDTRHFMDCLPQLNKHIVAAIPTANRRQKVAFAMEKGDVLDFGASLRSVVLGLGWDVDHGEVDLDASAVLLSASGEVLESIFFGNLRSSGDHSRPGAVEHSGDNLTGAGEGDDEQITVRLQDLGEVVQDVYFAIHIYSKGRGGRPKTFRDVANPYCRVVEGGAGGEELCRYTMDNAGDRSGLVIARLRRASDGRFGFTALGVPSRGTMYKDSIADMQRIAKLDPRQLQRMDSKSLRSQPTASLEEAAAGTQPRLVGMPPVPETGPQQQCGCALQ
>BreMinMf105b01008344_rbh_TGME49_295420
MPADLSPISGKLRRANTAGIVEEYDLPKARYGFGVSWQDLGRHIDVDLQCVVVDNAGIIIDCAYYNNLKAVRAITHSGDESKGKPTGIQELVWVNINKLPANVSVLIFVVAAYSGGFLKDVNEGRLHVFEEREVNELGVYEMERSSTMLLSLKGSVDVVAAMVRTDTGWKMQIIEEPAEQGQHFMDILPLLSTVIRRFLPSAPAKQKVDNGRLGSTGLVLVVGKLEWLVSGIGRVLCTCKDAVSGAGVWQELFLAREYIILERPSDTQVCLPSTLWRDLARSIFTGMEVPKPQGPWSFQSIRELEVLSSKWRGCPAADLAGVALFKELCKQREANYGRDPLSSAFYRGHLRALRHSHPMAAVPLTFRWPSKDDHRSEPCCIGLPRFLGTLKLRLEQWGDFLQLTAEVQGESPSLALLHISVVSIEPFAPFIMSLLGRKRIPSKWLRPLAWILPGFDPLPRWWPALGGGQDGEGESLQMSSLRALLVLRFAVSLCHSSEDCTTSSIPGMTKTCDLHRSAAGL
>BreMinMf105b01035693_rbh_TGME49_295420
MLDLVTTFGLGEDPLRHYFGLRLGMPSVQGSSLLTMPSATDTQDADKKGLDEVEEAPPCEDQKSEINHTSTQPRKRKFEVIDTDLETRRRLAMALGRGAEIPVNPHVEKFGVGISWDKGARAVDVDLQAVIVDQKGVIIDAVYYNNMKALRCITHSGDEQTGERSGLDETVWITMQRIPEQVKIFLFVVAAHNRGHLRDVSNGVIHVLEDSLQNEVASYRMEQSPKEVDAVLMMVRSQQGDWNLRVLDSPAQEGRHFMDILEPTLGNLIREVIPGAPKRQKVAFAMEKGAVVDLPQESSLGMVTAGLGWDVAKGLGTDVDLDVSVVFFGKDPNQPLGAVFFGNQEQWGVKHSGDNLTGEGSGDDEVIQVDLSMIPDHVEQMFFSVNIYTPKVTFDQVANAYCRICGQDGSELARYVLREARGETGLLIARLFREPGNRWGFQAIGSFCRGKTWKDSVGDMRPLVQQSARQIQKIAMASTRDLGGEASGSHEQPIMAKVITENTEQKPCTWLSVNMGSSCHFSWKRMIRTVLTQVPHLYDLVVNHRRSPGAQALQWPAGAARLSGDVVLQRMVFGTREALVIAAVQVPWKEPMAEEYNAFQSQSQDEGQLAKPSVRVTQYMKHEGSVKHLTCSPQTYLLTATQAEGAGDVRLFRVGDWQTAANPECRADRLLEVPGSPCGCGGNLLSGCSTGAHLWDVEAGSIVKECLSGDFKTTAVEANSSYLSVEVNG
>CerFusPA161109006909_rbh_TGME49_295420
MCSRFAIGLSWDHASGNNVDLDLQAVAFDSNGKLLDAVYYNNLKALGKGLTHSGDETTGEKSGQDEVVWVNLDKISGQVGLVVFVX
>CerFusPA161109014828_rbh_TGME49_295420
MWWKSGSSRSSADQARPPAPPTDTNEMATLAGGVDLPVAGSRFGIGLSWDAGHGSRVDLDLQAIAFDENGKLLDAVYYNNLKALGKGLVHSGDEQTGEKSGVDEAVWANLRALQAKSKLVLFVIAASRGHLCDAINGKFQLFQDSFANEVAQFPLENSDEEVDLVGALVHSERDEWFFRLIDLPAQDGQHFIDILEPTIGNFVRQMIPHAPRRIKAAFAMEKGAVVDLPKSADMRQIVAGLGWDTDDGDVDLDVSVVLLDQGGGHAETVFFGNLEAPGITHSGDNLTGEGDGDDETITFELDKVPSNIQQGIFVINIYTNGKSFAEVANPYCRVISKDGDEFCRYQLSEAGSEQGLVVARLFRDAGGGRWSFQAAGMPCRGRTWKDSMPTVVQFSQMAPHDLQPV
>CerFusPA161109015494_rbh_TGME49_295420
MAGFGVRVLQRADTRGLPDDMDLAKPRYGFGVSWETGAREIDIDLQCVVVDNAGAIIDCAYYNNLKAVRAITHSGDETAGKPAGLQEMVWVNMQKLPTNVNLLVFVVAAYAGGHLQDVMNGRLHVLEDRESNETALFEMERSAASVDVVAAMFRDAAGGWKLRIIDRPAQNGQHFMDILPLLSEVIREFIPRAPSRQKVAFAMEKGGVLDLPMNLGLITVGLGWDVDDGECDLDVSAVLLDAHSVDIEAVFFGRLNSEIHGIRHTGDNLTGEGEGDDEQISLQLDRIGQQVQQIFFVVNIYTSGRRFSQVANPFCRIVDDSSGSELCRYALRDAGTENGLIIAKIAREAGGTRWGFHALGLPCRGRTYKDSLPQIRQSAALKTSALLLRSNSAVSSHYDHVQQTVRPRVKPAPPVTCDPCAMQ
>CerFusPA161109025902_rbh_TGME49_295420
XAGSIIDCAYYNNLKAVRAVTHSGDEASGKPDKIEEMVWVNLQKMPANVGVLVFVVAAYAGGFLRDVSNGQLHVLEERQSNEIALFEMERSAASVDVVAAIFRDASVGWKLRIIDLPAQNGQHFMDILPLLSQVIRGFIPNAPQKQKVAFAMEKGGVLDLPMGLGQITVGLGWDVDDGEVDLDVSAILMDAQGNDLEAVFFGRLESDEHGITHTGDNLTGEGEGDDEQILVELDRIGARVQQVFFVVNIYSAGRNFMQVANPFCRIVDQASSSELCRYSLKDAGRENGLIIAKIAREAGGTRWGFHALGLPCRGRTYKDSLSEIRRVCNVKTSSLMLRSATSTEFQDYSSTSQPTASSSHVHAQPLPKQAPKKKNQDCX
>CerFusPA161109031424_rbh_TGME49_295420
XIAISWDSHGHETIDVDLQAVIVDEGGRVIDAVYYNNLKALRCITHSGDEQX
>CerFusPA161109031513_rbh_TGME49_295420
XQDVPVNCSRFGVGLSWDHGRTKALDLDLQAIAFDSKGKLLDAVYYNNLKALGKGLTHSGDEVTGEKAGLDEVVWANLQKLPGNVTLVVYVIACHSGGHLRDAKNGRFHLLEDSLSNDVGKFALEASDEEVDLVGALIRGQHGWAFRLIDVPAQDGQHFIDILEPTIGNFVRSVIPGAPRRIKAAFAMEKGSVVDLPKSSQLQSVVAGLGWDTDKGNVDLDVSAVLLDQSCRHVDTVFFGQLSAQGITHSGDNLTGQGSGDDETIKVALEHVPRSVNQIFFVVNIYSRGFNFSQVANPYCRLLTADGEEMCKYCLAEAGREQGLLMARLFREAGGARWGFQAIGVPAKGSMWKDSMPSVVSYAHKNPRDLQPAATKASFGDDLQGLRQRSLCKKGATPTALYNETLDALKPDLAVCFEKNCSGPLAVTPGAAAAAAGTPX
>CerFusPA161109039147_rbh_TGME49_295420
MSDARRVGRNQDFRLRSAKFGVGLSWDAHPGSKVDLDLQAVAFDVNGRLTDAVYYNNLKACGRGLTHSGDEVTGVKKGFDELIWVNVTKLPQEVALIVFIVACFKGGMIREARNACYHVLEDNTTKEIGKFALNRTGGKAAIVGNMLKGAAGWTFRSQDISARHGQHFIDMLEPTIGDFVRSVIPSAPRRIKAAFAMEKGAVVELPASDVVPKAVAALGWDTLMGEVDLDVSAILMDKNACEVECCFFGNEEAQGVTHSGDNLTGHGAGDSETITVELQALAPVVEQIFFVINIYTQNRTFGMVSNPYCRIVTPEGEEFCRYQLKDAGQDSALIMARLFREPGDCRWGFQAVGTPCRGRTYKDSMPAVIKQARTRPQELMTRSMSSASLDGTSQGAQPSARPLVDDCLAEDNDIALSDQAKCGAACSVQ
>CerFusPA161109051651_rbh_TGME49_295420
LAQAILAQAILAQVAIAAHQAVAMLQQXALRPGAQLPVNPNVDKLAVAISWDHTGGAIDVDLQAIIVDAKGTIIEAVYYNNVKAVGAVTHSGDERTGEKSGLDEVVWVNLRRLPAHVKMMVFVVAAYDRGHFRDIKNGVVHILENTKDNEVGHFPFKKASAEVDAVVSLVRSGADGDWTLTVLNEPARNGRHFMDILEPTLGGIIRGIIPGAPKRMKVAFAMEKGEVMDLPQASSAERISAGLGWDVSKTKGQDVDLDVAIVFFSQGARNEGAVFFGNTEEFGVKHSGDNLTGEGEGDDEVIEVQLGQVPGHIEQMFFCVNIYTNNISFDQVSNAYVRVCDQNGSELARYVLREARGERGLLIARLFREPGGRWGFQALGEFCQGKTWKDSVNSMVPLFHKVPHSLQARGLSTLSLGAPRSSGAAYALPGGADVTWATFGGPGGSATVWHLHCAMTGACWSNVALEL
>CerFusPA161109054717_rbh_TGME49_295420
ERVSSPVVAVFSRTRMAWEVDGDGMVSIPLMCSRFALGLAWDNAPGQVDLDVQAVAFDPNGKLLDAVYYNNLKALGKGLTHSGDETTGEKSGQDEVVWVNLDKISGQVGLVVFVVAAHSGGHLRDARNGVFSIFQDSLGNKSGSFPLENSIEEVDLVGALLQVGNRWNFKTIEVPARDGKHFIDILEPVIGDFVRSVIPRAPRRIKAAFAMEKGSVVDLPQSKDLRTVKVGLGWDTGGSGVDLDVSAVLLDSRGASIDAVFFGNLSAHGVTHSGDNLTGAGSGDDEVITMNLQALTPAVQQIAFVINIYTQTKTFAQVANPFCRVMQADSSEELCSYMLSEAGTTDALVIARLFKDASGVRWGFQALGQPATGRTWKDSLPKITRLCAQSARAMQAQPAEALVIARLFKDASGVRWGFQALGQPATGRTWKDSLPKITRLCAQSARAMQAQPEVGSSPFGGAYPPMVETTGKQGGECCVMQ
>CerFusPA161109054790_rbh_TGME49_295420
XCHGDSSLGKWAARRSLVIALQLNSIDALSIALNRAYESGLKTSETSKARSALAKAEVRRSLRIAFKSKDVALLRRAVQASWDVGLEQQQIEPAQQLLQKLIARDALRAARHSRSIERLEVAIQQAEVAGVFAGEIIASKAVLRFLLMQQENCLSGLWAASKTKECEVHNAYKFTAPSSGYLLTMAAPGVKILKHPDSKAVPDDMFLPKARYGFGVSWEATPGRDVDIDLQCVVVNNAGTITDCAYYNNMKACGAVTHSGDEACGRQSGIAEMVWVNMRRLPDNVSLLIFVVAAYAGGSLQDAANGQLHVLEERESNEVALFEMERSTASVDIVAAMYRSPSGWNLRILDVPGQTGQHFMDILPLLCQVIREFLPRAPTKQKVAFAMEKGGVLDLPQNLSKIVVGLGWDVDSGKCDLDVSAVLCDGSGHDINVVFFGRLADKEHGITHTGDNLTGEGEGDDEQIIVELSRVGAVVQQIFFVVNIYTKGKTFRQVANPFCRVIDEASQSELCRYSLRESAGNTNGLLIARLVREAGGRWGFHALGLPCHGSMYKDSLPQIRETFGLKTATLAVARGASSDDLPVGPPMAPVVAKQKRDCVVQ
>CerFusPA161109061356_rbh_TGME49_295420
MCSRFAIGLSWDHASGNNVDLDLQAVAFDSNGKLLDAVYYNNLKALGKGLTHSGDETTGEKSGQDEVVWVNLDKINGQVGLVLFVVAAHSGGHLKDARNGIFSIFQDSLDSKAGSFPLENSIEEVDLVGALLQVGNGWNFRAIEVPARDGQHFIDILEPVIGNFVRSVIPNAPRRIKAAFAMEKGSVVDLPKSSVLQTVNVGLGWDTGSGGVDLDVSAVLMRGNGAHIDAIFFGNLSGWGVQHSGDNLTGEGSGDDEVITVNLQAMSPDVQQIAFVVNIYTQGKTFAQVKNPYCRVLQANNTSEEMCAYKLSEAGNQEALIIARLFRDTSGARWAFQALGQPTTGRTWKDSMPRITGLCADSARVMQAQPAFGGGGAQPAFGGGGAFVX
>CerFusPA161109068489_rbh_TGME49_295420
XQAGQRHSKKLSVSMTWIGQDLDLSVMVLNKEGQQVASVSYSNTNWSDIRHSGDITQAPYGAEEVLSFDLDLLPPEAYMLFFTVNSYSGQTLDTLPEAAISLRDDGLTGESMESPLTQGPKKIHESALTPHRRSTGRPIVEGQDMDLDDYFSQAGQRHSKKLSVSMTWIGQDLDLSVMVLDKGGNQVVSVSYSNTEWTQIWHSGDITSAPYGAEEVISVDLDNLPPTAYMLFFTVNSFSGQTFDALPEAAISLRDDGLTGESNEGTQEICAFRLTGTHKAVIACSLIRKDNGLTGESNEGTQEICAFRLTGTHKAVIACSLIRKDKGWAFRCLNTPQAQGMTVQSLLDKIQKEFAAAEADAATAQKRLVDAALLLALCLRERMGDDKCEVVLFSSPGKDGQAYKILRSLGPKVLANFRRCSAEAAQLGRGTELPIAYLQELSAARVPIDHLILLTDGLISPAKNPGDALSRWLASYRAGVKPMKFACIDVLGLGKPCLGEGNNAHDVLISGYSEATLRYLTQEPGAQLAEVEATEVPPPKPKKEKPAAXVEFSRLHLDSAAVTASVTAATVQQDTYFSHVASNCFKSRPGLHLWPQEWQSLKQQLQPLPWVLTDEAGNEGGGAMFVVHDALISGYSEATLRYLTQEPGAQLAEVEATEVPPPKKPRKEKAEAASGETA
>CerFusPA161109076522_rbh_TGME49_295420
XKGLTHSGDETTGEKSGQDEVVWVNLDKINGQVGLVLFVVAAHSGGHLKDARNGIFSIFQDSLDSKAGSFPLENSIEEVDLVGALLQVGNGWNFRAIEVPARDGQHFIDILEPVIGNFVRSVIPNAPRRIKAAFAMEKGSVVDLPKSSVLQTVNVGLGWDTGSGGVDLDVSAVLMRGNGAHIDAIFFGNLSGWGVQHSGDNLTGEGSGDDEVITVNLQAMSPDVQQIAFVVNIYTQGKTFAQVKNPYCRVLQANNTSEEMCAYKLSEAGNQEALIIARLFRDTSGARWAFQALGQPTTGRTWKDSMPRITGLCADSARVMQAQPAFGGGGAQPAFGGGGAFVDTTSQDAECACMX
>CerFusPA161109082995_rbh_TGME49_295420
XGLWAASKTKECEVHNAYKFTAPSSGYLLTMAAPGVKILKHPDSKAVPDDMFLPKARYGFGVSWEATPGRDVDIDLQCVVVNNAGTITDCAYYNNMKACGAVTHSGDEACGRQSGIAEMVWVNMRRLPDNVSLLIFVVAAYAGGSLQDAANGKLHVLEERESNEVALFEMERSTASVDIVAAMYRSPSGWNLRILDVPGQTGQHFMDILPLLCQVIREFLPRAPTTQKVAFAMEKGGVLDLPQNLSKIVVGLGWDVDSGKCDLDVSAVLCDGSGHDINVVFFGRLADKEHGITHTGDNLTGEGEGDDEQIIVELSRVGAVVQQIFFVVNIYTKGKTFRQVANPFCRVVDEASQSELCRYSLRESAGNTNGLLIARLVRETGGRWGFHALGLPCHGX
>CerFusPA161109088187_rbh_TGME49_295420
MAGFGVRVLQRADTRGLPDDMDLAKSRYGFGVSWETGAREIDIDLQCVVVDNAGAIIDCAYYNNLKAVRAITHSGDEIAGKPAGIQEMVWVNMQKLPTNVNLLVFVVAAYAGGHLQDVVNGRLHVLEDRESNETALFEMERSAASVDVVAAMFRDAAGGWKLRIIDRPAQNGQHFMDILPLLSEVIREFIPRAPSRQKVAFAMEKGGVLDLPMNLGLITVGLGWDVDDGECDLDVSAVLLDAHSVDIEAVFFGRLNSEIHGIRHTGDNLTGEGEGDDEQISLQLDRIGQQVQQIFFVVNIYTSGRRFSQVANPFCRIVDDSSGSELCRYALRDAGTENGLIIAKIAREAGGTRWGFHALGLPCRGRTYKDSLPQIRQSAALKTSALLLRSNSAVSSHYDHVQQTVRPRVKPAPPVTCDPCAMQ
>CerFusPA161109099591_rbh_TGME49_295420
XLRRMNTAGQPDDWPLLGRRHGFGLSWDAVAGKPNVDLDLQCVCVDTNGKIIDCVYYNNMKALRAITHSGDETTGAKDGIDELIWVTLPAIPERVALLIFVVAAYAGGGLNDVTNGALHLFEEKTSNEIGRFQLEQSAGAVDIVGVVFRADPGWSVRIIDEPAKQGQHFMDILPELCGIIRTFIPDAPRRQKVAFAVEKDSVMDFAQNLDMITIGLGWDMPENNEGDEVDVDVSAILIDPAYDEVETVFFGRSESEEHGIKHTGDNLTGEGDGDDEQIIVSLKSIGARVQHVVFVINVYTQNKTFADVNNPYCRVVDCNSGDELCKYSLDEGGSEHGMIISKLAREAGGRWGFHALGLPCPGRTYKDSLQAVRHVCQHGSLPAGTAATVSQVRWTCSTCDEVNRPERGSCNNCGNAR
>CerFusPA161109100042_rbh_TGME49_295420
XAHHGGRCCVNNLLRCFEQEMLGQDVPVNCSRFGVGLSWDHGRTKALDLDLQAIAFDSKGKLLDAVYYNNLKALGKGLTHSGDEVTGEKAGLDEVVWANLQKLPGNVTLVVYVIACHSGGHLRDAKNGRFHLLEDSLSNDVGKFALEASDEEVDLVGALIRGQHGWAFRLIDVPAQDGQHFIDILEPTIGNFVRSVIPGAPRRIKAAFAMEKGSVVDLPKSSQLQSVVAGLGWDTDKGNVDLDVSAVLLDQSCRHVDTVFFGQLSAQGITHSGDNLTGQGSGDDETIKVALEHVPRSVNQIFFVVNIYSRGFNFSQVANPYCRLLTADGEEMCKYCLAEAGREQGLLMARLFREAGGARWGFQAIGVPAKGSMWKDSMPSVVSYAHKNPRDLQPAATKASFGDDLQGLRQRSLCKKGATPTALYNETLDALKPDLAVCFEKNCSGPLAVTPGAAAAAAGTPPLPPALQQQQQX
>CerFusPA161109104628_rbh_TGME49_295420
IPLMCSRFALGLAWDNAPGQVDLDVQAVAFDPNGKLLDAVYYNNLKALGKGLTHSGDETTGEKSGQDEVVWVNLDKISGQVGLVVFVVAAHSGGHLRDARNGVFSIFQDSLENKSGSFPLENSIEEVDLVGALLQVGSRWNFKTIEVPARDGKHFMDILEPVIGXLRAVALLQSGNGWSFRPIEVPARDGKHFIDILEPVIGDFVRSVIPRAPRRIKAAFAMEKGSVVDLPQSKDLRTVKVGLGWDTGGSGVDVDVSAVLLDSRGASIDAVFFGNLSAHGVTHSGDNLTGAGSGDDEVITMNLQALTPAVQQIAFVVNIYTQTKTFAQVANPFCRVMQADSSEELCSYMLSEAGTTDALVIARLFKDASGVRWVSGPWSTCHWQNLEGLAAQ
>CerFusPA161109123626_rbh_TGME49_295420
XLMCSRFAIGLSWDHASGNNVDLDLQAVAFDSNGKLLDAVYYNNLKALGKGLTHSGDE
>CerFusPA161109123895_rbh_TGME49_295420
XQLLGTFLLGEPAYRGDTGSDPVAAELLALCQKIAKDDPIFVLKLCCYVRHTLSFRNTANFLLATAVQIDECRPYVRTAVPKCTNLPTDLLELWSYWRKLHGSISLPSCLKKGFADKFDEFGEYQLAKYLNAKIPKPAPAPTASGKGKGKGKGKDMDEKDPEDAAKAKEDQLAKAHDPLTRPLTMKTLIRTVHAGSKNPEATCGVLENVLELWSYWRKLHGSISLPSCLKKGFADKFDEFGEYQLAKYLNAKIPKPAPAPTAGGKGKGKGKGKGKGKGTYDEKDPEDALKAEQDQLAKARDPLTRPLTMKTLIRTVHAGSKNPEATCGVLRKRYPMTEEEFKKMGLDLGGTKNFDPERMGEKFRIPVPKTWETQLSEKGNTAEVWEDLIKSKSLPFMAMLRNLRNILMAGVSGNAHESILWRLKSAQQVANSKQMPVRFLSAFEAIDFDDATLEKLANEAAGDADYIEEEKAVGTGKEAKKIMKKRKVCRNPPTKELLNKYRDALEIAVSLAARNNVPPLECKEGSKAIVLVDVSGSMESPLTQGPKKIHESALTPHRRSTGRPIVEGQDMDLDDYFSQAGQRHSKKLSVSMTWIGQDLDLSVMVLNKEGQQVASVSYSNTNWSDIRHSGDITQAPYGAEEVLSFDLDLLPPEAYMLFFTVNSYSGQTLDTLPEAAISLRDDGLTGDPQAGQRHSKKLSVSMTWIGQDLDLSVMVLDKGGNQVVSVSYSNTEWTQIWHSGDITSAPYGAEEVISVDLDNLPPTAYMLFFTVNSFSGQTFDALPEAAISLRDDGLTGESNEGTQEICAFRLTGTHKAVIACSLIRKDKGWAFRCLNTPQAQGMTVQSLLDKIQKEFAAAEADAATAQKRLVDAALLLALCLRERMGDDKCEVVLFSSPGKDGQAYKILRSLGPKVLANFRRCTAEAAQLGRGTELPIAYLQELSAARVPVDHLILLTDGLISPAKNPGDALSRWLASYRAGVKPMKFACIDVLGLGKPCLGEGNNAHDALISGYSEATLRYLTQEPGAQLAEVEATEVPPPKKPRKEKAEAASGETA
>CerFusPA161109142699_rbh_TGME49_295420
AQAILAQAILAQVAIAAXSSSGYAAAMALRPGAQLPVNPNVDKLAVAISWDHTGGAIDVDLQAIIVDAKGTIIEAVYYNNVKAVGAVTHSGDERTGEKSGLDEVVWVNLRRLPAHVKMMVFVVAAYDRGHFRDIKNGVVHILENTKDNEVGHFPFKKASAEVDAVVSLVRSGADGDWTLTVLNEPARNGRHFMDILEPTLGGIIRGIIPGAPKRMKVAFAMEKGEVMDLPQASSAERISAGLGWDVSKTKGQDVDLDVAIVFFSQGARNEGAVFFGNTEEFGVKHSGDNLTGEGEGDDEVIEVQLGQVPGHIEQMFFCVNIYTNNISFDQVSNAYVRVCDQNGSELARYVLREARGERGLLIARLFREPGGRWGFQALGEFCQGKTWKDSVNSMVPLFHKVPHSLQARGLSTLSLGAPRSSGAAYALPGGADVRGATFGGPGGSATVWHLHCAMTGACWSNVALELQKK
>ChrVelCCMP2878013445_rbh_TGME49_295420
MNPDLPPPYSNSAQQVGGSAPSALAPSAPLLDASNDLTVPSEASLSFGLSWDFNPGKTVDVDIQGVLVNNEGVIIDAAYYNNLKASGRAVTHSGDETDGKTDGVDEKVVCHLSLLNKNHPNTRAIFIVVACYSGGTFADVREGKLAVMDDLNRKLIANYVLSSTTSDRTCNILCCLYRKTPRSNQWALRTLDRLTSGSHFMDAIADLQLAIRQVMPDAPAASRPVHFQMSKGHVMDFGNDLTTITCGLGWDTDLGNIDLDVSCVMFDMNGDFLEAVFFGNLSSVGKHSQPGAVVHSGDNLTGEGAGDDEQIVVYLQKVGDVVAQIFFCLNIYTRGRNFANVANPYVRVVDSNRRELCVYRPREVPSVNGLLVCRLARDPR
>ChrVelCCMP2878020584_rbh_TGME49_295420
MNPDLPPLYAPGFEQTGGSAPSAPLLDASSDLSVPSEASLSFGLSWDFNPGKVVDVDIQAVLVNDEGVIIDAAYYNNLKASGRSVTHSGDEIDGKTEGIDEKVTCHLSLLNRNHPTTRAIFIVVACYSGGTFADVREGKLVMMDDLQRRPLANYVLTSTTADRTCNILCCLYRKTPRSNQWALRTLDRLTSGSHFMDAIADLQLAIRQVMPDAPAASRPVHFQMSKGHVMDFGNDLSTITCGLGWDTDLGNIDLDVSCVMYDMNGSFLESVFFGNLQSCGAHSEPGAVVHSGDNLTGEGEGDDEQIVVFLNKVGPTVAQVFFCLNIYTQGRTFGNVANPYVRVVDSNQRELCVYRPREVPSVNGLLVCRLARDPRTRRWGFHALGVPSMGSMYKDCLPEMNKLFFTKTNALLSRMPTQPLDGPAPSQAPTPTVVIMQNGAGPGYPPQQHQQPYASQHTFHSQHTYHSQGQEKKKCVIM
>ChrVelCCMP2878025496_rbh_TGME49_295420
MDAIADLQLAIRQVMPDAPAASRPVHFQMSKGHVMDFGNDLTTITCGLGWDTDLGNIDLDVSCVMFDMNGDFLEAVFFGNLSSVGKHSQPGAVVHSGDNLTGEGAGDDEQIVVYLQKVGDVVAQIFFCLNIYTRGRNFANVANPYVRVVDSNRRELCVYRPREVPSVNGLLVCRLARDPRTRRWGFHALGVPSMGSMYKDCLPEMNKLFFTKTNALLSRMPTQPLDAPGPPPTQVVVVQGGGGAPYAQQQTYGAQQTFQSQPYPPQGYHPHPQPNPDSANTGCKCVLM
>ColSpeColp10356311_rbh_TGME49_295420
QLMMGLGWDGDNDLDANLVMLSKDGEYIDHVFAKHGKLRSKEVISDDPDMASTFAVKHSGDKLNGYDVEGDDEYIEVNLNAIDARVCKVFFIVQL
>CryCohSeligo023471_rbh_TGME49_295420
XGTGEPASSPEGAFWILWEDLKDRIREATAKALGRASATDVEELKEGDTIWMPPTTARQQAEDESKKTAYFVPYGWYTLSRACDKKMQLIPLAKKGTDGTVFEFGASKGKITSAHLRSIYLFEAICDRAGSETKRIAIAPGDAVAGASFKKLRSSLWGEIFKYLVPKTTFGAFSFAFDTSLVSLLCSCRSLYQTVSMHPVWILTVLGLEPKHLGAVLSCEAGVTCSGMARYISFNAERLPDVIRNDEKFRDILRPYTRHQIAEKQALACIPKQEDPSPKLRAVQLLSTFLMGEPAYRGDADADPVTAELFAVCEKVAKTDPLFVLKLAYYTRHTLTFRNTTNFLLASAVKIEPCRPYIRLALPKCTNLPTDLLELWDFWRKLSGAINLPACLKKGFALKFSEFGDYQLGKYLNARVPKPQQVAVMPQAKAKGKGKGRGRGGGAGDEAFAAAKAEAMAKLRDPKTRPLTLKALIRTVHAGKQNPESVCGVLRKRYPDTEEEFQEMLLDQGGKTFQPEKSGEKMRIPIPKTWETQLSERGNTPEVWEDLVKSRSLPFMAMLKNLRNIILAGVTENTHKEIVRRLKSPKDIANSKQMPVKFLSAFEAIDFDQETLDKLEEEKASGKEFVEEEKNYGTGKEAKKVIRKRRVCQNPPTKKLLDRYRDALEKAVSLAAAKNVPEFKLPSDDGKVVVMIDVSGSMNAPLTTGPKKLHPSALVPHRRSNGRPIVEGQDMDLEDYFSQFGQRTSRKMSVSMTWIGQDLDLSVAVFDKAGTNLQNISYSNLEWHGIKHSGDITSAPNGAEEVLSVDLDQLPPEAFFLAFTVNVFSGQQLNELEEAAIALRDDGLEGYSNEATQEICAFRLTGGSKAVVACALVKKDKGWGFRCLNTTQDEGMTVQSLLATIKKDFDATLADAATTQKRLCDAAMMLGLCLRERLGPERVELCLFGAPTKDGKEGYKVPKALGPKVLQNMRRCAAEANTIGPGTEFPVQYLQEKLAAKEPIDMLVLLSDGLVSPTKDPEHALGRWLRTYRNMVRPVKYINIDLLGLGAPSLTSGGSPDDVLVAGYSEAALKYLASEPDAQLKDVEAIELPLPSEKGEEGEKKDKEGEKKD
>CryCohSeligo027217_rbh_TGME49_295420
MQTGLLQLERRKYGVGISWDRAVKDVDLDLQVIIVDHNGHITEAVFHNNLTGAGGGVIHSGDSKKGKGEDAYGELVWVDFSKIQLKVKLLIFVVAAHSGGHLVDVRKGMISVVEAKREGHVDVLRSYMMENSTGDVDAVVMMKRNTYGRWAVEPIDRWAEEGESFLDLLDVLSDIIRSEIPTAPKTQEVNFSMEKNGVVDRNVGSQRTIGLEMKSYAVVLSWDDYEPGGETDCLTLLLDKAGHIINVASRVSCNCMNGAVLRCENEDDGEGTVRAGLTVQLDLQALEGKAHLLVFVLVTGYHATLGDLTNMSLLLLDQAEDKSKARLSIQVKNPAGHSKVLVAFQHIGPRRWAMVERFCLGQAANNLPDLMPYLHGVIRDYIPDAPPVQQMTRCALIPGQGIPIPYNQGTTLQLVVRWALDPEAGKLLQLGVGMMVFDKQAKLLTTLESSHVNTNCSVVTVGSQGSGSERCSCSFQLQPAEASKSVSQVVLILTAATGLLKSIKGLTVSLSVGDISVAHFSLPGSKLDRTGLVLARLARMRDRSWAFQAVGTSCSGTSPSDPDILEPCENLALLEVQSLQPVVRVSEDSPALISDSVDIEKALVDHRTPTSARSIRNTRAAEPIPEVPTTPKAQLLLASLMVAHRRNRRHKAYDSANGA
>CryCohSeligo078874_rbh_TGME49_295420
MQTGLLQLERRKYGVGISWDRAVKDVDLDLQVIIVDHNGHITEAVFHNNLTGAGGGVIHSGDSKKGKGEDAYGELVWVDFSKIQLKVKLLIFVVAAHSGGHLVDVRKGMISVVEAKREGHVDVLRSYMMENSTGDVDAVVMMKRNTYGRWAVEPIDRWAEEGESFLDLLDVLSDIIRSEIPTAPKTQEVNFSMEKNGVVDRNVGSQRTIGLEMKSYAVVLSWDDYEPGGETDCLTLLLDKAGHIINVASRVSCNCMNGAVLRCENEDDGEGTVRAGLTVQLDLQALEGKAHLLVFVLVTGYHATLGDLTNMSLLLLDQAEDKSKARLSIQVKNPAGHSKVLVAFQHIGPRRWAMVERFCLGQAANNLPDLMPYLHGVIRDYIPDAPPVQQMTRCALIPGQGIPIPYNQGTTLQLVVRWALDPEAGKLLQLGVGMMVFDKQAKLLTTLESSHVNTNCSVVTVGSQGSGSERCSCSFQLQPAEASKSVSQVVLILTAATGLLKSIKGLTVSLSVGDISVAHFSLPGSKLDRTGLVLARLARMRDRSWAFQAVGTSCSGTSPSDPDILEPCENLALLEVQSLQPVVRVSEDSPALISDSVDIEKALVDHRTPTSARSIRNTRAAEPIPEVPTTPKAQLLLASLMVAX
>CryCohSeligo085676_rbh_TGME49_295420
XTGEPASSPEGAFWILWEDLKDRIREATAKALGRASATDVEELKEGDTIWMPPTTARQQAEDESKKTAYFVPYGWYTLSRACDKKMQLIPLAKKGTDGTVFEFGASKGKITSAHLRSIYLFEAICDRAGSETKRIAIAPGDAVAGASFKKLRSSLWGEIFKYLVPKTTFGAFSFAFDTSLVSLLCSCRSLYQTVSMHPVWILTVLGLEPKHLGAVLSCEAGVTCSGMARYISFNAERLPDVIRNDEKFRDILRPYTRHQIAEKQALACIPKQEDPSPKLRAVQLLSTFLMGEPAYRGDADADPVTAELFAVCEKVAKTDPLFVLKLAYYTRHTLTFRNTTNFLLASAVKIEPCRPYIRLALPKCTNLPTDLLELWDFWRKLSGAINLPACLKKGFALKFSEFGDYQLGKYLNARVPKPQQVAVMPQAKAKGKGKGRGRGGGAGDEAFAAAKAEAMAKLRDPKTRPLTLKALIRTVHAGKQNPESVCGVLRKRYPDTEEEFQEMLLDQGGKTFQPEKSGEKMRIPIPKTWETQLSERGNTPEVWEDLVKSRSLPFMAMLKNLRNIILAGVTENTHKEIVRRLKSPKDIANSKQMPVKFLSAFEAIDFDQETLDKLEEEKASGKEFVEEEKNYGTGKEAKKVIRKRRVCQNPPTKKLLDRYRDALEKAVSLAAAKNVPEFKLPSDDGKVVVMIDVSGSMNAPLTTGPKKLHPSALVPHRRSNGRPIVEGQDMDLEDYFSQFGQRTSRKMSVSMTWIGQDLDLSVAVFDKAGTNLQNISYSNLEWHGIKHSGDITSAPNGAEEVLSVDLDQLPPEAFFLAFTVNVFSGQQLNELEEAAIALRDDGLEGYSNEATQEICAFRLTGGSKAVVACALVKKDKGWGFRCLNTTQDEGMTVQSLLATIKKDFDATLADAATTQKRLCDAAMMLGLCLRERLGPERVELCLFGAPTKDGKEGYKVPKALGPKVLQNMRRCAAEANTIGPGTEFPVQYLQEKLAAKEPIDMLVLLSDGLVSPTKDPEHALGRWLRTYRNMVRPVKYINIDLLGLGAPSLTSGGSPDDVLVAGYSEAALKYLASEPDAQLKDVEAIELPLPSEKGEEGEKKDKEGEKKD
>CryCohSeligo088488_rbh_TGME49_295420
SPFPGVLPLFFHRASLSSISCLYSLLGIASSSSEGKMSNDPRALRRMNTAGDPDDFPLTKGRYGVGVSWDEVPGRPKVDIDLQCVVVNNSGSIIDCAYYNNLRAVNSIKHTGDETTGAASGIDELVWVATDKVPEDVSLLIFVVAAFKGGQLIDVANGKLHVLEETLGNEVARFEMERSHGQVDVVAAMYRGSNGWNLRIIDEPAREGQHFMDILDLLAEVVRVFIPNAPRRQKVAFAMEKGGVMDLPQTLNSITIGLGWDPVESAGQDVDLDVSAIMLDPSGREVETVFFQNLRSKIGGDVVHTGDNLTGEGDGDDEQITAKLQTIIQRVKQIVFIINIYSRGVTFGEVRNPYCRVVDNEFGDELCRYSLRDAGRENGLIVAKIQREEGGRWGFHALGLPCHGRTYKDSLQRIQQICNEDTKLLMQRGGTLDLPSVRAGPSHSHPPPAAAYQGPPHQSMPPPHRHSEKCCIM
>CryCohSeligo110049_none_TGME49_295420
MNTDFVPLERSKYGVAISWDRARQEVDLDLQVVVVDSNGCIVDAIYHNNLVAMNGALKHSGDNKAGDANQYGELVWIDAAKLPMRIKVLIFVVAACSGGHLIDVRRGQISVLRPRNETTQVVGQYPMENSYGDVDAVVMMKRSKTDGAWLIGPIDECAEEGESFLDILDVIGKLIKAEIPNAPAEQNGGEVEVQAQAKAKAKASPAGARTGRSMTLPPKAYAVSVRWDQPHTPDSAVDLHGLVIDESGRVTEIVNTGNILGRNGGVCIASSDDTVLQETSHRGLVVDLGLMADTSRLLMFALTIDSDKGLAALKALSVLVLDEDCQKSKARFRVTVEHKPGRSRVLMWMLRHPGGAQNWELTQGNEPGFDAGHILEGKACWAQLLQDLIPEAPKVDHDLLRLDLVPTGVVSLPRSSDFSTVLVTIAWGRQGLRMPGRGINLAALLFDDNHQQVSVAAISQHRECHKPGAEGMVEAGKEGNESLFTQTFTLNLAGIGKKAQQIVLMMTLMGEGTLEGLGAMKCELKTEKGMVASFEMESMPNEPGVVVGRLLRTEVKTPSPKALVSNTSSVMSNTQSMSMSSTVSVTKDGGGGGGSSYSSNGAAGAAGTGETPSAASSPRATTPVRSPRSPRTSKNGGPGSERPKRKAKIAATPAPTLPLPPQPPAFPWTFQTLGVGMAGRHWSDESSTKAIRNILELSIRDVQMPAPLGDASTKGEMTVDFASGDMPKFDSEGPVVEPMAHVPAASKPFLLLASAAVSFELLRTKREGKSGAAAKFARRTLSRANVGGSFLLEGGTESKRLLKRNTLEDIGPPSPTGATVGTTSNPPTLRVAAPSAGAAAASSGAA
>DigOweWS12014232_rbh_TGME49_295420
MYSGPPPPSYDDGSTINQGITNINGSFSHSICLSWDFGNHAVDADIQLLCVDSSGSIVDAAYYNNLKACGRAITHSGDSLDGKEPGVDEKVTVHFPKLQATSISLLVGIVCIYKGGTFADLQHGSLNIRDDDNDRSICTCQFSDRSQTTINILFVMYRSGMEWKMKSIEKMSQGQHFMDILPTLAEIIRQFIPSAPTRQKVCFAMNKGGVMDFGASSSGQVMMCGLGWDTSMGEMDLDTSAVLMGQNGNVVEAVFFSNLKATCARITHSGDNTTGEGAGDDEQITLELSTVPDTVAMIFLVINIYTPNRTFLNVANPYCRVVETVSGQELCRYKLQDAGAFSAVIIGRFARAPRSGGWGFHALGVPANGRTWKDCVSGMTQLLKVNTNQLASQQTMAAPSTGTTIVTVGNSMGLSQPGAFPSAQGYHPQENPYGPSAYGQQVRPPQTYPQATQPLYAQGGPPVPPYAQGGSSQPFRPPYKPNKNQCCGIL*
>DinAcu002172_rbh_TGME49_295420
XPDDLDLPRSRYGFGVSWAPLHGRDVDIDLQCVVVDSTGAIIDCAYYNNLKAVRAITHSGDENLGKVNHIEEMVWVNMKKLPHNVAVLVFVVAAYSGGHLHDVADGKLHIMEDSETNEIALFEMERSAASVDVVAAMFREPSGSWRLRIIDIPARDGQHFMDILPLLSQVIRFFLPNAPQKQKVAFAMEKGGVLDLPSGLGKLTVGLGWDVDDGECDVDVSAVLVDAHGVDLEAVFFGRLESPEHGIQHTGDNLTGEGEGDDEQIVVNLDRIGAKVRQVFFVVNIYTPNRTFLQVANPFCRVVDDSSGSELCRYSLKEAGCENGLVIAKIARETGDRWGFHALGVPCRGRTYKDSLKEIRNMCGVKTSSLMLRTQNSDGDLSRIKGNNVVAGALPPPNRIEGQVPTAKAX
>DinAcu005067_rbh_TGME49_295420
ANGDELPINPNVQRYGIGVSWDKSAVAVDIDLQAVIVDTNGTIIDAVYYNNLKALKSITHSGDEQTGEKAGLDEVIWASMKKLPPQVRLIIFVIAAYSRGHLRDAENGMFHVLEDQKDNEVGRFKMEQTAREVDAVAMLVQDGGEWKLQIIDEPATDGKHFIDILEPTLGNLIRRVIPGAPKRQKVAFAMQKGAVVDLPTSANVQRISAGLGWDVAGSGKQDIDLDVSCVFFSKAGKDLGAVFFGNTEEFGVTHSGDNLTGEGAGDDEVIDVNLEAIPQEVEQMFFCVNMYSKGMTFECVSNAYCRISDQNGAEMARYILQEGLGQMGLIIARLFREPGGLRWGFQALGSFCGGQTWKDSVKDMHALFNKAPRELQLRGMSTISLSAPAGAAPPPLGTAQTAVTAGPPPPTAAQPAXLRLAVTPAAFTLQVR
>DinAcu016487_rbh_TGME49_295420
XQAPGSISRGRMALANGDELPINPNVQRYGIGVSWDKSAVAVDIDLQAVIVDTNGTIIDAVYYNNLKALKSITHSGDEQTGEKAGLDEVIWASMKKLPPQVRLIIFVIAAYSRGHLRDAENGMFHVLEDQKDNEVGRFKMEQTAREVDAVAMLVQDGGEWKLQIIDEPATDGKHFIDILEPTLGNLIRRVIPGAPKRQKVAFAMQKGAVVDLPTSANVQRISAGLGWDVAGSGKQDIDLDVSCVFFSKAGKDLGAVFFGNTEEFGVTHSGDNLTGEGAGDDEVIDVNLEAIPQEVEQMFFCVNMYSKGMTFECVSNAYCRISDQNGAEMARYILQEGLGQMGLIIARLFREPGGLRWGFQALGSFCGGQTWKDSVKDMHALFNKAPRELQLRGMSTISLSAPAGAPPPTAAQPAXLRLAVTPAAFTLQVRAGATLRSAGVSSNPAAPIYTLX
>DinAcu080664_rbh_TGME49_295420
XKRGFGGNELHELLCVARPAALPMLQKKKSILKEEDFAARGSRFGIALSWDRSGGHAVDLDLQGIAFDAQGKLLDAVYYNNLKALGRGLTHSGDEVTGDKEGFDEAIWVNFPKMAATVPLLVFIVACYKGGSIXDARNGRFHLLEDRASNEVGQFRLENFAGKAAIIGSLMRKSGGWVFRTAHEVAMDGQXFIDILEPTIGNYVRRVIPGAPRRLKAAFAMEKGSVVDLPQAGGARQTVAALGWDTSMGEVDLDVSAVLLDGSAHEIECVFFGNEEAQGIXHSGDNLTGDGSGDDESVCIELDALSKRVEQIFFVVNIYTKGRTFAXVANPYCRLVTSDGEEFCRYQLTEAGSEQALIMXEALPGAGQPLGLPGGRRPVPGTDLQGLDAGGAAVRPDAAVGPRHEVGVLGRLRATPRRLLPVLGGCLGRAAALTRRPDLGGRGEAGALQRKWLRRDVNWAAX
>DinSpeMGD091876_rbh_TGME49_295420
ILAQAQVFQISFHCYNDNMAEEDNPNKSYSSGGLPDFELPKSKYGVAISWDPCPGKTLVDLDIQALVVNNQGCILDAVYYNNLKALKALTHSSDEQTGETKGHDECIWVNLDRLHNDVQLVVFCLAAYSGGCLKDALNGRIHILEETTDHEIGRYSIEHSDSSVDLIGVMIRGTGNGAWMYRVLEMPAEKGRHFMDILEPTIGNLIRSFIPSAPKKQKAAFAMEKGSVVDLPQSKDIRTVIAGLGWDANIQGRAVDLDCSAVMLGEGGHRVDTVFFGKLEAKGVKHSGDNLTGAGEGDDERICVDLQLVPEEVKQIVFTVNIYTQGFTFEHVKNAFCRILTEETGELARYQLSDGKAQKGLIISRLFREKGDRWGFQALGTFCGGHTWEGSMKEIVNVVKMTPQALQLRSQSTLVLPESQVVQAHAPAAVTTAQLVQMNAGGYPQAGSRQSARGSLFSRASILSSASPLAVTPAGPPLKEGLLKKKSPSAFKGWQERSFRLYESVLQYSESKDWAPKVKQTIELRDVKS
>DinSpeMGD168300_rbh_TGME49_295420
MTEIKIDGAALHVALSWGQGSTADVDLQAVVVDNTGKIIDAAYYNNMKACGKAITHSGDEGADDPGAAGREEIRLNLTLLPANVHMVFFVACAYAGGSLCNVIDGTVQFIIDKRIAASSSISRTGISTGFICAALLRRDAAWSLRLLEELLEKAKHFMDGLEELNRHIVREIPTANKRQKVAFAMDKGDVVEFSSALQSVVLGLGWDVTKGKEIDLDASAVIFDKSQNVLETVFFGNLRTCGAHSAPAAIEHSGDNLTGEGEGDDEQITARLNLLGESVKDVFFCIHIYSKDRRGRAMTFADVDNATCRVIDAGTLEELCTFQLAEAGNRSGLVFARLQRSKEGRWGFHALGLPSTGTMYKDSIPDMQRVAKLTPQQLQRVASKLTSQPTRALEDAVVLRPIAPVAIPPTVHEEQVPQCGINMDKAPDD
>DinSpeMGD183383_rbh_TGME49_295420
MATDEDNPLMELDVPNHVGSPDFRLKKPRYGVAISWDHSGQKLDIDLQAVVVDDKGCIIDAVYYNNLKALKALTHSGDEQTGEKSGLDEVIWVNMNNLPANVRMIIFVVAAYAGGHLKDAQNGRIHILEEKADKEVARYAMEKSEEEVDIVGMMLREPDNSWGYRVLEMPAEDGRHFIDILEPTIGNLIRSIIPSAPKRQKVAFAMDKGAVVDLPRSSAIKCIKAGLGWDASRGGEIDLDVSAVTLTGPPAKVEDTCFFGQLEITGVKHSGDNLTGEGDGDDEIITVDLEKVKPGVSQIYFVINIYTRGCTFEKVKNAYCHIVTQEGEELARYELKDGRAQQGLLMARLFRERGNERWGFQALGSFCRGNTWKDSVNDICTVFGMTPQALQLKGQSTLMLDGSSAAVNVAQPTGSVAVAPQASPPPAPEKQGGCCVVL*
>DinSpeMGD183384_rbh_TGME49_295420
SHFGSSIQNFCRGKLICLLYTVTMATDEDNPLMELDVGSPDFRLKKPRYGVAISWDHSGQKLDIDLQAVVVDDKGCIIDAVYYNNLKALKALTHSGDEQTGEKSGLDEVIWVNMNNLPANVRMIIFVVAAYAGGHLKDAQNGRIHILEEKADKEVARYAMEKSEEEVDIVGMMLREPDNSWGYRVLEMPAEDGRHFIDILEPTIGNLIRSIIPSAPKRQKVAFAMDKGAVVDLPRSSAIKCIKAGLGWDASRGGEIDLDVSAVTLTGPPAKVEDTCFFGQLEITGVKHSGDNLTGEGDGDDEIITVDLEKVKPGVSQIYFVINIYTRGCTFEKVKNAYCHIVTQEGEELARYELKDGRAQQGLLMARLFRERGNERWGFQALGSFCRGNTWKDSVNDICTVFGMTPQALQLKGQSTLMLDGSSAAVNVAQPTGSVAVAPQASPPPAPEKQGGCCVVL*
>DurBalCSIROCS38009714_rbh_TGME49_295420
XAMDSAAKLKRFHTNGQEADFAIPGGRCGLGVAWDAAPGKPKVDLDLQCVVVDTAGTIIDCAYYNNLKAMRSITHSGDEITGERSGIDEQVWANIAKVPSKVALLVFVLAAYKGGALKDAANGKLLVMKDDERNIIARADLEQSNGRVDVVAAMFRGANGWMLRLVEEPAQQGQHFMDILDLLATVIRRFIPSAPQRQKVAFAMEKGCVIDLPQTLDSVTVGLGWDTDNGEVDVDVSAVLLDSAGNDVETVFFGRLESVEHGIKHSGDNLTGEGSGDDEQILVGLGRVGQRVTQIVFIVNIYSKNFSFRQVARPYSRVVDNASGQELCKYMLADAGSQNALIVAKIAREAGGRWGFHALGQPCSGNVWQDSMPHIRQICLQDTKAFRTREETTFTNDAPGWTGAAEPRALLEGPDSSSEVQCGCTVM
>DurBalCSIROCS38030737_rbh_TGME49_295420
XLALTPSCYAPLIPPQIGAMASHVATPFGVRVLRRTDTKGLAEDMDLPKQRYGFGVSWDTAGARRVDVDLQCVVVDRHGAIIDCAYYNNMKAARAITHSGDETAGKPQHIGEMVWANMRKLPAEVSLLVFVVAAYAGGSLQDVANGRLHVMEEREDQEIALFEMERSSGCVDVVAAMFREPSGGWKLRVIDLPAEQGRHFMDILPLLSSVIRGFIPGAPQRQKVAFAMEKGSVLDLPQDLGHITVGLGWDVDDGECDLDVSAVLLDRNGEDLESVFFGRLESIEHGIQHSGDNLTGQGEGDDEQIHVDLNRIGAQVEQVVFVVNIYTKHRSFAEVANPYCRVVDNASGSELCRYALRDAGQESGLIIARIAREVGGRWGFHALGLPSRGSMYKDCIPHIRALSGMKTSALMLRGSSTDSLGSAPAWASSAPAATPAPSSYGYVAPPVAAAYVPGAAYPAGA
>DurBalCSIROCS38039668_rbh_TGME49_295420
XSRPSLVPSGRRATALARSGEPRAVAPTMNDTFAFPLERRRYGVAISWASPPGKSIDLDLQVVVVDGSGKIVDAIFHNNLTAMSGAVTHSGDAKATSGDKFGELVWVDFTKIRMGIKLLIFVVAAASGGHLIDVRNGFITIVDAQAQTLARYNMEASKGDVDAVVMMKRSKQGRWSCEPVDRYAEEGSSFLDVLDVLADLIREEIPDAPDRQEVKFITEKDAGRHVSTEGEKARRLVSLETANYSAILAWESATVEAXQPTFRPSSLTPGATSSTSSAAKIPRVAGXALLHTTSPSEPTADGLGVCCEQTLQADLSSVKDVKLVILYITMCPGHTLTSLKDLSLLFLNVSEDHSKARLQIRTDHAGAGSMAMLVLSATDTGAWKLVQLVEEPQPTTGLHDSLAHIGRLVKEFVPSAPEPSAMVRLELAAGSVGAIPDQADFKKLSVVVACALKHRKARPEIGVTLALLDRGGAVLETTNLSQTCNSKGQIAFAPPPFPKGVPFDFDGTFHVTLAGAPKQVAQILVVLLLGGDTIQTIRVASCSLENSAGVQFATCSVSQPTTRESGLVLGRFFRLPDRTWTFQALGRPCEGRRWSDGECMPVVREVARAPLDDPFAVVEEEDVAMLESLKGSEGTTPCRPVLKKSMSMFTSRTSRLSRLTNEDFGVMCEAFIPTTPHPELILTESAVKEGIGTADPTLGGFVARPATRGARAALEPALASRHPFVARPLRALPTDXAVADSEAESEA
>DurBalCSIROCS38040539_rbh_TGME49_295420
RFHTNGQEADFAIPGGRCGLGVAWDAAPGKPKVDLDLQCVVVDTAGTIIDCAYYNNLKAMRSITHSGDEITGERSGIDEQVWXNXXXVPXKXAXXVFVLAAYKGGXLXDXXXGXLLVMXDXERNIIAXXDXEXSXGXVDVVAAMFRGXXGWXLXLXEEPAXXGQHFMDIXXXLAXXXRRXIPQAPQXXKVAFAMEKGXVXDLPMTLXSXTVGLGWDTDXGEVDVDVSAVLLDSAGXDVXTVFFGRLESXEHGIKHXGDNLTGEGSGXXEQIXVXLXRVGARVTXXVFXVNIYSKNFSXRXVAXPYXRVVDNAXGQELCKYXLADAGSQNALIVAKIAREAGGRWGFHALGQPCSGNVWQDSMPHIRQICLQDTKAFRTREETTFTNDAPGWTGAAEPRALLEGPDSSSEVQCGCTVM
>DurBalCSIROCS38044294_rbh_TGME49_295420
PSSPTEFGVGGAAAAAGAPMVSYPKLRRFNTAGQEEDFPVPGGRCGVGVAWDAPPGRPKVDIDLQCVVVDTAGVIIDCAYYNNLKALRCLTHSGDEITGERSGIDEQVWVNVPKVPSKAALFVFVLAAYKGGSLRDVSNGRLLVMKDDERNIIAQTDMERSEGCVDVVAAMFRGPSGWTLRLIEEPAEQGQHFMDILDTLAKIIRRFIPQAPQRQKVAFAMEKGSVVDLPMTLNSITVGLGWDTDNGEVDVDVSAVLLDSAGADVETVFFGRLESFEHGIKHSGDNLTGEGSGDDEQIVVSLDRVGARVTQVVFVVNIYSKNFSFRHVANPYSRVVDNATGQELCKYSLADAGSQNALIVAKIAREAGGRWGFHALGQPCSGTMWKDSLPDIRRTCMQDTRAFRSSEPVELTRLGESGPEPATVQETMCGSLACALL
>DurBalCSIROCS38075989_rbh_TGME49_295420
VVDTAGVIIDCAYYNNLKALRCLTHSGDEITGERSGIDEQVWVNVPKVPSKAALFVFVLAAYKGGSLRDVSNGRLLVMKDDERNIIAQTDMERSEGCVDVVAAMFRGPSGWTLRLIEEPAEQGQHFMDILDTLAKIIRRFIPQAPQRQKVAFAMEKGSVVDLPMTLNSITVGLGWDTDNGEVDVDVSAVLLDSAGADVETVFFGRLESFEHGIKHSGDNLTGEGSGDDEQIVVSLDRVGARVTQVVFVVNIYSKNFSFRHVANPYSRVVDNATGQELCKYSLADAGSQNALIVAKIAREAGGRWGFHALGQPCSGTMWKDSLPDIRRTCMQDTRAFRSSEPVELTRLGESGPEPATSARARANLHRAGTPGVRAQHTFSL
>DurBalCSIROCS38099207_rbh_TGME49_295420
XGAAPRRGAPRAAAMDSAAKLKRFHTNGQEADFAIPGGRCGLGVAWDAAPGKPKVDLDLQCVVVDTAGTIIDCAYYNNLKAMRSITHSGDEITGERSGIDEQVWANIAKVPSKVALLVFVLAAYKGGALKDAANGKLLVMKDDERNIIARADLEQSNGRVDVVAAMFRGANGWMLRLVEEPAQQGQHFMDILDLLATVIRRFIPSAPQRQKVAFAMEKGCVIDLPQTLDSVTVGLGWDTDNGEVDVDVSAVLLDSAGNDVETVFFGRLESVEHGIKHSGDNLTGEGSGDDEQILVGLGRVGQRVTQIVFIVNIYSKNFSFRQVARPYSRVVDNASGQELCKYMLADAGSQNALIVAKIAREAGGRWGFHALGQPCSGNVWQDSMPHIRQICLQDTKAFRTREETTFTNDAPGWTGAAEPRALLEGPDSSSEVQCGCTVM
>GamAus011063_rbh_TGME49_295420
FAMDKGSLVDLPKTQEIKKIRVGLGWDTGDSNVDLDVSAVLLSHDAKEHATVFFGNLTAPGVRHSGDNLTGEGSGDDEMIDVTLDQLEQPVQQIIFLVNIYTKGKSFSLVRRPYSRVSTELGGELARYQLSDAGSDSGLLVARLLRAPDGXALELPGHREALQRPHVQGLHALGAGGCREDADRAPTAHTVLGVPQWDSRGGSGGHSGTSTDVESVLRALTAVAVVSWVGEHA
>GamAus021683_rbh_TGME49_295420
XRRRVCPAPPPRRGWVMRAMADARGLWKGSSSAGATACPVQGSKFGVALSWDPNGVTPVDLDLQAVAFSKTGKLMDAVYYNNLKALGRGLTHSGDEMTGAKKGFDECIWVHIPRLPEDVQLVAFVVACYKGGSLSDAKNAKLHLLADGQGHEVGRLGLEQRSEKAALVGSLQRSDKSWVFRPLDVPARWGQHFIDILEPTIGDFVRSAIPGAPRKIKAAFAMEKGSVVDLPQSSEMGHAFAGLGWDTTMGEVDLDVSAILLDESGSELECCFFGNEETSGVKHSGDNLTGNGTGDGEVIFINLEGLSDAVEQIFFVVNIYTAGRTFAMVGNPYCRIVTADGEEFCRYQLREAGHEQALIMARLFKEPKEARWSFQAIGMPCRGKTYKDSMPMVVQYARMRPADLALWRSNSSSTEDEFRAQRSRSASMEPLIVEGKSEKALCSKTVAYAEVRAAELACSAEGRCVTASPLLQYTCPCSPASVR
>GamAus023409_rbh_TGME49_295420
VQKGRDLPVLCSRFGLALSWDHTGQNLDLDLQGVAFSKDGKLLDAVYYNNLKALGKGLTHSGDELTGERSGFDEIIWANLTQLPGDVGLIVFVIAAHAGGHLRDAKNGRFVLLQDSNDSQFGSFALEKSDEEVDLVGALLLSGRGWLFRLTDSPAQDGQHFIDILEPTIGNFVRSVIPGAPRRIKAAFAMSKGSVVDLPKSSVIRHVNAALGWDTSKGKVDLDVSAVLLDASLREVGAVFFGNQSGYGLKHSGDNLTGHGEGDDEVIGIDLEAVPRQAEQIMLVINIYTPGCSFARVANPYCRVLTADAQDELCRYKLEEAGSSDALIIARLFREPGSGRWGFQAIGTPCSGRTWKDSMPAMRQQAGIKPRDMQLGDSGAARSGTPASGHPSTPGGVGVSSPRSEPVPACPECAVL
>GamAus043828_rbh_TGME49_295420
XQIARAGEQGGQLVAVHACQVPRLGWSXVLGNQEEFPLTAGKYALAISWDKGRHAVDVDLQAVVVDNKGQVIDAVYYNNLKALRCITHX
>GleFolCCAP11163031072_rbh_TGME49_295420
PMPKARYGVGASWDPPPRGSAIDIDLQCVVVDAAGAIIDCAYYNNLKAVRSITHSGDETTGERSGIDEMVWVNCNKVPKQVALLVFVLAAYRGGTLNDVCNGKLHVFEETERTKIAVWDFEHSDGCVDVVAAMFRTPSGEWALRIIDVPAQEGHHFMDILATLAEVIRAFIPHAPARQKVAFAMEKGGIMDLPQSLDAITVGLGWDTDCGEIDLDVSAVLLDASGGMVTTVFFGNLESIEHGIVHSGDNVTGEGDGDDEQIQVRLGSIGAAVAQVVFVINTYSPGVDFSKVARPYCRVVDHASSAELCRYSLHDAGSQTALIVAKIAREAGGRWGFHALGLPCTGRTWKDSLPTIQSLCQHDTRLLLARGGTADMTAFA
>GleFolCCAP11163040766_rbh_TGME49_295420
PMPKARYGVGASWDPPPRGSAIDIDLQCVVVSDAGXIXXCAYYNNLKAXRSITHSGDETTGARAGVDEMVWVSCDRVPQQVALLVFVLAAYCGGSLGDVCNGKLHVFEESERTELAKWDFERSGGRVDVVAAMFRAEAGGWAFRIIEVPAQEGQHFMDILPTLAEVIRAFLPHAPARQKVAFAMEKGGVMDLPQALDAITVGLGWDTDYGEIDLDASAVLLDAAGENVATVFFGNLESIEHGIVHTGDNLTGEGDGDDEQIQVCLGRIGAQVAQVVFVINIXHAQQKFQPDREAILPGGRQRLSGRVVPVLVARRQHTDGADRGEDRPGSWRAVGLPCVGRALQRQDMEGLAAGDSVLVPAGLAAGGHGGLGRLPCAPLVAAAADGGPEKKRDMRGVLSFGFVCGGRQWSVSRERGAWAXPPGPMCHPRSSSAHTPDEPSLSSCVVAGVAALXPMKSAAASLLFSGCARRLESSALLALVSTRNAAGRGA
>GleFolCCAP11163058458_rbh_TGME49_295420
RKYGVAISWDTARKNVDLDLQVVLVDQAGKIVDAIFHNNLNAMNGAVAHSGDKLDGGGGPFAEMVWVDFTKMKMGIKLMIFVVAAASGGHLIDVRKGLISVVDSKFSVLAQYTMEASRGDVDAVVMMKRSKMGRWSVEAIDALAEEGTSFLDILDVIGDLVKQEIPEAPETQQCVFITDKGAGATAYKPQAGETRRTVGLSPTTYSAVFSWETESIEVESDVQVLLVNARGHVFDIVNQLNICGMRGAVVRRSEPPEDGVNFDLTYTLDLETMQDAKLAIFMLTVGHGFSLASLKDLSLIFLVEKEDKSKARLNFETAHPQSQSKVLLMLKQSDAGAWTLIQMNEEPNPSATVCDSVQHLRAIVKEFIPHVPEPVDLIRLALGKGSVVWIPPAARFRKAMVSVSCMISTNSSRPDVRMSLVLLDRRGAVMESTQVQQANSAKGQIFFTEPDGKHSANDFFQTFSVALAGAPKQVSQVLVVLLLSKGAVGMIRSATCALGDEAXASEHSGLVLARLFRQQDRTWAFQAIGKPCNGRSLSDPECVGTIRVVADADLAELGACWGHASKLFNSHEPIDGAAADDFPVSNIAPPPPDFHPPGAYESDTQATATFEMATMEATGTFNQDAEAXRADGGAAPLAALWPGGRRAPRPTESQESPQQRDHVG
>GleFolCCAP11163064800_rbh_TGME49_295420
PMPKARYGVGASWDPPPRGSAIDIDLQCVVVDAAGAIIDCAYYNNLKAVRSITHSGDETTGARAGVDEMVWVSCDRVPQQVALLVFVLAXYCGGSXXDXXXXXXXXXXXSXXTELAKWDFERSGGRVDVVAAMFRAEAGGWAFRIIEVPAQEGQHFMDILPTLAEVIRAFLPHAPARQKVAFAMEKGGVMDLPQALDAITVGLGWDTDYGEIDLDASAVLLDAAGENVATVFFGNLESIEHGIVHTGDNLTGEGDGDDEQIQVCLGRIGAQVAQVVFVINIXHAQQKFQPDREAILPGGRQRLSGRVVPVLVARRQHTDGADRGEDRPGSWRAVGLPCVGRALQRQDMEGLAAGDSVLVPAGLAAGGHGGLGRLPCAPLVAAAADGGPEKKRDMRGVLSFGFVCGGRQWSVSRERGASPPGPMCHPRSSSAHTPDEPSLSSCVVAGVAALXPMKSAAASLLFSGCARRLESSALLALVSTRNAAGRGA
>GleFolCCAP11163065696_rbh_TGME49_295420
XPQFPRSAVRALARNAARRRPAAMIQEHSFSVERGKYGVGISWDRARKDVDLDLQMLVVDSQGMVVDAIYHNNLKALDGAICHSGDARAGGSGNELVWVDTGRLPTRIKLLIFVVAACSGGHLVDVRKGLISVVDFKDKKPLAKYNMENSNGDVDAVVLMKRESFGRWKIGPIDIPAVEGESFLDMMDVIGKLIRMDIPQAPKHQSLAYTMDKDEGTLSAKVQAAVHARNRRRVGLPLATYCATLSWSGETDVDDMDLQTLVVDERGIVAQVVDYTNVFSVGHDIISGGAVEEAYDPETREKEVRVDLAALDSTSRMIIFVVVLKSGAGLETVSDVSMVLTDATTEKSKARFGIDTEGVTGNLKLFMTFYRRAPGSWEMLESDEGQHEATHAIVARPIIGSLVREFVPQAPQDRMLFRLNFGVGGALRIPDAQDMRRVSCSVCWNMKPNLERTPSLRVSALMIDGDHRVLGVSSSLHSGASRSERAPGTPLLSTXRPHHGIELAHRGKERGAGAAAHRSLGARREPRRAAGHILPPPRPRGRGVGPLRGPELVSALSLHHRREVGAEDASTWVFQAVGMPCAGHGELGDVEFMTSAGPLLNLSPRLAMVNPLVCEGKQANESQDMDSRELRRRYTNRFGSSASMSSLGGAWQSEEDFEAADAISGATAIVVEHAHDAERPRQEACEPLAEQVRRGVGVRLQTRVLKPAWPLWHDALGVRLAPRHGGVLFHPLPGRHVAAMAFSVAATGARGVRAPAVVDVQHLMAHCAL
>GleFolCCAP11163076004_rbh_TGME49_295420
XERGKYGVGISWDRARKDVDLDLQMLVVDSQGMVVDAIYHNNLKALDGAICHSGDARAGGSGNELVWVDTGRLPTRIKLLIFVVAACSGGHLVDVRKGLISVVDFKDKKPLAKYNMENSNGDVDAVVLMKRESFGRWKIGPIDIPAVEGESFLDMMDVIGKLIRMDIPQAPKHQSLAYTMDKDEGTLSAKVQAAVHARNRRRVGLPLATYCATLSWSGETDVDDMDLQTLVVDERGIVAQVVDYTNVFSVGHDIISGGAVEEAYDPETREKEVRVDLAALDSTSRMIIFVVVLKSGAGLETVSDVSMVLTDATTEKSKARFGIDTEGVTGNLKLFMTFYRRAPGSWEMLESDEGQHEATHAIVARPIIGSLVREFVPQAPQDRMLFRLNFGVGGALRIPDAQDMRRVSCSVCWNMKPNLERTPSLRVSALMIDGDHRVLGVSSSLHSGASRSERAPGTPLLSTAGSSRPAGEEAGHTMGLSLHTVAKSVEQVLLLIAASEPGESLDGLQDIFCHLLDREGAELARFAVPSLSQPSACTIVARWVREDASTWVFQAVGMPCAGHGELGDVEFMTSAGPLLNLSPRLAMVNPLVCEGKQANESQDMDSRELRRRYTNRFGSSASMSSLGGAWQSEEDFEAADAISGATAIVVEHAHDAERPRQEACEPLAEQVRRGVGVRLQTRVLKPAWPLWHDALGVRLAPRHGGVLFHPLPGRHVAAMAFSVAATGARGVRAPAVVDVQHLMAHCALSRSGALDRTPFAVAXLMQGSDPFHLDGA
>GleFolCCAP11163109188_rbh_TGME49_295420
LVLLISAHPGCRLGDAGCTLHIVEEATEIEVMSLQVEQPKNDVGVAAVMKRCAAQSWSLSRVEDFGKLGRHFMDVLDSSVGKAVREALSVPRKHRSALALAFSDVARGEVICLPSSSTCRWVFLGVSWDIAPSAAAGENNSVDVAVLYFDPQGQLVGACHRGSPEALGARHGGGGLLGQGIMVDLAAAPAHAAQILLVGHFSSERLASSDGLQRLQCCVVDPLGGELVRFTLQRSPQTDRGFVAGRLLRGEAREASNATRWDFQALTTPLSGASWDTSLDEARGVFQTPLRELQPLPPDLPSTGRCLVSL
>GonSpiCCMP409015446_rbh_TGME49_295420
LKGDRLGSLVQAHGMNHSRSLGASSALPVSGAKFGIALSWDHAPGQSVDLDLQGVAFDTSGKLLDAVYYNNLKALGKGITHSGDEKTGEKRGFDECIWVNFTKLPGGVQLLVFVVACYKGGCITSARNARFHILQDSVSSEVANFGLGQSSGKATVVGYLQCRAGSWSFGTLDLPTTHGQHFIDILEPTIGNFVRSVLPGAPARIKAAFAMEKGTVVDLPETSILRRAQAGLGWDTTMGEVDLDVSAILLDRDAREVDCCFFGNEEAQGVKHSGDNLTGHGAGDDEVITIDLEALSADVEQIFFVINIYTKGRTFAMVANPYCRIISPSGEEFCRYQLHEAGDQQALIMARLFREPGDARWGFQAVGTPCRGQTYKDSLPEVVKLAHTRPRELALTRTFSTLSVAENEFRGAHGTSAQPLDAEVIDHSSKQAAAGPTAPCSERCRRMRAGPSVMREPSTSCW
>GonSpiCCMP409017295_rbh_TGME49_295420
XSRGRGRAPLSRPQVAAGAMAAVTLGPRDTLPLGKSRYAVAISWDHHGTPVDVDLQAVVVDSKGSIIDAVYYNNMKAQRCITHSGDERTGERSGYDEIIWVGLGKLPESVRMLVFVVAAHSGGHLRDVQNGMIHFLEERKDNEVARIAMERSSAEVDVVATLVRSGNGGWIFSAIDEPAEQGRHFMDVLEPTMGNIIRKVIPSAPRRMKVAFAMEKGAVVDLPDTASIQSVTAGLGWDVLGKGVDLDVSAVLFDAKGAFFDSVFFGNLEGHGVRHSGDNLTGAGSGDDEQIYLDLQRIPVHVQQVFITVHIYTRGITFDRVRNAYCRIFDRAGTELARYQLAEGGSQSGLIMARLFRENGGHRWGFQALGKISRGSMXEGLGPGDGGALPAGTEGAAAAWPDDDGIQRGGRREPPQPRGRGPYDTGQAGGGRSERVL
>GonSpiCCMP409030343_rbh_TGME49_295420
XPAPGGMSGVTALKAPRYGVAISWDNGGCAVDLDLQAIVVDVHGVIIDAVYYNNLKAGRAITHSGDETTGDKAGFDEMVWVQMDRVPTNVHMIIFVVAAHSGGCLRDASNANVHILEERKDCEIERLKVEESKLSVKPVLHFARGEGGWGMCEIGGNAVSGQHFVDILEPTLGNIIRGEIPGAPSRQKVAFAMQKGSVVDLPQSSSIGRISAGLGWDVSPAVLVDVDLDVSAVLFTGQGQLETAVFFGNLEECGLQHSGDNLTGEGDGDDEVITVDLEVIPPHITQIFFVVNVYTDGVNFGQVSNAYCRILDSSSNELARYVLSEGRGQRGLVISRLFRGSDNRWGFQALGXLLQREDVEGVGERHDAPRSEEALGAAEERQLRHIIRRAGHRKIIAGPAESSEVHVLSFIPGIASGDEVLSVYCDVKREPAARDVPGPPAARCILVPECSFA
>GymCat017960_rbh_TGME49_295420
XDLDLQAVVISHKGDIVDVVYHNNSAVLRGAIKHNSGDPEEQLACVDEALWMELTKMPEYVHMLVFVLAACSGSMSNAVNVVVHVVEDSELAEIVQIGIKRTRFDVGVVAVLEQGQREVDDSWRLSRQDSFAGVGRHVMDIIEPVLGNVVRQIIPDAPKELKVALPMERGSVVHLPQAMRPGWVFVSVVWEVPLCKRVEGFAVRVLAACFDDYGAHIGAVEDENVELHGLSHSGPGLTGAGVKVDLETVPTAILQIFFVAACSHSL
>GymCat018668_rbh_TGME49_295420
XDLDLQAVVISHKGDIVDVVYHNNSAVLRGAIKHNSGDPEEQLACVDEALWMELTKMPEYVHMLVFVLAACSGSMSNAVNVVVHVVEDSELAEIVQIGIKRTRFDVGVVAVLEQGQREVDDSWRLSRQDSFAGVGRHVMDIIEPVLGNVVRQIIPDAPKELKVALPMERGSVVHLPQAMRPGWVFVSVVWEVPLCKRVDVRVLAACFDDYGAHIGAVEDENVELHGLSHSGPGLTGAGVKVDLETVPTAILQIFFVAACSHSL
>GymCat029001_rbh_TGME49_295420
MAVHMLRRMDTAGHPDDFDLPKSRYGFGVSWDAAPGRPKVDIDLQCVVVDNVGAIIDCAYYNNLKAVRAITHSGDEPTGAAAGIDELVWVNVPRLPENVALLIFVVAAYSGGHLRDVVSGKLHVLEERKENEIALFEMERSEASVDVVAAMFRGPTGTWTLRVIEEDAQEGQHFMDILPLLSEVVRVFIPNAPRRQKVAFAMEKGAVLDLPQDLNSITIGLGWDTDEGEVDLDVSAVMLDATARELETVFFGNLESKHGIAHSGDNLTGEGDGDDEQITAQLRLIGPDVHQIVFVINIYTPKIDFRRVANPYCRVVDNASANELCRYSLREAGHENGLIVSKIAREAGGRWGFHALGLPCRGRTYKDSLAQICQVCTQDTRGLLQRGGTVMDCGSVHHAMPHGYGTGVHSGGPSGHGDAAPPVYAVPVQAAPHAAAGAGMAPSAPPRPSG
>GymCat029046_rbh_TGME49_295420
MTDQFLCSVGCTRLGLALQWDRTGNTVDVDVQGVAFDHAGKLLDAVYYNNMRALGRGLTHSGDETTGETAGHDETVWVNFDMLPNSVKLVLFVVACHSGGHLRDAKNGKFHILDEDPSNVIRSFSLEASGEEVDLVGLVVCTPQGWQFHQVHEPAADGQHFMDILEPTLGNCVRRWVPNAPKRIKAAFAMAKGSVVDVPMNDLIMPVKCGLGWDTTRGEVDVDVSAVCLDVHCRLVDAVSFSKLSAQGITHSGDNLTGKGSGDDEVITVELTRVAPSVNQIVFCVNIYTRGKSFAQVANPYCRVFTESSGEIAKYKMNEAGASTGLIITRLFREPGNRWGFQALGTPCFGQTYVDCMPYITEHASKKPKQLQTGSQVSFEGRAQMRSALFRVARMETAAFSSTGVTKKAAPAYGKWHFHAGFHRGHLPGGPLGERYLPDLDX
>GymCat041132_rbh_TGME49_295420
LHRPTHLLRAQVGERDGANFRKRSGVSSGGFQIRDWIVMGRQPVWEDDLDLQAVAFDSSGKLVDAVYFNNLKALGKGLTHSGDETTGEKGGFDEVVWADLRRLPQDVRLIAYVVSSYSGGHLRDAINGKFSVLQDNDDNVMAQFRLEESDEEVDLVAALVRSEDSNDADSVWVFRLVEEPAQDGQHFIDILEPTLGNLVRKIIPGAPRRIKAAFAMEKGSVVDLPRTSEIKSITAGLGWDTSAGQVDLDVSAVLLDXXXXVMDXXFXGNLXVXGVTHSGDNLTGEGEGDDEQISVNLEGMSDVVKQIMFVINIYTRGKSFDQVASPYCRITSSNGDELCRYMLKEAGSEQGLMIARLFREQRRWSFQAVGIPCRGNXMEGFDAGSGGLRAEDTASGHAAAVGSAFVSCNMRGHIW
>GymCat042117_rbh_TGME49_295420
XFDLLKPRYGVGISYDPAERGPSLDVDLQAVVIDDTGSVVDAVYYNNLKALKSITHSGDEVTGEKSGYDEIIWVTLSRLPGHVKMIVFVVAAHSGGNLRDARNGFIHILEETKANEIAKFAMERSHQNVDAAVKFVRSSGAWSMTVIEEPASDGRHFIDIMEPTIGNIVRAEIPNAPKRLKVAFAMEKGTVVDLPTSSKIQTIKAGLGWDTDNGEVDLDVSAVLFDASGTERDAIFFGNLDGHGMHHSGDNLTGEGAGDDETIDVDLEAVPPWVNQVVFCVNIYSSGFDFTQVARPYCRILDATNTELARYELREAGRQNGLLIARLFREEGCERWGFQAIGTFCRGQTWKDSLGDMVQVVLKRPKELQLQQGQTVRSLRGDSTVATGSAAXDSSFKSLHDSLSRSPLDDGDELLGRARQASTREALLCELHCVEG
>GymCat050907_rbh_TGME49_295420
MATGRTLTINDELPLPANRYAVAISWDHGGVPVDVDLQAVVVDNRGCIIDAVYYNNMKALRCMTHSGDEQTGEKSGLDEVIWLTLAKMPENVQMVIFVVAAHSGGHLRDVRNGFIHVLEERLGNEVARFRMEESIEEVDVVAAMVRSHGAGTNAAPWSLLVIDEPAQDGQHFMDVLEPSIGNLVRRFIPGAPKRQKVAFAMEKAAVLDLPATTDFRCITAGLGWDVAGRGVDLDVSAVLFNGSCKVEGIVFFGNLQGFGLTHSGDNLTGEGEGDDEQIRCHLNQIPATVQQIFFIVNIYTRHCSFKQVKNAYCRILDDAQNELARYQLQEGLDKTGLVIARLFRESGERWGFQALGRFAMGKRARDCVPEMAAIFRKSPREVQLRGGTGSFGSX
>GymCat052972_rbh_TGME49_295420
MAQILEREAEFPVEGSRFGIGLSWDANPSGRIDLDLQAVAFDSSGKLVDAVYFNNLKALGKGLTHSGDETTGEKGGFDEVVWADLRRLPQDVRLIAYVVSSYSGGHLRDAINGKFSVLQDNDDNVMAQFRLEESDEEVDLVAALVRSEDSNDADSVWVFRLVEEPAQDGQHFIDILEPTLGNLVRKIIPGAPRRIKAAFAMEKGSVVDLPRTSEIKSITAGLGWDTSAGQADLDVSVGNLTVDGVTHSGDNLTGEGEGDDEQISVNLEGMSDVVKQIMFVINIYTRGKSFDQVASPYCRITSSNGDELCRYMLKEAGSEQGLMIARLFREQRRWSFQAVGIPCRGNXMEGFDAGSGGLRAEDTASGHAAAVGSAFVSCNMRGHIW
>GymCat062917_rbh_TGME49_295420
PFWLKPFWHKALGSMSDSARVQRQRLEDEIEAKKDEYRQLLKKNRYGVGISWDVEGSEVDIDLQAVIVDSRGLIVDAVYYNNLVAMNGAVGHTGDEVSGTKDGIDECIWVSLKKLPQDVRLIIFVIAAYDYGCLLNARNGKVVVLEEALYGRMKEVPMESALADVDMICAFERKEDGWYVETISEHATSGSHFLDIIEPTIGNYIRRKIFGAPAVQIVSFVMEKGAVTDFPSTALKRLFVGIGAKLKVGKLSRKEVVDIDISAIFYTEKGVQLGMVSGDTDGAFGVTHTGDEIAGAKSRVDMDDEAIQVNLPEVPSKVRNIVLLLTVESGTFEHVASAYARVCDQSCKELARYDISGGEVMSGLVVGRLLRTTDQRWSFQATGKYFKQDEADTTIRDLFFKQLKAAKAAPKSKAKSAPATKAEVVDGNDTNAGKRLVDRNSRRRASLKGLVVPDDAGVDDVSEHFPGDDDRVVFARLCSHTPEDAEAKPDNTGGRPTHIERFRSKLRLTIEDNDAAEDDAKKVIGASSPQAETRLPNITEDESDIQDVNMQADEAAPSRVASTRGCALNRLYCSLCQLAEDDLQEHCGLTTPCDRPACSSLTPTFESFPPSPHAPPHRPFRLRRVNVRVKNVVH
>HetRotSCCAPK0483008065_rbh_TGME49_295420
XAFPVNNNRLGLGLAWDCFGDELDLDIQAVIVNGDGVIVDAVYYNNLMACNMAVGHTGDWVGGIASSYNEMIWVSLSKLPANVCLIIFVVAVSNDGHLRDAQNGCVHIVQDSMGHNVTKIPLQKSGADVAVVALMHRDQQGCWGFQEVEEPADYGSHFLDILEPTIGDLIRERIPGAPRKQAISFVMEKGSVMDLPTDKALTRMTIRIGGAMSRQASTDLDMDIAAVLYRKDGTSLGTVSHENLSEWGLTHGGDAMKDGNPALVDDSESLSADLLHIPDSVEQIFFIVTVYTLGGTFADLADAWCRVVDQNANELAKYVLTGGHEISGMVIARLFRSPSSAAGKPCQARAWSEASQTLDRLFKDPTHEATEMKVLQGSSSKDGKERKGSKDAPKKAVAQRKKMVAQKKRSVSIVVAPTYIPAAIVRPEGYPCSGSGVSFLSRGSGSSSGELLQALSKGFQRIATPFMRMISGNTQTSLEVPEEPTSPRSQLVQPPPAGDWEQPLARISFRRAFSEGSRDLPMSRQLSPVTLEVPAAPFIKVTPPEEAGIKPAIRLLVTDKSIPKGPSDLIPLDDGEGEAGAGDRADIADVGRKEARGSSAPADERSLSLSRSIAFLFDGEXPPVLRPVPGAQACAGGAETQV
>HetRotSCCAPK0483020432_rbh_TGME49_295420
XAMGRSSGKSKDFLPLTRSSYGLALKWDNLDGKGIDCDLQAVLVDDKGHIIDAVYYNNMTALQGAIGLIGDTTTGEGDGYDEQIYLTLKKFQPQVKLVIFVVAVYDKRRSLDDVDNGQVVLLEEGRPMKQFKLERSDDGSADVVALMKLELDGTWAFFQVQVPAEGGCHFMDILEPTIGDIIRHEIPHAPKVQKVSFLMDKGARVSLPATSKLKRLSVGIGGSMQPLSTEEVDMEIAAVFWSTKGKPMGAVDSLSDGMCGVEHTGEMENDDEMITIDLAQIPAEVDRIFMVLTVSGGTFAKVSQAYARIADQTGMELVRYDIDGGCEETGLIMGQLLRGLRGRWTFEALGHYFSPPCCTWKGGTDLMSKLCKGEKLAPPSGEKKAVPFKDDQLLTSSERYKDTTERKIEREAKEKASEGAAHTHIRRPQVSEVGSYKMLSDTSKAPSPRSDASPPGAPTPKSGGSTPHRKGCVRLQGRAATTQIDASDMVNAESREDEEGASQQRACGAVCRAGLFGACSGTAA
>HetRotSCCAPK0483023128_rbh_TGME49_295420
XALARPAPRSLLMGRQRRREDLVAFPVNNNRLGLGLAWDCFGDELDLDIQAVIVNGDGVIVDAVYYNNLMACNMAVGHTGDWVGGIASSYNEMIWVSLSKLPANVCLIIFVVAVSNDGHLRDAQNGCVHIVQDSMGHNVTKIPLQKSGADVAVVALMHRDQQGCWGFQEVEEPADYGSHFLDILEPTIGDLIRERIPGAPRKQAISFVMEKGSVMDLPTDKALTRMTIRIGGAMSRQASTDLDMDIAAVLYRKDGTSLGTVSHENLSEWGLTHGGDAMKDGNPALVDDSESLSADLLHIPDSVEQIFFIVTVYTLGGTFADLADAWCRVVDQNANELAKYVLTGGHEISGMVIARLFRSPSSAAGKRWGFQALGEPCQARAWSEASQTLDRLFKDPTHEATEMKVLQGSSSKDGKERKGSKDAPKKAVAQRKKMVAQKKRSVSIVVAPTYIPAAIVRPEGYPCSGSGVSFLSRGSGSSSGELLQALSKGFQRIATPFMRMISGNTQTSLEVPEEPTSPRSQLVQPPPAGDWEQPLARISFRRAFSEGSRDLPMSRQLSPVTLEVPAAPFIKVTPPEEAGIKPAIRLLVTDKSIPKGPSDLIPLDDGEGEAGAGDRADIADVGRKEARGSSAPADERSLSLSRSIAFLFDGEXPPVLRPVPGAQACAGGAETQV
>HetTri000244_rbh_TGME49_295420
XSSDLKPAADELRPAVVRLAAHASPPPAALPVTFLSMPTSRSVQMASHHGLSDDVSLVRARYGVGVSWDATNGRNIDIDLQCVVVNNAGTITDCAYYNNLKAARAVTHSGDEAVGKPDKIEEMVWVNMRKLPTDVSLLIFVVAAYSGGQLKDVCNGRLHLFEEKESNEVALVEMERSAASVDVVAAMFLEPGTGTWKFHTIDQPAQRGQHFMDILPLLSQVIRGFLPTAPAKQKVAFAMEKGGILDLPMDMGQIVVGLGWDVDDGECDLDVSAVLMDTSGQDLETVFFGRLESEAHGVRHTGDNLTGEGDGDDEQIVVNLDRVGPNVSQICFVVNIYTPNHTFAQVANPFCRVVDTCSGAELCRYSLREAGRENGLIVARLAREAGGRWGFHALGVPCRGRTYKDSLPQIRACTSINTSSLVVRSHSLATSEVSVSAWPPSDPPAEITLPSPWEGNDAGKCCIXPVSACDGAGGSRRSGSRGAASSHRRPPRELYMFQAAQSWPRHWKGASSERDAPREVS
>HetTri010909_rbh_TGME49_295420
XFVPLTKSAYGVAVKWDNLDGRGLDVDLQAVIVDDGGHIVDAVYYNSLTALQGAMGLMGDSKSGDGDGYDEQIWVSLKKVPKQIKLMIFVVSVYGSGNLADADNGQVVLLEEGRPTLALKIEDNPDGGADVVAXXXXXXXXXXXXXADVVAMIKRCSDGSWAFLEINEPAEGGAHFLDILEPIGDLIRKEIPRAPRVQKISFVMEKGTRAALPHSSKLKRLAVGIGGTLKYGKEDVDVDIEIAAVFLTKKGELLGAVDAETEGMYGIEHSSHLKAGRHRGDDELITIDIAQIPDKVDDIFIVLTVNKGTFALVDKAYARIVDQSGMEVVRYEIDGGSEATGLVVGQLLKPARGRWTFEALGSYYTSSCGSWRGALGEMVSTVHAQNPQANPQAVPRGGIPSGAGDGSPPAGAILTEKSRASQDSDPKRSNKSLTRSTPSPGHQASVASIKPMSSFLSLGKGSSVDNLAPEEGSTPPESPAGLSRAAVRKGTVRLRGNASTPARNGAPDFMSDSVVADGREEEEGGKRLRPCGPPCCARPSFL
>HetTri047695_rbh_TGME49_295420
XSIKRPYWLHLALLMVRAGNQEVLSFPLKSNRLGLGLAWDNYAVAVDLDIQAVIVNSDGSIVDAVYHNNLLACGGAIGHTGDVAKGEAMSYNEMIWVSISKIPKGVVLVVFVVAASNAGHLRDVENGFVHVVQDTVGHNLGKFALEKSKADVDVVATLRRSNGVWWYFSQVEEPAESGRHFLDILEPTIGDIIRREIPNAPAVQNVTFVMEKGAVIDLPQGQSIKRLSICIGGALAPKANMVVDLDIAAVLYKKDATRAGAVYFEEPEVFGLLHSGDDVKDGGERDGEVITADLMQIPAEIEQIMFVVTIFTPGGTFELVERAWCSVSDQNARELGRYSLSGGMKASGFIIARLFRTPDQRWGFQAVGEACQARSWQGATEVMDRLFTEPTYEVQTMPVGGKDENKIQGGRPSHQSANGTPRANGTEKPKPQAVRKKAMPKTKSVTICQTTADGEQVSPSTSTGLGGRSSSGRFTSAQGNSVTKQLSSTFERMVTPFARALGSTDGSIMEKEASQDGSRKMKVRRAPVRQQTWQPGMDALAAPPGFYSANGLPSGGDQCENVSEKGENPGPVMSAENIDGPTTSATACDTDNVPIDDGEGDDSKGNFSGGVPMRTWKKRPGTLRVLQTYKVGQLGQAMTAAHVGMLSGLLVVAGYSGCPPSWLYSPVAX
>HetTri056788_rbh_TGME49_295420
XQGVVRSPTRSRPGSLAPPSTCASPTLVLAEGGGALLSHGGDAAADETAGETQEYPMPKEKYGFGISWDAQPGRAKVDLDLQCVVVDSAGTIVDCAYYNNLKAARGITHSGDEATGAAAGIDELVWVALPKLPENIAVLVFVIAAYAGGKLIDAANGFVHVLETTKQNEIAKVAVERSNASVDVVGAMYRTPAGWKLQLIEEPGVDGQHFMDILPTINNVIKRFIPNAPKRQKVAFAMEKGGVLDLPTTMDAITIGLGWDTDSGEVDLDVSAVLLDSGHNQVTTVFFGNTEAPEHGVKHSGDNLTGAGAGDDEQIVCNLQSVGAQVQQIVFVINIYTPARTFQQVANPYCRVVNNATGEELCRYSLREAGSETGLIVSKMAREAGGRWGFHALGLPCRGRTYKDSLAQIMAVCGQDTRKLMVRTGSEWVSNAGNAHSAPISSALASHSEANPQMDWNPAPVVTEPSKSKGCAVQ
>KarBre019976_rbh_TGME49_295420
MSKIFFVLACLTCVGQGRRVQPSLEALRPALDSQKVVETIPTSHSLAEVADDSNETAPEPVPEPAAAPAAEPVPEPVPEPAPEPVPAPAPPVPAPAPKATNPAASLWANKDVQRVLTLLFIICIGKVLQGRFPDKEANAIQKMLLQFLVPATLYKGLSKEKIQPSHLAYIGGGFFLVLGRLAAATLVSYATLGGGSKKAQTETTTNAATRPAAGFSSRPAAPATTPPPAAGASKDMPALRRTAIFEISTTASALSVLPFLAEFVGPEYVGLGGMVDLPMKLYMLLVMPVLLKSCGESSGGSGSSESSGGKALAIATQLVKDPITMSLVLGIAMAMLTDGAGTAALGFLGKALDALAGAQTPVLFLLIGLKLKFESSTPLYCIVLLLGVQGVLLVMVYVALLILHPSDTIAKFVILFSQGAPSVVGMGVIASAAASGVAGYSKDFAFDIVGMAFPIXSXXXCFXXIMRRXXXXXXXXXXELXXXXXXXGVSWDATRGRSVDIDLQCVVVDNNGVIIDCAYYNNLKAVRAITHSGDEVSAKPHGIEELVWVNLRKLPPNVKLLIFVVAAHTGGLLKDVTNGQLHVLEEVESRNIALFEMERSNGAVDVVAAMFRDDSAGMWKFRIIDEPAQQGQHFMDILPLLAETCRVFIPHAPKRQKVAFAMEKGGVLDLPQNLASITVGLGWDVDDGEVDLDVSAVLLDANGNDLEAVFFGRLESELHGIQHTGDNLTGEGEGDDEQIICQLERIGPVVQQVYFVVNIYSQGKNFTQVAQPYCRVVDDATGSELCRYALRDAGHEQGLIVSKIAREAGGRWGFHALGLPCRGRCYKDSLPQIKHTAKIRTASLALRTQGTGDLSQYGGSQYGG
>KarBre020054_rbh_TGME49_295420
MSKIFFVLACLTCVGQGRRVQPSLEALRPALDSQKVVETIPTSHSLAEVADDSNETAPEPVPEPAAAPAAEPVPEPVPEPAPEPVPAPAPPVPAPAPKATNPAASLWANKDVQRVLTLLFIICIGKVLQGRFPDKEANAIQKMLLQFLVPATLYKGLSKEKIQPSHLAYIGGGFFLVLGRLAAATLVSYATLGGGSKKAQTETTTNAATRPAAGFSSRPAAPATTPPPAAGASKDMPALRRTAIFEISTTASALSVLPFLAEFVGPEYVGLGGMVDLPMKLYMLLVMPVLLKSCGESSGGSGSSESSGGKALAIATQLVKDPITMSLVLGIAMAMLTDGAGTAALGFLGKALDALAGAQTPVLFLLIGLKLKFESSTPLYCIVLLLGVQGVLLVMVYVALLILHPSDTIAKFVILFSQGAPSVVGMGVIASAAASGVAGYSKDFAFDIVGMAFPAMAGFGVKVLRRADTKGLPDDFELTKNRYGFGVSWDATRGRSVDIDLQCVVVDNNGVIIDCAYYNNLKAVRAITHSGDEVSAKPHGIEELVWVNLRKLPPNVKLLIFVVAAHTGGLLKDVTNGQLHVLEEVESRNIALFEMERSNGAVDVVAAMFRDDSAGMWKFRIIDEPAQQGQHFMDILPLLAETCRVFIPHAPKRQKVAFAMEKGGVLDLPQNLASITVGLGWDVDDGEVDLDVSAVLLDANGNDLEAVFFGRLESELHGIQHTGDNLTGEGEGDDEQIICQLERIGPVVQQVYFVVNIYSQGKNFTQVAQPYCRVVDDATGSELCRYALRDAGHEQGLIVSKIAREAGGRWGFHALGLPCRGRCYKDSLPQIKHTAKIRTASLALRTQGTGDLSQYGGSQYGG
>KarBre022733_rbh_TGME49_295420
XSSSFFALAAAPAPCYARLGQSSLPSETAWRRRKPAARHSSRMAGYDASEARMLRRADTAGMPEDFELVKGRYGFGLSWDPAKSGREVDVDLQCVVVNNKGVITDCAYYNNLKAAKGITHSGDEAEGKPGGIQEMVWVHMHKLPADVAVLVFVIAAYSGGYLKDVSNGKFRVLEESERREIAQFELEKSAASVDVVAAMFLNREGRWMLRVIEEPAQQGQHFMDILPLISDTIRLFLPNAPKRQKVAFAMEKGDVLDLPLDLSKITVGLGWDTDDGKVDLDVSAVLFDKNHRFMDVVYYGKLESKENGITHSGDNLTGEGEGDDEQIRAELNRIGPNIFQVFFIVNIYTPNKTFRRVANPYCRVVDELNNSEMCRFALRENAGTSNGLIISKIKREIGGRWGFHALGIPCTGRTFKDSMGALQQACKVETQGLRDSRQGIAGDLGPRQVSETGMPGGRSAQQECCIVS
>KarBre023458_rbh_TGME49_295420
VAVGLASTAPHRSLKLMSSSTALGSDAVVVARLSWDAASSVDVDLQAIIVDTRGRIIDAAYYNNMKCGKAVVHSGDEGGEAGRDSREEVRITFPQVQANVHMIIVLATCFTGGSLRDAPGAVVAMEQLKPAKRPLGQSSLSGSTGCGVILSAFARSSSGGWHLRSVNEQLPTARHFMDCLDELNRHIVAEIPTANRRQKVAFAMEKGEVLDFGSSLQTVTLGLGWDVDQGEIDLDASAVIFDNSSNVLESVFFGNLRSCLQHSSPGAVVHSGDNLTGAGDGDDEQITVQLSALGDSVHDVFFCIHIYSKGRGGRPKTFREVANPYCRVVEGTAGDELCRYTLTEAGDRSGLIIARLRRSPDGRWGFNAMGIPSKGTMYKDSIGDMQRMTKVDPRTLQRADTKALRSQPTLTLEGAPEAAHVPLMPVIAEAPASXQQGMLLGAVMARA
>KarBre024701_rbh_TGME49_295420
AQAIQSGKFLQTIFFNPLLLTAFCARALAGMASLGPQTLRRASTRGLACDMSLPKSRYGFGVSWNACGRSSVDIDLQCVVVDYSGAIIDCAYYNNLKAVRAITHSGDETAGKPDSIEEMVWVNVKKLPPNVAMLVFVVAAYSGGSLKDIANGQLHVLEERESHEIAFFDLAQSAASVDVVAAMFRNPLDGSGPRDTWSWNLRIIDQPAQHGQHFMDILPQISEVIRSFLPHAPQRQKVAFAMEKGGVLDLPQDLGRITVGLGWDVDEGEVDLDVSAVLMNAEGTDLEAVFFGRLESEEHGIEHTGDNLTGEGDGDDEQIIAHLDRIGKDVQQIFFVVNIYTPHRTFAQVAEPFCRVVDDSTGAELCRYKLKDAGCEMGLIIAKIAREAGGRWGFHALGLPCRGRTYKDSLPQLRAACKVKTASLMLRSQSTGSFSHIQTAGPSDMAEMPPPFEAAGPKCCSIQ
>KarBre025525_none_TGME49_295420
XQIPDEVKSIFLLLNISSAEGTFELLRNVYVRVSDQSANSLVRWVVPAGHKESNLVVARVFRLDTALTKRWSFQAVGHFFSHHGTSWKSERAQYEMLRLLHHASPKKVPEPVFASVPSAHKSVPEPVPADVKAKASVPSMRRSVCSTIRPEAPSPKEAPSVAPAAAVTLSYVEDPLLGAANSTVTLRKKGNFRLSASSTSVSSATTKRQSASMANDPDVVPVELGIFEEAPESGGACVEAVSLADVPESGX
>KarBre033678_rbh_TGME49_295420
MAFPQRMVAEDIPLTKGRYGFGVSWDSIGGRDVDIDLQCVVVDSKGVITDCAYYNNLKAGRAITHSGDEVAGKRAGNIQEMIWVSIRKLQAQVSVLLFVIAAYAGGQLQDVSGGRFHICEEHESHQIAVFDLERSRASVKVVGAAFKGSMSGVADWKMRMLQHPAQRGQHFMDILPHLAEIICEFLPHAPKKQKVAFAMEKGSVLXPVPMEMGRITVGLGWDVDEGECDLDVSAVLLDRDGADLEAVFFGRLESEEHGIVHTGDNLTGEGDGDDEQITVRLDRIGPQVLQVFFVVNIYTPHRTFRQVAEPYCRVVDDEVGSELCRYALRDAGSESGLIISKIAREESGRWAFHALGLPCKGRTYKDSLPQIRASCRMKTSSLLLRSQNSGDFSNYDPGSPMSGPPTTPMSGWTQQA
>KarBre034029_rbh_TGME49_295420
XPLKRPKLLLLMASGAPKVLRRANTQGLAEDSLLSKGRYGFGVSWDETRGATDIDLQCVVVDSTGVIIDCAYYNNLKAVRAITHSGDEVAGKASGIQELVWVNVRKLPEKVSVLLLVVAAYSGGYLRDVHNAQFRVLEERESNVIAQYGMTKYVGSVQVLAAMHKNAAAEWNLRLIDEPAQQGQHFMDILPLLSECIRMFIPTAPKKQKVAFAMEKGGVMDLPQAMQKIVVGLGWDCDEGEVDLDVSAVLLDEQGIDLEAVFFGRPESEEHGITHTGDNETGEGEGDDEQIIVGLDTIGPKVNQVFFVVNIYSPHKSFRDVASPYCRVIDQGVEGAELCRYSLRDAGTENGLIVAKIAREAGGRWGFHALGLPCRGRTYKDSLPQIRQMCKVKTSSLLLRSTTGELSNPGTAYSSHX
>KarBre035311_rbh_TGME49_295420
MAGRILGHSEDFPLSVGRYAVAISWDKSGQPVDVDLQGVVVDNRGAIIDAVYYNNLKALRCITHSGDEQSGEKAGHDEVIWVGLNKLPDHVRMIIFVIAAHSGGHLRDVRNGLIHVLEERQGNEVARFTMENSEEEVDMVAAFVRSERGSWYCQVIDEPAQDGQHFMDILEPSIGNFIRKHIPSAPRRQKVAFAMEKGAVFDLPRSSSLGAMTACLGWDVEGDGVDLDVSAVFFDASGKNVDACFFGNLESCGFVHTGDNLTGEGEGDDERIMCNLDSVPANVQQVFFVVNIYSRGVTFECVRNAYCRIVDSSDTELARYELREAAQQNALVIARLFREDPVRWGFQALGTFARGQTWKDSVMDMRPIFQKSPRELQFPGQTTMRFSGAHGYGDTQCGVPGTLLSAPPLDTDIRTKKEGCQVQ
>KarBre042708_rbh_TGME49_295420
XNSGSTFPLSNGRYGVAISWDKSGYAVDVDLQGLAVDDTGRITSAVYYNNLKALKGSMTHSGDEQTGEKAGFDELIWTRLDRLPSNIKMIIFVIAAFEGGHLRDVSNGMIHVLEERKDNEVARFAMERSEEEVDMVAAFVREGNCWVLSVIDEPARDGQHFMDILEPTVGNFVRQYIPNARRLKVAFAMEKGSVVDLPRSKDMGQIRACLGWDVTGDGVDLDVSAVFFNTSGQANDACFFGNTEQFGFKHSGDNLDGAGEGDDEEILCNLQSVPSHIQQVFLVVNIYSGGITFDRVRNAYCRIVDAEGSEMAKYMLTDGQRQNGLIIARFFREDGLRWGFQALGSFASGQTWKDSVSEMVQIFQVSSRGMQGAAAPVAPRSAAMPPPT
>KarBre079906_rbh_TGME49_295420
XAFPAMAGFGVKVLRRADTKGLPDDFELTKNRYGFGVSWDATRGRSVDIDLQCVVVDNNGVIIDCAYYNNLKAVRAITHSGDEVSAKPHGIEELVWVNLRKLPPNVKLLIFVVAAHTGGLLKDVTNGQLHVLEEVESRNIALFEMERSNGAVDVVAAMFRDDSAGMWKFRIIDEPAQQGQHFMDILPLLAETCRVFIPHAPKRQKVAFAMEKGGVLDLPQNLASITVGLGWDVDDGEVDLDVSAVLLDANGNDLEAVFFGRLESELHGIQHTGDNLTGEGEGDDEQIICQLERIGPVVQQVYFVVNIYSQGKNFTQVAQPYCRVVDDATGSELCRYALRDAGHEQGLIVSKIAREAGGRWGFHALGLPCRGRCYKDSLPQIKHTAKIRTASLALRTQGTGDLSQX
>KarBre086040_rbh_TGME49_295420
XQAIQSGKFLQTIFFNPLLLTAFCARALAGMASLGPQTLRRASTRGLACDMSLPKSRYGFGVSWNACGRSSVDIDLQCVVVDYSGAIIDCAYYNNLKAVRAITHSGDETAGKPDSIEEMVWVNVKKLPPNVAMLVFVVAAYSGGSLKDIANGQLHVLEERESHEIAFFDLAQSAASVDVVAAMFRNPLDGSGPRDTWSWNLRIIDQPAQHGQHFMDILPQISEVIRSFLPHAPQRQKVAFAMEKGGVLDLPQDLGRITVGLGWDVDEGEVDLDVSAVLMNAEGTDLEAXXLESEEHGIEHTGDNLTGEGDGDDEQIIAHLDRIGKDVQQIFFVVNIYTPHRTFAQVAEPFCRVVDDSTGAELCRYKLKDAGCEMGLIIAKIAREAGGRWGFHALGLPCRGRTYKDSLPQLRAACKVKTASLMLRSQSTGSFSHIQTAGPSDMAEMPPPFEAAGPKCCSIXVRIELVAALSNCLFFSSSTLCILRFEDGSAKCDQGSYAASDHLVATQAQANAARVSAALCGSWNNGVTHSVSLTSFQSGTCDVQDFRLLLE
>KarBre102466_rbh_TGME49_295420
XRKHLWSGNEHVPLSNQQYSLAIQWEGHDKKNVDLDLQAVIVNSHGLIVDAVYYNNLEAIDGAVGSHGDRRGGPGTNDEVIWTDLSKLPADIHLIIFVVCAFKNHSLRDADNCQVLLLETFGGKNEIAKCKIENSVADADVVGMMKRDFNKSWQFVEIDDPAGHGSHFLDIIEPIIGGLIRKEIPNAPKHQKVSFNMSKGGVVNLPGSSALKRISITLDADVAEDVQEPIDIDIAAVFYGDEGNLLGAADSINDCMFGVAHSGDTHFEHNEHIDESLSIDLSQVPENVRHIFLVLTISHGTFKNVNHLTTRILDQAAHDLALYEXAGHHESGLILARLFFARTYLSKRWALHAVGKFFSDELAIWSGHKAQREMLKIMHQANPDKSPTLASLDMTACTVRAVELAYTAKTQQATTFTASTVTTFIAITVTTFIASTVTTVIAITLTTVIAITPTTVIAITPTTLIAITLTVITLILVIAITPTTVVAITPTTLTALDQAISSIESGMVXSFHPEQQCPGAGRSGNHGAGHGTGNGAGPGTRKAGSADSGAGHGHGHCSDHGDAHNAENGAHPAKAHNDEHGAGRKADSAESNKVRENDNNHQKAEAPGQARSTEASAAEGAHVEALPVETPITRQISPLTPIEEKRPRKSAMISTASNSTNKRASICAVEERQDTCSKASHSPARRLTMRKKGGLRLHKSEQKPVGMPTIRDADGDAKVSVLDSKVNQGTALLLGSDDAVPVACLDEADFTALLENVMIAVGRNPLGCSLGVVRQGESX
>KarBre102702_rbh_TGME49_295420
XRKHLWSGNEHVPLSNQQYSLAIQWEGHDKKNVDLDLQAVIVNSHGLIVDAVYYNNLEAIDGAVGSHGDRRGGPGTNDEVIWTDLSKLPADIHLIIFVVCAFKNHSLRDADNCQVLLLETFGGKNEIAKCKIENSVADADVVGMMKRDFNKSWQFVEIDDPAGHGSHFLDIIEPIIGGLIRKEIPNAPKHQKVSFNMSKGGVVNLPGSSALKRISITLDADVAEDVQEPIDIDIAAVFYGDEGNLLGAADSINDCMFGVAHSGDTHFEHNEHIDESLSIDLSQVPENVRHIFLVLTISHGTFKNVNHLTTRILDQAAHDLALYEVPAGHHESGLILARLFFARTYLSKRWALHAVGKFFSDELAIWSGHKAQREMLKIMHQANPDKSPTLASLDMTACTVRAVELAYTAKTQQATTFTASTVTTFIAITVTTFIASTVTTVIAITLTTVIAITPTTVIAITPTTLIAITLTVITLILVIAITPTTVVAITPTTLTALDQAISSIESGMVXSFHPEQQCPGAGRSGNHGAGHGTGNGAGPGTRKAGSADSGAGHGHGHCSDHGDAHNAENGAHPAKAHNDEHGAGRKADSAESNKVRENDNNHQKAEAPGQARSTEASAAEGAHVEALPVETPITRQISPLTPIEEKRPRKSAMISTASNSTNKRASICAVEERQDTCSKASHSPARRLTMRKKGGLRLHKSEQKPVGMPTIRDADGDAKVSVLDSKVNQGTALLLGSDDAVPVACLDEADLHRSSRKCDDCSWSQSFGLFARCGAPR
>KarBre105608_rbh_TGME49_295420
XQAIQSGKFLQTIFFNPLLLTAFCARALAGMASLGPQTLRRASTRGLACDMSLPKSRYGFGVSWNACGRSSVDIDLQCVVVDYSGAIIDCAYYNNLKAVRAITHSGDETAGKPDSIEEMVWVNVKKLPPNVAMLVFVVAAYSGGSLKDIANGQLHVLEERESHEIAFFDLAQSAASVDVVAAMFRNPLDGSGPRDTWSWNLRIIDQPAQHGQHFMDILPQISEVIRSFLPHAPQRQKVAFAMEKGGVLDLPQDLGRITVGLGWDVDEGEVDLDVSAVLMNAEGTDLEAVFFGRLESEEHGIEHTGDNLTGEGDGDDEQIIAHLDRIGKDVQQIFFVVNIYTPHRTFAQVAEPFCRVVDDSTGAELCRYKLKDAGCEMGLIIAKIAREAGGRWGFHALGLPCRGRTYKDSLPQLRAACKVKTASLMLRSQSTGSFSHIQTAGPSDMAEMPPPFEAAGPKCCSIQ
>KarBre114288_rbh_TGME49_295420
MAFPQRMVAEDIPLTKGRYGFGVSWDSIGGRDVDIDLQCVVVDSKGVITDCAYYNNLKAGRAITHSGDEVAGKRAGNIQEMIWVSIRKLQAQVSVLLFVIAAYAGGQLQDVSGGRFHICEEHESHQIAVFDLERSRASVKVVGAAFKGSMSGVADWKMRMLQHPAQRGQHFMDILPHLAEIICEFLPHAPKKQKVAFAMEKGSVLDLPMEMGRITVGLGWDVDEGECDLDVSAVLLDRDGADLEAVFFGRLESEEHGIVHTGDNLTGEGDGDDEQITVRLDRIGPQVLQVFFVVNIYTPHRTFRQVAEPYCRVVDDEVGSELCRYALRDAGSESGLIISKIAREESGRWAFHALGLPCKGRTYKDSLPQIRASCRMKTSSLLLRSQNSGDFSNYDPGSPMSGPPTTPMSGWTQQAMPPPEVKTVCCX
>KarBre114427_rbh_TGME49_295420
XLKRPKLLLLMASGAPKVLRRANTQGLAEDSLLSKGRYGFGVSWDETRGATDIDLQCVVVDSTGVIIDCAYYNNLKAVRAITHSGDEVAGKASGIQELVWVNVRKLPEKVSVLLLVVAAYSGGYLRDVHNAQFRVLEERESNVIAQYGMTKYVGSVQVLAAMHKNAAAEWNLRLIDEPAQQGQHFMDILPLLSECIRMFIPTAPKKQKVAFAMEKGGVMDLPQAMQKIVVGLGWDCDEGEVDLDVSAVLLDEQGIDLEAVFFGRPESEEHGITHTGDNETGEGEGDDEQIIVGLDTIGPKVNQVFFVVNIYSPHKSFRDVASPYCRVIDQGVEGAELCRYSLRDAGTENGLIVAKIAREAGGRWGFHALGLPCRGRTYKDSLPQIRQMCKVKTSSLLLRSTTGELSNPGTAYSSHPIASP
>KarBre115549_rbh_TGME49_295420
XAISWDKGGVPVDVDLQGVIVDDRGAIIDAVYYNNLKACRCVTHSGDEMTGDKAGHDEVIWVGLNKLPANVAMIIFVIAAHSGGHLRDVRNGLIHLLEERRKDNEVLRFQMENSIEEVDMVAAFIRCGNDGWYCRVIDEPAQDGQHFIDILEPSIGNFIRKVIPGAPRRQKVAFAMEKGAVFDLPQSNGFGTMSACLGWDVMGDGVDLDVSAVFFDGRGKALEACFFGNLEANGFVHSGDNLTGEGEGDDERIACNLDRVPSHVQQVFFVVNIYTRRGVTFERVSNAYCRIVDQSETELARYCLRDGQRQNGLIIARLFREDAIRWGFQALGSFARGQTWKDSVSDMMPIFAKKPRELQLRGQSTMMFSGAGGYGDAAPPSARTEYSNYSQSQPLSMPPQASQKECCSLQ
>KarBre116824_rbh_TGME49_295420
MSSSTALGSDAVVVARLSWDAASSVDVDLQAIIVDTRGRIIDAAYYNNMKCGKAVVHSGDEGGEAGRDSREEVRITFPQVQANVHMIIVLATCFTGGSLRDAPGAVVAMEQLKPAKRPLGQSSLSGSTGCGVILSAFARSSSGGWHLRSVNEQLPTARHFMDCLDELNRHIVAEIPTANRRQKVAFAMEKGEVLDFGSSLQTVTLGLGWDVDQGEIDLDASAVIFDNSSNVLESVFFGNLRSCLQHSSPGAVVHSGDNLTGAGDGDDEQITVQLSALGDSVHDVFFCIHIYSKGRGGRPKTFREVANPYCRVVEGTAGDELCRYTLTEAGDRSGLIIARLRRSPDGRWGFNAMGIPSKGTMYKDSIGDMQRMTKVDPRTLQRADTKALRSQPTLTLEGAPEAAHVPLMPVIAEAPASDSKACCSVQ
>KarBre133966_rbh_TGME49_295420
XARGTFNTRRRKRHLTHEIVGLPLLKDTNYGMKVSWDALDDQDVDLDLQALIVDKHGFIVDVVYYNNPVALEGAVSSTGDMREGPSIQEGVKGXLTHEIVGLPLLKDTNYGMKVSWDALDDQDVDLDLQALIVDKHGFIVDVVYYNNPVALEGAVSSTGDMREGPSIQETIWVRLSKTPKVVKLIIFVLAAYNGTSLKDAKHGRLNVYEGNLIKKVASMRVENTVADADMIAAFKRQDDESWELMEIDEVAESGSHFLDILEPTIGDFIRKHIPGAPFQNVSFEMDKGATVQLQDIHILKRLSIGMGGEVIDNLDAAVDIDIVAVFFAEDGRLLGGVDHESESLFGVTHSGGYHYEHHEHFDEALSVDLKQIPDEVKSIFLLLNISSAEGTFELLRNVYVRVSDQSANSLVRWVVPAGHKESNLVVARVFRLDTALTKRWSFQAVGHFFSHHGTSWKSERAQYEMLRLLHHASPKKVPEPVFASVPSAHKSVPEPVPADVKAKASVPSMRRSVCSTIRPEAPSPKEAPSVAPAAAVTLSYVEDPLLGAANSTVTLRKKGNFRLSASSTSVSSATTKRQSASMANDPDVVPVELGIFEEAPESGGACVEAVSLADVPESGX
>KarBre136058_rbh_TGME49_295420
XWDKSGYAVDVDLQGLAVDDTGRITSAVYYNNLKALKGSMTHSGDEQTGEKAGFDELIWTRLDRLPSNIKMIIFVIAAFEGGHLRDVSNGMIHVLEERKDNEVARFAMERSEEEVDMVAAFVREGNCWVLSVIDEPARDGQHFMDILEPTVGNFVRQYIPNARRLKVAFAMEKGSVVDLPRSKDMGQIRACLGWDVTGDGVDLDVSAVFFNTSGQANDACFFGNTEQFGFKHSGDNLDGAGEGDDEEILCNLQSVPSHIQQVFLVVNIYSGGITFDRVRNAYCRIVDAEGSEMAKYMLTDGQRQNGLIIARFFREDGLRWGFQALGSFASGQTWKDSVSEMVQIFQVSSRGMQGAAAPVAPRSAAMPPPTAX
>KarMicCCMP2283000136_rbh_TGME49_295420
ESITFSVCYSCRLLACREHEMLAGTKPVLKKGDILVLDKPCYGLGMSWDASKHAVDLDLQAVLVDRQGTIVDAVYYNKLHNESKSVVHSGDEETGESGGYDELIWVMLNKVPEHIQLIILVIAAYAGGHLIDVENASLHILEDTHWKVKGQIPLMHSLGDVDALAMMKRTREGTWVLSSTPQCAERGRHFMDIIEPTLGDLIRRAIPAAPAKQKVSFPMEKGAMVDLPEAAVLKRVFVGVGW
>KarMicCCMP2283012012_none_TGME49_295420
MGARVNAKRVFTEDEAGTQGIRSRRAQVQQARAIEETVADLEREEISSGHHDVQLTPMQVQERVRRDHRELGPVVITPGMVTSGXGVLPQRRTLFAAQTSWRDPDSLVXQTHVPRPTGYYPGHSADPADRHTYLAHLDAVLTEAAFMEHEETREEWEKHAILCEQGFTTASGKTMTQGEMRMDEDITQSYEGDGNTRLGTLDGKVELIFHHPAHSGLPPVQMFEFECDNCKNMDGSGGEQSFGRMFKSGQSLKFKPKGSTEVLLEGKGLAQLAAPGLFSYSFNYDRSSGGDASIHPGAAAKGVDLTVEQTGGKITRIKVAGKTWESSSPDVMSPEQHHYHCQAAMLNRHRKKVTITNPYANIPVFPNMLGDFEVEALEHDESTEEAAFLKVEITGCGPCANNWMGGNSYGLQEVTANGDPCGKKSDDQCPDVRSGYGTWFFTTKKFESEVKPMLDVVSAEMEMSRGKRNASSVELLSEEALALGEDTYWNLQELVARIRDQELKFPFNHKMERMDLKLRKCTIGVGNRVSCSSPTETRYTHDAMLMSDSAEKMMIEYLKASPSYKAPXPHGPLEPEGTNTGLSFNAYSAVLKGGINWHVAMVKYGQCTPAMQEWLYIGTGVDSNADIDLGLVFWQRRGNSVIYKDHLNFRSPGKKFRNAAEYSGDNQNGAGEGDDEWMALNLRSLQDQGIDYITVHVNMYRGEAFNQLEGAFLRFVEVDEKAKVIRKTMDPRTEMESRVRERHPMEDGKTVQYMDIDAAKGTLGRATAGLMAVLFTTPDAEKALPLESTLNLPTHSHFNIVQVGLPMTSRQITNGSFQREVTEWWKKLTTTTLSDKMRVMNPVDAYELGQDTRETTVLNELPGGRDPLSNEIAVEDVRLDPPVLLTPLDKELEVQTAHMAGEDKYILQDHDKGVCIHLRQGKDLQPELFMDSHCGTGGNAIEWKMQMGERGGIIPQGDVDKCMVPSSTSTGVVLSAECENEWNFKAEHGLRGGYKLQHAASGRCLGYAEPGHPVDIIMTDCNAPAAAVLFKMLAIRGLFDNLLVEFPGGPPGTDSLCIKNKV
>KarMicCCMP2283016555_rbh_TGME49_295420
XAAILRRADTAGLPEDFELPKPRYGFGVSWDEVSGRKVDIDLQCVVVDEKGVIIDCAYYNNLKAVRCITHSGDEDGGKPRGIQELVWVNMGKLPANVSVLVFVIAAYSGGFLRDIANGKLHVLEEKETNPIAXLRDGAEYWLDVVAAMFRQGTTWKLRIIEEPAQQGQHFMDILPLLSETIRLFIPSAPKKQKVAFAMDKGAVLDLPQGLAKIIVGLGWDVDDGEVDLDVSAVLLDQQGNDIEAVFFGRPESEENGIFHTGDNLTGEGQGDDEQIIVGLEQIRPDVHQVFFVVNIYSPQKSFRQVASPYCRVVDEAGGGAELCRYALRDAGSENGLIIAKIAREVGGRWGFHALGVPCRGRTYKDSLPHIRHMSATKTSALILRGGTMQMDNYGTTPTTGSASCGRGYVAAPGGGLPQDVPVLVPPRPGGPX
>KarMicCCMP2283027565_rbh_TGME49_295420
GVPDQAGECLRHAAVASEDMTLRRERYGYGISWTTGAGKEVDLDLQCVVVDTNGIIIDCAYYNNLKAGPGVTHSGDEIAGSSQGVQEIVWITLRRVTAKAALFIFVVAAHTGGTLQDIVNGHLHVLEDKENREIAVFPISRARASVNIVAAMCKDATSGLDCWKLRRLDQIVDRGQHFMDVLPHLADTIRMFIPLAPKKQKVAFAMEKGGVLDLPMDLGRITVGLGWDVDEGEVDLDVSAVLLDRQGQYLEAVFFGRLESEEHGILHTGDNLTGEGDGDDERIQVCLDRIGPQVQQVVFVVNIYTPQKTFLQVASPYCRVIDDSSGSELCRYSLREAGGDVGLIVSKIVREAEGRWSFHALGLPCRGRTYKDSLPQIHANFNTKTQSLLLRSGSSGNLCTASAPTTLAKEAWGTPVKTVSHAPATPVKTTCCALQ
>KarMicCCMP2283038128_rbh_TGME49_295420
ARYAVAISYDPPANGCGLDVDLQAVVIDDCGAVMDAVYYNNLKALKSITHSGDETTGEKTGFDEVIWVSMTKLPPKVKMILFVVAAHSGGFLRDARNGFIHVLEESKXNEVMKVEMERSKQNVDVVGKMRRTANGWDYTVIEEPAESGRHFIDILEPTIGNMVRAEIPSAPKRLKVAFAMEK
>KarMicCCMP2283046706_rbh_TGME49_295420
MARVMRRVNTKGLAEDLNLPKNRYGFGVSWNTTGGRSVDLDLQCIVVDFSGAIIDCAYYNNLKAVRAITHSGDEAVGKPDNIEEMVWVNLQKLPPNVAMLIFVVAAYSGGSLKDITNGRLHIMEERESSEIAVLDLERSSASVNIAAAMFRNPLDGSGPRNSWSWSLRIVSEMVQEGRHFMDVLPQLSGVIRSFLSHAPQKQKVAFAMEKGGVLDLPQSLGQITVGLGWDVDEGEVDLDVSAVLMDKNGXDLEAVFFGRLESELHGIQHTGDNLTGEGDGDDEQILVHLDRIGDSVEQIFFVVNIYTPQKTFNQVAEPFCRILDNSSGSELCRYSLRDAGSESGLIIAKIAREAGDRW
>KarMicCCMP2283072188_rbh_TGME49_295420
XVPDQAGECLRHAAVASEDMTLRRERYGYGISWTTGAGKEVDLDLQCVVVDTNGIIIDCAYYNNLKAGPGVTHSGDEIAGSSQGVQEIVWITLRRVTAKAALFIFVVAAHTGGTLQDIVNGHLHVLEDKENREIAVFPISRARASVNIVAAMCKDATSGLXLLEARRLDQIVDRGQHFMDVLPHLADTIRMFIPLAPKKQKVAFAMEKGGVLDLPMDLGRITVGLGWDVDEGEVDLDVSAVLLDRQGQYLEAVFFGRLESEEHGILHTGDNLTGEGDGDDERIQVCLDRIGPQVQQVVFVVNIYTPQKTFLQVASPYCRVIDDSSGSELCRYSLREAGGDVGLIVSKIVREAEGRWSFHALGLPCRGRTYKDSLPQIHANFNTKTQSLLLRSGSSGNLCTASAPTTLAKEAWGTPVKTVSHAPATPVKTTCCALQ
>KarMicCCMP2283085132_rbh_TGME49_295420
MAAILRRADTAGLPEDFELPKPRYGFGVSWDEVSGRKVDIDLQCVVVDEKGVIIDCAYYNNLKAVRCITHSGDEDGGKPRGIQELVWVNMGKLPANVSVLVFVIAAYSGGFLDIANGKLHVLEEKETNPIAHFEMERSTGSVDVVAAMFRQGTTWKLRIIEEPAQQGQHFMDILPLLSETIRLFIPSAPKKQKVAFAMDKGAVLDLPQGLAKIIVGLGWDVDDGEVDLDVSAVLLDQQGNDIEAVFFGRPESEENGIFHTGDNLTGEGQGDDEQIIVGLEQIRPDVHQVFFVVNIYSPQKSFRQVASPYCRVVDEAGGGAELCRYALRDAGSENGLIIAKIAREVGGRWGFHALGVPCRGRTYKDSLPHIRHMSATKTSALILRGGTMQMDNYGTTPTTGSASCGRGYVAAPGGGLPQDVPVLVPPRPGGX
>KarMicCCMP2283093788_rbh_TGME49_295420
NPLPSLCVIHAAFLRVXEHEMLAGTKPVLKKGDILVLDKPCYGLGMSWDASKHAVDLDLQAVLVDRQGTIVDAVYYNKLHNESKSVVHSGDEETGESGGYDELIWVMLNKVPEHIQLIILVIAAYAGGHLIDVENASLHILEDTHWKVKGQIPLMHSLGDVDALAMMKRTREGTWVLSSTPQCAERGRHFMDIIEPTLGDLIRRAIPAAPAKQKVSFPMEKGAMVDLPEAAVLKRVFVGVG
>KarMicCCMP2283158145_rbh_TGME49_295420
FGISWDPSPGGREVDLDLQCVVADKDGVIIDCCYYNNMKAARSITHSGDEAEGKPGGIQEMVWVHMTKLPPQVSVLVFVIAAYSGGQLKDDEMGKLRVLEESERREIAQFDLERSAASVDVVAAMFRSGSAWTLRIIEEPAQQGQHFMDILPLISDTIRIFLPNAPKRQKVAFAMEKGGVLDLPMTLNKITVGLGWDTDDGKVDLDVSAVLFDKANKFXESVYYGRLHSQQHGIKHSGDNLTGEGEGDDEQIQCELTRIGTNVHQVFFVVNIYTPKKTFKRVANPYCRVVDDATGQELCRXALRENAASENGLIISRIQREAGGRWGFHALGIPCQGRTFKDSLPAMQAACGIDTHKLRTQNSQELTAMVASGGRSPGAGPQQECCVIS
>KarMicCCMP2283163478_rbh_TGME49_295420
XPDQAGECLRHAAVASEDMTLRRERYGYGISWTTGAGKEVDLDLQCVVVDTNGIIIDCAYYNNLKAGPGVTHSGDEIAGSSQGVQEIVWITLRRVTAKAALFIFVVAAHTGGTLQDIVNGHLHVLEDKENREIAVFHATSGLDCWKLRRLDQIVDRGQHFMDVLPHLADTIRMFIPLAPKKQKVAFAMEKGGVLDLPMDLGRITVGLGWDVDEGEVDLDVSAVLLDRQGQYLEAVFFGRLESEEHGILHTGDNLTGEGDGDDERIQVCLDRIGPQVQQVVFVVNIYTPQKTFLQVASPYCRVIDDSSGSELCRYSLREAGGDVGLIVSKIVREAEGRWSFHALGLPCRGRTYKDSLPQIHANFNTKTQSLLLRSGSSGNLCTASAPTTLAKEAWGTPVKTVSHAPATPVKTTCCALQ
>KarMicCCMP2283179638_rbh_TGME49_295420
ERAMAAILRRADTAGLPEDFELPKPRYGFGVSWDEVSGRKVDIDLQCVVVDEKGVIIDCAYYNNLKAVRCITHSGDEDGGKPRGIQELVWVNMGKLPANVSVLVFVIAAYSGGLRDIANGKLHVLEEKETNPIAHFEMERSTGSVDVVAAMFRQGTTWKLRIIEEPAX
>KarSpeRossSea153177_rbh_TGME49_295420
MAGIQGQNLTASRYGVAISWDHAGTPIDVDLQAVVVDRKGSIIDAVYYNNMKALRCMTHSGDEQTGEKAGFDETIWVGLSKMPDHVQMLIFVVAAYTGGHLRDVKNGMIHILEETKDREIRRVPMERSQAQVDVVAMMVRSGSAWTFHVVEEPAAQGQHFMDVLEPTIGNLIRRTIPGAPKRQKVAFAMEKGAVFDLPATRQLSRISAGLGWDVTGQGVDLDVSAVLFDARGTVADTIFFGKLNSSGLRHSGDNLTGAGDGDDETIECHLDQVPAEVQQVFFVVNIYTSGVSFQRVKNAYCRIVDATGNELARYLLREGGAQSGLIMSRLIREPGERWGFQALGSFSNGTMWKDAIPDMTQIFHQSARELQHQSTSSLPEPAFGAGPQIVEVDPVERITGKDPCCALQ
>KarSpeRossSea239300_rbh_TGME49_295420
MPRSSPQRPSGEGIPLLGRQYSLGIQWHNIGGENIDLDLQAVIVDSNGLIVDAVYYNNLTAMDGAVGSGGDDSHAAGCSQENIWVSLSKLPADISLVVFVVCAHNQHSLRDVYDGKIVLKETSGMKEILKMDIERCMANVDIVGMMKRDAEKSSWRFVEIDDPAEEGSHFLDVLEPNIGDLIRSQIPHAPRRQSICFHMQKGSNACLPGEGRKNSSSLGRLSILMDADVSDTATKAVDIDIVAVFYGESGDLLGAADCVSEQMFGVSHSGALQYEHDEHIQESLVVDLAQVPDKVTHIFLILTNMHGTFEQIDHLRTSIIDEASHELARLQVPAGHNESGLILARLFCRRTRLSKRWALHAVGTFFSHHGATWSGQSAQHEMIKVLHNVHPDKVALPKQQHHHHHHDKYHHGKSASASGDPAAKQEDASGQVADKDTGGEPAANQAVENASGHVADHGAAKEPTQDGKMPRQDDEDVKNRAAGISSSQAQPDVCSVPSADLATSPSKPAPLMICHSPTTSLRQVTKSISLTQRRQGALRLRPRKTQEEVDDKGAMHKAPIGMGFSTDINESDNIAVPFKDETEEMSKPRFCRCTTGTEQQCRLFGACQTGP
>KarSpeRossSea244814_rbh_TGME49_295420
MASMRLTAGSEDFPLPKSRYAFGVSWDAIPGQPIIDIDLQCLVVDNRGLIVDCAYYNNLRAANAITHSGDEATGRASGIDEVVWVNIPQLPGNVALLVFVVAAYSGGQLKDVANGKLHVLEENEQNEVACFAMEQSDGAADVVGAMFRTGSDWSLQIIDKPAQDGRHFMDILPLLAEVIRVFIPSAPQRQKVAFAMQKGAIMDLPKDLGCIKIGLGWDTDCGEVDLDVSAVLLDSSGDEVETVYFNNLESKEHGILHTGDNLTGEGANDDETIMVNLGTIGPRVSQIVFVINIYTPQVTFQQVANPYCRVVDTSVDSELCRFSLAEAGSETGLIVSKIAREVGERWGFHALGLPCQGRTYKDSLPQVKEECRQDTKKLMARCRESSKGVRASLAPATSAPATVAPGIATSTLAMGLTLGLALVIAYVAHLSERF
>KarSpeRossSea258446_rbh_TGME49_295420
AQATNPALISLNAAAWPNLQMSTFGVKVLRRANTKGLAEDDFELPKQRYGFGVSWQTLGRDVDIDLQCVVVDDQGVIIDCAYYNNLKAVRAITHSGDEAAGKPRGIQELVWVNLKKLPANVNLLIFVVAAYSGGFLKDVANGKLHVLEEQESREIALFEMERSQGSVDVVAAMFKEPGTNLWKFRIIDEPAQKGQHFMDILPLLSETCRVFIPNAPKKQKVAFAMEKGGVLDLPKEMAHITVGLGWDVDEGEVDLDVSAVLMDADGNDLEAVFFGRLESEEHGIQHTGDNLTGEGEGDDEQIIVNLDRIGSRCTQVFFVVNIYTPSKNFRQVAEPYCRVVDEASGSELCRYALRDAGTENGLIVAKLAREAGDRWGFHALGLPCRGRTFKDSLPQLRQASKVKTASLMLRQNSFDSSQSQYGAPPGGSSQYGAPPGSSSHGQRPQLVARPPGGEQKDCCSLQ
>KarSpeRossSea258447_rbh_TGME49_295420
AQATNPALISLNAAAWPNLQMSTFGVKVLRRANTKGLAEDDFELPKQRYGFGVSWQTLGRDVDIDLQCVVVDDQGVIIDCAYYNNLKAVRAITHSGDEAAGKPRGIQELVWVNLKKLPANVNLLIFVVAAYSGGFLKDVANGKLHVLEEQESREIALFEMERSQGSVDVVAAMFKEPGTNLWKFRIIDEPAQKGQHFMDILPLLSETCRVFIPNAPKKQKVAFAMEKGGVLDLPKEMAHITVGLGWDVDEGEVDLDVSAVLMDADGNDLEAVFFGRLESEEHGIQHTGDNLTGEGDGDDEQIIVNLDRIGSRCTQVFFVVNIYTPSKNFRQVAEPYCRVVDEASGSELCRYALRDAGTENGLIVSKIAREAGDRWGFHALGLPCRGRTFKDSLPQLRQASKVKTASLMLRQNSFDSSQSQYGANPGGSTRSQYGAPPGGSSRDQRPQLVARPPGGEQKDCCSLQ
>KarSpeRossSea258448_rbh_TGME49_295420
TNPTLISLTAAAWPNLQMSTFGVKVLRCANTKGLAEDDFELPKQRYGFGVSWQTLGRDVDIDLQCVVVDDQDIIIDCVYYNNLKAVRAITHSGDEAAGKPRGIQELVWVNLKKLPANVNLLIFVVAAYSGGFLKDVANGKLHVLEEQESREIALFEMERSQGSVDVVAAMFKEPGTNLWKFRIIDEPAQKGQHFMDILPLLSETCRVFIPSAPKKQKVAFAM
>KarSpeRossSea258449_rbh_TGME49_295420
LKPQIQTLISFTTTAGPNLQMSTFGVKVLRCANTKGLAEDDFELPKQRYGFGVSWQTLGRDVDIDLQCVVVDDQGVIIDCAYYNNLKAVRAITHSGDEAAGKPRGIQELVWVNLKKLPANVNLLIFVVAAYSGGFLKDVANGKLHVLEEQESREIALFEMERSQGSVDVVAAMFKEPGTNLWKFRIIDEPAQKGQHFMDILPLLSETCRVFIPNAPKKQKVAFAMEKGGVLDLPKEMAHITVGLGWDVDEGEVDLDVSAVLMDADGNDLEAVFFGRLESEEHGIQHTGDNLTGEGEGDDEQIIVNLDRIGSRCTQVFFVVNIYTPSKNFRQVAEPYCRVVDEASGSELCRYALRDAGTENGLIVAKLAREAGDRWGFHALGLPCRGRTFKDSLPQLRQASKVKTASLMLRLIITYSTALNIGNAISLLVVITSGEKVVRGAPIVCL
>KarSpeRossSea258450_rbh_TGME49_295420
LKPQIQTLISFTTTAGPNLQMSTFGVKVLRCANTKGLAEDDFELPKQRYGFGVSWQTLGRDVDIDLQCVVVDDQGVIIDCAYYNNLKAVRAITHSGDEAAGKPRGIQELVWVNLKKLPANVNLLIFVVAAYSGGFLKDVANGKLHVLEEQESREIALFEMERSQGSVDVVAAMFKEPGTNLWKFRIIDEPAQKGQHFMDILPLLSETCRVFIPNAPKKQKVAFAMEKGGVLDLPKEMAHITVGLGWDVDEGEVDLDVSAVLMDADGNDLEAVFFGRLESEEHGIQHTGDNLTGEGEGDDEQIIVNLDRIGSRCTQVFFVVNIYTPSKNFRQVAEPYCRVVDEASGSELCRYALRDAGTENGLIVSKIAREAGDRWGFHALGLPCRGRTFKDSLPQLRQASKVKTASLMLRQNSFDSSQSQYGANPGGSTRSQYGAPPGGSSRDQRPQLVARPPGGEQKDCCSLQ
>KarSpeRossSea315655_rbh_TGME49_295420
METYDASNARMLRKMNTAGNVEDFDLGKGRYGFGVSWDPAPGGREVDVDLQCVVVDKDGSIIDCAYYNNLKAAKCITHSGDEADGKVGGIQEMVWVHMQKMPPQVAVLVFIIAAYSGGQLKDVRNGKFRILEDSERKEIGQYELERSAASVDVVAAMFRDPNGGGWKLRIIEEPAQQGQHFMDILPLISDTVRIFLPRAPKRQKVAFAMEKGGVLDLPMSLNKITVGLGWDTDDGKCDLDVSAVLFDKANDFIEPVYYGRLRSEAHGVYHSGDNLTGEGAGDDEQIQVHLDKIGQKVHQVIFIVNIYSKGVTFKRVANPYCRVVDDSSGQEMCKFMLRQNAGSENALIISRIQREAGGRWGFHALGIPARGRMFKESMADLQRATTLDTHTLQSMASQGHMAPMGGPPSAGGPGAAQDCCTIS
>KryFolCCMP1326021368_rbh_TGME49_295420
RDPHVPATRRPAAMIQERSFTLERAKYGVGISWDRARKDVDLDLQVLVVDSQGMVIDAIYHNNLKALEGAICHSGDARAGGSGGRELVWVDTARLPTRIKMLIFVVAACSGGHLVDVRKGMITVVDGNKSTLGKYNMENSNGDVDAVVMMKREAYARWRIGPIDVPAVEGESFLDMLDIISKLIRADIPQAPKRQTLSYSMDKDDTAGPSLSAKVQAAVHARNRRRVALPPATYCATLSWGEDSSDADLDLQALIVDESGIVSQLIDEANVCSAGREVIAGAAVPEEYDPEATEKEMRIDLAALDSTSRMVIFAVVARGACGLQTVSELNMVVTDATTEKSKARFGINTETAAGHCQIFMAFQRKRPGQWEMLESDEGGAAAAHALLARSILGRIVREFVPQAPQEPELFRVKLSEGGAIQLPDAQXVQAGVLCHVLELRRVCPAPSVHPIQRLDVGRLLQVSRLLIYGIEQHRALGVPKRAAASALGGRRPSQEQDGHTLGFNLAAIPRNVEQIVLLVAASDAGETLAGLKDLNCYVSDRDGLELVRFCMPALALSSTCALVGRWWRSNPKTWDFQALGMPCAGRGGDADEEEFMTSARHVIQLPPRPLQIDPTILEPVDIKDVVPERRRLSFRRSASMLGSFPADEESFEAPMPATVQPQLLLSTMADSLHRGAKHKGRRRGSVSVMRSKSNIDSKLLASFERAGTVQLESXTRRPDGRRADDSXTLSDLGFQVNDVRSGARPMPLPREAKRRGKAX
>KryFolCCMP1326042408_rbh_TGME49_295420
XKYGVGISWDRARKDVDLDLQVLVVDSQGMVIDAIYHNNLKALEGAICHSGDARAGGSGGRELVWVDTARLPTRIKMLIFVVAACSGGHLVDVRKGMITVVDGNKSTLGKYNMENSNGDVDAVVMMKREAYARWRIGPIDVPAVEGESFLDMLDIISKLIRADIPQAPKRQTLSYSMDKDDTAGPSLSAKVQAAVHXEKQKTRGVAAATLSWGEDSSDADLDLQALIVDESGIVSQLIDEANVCSAGREVIAGAAVPEEYDPEATEKEMRIDLAALDSTSRMVIFAVVARGACGLQTVSELNMVVTDATTEKSKARFGINTETAAGHCQIFMAFQRKRPGQWEMLESDEAGLLARSILGRIVREFVPQAPQEPELFRVKLSEGGAIQLPDAQXVQAGVLCHVLELRRVCPAPSVHPIQRLDVGRLLQVSRLLIYGIEQHRALGVPKRAAASALGGRRPSQEQDGHTLGFNLAAIPRNVEQIVLLVAASDAGETLAGLKDLNCYVSDRDGLELVRFCMPALALSSTCALVGRWWRSNPKTWDFQALGMPCAGRGGDADEEEFMTSARHVIQLPPRPLQIDPTILEPVDIKDVVPERRRLSFRRSASMLGSFPADEESFEAPMPATVQPQLLLSTMADSLHRGAKHKGRRRGSVSVMRSKSNIDSKLLASFERAGTVQLESXTRRPDGRRADDSELCX
>KryFolCCMP1326079742_rbh_TGME49_295420
XDLPHRRCGLGTSWGGARAVDIDLQCVVVDSHGAIVDCAYYNNMKAARGAVTHSGDETVGRPDHLGEVVWANFARMPANIHLLVFVVAAYSGGSLGDVSDGRLHVLGERQDNEIALFEMERSAGCVDVVAAMFRSGSSWKLRIVDVPAVAGRHFMDILPQMSELIRTFIPSAPARQRVAFAMEKGGVLDLPHSLGRATVGLGWDVDQGECDLDVSAVLLDGRGEVFECVFFGRLSSDDQSVQHSGDNLTGAGNGDDEQIKVDLDRISPVVQQVVFVVNIYTKHRTFAQVANPYCRVVDDASGQEFCRYSLKDAGQQNGLIIARISREVAGRWGFHALGLPTQGSMYKDCLPHIRSLSSLCTADLVERSESTKEPPQRGSAWKMLQALWTPAAEWVAAHPLRRCVATSRYDLGTFRGPAPDRFFWKGMQARQSNAAKAHLIADGLDSGX
>KryFolCCMP1326103168_rbh_TGME49_295420
XARYGVGASWDPPPRGSAIDIDLQCVVVDAAGVIVDCAYYNNLKAARSITHSGDETTGARAGVDEMVWVSCDRVPQQVALLVFVLAAYCGGSLGDVCNGKLHVFEESERTELAKWDFERSGGRVDVVAAMFRAEAGGWAFRIIEVPAQEGQHFMDILPTLAEVIRAFLPHAPARQKVAFAMEKGGVMDLPQALDAITVGLGWDTDYGEIDLDASAVLLDAAGENVATVFFGNLESIEHGIVHTGDNLTGEGDGDDEQIQVCLGRIGAQVAQVVFVINIXHAQQKFQPDREAILPGGRQRLSGRVVPVLVARRQHTDGADRGEDRPGSWRAVGLPCVGRALQRQDMEGLAAGDSVLVPAGLAAGGHGGLGRLPCAPLVAAAADGGPEKKRDMRGVLSFGFVCGGRQWSVSTLVLPTPQRAQLELLRRSGCGGVAPMKSAAASLLFSGCARRLESSALLALVSTRNAAGRGARCAEPPAVGWICRAGSSLIEAQAX
>KryFolCCMP1326105799_none_TGME49_295420
XQSAGGRSAPASYALSDEDYAEWKRALRACQAAPETAAEPLRALAAKSPSLLNWRSPVSGQALLHELAARGASEAAIDCAVDLGCERSLPTARGDTADDLARRRRGGLADSGAQAARLTKSRRVPSAVASIPWRLPQQAQSLPEAASAPAPARRSAAARLSAPLPSSSLLRARSERQAPFAPPLREAAAQQQQLPPEQEPQQQPPKSWGSVLSSYFSASTPQQQAAEQQQAAEQQQQQQQQXFDQLGQAPDAARRRGGTKLKTYETMSVPKACMKFNLGVERDGAMSVQELESTIRSAYGGAKVRVQIDEVADDDAPGGGGAAASSAPASRRQKVQTRVMFESEAECRAWQARSTSSRVVQDYVAASMNLDSAAVDFAADAEVDTVDAVILELNSDSSHILCGACLLYDDTGVCERVVCYDNPQYADGAIRHSGDTQVDGKSVHTIGIVMSKIPEHISQVYFTICSCGCADLSVFKSPSIMMYSRSNPDENLLEYSIEQAADSMSSVMARLIRKPLWDGGDAAVIARILRKLRLPLLCIDLCMAFAAESRLSMQALGTPEWNLRERVCSNYAPGMRLIERLAATAAPAGDVYAAARSCAESLARPLPPRDAPPPVRVFNCMPPPAIRRPRAARLAEPSLQRRAGFRFCGDSVGAAFPSVRXXPSPPHGQHMALPKRDDSIGVPMWGVPARAHARSWSSDRSG
>KryFolCCMP1326109655_rbh_TGME49_295420
GVGISWDRARKDVDLDLQMLVVDSQGMVVDAIYHNNLKALDGAICHSGDARAGGSGNELVWVDTGRLPTRIKLLIFVVAACSGGHLVDVRKGLISVVDFKDKKPLAKYNMENSNGDVDAVVLMKRESFGRWKIGPIDIPAVEGESFLDMMDVIGKLIRMDIPQAPKHQSLAYTMDKDEGTLSAKVQAAVHARNRRRVGLPLATYCATLSWSGETDVDDMDLQTLVVDERGIVAQVVDYTNVFSVGHDIISGGAVEEAYDPETREKEVRVDLAALDSTSRMIIFVVVLKSGAGLETVSDVSMVLTDATTEKSKARFGIDTEGVTGNLKLFMTFYRRAPGSWEMLESXPRVRAAGASGPDVVPVELRRRRRLKDTGCAGHAAGVLLRVLEHEAELGAHSVVAGLGSHDRWRPQGPRRLELAPQRRLAFGAGPGHAVALHRGLLEARGRGGRPHHVEQVLLLIAASEPGESLDGLQDIFCHLLDREGAELARFAVPSLSQPSACTIVARWVREDASTWVFQAVGMPCAGHGELGDVEFMTSAGPLLNLSPRLAMVNPLVCEGKQANESQDMDSRELRRRYTNRFGSSASMSSLGGAWQSEEDFEAADAISGATAIVVEHAHDAERPRQEACEPLAEQVRRGVGVRLQTRVLKPAWPLWHDALGVRLAPRHGGVLFHPLPGRHVAAMAFSVAATGARGVRAPAVVDVQHLMAHCALSRSGALDRTPFAVAXLMQGSDPFHLDGA
>KryFolCCMP1326118024_rbh_TGME49_295420
XARYGVGASWDPPPRGSAIDIDLQCVVVDAAGAIIDCAYYNNLKAVRSITHSGDETTGERSGIDEMVWVNCNKVPKQVALLVFVLAAYRGGTLNDVCNGKLHVFEETERTKIAVWDFEHSDGCVDVVAAMFRTPSGEWALRIIDVPAQEGHHFMDILATLAEVIRAFIPHAPARQKVAFAMEKGGIMDLPQSLDAITVGLGWDTDCGEIDLDVSAVLLDASGGMVTTVFFGNLESIEHGIVHSGDNVTGEGDGDDEQIQVRLGSIGAAVAQVVFVINTYSPGVDFSKVARPYCRVVDHASSAELCRYSLHDAGSQTALIVAKIAREAGGRWGFHALGLPCTGRTWKDSLPTIQSLCQHDTRLLLARGGTADMTAFAAAXFGAATDLDDVARLGDVAGLRARKAVVRDILSRACDVAARARASTRPLARP
>KryFolCCMP1326132404_none_TGME49_295420
XMSESGEVLGAVDADCEGKFGLQHSGDRVAGQERGDDEAIAVDLVQVPSIVGCIFMVLSVSKGSFKSVESAYMRVVDQSANQLLRFDVAAGTEENLIVVAKLLRSSGWRWSFQAIGKAMSSRCRTWRGAIDLMQDIARAGQMRRGERGKGKVKAPPSEASASAPGTGAQMTDRSSSNLMLTTDSNIASGRSTSSMRRMMFGASRCSTLGMGDAHSCTSPTINDCISRAGSSGATTQTLHLRGSIRLQX
>KryFolCCMP1326138014_rbh_TGME49_295420
MSKKFSQGGALILKNNRYGVCLSWDRTQYNVDLDLQALVVNNSGTISDAVYFNRLEVMDKGLSHSGDDKTGAGEGFDESIWVNFQKIKNEVKLIIFVIAAHSGGCFSKAGDITLHIVEQWHGNTLET
>LepChlNIES1868003435_rbh_TGME49_295420
MAPKLLRKMNTAGNFDDHPLPHRRYGFGVSWDAPPGMPKVDIDLQCVVVDNVGAIIDCAYYNNLKAVRAITHSGDEATGDKSGIDELVWVQIDRLPQNVAVLVFVVAAYSGGRLQDVVNGTLHVLEETKANEIAKFEMERSPYSVDVVAAMFKRDDGSWTLRIIEEPAREGQHFMDILPLISDVVRLFIPNAPKRQKVAFAMEKGSILDLPQSLDLIRIGLGWDTDEGEVDLDVSAVLLDDRGREVETVFFGNLESANREIIHSGDNLTGEGDGDDEEIQMNLGLMRSNVEQTVIVINIYTPKKTFRQVANPYCRIIEEASGNELCRYALREAGSESGLIVARMKREAGDRWGFHAIGVPCRGRTYKDSLPQIQRLSQEDTKLLRQGTGSFSRQGSIDSSSAPAATGGFQPMAPSAPLATSYPVQAQPMPVQPRPLPPDRAKKDGCMVQ*
>LepChlNIES1868124355_rbh_TGME49_295420
MAYSNIPVKTIVQNEDFPIQSDRFGVALSWDPPPRGQKIDLDLQAIAFSNNGKLLDAVYYNNMKALGRGMTHSGDETSGDKVGFDEAIWINVPRLPEEVQLIAIVVACYSGGHLRDAKNGFFHLLQDPGSKEVGKFKLEASEEEVDLVGALIRNRNGWVFRLIEEPAQDGQHFMDILEPTIGNLVRNVIPGAPRRIKACFAMNKGSVVDLPRSSDMQEIQCALGWDTDQGEVDLDVSAILLDKSGRHVETAFFGQLQCQGVVHSGDNLTGEGSGDDEVIRVNLVEVSPNVEQIAFVINIYDKKTSFRQVSNPYCRVVSAEGDEMCKFQLREAGSSQALIISRLFREPDGLRWGFQAIGQPSTGTMWKDTLPDVLKYAQVRPTELQRGMSTTSATAYTTPASAPMRQQIAQRAPPEDKKDCNVQ*
>LepChlNIES1868129334_rbh_TGME49_295420
VVVLRLGGTMAKPSPAPICRNGSRELGRGDTLLLPPKAKYGVAISWETVGEDVDLDLQAVVVNQKGQIIDAVYHNNPIILRASVAHYSAGSDGLKEEEQLDELIWVELARLPEHVRLIAFVVGTYTGCMSDAVNTKVHIIDDLMQHEIAHFTTRRTMADVGVVATLEKRPNDEAESAWRLCKCESFAKKGRHFMDIIEPTLGDLIRQCIPDAPREQKVAFAMEKGQVLHIPHAAKTKWVFVSLVWDLSPQFIGPIFADLRISAVLFDSNGSELGAVDEESGEMKGVRHSGNGLTGAGIAADLESIPEEVVQVFMVGNLHSSRESLESISNPFCRVVDSKGTELAACDLNLDQIKPGLVVARLFREPGELSWAVQIIGAKSVPDMKMIFGKAPCEFRAWGPGPQDPCARRPRAPEVPEDDDPRPPDADGLKRNWRDVIDFREHGCAEEACDCLGLTSWS*
>LepChlNIES1868129335_rbh_TGME49_295420
VVVLRLGGTMAKPSPAPICRNGSRELGRGDTLLLPPKAKYGVAISWETVGEDVDLDLQAVVVNQKGQIIDAVYHNNPIILRASVAHYSAGSDGLKEEEQLDELIWVELARLPEHVRLIAFVVGTYTGCMSDAVNTKVHIIDDLMQHEIAHFTTRRTMADVGVVATLEKRPNDEAESAWRLCKCESFAKKGRHFMDIIEPTLGDLIRQCIPDAPREQKVAFAMEKGQVLHIPHAAKTKWVFVSLVWDLSPQFIGPIFADLRISAVLFDSNGSELGAVDEESGEMKGVRHSGNGLTGAGIAADLESIPEEVVQVFMVGNLHSSRESLESISNPFCRVVDSKGTELAACDLNLDQIKPGLVVARLFREPGELSWAVQIIGAKSVPDMKMIFGKAPCEFRAWGPGPQDPCARRPRAPEVPEDDDPRPPDADGLKRNWRDVIDFREHGCAEEDLAFNL*
>LepChlNIES1868132599_rbh_TGME49_295420
MVSNVVGGQDFPVAGERCGFALSWDGGGGGYGSSGSKLDLDLQAVAFDSNGKLIDAVYYNNMKALKRALTHSGDEVTGEKGGFDEIIWANLRLLPDTCQLLAFVVAAFNGGHLKDARNGKFHVLQDKVDNVVGDFRLEESDEEVDLVAALVRSDGQWILRLVDLPAQDGRHFIDILEPTIGNFVREVIPGAPRRIKAAFAMEKGNVVDMPKSDILKQVKVGLGWDTSGGDIDLDASVIVYGAGNDVLGAIFFGNTEEFGIKHSGDNLTGEGEGDDETIEVDLQDIDPKATSLIFIVNIYTKGKSFAQVASPYVRIIDPEGSEFCKYMLREAGNENGLVTARLFKDRVGDRWSFQAIGQPVRGNTWKDSLPQIPALLPPLPA*
>LepChlNIES1868148691_rbh_TGME49_295420
MSAPASFPEKPWSKMRKDRYGVGVQWDNLTEDTADDVDIDLQAVLVNRLGFIVDAVYYNNLSAMQGAVGHTGDEFTGDTEGFDETIWVQFSKLPKDIVMIIFIVAAYNQGTLKDADNGEIVLVEEFLGRRINTQKMEKCPSDVDAVLQFRKLPDNTWEYQQVEEIAEAGSHFLDIVEPTIGDLIRKQISHAPKEQHVTFVMGKGAMADFPHGSLKRLSVGIGGTIPKGSPPVDLDIVATFYSANGKNLGLVGGDCQELYGVSHSGDAMVKQHRQQEDVPDDEMIVIDLPSVPATVVQIFLIMTIDGTFKDVGSAYCSVYDQTMKELVRFDVKSGKGRKGHDAESGVIVGRIIRSMGKRWAFQALGQYFSRPNRSWREAHLKIKKIFKTSPDSKAAPKKRRSLVPAILAEPEEHTIPEGTQVIDAGEPDSPIVQKEPSSRMTRSQTRSAAKIERMAMLHAAAYEEEAFQIDKAPSQAFASTCEIASREATTESSGVKSVKFASEGEERVSNRCDGAPSGILRNNNKSSGGTKASLVRKGTLRLQRSEEEEEPSEKAPLNPKKMASYDEDELLVEPKDEAAVKTAPKCCRLFC*
>LepChlNIES1868166643_rbh_TGME49_295420
MAEKALEHGNELALTAGKYGVGVSWDKAKKVIDIDLQAVVVDSKGTIIDAVYYNNLKSLGAMTHSGDEQTGEKAGLDEIVWVNVARLPPHVQLIIFVVAAYSGGNLRDVSNGMIHVLQERKDCEIARVRMENSRFNVDAVAMMSRTDDGRWALRVIEEPAAEGQHFVDILEPTLGNLIRAEIPHAPLRQKVAFAMEKGSCIDLPETALIQQVSAGLGWDVHPSAGQDIDLDVSAVFFR*
>LepChlNIES1868166645_rbh_TGME49_295420
MAEKALEHGNELALTAGKYGVGVSWDKAKKVIDIDLQAVVVDSKGTIIDAVYYNNLKSLGAMTHSGDEQTGEKAGLDEIVWVNVARLPPHVQLIIFVVAAYSGGNLRDVSNGMIHVLQERKDCEIARVRMENSRFNVDAVAMMSRTDDGRWALRVIEEPAAEGQHFVDILEPTLGNLIRAEIPHAPLRQKVAFAMEKGSCIDLPETALIQQVSAGLGWDVHPSAGQDIDLDVSAVFFARGAKLVGAVFFGNTEEFGLLHSGDNLTGEGDGDDEVITANLEEIPTDVEQIFFCRERLHQWRNIRAGLQCVLPYI*
>LepChlNIES1868172064_rbh_TGME49_295420
RFNAMARTLRDGESFPLTKGRYGIAISWDQGTKQLDLDLQAVVLDTKGQVIDAVYYNNLKALKWITHSGDELTGEKVGYDEIIWATLNKLPENVQLVVFVVAAFKGGHLRDAKNGKIHVLEETNKNEVACVRIEQSNKQVDAVAMMERSEKGWSLAILDVPAQEGQHFIDILEPTIGNIVRNVIPTAPKRLKVAFAMEKGSVVDLPQTAGLGLIRAGLGWDTDAGDVDLDVSAVLFDQTGKPKDAVFFGQLSGYGLEHSGDNLTGEGSGDDETITISLAEVPRWVSQIFMSVNIYSKGTTFAGVANPYCRILDDCGVELARYELREAGHENGLLIARLFRAEGGARWGFQAIGSFCRGRTWKDSLPDMVQVFRKPARELQLTGCTTRMLDDVGVSESPGASNPAPEPKKKSAACILQ*
>LepChlNIES1868204863_rbh_TGME49_295420
MAKTVQPNVDFPIRCSKFGIALSWDKNTRSIDLDVQAVAFDNTGRLLDAVYYNNMKALGRGLTHSGDETTGAKMGLDEAIWVNFMRLPETVQLIAIVVACYTGGHLRDAKNGCFHLLEDTSDQEVGKFALEASDEEVDVVGALIRTHSGWVFRLVHEPAQDGQHFMDILEPTIGNLVRRIIPGAPRRIKAAFAMNKGSVVDLPKSSAIQTIQAGLGWDTAKGEVDLDVSAVLLDKNCCHVDSVFFGNMAVRGIEHSGDNLTGRGAGDDETINVNLETVLDNVEQIVFVINIYSPRKSFAEVANPYCRVVSSSGDEICKFFLQEACSSDALIISRLFREAGGARWGFQALGKPCNGRTWKDSLPEIMRCAQARPTQLQKSMTDMSMTRRDFARSSSEAVIDTVVPDSPFTCGTDGKTCCLQ*
>LepChlNIES1868204864_rbh_TGME49_295420
MAKTVQPNVDFPIRCSKFGIALSWDKNTRSIDLDVQAVAFDNTGRLLDAVYFNNMKALGRGLTHSGDETTGAKLGLDEVIWVNFTLLPEDIQLIAVVVACYKGGHLRDAKNGCFHLLEDTSDQEVGKFALEASDEEVDVVGALIRTHSGWVFRLVHEPAQDGQHFMDILEPTIGNLVRRIIPGAPRRIKAAFAMNKGSVVDLPKSSAIQTIQAGLGWDTAKGEVDLDVSAVLLDKNCCHVDSVFFGNMKVRGIEHSGDNLTGRGAGDDEAINVNLEAVLDKVEQIVFVINIYSQGKSFAQVANPYCRVVSSSGDEICKFFLQEACSSDALIISRLFREAGGARWGFQALGKPCNGRTWKDSLPEIMRCAQARPTQLQKKYDGHEWDEKCYRKELNASCY*
>LepChlNIES1868204865_rbh_TGME49_295420
MAKTVQPNVDFPIRCSKFGIALSWDKNTRSIDLDVQAVAFDNTGRLLDAVYFNNMKALGRGLTHSGDETTGAKLGLDEVIWVNFTLLPEDIQLIAVVVACYKGGHLRDAKNGCFHLLEDVSDQEIGKFSLTTDDKEVDLVGALIRTHSGWVFRLVHEPAQDGQHFMDILEPTIGNLVRRIIPGAPRRIKAAFAMNKGSVVDLPKSSAIQTIQAGLGWDTAKGEVDLDVSAVLLDKNCCHVDSVFFGNMKVRGIEHSGDNLTGRGAGDDEAINVNLEAVLDKVEQIVFVINIYSQGKSFAQVANPYCRVVSSSGDEICKYFLQDACSSEALIISRLFREHGGARWGFQALGKPCNGRTWKDSLPEIMRCAQARPTQLQKSMTDMSMTRRDFARSSSEAVIDTVVPDSPFTCGTDGKTCCLQ*
>LepChlNIES1868204866_rbh_TGME49_295420
MAKTVQPNVDFPIRCSKFGIALSWDKNTRSIDLDVQAVAFDNTGRLLDAVYYNNMKALGRGLTHSGDETTGAKMGLDEAIWVNFMRLPETVQLIAIVVACYTGGHLRDAKNGCFHLLEDVSDQEIGKFSLTTDDKEVDLVGALIRTHSGWVFRLVHEPAQDGQHFMDILEPTIGNLVRRIIPGAPRRIKAAFAMNKGSVVDLPKSSAIQTIQAGLGWDTAKGEVDLDVSAVLLDKNCCHVDSVFFGNMAVRGIEHSGDNLTGRGAGDDETINVNLETVLDNVEQIVFVINIYSPRKSFAEVANPYCRVVSSSGDEICKYFLQDACSSEALIISRLFREHGGARWGFQALGKPCNGRTWKDSLPEIMRCAQARPTQLQKKYDGHEWDEKCYRKELNASCY*
>LepChlNIES1868214935_rbh_TGME49_295420
VSTRLKLCRLIHLVHLRVSGTRISSVSANMTDTFLCNVQSTRLGLALQWDRSSNSVDVDVQGIAFDGSGKLLDAVYYNNMKALGDGLTHSGDETTGEKAGHDETVWVNFDRLPNGVKVILFVVACHSGGHLRDARNGQFHILEGDPKTVLKTFSLEASGEEVDLVGLVVQTPQGWQFHQVHEPAADGQHFMDILEPTLGSCVRRWVPGAPKRIKAAFAMAKGSMVELPKKDLLKPVKCGLGWCTTKGEVDLDVSAVCLDTHCELIDAVSFQNLQFHGIRHSGDNLTGKGAGDDELITVDLTVVPRSVSQIVFCINIFTSGRSFAQVANPYCRVFNEIDGEIARYKMDESGTSTGLIISRLFREPGNRWGFQALGMPCHGQTYADSMPYITERASLKPTQLQMGSQDINSDPIQIPPSPFSCGSNGDCNIQ*
>LepChlNIES1868243111_rbh_TGME49_295420
MAVRHLRRADTAGLPDDFPLPGSRYGVGVSWDAVAGRPKIDIDLQCIVVDDKGVIIDCAYYNNMKAARAITHSGDEATGEADGIDEAVWVTLPKLPENVPLLIFVIAAYSGGKLQDVANGTLHVLEQRKTNEIARFEMERSAASVDVVAVMFRGQSGWTMRIIDEPARDGQHFMDILPLLCDIIRTFIPSAPRRQKVAFAMEKGGVLDLPQSLNAITIGLGWDTDDGEADLDVSGILLDANGAEVETVFFGRLKSEEHGIEHSGDNLTGAGEGDDEQMTAKLDLIGSNVAQVFFVINIYTKGKSFQNVANPYCRVVDEASQDELCRFALRDAGHENGLIVSKIAREAGGRWAFHALGIPSKGTMYKDCLPHIRKICHDDTKKTCGR*
>LepChlNIES1868252588_none_TGME49_295420
SHSQKNSGHPGIADVNGISPDVARRSNPSIADAPANYSGIADSSSGIADGSADPSYAGDIANAPRRDAGTSSATLSRPSSSGGRSRGPGHPVDIDVEWLTPVLQKFQCVSVSAQYAKVGASSLFIAMGWDTESDAGGDLDLDLSLVPIDKYKRVIESKMVFYQSKQPPQLRCGGYNQFGRQEYGMQAFQDDQTGDEPGDDELVKINLGCITQEHPDIEAIVVLVNIYKPVLLSWNQIDSAYMRIISGGQEQQVSGNFIIRDAEAVRSFIRLSGNDLKSDPALSEHGLAVGMFFRQSRGDWAFAGLNAGIQGRNAPQSLAPLQDHLQGLVYPANQHWDQTTEHMDLIQNGAFGQAGIHGKASYEDQIFSGQLPCISYRQDQANVYLGRMTPDALKKVSEDTRYGDGRLTAMALLKNEDLRHHLQGLSHKARRMEQANTAQARREIGSQTYDPTATAAPSEDDSTEALSDLKSLFGIV*
>LepChlNIES1868252591_none_TGME49_295420
SHSQKNSGHPGIADVNGISPDVARRSNPSIADAPANYSGIADSSSGIADGSADPSYAGDIANAPRRDAGTSSATLSRPSSSGGRSRGPGHPVDIDVEWLTPVLQKFQCVSVSAQYAKVGASSLFIAMGWDTESSAGGELDLDLSLVPIDRYKRVIQSKVVFYNQKQPPALRCGYNKYGMQAFNDDRTGDEPGDDELVKIDLGCITHEHPDIEAIVVLVNIYKPALLSWNQIDSAYMRIISGGQEETVSGNFIIRNAEAVRSFVRLSGNDLKSDPALSEHGLAVGMFFRQSRGDWAFAGLNAGIQGRNAPQSLAPLQDHLQGLVYPANQHWDQTTEHMDLIQNGAFGQAGIHGKASYEDQIFSGQLPCISYRQDQANVYLGRMTPDALKKVSEDTRYGDGRLTAMALLKNEDLRHHLQGLSHKARRMEQANTAQARREIGSQTYDPTATAAPSEDDSTEALSDLKSLFGIV*
>LinPolCCMP1738028211_rbh_TGME49_295420
XINPNVERFGVAVSWDQTSQPIDIDLQAVIVDQKGTIIDAVYYNNLKALKAVTHSGDEKTGEKEGLDEVVWVTMKRLPEYVRLIVFVVAAFNRGHLRDAKNGKIHLMEESKGNEVGVFGLEQSPAEVDAVAMMVKGAGGDWSLRVIEEPARSGQHFIDILEPTIGNLIRGIIPSAPKRQKVAFAMEKGAVMDLPQSSAARQVFAGLGWDVSPAAGKDVDLDVSVVFFARDGSDVGAVFFGNIEEFGVKHSGDNLTGEGQGDDEVIAVNLDGIPGHIEQMFFSVNIYTRGVTFDQVSNAYCRICDKDNNEMARYILREACGQNGLLISRLFREPGGARWGFQALGEFCQGNTWKDSVVDMRPIFHQAARELQQRGMSTLSLGGPSASSAGGYTGGHAAAASSNPGPQGYEGACQPVRDPDTEQQKVAVVQCSERLRGAKANX
>LinPolCCMP1738030046_rbh_TGME49_295420
XKGAVMDLPQSSAARQVFAGLGWDVSPAAGKDVDLDVSVVFFARDGSDVGAVFFGNIEEFGVKHSGDNLTGEGQGDDEVIAVNLDGIPGHIEQMFFSVNIYTRGVTFDQVSNAYCRICDKDNNEMARYILREACGQNGLLISRLFREPGGARWGFQALGEFCQGNTWKDSVVDMRPIFHQAARELQQRGMSTLSDPDTEQQKVAVVQCSERLRGAKANVATAKMEGGADPCAGVQKPX
>LinPolCCMP1738039402_rbh_TGME49_295420
TGQEVFPLCKQRYAVAISWDESRQKTVDIDLQAVIVDNKGQVIDAVYYNNLKALRCVTHSGDETTGEKSGFDEMIWVMFNRIPENVQMIIFVVAAFKGGHLKDVKNGMIHVLEERKENEVAKFSMEESEEEVDVVGMMVKSGSDWELRLVDVPAQDGQHFMDILEPALGGLIREVIPSAPKRLKVAFAMQKGSVVDLPQSSAMKCITAGLGWDTLKGDVDLDVSAVLFDKSGRSRDAVFFGNLEAAGLQHSGDNLTGEGSGDDETITVNLEEISEWVQQVFFCVNIFSKGVTFEGVANPYCRIIDPSGSELARYELKEAGSQSGLIIARLFREDDGVRWGFQAIGTFCRGQTWKDSVVDMEPLVKKTPRELQLRGSSTMSLMCGPADTNAAPEAQAAAPAAAPAAAPMQKQKSQACAVM
>LinPolCCMP1738112227_rbh_TGME49_295420
XLFLVRRGRAIRFSTGAAMQLACGSEIPINPNVERFGVAVSWDQTSQPIDIDLQAVIVDQKGTIIDAVYYNNLKALKAVTHSGDEKTGEKEGLDEVVWVTMKRLPEYVRLIVFVVAAFNRGHLRDAKNGKIHLMEESKGNEVGVFGLEQSPAEVDAVAMMVKGAGGDWSLRVIEEPARSGQHFIDILEPTIGNLIRGIIPSAPKRQKVAFAMEKGAVMDLPQSSAARQVFAGLGWDVSPAAGKDVDLDVSVVFFARDGSDVGAVFFGNIEEFGVKHSGDNLTGEGQGDDEVIAVNLDGIPGHIEQMFFSVNIYTRGVTFDQVSNAYCRICDKDNNEMARYILREACGQNGLLISRLFREPGGARWGFQALGEFCQGNTWKDSVVDMRPIFHQAARELQQRGMSTLSLGGPSASSAGGYTGGHAAAASSNPGPQGYEGACQPVRDPDTEQQKVAVVQCSERLRGAKX
>LinPolCCMP1738112897_rbh_TGME49_295420
GDDIPVACSRFGVGLSWDPGTSTDVDLQAVAISSAGQVVEAVYYNNMKAFGTGLTHSGDELTGEKSGLDEATWVNFAKLPQNVQIIVFIVACYTGGHLCDVRNGMMHLLEDSYTNDVMQLRLEESDEEVDILGVLLRGEDGGWLYRPVEEPAGDGQHFIDILEPAVGNIVRSIIPGAPRRIKACFAMDKGSLVDLPKTNEIKTVKVGLGWDTGGGGVDLDVSAVLLTEAHAEHTTVFFGNLAAPGVQHSGDNLTGAGSGDDEVITLHLDQLASAVQQVVLIINIYTRGQSFARVRNPYSRVFTDTGDELARYQLSDAGQENGLIVARLLRSPDKIRWSFQAVGQPCSGNTYKDSMRHVQELAAKPPKELQMRQLSSENLGSAAAAPQAAAAAPPALAAAATAATTRRKKLVMHRAMRRGSLAGHCFSTAQHRGGTLLGKVSVSAVWSPAHLTGA
>LinPolCCMP1738113698_rbh_TGME49_295420
XSSSQALGPFGAGPRPPAAAAMAAATLSPKETFQLSAGRYAVAISWDHTGVPIDVDLQAVVVDRKGSIIDAVYYNNMKAQKCITHSGDERTGERAGFDEVIWVGLAKMPEHVKMLVFVVAAHSGGHLRDVRNGFIHMLEERKDNEVARFAMERSEKEVDVVATMVRADNGTWSLCVVDEPAQDGQHFMDVLEPTIGNIIRRAIPGAPRRMKVAFAMEKGAVVDLPETSALRSITAGLGWDVLGRGVDLDVSAVLMDERASVVDTVFFGHLSGSGLRHSGDNLTGAGEGDDEQIQCDLQAVPQQVQQVFFTVHVYTKGVTFEKVRNAYCRIFDGSGAELARYELREAGPESGLIMARLFREPGNQRWGFQALGTFSRGSMWKDSVRDIAAVSCKAPRSLQLRGQSTMQFSGAAGSQEDAPVVLVQPAVGRPNAGVAGVAARCSDAAGPRRRLAQPPHGP
>LinPolCCMP1738114106_rbh_TGME49_295420
XINPNVERFGVAVSWDQTSQPIDIDLQAVIVDQKGTIIDAVYYNNLKALKAVTHSGDEKTGEKEGLDEVVWVTMKRLPEYVRLIVFVVAAFNRGHLRDAKNGKIHLMEESKGNEVGVFGLEQSPAEVDAVAMMVKGAGGDWSLRVIEEPARSGQHFIDILEPTIGNLIRGIIPSAPKRQKVAFAMEKGAVMDLPQSSAARQVFAGLGWDVSPAAGKDVDLDVSVVFFARDGSDVGAVFFGNIEEFGVKHSGDNLTGEGQGDDEVIAVNLDGIPGHIEQMFFSVNIYTRGVTFDQVSNAYCRICDKDNNEMARYILREACGQNXPPDLXQALGEFCQGNTWKDSVVDMRPIFHQAARELQQRGMSTLSLGGPSASSAGGYTGGHAAAASSNPGPQGYEGACQPVRDPDTEQQKVAVVQCSERLRGAKANVATAKMEGGADPX
>LinPolCCMP1738114542_rbh_TGME49_295420
XGQEVFPLCKQRYAVAISWDESRQKTVDIDLQAVIVDNKGQVIDAVYYNNLKALRCVTHSGDETTGEKSGFDEMIWVMFNRIPENVQMIIFVVAAFKGGHLKDVKNGMIHVLEERKENEVAKFSMEESEEEVDVVGMMVKSGSDWELRLVDVPAQDGQHFMDILEPALGGLIREVIPSAPKRLKVAFAMQKGSVVDLPQSSAMKCITAGLGWDTLKGDVDLDVSAVLFDKSGRSRDAVFFGNLEAAGLQHSGDNLTGEGSGDDETITVNLEEISEWVQQVFFCVNIFSKGVTFEGVANPYCRIIDPSGSELARYELKEAGSQSGLIIARLFREDDGVRWGFQAIGTFCRGQTWKDSVVDMEPLVKKTPRELQLRGSSTMSLMCGPADTNAAPEAQAAAPAAAAGRGADAEAEVPGLRGDVRGPRQPRAGAADLRGRSLNRAEVGLPCRTLGSLERCSWTGYGG
>LinPolCCMP1738196326_rbh_TGME49_295420
XAAAMAAATLSPKETFQLSAGRYAVAISWDHTGVPIDVDLQAVVVDRKGSIIDAVYYNNMKAQKCITHSGDERTGERAGFDEVIWVGLAKMPEHVKMLVFVVAAHSGGHLRDVRNGFIHMLEERKDNEVARFAMERSEKEVDVVATMVRADNGTWSLCVVDEPAQDGQHFMDVLEPTIGNIIRRAIPGAPRRMKVAFAMEKGAVVDLPETSALRSITAGLGWDVLGRGVDLDVSAVLMDERASVVDTVFFGHLSGSGLRHSGDNLTGAGEGDDEQIQCDLQAVPQQVQQVFFTVHVYTKGVTFEKVRNAYCRIFDGSGAELARYELREAGPESGLIMARLFREPGNQRWGFQALGTFSRGSMWKDSVRDIAAVSCKAPRSLQLRGQSTMQFSGAAGSQEDAPVVLVQPAVGRPNAGVAGVAARCSDAAGPRRRLAQPPHGPCAERICRWRWRCLLLLLPAVAAAAAAAAA
>LinPolCCMP1738196479_rbh_TGME49_295420
XIPVACSRFGVGLSWDPGTSTDVDLQAVAISSAGQVVEAVYYNNMKAFGTGLTHSGDELTGEKSGLDEATWVNFAKLPQNVQIIVFIVACYTGGHLCDVRNGMMHLLEDSYTNDVMQLRLEESDEEVDILGVLLRGEDGGWLYRPVEEPAGDGQHFIDILEPAVGNIVRSIIPGAPRRIKACFAMDKGSLVDLPKTNEIKTVKVGLGWDTGGGGVDLDVSAVLLTEAHAEHTTVFFGNLAAPGVQHSGDNLTGAGSGDDEVITLHLDQLASAVQQVVLIINIYTRGQSFARVRNPYSRVFTDTGDELARYQLSDAGQENGLIVARLLRSPDKIRWSFQAVGQPCSGNTYKDSMRHVQELAAKPPKELQMRQLSSENLGSAAAAPQAAAAAPPALAAAATAATTRRKKLVMHRAMRRGSLAGHCFSTAQHRGGTLLGKVSVSAVWSPAHLTGA
>LinPolCCMP1738197185_rbh_TGME49_295420
XEMVRLLTGQEVFPLCKQRYAVAISWDESRQKTVDIDLQAVIVDNKGQVIDAVYYNNLKALRCVTHSGDETTGEKSGFDEMIWVMFNRIPENVQMIIFVVAAFKGGHLKDVKNGMIHVLEERKENEVAKFSMEESEEEVDVVGMMVKSGSDWELRLVDVPAQDGQHFMDILEPALGGLIREVIPSAPKRLKVAFAMQKGSVVDLPQSSAMKCITAGLGWDTLKGDVDLDVSAVLFDKSGRSRDAVFFGNLEAAGLQHSGDNLTGEGSGDDETITVNLEEISEWVQQVFFCVNIFSKGVTFEGVANPYCRIIDPSGSELARYELKEAGSQSGLIIARLFREDDGVRWGFQAIGTFCRGQTWKDSVVDMEPLVKKTPRELQLRGSSTMSLMCGPADTNAAPEAQAAAPAAAAGRGADAEAEVPGLRGDVRGPRQPRAGAADLRGRSLNRAEVGLPCRTLX
>LinPolCCMP1738197722_rbh_TGME49_295420
CGSEIPINPNVERFGVAVSWDQTSQPIDIDLQAVIVDQKGTIIDAVYYNNLKALKAVTHSGDEKTGEKEGLDEVVWVTMKRLPEYVRLIVFVVAAFNRGHLRDAKNGKIHLMEESKGNEVGVFGLEQSPAEVDAVAMMVKGAGGDWSLRVIEEPARSGQHFIDILEPTIGNLIRGIIPSAPKRQKVAFAMEKGAVMDLPQSSAARQVFAGLGWDVSPAAGKDVDLDVSVVFFARDGSDVGAVFFGNIEEFGVKHSGDNLTGEGQGDDEVIAVNLDGIPGHIEQMFFSVNIYTRGVTFDQVSNAYCRICDKDNNEMARYILREACGQNGLLISRLFREPGGARWGFQALGEFCQGNTWKDSVVDMRPIFHQAARELQQRGMSTLSLGGPSASSAGGYTGGHAAAASSNPGPQGYEGACQPVRDPDTEQQKVAVVQCSERLRGAKA
>LinPolCCMP1738197772_rbh_TGME49_295420
NPNVERFGVAVSWDQTSQPIDIDLQAVIVDQKGTIIDAVYYNNLKALKAVTHSGDEKTGEKEGLDEVVWVTMKRLPEYVRLIVFVVAAFNRGHLRDAKNGKIHLMEESKGNEVGVFGLEQSPAEVDAVAMMVKGAGGDWSLRVIEEPARSGQHFIDILEPTIGNLIRGIIPSAPKRQKVAFAMEKGAVMDLPQSSAARQVFAGLGWDVSLQXFARDGSDVGAVFFGNIEEFGVKHSGDNLTGEGQGDDEVIAVNLDGIPGHIEQMFFSVNIYTRGVTFDQVSNAYCRICDKDNNEMARYILREACGQNGLLISRLFREPGGARWGFQALGEFCQGNTWKDSVVDMRPIFHQAARELQQRGMSTLSLGGPSASSAGGYTGGHAAAASSNPGPQGYEGACQPVRDPDTEQQKVAVVQCSERLRGAKANVATAKMEGGADPCAG
>LinPolCCMP1738208061_rbh_TGME49_295420
SVAITWDCLKGKGVDLDLQAVIVDHQGLIVDAVYYNNLEALRGAIYLSGDETTGAAEGYDEQMWVRLGALPEQVKLIIFVVAVYDEGRLRDALNGQILVTEAGCQIKKLPLERSGGDADVVAMMRRGARGQWELVGIDEPADVGSHFLDILEPNIGDIIRREIAGAPAYQKVSFMMEKGAIASLPQTSALKRLSVCIGGCLPRGCRRDVDIDISAVFYSKKGHIIGAVDCDCDEMYGLSHSGDDVARRAGTEAKDDECITIDLSQVPEKVARIFLVLTVSGGTFELVQSAYARIVDQAAAELVRYDVEGGRPEFGLIVAQLVRTHGKRWGFQAVGVFVSGTGRSWRGAANAMASVLEESKELEAQAAVGDESSTAKAEEVAKAPANGEAAEAEAPTASRRSGRRSTRRLSARSSVGX
>LinPolCCMP1738218478_rbh_TGME49_295420
XSSAGQVVEAVYYNNMKAFGTGLTHSGDELTGEKSGLDEATWVNFAKLPQNVQIIVFIVACYTGGHLCDVRNGMMHLLEDSYTNDVMQLRLEESDEEVDILGVLLRGEDGGWLYRPVEEPAGDGQHFIDILEPAVGNIVRSIIPGAPRRIKACFAMDKGSLVDLPKTNEIKTVKVGLGWDTGGGGVDLDVSAVLLTEAHAEHTTVFFGNLAAPGVQHSGDNLTGAGSGDDEVITLHLDQLASAVQQVVLIINIYTRGQSFARVRNPYSRVFTDTGDELARYQLSDAGQENGLIVARLLRSPDKIRWSFQAVGQPCSGNTYKDSMRHVQELAAKPPKELQMRQLSSENLGSAVWQPLHRRHNPPQKARYAPCNEARVPCRTLFFHRPASRRNAPG
>LinPolCCMP1738283235_rbh_TGME49_295420
XPVACSRFGVGLSWDPGTSTDVDLQAVAISSAGQVVEAVYYNNMKAFGTGLTHSGDELTGEKSGLDEATWVNFAKLPQNVQIIVFIVACYTGGHLCDVRNGMMHLLEDSYTNDVMQLRLEESDEEVDILGVLLRGEDGGWLYRPVEEPAGDGQHFIDILEPAVGNIVRSIIPGAPRRIKACFAMDKGSLVDLPKTNEIKTVKVGLGWDTGGGGVDLDVSAVLLTEAHAEHTTVFFGNLAAPGVQHSGDNLTGAGSGDDEVITLHLDQLASAVQQVVLIINIYTRGQSFARVRNPYSRVFTDTGDELARYQLSDAGQENGLIVARLLRSPDKIRWSFQAVGQPCSGNTYKDSMRHVQELAAKPPKELQMRQLSSENLGSAAAAPQAAAAAPPALAAAATAATTRRKKLVMHRAMRRGSLAGHCFSTAQHRGGTLLGKVSVSAVWSPAHLTGA
>LinPolCCMP1738283382_rbh_TGME49_295420
GSXWSGCSXXRXXXPLCKQRYAVAISWDESRQKTVDIDLQAVIVDNKGQVIDAVYYNNLKALRCVTHSGDETTGEKSGFDEMIWVMFNRIPENVQMIIFVVAAFKGGHLKDVKNGMIHVLEERKENEVAKFSMEESEEEVDVVGMMVKSGSDWELRLVDVPAQDGQHFMDILEPALGGLIREVIPSAPKRLKVAFAMQKGSVVDLPQSSAMKCITAGLGWDTLKGDVDLDVSAVLFDKSGRSRDAVFFGNLEAAGLQHSGDNLTGEGSGDDETITVNLEEISEWVQQVFFCVNIFSKGVTFEGVANPYCRIIDPSGSELARYELKEAGSQSGLIIARLFREDDGVRWGFQAIGTFCRGQTWKDSVVDMEPLVKKTPRELQLRGSSTMSLMCGPADTNAAPEAQAAAPAAAAGRGADAEAEVPGLRGDVRGPRQPRAGAADLRGRSLNRAEVGLPCRT
>LinPolCCMP1738283895_rbh_TGME49_295420
XSSSQALGPFGAGPRPPAAAAMAAATLSPKETFQLSAGRYAVAISWDHTGVPIDVDLQAVVVDRKGSIIDAVYYNNMKAQKCITHSGDERTGERAGFDEVIWVGLAKMPEHVKMLVFVVAAHSGGHLRDVRNGFIHMLEERKDNEVARFAMERSEKEVDVVATMVRADNGTWSLCVVDEPAQDGQHFMDVLEPTIGNIIRRAIPGAPRRMKVAFAMEKGAVVDLPETSALRSITAGLGWDVLGRGVDLDVSAVLMDERASVVDTVFFGHLSGSGLRHSGDNLTGAGEGDDEQIQCDLQAVPQQVQQVFFTVHVYTKGVTFEKVRNAYCRIFDGSGAELARYELREAGPESGLIMARLFREPGNQRWGFQALGTFSRGSMWKDSVRDIAAVSCKAPRSLQLRGQSTMQFSGAAGSQEDAPVVLVQPAVGRPNAGCGGGGCXAAVTLRGRGAGWRSLRTARARSASAAGAGAAYCCX
>LinPolCCMP1738292905_rbh_TGME49_295420
XAPRGAMPPEREEVLPLTRGATYSVAITWDCLKGKGVDLDLQAVIVDHQGLIVDAVYYNNLEALRGAIYLSGDETTGAAEGYDEQMWVRLGALPEQVKLIIFVVAVYDEGRLRDALNGQILVTEAGCQIKKLPLERSGGDADVVAMMRRGARGQWELVGIDEPADVGSHFLDILEPNIGDIIRREIAGAPAYQKVSFMMEKGAIASLPQTSALKRLSVCIGGCLPRGCRRDVDIDISAVFYSKKGHIIGAVDCDCDEMYGLSHSGDDVARRAGTEAKDDECITIDLSQVPEKVARIFLVLTVSGGTFELVQSAYARIVDQAAAELVRYDVEGGRPEFGLIVAQLVRTHGKRWGFQAVGVFVSGTGRSWRGAANAMASVLEESKELEAQAAVGDESSTAKAEEVAKAPANGEAAEAEAPTASRRSGRR
>LinPolCCMP1738293860_rbh_TGME49_295420
XPINPNVERFGVAVSWDQTSQPIDIDLQAVIVDQKGTIIDAVYYNNLKALKAVTHSGDEKTGEKEGLDEVVWVTMKRLPEYVRLIVFVVAAFNRGHLRDAKNGKIHLMEESKGNEVGVFGLEQSPAEVDAVAMMVKGAGGDWSLRVIEEPARSGQHFIDILEPTIGNLIRGIIPSAPKRQKVAFAMEKGAVMDLPQSSAARQVFAGLGWDVSPAAGKDVDLDVSVVFFARDGSDVGAVFFGNIEEFGVKHSGDNLTGEGQGDDEVIAVNLDGIPGHIEQMFFSVNIYTRGVTFDQVSNAYCRICDKDNNEMARYILREACGQNGLLISRLFREPGGARWGFQALGEFCQGNTWKDSVVDMRPIFHQAARELQQRGMSTLSLGGPSASSAGGYTGGHAAAASSNPGPQGYEGACQPVRDPDTEQQKVAVVQCSERLRGAX
>NocSci004609_rbh_TGME49_295420
PLPKSRYGVGLSWDRKCDTDIDLDLQAVIVNDDGAIVDAIYHNNLSLYRHAITHTGDETTGALQGDDEMVWVRMDRLPDDVRLIVFVVAAASGGRISDAINVSVHVVEDSHWNSVSRIPLNNNGNGMVDAVAMMVRARDNTWHLKRVNFNPQDGRSFVDAMESIISCVIRCVVPEAPDALPSFPIQKGQIAKVLGAHDHKLTKACNNNRPSSPISSSRQGEPRSRVVRSAKPSKRTGPLAQGVNLDAEVLVNIGIGWNSTVRDDGLNVSVILYSKDGRRVDTLGRDSNKVCGVTLTSGALDASGGDKTHVVLDLSNVAKDVEHIFFVANMERDRTSTAVRSAYCRLCTDGTQELARHVFEMSERKPQLLMCDLHRADACWRFEARGIFCDRHISNDLLFREMDHLVFLGELKRCGSPAPEAFPEGAAY
>NocSci006481_rbh_TGME49_295420
SQFQVKVLRRADSKGFPDDFDLTKGRYGFGVSWDQKGGRDVDIDLQCVVVDNKGVIVDCAYYNNLKAPGITHSGDESRAKPHGIEELVWVTMRKVPANVQCLVFVVAAYSGGSLNDVANGMLHILSERESDKIAEFEMERSSASVDVVGVMFRDGAQWKFRIIDEPAQSGQHFMDILPLLSQTIRVFIPSAPTKQKVAFAMEKGGILDLPQNMGKITVGLGWDVDDGEVDLDVSAVLFDKNGTDLEAVFFGRLESEQHGIQHSGDNLTGEGDGDDEQISLDLDRIGPEVHQVMFVVNIYTGGKNFTQVAAPYCRVVDDTNELCRYALRDAGRENGLVMAKIAREAGDRWGFHALGLPCTGRTFKDSLPKLREFSATKTASLALRTQHTMEGDEDHTHAHASVPLPAPRPKEDKSCCVQ
>NocSci007870_rbh_TGME49_295420
MDNSDVANNNLAMRASRGLPLRSARYGAGLSWDKVGRTSVDVDLQAVVINNRGSVIDAVFYNX
>NocSci007934_rbh_TGME49_295420
VDCLMALRHFTGSYGVALTWDRVGDTCIDIDLQALIVDRNGAIVDAVYFNRPSSFQEAVVHSGDSVDGAKDGYDEIIWVKPQNLPSSVDLIIFVVGIHDGGTLADVASGFVTLFDKCGPVVRLPLEQSHGSVDCMAVMKKVGNAWNFHKVDVAAERGRTFMEILEPTIGDVIRRHIPGAPDTVKIDFDVHLQKGRVVDLPSSPLSWPEKEMSVGVGWDFMLGAHYTHGVNLDVSAVFFNSSGQQCGAVSCSEREGFGAVHSGDNRDGKGAGDDERITVHLSSVPAEVAQIFFVVNIRTAGHDLSMVQGGFCRTTDNVGSEVSRCNFAPDKGKCGKVFARLIRTSSTRWCQQALEEGCRGRTWISALPAMRDLFHKQTVPPERCNHTPSVPPGSAKKADTSXEEAHNCAPPSRDDQAKHEAEIAMHAPSASHTAD
>NocSci009980_rbh_TGME49_295420
HTYNFSYTNMRNHMRHEASSDCLKFDGTCSGQVAFQTEQMMGNHEDNNVGSRELPLRSARYGAGISWDKLIGTSIDVDLQAVVIDNRGSVIDAVFYNNMKAMRCITHSGDELTGEKDGFDEMIWVGLNKLPDHVAIVAFVVAVFSGGHLQDVPNGKVTILEENKDNIVTTFPLQHSEEEVDLVAAMVRRGDGWHFQLVEGLAQDGRHFVDILEPTIGNFVRSQIPGAPKRLKAAFAMEKGSVVDLPHSSVIPRVVAGLGWDASGGGRSIDLDVSAVLYDANGSQEVDCVFFGNLAASGLTHSGDNLTGEGDGDDEQIKVNFEEVPAKVVQIIFVVNIYTKGVTFQSVRNPYCRIFNESGEELARYQLSEAGSQSGLIVARMFRASRGDRWGFQALGSPCRGNTWKDSLQDLQAVRKMDPRALQGSGAPPLGGTDPPQYGASSLGANLFPSRLVRLVGKASVDSNDENCG
>NocSci011743_rbh_TGME49_295420
XIAARLEWDSASAVDVDLQAIIVDVDGRIIDAAYYNNMKACGKAVTHSGDEVGDRGRSSEEVRVSLSQFPPKVHMVLFLACCFKGGDLRNAPGASVTFEDVKTKGRMSEVSLGASSSGMLVAALIRGHSNWVLRTLSEEVRAKHFMDCLDVLNGHIVAEIPTANRRQKVAFAMEKGEVFDFGESSQTVLLGLGWDVDKGEVDLDASAVLLDRDGAVLECVFFGNLSTSGEHSEPGAVVHSGDNLTGEGGGDDEAITVKVGALGEVVRDVFFCIHMYSKGRGGRPKTFSCVSNPYCRVVEGTEEVCRYTLSEAGDRSGLVIARLRRSPDGRWGFNALGVPSAGTMYKDAVPDMQRLARLDPRQLQRLNTKNLQSSPTTELEGVFGGAQPTAPSCPPSQSX
>NocSci020197_none_TGME49_295420
XVADSYGVALSWETVVSGGEVNLQALLVDFNGTIVDAVSYQRASSFGDAVIHAKDTADGAKDGYNELIWVKTQHLPAHVGLIMFVVGIHGALMKVVSGTITLFDMCGPVAKLPLQQTHGCVDCVAAMKRSGDVWNFHQMESLAELGHTFMDILEPTIGDVIRRHIPGAPRQVQVAFYADVDKAHDVHVPLPWSEDKLCVAVGWEAISQDCYGANLGVAAVFFNSRGYECGSVSSLDEEGFGAKHCTDNPQGGGDDEWITIEMSKVPAEVVQVFFVVNVRTPGFDLSTAQGGFSRIAGGSGKDLVRCNFAEDLERKPGQIFGRLIRTASRWSVQTLAEYCSGRTWMSAVQIMRKLFQDYVLEVETRASSGPTACSSNSKTAGSQGSHRIQRGTARQRAAMLKTRSVRARLLISL
>NocSci028461_rbh_TGME49_295420
CYLRWFFLMIQVKQFQNSHGVGLSWDNLSTETAHVDVDLQAVIVSDKGVLLDAVYFNKLTAYRNAILHAGDSLDGDKEGFDEMIWVQPHRLPANVNLIIFVVAIYHGGTLMDVDNGIISVFDVHGVVARIPLERSHGSVDVVALMKNCGDGRWNFHKVDELAESGQHFVDILEPTIGNVIRRHIPTAPTCKMSFNTMMQKGNVVDVPLGWLETTCSVGIGWQVMPNVRMGKGLDLDVSGVFFDEKHNELGAVSWEQVQLFGAIHSGDNQTGSGTGDDETITVDLSQIPDHVAQIFFVVNVRTPGFYLSYIQSGYCRFVGEGGELGRYDFVYGEKKPGKIFARLIRSTWRGGGRTKRWCFQMVGKYCYGRNWHSSVEAMKELCQTCPLELQGRQPLPLDEGTGLRSRQLSIDGPAKRSRFGSGFDANGSPTHSRVLGRSRGRLSTSQSLQKEPFIKSSQEDHYKGRARFLMSL
>NocSci039415_rbh_TGME49_295420
VGMPLLKSRYGIGLSWDRRGVHAVDLDLQAFVINDSGLVVGAIYHNNLSLYRHAITHTGDETTGDLPGDDEMVWVRLDRLPQDVRLIVFVVAAKTGGRISDAQNVAVRLVEDYFWNSKSKISLSGGGNGQKDAVAMMTRDEDDTWYLRKSKLTPQEGHSVMEALNPPRFTSALPKGQIFKPPPRNTSDLQCVELDPLINRLNVGIGWQLRPTLTANLEVTVVLYNQEGRRVGALNSTMNTLAGLKLTSGSGDDKLSVSVDLTTVSVNVEHIFFVANITTEGRTFRDLQSAYCRMWHCEDRCMAHCAFEKFGCKPGLIVCRLFRAHDSWKFEVCDILFNGHASHDDGCFKEMDHLVFLGEMKRCAGLAPDASQEVDPWRLSNREARRRTASIDTFRSQPASAKDTDSAVMSADSASXDAFLQTQISGHVALTRLMRIAPGYVEPFGDSTTYIYTTELVRLSVLD
>PelBei001134_rbh_TGME49_295420
XYGLGASCDPPRAGRSDVDIDLQCVVVNNSGTIIDCAYYNNLKAVRSITHSGDEVFADNGKQLKEVIWINFNRLPESVELLLFVVAAYSGGLLKDVEGGVLRVFHERETNEVALFEMERSEASVDVVAAMFRDSSGGWKLRLIDLPAVQGRHFMDILPLLGDVIRGFLPHAPAKQKIAFAMEKGGVLDLPTSLSKITVGLGWDVDDGECDLDVSAVLLNGTGDFMEAVFFGRLESEEHGIIHTGDNLTGEGDGDDEQLNLDLHKIGSQVQQVFFVVNIYTRGRTFAQVAAPYCRVVDMASSAELCRYELRDAGRETGLIIARVAREASDRWGFHALGLPSRGNMYKDSLPQILSLANLHTASLMASTTSQVTVVGPVLAVSKRAETSKSCAIL
>PelBei019766_rbh_TGME49_295420
MSMLSELPLPKEKYGIGISWDLSDEVIDIDLQAVVVDNKGSIIDAVYYNNLKALKAITHSGDERSGEQEGLDEVIWVSPGRLPEQVKMIIFVVAAYSGGHLKDARNGMLHVLEQKKELEMARFPLEQSSFNVDAVATMVRGSEGWSLRIIDEPAVDGNHFMDILEPTLGNLVRQVIPSAGRQKVAFAMEKGSVVCLPRSNLLGQVNAGLGWDVSPEVGEVDLDVSAVFFSKEGRMLGAVFFGNTEDFGCVHSGDNLTGEGEGDDEVISADFSLIPDSVQQIFFVVNIYSNGVTFEKVSNAYCRLLDSSGVELARYALQEGRGERGLVIARMMREPGARWGFQALGQFCKGRTWKDSVPELQSLALHQQMPAGSMGGA
>PelBei029330_rbh_TGME49_295420
RQLKTVDIDLQAVIVDTKGSIIDAVYYNNMKALKAFTHSGDELTGDKDGIDELIWVNLPKVPEHVRLVIFVVAAYSGGSLQDAERGQIHILEERQSNEVGRYGLEQSRYAVDAVAMMLRADDGIWTLRIIEEPAREGRHFIDILEPVLGNIIRAEIPGAPKKQKVAFAMDKGSVMDLPETSSLGVIAAGLGWDVMSGGEVDXXXXXXXXXXXXXMSGGEVDLDVSAVMLNKDAKVMGAVFFGQTEGWGFEHSGDNLTGEGDGDDEVIHANLANVPADVEQIFFVVNVYTSGVSFDKVSNAYCRIFDSTGEELARYVLREGRGERGLVIARFFREPGMRWGFQAVGKFCRGQTWKDSVPEIEPLARFNARQMQMRSSTSETLSVAPSFMGTTPTPTAQPLPSPSTQAKSSSTCVX
>PerAciPAER2013410_rbh_TGME49_295420
XRICCLAGTGEPAKAIRALVIVIGMNNDFLSLDRTKYGVAISWDRALKEVDLDLQVVVVDSSGAIVDAIYHNNLVAMDGAVRHSGDNKASNSTQYGELVWIDVAKFPMRIKMLIFVVAACSGGHLVDVRNGTISVMRARERGDKVLAQYHMKASTGDVDAVVMMKRKPSNGAWVIGPIDECAEEGESFLDILDVIGKLIKAEIPAAPSQQQNVRFVMDKGQSDDFKNKVKTSMHARNLRQVALPGKVYGISLKWDGKLQPDSAVDLHAAVVSKGGIVTEIVNSNNLVGYGRAVFVAVNELEVQEPQCRGLGIDLTSLHEQSRLILFVLTVDHDKGLQALGGLSLVVLDEESQKSKARFRIALGGCVGHCKVLVRLHRSDDAGWELVQSTEEAHQARRFMEARGTLGSIIREFIPQAPSDDEALFRLEMVPGATVVLPEVPAFRTVTVVVGWGLAPSQSRAPGLSIAAVLFDDKQQQVSVATASQSQVTYRTGAQSTVEAGNKSKGDRCSQSFTLNMAGMGKKVGQILFLMTVSGEGGLEALNVVTCTLIGENGAELACFEVGTFLEDPGILLXTIAPLRGFESDLDIQQDQPADVTQQFDKNELVIASVAKQLATVAAAWEGSTFRTQPKRHQPAVGFPGHRQDVPRPQMERCRVHEEHEDDCEDLSADLQMPSKEIQLQAALDGEATEFERQVSKDRAMAPFEAMVPLSSQPYLILASAAASFEHHHTSFYGHDCLVCLMQCRKFWHTCERYK
>PerAciPAER2031721_rbh_TGME49_295420
XWRLRMLDEPAQDGKHFVDILEPTIGNIVRQEIPDAPKRLKVAFAMEKGSVVELPATSTIKTVTAGLGWDTGKGDIDLDVSLVLFDSHGKQKDTVFFGNLEAFGVKHSGDNLTGEGSGDDETINVNLEVLPGEIQQLVFLVNIYSRGKTFDQVANPYCRIFDASNNELARFALGEAQRQNGLIMARLFRAEGGERX
>PerAciPAER2043991_rbh_TGME49_295420
XSFPLTEARYGMAVSWDAALSGGVDIDMQAVIIDNRGQVVDAVYYNNLKAMKAAVTHSGDETTGEKAGYDEIIWVTLPKLHESVQLIVFVIAAYKGGHLKDAKSGKFHILENSKDK
>PerAciPAER2045539_rbh_TGME49_295420
MRQLRRMDTAGLPDDFDLPKNRYGFGVSWDEVPGRPKVDIDLQCVVVDNSGAIIDCAYYNNLKAVGSVTHSGDETTGAASGIDEMVWVMTSKMPESVALLVFVVAAFKGGQLLDVANGKLHVLEETTSCEVARFDMERSTGQVDVVAAMFRGPNGWTLRIIDEPAREGQHFMDILDLLAEVIRVFVPTAPRRQKVAFAMEKGAVMDLPQSLDSITIGLGWDPVANRGRQVDLDVSAVLLDPSGLEVETVFFQNLNAKIGGTITHTGDNITGEGDGDDEQITAMLNTIIPRVQQVVFVINIYSKNVTFREVRSPYCRIVDNSCGSELCRYSLSDAGNENGLIVAKLGREQGGRWGFHALGLPCSGRTYKDSLPRIQQLCNYDTKLLFQRGGTLDLASHPSAPSAPPPAASHCHAHPPTACAPPGYGALQPGYHPGAPIPGPGVVEDEAAFAHQPMECQKKCVVM
>PerAciPAER2083694_rbh_TGME49_295420
XAGTGEPAKAIRALVIVIGMNNDFLSLDRTKYGVAISWDRALKEVDLDLQVVVVDSSGAIVDAIYHNNLVAMDGAVRHSGDNKASNSTQYGELVWIDVAKFPMRIKMLIFVVAACSGGHXXXXXXXXXXXXXRPPGRRAKWHDLMMRARERGDKVLAQYHMKASTGDVDAVVMMKRKPSNGAWVIGPIDECAEEGESFLDILDVIGKLIKAEIPAAPSQQQNVRFVMDKGQSDDFKNKVKTSMHARNLRQVALPGKVYGISLKWDGKLQPDSAVDLHAAVVSKGGIVTEIVNSNNLVGYGRAVFVAVNELEVQEPQCRGLGIDLTSLHEQSRLILFVLTVDHDKGLQALGGLSLVVLDEESQKSKARFRIALGGCVGHCKVLVRLHRSDDAGWELVQSTEEAHQARRFMEARGTLGSIIREFIPQAPSDDEALFRLEMVPGATVVLPEVPAFRTVTVVVGWGLAPSQSRAPGLSIAAVLFDDKQQQVSVATASQSQVTYRTGAQSTVEAGNKSKGDRCSQSFTLNMAGMGKKVGQILFLMTVSGEGGLEALNVVTCTLIGENGAELACFEVGTFLEDPGILLXTIAPLRGFESDLDIQQDQPADVTQQFDKNELVIASVAKQLATVAAAWEGSTFRTQPKRHQPAVGFPGHRQDVPRPQMERCRVHEEHEDDCEDLSADLQMPSKEIQLQAALDGEATEFERQVSKDRAMAPFEAMVPLSSQPYLILASAAASFEHHHTSFYGHDCLVCLMQCRKFWHTCERYK
>PerAciPAER2085528_rbh_TGME49_295420
XQMNATGSFPLTEARYGMAVSWDAALSGGVDIDMQAVIIDNRGQVVDAVYYNNLKAMKAAVTHSGDETTGEKAGYDEIIWVTLPKLHESVQLIVFVIAAYKGGHLKDAKSGKFHILENSKDKEVARFDLEKSEEEVDAVAVLVRSGGSWRLRMLDEPAQDGKHFVDILEPTIGNIVRQEIPDAPKRLKVAFAMEKGSVVELPATSTIKTVTAGLGWDTGKGDIDLDVSLVLFDSHGKQKDTVFFGNLEAFGVKHSGDNLTGEGSGDDETINVNLEVLPGEIQQLVFLVNIYSRGKTFDQVANPYCRIFDASNNELARFALGEAQRQNGLIMARLFRAEGGERWGFQAIGNFCSGNTWTDSIPQVMPLVRQSAREM
>PolGlaCCMP1383008576_rbh_TGME49_295420
XTDDLDLPGSRYGFGVSWDSVHHRNADIDLQCVVVDDVGVIIDCAYYNNLRAVRAITHSGVETVGRPSNIEKMVWVNXSKLPASVSLLVFVVAACSGGSLNDVENGQLHVMX
>ProMinCCMP2233012697_rbh_TGME49_295420
PSPGGPAPRAFEVGAQVKKYGVGISWDENRDTIVDVDLQAVVVSEQGQIIDAVYYNNLKALKAAITHSGDEPTGERSGIDECIWVTFQKLPQHVKLIIFVVAAYNRGHLKDAKNGKIHLLEERKDNEVASFAMEECEAEVDAVCMMVRESDRWVLRVVEEPALEGRHFVDILEPTLGSLIRREIPGAPKKQKVAFAMEKGEVMDLQTSSKMALVRAGLGWDVDPGAGDVDMDVSVVLFAKDASEIGAVFFGNLQEFGVEHSGDNLTGEGSGDDEVITVNLDQLPAHCDQIIFVVNIYSKGTTFDRVSNSFCRIMDQEGSELAKYMLREGRGESGLAIARLFREPGGRWGFQALGTFCRGRTWKDSVPELKSICQRGARDFQLRGQTTMTLHAGPAVDTNQVVLAEPVADAKGSCCALQ
>ProMinCCMP2233040115_rbh_TGME49_295420
SDDLARRMPPGAAGSAFEVGPSVKRYGVGISWDESHTVVDIDLQAVVVNDKGQIIDAVYYNNLKALKASITHSGDEQTGEKSGIDECIWITFQKLPQHVKLILFVVAAYNRGCLRDARNGRVHLLEERKDNEVGSFAMEDSAAEVDAICMMVRESSHWVLRVLDEPAQEGRHFVDIVEPTLGNLIRGVIPGAPKRQKVAFAMEKGEVLDLQDSNHMTLVRAGLGWDVDPKAGDVDLDVSVVLFAQGGKEIGAVFFGNLAEFGVEHSGDNLTGEGAGDDEVITVSLDQIPADCDQLVFVVNIYSKGTTFDRVSNAFCRIMDQEGSELARYVLRDGLGESGLAIARLFREPGGRWGFQALGVFCKGRTWKDSVPELRAICQKSAREFQLRGQGTTTFSSGSTRDYARSPSVPVAPPPVAAAPEGAAEAARCSEHPWPLASHPALRALRHRPRRWPTCPSTAPARRGPPQMRRSTGRAPGLCE
>ProMinCCMP2233041482_rbh_TGME49_295420
XLRCGRFGVAISWDEGGASSIDVDLQGVIVNSQGTIIDAVYFNNMKALKCVTHSGDERTGEKEGHDEVIWVGLNKLPEHVKMMLFVVAVHSGGSLRDVRNGVIHALEENKDNEVARIEMERSGAEVDVVATLVRSTQDAWTFSAVQVPAQHGQHFMDVLEPTMGNLIRAVIPGAPKRQKVAFAMEKGDVLDLPATGQLSGITAGLGWDVEGEGVDLDVSAV
>ProMinCCMP2233062305_rbh_TGME49_295420
XRNAARAPPHPKRRGAMSAAGFGVQVLHRADARASPEDLDLPKGRYGFGVSWDTVRGRSVDIDLQCVVVDRGGAIVDCAYYNNLKAAGAITHSGDEAQGKPDNIEEMVWVNMRKVQQNVSLLVFVVAAYSGGNLQDVSNGRLHVLEEKQTNEIALFEMERSKASVDVVAAMFRTGPGGQDWKLRIIDVPAQAGQHFMDILPLLSQVVRSFVPGAPQRQKVAFAMEKGAVLDLPMGMGEITVGLGWDVDEGECDLDVSAILLDAEGLDLEAVFFGRLESEQHGIEHTGDNLTGEGEGDDEQINVRLDKIGPNVEQVVFVVNIYTQNKTFQQVAEPFCRVVDAADGSELCRYALRDAGRENGLIIAKIAREAGGRWGFHALXAALPRPHVQGLTAQDPADVPPEDLVLDAARDRHGDLGHVLGPAPARPPWRRRGQGGDQGAGPLGPGVGRPEMLLRAVSAAANMFPTTLFSSTGGDGASRHEATGPTGKRAGRPACSQHAPAAPGALGHRRRVGVFLTVGGSGRGGGSPARGPRELHPELQSAIIFLSCGAPTLAIITAGGILAWHEANGNGAM
>ProMinCCMP2233067864_rbh_TGME49_295420
LPVSCQRLGFGLSWDEGPVDVDLQAVAFDASGKLLDAVYYNNLKALGKGLLHGSDEVSGAKKGIDEIVWADLERLAAQVELIVYVVACHSGGHLRDIRNGRFHILEDSLSNEVGQFSLERSDEEVDLVAAVKRDGNGWSIGLIQEPAQDGQHFIDILEPTIGNYVRKVIPGAPRRIKACFAMEKGGVXSELGAIKAGLGWDTAKGEIDLDVSAILLDQGGGHVDTVFFSNLEAPGIKHSGDNLTGAGTGDDEVIHVDLNALGPRVHQVFFVINIYTRGKSFAQVANPYCRVLMDSGDEFCKFRLAEAGDQQGLLMARLMKEANRWGFQALGMPSAGSMWKDSMPDVMKYAATKASDLQTMDAPSAARGSSCSARASTRGLRVTIVSATGLRSADWNGKSDPYCTVEFEGQPASRVKTSHQSKTLSPTWNEAFVLSGGGGG
>ProMinCCMP2233076901_rbh_TGME49_295420
XPPGAAGSAFEVGPSVKRYGVGISWDESHTVVDIDLQAVVVNDKGQIIDAVYYNNLKALKASITHSGDEQTGEKSGIDECIWITFQKLPQHVKLILFVVAAYNRGCLRDARNGRVHLLEERKDNEVGSFAMEDSAAEVDAICMMVRESSHWVLRVLDEPAQEGRHFVDIVEPTLGNLIRGVIPGAPKRQKVAFAMEKGEVLDLQDSNHMTLVRAGLGWDVDPKAGDVDLDVSVVLFAQGGKEIGAVFFGNLAEFGVEHSGDNLTGEGAGDDEVITVSLDQIPADCDQLVFVVNIYSKGTTFDRVSNAFCRIMDQEGSELARYVLRDGLGESGLAIARLFREPGGRWGFQALGVFCKGRTWKDSVPELRAICQKSAREFQLRGQGTTTFSSGSTRDYARSPSXACGAAAGGRQPPRGQQRLRAAVSIPGLSPLTLLSFGHCGIARVAGRRARPPHPPGGAPRRCGAAQDGPLVSANAGAPTASPVAQQP
>ProMinCCMP2233087189_rbh_TGME49_295420
XSVVPVPKRGAAMPEFGVKVLNRADARGSSEDLDLPKARYGFGVSWDTVGGRSVDIDLQCVVVDDRGSIIDCAYYNNLKAAGAITHSGDESQGKPDSIEEMVWVNMQKLQKNVHMLVFVVAAYSGGSLRDVANGKLHVMEQRSTNEVASFEMERSEASVDVVAAMFRLWAWLRGLEAADHRRARAERAALHGHPAAPLAGHPRLXPGQKVAFAMEKGGVLDLPMDLGQITVGLGWDVDQGTCDLDVSAVLLDAGGQCVEAVFFGRLESAEHGIRHTGDNLTGEGDGDDEQIKVQLDRVGPGVQQVVFVVNIYTTGRTFLQVAEPFCRVVDDASGSELCRYALRDAGRQNGLIIARIAREAGGRWGFHALGQTCTGKMYTDSLPQIKALSGVKTASLAAQAPFHAIYDRAAAGPAPQAPGPKEGAKPACCSVQ
>ProMinCCMP2233095377_rbh_TGME49_295420
XPKRGAAMPEFGVKVLNRADARGSSEDLDLPKARYGFGVSWDTVGGRSVDIDLQCVVVDDRGSIIDCAYYNNLKAAGAITHSGDESQGKPDSIEEMVWVNMQKLQKNVHMLVFVVAAYSGGSLRDVANGKLHVMEQRSTNEVASFEMERSEASVDVVAAMFRSGPGSEDWRLRIIDEPAQSGQHFMDILPLLSQVIRGFLPRAPPGQKVAFAMEKGGVLDLPMDLGQITVGLGWDVDQGTCDLDVSAVLLDAGGQCVEAVFFGRLESAEHGIRHTGDNLTGEGDGDDEQIKVQLDRVGPGVQQVVFVVNIYTTGRTFLQVAEPFCRVVDDASGSELCRYALRDAGRQNGLIIARIAREAGGRWGFHALGQTCTGKMYTDSLPQIKALSGVKTASLAAQAPFHAIYDRAAAGPAPQAPGPKEGAKPACCSVQ
>ProMinCCMP2233113961_rbh_TGME49_295420
VAAFEMRAIRGCNIMGWGGASSIDVDLQGVIVNSQGTIIDAVYFNNMKALKCVTHSGDERTGEKEWSXLNKLPEHVKMMLFVVAVHSGGSLRDVRNGVIHALEENKDNEVARIEMERSGAEVDVVATLVRSTQDAWTFSAVQVPAQHGQHFMDVLEPTMGNLIRAVIPGAPKRQKVAFAMEKGDVLDLPATGQLSGITAGLGWDVEGEGVDLDVSAVLLDDQAQTVEAVFFGNLTGSGLRHSGDNREGVADLLRREHLHQGRDFPEX
>ProMinCCMP2233118014_rbh_TGME49_295420
XPKRGAAMPEFGVKVLNRADARGSSLDLPKARYGFGVSWDTVGGRSVDIDLQCVVVDDRGSIIDCAYYNNLKAAGAITHSGDESQGKPDSIEEMVWVNMQKLQKNVHMLVFVVAAYSGGSLRDVANGKLHVMEQRSTNEVASFEMERSEASVDVVAAMFRSGPGSEDWRLRIIDEPAQSGQHFMDILPLLSQVIRGFLPRAPPGQKVAFAMEKGGVLDLPMDLGQITVGLGWDVDQGTCDLDVSAVLLDAGGQCVEAVFFGRLESAEHGIRHTGDNLTGEGDGDDEQIKVQLDRVGPGVQQVVFVVNIYTTGRTFLQVAEPFCRVVDDASGSELCRYALRDAGRQNGLIIARIAREAGGRWGFHALGQTCTGKMYTDSLPQIKALSGVKTASLAAQAPFHAIYDRAAAGPAPQAPGPKEGAKPACCSVQ
>ProMinCCMP2233122070_rbh_TGME49_295420
XWLKFERKHHHRNAARAPPHPKRRGAMSAAGFGVQVLHRADARASPEDLDLPKGRYGFGVSWDTVRGRSVDIDLQCVVVDRGGAIVDCAYYNNLKAAGAITHSGDEAQGKPDNIEEMVWVNMRKVQQNVSLLVFVVAAYSGGNLQDVSNGRLHVLEEKQTNEIALFEMERSKASVDVVAAMFRTGPGGQDWKLRIIDVPAQAGQHFMDILPLLSQVVRSFVPGAPQRQKVAFAMEKGAVLDLPMGMGEITVGLGWDVDEGECDLDVSAILLDAEGLDLEAVFFGRLESEQHGIEHTGDNLTGEGEGDDEQINVRLDKIGPNVEQVVFVVNIYTQNKTFQQVAEPFCRVVDAADGSELCRYALRDAGRENGLIIAKIAREAGGRWGFHALXAALPRPHVQGLTAQDPADVPPEDLVLDAARDRHGDLGHVLGPAPARPPWRRRGQGGDQGAGPLGPGVGRPEMLLRAVSAAAKHVPHHFVFPPPAATEPQGTRRQDRRDRGLDAQHVPNTRLLHLVPSATGGGW
>ProMinCCMP2233136829_rbh_TGME49_295420
XAPPHGGRASSDDLARRMPPGAAGSAFEVGPSVKRYGVGISWDESHTVVDIDLQAVVVNDKGQIIDAVYYNNLKALKASITHSGDEQTGEKSGIDECIWITFQKLPQHVKLILFVVAAYNRGCLRDARNGRVHLLEERKDNEVGSFAMEDSAAEVDAICMMVRESSHWVLRVLDEPAQEGRHFVDIVEPTLGNLIRGVIPGAPKRQKVAFAMEKGEVLDLQDSNHMTLVRAGLGWDVDPKAGDVDLDVSVVLFAQGGKEIGAVFFGNLAEFGVEHSGDNLTGEGAGDDEVITVSLDQIPADCDQLVFVVNIYSKGTTFDRVSNAFCRIMDQEGSELARYVLRDGLGESGLAIARLFREPGGRWGFQALGVFCKGRTWKDSVPELRAICQKSAREFQLRGQGTTTFSSGSTRDYARSPSVPVAPPPVAAAPEGAAEAARCSEXFGHCGIARVAGRRARPPHPPGGAPRRCGAAQDGPLVSANAGAPTASPVAQQP
>ProMinCCMP2233174423_rbh_TGME49_295420
XGPAPRAFEVGAQVKKYGVGISWDENRDTIVDVDLQAVVVSEQGQIIDAVYYNNLKALKAAITHSGDEPTGERSGIDECIWVTFQKLPQHVKLIIFVVAAYNRGHLKDAKNGKIHLLEERKDNEVASFAMEECEAEVDAVCMMVRESDRWVLRVVEEPALEGRHFVDILEPTLGSLIRREIPGAPKKQKVAFAMEKGEVMDLQTSSKMALVRAGLGWDVDPGAGDVDMDVSVVLFAKDASEIGAVFFGNLQEFGVEHSGDNLTGEGSGDDEVITVNLDQLPAHCDQIIFVVNIYSKGTTFDRVSNSFCRIMDQEGSELAKYMLREGRGESGLAIARLFREPGGRWGFQALGTFCRGRTWKDSVPELKSICQRGARDFQLRGQTTMTLHAGPAVDTNQVVLAEPVADAKGSCCALQ
>ProMinCCMP2233191395_rbh_TGME49_295420
XVYYNNLKALKASITHSGDEQTGEKSGIDECIWITFQKLPQHVKLILFVVAAYNRGCLRDARNGRVHLLEERKDNEVGSFAMEDSAAEVDAICMMVRESSHWVLRVLDEPAQEGRHFVDIVEPTLGNLIRGVIPGAPKRQKVAFAMEKGEVLDLQDSNHMTLVRAGLGWDVDPKAGDVDLDVSVVLFAQGGKEIGAVFFGNLAEFGVEHSGDNLTGEGAGDDEVITVSLDQIPADCDQLVFVVNIYSKGTTFDRVSNAFCRIMDQEGSELARYVLRDGLGESGLAIXLGLPGPRRLLQGAHVEGLGAGAAGHLPEEREGVPAEGQGTTTFSSGSTRDYARSPSVPVAPPPVAGSPRGGSRX
>ProMinCCMP2233206184_rbh_TGME49_295420
XAFEVGPSVKRYGVGISWDESHTVVDIDLQAVVVNDKGQIIDAVYYNNLKALKASITHSGDEQTGEKSGIDECIWITFQKLPQHVKLILFVVAAYNRGCLRDARNGRVHLLEERKDNEVGSFAMEDSAAEVDAICMMVRESSHWVLRVLDEPAQEGRHFVDIVEPTLGNLIRGVIPGAPKRQKVAFAMEKGEVLDLQDSNHMTLVRAGLGWDVDPKAGDVDLDVSVVLFAQGGKEIGAVFFGNLAEFGVEHSGDNLTGEGAGDDEVITVSLDQIPADCDQLVFVVNIYSKGTTFDRVSNAFCRIMDQEGSELARYVLRDGLGESGLAIARLFREPGGRWGFQALGVFCKGRTWKDSVPELRAICQKSAREFQLRGQGTTTFSSGSTRDYARSPSXACGAAAGGRQPPRGQQRLRAAVSIPGLSPLTLLFGHCGIARVAGRRARPPHPPGGAPRRCGAAQDGPLVSANAGAPTASPVAQQPLG
>ProMinCCMP2233210474_rbh_TGME49_295420
MPEFGVKVLNRADARGSSEDLDLPKARYGFGVSWDTVGXAAVDIDLQCVVVDDRGSIIDCAYYNNLKAAGAITHSGDESQGKPDSIEEMVWVNMQKLQKNVHMLVFVVAAYSGGSLRDVANGKLHVMEQRSTNEVASFEMERSEASVDVVAAMFRSGPGSEDWRLRIIDEPAQSGQHFMDILPLLSQVIRGFLPRAPPGQKVAFAMEKGGVLDLPMDLGQITVGLGWDVDQGTCDLDVSAVLLDAGGQCVEAVFFGRLESAEHGIRHTGDNLTGEGDGDDEQIKVQLDRVGPGVQQVVFVVNIYTTGRTFLQVAEPFCRVVDDASGSELCRYALRDAGRQNGLIIARIAREAGGRWGFHAL
>ProMinCCMP2233230359_rbh_TGME49_295420
FWLKFERKHHHRNAARAPPHPKRRGAMSAAGFGVQVLHRADARASPEDLDLPKGRYGFGVSWDTVRGRSVDIDLQCVVVDRGGAIVDCAYYNNLKAAGAITHSGDEAQGKPDNIEEMVWVNMRKVQQNVSLLVFVVAAYSGGNLQDVSNGRLHVLEEKQTNEIALFEMERSKASVDVVAAMFRTGPGGQDWKLRIIDVPAQAGQHFMDILPLLSQVVRSFVPGAPQRQKVAFAMEKGAVLDLPMGMGEITVGLGWDVDEGECDLDVSAILLDAEGLDLEAVFFGRLESEQHGIEHTGDNLTGEGEGDDEQINVRLDKIGPNVEQVVFVVNIYTQNKTFQQVAEPFCRVVDAADGSELCRYALRDAGRENGLIIAKIAREAGGRWGFHALXAALPRPHVQGLTAQDPADVPPEDLVLDAARDRHGDLGHVLGPAPARPPWRRRGQGGDQGAGPLGPGVGRPEMLLRAVSAAAKHVPHHFVFLHRRRRSLKARGDRTDGVEGWTPSMFPTPPAAPGALGHRRRVGVFLTVGGSGRGGGSPARGPRELHPELQSAIIFLSCGAPTLAIITAGGILAWHEANGNGAM
>ProMinCCMP2233234566_rbh_TGME49_295420
XQRLGLGLSWDPGSVDVDLQAVAFDTSGKLMDAVYYNNLKAFGKGLTHSSDELTGDKEGIDESVWADFGRLPAEVGLIVYVVACHSGGHLKDVRNGRFHVFEDSMRNQVAEFVLEHSEEEVDVIAAARRAGNGWSVSLIQEPAQDGQHFIDILEPTIGNYVRKVIPGAPRRIKACFAMDKGSVADLPRSSELGAIKAGLGWDTAKGEIDLDVSAILLDQGGGHVDTVFFSNLEAPGIKHSGDNLTGAGTGDDEVIHVDLNALGPRVHQVFFVINIYTRGKSFAQVANPYCRVLMDSGWGRVLQVQAGGGGDQQGLLMARLMKEANRWGFQALGMPSAGSMWKDSMPDVMKYAATKASDLQTMDAPSAARGSSCSARASTRGLRVTIVSATGLRSADWNGKSDPYCTVEFEGQPASRVKTSHQSKTLSPTWNEAFVLSGGGGGGGLRFCLYDYDMLGSHDALGECX
>ProRetCCCM535028942_rbh_TGME49_295420
XGIPEDLELRRARYGVGVSWDTTSVDVDLQCVVVDQAGVIIDCAYYNNLKAAKGITHSGDEVAGKPNGIQELVWVTLPKLAQNVAVLVFVVAAYSGGLLRDVRGGRLRVLEDSQKREIAQFELERSAASVDVVAAMFKGPEGLWRLRVIDEPAQQGQHFMDVLPLISETVRLFLPNAPKRQKVAFAMEKGAVLDLPRDMDRVMVGLGWDVDAGEADLDVSAVLLDAQGNDVEAVFFGNLESAEHGITHSGDNLTGEGAGDDEQIVCDLQRIGPGVQQVFFCINIYTPRRTFADV
>ProRetCCCM535030272_rbh_TGME49_295420
XSKLGVAISWDRGGGATVDLDLQAVAFDTAGKLLDAVYYNNLKALGRALTHSSDEVTGDKAGLDEIIWTDFKRLPESVALIVYVVAAHSGGHLRDAVNGQFHILEDTAANNVGQFRLEESEEEVDLVGALVRGADSNEGAGGWSFRVVHEPSEDGQHFIDILEPTIGNFVRKFIPGAPKRX
>ProRetCCCM535052365_rbh_TGME49_295420
PVPCKRLGVALSWEVGPSSVDLDLQAVAFSRAGQLLDAVYYNNLKALGRGLTHSGDETTGERKGFDECIWVHVAKLPPEAQLILFVVACYRGGSIPEAKGAQVHVLEDVQTNXDGQAGAGADRRQGCFINILEPTIGDIVRSIVPTAPKRIKAAFA
>ProRetCCCM535060184_rbh_TGME49_295420
MTWGANVSDIPLEKQRYSIAISWDQDARSVDVDLQAVVVDNRGQVIDAVYYNNLKALRCITHSGDEVTGEKAGFDEMIWVTLSKMPDNVKLILFVVAAFKGGHLRDAKNGKIHLLEERKENEIASFAMEESQEEVDVVAMMMRSDDNTWVLRMIDVEAQDGQHFIDILEPTIGNLIRSVIPGAPKRLKVAFAMEKGTVVDLPQSSAIQHVVAGLGWDTLKGNVDLDVSAVLYDASGRDREAVFFGNLEAAGLQHSGDNLTGEGSGDDETITMHLEVVPEWVQQVFFCVNIYSSGVTFAKVSNPYCRILDASGGELARYELKEAGAENGLVIARLFREGGGVRWGFQAVGTFCRGRTWKDSLGDLAHLVGKSPQDLQKRGNX
>ProRetCCCM535073004_rbh_TGME49_295420
XLPINPNVEKYAVAISWDKGAVVVDVDLQAVIVDNKGTIIDAVYYNNVKAGKYMTHSGDELTGEASGLDEVVWVHMKRLPDPVQLIIFVIAAYDRGHLRDVRNGKIHFLETRKDNEVGRYDMEKSSKEVDVVAMMVRDRSGDWSMRLIDMPASTGCHFMDILEPSIGGLIREAIPGAPKRQKVAFAMEKGAMMDLPESAMSTGKFTAGLGWDVSTVAGQKFDLDVSVVFFAAGGRDVGAVFFGNQEEFGVKHSGDNLTGEGSGDDEVIELSLAQIPQEVEQMILSVNVYSSGVTFQQVSNAYCRVCDPNGNEMARYVLREAGNQSXPPHRKAVQGARRQALGLPGRGPVLQREDLEGLAGGHAAPVRQEPARAPAA
>PsePer36N120E008601_rbh_TGME49_295420
MIKQQISINLQLIPLTVDQLWIVLNNYDSNTTFEKVKEPSIIIQIDNKNFCKYQLEENNDNQRIKMGCSSSKYTYKEPQPLGAKNLINPLKNKNLYHSAQYNTQVEGQNAQLNNLVPQNIFQVLDSQQLVKIEIQWLDMGNKNDSVDLDLSACFIDPLGNVLDVVYYNKVQSDFGSVIHSGDQQDQTDDKIKQDDINLAESITIDLQKLKQVQDLHNLSIIMCSHNQQNFSQINNVKIQVKQGQTIYRDEEIHSFGDFTSLLLGFISFQPQANQWAYYGKSQFGQGKTFNDCQELIYDAMAQTGYDKGLLMESQNWKVGNKKFLLKKGQVIKIPKTYNKDIKLCLGWDAGCDVDASVILFSKEGNELDTVFYGNKKDKFGAITHSGDNLTGAGSGDDETIFMDLTKLPQQVDSLWCTINVYSTNTQFDDVRNPYTRLLIQNTEMFRINLANNKDGISNGCIVACIKRQDQDQWYIQSKEYYTKNTKIAKLLIPIIQQVIKGDMSQVKLIDDNITIHYDGLSQQQKQQKWCYNFMLKYINFKNNEFKLGNQQTEVQVVMNSELVLKTKCEVKNLNQQQNDGTGKQKINQGPNNNLQVQQILDPLKIFTIEIQWSEGIVKEKNEDLDLSCCLIDMLGNIQDAVYYNKQQSDCLSICHSGDQQNQNLNMKQDLQQSQGFKEIITIDLMKLGENQNIHNASLLLCSQNQPFQLIKDVKVILKQEDIVLREENINAFGEYYSFLIGILQFNQSKSQWILYNQSILGQGKNFQDCQSQIYQGMSAVGYDCGLLMESKNWKTGDQRFLLKKGQSIQIPPIYNQSIFLGLGWEAGCDLDASVALFDKNNNQLDLIFYGNQQCRYPGAVQHSGDNLTGEGEGDDEYYLINLNLMPEEVDSLWCLITVYTSQKQFDDVNDAYCRICIQNYEMARFNLSQNKDGVSKGCIMTQIQRYKDDQWYCNMKGYFVEGVKIPIEMISYCQQVQKNITKNIKIIENNILVHHDKLPLQIKKQKSCFNILVKFIFYKANLFVPDQQKTKFLLIFNQKKIIKDKMKDFVFDYSQVQNNIGSIQIQKGAQLYIQANDTITVALKNGDNKLISGFAIDEKIICLPKFKLQDIQIPLYNLQDQNQEIGSVILEENLKKNSQKFSFEQQKLDELQSDQQQIFFQSLNPIVPLTIEIRWENGFSKEKDSKEDLDLSACFIDTLGNVMDAVYYNKQISDCQSVKHSGDQQNAATTLKQSDFQFSESLTIDLMRLGQIRNLHNVSIIICSQNKKYFQEINNVSLVVRQENIVLRQEQINAYGQFTSFLVGFLHFQQNISQWAYYGKSLFGQGQNFKECQQLIYQAMAQTGYDYGLLMESQNWKTGNQRFMVKKGQTIKIPQQYNSKVYMGLGWAAGCDVDASIGVLDENLQTLDFVFYGKKSCNWGAIQHSGDNLTGVGSGDDENYKINLDKLPIQVDSLWCLITIYSGGKQFDDINNAYARIKIDQAEMARFNLSSNKDGVSRGCIVAQIQRYNKTNQWFVNLKGYYCQDCQVGKQMIPMCQELVKGDTKNVKIIDDNIVSFHDHLNLQQKKLKTCLNITVKSIQFQPQKFKLNNQITKFYFYLNNNEVIKKYVSDQKAVQAFKNDQNNKQCQQIFNLGAQLYVSQNDHITFGFKNNSPAIAGFLVDKILLELPKQIQQDIQIPLYDVKDQNQEIGKVLLEIQRQPF
>PyrBah016553_rbh_TGME49_295420
PPAAPAPRHQMAAKGDDVHVTCSRLGIGLSWDHSGTNIDVDLQAVAFSRAGQIMDAVYYNNMKASFGAGLTHSGDEVSGERQGLDEAIWVGFKKLPEDVKVIVFVVACYTGGHLKDVHNGKLHMLEDSFDNDIMQWELERSDEEVDVMGLLYRDDECTWWWRQIEEPAGDGQHFIDILEPTIGACVRSIIPTAPRRLKAAFAMQKGSLVDLPKSEEIKTVKIGLGWDTGRSGVDLDVSAVLLSAQAREHTTVYFGNLAAPGVQHSGDNLTGEGSGDDETITLNLEGVDREVQQIVFVINIYTRGQTFAEVQNPYCRIMTDVGDELARYQLADAGSENGLIVARILRAPDGVRWSFQAVGQPCGGQVYKDSMRFVQDLAAKRPTELQLRQLSSGSLGGPAAAAPPPQKQAKSSACQVQ
>PyrBah027986_rbh_TGME49_295420
PMEKYRQAEDLELHKSRYGVGASWETIPGLSVDIDLQCVVVDSAGVIIDCAYYNNMKAVRAITHSGDEAAGKPGHIEEMVWMNMRKMPPNVSLLIFVVAAYAGGSLQDVANGRLHVFEENERNEVAAFEMERSLGCVDVVATIFKHGQGWSMRAIDLPAESGQHFMDISPLLSQVIREYIPSAPARQKVAFAMEKGGVLDLPMDLGRITVGLGWDVDDGECDLDVSAVLLDAEGRDLEAVFFGRLESPEHGIRHTGDNLTGEGDGDDEQITVSLAQIGSQVQQVVFVINIYTQNQTFAQVANPFCRVVDDARGDELCRYSLRDANNDCGLVIAKIAREAGGRWGFHALGLPCRGRTYKDSLPEIRRVVGLKTSSLAVRSPSNNSAAWPPQCAPTSPPVKSTWCAVQ
>PyrBah047220_rbh_TGME49_295420
MSAARQLGKSQACQVKGNKFGIALSWDSGSSSAVDLDLQGVAFSSTGKLMDAVYYNNLKALGRGLTHSGDETTGQKRGFDECIWVNNVHLPAEVQLVVFVVAAYKGGNIRDAKNATFHLLEDVLAHEVGRFALEHRAERAAIIGSLIRGNGGGWTFFTLDLPARQGQHFIDILEPTIGDYVRTIIPGAPKKIKAAFAMEKGSVADLPQTAELHTAHAGLGWDTAMGEVDLDVSAVLLDKSANEIDCCFFGNEECQGIKHSGDNLTGQGSGDDEVITINLEGLAPEVEQIFFVINIYSKQRTFSMVANPYCRIVTALGEEFCRYQLEEAGHEEALIMARLFREPGDFRFSFQAVGVPCKGRTYKDSMPAVVQYARKRPQELAFLRGSSATSLEEDYDSASVTAHPLVEAAGIDTGGIVPASAACSDRX
>PyrBah065813_rbh_TGME49_295420
XKFGIALSWDRVPGRRVDLDLQAIAFDVSGKLLDAVYYNNLKALGRGLTHSGDETTGERSGFDESIWVNFQHLPGNVPLIVFVVACHSGGHLCDARNGKFHLLEDSPSQETGQFQLEDSGEEVDLVGALLRVGGGWAFRLVDVPAQDGQHFIDILEPTIGSFVRQVIPGAPRRIKAAFAMEKGAVVDLPKSSALQSVVAGLGWDTTSGEVDLDVSAVMLDGACSAVQAVFFGNLTALGMQHSGDNLTGAGIGDDETITVELERVPAVVQQIFFLINIYSRARTFNQVANPYCRLVTMAGEEICNYKLREAGNQQGLVMARLFREPGGARWGFQAIGVPCRGQIWKDSMPSVVGHARKQPRDLQSKHGLPPALTAEFTSSGICGAGGCCVQX
>PyrBah080689_rbh_TGME49_295420
XKVVPFWCAQFILQMALRPGAEIPVNPNVDKFGIGLSWDKGSVPVDVDLQAVIVDTKGTIIDAVYYNNLKAVKAVTHSGDEQTGERTGLDEVVWVAPKRLPDHVQIIIYVVAAYARGHLKDVANGTLHVLEDTKDNEVGRFSLEKSEEEVDAVAMLVRDQHGAWNLRVIDEPARDGRHFIDILEPTLGNLIRGVIPGAPRRQKVAFAMEKGAVMDLPQSSGMKRISAGLGWDVAKSLGKDVDLDVSVVFFSKEGADLGAVFFGNTEEFGVKHSGDNLTGEGQGDDEVIELNLDAIPAHVEQLFFCVNIYTKGVTFDQVSNAYCRXSDQEGAEMARYVLREAGGECGLLIARLFREPGGTRWGFQALGQLCRGQTWKDSVGDMRPLFQKAPRELQSRGMTMFSLGDAAGSSEPSRPAASSGAAAAAAAPVQAAPLQQERKKDCSIQ
>PyrBah086009_rbh_TGME49_295420
XGASVQGHGRPMASVQKGKELPVLCSRFGVALAWDRSPGSVDLDLQAVAFDGAGKLLGAVYYNNLKALSGSLTHSGDETTGQKCGFDEVVWANLDTLGGEVGLIAFVLAVHSGGHLQDAKNGRFHLLEDSNDRKVGSFDLESSNEEVDLVGALVRVGNGWGFRLLDLPAQDGQHFIDILEPTIGNFVRSVIPNAPKRIKAAFAMEKGSVVDLPKSSSIKNINAALGWDTSKGQVDLDVSAVLLDGRHEEVDCIFFGNQSGQGLKHFGDNLTGHGDGDDEVISVDLEVVPGRTQQIIFVINIYSVGSTFAMVANPYCRVLRADSGEELCHYKLAEAGNKQALIIARLFREAGGARWGFQALGMPCNGKTWQDSMPAIKQQACTRPRDLQYTGPDPPGGGGDVRLEGKRPTEPNGCDCTIT
>PyrBah088925_rbh_TGME49_295420
QAAPSPGVEAAARRGRAGLSAPVRRAVPARRPSRPQQGRGLGSAQARPPMTAKGDDVHVTCARFGIGLSWERSSTNVDVDLQAIAFSATGQIKDAVYYNNMKASFGAGLTHSGDEVSGEKGGLDEAVWVTFKKLPEDVKIIVYVIACYSGGHIKDVNSGKMHMLEDRYDNDIMQWALEDSNEEVDVMGLLYRDDEGTWWWRQIEEPAGDGQHFIDILEPTIGNCVRSIIPTAPRRIKACFAMEKGSVVDLPKSAEIKVVSVGLGWDTGGSGVDLDVTAVLLSSANTEHASVFFGNLEAGGVQHSGDNLTGEGSGDDETITINLELVDPAVHQVVFLINIYTRGKTFALVKNPYCRIRTDAGDELARYQLSDAGGENGLIVARILRATDGVRWSFQAVGMPCGGNMYKDSMRFVQELAAKKPKELQLRQLSSGSLGGPVEAAPPAAAAAPPPAKSSXVPGAVSGASRTETGARLRGGRRRGEX
>RhySp1WS2016006771_rbh_TGME49_295420
MSSDYPHHIPPPPVNPASAAAGDVGLTATNHAPTQPFQLDSTKSAGFCLCWSRAETNVDIDVQGVVVDTSGRIVEAVYYNNLKGCGRAITHTGDEKQGEDAMKQQQHNNSNTEKITLHFSKLNNSRHRDVQLVVLLVACFSRDHSLNHVHQGEVRVTYEGDDHGPAESIAVYPLNAAADATCLLMGIVYRTTSGKTSCGDCSSCSSEVTVAAAVAVAARPFSSFSFLLINWGAGLGF*
>RhySp1WS2016010255_rbh_TGME49_295420
NSGGFCLCWSSTGGDIDLDVQGVVVDNGGSIVEAVYYNNLKACGRAITHTGDEKEGDAMQKGQHKTEKITLHFARLNSGHSSVQLVVVLAACFSAHHTLNSVHQAELRVTSEGGDAGNTVAGVYPLKAAAGSTAMLMGIAYRTTSGGHGWAFEPLCESLHGGRHFMDLLPSINRHICRYITTAPQSQRLDFKMQKGNVVDFGSELSVLQCGLGWDTTNGKVDLDVSCVLFDCQGNLLEGVFFGNLRSQESHSAVGAVVHSGDNVTGKGSGDDEQVNRGCCRC*
>RhySp1WS2016010258_rbh_TGME49_295420
NSGGFCLCWSSTGGDIDLDVQGVVVDNGGSIVEAVYYNNLKACGRAITHTGDEKEGDAMQKGQHKTEKITLHFARLNSGHSSVQLVVVLAACFSAHHTLNSVHQAELRVTSEGGDAGNTVAGVYPLKAAAGSTAMLMGIAYRTTSGGHGWAFEPLCESLHGGRHFMDLLPSINRHICRYITTAPQSQRLDFKMQKGNVVDFGSELSVLQCGLGWDTTNGKVDLDVSCVLFDCQGNLLEGVFFGNLRSQESHSAVGAVVHSGDNVTGKGSGDDEQITVQLKLLGPTVSHVYFCMNVYTQGVSLQQVANPYCRVEREGQELCRFQCGNGSSSNALLIAKLCRDPRAGQWGFHALGVPATGRTFKEAVPDMSRMCFMKTQDLYRSMTTTISPNTTPYTYAATQVYEARGSLPSPVGPAGADKG
>RhySp1WS2016010262_rbh_TGME49_295420
NSGGFCLCWSSTGGDIDLDVQGVVVDNGGSIVEAVYYNNLKACGRAITHTGDEKEGDAMQKGQHKTEKITLHFARLNSGHSSVQLVVVLAACFSAHHTLNSVHQAELRVTSEGGDAGNTVAGVYPLKAAAGSTAMLMGIAYRTTSGGHGWAFEPLCESLHGGRHFMDLLPSINRHICRYITTAPQSQRLDFKMQKGNVVDFGSELSVLQCGLGWDTTNGKVDLDVSCVLFDCQGNLLEGVFFGNLRSQESHSAVGAVVHSGDNVTGKGSGDDEQITVQLKLLGPTVSHVYFCMNVYTQGVSLQQVANPYCRVEREGQEICRFECGTGSSTNGLLIAKLCRDPRAGQWGFHALGVPVSGRTFKEAVPDMSRMCFMKTQDLYRSMSTINIPNTTPYPYAPTQANETRGSLQYPVGPAGADKCCAIS*
>ScrHanSHHI4013540_none_TGME49_295420
XASVIVIGMNNDFISLDRTKYGVAISWDRALKEVDLDLQVVVVDSSGAIVDAIYHNNLVAMNGALRHSGDNKAGNSTQYGELVWIDVAKFPMRIKMLIFVVATGGHLVDVRKGTISVMRPREKGNDILAQYHMEASNGDVDAVVMMKRKPSNGAWMIGPIDECAEEGESFLDILEVIGKLIKAEIPAAPSQQNVRFVMDKDQSDDLKNKVKTSMHARNRRHVALPGKVYDISLEWDGELQPDCAVDLHAFVVSKGGIVTEIVNSNNLVGYGRAVFVAVNELEVQEPQCRGLGIDLTSLHEQSRLILFVLTVDHDKGLPALGXXSLVVLDEESQKSKARFMIALEGCVGHCKILMWLHKSDDAGWELVQSTEEAHQARHFMEARGTLGSIIREFIPQAPSDDEALFRLKMVPGATVVLPEVPAFRTVTVVVAWGLAPSQSRAPGLSVAAVLFDEKQQQVSVATASQSQETYRAGAQCPVEAGRKSQGDRYSQTFTLNMAGMGKKVEQILFLMTVSGEGGLEALNGVTCTLIGESGAELACFEVGTFLEDPGILLARLRRFEVANPASTPRTPPSSPSGSTGASSSSRQSPNSPPQSPRSPRRGTAPQSARSKSGSSRPWAFQAIGRTFRGRRWNDAKCKKNMRTIVETSLRDLQMPSNEILLEAALGGETKEIERLVCLDRAMVPAEATMPLSSQPYLILASAAASFXVAQDAENRKEAHCPQHTQDIKASERIQQVLLGVRIEWRQLXPDANEAPPRLF
>ScrHanSHHI4021248_rbh_TGME49_295420
XPAMASFGVRVDSKKSPDDLELRGARYCFGVSWDSLEAGKVDIDLQCVVVDNAGTIIDCAYYDNLKAVRAITHSGDEAHGKPDNIEEMVWANLRKMPSNVSLLVFVVAAYSGGSLKDVANGKLHVMEERENNEIAVFDMGRSAGSVDVVAAMVRDERLGWRMQIIDLPAEGGQHFMDILPLLSQVIRGFIPGAPARQKVAFAMEKGSVLDLPMDLGRITIGLGWDTDCGECDLDASAVLMGSDGKEVEAVFFGRLESIEHGIQHTGDNLTGEGEGDDEQILVDLKRIGGKIQQVVFCVNIYTQRKTFAQVSNPFCRVVDSSSGAELCRYALRDAGIDNGLIIARIAREAGGRWGFHAXWAAQPRLDVQGLAPTDPPGLPAEDGHLGRAQPVAVHARRRPEGAGLVGRPSAAAADVAALAYEGGSAADRLLREGRARDSEVPAHKVDDLPWARSGCTADXESNLHGLPPRHLLVADEVSHHFSMQGSPRKDVRF
>ScrHanSHHI4032411_rbh_TGME49_295420
MXAGLPDDFDLPKHRYGFGVSWDEVPGRPKVDIDLQCVVVDNSGAIIDCAYYNNLKAVGGVTHSGDETTGASSGIDELVWVMTSKLPESVALLVFVVAAFKGGQLVDVANGKLHVLEETTSCEVARFDMERSTGQVDVVAAMFRGSNGWTLRIIDEPAREGQHFMDILDLLAEVIRVFVPTAPRRQKVAFAMEKGAVMDLPQSMDSITIGLGWDPVASRGSEVDLDVSAVLLDPSGLEVETVFFQNLNAKIGGTITHTGDNITGEGEGDDEQITAMLHTIIPRVQQVVFVINIYSKNVTFREVRNPYCRIVDNACGSELCRYSLSDAGNENGLIVAKLGREQGGRWGFHALGLPCSGMTYKDSLPRIQQLCNHDTKLLLQRGGTLDLASHASAPSAPPPAASFGNAQPPATYAPPGYGAPQPGYQPGAPMPRPGVVEEQAVFAHPPGDRQKTCV
>ScrHanSHHI4049258_rbh_TGME49_295420
XSHAGMSHGFNVTVLKRSDNKDAAEDLELPADRYGFAASWASIPGRDVDVDLQCVVVDSTGSIIDCAYYNNLKEMVWVNVKKLPAIVEVLIFVVAAYTGGKLRDVKNGMVHILEGSEDAEVATFEMESSDRSVDVVAAMFRGPEGWRLRIVDLPAEGGQHFMDILPTLCQVIRGFIPGAPQRQKVVFAMENGGVLGLPADLGRIVVGLGWDVDDGEVDLDVSAVLMDAQGNDLEAVFFGRLESKQHGITHTGDNLTGDGDGDDEQIIVSPGKVGPNVTEVGFVVNIYSPGRTFASVANPCCRIVDEASRNELCRYSLRDAGRDNGLIIAKLRREAGDRWGFHALGLPCRGRTYKDSMPQIREAVKLKTSSLVVRNDSGQSFEADGPLSQTSAISKEWX
>ScrHanSHHI4050846_rbh_TGME49_295420
XASVIVIGMNNDFISLDRTKYGVAISWDRALKEVDLDLQVVVVDSSGAIVDAIYHNNLVAMNGALRHSGDNKAGNSTQYGELVWIDVAKFPMRIKMLIFVVAACSGGHLVDVRKGTISVMRPREKGNDILAQYHMEASNGDVDAVVMMKRKPSNGAWMIGPIDECAEEGESFLDILEVIGKLIKAEIPAAPSQQNVRFVMDKDQSDDLKNKVKTSMHARNRRHVALPGKVYDISLEWDGELQPDCAVDLHAFVVSKGGIVTEIVNSNNLVGYGRAVFVAVNELEVQEPQCRGLGIDLTSLHEQSRLILFVLTVDHDKGLPALGGLSLVVLDEESQKSKARFMIALEGCVGHCKILMWLHKSDDAGWELVQSTEEAHQARHFMEARGTLGSIIREFIPQAPSDDEALFRLKMVPGATVVLPEVPAFRTVTVVVAWGLAPSQSRAPGLSVAAVLFDEKQQQVSVATASQSQETYRAGAQCPVEAGRKSQGDRYSQTFTLNMAGMGKKVEQILFLMTVSGEGGLEALNGVTCTLIGESGAELACFEVGTFLEDPGILLARLRRFEVANPASTPRTPPSSPSGSTGASSSSRQSPNSPPQSPRSPRRGTAPQSARSKSGSSRPWAFQAIGRTFRGRRWNDAKCKKNMRTIVETSLRDLQMPSNEILLEAALGGETKEIERLVCLDRAMVPAEATMPLSSQPYLILASAAASFXVAQDAENRKEAHCPQHTQDIKASERIQQVLLGVRIEWRQLXPDANEAPPRLF
>ScrHanSHHI4051738_rbh_TGME49_295420
XPAMASFGVRVDSKKSPDDLELRGARYCFGVSWDSLEDGKVDIDLQCVVVDNAGTIIDCAYYDNLKAVRAITHSGDEAHGKPDNIEEMVWANLRKMPANVSLLVFVVAAYSGGSLMDVANGKLHVMEEKENNEIAVFEMGRSAGSVDVVAAMVRDERLGWRMQIIDLPAEGGQHFMDILPLLSQVIRGFIPGAPARQKVAFAMEKGSVLDLPMDLGRITIGLGWDTDCGECXLDXSAVLMGSDGKEVEAVFFGRLESIEHGIQHTXXIEHGIQHTGDNLTGEGEGDDEQILVDLKRIGGKIQQVVFCVNIYTQRXTFAQVSNPFCRVVDSSSGAELCRYAXRDAGXDNXLIIARIAREAGGRWGFHALGLPSRGSMYKDSLPQIRQACQLKTATLVERSQSRSTLGDDLKAPGFSLGGFDSMLPFVVVLCLLKAFPLMTLSIGSIVALHESLTSWLTS
>ScrHanSHHI4055421_rbh_TGME49_295420
XPSEGATACPPMAGGMKQLRRMDTAGLPDDFDLPKHRYGFGVSWDEVPGRPKVDIDLQCVVVDNSGAIIDCAYYNNLKAVGGVTHSGDETTGASSGIDELVWVMTSKLPESVALLVFVVAAFKGGQLVDVANGKLHVLEETTSCEVARFDMERSTGQVDVVAAMFRGSNGWTLRIIDEPAREGQHFMDILDLLAEVIRVFVPTAPRRQKVAFAMEKGAVMDLPQSMDSITIGLGWDPVASRGSEVDLDVSAVLLDPSGLEVETVFFQNLNAKIGGTITHTGDNITGEGEGDDEQITAMLHTIIPRVQQVVFVINIYSKNVTFREVRNPYCRIVDNACGSELCRYSLSDAGNENGLIVAKLGREQGGRWGFHALGLPCSGMTYKDSLPRIQQLCNHDTKLLLQRGGTLDLASHASAPSAPPPAASFGNAQPPATYAPPGYGAPQPGYQPGAPMPRPGVVEEQAVFAHPPGDRQKTCV
>ScrHanSHHI4068560_rbh_TGME49_295420
XDAVLLRDVPEVVGMDRDIIQLERRRYGVAISWDRARKDVDLDLQVVLVDTSGKIIDAVFHNNLSAXASSXSGDAKVGSVDKYGELVWVDFTKLQMKVKMLIFVVAAHSGGHLVDVRKGLITVLEAKSQTVLRTYMMENSSGDVDAVVMMKRNTFGRWSVEPIDRWAEEGESFLDLLDVISDLICTEIPSAPKRQEVNFQMDKNASIIEATTVQSTKRTVQLDLCPYALTLLWDNYEPDGDVDCMTLVVDADGYVVEVASRLNVCCADGAIVRMDSCGGGGQERLRAGLTVQLDLKALDKQAKLLVFLLTTGTHQALSDLVDVSLLLLDQHEDKSKARLNTKVEGLTGHSKVLVVFERTAPGRWVMVQRDDEGDEAGSLLDARAYIGGLVREYIPAAPPDDKMLRLQLARGGATSIPTGRATTTLDLTLRWALAGQGEALELRAAVLTFDKQGTLMEATQASQLNTMALQIVLGSPKANEEEPNSQSFTLQVSDAAKSVSQVVLVANVGSGCLESIGSMSCTLTAATGAQLATFSMKGLVTDKPGILLARLYRLRDRSWAFQAIGCPCDGHAWSDEECRNSTDNLVEKNLGDLQPTVAPSEGSPMLITTQPEIQKALMTARPSITRGGQSPDDDAAXHGGAIVDEAALAPDLLRHAPGVSEAEPKPLVEVGLSLX
>ScrHanSHHI4072551_rbh_TGME49_295420
MKQLRRMDTAGLPDDFDLPKHRYGFGVSWDEVPGRPKVDIDLQCVVVDNSGAIIDCAYYNNLKAVGGVTHSGDETTGASSGIDELVWVMTSKLPESVALLVFVVAAFKGGQLVDVANGKLHVLEETTSCEVARFDMERSTGQVDVVAAMFRGSNGWTLRIIDEPAREGQHFMDILDLLAEVIRVFVPTAPRRQKVAFAMEKGAVMDLPQSMDSITIGLGWDPVASRGSEVDLDVSAVLLDPSGLEVETVFFQNLNAKIGGTITHTGDNITGEGEGDDEQITAMLHTIIPRVQQVVFVINIYSKNVTFREVRNPYCRIVDNACGSELCRYSLSDAGNENGLIVAKLGREQGGRWGFHALGLPCSGMTYKDSLPRIQQLCNHDTKLLLQRGGTLDLASHASAPSAPPPAASFGNAQPPATYAPPGYGAPQPGYQPGGADAAAGGGGGTGRLCAPARGVPEDVCRHVTX
>ScrHanSHHI4096847_rbh_TGME49_295420
XPKRLKVAFAMEKGSVVDLPATSSIKSVTAGLGWDTGKGNIDLDVSVVLFDSHGKQKDTIFFGNLEGFGVKHSGDNLTGEGSGDDETIKVNLEVLPSEIQQLVFLVNIYSRGRTFDQVANPYCRIFDASKNELARFSLGEAQSQNGLIMARLFRAEGGERWGFQAIGNFCSGNTWTDS
>ScrHanSHHI4099381_rbh_TGME49_295420
XATGSFPLTETRYGLAVSWDVDRSGGVDIDMQAVIIDNRGQVVDAVYYNNLKAMKAAVTHSGDETTGEKEGYDEIIWVTLPKLHESVQLIVFVIAAYKGGHLKDAKSGKFHVLENSKDKEVARFDLEKSEEEVDA
>ScrHanSHHI4115469_rbh_TGME49_295420
RDSLSEDMLLGGTGEPAKALGASVIVIGMNNDFISLDRTKYGVAISWDRALKEVDLDLQVVVVDSSGAIVDAIYHNNLVAMNGALRHSGDNKAGNSTQYGELVWIDVAKFPMRIKMLIFVVAACSGGHLVDVRKGTISVMRPREKGNDILAQYHMEASNGDVDAVVMMKRKPSNGAWMIGPIDECAEEGESFLDILEVIGKLIKAEIPAAPSQQNVRFVMDKDQSDDLKNKVKTSMHARNRRHVALPGKVYDISLEWDGELQPDCAVDLHAFVVSKGGIVTEIVNSNNLVGYGRAVFVAVNELEVQEPQCRGLGIDLTSLHEQSRLILFVLTVDHDKGLPALGGLSLVVLDXPALGGLSLVVLDEESQKSKARFMIALEGCVGHCKILMWLHKSDDAGWELVQSTEEAHQARHFMEARGTLGSIIREFIPQAPSDDEALFRLKMVPGATVVLPEVPAFRTVTVVVAWGLAPSQSRAPGLSVAAVLFDEKQQQVSVATASQSQETYRAGAQCPVEAGRKSQGDRYSQTFTLNMAGMGKKVEQILFLMTVSGEGGLEALNGVTCTLIGESGAELACFEVGTFLEDPGILLARLRRFEVANPASTPRTPPSSPSGSTGASSSSRQSPNSPPQSPRSPRRGTAPQSARSKSGSSRPWAFQAIGRTFRGRRWNDAKCKKNMRTIVETSLRDLQMPSNEILLEAALGGETKEIERLVCLDRAMVPAEATMPLSSQPYLILASAAASFXVAQDAENRKEAHCPQHTQDIKASERIQQVLLGVRIEWRQLXPDANEAPPRLF
>ScrHanSHHI4116449_rbh_TGME49_295420
XGPDAVLLRDVPEVVGMDRDIIQLERRRYGVAISWDRARKDVDLDLQVVLVDTSGKIIDAVFHNNLSAAGGGGGVEHSGDAKVGSVDKYGELVWVDFTKLQMKVKMLIFVVAAHSGGHLVDVRKGLITVLEAKSQTVLRTYMMENSSGDVDAVVMMKRNTFGRWSVEPIDRWAEEGESFLDLLDVISDLICTEIPSAPKRQEVNFQMDKNASIIEATTVQSTKRTVQLDLCPYALTLLWDNYEPDGDVDCMTLVVDADGYVVEVASRLNVCCADGAIVRMDSCGGGGQERLRAGLTVQLDLKALDKQAKLLVFLLTTGTHQALSDLVDVSLLLLDQHEDKSKARLNTKVEGLTGHSKVLVVFERTAPGRWVMVQRDDEGDEAGSLLDARAYIGGLVREYIPAAPPDDKMLRLQLARGGATSIPTGRATTTLDLTLRWALAGQGEALELRAAVLTFDKQGTLMEATQASQLNTMALQIVLGSPKANEEEPNSQSFTLQVSDAAKSVSQVVLVANVGSGCLESIGSMSCTLTAATGAQLATFSMKGLVTDKPGILLARLYRLRDRSWAFQAIGCPCDGHAWSDEECRNSTDNLVEKNLGDLQPTVAPSEGSPMLITTQPEIQKALMTARPSITRGGQSPDDDAAXHGGAIVDEAALAPDLLRHAPGVSEAEPKPLVEVGLSLPDREQRQHRPAELTATRSRHCARRLPSA
>ScrHanSHHI4116544_rbh_TGME49_295420
XPDDLELRGARYCFGVSWDSLEAGKVDIDLQCVVVDNAGTIIDCAYYDNLKAVRAITHSGDEAHGKPDNIEEMVWANLRKMPSNVSLLVFVVAAYSGGSLKDVANGKLHVMEERENNEIAVFDMGRSAGSVDVVAAMVRDERLGWRMQIIDLPAEGGQHFMDILPLLSQVIRGFIPGAPARQKVAFAMEKGSVLDLPMDLGRITIGLGWDTDCGECDLDASAVLMGSDGKEVEAVFFGRLESIEHGIQHTGDIEHGIQHTGDNLTGEGEGDDEQILVDLKRIGGKIQQVVFCVNIYTQRKTFAQVSNPFCRVVDSSSGAELCRYALRDAGSDNDLIIARIAREAGGRWGFHALGLPSRGSMYKDSLPQIRQACQLKTATLVERSQSRSTLGDDLKAPGFSLGGFDSMLPFVVVLCLLKAFPLMTLSIGSIVALHESLTSWLTS
>ScrHanSHHI4126233_rbh_TGME49_295420
XKKSPDDLELRGARYCFGVSWDSLEAGKVDIDLQCVVVDNAGTIIDCAYYDNLKAVRAITHSGDEAHGKPDNIEEMVWANLRKMPSNVSLLVFVVAAYSGGSLKDVANGKLHVMEERENNEIAVFDMGRSAGSVDVVAAMVRDERLGWRMQIIDLPAEGGQHFMDILPLLSQVIRGFIPGAPARQKVAFAMEKGSVLDLPMDLGRITIGLGWDTDCGECXLDXSAVLMGSDGKEVEAVFFGRLESIEHGIQHTGDNLTGEGEGDDEQILVDLKRIGGKIQQVVFCVNIYTQRKTFAQVSNPFCRVVDSSSGAELCRYALRDAGSDNDLIIARIAREAGGRWGFHALGLPSRGSMYKDSLPQIRQACQLKTATLVERSQSRSTLGDDLKAPGFSLGGFDSMLPFVVVLCLLKAFPLMTLSIGSIVALHESLTSWLTS
>ScrHanSHHI4136163_rbh_TGME49_295420
RDSLSEDMLLGGTGEPAKALGASVIVIGMNNDFISLDRTKYGVAISWDRALKEVDLDLQVVVVDSSGAIVDAIYHNNLVAMNGALRHSGDNKAGNSTQYGELVWIDVAKFPMRIKMLIFVVAACSGGHLVDVRKGTISVMRPREKGNDILAQYHMEASNGDVDAVVMMKRKPSNGAWMIGPIDECAEEGESFLDILEVIGKLIKAEIPAAPSQQNVRFVMDKDQSDDLKNKVKTSMHARNRRHVALPGKVYDISLEWDGELQPDCAVDLHAFVVSKGGIVTEIVNSNNLVGYGRAVFVAVNELEVQEPQCRGLGIDLTSLHEQSRLILFVLTVDHDKGLPALGGLSLVVLDEESQKSKARFMIALEGCVGHCKILMWLHKSDDAGWELVQSTEEAHQARHFMEARGTLGSIIREFIPQAPSDDEALFRLKMVPGATVVLPEVPAFRTVTVVVAWGLAPSQSRAPGLSVAAVLFDEKQQQVSVATASQSQETYRAGAQCPVEAGRKSQGDRYSQTFTLNMAGMGKKVEQILFLMTVSGEGGLEALNGVTCTLIGESGAELACFEVGTFLEDPGILLARLRRFEVANPASTPRTPPSSPSGSTGASSSSRQSPNSPPQSPRSPRRGTAPQSARSKSGSSRPWAFQAIGRTFRGRRWNDAKCKKNMRTIVETSLRDLQMPSNEILLEAALGGETKEIERLVCLDRAMVPAEATMPLSSQPYLILASAAASFXVAQDAENRKEAHCPQHTQDIKASERIQQVLLGVRIEWRQLXPDANEAPPRLF
>ScrHanSHHI4140914_rbh_TGME49_295420
XDVPEVVGMDRDIIQLERRRYGVAISWDRARKDVDLDLQVVLVDTSGKIIDAVFHNNLSAAGGGVEHSGDAKVGSVDKYGELVWVDFTKLQMKVKMLIFVVAAHSGGHLVDVRKGLITVLEAKSQTVLRTYMMENSSGDVDAVVMMKRNTFGRWSVEPIDRWAEEGESFLDLLDVISDLICTEIPSAPKRQEVNFQMDKNASIIEATTVQSTKRTVQLDLCPYALTLLWDNYEPDGDVDCMTLVVDADGYVVEVASRLNVCCADGAIVRMDSCGGGGQERLRAGLTVQLDLKALDKQAKLLVFLLTTGTHQALSDLVDVSLLLLDQHEDKSKARLNTKVEGLTGHSKVLVVFERTAPGRWVMVQRDDEGDEAGSLLDARAYIGGLVREYIPAAPPDDKMLRLQLARGGATSIPTGRATTTLDLTLRWALAGQGEALELRAAVLTFDKQGTLMEATQASQLNTMALQIVLGSPKANEEEPNSQSFTLQVSDAAKSVSQVVLVANVGSGCLESIGSMSCTLTAATGAQLATFSMKGLVTDKPGILLARLYRLRDRSWAFQAIGCPCDGHAWSDEECRNSTDNLVEKNLGDLQPTVAPSEGSPMLITTQPEIQKALMTARPSITRGGQSPDDDAAXHGGAIVDEAALAPDLLRHAPGVSEAEPKPLVEVGLSLPD
>ScrHanSHHI4159166_rbh_TGME49_295420
XAGTGEPAKALGASVIVIGMNNDFISLDRTKYGVAISWDRALKEVDLDLQVVVVDSSGAIVDAIYHNNLVAMNGALRHSGDNKAGNSTQYGELVWIDVAKFPMRIKMLIFVVAACSGGHLVDVRKGTISVMRPREKGNDILAQYHMEASNGDVDAVVMMKRKPSNGAWMIGPIDECAEEGESFLDILEVIGKLIKAEIPAAPSQQNVRFVMDKDQSDDLKNKVKTSMHARNRRHVALPGKVYDISLEWDGELQPDCAVDLHAFVVSKGGIVTEIVNSNNLVGYGRAVFVAVNELEVQEPQCRGLGIDLTSLHEQSRLILFVLTVDHDKGLPALGGXSLVVLDEESQKSKARFMIALEGCVGHCKILMWLHKSDDAGWELVQSTEEAHQARHFMEARGTLGSIIREFIPQAPSDDEALFRLKMVPGATVVLPEVPAFRTVTVVVAWGLAPSQSRAPGLSVAAVLFDEKQQQVSVATASQSQETYRAGAQCPVEAGRKSQGDRYSQTFTLNMAGMGKKVEQILFLMTVSGEGGLEALNGVTCTLIGESGAELACFEVGTFLEDPGILLARLRRFEVANPASTPRTPPSSPSGSTGASSSSRQSPNSPPQSPRSPRRGTAPQSARSKSGSSRPWAFQAIGRTFRGRRWNDAKCKKNMRTIVETSLRDLQMPSNEILLEAALGGETKEIERLVCLDRAMVPAEATMPLSSQPYLILASAAASFXVAQDAENRKEAHCPQHTQDIKASERIQQVLLGVRIEWRQLXPDANEAXRLF
>ScrHanSHHI4179806_rbh_TGME49_295420
CPPMAGGMKQLRRMDTAGLPDDFDLPKHRYGFGVSWDEVPGRPKVDIDLQCVVVDNSGAIIDCAYYNNLKAVGGVTHSGDETTGASSGIDELVWVMTSKLPESVALLVFVVAAFKGGQLVDVANGKLHVLEETTSCEVARFDMERSTGQVDVVAAMFRGSNGWTLRIIDEPAREGQHFMDILDLLAEVIRVFVPTAPRRQKVAFAMEKGAVMDLPQSMDSITIGLGWDPVASRGSEVDLDVSAVLLDPSGLEVETVFFQNLNAKIGGTITHTGDNITGEGEGDDEQITAMLHTIIPRVQQVVFVINIYSKNVTFREVRNPYCRIVDNACGSELCRYSLSDAGNENGLIVAKLGREQGGRWGFHALGLPCSGMTYKDSLPRIQQLCNHDTKLLLQRGGTLDLASHASAPSAPPPAASFGNAQPPATYAPPGYGAPQPGYQPGAPMPRPGVVEEQAVFAHPPGECQKTCVX
>ScrHanSHHI4191009_rbh_TGME49_295420
XAGTGEPAKALGASVIVIGMNNDFISLDRTKYGVAISWDRALKEVDLDLQVVVVDSSGAIVDAIYHNNLVAMNGALRHSGDNKAGNSTQYGELVWIDVAKFPMRIKMLIFVVAACSGGHLVDVRKGTISVMRPREKGNDILAQYHMEASNGDVDAVVMMKRKPSNGAWMIGPIDECAEEGESFLDILEVIGKLIKAEIPAAPSQQNVRFVMDKDQSDDLKNKVKTSMHARNRRHVALPGKVYDISLEWDGELQPDCAVDLHAFVVSKGGIVTEIVNSNNLVGYGRAVFVAVNELEVQEPQCRGLGIDLTSLHEQSRLILFVLTVDHDKGLPALGGLSLVVLDEESQKSKARFMIALEGCVGHCKILMWLHKSDDAGWELVQSTEEAHQARHFMEARGTLGSIIREFIPQAPSDDEALFRLKMVPGATVVLPEVPAFRTVTVVVAWGLAPSQSRAPGLSVAAVLFDEKQQQVSVATASQSQETYRAGAQCPVEAGRKSQGDRYSQTFTLNMAGMGKKVEQILFLMTVSGEGGLEALNGVTCTLIGESGAELACFEVGTFLEDPGILLARLRRFEVANPASTPRTPPSSPSGSTGASSSSRQSPNSPPQSPRSPRRGTAPQSARSKSGSSRPWAFQAIGRTFRGRRWNDAKCKKNMRTIVETSLRDLQMPSNEILLEAALGGETKEIERLVCLDRAMVPAEATMPLSSQPYLILASAAASFXVAQDAENRKEAHCPQHTQDIKASERIQQVLLGVRIEWRQLGLMXTPVLMGTTALFA
>ScrHanSHHI4201936_rbh_TGME49_295420
XGFGVSWDSLEAGKVDIDLQCVVVDNAGTIIDCAYYDNLKAVRAITHSGDEAHGKPDNIEEMVWANLRKMPSNVSLLVFVVAAYSGGSLKDVANGKLHVMEERENNEIAVFDMGRSAGSVDVVAAMVRDERLGWRMQIIDLPAEGGQHFMDILPLLSQVIRGFIPGAPARQKVAFAMEKGSVLDLPMDLGRITXGLGWDTDCGECXLDXSAVLMGSDGKXVEAVFFGRLESIEHGIQHTGDNLTGEGEGDDEQILVDLKRIGGKIQQVVFCVNIYTQRKTFAQVSNPFCRVVDSSSGAELCRYALRDAGIDNGLIIARIAREAGGRWGFHALGLPSRGSMYKDSLPQIRQACQLKTATLVERSQSRSTLGDDXEGAGLVGRPSAAAADVAALAYEGGSAADRLLREGRARDSEVPAHKVDDLPWARSGCTADARAIYTAFRRGISWSPMRFRTISLCRAHPGRMFVSELLLFECA
>ScrHanSHHI4204848_rbh_TGME49_295420
SFPLTETRYGLAVSWDVDRSGGVDIDMQAVIIDNRGQVVDAVYYNNLKAMKAAVTHSGDETTGEKEGYDEIIWVTLPKLHESVQLIVFVIAAYKGGHLKDAKSGKFHVLENSKDKEVARFDLEKSEEEVDAVAVLVRSGGSWHLRMLEEPAQDGKHFVDILEPTIGNIVRREIPGAPKRLKVAFAMEKGSVVDLPATSSIKSVTAGLGWDTGKGNIDLDVSVVLFDSHGKQKDTIFFGNLEGFGVKHSGDNLTGEGSGDDETIKVNLEVLPSEIQQLVFLVNIYSRGRTFDQVANPYCRIFDASKNELARFSLGEAQSQNGLIMARLFRAEGGERWGFQAIGNFCSGNTWTDSX
>ScrHanSHTV5019592_rbh_TGME49_295420
XLRLLPMPPPRARAGAWPKPQRRAGCAAAADASVPEVVGMDRDIIQLERRRYGVAISWDRARKDVDLDLQVVLVDTSGKIIDAVFHNNLSAAGGGVEHSGDAKVGSVDKYGELVWVDFTKLQMKVKMLIFVVAAHSGGHLVDVRKGLITVLEAKSQTVLRTYMMENSSGDVDAVVMMKRNTFGRWSVEPIDRWAEEGQSFLDLLDVISDLICTEIPSAPKRQEVNFQMDKNASIIEATTVQSTKRTVQLDLCPYALTILWDNYEPDGDVDCMTLVVDADGYVVEVASRLNVCCADGAIVRMDSIGGDGQERLRAGLTVQLDLKALDKQAKLLVFFLTTGMHRALSDLVDVSLLLLDQHEDKSKARLNTKVEGLTGQSKVLVVFERTAPGRWVMVQRDDEGDEAGSLLDARAYIGGLVREYIPAAPPDDKMLRLQLARGGATSIPTGRATTTLDLTLRWALAGQGEALELRAAVLTFDKQGTLMEATQTSQLNTMALQIVLGSPKANEEEPNSQSFTLQVSDAAKSVSQVVLVANVGSGCLESIGSMSCTLTAATGAQLATFSMKGLVTDKPGILLARLYRLRDRSWAFQAIGCPCDGHAWSDEECRKSTDNLVEKNLGDLQPTVAPSEGSPMLITTQPEIQKALMTARPSITRGGQSPDDDAAXHGGAIVDEAAVAPDLLRHALGVSEAEPKPLVEVGLSLPDREQRQHRPAELTATRSX
>ScrHanSHTV5020309_rbh_TGME49_295420
KGGLPTAAAYDYHSNVMVVQMNATGSFPLTENRYGMAVSWDVDRSGGVDIDMQAVIIDNRGQVVDAVYYNNLKAMKAAVTHSGDETTGEKEGYDEIIWVTLPKLHESVQLIVFVIAAYKGGHLKDAKSGKFHVLENSKDKEVARFDLEKSEEEVDAVAVLVRSGGSWHLRMLEEPAQDGKHFVDILEPTIGNIVRREIPGAPKRLKVAFAMEKGSVVDLPATSSIKSVTAGLGWDTGKGNIDLDVSVVLFDSHGKQKDTIFFGNLEGFGVKHSGDNLTGEGSGDDETIRVNLEVLPAEIQQLVFLVNIYSPGKTFDQVANPYCRIFDASKNELARFSLGEAQSQNGLIMARLFRAEGGERWGFQAIGNFCSGNTWADSIPQVLPLVRQSAREMQAGQGSAQPAGHAPPPAGHAPPPAX
>ScrHanSHTV5021574_rbh_TGME49_295420
QAEPRLFSATPDFADHLQGLSERGYASWQAQXEPAKALGASVSVIGMNNDFISLDRTKYGVAISWDRALKEVDLDLQVVVVDISGAIVDAIYHNNLVAMNGALRHSGDNKAGNSTQYGELVWIDVAKFPMRIKMLIFVVAACSGGHLVDVRKGTISVMRPREKGNDILAQYHMEASNGDVDAVVMMKRKPSNGAWMIGPIDECAEEGESFLDILDVIGKLIKAEIPAAPSQQNVRFVMDKDQCDDLKNKVKTSMHARNRRHVALPGKVYDISLEWDGELQPDCAVDLHAFVVNKGGIVTEIVNSNNLVGYGRAVFVAVNELEVQEEPQCRGLGIDLTSLHEQSRLILFVLTVDHDKGLHALGGLSVVVLDEESQKSKARFMIALEGCVGHCKILMWLHKSDDAGWELVQSTEEAHQARHFMEARGTLGSIIREFIPPAPSDDEALFRLEMVPGATVVLPEVPAFRTVTVVVAWGLAPSQSRAPGLSVAAVLFDEKQQQVSVATASQSQETYRAGAQCPVEAGRKSQGDRYSQTFTLNMAGMGKKVEQILFLMTVSGEGGLEALNGVTCTLIGESGAELACFEVGTFLEDPGILLARLRRFEVXESGLVTQQDPAVVTQRFDKSELVIASVAKQLAAVAAVAAEWEGATVRTQPKRQQPAVGFPGHRQDVPGRRWNDAECKKNMRTIVETSLRDLQMPSNEILLEAALGGETKEIERLVSLDRAMVPAEATMPLSSQPYLILASAVASFXVAQDAENRKEAHCPQHTQDFKASERKLKRSSARKPFGPSSNRMETIGPHGNEAPPRLLLWARLPCLLDAVSEVLAHA
>ScrHanSHTV5027404_rbh_TGME49_295420
SDNKDAAEDLELPADRYGFAASWDSIPGRDVDVDLQCVVVDSTGSIIDCAYYNNLKAVRAITHSGDEVGSRTDNIQEMVWVNVKKLPTTVEVLIFVVAAYMAGTGGKLRDVKNGMVHILEGSEDAEVATFEMESSDRSVDVVAAMFRGPEGWRLRIVDLPAEGGQHFMDIL
>ScrHanSHTV5037136_rbh_TGME49_295420
MASFGVRVDSKKSPDDLELRGARYGFGVSWDSLEAGKVDIDLQCVVVDNAGTIIDCAYYDNLKAVRAITHSGDEAHGKPDNIEEMVWANLRKMPSNVSLLVFVVAAYSGGSLMDVANGKLHVMEEKENNEIAVFEMERSAGSADVVAAMVRDERLGWRMQIIDLPAEGGQHFMDILPLLSQVIRGYIPGAPARQKVAFAMEKGSVLDLPMDLGRITIGLGWDSDCGECDLDASAVLMGSDGKAVEAVFFGRLESIEHGIQHTGDIEHGIQHTGDNLTGEGEGDDEQILVDLKRIGGKILQVVFCVNIYTQRKTFAQVSNPFCRVVDSSSGAELCRYALRDAGSDNGLIIARIAREAGGRWGFHALGLPSRGSMYKDSLPQIRQACQLKTATLVERSQSRSTLGDDLVPVLILGGSDSMLVFALLCLLKTFPLTTLSIGSIVALHDRLTSWLTSWLTSWLTS
>ScrHanSHTV5049815_rbh_TGME49_295420
MKQLRRMDTAGLPDDFDLPKNRYGFGVSWDEVPGRPKVDIDLQCVVVDNSGAIIDCAYYNNLKAVGSVTHSGDETTGAASGIDEMVWVMTSKLPESVALLVFVVAAFKGGQLVDVANGKLHVLEETTSCEVARFDMERSTGQVDVVAAMFRGSNGWTLRIIDEPAREGQHFMDILDLLAEVIRVFVPTAPRRQKVAFAMEKGAVMDLPQSMDSITIGLGWDPVASRGCEVDLDVSAVLLDPSGLEVETVFFQNLNAKIGGTITHTGDNITGEGEGDDEQITAMLHTIIPRVQQVVFVINIYSKNVTFREVRNPYCRIVDNSCGSELCRYSLSDAGDENGLIVAKLGREQGGRWGFHALGLPCSGRTYKDSLPRIQQLCNYDTKLLLQRGGTLDLASAPSAPPPAASHCNAQPPATYAPPGYGAPQPGYQPGGADAAAGGGGGTGRLCAPARGAPEDVCRHVTSVSGPX
>ScrHanSHTV5081425_rbh_TGME49_295420
XGSSWKGGLPTAAAYDYHSNVMVVQMNATGSFPLTENRYGMAVSWDVDRSGGVDIDMQAVIIDNRGQVVDAVYYNNLKAMKAAVTHSGDETTGEKEGYDEIIWVTLPKLHESVQLIVFVIAAYKGGHLKDAKSGKFHVLENSKDKEVARFDLEKSEEEVDAVAVLVRSGGSWHLRMLEEPAQDGKHFVDILEPTIGNIVRREIPGAPKRLKVAFAMEKGSVVDLPATSSIKSVTAGLGWDTGKGNIDLDVSVVLFDSHGKQKDTIFFGNLEGFGVKHSGDNLTGEGSGDDETIRVNLEVLPAEIQQLVFLVNIYSPGKTFDQVANPYCRIFDASKNELARFSLGEAQSQNGLIMARLFRAEGGERWGFQAIGNX
>ScrHanSHTV5092873_rbh_TGME49_295420
XPMAGGMKQLRRMDTAGLPDDFDLPKNRYGFGVSWDEVPGRPKVDIDLQCVVVDNSGAIIDCAYYNNLKAVGSVTHSGDETTGAASGIDEMVWVMTSKLPESVALLVFVVAAFKGGQLVDVANGKLHVLEETTSCEVARFDMERSTGQVDVVAAMFRGSNGWTLRIIDEPAREGQHFMDILDLLAEVIRVFVPTAPRRQKVAFAMEKGAVMDLPQSMDSITIGLGWDPVASRGCEVDLDVSAVLLDPSGLEVETVFFQNLNAKIGGTITHTGDNITGEGEGDDEQITAMLHTIIPRVQQVVFVINIYSKNVTFREVRNPYCRIVDNSCGSELCRYSLSDAGDENGLIVAKLGREQGGRWGFHALGLPCSGRTYKDSLPRIQQLCNYDTKLLLQRGGTLDLASAPSAPPPAASHCNAQPPATYAPPGYGAPQPGYQPGAPMPRPGVVEEQAVFAHPPGERQKT
>ScrHanSHTV5117818_rbh_TGME49_295420
PSPVCFPPRPILPDHLQGLSERGYASWQAQXEPAKALGASVSVIGMNNDFISLDRTKYGVAISWDRALKEVDLDLQVVVVDISGAIVDAIYHNNLVAMNGALRHSGDNKAGNSTQYGELVWIDVAKFPMRIKMLIFVVAACSGGHLVDVRKGTISVMRPREKGNDILAQYHMEASNGDVDAVVMMKRKPSNGAWMIGPIDECAEEGESFLDILDVIGKLIKAEIPAAPSQQNVRFVMDKDQCDDLKNKVKTSMHARNRRHVALPGKVYDISLEWDGELQPDCAVDLHAFVVNKGGIVTEIVNSNNLVGYGRAVFVAVNELEVQEEPQCRGLGIDLTSLHEQSRLILFVLTVDHDKGLHALGGLSVVVLDEESQKSKARFMIALEGCVGHCKILMWLHKSDDAGWELVQSTEEAHQARHFMEARGTLGSIIREFIPPAPSDDEALFRLEMVPGATVVLPEVPAFRTVTVVVAWGLAPSQSRAPGLSVAAVLFDEKQQQVSVATASQSQETYRAGAQCPVEAGRKSQGDRYSQTFTLNMAGMGKKVEQILFLMTVSGEGGLEALNGVTCTLIGESGAELACFEVGTFLEDPGILLARLRRFEVXESGLVTQQDPAVVTQRFDKSELVIASVAKQLAAVAAVAAEWEGATVRTQPKRQQPAVGFPGHRQDVPGRRWNDAECKKNMRTIVETSLRDLQMPSNEILLEAALGGETKEIXEARXXXXXXXXXXXXXXXXKEIERLVSLDRAMVPAEATMPLSSQPYLILASAVASFXVAQDAENRKEAHCPQHTQDFKASERKLKRSSARKPFGPSSNRMETIGPHGNEAPPRLLLWARLPCLLDAVSEVLAHA
>ScrHanSHTV5129981_rbh_TGME49_295420
XPRIELAFLSDFCPCHPPARAPAPGRSLSDGPDALLLRDASVPEVVGMDRDIIQLERRRYGVAISWDRARKDVDLDLQVVLVDTSGKIIDAVFHNNLSAAGGGVEHSGDAKVGSVDKYGELVWVDFTKLQMKVKMLIFVVAAHSGGHLVDVRKGLITVLEAKSQTVLRTYMMENSSGDVDAVVMMKRNTFGRWSVEPIDRWAEEGQSFLDLLDVISDLICTEIPSAPKRQEVNFQMDKNASIIEATTVQSTKRTVQLDLCPYALTILWDNYEPDGDVDCMTLVVDADGYVVEVASRLNVCCADGAIVRMDSIGGDGQERLRAGLTVQLDLKALDKQAKLLVFFLTTGMHRALSDLVDVSLLLLDQHEDKSKARLNTKVEGLTGQSKVLVVFERTAPGRWVMVQRDDEGDEAGSLLDARAYMEGWXXXXXXIGGLVREYIPAAPPDDKMLRLQLARGGATSIPTGRATTTLDLTLRWALAGQGEALELRAAVLTFDKQGTLMEATQTSQLNTMALQIVLGSPKANEEEPNSQSFTLQVSDAAKSVSQVVLVANVGSGCLESIGSMSCTLTAATGAQLATFSMKGLVTDKPGILLARLYRLRDRSWAFQAIGCPCDGHAWSDEECRKSTDNLVEKNLGDLQPTVAPSEGSPMLITTQPEIQKALMTARPSITRGGQSPDDDAAFTGVPLSMKPQLLLTCSGMPLVSRX
>ScrHanSHTV5138639_rbh_TGME49_295420
XGSAPSEGATACHPMAGGMKQLRRMDTAGLPDDFDLPKNRYGFGVSWDEVPGRPKVDIDLQCVVVDNSGAIIDCAYYNNLKAVGSVTHSGDETTGAASGIDEMVWVMTSKLPESVALLVFVVAAFKGGQLVDVANGKLHVLEETTSCEVARFDMERSTGQVDVVAAMFRGSNGWTLRIIDEPAREGQHFMDILDLLAEVIRVFVPTAPRRQKVAFAMEKGAVMDLPQSMDSITIGLGWDPVASRGCEVDLDVSAVLLDPSGLEVETVFFQNLNAKIGGTITHTGDNITGEGEGDDEQITAMLHTIIPRVQQVVFVINIYSKNVTFREVRNPYCRIVDNSCGSELCRYSLSDAGDENGLIVAKLGREQGGRWGFHALGLPCSGRTYKDSLPRIQQLCNYDTKLLLQRGGTLDLASAPSAPPPAASHCNAQPPATYAPPGYGAPQPGYQPGAPMPRPGVVEEQALRPAHSHIPLGDSGDRGPAWLRALSRVLGCX
>ScrHanSHTV5144381_rbh_TGME49_295420
XPDHLQGLSERGYASWQAQXEPAKALGASVSVIGMNNDFISLDRTKYGVAISWDRALKEVDLDLQVVVVDISGAIVDAIYHNNLVAMNGALRHSGDNKAGNSTQYGELVWIDVAKFPMRIKMLIFVVAACSGGHLVDVRKGTISVMRPREKGNDILAQYHMEASNGDVDAVVMMKRKPSNGAWMIGPIDECAEEGESFLDILDVIGKLIKAEIPAAPSQQNVRFVMDKDQCDDLKNKVKTSMHARNRRHVALPGKVYDISLEWDGELQPDCAVDLHAFVVNKGGIVTEIVNSNNLVGYGRAVFVAVNELEVQEEPQCRGLGIDLTSLHEQSRLILFVLTVDHDKGLHALGGLSVVVLDEESQKSKARFMIALEGCVGHCKILMWLHKSDDAGWELVQSTEEAHQARHFMEARGTLGSIIREFIPPAPSDDEALFRLEMVPGATVVLPEVPAFRTVTVVVAWGLAPSQSRAPGLSVAAVLFDEKQQQVSVATASQSQETYRAGAQCPVEAGRKSQGDRYSQTFTLNMAGMGKKVEQILFLMTVSGEGGLEALNGVTCTLIGESGAELACFEVGTFLEDPGILLARLRRFEVXESGLVTQQDPAVVTQRFDKSELVIASVAKQLAAVAAVAAEWEGATVRTQPKRQQPAVGFPGHRQDVPGRRWNDAECKKNMRTIVETSLRDLQMPSNEILLEAALGGETKEIERLVSLDRAMVPAEATMPLSSQPYLILASAVASFXVAQDAENRKEAHCPQHTQDFKASERKLKRSSARKPFGPSSNRMETIGPHGNEAPPRLLLWARLPCLLDAVSEVLAHA
>ScrHanSHTV5145185_rbh_TGME49_295420
XDQDQVWKGGLPTAAAYDYHSNVMVVQMNATGSFPLTENRYGMAVSWDVDRSGGVDIDMQAVIIDNRGQVVDAVYYNNLKAMKAAVTHSGDETTGEKEGYDEIIWVTLPKLHESVQLIVFVIAAYKGGHLKDAKSGKFHVLENSKDKEVARFDLEKSEEEVDAVAVLVRSGGSWHLRMLEEPAQDGKHFVDILEPTIGNIVRREIPGAPKRLKVAFAMEKGSVVDLPATSSIKSVTAGLGWDTGKGNIDLDVSVVLFDSHGKQKDTIFFGNLEGFGVKHSGDNLTGEGSGDDETIRVNLEVLPAEIQQLVFLVNIYSPGKTFDQVANPYCRIFDASKNELARFSLGEAQSQNGLIMARLFRAEGGERWGFQAIGNFCSGNTWADSIPQVLPLVRQSAREMQAGQGSX
>ScrHanSHTV5162248_rbh_TGME49_295420
DFCPCHPPARAPAPGRSLSDGPDALLLRDASVPEVVGMDRDIIQLERRRYGVAISWDRARKDVDLDLQVVLVDTSGKIIDAVFHNNLSAAGGGVEHSGDAKVGSVDKYGELVWVDFTKLQMKVKMLIFVVAAHSGGHLVDVRKGLITVLEAKSQTVLRTYMMENSSGDVDAVVMMKRNTFGRWSVEPIDRWAEEGQSFLDLLDVISDLICTEIPSAPKRQEVNFQMDKNASIIEATTVQSTKRTVQLDLCPYALTILWDNYEPDGDVDCMTLVVDADGYVVEVASRLNVCCADGAIVRMDSIGGDGQERLRAGLTVQLDLKALDKQAKLLVFFLTTGMHRALSDLVDVSLLLLDQHEDKSKARLNTKVEGLTGQSKVLVVFERTAPGRWVMVQRDDEGDEAGSLLDARAYIGGLVREYIPAAPPDDKMLRLQLARGGATSIPTGRATTTLDLTLRWALAGQGEALELRAAVLTFDKQGTLMEATQTSQLNTMALQIVLGSPKANEEEPNSQSFTLQVSDAAKSVSQVVLVANVGSGCLESIGSMSCTLTAATGAQLATFSMKGLVTDKPGILLARLYRLRDRSWAFQAIGCPCDGHAWSDEECRKSTDNLVEKNLGDLQPTVAPSEGSPMLITTQPEIQKALMTARPSITRGGQSPDDDAAXHGGAIVDEAAVAPDLLRHALGVSEAEPKPLVEVGLSLPDREQRQHRPAELTAX
>ScrTroCCMP3099004348_rbh_TGME49_295420
XIVDDSGVIVDAVYYNNLLAMNGAVGLSGDDLGDESIWIRLNKLPSKVRLIIFVVAAYSGGHLRDVTNGRIVVLERQAAVTIKFKEFKLERSRSDADLVAMFKRFKDDTWGLVELDEPAEKGSHFLDILEPTIGDLIRSEIPLAPAYQKVAFIMDKGAVADFPQAAALRRLIVGVGGTLACDEDEDVHVELSAVFYSAQGEKVGMVDGESKGMYGVERSVDSAAGGHLGNDETLTIDLFQIPEEIAQVFLVLLVIDGTFKSVEHAHARVVDQALSELVRYDIEAGHNESGLVIARLLRSSDQRWGIQTVGKFFRMSYMEQELDLLFSDRPNNSKVARKAAFKGGGRAAGHVARRGVMEGQPAGAHHSEEHASKSXALGEVAASHGRSPRIAIGTANSADGAAATADAGAGGRKNRKAFVSARRRHVHFSGSNREDTDPSEGSARHKTIARRLTEVPCSGGKAIQVSLGEAVPASATKAAANAESERREGSEAAKDIDASNDERPFMEGGEAEISKGLQVCRDCAPFSLNALFERRNDDMKLGDTX
>ScrTroCCMP3099005497_rbh_TGME49_295420
ASIQWDVFDQGIDLDLQAVIVDERGHVVDAAYYNNPVALNGAIGLSGDEQVGAQEGDDERLWISLGKLPERVKLLIFVVAVYDGGHLCNVPNGRVIFSEEGRQVRVFPIERSGGDADVVAMMRRKADKTWELIRIEEPADLGSHFLDILEPNIGDLIRREIPHAPSYQQVSFEMDKGAVIPLPATSKVKRLLITIGGNLRPGDKQHVDIDVSAVFLSPKGTLVGAVDSECSALFGVEHSGDRVAGEQAGGDEVISLDLSQIPPKVGSIFLIFTVSSGCFSMLKNACVQIVDQSASELVSYSIAGEQTASGLVVAQIFRAKGRRWNFEAIGSFLPECHAWRLDEMTRVFETSLHRHGHHGHVDRHGADAAKANDAEVETTVPEDNPVASSQAQQGAVDAGGQDVQMLPQGELNNQAPVVRQGSQRCSFSSAGASRCRTSFLREDGRLSSSESLASQRRSDRTPGSRTSTAFRLRSGTARISFSAPPDLDATDMVVVNDDSPEVGPRYFSCASCMLCTPKGETGDATVLPTVGVFK
>ScrTroCCMP3099032233_rbh_TGME49_295420
XKVLRRLDTAGIPDDFPMPKNRYAFGVSWDAVEGRPKVDIDLQCVVVNEAGIITDCAYYNNLKAAGAIAHSGDEVTGAAAGIDEIVWVLPNKLKPEVKLLIFVVACYQGGSLRDVVNGRLHVLEESMANEVATFDMERSEGQVDVVACMFRGDNGSWTLRVIDEPAQEGQHFMDILGLLAEEVVRVFIPSAPRRQKVAFAMEKGGVMDLPQSLASITIGLGWDAQRVQGKDVDLDVSAVLLDANGREADTVFFQQLQCKIGCDIKHSGDNLTGEGDGDDEQITAVLPTIVPHVQQVCFVINIYSAGVTFRQVKNPYCRVVDNGSGAELCRYSLRDAGGENGLVVAKIAREAGERWGFHALGLPCVGRTYKDSLPRIQQVCTQPTRMLMDRGGTLDFGSGGGFGMPSPSAXSAADTCDPRMRRLPADGRLANISVSRGEERGLHLAVRGGDL
>ScrTroCCMP3099042472_rbh_TGME49_295420
XPSQFALDVWHGTTSMGDAAPNNIPLERRKYGVAISWDRARKDIDLDLQVVVVDNSGQIVDAVYHNNLSCMNGAVSHSGDTKVGSQHNYGELVWVDFAKVSMKVKLLIFVVAAHSGGHLIDVRKGQITVLESKQEQQHPILARYTMENSTGDVDAVVMMKRSSFGRWSVEPIDRLAEEGQSFLDVIDVISEIIQGEIPEAPKRQKVNFITDKIKSGDAERNLSKSVTELQAKSQRYCGLDSDGQYALTLSWDAEGMDVDLQTLIVDGDGCIVAAVNGHNLNGLDGAVLRRRGVDDDGDEVEITVQVDTSALSERAKLVILLLTMGAGQALKSLSDVSLLLLDTVEDKSKARLHIETELEARSKVVAVLRQSQAGEWACLQIEDEGHTSGNIIGAMPYIAKAIKEFIPDSKEPQLKLEMSPGGAVAIPLIPSFRKVGVTVCWSLASPQEPLDLTFSAIMFDKQGKVVEVANVTQKNTAVTSILMGTDLRQGDGFSQSFALSVNGAAKALSQVMVVMNSEKGTLKDLASLSCYINDQEGLDLMQFPIQDEMVDLPGMQLLRLYRLQDRSWIAQALGKPCLGMVWSDEDCMQAMRKTLETKPLKLQPSTQVGHSDMGDVSPRSSSLTSPRSPRLTVRGRDHLLDHEAKPTLPATLKPQLLLTAIASSSREHGRTARNRTYRFSRVDFGSLMGTPEAGKYVSENLLDPCIRGDAGHHLRRCRREHHLRAGVAMFAGVSVNAGHHLRRCRREHHLRAGVAMFAGVSVNAGHHLRRX
>ScrTroCCMP3099046468_rbh_TGME49_295420
LRRAASDSHPQDFDLVGSRYGFGVSWDPGDRHVDIDLQCVVVDTAGAIIDCAYYNNMKAVRAITHSGDESVGRPAHVSEMVWANFRKMPSNVRMLIFVVAAYSGGSLQDVANGKLHVMEDRESNEVARLEMEQSAGSVDVVAAMVRTEGAGSGWRLRVIDLPAEGGQHFMDILPLLSEVIRTFIPSAPQRQKVAFAMEKGSVLDLPADLARIFVGLGWDTDAGECDLDVSAVLMGADATVLEAVFFGRLESEEHGIQHSGDNHTGEGPGDDEWITADLNRIGNAVHQVFFCLNIYDKDKTFAQVSNPYCRVVDSSTGAELCRYSLRDAGCENGLIIARIAREAGGRWGFHALGLPTRGTMYKDSLPQITEAFQVSAASLMVRSSSDLVVPPPCETAPPSGGWLRRAVGALWGSKEEY
>ScrTroCCMP3099060066_rbh_TGME49_295420
MAASNSDDFPITCPRLGXALSWERSSIDVDLQALAFSNTGKLMNAVYYNNMKAFKGGMTHSGDEVSGEKAGFDELVWVNFSRLPSDVQLIAFVIACYKGGHLRDVPNGKYHLLETTTTEVFQATLENSDEEVDLFGMLIRGDEGWSYRQVHVPAGDGQHFIDILEPTIGDCVREVIPEAPRRIKAAFAMDKGESVDLPKSSSLQRVFIGLGWDPGENDVDLDASAVLLNGAPGVGSVNIADIVFFGNTDGEGVQHSGDNLTGEGSGDDEVXXVXLXGVXAAVHQICFTINIYSKAQTFGMVKNAYARXFTXAGEELARYXXSEAGDLNGLVVARLCRAPDGIRWSFQALGMPCGGNTCKDPGTIQVVSELCKQSSANLARQL
>ScrTroCCMP3099060088_rbh_TGME49_295420
MAASNSDDFPITCPRLGFALSWDRCSTDVDLQAIAFSSTGKLMNAVYYNNMKAFKGGMTHSGDEVTGEKAGYDEVVWVNFSRMPADVRLIAFVVACYKGGHLCDVPNGKYHLLETPTSEVFQATLENSVEEVDLLGMLIREDEGWSFRQIDVPAGDGQHFIDILEPTIGNCVREVIPDAPRRIKAAFAMDKGESVDLPKSSSLQRVNVGLGWDPGDNDVDLDASAVLLNGAPGLGSLTLVDIIFFGNLEGQGVQHSGDNLTGEGSGDDEVITVNLEGVPAAVEQLCFTINIYSKGQSFGMVKNAYARIFTDAGEELARYSLSEAGDLNGLVVARLCRAPDGIRWSFQALGMPCGGNTCKDPGTIQVVSELCKQSSANLARQL
>ScrTroCCMP3099060107_rbh_TGME49_295420
MAASNSDDFPITCPRLGFALSWDRCSTDVDLQAIAFSSTGKLMNAVYYNNMKAFKGGMTHSGDEVTGEKAGYDEVVWVNFSRMPADVRLIAFVVACYKGGHLCDVPNGKYHLLETPTSEVFQATLENSVEEVDXXGMLIRXDEGWSXRQXXVPAGXGQHFIDILEPTIGNCVREVIPDAPRRIKAAFAMDKGXRLAEVFLFTEVNVGLGWDPGDNDVDLDASAVLLNGAPGLGSLTLVDIIFFGNLEGQGVQHSGDNLTGEGSGDDEVITVNLEGVPAAVEQLCFTINIYSKGQSFGMVKNAYARIFTDAGEELARYSLSEAGDLNGLVVARLCRAPDGIRWSFQALGMPCGGNTCKDPGTIQVVSELCKQSSANLARQL
>ScrTroCCMP3099083983_rbh_TGME49_295420
XADKSAPLPTAPSVHLAILXAXMASFGVRVLRREDSKSQPEDLDLGGSRYGFGVSWDTGNVAVDIDLQCVVVDNAGAIIDCAYYNNLKAARAITHSGDEAEGKPEHIEEIVWAXLRKMPSNVAVLXFVVAAYSGGSLQDVANGKLHVMEERESHEIALFEMERSSGSVDVVAAMFKTSAGWKMRIVDLPAQGGQHFMDILPLLSEVVRGFIPSAPQRQKVAFAMEKGSVLDLPMDLGQITVGLGWDVDEGECDLDVSAVLMDANANELEAVFFGRLESEEHGVQHSGDNLTGEGDGDDEQIAVNLNRIGDKVQQVVFCVNVYTQHRTFAQVAQPYCRVIDNSSGMELCRYMLRDAGCEQGLIIARIAREVGGRWGFHALGLPGRGTMYKDSLPQIRAACKVKTSSLMVRGESSGSFESEAARPLVVPPAGAPPKKKWLRRAMQALIGWDLELARIQVLALVAMKIAPGAALIYKPSLAAVLFRFGLSDRFSFPAHALAAGVCASHACLHGGMTPEVVPLHTHGPCHVLARAFVWGYHALSGASSSACTGAYAGRVKMPEAVPPPRNGPCHVLACAFARGSHALSGAX
>ScrTroCCMP3099089221_rbh_TGME49_295420
GMAASNSDDFPITCPRLGFALSWDRCSTDVDLQAIAFSSTGKLMNAVYYNNMKAFKGGMTHSGDEVTGEKAGYDEVVWVNFSRMPADVRLIAFVVACYKGGHLCDVPNGKYHLLEXPXSEXVDLLGMLIREDEGWSFRQIDVPAGDGQHFIDILEPTIGNCVREVIPDAPRRIKAAFAMDKGESVDXAEVFYGAPGLGSLTLVDIIFFGNLEGQGVQHSGDNLTGEGSGDDEVITVNLEGVPAAVEQLCFTINIYSKGQSFGMVKNAYARIFTDAGEELARYSLSEAGDLNGLVVARLCRAPDGIRWSFQALGMPCGGNTCKDPG
>ScrTroCCMP3099089555_rbh_TGME49_295420
SMSGVPGVRILERADGREGVEELELEAGGRYGLGVSWGEVAGCPVDIDLQCVVVDGSGVIIDCAYYNNLKAARAVTHSGDESSGKAGGIREAVWVSFKRLPANVHLLIFVVAAYSGGSLKDVVDGQLHVFKDNDSHEIALFEMESSAAAVDVIAVMSRKAGSDSWGMLIMDQPAEQGRHFMDILPLLGDVVRSFLPHAPPRQKVAFAMEKGTVLDLPQDLGRITVGLGWDVDDGECDVDVSAVLLDQAGRDLEAVFFGRLESAEHGIKHSGDNLTGEGDGDDEQIVVDLARIGPVVQQVFFVVNIYTQNRSFSQVANPYCRIVEDAG
>ScrTroCCMP3099090402_rbh_TGME49_295420
SMSGVPGVRILERADGREGVEELELEAGGRYGLGVSWGEVAGCPVDIDLQCVVVDGSGVIIDCAYYNNLKAARAVTHSGDESSGKAGGIREAVWVSFKRLPANVHLLIFVVAAYSGGSLKDVVDGQLHVFKDNDNSHEIALFEMESSAAAVDVIAVMSRKAGSDSWGMLIMDQPAEQGRHFMDILPLLGDVVRSFLPHAPPRQKVAFAMEKGTVLDLPQDLGRITVGLGWDVDDGECDVDVSAVLLDQAGRDLEAVFFGRLESAEHGIKHSGDNLTGEGDGDDEQIVVDLARIGPVVQQVFFVVNIYTQNRSFSQVANPYCRIVEDAG
>ScrTroCCMP3099108038_rbh_TGME49_295420
GRQAYSASIQWDVFDQGIDLDLQAVIVDERGHVVDAAYYNNPVALNGAIGLSGDEQVGAQEGDDERLWISLGKLPERVKLLIFVVAVYDGGHLCNVPNGRVIFSEEGRQVRVFPIERSGGDADVVAMMRRKADKTWELIRIEEPADLGSHFLDILEPNIGDLIRREIPHAPSYQQVSFEMDKGAVIPLPATSKVKRLLITIGGNLRPGDKQHVDIDVSAVFLSPKGTLVGAVDSECSALFGVEHSGDRVAGEQAGGDEVISLDLSQIPPKVGSIFLIFTVSSGCFSMLKNACVQIVDQSASELVSYSIAGEQTASGLVVAQIFRAKGRRWNFEAIGSFLPECHAWRDALDEMTRVFETSLHRHGHHGHVDRHGADAAKANDAEVETTVPEDNPVASSQAQQGAVDAGGQDVQMLPQGELNNQAPVVRQGSASDAASRRLVRAAVEPLSSEKTDGFHHRSLWRLKGGQIGLRAREHLQRLXLRSGTARISFSAPPDLDATDMVVVNDDSPEVGPRYFSCASCMLCTPKGETGDATVLPX
>ScrTroCCMP3099130991_rbh_TGME49_295420
XDCAYYNNLKAGRAITHSGDAAEGKPEHIEEMVWANLRKMPNNVAVLIFVVAAYSGGSLQDVSNGKLHVMEERESHEIALVEMERSSGSVDVVAAMFKTSAGWKMRIVDLPAQGGQHFMDILPLLSEVVRGFIPSAPQRQKVAFAMEKGSVLDLPMDLGQITVGLGWDVDEGECDLDVSAVLMDANANELEAVFFGRLESEEHGVXHXGDNLTGEGEGDDEQIMVSLDRIGSKVQQVVFCVNVYTQHRTFAQVAQPYCRVIDNSSGMELCRYMLRDAGCEKGLIIARIAREAGGRWGFHALGLPGRGTMYKDSLPQIRAACKVKTSSLMVRSESSGSFESDATRPLVVPPASAPPQEKWLHRAMQALKDRVLELARDQVRALGADKGLKTRERILLQVQLDLQVQPSSSPHGIRLERSISFWHILLPCEFVLRMRVCLPFKRMDLAVFSRVHLHGDITP
>ScrTroCCMP3099131439_rbh_TGME49_295420
VVVDNAGAIIDCAYYNNLKAARAITHSGDEAEGKPEHIEEMVWANLRKMPSNVAVLIFVVAAYSGGSLQDVANGKLHVMEERESHEIALXEMERSSGSVDVVAAMFKTSAGWKMRIVDLPAQGGQHFMDILPLLSEVVRGFIPSAPQRQKVAFAMEKGSVLDLPMDLGQITVGLGWDVDEGECDLDVSAVLMDANANELXAVFFGRLESEEHGXXHXGDNLTGEGXGDDEQXXVXLXRXGXKVXQVVFCVXVYTQHRTFAQVAQPYCRVIDNSSGMELCRYMLRDAGCEKGLIIARIAREAGGRWGFHALGLPGRGTIYKDSLPQIRAACNVKTSSLMVRSESSGSFGSLIVPPSGVKPQKQWLRRAMRAFICKGLELAHNQTLVFGVDKGLKRRAWASLKAKLGLHVRPSSSRGAIGPERSICFPAHAPAAGVCALHVRLHWGATPKWCPFKRMELAMLLRLRLHGEVTP
>ScrTroCCMP3099132327_rbh_TGME49_295420
XLIVRVCASPCWLQFAVGPMTSHIATPFGVRVLRRADTKGLPEDLDLPGSRYGFGVSWDTIGQRGVDVDLQCVVVDNSGAIIDCAYYNNLKAVRAITHSGDESVGKPEHIGEMVWANMHRMPPNVSLLIFVVAAYSGGSLQDVTNGKLHVLEERQSREIALFEMERSTGSVDVVATMFRDAAGGWKMRIIDLPAQAGQHFMDILPLLSQVVRSFLPSAPQRQKVAFAMEKGGVLDLPMDLSCMTVGLGWDVDEGECDLDVSAVLLDSAGNDLETVFFGRLESEQHGITHSGDNLTGEGIGDDEQIFVNLNRIGSKVQQVVLCVNVYTKGKSFAQVAQPFCRIVDDASGTELCRYSLRDAGRESGLIIARIAREASGRWGFHALGLPCRGRTYKDSLPEIKAVCGVRTASLMLRTSTTQDLSVYAPASSEAVGRHAVGSSCGEKSCCVQ
>ScrTroCCMP3099143557_rbh_TGME49_295420
XPSPSQFALDVWHGTTSMGDAAPNNIPLERRKYGVAISWDRARKDIDLDLQVVVVDNSGQIVDAVYHNNLSCMNGAVSHSGDTKVGSQHNYGELVWVDFAKVSMKVKLLIFVVAAHSGGHLIDVRKGQITVLESKQEQQHPILARYTMENSTGDVDAVVMMKRSSFGRWSVEPIDRLAEEGQSFLDVIDVISEIIQGEIPEAPKRQKVNFITDKIKSGDAERNLSKSVTELQAKSQRYCGLDSDGQYALTLSWDAEGMDVDLQTLIVDGDGCIVAAVNGHNLNGLDGAVLRRRGVDDDGDEVEITVQVDTSALSERAKLVILLLTMGAGQALKSLSDVSLLLLDTVEDKSKARLHIETELEARSKVVAVLRQSQAGEWACLQIEDEGHTSGNIIGAMPYIAKAIKEFIPDSKEPQLKLEMSPGGAVAIPLIPSFRKVGVTVCWSLASPQEPLDLTFSAIMFDKQGKVVEVANVTQKNTAVTSILMGTDLRQGDGFSQSFALSVNGAAKALSQVMVVMNSEKGTLKDLASLSCYINDQEGLDLMQFPIQDEMVDLPGMQLLRLYRLQDRSWIAQALGKPCLGMVWSDEDCMQAMRKTLETKPLKLQPSTQVGHSDMGDVSPRSSSLTSPRSPRLTVRGRDHLLDHEAKPTLPATLKPQLLLTAIAXKLSGTREDCAEQDLPLLPSRLRLIDGDTGGGQVCLREIFLIRAFAAMQDTICGX
>ScrTroCCMP3099145203_rbh_TGME49_295420
XAGIPDDFPMPKNRYAFGVSWDAVEGRPKVDIDLQCVVVNEAGIITDCAYYNNLKAAGAIAHSGDEVTGAAAGIDEIVWVLPNKLKPEVKLLIFVVACYQGGSLRDVVNGRLHVLEESMANEVATFDMERSEGQVDVVALSWTLRVIDEPAQEGQHFMDILGLLAEVVRVFIPSAPRRQKVAFAMEKGGVMDLPQSLASITIGLGWDAQRVQGKDVDLDVSAVLLDANGREADTVFFQQLQCKIGCDIKHSGDNLTGEGDGDDEQITAVLPTIVPHVQQVCFVINIYSAGVTFRQVKNPYCRVVDNGSGAELCRYSLRDAGGENGLVVAKIAREAGERWGFHALGLPCVGRTYKDSLPRIQQVCTQPTRMLMDRGGTLDFGSGGGFGMPSPSAPPPPTLATPACGGCLPTVGSPTSRCHGAKKEGCILQ
>ScrTroCCMP3099146372_rbh_TGME49_295420
VLRREDAKSQPEDLDLGGSRYGFGVSWDTGKVAVDIDLQCVVVDNAGAITDCAYYNNLKAGRAITHSGDAAEGKPEHIEEMVWANLRKMPNNVAVLIFVVAAYSGGSLQDVSNGKLHVMEERESHEIALFEMERSSGSVDVVAAMFKTSAGWKMRIVDLPAQGGQHFMDILPLLSEVVRGFIPSAPQRQKVAFAMEKGSVLDLPMDLGQITVGLGWDVDEGECDLDVSAVLMDANANELEAVFFGRLESEEHGVLHSGDNLTGEGEGDDEQIMVSLDRIGSKVQQVVFCVNVYTQHRTXAQVAQPYCRVIDNSSGMELCRYMLRDAGCEQGLIIARIAREVGGRWGFHALGLPGRGTMYKDSLPQIRAACKVKTSSLMVRGESSGSFESEAARPLVVPPAGAPPKKKWLRRAMQALIG
>ScrTroCCMP3099146622_rbh_TGME49_295420
ASNSDDFPITCPRLGFALSWDRCSTDVDLQAIAFSSTGKLMNAVYYNNMKAFKGGMTHSGDEVTGEKAGYDEVVWVNFSRMPADVRLIAFVVACYKGGHLCDVPNGKYHLLETPTSEVFQATLENSVEEVDLLGMLIREDEGWSFRQIDVPAGDGQHFIDILEPTIGNCVREVIPDAPRRIKAAFAMDKGESVDLPKSSSLQRVNVGLGWDPGDNDVDLDASAVLLNGAPGLGSLTLVDIIFFGNLEGQGVQHSGDNLTGEGSGDDEVITVNLEGVPAAVEQLCFTINIYSKGQSFGMVKNAYARIFTDAGEELARYSLSEAGDLNGLVVARLCRAPDGIRWSFQALGMPCGGNTCKDPXQSSANLAASYNNDPQRSGGGHGPKLMDTSSNNASSESYSSWQVQMLX
>ScrTroCCMP3099159257_rbh_TGME49_295420
ASNSDXXPITXPRXGXALSWXRSSIDVDLQALAFSNTGKLMNAVYYNNMKAFKGGMTHSGDEVSGEKAGFDELVWVNFSRLPSDVQLIAFVIACYKGGHLRDVPNGKYHLLETTTTEVFQATLENSDEEVDLFGMLIRGDEGWSYRQVHVPAGDGQHFIDILEPTIGDCVREVIPEAPRRIKAAFAMDKGESVDLPKSSSLQRVFIGLGWDPGENDVDLDASAVLLNGAPGVGSVNIADIVFFGNTDGEGVQHSGDNLTGEGSGDDEVINVNLEGVAAAVHQICFTINIYSKAQTFGMVKNAYARVFTDAGEELARYALSEAGSLNGLVVARLCRAPDGVRWSFQALGMPCEGNTCKDPGTQQVVGELCKQSTANLARQL
>ScrTroCCMP3099176163_rbh_TGME49_295420
XTSSMSGVPGVRILERADGREGVEELELEAGGRYGLGVSWGEVAGCPVDIDLQCVVVDGSGVIIDCAYYNNLKAARAVTHSGDESSGKAGGIREAVWVSFKRLPANVHLLIFVVAAYSGGSLKDVVDGQLHVFKDNDSHEIALFEMESSASAAVDVIAVMSRKAGSDSWGMLIMDQPAEQGRHFMDILPLLGDVVRSFLPHAPPRQKVAFAMEKGTVLDLPQDLGRITVGLGWDVDDGECDVDVSAVLLDQAGRDLEAVFFGRLESAEHGIKHSGDNLTGEGDGDDEQIVVDLARIGPVVQQVFFVVNIYTQNRSFSQVANPYCRIVEDAGGTELCRYRLREAGSQSGLVIAKVAREVGGR
>ScrTroCCMP3099207094_rbh_TGME49_295420
XDVFDQGIDLDLQAVIVDERGHVVDAAYYNNPVALNGAIGLSGDEQVGAQEGDDERLWISLGKLPERVKLLIFVVAVYDGGHLCNVPNGRVIFSEEGRQVRVFPIERSGGDADVVAMMRRKADKTWELIRIEEPADLGSHFLDILEPNIGDLIRREIPHAPSYQQVSFEMDKGAVIPLPATSKVKRLLITIGGNLRPGDKQHVDIDVSAVFLSPKGTLVGAVDSECSALFGVEHSGDRVAGEQAGGDEVISLDLSQIPPKVGSIFLIFTVSSGCFSMLKNACVQIVDQSASELVSYSIAGEQTASGLVVAQIFRAKGRRWNFEAIGSFLPECHAWRDALDEMTRVFETSLHRHGHHGHVDRHGADAAKANDAEVETTVPEDNPVASSQAQQGAVDAGGQDVQMLPQGELNNQAPVVRQGSQRCSFSSAGASRCRTSFLREDGRLSSSESLASQRRSDRTPGSRTSTAFRLRSGTARISFSAPPDLDATDMVVVNDDSPEVGPRYFSCASCMLCTPKGETGDATVLPTVGVFK
>ScrTroCCMP3099207765_rbh_TGME49_295420
XKIADKSAPLPTAPSVHLAILIALMASFGVRVLRREDSKSQPEDLDLGGSRYGFGVSWDTGNVAVDIDLQCVVVDNAGAIIDCAYYNNLKAARAITHSGDXAXGKPEHIEEMVWAXLRKMPSNVAVLIFVVAAYSGGSLQDVANGKLHVMEERESHEIALFEMERSSGSVDVVAAMFKTSAGWKMRIVDLPAQGGQHFMDILPLLSEVVRGFIPSAPQRQKVAFAMEKGSVLDLPMDLGQITVGLGWDVDEGECDLDVSAVLMDANANELEAVFFGRLESEEHGVLHSGDNLTGEGEGDDEQIMVSLDRIGSKVQQVVFCVNVYTQHRTFAQVAQPYCRVIDNSSGMELCRYMLRDAGCEKGLIIARIAREAGGRWGFHALGLPGRGTIYKDSLPQIRAACNVKTSSLMVRSESSGSFGSLIVPPSGVKPQKQWLRRAMRAFICKGLELAHNQTLVFGVDKGLKRRAWASLKAKLGLHVRPSSSRGAIGPERSICFPAHAPAAGVCALHVRLHWGATPKWCPFKRMELAMLLRLRLHGEVTP
>ScrTroCCMP3099231977_rbh_TGME49_295420
XLDTAGIPDDFPMPKNRYAFGVSWDAVEGRPKVDIDLQCVVVNEAGIITDCAYYNNLKAAGAIAHSGDEVTGAAAGIDEIVWVLPNKLKPEVKLLIFVVACYQGGSLRDVVNGRLHVLEESMANEVATFDMERSEGQVDVVACMFRGDNGSWTLRVIDEPAQEGQHFMDILGLLAEVVRVFIPSAPRRQKVAFAMEKGGVMDLPQSLASITIGLGWDAQRVQGKDVDLDVSAVLLDANGREADTVFFQQLQCKIGCDIKHSGDNLTGEGDGDDEQITAVLPTIVPHVQQVCFVINIYSAGVTFRQVKNPYCRVVDNGSGAELCRYSLRDAGGENGLVVAKIAREAGERWGFHALGLPCVGRTYKDSLPRIQQVCTQPTRMLMDRGGTLDFGSGGGFGMPSPSAXSAADTCDPRMRRLPADGRLANISVSRGEERGLHLAVRGGDL
>ScrTroCCMP3099243304_rbh_TGME49_295420
XAAPNNIPLERRKYGVAISWDRARKDIDLDLQVVVVDNSGQIVDAVYHNNLSCMNGAVSHSGDTKVGSQHNYGELVWVDFAKVSMKVKLLIFVVAAHSGGHLIDVRKGQITVLESKQEQQHPILARYTMENSTGDVDAVVMMKRSSFGRWSVEPIDRLAEEGQSFLDVIDVISEIIQGEIPEAPKRQKVNFITDKIKSGDAERNLSKSVTELQAKSQRYCGLDSDGQYALTLSWDAEGMDVDLQTLIVDGDGCIVAAVNGHNLNGLDGAXPPPERGGDEVEITVQVDTSALSERAKLVILLLTMGAGQALKSLSDVSLLLLDTVEDKSKARLHIETELEARSKVVAVLRQSQAGEWACLQIEDEGHTSGNIIGAMPYIAKAIKEFIPDSKEPQLKLEMSPGGAVAIPLIPSFRKVGVTVCWSLASPQEPLDLTFSAIMFDKQGKVVEVANVTQKNTAVTSILMGTDLRQGDGFSQSFALSVNGAAKALSQVMVVMNSEKGTLKDLASLSCYINDQEGLDLMQFPIQDEMVDLPGMQLLRLYRLQDRSWIAQALGKPCLGMVWSDEDCMQAMRKTLETKPLKLQPSTQVGHSDMGDVSPRSSSLTSPRSPRLTVRGRDHLLDHEAKPTLPATLKPQLLLTAIAXKLSGTREDCAEQDLPLLPSRLRLIDGDTGGGQVCLREIFLIRAFAAMQDTICG
>ScrTroCCMP3099243768_rbh_TGME49_295420
ASNSDDFPITCPRLGFALSWDRCSTDVDLQAIAFSSTGKLMNAVYYNNMKAFKGGMTHSGDEVTGEKAGYDEVVWVNFSRMPADVRLIAFVVACYKGGHLCDVPNGKYHLLETPTSEVFQATLENSVEEVDLLGMLIREDEGWSFRQIDVPAGDGQHFIDILEPTIGNCVREVIPDAPRRIKAAFAMDKGESVDLPKSSSLQRVNVGLGWDPGDNDVDLDASAVLLNGAPGLGSLTLVDIIFFGNLEGQGVQHSGDNLTGEGSGDDEVITVNLEGVPAAVEQLCFTINIYSKGQSFGMVKNAYARIFTDAGEELARYSLSEAGDLNGLVVARLCRAPDGIRWSFQALGMPCGGNTCKDPGTIQVVSELCKQSSANLAASYNNDPQRSGGGHGPKLMDTSSNNASSESYSSWQVQMLVMAHHWLLMHS
>ScrTroCCMP3099244276_rbh_TGME49_295420
MTSHIATPFGVRVLRRADTKGLPEDLDLPGSRYGFGVSWDTIGQRGVDVDLQCVVVDNSGAIIDCAYYNNLKAVRAITHSGDESVGKPEHIGEMVWANMHRMPPNVSLLIFVVAAYSGGSLQDVTNGKLHVLEERQSREIALFEMERSTGSVDVVATMFRDAAGGWKMRIIDLPAQAGQHFMDILPLLSQVVRSFLXPSAPQRQKVAFAMEKGGVLDLPMDLSCMTVGLGWDVDEGECDLDVSAVLLDSAGNDLETVFFGRLESEQHGITHSGDNLTGEGIGDDEQIFVNLNRIGSKVQQVVLCVNVYTKGKSFAQVAQPFCRIVDDASGTELCRYSLRDAGRESGLIIARIAREASGRWGFHALGLPCRGRTYKDSLPEIKAVCGVRTASLMLRTSTTQDLSVYAPASSEAVGRHAVGSSCGEKSCCVQ
>ScrTroCCMP3099257292_rbh_TGME49_295420
FGVSWDPGDRHVDIDLQCVVVDTAGAIIDCAYYNNMKAVRAITHSGDESVGRPAHVSEMVWANFRKMPSNVRMLIFVVAAYSGGSLQDVANGKLHVMEDRESNEVARLEMEHQSAGSVDVVAAMVRTEGAGSGWRLRVIDLPAEGGQHFMDILPLLSEVIRTFIPSAPQRQKVAFAMEKGSVLDLPADLARIFVGLGWDTDAGECDLDVSAVLMGADATVLEAVFFGRLESEEHGIQHSGDNHTGEGPGDDEWITADLNRIGNAVHQVFFCLNIYDKDKTFAQVSNPYCRVVDSSTGAELCRYSLRDAGCENGLIIARIAREAGGRWGFHALGLPTRGTMYKDSLPQITEAFQVSAASLMVRSSSDLVVPPPCETAPPSGGWLRRAVGALWGSKEEYX
>ScrTroCCMP3099261863_rbh_TGME49_295420
AGAIIDCAYYNNLKAXRAITHSGDAAEGKPEHIEEMVWANLRKMPNNVAVLIFVVAAYSGGSLQDVSNGKLHVMEERESHEIALFEMERSSGSVDVVAAMFKTSAGWKMRIVDLPAQGGQHFMDILPLLSEVVRGFIPSAPQRQKVAFAMEKGSVLDLPMDLGQITVGLGWDVDEGECDLDV
>ScrTroCCMP3099283325_rbh_TGME49_295420
NNLKAGRAITHSGDAAEGKPEHIEEMVWANLRKMPNNVAVLIFVVAVAILIALMASFGVRVLRREDSKSQPEDLDLGGSRYGFGVSWDTGNVAVDIDLQCVVVDNAGAIIDCAYYNNLKAXRAITHSGDEAEGKPEHIEEIVWANLRKMPXXVAVXXFVVAAYSGGSLQDVANGKLHVMEERESHEIALVEMERSSGSVDVVAAMFKTSAGWKMRIVDLPAQGGQHFMDILPLLSEVVRGFIPSAPQRQKVAFAMEKGSVLDLPIDLGQITVGLGWDVDEGECDLDVSAVLMDADANELEAVFFGRLESEEHGIQHSGDNLTGEGDGDDEQIAVNLNRIGDKVQQVVFCVNVYTQHRTFAQVAQPYCRVIDNSSGMELCRYMLRDAGCEQGLIIARIAREAGGRWGFHALGLPGRGTMYKDSLPQIRAACKVKTSSLMVRSESSGSFESDATRPLVVPPASAPPQEKWLHRAMQALKDRVLELARDQVRALGADKGLKTRERILLQVQLDLQVQPSSSPHGIRLERSISFWHILLPCEFVLRMRVCLPFKRMDLAVFSRVHLHGDITP
>SelPygWS2016049568_rbh_TGME49_295420
MAQFQPPPAYDSTASQPLTPTADLPWAVGTGVSCGIKWDFVEARSVCDLDIQAVAVDGAGRVVDVVYYNNLKAAGRGLTHSGDSLDGKDEGIDEKVTIWTNKLPDNIPLILIMVCCADTMASTGR
>SelPygWS2016049571_rbh_TGME49_295420
LEGHVEADVDIQAIAIKDTGAVVDAVYYNNLKALGKGMTHSGDSLDGKEEGIDEKITIFLDKLPPDVPLIIVVVCCADTTHTVGRSTSFKDVVSGNGMVMDEDTRTVLYTFTVSDKGDATAYLIGAIHRDPEDGKWGIRFIDEVADGRNFMDLLEGDVLTSQIRRFLPNAPM
>SelPygWS2016049572_rbh_TGME49_295420
LEGHVEADVDIQAIAIKDTGAVVDAVYYNNLKALGKGMTHSGDSLDGKEEGIDEKITIFLDKLPPDVPLIIVVVCCADTTHTVGRSTSFKDVVSGNGMVMDEDTRTVLYTFTVSDKGDATAYLIGAIHRDPEDGKWGIRFIDEVGSCMRVEVPAFSGCRWT*
>StrAcuSPMC142003724_rbh_TGME49_295420
TSHHGLTDDISLVGGRHGVGVSWDAANGRNVDIDLQCIVVNNAGTIIDCAYYNNLKAARAVTHSGDEALGKPDKIEEMIWVNMKKLPADVGLLIFVVAAY
>StrAcuSPMC142031621_rbh_TGME49_295420
FGSSDLKPAADELRPAVVRLAAHASPPPAALPVTFLSMPTSRSVQMASHHGLSDDVSLVRARYGVGVSWDATNGRNIDIDLQCVVVNNAGTITDCAYYNNLKAARAVTHSGDEAVGKPDKIEEMVWVNMRKLPTDVSLLIFVVAAYSGGQLKDVCNGRLHLFEEKESNEVALVEMERSAASVDVVAAMFLEPGTGTWKFHTIDQPAQRGQHFMDILPTINNVIKRFIPNAPKRQKVAFAMEKGGVLDLPTTMDAITIGLGWDTDSGEVDLDVSAVLLDSGHNQVTTVFFGNT
>Sym_C1034366_rbh_TGME49_295420
XRTASDVAPSGEEGVASETLSNISGAASSNNEKKKVKKSTPSTNKGDKLEFLQDSGFKGKPIAMTGRRYGVAITWDPVDFAKPVDLDLQAIIIDKRGYIVDAVYYNNLIALNGAVSHSGDEVTGQASDFDEMVWAVFAKLPSQVKMMLFVVAACGDSALRDAANATVHVVQEFHGHTVLRFPCEKSRADVDVIVMMEKDNEGKWWLYQVDEPAEHGEHFLDILEPTVGDIIRRRIDNAPKHQRVTFQMKKGTAVDLPKNALKRLNFSVMATIKAKVRKEIDLDISALFTDKDGNALGACWHEELELFGFQHSGDRDADEDMNVDLLQVPSKVHSVYIVVDLVAPNYKEVSFRDITYASCMANDQNCKTLASFTLESGKDDCDGLPGLVLCRLVRNSSKRWELEAVGSFVPGPSWKEAVPTVQKLHYPKKANPQKAAALEAPEEPKHSKRKSRVEFRGGLPPAAHEGAVMAPIPDVAEGCEEGENQVMQTFSMNANDSDPSVMMSFSMEGGEECARRAGRKAKKEANDPAKSQQQAAFSGEFDGIVELAPEAGEAEAEPSSWQDGPLCQFFCATQKTEPSDEVG
>Sym_C1049066_rbh_TGME49_295420
XGKQRYDIGAMAPKLKKQPSSASRTASDVAPSGEEGVASETLSNISGAASSNNEKKKVKKSTPSTNKGDKLEFLQDSGFKGKPIAMTGRRYGVAITWDPVDFAKPVDLDLQAIIIDKRGYIVDAVYYNNLIALNGAVSHSGDEVTGQASDFDEMVWAVFAKLPSQVKMMLFVVAACGDSALRDAANATVHVVQEFHGHTVLRFPCEKSRADVDVIVMMEKDNEGKWWLYQVDEPAEHGEHFLDILEPTVGDIIRRRIDNAPKHQRVTFQMKKGTAVDLPKNALKRLNFSVMATIKAKVRKEIDLDISALFTDKDGNALGACWHEELELFGFQHSGDRDADEDMNVDLLQVPSKVHSVYIVVDLVAPNYKEVSFRDITYASCMANDQNCKTLASFTLESGKDDCDGLPGLVLCRLVRNSSKRWELEAVGSFVPGPSWKEAVPTVQKLHYPKKANPQKAAALEAPEEPKHSKRKSRVEFRGGLPPAAHEGAVMAPIPDVAEGCEEGENQVMQTFSMNANDSDPSVMMSFSMEGGEECTRRAGRKAKKEANDPAKSQQQAAFSGEFDGIVELAPEAGEAEAEPSSWQDGPLCQFFCATQKTEPSA
>Sym_D1a025249_none_TGME49_295420
XGGDGERWGFQALGSFCKGQTWKDSVPDIQALARKTARQLQMRSGTMSFAQESSSEPAVVATPMKSEDSPKSGACDVM
>Sym_Mf125fA3015740_rbh_TGME49_295420
XLAEDTDLVKGRYGFGVSWVSRGVQVDIDLQCVVVDTNGVIIDCAYYNNLKAVKAITHSGDETVGKVDGMQELIWVNMRKMPPNVAVLVFVIAAYSGGSLKDVTDGKLHILEEKESKEIAQFEMEKSAGCVDVVATVWRSPTGWKLRIIDEPAQQGQHFMDILPLLADTIRLFIPDAPKRQKVAFAMEKGSVLDLPSNLGTITVGLGWDTTEGEVDLDVSAXLDVSAVLLDTNGNDLEAVFFGRLESEEHGIQHSGDNLTGEGEGDDEQITVNLDSIGAKVQQVFFVVNIYSQRTTFRQVANPYCRIVDNAMATELCRYQLRDAGSENGLIIAKIARESGGRWGFHALGMPCRGRTYKDSLPKVREMSTVKTRSLMLRTQTTRDIGDAIPEEATRATASGSVRAVPPPPPADRLAGKTAPIDDQNCCALQ
>Sym_XWS2016003743_rbh_TGME49_295420
MAVFSPPPYDSHSLGSSQHPPMIEVDSQTSLSFCLDWECTLHQTVDIDIQAVVVDFEGKIMDAAYYNNLKAAGRSITHSGDDKDGKINGSSNVDEKVTVHLSLLTKSHPRVCGVFIVVACYSGGTFSDIVRGELNVNNDLLQQNLTKFDLLSSESSTNRLVCVCVCVCICINIYICMYIYTHIYMYIHYIYYL
>Sym_XWS2016003746_rbh_TGME49_295420
MAVFSPPPYDSHSLGSSQHPPMIEVDSQTSLSFCLDWECTLHQTVDIDIQAVVVDFEGKIMDAAYYNNLKAAGRSITHSGDDKDGKINGSSNVDEKVTVHLSLLTKSHPRVCGVFIVVACYSGGTFSDIVRGELNVNNDLLQQNLTKFDLLSSESSTNRLVCVLYKKDGGSVWCVKGLNKNMRGNHFIDGLDEINNAISYIFPHTHKRTHNQPHFNMAKGHVMDFGSELSSVVCGLGWDTTSGDIDLDVSCVMFDMNGAFLESIFFGNLQSCGPHSPPGSVVHSGDNLTGEGE
>Sym_XWS2016070366_rbh_TGME49_295420
IILFFNVSQIFVRPNTKMSVPPPYDETAAADIHANQDVPLDPNTSISCGLSWEYGDDAIDIDVQGVVVSSSGAVVDSCYYNNLKAVGRGLTHSGDETDGRTTGIDEKITIHLSKLEETDVHMIIVVVCCYYGGSFQDIKNVRMKLLDELHHTTLANLSLTTREASTSCIVGIVYRTGVRGWSIRAIDQHVIGPRHFIDMIEAFTPHIQTFIPHAPLEQRVHFDMSKGSVADFRATDDTIYCGLGWDSKGPAVDVDVSCVLLGHNAHHLETVFFGNLMSQTDACGKGAVIHSGDNRTGNVKGDDEVIVLTLSSLGEGVQQLFFVINVYTNGRTFDDVKRPYCRVIDSNNTELAKYCLEEASGQTSLIIAKVSRD
>Sym_XWS2016094188_rbh_TGME49_295420
MSAPPPYDNTGAGQLTLQQDVPLDPSSSISCALSWDFTGRAIDVDVQAVIVDTYGTIVDAAYYNNLKACGKAITHSGDELDGKTPDVDEKVTLHLNKLTNNKDIQIVIIVVACFSGGTFSDITKGLFRVLDEKSHTALSSFVLSSKGSATGAILSVIHRTRDGWSLRMLDVTSNGKHFMDMLSSIGNIIKIFIPNASNTQKVNFKMIKGGVMGLASSQGRIKCGLGWDTSYGKVDLDVSCVIFGYDSEPLETVFFGNLKSNRDHSAEGAVIHSGDNLTGEGAGDDEVITLDLQSLGPSVWQVFFIINIYTGGVTFQKVANPYCRVSSCVSMPEDELCMFKLSEAGNTSALIISRMVRDQRSQRWDFHALGVPARGTMWRDSVPDMQRLLNVNTNTLMQRMDTAVPQPQPINVVIVQGGGGDMPPYQPPPPNLTHPNPTNHNNRINNNHLINNNNRYTTNKHNKLRCTHHHQINIDSHTHTHTHTHTHRVMMEGRKRLLVVLF
>Sym_XWS2016094189_rbh_TGME49_295420
MSAPPPYDNTGAGQLTLQQDVPLDPSSSISCALSWDFTGRAIDVDVQAVIVDTYGTIVDAAYYNNLKACGKAITHSGDELDGKTPDVDEKVTLHLNKLTNNKDIQIVIIVVACFSGGTFSDITKGLFRVLDEKSHTALSSFVLSSKGSATGAILSVIHRTRDGWSLRMLDVTSNGKHFMDMLSSIGNIIKIFIPNASNTQKVNFKMIKGGVMGLASSQGRIKCGLGWDTSYGKVDLDVSCVIFGYDSEPLETVFFGNLKSNRDHSAEGAVIHSGDNLTGEGAGDDEVITLDLQSLGPSVWQVFFIINIYTGGVTFQKVANPYCRVSSCVSMPEDELCMFKLSEAGNTSALIISRMVRDQRSQRWDFHALGVPARGTMWRDSVPDMQRLLNVNTNTLMQRMDTAVPQPQPINVVIVQGGGGDMPPYQPPPPNLTHPNPTNHNNRINNNHLINNNNRYTTNKHNKLRCTHHHQINIDSHTHTHTHTHTQGNDGGKEKTPCCSL
>TogJolCCCM725014692_rbh_TGME49_295420
IVDAIYYNNDSALEKALVHTGDTVDGEAGGYDEMVWVFLEKLPKHIQLIIFVVAAYSGGHFKAAQKPMVNIIEGSQWHSVKQVALNQSGGDAQCFGVIKRFRDDSFGFIETTDVAEDGRHFMDILEPCIGDIIRQHIPKAPAQQVVSFPMQKGSMCDLPQAKVQRLWHVAIGWDLAQEESEDIDLDLSAICFAADGRQISAVYFDNPKDCGLAHGGDNVTGKGAGDDEAIIVDLLEVPDAVVQVIFVANIYTKAVTFDMLINAYCRVMDPSGKDLFRYSLSEKGQAGDKQGLIISRLYRNRFGRWAFQALGHVCGGRTWMDPVCISMLKKLSMKTPTDFQQIDHQAGVNVVTASVGLMKTQFAIRKGSCVDLGEHGQSQNISVQVGWDLTRGARSSVDLDVSTVFFDNQGCRMGAVFFDQKEXGFGFKHWGDTYFKKKSNGTEEAASGVGDEVISVNLEAVPDEVEHCFFVVTVYTKGITFNVVKNFYCKVVEDSGKEILRYAMKEGVDRTGLILARLFRTADKNWGFEANGRFCDGRTWMDPGCSLEXELRRCSKVALEEFNAYEESAPACPPSNRRDK
>TogJolCCCM725016144_rbh_TGME49_295420
XPPQGPASQMAASAPPLSELGQAGQGPAKKVLRRMDTAGLPDDFDLPKGRYGFGVSWDAPPGLPRIDVDLQCVVVDNAGSIIDCAYYNNMKAVRAITHSGDESTGEASGIDELVWVNINKLPANVAVLVFVVACYSGGYLKDVHNGILHVLEENKNKVIATFDMERSAASVDVVAAMFRGPDHWRLRIIDEPAQQGQHFMDILPLIGEVVRVFIPSAPKKQKVAFAMEKGAILDLPQALTGITVGLGWDTDAGEVDLDVSAVLLDSRGAAIDTVFFGRLECEQHCIVHTGDNLTGEGDGDDEQIVLQDLGRIGPVVHQVVFVINVYSAQKSFRNVANPYCRVVDNAGGNELCRYELRDAGMENGLIVSKISREAGGRWGFHALGLPCRGRTWKDSLPAIQRVCLQDTRSLMARGGTVDFTHSMSDRPTVMATSTDRDLRPAPVARPMAQATGDEX
>TogJolCCCM725026900_rbh_TGME49_295420
XLIARVLWDAVANVDVDLQAVIVDTQGRIVDAAYYNNMKACGGKAVVHCGDNVSQGSEEVRITLAQVPANIQMILLIACCFTGGTLKQASSVLSIEQTSVTSVASVATVTRPHKQILSEAPVAVEACGLLASVLVRQGGSLWELRGLSEPLHQTRHFMDCLDVLNRIIVAEIPSARRRQKVAFAMEKGDVLDFGASLTSVVLGLGWDTDRGAIDLDASAVLLGEAGEVLESIFFGNLRSSGAHSQPGALVHSGDNLTGEGQGDDEQIAVQLEALGPAVMTSSSASTSTGEGRPKTFQQVANAYCRVIEDKQGEGGEGGEGGKGEGAEELCRYTLSEAGDRSGLLIAALRRGRGGRFGFHALGVPSSGTMYKDSIQDMQRLAHVHTRELQTDSKGSKDSKADSKALSSQPVLGSLPPGVPSAGTQVAGGASAVRQEDTHSQNQAAEYSEAAGRLDGWT
>TogJolCCCM725027669_rbh_TGME49_295420
XPPQGPASQMAASAPPLSELGQAGQGPAKKVLRRMDTAGLPDDFDLPKGRYGFGVSWDAPPGLPRIDVDLQCVVVDNAGSIIDCAYYNNMKAVRAITHSGDESTGEASGIDELVWVNINKLPANVAVLVFVVACYSGGYLKDVHNGILHVLEENKNKVIATFDMERSAASVDVVAAMFRGPDXLNWRLRIIDEPAQQGQHFMDILPLIGEVVRVFIPSAPKKQKVAFAMEKGAILDLPQALTGITVGLGWDTDAGEVDLDVSAVLLDSRGAAIDTVFFGRLECEQHCIVHTGDNLTGEGDGDDEQIVLQDLGRIGPVVHQVVFVINVYSAQKSFRNVANPYCRVVDNAGGNELCRYELRDAGMENGLIVSKISREAGGRWGFHALGLPCRGRTWKDSLPAIQRVCLQDTRSLMARGGTVDFTHSMSDRPTVMATSTDRDLRPAPVARPMAQATGDEX
>TogJolCCCM725030418_rbh_TGME49_295420
XLIARVLWDAVANVDVDLQAVIVDTQGRIVDAAYYNNMKACGGKAVVHCGDNVSQGSEEVRITLAQVPANIQMILLIACCFTGGTLKQASSVLSIEQTSVTSVASVATVTRPHKQILSEAPVAVEACGLLASVLVRQGGSLWELRGLSEPLHQTRHFMDCLDVLNRIIVAEIPSARRRQKVAFAMEKGDVLDFGASLTSVVLGLGWDTDRGAIDLDASAVLLGEAGEVLESIFFGNLRSSGAHSQPGALVHSGDNLTGEGQGDDEQIAVQLEALGPAVHDIFFCIHIYSKGGEGRPKTFQQVANAYCRVIEDKQGEGGEGGEGGKGEGAEELCRYTLSEAGDRSGLLIAALRRGRGGRFGFHALGVPSSGTMYKDSIQDMQRLAHVHTRELQTDSKGSKDSKADSKALSSQPVLGSLPPGVPSAGTQVAGGASAVRQEDTHSQNQAAEYSEAAGRLDGWT
>TogJolCCCM725039915_rbh_TGME49_295420
MAKVDAPVRARNRKATLGRSAIFQLSKSKYGVALSWDNKKVRVDLDLQAVVVDRAGTIVDAIYYNNDSALEKALVHTGDTVDGEAGGYDEMVWVFLEKLPKHIQLIIFVVAAYSGGHFKAAQKPMVNIIEGSQWHSVKQVALNQSGGDAQCFGVIKRFRDDSFGFIETTDVAEDGRHFMDILEPCIGDIIRQHIPKAPAQQVVSFPMQKGSMCDLPQAKVQRLWHVAIGWDLAQEESEDIDLDLSAICFAADGRQISAVYFDNPKDCGLAHGGDNVTGKGAGDDEAIIVDLLEVPDAVVQVIFVANIYTKAVTFDMLINAYCRVMDPSGKDLFRYSLSEKGQAGDKQGLIISRLYRNRFGRWAFQALGHVCGGRTWMDPVCISMLKKLSMKTPTDFQQIDHQAGVNVVTASVGLMKTQFAIRKGSCVDLGEHGQSQNISVQVGWDLTRGARSSVDLDVSTVFFDNQGCRMGAVFFDQKEAFGFKHWGDTYFKKKSNGTEEAASGVGDEVISVNLEAVPDEVEHCFFVVTVYTKGITFNVVKNFYCKVVEDSGKEILRYAMKEGVDRTGLILARLFRTADKNWGFEANGRFCDGRTWMDPGCSLEMTSCIFASELRRCSKVALEEFNAYEESAPACPPSNRRDXDDQKIRGVVGX
>VitBraCCMP3155006504_rbh_TGME49_295420
MSAPPPYDDSSAQRLETNKDFAIDPSRSHSFALSWDFGAHAPVDLDVQALVVDFAGSIVDAAYYNNLKACGRAVTHSGDETEGKVPGIDEKVAIHFGRLPPNVQMVVVCVCCYTGGSFNDVQGGLLQVLDEVSHTSVAKYPLGSNKGNATAIILSALHCNASQQSQPPSARSWLIRPIDAPAQGRHFMDVLPAINGVIRQMIPHAPSVQRVNFQMSKGSVVDFSSALPKITCGLGWDTSFGTVDLDCSAVIFDTHANFLEAVFFGNLKSSAPHSEAGAISHSGDNLTGKGEGDDERVVINLNALGPTVAQVFFCINIYTNGVTFAQVANPYCRAEDGTQELARYQLAEGANARALIISKVARDGHTGRWGFHALGVTSNGAMYKDCMGDMQRLFNTSTATLAEASPMQVTAVQVTTTTGGGPVAPTSYAQPVVQAQQQPPDAAKPKCCIIL
>VitBraCCMP3155016429_rbh_TGME49_295420
MASPPAYSSDEMALHGRRLTRSEDFPVATEVKRLAFCLSWEFLAGVKEVDMDIQCVVVNSAGHICDACYYNNMKALGRAITHSGDSLDGKDPDVDEKITVHLDRLGQDVSLLVFVVCCFSGGTFANVLQGMFRVVDEATYSATGTKPTLAQYKLSDKGNHTADILCVMHRHNAAGQWKVRTIDQVLQGAHFMDILNPIQETIRIFIPTAPKRQKLAFSMRKGNVFDFASSQSAVICALGWDTTMGEVDLDASCVLLDKNGQMIESVFFGNLESKRHGIIHSGDNLTGEGEGDDEQITCYLDRVGPEVACLYFCINIYSPNRTFRQVANPYARVVDPNTGDEYCRYQLSDAGMSSGLIIARLQRDKTNRWGFHALGVPANGRLYKDCLPEMQRLLSVETRNLYQRGHTMELHQQNPGIVAMPTQLGGGGAGSVVMVTHMPGGQAGLATAPPPPAQAPGPDKQNKCCVIQ
>AleMonCCMP3105104130_none_TGME49_295420
AAETVGLQELLRGLGVRADAKAQAALAKAGIRSRPELTRLGDKAWLDAEAALRKAGVAAEDRARIDQARQLEMLVPLGSAQVPVVLLQVGQALQTPSSMHRLFVAVGRRAGSGPSVGVQCIAFSGGSEMGRVPTEQRQCHNQNSSILHTGEQLAADATRTAAGLHDLERVYIWLPRVPSEAADCLVFIASLPGDAGGNPSWEGAYARLVNADTNQELCRLSLDAGGSEGRALVAGKLYPRRAPGRTSGPWQFLALGMPLEGDAASELQRTRCCCPPPSATAGQQRRKSDGGAPRVEVRDQLPVHVVMAADMAEATEDGMTASTRLFAFGADITRDMVLDPRFERSVDFSVLKPITEPVVGAENLLPLDLVPIVYSWIVGLDLGSSAWAAGEAVGHRGAGAVEGVSGAAGAVGGALGDSSGGAAEAVGAATGGAAGVARQPVALASTMLEAVAPAAGSVVEATSIASNATLEAMAAAASNAAEAAGGAGNAALEAGAAVASNAAEVAGGAGGTAW
>AleMonCCMP3105131146_none_TGME49_295420
XGVRADAKAQAALAKAGIRSRPELTRLGDKAWLDAEAALRKAGVAAEDRARIDQARQLEMLVPLGSAQVPVVLLQVGQALQTPSSMHRLFVAVGRRAGSDAFSGGSEMGRVPTEQRQCHNQNSSILHTGEQLAADATRTAAGLHDLERVYIWLPRVPSEAADCLVFIASLPGDAGGNPSWEGAYARLVNADTNQELCRLSLDAGGSEGRALVAGKLYPRRAPGRTSGPXQFLALGMPLEGDAASELQRTRCCCPPPSATAGQQRRKSDGGAPRVEVRDQLPVHVVMAADMAEATEDGMTASTRLFAFGADITRDMVLDPRFERSVDFSVLKPITEPVVGAENLLPLDLVPIVYSWIVGLDLGSSAWAAGEAVGHRGAGAVEGVSGAAGAVGGALGDSSGGAAEAVGAATGGAAGVARQPVALASTMLEAVAPAAGSVVEATSIASNATLEAMAAAASNAAEAAGGAGNAALEAGAAVASNAAEVAGGAGGTAW
>AleMonCCMP3105176395_none_TGME49_295420
KRGPPAAETVGLQELLRGLGVRADAKAQAALAKAGIRSRPELTRLGDKAWLDAEAALRKAGVAAEDRARIDQARQLEMLVPLGSAQVPVVLLQVGQALQTPSSMHRLFVAVGRRAGSGPSVGVQCIAFSGGSEMGRVPTEQRQCHNQNSSILHTGEQLAADATRTAAGLHDLERVYIWLPRVPSEAADCLVFIASLPGDAGGNPSWEGAYARLVNADTNQELCRLSLDAGGSEGRALVAGKLYPRRAPGRTSGPWQFLALGMPLEGDAASELQRTRCCCPPPSATAGQQRRKSDGGAPRVEVRDQLPVHVVMAADMAEATEDGMTASTRLFAFGADITRDMVLDPRFERSVDFSVLKPITEPVVGAENLLPLDLVPIVYSWIVGLDLGSSAWAAGEAVGHRGAGAVEGVSGAAGAVGGALGDSSGGAAEAVGAATGGAAGVARQPVALASTMLEAVAPAAGSVVEATSIASNATLEAMAAAASNAAEAAGGAGNAALEAGAAVASNAAEX
>AleMonCCMP3105292859_none_TGME49_295420
XGCGASAKRGPPAAETVGLQELLRGLGVRADAKAQAALAKAGIRSRPELTRLGDKAWLDAEAALRKAGVAAEDRARIDQARQLEMLVPLGSAQVPVVLLQVGQALQTPSSMHRLFVAVGRRAGSGPSVGVQCIAFSGGSEMGRVPTEQRQCHNQNSSILHTGEQLAADATRTAAGLHDLERVYIWLPRVPSEAADCLVFIASLPGDAGGNPSWEGAYARLVNADTNQELCRLSLDAGGSEGRALVAGKLYPRRAPGRTSGPWQFLALGMPLEGDAASELQRTRCCCPPPSATAGQQRRKSDGGAPRVEVRDQLPVHVVMAADMAEATEDGMTASTRLFAFGADITRDMVLDPRFERSVDFSVLKPITEPVVGAENLLPLDLVPIVYSWIVGLDLGSSAWAAGEAVGHRGAGAVEGVSGAAGAVGGALGDSSGGAAEAVGAATGGAAGVARQPVALASTMLEAVAPAAGSVVEATSIASNATLEAMAAAASNAAEAAGGAGNAALEAGAAVASNAAEVAGGAGGTA
>AleTarCCMP1771170829_none_TGME49_295420
ASARKSSPPGAEGLRELLKGLGVRDVAKAEAALSKRGVSSRHQLTHLDDAAWPEADMALQKAGLAAGDRGRIDMARRLEMQVPLGNGRVPVVVLHAGQALQMPSDLQRVFLAVGPGPGLGVSCAAFAGGADAGSVPSEQAENHNWNSSILHTGAQLHGDASRAAAGLHDLERVYVWLSRVPKEQADCLVFIARIDASNDGNASMDGAYARLVNADTNQELCRLSLAGLGPTAAAVVGKLYRRRAAPSRASGPWQFLALAMPLPEGGELGRELRRTACCFPPRARGQEEAGEQQRGRRAEDYPSGILIDDQLPLAVILYSDLAGATQDGVSAATRLFTAGSDVTRDMLMSESFEKGVDFSALKPAAEPVIGHADLLPQDAASTVYAWAGDALDAGGGAAMALGEAVGYAGGAAVEGLGAAVEGLGAAEGAAKAAAVVGEAAGXAGGGVAEVATKAVGAVGEAAGAAGSGVAEGLGAVAGAVGEAGGGLGEAAGAAVSGVAQVAEVGGGAVGAAAEAAGGLGNAVATVASAAGGLAGGALEVAGGALEVAGVVGAVAGGALEVAGSVAGXVRLRPPPEAVLGGAEGGGGGGGGG
>AmpMasCS259012661_none_TGME49_295420
MVGLDKAIFLGRDEVCEIKLSWWSPEGEKVDLDLAANLYDGTGGLLGIVDGRLDADAKNVSEQWETCGIRHFGDTKASQHGEEVLSIDLTAASHSLVASIMAVVRVRTPERFLAHLETATLTLRQSKKDIECIRLRDAASTQVALSLVLAKSEKEEAWTAVYSGGSQGFMAIPSAKVELPEECVHKVLEFTRWKQQESIIQQHELGGDLKVAQQLLEKLVNEVVEKGGDENYSMHLLSMGERLSSKLSTGTGASHSASSSSSPAVAVGAPPARGGGGAATSSTATSSASPPDKTVTRAAEVQPKPKAKAASAASSQRSVFEPPPRSLTGMLPFRPRAGPTKGGLKISWQGDDEPPWGVDIGGRPCAALENGVYVVPKGSEGPQPVTIVTEEGKRHLCTDTFSYWKPGEFVSVKPARVPLTGGRQVTITTSDLGAPIVEVVFDSMAGVVSEGASSSTAVVTVPAVDSEGYARVEVRAENGNVATSDSEAFFLYEPETFGVCGDRIELQEERRKATRRTGTITGGVCIGAYPLRRCPEGRYFEVCIREMNESRSTKTGAFGMMLKPPEDIVVREGQLRGSIEEARQLPRVWLLGYDNRGLLFINDGNEVKMPSATWRPVRDIKEEGTKIGVLWTEGPEPELVIYQDGQEKVRSELGGLLPKPDDALYAVVDVQGCIKGIELLEGASPPQPAEAGAEDX
>CerFusPA161109044067_none_TGME49_295420
XVTGQTLLHTLVSRGASEAALQHAVSVGCERMIANAAGDIPGDVVMKKGRYSQCLGSTVPLRHTKQSYRDRQSWRQSYRGRQSQESARQSSTLSPGLERRVVQEPTMEAAVSSSAGYQMQSRGKRKSGLKLLTNETSSVPKARLDLDLDLQQEEELDAERLEETIKKAYGGRAKVSIDEVADKDEESRQKSKRSEGKRWQNVKCRVMFDDVEEAKTWQQRGSASREVQSSISAALKLNSGAVEFDGETKVDEVDAIMLKLDSDSSHILCGACLLYNGQGECEKIVHYSDRYFARGAVSHSGDTQVDGKSVHAISIVQSKIPDEVKQMYFTLCSCGPEDLSGFKDPSIMLFDTNQPDANLLEYSINQAAKSLSCVMARMLRHPSWSPGDRAVIARLLRSVKFPLLCIDLVMAMAAESTWVVQALGTEEWNLTTKICCHYEACTALIERHIQSSNISGKAL
>CryCohSeligo042676_none_TGME49_295420
XGVCIASSDDTVLQETSHRGLVVDLGLDTSRLLMFALTIDSDKGLAALKALSVLVLDEDCQKSKARFRVTVEHKPGRSRVLMWMLRHPGGAQNWELTQGNEPGFDAGHILEGKACWAQLLQDLIPEAPKVDHDLLRLDLVPTGVVSLPRSSDFSTVLVTIAWGRQGLRMPGRGINLAALLFDDNHQQVSVAAISQHRECHKPGAEGMVEAGKEGNESLFTQTFTLNLAGIGKKAQQIVLMMTLMGEGTLEGLGAMKCELKTEKGMVASFEMESMPNEPGVVVGRLLRTEVKTPSPKALVSNTSSVMSNTQSMSMSSTVSVTKDGGGGGGSSYSSNGAAGAAGTGETPSAASSPRATTPVRSPRSPRTSKNGGPGSERPKRKAKIAATPAPTLPLPPQPPAFPWTFQTLGVGMAGRHWSDESSTKAIRNILELSIRDVQMPAPLGDASTKGEMTVDFASGDMPKFDSEGPVVEPMAHVPAASKPFLLLASAAVSFELLRTKREGKSGAAAKFARRTLSRANVGGSFLLEGGTESKRLLKRNTLEDIGPPSPTGATVGTTSNPPTXLPMQVFS
>CryCohSeligo079518_none_TGME49_295420
XLKALSVLVLDEDCQKSKARFRVTVEHKPXSLEGRVLMWMLRHPGGAQNWELTQGNEPGFDAGHILEGKACWAQLLQDLIPEAPKVDHDLLRLDLVPTGVVSLPRSSDFSTVLVTIAWGRQGLRMPGRGINLAALLFDDNHQQVSVAAISQHRECHKPGAEGMVEAGKEGNESLFTQTFTLNLAGIGKKAQQIVLMMTLMGEGTLEGLGAMKCELKTEKGMVASFEMESMPNEPGVVVGRLLRTEVKTPSPKALVSNTSSVMSNTQSMSMSSTVSVTKDGGGGGGSSYSSNGAAGAAGTGETPSAASSPRATTPVRSPRSPRTSKNGGPGSERPKRKAKIAATPAPTLPLPPQPPAFPWTFQTLGVGMAGRHWSDESSTKAIRNILELSIRDVQMPAPLGDASTKGEMTVDFASGDMPKFDSEGPVVEPMAHVPAASKPFLLLASAAVSFELLRTKREGKSGAAAKFARRTLSRANVGGSFLLEGGTESKRLLKRNTLEDIGPPSPTGATVGTTSNPPTLRVAAPSAVLPFSWMLLAASWSAAATLTLA
>CryCohSeligo121441_none_TGME49_295420
XLKALSVLVLDEDCQKSKARFRVTVEHKPXSLEGRVLMWMLRHPGGAQNWELTQGNEPGFDAGHILEGKACWAQLLQDLIPEAPKVDHDLLRLDLVPTGVVSLPRSSDFSTVLVTIAWGRQGLRMPGRGINLAALLFDDNHQQVSVAAISQHRECHKPGAEGMVEAGKEGNESLFTQTFTLNLAGIGKKAQQIVLMMTLMGEGTLEGLGAMKCELKTEKGMVASFEMESMPNEPGVVVGRLLRTEVKTPSPKALVSNTSSVMSNTQSMSMSSTVSVTKDGGGGGGSSYSSNGAAGAAGTGETPSAASSPRATTPVRSPRSPRTSKNGGPGSERPKRKAKIAATPAPTLPLPPQPPAFPWTFQTLGVGMAGRHWSDESSTKAIRNILELSIRDVQMPAPLGDASTKGEMTVDFASGDMPKFDSEGPVVEPMAHVPAASKPFLLLASAAVSFELLRTKREGKSGAAAKFARRTLSRANVGGSFLLEGGTESKRLLKRNTLEDIGPPSPTGATVGTTSNPPTLRVAAPSAGAAAASSGAA
>CryCohSeligo122666_none_TGME49_295420
XLKALSVLVLDEDCQKSKARFRVTVEHKPGRSRVLMWMLRHPGGAQNWELTQGNEPGFDAGHILEGKACWAQLLQDLIPEAPKVDHDLLRLDLVPTGVVSLPRSSDFSTVLVTIAWGRQGLRMPGRGINLAALLFDDNHQQVSVAAISQHRECHKPGAEGMVEAGKEGNESLFTQTFTLNLAGIGKKAQQIVLMMTLMGEGTLEGLGAMKCELKTEKGMVASFEMESMPNEPGVVVGRLLRTEVKTPSPKALVSNTSSVMSNTQSMSMSSTVSVTKDGGGGGGSSYSSNGAAGAAGTGETPSAASSPRATTPVRSPRSPRTSKNGGPGSERPKRKAKIAATPAPTLPLPPQPPAFPWTFQTLGVGMAGRHWSDESSTKAIRNILELSIRDVQMPAPLGDASTKGEMTVDFASGDMPKFDSEGPVVEPMAHVPAASKPFLLLASAAVSFELLRTKREGKSGAAAKFARRTLSRANVGGSFLLEGGTESKRLLKRNTLEDIGPPSPTGATVGTTSNPPTLRVAAPSAGAAAASSGAA
>DinSpeMGD047621_none_TGME49_295420
ATKDGHIERVQVPDDQRSRDDISTPEDISSCCALEKHAATFTLELSSVAPSVVALFMVGAVTSKEHTLRQAGTCSAHIYVQTGLGTVSPLGNFTKLNNLDGNALALVSVFRRDRWVLWPVVNHQWWVQAVGKAYHTIPVSWHEPDPHASLEKMVPHWLQELSVQKTDMVQPVLGERESVSLCKAKEEIVQRDFIIEKQQSRREEGINWENENWY*
>DurBalCSIROCS38122985_rbh_TGME49_295420
XMGSELLRYGLSRRSQMDRGFLAGRIYKREYGCRGSHGNNNGASTGSTCRWFFQALNQPCTGDTWEASVEEAQRX
>KarMicCCMP2283007835_none_TGME49_295420
AVPCEDNGTSLVDVDGTTALGNNLLGTLRKLLEPEDDLHRMSQCVISDERKRRRMAPTTVSNGNLESGFAVYVRGLHTGSDIAEALVERGHLGGDLWQIDGSTFMIEPPDRRKPRAVSRPSSASRPGKPLVRRRPADEVVALASTLSQQLVANTIESPFWEAGPARTRRICDYVREVRARVLRRVSVELGWVYPRGLMDSLDCACLIFDEDHLVEILDHRGLQGSKYTATNSNFANAQRSSDAIGGALRYIGDVMDDEHRTGKQVIDVRLDLMPKRITDLVFVLSAYNSRDLSKFADLKASIVDADGSTNLASATLPQAPGGEAFIMCSLYRLSDGLWRANSFLSPSKGTARDYRPIINRLFELGSXVEPLFKGMQTELGLTHNIKSCGITIGQENVMTVPYVIELFANSRNGPGFVRQIAAASFHSDVLITALRNSPGGERFSESHLKVHTPSTKDYTEARLDLRWNYPFAKRQAAPGSVRSPSPGRSPSPLQNELSISSLEGSPEGSSTPCIANFLDVTCILFEGQALREVIDYRGPHGVRIVHNGVLDYGGVWVGKMNIGDASGGAVRHTNLEMNNASRVGTQSMNLRLDNLPRSATDLFFCLSAPSNHDIMRYSDVQMVMSDDANPGHEVCSVKWKKPSIDMSEKALINSGEKKPQEAMVLCCLSRLRDGEPGWSLHSFGSLTMGNANDYRPMIHCLRAIQAQRFPDRPPPWPHQIHLSPTVLHERQKQDKQALMLPRLPDALVIDRHSTTGDESICDGEDPELEEQASPSPDNSNSADYPGLDPDRERRPSLNANSKKSITRGSLSKIAGKFTVNLKRRFGSSSSMLSLGSM
>KarMicCCMP2283028942_none_TGME49_295420
XLPENELRPLKKLLTELQKREHDDIIHELTLARNARSIRALDYLARRIYRVAHXVEIGPNWLAEAEDIAEEEAEHARIKLESDVVDIRNRRECAPYEDKCPVSDDETKLPTGVVTGTLTLYFNPGGNVMAILPREIVEGKLAVPCEDNGTSLVDVDGTTALGNNLLGTLRKLLEPEDDLHRMSQCVISDERKRRRMAPTTVSNGNLESGFAVYVRGLHTGSDIAEALVERGHLGGDLWQIDGSTFMIEPPDRRKPRAVSRPSSASRPGKPLVRRRPADEVVALASTLSQQLVANTIESPFWEAGPARTRRICDYVREVRARVLRRVSVELGWVYPRGLMDSLDCACLIFDEDHLVEILDHRGLQGSKYTATNSNFANAQRSSDAIGGALRYIGDVMDDEHRTGKQVIDVRLDLMPKRITDLVFVLSAYNSRDLSKFADLKASIVDADGSTNLASATLPQAPGGEAFIMCSLYRLSDGLWRANSFLSPSKGTARDYRPIINRLFELGFPRNAGMRNQVEPLFKGMQTELGLTHNIKSCGITIGQENVMTVPYVIELFANSRNGPGFVRQIAAASFHSDVLITALRNSPGGERFSESHLKVHTPSTKDYTEARLDLRWNYPFAKRQAAPGSVRSPSPGRSPSPLQNELSISSLEGSPEGSSTPCIANFLDVTCILFEGQALREVIDYRGPHGVRIVHNGVLDYGGVWVGKMNIGDASGGAVRHTNLEMNNASRVGTQSMNLRLDNLPRSATDLFFCLSAPSNHDIMRYSDVQMVMSDDANPGHEVCSVKWKKPSIDMSEKALINSGEKKPQEAMVLCCLSRLRDGEPGWSLHSFGSLTMGNANDYRPMIHCLRAIQAQRFPDRPPPWPHQIHLSPTVLHERQKQDKQALMLPRLPDALVIDRHSTTGDESICDGEDPELEEQASPSPDNSNSADYPGLDPDRERRPSLNANSKKSITRGSLSKIAGKFTVNLKRRFGSSSSXAKPWQYVVELPNVGASTPVERVLVLSIAPAYTEALIQX
>KarMicCCMP2283065554_none_TGME49_295420
XRCTLQAFESRDSALHRLRSAIASRDCEELHCALKIACDAEVQEASLLEDAKELIHHLETLRTQVENAVRTKDLKGVYEAHCLASSDPSLPENELRPLKKLLTELQKREHDDIIHELTLARNARSIRALDYLARRIYRVAHCGVEIGPNWLAEAEDIAEEEAEHARIKLESDVVDIRNRRECAPYEDKCPVSDDETKLPTGVVTGTLTLYFNPGGNVMAILPREIVEGKLAVPCEDNGTSLVDVDGTTALGNNLLGTLRKLLEPEDDLHRMSQCVISDERKRSETNGSDNSLNGNLESGFAVYVRGLHTGSDIAEALVERGHLGGDLWQIDGSTFMIEPPDRRKPRAVSRPSSASRPGKPLVRRRPADEVVALASTLSQQLVANTIESPFWEAGPARTRRICDYVREVRARVLRRVSVELGWVYPRGLMDSLDCACLIFDEDHLVEILDHRGLQGSKYTATNSNFANAQRSSDAIGGALRYIGDVMDDEHRTGKQVIDVRLDLMPKRITDLVFVLSAYNSRDLSKFADLKASIVDADGSTNLASATLPQAPGGEAFIMCSLYRLSDGLWRANSFLSPSKGTARDYRPIINRLFELGFPRNAGMRNQVEPLFKGMQTELGLTHNIKSCGITIGQENVMTVPYVIELFANSRNGPGFVRQIAAASFHSDVLITALRNSPGGERFSESHLKVHTPSTKDYTEARLDLRWNYPFAKRQAAPGSVRSPSPGRSPSPLQNELSISSLEGSPEGSSTPCIANFLDVTCILFEGQALREVIDYRGPHGVRIVHNGVLDYGGVWVGKMNIGDASGGAVRHTNLEMNNASRVGTQSMNLRLDNLPRSATDLFFCLSAPSNHDIMRYSDVQMVMSDDANPGHEVCSVKWKKPSIDMSEKALINSGEKKPQEAMVLCCLSRLRDGEPGWSLHSFGSLTMGNANDYRPMIHCLRAIQAQRFPDRPPPWPHQIHLSPTVLHERQKQDKQALMLPRLPDALVIDRHSTTGDESICDGEDPELEEQASPSPDNSNSADYPGLDPDRERRPSLNANSKKSITRGSLSKIAGKFTVNLKRRFGSSSSXAKPWQYVVELPNVGASTPVERVLVLSIAPAYTEX
>KarMicCCMP2283106972_none_TGME49_295420
XEVAWIFCEKQSRCVNKSVLKKKSFEGKADPRSMVQSFPRGGGINFSGXXXXXDQVDSARCTLQAFESRDSALHRLRSAIASRDCEELHCALKIACDAEVQEASLLEDAKELIHHLETLRTQVENAVRTKDLKGVYEAHCLASSDPSLPENELRPLKKLLTELQKREHDDIIHELTLARNARSIRALDYLARRIYRVAHCGVEIGPNWLAEAEDIAEEEAEHARIKLESDVVDIRNRRECAPYEDKCPVSDDETKLPTGVVTGTLTLYFNPGGNVMAILPREIVEGKLAVPCEDNGTSLVDVDGTTALGNNLLGTLRKLLEPEDDLHRMSQCVISDERKRRRMAPTTVSNGNLESGFAVYVRGLHTGSDIAEALVERGHLGGDLWQIDGSTFMIEPPDRRKPRAVSRPSSASRPGKPLVRRRPADEVVALASTLSQQLVANTIESPFWEAGPARTRRICDYVREVRARVLRRVSVELGWVYPRGLMDSLDCACLIFDEDHLVEILDHRGLQGSKYTATNSNFANAQRSSDAIGGALRYIGDVMDDEHRTGKQVIDVRLDLMPKRITDLVFVLSAYNSRDLSKFADLKASIVDADGSTNLASATLPQAPGGEAFIMCSLYRLSDGLWRANSFLSPSKGTARDYRPIINRLFELGFPRNAGMRNQVEPLFKGMQTELGLTHNIKSCGITIGQENVMTVPYVIELFANSRNGPGFVRQIAAASFHSDVLITALRNSPGGERFSESHLKVHTPSTKDYTEARLDLRWNYPFAKRQAAPGSVRSPSPGRSPSPLQNELSISSLEGSPEGSSTPCIANFLDVTCILFEGQALREVIDYRGPHGVRIVHNGVLDYGGVWVGKMNIGDASGGAVRHTNLEMNNASRVGTQSMNLRLDNLPRSATDLFFCLSAPSNHDIMRYSDVQMVMSDDANPGHEVCSVKWKKPSIDMSEKALINSGEKKPQEAMVLCCLSRLRDGEPGWSLHSFGSLTMGNANDYRPMIHCLRAIQAQRFPDRPPPWPHQIHLSPTVLHERQKQDKQALMLPRLPDALVIDRHSTTGDESICDGEDPELEEQASPSPDNSNSADYPGLDPDRERRPSLNANSKKSITRGSLSKIAGKFTVNLKRRFGSSSSMLSLGSM
>KarSpeRossSea403955_none_TGME49_295420
LKSSNSFLLWALLSARSQDKSGEHCMPSILLVRVEGAAAIDAQTSTATNSNLAITLEGSVTKGVVSACNAALEALAKSELSLKAGLPPLRFQGGLWQFITSCNEIFHMTIMAECFMAPICGLDYRLENPSWEGTMNPKSTDVVGYSLVTGCSRVFVTDEDTESYFPGGGSPVGGRSATVELDPERSLDLASDTVFSLAGRDLLVFGVGWSPLRNKTYEMLMGNSQPPDLDIIIYLVNRWGEPLYKLSAKDRSALSTPMRIAEQLRSNHLRCFDSAVKISTDSVGGASAGDDERVSIFLPGLDMNICSILVTVSIAANARDFNYVKNVYVRLLDVDTHAAEIELCRFQIPNDGNPPDHKTAVLLRLDRVGGSPDLAAPVHPKDWQLSTLGGFCMTSDPARPEVLPGDIVSGLRYGDIEVPLNATAWSLGSWLQGGSFGFNIDRIQDAAQHCLPVTMSFSRLVENGKTYSVIFDESPTSQIRFSPQHLRGNILSASGMSTQVGIPMVESVLPKFRPRLIPGQLTPHLGNWISTPRPNRVVIHDVRAYIPASDRGGTSDAYCMMYYNELQGNSRSQVVEALPKIVAQSETLTKTKCPALVSWPGFSHELSIDSMNGIVPKCIIEVRDHDWNPLGFMKHFGQKGEIIARAADDCLLRHKVNLTEFCCREGKTTDEFAVIPDFVSEIMDQGANAGFTKDMVTLMYKVTLLFPEAAQPVGTSGDAGYPRKMCPSTRTLLLL
>LepChlNIES1868197929_none_TGME49_295420
MQIKSRVVGGPCSLFPNIGDVLAVASTRLYSGQVCVVRYRLLGASNFWHPEHTVLKNEREACPWPVKQATLGCTPFIGLVPAGQTSSAAIKVEPSYRVELPRDRDSSLPLLYGYVELIAPSLERKSRTQCGASVAEDFELRLFCSTKHRVIGCIGEPVMVTVLRKVLPPPLEALQVRCEGRVATLRWGRLDVGTDAQRGVIEAVRLNMRSEKTDRCFILDPECTEYELPNLMPDTEYEFRVRLENRTGPGREVAVNCRTNACCSSPGMISVHAISTAHVELRWMAPKVIGNETTKDRYQQHRDSILRYDATLRVEEDADKGKEMGWDDGIDFGHVTASASISTNTRTCTWPAGQWKEDQHGNVTVKLASLRPDTRYELDGLCAVNSMGPGVATKALVFWTIPQMPEIASVRVKHGLVLIALLQTGGINVKEYSVSVVLASKHAEKETHTLPFSNLSTKHDGQSVYPELALRFEKMPAAAESSQMHIFVVKARNDGGWSECSKATQSVAVARQQGAEKAQEKLVKAIDMRRIDHLSQILHDVRDIELPDESRRGEGRALLALLQARKNELTQAMDARDPTPLRRALDRAREVELPDLGSAVGLLKMLEARMLALDMAKGIEQLQVALKAAKEAGLPDELLQPAMERLAAREAAEAQGLRVAMQGKRVPDLIKALDAAAGMNLPSEESARKLLSQLNKSESLLHAGLKTKRIVDLKKALKHARESGLNEVDLISDCESLFAALKREQEIAHSHLQICFGERHPTHLKAALYAAREAQVEEADLSESDKLLAELECLVQQNLDAIGMEQRRNAIVAARAAQMPEELLVAAEEQLRRLRFLHEALDRGCVEQLRRTLFKAESAGVKEVELAEAKLVYTEWAAADSEIEMAKTCCQTERLGQAIASAKNIGIADDQLEAEERQHVAMKRRDIAEHDLREAVRVREFEILEKAIDKACEEEVDDIDLLARARGLLERLYALRRQMAAALERGELLTIFNTLEAVSETPALPEREVEPLRNALSDLQGAEFEYLCKEFRNRTDNVEWRGLDALLHRRERATLGGVTLGETLPQRGRAMAKQIQEAEQHEFESQLQCERTFRDYPHWKDDVPKGADRVPLPLASVIGEIELLFEPSGIQVSILPREIVEFTIIVRMGETSQEVDGASPFEVGNRTAEQLIRGLRRLLPPEDDVLQLENLSVTDGEGVVLDHDSMHLVADGRLDINMTIYVRAPHRGRDITEAIVARGDLGHDLWCEDQDVKHEHGDIQSLAADLSSFVSQTITERVSAALSAPQQEQPKCLANYVRNVRSRILRRVTLDLSWYYPKGLLDTLDATCLAFDKESLLEVIDYRGYHGAKYGRTPSGVHKTLSNGIDNTGGAIKYGGDALDNKRRRGKQIMQIRLDQIPSMITDLVFVLSACNSRDLSKFAEMTVTLYDTDTSAVLGTFQAQSVQSADAVIMCNIFRLEDGLWRVNSFGASCKGTSRDYRPIFTKLNELGFPRNVYMRQQVPPLLESIQRNFRVEPAVKATSITISSAHALTLSYAVELFGNVAQKGHNLANQVSKVSFHRELVKSLRSANISEVDAQGTKVGDQRFAEQHLVVSQASAKTLYHLEVQLCFGYPADKLYHDFQLDGTCACFEEKGLREVVDYRGPHGIRIVHNGVLDYSGIWIGKLGVSDATGGSVVHVGENMDDAARKGRHSLHVHFDMLPKSASDLFFMLSSPFGHDIATYKDVSVRVIDFENPGHEITRSTTTPPSESKAVVMCCMSLDPKSKEGSWFLETYGSKTKGNCIDYRPMLLNLRAIQEKRYQQMAQWPFKLLDMKGQEFGKLVGQDPSGKGVRVEARLADVVGREYRLPKVQDRQSTKASVQSAEVTRTYMRSATMDAVSASNESSKIEASRGAVRKISVFSNGSRRVSKEISIKECEELVLQDETRSNRSSRRSSKQLSEPGELGDDIAQRAKQRKWSKISKGSSFFSGEHTMLEVLTEGSQSLVQVVRKASRAVTWDSQAKKSNHSNEQEVSEDLSSEVSRPRSRCSSWTDQGHTVASLHSIVTTNATSSDNLSASSSPANKDSSKGGGLRGSLLAAISGRGAKSRGVGSRQSSSSDAAELQQSPSTGQPTTPSTSMFGGGRRSLMPTMISSMRSFDSSRSDAPWGL*
>LepChlNIES1868253957_none_TGME49_295420
PFLVRVAQGSRFVKTIVYKLRGVRTKVAMLQMVHVFLVPFLVRVAEGSRIATDIYTQLEVGLDKKEDSADQANVYIMFNSSHQQQHGYYGNAVGRILIGFDDEATLTNQGFGFGSAAGWQSGMLLGKADDYVWPIEPSRRSPGFVFDHGVSDLVLGDAESHGQRYRPEFEEVLYLRQGFETPQQALEKQRREEQKESLLKVGQWHPDGYFSTHSGPGRASLRYTPRLKLKDGSDAKLQRMSAISPFSTTSVERPHILDIDNLFSAKPLVPNSFRDVSKVENDRAYVGAGYGRGGGRSFEKTSRSSGRRRKGGFFGIFLETDSQGVQSSESEKATGPSFIANSSESPSVATSSDDLRSDGIESPRRQRSRGVSTSGDSSSQTSGLRVKLNVEWLTPVLQRFQCVSVSPQYTKVGATSLFIAMGWDTESGVGGDLDLDVSLIPLDKYKRVIQQKMVFYNQKTPPALQCGYNQYAMQAFNDDRSGDQPGDDELVKIDLGCLSQSHFDIEAIVVIANIYKPRQLTWNKLDSAYMRIISGGQQGTVSGNFVVQDAEAVRSFVRLSGNDLKEDPSLEKDGLAVGMFFRQPRGDWAFANLNIGFDGQNAVQSIPHLQRAMEDLVYPANQQWDQTSSHQDLIKGGAWGQPGFHSKAMFNDQISNGQLPCVAYKRDQANLYFGRMTHDQLKRVSDDARYGDARNTARAMLEDKELSLRYQGMAQRARDMEKTRSQERRQEIATQTYEEISPSEEDSSEATNALKAMYGIA*
>LinPolCCMP1738026943_none_TGME49_295420
XRAWLPGVLPRPRGAPAGRPAGMDRTAEVQDTDGRVTDPSLVQRAADVAGLGAECPTEAPAPAPVPPRPVQEVLALLEWTFPAGHVTPQGQADYIDGSCLVYAQERLLDVVDFRGAHSAVPASEGHKASSATLEWSAGRGKQASVLHSGDVMSAEGGTHVIRVRLADLPANATECFFAISAYNCRNLSLFRSLSMRLFDAESPARLLSQFTLADACGTSAVLVCCLTRRLEAWSIRGLSRACSATVRDYTPIEAAIAPLQECHCRWRRRGPLVLLAALWAADRATPAVLPEDGPLLLLALLGCLPSSSGASCSSSDAPLRPAALHSQRATKRQRPRGAGPALGLRSAGCLQGAGLAARVGPAESCELPAHGRPPAPDAGTACTGARRRALSRRVHRTARFRTRAAVYIPGSAACPAARLQGSMLQPARLVPQDPGDHRDGKGTALATCERGKQKX
>LinPolCCMP1738040171_none_TGME49_295420
XRAWLPGVLPRPRGAPAGRPAGMDRTAEVQDTDGRVTDPSLVQRAADVAGLGAECPTEAPAPAPVPPRPVQEVLALLEWTFPAGHVTPQGQADYIDGSCLVYAQERLLDVVDFRGAHSAVPASEGHKASSATLEWSAGRGKQASVLHSGDVMSAEGGTHVIRVRLADLPANATECFFAISAYNCRNLSLFRSLSMRLFDAESPARLLSQFTLADACGTSAVLVCCLTRRLEAWSIRGLSRACSATVRDYTPIEAAIAPLQECHCRWRRRGPLVLLAALWAADRATPAVLPEDGPLLLLALLGCLPSSSGASCSSSDAPLRPAALHSQRATKRQRPRGAGPALGLRSAGCLQGAGLAARVGPAESCELPAHGRPPAPDAGTACTGARRRALSRRVHRTARFRTRAAVYIPGSAACPAARLQGSMLQPARLVPQDPGX
>PelBei011615_none_TGME49_295420
XRRQRKVVVLEEELLYELVQSLGSNFELDESFEFVQKNGLRGWSMDPDEELVQALKVAGAKTENSGFEEVQHAPVRSAGWRTQRSPRDRFGRSGTLNRSGTMGTPRAASPRMPKGDTQNLERSKSPTRPASPTGARADVASTSAMTRSVLFMNASHPLANLPAMVSREDFVQELRRRLRAQRLFKEDALRLKDSAQGGAGVGLGDAVLTMEEAEDLYETLLQMQKMALSLPANTTNLLTGKQMDATVDYFFQLSQLRNLVERGAPSINAFLSGMEGQDPRYVDTTLLHQFLDLVNHRLTAERDEPVAQDTIPLEILSKENGGIEIAELRRRLAFVNPVAASLADIQSHLEVKYGSGRSKLPGSADFAQLFAHFTDVEHLDLAPEDVARTYRAWGGSLSGVIYSNAVDDALRRLPIEALWGIEPFTVDQIWSALGTRCLQMERLKKMDASLPPEAVLEAPKKSEGAEEVEENQETFMEADLRERFEKVWSRCVSDGMYFAVPGEAGETGTKDKDKEKIREEKIREKERQMKEACFSRYLNAVRSVSTEVSARQDYASVFTNISDVLSVSTSHLRAGQVCVVRYRLAGACNYWHPNHRVLKDEREPLPWPVPRKVLGETPFVALVPRGLRWTSAGGGGFYLGTQAFNQVDPGLRADLPLDRETGQPLLFGSVELVAPFLLRXXXXXXXXXXXXXRSAIPAAGNRRHASGATEELEFRLFSSRKNRIIGCVGEPVRVKVMHQVKPPPTASLQVCCDGRNATLRWAILDLGPNAPYAPVETVRLHVKTERMEQMLNLKPDSTEFACPDLLPDMDYEFRLRLESHVGAGGEASCTCRTNSRCSTPQNIIRGTATTTQVDLIWKPPENVGNETTRDKWQLKAEAIVRYEAKLFVAGESAATKAAASAATGDKANSPRRSLMQRNSVLGLASANQLQAEEKEDMSRRXXXXXXXXXXXXXXXVASGQRAPGLPTLTAVFVPSSPACALTRITASRASAAVNSMGNGIPAREVNFWTMPVHPVVESIRVRQGQVHVTLSETGGGQVKEFEAYVSLDEMDKKPFQSTFPEAILQRPPLEGPGSDALTVLPLPFDKIPVASSSEVIHSIKIRAKNPGGWSEWSQEMDTVSIARQQGADKAQARLLEAMERRRTTELAAVLHDVRDIEFSDKSFVEKAAELLKTLEAVKAEVDKAMDGRDPEKLREALERAHEVLLPDLEKAEELLLSLQDVCHRLDTARGIDALRDALRAGHEARIPMAILQRAVERLGTREAAQQGLEAAIEAARVPVLSAALETAKDMHLPSEGQARDLLAAISHSEQLLKAALESKLIVELADALDSAAKSGLREDDLIARASELHMLQLDRREAAQLRLEEAQEGRFPDELKEALRIAAASQVSQEEIEEGSRLLKHLELMLAKVEAAVGEEERGKTLEAAHASKVPQPLLQAAETQLSCLKDLHMALAAGDVPATCRSLKLAMMAGNKELELAQPREVFETWSVLARELEIAVSLGYTDRLRAALADCEPSGICEAQLEPARDTLDAIERRDAAELELHQALETYTAESIQQGLRVACDADVADWASLARARDLLDHMLMLRLRLSKALESMDLERLYAALEAARGENGLPDKDLANFERTLEELQEAEFGRLERHAKQARELRDFRAIDGLLTRAAWAAEFGVQIDRLGLGNLHELARELEAQNQQTIEGEIQRHRMERDWPRVLDSYDGDGGKDDERDSAGALQGKGNLSEKDLVTLPVTVVTGEVQLDFHPRGITKTCLTLPREIVEVNIRVLVKDEPTDAGADPLEEARSRCEQLLSTLQGLLCPEDDLRTMEAMEVQDDGAYRYVAIPVALYLRAERSSRDIIEAFFLPKLDDADVATKEMDTADLEIESIPGSPRSPRIPDIPPAIGGSQALQRLDDIESSCLFNVQGRILRRITAELFWTQPANFHETMDATCFAMSGDSLVEVINCRGLHGAQYGVDQQAYRVASKGVDSLFGAVQHVNIDKLNHALEGEPDDGKRICKHQLEVRLDLLPERVTDLFFLLAATNARDLSKFSNLGYRIVDTDIGADLARHKGDIAQLNYEAVVIMCSIYKLGDNRWRIGAMKTLCSGSPRDFKPAINKLSELGYPRNKGMAKQEHVVLEAIRRHLELPRPSVKLAQATLSPEGREGSISINFVIEVVEGERATSEISPGSKMKTTDLGCANVASIGMARGENLARRLSEPEFGQAVLDEIFRFTSEKVPAECLRVMEPIAKPFNNLGIEVRWEFSEVKRADRDHTYLDVTILTFDKRNLQEVIDYRGPHGVRIVHNCIVDYAGMWIGNVGTGDAADGAIEHAGVKLDELPRVGKCAFKVKLDQLPPSTTDLYILLSSPSGRELSKYSNISAQLVDADQPAHEVSMCLLKSKPASTGLMFCRISRAKCASCGSFSDHGSWKLGPLRIPHSITCHDLRDVINSIRHLQQEIFGKADVWPHKISAMSGEPTRLREERRLLPLTELRKKTQELQRQDSTGSISSLINWSPTRAPNLRSSGEDPENQYLD
>ScrTroCCMP3099086987_none_TGME49_295420
MKSFLSKSLKPSLGMKKTKGLVEDAQRPEQREVMTDSKSSRMESEGSMPPPDPLHLVPFQPSSYALSDDDYADWKRAFKACREAPDSADPLKALAGRPKLLNWRSPVSGQTLLHELVDRGAGESTIREAEELGCLRIATNSKGETVEALSQRKASNITPGSRASQRRPSGLMRASYDEGLRQVPRFSSDRRGGLAAQASASRALSESLPPTAGTFPIPSPQQDFPPPSALQLAAPAPAPSASSMRKAGKKLGILETTSVPKNVLNLGLNFKEEADLDGATLESSLQKVFGAKAKVQIDAVEDRDADASRSAERSAALLSASSRGAPRSRMQNVKCRVMFDDASEAREWQGRSMQSRVVQDAVASTLQLANGAEAIDFEDAASLDTVDAITLKLDSDSAHILCGACLLYNARKECEGVVCHSGRLFSDGVVRHSGDTKVDGKSVHTISVLLSKVPDVVTQLYFTICSCGPADLSGFKDPSIMLYERSKPDTNLLEYSINQAAQSVSSVMARMIRRPYWSSADRAILARALRKLRMPLLCIDLCLAMAEESSWDIQALGTEGWNTKEKICGNYGASKQLIEARLREESATKKA
>ScrTroCCMP3099206340_none_TGME49_295420
MKSFLSKSLKPSLGMKKTKGLVEDAQRPEQREVMTDSKSSRMESEGSMPPPDPLHLVPFQPSSYALSDDDYADWKRAFKACREAPDSADPLKALAGRPKLLNWRSPVSGQTLLHELVDRGAGESTIREAEELGCLRIATNSKGETVEALSQRKASNITPGSRASQRRPSGLMRASYDEGLRQVPRFSSDRRGGLAAQASASRALSESLPPTAGTFPIPSPQQDFPPPSALQLAAPAPAPSASSMRKAGKKLGILETTSVPKNVLNLGLNFKEEADLDGATLESSLQKVFGAKAKVQIDAVEDRDADASRSAERSAALLSASSRGAPRSRMQNVKCRVMFDDASEAREWQGRSMQSRVVQDAVASTLQLANGAEAIDFEDAASLDTVDAITLKLDSDSAHILCGACLLYNARKECEGVVCHXYSSDGVVRHSGDTKVDGKSVHTISVLLSKVPDVVTQLYFTICSCGPADLSGFKDPSIMLYERSKPDTNLLEYSINQAAQSVSSVMARMIRRPYWSSADRAILARALRKLRMPLLCIDLCLAMAEESSWDIQALGTE
>ScrTroCCMP3099281396_none_TGME49_295420
XFLSKSLKPSLGMKKTKGLVEDAQRPEQREVMTDSKSSRMESEGSMPPPDPLHLVPFQPSSYALSDDDYADWKRAFKACREAPDSADPLKALAGRPKLLNWRSPVSGQTLLHELVDRGAGESTIREAEELGCLRIATNSKGETVEALSQRKASNITPGSRASQRRPSGLMRASYDEGLRQVPRFSSDRRGGLAAQASASRALSESLPPTAGTFPIPSPQQDFPPPSALQLAAPAPAPSASSMRKAGKKLGILETTSVPKNVLNLGLNFKEEADLDGATLESSLQKVFGAKAKVQIDAVEDRDADASRSAERSAALLSASSRGAPRSRMQNVKCRVMFDDASEAREWQGRSMQSRVVQDAVASTLQLANGAEAIDFEDAASLDTVDAITLKLDSDSAHILCGACLLYNARKECEGVVCHSGRLFSDGVVRHSGDTKVDGKSVHTISVLLSKVPDVVTQLYFTICSCGPADLSGFKDPSIMLYERSKPDTNLLEYSINQAAQSVSSVMARMIRRPYWSSADRAILARALRKLRMPLLCIDLCLAMAEESSWDIQALGTEGWNTKEKICGNYGASKQLIEARLREESATKKA
