# Supplementary material for: Molecular characterization of the conoid complex in Toxoplasma reveals its conservation in all apicomplexans, including Plasmodium species
Source: PLoS Biol. 2021 Mar 11;19(3):e3001081. doi: 10.1371/journal.pbio.3001081 (PMC7951837; doi:10.1371/journal.pbio.3001081)
Supplement: S1 Data — Files are named according to the T. gondii apical protein query. The sequence headers comprise the protein identifiers in our in-house proteome database for the SAR clade (Methods), starting with an abbreviation for the species strain (see S3 Table). The headers furthermore contain either the descriptor “self,” indicating that this sequence is the original T. gondii query, or “rbh,” indicating that it has the original T. gondii query as its best T. gondii hit in a BLASTp search, or “none,” indicating that it has no BLASTp hit in T. gondii (see Methods). For sequences of P. falciparum 3D7, the header also indicates by which P. falciparum IT sequence it was gathered and if it was gathered via reciprocal best BLAST hits (“rbh”) or via unidirectional best BLAST (“bh”). The latter is only the case for the putative orthologue of T. gondii’s TGME49_219070 (see also S4 Table). (GZ) [file pbio.3001081.s005.gz › TGME49_conoid_proteins_putative_orthologs/TGME49_254870.fa]

>BesBesBbGer1002013_rbh_TGME49_254870
MNTAENGISRMGTTGYGAYLGTGEDDEAVTTSSAAQPRRKGSSLHRGSFYGRLGTRTSEAEPRASLLKTDTGKAPHVMKQMRVQLFYDEDAYPAGVELDLFALLYDKDCKFLDCVFYRNTEGVNGAFSLNVATNSLAMDLTRVPEECSVIVLAAAVYTLGLTLPELERGRIQICGGFMGPTVKDIVLSGLEAPPGTPSTAGLVYFAIGERGGQWYYKDAMTFTKPSLDAIMRPAKELADQLDLEMRQPHSYGLPKLDALLEAANARRRGLSFSSDGSSGHKSTHNFTRHAADPLEQSLSRANSLRQRIAAIKHTISSHDSLSDYVKADVDEGFRRKVNARLSDIDERQSVLEDTLNKVIARLDYLYAYVGVEEDDS
>CycCayNF1C8003149_rbh_TGME49_254870
MPINRLNSGYSGYLSGQSESSEHLQVRSDTFYGRLGSVRDTGHATTPTRRKSFSQQSSLRRISVRLSYDEDAYPGGLDIDMFALLYDTSCTFVDCIFYKHPEDASGSFSLNQKTNSLAIDLESVPDSCHTIVLAAAVYTTGMSITELDGGIIEIFEGFMGPTLISIELQSLDLNGENGSDAAGFVFLALSEFGGKWRCRRLERFCKPELPVLMKVSKEESQQLEEDFAMGNLQNLRTLDFAAKRMEVQNRGRQACEQHYFCILPHEHDEHMCLTAVKLLGHVSEVISSTALRCMCDHLLHSVQRYNNVNSSLTVCCFRWSRTLGESRKPAGFHRIQANSANSAFCRAGFLLWRNRRRMKVSEREKAGCEAALQQSIRKWAQACVKASKSRISAYPAGTVSLPFIVNNCLLHMPFFDLGERKTVARLSAVEAEQQRMSRRLMNIEDKLDMLLDALK
>Cys_WienI010611_rbh_TGME49_254870
MRPLKYSVHTTLRGGGNGLAAEDRVPRQTTPLAGIAPSSPFHPHSSSSSALSGSFDSPSCVLKQKTFSSPVDQKNMSFSSAAGEGGGGGAADIVARLGTAGYGTYFGDGSDGDDYGGGRGNASRSGKKVAQKKASSGHRSSFFGRLGTKRTEGEPEATVSKSDTGKAPQVLKQMRIQLSYDEDAYPAGVELDVFALLYDKNCKYLDCVFYRNTEGANGAFSLNCATNSLSMDLTRVPEECYIIVLAAAVYTLGLSLTDLEKGCIQIAGGFLGPTIKTIYLTDLRPPKNAESTSGLIYFLIGEENGQWFYKDALQFTKPSLDEIMRPAKELAEDLDIELRQPAVFGLRHLDSLYQASRRRQGSTSSESSKEFFIHSRGRDSDDGNDFRHSGSVGGSRPARSLRQHLDAMRHSLSSLGNMADPVAAHDLQAFRQTVTDRLDDIEERQNTLEDMVGKVTARLDGLFAYLGIDESSLM
>EimAce004785_rbh_TGME49_254870
MPTHRLSSGYSGYLPGGAAADEDQQQQPARSDTFYGRLGSTSKEKSHEMTPTRRVSFSQLSSLRKICVRLSFDEDAYPGGIDIDIFALLFDTECSFVDCIFYKHPEDASSSFSLNQKTNSLAIDLETVPDTCHSIILAAAVYTTGMSIAELEGGVIEICGGFMGPVLFSIPLQSLQPNTKNAADAAGLVFFGISEFNGKWRCRSLEKFCKAELPSLMEVAKAREQEEMIFLNIPPHNLVALILFNVEQLHFTPLAFSSCDFM
>EimBruHougton004360_rbh_TGME49_254870
MSTHRLSSGYSGYLPAAAADDDESQQQQQQHRSNTFYGRLGSTTRDRAHDSTPSRRVSFSQLSSLRKVCVRLLYDEDAYPGGIDIDMFALLYDTECSFVDCIFYKHPEDASGSFSLNQKTNSLAIDLETVPDSCHSIILAAAVYTTGLSITELEGGLIEICEGFMGPVIFSIPLQSLEQNPQKAAAAAAAGTAAAAATGGFVFLALSEFSGKWRKNARK
>EimMaxWeybridge003101_rbh_TGME49_254870
MSTQRLSSGYSGYLPSSSPDDEPLHARSDTFYGRLGSSARDRGHEVTPSRRVSFSQLSALRKICVRLTFDEDAYPGGIDIDIFALLFDSACSFVDCIFYKHPEDASGSFSLNQKTNSLAIDLETVPDTCHSIILAAAVYTTGLSITELEGGLIEICEGFMGPPLFSIDLQSLRANNNVATDKGGLEESQRIEADFALGNLKNLRTLDFVARTNEVSAALRSASGRSSEDERKLPSIDPGKLEKLQSRFAALRRSDSGAGSKLEARLSTVEEEQKRLSQQLSRVEHKLDLLLEGLHS
>EimPraeHoughton002515_rbh_TGME49_254870
MSTRRLNSGYSGYLGGSSAEDEQLHVRSDTFYGRLGSTARDKAHDVIPTRRVSFSQLSSLRKICVRLSFDEDAYPGGIDIDIFALLFDSSCSFVDCIFYKHPEDAGGSFSLNQKTNSLAIDLEAVPDTCHSIILAAAVYTTGMSITELESGVIEICEGFMGPALFSISLQNLETNTKDAADTAGLVFFGLSEFSGKWRCRSLERFCKAELPSLMKVAKEETQQIEADFALGDLKNLRTLDFVARTNEHPSLILRSTSGKSSGDEKKHFSIDPEKLEKLHSRISSLKNSGESAAGSKLESRLSAVEDEQRRMSRQLTQIEHKLDMLLEGLKG
>EimTenHoughton005846_rbh_TGME49_254870
MPLHRLSSGYSGYLSGASEASDQPHARSDTFYGRLGSTVRDRSHEVTPTRRVSFSQLSALRKICVRLTYDEDAYPGGIDIDMFALLFDNACAFVDCIFYKHPEDASGSFSLNQKTNSLAVDLETVPDSCHTIVLAAAVYTTGMSIAELEGGLIEICEGFMGPVLFSIPLQSLEVNLEEATDSAGVLFFSLSEFGGKWRCRRLERFSKPELPSLMKVAKEESQQIEEDFAVGNLKNLRTLDYVARTAESSPTMRSSSSGSREAQKMNFSINSEKLEKLQSRLSALRGGSSGEGTNTEARLSALEDQQKRLSRQLSKIEDKLDLLLEGLQG
>EleDub042410_rbh_TGME49_254870
MVACVCVELYAFLFAKDGSYLDCIFYRNPEDANGALSLNADTNTLAIDLNKLAVKSSMICFGAAVTTAGLNFPGKGEAA*
>HamHamHH34003479_rbh_TGME49_254870
MRRSLLRSKACEFGAAQDLGSAPDVRDFPAKILKQSHLSPTFFRLQIHLRSCCRDKMSTGGLVRLGTSGYGTYVGNGDDEQPTTTAGDAGVTRKGSVVHRGSFYGRLGTRTAEAESEASICKCDTGKVPEAMKQMRVQLFYDEDAYPAGVELDLFALLYDKECKYLDCVFYRNTEGANGAFSLNVSTNSLAMDLTRVPEECSVIVLAAAVYTLGLSIPELEGGRIQICGGFVGPTVKDIVLAGLRPPPGAPSASGLVYFAIGEVNGKWYYKDALMFTNPSLDAIMRPAKELATDLHLEMEQPKRYGLQKLDSLLQAATASNRTFSLASESTDVLGADNHPRFFGDPIAQSLTRANTVRRRIAALKQSISSQDSLLDSPKSGMDEVFRRRLNGRLSDIEERQNILEETLSKVITRLDYLYAFLEVDEDQ
>NeoCanLiverpool000941_rbh_TGME49_254870
MATTGGLVRLGTTGYGTYVGNEDDEQLTTMGSVGPKKKGSVAHRGSFYGRLGTKTTDAEPEASISKSDTGKAPEAMKQMRVQLYYDEDAYPAGVELDLFALLYDKECKYLDCVFYRNTEGANGAFSLNVATNSLAMDLTRIPEECSTIVLAAAVYTLGLSLPELERGRIQICGGFMGPTVKDIVLGGLQPPPDVASASGLVYFAIGERNGQWYYKDAQMFTSPSLDAIMRPAKELATRLDTEMKRPQIYGLQKLDMLLQAANAPNRALSVASEISDSLRADSHSRLFGDSVADSLTRANTVRRRIAALKQSISSQDSLLDSAKCGVDEVFRRRLNGRLSDIEERQNILEETLNKVIARLDYLYAFLEVDEDH
>NepSpe011736_rbh_TGME49_254870
EGPQGISSPKNEKSAFEASTHFFGRMGSKRLSSVAPHLRKQDSGLCEVTNFQLRVQVQYDEDYEPGQVDIGLLAFIFDENGAFFDLIFYRHSDDANDGISLNTESISLMVNFDNLASVCKFIVLAVATETIGLTLADITGGRIELSEGFFSEPIKTIPLAGCTHSGMVFMIFAEIENRWHFELLNELSNHSIDKLMGKCREAVERRLAKIRKTGTSDLEPLKKLSSKETDFTFKSTVEDMSNATAFSKSSHTSMGPSSHTCE*
>NepSpe011737_rbh_TGME49_254870
EGPQGISSPKNEKSAFEASTHFFGRMGSKRLSSVAPHLRKQDSGLCEVTNFQLRVQVQYDEDYEPGQVDIGLLAFIFDENGAFFDLIFYRHSDDANDGISLNTESISLMVNFDNLASVCKFIVLAVATETIGLTLADITGGRIELSEGFFSEPIKTIPLAGCTHSGMVFMIFAEIENRWHFELLNELSNHSIDKLMGKCREAVERRLAKIRKTGTSDLEPLKKLSSKETDFTFKSTVEDMSNATAFNTENKVLEIEKRMTRLEDSMSTQNDRLSNIDNKLELILNSLGKS*
>NepSpe014096_rbh_TGME49_254870
VSGSQEPPNTQFFESNSFFGRMGSRTLPPSVESLSKMQSGTKSGVDQLRIQLVYDESESEFIETNLYTFIYDQDGNYIDTIFHRHPEDASGGIYLNSETNSLILSLDSISSECFFIVIAMAIENP
>RhySp1WS2016016143_rbh_TGME49_254870
MSSPSISRLGSVHPHRASFVEPSGPSQPALKTSDTFFGRMGHPRSSSNVHGKHSSSTGGDDDGVVSRMFSKMETGVSVPHDLSTLVFKLDYDEDAYPAGVDFDLAAFCFDKAAVFLDCIFYRHSEDALGGFRLNTSTHSLTIDLDALLADCAIVVFSVAVITPGLPLAEVEGLRLELQAGLRGACMKELLLPDRGGSVGCVFFSLGEIGGVWYCEEESEVTLHSSIDQLMQPAKVVAKRFLENVRRGNGMELKTFAKLAAMKAASNAAKSPTGESSDGSDVHGRVMELLRDENTTTRRPTPTPHSVTAMPTTDKQQQQRPSCLSSRSLDVDSSEQSSICQLSASHVAPPPPITTSPLPPSTTSNAPPLPTVDVAMPRPPAGGDGAMPRPPAGGDG
>RhySp1WS2016016144_rbh_TGME49_254870
MSSPSISRLGSVHPHRASFVEPSGPSQPALKTSDTFFGRMGHPRSSSNVHGKHSSSTGGDDDGVVSRMFSKMETGVSVPHDLSTLVFKLDYDEDAYPAGVDFDLAAFCFDKAAVFLDCIFYRHSEDALGGFRLNTSTHSLTIDLDALLADCAIVVFSVAVITPGLPLAEVEGLRLELQAGLRGACMKELLLPDRGGSVGCVFFSLGEIGGVWYCEEESEVTLHSSIDQLMQPAKVVAKRFLENVRRGNGMELKTFAKLVCYPYRSSSLLLLPAHTQHISH
>RhySp1WS2016065105_rbh_TGME49_254870
VGCVFFCIGEVGGVWYCEEESEVTLHSSIDKLMSPAKVVAKQFLGNIRRGNGLELKTFAKLASLREGNSPASSPDEWGSDVHERVMEILGDSNEKNNRNN
>SarNeuSN3002147_rbh_TGME49_254870
MSTELLDRPKHLGTSGYGVFAGEEDDDVQVQSSTAGGRERSSQLWSDPKAALNKRASQRSSFYGRLGTKRTEAEPEAALSKMETGKAPLFLKQLRVQLSYEEDAFPAGLELDMFALLYDKNAKYLDCIFYRNREDAAGAFSLNVATHSMAIDLTRVPEECGVIILAVAVYTLGISLTEIEMARISISGGFMGPTVKQIALGSLQAPPDASSSSGLIYFVVGETDGEWFYKEPVLFTKASLDALMSPSKELAQEMNTEMQHPEAFGLRTLDSLIKDARANRVRRLSQSSDDSKYGDFSTDSVLRQSIDHANSLRQRIADIKSSLRSREDFETGLESKNSAVSLVSKRVDDCERRQAELEVTLHQLQSKVDYLYACLGVEELHTSPPP
>ToxGonME49002985_self_TGME49_254870
MRRSVLRSKACEFGAVQDLGSAPDVRDFPPKILKQSHFSPTFFQLQILLRSCCRSNMSTAGLLRLGTSGYGTYVGNGDDEQPTTTAGDAGVNRKGSAVHRGSFYGRLGTKTAEAESEASISKSDTGKVPEAMKQMRVQLFYDEDAYPAGVELDLFALLYDKECKYLDCVFYRNTEGANGAFSLNVSTNSLAMDLTRVPEECSIIVLAAAVYTLGLSIPELEGGRIQISGGFVGPTVKDIVLAGLRPPPGAPSTSGLVYFAIGEANGKWYYKDALMFTNPSLDAIMRPAKELATDLHLEMEQPKRYGLQKLDSLLQAANALDRTFSLASDSTDVLRADNHPRLFGDPIAQSLTRANTVRRRIAALKQSISSQDSLLESPKSGMDEVFRRRLNGRLSDIEERQNILEETLSKVITRLDYLYAFLEVDEDQ
>AleMarAMGDE01CS322045956_rbh_TGME49_254870
XSPLTRPHAVSRAKRAHGGWREPARPMSSSNNNNNSAVQKDVDFPVKGSRFGVALAWDQGASKSLDLDLQGIAFSSKGILLDAVYYNNLKALGNGLTHSGDELTGEKYGLDEIVWVHLEKVHTQVALVTFVLAAASGGHLRDADNGKFTLLQDTPDKQVACFELEKSEEEVDLIGALIRRGEGWFFRLVQVPAQDGRHFIDILEPVIGNFVRTVIPDAPKRIKAAFQMDKGAVVDLPQSAMLKRIKTGLGWDTSRGKVDLDVSAVLLDNKAKEWDCIFFGKQQGQGLSHSGDNLTGAGEGDDEVITMDLESVPKRVEQIVLVINIYTSGKTFALVSDPYCRVVAENGDELCLYKMDQAGDKEALIVARLFRQQRGDRWGFQALGIPCSGKTWKDSMPSIKCHASLNPRELQESLAPPPGLEAPRSPQPGLCLECAVL
>AleTarCCMP1771079095_rbh_TGME49_254870
XRPMPSESLPLSKARYGVAISWDRAKATVDLDLQALIVDNHGLIVDAVYYNNLSAFNGCIGHSGDKRAADSKEYCESVWVNLTKLPQQVALVIFVVAAYGDCMLKDVTGGKISVLEDWVGYRVKETRIERAMADVDAVFMMRRQEGGAWQLFELEEPPSTGSHFLDILEPTIGDLIRKEIPGAPAVQKVTFIMEKGNAVDFQQSSKLKRLAVGIGGRLPRGFVGSVDLDVSAVVFSKAGKIIGAVDCDNCEKYGVSHSGDYVAGHSAGDDEAITIDLGQLPQKAAQIFFVLNVRGGHSFQAVESAYARVADQACTELARYEIVGGANEKGLIIARIFRNSDKRWSLQALGMFCMAESWQEVADILKQLFREAPEKAQASEDGSPMPTSRRFCGSKLEQPTGAGSQPTTTVGSGDAESEIAANTGSAERTEPPPGETASEEEEEQGPAMEPVRSIRGSRCVTAFDGGEQMAARSDHSAGDCERPPTARRRSVHSAGDCEGSQTMRRVVRRGTFQLSSTQDDPAGRGSAAGRRQVKFDLDTDVVPIEDDTVTSSAKSRGICIKGCAWPSRX
>AleTarCCMP1771168348_rbh_TGME49_254870
XRPMPSESLPLSKARYGVAISWDRAKATVDLDLQALIVDNHGLIVDAVYYNNLSAFNGCIGHSGDKRAADSKEYCESVWVNLTKLPQQVALVIFVVAAYGDCMLKDVTGGKISVLEDWVGYRVKETRIERAMADVDAVFMMRRQEGGAWQLFELEEPPSTGSHFLDILEPTIGDLIRKEIPGAPAVQKVTFIMEKGNAVDFQQSSKLKRLAVGIGGSGGCREASSAXVDLDVSAVVFSKAGKIIGAVDCDNCEKYGVSHSGDYVAGHSAGDDEAITIDLGQLPQKAAQIFFVLNVRGGHSFQAVESAYARVADQACTELARYEIVGGANEKGLIIARIFRNSDKRWSLQALGMFCMAESWQEVADILKQLFREAPEKAQASEDGSPMPTSRRFCGSKLEQPTGAGSQPTTTVGSGDAESEIAANTGSAERTEPPPGETASEEEEEQGPAMEPVRSIRGSRCVTAFDGGEQMAARSDHSAGDCERPPTARRRSVHSAGDCEGSQTMRRVVRRGTFQLSSTQDDPAGRGSAAGRRQVKFDLDTDVVPIEDDTVTSSAKSRGICIKXLRLALQDVLPECVLGRRVEVGGRGVR
>AleTarCCMP1771168454_rbh_TGME49_254870
XRPMPSESLPLSKARYGVAISWDRAKATVDLDLQALIVDNHGLIVDAVYYNNLSAFNGCIGHSGDKRAADSKEYCESVWVNLTKLPQQVALVIFVVAAYGDCMLKDVTGGKISVLEDWVGYRVKETRIERAMADVDAVFMMRRQEGGAWQLFELEEPPSTGSHFLDILEPTIGDLIRKEIPGAPAVQKVTFIMEKGNAVDFQQSSKLKRLAVGIGGRLPRGFVGSVDLDVSAVVFSKAGKIIGAVDCDNCEKYGVSHSGDYVAGHSAGDDEAITIDLGQLPQKAAQIFFVLNVRGGHSFQAVESAYARVADQACTELARYEIVGGANEKGLIIARIFRNSDKRWSLQALGMFCMAESWQEVADILKQLFREAPEKAQASEDGSPMPTSRRFCGSKLEQPTGAGSQPTTTVGSGDAESEIAANTGSAERTEPPPGETASEEEEEQGPAMEPVRSIRGSRCVTAFDGGEQMAARSDHSAGDCERPPTARRRSVHSAGDCEGSQTMRRVVRRGTFQLSSTQDDPAGRGSAAGRRQVKFDLDTDVVPIEDDTVTSSAKSRGICIKXLRLALQDVLPECVLGRRVEVGGRGVR
>AmpMasCS259005827_rbh_TGME49_254870
XEPAVDGQHFMDILEPTIGSIIRKSIPGAPKRVKAAFAMDKGTVVDLPETSRLQKVTAGLGWDVAGKGVDLDVSAVLFDSSAKVVNCIFFGNLKACGVKHSGDNLTGEGEGDDEQIQVDLGSVPSQVHQVFLVVNIYTKGVTFNRVKNAYCRIFDSSNSELARFVLQEAGNQSCLLMARLFREAAEASRWSFQALGTFSTGTMWKDAVPDXAEASENSSEAATVPNPDVCRRPAQYKGQEKAAPVVPQAPSSEGRQSKNGGAKSX
>AmpMasCS259042461_rbh_TGME49_254870
ANFAMPTLRPEEKFTLTAAKYGVAISWDRKTRAVDVDIQAVVVDNKGSIVDAVYYNNMKALKCLTHSGDEQTGEKAGLDEVIWVMVNKIPQDVHMIIYVVAAHSGGHLRDVENGTIHLLEDKKDNEVTRFAMEQSKAEADVVALMQKNSSGSWFFQIVEEPAVDGQHFMDILEPTIGSIIRKSIPGAPKRVKAAFAMDKGTVVDLPETSRLQKVTAGLGWDVAGKGVDLDVSAVLFDSSAKVVNCIFFGNLKACGVKHSGDNLTGEGEGDDEQIQVDLGSVPSQVHQVFLVVNIYTKGVTFNRVKNAYCRIFDSSNSELARFVLQEAGNQSCLLMARLFREAAEASRWSFQALGTFSTGTMWKDAVPDMQRLLRTPARQLQFQTQMSADALPSRHNKGQEKAAPVVPQAPSSEGRQSKNGGAKSQEVESSQAECCSLQ
>LinPolCCMP1738013910_rbh_TGME49_254870
VAIAWERAKATVDLDLQAVIVDNNGLIVDAVYYNNLMAMNGCIGHSGDGQNLNKQAYSETVWVNLKRLPPQVALIIFVVAAYGDCMLKDVTGGKIVVLEDWVGCRVQETRLERVAADVDVVQLMRRCENGEWELVEVDEPAMRGSHFLDILEPTIGDIIRKEIAGAPANQKVTFLMEKGCAVDFAETSAMKRLVVGISGKLPSWVSDPVDIDVSAVFFSKAGKVIGAVDCDSPARYGVQHTGDNDAGTSIGDDEAITLDLAQLPKKVKQVFFVLNMQGGANFRQIESAYARIADQTCTELARYEILGGTDETGLLIARIFRAGDRRWSLQALGLFCRAERWEDAVPVMETVFHEPPERSTNADEGEGMIMSRRFSDPEAAVEQGCAGGPGDEPAPAVAEKPAASPTPAAGAAAEEGQDSLLHRAALGGVQRRKRRAARRAERAGCKRQALRKGSIRLVKLPNAEGLRAAPVAKDGAAPEGGAKAALSKLSLG
>LinPolCCMP1738100870_rbh_TGME49_254870
VAIAWERAKATVDLDLQAVIVDNNGLIVDAVYYNNLMAMNGCIGHSGDGQNLNKQAYSETVWVNLKRLPPQVALIIFVVAAYGDCMLKDVTGGKIVVLEDWVGCRVQETRLERVAADVDVVQLMRRCENGEWELVEVDEPAMRGSHFLDILEPTIGDIIRKEIAGAPANQKVTFLMEKGCAVDFAETSAMKRLVVGISGKLPSWVSDPVDIDVSAVFFSKAGKVIGAVDCDSPARYGVQHTGDNDAGTSIGDDEAITLDLAQLPKKVKQVFFVLNMQGGANFRQIESAYARIADQTCTELARYEILGGTDETGLLIARIFRAGDRRWSLQALGLFCRAERWEDAVPVMETVFHEPPERSTNADEGEGMIMSRRFSDPEAAVEQGCAGGPGDEPAPAVAEKPAASPTPGXXXLXAAGXAXXLXXXXXAXERGXXXRXAXRXDXAXXXXGXXXALSKLXXAEGLRAAPVAKDGAAPEGGAKAALSKLSLGX
>LinPolCCMP1738112264_rbh_TGME49_254870
VAIAWERAKATVDLDLQAVIVDNNGLIVDAVYYNNLMAMNGCIGHSGDGQNLNKQAYSETVWVNLKRLPPQVALIIFVVAAYGDCMLKDVTGGKIVVLEDWVGCRVQETRLERVAADVDVVQLMRRCENGEWELVEVDEPAMRGSHFLDILEPTIGDIIRKEIAGAPANQKVTFLMEKGCAVDFAETSAMKRLVVGISGKLPSWVSDPVDIDVSAVFFSKAGKVIGAVDCDSPARYGVQHTGDNDAGTSIGDDEAITLDLAQLPKKVKQVFFVLNMQGGANFRQIESAYARIADQTCTELARYEILGGTDETGLLIARIFRAGDRRWSLQALGLFCRAERWEDAVPVMETVFHEPPERSTNADEGEGMIMSRRFSDPEAAVEQGCAGGPGDEPAPAVAEKPAASPTPAAGAALRXQERLQAAGAAXGLXPAXQAAXRXRPXXGAGREGRGGPGGRGQGGAVEALARR
>LinPolCCMP1738209174_rbh_TGME49_254870
XVAIAWERAKATVDLDLQAVIVDNNGLIVDAVYYNNLMAMNGCIGHSGDGQNLNKQAYSETVWVNLKRLPPQVALIIFVVAAYGDCMLKDVTGGKIVVLEDWVGCRVQETRLERVAADVDVVQLMRRCENGEWELVEVDEPAMRGSHFLDILEPTIGDIIRKEIAGAPANQKVTFLMEKGCAVDFAETSAMKRLVVGISGKLPSWVSDPVDIDVSAVFFSKAGKVIGAVDCDSPARYGVQHTGDNDAGTSIGDDEAITLDLAQLPKKVKQVFFVLNMQGGANFRQIESAYARIADQTCTELARYEILGGTDETGLLIARIFRAGDRRWSLQALGLFCRAERWEDAVPVMETVFHEPPERSTNADEGXGNADEGEGMIMSRRFSDPEAAVEQGCAGGPGDEPAPAVAEKPAASPTPAAGAALRKX
>LinPolCCMP1738260703_rbh_TGME49_254870
XKHRYGVAIAWERAKATVDLDLQAVIVDNNGLIVDAVYYNNLMAMNGCIGHSGDGQNLNKQAYSETVWVNLKRLPPQVALIIFVVAAYGDCMLKDVTGGKIVVLEDWVGCRVQETRLERVAADVDVVQLMRRCENGEWELVEVDEPAMRGSHFLDILEPTIGDIIRKEIAGAPANQKVTFLMEKGCAVDFAETSAMKRLVVGISGKLPSWVSDPVDIDVSAVFFSKAGKVIGAVDCDSPARYGVQHTGDNDAGTSIGDDEAITLDLAQLPKKVKQVFFVLNMQGGANFRQIESAYARIADQTCTELARYEILGGTDETGLLIARIFRAGDRRWSLQALGLFCRAERWEDAVPVMETVFHEPPERSTNADEGEGMIMSRRFSDPEAAVEQGCAGGPGDEPAPAVAEKPAASPTPAAGAALRKGRTLCFTALRSEGSSVASGAQRGAQSEPVRSFCKRQALRKGSIRLVKLPNAEGLRAAPVAKDGAAPEGGAKAALSKLSLGDQVPFDDPEGAEPQGGAPRAGACGNCIWPWGSRFLAGWAH
>PelBei017365_rbh_TGME49_254870
QVSSQELGSPQGMEGTLLKQGRYGVGLSWIDVGKIVDLDLQALVVDDRGHIVDAVYYNNLSAMEGAISHSGDLGDERPPHWDRQQSQERGELIMVRLDSMPEHVKLILFVVAAYNTARLKDAVESHINIVGESTGHIIDRFRLKPSSADVDAVVLMERMSSTSWTAREVNEQATFGQHFLDIIEPTIGDIIRSRIPNAPLHQRVAFSMDKGTAVHLPSWSLHRICVHVTADLKRVKIPVDVDIAAVFYNKKGKHLGAVYYDNEEQFGVVHCGNSVNDEDMNINLLGLPKKVHQIFIVMNTFTPGRTFADLRSASCAITDENMHELASFDLEPDTEETGLVVCRIYRADRIWNFQAVGRFCHGPQWNDALAELDQLANMSPGLTQLLSGSEPGSQRSRFNPRLSQDMSLREPIEIDQESTASIPVEKMDSGDQHPSAAPSRKARLTTREPGNARSKSIRISAADQAAGIGISGEAVKPSMRKTGGIDKELLKMVQMAAEQEDDEQLEANEDVQVAQVAALPSTENT
>PolSpeWS2016032456_rbh_TGME49_254870
MPDLSQFDMKKGELFQFSSDQRLIKIGLGWDYECGKQLDMDVSCVIFDKDSKFIDVVWFKNLNALNDSIKHSGDNLNGQGDGDDEVITVLLDRLPQEVHTLIFVINMYSAGTSFQDVKTAYCRVFDVQNDICRYNMSDFLNSEALIVAKVHFYQTRWEVQALGIPASGRTYRQTMDKIKEVASSNTPIAVNTR*
>PolSpeWS2016032457_rbh_TGME49_254870
MPDLSQFELRKMPDLSQFELRKMPDLSQFDMKKGELFQFSSDQRLIKIGLGWDYECGKQLDMDVSCVIFDKDSKFIDVVWFKNLNALNDSIKHSGDNLNGQGDGDDEVITVLLDRLPQEVHTLIFVINMYSAGTSFQDMSDFLNSEALIVAKVHFYQTRWEVQALGIPASGRTYRQTMDKIKEVASSNTPIAVNTR*
>PyrBah081805_rbh_TGME49_254870
XRLERNGNTQEALARRQAATSQDQIRCWNLVGQGQQEVDLDLQAVIINTRGTIIDAVYYNKLEALDRALTHSGDEKSGDAEGLDETIWVNFPKLRQDVGLLVFIIAASSGASLRDASDATVHIVEKWQGNTLETFPLQRSVGSVVAVALVERSTSADAKWVLTRLNETAEQGSHFMDILEPTIGAIIRQRIKGAPKFQRVAFPMRKGVAVDMPQSAIMKQVAVGVGWDIGGGGIDLDVSAVFFDKDGQNVGAVFYNNHRQCGVVHTGDNQTGEGDGDDEVITVDLTKVPHHILQIFFVVNIYTKGATFESLKNAYCRVCDSFENEMLRYDLNDTCKGKADGSGLIISRFCRSDGSARWGFQAMGIFCKGRKWMAASCINEMQEISRKSPRQLEIELAKEAKCPKRQTKDDKAEDAAKTLEADTFESAGSAKRRAFGKMSSVSGLRLQRSTTRNIGGLQKVYVGVGWDILASKALARHVDLDVSAVFFHRDGRDVGAVDYENREEGGVLHSGDNTTGEGDGDDEVITVDLALIPEEVSQIFFVVTVYTKGMTFAMVDNAYCRVVDEDGREMVRYDFNXDTLAHLGHGAHHRAVPVPPGPGLAFQVQRGLYRGADLAGSHVHLGDDDPVCEERGGGKQHASVAAASTDAEACAVAQADMVAGVGRGTAREGWPSNAYFVVGHLRSFRQGAAVFRNSXYYGYGLLLDVVMAAGPGAX
>ScrHanSHHI4020379_rbh_TGME49_254870
MAQEPMLLTKASYALAVQWDCINGKGVDLDLQAVIVDDRGVIVDAAYYNNVSAVDGAVALSGDEQSGNTAGYDESMTVNLTKLPSNVKLIIFVVAVYGKGRLKDVDNGQLVVLHQGMPQKVLRLENSQGDCDIVAMMRRGREGWELVQVEQPAEYGSHFLDILEPSIGDLIRREIPDAPQRMKVSFEMTKGAVCPLPNDSALKRLFVGIGGSLLPGSKLEVDIDISAVFVSTRGKILGAVDADNDAVYGVSHSGDQVAGEERGCGDDEAISIDLAQVPTKMRCIFLVLSVSKGDFSQIRSAYARIIDQTATELVRYDIKESRVPGQAHNEVHNGLIIGKLLRSKGRRWGFMATGVYYSSTSGTWKGAQSQIAELFEQSQELHDEQTPRPAEAEESMAEEASQRPLKSIQELPEEEVNVETAGLACTEAEEGEQLPPVLHKTMTKRSSTCPSMESEMSMTEGLSSQRSPSMSVYQSGGMEDMQATGTSHRMVGKGKVRLSAISAAGGPGVDPALCKDFVLAMDDEEAEAPFRRVCS
>ScrHanSHHI4049581_rbh_TGME49_254870
XVMAQPIALTKPTYALALQWDCFDGKGVDLDLQAVVVDDRGSIVDAAYYNNTSAVNGAVELSGDEQSGSADGYDESMWVLLSKLPAHVKLIIFVVAVYGEGHLKDVDNGVMSVLEEGRCLRSFSLERSGGDCDIVAMMRRTPQEWEMVX
>ScrHanSHHI4062310_rbh_TGME49_254870
MAQEPMLLTKASYALAVQWDCINGKGVDLDLQAVIVDDRGVIVDAAYYNNVSAVDGAVALSGDEQSGNTAGYDESMTVNLTKLPSNVKLIIFVVAVYGKGRLKDVDNGQLVVLHQGMPQKVLRLENSQGDCDIVAMMRRGREGWELVQVEQPAEYGSHFLDILEPSIGDLIRREIPDAPQRMKVSFEMTKGAVCPLPNDSALKRLFVGIGGSLLPGSKLEVDIDISAVFVSTRGKILGAVDADNDAVYGVSHSGDQVAGEHKGAGDDEAISIDLAQVPTKVRCIFLVLSVSNGNFSQIRNTYARIIDQTATELVRYDIRGSSGGTHIIAKLLRSRGRRWGFMAIGGYYDSTCRTWKGATAQMEILFQASQDHHEDHHEEPEIPKATSLRVEEAAPVPVSAAVEGSAPVAEADASGGGGSPEATKEAIPRTTTSFTKSASCMPRSATTIVSSQAHGGGGGGGG
>ScrHanSHHI4122260_rbh_TGME49_254870
ALALQWDCFDGKGVDLDLQAVVVDDRGSIVDAAYYNNTSAVNGAVELSGDEQSGSADGYDESMWVLLSKLPAHVKLIIFVVAVYGEGHLKDVDNGVMSVLEEGRCLRSFSLERSGGDCDIVAMMRRTPQEWEMVQVDEPADFGSHFLDILEPNIGNLIRREIPTAPGYLKVSFEMTKGAIVPLPKTSALKRVFVGIGGSLQPGSKQDIDIDISAVFVSTSGEILGAVDCDVDEIYGVSHSGDQVAGEHKGAGDDEAISIDLAQVPTKVRCIFLVLSVSNGNFSQIRNTYARIIDQTATELVRYDIRGSSGGTHTGLIIAKLLRSRGRRWGFMAIGGYYDSTCRTWKGATAQMEILFQASQDHHEDHHEEPEIPKATSLRVEEAAPVPVSAAVEGSAPVAEADASGGGGSPEATKEAIPRTTTSFTKSASCMPRSATTIVSSQAHGGGGGGGG
>ScrHanSHHI4177024_rbh_TGME49_254870
KPTYALALQWDCFDGKGVDLDLQAVVVDDRGSIVDAAYYNNTSAVNGAVELSGDEQSGSADGYDESMWVLLSKLPAHVKLIIFVVAVYGEGHLKDVDNGVMSVLEEGRCLRSFSLERSGGDCDIVAMMRRTPQEWEVDEPADFGSHFLDILEPNIGNLIRREIPTAPGYLKVSFEMTKGAIVPLPKTSALKRVFVGIGGSLQPGSKQDIDIDISAVFVSTSGEILGAVDCDVDEIYGVXSGDQVAGEHKGAGDDEAISIDLAQVPTKVRCIFLVLSVSNGNFSQIRNTYARIIDQTATELVRYDIRGSSGGTHTGLIIAKLLRSRGRRWGFMAIGGYYDSTCRTWKGATAQMEILFQASQDHHEDHHEEPEIPKATSLRVEEAAPVPVSAAVEGSAPVAEADASGGGGSPEATKEAIPRTTTSFTKSASCMPRSATTIVSSQAHGGGGGGGGGFASSRSAPTLRTSFCNSEADCQQQSMMAKSSDAALEQESMFVRSMVATSTIKARLVKKGTMRLTAAPSEEDQLLVDDEEEEGPRRRVCAPCTRPLFGLCAA
>ScrHanSHTV5001924_rbh_TGME49_254870
MAQPIALTKPTYALALQWDCFDGKGVDLDLQAVVVDDRGSIVDAAYYNNTSAVNGAVALSGDEQSGSADGYDESMWVLLSKLPAHVKLIIFVVAVYGEGHLKDVDNGVMSVLEEGRCLRSFSLERSGGDCDVVAMMRRTPQGWEMVQVDEPADFGSHFLDILEPNIGNLIRREIPTAPGYLKVSFEMTKGAIVPLPKTSALKRVFVGIGGSLQPGSKQDIDIDISAVFVSTSGEILGAVDCDVDEMYGVSHSGDQVAGEHKGAGDDEAISIDLAQVPTKVRCIFLVLSVSNGNFSQIRNTYARIIDQTATELVRYDIRGSSGGTHTGLIIAKLLRSRDRRWGFMAIGGYYDSTCRTWKGATAQMEILFQASQDHHEDHNDEPESPKATSLRVEEAAPVPVSAAAEGSAPFAEADASGGGESPEATKEAIPRTTTSFTKSASCMPRSATTIVSSQAHGGGGGGGGGGGGGGFASSRSAPTLRTSFCNSEADCQQQSMMAKSSDAALKQESMFVRSMVATSTIKARLVKKGTMRLTAAPSEEDQLLVDDEEEEARAEECVRLAHGRSSACALPSSRAKIYEGEWAAYSVSTVPSTPAEYTAVG
>ScrHanSHTV5131064_rbh_TGME49_254870
XAVMAQPIALTKPTYALALQWDCFDGKGVDLDLQAVVVDDRGSIVDAAYYNNTSAVNGAVALSGDEQSGSADGYDESMWVLLSKLPAHVKLIIFVVAVYGEGHLKDVDNGVMSVLEEGRCLRSFSLERSGGDCDVVAMMRRTPQGWEMVQVDEPADFGSHFLDILEPNIGNLIRREIPTAPGYLKVSFEMTKGAIVPLPKTSALKRVFVGIGGSLQPGSKQDIDIDISAVFVSTSGEILGAVDCDVDEMYGVSHSGDQVAGEHKGAGDDXGXXXXXXXXXXXXXXXGAGDDEAISIDLAQVPTKVRCIFLVLSVSNGNFSQIRNTYARIIDQTATELVRYDIRGSSGGTHTGLIIAKLLRSRDRRWGFMAIGGYYDSTCRTWKGATAQMEILFQASQDHHEDHNDEPESPKATSLRVEEAAPVPVSAAAEGSAPFAEADASGGG
>ScrHanSHTV5161702_rbh_TGME49_254870
MAQPIALTKPTYALALQWDCFDGKGVDLDLQAVVVDDRGSIVDAAYYNNTSAVNGAVALSGDEQSGSADGYDESMWVLLSKLPAHVKLIIFVVAVYGEGHLKDVDNGVMSVLEEGRCLRSFSLERSGGDCDVVAMMRRTPQGWEMVQVDEPADFGSHFLDILEPNIGNLIRREIPTAPGYLKVSFEMTKGAIVPLPKTSALKRVFVGIGGSLQPGSKQDIDIDISAVFVSTSGEILGAVDCDVDEMYGVSHSGDQVAGEHKGAGDDEAISIDLAQVPTKVRCIFLVLSVSNGNFSQIRNTYARIIDQTATELVRYDIRGSSGGTHTGLIIAKLLRSRDRRWGFMAIGGYYDSTCRTWKGATAQMEILFQASQDHHEDHNDEPESPKATSLRVEEAAPVPVSAAAEGSAPFAEADASGGGESPEATKEAIPRTTTSFTKSASCMPRSATTIVSSQAHGGGGGGGGGGGGGGFASSRSAPTLRTSFCNSEADCQQQSMMAKSSDAALKQESMFVRSMVATSTIKARLVKKGTMRLTAAPSEEDQLLVDDEEEEGPRRRVCAPCTRPVFGLCAAVEQSEDI
>SelPygWS2016041557_rbh_TGME49_254870
MDLEELPGGRSLQHRQSSSAFGGLLGKSDGRRRSLEMAGDLAGAARLCSLPNVAVTLHYDEDDFPSLELDLHVFVFDKSGEYLDCICYRNREMPGLSNNGKSLFISWSELPTNCSVFVLSVAAYTLGTSIGDLTDSFVTVSTADPAFPARKLIQFDLATTEATGPALFYGIIAEIDDQWFIKSCNVPGESHTPDLLIKGAKEIAADFVIKRVSDKLIDLVSVKEEVASHGDVGGMSSIGATVAEKTEATPTESSNGHALNYAKKFGRAVLPEMGEMSELQKRLQEKRDAPQAEPSIPAKPEQRSQLAGVSDAELRAKLQARRTASGGNDTPPGQSASSNRGIPKTVSLGRSQGGEGPPLVRSSTTMIQTLSTLELSLSSIEIGMEQLRVSQQPSRDSLEKLEDGQSSLKREHKLSVTRLEGRIQGLESQMGVLNEKLDILITCFKESGYIE*
>SelPygWS2016041581_rbh_TGME49_254870
MDLEELPGGRSLQHRQSSSAFGGLLGKSDGRRRSLEMAGDLAGAARLCSLPNVAVTLHYDEDDFPSLELDLHVFVFDKSGEYLDCICYRNREMPGLSNNGKSLFISWSELPTNCSVFVLSVAAYTLGTSIGDLTDSFVTVSTADPAFPARKLIQFDLATTEATGPALFYGIIAEIDDQWFIKSCNVPGESHTPDLLIKGAKEIAADFVIKRVSDKLIDLVSVKEEVASHGDVGESSNGHALNYAKKFGRAVLPEMGEMSELQKRLQEKRDAPQAEPSIPAKPEQRSQLAGVSDAELRAKLQARRTASGGNDTPPGQSASSNRGIPKTVSLGRSQGGEGPPLVRSSTTMIQTLSTLELSLSSIEIGMEQLRVSQQPSRDSLEKLEDGQSSLKREHKLSVTRLEGRIQGLESQMGVLNEKLDILITCFKESGYIE*
>SymSpeCY103008610_rbh_TGME49_254870
MLMKWRWVKDLQKPNHQISLGGINVSDEAGWILQVIQEPAREGRHFIDILEPVLGNIIRAAIPGAPKRQKVAFAMEKAAVMDLPQAHSIGKVYAGLGWDASAVMDIDLDVSAVVMTKDCQVLGAVFFGQLEGWALKHSGDNLTGEGEGDDEVIELDLPAIPAEVSQIFFVVNIYTRGVTFENVESAYCRIFDSTGEEMARYALRDGRGEKGLVMGRFFLEFSGDAARWSFQALGSFCQGQTWKDSVPAIVSLARKSAKQLQMRSGTISMLGGQPAGGGHAPVAAMPPIQEPPRSTACAVL
>Sym_XWS2016068222_rbh_TGME49_254870
MPRLYGDVRKKTFFGNAGKFNSGVDMDTSKLLRSDQVPPAGLKFDLIIEGVASDSIDDLDLAASIFDSSVELIDVVFWRNTNFNRSAIVFQSGVLKMNLMDIADAVSVIVISVSCYKNITFADIPRSELVLRSLRTNDDGEVSAIRVCSVPLCAHPATHESIMCMALLFDDSPPLRHTHTHTHTHTHTHTIN*
>Sym_XWS2016068227_rbh_TGME49_254870
MPRLYGDVRKKTFFGNAGKFNSGVDMDTSKLLRSDQVPPAGLKFDLIIEGVASDSIDDLDLAASIFDSSVELIDVVFWRNTNFNRSAIVFQSGVLKMNLMDIADAVSVIVISVSCYKNITFADIPRSELVLRSLRTNDDGEVSAIRVCSVPLCAHPATHESIMCMALLFDDSPPLRHTHTHTHTDTHPYTLLFM*
>Sym_XWS2016068246_rbh_TGME49_254870
MPRLYGDVRKKTFFGNAGKFNSGVDMDTSKLLRSDQVPPAGLKFDLIIEGVASDSIDDLDLAASIFDSSVELIDVVFWRNTNFNRSAIVFQSGVLKMNLMDIADAVSVIVISVSCYKNITFADIPRSELVLRSLRTNDDGEVSAIRVCSVPLCAHPATHESIMCMALLFDDSPPLRHTHTHTHTHR
>Sym_XWS2016068248_rbh_TGME49_254870
MPRLYGDVRKKTFFGNAGKFNSGVDMDTSKLLRSDQVPPAGLKFDLIIEGVASDSIDDLDLAASIFDSSVELIDVVFWRNTNFNRSAIVFQSGVLKMNLMDIADAVSVIVISVSCYKNITFADIPRSELVLRSLRTNDDGEVSAIRVCSVPLCAHPATHESIMCMALLFDDSPPLRHTHTHTHTHTHTQSIENSHILNKPRRHFNSRLFSKNLNYNNEKNEIYSNSPPPHSQTHSLYESIEPKDEISNHRQFHHIRQNHLRQRRGLETHTHTHT
>Sym_XWS2016068250_rbh_TGME49_254870
MPRLYGDVRKKTFFGNAGKFNSGVDMDTSKLLRSDQVPPAGLKFDLIIEGVASDSIDDLDLAASIFDSSVELIDVVFWRNTNFNRSAIVFQSGVLKMNLMDIADAVSVIVISVSCYKNITFADIPRSELVLRSLRTNDDGEVSAIRVCSVPLCAHPATHESIMCMALLFDDSPPLRHTHTHTHTDGTKRGGR*
>AleAndCCMP2222013672_rbh_TGME49_254870
MPPVELMSKLQRNVDLPIEGMRFGVGLSWDKTSANVDLDLQAIAFDSNGVLMDAVYYNNLKALHGGLTHSGDELTGERVGYDEMVWVQFGRLPPEVGLITIVLAAHGGCHMKDAKNGMFTILVDRHDNQVANFALENSDEEVDLVGALLRVGNGWVFRVIEEPAQDGRHFIDILEPVIGNFVRSVIPNAPKRIKAAFSMEKGAVVDLPRTSQLKKISTALGWDTSSGKVDLDVSAVLLDNKQKEWDCIFFGKQHGQGLVHSGDNLTGAGDGDDEVITVNLEQVPKRVEQIVLVINIYTPGKSFALVANPYCRVVTEEGDELCLYKLDQAGDKQGLIIARLFRVYGAERWGFQALGMPCNGKTWKDSMPHIKQQACINPRDLQHQLLPSSGGLEEFPDRTGPGVCAECIVL
>AleAndCCMP2222017748_rbh_TGME49_254870
XTGDRTGLDEVIWAGLAKMPEKVRMLVFVVAAHSGGHLRDVRNGVIHILEEKKDNEIGRLPIEQSQFEVDVVAAMVRTAGGWELQAIDEPAQEGQHFMDVLEPTMGNFIRKVIPTAPKRMKVAFAMDKGAVVDLPETSSLQGITAGLGWDVLGRGVDLDVSAVLFDGQAQLVDTVFFGKLQSCGLVHSGDNLTGAGEGDDEQIKCNLDQVPARVEQIFFTVHVYTKGVTFAKVSNAFCRIFDTTGAELARYELREAGNESGLIMARLFREQGGQRWGFQALGTFSRGSMWRDSVTDMVAIARQAPRALQLRTQTTLQFSGAAGDGVTAAHAAAPAVAGGPCGRPGGQGQEKCVVQ
>AleCatOF101001633_rbh_TGME49_254870
XPLTKSRYGIAISWDNCSKVVDLDLQAVIVSEHGTIVDAVYHNNLVAMNGAIGHTGDDDMATTRQVVLIIFVVAASNGTSLQEAQNAVITIVEQWRGQDVKYIKMEQSWRDVDAALMIRRRRDAWELVEIDEPAETGSHFLDILEPTLGDLIRREIDGAPDCQRVTFNMNKGTAVDLPISQTLSRIAVGIGGELRDVRNKNEVDVDVSAVFYSATGELLGAADCDEDDFFGAQHSGGSSIGITGGDDEGITMDLLQAPPEVDQIFLVLTARSGSFALVESAYARVVGRACAELAHFTIVGGTPETGLIIARLFRAVKDRWGFQALGRYCYAREWKDAKKDMEELLGEPPEHVHARTPIRVGRERKEQRPKQQQGQPSRRPA
>AleCatOF101016811_rbh_TGME49_254870
ALAALLLTLPLCPSFVRARAARHGGQGVVGPGETMRLSGGRYAVAISWDRAGAAVDLDLQCVVVDDRGSIIDAVYYNNMKAQRCITHSGDERTGDRSGLDEVIWAGLAKMPEKVKMLVFVVAAHSGGRLRDVRNGNIHILEERKENEVGRIAIEKSDFAVDVVVVMVKNAGGWELQVIDEPAQEGQHFMDVLEPTMGNIIRKVIPTAPKRMKVAFAMEKGAVVELPDTGSLKSVTAGLGWDVLGRGVDLDVSAVCFDGQGQLVDTVFFGRLQSCGLVHSGDNLTGAGDGDDEQIKCNLDQVPARVEQIVFTVHIYTKGVTFQKVSNAYCRIFDGSGAELARYELREAGRESGLIIARLFREPGAQRWGFQALGTFTRGSMWKDSLNDLAAVVGKAPRAFQLRGQTTMQFSGAGGEPVTAHAPHAPAVAAXPVRPSAAAGAEVRRAVSRAAPRPLPPCGQTPAYAASGIVG
>AleCatOF101027750_rbh_TGME49_254870
MAGLKKNEDLPVLGVRFGVGLSWDHTNGPHVDLDLQAVAFSNAGVLMDAVYFNNLKALGKGLTHSGDETTGERSGFDELVWAHLERLPSEVALVAIVLAAHGGCHLRDAKNGKFTVLEDTTEKQVARFDLEESVEEVDLVGALLRVGNGWVFRLIEIPAQDGRHFIDILEPTIGNFVRSVIPGAPKRIKAAFSMEKGSVVDLPRTSHVKTIKTALGWDTSSGKVDLDVSAVLLDGNHKEWDCIFFGKQHGQGLTHSGDNLTGAGEGDDEVITVNLEQVPKRVEQIILVINIYTKGKSFALVANPYCRVLAANGDELCLYKLNEAGDKEALIIARLFREYGGERWGFQALGIPCIGQTWKDSMPHIKQAACVDVRTLQQQFNPVGVHEXASPTDAQRLRRLLRALTRGLAMLARAPLPLRYARTG
>AleMarAMGDE01CS322004000_rbh_TGME49_254870
LCDASGVAVSIVEKWQGNTLDIIPVERSIGRVMAIALMMRAPDDAWYLTRLNEAAEEGSHFMDILEPTLGDIIRKRIRNAPRVQRVNFPMRKGAAVEMAQCPAMRSVSVSVGWDIGGKAIDLDVSAVFFDKEAKNVGAVYYDNKRQCGVVHTGDNQTGEGDGDDESINVDLLKVPGHILQIFFVVNIYTKDVTFDSLNNAYVRIVDSNNNEMLRFDITEKCTGTLGGAGLIIARFCRTSATARWAFQAMGVFCPGRKWMDASCRRVMEEMSQKTPQELDQDLTKELKTFKSEAKAVPEKRTSVKLVRHQSSDAIPNSKSMSLFHVRRPSYLGQSSECRLARSTTHGEELPSRVFVGVGWDVCSSKIGNVPADFDVSAVFFHADGRDLGAVDYENPQEYGLWHSGDNTTGEGEGDDEVISADLVEIPPEVVQIFLVVTVYTKNLTFGMVENAYCRVYGEDGIELCNYNLTDSDSEQQASATALVIAQLYRHPELGWVFKARGAFCTGRNWLDPVCISKMKELYRRTLQEINPGPVAPQPPDATKPIPWRRHASKQHVLGCSEDRADLVSL
>AleMarAMGDE01CS322004473_rbh_TGME49_254870
DARNARLHVLEDVLAQEVGSFSLEGASARAVLVGSLLRSSGGAWAFRALDIPASRGQHFIDILEPTLGDYVRSVIPGAPRRLKAAFAMDKGSVVDLPQSNEVAETCAGLGWDTDAGEVDLDVSAVMLDRRNGEIDCCFFGNEEAQGIRHSGDNQTGEGANDDEVITIDLEKLAPEVQQIFFVINIYTTGRTFADVSNPYCRLFSQGEEFCRYQLKEAGREQALLMARLFREPGDSRWGFQALGIPCKGKTYKDSMPAVVQYAAAKPTDSRLMRQGTTTSNLGAPPGRLDFDESEPALESEVKADTCGAACCLQ
>AleMarAMGDE01CS322047261_rbh_TGME49_254870
XPFRAKGAAAGGEEELILFPGRPGGMSRDPQAEFPVNPNVQKYGVGLSWDRSPEPVDVDLQAVIVDTKGTIVDAVYYNNLKALRAVTHSGDESTGAKEGMDEVIWVTMGKLPESVKMIVFVVAAWNRGHLKDVKNGKLHLLEETKDNSVGQVPLEQSVEEVDAVASMVRDDTGSWSLRIINEPAQDGKHFMDILEPVLGNIIRGVIPSAPKRQKVAFAMEKGAVMDLPDASQMQRISAGLGWDIAKTGGKDVDLDVSVVFFSTDGQHTGSVFFGNQEEFGVKHSGDNLTGAGQGDDEVIQVNLEQIPETVAQAFFTVNVYTKGVFFDRVSNAYCRICDEQGNEMARYVLREAGSQSGLIIARLFREPSSGRWGFQALGQLCRGQTWKDSLIDIQPLVFKSAREMQLRGATVMLGGGAPGPAPGPAPGGEPGGGQ
>AleMonCCMP3105009043_rbh_TGME49_254870
SGRTLTRERGRGLLDAGANAPFQGQDGVAISWDRAKASVDLDLQAVIVDCQGLIVDAVFYNNLSAFNGAVGHSGDRKVADGKAYTESIWVNLAKLPEPVVLIIFVIAAYGDCLLRDVTGGTISVLEDWVGCRVREAKIERAMADVDAVMMMRRLADGSWMLTEIEEPPSAGSHFLDILEPTIGEIIRKEIPGAPFVQKVKFIMEKGCSVDFQETAALKRLTVGISGKLPRGYVGSVDLDVSAVLFSQDGKILGAVDYAKDEKYGVAHSGDYCAGHSTADDEVITLDLLQIPAKVAQVFFLLTVAGNTFMAVETAYARVADQACAELARYEIPGGADENGLIIARIFRTGDKRWSLQALGMFIHADNWRSAEDILQQVFWETPEKVHAPKGGGPLPTCRRFAGKEEEKPPATDDQQPEDKAGTASLNGTGSLQLPVIQRRRSLCVTSLPDELGRRGPPSRQCSNLSRQAPGSDGARSGSKSLEWISEGEKSDCSRTTSRRTHVRKGTFRLISKPDDMEGPDKSTSSRLLKPKFNTDSDMVPVDEDGPSPDVAKPRLCATGCSWASRLQFLGACSGGAS
>AleMonCCMP3105009691_rbh_TGME49_254870
XKSEELPLTAGRYGIAISWDQSGRSSVDVDLQAVIVDDRGQVVDAVYYNNLKALKCVTHSGDEMTGEKAGHDEVIWVSMTKLPANIHIIIFVIAAFQGGRLRDAKNGKVHVLEECKDNEVASFSMEESEEEVDVVAMMVRSGGGWALRVVDVDAQDGQHFIDILEPTIGNLVRSVLPDAPKRLKVAFAMEKGAVVDLPRSEDIKQVIAGLGWDTLKGDVDLDVSAVLFDASGKHRDAIFFGNLEGHGLHHSGDNLTGEGAGDDETIVMDLEVVPDWVRQVFFCVNIYTNGTSFERVANPYCRMMDASGTELARYELKEAGKHNGLIIARLFRDGRGARWGFQAIGTFCRGRTWKDSVTEMAQVFAKSPQQLQLRGATTVFX
>AleMonCCMP3105023085_rbh_TGME49_254870
MEVAEDGSHFMDILEPTLGNIIRRRVRNAPKVQRVRFPMRKGAAVEMAQCSTLRMVSVSVGWDTGGKAVDLDVSAVFFNREAKNVGAVYYDNKRQCGVVHTGDNXDSDESINVDLHKVPGHILQIFFVVNIYTKDVTFESLQRAYVRMTNAQGNEMLRYDINERCTGRPGGSGLIISRFCRSSSTSRWVFQAMGVFCPGRKWMDATCMREMESMSLTSTQDLDLKLAKMEKLTKKGTKAAEAAAMRPHMLKPQTSREGGPMILSTSQAPAFGKHRMPSFYLAPTELQLKRCTTQGVEECPSRIFVGVGWDVTSAKVGGVDFDVSAVFFHKEGRDMGAVDYENPQDFGLLHSGDNTTGEGDGDDEVITVDPLDIPTEVDQIFFIVTVYTKGLTFGTVENAYCRVYGEDGHDLCYYDLQETSQHPSATALIIAQFYRHPEQGWVFKARGSFCSGRTWCDPLCIEKMKQLFQRTKEELTPPPAAPQPPDAVRPVAWRRSATKQVVLGCAPGIEQDSESPLSPPGSDGGTLVSL
>AleMonCCMP3105032977_rbh_TGME49_254870
SGRTLTRERGRGLLDAGANAPFQGQDGVAISWDRAKASVDLDLQAVIVDCQGLIVDAVFYNNLSAFNTTAPLAILXDRKVADGKAYTESIWVNLAKLPEPVVLIIFVIAAYGDCLLRDVTGGTISVLEDWVGCRVREAKIERAMADVDAVMMMRRLADGSWMLTEIEEPPSAGSHFLDILEPTIGEIIRKEIPGAPFVQKVKFIMEKGCSVDFQETAALKRLTVGISGKLPRGYVGSVDLDVSAVLFSQDGKILGAVDYAKDEKYGVAHSGDYCAGHSTADDEVITLDLLQIPAKVAQVFFLLTVAGNTFMAVETAYARVADQACAELARYEIPGGADENGLIIARIFRTGDKRWSLQALGMFIHADNWRSAEDILQQVFWETPEKVHAPKGGGPLPTCRRFAGKEEEKPPATDDQQPEDKAGTASLNGTGSLQLPVIQRRRSLCVTSLPDELGRRGPPSRQCSNLSRQAPGSDGARSGSKSLEWISEGEKSDCSRTTSRRTHVRKGTFRLISKPDDMEGPDKS
>AleMonCCMP3105076384_rbh_TGME49_254870
XNTLETFCMSRTLGRVKPIAAMDRESGGLWTYTRLNDMEVAEDGSHFMDILEPTLGNIIRRRVRNAPKVQRVRFPMRKGAAVEMAQCSTLRMVSVSVGWDTGGKAVDLDVSAVFFNREAKNVGAVYYDNKRQCGVVHTGDNQTGEGDGDDESINVDLHKVPGHILQIFFVVNIYTKDVTFESLQRAYVRMTNAQGNEMLRYDINERCTGRPGGSGLIISRFCRSSSTSRWXXGVFCPGRKWMDATCMREMESMSLTSTQDLDLKLAKMEKLTKKGTKAAEAAAMRPHMLKPQTSKKEPMILSTSQAPAFGKHRMPSFYLAPTELQLKRCTTQGVEECPSRIFVGVGWDVTSAKVGGVDFDVSAVFFHKEGRDMGAVDYENPQDFGLLHSGDNTTGEGDGDDEVITVDPLDIPTEVDQIFFIVTVYTKGLTFGTVENAYCRVYGEDGHDLCYYDLQETSQHPSATALIIAQFYRHPEQGWVFKARGSFCSGRTWCDPLCIEKMKQLFQRTKEELTPPPAAPQPPDAVRPVAWRRSATKQVVLGCAPGIEQDSESPLSPPGSD
>AleMonCCMP3105086679_rbh_TGME49_254870
XDLGKSEELPLTAGRYGIAISWDQSGRSSVDVDLQAVIVDDRGQVVDAVYYNNLKALKCVTHSGDEMTGEKAGHDEVIWVSMTKLPANIHIIIFVIAAFQGGRLRDAKNGKVHVLEECKDNEVASFSMEESEEEVDVVAMMVRSGGGWALRVVDVDAQDGQHFIDILEPTIGNLVRSVLPDAPKRLKVAFAMEKGAVVDLPRSEDIKQVIAGLGWDTLKGDVDLDVSAVLFDASGKHRDAIFFGNLEGHGLHHSGDNLTGEGAGDDETIVMDLEVVPDWVRQVFFCVNIYTNGTSFERVANPYCRMMDASGTELARYELKEAGKHNGLIIARLFRDGRGARWGFQAIGTFCRGRTWKDSVTEMAQVFAKSPQQLQLRGATTVFFGDAALAEAWPPASGGAXAAGAHEVVRLRAVVT
>AleMonCCMP3105118834_rbh_TGME49_254870
XDLGKSEELPLTAGRYGIAISWDQSGRSSVDVDLQAVIVDDRGQVVDAVYYNNLKALKCVTHSGDEMTGEKAGHDEVIWVSMTKLPANIHIIIFVIAAFQGGRLRDAKNGKVHVLEECKDNEVASFSMEESEEEVDVVAMMVRSGGGWALRVVDVDAQDGQHFIDILEXQPGPQRAANAPKRLKVAFAMEKGAVVDLPRSEDIKQVIAGLGWDTLKGDVDLDVSAVLFDASGKHRDAIFFGNLEGHGLHHSGDNLTGEGAGDDETIVMDLEVVPDWVRQVFFCVNIYTNGTSFERVANPYCRMMDASGTELARYELKEAGKHNGLIIARLFRDGRGARWGFQAIGTFCRGRTWKDSVTEMAQVFAKSPQQLQLRGATTVFFGDAALAEAWPPASGGAXAAGAHEVVRLRAVVT
>AleMonCCMP3105205542_rbh_TGME49_254870
XKMIMFVIAVSSGGQFSDAGDLVVRFVEKWQGNTLETFCMSRTLGRVKPIAAMDRESGGLWTYTRLNDMEVAEDGSHFMDILEPTLGNIIRRRVRNAPKVQRVRFPMRKGAAVEMAQCSTLXDGVRQRRLGHGKAVDLDVSAVFFNREAKNVGAVYYDNKRQCGVVHTGDNQTGEGDGDDESINVDLHKVPGHILQIFFVVNIYTKDVTFESLQRAYVRMTNAQGNEMLRYDINERCTGRPGGSGLIISRFCRSSSTSRWVFQAMGVFCPGRKWMDATCMREMESMSLTSTQDLDLKLAKMEKLTKKGTKAAEAAAMRPHMLKPQTSREGGPMILSTSQAPAFGKHRMPSFYLAXHGAAVEEVHDQGVEECPSRIFVGVGWDVTSAKVGGVDFDVSAVFFHKEGRDMGAVDYENPQDFGLLHSGDNTTGEGDGDDEVITVDPLDIPTEVDQIFFIVTVYTKGLTFGTVENAYCRVYGEDGHDLCYYDLQETSQHPSATALIIAQFYRHPEQGWVFKARGSFCSGRTWCDPLCIEKMKQLFQRTKEELTPPPAAPQPPDAVRPVAWRRSATKQVVLGCAPGIEQDSESPLSPPGSDGGTLVSL
>AleMonCCMP3105211755_rbh_TGME49_254870
XRTLTRERGRGLLDAGANAPFQGQDGVAISWDRAKASVDLDLQAVIVDCQGLIVDAVFYNNLSAFNGAVGHSGDRKVADGKAYTESIWVNLAKLPEPVVLIIFVIAAYGDCLLDVTGGTISVLEDWVGCRVREAKIERAMADVDAVMMMRRLADGSWMLTEIEEPPSAGSHFLDILEPTIGEIIRKEIPGAPFVQKVKFIMEKGCSVDFQETAALKRLTVGISGKLPRGYVGSVDLDVSAVLFSQDGKILGAVDYAKDEKYGVAHSGDYCAGHSTADDEVITLDLLQIPAKVAQVFFLLTVAGNTFMAVETAYARVADQACAELARYEIPGGADENGLIIARIFRTGDKRWSLQALGMFIHADNWRSAEDILQQVFWETPEKVHAPKGGGPLPTCRRFAGKEEEKPPATDDQQPEDKAGTASLNGTGSLQLPVIQRRRSLCVTSLPDELGRRGPPSRQCSNLSRQAPGSDGARSGSKSLEWISEGEKSDCSRTTSRRTHVRKGTFRLISKPDDMEGPDKSTSSRLLKPKFNTDSDMVPVDEDGPSPDVAKPRLCATGCSWASRLQFLGACSGGAS
>AleMonCCMP3105254506_rbh_TGME49_254870
XDVLEPTMGNYIRKVIPGAPRRMKVAFAMEKGAVVDLPITAGLGWDVLGRGVDLDVSAVLFDSQAQLVDTVFFGRLQSSGLVHSGDNLTGAGEGDDEQIQCNLDQVPPHVEQIFFTVHVYSKHVTFERVRNAFCRIFDSTGAELARYELREAGRESGLIMARLFREPGNQRWGFQALGTFSRGRMWKDSVGDMAKLVRKVPRELQLRGQTTMEFSGAYGAPGAPAPPRVEA
>AleMonCCMP3105282268_rbh_TGME49_254870
XRTLTRERGRGLLDAGANAPFQGQDGVAISWDRAKASVDLDLQAVIVDCQGLIVDAVFYNNLSAFNGAVGHSGDRKVADGKAYTESIWVNLAKLPEPVVLIIFVIAAYGDCLLRDVTGGTISVLEDWVGCRVREAKIERAMADVDAVMMMRRLADGSWMLTEIEEPPSAGSHFLDILEPTIGEIIRKEIPGAPFVQKVKFIMEKGCSVDFQETAALKRLTVGISGKLPRGYVGSVDLDVSAVLFSQDGKILGAVDYAKDEKYGVAHSGDYCAGHSTADDEVITLDLLQIPAKVAQVFFLLTVAGNTFMAVETAYARVADQACAELARYEIPGGADENGLIIARIFRTGDKRWSLQALGMFIHADNWRSAEDILQQVFWETPEKVHAPKGGGPLPTCRRFAGKEEEKPPATDDQQPEDKAGTASLNGTGSLQLPVIQRRRSLCVTSLPDELGRRGPPSRQCSNLSRQAPGSDGARSGSKSLEWISEGEKSDCSRTTSRRTHVRKGTFRLISKPDDMEGPDKSTSSRLLKPKFNTDSDMVPVDEDGPSPDVAKPRLCATGCSWASRLQFLGACSGGAS
>AleMonCCMP3105306922_rbh_TGME49_254870
XNLAKLSQDVKMIMFVIAVSSGGQFSDAGDLVVRFVEKWQGNTLETFCMSRTLGRVKPIAAMDRESGGLWTYTRLNDMEVAEDGSHFMDILEPTLGNIIRRRVRNAPKVQRVRFPMRKGAAVEMAQCSTLRMVSVSVGWDTGGKAVDLDVSAVFFNREAKNVGAVYYDNKRQCGVVHTGDNQTGEGDGDDESINVDLHKVPGHILQIFFVVNIYTKDVTFESLQRAYVRMTNAQGNEMLRYDINEGAQADQVAQASSFHGFAEAAPVAXVFQAMGVFCPGRKWMDATCMREMESMSLTSTQDLDLKLAKMEKLTKKGTKAAEAAAMRPHMLKPQTSREGGPMILSTSQAPAFGKHRMPSFYLAPTELQLKRCTTQGVEECPSRIFVGVGWDVTSAKVGGVDFDVSAVFFHKEGRDMGAVDYENPQDFGLLHSGDNTTGEGDGDDEVITVDPLDIPTEVDQIFFIVTVYTKGLTFGTVENAYCRVYGEDGHDLCYYDLQETSQHPSATALIIAQFYRHPEQGWVFKARGSFCSGRTWCDPLCIEKMKQLFQRTKEELTPPPAAPQPPDAVRPVAWRRSATKQVVLGCAPGIEQDSESPLSPPGSDGGTLVSL
>AleMonCCMP3105310706_rbh_TGME49_254870
XGKSEELPLTAGRYGIAISWDQSGRSSVDVDLQAVIVDDRGQVVDAVYYNNLKALKCVTHSGDEMTGEKAGHDEVIWVSMTKLPANIHIIIFVIAAFQGGRLRDAKNGKVHVLEECKDNEVASFSMEESEEEVDVVAMMVRSGGGWALRVVDVDAQDGQHFIDILEPTIGNLVRSVLPDAPKRLKVAFAMEKGAVVDLPRSEDIKQVIAGLGWDTLKGDVDLDVSAVLFDASGKHRDAIFFGNLEGHGLHHSGDNLTGEGAGDDETIVMDLEVVPDWVRQVFFCVNIYTNGTSFERVANPYCRMMDASGTELARYELKEAGKHNGLIIARLFRDGRGARWGFQAIGTFCRGRTWKDSVTEMAQVFAKSPQQLQLRGATTVFFGDAALAEAWPP
>AleTarCCMP1771039555_rbh_TGME49_254870
PLELNKSRYGVGLSWDKLQRTVDLDLQAVLVNEAGTIIDAVYYNKLEAMDRAIAHSGDEQTGAADGLDETIWVNLAKLSQEVRLIIYVVAVSSGGTLEDTADLTLHVVEKWQGCTMDSFPVPRSLGRVIAIALMARSGAGAWTFAKLSEAAEEGGHFMDILEPTLGGIIRQRIRHAPKVQRVNFPMRKGAAVEMSQCSAMKTVAVSVGWDMEVKTVDLDVSAVFFDKEARNVGAVYYDNKRQCGVTHTGDNQTGEGDGDDETINVDLLRVPGHILQIFFVVNIYTKDITFDSLNNAYVRICDATGNEMMRFDLDEGCNTGKPGGSGLIIARLCRTCSAARWNFQAMGFFCPGRKWMHPSCISEMQRFCGKSPHLLEQELASQRREIKQKEVNQRGGQQAPGVGKRGGVKLRREPSKSVDLHAGSPGEKALLHFTQHRGPSILGTASELRLRRTLTDGLERQQRIFVGVGWDVVDSKAGSVPADFDVSAVFFHRDGRDLGAVDYENPSEFGLLHSGDNTTGEGEGDDETITFEPELIPAEVVQIFLVVTVYTKGMTFAMVENAYCRVVGEDGKELCNYDLSGNDTQEHSSATALVIAQFYRHPEQGWVFKARGSFCCGRTWIDPVCIDKMKELFQRTKEELNPGPVAPQPPDVSRPLAWRRQASKGTVLGREVENEEEGEDDRNGEGQDPELVKRPDACTESEGAPEKRDTVVSL
>AleTarCCMP1771043885_rbh_TGME49_254870
XLPSGRPGSTAMATYDPAGAKVLRRLDTKGIPEDFELNKARYGVGVSWDAGRVDLDLQCVVVDTSGAIIDCAYYNNMKAGRGITHSGDAVAGKPNGIQELIWVTLPKLSQSIAVLVFVVAAYSGGLLKDVEGGRLRLLEDSEKREIAQFDLERSAAAVDVVAAMFRGEGGLWRLRIIDEPAQQGQHFMDILPLLSDTIRLFLPNAPRRQKVAFAMEKGGVLDLPQTMGKITVGLGWDTDDGEVDLDVSAILLDRNGNDVEAVFFGRLECDEHGIFHSGDNLTGEGDGDDEQIVCDLGRIGPAVQQVFFVINIYSQRKTFMSVANPYCRVIDGSDESELCRYALREAGNLNGLIIAKIAREAGDRWGFHALXPAVQWPDFQGLPAGGAQSKASTVKTASLMLRKASTLDMGTASYAAPPGGGFAAAAPTAPPPFAP
>AleTarCCMP1771044260_rbh_TGME49_254870
XLPSGRPGSTAMATYDPAGAKVLRRLDTKGIPEDFELNKARYGVGVSWDAGRVDLDLQCVVVDTSGAIIDCAYYNNMKAGRGITHSGDAVAGKPNGIQELIWVTLPKLSQSIAVLVFVVAAYSGGLLKDVEGGRLRLLEDSEKREIAQFDLERSAAAVDVVAAMFRGEGGLWRLRIIDEPAQQGQHFMDILPLLSDTIRLFLPNAPRRQKVAFAMEKGGVLDLPQTMGKITVGLGWDTDDGEVDLDVSAILLDRNGNDVEAVFFGRLECDEHGIFHSGDNLTGEGDGDDEQIVCDLGRIGPAVQQVFFVINIYSQRKTFMSVANPYCRVIDGSDESELCRYALREAGNLNGLIIAKIAREAGDRWGFHALGLPCSGRTFKDSLPEVRKASTVKTASLMLRKASTLDMGTASYAAPPGGGFAAAAPTAPPPFAP
>AleTarCCMP1771096819_rbh_TGME49_254870
MRKGAAVEMSQCSAMKTVAVSVGWDMEVKTVDLDVSAVFFDKEARNVGAVYYDNKRQCGVTHTGDNQTGEGDGDDETINVDLLRVPGHILQIFFVVNIYTKDITFDSLNNAYVRICDATGNEMMRFDLDEGCNTGKPGGSGLIIARLCRTCSAARWNFQAMGFFCPGRKWMHPSCISEMQRFCGKSPHLLEQELASQRREIKQKEVNQRGGQQAPGVGKRGGVKLRREPSKSVDLHAGSPGEKALLHFTQHRGPSILGTASELRLRRTLTDGLERQQRIFVGVGWDVVDSKAGSVPADFDVSAVFLDGRDLGAVDYENPSEFGLLHSGDNTTGEGEGDDETITFEPELIPAEVVQIFLVVTVYTKGMTFAMVENAYCRVVGEDGKELCNYDLSGNDTQEHSSATALVIAQFYRHPEQGWVFKARGSFCCGRTWIDPVCIDKMKELFQRTKEELNPGPVAPQPPDVSRPLAWRRQASKGTVLGREVENEEEGEDDRNGEGQDPELVKRPDACTESEGAPEKRDTVVSL
>AleTarCCMP1771131233_rbh_TGME49_254870
XAKGPLELNKSRYGVGLSWDKLQRTVDLDLQAVLVNEAGTIIDAVYYNKLEAMDRAIAHSGDEQTGAADGLDETIWVNLAKLSQEVRLIIYVVAVSSGGTLEDTADLTLHVVEKWQGCTMDSFPVPRSLGRVIAIALMARSGAGAWTFAKLSEAAEEGGHFMDILEPTLAASSGSGSGTPPKSSVVNFPMRKGAAVEMSQCSAMKTVAVSVGWDMEVKTVDLDVSAVFFDKEARNVGAVYYDNKRQCGVTHTGDNQTGEGDGDDETINVDLLRVPGHILQIFFVVNIYTKDITFDSLNNAYVRICDATGNEMMRFDLDEGCNTGKPGGSGLIIARLCRTCSAARWNFQAMGFFCPGRKWMHPSCISEMQRFCGKSPHLLEQELASQRREIKQKEVNQRGGQQAPGVGKRGGVKLRREPSKSVDLHAGSPGEKALLHFTQHRGPSILGTASELRLRRTLTDGLERQQRIFVGVGWDVVDSKAGSVPADFDVSAVXGRDLGAVDYENPSEFGLLHSGDNTTGEGEGDDETITFEPELIPAEVVQIFLVVTVYTKGMTFAMVENAYCRVVGEDGKELCNYDLSGNDTQEHSSATALVIAQFYRHPEQGWVFKARGSFCCGRTWIDPVCIDKMKELFQRTKEELNPGPVAPQPPDVSRPLAWRRQASKGTVLGREVENEEEGEDDRNGEGQDPELVKRPDACTESEGAPEKRDTVVSL
>AleTarCCMP1771133301_rbh_TGME49_254870
XSTAMAXYDPAGAKVLRRLDTKGIPEDFELNKARYGVGVSWDAGRVDLDLQCVVVDTSGAIIDCAYYNNMKAGRGITHSGDAVAGKPNGIQELIWVTLPKLSQSIAVLVFVVAAYSGGLLKDVEGGRLRLLEDSEKREIAQFDLERSAAAVDVVAAMFRGEGGLWRLRIIDEPAQQGQHFMDILPLLSDTIRLFLPNAPRRQKVAFAMEKGGVLDLPQTMGKITVGLGWDTDDGEVDLDVSAILLDRNGNDVEAVFFGRLECDEHGIFHSGDNLTGEGDGDDEVITADLEGVPEDVQQIFFVVNIYTNGVSFEQVENAYCRIFDRTRAEFARYILREGRGKRGLIIARLFREPGERWGFQALGQFCRGKTWKDAVEDMAPLVRTSAQTLQLRGASTVNLGSYGNEPRTTEVSTGSSTLQAMSAAQPPAKKSGVCVVS
>AmoSpeAT52011981_rbh_TGME49_254870
MAASYPSGPVPDGSTTADESQAPSIVGVGEVKVNLDGPRVAEVGGKDVEVKLSGASQKDLQVVGLSWDFGVGKPIDLDCSVLCCNKGGQILDVCFYNQQVCMNGAIQHSGDAKTGEHAGFDESVKIDINAMDPDVSILVFLLNAFKGGSLADVDNAKVTILESFNDAPLAVCPVSMRKGDFTGMVLGFIYRLGGPGHPWLIRNVGRACNGRTFEESLPDVRKCLSISGILDAKCADMVMSMEKKFEMQKGDFLEIPPNLFRDGSDLFVGLGWEMKPNGGGGTVDLDASVLMFDGEGNLVDVINYANLSFLQGAVRHNGDNLTGAGKGDDEKIDIDLDKLPEVVEQMFIVVNVYSAGRSFSDVADAYVRLCAEKNKHEFCRFSLAKQIVTSQCLIFARLFRGPVKGSWVFNTIGLGCDGNVASQPNVIDGCLASVSGFGQKQRELPGMRRQRTGVKLYEPIPVVVPQPVPAAPVNVALPPPERGGQCCVLM
>AmpCarCCMP1314021451_rbh_TGME49_254870
MSTLRPEEKAPLTGNKYGVAISWDRHGNKVVDCDIQAVVVDDKGSIIDAVYYNNMKALKCLTHSGDEQTGEKAGLDEVIWFLLGKVPENVQMIIYVVAAHSGGHLRDVENGTIHLLEEKKENEVTRFAMERTKAEVDVVATMQKDESGGWFFQIVEEPAVEGQHFMDILEPTIGNIIRKAIPGAPKRQKVAFAMDKGSVVDLPESSKLQRVTAGLGWDVRGKGVDLDVSAVLFDSGAKVVNTVFFGNLKACGVKHSGDNLTGEGDGDDEQIQIDLGAVPSQVHQVFLVVNIYTKNVTFDRVKNAYCRIFDSTNAELARFVLQEAGSKSCLLMARLFREAVEAARWSFQALGTFSTGSMWKDAVPDMQRLLRTPARQLQFQESMTGDLQNRTSSGVIAPVAPPSGGRTSQKEARAGTVKNGKPPVDGKRX
>AmpCarCCMP1314026608_rbh_TGME49_254870
XGDKPINPNVQKFGVGLSWDAAGKTVVDVDLQAVIVDRKGSIVDAVYYNNLKAFGCVTHSGDEQTGEKGGIDECIWVALKKVPQTVSMIIFIVAAYGRGHLRDVANGNIHILEDSKSNETLRYGLQKSSKEVDIVMSMVRNSAGDFESRILDGPAQEGRHFMDILEPTLGELIRGVIPSAPKRQKVAFAMDKGDVMDLPASKELGQISARLGWDVSGKGVDLDVSAVCFAKDGREIGAVFFGNTEEWGITHSGDNLTGEGAGDDEVIYVDLGKIPEEINQIFFCVNIYSKGTTFERVSNAYCRICDSEGNELARYMLKDGKGESGLMIARLFREAAGHRWGFQALGTFCRGQTWKDSVKDMVPIVLKTAVEIQMMRTQSTFANSAPGGTTTLPSTRVVGGEKPAVTARPPPAARPPPSDAAANGCCX
>AmpCarCCMP1314029242_rbh_TGME49_254870
XGQHFMDILEPTIGNIIRKAIPGAPKRQKVAFAMDKGSVVDLPESSKLQRVTAGLGWDVRGKGVDLDVSAVLFDSGAKVVNTVFFGNLKACGVKHSGDNLTGEGDGDDEQIQIDLGAVPSQVHQVFLVVNIYTKNVTFDRVSVCASGGRIQKLSVDGKTIPEAVEAARWSFQALGTFSTGSMWKDAVPDMQRX
>AmpCarCCMP1314037040_rbh_TGME49_254870
AADCIKLTKPSCRIGISWDNLSGRNVDLDLQGVIVDDKGHIVDAVYHNNLAALNGAVAHSGDDEDGAQEGFDEFIQVKLSKLPAQCKQIIFVVAACNGSLKDADNGKVGVEEGAHNTVKEVKIERSEADCDVVAYLIHRDAWYLQVVETPALSGSHFLDILEPNIGDVIRNEISGAPKVQRVAFMMQKGAVTDFPQNKDLRRLLIGVGGALKKDAKAGVDIDVSAALYDADGKKLGLVDGKRKSKVKGVTHSGDGMAGGRAGDDEALNIDLDLIASTIAHIYIVLSIKDGTFELVQSAYARVTDQAMVELAAFDVNCANHNSHLIVATLLRQEKGRWGCSAVGHFCHSYEDCTAALDKLNQGKSLVDGDLQKEDFGSIESTRSTRKQRGSRTSCQTVIHRTNSMGSNAPAPAFEASLLQHRYSMTSQRSSLKPSLSLAINRSGISLMPSEGGVTRSEFGSMAGTRNDSNFDSTSSEPQKQSTWEANQDVRLIDDDQVGEDKKGRRCAPACCRSGX
>AmpCarCCMP1314050324_rbh_TGME49_254870
XQMPSGARQQVAADCIKLTKPSCRIGISWDNLSGRNVDLDLQGVIVDDKGHIVDAVYHNNLAALNGAVAHSGDDEDGAQEGFDEFIQVKLSKLPAQCKQIIFVVAACNGSLKDADNGKVGVEEGAHNTVKEVKIERSEADCDVVAYLIHRDAWYLQVVETPALSGSHFLDILEPNIGDVIRNEISGAPKVQRVAFMMQKGAVTDFPQNKDLRRLLIGVGGALKKDAKAGVDIDVSAALYDADGKKLGLVDGKRKSKVKGVTHSGDGMAGGRAGDDEALNIDLDLIASTIAHIYIVLSIKDGTFELVQSAYARVTDQAMVELAAFDVNCANHNSHLIVATLLRQEKGRWGCSAVGHFCHSYEDCTAALDKLNQGKSLVDGDLQKEDFGSIESTRSTRKQRGSRTSCQTVIHRTNSMGSNAPAPAFEASLLQHRYSMTSQRSSLKPSLSLAINRSGISLMPSEGGVTRSEFGSMAGTRNDSNFDSTSSEPQKQSTWEANQDVRLIDDDQVGEDKKGRRCAPACCRSGVSSVLC
>AmpCarCCMP1314056204_rbh_TGME49_254870
TGPRAHMASRQDLAHGGDKPINPNVQKFGVGLSWDAAGKTVVDVDLQAVIVDRKGSIVDAVYYNNLKAFGCVTHSGDEQTGEKGGIDECIWVALKKVPQTVSMIIFIVAAYGRGHLRDVANGNIHILEDSKSNETLRYGLQKSSKEVDIVMSMVRNSAGDFESRILDGPAQEGRHFMDILEPTLGELIRGVIPSAPKRQKVAFAMDKGDVMDLPASKELGQISARLGWDVSGKGVDLDVSAVCFAKDGREIGAVFFGNTEEWGITHSGDNLTGEGAGDDEVIYVDLGKIPEEINQIFFCVNIYSKGTTFERVSNAYCRICDSEGNELARYMLKDGKGESGLMIARLFREAAGHRWGFQALGTFCRGQTWKDSVKDMVPIVLKTAVEIQMMRTQSTFANSAPGGTTTLPSTRVVGGEKPAVTARPPPAARPPPSDAAAKAAVASSSVA
>AmpCarCCMP1314081644_rbh_TGME49_254870
XQLEQTAASLMSTLRPEEKAPLTGNKYGVAISWDRHGNKVVDCDIQAVVVDDKGSIIDAVYYNNMKALKCLTHSGDEQTGEKAGLDEVIWFLLGKVPENVQMIIYVVAAHSGGHLRDVENGTIHLLEEKKENEVTRFAMERTKAEVDVVATMQKDESGGWFFQIVEEPAVEGQHFMDILEPTIGNIIRKAIPGAPKRQKVAFAMDKGSVVDLPESSKLQRVTAGLGWDVRGKGVDLDVSAVLFDSGAKVVNTVFFGNLKACGVKHSGDNLTGEGDGDDEQIQIDLGAVPSQVHQVFLVVNIYTKNVTFDRVKNAYCRIFDSTNAELARFVLQEAGSKSCLLMARLFREAVEAARWSFQALGTFSTGSMWKDAVPDMQRLLRTPARQLQFQESMTGDLQNRTSSGVIAPVAPPSGGRTSQKEARAGTVKNGKPPVDX
>AmpMasCS259002099_rbh_TGME49_254870
XNPNVQKLGIGLSWDRGGCSVDVDLQAVLVDRKGSIVDAVYYNNLKALGCVTHSGDEQTGDRAGIDECIWATLKKVPQTIVMMIFIVAAYGHGHLRDAANGTVHILEDNKKNEVLRYPLQKSNKEVDIVLNLIRNSNGEWIYRILDGPGQEGRHFMDILEPCLGNLIREVIPSAPKRQKVAFAMDKGDVLDLPASKEVGQISARLGWDVSGEGVDLDVSAVCFAKDGRDVGAVFFGNTEEWGISHSGDNLTGEGAGDDEVIFVDLAKVPEEIDQIFFSVNIYSKGMTFERVSNAYCRICDAEGSELARYMLREGKGESGLMIARLFRERTGHRWGFQALGTFCRGRTWKDSVKDMVPLVLKSALEVQMMRTQSALLGTSSVAPPAGGAAASTTRMGGGSEKPSVTAMPPPQVVRT
>AmpMasCS259027751_rbh_TGME49_254870
XPMPEKSPVKGGAHSSPGKKAGVASQDHIKLTKPSCRIGISWDNLSGCAVDLDLQGVIVDSKGHIVDAVYHNNLRALNGAIAHSGDDEDGEGDGFDEFIQVRTTKLPEQCHLIIFIVAASNGSLKDADNGKVGVEEGANNTVKEMKIERSSADCDVVAYMVRRDKAWYLQVVETPALCGSHFLDILEPNIGDIIRFEIPGAPMVQRVAFVMEKGAVTDFPQGKDLRRLLIGVGGALKRDAKEAVDIDVSAVLYKADGHRVAIVDGKTGSRVKGVVHSGDGMAGARSGDDEALSIDLELIDQKITKIYIVMSIKDGTFELVQSAYARVTDQAMVELAGFNIDCGNRSSQLIVATLLRQPGGRWGCTAVGHFCDTQKECTEALARLAKDLPIDPSQQESKKEVQQDGTATFGSAKSVRKQKGSRTACVTVTQSKEDNLSQGNYSSGASPLLSRLSMQSAASVKSGGAGKGSFALMPSTSMMSGTGYNSVQGTKAESAMSDGDCLDDQKPGIGKSSSSVKWDAALNDVRYIDDDAEAGNSTGCGXAMLQQECQRRQQLALCCVSGVLLTKDMTTLCPRLVEERX
>AncSagWS2016034413_rbh_TGME49_254870
MTDSSRFLALDGVDSIGFGLSWDPNGVMVSDLDVQGIIVNSQGLIVDAVYYNNLKGLKGAVTHSGDSLDGKENGIDEKLLFHLHRIPSDISLLLIIVCSYNGTPISQAVGGNLHVSDDSLKLDDSKTLFSYPLSATGGTTAVIMSACIRTPTGWSFASVNRFGSEGSRHFMDCLPEMEEVTRLFIPSAPGIGKLAFAMRKGNVFDFSTQQTSVVCGLGWDTDNGKVDLDASCIVLDAKGQIIETVFFGRLKGLRGAIRHSGDNLTGEGSGDDEQITVQLSELDAHAHNVFFVINVYTAGK
>AncSagWS2016034438_rbh_TGME49_254870
MTDSSRFLALDGVDSIGFGLSWDPNGVMVSDLDVQGIIVNSQGLIVDAVYYNNLKGLKGAVTHSGDSLDGKENGIDEKLLFHLHRIPSDISLLLIIVCSYNGTPISQAVGGNLHVSDDSLKLDDSKTLFSYPLSATGGTTAVIMSACIRTPTGWSFASVNRFGSEGSRHFMDCLPEMEEVTRLFIPSAPGIGKLAFAMRKGNVFDFSTQQTSVVCGLGWDTDNGKVDLDASCIVLDAKGQIIETVFFGRLKGLRGAIRHSGHILLTIIVYAYNIHMHVIKTYIVVPPTHAPVVPPTHAPVVPPTHA
>AzaSpi3D9011521_rbh_TGME49_254870
XPRQLSEGDSFPLTKGRYGMGISWDHTPGNVVDVDLQXDNKGQVIDAVYYNNLKAMKCITHSGDETTGEKTGQDECIWVGFGKMPEHVKIIIFVVAAFRGGHLRDALNGKITVLEESKENEVAQFLMERSEEEVDVIATMVRADGNNWVLNIVNVDAQDGQHFIDILEPTIGGIVRGLIPGAPKRLKVAFAMDKGAVVDLPQTSAVKKISAGLGWDTGKGNVDLDVSAVLFDSSGREREAVFFGNLEACGLKHSGDNLTGEGSGDDETIIVDLEAVPEWTAQIMFCVNIYEKKVSFSQVANPYCRIIDSSGSELARYELREAGDQSGLIIARLFREDSGVRWGFQAIGTFCRGNTWKDSMPDLKAVFHKKPRELQMRGASTMSLLGGGAEPQPAPVAPSAASSAX
>AzaSpi3D9045201_rbh_TGME49_254870
KFGIALSWDHGGGAVVDLDLQGIAFSNAGKLIDAVYFNNLKALRGALTHSGDEITGAKQGFDEMIWVHFPRLAAEVHLICFVVSCYRGGSLRDARNGKLHLLEDVLGHEVGKFNLTQANGRSVMVGGVYRGAGGWTFRMVEEAVNGQHFIDILEPTIGNFVRQLIPSAPRRIKAAFAMEKGSVVDLPRSNEIQQTVAGLGWDTTMGEVDIDVSAVLLDRNVQELECVFFGNEETQGIKHSGDNLTGHGSGDDETITIDLQALHPAVDQIVFVVNIYSKGTSFAQVANPYCRLVNAGGEEFCRYQLKEAGNEQALIMARLFRPPGGIRWSFQAIGAPCKGQTYKDSMPAVIKYARAKPSDLAATRSLSAFGSSLDLGAGGADGGGEVTVLEGADRTT
>AzaSpi3D9052683_rbh_TGME49_254870
MIKRVLVGVGWDILGKRGTADLDVSAVFFHHEGRDMGAVDYENTEEYGVYHSGDNMTGEGDGDDEVITVDLEAIPQEITQIFFVVTVFSKGMTFEMVENAYCRVLSEDGNELVRYRLTEQASKEATGLIISQLYRDPERGWCFKASGXILRRTHLVGPYVRGGDEAAFRGDQKKRIPGVPAAPDTEEATEVALQVLWQGAGHGKFGRGAGERKLAG
>AzaSpi3D9100444_rbh_TGME49_254870
XDVLPDGPVKEHRLLLHETDLRSQPPHVEYTEILAIEKEAAIRGVVVALDEPPDGALAGTTLAHKRDDVPGIGDQVEIDQNPVLRAARISEGDILQLKPARNEVGFRPPNMGIVXLPQEQLHKLPCRGYPGFELHPDLCHHVEATLVESHVRHEGSVRADAQLPHDHLVEGVGHDEQISQLVQAKAGEFQRLLHIGCGLDDAQVVVHLLHEATSLVDLTDVGLHCADAAQHLKDTALAFAXGVVLHNPVDAHSCARRPRLLRMXNRMRRVFNRLLEKNVYGVGLAWDSTPSKPVDLDLQAVIVDEDGMIADAVYYHNLECFNGAIGHSGDELTGVAPAYDEAIWVNIRKLPRQVKLIIFVVAAHSRGSLKDAINGKLIVIEQAVGNNMVELPLENSSADVDAVLMMIRSGDDEWKVVEIDEPAEGGRHFLDIVEPTLGDIIRKEIPAAPKNQKVTFIMNKNAAVDLPDTKSLRRLLVALGGALPADSTKVVDLDISAVLYKAGGRCMGGVYYSHPSRFGLTHSGDNIKGGDQDEAEQDEAITVDLPQIPKETEQIFFVLNVFNGGTFEDVSDAYCRIVDQNLNELARYSLDGGHSETGLIISRLFRKPTGRWAFQALGTFCHGPTWKEAKPEMRKLFDEDPHEGLKSQPEPQDSKLPLHPRISQRPPPNSGRSVCVSSLESIDEDMQEKLDVVDDAPPSRQSRGSILIATSERSSLRELPDQHPALVSASGSRRMTVRRNTNPQMCEGEVPVGDEDDEPPPSNPARSCGGCTWAQFPFFSTCTSSQ
>AzaSpi3D9109621_rbh_TGME49_254870
LKSKVWLKLRTAPGNSVKVCSAALFTWSSSVALVRMKPARTLGKLEDFKVEGSKFGIALSWDHGGGAVVDLDLQGIAFSNAGKLIDAVYFNNLKALRGALTHSGDEITGAKQGFDEMIWVHFPRLAAEVHLICFVVSCYRGGSLRDARNGKLHLLEDVLGHEVGKFNLTQANGRSVMVGGVYRGAGGWTFRMVEEAVNGQHFIDILEPTIGNFVRQLIPSAPRRIKAAFAMEKGSVVDLPRSNEIQQTVAGLGWDTTMGEVDIDVSAVLLDRNVQELECVFFGNEETQGIKHSGDNLTGHGSGDDETITIDLQALHPAVDQIVFVVNIYSKGTSFAQVANPYCRLVNAGGEEFCRYQLKEAGNEQALIIQAIGAPCKGQTYKDSMPAVIKYARAKPSDLAA
>AzaSpi3D9115885_rbh_TGME49_254870
XSSVALVRMKPARTLGKLEDFKVEGSKFGIALSWDHGGGAVVDLDLQGIAFSNAGKLIDAVYFNNLKALRGALTHSGDEITGAKQGFDEMIWVHFPRLAAEVHLICFVVSCYRGGSLRDARNGKLHLLEDVLGHEVGKFNLTQANGRSVMVGGVYRGAGGWTFRMVEEAVNGQHFIDILEPTIGNFVRQLIPSAPRRIKAAFAMEKGSVVDLPRSNEIQQTVAGLGWDTTMGEVDIDVSAVLLDRNVQELECVFFGNEETQGIKHSGDNLTGHGSGDDETITIDLQALHPAVDQIVFVVNIYSKGTSFAQVANPYCRLVNAGGEEFCRYQLKEAGNEQALIXASGGXFQAIGAPCKGQTYKDSMPAVIKYARAKPSDLAA
>AzaSpi3D9143551_rbh_TGME49_254870
XRRVFNRLLEKNVYGVGLAWDSTPSKPVDLDLQAVIVDEDGMIADAVYYHNLECFNGAIGHSGDELTGVAPAYDEAIWVNIRKXPRQVKLIIFVVAAHSRGSLKDAINGKLIVIEQAVGNNMVELPLENSSADVDAVLMMIRSGDDEWKVVEIDEPAEGGRHFLDIVEPTLGDIIRKEIPAAPKNQKVTFIMNKNAAVDLPDTKSLRRLLVALGGALPADSTKVVDLDISAVLYKAGGRCMGGVYYSHPSRFGLTHSGDNIKGGDQDEAEQDEAITVDLPQIPKETEQIFFVLNVFNGGTFEDVSDAYCRIVDQNLNELARYSLDGGHSETGLIISRLFRKPTGRWAFQALGATXPTWKEAKPEMRKLFDEDPHEGLKSQPEPQDSKLPLHPRISQRPPPNSGRSVCVSSLESIDEDMQEKLDVVDDAPPSRQSRGSILIATSERSSLRELPDQHPALVSASGSRRMTVRRNTNPQMCEGEVPVGDEDDEPPPSNPARSCGGCTWAQFPFFSTCTSSQ
>AzaSpi3D9157112_none_TGME49_254870
XIDLQTLAVDGRGRIIAAVHDQNAAVLRAALQHVAGSKSATAGEHDGKVLVNLARLPIHVALLIFVVVAPTAGHLGGDANRVLVNVVEEVDGKTVAEFAVERPAGDAGTVALMKHCGHGSWSFLRTGEFSKTGRHFMDILEPLLGKLIREALPGLPRRHRAQATFAAMEKGAVADLPQPAAAKWIFVGLGWDLSACSGFNLAAVPFDSAGQDMALVSAEHTEEYGLRHGGDGFLGAGIMVDLNAIPEKVSQIFLIGHLAEASAEEVQIQNPHLCVVDPTGNELVRFTVDEARTSRSFIAGRLFRQRGRARWGFQAMGTFSDVLALADLVTELKRLFSKSPKDFQKASEEELMRAQQIVAL
>AzaSpi3D9162350_rbh_TGME49_254870
RAGSKELVQRGVATLSAARSTSKDLVAKFQSLASFSSSYSSPSENSXGAASXLITFLGGFARQTSRQSNSSTQNTQNMIKRVLVGVGWDILGKRGTADLDVSAVFFHHEGRDMGAVDYENTEEYGVYHSGDNMTGEGDGDDEVITVDLEAIPQEITQIFFVVTVFSKGMTFEMVENAYCRVLSEDGNELVRYRLTEQASKEATGLIISQLYRDPERGWCFKASGTFCGGRTWLDPMCVAEMKRLFEETRRSVSPESPQPPTQKKLQKWRFKSYGKVLGTGSLAAVQARX
>AzaSpi3D9168943_rbh_TGME49_254870
XIREPRGAPRMQPARSLAQLDDFKVKGSKFGIALSWDHGGGAVVDLDLQGIAFSNAGKLIDAVYFNNLKALRGALTHSGDEITGAKQGFDEMIWVHFPRLAAEVHLICFVVSCYRGGSLRDARNGKLHLLEDVLGHEVGKFNLTQANGRSVMVGGVYRGAGGWTFRMVEEAVNGQHFIDILEPTIGNFVRQLIPSAPRRIKAAFAMEKGSVVDLPRSNEIQQTVAGLGWDTTMGEVDIDVSAVLLDRNVQELECVFFGNEETQGIKHSGDNLTGHGSGDDETITIDLQALHPAVDQIVFVVNIYSKGTSFAQVANPYCRLVNAGGEEFCRYQLKEAGNEQALIMVAFQAIGAPCKGQTYKDSMPAVIKYARAKPSDLAAX
>AzaSpi3D9191555_rbh_TGME49_254870
XISWDRAKTSVDLDLQAIVVDDKGAIIDAVYYTGGFERAITHSGDELKGDNLGFDETIWVNLPKIRKDAQLIIFVVAAHGRAALRDAYDGCVHIVQQWQGNTLEKLPLERSSGGVAPVVIMVRGKGTDPWTLWKLDEFAEQGHHFMDILEPTLGDIIRRRIRGAPKHQSCFFPMTKGASIDLPQANFLTRVAVGVGWDMGGPGVDLDVAAVFFGEGAKNLGAVFYNNTKQYGVQHTGDNTTGEGEGDDEVITVELARVPAYVLQIFFVVNIYTKEVSFDQLKHAYCRVMDDKGKELLRYGLSDRRQGSDGNRCSGLLISRLIFNXGRGSLVLPGNGRILRRREVVVDGCRMHRRDAALVRRPRAGADGTPPEP
>CerFusPA161109014470_rbh_TGME49_254870
XWLSVQRKRAYAAALPLVLGPRCSWLMAAELMLGTDLPVQGSRFGIGVSWDASGVDLDLQAVAFDANGKLLDAVYYNNLKALGKGLVHSGDEQTGAKKGNDEAAWATLAALEGKAKMIVFVVACSRGGHLGDAKNGKFVVMQDSPAKEVAQFSLEKSSEEVDLVGALINTEGSEWIFRLIEEPAEDGSHFIDILEPTIGNYVRQVMPGAPRRIKAAFAMDKGSVVDLPKRAAMRQITAGLGWDRGNNDVDLDVSVVLLDEGGAHVDTVFFGNEEAAGIKHSGDNLTGEGSGDDETITVDLDAVPSEVKQAIFTINIYTKGRSFTQVSNPYCRILSSEGEEFCRYMLSEAGNEQGIIMARLFWEPAGQRWSFQAAGQPCSGNTWKDSMPMVESFAQVPLRGHQPL
>CerFusPA161109044678_rbh_TGME49_254870
XVEGSRFGIGLSWDASSGGRVDLDLQAIAFNESGRLLDAVYYNNLKALGKGLVHSGDEQTGEKTGVDEAAWANLRTLQDKAKLVLFVIASRGGHLKDAVNGKFHVFQDSFSNEVAQFALESSDEEVDLVGALMHAEGDEWFFRLIDVPAQDGQHFLDILEPTIGSFIREVIPGAPRRIKAAFAMEKGSVVDLPKTADMRKVVAGLGWDTSAGDVDLDVSVVLVDQGGGHVETVFFGNLEYAGVTHSGDNLTGEGGGDDETIALELDKIPSNVQQAIFVINIYTNGKSFAQVANPYCRVVSADGEEFCRYQLSEAGSEQGLLVARLFWDAGTRRWSFQAAGMPCPGKTWKDSMPQLMEFAQLKPQDLRPM
>CerFusPA161109131822_rbh_TGME49_254870
MATLLSGNSDFPVEGSRFGIGLSWDASSGGRVDLDLQAIAFNESGRLLDAVYYNNLKALGKGLVHSGDEQTGEKTGVDEAAWANLRTLQDKAKLVLFVIASRGGHLKDAVNGKFHVFQDSFSNEVAQFALESSDEEVDLVGALMHAEGDEWFFRLIDVPAQDGQHFLDILEPTIGSFIREVIPGAPRRIKAAFAMEKGSVVDLPKTADMRKVVAGLGWDTSAGDVDLDVSVVLVDQGGGHVETVFFGNLEYAGVTHSGDNLTGEGGGDDETIALELDKIPSNVQQAIFVINIYTNGKSFAQVANPYCRVVSADGEEFCRYQLSEAGSEQGLLVARLFWDAGTRRWSFQAAGMPCPGKTWKDSMPQLMEFAQLKPQDLRPM
>CryCohSeligo020352_rbh_TGME49_254870
MSKSFKDGGVLELQGNRYGIALAWDKMKTQVDLDLQAVVVDTKGSIIDAVYYNRLTAQDKALAHSGDDLVGDGEGFDECIWINLTKMKKNVKLIIFCLAAYSGGAVSSAGIVNAYIVEKWQGQAKESFRVAEHSGTAGVIGLCIMNRSNEGVWTVTRLLDEGSEGHHFMDFIEPTLGDIIRRRIKGAPKCMKVSFPMVKGDLADLPVSKHSNMFHVGVGWDMGELGIDLDVSAVLFGLVGQKVGAVYYNNTKLHGVHHTGDNETGEGEGDDETIVVDLNEVPDHVAQVFFVVNVYTKDVTFSSLKNAYVRVIDHQNHEILKYSLNCGNTATGSGLIIARLYRYPKSNRMGFQALGAFCQGRKWMDRVCLKEMQRIFYIKPQDILDHGERTENGTSPHTPRERRNRQLPTVMSGLPAGGFRSGSGTYYFRRDAKQESVSRVRVGCGWDILKCKRGFKTSVDLDVAAVFFHQDGRDLGAIDYENVEEYGIRHSGDNLTGEGEGDDEVIDVDLDAIPEEINQIYFVVTVYTKGMDFLNVENAYCRVCNEDGTELVRHNLTGSAPCTALVIAQLFRHPEQGWCFKARSEFVNARTWIDPTCMLVMKQLFKETLIHYSPDPDAPQPADTPKVTLLWGTWPDQDKLPEGKAELLDTSEPETDSRSLLPINRIVSL
>CryCohSeligo110049_none_TGME49_254870
MNTDFVPLERSKYGVAISWDRARQEVDLDLQVVVVDSNGCIVDAIYHNNLVAMNGALKHSGDNKAGDANQYGELVWIDAAKLPMRIKVLIFVVAACSGGHLIDVRRGQISVLRPRNETTQVVGQYPMENSYGDVDAVVMMKRSKTDGAWLIGPIDECAEEGESFLDILDVIGKLIKAEIPNAPAEQNGGEVEVQAQAKAKAKASPAGARTGRSMTLPPKAYAVSVRWDQPHTPDSAVDLHGLVIDESGRVTEIVNTGNILGRNGGVCIASSDDTVLQETSHRGLVVDLGLMADTSRLLMFALTIDSDKGLAALKALSVLVLDEDCQKSKARFRVTVEHKPGRSRVLMWMLRHPGGAQNWELTQGNEPGFDAGHILEGKACWAQLLQDLIPEAPKVDHDLLRLDLVPTGVVSLPRSSDFSTVLVTIAWGRQGLRMPGRGINLAALLFDDNHQQVSVAAISQHRECHKPGAEGMVEAGKEGNESLFTQTFTLNLAGIGKKAQQIVLMMTLMGEGTLEGLGAMKCELKTEKGMVASFEMESMPNEPGVVVGRLLRTEVKTPSPKALVSNTSSVMSNTQSMSMSSTVSVTKDGGGGGGSSYSSNGAAGAAGTGETPSAASSPRATTPVRSPRSPRTSKNGGPGSERPKRKAKIAATPAPTLPLPPQPPAFPWTFQTLGVGMAGRHWSDESSTKAIRNILELSIRDVQMPAPLGDASTKGEMTVDFASGDMPKFDSEGPVVEPMAHVPAASKPFLLLASAAVSFELLRTKREGKSGAAAKFARRTLSRANVGGSFLLEGGTESKRLLKRNTLEDIGPPSPTGATVGTTSNPPTLRVAAPSAGAAAASSGAA
>DinAcu009425_rbh_TGME49_254870
XVNASVSAWGAFAAWAADARPAWAGAPSPPSGPLVPEVPVVPDRGQQGQDQHQHHDQQEAAVPPHGRGVRPQVLRHVHAGDWVYQREVRAGLGHQLLRRVELRDLVGPLRGLVPVLGVADGAAAPAGVERVDRRRGEEPFGVAVAGPEHAPEDLHGRREEGPPDGLQRRPDVGGRPGDRGDPHGEAVVGDPGHEEGAPEEAVEVVAVVQLVRLEVHHRDVAGRAQRVPGLVVALVLVHDLPGEERRPPADPAQEHAYASGHRAVTVLGKVLVERELQRPEEPDRVALAVVAPRQHIVEQLRDVDPAPEGARDERTPAGAAEGEALGEGVRRGVGVRDVREHXLLDPVRDAEVVAVQPAAGVEAERQLLVAVPLLLRRQGAPRAQPGVLVVEVDVEDQGVRHDEEVEGGDPARDVAVEQHEGGVEGDDHELGHLHLRDVRLSEELHALGLDHVYRVVQVHQHLARRVHDRREVGVAARREAARDEPAPEVQEPQVDVDQGDPLEGLAQYHEHRVHEVQLPAMVLEPDEHAEFVTLLGRIQGVAPGPRVEQAPGLAQQREDEPEIQQGLRRVVHDQPLEDPLLRGRAPLHVADAEEDETQVDHRDQHQHRPMHVRARATIGRLVKPKAHLLRPPLGPPRGHHRQQVRPVHPRDRHRDHDPVHLHLPHGVHLREHVDECQGPPAHVGEADLPEHVLEHRRAGLRRGRAGLVRLLQPGRAAGGQLGRPLPLLGRSLPLPERAGRLPGRAGLLLPGRAGLLQPGAPHGSHPPPNPPEDHAGLLRRQRVHQGRDLRHAQERLLPTDGPGRQRDDALQLREQQVVHPLRPRHVPAVPLQPHQVGLPGHRPVRQRPQVEPPEVPAEAGGVVLEDAVPSTRGLQGAREKKGSEEVENEADPMRFSTVSLEEDHVVKQVKVGIGWDLHPRVSCDLDVAAVFFHREGWELGACDWENRMEKGCRHSGDNKTGDGDGDDESVSIDLAEISHEVFQIFLVVNVFTKGITFKNVKNAHCRVSVDDEEHVYYRIEQESLSKATESTGLVISQLYRHPLKGWCFKGRGTFCGGRVWSDPLCVKVMKNFFDMVDVPAEEXPVARGDQEAAVLAAGDDVQQRARRHERGGDDARRRPDAPAAHHLPVARAEEIETTNHANGACSCSGFP
>DinAcu011350_rbh_TGME49_254870
PRVRRLQSPQSACMARTLSQDELLPVQGSKFGLGLSWDQCPGGLDLDLQAVAFDTSGKLLDAVYYNNLKAFKGAITHSSDEVTGEKSGIDECVWVNFGKLPGHVGLIVFVAACHAGGHLRDAANYGKFHVLEDRLGDEVAQFQLEESEEEVX
>DinAcu061177_rbh_TGME49_254870
XRTLGGTETLPLPAGRYAVAISWDRGGAPVDVDLQACVVDNKGTIIDAVYYNNMKALRCITHSGDEQTGEKSGLDEVVWVGLNKLPGNVKMLVFVVAAHRGGHLRDVRNGMIHILEERKENEIARIAMEKSQEEVDVVATMVRSSSGSWDFHVIDEPAQDGQHFMDVLEPTMGNIIRKVIPGAPKRQKVAFAMDKGAVLDLPSSNSLDSVTAGLGWDVTGKGVDLDVSAVLFDGQAQRTDTIFFGRLQGSGLLHMGDNLTGQGDGDDEQIRCNLQQVPPNVQQXVFCVHIYTKGRSFQSVXNAYCRVFDGTNSELARYELKEGGQESGLIMARLIREAGGRWGFQALGTFSSGSMWKDSLPDMAAICGKSPQELQLRGQSTMEFSGSAPPGATHSPPPPDQGAGFVADSPKAGQPGCGPCTVQ
>DinAcu079090_rbh_TGME49_254870
HKPTHCSPFFSGPCQAMPSRTLGQNETLPLPAARYAVAISWDHDGRPIDVDLQACVVDNRGTIIDAVYYNNMKALRCMTHSGDEQTGQKEGFDEVIWVGLSKLPENVKMIIYVVAAHTGGHLRDVKNGMIHLLEERQQNEVGCVRMESSAKQVDVVATMVRSTSGSWDFHVVDEPAQEGQHFMDILEPTMGNLIRKVIPGAPRRQKVAFAMDKGTVLDLPQSDALRXVTAGLGWDVLGKGVDLDVSAVLLDGQHQKVDVVFFGKLKGSGLSHSGDNLTGEGEGDDEQIQCDLAAVPQQVQQIFICVHVYTRNVTFQQVQNAYCRIFDSSKNELARYELKKCGRGTGLVMARFLREGSGTRWGFQALGTFSNGSMWKDSLQDIQAVSRQSPQALQLRSQTTMEFSTGARDVPAPTLDGRAEQQGECCTLQ
>DinAcu079147_rbh_TGME49_254870
GGGPAGCAEMARQLADGDEFALTKGRYGIGISWDDVPGGRMDVDLQAVIVDTKGQVIDAVYYNNLKALKCITHSGDETSGEKSGLDETIWVGLERLAAHVRMVIFVVAAFRGGRLRDVQNGRIHVLEERKENEVALFSMEQSTENVDVVAAMTKSDAGGWSLRIVDEPAQPGQHFIDVLEPTIGNIIRRATPGAPKRVKVAFAMEKGAVVDLPQSAAMDQIVVGLGWDTGTQDIDLDVSAVLFDSQGKSRDAVFFGNLQAAGLVHSGDNLTGEGSGDDETITVNLQVVPEWVQQIFLCVNIYSQSCTFDRVANPYCRVLDSSMNELARYELREAGDQNGLIIARLLREGGAARWGFQAIGTFCRGRTYKDSLGDMAPIFHKTPRDLQMRGASFVSLGQGPGVAAQYTGAPSAAVPAPTGGAXATPERVQGMLHDVTRRPTYSAWCGVTALARCTTII
>DinAcu079592_rbh_TGME49_254870
DSVFRGTXEPSGGVDLDLQAVAFDTSGKLLDAVYYNNLKAFGKAITHSSDEVTGEKSGIDECVWVDFXRLPENVGLVLFVAACHTGGHLRDAPNGKFHILEDSTGNEVAQFRLEESNEEVDLIAAIHRDSDNKWTLRLVNEPAQDGQHFIDILEPTIGDFVRRAIPGAPPRIKGAFAMAKGAVVDLPKSFNLTTINACLGWDASKGEVDLDVAAVLVDRAGAHVDTVFFGNLQALGVKHSGDNLTGRGSGDDEVIAINLEAMTEGVQQIFFVINIYTRGVTFGKVANPYCRVVTDAGEEFCRFHLQEAGSEQGLVMARLAREHGRWGFQALGRPSRGNMWKDSMPDIVRYAGVKPKDLQKLPSSATVSGNSSAPAPAGASDAGDATRSLRVTLVSAAGLKAADWNGKSDPYCICAVPGRPDSKVQTKHKSRTLSPEWNETFVIAGCAGSGAAGIPVLAFTLMDHDMIGAHDVLGTATLLSDHLQAGAFEGDLDVMDGS
>DurBalCSIROCS38015932_rbh_TGME49_254870
XGLPARRDGTWFVLPLMSKRLEAGGAIPLNSNRYGICLSWDKIATAVDVDLQAVVVDNAGTICDAVYYNRLEIMDKALFHSGDDKTGAGEGFDESIWVNFQKVKKDVRLIIFVVAAHSGGCFLNIGDTHLHVVEKWHGNTLESCRLQGGVGGVMPVAAMLRGPDGEWVLVRIVKESEEGNHFMDILEPTLGDIIRKRIKGAPARQRATFPMSKGGMVDFTKSAKLDRVAVGVGWDMGKLGIDLDVSAVLFGNVGQKIGAVYYNNAKAYGLVHTGDNETGEGDGDDETVIVSLSQVPDAVAQIFFIVNIYTKGVTFAKLKNAYCRITTPTGEELTKFTLSTSTASADASGLIIARLQRNATSQRWNFQALGTFCQGRKWMDRVCLKEMQRLFYLSAAAVTLELNSPPAKSKEIARNPRAQRFAALFTKNTKGVVTMGQSSYCLEFARTESGSSRRVRVGVGWDILATKKGFKTSVDLDVAAVFFHKDGRDIGAIDYENTEEFGLRHSGDNETGEGEGDDEVIDVELDMIPPDVAQVFFVVTVYTKGMDFTSVENAYCRVIDEMGEEIVRHDLTGSGSASTGLVIAQLFRHPENGWTFKKRSNFCDARTWLDPMLLNAMKELFKDTLNQYDXAPGVPPAARVGQFPDMAQRHYLAGQTRRRLFDHVARQVRDSASLARARACTTVWNLHHLERFGALNMSRTPCHPHSE
>DurBalCSIROCS38062090_rbh_TGME49_254870
TKGVVTMGQSSYCLEFARTESGSSRRVRVGVGWDILATKKGFKTSVDLDVAAVFFHKDGRDIGAIDYENTEEFGLRHSGDNEQARASIPPDVAQVFFVVTVYTKGMDFTSVENAYCRVIDEMGEEIVRHDLTGSGSASTGLVIAQLFRHPENGWTFKKRSNFCDARTWLDPMLLNAMKELFKDTLNQYDPLPECPQPX
>DurBalCSIROCS38097914_rbh_TGME49_254870
XILATKKGFKTSVDLDVAAVFFHKDGRDIGAIDYENTEEFGLRHSGDNETGEGEGDDEVIDVELDMIPPDVAQVFFVVTVYTKGMDFTSVENAYCRVIDEMGEEIVRHDLTGSGSASTGLVIAQLFRHPENGWTFKKRSNFCDARTWLDPMLLNAMKELFKDTLNQYDXAPGVPPAARVGQFPDMAQRHYLAGQTRRRLFDHVARQVRDSASLARARACTTVWNLHHLERFGALNMSRTPCHPHSEQLPLKVRAASFGTRFAHASGASRX
>GamAus007482_rbh_TGME49_254870
RGGPMAWTMGGAKALRRMDTAGMPEDFDLPRARYGVGVSWDACKVDVDLQCVVVDRAGTIVDCAYYNNLKACSGVTHSGDESTGRPVGIQELVWVTLSKVPESVSLLIFVVAAYSGGLLRDVHNGKLRMLEESQRREIAQFELERSAASVDVVAVMFRAGGGWKLRIIDKPAQQGQHFMDILPLLSETIRSFLPNAPTRQKVAFAMEKGSVLDLPRDLGRITVGLGWDISGDEVDLDVSAX
>GamAus031347_rbh_TGME49_254870
XLQLSSGRYAVAISWDRHGAPVDVDLQCCVVDQRGVVIDAVYYNNMKAQRCITHSGDERTGDRSGLDEVIWAGLARMPEEVRMLVFVVAAHSGGHLRDVRNGLIHILEERKDNELARISMEKSDQDVDVVALMLRSGRGWELRVVDEPAQEGQHFMDVLEPTMGNLVRKVIPTAPKRLKVAFAMEKGSVVDLPGTSSLHSITAGLGWDVLGRGVDLDVSAVLFDSKAAVVDTVFFGKLNGCGLVHSGDNLTGAGEGDDEQIQCNLEQVPSAVQQIFFTVHVYTKHVTFEKVSNAYCRIVDSSRNELARYNLREAGSESGLIMARLFREPNAQRWGFQALGTYSRGSMWKDSVADMVEIFRKAPRELQLRGQTTIEFSGGGGASGGPAPVTEVRGPSGACGPXEVRVAMMGPGKGLASGSKLLSSGGGGGGGGX
>GleFolCCAP11163062029_rbh_TGME49_254870
MSKKFSQGGALILKNNRYGVCLSWDRTQYNVDLDLQALVVNNSGTISDAVYFNRLEVMDKGLSHSGDDKTGAGEGFDESIWVNFQKIKNEVKLIIFVIAAHSGGCFSKAGDITLHIVEQWHGNTLETVHLKGGVGGVMPVATLLRGADGEWAMTRLNKAAEEGNHFMDILEPTLGDYIRKKIRGAPPRQRVSFPMSKGGSADLPKASKQKRVMVGVSWDMGGMSIDLDVSAVLFGQVGQKIGAVYYNNPCAYGLTHTGDNETGEGDGDDETIVVDLESVPAQVAQIFFIVNIYTKGVTFQKLKNAHCRVTNDFGEEITRYSLTCSGERDGSGLILARLQRNPASQRWGFNALGSFCQGRKWMDRVCLKEMQRLFHMSPRDIAVEVGTMAKAQTSARPALSMAARFAKASSNRASRMGSTYCLAKFERTASGTSQRIRVGVGWDILATKRGFKRNVDLDVAAVFFHKEGRDIGAIDYENVEEFGMRHSGDNETGEGDGDDEVIDVDLDAIPEDVAQVFFIVTVYTKGMDFQNVENAYCRVIDDLGDEIVRHDLTGSGSASTGLVIAQLFRHPENGWTFKKRSSFLDSRTWLDPNMMLEMRRLFKETVLQYDPLPECPQPQESPTSKMWRGATIDRVLGCEVGAEPVMSGQNVIVSL
>GonSpiCCMP409012693_rbh_TGME49_254870
XSKTGQIMDAVYYNNMKAMRGGLTHSGDEVTGEKGGIDEAVWVNFARVPEDVRLVVFVVACYTGGHLRNVKNGKMHILETSNENSVMEISLEESEEEVDVLGILHRDDAGAWMFRPVEVDAADGQHFMDILEPTIGNCVRSLIPGAPKRIKAAFAMEKGSVVDLPKNSEIKKVVIGLGWDVSDSGVDLDVSAVLMTADGRAHDTVFFGNLQAPGLAHSGDNLTGEGSGDDETITMVLDSVAPEVQQIILVVNIYTRGKTFTLVRNPYCRVLTDAGDELARYQLHDAGNMNGLVVSRLMRAPDGVRWSFQAVGQP
>HetRotSCCAPK0483036948_rbh_TGME49_254870
AMPREGKSLVTIPIRNRRLGIGLSWDSYASVGVDLDIQAVVVNTEGAVVDAVYYNNLTCCNGALGHTGDVDEKTAASYNEMIWVSLQKLPENVCLIIFVVAASGKAHLRHVENGYFHVVQDVMGHNVAKIPX
>KarBre005958_rbh_TGME49_254870
XGLIHLLEERKDNEVLRFQMENSIEEVDMVAAFIRCGNDGWYCRVIDEPAQDGQHFIDILEPSIGNFIRKVIPGAPRRQKVAFAMEKGAVFDLPQSNGFGTMSACLGWDVMGDGVDLDVSAVFFDGRGKALEACFFGNLEANGFVHSGDNLTGEGEGDDERIACNLDRVPSHVQQVFFVVNIYTRGVTFERVSNAYCRIVDQSETELARYCLRDGQRQNGLIIARLFREDAIRWGFQALGSFARGQTWKDSVSDMMPIFAKKPRELFSGAGGYGDAAPPSARTEYSNYSQSQPLSMPPQASQKECCSLQ
>KarBre025525_none_TGME49_254870
XQIPDEVKSIFLLLNISSAEGTFELLRNVYVRVSDQSANSLVRWVVPAGHKESNLVVARVFRLDTALTKRWSFQAVGHFFSHHGTSWKSERAQYEMLRLLHHASPKKVPEPVFASVPSAHKSVPEPVPADVKAKASVPSMRRSVCSTIRPEAPSPKEAPSVAPAAAVTLSYVEDPLLGAANSTVTLRKKGNFRLSASSTSVSSATTKRQSASMANDPDVVPVELGIFEEAPESGGACVEAVSLADVPESGX
>KarBre053741_rbh_TGME49_254870
XAISYDPATNGQNLDIDLQAVIINNRGQVIDAVYYNNLKACRCVTHSGDEVTGAKSGYDEVIWATLSRLPEDVKMLAFVVAAHSGGHLKDARNGKIHVLEETKANEVASFAMENTNKDVDVVAMMVKDDSGAWDLHIIEEPAQAGQHFIDILEPTLGNIVRKVIPGAPKRLKVAFAMEKGTVVDLPMASEIKSITAALGWDTDNGDVDLDVSAVLFDAEGQERDAVFFGNLEGHGFQHSGDNLTGEGDGDDETIAVDLMQVPDWVHSVYFCVNIYSRGVSFASVANPYCRILDAVGEELARYELREAGRENGLLIARLFREDAGGRWRFSGHRHILPWPDVEGFGPRDEE
>KarBre116127_rbh_TGME49_254870
XYALAISYDPATNGQNLDIDLQAVIINNRGQVIDAVYYNNLKACRCVTHSGDEVTGAKSGYDEVIWATLSRLPEDVKMLAFVVAAHSGGHLKDARNGKIHVLEETKANEVASFAMENTNKDVDVVAMMVKDDSGAWDLHIIEEPAQAGQHFIDILEPTLGNIVRKVIPGAPKRLKVAFAMEKGTVVDLPMASEIKSITAALGWDTDNGDVDLDVSAVLFDAEGQERDAVFFGNLEGHGFQHSGDNLTGEGDGDDETIAVDLMQVPDWVHSVYFCVNIYSRGVSFASVANPYCRILDAVGEELARYELREAGRENGLLIARLFREDAGGRWGFQAIGTFCRGQTWKDSVPEMRKLARVAPRALQLQRGSTCISLHGNTREASYHAPPGVTSPAAHPGAXHHNVSSATGD
>KarBre117884_rbh_TGME49_254870
LTHREPPLVMDQARYGLGVSWDRMSKVVDVDLQAVLVDSGGTIVDAVYYNKLTSSDGAVSHSGDEETGDAGGYDEMIWVNCAKLPQNVRLIIFVIAAHSGGHLRDVQNAMVGIVEXPNRQTESANSDQIKPWRCGRDWGEMKRTREGSFILSALKQSAEPGRHFMDILEPTLGDIIRKAVPNAPAMQKVSFSMDKGSVVDLPQSSVLKRVYVGVGWDLGGAEEGVDLX
>KarBre146401_rbh_TGME49_254870
XFDLCMCWCFQALGIFCDGRTWMDPLCMQDLKRLFKKLASRGSLRSDGKSPRALLEKESTPRTPGKFKKPHDTGRGPVEKMQHGKIMVLPTSEASNTKCVFVGLGWDIVRHFRRGADLDASTVFFDNDGRVLGAVYFDNKESFGVTHSGDNITGEGDGDDEVVKLDLTAVPEEVSQIFFVVNLYTKGMTFDAIQNAYCRVVDSRNQELVRYCLNKSNHREKSGLIMARLMRRPGGQWGMEASGTFCRGRTWMDPACVNAMKRIVFLSELKHIKKEPFHGVQALGEELSPEALAALRPHTPPKGGFAKGYLTSKYQERLKTAKFTTIWPSIAVMA
>KarMicCCMP2283007239_rbh_TGME49_254870
MEKGSVVDLPLTSEVKAIKAALGWDTDNGEADLDVSAVLFDQTAKERDAIFFGNLEGHGLTHSGX
>KarMicCCMP2283020491_rbh_TGME49_254870
MVSNLVQDQMFPLSAGRYGVAISWDKAGQAVDVDLQAIVVDNRGTIIDAVYYNNLKALRCITHSGDEQTGEKSGLDEVVWVGLAKLPPTVKMILFVVATHTGHLRDVRNGMIHLLEEKPSNEVAKFAMENSEEEVDLVAAMIRSDAGGWNLSVVDEPAQDGRHFIDILEPCIGNFVRKHIPGAPRRQKVAFAMEKGAVFDLPQSNQMQSISACLGWDVAGDGVDLDVSAVLLTNDGRPIDAVFFGNLSAHGLEHSGDNLTGEGSGDDERIVCNLDQIPKQTSQIFFVVNIYTRGVTFERVHNAYCRIVDSSDIELARYSLSEGQQQNGLIISRLFREVDGRWGFQAIGSFARGRTWKDALPDIQATFGQRPQALQLRGASTMMFSGGAGGYESSPSPSAPPPLLAPPRGGARPVQGAQGQECCNVQ
>KarMicCCMP2283073997_rbh_TGME49_254870
IPMEDVKTGVDPMVLFRRGRHDREWVFEEIDEFSEAGHHFMDILEPTLGTIIREKIPAAPQNQQLSFKVQMRKGTCAELPADWSTTGAVNIGLGWDLVAGCNGVDLDISAVFFGSVGKCLGAVYYDNKEQHGVTHSGNNTTGAGEGDDEKIAIHFGKVPDEVQQIFIIVNVKTMGMTLSSVLTAYCRVLGGSNEIARYNFIYGRRKTGMIMGRFLRHPCGRW
>KarMicCCMP2283135296_rbh_TGME49_254870
XLVLDKPCYGLGMSWDASKHAVDLDLQAVLVDRQGTIVDAVYYNKLHNESKSVVHSGDEETGESGGYDELIWVMLNKVPEHIQLIILVIAAYAGGHLIDVENASLHILEDTHWKVKGQIPLMHSLGDVDALAMMKRTREGTWVLSSTPQCAERGRHFMDIIEPTLGDLIRR
>KarMicCCMP2283150489_rbh_TGME49_254870
EDVKTGVDPMVLFRRGRHDREWVFEEIDEFSEAGHHFMDILEPTLGTIIREKIPAAPQNQQLSFKVQMRKGTCAELPADWSTTGAVNIGLGWDLVAGCNGVDLDISAVFFGSVGKCLGAVYYDNKEQHGVTHSGNNTTGAGEGDDEKIAIHFGKVPDEVQQIFIIVNVKTMGMTLSSVLTAYCRVLGGSNEIARYNFIYGRRKTGMIMGRFLRHPCGRWAXQTTAHYCSGX
>KarMicCCMP2283152741_rbh_TGME49_254870
AFAMEKGGVLDLPMDLGRITVGLGWDVDEGEVDLDVSAVLLDRQGQYLEAVFFGRLESEEHGILHTGDNLTGEGDGDDERIQVCLDRIGPQVQQVVFVVNIYTPQKTFLQVASPYCRVIDDSSGSELCRYSLREAGGDVGLIVSKIVREAEGRWSFHALGLPXXXXXXXXLXXXVYXXXXXXXXXKXXSLLLRSGSSGNLCTASAPTTLAKEA
>KarMicCCMP2283169414_rbh_TGME49_254870
XLSAGRYGVAISWDKAGQAVDVDLQAIVVDNRGTIIDAVYYNNLKALRCITHSGDEQTGEKSGLDEVVWVGLAKLPPTVKMILFVVATHTGHLRDVRNGMIHLLEEKPSNEVAKFAMENSEEEVDLVAAMIRSDAGGWNLSVVDEPAQDGRHFIDILEPCIGNFVRKHIPGAPRRQKVAFAMEKGAVFDLPQSNQMQSISACLGWDVAGDGVDLDVSAVLLTNDGRPIDAVFFGNLSAHGLEHSGDNLTGEGSGDDERIVCNLDQIPKQTSQIFFVVNIYTRGVTFERVHNAYCRIVDSSDIELARYSLSEGQQQNGLIISRLFREVDGRWGFQAIGSFARGRTWKDALPDIQATFGQRPQALQLRGASTMMFSGGAGGYESSPSPSAPPPLLAPPRGGARPVQGAQGQECCNVQ
>KarSpeRossSea061293_rbh_TGME49_254870
MKKDGKKPESNDVTIEVIGAESLCGPEANLSNPSCEIKDVKGLTVDRRYTSVATDAVNPMWNEQFQCRFNYKLSAFKFKVNGSLGGFGFLGGSFAAKGKLKIDDFLDKAVTGEPIEIDVELPLKDKSILGCCSAGTPTLSVAKLHVKVTVKFNIPVAAPGVHISMPQQFQIGLAWEFKKKSTPIDLDASIVGLDRDEKVVDKVWYRHLTGFDGAIRHSGDDTTGEGSGDDETITFDMSRLPASVEKLAVVINSFAGQSLASVKFAYVRLIVDHQTHGFYALGEGRVPDCTGLFFGVLQRGQGSQWEFITTATKANGRTVEESIPSIVAYGKQSLNW
>KarSpeRossSea084683_rbh_TGME49_254870
VRNGMIHVLEERPNNEVARFAMENSVEEVDMVAAMIRSGEGWSMQVIEEPAQDGRHFIDILEPCIGNYIRKVIPSAPRRMKVAFAMEKGAVFDLPQSNQMSGITCCLGWDVVGDGVDLDVSAVLFDGQGNNVDAVFFGQLEGSGLKHSGDNLTGAGDGDDEMIECNLAAIPQAVQQVFFVVNMYSKGMTFERVQNAYCRIVDSSQNELARYTLSEGQAQSGLIIARLFREVDGRWGFQAIGSFARGNTFKDSIRDILPFLSQKPRDLQFRTQTTMVESGAAPVPGGYSGPPAGRPQVQVAMAPPGGDKPCCSLQ
>KarSpeRossSea084684_rbh_TGME49_254870
QHMLLFFLFGCLSPVLLAAACSSLFEFLPGQGDPQENLPAAALPGISAGVMARRLGAQDVLPLNPCRYAVAISWDKGAQPVDVDLQAVVVDNRGSIIDAVYYNNLKALRCITHSGDEQTGEKAGYDEVIWVGLPKLPENVMMVLFVIATHTGHLRDVRNGMIHVLEERPNNEVARFAMENSVEEVDMVAAMIRSGEGWSMQVIEEPAQDGRHFIDILEPCIGNYIRKVIPSAPRRMKVAFAMEKGAVFDLPQSNQMSGITCCLGWDVVGDGVDLDVSAVLFDGQGNNVDAVFFGQLEGSGLTHSGDNLTGAGDGDDEMIECNLAAIPQAVQQIFFVVNMYSKGMTFDRVQNAYCRIVDSSQNELARYTLSEGQAQSGLIIARLFREVDGRWGFQAIGSFARGNTFKDSIRDILPFLSQKPRDLQFRTQTTMVESGAAPVPGGYSGPPAGRPQVQVAMAPPGGDKEMTVTEMTHDPMTEPCCSLQ
>KarSpeRossSea084685_rbh_TGME49_254870
LAQAACSSPFAFFPKFGYLQGSLPVTTLPANTAGVMARRLGAQDVLPLNPCRYAVAISWDKGAQPVDVDLQAVVVDNRGSIIDAVYYNNLKALRCITHSGDEQTGEKAGYDEVIWVGLPKLPENVMMVLFVIATHTGHLRDVRNGMIHVLEERPNNEVARFAMENSVEEVDMVAAMIRSGEGWSMQVIEEPAQDGRHFIDILEPCIGNYIRKVIPSAPRRMKVAFAMEKGAVFDLPQSNQMSGITCCLGWDVVGDGVDLDVSAVLFDGQGNNVDAVFFGQLEGSGLKHSGDNLTGAGDGDDEMIECNLAAIPQAVQQVFFVVNMYSKGMTFERVQNAYCRIVDSSQNELARYTLSEGQAQSGLIIARLFREVDGRWGFQAIGSFARGNTFKDSIRDILPFLSQKPRDLQFRTQTTMVESGAAPVPGGYSGPPAGRPQVQVAMAPPGGDKEMTVTEMTHDPMTEPCCSLQ
>KarSpeRossSea084687_rbh_TGME49_254870
LAQAACSSPFAFFPKLGHPQGSRPVTTRPANTAGVMARRLGAQDVLPLNPCRYAVAISWDKGSQPVDVDLQAVVVDNRGSIIDAVYYNNLKALRCITHSGDEQTGEKAGYDEVIWVGLPKLPENVMMVLFVIATHTGHLRDVRNGMIHVLEERPNNEVARFAMENSVEEVDMVAAMIRSGEGWSMQVIEEPAQDGRHFIDILEPCIGNYIRKVIPSAPRRMKVAFAMEKGAVFDLPQSNQMSGITCCLGWDVVGDGVDLDVSAVLFDGQGNNVDAVFFGQLEGSGLTHSGDNLTGAGDGDDEMIECNLAAIPQAVQQIFFVVNMYSKGMTFDRVQNAYCRIVDSSQNELARYTLSEGQAQSGLIIARLFREVDGRWGFQAIGSFARGNTFKDSIRDILPFLSQGPRDLQFRTQTTMVESGAAPVPGGYSGPPAGRPQVQVAMAPPGGDKEMTVTEMTHDPMTEPCCSLQ
>KarSpeRossSea088880_rbh_TGME49_254870
MHRPSGAQKMHGADGKMGGHADFRADGAKPEYNEVIFTVLQARNLVAADASGFLGMGAAKTSDPYCWVKDVKGLIGSSQKTDVKKKTLSPVWNQEFRYRFNHKLSRFKFVVYDKDDYSDPDALGKLVLGLPMFYDLPETSQGSGGWRVLEGWFPLGIGSTQKWHWLRGKQGHLGELQVRVAVRFNIPLCLPFVPLPLGTPQPKVALGWDFGKRTKPVDLDASIVGFDANWQMIDLVWFKKLQGFNGAVQHSGDDRTGEGGGDDETLSIDLQRLPPNLHCMCVVVNSFTGQSLAQVKHGYIRVLEWGKTAGIMTMYKNPVDSNGGMRHVSANPYAMKDCTGLFF
>KarSpeRossSea088882_rbh_TGME49_254870
MRCRVRIGSTQKWHWLRGKQGHLGELQVRVAVRFNIPLCLPFVPLPLGTPQPKVALGWDFGKRTKPVDLDASIVGFDANWQMIDLVWFKKLQGFNGAVQHSGDDRTGEGGGDDETLSIDLQRLPPNLHCMCVVVNSFTGQSLAQVKHGYIRVLEWGKTAG
>KarSpeRossSea219197_rbh_TGME49_254870
FPMKKGGMIDLPEALQQKKGRMQVCVGWDLNDTGGTLSTDGVDLDISAVFFHTAGRDLGAVYFDNRKEYGLSHTGDNVTGEGEGDDEMITVDLVDVPQEVGQIFFVVNIYTKGVTFALLNNAYCRVVDNNGNELLRYTLSHPQDKSGLVISRLYRNTSGRWGFQAIGKFCSGRTWMDPLCMKSLRHMFLKSVHGIASDLVEPATPRVSQAPRRKVRSSMAGIIPEATTELIRGEIIALPETNRLKRLQIGVGWDIVRTFRRGADLDVSTVFFDMEGAMVGGVYFDNPGQFGVFHSGDNLTGEGDGDDEVVEVLLPDIPDNISSFFVCVNCYTKDLSFDKVPNAYCRVILDTGHELLRYNLEHVDG
>KarSpeRossSea389523_rbh_TGME49_254870
QVVWQAFFNPRSVPQSPAMELNDDAVVIGRLSWDASSTVDVDLQAIIVDNRGRIVDAAYYNNMKACGGKAVVHSGDEGGQAGGGGREEVRITLSQIPSNIQMVMLLACCFTGGSLQQAPGAKVSIEQFRPVKRLLSETALAVRGCGFILGALVRARGGKGWLLRTIGEELSAARHFMDCLDELNRHIVAEIPAANRRQKVAFAMEKGEVLDFGSSLGAVTLGLGWDVDQGQIDLDASAVLFDSAGQVVESVFFGNLKSSGPHSQPGAVEHSGDNLTGEGDGDDEQIIVRMDTLGASVVEVFFCIHIYTKGRNGRPKTFRDVANPYCRVTETSGGEELCRYTLTEAGDRSGLIIARLRRSPDGRWGFHALGTPSAGTMYKDSIRDMMELSKTDPRDIQRQALASRTSSSGDVWTASAAIPGGRLVGTEVTAAPAGKECCTVQ
>KryFolCCMP1326013607_rbh_TGME49_254870
GTWRDKRPXPPTAARHCEGPAPAWRESAPQVEAGAPLAASGGVXPAMSKSFSQGGALPLRNNRYGVCLSWDRVKSAVDLDLQAVIVDSPGTIIDAVYYNRLEIMDKGLSHSGDEKTGEGEGFDESIWLNFQKIKKDVKLIIFIIAAHAGGCFSQAGDVSLHIVEQWHGNTLETVRLKNGVGGVMPVATAIRGPEGDWVMMRINKAAEDGNHFMDILEPTLGDYIRKKIKGAPARQRVSFPMAKGGSTDLPRSSSLKRVSVGVGWDMGGAGIDLDVSAVLFGVVGQKVGAVYYNNPKAYGLNHTGDNETGAGEGDDETIAVDLESVPAQVAQIFFIVNIYTKGITFQKLKNAHCRVTNDYGEELTRYSLNCAGAKDDSGLILARLHRNQKTQRWGFHALGSFCQGRKWMDRVCLKEMQRLFYLSPRDIATDVNQMKTQEGARSKAQSPMAARFQRKSAQNRAARLGSTYCLANFERGSSGSSRVRVGVGWDILATKKGDKTSVDLDVAAVFFHKEGRDIGALDYENIEEYGMRHSGDNETGEGDGDDEVIDVDLDGIPEDVAQVFFIVTVYTKGMDFQNIENAYCRVIDHMGDXDRQARPDELRVREHRARDRAALQASRERVDVQAAQQLHRCADLAGPGLDGRDAETLQGDHPAVRPVAGVPAAAEHAVGDHXGEAAPMSRSWAARQAARPQCQAKVSSCPCERTEPSFNFVAPSVAVSARPTVANGVQSFAQGKR
>KryFolCCMP1326132404_none_TGME49_254870
XMSESGEVLGAVDADCEGKFGLQHSGDRVAGQERGDDEAIAVDLVQVPSIVGCIFMVLSVSKGSFKSVESAYMRVVDQSANQLLRFDVAAGTEENLIVVAKLLRSSGWRWSFQAIGKAMSSRCRTWRGAIDLMQDIARAGQMRRGERGKGKVKAPPSEASASAPGTGAQMTDRSSSNLMLTTDSNIASGRSTSSMRRMMFGASRCSTLGMGDAHSCTSPTINDCISRAGSSGATTQTLHLRGSIRLQX
>KryFolCCMP1326158319_rbh_TGME49_254870
RELGHGRHEHRLGRLRGVVRXXRPVPMSLTHTGDNETGEGDGDDETIVVDLESVPAQVAQIFFIVNIYTKGVTFQKLKNAHCRVTNDFGEEITRYSLTCSGERDGSGLILARLQRNPASQRWGFNALGSFCQGRKWMDRVCLKEMQRLFHMSPRDIAVEVGTMAKAQTSARPALSMAARFAKASSNRGTSQRIRVGVGWDILATKRGFKRNVDLDVAAVFFHKEGRDIGAIDYENVEEFGMRHSGDNETGEGDGDDEVIDVDLDAIPEDVAQVFFIVTVYTKGMDFQNVENAYCRVIDDLGDEIVRHDLTGSGSASTGLVIAQLFRHPENGWTFKKRSSFLDSRTWLDPNMMLEMRRLFKETVLQYDPLPECPQPQESPTSKMWRGATIDRVLGCEVGAEPVMSGQNVIVSL
>LepChlNIES1868130634_rbh_TGME49_254870
MDMQASSLPLTESQYGIVITWEHDASTVELDLQAVFVDYEGFIVDAVYYNNPVAMNGAAGYLDNAQQVTAKGVDEMITLKLPSFPRQIVFIIFVVASSTSKKLHAAHNAKLLVLENNIGFSGHKIKEIDLNMKKADAACVLTMKRNNTNHKVWNLFEIDDEFDHAHGFHFLDILEPTIGDLIRSAIPSAPSEQKICFQMKRGAAMDFPNSSALKRLSVVVSGTVVAKLPEKTHKMDIDIAAIFCTESGSTLDAVDHRSKSMHGVAHSGNTHYHAGGHINETITIDVVQVPKNVAHVFILLFASKHAFELVQHTKLRISDQNAHQLANYDIDTNHHEGGLIAARLFRVDGNRWGFQAIGSFFGVDQAITWKGRAAQFAMLSILHRECPYSVAAPSAERDKKVAKDKPHAKPKRKLLKTNRKPMPLCIEAPTKSDVIQGVPESTSKKVEEQPTPLFIEAPSENDVILAVHESTDKEMGVLVHELPLSSGDQKPQASVSSSSVNKQQAVIDATVAYQAKGIPDTVAVGVNYKEDEGDNKRSSMDNKCSFWACSPFHCKDS*
>LepChlNIES1868172065_rbh_TGME49_254870
EFKAFDFVFVVAAFKGGHLRDAKNGKIHVLEETNKNEVACVRIEQSNKQVDAVAMMERSEKGWSLAILDVPAQEGQHFIDILEPTIGNIVRNVIPTAPKRLKVAFAMEKGSVVDLPQTAGLGLIRAGLGWDTDAGDVDLDVSAVLFDQTGKPKDAVFFGQLSGYGLEHSGDNLTGEGSGDDETITISLAEVPRWVSQIFMSVNIYSKGTTFAGVANPYCRILDDCGVELARYELREAGHENGLLIARLFRAEGGARWGFQAIGSFCRGRTWKDSLPDMVQVFRKPARELQLTGCTTRMLDDVGVSESPGASNPAPEPKKKSAACILQ*
>LepChlNIES1868180760_rbh_TGME49_254870
MSRRSLSKQAGSKPLTESQYGVVITWEHLSTSVALDLQAVLVDFEGLIVDAVYYNNPVAMNGAVGYLGNAQQITAKGVDEMITLKLSSLPSEMVLIIFVVVSSTGKKLHAAQGAKLLVLENNIGFTGHKIKEIDLHMKKHDAACVLSFRRNHLDPTVWNMFEIDDDLDHVRGFHFLDILEPTIGNLIRKEIRSAPNEQKVSFQMKRGAVRDLPSSSALKRISVGINGTVVDTLPDNLQSAHINIAAIFYTEHGSIIDGVDHRNKSMYGVEHSGRAHYHAGGRINEAITIDLHQIQKDVAHIFILLFVSNHTFELVQSAHVRIKDQTAHQLLQHDIDMGHHGSGLIVARLFRADGNRWGVQAVGSFFGIDHGIAWKGRTAQFAMLSILHHECPDSVAAPIDRSGDQKKTPELKPQAKPKRRPLRTCAETPTIIQAPSAMDWTPPAAKTIPTDNETNALSDELPNASGDQSPQTIIDSVSKPKILNDAIVASQAETIADTDAVFVAHGDDDVDIKPSSMDGTCMFWMCGEAHCKGR*
>LinPolCCMP1738038038_rbh_TGME49_254870
XAATLSPKETFQLSAGRYAVAISWDHTGVPIDVDLQAVVVDRKGSIIDAVYYNNMKAQKCITHSGDERTGERAGFDEVIWVGLAKMPEHVKMLVFVVAAHSGGHLRDVRNGFIHMLEERKDNEVARFKRSEKEVDVVATMVRADNGTWSLCVVDEPAQDGQHFMDVLEPTIGNIIRRAIPGAPRRMKVAFAMEKGAVVDLPETSALRSITAGLGWDVLGRGVDLDVSAVLMDERASVVDTVFFGHLSGSGLRHSGDNLTGAGEGDDEQIQCDLQAVPQQVQQVFFTVHVYTKGVTFEKVRNAYCRIFDGSGAELARYELREAGPESGLIMARLFREPGNQRWGFQALGTFSRGSMWKDSVRDIAAVSCKAPRSLQLRGQSTMQFSGAAGSQEDAPVVLVQPAVGRPNAGVAGVAARCSDAAGPRRRLAQPP
>LinPolCCMP1738039844_rbh_TGME49_254870
XAATLSPKETFQLSAGRYAVAISWDHTGVPIDVDLQAVVVDRKGSIIDAVYYNNMKAQKCITHSGDERTGERAGFDEVIWVGLAKMPEHVKMLVFVVAAHSGGHLRDVRNGFIHMLEERKDNEVARFAMERSEKEVDVVATMVRADNGTWSLCVVDEPAQDGQHFMDVLEPTIGNIIRRAIPGAPRRMKVAFAMEKGAVVDLPETSALRSITAGLGWDVLGRGVDLDVSAVLMDERASVVDTVFFGHLSGSGLRHSGDNLTGAGEGDDEQIQCDLQAVPQQVQQVFFTVHVYTKGVTFEKVRNAYCRIFDGSGAELARYELREAGPESGLIMARLFREPGNQRWGFQALGTFSRGSMWKDSVRDIAAVSCKAPRSLQLRGQSTMQFSGAAGSQEDAPVVLVQPAVG
>LinPolCCMP1738050485_rbh_TGME49_254870
XITWDCLKGKGVDLDLQAVIVDHQGLIVDAVYYNNLEALRGAIYLSGDETTGAAEGYDEQMWVRLGALPEQVKLIIFVVAVYDEGRLRDALNGQILVTEAGCQIKKLPLERSGGDADVVAMMRRGARGQWELVGIDEPADVGSHFLDILEPNIGDIIRREIAGAPAYQKVSFMMEKGAIASLPQTSALKRLSVCIGGCLPRGCRRDVDIDISAVFYSKKGHIIGAVDCDCDEMYGLSHSGDDVARRAGTEAKDDECITIDLSQVPEKVARIFLVLTVSGGTFELVQSAYARIVDQAAAELVRYDVEGGRPEFGLIVAQLVRTHGKRWGFQAVGVFVSGTGRSWRGAANAMASVLEESKELEAQAAVGDESSTAKAEEVAKAPANGEAAEAX
>LinPolCCMP1738073590_rbh_TGME49_254870
XIPEDLELQRARYGVGVSWDAGAVDIDLQCVVVDQSGAIVDCAYYNNLKAAAGVTHSGDEPAAAKPNGIQELVWVTXPKLKQNVAVLVFVVAAYSGGLLRDVHGGRLRVLEDSQKREIAQFELERSAGSVDVVAAMFRGPEGLWKFRVIDEPAQQGQHFMDILPLLSETIRLFLPQAPRKQKVAFAMAKGAVLDLPKDLGCITVGLGWDADGGEVDLDVSAVLLNAQGQDVEAVFFGNLESEEHGITHSGDNLTGEGEGDDEQIACELCRIGPAVQQVFFLINIYSQKQTFLNVANPYCRVVDGGADTGYELCRYALRDAGNQNGLIIAKIX
>LinPolCCMP1738123569_rbh_TGME49_254870
XGAMPPEREEVLPLTRGATYSVAITWDCLKGKGVDLDLQAVIVDHQGLIVDAVYYNNLEALRGAIYLSGDETTGAAEGYDEQMWVRLGLPEQVKLIIFVVAVYDEGRLRDALNGQILVTEAGCQIKKLPLERSGGDADVVAMMRRGARGQWELVGIDEPADVGSHFLDILEPNIGDIIRREIAGAPAYQKVSFMMEKGAIASLPQTSALKRLSVCIGGCLPRGCRRDVDIDISAVFYSKKGHIIGAVDCDCDEMYGLSHSGDDVARRAGTEAKDDECITIDLSQVPEKVARIFLVLTVSGGTFELVQSAYARIVDQAAAELVRYDVEGGRPEFGLIVAQLVRTHGKRWGFQAVGVFVSGTGRSWRGAANAMASVLEESKELEAQAAVGDESSTAKAEEVAKAPANGEAAEAEAPTASRRSGRRSTRRLSX
>LinPolCCMP1738135432_rbh_TGME49_254870
XAMAAWDAAGAKVLRRLDTKGIPEDLELQRARYGVGVSWDAGAVDIDLQCVVVDQSGAIVDCAYYNNLKAAAGVTHSGDEPAAAKPNGIQELVWVTLPKLKQNVAVLVFVVAAYSGGLLRDVHGGRLRVLEDSQKREIAQFELERSAGSVDVVAAMFRGPEGLWKFRVIDEPAQQGQHFMDILPLLSETIRLFLPQAPRKQKVAFAMAKGAVLDLPKDLGCITVGLGWDADGGEVDLDVSAVLLNAQGQDVEAVFFGNLESEEHGITHSGDNLTGEGEGDDEQIACELCRIGPAVQQVFFLINIYSQKQTFLNVANPYCRVVDGGADTGYELCRYALRDAGNQNGLIIAKIAREAGGRWGFHALGLPCTGRTFKDSLPEVRRVANLKTASX
>LinPolCCMP1738219180_rbh_TGME49_254870
SVAITWDCLKGKGVDLDLQAVIVDHQGLIVDAVYYNNLEALRGAIYLSGDETTGAAEGYDEQMWVRLGARPPADALNGQILVTEAGCQIKKLPLERSGGDADVVAMMRRGARGQWELVGIDEPADVGSHFLDILEPNIGDIIRREIAGAPAYQKVSFMMEKGAIASLPQTSALKRLSVCIGGCLPRGCRRDVDIDISAVFYSKKGHIIGAVDCDCDEMYGLSHSGDDVARRAGTEAKDDECITIDLSQVPEKVARIFLVLTVSGGTFELVQSAYARIVDQAAAELVRYDVEGGRPEFGLIVAQLVRTHGKRWGFQAVGVFVSGTGRSWRGAANAMASVLEESKELEAQAAVGDESSTAKAEEVAKAPANGEAAEAEAPTASRRSGRRSTRRLSARSSVGX
>LinPolCCMP1738231501_rbh_TGME49_254870
XKGIPEDLELQRARYGVGVSWDAGAVDIDLQCVVVDQSGAIVDCAYYNNLKAAAGVTHSGDEPAAAKPNGIQELVWVTLPKLKQNVAVLVFVVAAYSGGLLRDVHGGRLRVLEDSQKREIAQFELERSAGSVDVVAAMFRGPEGLWKFRVIDEPAQQGQHFMDILPLLSETIRLFLPQAPRKQKVAFAMAKGAVLDLPKDLGCITVGLGWDADGGEVDLDVSAVLLNAQGQDVEAVFFGNLESEEHGITHSGDNLTGEGEGDDEQIACELCRIGPAVQQVFFLINIYSQKQTFLNVANPYCRVVDGGADTGYELCRYALRDAGNQNGLIIAKIAREAGGRWGFHALGLPCTGRTFKDSLPEVRRVANLKTAX
>LinPolCCMP1738317544_rbh_TGME49_254870
RLDTKGIPEDLELQRARYGVGVSWDAGAVDIDLQCVVVDQSGAIVDCAYYNNLKAAAGVTHSGDEPAAAKPNGIQELVWVTLPKLKQNVAVLVFVVAAYSGGLLRDVHGGRLRVLEDSQKREIAQFELERSAGSVDVVAAMFRGPEGLWKFRVIDEPAQQGQHFMDILPLLSETIRLFLPQAPRKQKVAFAMAKGAVLDLPKDLGCITVGLGWDADGGEVDLDVSAVLLNAQGQDVEAVFFGNLESEEHGITHSGDNLTGEGEGDDEQIACELCRIGPAVQQVFFLINIYSQKQTFLNVANPYCRVVDGGADTGYELCRYALRDAGNQNGLIIAKIAREAGGRWGFHALGLPCTGRTFKDSLPEX
>NocSci019546_rbh_TGME49_254870
XQYQIDVDLQAVIVNDKGAIADAVYYDRLSAFDHAVLHGGDSLDGDKEGYDELIWVQPHRLPQNVKLIIFVVGIYNGGTLMDVDNGVVSVFDLHGVVARIPLERSFGSVDCVAVMKHCGGSWNFHKIDESAEVGQHFLDILEPTIGDVIRKHIPHAPFCKMSFNATLNKGHVVDVPLGWLDKMCYVGIGWDVMPMVRTGKGVDLDVVAVFFDSAHNEIGAVTGQRQELFGARHSGDNTDGSGTGDDESVHLDLSLVPEHVSQIFFVVSVRTPGFTLSSVQSGYCRFAGEGGELGRYDFINGEKKPANIFARLLRSSWRGDDHSSRWCFQTVGRYCHGRSWHSTVKTMQELCKTCPMELQGRAAVPVDEITGKRKSGFRAIRPRRGSSYSISEGKSVPEAVSLLNGNVEPFINPSYGNGSLLADTPRARFMVSL
>NocSci020197_none_TGME49_254870
XVADSYGVALSWETVVSGGEVNLQALLVDFNGTIVDAVSYQRASSFGDAVIHAKDTADGAKDGYNELIWVKTQHLPAHVGLIMFVVGIHGALMKVVSGTITLFDMCGPVAKLPLQQTHGCVDCVAAMKRSGDVWNFHQMESLAELGHTFMDILEPTIGDVIRRHIPGAPRQVQVAFYADVDKAHDVHVPLPWSEDKLCVAVGWEAISQDCYGANLGVAAVFFNSRGYECGSVSSLDEEGFGAKHCTDNPQGGGDDEWITIEMSKVPAEVVQVFFVVNVRTPGFDLSTAQGGFSRIAGGSGKDLVRCNFAEDLERKPGQIFGRLIRTASRWSVQTLAEYCSGRTWMSAVQIMRKLFQDYVLEVETRASSGPTACSSNSKTAGSQGSHRIQRGTARQRAAMLKTRSVRARLLISL
>NocSci032614_rbh_TGME49_254870
XGVALSWDNLATSAQIDVDLQAVIVNDSGTIADAVFFDRLTAFDNAVQHGGDSLDGDKEGYDEMIWVQPHRLPESVHLIIFVVGIYHGGTLMDVDNGFISVFDIHGVVARIPLARSFGSVDCVALMKNCGEGVWNFHKVDESAQAGQHFVDILEPTIGNVIRKHIPGAPQCKMTFNATMQKGHVVDVPLGWLEATCSVGIGWDVMPSVRMGKGVDLDVSAVLFNEEHDYIGSVTCDEPELFGARHSGDNPNGSGIGDDEHIDLDLCMIPEHVSQIFFVVNVRTPGFYLSYIQSGYCRFVGGGGELGRYDFAHGEKKPGKIFARLLRSSWRGGGPTNRWCFQMIGKYCFGRSWHASVPTMREICRTCPLELQGRSRLSLDQSNAAPMRHQVSDASSRKRSRRYVHHENGPTCSVSLSESLSPSQAIPEDSEPSTNPTGGGGGGQLLQGQTQGRARFLMSL
>PerAciPAER2031679_rbh_TGME49_254870
CMRVSFPMVKGDLADLPMNKKSNEFSIGVGWDMGEFGIDLDVSAVLFGSVGQKIGAVYYNNTKLHGVCHTGDNETGEGDGDDETITVDLNQVAESVAQIFFVVNVYTKDVTFQSLKNAYVRIVDPNSQEMLRYSLNCG
>PolGlaCCMP1383045574_rbh_TGME49_254870
XSRKFFSYNAIHLPSWPVAAGAHEMPMYGHSAGRRVSAPLEMKKKRYGVAISWDDVKGQQPVDLDIQALIVDNRGVIRDAVYYNNLSAMSGAVSHTGDQTTGXANEYDELIWVLLPRLPQEVKLIIFVVAASGISSLCDVSNGMVHVVEELTGQTVRRFPIENSVADVDVIAMMEKDDHGKWFLHQVDEVADEGEHFLDILEPTIGGIIRQVIPNAPKKQRVAFQMQKGSLVELPKNSLKKLNFSIGASLKPSVKTKVDLDISAVFMTKDSKLLGAVYFDRLLKYGVQHGGENQSDEDIIVXLAQVPSKVAQIFIVINMCTPGSNFCDLDDAFCIVTDQDMKPLANFALKNETREKGRGQILCRLLRAKYTKRWELQAFGRICSSARWKGCVKTIQQIMADDDKLPPVESEIKGPPAGASLPVIDESAPSDKATRRAARRSTRRQAGGGLSVFLPTDVVQEVQDASQGLVRQVSGASAEMLARIRGPSQVEGGARPLARRRTQALSEEARADLDKTPDCEIFSENSSAAESGSEVGLEVFEHXSSCSSYAPGCGSDPVSQIYGKDVAXVLSPALWPDQVEVADSDCIRVEEEAAVDNRCGSACSSGQIDRLEHASPTDSSFWSVLGGXR
>PolSpeWS2016028391_rbh_TGME49_254870
MTTLPEQFEMQKGANFQFDLNQQTINIELGWETESRPKKLDLDVSCVILDKDSELLDAVYYNRLETLGGSIKHSGDNRSGNGAGDNELITVLLNKLPKEVDTLIFIINMFSPGKSFQDVKSAYCRVFEEQGEICRYNIKDFNESEGLILAQVYKKQSRQ*
>PolSpeWS2016028392_rbh_TGME49_254870
MAELAQFDMKKDEIYEFESDQKLIKIGLGWDLEDKTQKLDLDVSCVIFDRDSELINAVFYNNTQAVNDSVIHSGDNRDGEGDGDDEVVNY*
>PolSpeWS2016028394_rbh_TGME49_254870
MAALSQFNMQKQELFEFESNQKFIKIGLGWDYERGPEKLDLDVSCVIFDKNSELVDAVYYNRLNALNGSVKHSGDNRNGEGDGDDEVITIFLDKLPKEVNKFVIVINMYSNGKTFHDVKTAYCRVFESQEDICRYNMSDFLMSEALIVAQIYLSNSRWEVQALGIPTRGRNFIESFNEIQEVARANRSSIHAKAPAS*
>PolSpeWS2016028396_rbh_TGME49_254870
MTTLPEQFEMQKGANFQFDLNQQTINIELGWETESRPKKLDLDVSCVILDKDSELLDAVYYNRLETLGGSIKHSGDNRSGNGAGDNELITVLLNKLPKEVDTLIFIINMFSPGKSFQDVKSAYCRVFEEQGEICRYNIKDFNESEGLILAQVYKKQSRWIIQALGIPVTGRTFKESFYQNKKAFLAGQCLSLAESQYFIIKVISGFLSCLLKMVLTIVRIILWICLLIILVGIVF*
>PolSpeWS2016032455_rbh_TGME49_254870
MANVKQFDMKKGECFEFGSNQEIIKIGLGWDYESGTQPLDLDVSCVIFDKDSNIIDVVYFNKLQALNGYVRHSGDNRNGEGDGDDEVITVSLDKLPKHVYKLIFVINMYSVEKTFRDVKTAYCRVFEIQGEICRYYMSDFLNSEALIAAQIYFGDTGWEVQALGIPASGRTFKESLEKIQEVARADRSVEKIQEVARADTSAVHNDGGKKGAGWLRIIYYLIWGIIILFFTCSH*
>PolSpeWS2016034061_rbh_TGME49_254870
MSSSSGDANEATLLPNTQVEFGLSWEHSPNLIDLDLQLVAVDLKGSLVDAVYFNSPKGCQETILHGGDERTGKTPGMDETILLNLAQIPSDIGLLICMVFSNTPNTLAAASSAQISFYSKEAPKPTVLWQMPFAFPERGAFAAVIQRTPQGFVFTPYPQPILGDCPHFMDALPTISKLICHYYPTAPDIGKLCFSMAKEDVVSLGSKQNSIVVGLGWDAANSAIDLDVSCVLLGRDGQLVDVAFFHNKVAQGGAVVHSGDNRTGEGDGDDEKISLNLDSLSKEVAVIFFIINTYTKGLNFSQVKNAYCRVIDSSLGQEVCHYKVRKIIL*
>PolSpeWS2016034067_rbh_TGME49_254870
MSSSSGDANEATLLPNTQVEFGLSWEHSPNLIDLDLQLVAVDLKGSLVDAVYFNSPKGCQETILHGGDERTGKTPGMDETILLNLAQIPSDIGLLICMVFSNTPNTLAAASSAQISFYSKEAPKPTVLWQMPFAFPERGAFAAVIQRTPQGFVFTPYPQPILGDCPHFMDALPTISKLICHYYPTAPDIGKLCFSMAKEDVVSLGSKQNSIVVGLGWDAANSAIDLDVSCVLLGRDGQLVDVAFFHNKVAQGGAVVHSGDNRTGEGDGDDEKISLNLDSLSKEVAVIFFIINTYTKGLNFSQVKNAYCRVIDSSLGQEVCHYKMSDVPNSTALIISSFQKDAQGRWGMTALGVPCSGRVYKDCLKDMAMLVHPPKQRNATGNSINNLWSNF*
>ProMinCCMP2233033908_rbh_TGME49_254870
LTGGKYGVGVSWDRGPHGIDVDLQAVIVNTRGSIIDAVYYNNLKALRSITHSGDEQTGEKAGLDEVIWVNLASLARLSEEEKQVKLVIFVVAAYSGGSLRDAPNLSMHILEERKENEVSRSALSSSDHAAAPVAMLVRGDRGEWALELVSAPASPQGGRHFVDILEPSLGSLIRANIPGAPARQKVAFAMEKGEVFGLPETGXVFAGLGWDVASGDEVDLDVSAICFSKEHRELGAVFFGNDEDFGLKHSGDNLTGEGDGDDEVISADLAKIPPNVEQIVFVVNIYTNGVTFGQVSNAYCRIFDSSGAELARYLLKEGRSERGLIISRLFREPGDRWGFQALGQFCRGKTWKDAVPEVLALAKKPATAFQVRSESTMSLDSIPTGTAASYPAPSAPPYQMGSGPHAVGGPSWMAGDGHGRPSVSVVPPPPSGSKKDCVVM
>ProMinCCMP2233041912_rbh_TGME49_254870
XKYGLGVSWDRVGHAVDVDLQAVIVNTKGSIIDAVYYNNLKALRSVTHSGDEQTGDKAGLDEVIWVNLANLARLRDEEEKQVKLVIFVVAAYSGGSLRDAPNLSMHILEERKENEVSRSALSSSDHAAAPVAMLVRGDRGEWALELVSAPASPQGGRHFVDILEPSLGSLIRANIPGAPARQKVAFAMEKGEVFGLPETGSLGQVFAGLGWDVASGDEVDLDVSAICFSKEHRELGAVFFGNDEDFGLKHSGDNLTGEGDGDDEVISADLAKIPPNVEQIVFVVNIYTNGVTFGQVSNAYCRIFDSSGAELARYLLKEGRSERGLIISRLFREPGDRWGFQAVGQFCRGKTWKDAIPEVVALVKKPATAFQVRSDTSMSLGGPPTASFQPSAPLASPRPH
>ProMinCCMP2233053284_rbh_TGME49_254870
KARTSIIALEKASGNYGVGIEWDHVGHSHDLDLQAVIVNREGIIVDCVYYNNLSGIKGAITHTGDVTDGMPSGVDESVWVQVALVPEEISLIIFVVCAFSKGSRLKDVENGRVVLMEGTHLNRLQDFRIERAVANADVVGLLKRTREGGWAFREIDEPAEFGSHFVDIIEPCIGDVIRAELPGAPAFQKVSFVTDKDHSVASLPADAVLKRIFVGIGGSLSPTQVGEVDIDVAAVFCNSEGQVIGAVDGDNHSLYGVEHSGDSVADDGMNGDDEAITIDLANVPDKVARIFIVLTVANGTFELVEHAYARVLDQHSSELVRFDIEASSAYRGLLVVQLFRSEGAEKLTCPGDWKSMANEITRVAADTEVAVDPAAVRQFNKTKSTKSHRSVEGAAAAPPGGQASDGEAQKAAATECMACGGAXVQHVPADADGQRGNAAAEQLLADRVARDRRKARHSRQLPVEHDGQPVLRVQQGVDGVRVAEAWTRTTATWQIYVKFETKLVGAGRPHDRHDDAADCRPPDDGRQRRHPRAAPGRDGRREAPLVHVLLLVVMAARSAC
>ProMinCCMP2233118218_rbh_TGME49_254870
YGVGVSWDRGPHGIDIDLQAVIVNTRGSIIDAVYYNNLKALRSITHSGDEQTGEKAGLDEVIWVNLASLARLSEEEKQVKLVIFVVAAYSGGSLRDAPNLSMHILEERKENEVSRSALSSSDHAAAPVAMLVRGDRGEWALELVSAPASPQGGRHFVDILEPSLGSLIRANIPGAPARQKVAFAMEKGEVFGLPETGSLGQVFAGLGWDVASGDEVDLDVSAICFSKEHRELGAVFFGNDEDFGLKHSGDNLTGEGDGDDEVISADLAKIPPNVEQIVFVVNIYTNGVTFGQVSNAYCRIFDSSGAELARYLLKEGRSERGLIISRLFREPGD
>ProMinCCMP2233172603_rbh_TGME49_254870
XNYGVGIEWDHVGHSHDLDLQAVIVNREGIIVDCVYYNNLSGIKGAITHTGDVTDGMPSGVDESVWX
>ProMinCCMP2233216208_rbh_TGME49_254870
PMPARKPRKAHTSITALTKIRGNYGVGIEWDDSHGIHAGTTDLDLQAVIVNKEGVIVDTVFYNNLSAMNGSITHTGDATDGTSDGVDESVWIQLALVPEQVWGIIFVVCAFSKGSRLKDVKNGRVVLMEGTCLNRLQSFRIEDSVANADVVGLVKRTREGGWAFKEIDEPAEFGSHFVDIIEPCIGDVIRAELPGAPAFQKISFVTDKDHSVASLPADAVLKRIFVGIGGSLSPTQVGEVDIDVAAVFCNSEGQVIGAVDGDNHSLYGVEHSGDSVADDGMNGDDEAITIDLANVPDKVARIFIVLTVANGTFELVEHAYARVLDQHSSELVRFDIEASSAYRGLLVVQLFRSEGAEKRWGFQGLGRFFTCPGDWKSMANEITRVAADTEVAVDPAAVRQFNKTKSTKSHRSVEGAAAAPPGGQASDGEAQKAAATECMACGGAXVQHVPADADGQRGNAAAEQLLADRVARDRRKARHSRQLPVEHDGQPVLRVQQGVDGVRVAEAWTRTTATWQIYVKFETKLVGAGRPHDRHDDAADCRPPDDGRQRRHPRAAPGRDGRREAPLVHVLLLVVMAARSAC
>ProMinCCMP2233220781_rbh_TGME49_254870
XLTGGKYGVGVSWDRGPHGIDIDLQAVIVNTRGSIIDAVYYNNLKALRSITHSGDEQTGEKAGLDEVIWVNLASLARLSEEEKQVKLVIFVVAAYSGGSLRDAPNLSMHILEERKENEVSRSALSSSDHAAAPVAMLVRGDRGEWALELVSAPASPQGGRHFVDILEPSLGSLIRANIPGAPARQKVAFAMEKGEVFGLPEPVAGLGWDVASGDEVDLDVSAICFSKEHRELGAVFFGNDEDFGLKHSGDNLTGEGDGDDEVISADLAKIPPNVEQIVFVVNIYTNGVTFGQVSNAYCRIFDSSGAELARYLLKEGRSERGLIISRLFREPGDRWGFQALGQFCRGKTWKDAVPEVLALAKKPATAFQVRSESTMSLDSIPTGTAASYPAPSAPPYQMGSGPHAVGGPSWMAGDGHGRPSVSVVPPPPSGSKKDCVVM
>ProMinCCMP2233234123_rbh_TGME49_254870
XAAMPGRKARTSIIALEKASGNYGVGIEWDDMEKLHDLDLQAVIVNREGIIVDTVYYNNLTSMKGSITHSGDVSNGASEGVDESVWISLAHVPEEIWGAIFVVCAFSKGSRLKDVQNGRVVLMEGTTLNRLQVFNIERSVANADVVGLVKRTREGGWAFKEIDEPAEFGSHFVDIIEPWIGDVIRAEIPTAPAFQKISFVMDKGSVATFPADAVLKRXFVGIGGSXSPSXXEEVDIDXXAVXCDSXGHXIGAVDGXNXSLFGVEHSGDSVXXXXXXGDDEAITIDLAXXPSXVAXXFIVLTVXNGTFELVEKAYARVLDQHSSQLVRFDIQAHEAYGGLLVAQLIRSDGAENRWGFQGLGKFFTCTAGWKSGASEIIKIAADTTVAVDPTAARLHNKTRSLSQYNLGGDGASSRPLAPPGDAEPQVSVDTGCLACGGSGCSMCRPTPTFRETALRGNALACESRASGARLAVPSCGNQASDNAASADMFXVAEHGAGQSAVEDPGRKGARQVGVLQGRAGEVAYRRPHADKRQRRHPRAAPGRDGRREAPLVHVLLLVVMAARSAC
>ProRetCCCM535046320_rbh_TGME49_254870
GASMPLSKSRYGVAISWERVGKSVDLDLQAVIVNSRGIIVDAVYHNRLEAIDRALTHSGDEQCGDLDGFDETIWVNIPKLGRDIKLIIFVVAVGSGHSLKDADGARVHVIEKWQAIPKDSFPLQRSVGSVVAIGAMARQHSEWSLTRLYESAEEGNHFMDILEPTLGTIIRQHIAKAPKFQTVSFPMRKGTDIDLPNSKVLTQVRVAVGWEMGDKRTDLDLSAVFFNKDAENVGAVYYNNYRQCGVVHGGDNETGEGDGDDETVTVNLAKVPQHILQIFFIVNIYTKDVFFDSLQNAYCCVTDSRGSEMLRFELCNNLGSFGSGLVIARLQRSGRSMRWSFQATGAFCRGRKWMDPCSMEEMKRLCRLAPRELQLDAARQRRPEESETTKVVPRGVTKKLNRGLSSCSMHSDSVPRLNTDGAPAATAGYDTTPLLGRIFVGVGWDILVSPKALTASVDLDVSAVFFHADGRDLGAVDYENQEEFGIEHSGDNKTGEGDGDDEVISVDLSLVPDEVSQIFFVVTVYTKNVTFSQVENAFCRVVTEEGQEVVRYILSETCAEISSTALVISQLYRDTNNATGWVFKARRAFSTGRTWLDPSCVQQMKQIFHSTQNELNPPPHSPQPPGTLRPRTWRSVTWTDALGVGPVEGDEGDEARARIVS
>ProRetCCCM535064520_rbh_TGME49_254870
XGRCAVAISWDRAGGAVDVDLQAVVVDRKGSVIDAVYYNNMKAQRCITHSGDERTGDKVGYDEVIWTGLAKMPENVKMLVFVVAAHSGGHLRDVRNGMIHILQERKDNEVARIPMERSKAEVDVVATMIRSNAGDWSLQVVDEPAEEGRHFMDVLEPTIGNIIRAAIPGAPRRMKVAFAMEKGAVLDLPETSSLRTVTAGLGWDVLGRGVDLDVSAVMLDAKAQPRDVIFFGHLEGCGLRHSGDNLTGAGSGDDEQIRCDLAAVPPEVQQIFLTVHVYSKGITFERVQNAYCRVLDGEGAELARYQLREAGRETGLIMARLLREDGGRWGFQALXELLEGFDVEGLAPRHNRDLPQGPEAAAAAGPVDDAVQRRGGDRPQGRDADAGAGHRRQAEHQQRVXLTAVRVRPQREGVEVPLGRGPRL
>PyrBah008121_rbh_TGME49_254870
XSVPARHAVNESSLAVSHAPVTGARACRWMARLVGNAEDFPLTAGRYGVAISWDSSPGCNVDVDLQAVIVDGKGQVIDAVYYNNLKALGSLTHSGDETTGERSGFDEMIWINTARLPEHVRMIVFVVAAFNGGHLRDAKNGKIHVLEQRKDNEVASFAIEESKADVDAVAMMVKSDKAWVLRIVEEPALEGQHFMDILEPIIGNLVRGVLPGAPRRLKAAFAMEKSAVMDLPQSSEIKQVVAGLGWDTANGNVDLDVSAVLFDNSGKDRDAIFFGNLTGSGLQHSGDNLTGEGSGDDEAIVANLEAIPEWAHQVVLCVNIYTRGVTFEQVANPYCRILDAAGNELARYALKEAGAQNGLIIARLFREGSARWGFQAIGSFCRGNTYKDSLADMVELVRQTPRELQMRGAPAWSSTXGRVGGGAAAAKVVHLLRALTASRGRGKSRMHRHFCVLRAVRGCPAX
>PyrBah015150_rbh_TGME49_254870
XKGIPEDFELHKARYGIGVSWDAGTVDIDLQYAIIDCAYYNNLKAVKGVTHSGDAAVGKPNSIQELVWVTLPKLPQTVVVLVFVVAAYSGGLLKDVHGGKLRVLEDSEKREIAQFELERSAAAVDVVAAMFRGEAGLWRLRVIDEPAQQGQHFMDILPLLCDTIRLFVPQAPRRQKVAFAVEKGGVLDLPKDLGRITVGLGWDVDDGEVDLDVSAILLDSSACDIEAVFFGRLESEEHGIIHSGDNLTGEGDGDDEQIACSLDSIGPMVQQVFFLINIYTQRKTFSSVANPYCRVLDGDGSELCRYALQEAGNQNGLIIAKIAREAGGRWGFHALGLPCIGRTYKDSLPDVRRAATIRTASLMLRSQSTEDFGIVGAPPVASTPHGYMVAQPSAPPLLSGPPVAMAMPLGAVPGVERAYSDHG
>PyrBah043617_rbh_TGME49_254870
MSMQDFHDKDAAQIGSSNTTSEKGDTVSALQNTDLKAATADAQEACDADDVAMLQRGRTFNELMPTRGVPEGVDDLLLLSGATNDNVNLTAAALAELGWEPGVVVADTTHAAQGVLDHAQTWRKGRRCVAAFASTNDDVDMQQVVGGFGVAPVSFCGFEVHAGVVDEMAGFMRAPNWAEFIAALHAPACKSVTAVGHSLGGSLATLFAACANKGDPTLGFGQRNDYRLVTFAPFAISSEPVYSGRPGQRFRGTRFNTVEAAGGRAGPEAALPADTRPFRVSTMELVDELAQSTEQTAVSEALHCQKKVIRKWTEDESWDDEKEAAFQQHWHESIEPIVKPFLLPIFALSANPPANLQQWLAEATQGGFLYFAYDPVGALSQHFGFQHALQNFQPLAHPLKTLGSVVFDKIPASEVARFPQGDSVQIVGSILAQGDPNHGLCCLSSDTDCAAKFTMPWFXVRGQSVPLSCLCALPGAAKFGQALGXGPAGWAWLAEAQGGVVDLPETSTLRSVTAGLGWDVLGQGVDLDVSAVLFDEQASVVDTVFFGKLRACGLVHSGDNLTGAGEGDDEQIQCNLEQVPPTVRQIFFTVHIYTKGVTFQQVSNAFCRIFDEAGCELARYELREAGRESGLIMARLFREPGNQRWSFQALGSFSRGTMWKDSVPDMTALVHKAPRALQLRGQTTMEFSGAAGTAAHSSGGAAAALVQPPAASTGCGGKDCAVQ
>PyrBah050525_rbh_TGME49_254870
XGQYAVAISWDRAGAPVDVDLQCVVVDQKGAVIDAVYYNNMKAQRCLTHSGDERTGERAGHDEVIWAGLAKMPEPVRMLVFVVAAHSGGRLCDVQNGVVHFLEERKANEVARIGMERSGQNVYVVAAMVRGSGGWELWVVDEPAQEGQHFMDVLEPTIGNLIRRVIPGAPRRVKAAFAMEKGGVVDLPETSTLRSVTAGLGWDVLGQGVDLDVSAVLFDEQASVVDTVFFGKLRACGLVHSGDNLTGAGEGDDEQIQCNLEQVPPTVRQIFFTVHIYTKGVTFQQVSNAFCRIFDEAGCELARYELREAGRESGLIMARLFREPGNQRWSFQALGSFSRGTMWKDSVPDMTALVHKAPRALQLRGQTTMEFSGAAGTAAHSSGGAAAALVQPPAASTGCGGKDCAVQ
>PyrBah055149_rbh_TGME49_254870
XPFLRNSTSLRVSSAMACGVWAALTAALAFSAPGAWAAAAVEAGAPETCSLDSSAAASSTMLQRDQMLSMLTPAKLEEDVLPKDVEDFILIAGATNDDVNLTASALEELGWKKGVLVADTTHAAQGMLDHARTWSKGDKCLAAFASTNDQRDMQQIIGGFGAAPVSFCGFNMHAGVVDEMAGFMKAPNWAEFLASLHAPACKSVTAVGHSLGGSLATVFAACANKGDPALGFGQRSDYDLVTFSPFAISAGPLYSGQPGQPFSGMRYSIVGSAGGRAGPEAALPADTRPFRVSTMELVDELAQSTEQTAVSEALHCQKKVIRKWTEDESWDDEKEAAFQQHWHESIEPIVKPFLLPIFALSANPPANLQQWLAEATQGGFLYFAYDPVGALSQHFGFQHALQNFQPLAHPLKTLGSVVFDKIPASEVARFPQGDSVQIVGSILAQGDPNHGLCCLSSDTDCAAKFTMPWFXVRGQSVPLSCLCALPGAAKFGQALGXGPAGWAWLAEAQGGVVDLPETSTLRSVTAGLGWDVLGQGVDLDVSAVLFDEQASVVDTVFFGKLRACGLVHSGDNLTGAGEGDDEQIQCNLEQVPPTVRQIFFTVHIYTKGVTFQQVSNAFCRIFDEAGCELARYELREAGRESGLIMARLFREPGNQRWSFQALGSFSRGTMWKDSVPDMTALVHKAPRALQLRGQTTMEFSGAAGTAAHSSGGAAAALVQPPAASTGCGGKDCAVQ
>PyrBah063629_rbh_TGME49_254870
XGGRLCDVQNGVVHFLEERKANEVARIGMERSGQNVYVVAAMVRGSGGWELWVVDEPAQEGQHFMDVLEPTIGNLIRRVIPGAPRRVKAAFAMEKGGVVDLPETSTLRSVTAGLGWDVLGQGVDLDVSAVLFDEQASVVDTVFFGKLRACGLVHSGDNLTGAGEGDDEQIQCNLEQVPPTVRQIFFTVHIYTKGVTFQQVSNAFCRIFDEAGCELARYELREAGRESGLIMARLFREPGNQRWSFQALGSFSRGTMWKDSVPDMTALVHKAPRALQLRGQTTMEFSGAAGTAAHSSGGAAAALNPQRHRLAVAGRIARCSEGAAIAPTGGRGAVQARGG
>PyrBah095970_rbh_TGME49_254870
QVDHPSADRDSQEDDEVLAHVRQLPHEDMSMQDFHDKDAAQIGSSNTTSEKGDTVSALQNTDLKAATADAQEACDADDVAMLQRGRTFNELMPTRGVPEGVDDLLLLSGATNDNVNLTAAALAELGWEPGVVVADTTHAAQGVLDHAQTWRKGRRCVAAFASTNDDVDMQQVVGGFGVAPVSFCGFEVHAGVVDEMAGFMRAPNWAEFIAALHAPACKSVTAVGHSLGGSLATLFAACANKGDPTLGFGQRNDYRLVTFAPFAISSEPVYSGRPGQRFRGTRFNTVEAAGGRAGPEAALPADTRPFRVSTMELVDELAQSTEQTAVSEALHCQKKVIRKWTEDESWDDEKEAAFQQHWHESIEPIVKPFLLPIFALSANPPANLQQWLAEATQGGFLYFAYDPVGALSQHFGFQHALQNFQPLAHPLKTLGSVVFDKIPASEVARFPQGDSVQIVGSILAQGDPNHGLCCLSSDTDCAAKFTMPWFXVRGQSVPLSCLCALPGAAKFGQALGNXRGXXXRPEAQGGVVDLPETSTLRSVTAGLGWDVLGQGVDLDVSAVLFDEQASVVDTVFFGKLRACGLVHSGDNLTGAGEGDDEQIQCNLEQVPPTVRQIFFTVHIYTKGVTFQQVSNAFCRIFDEAGCELARYELREAGRESGLIMARLFREPGNQRWSFQALGSFSRGTMWKDSVPDMTALVHKAPRALQLRGQTTMEFSGAAGTAAHSSGGAAAALVQPPAASTGCGGKDCAVQ
>ScrHanSHHI4013540_none_TGME49_254870
XASVIVIGMNNDFISLDRTKYGVAISWDRALKEVDLDLQVVVVDSSGAIVDAIYHNNLVAMNGALRHSGDNKAGNSTQYGELVWIDVAKFPMRIKMLIFVVATGGHLVDVRKGTISVMRPREKGNDILAQYHMEASNGDVDAVVMMKRKPSNGAWMIGPIDECAEEGESFLDILEVIGKLIKAEIPAAPSQQNVRFVMDKDQSDDLKNKVKTSMHARNRRHVALPGKVYDISLEWDGELQPDCAVDLHAFVVSKGGIVTEIVNSNNLVGYGRAVFVAVNELEVQEPQCRGLGIDLTSLHEQSRLILFVLTVDHDKGLPALGXXSLVVLDEESQKSKARFMIALEGCVGHCKILMWLHKSDDAGWELVQSTEEAHQARHFMEARGTLGSIIREFIPQAPSDDEALFRLKMVPGATVVLPEVPAFRTVTVVVAWGLAPSQSRAPGLSVAAVLFDEKQQQVSVATASQSQETYRAGAQCPVEAGRKSQGDRYSQTFTLNMAGMGKKVEQILFLMTVSGEGGLEALNGVTCTLIGESGAELACFEVGTFLEDPGILLARLRRFEVANPASTPRTPPSSPSGSTGASSSSRQSPNSPPQSPRSPRRGTAPQSARSKSGSSRPWAFQAIGRTFRGRRWNDAKCKKNMRTIVETSLRDLQMPSNEILLEAALGGETKEIERLVCLDRAMVPAEATMPLSSQPYLILASAAASFXVAQDAENRKEAHCPQHTQDIKASERIQQVLLGVRIEWRQLXPDANEAPPRLF
>ScrHanSHHI4058945_rbh_TGME49_254870
XIISESAGVMALCVMNRDVEGSWTITRLLDQGTEGHHFMDFIEPTLGDIIRRRVKGAPKCMRVSFPMDKGDLADLPMNKKSNEFSIGVGWDMGELGIDLDVSAVLFGLVGQKLGAVYYNNTKLHGVCHTGDNETGEGDGDDETITVDLNQVADSVAQIFFVVNVYTKDVTFQSLKNAYVRIVDPNSQEMLRYSLNCGNTALGSALIIARLYRFPKSSRWGFQALGTFCQGRKWMDRVCLKEMQRTFHVQPQDILSEEKGREGARENDLTSPRLPFRTASVVPALVASKSQYCSRGGAYYFRNKEGEKDGRVNRVKVGVGWDILSCKRGFKTTVDLDVAAVFFHRAGRDLGAIDYENVEEYGVSHSGDNVTGEGEGDDEVIDVDLDAIPQDIAQIFFVVTVYTKGYFLNVENAYCRVCDEDGSELVRHNLTGSAAATALVIAQLFRHPDLGWSFKARSAFSGARTWMDPNCMTTMKHLFKETNKYYSPEPDAPPALRDAQGLVVARALVLRGLGGGSGLSQPADAEVRQHDCLAIAFLRARHAERPPKVVVGE
>ScrHanSHHI4114995_rbh_TGME49_254870
XDDRGVIVDAAYYNNVSAVDGAVALSGDEQSGNTAGYDESMTVNLTKLPSNVKLIIFVVAVYGKGRLKDVDNGQLVVLHQGMPQNXNSQGDCDIVAMMRRGREGWELVQVEQPAEYGSHFLDILEPSIGDLIRREIPDAPQRMKVSFEMTKGAVCPLPNDSALKRLFVGIGGSLLPGSKLEVDIDISAVFVSTRGKILGAVDADNDAVYGVSHSGDQVAGEERGCGDDEAISIDLAQVPTKMRCIFLVLSVSKGDFSQIRSAYARIIDQTATELVRYDIKESRVPGQAHNEVHNGLIIGKLLRSKGRRWGFMATGVYYSSTSGTWKGAQSQIAELFEQSQELHDEQTPRPAEAEESMAEEASQRPLKSIQELPEEEVNVETAGLACTEAEEGEQLPPVLHKTMTKRSSTCPSMESEMSMTEGLSSQRSPSMSVYQSGGMEDMQATGTSHRMVGKGKXAVVRLSAISAAGGPGVDPALCKDFVLAMDDEEAEAPFRRVCSP
>ScrHanSHHI4118019_rbh_TGME49_254870
GSIRGAGTSTAYVVEKWQGQTKESFKIISESAGVMALCVMNRDVEGSWTITRLLDQGTEGHHFMDFIEPTLGDIIRRRVKGAPKCMRVSFPMDKGDLADLPMNKKSNEFSIGVGWDMGELGIDLDVSAVLFGLVGQKLGAVYYNNTKLHGVCHTGDNETGEGDGDDETITVDLNQVADSVAQIFFVVNVYTKDVTFQSLKNAYVRIVDPNSQEMLRYSLNCGNGVCLDHRPIIPVPQELAVGLPGFGHLLPGSEVDGPSLLKGDAEDISVQPQDILSEEKGREGARENDLTSPRLPFRTASVVPALVASKSQYCSRGGAYYFRNKEGEKDGRVNRVKVGVGWDILSCKRGFKTTVDLDVAAVFFHRAGRDLGAIDYENVEEYGVSHSGDNVTGEGEGDDEVIDVDLDAIPQDIAQIFFVVTVYTKGMDFLNVENAYCRVCDEDGSELVRHNLTGS
>ScrHanSHTV5022166_rbh_TGME49_254870
XSKAFKDGGVLALPGNRYGIALSWDKVRNPVDLDLQAVVVDDRGNIIDAVYYNRLQAMDKGLTHSGDELSGDVEGFDECIWVNFQRVKKSAKLIIFCLAAYSGGSIRGAGTSTAYVVEKWQGQTKESFKIISDSAGVMALCVMNRDVEGSWTITRLLDQGTEGHHFMDFIEPTLGDIIRKRVKGAPKCMRVSFPMVKGDLADLPMNKKSNEFSIGMGWDMGELGIDLDVSAVLFGLVGQKLGAVYYNNTKLHGVCHTGDNETGEGDGDDETITVDLNQVADSVAQIFFVVNVYTKDVTFQSLKNAYVRIVDPNSQEMLRYSLNCGNTALGSALIIARLYRFPKSSRWGFQALGTFCQGRKWMDRVCLKEMQRTFHVQPQDILSEEKGREGARENDLTSPRLPFRMPSAVPALVASKSQYCSRGGAYYFRNKEGEKDGRVNRVKVGVGWDVLSCKRGFKTTVDLDVAAVFFHRAGRDLGAIDYENVEEYGVSHSGDNVTGEGEGDDEVIDVDLDAIPQDIAQIFFVVTVYTKGMDFLNVENAYCRVCDEDGSELVRHNLTGSAAATALVIAQLFRHPDLGWSFKARSSFSGAXDVDGSELHDHDEALVQGKQQLLQPGAGRSPALRDAQGFVVARALVLRGLGGGSGLSQPADAEVRQHDCLALAYLRARHAERPPKVVVGESKFILLEQFSKRPRVVVACRAIPX
>ScrHanSHTV5072783_rbh_TGME49_254870
HAQDSSFPTMSKAFKDGGVLALPGNRYGIALSWDKVRNPVDLDLQAVVVDDRGNIIDAVYYNRLQAMDKGLTHSGDELSGDVEGFDECIWVNFQRVKKSAKLIIFCLAAYSGGSIRGAGTSTAYVVEKWQGQTKESFKIISDSAGVMALCVMNRDVEGSWTITRLLDQGTEGHHFMDFIEPTLGDIIRKRVKGAPKCMRVSFPMVKGDLADLPMNKKSNEFSIGMGWDMGELGIDLDVSAVLFGLVGQKLGAVYYNNTKLHGVCHTGDNETGEGDGDDETITVDLNQVADSVAQIFFVVNVYTKDVTFQSLKNAYVRIVDPNSQEMLRYSLNCGNTALGSALIIARLYRFPKSSRWGFQALGTFCQGRKWMDRVCLKEMQRX
>ScrHanSHTV5144389_rbh_TGME49_254870
XLALPGNRYGIALSWDKVRNPVDLDLQAVVVDDRGNIIDAVYYNRLQAMDKGLTHSGDELSGDVEGFDECIWVNFQRVKKSAKLIIFCLAAYSGGSIRGAGTSTAYVVEKWQGQTKESFKIISDSAGVMALCVMNRDVEGSWTITRLLDQGTEGHHFMDFIEPTLGDIIRKRVKGAPKCMRVSFPMVKGDLADLPMNKKSNEFSIGMGWDMGELGIDLDVSAVLFGLVGQKLGAVYYNNTKLHGVCHTGDNETGEGDGDDETITVDLNQVADSVAQIFFVVNVYTKDVTFQSLKNAYVRIVDPNSQEMLRYSLNCGNTALGSALIIARLYRFPKSSRWGFQALGTFCQGRKWMDRVCLKEMQRTFHVQPQDILSEEKGREGARENDLTSPRLPFRMPSAVPALVASKSQYCSRGGAYYFRNKEGEKDGRVNRVKVGVGWDVLSCKRGFKTTVDLDVAAVFFHRAGRDLGAIDYENVEEYGVSHSGDNVTGEGEGDDEVIDVDLDAIPQDIAQIFFVVTVYTKGMDFLNVENAYCRVCDEDGSELVRHNLTGSAAATALVIAQLFRHPDLGWSFKARSSFSGAXDVDGSELHDHDEALVQGKQQLLQPGAGRSPALRDAQGFVVARALVLRGLGGGSGLSQPADAEVRQHDCLALAYLRARHAERPPKVVVGESKFILLEQFSKRPRVVVACRAIPX
>ScrTroCCMP3099039683_rbh_TGME49_254870
PEPVGLTKASYGVAIQWDCFDGKGVDLDLQAVIVDERGLIVDAVYYNNIQALNGAMGMLGDSISGAGEGYDE
>ScrTroCCMP3099059069_rbh_TGME49_254870
XRAGKMVQMLKLSDEFELTQARYGMAVSWDEHASGGVDVDLQAVIIDNNGQVIDAVYYNNLKALKSVTHSGDETTGQRSGYDEMIWVVLSRLPEQVKMIVFVVAAFQGGHLRDAKNGKIHILENNQQSEVAQFSMEESEEEVDVVSLMVKQEGQWKLRVLDEPAQDGRHFIDILEPTVGNIVRREIPGAPKRLKVAFAMDKGSVVDLPQSSAIKHIIAGLGWDTHNGNVDLDVSAMIFDAQSNHKDTIFFGRLEGHGLQHSGDNLTGEGAGDDEQIRVDLEALPEWAYQIIFLVNIYSRGWTFQAVANPYCRILDSSNSELARYELREAGQQNGLIIARLFREGSGTRWGFQAIGSFCQGNTWKDSMGAVQQICRKHPKELQMRGASSMSX
>ScrTroCCMP3099071434_rbh_TGME49_254870
XGVLALPHNRYGLALSWDRVNHAVDLDLQAVIVDDVGTIIDAVYYNKLEAMDRTLTHSGDEKIGAAEGFDECIWVNLQKVRKNVKLIIFVCAAHSGGCLRDAGGATAHVVEKWQGQTVETFQVDRSAAAVVTLAIMVRSNEGSWTLSKLTDAGEDGSHFMDILEPTLGDIIRKRIKRAPKRQQVHFPMSKGATADLPTGAKMNRIAVGVGWDMGALGIDLDVSAVLFGQVGQKVGAVYYNNTKGFGVCHTGDNETGEGEGDDETITVDLDQVPDVVVQIFFVVNVYTKDVTFQKLKNAYCRILDPIGNEMLKYMLNCGTAASKGSGLIIARLYRSKVSKRWGFQAVGSFCQGRKWMDRLCLKEMQRLFYVPVTEGIEDVGTPRSDMLSPRSPRLNRRDAAQKKQKMLAAKFQSRTSTFIFDRCSSNGVQRVRVGCGWDILKCKRGFKTSVDLDVAAVFFHHEGRDMGAIDYENTEEYGVRHSGDNLTGEGDGDDEVIDVDLGAIPDDIDQIFFIVTVYTKGMNFLNVENAYCRVIDEDGEELIRHDLTGSSDATALVIAQLFRHPDHGWCFKARSSFIQARTWLDPTCLAEMKGLFKDTNKQYNPDPDXAAAYRHTEGHDVARLHMGELARHIPSRRKIGRRSDRRETSEQDYLAVGRHTVASLX
>ScrTroCCMP3099109013_rbh_TGME49_254870
VMEERESHEIALFEMERSSGSVDVVAAMFKTSAGWKMRIVDLPAQGGQXFMDILPLLSEVVRGFIPSAPQRQKVAFAMEKGSVLDLPIDLGQITVGLGWDVDEGECDLDVSAVLMDADANELEAVFFGRLESEEHGXQHSGDNLTGEGDGXDEQIAVNLNRIGDKVQQVVFCVXVYTQHRTFAQVAQPYCRVIDNSSGMELCRYMLRDAGCEQGLIIARIAREVGGRWGFHALGLPGRGTMYKDSLPQIRAACKVKTSSLMVRGESSGSFESEAARPLVVPPAGAPPKKKWLRRAMQALIG
>ScrTroCCMP3099170822_rbh_TGME49_254870
QGGVLALPHNRYGLALSWDRVNHAVDLDLQAVIVDDVGTIIDAVYYNKLEAMDRTLTHSGDEKIGAAEGFDECIWVNLQKVRKNVKLIIFVCAAHSGGCLRDAGGATAHVVEKWQGQTVETFQVDRSAAAVVTLAIMVRSNEGSWTLSKLTDAGEDGSHFMDILEPTLGDIIRKRIKRAPKRQQVHFPMSKGATADLPTGAKMNRIAVGVGWDMGALGIDLDVSAVLFGQVGQKVGAVYYNNTKGFGVCHTGDNETGEGEGDDETITVDLDQVPDVVVQIFFVVNVYTKDVTFQKLKNAYCRILDPIGNEMLKYMLNCGTAASKGSGLIIARLYRSKVSKRWGFQAVGSFCQGRKWMDRLCLKECSGSSMCLSQKGLKMLARPGLTCSRPDLHAXNRRDAAQKKQKMLAAKFQSRTSTFIFDRCSSNGVQRVRVGCGWDILKCKRGFKTSVDLDVAAVFFHHEGRDMGAIDYENTEEYGVRHSGDNLTGEGDGDDEVIDVDLGAIPDDIDQIFFIVTVYTKGMNFLNVENAYCRVIDEDGEELIRHDLTGSSDATALVIAQLFRHPDHGWCFKARSSFIQARTWLDPTCLAEMKGLFKDTNKQYNPDPDXAAAYRHTEGHDVARLHMGELARHIPSRRKIGRRSDRRETSEQDYLAVGRHTVASLX
>ScrTroCCMP3099209128_rbh_TGME49_254870
VMEERESHEIALFEMERSSGSVDVVAAMFKTSAGWKMRIVDLPAQGGQHFMDILPLLSEVVRGFIPSAPQRQKVAFAMEKGSVLDLPMDLGQITVGLGWDVDEGECDLDVSAVLMDANANELEAVFFGRLESEEHGVQHSGDNLTGEGDGDDEQIAVNLNRIGSKVQQVVFCVNVYTQHRTFAQVAQPYCRVIDNSSGMELCRYMLRDAGCEXGLIIARIAREVGGRWGFHALGLPGRGTMYKDSLPQIRAACKVKTSSLMVRGESSGSFESEAARPLVVPPAGAPPKKKWLRRAMQALIG
>ScrTroCCMP3099235954_rbh_TGME49_254870
XRSFLPSAPQRQKVAFAMEKGGVLDLPMDLSCMTVGLGWDVDEGECDLDVSAVLLDSAGNDLETVFFGRLESEQHGITHSGDNLTGEGIGDDEQIFVNLNRIGSKVQQVVLCVNVYTKGKSFAQVAQPFCRIVDDASGTELCRYSLRDAGRESGLIIARIAREASGRWGFHALGLPCRGRTYKDSLPEIKASLMLRTSTTQDLSVYAPASSEAVGRHAVGSSCGEKSCCVQ
>ScrTroCCMP3099258763_rbh_TGME49_254870
XLDLQAVIVDERGHVVDAAYYNNPVALNGAIGLSGDEQVGAQEGDXLIFVVAVYDGGHLCNVPNGRVIFSEEGRQVRVFPIERSGGDADVVAMMRRKADKTWELIRIEEPADLGSHFLDILEPNIGDLIRREIPHAPSYQQVSFEMDKGAVIPLPATSKVKRLLITIGGNLRPGDKQHVDIDVSAVFLSPKGTLVGAVDSECSALFGVEHSGDRVAGEQAGGDEVISLDLSQIPPKVGSIFLIFTVSSGCFSMLKNACVQIVDQSASELVSYSIAGEQTASGLVVAQIFRAKGRRWNFEAIGSFLPECHAWRDALDEMTRVFETSLHRHGHHGHVDRHGADAAKANDAEVETTVPEDNPVASSQAQQGAVDAGGQDVQX
>ScrTroCCMP3099271624_rbh_TGME49_254870
XGVLALPHNRYGLALSWDRVNHAVDLDLQAVIVDDVGTIIDAVYYNKLEAMDRTLTHSGDEKIGAAEGFDECIWVNLQKVRKNVKLIIFVCAAHSGGCLRDAGGATAHVVEKWQGQTVETFQVDRSAAAVVTLAIMVRSNEGSWTLSKLTDAGEDGSHFMDILEPTLGDIIRKRIKRAPKRQQVHFPMSKGATADLPTGAKMNRIAVGVGWDMGALGIDLDVSAVLFGQVGQKVGAVYYNNTKGFGVCHTGDNETGEGEGDDETITVDLDQVPDVVVQIFFVVNVYTKDVTFQKLKNAYCRILDPIGNEMLKYMLNCGTAASKGSGLIIARLYRSKVSKRWGFQAVGSFCQGRKWMDRLCLKEMQRLFYVPVTEGIEDVGTPRSDMLSPRSPRLNRRDAAQKKQKMLAAKFQSRTSTFIFDRCSSNGVQRVRVGCGWDILKCKRGFKTSVDLDVAAVFFHHEGRDMGAIDYENTEEYGVRHSGDNLTGEGDGDDEVIDVDLGAIPDDIDQIFFIVTVYTKGMNFLNVENAYCRVIDEDGEELIRHDLTGSSDATALVIAQLFRHPDHGWCFKARSSFIQARTWLDPTCLAEMKGLFKDTNKQYNPDPDXAAAYRHTEGHDVARLHMGELARHIPSRRKIGRRSDRRETSEQDYLAVGRHTVASLDFPAPSX
>ScrTroCCMP3099276598_rbh_TGME49_254870
XFELTQARYGMAVSWDEHASGGVDVDLQAVIIDNNGQVIDAVYYNNLKALKSVTHSGDETTGQRSGYDEMIWVVLSRLPEQVKMIVFVVAAFQGGHLRDAKNGKIHILENNQQSEVAQFSMEESEEEVDVVSLMVKQEGQWKLRVLDEPAQDGRHFIDILEPTVGNIVRREIPG
>SymGor006432_rbh_TGME49_254870
MSSHEDIPLRAVKYGVAVSWDLGRQAVDLDLQAVVVNDKGCIVDAVYYNNMKALQGTITHSGDEQTGKKAGLDELIWVNLPRLPENIRLVIFVVAAFSGGSLRDAQNGTLHVLEEDLQREVGRYQLEQSTYQVDAVAVMQRSESWILQVIQEPAREGRHFIDILEPVLGNIIRAAIPGAPKRQKVAFAMEKAAVMDLPQAHSIGKVYAGLGWDASAVMDIDLDVSAVVMTKDCEVLGAVFFGQLEGWALKHSGDNLTGEGEGDDEVIELDLPAIPAEVSQIFFVVNIYTRGVTFENVESAYCRIFDSSGEEMARYALRDGRGEKGLVMGRFFLEFSGDAARWSFQALGSFCQGQTWKDSVP
>SymMic031128_rbh_TGME49_254870
MRQDVMAMSTSVEKLQLLGSSAITRRYLQLRFGLICGEDGGGQGEEASKPLKRKQEQCGLGLPDLPTRKKLWQAQVPDGVTLQPGVCQNRGAEIPVNPNVAKFGVAVSWDKGMHAVDVDLQAVIVDQKGVIIDAAYYNNMKALRCVTHSGDEQTGEKTGMDETVWVMLPRVPPQVRLILFVVAAHNRGQLKDVSNGVLHLLEDDPGNEVASYRMEQSAKEVDAVFVMARSDAGDWSLRVLDEPAQPGRHFMDILEPTLGNLIRAEIPGAPKRQKVAFAMEKGSMVELPQTSDLGKVTAGLGWDVKAGPGPDVDLDVSVVFFAADGRHLGAVFFGNQEEFGVVHSGDNLTGEGSGDDEVITVNLSAIPDSVTQMVFSVNIYTPNITFDRVSNAYCRVCSQDGAELARYVLREARGETGLLIARLMREPGPSRWGFQAIGTFCKGRTWKDSLRDMDPLVRSTARQVQMIAMQSTTDVGLSAAAGSRDNPIRATVAAQPADQKKDCSVQ
>SymSpeCY103008796_rbh_TGME49_254870
MHRACGPESGFKGKPIAMTGRRYGVAITWDPVDFAKPVDLDLQAIIVDKRGYIVDAVYYNNLIALNGAVSHSGDEVTGQASDFDEMVWAVFAKLPSQVKMMLFVVAACGDSALRDAANATVHVVQEFHGHTVLRFPCEKSRADVDVIVMMEKDNEGKWWLYQVDEPAEHGEHFLDILEPTIGDIIRRRIDNAPKHQRVTFQMKKGTAVDLPKNTLKRLNFSVMATIKAKVRKEIDLDISALFTDKEGNALGACWHDELELYGFQHSGDRDADEDMNVDLLQVPSKVHSIYIVVDLVAPNYKEVSFRDITYASCMANDQNCKTLASFTLESGKDDCDGLPGLILCRLVRNSSKRWELEAVGSFVPGPSWKEAVPTVQKLHYPKKANPQKALEVPEEAQHSKRKSRLEFRGSLPPAAHEGAVMAPIPDVAEGGEDGENQVMQTFSMNAESDPSVMMSFTMEGGEECARRAGRKAKKDGNDPTKSEAMFSGEFDGILELAPEAGEAETEPSSWQDGPLCRFFCATQKTEPSA
>Sym_C1001610_rbh_TGME49_254870
XSSHEDIPLRAVKYGVAVSWDLGRQAVDLDLQAVVVNDKGCIVDAVYYNNMKALQGTITHSGDEQTGKKAGLDELIWVNLPRLPVNIRLVIFVVAAFSGGSLRDAQNGTLHVLEEDLQREVGRYQLEQSTYQVDAVAVMQRSESWILQVIQEPAREGRHFIDILEPVLGNIIRAAIPGAPKRQKVAFAMEKAAVMDLPQAHSIGKVYAGLGWDASAVMDIDLDVSAVVMTKDCEVLGAVFFGQLEGWALKHSGDNLTGEGEGDDEVIELDLPAIPAEVSQIFFVVNIYTRGVTFENVESAYCRIFDSSGEEMARYALRDGRGEKGLVMGRFFLEFSGDAARWSFQALGSFCQGQTWKDSVPAIVSLARKSAKQLQMRSGTISFLGGQPAGGHAPVAAMPPIQEPPRSTACAVL
>Sym_C1072940_rbh_TGME49_254870
XNIRLVIFVVAAFSGGSLRDAQNGTLHVLEEDLQREVGRYQLEQSTYQVDAVAVMQRSESWILQVIQEPAREGRHFIDILEPVLGNIIRAAIPGAPKRQKVAFAMEKAAVMDLPQAHSIGKVYAGLGWDASAVMDIDLDVSAVVMTKDCEVLGAVFFGQLEGWALKHSGDNLTGEGEGDDEVIELDLPAIPAEVSQIFFVVNIYTRGVTFENVESAYCRIFDSSGEEMARYALRDGRGEKGLVMGRFFLEFSGDAARWSFQALGSFCQGQTWKDSVPAIVSLARKSAKQLQMRSGTISFLGGQPAGGHAPVAAMPPIQEPPRSTACAVL
>Sym_D1a025249_none_TGME49_254870
XGGDGERWGFQALGSFCKGQTWKDSVPDIQALARKTARQLQMRSGTMSFAQESSSEPAVVATPMKSEDSPKSGACDVM
>Sym_Mf125fA3015058_rbh_TGME49_254870
XIDECIWVALKKVPQTVSMIIFIVAAYGRGHLRDAANGTVHILEDSKSNETLRYALQKSSKEVDIVMSMVRNGAGEFETRVLDIPAQEGRHFMDILEPTLGDMIRAVIPSAPKRQKVAFAMDKGDVMDLPASKELGQISARLGWDVSGNGVDLDVSAVCFSKDGREVGAVFFGNTEEWGITHSGDNLTGEGAGDDEVIYVDLGKIPEEINQIFFCVNIYSKGITFERVSNAYCRICDSEGSELARYMLKEGRGESGLMIARLFREVAGHRWGFQALGTFCRGQTWKDSVKDMVPIVMKSAVEIQMMRTQSTFAATQGGTSALPSAARAAGGDKPAVTARPPPQAAGRPAPETASX
>Sym_Mf125fA3019018_rbh_TGME49_254870
XESSKLQMVTAGLGWDVLGKGVDLDVSAVLFDSSAKVVNTVFFGNLKACGVKHSGDNLTGEGEGDDEQIQIDLGQVPSQVHQVFLVVNIYTKNVTFDRVKNAYCRIFDSTNSELARFVLREAGAKSCLLMARLFREAAGAARWSX
>Sym_Mf125fA3029461_rbh_TGME49_254870
GSPMDKKKPTGARQQVAADLLKLTKPSCRIGISWDNLSGNNVDLDLQGVIVDDKGHIVDAVYHNNLTALNGAVAHSGDDEDGAQEGFDEFIQVKLSKLPAQCKLIVFIVAACNGSLKDADNGLVGVEEGAHNTVKEVKIERSEADCDVVAYLIHRDGWYLQVVETPALFGSHFLDILEPNIGDIIRHEIPGAPKVQRVAFMMEKGAVTDFPQSKDLRRLLIGVGGALKKDAKAGVDIDVSAVLYHTDGRKLGVVDGKSRSKVKGVTHSGDGMAGGRSGDDEALSIDLDLIDAKIARAYIVLSIKDGTFELVQSAYARVTDQAMVELAAFDIDCGNHASHLIVATLLRQEKGRWGCTAVGHFCNNYKECTDALDNLTKGLPLDGNGAKDDECLSVDSLTAAKSTRKQKFSRTSCQTVIHKTDSIGSHSPSREASVLQSRYSMTSQRSTLRPATSANNSRASISLMPSCSEIGSHGGTRGESVFQSSDSQEPQKPVPVNWDATQDVRFVDDDQTAEDGKTRRCAPACCRSGVSGVLX
>TiaFus018378_rbh_TGME49_254870
FYLQMAKRINLSKGGGAICLDKGLSQITVGLGWDMIRGRAELDLDASIAGLTANSKLLQNEWFVFYNNLKSPNGSIVHQGDARGGGGGNTDDESIDIDLTQVPQQIVKILVIVSIHNAGNRSFAELQNAYLRLVDKTNGRETHHLNLNEFGNNQCMVLAEINRNQRGQWEINPVCLGVPSLDILVNNIQLD
>TogJolCCCM725011303_rbh_TGME49_254870
MKRTPSRKRGGKKRIPVPLPGDSYNVAISWDADGISKVDLDIQALIVDRSGFIIDAVYYNNLMVLNGAVVSWGDEKTGAKDDWDELVTVNLSKLPRDVALIIFVVAAYDGGCLREAANGKVGVIDTTTNRPVSEWKIEQSMADVDVVSIVKKCADGTWALFFVDEPAECGNHFLDILEPTIGDIIRSEISGAPACQRVSFQMEKGAKVDLPKTSALRRLTVGIGGTLPAGATKGVDIDICAVFFSESGDLIGAVDPEHSSMYGVESSPNDPRNRHLDEAMSLDLNQIPENVAHVFLLLIVIHGTFGDVDSTYARIQDQELHELLRHAITAGHHEAGLIIARIYRSAGDRWGFQALGTFFNHHGPSWKTHEAKQAMLHAINLDKSRGKKKKSKKKGHNPAPEPTPEPTVDVAPEAEKEDKAILKPSFSSMYVADVRSRQVSTCTTLAQRGVSNQLPSESEEMAPFKTDVVRRRGGLRLSVQHGMETVGSGGAGSAAGFAGPPGVSSTGGARSSVAIQDTINERLVGEDDGAEPTKKKGVVVALRASDSSFFPHARFRGGQLRRCYLSARSKESPPRDLECV
>TogJolCCCM725023285_rbh_TGME49_254870
XVPHVLVNDSYGVAVSWDHLGGKAIDLDIQAIIVDNHGFIVDAVYYNNLQSLDGAVGYSGDEKTGSKAGFDEVVTVTLSRLPNNVALLIFVVAAFKGGCLREAANGKVVVVDNHTSRPIQEYAIEPSLADVDAVAIFKRCLDKSWALFEIDEPAESGAHFLDILEPTIGDIIRAEIPHAPPVQKVSFQMDKGAQIDFPQTAALRRLSVCFGASLRDQTQKDIDIDICAVFYTGDGTLLGAVDPQHEAMYGAQHSAAQHSTNGLAMDEAMTLDLTQIPMKCGHVFLLLLVKNGNFADLASAYARIEDQKAHELVRHAITCGSSENGVIIARLYRAVGQRWGFQALCDFYGHQGSTWKTRAAQTEMLRLLHLGNSQTMKSKKSKKQAHQEAPEPTPEQGESRRRSSVFTVLPPQAETPAPQQLLGPSVGLVDKMTDVFMRGVSGASFVFSAMPEEIPSTTSVALRKKGGLRFSIAQGEIPVFQPPGVTSEIPIKDEAPDAESSSVCTCAQPTLGFLGTC
>TogJolCCCM725028192_rbh_TGME49_254870
XVPHVLVNDSYGVAVSWDHLGGKAIDLDIQAIIVDNHGFIVDAVYYNNLQSLDGAVGYSGDEKTGSKAGFDEVVTVTLSRLPNNVALLIFVVAAFKGGCLREAANGKVVVVDNHTSRPIQEYAIEPSLADVDAVAIFKRCLDKSWALFEIDEPAESGAHFLDILEPTIGDIIRAEIPHAPPVQKVSFQMDKGAQIDFPQTAALRRLSVCFGASLRDQTQKDIDIDICAVFYTGDGTLLGAVDPQHEAMYGAQHSAAQHSTNGLAMDEAMTLDLTQIPMKCGHVFLLLLVKNGNFADLASAYARIEDQKAHELVRHAITCGSSENGVIIARLYRAVGQRWGFQALCDFYGHQGSTWKTRAAQTEMLRLLHLGNSQTMKSKKSKKQAHQEAPEPTPEQGESRRRSSVFTVLPPQAETPAPQQLLGPSVGLVDKMTDVFMRGVSGASFVRGISAMPEEIPSTTSVALRKKGGLRFSIAQGEIPVFQPPGVTSEIPIKDEAPDAESSSVCTCAQPTLGFLGTC
>AmpMasCS259012661_none_TGME49_254870
MVGLDKAIFLGRDEVCEIKLSWWSPEGEKVDLDLAANLYDGTGGLLGIVDGRLDADAKNVSEQWETCGIRHFGDTKASQHGEEVLSIDLTAASHSLVASIMAVVRVRTPERFLAHLETATLTLRQSKKDIECIRLRDAASTQVALSLVLAKSEKEEAWTAVYSGGSQGFMAIPSAKVELPEECVHKVLEFTRWKQQESIIQQHELGGDLKVAQQLLEKLVNEVVEKGGDENYSMHLLSMGERLSSKLSTGTGASHSASSSSSPAVAVGAPPARGGGGAATSSTATSSASPPDKTVTRAAEVQPKPKAKAASAASSQRSVFEPPPRSLTGMLPFRPRAGPTKGGLKISWQGDDEPPWGVDIGGRPCAALENGVYVVPKGSEGPQPVTIVTEEGKRHLCTDTFSYWKPGEFVSVKPARVPLTGGRQVTITTSDLGAPIVEVVFDSMAGVVSEGASSSTAVVTVPAVDSEGYARVEVRAENGNVATSDSEAFFLYEPETFGVCGDRIELQEERRKATRRTGTITGGVCIGAYPLRRCPEGRYFEVCIREMNESRSTKTGAFGMMLKPPEDIVVREGQLRGSIEEARQLPRVWLLGYDNRGLLFINDGNEVKMPSATWRPVRDIKEEGTKIGVLWTEGPEPELVIYQDGQEKVRSELGGLLPKPDDALYAVVDVQGCIKGIELLEGASPPQPAEAGAEDX
>CerFusPA161109044067_none_TGME49_254870
XVTGQTLLHTLVSRGASEAALQHAVSVGCERMIANAAGDIPGDVVMKKGRYSQCLGSTVPLRHTKQSYRDRQSWRQSYRGRQSQESARQSSTLSPGLERRVVQEPTMEAAVSSSAGYQMQSRGKRKSGLKLLTNETSSVPKARLDLDLDLQQEEELDAERLEETIKKAYGGRAKVSIDEVADKDEESRQKSKRSEGKRWQNVKCRVMFDDVEEAKTWQQRGSASREVQSSISAALKLNSGAVEFDGETKVDEVDAIMLKLDSDSSHILCGACLLYNGQGECEKIVHYSDRYFARGAVSHSGDTQVDGKSVHAISIVQSKIPDEVKQMYFTLCSCGPEDLSGFKDPSIMLFDTNQPDANLLEYSINQAAKSLSCVMARMLRHPSWSPGDRAVIARLLRSVKFPLLCIDLVMAMAAESTWVVQALGTEEWNLTTKICCHYEACTALIERHIQSSNISGKAL
>CryCohSeligo042676_none_TGME49_254870
XGVCIASSDDTVLQETSHRGLVVDLGLDTSRLLMFALTIDSDKGLAALKALSVLVLDEDCQKSKARFRVTVEHKPGRSRVLMWMLRHPGGAQNWELTQGNEPGFDAGHILEGKACWAQLLQDLIPEAPKVDHDLLRLDLVPTGVVSLPRSSDFSTVLVTIAWGRQGLRMPGRGINLAALLFDDNHQQVSVAAISQHRECHKPGAEGMVEAGKEGNESLFTQTFTLNLAGIGKKAQQIVLMMTLMGEGTLEGLGAMKCELKTEKGMVASFEMESMPNEPGVVVGRLLRTEVKTPSPKALVSNTSSVMSNTQSMSMSSTVSVTKDGGGGGGSSYSSNGAAGAAGTGETPSAASSPRATTPVRSPRSPRTSKNGGPGSERPKRKAKIAATPAPTLPLPPQPPAFPWTFQTLGVGMAGRHWSDESSTKAIRNILELSIRDVQMPAPLGDASTKGEMTVDFASGDMPKFDSEGPVVEPMAHVPAASKPFLLLASAAVSFELLRTKREGKSGAAAKFARRTLSRANVGGSFLLEGGTESKRLLKRNTLEDIGPPSPTGATVGTTSNPPTXLPMQVFS
>CryCohSeligo079518_none_TGME49_254870
XLKALSVLVLDEDCQKSKARFRVTVEHKPXSLEGRVLMWMLRHPGGAQNWELTQGNEPGFDAGHILEGKACWAQLLQDLIPEAPKVDHDLLRLDLVPTGVVSLPRSSDFSTVLVTIAWGRQGLRMPGRGINLAALLFDDNHQQVSVAAISQHRECHKPGAEGMVEAGKEGNESLFTQTFTLNLAGIGKKAQQIVLMMTLMGEGTLEGLGAMKCELKTEKGMVASFEMESMPNEPGVVVGRLLRTEVKTPSPKALVSNTSSVMSNTQSMSMSSTVSVTKDGGGGGGSSYSSNGAAGAAGTGETPSAASSPRATTPVRSPRSPRTSKNGGPGSERPKRKAKIAATPAPTLPLPPQPPAFPWTFQTLGVGMAGRHWSDESSTKAIRNILELSIRDVQMPAPLGDASTKGEMTVDFASGDMPKFDSEGPVVEPMAHVPAASKPFLLLASAAVSFELLRTKREGKSGAAAKFARRTLSRANVGGSFLLEGGTESKRLLKRNTLEDIGPPSPTGATVGTTSNPPTLRVAAPSAVLPFSWMLLAASWSAAATLTLA
>CryCohSeligo121441_none_TGME49_254870
XLKALSVLVLDEDCQKSKARFRVTVEHKPXSLEGRVLMWMLRHPGGAQNWELTQGNEPGFDAGHILEGKACWAQLLQDLIPEAPKVDHDLLRLDLVPTGVVSLPRSSDFSTVLVTIAWGRQGLRMPGRGINLAALLFDDNHQQVSVAAISQHRECHKPGAEGMVEAGKEGNESLFTQTFTLNLAGIGKKAQQIVLMMTLMGEGTLEGLGAMKCELKTEKGMVASFEMESMPNEPGVVVGRLLRTEVKTPSPKALVSNTSSVMSNTQSMSMSSTVSVTKDGGGGGGSSYSSNGAAGAAGTGETPSAASSPRATTPVRSPRSPRTSKNGGPGSERPKRKAKIAATPAPTLPLPPQPPAFPWTFQTLGVGMAGRHWSDESSTKAIRNILELSIRDVQMPAPLGDASTKGEMTVDFASGDMPKFDSEGPVVEPMAHVPAASKPFLLLASAAVSFELLRTKREGKSGAAAKFARRTLSRANVGGSFLLEGGTESKRLLKRNTLEDIGPPSPTGATVGTTSNPPTLRVAAPSAGAAAASSGAA
>CryCohSeligo122666_none_TGME49_254870
XLKALSVLVLDEDCQKSKARFRVTVEHKPGRSRVLMWMLRHPGGAQNWELTQGNEPGFDAGHILEGKACWAQLLQDLIPEAPKVDHDLLRLDLVPTGVVSLPRSSDFSTVLVTIAWGRQGLRMPGRGINLAALLFDDNHQQVSVAAISQHRECHKPGAEGMVEAGKEGNESLFTQTFTLNLAGIGKKAQQIVLMMTLMGEGTLEGLGAMKCELKTEKGMVASFEMESMPNEPGVVVGRLLRTEVKTPSPKALVSNTSSVMSNTQSMSMSSTVSVTKDGGGGGGSSYSSNGAAGAAGTGETPSAASSPRATTPVRSPRSPRTSKNGGPGSERPKRKAKIAATPAPTLPLPPQPPAFPWTFQTLGVGMAGRHWSDESSTKAIRNILELSIRDVQMPAPLGDASTKGEMTVDFASGDMPKFDSEGPVVEPMAHVPAASKPFLLLASAAVSFELLRTKREGKSGAAAKFARRTLSRANVGGSFLLEGGTESKRLLKRNTLEDIGPPSPTGATVGTTSNPPTLRVAAPSAGAAAASSGAA
>DinSpeMGD047621_none_TGME49_254870
ATKDGHIERVQVPDDQRSRDDISTPEDISSCCALEKHAATFTLELSSVAPSVVALFMVGAVTSKEHTLRQAGTCSAHIYVQTGLGTVSPLGNFTKLNNLDGNALALVSVFRRDRWVLWPVVNHQWWVQAVGKAYHTIPVSWHEPDPHASLEKMVPHWLQELSVQKTDMVQPVLGERESVSLCKAKEEIVQRDFIIEKQQSRREEGINWENENWY*
>HetTri035111_none_TGME49_254870
GSSSIPAQGAVSKSVKPTVPAMLSSMMSAFSNTAGALSAASEPPAPPAEDSAAKRKAPSRRAPPAAPASPAQATAGASGGSNTAKRASQYALSDEQYLEWRSTLDALKAQPESSAPLRQLEGKTELLNWRNPATGQTLLTALATSAASETVLKAAVDMGCDSTGQNAYGETAYMVANRKGYRMAGGFGMSSMSSGNLGPQMSTTRSQQSLRRASWMPASRRMGRGAGPADDDLRGQDSDEASSALNLFGSSSSAPTSSVATKRRSGVMLGANQVAAVPKAQMSLDLDWNAEKTLDRKDLESALQQTYGPRARIAIDEVVDKSIVASRNFRACSGRVQNVKCRVMFDDDNEAREQQVRSTTGRAVQAQLAANMGLAATAVDFEAEAKMDEVNMLTLKLDSDSSSILCGACLLYNTEGECEKVVCHSDRLFASAVKHSGDTKVDGKSVHTITLAMSKLPDEVAELYFTLCSCGPSDLSGFRNPSIMLYDSSMPDANLLEYTIERAAKSPSVVMAKMLRQPSWSKGDETVIKRALRTMKMPLLCIDLCMAMAAQSTWAIQALGTEEWHCQKVCSQYDIAKIIIETRLKAEKEAKERKAVPPTTSASVSP
>KarMicCCMP2283007835_none_TGME49_254870
AVPCEDNGTSLVDVDGTTALGNNLLGTLRKLLEPEDDLHRMSQCVISDERKRRRMAPTTVSNGNLESGFAVYVRGLHTGSDIAEALVERGHLGGDLWQIDGSTFMIEPPDRRKPRAVSRPSSASRPGKPLVRRRPADEVVALASTLSQQLVANTIESPFWEAGPARTRRICDYVREVRARVLRRVSVELGWVYPRGLMDSLDCACLIFDEDHLVEILDHRGLQGSKYTATNSNFANAQRSSDAIGGALRYIGDVMDDEHRTGKQVIDVRLDLMPKRITDLVFVLSAYNSRDLSKFADLKASIVDADGSTNLASATLPQAPGGEAFIMCSLYRLSDGLWRANSFLSPSKGTARDYRPIINRLFELGSXVEPLFKGMQTELGLTHNIKSCGITIGQENVMTVPYVIELFANSRNGPGFVRQIAAASFHSDVLITALRNSPGGERFSESHLKVHTPSTKDYTEARLDLRWNYPFAKRQAAPGSVRSPSPGRSPSPLQNELSISSLEGSPEGSSTPCIANFLDVTCILFEGQALREVIDYRGPHGVRIVHNGVLDYGGVWVGKMNIGDASGGAVRHTNLEMNNASRVGTQSMNLRLDNLPRSATDLFFCLSAPSNHDIMRYSDVQMVMSDDANPGHEVCSVKWKKPSIDMSEKALINSGEKKPQEAMVLCCLSRLRDGEPGWSLHSFGSLTMGNANDYRPMIHCLRAIQAQRFPDRPPPWPHQIHLSPTVLHERQKQDKQALMLPRLPDALVIDRHSTTGDESICDGEDPELEEQASPSPDNSNSADYPGLDPDRERRPSLNANSKKSITRGSLSKIAGKFTVNLKRRFGSSSSMLSLGSM
>KarMicCCMP2283012012_none_TGME49_254870
MGARVNAKRVFTEDEAGTQGIRSRRAQVQQARAIEETVADLEREEISSGHHDVQLTPMQVQERVRRDHRELGPVVITPGMVTSGXGVLPQRRTLFAAQTSWRDPDSLVXQTHVPRPTGYYPGHSADPADRHTYLAHLDAVLTEAAFMEHEETREEWEKHAILCEQGFTTASGKTMTQGEMRMDEDITQSYEGDGNTRLGTLDGKVELIFHHPAHSGLPPVQMFEFECDNCKNMDGSGGEQSFGRMFKSGQSLKFKPKGSTEVLLEGKGLAQLAAPGLFSYSFNYDRSSGGDASIHPGAAAKGVDLTVEQTGGKITRIKVAGKTWESSSPDVMSPEQHHYHCQAAMLNRHRKKVTITNPYANIPVFPNMLGDFEVEALEHDESTEEAAFLKVEITGCGPCANNWMGGNSYGLQEVTANGDPCGKKSDDQCPDVRSGYGTWFFTTKKFESEVKPMLDVVSAEMEMSRGKRNASSVELLSEEALALGEDTYWNLQELVARIRDQELKFPFNHKMERMDLKLRKCTIGVGNRVSCSSPTETRYTHDAMLMSDSAEKMMIEYLKASPSYKAPXPHGPLEPEGTNTGLSFNAYSAVLKGGINWHVAMVKYGQCTPAMQEWLYIGTGVDSNADIDLGLVFWQRRGNSVIYKDHLNFRSPGKKFRNAAEYSGDNQNGAGEGDDEWMALNLRSLQDQGIDYITVHVNMYRGEAFNQLEGAFLRFVEVDEKAKVIRKTMDPRTEMESRVRERHPMEDGKTVQYMDIDAAKGTLGRATAGLMAVLFTTPDAEKALPLESTLNLPTHSHFNIVQVGLPMTSRQITNGSFQREVTEWWKKLTTTTLSDKMRVMNPVDAYELGQDTRETTVLNELPGGRDPLSNEIAVEDVRLDPPVLLTPLDKELEVQTAHMAGEDKYILQDHDKGVCIHLRQGKDLQPELFMDSHCGTGGNAIEWKMQMGERGGIIPQGDVDKCMVPSSTSTGVVLSAECENEWNFKAEHGLRGGYKLQHAASGRCLGYAEPGHPVDIIMTDCNAPAAAVLFKMLAIRGLFDNLLVEFPGGPPGTDSLCIKNKV
>KarMicCCMP2283028942_none_TGME49_254870
XLPENELRPLKKLLTELQKREHDDIIHELTLARNARSIRALDYLARRIYRVAHXVEIGPNWLAEAEDIAEEEAEHARIKLESDVVDIRNRRECAPYEDKCPVSDDETKLPTGVVTGTLTLYFNPGGNVMAILPREIVEGKLAVPCEDNGTSLVDVDGTTALGNNLLGTLRKLLEPEDDLHRMSQCVISDERKRRRMAPTTVSNGNLESGFAVYVRGLHTGSDIAEALVERGHLGGDLWQIDGSTFMIEPPDRRKPRAVSRPSSASRPGKPLVRRRPADEVVALASTLSQQLVANTIESPFWEAGPARTRRICDYVREVRARVLRRVSVELGWVYPRGLMDSLDCACLIFDEDHLVEILDHRGLQGSKYTATNSNFANAQRSSDAIGGALRYIGDVMDDEHRTGKQVIDVRLDLMPKRITDLVFVLSAYNSRDLSKFADLKASIVDADGSTNLASATLPQAPGGEAFIMCSLYRLSDGLWRANSFLSPSKGTARDYRPIINRLFELGFPRNAGMRNQVEPLFKGMQTELGLTHNIKSCGITIGQENVMTVPYVIELFANSRNGPGFVRQIAAASFHSDVLITALRNSPGGERFSESHLKVHTPSTKDYTEARLDLRWNYPFAKRQAAPGSVRSPSPGRSPSPLQNELSISSLEGSPEGSSTPCIANFLDVTCILFEGQALREVIDYRGPHGVRIVHNGVLDYGGVWVGKMNIGDASGGAVRHTNLEMNNASRVGTQSMNLRLDNLPRSATDLFFCLSAPSNHDIMRYSDVQMVMSDDANPGHEVCSVKWKKPSIDMSEKALINSGEKKPQEAMVLCCLSRLRDGEPGWSLHSFGSLTMGNANDYRPMIHCLRAIQAQRFPDRPPPWPHQIHLSPTVLHERQKQDKQALMLPRLPDALVIDRHSTTGDESICDGEDPELEEQASPSPDNSNSADYPGLDPDRERRPSLNANSKKSITRGSLSKIAGKFTVNLKRRFGSSSSXAKPWQYVVELPNVGASTPVERVLVLSIAPAYTEALIQX
>KarMicCCMP2283065554_none_TGME49_254870
XRCTLQAFESRDSALHRLRSAIASRDCEELHCALKIACDAEVQEASLLEDAKELIHHLETLRTQVENAVRTKDLKGVYEAHCLASSDPSLPENELRPLKKLLTELQKREHDDIIHELTLARNARSIRALDYLARRIYRVAHCGVEIGPNWLAEAEDIAEEEAEHARIKLESDVVDIRNRRECAPYEDKCPVSDDETKLPTGVVTGTLTLYFNPGGNVMAILPREIVEGKLAVPCEDNGTSLVDVDGTTALGNNLLGTLRKLLEPEDDLHRMSQCVISDERKRSETNGSDNSLNGNLESGFAVYVRGLHTGSDIAEALVERGHLGGDLWQIDGSTFMIEPPDRRKPRAVSRPSSASRPGKPLVRRRPADEVVALASTLSQQLVANTIESPFWEAGPARTRRICDYVREVRARVLRRVSVELGWVYPRGLMDSLDCACLIFDEDHLVEILDHRGLQGSKYTATNSNFANAQRSSDAIGGALRYIGDVMDDEHRTGKQVIDVRLDLMPKRITDLVFVLSAYNSRDLSKFADLKASIVDADGSTNLASATLPQAPGGEAFIMCSLYRLSDGLWRANSFLSPSKGTARDYRPIINRLFELGFPRNAGMRNQVEPLFKGMQTELGLTHNIKSCGITIGQENVMTVPYVIELFANSRNGPGFVRQIAAASFHSDVLITALRNSPGGERFSESHLKVHTPSTKDYTEARLDLRWNYPFAKRQAAPGSVRSPSPGRSPSPLQNELSISSLEGSPEGSSTPCIANFLDVTCILFEGQALREVIDYRGPHGVRIVHNGVLDYGGVWVGKMNIGDASGGAVRHTNLEMNNASRVGTQSMNLRLDNLPRSATDLFFCLSAPSNHDIMRYSDVQMVMSDDANPGHEVCSVKWKKPSIDMSEKALINSGEKKPQEAMVLCCLSRLRDGEPGWSLHSFGSLTMGNANDYRPMIHCLRAIQAQRFPDRPPPWPHQIHLSPTVLHERQKQDKQALMLPRLPDALVIDRHSTTGDESICDGEDPELEEQASPSPDNSNSADYPGLDPDRERRPSLNANSKKSITRGSLSKIAGKFTVNLKRRFGSSSSXAKPWQYVVELPNVGASTPVERVLVLSIAPAYTEX
>KarMicCCMP2283106972_none_TGME49_254870
XEVAWIFCEKQSRCVNKSVLKKKSFEGKADPRSMVQSFPRGGGINFSGXXXXXDQVDSARCTLQAFESRDSALHRLRSAIASRDCEELHCALKIACDAEVQEASLLEDAKELIHHLETLRTQVENAVRTKDLKGVYEAHCLASSDPSLPENELRPLKKLLTELQKREHDDIIHELTLARNARSIRALDYLARRIYRVAHCGVEIGPNWLAEAEDIAEEEAEHARIKLESDVVDIRNRRECAPYEDKCPVSDDETKLPTGVVTGTLTLYFNPGGNVMAILPREIVEGKLAVPCEDNGTSLVDVDGTTALGNNLLGTLRKLLEPEDDLHRMSQCVISDERKRRRMAPTTVSNGNLESGFAVYVRGLHTGSDIAEALVERGHLGGDLWQIDGSTFMIEPPDRRKPRAVSRPSSASRPGKPLVRRRPADEVVALASTLSQQLVANTIESPFWEAGPARTRRICDYVREVRARVLRRVSVELGWVYPRGLMDSLDCACLIFDEDHLVEILDHRGLQGSKYTATNSNFANAQRSSDAIGGALRYIGDVMDDEHRTGKQVIDVRLDLMPKRITDLVFVLSAYNSRDLSKFADLKASIVDADGSTNLASATLPQAPGGEAFIMCSLYRLSDGLWRANSFLSPSKGTARDYRPIINRLFELGFPRNAGMRNQVEPLFKGMQTELGLTHNIKSCGITIGQENVMTVPYVIELFANSRNGPGFVRQIAAASFHSDVLITALRNSPGGERFSESHLKVHTPSTKDYTEARLDLRWNYPFAKRQAAPGSVRSPSPGRSPSPLQNELSISSLEGSPEGSSTPCIANFLDVTCILFEGQALREVIDYRGPHGVRIVHNGVLDYGGVWVGKMNIGDASGGAVRHTNLEMNNASRVGTQSMNLRLDNLPRSATDLFFCLSAPSNHDIMRYSDVQMVMSDDANPGHEVCSVKWKKPSIDMSEKALINSGEKKPQEAMVLCCLSRLRDGEPGWSLHSFGSLTMGNANDYRPMIHCLRAIQAQRFPDRPPPWPHQIHLSPTVLHERQKQDKQALMLPRLPDALVIDRHSTTGDESICDGEDPELEEQASPSPDNSNSADYPGLDPDRERRPSLNANSKKSITRGSLSKIAGKFTVNLKRRFGSSSSMLSLGSM
>KarSpeRossSea403955_none_TGME49_254870
LKSSNSFLLWALLSARSQDKSGEHCMPSILLVRVEGAAAIDAQTSTATNSNLAITLEGSVTKGVVSACNAALEALAKSELSLKAGLPPLRFQGGLWQFITSCNEIFHMTIMAECFMAPICGLDYRLENPSWEGTMNPKSTDVVGYSLVTGCSRVFVTDEDTESYFPGGGSPVGGRSATVELDPERSLDLASDTVFSLAGRDLLVFGVGWSPLRNKTYEMLMGNSQPPDLDIIIYLVNRWGEPLYKLSAKDRSALSTPMRIAEQLRSNHLRCFDSAVKISTDSVGGASAGDDERVSIFLPGLDMNICSILVTVSIAANARDFNYVKNVYVRLLDVDTHAAEIELCRFQIPNDGNPPDHKTAVLLRLDRVGGSPDLAAPVHPKDWQLSTLGGFCMTSDPARPEVLPGDIVSGLRYGDIEVPLNATAWSLGSWLQGGSFGFNIDRIQDAAQHCLPVTMSFSRLVENGKTYSVIFDESPTSQIRFSPQHLRGNILSASGMSTQVGIPMVESVLPKFRPRLIPGQLTPHLGNWISTPRPNRVVIHDVRAYIPASDRGGTSDAYCMMYYNELQGNSRSQVVEALPKIVAQSETLTKTKCPALVSWPGFSHELSIDSMNGIVPKCIIEVRDHDWNPLGFMKHFGQKGEIIARAADDCLLRHKVNLTEFCCREGKTTDEFAVIPDFVSEIMDQGANAGFTKDMVTLMYKVTLLFPEAAQPVGTSGDAGYPRKMCPSTRTLLLL
>KryFolCCMP1326105799_none_TGME49_254870
XQSAGGRSAPASYALSDEDYAEWKRALRACQAAPETAAEPLRALAAKSPSLLNWRSPVSGQALLHELAARGASEAAIDCAVDLGCERSLPTARGDTADDLARRRRGGLADSGAQAARLTKSRRVPSAVASIPWRLPQQAQSLPEAASAPAPARRSAAARLSAPLPSSSLLRARSERQAPFAPPLREAAAQQQQLPPEQEPQQQPPKSWGSVLSSYFSASTPQQQAAEQQQAAEQQQQQQQQXFDQLGQAPDAARRRGGTKLKTYETMSVPKACMKFNLGVERDGAMSVQELESTIRSAYGGAKVRVQIDEVADDDAPGGGGAAASSAPASRRQKVQTRVMFESEAECRAWQARSTSSRVVQDYVAASMNLDSAAVDFAADAEVDTVDAVILELNSDSSHILCGACLLYDDTGVCERVVCYDNPQYADGAIRHSGDTQVDGKSVHTIGIVMSKIPEHISQVYFTICSCGCADLSVFKSPSIMMYSRSNPDENLLEYSIEQAADSMSSVMARLIRKPLWDGGDAAVIARILRKLRLPLLCIDLCMAFAAESRLSMQALGTPEWNLRERVCSNYAPGMRLIERLAATAAPAGDVYAAARSCAESLARPLPPRDAPPPVRVFNCMPPPAIRRPRAARLAEPSLQRRAGFRFCGDSVGAAFPSVRXXPSPPHGQHMALPKRDDSIGVPMWGVPARAHARSWSSDRSG
>LepChlNIES1868197929_none_TGME49_254870
MQIKSRVVGGPCSLFPNIGDVLAVASTRLYSGQVCVVRYRLLGASNFWHPEHTVLKNEREACPWPVKQATLGCTPFIGLVPAGQTSSAAIKVEPSYRVELPRDRDSSLPLLYGYVELIAPSLERKSRTQCGASVAEDFELRLFCSTKHRVIGCIGEPVMVTVLRKVLPPPLEALQVRCEGRVATLRWGRLDVGTDAQRGVIEAVRLNMRSEKTDRCFILDPECTEYELPNLMPDTEYEFRVRLENRTGPGREVAVNCRTNACCSSPGMISVHAISTAHVELRWMAPKVIGNETTKDRYQQHRDSILRYDATLRVEEDADKGKEMGWDDGIDFGHVTASASISTNTRTCTWPAGQWKEDQHGNVTVKLASLRPDTRYELDGLCAVNSMGPGVATKALVFWTIPQMPEIASVRVKHGLVLIALLQTGGINVKEYSVSVVLASKHAEKETHTLPFSNLSTKHDGQSVYPELALRFEKMPAAAESSQMHIFVVKARNDGGWSECSKATQSVAVARQQGAEKAQEKLVKAIDMRRIDHLSQILHDVRDIELPDESRRGEGRALLALLQARKNELTQAMDARDPTPLRRALDRAREVELPDLGSAVGLLKMLEARMLALDMAKGIEQLQVALKAAKEAGLPDELLQPAMERLAAREAAEAQGLRVAMQGKRVPDLIKALDAAAGMNLPSEESARKLLSQLNKSESLLHAGLKTKRIVDLKKALKHARESGLNEVDLISDCESLFAALKREQEIAHSHLQICFGERHPTHLKAALYAAREAQVEEADLSESDKLLAELECLVQQNLDAIGMEQRRNAIVAARAAQMPEELLVAAEEQLRRLRFLHEALDRGCVEQLRRTLFKAESAGVKEVELAEAKLVYTEWAAADSEIEMAKTCCQTERLGQAIASAKNIGIADDQLEAEERQHVAMKRRDIAEHDLREAVRVREFEILEKAIDKACEEEVDDIDLLARARGLLERLYALRRQMAAALERGELLTIFNTLEAVSETPALPEREVEPLRNALSDLQGAEFEYLCKEFRNRTDNVEWRGLDALLHRRERATLGGVTLGETLPQRGRAMAKQIQEAEQHEFESQLQCERTFRDYPHWKDDVPKGADRVPLPLASVIGEIELLFEPSGIQVSILPREIVEFTIIVRMGETSQEVDGASPFEVGNRTAEQLIRGLRRLLPPEDDVLQLENLSVTDGEGVVLDHDSMHLVADGRLDINMTIYVRAPHRGRDITEAIVARGDLGHDLWCEDQDVKHEHGDIQSLAADLSSFVSQTITERVSAALSAPQQEQPKCLANYVRNVRSRILRRVTLDLSWYYPKGLLDTLDATCLAFDKESLLEVIDYRGYHGAKYGRTPSGVHKTLSNGIDNTGGAIKYGGDALDNKRRRGKQIMQIRLDQIPSMITDLVFVLSACNSRDLSKFAEMTVTLYDTDTSAVLGTFQAQSVQSADAVIMCNIFRLEDGLWRVNSFGASCKGTSRDYRPIFTKLNELGFPRNVYMRQQVPPLLESIQRNFRVEPAVKATSITISSAHALTLSYAVELFGNVAQKGHNLANQVSKVSFHRELVKSLRSANISEVDAQGTKVGDQRFAEQHLVVSQASAKTLYHLEVQLCFGYPADKLYHDFQLDGTCACFEEKGLREVVDYRGPHGIRIVHNGVLDYSGIWIGKLGVSDATGGSVVHVGENMDDAARKGRHSLHVHFDMLPKSASDLFFMLSSPFGHDIATYKDVSVRVIDFENPGHEITRSTTTPPSESKAVVMCCMSLDPKSKEGSWFLETYGSKTKGNCIDYRPMLLNLRAIQEKRYQQMAQWPFKLLDMKGQEFGKLVGQDPSGKGVRVEARLADVVGREYRLPKVQDRQSTKASVQSAEVTRTYMRSATMDAVSASNESSKIEASRGAVRKISVFSNGSRRVSKEISIKECEELVLQDETRSNRSSRRSSKQLSEPGELGDDIAQRAKQRKWSKISKGSSFFSGEHTMLEVLTEGSQSLVQVVRKASRAVTWDSQAKKSNHSNEQEVSEDLSSEVSRPRSRCSSWTDQGHTVASLHSIVTTNATSSDNLSASSSPANKDSSKGGGLRGSLLAAISGRGAKSRGVGSRQSSSSDAAELQQSPSTGQPTTPSTSMFGGGRRSLMPTMISSMRSFDSSRSDAPWGL*
>LepChlNIES1868252588_none_TGME49_254870
SHSQKNSGHPGIADVNGISPDVARRSNPSIADAPANYSGIADSSSGIADGSADPSYAGDIANAPRRDAGTSSATLSRPSSSGGRSRGPGHPVDIDVEWLTPVLQKFQCVSVSAQYAKVGASSLFIAMGWDTESDAGGDLDLDLSLVPIDKYKRVIESKMVFYQSKQPPQLRCGGYNQFGRQEYGMQAFQDDQTGDEPGDDELVKINLGCITQEHPDIEAIVVLVNIYKPVLLSWNQIDSAYMRIISGGQEQQVSGNFIIRDAEAVRSFIRLSGNDLKSDPALSEHGLAVGMFFRQSRGDWAFAGLNAGIQGRNAPQSLAPLQDHLQGLVYPANQHWDQTTEHMDLIQNGAFGQAGIHGKASYEDQIFSGQLPCISYRQDQANVYLGRMTPDALKKVSEDTRYGDGRLTAMALLKNEDLRHHLQGLSHKARRMEQANTAQARREIGSQTYDPTATAAPSEDDSTEALSDLKSLFGIV*
>LepChlNIES1868252591_none_TGME49_254870
SHSQKNSGHPGIADVNGISPDVARRSNPSIADAPANYSGIADSSSGIADGSADPSYAGDIANAPRRDAGTSSATLSRPSSSGGRSRGPGHPVDIDVEWLTPVLQKFQCVSVSAQYAKVGASSLFIAMGWDTESSAGGELDLDLSLVPIDRYKRVIQSKVVFYNQKQPPALRCGYNKYGMQAFNDDRTGDEPGDDELVKIDLGCITHEHPDIEAIVVLVNIYKPALLSWNQIDSAYMRIISGGQEETVSGNFIIRNAEAVRSFVRLSGNDLKSDPALSEHGLAVGMFFRQSRGDWAFAGLNAGIQGRNAPQSLAPLQDHLQGLVYPANQHWDQTTEHMDLIQNGAFGQAGIHGKASYEDQIFSGQLPCISYRQDQANVYLGRMTPDALKKVSEDTRYGDGRLTAMALLKNEDLRHHLQGLSHKARRMEQANTAQARREIGSQTYDPTATAAPSEDDSTEALSDLKSLFGIV*
>LepChlNIES1868253957_none_TGME49_254870
PFLVRVAQGSRFVKTIVYKLRGVRTKVAMLQMVHVFLVPFLVRVAEGSRIATDIYTQLEVGLDKKEDSADQANVYIMFNSSHQQQHGYYGNAVGRILIGFDDEATLTNQGFGFGSAAGWQSGMLLGKADDYVWPIEPSRRSPGFVFDHGVSDLVLGDAESHGQRYRPEFEEVLYLRQGFETPQQALEKQRREEQKESLLKVGQWHPDGYFSTHSGPGRASLRYTPRLKLKDGSDAKLQRMSAISPFSTTSVERPHILDIDNLFSAKPLVPNSFRDVSKVENDRAYVGAGYGRGGGRSFEKTSRSSGRRRKGGFFGIFLETDSQGVQSSESEKATGPSFIANSSESPSVATSSDDLRSDGIESPRRQRSRGVSTSGDSSSQTSGLRVKLNVEWLTPVLQRFQCVSVSPQYTKVGATSLFIAMGWDTESGVGGDLDLDVSLIPLDKYKRVIQQKMVFYNQKTPPALQCGYNQYAMQAFNDDRSGDQPGDDELVKIDLGCLSQSHFDIEAIVVIANIYKPRQLTWNKLDSAYMRIISGGQQGTVSGNFVVQDAEAVRSFVRLSGNDLKEDPSLEKDGLAVGMFFRQPRGDWAFANLNIGFDGQNAVQSIPHLQRAMEDLVYPANQQWDQTSSHQDLIKGGAWGQPGFHSKAMFNDQISNGQLPCVAYKRDQANLYFGRMTHDQLKRVSDDARYGDARNTARAMLEDKELSLRYQGMAQRARDMEKTRSQERRQEIATQTYEEISPSEEDSSEATNALKAMYGIA*
>LinPolCCMP1738026943_none_TGME49_254870
XRAWLPGVLPRPRGAPAGRPAGMDRTAEVQDTDGRVTDPSLVQRAADVAGLGAECPTEAPAPAPVPPRPVQEVLALLEWTFPAGHVTPQGQADYIDGSCLVYAQERLLDVVDFRGAHSAVPASEGHKASSATLEWSAGRGKQASVLHSGDVMSAEGGTHVIRVRLADLPANATECFFAISAYNCRNLSLFRSLSMRLFDAESPARLLSQFTLADACGTSAVLVCCLTRRLEAWSIRGLSRACSATVRDYTPIEAAIAPLQECHCRWRRRGPLVLLAALWAADRATPAVLPEDGPLLLLALLGCLPSSSGASCSSSDAPLRPAALHSQRATKRQRPRGAGPALGLRSAGCLQGAGLAARVGPAESCELPAHGRPPAPDAGTACTGARRRALSRRVHRTARFRTRAAVYIPGSAACPAARLQGSMLQPARLVPQDPGDHRDGKGTALATCERGKQKX
>LinPolCCMP1738040171_none_TGME49_254870
XRAWLPGVLPRPRGAPAGRPAGMDRTAEVQDTDGRVTDPSLVQRAADVAGLGAECPTEAPAPAPVPPRPVQEVLALLEWTFPAGHVTPQGQADYIDGSCLVYAQERLLDVVDFRGAHSAVPASEGHKASSATLEWSAGRGKQASVLHSGDVMSAEGGTHVIRVRLADLPANATECFFAISAYNCRNLSLFRSLSMRLFDAESPARLLSQFTLADACGTSAVLVCCLTRRLEAWSIRGLSRACSATVRDYTPIEAAIAPLQECHCRWRRRGPLVLLAALWAADRATPAVLPEDGPLLLLALLGCLPSSSGASCSSSDAPLRPAALHSQRATKRQRPRGAGPALGLRSAGCLQGAGLAARVGPAESCELPAHGRPPAPDAGTACTGARRRALSRRVHRTARFRTRAAVYIPGSAACPAARLQGSMLQPARLVPQDPGX
>PelBei011615_none_TGME49_254870
XRRQRKVVVLEEELLYELVQSLGSNFELDESFEFVQKNGLRGWSMDPDEELVQALKVAGAKTENSGFEEVQHAPVRSAGWRTQRSPRDRFGRSGTLNRSGTMGTPRAASPRMPKGDTQNLERSKSPTRPASPTGARADVASTSAMTRSVLFMNASHPLANLPAMVSREDFVQELRRRLRAQRLFKEDALRLKDSAQGGAGVGLGDAVLTMEEAEDLYETLLQMQKMALSLPANTTNLLTGKQMDATVDYFFQLSQLRNLVERGAPSINAFLSGMEGQDPRYVDTTLLHQFLDLVNHRLTAERDEPVAQDTIPLEILSKENGGIEIAELRRRLAFVNPVAASLADIQSHLEVKYGSGRSKLPGSADFAQLFAHFTDVEHLDLAPEDVARTYRAWGGSLSGVIYSNAVDDALRRLPIEALWGIEPFTVDQIWSALGTRCLQMERLKKMDASLPPEAVLEAPKKSEGAEEVEENQETFMEADLRERFEKVWSRCVSDGMYFAVPGEAGETGTKDKDKEKIREEKIREKERQMKEACFSRYLNAVRSVSTEVSARQDYASVFTNISDVLSVSTSHLRAGQVCVVRYRLAGACNYWHPNHRVLKDEREPLPWPVPRKVLGETPFVALVPRGLRWTSAGGGGFYLGTQAFNQVDPGLRADLPLDRETGQPLLFGSVELVAPFLLRXXXXXXXXXXXXXRSAIPAAGNRRHASGATEELEFRLFSSRKNRIIGCVGEPVRVKVMHQVKPPPTASLQVCCDGRNATLRWAILDLGPNAPYAPVETVRLHVKTERMEQMLNLKPDSTEFACPDLLPDMDYEFRLRLESHVGAGGEASCTCRTNSRCSTPQNIIRGTATTTQVDLIWKPPENVGNETTRDKWQLKAEAIVRYEAKLFVAGESAATKAAASAATGDKANSPRRSLMQRNSVLGLASANQLQAEEKEDMSRRXXXXXXXXXXXXXXXVASGQRAPGLPTLTAVFVPSSPACALTRITASRASAAVNSMGNGIPAREVNFWTMPVHPVVESIRVRQGQVHVTLSETGGGQVKEFEAYVSLDEMDKKPFQSTFPEAILQRPPLEGPGSDALTVLPLPFDKIPVASSSEVIHSIKIRAKNPGGWSEWSQEMDTVSIARQQGADKAQARLLEAMERRRTTELAAVLHDVRDIEFSDKSFVEKAAELLKTLEAVKAEVDKAMDGRDPEKLREALERAHEVLLPDLEKAEELLLSLQDVCHRLDTARGIDALRDALRAGHEARIPMAILQRAVERLGTREAAQQGLEAAIEAARVPVLSAALETAKDMHLPSEGQARDLLAAISHSEQLLKAALESKLIVELADALDSAAKSGLREDDLIARASELHMLQLDRREAAQLRLEEAQEGRFPDELKEALRIAAASQVSQEEIEEGSRLLKHLELMLAKVEAAVGEEERGKTLEAAHASKVPQPLLQAAETQLSCLKDLHMALAAGDVPATCRSLKLAMMAGNKELELAQPREVFETWSVLARELEIAVSLGYTDRLRAALADCEPSGICEAQLEPARDTLDAIERRDAAELELHQALETYTAESIQQGLRVACDADVADWASLARARDLLDHMLMLRLRLSKALESMDLERLYAALEAARGENGLPDKDLANFERTLEELQEAEFGRLERHAKQARELRDFRAIDGLLTRAAWAAEFGVQIDRLGLGNLHELARELEAQNQQTIEGEIQRHRMERDWPRVLDSYDGDGGKDDERDSAGALQGKGNLSEKDLVTLPVTVVTGEVQLDFHPRGITKTCLTLPREIVEVNIRVLVKDEPTDAGADPLEEARSRCEQLLSTLQGLLCPEDDLRTMEAMEVQDDGAYRYVAIPVALYLRAERSSRDIIEAFFLPKLDDADVATKEMDTADLEIESIPGSPRSPRIPDIPPAIGGSQALQRLDDIESSCLFNVQGRILRRITAELFWTQPANFHETMDATCFAMSGDSLVEVINCRGLHGAQYGVDQQAYRVASKGVDSLFGAVQHVNIDKLNHALEGEPDDGKRICKHQLEVRLDLLPERVTDLFFLLAATNARDLSKFSNLGYRIVDTDIGADLARHKGDIAQLNYEAVVIMCSIYKLGDNRWRIGAMKTLCSGSPRDFKPAINKLSELGYPRNKGMAKQEHVVLEAIRRHLELPRPSVKLAQATLSPEGREGSISINFVIEVVEGERATSEISPGSKMKTTDLGCANVASIGMARGENLARRLSEPEFGQAVLDEIFRFTSEKVPAECLRVMEPIAKPFNNLGIEVRWEFSEVKRADRDHTYLDVTILTFDKRNLQEVIDYRGPHGVRIVHNCIVDYAGMWIGNVGTGDAADGAIEHAGVKLDELPRVGKCAFKVKLDQLPPSTTDLYILLSSPSGRELSKYSNISAQLVDADQPAHEVSMCLLKSKPASTGLMFCRISRAKCASCGSFSDHGSWKLGPLRIPHSITCHDLRDVINSIRHLQQEIFGKADVWPHKISAMSGEPTRLREERRLLPLTELRKKTQELQRQDSTGSISSLINWSPTRAPNLRSSGEDPENQYLD
>ScrTroCCMP3099086987_none_TGME49_254870
MKSFLSKSLKPSLGMKKTKGLVEDAQRPEQREVMTDSKSSRMESEGSMPPPDPLHLVPFQPSSYALSDDDYADWKRAFKACREAPDSADPLKALAGRPKLLNWRSPVSGQTLLHELVDRGAGESTIREAEELGCLRIATNSKGETVEALSQRKASNITPGSRASQRRPSGLMRASYDEGLRQVPRFSSDRRGGLAAQASASRALSESLPPTAGTFPIPSPQQDFPPPSALQLAAPAPAPSASSMRKAGKKLGILETTSVPKNVLNLGLNFKEEADLDGATLESSLQKVFGAKAKVQIDAVEDRDADASRSAERSAALLSASSRGAPRSRMQNVKCRVMFDDASEAREWQGRSMQSRVVQDAVASTLQLANGAEAIDFEDAASLDTVDAITLKLDSDSAHILCGACLLYNARKECEGVVCHSGRLFSDGVVRHSGDTKVDGKSVHTISVLLSKVPDVVTQLYFTICSCGPADLSGFKDPSIMLYERSKPDTNLLEYSINQAAQSVSSVMARMIRRPYWSSADRAILARALRKLRMPLLCIDLCLAMAEESSWDIQALGTEGWNTKEKICGNYGASKQLIEARLREESATKKA
>ScrTroCCMP3099206340_none_TGME49_254870
MKSFLSKSLKPSLGMKKTKGLVEDAQRPEQREVMTDSKSSRMESEGSMPPPDPLHLVPFQPSSYALSDDDYADWKRAFKACREAPDSADPLKALAGRPKLLNWRSPVSGQTLLHELVDRGAGESTIREAEELGCLRIATNSKGETVEALSQRKASNITPGSRASQRRPSGLMRASYDEGLRQVPRFSSDRRGGLAAQASASRALSESLPPTAGTFPIPSPQQDFPPPSALQLAAPAPAPSASSMRKAGKKLGILETTSVPKNVLNLGLNFKEEADLDGATLESSLQKVFGAKAKVQIDAVEDRDADASRSAERSAALLSASSRGAPRSRMQNVKCRVMFDDASEAREWQGRSMQSRVVQDAVASTLQLANGAEAIDFEDAASLDTVDAITLKLDSDSAHILCGACLLYNARKECEGVVCHXYSSDGVVRHSGDTKVDGKSVHTISVLLSKVPDVVTQLYFTICSCGPADLSGFKDPSIMLYERSKPDTNLLEYSINQAAQSVSSVMARMIRRPYWSSADRAILARALRKLRMPLLCIDLCLAMAEESSWDIQALGTE
>ScrTroCCMP3099281396_none_TGME49_254870
XFLSKSLKPSLGMKKTKGLVEDAQRPEQREVMTDSKSSRMESEGSMPPPDPLHLVPFQPSSYALSDDDYADWKRAFKACREAPDSADPLKALAGRPKLLNWRSPVSGQTLLHELVDRGAGESTIREAEELGCLRIATNSKGETVEALSQRKASNITPGSRASQRRPSGLMRASYDEGLRQVPRFSSDRRGGLAAQASASRALSESLPPTAGTFPIPSPQQDFPPPSALQLAAPAPAPSASSMRKAGKKLGILETTSVPKNVLNLGLNFKEEADLDGATLESSLQKVFGAKAKVQIDAVEDRDADASRSAERSAALLSASSRGAPRSRMQNVKCRVMFDDASEAREWQGRSMQSRVVQDAVASTLQLANGAEAIDFEDAASLDTVDAITLKLDSDSAHILCGACLLYNARKECEGVVCHSGRLFSDGVVRHSGDTKVDGKSVHTISVLLSKVPDVVTQLYFTICSCGPADLSGFKDPSIMLYERSKPDTNLLEYSINQAAQSVSSVMARMIRRPYWSSADRAILARALRKLRMPLLCIDLCLAMAEESSWDIQALGTEGWNTKEKICGNYGASKQLIEARLREESATKKA
>KarMicCCMP2283033911_none_TGME49_254870
TLRFLTNRGMTLHPDDADGLLETNDAGTPLANGLPCGQPLQAHCPVIELVKDAEPVDIPFNTQLEDLEFRKTVGDHWWSGTCSACTPPGRDRYVTTDCCTYVDNFDTALFNRIYKKGSGIELGSGRGLKEVDFAVHWEVSTMNFGESIPVVAPQAFIGFGVDGSDTETGSNVILDLGMAFYSCDSSNSQPTRDNLQDCTYKGMLNFETEANHAKGNRNGLYAEAWPEFPGSVPDHSRVRRCTNLTRMCADQPDVFSGLLFKEKVEGEQVAEYSGELIGGGGDGDDSFMYLDLDGLKRLGVTHALLTGHEYNRVTLSKLTGAFYRLAAGKVVVDEKGDKKGHMQTILYQDLDEAKEPPTPQFPAGAKTDSNAMLLGVFSLRGDADWSFGEMPKAAEGSHWQFTVLNTPIKGRRLSESGTKQEIADVLNRQILPVPLSEQPELNTLIGTALDLDMNVELEKMTGDVDVAYQRLPGGAPGAATRNYNFLPEASHSTVFLNQVSNAQVCAGQKLTVTIGHNSWQTGVLGEDGIGSVLGSMRLDVREKFGRFTSEIKVACGGDLIGTIQRDKRRTLPPLVFTAHWADFQSPYVLIVPDSKSGAISPSGITLHFTVQVLSSEW
