# Supplementary material for: Molecular characterization of the conoid complex in Toxoplasma reveals its conservation in all apicomplexans, including Plasmodium species
Source: PLoS Biol. 2021 Mar 11;19(3):e3001081. doi: 10.1371/journal.pbio.3001081 (PMC7951837; doi:10.1371/journal.pbio.3001081)
Supplement: S1 Data — Files are named according to the T. gondii apical protein query. The sequence headers comprise the protein identifiers in our in-house proteome database for the SAR clade (Methods), starting with an abbreviation for the species strain (see S3 Table). The headers furthermore contain either the descriptor “self,” indicating that this sequence is the original T. gondii query, or “rbh,” indicating that it has the original T. gondii query as its best T. gondii hit in a BLASTp search, or “none,” indicating that it has no BLASTp hit in T. gondii (see Methods). For sequences of P. falciparum 3D7, the header also indicates by which P. falciparum IT sequence it was gathered and if it was gathered via reciprocal best BLAST hits (“rbh”) or via unidirectional best BLAST (“bh”). The latter is only the case for the putative orthologue of T. gondii’s TGME49_219070 (see also S4 Table). (GZ) [file pbio.3001081.s005.gz › TGME49_conoid_proteins_putative_orthologs/TGME49_214880.fa]

>BesBesBbGer1006488_rbh_TGME49_214880
MVAPRSAEAARCGLTPAKTWQRELPAAASAPGDNDQLKIGAGLMCKSASLDASSSTSTYYWSSSDGASSVDEAQKSDAGSCESGEEVEVPRRQAFLDKQRSSGTFSCIADTRLSPSGKERKLRWEDGFEGGDAQIPAESNTAPAPSGSVERRSVLPAKSSLSSASGLPATSAVPGAETSQASRPSSFSAAAAKNEGQALLPFASAAPTRASAAMQLNNSGLPAPATRALGGRRAVAGHVSPASSVENGGEQRQSSGRSHGAKNRAVVLGLLNDLLQALPTANVDEVLESLEPLRRLSTGENAFAREESRVSSRLSEASLGSRTCSNKASLQRRGSKQEAGAGVVAQGRREGAEKGTAARSAARAQPRRRSVSSRDSDVAAGSQRKQSLSNTADQEGKTGGPVSRLTRRFGSVASLPPLAVSRHSPGGGELPSEARREGGLSKPRVSLSPPAFGEPLLAPAGGPGKGAEVVETPLPTFSAARRSSVESQTDVFGRDSLRESTGAHSVRDVAPTLAVSQTPESLRSKEAERDEKAGAPSLTSGASSPGSRTLEAKFLLEQRAEDLQDWLAWAGSYGYVPGLYCTAAVQGGAIDAPAAFAAPGALSRKCLTAPTVGRAVRSPSVSETLRAEKLPELSRMRPPYSPHLLPGSGGRGRSASLDSGTSRTFARPSRGVSLEAPRLEKESKESRPVQLLQARENGASCLLSRRVAPPAPLFTAVAETADASAPAYRAALTDDSYRNSTTLSFSPEEEEDGEDIDIIALPRKRMPITPQHFLQTPRPAWLKGSSQAAKAAVERRAATAAARQEALEAARLGDRAVMASASESVNSAAAQEASVDVDRALSSLRQETDIPDTARSMSLVSAPTFNELFFPRTADSETQTCISDFWKALPSPTDVAHVFSRTRRLLRRNVPDVFVCSGPEKLSNTRSASLPPVPAPPSTGSRSFSAASAYWAPPTPGPYEMNAFAPAAVRLPSHGGDRYAAAYAVHPGVGYVMHPLSTVSSGMSFVQAPSGRLLSRDSIQMPPGY
>Cys_WienI003247_rbh_TGME49_214880
MQPWNRSEGSRRSDHALLSAAASRNKGTGKVTRNSFECKPEAEDFSASSSTNWSSSDCNSSVDETINGNGNPDWQSDNLDLLAGSPISGHPTGDDSYWLLHRDGGQCRGDRSVVLPALGSESQNAMFPTCVNTTYLTWAGIPSSSQTTAVLPFSSRASGDLVDSSSRSPAHVVTRETESGSPRPLHARKQYTAVAPSTCTAEGGQNGTGSLEMKQKRMTGAESRAVVLGLLHDLLETLPTANVEDVLESLEPLRNFSNADNPESEGISRTLSEDCGRTESEQTMCPSSVGHDRGPGTHTGKDARDDREPNSTTGRTKSAAGNKETIPNNYSDITITDCCVDGAKLAHKSEEEENTSTHNEGAQKQTKGKSIRVSPLRSLTDSAGHGELGLAARTSPAPYMVVPASPVAIRNCGAAQEGYEASPPTFSLGHRRLFGEGISSGPQQVVSGDAAGAPCDQPEEPCSGVTRSMTVTEESACNQSDSPAGMRAFTTIEKGMADMRDWLAWANSFGYVPGLYSSQHLENYAQGVPVSHMMTTGGFRSNTPPPGTQVVTANMQPTTPTGHATPPLSNFVSLQSLKQQEQGLFQEVQAFLTKRSRHTPYPSMGGPLDGTTKGGSGELGHKEQNGKVVTTQNGAIEARGLTSDRGVEGVSSRLKESHTAQEGGSDDIASLPDGRLAVETEGRETLGQATTKAPESTTRSQPTPKADTRRGCPPPLKPVFDDVSQLGDENDVTGGEGDDFEEETSYQDGITVVALPERRMPVTPQHLLQTPRPAVLKGSQSPSAGGSFSSSASITGDAAADEELDRAGGGSVQDARFDADSPGNRQQKDGVDKANGGLVAEETVLDGEGERTPTEAGEQPDEQQWLPEQLAADDEDSCSVYGVPLHLTTAVSLDELFPDSMNAGTQTSVSDFWTRLGTPRGASFVFSRNRRLPHSCRSGPPEVFLYDPSASLRHAGSPQEVPSSGFEKTESLPPLGTAQAVPQCGNLKDMPPFPAPANIANPYVVNLQAAFSPSLPAPLISVSGYPSVTSGHLHPPVGQTLGRSDGSPFDVSLGYQQPYMPAAGLSMPTAPYFYPESTFNTAPGNLYGWGPDGLPIWGDPSLRTPVVGCSQFSF
>HamHamHH34005026_rbh_TGME49_214880
MLAREGVLQEMVSPGPPKESKFPWNGTPLAGVPRALKSAGHAHGGECSSGENVEMGECSNTSTCYWSSDGSMSLDEAQKSDGLEGSRQGDDSPSVLLLERGQPLSSLFSMHDRAENERFPSTLSLATKPPGATLASSAGENFPSVVPPGLRAPKTNSRDVVLGLLNEFLQSLPTANIDEVLKSLEPIRRHAESSGGPLTDSVSEDASEALFCGSGASNKGKCGQKLDAKGGKEQQETGPFSLLKGQRSSATPLNTAAASSGGRRRPSVSSASEREGKTHESSDRRIVRKEVNTANTPPLPSSARRPRRLARGERPPLEGKRAAAAKRSETEAQSGSLQQRLFSFGPQQKGEEEGPRSPPSSVSQRSVAEAKKGLVNEKAIKNKGESPGQSENTQVGACPRETKDGKTEEDQRACRSVNGDGTGRSYSEVTEMRAKKLVEKQTKDLREWLGWAGSLGYVPGLYSSAVGGIGDASSLLAAGNHVSLAQGNHRPSGLPPAGCRGVSQQVAESPGYVFTPNPSLDLTARSPSSAASSASFPGKGGFDVSLGSDASQGLQGTYSGSHLKTVVVGGGEKEGPHSHQPPAKGTAGLGPQARGVAPPGPLYIAVGESSSAQDQPSSRTDGEKSDQQVAMPLTQNDEEAGEDIDVIALPQKLLPVTPKHLLQTPRPAWLKGTPTAAQAAADCQAASAALRQAAIEELSRTTPRAGQQPEATEEAQTARDSEGLLCPSRRQETEAGKKGDACWSGSALCGIGRSSIAETDQLEGSELSETARPVSASAVTLDELFPQRTKSEKQSCTMALWRSLCSSPDVGAVFSRNPAPLLRRRVPDVFMVFDPEQSGTTPLSRLSHRELPVGIFGTPGQMNYAREPLQFLPDPLHPIAFPSTHSYVPLNNQILVSPEGFGVAPCYPYGGPEAEECMYTASALSPAHKDAMG
>NeoCanLiverpool005257_rbh_TGME49_214880
MLIWHRDRFAALPAENKNGNAYVGAASPEKIEMGECSNASTYYGSSDGTSSQDEAQRSDGGLDGTRQEDSSPASFVERTRPADPASPASIRGRRDNAASSVSSLATMLPTAPPASPSGGHAPPASGVGVDPRLANHGASSRAVVLGLLHDLLQALPTANIDQVLASLEPIRRHSGSGGGGLTDTVRLSQLSEASHGNPASSDDFLQRRGSNEECGVELGTAGGNGQRESARPSSVPPKGQRERSSATSVKSADSEAGARRRSSVSSASDREGKAAVASCWRPGRKDGGVGNLPPLPSSLSRSRRPSRGEATPQGRRVGAPKCYETRPVADCLQSRLVSFGRRQKSDEEGTRSPRGSVSQRSLCESKRGAAGEGATKKKSAVQGQNDGAVKKDNRKAKGQPEGNSGNGDDRLPSAGTAPMTAKEIVEKHAEDLREWLGWAVSLGYVPGLYSSAAAQMGTGDRFANSAARHPFLVHLASPNANQGPQDASPGPLGLPFQQVAGVECGPAGDVLSAGLPAAAGARVGAPRRNLGASDASADMGRAQPPNATASSPGKGQVNTVHAEADVSQGLRAARSRSILETLTADREGNASPHSQLPRPKETTALRLQARGVARPVPLFLAAAEASGTEQASSRSDDDSSGPQVTTPLPPIEEEGEDIDVISLPQKLMPVTPKHLLQTPRPAWLKGTPTAAQAAAECRAASAALRQAALEELSRTTPTARDGQNPEARAGDAEDVSPRQHLEETGKTNNACWSGMGFKACGARCATGEPEDSEGSDDASTPRPVPASAVTLEELFPQIKSQRQSCIANFWKLLCSSPGSGTVFSRQPGPLPHHKAPDVFLFFDPGQPGMAPLSRVPPHDYLSRVDGARAHIPHPAEEPYPFVAAPCHPVGFPLTPSYVPLNGNGVLLPADYRIAPFYAYGGPAGADKFIPPASTLAPVHEGATA
>ToxGonME49003673_self_TGME49_214880
MLAREGILQEMVSPGPPKESKFPWNGTALTGVPRALKSAGRAHGGECSSGENVEMGECSNTSTCYWSSDGSMSLDETQKSDGLEESRQGDDSPSVLLLERGQPLSSLFSMQDHAENERFPSTFSLVTKPSGATVASSAGENFPSVVTPRLRAPGTNSRDVVLGLLNEFLQSLPTANIDEVLKSLEPIRRHAESSRGSFTDSVSEDASKTLFSGKGASDKGKYGQKLDAKGGKEQQETGQISFLKGQRSSATSLNTAAALSGGRRRSSVSSASEREGKMHESSDRRIVRKEGNTVKTPPLPSSARRPRRPARGERPPLEGKRAAAAKRSETEAQSGSEQQRLFSFGRQQKDEEEGPRSPPGSVSQRSVAEARKGLVDEKALKNKSESPGQSGNAQVGAYPREIKDRKTEDDQHACNSVNGDGTGRSVSQFTEMRAKELVAKQTEDLREWLGWAGSLGYVPGLYSSAVAGIGDASSLLAAGNHVSLAQGNCRPSGLSPGGCRGVSQHVAESPDCGFTLNPSVDLSARSPSSAASSVFFPGKGGFEVSLGSDASQGLQGTYSGSHLKTVAVGGGEKGGPHSHQPPAKGTAGLGPQARGVAPPDPLYIAVGESSSAQGQPSSRTDGEKSDQQVAMPLTQIDEETGEDIDVIALPQKLLPVTPKHLLQTPRPAWLKGTPTAAQAAADCQAASAALRQAAIAELSRTTPRAGQKSEVTEDSHTDRDSQGLRCPSRRQEPEAGKKGNACWSGSALCGIDRSSIAETDQGSELAETARPVSASAVTLDELFPQRTKSEKHSCTMALWRSLCSSPDVGAVFSRNPAPLVRRRVPDVFMVFDPEQSGTTPLSRLSHRKLPAGVFGPPGHMNYAREPLQFLPDPLHPVAFPSTHSYVPLNNQILMSPEGFGVAPCYPYGGAEADAYMNTASALSQSHKDTMG
