# Supplementary material for: Molecular characterization of the conoid complex in Toxoplasma reveals its conservation in all apicomplexans, including Plasmodium species
Source: PLoS Biol. 2021 Mar 11;19(3):e3001081. doi: 10.1371/journal.pbio.3001081 (PMC7951837; doi:10.1371/journal.pbio.3001081)
Supplement: S1 Data — Files are named according to the T. gondii apical protein query. The sequence headers comprise the protein identifiers in our in-house proteome database for the SAR clade (Methods), starting with an abbreviation for the species strain (see S3 Table). The headers furthermore contain either the descriptor “self,” indicating that this sequence is the original T. gondii query, or “rbh,” indicating that it has the original T. gondii query as its best T. gondii hit in a BLASTp search, or “none,” indicating that it has no BLASTp hit in T. gondii (see Methods). For sequences of P. falciparum 3D7, the header also indicates by which P. falciparum IT sequence it was gathered and if it was gathered via reciprocal best BLAST hits (“rbh”) or via unidirectional best BLAST (“bh”). The latter is only the case for the putative orthologue of T. gondii’s TGME49_219070 (see also S4 Table). (GZ) [file pbio.3001081.s005.gz › TGME49_conoid_proteins_putative_orthologs/TGME49_229640.fa]

>BesBesBbGer1002533_rbh_TGME49_229640
MSASAFAAAPAARGEDVTTPLPASAAGSEVAGSQEFSPGTAAGRSLSASLSRDYGSLGWDCARGVSTTDNLKVLLLKALLKLQQNGGNGGSSPAGDPQKDRLICEMQALLQAQREGSHEATATGAGAFEKPKDGEKGEDSSYPQTPQSPGSLLRMYRENLKVMDIDFKSLKEERSLLKKQHAELFSEHKKLDVSLQLILKEIEELKERERVEVNTNVVLMQFIVTVVRLLLDALVEKKSVDAVLLTLRQELETLKVSSHPESLLSECYRSLRNIIEHTPRNAGTSDASAGAEKRREERCSRSACGVLLRVMETHTESSIVQRRAIETVEHSRVGEKAQGEAETAAGAKAAELDASAEELERSLREQRAKAKQAAMTALLTTPAVGEAGSTIKNGRRQSEMPRHTARLELAPPPHRADSDGSLVVHGPALERSARRLSATAVGDGAFSLAAQFAVAARAPAPREEHTPVLLPEATSQLRGPVRENCPLAPVDCSPAFLAAETAAAPGVLPDGGEGVEASTLSKATLKRDAREAETVQKPQPARGEGPWSGEPWVVPVVEGQRVSSADQQASASFEGLLSHNREALSSTQKDIRECIEVLRQSPQVRPLETKSAAGKLGNAGEHHTPVRGGSAASCGLPETSETTTTFVTELLRRANSVSVSLAEVRRALGEVIGFEPEGAGARGSADGQGTTRSFYSIPPTPLPTHNGSFENTLSFILARAATRTDVPRDGFGTGGSSDGESDANEKTSKRPVNEDRGLASIYSRRSLGDSVDGLGQCRTPVVSRVDQFPSGPCGLPWCSSWSGYVAAPEGSVGTRRSSASFDGSLLTPQPSRVSARGGADEAPVIRDGSDSVRSSQSAAGEEPARGREAIDLVAAYKAMLALEQIQRKEHEVKTAQVQVTTTVEKKVASQRSGGVERAELRQVAAPLPSSAAGSLRGLSSPVAAATPSGDAQGDGTERHAAPAAAPQATVPSVCAFESLVADEGDPKEGEAELTGKKLSAEAVPDRAASSSHVRGDSVGKASIQGAVSKAVTSAVTHVAASDARATKSVTQTVSRYEVESGGRIARVKQLRYPSRIQVRHSRLPSPVAVVSVPCEEVSYAPYAVPVSALALPPQGVATVAYSPAPGVSAAAPLVASSEATQTASAAGASESAHVSQTAGRVQQMTVSQATAAQAVAYCYPVGTSFAYVPSYANEVPTGAPLAPSGSARFYGFAAEGAEGSAHVHLAATVKAANAFPATLAPVCYREVKENDLPGARLGSTAAGAGAGDDESKMDSAGAAGERVYAEFTAEEARLAEDAGKVAAFVPSSYPTQYAILTAASLPSVPEESDPAARGLDTSRISTGGWCCRPTNPCAKK
>CycCayNF1C8005805_rbh_TGME49_229640
MDAHPGKGKAVCAARAYDQLPLKTEEMTVTKMAPARLSVVAFSQKGNKDVVAIANQSQENGKSNNHNVVRLLEAERVQMHQSQELLVGQHTKIDDSLQLILDEITSLKAQAAEENDLNALMVQFIVMAIRILMEASFNQEKVGDLLPVLEAELERLQLPARHPRLLACFNRLREACGKAPVTQCDLASMAVVISAASSDEVLPSKSVSSGTAGIAASAAAGEIVQEQSLSESRRGGSGWSNRAVPFATQTTLIDEPDDYRKSSLTASEQFPVVAVRHLNRGASSAHTRLPKSSASAEFSSRRESVFTPGERRRTATAFGDGDLPLFQQFAVAAAAPAPDELSGLGKPMDTAILSQTTKLPFGEGTLEGSDSDLQEPRLSKNLGGSVNSSDIGSINVSSSIFRHGDIPLEWNNKRPSRTHSEMDTEVPNSAPEMRDSFITAKALSSGTLESFDGLLHHATTILSMTPSELRAALLRSATGAKSDGALKQSGQHHCTRDGVEPASRMDSEGPPAPMPSLTTSVSLDHLQILKDAMVAVAKAAAKELGEAEIHLKDEPAGVSLDTAILKQSVGGAEQEQLNSSVGATKSRVSVGVEASVQKESPQISATQTCTTRKTLLPDCAIKNDASVDPAKSSALGSPFAGCIAPPSTPDALAYPRSDYPYYPMPPQNTTLHAQGPYLPANQLAWQQFFNRAAASERQVQERSYLGSHAVAHGQRNSQIGEPFAAYQVPAGYPILGATFQSDSTTGSGLMYVANARCEQARVPEAQGLLDTAYGPSAVPTSSYRIACQTAPISGKEHGSIVGQPRLFVAHTHAWQAKPRGVPPHSTAGVAQQNFETPRIEGWACCHRMTRGGKHSIRKASNH
>Cys_WienI008577_rbh_TGME49_229640
MSSFQPASGGAPPPQAPMTSAFSPAPVNGSIYPTRLPPVNIRGQIGRPPQVVQQGAAAAVENREGSLQPGAPANDAVAEQLKALLFQALIQQQQQPGTATGTSLNEQQRQQTVAALTALLQMYGPRNTDGPGAGQEAKSVSGKPNEPQQEKEASNAAIRAKGKSETASALLKEYRENFRQMEEAYQALQVERSSLKKRHDELLNEHEKLNISLQKVLNEIAELKAKEQAEADANVMVVQFIVNALRLFLDAALSKQKVEDVLPSLRHELEKLRLPAHDPRLLNCYNRLRQLAGQEPVMKFGSRGSDTAGGPVSQKSRGNIAEGSSDSKNDGTVPVSNGTFPARISLSIEAIRRDDPGGIDGEKANAVQQGMTLGAAGVSGGRARRQSELPGSTAADKRLEEDSQLQRRAGSDGLLDVPGTGHEFQGVPALGDNARRHSATAVGDGSISLAAQFAIAAMAPAPREEHTPVLLPEKTILQKASENEEAASGVSTTFLAAQTAAAPDGSGMLQGGVSTSFQRELQQQLQLLLQQTQVVPYRSRTDSADMLNGKRPDNLSSSLGLDRHALSCSSDWTGSDAASVAAELLRRASSVSMSTSDVRRLLEAVVPAERQHHPTLHLSSSASMCVPPTPQRTRIGVESPDKTSMQGRWSLDETAGHRSALIRDVCRSGSYQMEEGVMAPQPSRAGPRGAEDTGFGAYSTEGGVDLMAVYRAVLDIERKQRDEDAGAQARANGDVGEKKGTSVGTACGGAINPGGSRVGGTGTGVGGPQPLTPDQLQQIATVLQQQLASVRPAGAQNQDQWGQENLVETILTSLAGNTAGSPPPGSLPGGAGGSPGGQASPARGTAVQNSTLPGSGFPEGANKGQVRPGGVNAPTSSKGGDAASNSRMSGAGVPLYGSSSGGGGGAGPFPLITVPAGTQPFLCSAPPPAPWVFGPGTVPPHGSTPLAGSFPPLGQANSPSATRDHQASANDHRDFEGASVVEGDRGRSPVSPPNETSHTTDGGAGTATGERAVGSPTKERPSSWCCGPVPNRPPQ
>EimTenHoughton005564_rbh_TGME49_229640
MGPGDVKEHSAASAAVYDQLPLRTWDGEMPAQNPDRNHSATSSGAVAGESKANPPSNSVGSDRPKDVVKLPESERMQLYQRHELLVDQHEKIDYSLQVILDEIASLKAQAAEENDLNVLMVQFIVMAVKLLVEAAFNKDKVEELLPTLEAEFQRLQLPSRHPRLLACFNRLREVCGKPPVTESDLATKLVVVSVTDADGAPPSKSSPVSKPFSGQEVAPAAAAAATAAEPSVAGASRRDAPARSGGLVDDSEDEKRSSSPLGSKDFPAVVVHDSNSGEPPAAKPAELMPSRSLDSAFRREPVFTPGERRRTATAFGDGDLPLFQQFAAAGAAPAPDECQGLGKPLDTALLSQAPKGTLMDRMLVEEAVVREAQELEMEGDLSGSGSSEMGYMDAVQRNSLQSGSRGSLYRDWASERNGKRAESGPDLGADEGPSELGDSTRSVKALSTFGEGGSFDGLLKHATTILSMSPSELRAALLRSTHGAKSDGALRVRHAHRVVHEDELSGRLDSEGPPAPMHSLAAGNSKDHIQLLQDAMVAVAVAAAGELRERSKEKTKTERAKEGQAVNNGSSPSRGESGNRSKAAAAVVPAQGNGNAQKMQTTAQQAGALKVPQCKVLGAESGASDKALPPSRAGENGRCGDLFGASVVGSPITGRTAPPPTPDMLANPKREEAAAPASAQEFPFQNAGMYLPANQLAWQQFFDKAAASVMQRREREYLESQAMAQGQWIGQTGSVPPVYSAAMSYSVPGTSVTETDAALGRGVVPVGAPAAFQPSMAMGPTAQGLVDPAYVPPVVSPLPAVKIAVPKPPNAGPAHCGSGKQQVVASRVHAQQVRAPEVASLNAPIIVSQDNTFETPRTEGNWVCCRRVQRDGNKNGKAANQLR
>HamHamHH34007926_rbh_TGME49_229640
MTSPSVFPRGRSLGFLFVDSNYHQYPRTAERGVRELVRRVRTEPQSRSIGASSTVTAKAETDRKRSQMTSEVTQTVKNLGAPSSTISNGPLLEQVEAFLSHAYQGEKTKGGCFTEGDSDKQQADQQQQALAYLQALLQIQLSLKKEQEMMANHAHTPPKEQKEGNSAADLSETPRTLLKEYHREFQAMNESCMSLKAERVALKKWHNKVMEEYQELDGSLQTVLNQVEEMQAKQQIDANANWVLVHFVVSAVRLLVEASTHRQNVDRLLAELSRLFDAHNVSLQSSNLASWCTRLRDMLALEGESAEPRRLQPAGAEAAAFASASPSVGQPQPAESSAKPQHGSSRQQETPESLRKGDSPSVKKAGDGKKEKNAQLSWGGPLAGERTAAPTSTRRRSDVPGRSSQTTCLELAPIPGRADSDGRLLRSFGHEPALLGSARRRSATALGDGALSLAAQFAVAARAPAPSEEHKPVVLPEVAGETPRDPLAPADCSPAFLAVETAAAPGTLESSESIEFGGSSCVSCGLFRHWVSPEKVERRDSALSPEPSAGGFKREESCEARGLREKAKSTAKAASWSPSLESQVQKRDATSQFERDLQTRLEMLLESPQVRPCATKSGIDDTGAGSDAGVLRENSFFSCDLPAPAEFSATASFATELLHRANSFSLSVSDVRRVLGEALGLGADGQPARDVASGVQTLQTSTSLRCLPPTPSPTRIGTTETILSLLLAHADTSENPKRTAAPGQGSDRSGDSSSLRREASCASATSGVSRHSEGTVGRQAASTCVDSVPSGFPGFPGWTKCCVVQRSSSSESGRTSFESGLFTPKPSRADDVKSSARENDLHAEGVDLVAVYRAILALEKREEEAKANERGSKAVNAQEGGISAEHVKQMVDSLWRQMSSPLAAVKETPKETPKERTQETVKETPKETPKERTQETVKETPKETPKERTQEAVKATAKETPKERAQEAVKAIAKGSRKGSLKESMKKGGREETHVTSNTAPCLAFESFESPVATLGVREESEETTNASGTPSVSSSRKKTSKAPQFLVHPSFVSAASLGSRVDPKRPLNFYVLPGSEKRVGQACQAPSAAFPQMVSLRERGSVLERHSAVAGPVLTTVPCGSVAPVALPSSNGSFSLGPAPSYVLPPGVAPPVFAYPLGNVPASLLNAYYSAPSSSGSVVYNLVPLGVGAAKPEKLCMQRSTSSEVSSDTSYFVSRPRQEATRASGSSVPACDEKHPVGGETAETDSGSTAEILETKCSAEHFFALPPHLQKKEAEPGLAPLPGDSDDLPSTLTDSARTREATWCCRGRVCGERRRN
>NeoCanLiverpool003755_rbh_TGME49_229640
MSNAQPSHATLRAQGLSSTAAAREQPRSSDHVRGPSPHATPAALDARKGEADWAVDSEVSEVVEKLGSVISASSENPLLKEVKDLLLRVSLGEKQKGAVREVDGTSCPAPDADASMADAAQKQRVLAYLQALLQIQLQLQRDQEEARQNHSTSAIQVQTKEDRVNSAADPSESPRTLLRRYKEDFKAMNESCQALKEERSTLKKWRDKVMEEYQELDGSLQFVLSEIEAIKAKHQADANINSILVHFIVTAVRLLVDASMHKRNVDNLLADLSRLFDAPNLSVRNPRLVVWCNRLRELAGAQTADGQKPWPEERGETQPPATVVALHLFDADKSRDPGEAETEEKAEASPKEDSPSSETAVQPWAPSTTDSAGSRGVPVLGQRAGTALSHRRRSDMPGRASQTTRLQLAPIPDRADSDGRLICNSGHGPALLGSARRRSATALGDGAFSLAAQFAVAARAPAPGVEHTPVLLPDVTGEEAKRDSPLAPADCSPAFLAAETAAAPGGLEVAENASAKESGGRTCACCGPSKRQASVEMVRGNAAQKCDAREKCLKKTGSRGKACPKQQKSVSGETWAGLAASGPAVRQRDSTASEGVMKVDRATQFDSDLQTRLEMLLESPQVRPSETKSGIEGFRGASGEGEVFRGPSSASCDLPTPFELSATASFAKELLQRANSFSLSISDVRKVLEEALGLGPDGLPGKDAPRLQPLQSRSSLYCLPPTPSPTRVGTCESTLSLLVARAGTGEKPASGAPEGRPTRAGDEASEAGRRLQEASGASIGDKDAAARVPAAPRVDRWVPCSSAGAPAWTEGFSVERSFEAKSASVSFEGGLLTPKPSRVEDAKSRGTHKADQDPQQDVVDLVAVYRAMLALEKSEAAKADANRSKDEAGTQEGGIQSDQLRQVIEVLWRQLSSPVAAVAEPKPEEKEDEGAESDASSSRAAPTLALESPVALVPVGEDETQPDRETARKSVDSVASALSEAASKTPQPLSMPAFVAAGSVGRPESAKGKFKLYTLPSLERRAIEARQAPSAFPQIVYASSIERRHSLLPGPVLTTVPCEPISSPYSLPSPAGSPAAAAPAYVLPQAVPSQVLAYPLANVPVSLLQAYYSAPPAGAVIYSPLPAGVPVAAGNPRTQRSAAPTEASAVASAPGREPERNACFALPVCFGGEKRETEETEEVPAGEALALGSEAETKRSAEKNHIPELHPHLHEHKEAERALPPLLGDSGEAPPTLRDSARVTEGGWCCQPRACGARVDAWGREGVEEKREIA
>SarNeuSN3006564_rbh_TGME49_229640
MMSREALAAPLPQTGREQDPHGREQLQEDEWRLQKSQEEEQDRRGQIGKQQRALEGQHYGGEKQCDGVSSTKHMLAMRQLQENLESDQIHGDAAAALLQRYREKFEELQISFSNLRKERATLKEQHAALLEEHRSVEESLQRIIAEVEDLKSRESADASSTAFLAHFIAAALRCLLETAASGGTLRDVVRGLRSEMEALQMPSSSDPRLLSCYARLKKCDTGSETAATAAGEKQVDGSPRKQPRPKSPQQQKQQSPLGDGGGAPARQQKSSKQQQQQRQTAKETQEQQQPQATLSEDAAQAPAPQQRGGKQHLQHRMQPEQQQRQQEEQPKQPQQQQTEQPQHQTDQPLQRQEEEQQQEKKKEKEQSVANDETETEEESKALLQNGLPPDNQATSVRRRYTTPHGTKLDLPAFRISGLPEAARRRSATALGSGTVSLAAQFAVAARAPVPREEHTPMMLPELSQEQQQQENATAIKTSCTWPRPSYPCFSGGKSLPKVYADMAQEPQDPKEQQHRQQGRKEQQEQQKQETKEQQEQDGGQQQEELVHEDEAQQSRSTTQHAFVFGAEGTWTEEQGTDKRGSSKDGGATFPFLSRSTAPCFSVTSSNSSAAPAASPASPSVSSSFFLPPPAALPGSVGRRALSPHAAAAACATAGAAKKSASHWAWGAAGRRSAALETQQLQQQLAQLQLQLQRLELHLQQQQMLGTFTNEVCGEDGDAETADSVAATAAEERRVPAGWLRVPRRGGEQQPLRRKQQQEMNPTGMSSLLAATVARRCVGGRLNPSSSSSTYSSTEALDGSKGVRSLDLDSCSSCSSGAGFLRRRSRASSGNECSPAEVGRAAKTERQQVGKQQQLEQSSRRSSGLGGGQDLVQEQHQEGSHSSCTSEQLQPKALSGSSNNERRESVGGTIPSAFQHLAEQQKQQHYDPYHHDLWHRHHRLRAERVPVQPRPPQSGEKQQQESPAWGMQHPQWHRQPQHGRYGDIRGDESEEEAWRWGLIEPSPSRKGLSGSRSISVPSPTTMHSASHASAGALDTGGLLAVCRSILELEHKEKQEQREQLSAAQQSVSSQQQASAARLPLSLQQQPASPSSFSQPQQRSAAQLQECRVQERQLLAPREQQLRERQQETEEAEKTRVLQEVLQRQQEALQQQQITAQLQKALLRQQEALKAAGATGVAGALPTGTEGDTSGKEDAAGFPEAAAAEIVAFHTKSRQQQLEEVWFRVTQLQAQILANTENPRLLQQLMLAPANSGTAAARTTFDPVRGYAVPSAPL
>ToxGonME49002114_self_TGME49_229640
MTSPSVFPGGRSLGFLFVDSNHQQYPRTAERGVRELVPRVRTEPRSRSIGASSTVAAKAETDRKRSQTASEVSQTVKNVDAPSSTISNGRLLEQVEAFLSQACPGEKTKGGGFTEGDSAKKQADQQQQALAYLQALLQIQLALKEEQEMMSNHASPPPKQQKEGKSAADPSETPRTLLKEYHREFQAMNESCKSLKEERVALKKWHNKVMEEYQELDGSLQTILNQVEEMQAKQQIDANANWVLVHFVVSAVRLLVEASTHRQNVDKLLAELSRLFDAHSVSLQNSSLASWCARLRDMLALEGEGAETRRLQLAGAEAAASASAAPRLGQAHPAESNAKPQHAASRQQETPGSLRKGDSPSVKKAEDGKKEKNAQLSWGGPLAAERPAAQTSSRRRSDMPGRSSQTTRLELAPIPGRADSDGRLSRSFDHEPALLGSARRRSATALGDGAFSLAAQFAVAARAPAPSEEHKPVVLPDVAGETPRDPLAPEDCSPAFLAVETAAAPGTLESSESIEFGGPSCASCGLFRHWASPEKVDRKDSAFGPEGSAGGFKRVESREARSLREKAKSTAKTASWSPSLESQVQKRDATSQFERDLQTRLEMLLETPQVRPCATKSGIDDTGAGADAGVLRENSFASCDLPASAELSATASFATELLHRANSFSLSVSDVRRVLGEALGLGADGRPAKGVASGVQTLQSWTSLRCLPPTPSPTRIGTTETTLSLLLAHADSSENLKCTTAPRQGSDRSGDSSSVRGEASCASATSGVSRHSEGSAGRQAASTCVDVVPSGIPGFPGWTKCCVAERSFSSESGRTSFESGLFTPKPSRVDDAKSSARENDLHAEGVDLVAVYKAILALERQEEEAKANERGNKATSAQEGGISAEQVKQMVDSLWRQMSSPLAAVKETPKETAKERTQEAVKETPKETPKERTQEAVKAPAKGSRKGSLKESVKKEERGEAHAASNPAPCLAFESFESPVATLGGQEESEETTNASGTPSVSSSRKKISKAPQFFVHPSFVSAASLGSRVDSKKPRSFYVVPGSEKRLGPAFQAPSAVFPHMVPVRESGSVLQRHSAVEGPVLTTVPCGSVAPVALPSSNGSFAVRPAPSYVLPPGVAPPVFAYPLGNVPASLLNAYYSAPSSVPVVFNLMPLGACAAKSEKLCMQRSTSSEVSSDTAYFVSRAKEEATRDEKQPAGETAETDRASSAELLATKQSVDHFFALPPHLQKKEAEPALAPLPGDADDLPSTFTDSSRTREATWCCRGRVCGERRGS
>EimBruHougton007359_none_TGME49_229640
MGVRNERLVHALEDFVAAAVSSSSSSRSSSSSSSSSSSSSSSSSSSIGSVVLKGGEGGPPAWGAPPYRYSVRRGPHAAAAAAAASGSSGFVAAAAAAAVAIPAGGEAAATAAEPGAAAAAAAAAAAAEGGPCCWKLKHLNSIVISAAEVGIQLNVLLPLWFAAARRGAPHLSAAEAVGALQAAAAAGFFCRTLLQQLLLPLARAAADTAAPLHPAALLAAAAAAAALPFSSPPLWEALAGALHAVGGPPGPPPQYPLLHSSSSSSSSSSSRGMGPSPQIQGPPGLLLGSKHLLDSAADGDAAAAAAAAAAAAADAADAADAAAADAAAAAAGGEDEDRVRRILPMNSPLSPSLAAALLETVAAAAPALPAALLAAVLQQLQQLQQHQLPFAVSLRAAAAAQLLRCRCQQQQIEGADPHCSSSSNSSNSSSSSSSSSSSSKFDVAAAAAKLENHLIRMCSLHANLVVRRQQRQLQQLLQQHEQQQQQQQQQQQNREAGWLRMVDGPLAGDWQLLELCVLGLLQHELQQQQQQRLQQQQQQLLQQRLSGPPASKDLESAAACPGGGASEQLLQQAKQQQQQKLLELQHVRSLAAARRKLCPLVFGSIEEAVALLQFELIYFSSISPLAAAAALRLLPQQQLLQQLQQPGSSTRYSSSSSISSSNSSKNNSGGSSNSSSNTSSSNSSSNSNCSSSSSSNSSNYQCSPAVPQQQNSFHSISIAPLSPQQQQQQQQQQQQQQQQHHQQQQQQQQQQQLLLLLPSNASLDLIVNCFSSRLITAANRTLLQAANIILAAITNPLNFNSLISIISRGPPAAAAAAATAAAAHANAAADQGHPGTAAEAAAAAAAAAATAAAGAEDRPAAAAAAEGDAAGAAAATAAAAAAAAAAGALLQQPAWKPDLFFLHLLLQLGLLIIEEIKKRIKTFNANNLAFITADAATLFYKLQPYQAACAAAAGATQALWELGCAAAVAAGDADAAAAAAAAAAVADDLLLLQQELQQLLSAAAERWGAAAAAVSACGPFNSLRVCMQLQLLSSSSSSSSSAAAAAARVAAAAAAAAAPAAAGATQALWELGCMDSYDREKEKGEKEIKKEIKKEAGGSAARRNTYVGRRPAAAAAAAAAAAAAAAAAEAAEAAAAAAAAEAAATRSGLDLAFAVSSVLLSSIETAAAAAAAAAAAAAATAAAAAAATAAAAGFYWGKRSNFWMFF
>EimPraeHoughton002259_none_TGME49_229640
MCLWPLLLLLQQQQSQQQQQQQQQQQLGNVYAAATTALAAVIGSASPSFWSALLNSSSSSSSNSNSSRSFSSLVLNEAVGAAACAAAAAAAVIGSASPSFWSALLNSSSSSSSSSNSSSSRSFSSLVLNEAVGAAACAAAAAAAAAAAAAALAPVALALSFVFFCGSVSLFSHLVAIAFGRRIRYILDMPCFYKFVFEEEEEEEEDISEISSPTDFHEDENAAAEEVLQQQQQQQQQQQQQQQQQQQQQINKQFLGFCLSSSGNAIQRKSIITLTLGPFKNKTNKQLDMHVKAEAAVKSIEAAAATAAATAAATAAAAAEDEKAADIEQQTPAAAAATAAAAAAADSSEENASTQSNADSSNTQSVWE
>EimPraeHoughton004251_none_TGME49_229640
MLQHALYILQDNSSSNSSSSSSSTNQQQQQQQQMPGQHNPANVGANNTSNSNSNNNSSSSSNSSSSSSSSSRGRRLPQQLLRLMTAPGFCYDESQQQMLNRILELQPLEPAAAAAAAAAAADSSTAAAAGSAAAAAAAAAADPAAAAQENNASAAAAAAAAQPAGSGGAGGDMFVAASSSSELNSNSSSSSSQPNNNNNSNNSSSNNSSSNTNNTNTASAGEQDAYARQQQQQQQQQQQQQQQQQQQQSLLLQQEQEQRWLYLFETIYLSFINKNNNSSNSSIYYYSNSSSSSSSSNLIAQVKHNPRLQYHHSSSSSTTTTTNNLLQCSAAAAAATTTTPAAAAAAAAAAATLWKKQQQYVVLLILT
>PerAciPAER2054570_none_TGME49_229640
XSLLKRGGGVGGRSLGRSARGEASMAALPGSGGRASPFGDSSSGLKAGAVESAVRVNREVNLAFGHYAPSRVWQRGSGGGYHEPVSAPRDQQGLDFKSWMDKWTSPEQSAPTWRSQQQQQQQQQQQQQQQQQQQQQQQQQQQQPPRRVVDTSLSRSGSRPDTGTSSAGAPAALYAPGGVMDLDLSGAAAAVWRSDRAENVDVPEPLELEEIHVASDTQPWPRRRSEVAVAGPTCLP
>AleTarCCMP1771139217_none_TGME49_229640
GILTFKIIGDGCLLVWVRVKNSPQAATNHYPSGYQIAVPVHAGLVKQQALYHLRGVAVVAAACRLAKSATAAAAAAAAAAAAAAAAAAAAAAAAAAAAAAAAAAAAAAAXKKYVGGLAAEGSGTSWRLLGSAGELQLRTSTSSDTSLPLMLLGSSEPEVRSCELAAGGLVDPEPPVAVEHVEAGVGQRIQAYHDLALVAMRSCEAWARHSAGGQGQQRCAG
>CryCohSeligo020637_none_TGME49_229640
QRPIGGGGGAALQSKTSHWRHWLWSGDGFLSKALKLSLETCSKLAAGSPLAHVRRQGLLGFAQVCGAEPAMLVGGEFPKVLAMRLNDDSAFVRASAVQVVSKLAETSPNPTVSELVRAARTRLSDTAPSVRYASLRLVCATAKLEREEDGKLFGELLSRSASEGENYRNHVLKALDNAIFSSGGSSVVERLAILASSADVPKSVFSELFGARRAMLTDARFDMLAKVIIDDHIDRLTQTDTKPESATMIGRVLQSLAELSPDAFEGHLTTLLDWLTAKPDINIGKDHRRLEACKLLKIALPNWVSRGERGEVEHFLQQLQASLLELLEVTDLPLLREAARAYVALACCGGKKRSLDLAEFLDQVEYAMTFLRGNISSSGHDLRQLSIGNQRRLGQSLWFVTTAAAELWEADRKVLSDLNITVESLRQFAAEILKILNRIGLGTSLSMRYCALPCAGFLASAFPALLQSSGGEDPAGESLLKFFSESLRVPELVPRCLEALVDLMSALQAKLDLASTAGQTGPSSQKVPATTKAMTAAAATTAVARRSAAGVDPSRPMQNPNQNQSTLTVALSTLSTLQGLVLQSLRAAAVVPAASEGSAAAAATAAKAAADGVAAAASQSIQQQQQHTLQLQQQKQQQQQDQHRLQQQQQSASTIWWSVRLLEAIHRVGLLHLATALPELLGCSFLVREANLRSLIAKLVSNSPEMFLHAVPKGIRAGATLLVAQASTPTDANNSSSTKSNNNNNNSNNNSSSSNSKSTSAPPPSHNNPSSNNSGLLEPSQRWRFLGFLEASGVSLETAQQREGLLDALTNELKTRPSDQGGQVASGEVMSRDLTKLELIFGLLNALSWKSEQELGFVCRWAHSYVSLKVSPFLHNDQDEESGEQGTAPDLHIHDAAVVLAVYHLCNHWASKVDVNRLLTAPAERAGGGHYQGTIHLPSTELSEGFEAIRRILGLEASGRSSALRSLLLKTVEADSWLVTGKAGRKSATRKRALPKSAAQPETKAKPKKRAKQ
>CryCohSeligo051835_none_TGME49_229640
SNKAPLKIGVIPPDTRGPSTEPPPAGTDHQASAYQGPARKLPPLLPPLPKEEEDQQGLDMTPDPSESYEVRPTVSXXSXXSPTASLSPSRNSPKCSTSRRAHSLRGAADIGNVHQRQRRGERGRGEVNSEGSLSGSPDRSPRSRFASDLSGGSDCVPQAETEAAHQQHQQEQEQEQERQQQQQQHPQQKQQKQQYPQLPPLPGERAFSNSSGAAPPTATKDAEAAKAAAADEEEEEEEAAAX
>EimAce002795_none_TGME49_229640
MATAAAADSELLALLQQQVNPGGSPEEAEEEEEQQEPAAAAAAAAAPAVTPTPYEIRCYLGSGRCSITETERQKVLEGFAAWQQQQQQQQQQQQELECTGTIFPWGGRRSREKTFPLFSSSSSSSSSSSSSSSSSSSKWGRPSSCMVRPLRSEAVLQQRQQQQQLQQLQQQQQQCEEQGQYLAAFRCRQQLRQQQQQLLLQQGEAAAKQEAIKKVAQANCWALALSLNKKYQTQQYRDTQLVCRVYTPDNKTIKKIPMQHRARASLSAEEICRRETELRETLLSTLQLANKLREQLGFLRHHHNCSSSSSSSSSSSSSGSSNSSSSGNSGSSSSTRSSGSSSSRKNSSYGNSSSRSSRSSSSSSSSSSSSKVFRRTVPRPLSAGPPMGGP
>EimAce004837_none_TGME49_229640
MAGSGCSSSSSNTDEQQHQKQKHQQPQQQQQQQQQQQQLSPSSCAYTPHVKSRRRPVKPSPRQQQQQQQQQQQQQQQQRQKQQGLHNVNEQENTSSGEMCIAAAPVAAADTAAAATVAAVAAAAAAATAATAAGDNSGPEELPQQQQEQQQQQQEQQQQQQEQQQQQQEQRLQQQEHQQQQREKHQQQQEQHQQQQEQHQQQQQRQQPHEQQQQQQRQQLRQQQQWEQQQHQQRQLQVAGEKLQQTQKQQHQPHSMQDEQQQQQQQQGQHQRKHQQQSAAPLLLSQQPRQEQQQQQAAPDVCEEKETEEKLQEQQQQQQQQQQQQQPELRVTPREALDQPKPLEQQQKQQQQPPQQQQGARVRFSHEQQQLEEEQQQQQQQQQQQQQPQQQQQLYQQRKQKIKEKWISQATELLRLRQQQQHHRSQLQQLLAQQQQQLQRQPHMEDSSHQEREADLQQQQQQHQQQQQQQQRQNQQHQHQQLQQQQHQQQQQQQHRHQQHQQQQQQQHQQQEIGDGLCIDSGKLQHQSAVSPQQQQQRLQQQGRQQHRLQQQQKRLLQQQQKLQQQQKERQQQQHQQKRRLEQQHQQQQQRQQQQQYQQEEEHHEQQQQQELQKPQQEEEVQQLHQAEQQQQQQQQLQQQQQQQVQQQQQQQQQEAAVPLWVRHLLHEGEETIITSADRKSRHSNNSNNQQQQQQQQQQGHSTIGAAVSGFFHWLAAPAESAEHSKKQQQQQQQQQQQQQQQQKQQQEEDTEQQQQQQQQETGQQLQGSESHNRTLQQQQTDDKEKRQEQQQQQQQQQQLQQQQQPQLQQLLQHAGL
>EimAce005188_none_TGME49_229640
MSSSIDRTSQPQKYNRTQTKTKPQNTCPAYEGAVVAALASAAGAAAAAGAAAALSPTQLHRAWPIIEREGISIAYNLHVHWGPPTGPLQEFDASSSKGPPEGAHCHEEDSETVFTSARAPRAPFGGTTKGLSDGFQGHLGTGAPREAPLRPISGSPMRAPLGSPLGAPLGASMGAPLGVRCSSSGLKARWLQVMGRKALEVALLISSASEKSHNHLVYLRFMQKQQQQQEQQQQQQQGQQDIEHGCCCGLHRSFGICQHVAALLLLLSLTDVSSGADTAAAAAVAADSASAAAGPAATDSGTAAPAAAVPTGGAAGFPATVLGTAEATAAAAADAAAAVAAAAAAGSPSGSTLPPTQPLSCGSDQRLFSSSTDRISLSLLEAATAAAAVAATFLAAPSAAAVSAAAAAPVPAAAAAQAEFCTLGAPAGEACGESMRLDPLAAESAAAAAASAAAALSAAAQEAEFNNAKEDVAAAASCLLPYESPSYLGASSMEYAAATTAAAAAAAAAATAPAESATATAEAPIETDGCGYDKCSADEIESDYDDSQLQQQSSSNTGSNKCSNSRSSNGSCCCGGLSVWSVLSRQHALGKAASTPIAHRRSSWLSKRDSSSSNCSSNCSSNGSSGKRRRSNCSSRFHEGLLLSPLTCKHQPRRLRSRHSLTDLPTGYTEQQEQQQQQQEKQQQQQQAVAPPQSSYRRVSDSSKYCSKGESQLLSSSKDEAFPLLVRVRGSAACEPGAPPFSSKMGGPPGGP
>EimAce005637_none_TGME49_229640
MSFPPSHAAVEAAAQRAAAAAAAAAKWETQPVESSSRFTPCSNSEQVQLLLLLQQQEQQQQQQQQHRQINYGLSFSSPAAAAAATAAAAAAHVPISSSMSLYTSSSSNNSNNSSSLFGPVGATSEAYPLSYCFPQQQQQQQQQRQQQQQQQHEAFYPWTPWRGSSTSVNKGLTYAAAAAAAAAPAAAAAAAADGVDEDLWPPLCPELEHRFAAATAAGGAAGPVGAAAAASAAASAAATADPNVAAVEALLQCKEFIRLAKLLLKTIDQICSSSSSNSSGRSCMFPGGAAEAAAAAAAAAAAAAAGGRVWGGAADWKSSSRMSLLSSSCIGHAEQQLLLLAAAARRCSSCLCWVTAEGGAAAEMQQQEDADAAVLGAFAAAAAEAAAAETQPVLQSSREQRQLLQRQVRQQLLLQQIQQQQRQQQQQQGLVNTTENSSSSSNSLSVSFRQQMLQQLQQQQHQQPPRPATATQISSSSSSSSSSNNDSSGSSRIDMRSAVLQQLAQANKAASAAAETTAGSSNASSSIADSSSSSSTPELRSRSAPITTVSWQQQLLQQQELQQQQQQQQQQQAAENEGPGVGQVQRLLLHLAAEGPQHLLLLRRLLLLHCSSSPQGLDPQQQQQQQQQQQGRMCLPARHVLYRWFREGIRKYPEVLWLLQQQEQQQQQQQQLQQQEQQQEQQLQLQQQQQVYMPHALEYGVSQQQQQQLQQQQQQQQQQQQQQDLSLSCAVQLKADHTKSAADGQGRGPPELFRGVSEAAANSSSSSSSSSRLRLHHSDMSSRHRNYSSSSCSKNNSSSSSTNSSSSNNGTSSSYRHTCSSSNSSNSNSSNSSSIKSSSNSSSSKWLTLYTPNLCFSLRFLRRSCRRLISSCSSSSSRSSSSSNSISSSSNSISSSSSISISSSISNSNSISNSSRNSISNSIRNSISNSIRNSSSISNSSSIRNNSSINTSSSIRSNSSNISSSIMSCCST
>EimBruHougton000441_none_TGME49_229640
MGVAALHAHGLDHVAAAAAAAAAAATAATQQRQREQLQEQQQGREQRQRQQQQQRQQQQQQQQQQQQLFGHENQPRQWGQQPQVCVSFSLMKSRAVFAVPGVGSQQQQLLQQQQQPQQEELLLLLLTAVDGAAGLGLHPSVSLPQGGGEPAAAAAAALAAALQHRVEGSEGQQQQQQQQQQQQQGRKPPSKQALVWLRGVHTSPHVAAAALRLLRGACEKAADAVTLLLSRDPPQQQQQQQQQQQQQQQQQQGLELLVNILSSASCLFAAQTLRRSLLRPAAVHCFSNSSSSSDSSSSSSSSSSSSSSSSGGSGRGPGCCSGLAGCDSGPAAAAATCAAAAAATALREAAAAAAAAAGKDDPVLQQQPCAWRPRAQLLLPVSRFLLLLLLALSVPGVDIHPGVRPLTQEIAKTACLLLLLHTSEDSSSSSISSGSGSGSSYCCCWWLPHCAAAAAAAFDPELTAAAAAAQASRYNLLLLPCGELCAAFLLPHCCSRFSVGSLPAAAGGAAGAAAAAAVAAAGAAAAGVTWIKAASKAALEVLSACADCVQQQQQQQQQQQQGLLGYQLLREKRAAPLRSQQLSGDSLTSLLRAAADPSVLQLLLGAASRFIAAAAAAMGPTPPQQQQQQQQHTGAATVKAKIDELIAKAPQLLGVLRCIGSWVAAAAGDLLLLPALTLLGTRLLPSLLQLLRSCCFLESLCMCPQAAAVSAAAGAATAAAAAAAAAAPRETRGSLLSAKEAAANVAEAAADAFIKGVSLLAARNLPTEGDSSSSSSSSSSSGSSSSSSSGRRHRYPFRAQQKGVFPLQRDAVSLLQGPAALQQQQQQQQQHQQQQQQQQRDKRRMLCVLERLLLFSHICSGLHPDLASSSRSEPAAAAATPAAAAAAGAGAAAAAAAATGAAAAHASRVLGCIMSVFAAEVCTVLALVEAAAAADTAAEAAAEPAAATATWLSPPVFFRICCTLCSEALMLFSPSAAAAAAANDSPDGEPVQQQQQQQVQQQRCPRFSSRQQQQQQQRQEERMQQREQQLGCLASVSSSNEAAVCAALRRGSLLLQQWLCCSAWPSKEKFWPAVAAAEEMAHAVRALQQILQQRQAAYAAAPAATAAAAAAAAAAAAAAAAAAAAAAGAGASSDGAQDPLLLQQQQQQQQQQQQQQQQQQQQQKEVAALQAALERSAGSWMRQITCRLVEVSAFPLAFTCSSSSSSSSSSSSSSSSSGGSSKREADAFLILRSEIREALRNLFAPESQMVYRLHDGLLPDLTTTAFSLLRDQPAAAAAAAAAAAGGAAGALAAGEQQQQEQQLQKQRPWAAFESILHAVAAVAHAADWRCSGVLLQLFTGLLSPFPLLPPSAAAAAAAAEAAAAAAAAGNVPWVLWSHRLLLGSALQLIGALDWWLLSQQQLLPSVLLLLQQSLLLPQQTDDGFPLSSKEDHLGCVSLLKLCSAADAAGICCWQQQQDSPISTRGFCCFALRLVEAVAAIPAATSSSSSSTSSSRSSSIKEAAASSSSRWAAAEKQLCMQSRHCVVAVAGRLLAVSCRLHVAQQMRQLVQQQQQQQQQQQQQQQQQQQQDPYLIAGLVLSRHMEMLSGLMRQLLQPLPPAGTAATAAAAAAAAAAAAAQQQLTLAACAFVLQSLEVFLAASLHPLLEQSAAAAQEETNLSHLFVCCGQGPLQSRPAASSCRQQQQQQQQQQQQQQQCPLVFSSVLKRLGFYSVRQRAVRRHQQQQQQQQQQQQQQQQQVFGRVCSEDRHMGEAPVRGPAAAAAAAAAAASTAAAAVAALGASHGLMQLLVLHINESAETLRSLVAAAAALAAEKYEDNQQTCVLIAALFSLLSFGLHASMRLGGDTLAAAAAAKALLEQQQAASQQQESSLQQQQQQRQQQQQQQQQQQQQQQQSGILFLGGSPQEIPLRLVQQQQQEQQQQQQQQQEHSSSSCCCPVCCSKRGIEYEFQAAGDSKETEP
>EimBruHougton002041_none_TGME49_229640
MAKQQRLQQRQAGDQQQRQQQQQQQQQQQQQQLLQLGRQLPLPLLSPFLTRGDSSFLSLPQQQQQQQQQQQRHRQQQEQQQQQQQQQQQQQQQQQQQEQQEQHDGFEGAILTPASSLLLPFVGAPRTLFLSLFLRVVLGSVVKRLSKQQLEVAVGGGQALSPLDSPLPFESLDLPSFSKSRGPSTGGPSRGPPSTRGPSWGPYRSRQHQQTLLQQQQQQQQLQQLQTQLSCSPNRLANTLPGALRGPPCIRGPLVLQRQQQQQQQQQGQLLRRHQGGPSGGPQPVLAEDLRGRVLPSLAMQQQQQRLLLLQQLQQEKRLWLLQRQQQQGPPSGAPGGPPPAGGPPAAENTLYGMESLLALLRRALHSAAGAVDLSVELISICIYAEEGPQGPPQGPPRGAPRRGADSYHDTQPERRGPPDSRKDAAAAATAAAAAAGGGPTRDPRDRRPRQSRWRQQRLQEGAGAPAFVGAPWAAAAPAAAAAAAAAAAAAAAAGGGAPSGGGPRSLWALRLHLEGLRGCDSYGGSAQLQLGALQVSLLPPLPAAAFHSKGEDSWLAAAGLLLLSTRAPHSLNGWQVPLSAKEGPPHPAGTPAAAAAAATAAATAAATAAATAAAAAAGEGASHIVGRVSLQAGLRSVTAMQTEAHTRECLVLLQRQQVAAAAPAAAAAYARGPLAAAAETAAAAAAAGEWTAGSRGSNSNSSSSSSSSSSHTTPRDNSEEPSFGGESEAAAELQQDGAGISSSSSSNNNNDNNSSSRSSSSRGTNNIGNFTPGTSILTSGARGPQAPQTGAPPGGPPSGGPPLAEPLARSLFFGDSREDQWSPGPPPVPKGLPGAPAEAQGPPGAPAEERGAPRGGPWWRRAAAFCNLEGKGIGFGIGSQEETQETEETELPLGGEVLPFPAAELQLQQLHKEQQPQQQQQQQQQQPQRQERQRMQHQLQRGLQGEQDLYLSQGEGQRLLQQQLLQQQQQPLLPGAEAQQQQQHSSCPWNENGAAARMLQQQPTTMFEAQYICRRPESQQQQQQQQQQLCSGEAPCASAAAPAAAAATRGESPCAAYAPPFESSSAAAAPAAAVPGPAAAAAATAAAAAAGVAPRASFAVSVTVNTVAVHFVSSSSFCPLLLPDCGLPWGPEGPPAAAALPNRRCCWEGGPRGPPPERSEDYPTDPDADAAQQQQQQQQQQQRISSGGLAGGFIAETAAPGRDTAAAAAAAAAAAAAAAPAASAAAADPNPYGQSFGKGGPCSLLWAPLPSAHIVSLFVSDLSASVFAPASNSSSSSNSSSSSSNSSSSACGSLAAGCAPPETLLINPVLPAAPLAAAAAAAAAAAAATAADGGRRGASRAADPGRLSTLGMLPQQQQQQHPSQQHLQLQQQQLQQQQLQQQHQQPLQVIQSVVFVGQWALQFHEAKTPAAAAADRGAPWLEGGPLSRVWRSLQQFKQPAAAAAATAAPTAVAAVPPAHVAAPAPAAAVAAAPAAAVQAAEETAASAAVSDDEDSLSLESISAAAALPNTPLLPFSSGSSGSSGSSGSSSTPSSSYSSSKSSSNCSSKISSNCSSNCNSKKGSNCSSKNSSNWNSKNSSNCSSKNSSNCSSKNSSNYSSRSSSSNPRTATAENSGFESEDMVGVSTAIAAAAAAAAACSSSSSEQPAAGQPAEDQSLELERTAAAGGAEAEAAKTDSARSSSKSSPSRVSRCSSSSSSSRSNSSDSVPKEPLRGQGESGEQMALAEGAAAAAARHPPAAATAAAAAAAATAAAAAGKTGGGRGLPKGRRFTHKQRGSNAPAAALAAAAAAAAATEQQQEKGPLQQAGLAPDSSNSSNSSSSSNSSSSSEFLSPQWSSTPDSATSEEAAFPVRAAAAAAAGAAAAAAATAAAGKKGTRKNFSKTGAKQPKLGREQAAPADTAAAAAAAATAATANAAAAAAAAAPAAAAELAPFDAAAQCIDGNGDLWGGMLGGEVVDDPFDTFSLVQQQQQQLLLQQQQQGLEVDTLGGPASAGEALGSKQAGPGGAATTTAAAAAAAAAAAAAAAAARFLCGADSGPRRPSASHMGEVSPFAAAAAAPGSSRAAADFLSSSSSSSSSSVQRRTVPALQELTEALEAAAAGGAPGGPPVEYRTHLLLFGAWREAAGDRSCGADAAAAAAAAKGSAAAGAAAGDGNPSARYRQRGSHGKGLHAYRCCSRSSSSSSSNGCSSSSDAESYDYSRSSRSSPVGCRHTGAPQLRYRGAPPPRCCHREEAAAAAAGWGDWADCFAASPRGDYCSFRRRRHSSSSSGSSSSSSSSSSKSSSAAAGFVKVPDELLWALHEGLTIAPLCAPAAPRGAAAAAAAAAAAEAAAAAAGGRLLRTRPSSKGKTQGAPPVPSDSRGGPPAVCADTPERQPLVALRFSYFFSSLLLQQAAGGPLQYLSLEVVFGQVPLQILGDILQVCDTASAALLSVPAAAVEAAADATPAATAAAAAAAAAAAAERLPVYFSLSVGCMRLHIDASERSEAIAAAAAAAEATAAEATATEATAAAGNEGTELQQIQRERNVARQQLLYRSSSNTAHSSSRSSSNSSSNDSSSSSSSSKTNSSLLVDLCAVKATYTPGQMSWGEGDRSSSSSSSSDSSSSSSFNAASSPAADSIVLRPYHGVVLLQQHIRCLLLYKRRQHQQQQLQQQQEQQQQEAQQQQPWAYRLLFSTCVPSDSTRDPSRGPHGGPFAEGPPARGPMEGAPQRGPLEGYGAGGPPGGPPLQQKTAWVPVIPMLTTPAPSFSYKCLSQSASASLAAKAAAAAAAAAAAATGAATGAAAQRIQHAAAGPGEAATDALGRFSEGQQQQQQQQQQQQQQQQQVCEVLSLHVPFVEACLHSEVSVSLGCLLQSLAFACSIFSLRQEGTGAEQLMLQQQQQQQQQLQQQLQQQQLQPLWRRLLGTPGSSISVSFGAVSLDCCLKRNCSNDSSSSSSKHTSWQHGASSPTDAAATAAAAAAGCSCRCSSCSCGVYLELGRFLCSLACVPAVPAAETAAAAATAAAAAAAADICSSRLVGSVSLGSIAAFSCYEPVLYTWRASLYQGCSSPRDAAAAAATAAAATAATAAAAGPCGKPAAFLGSSSFCCPVQERDTVFSLLVGAKELEGDPCSSSSSNSSSSSSSSRKYISVETAEVNAECLVSVCSTRAVEGAAACLTLLEQCLEAAAASPQQQQQLLLLLQQQQLQQEEELAISLDSLRLKGSISQSLLLLPRPSKALQGAAGAAAAPAAAAAAAAAAAAEGPPISAESILDLEGTGWLAVLHVKAVRFESKRQQQQQLLLQQMQQQQQHQHGLGQGQGQAVWRGAAAATGTAAGVAAEATATATATAAAAAAAAAAAAAAAAGGFVIGVHCSTLELYILDEGTRLCRCAAAGDELQMMKQQQQQQQQQRQQQQQRQQQRVLLQHQAHFPLQAPQQQHQHQQQHQQLPQQQQQQQQQLAAAGGCCAAAA
>EimBruHougton002121_none_TGME49_229640
MEKGGPLLLLLVLLLLVVLLLLVQQQLGGPRGAPLGSAARVQSLWCLRGVGRNWAVKEAAKDPLVAFLHFRFEVEQKEPVVYLYELQVEEEYRSRSLAAPAAATAAAPAAAPTAATAAAPAAATAAATAAAAAAAAGEDELLLPLQLKKIMCTVLRCNKRALKFYRCICRYTSDSSCPYWLLQQQQQQQQQQLLPGDSSEEEEPEYEILKKDIAPRRRSSSSSRTSSSSSSTSSSISSTSSNSSSTSSNSSSSTNSNSSSTSSNSSSTSSSSRISSSSSSSSSSSSSSISSSSRISSSSSSSRISSSSSSRIGSSSSRISSIRSSIRSSSSIRSSTRSSRTIAAAAAGLAAFAAAAAAAAAAFTAAAAAANDFSSLKGLLEEGNDCSKPLQTIHHKTLQPQTRGIAHRRQVNPH
>EimBruHougton004222_none_TGME49_229640
MQEQQQQQQQQQQQQQQQQQRGNSRRRTASAVSSPLRLSASRSSSSSNSSSSSSRSYPDFSIFGVHFGHLPFCFAPTPAGGAAPSPAKAVCLQQQQQQQQQQQQQQQQQQQQQQQECTCGREQSRSSAAGAAAAAAANTTAAAANKTTTTAAAARMLQQQQQQQQAFTHQQQLASPLDRPHSPHPPPEKQQQQTAAAAGPRWSSFEGLL
>EimBruHougton004339_none_TGME49_229640
MADFFSGLVGGVVGAAAAVDVPAEGERLPRQQQGTEWGCCCSKLSDSSKELEGFLLQLSFVAGKLASCLKLGVEHLASCVAEGRVLSSSSSSSSCLCLMDKNDVQESIEAGRQGANCLLRSSKLALEALLEAAKVAAARGLILAESSKNLLLRNIPQAQDKLQQTYSQFLKGYQSSSSSSSRGLGYGSYHQQQQQQQPSSYGAPPASQQQPSSTFFWTAIASRSAAAAAAAATAAAAAAAAAAEPSCVITFLLEGRQGGAAAGLQQLQQQQ
>EimBruHougton004654_none_TGME49_229640
MQVQPPQALLPAAETATTTAAAAAAAVGGDQQPSVLQQQEQRGAAPVLHHQQQQQQQQQQQQQQLYSIDYPFCPLLPDPLDPSKSSRSGSRSSSSCNSCSSSSRSSKCNVSAPPSLLLESRCSCVQQQQQQQQDHLMQALLLLEQADGQQQRRDQQQQQQQQHEQAQQLLQQLQQHEQEQQQDEQLLQQIEAAATAQGTAGEWLGDWLSVCCSQEAAAADMLLLLGAPEPAQQQLLLQQQQHSMSSPSMQRVLQQQQQQQCQQQQQQRQHELLHCYSGSSSNTAAAAAAAAAAADGSDPLQQLRGLVCRLATPNSSSGNAAAAATAAATAAAATAAAAAAAAGSGFLQHCGSSMP
>EimBruHougton004848_none_TGME49_229640
MLEAAKCQRKIGGRQGCLVGADKRYIEVIQEEISSNSSSSSSSSNCSSGEEELSGACAFSDAAEDLQKFPWMRQQRQQQQQQQQQQQQQRQRQQQQQSWRHQFFSSASSSPEQLPLREPAAAAAAAAATAAPDGPFSLKAAEARGAAAAARAAGRSNLISSSVICLDGSSDDDCSVVEVQPQPQPQQQQQQQQQQRERAHSSSSSSSRSSSSSSRSSSSQQQWQQQQWQQQQLQQRQQRRRRQQQQQQQQLWLDSAAAAAAAAAPAVAAAAAAATAAAAAAAATASFMLGREQRMSCS
>EimBruHougton005608_none_TGME49_229640
MQQKRPPSEGLGAIVDLLIHLSLLLQLEGLGPSLCPSSPSSGVNTPRLGPCTPRSSSSSNQQQQQQQQQQQQQQQQQQQQQQQQQQQQQQQQQHALTLKLFSPRSSTADPANPQAAAAAGAAAGAAAAAAAAAANPSTAAAAVSTVSPAALLHSLLPPIPILPAAAAAAAAPAPAAPSPAPAAAPVAAAAATAAAAAAAAAGPCRSGLLSPEAAHGSPRFSFSPPPHMRAAAQSEQQQQQQQQQQQLQQQQQEGHVGKDMEQESADAAGKELALQEAAAAPGGGDICSSSSSSSSSSGDSLPSQQQLQQQQQQHGLGSDSTAAGVMALWGSEGRGSTTDSSSSSSSSSNSSSSSSSSSSSSSTAAGTPLPSSSSPPAPVSPTAATAAVAAAAAAAAAAAAATAAAEDEALCGVLVLLLQISPQVATAAAAAAAAAAATNPAAAGLKPAAAASAATAAAATAAATAAAAAAAAAAAAAAAAAAAAAAAATGRASLQANQRWSSPAAATATAAAAAAAAAAAAAAAAEGPLWGAFNFYGGVFAAIQKVAKNTKVFSRKKESSHGSSHSQRGAAAAAAAAAAAAAAAVLTEASERQSSRSSSTVDLFTPQQLAAAGALHDPSLQQQHQQQQQQQLQQLQQQQQQPWRL
>EimBruHougton005625_none_TGME49_229640
MGASVSSEESRLQAALLLLSQDSRAEQQQQQQQQQQQQQQQSEQQQQQHAQWRFLALALLQHFGEDSPCLWSDTGCIDSLWRKGLQLAREAPVLLHNLLDALQQQQQQQQQQRQLQQQQRQQQQQQTQQQQAILTYAADEPSGDAAYPIAAAAAALAAAEGAAAGEAPATAAGAAAARAAAAAAAFESWQADTLLLLQVAQLLLQSPPLFKHLAKAPHNSSLRLLLLQLLQAARCMRCALSSTAAAAATAAAAGAAGVAAAADAAAAADTVPATPTAEKGTPLSRQQQQQQQQQQQQLQQQQQQQQQQQPLLRIYTQQLALIRALIGLVLHLGWRVVIHLEQQQQQQQQQQQQQQQQQQQQQQPRQQQQQRLTAKERRQLLQLHAFSVAWREAWIDTDLLLLLLQFCRYLQQQHLQQQHLQQQHLQQQHLQQQHLQQQHLQQQHLQQQQRQQQAGCGANDHPMCSATEATAAAAAAAAAATDAAAANSDAPISLLYTCLPPSAVQTPPRLAAAAQQHASSSSSSSSSNSSSSSSSSSGGRAPILDAAAAEGSPKTASAAAVAAAAAAAAAATAAAAAAAAAATGPQEPYSSLPSKGSAAANQFLGSAAALPTPAAAAAAAAASAAAAPAAAAVAAASDLVAAADAQVICAVLQLCCCCLGEKQHSPMLLLLRGVAACSSSSSSSSSSSVGLILDLTQHPNDLCRRRALLLLQLLLLHSSAALRSQIAAVAVRVGMLLPLLLRLLMLLQQGSRQQQTAGGSAAAGGLTPQQQQPQQQQQQQQQQQQQQQQQQRQQQLDKQGAAAKELSDPAEAPSDFAVAVAAAASSSSNSLLLLQEQQQQVQQTEETLLLNVLALLCVEPSSDCSSSSSSSSNSSNSSSSSNSSSRIHQHAVQQLMQVLPPSALLQLQQPAAAAPGSPCLINSSSSSSSNSSSSSSKGRSSSSSSSGLGGALCPVLKDWAAASEECLLLGWASSSNSSSNSSSSSSSSSALLPHCSRWKAPMKWRLFAAALQQAVEQQLQQQQQQRLQRLTYSSNYLSALLLLLQQQWEDLLLLRGLCGGVYVELQQDDWRSLLLLYEQQQQQQQQQQQQQQQQQQQQQQQSSRQFRVIRASFSCHRALEAPASSREAYRELLCRLLHCSSCCVACRCCSACRGGVQQQQQLLLLAVVQQVLLHSAAPAAAFLPLLLLLWQRLLQCYPQALQFHSSSSSSSSSSSSRPLQLEWFLGANSPLAASDADAAAAAAAALNHSDTAGITPAKPAAAAAAATAAAAAAHGSCAEGIEVAVALLQQGGLLPAAARCLALNVLLLLLAAARQQQQQQQQHVAWLLLRCSGHSTLLLLVRAFVAQELQRLQQQQQQQQQQQHGAAAAKNKAAAGAVLLMLGLSEGGGAAAAAAEAAAAEAADHGDIAADKNISSSLAAAAEDSCSTRRCGWRCSSTSSNKNSRSSSSSRSSSSSRSSSSSSSSRNKNRTMKASVQRPFEQARIALSVTEQQQQQQQQQQQQQQQQQQEQQQQGKQQEGPLLPSLLSPCSYELRCSSKGSACHHNICSSSSSSSSSSKLDSSSNCSRKRNGRCSRWRQAHAYHGVHADRAAAAAAAATAAATAAAATEGAADATTTPAAAPASAAESAGAAASATEAAAAAAAAATAAAGTVEAAKQQPRKQKLLQQRGRTLLQQQWQQRSGCMEGPTDAKETEQQQQNINKQQQQQQQQQQQELLLLPAHAPFAVAALSPAEAAAALQVLQLGCMYSSALARQLCCSRSTLQQLLLLLLLPPQHERLALAAAKLLLLLLRRHPAVSLLLLQEAALPICCAAACRFTLTPASNNSSSSSSSSAAAAAGGRFMASGFAARVAACKLLQRVAKTLNGFHLKPSSGSCCCGGLSLGTHYLCRLLPSPLTRLLLSDASFTLPAAAAATAAAAAGAPAAAAAAAAAAQRAKGGPVALAALFAFCAAGGAVDTPQLIWSSKLQQQLLQQLWLPLASLLHRDSSSSSSSSSSSSSSNNGVCDSLSFSKALIPSWLLQQQQVPAAAAAAAAAATGSPAGAANSGVAAAAAAASAAAGGAAGMSSCALVCVQQQQLSLLLTAENIFVAPALLLAEALWRGLLQQIHLQQQQQQQQQQQQQQRRRSPTRISSTLCLYHSLEKQQQQQQQQESASKCSAEKPAAAAAAAAAAEAAATSAHTDVLHIWCSVAQQQQGLLLQQLQLLQLPRQKKQLLPQKCWRSPQQQQQQQQQQQQQQQPPQAPQQKQQQQQQQRPVALLLQLVQCFCMHVELQLQQQQSGDSDSSSSNSSSSSNSSSSNGEVCCSRRICSDLDLLQLLRLQQLLLLLFPHMFACCSCSSSTALKAAAPAEEAAAAAAAAEGSCCCSVCHAQQQLLQQIEFVLHNRWQLPNPLLLQSVLLLHVLLQAALAQATAAAAAAAAGAAAGAAAAAARPLLLQRIISSGSIPLLLLLLKEIQCGAPRAQQQQQQQQQQQQQQQQQLRKQWLLQQLRQYLQQVGAAETPYSNSSSNSPRGRSSSSSSRSSRSSRRRSSRSRCSTSSSSSRSSRSSTGAKHAAAGSSSSNTFTTATSTTDDRPQQLLQQQQQQQQQQQQQQKDQRKKRSSSRFVLQEDPLLQQLLLSPLAFAADGTAAAQGGAAARHLLQQEQQQQQQQHQQQQQQQQQQQQQQRMHLRQAVLEAVYCLISNAPAARWAAAAMSSSSSSSSSSSTGDNQWQQAAGAVDVSEAAASWSRGSSSSSCISSSSSSSGDSNWGVHSPELLERPQQQQQQQQQQQQQQQQQRIRQWRKICLLCCDTLTEGLILLLAEACSSSSSSSNNGMSSSSSSSSGSSPSAAAAAAAAAAAAVEAGAAAAAAAVEAAAAAVEAAAVEAAAAAVEAAAVEAAAAAARFCFVLLLQAAQQQQQQQQQQQQQQQQQQHGGKQQQTELKDAAEVAAAAAPAASVAAAGLLH
>EimBruHougton006757_none_TGME49_229640
MLLSPSATHRSPEQVQQQQLLQQQLLQQQLQQQQLQQQQQQQRAMPTKTLASQLRVYTTTARPCSACIPDEYEQQQQQQQQQQQKHKQQRKQQQKQHDIHRVRSSNKGGSNDCHGCCCSSSSSSISSSNDIQEAHYLHEPYDSDSSYKQQQQQQQQQQQQRRRRQERKDRCCCCCSRSKSCTSAAAAAAAAASDKLRADADTNDKITRLMKEEQQLQQQQMLLLQQIEQQQQQQQLLLQQQQKLQLETFGSGRPNAAYYSEGSPVVTAAAAAAPHASAAAAAAAAAAAAAGNLATEEACLTPRDDERNSIDISAASHAGSTYSTELQQQDYLLLQQQQQQQQQQRGHRLQQQDYLLQQQQQDYLLQQQDYPQPFLLPSRHNKNKIISPSRSSRKQQQQQQQQQQQRRQQQQQQQQQQRLLHPYDYHRDRTHIVSRSSSSLSSQ
>EimBruHougton007812_none_TGME49_229640
MAAASDSQQQQQQQQQQPQQLQAQTNEGHNCRSSSSSSSSAAAAAAAAGAAAAAAAAPAPAAGAAAGSGSVSAAAAAPAAAAAAAAAAAGSSKEGVGAASSSSRLLQLPKPLLLLLFRFFYVDEIPQIAAAAPLLWQLLQQGELLLPGSSCRLHSGVERSSYSSSSSSSSSSSNGWSNSSSSSSSDSSSSRDRSSNTSYSSSPSSSSSSSSSSSSSSSSSSSSSSSSSRVSVVVRLLLQHPGRVSYLSFSSKVLGVVPPLQLLLLLQQQHSSLKELRICSGNSCSSGSSRSSSSSSSSSSRSRGQQQQQEEEEEEEGEQQQQQQAALLCAAAAAALKGPHLRNCHCPQHCILENPAAAAAPAAAPAAPAAAAAAAAAGAAAAAAAAAAAATKNNCLRRCLSKFGSSN
>EimMaxWeybridge000305_none_TGME49_229640
MDTQKASITASRRQYEACCSSAVQQMTEALRMSAKIVDTAKSQYINRGSLLQQQQQQQQQQQHLSLLSSAAAFSSIDPYTNSISSQPTAAAAAGGQQQLGAHREEEMHMLKEALGQRFASTAAAAAAAAAGGGGIGHAGGSRSGGTAAAAAAAAVAAAAAVQSQRGRQRECVNIVSSLQRAAAAAAADDEETVQQLPEYLTVPVAVQLGLAADKSPADVQRLQRLQQQLQQTLLPTGTTPTAAAAAAAAATAGAAGAADTRLLQRLLLRGQETIPRRSQAHAAFAALQRTEAATISSPEVLQGFIRMRPIGCYFCAALLLLMLLLLLLLLLLLLQQQEEEQQSRGRGGGRRMKVASPIPPPIEPEDSAAAAAPLVRTIRVGKVGPIVTELQFDESGAAPAAAAAATAATARRRKPGVEAAVQTEVIQYNPTPKAPAVASAPRISSSSNRRSSSNSSNSSRSSRYDGVWISSSSSDDSAASSCLSPSDSEADSPAAAAAAAAAAGSAAAAGGGGVSASGSGDSSSRSGSNSSSSSSRSISSKGDVNIDKEEELLQQWQQQLQVYTQLYYTPIQDMMQGIPQRWLPRLGAAAAAAAADGDGPAAAAVGDIDLLDALGKGKHTLTAPQQQQLQQQQLQQQQQLAANPYMFVLQGLEPDTMSAAAAAAAGAANGCVPSPVVPKLNPEDNKDTDNPAAAAAAAATAADAAAIEASMSYYFGPDYKKYIGDTFAAAPVLDLAAEDTSAAAAAAAAAAAAMGGADPQQQQMFWAYMMQQQLLQQQMQMQMQMQQQQQEEEQQEDDDDDASPSSAATSASSSSSSRSSSKNSSSSSSSNNRSSSSSCSSSSEFSSLDEEEQQQLQLPSRRRIISSSSSSNNNNDNSSSSSRRGYRAAAAGDKGDAETAQLQQQQQQQQQQQQQQQQVAAEEAPAAKMDKQISPKQEDTQQQQMQQQQQMLQQQQQQQQQVQQQQQHIKVQLDQLLKAQQAVARAANLRARITAANTIREINKSAAAAAAAAAARQRERLPPEILNVLLPAQQKQQEEHQQQEEEQQQDEQQQDEQEEEEQQQQQPLQPQQQQQQGLGRYGRRSLGAAADNSLFAAAAAAAAEGSLPLRSTGGSSRRTHSPNFGLPADSSSEDELTTPAAAAAAAAEAAAPATAAGGGGAAGATGAAAGEAAAPPGDSLWPSVQELYHQFGLWTAADREAAEAAAAEAAARDAAELDMLLHPQQQQQQQQQQQSFPWEEDPIPTLRPRRRLEELTKHLQQQQQQQQQQQQQQQLGGAGTRSFSWEDEPIPTMKAKSSLAEQQQQLLQQQQLQQQQLQQEARPAAAAAAATPRQQQRAFLRKGSGIGGGQYAKNAAASKQKQQQQQQQLQQEEEEEEELLHM
>EimMaxWeybridge003685_none_TGME49_229640
MNIHDYRLRTLPSRTAAAAAAAATAAAAAGGPEEPLPARLCKRTSSNKCSNGSCSSSRRKSLSRSSSRIRGCLLVGSTKRRGRRRSSCSSSRSSSRSSSSSKQQQGDGSTRSSNGSTCDCSDFSPFSEGCFGTCRSSTSSICCCCCCPQDSASCSSCSCSSSSSSSSRNSCCCCYCRQQQRVGFEPAVGDTDAPVLRLPPSKLSSCAAAAAAKGVPPPPAAAAAAEEQATITLPIVSRLGSRRLTAAAATAAAAEAATVPAVEPSPVAAARTRAAASRCAAATAAAAAANPEPVAKPPVAAAASSRHRPAAPAAAEDLPPQKKRRRLQPQQQQQQPQAPVMPPLQQQQQQQRDRASSDVVSSTSSSSSTASVVAATAAAATAAAGPAAAAAAAAVCGGWRSRWKAAAQPRQAPGRPWGGAVYRHPSRRTSAAAAAAAPAAAGASAAAPSAAAGATAAPVAAAPVAAGSCSTAASGSNSSKEVSTAAPAASAAAAPAGAAARAAAAGFSWGSTLLGVLSSRGTGLGSVLLRPTRRLFGLRSSSSSSSSSSSGSTTSSSSSSSGSNSNSSSSSSGNSSSSSNPVQAGPHDSAPQRSQGETSSSSSSSSSSSSSSSSSSSSSSSSGSRSSGPRKQRIPRVSHRMSSSTAAAPPTSSSSNSNGSSNSNGSSNSSSSSKLSVLERSEVPRLYRRLLRRVARAAGSCSVSKPSLLLLLLDATDGSAAAAAALGGTCSSSSSNTKKKARLGEVGRLLLLQHAWQRAKTVANWRRMQLAGGIEGQHCRSSNNSSNSSNNSSSSSSS
>EimPraeHoughton000041_none_TGME49_229640
MICCCCYSFTPVPGERDVLSSSSSSSNSSSSSSSSSKRWQHSTEHSFGQLTSAPHYTSGDDCSSSSSSSSSSSSSSSAKGASSRLQGKSLPRQQQQQQQQQQKQRLGRGPNSSSSSSSSSSSSSKPSAAAAAAAAGGFFGGDKRPRPWAPPGKFQQMLAAVFNVDPLLSGDALSLKTEAQAKELVALLPQAPEAFQLQCIGLLQRGSPAAIGSVTLYSSSSRQQQQQQQQQQQQQQQHGAAQHEAAAGSSLLKELNPTKGGDRGTAGVLNTLFPQQQQQQQQQQQQQQQQQQQQQVCVCEQLVSLIAAVAAGREKTPLWFGGVSPFIRNLAAQIIKLWQREKSSEGGGAASSAAAAQSKTAAAAAGAAAAAADSLLEGLLLAGSEAEQRRQRQQQQQQQQKQQQQQQKQEDTRNEETPGAAAAASALPAAAAAAAAAAAAKPSLLTAAGAAACGVSTLSDSAGAPTTLSSTCSSSSSTCSSSSSTCSSSSSSSSSSSAESLALNSSLDSLLQLGKAIELTREQQVAQLAGEYSPTADAEPAAAAAAAAAAADLVEPTEHAAAPLEPAAAAAAAAAGGGTAAAEDSLKDTLQTSKPLKGDKQLRFAEDNNLVSGVLYDCLDPPSTIRGAQHCSSDGLRAAAAAAAATAAAATATAAAGDRGDSFAVRRKRHEANETPRARTLWWEPQPSKPFHHPTRLVSSLLKLDHVLRLPAAAAAAAAAAAAAPEVFPPPSKAYASVAAFSAADMRLILPLADPPAAAAAAAAAAATAAATTPIERREDGPAAAAACSNATAAAATAAPATSQPPLFVEQQQQQQQQQQQMLLPVLQQQQPLGLPLLQQQHVQQPPPHQQQLPQQLQQQLPQQLQQQMPQQLQQQMPQQLQQQLQQQQMLLQQPPPIFLPGFAAAPLPGLLLPPAAVPLQQQQHRQLQQQHRQLQQQHRQLQQHHPRRPPPDYRGKHHRMQQQQQVQQPGVQQEQCHPLPRS
>EimPraeHoughton000436_none_TGME49_229640
MQQQQQQQQQQQQRKQQQQDREYQSLCLLDGAALLQQTSWGLVLLPITLQLPSAAAAAAAAFVRSFAAEMSAATAAAAAAAAAASGPAAEADLAVELLRQRRHRHRAATTAAAAAAAAAAATTAAADATAAAATAAEDSLLLLQRSSWEVRCGSIALNVLIPSPAAAAAATTAAAATAAATAAAATKSKTAAAAAAAAATAAGARVVITIEDGFASAVSVRAFHQQQQQQQQQEQEQQQQQQQQQDVHWAQQQELLILANVSAATAAAAPAAAAAAAAADMFHSCCDRLFVHPVNLRLHKSRRCNSSSSSSSNSSSRIAGECCCCSTLLRACCCDICCCCSYTVGGAACGAHRQQQQQQQETQQQQQQQQQQQQQLSRMPIPLGVRLHMHASAVYIDLSDYTVLLLLLQLLQQLRRHTAESAAAAAATAAALAASAPHSSEPPVAALYQGDDEQQEQQQQQQEQQQQQQQEQQELCMVVDAVDVLLAVPWAAAATDAAAAAAAAAATAAAAARPEECTYPLAADLLCSLLQLLQQELVSAAAAAATAAAAATAAAATATVERTAYISNVALLLHLQAAEQQLLLLSRSSLLQLLQQELAAFDSPPSAQQQQQQQQQQQQQQQQQQQKHVDKLFLNFLLLHAATSSSSSSSSSRELRALRLLLHEGAVVVWPDQQQQQQQQQGRDKLQLQQQQQQQQQQGGDKLQLQQNSPALVYGVVSLQRYSPALVYGVCTPQQGSDFLGRQQQPAYYCIPSAAAAAAAAGSSAIRTVDAAAAAVYVCCWSAAAPLQHLPLLPPVRLSCSLSLYRSKCIAAAAQPAAAAAAAAAGSEPAAELACACLRCLYTSAGLRLSRKTAAAAAAAPSEPAAAAAAAATVYSEANAVLRLSPLMLRLSPWRLQLLQQTLTGVSSVAAAGAAAAAAAAAGHTREAAGAAVAAATTATAAATAAATAAAAEQEASHWQLLPFKLPLQQANSTAAATAAAAAATGAAAATDPPAAQHRCPMAAAAAAAAAAAAAGNTRETAGAAAAAATAAATAAATAAAAEQEASHWQLLPFKLPLQQANSTAAAAAATGAAAATDPPAAQHRCPCLLLRAAAACSSFCGDEEREAAAAAAALEPMQAVCCTVSSTAAAAAAAEECGAVQQQLEEQLTVLLCFPRPACLVSAAVRSRSFCCQQQQQQQQQQQQQQHQQQQQQQQGWRVQQVEVYDELQGFFSKASLTTPQRSSSNMLARRFRITLQLQQQQQQQQQQEQQQQQQHQGIEQQQEALQEQLLLLAAFPLLEIPLRQFRLSLHCSGGCVTFAHAAAAAAADTAAAAAAAAAATGPYPFDALGLEAPALEAAAETMQLSLQQVSSIYPRGRPAAAAAATAAAAAAAAGLAAAGGVGLLLRVCQLRARVQHPSSLQPLQLLQCPAVTLHATAAAAAAAAAGAAAAGAAAAATADRISLNPALSRLLPGGVAVGLLLQQQLIVHLDALRLWRAAAAAAAAAAAIFPQDKGSAPQQQQQQQQQQQQQQQQQQQEPAAATMLQHLPPYVPLLLHNLLPVPLLLQQAAFGGSLLLPSGAARAAFWCLPTVYPCSSSSGSNSSSSSSSSSSKDRMALRFALACGGGWSAPVFPAAAAAAAAAAAAAAAATETKGYPTVLWEELLLPAAAGTSCVLLLPSPNGSSSSSSSSMSSSRNSSSSSSSSSNRVMYRVWFGVCRISPLQTYCFICPPLLLQQQQLLLPLSFRTDIGEQQQQQQQQQQQQQQQQHGDFGLCFQKDVPPLNKLLEVLLPKQQQQQQQQQQQQQQQQQQQQQQMALLQDCIVQQQQQQQQQQQHEQPDFDWTATAAPVGRLLPAAAAAAAAVLPPAAAPLPLNKLLEVLLPKQQQQQQQQQQQQQHQQQQQQQQQQQQQQHEQPDFDWAATAAPVGRLLPAAAAAAAAAAVLPPAAAPLSVSLAVGFYPEAAAAAAAAAAAAAAPSAAAPAVSSAAATTTAAAAATTTAAAAAAVAAGGRSRFSKPLLLLQVANSMQQQQQQQRRHHSFLRWLQQQPQQQQQQQQTFRAGFVLLPSAAQSPQLQQQQQQQQQQQQTQQQQQQQQQQLESTACLFCYTGNITEADTPNLAAAAVHVVAPAAAAAAAAAAAAAERESGSEPRTDATAAAAAAAAAANEMQQRQCLLQSKHLIPLAAAANTETATSGSFAAAAAAHRSSSSSNSSSLAAPPDAAETSFSCNWTSLSLVKQQQQQQQQQQQQQQQQQQQQQQQQQLDLQRYTSGPFDSSSSTFDSAAVLAAAATSAAASADSKQQSEQQQQQQEQQQEQQLLLAGSKFFLCCLHWSALLLQQQQQQQLLQHQQQHQQQQQQQQQQQQLQLHLLERFAAAAAAAAAATAATAAAAATAAAAAGGKKEEQQIIMLYCGCICWSDSLQQVFLNKTLRVCIPLMCSCSSSSSSSNSSNSSSSSSNSSSSSRRKEGGAADHYAVLLLSLNRRSPEGCCCSAAPQQQLMLQLLPAVCVRSELPFGVYAQLAAAAADSRGALLLADPQQQQQAAETSCCCFEPAAAATLHALAAAAAAGRTVGLLPQSLLSYPLLPPQQQQLLQQLQEQQQQQQQQQQQQQQQRKQQQQQQAALSLEAVQSVSPPLLLRLADAAYWQQQQQQVQSVSPPLLLRLADAAYWQQQQQQQQQQQQQQQQQQQQQIRWTDTIALLFRSDFSFGGASAEKQQQQQQQQQQQQQQQQQQQKLWRGAHCSSNSNTSSSSSSSSI
>EimPraeHoughton000918_none_TGME49_229640
MAAEGSNPAPQVQRVQDNFVGSRYTADFFAPLRSPKPQWSTSMQTVHSQQQQQQQQQQQQQQAPEFMRSRRWLGNKDLRWQQQQVKELLLEERMQLLKDSQLMNFNSLLAAYTYEYHPQDYTTPLATPPTATPEQAANAAANGLASAAAADAASAAASTLTRTKEATPASEARAAATTDAAAAAPAVPNELLPNGSASVSDRTKANARCKDTRNGNRDSSSSSNNCSSSSNSNSNSSSTTKLSIDRRRALLFSRREILTARVSTDLLQSHRTQQQQQQQLQQQQQQQLQQQQQDDSDH
>EimPraeHoughton001554_none_TGME49_229640
MPATPRSYNNSQEVCNDSQGFKQRILLLQQQQQVKQNEQQQHEQLQQLQQLQQLQQLQQLLLSQQQREADKPSLINSFLSTPKELLQQQQQQQQQQQQHQPQIYGDAPRATLQDLLLQVQQQQQQQQQKPGQVRGAAGSTTEASATEAAAAAAGVAPLKEDAAAAAAAATVAAATAEANLVAAAAAAAATPLTAAAGPSAAAAAAAGATPPRAKSTSAAAAAAAAAAAAAERRALLQQHLLRTEALCFDLSAAVEEEENNNIFFCWRETRIGTQGAGAAAALEAVRTAAHAAAAAAAATAAAATAAAAAAPQTTNSTAAAPAASNLLNSPDATKAEGAFDEQQEEMQQQQQQQQQQQQQQQQQQQQQQDLALSQMRRSERRCCTPPARMNAISISSSSSSSSSSSSSNYSNNEGPMDCSSSSSSSSRSNGIKRSRSRGGSSNSSRRSVSHDGSMPAAAKQARSSPWLHETREIPATEQTAAAAAATAAAAAPAAATTATTATTTAAGDAGAASIELAKAPSGVSTASPAAAEAAAAAAAAAAGTAAAAAAAATEHIIQDVLYLYPFCLKRLTVSAVCTPRLVQSLVSHKRKLDGIFDNGQGQLYSRARDLVFPQDACRSNRHSNRAGDKFEEIVQCINNWCRSNCSSSSSNSSSSSSSSSSSRRECCGVLGMLQTTPLSVAASSSRSDSSADCSRKEQQEAAATTPGGDDEPATTAAAAAATPAATPAAAAAAATATAVLPATSPPEKATRVFIDICGGPGAWSLFLLNKIAPSEPEAAAAAAAAAAAAPTTAAAGGRNASNKLKKGISSENDLFAAIAEEVLRPLWGADGTGDICAPENVENIAHTVFDFLRSRKQQQQQQQQQQQQQQQQQQQPLDSDTKDKQHTLGDPVPGFEGGVALVVADGALIPHIPFMKRLIEATTFICERQIVALSMVLAKAHELQQQKKGKSRRSKQQQHQQQLQQQQQQQQHHNLFSSNSSDGRPRLPPLESTLEQLRLYSVPLSSSKSSSSSSSSFMSSNNASAAASRANKPLQQRQQQQQQQQIQLQQQLLQQQLLQKQVKSPHSPQVLDAFSSSSSSSSSSNVCGVPDGEQQQWQQQQEKDKRNQVLQQQLQQLEQQLQQQREDQKKQQELQLQLQLIQLQQLQLLQLHRQLTPLTPAALQQQLLLQQQLQQQQQMLQLLKPHQQQQPLAAVQQQHQQIQQLLRQQQQQQQQQAGIYNQQLNGTPLAQQLQQLQQLQQLQQQQQPLQQQRQQQQQQQLLQQQRQQRQQGSRNRRAPAFAAGALGVAAAAAATPAAAAAATPAAAAAAAAAAAAAATPLAAGEAATTAITTSVMPSKQQQKQQQQYPQLQQQQLLQQQQLLQQQQLLQQQQLLLQQQKILKQGAQHGAFLAAERRKTEAVLSPPLLRTAGQQQQQQQQQQQQQQQQKEQQQHDIQHQQQLLLLQQERDRLAQQQQQLEALQQQLLKATSLNQQLQQ
>EimPraeHoughton001592_none_TGME49_229640
MPTNTLFLKQQQQQQQQQQQEEQQQQQQQQQHKKKTFYESKQQQSYSSQTWQQQKQVSSSQQQQQQHQQQQLGAAATAAAAAVGRGVLENIQRLRQRGSLLRHRHQAATAAAATPAPAAPAAAAAAAAAAAAAADRDRDSGSVYEGRELGESVLLPSSSTTTGLYRSSCSLASINDEEEERREFAAAAAAAAAGAAAGTAAAAAAADRKKKRQYELSRRERHFLHDLELRLAAASLLLDVLHLLLILIAFASFLVTPQQQQQQQQQQQQQQQQQQQGLQEFFPLTRWSDLDERDKTSAFLWGVSVEQQQQQQQQQLLQQQQQQQQQQQAAQQHQQHQHQHQQQQQQQQQQQHIKPSFNLDTS
>EimPraeHoughton001593_none_TGME49_229640
MRVSRGSSSSSSSSSSSSNIILFCLLLLYICCCSSIQNAVSAAAAAAATAAATEEDNIVVLQQQATAAQPIKRLSDTKPAAAAAAAAAAAAGGDSGGGVLLNEGDLIGSSGLTAATTRTAAAAATTAAAAAPPPPPTPTAAAAAATAATGAATTAEEEEELDDATESEWGIRWADEEGGYLQEVYSFQVEEEGESGEFDAAAAAAAAAAAAAAAASKGRRGSSSNTAAAAAATAAATAAAAGSKERNISPSTNDINNNNNSSSNNSSNNSNNSSSSSSNNSSHNNKYILPPPPARGILVGQPPGPQTIDWEGLFNMWDYDDCPYTPTDNSLVPNISGLQEIQHHVVRDYNNNNNNDEEENAAAAADAAAAADAADGGGSSGGLQQQQQQQQQLQQQQQQLQQQQQQLLQQEFGVDWSLLTEALDIRIRTIKSHDYCEGIIVSELNRLIAALNAQIQPQEEAEAAAAAAAAAAAAAGGSGGAAGAATTAKGGKKAAAAAAAAAAAAQKPTQEEQEGGGAAAAAAAADPAAAATTGATTTAAAATTPESAAAAATAAATTPPTTPPAAAAAGSGEVRMLLHSARSILNSINAATAAAAAAATSGGGASAAAAAAAAKEATLKKGRQVLLYGLMLLKHQQLQRKAAAYQTELKQQTAAAAAAGTAALLRQRQVIQLSLSKFLKATRESLSLYAEVSAAAAAAAADAAAAAAAADAADGDAAAAATPAAAAAAAASSALSMRSSSSSSSSSRICNSSRNSKQKQQKQQQQQQQKMQQRSQQQQQQQQQQQQQQQILLLQEQQQSLLQQQQQQQQQQQQQQQQMPACCCF
>EimPraeHoughton001854_none_TGME49_229640
MRGRADSAAAAAAAAAEAEAEEDEAAAATTSTAATAATAAAAAATAARHCTPQKLRRVFGWLCSSKGCLYLQQELQVFVLFSHTAAAAASTAAAAAAARRPLPKETDSMLLQEQRATARAVALACSSSSSSFAAALLLLQSLASPPTPRRPFTVFPYFFSSSSSSSTKQQIEAGRTQLLLCRAALALSPPQDLFNLSLTSLISAAAAAAAAAAAIARNNEAATLVAAAEAAAAAENSNNNSNNTSSSNSSSSSSSSSSSSRPLGVWVPRVASTSSSFSYSRLVEQAKTSMMHAFFNVEDVLQQEEKAQVFLAAAEAAAAAAAAHHQQQQQQQQQQQQQQQQQQQQCSFFLFIALLLSLLLAFQNETNKSLSQTLAQTLQRMGRRLRLAAQGLLLLLQQQQQQQQQQQQQQQQQQQQLLTVVEEDETRSSVSGDASSTPSSGGIAAAAAAAAAVAAAPAAGAAAAAGASLWGPGSNGEAPPPPRSSSSSSNSSSNNNNNNNNSSSSSSSSTLSAFDTPAAATIMPATQWIERHTDPLADVEASLGLSRSTAAAAAAAAAAGDSAAARVSPLSIIAFGCVAAVLPARPPPRKQQQQQQQQQQQQQQQQRRQQVLKQLEETVADELQLHKGLCCLLLAAALHALKTQVQQQETVQQHVCLLSLSSPSAVLLQCYQHGRPPESSSSSSSSNSSSSTNTTNSSKSITNSSSNRNSSSNSSTSNSSCSNINSGAAPPSAAAATATAAATAAAATPTQLTAPAAP
>EimPraeHoughton002305_none_TGME49_229640
MQLIQLLLLLLQQQLQQQLQQQLLHAKFARSLKERAATRTMREAAATAAATAAATAAATTAATAAATAAAATAAAATAAAAGFAIPDGLLLLLLLRPLPEDELLQQPSHHQQQQQQQQQQQRRYEIISGIPWWLEAQLLRGSSEEQQIEKDVQRSFTAWKVSSSSSSSSSSSSSCESDSSSSSSSSSGSFLSLSEGPPSPTSRSSRSSRSSRRSSRDISSSSSSSSSSSSSRGLYSSKESLATLRDALRVALTHPLQLALQQQQQKQQQQQQHMQQQKQQQKQQQKQQQRKQRHKQRKQQQQQQQQQQQQQQQRGDRLDLGQICRAAAADPELLHLFSSHIGDAVYGEVHSVLQRVHLGRLSLEQVLLQALNTVLQQTQPQQLLTAAAAEGICLLPFSPFLQQNSVLLEAEPAAAAAPTPAAAPAAPAATAAAAAAETASSASFCCSCVSLSYMQPFFCAPFFCAVGPLMPSIAAAYKALWRDVPGIRAAAAAAAAAAAEGKGSRRAYVSAAGAAAAWIRTLGGTAAASQEQQQQQQQQQQSQQQQPHSSLLFAVEAIAAASSEEYPCFCCCCCSSSSSKKEIFTSSASRSSSCPAVYRHLPIPEADSVGWRQPLPSVFVPLSSSIHSSSQRMFGSFFLWVQQHMQGTGALALLRLEQREASRFYFSVSLRH
>EimPraeHoughton002858_none_TGME49_229640
MRVSSSNNNSSSNNNSSSNNSSSSNSSSSNNNSSSSNSSSSNRSSSNNNSSSSNNSSSSSNSIIKIPARCSLSSSSSSSSTNSSSSSSSTNSSSSSATAAPNPSPVAAAAVAAAAVAAAAAAAAAAAAAAAGMSDTLSSGLSVKSNQNGVQNSSSSNSSNSSNSSISSSSRSYLHVCIPRYSLVSDAAAATAATAATAAAAAADYAVYTVEWEELGCIRSVNKRFREFAALESKISSIYKNKQINKYKINKTQTHTHTEPPAASAAAAAVAAAAAAAADDAADGGNAEQQQQQQQQQQQQQQQQQQQQQQQLQQQQQHDACWLVAYLRRRLAAALRHDAQPPAAAAATAAAATAAATAAAAAAAVSFPPKTFFRCCRRMQQQQQQQQQQQQQQQQQQQQQQQQQQQQQQQQQQQQQQQQQQQQQQEAVLASQVYVLGLLLLLLQQKTAAAAAAALTLLQQNPERQQQTPFAILLYHLERVVYAIINKLNSHQKKESIYPHQQTAAAAAATAAAAPAVQQQQQQQQLVDKRACAPHTYFAATAATPAAARKSPAAAAAAAAEGGRASGFEEAASAAAGESATAAAATTTTAAAAAAAGDGGSKGLLVVSEIAVLLQVLDGSSSLLCAVAAAAPSLLLQQLRETEGSNRLLLLLKHITHATEASQSAYKTHLQQQQQQQQQQQQQQQQQQWGEGSSDMWESLFADCSDQQQQQQQQQQQQQQQQQQQQQQQVLLLADWCCLSAVSARLHEMTGLILWRGLINSTQLQQAVSLPRSTGLELLTALYGCRTSAAARLLAAMSLALLLQQRRFGCDLPQQQQQQQQQQQQQQQQQQQQSTDAFYANEHSCDARDQRALNDVFRWQQQQQQQQQQQQQQQQQSLALGVSASAAAAAAPLSPGGYHGQQQQQQQHNHPQQQLQQPQQQQQQQQQQDKMRRIATAAVSALPLLQLLEAIKTPKEERKVI
>EimPraeHoughton003110_none_TGME49_229640
MFSIGRVNDSILKLLEKRVREPAAAAAAATAAATAAAATTAAAAAAAAAAAPAPFLGTLEDASSCACGSGDGGCCSSLGAVSSSNSSSNSSSSSSNSSSSSSNSSCCCCSTAIQPSSEEKRSNCCSISGVAHECYDSSSSSNNSSSSSSNSSSSSSSGSVDYRIWYDPHGRVSEGLALLFCQQLQVALQQQQQQEQQQQQQQQQQQQELRRQRKQRQDTASLVVEGLLAGVHSSSSSSRSSSRTAAANNPTQQQPPPLAATTTTTATATATAAAAAEQQQQQQQQQQQQQQQQQQQQQQQQQLSSVLGARRSKIRRSNSSSSIINSSSSNSSSNSSSNSSSSSNSSSSAADVGRGGFNGNSFSSRTNRIIRKLAVNLCRLGASSLQQQQQQQQQQQQQQQQQQQQQQQQQQQQLLSLTLCTAAAPSTTASKYCQWIDRAVQLALQQQQQAAAAAAAAAAAGGGGCSEDEASSDRISEAQQQQHQQHQQHQQQQQQQQQQQEEEEEQEEEECESN
>EimPraeHoughton004232_none_TGME49_229640
MHQQKQHQHHQQQQQQHQQQHKEQQQQQQQQQQHHQQHHQQQQQQKEQQQQQQQQQQQHQQQQQQQHKEQQQQQQQQQQQQHHHQHQQQHHHQHQQQQQQHKEQQQQQQQQQQQQQQQQQQQQQQHLEEAWEAAAAAAAAAAAAAAVAVAAAAAAAEAEVEAEKTMKRQ
>EimPraeHoughton004324_none_TGME49_229640
MQLRLASPAVLDLLGDAIEQGPLLHVGAAAAAAAAATAAVTAAAAEAAETDNPIIQVDEHTQQQLKQQQQQQQQQQQLLEQQQQQQQQQQPAVSQQQQQWQQQQKMLIMLLHGFAAAERRHRLCDRIFDYSSSSSSSNSSSSSSSSRSPPSRHLLAAPAAAAAAAAKSPVLPHAVAALVALSLVRLKAFDRKDVINKIAECVETSDSRSFSSLQITNILFSVEQIMLNSYTAAIRAQKAAAAAAAAATAAAETGETAAAAETAETAAAAETNTAEDTALLQRAAARLAGYATGRQAVELLLQHCAAAAHKMEAYLFLRFATATADIVAACSSTSSSNSNSSSDAAVAAAAAAAVAAQERTLFSRLARLDISFLFACANAVAAPRFAAAAAAAAAVPQQQQQQQQEQQQQQQKEMQQVFTQQLQRFLPLSLLQKETVAELYRHALPRQICGDPVSLLQHWRGCAAAVQASIQQQQQQQQQQQQEGGGADAAATATAAATAAAATAAAATAAAATAAAATAAGSAADFLVRELQCTDTESIRQSPAAYARQLIAFAELALPSPFAASSPPQQQQQQQQQQQQQQDHSNSNSSSSSSKIEDGPEQVLRALLRPLRNNPGLFPPAVCAAAARVAAETGVGDPLLLERVLRRLADSEEATLCCWRGFCGVWPIQRKLRDPLLLERVLRRLADSEEVAAAAAASSSSSNSSSSSNSSSSSSSRSSSSRMGGGKQLLLPAAAFVDLLRAAAAAAALTRPARVALEALVQQQKEALLQQADLSAAAVGLLQQLQLLDLPLLLRVLQQHISQLQQQLQQQLQQLQQQQQQQQQQQRWMAPPVADLRGLAACVFCLSREAAAQQQLRCGVQQLYPNNPQSFSLSAALQWSALLLLLLQQAQTQGLLQLESSAHQQHQQQQQQQQEQQQQHIRVHASAEALLQLLQGFAAMPSIRGADAAILSALLLLQQLLLLQQQQQQQQQQQQQLQQQQQSLLCDALRAAADTLTAGGAADTPEERRQLLSPSSVLSRLAAAAAAAAAAAAATDEAAAANAAASTMSASSIRKQVAAAGNMLLQQHVLPCLLLLQQHDLVSLAVWYMGLLLQPESEAAAAAAAATAAAAAAREEAALGLLRVLRRLAAAADKKQQIQKRDVMQLSVVLR
>EimPraeHoughton004367_none_TGME49_229640
MLRGLLLLVVMLLLLLLVVLLLLLQLLLRGCAALKQQQQQQQQQQQQQQQQQQILSINLSSQTETDANKLFRRQQQQLHQQHQQQQQQHQQQHHHHQQQQQQQQHHHHHQQQQQHHHQQHQQQQQQQQQQQQQHQQQQQSMGCLAPPLECEVYVHYVRLAQRQPGGAEVYIHRIIDPAAAQSQDSNSSSSSSSSSSSNGSSSSDRDGRTACCFRVSASRPPPPPAAAAAAAAAAGAAAAAAAHQQQQCLERFCCWGVFGVYGQGGGGCLLLVEAANYEAEIGGSSIFSIKAFRAIDLRLPQQQQQQQQQQQQQQQQQQQQQQRVLRTRKLRRPLRLRPGDALAADVYVTDVVAACSSSSSSSSSSSSSSSSSSSSSSSSFDCGSPYVSWVLEALAGGGFFFSVSVDLTVSLQQALQQTCVSSSSYAPAAAAAAAAAAAATAAAAAAKETEEDRDRFFWNKLLLLPLQQHAATFGVCGVGVSVQQQHICAFLYVSLYRQQQQQQQQQHGHYEQQHQHQQQLKHQKQQLRQQQQQQRQQQQQQEQQQQQQQQQQQQRQEDLEARHSELCAGSRLDTPPVAAATDTQGQQ
>EimPraeHoughton004657_none_TGME49_229640
MSRNSNHCQLQQLQQLSRQPQQQQQQQQQQRQRALLLELLQQVYVLLQVTLRLSVVQVETLESRDIALLLSSLARLCDTPEAAAAAATAAAGDAAAVAASSPLSVERETVGDSYDSVISEETATAASAAARETVGDSYDSVISEETATAASAAAPAAVAAADPAVISAAAAFRAAAAAALPQLYVQLNRVLLRCSSQDTVSLLGAIPRLLVLERLLIHPEQRKQQQQQQRAAAAALIHLSNRSPVHAEAQQLLQQIAQQLTLRFAAFLQQQQQQQQQQQQQQQQEQQQQQEQQQQEKDFAAAEQLLGEAVRRQLINSWRPSTFGWTAQWLLVSSMGSSSLQEEQQLLQQLQQLQQQQQQQQQQQQQLLQQLRNLPPPDDPSISGSCIVRAATAATAAAAAAAAQEPWQEQLRNLPPPDDPSISGSCIVRALAALVGGGLLPQGLTAAAAAAAPAAAAAAASASKLPLLLLLLVRCEQQLSLLSSKDIFTLCRSLTRLSPSLSPLSPCSSSSSSSSDSSSSSSSSTRALARTVKQQQQQHQQQQQQQQQQQQQQQQQQQQHKSGCCMRLWAAAAWNPSQSLLLLDCFAPAVSGELLPVQEQQQQQQQQQQQQQQQQQQQQQQQQQQQKLEQVESVLVMLVMHQQQQQQQMLLLLLLLLSMQETGAHLLLQQQQQQQQQQEQHCCCARCLITYVGSFIAAVPLLLLKPLRCTYSSPLV
>EimPraeHoughton004861_none_TGME49_229640
MRQSNTAAATSSSNRRQRAAAAAAALAAASSAAAASGPRTPKGATAAAATAAAAAAATAAAAAAKEVSSEFASYRSVAARAIKENTTMQQQQQQQHSLLIALSQQELSKKTQQCSSSSSSSSNSSSSSSCCSSNRITKTSRSSQLTQQQQQVLQRQQQQQQQQQQQQQQQQQQQQQEAKAEAAQVRSREERREGEAVDTVQTKTAAAAAATTTAAAATATAAAALLLQHLL
>EimPraeHoughton005232_none_TGME49_229640
MQVAVSPAAQQQLAAVAAASLEQQQNMKKTAAATAAATAAPAADRLVGTLYGRRVQLNQQQQQQQQQQQQQQHYTNTKVLRRVFSSSKSSSRSSSNSSSNSSSKTVVVVDAVLLLPTEAAAQASVSAAADRLALLLGLQRVGCVSFALQQQQQQQQQQQRSSMLKTSRTFAVGAVSKEEQQQEGKVEVTAWSATAAGQQLLQRGLLLQQRPQQQQQQQQQQQQQRRRVSADDCSKKGTKSEYTGSSNKQRSSSSSSSSSSSSSSSNSSSSSSKQKNPASKVKRQIARRLQMQQERKQQQQQQLLLSPEAAADDSAAAEEDEEATTAAATAATAAAGAAGAEVYVKQEVVVGGQRMHSLPLAALVSLISIRQTQQQQQQERPIFQLLEQQQQQQQPAAAAAAAAAMLPSSQRLHVSLTNDTLQQQQQQQQQQQQQQQQQQQQQQRS
>EimPraeHoughton005915_none_TGME49_229640
MGGGEKINPKSAALAAAAAAAAAAELQQLERQQQQQQQQQQQQQQQQQQQQIQKQQNRISAASRLHLFGSLHRSSSSSSSSSSSSSTRTQQQQQHQSHRSQQQQQQLLQLQQQQQQQHKAPAATAAAASPIATTTTTTTATAAEAAATAAAAAAAAANIPPGCMA
>EimPraeHoughton005952_none_TGME49_229640
MQLKGLDTNESTPPALDLSSLLGAGRQQQQQQQQQQQEPAAAAAAGSSIASSTDNSTPQQDHVQQQQLQQQLQQLQQQQQQQADNPVFAISSTGVVLRASDPGAIRLKQDAAAAAAATAATAATAATAATTATAAATAAAAAAAEGDMQQASQQLQRLLSSFLDNTAQAQQRITAAVAAAAATAAAAAAATAAAASAILGDDEETAQALQEKESLPPHEV
>EimPraeHoughton006277_none_TGME49_229640
MSTQTDLQQPAAAAVSSVAAADSSSNSSSSSNSTSSGSCTAVDSSSNSSNNSNNSSSSSSTQGSLSSPLALNELWRASARKGGGCVSSGHSSDVVAISYHSDRGDSNACETAAGSSASAAAAAAAAAAAAPPAPAAAAAAAAAAAPPAAAAAAAATAVRDSCGDSLSLHPFLSACTGSSNLPQLLSEGDRQFMRSSTACCSSSSSNSSSSSNSSNSSNSSSSSNSSSLQTSPPWSCFPQGFFGVAAAAAAANKECDSKDKDNSFNLAAAAFNSPTAAQASSSTAATTPLAAEAADTTHAPQSPASAAPTNSSPSEAEATNPTNAAAAAAAAAGSPTPAADNNSLSSTQAALIELIQSLGSSSSSSNSSSSNSSNSSSSNISNSNSNNSNNNSSSLSNSPSTNTPSAAAAAAAAAASLAQQLNRMNKSSNAAAAAAAAAADVSPWQELLPAVCTQNYLTPAKCTALLSFINLVCNKDTAPTQTAAAAAAAAAAAAAAGTTTAPAATATTAAATAATTNAAATPLSRIEGSPLEPRISSSSNSSSSNNSSSSNSSSNSSKNSSNLGFGWEGEAAAAAAAAAAAGDPSATVEGPAAAAAAAAAAGGLRSRRLGEECRGLNSTETATAAAATTTTAAAAAAAAASAAATPVPSLLCSPTIRTLETVSETECFVSSTGLKKNRMKGGSDSLLGSPLPPSAPFAAAAGAAAAAAAAATECFVSSTGLKKNRMKGGSDSLLGPPLPPSAPFAAAAGAAAAAAAAAAAAAASTDKQPLGPSFGGIPSFAARDKKDTIETASELLKALGSHTIADVCSSPLQQQQQQQQLQQQLQQQQQQLQQQLQQQLQQQLQQQLHDGISIAKRCASFPLAALIDPPTAAASKADTAAAAAAAAAAAAAAAAAAPLLSRSCSSSLWGSESASQEMNLDMAAAAAAPASAASAAATAAAAAAAATAAGGSQILQQQQQLQQQQQQQQQQQQQQMLNQQQTLRPTKRMQHKTEGSQTDPAAAAAAAAAAAAAATTNAAAASPLVPTLPPTTSNTINSSHSTTATAAATAAAAAEICNLLASLEATPNPKESFAAALQQPLLPLQVAADTNLLGISTLNLKGNNPSHSLLGEGALKALTLLQDVKGSSSNSSSSSSSSTGGASHPGQPRKLKTKRAAAAAAAAAAAAAAAATTAGCEWTLAGGPRGLAGRARGLSTKVKGAPHTSADSRRLTAAAAAAATAAATTAEELRRLGGAKCNNNSSNNSSSSNSSNSSSSSSSSIGGGGLLPPLSPSTQHLSFPVLQSSPSSPSPPLQHPHHHQQQQQLHQQHQQQQQQQQLPQQQQQQQQQQQRLRVVSDLRKIYLLREMESGLLLLLLQQQQLQQQQQQQLNALRFKENLLAERDGERSAAAAAAAAAAAAAAAAAAGPVANGAHHLHEARQAKTKAAAAAAAAAAAAAAASAAANLRSPGGGMIAAAGDCGLGRDVGSLAGIHSHNSSSSSSNSSSSSSSSSSSSSPPIHEALECVLSRSIQSCIEEAGEGACNTSSLAAAADAPLVNTIKAAVAAAAASSSQETDENCHVQQLDAARWETATGDKCLSIVSSSCFKPVSAAAAVKRCRQQPVLMNGTAAAAATATAAAAAATAAAANAATAYPALTISPEPHYKRLRHLLNAAAVPQVSLNRPTLLGREQEESSSSSSSSSSNSSNSSSKEETGTAALQQQQQQQQGEHTKLPTTLKLEPPTTPPAATAATAAAAAAASTAADAAAPAAAPTTENMKEDPSV
>EimPraeHoughton006392_none_TGME49_229640
MHSTGDLGAASRVHTPHEGPRTAHAAEEESPKGPLDLRGNRQTAAEAAAAAAADAAAPAATAADLATNGLEQGQQAKDLPVQRSEEGRQQQQPQQQPQQQHRSSLKHSSNNSNSSSSNHPHRSVTFKDKVCVAEVPVERKAHAPIPLTDPVASTPQIQQQQQQQQQQQQQQKQQQQQQQIRSGDLRGACRGEGFCVW
>EimPraeHoughton006578_none_TGME49_229640
MNCSAAAAAAAAAAAAAAAAAAAAEAAALRYSPLLPIEPAAAVAVAAAAASAAAAAAAAADTPSSVSLPSAAAGDPDILSSPAVSMDPPTQQQQLLLQLQQQQQQQQQQKMQQHQDFHARLVPAFAASSSSSNSSSSSSSVCMKAFHGDAAAAACSAIPKPPQQQQQQQQQQQQQQQQQQQQQQLIGEDIPSIPVYPLKPCLLRRSQIRCSSQHSLCASLRQNPQQQQQQQQVQQQQQQQQQQQQQHLVKPSSFSSYQARNSPTIAEAANKISAAAANPAASAAASAAAAAAAAAAAAAGKTRAAESPCRQQTKLMSPSINCSSMASRQVQQLLQQQLLLQQQQQKQQQQQRQLLQQHSLRCSALSVEAAASGCMRRSLPPTTTEAAAAAAAAAAAPAAAAAAAAKPATCAAAAAAAAAAARSPHSYEETQLEGSAWRQQHIRKPPEEAALQQMPQLQQQFSTATAAAAAAAHAAATSAAATATPTIRAAAAAAAADTIHSKPPLLPGGPPCSSGTLQQQQQRQQQQQQQQQQQQQQQQQQNRLVLPPALSLSPHFRRNRRSPSAAEASAAGSNRSSSSNSSSSSSNSSSSNASRGKTAGSIESEGFECLLSPAGSRYVLLRIHQKTLFGPLYEEAAATAAATAATTAAAATYRDKELHALLHLVPETPLAEVFFSECMQGLPHVHSLLEPHGDYDPRHQQQQLQQQLLLLLRCLQQVEPSLVLLLGPCPSTFVVLRLLHSVPLQQQTSPQAAAAAAATAATAAAAAAAAAPDRTARTMTQLFPPPAAAAATTTPTTTTSSSSSHSSNSSSSSNNSSSSSREESCGGVSEGVGRRLLFQALLGLCSLHRRGIAVQDFSLENCLLFLSPPAASSSSTSSSSSSSSSSSSSSKGLQQDEERLPDESWEVVVKICDPGQAVCFRVKPSPTCCCGAAAATAATTTAAAAAAGAAATAAGDCWLQCCCPGAEEELTPYTGSFGKAFRPPESFPSEDSSSSSSNSSSSSNSSSSSNSSSSSSSSSSGGLPYLASRVDSWCFGWSAFYLLTGQALFTRAAPPSALAAAAAAAAAAAAAAAPTAAATAPAAPAAAADSENDGQSTGGLLLSFSEAKQLFSVSSAAAAAAAAAAAATAAATAAATAAATGAGAEPWRRCLLLWTGRAAEVWEELGVSSLSPCFFDLLLQLQPEGRDRLPLTEAIKHPWFAPLLLQRQQQQQQQQQQQQAPAWTQQQQQLKQQQQQQQQQAQLQRRIEDSQMQHPPSRKPEMQQQNQQQETQQQQQQQQQQQRLQQQHHEQQQQHNLRLHEQQQGAQLLLQMQQKQQQQISKDNLLLQSGQQQQQQQQQQQQQQQQQQQQRAAAPHSMAELRRHQQQQQQRQEQQQQQQQQEQQQKEAILKAVLSRSSTTWEPQLPAAAATAAAAAAAATAAGGDGFLSRMEQMQLLEQQQLLQQQQQHLVRQQNLQRHHKSYRAAQEKEPKRLPSLSLLHCGWQQQQQQQQQQQQQQQQQQQLQQQTERQKQQQRHKQQLEQLKQIEQQVEALTAWNASRKQQHPQQQQQQQQQQQQQQQQQQYQNALRRLHELIALRDQLERQLEEQTERDNMLQSLQQQQQQQQQQQQQQQQLPHHQQQQQLLKGQQQQQQQQMLHVVEPQTWTDKQQQQQQQQQQQQQQQQQQREPARSMTRRVSPQLPAAKPAPLKQQQQQQQHPSQQQQQQQQQYLPQQQQQQQLQQQHQQQQQQQQQKQKQKETHPQLAVNSCSNSCSNSNSSSSSSSSSKHSSPVEEEYKNTIPLAPLKPSPLCQEEQQQQQQQQQQQQQQQQQQQQQQQQQQQQADGCTGEATAVHPRKLTLPLLRRGSQQQLQQQQQQQQQQHLQQQQQQQQQLKWEQQQYDPSVSTDLSTGVHTPKGYFAAPPQQQQQQQQQHLPQPQQQQQQQQHLPQPQQQQQQQQKHAPQLEQEQHHLPQLQQQQQQQQQQQQQQQKQQKQQQQIPAAGVDSREATPTAAATATAAAAVAAAAGLAASASQQQRRHLLHFPGAPQRLGSYSPHRQQQQQQQQQQLLLLQPAAVLIPQKVPVAVCPLPLQQPEQQQPPTAAAAATAAAAAATTTALVWTPQLPQQQHLPVCCFSPVAAAAIPMRPAMAAAAYSALGLLPARRQQQQQQQQQDAAEEHHRSYRDMLQQQLLLQQHYSELLKQQQEMLLQQKQQQKSWRLQQKQQQQ
>EimPraeHoughton006980_none_TGME49_229640
MLLSPKSRSKLLLLLLLLLCPSTPQYLSVQTNSSSSSSSSLLVAALPQPLPPTLESEEQQQQQQQQQQQQQRQQQQQQQQLHCEEATALGGDTSCSINSSSSVYSSSPSPSTAAAAAAATTAAATAATAATAAAAAAAAAATEGDRWVLLAATLPLGRRRLSPSSRDIRREPLNSYLRLLQQLQQPRQQQQQQQQQQQGREETAADSSKKKTYIAPSLSLKETGRLVRAALGDTIDRPLTISYLQQLLHSLNIPTSPIKQQQQQQQQQQQQQQQQQQQEEEGLALPQVLRLLQIAAGRHTLTAAAVEGVVAASTVSFLTEEETPAAAKHPSDPAAAAAAAAAAAATAAAAMKTTLEILASEYIEQASLFYAEGTVYLFALQRSSSSIRDRMKLQLQALLQQQQQQQQEQQQQQQQQQQKEYAAYLSPAVIQARATIRLESMLPEFVAAALAAAAAATSSSSNSSSSSSNSSSSSSSRSAQQIKQWQRKQMQQQQQQQQQQQQSLVLAHQQQQQQQQQQQQQQQQQQQQQQQR
>EimPraeHoughton007124_none_TGME49_229640
MEGPKEAEGATDVWQEHPSLSSCSRALEITANKQIEAVGDTSTAPSSSDEERGEDDSLKRLKLTRSLLCTPESTENRLDSNSSSSSNSSNSSNSSNSSSNSSSSSSCAATETDSTEEDINTFCPFKLPSTSPSPDTTSAVETLHEPVQSINNNNNSSSSSSNSSNSSSNSSSSSSTSSSSSSNDGDVTSATFVSSLETVETAAAAAAAAAASAAAAAAADAEVYEHLKSNASVEDVEPHRMLSFSDSGFDVLDCSSEGPPAAAAAATAAPAATAATAAAAADVVDADIDRAASSSSSSSSAAAAASVAAAAAARFGSVDLPDVEETEGGGPPEGPLSPRVSSVGPSPPIEETEDTEETVFHPSWGALVREAVAAKGIGFSKSVGCYNIILKQQQQITRRHRGVCEQQQIQLPHNKELIAEPNNNKPLDKLIRRHQNPGGPPRGPQCHLGGAPSCCLPERLHLLQQQQQQETSDSSSTNNSSNSSSNSSSNSSSSSSSSSNREQQKQPEFPRAPLPVPAASPRRPRDPEYESFFLSAASMKGQQGSAAVSGGGPGAPVSTSGAPMGAPMGAPEVTLSSKGAPEEDQNQAGGAPGGPPVSVCEKRGPQDPPSDAAVSPNREGPLDGGPLDTGRGILCCLAGVYGQQGEEETPNKGEAAAFLSHTPCTPSRSSTKSLLRRAPVPQDPVRRPRVSLLPQEVGGPLQRDSYAPTTTTHRMGGPPSSTPLAGPPHLGEGGLIQEKETVQQLQDNSKDLETPRGPPSDDEAKGDKEGPLVETGGPLTAAAKAVPCGGGPPSNAAAEDTPRDMQELSPPVSSEETEETDRNNTLVGGCGAPNEGGRAQLLEGGPPPLTSAAKGAPKAATEEKEETRVEEGLPQGTEGPPETPEQGAPKPSETLPRGPGGPPTISTPLPDFPLHLTEEENIIEGRSRGPPLQRSKGAPLPLIDNNKQQQQQQQQQQQQQQQQQLSSSWGEAYGASGPAAAGYCSTTRGGPCGAPLPSSCSPVQRQVGSDMAAAAAAAAAEQQQQQQQQFAAEERHIVSEGRQFEASYGDSPRWGSSPGVSLPVGGGAPLGGGAPGGPPLVTRAPLGRGAPLEEGVAPLGLGSPQRQTTHSFSVSPDRERGSLIGLGAPQSEGPCLEGPPSFNPGGPHAHTPRPSSTLLLGDPSIEAVASARGPLPLSNPPNTLQQQQQQQQQQQQQQQQQQQQQPIVLKNYATGCIYTTRHTTTTYSKASTSYKTLGAPHPHTPPPPETTRLLFQQQQQQQQQQQQQPLLQQEQQQQHIINTEPFLGAPHRSLVLPGGPPQPAAVGCTEPYTIRTASGAWGPPVGTTPVGAPVGAPVGVPLGAHQGAPQGASCRRASVEAWVAAPVSVCERGLSTPRGCCPLGPPTPEQPDVVPVGPFVCCGDTEGPFKKNTRKARSAAAAAAAATAATAAAAAAAATTPRLRSVSGAVKKKLFLGGTSRIFGGHKRQGSRCRSTTVSPQTPRAETAAAATAATAAAAAAAAAQSATLLRPIRVAPLTLKEERVLIPPPVLQQQHQQQQQRQYYLSEQQLPPQPYLLQQQQQYVLQQQPSQGPYLVQQEPDLWQQQQQQQQQQQQQQQQPYIVKQVPFELLQQPQYYYDVEEDLQQQQQQQQQQQQQQQDLVLLVPAEAAAAADVVYGGFSSPRIIRNIAEEASSLSAPGVVCLSPQVSPQVSPQVYPQVSPQVYPQVSPQVSPQVYPQVSPQVYGYPSDAASVYISEAPQASSAVSQALTLTKRALIVAGDSLASGVGAFIKDVGCAVAKETLDLLRNGVEVMQQQPPLPQLQQQQQQQQQQQQLYACRGAQRTLPAATMGAPSRVSWEGIEGGAPLEENNEGFIIRDEGGPCELSSEALSYQEEYLIEKDNNRGSNPCGRGASAVKEGPMHAERGAPHPPCSRKDAGAPESVNIVVKGQEEGNTDILMGPLDEEEGHEQQQQEEGGPPTTTTQVYNASQEVWGPTGNGAAAAAAEEEEETLPSIITPSPNVSSKCQQQQQQQEQQHQQHEQQQQQEQHQLEQYQLEQQQQQQQQQQQQARPARCSVPLPPLPIEEITGGPEGPLEELEERRQAGERLASRWRTSPRLHYTMGAPPPGGPPPLAEGR
>EimPraeHoughton007215_none_TGME49_229640
MSSASAVASPFGFCSPRECHQQENNPPISNTVSEEGGLCWDRSIPAGLPCAATSNAKDCGVVPVARGCSSPPHATAAATAAAAAATAAAAGAAAAAAAEGERGSSDVLSLVPIQPCPSAASPTATAASAASAAAAAAAAAAAAADTAYGCGVPSEAFAVLSKAPQAVRDLWRLSFEPKKIRKR
>KarSpeRossSea189400_none_TGME49_229640
GGPDIQRSLQKQKKKKKPKQKQQQKQQHQLGVKKQKPKQQRQLGAAAAVPAEARAQTEAEAAVPAEAASAKAGTVCTATVHDADKTSIDAHERIQSTCPVPQNDIPSIVKKREPILKPEVSGQARSRVMNILKAGRSQRAQPSVLLASGLRDGLSIKVQLDDACSPLGLIWAPDRLVLLFVFSGSTAAKDGIARHVGRRCLGVNGKVVGSLSDFDMIRSQCNDLNLRFQSERTWHPDLTDSERRLLQTKAGNHGITVAAWQDACKQVGADSSYFTPRDICRIILELGNASPGQGAS
>KarSpeRossSea230829_none_TGME49_229640
LKPFCPKFSSSCSAGNACWCRITRCFAMARVLAVVMTALLVGGGEADTCPTGLKEWPLSSSELRMFEDQGLWYEVASEDLSKLSGCSCFRYDYRTPGLCSDPRYGNSREIPGTSRMPTAPYQILEFGAMGEYAVVYACIGLPYGQVVEKNVTFTYIFARDPQALEKNTIDFEGIKSRLTAQGIDATKIKIVPQPETCKYPEAKEQQQQQQQQQQQQQ
>KarSpeRossSea233850_none_TGME49_229640
QLQQQQQQQQQQQLQQLQQQQQQLQQQTRPWRTPQITVQQQSQPNTASLPVCIQQMQKQFSPMEVETEHRQLWPPDAFNAVLPAALAQPLAASSQWPTWNAAASGNSGSTNPMVEYVRQMSGMAEPSPSQQASMLLDSVAAMARQMNETAGPSVAAASSRAVPCSPGGTCLDGDQASEEWEFVEPDGPSAGSRGLEDRARVSKHKSESKRVHKRGSRQEPGGSHKRLKVSEAPREFGNAHAAKHSSAVVFSHGEDVQYWSGTHNKWLDTRVKKTLFDKRGHLIACEVFGRQASVKVQRLRPKKSDGTSKASGSKSSALTAAGSRAKEEVASAKQSDPAREHVDSTCHDEAFEVGDKVQYWSTTHNKFLDTTVVAVRLGKDGKPVSYDLKGKPQAELDKLRRRPKQAADQSTISAKQTAPAPKLFDPEASPEADGVRSSPPAGPNSAIKFAVGDRVRYWSETVKRLVKAQVKAVRLDEEGCLLYDLTCKAGVQAQRVQRALPLQKQARASASKKSGTTAKRVAGSLSKKSVGPIQDDAYMKEQRRRRWQTWQQRAPGAGGKPPAAPQTGGTHVAEVRPAALKKPLPTPKAAGTAGSSSIRPAEENPAPVPEAGELPGWKYFQDAADDAG
>LinPolCCMP1738028207_none_TGME49_229640
XRGAAGAMAPGASARPAPGQPPVTSAVRLPREESSAPSTSGAPDGYLAVEAGSPRTDRRVLEAGSRQHDAALMSLQQKIIVSCAVFVLVLLTICCGTWVGVQLGNLAIEQQAQQAEQQAQQQRAHMRVQHTSLAPHLAAPRATRAPAAAAATSSTTTTHASTSTSSEAPTTTEALVVTSTSTATTATTTTTITSTVTHTTTMTKTMSTTTYSPTLFCFSIMRSSGYELSLVRVQLAQGLSIFACDAYTVFSDDVVWLTPGPPVRIDSEALGMDLEAPEGVKEHILNTEIFLQAWENVRKEGRYKQYEWVVKVDPDAVFFPDRLRKRLDSEVQEGGSVLYFLNCQVSFGLFGALEVFSRKAMEAFYAGLPRCKSEVSWKDVGEDLFMRQCMDHLGVDHAKDYELLADGYCNTQPSPCSSGQVAFHPFKNVEIYLQCVREAKD
>LinPolCCMP1738292920_none_TGME49_229640
XPAPGQPPVTSAVRLPREESSAPSTSGAPDGYLAVEAGSPRTDRRVLEAGSRQHDAALMSLQQKIIVSCAVFVLVLLTICCGTWVGVQLGNLAIEQQAQQAEQQAQQQRAHMRVQHTSLAPHLAAPRATRAPAAAAATSSTTTTHASTSTSSEAPTTTEALVVTSTSTATTATTTTTITSTVTHTTTMTKTMSTTTYSPTLFCFSIMRSSGYELSLVRVQLAQGLSIFACDAYTVFSDDVVWLTPGPPVRIDSEALGMDLEAPEGVKEHILNTEIFLQAWENVRKEGRYKQYEWVVKVDPDAVFFPDRLRKRLDSEVQEGGSVLYFLNCQVSFGLFGALEVFSRKAMEAFYAGLPRCKSEVSWKDVGEDLFMRQCMDHLGVDHAKDYELLADGYCNTQPSPCSSGQVAFHPFKNVEIYLQCVREAKD
>OxyMar026127_none_TGME49_229640
XQQQQQQQQQQQQQQQQQQQSTCTSLSGQSFARPMQERNAIDYGSWSSASSATTDVTVWRPKMSGTGARGSRHTWSGRSDSRVGLYIGGGAVATVHDQRASSPPCSECTVQFVSCDSHQEWMRSGSNTETICKQSLQRPVLKKAGTEELGGFVHGKRLYTGAVAPSESSVVLTEISPARSSRVRPRSAGYAVPLGARSISGIMSRPESCSGAAREGPNRVKIRRPFSATVRSTSIVSLVPPGVAGAPRACVADLLAM
>PolGlaCCMP1383003825_none_TGME49_229640
TTATAATAAAARPATILAEPAGSAVARIAAAASSLHAQQQQQLQQQQQLQQQQQQHGQQQSWLSRPDQPLRVLQRQPAHYTHGNNXNYNXNNSNNNYSNNSNSNNYSNSNNNYSNYSNYNDHNDSNNNNYSNYSNYNDHNGKQGIPKQPQHRHPSTTENSTDNNNNNNNRYNYHNYNNNNTENIDNNNNRYNNNNNNYYNNNTENIDRAWPHNSAVSGCKVTEYPSNNNNNINNNNNNNNNINNNNNNNINNNNNNNNINNXNNSNXAAQASSQHEHNINIDTTFNRHHDGHNTINNTSKNNSNNNX
>PolGlaCCMP1383039644_none_TGME49_229640
XQQEQQQQQQQQQDEQQQKQQQPQQNGTWTPAFPSRAAESSKVGRTEVKLSARQEEEPEDGPAAHIPTARSTRSAGDRRGEEGFQGIEEGKDPGGQGRRQRQVLCEQVKPHRATEPDSAGSVELPGRGKVRLLRKALPDQPADPSPGEEGGEDNSAAGGPRLRGEDVRNASLSEEVSPGAGVETTSHSGSSHYGSNNNX
>RhySp1WS2016009835_none_TGME49_229640
SSSSSSSSSSSSSSSSSSSSSSSSSSSSSSSSSSSSSSSSSSSSSSSSSTTSSTSVCVTGGNGYIASHLIYLLLSRGYRVVATVRDVTHRKNQFLRRLHACLIQQPHRLKLVQLKLPESEEGLSQVEEYLVGMLLSESIRFVFHVASPCFFSTQQDCQVVEQAVRATSLVIGASLRCGVVERIVFTSSIYAVMHGHPGWRYMASNKWNKYNTPSKDDYVFCEDDWSVEERLCSYSRSKLMAERTAFDLVRHHQQQHCATVTFVSLCVANVYGPVLSSEQAFNIHGSNGRLWSVASGLCPLIPPVDDVLVDVRDVACAHVQCIQLPSPAVHMQRFIVAATSGQPFSYIVELLNEICPSVGLRRPVAIDCPLVVAQLLSYLELPWPGQCSSYRKMRQLGKIPHVNNQKAVRQLKMTFRFPKDTLEDQLISLMHFGALAAVTAEAERKTKHSLVYPCYALHPLGGLVLRDTNLNYEQPKL*
>ScrHanSHHI4001548_none_TGME49_229640
FGSSSAPLKSRPTAPAPSDTMAAQVSYSFQGKEFTIWNAEQLTAINRTKLKQRAMDIREHVGADCLPSMPQHPEELVRWIMDVQAGLMGREPAAFAAYAQLGRGHQQQQQQQQHQPQQWQQQQQQWQQQPGVRVPPSAPASVACSEDLAAYRDASKGARAARDRNRGSGIXLSPERPSSLGSARTQPCAAPSQRLEASARGRLGAGLSEX
>ScrHanSHHI4004960_none_TGME49_229640
LAGGFLLGAADSSGENSIAKWFLVPEDDLAGFEAYEYAILRINEMREMCEGFHLAPLQLQAYRATEVYVQKHNFYSAYKLRLESKHGLAPSAIDVSIGRQNSVTDLSLFEVTAVEPPPCDLFSSVDDAELMVPWKGSIAQKAQEAAMQVLNRQRSILCPQKPQLQLQRLVAASMQPSQGMVLRLVLELREASESFQSASFSDIVSVIYALDQDVPGQCTVSPEIYPARSPCNMKFTEDQQSADGSGESSSSSSSSSSSSSSSSSSSSSSSSSSNNSSSGSSNSRRLRADASGGSVVX
>ScrHanSHTV5167233_none_TGME49_229640
MQQPHQQHQQHHSASASQLPQHLGALQAAVVAQAAASAKAAQAQGTVLFEAAAAAQAHMGSARSTPRGAIPVPMEPVASSGPQQFQQHSSSQPQLPRPQQHLPPQLPQQLPQQQQQQQQQQQQQQQWQHLXIAADDAVSTAIAFAIAAAAIAAAIMAAAISAAAPAAAAAAAAP
>ScrTroCCMP3099159738_none_TGME49_229640
XQQQQQQQQQQQQLLFQFQPVTPLAGTPTSPSRSSLATSERIRRWRQLREQNWDDSFAKSSSADGSDGGNGNLANLGWEELAFMMPQAKGFFGDLGGPPSAASTRALLLQRPLRGASASGVLCKTAMHDSPHCCQEQVGPMEIGMDHHSTSLTHAALRNTALVLVLAIDSLTPSKEFMRSFARSQRQMVQLQFTTTSTMFGAALGGVAGANGFEAFSLAGEASSAATAEEFVRVMEHASALLAFRDATVLVINGLQEHERLLTNLQQEVGPLEQRHPSYAQLQRIDLALQQFLSTWSRRFAKPPWSEGFGSELPPAQFIWRGADALAQIRLDGASLWQQTSSVTSGSSSKVGMSRRPAGPQNCADRAALNDVRGLRALLRSGGGS
>ScrTroCCMP3099173617_none_TGME49_229640
XQQQQQQQQQQQEVHQFSQRDASPWPVPAPSTSSGSVSAAPTTSSPAESVQLAGTRPQFECTLSSPPGPLPRATAAAAAAVAACQPALTTAPPAGSAAGLVASASSSRLLQAMTTPTAPGHAQAGGLAATIGTLTPAGMNALALLGGAKVGAVGGVAGGMVGVSSGGATGSLTRRGSQQVLPKASSPQAQQRQRQQQKQLSSPSPLRRQQAPQTQQASGLTFAGKELPPQPWDVGIASAASPDAPPPAGAAAIAAAAAAASLAAAAATVEHLPSGLLAISSSQRRLSAAGRTPKGPAEDEPEPPPPPVPASASREPCGVAAPPASPTSVAASSPLHSDSSRRTPPRGSLRFRQQVQQQQQQQQQX
>SymMic021253_none_TGME49_229640
MMESPGLDAVSTFLIPSWVQQQQQQQQQQQQLRSEPASPSSSSSSSSSSSSAPESAVLTAAAAAAAAAAAAFATKLWTQQQQQQQQQQQQPPISSAAASSSSSSSSSSSSLSCLRIKADTARPAIAFSWTVMLAAVPQQQQQQQQQQQQLCDPDGHSSSSSSSSSSSSSPRPNAELPAAAAAAAAAAAAIPSLALYQQQQQQQQQQQQPLHAISRRSSSSSSSSSSSSSLSFFFLSAAAAAAAAAAAASLLTTMAQQQQQQQQQQQQPFPHSSRLSSSSSSSSSSSSSLSPSPAPAAAAAAAAAAAACRSAFRSQQQQQQQQQQQQRKKARSLSSSSSSSSSSSSSLALTQIGRDGLLLTLGLGLLAWLLCRCQQQQQQQQQQQQPLLGRFSRSSSSSSSSSSSSLTGIRLLPAAAAAAAAAAAACCQPTESQQQQQQQQQQQQHDGRHLQISSSSSSSSSSSSGHQLVCSPAAAAAAAAAAAAGYLAHQPQQQQQQQQQQQQPRLQVASSSPRPGRQYFLGSPGACLVVAAAAAAAAAAAAASRDIELQQQQQQQQQQQQQLVPPPSDISSSSSSSSSSSSSHVAMTITAAAAAAAAAAAAWNR
>SymMic041851_none_TGME49_229640
MITDSFKCGSLANLMGEGDDGLQVFADAFVTFMGDKYSFGTEWCKGYAEYGFKIEPQGPTGDLEYHECVTSRSERLEFCSEIAVSVGNETYYFPKPGKLSNSLTVSFDLGNPRSRAGLTKATAMMANCIHQPLLFALCKAMVDGHRADGGNLDLKHLRRLMGRDEEIDEEGFEERLEKEHMRFMSDPVAPKRMMQALERETGISVADQELAILGLSTGNRETELTEEAIAILEASCPDLLSVLASDLACEFIERVLSATKRLVEGNIYPAFGEDQDLFGAQNLRSSIVPSPNEQIGTEHGRVLGGALKIRITMGSMQSLLTMNLLSTLHISIVVFCWSLFLHGTVMDVTPDAFYVFSVAVAMNSALQGLHPLPEDLARDLEHGWTNVRHVVLGLYGVFRFGPDESATACMATAADVLCTLMIAGDTEATVLFDVFFRVVAVAFSGAADNRGDLCRLGRTFCLCAARNRIAKALDWRVKLPAMPPCEIAGPVARPGAEQHGPAFHLLVLPPHPSELLLLLLCEKPHFVPGCGLVPRTFEMILQISLGPGPPDTESSKDVEKLRKLQKQGEAVLAAESPVLPVVEATPAPPKRRKALMLRKNKLKYTLVFVLLLALLVVLALLLASLLLLVVVLVVVVVVVVVVVVATAAAVVVVLLLLLLVLLVLLVLLVLLVVVVVVVVVAVVVVVELVPPLLLPVGGSRNEDRRFDLWLSTTAADFRKRHLFFLLRSLAGHRLTAVPGTSRRTGRKVKTLSVRPNLILSAKLKQRPSSTVFRRHHHHHHHHHHHHHHHQQQQQQQQQQQQXLVLVLVLVLVLVLVLVLVLVLVLVLVLVLVLVLVLVLVLVLVLVLVLVLVLVLVLVLVLVLVLVLVLVLVLVLVLVLVLVLVLVLVLVLVLVLVLVLVLVLVLVLVLVLVLVLVLVLVLVLVLVLVLVLVLVLVLVLVLVLVLVLVLVLVLVLVLVLVLVLVLVLVLVLVLVLVLVLVLVLVLVLVLVLVLVLVLVLVLVLVLVLVLVLVLVLVLVLVLVLVLVLVLVLVLVLVLVLVLVLVLVLVLVLVLVLVLVLVLVLVLVLVLVLVLVLVLVLVLVLVLVLVLVLVLVLVLVLVLVLVLVLVLVLVLVLVLVLVLVLVLVLVLVLVLVLVLVLVLVLVLVLVLVLVLVLVLVLVLVLVLVLVLVLVLVLVLVLVLVLVLVLVLVLVLVLVLVLVLVLVLVLVLVLVLVLVLVLVLVLVLVLVLVLVLVLVLVLVLVLVLVLVLVLVLVLVLVLVLVLVLVLVLVLVLVLVLVLVLVLVLVLVLVLVLVLVLVLVLVLVLVLVLVLVLVLVLVLVLVLVLVLVLVLVLVLVLVLVLVLVLVLVLVLVLVLVLVLVLVLVLVLVLVLVLVLVLVLVLVLVLVLVLVLVLVLVLVLVLVLVLVLVLVLVLVLVLVLVLVLVLVLVLVLVLVLVLVLVLVLVLVLVLVLVLVLVLVLVLVLVLVLVLVLVLVLVLVLVLVLVLVLVLVLVLVLVLVLVLVLVLVLVLVLVLVLVLVLVLVLVLVLVLVLVLVLVLVLVLVLVLVLVLVLVLVLVLVLVLVLVLVLVLVLVLVLVLVLVLVLVLVLVLVLVLVLVLVLVLVLVLVLVLVLVLVLVLVLVLVLVLVLVLVLVLVLVLVLVLVLVLVLVLVLVLVLVLVLVLVLVLVLVLVLVLVLVLVLVLVLVLVLVLVLVLVLVLVLVLVLVLVLVLVLVLVLVLVLVLVLVLVLVLVLVLVLVLVLVLVLVLVLVLVLVLVLVLVLVLVLVLVLVLVLVLVLVLVLVLVLVLVLVLVLVLVLVLVLVLVLVLVLVLVLVLVLVLVLVLVLVLVLVLVLVLVLVLVLVLVLVLVLVLVLVLVLVLVLVLVLVLVLVLVLVLVLVLVLVLVLVLVLVLVLVLVLVLVLVLVLVLVLVLVLVLVLVLVLVLVLVLVLVLVLVLVLVLVLVLVLVLVLVLVLVLVLVLVLVLVLVLVLVLVLVLVLVLVLVLVLVLVLVLVLVLVLVLVLVLVLVLVLVLVLVLVLVLVLVLVLVLVLVLVLVLVLVLVLVLVLVLVLVLVLVLVLVLVLVLVLVLVLVLVLVLVLVLVLVLVLVLVLVLVLVLVLVLVLVLVLVLVLVLVLVLVLVLVLVLVLVLVLVLVLVLVLVLVLVLVLVLVLVLVLVLVLVLVLVLVLVLVLVLVVVLVLVLVLVLGLVLVLVLVLVLVLVVLVVVVVVVWVVMNAVSSLQQQMASLLA
