# Supplementary material for: Molecular characterization of the conoid complex in Toxoplasma reveals its conservation in all apicomplexans, including Plasmodium species
Source: PLoS Biol. 2021 Mar 11;19(3):e3001081. doi: 10.1371/journal.pbio.3001081 (PMC7951837; doi:10.1371/journal.pbio.3001081)
Supplement: S1 Data — Files are named according to the T. gondii apical protein query. The sequence headers comprise the protein identifiers in our in-house proteome database for the SAR clade (Methods), starting with an abbreviation for the species strain (see S3 Table). The headers furthermore contain either the descriptor “self,” indicating that this sequence is the original T. gondii query, or “rbh,” indicating that it has the original T. gondii query as its best T. gondii hit in a BLASTp search, or “none,” indicating that it has no BLASTp hit in T. gondii (see Methods). For sequences of P. falciparum 3D7, the header also indicates by which P. falciparum IT sequence it was gathered and if it was gathered via reciprocal best BLAST hits (“rbh”) or via unidirectional best BLAST (“bh”). The latter is only the case for the putative orthologue of T. gondii’s TGME49_219070 (see also S4 Table). (GZ) [file pbio.3001081.s005.gz › TGME49_conoid_proteins_putative_orthologs/TGME49_226040.fa]

>BesBesBbGer1004583_rbh_TGME49_226040
MADFDYMCKFCFTLMDEDGDGKVKVSQLGTMLRMLGQVWSYAAILTVENELGIRPVTLETFMRIAKKKRQEEAKARKKPLNEQMLRIHNLRKDIGLSQEEINELKVCFDVFDPEGRGICSVKDVSQVLSCLGEQLTPTDIDRLLTLENLDRAEYLRFSDFCALFSCAQN
>HamHamHH34000278_rbh_TGME49_226040
MAEFQYLCKFCFCLTDDDGDGKVKVSQLGTMLRMLGQIWSYASILKVEKELGDRPVTLDTFLRIAKQKRVEEAKARKKPISEQMVQIYGISTDIGLSADEINELKVCFDVFDPEGRGVCSVKDVSQVLSCLGEQLSPADVETLLALENFDGAEHLRFADFCAIFSRLQR
>SelPygWS2016052185_rbh_TGME49_226040
ETSHYFRDQQRRDQTQLQGDLRPSNIPRERLWEYKECFDWFAVDTDRKIEVDEVGNVLRATGQVWSYAELKRLVSALNDRNVTRLDFLQFLKLSHSPHSPGSPHQPHSQKKHTISYSLTVHHNS
>SelPygWS2016052186_rbh_TGME49_226040
MPQPSTQSHQTKEGLQLMGYESSAHRYQARPWPIYRPTEAGKMARAQQDAQYEKIMDDDTGDLRPSNIPRERLWEYKECFDWFAVDTDRKIEVDEVGNVLRATGQVWSYAELKRLVSALNDRNVTRLDFLQFLKLSHSPHSPGSPHQPHSQKKHTISYSLTVHHNS
>SelPygWS2016052188_rbh_TGME49_226040
MPQPRTCQSHPAKESPQLMGYDGSAHRYQARPWPIYRPTEAGKMARAQQDAQYEKIMDDDTGDLRPSNIPRERLWEYKECFDWFAVDTDRKIEVDEIGNVLRATGQVWSYAELKRLVTALNDRNVTRLDFLQFLKLSHSPHSPHPPHSPHSP
>SelPygWS2016052189_rbh_TGME49_226040
MPQPSTQSHQTKEGLQLMGYESSAHRYQARPWPIYRPTEAGKMARAQQDAQYEKIMDDDTGDLRPSNIPRERLWEYKECFDWFAVDTDRKIEVDEVGNVLRATGQVWSYAELKRLVSALNDRNVTRLDFLQFLKLSHSPHSPGSPHQPHSLQLPHLPRSPHSSDSVHSPTL
>SelPygWS2016052190_rbh_TGME49_226040
MPQPRTCQSHPAKESPQLMGYDGSAHRYQARPWPIYRPTEAGKMARAQQDAQYEKIMDDDTGDLRPSNIPRERLWEYKECFDWFAVDTDRKIEVDEVGNVLRATGQVWSYAELKRLVSALNDRNVTRLDFLQFLKLSHSPHSPGSPHQPHSLQLPHLPRSPHSSDSVHSPTL
>SelPygWS2016052192_rbh_TGME49_226040
ETSHYFRDQQRRDQTQLQGDLRPSNIPRERLWEYKECFDWFAVDTDRKIEVDEVGNVLRATGQVWSYAELKRLVSALNDRNVTRLDFLQFLKLSHSPHSPGSPHQPHSLQLPHLPRSPHSSDSVHSPTL
>ToxGonME49001212_self_TGME49_226040
MAEFQYLCKFCFCLTDDDGDGKVKVSQLGTMLRMLGQIWSYASILKVEKELGDRPVTLDTFLRIAKQKRLEEAKARKKPISEQMVQVYGISTDIGLSADEINELKVCFDVFDPEGRGVCSVKDVSQVLSCLGEQLSPADVETLLALENFDGAEHLRFADFCAIFSRLQR
>CarCio006853_rbh_TGME49_226040
MPKKEEKTEDFEDFKQLCNDSFVYFDQRNQGIVSSDLLGDMLRSLGQWWRSDQIRVIQSELAGGAVTFELFFEIAASKWQHEKEESCTQYSEASLKVRDTDNILHPKPVPTEQLEELQRCFRVFDRANCGLISAADVCHALCSLKNKLNNAEIMYLIRNQSLQDNQFWDFSNFLTVFTDTS*
>CycCayNF1C8004992_rbh_TGME49_226040
MDSQQQFERLVTFVFRYFDIHEKGRVPAGVLGSMLRSLGQVWSFAEIVQVVDKQGEREITLFDFQSLARKKRAAELQSLNKSKQKKKNSLNALSALGDSVADPFPGLSLAEIEELRVCFSLLDPDGTQVCARNEIEQILTCLGEQLSPADVQQLFLLERLEGKQFLNFDEFARLCERI
>Cys_WienI009921_rbh_TGME49_226040
MRDFDYLCRFCFTLMDKDGDGKVKVTQLGTMLRMLGQVWSYASILTVENKLGHRPVTLDVFTQIAKQKRAEEAKERRRPLNEDMLEKYHMSRNIGLSQEEINELKVCFDLFDPDGRGVCSMKDVSQVLSCLGEQLSPADVNRLLTLENLDRAEYLRFGDFCSLFSRLQC
>CytFelWinnie002530_rbh_TGME49_226040
MVKFNDFEYLCDNVYNYFKDDDGRVSCKNLLLMLHSMGCVWSEDELNIKDEYISFTDFRRLAKLKWYNKLNDGSQNNTSTHHLSNDQVKELEDIFNNIMKFYNLNNTIPIDLLYKILTDFGNQLDTSDLRALLSKLYTYEDNVTIKSVINLLDQREVT
>EimTenHoughton004610_rbh_TGME49_226040
MEDETQFELLAKFVFQLYDRQQQGEVSPAALGCMLRSLGQVWSFGELLEVIKAQGERQVRFAAFYAAAKQKRAAERRALAAAARSSSSSSSSSSSGGVPGLSAQEQQELAACFQLLDPEKSDAAATIQKSGSNSSSNSSSSSSSNERVSTVDTALPVHSKQQQLNRVGYSSSRHTAADTQQLIQLVNAAAAAAATAAKISASAASAATATRTIIVSTAAAATTAATAAETQLQTPLPSSSSSTSSSSSSKNQTN
>NeoCanLiverpool004741_rbh_TGME49_226040
MAEFQYLCKFCFTLMDEDGDGKVKVSQLGTMLRMLGQIWSYASILTVENELGNRPVTLDTFLRIAKQKRMEEAKARKKPISEQMMNMYGIPFDIGLSRDEINELKVCFDVFDPEGRGVCSVKDVSQVLSCLGEQLSPSDVEKLLALENLDRAEHLRFADFCAIFSRLQQ
>NepSpe031192_rbh_TGME49_226040
MQTSQPFQLTIKGEPWSYGDKEDFNCLCHDSFIYFSRNGEGTVELKDLGQMLRSLGQFWSVEELDTLKMSLSDTKITYKAFLNISKAKRREEQELLKDTSKLESIFST
>SelPygWS2016049465_none_TGME49_226040
NVTRLDFLQFLKLSHSPHSPGSPHQPHSLQLPHLPRSPHSSDSVHSPTLSNSYHSLHLSHLSPPSLTSLTHLPHSPPLLTSLTHLTYLAHLTHSPHSPHSPHSALTSLTSFTSLTSLSSNVTHLIHLT
>AleMonCCMP3105264642_rbh_TGME49_226040
XVNHQRKPAGSGRSALSRLPRIAAGGRLAASGTEHRLWAARAAGSHHRSGCQSARAHRDTVAEKVSSCGASPARSDRCRQRAATGLDVLHRSGESKGSSACRGASSSGDGVSSGSGSGSGSGSGKPTGLASFQRATTPLPSLLSSIGRSRRRGSRWPVPEPTGSKTQDSREEFDNIRVTGRTRPDSRMAKAETPCTGPLAAFTKLKIGELLPVTGAEADSPTLSSRLAAPLEHGLLAREVFDRYGAWNNGRLGVPEFHWLLRDHGIVLDYAGTCRALNGVTNPGEQGIDFDNFSRVVAEAGTRHRAYTEEVVILLHGVFNSYDQNKSGLLERRECLTLLRDAGRGSATAEDTQELFQLISSCRQEGAHDDXPGPLNFDQFLALLQHVHRHDESTAKGDMLLL
>AleTarCCMP1771119633_rbh_TGME49_226040
XHFAQHRMDCQKVTEKKDRARAAAWQRATDRKVQISELRWNLLDPIQRQALFTGSSMEGKIMPSPVNNAAEEYADMDDKASRRSHLLRDSSLRPHRPHNQRMKALQKIASRYRRHKHADAQADLCATGSKSGSSSGSSSTSEDGGREEENQPPPVTGILATMRRSTYRKKLQQAQAMTSPRNFRTSAQAADPSRSSGHWASARESRASGPAANPRESKRGAGDFTDRDAMVLLEAFSRHDKDNSGSLDQAELVECLNSMGLRPRTSQERKEFRQVIWNLDALDFNFLEFSKVVVPAVRAKFVELRHARLGQLFREVDVHGQGTVTVPEVLNALRRHGFVVGDEVCDEAFGAFHGALGRRKRESDAGSASSSDNMETLPPTAGWHETSLGLKDFAEFVCILEEHSDRDHQAQFAQTAQLLGLGPEDEEAWRNDLVDFHRMFHEYDPLAGHHGSPTGILEEAQFVAVVRESGYIPRGKQRQLVTEWFHKVQRADGTIGFAEFLTVMRKLRELDRDRLRRIVDARMPERNGAVAISDVSELLRECGVVAHNATEREEIGALVEESQNTDTGTLGRENVVILCQQIASKLRLMRHERERQYVLSVGWTDQHYCEFRTTFLVFDEDMSGNLERNEVVKAVDMLKGHFWQSAANMNLMFSALGIDPSKEIKVDFLTFLRLMKMLDESEARREKGTSMGFGRDRTDRIYSIFQALEPEGNGTVRRDIVMRAMTGATARCLAKPQINEILQHIGQEPLEVEFGGFLRCLKFVEAFLEVDLEEVVDDLQNWQQAKARHELDENRKRPSLLRLIRDDGAQAVWQRQIT
>CryCohSeligo122793_rbh_TGME49_226040
APATYEDQQQLCVVLEEANEWGFHPTTLDFETFARLVRRVREWRAERLRKDECQLAMDTMNFEQHVVKEYRLAFDLLDEDGEGVINILGLRKFFKLLRRSITSEGLRALFAKGDERQSGELTFHEFQ
>EleDub042491_rbh_TGME49_226040
MAQKGWPVAPRVCQIDQSRGRPVDEEFLHLAESVYSYFQDAGANKIKKENLATALRSLGLIISFSDSVSLESQYVGGITHNGFVKVAVARRREELQQLEGGETEIGSNGTGISRIKSGPCRGEMLPPIVESGYGATVDELFNDQMIRKSLQFSQAQMRELVECFLVLDPARCGRVATDDLRQLLTCLGEELTAEDVHTLLAIDHLQHSQTLTCAQFLKLMSIHKQTSNLNVQFKTKRQSL*
>KarMicCCMP2283157883_rbh_TGME49_226040
LSLALKAMIGLCEERQSSLPGFGVHVTQAGEEDKQVAPSFGGSLSGSLQKRWXENNSGNISGGFLDVDEGALVTEDELLCASPCERVYAVAEQLTEFLSRFSLEDQALILEPFLKEIDLQSLESEAAVDPHIDEAREFIRTFLDANPQIDGRLALSSLSKEPPAYSDEVAASGDVSMDFLRMRRKVGSSPERLHRRSKISIPGSEALVIDDVLASFQRCDPSGRGVISRADLVHLFTELNPSLSAKDVEGMLEQQWPQDAVSFSEFLVX
>KarSpeRossSea257618_rbh_TGME49_226040
IPVTLAAGLLVEQMTQFLGDQLVELAEQLGQPDSRLEVSRQVGAVPDSSRDGINEIFMDKQIRIVFNTFDKDGKGLRDGFIEGKDLKKALRTLGMKAGKLEELDFDDVNGKVGKLADFEAQTFSFSAFVDIIASLQRK
>KryFolCCMP1326032445_rbh_TGME49_226040
XMAAAQREDNAQVDGAPGDGAVANSGGEIAKGAGAADGDGIRLPKDLARSLEQTVRQKRGAIGLAPDGEEEDCEEARMQHHNGGHGHGHGHAKQKSIPAAIASGLINYLLMFGLCCAYGMIMFDDINAQHRALGVKMNLCTAWVVGLVLALFCNIKVAIGGPDLNPVVFLAGFVADMAKEIAAQLELEYPTGRRLAGAPSSGGAAVEWCTGAHKEAHLAECLDYHEQLRATVIFAVSASSAVLGLLFFLSGRFRFTRYASYVPTCVMEAFMSCVGYKVFTYALHFSNYDVKQFLPAALIGVPLYFIKAYHVGNPAVVIPLMLFIPLAIFYVGVFASGKNLEHETVKEWMFPQMDNVDFWAVWEWSIGSPTKVNFKAWLKTMPHLAVMVVVCFIDCLLKVLGTEGKLPVKVDKDREMQLFGACNVLTTLSGSSVGYMQLKFNVINAGILGSVEDRNGGLVYTLLCAVTWFWTIEHFNFLPRFFLSTLLFFAGSGFVAENLWGSRKYLSLGEWFQILVILGVFIIAKDLLYAVLVGILLTCADFILTYARVPCVVEPPVRRAELSCVRRTPMVQRTLDHVLNRWLLIVRLKGFIFFASAQTLVAQIRDMIQAEKANGVPPYQRLRFVLFDCSVMDGMDASTAKILRKLKSEAAALKVDLLWTHVGEDLEARLRTQELVSGGQQTFADTDEALHSIEEYLLSYQKAISARWIRLSPTFALQQRFTAARVAFEPFAEVFDDTSRHGCPWRYCSGVTMKKYSTLLWTPGQMDVGLFLVHTGSVALFRELPDLDPEVQKTWPSPIAVYTQGWFLNRESLLFQPTKHFAVALEDGELVTWSRHQWRDMDRETPRMASTIARAVMKQQAADAEHASRSKKEDFLPEVMHNKIRAIRVSRALGAFKMYDISSKAEETLLPPMPTTLQRDVRTAFATFCVAPSTTADLALNSAVGGEKPEPQTGFTRPAKSSAMPCVDASRIVPENARLPANLVANALMFAGIFNTPLSLSSESAALTLEEFNQIAHEAAMLRLSDTHVDQLTKCFKQFDKDSSGSLDLPELAATLSSMFSHRLEPEEIEALIAEWAEDTKTLDLTKFIALTSRLARTREHDWQLMQGVEEVLSKLEPLPNTSALRWKLKLETLMAVAPDLTEEQAREMMWMADWRTGGKRGGKVIDFSDFICAVLLSPMGQAGKLPPSPVEHHLNMRTMKSRSTADLGVDSLRSSTVDDEDLVDPRLMFKHLKDEDTEQEEEEAAPEALKPTCRRNVYLLLEDPTSSRAAQILWFFMGMFILVSVLVMVIHPLVSQDSWKQTKAWESTGEARVWWGFEAFVTVVFTIEYLLRLLVSDAMGTQTKLGFIIEPSNVCDLVAILPFYIELLVSDGTSSGYKMLRVVRLLRLTRITRISRLAKKHPX
>KryFolCCMP1326057786_rbh_TGME49_226040
XADGDGIRLPKDLARSLEQTVRQKRGAIGLAPDGEEEDCEEARMQHHNGGHGHGHGHAKQKSIPAAIASGLINYLLMFGLCCAYGMIMFDDINAQHRALGVKMNLCTAWVVGLVLALFCNIKVAIGGPDLNPVVFLAGFVADMAKEIAAQLELEYPTTGRRLAGAPSSGGAAVEWCTGAHKEAHLAECLDYHEQLRATVIFAVSASSAVLGLLFFLSGRFRFTRYASYVPTCVMEAFMSCVGYKVFTYALHFSNYDVKQFLPAALIGVPLYFIKAYHVGNPAVVIPLMLFIPLAIFYVGVFASGKNLEHETVKEWMFPQMDNVDXLGCVGVEHRQPDKGQLQGVSGGFIDCLLKVLGTEGKLPVKVDKDREMQLFGACNVLTTLSGSSVGYMQLKFNVINAGILGSVEDRNGGLVYTLLCAVTWFWTIEHFNFLPRFFLSTLLFFAGSGFVAENLWGSRKYLSLGEWFQILVILGVFIIAKDLLYAVLVGILLTCADFILTYARVPCVVEPPVRRAELSCVRRTPMVQRTLDHVLNRWLLIVRLKGFIFFASAQTLVAQIRDMIQAEKANGVPPYQRLRFVLFDCSVMDGMDASTAKILRKLKSEAAALKVDLLWTHVGEDLEARLRTQELVSGGQQTFADTDEALHSIEEYLLSYQKAISARWIRLSPTFALQQRFTAARVAFEPFAEVFDDTSRHGCPWRYCSGVTMKKYSTLLWTPGQMDVGLFLVHTGSVALFRELPDLDPEVQKTWPSPIAVYTQGWFLNRESLLFQPTKHFAVALEDGELVTWSRHQWRDMDRETPRMASTIARAVMKQQAADAEHASRSKKEDFLPEVMHNKIRAIRVSRALGAFKMYDISSKAEETLLPPMPTTLQRDVRTAFATFCVAPSTTADLALNSAVGGEKPEPQTGFTRPAKSSAMPCVDASRIVPENARLPANLVANALMFAGIFNTPLSLSSESAALTLEEFNQIAHEAAMLRLSDTHVDQLTKCFKQFDKDSSGSLDLPELAATLSSMFSHRLEPEEIEALIAEWAEDTKTLDLTKFIALTSRLARTREHDWQLMQGVEEVLSKLEPLPNTSALRWKLKLETLMAVAPDLTEEQAREMMWMADWRTGGKRGGKVIDFSDFICAVLLSPMGQAGKLPPSPVEHHLNMRTMKSRSTADLGVDSLRSSTVDDEDLVDPRLMFKHLKDEDTEQEEEEAAPEALKPTCRRNVYLLLEDPTSSRAAQILWFFMGMFILVSVLVMVIHPLVSQDSWKQTKAWESTGEARVWWGFEAFVTVVFTIEYLLRLLVSDAMGTQTKLGFIIEPSNVCDLVAILPFYIELLVSDGTSSGYKMLRVVRLLRLTRITRISRLAKKHPLFG
>KryFolCCMP1326086977_rbh_TGME49_226040
XMAAAQREDNAQVDGAPGDGAVANSGGEIAKGAGAADGDGIRLPKDLARSLEQTVRQKRGAIGLAPDGEEEDCEEARMQHHNGGHGHGHGHAKQKSIPAAIASGLINYLLMFGLCCAYGMIMFDDINAQHRALGVKMNLCTAWVVGLVLALFCNIKVAIGGPDLNPVVFLAGFVADMAKEIAAQLELEYPTGRRLAGAPSSGGAAVEWCTGAHKEAHLAECLDYHEQLRATVIFAVSASSAVLGLLFFLSGRFRFTRYASYVPTCVMEAFMSCVGYKVFTYALHFSNYDVKQFLPAALIGVPLYFIKAYHVGNPAVVIPLMLFIPLAIFYVGVFASGKNLEHETVKEWMFPQMDNVDFWAVWEWSIGSPTKVNFKAWLKTMPHLAVMVVVCFIDCLLKVLGTEGKLPVKVDKDREMQLFGACNVLTTLSGSSVGYMQLKFNVINAGILGSVEDRNGGLVYTLLCAVTWFWTIEHFNFLPRFFLSTLLFFAGSGFVAENLWGSRKYLSLGEWFQILVILGVFIIAKDLLYAVLVGILLTCADFILTYARVPCVVEPPVRRAELSCVRRTPMVQRTLDHVLNRWLLIVRLKGFIFFASAQTLVAQIRDMIQAEKANGVPPYQRLRFVLFDCSVMDGMDASTAKILRKLKSEAAALKVDLLWTHVGEDLEARLRTQELVSGGQQTFADTDEALHSIEEYLLSYQKAISARWIRLSPTFALQQRFTAARVAFEPFAEVFDDTSXARLPLALLQRRHNEEILNVALDARSDGRRPLLGTHRVGGXRELPDLDPEVQKTWPSPIAVYTQGWFLNRESLLFQPTKHFAVALEDGELVTWSRHQWRDMDRETPRMASTIARAVMKQQAADAEHASRSKKEDFLPEVMHNKIRAIRVSRALGAFKMYDISSKAEETLLPPMPTTLQRDVRTAFATFCVAPSTTADLALNSAVGGEKPEPQTGFTRPAKSSAMPCVDASRIVPENARLPANLVANALMFAGIFNTPLSLSSESAALTLEEFNQIAHEAAMLRLSDTHVDQLTKCFKQFDKDSSGSLDLPELAATLSSMFSHRLEPEEIEALIAEWAEDTKTLDLTKFIALTSRLARTREHDWQLMQGVEEVLSKLEPLPNTSALRWKLKLETLMAVAPDLTEEQAREMMWMADWRTGGKRGGKVIDFSDFICAVLLSPMGQAGKLPPSPVEHHLNMRTMKSRSTADLGVDSLRSSTVDDEDLVDPRLMFKHLKDEDTEQEEEEAAPEALKPTCRRNVYLLLEDPTSSRAAQILWFFMGMFILVSVLVMVIHPLVSQDSWKQTKAWESTGEARVWWGFEAFVTVVFTIEYLLRLLVSDAMGTQTKLGFIIEPSNVCDLVAILPFYIELLVSDGTSSGYKMLRVVRLLRLTRITRISRLAKKHPX
>LepChlNIES1868085654_rbh_TGME49_226040
LYKLICTRHLLCRYSRPTRLDGMDGCPGDSVESLDRSPRTSSVFAEADEELSVVKRFSKAHVTRALKSTFNLFDARGKGYIAVDDILRILSSLGQSVSEDQITASMSAISQSEDLDYDAFVHFMNADDS
>OxyMar011101_rbh_TGME49_226040
MSVADVEERMRNVLFPKRIRVREFFRDYDPLRKWRCTRAQFLRVLDISALKPTKREAEMLADHYTDPKAKDLVIYGDFCDRLEEVFNPKFLEQTPLREIYPPGTNLDLHASTKFHTPSDAFASGDPVASLESLLYRCALLCSTRAVVFKYFFEDFDHSRSGTVSKEQFLRQFPFKFTEDEMQVLLAHYGEIRHSQKVVRYRDFHEDISVLETSNHTEKIPQSTLVSRPSSRQWTRDDFSVTELIRAKVVEGRVRLREQFQDFDPLNKGECTLTQLGTVLSVLGIELSPVELQRLQTQEGFQGEDGRFNYWAFTDYVDEAFTLKGLEHEPTTRIDMPGELTTVPGRRNFQKLDADQEQAVRDVENGILRTVRVHGIDLRAACKNFDRQHRGHIKVAQFARALTTIGLPLTQADLELLSMKYCDMGNEVDINYMDLCEVCDPNVHRPASVRSGQWAPKVVNPSVYFRDGDVVPSRPVSRAA
>ProRetCCCM535069714_rbh_TGME49_226040
XCDSSAGASPELLVFADSPRPPSTPAESWASTKPPSFLDWSYRDSPWRPKDTMALDGRRSCSPSTFREGSTCTPSGSRQARSPELQANDTPRPRSSIGKHPRSRAARAARSQRREPAASPCASRGNQTTDPVELAAFLGAAAASVPLGIEQLPGSMDEPVAQPARVDLPSVDAHRFAISPTIVEPLCSQASLDTSSRSMFKRMEDCSSSLEASRGFSEAADAAGARARGSVTLAIRAKAVCRLAASAASRRLLHRITDSEASATAPWSKAPAGRQGRDTSRTPLDVEHALHGMMGDARCRESAPRGHEAWSEPGGRAPGLELQHPRPXRTRFSALAPPGAAGKIRIAQNTTLGQMVKRDPQRAAKYNIVVVPPWQQNKSWPPPPVKPHRRVPAVPSFSSERERASGMAARIESTKRAQRRWMQVSAISKMVELHAEVRGRRLEERPHELVRSMASTLAVVKEDIEHMVDFDGASMFSHEEEFEHYADIFTSRASSSGGQLTRQGFQRAMRDAGVVAQSVAEQRKFKKVQAQVLEYCRGQERLEDSKNPLANAKGVWELEEFLMMVAGMQQLDRRAQWKVNKAVADELGLSAEALEEFKAVFDAADTRESGVLSIQDLQEVVAQAGLRPSDKDLKMLLAGGSASDDVTFRDFLQVMVRMEDFVQPPQPGADL
>PyrBah091594_rbh_TGME49_226040
XRQRQSGVKYVRREVTPKVEKIEQAGPHEAFKRYDKDSSGTIDVSELGDLLRDLGLTAGMNRSMIAASVLKCVEAAGEKAISWDRFKEIYQQLLWLALGLLRARGRQPRLQDPDVATRAISVDQLKRLYAFVEANCVSAGWTGNRPDEGGKTWKKVPLTPAMVTLYDAAMHVIEPATEEKRISYVELVASGPQPPGFFVSHWWGEAVCCFIRCVEKHSMDRGLKGAXLLGVRIREQPVGAAGAVTNDPAQSSFKRAMDMAMGTLAIIDPTATLFTRVWCCFELYVSLKMAHEGGYVYDVYTAKEHEHNGHQLAVGITDGTMSVDRSHARGKVDRERHFPVELLKSCLDVKLSSAQASMECDRRHILNALVGAEDLNADPVTTHEKYEEVEGLLRGRFVASMLCPLLRGGQSIAEYTSALSTARLKNVELDFCDTQIRDNELEIIATSMPECSLRLFHLSVAVGCPHVSEQGSTAISRAVGQMKQLEAFVLALPHKKQHGDPGLEAFVDALPAEGRPNLQKLWIGYEVTARGAAALAGAMQKGLLPNLAGLYLSGSPPDQLNTLRCDGVKALLAGVRGHPGLLRLNLASNLIGDDGAIALADALPDSALEAVVLRDNLITDEGGGALSACLGRARRLQLLDVSQNQLSADAKEVLRAARGGAGGGVQADLAPWQGPGGVAPPLPPRAEPGQLAGPQGGPALPVAPLVQLGRGVQEWDATVLPQTEEAGFAINCSTTLGCSLNSSDGKLQENCCLCLSPLPMNPSELAMFRMTEEGCIAPGAAPNLVLGLVDPAHASNGPPPKETALALALVPAEDTERRLVFPEPRKVMVNDAAALSDPLRLLARRVGELVSX
>Sym_XWS2016002333_rbh_TGME49_226040
AAISDGTNEEDRFVTGRGVACLIEHAEATSILSYKEKTLLVERLEDGKEEFAEAMRALNVEVTDRLSYLQFKDLISYNSDPSPVLVRQLYTSASQQRLIPDLKVSVEDLFAYLERSQVDLAVFSLDPSTKETIARTAARIFEEYNSTDNVLSSTNLTLRDQVPKDVLIRGVFKLNRVPIEALRQSFQWIKQRDGEVVSVNDFIELLHDVTGHKYDERLINRAPRIGKMRKQQLSEEDVNLIHNIRFQLLNKYGGLREAFDDFHCEGDRLLESDEFISRMGSLQIPHQKANRCFQLIDEGGDGKVTANELYFLLQLAPDSHIIDRTRTLLFKDKGSYTNMKKALDAAFDEAHRHGEFVVGVVQLGGILRHYSFSTEETRRLFAVSDTDKDGLVSVQDIVAAIRRPVTPKSAATAISQEQLEVLVRAVDHCHAYWSNVTRAFENVPELTPRSDMSHTDSDLFKPSLDLLDEEDFYRYMKDTNIKDIVLRNLFTAADIFSDGMLKLSEVCTLLKSVELNQLEPLIKESELGGTRLRFAEGVLPPGVNPAPARQHRRFHQRVSSSDARIALSVFHKVAMKYATCVTEAINSLKTPLDTRLTCAGFKQILSATNIGSDPEMPEFQQEQVFGSIDRNS*
