# Supplementary material for: Molecular characterization of the conoid complex in Toxoplasma reveals its conservation in all apicomplexans, including Plasmodium species
Source: PLoS Biol. 2021 Mar 11;19(3):e3001081. doi: 10.1371/journal.pbio.3001081 (PMC7951837; doi:10.1371/journal.pbio.3001081)
Supplement: S1 Data — Files are named according to the T. gondii apical protein query. The sequence headers comprise the protein identifiers in our in-house proteome database for the SAR clade (Methods), starting with an abbreviation for the species strain (see S3 Table). The headers furthermore contain either the descriptor “self,” indicating that this sequence is the original T. gondii query, or “rbh,” indicating that it has the original T. gondii query as its best T. gondii hit in a BLASTp search, or “none,” indicating that it has no BLASTp hit in T. gondii (see Methods). For sequences of P. falciparum 3D7, the header also indicates by which P. falciparum IT sequence it was gathered and if it was gathered via reciprocal best BLAST hits (“rbh”) or via unidirectional best BLAST (“bh”). The latter is only the case for the putative orthologue of T. gondii’s TGME49_219070 (see also S4 Table). (GZ) [file pbio.3001081.s005.gz › TGME49_conoid_proteins_putative_orthologs/TGME49_238380.fa]

>BesBesBbGer1002377_rbh_TGME49_238380
MGFADSPQSTSRSSTPSAGGKRAGHGYRREMVRVRQGHYRRLAFGNRIAWHDIFFSCSVFRRPPPYTVIDPWKFPSERAWTSRKAKKPAPRRSEASAARSRGPPCPPGPPVFVRPPEVTPLAPLRPHTTCPAPPPRTEPSSPPLPPPIPEPPAPAPAAKKAAKGKKKRFSFRTGVESRSRVSEASTPPTIVEEPPLRPPPEPALATSEETTAASTIPREPPKLPPPAETRGPPTLRQTLSRKKSDKAGEPAQKIVVSIGSLRGRYKGELKGQAQAFLLCGTTQDNLEQLLSHVRNKSPLFPLTLSSSGEFCVDFGYEFVLPLGPPTPFGMRISVVCTRETTLVDMDGKRRFSWRLNDIGSIVSPMRDMTTSQTVDWDTYPLRFNARSGFEAENLVIEAKFVLCPDSQGPPIPPDEIQPFQPPAPPKAKIQKQAKHAAAVPPFIPPLPLTEDWSAFNVTDKRCPPCQPPKYCGNQDVSACLPVDALSVSSERSSASLVERIDAALKKNSSWEEKLAQKFCAADLETWHDRGSRKTLKRHNKGIGEEVPTGVTKPGESLACAGSRAVRRPRPGAEDSAWTSRWSTARAAARVESGASALRGSVHGGAASPAEAPFTPHSWEETFRLTSSPSEYSEKREDSCASDISGKTSFRSEAVSQRASHACQTGSCAGAWQRRHERRQLQSAARDSEAKHGTTGFHRARIPADEAHRELVATEIGKACSAADWGLRADFLRWPGALTISPPCTSRSGSAAQDSKVCGLLQSSFRSDKGIAGRVPSVRGMRRFPPPKKNPSRSSWSSRTSESEAVSTARSGGRSMRDGPAACPRISSQAIKPF
>Cys_WienI005467_rbh_TGME49_238380
MSEGSTSARSTPRSGTLGPSGKYMKDRYLREMVRLRAGHYRRIALGKRLALFDIFLQCSTCQRAPEYHLTDPWLLPSSRSWVTRKAPKKSKSSSRHSRKTLPSPDRPVPRPSPDSPPRSQHTPSPPSVPASPPAPVPSPPPVPTPSPPPPPSPPPPPRVEPSEPAAPESPRAPPSPPATSASIQARKSEKRYSRRASSKGSRVSSQPDPQPQVEKRASVKKDEAALSERTETKPSFAEPESIPKEPPKLFPPAEMRGPPTLRKLMSKQKSEKKVPAEKIIIAIGSLRGKMKVQPEGRMQMFLLCGSSQDNLEKLLDHSRHKSVMIPVEVDRTGEFTVKFSHEFILPLEPPLPQGMRVSVVCTREMTKVDADGKRKYTWRLNDIGSIVSPVRDMSISQVVEWETYPVKLNAQANFDASDVVLEAKFILCPVAEGPPIPPDVIEPFKPPAPPGQMKTIQREPTHAAVPPSRLRQAVTRHARIASGSQASHCSSPAPSWRELSSEEILASLSPSTCRSDVSGLSSFRSSTLLPHELESSLRATTKQASKGETEVILPATATQETRQGRGLVTKLNKENRESRRDPGASGEISDDGSYSDWLGSSVKPRAPLAPLRDGQLSSGGLGRRRIYQERPSSKTSASTRPPLAEKREDSIGLEEKLVVDASLEIECRTASARRAPKRSTVSDRANKSEAAQIAFSGSHEKRSIRGFPAGEAALERDSQLSSRVSESSSPGAVAEQKSMSRGIPSRRPSLLRVARMPPPKVHSVHTSFGPHRGSAELIPS
>EimAce000757_rbh_TGME49_238380
MKRSLRLLESPRIRRLPSGHYKRLAAGDQLPLLHLLLCSCMQPPPEYELLIDSPRAAITPRSTSSKLSTQRPGSSSSSRSKRSSKRPTTSSNGKLQRKAAHKEDIQQQQQQQQHQRGITWADASESTAHTEQHSTPQQNSSSSSSKSSNRSSNHSTSSSILAAADAAPPQEAPSITPPETTPRVAAAAPAAAAAAAGRTSPQAAAPHRKETNGVKRQTESLRKLDSSVRSESAKPSSSSSSSSSSNGYIKKRSSKGAADVAHQLQKTLSKEQQQQAAVAAATQQLQQRQQSVQRLRSKIAQQQQKAATAAAAQDPSLSEKIEVDVSGFSGRVELEGNKAQVFLLCGFLSDNLGDLLNHIRNRSEPQALTISKGQVDIPLNHKTLDWASYPVSVSSTFANRCEGNLRCKLSTFLLHDGPQIPPDVVQPFQPPEGLTKVRTVREEAEHAAAAPPSPYRTISSISSFSSISSSRSFSSISSSSSFSSISSISGSSSSSRVVYRTENGTVVDGRDLLRSSSSLDCYVQPSGGITHTWQLQHQEASLLLQQLLQQQPQQQKQQQKQHGHINFQEETENSDRGSSSGRSSGRSTPHSLLPPLPPLSQPLQRQQQQQQQQRHLVNSFAFDSADREENRDRRNGDRDTEGTSCRMQRRAVVEAPTCNASLPWLYSSSSSSSSSSSISSSSRNKDKNSSNSSSSSGSKEDLHSGVSQQPESSRCSSACSNIENRYCSSSSSVSNSSSCSSSNSSSVPPPKAISPPLKKAEPRRPPLQVRQQQQQQQQQQQQEQQEQQQQQQQQQHQQQEQQQQKQEQQQPLLLHAAQRQQQRQREGKHQLEQKEHQQQQQQQQQQQQLPLELRELSAAMETLLKEVKLNTLRVQQRMQQQQQQQQQQKEQQQQQQVLPTVPRVRRVRATEQQQQQQQQQQQQQQQQQQYCLGIRPEMRRPPLRC
>EimBruHougton001438_none_TGME49_238380
MRRLPNGHFRRLAAGQQLPLLHLLLCSCMQQAPEYELLYESPRAAVSSSSSSRKRSSSSSKTKAKRAASGTYSRSSSSSSSGSNRRRQQQAALQRKTSHTPQQQQQQQQQQQQQQQQQQQKTIKWADTKGSSDYTTESGPDAEQQNAERENLSGSSSNCSSSSNRSSSSNRSKSSNRSRSSSSILAAAAAAPPQEPPSITPPETTPRIGAAAPAAAAAAAPAAPAAAPAAAPAARSTSRGPSMKETNEIIRRQSSRLRKSDSAAKGDTKRSSSSSSSSSSSSSGSGSATTDYQKRRSSTAAAAADAPSPLQQSISREQQRQQAAAAAAQQQLQQRQQSVQRLRSKLAQQQQKAEAAAAAAAAPEGPVAEKIEVDVAGFTGKIELEGEKAQIFLLCGFLDDNLGDLLNHTRNRSNPEALEYTHGQTLDWSVYPVSVSTAFAANCSGSLRCKLISYLKDDGPPIPPDTVEPFQPPQGLTKVRNLREEAQHAAAVPPALRLRRSSSSSSSSSSSSSSNSSSSSSSVVYLTRKGDIVDARALLRSVSSLDCCLQPSGAVTHSWQLQQQQASLLLQQLQQQQQQQQQQQQVFSLQSEDGTENSCWSSSGCSTPHSLLPSLSPRLQQQQQQQQQQQQAIKPCLLQSPFRDSSKGDTEGTPVWLRRHRALVEAPACSASLPWPCSSSSSSSSSSSCSSSSDYDSSSSKSTDSTFKTQPLQQQEDNRCSSSCTLESRRSSSNSSSSSNSSSSSNSSSSSNSSSVAPPKAISPPLKKACPQLPLLHAQQQQEQQQKQQQQQQQQQQQQPLVSPEISELSTAMKSLLEEVRLNTLRVQQRMQQQQQEQQQQQQQQQKQQQLKQQRVLPAVPQPRRMSAAKRQQQLQQQQQQQQQQQCCFGIRPELRRPLAGRC
>EimMaxWeybridge003893_rbh_TGME49_238380
MKDTAAASLNSPRLRRLPSGHYRRIAAGDELPLMQLLLCSCMQAAPEYELLYESPRGPTSYRSSSSSSSKRPARSSSHKLRQQKSHKEQQQQPQHQETLQHKLSSKQEQHEQQEHQQHQHKSITWADAGGPSEHSADTSADTAQQSVLQDQSSSSSNGSSGSASRSSRSSSILAAVADAAPPPEEPSITPSETTPRVAPAAAAPAAPPAAAPAAAPAASKQQEVPRAVSLKKKETGGLGRQTNSSIRSADSSIKKDAAKRISSSSSSTYYIKKRSSKPVAPVAAAPMQKTLSKEQQQQAAVAAATQQLQQRQQSVQRLRSKIAHQQQKAAAAAAAAEGPDHSLAEKIEVDIAVFTGQVELEGDKAQMFLLCGFLNDSLGDLLNHTRNRTEPVSFHPTDEELQLHVTHRFVLPLDQEAAAIRLTLIITQEVEETIKNTRKRTWKLRDFGCIIIPLVNLKQPNTIDWSSYPVSVSAAFSGRGTGSLRCKLTSYLQNDGPPIPQDTIEPFQPPQGITKIRNIREEGQHAAAAPSPVRMRRLSSSSSSNSSSSSKGCGVVYATKNGDVIDGRDLLRSSSSLDCSLQPSGALTHTWQLQHRQASLLLKQLQRQQHKQQQKQQQEKKFGVHAEEETVKGSFTSSGRSTPQSLLRSLSPRVQRLQQQQAFSHDTHNDTEGIPTYAMNRRAVVEAPTCNASLPWACCSSTTNRGSSSSSSRSFKKQPTQCSLSSVYQEEGSLCSSRSIDDTYSTISSSSRSSKSNSSSSYAPPPKAISPPLKKAAQLRRPHQSQLQQEKQQQQQQQLQQQQQKLVLLQASRKQQQRRPVVLHAKQQQEQEQEQQLLQQQPPQQQQPQQQQQQPISAELRDLSLGMKSLLEEIRFNTRRLQQRQKQEEDEQQEKQQQKHHQRVLPAVPKARRLSAAELQKEQQQLQHDQQSCLAIRHGFTRPSLAGRC
>EimTenHoughton001046_rbh_TGME49_238380
AGRWSSPSLSSRAAAKPSSSSSSTSSSSSSSNSKGAMASHRLESPRMRRLRSGHFRRLAAADELPLLDLLLCSCCKPAPEYEIVYDSPRVVAAAAAARSRSSSSKKRPARQKQQRRARVPQKHAVKPEQHQQQQQQQQQRSISWADGRDGNEAAAESFAEPEQQSTECEPQSSSSSSNSSSSSNSSCTMLASADPTPPKEAPSLTPTEVTPRVTAAAAAAAAPAAAAAPAAAAAPAAAAAPAEAAAAKQQPAKSLSKKEKEAHRQKSRSLRSSASRKESSSSSSKGELKRDGSSHRNEAAADAAEPMSRKGSKEQLQQLQQQQRQQSVQRLRSKLSLQQQKAAAAAAAETEGPVAGKVELDVIGLTGKLKIEGERPQVFLLCGYLNDNLSDFVLPLQQEAAALRLTVVLTQEVEEKTAAGKKCTWRLKDLGCVVFPLANLKKPNSLDWATYPLSVSAAFSGSCSATLRCKVSSFLVDEGPPVPEDKLEPFQPPQNVAKWRNVREEQQHSAAAPSPMSSNISSSSSISCRSSISSSSGISSGRISRSSSISSSSSGRIGSSSSSCCSSSSLSSSSSCCCSSSSSSSSVVYAASDGSVVDGRELLKSSFSLNCSLLLSGEAVHTWQLQHGEASLLLQQLLQSQAPPQQQQKQQQQQEEDFGGGAANGLSRCSSLEGPSPLLLAVSPPPQKQPIEKRQKIKFSNSFLFDKDMSAGVCRPRRAVVNAPRCCASLPCARSSTSCSSSSSTNSSSGKNSSSSSSGEVTSRDMQGGFCSREGAEVKRRTETPDHCSSKAHRGCSRSSSSSSSSSSSGVIANAISPPLKKAAPRLPQLPLPHRQQQLLQQAGRQQSQPLLAAQLQHPPKQQQQQQLQQQGSGVGRTVFREVSTALEELLRDVRANTIRVQQRMQQQEQQEQQQEQQQQQQKVLSAVPKARHTTPGEQQQEEEEEQKQQEEEEQQQQQQRQQRFAVICPQQTSPMMQPSC
>HamHamHH34005893_rbh_TGME49_238380
MSIISSLTCNTARSSASVAGGKNRRNYPREMIRLRPGHYRRFAAGNRFALYDVLFACSVCHRPPPYRVVDAWPSDPQSTSRKARKHSFKKAASQTGTPPRRATSNRYFPPAGSPQVPMPPASYPEPPMELPPPEPMSDRVSPLSVVEPEPENPAPVTQVKRSKWSLKGRKSLKNKLTGADASPADGSRSSVAGSDPQSRTLASKLLSRSLFGSDAPKRTGTLSTGSDGTPPDVLSVRAAEAIPLEPPKLSPPGETRGPPTVRHTLSRKKSDKGGEPAQKIVVTVGALKGTYQGELDGQAQLFLLCGTTQDNLEQLLNHVRNKSPLIPFTLPSSGAFAVDFKHEFVLPLGDTPPPGMRVSVVCTRETTRVDQDGKKRFSWRLNDIGSIVSPFRDMTTSQTVDWDVYPVKLNKQSGFEAENVVLEAKFSLCPDSSGPPVPPDEIEAFTPPKPRKAKIKKEAKHQAAAPVDVPRLHLAETATGVEKKKRSFQLSTNSCKKNGAECREVSSRLFSESSDALSLRSSSSIIERLERALREHSASNERLLNRFLEEYQRREETSSRSERKRVFGTHVRAYQQTPESVSSLSDSPQNRRYGDGESVFSGRTEAHAANLKGMADRDVYCRQEKLSWGSNASSDGTFRITRRPSQVSKREFSDDAESEGGPQSRVPQASSCHSNNRTNEAIRVNGNLFDGCEACANTGITRGEKKTGDLQRSSQSDSQQSGSREVFEANKGGFSRVCKTAKRETFEYFETSELDGIGVFGTSVLHAPIADSPVSSLSISPASSSRSSEPSKLYSARVATLKDARCPSDRGIAGRAVTVKGMRRFPPPKRSGGKQVSGSGSETPASESDAVRNRSVANFLLSRGSADSVYPRISPQKPKHF
>NeoCanLiverpool002270_rbh_TGME49_238380
MSAPSNSTCSTVRSSASVAVGKSNRRNYPREMIRLRPGHYRRYAAGNRFALYDVLFACTMCHRPPPYRIIDPWPSDRPCTSRKAKKHSFKKSAPVNTSALRHATSNRYFPPAGSPQVATPPRDVYEPSTEPTPAPESQPTLSVVEPEPEGPVPTHEGPVKRSKWSIKARKTLRSKVLGAEPAASEANRLPAPATDTHSRTRASRILSLSLFGSEVAKRTGTLPADRAPEAQPAPAETIPREPPKLSPPGETRGPPTIRHTVSRKQSEKLGEPAQKIVVSVGTFKGTYKGELDGQTQVFLLCGTTEDNLEELLNHTRNKSPLTAFTVPPSGCFAVDFKHEFVLPLGDSPPPGLRISVVCTRETTRVDEDGKKRFSWRLNDVGSIVSPFRDMTSSQTVDWDVYPVKLNKQSGFEAENVVLDAKFVLCPDSTGPPVPPDEIEPFKPPTPPKAKLQKEAKHNAAAPVDIPRLALFESDAARGVKDCRLSTNQSGQNGFQELSSRLSSASKDVLSRRSSSVLERLERALREHSARNERLINKFLDEYRRREERDSRHDRKREDDFGHMRAPGHPGNPDGSVSSSLPHYAQKHCYPDGEGAFSGKNGASVSRLSRVVSDHGKSERDVCRRQEKLALGSSAPVSGDETFRLTRSPSLVSKLDFSEDTASESAPLSRSLHPSFRSDTRQSGTSRVAKKGHIDDRSEACANPTSTKNTSALQRSVRSDSRQSVSHGSSEAIAGRLSKHRGSASRETLEDVRSFPEAGRSGVFGARGLHALATESRSPSLSISPASTSRSNEPSVSSRGGTFTGGLSQSDRGLAGRAPTVKGMRRFPPPKKGGSGSWCGSETSASEVESTFRSRRSEDFTASRISPHAVKYF
>SarNeuSN3004355_rbh_TGME49_238380
MVMTIPAASSRGDGSISDDETAIGDVGESVSQISSSRGRHTDVSSVWSDRATWRDSLPGSPRFLRKMIRLPSGHYRRLSRGNRLPLYDVFFSCSMCRHAPRYKVVTLAAKPRNARSGWKRRPQKAVARAPSEASSQYSTTSSSPHHAGSAPGEALEAASPSPRGSTSPSPSDSQARKKRRSVDSGATSGSKQSTGPYIPSPTAPSSRYFTAVRIRSIYQPSPSGIPGGPLPPIYAGAPNFPSEGRTPAHTNSFLLNPGFSGREKGRGWTPQHYPAPAWSVASQRDAGLLPTGEMMGGFGGAGEMPPPYRYGSIGTGGGGEGQVELGERFPTGGGLAAEGPPLGVGGSRPSGFAAAIRSGTGSIVQTKKKASRIDSRLHQRLWGRRYPSKGSSSLSRRSLIISSGAPVSAPPRPVSPLLVSGETPNLPALTDTAPKKTRSLTNTSSSSSTTAPVIPREPPELPAPSDQLGAPPTLRQLSAAKEEPMANEEDEEAEQEEGEPSTLTPEKIVVEVGTLKGHLNDAALPPEGSVQVFLLCGATTDNLQQMLDHTRNKSPMVRLQIQPSGDFAASFAHVFCLPLEKPLPAGIRVTVACTRETSRVDEEGKRHFSWRLNDIGSIICPYGDLTKVQTGSWDVYPVRQNPAAKFNADRLNLEAKFSVLPASRGPPIPPDTIDPFKHPPPSPQAKTLRPEAEHATAALCLMSSWRFDGAAAAALSPRAGPATAEVHAGSQQEKLLPKQLRGSRFSQTASPGACPRSSFSASSFSSASASAFSSAASKKSSSLCPPSSVSSLFAAQKARTPSPCSPVVSNGAVNLLAAGGDASDACSRQSRTRCDGSSSTSHDGAEYCSRSSRSPVGLRQVGRGGGDPASLPAHVEAGHFLSAFKQEVAASPAGSSLPLSSRQSSLHPSSSRTKVSFKDTGISPAAATAARGAGGDRAAAKLDIATTQTETACAAAGQGVRGGRSVVGCQAIRPAAARPAAGSQAVADTAAKAAVGKVKERAIGAADSGDVLQGEASADVERSLRDAAAAARRGGDTGGAAAMGGDYKGAVTPVCGSEEEEAAETGPATANESGPAHALMSVHPKLSRQLQAATGTHAPAAAAIHWHGAGAAAAVVPPVRGKIGRVAATLLGAPDAAERHYTPPDTTGLARAVGGAAGARAKGAPGAAPAAARVVLAAASGIRAGGAGAGKAVALQRDPTHARRSRSEAFASAARTAAAQHTQGTAAAAEEEEEAAQIEDEEAAGEAAAEAVESAESEVVPYVQEEDGETQGEVRIVEVEAAEDESADVGAADAVEAAQVEAAESEAEEAAVVVVEDEEEAPPEDAAAEVAAEEEPVEQGETEEEEEAAETAEDAEAGVVAQEDAMGKGALEEVMKHAIAEEHPRGEQEEAATEEEASYGRDRKGRAAAEDAAAEYRNEVSPRVAVASSDCYDYNTYWEAGELEPPRRGSSNTAALESASVMVQPAAANICRRNVGRQKQRTAAATTGAPGKDAFSFASNRAAALKQFAGDVVASTASSLEQRSSPGTTRSSSTDCNSYSGTHDRGGTSNGSSSTRGYMLYSHEYSRIRSALTFVDNTRVITKCSPTANSSSDSSSARRSSVLWPPSLPRPPPRRQQQQHQGKEDFSRHPAGVVGESLSSLSADAHVLPRSVGSATCPLGATGKTSAALARPRMQRGLAAPHVARNRSVSTVDTNGAVRKPNSLAVNSKVDTMKHEPQAVTQEQSTTRSAAATTGRMPVLSAVALLDMAATRQRQRPQQPQRLHEQQQSSWHELQEEQHGVGEGQQLLGFQQQQQYNRLSHPPRHENNVPAERQEQQEAAAEQQEQHHFSRKARSFAASDRVAYASSSAGSWEILKQIRETHTLSHRKEKGRGSCSPRLSVAVASAAAAISAPLPPPPVPRCYRGSHAPRGV
>ToxGonME49001363_self_TGME49_238380
MSILSSVTCNTARSSASVTGGKNRRNYPREMIRLRPGHYRRFAAGNRFALYDVFFACSVCHRPPPYRVVDAWPSDPQSTSRKARKHSFKKAASQTGAPPRRATSNRYFPPAGSAQVPMPPSSYPEPPMELPPPEPVSDRASPPTVADPEPENPAPATHVKRSKWSLKGRKSLKSKLTGADGSPADVSRSSVAGSDPQSRTLASKLLSRSLFGSDAPKRTGTLSTGSDGTPPDVQSVRAAEAIPLEPPKLSPPGETRGPPTLRHTLSRKKSDKGGEPAQKIVVTVGALKGMYKGELDGQAQLFLLCGTTQDNLEQLLNHVRNKSPLIPFTLPSSGAFAVDFKHEFVLPLGDPPPPGMRVSVVCTRETTRVDQDGKKRFSWRLNDVGSIVSPFRDMTTSQTVDWDVYPLKLNKQSGFEAENVVLEAKFSLCPDSSGPPVPPDEIEAFTPPKPRKAKIKKEAKHQAAAPVDVPRLHLAETATDVEKRKRHFRLSTNSSKKDEAECREVSSRPLSESSDALSLRSSSSIIERLERALREHSASTERLNQFLEEYQRRKETSSRSERKRVFDTHVRPYQQTPESVSSLSDPPQNRRYGDDESVFSGRTGADAANQKRTEDRDVYCRQEKLSWGSSTSSDGTFRLTRRPSQTSKREFSDDAESEGGPQSRVPQASSCHSNNRTNGAFRVKGNLSDGYEAFANTEGTRGEKKTSDLQRSSQSDSRQSGSREIFEATKGGFSRARKTEKLETFEDFETSELDGFGVFGTSVLHAPLADSSVSSLSISPPSSSRSREPCKLYSARVATLKEVRYPSDRGIAGRAVTVKGMRRFPPPKRSGGKQGSGSGIETPARESDCVRNRSDANVLASRGCADSVYPRISPQRSKHF
>EimAce003913_none_TGME49_238380
MASLIAAALQLRAQAAKNVNLQNTPGQQQQQQQQKQQQQQPMQPKQQQQHQQQQHTKQLKQQDVTSQQQQWQTQQQQQQQQQQKKRKQQQKQQRQEHLPQQQKQQQQQQQRQQNQATQQPQQQQQQQMQQQHRQEQQQHPCQQLLQQQQQQGVAGAASLQQSVIVQDNRKRKRKKQNRGAADEERPLHAAQRTAEASMQQTAASPAQQQQQQQQQQQQLLQQPQQQLHLHSHQKPQKQQQQQQQQHLQQPEEHHLQQQQLQQQQLQQQQQQQKQAIQTQQQVSQTQQQHAAEQQQYVVDACGQQQQQQQQQQKPAVEAQQQQPMPLQLQIPQQKELQQQQQLQQQQQQRRDSQQEEQQRSWRLLPQTAQHQQQQQQQRQQQRQQQQQQQQQQRPQQQQQKLQLQQQRWHQHQQQERAAQHSLFTPQQAGALQESFITLQQEAAAAPTAAAAAAARGKAAVLLLGASARRLAAVAPHLSAAYTRRAEEMAQHCGIELGPRVYEGLCRGCGVPLLPFLICAAATQPLLPLSASGRRMLRRSRQQLQQQQQQQFGAAGGLAADSLRDFAASSSVVAVCKLCGQQQRSVIGPLRRRRRSRQQQQQQQLLLLMEPQRQQLQQQQQHLLLQEAEASARGAAFNRQKMQQNQRRQTLCNGGQQQQQQEQQQQQQQQQQQQQQQQCLDTAKQDQLPCEPQQPQQPQQQQPQQQRPQQPQPQQQQPQQQQQPQQQQPQQQQPQQQQQQQQQQQQQDLQQVGEQQGQQQPPEQPEHIHEQDNQQGRGPQQQQLLLQQQQQQQLSSSVSAGPSRDSGFAFAAASAPPCSSNSSSSSSGSSSSLTPQPSASVHEGPKEGPPTLSGVQTKPAAFAAAGSSSKTEEQKQSASLYAVLADLDF
>EimPraeHoughton003016_none_TGME49_238380
MEAATAAAPAAAATEIEAAAAAAEAAKAVGAAATAAAASPAAAQPATAAAPSSSKDDAAATTKAAAAAATAAAAATAPAAATAAAAPAAKPTLSAAALRGGCCIPEEFGLEAAAKSLAAAAAAAGAAAAAAAEPGVSTASNTPDTSPLGAPSKLTAAAAAAAAAAAADAPLQKEQQQLQQQQQQQVHSLEQQQRELLQQQLLLERLEKQLQLLPLQSKQQQQQQTAESVAASAAGITAAAAAAAASPCRSSNRRTSSSNSKNTSSSSSSNCSSNSNSSSSSSSSSSIRDLLSLSMDGSLASLAAAAAAAAGGGGAPRLSDPSAAAAAAPAATTASLPSPSSAAAAAGPPAAPAAAAAGPSPAAAAAAAGAAAAAGGDSSSSVLDALSDLHERLCVLLDVTMRQHTEQRLLLQSITTLQQQQQQQQQQQQQHDGRPPLLPLQGGALGAAFDAVGLSEVEQQQQQLQQQQQQLQLLQQQLQQQIKCETSTTTAVSDLSPRLLLQQQQQQQQQQQQQQQQQQQQQQQQQQQIEPHMRRAQQHSLCLDSQLLGLAANMRASNPLPAAALQQYLLSASGFLPPPQTPTAAAAAAAGTAAAAQRAFAAAWIKGEAATPAAAAAAAAAAAAAADASALKQMKGMAAKGGESRRKAGTREQQQQQQQQQQRGSALSSGATSPQGRQQQQQQQQQQQQQQQQQQQQQQQHQLLRLTPASIRRLHDHRRSQLQQEQHRSSSSSSNSSNSSSSPPPSNSQLMKGKPPYFLAAAAAALRRRFNVRIQQRQQRSTPS
>CryCohSeligo070602_none_TGME49_238380
MKVEVEKSRATPGWGSEQFPQRLSYDVPLWMFSGVIGSLQAMPGLLRHLDVPQTAGSTSCQNVELPPFRIPXLNDGQHPTSIIADEKFGFRIARQAGGCAVDFAVFVAAAAAAAAAAAAAAAAAAAAAAVFLADREPTVFGLRLQSRRGNICTPHCKLGGRPLRTVKCKLTRDADDTLHPAWPQPQQRQNKAH
>EimBruHougton006622_none_TGME49_238380
MNRSSKRDRSPSCSSSSSRSSPCSSRSSGSSSSSSSSSSSSSSSSSSSETPIRICSPSRASHAASPTAAAAAPTAAAAAARSSAASAEAAAAAPAAAAAAAASNGSSPSLSRHRPSWRSGPKRSRTEHPAAAAAAAATAAAAATAAAATERVAEPAAATQREPYAPREVGFNPVHACCCISSNCSSSSSSICSNCSSNSNSSSSSDTSGAVGTMSYAEQPTPSSSSLCCCFCEPSSSSSSSSCSSSSSNGSSNSSSSSNNESSSSSSNDDISSSFLISFRKPRTSPRGMRRQSSCRSSSSSSSSSSSRSSSRGSSSSRSRSSSCDSPFRSSCCSDAEAGSPLEPSPMTNPPLLSAAAATAAAAAAAAAEGAAAAATAAGSSAATAAAARADCPVVTDSSAAAKPAGGSEAAGAAAPAAAGSAAAAAAAAAAAAAGSAAAAAICQSIDSILPFLSGHDALFSLSLVCRCLRLALLRSSSWQQLVQQQGLLAAAASSSKTISERRSKGRVYKGFIPTKLLLLLQQQENQRIQEALQQLNGSTSSSSSCSSSSSSSSSSSSRELLSAVAIRSVNLRQLQQQQQQQ
>EimMaxWeybridge001651_none_TGME49_238380
MSSTGASGGSSNSSNNSNSITSSNGRNVSANTGISSLGSLGSLGNLGTISSIGSSISSIGNSISSSISRISSSSRTVNPQSKQFLRIRRYKGPERAGQMWFSITLDEETLVQAAGSPLAAASAAAAGNNSKTSIETKGSLFGVIQGEKAEVIGLYTDGDQQTGVALLREFLAEVRVEKVFEVSGVCSEKEKSAAEAFAAAGFKPSGVFLRLPSPSSATDCCIYWTTNPQEIHSPRFPDVKTVALAVANEKQQSELQLLMLQQQMPEIQLLEKREGLKDSLSFIAMDDEGKAIGFLLVGGADPSRQTLDIHLHADGENREAIQKSLLLSLREAAAAAGLPRVRFQIDGADEEQSAEGLGSEADVAAAAAAAAAASSSEGSRMSVKEAAAANAVANAAAAAAAAAAAAAAAAAAVGKAEDPAAARAERRSAYVAEARAAVAAAAAAAAKESTERKLDSRGLAFKLSLGAFLAAVVLVASSTRRRNRQRQGSSSSSSSSNAQKQQPPIDFEVLQILDFIDRERSTSPGEIDGYVSPPYTMNYMEHVSAIP
>EimPraeHoughton005232_none_TGME49_238380
MQVAVSPAAQQQLAAVAAASLEQQQNMKKTAAATAAATAAPAADRLVGTLYGRRVQLNQQQQQQQQQQQQQQHYTNTKVLRRVFSSSKSSSRSSSNSSSNSSSKTVVVVDAVLLLPTEAAAQASVSAAADRLALLLGLQRVGCVSFALQQQQQQQQQQQRSSMLKTSRTFAVGAVSKEEQQQEGKVEVTAWSATAAGQQLLQRGLLLQQRPQQQQQQQQQQQQQRRRVSADDCSKKGTKSEYTGSSNKQRSSSSSSSSSSSSSSSNSSSSSSKQKNPASKVKRQIARRLQMQQERKQQQQQQLLLSPEAAADDSAAAEEDEEATTAAATAATAAAGAAGAEVYVKQEVVVGGQRMHSLPLAALVSLISIRQTQQQQQQERPIFQLLEQQQQQQQPAAAAAAAAAMLPSSQRLHVSLTNDTLQQQQQQQQQQQQQQQQQQQQQQRS
>KryFolCCMP1326015526_none_TGME49_238380
MWRHQPPTGVSSSDAIPEESAETDVGDEFGVPVDTECHRGTSFGDTDLRNCSQAGPSNVGADVVVVSAACEXQAGLIPLADGVGHHLPGGRRARAFGNRRRLAEAYSLGSAVAGGLEHEEKGVEKAGMPANPVALGSPSQAAAASSNARLMARTSARTMRWMPTCNNAARSASKSPDPQKASNTGCQNLRASDQYRAHDVRSSRSFGTALVNHGSXVEILYELEVRHHLHEAPQGGQAQGVHVLSKSGTPGALLGADPAPNAVPEDEPRGAGPVPPVATQVARALLLRAPLLGIDGQAEVHKAELRRTALDAEGLNVPRRHVAMVHLPGEGLEGRCQLHEQLPGAPARLGELRPELGDRHSPQLFHLAATFEELLQGFPANLRHHETDAPIPRPEGLHIRSEQHGDAFRKVVPACGPQLLFHGIEQAAFGDHSHELGLRPAWDLLNRNLDAVHAARAPDDPEAAFAEGLCDAELLAADGDDRAXAPLPADADAPAAAAAPATCEAAAAAAAAFVAAAAAAAAPATCEAAAAAVLAPATYAAAAAPATCEAAAAADAALATCEAAAAAASXVDDAGKVARAAAGATNRIFKTGDPTGIGRGEARSETLGELQCCSGDSLGRGLGAGTWDLGEVPRTGSGPALHFKESRVLMGGVRVMVDGHEGKVARWFRGVAKPTEVAAGERHNIAASRVLA
>PolGlaCCMP1383028688_none_TGME49_238380
QQQQQKQQQQQQPQKQQQQQQXQEQRQQQKQPEQQQRAKQAKNTSSRPGPARKKPKTTDVRGSRIFPGDEDGPFELNLDALQGRWRHSHPNLGMLTVRGESVKFDSGLPYEVKEMPGGQLDMAGWQASKEKSTEAIVWIKDQFICSWFLEEDLERADEEGLDSKNIIDGKRGRARVNYRALDRQMQDEEDRQTRNVYSDASSDDDRRPSRGREAMETVSPKELAX
>SarNeuSN3002784_none_TGME49_238380
MIHKGGPYHISRNKSRDRVPGQGDKKPLWLLLRFDMPREILTRTRKQPARKTYFAGCINIFREAQSRGSTPHVHGVLSLSPVSDARSHVSSSHASQALAAAAAAAAACSSSSLAAAAAARTAATAARAAAGAKVLPCGAASTVSPHAASPRPAPPPSLTAGAALSVAAVLSAAPAAAAASLPAIAVAARCCSLAAAAAALHAAALPTASQEPPTHAMSCAPAAAAAARAAAASAPAAEGGNTTNGKPQSSSSTFFLLIRAGSTSSSSSASDSSSQSRAPSAPSPATASPPLLLLLLLLLLLECPCCSLRHRPAANFLPPSSLLCCGCCRRSCSGTGCNNAVADCDAASLCAAAAASSPPAAPAAPPATAATSSPPCPPAEDAPPSPSSDGAAVLPVPPSASAPAASAPGVRTPDGDADCSGVERAAGDFASHGSGNTWGCITWDGTNASSSPSSQNGTVKYITAASSSGSRTSSSRNSSRFDRLFYSNDSSKYFVGTCGSVTEVKVGVQGPTNTRVRHTRAAAASSACAAGSASIAAAPASAAAAPASAAAAPASAAAAAPGGREPLLRRLPRGSRLFPSAPETTAKQQLQHGETVSPLLLLFILLLGLLLLQQR
>ScrTroCCMP3099106303_none_TGME49_238380
XALDTAVELRAPKPSHCAAPIAAPPSRRAIHPHKPQELQAQMPARTTAGRPLPHGGDRWTAAMQALRRLRAPLPPAAGSPPPGRRAQPDAFSVAALQLLSFGLKLRSELPPVGAIPRCGRGGLLRPLLLFGPPGAVVVLAAAAAAAAAAAAAAAAAAAAAPVGVAAALALALALASSAFAALATSFSAVLTALALASTSAAASSGAAPTSFFPKALGLGCLAACGGGAAAAAAAVAEEAVCEASSSESSSSSSSSSSSSSSSSSSSSAELSXAVALLEVRGQQTLALLYGDEARQAGNVELAAYLDGITDGHRGVGQPSLAQQGTGLAVRGPLGGLHGGEDGLQPCPSGLGVFRRREMHLAHLNVSGLDRAAPVEQSPLPNLHAIVVRLQEERPNLLQKLQSEVPKCRLPVPRPKNGQLSPGLPGGRVVQRGVWAGDVVRISWDRELLQPRLHGAVEAEKPGRQAAERVVRPWLLLAVPPGQRLPGPTLLVRRSGHGAAEGPIHPPQTPEDVHAMRRGDDPRQRVAPALAGGFIPALAPDRLVALLAATVLVRHRPX
>ScrTroCCMP3099159738_none_TGME49_238380
XQQQQQQQQQQQQLLFQFQPVTPLAGTPTSPSRSSLATSERIRRWRQLREQNWDDSFAKSSSADGSDGGNGNLANLGWEELAFMMPQAKGFFGDLGGPPSAASTRALLLQRPLRGASASGVLCKTAMHDSPHCCQEQVGPMEIGMDHHSTSLTHAALRNTALVLVLAIDSLTPSKEFMRSFARSQRQMVQLQFTTTSTMFGAALGGVAGANGFEAFSLAGEASSAATAEEFVRVMEHASALLAFRDATVLVINGLQEHERLLTNLQQEVGPLEQRHPSYAQLQRIDLALQQFLSTWSRRFAKPPWSEGFGSELPPAQFIWRGADALAQIRLDGASLWQQTSSVTSGSSSKVGMSRRPAGPQNCADRAALNDVRGLRALLRSGGGS
>ScrTroCCMP3099173617_none_TGME49_238380
XQQQQQQQQQQQEVHQFSQRDASPWPVPAPSTSSGSVSAAPTTSSPAESVQLAGTRPQFECTLSSPPGPLPRATAAAAAAVAACQPALTTAPPAGSAAGLVASASSSRLLQAMTTPTAPGHAQAGGLAATIGTLTPAGMNALALLGGAKVGAVGGVAGGMVGVSSGGATGSLTRRGSQQVLPKASSPQAQQRQRQQQKQLSSPSPLRRQQAPQTQQASGLTFAGKELPPQPWDVGIASAASPDAPPPAGAAAIAAAAAAASLAAAAATVEHLPSGLLAISSSQRRLSAAGRTPKGPAEDEPEPPPPPVPASASREPCGVAAPPASPTSVAASSPLHSDSSRRTPPRGSLRFRQQVQQQQQQQQQX
>TetThe017462_none_TGME49_238380
MIEHPQQIQQQQQQVQNPQQQQQPQLPYNPSTTQQQQATQPQHNYQYQQGQPTPIQQTPAPISNIQTSSQQNPQIVQEEPIKPQRMPKLSHEELMQEAKKIVKLHPPKHQKTKDEINRILVDNYEILLELKKEYIKRKNQNITNSDILNIIYDYEKNLVKLCRTLPPDQIIDIDILKNGKTKLLDNSKIKKPKIQQIFAQQQQQKSQQQIQQAPMNGVPRPHDQQHQIQQQHHQNQPPVPNPQANQYQQQQQQQPQQQINQQNQLHQQPHSNNQPNQTLKQPIQQHSQLQQPMHNQMPQQAPQIPQQNQPPHHAQGQQLPPPAHPQQNQQQQQTQYQQQAPQHLQQQQQHQQNYSNNY
