# Supplementary material for: Molecular characterization of the conoid complex in Toxoplasma reveals its conservation in all apicomplexans, including Plasmodium species
Source: PLoS Biol. 2021 Mar 11;19(3):e3001081. doi: 10.1371/journal.pbio.3001081 (PMC7951837; doi:10.1371/journal.pbio.3001081)
Supplement: S1 Data — Files are named according to the T. gondii apical protein query. The sequence headers comprise the protein identifiers in our in-house proteome database for the SAR clade (Methods), starting with an abbreviation for the species strain (see S3 Table). The headers furthermore contain either the descriptor “self,” indicating that this sequence is the original T. gondii query, or “rbh,” indicating that it has the original T. gondii query as its best T. gondii hit in a BLASTp search, or “none,” indicating that it has no BLASTp hit in T. gondii (see Methods). For sequences of P. falciparum 3D7, the header also indicates by which P. falciparum IT sequence it was gathered and if it was gathered via reciprocal best BLAST hits (“rbh”) or via unidirectional best BLAST (“bh”). The latter is only the case for the putative orthologue of T. gondii’s TGME49_219070 (see also S4 Table). (GZ) [file pbio.3001081.s005.gz › TGME49_conoid_proteins_putative_orthologs/TGME49_271880.fa]

>BabBigBond004018_rbh_TGME49_271880
MSGGMLGGLLGHGIDLGRLVKTDGTDLFSGYANAARDRLPKLADSVADAFGRVLDIFDRPVNLRKPEFDTAAPKPSQQADLADAHRDYDVEIKEVSKPRINETLHVDYLADVTRAQFKATQGAKACSDGDDAAPRADRKRPVASASPCDAEARLCSSCYLSLATVRCDSCVMHLCAVCAVERHAEGLQRSHKLVTATSGKEARLNASDALSGQLSYGHLAAGASGSLAGNFSKDLSINIRPGESAYPTYDSCAVHRGLPLRLACVQCHLLPLCETCASEAHSDGAHRVVEIEAAVAEVKELLGECLSAVVRRHNDLSVVLPELQQLSDASSAGLKNTTRSIRSGVERTLDALKLKRSLGSQDIRNMQQVGSSALNRMMHASGVLNRYLRGCVSQLEAINRVQNPGMALNMYVELRSNFEKLLFTDEEIPDLVLEVPHWQLHCGNLPTLLSDYEARINTNIAQIASLTFTLRKQVRETVKKIEAASTGTASATSQPQQPARPPRRHAERRTRTPGFTTLPDGSPNTLDIVTHAELKALFLRRDSQRCSWRQRAVYLCGRRLFVLESDLFADDVPVESSIDLAAVTIRSFADAAAMDITKLQRMGHPNGFEITERKGRSLRYWLFTCESEKTVQLWFTRIMQLSNYFKAELQSEASSNTDVESVDPASEDVAPVSATLQNLHFANFNAPTSGAAADPKGEHETCEKAHDPDYFYDDSNFKLVAESLRKIKNESRSLYDKCFKEEREAKAATWKVQPVSNHAASLPHSLSASVADGLSVDSGSSRSSLIAADGSSSGRYAMPELPTRRQVSRAAQTNVFSGRDVQLHEAVPAFRRSPEVKSPRSIHKFFQDLARRLRREEGCDILDRH
>BabBovT2Bo000435_rbh_TGME49_271880
MAGDMIGNLISQGIDLGRVIKTDGTDLFSGYADVARSRLPHLADSVVDAFGRVLDIFERPTNLKKPVFDVERLKPSRQIDIEEANRPSDTEVKPVPKQLINENVHIDQLAGATRALYNATQAEADTVTPMYHVVRNVAKSSASPCDAEVRLCSECYISLATVRCNSCVMHFCGVCAVQRHSDGINQTHKLVTATSGKETRLTASDQMSGLFSYGDMATQASGSKAGNMYQDMTIQIRPGESAFPSYEPCTIHEGCNLQFACTVCHMLPVCTRCTEEAHTGDGHKVVEIERAAAEVKELLGDCLNAVVRRHNDLSLVLPELQLVADTSNAGLKNATRSMRSGLQRVHDALKVKRTLGMQDIKNMQQVGSAALNRLMHASGALSRYFRGCLAQLEAINRVKNPGMALNMFVDLRANFEKILFTDEEIPDLVLEVPHWHLHCGNLANLLLDHETRLHLNFTQIAALSSTLRACVRDCVNGLEKIANGTRVMEQPEIQHQPRRLAERRTRPPGPSLWVKGAENTLDIVNHAELKGLFLRRDSQRCSWRQRAVYLCGPRLFVLESDLFADDVPVESSIDLSAITIRPFRDPNTLQITKLQRIGHPNGFEITENKNGSMRFWLFTCESDKTVDLWTVRIERIVAKLQRDREMSNTNQFQAIEAPPLKGMSDGTTLQQLHKLNCESPADSCVMDPEGEHRTCEDTHDPEYFYDDQNFKIVADTLKKVKNESKALYDKCFRNEREIVANQWQVEDLTLHAASLPSSETRSLADDASICTTTMPRLESKSSGRYEMPEEPVRRARSIATRASVFQGNDITLPSVLPKFTSSPSVKSPKSILQLFQNIGNKIRNKKDCDILDRY
>BabDiv1802A000511_rbh_TGME49_271880
MAESVLGGILNHGIDLGRMIKTDGTDLFSTYVNVTKDRLPHLADSVVDAFGQVLDIFDRPSNLRKPEFDTSALRPSRQIDLAEAHNDQSIEVNPPSTTGINTNIHVDYLAERTRAQYNATKASAPKSDDGCVTKATAEPKFVVTSASPCDTTARLCYECYLSLATIRCDSCAMHFCAICAVQRHSEGLNTTHKLVTSTSGKEANLTISDALAGDFSYGQMAAGPSGSFVGNMSKDLTIKIRPGESAYPMYDICSVHAGKPLKFACVQCHLLPVCEECAAGTHAGKDHKIVEIESAVADVKTLLGECLSAVVRRHNDLSLVLPELQQLSHASNVGLKNGTRSIRCGIQRTIDALKIKKTLGLQELVNMQQVGSAALNRLMHAGSTLNRYLKGSISQLESINGMQDAGVALNMFVDLRSNFEKLLFTDEEIPDLILEIPHWQLHSGNLPNLLASNESRLNVGMAKIVALTSYLRCQVRDSVKTIKQASGGAVASKELMETPQPHRLAERRTRGPGPALHVPGAENTLDIVSHSELKGIFLRRDSQRCSWRQRAVYLCDNRLFVLDSDLHAEDVPVESSIDLGAVTLRSFDDEDVLPVTKLQRVGHPNGFEITEHSGNAVRYWLFTSESTHTVMLWIARLGHVMKHLRDGREVAELTKAEKEKMGAVSEVETAAAASMQALHGATLELADTGFVADAAGEHKTCEDAHEPEYIHDDLNFRAVMDSLNKFKNESKSLYNKCFQPDRQLEVGRWEVQSLRNHAAALPHLDSVSVVDETPIQGCTPESRLIRGESISAGRYAMPEVVLQRSNSYVPQASVFSSESVKLPESLPKFKYSPEVKSPRSIHRIFSDLARRSRKEKGCDILDHH
>BabMicRI001011_rbh_TGME49_271880
MDGLGGYFWNAAKVFPDIAQNVKCALKDIVIPSDDEMPKYTSSQSCGVMKASQSKLPNVYTTETLGRTPKTVLKVPPFGKNRGISHHISPELNTSEPSKQDIALPFQKPKLSSTTMKQVESLIPNIQVPQKSLLKLNSSNGSKFGTIDVFEDINTLNDNPYTLTLEPSIHRLKASSQASFLDGSPTNLTQRKTYNQCKIHTKNMISSCCRTCDFLPLCEECIKAHDEHTIITISEGVGDVVEVFRECLSVVVDRHNVMESLLPEIRHFSAKSETMLKNVKRSVEKSTTCLMDAIKAREDSTNSEIRQLLSVGSDKLNSLHKDSIAYSKYILERLKTLEDLEKISGTNTGLALNTFIDLKPEYERLIYQCQDIPLLGQPLIQHWYINPGNIQNLLATEEIYITNSSRKIADTWISLDNKIKEVAQDLEKGKYQYILSSTPTLEAPLLVGTFLRRDWKRKEWLQRVVTIRPPLLLIHAHPDDPNEKVESSFRINTLRCELFENSTNPRTIEARRQHSNGLHLEVISDQPQSSANIVLLASSSSSIPRIWVQALNELKKIENDNDTNGDDNPYSSNVKADISPKSPLSFLKYARNGVKKYSIEHTDIDASTVNDIPDVCRSPVHFSERQFTNESDKNEYLHVPQLSLTETIDSSSKNTTSIRSGKDYDPYSLNRKWSLTTKSLNRNKQKSKLFEHESSVVDNFDFSQIPQFVYEGSENDADDYDKDHSSIHTVI
>BabOvaMiyake003733_rbh_TGME49_271880
MSGSMLGGLLGHGIDLGQLVKTDGTDLFSGYANVARDRLPKIADSVAGAFGRVLDIFDRPTNLRKPEFDTAAPKPSQQAELADAHRDLDVEIKEVSKPKINETLHVDYLTDMTREQFNATQDTKACSDGDKDAAPRIERKRPVTSASPCDAEARLCSSCYLSLATVRCDSCVMHFCAVCAVERHAEGIQQSHKLVTATSGKEARLNASDALSGKFSYGQMAAGASGSLAGNFSKDLSIDIRSGESAYPAYDSCAIHRGRPLRLACVQCHLLPVCDVCASEAHSDGKHKVVEIEYAVAEVKELLGECLGAVVRRHNDLSVVLPELQQLSDASSAGLKNATRSIRSGLERALDALKLKRSLGTQDIRNMQQVGSSALNRMMHASGVLNRYLRGCLSQLEAINRVQNPGMALNMYVELRSNFEKLLFTDEEIPDLVLEVPHWHLHCGNLPNLLSEYEARINMNLSQIASLTSTLRKYVRETVTSIEEASTGATTARPQQPPCPPRRQSERRTRTPGFVTLADGVQNTLDIVTHAELKALFLRRDSQRCSWRQRAVYLCGRRLFVLESDLFADDVPVESSVDLGAVTVRSFADDDAMDVTKLQRMGHPNGFEITERKGRSLRYWLFTCESEKTVQLWFSRLRQLSEYFKAERQSESSSITDVETVDPVPENVADVAASLQNLHLANFNAPTSGLAADPEGERKTCEQTHDPDYFYNDSNFKLVAESLRKIKEESRSLYDKCFKEDREAKKASWKVEPVSIHSAALPYSVSASVADGLSVDGGSSRDSQLAPESVSSDRYAMPDVPMRRHRSRAAQTNVFSGRDVQLHEAVPAFKYSPEVRSPRSIHKFFQELARRVRREDGCDTLDRD
>BesBesBbGer1006747_rbh_TGME49_271880
MAPFAPKAPAFPLVAASNRLPLTERRGDPEKRDVDGRPLQSAIEPVHPLSVPPLAHVPRRRPRAFHARHGDRGIVWTNEGDQLPTLLLPAPMPSASPCTEKRACMSCWGRQGTLYCAECSKFLCGVCAVKTHATGDFRNHVINTASKAGVFELQATRAEEKGAAVAADEFDLDIKSDAWEPLKQPAPCTKHPNEPLALACVTCRYLPLCVKCVESPAHRQHEIVSLREAVPVVRKMLTNQYSELARQLASLQTVSVSLHRAKRRAKDVLDTSLQKMEEAFEGVYRTIDMHVDGVQRQIQQLQRQGADKLRFVDAQCETFRRYLVAKGSQVELLKELGNRNEAAALNAFVSLKSTFDALDGQDDHLEDMQEKLTVAWWRLRPSNADELLKDADKAVVESSEHFTMLCHDLSELVDAFRGGAAPLQGWPADFVAAEEEEEDLQALLERDAKNAPVIYKGGRVPYRDYFLEKAPTHFQAFLRKDALHPEWAIRMVSLRGHYLCVHASATDENSELESAMLLSTAVFCRAFSDPSVTAIAAIARQDFPFGVEVVEVDGTTGELEGYLLLACEGQELVSEWVEALQEACRQKFDVNDVPNLPPAPPGAALATFGEAVMPTGEMRFGVYHNLMAAGVPVRAVLRDKKPTRGVEEQEKEQGQVSEEEDVASRWSGVSDSSDSSGSYASSSSRSSSHSESDASSRRGSRRSRRRALSLRASSSSPSTTDRSDGKARGRRRREVRKGKKHLGRDSPRSRAVESSADSSDQPLFAKLRMRHVANAPRSRLDVPAGRVESESESESESDNMLIRPSQVKERGGWFKAKDARKKHKHGRPASNAASDNDKRTYQKKTIPAVRSASSQNPPLVSAETATGQETPELGTTTTVEISAPMAAVAPVEPQDAPPAAAEPDAASVDPGAGAGAGADAAAAGDFQGVFQRCFQFATKLMPEALHRHSPPLLSAERGESAYAWDGKRRFSGSVFSRLPSSSRLPSSSRLPSSSRLASAHAEGQALLDELVRRLQKAEPQAAPSRAASVDAAREETAAWREFAAARPAGAWRGSTGGCETVAKLVAERRALTVEEGEEAAAEALRDARAWEGGEQAKEDNWQVEALRRRYAQLQIPSAWARPAPVEEARERSSATSVGERLQDRELFFAHPARNRVNVPEAQHSRSPQDSRASTTREPRVAPPRRGEAEAAAPQDRHMRRTFSHIHAAAAASVRSPESRVRRRASERPQGTSSSSGLLIRLPPASALPKFVHAGAPAGGSVAGFLFGGESRKEDEEEEEEEEDEEVENEEREADKREAEEEAEEGEEADEKPRGRTAGQPSTRGRPLKPVVRKVSSSGASSSSSHAGARVVQFVDPQTHQVRLLKAPPRRPPPKPPLSSVSSPSPPPAEGGSQASEEVAVSPRTVTRMLTQIGSRKIG
>CepComWS2016006181_rbh_TGME49_271880
EIPFSGPNLGSLRQGNSVSPTNFSKPSRHYVNHYDQSGRTCMSCWSSLGTLSCEECSAYFCTECCIKIHDNTSFSGHKIGVPTDNRFVRRIQKQDNEGDSQEIIQLDGGETTVEELYRRYCPRDITDVNEVKHTRPDYLQGVDQKIFDPVVQATTRLFLRDAESCVECKETYECVSPR
>CryAnd30847000038_rbh_TGME49_271880
MRETKESYDESIDTIPSEMKDRLCMHCWVTQGTVYCSTCICFYCGTCVAMTHAKSTLHSITSIQNSTLMNANKSVNPSDLNIKCKIHTNKDLAYCCTNCNYKLICETCIIMDSHESHFILTLPEAIPRVKKRLLECLSFLKSSAFILRQKITEVSALASQRKNTFQSNLLNVEDAQKALINAIIAEQDLLHAELKLLSDKVSLGGKNISKSCDDLHNLLIRICGESSILLQISEDVPSHTLNRYVRISSIVKGTLDSTYKVLVPELQHLSVPYWNLNNFAVLEVLQDTQVYIQKHLNNAINISEAICTIVSGDISVVDTIKLDYFKASVKKENQVKLQDIRIHKIITNKIKENKNVNLRSNPSKAVHNTNNVVEKPPVKAKQKSNNILKKHSNDLVSFKEWLGIHNDNKLKSLKSIQNLDIIDKISDGSLSEDQVSLQNGLKSNKELEITTVGRDEYLERNYLLKSDIPNTKEYFEAYVHLKGILMASCIKLSDKGQQDKTIQDCLKPITLKLCFPFMLLYDYSNNNSQELQDHNSSELDNEGIQSILLSHPKLNKKDLDSSLEEIVEYPSIIKEKQTVLINLKMGTIEKPVDALFITDIRQPGIRIHTIHEDSITKELSSYLSRKSTTWQPINEGFEVCEVSCGETLYSWVFSCSTFKVAERWVSMLRGDNQELQDSIASIGIAKLLSEDTKNKVIHHKKESLEPIIDPSCNIPSSEVPPEIISNNREKLLLLTRDMHSSDDVKNIPDLLSIRKERLNQLRTCKKHKNELNLDPKLRIGKSYVTNAEVLLVRGLEGTRAFKKVVLLLAYPTLVIIPFLNFEAAISRNILQDEYVVLEHFCTLIVKLTNDNIIQNGTFEKQLFYIGKIADQESLNKNNALEHLKCNGKIRGFEIMTPSKVLIFICPNSASEKMWIQAISHPKKQKVMRNWRQLTILESKGHSKNIAADNKDTKSSKTRDTFESLRIQSHSYRSKLQSSSNNKESKKKDSFFDEDIVQDVISKIT
>CryBaiTAMU09Q1002616_rbh_TGME49_271880
YYKRMSDKKDNLINNDKIINSTNFNKILEQFGTNDEFKIQMDNRSCMHCWIVPSTLYCSTCMCFYCASCAHMNHVSAGSYHDIISIKHSNISRTNTSKSIQEKIRNNCKRHKNKELTYCCTSCNYLLICETCIIIDGHGSHLLLTMAEAIPRGKQILLQTLSSLNTAAFYMSQKILEITALSDQRKNLFESNLLNLENTQKSLTTAINSEEQLLFSELNLLANKLEKGGKDICQSCIDLKEMLVSVCGEVSIILQLAKESPSHALNRYVKISHVVKGTLDPTYKVLVQELQHLSVPYWNLNTEIIDEVLKDTNSYTQEHINHAVKLSDAITKIASGDLSIVEEIGPINVQVYTNKKNTNERSQRAKVHKIFTNKLKVIQNDKLKNIQNPLIVPKSSIKIDSKIKLKSKSNQTGPKIQEWLGIRDWKNNQAKKQNATKLNNKNAFDLNFKVNTNNKQFNQLEIFRGLSDENIIPLNNNNDQEIEILTIGRDKKLESLGRSKEEKLLSEEYYESKIHFTGKLMGICVFKNDQQNIELNQDLTEITIKYCFPFIILYNSKKTDNNQINLKENSTVIEKFNKNSDNLKIENDYLPIISPNIEIINIPIVLGKIEKPKNALFIADIRQTNILIQSIHSNSITKHSSKYLGAASASSKPIEDGFEISNVIRGNTIEAWIFSCPNFSIAEKWISMLKCQDNDIKSCILKIGSSRLCVKSLANRRTSNIRITKSNINSKSNNIQESSFIDIVPKIPDNTREKLLISAQDDHHNYKQIIRFEDEQGEYYEEEEEIDLPDVMSIRLDRKIAAKKTKSIENLMMPSILKLGKDPVIQIEKLKVLSSSKEIKHEQIVILTKNKLCIISQDLFDKYLLHDILLDEYSISEEHALEIIPFNINKSQKNKFTILSSNDKDLSKEDKITNFGFEYKYDNKSKLTFYCPTKESEIIWLDFIYKSENKKPFGHWRQVLDGTMIRHKKSKKHLSNSKRKSISNITDSKSIETSDSHHTINNNQKELLSYANSNYLKEDKSKENISTIKSHNIDSNNENQDLKKSNKLTVKFSEENKSVRENHEISTKSKSLIHSKLN
>CryHomTU502000765_rbh_TGME49_271880
MLENKNSANKDDANTRDPRAMNINNSIGKLFEQFSSSEESKINMDDRICMHCWISKSTLYCSTCMCFYCASCAHMNHVSAGSYHDIISVQHLSISRTDTAKSLQEKQKNQCKRHKNKELTYCCTSCNYMLICETCIIIDGHGSHLLLTLAEAIPRGRQILLQSLSSLNATSFYMSQKISEISALAEQRKTIFENNLLNVEDTQKSLTRAITSEEQLLFTEINLLASKLDRGGKDICNSCIDLKELLVSVCGEVSIILQLAKDSPSHSLNRYVKISNVVKGTLDSSYRVLVPELQHLSVPYWNLFPDIIDDVLNDTNKYTQEHVDHAMKLSDAITKIASGDISVVEDIGPINVQVYSQGKQGDRAARAKVHKIFTSKLKMIQHEKLKNIQNPLIAPKSSLKLDPTKSKAKSKAAQTGPKLQEWLGLRDWKNNQSKKQNVTINKNLPAFKMMNKINNSDNKANKSIFNDFGLIRALSDGDIKVDEIVEKDIEIMTIGRDKKLEAIGRTKEEKLKTEEFYESQVHFTGTLMGACIYTKKEDGSEVFKMDYELTQINIKYCFPFIVIYDASNTGDQNSKDSSKRENSNIIDKAHSIKGEIGYALPTISPGLERIDIPIILGKIEKPRNSLFVADIRQSNIRIQSIHSNSITPETSKYLGAAANSWKPIEDGFEISNVIKGNTIDSWVFSCIDFNNAEKWISMLKGEDSDVKSCIQKIGTARLCVKSLNKRNSFKMSNSKLTKNPTGSNDEQAFIDVVPNVPNNTREKLLISAQPDHHELTQTIVYEDDEGEYYEEQEIDLPDVMSIRLDRKLSAKKTKSLEKLMIPSILKVGKEPVIQIEKLYVIGSSLNTNPLQVVVLTKSNLYITSAEIFEKNLSHDLLLDEYSIHEKCFTDNIQLSDSTHPNDISSRFSIISSNLKESPTNNDNSSNSNNFGFEYRDYGRSLPSNTATNDKNNNSSYSNAATITFICPTKDSELIWLDSIHNHTKKKPLKYWRQILDGIIVRHRRITRSPKSSKGSRSSKPSSILPGSRHRSSIKFEDSDRFTDTSIQHQKLESETKNYNYKDSHLENSKVKKTSGANSTHSDIQEHTSMSDQEKKFNREVNRSKHNFESSNHLKNNRSLVRFNLDNDVEKSHRIPSTKSSHASNDFQHIFKENNNISFEFLLDLMVTCQRGLFVQSDPVSLEVIKQMNMSKPFIQYQIDEETVVCSGITSKELETEFFKRLRNAERPKEEMNTN
>CryMelUKMEL1001087_rbh_TGME49_271880
MIENKNSANKDNANVRDPKAMNINNSIGKLFEQFSSGEESKINMDDRICMHCWISKSTLYCSTCMCFYCASCAHMNHVSAGSYHDIISVQHLSISRTDTAKSLQEKQKNQCKRHKNKELTYCCTSCNYMLICETCIIIDGHGSHLLLTLAEAIPRGRQILLQSLSSLNAASFYMSQKISEISALAEQRKTIFENNLLNVEDTQKSLTRAITSEEQLLFTELNLLASKLDRGGKDICNSCVDLKELLVSVCGEVSIILQLAKDSPSHSLNRYVKISNVVKGTLDPSYRVLVPELQHLSVPYWNLFPDVIDDVLNDTNKYTQEHIDHAMKLSDAITKIASGDISVVEDIGPINVQVYSQGKQGDRAARAKVHKIFTSKLKMIQHEKLKNIQNPLIAPKSSIKLDPTKSKAKSKAAQTGPKLQEWLGLRDWKNNQSKKQNVTINKNLPAFKMMNQINNSANKANKSIFDDFGLIRALSDGDIKVDEIVEKDIEIMTIGRDKKLEAIGRTKEEKLNTEEFYESQVHFTGTLMGACIYTKKEDGSEVLKMDCELTRINIKYCFPFIVIYDASNTGDQNPKDSFIKENSNIIDKAHSVKGEIEYTLPTISPGLERIDIPIILGKIEKPRNSLFVADIRQSNIRIQSIHSNSITPETSKFLGAAANSWKPIEDGFEISNVIKGNTIDSWVFSCIDFNNAEKWISMLKGEDSDVKSCIQKIGTARLCVRSLNKRNSFKMSKSKLIKNPTGSNDEQAFIDVVPKVPKNTREKLLISAQPDHHELTQTIVYEDDEGEYYEEQEIDLPDVMSIRLDRKLSAKKTKSLEKLMIPSILKVGKEPVIQIEKLYVIGSTFNANPLQVVVLTKNNLYITSAEIFEKNLSHDLLLDEYSIHENCFTDHIHLSCSTNPNGVASKFSMISSNLKEIPTNNDESSNSNNFGFEYRDHGRSLPSNTTNNKNNNSNHSNVATITFICPTKDSELIWLDSIHNHTKKKPLKYWRQILDGIIVRHRRITRSPKSSKGSRSSKPSSILPRSGHRSSMKFEESDRFTDTSIHNQKLEYETKNHNYKDSHLENSKEKKTNDANTTHSDTQEHTSVSDLEKKSNREVNRSKHNSENSNYLKNNQSLVRFNLDNHHGVEKSNRILSTKSSHASNDFQRIFKESSFS
>CryMurRN66003664_rbh_TGME49_271880
MKETKESYDENIDTVPSEMKDRLCMHCWVTQSTVYCGTCICFYCGTCVAMTHAKSTLHYITSIQNSTLVNANKSVNSSEFKNIKCKIHTNKDLAYCCTNCNYKLICETCIIMDSHESHFILTLPEAIPRVKKRLLECLSFLKSSAFILGQKITEVSALASQRKNTFQNNLLNVEDAKKALINAIIAEQDLLHAELKLLSDKVSLGGKNISKSCDDLHNLLIRVCGESSILLQISEDMPSHTLNRYVRISNIVKGTLDPTYKVLVPELQHLSVPYWNLNNLTVLEVLQDTQVYIQKHLNNAINISEAICTIASGDISVVDTIKLDYFKTSVKKGNQVKQVKLQDIRVHKIITNKIKENKNANLRSNPSKAVYNTNNIEKPPAKAKQKSNNILNKHPNDLVSFKEWLGIHNANKLKSLKNIQGLRITDKINNGSLSKNQISLQNGLKSNKELEITTVGRDEYLERNYSSRSDIPNTKEYFEAYVHLKGILMASCIKLSDKEQQDTTIQDCLKPITLKLCFPFILLYDYGNNNSQKLQDHNSSELDNEGKQSILLSHPKLNKKDLDSSLEEVVEYPSVIKEKETILINLKMGTVEKPVDALFITDIRHPGIRIHTIHEDSITKELSSYLSRKSTTLQPINEGFEVCEVSCGKTLYSWVFSCSTFKVAERWVSMLRGDNQELQDSIASIGIAKLLNQDTKNKVIHHKKESLDPIIDPSCKIQPLEVPSETISNNREKLLLLTRDMHSSDDVKNIPDLLSIRKERLNKLRTCKKHKNELNLDPKLRIGQSYVTNAEALLVRGLEGTRAFKKVVLLLAYPTLVIIPFLNFEAAISRSILQDEYVVSEHFCTLIIKLTNDNIIQNGTTFEKQLFYIGKIASQELLNKNSALEHLKCKGKIRGFEIMVPNKVLIFICPNSASEKMWIQAISHPKEQKIMRNWRQLTILESKGHSKNISADNKDTKSSKTRDNFESLEIQSHSYGPKLQSSDNKESKRKDSFFDEDIVQDVISKII
>CryParIOWAATCC002700_rbh_TGME49_271880
MLENKNSANKDNASTRDPRAMNINNSIGKLFEQFSSSEESKINMDDRICMHCWISKSTLYCSTCMCFYCASCAHMNHVSAGSYHDIISVQHLSISRTDTAKSLQEKQKNQCKRHKNKELTYCCTSCNYMLICETCIIIDGHGSHLLLTLAEAIPRGRQILLQSLSSLNAASFYMSQKISEISALAEQRKTIFENNLLNVEDTQKSLTRAITSEEQLLFTELNLLASKLDRGGKDICNSCVDLKELLVSVCGEVSIILQLAKDSPSHSLNRYVKISNVVKGTLDSSYRVLVPELQHLSVPYWNLFPDVIDDVLNDTNKYTQEHIDHAMKLSDAITKIASGDISVVEDIGPINVQVYSQGKQGDRAARAKVHKIFTSKLKMIQHEKLKNIQNPLIAPKSSLKLDPTKSKAKSKAAQTGPKLQEWLGLRDWKNNQSKKQNVTINKNLPAFKMMNEINNSANKAKKSIFDDFGLMRALSDGDIKVDEIVEKDIEIMTIGRDKKLEAIGRTKEEKLKTEEFYESQVHFTGTLMGACIYTKKEDGSEVFKMDYELTQINIKYCFPFIVIYDASNTGDQNSKDSSIRENSNIIDKAHSVKGEIGYTLPTISPGLERIDIPIILGKIEKPRNSLFVADIRQSNIRIQSIHSNSITPETSKFLGAAANSWKPIEDGFEISNVIKGNTIDSWVFSCIDFNNAEKWISMLKGEDSDVKSCIQKIGTARLCVKSLNKRNSFKMSNSKLTKNPTGSNDERAFIDVVPNVPNNTREKLLISTQPDHHELTQTIVYEDDEGEYYEEQEIDLPDVMSIRLDRKLSAKKTKSLEKLMIPSILKVGKEPVIQIEKLYVIGSSLNANPLQVVVLTKSNLYITSAEIFEKNLSHDLLLDEYSIHEKCFTDNIQLSDSTHPNDVSSRFSIISSNLKESPTSNDNSSNSNNFGFEYRDHGRSLPSNTATNDKNNNSSYSNAATITFICPTKDSELIWLDSIHNHTKKKPLKYWRQILDGIIVRHRRITRSPKSSKGSRSSKPSSILPGSRHRSSIKFEDSDRFTDTSIQNQKLESETKNHNYKDSHLENSKVKKTNGTHATHSDIQEHTSMSDQEKKSTREVNLSKHNSESSNHLKNNQSLVRFNLDNHHNVEKSHRIPSTKSSHASNDFQHIFKEGSFS
>CrySpeChipmunkI033534_rbh_TGME49_271880
SHSNWVRNLIRKVKEEVKMLEQNKNAATKNNSNSQDVKAVSLNNSIGKLFEQFSSSEECKINMEDRICMHCWIAKSTLYCSTCMCFYCASCAHMNHVSAGSYHDIISVHRLSISRTDTAKSLQEKQKNLCKRHKNKELTYCCTSCNYMLICETCIIIDGHGSHLLLTLAEAIPRGRQILLQSLSSLNAASFYMSQKISEISALAEQRKTIFENNLLNVEDTQKSLTRAISSEEQLLFTELNLLASKLDRGGKDICKSCVDLKEMLVSVCGEVSIILQLAKESPSHSLNRYVKISNVVKGTLDPTYRVLVPELQHLSVPYWNLFPEVIDDVLNDTNKYTQEHIDHAMKLSDAITKIASGDISVVEDIGPINVQIYAKGKTENDRAARAKVHKIFTSKLKMIQHEKLKNVQNPLIAPKSSIKLDSKIKAKSKAKAAQTGPKLQEWLGLRDWKNNQSKRQTTAKNKNLPAFNIVNEVNHSTSNTKKSIFDDFGLIRALSDGDMKIDEIVEKDIEIMTIGRDKKLEAIGRTKEEKLKTEEFYESQVHFTGKLMGACIYTRKEDGSEVLKMDYELMQINIKYCFPFIVIYDASSTGEQNYKDSSTKENSNIIDKAHSIRGIEYTLPTISPGLERIDIPIVLGKIEKPKSSLFVADIRQSNIRIQSIHSNSITPETSKFLGAVANSWKPIEDGFEISNVIKGNTIDSWVFSCPDFNIAEKWISMLKGEDSDVKSCIQKIGTARLCIKSLVNKRNSVKMSKSKLTKNLTGNDEQAFIDVVPNVPNNAREKLLISVQPDHHELTQTFVYEDDEGEYYEEQEIDLPDVMSIRLNRKLSAKKTKSLEKLMIPSILKVGKEPVIQIEKLNVLGSSLTSTNPQVVVLTKSRLYITSTEIFEKNLSHDLLLDEYSIQEKCFIDTIHLSDSSNSSNTYKFSIISPKLSESSTNDNLSNLDNFGFEYRDHRRNLPANNISNKNDNANNFDGAIITFICPTKDSELIWLDSIHNNIKKKPLKYWRQILDGIIVRHRKMPRSPKSLKGSRSSKPSGVISRSRRRSSINNTLEESDRFTDTSIHFQKPDSEAKDHNHHSNHNDNHANVELKKTNDSITTHSEGQKHLSTSDPEKKYNLEAYHSKPNSESSNHLKNTQNFVKFNFNNHDDVGKSHQIFSNKTSQASKNFQNIFKENIFS
>CryTyzUGA55001304_rbh_TGME49_271880
MLENKNSANKDNANTRDPRAMNINNSIGKLFEQFSSSEESKINMDDRICMHCWISKSTLYCSTCMCFYCASCAHMNHVSAGSYHDIVSVQHLSISRTDTAKSLQEKQKNQCKRHKNKELTYCCTSCNYMLICETCIIIDGHGSHLLLTLAEAIPRGRQILLQSLSSLNAASFYMSQKISEISALAEQRKTIFENNLLNVEDTQKSLTRAITSEEQLLFTELNLLASKLDRGGKDICNSCVDLKELLVSVCGEVSIILQLAKDSPSHSLNRYVKISNVVKGTLDSSYRVLVPELQHLSVPYWNLFPDVIDDVLNDTNKYTQEHIDHAMKLSDAITKIASGDISVVEDIGPINVQVYSQGKQGDRAARAKVHKIFTSKLKMIQHEKLKNIQNPLIAPKSSLKLDPTKSKAKSKAAQTGPKLQEWLGLRDWKNNQSKKQNVTINKNLPAFKMMNEINHSANNAKKSIFDDFGLIRALSDGDIKVDEIVEKDIEIMTIGRDKKLEAIGRTKEEKLKTEEFYESQVHFTGTLMGACIYTKKEDGSEVFKMDYELTQINIKYCFPFIVIYDASNTGDQNSKDSSIRENSNIIDKAHSIKGEIRYTLPTISPGLERIDIPIILGKIEKPRNSLFVADIRQSNIRIQSIHSNSITPETSKFLGAAANSWKSIEDGFEISNVIKGNTIDSWVFSCIDFNNAEKWISMLKGEDSDVKSCIRKIGTARLCIKSFNKRNSFKMSNSKLTKNPTGSNDEAFIDVVPNLPNNTREKLLISAQPDHHELTQTIVYEDDEGEYYEEQEIDLPDVMSIRMDRKLSAKKTKSLEKLMIPSILKVGKEPVIQIEKLYVIGSSLNANPLQVVVLTKSNLYITSAEIFEKNLSHDLLLDEYSIHEKCFTDNIQLSDSTHPNDESSRFSIISSNLKESPTNNDNSSNSNNFGFEYRDHGRSLPSNTATNDKNNNSSYSNAATITFICPTKDSELIWLDSIHNHTKKKPLKYWRQILDGIIVRHRKITRSPKSSKGSRSSKPSSILPGSRHRSSIKFEDSDRFTDTSIQNQKLESETKNHNYKDSHLENSKVKKTNGTHATHSDIQEHTSMSDQEKKSTREVNRSEHNSESSNHLKNNQSLVRFNLDNHHDVEKIHRIPSTKSSHASNDFQHIFKEGPFS
>CryUbi39726001896_rbh_TGME49_271880
MLDKNKNATAKDNTNLQDVKVANLNNSIGKLFEQFGSSGEFKINMDDRLCMHCWIVKSTLYCSTCMCFYCASCAHMNHVSAGSYHDIISVHHLSVSRTDTAKSLQEKRKNLCKRHKNKELTYCCTSCNYMLICETCIIIDGHGSHLLLTLAEAIPRGRQILLQSLSSLNAASFYMSQKISEISALAEQRKSVFENNLINVEETQKSLNRAIASEEQLLFTEIDLLANKLNRGGEDICKSCENLKEMLITVCGEVSIILQLSKESPSHSLNRYVKISNVVKGTLDPSYRVLVPELQHLSVPYWNLFPEIIDDVLNDTNKYTQEHIDHAMKLSDAITKIASGDISVVEDIGQINAQVYAKSNSENERAARAKVHKIFTSKLKMIQHERLKNIQNPLIAPKSSLKLDPKNKAKSKAKAAQTGPKLQEWLGLRDWKNNQSRKQNNAKNKNPNGFKIPNEAYNSTSKGNKSIFDDLGIIRALSDGDIKFDEIVEKDIEIMTIGRDKKLEALGRTKEEKLQTEEFYESQVHFSGTLMGACIFTKKDDGIEVFKMDDELTKINFKYCFPFIVIYDASSSEKQNSKIMDKAYSIKGGMNEHALPTISPGLERIDIPIVLGKIEKPKNSLFVADIRQSNIRIQSIHSNSITPETSKFLGATANSLKPIEDGFEISNVIKGNTIDSWVFSCPDFNTAEKWISMLKGEDLDVKSCIKKVGTARLCIKSLANKRNNQKMSESKLTENPLGSTEEQAFIDVVPKIPNNAREKLLISVQPDHHELTQTIIYEDDEGEYYEEQEIELPDVMSIRLDRKLSAKKTKSLEKLMIPSILKIGKDSVIQIEKLNVIGSSFDSMNLQVVALTKNRLYITSPEIFEKNLSHDLLLDEYSIQEKCFIEPINLTDSSDPSNSSRFYVISPKLKESPKKNDNSMNKNYFGFEYGENRHPINDKNNNQNDNSNNTDRTTIKFICPSKDSEQIWLDSIYNHTKKKPLKYWRQILDGIIVRHRRRFTSPKSSKGPKSLKNSGALSHSKRRSSRNNIFEESDKFTDTSTHIQQSDMEAKNLNHHDYHHNDKHGSNEDKKTNETSNHSKDRELFNTSNSEGKSTHENSSHKSSFENVNNLKNNQNFVRFNLNNHDDIGKINRTLSSKTFQTSQDFNKIFRDKPFSGNSP
>CycCayNF1C8004139_rbh_TGME49_271880
MQARGGGTDVVAEKVADGNADRQIASPSTCSPLSAGTKEAKGQGGLGAARASRARPAVYRHRGVQCPRHPDEPARFACLDCRCEVLCAACYSEGLHTDHELVNIRTAVPSVRMKMTDQYVKLKHQAQELETLIASLKSIQKKAARIHAANALQIKEAFESVIRSLDQRNEAALREIDVVRNVSAQSLKSLDVDCQTLLRYLRLKKQQLLQLHTLAAHSPVLALNSFAEIAPTIEAVEQKSDFLADMRERLRVPHWQLRVFEIDFLLEDRQTVRLLWLRNRQFFTALQDLSSQINTHCEHATQAVDSFLSIELPLDGPPAEHREADKLPEVVLRFGAWGDFSSFLERRPGTPFLPIRHTWRLAERVLLLLLPLSAVCLLSAPDKVQAFVRKDALHPVWEVRVVSLRGPYLCIHQSEEDANAPVESVVVLGHNTFARTFADPGITALAAVAKKDYLHGIEVVTVDLQAKELQNFVLLAADGQLLSEEWALAIEELCSDGMETEPEAPGHDPKLSLEDLHLEAAEASFPVSHRRKAAHLPTGLGGDKDEGVSPEASLWGGETAAGYERSNASTDSSGEAAARGTLVSRRDRQGSSLGLSASDTDDAEAEYEEALMTVAAPQKPTIQRDESGHWERDAVPGDLYQRRRIRRGGAGGGRSLAQQRGHSTTRDEADSGGSSSAGSAEDRFAESTWKTRSGRGGRSEGAFHASGSGGGGAANSVLEGRARLVHRVEVEPQIDKKPPVQEEDIQTKRRVQDRVRELEARISPPKVQHDIQHHQSPPDEDAEALTPPPDTSTLDLAVVSAHSEADAPDKTHVAGSRTTSYEEDRRASKPPARQLPAFLREPQVGDSPPEGESNQPRNRRLQEPPSHPAATMTRGTSTRAVARLAKARTLRAEHAAPPVASATAHAAGSSPLATPSRCEASLKDSGPKRQQAPTVAPFPGESRRRPRLPQEEDAEEFVKVRMPPRNAIPAFEIVRESSTAPGETSAADTDSAANVRVVAPTRIRKVSVQRDPPGRTPYATEAPTTPTPTAATPVGRGRQGRFVTQTTAAGAS
>Cys_WienI000155_rbh_TGME49_271880
MAQVLAKAPLFPLAAADSSRLPYSDRRGLPEKKDIDGRNLETVVQPVHPLTVRPASQVPKRRAKGGASKPPAPSDKLPTLLPPEARPSASPCTEKRACMHCWGALGTLYCSDCSQILCGVCAIKTHSTGANRSHLIYTASRGGIFEFGTPGEEKDEEAGGAGGGKDQDGKRSKDDSFNLNIEGAAWAGSVKVVKTCEKHPGEGLSFACVDCDYLPICVQCMDTAAHAGHFIISMREAAPIVRKKLVEQASALSSRIADLQSIDIALRNCKLEGCLDM
>Cys_WienI001228_rbh_TGME49_271880
MVSIRGHYLCIHSSPTDEYSVLESALLLSSSVICRGFTDPDVTALTALARQDYPYGLEVVQIDSKTGDLQSYILLAADGEDLVNEWVGYIQEKCKHVKEGIPNLPPAPPGASLTEFPTAVETAETRYGVYHKLMAAGLPVRAAQDEKIHPTTPGVLEQAEEEGKPTSSSSSSSPSSSSSLSSSGDDSDSSSYSSSGGGSRSRSSRGSSSDYSPASSSDRSSYTSRSSYSSSENYSSSDDESQRGGRGGRGRHAAGGERGKKTSPSSRNRSKRGGVAERSDSLVSRRSRVSERRGGKTSSRKERREGGGGGRKSRRGSEEGAGGDNKAKGEGGRGAPTSPVAGEEGGRDGKRSRQRHRSIKGDRGTGRGGGGKKEEEHQQHGPDGIEKVTPFGKVKLRHLPTKKIEKGDGGTSSSPSPPSERSAEGIVKPSAVRQQGEWVVREGVGRKKGEDRGRHGGPHSGGRRGSSTTRSKGKRGRGPHHHRHDEEDGEHRDRGEHHHRHRGEGGGGGDHRDPHHNNGRPSGSHSRYIPQYGNYLGDPSPRGDRGGGQLNVQYSAVISPSSSSSSAAAPPLSPALPSPYLYNPALPPHPEGGGGQVNAFPPPQMPSSLQQTTPPGGHMLGGAGGGGAALGPPGYPYYAAPPQPMYNYPHAYYGGGVSPTPSSTPGALPSPVPGGEGRGGGGPDHPPPQQQPYYHPTQQTPWMPSAPPHYPPHPQAMIPGGGGGPSSNTLLGGGMTTPQGGGVGGEEGGYNARGGMVLQGVSTLPSGSPRGPPGGPGTGRQALPPTTVTGGGGGGLVGATGYGALLGGGGGGPQQPTAGVPSHMFGCHLS
>EimAce006523_rbh_TGME49_271880
MQLRAPVFPEAAQRAAALLQHVREDEREDPAAAAAAATTAAGPSTATAAAAAAEAAAAAAEPTTWRFGPQPLQPLRRIKETAALGDALDRDRETNKQIKQRDAEQLPCALPPQSLQPAAPHSNTERRSCMRCWVAAAPLYCSSCSKFLCGACAAIIHVSPSKETHKVGTAARAQVVDIPRSKTLQLQQQQSSFSLATKPSQVRGMQCPRHANEPARYACLDCKYSLC
>EimAce006524_rbh_TGME49_271880
MDHYTKLKQQAKELEALSAALKSIQRKASRLHVASATQITDAFESVMRALEVRCEAAEKEMDMEGSLSSQTLKAVDGDCKTLLRYLRAKKQQLQQLQQLGARSPVLGLNAFNDIVSTFTALDEKTDVLTDMQERLRVPHWQLRALDVHSLLEERQEETAAAAEDFLSLRLSLDSAPALNRETEIYQKETTAKPAQLHKQQTLIYAPSIDPYSKLFLQKPPDKYQAFVRKDQLHAEWEVRMVSLRGNYLCVHSDGDNAFSTVESALLINEETFARSFKDASSTALAAAARRDYSSGFEVVKVNVHQKELEGFLLLAAEGDSLVEEWVAAIETLAVQKRQQDTLSLQAPAYSPRLSPRGLHLEAADSIFPLQHRRAAGLLPTGIQDEEQQQQQQDQQQQQQQQRRRDSDQYYVSSLSSGDSSDNDGIPYRPRRKETGASSSLSESEASTLDADAAAAAAAEAEEVLEGLAAPVYPAVGREETDKNRERRLETQERRSRRLAASERSKETRQQRAEEKGDSSDSSSSSNNSKGRDASMPRPPLRHVRKAPAEAAAAPSAAAAADEDEDEDNNPPLRTLRTGIRRKAVRRIVRELEARASPVSISPPLKQQQQQQQHEKQQQQQLQQQKQKHHRQKQHKQQQENQQQEKQQQEKQQQEKQQQEKQQQEKQQQQKQQQQEKQQQKQQQEKQQQQEKQQQEKQQQQEKQQQQKQQQQEKQQQQKQQQKEKQQQKQQQQEKQQQEKQQKQQQQEEQKQQQEQQLQQQEQKRQQKLQQEQQQQQRQQKLQQEQQQQQRQQKQQQEQQQKQQQEQQQEQQQKRQQEQQQQQKQKQKLLQQQPQHNRSLPDSDIASLPETNTVDFVHTPEEQFHNTHTFNTKPSSSSSSSSSSSSSSSSSSSRRHFKRDPQLGDSPPAEQQRRRQPEASRAARPSPTHPAVAAAAADAAAPAAAAAAKATAAAKATAAAAAKATAAAAAAKATAAAAAAKATAAVAKARAAAAAKATATPAAAAAAESMREHVPVGPDPKRGEPSAEHPNPRDSLARSSDDPRVAEVSVQLGRRRSYIADLLSLPRERRRQRQTQKETPADFFVVQLPPKASMPAFELHSPPAAAAAAAAAAPTAAADEVEDAVAEAAAEAAAEAVVAAEAAAAAAAAAEAAEALAAAVEEESTERLQRRRRRQEALGRQQQQQQQQLAAATPKAIVAAAARGGSRDQQQTRLLPVAARRREYPLEETAKGDSRDSPVAAGGDASLIAAARRAMQQIGSLRISSSAAADDGPPPSSSSSSSSSSNGSSSNSSSSNSSRRATATDREDGGKKERDAAGSR
>EimBruHougton008372_rbh_TGME49_271880
MVSLRGRYLCIHSEGDSPFSRLETVFLIDEETYCCCFGDSSSSALAAAARSSGYPHGLEVVQVDIHRKEILGFVLLAAEGDSLAREWVETLEQLAAERRQELLLQPQPPPVSPQLSPRELQLEAAGIKYAVSHRRAAALLPTGLEEEQQQQEQQQEQQQEQQQQQRGHRSSVSSLSSGDSSPESVSFFRPRKKETSVSSSFLESEGSSADSAAAAAAAAAAADEVLQQIAAPPRPILRRKETDLEGDHKLGALYDRRRRRATKETAAAKETTAARRRFAAAAAAKGDSDSSSKPSHDDGDASFRRPSLRPTPKAAAAAAPAAAADAAAAAAAAADEDDQAPAFKTLRTGIQRQAVRRLVRQLEARASPVSAAAPEQQQNAKQLLLQQQQQHSSSPPDTDFLSRPETDTLDLGIPFAAAAAAAAAAAAAAAAAAAAAAAAAAAAAAAVSRASSGVSPGVAEVSVQPTRRPSYISGLLQIKFEKRRQKETAKETAKETAKETEKETEKETEKETAEGDDFFKIRLPPRASLPTFELFTPAAAAAAAAPAAAAPAAAAAEAAAAAAEAEAAAAAAAAAAEAAAAAAAVAAAAKERSSQSLQRRQRRQLSIKQQQQQQQQQQQQPAAAAPKAIAAAATKRGDSGVTAAALQREGLAAAAAAAADTAEEETGDSSKGRRQLLEKETVESIKRKEEETKEQQMVEKILQQIGSLKIGSSAADDERGSSSSSSSSSSSRRDTAADPEADSSSEKETESSR
>EimMaxWeybridge005757_rbh_TGME49_271880
HAAAGKETHVIETAARAYKVNVHRSNLLLQQQRSSNFDLNTTDTQGRGLQCPHHPTEPARYACLDCKGTVLCGQCYGEGLHNTHDLVNIRSAVPAARMKMMQQYSKLKQQAKELEALSASLKSIQRKAIRLQTANATHIKDAFDSVVRALEMRCEAADREMDLEKTLSAQTLKTIDKDCVTLLRYLRAKQQQLQQLQQLGQQSPVLALNAFAAVVSSFDALEEKTDVLTDMRERLRYPHWQLRVLEVNSLLEERQEALLRVSSRLSTFCEETGEAAETFLSLSLPLDNSPAQHRETDKQQQLLQQHLQQQQQQQQQQQQQEETETRFILSPDQQTAVYPGAENPYSKIFLSKPPDKYQAFVRKDQLHEEWEVRMVSLRGEYLCVHKEGDSPFSRIEGAIRINKETHACSFSSSSSRTALAAAATNDYPYGLEVIQIDINKKELTSFLLLAADNNSLANEWVEAIQQQQQLAIKRRHQQLSPFLIVPSYSPQLSPRELHLEAAGMAFPVPHRRTAAMLPTGLEEEEEQQQQELLQQQQQRGRRSSVSSLSSSRDSSLDTISVSKRRHKKETSVSSYYSDTELSSSDEAAAAAAAAAADEVIEGLAAPPFPSLRREETDINKEQKLGELYNRRRRRATEGTAKGTIKQKRDTQDGGTSSSSSSRNSSNNNTGIRRPKLRPTHKSTRAAADADAPDAAAAAAAAAASDASMPLKTLRTGIQRRAVRRLVRELEARASPVSPPTPPQQQQQLQQQQQQQQQQLPQQQNQQQRQQQQQRQQPGQKEQYLQQQHDQLKKLLQEHQQQQQLQQQQQQQLQQQQQQMKRLLQEQQQHNRSVPDSEIVSLPETDTLDFAFTPEEQQQQQQQQQQSSSSSKTTDENHNSTNSSSSSSSGRHFKSDPLLGDPPPTEKPRKHPKAAAAAAAAAPTPRRPAAPVVAAAAPTDAAAPTDAAAATPATATRLAAEAAAARAAAAAARAAAARAAATRAAAAAAADSGGSEPKRQQAAVPLSTPKDSQRKNMREQEEVAEVSRQQKLLHRRSYIEDLVSPLSPLGERRQKKETKKETKKETKKETDKETPDDFYRIKMPPASSVPSFTLVSSPPVRAAPAAPTPPAAAAAAAAAGGAAAAEKPRSKRQGTKVSPLKKETLPAAALPKAIAAAAATQRGILRKTGSAVGGDRSTKETQGGDASEEELAAASAAAAAAGAAEVRKRELEIVSKAMQQIGMLRISSSIISPIEPDDSSSSSNSNSNSNSSSSSNSNSNSSSSSSRAKEEAARGSKGREIKKETIGDKQQRKR
>EimPraeHoughton001441_rbh_TGME49_271880
MMEQYTKLKQQTKELEAVAASLKNLQRKVVRIHLANSTHIKDAFESVVRSLELRCQAAEKEMEVERNLSSQTLRSVDGDCETLLRYVRAKRQQLKQLQQLGEHSPVLGIKRFNDVAATVEALEEKTDILTDMRERLGVPHWRLSVLEISSLLEDRQEALQRQSDRINIFCEDMSSESESFLSFRLPLDAYPAQHRDVETQQQRLRQQQLQQQQQQQQQQQEEQLRRQIHSNRPAVYPAGTNPYSKLFLQRPPDKYQAFVRK
>EimTenHoughton002597_rbh_TGME49_271880
KKALRMHTTNAAYIKEAFESVIRALDLRCEATEREMDLEKTLSAQSLKALDGDCQVMLRYLNAKALQLQQLQQLGSSSSVACSSIGPTFEALEEKTDLLPDMRERLRVPHWKLRVLEMDSLLSERQNALLDLSNRVGLFCEKITAAANSFLALQLPLQGPPAQHREVDALQQQLLLQQQQQQQEEEQPPVIYNKGLNPYGELFLKKRFTDAAASAALSAAPDKYQAFVRKDPLHLEWEVRVVSLRGPYLCVHASEEDPFAAVETALFLDSSCYARTFAAAAASALAAAAAADYPHGLEVLDVDIHRKELRSFLLLAADGEALAAEWVAAIEELCMQNCGAPHPTTPGYDPSSSPQQLHLEAANLNFPVACRRKAALLPAELQGEQQQQEGSSAYSSSSSSRSDSARSSRVPSSRSSSSSSSSRYGRDRDSASQRSFPRERHRSSRSSRSSKREKRETSGSRSRSNSSRSGSEASSDEAAAAAAAAALEALTSPQRPIFRREETNELESKTFQLGALYERRMRRAAHRAHSPAAAAAAAAAGSSSRRRPDAADRRSRQPQPPPAEPPQRAAAAKPEAAAAAAAPAAAAPASAAAAAESETEDANPSLKTMRTGIRQQAVLSRIKAFEAKAGGTATAAAAAPPVKLQQQQQHSSSPPHSTFRSLPEIDTLDFALVPETQLTYCSRSSRGSRKISSRSSRNVSSSSRKGSSRSKSSRNVSSSSRKGSSSSRRSSGSRHDRYSTASAYIAEGSSKRGSSKKASSRSSSSSSCSSSSSSRRFKREPELGNSPPARRGQGHEGGSGSPWPSPHSTAAVAAAAAAAAAASKATFGRLRAAKTPAPSSYNKLKEVERPR
>EleDub001620_rbh_TGME49_271880
QLRRQLAMQEVESMQRKGAQELRHVSEQCAIYQRYLTAKREQLERIKQLGISSPAAAINAFVELKPTLDAIEHKRSLTPDMRQELSIDPTYLDASHVEPLLEHMEQDLRQLCDRL
>HamHamHH34000978_rbh_TGME49_271880
MPPFAPKSPSFPLAAESNRMPPSERRGLAEQRDVDGRQLHANAIEPVHPITVRPCSHVPRRKGREMELRHEVRGVVWSSEREELPTLLLPAPRPSASPCTENRACMSCWGRIGTLYCSECSKFLCGICALKLHASGPNQQHVINTASKAGVFELEAPKVEEVEEEEVASTVDDFDLAFDEDVLETIKETTTACSRHPEEGLTLACVTCRYLPLCVKCTGTPLHQKHQIISVREAVPIARDMLNQDYSNLSHQLAQLQHVIAKLRSAKRKAADLAEVHQHKIDDAFKGLYKTIELRVEGVNHQIRQLQQQGTQRLRFVNTQCETLRRYLVAKGHQATLLSELGKRNEAAALNAYVKLKPTFEALEGRAEHLEDMQAKLNIPFWKMTPTHTDELLKEAQTAIFGASDHVTELCHDLTALVEEFRGGHFPLQGWPGDFVGDAEEEEIMEKVFQKDKRDAPVVYKDGRVPYRDYFLEKEPSHCQAFVRKDTLHAEWAIRMVTLRGHYLCVHTTAEASSPLESAIILSSQVVCRSFSDPEVTAVGVLARREYPFGVEVVEMDASGKTLEGYLLLAAESHELVSEWIALLSKKCIQRTTGVPTLPCVPPSLDLADLPDAVPTAGMRYGAYHRSMAAGVPVRGVLKDEPVVEQEPSEESSEEIASGEELSFVSSSEFTESSTSSASTPRGRRWPRSPLDREEDDREDSDESEGDVSSPRGARRTLPSPPAPPSARSPSESTSETEEESHDVRPSQVKERNAWLRPPQRKPSDAEKRVKRLSVREAAAFFERGAGRKVSPTGSSKESPKNKVSPKRAHEGDSASLRESDADVGRSSAVGKRGEEEAEIMENVVPRFAHFSGAHRRTPPMLSATREESTEVQRGRGREVAKAKNDQRPRTEEKDLKHGANTQEKNEEGKEDDEEEEEEENEDDGEEEDEENEDDGEEEEEENEDEEEEEEENENEEEEEEEERLEKRRMGEETLAVLAPRPAANHLRDIAAATSVQTQVSDREIPPFLPSLQRRNASEARHLHAPHEDDTRPSPGRREEREEQRRRERDEREDRRRRREAQDLSRQLVLREDDAWFSADSSELVTAAPRKPNPPRVAERPTDAGRPLDWKKTPSTKRLAASSPFSKRSLPTASASSSSSSSSFSSSVSPAKSSPPRTRTFLHVHGAVAASVRGPASRQRRRPAPKMPAAPMMIRLPPAAALPKFVHAHAVSFAAEAFFSPRVVDGAAGEEDDGEEEEDREAEEDREEEEDREEEEVGEEEEETLSAIQKSVVRGRGTAAATALVTTRTPLRAARILRAAGPTEASLSSSVSSGTRVVRCVDPQTHQIHWVKAAPAGPPRKKETLISTPPATPEETPVSPRTIQIMLEQIGARRIG
>MonAgi028095_rbh_TGME49_271880
VSTQSTWGKQSLFAPTFNNNLSVWRSSGSKQPRPGETHSADDTQTDSRVLMNFRPLPDPDHNLPALSKQVLRIAAKEVAKCSVHPDQPVACCCRSCGYLPLCEICLQTSHASAIQSHGRTNQLQPPAELDQDKPHELLTLEEGAIEVRSMIDKLRLGAKEYVAQIRAVERSTRIVKRNSLVVFRALLLRIRQSYRNFFQSLCAKYS
>NeoCanLiverpool004239_rbh_TGME49_271880
MAPFAPKAPAFPLAAQSNRLPPSDRRGLAEQRDVDGRPLHGKAIEPVHPLTVRPLSHVPRRKRRNLERRHEGRGVVWSSEREQLPTLLLPAPRPSASPCTENRACMSCWGRVGTLYCSECSKFLCGICAIKLHASGPNQQHVINTASKAGVFEIDAPKIEEEEEPASTVDDFDLAFEDDVWETMKEATTPCERHPAEPVTLACVTCRYLPLCVKCVETPLHQKHQIVSVREAVPAARDMLNQDYSNLARQLSQLQLISSRLRTAKRKAADLSEIHQQKIDDAFKAVHKTVDMRVEVIDHQVRQLQQHGTQRLRFVNMQCDTFRRYLVAKGHQVGLLNELGKRNEAAALNAYVKLKPTFDALEGQANHLEDMQAKLSIPFWKLTPTHTEDLLKEAQTAIFDASDHVTELCHDLTELVENFRGGNFPLQGWPGDFVANEEEEEVLEKKFQKDRRDAPVIYKDGKVPYRDYFLEKAPSQCQAFVRKDTLHMHWEIRMVTVRGHYLCVHTTAEASSPLESAILLSKSVVCRSFSDPEVTAVGVMARRDYPFGLEVVEMDAEGAALEGYLLLAAESHELVTEWITILRKKCAKRFSSAEVPNLPCAPPGLPLGELPDAIATADMRYGAYHKSMAAGVPVRGVLQDRVASPDRSDESSEEKSDESSEDDSSFESSDYTLSSESTSSASLRRNRRWPSDLAHESDDEPVDRTPPLPRRQLLPAPPSPPPEPSSPQQTESESGDESHLIRPSLVKARGAWMRQKPQKQRSADRGRAKPLSIRERAAAFERSKAASKSPNVTSPVSRTPTRISEGGGDAVDAEGGDTAGEETPLNGAGGTREGSRRFVNLHAELHRRTPPALSARRDESGAVGEAGGDKGKAPAREEDSQRQRGEGKRAEATQSRQDSQETKDDEGADEEEQGEDEEDEEEEEEEEEEEEEEEEEEEEEEEEEEEEREEEEEEEREEEEEEEEEEEEGSEGDRRGKKGVQQEMRFFFPGPRPGLSPMRDISAATSVGDQNEADEEYPSFLHARERRSAEARHLRSPHDGQATARQRSEEEPSAEERRSAREAEAIARHTVLREDEAWLSGDSELLAVNRAAGSARFLGEAKAASRLAGASPLPRAKAAEATASSSSSSSLSSSSSLSSSSSFSSSVSSVCSSLAPRSHREAETDQAAWPRTFLHVHGAVAASVRGPDSRRRRTGPKMRAAPMMIRLPPSSALPKFVHVHSVSFAPDAFVSPRREDASGAGEEESVATIQQRAGKGRETRATEAPTRDAADPAKTPLRSARIRNALPHIERSSSSVSSGTRVVRYADPQRLHGHVVKAAPARPPRKREPVAAAAPATPEDPPVSPRTIRIMLEQIGTRKIG
>PlaAdlG01000367_rbh_TGME49_271880
MNNITIRKPLFEVPNENKSNVLKYEKDNDFNNKKNDPLNLKSYVSSTLPYKRIENNYHNCNNTKYDENNRNDDDHIPLDLNDKENMNFFVNKKNIHNTNLNYNHDNILQSYRKGEINTNYNIMDNMYDVYYINKSKANLNDYLKHVNINHTAPCIGEFRTCMNCFLNISTLFCKTCNIFLCAICNVKLHNNKSNHIINVASSGLYENNVKFNDIILKEKDKWLVELDNSIPIKIREKCSVHTKEYIKYVCKTCKYTLLCADCLLNDPVHVQNKMENDTNIMQTLPEQNKKNEQFLHVQNKKKEQFLPEQNRKNEQFLPDQVQENDDDKNGSKNDKDHVNSLLNTIKDDEKKEEVNIMNEKNQKDSNKNKRENQYIVSIYKKEETPDSNNKGHIQNVIYNNDIDKLKPGFKLIRGNHEILTLIDARNEIKEELNNKLEILCKKSLILKNTLPSLRNICKYGKITCKNNKRSIRSGFTVTNKILNDKKVKIHNHLKKLQDKSTNFLKKLDEERINYRNYLEKKRSELQHMIKLSNKNAGLALDYYVQKLESFKCLFFTKDNLIDIEKKLEVPHSQIKSECLSSLIEDMKYDILNSKMNIQNTCQNIKNEFEYLFNCNIEIPVYPVHFRDFLKKRTFNNKQDVDLISNDKKKRQQYFHILPFTDFYMNIEISYQMKCNRKDSLHSKWEKRTVSVRSIYLCIHTHSKYIHSDKNQNDEVGEVVYEGAHEEMSEQGKRHKKMIGVDGMENMKNNENNENSENIENSENIENIENIENSENLKNIENLKNIKNSENIKNYQHADNISATLSNQDKCLIQKNMSNNLNNDIESIICLSNVEIKMFNDPDITNITILEKRNYSYGIELTEYNDKKELVGYWLLSVNNENDMKELYHILCTIKKKNPRAARIPSFHPKINMNNSIFNYHENNISTIYKNFSANLIEPSYFINTSHKDINEKNKNFIDQSISDNMSDEKKQYDSIESLTDSDKIKNDEFYKRLHSSSLLYYYDYNDDNNINNMNNMINMNNMINMNNMNNYMYPSSSSSNNNENHKYVLQNDKRLNMEDFIKNNLKNKVIEKNFKYTNNDKVTKKYNHQGSNNINSKDEYNIYSDKKKKEDELNLSRKSSHEYDNKIFHSTGNKSLNVSHENNLCTEKNKNKGTVLKEIVEHINNIDEKYPHDLNINFVKKYVIEDEEKHLLPLEMEYNFLSSDEKFGLNKLKNNNDTIYMKHQNDQVLYDMNKNLSIQSNNNSIYSEMKMNHYADEQNNKEERNYDNFTYTQKKNYHIINSDREMNYNNIKYTKNEKEGTPNIHLNFKCNDNNITNARLFKLDDVKEFLDTFEDSYIDSHNKKEIILNMTDKNKEEHKIMYVSDKIFNNTNINIMDDNKIHDEKNIHRNKKKSTHNDIINDNINFLSSSIKNNEENLFLDTYQKKNIMEDIYMNRINTHQDDEDDNEKKQKKLILFEYSKNDQVIHNNKNNLESIEEFSNFIEKKNKIIINESYQKKDQSFVNDGKDNEVSLQLKNNNKDSSLVDNKKKNFEIIKKEDDAYDLKCSLQNNNNNNNNVVITNEIREDNEKNDIYKRDIINIKDVSVSPLIDNRHNLNTMRKDITIEPFKIINGKNKLIKDLKKIQEQVERKIKKYKIQMDQENKKPPPSKNKTNMKSKKLEIDDQDNMDSPCIVDYVLNQIGNKKMGQ
>PlaBerANKA000526_rbh_TGME49_271880
MNEKIVIQAPLFIVPNENKSNVLKYEKDNNFNNSRNDAANLVNHIYTSLPYKANERNNDDINEEIPLNLNEKENMNCFLNKKSFNFALKNNEKNMIQSYRKGEINKSYNIMENMYDLHYTNKGNTNLNNYLKHVNINNTAPCIGEFRTCMNCFLNISTLFCKTCNNFLCAICNIKLHKNSPNHIVNVCNSGLYENNYKYNDIILKEKDKWLVELENSTPIKIREKCKIHVSEYIKYACKTCQYTLLCTDCLLSDPIHANIRSECEELEESLESLKSLDQNMNKNNNDIIEDKRKKIHKTENNLIHEINDNYIEQSNSNDSKSIVNFSNIKTSQNVMSCKSKNNNETYKEKGIVRINKCEDEKDEKSNKFENSNKNEIERLKPGYKLIRENHEIYTLIDAKNEIKEELNNKLEILSKKSLVLKNTIPSLKNIYKYGKITCKNNKRSIRAGFTITNNCLEKKKKTFHEHLKILQDKSTNFLKKLDEERKKYQNYLEKKNNEIQHMVKLSNRNPGLSLDYYVDKLDSFKCLFFTKNNLIDIEKQLEIPHSQLKSENIFSLIEKNKLEILNSKNRINGISQKIKTEFQRLFNLNTEIPVYPAQFKNFLQKRMYDKQKIEPPNNESEDLHISTPTRKQKYFKIIPFTYLYMNMDITYQKNFMRKDTLHQKWELKTVSIRSIYLCIHTYANNIQNEQASDNRHLKDKPKVGNHINSNTEKENVIVNTIHSNLYDNDKRKNETVNNMSNDIESIICLSNVCVKNFTDSDITNITVLEKRNHPHGIELTEYNGKNDLVGYWLLTNENESEIKKLLDIIIDIKNKNKDSTPIPSFHPKINMNNAFFNYNENNINTIYKHFSASIDEHSYLHFLKNSIDFKSYENDNYKKKNDIDPIEESDNGNIEIENYINKPNLKFLQITGNNFKNIDLYSQNTEEERKLNESGTRLKIKKDVEDVSRFEKINEYEINDIFSNEECQNYENSNGIVGDENTDVDSKLKNIYAQILENKDNKGTVLKNVVDNLDVWGERSPDTNINIIKKNIISEENHYLPLNIESNLLNNYLETNSCSNSTMNSLSINSLLCDNIIGKKNIKINYKNCNIKESVNKQDSIESAHETINYYSIKSINQIKNNFLEKSNSTNMLTNFDFIKNYNQKNNYTIQNEEHVNKFLQKINNTKNDALKEKIDLISKKNDNSNEININKDSSQEINKKDNTLNDSIDTKSKNRNVTCNNIGINGKEAFSKVPKLFKVENSKNNTINDENNKQNNIQMNGIDKFYNNKSADIIQTNKLENVNCDEKNENTKEILLHEAISNTRANNDNNSDNNNDNNNDNNNDKTSISQFSITHRVTNTVKTVSNYNQGEESKNEKKYYLHEQDKKSINKPNNKSIYIDKKLYEENLNFVENIKEEDDKIKGRVSNNENMNKLQNNTKIKDKPILPSCIKINLNVAKNIKNGEKKRENLSKKFISSFDKIHKIPPLVKKKNNTISDHSNKLLNNFKQVKNGIIKEETNDKVTETFINRVLSQIGNKKVGA
>PlaBilG01000401_rbh_TGME49_271880
MNNITIRKPLFEVPNENKSNVLKYEKDNDFNNKKNDPSNLKSYISSTLPYKRIENNYHNCNNTKYDENNRNNDDHISLDLNDKENMNFFVNKKNIHNSNLNSNHDNILQSYRNGEINTNYNIMDNMYDVYYINKSKANLNDYLKHVNINHTAPCIGEFRTCMNCFLNISTLFCKTCNIFLCAICNVKLHNNNSNHIINVASSGLYENNLKFNDIILKEKDKWLVELDNSIPIKIREKCPVHTKEYIKYVCKTCKYTLLCADCLLNDPVHVQNKMENDMNIIENDMNIKENNMNIIKNDMNIKENNMNIKENNLNIIKNLPEQKRKNEHFLPEQIQENNDNKNGSKNDNDHVSSLLNTIKDNEKINDNNIKSEKNLKHNNKNKRENQYIVGIYKKEETSNSNNKGSIKNVIYNNDIDKLKPGFKLIRGNHEILTLIDARNDIKEELNNKLEILCKKSLILKNTLPSLRNICKYGKITCKNNKRSIRSGFTVTNNILNDKKVKIHNHLKKLQDKSTNFLKKLDEERINYRNYLEKKKSELQHMIKLSNKNAGLALDYYVQKLESFKCLFFTKDNLIDIEKKLQVPHSQIKSEFLSSLIEEMKYDILNSKMNIQNTCKGIKNEFEHLFNCNIEIPVYPVHFRDFLKKRIFNNKQDGESISNDKKKRQQYFHILPFTDFYMNIEISYQMKCNRKDSLHSKWEKRTVSVRSIYLCIHTHSKYIQPNKYQNNEFNENVSHKNDAVGSVAYKMEQKEINEQERRDRQMLGVDRMENMNKIENYEDIDNNVNAEISNKDNCLIEKNISNNLSNDVESIICLSNVQIKMFNDPDITNITILEKRNYSYGIELTEYNDKNDLVGYWLLSENNEKDMKELYHILYSIKKKNPKAARIPSFYPKINMNNSMFNYHENNISTIYKNFSANLMEPSYLINTSQHVVNEKDKKSLEGSINDNMSDEKKQYDSIDSLTDSDKIKNYEFYQGGHSSSLLYYYDDNDHDSNNNNMYGSNNNNNNNNNNNNENRNYILRNDKRDNMDNFIKNNLEMNNLKNEVIEKNCEYINNDNLTKKSNYEQRNNINSKDEYNISSDKRKKEDELNISRKSSYEHGNKIFHFTGKKSLNVTYENSLCAGKKQNKGTVLKEVKHINDIQEKYPEDLNINCVKKYVIEDEEKHLLPLELEFSYLSSDDKFGLNKLKKDNDTIYMQHQNDDTLCDDNKEEQVLFDMNKNLLNQSNNSINSVIKKNHYAVEKNNKDERNDDNFTCTEKKNPNIINSDKEINHNNIKYIKNEKEGRGNAHLNDNDNDNDNDITNVGLFKLDDVKEFLDTFKDSYIDCHHNKKENILNMTNKNKEEHDIIDVPDKICNETNTIIMDNNKIYHDKNVHRKKCIHNDVINDNIDILSSSIKNNEENLFIDTYQKQDSMAHICMNRINILQEDEDDDKKKKKLILFEYTKNDQMLYNNKNNLEGMEEFSDFIEEKKKKKKKKKNESYDEIDESVMNNGKNNEASKLLINKSKDYSSVDNNNNKKVIIKEIIEDKENNDIYKRDSICINDVNVSPLINNHTNFNAMKKDITIEPLKIMNGKNKLINDLKKIQEQVERKIKKYKIQMDQENKKPPPLKNKINMKSRNLEIGNDDNMDSGDIVDYVLNQIGNKKMGQ
>PlaBlaG01000330_rbh_TGME49_271880
MNNITIRKPLFEVPNENKSNVLKYEKDNDFNNKKNDSSNLKRYISSTLPYKRIENNYHNCNNTKYDENNKNDDDHIPLDLNDKENMNFFVNKKNIHNSNLNYNHDNILQSYRNGEINTNYNIMDNMYDVYYINKSKANLNDYLKHVNINHTAPCIGEFRTCMNCFLNISTLFCKTCNIFLCAICNVKLHNNNNNSNHIINVASSGLYENNVKFNDIILKEKDKWLVELDNSIPIKIREKCSVHTKEYIKYVCKTCKYTLLCADCLLNDPVHVQNKMQNDMNIIKNDMNIIKNDMNIINNDMNIIENNMNIIENNMNIIENNMNIIKNDINIIKNLPEQKRKNEHFLPEQVQENNDNKNESKNDNDHVSSLLNTINDEKINNDNIMNEKNLKDNNKNKRKNEYIVSIYKKEETADSNNKGHIKNVIYNNDIDKLKPGFKLIRGDHEILTLIDAKNDIKEELNKKLEILCKKSLILKNTLPSLRNIYKYGKITCKNNKRSIRSGFTVTNNILNDKKVKIHNHLKMLQDKSTNFLKKLDQERINYRNYLEKKKSELQHMIKLSNKNAGLALDYYVQKLESFKCLFFTKDNLIDIEKKLEVPHSQIKSEFLSTLIEEMKYDILNSKMNIQNTCQSIKNEFEHLFNCNIEIPVYPVHFRDFLKKRTYNNKQDSELINNDKKKRQQYFHILPFTDFYMNIEISYQMKCRRKDSLHSKWEKRTVSIRSIYLCIHTHSRYIQTNKYQNDEFNENVSHKNDAVGREAYEREQKEINEQERRDKQMLGVDGMENMNKIENYEHIDNVSSTFSNKDSCLIQKNMSNNLSNDIESIICLSNVEIKMFNDPDITNITILEKRNYSYGIEITEYNDKKNLVGYWLLSENNEKDMKELYDILCTIKKKNPKAACIPSFYPKINMNNSMFNYHENNISTIYKNFSANLIEPSYVINTSQYDVNEKDKKYLETGINDNMSDEKKQYDSIESLTDSDKIRNDVIYQGGHSSSLLYYYDDNDDDNNNNNKKKNNKKENHNYILRNDERLNMDNFIKNNLEINNLKNKVIEKNYEYINNDKLLKKSNYEQSNNINSKDDYNISTDKRKKENELNINKKSSYEYDNKIFQSTGNKSLNGTYENNLCTGEKTKKGTVLKEVEHINDIQEKYPKDLNINCVKKYVIEDEEKHLLPLEVESNFLSSDDKFGLNKIKIDNDTIYMKHPNDDNKKEQVLFDMNKKLLNQSNNSINSVMKINYYAVEENNKDEINYDNFICTKKQDYNLINSDREIYHNNINYTKNEKEGTGNVHLNGNENDITNIGLFTLDNDKEFLDTFKDSYIDCHNKKENILNMTNKNKEEHEIIYIPDKIFNKTNMIIIDNNKIYDDKNVHKKKSTHNDVINDNIDILTSSIKNNEENLFIDTYKKKSITDIYMNRTNILQEDHDDDDDNNNNNNNKLILFDYTKNDQMLHNNKNNLESIEEFYDYIEKKKKKKKKTNLIFLNVGKNNEMSLQLINNNKDSSSLDNKNSFSNSNNYINSKKKKFIHNNMTNNNDFEEISNYGSSDNLYEQMASYKNDDNINENICMEKNFNNKKKKNFEIIKKQGNEDYSKCSFENNNNNNDKNNNNNNNKVIKKEIIENKENNDIYKRDGIYIKDVSVCSHIDNHPNLNAIRKDITIEPLKIINGKNKLIKDLKKIQEQVERKIKKYKIQMDQENKKPPPSKNKTNMKSINLEIDEDNNMDSRGIVDYVLNQIGNKKMGQ
>PlaChaChabaudi001050_rbh_TGME49_271880
MNEKIVIQAPLFVVPNENKSNVLKYEKDNNFNNNRNDAANLANHIYTSLPYKANERDNDDINEEIPLNLNEKENMNCFLNKKSVNFALKNNEKNVIQSYRKGEINKSYNIMENMYDVHYTNKGSKNLNDYLKHVNVNNTAPCIGEFRTCMNCFLNISTLFCKTCNNFLCAICNIKLHKNSPNHIVNVCSSGLYENNYKYNDIILKEKDKWLVELENNTPIKIREKCKIHTTEYIKYACKTCHYTLLCTDCLLSDPIHANIKSEGKELEESLESLKSLDQSMGKNDNDSIEDKRKNILKIENNLIQEINNNYLEQSNSNDSKSSVNHYNMQTGHNIMSCKSSNNNESYKESGIVRINKCDDEKDEKNDELENSNKHEVERLKPGYKLVRENHEIYTLIDAKNEIKEELNNKLEMLSKKSLVLKNTIPSLKNIYKYGKITCKNNKRSIRAGFTITNSCLEKKKKAFHDHLKKLQDKSTNFLKKLDEERNKYQNYLEKKNNEIQNMVKLSNRNPGLSLDYYVDKLDSFKCLFFTKDNLIDIEKQLEIPHSQLKSENMFSLIEKNKLEILNSKNRINGISQKIQTEFQRLFNLNTEIPVYPAQFKDFLQKRMYNKQKIEPSNDESENLPISTPTRRQKYFKILPFTYLYMNMDITYQKNFMRKDTLHQKWELKTVSIRSVYLCIHTHSNNIQNEQASDIRQIKDKQKESLITSNREKEEMNESNMNSNLHGSNKTVNSMANDIESIICLSNVRVKEFTDPDITNITILEKRNNPYGIEITEYNDKNDLVGYWLLTNENKSEIKNLLEIIIDIKNKNKDSTPIPSFHPKINMNNAFFNYNQNNINTIYKHFASSIDEHSYLHFLKNSISFKSYENNEYIKKDDLDPIEGSNNGSIDIDNNINLPNLKFLQTSGNNFKNSDLFSQHTEGGSKKSGSGTRLKTQRDAESITKFEKINEYEINNIFSNEECQKYENSNGFIGEENTDVDSKLKNIYAQILENKENKGTILKNLPDNLDVWGNRSPDTSINITKKNIVNEEKHYLPLSIESNFLSNYLDATPCNNGTINSLAINTLLCDNIIGKKNVKVSSTNMLSNADLVKNYTTQNEEDVNRFLQKINNTSSDTSKEKIDLVSKKKDDSNRVNIHKDSSPEINEKENKNWNSPNNNNNINRNTLFSEVPKLFKVAHFDNSTAIGDTKPNNEQTNEMNTFCNNANCEEKNEDTKEVLLNETIPNEQAKNNKANINTFGIKNKGENTVKNDSNHDGTKYYLHEQDKKSINKPNNKTVYTDKKTKEDNLGIGENVKGDDDKIKVLVPNNTNINKLQNNTKIKDKPIIPSCIKNNINVVKNIKDGEKKTENLSKKFISSFDKIHKIPPLVKKKKNTIPDNSNKLHNNFKNVKNKMIDDETNNQVTETFINRVLSQIGNKKVGA
>PlaCoaHackeri002115_rbh_TGME49_271880
MNDKIVIREPLFVAPNEQDNFFSRERKEGANLINHISTNGPYKRCERLEQDGGNEQQNDPPQLNEREDMSCFVKYKGDIHNLSHEKNVFNSCRKGEINAKYNIMENIHDVHYTNKSTKNLNDFLKHVKINHTAPCVGEFRTCMNCFVSISTLFCKTCNIFLCAVCSIKLHKNEQDHIINVASSGLFQNDYSYNDVIVKEKDKWLVEMDNNIPVKIREKCSVHTSEYVKYACKTCQYILLCTDCLLNDPVHVQNEADGGRNTTTEKRQDGSNGGDKGEENNDSGNATLPFGVSSLGGKKSEGQMIDMTLRGNSSSGGNAPPIQTIVSIDKKGEATTVTTIDQNDLVHLKPGFKLIRGSHEIYTLVDAKNEIKQELNDKLEVLCKKSLVLKNTIPSLRNIYKYGKITSKNVKRSIRASFTITNTFLEKKKKKLHQELKMVQDRSTQFLAKMDEQRINYHSYLERKKNELQHMVKLSGRNAGLSLDYYVEKLESYKCLFFSKDNLIDIEKKLEIPHSKMKSEHLPSLVETMKVDVLEAKKSVSDSSALIRKEFEKLFNCSSEISVYPAHFKDILQKRIYDRHRVEPVDGEAKRRQRYFHVLPFTDLYMNMEVTYQQQFWRKDSLHQKWEVRTVSLRSIYLCVHTHADEVVKNHVGSNCVGVCTDDSPKSKSGSTQNEHFISKNEINNFSNDIESVVNIANVSIKLFSDPDITNITILEKRNHPYGIEITEYNEKKDLCGYWLLTCKKESDVNTLFNTLVSLKKENKGSTLIPSFHPKINMSNPMFHFHHKNVNSVYKHLAANLVEQPVVLSVGEDPHMGEIEENRLGGKQDSLETVQSGDTANYNYDRFMRDSSLLYYYDGMDDPDYLQNVKKYQIEDLVPGQINLSDSNDQMALAECSQNMCAESSSAESMNPFSLRRSALGESQLGGGQPQTNVPREKVSAQEGVGTARLRPLVGVHPKRKNINPPDVNINTVKPNLVQEEQHFMCLNVGSNFSHGDYTPRMYSQGVQIMKGVNVGIHTGCYSNGDAQGGSFLTGGIPVSGPRDDEGRNVGEQTNEHLVERRNGDHIAHVSDVTREGNYGDKLGLKNGLILSNLHVEEGMDACSGTRKGEPHAEEEPKRGDTKVSDLEETFAKTGELLNNEEVTKFLRRLDWAENMSGGLHEVGPESATRAHSYCKTKRLTDERQSPTIETEANNTPGRLNEQDHRTRNGDSKGEPNGERFSKVYSDGGPSCDGTPMNGTALFPHDSENNTMQVDSRVRRENLVGASPPCGEKEGDALITVEDNSSVRASAEVMNPFRKMNNSEREGFPVGEMNAKVPFKCGSNPNENPQKGRKIDTVLSDQREDLDENEGTTPGGAIISGDGNEKVRPNGVHTDEQIQKGTHSQTRNKNCVMRSPMEDLPREEDNRTEISPTRMDNRAATSNLKAILKPTPLHANGGARIVQGRMRSGVGRFLLQKEESNKIPPPKKKKNKDSAGTSAVSTSKSITRLKTLHDELTPAGDVPESVISRVMSQIGSKRLGS
>PlaCynM002180_rbh_TGME49_271880
MNDKIVIREPLFVAPNECKSGAAQHEQDNFFGGERKEGANLINHIGTNGPYKKCERWEQDGRNEQRNDPDEPPLQLNEREDMNCFVKYKEDTHKLSHEKNLFMSCRKGEINTKYNIMDNLHDVHYTGKSTKNLNDYLRHVKVNHTAPCVGELRTCMNCFLSISTLFCKTCNIFLCAVCSIKLHKNEKDHVINVASSGLFENDYSYNDVIVKEKDKWLVEMDNNVPLKIREKCPVHTNEYVKYACKTCYYTFLCTDCLLNDPVHVQNQMDGEENPHREKRQDEAHAQDGSNCSDEGGENNDSGRAAPLCGVSSWGGKKSRGEMVNLTLRGDSRSGGDPPNQTIVSIHKKVEEATTHDNDLVHLKPGFKLLRSGHEIYTLVDAKNEIKQELNNKLEVLCKKSLVIKNTIPSLRNIYKYGKITCKNVKRSIRASFTITNVFLERKKKKLHQELKMVQDKSTQFLKKMDEQRINYHSYLGMKKNELQHMVKLSGRNAGLSLDYYVEKLESYKCLFFSKDHLIDIEKKLEIPHSKMKSENLPSLVESMTVEVSEAKKNVSDTSAVIKKEFEKLFSCSSEISVYPAHFKHILQKRIYNRHRVEPVDGDAKRRQRYFHVLPFTDLYMNMELTYQQQFWRKDSLHQKWEIRTVSLRSIYLCVHTHKGAVGSSVPNSVPNSVGSHHSALPAQSPLQEDSPKSGSAPNSHFISKNEINNFSNDIESVISINNVTVKLFSDPDITNITILEKRNHPYGIEITEYNEKGDLCGYWLLTTKKESDVHTLFNTLVNVKKENKTEELVPSFHPKINMNNPLFHFHQRNVNTVYKHLAANLVEQPVEVPIGEKPDMGETKENRLRGDGLRGDGLRGDGLRREEDSLETMQSSDTGNYNYDRFMRDSSLLYYYDGMDDSEYKQHVKKYQIEDFLPGQVNLSDSNDEMALAECNQNVLAESSSTESMNPFSLGGSTLGKGQLGGVPKMVRPNGDNITEGGEQPQTKLTKVKSPRRKSPHAKSPQMMPPPAQGGVSGARLHTLGMHPKKRNINPPDIHIHSVKPNLVHEEQHFMALNVGSNFSHGDYTPGMYSNGVQGMKWVNIGRDINTGCHLNGDGQGGNVLRGSSSLIGSIPVSGPLGEERTNVGEQTGEHSVERSNGDLRVHVFDVTTGSNYGDKLGVKNGPILSRLPVGDLPKIEGGMDEAHDGTGKGEPHTDEVVRVARQALHSTATPLGNRKACTELATIKEGGYSMHLIHRTEEGLTGGDTKVRDLEETFSKTGEFLNSDEVTRFLRRLDWAHNTRDGSHQVGAELATRAHSYCKEKRLTDERQSPRVETKTDAAMVGTNEGAMHIPAAERAEEVSTPGGVKQRGCGTRNGESSGESSGESSGESNGELSGELSGELSGELSGELSGELSGELSGETNGEPNGERANKAYSDEGPFCDGRPMNGTALFPRDCGSNEMQLVSHVRRENVIAVNPPYGGYKGERITTYGEQGQKQEQRQKQEQGGGVLNIVEDHPPVRASTGAMIPLRQMDSSEKECFPVGEMSSKVPFRCEGLPIEDPQKASKIHDVLSNERGGSNTMDLHEPERTSRGVVSLTCGDGNGEVRPNRVHTGEQIQKGTHSQAHRKKNCVRSSPMEEDLPREEQNRTEVSPTRMDNHTARSNLSVILKPTNVHVEGRARMVQGTENAQGTENAQGTESAKGTVRCGVGRLRLQKEERHKAPPPKRKKNNQGGAGTSAFSTSKTMARLKKLDEELEPAGDVPASVISRVLSQIGSKRLGS
>PlaFal3D7000041_rbh_PlaFalIT_PlaFalIT000423_rbh_TGME49_271880
MNNITIRKPLFEVPNENKSNVLKYEKDNDFNNKKNDPSNLESYISSTLPYKRIENNHHNYNNAKYDENNKNDDDHIPLDLNNKENMNFFVNKKNIHNSNLNYNHDNILQSYRNGEINRNYNIMDNMYDVYYINKSKANLNDYLKHVNINHTAPCIGEFRTCMNCFLNISTLFCKTCNIFLCAICNVKLHNNKSNHIINVASSGLYENNVKFNDIILKEKDKWLVELDNSIPIKIREKCSVHTKEYIKYVCKTCKYTLLCADCLLNDPVHVQNKMENDMNIIKNDMNIMENDMNIMENDMNIIKNDMNIMEKDMNIIKNDMNIIKNNMNIIKNEMNIIKNVPEQKRKNEHFLPEQVQENNDNKNGSKNDKNLKDSNKKKRENQYIVSIYKKEETSDSNNKDIIKDVIYNNDIDKLKPGFKLIRGNHEILTLIDARNDIKEELNNKLEILCKKSLILKNTLPSLRNICKYGKITCKNNKRSIRSGFTVTNNILNDKKVKIHNDLKKLQDKSTNFLKKLDQERINYRNYLEKKKSELQHMIKLSNKNAGLALDYYVQKLESFKCLFFTKDNLIDIEKKLEVPHSKIKSEFLSFLIEEMKYDILNSKMNIQNRCQSITKEFEQLFNCNIEIPVYPVHFRDFLKKRTFNNKQDVHLISNDKKKKQQYFHILPFTDFYMNIEISYQIKCKRKDSLHSKWEKRTVSVRSIYLCIHTHSRYIKRSNKYQNDEFDENVSHKNDAVGSIAYEMEQNEINEQERRDGEMLGVDEMENRNKIENYEHIDNASSEISNKENCLIQKNMSNNLSNDIESIICLSNVEIKMFNDPNITNITILEKRNYSYGIELTEYNDKKDLVGYWLLSQNNEKDMKELYHILCAIKKKNPKAARIPSFYPKINMNNSMFNYHENNISTIYKNFSANLIEPSYFINTSEHEKDERDGKYLEASINDYMSDDKKKKRYDSIESLRGSDKIKNDQIYQGGHSSSLLYYYDNNNDDNNNNMYDSSSSSNHNYYILTNDKRLNMDNFINNNLEINNSQNKVIEKNLEYINNVKLTKTSNYEQSNNTNSKDEHNISSDKSKKEDTLNLSRKSSYEYNNKILQSTSNKSLNGAYENNLFSGKKKKNKGTVLKDIEHINDIQDKYPEDLNINCVNKYVIENEEKHLLPLELEYNLVSSDEKFGLNKIKNDNNIIYMKHQNYHNLYDDNQKKHILFDTNKNVSIQRNNNINSVIKTNHYEVEKNNKDQRNYDNFTCDKKKKIYYNIINSDKDIYHNNIIYTKNEKEGIGNIHLNRNDKDITNFELLKLDGVKEFLDTFKDSYIDCHNKKENILNMTNKNKEDHQIIDVADKIFNETNMITMDNNKIYDDKNVHEKKCTHNDVIHHNMDILSTSIKNNEENLFIDTYQKQNRIGDIYMNRINILQEDDDDDNHNNNHNNNNNNNKLILFEYTKNDQMLHNNKNNLEGTEEFSDFIEKKNKIKIKNKNESYHKIDESLLSNEKNNKVSLLLINNNKDSSSVDNNKNNNNKNNNNKNNNNENNNKNNKNNNNDSFSKDNNLINNDNNNNNNNNDSFSKDNNLINNDNNNNNNNNNKVIKKEIIDDKEKNDIHKRDNIYIKDVSVSPLINNHPNLNSMRKDRTIEPLKIINGKNKLIKDLKKIQEQVERKIRKYKIQMDQENKKPPPSKNKINMKSINLDIDDDQNVDSQGIVDYVLNQIGNKKMGQ
>PlaFraNilgiri005037_rbh_TGME49_271880
MNDKIVIREPLFVAPNECKGGAAQHEQDKFFGRERKERANLIINHIGTNGSYKKCEKWEQDEGKEQENGDPPLQLNEREDMSCFVKYKEDIHNLSHEKNVFISCRKGEINTKYNIMDNIHDIHYTNKSANNLNDYLRHVKINHTAPCVGEFRTCMNCFLNISTLFCKTCNIFLCAVCSIKLHKNNQDHIVNVASSGLFQNDYSYNEVIMKEKDKWLVEMDNNIPVKIREKCSVHTNEYVKYACKTCHYTLLCTDCLLNDPLHVQNEVDGENVMEKRQDGSHCSGGHSPTTQTIVSINKNVETATHENDLMQLKPGFKLLRGSHEIYTLVDAKNEIKQELNEKLEVLCKKSLILKNTIPSLRNIYKYGKITNKNVKRSIRASFTITNIFLEKKKKKLHEELKMVQDKSTQFLKKMDDQRINYHSYLEKKKNELQHMVKLSGRNAGLSLDYYVDKLESYKCLFFSKDNLIDMEKKLEIPHSKMKSEHLPSLVETMKEEVLEAKKKVSDTSALIKKEFEKLFNCSSQISVYPAHFKHILQKRIYNKERVEPVDGDARRQQRYFHVLPFTDLYMNMEVTYEQQFWRKDSLHEKWEVRTVSLRSIYLCVHTHADTVGSGVGKNCMGPFSADGSHRKIALPSQLPVREDSPQSGSSHNNHFIPPNELNNFSNDIESVVSISNVSVKLFSDPDITNITILEKRNHPYGVEITEYNEKRELCGYWLLTAKKESDVNALFKTLVNIKKENKGSALIPSFHPKINMKSPMFHLHQKNINSVYKHLAANLLERPVVLSEKQTKENRLSGDGLSRQQDSLQTVQSSDTSNYNYDRFMRDSSLLYYYDGMDDPEYNQHVNKYQIEDFVPGQINCSDYNDEMALAECNQNMCAESSSIESINPFCLPTSALGEDAIGGGHSQTGPPETSPPQTKSHRTDTSHGKVFAQEGVSGARLHTLAGVHSKKRNTNPPDVNIDTVKPNVVHEEQHFMLLNVGSNFSHGDYTTGMYSNGMQVMKGVNVGGGVHTGCYANGDAQVNAVGGSSFIGGIPVSAPRGEEGTNVGEHANEHLGEKPNGDHSAHVSHFTTVRNSCDKLGVKNGIMLSSVPVESPPKMEGGMVDACGGTGKGEPYTEEVATRVGGQVLLHSTATSVSSRKTNTDVEVLEDGLCMHLIHGKGEGDLTGGDTKVNDLQETLAHTGELLLNNDEVTKFLRRLDWANKTSGDANQVGGAEPATRPNSYSEGKRLTEESSSPTVETKANNTAECLNQRGNRTRNADPEGERASGKNEMELVSDVKGEKLVEVNPRCVQNKGESATTNGEKGGLNEAQWTTPGAALTRGDDNGGEEERTNRVHTGEQSQKETHLQTQGKNCVGSSLMEDHLPREEEKGREVSPTRMDNLSVIFKSTRVHVDGCATIVHGTEKAQARMRSAVGRLRLQQEERHKTPPPPRRKNNKDSAGTSAVSTSKPMARLKTLDAELEPAGDVPASVISRVMSQIGSKRVGS
>PlaGabG01000351_rbh_TGME49_271880
MNNISIRKPLFEVPNENKSNVLKYEKDNDFNNKKNDPLNLESYISSTLPYKRIENNYHNCNNTKYDENNRNDHDHIPLDLNDKENMNFFVNKKNIHNTNLNYNHDNILQSYRKGEINTNYNIMDNMYDVYYINKSKANLNDYLKHVNINHTAPCIGEFRTCMNCFLNISTLFCKTCNIFLCAICNVKLHNNKSNHIINVASSGLYENNVKFNDIILKEKDKWLVELDNSIPIKIREKCSVHTKEYIKYVCKTCKYTLLCADCLLNDPVHVQNKMENDTNIMQTLPEQNRKKEQFLHEQNRKKEQFLHEPNRKKEQILHVQNRKNEQFLHVQNRKKEQFLHEPNRKKEQFLHEPNRKKEQFLPEQVQENDDDDKNGSENDKDHVNSLLNTIKDDEKKEEVNIMNEKNQKDSNKNKRENEYIVSIYKKEETSDSINKGHIQNVIYNNDIDKLKPGFKLIRGNHEILTLIDARNEIKEELNNKLEILCKKSLILKNTLPSLRNICKYGKITCKNNKRSIRSGFTVTNKILNDKKVKIHNHLKKLQDKSTNFLKKLDEERINYRNYLEKKRSELQHMIKLSNKNAGMALDYYVQKLESFKCLFFTKDNLIDIEKKLEVPHSQIKSEFLSSLIEDMKYDILNSKMNIQNTCHNIKNEFEYLFNCNIEIPVYPVHFRNFLKKRTFNNKQDIDLISNDKKKRQQYFHILPFTDFYMNIEISYQMKCNRKDSLHSKWEKRTVSVRSIYLCIHTHSKYIQSDKNQNDAVGEVVYEGAQEEISEQEKGDKKMIGVDGMENNENNENIKNNEDNENNEDNENIKNYQHADNIRATFSNQDKCLIQKNMSNNLNNDIESIICLSNVEIKMFNDPDITNITILEKRNYSYGIELTEYNNKKELVGYWLLSVNNENDMKELYHIVCNIKKKNPRAARIPSFHPKINMNNSMFTYHENNISTIYKNFSANLIEPSYFINTSHKDINEKNKNFIDQSISDNMSDEKKQYDSIESLTDSDKIKNDEFYQHANSSSLLYYYDYNDDNNNMNNMNNVNNYMYPSSSSSNNNENHKYVLQNDKRLNMEDFIKNNLKNKVIEKNFKYTNNDIVTKKNNHQESNIINSKGEYNIYSDKRKKEDELNLSRTSSHEYDNKIFHSTGNKSLNVSYENNLYTEKNKNKGTVLKEVVEHINNIDEKYPHDLNINFVKKYVIEDEEKHLLPLEMEYNFLSSDEKFDLNKLKNNNDTIYMKHQNEQVLYDMNKNLSIQSNKKSIYSEMKMNHYKDQKNNKEERNYDNFTCTQKKNYHIINSDREMNYNNIKYTTNQKEGTSNIHHNFNSNDNNITNSGLFKLDDVKEFLDTFKDSYIDSHNKKENILNMRDKNKEEQKIMYESDKIFNNTNMNIMDDNKIYDEKNIHKNKKKSTHNDIMNDNINFLSSSIKNNEENLFLDTYQKKKNLMSDIYMNKINSNQDDEDDNEKKQKKLILFEYSKNDQVIHNNKYNLESIEEFCDFIEKKNKIIINESYQKKDQSYLNDRKDNEVSLQLINNNKDSSLIDNKKKNFEIIKKEDDAYDLKCSLENNNNNNDNLVITNEIREDREKNDIYKRDIINIKDVSVSPLIDNRHNLNTMRKDITIEPIKIINGKNKLIKDLKKIQEQVERKIKKYKMQMDQENKKPPPSKNKTNMKSIKLKIDHQDNMDSPFIVDYVLNQIGNKKMGQ
>PlaGal8A002344_rbh_TGME49_271880
MNEKIIIRDPLFIVPNENKSNVLKYEEDNNFNNERNDATNLINHINTLLPYKRNNKLNNDTNEVSLDLNEKENMNCFLNKKKLNYKIKSNDNNVIQSYRKGEINTSYNIMDNMYDIYYTNKSNKNLNDYLKHININHTAPCVGEFRTCMNCFLNISTLFCKTCNIFLCAICNIKLHKNNSNHVINVASSGLYENNIKYNDIILQEKDKWLVELDNSVPIKIKERCPIHPNEYIKYVCKTCKYTLLCVDCLLLDSIHVKHKDDEDDGDQENDNTSENINNNINSSSSFTKLSDNSKNLNYNNKCSNNCNSSTNSILKNNYNLNNEKQNDKQKIQLIVSLNKSDNNDITENVCNNDISNLKPGFKLIRGNHEIFTLMDARNEIKEELNDKLEILCKKSLVLKNTLPSLSNIYKYGKITCKNNKKCIRSCFTVTNSFLEKKKMKLYDNLKVLQDKSTDFLRKLDEERTNYKNYLEKKRNEIQHMIKLSNKNAGLALDYYVEKLESFRSLFFTKDNLVDIPKKLEIPHSMIKSENLPLLIEKLESEILNLKKNITSTSHNIRNQFQYLFSSNIEIPIYPAHFQNFLQKRTFNKEKEPLNKLKKKQQYFHILPFTDFYMNIKITYQQKFMRKDPLHQKWELRTISIRSIYMCIHSHHNDIDYDHYYDHKNILIDNQNKIKDNNFSSIEKENNENNTNNLNEKETTTHQFIKSGDESQSITKKEEKEEYKEKNKNQSFHKNIVNNLSNDIESIISLSNVNIKTFNDPDITNITILEKRNYPYGIELTEYNEKNDLVGYWLLTNENESVINELFNIINNIKKDNTKSPIIPSFHPKINMNSPFFNYHENNISTIYKHFSANIIEESYMDHFKNNLKYYEGKYLGKNKNKGYSIDTLCGSYINDNLNDDIFQNSSLLYAYDYFNDSKYSKSLNEISADDFTNESSISKLYEKLKKENDANSLDSSTFSKNNQHNKLTQLKRNNLQEESIFMSSKEYNNNSLKELRTEDFNLTYNFKQANKNISNKEDYNATILRKIEEKNEKNSKYDRDINIDIVKRNLIDEGKHLLPLYSESNILNNYNLSDICSNYVNIDENDDETKMEKNNFFNSTTKNTHVLSDKKINNIIYIKKETDFTDISIPKNKTEEIVNNNSSASNNDRDKRNEVKNYELQNSNNTSSKYEERTCYSKNNLKNENNLDIYNDTLKNITYNSSKNSYTECNIKDSKIQEDNKMNVNINSKNNLLYYMNSLNKSGKLNDDENIKVNNISNVNSYINKYDNNNDNNSITKHELNPNIFFDQPQNSDNNNGIKMDKNNINPSYNTELDRKTHIEKLTTEDSNSCDIKDLKNIITTKINHLELLTNKYLTNRKISTNSYYNVKDEKNDVYNNSYDKNMKTTDLLKLDEVQEFLQKLNNSDNDYNDINSKNILKNETLNKKKNNEISNSCNVNDENNFEKAKNHIYIDGVTNNDNYNVNYVNTYNSLEKHDNKHYDNDYYNLCDNENKKRIYDNCIYFKNNEQDTYNNKSNSIKRDITDERNLLNSSENKNNTYILKYNDMNHEVCKKNMGTNEDMQCENIQNNSTSSNSNYINVENNKSLNLHKDNNFIKKDKFIQRDNDTYNISEYDNKIYLTNKKMCNSNNANYLNNMNNSHNEENVNESYNLNNLKNINENLNDKNDKMMKSYIISKNNNTCNNKLDNLNDKEEEEKTVQNINDENNTFNMSNQDLLLCNSLQDNSNDLLFKVKSKEDMGKIKYSQIKSSFIEDKKVSLESDKNNENNFKSINKYENKNFESFQINGKTKMTNDLKKIQEKIESKVKKYKLEIIDKNKAPPSKKKKNNFKHAKTKKIEISNDNSTNVINKVLSQIGNKKLGS
>PlaGonATCC30045001881_rbh_TGME49_271880
MKDKIVIREPLFVAPNGCKSNVLKYEQDNPFNNERKDEANLTNHININLPYKKCERWQHNQNSEETTTQHPLNLNEKENMNCFVNRNDLNFNSNCQKNVIQCYRKGEINTQYNIMDNMYDVRYTNKSNKNLNDYLKHVNINHTAPCIGEFRTCMNCFLNISTVFCKTCNIFLCAICNIKLHKDTQNHIVNVASSGLYENNYAYNHIILKEKDKWLVEMDSNIPMKVKEKCPIHTNEYVKYTCKTCMYTLLCTDCLLNDPVHVQKITQVEKGKNKKGSVEAGGDIETMNETSCKSGTTCVVPNNKNERVASPTDYSTCPEVEPKKSNQMNCTHSTHHPDQGNPIREGEKKQVIVRINKSESNEIGETTTNNPGINENDIINLKPGFKLIRGSHEIYTLIDAKNEIKKELNDKLDILCKKSLIVKNAIPSLKNIYKYGKITCKNNKRSIRASFTITNNFLEKKKMEMHERLKLIQDRSTNFLKKLDEQRMNYHNYLEKKKNEIQHMVKLSNRNAGLSLDYYVQKLESFKCLFFTKDNLIDIKEKLEIPHSKIKSEYLPSLTENMKLEIGKTKKNVNDISDRIQKEFQKLLNCDTEVPMYPSHFKKFIQKRIYNKDRLPPVTSDAKRRQKYFHVLPFTDLYMNMDIIYQQQFWRKDSLHQRWESRTVSLRSIYLCIHTHAHLVHSVGPTGADGEMHFGADKEMCKDGQEEIPNPKNHENDTSNNEPCGSSHFISKNIINNFSNDIESIISIANVSIKLFTNSDITNITTLEKRNYPYGIEITEYNEKKDLIGYWLLTKKNENEINELFNILMNIKKENKSSALVPSFHPKINMHNSMFQFNYDNVNTIYKHFASNLVEHPFMYHTKDNSQVSNKNQTNNLNPIHQIRQDGSIETLLSSDTSNYEYDRLMRDSSLLYYYDGIKSSEFYKNVKRYEIDDFITDQINLSESIDENTLAEIKKNLQEESQSLESLNPFSPQKDAWEKTLSAHLALNAQVEGKSKKLTLNPSLNPNLNPNPHNESERINVQMNKNHYENYKLKKENESVSNEHGSGREGKNKGAMLRTLVKTPEKWNVYPPDVHIDAVNHNLVHEEKHFLSLNMDWKFPHGNYSLDADSNSVHGVRTNDEDTKGISVKSMDEMGWERNGKLENENTDKRKRDQAKFSPLPSDPTSSIPNSCALNSSTQTSSPTSSIPNSFSRDNPISGPLYGQKIQKKEDLNKNLSTMCNDVFSPDSGVEPSEAIEIEAIEMGETKNEAIIGEGKKHGRDCNGSGSGTHANTYDKQKENCNNWNKHIVGIATECLENDFSKRNSRKKEGEKDSDYITYIDKENSKEETSPHETDNKMYHSKNMQVLKNTTLKNLTTMEEVNYDKQLIRYTEGEYKRESNTSDGLEEIHMKTGELFRIDEVQNFLDKINLSHNTNHYSSNLEDTNQKETKIQCKNNMHQKCNLRETEKKKGHVGKNDVPFYSQEGITKNSATEESQITSAPNCMNRRSYMNLNKRVNSEHVQQICASHIKKVSTSSGDNSSGNSSGNSSGNSSGNSGGNSSGNSGGNSGGNSGDNSGDNSGGNSGDNSGDNSGDNSGDNSGGNSSASCSGIPLHSRNRKALSYSILENSSEVKPFCGTHAREKNTNPCSDSEGSSLIRCEEHNVKNSTQVDISNQRMSSEKGDYCFTESDGKIAICHSKLIIRSHKSGEGAIDMENPQKGKTNRREEMNVGSLNEPQWKKNTCYLNINSDKNEDMDRNQMEICDKVNQKIHDEKIYKEGDSYSQKNEIGDNLSVEVKKQNNCKNHLVMFNNQKTLVRSTSFLINGPTKIIGGVQYFSGKIKNKTERFKLELGEKHKIPPPKRKRNCGIQNGTVLRCGDKNGSESRNKSTHNSTGAHVKSNDEGDTSNDNIPACVIKCVLNQIGNKKFGS
>PlaInuSanAntonio1001946_rbh_TGME49_271880
MNDKIVIREPLFVAPNECKSGAAQHEQDNFFRRERKEGANLNSHIGTNGPYKKCQKWEQDGGNGQRNDPPLKLNEREDMSCFVEYKGDTHNLSNEKNVLTSYRKGEINNKYNIMDNIHDVHYTRESSKNLNDYLRHVKINHTAPCVGEFRTCMNCFLNISTLFCKTCNIFLCAVCSIKLHKNDQDHIINVASSGLFQNDYSYNDVIVREKDKWLVEMDNNVPVKIREKCPVHTNEYVKYACKTCQYTFLCSDCLLNDPIHVQNEADGGNTSREKRQDGAHAEDESKCSRDEAGKNNDSGSAPPLFGMSSSGGKKSGRETADLALRGGHSPTQKIVSIRKEAEPTPPMTTSAANHHNDLVQLKPGFKLIRGSHEIYTLIDAKNEIKQELNDKLQLLCKKSLVLKNTIPSLRNIYKYGKITSKNVKRSIRASFTITNIFLERKKKKLHEELKVVQDKSTKFLKNMDEQRINYHSYLGMKKNELQHMIKLSGRNAGLSLDYYVQKLESYKCLFFSKENLIDIEKKLEIPHSKMKSEDLPSLVEPMKIEVSETKKNVSDTSALIKKEFEKLLSCSSEISVYPAHLKDILQKRIYDRQRDEPVDADAKKRQRYFHVLPFTDLYMNIGVTYQQQFWRKDSLHQKWEVRTVSLRSIYLCVHTHGQAVGNGNRNSDRNSMINFVDSPADGSHDSAFPAQSPLREDPPKSGSAENNHFISKNEINNFSNDIESIVSITNVRVKLFSDPDITNITVLEKRNHPYGIEITEYNEKRDLCGYWLLRGNNESDVNTLYNTLVSLKRENKTSALVPSFHPKINMSNPMFHFHQKNVNTVYKHLAANLVEQTRVVPVRENHDMEETKENPLTGNGLRKQQDSLETVQSSDTGNYNYDPFMRGSSLLYYYDGMDDTEYSDHVKKYQIEDFVPGPTNLSDSNNEMALAECSQNVCAESSGTESMNPFSLPRSALVEAPLGGGPQMSRSNGDNLTAEEQTKPPQTNVSRGKVSPQGGVSASRLHTLGVHPKRRDINVPDIDITTVKPNLVHEEQHFMALNVGSNFSHGDYTAGMYSNGVNTAVGVHTGCYSNGDAQGGNAQGGNAQRGSSLTDGSPLIGVIPVSTPPSEERTNVGDQTNQHSVERRNGDRSAHVSDVTTEWNYGDELGLKNGLKLSSLPVEDPPKMEEGIHPTGGTGKGEPHTDEVDGVAMQVLHSTATSVENRKTCTGLAAIEGGLCMRLSDRTVGGLTGEDTKVTDLEEQFAKTGESLNSDEVTKFLRRLDWAHNTSDGLHQVGSEAATTPRNHCQVKRLTDERQFHTVETEAEAALLCPNEGDKHIHEADRTEANNTPGCMKQPDHRTRNGDPKGEPKGERLSKVYSDEGPFSDGTPMNGTSLSPRESRNKERQLVSDMRRENLVGGNPPCVGHTRESITTYGKQEGDPLIIVEDHSSVRASTKVMVPLRKMENSEKECFPVREITAKVPFGCESVSIEEPQKEMKIHNVLSDQRGGSDRRDLNQPEWTTTGVALTRGHGNGEVRPDRVHTCEEIHKGTNLQAHRKNCVMRSSMKDPPREEQNRTEVSPARIHNKKDNPMENQMGNHETTSNLSVILKLTSVHVDRRARMVQGTKNAQGGMRSGVGRTKLQKEERNKTPPPKRKKNQGSVGTSAVSTSKPKARLKTLHEELEPAGGVPASVISRVMSQIGSKRLGS
>PlaKnoMalayanPk1002205_rbh_TGME49_271880
MNDKIFIREPLFVAPNECKSGAAQHEQDNFFSRERKEGASLINHIGKNGSYRKCEKWEQDGRNEQKNNEHLLPLQLNEREDMSCFVKYKENLHNLTHEKNIFNSCRKGEINNKYNIMDNMHDIHYTSESTKNLNDFLKHVKINHTAPCVGEFRTCMNCFVSISTLFCKTCNIFLCAVCSIKLHKNNLDHIINVVGSGLFQNDYSYNDVIVKEKDKWLVEMDNNIPVKIREKCPVHTNEYVKYACRTCQYILLCTDCLLNDPVHVQNQLDDGRNPSREKREDESNWGDKVGENKDSGIATLPFGASSLGGGKNGREMVDLAIYVNPLRRGNQPSQTIVSIDKKVETTTQMSTQDCDLVNLKPGFKLIRGSHEIYTLVDAKNEIKQELNDKLEALCKKSLILKNTIPSLRNIYKYGKITRKNVKRSIRASFTITNVFLEKKKKKLHQELKMVQDRSTEFLKKMDEQRMNYHNYLERKKNELQHMVKLSGRNAGLSLDYYVEKLESYKCLFFSKDNLIDIEKKLEIPHSKMKSEHLPFLVESMKVDVLEAKKNVTNTSAQIRREFEKLFNCTSEISVYPEHFKNILQKRIYDKHRVEPVDGDAKRRQRYFHVLPFTDLYMNMEVTYQQQFWRKDSLHQKWEARTVSLRSIYLCVHTHSCAVGRSSLEKGVDAFTDGNHHSRLPIHVPLPEDSPKNVSGEDNQIISKNEINNFSNDIESIVSITNVSVKLFSDPDITNITILEKRNHPYGIEITEYNEKRDLCGYWLLTAKKESDVNNLFNTLMSLKKEKKISALIPSFHPKINMNNSMFNFHHKNVNSVYKHMAANLTEQPVVFSVGEESKENRLEVEKDSLETVQNRDTDNYNYDGFMRDSSLLYYYDGMDDPAYRENVKRYKIEELIPGQINLSDSNDQMALVDCKKNMCAESNSTESMNPFSLDTSALREDQLGEGLKIVHSSEGNITSVEQPQRKQQRDIPRGEASAQKGVKTGRVHTMVGGVHPKWKNTNPPDVNINSVKPNLVHEEQHFMALNVGSNFSHGDYTAGMYSNGVDVMKGGSVGTYTGCYSEGDAHGGSILGRNVLGGVIPVGSLLVEERTNVGEQTNEHLVERRNGDHGSSIFNVSTMENYRDKSGLKNGLILRSLHVENHLEIEGDVDACNGIRKVEPHKDEIDRMDKSVLNSTGTSLSNRKQYTDLGVIQGGHSMHFLHHKDEEMKGGDTKMSNLKEKFAKMGELLKNEGLTKFLGRLDSAKNMNGSSHKVGAESATRTDMYCKAKCLTDGRLTLTKVGTKVEKTLFGHNEGEAEKTQRNDTPGRVNRQDHKTGNEDPKSQPNGERNGEPNGERFSMVYSDGEYLIGGTPMNGIVHSPANYGNSKRELISGVRRENVAGVNQPCGANKGESITTYGDQKGGGLIMDEDLSSVRTTPEMMDLLRKMDKSEKECLPVGEMNAKVPFQCSGFSMEDFQKKSKIHNVLSDQRGGSNKEDLNEVEWATSGEVISSRDANGEVSPKRVDTGEQIQKGAHSQVHDKNCGKPSLMEELPREEANITEGTSTRMDNHAATSNINVILKPTSVHVKGGARIIHGTETEKGRMRSGTGRLRLKKEERHKTPPPKRKKNKDSVCTSMVSTSEPMARLKTLQEELAPGGDIPESVINRVMSQIGSKRLGS
>PlaMalUG01002180_rbh_TGME49_271880
MNDKIVIREPLFIAPSEHKSNVLKYENYNFNNGRNDTTNLMNHISISLPYQKNDITKNDENRDEKRPLDINEKENMNCFVNKKNGNFDLKNNEKNMIKSYIKGEINTNYNIIDNMYDVYYTNKSNKNLNEFLKHININHTAPCIGEFRTCMNCFLNISTLFCKTCNLFLCAICNIQLHKNSPDHVINVASSGLYENNYKFNDIILKEKNKWLVELGNGVPIKIREKCPIHVNEYVKYACKTCSYTLLCSDCLLNDPVHVQNKSKGGESYYCEGENKKKKKKTENGSTTNVDDLNQTEHNNVNNVNNVNNVNNINNVNNINNVNNINNNCGNSKNLNTCTNLAQKKKNSCHGHKKEKTQNIVSLSEFEDKKKKSNSESYSDGKSNSSDDDNSNGNPKCDPNCNRDNNRASNQHSSGSSNDIEGLKPGFKLMRGNHEILTLVDAKNEIKEELKSKLDLLNKKSLVLKNTIPALRNIYKYGKIICKNNKRSIRACFIATNSYLEKKKMDMQENLKILQDKSTNFLNKLDKERTNYRSYLEKKRNEIQHMVKLSNRNAGLSLDYYVQKLESFKCLFFTKDNLIDIEKKLEIPHSQIKSEHLCSLIYDMKNDILNSKKNINNISQKIKNEFQYLFNSNTEIPIYPAHFRDFLQKRIFNKERIQPISNDTKKRQQYFHVIPFTDFYMNIEITYQQQFLRKDSLHQKWEMRTVSIRSVYLCIHTHADPIRSDKRGHDEGKYERSDEVEVEEGLETGVVALESVPAVTSVEGRRKETALMRMKNPGNTYSEKGKGTNTANWSEKNDNEDYCTNYDPKSRSCGSHLEPKNAVNNLNNDIESIVSLSNVNIKPFSDPNISNITILEKRIYPYGIELTEYNDKNDLVGYWLLTKKNETEVNALLHVLINIKKNNKSSALIPSFHPKINMNNPFFKYHENNISTVYKHFASNIIEQSYIHQLCNNSETHQRNRYSGERRERQGSIETLDGSNGTNACSASNEHNGRNYEQELPVKHSSLLQYYNDLEDLGSSKKMQHLKIDSFITNSFSVSGDSESHALDKLPQEQEEETETENVINLLNKFTLPKSDQPNNILSQVLRKSDFISECSNSSTHEQVRRSNPIRFRNTDYNSSNKFEDTYQNILASKKTNRYCTLQKLLKKDQEWNDHNTPDVNIKYVKQNLVHEGKHSLPLNLESNFSNDNWVDCVNSGANIVKMNGSEEEAIKIGGSEEEAIKKGENEEEAIKKGEREEGVIKKGESEEGVIIKNTREYFSTDNYPQMGDSVISEQKKTVFRNLSTVQDSKNAVTSSGCSVYHDVMDNITVNSTLSSTCIRTCTSTSSSSEKNKTNNSQLYNSNSYALHHTAEEGHWLQNDLLQNDLEGGGAYKISTTISRKSDIINGSINVGISGGINRGTIDRVTTMGASARIGSDSTSNSNLNSTVDKNDSERNKNYDGIPCEMLSDGYKNNGNNDSAKMDEHDEHWLGNLDIKGDTHVDPMTSQNCNSGDNSKRFLSSIPRQCNDSNVVCDNGSILNKDIVGHKKKGKTVYNDEEKKSMLEVELFKLNDHIHKFLQNLSYSHSNNCINANLECDKWQGQNISKSKNYPSIKQSRCTGKNNFEKMKKYGSKENMINGYTISEDSANRSNMIVKCGDIANANRVNGTWGTNIGSNTAYADKGTSRDSNLDNVHSINCELEDQGLLFGRASGSANEKYFNERSTSLPLTPSSSSAAEREEDISFVHIRQGESTCCTRLGTKECMLVGTHRGSSTQEGKNSTCECLTYNRYEMENISNNFMYEEAADEGNIHHTCFEKIKYATRNMNRENASQDNMMYAKGSKGLCSYNFGNDGEREINFEGTNGWKKCSYVLDENKNGKIASCNNCITQNNKKNKEKLYYVKNEEGKRMSDKYKTNSHNIAHVEIKQYLAPLHNSYHNDDEIVKLRTKQQDAEAEEQKEVEKYGENSFNSIENGNYIEKDEKYLEISDFFKKEQSSNYYHRSYSLDTSTKCLGDRSVSFHIDGKAQMIKELRKIQGKVEKKIKKYKLKIDEERKVAPPKKNYKNGATNGLSSSDSSDRRRNMRSTYADENWRNPVPANLIDHVLSQIGSKKIGL
>PlaOvaCurtisiGH01001731_rbh_TGME49_271880
MHEKIVIRRPLFHAPTESKSNVLKYEKDNNFNNKRNDATNLINHICTSLPYKKNERYYSECGEQVSLDLNEKENMNCFVNKKSVNFNLKNDEKNIIQSYRKGEINANYNLIDNMYDVHYTNVSNKNLNDYIKHVNINHTAPCIGEFRTCMNCFLNISTLFCKTCNIFLCAICNIKLHKNNPSHVVNVCSSGLYENNYKYNDILLKEKDKWLVELDNNIPIKIREKCPIHVKEYIKYACKTCHFTLLCADCLLNDPVHVQKITQEEECRHSGSENGERGNGSRNISKRETHQNEDKCNPAIDNYCEDSKNATSQNVYINLLPVEKVPKHDRLRSMEVHSPPSKQPPQLSVPTELIVSLHKLKGIDNYGRDDQFENGKKNELARLKPGFKLIRDGHEIFTLIDAKNEIKEELSDKLDILCKKSLILKNTIPSLRNIYKYGKITCKNNKRSVRAGFTVTNNCLEKKKRKLHEHLKMLQDKSTTFLKKLDEERTNYRNYLEKKKNEIKHMITLSNRNAGLSLDLYIQKLESFKCLFFTKDNLIDIEKKLEIPHSQLKSEYLSSIIEKNKLEILNTNKSINDISKKIKNKFQSMFNLNVEIPIYPAHFRSFLQKRLFKREKVEPLTNKSKQRQRYFQVLPFTNFYMNIDISYQQQFMRKDTLHQKWEFKTVSIRSVYLCIHTHANETQSGVNISMCSSQLDEDREDVLTRGEKKKDMFRERENEEIIPTVKISGEHEKDKGEIDDPKNEEEENHFISKREVNNLSNDIESIICLSNVNIKPFSDPNITNITILEKRNWPYGIEITEYNDRNDLVGYWLLTKRNETEVNKLLDILISIKQNNESKTAIPSFHPKINMNNSFFNYNENNINTIYKHFASGIAEHSFLHHFKNTSSVQVEGYKEGKTDIIETLEQCSSVSNNDNDHLVREESLLRYYDDEKHSEFANNVRHLRIEDFTSNPLDVSNLSQSQTKEGGESEWGGVHTCEGQHGVVEEGEKHRNRRDHRGDTQLDRFRLPSSIGEMELFLKEKKSAAAPESNSVLSNKYTSGSEYQFVEERNLDSEYRFKKTHIDMLSRGGQNKGTTLHKLVDKFEKWNKCHPDITINTVKKNVIDEGRHLLPLNIESNSLIRDSSSGWCSNDMYTVYACSDQVGQSNTHALISAGKNTPPEGGLCESGKTPNSLEKQNTSTGAEEITGDKHASGNGELLRSPTSIELNVSNIEREMMVTKWGVNSSNEEEKENMKTTELFKLDEVKNFLQKLSSYRGDKLGETVLITTSNCDESHLRSNLHRGGFNKKEKSGCDGEKILNCNLVKEDDGNDPSGGKNGEDICKEVCGREVTCMNSLEVGSAEVVSPETDSAEMCTPIKCSNADYHINKRCAGEDTLCGIPPYRMHTASSVQKNVAWFPPQESNRLNGHFLYERNAQVRVQIGKNTPTGWYSSDILNVPVEKEEEKTGDMDDVINMNNISYASDRMDEAGKEHISENQNIENLEGEEFSGYAAKEVAADVFSVNMARHEKGEQIQDGTNKQMQNSVDICNDINETNKVSFTKVSNDKNGGYNNLCGQHNQAAKFNCGCIIGGNKNGWENDINAIDEEDRKEWKNAEHVKMDLSKRNNPELKTPVKCLQGQLRSYHINGRAKMIKEIKQVQEQIEIKMKKYKIEMEEKRKIAPPKKKKKLYTELERQSTGRGTYGGDSP
>PlaPraG01000443_rbh_TGME49_271880
MNNITIRKPLFEVPNENKSNVLKYEKDNDFNNKKNDPSNLESYISSTLPYKRIENNHHNYNNTKYDENNKNDDDHIPLDLNNKENMNFFVNKKNIHNSNLNYNHDNILQSYRNGEINRNYNIMDNMYDVYYINKSKANLNDYLKHVNINHTAPCIGEFRTCMNCFLNISTLFCKTCNIFLCAICNVKLHNNKSNHIINVASSGLYENNVKFNDIILKEKDKWLVELDNSIPIKIREKCSVHTKEYIKYVCKTCKYTLLCADCLLNDPVHVQNKMENDMNIMENDMNIIKNDMNIKENDMNIIKNDMNIIEKDMNIIKNDMNIIKNDMNIIKNIPEQKRKTEHFLPEQVQENNDNKNGSKNDKNLKDSNKKKRENQYIVSIYKKEETSDSNNKDIIKDVIYNNDIDKLKPGFKLIRGNHEILTLIDARNDIKEELNNKLEILCKKSLILKNTLPSLRNICKYGKITCKNNKRSIRSGFTVTNNILNDKKVKIHNDLKKLQDKSTNFLKKLDQERINYRNYLEKKKSELQHMIKLSNKNAGLALDYYVQKLESFKCLFFTKDNLIDIEKKLEVPHSKIKSEFLSFLIEEMKYDILNSKMNIQNRCQSITKEFEQLFNCNIEIPVYPVHFRDFLKKRTFNNKQDVHLISNDKKKKQQYFHILPFTDFYMNIEISYQIKCNRKDSLHSKWEKRTVSVRSIYLCIHTHSRYIKRSNKYQNDEFDENVSHKNDAVGSIAYEMEQNEINEQERRDGQILGVDEMENRNKIENYEHIDNASSEISNKENCLIQKNMSNNLSNDIESIICLSNVEIKMFNDPNITNITILEKRNYSYGIELTEYNDKKDLVGYWLLSQNNEKDMKELYHILCAIKKKNPKAARIPSFYPKINMNNSMFNYHENNISTIYKNFSANLIEPSYFINTSEHEKDERDERDGKYLEASINDYMSDDKKKKRYDSIESLRGSHKIKNDQIYQGGHSSSLLYYYDNNNDDDNNNMYDSSSSNHNYYILTNDKRLNMDNFINNNLEINNSQNKDIEKNLEYINNVKLTKKSNYEQSNNTNSKDEHNISSDKSKKEDTLNLSRKSSYEYNNKILQSTSNKSLNGAYENNLFSGKKKKNKGTVLKDIEHINNIQDKYPEDLNINCVKKYVIENEEKHLLPLELEYNLVSSDEKFGLNKIKNDNNIIYMKHQNYHNLYDDNQKKHILFDTNKNVSIQRNNNINSVIKTNHYEVEKNNKDQRNYDNFTCDKKKKIYYNIINSDKDIYHNNIIYTKNEKEGTGNIHLNRNDKDITNFELLKLDDVKEFLDTFKDSYIDCHNKKENILNMTNKNKEDHQIIDVPDKIFNETNMITMDNNKIYDDKNVHEKKSTHNDVIHHNMDILSTSIKNNEENLFIDTYQKQNRIGDIYMNRINILQEDDDDDDDDNHNHNNNNNKLILFEYTKNDQMLHNNKNNLEGTEEFSDFIEKKNKIKIKNKNESYHKIDESLLSNEKNNKVSLLLINNNKDSSSVDNNKKNNNKNNNNKNNNNDSFSKDNNLINNDNNNNNNNNNNVIKKEIIDDKEKNDIHKRDNIYIKDVSVSPLINNHPNLNSMRKDKTIEPLKIINGKNKLIKDLKKIQEQVERKIRKYKIQMDQENKKPPPSKNKINMKSINLDIDDDQNVDSQGIVDYVLNQIGNKKMGQ
>PlaReiCDC000398_rbh_TGME49_271880
MNNITIRKPLFEVPNENKSNVLKYEKDNDFNNKKNDPSNLKSYISSTLPYKRIENNYHNYNNTTYDENNKNDEDDIPLDLNDKENMNFFVNKKNIHNSNLNYNHDNILQSYRNGEINTNYNIMDNMYDVYYINKSKANLNDYLKHVNINHTAPCIGEFRTCMNCFLNISTLFCKTCNIFLCAICNVKLHNNKSNHIINVASSGLYENNVKFNDIILKEKDKWLVELDNSIPIKIREKCSVHTKEYIKYVCKTCKYTLLCADCLLNDPVHVQNKMESDMNVMENDMNIRKNDMNIIKNDMNIRKNDMNIIKNDMNIIKNDMNIRKNDMNIIKNVPEQKRKNEHFLPEHVEENNDNDHVSSLLNSIKDDEKINDEKINDDNIKKRENQYIVSIYKKEETNDSNNKDVIKDVIKDVIYNNDIDKLKPGFKLIRGDHEILTLVDARNDIKEELNNKLEILCKKSLILKNTLPSLRNICKYGKLTCKNNKRSIRSGFTVTNNILNDKKVKIHNDLKKLQDKSTNFLKKLDQERINYRNYLEKKKSELQHMIKLSNKNAGLALDYYVQKLESFKCLFFTKDNLIDIEKKLEVPHSQIKSEFLSFLIEEMKYDILNSKMNIQNRCQSITKEFEQLFNCNIEIPVYPVHFRDFLKKRTFNNKQEGLLISNDKKKKQQYFHILPFTDFYMNIEISCQIKCKRKDSLHSKWEKRTVSVRSIYLCIHTHSRYIKQSNKYQNDEFNENVSHKNDPVESMVYEREQNEINEQERRDRQMLGVGEMENRNKIENYEHIDNASCEISNKENCLIQKNMSNNLSNDIESIICLSNVEIKMFNDPNITNITILEKRNYSYGIELTEYNDKKDLVGYWLLSQNNEKEMKELYHILCTIKKKNPKAARIPSFYPKINMNNSMFDYHENNISTIYKNFSANLMEPSYFINTSEQDINERDEKYLEASINDYMSDDNKKKKRYDSIESLTGSDKIKNDPIYQGGHSSSLLYYYDNNSDDNHNGDNNNNNNNMYRSSCTSSNNYYILTNDKRLNMDNFINNNLDINNLQNKVIEKNLEHIKNVKLTKKSNYEQSNNMNSKDEYNISSDKSKKEDTLNLSRKSSYEYNNKILRSRSNKSLNGTYENNLCTGKKKNKETVLKDIEHINDIQDKYPEDLNIDCVKKYVIENEERHLLPLEMEYNFVSSEDKFGLHRIKNDNNTIYMKHQNDDNLYDDNKKEHVLFFDTSKNVSIQGNNNINSVMKTNHYEVEKNNKDERNYDNFTCNKKKIYYNIINSDKEMYHNNIIYTENKKEGTGNIHLNGKYNDITNLELFKLDDVKEFLDTFKDSYIDCHNKKGNILNMTNKNKEDHEIIDVPDKIFNETNMITMDNNKMYDDKNVHKKKCTHNDVIHHNMNILSTSIKNNEENLFIDTYQKQNRIGDINMNRINILQEDDDDDKKKKLILFEYTKNDHMINNNKNNLEGIEEFSDFIEKKKKKKIKKKMNLIIKDESLLSNEKNNKVSLLLINNNKDSSSLDNNNNNNNSFSKDKNRINNEKKKFEIIKKEDDVDHLKCSLENNSNNNNNNNNNKKKVIKKEIIEDKENNDIYKRDNIYIKDVSVVSPLINNHPNLNTMRKDITIEPLKIMNGKNKLIKDLKKIQEQVERKIRKYKIQMDQENKKPPPSKNKINMKSINLEIHHDQNVDSQGIVDYVLNQIGNKKMGQ
>PlaRelSGS1like001679_rbh_TGME49_271880
MNEKIIIRDPLFIIPNENKSNVLKYEKDNNFNNEGNNAANLINHINTTLPYKRNEKISDDTNDIALDLNEKENMNCFLNKKNVNFKIKNNDNNVIQSYRNGEINTSYNIMDNMYDIYYTNKSNKNLNDYLKHVNINHTAPCVGEFRTCMNCFLNISTLFCKTCNIFLCAICNIKLHKNNSNHVINVASSGLYENNIKYNDIILKEKNKWLVELDNSVPIKIRERCPVHPNEYIKYACKTCTYTLLCVDCLLNDPIHIKHEHDENEDNDGHENKNEDENENINNNINTSSYNTKLSDYSKYSNAYNKYSNNLNSSNMSVLKNSYNIKKNDQAEMRLIVSLTKADNDYNSKNFNNNDDIANLKPGFKLIRGNHEIFTLADARNEIKEELNYKLDFLCKKSLVLKNTLPSLSNIYKYGRITCKNNKRCIRSCFTVTNNFLEKKKMKLYDHLKTLQDKSTDFLGKLDEERTNYKNYLEKKRNEIQHMIKLSNKNAGLALDYYVEKLDSFRSLFFTKDNLIDIEKKLEIPHSMIKSENLAILIENLQSEIFNTKKNISNTSQEIKNQFQYLFNSNIEIPIYPAHFQNFLQKRTFNKDREPLSESKKKQKYFHILPFTDFYMNIKIKYQQKFMRKDSLHQKWELRTISIRSIYLCIHTHHNDIDNNEYYDHKNILNGNNDMEKDNDFSSIKKENIINNLNEKEINQEFIKMGDDNQSATKKAEKEEKKKKNENNIFLKNIPNNLSNDIESIISISNVNIKTFNNPDITNITILEKRNYPYGIEITEYNEKNDLIGYWLLTNKNENVINELFNILNDIKKSNTNSAVIPSFHPQINMNSPFFNYHENNINIIYKHFAANILEESYMHQYKKKLNLYEKKYLDKEEKNKNSIYTLKDNNTNNYVNNAIIQNSSLLHACEYFNDSKFSKSLNELSIEDFTNNELSISKLYEKFRKEHDTNSLDSSTFSKSNQHNKLTQLKKKDLETESNFMNSKEYKDSLLKESKSEDYNLTCNFKKEHINSLNKRENNATILRKAEEKNNKCDLDINIKFVKRNLMDEEKHLLPLYSESNILNNDNLSDNCNNGIYMNENNDKAEMKKNYFFNITSKNSQFQSINKVNNINYIKKEYDFSDISMYENIKNEIINYNSSFNNNETDNSKDIINEIKFFEIQNSNNTLNKNVEEKKSLSKNNLNNENNNDSNNNSDTLKNYIYNSYENLYAENNIKDSNVKENDKMDENNNLNKLLDYILSTDKNEKLNDENYIKGNSISNINSYINKYDSYIDNSITNHELNPNVFLDQLHNSDFNNEMKMDNNDRNSSNNTNSDRKIHKDEFVTEGSNSHDIRCLKNIITSKINHLELLANKHLSNYKTLKNSYCNIKDDGLNENKDNVYNNNGYSKNMETTDLFKLNEVQEFLQNLNDSDSNYLNDINSKKIFRDEILNKNNKNNLDYESINSCNINDKNNVENTKSSLTIEGEINNYTSNVTYTNARNSLKKSDNEWHNSNVYKIHNNENNGYIYDNCIDLKNNEQKTYNNKIFSITSHISYENNLLNDIESKHNSYMQKHSDINYETYRKNVCSDIEIQNENTQNNSISSNSNYIDHRDVKSLNIFKGNDNIKRDEPAQKGSNTCNITEYENKIYLRSKNTDNSNSESDLNNINNSCNKNNIDESYNMNNLKNINQNFNDRNDKMINTSSNIITENNNICKNKLDSFTNKGESMKLVKDVNGENNDFNVNNQDSLLFCNSMKENSNNSFFKLKNKEHYEEIYYSKANSSFNEKKKVSLNDNNSDDNFKSINRYENKNFESFHISGKTKMVNDLKKIQEKIESKVMRYKLEIVDKNKAPPSKKKKNYMKYDKREKIEINNDASMNVINKVLSQIGNKKLGS
>PlaSpeGorillaG2000363_rbh_TGME49_271880
MNNITIRKPLFEVPNENKSNVLKYEKDNDFNNKKNDPLNLKSYVSSTLPYKRIENNYHNCNNTKYDENNRNDDDHIPLDLNDKENMNFFVNKKNIHNTNLNYNHDNILQSYRKGEINTNYNIMDNMYDVYYINKSKANLNDYLKHVNINHTAPCIGEFRTCMNCFLNISTLFCKTCNIFLCAICNVKLHNNKSNHIINVASSGLYENNVKFNDIILKEKDKWLVELDNSIPIKIREKCSVHTKEYIKYVCKTCKYTLLCADCLLNDPVHVQNKMENDTNIMQTLPEQNKKNEQFLHVQNKKKEQFLPEQNRKNEQFLPDQVQENDDDKNGSKNDKDHVNSLLNTIKDDEKKEEVNIMNEKNQKDSNKNKRENQYIVSIYKKEETPDSNNKGHIQNVIYNNDIDKLKPGFKLIRGNHEILTLIDARNEIKEELNNKLEILCKKSLILKNTLPSLRNICKYGKITCKNNKRSIRSGFTVTNKILNDKKVKIHNHLKKLQDKSTNFLKKLDEERINYRNYLEKKRSELQHMIKLSNKNAGLALDYYVQKLESFKCLFFTKDNLIDIEKKLEVPHSQIKSECLSSLIEDMKYDILNSKMNIQNTCQNIKNEFEYLFNCNIEIPVYPVHFRDFLKKRTFNNKQDVDLISNDKKKRQQYFHILPFTDFYMNIEISYQMKCNRKDSLHSKWEKRTVSVRSIYLCIHTHSKYIHSDKNQNDEVGEVVYEGAHEEMSEQGKRHKKMIGVDGMENMKNNENNENSENIENSENIENIENIENSENLKNIENLKNIKNSENIKNYQHADNISATLSNQDKCLIQKNMSNNLNNDIESIICLSNVEIKMFNDPDITNITILEKRNYSYGIELTEYNDKKELVGYWLLSVNNENDMKELYHILCTIKKKNPRAARIPSFHPKINMNNSIFNYHENNISTIYKNFSANLIEPSYFINTSHKDINEKNKNFIDQSISDNMSDEKKQYDSIESLTDSDKIKNDEFYKRLHSSSLLYYYDYNDDNNINNMNNMINMNNMINMNNMNNYMYPSSSSSNNNENHKYVLQNDKRLNMEDFIKNNLKNKVIEKNFKYTNNDKVTKKYNHQGSNNINSKDEYNIYSDKKKKEDELNLSRKSSHEYDNKIFHSTGNKSLNVSHENNLCTEKNKNKGTVLKEIVEHINNIDEKYPHDLNINFVKKYVIEDEEKHLLPLEMEYNFLSSDEKFGLNKLKNNNDTIYMKHQNDQVLYDMNKNLSIQSNNNSIYSEMKMNHYADEQNNKEERNYDNFTYTQKKNYHIINSDREMNYNNIKYTKNEKEGTPNIHLNFKCNDNNITNARLFKLDDVKEFLDTFEDSYIDSHNKKEIILNMTDKNKEEHKIMYVSDKIFNNTNINIMDDNKIHDEKNIHRNKKKSTHNDIINDNINFLSSSIKNNEENLFLDTYQKKNIMEDIYMNRINTHQDDEDDNEKKQKKLILFEYSKNDQVIHNNKNNLESIEEFSNFIEKKNKIIINESYQKKDQSFVNDGKDNEVSLQLKNNNKDSSLVDNKKKNFEIIKKEDDAYDLKCSLQNNNNNNNNVVITNEIREDNEKNDIYKRDIINIKDVSVSPLIDNRHNLNTMRKDITIEPFKIINGKNKLIKDLKKIQEQVERKIKKYKIQMDQENKKPPPSKNKTNMKSKKLEIDDQDNMDSPCIVDYVLNQIGNKKMGQ
>PlaVinVinckei000582_rbh_TGME49_271880
MNEKIVIQAPLFVVPNENKSNVLKYEKDNNFNNNRNDAANLANHIYTSLPYKANERDNDDINEEIPLNLNEKENMNCFLNKKSVSFALKNNEKNVIQSYRKGEINKSYNIMDNMYDVHYTNKGTQNLNDYLKHVNVNNTAPCIGEFRTCMNCFLNISTLFCKTCNNFLCAICNIKLHKNSPNHIVNVCNSGLYENNYKYNDIILKEKDKWLVELENNTPIKIREKCKIHTTEYIKYACKTCQYTLLCTDCLLSDPIHAKIKSENRELDESMESIKSLDQSMSKNDNDSIEEKRKNILKIENNLIQEINNNYLEQSNSNDSKSNVNFSNMQTDQNIMSCKSTNNNEVYKESGIVRINKCEYEKDKKEEKNDQLENSNKHEIERLKPGYKLVRENHEIYTLIDAKNEIKEELNNKLEMLSKKSLVLKNTIPSLKNIYKYGKITCKNNKRSIRAGFTITNNCLEKKKKAFHEHLKKLQDKSTNFLKKLDEERNKYQNYLEKKNNEIQHMVKLSNRNPGLSLDYYVDKLDSFKCLFFTKDNLLDIEKPLEIPHSQLKSENMFSLIEKNKLEIFNSKNRIDGISQKIQAEFQRLFNINTEIPVYPAQFKNFLQKRMYNNQKIEPSNDESENLPISTPTRRQKYFKILPFTYLYMNMDITYQHNFMRKDTLHQKWELKTVSIRSVYLCIHTHANNIQNEQAIDIRQIKDKQKESHINSNLEKEEVSESNMNSNMYGSNKTVNSMANDIESIICLTNVRVKEFTDPDITNITILEKRNNPYGIEITEYNDKNDLVGYWLLTNENKSEIKNLLDIIIDIKNKNKDNTPIPSFHPKINMNNSFFNYNQNNINTIYKHFASSIDEDSYLHFFKNSINLKSYENNDYIKKEDIDPIEGSDNASIEIGNNINFPSLKFLQTPGDNSKNSDLLSHHTEGESKKSGSGTRLKMQKDVENITKVEKINDYEINDIFSNEEYQKHENSNGMIGEENTDVDSKLKNIYAQILENKENKGTILKNLADNLDVWGNRSPDTSINITKKNIINEEKHYLPLSIESNFLSNYLDANHCSNGTINSLAINSLLCDNIVGKKNVKVSSTKIMTNADIVKSYTTQNEEDVNKFLQKINNTCSDTSKEKIDLVSKKSEESIEINIHKDSPHEINEKEDKTNDIINTKNKNWNTSYNNNNINGNELFSKVPKLFKVKHSDNNTINDGDTKPNNVLAIEMNRFSDQTNCEEKNEDTKEVLLNETIPNEQTKNNKTNKMENTIRNASNHNETKYYLHEQDKKSINKPNNKTVYIDKKVNEDALGIDKNVNGENDKNINKLQNNKNINKLPNNTKIKDKPILPSCIKNNLTVAKNIKDGEKKIENLSKKFISSFDKIHKIPPLVKKKKNAISENPNKLHNNFKNVKNKMIDDELNNQVTETFINRVLSQIGNKKVGA
>PlaVivP01002181_rbh_TGME49_271880
MNDKIVIREPLFAAPNEGKSGAGQYEQENFFGGERKDGANLTHHIGTNGPYKRCERWEHDGGSEQRSDPPLQLNEREDMSCFVNYKGDTQNLSHEKNVFVSFRKGEINPTYNIMDNIHDVHYTRRGTNGLNDYLRHVKINHTAPCVGEFRTCMHCFLSIATLFCKTCNVFLCAVCSIKLHKNEKDHVVNVASSGLFENDCSYNDVIVREKDKWLVEMDNNIPVKIREKCPVHTNEYVKYACKSCQYTLLCSDCLLNDPVHVQNEVVGGGNSPGEKRQDGAHAQEGSPRSDQEGENDGGGSAAPLRGGDPPSQTIVSIHQKGDTAVPPTTTRITTPPTPADDLLAHLKPGFKLIRGGHEIYTLVDAKNEIKRELNDKLEVLCRKSLVLKNAIPSLRNTYKYGKITSKNVKRSIRASFTITNSYLEKRKKKLHEELKVVQDKSTNFLKTIDEQRINYHSYLGMKKNEIQHMVKLSGRNAGLSLDYYVQKLESYKCLFFSKGNLIDIEKKLEIPHSNMKSEHLPSLVETMRVDVLEAKKKVSDASALIKKEFEKLFRCSSEIAVYPAHFRHILQKRIYAGGRVEPVDVDARRRQRYFHILPFTDLYMNMQVTFQQQFLRKDSLHQKWEVRTVSLRSVYLCVHTHAGEVMSDVMSGVANGVGSGGGHHGAFPAQLPLSEDPPQSSHFIQKSEIKNLSNDIESVVSLPNVSVKLFSHEDITNITILERRNHPYGIEITEYNEKRDLCGYWLLTAKKESDVNALFDLLMGVKKQNKTGAVVPSFHPKINMSNPMFHFHQKNVNEVYKQLAGGLVEGPVVLLPGENTHMGEANENRLRGDELGRQQGSLETGQSSHSGDYTYERFRRDSSLLHYYEGMDDPEYSQHVKSHKIEDFIVGQTDVSPSNEEMALAECSQDVCAEWSSAESINPFSPCRAALGRAPRRKSPQRDPPQRRHQTNRLPEGHTQGGAGAARLHPLGVHPKKGLKTPPDVNISTVRLNLVHEEQHFMPMNVGSNFSLGEYTAGMYSNGVHITRGATAGGAVHTGSYSNRGGDGGNALGGGSLTGGTLVSGQPDEEGTSVGEPTNEHSGERRSGDHSDGVFAVTTGGKCGDKLGVKNGLMLGSLPVEDPPKMEGGEDAPEGNGKGEPHTGEAVGVARQVPHSTATSVAKRETCRKLAAIVQPLEGGRPTRLIHRAEEEPTGGKTTGGATNGSDLEETLAKTGELLNSDEVTKFLRRLNLAQSTSGGSLSSCRVKRLPGEGQSPTVERGVAGALRCPDGGATHVCVADRGEGSNTPGHRKRGESSVESAEEPPLEPAEERPCRVYPEEGPLPDDMPMNGTAPSPRDRRNNQMQLLAPVRRENLAGGNPPYGGHKEEGITRHGEREGDALTTIVGDHSSVRASTGVMMLPLSQLDKSERGCFPVGGMNAKVPFRCGSPPREDTHKVSRICNVLSDHRGGSDRGGLNEPGWTSPGVALTSGGDNGEAHSNRVQTDEQIGMGTTHPQGHRKNGVRCSPMEDVPREENRKEVSPTRGGDHAATPNLRVIMKPSSVHLPGRARLVKGTENSQGRMRSGVGRFRLEKEERHKTPPPKRKKNQGGAGSSAVPAPMPMARLKQLDGELAPGGDLPASVISRVLSQIGSKKVGS
>PlaYoeYoelii17X000818_rbh_TGME49_271880
MNEKIVIQAPLFVVPNENKSNVLKYEKDNNFNNNRNDAANLVNHIYTSLPYKANERNNDNINEEIPLNLNEKENMNCFLNKKSVNFALKNNEKNLIQSYRKGEINKSYNIMENMYDLHYTNKGNTNLNNYLKHVNINNTAPCIGEFRTCMNCFLNISTLFCKTCNNFLCAICNIKLHKNSPNHVVNVCSSGLYENNYKYNDIILKEKDKWLVELENSTPIKIREKCKIHVTEYIKYACKTCQYTLLCTDCLLSDPIHANIRSDGNELEESLESLKSLDQNMNKNDNNSIEDKRKKILKIENNLIHEINDNYIDQFNSNDSKSIANFSNIQTSQNVMSCKSNNNNETYKEKGIVRINKFEDEKDEKNTEFENNNKNEIERLKPGYKLIRENHEIYTLIDAKNEIKEELNNKLEILSKKSLVLKNTIPSLKNIYKYGKITCKNNKRSIRAGFTITNNCLEKKKKTFHEHLKILQDKSTNFLKKLDEERKKYQNYLEKKNNEIQHMVKLSNRNPGLSLDYYVDKLDSFKCLFFTKNNLIDIEKQLEIPHSQLKSENIFSLIEKNKLEILNSKNRINGISQKIKTEFQRLFNLNTEIPVYPAQYKNFLQKRMYNKQKIEPSNNESEDDLPISTPTRKQKYFKIIPFTYLYMNMDITYQTNFMRKDTLHQKWELRNVSIRSIYLCIHTYANNIQNFQTNDDRHLKDKPKLENHIDSNTEKENMNGNAIHSNLYDSDNDNDKKKKKNTNKTINDMANDIESIICLSNVSVKNFTDPDITNITVLEKRNHHHGIELTEYNNKNNLVGYWLLTNENESEIKKLLDIIIDIKNKNKDSTPIPSFHPKINMSNGFFNYNENNINTIYKHFSANIDEHSYLHFLKNSIDLKSYENYNYKKENDIDPIEESDNENIEKEDYINKPNLEFLQTTANNFKNVDLYSQHTEEENKLNESGTRLKIKKDVKDLSKFEKINEYEINNIFSNEECQNYENSNGMVGEENRDVDSKLKNIYAQILENKENKETILKNIPDNLDVWGKRSPDTSINVIKKNIINEEKHYLPLNIESNLLNNYLETNSCSNSTMNSLSINSLLCDNIIGKKNIKINSKNCNIRENVNKQHIIEPPHETINYYDIKSINQIKNNFLEKSNSNNMLTNFDQKNNYTIQNEEHVNKFLQQINNTKNDTLKEKIDYIDKKNDDSNGINVNNDNSNEINKKDNTLNDSIDTKNKNQSINCNHIDINENEPFSKIPKLFKVGNSKNNKQTNIQINEIDKYCNNKSADIIQSNKLQNVNCDEKNEDTKEILLHEAISNTRASSANSGSNENSGSNDKTKRVTDAVRTGSNHNQGEESKSEKKYYLHEQDKKSINKPNNKSVHIDKKIYEENLNFVENVKGEDDKIKGLASNNENINKLQNNTKIKDKPILPSCIKTNLNVVKNIKNEEKKRENLSKKFISSFDKIHKIPPLVKKKNNTISDNSNIFYNNFKQVNNRIIKEEPNDKVTETFINRVLSQIGNKKVGA
>RhySp1WS2016072346_rbh_TGME49_271880
MTQPNPLTSCLPGPSQRLATVKQHRCLEHPQEWLRYACADCDLLCVCAECVVTGKHKGHSVQSITEAAAVARSRLVQDGRVLQQQLGELQGTLRSLHSSQHASTEAITKTKAVFKQAFDGVYRCLDEKEKMLLKELDALSQIGANTLKELSHNSQQYRRYLLAKHRELDNLRILGDRNPAAALNAYVELKHTYQELVEEPRMQPTDMKEAMEVPYWQLNSLHIESLLEKTDKFIKSGTSDISLLLNSVQRLAHAFCELPLALDQHPSEAKSYAEALQASQDVIQQLKLDSLQASQGVIQQLKLDNMQSDHELPLDERRGLVVVGSHVVESLELPLANRRNYVRNIDPIHDIIFYRKDPLHQSWQLRRVDLRPPYLCIHSSLQESEDFESVVSLSEVDIKLFSDDTASPLTLLARREYPNGLEILQKNSSQRLCGYWLLASPSSADVQFWLAVLLKNQDCHSPPPTHVDVLIRPPSPQPDMPTTDMPTTDMPTTDMPTTDMPTTDMPTTDMPTTDMPTT
>RhySp1WS2016076923_rbh_TGME49_271880
VTGKHKGHSVQSIAEAAAVARSRLVQDGRVLQQQLADLQATLRSLHSAQHASTEAITKTKAKFKQAFDSVYLCLDQKEKMLLKELDAVSQIGANTLKELCRNSQQYRRYLLSKHRELDNLRILGDRNPASALNAYVELKHTYNEPEAMQPADMKGKMEVPYWQLNSLHIESLLEKTDKFIKSGTTDISLLLQSVQRLSTAFCDLPLSLDESPAEAKSYAAALEASQQLIEQLKAEGEKLVGGEDEESDDVVVKLGNDVVGDMFSCRRGQVVVGGHLVESLDILPLASRKTYVTNIEPTNDLIFYRKDPLHQTWELRRVDIRSPYLCIHMSMKASEEFESVVNLTEVEIKPFSDETASPVTLLARRDYPNGIELLQKDSSNKLCGYWLLACSSKENVDYWLNNLRRAQQHDSLLRTSSNDLYVQPDDDGDDNIRRGSSGVQQQQHDSDSQQQLTELDVVIKRRSYDVPEDDVLSVDFVDGSVGVGHQGVDDEEDEAVMLRHAMSYESNYGQMVVYDQLESPRTPTHQR*
>RhySp1WS2016076924_rbh_TGME49_271880
LIEQLKAETGEDESRDVVTSFVGDEEELGSRRGCVVVGGHVVEALDLLPLAGRRTYVQSIEPTHDLIFYRKDPLHQTWELRRVDLRSPYVCIHLSMKASEHFESVVNLSEVEIKPFSDETASPITLLARRDYPNGIELLQKDSSNKLCGYWLLACPSKDNAQYWLNTLRREQQQDRLPHRTSSSNELLYVQQPSDHLAVQQQQQPSVVGRTDDSYPNNDQQLTELNLTIKSRSYDEEFDDSLMLSSAAADVVEFMNDSVGVTGHQQSDIDDAGGGVVLTDDNIGYERNYGQMVVYDQLESPRTPTHQR*
>SarNeuSN3006339_rbh_TGME49_271880
MPPLFTESPKLPAMKAPAFPLLAADSSRLPRFARRGEPEKFDVDGRELPAGIQPVHPVLLRPPGFVPRRRPHTLPRDAVGTAGSPGLPDFVLSDGERLPEPAPPETYSSASPCVEKRRCMCCWAADGTLFCSSCNLYLCGACAVKTHSSGPYRDHVIRTAARAGIFDIVTQAPDADRLSEEDSQLKKKDPFDLVALSAVFKHRKPATPCPHHPGAVLAFVCLKCNYVEICSECVSSPAHHGHQIVSTSEAVAVVRSALSGHYFALTRQVTELRSIDLTLKNIKALAKRMLGANEQKLQAAFSGVRVALAARKDAAEQKIKQLQQEGAENLRYVNKQCDIFREYLIAKEHQTLLLRKLGTISPAAALNAYVDLKPTIENLLSSSSDSLPDMKKPLEIPFWKLKVAHSEELFHDVQEAVVGHSEKLTNVWHDLTQFFDFFSARPVPLLGWPSDYVSALEEEQQQALLYAPPTTFQAFVRKDALHPEWDIRMVSLRDRYLCVHAAAADASAPLESAVLLSEAVICRSFAAAGATALTALARGDYPHGMEIVKLDLEQPGRLAGYLLLAAESEELVAEWLALLQAQCTSSRGVSPAAAGERGEEEEEGLAAYRARLLAAAEAVPLLPPAPPGEALRNIPAAAAVATLRYAIYHKLMAAGLPLRAATADDIRLQQALLLQQQEELRPSPSVSETSEARSSISSSRLSEEERSTLSEVSSSFYSSSSVSSSRSSPSSPSPMSLSYSSSASSVPRSPPRPPVSRSPSVSRLKREEETKELRKSKSRELRGSRSGVRRLRSSLLLKWDTGRRPRTDTGSKAAAAAGVGRKGSREADTQRHAAAAAAAGRRDKESREGREPQRGDEEEAGAAAAELNRRRTSAGKSREKERKREERRRKEEKQTRGRRREKEKSSSSGDATSKREQGKSLRSSSSIGTPTGRRGEGSRRRGLGSSLRTSGLATKDETGRRDSRVHGQRGHARGEGVERTAVKRRSHSRQEREMKKEKKRREKQFVSAAATAAAAASVTAPGGEGSMGPPRRSRRFEEEERDILSALHSVTSSWAALKRQSDGRRRKGSGSLHTASAAAGEGSRSRSESSSSRRDSEDSSSGRAAGAARNNAGDTQRHAEAGETGRQGDIRFGDRDKGRDRGSDDGSRRRRNSRRSSSGREGGVEEDQRRSPGRNRHEDKPHRSGEQRRDRERGDKRSHRGGETHETRQPTNNEVFRSESMARKAAGHLRVEGPREKFNLDEMIQKQSSSSSRGSYRNTQVEAPAAAAAVRHSLRMERDITGRNVYTENTMPHPGAGFAVAPTHAAAAPTHAAAPKHAGAAAPTGHGAPAFGAAAPAAPAVAAAHAVDAAPRAAAAGGREGTGDSQRERRDGTADSTVVRGNCGKKQQQQGSGSAEGYSEQAAAGEKAASSRAGEHGERKQRHVASSNYPDGDDLEAAAAAAGAGGGERRGGRAAATAADKNSRGGARAACAVPRLPLEQLQQQSARAMQQQRIFRDSAAAAATPQGTLALQELGLKRMTQQQQGERRVEREAAVEKQRKQHVGETQHEQKELQQQPTRGEDPDIAAATAAAAFQERKGEKADEEGEELWKDSEDAADRLLAAARDALPSSLFRCTGVQHRSSPAETSRGKEAAVARMRLQREEEETACEARREREERAAAALRLGARIRRSISSKVFEQQRSTASAAAIEAAAATEATAAAATEATAAATTEAAAAATTEAAAAEARTEAAAAARTKAAAAARGAAPAGTAEVAATAAAPVVSPMSSSGRRDSSRSSDSGKRQEEREEEYLRKGAAAGTSTEPGESSSSRRATGKEISFEDAAWSSWQEADDAPSHQRAAAVPREPSRFVLQQQRKEQGQRLTQQQLVQLQEQQVPRRRQQPIQHGRLREQQRREEQQQQLHEDEKRQQQLLEEHLQQQLLEEHLQQQRRREARRQQQKRQERLEEQQDQRQQERRQERLEEQQVEEKRLWSATGRRTFSHIHGAVAASVCGPAERLRMRQAAGSAAGGAAAVDGGGSIFQAAPSPSLRIKIPAAAALPAFVYAPHSSSSSDSSPRMYNSSSRSGTLTASDGEVLPAAAAAASRRQQRRRSSSSQRPPAIREKESSSSRTCFASAVADDGSRGRRRSPDRCVDDSVAAAGKYASRASGRAAARAQAAAAAKEEEDETPATPVAEAVAPAGARPQQQRAGGRRQQQQFTARPASAATRSAGVVPSGAARAAAVASDTADASFDRRRSVAAGVAIAAPPTIFAAAAAATPVAGAAPAAAGAAPAAGGAAPAAGGGAPVAPTGAAAVNGVAAAVQPAAAVLRGRNTRERTRNSSSEEQLVLQVLAQIGSRRIGN
>SelPygWS2016043806_rbh_TGME49_271880
MTVKSQSSTQLTRRNPKPPPPKLVSPDLTRSASLGPTLSFSSKSPTVPDFTPSDLTPGDTPLFSDEISPLSPMSEEYLPNTKMPYPYPPGTNWSLGEAFRKLGGDESLDNESLPNRHPPKLGMREGPSGQAPFVGKTTSPSPFPPEHQVARHLAGPTGEPRPEDSKLCQSCWLVRGSLFCLQCKSFSCGPCAVALHQAFAPG*
>ThaAnnAnkara000036_rbh_TGME49_271880
MENLDIERWKLYELSIILNNFNIKVPQITKSVINSFGKILDIFDYNFKLKNPKFINQIENNNLFGNLENNNLLGNLENNNLLRNGLVNGLENGLENGLENGLVNGLENGLVNLENGDLLGNMENILPINIEFLSKNTKIQYNNYLTNLNKYNKLIENKIGNGSGSGSGNEGGNGNEKGNEGENGNQLENETRNENLNENKNLCLNCFIKFGINYCNKCFKYFCNQCFIKHSPVTVLGPTDSNCASTGKDDNNSTNNNPLTNTDTTGTTGPTTSTKDPTGAKDTIGPSTVTKGKGANFTLMECTPRKGANFTLMECTPRKGANFTLMECTTTNPLYTNPLTTTITTTNPPITGLEVMLYNEIKTFPYELCNKHPNSPNTPVNPNSSLNPLNPNTTLSPLNPVNPINPVKNELEKRLVCITCDFKLICEKCRLEHRNHKIIIIEMGIIEIKEYINDCIGILLEKKNSYIPIKLELRQIKLNENNRINNIIQSINDILRNKIYIIENEIKILQQLCTNQLNYLLNLSNKFNNYLIKKLLRLKNFLQINDPGLQLNIFIEIKNDYESLLYFSQDLNDLILDIPHWQLNVNNINNLLNDLNFRINNNLEEFFTLFQFFINIINETREFILSVTSVTVLGQAESNGPKVSSSKGIKGVGEDIGTIGASTVTEENNSTKIAATGKGANFTLMECTSGKGANFMGMECTMGIKDTKGVGVDTKLAPFGVGGKGAKLAPFGVVGRGPVTVTEEIIYNGELRGIFWRKDYIHRIICKRAIILYNNKLYIFNNDNPFNSVTVSGTPNSTSPNRSTGISTIGPSTVTQGKRANNTFSTTGKGTIGASTVTEGKGAIGSRFESQSSNITGRGPDTVMEEIESIIELKSVILRTYDDENLSDFSKLIRIRMPNGFELIEKNGKETRIWSFTNESKNLILLWISKLKLLTKNNFTNNNFNNNNLSIGKDFNLPIPPINKVNSPVTVSGTTGKGDNSMVTECTMGKGANSMGTECTTGKGANDSTPKGAVGTVGASTVTNDFKNISIELKKIKENSTLLYDKCFNKFNSPVTVSGPPESTTTNITSPNRLTNSTNSTTKEAPFGAGNEDSSLGGPVTVMEDPVTEEIELSVGRYKLPNPKHQKLNNNLKKEKLNNNLKKENLNNNLKNTKLIENDFYPQIISPKSIHQFFQSKYY
>TheEquWA005271_rbh_TGME49_271880
MIETLVNGIASHFLELDHMMNRDGSTFLYNNIEKTREKVPQLADSVVDALGRILNVFDEPVKLRTPEFEYSNLAHDDHTHQAIHPFKEETSIERENSLPFNTDYLGERTKALYAKLKYLEPPETSVDRKGLETSASPCMEDWQLCGFCNVSLASMRCDSCTLYLCAPCASTIHSDPSNISHVLSTTKGDHRAVLSKNSPKRKIDLSISLTNDFSTPAYDFCELHPNKELKYACVTCHFLPVCSTCSEEMHKGFNIPHRIVDIEVAAGEVKEILNDCLGVLVDRHNNLSSVLPELDQISHMLDISVKNATRSVNCSVQRVFDALKLKQSTLDSEIKNLQKLGSSTLNRFVNMSSVYSNYLYGKILELNKLAKLKNSGLGLNTFVDIRSSFEQLLYQCDDLPDLTLEVPHWQINCGNLPNLLADVEFRLNTHASEITSLCKSIKFEISSAISSVNTILSSKILPPNRINNTETQYKYDTTSPKFDETPTDGIYSNLQPDLHLEDSSNHLISHEDSSTSRHLDGTTSSHAIIRDSSELRGIFSRKDSVHRIWSKRAVTLRNRFLYVFASNSHFKDSEIESKIDLNATTIKSFDDEDITDAAKLARLSAPNGFEIVERNGDKIRFWLFTSESRNIILLWIAKLQKIVYDLESQISSPEPKQEFEEIPCSSRTDKKPVLSELPVLPLVRNSDMFMKTRLDKFVSDIANSSSSSNTFRNRTDKAYAPDYSPSFREVSATLRRIKADSASIYDKCFSRNTQSSPNANSTIQNIGIFKNLKFTQANEYNTGSPLNDSDKSSTLSAGRYALPTAKFEKKVIGSLKAQKLPKCLITLPDFEYSPQVTSPKSIHKFFQESALYKL
>TheOriShintoku001143_rbh_TGME49_271880
MVGVVSDTIGLSKLNLDTNVNGQELPFFFNNPDETGTKVPQLTEAVIHSFGKILDIFEEPLKLRDPEFDHSHSAPCEKSASSKENTVKPELGENGFRKPLFNLEYLGKRTRQYYDKLESHQVPPPIEVNSEMLKVSASPCPENIHLCGKCFVSLASVRCDTCMVYFCGLCANNVHSDGVDLSISLNKQASYPEYEWCESHPKQEVKYACVTCHFTPVCGLCASEVHKAPGSNHKVIEIELAVTEVKEFLNDCLSGLVDRHNGLSPVLPELDQLSHMAELSVSSSTRSLRCALQGVFDALKTKQMMIDGEINILQQLGSSNLNRLSNVSTNYNKYLLSKIEQLKRLSNLKDPGLALNLYVELRQGFEQLLYHYEDIPDLALEIPHWQLNTGNLPNLLADVEYRINSRSEELNDLCTLIVEQANTAGSSVEYVLSSDFTYDDEPELFAVEHPVEEDPTDMTELRGVFTRKDYVHRIPCKRAVTLREHFLYVYTSDSHFEGSSVESKIDLSAVTVKSLDEEELTEVAKLVRIGSPNGFELIERKGGKMRFWIFTTESRNLALLWTSKLKKIASEHFKINLSHFNIDKNFVLPVPPKLPQQFKTNKMHENEAVRAGALRLNFPQDRNQTQYVEPTPDFKHISEALRNIRDNSSLLYDKCFSKRNELSPKNVEPMKNKLELVESSEHNAELPDTASEHSSIISAGRYELPTPRIEERVISIKREPLSFRCVDLPEFEYSPKITSPKSIHKYFEEISKS
>TheParMuguga004021_rbh_TGME49_271880
MGTRVPQLTKSVIDSFGKVLDIFDENIQLRIPPFDPNTAYTDPTDTTDTPVVSEFQLPFNVEFLGKRTLTHYNKYLSRNPLNTVDTGDTVTGDTVGLDTRLCTNCYMSLGTAYCSECSDYVCNTCAKHCHGDRVTPVPMECLTLSLTTLPKSLVYEDCTVHSGDKLMFSCVNCHFLPLCPRCKVDHDTVHRVIVLELAVTEVKEFINDCVTSLLERSNSIAPVVPELNQLLHSSKSFISFCNRSLRCGLQSVNDSIHNKQSAFHGEINNLQLLSSNNLNKLLKLSNKYDKYLLGKMDQLRQLSGIKDPGLGLNMFVELKDTYESLLWHNEDLPDLTLEIPHWQLNTGNVNNLLADTELRINHTMELFLTLFQYIKEDSTRTKECILNIVKHNPVRGSKDRVSRDSRDSKNSVGDVGDVLSDRVMGPDTVTQMTGVFWRKDYIHRIVCKRTIQLHNHKLYVLSHHTLSTQSGDITHNTQSGDITHTTDSIHTGDVESVIDLGSVWVRGFEDGELSEFSKLVRVGAPNGFELVEQRRNQMRVWSFTNESRHLVLLWTSKLKVASANARKLLHKVDLTQLGLNKDFVLPVPPTKNINSNVDSGNNSVKSVNNSVNSVNSGVNSVKSTVGTMGIVEREYNFKEVSEALKKIKQDSTLLYDKCFHTNSPKSHNTVNTVNSAVNNTLNSNKSVNSVDNENSVDSVLVCGGRYRIPSPSSVKRERAVNFESFESKGVEVPEFEFQPQITSPKSIHKFFLSHT
>ToxGonME49006347_self_TGME49_271880
MPPFAPKSPSFPLAAESNRLPPSERRGLAEQRDVDGRQLPANAVEPVHPLTVRPCSHVPRRKGREMEPRHEVRGIVWSSEREELPTLLLPAPRPSASPCTENRACMSCWGRIGTLYCSECSKFLCGICALKLHASGPNQQHVINTASKAGVFELDAPKVEEVEEEEVASTVDDFDLAFDEDVLETIKETTTACSRHPEEGLTLACATCRYLPLCVKCAGAPLHQKHQIISVREAVPIARDMLNQDYSRLAHQLAQLQHVMSKLRSAKRKAADLAEVHQHKIDDAFKGLYKTIDLRVEGVNHQIRQLQQQGTQRLRFVNMQCETLRRYLVAKGHQATLLSELGKRNEAAALNAYVKLKPTFDALEGRADHLEDMQAKLNIPFWKMTPTHTDELLKEAQTAIFGASEHVTELCHDLTALVEEFRGGHFPLQGWPADFVGDAEDEEIMEKVFQKDKRDAPVVYKDGRVPYRDYFLEKEPSQCQAFVRKDTLHAEWAIRMVTLRGHYLCVHTTAEASSPLESAIILSSQVVCRSFSDPEVTAVGVLARREYPFGVEVVEMDASGKTLEGYLLLAAESHELVSEWIALLSKKCIQRATGLPTLPCVPPSLALADLPDAVPTADMRYGAYHRSMAAGVPVRGVLKDEPVAEREPSEESSEETGSDEELSFLSSSEFTESSTSSASTQRGRRWPRSTPDGEEDDEDSDEREAEVSSPRRARPTLPAPPTPPSARSLPQSSSETEEESHLVRPSQVKERNAWMRRPQAKLPEDEKKVKRLSVRDAAAFFERGAGRKASPTGSSKVSPNKKESPKKKLSPKRAHEGDSASLRESDADGGRGSAVGKRGEEKAEIMENAAPRFAHFSAAHRRTPPVLSATREGSTEVQRSRDREFAKEKNDQRPRTEEKNLKHRANTDGQKEEENEDEEEEEEEENEDDGEEEEEENEDNGEEEEENEDDGEEEEEANEDDREEEEEANEDDGEEEEDENEDEEEYDEEERLEKRRMGEETFAVLAPRPEATHLRDVSAATSVRTQASDREIPSFLPSLQRRNASEARHLRAPHEEATRANTGRREEREERRRREREERDEREERRHRREAEDLSRQLVLREDDAWFSADSELVTAAPGKAIPTRMAERPTDSGRRLGWKESASTTRRLGASSPFSKSSLPPASASASSSSFSSSLSQAKNSPRTRTFLHMHGAVAASVRGPESRQRRRPAPKMPAAPMMIRLPPASALPKFVHARSVAFTTETFFSPRVVEGAAGEEGDGEGEEDREEEEEGDGEGEEDREEEEDREEDETLSAIQRSVVRGRGTAVATAKETTRTPLRATRILRPAGATGDSSSSSVSSGTRVVRCVDPQTHQIHWVKAAPGRPPRKKEAAVSTSPATQEETPVSPRTIQIMLEQIGARRIG
>AmpCarCCMP1314000678_rbh_TGME49_271880
TCDGYLCDECLQTQHSKAIFKSHKLLDLDEDYASSSKWESRMLCADHPEEKLSFYCLDCRIPVCSHCLILGAHKGHQQTQIATAYQTGRX
>AmpCarCCMP1314022607_rbh_TGME49_271880
XIGLAMEAEMRCPVCSKFFEAPVMLQCAHRVCSTHVTGQRPKERLACPVCADITVIPDDGLKVDHALQLVVEQWQEQQDFENGTGRNDQALKASNPMCGFCEMAVATKRCETCDGYLCDECLQTQHSKAIFKSHKLLDLDEDYASSSKWESRMLCADHPEEKLSFYCLDCRIPVCSHCLILGAHKGHQQTQIATAYQTGRETLQVWLEKLMERITSTEKLFDKLQEATLDVQRGAESQRTHINQEMDHLRDLIETKRTQLLSRSALEEKQKKGHLQAQHERNTALKDEVLKLVSRSESMMGLPNEHAFLSLVLPLIQDMKKATSQFVEAGPTISAAYRPLVTDAQVRCLGDLDLGQARAQTQQLVQQSHAQGGLSLPPPLNAAQHAHATVSYMAQPGAQVPELSPVHHQAHLSPHAQQMQVQFPAQQQVPVHHVQYVYRTMAT
>AmpCarCCMP1314024945_rbh_TGME49_271880
XRSGRTTGAYAPMPLGSKPCAQCGGSLDEASLLLVCSHHLCLRCAATTLEPGAPIGKSQHVLKCRLCSAVTCIEEGAATYLTRLKLSGVHSPAPPRLGASPRSGLEVFQVNCSDDKLASVRSVSPATESTRASAATQPSWPDECQRPAAATLTQHGLTSHTPRASRSMTSVTSSLAHLTQTGLAGVRPRRHQHRMVAEDPKQAMRELSALHHGLFGNVASAALDXADLYCEQCDELFCSACAQTIHKRGKLAQHRLRFHFCGGPDPSSRRPSVASLSESVFGGSRTQGELQALRRPFVACSLHPTEPIQFFCLSCECTCICAECALHGDHRGHEVLNIRASMAQLPERRRRLQGQLTERSAQVQAILEESHAGRRHLAELSTRVRQGLRDHCAKLRGALRPDGILAGLEEAATEVVQRLEHRDDTAGLIRSAHAQLLAHHRSADAVQALSSFAKLRSILAAAPPSQIEAFSAAALEDKALLQQRLEERVAGIEALAHRIHELTPASATLQTGLLPQECMTLAIDQRGVTKLVAFX
>AmpCarCCMP1314063905_rbh_TGME49_271880
GAYAPMPLGSKPCAQCGGSLDEASLLLVCSHHLCLRCAATTLEPGAPIGKSQHVLKCRLCSAVTCIEEGAATYLTRLKLSGVHSPAPPRLGASPRSGLEVFQVNCSDDKLASVRSVSPATESTRASAATQPSWPDECQRPAAATLTQHGLTSHTPRASRSMTSVTSSLAHLTQTGLAGVRPRRHQHRMVAEDPKQAMRELSALHHGLFGNVASAALDXADLYCEQCDELFCSACAQTIHKRGKLAQHRLRFHFCGGPDPSSRRPSVASLSESVFGGSRTQGELQALRRPFVACSLHPTEPIQFFCLSCECTCICAECALHGDHRGHEVLNIRASMAQLPERRRRLQGQLTERSAQVQAILEESHAGRRHLAELSTRVRQGLRDHCAKLRGALRPDGILAGLEEAATEVVQRLEHRDDTAGLIRSAHAQLLAHHRSADAVQALSSFAKLRSILAAAPPSQIEAFSAAALEDKALLQQRLEERVAGIEALAHRIHELTPASATLQTGLLPQECMTLCN
>AmpMasCS259021156_rbh_TGME49_271880
TAAAESFKLKLCSAQHGVGAALRGLRGALRGACDAPVYASSVMAHLKSAKPRDRVTCPVCGDTTIVPDEGFGIDHALSLVIDVWREQLSKGPSTDLGSTTDTATTVVVAGEQAATTRTRPLCGLCEEKSATKRCVTCDGYLCDDCMKSHHSKALFKSHKVIDIDDDDAPKTEWESRMMCAEHPEEKLAFYCLDCRIPVCSHCLILGVHKGHQQTQIATAHQTGRETLQAWLEKLAERVNATEELSEKLKEASTEVQNGAEAQRNQINQEMDHLRDLIETKRAQLLSRSALEEKQKRVQLQGQQERTSAVKADVVKLMERSRGMLALSSEHAFLTLVLPLIQDMKKCCGQAVETGPSVPLTYRPLSTDAQVRCLGDLDLGQIRMQAGGAASSAAALLLQQQPGLPPPGNSAGHATVSFLPQPALVAAPGGNMQDMALSPVQHAHLHHAAGFSPVAAAAAAQLAQAPAALAAHLQAPLAQGVPVHQVQYVYRAMQT
>AmpMasCS259029493_rbh_TGME49_271880
AASSTAAASNKVCAQCRGSLEEASLLLVCSHHLCLRCAAASFEPGHSQHVLKCRTCAAVTSIEETAAMYLTRLKLSSSQHHSGLAGGSPSPPATLEAVCPPDGKLLASARSISLATESTAASAAAQPPGREDYSKSPLAMLTSQRGVPTPTRSAPRSAASGASSPRTLDPDVAARSEITPPSTPDRHRSSQALSSSLRVDGQRTPRTVQQCGQCANRPADLYCEQCDELFCSGCAQAIHSRGKLAQHRLRFHCYNASQESRDTSRRPSATSLCDPIQSGKTGQQDGDLQTLRRQFWACSVHPSEPLQFFCLRCECACICAECALHGDHAGHEVLNIRAALVQLPERRKQLQSQASARSTEVQAIIDEAQAGRRHLTELSGRVRQGLRDQCDKLRRSLRQEAMIAGLEDAANQVMSRLEHRDESITAIRLAHAQLLAHHRSGDAVQALTSYAKLRSVLAAAPPSQTEAIASEAMEDRAIIQQRIDEKVAGVEALTRRIQELSPTYVNDKDGMAWPQQFTLSGP
>AzaSpi3D9007515_rbh_TGME49_271880
QPQALSGVCCSPVALVDCRRGDGPMPLLRRADKGRALRGIADQRLRRPFRNRQHAVGGAATAGLAPSLAIAASGLGGGGGAVASTPPRPREESRSPLRPYVAMPAGLQGAPSASIGAHECGQCQAAPAELDCWQCGERFCAKCAADMHKAGRMREHRLVPISASAGIGAAQAEPVAGAATPSLRLRHLAAAASXANTAVAATAKCPVHPEESLQFFCLDCESGCICAECAVQRDGAHHGHNVVNVRVAYQQLSGEISALLESSRERCDDNAQAARQASALKGDLDLIISRGKQSVQEAFEHLRTNLRDKEAELLADAEARARVADRRLMERAEEAERKAHDVRRAHAAVSGLDTRGDEVTALNSYSAVKASFGSFLQPQTNADGDLQRLLEDVKAQVLEPLKAQATEVTTLSARVPSLRRSVQEVAPSLPELNX
>AzaSpi3D9192863_rbh_TGME49_271880
XLRLHSEVAHAVLENTWAMGARLARSRALVACQPARHLPRPCVQPQALSGVCCSPVALVDCRRGDGPMPLLRRADKGRALRGIADQRLRRPFRNRQHAVGGAATAGLAPSLAIASGLGGGGGAVASTPPRPREESRSPLRPYVAMPAGLQGAPSASIGAHECGQCQAAPAELDCWQCGERFCAKCAADMHKAGRMREHRLVPISASAGIGAAQAEPVAGGGCGSHAITPPPPLGGGRFGANTAVAATAKCPVHPEESLQFFCLDCESGCICAECAVQRDGAHHGHNVVNVRVAYQQLSGEISALLESSRERCDDNAQAARQASALKGDLDLIISRGKQSVQEAFEHLRTNLRDKEAELLADAEARARVADRRLMERAEEAERKAHDVRRAHAAVSGLDTRGDEVTALNSYSAVKASFGSFLQPQTNADGDLQRLLEDVKAQVLEPLKAQATX
>BleJapR1072005546_rbh_TGME49_271880
MTCAKCGRQPSDMLILTCDHNLCLLCSARNILKDYSKENEPFYKVACDICRSSTILDPASANELLKLNLEEPKDSELDEGDLTSSDHYKQNWEPAQEYCKDHPDEVPNYFCFECEAECICSECAIHGLHKGHEVMRVKTAFPIIKGKVEDMLLLLSNKQDELQSLEDKIEQRKKETLDQSHTAKQQIKHAFEDLRARLDKKEKELTSQADRFLEENLKELDAISRALASKVTSIGELYSNVSKILQQANSRELIDFYAESKEKLFLKVEAETSQLQNYDRTVSMKCFISPQSVADHIESLKGLQLQISSMKGTESKEIDRQKFPERNKIPSRNYRD
>CarCio008939_rbh_TGME49_271880
MFYTVDMKEELDIPYSELKTSNVDALLRAEQREMNESNRRVSTFCKEVSQVVSEFCEVPFYLEHDSANPAAEHASTDRTPRSHASWEVLENVSAKDPKNLPTLLSTCFLRRDPFHQEWEWREVALRETYLCIMSQRDKIESCIPIKDVQIQSFESKTISPITRVAARQRPIGFEIVKYNKRNELSR*
>CerFusPA161109052014_rbh_TGME49_271880
LAAVKPQQCAAMVMESELRCPVCNDYFVDPVMLQCTHHICMQHIGSVMHRDRLPCPVCSDVTAVPEGGLRVDRTLQVVVDMFGHQGLPKQSDASGSTEVPPICGFCEEQPATRRCIQCAGVLCQDCEKTSHSKGFFKTHNIIDFDDTSASTHDYSTRMLCDDHPEEKLSFYCLDCRKPVCSHCLILGEHKNHQQTPIDQAFETGKETLGAWVEKLKSRITGTEDLLEQLRTSELEVNRGAEAQRNIINHEMDHLRELIETKRHQLLSKSALEEKGKRVQLQSQMDRAEAARQDAMGLVNRSQDLLSLKCEHAFLAVVLPLIQDMKKCAGQPVDDAPKVSTLFRPLSTDAQVRSLGDLDLGHPRPPPQPVVGMAHGASGASSMMQQQGHVAMDGHNTGYVPGAYSVPNATLSYLPQQHVPVQQAGVQYVYRTVERSGLALVSRNTRSGASSGGSGG
>CerFusPA161109122240_rbh_TGME49_271880
XAVKPQQCAAMVMESELRCPVCNDYFVDPVMLQCTHHICMQHIGSVMHRDRLPCPVCSDVTAVPEGGLRVDRTLQVVVDMFGHQGLPKQSDASGSTEVPPICGFCEEQPATRRCIQCAGVLCQDCEKTSHSKGFFKTHNIIDFDDTSASTHDYSTRMLCDDHPEEKLSFYCLDCRKPVCSHCLILGEHKNHQQTPIDQAFETGKETLGAWVEKLKSRITGTEDLLEQLRTSELEVNRGAEAQRNIINHEMDHLRELIETKRHQLLSKSALEEKGKRVQLQSQMDRAEAARQDAMGLVNRSQDLLSLKCEHAFLAVVLPLIQDMKKCAGQPVDDAPKVSTLFRPLSTDAQVRSLGDLDLGHPRPPPQPVVGMAHGASGASSMMQQQGHVAMDGHNTGYVPGAYSVPNATLSYLPQQHVPVQQAGVQYVYRTVERSGLALVSRNTRSGASSGGSGGS
>CliVirW24008481_rbh_TGME49_271880
MCKKHMKTLEAFCLRERQPICVRCILEDGHQNHEILSIAKAAAKERDNLVNALQLAKSVDTKLEIVSQDLLTTASKLKKKHEDLVLEVTSCFDAAIEAITAHKAAVLQQLSEKLTTEQQTLSQTITSTNSHAGQIAALIGDLRTFSSESDIELLSKSKEREGKVREVVVKVNVLTNRQNFGFNREKEFTEVVRLVKSAFTTRKSLPSSFEGRENAKAISTPRRTQRSSTMRSPRAKLHKSPETTRSTTDLARQMMQKGYTESLVGIQSGVVTPRSVKVSLKSVHDPLWQEDLSTIIHAEDEDCFSVHSEDLLNLCNX
>ColVieColp7a146700_rbh_TGME49_271880
ICSTIMSELVSCAKCQTRLEDALILTCDHNLCLQCAAQNLQREELRGIHTFKTVVCDVCGASTVLDPSCAAQLLNQLPRAICGQCEKQHATLECIQCKEFFCAVCGPMLHKKGRMQQHQLQPAIVQPVNNNTHSMSSQSGPLMSKSRSASPVRSEARPIREIISVRTGVACKDHPDEEVTYFCLDCESSCICTECIVHGVHRSHEVQSLKRAFPLVKAKVEDMLFHLSSRMEDLSLMEQRVESHRREIIENTQTIKQQMAKAFEEVRQRLDKKERELMGNSDLFKDEVCAELDVYVRAAREKTYEMDAAADTIRKIIDSKDEVGLLNFFAESRERVHSILTAEPPQLSELPAVASRKCFLNMDATNAHIEALHGLHLSIAALRGMEDPSAAATVRNQPLANTHPLPNSLPPSYAAPPSFAMSRNLAAQPSVQTFSQPPLSMSQSTTTSTSPHLRSRSTFYSPMYTGREANRW
>CryBaiTAMU09Q1021341_rbh_TGME49_271880
IVILINMSYQEHFNEDEKPILERKRSDILDQNKILSNIQNTNETKFFEDEVEELVLCSHCNQPTYEESYVLLSCYHRYHYSCVLSNISIITPSGDFMMCKVCGFKSAVLGKTGLPISRTLGFISKKNNLGSLPKSLCSTCQFRTSNVYCVDCCESFCTRCVKEFHNSVSTLQNHIIRQLGFNQIEEVIKLNSVKEFVKTAKEERILSSINKSEALSTIGQIQKKKKQSTEEYCIVHKRTEAKYFCLTCEHNCFCEVCATVGMHRDHKVLMASEAIDCIRDILGQFQHFAIKRISELDLVQDSTSEWKKQQQIFFEEVKPQLESNSSKACQILLENINRFKNELLKEWFEGEDVVLKEINDAKKKYEEVKQLTTLLQNCLDKNDDYIMMNFLHEKYREVYTWLDKPFNDEEFTKFTDPVVCYERIYNMIERMNKETTNLISQQIALNRLNCIFQPRKFQCNYESDIITFDDDGIAIPILSSEKISYASNNDEHKRYEKSIVKIRNEIFNDNLFGRKKQDIQIEKSVSLEILQNDQDFENLEDNTYDALYEKMLWLHPSEKDSFDEISSLKKSHNTDVSIESEIEQDDDEDDDSIFLENKIDDSKFLDIKKSGEMEIYSKEEWFISNLCFDMKKECMNILPRLDILYSRKNDPCIC
>CryCohSeligo020863_rbh_TGME49_271880
XAMSSVLGPVRQPSGARLPPPHLQSSHPEPAAGREDHLPRLRGALAGEIPGLLRRESAPRARGGGMDTPASCRCSGSVGEAVICGLCDENPATRSCTQCGGALCAECERTHHSKGIFKNHLVVDLDKAQDSKISVDEISKRMLCDDHPDEKLSFYCDDCQQPVCSHCLILGSHKGHNQQPIDQAYNTGKGSLAQWEERLSLHAETAEELLDRLRGIELKVESGAETQRNSINDQLDNLKDIVEMKRQQLLSKSAAEEKDKRVALQGQLDRSEVISRETSTLVDRASRLINIKSMHAFLVLLLPLIQDMQNCARQPMETTVTVHSNFRPLVPDAQVRALGDLDLGRPKVTATVISQAQTAAPQVMPHQVSYSVSQGGGNLSAAPTMAYSVHPQAQSQGIKGQQPQVVQQTVRSGMAPX
>CryCohSeligo059182_rbh_TGME49_271880
XAMSSVLGPVRQPSGARLPPPHLQSSHPEPAAGREDHLPRLRGALAGEIPGLLRRESAPRARGGGMDTPAVAEAKLGSGSVGEAVICGLCDENPATRSCTQCGGALCAECERTHHSKGIFKNHLVVDLDKAQDSKISVDEISKRMLCDDHPDEKLSFYCDDCQQPVCSHCLILGSHKGHNQQPIDQAYNTGKGSLAQWEERLSLHAETAEELLDRLRGIELKVESGAETQRNSINDQLDNLKDIVEMKRQQLLSKSAAEEKDKRVALQGQLDRSEVISRETSTLVDRASRLINIKSMHAFLVLLLPLIQDMQNCARQPMETTVTVHSNFRPLVPDAQVRALGDLDLGRPKVTATVISQAQTAAPQVMPHQVSYSVSQGGGNLSAAPTMAYSVHPQAQSQGIKGQQPQVVQQTVRSGMAPTVVYYCSMPGS
>CryHomTU502000899_rbh_TGME49_271880
MNSSSQLERDVPTNSSEFGKAPDTTGGAVFTSINIANSKQSGNSDILNDDHDEIVPCSYCNQPTYEESYMLLSCLHRYHYSCVLNNISAVTPSGDFMMCKVCGFKSAVLGKTGLPVARDLGLISSKNSLGSIPKAPCSTCQFRTSTVYCIDCCEGFCSKCVREFHNSVSTLQSHVIRQLDTSNDSEAVQINSAIELVKAAKEEKILSGINGTESNMNTKLIQKKKKQSAEEYCIVHKQTEAKYFCLTCEHNCFCEVCATVGMHRDHKVLMANEAIDCIRDILGKFQHFAIKRISELDSVQDSTSEWKKQQQLFLEEVKPQLETNSSQACQILNENISKFKNELLKEWFDNEDIILKEINDAKKKHDEIKQLITSLHACLDKNDDYFMMNFLHDKYKEVYMWLDKPFNESEFSNFTDPVICYERIYNMTDRMNRETANLISQQIALNRLSCIFQPRKFQCNFESDIITFDDDGIAIPVLSSEKISYSGGSGVDENNYSDKSIIKIRGELFNDSIFSRKKQDIQIEKSVSLEIIHKEGEEDEFEDNSYDALYEKMVWLHPSNQSINEAHSEINDVVTEEIPSSSENDMRSSLDNITEFTKNTYNYKALSNTFFTDFSEDESFVSNLCIDLKNECINVLPRFDVLYSRKNNPFICK
>CryMelUKMEL1003752_rbh_TGME49_271880
MNSSSQLERDVPTNSSEFGKAPDTTGGATFTSTNIENSKQGGNSVILNDDHDEIVPCSYCNQPTYEESYMLLSCLHRYHYSCVLNNISAVTPSGDFMMCKVCGFKSAVLGKTGLPIARNLGLISSKNSLGSIPKAPCSTCQFRTSTVYCIDCCEGFCSKCVKEFHNSVSTLQSHVIRQLDASNDSEAVQINSATELVKAAKEEKILSGINGTKSNMNTKLIQKKKKQSAEEYCIVHKQTEAKYFCLTCEHNCFCEVCATVGMHRDHKVLMANEAIDCIRDILGKFQHFAIKRISELDSVQDSTSEWKKQQQLFLEEVKPQLETNSSKACQILNENISKFKNELLKEWFDNEDIILKEINDAKKKHDEIKQLVASLHACLDKNDDYFMMNFLHDKYKEVYMWLDKPFNESEFSNFTDPVVCYERIYNMTDRMNRETANLISQQIALNRLSCIFQPRKFQCNFESDIITFDDDGIAIPVLSSEKISYSGGSGVDENNYSDKSIIKIRGELFNDSIFSRKKQDIQIEKSVSLEIIHKEGEEDEFEDNSYDALYEKMVWLHPSNQSINEAHSEINDVVTEEIPSSSENDMISSLDNVTEFTNNDYKALSNTFFTDYSGDESFVSNLCIDLKNECINSLPRFDILYSRENNPFICK
>CryParIOWAATCC001881_rbh_TGME49_271880
MNSSSQLERDVPTNSSEFGKAPDTTGGAIFTSINIANSKQSGNSDILNDDHDEIVPCSYCNQPTYEESYMLLSCLHRYHYSCVLNNISAVTPSGDFMMCKVCGFKSAVLGKTGLPVARDLGLISSKNSLGSIPKAPCSTCQFRTSTVYCIDCCEGFCSKCVKEFHNSVSTLQSHVIRQLDTSNDSEAVQINSAIELVKAAKEEKILSGINGTESNMNTKLIQKKKKQSAEEYCIVHKQTEAKYFCLTCEHNCFCEVCATVGMHRDHKVLMANEAIDCIRDILGKFQHFAIKRISELDSVQDSTSEWKKQQQLFLEEVKPQLETNSSQACQILNENISKFKNELLKEWFDNEDIILKEINDAKKKHDEIKQLITSLHACLDKNDDYFMMNFLHDKYKEVYMWLDKPFNESEFSNFTDPVVCYERIYNMTDRMNRETANLISQQIALNRLSCIFQPRKFQCNFESDIITFDDDGIAIPVLSSEKISYSGGSGVDENNCSDKSIIKIRGELFNDSIFSRKKQDIQIEKSVSLEIIHKEGEEDEFEDNSYDALYEKMVWLHPSNQSINEAHSEINDVVTEEIPSSSENDMRSSLDDVTEFTKNTCNYKALSNTFFTDFSEDESFVSNLCIDLKNECINVLPRFDILYSRKNNPFICK
>CrySpeChipmunkI014134_rbh_TGME49_271880
QYFSIRFGEMNSSSQLDRNVLMNSNEFGKAPDTAGGAIFTGIVAINKQGANSDIANDDHDEIVPCSYCNQPTYEESYILLSCLHRYHYSCVLNNISAVTPNGDFMMCKVCGFKSAVLGKTGLPVARDLGLISSKNTLGSIPKIPCSTCQFRISTVYCIDCCEGFCSKCAREFHNSVSTLQSHIIRQLDTNNDETVQVNSAIELVKAAKEEKILSGINGTEGNISTKQVQKKKKQSAEEYCIVHKQTEAKYFCLTCEHNCFCEVCATVGMHRDHKVLMANEAIDCIRDILGKFQHFAIKRISELDSVQDSTSEWKKQQQSFLEEVKPQLETNSSQACQILNENISKFKNELLKEWFDSEDIILKEINDAKKKHEEVKQLIASLHICLDKNDDYFMMNFLHDKYKEVYIWLDKPFNEGEFSNFTDPVVCYERVYNMTDRMNRETANLISQQIALNRLSCIFQPRKFQCNFESDIITFDDDGIAIPVLSSEKISYSSSGIDENIHSDKSIIKIRGELFNDNIFSRKKQDIQIEKSVSLEIIHKEGEDEFEDNSYDALYEKMAWLHPSSRSINEEHSEINGAITEEIQFSSEDDIKFPLDNISTHNKNNTFHDLKTFSNKVFTDCSEDESFVSNLCFDLKNECINTLPRFDILYSRENNPFVCK
>CryTyzUGA55001790_rbh_TGME49_271880
MNSISQLERDVPTNSSEFGKAPDTTGGAIFTSINIANSKQSGNSDILNDDHDEIVPCSYCNKPTYEESYMLLSCLHRYHYSCVLNNISAVTPSGDFMMCKVCGFKSAVLGKTGLPVARDLGLISSKNSLGSIPKAPCSTCQFRTSTVYCIDCCEGFCSKCVKEFHNSVSTLQSHVIRQLDTSNDSEAVQINSAIELVKAAKEEKILSGINGTESNINTKLIQKKKKQSAEEYCIVHKQTEAKYFCLTCEHNCFCEVCATVGMHRDHKVLMANEAIDCIRDILGKFQHFAIKRISELDSVQDSTSEWKKQQQLFLEEVKPQLETNSSQACQILNENISKFKNELLKEWFDNEDIILKEINDAKKKHDEIKQLITSLNACLDKNDDYFMMNFLHDKYKEVYVWLDKPFNESEFSNFTDPVVCYERIYNMTDRMNRETANLISQQIALNRLSCIFQPRKFQCNFESDIITFDDDGIAIPVLSSEKISYSGGSSVDENNYSDKSIIKIRGELFNDSIFSRKKQDIQIEKSVSLEIIHKEGEEDEFEDNSYDALYEKMVWLHPSNQSINEAHSEINDVVTEEIPSSSENDMRPSLDDVTEFTKDTYNYKALSNTFFTDFSEDESFVSNLCIDLKNECINVLPRFDILYSRKNNPFICE
>CryUbi39726003521_rbh_TGME49_271880
MNSNNQLDKNVLMNANEFNEIPNIASETTYTGINIVENKQNSNSDNVNDDHDEIVPCSYCNQPTYEESYILLSCLHRYHYSCVLNNITAITQSGDFMICKVCGFKSAVLGKTGAPVARDLNLISLKNSLGSIPNGSCSTCQFRSSTIYCIDCCEGFCSKCVKEFHNSVSTLQNHIIRQLDINNDGDTVQANTAIELVKAAKEEKILSGMNGTENNINMKQTQKKRKQSAEEYCVVHKQTEAKYFCLTCEHNCFCEVCATVGMHRDHKVLMANEAIDCIRDILGKFQHFAIKRISELDSVQDSTSEWRTQQKSFLEEVKPQLESNSSQACQILNENISKFRNELLKEWFDNEDIILKEINDAKKKHDEIKQLIASLHVCLDKNDDYFMMNFLHDKYKEVYIWLDKPFNDIEFSNFTDPVVCYERIYNMTDRMNRETANLISQQIALNRLSCIFQPRKFQCNFESDIITFDDDGIAIPILSSEKISYSNSNMDDNNYSDKSIVKIKGELFNDGIFSRKKQDIQIEKSVSLEIIHKDDDDEFEDNSYDALYEKMVWLHPSSHSSNENQSDINDIKTEEIPSSSSENDLKYPVKNISTYTNNIYYDSETLFNKISANYSEDESFISNLCVDLKNEFINALPRFEILYSRANNPFICK
>CytFelWinnie003889_rbh_TGME49_271880
MLETLVNRIASRCSDFDYPINSDNSGIINDYINKTGKHIPKLADGVVDAFSKILDIFDEPINLRVPEYNYPHLPTPSGRNEGRNEGCGGRNDGYDECQDVGYTSCDGRIETIGKLLDNRTRKLYERYNIEESGDIDKVGDSNNVGIFNNMGNADNVGEMGEITNTRDINDVNNTGEINNMGNVGDMGDFNKMGENNNTRDINNINNMGEINNMGDMGPSNVVDTSKTRTIVPPSSIVGTSAVVSSSNIDTSSVLGTSSATTSNPILPSSLVFDSVVPSSSVGTSDKNKLSKSASPCMEDIKLCGECYVSLATIKCNECILYLCAICSNKRHNNNINKLHKLTTTNNIKIINKNKLDLTISLNKDIIITNYNNCNIHLNYELKYTCITCNYIPTCIICINNLHINHNIIEIDIGINNIKELINDCLNKLINKYNNLSIIIPELDHYYNIINININNNIRSIKYTLQRIYDLIKLKNNIIYNEINNIELYCSNILNKFLNLSNHYNNYINNKIIQLKNLYNINNYGLLLNTFVNIRPHYELLLYHQYELHDLTLEIPHWQLYPNNLHNLLLNHEIYLNNNLNHINNLFNNIKTHTIHTNQLINHYIDESTPEGIATPGDRGRSGDIMNYNNGYKKMRGGLYTMGMLSNMDGELIQDVFMRKDSLHRIWCKRTLTLMDYYLIVSNDSKIESKIDLRVVTIKSFDDEDVIEATKITRINSPFGFEIVEKKGNHIRFWIFTSESENIALLWTLKLQNINNNSCDHVFPTYAPYTNINHPTEYCGVMENLNDAIFPLHSQRLEIPLNFREVSESLKKIKEDSSLLYEKCFNKKEDDYKEPLSAGRYSLPNVEQNKTSIISNDNTPTPNLQGNVVIICGRLFLNLMFKSLLLLYKGQFLPIGRKAYRKTLTKGRSQKSPKILLPPFISVHELRLMLNLNYTSCFRMCKVSVSRNKYTWSDNYGRTYQAFNKRDVIVPYETAAFASKLSNFQPVKVDPEPKLPQNITDKNAIPVVAVLGHKNHGKTTLIEKLLGKLKCIHSFVTKIITNPHFYANILSTFSISSLASLVISLLTTFGYSLLHSVRQIVPPLYILNFLPRFAHREIVDEPLKTTQSVKVYTMKDENKLMTLIDTPGDELFDVIRGRVICISDLALVIISSQGGELQTRDVIIQADKFKVPIIFCINIMDKNYCNINIMKTELKYQCNLLYTSGVLSRTFENEIDNLISINILKGVDIYKLKDKLFNVINNIELPINNIEYNNLYGGDDIKLYDSFIRRSNCLITSYTSPICIGFILEIEKLESFGIILTIIIKFGRIIEGNYFIAGTAYGKITGIYDTSLPLNINNKLLHATTGMAVKITGLKDLNKTSIDDLIIILPQHDAFRIAQYRQEITNLKSLQINGPEFHTPWAISLQRILNYIGYLWTWNEVMQMMPSPSLDLEKIGTTAGSATVEIEIVRTNDYTSTVSGSTDTVKVSTTDNNPKSGFKRYTHYMPNKDRFTVKKIKKNNTTDLTGDLASDKNTANTKYVHVYHGGADGNTPLLICVAKDGNSFEYYKKKDPRQPSNNEWSQENGIDGEPTKTNNKLLMHLDKLNDQANSQTVIHIEKTPTSGTIDGVNSDKIYKTGSSGETEITVTKTTDNVPDGYTEFKHTPTSASPITAATFKFNGKELKGFDTSNITIDSNKPFKVYYKTDDLTRPLFVYFQTTGNKPHKYYARGLVWWRFVKENTSELSATDLGSLFKKEMPRINRQGTFKELKNFYDNSPFIQPTPHSHTNLRYCSYGYSREW
>DigOweWS12006647_rbh_TGME49_271880
VCRKPTHLSLPGVAGLQSNFYITKWLPDSTLICHTHRTERFRFLCLTCDNRPLCCKCLLPGHAGHDLRDLDEAITEAQSRLKEVESELRTSIKQQSDELKKLKKTEDTVRKTQEDLKTAFKKRVNTLKQNLDCALRDSITDLDRISAEQISSLEQTQPSMENQLLQARNLEETVRETLAGTNTLDMVRLCHEQARTRQVYELTSVVHQPELNEIVQDFDDSQSDLNQVTSFVGRVRQVNSGLKQASISQVDKRTSSELSCTVEGKPGLCATVWYSPTSKLSLNQVTSSVDRTHWVCEEKQPSLKQVISSADRTHWVSEEKQTSPDDVSHLKDEKSESTKSMFQRSTKKKKHPQRNSPDMALKEDGAHRFFERSNKTE
>EimMaxWeybridge004256_none_TGME49_271880
MLLPIETLLQQQQQQQQQHNEYTSTNGTTAQQQQQHQQQQQQQQQQQQQRSKKTNWRQEIPIGGLSPPWGLIRERVIPLLDELAAAAAAAAAAAAAAGGRGEGGGRGGGRGGGRGRGRGRRRRGRGRGGDSTVSWPIGDSENTLAADSLYWRGKETPRGRRRRTAAAAAAAADAAADAAADAAGGGQQGSWGDSTRPWRQILSKGTNNSLLSYKEGDSSRYRDSSSRYREEEEEEEEEEEEEEQEGGGGGGRGRGGGRGRGGDNKYLLRNNWHKEEEEEETINRETRRQEEKETLYYYNSYNNYNYNNNYNIINNINNNINLHKIGGGPHIGGGPHIGGGPQGYRGGGGPIGSKGALELVDVQLQMERQLMEISSGLAADIEEYEDSSSSSSSSRRRKKGRGNNNNYNSINSSSSSSSSSSNLLTAERLLQTVPELQIQLDIEKEWSMNYLEHAAAAAAAAAAAAPGGGVGGGGGGAAAAAAGGGGGAGGIIHNNINIRDINTSIGSGGGGGAAGRGAAAAGGGEEGDNIIAYYKRQIDRKETLINVLRTKKKETVDFSLSLIDAAEYMHALKEEGDINNKSLVFIAPYTPHGGGGGGLIRTAADAAAAAAVTATGAAVAAATAAGHTDLTNISNLPLHYYSYYDGEGGDTRKKRRQLLQQQLHATAAAAAAAAGDEDTPEEIETPQDAQTCAAAQPIESFGLGKLSPLSPLLSPLSPLSPLSPLPYLSTVVNNTYNTNNNIQQQQQQQQQQQQQQQQEVDNSSNNKNNNKSSNTTSSSKKRRHINNKRDSSNSSNIDNIHNIHNNNNNNNSSSSSSNSNSSNNGDSRDSIGRSNNEEEEDDDDEEEEEEEEEEESTAAATATATTTTTAAAAAATAAGGTATDIPQEETEEYTRTASALPGHHPPSPTPPPPPPPPPPPGAAGGAAGATGAAAAAAAGGGGVSRLWWEEEARSILGVSSRVHLGVSLLRNIKGQLQLEGSS
>EimPraeHoughton000460_none_TGME49_271880
MSGGPPKPLSPQHENIPLGAPTGAPTGAPTGAPTGAPTGGPPGANPDAPWGAPSQGAPQGLPPKKKRKREHRAAAAAAAAAAAAAAATPQRQQGAPVQRRRTRSTTGLGGGPQGTYEGPPSPILYTGGPLWGPPEKPLNLKALRWSSPPPQAPPTHKPTTTTKTQTKQQQQQQQQQEKLEQQQQQQQQQQEQRGRPLLDLSEGGGAPLKEGEEEGGPPAAVETNIQQQLQQQQQQQQQQQQQQQQQQQQQQQQQQQQQQQQRQTKPHTNTYNTTQTTTPTQTHAAAAAATAAANRSGHPSSGTKSDLGPAAAAAAAAADAAAIAAAATAAAAAPQKAPQHERANSVKHQTAAAAAATTATAAATRAAAKASEAAAAAAKAAAESEARAVGCGPGAAGGSTAATAAAVRAAAAPAAAAAPPAAAAAAAAAAAEANKQKDARRRSLIAALRAAFPNCPFASLSPSEPAAAAAAAPAAAAAPAAAAAPAAAVPPAFAAGLGAAHAAAAAAAPAYLATPGSAYPTFPAAAAAPAAAAAAAPAAPSAPAALASVPGPAAAAAPAAAAAEVGTQNPEKVDSGFMRAAAAAAATAADAAAKPPPVAAPAAVDSAHGSSKQTQQQQQQQQQQQQQQQQTAGPSVFQVIERKQSTAAAAEAAEAAEAAAATAATAATAATAATAISQDAEGPMPTNRDESSSRSRESSMDSSKSYRSCSAPAAAASAAAAAASAASAAAAAASDWRRAAEENRQQKTFPLQDVAATPSTAAAAANTATAAAAANTAAAAAAAPNAATAANTAATANTAGASEAEASTSAAEEEANTETAAAAAAAQPEEQQTAASPQGWPLPAAAAAPAAAAAAAAAAATASAAAANCIKENFKEGNTAAAVQTQQQQQQQQQEQQQQQHQPLPETNLEAAAAVKESARLAAEAAAAKAAAAKAAAAESGAATIDAAEAPGEFTAAERAPMGSSSSSSGSSSGSSSSSSRDEASDAADLPAAAAAAAVAAAAAAADRERRRCNHGGEMQAQQQRATQTSCRGQQQQQQQQQQQQQQKQQQQQKLQQLQRQRELRKLHQRRLQTLLLQQQQHKVQHIQQQQEQQQLWQCGYDSSNSSSSSSSSTRKLKRQQAHIRLLAASFRGNSSSNTEQQQQQQQQQQWHSWHSRLHAKLLRGSQLQQKQQRQQQQQQQQQQQQQQFLLQQGPPEGPPYRRRELLDLTRASDIRQQQQQLQLLQQLQQLQQQKQQQQQQQLNHWGGGRGGLAAAIDAREAAAAAAAMSDIEDATATAAAAAAAAAVDAADIRKTAAAATAATANERANLSRASASHNFVAAAAASSVAYRELQQQQQQRQQRMRMRRQQDRRLLLLQQQRAEQEQQPEQQQQQQQHLAASSCCFSASSSLSCSPSLSVLLQQQLQQQRHNQGPSSVSLLSSRRRRRSTSSSSSSSSSSSSSSSSSSSSSSRRKSRRGRHMCRSSRRGEVKRQQTRRLREDLAARGPVAAASSSSSSSSSSFSSSSSSSSNNSNSSSNRSSSRLFVCREVVKGLCEEVMRKVLPGLLQQAASAAASAAASAAAAAVAAVASTHTPGIGTGIQPATAAGGAAATATTAATTATAATAATAATAATAAAATAKQQETTALAAAPLQRRGGDTLAEGQQQQQQQQQQQQQQQKQQLEQKLEQQHLEPQYLQQRQQQQQQQQHEQQEEQQQLLALQQLKQGELLQEMQQQSGGCSRLLSPVVILSEDDSPQQQQQQQQQQQQRQHQRQRQRQQQKQQQRQQQRQQQRHHLKQKEHRQLLLQQLQQQLLQQDERHQQHREDQQQEQQQQQQQQIGIYEVKSEVEGGRSYADNAHSAAAAATTAAAAAAAAAKAAAAKAAAAKAATTKAARAKAARAKAAAEAPPEAAAAATAAEAAAESTAAGAAAEEAAAKAAAAAAAAAAADTDLRCSSSFVTLETKHERQTTEDWWIENSGPHTAAAAAAAAAVVEGGGGDGGGVAAAGRSGGDAAAAAAAAAAVLEPSEDCIEPCSVSKQEQEQQQQQLQQQQQQAAVAAGCAAVYMQLPGPLKKLRGPPIKEEEQQREEDESPNLHAYQRSRNSNNNSSSSSSSSRSSASCIDPSRPSRLSFEQQTRRGPPLVSQAAVDEALGAPQGPLQPQQQQQQQQQPQQCFMHRPFKAFSSIVRAANPGPLDEMNNICEDEGREEEEEKKGETKINKEQQQQQQQQQQQQQKKQQQQHKHSHHHQHRHLHQQQQQQQQQQQH
>EleDub028388_rbh_TGME49_271880
TLRPQTCSEHPEELLRFSCTQCHYSPVCADCVVSGRHCGHDVVAIRDAVVVVRKSIASLCEVAQGQVAALSKLGNKLGAIKGSTRTRL
>FabSal003846_rbh_TGME49_271880
XNLSRETTKSTENLHKVVCDLCKVSTVLDPPSAQELLKMAPQQDSVLEHELLPQMSSRQYWTDTQEYCETHPDEVLSYFCFNCEGKCICAECVIHGKHKSHEVMRIKKAYPVVRSELEDLLLQLSNKVDEVEMAEERLESRKKEIVEQTQTCKQQIQHSFEDLRARLDKRERELLLEADKVQEENLQEIEGCSRALISKAGVLRSMLDKSTKVVKGSEPVELLNFYAEQKVSLEAQATADHNLAYSIEKIIGMKCYIDPQDTANHIDSIKGLQTTVKSLGSVEKQKPKLKKK
>GleFolCCAP11163040661_rbh_TGME49_271880
TACSAGSYDGERAAVSRLRRPVCGSRDAAVHAPHLPRPRGEALGAGAGQVPNLRGVDDGGRERLAGGPGASGGGGRVAGKAGGAEAGRRGNTTAAAADLRLLRGEARDPPLQHVRGHTLLGMREDVALKGYFRTHDIVDLALTGEPTGFEDCGKRMKCDEHVDEKLSFYCLDCRKPVCSHCLILGEHKGHQQTPMDQAFVTAKDTLNVWVEQLAERVSMAQTLLESLHNTELEVQRGAEAQRDVINSELDHLRELVETKRHQLLSKSAMEEKQKRAHLQGQVDRAEKIRHESTSLVSRSKELLSLPSEHAFLAVVLPLIQDIKKCASQAIDAAPQVSSSFRPLSSDAQVRSLGDLDLGHPRQPQPMVVQAGQPAILQQRQVSMVASDGAXDGVARVLGVPPELLVRARDDVVSAAAAVAAGADVGRERRPRAERLRLPQRRAMTRGQRRPAFPPARLGCDSTHX
>GleFolCCAP11163104053_rbh_TGME49_271880
CAAHPEEALQFFCFDCETEPICAECVVHHGARHHGHRVMKLSEAFQRLAEEEIPRMEQVGRERAEDRAHACQRADGLRRDLTTTISQGRQRIKDAFVRLRSSLHQKEAQLLAGLEESAQAADGLVGERLAVVEERAGEIWATHVSLSKFDTKGDEVKSLNSYAAARVLMREFLEPLPGVDDGGLAALLDGLQRQLRETMAEQAGAVADFTSRAPEIRRAGSAGAGTSVRGDPSEVRGD
>GleFolCCAP11163146206_rbh_TGME49_271880
XVCGSRDAAVHAPHLPRPRGEALGAGAGQVPNLRGVDDGGRERLAGGPGASGGGGRVAGKAGGAEAGRRGNTTAAAADLRLLRGEARDPPLQHVRGHTLLGMREDVALKGYFRTHDIVDLALTGEPTGFEDCGKRMKCDEHVDEKLSFYCLDCRKPVCSHCLILGEHKGHQQTPMDQAFVTAKDTLNVWVEQLAERVSMAQTLLESLHNTELEVQRGAEAQRDVINSELDHLRELVETKRHQLLSKSAMEEKQKRAHLQGQVDRAEKIRHESTSLVSRSKELLSLPSEHAFLAVVLPLIQDIKKCASQAIDAAPQVSSSFRPLSSDAQVRSLGDLDLGHPRQPQPMVVQAGQPAILQQRQVSMVASDGAXDGVARVLGVPPELLVRARDDVVSAAAAVAAGADVGRERRPRAERLRLPQRRAMTRGQRRPAFPPARLGCDSTHLEGTAARGRPAGRARGSTLPAASHTARGVGQTDAAAWEKX
>GymCat013606_rbh_TGME49_271880
XSQPLVSSEGSAAQEGAPAMIGIVDAELRCPVCHEHYREPAMLHCAHHVCLAHLGNVSNHDRIACPVCKEVTVVPEGGVITDRVLQLLVDRCAEASQRQNQAADSLAGVSIEALTCGFCEERLATKRCMQCVGVLCDECLQTSHSKGFFKSHTINDLEEASAGAGGTSDDWLECSWNMLCDSHVEEKLSFYCLDCRRPVCSHCLILGDHKGHQQTPIDQAFATGKETLGAWVDKLSHRIVSADELIEQLKCAEQEMERGAEAQRNVINSEMDHLRELIETKRHQLLSKSALEEKQKRMQLQAQVDRAEGTRQEAGALVRRSQGLLALSSEHAFLAVVLPLIQDMKKCAGQVIDTSPAVSCTYRPLSTDAQVRSLGDLDLGHPRHPMQQPQLQVAQQTPHVVLPVGGAGAPAPAGGQSPIDATQHANYATAMQPGYGMPVATSSFLQPQQAAQPGPQVQYXVSGLSVKVPFPTRGEDRVRRYLGQLTRECVQPQFAGGSG
>GymCat016385_rbh_TGME49_271880
XSQPLVSSEGSAAQEGAPAMIGIVDAELRCPVCHEHYREPAMLHCAHHVCLAHLGNVSNHDRIACPVCKEVTVVPEGGVITDRVLQLLVDRCAEASQRQNQAADSLAGVSIEALTCGFCEERLATKRCMQCVGVLCDECLQTSHSKGFFKSHTINDLEEASAGAGGTSDDWLECSWNMLCDSHVEEKLSFYCLDCRRPVCSHCLILGDHKGHQQTPIDQAFATGKETLGAWVDKLSHRIVSADELIEQLKCAEQEMERGAEAQRNVINSEMDHLRELIETKRHQLLSKSALEEKQKRMQLQAQVDRAEGTRQEAGALVRRSQGLLALSSEHAFLAVVLPLIQDMKKCAGQVIDTSPAVSCTYRPLSTDAQVRSLGDLDLGHPRHPMQQPQLQVAQQTPHVVLPVGRRSKPHRRDTARELCDGYAAWIWHACRHFVIPAAPAGCAARATGAVRVSGLSVKVPFPTRGEDRVRRYLGQLTRECVQPQFAGGSGPTRCMRMYRLPKALARSRAGHVRA
>GymCat028557_rbh_TGME49_271880
XSQPLVSSEGSAAQEGAPAMIGIVDAELRCPVCHEHYREPAMLHCAHHVCLAHLGNVSNHDRIACPVCKEVTVVPEGGVITDRVLQLLVDRCAEASQRQNQAADSLAGVSIEALTCGFCEERLATKRCMQCVGVLCDECLQTSHSKGFFKSHTINDLEEASAGAGGTSDDWLECSWNMLCDSHVEEKLSFYCLDCRRPVCSHCLILGDHKGHQQTPIDQAFATGKETLGAWVDKLSHRIVSADELIEQLKCAEQEMERGAEAQRNVINSEMDHLRELIETKRHQLLSKSALEEKQKRMQLQAQVDRAEGTRQEAGALVRRSQGLLALSSEHAFLAVVLPLIQDMKKCAGQVIDTSPAVSCTYRPLSTDAQVRSLGDLDLGHPRHPMQQPQLQVAQQTPHVVLPVGGQSPIDATQHANYATAMQPGYGMPVATSSFLQPQQAAQPGPQVQYVYRAYP
>GymCat064532_rbh_TGME49_271880
XASTAVPPPRGGCAQCGISLEWASLLLACEHHLCLLCSARALKRSAHGPEVQCSICRTMTEVDEQAAQYLEADLRAAGQAVVQTPSAGLDAAEATCQSSRGPLLVPPKLPQKQPQTQSPKAHGVSRGRSSSPQVPHEGVIAQPVAVAPEKTPSDTSTGRRLATPSGAQTSRASCCGQCAEKLAEVLCEQCNEVFCHSCFQALHRRGKMAQHHPKRVGPAPSEAHGVNSGPSLSRNTSPSLSTTGTFMQTSGTSAASVATTASGWTGAVGCADMPAKWKIPPTVPLVPLARRFMRCPAHQEEPLQFFCLSCETDCICAECALHGKHRGHDVLNVREAGGQLPEKVKELLKTAKARTDELLGILEHAKDGKRELSGIAAQGRRDVRSAFEQLRATLQEEEAALLSEVDRCTADVAEILTLEDLPSEVHARECHANLQRSHRGSSADAVQALNWYAKARKAHAEPPPRRPDIGAELHAQLRGQVQRGFEARLKGIAGVSAQVAGIAPLQVHGTATHSVSLPPPGPGRGRPPHSEMWLAESEVQRDPSSPSGKTTLARDWPGGSGTLVASDAGPPVWPSLQRDSTLGGAAKSHVPGHQVGSKLATWAAGANEGSVTACGGEAIFSSGPSSPIPSAISTPRTGSAALADMPTSVEFKEFQKASRA
>HalGra013708_rbh_TGME49_271880
MRYQDGVRYQFKCPQCQKIQETHPVKLPCVYSILAHLPSNTNATPSVITFGNGNFNTESGSTPLPSHRQRQNQNHHQPNGLPTSANPYLTHQNSNNSAQPHPSSRTAPVLGNHHLTTKHSNSLPKSTACLRHPDKKVKYFCESDIAFLCSRCVLQHTGGGHLVQECRLDAGRVKNDFMDVKGKYVSLLDEAECTKGALEQAEKRLSDMCHKQVNKLEIAYKSIYKALEAKKKEFTSIIKEFYSDQRQKVSFDKQRASSFLTKALSHKDDLAHLECQLDDTFYEELFRTLSSKSQSISQLQAELISANHQLGRGAQQLERQLVYAIFLDKQLKISDYGTVQYIKASDYQRQKQSTSKPRAQGIIEHESTEGGGGGTQRGEMPSSHRSQSKNNSKKRHGKTGNLLEKERAKQWQLDEKTSKKLDQIINRVPGSDADAQTYQTKSKFKHDEVQIKENNMLLNIAGNYNSRMMDGIVMSSTTSVTSCLFNKNLLAATQQDEIKQTQTRMLNDYEKGARKVPILRTDMITKGGGLTQIQEESNEHYLQTTQQLQKPSHSYVTGGSQTQRTEYHHRQKRGLTILDENQDNGKQGSGGQEAYSKYLNPMRMQNPQLPNALQSNLQTPQNHNVMSPMTASIETTNPFENGLLFRQSQAPSYEEKQPHQAEQDTLQLIAPDFSTPNDPPLSSRLKSAKHVHKNLQRAPTNNEALSSDEELLSNMLQDISGTKAIIPSKSQERRAPTSTKRLTVAPENKTPRGGIQSRLVDEERKRNSEKDFQTQTGNAVSHPLRDKRPGTTGGGNHLKQQPTTQLATKVVKKNERYSQQPSSIASSISQVPAGHQRKASNGVQEGYPVEKPKNERYAHIYQQQHRQ
>KarBre133244_rbh_TGME49_271880
NCAALLRALRDLAGGSIAAADLQSPPLCAMAANQLSRPAPGAKAVVRCNACRRVTEVDEEAAQTLETLRQKSTSISVPVSAPSPSSSSRRHEQYSVSAISGSTQEFPPGGPAALESSWSSVNTLPTRVQPPQRPHSQTRTQAYPNGNWNGSAANSMPGSGASTPAGPVPMRAASNSAALASAASSRSYSPLTLLKPPRPVRFCGQCEERPADLVCEQCDELFCRACAAAIHRRGQMARHNLRPHLSPRDNHGSLPSSNMANGDGNARGPNDLADASLMGQTQEASSQPGYAEPVPFVRKFLRCPVHPEEPLQFFCLTCESECICAECALHGDHRQHDVLNLREAARQLPEKAAELLASARMRAEELTGIGERVNQDRRAVSELVAQSKQQLRSLFEQLRRGLLTEERALMQEVQTCAAEVTEILQADDLSPETHIREAHVALQKHHAGTDAVLALNSYVKLKGHLCAPPPASDGGQGVVELKAQLQRGFDSRLAGLVRFADHIEQLPKAELPGMASLPPWNMPEKSSAQQGPNWQSPLPSGGGGSGRSALFDWAAADAGPQSGQDVGDFRPVSRLPLSTMQRKDLDASAGKPSAAEPLPQPSRPNDPAGQVVEQPKYRGAAHFGSQGSPX
>KarMicCCMP2283013491_rbh_TGME49_271880
MADHSWIDVSFDAEGLASPQHSPRQTHSSGNRLIEPNRERFTSPECFFHTPLWRPSAIPAVSLSKSQSSKACFQDFIGKPTCSRFSSDSMEAESRANVCSLHPGISAEFCCITCRGKFECAFCAASCSRDGHEMFSFFEAMEELPERVNELEAILTTRTSELIWIIENCKSLIRHFADVVARFRYKVTSSFQIIRAAVEADETSLGMEVNCCSREVAHIFTNRNVFSEKIASLMQEYENSIAENPVVRLNLLSKLRHTLSTQFQYPGDVQLWPSMAGVRHQVKHGFAARRARLDLLGKDINPESKGEELSLITKKPNDVGIQYAGRDVEQVSNAEKRDIVRSSGAAPRDVRQIKPLRLSNRVAAKPGILVTGFEDLDTQSPAALIARAERGRMHARAKSFERSYLATAQPQSEKLHFSGLSTAQPQSEKSHFSDILTEESDILAYMGHVVEPQDANEPPSQPRPPESSETRPADSNNTVDGDASLSEVANNTVVTTAKAIWRAASKPDLDDTSKGYGDKDGRSSRSSSVPATPPPEQVEEQERASFVRPGPLRRNRTGRIVEEGELRKMMKLADEIHWEVGDKVKVLSQITYEKKQPLEKDMEGEIRKIDKEGDLLIEFQKLGCRAWVLKPDLSKLSQVS
>KarMicCCMP2283039266_rbh_TGME49_271880
XLNGFAPFTRAYVDGSYPGNGSYIGKSPAMWQAASPSNVQRSGYMVDGFARQAEVDGFRNSSSSSSSYPVASSPLPKVQQSGYGVHQCGQCQLKAAVHFCKDCNEFFCWDCGAAMHRRGNRTMHRLLEVEKTDSALPGQLSMVKPTGVLYCDIHPAEPVTCCCETCNMRTMCNICGISCAKAQHDVATLREMVQRLPASIAVLNSQVEQDISRFGLRLGGVSNDSSSCERILNLSVANCKQQIHSNVKLMQALMDADQDAYRLHVETLASEVRRSFEERACAFAPIVISQDQYQDMVGVNPVAALNQYARLQKTLENRQSSLTPRSALSSDDLQKQLKDGVGKLIETIVKMERATIEEMSDSQHPPEAESPQKEVHSSAFNLHVPHMFGKSSSATAPAPQSDSKKIEGGTNSTTAKGTPDSKKSEGGTNLMTSKGKPDNRKNEGSQKTGTLEHKGLGSIAQEQKQTYGLALGLTSQEHGQSNGLGGPSVSQANGLALGSTSQEQSQSKGLAGHHMSPETQHGKDAPEHSQSNGLIGTHTSPEINAKDNDSF
>KarMicCCMP2283058084_rbh_TGME49_271880
MDAGRPAKCSLCAASIEDASLLLVCRHHLCLQCAAQSLSRGQQLGKIGNAPMVQCRRCQAVTPVEDDAAAYLEHFFSQRQPDVAASFVSSGPGSSTTQELSSPIIVGSSLPRALLPENGAVPVIFDKESTYDKLMSEIPKAQTKSLSQPLFPAPQKSPPGSGHGSRAPSPVRAIELKTPRPVRTCGQCEERPADLHCEQCDELFCRSCAAAIHRRGAMSKHHLRLHVGTEETAPSSPPYKVATTATVEKTGDPVCIVRKFLRCPVHSEEPLQFFCLTCECECICAECALHGDHRGHEVLNLREAAKHLPEKAGELISNARMRSDELVTVTDRVSKCNNDIDNLVCASREELRRQFEQVQTGLLAEEKALMKEVERCFTEVATILQTGEDGYDGKVRAAEASLRVSHHGEKDAIEALNAFSKLKAVLHAQPAPKRKNISAKELQFQLEQSFKSRLASINSXSVQIDSLWVAVEEVPSAESKTRFAFGGLGSEIDADDWGYAPPTTPRFATAGLCGFSPQQEPSLVLPAPQRSQGQASKWANPARFGN
>KarMicCCMP2283065324_rbh_TGME49_271880
MDLNGFAPFTRAYVDGSYPGNGSYIGKSPAMWQAASPSNVQRSGYMVDGFARQAEVDGFRNSSSSSSSYPVASSPLPKVQQSGYGVHQCGQCQLKAAVHFCKDCNEFFCWDCGAAMHRRGNRTMHRLLEVEKTDSALPGQLSMVKPTGVLYCDIHPAEPVTCCCETCNMRTMCNICGISCAKAQHDVATLREMVQRLPASIAVLNSQVEQDISRFGLRLGGVSNDSSSCERILNLSVANCKQQIHSNVKLMQALMDADQDAYRLHVETLASEVRRSFEERACAFAPIVISQDQYQDMVGVNPVAALNQYARLQKTLENRQSSLTPRSALSSDDLQKQLKDGVGKLIETIVKMERATIEEMSDSQHPPEAESPQKEVHSSAFNLHVPHMXGKSSSATAPAPRSDSKKIEGGTNSTTAKGTPDSKKSEGGTNLMTSKGKPDNRKNEGSQKTGTLEHKGLGSIAQEQKQTYGLALGLTSQEHGQSNGLGGPSVSQANGLALGSTSQEQSQSKGLAGHHMSPETQHGKDAPEHSQSNGLIGTHTSPEINAKDNDSF
>KarMicCCMP2283076260_rbh_TGME49_271880
MADHSWIDVSFDAEGLASPQHSPRQTHSSGNRERFTSPECFFHTPLWRPSAIPAVSLSKSQSSKACFQDFIGKPTCSRFSSDSMEAESRANVCSLHPGISAEFCCITCRGKFECAFCAASCSRDGHEMFSFFEAMEELPERVNELEAILTTRTSELIWIIENCKSLIRHFADVVARFRYKVTSSFQIIRAAVEADETSLGMEVNCCSREVAHIFTNRNVFSEKIASLMQEYENSIAENPVVRLNLLSKLRHTLSTQFQYPGDVQLWPSMAGVRHQVKHGFAARRARLDLLGKDINPESKGEELSLITKKPNDVGIQYAGRDVEQVSNAEKRDIVRSSGAAPRDVRQIKPLRLSNRVAAKPGILVTGFEDLDTQSPAALIARAERGRMHARAKSFERSYLATAQPQSEKLHFSGLSTAQPQSEKSHFSDILTEESDILAYMGHVVEPQDANEPPSQPRPPESSETRPADSNNTVDGDASLSEVANNTVVTTAKAIWRAASKPDLDDTSKGYGDKDGRSSRSSSVPATPPPEQVEEQERASFVRPGPLRRNRTGRIVEEGELRKMMKLADEIHWEVGDKVKVLSQITYEKKQPLEKDMEGEIRKIDKEGDLLIEFQKLGCRAWVLKPDLSKLSQVS
>KarMicCCMP2283111397_rbh_TGME49_271880
MDAGRPAKCSLCAASIEDASLLLVCRHHLCLQCAAQSLSRGQQLGKIGNAPMVQCRRCQAVTPVEDDAAAYLEHFFSQRQPDVAASFVSSGPGSSTTQELSSPIIVGSSLPRALLPENGAVPVIFDKESTYDKLMSEIPKAQTKSLSQPLFPAPQKSPPGSGHGSRAPSPVRAIELKTPRPVRTCGQCEERPADLHCEQCDELFCRSCAAAIHRRGAMSKHHLRLHVGTEETAPSSPPYKVATTATVEKXGDPVCIVRKFLRCPVHSEEPLQFFCLTCECECICAECALHGDHRGHEVLNLREAAKHLPEKAGELISNARMRSDELVTVTDRVSKCNNDIDNLVCASREELRRQFEQVQTGLLAEEKALMKEVERCFTEVATILQTGEDGYDGKVRAAEASLRVSHHGEKDAIEALNAFSKLKAVLHAQPAPKRKNISAKELQFQLEQSFKSRLASINSXSVQIDSLWVAVEEVPSAESKTRFAFGGLGSEIDADDWGYAPPTTPRFATAGLCGFSPQQEPSLVLPAPQRSQGQASKWANPARFGN
>KarMicCCMP2283123430_rbh_TGME49_271880
MDAGRPAKCSLCAASIEDASLLLVCRHHLCLQCAAQSLSRGQQLGKIGNAPMVQCRRCQAVTPVEDDAAAYLEHFFSQRQPDVAASFVSSGPGSSTTQELSSPIIVGSSLPRALLPENGAVPVIFDKESTYDKLMSEIPKAQTKSLSQPLFPAPQKSPPGSGHGSRAPSPVRAIELKTPRPVRTCGQCEERPADLHCEQCDELFCRSCAAAIHRRGAMSKHHLRLHVGTEETAPSSPPYKVATTATVEKTGDPVCIVRKFLRCPVHSEEPLQFFCLTCECECICAECALHGDHRGHEVLNLREAAKHLPEKAGELISNARMRSDELVTVTDRVSKCNNDIDNLVCASREELRRQFEQVQTGLLAEEKALMKEVERCFTEVATILQTGEDGYDGKVRAAEASLRVSHHGEKDAIEALNAFSKLKAVLHAQPAPKRKNISAKELQFQLEQSFKSRLASINSLSVQIDSLWVAVEEVPSAESKTRFAFGGLGSEIDADDWGYAPPTTPRFATAGLCGFSPQQEPSLVLPAPQRSQGQASKWANPARFGN
>KarMicCCMP2283124809_rbh_TGME49_271880
XCRMDLNGFAPFTRAYVDGSYPGNGSYIGKSPAMWQAASPSNVQRSGYMVDGFARQAEVDGFRNSSSSSSSYPVASSPLPKVQQSGYGVHQCGQCQLKAAVHFCKDCNEFFCWDCGAAMHRRGNRTMHRLLEVEKTDSALPGQLSMVKPTGVLYCDIHPAEPVTCCCETCNMRTMCNICGISCAKAQHDVATLREMVQRLPASIAVLNSQVEQDISRFGLRLGGVSNDSSSCERILNLSVANCKQQIHSNVKLMQALMDADQDAYRLHVETLASEVRRSFEERACAFAPIVISQDQYQDMVGVNPVAALNQYARLQKTLENRQSSLTPRSALSSDDLQKQLKDGVGKLIETIVKMERATIEEMSDSQHPPEAESPQKEVHSSAFNLHVPHMFGKSSSATAPAPQSDSKKIEGGTNSTTAKGTPDSKKSEGGTNLMTSKGKPDNRKNEGSQKTGTLEHKGLGSIAQEQKQTYGLALGLTSQEHGQSNGLGGPSVSQANGLALGSTSQEQSQSKGLAGHHMSPETQHGKDAPEHSQSNGLIGTHTSPEINAKDNDSF
>KarMicCCMP2283136496_rbh_TGME49_271880
XFRNSSSSSSSYPVASSPLPKVQQSGYGVHQCGQCQLKAAVHFCKDCNEFFCWDCGAAMHRRGNRTMHRLLEVEKTDSALPGQLSMVKPTGVLYCDIHPAEPVTCCCETCNMRTMCNICGISCAKAQHDVATLREMVQRLPASIAVLNSQVEQDISRFGLRLGGVSNDSSSCERILNLSVANCKQQIHSNVKLMQALMDADQDAYRLHVETLASEVRRSFEERACAFAPIVISQDQYQDMVGVNPVAALNQYARLQKTLENRQSSLTPRSALSSDDLQKQLKDGVGKLIETIVXATIEEMSDSQHPPEAESPQKEVHSSAFNLHVPHMFGKSSSATAPAPQSDSKKIEGGTNSTTAKGTPDSKKSEGGTNLMTSKGKPDNRKNEXQSEDXDSKKSEGGTNLMTSKGKPDNRKNEGSQKTGTLEHKGLGSIAQEQKQTYGLALGLTSQEHGQSNGLGGPSVSQANGLALGSTSQEQSQSKGLAGHHMSPETQHGKDAPEHSQSNGLIGTHTSPEINAKDNDSF
>KarMicCCMP2283138988_rbh_TGME49_271880
MDAGRPAKCSLCAASIEDXLAVARLSSPSLPAVCGAVTVSXGKIGNAPMVQCRRCQAVTPVEDDAAAYLEHFFSQRQPDVAASFVSSGPGSSTTQELSSPIIVGSSLPRALLPENGAVPVIFDKESTYDKLMSEIPKAQTKSLSQPLFPAPQKSPPGSGHGSRAPSPVRAIELKTPRPVRTCGQCEERPADLHCEQCDELFCRSCAAAIHRRGAMSKHHLRLHVGTEETAPSSPPYKVATTATVEKTGDPVCIVRKFLRCPVHSEEPLQFFCLTCECECICAECALHGDHRGHEVLNLREAAKHLPEKAGELISNARMRSDELVTVTDRVSKCNNDIDNLVCASREELRRQFEQVQTGLLAEEKALMKEVERCFTEVATILQTGEDGYDGKVRAAEASLRVSHHGEKDAIEALNAFSKLKAVLHAQPAPKRKNISAKELQFQLEQSFKSRLASINSLSVQIDSLWVAVEEVPSAESKTRFAFGGLGSEIDADDWGYAPPTTPRFATAGLCGFSPQQEPSLVLPAPQRSQGQASKWANPARFGN
>KarMicCCMP2283167934_rbh_TGME49_271880
XCRMDLNGFAPFTRAYVDGSYPGNGSYIGKSPAMWQAASPSNVQRSGYMVDGFARQAEVWNSSSSSSSYPVASSPLPKVQQSGYGVHQCGQCQLKAAVHFCKDCNEFFCWDCGAAMHRRGNRTMHRLLEVEKTDSALPGQLSMVKPTGVLYCDIHPAEPVTCCCETCNMRTMCNICGISCAKAQHDVATLREMVQRLPASIAVLNSQVEQDISRFGLRLGGVSNDSSSCERILNLSVANCKQQIHSNVKLMQALMDADQDAYRLHVETLASEVRRSFEERACAFAPIVISQDQYQDMVGVNPVAALNQYARLQKTLENRQSSLTPRSALSSDDLQKQLKDGVGKLIETIVKMERATIEEMSDSQHPPEAESPQKEVHSSAFNLHVPHMFGKSSSATAPAPQSDSKKIEGGTNSTTAKGTPDSKKSEGGTNLMTSKGKPDNRKNEGSQKTGTLEHKGLGSIAQEQKQTYGLALGLTSQEHGQSNGLGGPSVSQANGLALGSTSQEQSQSKGLAGHHMSPETQHGKDAPEHSQSNGLIGTHTSPEINAKDNDSF
>LepChlNIES1868017424_rbh_TGME49_271880
METELKCPVCNEFFKEPAMLQCAHHVCMLHLGAVAPRDRLACPVCNDVTVVPEGGISVDKVLQVFVDRFERRALQNLQEANGASREPLRCGYCEERAAVKHCAQCNGYLCEDCVGSSHAKGFFKSHHLIDLDVALDTEIVGIPSSLELTLSDTRQHMLCDTHTEEKLNFYCLDCRRAVCSHCLILGDHKGHQQTPIDQAFETGKETLGAWVDKLAQRIASAEELLESLRASESEMSRGAENQRNIINTEMDHLRELIETKRHQLLSKSALEEKQKKTLLQAQVERAEGARMEADVLVSRSKGLLSLPSEHAFLAVVLPLIQDMKKCAGQVLDSGANISVTFRPLSTDAQVRIVGDLDLGHPRLAITSPQAQGPHQAPATPAHVLGAASPVASVPSEPPQHYLLQQQQASYGVGSHPSATVSYLQHNQAVPVQQQVQYVYRMPQQ*
>LepChlNIES1868168057_rbh_TGME49_271880
MADDGNNGATTPRGSRASCAQCGVSLEWASLLLACEHHLCLACSAHALHREPSGPVVQCSVCEAVTSVDEAAAKYLEGLKPSGQPRTSSGHEPMPSPPGSVAPSLPSPPTTSQTQARSVSPSPAAQDRVPGGARPSAEPTLLPQPRPLESSRGNNASNGLSAPLTVTKPVAEPRPVVTQPSPPAAMATPSLAGLSAQKASSSKSTATHCGQCEVKSADVFCEQCGEFFCQACSRALHRRGALAQHRLKQLGETAGERGVSPRQEPSQSVAPTPPASGASSPRLDIRGNSELPSHWRVPATAALVPLPRRFHRCPTHPEEPLQFFCLTCEMDCICAECALHGDHRGHDVLNVRDAASRLPERLAQLGSRTMTRMEELAAIIENAKDGHRELANIASQGRRDLRAAFERLRVALQEEETALLAEVDRCTADVAEILTIEDPPSEAHARDCHASLRRHHRNGQSTDPVQALNWYSKAKKAHAEQPPQRPDIGADLHSQLRGQLQRGFEARLAGVATVQQKIGDVTAAELKGVDHEPNKLWPHGDIPQRTPADSGLCGGGFGGARSTVDSAPGSPEQASWPGFGSRREADSGGTFNDDVASGSLRNSFPGRQAGAKLASWGGHPGDGGVLGAEKGSGHVEKRIGISTPSRIGGAGFGGLQSPSIFSDGVSGQFAMRGGQ*
>LepChlNIES1868168058_rbh_TGME49_271880
MADDGNNGATTPRGSRASCAQCGVSLEWASLLLACEHHLCLACSAHALHREPSGPVVQCSVCEAVTSVDEAAAKYLEGLKPSGHEPMPSPPGSVAPSLPSPPTTSQTQARSVSPSPAAQDRVPGGARPSAEPTLLPQPRPLESSRGNNASNGLSAPLTVTKPVAEPRPVVTQPSPPAAMATPSLAGLSAQKASSSKSTATHCGQCEVKSADVFCEQCGEFFCQACSRALHRRGALAQHRLKQLGETAGERGVSPRQEPSQSVAPTPPASGASSPRLDIRGNSELPSHWRVPATAALVPLPRRFHRCPTHPEEPLQFFCLTCEMDCICAECALHGDHRGHDVLNVRDAASRLPERLAQLGSRTMTRMEELAAIIENAKDGHRELANIASQGRRDLRAAFERLRVALQEEETALLAEVDRCTADVAEILTIEDPPSEAHARDCHASLRRHHRNGQSTDPVQALNWYSKAKKAHAEQPPQRPDIGADLHSQLRGQLQRGFEARLAGVATVQQKIGDVTAAELKGVDHEPNKLWPHGDIPQRTPADSGLCGGGFGGARSTVDSAPGSPEQASWPGFGSRREADSGGTFNDDVASGSLRNSFPGRQAGAKLASWGGHPGDGGVLGAEKGSGHVEKRIGISTPSRIGGAGFGGLQSPSIFSDGVSGQFAMRGGQ*
>LepChlNIES1868168059_rbh_TGME49_271880
MADDGNNGATTPRGSRASCAQCGVSLEWASLLLACEHHLCLACSAHALHREPSGPVVQCSVCEAVTSVDEAAAKYLEGLKPSGQPRTSSGHEPMPSPPGSVAPSLPSPPTTSQTQARSVSPSPAAQDRVPGGARPSAEPTLLPQPRPLESSRGNNASNGLSAPLTVTKPVAEPRPVVTQPSPPAAMATPSLAGLSAQKASSSKSTATHCGQCEVKSADVFCEQCGEFFCQACSRALHRRGALAQHRLKQLGETAGERGVSPRQEPSQSVAPTPPASGASSPRLDIRGNSELPSHWRVPATAALVPLPRRFHRCPTHPEEPLQFFCLTCEMDCICAECALHGDHRGHDVLNVRDAASRLPERLAQLGSRTMTRMEELAAIIENAKDGHRELANIASQGRRDLRAAFERLRVALQEEETALLAEVDRCTADVAEILTIEDPPSEAHARDCHASLRRHHRNGQSTDPVQALNWYSKAKKAHAEQPPQRPDIGADLHSQLRGQLQRGFEARLAGVATVQQKIGDVTAAELKGVDHEPNKLWPHGDIPQRTPADSGLCGGFGSRRE
>LepChlNIES1868168060_rbh_TGME49_271880
MADDGNNGATTPRGSRASCAQCGVSLEWASLLLACEHHLCLACSAHALHREPSGPVVQCSVCEAVTSVDEAAAKYLEGLKPSGHEPMPSPPGSVAPSLPSPPTTSQTQARSVSPSPAAQDRVPGGARPSAEPTLLPQPRPLESSRGNNASNGLSAPLTVTKPVAEPRPVVTQPSPPAAMATPSLAGLSAQKASSSKSTATHCGQCEVKSADVFCEQCGEFFCQACSRALHRRGALAQHRLKQLGETAGERGVSPRQEPSQSVAPTPPASGASSPRLDIRGNSELPSHWRVPATAALVPLPRRFHRCPTHPEEPLQFFCLTCEMDCICAECALHGDHRGHDVLNVRDAASRLPERLAQLGSRTMTRMEELAAIIENAKDGHRELANIASQGRRDLRAAFERLRVALQEEETALLAEVDRCTADVAEILTIEDPPSEAHARDCHASLRRHHRNGQSTDPVQALNWYSKAKKAHAEQPPQRPDIGADLHSQLRGQLQRGFEARLAGVATVQQKIGDVTAAELKGVDHEPNKLWPHGDIPQRTPADSGLCGGFGSRRE
>MonAgi024604_rbh_TGME49_271880
PQLRSLIQLGNQKPEAALNAYVLLKSTISPLLLSQVLVDVENPLNHQWWTLNASDAQQSFKPLSEKICLDIEAITWFLWTTWEHVQRVMKPTEALMRHPVDEQIFQQEKKLIYEKAKAVKDITRPQAVCRHPQPYTPEFDKLLPDLEGFMYRRDPFHDWGVVKIALVSTFMVINLYVEDEDQSQRFLPTESAIPLLGPDLDVKLFSSAQISHFTRRSVRHALTVYGLKIVDGLEITRRTAKADAPSEKVLSGYWLLGSDTPGAAQMFFREIQRIRRSNQHLLPELCFLTPSLFPGVLPPQVGVRHAFISESHKVAAAAGFGGQNEAGATIMEEEAKEEDEGEALSHFEQYDSQAEANITQIDEYA*
>NepSpe068187_rbh_TGME49_271880
IKNISRNCKNFRNYLIAKKEELEKLKRLGNSNIAAALNGFVALKDSLKFLDSEEEFLTDMKKHLDYPYWGFYGTSIENILSKEEVIIVESSRRVNDLGDEISRIFYNFCQSTIKIEEKYTEGVLEEKIKGIEEKKTEDETKEEVPRKMEEEKTEEKTEGEVPKSIEKKFTKDKIE
>NepSpe094427_rbh_TGME49_271880
MMEKVENVTKALDELERRNKRSLTLVNRNCHKYKKYLNAKLCEIEKLKGLGDYDASVGLDAYCTMKEKMSFLDKPEMQLIGTSS*
>NepSpe107308_rbh_TGME49_271880
ENLITTLDEKSQMIINSFQELEQRNKKKLMLINKNCHKFKRYLNAKICEIDHLKYIGELDASVGLDAYCAMRNKMNFLENPEIQLIDMIDSLEFPNHLLRNSNLTIILAQEEKLVRNSKQDV
>NocSci020053_rbh_TGME49_271880
XLSMEGELRCPICYDFYQEPVMLQCTHHLCASHIGNLSSLDGIQCPVCTDTTVVGEGLQVDRMLKMVVDMWVQQQERSSRSPSGREAPTCGLCDGIAVKRCVQCSGNLCEACLQGVHSQGFFKGHTTVELDQENPDAESQSVMLCDAHQDERLSFYCLDCRRPVCSHCLILGDHQGHQQTQIGQAFETGKETVQAWVEKLAQRMCETESAFEMLTTAEQEVNRNAEAQRRKINEEMDHMKDLIETKRQQLLSKSSLEERQKRMALQSHVDKVQSLRSEAARLTARSEGLLGLSNEHAFLAVVLPLIQEMKKLSVQVVEPVPQLSGFRPLLTDAQVRALGDLDLGAPRLQQHPASVAQMRPQGALPPGYAQASPVNATLPFIPQGAVAMTQQQIALQPGMPLQQVQYVMRA
>PerAciPAER2000570_rbh_TGME49_271880
LEPPPPPLHHPALTCPPSPAMECELRCHVCSEFFVEPVGLYCHHHLCNAHVASLAKGRTIACPVCSEVTTLPADGKLHVDRTMQLIIEAWIEKSKAPPDGGSSPSEAVGPTCGFCEEKVATRRCIQCDGVLCHGCEQSLHSKGIFKSHSVVDLDSSGSKGADDMYGRRMICGEHADEKLSFYCDDCQKPVCPRCLILGSHKGHQQQPIDQASSTGKSSLTQWEERLRQHAQTAEELLDRLRGVELEVQNGAEAQRNGVNSELDQLKELIETRRHQLLSKSALEEKQKRVTLQAQMDRADAVSRDTTGLVSRASNLLDVRSAHPFLAVLLPLIQDMKKCASQPIETSVSVSSAFRPLSTDAQVRALGDLDLGHPRAQPAAAAAEPRVQVQVCGGAVAANLLSQTQQHGSYSMSMAGYGATHAATMSYVAPHQPPQLQQPPQVQVSQQGMRGAGGGVVPTVVYYHSVHGA
>PerAciPAER2023877_rbh_TGME49_271880
DALRGRLATAAALGRRSRGQRERSSLEARHAPQEGPAGFRGGGPLAEGRLGAGGGDTAFVRAVPGIPGGVGLRAVPGAVLQRMLIGHAPRGPHARPPVVAAGLGAELLGSGSCQQQQVAHARRQLAAEGPADGQVSGISLMCSAHPEEPLQFFCLDCECEPICAECVVHQGAPHYGHRVLKLREALQRLAAEELPRLERRARERAERNAHVAQKALALRRDLSFTISQGRQRLQEAFVRLRANLSQKEAQLLAGVEECARVADSALAARGAQVEERAREVWDCHEQFSGFHAHGDEVRALNAYAAAKVAVVRYLEPMEGVDGGGITNVLESVKTQVRETLHDQVQAVNALAGRVPX
>PerAciPAER2060898_rbh_TGME49_271880
XATCAANSSLSRSGFIATTTSAMPMXASLAKGRTIACPVCSEVTTLPADGKLHVDRTMQLIIEAWIEKSKAPPDGGSSPSEAVGPTCGFCEEKVATRRCIQCDGVLCHGCEQSLHSKGIFKSHSVVDLDSSGSKGADDMYGRRMICGEHADEKLSFYCDDCQKPVCPRCLILGSHKGHQQQPIDQASSTGKSSLTQWEERLRQHAQTAEELLDRLRGVELEVQNGAEAQRNGVNSELDQLKELIETRRHQLLSKSALEEKQKRVTLQAQMDRADAVSRDTTGLVSRASNLLDVRSAHPFLAVLLPLIQDMKKCASQPIETSVSVSSAFRPLSTDAQVRALGDLDLGHPRAQPAAAAAEPRVQVQVCGGAVAANLLSQTQQHGSYSMSMAGYGATHAATMSYVAPHQPPQLQQPPQVQVSQQGMRGAGGGVVPTVVYYHSVHGA
>PerAciPAER2112664_rbh_TGME49_271880
XLAASQVRPQVVHGLRGAPDRLAAAGHPHRGLPALQVRDGGRPRHRAPDLRRHGARGPTFGQAAARRGRRLVSIGRQDALRGRLATAAALGRRSRGQRERSSLEARHAPQEGPAGFRGGGPLAEGRLGAGGGDTAFVRAVPGIPGGVGLRAVPGAVLQRMLIGHAPRGPHARPPVVAAGLGAELLGSGSCQQQQVAHARRQLAAEGPADGQVSGISLMCSAHPEEPLQFFCLDCECEPICAECVVHQGAPHYGHRVLKLREALQRLAAEELPRLERRARERAERNAHVAQKALALRRDLSFTISQGRQRLQEAFVRLRANLSQKEAQLLAGVEECARVADSALAARGAQVEERAREVWDCHEQFSGFHAHGDEVRALNAYAAAKVAVVRYLEPMEGVDGGGITNVLESVKTQVRETLHDQVQAVNALAGRVPDIRRGGLX
>ProAdhBoc002206_rbh_TGME49_271880
KIKQMADNFKECSLCKTDQTKPVILPCCLRTICHPCLQSFLVGYAEANPVTFVSCPQCHKSSPVSIFKELKVNDLLRHACSSTSTSTASSDTSRDRSTCQRCCSEVASLFCTSCGGVELCSDCSGVVHEMGVFKGHKISEIQDKIPEEFEAAEVCHSHHKEKDVYCYQCLEVVCRDCAQKQHHQHRVMAISDAVCDLKLYMTRKTSEVSMKRSQCQQTLDEIRSYSMTLSESAKKCEGYIQNEIQNLHELLDIKKVDLINEINYILRRRQNTAHKQETIVSSDLRSSEQLQTLLGEAIEDIQNNYLLQTFAYISKRIDDFLLLPATAFDKKSVEFPAIDALGDVKNSLHNLSLQERDEELSFVTSPVKTTGSSFGFNFGSSGAKPSFHRRSLSKPCLNEENRGSTTARLVRNLSQKHPIFVCSPTNRLGEDETIEGKSAPRKFSVPTLNTGDLTHTQLRPSSSRVPGGKSLSFVEASTTANDHDSWESVRFEDFSIIAEAPVKTKTSRLDESGKPKFRNSVTLYGGPHKTPGVLTARDSQMNNTITRSAEKGRQRTWSFGGHSTSKPQASPKVIIPEEFDSSSSTQTENSNPNLVGLLDKRTIVTVLQSSNEVKLQWNHSVVKDAHLRYSLEFSAGLKVNNIEQFRQLYQGASSTCIVTNLTPKTSYKFRVSPYNIKDDVEENGPWSECVEIKTFDIQCIDRGSISKSANVSLIKNESVVNFFKSGALLGRSPFLFGVHNWQVRIVSIPTQKFDTRNCSSYVQIGVGSKEHKGEDIVGPRISGQALRVGNKIKLEFNVGTRTLSVPGYEPFERIELASCYPVIKFHAGKGSSSAMKCIVQFASQMEDENGQSFILTTIIVSSIASR*
>ProAdhBoc016180_rbh_TGME49_271880
FFSVFDDWRIGRKRQIRDQISCKEAVSKVFFAIKQIWKIMGESGLCSNCYNKRGTLFCLSDYQIMCNSCAGQSHAWHPLQWRDFESLTHKRRILLKDFLDILLCLGKKFVEFQSNELQRGREFALKQQCSSSEMELLLEKIVEHTQIIHKQLEIPLWDRIEDLHILLQHSDDARVRAEIIRASEKENLNQQIPRLKVFVKYAEEIYRPSLRELLSKVRLELKYRSELRHGKATELCEIQVE*
>ProMinCCMP2233054862_rbh_TGME49_271880
XRMLCDEHPEEKLSFYCLDCRKPVCSHCLDHKGHQQTPVDQAFETGKETLGAWVEKLQQRISTTEDLLAQLREAELEVCRGAEAQRSVINSEMDHLRELIETKRHQLLSKSALEEKQKRVQLQAQVDKAEGTRQSAGSLVCRSQDLLSLSSEHAFLAVVLPLIQDMKKCAXQQVDDGPHVVCSFRPLSTDAQVRSLGDLDLG
>ProMinCCMP2233078485_rbh_TGME49_271880
XLDGGLNSLDYSGRMLCDEHPEEKLSFYCLDCRKPVCSHCLILGGHRGHQQTPVDQAFETGKETLGAWVEKLQQRISTTEDLLAQLREAELEVCRGAEAQRNAINSEMDHMRELIETKRHQLLSKSALEEKQKRVQLQAQVDKAEGTRQDAGSLVCRSQDLLSLGSEHAFLAVVLPLIQDMKKCACQQVDEGPRVVCSFRPLSTDAQVRSLGDWTWATRGXGGLVQHGPATAEVTMPSYQVATAGFGSASATVSYLPPQPLPVQSVPTSGKVQYVYRATVPA
>ProMinCCMP2233080448_rbh_TGME49_271880
PVLRLLRGEAGHEAVRAVQRGAVRVECERSSHSKGFFKSHKVVDLDGGLNSLDYSGRMLCDEHPEEKLSFYCLDCRKPVCSHCLILGGHRGHQQTPVDQAFETGKETLGAWVEKLQQRISTTEDLLAQLREAELEVCRGAEAQRNAINSEMDHMRELIETKRHQLLSKSALEEKQKRVQLQAQVDKAEGTRQDAGSLVCRSQDLLSLGSEHAFLAVVLPLIQDMKKCACQQVDEGPRVVCSFRPLSTDAQVRSLGDLDLGHPRPQAPPQQHPVVASGGLVQHGPATAEVTMPSYQVATAGFGSASATVSYLPPQPLPVQSVPTSGKVQYVYRATVPA
>ProMinCCMP2233121609_rbh_TGME49_271880
RSARGPLTRGASSRATTSSTWTAXLNSLDYSGRMLCDEHPEEKLSFYCLDCRKPVCSHCLXLGXHXGHQQTPVDQAFETGKETLGAWVEKLQQRISTXXDLLAQLREAELEVCRGAEAQRNAINSEMDHMRELIETKRHQLLSKSALEEKQKRVQLQAQVDKAEGTRQDAGSLVCRSQDLLSLGSEHAFLAVVLPLIQDMKKCASQQVDDGPRVVCSFRPLSTDAQVRSLGDLDLGHPRLPXXPLXXXXXXXXXXXXYVYXXXXXXFGSASATVSYLPPQPLPVQSVPTSGKVQYVYRATVPA
>ProMinCCMP2233171636_rbh_TGME49_271880
XRDVARQRAASEVGGPGAPVLRLLRGEAGHEAVRAVQRGAVRGVREVLSLEGLLQEPQGVDLDGGLNSLDXSGRMLCDEHPEEKLSFYCLDCRKPVCSHCLILGDHRGHQQTPVDQAFETGKETLGAWVEKLQQRMATAEDLLAQLREAELEVCRGAEAQRSVINSEMDHMRELIETKRHQLLSKSALEEKQKRVQLQAQVDKAEGTRQSAGSLVCRSQDLLSLSSEHAFLAVVLPLIQDMKKCAXQQVDXGPXVVCSFRPLSTDAQVRSLGDLDLGHPRPQAPPQQHPVVX
>Pse_Brazil007847_rbh_TGME49_271880
QNPPTAQSAPLEPGIVANPSPINQQSTNQTVPNEQSPLKPDQKSVKLCPQHNKKLEAFCEKDLQVLCIDCILSDQHKSHEIISVSKAVEKQKQFMFEAVNEAQGN
>PyrBah029450_rbh_TGME49_271880
XRQRPRSLGAAGVCGTPPRQRARSPQPQLPEGPAYYCAAHPEEAASFFCLECKCECFCAECAVQRGGAHHGHDVVNVRAAQQKLAGEMAKLQEAARARSDENSRTTQRAEALRRDFESVIEQGKRGIQEAFRRMRSNLQLREAQLLAGADEHGAAADAALVERAEAARRRAGEVWAAHEVLGGLDARGDEVKALNAYASARAATMRLLDAPLGPVDDTALDGLLADLKSYVHDAVEAQVAEVDALSARLPEMRRAAPVAPSASLPELG
>PyrBah089333_rbh_TGME49_271880
XQDLQRAGRSSTPDTSPRPAWPPTTPQCAAGAGVSHGAGERAAMSRVLRVLRGPRDAAVHAPHLRPARRLPHDQGQDPVPGGGEVTALPEGGLRVDRTLQVVVETWGDHAAPQQTGDSVTTEAQVCGFCEEKPATRRCIQCNGVLCEECETTSHSKGFFKTHNIVDVDDSVVDRSVNYSGRMLCDEHPDEKLSFYCLDCRKPVCSHCLILGDHKGHQQTPIDQAFETGKETLGAWVEKLRQRIQSTEDLLEHLRVSESEVNRGAEAQRNIINHEMDHLRELIETKRHQLLSKSALEEKHKRAQLQGQVDRADAARQDARGLVSRSQDLLSLNSEHAFLAVVLPLIQDMKKCASMPVDDTPRVSTSFKPLSTDAQVRSLGDLDLGHPRPPQQHVSAVQSMVGQGAAPIMQGQVALDGQQQMVMAPGYNVANATLSYLPQQHLPVPQVQYVYRTVTTNDASCSSSGNDGGSSEDGIGQELGLPSLHKSGIPRHAGDV
>RhySp1WS2016055992_none_TGME49_271880
MHYQMYICTMPAPSSSYLSPSLFSRTNKALPLPSTLSSSMDYNMPSSSSSSSAYLLSDSSPRKSLLRTSSSSLHRISEQQTCVPANNLRRLHAEDEELATKNWREEVPSSSLQRTTSSSSSRLPPSSSSRVADLSVDSLIDSARQFSCRRSPHSRGHSAAVQLADQGGANSEARCVVHTNERAQFFCLDCNDKAICSECVVKEGLHRGHRVENVTNAYPIIRHQFGVGIDLLMRRSEEMRLLDANLKNKRRLLFRGVEGFGRWVTVSVRSIYSEVGEAQTKIYKEKETNFSTRDNLYKTKIAKVASESEVLTRLLQDLQLHLTNTAATPQQDIDLLAFYARSRPVLRKCSSTSSSASSCPDRLLMPPLASNPLDQFFACSRNLMKGGEEEPHEGGGGEEERKAELADDLFDAAPHLEALRQLSDALSAISLNLHDNSCSFSVYSQQGSPKLSTAGGGTIGGEEEKREEDGREREEDCTDYEFSEGPQAVQQQQHQQQQRQQQRQQQQEHGGGSPVLLTPSGHMMLPPPPPPFPPPSNTQQ*
>RhySp1WS2016055994_none_TGME49_271880
MSNSRRSVGSSLTSLRMSFSVDRPEAQQNFQEEGSTPPRPAGGPTGGRRSRPPTLPPASSPSPHHLHDSSVESLGSCAQLLLPPSNRTIPTARGSSRSASPVEGAKFADGANSEARCVVHTNERAQFFCLDCNDKAICSECVVREGLHRDHRVENVTNAYPIIRHQFGVGIDLLMRRSEEMRLLDANLKNKRRLLLRGVEGFGRWVAISVRSVNSELGEAQSKIFQEKEKSFSARDHLYKTKIAAVASESDVLTRLLQDLQLHLNNPCATLQEDIGVLSFYARSRPALKSCLTARPAAAPPPSFPPAPSGCPLDMFFACSRNLMNREESSRTEEKADLPDDLFDATPHLEALRQLCEAFSAINLNLHDSCCSFSVYSQPGSSPKLSTTGTTTEVHDNREEGRGDEVTKTSEDEEEEDWPGCLDKQNHKRPTIVELGGPTPVLVRANRSIRLPPPPPFAPPSSPQLPHHTPSSPQLTPHVPSSLQLPPHTPCFPCQPSSPVLSPPASTRVPSIGRSPRQKSQRSVETSDLVSHKHRGRRTTSSCTYTASYSNNKDDITVPRINKKLEEKRGRRSNPQPSTNSFNDLCSSSSSSSSSSSSSPSSSSSFSSSSPLDVITAVGSSSSSSSRDESLHSRSSLQLDEAARSFVVLPPPPLPSSSSSPSSAAPSTTVTAFPPSPPSPPPAASRATPPPPAPSAGALATDVAGGGADDTSAARVGGRVLVYLINRHVLWPKCRPKTAFVCRICGYVCRDALQLELHNTQRGHERQGEGTFGLQDGAEVGGESIMPPLIVG*
>ScrHanSHHI4029494_rbh_TGME49_271880
XVCNEFFVEPVGLYCHHHLCNAHVASLAQGRTIACPVCSEVTTLPADGNLHVDRTMQLIIEAWIEKSKAPPDGGSSPSEAVGPICGFCEEKVATRRCIQCDGVLCHGCEQSLHSKGIFKSHSVVDLDSSGSKGADDVFGRRMICGEHADEKLSFYCDDCQKPVCPRCLILGSHKGHQQQPIDQASSTGKSSLTQWEERLRQHAQTAEELLDRLRGVELEVQNGAEAQRNGVNSELDQLKELIETRRHQLLSKSALEEKQKRVTLQAQMDRADAVSRDTTGLVSRASNLLDVRSPHPFLAVLLPLIQDMKKCASQPIETSVSVSSAFRPLSTDAQVRALGDLDLGHPRAQPAAAAAEPRVNAQVCGGAVAANLLSQTQQHGSYSMSMAGYGATHAATMSYMAPHQPPQLQQPPQVQVSQQGMRGAAAGVVSTVVYYHSVHGA
>ScrHanSHHI4030466_rbh_TGME49_271880
RLLLGLAPGHLAASHLRPQAVHGLRSAPDRLAAAGHPHRGLPALQVRDKVDHAIAHQICDVTGPQAPPSARQQRGGVGASSRSGARTPSAAASPPQLRLGDAAGGRASAPASPPASVAGDCSPRAASALGAAILPLCGQCQAFPAELDCEQCQEQFCSDCSLAMHRAGRMRGHQLLPLGSALNSSGVVLASSSRSPTLAGSWPQTCPADGQVSGISLMCSAHPEEPLQFFCLDCECEPICAECVVHQGAPHYGHRVLKLREALQRLAAEELPRLERRARERAERNAHVAQKALALRRDLSLTISQGRQRLQEAFVRLRANLSQKEAQLQAGVEECARVADTALAARGAQVEERAREVWDCHEQLSGFHAHGDEVRALNAYAAAKAAVVRYLEPMEGVDGGGITNVLESVKTQVRETLHDQVQAVHALAGRVPDIRRGGLGGVAGDXVIPAACGFGSIPISMQYSA
>ScrHanSHHI4053109_rbh_TGME49_271880
RLLLGLAPGHLAASHLRPQAVHGLRSAPDRLAAAGHPHRGLPALQVRDKVDHAIAHQICDVTGPQAPPSARQQRGGVGASSRSGARTPSAAASPPQLRLGDAAXGQGERSSLEALHAPKGGPAGLRGRGLLAEGRLGAGGGDIAFVRAVPGLPGGVGLRAVPGAVLQRLLIGHAPRGPHARPPVAAAGLGAELLGSGACQQQQVAHARRQLAADMSADGQVSGISLMCSAHPEEPLQFFCLDCECEPICAECVVHQGAPHYGHRVLKLREALQRLAAEELPRLERRARERAERNAHVAQKALALRRDLSLTISQGRQRLQEAFVRLRANLSQKEAQLQAGVEECARVADTALAARGAQVEERAREVWDCHEQLSGFHAHGDEVRALNAYAAAKAAVVRYLEPMEGVDGGGITNVLESVKTQVRETLHDQVQAVHALAGRVPDIRRGGL
>ScrHanSHHI4102477_rbh_TGME49_271880
XGLAPGHLAASHLRPQAVHGLRSAPDRLAAAGHPHRGLPALQVRDKVDHAIAHQICDVTGPQAPPSARQQRGGVGASSRSGARTPSAAASPPQLRLGDAAXGQGERSSLEALHAPKGGPAGLRGRGLLAEGRLGAGGGDIAFVRAVPGLPGGVGLRAVPGAVLQRLLIGHAPRGPHARPPVAAAGLGAELLGSGACQQQQVAHARRQLAADMSADGQVSGISLMCSAHPEEPLQFFCLDCECEPICAECVVHQGAPHYGHRVLKLREALQRLAAEELPRLERRARERAERNAHVAQKALALRRDLSLTISQGRQRLQEAFVRLRANLSQKEAQLQAGVEECARVADTALAARGAQVEERAREVWDCHEQLSGFHAHGDEVRALNAYAAAKAAVVRYLEPMEGVDGGGITNVLESVKTQVRETLHDQVQAVHALAGRVPDIRRGGLGGX
>ScrHanSHHI4116451_rbh_TGME49_271880
XAETTTSTTSIIQLGLVHLRQPWSASFVATCATNSSLSRSGFIATTTSAMPMXASLAQGRTIACPVCSEVTTLPADGNLHVDRTMQLIIEAWIEKSKAPPDGGSSPSEAVGPICGFCEEKVATRRCIQCDGVLCHGCEQSLHSKGIFKSHSVVDLDSSGSKGADDVFGRRMICGEHADEKLSFYCDDCQKPVCPRCLILGSHKGHQQQPIDQASSTGKSSLTQWEERLRQHAQTAEELLDRLRGVELEVQNGAEAQRNGVNSELDQLKELIETRRHQLLSKSALEEKQKRVTLQAQMDRADAVSRDTTGLVSRASNLLDVRSPHPFLAVLLPLIQDMKKCASQPIETSVSVSSAFRPLSTDAQVRALGDLDLGHPRAQPAAAAAEPLGVNAQVCGGAVAANLLSQTQQHGSYSMSMAGYGATHAATMSYMAPHQPPQLQQPPQVQVSQQGMRGAAAGVVSTVVYYHSVX
>ScrHanSHHI4138343_rbh_TGME49_271880
XAETTTSTTSIIQLGLVHLRQPWSASFVATCATNSSLSRSGFIATTTSAMPMXASLAQGRTIACPVCSEVTTLPADGNLHVDRTMQLIIEAWIEKSKAPPDGGSSPSEAVGPICGFCEEKVATRRCIQCDGVLCHGCEQSLHSKGIFKSHSVVDLDSSGSKGADDVFGRRMICGEHADEKLSFYCDDCQKPVCPRCLILGSHKGHQQQPIDQASSTGKSSLTQWEERLRQHAQTAEELLDRLRGVELEVQNGAEAQRNGVNSELDQLKELIETRRHQLLSKSALEEKQKRVTLQAQMDRADAVSRDTTGLVSRASNLLDVRSPHPFLAVLLPLIQDMKKCASQPIETSVSVSSAFRPLSTDAQVRALGDLDLGHPRAQPAAAAAEPXGAVAANLLSQTQQHGSYSMSMAGYGATHAATMSYMAPHQPPQLQQPPQVQVSQQGMRGAAAGVVSTVVYYHSVX
>ScrHanSHHI4174595_rbh_TGME49_271880
VSAGRGALAAMASSGHDVCACCLASPLDISLLLTCDHRLCMACAALQIVWPQLGIPTAACPRCRSVTEVDHAIAHQICDVTGPQAPPSARQQRGGVGASSRSGARTPSAAASPPQLRLGDAAXGQGERSSLEALHAPKGGPAGLRGCSPRAASALGAAILPLCGQCQAFPAELDCEQCQEQFCSDCSLAMHRAGRMRGHQLLPLGXXLLGSGACQQQQVAHARRQLAADMSADGQVSGISLMCSAHPEEPLQFFCLDCECEPICAECVVHQGAPHYGHRVLKLREALQRLAAEELPRLERRARERAERNAHVAQKALALRRDLSLTISQGRQRLQEAFVRLRANLSQKEAQLQAGVEECARVADTALAARGAQVEERAREVWDCHEQLSGFHAHGDEVRALNAYAAAKAAVVRYLEPMEGVDGGGITNVLESVKTQVRETLHDQVQAVHALAGRVPDIRRGGLGGVAGDXVIPAACGFGSIPISMQYSA
>ScrHanSHHI4196208_rbh_TGME49_271880
XEFFVEPVGLYCHHHLCNAHVASLAQGRTIACPVCSEVTTLPADGNLHVDRTMQLIIEAWIEKSKAPPDGGSSPSEAVGPICGFCEEKVATRRCIQCDGVLCHGCEQSLHSKGIFKSHSVVDLDSSGSKGADDVFGRRMICGEHADEKLSFYCDDCQKPVCPRCLILGSHKGHQQQPIDQASSTGKSSLTQWEERLRQHAQTAEELLDRLRGVELEVQNGAEAQRNGVNSELDQLKELIETRRHQLLSKSALEEKQKRVTLQAQMDRADAVSRDTTGLVSRASNLLDVRSPHPFLAVLLPLIQDMKKCASQPIETSVSVSSAFRPLSTDAQVRALGDLDLGHPRAQPAAAAAEPRVNAQVCGGAVAANLLSQTQQHGSYSMSMAGYGATHAATMSYMAPHQPPQLQQPPQVQVSQQGMRGAAAGVVSTVVYYHSVHGA
>ScrHanSHTV5003564_rbh_TGME49_271880
QHHPALTCPPSPAMECELRHHHRRNHYQHHQHHPALTCPPSPAMECELRCHVCSEFFVEPVGLYCHHHLCNAHVASLSQGRTIACPVCSEVTTLPADGNLHVDRTMQLIIEAWIEKSKAPPDGGSSPSEAVEPTCGFCEEKVATRRCIQCDGVLCHGCEQSLHSKGIFKSHSVVDLDSSGSKGADDVYGRRMICGEHADEKLSFYCDDCQKPVCPRCLILGSHKGHQQQPIDQASSTGKSSLTQWEERLRQHAQTAEELLDRLRGVELEVQNGAEAQRNGVNSELDQLKELIETRRHQLLSKSALEEKQKRVTLQAQMDRADAVSRDTTGLVSRASNLLDVRSPHPFLAVLLPLIQDMKKCASQPIETSVSVSSAFRPLSTDAQVRALGDLDLGHPRAQPAAAAAEPRVQMQVCGGAVAANLLSQTQQHGSYSMSMAGYGATHAATMSYMAPHQPPQLQQPPQVQVSQQGMRGAGGGVVPTVVYYHSVMALDLAQQV
>ScrHanSHTV5006917_rbh_TGME49_271880
XDGQVSGISLMCSAHPEEPLQFFCLDCECEPICAECVVHQGAPHYGHRVLKLREALQRLAAEELPRLERRARERAERNAHVAQKALALRRDLSLTISQGRQRLQEAFVRLRANLSQKEAQLLSGVEECARVADTALAARGAQVEERAREVWDCHEQLSGFHAHGDEVRALNAYAAAKAAVVRYLEPMEGVDGGGITNVLESVKTQVRETLHDQVQAVHALAGRVPESGEAASAALLATGDSRSLWLRLDTHLHAVFGX
>ScrHanSHTV5102509_rbh_TGME49_271880
XRRCIQCDGVLCHGCEQSLHSKGIFKSHSVVDLDSSGSKGADDVYGRRMICGEHADEKLSFYCDDCQKPVCPRCLILGSHKGHQQQPIDQASSTGKSSLTQWEERLRQHAQTAEELLDRLRGVELEVQNGAEAQRNGVNSELDQLKELIETRRHQLLSKSALEEKQKRVTLQAQMDRADAVSRDTTGLVSRASNLLDVRSPHPFLAVLLPLIQDMKKCASQPIETSVSVSSAFRPLSTDAQVRALGDLDLGHPRAQPAAAAAEPRVQMQVCGGAVAANLLSQTQQHGSYSMSMAGYGATHAAX
>ScrHanSHTV5119773_rbh_TGME49_271880
XPEEPLQFFCLDCECEPICAECVVHQGAPHYGHRVLKLREALQRLAAEELPRLERRARERAERNAHVAQKALALRRX
>ScrHanSHTV5174610_rbh_TGME49_271880
HHHRRNHYQHHQHHPALTCPPSPAMECELRCHVCSEFFVEPVGLYCHHHLCNAHVASLSQGRTIACPVCSEVTTLPADGNLHVDRTMQLIIEAWIEKSKAPPDGGSSPSEAVEPTCGFCEEKVATRRCIQCDGVLCHGCEQSLHSKGIFKSHSVVDLDSSGSKGADDVYGRRMICGEHADEKLSFYCDDCQKPVCPRCLILGSHKGHQQQPIDQASSTGKSSLTQWEERLRQHAQTAEELLDRLRGVELEVQNGAEAQRNGVNSELDQLKELIETRRHQLLSKSALEEKQKRVTLQAQMDRADAVSRDTTGLVSRASNLLDVRSPHPFLAVLLPLIQDMKKCASQPIETSVSVSSAFRPLSTDAQVRALGDLDLGHPRAQPAAAAAEPRVQMQVCGGAVAANLLSQTQQHGSYSMSMAGYGATHAATMSYMAPHQPPQLQQPPQVQVSQQGMRGAGGGVVPTVVYYHSVMALDLAQQVAEISCFRRTLELRSRDFVVYELAGRAVHNLSFPGW
>ScrTroCCMP3099031617_rbh_TGME49_271880
MATRSHGAHAVDQRRRSTIRLRSTFVGLCPPPRQRHGTIVGTWLYRAGFEDATACWHAPAAWRGSSIASASIDYAMLTAELCRNPLSNPISTGTAEQWGGSSFNLAPSVVRAPMPALPLCGQCQAFPAEIDCAQCQEQFCGDCSAVMHRAGRMRGHNLFPVGSLAKQDQPPVTDATRPQSGPAHVSKFDTSFTRVCQTHPEEPLQFFCLDCETEPVCAECVVHHGSAHHGHRVLKIKEAFMRLSNEELPRLEQMARDRAEARAQAAQRAEALRRDLSLTISQGRQRIQEAFVRLRVGLSQKEAQLLAGVEDCVRAADAVLQVRGAQVEERAGQVWDSHSMLSKFETRGDEVKALNTYAAARVAVARFLEPMEGVDGGGVVRLLDMLKSQVREALKEQVAAVATLSTRVPEIRHSGGSGNDQCRXAXGAAAGSAAPPPMPVVAPHPVLQP
>ScrTroCCMP3099031987_rbh_TGME49_271880
MATRSHGAHAVDQRRRSTIRLRSTFVGLCPPPRQRHGTIVGTWLYRAGFEDATACWHAPAAWRGSSIASASIDYAMLTAELCRNPLSNPISTGTAEQWGGSSFNLAPSVVRAPMPALPLCGQCQAFPAEIDCAQCQEQFCGDCSAVMHRAGRMRGHNLFPVGSLAKQDQPPVTDATRPQSGPAHVSKFDTSFTRVCQTHPEEPLQFFCLDCETEPVCAECVVHHGSAHHGHRVLKIKEAFMRLSNEELPRLEQMARDRAEARAQAAQRAEALRRDLSLTISQGRQRIQEAFVRLRVGLSQKEAQLLAGVEDCVRAADAVLQVRGAQVEERAGQVWDSHSMLSKFETRGDEVKALNTYAAARVAVARFLEPMEGVDGGGVVRLLDMLKSQVREALKEQVAAVATLSTRVPEIRHSGGSGNDQCRPGAAAGSAAPPPMPVVAPHPVLQP
>ScrTroCCMP3099145161_rbh_TGME49_271880
MAHLSTHSVSGALACPVCEEKTPLAADGALRVDTTLKLVVEVWKERQAPKENENSESSPAQLPPTCGFCEEKLATRRCVQCDGFLCEECEKTSHSKGFFKSHTVVDWRADDRKLDKNSADGSNDFSSKMLCEEHTGEKLTFYCMECRRPVCSHCLILGEHKGHGQCPIDGAFDSGKETLNAWIDKHRAHIAEAGERLDQLRNSQAQVRRGAEAQRNIINSELDHLARLIEEKQRDLLKRSEAEEEEKRAQLRSHIAEAEVIQRESSGLVERSKNMLSLNSDHAFLAVLLPLIQDMKIASQPVDKRVKVSSTFRPLSTDAQMRSLGELDLGHPKPPASLQPHVNGAGVMTTNYATRVSITSDASTVQPACQVLPGYNATHTLPNLRQHSQAAAQPQHGPTGVAPSVYVYRNLHATVTASSTESVRMDAGR
>ScrTroCCMP3099232583_rbh_TGME49_271880
MATRSHGAHAVDQRRRSTIRLRSTFVGLCPPPRQRHGTIVGTWLYRAGFEDATACWHAPAAWRGSSIASASIDYAMLTAELCRNPLSNPISTGTAEQWGGSSFNLAPSVVRAPMPALPLCGQCQAFPAEIDCAQCQEQFCGDCSAVMHRAGRMRGHNLFPVGSLAKQDQPPVTDATRPQSGPAHVSKFDTSFTRVCQTHPEEPLQFFCLDCETEPVCAECVVHHGSAHHGHRVLKIKEAFMRLSNEELPRLEQMARDRAEARAQAAQRAEALRRDLSLTISQGRQRIQEAFVRLRVGLSQKEAQLLAGVEDCVRAADAVLQVRGAQVEERAGQVWDSHSMLSKFETRGDEVKALNTYAAARVAVARFLEPMEGVDGGGVVRLLDMLKSQVREALKEQVAAVATLSTRVPEIRHSGGSGNDQCRPGAAAGSAAPPPMPVVX
>ScrTroCCMP3099245524_rbh_TGME49_271880
MAHLSTHSVSGALACPVCEEKTPLAADGALRVDTTLKLVVEVWKERQAPKENENSESSPAQLPPTCGFCEEKLATRRCVQCDGFLCEECEKTSHSKGFFKSHTVVDWRADDRKLDKNSADGSNDFSSKMLCEEHTGEKLTFYCMECRRPVCSHCLILGEHKGHGQCPIDGAFDSGKETLNAWIDKHRAHIAEAGERLDQLRNSQAQVRRGAEAQRNIINSELDHLARLIEEKQRDLLKRSEAEEEEKRAQLRSHIAEAEVIQRESSGLVERSKNMLSLNSDHAFLAVLLPLIQDMKIASQPVDKRVKVSSTFRPLSTDAQMRSLGELDLGHPKPPASLQPHVNGAGVMTTNYATRVSITSDASTVQPACQVLPGYNATHTLPNLRQHSQAAAQPQHGPTGVAPSVYVYRNLHAP
>SelPygWS2016043805_rbh_TGME49_271880
PPFQAEKKGYAKVIMGVRTIKHQCSSHPKETLTLACVDCHYKPTCGDCYSHSRPKGKHAGHRHVSLSQGAKEIRKRLANEESDVSQYESSLRNTEKELMLVARRTEGAIDALKQKVNEEFDTNLRVLSLAYGRLVSRVGYVQENSLREIKKIFDEGSAFRSYIDRKIEELSGLRELGGRNPAGGLNAYTELRPLLKPLMKGKGHHLVDGEGLPLTHPWWQLNPQSLDLLLMDTQTSIDSGLSTVEELCRDIGGKIDLFFKPVEPSSLPSNYLLNRKKGDDGLVDPRDPSHQRGGHDGWSDERPSVAYSGPMPYSNEFKKILVSLEGLLYRRDPFHPDWSVVTVRICNLFVLVFTGTETTERTGESEPESVINLAEVVVSRFSDPDPSHMVQLIKEEFPFGLEITKLGSTGQTIGYWLFSSDNKESVDL
>SieNemWS1WS2_1096582_rbh_TGME49_271880
MLNSSDSISPSFSPPTSSSPYSYVPSFSSFSPPLLLPSSLPPAVAVAADLTEPITLPWWELNPQRGNVLLAETDALVRAATERVRDLTKETGGYVDTFVETPPKRRLPLSLEMRLATRSSGPEPTASVVMLKAPLLQQVNMRAIWENVQERQMTDPMQPLDVTHAGPTPYTREFKKLQPKLEGLMLRRDPFHCEWGVVRMRLTRQYLLLYVGYEEAMMEREPECIIDLTKVRALEFTDRGVGPVTRIARQEMPLGIELTTVRNGVTTGYWLLATDTAEAVPLWLDALAVAQCEWSASPSPPIPSTHPATHPTTLGLGGVVPALSPSHRVVTAHLDASQLVTVYVSVCCTILQGSRPRQVEVEGLWEGGRHGSTRRTRTWRSRGGPSGWRRKCGRRRPSTNGGAASGSRDEGGGSIKEGPSG
>SieNemWS1WS2_1096585_rbh_TGME49_271880
MADADHFQHERLSLEDAAAQVRQILANDYKEMSIRSAALLRAAEDVKLLRQSVVATVDATLLKISEEYGNVFGFLKQKYGAVVKQLSLLQDMVCKDVRLTFDEAMRFKSYLELKAGQIRHLKALGRRNAAAGLNAWTKIRSTYVPLLKGAEHPLVDLTEPITLPWWELNPQRGNVLLAETDALVRAATERVRDLTKETGGYVDTFVETPPKRRLPLSLEMRLATRSSGPEPTASVVMLKAPLLQQVNMRAIWENVQERQMTDPMQPLDVTHAGPTPYTREFKKLQPKLEGLMLRRDPFHCEWGVVRMRLTRQYLLLYVGYEEAMMEREPECIIDLTEVRALEFTDRGVGPVTRIARQEMPLGIELTTVRNGVTTGYWLLATDTAEAVPLWLDALAVAQCEWSASPSPPIPSTHPATHPTTLGLGGVVPALSPSHRVVTAHLDASQLVT
>SieNemWS1WS2_1096591_rbh_TGME49_271880
MLNSSDSISPSFSPPTSSSPYSYVPSFSSFSPPLLLPSSLPPAVAVAADLTEPITLPWWELNPQRGNVLLAETDALVRAATERVRDLTKETGGYVDTFVETPPKRRLPLSLEMRLATRSSGPEPTASVVMLKAPLLQQVNMRAIWENVQERQMTDPMQPLDVTHAGPTPYTREFKKLQPKLEGLMLRRDPFHCEWGVVRMRLTRQYLLLYVGYEEAMMEREPECIIDLTKVRALEFTDRGVGPVTRIARQEMPLGIELTTVRNGVTTGYWLLATDTAEAVPLWLDALAVAQCEWSASPSPPIPSTHPATHPTTLGLGGVVPALSPSHRVVTAHLDASQLVTVYVSVCCTILQGSRPRQVEVEGLWEGGRHGSTRRTRTWRSRGGPSGWRRKCGRRRPSTNGGAASWQRRRPSTAAAPQTP*
>SieNemWS1WS2_1096592_rbh_TGME49_271880
MPPHNDPSRAPAPLGSRLPTFASIDREWKKPLQPKESRPSREGKRATGTRGPDSPSKKSREGAKLHPTRGKSADDGEDTHLALKQPPKPPPSHKNRPPSLSTSQVLPKASLTATGAGDINYESPKAAAAALASASDESESWEDEGEDDEDPTPDSTVDDGDAEPQTETRPQTHLQRRGSRVMRAESKFPPPKLRMPRKEPPQQRSSGGSPLTPGKRPRIPSMPRMYTPEQAETFHQMLERHLYGYWNPRTSSPAPQVRRTCMKCWLVPCSIFCKECTVFLCGPCFAKTHAGDEEEDKGNAAKQRHTPLTCTLADRVIRHGLSDGDDEEGREDGGGELGDRDVMLGGLKRRVTGLSKHTGEGEEELQLETLPDPAFGLPIDTARRIKSTASRSPVGPGCKYHGRTEIDYACVTCDYLPTCTFCFMADADHFQHERLSLEDAAAQVRQILANDYKEMSIRSAALLRAAEDVKLLRQSVVATVDATLLKISEEYGNVFGFLKQKYGAVVKQLSLLQDMVCKDVRLTFDEAMRFKSYLELKAGQIRHLKALGRRNAAAGLNAWTKIRSTYVPLLKGAEHPLVGTSTRLCGKKEAGEVGREGGRDRRAERGTGDGQAGRGREGRMEGASELAT*
>SieNemWS1WS2_1096594_rbh_TGME49_271880
MSPLSSFSPPSLLLPSCLPPAVAGAADLTEPITLPWWELNPQRGNVLLAETDALVRAATERVRDLTKETGGYVDTFVETPPKRRLPLSLEMRLATRSSGPEPTASVVMLKAPLLQQVNMRAIWENVQERQMTDPMQPLDVTHAGPTPYTREFKKLQPKLEGLMLRRDPFHCEWGVVRMRLTRQYLLLYVGYEEAMMEREPECIIDLTKVRALEFTDRGVGPVTRIARQEMPLGIELTTVRNGVTTGYWLLATDTAEAVPLWLDALAVAQCEWSASPSPPIPSTHPATHPTTLGLGGVVPALSPSHRVVTAHLDASQLVTASGEVNVYAAVMAHQRHEAKEQFGVRNVGSIEVINGSEDASPRLIPSRGSPRSSSSSSSAVSLGEEKQRPWRRGGSESSSSDGEEGWELSGERRSECVRD*
>SteCoe003178_rbh_TGME49_271880
MEKLTSMICAKCGRQPSDMLILICNHNLCLICAGKSMSSETYKNKEIHKITCEICSSNTELDPNSVIELLKLYEEEYSVLKYDREIQYQKEESYSIPDFCRVHPDEPLGYFCFDCETECICAECAIHGKHKGHDVMQIKKAYPIIKDKIEEIFLHVTGKIDEIELRNEKLENQKKEIINQGNSAKQQVLVSFEDLRARIDRKEREIICQIERTVQDNLKDVENYMRIISGKIEALDELGEGIKKVLNTSSYCETLDFYAENNKKIIESVDNEIMMIGNIDRNVNIRCAISPQSLTEHIESVKAVQLQISALKVSDDSPGRKKSEKVSKIGLKKG
>SteCoe007142_rbh_TGME49_271880
MDKLTSMICAKCGRQPSDMLILMCNHNLCLICAAKTMVSESAKNREVHKVICEICSLHTELDPNSVIELLKIYEEEYSESRYEREIQYQREESYSVSEFCREHPDEALGYFCFDCETECICAECVIHGEHKGHEVMQIKKAYPIIKDRIEDMNIYVNNKIDEIQLRGEKLESQKKEIIDQGNAAKQQVIVSFEDLRARMDKKEREIISQIERLVQQNLKEVENFTRIIIGKITALESIGEGIKRILSINLHNEVLDFYAENKEKMMTNIENEMSTLGNIDMNVNLRCAINTTSLTEHIESVKAVNIQISALRIIDDSGADEPKYSKKLGIRSS
>SteCoe028647_rbh_TGME49_271880
MALTKSIGKLSEILSEEPGINLGYCKDHARCNEAFCEMCKYMICPSCLMFGSHQGHKVLDPAKAAQVIRERIAKTQQLGKLAPEYSERFLLDIRDAKIKLAKTQTVAKDQVQESFKSIINTLKRRKEEIEDAVYTHFTDEIEAVDKEEIQWIEKQNLGKKLLEFSNSPDDEMLLNNSFTIMSAIDVLNESSRVKSASLINSVDLTSNIEGKEVGFAQIVRICDSIGKFGEIKNIQYRN
>StyLem012501_rbh_TGME49_271880
MKGSNHHAQSQQYLSEEPVDKNLMCAKCHNTPDDLLILTYPASATELLSMYPNEELDPKNARKSKQQPPYMNDHHHLNNPQMDVPVGNPLRGSHNFYTHNPSSSYNNEAHDSMRRNLRPEREPCREHPDEEVNYFCFDCICPPICSECVVHGAHRGHNVATVRKAYPQVMAKVEELGLQLNSKIDELHLQSQRLESRKREVIDQTNAIKQQMANAFEELRQRLDKKEREMMINADQFMERNLQEVDSYVRLLNGRCINLNSTVDLIKHASKSNDDVGLMNYYALNHQKIQQSALETDLQQLKEIPKQVNLKCDIDTTSLNRFVEDLEGLQLSIAALDGEIIDDGTTVGNAPQPNKSKPQQFKKPSQASYQTDKYQQQQNQSMRQQQQTQQQPVQSVFDLAYRQKNPFQQSTVAQTMNKLAEQKYGHGFAGVNNNNLYSQQKYNQQTPPQQDNYY
>SymGor026685_rbh_TGME49_271880
CSSFGVFWSMSYAFASVWVLLFVLRLPPPPAPPLGAAHIGLDYLDVCQFGVAGGADWPAVAAAPLVCSTIAADSKWEGKPVAATSGQKCGQCEDKVASLFCNQCEEVFCSNCASTVHRLGRMARHNVQQLEPKRLCPSTSGQKLRPLNRTFHACPYHPEEPLNYFCIECQSECICAECCLHGKHRGHEVQCVLEAVSATDKNVEELRAALCAQEDSLKSMVTQIQERRLELARALAECQQDMRMALQKAHTAVKQEEGRWLQEAQDAENVDMSTLFPQAEAEPNCVASEELRTYENPAHPIPSTPKKS
>Sym_C1004625_rbh_TGME49_271880
MSIASSPSQSPVRQRCARCGLSLENASLLLVCEHNLCLHCAAQLLEKGPPSAARRQHVVACKVCHAVTEVDYPAASYLENLLSPSTTRLPCGSDGSTHVAAVSACLDSPAAGTVSHASDDGSFAVLTTVSEGPRQKTPLSEKLHTSGKSGKDAVDSVKRPEVFCWSSTIAADSKWEGKPVAATSGQKCGQCEDKVASLFCNQCEEVFCSNCASTVHRLGRMARHNVQQLEPKRLCPSTSGQKLRPLNRTFHACPYHPEEPLNYFCIECQSECICAECCLHGKHRGHEVQCVLEAVSATDKNVEELRAALCAQEDSLKSMVTQIQERRLELARALAECQQDMRMALQKAHTAVKQEEGRWLQEAQDAENVDMSTLFPQAEGGIGELQRQLSMSFQSGDPVHTLVWFAKLKEALATPAASSTGDALQRLRSRQSHFSEKCLALQQAAERLALVEPQLSPEKAMPPLLRSCSEREKPRSARIQR
>Sym_C1055322_rbh_TGME49_271880
XPSQSPVRQRCARCGLSLENASLLLVCEHNLCLHCAAQLLEKGPPSAARRQHVVACKVCHAVTEVDYPAASYLENLLSPSTTRLPCGSDGSTHVAAVSACLDSPAAGTVSHASDDGSFAVLTTVSEGPRQKTPLSEKLHTSGKSGKDAVDSVKRPEVFCWSSTIAADSKWEGKPVAATSGQKCGQCEDKVASLFCNQCEEVFCSNCASTVHRLGRMARHNVQQLEPKRLCPSTSGQKLRPLNRTFHACPYHPEEPLNYFCIECQSECICAECCLHGKHRGHEVQCVLEAVSATDKNVEELRAALCAQEDSLKSMVTQIQERRLELARALAECQQDMRMALQKAHTAVKQEEGRWLQEAQDAENVDMSTLFPQAEGGIGELQRQLSMSFQSGDPVHTLVWFAKLKEALATPAASSTGDALQRLRSRQSHFSEKCLALQQAAERLALVEPQLSPGKAMPPLLRSCSEREKPRSAADPEVKSVGMLEIPCITCLCVLIARCEPKVAVLVQERILLSNEQMEMEQTFPVNVX
>Sym_Mf125fA3011944_rbh_TGME49_271880
XLDEASLLLVCSHHLCLRCAAATLEPCPPGGKSQHVLKCRLCSAVTCIEEGAATYLMRLKLSSVHGTTPPRLGASPRSSLDVLQVSCSDEKMPSVRSVSPATESTRASATTQPSWRDEGQRPASSAVASVQHGLTNQTPRPSHSIASVTSSPRTLDADWLGRSEATPPSTPDGHRRSQVAYGCGRGECGPRAVRQCGQCTTKPADLYCEQCDELFCSACAQAIHKRGKLAQHRLRFHFCGGPDPSSISRRPSVASLSESVFGGRAQGELQTLRRPFLACALHPTEPIQFFCLRCECPCICAECALHGDHRGHEVLNIRAAMAQLPERKRRLQGQLTERSAQVQAILEESHAGRRHLAELSTRVRQGLRDHCAKLRGSLRHDSILACLEEAATEVVQRLEHRDDTAASIRAAHAQLLAHHRSGDAVQALTSYAKLRNILATAPPSQIETFTAAALEDKALLQQRIEERVAGIEALAQRIHELTPASVTLRAGMLPQECMTLCN
>TogJolCCCM725008087_rbh_TGME49_271880
XGALRGAMTTQDGLDPELAVPIEVKHACCAKCARGLPETTKLDGKREIKVLPCFHYICGPCLKGELESSADGLSCPTCSCRHEKKLLHDYLPHFEVHSMADRQDLALRDYMCDECVAARCAEVYCEQCTMHLCGACAKQHSRSKATSRHTLVSQIVQDKPAEEDHTMHRVMFCAVHRTSRLQLYCEDCNVLICYECATEVHQHHTYKLPTASLVKRLRQQVEGILQMLSGQLAQAQERQSGMQKACDLVEQATARVRSEVESTFDQLSCAVEGRCAELSQQLSDGCGAWRAEISDERALCSTALVDIWRTIDFLEKVESRGTDVEVMLLKGHIFKHQDQVKQLQQWRELAHRELSRPWSPGCLSAGWSSQGETDKVQQKVECAGCLLYLTGQLEQTSEQSHSMQNLCTALQGGEVT
>AleAndCCMP2222036946_rbh_TGME49_271880
MVRADGTMDEAGGTGFGVPGATTQPEILTGGFFQETTAVHQAEGLQDFKRRQEGHLIIADDRPLLVMAFGLKYQGANPAKYKIEGKYDIPVGYKVIIKWDEDEIVFMTREGTFGPEFQIIYLPKSPVPEDFTMFEWNANIADIWDQFLTVIEGKDDRDMRLFNQGPWRTFGVTRDEVQIALKQGTDVKTAVDRILYCADNKNPSVEEYMRYLGLDPISDENYGWIVKYFMEEPKPPHFFEYIQDGMVYWFNAQSQETFWKHPLFDKYKRMLQVARAQKPLPHWKAIMQFRIEFLLNSVFRNTLDEDPERPPLVETVDNVIEMARIFDVDIQDEPYLVHVLRRSLRHYGHAVREKRKVKDVEDFRNLMLRYRDLVAQFEQAKDTEVKMVQQMKVCVQCDERDAVLFCDNCRDFFCQACFDRLHSRGRRKTHRRTWVEMGMCAECNEAVALFHCVQCADLYCRDCFQEWHIRGGRRNHIPIVLRSFNSQTDKLANATPAMGTGARKVLNQAQSPWFCFIDENNIKFYYNFETGESKRDMPLAVINEPIEENKGGGLSGGWAGTWGSNMFPDPLDQRQVEEGQFAMETAF
>AleCatOF101005985_rbh_TGME49_271880
XSPAPHLSVFHDQLFTGPAQGPPSQGGMVRADGAMDEAGGASFGVAGATTQPEILTGGFFQETAAVHQAEGLQDFKRKQEGHLIIADDRPLLVMAFGLKYQGANPAKYKIEGKYDIPVGYKVIIKWDEDEIVFMTREGTFGPEFQIIYLPKSPVPEDFTMFQWNANIADIWDQFLTVIEGKDDRDMRLFNQGPWRTFGVTRDEVQIALKQGTDVKTAVDRILYCADNKTPTKEEYARYLGIDPVADEAYGWIVKCMMEEPKPAHIFEYIQDGMVYWFNAQTQETFWKHPLYDKYKRMLQVARAQRPVPVWKPIMQFRIEFLLNSVFRNTLDEDQERPPLVETVENVVEMARIFKVDIQDEPYMVHVLRRALRHYGHAVREKRKVKDTEDFRNLMLRYRDLVAQFEQAKDTEIRKVQQMKVCIQCDERDAVLFCDNCRDFFCQACFDRLHSRGRRKTHRRTWVEMGMCAECSEAIALFHCVQCADLYCRDCFQEWHVRGGRRNHIPIILRSFNSQTDKLADATPAMGTGAAKVLAQARSPWFCFTDENNIKFYYNFETGESKRDMPLAVINEPIEENKGGGLASGWAGTWGSNMFPDPLDQREAAEGQFAMETAXLMLGCVPALLGAWLA
>AleCatOF101061447_rbh_TGME49_271880
XLPQLLPLPVRPSSSYEPRPKVKEHAQFAQEVLEAMAEKLGLDVEEHPDFRWVVRDCLLALRDEGWSCKVRGGDLEYVYAHADKSRPDHPIVEAHQKLAERLLSVQRELQLKHLDPHYRVRYLVYLAIMGETDIRRVTSPKLIEDVMRNLDVSPSDEPYLIQRIKVTVEDCYFRMRRSGPHRVTIDNCVDVESLVVNLELDRVGFMRKISPSGLLYCVECQTALGDVIAAGCHDVLCNRCAVETHSTGNRQDVPMVFVEQAVCAECAARGALVRCQDCVELFCYDCFKQTHARGKRQRHCVGLPQRAFCFECDAREASYVCVECEDALCSRCSAQIHRSGARQNHTLFGLRKAAYSKRLFADNLDRLMGILQSNVERSYSLSPWFIFYDQALAPSWYNFQRHYMIRADPNNLVDPPVLEDEDGPQGADEQILRGLPGATILKDTHVAQHTAQGACFDVPPPMHVKXQLAHPVTSAPWALPRGGGRMTLX
>AleMarAMGDE01CS322008139_rbh_TGME49_271880
XSLPPAPFGREERVGGPASAMAAVGGATKAPKGQRTYSDPDLPQLLPLPVRPSSSYEPRPKVKEHAQFTQEILEAMAEKLGLDVEKNPDFRWVIRDCLLAMRDEGWTCKVRDGDLEYVYAYADKSRPDHPIVEAHRRLAERLLSVQRELKLKHLDPHYRVRYLVYLAIMGETDIRRVTTPKLIEDVMRNLDVSASDEPYLIQRIKVMIEDSYFRMRRHGPHRITIDNCIDVESLVVNLELDRVGFMRKISPSGLLYCVECQTALGDVIAAGCHDVLCNRCAVETHSTGNRQDVPMVFVEQAVCAECAAKAALVRCQDCVELFCYDCFKQTHSRGKRQRHCVGLPQRTFCFECDSREASYICVECEDALCSRCSAQIHRSGARQNHTLFGLRKAAYSKRLFADNLDRLMGILQSNVERSYSLTPWFIFYDQALAPSWYNFQKGYMVRADPNNLVEPPVEEDGDGEVPASADDQILRGLPGATILKDTHVAQHTAQGXVLRRAAACARQVPLPDPLTPGAGWGAGDPPPGCCPPAGALASGHPLWAVICX
>AleMarAMGDE01CS322025300_rbh_TGME49_271880
XQVCAPARWRRAPLPFLAPPWVYARTSSGAMVRGDGAPGEAEVRAGGYFQEAGALDKAEDLQDHRRPQEGHLIIADDRPILVMSFGLKYQGANPGKYKTEGKYDIPVGYKAIIKWDEDEIVFMTREGTFGPEFQIIYLPKSPVPEDFTVFEWNANIADIWDSFLTLIEGSEDRDIRFFDQGPWRVFGITRDEVQIALKQGHDQKTVVERILYCADEKQPTVKEYMVYLGLDPNTDENYSWICKEFKDEPKPAHYFEYTQDGMVYWYNAQTQATDWKHPLLDKYKRMLQVARIQKPLPHWKAIAAFRIEFLLNSVFRNYIDQDNEKPPLVETVENVIEMARIFRVDIKNEPYLVHVLRRALRHYGHAVREKRKVKDIEDFRNLMLRYQDLVAQFERTKDIEVSKVQQMKVCVQCDERDAVLFCDNCTDFFCQACFDRLHSRGRRKTHRRTWVEMGMCSECSEAIALFHCVQCADLYCRDCFQDWHIRGGRRNHIPIILRSFNSQTDKLADATPAMGTGANKVLQQAQSPWFCFLDDNNIKFYYNIDSGESQRDMPLAVINEPIEENKGGGLSGGWAGTWGSNMFPDPLDAREAGEGQFAMETAF
>AleMonCCMP3105001162_rbh_TGME49_271880
XGGMSSVGDPGRTDGFGGEAERIGKQLDLDTDEFIKEAKSCAALQIXXXXXQLTXXXXXXXLXXSXQXXXXXXXLAREMLAAPMPPNAQMKVSKAGVVYFHDTENDYHXDRAPPDAEVPEGPGEAAPGSPVPADEAVRERPALQAAGHALPQAVPEPPDTVPVLRGDAVGREVQPVPDSFCGACADALHKVAQGPRKNHTFLTTACGSLCSSCAVKKPQVFCANCEDYFCFKCFEDMHRRGNRLQHKSMLVNVSDGEIIEPQKRCEECEDNPAAFACDYCLDNYCVKCFWQCHVNGHRRRHTATKVNVIPQCNQCQNIRATLFCEQCQELMCTECFTMVHAKGNRMLHLFMDGMDLLVLLERLDPTFQEHMRRARPRVLWAISQLQGWIRGIDARRYYRRRKDVVLQIQRRWRGVRQRRQLLGMLHMHKWRRRQVNNYFLPTTAEERNAVKQKVSAMLAAKDVTRRAANASLRELKDTILATASADPLEDAAKTRLVLGDDDEDQPGAPPQMAATAAALARTGGGLAATAQTQALAALQATPDAYTTFDKSRFANSAIAVTGPATDGPRGADLSTRDLRNVRNTTLRQITRLDDKTS
>AleMonCCMP3105041484_rbh_TGME49_271880
LKYQGANPGKYKTEGRYDIPVGYKAIIKWDEDEIVFMTREGTFGPEFQIIYLPKSPVAEDFTLFEWNSNIADIWDQFLTLVEGTEDRDISFLTLVLGAPSGSPETRXALKQGTDVKTAVDRILYCADEKAGPSVEEYMRYLGLEPETDVDFSWICKLFKDEPKPAHFFEYISEGMVYWFSAQTQETYWKHPLYDKYKRMLQVARIQKPLPHWKSIMSFRIEFLLNQVFRNNLDEEQDRMPLVETVDNVIEMARIFRVNIQNEPYLVHVLRRALRHYAHAVREKRKVKDVEDFRNLIVRYHDLVAQFEQAKDLEMRKVQQMKVCVQCDERDAVLFCDNCRDFFCQACFDRLHARGRRKTHRRTWVEMGMCAECSEAIALFHCVQCADLYCRDCFQDWHMRGGRRNHIPIVLRSFNSQTDKLADATPAMGTGAGKIVKQARSPWFCFLDENNIKFYYNIETGVSRRDMPIAVINEPIEENKGGGLAGGWAGTWGSNMYPDPLDAKEVPEGQFTIETAF
>AleMonCCMP3105082108_rbh_TGME49_271880
XAGVPHSEVYRGGYFEETGAVNQAEGLQDFRRQNEGHLIIADDRPILVMSFGLKYQGANPGKYKTEGRYDIPVGYKAIIKWDEDEIVFMTREGTFGPEFQIIYLPKSPVAEDFTLFEWNSNIADIWDQFLTLVEGTEDRDIRFFDPGPWRTFGVTRDEVQIALKQGTDVKTAVDRILYCADEKAGPSVEEYMRYLGLEPETDVDFSWICKLFKDEPKPAHFFEYISEGMVYWFSAQTQETYWKHPLYDKYKRMLQVARIQKPLPHWKSIMSFRIEFLLNQVFRNNLDEEQDRMPLVETVDNVIEMARIFRVNIQNEPYLVHVLRRALRHYAHAVREKRKVKDVEDFRNLIVRYHDLVAQFEQAKDLEMRKVQQMKVCVQCDERDAVLFCDNCRDFFCQACFDRLHARGRRKTHRRTWVEMGMCAECSEAIALFHCVQCADLYCRDCFQDWHMRGGRRNHIPIVLRSFNSQTDKLADATPAMGTGAGKIVKQARSPWFCFLDENNIKFYYNIETGVSRRDMPIAVINEPIEENKGGGLAGGWAGTWGSNMYPDPLDAKEVPEGQFTIETAF
>AleMonCCMP3105164766_rbh_TGME49_271880
XGDPGRTDGFGGEAERIGKQLDLDTDEFIKEAKSCAALQIPAGQDQLTSMEYVSYLGISLQLEPELAWLAREMLAAPMPPNAQMKVSKAGVVYFHDTENDYHXDRAPPDAEVPEGPGEAAPGSPVPADEAVRERPALQAAGHALPQAVPEPPDTVPVLRGDAVGREVQPVPDSFCGACADALHKVAQGPRKNHTFLTTACGSLCSSCAVKKPQVFCANCEDYFCFKCFEDMHRRGNRLQHKSMLVNVSDGEIIEPQKRCEECEDNPAAFACDYCLDNYCVKCFWQCHVNGHRRRHTATKVNVIPQCNQCQNIRATLFCEQCQELMCTECFTMVHAKGNRMLHLFMDGMDLLVLLERLDPTFQEHMRRARPRVLWAISQLQGWIRGIDARRYYRRRKDVVLQIQRRWRGVRQRRQLLGMLHMHKWRRRQVNNYFLPTTAEERNAVKQKVSAMLAAKDVTRRAANASLRELKDTILATASADPLEDAAKTRLVLGDDDEDQPGAPPQMAATAAALARTGGGLAATAQTQALAALQATPDAYTTFDKSRFANSAIAVTGPATDGPRGADLSTRDLRNVRNTTLRQITRLDDKTS
>AleMonCCMP3105201988_rbh_TGME49_271880
FEETGAVNQAEGLQDFRRQNEGHLIIADDRPILVMSFGLKYQGANPGKYKTEGRYDIPVGYKAIIKWDEDEIVFMTREGTFGPEFQIIYLPKSPVAEDFTLFEWNSNIADIWDQFLTLVEGTEDRDIRFFDPGPWRTFGVTRDEVQIALKQGTDVKTAVDRILYCADEKAGPSVEEYMRYLGLEPETDVDFSWICKLFKDEPKPAHFFEYISEGMVYWFSAQTQETYWKHPLYDKYKRMLQVARIQKPLPHWKSIMSFRIEFLLNQVFRNNLDEEQDRMPLVETVDNVIEMARIFRVNIQNEPYLVHVLRRALRHYAHAVREKRKVKDVEDFRNLIVRYHDLVAQFEQAKDLEMRKVQQMKVCVQCDERDAVLFCDNCRDFFCQACFDRLHARGRRKTHRRTWVEMGMCAECSEAIALFHCVQCADLYCRDCFQDWHMRGGRRNHIPIVLRSFNSQTDKLADATPAMGTGAGKIVKQARSPWFCFLDENNIKFYYNIETGVSRRDMPIAVINEPIEENKGGGLAGGWAGTWGSNMYPDPLDAKEVPEGQFTIX
>AleMonCCMP3105282681_rbh_TGME49_271880
XSLPDPPPLLEPRMASSSGAKPPKMQQRTYSDPDLPQLLPLPVRPSSSYEPRPKVKEHAQFTQGVLEAMAHKLGLDVEKDPDFRWVIRDCLLALREEGWRCEVRDGDLEYSYGDKSRPDHPIVEAHRKLAERLLGVQRELKLKHLDPHYRVKYLVYLAIMGETDIRRVSSPRLIEDIMRNLDVSASDEPYLIQRIKVSVEDCYFRMRRHGPHKVTIDNCIDVESLIVNLELDRVGFMRKISPSGLLYCVECQTALGDVIAAGCHDVLCNRCAVETHSTGNRQDVPMVFIEQSVCAECAARAALVRCQDCVELFCYDCFKQTHARGKRQRHCVGLPQRTFCFECDGREASYICVECEDALCSRCSAQIHRSGARQNHTLFGLRKAAYSKRLFADNLDRLMGILQSNVERSFSLSPWFIFYDQALAPSWYNFQRHYMIRADPNNLLDPPVEEDEDEDAEGAGAPQSADEQILRGLPGATVLKDTHVAQHTAQGACFDVPPPVHIKFHSPIRX
>AleMonCCMP3105309641_rbh_TGME49_271880
AEPRRVGPRPRWGAMVRADDEAGAAGFGGAGVPHSEVYRGGYFEETGAVNQAEGLQDFRRQNEGHLIIADDRPILVMSFGLKYQGANPGKYKTEGRYDIPVGYKAIIKWDEDEIVFMTREGTFGPEFQIIYLPKSPVAEDFTLFEWNSNIADIWDQFLTLVEGTEDRDIRFFDPGPWRTFGVTRDEVQIALKQGTDVKTAVDRILYCADEKAGPSVEEYMRYLGLEPETDVDFSWICKLFKDEPKPAHFFEYISEGMVYWFSAQTQETYWKHPLYDKYKRMLQVARIQKPLPHWKSIMSFRIEFLLNQVFRNNLDEEQDRMPLVETVDNVIEMARIFRVNIQNEPYLVHVLRRALRHYAHAVREKRKVKDVEDFRNLIVRYHDLVAQFEQAKDLEMRKVQQMKVCVQCDERDAVLFCDNCRDFFCQACFDRLHARGRRKTHRRTWVEMGMCAECSEAIALFHCVQCADLYCRDCFQDWHMRGGRRNHIPIVLRSFNSQTDKLADATPAMGTGAGKIVKQARSPWFCFLDENNIKFYYNIETGVSRRDMPIAVINEPIEENKGGGLAGGWAGTWGSNMYPDPLDAKEVPEGQFTIETA
>AleTarCCMP1771078467_rbh_TGME49_271880
MVRADGLDEVGAMAGTGQPEIITGGFLQETKAVDQAEGLQDFRRRQEGHLIIADDRPLLVMQFGLKYQGANPAKYRTEGKYDIPVGYKVIIKWDEDEIVFMTREGTFGPEFQIIYLPKSPVPEDFTVFDWNANIADIWDQFLTVIEGKEDRDMRLFNQGPWRTFGVTRDEVQIALKQGTDVKTAVDRILYCREKDRPSVEEYMQYLGIDPLTDKNYAWISRAFMEEPKPAHIFEYSQDGMVYWFNAQTQETFWKHPLYDKYKRMLQVARIQKPEPHWRPIMAFRIEFLLNSVFRNTLDEDGGKPPLVETVENVIEMARIYKVNIQNEPYLVHVLRRALRHYGHAVRERRKVKDVTDFGNLMSRYQDLVAQYEQAKDVEVRKVQQMKVCVQCDERDAVLFCDNCTDFFCQACFDRLHSRGRRKTHRRTWVEMGMCAECSEAIALFHCVQCADLYCRDCFQEWHVRGGRRNHIPIVLRSFNSQTDKLADATPAMGTGVAKILAQARSPWFCFTDENNIKFYYNIETGESKRDMPLAVINEPIKEDEGGGLSGGWAGTWGSNMFSDPLDQREAGEGQFAMEX
>AleTarCCMP1771169401_rbh_TGME49_271880
XETKAVDQAEGLQDFRRRQEGHLIIADDRPLLVMQFGLKYQGANPAKYRTEGKYDIPVGYKVIIKWDEDEIVFMTREGTFGPEFQIIYLPKSPVPEDFTVFDWNANIADIWDQFLTVIEGKEDRDMRLFNQGPWRTFGVTRDEVQIALKQGTDVKTAVDRILYCREKDRPSVEEYMQYLGIDPLTDKNYAWISRAFMEEPKPAHIFEYSQDGMVYWFNAQTQETFWKHPLYDKYKRMLQVARIQKPEPHWRPIMAFRIEFLLNSVFRNTLDEDGGKPPLVETVENVIEMARIYKVNIQNEPYLVHVLRRALRHYGHAVRERRKVKDVTDFGNLMSRYQDLVAQYEQAKDVEVRKVQQMKVCVQCDERDAVLFCDNCTDFFCQACFDRLHSRGRRKTHRRTWVEMGMCAECSEAIALFHCVQCADLYCRDCFQEWHVRGGRRNHIPIVLRSFNSQTDKLADATPAMGTGVAKILAQARSPWFCFTDENNIKFYYNIETGESKRDMPLAVINEPIKEDEGGGLSGGWAGTWGSNMFSDPLDQREAGEGQFAMETAFEVGPSPSSGSLLHAFGP
>AmoSpeAT52012572_rbh_TGME49_271880
MLEFKPRTHSDPDLPQLLPLPVRPHSSYQAKLQFKDQAQFEEKIVHSMAQKLGVDLIKDNELRWVVRDCLLGLKDEGWSCQLKGASDVAYLHTATEESRSFHPIVEMHRQLAERLILHKTHLSGKKTDRFYRIQQAVYEAIMGERDVRGVTNPNLMEDVIQCLGIDVQDEPYLIRRVKNAIEDSYFRMKHEGARFITVENVINVQTLIVHLELDRVKFLRKISPSGLLYCIECETALADVACAACHDVFCNNCMVATHSTGHRMDHPAVFIEQCVCSECEQRAALVRCQDCVDLFCYDCFKNTHRYGKRSKHCVRIPYTTFCYECDEKEAQYICMECEDMLCMKCNTRMHSKGARQNHSLYGLRKAAYSKKLFANNLDRVMMIVQKDRDMALPLSPWFIFYDEAKAPYWYNFQTRERVRANPSNLVDPPESTDPAGASADQQADMKLPGATDLLATHSAIKASEGAIFDVPPPLHIKFASPSVVQPTKFQNTAVEEFKGEIQRSMGGL
>AmpCarCCMP1314003751_rbh_TGME49_271880
RQRLDVLCLRTKPSVNGLLFKQPEMLFHNEFRHLQIPCMSCGVMQSTLKCTQCLMSFCQSCFDAMHKSSQGPRKHHVAVPTAYGSYCSECNVKKPQVYCANCEX
>AmpCarCCMP1314021498_rbh_TGME49_271880
PIPSQFHRSAAATSEHLDXMSSYQDSQRDGGGFGAEAERIGTRLDEATDEFLRETKSVRTLVVPPGQKQVTAMEYVSYLGINLEIEPELAWIAREMLAAPMPPGAEMKIARSGVVYFHDTDNDYYTLEHPLTQRYLKVLERQRLDVLCLRTKPSVNGLLFKQPEMLFHNEFRHLQIPCMSCGVMQSTLKCTQCLMSFCQSCFDAMHKSSQGPRKHHVAVPTAYGSYCSECNVKKPQVYCANCEDYFCLKCFDTYRNKRPVQATFVAASDGEIVEPQKRCEECEDRPAAFACDYCLDNFCVSCFWKCHFNGNRRTHTATKVNVVPMCNQCGQIRATVFCEQTQELMCTECFTMVHQKGNRKLHLFMDAMDLLVLLERLDPAIQEHMRRARPRVLWAIGQLQGWVRGIEARHNFRKRKDLATQIQRRWRGVQARRKLLGMLNMNKWRRRQVNSYFLPKTAAERRDVKQKVAAMLAAKDVTQRAANQSLRELKDTILSSSKADPLEDMARTKQTLDMPDLVATAAAGFGNDPETTDLLEEVGPEHVELALGSMCRDGHEDA
>AmpCarCCMP1314041855_rbh_TGME49_271880
XSQPSHAICVAGGLAMALSQQPKLQRTYSDPDLPQLLPLPVRPSSSYEPRPKAKEFPQFGTEVVEAMAKQLGLDVEEDSSFRWVIRDCLLALREEGWKCVVHEKDLTFEHVNSEEPKADHPIVTAHRKLAERLHHARADLKMKRLDPHYCIRHMVYLAIMGEKDVRRVSNPKLLMEILRHLDINPQDEPYLIHRIKVTVEDAYFRMKKLGMHVITIENCIDVGSLQVNLELERVGFMKKISPSGLLYCVECQTQLGDVISAGCHDILCNACAVETHNSGHRQDVPLVFFEQSVCAECGLRAALVRCQDCVELFCYECFKTTHSRGKRKRHCVGLPQRTFCSECDEREAAYICVESEDVLCTRCAARMHRRGARQNHTLFGLRKAAYNKKLFADNLDRLMGIMQKNIERSYPLSPWFLFYDEALAPFWYNFQTNHLVRADPNDLTNPPQGTDGNEDDEEEGEAADQLALQGLENLRDTHAAKFAAQGACFDVPPPVHVRYTSPVR
>AmpCarCCMP1314051312_rbh_TGME49_271880
FGSSHCGRQAVCMPIPSQFHRSAAATSEHLDXMSSYQDSQRDGGGFGAEAERIGTRLDEATDEFLRETKSVRTLVVPPGQKQVTAMEYVSYLGINLEIEPELAWIAREMLAAPMPPGAEMKIARSGVVYFHDTDNDYYTLEHPLTQRYLKVLERQRLDVLCLRTKPSVNGLLFKQPEMLFHNEFRHLQIPCMSCGVMQSTLKCTQCLMSFCQSCFDAMHKSSQGPRKHHVAVPTAYGSYCSECNVKKPQVYCANCEDYFCLKCFDTYRNKRPVQATFVAASDGEIVEPQKRCEECEDRPAAFACDYCLDNFCVSCFWKCHFNGNRRTHTATKVNVVPMCNQCGQIRATVFCEQTQELMCTECFTMVHQKGNRKLHLFMDAMDLLVLLERLDPAIQEHMRRARPRVLWAIGQLQGWVRGIEARHNFRKRKDLATQIQRRWRGVQARRKLLGMLNMNKWRRRQVNSYFLPKTAAERRDVKQKVAAMLAAKDVTQRAANQSLRELKDTILSSSKADPLEDMARTKQTLDMPDLVATAAAGFGNDTRNDGFARGSRS
>AmpCarCCMP1314051802_rbh_TGME49_271880
QAVDSRGRGGPCQEFAGSQPSHAICVAGGLAMALSQQPKLQRTYSDPDLPQLLPLPVRPSSSYEPRPKAKEFPQFGTEVVEAMAKQLGLDVEEDSSFRWVIRDCLLALREEGWKCVVHEKDLTFEHVNSEEPKADHPIVTAHRKLAERLHHARADLKMKRLDPHYCIRHMVYLAIMGEKDVRRVSNPKLLMEILRHLDINPQDEPYLIHRIKVTVEDAYFRMKKLGMHVITIENCIDVGSLQVNLELERVGFMKKISPSGLLYCVECQTQLGDVISAGCHDILCNACAVETHNSGHRQDVPLVFFEQSVCAECGLRAALVRCQDCVELFCYECFKTTHSRGKRKRHCVGLPQRTFCSECDEREAAYICVESEDVLCTRCAARMHRRGARQNHTLFGLRKAAYNKKLFADNLDRLMGIMQKNIERSYPLSPWFLFYDEALAPFWYNFQTNHLVRADPNDLTNPPQGTDGNEDDEEEGEAADQLALQGLENLRDTHAAKFAAQGACFDVPPPVMCDTLLLSDSGLGDQMLATLQESALQELGWA
>AmpMasCS259015754_rbh_TGME49_271880
XQASSSIGSIRQVVFRMVPGIDSASQSDHAGEPAEASKIVAIAELIGIDVINEPQYLWIAEEAARAGNEIARKKDPEFWRDWQQLVNEDGEDVYYNTRERRLQTIHPLIERYQQVYHKARSYTKQMVIGETPGDELERPDVKLSAITADVMSRASKGLPPTTPDIVEGLCKLLGINTTTEFYLFRTVKQTCEAYVEKKFDLSSLLQDLQEPIEFLRTIRKKQNQVDIIRKPTTIIMCQECEKKAAVVKCEQCKDYFCQDCYNSTHATGKRRAHITSDVEQLVCAAYEDRIATCQCVQCGLFYSDEGFLYVHAFDAARPDLRNHLKRVINGLVCMECEHYNASVLCEDCVDLFCTECFIKMHRKGKRRQHVHLTIDNTGQIFRGGFLVPPEEAQVLTDRARSTVETGPWVPFRDEDLSVYWYNTIDKKSVSSSPHDPHTGVPATVMESIPDPNPYGTA
>AmpMasCS259019099_rbh_TGME49_271880
XRALCVVARLAAMAIASAAKMQRTYSDPDLPQLLPLPVRPSSSYEPRPKAKEFPQFGTEIVEAMAKQLGLDVEEDESFRWVIRDCLLALREEGWKCIVNGEDLMYSHTNSEEPKADHPIVTAHRKLAERLHHARADLKMKRLDPHYCIRHMVYLAIMGEKDVRRVCSPKLIMEILRHLDINPQDEPYLIHRIKVTAEDAYFRMKKLGMHSITIENCMDVESLQVNLELDRVGFMRKISPSGLLYCVECQTQLGDVISAGCHDILCNACAVETHNSGHRQDVPLVFFEQSVCSECCLRSALVRCQDCVELFCYECFKTTHSRGKRKRHCVGLPQRTFCSECDEREAAYICVESEDVLCTRCAARMHRRGARQNHTLFGLRKAAYNKKLFADNLDRLMGIMQKNIERSYPLSPWFLFYDEALAPFWYNFQTHSLVRADPNDLTNPPQATDGEEGGEAADQLALQGLENLRDTHAAKFAAQGACFDXPNDLTNPPQATDGEEGGEAADQLALQGLENLRDTHAAKFAAQGACFDVPTTSPIHLX
>AncSagWS2016008019_rbh_TGME49_271880
VKEAVSGFIESEEIKTVDATCPNHPTEKASYFCLTCNTQCICLKCCAGREGLHQSHDIELVDSAWRDHIVPRIREAVDHAEIDANISYEVAEDRIRNGIHDFNWELRKTSDLLNGKCNDVNESIKARSEQIIKEMEEGFESWQGRVKFWEGACESILSELTIVGEISTRCRSGDTDLCGWVEENQLTIDHVTKMCGHLEKENSNPNDEYQTLQEIEGAIRMLAQSQDTINRTILYEINGMKEGEQALEQATVSGPD*
>AncSagWS2016013740_rbh_TGME49_271880
MSSREVSRCLLCCGVASQPQQLRCDHVFCRKCWIEFRTLVFRASLNSGDQGNDLTDLLCPVCATVVNVDDVNSSDGEADFASRVEIRRFDVDDAAEFEAPCEVCCARQESPSQDQKYCVDCAKCLCLECGCQHLVERGHVVWQMPESLEVICRSHGLPIHSACVTCRETPLCVKCLQLKHNAIIGKHQMQTWDEFVEGKREKLESTAEDLRKESTSSMGRSFQQLRHLRQMQHRQLVKTCADIDLQADLMVKEIDQQKQSLKETLLKRQHQVEEALQHQERLLRFQEQSTRNLTSLISLLSRQGQEAALLSNYNAIRLRSFNLIERKSAQPPALQELSKALFFHAQKSLELGDFHLEALPDCCSDDVDEVNDLSMESEEEEKERTKEDERVKSVRLVWRVGLDPSGLNPTAQPHGLHFLQNGHLAVALYGAKSVQVYDQRGKLTSAFKAACEDLWPRDIAVLQSNVLLVADSHTQKIRPFKMDALTSKNDFSVLHARHLFKEPTSIAVCHRMKRIVVSDTGNNDITIMDTNGEVQRRFGCHGDGDVEFDNPEFISLDPCTERIIVSDCNNHCVKVFDYDGRFICKIGEHGQQKGQLSHPGGVLADDQGNIIVADGANNRVCVFSRDGHECRVLLTLSQHGIAWPYGIALLRKGLRSWIGLTQRVDSSVMVFEYNQRSFNCIGEE*
>AzaSpi3D9023644_rbh_TGME49_271880
XREHRLGAMADVGGAAGYDDRPPEIFTGGYFDQANIVSQTEGLQDFRRRQEGHLIIADDRPLLVMSFGLKYQGPNPNKYKIEGKYDIPVGYKVIIKWDEDEIVFMIRQGTFGPEFQIVYLPKSPVPEDFTMFEWNANIAEIWDQFLTVIEGKEDRDMRLFNQGPWRTFGVTRDEVQIALKQGTDNKTVVDGILYCADNQTPTLSEHMRYLGFDPATDEYFVWICQAFKDDERPPHFFQYVKDGMVYWVDMQTQEATWKHPHYDKYRKMLQVARTQKPLPHWKSIMAFRIEYLISSLFTWECEASGEYPLVETVDNVLEMSRIFGVDIKNEPYLVHVLKRALRHYGNAVKEKRKVKDVEDFRSLMQRYRDLVGQFEMAKEEEVKRVAKMKDCVQCDSKVAVLFCDQCRDFFCQGCFDRLHSRGRRQNHRRTWVEMGFCAECQESVALFHCVQCADLYCRDCYSEWHVRGGRRNHIPIVLRSFNSQTNKLPDATPAMGTGSAQVLAQARSPWFAFTDENNIKLYYNIQTMESRRDMPLATINEPIEENKGGGIGGGWAGTWGANMFPDPLQQPAALTNGQAPGMETDF
>AzaSpi3D9032567_rbh_TGME49_271880
XAVIINEVLNRCHRELPPVTPEILERTALLLSIDSAVDHKLATRVKMAIETFAEDQYDMSLQVPLKADPDHLLAQLREEQLTLEVLDKPEGVVMCSELDGQPATLKCEQCMDHFCFEGFAKVHCSGKRRNHTTVKCDQVPCSIYPHEFATCEVAGILYCDRAYEEAANRNPTLRKKRRRILGGLACSEYMGRRAEVLCEDCSDLYCWEAFVELHRHGHRQRHVPLKVDEGGALYRSGEMCEPEETARILSRARLAR
>AzaSpi3D9065183_rbh_TGME49_271880
MPVGSETAASKQKTQRTYSDPDLPQLLPLPVRPSSSYEPRPKVKEHSQFSQEHVEAMAEKLGLDVEKNPDFRWVIRDCLLALRDEGWTCSVRGNDLEFVYSHTEESRSYHPIVEAHRKLAERLLGTQSELKLKHLDPHYKVRHLVYLAIMGEQDVRRVCTPKLIEEIMDCLDVNPQDEPYLIQRVKVLIEDAYFRMKRGGCHNVTIENCIDVESLIVNLELDRIGFMKKISPSGLLYCVECQTSMGDVISAGCHDVLCNACAVETHSTGNRQDHPMVFVEQAVCAECNSKASLVRCQDCQDLFCYDCFKQTHAVGKRQRHCVSLPQRTFCYECDQREASYICVECEDALCSRCSGHIHRAGARQNHTLFGLRKAAYNKKLFADNLDRLMGILQRNVERSYNLSPWFIFYDQALAPSWYNFQTHYLVRADPNNLIDPPIEEKDDEEDDEDSAPTTTAAMSPDDQILRGLPGATVLKDTHAARHTAQGACFDVPPPIHVKFHSPIN
>AzaSpi3D9074054_rbh_TGME49_271880
XKAPGVSRAAGAATFRFSSSLCPYPASARRGEIFKEXMPVGSETAASKQKTQRTYSDPDLPQLLPLPVRPSSSYEPRPKVKEHSQFSQEHVEAMAQKLGLDVEEHPDFRWVIRDCLLALRDEGWTCLVRGGDLEYVYTYTEESRSYHPIVEAHEKLAKRLMGTQSDLKLKHLDPHYKVRHLVYLAIMGEQDVRRVCTPKLVEEVMDNLDVNPQDEPYLIQRVKVLIEDAYFRMKRNGCHKITIENCIDVESLIVNLELDRIGFMKKISPSGLVYCVECQTSLGDVISAGCHDVLCNACAVETHSTGNRQDHPMVFVEQAVCAECNSKSALVRCQDCVDLFCYDCFKQAHAKGKRQRHCVSLPQRTFCFECDQREASYICVECEDALCSRCSGNIHRAGARQNHTLFGLRKAAYNKRLFADNLDRLMGILQRNVERSYNLTPWFIFYDQALAPSWYNFQTHYLVRADPNNLTDPPIDEKDEDEDEDSAPTATADAMSPDEQILRGLPGATVLKDTHAARHTAQGACFDVPPPIHVKFHSPIN
>AzaSpi3D9104418_rbh_TGME49_271880
XKAPGVSRAAGAATFRFSSXLCPYPASARRGEIFKEXMPVGSETAASKQKTQRTYSDPDLPQLLPLPVRPSSSYEPRPKVKEHSQFSQEHVEAMAQKLGLDVEEHPDFRWVIRDCLLALRDEGWTCLVRGGDLEYVYTYTEESRSYHPIVEAHEKLAKRLMGTQSDLKLKHLDPHYKVRHLVYLAIMGEQDVRRVCTPKLVEEVMDNLDVNPQDEPYLIQRVKVLIEDAYFRMKRNGCHKITIENCIDVESLIVNLELDRIGFMKKISPSGLVYCVECQTSLGDVISAGCHDVLCNACAVETHSTGNRQDHPMVFVEQAVCAECNSKSALVRCQDCVDLFCYDCFKQAHAKGKRQRHCVSLPQRTFCFECDQREASYICVECEDALCSRCSGNIHRAGARQNHTLFGLRKAAYNKRLFADNLDRLMGILQRNVERSYNLTPWFIFYDQALAPSWYNFQTHYLVRADPNNLTDPPIDEKDEDEDEDSAPTATADAMSPDEQILRGLPGATVLKDTHAARHTAQGACFDVPPPIHVKFHSPIN
>AzaSpi3D9170341_rbh_TGME49_271880
QEAPGVSRAAGAATFRFSSSLCPYPASARRGEIFKEXMPVGSETAASKQKTQRTYSDPDLPQLLPLPVRPSSSYEPRPKVKEHSQFSQEHVEAMAQKLGLDVEEHPDFRWVIRDCLLALRDEGWTCLVRGGDLEYVYTYTEESRSYHPIVEAHEKLAKRLMGTQSDLKLKHLDPHYKVRHLVYLAIMGEQDVRRVCTPKLVEEVMDNLDVNPQDEPYLIQRVKVLIEDAYFRMKRNGCHKITIENCIDVESLIVNLELDRIGFMKKISPSGLVYCVECQTSLGDVISAGCHDVLCNACAVETHSTGNRQDHPMVFVEQAVCAECNSKSALVRCQDCVDLFCYDCFKQAHAKGKRQRHCVSLPQRTFCFECDQREASYICVECEDALCSRCSGNIHRAGARQNHTLFGLRKAAYNKRLFADNLDRLMGILQRNVERSYNLTPWFIFYDQALAPSWYNFQTHYLVRADPNNLTDPPIDEKDEDEDEDSAPTATADAMSPDEQILRGLPGATVLKDTHAARHTAQGACFDVPPPIHVKFHSPIN
>AzaSpi3D9174519_rbh_TGME49_271880
XRREHRLGAMADVGGAAGYDDRPPEIFTGGYFDQANIVSQTEGLQDFRRRQEGHLIIADDRPLLVMSFGLKYQGPNPNKYKIEGKYDIPVGYKVIIKWDEDEIVFMIRQGTFGPEFQIVYLPKSPVPEDFTMFEWNANIAEIWDQFLTVIEGKEDRDMRLFNQGPWRTFGVTRDEVQIALKQGTDNKTVVDGILYCADNQTPTLSEHMRYLGFDPATDEYFVWICQAFKDDERPPHFFQYVKDGMVYWVDMQTQEATWKHPHYDKYRKMLQVARTQKPLPHWKSIMAFRIEYLISSLFTWECEASGEYPLVETVDNVLEMSRIFGVDIKNEPYLVHVLKRALRHYGNAVKEKRKVKDVEDFRSLMQRYRDLVGQFEMAKEEEVKRVAKMKDCVQCDSKVAVLFCDQCRDFFCQGCFDRLHSRGRRQNHRRTWVEMGFCAECQESVALFHCVQCADLYCRDCYSEWHVRGGRRNHIPIVLRSFNSQTNKLPDATPAMGTGSAQVLAQARSPWFAFTDENNIKLYYNIQTMESRRDMPLATINEPIEENKGGGIGGGWAGTWGANMFPDPLQQPAALTNGQAPGMETDF
>AzaSpi3D9189092_rbh_TGME49_271880
EAPSRSLQVSGLREQDAGVPGASRPDGEEAEAAPRGDNQRGFEPLPQRVAAGDAKILERTALLLSIDSAVDHKLATRVKMAIETFAEDQYDMSLQVPLKADPDHLLAQLREEQLTLEVLDKPEGVVMCSELDGQPATLKCEQCMDHFCFEGFAKVHCSGKRRNHTTVKCDQVPCSIYPHEFATCEVAGILYCDRAYEEAANRNPTLRKKRRRILGGLACSEYMGRRAEVLCEDCSDLYCWEAFVELHRHGHRQRHVPLKVDEGGALYRSGEMCEPEETEESARILSRARLARDGGPWLAFKDDELNTYWYHX
>BreMinMf105b01011669_rbh_TGME49_271880
MRYLGVDPATDENILWIFTAFKEEPLPPYFSQYVKDGMVYWVDERTSEATWKHPHYDKFRKMLQAGFHCGRNVKIEFLLSNIFTWEAEASGEFPLVETVDNVIEMARIFGVDIKNEPYLVHVLKRALRHYGNCVKEKRKVKDVEDFRNLMHRYRDLVSQYEQAMSIEEKRVAKMKICVQCDERDAVLFCDQCKDFFCQGCFDRLHSRGRRQNHRRTWVEMGMCAECVESIALFHCVQCADLYCRDCYQEWHVRGGRRNHIPIILRSFNSQTHQLPEATPAMGTGAAQILAKARSPWVEFIDENNVKLYYNILTTESRRDKPLAVMNEPIEDNKGGGMSAGWSGTWGANMFPDPLDSRAQPTAPQMETAF
>BreMinMf105b01012648_rbh_TGME49_271880
MGCNASVTSQGASACNDAGDPSASSGETVQPTREERKTAETAETQASSSAADAEMIEESRFLEPAPKSLPTGAASSFARLFREYGAQGVNADMTSRPVSRPHYDPLMDEIFAVKSGEELSRQPLVSPKYVMRAAEILAVDLLEESFLVPVLKTLLPSLSNAFNQGRLEEEVPVALAALAKERQAQRQAEAQVPEKEQTAKELAKGCEECGEEPVDYCPACEGFFCRACFQRIHAKGRRAEHPRLDISMAGFKMKADDDMMQNQVVNVHWHPFHDDRGIRYYYNFEMHRSVRQLSKKELSWRPAPPLPERQPSK
>BreMinMf105b01023515_rbh_TGME49_271880
MPKLAVLNEAEEEIPEGANSAEVVVGIADMIGIDIVNEPQFLWIAEEASRAHIPPDWKELTNEDGEVLYFHTQERKLQKVHPLILRYQEIYFKARSYTKQLESGQIGNLLEQTDAKMAAITASVMGRASKGLPPATPEVVESLARVLSVDSKKEFFLFRVVKQTIEAYVEKKLDLSSIIQDLKDPVEFLRSIRKKQNQVDVIRKPTTVVMCQECENRAAVLKCEQCKDYFCQDCFNGTHATGKRRAHITSDVEQLVCAAFEDRVATCQCVQCGLFYSDEGFMHVHAWDAARPDLRNHLKRVINGLVCLECEHYNASVLCEDCVDLFCTECFIRLHRKGKRRQHVHLTIDNTGQIFRGGFLVPPEEAQVLTDRARSTVETGPWVPFRDDDLNVYWYHLGEKRSVSQSPVDPVTGVDAAVGVDPLPDEEEPEEDS
>CepComWS2016006179_rbh_TGME49_271880
VSPRDLIRDQAPIFSCFLNGYCCVQCDYMPSCICCFLPGGRHAGHGRLPVHRESYDFVSGELIPQLEQKISNQIRTLQEYGSQIDEVKIYGERAFDELKFKIDDSKKVLISEINKFSDTVKQDLESYNELKEADHKQITENNSIFFEFLQDRLVLFDNICKLGDRNATAACNAYARIRKDPRGGLANILNAASTGRS
>CerFusPA161109064327_rbh_TGME49_271880
XDVESLIVNLELDRVGFMKKISPSGLLYCVECQTSLGDVISAGCHDVLCNACAVETHSTGNRQDVPMVFIEQAVCAECTSQAALVRCQDCVELFCYDCFKQTHARGKRQRHCVGLPQRTFCFECDAREASYICVECEDALCSRCSAKIHRTGARQNHTLFGLRKAAYNKRLFADNLDRLMGILQSNIERSYSLNPWFLLYDKALAPFWYNFQKRYTVRADPNNLKDPPVEEGEEGDNNITAADDSILRGMPGAAILRETHAAKHTAQGXMLRRSSSYACEISVASQMX
>CerFusPA161109081812_rbh_TGME49_271880
XAILAQAILASTNSTPKKQMVREHGTFGLPQAGVDPDDEEQLPAGSNSAPVVIGIAEMIGIDLVNEPQFIWIAEQASRAPIPPDWRELENDDGETMYYHSRDRKLQKEHPLISRYKEMYYKMRSYTKRLEEGEAGEHAEQQNIKFEAIRAEVMGRASRSLPPATHQIIEGLTQILGIDSTKEFFLTRCVKQTLEAYVEKKMDLSSFLRDLKDPINFLRDIRKKQNQIDVIRKPTSIIMCQECEKKAAVVKCEQCKDFFCQDCYNSTHSTGMRRSHITSDVEQLVCAAYEDRVATCLCVQCGLFYSDEGFMYVHAFDAARPDLRNHLKRVINGLVCMECEHFNACVLCEDCVDLFCTECFINLHRRGRRRQHVHLTIDNTGQIFRGGFLVPPEEAQLLTDRARSTVETGPWVPFRDEHLDVYWYNLVDKTTVTQSPLDPQTGVPAAVALDPANNPPQG
>CerFusPA161109112016_rbh_TGME49_271880
VGFMKKISPSGLLYCVECQTSLGDVISAGCHDVLCNACAVETHSTGNRQDVPMVFIEQAVCAECTSQAALVRCQDCVELFCYDCFKQTHARGKRQRHCVGLPQRTFCFECDAREASYICVECEDALCSRCSAKIHRTGARQNHTLFGLRKAAYNKRLFADNLDRLMGILQSNIERSYSLNPWFLLYDKALAPFWYNFQKRYTVRADPNNLKDPPVEEGEEGDNNITAADDSILRGMPGAAILRETHAAKHTAX
>CerFusPA161109124147_rbh_TGME49_271880
XDGIVRQTLGGEAERLGKQLDVDTLKYLEEAKSCRALQIPAGQDQLTAMEYVAYLGIKLDLEPELAWLAREMLAAPMPPNAELKVSKAGVVYFHDTVNDYYTIEHPLTQRYLKVLERQRVDLLCLGTKPSVNGLLFKQPDMLFQRQFRNLQIPCQSCGVMQSTVKCNQCLMSFCGSCADALHKTSLGPRSNHTFLQTACGSLCSSCTMKKPQVYCAXXXXXXXQVYCANCEDYFCFKCFEDMHGKGNRQQHKSMLVNVSDGDIIEPQKRCEECEDNPAAFACDYCLDNFCVKCFWQCHVNGHRRTHTATKVNVVPQCNQCQNIRATVFCEQCQELMCTECFTKVHAKGNRMLHLFMDAMDLLVLLERL
>CliVirW24004268_rbh_TGME49_271880
MPLTHFCTDEWLPLCEDCMPLHDNHPLIIFAEAVAETMHEINTKSQRLAHSKRQALQEYKKLENTLQELNSNAQAAKNSLTQNFEVLKQLLEWKEEELMSSVEHTRHRKQIILDNQKEKLEGRVKRIEGVLDLLENAGKQSGQVLLGSLGMLSSKIDQVVVEMNHLEKVISSEVSANVSLGEIKSMIELLSIVDQETPPGESTPAKKTPQSQPGTPQAATKSPKTTTTIIRRSAHKPHKSESKILKKSDTLLRNTGFPEPITPSPRTPFNLSSKTEAMKANITPRTPCRTKTFTVNCSQDVIPISPRLSEVDDDPYTVRQFIKKLSTSTAIQVSWTHPPNPPSDLIYALEYGVGMKVGGIEQFRQVYKGPAHTCIITDLLPKTSYRFRIASVNKNTNEYGDWSEVVTITTNDAQSIDPNTCGVHASIITRANEKWVQFDRPGTVLASYPINFSKHCWEVKLVTTALFMSEESSSAMKIGVAAAKSKHVVGCLIPYSGGKGPVKAKFVLDMEARTLTCFTHANPNGEVFSSLPEGPLTPAFLNKQAKSAASVKMLVNFDQPIX
>CliVirW24009821_rbh_TGME49_271880
XDFYCKSFPSCMIGCCISCAVKHNDHDFIDINDETLIPKITNEMLNYFSALANEYEAVRLIVQSLRSNLEDISKDREENIEEIEDYFAELHRKLDIRKVELIETINEEADLMTERLNEELREAEAAFVLHEDVHDEFKSFLQKYDSFSKVDKIESTYLLPTRFKKVKPLRFKQPSKWSSYFAHDTNTASDFSSIGRIVSRVNQLQSQKVVYLCRDYCSKIWRCNLEQQTIDEVKSIHIPKLSSFNSVYVDPQDAYYILGFTQDGKRFLKLFEETVTVENTDCPFLNWNCTAWCGNYLYSIGGEKENNSSDECHRYNLNSKRWEEIPKLMVARDLAGACGFNNSVLVFGGYTNQLLQSTIERFDIKKPRW
>ColSpeColp10180919_rbh_TGME49_271880
THSFISMTIDKCSDCLRSVASLRCQQCGELFCQHCFVNLHRQGVRRGHVPIVLEAMLLSELRPPADMTQTVRSYMCPWMQFSDAYSNPFYYNFETDTTSTDPSILPDWFVFQDPAETEGEFLERLGVLT
>ColVieColp7a101945_rbh_TGME49_271880
RRVHGGGKGRKKDEPVPMTPEEEAVYVANLPTHVTIEVTVRAGYTVPLRWFSNHGLENEYLVSPLLRYRIRDLDVANLRLSLYADGPNESNPLVESNVVSAVFGLLTPPPLVAGFASVSPSIGGVGDGTAKAQTPTRGISTPLQSQKPGDAQSSPNKKTPGKTTNAKLSSTQASESGSVAAQLFVPPSTATAEEAFEVVPHQFFAGVIDDARKASSVAHRMVHRLIEEFVQPHHCHRHASQRYSYFCLTCRAFICNSCAREMHVSHKVQLLKEFCQSEVTRMHPKVDALKLRIGRLREIISALGPKSSALHTLIDNGIDGVATTLERHRTALHADAAERANRQLRQILHERARCNEEQTRIAAAIDVVKTGVLKGTVPKPLASAEYFQITNQLSLTLPSHDITKLIQVLTWSNPSKYLTTTIYPPPELAVPAPMIDPRM
>ColVieColp7a143145_rbh_TGME49_271880
AEYMGGGRTGVVPVEYKASRRWKGDDLLMMTREGPEGPEFRIVYMQADVATGVFDYGWFASVNDAWDVALTDLKQRGKAPAVTLTLSASDLFGFTHDEVQRMMVLPAQEEKEPELFNVKLEVPPGHSRPGPLEYARYLGFDTAQQPEYLWIAEEFMCSRLPAGWEEYMDEANNVMYYFNADTDKTTWQHPSYIEYYRLFQKAKKEQLRKKDVEKLRLAEMENSIAGLIEYFLSSGVGEESPLITPDTVKSMCQILGIEFAHEFPLIRLAKKALRHYYNRAKEGRVAASVDEFKRAVDKERDVFHNELLLAQKDAEESRPAVAIAAERVVCVECQERPASRKCNECDDLFCLICFEKLHQKGRRKEHTVVPITLHSCVECEKAVAKFRCTQCDDVFCRNCFVVVHKRGSRQDHIPVVLEPMLIPEVQEAVSKPSRLELLMCPWVSFVNVKGQRFFFNMETDELSTDPAVMPAGFAEDNASASTEELLDRMGLYS
>ColVieColp7a598325_rbh_TGME49_271880
STWVQTIASEFIVVCRQCDLSLAKLECVDCEEAFCDSCFLTYHSSGVRKHHLHV
>ConMagCOL2012414_rbh_TGME49_271880
DNHQLCPLHNQEIILYCLDDNRPCCIACAHFSLDHQNHKLLDFQSAMKLLESEIGEIDQKVEKTIDQFQQKLTDLQGANVQFEGQVTLVQEQMEKLYEEICQRIKKEMDVQIEQLQEIKEQKMLKISFEIQKTKDIIVQLRKLRPKQNSPKEKILEYYPQAKHVLEIPVYPAEDFKLLKTEEKPIKLICARINKALDA*
>ConMagCOL2016511_rbh_TGME49_271880
ICEECNIVIPALYCLECDQALCPDCSVLIHSRGRRQQHVVLPKCTSCKYQALLHCSTCQIGICQHCQFDHFGHYLTKQYKTICSGIFVDLDFCGNQDYKSVIRYLEDIESSHNIGFIRRYSDYNPIQLQDYEIRARNTLAIDISLETEGIGLMILISERFHDFVQFLHKVQEKIPGLAIFIAKELWPFRPMLLNDLGQNIAQSRAAQSIVYDNEQIMLEYLRLKASEGKIMCKKNAIIQHIIGISGALEQELNSMLELAVSKKLIIKNTKKFGNQKKITMYSLHITKIDQNNLKNLLKSFQRDEMYPSERNILYRIKEIYHLKPKNWKNLITKLKSSDNSPFEFYNIIDPIVKQPSHAIYLKGVVWTSYESKKHSNLMGTDL*
>CryCohSeligo021259_rbh_TGME49_271880
XQIVYLPKSPVPEDFTIFEWNASIAEIWDQFLKVVEGHEDRDLRLFNQGPWRTFGVNRDEVQIALKQGTDNKIIIDTSDPETDEDFVWICEAFRSEPLPPNFYQYVSESRVYWADASTQETTWKHPHYDKYRQMLQAARMQKPVAHWKSIMAFRIEYLLTSIFTWEVEEAVQNGGEYPLVETVDNVLEMERIFGVDIKNEPYLVHVLKRALRHYANAIKEKRRVKDVEDFRNLMNRYRDLVGQFEAMREEEAKRVAKLKVCVQCDENDAVLFCDQCKDFFCQGCFDRLHARGRRANHRRTWVEMGMCSECVESIALFHCVQCADLYCRDCYQEWHVRGGRRNHIPIVLRSFNSQTHMLADATPAMGTGAAKVLAQARSPWFVFKDENNVNLYYNILTCESRRDMPLAIINEPIEENRGGGLAAGWSAAYGANMFPDPLDGHQQAIKNGGGGMESSL
>CryCohSeligo023474_rbh_TGME49_271880
XKEPQYLWIAEQASRAKMPQDWKEFSNDDGETLYYHTKTKEIQKTHPLIYRYKEIYANARSYQKKLEDGDISLNLERPEQKLMAIIAEIMGRASKGLPPATPDTVEGLAQIVGVDSTKEYFLFRVVKQTLEAYVEKKLDLHTFKQDLKDPIEFLRSIRKKQNQVDVIRKPTSIIMCQECEKKAAVVKCEQCKDFFCQDCFNGTHATGKRRAHITSDVEQLVCAAYEDRVATCQCVQCGLFYSDEGFLYVHAFDAARPDLRNHLKRVINGLVCLECEHYNASVLCEDCVDLFCTECFIKLHRKGKRRQHVHLTIDNTGQIFRGGFLVPPEEAQVLTDRARSTVETGPWVPFRDDRLNVFWYHLVEKTRVEQSPIDPQTGVPAAVALDPA
>CryCohSeligo075094_rbh_TGME49_271880
MEDEGRQTTIEAGGYFDQARAVGQAEGLQDFRRKQEGHLIIADDRPLLVISFGTRYSGPNPAKYRIEGKYDIPIGYKVIIKWDEDEIVFMTRQGHLGPEFQIVYLPKSPVPEDFTIFEWNASIAEIWDQFLKVVEGHEDRDLRLFNQGPWRTFGVNRDEVQIALKQGTDNKIIIDGILLCADGEKPTLKEYIRYIGFDPETDEDFVWICEAFRSEPLPPNFYQYVSESRVYWADASTQETTWKHPHYDKYRQMLQAARMQKPVAHWKSIMAFRIEYLLTSIFTWEVEEAVQNGGEYPLVETVDNVLEMERIFGVDIKNEPYLVHVLKRALRHYANAIKEKRRVKDVEDFRNLMNRYRDLVGQFEAMREEEAKRVAKLKVCVQCDENDAVLFCDQCKDFFCQGCFDRLHARGRRANHRRTWVEMGMCSECVESIALFHCVQCADLYCRDCYQEWHVRGGRRNHIPIVLRSFNSQTHMLADATPAMGTGAAKVLAQARSPWFVFKDENNVNLYYNILTCESRRDMPLAIINEPIEENRGGGLAAGWSAAYGANMFPDPLDGHQQAIKNGGGGMESSL
>CryCohSeligo077606_rbh_TGME49_271880
MKLLGHDSDGEGAPAFPPGHNAADIVVGIAEMIGIDLVKEPQYLWIAEQASRAKMPQDWKEFSNDDGETLYYHTKTKEIQKTHPLIYRYKEIYANARSYQKKLEDGDISLNLERPEQKLMAIIAEIMGRASKGLPPATPDTVEGLAQIVGVDSTKEYFLFRVVKQTLEAYVEKKLDLHTFKQDLKDPIEFLRSIRKKQNQVDVIRKPTSIIMCQECEKKAAVVKCEQCKDFFCQDCFNGTHATGKRRAHITSDVEQLVCAAYEDRVATCQCVQCGLFYSDEGFLYVHAFDAARPDLRNHLKRVINGLVCLECEHYNASVLCEDCVDLFCTECFIKLHRKGKRRQHVHLTIDNTGQIFRGGFLVPPEEAQVLTDRARSTVETGPWVPFRDDRLNVFWYHLVEKTRVEQSPIDPQTGVPAAVALDPA
>DigOweWS12012481_rbh_TGME49_271880
GVATFQTNFYLRSEDLERARNKTMCMTHPDQNLDLYCADCKQTVCLKCVLTKHKQHDTKDLSEVATEAKEQLKKDAARLQKAVSYMTDEVTAESKELKDVQDKKAAQQAAIKRKHATLVAMANKIRDVSLASLDTVSGEIESQVSKELDIKQNNLDELSLLQQQTQQAIDSGTSCKLLTVAKEMREGRGSPQAVKNLTSAKRSNLWRPVLNREMTEDVIEQSITQFFGSVQIVQMETAVPEVTVTELFSCGDGDDTEVFSLCPKDDDTVWVSFARRKAKDDAPCEKFDIKGASLVTQINGLGKQTYKCRGGSKGMRTTTETGSLLQTYDKSQKSTTFNLIKISAKDDANIQTVKVTSEDPFETEYTLLFSIKVGTHRAFDVDSSEQLFVVVEEAQAPGGQRKVLLYRRDQHTPVSTYTPPTAACQPSDVCFYRLADREVLLVADEGTDSVHVLDVQGDELKFDRYLAPGCPLLVQPTALNTDTQGRLWVACRGGNILTFTPIA*
>DigOweWS12012486_rbh_TGME49_271880
GVATFQTNFYLRSEDLERARNKTMCMTHPDQNLDLYCADCKQTVCLKCVLTKHKQHDTKDLSEVATEAKEQLKKDAARLQKAVSYMTDEVTAESKELKDVQDKKAALQAAVTNKRATLVAMVNKICDETLTSLDTVSGKIESQINKELDSKRSNIGELCQLQQQTQQAIDSGTSCKLLTVAKEMREGRGSPQAVTNLTPVKRRYVWRPELSRAMAEDAMKQYITKFFGSVQKVQEAVAPEVTVKKMFSCGDGDDTEVFSLCPKDDDTVCVSFARRKSKEDAPCERFDIRGASVKTYTTDLGKQSFKCTGGSNGMFTHMKKGDLMQTFDKSQKRTIFKLNNHSAKEAVIKSVKVTSEDPFKIEHKPLFSIKAGTHRAFDVDSSEQLFVVVEEAQSPGGQRQVLLYRRDQHTPVSTYTPPTAACQPSDVCFYRLADREVLLVADEGTDSVHVLDVQGDELKFDRYLAPGCPLLVQPTALNTDSKGRLWVACRGGNILTFTPIA*
>DigOweWS12022588_rbh_TGME49_271880
TSSSTENPRVIACPRCQARIPLPDGGLASLHTDDAFVKAVNVARTSTTPTCSKHPENTVTSWCNDCQDFLCEECGSESHNDHTVNVLADSSSWSKMELVKTLPMVSLCEQNIRTALDKVLQREEFIREKQAALEGVIRQRQKTLLQWVLDATVKSLTMLESTSQKVSASLHVDNIVLTEKLTALNAVKENMASRSEGHSNR
>DinAcu013597_rbh_TGME49_271880
LKGGEARAGGRAGSGRPDLVLDIPGAGRRPPTQQVGGQVRRDAVAPRREAEDTADVLGPRPPAAPPPARAAVLVLRAAAKVKEHSQFSQDVIEAMARKLRLDIEQHPDFRWVIRDCLLSLRDEGWTCRVFDQDLEFVYSHTMETRASHPIADAHRKMAERLLHVQQELKVSRLDPKYAVKHLVYLAIMGETDVRRVTTPKLCEEVMEKLDINPQDEPYLIQRIKVTMEDSYFRMKNNGAHKITIDSCIDVESLIVNLELDRVGFMKKISPSGLLYCVECQTSLGDVVSAGCHDVLCNTCAVETHATGNRQDVPMVFIEQSVCAECTSKAAVVRCQDCVELFCRECFKQTHARGKRQKHCVGLPQRTFCFECDAREASYICVECEDALCSRCSAQIHRTGARQNHTLFGLRKAAYNKRLFADNLDRLMGILQRNVERSYNLSPWLVFYDQALAPSWYNFQTHHLVRADPNDLVNPPIEELDEDGPPPDVDQQMLLGLPGASVLKDTHAARHTAQGACFDVPPPMHVKFNAPM
>DinAcu077500_rbh_TGME49_271880
LLWAATCPXVAAPPLRLPPPPAKGSVRAWPLASEMAGYDQPAEIFTGSYFDQANIVNQTEGLQDFRRAQEGHLIIADDRPLLVMSFGTKYTGANPSKYKIEGKYDIPVGFKVIIKWDEDEIVFMTRQGTFGPEFQIVYLPKSPVPEDFTMFEWNANIAEIWDQFLTVIEGKDERDMRLFNQGPWRTFGVTRDEVQIAMRQGADDKIAVDGILYCADNNEPNLQEHMRYLQFDPATDENFVWICQAFKVEPLPENYSQYVKGGMVYWVDHDTQEATWKHPHHDKYRKMLQVARTHKPLPHWKSIMAFRIEFLLGSIYTWELEAADEDPVVETVPNVTEMARIFGVDIQNEPYLVHVLRRALRHYGMTVKDKRKVKDVEDFRNLMKRYRDLVTNFENAKDFEEKKIKQMKVCVQCDEKDAVLFCDQCRDFFCQGCFDQLHSRGRRQNHRRTWVEMGMCAECTENIALFHCVQCADLYCRDCFQGWHVRGGRRNHIPIILRSFNSQAHILADATPAMGTGVGKILEQARSPWFSFMDDNNVKYYYSFQTKAMRRDMPLEVINEPIEESMGGGMNNGWAGSWGANMFPDPLDGRGGPNAIEMTEGF
>DinSpeMGD182255_rbh_TGME49_271880
GSSMGSNLETGFLVALVRCQDCVELFCYDCFKSCHARGKRQRHCVSLPQRSFCYECDEREATYLCMECEDVLCTKCCARVHRQGARQNHQLFGLRKAAYSKKLFAENLDRLMQIIQQNIDLSFPLSPWFIFYDSAYAPFWYNFASRYQERANPHDLVNPPIQVSEDDRGEGLSADEQMLRPLPGSTDLLDTQVARRAAEGACFTVPPPMHIKFASPASAAAVAPAAKTASEFKRDITGG*
>DinSpeMGD182256_rbh_TGME49_271880
MDEGRFKPRTHSDPDLPQLIPLPVRPTTSYESRPQAKEHPQFSADIMGAMAKKLGLDVHEHADFRWVIRDCLLALRDDGWNVHLREGDLEYVHTSTEETRSFHEITDLHRQLCERLLLTDMELKSKRRDKSYQIKHNVFLAIMGEKDVRGVTTPKLIHEIVDLLEISIQDEPYLLHRVKTSVEDAYFRMQEVGQHKIQVENCIDVEALVVKLELDRASFMKKVSPSGLLYCVECSTSLGDIISAGCHDVFCNSCAVATHSTGHRQDHQMIFLEQTMCSECEQRAALVRCQDCVELFCYDCFKSCHARGKRQRHCVSLPQRSFCYECDEREATYLCMECEDVLCTKCCARVHRQGARQNHQLFGLRKAAYSKKLFAENLDRLMQIIQQNIDLSFPLSPWFIFYDSAYAPFWYNFASRYQERANPHDLVNPPIQVSEDDRGEGLSADEQMLRPLPGSTDLLDTQVARRAAEGACFTVPPPMHIKFASPASAAAVAPAAKTASEFKRDITGG*
>DinSpeMGD187018_rbh_TGME49_271880
RSHFGSSGFFAIETHCLGLTASNFGSMGDDGMMTGRSGQSGDSDQSGQSGFGGGGTVEKQIGTQLDQATIDFLNETAATRLLRMAPGVEQLTAQHYVEYLGIDLEVEPELAWIGREMVAAPMPPNAEQLVSKSNIVYFHDTENDYYTVEHPLTQRYLKILERQRTDLLALRTKPSVNGLLFKQPDMLFHKQFRNLQIPCQDCGVLQSTVKCEQCLMSFCTSCFDCLHANCEGPRKGHTKQTTAVGSYCSACAVKKPQVFCASCEDYFCFKCFETMHGKGERLKHKSLLVNVSDGEIIEPQQKCEECEDGAAAFRCDYCQDNFCIPCFWKCHFNGHRRNHTVSKITVNPLCNQCNHTRATVFCEQCQELLCTECFTFVHAKGNRQLHLFMDATNVLLLLERLDPAFQEHMRRARPRVIWAITQLQGWTRGIECRRYYRRRRELVTKIQRRWRGAMTRRKLLSMLDHYKWRRKQINNYFLPKTAAERRLVKQKCSAMLATKEVNARASKQTLRELQSTIMDTAHALQAANVNEDAARTLQIIKQHEDQAGFSGGASSTTRTGPSSPKKTPALPVYKPYEESRFALEGSDGMASPTSPGRQRSELTRTDVREARDMTLRQVMNIDDRVDKGALSRRPISPSQEEDKKRTGQEVALRGAVSYRDKKPA*
>DinSpeMGD190162_rbh_TGME49_271880
MAAAAMKAVPRKVNDPEIKKAATQCGIDLKKEPHWLWIAESAVFCELPDDWKEFPDDSDPPQIAYYHPKTKQLTTVHPIISKYKKMYEKQRRFMARTGMQSEKVEPRLAMYLNEVLNRCNKELPPVTPEIVEKLALLFNINSAEEFQLARTLKMSLEEFAESQYDLQYHTRQRVGAKEFLELMRMEQIKFDVLDKPLDVVMCSEIEGAPAELKCEQCKDFFSLEGFRLTHATGKRRNHNTARVEQTVCSVYPDQHATCEVNHTLFCDKAYTEMAARNPELRLQKKRILGGLKCSEYPDRVAEMLCEACSDLYCTEAYIKLHRRGNRRRHVALQLDKDGQLYRAGEILPPQETAKLIDRARLAREGGAWLAFLDDQLTTYWYHLADKIVVRKNPYL*
>DurBalCSIROCS38048073_rbh_TGME49_271880
XGSPGPAHAGCRPPSAMVRLAGVSGRQVTVGSDFHEDAPPPDHNTPEIVVGIADLIGIDMVNEPQLLWIAEEASRAPMPPDWKELKNEDGETVYYHMKSKVLQKTHPLIHRYREIYHKARSYQKKMEGGDISINLERPEQKLMAIIAEVMGRASKGLPPATPDTVEGLARIVGVNSTAEFFLFRVVKQTLEAYVEKKLDLHTFVKDLKDPIEFLREIRKKQNQIDVIRKPASIIMCQECEKKAAVVKCEQCKDYFCQDCFNGTHATGKRRAHITSDVEQLVCAAYEDRVATCQCVQCGLFYSDEGFLYVHAFDAARQDLRNHLKRVINGLVCLECEHYNASVLCEDCVDLFCTECFIKLHRKGKRRQHVHLTIDNTGQIFRGGFLVPPEEAQVLTDRARSTIETGPWVPFRDDRLNVFWYHLVEKTRVDQSPIDPQTGVPAAVALDPAYAAIVSLGSSIPQPQHIGGVVVEGAAIVTFPPFAERMNGGAGGEFVTARTP
>EleDub023180_rbh_TGME49_271880
NAILKANDEVCPKHPEHKLRLYCETCRELVCMMCPVIEHASHTKQELVTVEATHRDSLQKEHDSMEERVQHYDTCIHRVIQAQKTCETGADEKVKIVEKHGKELMKTLQSFIQQLTIEIRTEAKKSVNNLKSLQKTLETEQLRFKECVSRSARSLKHGNAPTVLKTSIKETPTYKKMLRELQPSHPLPILTFDLDLIEIKQLTRDKVIGKVKCKLQNESFIQHGATQCYVSVPLGSQGNIRPKKVGAFKVPFIPRGVSTTPDDNIAVCEAYRSQVSVYKPNGTMLNQLQTPPGTTASDVHCVDTDIIVADVKTKSIIVFDKNCSLSRTIPVGFNGMYAGVCVQDDRLYGTSTGDNKVYQLQWPSGSSKQVFTQHTSQVPLQTPNFVSANMTHVAVSCHSSKLVQVFDKSGQLHYTYTGQ
>EleDub031702_rbh_TGME49_271880
MCADCKKCLCEECLLYHNKFMINHNLMECSSMKPADITEIMMRKSDKCQEHDKDVELYCIDCSKLICIMCGMLEHNLHQKQPLTKAAEAHKVALNDAHDQMQSRVDDYDQYLKQVDTDVQNCQTEMHTMIQEVHQHSEMVIRKVRAF
>EupCraCT5012117_rbh_TGME49_271880
MLEKESKCPFCRNRVFNRDLVKNKLANELRETICQNEKNLGYDPKCPSHSNEGILFCLSCDNLICTECITHGIHTGHKLVNLKDKPEISKKMRDSQKLKNSLEEFSKLMDDINMQVGSFLDIDEDECDKLAQMLKSIITEKIDSCVENHKQGLKAYKNAYKTFLEDRKLMKLIVPLVMRKGKYTSHPNQLREKVYVAVSEKGKSRLLGQFLFEDPPVSLEKVKQKYQLESYEPLNEYPAFSSLLWDQLLKSTRNLPKIYSPLFQDKHKDLLPRPESLLPSHNPPNRCNSI
>FavTarFeNarragansettBay014865_rbh_TGME49_271880
EQVQEVAYDSVNSGSRAQPKQVCTRHGKQIEAFCTFDRQLLCIDCILSDEHKGRGGRERHDMVSIEKAIEMERDLL
>GamAus045746_rbh_TGME49_271880
LKVRRPSLAPKPCVDALGSRXVANVKAAPCLRALPEKLYLQPGAAAHRNLMASTSGLKPPKLQRTYSDPDLPQLLPLPVRPSSSYEPRPKVVEKAQFAQDVLEAMAVKLGLDIINHPDFQWVIRDCLLALRDEGWTCKVRDGDLEYVYASSDKSRPDHPIVEAHRKMAERLLSVQQELKLKHLDPHYRVRYLVYLAIMGETDIRRVTTPKLIEDIMNNLDVSPQDEPYLVQRIKVSVEDSYFRMKKNGPHKITIDSSIDVESLVVNLELDRVGFMKKISPSGLLYCVECQTALGDVIAAGCHDVLCNRCAVETHSTGNRQDVPMVFIEQAVCAECAARAALVRCQDCVELFCYDCFKQAHARGKRQRHCVGLPQRTFCFECDAREASYICVECEDALCSRCSAQIHRSGARQNHTLFGLRKAAYNKRLFADNLDRLMGILQSNVERSYNLSPWFIFYDQALAPSWYNFQKRYMVRADPNNLMDPPIEEDEDGEIPESVDDQILKGLPGATILKDTHAAQHTAQGACFDVPPPMHVKFQSPIRVRVTNVTLAAEVHALDRHACTEQLFHVCHHATIRFGPPNVCFGVAMICTPSRTASPLQGRRTCGFVNSQR
>GamAus047842_rbh_TGME49_271880
MVRGEEVGGGTWASMGSQQGPEILTGGYFDETKHVEQAEGLQDFRRRQEGHLIIAGDRPLLVMSFGLKYTGANPTKYRFQSKYDIPVGYKVIIKWDDDEIVFMTREGTFGPEFQIVYLPKSAVADDFTMFEWNANIVEIWDQFLTVIEGKEDRDMRLFDQGPWRTFGVTLDEVQIALKQGTAEKTVVDRILYCADNKEPTIEEYLQYLGYDRDTDVSFAWICTEFKSEPLPPHYFQYIQNAMVYWFNAQTQXDGVEAPALRQVQENAAGRTGPEAVAPLEVHRALQDRVPVGLGFQEPARRGARQGAXXXXXXXXXXXXXXXXXDEEQDREPLVETVENVIEMARIFKVDIHNQPFLVHVLRRALRHYGHAVREKRKVKDVEDFVNLIKRYTNLVTQYENAKEIEAKKVKQMKVCVQCDERDAVLFCDNCKDFFCQACFDRLHARGRRKMHRRTWVEMGMCAECAEAIALFHCVQCADLYCKDCYATWHVRGGRRNHIPIVLRSFNSQTDKLADATPAMGTGATQILRQARSTWFCFHDENNIKFYYNLATGESRRDMPLEVINEPIEDNKGGGMAGSWAGTWGSNMFRDPLDHQSSTSESFAMETGV
>GleFolCCAP11163122244_rbh_TGME49_271880
XEIVFMTRKGSQGFGPEFQIVYLPKSPVPEDFTMFEWNPNIAEIWDQFLKVVEGHEDRDLRIFNQGPWRTFGVTRDEVQIALKQGTDNKTIIDGILYCADGQTPNLQEHMRYLGFDPSTDENYLWICEAFRSEPKPPNFFQYVSEGRVYWVDATTNEPTWKHPNYEKYREMLQAARLQKPVAHWKAIMAFRIEYLLSSXLLEVMQDVQNGAEYPLVETVENVLEMERIFGIDIKNEPYLVHVLKRALRHYANAVKEKRRVTDVGDFRDLMQRYRDIVGQFEQMREEETKRVQKMKVCIQCDEQDAVLFCDQCKDFFCQMCFDRLHSKGRRQNHRRTWVEMGHCSECQESIALFHCVQCADLYCRDCYQEWHVRGGRRNHIPIVLRSFNSQTHILADATPAMGTGASKTLAQARSPWFAFHDENNVRLYYNFHTQESRRDMPLAPINEPIEENRGGGARSGVVRDIWLEYVPGPARPIDAEIREDKGSDLGDRVLMASPGEVCSRPGGAQLSIASLVSLRSGAYVIALASSVEAPSARAAVCMSLSCTX
>GleFolCCAP11163158470_rbh_TGME49_271880
XNLLWIAEQASRAPIPPDWKELTNEDGQTMYYHQKTKVIQKTHPLVHRYKELYFKARSYQKKLESGDISISLDRPEQKLHAIIAEVMGRASKGLPPATPDTVEGLAKLVGVDSTKEFFLFRCVKQTLEAYVEKKLDLHTFLADLNDPVDFLRDIRKKQNQVDVIRKPASIIMCQECEKRAAVVKCEQCKDYFCQDCFNSTHATGKRRAHITSDVEQLVCAAYEDRVATCQCVQCGLFYSDEGFLYVHAFDAVRPDLRNHLKRVINGLVCLECEHYNASVLCEDCVDLFCTECFIKLHRKGRRRQHVHLTIDNTGQIFRGGFLVAPEEAQVLTDRARSTVETGPWVPFRDDRLNVFWYHLVDKTRVDQSPIDPETGVPAAVGLDPA
>GonSpiCCMP409010352_rbh_TGME49_271880
XPPVASPQLGRMDGPILVGDEGERVGKRIDGDTLKFLQETKSCRALQIPGGQDQLTAMEFVSYLGINLSLEPELAWVAREMLAAPMPPNAQLKVSKAGVIYFHDTINDYYTIEHPLTQRYLKVLERQRLDLLCLRTVPSVNGLLFKQPDMLFHKQFRNLQIPCQSCGVMQSVLKCNQCMMSFCGACADALHKVALGPRKNHTFLQTACGSLCSTCAQKKPQVFCANCEDYFCFKDFEDMHKKGNRLHHKSMLVSVSDGEIIEPGKRCEECEDNPAAFACDYCLDNFCVKCFWQCHVNGHRRTHTATKINVIPQCNQCQSIRATVFCEQCQELMCTECFTIVHSKGNRMLHLFMDAMDLLVLLERLDPTFQEHMRRARPRVLWAITQLQGWVKGIKDREYRQKLKVVASKIQRSWRGVQARRNLLGMLHMHKWRRRQVNSYFLPKTSDERLAVKKKCTAMLAAKEVSQRAANASLRELKRTIMETAGVDPEEHPDQTREAIGAEDIPSMAMGSSSMIENGGSPPMASTLPALSGGPNPYRPYEANTRLTGPTTTLTGPLAGARGADLSQKNTQGIQDTTLRQIVGIDGAGKPANTR
>GonSpiCCMP409025233_rbh_TGME49_271880
AAPPPRRPPRPARPAAWGSTAMSSTMKPPQLQRTFSDPDLPELIQLPVRPSSSYEPRPRVKEHAQFTQEMIEGMGDKLGIDVEDNPEFKWIIRDCLLALRDEGWSVRVRDTDLEYVYRGSDKSRPDHPIAEAHRQMAERLLSVQRELKLKHLDPQYRVRYLVYLAIMGETDIRRVTTPKLIEEIMENLDVCPDDEPYLISRVKVCVEDSYFAMKKNGGHKTTIENSIDVESLIVNLELDRVGFMKKISPSGLLYCVECQTALGDVIAAGCHDVLCNRCAVETHSTGNRQDVPMVFIEQAVCAECASKAALVRCQDCVELFCYDCFKQTHARGKRQRHCVGLPQRTFCFECDSREASYICVECEDALCNRCSAHIHRSGARQNHTLFGLRKAAYNKKLFADNLDRLMGILQRNIERSYNLTPWFIFYDQALAPSWYNFQRRYLEKANPNNLTKPPIDEGEEGEDGKMPSSVDDQILQGLPGATLLQDTHAARHTAQGACFDVPPPVHVKFSYQSADGLRAWARAREP
>GymCat000530_rbh_TGME49_271880
XVQASSRVMTLAQARSRTSMETTRRPAPGSNNADVIVGIAQMMGMDVVKDAQFLYLAERASLASLDELEDWRELENEDGETLYYHTKQRRLEKEHPLILRYKQMFHKARSYTKKMIEGDTREDAMAESDQKLDQVIAEVMGRANKGIPPTTPAVVETLSKILGIDTTKEFYLFRVVKQTVEAYVEKTFALNSIVKDLEEPISVLKRIRQEQNKIDVIRKPDDIIMCQECEGKAAVVKCEQCKDYFCQDCFSSTHMTGKRRAHITSDVEQLVCAAYEDRVATVQCVQCGLFYSEEGFMYVHAFDASRPDLRNHLKRAINGLVCLECEHYNASVLCEDCVDLFCTECFIRLHKKGKRRQHVHLTIDNTGQIFRGGFLVPPEEAQVLTDRARSTVETGPWVPFRDAKLQVFWYNLVDKSKRNQSPVDPLTGVPATVALTEDPA
>GymCat005481_rbh_TGME49_271880
EIEGVAKKMQARTYSDPDLPQLLPLPVRPSSSYEPRPKVKEDSQFSPEEIEXXAXKMQARTYSDPDLPQLLPLPVRPSSSYEPRPKVKEDSQFSPEEIEGVAKKMGLDLVKHRDFEWVIRDCLIALRDEGFIVEVHGEDVRYVYKQTGHPRPFHSIVDAHEKMAKRLLAVQAELKVKQLDPHYRVRHHVYMAIMGEKDVRRVCTPALMTEIMKDVDVNPLVETFLIQRIKVTVEDCYFRMKKLGPHLITLDNCIDVESLVVNLELDRVGFCKKISDSGLVYCVECETALGDVISAGCHDVLCNACAVETHSTGNRQDAPMVFIEQAVCVECASMAALVRCQDCVELFCYDCFKMTHSRGKRQRHCVSLPNRTFCFECDEREASYICVECEDALCTRCSSKIHRSGARQNHTLFGIRKAAYNKRLFADNLDRLMGIMQAHVKRTYDLNPWFVFYDQAVAPFWYNFHTKQQVKADPNDLVNPPEEEEDEDEDEAPVDEMQSAATISAAQLKETDVGKFMAKGASFYVPPPLQVKFNSPI
>GymCat076085_rbh_TGME49_271880
MAGSGFKAFEQTQAVDHAEGLQDYRRREEGHLIMADNRPLLVMSFGTKYTGGNATKWKVEGNFDIPKGYKVIIKWFEDEIVFMTREGNFGPEFQIVYLPKSASQSDFTMFDWSSNIAEIWSQFLNTVEAGERDDRDLSLFTQGPWRTFGVTRDEVQIALRQGVDEKTTVKGILYCRDGNEPTVEEYAEYLGFDEKDVDYEWIARVMKDEELPAAVVQVVREQMVYWVDGTDPTDLKSDWQHPYYDKYRRMLQTARKQKPADHWKAITPFRIEFLLTSLYTPEHEESGQFPMVETIENVLEMASIFGINIKEEPYLVHVIRRALRHYGNIVREKRRVEDIDDVRNMMIRYRGLVQQFELAAKEEAAKIKEMKMCVQCDTKAAVIFCDACRDFFCQGCFDRLHSKGRRKQHPHSWVEMGLCAECKESTALFHCVQCADLYCRDCFKEWHIRGGRRNHVPIVLRSFNSQSHVLPDAKMAMGTGARRIVEQAHSKWFCFTDENNIKLYWNLEDNSRRRDVPLATINAQIEAKTAVDEGMVAVLNEPIADNLGGGLAVLAAGPEATPATCSKIPSKAPAQTAAHRGVQPLMRDHAAVIMVAGAELGARARRTSLPP
>GymCat079913_rbh_TGME49_271880
XQALDIIRTGGVRGAISSSSPEAGSSFASFQRSEPELAWIAREMLAAPMPNNAKMCVSKAGVCYFHDVHNDFYTIEHPLTQRYLKVLERARLDLLCLRTKRSVNGLLFSEPDMLFHMQYRNLQIPCQSCGVMQSVLKCNQCLMAFCQACWDAMHKSAMGPRSKHTSVSTAYGSQCSTCAVKKPQVFCANCEDYFCFKCFEDMHRRGNRLSHKSMTVASSDGEIIESQKRDRMGQWAPNKCEECGDNMAAFACDYCLDNYCVQCFWKCHFNGHRREHTASKMNVTPMCNQCSGVRATIFCEQCQELMCTECFTKVHSKGNRLLHLFMDAX
>HalGra000559_rbh_TGME49_271880
MVVKQKFQFPMSRQSTRNEDDIAYQVQLNNLLQCDTPNDLCSEHLEKLEIVCLTDQVRICTRCALFGAHRHHEVRSVDDVVREITQKAENIMSVYQKILAKQSELTEQKYFDPLQERFQAVLNESRGTVKERFKELHELLDLKEQRLLEQLAALTQSLEQQAKRQVKESLQQSLSQAELWKITAKDRLVYFSTKTENGELALDLLNNSDFACVDKGKGIFEELEKTQKQLDLKVQHIKIKKLKVDLKKPDIDKFFDNLFTITLQLSNANSASKTNSLNESTILQKNESFSRLSGQDIFSSFCQEEPMLLKDISIADWSETLTDEPTVVKQSHTQEEIGNKTKLEVKDVQPVSSSQSLQSTTPTKLQIKHLKGSFQQPSPGRKEFEQVTSLRQGVSPNTKIQECKKKKMFKINEKFENVWQAFKSDNLEIADFSSAGNNQLTQISVMMDYCVLEIY
>HemSpeSG2012SG2015014350_rbh_TGME49_271880
MTELVFRARTHSDPDLPQLLPLPLRPHSSYDPKLEIREHAQFPEDVVEAMAKKLGVDIASDPELRWVVRDCLLTLDQDGWKCDTSRGELFYTHPQTGEVRPFHTAEETHRELAEHLRVQNKEFEQEKMDRFYRIKAAVFKTIMGERDVRAVCTISVMEDVLEALNVDVQDEPFLILRVKTAIEDAYFRMKQIGPHFIHVNNCIDVHSLVVHLELDRVDFLKKISPTGLLYCVQCETALADVACASCHDCFCNNCMIATHSSGHRMDHPAVFIEQVVCSECERKSALVRCQDCVELFCYDCFVNTHREGKRLRHCVRLPCTTFCYNCDEREASYMCDECEDLICTKCNVRIHRKGARQNHTLYGLRKAAYSRKLFGNNLDRLMKIVQTKEHMSLPLSPWLLMYDEAKMPFWYNCQTREKVHANSTDLTNQPEAEDVGTADLQLIMALPGATNLLSTHAAKKATEGAVFEVPKHLQIRFASPATQQMDATAVMMGSRGFKEELQQDLIGAA*
>HemSpeSG2012SG2015014464_rbh_TGME49_271880
MTANSRQSTSRDDLTEYGLKVGVSSDDFNPEANETKPTGANLDEATVDFLTEANNTRSLRITPDVLGNQQLTANDFMQYLNIDMELEPELSWVAREMLAAPMPPNAKMIISKSHIVYFHDLENDYFTLEHPLTQRYLKILERQRLDSLALRTKPSVNGLVFTQPDILFHNQFRNLQIPCQDCNVVQASIRCTQCVMSFCNSCYDYLHTDSSGPRHGHTTIPTAVGSFCSSCTVKKPQVFCGNCEDFFCFSCFEVMHKKGYRLDHRATLLAVSDGEIVEPGKKCEECEDNAAAFFCDQCLDNFCARCFWTCHLNGNRRAHTVSKVIVNPLCNQCGDTRASVYCEQCQEILCTKCFTFIHAKGNRQLHLFLDAMNVLLLLERLDPCFQEHMKRARPRVLWAITQLQAWMRGIEARSYFRRRRDLVTKIQRRWRGAVTRRKLLSMLDHYKWRKRQISNYFLPTSKVERATYKMKYTAQESQKGVTIKSTETKLEDLRNTILKTASANPIEDISRTSAEMSDAHINDVSSMATQFVGKSAPKLSVFASYDSKFESGAEAPKKGTRQAQELTTKNIRQARDITLRHILRIDDRTQGPAKYPPSPTPSSRKDALEDAQSDMAKKRHEKSYRDSLAAIDDDDPDSGAGVWAKNTG*
>HetRotSCCAPK0483005469_rbh_TGME49_271880
XSSPGRPAARPAGAGRAVRAHPSRADTAGVDRRISHRALLRGCAAALYPLSRQDGRDEYEQRLAEAGGRHEHGEHRRRGRELIGIDVINEPHFLWIAEQATRAPMPPDWKEMTNEDGETLYYHVKEKKLQSEHPLILRYKEVYERARSFQKQLETGGAGDLLEGPKVKLNAIIAEVMGRASKGLPPATPEIVESLAKILGVDTNTEFFLTRSVKQTLEAYVEKKLDLQTILQDLKDPVEFLRMIRKKQNQVDVIKKPTSIVMCQECEKKAAVVRCEQCKDYFCQDCFNSTHATGKRRAHITSDVEQLVCAAYEDRVATCQCVQCGLFYSDEGFLYVHAFDAARPDLRNHLKRVINGLVCLECEHYNASVLCEDCVDLFCTECFIKLHRKGKRRQHVHLTIDNTGQIFRGGFLVPPEEAQVLTDRARSTVETGPWVPFRDDELNVFWYHLIEKTRVSQSPIDPAMGVPAAVGIEPAAMADAEHSPSSPPGGPTAGAPFPTPVHPLLIDGRQRSAVCLTRRPPGARHVPEGQPLSMEVSAGTHTRVAGQX
>HetRotSCCAPK0483012405_rbh_TGME49_271880
MADGTAEIFAGGLFDQERIVNQAEGLQDFRRRQEGHLIIADDRPLLVMSFGTKYAGANPAKYKIEGKFDIPVGYKVIIKWDEDEVVFMTRQGTFGPEFQIVYLPKSPIPEDFTMFEWNANIAEIWDQFLTVIEGHEDRDMRLFHQGPWRAFGVTRDEVQIALKQGTDNKTIVDGILYCADGQNPTIMEYKRYLQGEKAAEESDEEMVNYVWLLREFMTEPLPPGYLQCVREGGMVCWAEAHTQETTWKHPHYDKYRKMLAVARNQKPVAHWKSIAAFRIEFLLSSIFTWEVEATGDYPIVETVENVTEIARIFGIDIQNEPYLVHVLKRALRHYGHAVREKRPVKDVEDFLNLMQRYRDMVGQFEQMREEEAKRIQKMKVCVQCDERDAVLFCDQCKDFFCQGCFDRLHNKGRRQHHRRSWVEMGVCAECQESAALFHCVQCADLYCRDCYQEWHVRGGRRNHIPIVLRSFNSQAHVLPDATPAMGTGSAKVLAQARSPWFTFVDENNVKLYYNIHDGTSRRDMPLATINEPIEEDKGGGLSSGWAGTWGSSMFPDPLPDDHKKTNDMETTFDPQVAGGPARHELAAG
>HetRotSCCAPK0483034598_rbh_TGME49_271880
ADGTAEIFAGGLFDQERIVNQAEGLQDFRRRQEGHLIIADDRPLLVMSFGTKYAGANPAKYKIEGKFDIPVGYKVIIKWDEDEVVFMTRQGTFGPEFQIVYLPKSPIPEDFTMFEWNANIAEIWDQFLTVIEGHEDRDMRLFHQGPWRAFGVTRDEVQIALKQGTDNKTIVDGILYCADGQNPTIMEYKRYLQGEKAAEESDEEMVNYVWLLREFMTEPLPPGYLQCVREGGMVCWAEAHTQETTWKHPHYDKYRKMLAVARNQKPVAHWKSIAAFRIEFLLSSIFTWEVEATGDYPIVETVENVTEIARIFGIDIQNEPYLVHVLKRALRHYGHAVREKRPVKDVEDFLNLMQRYRDMVGQFEQMREEEAKRIQKMKVCVQCDERDAVLFCDQCKDFFCQGCFDRLHNKGRRQHHRRSWVEMGVCAECQESAALXAVRRPLLQGLYQEWHVRGGRRNHIPIVLRSFNSQAHVLPDATPAMGTGSAKVLAQARSPWFTFVDENNVKLYYNIHDGTSRRDMPLATINEPIEEDKGGGLSSGWAGTWGSSMFPDPLPDDHKKTNDMETTFDPQVAGGPARHELAAG
>HetTri026536_rbh_TGME49_271880
XRAADRRRPTHPPHAMADETALSVPKAGTNTAHVVVGIAQMIGIDIVKEPQFLWIAEQASRAPMPPDWKEMVNEDGETMYYHVREKKLQSEHPLILRYKEVYYRARSFQKQLESGGTGDLLETPSVKLSAITAEVMGRASKGLPPATPEIVEGLARILTVDTTTEFFLTRSIKQTLEAYVEKKLDLQTILQDLKDPIEFMRGIRKKQNQVDXDPQAHEHRDVPGVREEGRGGPMRAVQAGPQFLWIAEQASRAPMPPDWKEMVNEDGETMYYHAREKKLQSEHPLILRYKEVYYRARSFQKQLESGGAGDLLETPQVKLSAIVAEVMGRASKGLPPSTPEILEGLAGILGIDTKTEFFLSRAIKQTLEAYVEKKLDLQTICQDLKDPMGFLREIRKKQNQVDVIRKPTSIVMCQECEKKAAVVRCEQCKDYFCQDCFNATHATGKRRSHITSDVEQLVCAAYEDRVATCQCVQCGLFYSDEGFLYVHAFDAARPDLRNHLKRVINGLVCLECEHYNASVLCEDCVDLFCTECFIKLHRKGKRRQHVHLTIDNTGQIFRGGFLTTXKRVINGLVCLECEHYNASVLCEDCVDLFCTECFIKLHRKGKRRQHVHLTIDNTGQIFRGGFLVPPEEAQVLTDRARSTVETGPWIPFRDDQLNVFWYHLVEKTRVSQSPIDPVMGVPAAV
>HetTri047684_rbh_TGME49_271880
XPPTPAAQPLPCRVARGEPAGTMADGTAEIFAGGYFDQERIVNQTEGLQDFRRRQEGHLIIADDRPLLVMSFGTKYAGPNPAKYKIEGKYDIPVGYKVIIKWDEDEVVFMTRQGTFGPEFQIVYLPKSPIPEDFTMFDWNANIAEIWDQFLTVIEGHEDRDMRLFNQGPWRTFGVTRDEVQIALKQGTDNKTIVDGILYCADGQNPTLEEFMHYLGLDPATDENFVWIFTAFQEEPRPPNYFQYVKDGMVYWVDAQTQEPTWKHPHYDKYKKMLMVARTQKPIAYWKSIMAFRIEFLLSSLFTWECEATGEYPLVETVENVQEMARIFGVDIQNEPYLVHVLKRALRHYGNAVKEKRPVKDVEDFRNLMQRYRDIVGQFESMREEEAKRIAKMKVCVQCDECDAVLFCDQCKDFFCQGCFDRLHNKGRRQNHRRTWVEMGTCAECQESIALFHCVQCADLYCRDCYQEWHVRGGRRNHIPIILRSFNSQTHTLPDATPAMGTGSAKVLAQARSPWFTFLDENNVNLYYNISTGESRRDQPLATINDPIEEDKGGGLSSGWAGTWGSQMFPDPLPQDHKDHTDNLESTY
>KarBre021789_none_TGME49_271880
MPKKKKTPRESVPSDEDLLSAEAVKPADDTKEDTVPMEEATLGEDLQKEESSPLVETPRAEIMSMSAEEVKPADEEVKPADETPEEEAVQMEEAKPAEGLAASEEVSREETLSAEEVKPAGDLPGEETVQPEKSESAEEAKPPEEQPKEEAKPAEEETVNGNGINTQEALKQAMDKNDEEAVLKLYAANPHQTCSQGKSLLHWAMTRNCHELIQRLSESGVVFDPENIHRELQLSDPYHLHHTVSKVLQIAEHQRIGFCQTHPRRPVQAWCNTCNIPICNWCMGKRGEHKDHDTDADLNSCLHDHKDGFLSSLQEVDEGVQALKDQCKIDASNGQRTINDEKDTACAGIDASTAKHADAEQAQNERDDEEIAKLQARIDELKAAKEERQRQRESFDQQAQAAKSSLSIDAQKHCEAVEAWQHGVLQKMDSAAERASTWRKAVTVALAHRPEEHIDMEALIALRARKETQSFLANRENLEMPTFPDAVQVASAGAQSACKTFQGAVNDTISDHSKTEKEKTLAFLIEQKVKLDGLDSKVTDVVHDAVDASAHAQKVIDEPLASAEGLSVTNTAPQDFAVGDTCECQDANANWWPVMINAKNNDGTFACVVSDGFNSIWPAVPKENLRRAPVAAQSSEQVSIPADLATKDSEIEALEAVAQASASVPTAETASESRIDGLEADSSVAVPPEPTPPVSPASNEKVASQEAGSPEEAGAAMQQFNANSSPDPAAALAALPVPEDRQLDEFEMAKSQLEAYKKSEEEREAAQLVRPGRRTAVT
>KarBre032779_rbh_TGME49_271880
XEADEELYAGESVPAELLVGVAELIGMDVVNEPQYLWIAVQAAKSPVPLDWKELTNEDGDTLYYHTIEKRLQKEHPLIERYKQIYHRARSYTKQIVEGDTGDILKQPDVKLNAITAQVMGRASKGLPPATPEIVEGLASLLGIDTKKEFFLVRSVKQTLEAYVEKKFDLSTYIVDLGDPVDFLRQIRKKQNQVDVIRKPNSIVMCQECEKKAAVVKCEQCKDYFCQDCFNSTHATGKRRAHITSDVEQLVCAAYEDRVATCQCVQCGLFYSDEGFLFVHAFDASRPDLRNHLKRVINGLVCLECEHYNASVLCEDCVDLFCTECFIKLHRKGKRRQHVHLTIDNTGQIFRGGFLVPPEEAQVLTDRARSTVETGPWVPFRDEELKVFWYHLVDKVTVEQSPVDPVYGVSAAVALDPPGMPE
>KarBre035220_rbh_TGME49_271880
XLKLKEADEELYAGESVPAELLVGVAELIGMDVVNEPQYLWIAVQAAKSPVPLDWKELTNEDGDTLYYHTIEKRLQKEHPLIERYKQIYHRARSYTKQIVEGDTGDILKQPDVKLNAITAQVMGRASKGLPPATPEIVEGLASLLGIDAKKEFFLVRCIKQTLEAYVEKKFDLTTYCVDLGDPVEFLRQIRKKQNQVDVIRKPNSIVMCQECEKKAAVVKXEQCKDYFCQDCFXSTHATGKRRAHITSDVEQLVCAAYEDRVATCQCVQCGLFYSDEGFLFVHAFDASRPDLRNHLKRVINGLVCLECEHYNASVLCEDCVDLFCTECFIKLHRKGKRRQHVHLTIDNTGQIFRGGFLVPPEEAQVLTDRARSTIETGPWVPFRDEELKVFWYHLVDKVTVEQSPVDPVYGVSAAVALDPPEMPE
>KarBre042726_rbh_TGME49_271880
XEADEELYAGESVPAELLVGVAELIGMDVVNEPQYLWIAVQAAKSPVPLDWKELTNEDGDTLYYHTIEKRLQKEHPLIERYKQIYHRARSYTKQIVEGDTGDILKQPDVKLNAITAQVMGRASKGLPPATPEIVEGLASLLGIDTKKEFFLVRSVKQTLEAYVEKKFDLSTYIVDLGDPVDFLRQIRKKQNQVDVIRKPNSIVMCQECEKKAAVVKCEQCKDYFCQDCFNSTHATGKRRAHITSDVEQLVCAAYEDRVATCQCVQCGLFYSDEGFLFVHAFDASRPDLRNHLKRVINGLVCLECEHYNASVLCEDCVDLFCTECFIKLHRKGKRRQHVHLTIDNTGQIFRGGFLVPPEEAQVLTDRARSTIETGPWVPFRDEELKVFWYHL
>KarBre044155_rbh_TGME49_271880
XPLDWKELTNEDGDTLYYHTIEKRLQKEHPLIERYKQIYHRARSYTKQIVEGDTGDILKQPDVKLNAITAQVMGRASKGLPPATPEIVEGLASLLGIDTKKEFFLVRSVKQTLEAYVEKKFDLSTYIVDLGDPVDFLRQIRKKQNQVDVIRKPNSIVMCQECEKKAAVVKCEQCKDYFCQDCFNSTHATGKRRAHITSDVEQLVCAAYEDRVATCQCVQCGLFYSDEGFLFVHAFDASRPDLRNHLKRVINGLVCLECEHYNASVLCEDCVDLFCTECFIKLHRKGKRRQHVHLTIDNTGQIFRGGFLVPPEEAQVLTDRARSTIETGPWVPFRDEELKVFWYHLVDKVTVEQSPVDPVYGVSAAVALDPPEMPE
>KarBre061574_rbh_TGME49_271880
FGSRCSQWSATFAALPRSCVVVERSTRLWALQALRADKMAIRPVDAIQRTYSDPDLPQLLPLPVRPSSSYEPRPKPKEYPSFDEDVVELMAKKLLLDIEKDDHFQWVIRDCLLALREEGWDTKIIDDELKFVSRYNDDTKPRHPIMEAHRKLAEGLKHIRSDLKMKRLNPHYRVKHLVYLAIMGEKDVRGVTNPKLIEELMENLDVNPQDEAYLIQRIKVTVEDCYFRMKKHGPHLITIENAIDVDSLLVYLELDRVGFMKKVAPTGLLYCVECQTSLADVISSGCHDVFCNKCAVETHSSGNRQDAQMVFIEQAVCSECECKAAKVRCQDCVDLFCEECFRNTHSRGKRQRHCVSLPQRTFCFECDEREASYICIQTREVLCTRCSARLHRSGARQNHTLFGLRKAAYNKRLFADNLTRLMEIMQKHVERSYSLNPWFVFYDSALAPYWYNFQTHEMQKANVNDLVNPPLGDEEEDESADMQYVRQEFQGKEGYAMLQDTHAAKYAAQSACFDVPPPLHVKFQSPLHEALCGSAGQPAARVELVELLPPLRGAPQCLRILFATTVVTIAITX
>KarBre073665_rbh_TGME49_271880
MAGTGFGESPPEIFTGSYFDQANIVSQTEGLQDFRRRQEGHLIIADDRPLLVMSFGTQYTGTNSAKYKIEGKYDIPISYKVIIKWDEDEIVFMTRQGTFGPEFQIVYLPKSPVPEDFTLFEWNANIAELWDQFLTVVEGKEERDMRMFTLGPWRTFGVTRDEVQIALKRGTDSEKVDGILYCAEGVWPPTLEEHMRYLQFDPTTDEAYVWVCRAFMDEPEPAHVRHWMHEGMCFWEDTRNGDRTYNHPHLEKYKKMLHVARQQKPLPHWKAIMEFRIEFLLSGIFTWECELSGVYPPVETVENVIEMAHIFGISIKDEPYLVHVLKRALRHYGTVVKEKKKVKDVGDFRNLMARYRDIVQQFERTKNEETRRIQDMKVCVQCPEENPKDAVLFCDQCRDFLCQGCFERLHSTGRRKNHRRTWVEMGMCAECQESIALFHCVQCSDLYCRDCFQEWHVRGGRRNHIPIVLRSINSQTKVLPDALPAMGTGAGLQISKAKSPWFAFVDEDNVKLYYNIATGVTFRDMPLAVINEPIEDNVGGGMTGGWAGTWGANMFSDPLDDAENQVELEGNI
>KarBre079670_rbh_TGME49_271880
XASATPVRPCENCSEARAELYCVECSQSFCRFCAVLLHHPSTKKDRHSIEVIAVVAYSRVIAQMLDEALIVGMSVFLVRGIETPEQYFSGASYCPTLNKVRAWMQWWDISVLHILKGHLQQYCDWEDSYSRYFLDTWYRAILTGTDSQTYMLQQFISAAIMTGMFQFLVLPITFCYACIAATARHMETSLQSCMPDGHRWAAHMKTASTWIENHGVARLFMTREIDPTPPTFWRKRPPSDDIDRILYIVSRWTRLFRSYHRRAANCCQAFLQKLLLYSIVIRVVFYSASRIFGISGIVDLFPHFADLCGLMDSAKPFMPRTKGKHRHDGHMTDFIWGGIWTGIQQGIQNFLYDMFTGWSLXSTCPAVGSLFSLYLVHAENRASEGGVRTELETRDLSESLGAHVX
>KarBre102590_none_TGME49_271880
MPKKKKTPRESVPSDEDLLSAEAVKPADDTKEDTVPMEEATLGEDLQKEESSPLVETPRAEIMSMSAEEVKPADEEVKPADETPEEEAVQMEEAKPAEGLAASEEVSREETLSAEEVKPAGDLPGEETVQPEKSESAEEAKPPEEQPKEEAKPAEEETVNGNGINTQEALKQAMDKNDEEAVLKLYAANPHQTCSQGKSLLHWAMTRNCHELIQRLSESGVVFDPENIHRELQLSDPYHLHHTVSKVLQIAEHQRIGFCQTHPRRPVQAWCNTCNIPICNWCMGKRGEHKDHDTDADLNSCLHDHKDGFLSSLQEVDEGVQALKDQCKIDASNGQRTINDEKDTACAGIDASTAKHADAEQAQNERDDEEIAKLQARIDELKAAKEERQRQRESFDQQAQAAKSSLSIDAQKHCEAVEAWQHGVLQKMDSAAERASTWRKAVTVALAHRPEEHIDMEALIALRARKETQSFLANRENLEMPTFPDAVQVASAGAQSACKTFQGAVNDTISDHSKTEKEKTLAFLIEQKVKLDGLDSKVTDVVHDAVDASAHAQKVIDEPLASAEGLSVTNTAPQDFAVGDTCECQDANANWWPVMINAKNNDGTFACVVSDGFNSIWPAVPKENLRRAPVAAQSSEQVSIPADLATKDSEIEALEAVAQASASVPTAETASESRIDGLEADSSVAVPPEPTPPVSPASNEKVASQEAGSPEEAGAAMQQFNANSSPDPAAALAALPVPEDRQLDEFEMAKSQLEAYKKSEEEREAAQKKGGRFSRLGGLLG
>KarBre102719_none_TGME49_271880
MPKKKKTPRESVPSDEDLLSAEAVKPADDTKEDTVPMEEATLGEDLQKEESSPLVETPRAEIMSMSAEEVKPADEEVKPADETPEEEAVQMEEAKPAEGLAASEEVSREETLSAEEVKPAGDLPGEETVQPEKSESAEEAKPPEEQPKEEAKPAEEETVNGNGINTQEALKQAMDKNDEEAVLKLYAANPHQTCSQGKSLLHWAMTRNCHELIQRLSESGVVFDPENIHRELQLSDPYHLHHTVSKVLQIAEHQRIGFCQTHPRRPVQAWCNTCNIPICNWCMGKRGEHKDHDTDADLNSCLHDHKDGFLSSLQEVDEGVQALKDQCKIDASNGQRTINDEKDTACAGIDASTAKHADAEQAQNERDDEEIAKLQARIDELKAAKEERQRQRESFDQQAQAAKSSLSIDAQKHCEAVEAWQHGVLQKMDSAAERASTWRKAVTVALAHRPEEHIDMEALIALRARKETQSFLANRENLEMPTFPDAVQVASAGAQSACKTFQGAVNDTISDHSKTEKEKTLAFLIEQKVKLDGLDSKVTDVVHDAVDASAHAQKVIDEPLASAEGLSVTNTAPQDFAVGDTCECQDANANWWPVMINAKNNDGTFACVVSDGFNSIWPAVPKENLRRAPVAAQSSEQADLATKDSEIEALEAVAQASASVPTAETASESRIDGLEADSSVAVPPEPTPPVSPASNEKVASQEAGSPEEAGAAMQQFNANSSPDPAAALAALPVPEDRQLDEFEMAKSQLEAYKKSEEEXEAAQKKGGRFSRLGGLLG
>KarBre113085_none_TGME49_271880
XKKTPRESVPSDEDLLSAEAVKPADDTKEDTVPMEEATLGEDLQKEESSPLVETPRAEIMSMSAEEVKPADEEVKPADETPEEEAVQMEEAKPAEGLAASEEVSREETLSAEEVKPAGDLPGEETVQPEKSESAEEAKPPEEQPKEEAKPAEEETVNGNGINTQEALKQAMDKNDEEAVLKLYAANPHQTCSQGKSLLHWAMTRNCHELIQRLSESGVVFDPENIHRETVSKVLQIAEHQRIGFCQTHPRRPVQAWCNTCNIPICNWCMGKRGEHKDHDTDADLNSCLHDHKDGFLSSLQEVDEGVQALKDQCKIDASNGQRTINDEKDTACAGIDASTAKHADAEQAQNERDDEEIAKLQARIDELKAAKEERQRQRESFDQQAQAAKSSLSIDAQKHCEAVEAWQHGVLQKMDSAAERASTWRKAVTVALAHRPEEHIDMEALIALRARKETQSFLANRENLEMPTFPDAVQVASAGAQSAXKTFQGAVNDTISDHSKTEKEKTLAFLIEQKVKLDGLDSKVTDVVHDAVDASAHAQKVIDEPLASAEGLSVTNTAPQDFAVGDTCECQDANANWWPVMINAKNNDGTFACVVSDGFNSIWPAVPKENLRRAPVAAQSSEQVSIPADLATKDSEIEALEAVAQASASVPTAETASESRIDGLEADSSVAVPPEPTPPVSPASNEKVASQEAGSPEEAGAAMQQFNANSSPDPAAXXXXXXXXXX
>KarBre114291_rbh_TGME49_271880
MPSLKLKEADEELYAGESVPAELLVGVAELIGMDVVNEPQYLWIAVQAAKSPVPLDWKELTNEDGDTLYYHTIEKRLQKEHPLIERYKQIYHRARSYTKQIVEGDTGDILKQPDVKLNAITAQVMGRASKGLPPATPEIVEGLASLLGIDAKKEFFLVRCIKQTLEAYVEKKFDLTTYCVDLGDPVEFLRQIRKKQNQVDVIRKPNSIVMCQECEKKAAVVKXEQCKDYFCQDCFXSTHATGKRRAHITSDVEQLVCAAYEDRVATCQCVQCGLFYSDEGFLFVHAFDASRPDLRNHLKRVINGLVCLECEHYNASVLCEDCVDLFCTECFIKLHRKGKRRQHVHLTIDNTGQIFRGGFLVPPEEAQVLTDRARSTVETGPWVPFRDEELKVFWYHLVDKVTVEQSPVDPVYGVSAAVALDPPGMPE
>KarBre114361_rbh_TGME49_271880
MPSLKLKENEEEFFSGEAVPAELLVGVAELIGMDVVNEPQYLWIAVQAAKSPVPLDWKELTNEDGDTLYYHTIEKRLQKEHPLIERYKQIYHRARSYTKQIVEGDTGDILKQPDVKLNAITAQVMGRASKGLPPATPEIVEGLASLLGIDAKKEFFLVRCIKQTLEAYVEKKFDLTTYCVDLGDPVEFLRQIRKKQNQVDVIRKPNSIVMCQECEKKAAVVKCEQCKDYFCQDCFNSTHATGKRRAHITSDVEQLVCAAYEDRVATCQCVQCGLFYSDEGFLFVHAFDASRPDLRNHLKRVINGLVCLECEHYNASVLCEDCVDLFCTECFIKLHRKGKRRQHVHLTIDNTGQIFRGGFLVPPEEAQVLTDRARSTIETGPWVPFRDEELKVFWYHLVDKVTVEQSPVDPVYGVSAAVALDPPEMPE
>KarBre114382_rbh_TGME49_271880
MPSLKLKENEEEFFSGEAVPAELLVGVAELIGMDVVNEPQYLWIAVQAAKSPVPLDWKELTNEDGDTLYYHTIEKRLQKEHPLIERYKQIYHRARSYTKQIVEGDTGDILKQPDVKLNAITAQVMGRASKGLPPATPEIVEGLASLLGIDAKKEFFLVRCIKQTLEAYVEKKFDLTTYCVDLGDPVEFLRQIRKKQNQVDVIRKPNSIVMCQECEKKAAVVKCEQCKDYFCQDCFNSTHATGKRRAHITSDVEQLVCAAYEDRVATCQCVQCGLFYSDEGFLFVHAFDASRPDLRNHLKRVINGLVCLECEHYNASVLCEDCVDLFCTECFIKLHRKGKRRQHVHLTIDNTGQIFRGGFLVPPEEAQVLTDRARSTVETGPWVPFRDEELKVFWYHLVDKVTVEQSPVDPVYGVSAAVALDPPGMPE
>KarBre114383_rbh_TGME49_271880
MPSLKLKEADEELYAGESVPAELLVGVAELIGMDVVNEPQYLWIAVQAAKSPVPLDWKELTNEDGDTLYYHTIEKRLQKEHPLIERYKQIYHRARSYTKQIVEGDTGDILKQPDVKLNAITAQVMGRASKGLPPATPEIVEGLASLLGIDAKKEFFLVRCIKQTLEAYVEKKFDLTTYCVDLGDPVEFLRQIRKKQNQVDVIRKPNSIVMCQECEKKAAVVKCEQCKDYFCQDCFNSTHATGKRRAHITSDVEQLVCAAYEDRVATCQCVQCGLFYSDEGFLFVHAFDASRPDLRNHLKRVINGLVCLECEHYNASVLCEDCVDLFCTECFIKLHRKGKRRQHVHLTIDNTGQIFRGGFLVPPEEAQVLTDRARSTIETGPWVPFRDEELKVFWYHLVDKVTVEQSPVDPVYGVSAAVALDPPEMPE
>KarBre116846_rbh_TGME49_271880
PSLKLKEADEELYAGESVPAELLVGVAELIGMDVVNEPQYLWIAVQAAKSPVPLDWKELTNEDGDTLYYHTIEKRLQKEHPLIERYKQIYHRARSYTKQIVEGDTGDILKQPDVKLNAITAQVMGRASKGLPPATPEIVEGLASLLGIDTKKEFFLVRSVKQTLEAYVEKKFDLSTYIVDLGDPVDFLRQIRKKQNQVDVIRKPNSIVMCQECEKKAAVVKXEQCKDYFCQDCFXSTHATGKRRAHITSDVEQLVCAAYEDRVATCQCVQCGLFYSDEGFLFVHAFDASRPDLRNHLKRVINGLVCLECEHYNASVLCEDCVDLFCTECFIKLHRKGKRRQHVHLTIDNTGQIFRGGFLVPPEEAQVLTDRARSTIETGPWVPFRDEELKVFWYHLVDKVTVEQSPVDPVYGVSAAVALDPPEMPE
>KarBre136732_rbh_TGME49_271880
NGIRRFFVPTAGNGQYDGSFGANKLGAASPYAVDPNQKKRSFGDEMCGICGERVAERYCKQCGGAMCLQCDIDIHSKGLLSGHNVVKYEPTKLQSTHLDSQPLLVQHAEVKKEEVKKPEVHDAKDGGHGGDGHGGDGHGGGHDEHHYVERDYLTESDKIYAGIVSFFAVMVVIIMCIWSSAGLMAEHELVHAIGTTTRPGHIHGTLYSTPADIVLHGTATEYFEVRLIMMATKDFGASHHEEGGHGGHRLLNAPTSISDAISELTSTSKTRLLSSSSHDSPSSHTDHDSHDSHDXHDXHDSHDSXXSXXXXDXXXXXXXSSDSHADHGSSHDSHDDHGSSHDSHDDHSMDX
>KarBre146947_rbh_TGME49_271880
NGIRRFFVPTAGNGQYDGSFGANKLGAASPYAVDPNQKKRSFGDEMCGICGERVAERYCKQCGGAMCLQCDIDIHSKGLLSGHNVVKYEPTKLQSTHLDSQPLLVQHAEVKKEEVKKPEVHDAKDGGHGGDGHGGDGHGGGHDEHHYVERDYLTESDKIYAGIVSFFAVMVVIIMCIWSSAGLMAEHELVHAIGTTTRPGHIHGTLYSTPADIVLHGTATEYFEVRLIMMATKDFGASHHEEGGHGGHRLLNAPTSISDAISELTSTSKTRLRAAHRMTALRVILIMTVMTVMTVMTAMTAMTLTDTATTPRTATPTMAARTTATTTMAARTTATMTIPWTX
>KarMicCCMP2283012923_rbh_TGME49_271880
XQAQICNVSFAGHLTSALDLEMLAAELRAEADGGMDGAYDSMYDADVTMGGNFDATNIGDPLQDLRKRHEGTRIVVDDRVMLVLAFGTRYDKKENANKYKLEGRHDIPIGYKCIIKWEQDEIVFMTRAGAIGPEFQIVYIPQDPSPDEFTIFQWNPQMYEVWDQFCNAVLDRREDRDMKIFKEGPWKTFGVTHEKVQQVLRQESDAKQQNIWGYMYAEDGKAPNLREHMEYLGFQDTDEDYLWVCQAFKNEPLPRGIVEYVKDIVVCWVDESDPKKPMTLKHPHYDKYKRMLKEAQTRKPLAHWKSIMEFRIEFLLNGIYTWECELSKNYPPVETVENVLEMGRILDVDIRREPYMQRYSDLIEQFEHTRMQEEKSKMPIKICVHCSDDQQEPAVLYCNECKDFLCQGCFDWLHSRGRRANHRRTWVKTGWCAECQNEMEKAVALFHCVQCSDLYCRDCFAEWHVRGGRRNHIPIVLRQYDDKTMGVSTDKSPIAQALDRARSHWFPFYDANGIRTYHNLHPDDGRWSVSEPRWPEVVNEPLGDGIGGGLSGNWAGTWGSGMFPDPLDSVNALDGGAGPV
>KarMicCCMP2283033382_rbh_TGME49_271880
XQAQICNVSFAGHLTSALDLEMLAAELRAEADGGMDGAYDSMYDADVTMGGNFDATNIGDPLQDLRKRHEGTRIVVDDRVMLVLAFGTRYDKKENANKYKLEGRHDIPIGYKCIIKWEQDEIVFMTRAGAIGPEFQIVYIPQDPSPDEFTIFQWNPQMYEVWDQFCNAVLDRREDRDMKIFKEGPWKTFGVTHEKVQQVLRQESDAKQQNIWGYMYAEDGKAPNLREHMEYLGFQDTDEDYLWVCQAFKNEPLPRGIVEYVKDIVVCWVDESDPKKPMTLKHPHYDKYKRMLKEAQTRKPLAHWKSIMEFRIEFLLNGIYTWECELSKNYPPVETVENVLEMGRILDVDIRREPYKVHVLKRALRHYAVCARDKRKITDVQDFRIMMQRYSDLIEQFEHTRMQEEKSKMPIKICVHCSDDQQEPAVLYCNECKDFLCQGCFDWLHSRGRRANHRRTWVKTGWCAECQNEMEKAVALFHCVQCSDLYCRDCFAEWHVRGGRRNHIPIVLRQYDDKTMGVSTDKSPIAQALDRARSHWFPFYDANGIRTYHNLHPDDGRWSVSEPRWPEVVNEPLGDGIGGGLSGNWAGTWGSGMFPDPLDSVNALDGGAGPV
>KarMicCCMP2283117617_rbh_TGME49_271880
XQICNVSFAGHLTSALDLEMLAAELRAEADGGMDGAYDSMYDADVTMGGNFDATNIGDPLQDLRKRHEGTRIVVDDRVMLVLAFGTRYDKKENANKYKLEGRHDIPIGYKCIIKWEQDEIVFMTRAGAIGPEFQIVYIPQDPSPDEFTIFQWNPQMYEVWDQFCNAVLDRREDRDMKIFKEGPWKTFGVTHEKVQQVLRQESDAKQQNIWGYMYAEDGKAPNLREHMEYLGFQDTDEDYLWVCQAFKNEPLPRGIVEYVKDIVVCWVDESDPKKPMTLKHPHYDKYKRMLKEAQTRKPLAHWKSIMEFRIEFLLNGIYTWECELSKNYPPVETVENVLEMGRILDVDIRREPYKVHVLKRALRHYAVCARDKRKITDVQDFRIMMQRYSDLIEQFEHTRMQEEKSKMPIKICVHCSDDQQEPAVLYCNECKDFLCQGCFDWLHSRGRRANHRRTWVKTGWCAECQNEMEKAVALFHCVQCSDLYCRDCFAEWHVRGGRRNHIPIVLRQYDDKTMGVSTDKSPIAQALDRARSHWFPFYDANGIRTYHNLHPDDGRWSVSEPRWPEVVNEPLGDGIGGGLSGNWAGTWGSGMFPDPLDSVNALDGGAGPV
>KarMicCCMP2283137983_rbh_TGME49_271880
XGKAPNLREHMEYLGFQDTDEDYLWVCQAFKNEPLPRGIVEYVKDIVVCWVDESDPKKPMTLKHPHYDKYKRMLKEAQTRKPLAHWKSIMEFRIEFLLNGIYTWECELSKNYPPVETVENVLEMGLQSSCAKTSTPTLCCLREGQKKNSDVQDFRIMMQRYSDLIEQFEHTRMQEEKSKMPIKICVHCSDDQQEPAVLYCNECKDFLCQGCFDWLHSRGRRANHRRTWVKTGWCAECQNEMEKAVALFHCVQCSDLYCRDCFAEWHVRGGRRNHIPIVLRQYDDKTMGVSTDKSPIAQALDRARSHWFPFYDANGIRTYHNLHPDDGRWSVSEPRWPEVVNEPLGDGIGGGLSGNWAGTWX
>KarMicCCMP2283179339_rbh_TGME49_271880
AHGNVDERXFQAQICNVSFAGHLTSALDLEMLAAELRAEADGGMDGAYDSMYDADVTMGGNFDATNIGDPLQDLRKRHEGTRIVVDDRVMLVLAFGTRYDKKENANKYKLEGRHDIPIGYKCIIKWEQDEIVFMTRAGAIGPEFQIVYIPQDPSPDEFTIFQWNPQMYEVWDQFCNAVLDRREDRDMKIFKEGPWKTFGVTHEKVQQVLRQESDAKQQNIWGYMYAEDGKAPNLREHMEYLGFQDTDEDYLWVCQAFKNEPLPRGIVEYVKDIVVCWVDESDPKKPMTLKHPHYDKYKRMLKEAQTRKPLAHWKSIMEFRIEFLLNGIYTWECELSKNYPPVETVENVLEMGRILDVDIRREPYKVHVLKRALRHYAVCARDKRKITDVQDFRIMMQRYSDLIEQFEHTRMQEEKSKMPIKICVHCSDDQQEPAVLYCNECKDFLCQGCFDWLHSRGRRANHRRTWVKTGWCAECQNEMEKAVALFHCVQCSDLYCRDCFAEWHVRGGRRNHIPIVLRQYDDKTMGVSTDKSPIAQALDRARSHWFPFYDANGIRTYHNLHPDDGRWSVSEPRWPEVVNEPLGDGIGGGLSGNWAGTWGSGMFPDPLDSVNALDGGAGPV
>KarSpeRossSea069224_rbh_TGME49_271880
MSMKPQVQRTYSDPDLPQLLPLPVRPSSSYEPRPKAKEFPSFDPTVVESMARKIGIDIEEQAEFQWVVRDCLLSLRDESWECRVVAGGHGEEADIEYVYRHTEESRSFHHIVEAHRKLAERLRHVTMELKMKRLDPHYRVKHLVYLAILGCASPDKDVRGVTYPHLVEEVMDNLDVNAQAEPYLIQRIKVTVEDCYFRMKKEGVHSITIDTAIDVDSLCVNLELDRVGFMKKVAPAGLLYCVECQTALGDVSSTANHDVFCNKCAVETHSTGNRQDAQMVFIEQAVCSECECKAALVRCQDCVDLFCYDCFKTTHARGKRQRHCVSLPQRTFCFECDEREASYICIQTEEVLCTRCSSKLHRSGARQNHTLFGLRKAAYNKKLFADNLDQLMSVLQKHVQRSYDLSPWFIFYDTAEPPAPYWYNFITRDQRRANPNDLVNPPVDDLSQAYQEACKLEQCPEHDPRLAALRDPDEQLQRGLPGGTRLENTHAARFASQSACFDVPPPIHVKFHSPLH
>KarSpeRossSea240629_rbh_TGME49_271880
MPTLSSGMEAPEVASAPAALVVGLAEIIGMDVVNEPQYLWIAEEASRASVPEDWKELTNEDGETLYYHTIERRLQKEHPLIERYKKLYHKTRGYAKQVVQGIAGDVLESPDHKLNAITATVMNRASKALPPATPEIIEGLVSLLRIDSAKEYYLVRCVKQTLEAYVEKKFELSTFLADLQEPVEFLRQIRKKQNQVDVIRKPNSIVMCQECEKKAAVVKCEQCKDYFCQDCFNSTHATGKRRAHITSDVEQLVCAAYEDRVATCQCVQCGLFYSDEGFLYVHAFDASRPDLRNHLKRVINGLVCLECEHYNASVLCEDCVDLFCTECFIKLHRKGKRRQHVHLTIDNTGQIFRGGFLVPPEEAQVLTDRARSTVETGPWVPFRDDDLKVFWYHLLDKVSIEQSPVDPVTGVSASVGLDPPPDSPH
>KarSpeRossSea240630_rbh_TGME49_271880
SLRAPFLLSWGKALNWVKEKLMTRKPNSIVMCQECEKKAAVVKCEQCKDYFCQDCFNSTHATGKRRAHITSDVEQLVCAAYEDRVATCQCVQCGLFYSDEGFLYVHAFDASRPDLRNHLKRVINGLVCLECEHYNASVLCEDCVDLFCTECFIKLHRKGKRRQHVHLTIDNTGQIFRGGFLVPPEEAQVLTDRARSTVETGPWVPFRDDDLKVFWYHLLDKVSIEQSPVDPVTGVSASVGLDPPPDSPH
>KryFolCCMP1326041259_rbh_TGME49_271880
XSGRVAMADDERQPEVFGGGHPDQERIVGQTEGLQDFRRRQEGHLIIADDRPLLVMSFGRKYQGTNSSKYKIEGKYDIPVGYKVIIKWDDDEIVFMTREGSRGFGPEFQIVYLPKSPVAEDFTMFEWNANIAEIWDQFLKVVEGHEDRDLRIFNQGPWRTFGVTRDEVQIALKQGTDNKTIIDGILYCADGQTPTLEEHMRYLGFDPATDENYLWICEAFRSEPKPPNFFQYVSEGRVYWVDATTNEPTWKHPNYDKYRQMLQAARLQKPVAHWKSIMEFRIEYLLSNIFTWEVEEEVQKGGEYPLVETVQNVLEMERIFGIDVKNEPYLVHVLKRALRHYANAVKEKRRVTDVGDFRDLMQRYRDIVGQFEQMREEETKRVQKMKVCIQCDEQDAVLFCDQCKDFFCQMCFDRLHAKGRRQNHRRTWVEMGHCSECQESIALFHCVQCADLYCRDCFQEWHVRGGRRNHIPIVLRSFNSQTHILADATPAMGTGASKTLAQARSPWFAFTDENNVKLYYNFHTYESRRDMPLAPINEPIEENRGGGLAAGWSATYGSNMFPDPLDPSTQRVXEDEGAELGDGVLSAARGLTA
>KryFolCCMP1326154363_rbh_TGME49_271880
LWIAEQASRAPIPPDWKELTNEDGQTMYYHQKTKVIQKTHPLVHRYKELYFKARSYQKKLESGDISISLDRPEQKLHAIIAEVMGRASKGLPPATPDTVEGLAKLVGVDSTKEFFLFRCVKQTLEAYVEKKLDLHTFLADLNDPVDFLRDIRKKQNQVDVIRKPASIIMCQECEKRAAVVKCEQCKDYFCQDCFNSTHATGKRRAHITSDXLFYSDEGFLYVHAFDAARPDLRNHLKRVINGLVCLECEHYNASVLCEDCVDLFCTECFIKLHRKGKRRQHVHLTIDNTGQIFRGGFLVPPEEAQVLTDRARSTVETGPWVPFRDDRLNVFWYHLVEKTRVEQSPIDPQTGVPAAVGLDPSKRRPRARARARSEKRGSLQASGRVPTPLAPPFGAWSSSRGEVRPRGLGPRGLTDRARSTVETGPWVPFRDDRLNVFWYHLVDKTRVDQSPIDPETGVPAAVGLDPA
>LepChlNIES1868124565_rbh_TGME49_271880
MPQRQERARDDGLPPQGSNTAEMVVGIANMIGIDLIKEPQFLWIAEEASRSKLPEDWKELQNEDGETVYYHTKERRLEKTHPLILRYKQIYYKARSYTKRMQEGETPADALETPDVKLTAITAEVMGRASKGMPPTTPEIVESLSKILGINTMKEYFLFRCVKQTIEAYVEKKFDLASIAQDLKEPAEFLREIRKKQNQVDVIRKPTSIIMCQECEMKAAVVKCEQCKDYFCQDCFNSTHATGKRRAHITSDVEQLVCAAYEDRVATCQCVQCGLFYSDEGFMYVHAFDASRPDLRNHLKRVINGLVCLECEHYNASVLCEDCVDLFCTECFIKLHRKGKRRQHVHLTIDNTGQIFRGGFLVPPEEAQVLTDRARSTVETGPWVPFRDESLRVYWYHLVDKTRREQSPVDPLTGVSAAAVLDDGE*
>LepChlNIES1868216171_rbh_TGME49_271880
MPTDSYHVKEKRTYSDPDLPQLLPLPVRPSSSYEPRPKVKEHSQFSDDEILAMADKMGLDLENHRDFEWIIRDCLLALRDEGWKCRVREHDVEYEYAYNEEIRRADHPIVDAHKQMAKRLLACQQDLKFMKLDPRYRVKHYVYLAIMGEKDVRKVCTPTLIEDIMKDVDVNAGDEVYLIQRIKVMVEDCYFRMRRIGAHHITIDNCIDVESLIVNLELDRVGFMKKISPSGLLYCVECQTSLGDVISSGCHDVLCNTCAMETHSSGNRQDAPVVFIEQSVCAECASKAALVRCQDCVELFCYDCFKQTHSRGKRQRHCVSLPNRTFCFECDAREAAYICVECEDALCTRCSGKIHRAGARQNHTLFGLRKAAYNKKLFADNLDRLMGILQRNVERQYSLSPWFVFYDDALAPHWYNFQNRKKERADPSDLMNPPEDEDEEEDGEGVEKKSMLGLPGERVLKDTHEALFSSQAACFDVPPPVHVKFVSPLR*
>LepChlNIES1868223266_rbh_TGME49_271880
MAAPNHVDIFPAKYFEQGNVVDQAEGLQDFRRRQEGHLIIAENRPLLVMSFGSLYSGPNKMKYKIEGKYDIPVGYKVIIKWIEDEIVFMTRQGHFGPEFQIVYLPKSAVQEDFTMYEWNSNISEIWNQFMTVVEGKDDKDDHDRSLFMQGPWRVFGVTRDEVQIALKQGVDNKTIVEGILYCADGKEPTLEEHEKYLGLDLTTDENFVWICQEFKEEPKPSYIQQIVRDNMVYWVDGRDPNNLVASWKHPYYDKYRRMLQTARTQKPQGHWKEIMAFRIEFLLTSLYTADAEAEEIVPHVETIENVIEMSHIFGVDIRDEPYLVHVIRRALRHYGAAVREKRKVKDIEDFRQLMIRYRELVGQFEATRDEEIKKVQRMKVCVQCDAKDAVIFCDQCRDFFCQGCFDRLHSRGRRQNHRRTWVEMGMCAECQESMALFHCVQCADLYCRDCFQEWHVRGGRRNHVPIVLRSFNSQTHVLPEATPAMGTGVARIVNQAQSLWFCFRDENNINLYYNLKTEERRRDMPLAVINEPIAENIGGGLAGGWAGTWGSNMFKDDLDNTDTGKKPISDNTTF*
>LepChlNIES1868223267_rbh_TGME49_271880
MAAPNHVDIFPAKYFEQGNVVDQAEGLQDFRRRQEGHLIIAENRPLLVMSFGSLYSGPNKMKYKIEGKYDIPVGYKVIIKWIEDEIVFMTRQGHFGPEFQIVYLPKSAVQEDFTMYEWNSNISEIWNQFMTVVEGKDDKDDHDRSLFMQGPWRVFGVTRDEVQIALKQGVDNKTIVEGILYCADGKEPTLEEHEKYLGLDLTTDENFVWICQEFKEEPKPSYIQQIVRDNMVYWVDGRDPNNLVASWKHPYYDKYRRMLQTARTQKPQGHWKEIMAFRIEFLLTSLYTADAEAEEIVPHVETIENVIEMSHIFGVDIRDEPYLVHVIRRALRHYGAAVREKRKVKDIEDFRQLMIRYRELVGQFEATRDEEIKKVQRMKVCVQCDAKDAVIFCDQCRDFFCQGCFDRLHSRGRRQNHRRTWVEMGMCAECQESMALFHCVQCADLYCRDCFQEWHVRGGRRNHVPIVLRSFNSQTHMLPEATPAMGTGVARIVNQAQSLWFCFRDENNINLYYNLRTEERRRDMPLAVINEPIAENVGGGLAGGWAGTWGSNMFKDELDTTDTGKKPISDNTTF*
>LepChlNIES1868223268_rbh_TGME49_271880
MAAPNHVDIFPAKYFEQGNVVDQAEGLQDFRRRQEGHLIIAENRPLLVMSFGTLYSGPNKMKYKIEGKYDIPVGYKVIIKWIEDEIVFMTRQGHFGPEFQIVYLPKSAVQEDFTMYEWNSNISEIWNQFMTVVEGKDDKDDHDRSLFMQGPWRVFGVTRDEVQIALKQGVDNKTIVEGILYCADGKEPTLEEHEKYLGLDLTTDENFVWICQEFKEEPKPSYIQQIVRDNMVYWVDGRDPNNLVASWKHPYYDKYRRMLQTARTQKPQGHWKEIMAFRIEFLLTSLYTADAEAEEIVPHVETIENVIEMSHIFGVDIKDEPYLVHVIRRALRHYGAAVREKRKVKDIEDFRQLMIRYRELVGQFEATRDEEIKKVQRMKVCVQCDAKDAVIFCDQCRDFFCQGCFDRLHSRGRRQNHRRTWVEMGMCAECQESMALFHCVQCADLYCRDCFQEWHVRGGRRNHVPIVLRSFNSQTHMLPEATPAMGTGVARIVNQAQSLWFCFRDENNINLYYNLKTEERRRDMPLAVINEPIAENIGGGLAGGWAGTWGSNMFKDDLDNTDTGKKPISDNTTF*
>LepChlNIES1868223269_rbh_TGME49_271880
MAAPNHVDIFPAKYFEQGNVVDQAEGLQDFRRRQEGHLIIAENRPLLVMSFGTLYSGPNKMKYKIEGKYDIPVGYKVIIKWIEDEIVFMTRQGHFGPEFQIVYLPKSAVQEDFTMYEWNSNISEIWNQFMTVVEGKDDKDDHDRSLFMQGPWRVFGVTRDEVQIALKQGVDNKTIVEGILYCADGKEPTLEEHEKYLGLDLTTDENFVWICQEFKEEPKPSYIQQIVRDNMVYWVDGRDPNNLVASWKHPYYDKYRRMLQTARTQKPQGHWKEIMAFRIEFLLTSLYTADAEAEEIVPHVETIENVIEMSHIFGVDIKDEPYLVHVIRRALRHYGAAVREKRKVKDIEDFRQLMIRYRELVGQFEATRDEEIKKVQRMKVCVQCDAKDAVIFCDQCRDFFCQGCFDRLHSRGRRQNHRRTWVEMGMCAECQESMALFHCVQCADLYCRDCFQEWHVRGGRRNHVPIVLRSFNSQTHVLPEATPAMGTGVARIVNQAQSLWFCFRDENNINLYYNLKTEERRRDMPLAVINEPIAENIGGGLAGGWAGTWGSNMFKDDLDNTDTGKKPISDNTTF*
>LepChlNIES1868223270_rbh_TGME49_271880
MAAPNHVDIFPAKYFEQGNVVDQAEGLQDFRRRQEGHLIIAENRPLLVMSFGTLYSGPNKMKYKIEGKYDIPVGYKVIIKWIEDEIVFMTRQGHFGPEFQIVYLPKSAVQEDFTMYEWNSNISEIWNQFMTVVEGKDDKDDHDRSLFMQGPWRVFGVTRDEVQIALKQGVDNKTIVEGILYCADGKEPTLEEHEKYLGLDLTTDENFVWICQEFKEEPKPSYIQQIVRDNMVYWVDGRDPNNLVASWKHPYYDKYRRMLQTARTQKPQGHWKEIMAFRIEFLLTSLYTADAEAEEIVPHVETIENVIEMSHIFGVDIKDEPYLVHVIRRALRHYGAAVREKRKVKDIEDFRQLMIRYRELVGQFEATRDEEIKKVQRMKVCVQCDAKDAVIFCDQCRDFFCQGCFDRLHSRGRRQNHRRTWVEMGMCAECQESMALFHCVQCADLYCRDCFQEWHVRGGRRNHVPIVLRSFNSQTHMLPEATPAMGTGVARIVNQAQSLWFCFRDENNINLYYNLRTEERRRDMPLAVINEPIAENVGGGLAGGWAGTWGSNMFKDELDTTDTGKKPISDNTTF*
>LinPolCCMP1738003222_rbh_TGME49_271880
XAAGTGQPPGAGSRPGRHVQRTFSXXXLPQLLPLPVRPSSSYEPRPKVKEHAQFTQEIVEAMASKLGLDVEENPDFRWIVRDCLLALRDEGWSCKVRDGDLEYIYQHSDKTRPDHPVVEAHRKMAERLLNVQQELKVRHLDPHYRVRYLVYLAIMGETDVRRVSTPKLVEDIMDNLDVSPQDEPYLIQRIKVSVEDSYFRMKRQGPHKITIDNSIDVESLTVNLELDRVGFMKKISPSGLLYCVECQSSLGDVIAAGCHDVLCNRCAVETHSTGNRQDVPMVFIEQAVCAECASKAALVRCQDCVELFCYDCFRQSHARGKRQRHCVGLPQRTFCFECDSREASYICVECEDALCSRCSAQIHRSGARQNHTLFGLRKAAYNKRLFADNLDRLMGVLQSNVERSYNLSPWFIFYDQALAPSWYNFQKRYMVRADPNNLTNPPIEESEEGDAPAGADEQLLRGLPGATILKDTHAAQHTAQGXMLRRPAAHDREVPVPGSVTGAGGGWARHALSPLPAPRTVTAACSX
>LinPolCCMP1738050120_rbh_TGME49_271880
XHCLQMVYADEGEDELPPGSNSAPVIVGIAEMIGIDLVNEPQFLWIAEEASRAQIPPDWRELENEEGETLYYHVVERKLQKEHPLILRYKEIFYKARSYTKRLEQGETGDTFEAPDVKLAAITKEVMSRASKGLPPATPDIVEALAKVLGITSTKEFFLVRCAKQTLEAYVEKNLDLSSLIQDLRDPIEFLRQIRKKQNQVDVIRKPTRIEMCQECEKKAAVVKCEQCKDFFCQDCFNSTHATGKRRAHITSDVEQLVCAAYEDRVATCQCVQCGLFYSDEGFMYVHAFDAARPDLRNHFKRVINGLVCLECEHFNASVLCEDCVDLFCTECFIKLHRKGKRRQHVHLTIDNTGQIFRGGFLVPPEEAQVLTDRARSTVETGPWVPFRDEQLNVFWYHL
>LinPolCCMP1738063048_rbh_TGME49_271880
XIAEEASRAQIPPDWRELENEEGETLYYHVVERKLQKEHPLILRYKEIFYKARSYTKRLEQGETGDTFEAPDVKLAAITKEVMSRASKGLPPATPDIVEALAKVLGITSTKEFFLVRCAKQTLEAYVEKNLDLSSLIQDLRDPIEFLRQIRKKQNQVDVIRKPTRIEMCQECEKKAAVVKCEQCKDFFCQDCFNSTHATGKRRDRVATCQCVQCGLFYSDEGFMYVHAFDAARPDLRNHFKRVINGLVCLECEHFNASVLCEDCVDLFCTECFIKLHRKGKRRQHVHLTIDNTGQIFRGGFLVPPEEAQVLTDRARSTVETGPWVPFRDEQLNVFWYHLVDKTRVTQSPVDPMTGX
>LinPolCCMP1738090501_rbh_TGME49_271880
RGRGSLRAPGPARGAMAAGAPQVQRTFSDPDLPQLLPLPVRPSSSYEPRPXXXXXAQFTQEIVEAMASKLGLDVEENPDFRWIVRDCLLALRDEGWSCKVRDGDLEYIYQHSDKTRPDHPVVEAHRKMAERLLNVQQELKVRHLDPHYRVRYLVYLAIMGETDVRRVSTPKLVEDIMDNLDVSPQDEPYLIQRIKVSVEDSYFRMKRQGPHKITIDNSIDVESLTVNLELDRVGFMKKISPSGLLYCVECQSSLGDVIAAGCHDVLCNRCAVETHSTGNRQDVPMVFIEQAVCAECASKAALVRCQDCVELFCYDCFRQSHARGKRQRHCVGLPQRTFCFECDSREASYICVECEDALCSRCSAQIHRSGARQNHTLFGLRKAAYNKRLFADNLDRLMGVLQSNVERSYNLSPWFIFYDQALAPSWYNFQKRYMVRADPNNLTNPPIEESEEGDAPAGADEQLLRGLPGATILKDTHAAQHTAQGXMLRRPAAHDREVPVPGSVTGAGGGWARHALSPLPAPRTVTAACSTAX
>LinPolCCMP1738124577_rbh_TGME49_271880
XVYADEGEDELPPGSNSAPVIVGIAEMIGIDLVNEPQFLWIAEEASRAQIPPDWRELENEEGETLYYHVVERKLQKEHPLILRYKEIFYKARSYTKRLEQGETGDTFEAPDVKLAAITKEVMSRASKGLPPATPDIVEALAKVLGITSTKEFFLVRCAKQTLEAYVEKNLDLSSLIQDLRDPIEFLRQIRKKQNQVDVIRKPTRIEMCQECEKKAAVVKCEQCKDFFCQDCFNSTHATGKRRAHITSDVEQLVCAAYEDRVATCQCVQCGLFYSDEGFMYVHAFDAARPDLRNHFKRVINGLVCLECEHFNASVLCEDCVDLFCTECFIKLHRKGKRRQHVHLTIDNTGQIFRGGFLVPPEEAQVLTDRARSTVETGPWVPFRDEQLNVFWYHLVDKTRVTQSPVDPMTX
>LinPolCCMP1738184175_rbh_TGME49_271880
XQRTFSDPDLPQLLPLPVRPSSSYEPRPKVKEHAQFTQEIVEAMASKLGLDVEENPDFRWIVRDCLLALRDEGWSCKVRDGDLEYIYQHSDKTRPDHPVVEAHRKMAERLLNVQQELKVRHLDPHYRVRYLVYLAIMGETDVRRVSTPKLVEDIMDNLDVSPQDEPYLIQRIKVSVEDSYFRMKRQGPHKITIDNSIDVESLTVNLELDRVGFMKKISPSGLLYCVECQSSLGDVIAAGCHDVLCNRCAVETHSTGNRQDVPMVFIEQAVCAECASKAALVRCQDCVELFCYDCFRQSHARGKRQRHCVGLPQRTFCFECDSREASYICVECEDALCSRCSAQIHRSGARQNHTLFGLRKAAYNKRLFADNLDRLMGVLQSNVERSYNLSPWFIFYDQALAPSWYNFQKRYMVRADPNNLTNPPIEESEEGDAPAGADEQLLRGLPGATILKDTHAAQHTAQGXMLRRPAAHDREVPVPGSVTGAGGGWARHALSPLPAPRTVTAACSTA
>LinPolCCMP1738207549_rbh_TGME49_271880
MVYADEGEDELPPGSNSAPVIVGIAEMIGIDLVNEPQFLWIAEEASRAQIPPDWRELENEEGETLYYHVVERKLQKEHPLILRYKEIFYKARSYTKRLEQGETGDTFEAPDVKLAAITKEVMSRASKGLPPATPDIVEALAKVLGITSTKEFFLVRCAKQTLEAYVEKNLDLSSLIQDLRDPIEFLRQIRKKQNQVDVIRKPTRIEMCQECEKKAAVVKCEQCKDFFCQDCFNSTHATGKRRAHITSDVEQLVCAAYEDRVATCQCVQCGLFYSDEGFMYVHAFDAARPDLRNHFKRVINGLVCLECEHFNASVLCEDCVDLFCTECFIKLHRKGKRRQHVHLTIDNTGQIFRGGFLVPPEEAQVLTDRARSTVETGPWVPFRDEQLNVFWYHLVDKTRVTQSPVDPMTGVPAAAX
>LinPolCCMP1738219279_rbh_TGME49_271880
HIPALGQDPAGPPGRGGTPEDGGEAPERAAGAQGQALDPHYRVRYLVYLAIMGETDVRRVSTPKLVEDIMDNLDVSPQDEPYLIQRIKVSVEDSYFRMKRQGPHKITIDNSIDVESLTVNLELDRVGFMKKISPSGLLYCVECQSSLGDVIAAGCHDVLCNRCAVETHSTGNRQDVPKAALVRCQDCVELFCYDCFRQSHARGKRQRHCVGLPQRTFCFECDSREASYICVECEDALCSRCSAQIHRSGARQNHTLFGLRKAAYNKRLFADNLDRLMGVLQSNVERSYNLSPWFIFYDQALAPSWYNFQKRYMVRADPNNLTNPPGVRGGRRAGWRRRTAPAGAARRNDPEGHARRAAHGAGRMLRRPAAHDREVPVPGSVTGAGGGWARX
>LinPolCCMP1738271371_rbh_TGME49_271880
XMAAGAPQVQRTFSDPDLPQLLPLPVRPSSSYEPRPKVKEHAQFTQEIVEAMASKLGLDVEENPDFRWIVRDCLLALRDEGWSCKVRDGDLEYIYQHSDKTRPDHPVVEAHRKMAERLLNVQQELKVRHLDPHYRVRYLVYLAIMGETDVRRVSTPKLVEDIMDNLDVSPQDEPYLIQRIKVSVEDSYFRMKRQGPHKITIDNSIDVESLTVNLELDRVGFMKKISPSGLLYCVECQSSLGDVIAAGCHDVLCNRCAVETHSTGNRQDVPMVFIEQAVCAECASKAALVRCQDCVELFCYDCFRQSHARGKRQRHCVGLPQRTFCFECDSREASYICVECEDALCSRCSAQIHRSGARQNHTLFGLRKAAYNKRLFADNLDRLMGVLQSNVERSYNLSPWFIFYDQALAPSWYNFQKRYMVRADPNNLTNPPIEESEEGDAPAGADEQLLRGLPGATILKDTHAAQHTAQGXMLRRPAAHDREVPVPGSVTGAGGGWARHALSPLPAPRTVTAACSP
>LinPolCCMP1738283746_rbh_TGME49_271880
LKPFWLVVLGPSKAPQATALTLLQMVYADEGEDELPPGSNSAPVIVGIAEMIGIDLVNEPQFLWIAEEASRAQIPPDWRELENEEGETLYYHVVERKLQKEHPLILRYKEIFYKARSYTKRLEQGETGDTFEAPDVKLAAITKEVMSRASKGLPPATPDIVEALAKVLGITSTKEFFLVRCAKQTLEAYVEKNLDLSSLIQDLRDPIEFLRQIRKKQNQVDVIRKPTRIEMCQECEKKAAVVKCEQCKDFFCQDCFNSTHATGKRRAHITSDVEQLVCAAYEDRVATCQCVQCGLFYSDEGFMYVHAFDAARPDLRNHFKRVINGLVCLECEHFNASVLCEDCVDLFCTECFIKLHRKGKRRQHVHLTIDNTGQIFRGGFLVPPEEAQVLTDRARSTVETGPWVPFRDEQLNVFWYHLVDKTRVTQSPVDPMTGVPAAAALEPP
>MonAgi002022_rbh_TGME49_271880
QQQQQQQQQQQQQQQQQQQQQQQPAKDNALPLQSIAPESSSCPLCRIETNGASPTACKHFTRSLRGTRDPYAGWNTSMARATGPPTGTTVLCSAHPNKPLELYCSDCRVVICMLCFVEGHQAHACSDVEKSATSFRRMINHDLVLLSVCSSEGLARKEQRSRKRTDFVREMEVIETAVLRRSEQLKRMVDRHAKDLLVELDSLKKKCADELDEERMEIEEFLDHLDEFKTFCRRTRSKDAIVVCQMGNDIHRRADEICKLQGQCGHRRTRCITISFKTDEVGGLLKFTNIIGKLQVTSKLAQRKEITIPKVAKTAEPTTAPKPEAAVVPRPIPADSPASKPVKVQYASRIASNTQYIYGIAKLNNYLYVLFNNTVSIYQVNPFLRVKQLKIPEIRYGGDIATCQKCKCLYVLEHYRGIWRIETDQTKKRLFNQVYRSTLWLSSVVHSTTLSVTKDGHVLLIKEEKPMSSLEVFDENAALLKTIQLPLFILEPRHAVATPAGNFVISFGWSCGLVHGVCEVNENGQMVRHYDPPVRWQFLRNPSHLAIDPEGRVYVADEWNNRVIRLDDQLHFDQVVLSRGKDGFQGPFRLSFVVETNQLMVVHGCSVSDVNRGGNKVDVFNIR*
>MonAgi011033_rbh_TGME49_271880
QKTFFMETLQLTTMANSSDGTDRCEDCMEDENESESVSEVPFADMYCTDCQKKLCRECCRYHLKKKMNKNHQVLALEDFQCKVQIVAPSNCIRHNMELNLYCSECKEPLCTLCFDESHQNHRLQGVRSTVEGFKNEIKDILTGVELCMSEVAARKEVLNCEVEGYCK
>MonAgi011034_rbh_TGME49_271880
QKTFFMETLQLTTMANSSDGTDRCEDCMEDENESESVSEVPFADMYCTDCQKKLCRECCRYHLKKKMNKNHQVLALEDFQCKVQIVAPSNCIKHDIEFKLYCCECKEPLCLSCVDESHQTHRLQGVRSTVEGFKNEIKDILTGVELCMSEVAARKEVLNCEVEGYCK
>OxyMar001002_rbh_TGME49_271880
XMDTGRSWANTESEGVESEMGMGDGQPAVGTNLDAATIEFLNETAATRSLRIPPGEDQPSVNDFVEYLGVDLSIEPELTWIAREMCAAPMPPNCEMLVSKSGMLYFHDLENDYYTLEHPLTQRYLKVLERQRLDILALRTKPSISGLILQQPDVLFHNQYSNLQIPCQDCGVLQSTLKCNQCVMSFCQACFDNLHGLCEGPRKNHTFVYTAVGSLCSSCSKKKPQVYCGNCGDYYCHVCYEQLHSKGARQEHRAVLLSVSDAEIVEPHARCEECMDAPAAFHCDFCLDDYCIKCFWKCHFNGFRRHHTVTKTSINPLCNQCHKTRASVFCEQCQELLCTDCFSYLHYKGNRQLHLFMDAMNLLLLLERLDPGMQEHMRRARPRVLWAITQLQGWTRGIEARRFFRMRRDLIVKIQRRWRGSLTRKKLLSMIDHYKWRRKQINNFFLPRARNERVVMKQKFQSQLAQKQVTYTSAKHTLKELRNTILQSASANPMEDLSRTSQMMSRAIEPAHDQAASAPIALPVFKQYEDSRFAASLPAEMPAGSALSDAPGNRQGELTTKDMRKATNLSLRQLLTIDERPEGAPLPPENREADQTEQHKQLQFYQRQREAAGVPPEASVRVRGGTSYRD
>OxyTri015831_rbh_TGME49_271880
MNQIKQHIKDKRVTQPLPQPPLLRGYKKCDTCYQVTAKIEMVQNAEFECLNCNLLICRDCLDIHFQNPKNEQHRVLKLLDNGMYEKTENDFCEEHRERLKYYCFTDDKPLCIVCANYENHKGHFVKMITQIVEEQERLKQELQVKITKMIQEVEKNIGFFKTAKEAILKQKNLYIEKLRADFEVMFKMLEKKYSEMFQKIEKAFQNSLKESVFVQAGFNSFSQRLNYLQSVNPQRDLDTLLINQLSDDILNLEIDLKFFNDFDISESVFLNEPQGRLDVILNDYDFRDVSQRHLKHLRYCFIESKILDGKTYINNELYIMFPKIKSTELLYRMRRDACSPEIFHKKCDNKGATLLFVKTNTGYIFGGYNPTSWLSQYCYQDCDDAFLFSIHTPNSKRPPFKCPVKKDKSEYAIKNAETGYSPGFGEANNCDLFIAFKNPTKSYCKLGNVYQPPFQYSNLPQNEIYGLLAGTQSNWEIEEIEVYSVKVQDNLDI
>OxyTri016161_rbh_TGME49_271880
MCPGCDQSRTLPQELNENLQIMKELRTLDQLTVICDKHLSKTATLYCLNCDIAVCSDCRFTTHQDHQHTDLKQSKFKIYTTNVKSMFDEYSVLNMKYQLDNQANNEIQQTASQFQSMVSKVSRMLGHLTKDEETNKIDLSTCLGEPQNDSWNIKENSKIFRQIAIQGNDQYKISLQDIKHMINESQALLREEFKQALNAFETNLNNKESITNSQTNQKMKHIEQNNFEQLQQFKQAMNADLQARFKYTVKEKDLNLKLQNMERAFMKLNEQAQNINGKYAVDSKFQKQQLDQSTYKVDQTKQLSNYKITDSYQQRNNFHDQASGMNSQNQSQIDIKNEIDNQEILQDVKQRSEFDSVINNIHEKSSHYKKSVFQKLVYQEINKTDQSLLKPLLIKDGVDKKFQLLFKGSTNGIIP
>ParTetD42001926_rbh_TGME49_271880
MEELICPQCHNIFNEFENIPLMLPDCGHTICQKCIQQMLMSADGQQICCPEDNILAKGKTHITEFPKNCQLLKMVVKQRPSIEQPEYQLHLNNLAYEKIELCTEHLEKLEIVCLTDKIRICTKCALFGNHRHHEVRSVDDVVREIASKAENIMQNYQRILDKQQELTESKFYEPLSEKYSIMLQESQITVREKFKELHQQLDLKENKLLEQLNGLTQTLEQQTKRQIKESIQSILQQADLWKIGAKDRLLYFSTKTESGELPLDLLYNQEFQGNVILDEMDRTLKMLEQRINNVKIKKIRVDFKKHEIDKCFDSMCSLTFQLNHNETNQVENSFSKYDQEEPLLLRDNSVADWIDNDDNLISQVVHVVSNSMHELKYTSQSQLQQAKSPVRTEPAIHSLQSITPLKQLKQKSPNKDIHNNASLQPPPPVSLLRQGISPTPKLQEKRKKTFKINDKFEPILQAFRNDNLEIVDLSNAELGDEGCNVVAEQLKNCKKVKQLKLARNKISDEGANIILQALTQNQNITSLHLSSNMISERTLDTILNLVKTGQLPKNIYLSQTLINATKAKKKMEELKKLGYVVNI
>ParTetD42003217_rbh_TGME49_271880
MHQELNCPRCEISFDIYDRTPQMLPKCGHSMCMQCLREQTKIICPEDGIVQPQDLNLYPVNQAILKIINKSSLKNSQIDSTELGETVRLSKCENFFEVMESTSLCKEHNKKIELVCLEDHNTICVSCALFGVHKHHNVRNIDEVVSEIQHSLEETVDLMQQIQSKIKSLKQPIINKKIRDQIRLCIKQQQALAEEQFKEMITQLMMKQRKVVEEIEYKYKQVEDQLIKREQQYVNQVVEKADLWMLASQERINQFASLTEKGEIAFFLLQKDTSNSQAKQIIEELEDFMKKFQTRLQEVTQGQITPQVHLSKDLMGNFEYNYPQVQQSFFDDPNILRDVSMIDQSFLKDIDDKPPHNEFLTHNLLNPQPLYQSQSALQSQPSSNNISQNAISPNYEKKSSDILVSPKLRRQSSMSPKRPTKKKFNTKVESILLNCNGDTLDLSQQDLGDDGMILLEESIKNKKLKILKLVRNKISDTGATKLLELHCQILHLQSNVITERFLDTIQQLIQKQTQIHIKTIYLGQNLMNLFRVKKKIEDLKKLGITIQI
>ParTetD42005375_rbh_TGME49_271880
MEELICPQCCNIFNEFENIPLMLPDCGHTICQKCIKQMLMSADGQQICCPEDNILAKGKTHITEFPKNCQLLKMVVKQRPSIDHPEYQLHLNNLAQEKIELCGEHLEKLEIVCLTDKIRICTKCALFGNHRHHEVRSVDDVVREIASKAENIMQTYQKILDKQSELTESKFYESMNEKYQIMLQESQMAVKEKFKELHHQLDLKENKLLEQLNGLTQTLEQQTKRQIRDQVQQSLQQAELWKIGAKDRLLYFSTKTESGELPLDLLYNQEFKGNAILDEMDRTIKMLEQRINNVKIKKIRVDFKKQEIEKCFESMCSLTLQMSHNETNQRSLFFQEIILQLIGQTTKTNLISQVTHVVSNSQHELKQTTQSQVQQAKSPVRTEPSLHSFQSATTPLKQLKQKSPSKDAPNNVSLQPPPPVSLLRQGISPTPKLQEKRKKTFKINEKFEPIMQAFRNDNLEIVDLSNAELGDEGCNIIAEQLKMCKKVKQLKLARNKISDEGASVVLQALTQNPNITSLHLSSNMISERILDVILNITKSGQLPKNIYLSQTLINATKAKKRIEELKKLGYVVNI
>ParTetD42010899_rbh_TGME49_271880
MHQELNCPRCEIAFDIYDRTPQMLPKCGHSMCMQCLREQTKIICPEDGIVQPQDLNLYPVNQAILKIINKSSLKNSQIDSTELGETVRLSKCENFFEIMESTSLCKEHNKKIELVCLEDHNKICVNCALFGGHKHHNVRNIDEVISEIQHSLEETVDLMQQIQSKIKSLKQPIINKKIRDQIRVCIKQQQSLAEEQFKEMITQLMMKQRKVVEEIEQKYKQVEDQLIKREQQYVNQVVEKADLWMLAQFLLFIVHSSQERINQFASLTEKGEIAFFLLQKDTSNTQAKQIIEELEDFMKKFQTRLQEVTQGQITPQVHLSKELMGNFEYNYPQVQQSFFDDPNILRDVSMIDQSFLKDIDDKPPHNEFLTHNLLNPQPFISISIRSPIITFIQQHFITYHKSQS
>ParTetD42011752_rbh_TGME49_271880
MSDTESELLECCKCGAQVDQILSLQCDHNLCLNCAAKAVAKWGTFTMYPPLVCQICSSKTQLDPSAVQVLLEMNPQSSCCSEDFEQRSEILETKQSQQIQQADYHNQSQQQSLTNITCQQHLTESCVLYCFTCDAQCFCMECYLQGLHKNHEVRNISKSFDLIRENGNQLQVSLQSCCEYLLHEQCKVVNKKQDLVDLVGQAKMQITTNFEDIYRTLKLKEQEMLQAADELVADKLIEIEGLMAKIKLQTDRVNQYNEQLVQYFGSSSPNVSLCVEACNFVVKEKKKIQNLIEQVRQEKISPTIQGKFCLDSGSIQQMISDVRGVKLQLVSLRGIESINPTQREQYIYQKAVEDKTRDSMIGNNQVLREEKENNNSISFIERSSQKKSLKTNDNRDFYTKFHEAKRTIMNQKSFI
>ParTetD42022121_rbh_TGME49_271880
MNTKLEQVPLLNTTCSLHTSEHLNLVCLTPSCLSQGFICKLCRKLHENHNVVEANEFLDILKRLVNYDGKYKTPNQIDPLIGRTTSSLMAIIEELEIQIEYFNEKLSQIKAQFDKYRQISNDVCLLNNLIYYVYGVDSQQPLFQEQLQGVLKRMCFQQKRLSLISVASCQTNHLFVPNERLYQNFLEPVLNQLKQIRQSLDTKMMQPDSYNTLNLQFKNGLDLVHNAQFNTIIFESESLTEEDKIFEKFIIDRPDNNPFKKLKRYKSETNPVEEPCNQGVGRVEKISIVAGHKMWYHDLSYVRFKPRNWVVEPRNACIICKCHPKFARIKEFLNCKYGDLYGPVALDLHLFEAFKKAVANRKEKQFLVERSGIYFHDLCVYWSSMVDCDEVKGSVDFESLCNAVRIAYDTFCYLCKRRGATMKCNNKDCNVWIHYYCWKELDPSNQYLDNERFRMLCHRHALGQDYKPDWLYSNQIAQSISSYYQQLKPQRPQNQVKITHKEQYEEDNKSDEDQQFRDQYKRKPIIKEQPIKSEQYFNIPEPYDYDSIL
>ParTetD42022358_rbh_TGME49_271880
MQQIEELICPECQMMFNESDNLPLMLPDCGHTICQNCIQQMLINKKYIVCPEDGIMAKNKNDISQFPKNCQLLKMVVKHKTQYQQSRQSARNDDSDIGYQLQLNNLISNDIPNDLCQEHLEKLEIVCLTDQLRICTRCALFGQHRHHEVRSVDDVVKEITQKAENIMQIYQKILQKQSEMTELKYFEPLQERFSSVLTESHNTVKEKFKELHQLLDIKEQRLIEQLTTLTQSLEQQTKKQIKELLQSSLSQAELWKITAKDRLVYFSTKTENGELPLDLLNNQDYACVDKGKGIYEELEKIQKQLDLKLQNIKIKKLRVDLKKTEIDKSFDNLFTITLQLSNVNNTSNMTKSSQILKTINTLTDSTLLQDIKRNESFSKLCGQDVFSSFCQDEPMLLKDISMADWSESLMEETTNITQVKSPNRSSLDQEEFVKNKGGSGLKELKEIQPVISSQTIQSTTPTKPERIQIRALEKLKGSFQQPSPGRRDLEQVNSIRQGVSPNTKIVDCKKKKMFKINEKFENVWQAFKSDNLEIADFSSAELGDDGLQFIGDILKTSKRVKQLKLVRNKITDEGACKLLDCLVYNTNQAFQSLHLSSNMITERTLDYFISLVRNSPQGCSLPKSLYLNQTLINATKAKKKIEDLKRVGYLVNI
>ParTetD42026454_rbh_TGME49_271880
MSDTESELLECCKCGAQVEQILSLQCDHNLCLNCAAKAVSKWNQYTMYPPLICQICSSKTQLDPSAVQVLLEMNPQSSCCSDDYEQRSEILETKQSQQIQQTDYHNQSQQQQLTNITCQQHLTESCVLYCFTCEAQCFCMECYLQGLHKNHEVRNISKSFDLIRENGNQLQVSLQSCCEYLLHEQCKIVNKKQDLVDLVGQAKMQITSNFEDIYKTLKLKEQEMLQAADELVADKLIEIEGLMAKIKLQTDRVNQYNEQLVSFFGSSNPNVTLCVEACNYVVKEKKKIQYLIEQVRQEKISPTIQGKFCLDSGSIQQMINDMRGVKLQLVSLRGIESINPTQREQYIYQKAVEDKTRDSMIGNNQVLREEKENNNSISFIERSSQKKSLKTNDNRDFYSKFHEAKRSIMNQKSFI
>PelBei014463_rbh_TGME49_271880
LKRPPLYHLGKSRAESTHFQPLPNMGDSYDDTRPPEIFAGGYFDQANIINQTEGLQDFRRRQEGHLIIADDRPLLVMSFGLKFQGPNPSKYKFEGKYDIPVGYKVIIKWEEDEVVFMTRQGTFGPEFQIVYLPQSPTPEDFTVFEWNANIAEIWDQFLTVIENKEDRDMRLFNQGPWRTFGVTRDEVQMALKSGTDQKTIVDGILYCADGVEPDLQEHMRYLGVDPATDENILWIFTAFKEEPQPSHFSQYVQDGMVYWVNEQTGEPQWKHPHYDKFRKMLQVARNQKPIPHWKSIMEFRIEFLLSNIFTWEAEASGEYPLVETVENVIEMARIFGVDIKNEPYLIHVLKRALRHYGNCVKEKRKVKDVEDFRNLIHRYRDLVSQYEQAMAIEEKRVAKMKICVQCDERDAVLFCDQCKDFFCQGCFDRLHSRGRRQNHRRTWVEMGMCAECVESIALFHCVQCADLYCRDCFQEWHVRGGRRNHIPIILRSFNSQTSTLADATPAMGTGAAQVLAQARSPWVSFTDENNVKLYYNILTQDTKRDMPLAVINEPIEDNKGGGLSAGWSGTWGADMYPDPLDSRTKPQKAPSMETAFESQETLIFHRLLSMYCQLVAQVRHLVFHHPLPLAATCCVLLDNKSMLHAX
>PelBei036489_rbh_TGME49_271880
MKAPPMQRTYSDPDLPQLIPLANRPSSSYEPRPKVKEASQFTKEIMKTMAEKLGINFETHPEFNWVIRDCLLALRDEGWTCSVRNGDLEYVYKHKDQTRPYHPIAAAHQQLAERLTHAQEELKKKHLDPYFRVRHNVYLAIMGEKDVRRVCTPQLCEDVMKDLDVSASDEPYLIRRVKTSIEDAYFRYKRSGRFQTTIETCIDVETLVVNLELDRVGFMKKISPSGLLYCVECQTALGDVISAGCHDVLCNQCAVETHSTGNRQDSPLVFIEQAVCAECTTKAALVRCQDCVELFCYDCFRQTHSAGKRRRHCVGLPQRTFCFECDSREASYICMQCEDALCSRCSANIHRAGSRQNHTLFGLRKAAYSKRLFADNLDRLMGILQRNVERSYALSPWYIFYNQALSPSWYNFISHHMVLADPNNLASPPLEEDDEGEAIPINADEQVLRGLPGATILKDTHVAQLTAQGACFDVPPSQHVKFRT
>PelBei042376_rbh_TGME49_271880
MPKLAVFSETDEAMPEGSNSAEVVVGIADMIGMDIVNEPQFLWIAEEASRAQIPPDWKELTNEDGETLYYHTQDRKLQKVHPLILRYQEVYYKARSYTKQLESGVIGDVRQHDDAKMAAITASVMGRASKGLPPATPEVVESLTGVLGINSKKEFFLFRVVKQTIEAYVEKKLDLKSMIQDLKDPVEFLRQIRKKQNQVDVIRKPTTVVMCQECEVRAAVLKCEQCKDFFCQDCFNSTHATGKRRAHITSDVEQLVCAAFEDRVATCQCVQCGLFYSDEGFMHVHAWDAARPDLRNHLKRVINGLVCLECEHYNASVLCEDCVDLFCTECFIRLHRKGKRRQHVHLTIDNTGQIFRGGFLVPPEEAQVLTDRARSTVETGPWVPFRDDELNVYWYHLVEKRTVSQSPIDPVTGVDGAVAVDPLPAAEEPY
>PerAciPAER2040765_rbh_TGME49_271880
MPLLQQYHSAAAEGTPPVDKALQLVVDAWRDKMKVPQQNGDASPVGEAPICGFCEEKEATRRCLQCDGILCEDCEKSLHSKGIFKSHTVVDLGDX
>PerAciPAER2057662_rbh_TGME49_271880
XAGRPPRGAAMPEDDRQATIEAGGYFDQARVVSQTEGLQDFRRKQEGHLIIADDRPLLVMSFGTKYTGPNPAKYKIEGKYDIPVGYKVIIKWDDDEIVFMTRQGHLGPEFQIVYLPKSPVPEDFTMFEWNANIAEIWDQFLKVIEGHEDRDLRLFKQGPWRTFGVTRDEVQIALKQGTDNKTIIDGILYCADGETPNLQEHMRYIGFDPETDEDFVWICEAFRNEPKPPAMFQYVSSNMVYWADATTQETSWKHPHYDKYRQMLQAARMQKPVAHWKSIMAFRIEYLLSSIFTWEVEEAVQNGGEYPLVETVDNVLEMERVFGVDVKNEPYLVHVLKRALRHYGNAIKEKRRVKDVEDFRNLMNRYRDLVGQFEAMREEEAKRVAKLKVCVQCDDKDAVLFCDQCKDFFCQGCFDRLHAKGRRMNHRRTWVEMGMCAECVESIALFHCVQCADLYCRDCYQEWHVRGGRRNHVPIVLRSFNSQTHMLADATPAMGTGASKILAQARSPWFIFKDENNVNLYYNIMTGESRRDMPLAIINEPIEESRGGGMAAGWSASYGSNMFPDPLDNQPAIKGSKKGGHE
>PerMarATCC50983020515_rbh_TGME49_271880
MTTFCFECDSNEASYICMQCEDVLCTECSARIHRKGARQNHTIFSLRKAAYSRKLFANNIASLTMIIERNISLSQPLSPWMLFYDETLNPYWYNFRSREYARCLANDVLHPPADTEEDGAGVDLLATRAAKRCAKGAVFYIHPPVNIKFASPSAASYDVFAPSMPRHMNDTAAAAVEKDFRGA
>PlaMac010875_rbh_TGME49_271880
XLSLQHSSHHMSTSALQLNSNDSIDEVGICPVDGRPYECFSINAQKLICPSCLMFGKNKGDEVISIPEAAKLIRDELDKSIKAGIFKADRCDSTLLDIRQTKLQCDEAKYKVVKEVENAFSQLIKTLKDRKNSLLKEIDELFAQQFESIKEQEERWIKKQEISAGILKNGQGSDMALVKRSQEILSGLNNLWEPMNYHLTQILNSVDLHFRIQGKDKQLDLNLEELISAFSNYGKKGEVHNIQYRC
>PlaMac011299_rbh_TGME49_271880
MHTKTLLXNLENAFHSGKDLTVSSFLRNTDERHHCEECEDSRASVYCITCEEYLCKDCNLKIHNKGKRSEHLKQQRDLEFEKELSVVCISFDAVNHGLRHKQDAXEAGKXLAGLVRSILQSNNIXEESALIYFYFXTEEEVSREYLSKCFDALNSLRFYAFVDXGKLLAIKEVEEVQISKSSLGMKTSDEKXLQTAKCLKFLSRGYPRVILYDSTDSLSSDSSENQRIFAAEPQLNPFIGEFIRFAEIXLMXPAKGSTRDLDNPXNSVYSQETRDLKLSSDSSTEFPEKPGFLENNSNSSCDEVQDSXIKISTKKNYLSIFSQNEYSGEEFPIQQILXKPTNSWSKTGTYDRSALRIADQKTLSQNYSDNSFEGDSIYTGSYFNSINEIRAPSSFSVVKEQVPKQVNNNNXNFALIYHPRKEVEIXGSLELSNFX
>PolGlaCCMP1383002521_rbh_TGME49_271880
MADGMYEERAPEIFTGGYFDQANIVEQTEGLQDFRRRQEGHLIIADDRPLLVMSFGLKYQGSNPSKYKIEGKYDIPVGFKVIIKWEEDEIIFMTRQGTFGPEFQIVYLPKSPVPEDYSVFEWNANIAEIWDQFLTVIEGKDDRDMRLFNQGPWRTFGVTREEVQMALKQSTDQNTIVSGILYCADGAEPDQQEYMRYLGFDPNTDEDISWIFTAFKDEPHPPHYFQFVKEGMVYWQNTLTQEPTWKHPHYDKYRKMLQVARNQKPVAHWKSIMEFRIEFLLSNIYTWECEATGVYPLVETVDNVIEMARIFVVDIKNEPYLVHVLKRALRHYGAAVREKRKVKDVEDFRNLMQRYRDLVSQFEQAQIMEEKRVAQMKVCVQCDERDAVLFCDQCKDFFCQGCFDWLHSRGRRQTHRRTWVEMGMCAECAESIALFHCVQCADLYCRDCFQEWHVRGGRRNHIPIILRSFNSQTHQLPDATPAMGTGAAQVLAXDNNVKLYYNILVGTSRRDMPLAIINEPIEDQKGGGLSAGWSGTWGSNMFPDPLDSRQVNSGPAQMETGF
>PolGlaCCMP1383052618_rbh_TGME49_271880
AGAAVSPNSRPLLALRRAVSARPLSRGVVAAMADGMYEERAPEIFTGGYFDQANIVEQTEGLQDFRRRQEGHLIIADDRPLLVMSFGLKYQGSNPSKYKIEGKYDIPVGFKVIIKWEEDEIIFMTRQGTFGPEFQIVYLPKSPVPEDYSVFEWNANIAEIWDQFLTVIEGKDDRDMRLFNQGPWRTFGVTREEVQMALKQSTDQNTIVSGILYCADGAEPDQQEYMRYLGFDPNTDEDISWIFTAFKDEPHPPHYFQFVKEGMVYWQNTLTQEPTWKHPHYDKYRKMLQVARNQKPVAHWKSIMEFRIEFLLSNIYTWECEATGVYPLVETVDNVIEMARIFVVDIKNEPYLVHVLKRALRHYGAAVREKRKVKDVEDFRNLMQRYRDLVSQFEQAQIMEEKRVAQMKVCVQCDERDAVLFCDQCKDFFCQGCFDWLHSRGRRQTHRRTWVEMGMCAECAESIALFHCVQCADLYCRDCFQEWHVRGGRRNHIPIILRSFNSQTHQLPDATPAMGTGAAQVLAQARSPWVSFVDDNNVKLYYNILVGTSRRDMPLAIINEPIEDQKGGGLSAGWSGTWGSNMFPDPLDSRQVNSGPAQMETGF
>PolGlaCCMP1383057700_rbh_TGME49_271880
PFEKEEQQHQQKPQQHQLWSRVAFRAXPGGRKKKQPAQAQVIGVQDVTVEGQYEHFSTEGPRCSICSDLAATRECNKCSSLMCAECDRMMHSKGVMKKHDVVDXYPPKGDNASAATADSKKLSHSEEVRNYLT
>ProAdhBoc000639_rbh_TGME49_271880
TKLRSKRGRERKIAKRYRNMEIELQKCKEHEKKCHVFCQECYRPLCVKCIVEHSLKEHQIISLENFFIQFRSLISQYEAIAKKYRTIIEEIDDELRRVRQLKGDEERNILDVTSRMIGSLSLAKDPVVNGFHDEINSQVSSVTQLFEQLKKISAQLHSFLYEKRGFEEFIQKQRNSSDGSLVEMIDFSKVQDFFEVIGASRKFYEEKYCKVMTNLDKVSQFYSVDAEFEDRTKFLIRNSINFNNKVALENGIDSEVSGAKGEEETTQYGGFESDDLSVPLEDRVVFVDVYGPYYKSIVESITSTTIHISYNGGSGNCLYTAESNKNFAGILKLVTEDDLKNLKEPPLKPITIINTNTTYYKVSAVTNETDKEYTVDYYWATGEDNVTSMTVDKRESELLEVISLDQLTKERQSYLLKAMLTKPKIPYFLYKGETVLMEESYTFKKGTIQSITSNSLVVKSASGLIWRVALKSACKIMKFMTTENYHTFPERGGEVLWKMGEEWIAFKVLHINSVGLTVKTAGGLKLQIPFDQNLRDRLVYRIPLL*
>ProAdhBoc003689_rbh_TGME49_271880
MTDVASASFTTFESTSEVLQSILDDATCPSHPEEGLNIFCFTDKSFMCLKCSIIHKGHHITPFSTPEEGQMIIQKVTSIIYCTKHIEKHAQYYCLKEDRPVCEMCCLVSCKSHDVEEICNLANKYKSKLAQLSSKITDTIDEKKYDLSEYFSQSDTLMTRLDTKQTEQVQKIEHFFDTLEEKLAQKRTESVDYVKSEMKKVCGDFLNLVNSTKQIQKWDIFRRKLVDSGDIEVVRYGRSGQFGELKEFVEDFDGFQEQQLEILKPEGLDQIGVLLDDEYCFKELQLRFVAGGFRRRGKEHEKIRYLRYGGPSEMFITDFDGSNQQRVTNLSCSSVTGGRQLVVSPSGEVWLYGGHDDDESCWDPNLYCVPNGSDQAIKKSQPPGIQGNTYFAFMSAPDNTLWIVGGYHYKGCSENEGEEEDYDEEEEECVYDKVFQYSIDTDEWTQQPNLDIKSYYHTGAIYNRGKRYMVYILGGYNLNTGMYLNEVRVFNYNMTESELEVGRWEKIPLESSFTYNFMSIAVPVADRNEIYLFGSGGNGSSWKFDVKTRKFMSINASSQSWSYCAYWARKDNVLAITSDTGSTVKYDISAEKVV*
>ProAdhBoc006512_rbh_TGME49_271880
MVDTASASFTSFESTSDVLTTILEDGTCPNHPDEELNVFCYTDKSFMCLKCSITHKGHHITTFANADEGYGIIQQVTSTVFCAKHMEKAANYYCLKEDRPVCEMCCIVTCKNHEIEEIKDMATRCKDKLGDINTQIHSQVTNPEVLTDFLARADELKTKMESKEGDQLAKVDAYYADLRKKLDAKHQESIEYVKKEIRDVCGEMISFVNSMKQIQEWDTIHQKLIKSGDMELINYCRSEKMTDLEEFVQDFETCGEENLEMLKGEGMDDLGVVLDEKYNFSDLKLGFVGGVFRRNNEAERKPFYFRYNSSQLSLKEWDASSWETKNPSFSDSLINGRQVCAGADGALWIYGGTNTSGYTDSSKLHRYDLKNDKMTSFDGPKGQNGNAYFALVAAPDLSLYVIAGYYYPMGGQIQYYDQTHRYDIRKDSWEEIARLDTRLYYHTACCYTKRSQYMLYVIGGHNTQRYVSEVRVYNHNMKDVEFKQGKWELVTIKGGFNYNYLSRCIPLADHGKILIVSSGGYNSFEYHHEDKEIKSLGTSSTCSWSQGAFWSRKDNEVVVMGDNGSGLKYDIEKKEFKSYYQI*
>ProAdhBoc007322_rbh_TGME49_271880
NTNSYSFTSFESTSDILNTIVDDGVCPSHPEESINVFCYTDKSFMCLKCSIQHKGHHITAFDSLDDARDIIKEVNSTLFCSKHKEKTCQFYCEVESRPVCETCCIVSCKNHDVSEISDLYQKCKHQLDELHSQVSAVNGSTRIQSILKATGEIIKRLEDKKEKDATKIDDEFEEVIRKLAARKQELIVETKQKYETNIEEIKQSVSRFEQIANWEAFYHRLMNENKYETVKYCKGESLKSLRSEIKKAASAVTSSKQELIDMENTIETRLEECGTSVSQQSPEKFITCNYKKMSLPLSGNSSMKTFCYVPSPGNQEIVVYDPEDGKTTKEKCDLPCGSTWILDDDTIISYHPKVSAAVAGGFGFGGAVNHAVVDLYSVSAKKITQTHEFDRDIGLGAFLNSSRTHLYIFDGATFQVFDLENWQIAEPIPPPSDNLVQYAVFTTCINIGGSDILVYGQLIPDASGNTFGFGATSKVVPTLSFFNTGEDQGNFKHKEWKTIKFFALEGQQYTSYRLVPINDNSLLLIHSENLSPGTFGGGFNFGGQVTNSLVLDISLESSNVKVDSFDGIGLKMQSAAFSDYVDCGEYVLYGTDVGQFLTINKASLKAEKKVQFALRFRHSRPQNNQETIFF*
>ProAdhBoc008003_rbh_TGME49_271880
MADLASASFTTFESTSDVLQSILDDGTCPSHPEEELNVFCFTDKSFMCLKCSITHKGHHITTFSSPEEGQMIIQKVTSIIYCSKHIEKQAQYYCLKEERPVCEMCCIVTCKSHEVEEIRDLSQKYKDQLDQLTQKINDDVSKKGDLNEFIQRADSLTAKLTDKEIDQIKKVEEYFDKLEESLKEKRREM
>ProAdhBoc008006_rbh_TGME49_271880
YQALKQVTMADIASASFTTFESTSDVLQSILDDGTCPSHPEEELNVFCFTDKSFMCLKCSITHKGHHITTFSSPEEGQMIIQKVTSIIYCSKHIDKQAQYYCLKEERPVCEMCCIVTCKSHEVEEIRDLSQKYKDQLDQLTEKINGNVSRKGDLNEFIQQADSLTDKLTDKEVDQI
>ProAdhBoc008008_rbh_TGME49_271880
YQALKQVTMADIASASFTTFESTSDVLQSILDDGTCPSHPEEELNVFCFTDKSFMCLKCSITHKGHHITTFSSPEEGQMIIQKVTSIIYCSKHIEKQAQYYCLKEERPVCEMCCIVTCKSHEVEEIRDLSQKYKDQLDQLTQKINDDVSKKGDLNEFIQRADSLTAKLTDKEIDQIKKVEEYFDKLEESLKEKRREM
>ProAdhBoc016228_rbh_TGME49_271880
FNFNPSSLPINYIILEVIREKAKPVDSLCEIHSTQQLILFCTTCQSYICAECTVDHSGHNFVSKDSSTAQLGEAISDTEERIQALQTRMQTIKRRVSSLEEDLNGRIETDEELLKTSFKAFESALSTRHEELLTTLEPMYSKHKTNIQMAIDQFSTGDIHKAEITGQLGKIEEEISDLEALSSEETKKYLDRLDSLTELVLENKSSRGRDQVMHFPEVVLNKKKVSTYLSRIGVLASFSQAYGPKNPKIGFFGERKRILHYDITTNQWESSVLHPQSPEFPYYSAAVTLPNGLAFITGG
>ProAdhBoc024321_rbh_TGME49_271880
EKKSRNHSIKCIIMPIEAEDLISACPKCQKLFSYFSLKPVWLNGCGHVLCEKCLALSIKHSDEGGSLISFECPFCSKVTREAEDKVESCGFFASNKTILEIAESTQLVDPETMESFRSEPPNEIYDWKKYLKCGRHPENDVTLTCRDIECCQPVFCNECTEIHPRHEISACKPQALDSSLEMFKSLNTQSAEVIEKFEEVHEKLKQAREFTEKRYEETEEMLEAKFKEFIEKTKTTIKEKKTKMLKVLDTYLRATSSPLFTAYLTRDFLKNYANRFNTQKDLATLCDSELSKALQLLSTYFRAVEEKEPKLVSLEFVELDFKTFKPELKLVKVPNLNFEAIIQFELFRKSQEIDESKNLLDGFVGSSREQDYF
>ProMinCCMP2233062034_rbh_TGME49_271880
XLKRIQTHSREAGQRARGALLHHPGGMAQGSLTAIPPFDGAGRDNSAEAXXXXAEXXXMXIXXXXXXXWIAEEASRAAVPPDWKELVNEDGETLYYHTRSRKLQKEHPLILRYKEIYWKARGFSKRLEAADVSDDMEPANVKFSAIIAEVLGRASKGLPPATPEICEALAKIMTIDSTKEFFMFRVLKQTLEAYVEKKLDLASLTQDLRDPLGFLREIRRKQNQVDVIRKPTSIVMCQECEKKAAVVKCEQCKDYFCQDCFNSTHATGKRRAHITSDVEQLVCAAYEDRVATCQCVQCGLFYSDEGFMFVHAYDAARPDLRNHLKRVINGLVCLECEHFNASVLCEDCVDLFCTECFIKLHRKGKRRQHVHLTIDNTGQIFRGGFLVPPEEAQVLTDRARSTIESGPWVPFRDDQLNVFWYHLIDKSTVTQSPVDPVTGVPASVALEEPVSSSMAECGARALRRSWSFSTTGVHX
>ProMinCCMP2233146168_rbh_TGME49_271880
XWLKRIQTHSREAGQRARGALLHHPGGMAQGSLTAIPPFDGAGRDNSAEAFVGIAEMIGMDIKNEPQFLWIAEEASRAAVPPDWKELVNEDGETLYYHTRSRKLQKEHPLILRYKEIYWKARGFSKRLEAADVSDDMEPANVKFSAIIAEVLGRASKGLPPATPEICEALAKIMTIDSTKEFFMFRVLKQTLEAYVEKKLDLASLTQDLRDPLGFLREIRRKQNQVDVIRKPTSIVMCQECEKKAAVVKCEQCKDYFCQDCFNSTHATGKRRAHITSDVEQLVCAAYEDRVATCQCVQCGLFYSDEGFMFVHAYDAARPDLRNHLKRVINGLVCLECEHFNASVLCEDCVDLFCTECFIKLHRKGKRRQHVHLTIDNTGQIFRGGFLVPPEEAQVLTDRARSTIESGPWVPFRDDQLNVFWYHLIDKSTVTQSPVDPVTGVPASVALEEPVSSSMAECGARALRRSWSFSTTGVHX
>ProMinCCMP2233183515_rbh_TGME49_271880
XSRQLPFAVSAVAVPSHCDPGGGPPAASPQQTMAQRERRAPEVIAGGYFDQAEIVNQTEGLQDFRRNQEGHLIIADDRPLLVMSFGTKFSGANPSKYRIEGKYDIPVGYKVIIKWDEDEIVFMTRQGTFGPEFQIVYLPKSPVAEDFTMFEWNGNIAEIWDQFLNVIEVKQDRDTSMFNQGPWRTFGVTRDEVQIAIKQGTDSKTIVDGILYCSDGQNPNLQEHRRYLNFDPATDENYVWICQAFKDEPKPANFFQYVKDGMVYWVDANTQEATWKHPHYDKYRRMLQVARIQKPQPHWKSIMAFRIEFLLASCFTPDHEASGEMPLVETVENVIEMARIFGVDCKNEPYLVHVLKRALRHYANAVREKRKVKDVEDFRNLMQRYRDLVGTFELAREEEARRIEVMKLCVQCNERDAVLFCDQCKDFFCQGCFDRMHARGRRQNHRRTWVEMGMCAECQESIALFHCVQCADLYCKDCYKDWHIRGGRRNHIPIILRSFNSQTHTLPEATPAMGTQSAKILAKARSPWFSFVDENGVQLFYNIQTAQSRRDMPLDIINDPIEDGTGGGLGGGWAGTWGGNMFPDPLDSRPALPDKTMSSAF
>ProMinCCMP2233217332_rbh_TGME49_271880
XWLKRIQTHSREAGQRARGALLHHPGGMAQGSLTAIPPFDGAGRDNSAEAFVGIAEMIGMDIKNEPQFLWIAEEASRAAVPPDWKELVNEDGETLYYHTRSRKLQKEHPLILRYKEIYWKARGFSKRLEAADVSDDMEPANVKFSAIIAEVLGRASKGLPPATPEICEALAKIMTIDSTKEFFMFRVLKQTLEAYVEKKLDLASLTQDLRDPLGFLREIRRKQNQVDVIRKPTSIVMCQECEKKAAVVKCEQCKDYFCQDCFNSTHATGKRRAHITSDVEQLVCAAYEDRVATCQCVQCGLFYSDEGFMFVHAYDAARPDLRNHLKRVINGLVCLECEHFNASVLCEDCVDLFCTECFIKLHRKGKRRQHVHLTIDNTGQIFRGGFLVPPEEAQVLTDRARSTIESGPWVPFRDDQLNVFWYHLIDKSTVTQSPVDPVTGVPASVALEEPVSSSMAECGARALRRSWSFSTTGX
>ProRetCCCM535015388_rbh_TGME49_271880
PARAGAMAGAGPPSLQRTYSDPDLPQLLPLPVRPFSSYEPRPQVKEHAQFSQEVLEAMALKLGLDIEEHPDFRWVIRDCLLALRDEGWTCKVRDGDLEYVYRHSDKIRPDHPIVNAHQKMAERLLNVQQELKLKHLDPHYRVRYLVYLAIMGETDVRRVTTPKLIEEIMENLDVSPQDEPYLIQRVKVSVEDSYFRMKRNGAHRVTIDSSIDVESLIVNLELDRVGFMKKISPSGLLYCVECQTSLGDVISAGCHDVLCNRCAVETHSTGNRQDAPMVFVEQAVCAECASKAALVRCQDCVELFCYDCFRQQHARGKRQRHCVGLPQRTFCFECDAREASYVCVECEDALCSRCSAQIHRSGARQNHTLFGLRKAAYSKRLFADNLDRLMGILQSNVERSYSLSPWFVFYDQALAPSWYNFQRRYLVRADPNNLATPPEEADEEEEPLRGPGATVLKDTHAAQHTAQGACFDVPPPMHVKFHSPSARARLRALAWAPAPAPLKAPLAALPKRPPRDAGPRSM
>ProRetCCCM535062627_rbh_TGME49_271880
CGAGPARGMAVPEGEEEDGPLPGANSADTVVGIAEMIGIDLVNEPQFLWIAEEASRARLPPDWRELVNEERETLYYHTAERRLQKEHPLILRYKELYYKARSYTKRLEQGEAGQQQQPSAKLAAITAEVMGRASRGLPPATPPILEGLAGILGVDTRSEFFLARCAKQTLEAYVEKRLDLSSFVQDLRDPLEFLRGIRKKQNQVDVIRKPASIIMCQECETTTKKAAVVKCEQCKDYFCQDCFNSTHATGKRRAHITSDVEQLVCAAYEDRVATCQCVQCGLFYSDEGFMYVHTFDAARPDLRNHLKRVINGLVCLECEHFNATVLCEDCVDLFCTECFIRLHKKGKRRQHVHLTIDNTGQIFRGGFLVPPEEAQVLTDRARSTIETGPWVPFRDEQLGVFWYHL
>ProRetCCCM535068882_rbh_TGME49_271880
XSRGPPPVFGGEAERIGRRLDADTDEFLREARSCAALQIPAGQDQLTAMEYVAYLGIDLQLEPELAWLAREMLAAPMPPNAQLRVSKAGVVYFHDTVNDYYTIEHPLTQRFLKVLERQRVDLLCLRTKPSVNGLLFSQPDMLFHKQFRNLQIPCQSCGVMQSTLKCNQCLMSFCGACADALHKNALGPRKNHTFLTTACGSLCSTCAQKKPQVFCANCEDYFCFRCFEDMHRRGNRLQHRSMLVSVSDGEIIEPQKKCEECEDNPAAFACDYCLDNYCVKCFWQCHVNGHRRTHTASKVNVIPMCNQCQNIRATVFCEQCQELMCTECFTMVHSKGNRMLHLFMDAMDLLILLERLDPTFQEHMRRARPRVLWAVSQLQGWVKAIDARRFYRRRKDIAMQIQRRWRGVQTRRKLLGMLHLHKWRRRQVNSFFLPKTAEERLAVKQKCAAMLAAKDMTQRAANASLSELKSTIMATAGADPMEVPARTRELM
>PsePer36N120E006206_rbh_TGME49_271880
MKKIHLIKQVKLYTNNCVVCPECSFCNQSCDINIFPKNIALLKANNIREQNQQDQKEQQQQLNLQQQRLQDFSRQYASNIVQLNHDNKQNKNYSNSDTKASNYDQIKQNNLQEQIYFKDKKNENQCNKHQKKFEAFCQTDEQLLCINCIIQDGHQMHSIDSIEEAFAKEKENLSYLFIQIKEQRNDLQQLINKIDSNVFNLKMKSNDQIYEITSFFEELKNIINEREQTLKNEGNL
>Pse_Brazil005484_rbh_TGME49_271880
VEAYVKEVVLNANGKEQESEHHRFHKNLQNEEQIIATEMGLSEEDNPFAKTLCDRCEKAKPKLVCYDCGSIGGSALCEKCSQLIHQSGTFAKHKIVSNEKKGIAESQALEDDIKSLNNNAFMCREHANTEFEKFCCNCSQLLCSKCLQSHPTKHQIKNFKEAAEEVLKDFRNLIEKINDGRNQTDSLIDDIKDQMNMIEVEAQRLEI
>PyrBah013724_rbh_TGME49_271880
XMVRHDYEEAEAGPGPNSAPIVVGIAEMIGIDLVNEPQFLWIAEEASRAKIPPDWRELVNEDGETLYYHIADRRLQKEHPLILRYKEIYYKTRSYTKRLEQGEAGENREQPDVKLKAITAEVMGRASKGLPPATPAVIEGLADVAGVDSTKEFFLVRTVKQTLEAYVEKKLDLGSLIQDLRDPLEFLRGIRKKQNQVDVIRKPTSIVMCQECDKKAAVVKCEQCKDYFCQDCFNSTHATGKRRAHITSDVEQLVCAAYEDRVATCQCVQCGLFYSDEGFMYVHAFDAARPDLRNHLRRVINGLVCLECEHFNASVLCEDCVDLFCTECFIKLHRKGKRRQHVHLTIDNTGQIFRGGFLVPPEEAQVLTDRARSTVETGPWVPFRDESLNVYWYHLVDKEIANQSPIDPVTGGARKCGPGPTGVMGRASPLLLHAGMPRLDSASKPSCSSGYPPX
>PyrBah033939_rbh_TGME49_271880
XQPGVDEGGGSAGFGGGGFQERMPEILTGGFFQETAAVDQVEGLQDFRRKQEGHLIIVDDRPLLIMSFGLKYSGANPGKYRIEGKYDIPVNYKVIIKWEEDEIVFMTREGTFGPEFQIXXPKSPVAEDFTIFEWNADIAQIWDQFLTVIEGTDDRDIRFFDKGPWRTFGVTRDEVQIALKQGTDQKIAVDRILYCADNKAPSVEEYMRYLGFDPNTDENFVWICQQFKDEPKPGNYFEYVSEGMVYWFNAQTQETYWKHPHYDKYKRMLQVARTQKPLPHWKSIMEFRIEFLLSSVFRNQLDEEQEKEPLIETVENVIEMARIFDVNIQNEPYLVHVLRRSLRHYGHAVREKRKVKDVEDFRNLMFRYRDLVMQFENAKEVEARKVQQMKVCVQCDERDAVLFCDNCRDFFCQACFDRLHSRGRRKNHRRTWVEMGMCAECSEAIALFHCVQCADLYCRDCYQDWHVRGGRRNHIPIILRSFNSQTDKLADATPAMGTGAAKVLAQARSPWFCFVDENNIKLYYNIETGEARRDMPLAVINEPIEENKGGGLSGGWAGTWGSNMFPDPLDQREVGGEKFSMETAFEIX
>PyrBah080534_rbh_TGME49_271880
XASPPILPIRGHHLPDAMVRMGQPGVDEGGGSAGFGGGGFQERMPEILTGGFFQETAAVDQVEGLQDFRRKQEGHLIIVDDRPLLIMSFGLKYSGANPGKYRIEGKYDIPVNYKVIIKWEEDEIVFMTREGTFGPEFQIVYLPKSPVAEDFTIFEWNADIAQIWDQFLTVIEGTDDRDIRFFDKGPWRTFGVTRDEVQIALKQGTDQKIAVDRILYCADNKAPSVEEYMRYLGFDPNTDENFVWICQQFKDEPKPGNYFEYVSEGMVYWFNAQTQETYWKHPHYDKYKRMLQVARTQKPLPHWKSIMEFRIEFLLSSVFRNQLDEEQEKEPLIETVENVIEMARIFDVNIQNEPYLVHVLRRSLRHYGHAVREKRKVKDVEDFRNLMFRYRDLVMQFENAKEVEARKVQQMKVCVQCDERDAVLFCDNCRDFFCQACFDRLHSRGRRKNHRRTWVEMGMCAECSEAIALFHCVQCADLYCRDCYQDWHVRGGRRNHIPIILRSFNSQTDKLADATPAMGTGAAKVLAQARSPWFCFVDENNIKLYYNIETGEARRDMPLAVINEPIEENKGGGLSGGWAGTWGSNMFPDPLDQREVGGEKFSMETAL
>ScrHanSHHI4017578_rbh_TGME49_271880
RRLQLPHLAMKLIAGDDQDAAFPPGHNGADIVVGIAEMIGIDLVKEPQFLWIAEQASKAKMPNDWKEFTNDDGQTMYYHTKTKEIQKTHPLIYRYKEMYSNSRSYQKKLEAGDISINLERPEQKLMAVIAEIMGRASKGLPPATPDTVETLAQIVGVDSTCEFFLFRVVKQTLEAYVEKKLDLHSFMQDLKDPVEFLRGIRKKQNQVDVIRKPTSIIMCQECEKKAAVVKCEQCKDFFCQDCFNGTHATGKRRAHITSDVEQLVCAAYEDRVATCQCVQCGLFYSDEGFLYVHAFDAARPDLRNHLKRVINGLVCLECEHYNASVLCEDCVDLFCTECFIKLHRKGKRRQHVHLTIDNTGQIFRGGFLVPPEEAQVLTDRARSTVETGPWVPFRDDRLNVFWYHLVEKTRVEQSPIDPQT
>ScrHanSHHI4025124_rbh_TGME49_271880
MPEDDRQATIEAGGYFDQARVVTQTEGLQDFRRKQEGHLIIADDRPLLVMSFGTKYTGPNPAKYKIEGKYDIPVGYKVIIKWDDDEIVFMTRQGHLGPEFQIVYLPKSPVPEDFTMFEWNANIAEIWDQFLKVIEGHEDRDLRLFKQGPWRTFGVTRDEVQIALKQGTDNKTIIDGILYCADGEKPNLQEHMRYIGFDPETDEDFVWICEAFRNEPKPPAMFQYVSSNMVYWADATTQETSWKHPHYDKYRQMLQAARMQKPVAHWKSIMAFRIEYLLSSIFTWEVEEAVQNGGEYPLVETVDNVLEMERVFGVDVKNEPYLVHVLKRALRHYGNAIKEKRRVKDVEDFRNLMNRYRDLVGQFEAMREEEAKRVAKLKVCVQCDDKDAVLFCDQCKDFFCQGCFDRLHAKGRRMNHRRTWVEMGMCAECVESIALFHCVQCADLYCRDCYQEWHVRGGRRNHVPIVLRSFNSQTHMLPDATPAMGTGASKILAQARSPWFAFKDENNVNLYYNIMTGESRRDMPLAIINEPIEETRGGGMAAGWSASYGSNMFPDPLDNQPAIRGSKKGGHETSF
>ScrHanSHHI4076496_rbh_TGME49_271880
XIAGDDQDAAFPPGHNGADIVVGIAEMIGIDLVKEPQFLWIAEQASKAKMPNDWKEFTNDDGQTMYYHTKTKEIQKTHPLIYRYKEMYSNSRSYQKKLEAGDISINLERPEQKLMAVIAEIMGRASKGLPPATPDTVETLAQIVGVDSTCEFFLFRVVKQTLEAYVEKKLDLHSFMQDLKDPVEFLRGIRKKQNQVDVIRKPTSIIMCQECEKKAAVVKCEQCKDFFCQDCFNGTHATGKRRAHITSDVEQLVCAAYEDRVATCQCVQCGLFYSDEGFLYVHAFDAARPDLRNHLKRVINGLVCLECEHYNASVLCEDCVDLFCTECFIKLHRKGKRRQHVHLTIDNTGQIFRGGFLVPPEEAQVLTDRARSTVETGPWVPFRDDRLNVFWYHLVEKTRVEQSPX
>ScrHanSHTV5102797_rbh_TGME49_271880
XGRPPRGAAMPDDDRQATIEAGGYFDQARVVTQTEGLQDFRRKQEGHLIIADDRPLLVMSFGTKYTGPNPAKYKIEGKYDIPVGYKVIIKWDDDEIVFMTRQGHLGPEFQIVYLPKSPVPEDFTMFEWNANIAEIWDQFLKVIEGHEDRDLRLFKQGPWRTFGVTRDEVQIALKQGTDNKTIIDGILYCADGEKPNLQEHMRYIGFDPETDEDFVWICEAFRNEPKPPAMFQYVSSNMVYWADATTQETSWKHPHYDKYRQMLQAARMQKPVAHWKSIMAFRIEYLLSSIFTWEVEEAVQNGGEYPLVETVDNVLEMERVFGVDVKNEPYLVHVLKRALRHYGNAIKEKRRVKDVEDFRNLMNRYRDLVGQFEAMREEEAKRVAKLKVCVQCDDKDAVLFCDQCKDFFCQGCFDRLHAKGRRMNHRRTWVEMGMCAECVESIALFHCVQCADLYCRDCYQEWHVRGGRRNHVPIVLRSFNSQTHMLSDATPAMGTGASKILAQARSPWFAFKDENNVNLYYNIMTGESRRDMPLAIINEPIEETRGGGMAAGWSASYGSNMFPDPLDNQPAIKGSKKGGHE
>ScrHanSHTV5104038_rbh_TGME49_271880
XFLVPQLAMKLIAGDDQDAAFPPGHNGADIVVGIAEMIGIDLVKEPQFLWIAEQASKAKMPNDWKEFTNDDGQTMYYHTKTKEIQKTHPLIYRYKEMYSNSRSYQKKLEAGDISINLERPEQKLMAVIAEIMGRASKGLPPATPDTVETLAQIVGVDSTCEFFLFRVVKQTLEAYVEKKLDLHSFMQDLKDPVEFLRGIRKKQNQVDVIRKPTSIIMCQECEKKAAVVKCEQCKDFFCQDCFNGTHATGKRRAHITSDVEQLVCAAYEDRVATCQCVQCGLFYSDEGFLYVHAFDAARPDLRNHLKRVINGLVCLECEHYNASVLCEDCVDLFCTECFIKLHRKGKRRQHVHLTIDNTGQIFRGGFLVPPEEAQVLTDRARSTVETGPWVPFRDDRLNVFWYHLVEKTRVEQSPIDPQTG
>ScrHanSHTV5195782_rbh_TGME49_271880
XQGPRSHVAPAHFCGAHLAARVPPPRWAATSGAAMPDDDRQATIEAGGYFDQARVVTQTEGLQDFRRKQEGHLIIADDRPLLVMSFGTKYTGPNPAKYKIEGKYDIPVGYKVIIKWDDDEIVFMTRQGHLGPEFQIVYLPKSPVPEDFTMFEWNANIAEIWDQFLKVIEGHEDRDLRLFKQGPWRTFGVTRDEVQIALKQGTDNKTIIDGILYCADGEKPNLQEHMRYIGFDPETDEDFVWICEAFRNEPKPPAMFQYVSSNMVYWADATTQETSWKHPHYDKYRQMLQAARMQKPVAHWKSIMAFRIEYLLSSIFTWEVEEAVQNGGEYPLVETVDNVLEMERVFGVDVKNEPYLVHVLKRALRHYGNAIKEKRRVKDVEDFRNLMNRYRDLVGQFEAMREEEAKRVAKLKVCVQCDDKDAVLFCDQCKDFFCQGCFDRLHAKGRRMNHRRTWVEMGMCAECVESIALFHCVQCADLYCRDCYQEWHVRGGRRNHVPIVLRSFNSQTHMLSDATPAMGTGASKILAQARSPWFAFKDENNVNLYYNIMTGESRRDMPLAIINEPIEETRGGGMAAGWSASYGSNMFPDPLDNQPAIKGSKKGGHETSF
>ScrTroCCMP3099019468_rbh_TGME49_271880
PIPSHYFQYVSESRVYWVDATTQEPTWKHPYYDKYRQMLQAARSQKPVPHWKSIIAFRIEYLLSSIFTWEVEEAVQNGGEYPLVETVDNVLEMERIFGVDIKNEPYLVHVLKRALRHYGNAVKEKRKVKDVEDFRNLMQRYRDLVGQFEQMREEEAKRVAKMKVCVQCDEKDAVLFCDQCKDFFCQGCFDRLHAKGRRVNHRRTWVEMGMCAECQEFIALFHCVQCADFTAGIATKNGMSVEAAEITQLATHMLPDATPAMGTGSAKTLAQARSPWFAFSD
>ScrTroCCMP3099033429_rbh_TGME49_271880
XSETDRGRARAARRSRASPQGGEAGRRGGPPRRASREMPRLEGLSTAADGDEQPPGHNSAEIVVGIAEMIGMDIINEPQHMWIAEKASRAPIPPDWKEFVNEDGETLYYHTRSKVVQKTHPLILRYKEMYHKARSYQKKMEAGDVSINLERPEQKLMAIIAEVMGRASKGLPPATPDTVEGLAKIVGVDSSTEFFLFRAVKQTLEAYVEKKLDLHTFIQDLKDPIEFLRGIRKQQNQVDVIRKPTSIIMCQECEKKAAVVKCEQCKDFFCQDCFNGTHATGKRRAHITSDVEQLVCAAYEDRVATCQCVQCGLFYSDEGFLYVHAFDAARPDLRNHLKRVINGLVCLECEHYNASVLCEDCVDLFCTECFIKLHRKGKRRQHVHLTIDNTGQIFRGGFLVPPEEAQVLTDRARSTVETGPWVPFRDDYLNVFWYHLVDKTRVEQSPIDPQTGVPAAVALDPA
>ScrTroCCMP3099084684_rbh_TGME49_271880
SCSXAQVCASTEPLWEEEGSGYGPGDGDAMADDENQPEIFAGGYFDQERVVNQTEGLQDFRRRQEGHLIIADDRPLLVMSFGTKFSGTNPAKYKIEGKYDIPVGYKVIIKWDDDEIVFMTRQGTFGPEFQIVYLPKSPVPEDFTMFEWNANIAEIWDQFLKVVEGHEDRDLRLFNMGPWRTFGVTRDEVQIAIKQGTDNKTIIDGILYCADGQVPNLQEHMRYLGFDPETDEDYVWICEAFRSEPIPSHYFQYVSESRVYWVDATTQEPTWKHPYYDKYRQMLQAARSQKPVPHWKSIIAFRIEYLLSSIFTWEVEEAVQNGGEYPLVETVDNVLEMERIFGVDIKNEPYLVHVLKRALRHYGNAVKEKRKVKDVEDFRNLMQRYRDLVGQFEQMREEEAKRVAKMKVCVQCDEKDAVLFCDQCKDFFCQGCFDRLHAKGRRVNHRRTWVEMGMCAECQEFIALFHCVQCADLYCRDCYQEWHVRGGRRNHIPIVLRSFNSQTHMLPDATPAMGTGSAKTLAQARSPWFAFSDENGIKLYYNIHTGKSRRDMPLAIINEPIEENKGGGLAAGWSGSYGANMFPDPLDPSQQGGGAKAPQMETTM
>ScrTroCCMP3099084777_rbh_TGME49_271880
XEMGDDRPRPVYGGEAERIGTKLDEATDQFLQETKTCRALQIPAGQSQLTAMEFVAYLGINLSLEPELAWIAREMLAAPMPPNAKMKVSLAGVCYFHDTVNDYYTIEHPLTQRYLKVLERQRLDLLCLRTKPSVDGLLFKQPDMLFHKEFRNLQIPCQSCGVMQSTLKCNQCLMAFCQACADTLHKNSQGPRKDHTFLTTSCGSFCSTCSVKKPQVFCSNCTDYFCFKCFEDMHRRGQRAGHKAMLINVSDGDIIEPQKKCEECEDNPAAFACDYCLDNFCVQCFWKCHFNGHRRNHTASKVCVTPLCNQCSNIRATVFCEQTQELMCTECFTMVHHKGNRMLHLFMDAMDLLVLLERLDPAFQEHMRRARPRVLWALSQLQGWVKGIEARRNLNKVKDVVMMIQRRWRGVQTRRKLLGMLHLHKWRRRQVNSYFLPKTAEERRAVKQKCSAMLAAKDVTQRATNASLRELKETIIQTAAIDPMEDALETRAMLEEKVPTVDPPKMSQTFSGPPTTTMGRTGGFGDEALPDMPSGLRLPNGPSAYTTYEDTSRFDGAITGPIAGAAAASAAVNGRGADLSRRDIRKADPNTLQQITDLXPEVRSRAPVLIEGX
>ScrTroCCMP3099183117_rbh_TGME49_271880
XLLEAQVCASTEPLWEEEGSGYGPGDGDAMADDENQPEIFAGGYFDQERVVNQTEGLQDFRRRQEGHLIIADDRPLLVMSFGTKFSGTNPAKYKIEGKYDIPVGYKVIIKWDDDEIVFMTRQGTFGPEFQIVYLPKSPVPEDFTMFEWNANIAEIWDQFLKVVEGHEDRDLRLFNMGPWRTFGVTRDEVQIAIKQGTDNKTIIDGILYCADGQVPNLQEHMRYLGFDPETDEDYVWICEAFRSEPIPSHYFQYVSESRVYWVDATTQEPTWKHPYYDKYRQMLQAARSQKPVPHWKSIIAFRIEYLLSSIFTWEVEEAVQNGGEYPLVETVDNVLEMERIFGVDIKNEPYLVHVLKRALRHYGNAVKEKRKVKDVEDFRNLMQRYRDLVGQFEQMREEEAKRVAKMKVCVQCDEKDAVLFCDQCKDFFCQGCFDRLHAKGRRVNHRRTWVEMGMCAECQEFIALFHCVQCADLYCRDCYQEWHVRGGRRNHIPIVLRSFNSQTHMLPDATPAMGTGSAKTLAQARSPWFAFSDENGIKLYYNIHTGKSRRDMPLAIINEPIEENKGGGLAAGWSGSYGANMFPDPLDPSQQGGGAKAPQMETTM
>ScrTroCCMP3099183524_rbh_TGME49_271880
APAAEMGDDRPRPVYGGEAERIGTKLDEATDQFLQETKTCRALQIPAGQSQLTAMEFVAYLGINLSLEPELAWIAREMLAAPMPPNAKMKVSLAGVCYFHDTVNDYYTIEHPLTQRYLKVLERQRLDLLCLRTKPSVDGLLFKQPDMLFHKEFRNLQIPCQSCGVMQSTLKCNQCLMAFCQACADTLHKNSQGPRKDHTFLTTSCGSFCSTCSVKKPQVFCSNCTDYFCFKCFEDMHRRGQRAGHKAMLINVSDGDIIEPQKKCEECEDNPAAFACDYCLDNFCVQCFWKCHFNGHRRNHTASKVCVTPLCNQCSNIRATVFCEQTQELMCTECFTMVHHKGNRMLHLFMDAMDLLVLLERLDPAFQEHMRRARPRVLWALSQLQGWVKGIEARRNLNKVKDVVMMIQRRWRGVQTRRKLLGMLHLHKWRRRQVNSYFLPKTAEERRAVKQKCSAMLAAKDVTQRATNASLRELKETIIQTAAIDPMEDALETRAMLEEKVPTVDPPKMSQTFSGPPTTTMGRTGGFGDEALPDMPSGLRLPNGPSAYTTYEDTSRFDGAITGPIAGAAAASAAVNGRGADLSRRDIRKADPNTLQQITDLXPEVRSRAPVLIEGX
>ScrTroCCMP3099207760_rbh_TGME49_271880
XLIIADDRPLLVMSFGTKFSGTNPAKYKIEGKYDIPVGYKVIIKWDDDEIVFMTRQGTFGPEFQIVYLPKSPVPEDFTMFEWNANIAEIWDQFLKVVEGHEDRDLRLFNMGPWRTFGVTRDEVQIAIKQGTDNKTIIDGILYCADGQVPNLQEHMRYLGFDPETDEDYVWICEAFRSEPIPSHYFQYVSESRVYWVDATTQEPTWKHPYYDKYRQMLQAARSQKPVPHWKSIIAFRIEYLLSSIFTWEVEEAVQNGGEYPLVETVDNVLEMERIFGVDIKNEPYLVHVLKRALRHYGNAVKEKRKVKDVEDFRNLMQRYRDLVGQFEQMREEEAKRVAKMKVCVQCDEKDAVLFCDQCKDFFCQGCFDRLHAKGRRVNHRRTWVEMGMCAECQEFIALFHCVQCADLYCRDCYQEWHVRGGRRNHIPIVLRSFNSQTHMLPDATPAMGTGSAKTLAQARSPWFAFSDENGIKLYYNIHTGKSRRDMPLAIINEPIEENKGGGLAAGWSGVPRPARPLATRRWSKSAANGDDDVSCAR
>ScrTroCCMP3099244713_rbh_TGME49_271880
XDEQPPGHNSAEIVVGIAEMIGMDIINEPQHMWIAEKASRAPIPPDWKEFVNEDGETLYYHTRSKVVQKTHPLILRYKEMYHKARSYQKKMEAGDVSINLERPEQKLMAIIAEVMGRASKGLPPATPDTVEGLAKIVGVDSSTEFFLFRAVKQTLEAYVEKKLDLHTFIQDLKDPIEFLRGIRKQQNQVDVIRKPTSIIMCQECEKKAAVVKCEQCKDFFCQDCFNGTHATGKRRAHITSDVEQLVCAAYEDRVATCQCVQCGLFYSDEGFLYVHAFDAARPDLRNHLKRVINGLVCLECEHYNASVLCEDCVDLFCTECFIKLHRKGKRRQHVHLTIDNTGQIFRGGFLVPPEEAQVLTDRARSTVETGPWVPFRDDYLNVFWYHLVDKTRVEQSPIDPQTGVPAAVALDPAEGRGTSEVAAADLLRCRRRRICVX
>ScrTroCCMP3099282216_rbh_TGME49_271880
XYGPGDGDAMADDENQPEIFAGGYFDQERVVNQTEGLQDFRRRQEGHLIIADDRPLLVMSFGTKFSGTNPAKYKIEGKYDIPVGYKVIIKWDDDEIVFMTRQGTFGPEFQIVYLPKSPVPEDFTMFEWNANIAEIWDQFLKVVEGHEDRDLRLFNMGPWRTFGVTRDEVQIAIKQGTDNKTIIDGILYCADGQVPNLQEHMRYLGFDPETDEDYVWICEAFRSEPIPSHYFQYVSESRVYWVDATTQEPTWKHPYYDKYRQMLQAARSQKPVPHWKSIIAFRIEYLLSSIFTWEVEEAVQNGGEYPLVETVDNVLEMERIFGVDIKNEPYLVHVLKRALRHYGNAVKEKRKVKDVEDFRNLMQRYRDLVGQFEQMREEEAKRVAKMKVCVQCDEKDAVLFCDQCKDFFCQGCFDRLHAKGRRVNHRRTWVEMGMCAECQEFIALFHCVQCADLYCRDCYQEWHVRGGRRNHIPIVLRSFNSQTHMLPDATPAMGTGSAKTLAQARSPWFAFSDENGIKLYYNIHTGKSRRDMPLAIINEPIEENKGGGLAAGWSGSYGANMFPDPLDPSQQGGGAKAPQMET
>ScrTroCCMP3099283179_rbh_TGME49_271880
NQPEIFAGGYFDQERVVNQTEGLQDXQTQARGXIIADDRPLLVMSFGTKFSGTNPAKYKIEGKYDIPVGYKVIIKWDDDEIVFMTRQGTFGPEFQIVYLPKSPVPEDFTMFEWNANIAEIWDQFLKVVEGHEDRDLRLFNMGPWRTFGVTRDEVQIAIKQGTDNKTIIDGILYCADGQVPNLQEHMRYLGFDPETDEDYVWICEAFRSEPIPSHYFQYVSESRVYWVDATTQEPTWKHPYYDKYRQMLQAARSQKPVPHWKSIIAFRIEYLLSSIFTWEVEEAVQNGGEYPLVETVDNVLEMERIFGVDIKNEPYLVHVLKRALRHYGNAVKEKRKVKDVEDFRNLMQRYRDLVGQFEQMREEEAKRVAKMKVCVQCDEKDAVLFCDQCKDFFCQGCFDRLHAKGRRVNHRRTWVEMGMCAECQEFIALFHCVQCADLYCRDCYQEWHVRGGRRNHIPIVLRSFNSQTHMLPDATPAMGTGSAKTLAQARSPWFAFSDENGIKLYYNIHTGKSRRDMPLAIINEPIEENKGGGLAAGWSGSYGANMFPDPLDPSQQGGGAKAPQMETTM
>ScrTroCCMP3099283472_rbh_TGME49_271880
GDDRPRPVYGGEAERIGTKLDEATDQFLQETKTCRALQIPAGQSQLTAMEFVAYLGINLSLEPELAWIAREMLAAPMPPNAKMKVSLAGVCYFHDTVNDYYTIEHPLTQRYLKVLERQRLDLLCLRTKPSVDGLLFKQPDMLFHKEFRNLQIPCQSCGVMQSTLKCNQCLMAFCQACADTLHKNSQGPRKDHTFLTTSCGSFCSTCSVKKPQVFCSNCTDYFCFKCFEDMHRRGQRAGHKAMLINVSDGDIIEPQKKCEECEDNPAAFACDYCLDNFCVQCFWKCHFNGHRRNHTASKVCVTPLCNQCSNIRATVFCEQTQELMCTECFTMVHHKGNRMLHLFMDAMDLLVLLERLDPAFQEHMRRARPRVLWALSQLQGWVKGIEARRNLNKVKDVVMMIQRRWRGVQTRRKLLGMLHLHKWRRRQVNSYFLPKTAEERRAVKQKCSAMLAAKDVTQRATNASLRELKETIIQTAAIDPMEDALETRAMLEEKVPTVDPPKMSQTFSGPPTTTMGRTGGFGDEALPDMPSGLRLPNGPSAYTTYEDTSRFDGAITGPIAGAAAASAAVNGRGADLSRRDIRKADPNTLQQITDLXPEVRSRAPVLIEGGL
>SieNemWS1WS2_1102965_rbh_TGME49_271880
ECLKHHNKFVQNHNLLNCCDINANDLNAVVKSTTERCLKHPEKEIEIFCETCQEMMCTTCALLNHEGEGHKKNDLDPAANTHKQIIQKFHDLVTQRSGQYAECVQKACESKTSKQTTKVKMVEDHGEKVIKHIRLFVKELVDEIKAESSKSTEQLATIQATLVEEQSRLTNLLDDVAAT
>SieNemWS1WS2_1131958_rbh_TGME49_271880
MFGHFLCPSCRTTVQVPPGGVEKFPQSFHWHTLGETIDKFESLHLHGNPQCTTCTQNNKQTNAVSLCIECMKTFCSDCLNTHNQIVANHNTLACSNIKAEDLNDIMKTKASRCTKHPDEVIKLYCDSCRELVCMLCAVLDHASHTKRPLEEVVATHRDNLTNVESRFSHRVGHYDSVAAALHNPGFPSQVPI*
>SieNemWS1WS2_1131959_rbh_TGME49_271880
NKQTNAVSLCIECMKTFCSDCLNTHNQIVANHNTLACSNIKAEDLNDIVKMRASRCTKHPDEVIKLYCDSCKELVCMLCAVLDHASHTKRPLEEVVATHRDNLTNVESRFSHRVGHYDRCLQTVDDTKLELQADITNNVQLVEQHGQQAMKHLQMLVKQVTMEIKTEGAKSAAKLDTLRNTLSQERSCLVNTGSLVQASLKHGNSPTVINTSVQETPAYEQLLRDLLPKHDLPKTTFALQLSDFKQLTKETLIGTTKVTTQSEPLRENTSVPQSVSDVPQTGKLVSKKLRQFQVPYTPLGVASMPGDCIVVSEAWSSQVSVFQSDGTLKIKLQTPQGTGVTGVAF
>StrAcuSPMC142009367_rbh_TGME49_271880
ADGTAEIFAGGYFDQERIVNQTEGLQDFRRRQEGHLIIADDRPLLVMSFGTKYAGPNPAKYKIEGKYDIPVGYKVIIKWDEDEVVFMTRQGTFGPEFQIVYLPKSPIPEDFTMFDWNANIAEIWDQFLTVIEGHEDRDMRLFNQGPWRTFGVTRDEVQIALKQGTDNKTIVDGILYCADGQNPTLEEFMHYLGLDPATDENFVWIFTAFQEEPRPPNYFQYVKDGMVYWVDAQTQEPTWKHPHYDKYKKMLMVARTQKPIAYWKSIMAFRIEFLLSSLFTWECEATGEYPLVETVENVQEMARIFGVDIQNEPYLVHVLKRALRHYGNAVKEKRPVKDVEDFRNLMQRYRDIVGQFESMREEEAKRIAKMKVCVQCDECDAVLFCDQCKDFFCQGCFDRLHNKGRRQNHRRTWVEMGTCAECQK
>StrAcuSPMC142046684_rbh_TGME49_271880
KGGLFKFENPLQNNLNKDLSFAEPSHDASRLEQTGRFGQSPTRNAAASPTRTFKTFVPRHLDQKNQANPLDPFTDFHFTPKKIICKRHPESECEFACELNEEFYCKQCAPDHEMHNDKELAGFVVQLQRELTEVKQSYHQKKTQLINKMDKHQEQMEDVFKIFYEFLDSTRNSMLEQEYSLRNQMKKFDKDMHSIVKKLSSYSMMEIAFDRESLHKDIDDIRSQLDSFTIYMPKHQVDANDHNAIVKKIHVDIRERINSIIKPIDHTFALKNYEYILKEFQDEKTKEIFNKLGPFDFYHGREIDEDLEAERDLQFDWIDRKSGTRFRGQV
>StyLem002317_none_TGME49_271880
MQQISCDIYTCFGCKKLYNIDNRKPLELPCEDIICQQCYNSQRDQVQNQQIQCPYDNTHLCAIDHPVTENKFLLRNLRQQNFYLINCDEHLENQAQIYCKLRNKIICTSCMLVNPHLKCPQDGETHFAFDRKLLENSFEKVLPLFYDEIESINNLIHNANAFVFKERGFNVNEIEKMINKSCQILQLSPINDQIKTSLRERTDVLNFITNFTPRNKQSMTFSSQKINVLYNQLFSLFQFLLNRKEKAENVNQLDLRVIILQAILNSDNLMIASDNAFRQINQINNEGQQQVLVQSQEEIRAISIQNQLIELKVSVGALQQSQIDNLANQFNQLQARLDFNDTLLAKSIKPEIEKSFIFRRLVDSQLDAKYYPKLFKIPGKCNLIYKGSRDGFKVANFHSKCDNQGPTISFIQSEHVQIFGGYTSISWTSHNSYHKDDEAFVFSLTKNTLHKQYQRFDQAVRHYKDYSIVFGGGCDIYISNDCNINQSSNSNLGHTYMAPQGFKKDDQFCKDYLAGSYNFKVIEIEVYSVTI
>SymGor028978_rbh_TGME49_271880
MARIFGVDIKNEPYLVHVLKRALRHYGNCVKEKRKVKDVEDFRNLMHRYRDLVSQYEQAMSIEEKRVAKMKICVQCDERDAVLFCDQCKDFFCQGCFDRLHSRGRRQNHRRTWVEMGMCAECVESIALFHCVQCADLYCRDCFQEWHVRGGRRNHIPIILRSFNSQTHQLPEATPAMGTGAAQILAKARSPWVEFIDENNAERSVRNLHADLHRLLEDSALECFSEKYMLRFSPGQSWTELDRTPSFEVKLYYNILTTESRRDKPLAVMNEPIEDNKGGGMSAGWSGTWGANMFPDPLDSRTQPTAPQMETAF
>SymSpeCY103024630_rbh_TGME49_271880
MQPRPVSQIDHGLRRVVRPPAPSDDPEVVQDAGGGEEDELQEISSQETVTEELPLSLSLLAKERQAQRQAQAAPEVAPEHPERACEECGGEPIDYCPACEGFFCRACFKRLHCRGRRAEHPRLDISMAGFKMRSNVETMQSQVVNVQWHPFHDDHGIRYYYNFETHRSVRQLSRKELMWRPPPPLPT
>SymSpeCY103027088_rbh_TGME49_271880
MLKSKLAAVNSTHFKQLINQSTNLSPPDSIGLAPGYARLAMPKLAVLNEAEDELPEGANSAEVVVGIADMIGIDIVNEPQFLWIAEEASRAHIPPDWKELTNEDGEVLYYHTQERKLQKVHPLILRYQEVYFKARSYTKQLESGQIGNLLEQTDAKMAAITASVMGRASKGMPPATPEVVESLARVLSVDSKKEFFLFRVVKQTIEAYVEKKLDLNSIIQDLKDPISFLRQIRKKQNQVDVIRKPTTVVMCQECENRAAVLKCEQCKDYFCQDCFNSTHATGKRRAHITSDVEQLVCAAFEDRVATCQCVQCGLFYSDEGFMHVHAWDAARPDLRNHLKRVINGLVCLECEHYNASVLCEDCVDLFCTECFIRLHRKGKRRQHVHLTIDNTGQIFRGGFLVPPEEAQVLTDRARSTVETGPWVPFRDDELNVYWYHLVEKRSVSQSPVDPVTGVDAAVGVDPLPDEEEEAE
>Sym_C1024314_rbh_TGME49_271880
MPKLAVLNEAEEEIPEGANSAEVVVGIADMIGIDIVNEPQFLWIAEEASRAHIPPDWKELTNEDGEVLYYHTQERKLQKVHPLILRYQEVYFKARSYTKQLESGQIGNLLEQTDAKMAAITASVMGRASKGLPPATPEVVESLARVLSVDSKKEFFLFRVVKQTIEAYVEKKLDLSSIIQDLKDPIEFLRQIRKKQNQVDVIRKPTTVVMCQECENRAAVLKCEQCKDYFCQDCFNSTHATGKRRAHITSDVEQLVCAAFEDRVATCQCVQCGLFYSDEGFMHVHAWDAARPDLRNHLKRVINGLVCLECEHYNASVLCEDCVDLFCTECFIRLHRKGKRRQHVHLTIDNTGQIFRGGFLVPPEEAQVLTDRARSTVETGPWVPFRDDELNVYWYHLVEKRSVSQSPVDPVTGVDAAVGVDPLPDEEEEAE
>Sym_C1041670_rbh_TGME49_271880
MEMYEERPPEIFTGGYFDQANIVNQTEGLQDFRRRQEGHLIIADDRPLLVMSFGLKYQGPNPSKYKIEGKYDIPVGFKVIIKWEDDEIVFMTRQATFGPEFQIVYLPQSPTPEDFTVFEWNANIAEIWDQFLTVIEGKEDRDMRLFNQGPWRTFGVTRDEVQMALKQGTDQKTIVDGILYCADGIEPDLQEHMRYLGVDPATDENILWIFTAFKEEPLPPWFSQYVKDGMVYWVDERTTEATWKHPHYDKFRKMLQVARNQKPVPHWKSIMEFRIEFLLSNIFTWEAEASGEFPLVETVDNVIEMARIFGVDIKNEPYLVHVLKRALRHYGNCVKEKRKVKDVEDFRNLMHRYRDLVSQYEQAMSIEEKRVAKMKICVQCDERDAVLFCDQCKDFFCQGCFDRLHSRGRRQNHRRTWVEMGMCAECVESIALFHCVQCADLYCRDCFQEWHVRGGRRNHIPIILRSFNSQTHQLPEATPAMGTGAAQILAKARSPWVEFIDENNVKLYYNILTTESRRDKPLAVMNEPIEDNKGGGMSAGWSGTWGANMFPDPLDSRTQPTAPQMETAF
>Sym_C1060027_rbh_TGME49_271880
MEMYEERPPEIFTGGYFDQANIVNQTEGLQDFRRRQEGHLIIADDRPLLVMSFGLKYQGPNPSKYKIEGKYDIPVGFKVIIKWEDDEIVFMTRQATFGPEFQIVYLPQSPTPEDFTVFEWNANIAEIWDQFLTVIEGKEDRDMRLFNQGPWRTFGVTRDEVQMALKQGTDQKTMVDGILYCADGIEPDLQEHMRYLGVDPATDENILWIFTAFKEEPLPPWFSQYVKDGMVYWVDERTTEATWKHPHYDKFRKMLQVARNQKPVPHWKSIMEFRIEFLLSNIFTWEAEASGEFPLVETVDNVIEMARIFGVDIKNEPYLVHVLKRALRHYGNCVKEKRKVKDVEDFRNLMHRYRDLVSQYEQAMSIEEKRVAKMKICVQCDERDAVLFCDQCKDFFCQGCFDRLHSRGRRQNHRRTWVEMGMCAECVESIALFHCVQCADLYCRDCFQEWHVRGGRRNHIPIILRSFNSQTHQLPEATPAMGTGAAQILAKARSPWVEFIDENNVKLYYNILTTESRRDKPLAVMNEPIEDNKGGGMSAGWSGTWGANMFPDPLDSRTQPTAPQMETAF
>Sym_C1061023_rbh_TGME49_271880
LVRPPDRCCRTVRQAHRSSVQRRAIDAMPFAEEGKKVNMQRTYSDPDLPQLLPLPARPSSSYEPRPKVKEAAQFTDDVMQAMAEKLGVNVMTQPEFNWVIRDCLLSLRDEGWTCQVRNGDLEYCYKYKDETRPYHPIAEAHRKLAERLMASQQELQMHHLDPHYRVRHHVYRSIMGEKDVRRVCTPKLIEEVMKDLDVSPSDEPYLIRRIKTSVEDAYFRYKRTGKFQTTIENCIDVESMVVNLELDRVGFMKKISPSGLLYCVECQTALGDVISAGCHDVLCNQCAVETHSTGNRQDAPLVFIEQAVCAECTTKAALVRCQDCVELFCYDCFKLTHAAGKRKRHCVGLPQRTFCFECDMREASYICTECEDALCSRCSAQIHRVGARQNHTLFGLRKAAYSKRLFADNLDRLMGILQRNIERSYDLSPWFIFYDQALAPSWYNFTSYQMVRADPNNLVNPPIEEVEGIPKKADDQVLRGLPGATILKDTHVAQLTAQGACFDVPPPVHVKFAATAR
>Sym_D1a002411_rbh_TGME49_271880
MDMYEERPPEIFTGGYFDQANIVNQTEGLQDFRRRQEGHLIIADDRPLLVMSFGLKYQGPNPSKYKIEGKYDIPVGFKVIIKWEEDEIVFMTRQGTFGPEFQIVYLPQSPTPEDFTVFEWNANIAEIWDQFLTVIEGKEDRDMRLFNQGPWRTFGVTRDEVQMALKQGTDQKTIVDGILYCADGIEPDLQEHMRYLGVDPATDENILWIFTAFKEEPLPPSSAQYVKDGMVYWVDERTSEATWKHPHYDKFRKMLQVARNQKPVPHWKSIMEFRIXVXXXXXXXXXXXXXXXXIMEFRIEFLLSNIFTWEAEASGEYPLVETVDNVIEMARIFGVDIKNEPYLVHVLKRALRHYGNCVKEKRKVKDVEDFRNLMHRYRDLVSQYEQAMSIEEKRVAKMKICVQCDERDAVLFCDQCKDFFCQGCFDRLHSRGRRQNHRRTWVEMGMCAECVESIALFHCVQCADLYCRDCFQEWHVRGGRRNHIPIILRSFNSQTHQLPEATPAMGTGAAQILAKARSPWVEFIDENNVKLYYNILTTESRRDKPLAVINEPIEDNKGGGMSAGWSGTWGANMFPDPLSRTQPSAPQMETAF
>Sym_D1a019534_rbh_TGME49_271880
MPKLAVLNEAEEEIPEGANSAEVVVGIADLIGIDIVNEPQFLWIAEEASRAHIPPDWKELTNEDGEVLYYHTQERKLQKVHPLILRYQEVYFKARSYTKQLESGQIGNLLEQTDAKMAAITASVMGRASKGLPPATPEVVESLARVLGVDSTKEFFLFRVVKQTIEAYVEKKLDLSSIVQDLKDPIEFLRQIRKKQNQVDVIRKPTTVVMCQECENRAAVLKCEQCKDFFCQDCFNSTHATGKRRAHITSDVEQLVCAAFEDRVATCQCVQCGLFYSDEGFMHVHAWDAARPDLRNHLKRVINGLVCLECEHYNASVLCEDCVDLFCTECFIRLHRKGKRRQHVHLTIDNTGQIFRGGFLVPPEEAQVLTDRARSTVETGPWVPFRDDELNVYWYHLVEKRSVSQSPVDPVTGVDAAVGVDPLPDEEG
>Sym_D1a031256_rbh_TGME49_271880
XPQLLPLPARPSSSYEPRPKVKEAAQFTDDVMQAMAEKLGVNVMSQPEFNWVIRDCLLSLRDEGWTCQVCSGDLEYCYKYKDETRPYHPIAEAHRKLAERLMASQSDLQMKHLDPHYRVRHHVYRAIMGEKDVRRVCTPKLIEEVMKDLDVSPSDEPYLIRRIKTSVEDAYFRYKRTGKFQTTIENCVDVESLVVNLELDRVGFMKKISPSGLLYCVECQTALGDVISAGCHDVLCNQCAVETHSTGNRQDAPLVFIEQAVCAECTTKSALVRCQDCVELFCYDCFKLTHAAGKRKRHCVGLPQRTFCFECDMREASYICMECEDALCSRCSAQIHRVGARQNHTLVGLRKAAYSKRLFADNLDRLMGILQRNIERSYDLSPWFIFYDQALAPSWYNFTTYHMVRADPNNLVNPPIEDIEGMPQKADDQVLRGLPGATILKDTHVAQLTAQGACFDVPPPVHVKFAATAR
>Sym_Mf125fA3037329_rbh_TGME49_271880
MTQAPKLQRTYSDPDLPQLLPLPVRPSSSYEPRPKAKEFPQFGTEVVEAMAKQLGLDVEEDSSFRWVIRDCLLSLREEGWKCVVNGEDLMYEHVNSEEPKADHPIVTAHRKLAERLHHARADLKMKRLDPHYCIRHMVYLAIMGEKDVRRVSNPKLLLEILRHLDINPQDEPYLIHRIKVTVEDAYFRMKKLGMHVITIENCIDVESLQVNLELERAGFMKKISPSGLLYCVECQTQLGDVISAGCHDILCNACAVETHNSGHRQDVPLVFFEQSVCAECGLRAALVRCQDCVELFCYECFKTTHARGKRKRHCVGLPQRTFCSECDEREAAYICVESEDVLCTRCAARMHRRGARQNHTLFGLRKAAYNKKLFADNLDRLMGIMQKNIERSYPLSPWFLFYDEALAPFWYNFQTHLLVRADPNDLTNPPQVTDENEDDEDGEPADQLALQGLENLRDTHAAKFAAQGACFDVPPPVHVRYTSPVR
>Sym_XWS2016010426_rbh_TGME49_271880
QPHTLPCLHTFCLSCLTQLVEKAQQTAGQTDGQVAELTCGHAAKKTDGQTGIISCPSCRTQVPVPPSGAEAFPRMFHWATLTETLDRFKGLGLSQKPECTLCLQDGKHADGSKLCSECMKVLCANCLVYHNKLMPGHKLLDCTDIKSEDLNTILTNTPEICKEHGEEVKLYCEECKELLCMMCGLLEHAPHTKQQLAKVADTHKAGLDDMHGRMFNRME
>Sym_XWS2016084871_rbh_TGME49_271880
DHCHKHPDKNIDFYCENCKELVCIKCAILDHASHTKQELESVVEEHRKSLSSVHGRFSDRVEHYEKCLEKIDDALENCETNITKKVDEVEQHGEIIMKHVQKCIKKVTSGIREEGAKSIAALKALKTTVSAELSQLQNSEKRVAASLNHGNMAMVINSSTKEMQTYETILQNLQPKHDLPRVKFEIEFSKPEHLTKDKLIGRLQCKTESEPLGSAAETLRPGGAVRQMVATSPDGKLMAKKMSEFKVPFSPSGVACTPDNNVIVSESFGKQIEIHKPDGQVITKMQTPQDLQVAGMAFADDSILVADRGTKSIIVFDDKGCCTRSIPASWSVGYTYVGISVQNNKLFVTAREDNKLYVSDWPHGGNKTVFSHGSSEISLGGPMSVATNQTQVAISCYNNTVQLYDLLGKLQFTYTGRGSHVQALAGPRGIIIDSADRILVNDDGNNCIHILSNQGQFLGYIDLKQDGLCLPLGLALNSHGELIVAARNSQTVATYKYTA*
>TetBor014714_rbh_TGME49_271880
MSDSELSGEVKEGQESKLLQSGYISYGDKSINSNNQAEIKSYSHRSQINNVSLNNNQNNQELLQKYEDSSSINQRLYYVDQNQYSQQMNNYNNFMNDLKNYTGDQNYQKSNVINQQIENENYQLGYKRNTNSINTNFLNKENDIAVMMNSSIQSAQSQQIINHEISDDENERRLANNFEGGGGGGMSPDFKVEAVSTIHQCQINRDSGIKLQQQQQQQPQQQFINQYENQVNNEDLRSEDANEQKRQCDNCSEIPINYIALPCTHNFCINCLMQIYMNPILCKKDYDNFAELICQICSKPTKLDYESQIAIETEIQQSLINNMNEENPLQMITNPNLQLEDIQDQKENEISDNEDYHQIREEQFQNRENVYQNPNDYLQMQDSRQNQEYQQQQQQQYFQQRYQMPKEEVIHEEESMETFLTNETHKIIQFNSESPYQSLPKSSFHNKQLKSGYNSSNGNILTNSLLKALHNNALDNNNNSSNNKILYSDFKKSIENQSSNSLQFQSEDVELKLNAKEESGLISDSDQKNKQTINVICESPLIKKMKSEQQQQKHQQQQLISQRNLLKVEEENHDSLNNILEFRRVESNISHASNNILNTSPSSKQQTIQSLSSNREQQNNNQQQQQIQLVQMNNKLAVSVFSNAQLQQSLSTSKQLANSNQMKSQIKEENISLPSNINLLHSIQESQNINQYNPIINPQNPQNKDQFNSVHSNIQLLHSVQDLSSSNSYKASQKQQENSQLSIENKSENNQQKELNNNFSQQNRNLIVSEYILATNNGDIMIQNGNNTDALNLSQQNKDYMRLTQQTDKETANNHASAIQELIQSQRESNQQNKSEYSSVQQNKEYYTSPNQSQQLQLQMKESIQHQSNKDQPQQNNNDSKFLRTREQIKSGGKISYRSSRNSKSESMSENQFMQSLESNNINALSTNCNEHPLEDAQLFCFTCECKCICLTCQNDSIKHSGHQVENVMKSYNILQDKLDCTHNEIANKVEQLDSTYWNFSQQKVNVQKKYEEMQQQIAQMFGSAREMLQLKENELLSQLTQNQSFTLSIVDQECNKMQEARKTLETVSGKLNIIQNAQPIELTELADCTIAFNYFAECKRILNEIISKTKIDQEPIKQFENISLVIVNQIIDQIKSIISDIKFPYPYRDNKLSPTINQFIQNPFSAAISIDRKDKKIENYLNSNQNKDNNNFNQTNKNNNYQVTSKFAQTKINQGIQNQTLENISKFKQHLKNQNESPNYLQKKIINLDQKTFNQQQYLDNLNDKVTGIQYQKALDDNMNYQSNNNSLINLQQNDKQSNQFQISKDYFSAGQNVKAVQKQSPAQLNSNYYISQDAYDKLQRNSINNYNNNMRIQNNYSPQSFTNNKSELSEQANIYQINQTAQLKLSQLDSKDQTRESFSESKLNSQTNQNNSQEKQLSKMQLAFSKIKGSSHLQDEIEKINNSLLELQANIDLNQIFCKTEQSPQREKEDYQGYSERQQKINSNRINKKNSPYHAMQQQQQQQQQSQSTKSAAPSTFNIQKFFKNFQSKYDTKSSTIQNNQQSFSNKSNSDTKHTHPKLGNSVFSYSKKIQEQQQNNQPDRIKFHHKHLSEVKLNTKSINSDILNIQQSSNIISNTLFNDKGYNNNNTTNMINFNTNLTHQQEQSVFLPEKSVIDQLSAFQQDIKSSYIFQKELRKKEIDWLKTKTISLLKKSEATFQSQHNLNESEQSSQIYHQKTTTPINYRSNSNINLSKVSLTSITNNNNNNNINNSQLNINNYHSEGRKSSLSSNNLRSATPQQSSPITNYFNKSTYNSQKPVLNKFQESYSTKRLQKPKSFTSRNLLSMFDKSPQNDFFILNYEKNIGDQKSVMNIANHQNLIDSLNMISPINGNLNINNNSLI*
>TetEll003339_rbh_TGME49_271880
MSLTKIGLQQNLSSKNLAQSQTAGSFGPNFFCAFCNIANQNPLCLQCNHTVCWNCADSSKQNLINSVTNETIQQIECRSCKQITQFSNITELYRLGSPQRENKIQESQIINSSPAQRNEELVIQTQVGQSLQNYSLQQQSPLKRSLKQNKHNMVNEQNNSSFLKKSLSKQSAQQISENYESENPIFETLKPQIIEANICCEHGEEISLFCNTERILCCVQCVYQSQIHKKHNVIPIKQALHNLREDNLIFINSCREKVSQIDEAIKNCQYNKNKLQQLVNQYKTMVQQEFQKLIQTIQKREEEALSHIQNFHDSSYQDYESKQENLQFLKNCIKEYSELDRAQESVQQETTIYLYSIQNMLKNSIKNFSIKTPVIKCDSIEIVEMNNRHQIQNELQNLGKSKVKNYLASAIIQMQQTSAKKQPTHSNSIVNNNLNSTINNTKNLSRSRSPLQQKEIQQQATPKAIKKSPNQKSHLNNVKFSSKDYQWKEMTNKMNNLAEGISQAQRPISPINTEAHQKERMVKRLTPSRSSLNFSSNKQISQATPKQKQISLQTETVVAQNNVKKVGLSPAPSQKTFNKGLEIKTNTGPSFNENISKRSVTPNSFNKQQGLVSNLGYSSNFKSQITPKRSSGYNPFINKAQAKKTSNYQSRGSQKGDENYQTTTSQNNNFEQNPISEIKDKVEQHSNIQENNHNRNRSESPMYINVNEFQAKTTATYKSQHDMKALKQNNSNSNLKSTPIQSSVGATISGNIQSTQLNQQQKSLSYQNLHQIRHSADLKLIQNTQEQLQQASQNSTPTLKAEKVYTPTSQNLLQSSQTGGFSQLTSNVYTNESPLISSQQNEENHKKIQSGLNLDQTSYFQQLGQEKDRLTSAQLIEQQYFIDQNIDQNIIRRDIQASYQQQQSIIQQQQEINNNHLQQIQVIPHQQQNIPNTNQQYQNQQFITQQNQEQQVVSSQQLQKSYGQQGSLQILAAANLAQKQQQSINEVDKTNDTLFQNQRSSIYNFQHEAETFSPFKQQNQLSPIAKQQINSQYLENQSNIQSPPTSYFPQQFNIPNQVQNEAFNEQIADKQFSQTQQIAPSFNNSINKSQTQNIQYQQYQQNDSQNYIQQNVNIGINNSQTNKNQEFQIKTSLPSNESQNRNGNIEQEQQLVNLNRSQQNNQSLKKLQSFEGTKEVRQIIQPVDQVIQNQDQAFQQQQYVQQYNQQQQQYPQIEQNQQQQLVSSGLQNQTSSSQNDNNVLNSQFSFTPSNQANNVQDQKQEQVTVFNTINNGVQYQLQQQQFNQRGEYEFNQIAQNNMYQQVHSDNSFNLPTPTQISFQNQEQIENIQTSYIERTNNSTSNNSNIQQQQIFKTQQQNFAPTFPHTNNSNNNSNSQYILIQQQEQLQEANTTQVNNTVEPQISQNVISSSIFSDSQIFTYSLQINHQCTKILPPNIKKAKLLYRLTEDGANSQIFHRKCDGQGPTITFVKANGEHIFGYYLPISFCRSDQYSTTDKCYIFTVQNSQNIPPTKFEIRPEKKFISIYQNTKNPCLGSTLNGKQDLIINFDNPEKSCSNLGYAYKIDSNIASDKILAGQYTDWNITEIEIYSLTV*
>TetEll012780_rbh_TGME49_271880
MSDSELSGEVKESQDNNILKSELIATFGDKQIKNQQKDHLSSYQHRNQFGNLISQQSDIQQMYQFDNGKMQNQFFVDQNQFKQTSNNFNNNFLDQNINFQYKQDDKVNYTPKSFTEKDKYSLGGNVYQQKINNYANNEADIAIMLNNSIQSAHSQQIINNDISDEENERRLANNFQISGNSLSPDFKIESVKNTNQQNSTNYLHQQQNNQNQQESDINQWKDDHVGYEEQNDQKRNCDSCHVIPANYIALPCTHNFCINCLIKIYTNPMMCRKDYDNFAELVCQICSKPTKLDYESQIAIENEIQQLLINSVNDQNSLQMISNPNLQLDDNNQQESRDDLNNSENQEQIVLKEQIQKKDSQQFQSANNYLQMYDQSDQNSQQQQQQQVQQYFQQRYQMPKDEVIHEEESMETFLTNETHKLVQFNNGDSPYQSLPKSSFQNKQYLTKSSYSSNQAGQTGNILTNSLLKVLHNNNGSVNNTNQKNNSQNQQNIQPIQFSDFKQSLENYKNDNLFLQFQNDDQEFQVKNLMLTEESAAESDKKNISAISPIASNNNKNPNQLNVLKTETDQSASNNNILEFRRVESDLSEQENNLLGLELQQQSNSIQANKEKPQIIHSQYIAEEKPNQPQPNIRLLNSIQQSKDFAHLNQIYSQNLKKQETLTPYTPSDLNLLHSIQQSQDLKSSYSNNSQKISKAETPAFNNQNFHILNSVQQSKDLQNFSLSTNNPNQFLNLNQAASPHSNIQLLHSIQDNSSQSSNKISQKQSNSSNSADNRFLQIKDSIKQVNSSHLIQTEDSVISQNQKRNIIVSEYIPMEKEENKQIVTPQVQHSNSKENISLSQQNSYMRLTQTNKYTDNINNQQQQQQGQEKELNMQQQSQSIQQTQPQSLNNSSQVSKQDSNINKQLKNSKIQQQEQVQQQQQKQTQQNQQSSYDNQFLRTREQIKSGGKISYRSSRNSKSESMTENQLMQSLESNNINALSTNCNEHPLEDAQLFCFTCECKCICTACQTDSIKHNGHQVENVTRSYDILQIRLQETHQDISNKIELMDSTYWNFSQQKINVQKKNEEMQQQITQTFNSLRDLLKLKENELLQQLAQHQQKALQIVDQECNKMQEARKTLETVSGKLNIIQNAQPSELVELSDCTIAFNYYAECKRILNEIISKTKIDQEPIKQFENTSLGIIQQIIDQVKICISDIKFPQPQRDLRLSPQSNRFMASNFQLNNFTPQHQSITTIEEVGTQNSNQAFYSNKLSQNKSDSNQKAKENQANLESLAKFKQILHNNSAQANTNNTNQITFERKDLQNQLMKQQLQFNSDQKSQFQHSKKDLKIKENNNFTESDEIISQSQRNQTNTEVNKNNSNNTNGYYLYNNSQRSSQLKSQKGELFSNTNTEQSDKQIVNSINKVRMQNNFSPSSVDNSKSLDQIEQRYQVNFSEQKRESFDQKDNNIDLKSSNITQQDSALISKIQQSHPKLKLQSNHLQDEIDKINNSLFELQANIDLNTVFCRTEQSPLKEKNDYLVNYSERQQKLNSNRVPKKYSPNHYQSQQQQSQQSSINSVKQQVLSPTTASSIQKFFKNFQQKYEQKQGQSTANTQQSFTSKSSNPEARQTNNLKLSNSIFSYSKKINEQNQNQSVKKELRSKYQHHKHLSDIKVNSISISNDISNQSNILSPKPLLNDFDFQLYSNKSSKDINYNFSTSSQTGDNFIYLPEQSVIEKLSAFQQDIKNSSIFQKELRMKEIDWMKTKTITLLKKSENHFQSQHTFNNEQDQAQSYLQKSTITPNNYRSNSNINLSKLSINSTANQFNTSNSQFIPNNNYHSEGRQSCLSSNNNLRSVTPKQSSPSANYFNKATYNSSKQNINNFQGQYSQKRLQKPKSFTSRNLLSMFDKSPSNNFFVLNQEKFLGETKSLKNFTNSNNNNQNLVESFNMINHNGNININGNNNNSLI*
>TetEll017124_rbh_TGME49_271880
MYQFQVAGDYQQILDQQLRKHDENGYNLWYQNYTNPNNQNQTMNFNNQQQFNNINNNFNDPTMINQPSNSQQSNQSNLMINNNFQNSVQQQANSDEGAVNCERCQKAPIEYIRLNCGHNFCLECMAISFLKGEGRLIQSSESQIDNANTFENGEENNSGQTDSIEMTCFKCYQLCELGYQSRSAIFIFIQMIIQKYEQKSSSIYSQQPDINSLHAQLLNQQNNSTQTSTSAAFGMQISNQVNSNVTNTSSSAQVSAVNNQINNGSSLPNQTSINDQIASDDSNQINLAGNQMNGSLNINMQNNQAVNQVNLNGNQIQVINQQKQQQLIQGDQIQQYYDQNIIQYDNSKNILPLIQKEDSGKNDEKFMVISNNISNSNRVSNYTSNQNAIRGSEEDLLQYESIESNNIIPGQKQQLNIQADGSIQQYQQIQQQQQFQQRNRIISPNSNETQNKNINQVINGVQNGQAPLQNFEGQINIQQQTPNMQFENNSNNAANFETPFIKQQMLISTHKNQNKIQSQEQVRISQHEQKDDEQENLIQQQLLQQQQQQLLQKGSQNGSVDQQILLQQQQDNMKNSQYQSSQNNLVSTPNYSILTEKKPTQPQYSQMMPMNNLTPQNTQNQAKKSPHLSKSTHIMSNNVNLTPMQQQLGKNNYNLNSAQSQQFQNDYGNNYNKQLQLQVDQEAINLQNGDNKQIHPKLSAFSASNNKSQAKQQLSNFSHLQTYGNGDEANIIFDAQLAHNQKHLPYRQQSQLETGMIGEYESNQLEINENLQNGKAINLNQKFQQNQSDLQQQILAGNIQNQQINKLQLHQVDEIRESNSAFNSLIGGTISSTQLNCNEHPFNELALYCFTCDNKLLCIKCLQNGEHRDHDVQSISKNFEYLLGKMIETSHEINSSIEQLIIQQKRLIDKRKECLRQIKIIKDQIQDNLNDVKASIVNREQHLLQQAEQIFMNKQNEILKEIQVIQNKTQVIQEVKNQFELICESYFKNKTNTNTDREIDSLPQQHISEQNVQQQQKSQEHQANHIQLQLEQILQQKMYLQQLQNEQHNLQQHQQNQLKNNQQLHQHYDILGTENNSVEEQHDTFKFSSEVEKINLYRFYQQCRSFLCQQGITRSSQGAEKLNTTHLQQQQSPQYSSYHLTPHQPRTTQFNETPRSKNNIQQQLQFQNLSQIHQSGIASNYQSNQPSSYVQQHQMQQQSNIHRNQGNFESQYASIRSNISQPVEEEEYQQQQMQQNYQQYNIMSSQDLSQLIDDVQKIKKEATQIDLNNYASRQNTTLNNSNFNQKDNSIVHQNSSQPAQRGNQLFHEYLNKQRYQNQQNQNIQQQHFDEKNVQALSNQKDDFQQQQANHFNQLQSQKINFNQKLQYHNDEEIGNNQVKQQTSSNSQYLMQRLQENMENYQGSLNATSTKKINSPSLNQNSYQAYPTQSSETDLFKKDQIKNSSYLKQKRSKWLDEEALEQDLDHQNNYYTYSNQNQQFFDRINAIENFEQGNQKQKQEFNKHLDNIFRKNGILSKNNLLNKLQYQNSLEQQGSQIMSNSVLIGATGYQTERLNTNPEFLYGSSINNNNRSYNGTAFKQKQDKQDDILKTEPFSPNFKRQMMNQGQYSFTTRASNQNTSLSRQPVTHHHLKVNASMSTHNSSNGQNNQKGRLQKEQQQANQNSNYQLNQRSLKKQQNPIASQRERNVDSLFETLRQQKEQYNFKKKQYLLQDS*
>TetMal012672_rbh_TGME49_271880
MYQFQAANDYQQNIVDQQLRKNDENGYNLWYQNYNNPNNQNSIMNFNNQQSFNNINTNFNDPSSMLNQPSSSQQLSHSNLMINNNFQNSVQQVNDEGPINCERCQKAPIEYIRLNCGHNFCLECMAISFLKGEGRLIPSSENQTSNISNSNENGDESNNGQNDSIEMTCFKCGQLCELGHQSRSAIFIFIQMIIQKYEQKSSPTNSTQTSSSAAFGLQMNNQGNSNLTNTSLSVQASALNNQIISGSNLPNQMNTSDKITSIDNNQMNLVVNQINGGLNVNMQQNNQMNVNGSQIKAIGQQQKQQQIIQGDQIPQYLDQNQIQYDNSKIIQPLMQKEDSGKNEEKLLVLSNNISNSNRVSNYTSNQNAIRGSDEDLLQYESIESNNIISSQKQQLSIQPDVSLQYQQIQQQQQQFQQRNRIISPNTNEAQNKNYNVIGVNNIPNTQQIQNLDSNQIIVQQQASNLQYENANPNFETPFIKQQLLISTAKTHNQIQSQDKIRISQHEQKEDEQANLLQQQLLQKQQQLLQKGSQNGSVDQQILLQQQQDNMKNSQYQSSQNNLVSTPNYSILTEKKPTQPQYSQMMPINNQTPQHTQNQAKKSPHLSKSTHIMSNNINLTPMQQQLGKNNYNINSAQSQQFQNDYGNNYNKQLQLQMEHEGANLLIGDNKNIHPKLSAFSASNNKSQAKQQFYSHLQPYGNGEEANSIFETQLTHNQKHLPYRQQSQLETGIIEEYEANQLEINENLQNQKAINLNQNLQQNQKDVQHQMLVGNLQHQQINKLQLHQVDEIRESNSAFNSLIGGSTSSTQLNCNEHPFNELALYCFTCDNKLLCIKCLQNGEHRDHDVQSISKNFEYLLGKMTETSHEINSSIEQLIIQQKRLIDKRKECLRQIKIIKDQIQDNLNDVKASIASREQHLLQQAEQIFMNKQNEILKEIQVIQNKTSVIQEVKNQFELICESYFKNKTTTNTDREIDSLPHQQHTQEQNMQEQQHKAHEQQTNHIQQQLEQILQQKFYLQQLQNDQHIQLQHQQNLQKNNQQQIPQQYDVLATENNSTEDLHDTFKFSSEAEKISLYRFYQQCRSFLCQQGITKSTQGNEKLNITQLQQQQSPQYSSYHLTPHQPRTTQFNETPRSKHNIQQQLQFQNMSQIHQSGITSNYQSNQPSSYIQQHQLQQQQSNIHRNQGNFESQYASIRSNISQPIEEEEYQQQQIQQNYQQYNIMSSQDLSQLIDDVQKIKKEATQIDLNNYASRQNTTLNNSNINQKDNSIVPSASIQPPQRGNQLFHDYLNKQRSQNQYQQQYQQNTQQQYSEEKISQGQSNQKDFQQEYTHTLNYQQNQKINQNRDLKLQNHNDEENNNNYNQVKQPTSRNSQYLMQRLQENMENYQGSLNATSNKKINSSTLNQNSYLAFPTQSSETELHKKDQLKNGSYLKQKRSKWLDEEALEQDQDHQNNYYTYSNQNQQFLDRINAIENFEQGNQKQKQEFNKHLDNIFRKNGILYKNSLLNKLQYQNSLEHPPSTQVMSNSVLVGSNGYQTERLNTNPELLYNNINRSYTSTAIKQKQDFNLPKQEDKYKTEPFSPNFKRQMVGQAQYSYTTRASNQNTSLSRQNVSNSYLKVNASLSTHNNSNNPNLQKTRLQKDQQIDTQNSNYQLNQRSLNKQQNPTTTQRDRNVDSLFETLRIQKEQYNIKKKQYFLQD*
>TetMal020287_rbh_TGME49_271880
MSDSELSGEVKESQEHNILKSDMIATFGDKQINNQQVDHMSYQKRTQLGNSTGSQQKDIQQIYQFDSGKIQNPYYIDQNQFKPTNNNFNNNFITQNIDFQYKQDDKANYAPKMFPDKDKYLLGGNLYQQKGNNYANNEGDIAIMMNSSIQSAHSQQIINNDISDEENERRLANNFQISGSSLSPDFKIDTVKSSNLHNTSNNLKKKDQHLQDQEINQWKDEQFGYEEQNEQKRNCDSCHVIPANYIALPCTHNFCISCLMKIYMNPMLCRKDYDNFAELVCQICSKPTKLDYESQIAIETEIQQLLINSMNDQNPLQMISNPNLQLEDNNQQASREDLNSSENQEHKSLKEQIQKKDANQFQSANNYLQMYDQQNQDNQQQQQQVQQYFQQRYQMPKEEVIHEEESMETFLTNETHKLIHFNSSDSPYQSLPKSSFQNKQHLTKSAYSSNQASQSGNILTNSLLKVLHNNNGNQNNVEKNNLQNLQNIQPIQFSDFKKSLENYNNENRFLQFQNEDQEFQVKNLMLTEESGGVESEKKNISGISPIASNNNKNQQNVLKTESEQNQDISNNNILEFRRVESDLSDQGNDILDQEYQQGNDSVVINREKPQFIQSQYIAEDKANLVHSNVRLLNSIQQSKDLAHLNQIYSQNLKKQETQTPYTPSDLNLLHSIQQSQDLQSSYQTNSQKVSKMETPAFNPQNLHLLHSIQQSKDLQNFSLQNSNQNQQPNLNQVNSVHSNIQLLHSIQDISSSASNKFSQKQNNSLNSTDNKFLQVKEQIKQVNSSNLIPGEDSSYQNQKRNLLVSEYIPMEKEDQSIVAPQIQPSNSKENISQSQQNSYMRLTQTNKNVGNINLQQQQSSQDKEQNPQNQNSIQQAQPQSLNSSSQASKQDQNTNKKLLSSKISEQEQNQQQLQKQTQQSSQNNYDNKFLRTREQIKSGGKISYRSSRNSKSESMSENQLMQSLESNNINALSTNCNEHPLEDAQLFCFTCECKCICLACQADSIKHNGHQVEYVTRSYDILKMRLQETHQDISNKIELMDSTYWNFSQQKINVQKKNEEMQQQIFQTFNSLRDLLKLKENELLQQLSQHQANALQIVDQECNKMQEARKTLETVSGKLNIIQNAQPSELVELSDCTITFNYYAECKRILNEIISKTKIDQEPIKQFENISLGIVQQIADQVKICINEIKFPQPQRDLRLSPQSNRLISNNLQLNNYTPQHQSITTIDEVINQNGNQISNQNKLNQQNKSEISQKSKESLANLESIAKFKQILHNNSTTQKNINNTNQNLLDRKDLQTPSTKYQLQSNLEMQYQQPNQDVKLMNNFANENGYNTSESQRNQINIEPTKSNNNSYFLYNNSARSNQPKSQNGGYFLSTNTDQSDKQVLSSINKLKNQNNFSPCSVDNSKMIDQIEQRNDAFQIASADQNRNSIDLKDNLDVKHYIQNQQESGYASKIQQSYPKLKISSNHLQDEIDKINNSLFELQANIDLNTIFCRTENSPLKEKNEYLINYSERQQKLNSNRIAKKSSPSHYHSQQINTSSLNSLKSSVLSPTTASSIQKFFKNFQQKYDQKSGQPTNNTQQNFAIKNNNNNNNNNNSEGRQTNNLKLSNSIFSYSKKINEQNQNSSVQKEIRSKYQHHKHLSDIKLNSISISNDASNQSNILSPKPLLKDLDFQLYSNKSNKEINFNFNSNITTQQPSDNMLYLPEQSVIEKLSAFQQDIKNSSIFQKELRMKEIDWMKSKTITLLKKSETHFQSQHALNEQDQPNYVQKSSITPNNYRSNSNINLSKLSINSTANQFNTSSNSQYIQNNNYHSEGRQSCLSSNNNLRSITPQQSSPTANYFNKATYNSSKQNINNYQSGQYQQKRLQKPKSFTSRNLLSMFDKSPSNNFLVLNQEKVMGEAKHQIKNFGNNHQNLIESYNMINGNLNMNNNNNSLI*
>TetThe006106_none_TGME49_271880
MAQPQNDNKSPKRENSNEIQETLHDLDDKFTNRNTSKAQTMVNFKPNQNVQQVSNLNSFQSLRRLNTMSNLGKGNANDFQNNPNFNNLKSIREQILHSDLNLSDLGDQSYQCVHHGKREYFHENGTIKQEITAFDPKSIINYYCEDCREFCCEYCIALGPHNNELHKVSFLKSFAERYYDFIDKFLRSSANQKCSQLFNKIKQMNERQDLISNQAQVIERDAYIEFTHILERLNLAEGNKVSVLQNDIARIQRDINSIEDTVKAFENLASREDRLPFLLFYRSLNQHVIEALSLHVKQEITQTPYDLPREISSIKVQMENFKPNDEILKFKDIIIWDLIEEKNKHLESIRVQQSESYQSKLELWTELAKKTFEEFESIQLICHYCGELINDDIINQDCFNNQIFKDRDRSIPITVYSDEVMERGIYGSKRHFWVKPRLRDRQIKLGQLPNIQAGKRKGINRSVAYYNYMKLYQLMFALIKKKKAEKGVDLEQIFQGYDKERSGYCSIIQFQYVLNTVLDLEIDYVERATEFLGTTQKEVNRLNGIPDDEPQEEKNYGENPFAPSFLIREPVPEKPTLVNYIVFLKIMQNPAYLEYESFKVIDYAHIKLHGQNYFIQLDDDLYKQCRLDGNTKVSQQNAKGDFNSTLRGGYNAGKFSSSSYGRTDFSSTLRK
>TetThe011266_rbh_TGME49_271880
MHQFQAANDYQQNLIDQQLRKNDENGYNLWYQNYSNPNNQNNIMNFNNQQSFNNTNANYSDPSMLNQPSSSQQLGHSNLIINNNFQNSVQQVNDEGPINCERCQKAPIEYIRLNCGHNFCLECMAISFLKGEGRLIPASENQTSNISNSNENGEESNNGQNDSIEMTCFKCGQLCELGHQSRSAIFIFIQMIIQKYEQKSSPINSTQTSSSAAFGMQINNQVNSNLTNTSSSIQASAQNNQIINGSSLPNQMNISDKITSIDNNLVNIVGNQINGVLNVNMQNNQAINQINVNGSQINAIGQQQKQQQIIQGDQMQYFDQNQIQFDNSKIIQPLIQKEDSGKNDEKLIALSNNISNSNRVSNYTSNQNAIRGSDEDLLQYESIESNNILPTQKQQLNIQADVSLQYQQMQQQQQQFQQRNRINSPNTNETQNKNFNAVQVNNNPNAQPIQNFDSNQMIVQQQASNIQYENANPNFETPFIKQQLLISTSKNQNQIQSQDKIRISQHEQKEDDKVNLLQQQLLQKQLLQKGSQNGSVDQQILLQQQQENMKNSQYQSSQNNLVSTPNYSILTEKKPTQPQYSQMMPINNQTPQHTQNQAKKSPHLSKSTHILSNNVNLTPMQQQMGKNNYNLNSAQSQQFQNDYGNNYNQQLQLQMEHEGTHLLNGDNKHIHPKLSAFSASNNKSQAKQQYSNFSHLQPYGNGEEANSIFQAQLAHNQKHLPYRQQSQLETGIIEEYEANQLEINENLQNQKAVNLNQNLQQNQQDVQHQILGGNLQHQQINKLQLHQVDEIRESNSAFNSLIGGSTSSTQLNCNEHPFNELTLYCFTCDNKLLCIKCLQNGEHRDHDVQSISKNFEYLLGKMTETSHEINSSIEQLIIQQKRLVDKRKECLRQIKIIKDQIQDNLNDVKASIASREQHLLQQAEQIFMNKQSEILKEIQVIQNKTQVIQEVKNQFELICESYFKNKTTTNTDREVDSLPHQQHNQEQLLQEQQQKAHEQQTNHIQQQLEQILQQKFYLQQLQNEQHIQQQHQQNQQKNNQQIPQHYDILATENNSTEELHDTFKFSSEAEKISLYRFYQQCRSFLCQQGITRSSQGNEKINMTQLQQQQSPQYSSYQLTPHQPRTTQFNETPRSKHNIQQQLQFQNISQIHQSGVTSNYQSNQPSSYIQQHQMQQQSNAQRNQGNFESQYASIRSNISQPIEEEEYQQQQFQQNYQQYNIMSSQDLSQLIDDVQRIKKEATQIDLNNYASRQNTTLNNSNLNQKENSILPSSSIQAPQRGNQLFHDYLNKQRYQNQLQQQYQNTQLQHSEEKNNQGQPYQKEQPQEYMSQLNYQQSQKINQSKDQKLQNHNEEENNNYNQVKQPTSRNSQYLMQRLQENMENYQGSLNGTSNKKINSSTLNQNSYLAFPTQSSETELYKKDQAKNSSYLKQKRSKWLDEEALEQDQEHQNNYYTYSNQNQYFYDRINAIENFEQGNQKQKQEFNKHLDNIFRKNGIHNKNSLLNKLQYQNSLEHQPGNQIMSNSVLVGSNGYQTERLNTNPELLYSNINRSYTNTAIKQKQDFTLAKQDDKYKTEPFSPNFKRQMINQAQYSYTTRASNQNTSLSRQTISNSHLKVNASLSTHNNSNTANLQKTTLQKDQQINAQNSNYQLNQRSLKKQQNQSATQRDRNLDSLFETLRIQKEQYNIKKKQYFLQE
>TogJolCCCM725003200_rbh_TGME49_271880
XGYDERPPEIFTGGHFEQAQMVSQAEGLQDFRRRREGHLIIADDRPLLVMAWGSKYSGPNPAKYKIEGKYDIPVGYKVIIKWDEDEIVFMTRQGTFGPEFQIVYLPKSPVAEDFTLFEWNATIAEIWDQFLTVIEAKDDRDMRLFNQGPWRTFGVTRDEVQIALKNGSDNQTVVDGILYCADGQNPDLQEHMRYLGFDPATDENFVWICQAFKDEPQPPHFFQYVKDGMVYWVDGRTQEPTWKHPHYNKYRKMLQVARTRKPLPNWKSIMGFRIEFLLSQIFTLEMEELGEYPLVETVENVIEMARIFGVDIKTEPYLVHVLKRALRHYGNAVKEKRKVKDIEDFRSLMTRYRDLVSQHELARDEENRVIVQLRVCVDCKEKDAVLFCDQCRDFFCQGCFDKLHSRGRRQNHRRTWVEMGMCAECQESVALFHCVQCADLYCRDCFQDWHVRGGRRNHIPIILRSFNSQTHMRAEATPAMGTGSSKILEQARSPWFAFADENNVKLYYNIHSGECRRDMPLIVINEPIEDEVGGGMSSGWAGTWGGNMFSDPLDHATQPAIREHDTTS
>TogJolCCCM725014635_rbh_TGME49_271880
XEAAMASGSKAGRTYSDPELPQLLPLPARPSSSYEARPKIRDYSQFTEEQVRAICTKLGLDVEAHPDFAWVARDCLLALRNEGWACKVTGTDVEFVYSPTKETRSFHPIVEAHRQLVEQLIRVQQDLKFKRLDPLYRVRHLVFLAIMGEKDVRRVATPKLVEDIMANLDINPSDEPYLVQRVKMTVEDSYFRMQRSGGHLTTIETCVDVESLLVNLELDRVGFMKKISPSGLLYCVECQTSLGDIISTSCHDVLCNKCAVDTHSTGNRQDAPLVFIEQSVCAECCSKAALVRCQDCVELFCYECFKLTHSRGKRKRHCVGLPLRTFCYECDSREASYICAECEDVLCSRCSARLHRAGARQNHTLFGLRKAVYNKKLFADNLDRLMGILQRNVQRSFSLNPWFIFYDAGLAPSWYNFQHHVLIRADPNDLMNPPIDVTEAGEEESRRGMPGASVLMDTHAARFAAKSAWFDVPPPVHVKYASPHN
>VitBraCCMP3155004151_rbh_TGME49_271880
MVFDDTHCLSSNKGKERPFKGEDGAEYLAKPPSDTSLWVHRRINRGGCRLCCMTCTLGASELSREGAGQCFKGAGQESSSMATLSAKLKGKKSGAPSPDPSPTYARGGGPMTLPLDIERDGSLNSELIVRVARLLGIDPVAEPEYLWIAEEAALASLPEGWQEFQDDDKEMAYYHTKTKKIQKVHPVIERFSKMYQKQKAFLQRAYKPQPPPPEDRESDLRSITSFVLERVNKHLPPSTPDVIERLAKICNIDTTTEFYLARALKATFEAYIEKQYDLQTIVSDLRDPLEFLREIRKEQVRHEILKKPESVVVCTECEQRAAVYKCLQCRDFFCQGCFNALHATGKRRLHLTNDVEQLVCSVCDLALATCECVQDGLFFCDRCWNAAHSNTQTQTTQAAGGACKYLKRILNGMVCWECEEANATKLCEDCLDLFCTECFMRLHCTGKRRTHSFLTLDNEGNVFRGGIAVAPEEAQRLIDRARSAADSGPWMAFQDESFETYWFHLANKYSTRVSPYDTRTAALPDAVSTTSPQP
>VitBraCCMP3155011386_rbh_TGME49_271880
MQQQDAAPKEDLLTIQKTEELSEFKRNERDGFLLMRGDSPLMVMQIGHKYEGDAALERNYVAEDKFIIPVGYKAVSKWGEDEIIFMTREGRDGPEYQIIYLPRSAVQEDLTALPWSGSIHRMWADLVKTLKQAAATTATLQAGGKTQTSAPGGQPDDKRAGGNLAHFEKGPWWVFGIADDAIQQHLSSDKGTTTSGLGEVLGCGEGSGPSFEEYGKYLGYDPARDEMLRWVVEVMMKEPLPNHLQQNIVDGLVYWVDTRKNESTWKHPHADKYKELLDAGRRDRPVPHWRSIAAFQIKMLMHKVIREEDEEVAACLDGGGRPPRLLSLADCYTTIKDLARIYEVDLKAEPFLAHVLRKAARYFYHTARRHEEVHDVSDFYALVQRYRDVVQSFVQQQETDQELVRNLLRCVECRREKATVFCDKSEDLLCQRCYEATHSKGHRSQHYITQVEFEMCVECGQQVAVFHCTSCRDSFCRNCFELLHMKGGRRGHVPIILRALNASKAFLPNRQGGMVSLPASMRRASPLKATAEAAHVLAKVRSHWVQFEDRLGLPVFYNLMTDEARRDIPASMLNEPLEWVVGDLSYAFDQKEPPQRSWDGYSVSAPWVSILEGRKERRQLSSGVIAAALRHGGKQSPAAAGVH
>GymCat073850_none_TGME49_271880
ARPGETATAPHIGCDARQPLWWVCACILFIELAERTCYYTFAGSQEFFLEKIGYSVTQSAGINSAFSTLCYIWPLLGGFLADAFCGRFKTILYFASIYLVGAAICSIAVLPGQAWSGTTYLIGSMGFLALGTGGIKPNISNFGADQYDVTSVEGRRAQEAFYTRFYVVINMGAMLSFGGLTTLCSNGAPPIVPRRFGYSAAYCVGTVAMALSLVIFLVCNPWYVKKPPGGNALRGVVLHVASAAKRGSINAIAVFLGAPAMLAGVVLAVVSAFRPSTLIHGLALLGICGGLLAVGCGCQGDLAWVTVAKKNLYTTRQHTADFLRIMPTLISVSLAFNAAMNCMNFWYQEQACQMNLVAWDDVQVNGSFFNVADCIAIVLMTPVILNHVNPALDRLLGGFTRNGKLLTGCFLGVVSVLWAAGLEMVRKASPLLPRASQCAPAGVQMSDCPAWWMVGPYALMGVAEVYVNPSLYFLSYSQTPPRLRSTAQAVCLLMSAVSSALFTILTSSLGPSDNLNDAHLEYGYMSSVLLSVLFLGWYLLVQSSLLEKDFEQHSAEMMPDDAGIVAPAAIREVAHLRTGFFKDFASPRSPAGSPMVSPP
>KarSpeRossSea233850_none_TGME49_271880
QLQQQQQQQQQQQLQQLQQQQQQLQQQTRPWRTPQITVQQQSQPNTASLPVCIQQMQKQFSPMEVETEHRQLWPPDAFNAVLPAALAQPLAASSQWPTWNAAASGNSGSTNPMVEYVRQMSGMAEPSPSQQASMLLDSVAAMARQMNETAGPSVAAASSRAVPCSPGGTCLDGDQASEEWEFVEPDGPSAGSRGLEDRARVSKHKSESKRVHKRGSRQEPGGSHKRLKVSEAPREFGNAHAAKHSSAVVFSHGEDVQYWSGTHNKWLDTRVKKTLFDKRGHLIACEVFGRQASVKVQRLRPKKSDGTSKASGSKSSALTAAGSRAKEEVASAKQSDPAREHVDSTCHDEAFEVGDKVQYWSTTHNKFLDTTVVAVRLGKDGKPVSYDLKGKPQAELDKLRRRPKQAADQSTISAKQTAPAPKLFDPEASPEADGVRSSPPAGPNSAIKFAVGDRVRYWSETVKRLVKAQVKAVRLDEEGCLLYDLTCKAGVQAQRVQRALPLQKQARASASKKSGTTAKRVAGSLSKKSVGPIQDDAYMKEQRRRRWQTWQQRAPGAGGKPPAAPQTGGTHVAEVRPAALKKPLPTPKAAGTAGSSSIRPAEENPAPVPEAGELPGWKYFQDAADDAG
>LinPolCCMP1738154382_none_TGME49_271880
MGVEDGVQETEAASSSEPLNPQGKSLSYGSVPKHENVGIPAVCWYILIVELCERLSFYTFAGSQAFFLEHLGFSLASAGGLNATMWTLCTCLAVVASWAADVGLGRYNTILAAGITYFSGAAVAAIAAWPGIESSWLYFVGVMGLLPIATAGIKANISNFGADQYDPNDPGAAAAQERFFSIFYLSINXGVAYGFFTTFASSGGVGVPKAYGYFVAYALMALCMALAVCVYRAGRHGERSALFSVAKALFDCARTGCWRAAFVCLGMWCLLGSIILSCCKALAPASGSAMMWAAFACAGIGTLTVVLPCINPSWLRAEGAEPTADQAEVQGFLRILPVLFTXNLAFXXLYNSMQFWYQQQACQMDVRMPFGNGFQLSGSFFNIADCFAIVIVTPIAVDWINPGLERLLGGQLRHGPKFGVGMLVAAASVAVAAKLEQVRRGSAVLPIFSNCAPPGIGMSSISGTWMMVPFFLMGVGEIYTQPTLLHFAYAKSPSTMRTLAMAASFFISGVSSALFALLVSALSNFIPNNLNDGHLEYGYWVNIAIGXSLLRDLHVGPEGHQLTPRPXLQAWPPRRRAQGQAVQPVECIEP
>PelBei033834_none_TGME49_271880
MKTKGDLSLALPNEQSPLAREVLKGGTGAYGFGGASKPENFKVQETNTAFMPAACFSILVVECCERLAFYTFVGTQEFFLEQLGYTVSQAASMNAAMGTLCMAWALLGGWAADVTFGRYQTIVGFGLIYALGAFLAAASAWPGLQSTWLYMVGIMILVPLGTAGIKANISNFGADQYDTSTPAGLAAQERFFSWFYMSINLGSAVAYGYLTTLGSSGGLGIPKQYGYFAVYAIAAVFMVTAIAVFCSKRDVYHIRPLQHSSSLGSVAQRVSAVAETGSVPAKFLRAGVVLLVAAIGFSVLQAVAPSLLFASSFTRLAFLCAGAGVLMVVLPCRRPSWLVSEPFDARPGDFSDADIRDFLRLLPIIFTGNLAFSALFNSMMFWYQQQACQMDLRAAGTQLSGSFFCVADCLAIIVATPLAMDWVNPFLEQKCNFGHRAKFGVGMAVAALSVLSAAHLELLRKMSPVLMDMSNCAPPGTAMSSMPASWMIVPFFLMGIGEIYTQPVLMHLSYSQSPKSMRTLTAATSLVVGAVSNALFTVQVTALAPLVPNDLNRGHLEYGYYFNVVLGGCFYMAYLAVLNGFEEKQX
>ScrHanSHTV5009747_none_TGME49_271880
XKQKTAYGALEAHQAQGRGAAHVGIPSVCWYILIVELCERLAFYTITGSQSFFLEHIGFTLSNAGALNATMWTLCTVLAVVASWTADVGLGRYYTILASGLLYVTGAAVAALAAIPGKENANWYFFAVMGLLPLATAGIKANISNFGADQYDESDPAQVAAQEQFFSVFYCSINLGAALAYGFFTTFASSGGLGVPKTWGYPVAYGAMAVCMMVAVGVYRAGRRSYKVHPLLERSALASLIGCLTNSAVEGGSRKAASVVVGILLLLSSIMLSAAQSLVPALGTKMMYFAFVCALVGTLAVVLPCLNPEWLHYGGLAITSEQKDVRDFLALMPVLFTGSIAFNALYNCMQFWYAQQACQMDVRLPFGTGTFQLSGSFFNIADCLAIVVVTPMAVLWIDPSLSRLLKGRFSHSQKFTMGMAIAALSVFVAARLELMRKAVPVLSETSNCAPPGVGMSDMQGAWMMLPFFLMGVAEIYTQPTLLHYAYSKSPASMRTLAMAASFFIAAVSSALFALLVSALGPYMPNDLNHGHLEYGYYINLALGGIFLVPFLSVMRDDGH
>ScrHanSHTV5181123_none_TGME49_271880
MALEGQSLIKPSAAHVDAEAPMSLGLKQKTAYGALEAHQAQGRGAAHVGIPSVCWYILIVELCERLAFYTITGSQSFFLEHIGFTLSNAGALNATMWTLCTVLAVVASWTADVGLGRYYTILASGLLYVTGAAVAALAAIPGKENANWYFFAVMGLLPLATAGIKANISNFGADQYDESDPAQVAAQEQFFSVFYCSINLGAALAYGFFTTFASSGGLGVPKTWGYPVAYGAMAVCMMVAVGVYRAGRRSYKVHPLLERSALASLIGCLTNSAVEGGSRKAASVVVGILLLLSSIMLSAAQSLVPALGTKMMYFAFVCALVGTLAVVLPCLNPEWLHYGGLAITSEQKDVRDFLALMPVLFTGSIAFNALYNCMQFWYAQQACQMDVRLPFGTGTFQLSGSFFNIADCLAIVVVTPMAVLWIDPSLSRLLKGRFSHSQKFTMGMAIAALSVFVAARLELMRKAVPVLSETSNCAPPGVGMSDMQGAWMMLPFFLMGVAEIYTQPTLLHYAYSKSPASMRTLAMAASFFIAAVSSALFALLVSALGPYMPNDLNHGHLEYGYYINLALGGIFLVPFLSVMRDDGH
