# Supplementary material for: Molecular characterization of the conoid complex in Toxoplasma reveals its conservation in all apicomplexans, including Plasmodium species
Source: PLoS Biol. 2021 Mar 11;19(3):e3001081. doi: 10.1371/journal.pbio.3001081 (PMC7951837; doi:10.1371/journal.pbio.3001081)
Supplement: S1 Data — Files are named according to the T. gondii apical protein query. The sequence headers comprise the protein identifiers in our in-house proteome database for the SAR clade (Methods), starting with an abbreviation for the species strain (see S3 Table). The headers furthermore contain either the descriptor “self,” indicating that this sequence is the original T. gondii query, or “rbh,” indicating that it has the original T. gondii query as its best T. gondii hit in a BLASTp search, or “none,” indicating that it has no BLASTp hit in T. gondii (see Methods). For sequences of P. falciparum 3D7, the header also indicates by which P. falciparum IT sequence it was gathered and if it was gathered via reciprocal best BLAST hits (“rbh”) or via unidirectional best BLAST (“bh”). The latter is only the case for the putative orthologue of T. gondii’s TGME49_219070 (see also S4 Table). (GZ) [file pbio.3001081.s005.gz › TGME49_conoid_proteins_putative_orthologs/TGME49_241880.fa]

>AleCatOF101068299_rbh_TGME49_241880
XGQLERMACLLAAAMHDYDHRGLSNDFLTKTGDERAVRYNDMHVNEQHHAAAAFSLLLRPENNFLSHLPASEFRRLRSLVIDLVIGTDMAEGNRILESFVAKIGSRSAGDEEPAEVFIPGTSEDAVLFLQMAMKCADLGHLSLDWDKHCQWVQFLETEFFAQGDLEKEAGLPISFLMDRSKPGASATQVGFYEFVALPLFRALVRAAPTAETLHAGAAANQGRWKELDALKA
>AleMonCCMP3105129516_rbh_TGME49_241880
XRTVFSRAALAKLASLVAAIVHDYDHKGLSNDFLVRTSHVQAIRYNDMHVNEQHSIAEAFRVLTRPGCNFLEHLPPRDWAYFRGLVIDLVLSTDMAX
>AleTarCCMP1771076059_rbh_TGME49_241880
SEPRSPASKAQAFQPRSRASKGHEVPAAQQLLLWLGMPSGMQAFQPPPRESLLSESAELRAKLLAREDEIAELRARLREREAAADPEAPPVLSPPSLPSGTGSHAAVHAADGAAGPQGREQESLQELHERLAAAGVQLPRLEPGSSSSGPRRSKALETLHWELQERLSLLTFEGGSALRHVELVKVILAAEVHGTKRSLVERDCFSLTSGAQRAVLLPLRRKLRPGQPWREAVRSALTDKVGLPPSWQDQHLQVDEASYRFLTLREAPPDFPQLPAVQRVHEVHVLVDTAALQEASISPLERIGLPNGHDFVSREVRPDGKIKLHVWSWKSRAHEEPALVQAFERYLAAHGVDVGQFGVGTKKSLFQLYVEVKELKESSLKEMPDGTGDGGGVSLLRVSELLSIRLLVEVQKRTHILTASEQFLDDGRRRKVRQLLVTKVREGESWREAVPRAFLQRLGLPPEVQKRCLRLEEGREEYEEKLSWSKGYPLRTLYKVRTVTMSILDPEDMSLEVIGLPRGNDFVTKEGQLGQNQRGRLHVWAWVPHGEEPHVFMGTGYEGFCRALQDAENLVAQMVDHPQMESLGLLAPLTQSLEKIQSCIDKAADMDQVMAEVDVPGMMRIDEQAGRAAGGDLAEFISSTYTRRRRKTATLPERALPEPLDMESPVRHRATCPEILPVVGSPRAEPAQLSRCLLALQEGRLNWGLDLFELADQCSGRLLQSYGEVTLASLCKSALRCEREAVQEFLASTASMYSRNPYHNDVHAVQVCHTAAWLADATGLVGRQSGLERAAFHIAALCHDVKHFGRSNSFVVETQHALALRYNDVSVLENMHAATCYGLLQGAAGGSGAKGSGMLAQLGREERSGLRSQIIEYILSTDMSEHFEVISKFRMRREAADFAASNEPDRRFVARLCMKAGDISHSALPWDVHEHWSRLVAQEFLEQGDEEXAAARPAGLAPLRPQVPPRPRQVPARLPGVRLPAPLRGARELRGVRPGLLAGGVPEGADEGHYVAKGPLSFHEPGLLSAGRQGRDSKPRAGRFARGGHQAVDGFKEFEEFEDDTHLPFAAGGRHRPPVRPADQGECSALGGGRRRSGAHRGHHRSGLPTGLPSLSIQPLSAPTPPSLLRVAACSMAYGMPVGTGIX
>AmpCarCCMP1314008591_rbh_TGME49_241880
XHGAASPSMEPLFSKRSESSSQSGGPGIPRKRRKTLANFFRSVDHADLVFEPRVSFLQAIASPTTTLDKYVQVVIEEVCRLLTADKCSVFFVNEARKEVWCVGALDMEPFNMPWDKGIVGQVAMTGQVVNLTDAHEHESFDSTVEKRTGYIVKSMLSVPIKHIVDSQRTIGVIQVLNKHANGTDYFTDCDVADLLKVTVLIGDSFHRQHWKALRRALLQDTEASSLISYAMLCSSDDLVEKPDTQLAMPASSLSLKMMSPKSRSLHQSLSNGMLDWSLLGSLSASTFNALEHTEEELLECVPVMLMQSKSSQSFNLQTEKVQAWTDAVRCMYRNVPFHNWYHAFAVFQFTFYQLHATSVVSRLQNIDVIALLVAALCHDLDHPGFTNSYLIDSQSDLALTYNDISVLENHHASLTCKLLRAPKTSIAEGMDAASQKALRRIIIAAILATDMTRHSELCQKALAPDITQFSPESASDRQLLVNVCLHSSDLSAQVLPWPAASAWELRVCQEFRDQASLEEAAGRTPAAFMRFSQDDIKQRGKLQCDFIDFVLVPLWDPHTQLMPELRPCFERLCSNRSKYECRRYHGVDEVS
>AmpCarCCMP1314060580_rbh_TGME49_241880
XILMQGELFLSMLEQFSMLVAAVCHDVGHIGFNNAFLTEVQHELAVRYNDRAPLENMHCCKTFEILAQPRVNVFSHVSKEQYADVRKLIIDVILHTDIAQHNHLVKELELLYEMNSRVFQKTDVDRLTEEEVELLSSSANKKLILKVLLHAADLSNPTKPWKIAAAWANRVLDEYFLQGDEEKLRXFAGGVGMLNDRTKVNKPSSQIGFIEFIIAPFVAVEVKIFRAWSMLSVNLSLNLPKWEELWIAESSPTEEEIAKVRERIQKMLNKIEDGSSRRGEGANGRSQRLGKPQAAWVVSSDG
>AmpCarCCMP1314063845_rbh_TGME49_241880
XASPSMEPLFSKRSESSSQSGGPGIPRKRRKTLANFFRSVDHADLVFEPRVSFLQAIASPTTTLDKYVQVVIEEVCRLLTADKCSVFFVNEARKEVWCVGALDMEPFNMPWDKGIVGQVAMTGQVVNLTDAHEHESFDSTVEKRTGYIVKSMLSVPIKHIVDSQRTIGVIQVLNKHANGTDYFTDCDVADLLKVTVLIGDSFHRQHWKALRRALLQDTEASSLISYAMLCSSDDLVEKPDTQLAMPASSLSLKMMSPKSRSLHQSLSNGMLDWSLLGSLSASTFNALEHTEEELLECVPVMLMQSKSSQSFNLQTEKVQAWTDAVRCMYRNVPFHNWYHAFAVFQFTFYQLHATSVVSRLQNIDVIALLVAALCHDLDHPGFTNSYLIDSQSDLALTYNDISVLENHHASLTCKLLRAPKTSIAEGMDAASQKALRRIIIAAILATDMTRHSELCQKALAPDITQFSPESASDRQLLVNVCLHSSDLSAQVLPWPAASAWELRVCQEFRDQASLEEAAGRTPAAFMRFSQDDIKQRGKLQCDFIDFVLVPLWDPHTQLMPELRPCFERLCSNRSKYECRRYHGVDEVSETVVDDIX
>AmpMasCS259005355_rbh_TGME49_241880
MGTSTLGDGRTPETTPTASTELLGFETGDISPSAMQWEHPPSFYCPISQQCMHDPVVLSDGHTYERRHIERWLLEHNTSPKNGLELPQKDLFPNHALRNAIEEYFQQVFSAHRRAIRRSLFGMEAQQSLGSNVPFMRTIDALMQCSLLMNAELSTGCVLRRIMDEAKQLLGAEVASVFLIDVARKELYSNVNSTGGELRIPISAGIAGHVATTGEPVVIDNAYNDARFNKDVDVKTGFKTRNMMCVPLKVKKGGVIGVVQLINKATNSVMAGQRIDHFSKPEVSPGLARIAEEPTKVAYDINFTADDLHFLQVFASQAATAVVNSGGFSEAGPPTDSQDKAGNGSSLNLFKDCLGIMNCCISNRAENIEETPPSLQKRILPESPKKGPDSMLPGIDEEQPMQATSSSSSDRHEGVSLDRAGKECLRDALTTWQLDTITLDRATNGRPLSALGMHLFVHLGLVQHFALDELKLDRYFREIEAGYSSANPYHNKAHAASVMHAMYVLLEHGNIANAACAALARDGAGMECTRMEVMLTCLLAAAVHDYEHVGLSNDFLTRSAHPRALLYNDQHVNENHHVAAAFAVLRRPELNFLENMPDQQFRQIRSLVIDLVIATDMSRHDSVLKSFVEATEGPSSPTSQASPGFLPSTNKEAVLLLQLAMKCADLGHLSLNWDLHLQWVRKIEEEFFQQGDLEKAAGMSVSFLMDRSKPGASQTQVGFFEYVVFPLFRALAQAAPSTSSALAAVENNYRVWHSLDRKDAGRSSQSVPQASTGVQSCPVESLTLPRTPQDAEGAPSVSDTSSDMTMSRKRSGRSRQRAAKWWAKVRTRTPSP
>AzaSpi3D9034160_rbh_TGME49_241880
XLRFPSFGGMLESTGLSSFSHERGVSSTTVSASTETVELTPSVTDAPDEASMKELEMLLDGHFLIWGFDTFALDRLTNGKSLQWAGWEALRHSGGLMTLDIEHETWKRFLERVEAGYANQRTVPYHSKIHAADVTQAVCFASLLMPFGFSEFFDELSTLALVVSAIIHDMGHDGRNNTFHINVRDDLALTYNDQSVLENYSISETFKLLSREPAANVFDELGKDQLSRIRKEMINNVLATDMAFHFNKVCSFKNLVEKLGGGAEDWCAEPGALQELEAMVLHAAX
>AzaSpi3D9122815_rbh_TGME49_241880
AGLGKSQQGFITLICLPLYTELAKVAREDLEGVCLLHLERNMEAWGAWEPTKAAEEAVQGEEVEDASGGLSX
>BesBesBbGer1005814_rbh_TGME49_241880
MGRLRTAFTRVGGRMKTGVETQGLQDDRSVGAGSGAPYANRGSQRDSLAAAGLEPEADGPGGLTVRPPNEFGGRSAFISLATGVVMGEENCPRRRIVAADATRAEEEIPRVYPSRAMRGLESGLSLLAVSPSQAGEKRANLSTKFSTLENPVARRDTAGEPVGRLASRPPGAQNGDAALRVRSFSLDEEPDRTLSIKIRGVDEAELLGDAPAAPGPAAPAPPSPDAGRAASLDAPGARKGCPAGGEGRDEACTDEGASPGFHRGVGKLEALYIKLCKHPVYKFFSEEDRRYFDMAVTGIPCYFSSKNLERAYTFYSCPAPSNYLILFHIGWMLTMLLIYIVCVATRSQAASSRRMALPFVVAWVISSFSVFVVFLWKQTGGAAAERFNRREKALIKADEVGAVPMYEAFHWRPCFTEDFGAASIALTLIIPMILSSTVAACIGANPSIILDYPDAQARLVPVLLDTQYGLAGFLASQASLATIVLFTAVAITSSGIRLRKILYVAAAIMVCIMVFLICLVCAYEDRALIVPPIFVTYFVIPACLYCTMRLERLRRFLFFQRERARFGQDVGAEATGASGSATLVEELILLINEAGLKIRCARKKMKYKKCTDLVESEGMLIRCLMILTAGDDLFALRLDREGNEDEELRENLMDFIGARCVGDVPASRGLVSTGQLTLSVSAVSEDDDDLLGELAGKPSDAQEMTSFYAECPEDLWGIVDLRDSTETPPAGEGRDTASKKKSHSREANILFSHFPKFPTARLHVMLSSKVSIDWNLSMIEVDQQCKGWCLYCVGSDLLFCKVQGFECDRRTIQNFMQVAQMCYQPTIYHNHLHGAQVAHNTVWLARKLDLAYSLTAPDLVALIVAALCHDIGHQGRNNAYYVGARSPLSIIYNDQAVLENFHACLTFKILGRQECNLFGNLPPEEYQAVRNRMIDLILATDMKMHFETISKFRLRRNSPEFCRRNEEDVWMMLRMCIKGGDVSHGVLPWESHVSWSYRAASEFYEQGDLELRQGRTITPMFDRKKHADFPKGQEGFLKFIVIPLYEEIAAVDASNELQGRVLQNAFANTERWRQLQTSPEEFEEIDAKQQAVLSVLKDRLEWRLQKNFAPTQSILRAASHLSRPGSSGNGLHFLPVGADGAGGDGKHSHHQRGSNAAPGAGTAAPAASSDVPAAGKAAGEGDDGDASPVAQHKRDGSVFSVAVSAVKGTVHAVANKAVDVVTPGSGSAQKRAEKELAAAAPTPRAEDVPVMVPAPAEGRFAAAAPQETAPAGQETNPEQGPSGVSHDSGSKTLDFESRVS
>BleJapR1072002208_rbh_TGME49_241880
MGIXLKSLSNLDLLSSIVAALGHDVGHQALNNRFLVNNRDEIAVIYNDSSVLENMHCSKTYQIMNKPDCNLFGNLTPEDWIKSRKLVVEMILETDMSKHFEILGRFKIRAFSLSDFNINNQDDKVQLLSMGLKCADIGHSAKTTDLHEKWTKLVCEEFFNQGDIEKAKHQPVSMYCDRDTTDIPKSQAGFLKNICIPLFEAWCNYLHSDSINLLVLEQIKRNHQNWEAKSQTRRATMGVCDSLAKEFEKTKRSSVASNDGTKLX
>BreMinMf105b01040903_rbh_TGME49_241880
MSRGYPDVPPTGSRPVAAKHKGDTERLLLSVRSKIGEVLDVDGLPQEAETLLKEAESLLRRGEQQLAQPRLGQPEEMFQGADEHARRYLLKTFTEFDIDAVPAAEVPQTPSSPVSPSSRTTRALSGETVIAALEKAGQFDFDALAFSELEEVAGKPITVLGSYILSSSGSISKLEEQGWISCPARNFETRLTRFFTEMDRRYQKAIYHNSAHAADVMATVFWLLRLPCFADLSLLDFTVSVIAAAVHDVGHPGYNNDFQKMTSSELALRYNDSSVLENFHAATCFEVLRERPDCNWFSLLKQDFHEASSEVCDAIFK
>CarCio007287_rbh_TGME49_241880
TFMIIERPEFLLFSNLSPDDYKEVRKNMTEIVLATDAAHHFNEVGKFKARVGAEDFSPDGDDKWLVVKMMVHLADISNPCKPFDVALIWTGLLYDEFFKQGDREASEGKSISYLMDRKITNIAGSSIGFSRVLVEPAYAELVKIIPKAQV*
>CarCio008937_rbh_TGME49_241880
FFAAFSKASPRVQSLFDERHFFVSCIACLSHDTGHLSKNNAFYVSKQHNLALKTLNQSVLERFHIKKTLYLLKNPETDLFSDFSQTEKNETRQTIIEAILGTDMAFHHQILKKFEETDVDSFQKNDNSLTAFITHCGDLGNMGLHYSYYLDWAKLVI
>CepComWS2016005345_rbh_TGME49_241880
MGQIESYAKLESFAVRDSCPLYCHVHDASLAITQKVPKGCLFIVVKDPVTLDPVTYLPFDTNINNSFSWHAFLKLRQSDDISLSWRENRRSPLCMSKIRFNPKFGCIAGLLEAINVDSNEGGVWIQQSLSKAPTFHPLSEELDPPLKGFSSTREMILLLDPSQGDAQGEMVTRVIHVMAEQFLHLLITENKTLQNSCGGSVSDISPSQANNTPLENLGTLRKDEDRIISELIDTEAQYNAQQKNRGDGNRVDPPVTAATARSPCVRRATKSREGDMIDLLAVPYKSDYIDAMVLYVPNDELNDLEKQSLLGVVNGTIKDFERSFDSIDSVDAFSLREYNWSRLDSTKTQYLADWHKRYGNWCVPFWHLDMPELMTFIIAPIMEFDLHLHLDTSLLRYSEALRTSTVANFFKYAISSYNETAYYHNGFHGAQVLHASFLIFRGDYTIPSGDNSKVSTSQPISTLVSKTDILALLFGALCHDVDHPMLTNLFLRNANHRIAIRYNDSSILENYHASFTFRHILSRPESDIQELWPKHKRIAFRKAFINVILSTDMEFHGQGVMMARDRIRSHLRGEKPLSFATESDRFFIVESIIRMADASNPTLPFPALVMWGNAISEEFVLQTVVECEMGISSNHFMRLVARKNTARMLNDFCNLVVDPLYTEFGQIMPHVQRRREWLRGSIRVWSKVFDYYQAIQKYEDRISLCSSDEARLEVYLEDGRSIKHWLNVGPWRAEFGCWAIEGSIHCCRSSNCVNLDKRMNLLESSLWARQGIIWGNRLVLPPQVEDESGLRDIMHMNREEPQTAQVAFLPMAFLVPTVENLALRESSKDGIYPYLLSDNEDSVKSDLVAVDPPTRGSPKEESATNCTCGSSDGPLPDIIVDMSKLFNFPTLFRRMGHCGALPLTGRATDPKKWPSPVSFDTINFLKQPFPSRVCLNFVANKRSRLKENVVDNEQKENKKKSTKEAPGADEPRPQDEWTVLSEGAPC*
>CepComWS2016008426_rbh_TGME49_241880
MRKEKCRSAEQEKRLNCDGGFPRCSEPNCSVCRRDVVDIAPDLTTSIPCQCKVLETSMPSIMKRMKRVNRLMVEIGEEVSNPFGVETSRELEYTCDPFKVNAAITPSIASSWDLNIIALGEQLGRDYPFLHISFHLLKQNIQATIRDQEIINFSLRLCSYYDSNIPYHVSSHGASVAHHLMSLISMFNFDTILTKYEKVVLSIVGLGHDAGHFARSNLFLAHSNHPLGALYCNKSPTERYSCAIISGVMKCPDSNLLRLFGPEITKKTKQDIYHYVMATDMRFHVKLISHFNAASASLPHLSTERIRGCMRMFIKMADLGHAFLPINQHLRWSMRVVTEFYQQSDEERHLGLTPVGFMDRKNFSRLPSDQWMFLRYVVEPLAIAIKTWCVPTLASNKRYNDELMVFDDLYNCLKINIDTWCKWGETLYDFSGDSEEVVTFLKRLVRKELDSAVLQNNKSMNSSDPLDFGSSVPRARSNLTSSTW*
>CerFusPA161109055570_rbh_TGME49_241880
XAIRQMRKSHGEQCGPDSSLQNTISALMECALLVHADLSTEQVLRKIMDEARALVGAEVASVFLLDAKRGELYSTVNSTGGELRISQNAGIAGHVVTTGKALTVNDAYGDLRFSRTVDDRTGFKTRNIMCVPLKVKKGGVIGVAGXVDDRTGFKTRNIMCVPLKVKKGGVIGVAQLINKVSPDGPCAFSSDDRNFLQVFAAQAATAITNHSMPDEQMGSCSYDSEQPSKGKRRCSSGLELLVACCTARVKNQAVLQPAPHARRQSLLEACPPQSGRGLDVESVNAEILRKLTVEDETLDEVDCSPAVSCKWASCENKAAGEHLMQGFSSWQFDALTLAEVTGNRPLSTLGTYLFDRLGLVEHFGLERSKLVSFFINIERGYSDSCSYHNRAHAASVLHQMYMLLTHGGLASTCALACSGADGENPNEQLVTMACLVAAAVHDFEHRGVDNGFLVKTMDKRAVRYNDQQPNEQHHVAAAFAVLLRPECNFLSRLPPADFRKLRSLVLDLVAATDMAKHNGFLVKTMDKRAVRYNDQQPNEQHHVAVAFAVLLRPECNFLSRLPPADFRKLRSLVLDLVAATDMAKHGSLVKTFVGMLDTAASSGATREQASGRAQNAEAHPSTVGFKPTSSEEASLFLRVAMKCADLGHLALSWDQHITWVEKLEAEFFAQGDMEKAQGLPVSFLMDRDKPGASSTQVGFFDFMVLPLFRSLGRATQLATPMLVAVEANYRRWCSVQPANERRGTA
>CerFusPA161109067062_rbh_TGME49_241880
XADHWPIKQKSVPAVPKLGDKAPSPTSSCEGTPRGPKHVTLGINGPESSQKSTGPPFSGRVMGPNDLSSGSGRSGVGASNSGPKTNKRGSYASYEVSCAGSVPGHKASILSGLRASLRRTVIRRWGKRLKPCVTSNVFRSVLLVALVIALIGNPLMELADVPDKPWNLVLDVIMILIMGLFAVEXXXXXXXXXXXXXXXXLWGPSSMIFEVSEFYSPAGKALESEGGHEFKTVLLRTARLAKVSARVGRITKAIKTCGVCLGLQEAATEGDKKDEKSVKNISRQLLNILSSKVSMLTIVFVVFLPLFDISDFPTAXXXXXXXXXXXXXISDFPTAELSGRAWAQRLSDDYARAVEAALASSSSTSDIFFVTVGTFRCFYNTQKHKPFKLEGFQESYYRDGKQVQVPGEFAEERPNRLQNVWRVHARNPEDGCSVGQNFALPSKIWSDPDNGPIVSFNLKADFQLEAGVDLAMFVFIVFIMGLSSYSVQTTVNSLVVEPIERMINKVKDLADKVLGIQFNKDLEDQDEDDLEMETMNEVQMLEFIFQKITKLTSLYFNSDVSAKELADMDHTNKAVLAGMLNQGVSKQRTSFAGSWLSFDNKDRIHEGAPVVSESDMPASGDVIESWNLHVLDLNDRGLDNLVLWIFFDSQIGRPTTRSFTSQDTFQAFHMQIKANYFDRNRYHNYAHACDVLHTVFRFLSITHTEEWCTAIEQYSLLIAALSHDLGHEGKTNQFLVETQAELAKTYNDSSPLENYHCAQLFKICTTQGCNIFKDLCDEDRKYSRKVCISTILHTDNAVHHQAMCQKIASLYELFRGIFDQQARTPDDLLPQYTEVLQENEVMTFLMLFLHLADVSNPLKPFHICQAWAHRVLDEFFAQGEVEKEKGLPLGPLNDRDRVNRPGSQHGFIQFLVAPLVEPVVGGLPADARAIWPHGGQPETMVCPLGKGRQAVKAEQGGGYQEIAANQRAHKEGRRFSRKNDSVLTAAKAAEAAAAA
>CerFusPA161109102195_rbh_TGME49_241880
DHWPIKQKSVPAVPKLGDKAPSPTSSCEGTPRGPKHVTLGINGPESSQKSTGPPFSGRVMGPNDLSSGSGRSGVGASNSGPKTNKRGSYASYEVSCAGSVPGHKASILSGLRASLRRTVIRRWGKRLKPCVTSNVFRSVLLVALVIALIGNPLMELADVPDKPWNLVLDVIMILIMGLFAVEVISHWIVFNMEYPFSFFFWMDLVGTFSMIFEVSEFYSPAGKALESEGGHEFKTVLLRTARLAKVSARVGRITKAIKTCGVCLGLQEAATEGDKKDEKSVKNISRQLLNILSSKVSMLTIVFVVFLPLFDISDFPTAELSGRAWAQRLSDDYARAVEAALASSSSTSDIFFVTVGTFRCFYNTQKHKPFKLEGFQESYYRDGKQVQVPGEFAEERPNRLQNVWRVHARNPEDGCSVGQNFALPSKIWSDPDNGPIVSFNLKADFQLEAGVDLAMFVFIVFIMGLSSYSVQTTVNSLVVEPIERMINKVKDLADKVLGIQFNKDLEDQDEDDLEMETMNEVQMLEFIFQKITKLTSLYFNSDVSAKELADMDHTNKAVLAGMLNQGVSKQRTSFAGSWLSFDNKDRIHEGAPVVSESDMPASGDVIESWNLHVLDLNDRGLDNLVLWIFFDSQIGRPTTRSFTSQDTFQAFHMQIKANYFDRNRYHNYAHACDVLHTVFRFLSITHTEEWCTAIEQYSLLIAALSHDLGHEGKTNQFLVETQAELAKTYNDSSPLENYHCAQLFKICTTQGCNIFKDLCDEDRKYSRKVCISTILHTDNAVHHQAMCQKIASLYELFRGIFDQQARTPDDLLPQYTEVLQENEVMTFLMLFLHLADVSNPLKPFHICQAWAHRVLDEFFAQGEVEKEKGLPLGPLNDRDRVNRPGSQHGFIQFLVAPLVEPVVGVFQPMHELYGHMADNLKQWCAHWEKEDKPSRPSKEEVTKRLQQISVHTKKAEDFRARMIPY
>CerFusPA161109123320_rbh_TGME49_241880
XPNEQHHAAAAFTVLLRPECSFLSKLPPADFRKLRSLVLDLVAATDMAKHGSLVKSFVGMLDTAASSGTTREQASCGAQNAEVHPSSVGFKPTTPX
>ChrVelCCMP2878000966_rbh_TGME49_241880
MLLWVFSMSWLREEIYSPVESATDVLFAEMTMVALDTIFVVCLILVIPFRRPTLFISTSCAFLLELSAGIAFIVRHSLENQLMMVALYGLLGSGLAFLAVTIAFAQEEYSTRCLHVKINHQKTRISHLLEEVDDLLKVKSSVSSVERLVELLRRAIEELRWQENLFTAEDTGMDPVTARRVSYANRRLIKELSEAAALASNPEQLFDIDVSQLTKRVQAALRRPSAHHGPELNDSRASPMDGLSPQTGSEGEQTPGTTAIVGFLNANFVRSSHQMEMGAAGRRGPQIFASISSSVSDSPSPSFESLKERIDKQAAALLRAFDHFLPQGLGGAPRKKSRETEAATRGGNQTEDGPTEFSMGMNMKVPAEAFDTSAKDAKDSCAVEWKTDLKLLEGSSNSSTMQSQSNTLSINPNAGVTVPVEIANALPTIGLHLLRPFLTAPLSLTGIPRVLNFLNLVALMCVWLTEHAGVRQFLSPVRNVCVIIAALCHDVGHEGVNNMFHLNKLSDLAVTYNDRSVLENFHAAQTFRILQTTGCQMLEKLDTESRRVARSSIIDLILDTDMKLHFEFLSAIKLRRATPEFASSLSAEGWTTAQSEKKVQEMERDLWMVTRACMKAADLVPQQVPMVTASDKEDDSSASDEEDDSSASDDNSSFTGGEEEEDSDEDEDE
>ChrVelCCMP2878022941_rbh_TGME49_241880
MEPPASDQARHPVLLPLHKIPQPDEEHGDVGPVPVEPYRKGGTQREGKGEEVPTADLKELPPTKFETCAFTGHFRNDNVEEEWLQQRLQGRLVGMAIMSGVYVALSLFRFSLVPVDGQPKNTMFTFASVCLLISFSCCFVATLYYRNKPGRRYETIVVGTIVCATLVLVMGSQKQGALLVGEEDPDQFFSDDMQLFGLMTVALISTLVSIRFCALFIAACAVLLFINIPSLVLAVINQRPGTDNLYLNEVIRGFLVCVVIFSILVVDRRRSDAESRQTFVRVKRLEEEVARMNDYLPEEVKGNSGYEKVFAHFRAMRDSLSALQSLVQQLDCPQVKHSVCEPAEAKPSKEKIPLLLAEWSLDLSRLSKDTEVSLPIEDGPRSPKQDDTLTSSQVQVQSVQGALPLLGLRLFSPFLDGPLAGVPLHRVSSFLLVVQASYKNMPYHNSLHGAEVGLLGHWLCRETGAFANMSPLVQLAFVTAALCHDVGHPGENNNFQKTSRSSLAVIYNDKAVLENFHAAETFRILASEQCNFSEAMSPQDFGVFREHVVDLILATDMA
>ChrVelCCMP2878029033_rbh_TGME49_241880
MYNLLNQVRQMRLPSFARVPFSLEKRRRGSLVGQRDVSLRKWTGYFTEAGLEERFLLFRQGGRRPVFFLIVLALFIFEIVDTIRDPLTNSAKYGPLEIFRKTTKIVGTSCFMVLSWWFPFPFKYFEKAVGVLVVVTSFLLSWATDRFVNLLAGLYDEHNEDEVPPILTNETLNFSILIGVYTAVVVIMPLRRPTLIVTLAVSYVFGASAVAVSIPKVAVIGAGYSRLVYNCIAALLSSAAVLVAVVFSLTNEEFYARLMFSKIGAQKKKIEMLNDEMEDLLKAKSAGSAGERLVGILNEATKELQKHETLLESTEGPEAPASSPAFTAEQTRRLIKKLREATALASNAEHLLDINLSQTVKQLDALARLQSPREQTEAPQPIPLARQSGEAETMREGNQKGSMISLVSSETGDANHADERQMMQFLSANFVRQRSYGGVTRPRRVTLSPQSNEAGGVGTGTLLRLATTKPEMDEAVNVVLKPFEAHLPTSLSSVRNCRDFGTLPPSPPLLTLADRHSSERVPAREWNLDLTALQGQEVVLTNDLVGLGGQSPVSPARQHKSLIHPEDLHVGGALPPVGLALLRPFIVTLSARQGSTESSTFFLWSVQSGYSTQASYQNAVHGADVALMTVWLTEHVGVRPFLSPVRNVSIVIAALCRDVGHEGVNNMFHINSSSDLAVNYNDRSILESFHAAQTFRLMQKPGCNILSKLGPEDRKMARSSIIDLILDTDMKKHFEFVAAMKLRLKDPEFASSLCGDTWGSPSSSSEKNKEVMEQDVWMVTRACLKAADLGKPVRPNFGLRPCSAGSVAGVFEIGSLLLSCMCRELYVELSRVEMAARESPRDSPSQKKPPAMNQMLGPGQISSVCLANMDENVEKWKLPETTLQVPSQLFDPPPVAPSEPSSSIKSRTPRRDTTRESPFAVLPSQTPEKQEKPVPEQTELTDAARVTSGSASALQHKDKVGKGAKLDQPSGDDEKPPDCSKEASLVD
>ChrVelCCMP2878030461_rbh_TGME49_241880
MFSKIGVQKTRIDRLNDELEDLLKVKSSGSSVERLVEILSATTAELRKQEALLESPSTNSAPLNRGAMARQTRRLIKELNEATALASNAEHLLDINLPQTIRQMDQAGRGTSMSPQLLPTSSQGQFSPPPQSPQGGVQKRSLMSLVSSHDEADDTGSQDERMMQFLSANFVRQRNRADVLRPRRVALSPNSKGGHLGPVTLIRQATTKAEMNAAVDIVLQPFEPNLPISLGTVRSCRDFGTMPIPPAEEDYESDGGAEKEKEGLGRSGSPTREVEWNLDPSVLEGQEIVLTYDMMALEGQSPVTPARQGFPVSSDLHVGGAIPLVGLQLLRPYIVEPLGQTGLYRILNFLLLHFEFVAAMKLRLMDPDFVSSLCGETWASPSSSEKKVEVMEQDVWMVTRACLKAADLGRELYVELAQVEKMAGLSPATVTRGKGAKFGRQDSLMLGPGKITSVCLSNLDENVEKWKLPETATEVPLSLFETPKKPAEEPSPFQRNRAEKREVTMEPLLLFSPSQMTRTPKSGLNLRDLFNLQKEAQSADKEEQGKEKEEENEGGRSPFTGGQRQREIEKGSNVNVGAKPPKPFGDDERPPDCSRDSSPIDNMSEILSV
>ColAng018124_rbh_TGME49_241880
SGINAEYIPSLREINDQQLDIIKHKFPLATGTELATISATPSDPVYAKLMKDPQVASTMKNLEKLDSWDMSVFDIERDTNGNALYVVCYSILQKMDLVSHFNIDDKILRNFLMNVQAGYHPNPYHNKTHAADVCQVNYYIMNKGGLIEKLKLTKEDLLAGILAGAIHDYDHPGFNNNFHTRSNAYLSTLYNDRSILENHHLACVFEMMRLPQFDIFKNLTDEQRRTVRETMIEMVLATDMGNHAAIFSSFRRRTAEGQDWHERREDIHLALSMSIKMADVSNCGRPNHLYIEWAKNISAEFYMQGDAEERRGLSISPFMDRKKDKTDFPKGQISFMNYVVVPMFEAIAEFLPPVECALQCCTENKEYWQHME*
>ColAng123270_rbh_TGME49_241880
DLSSGINAEYMGNKTHAADVCQVNYYIMNKGGLIEKLKLTKEDLLAGILAGAIHDYDHPGFNNNFHTRSNAYLSTLYNDRSILENHHLACVFEMMRLPQFDIFKNLTDEQRRTVRETMIEMVLATDMGNHAAIFSSFRRRTAEGQDWHERREDVHLALSMSIKMADVSNCGRPNHLYIEWAKNISAEFYMQGDAEERRGLSISPFMDRKKDKTDFPKGQISFMNYVVVPMFEAIAEFLPPVECALQCCTENKEYWQHME*
>ColAng123272_rbh_TGME49_241880
RSKQWYQRRVHGKDPQVASTMKNLEKLDSWDMSVFDIERDTNGNALYVVCYSILQKMDLVSHFNIDDKILRNFLMNVQAGYHPNPYHNKTHAADVCQVNYYIMNKGGLIEKLKLTKEDLLAGILAGAIHDYDHPGFNNNFHTRSNAYLSTLYNDRSILENHHLACVFEMMRLPQFDIFKNLTDEQRRTVRETMIEMVLATDMGNHAAIFSSFRRRTAEGQDWHERREDVHLALSMSIKMADVSNCGRPNHLYIEWAKNISAEFYMQGDAEERRGLSISPFMDRKKDKTDFPKGQISFMNYVVVPMFEAIAEFLPPVECALQCCTENKEYWQHME*
>ColAng123274_rbh_TGME49_241880
DLSSGINAEYMGKGRYLGDIGAAIHVIEDKKIAIGHFLVYVDVDGKITFSCHITSKDKLYVATFTDEEFQAKKEASQITLSFNAIFKSIVTETAKGKVKVAVQEASVSAQFNISSVKDAKTTQILPITLDVATDPKAIAKNKYLLEPFSRMISKKRTNVEDKEKEMKVSRMQMHSLISAASVSTSRHTIERIQKIIVPLREEAAQHSKQTNELVAKVEQLERRIRKLKHRSTTNKHPLDGMYEEGGARSFVHLPDAEEHIPSLREINDQQLDIIKHKFPLATGTELATISATPSDPVYAKLMKDPQVASTMKNLEKLDSWDMSVFDIERDTNGNALYVVCYSILQKMDLVSHFNIDDKILRNFLMNVQAGYHPNPYHNKTHAADVCQVNYYIMNKGGLIEKLKLTKEDLLAGILAGAIHDYDHPGFNNNFHTRSNAYLSTLYNDRSILENHHLACVFEMMRLPQFDIFKNLTDEQRRTVRETMIEMVLATDMGNHAAIFSSFRRRTAEGQDWHERREDVHLALSMSIKMADVSNCGRPNHLYIEWAKNISAEFYMQGDAEERRGLSISPFMDRKKDKTDFPKGQISFMNYVVVPMFEAIAEFLPPVECALQCCTENKEYWQHME*
>ColAng123275_rbh_TGME49_241880
DLSSGINAEYMGKKEASQITLSFNAIFKSIVTETAKGKVKVAVQEASVSAQFNISSVKDAKTTQILPITLDVATDPKAIAKNKYLLEPFSRMISKKRTNVEDKEKEMKVSRMQMHSLISAASVSTSRHTIERIQKIIVPLREEAAQHSKQTNELVAKVEQLERRIRKLKHRSTTNKHPLDGMYEEGGARSFVHLPDAEEHIPSLREINDQQLDIIKHKFPLATGTELATISATPSDPVYAKLMKDPQVASTMKNLEKLDSWDMSVFDIERDTNGNALYVVCYSILQKMDLVSHFNIDDKILRNFLMNVQAGYHPNPYHNKTHAADVCQVNYYIMNKGGLIEKLKLTKEDLLAGILAGAIHDYDHPGFNNNFHTRSNAYLSTLYNDRSILENHHLACVFEMMRLPQFDIFKNLTDEQRRTVRETMIEMVLATDMGNHAAIFSSFRRRTAEGQDWHERREDVHLALSMSIKMADVSNCGRPNHLYIEWAKNISAEFYMQGDAEERRGLSISPFMDRKKDKTDFPKGQISFMNYVVVPMFEAIAEFLPPVECALQCCTENKEYWQHME*
>ColAng123277_rbh_TGME49_241880
DLSSGINAEYMGGDIGAAIHVIEDKKIAIGHFLVYVDVDGKITFSCHITSKDKLYVATFTDEEFQAKKEASQITLSFNAIFKSIVTETAKGKVKVAVQEASVSAQFNISSVKDAKTTQILPITLDVATDPKAIAKNKYLLEPFSRMISKKRTNVEDKEKEMKVSRMQMHSLISAASVSTSRHTIERIQKIIVPLREEAAQHSKQTNELVAKVEQLERRIRKLKHRSTTNKHPLDGMYEEGGARSFVHLPDAEEHIPSLREINDQQLDIIKHKFPLATGTELATISATPSDPVYAKLMKDPQVASTMKNLEKLDSWDMSVFDIERDTNGNALYVVCYSILQKMDLVSHFNIDDKILRNFLMNVQAGYHPNPYHNKTHAADVCQVNYYIMNKGGLIEKLKLTKEDLLAGILAGAIHDYDHPGFNNNFHTRSNAYLSTLYNDRSILENHHLACVFEMMRLPQFDIFKNLTDEQRRTVRETMIEMVLATDMGNHAAIFSSFRRRTAEGQDWHERREDVHLALSMSIKMADVSNCGRPNHLYIEWAKNISAEFYMQGDAEERRGLSISPFMDRKKDKTDFPKGQISFMNYVVVPMFEAIAEFLPPVECALQCCTENKEYWQHME*
>ColVieColp7a033909_rbh_TGME49_241880
HPNPYHNKTHAADVCQVNYYIMNKGGLIEKLKLTKEDLLAGILAGAIHDYDHPGFNNNFHTRSNAYLSTLYNDRSILENHHLACVFEMMRLPQFDIFKNLTDEQRRTVRETMIEMVLATDMGNHAAIFSSFRRRTAEGQDWHERREDVHLALSMSIKMADVSNCGRPNHLYIEWAKNISAEFYMQGDAEERRGLSISPFMDRKKDKTDFPKGQISFMNYVVVPMFEAIAEFLPPVECALQCCTENKEYWQHME
>ConMagCOL2014150_rbh_TGME49_241880
MFLIQRSTLFYQLSYLQILACIIASACHDVGHLGVNNRFLISVGDPIAIQYNDIQVLEMMHCSILFQLLQETSCNFLQAFDKDSNKTIRHIVIQLILATDMAKHFEIIQSFNNKFEGMKIKDVKDSDFIDILQMVIKSADLGHGAKETELHTK*
>CryCohSeligo003251_rbh_TGME49_241880
VGMLNDREKVSLPGSQHGFINFLVAPVFIGAARIFQSFVPLADQMVDNLASWRDIWVSEANPSETEIAKRDSDILKLKEQVQAIAELGLEGGIDSMPSDSRGHVKENNHANNAAFX
>Cys_WienI008209_rbh_TGME49_241880
MPCVRQRARFAQDVGTECSGASGSATLVEELILLINEAGLKIRRARKKLRYKKCVDLIESEGMLIRCLMILTAGDDLFAFRMEDGVGADKAVRENLMDLIGTRHRSEVLQSKARLTTGQLTLSVSAVMEDDDDFARDQAAKPRDPGAQEMTSFYAPALLDLWEIVDLPNSPPSFSTGTNATNDGGGGSSNPSPGERGGPGGGGTGAGRGLETGGAVGTSKKRRGGLGGQAGGEKSILLSNFPKFPAPRLHVSLSRKVSIEWNLSMIDVDQQSKGWCFYCVGSDLVLCKVQGFNCDKRTIQNFMEVAQMCYQPTVYHNHLHGAQVAHNTVWLARKLELAYNLTASDLMAVIVAALCHDIGHQGRTNAFYTATRAPVSIIYNDVAVLENFHACLTFKILARPECNLFGNLQPDEFQMVRSRMIDLILATDMKMHFESLSKFRLRRNSPEFCKTNEEDLCITPMFDRRKHMDFPKGQEGFLKFIVIPLYEEIAAVDQSNEIQNKCLQNALTNIQRWRQLQASPEAFEEIDKEQQVILAALKERLDFRLQKNIPPTQHILRLGGALFSPGERRCSGRASVAGPSNTPNPAHVSLLAEDRGTMDDTTPNGNNNNIFSGAVTAVKGTVHAMANKAAAGASVAAGAAAGAAAGAAAGAVAGAAAGARVGRGGPGGGAGLSPGGQVSASSLGTESSSSYFPTGRGGSPSRGGPDEDDGREERSGSGSSSCLEIEYITAFPHVSFESRYPRE
>DigOweWS12001248_rbh_TGME49_241880
MTKIQNDKISNIVIIHSYGYLLLSFILYFYCNYNILYMLLSIFFIIPIFIQKYNNFNRNHMLFYSSPSAYFLIRWTYNNFFLYIFLSLIPIWLERDDTIFITLILFQLWLSTTLVGCYMPLSVFIASLIIQDIGLVLIWITLSIIALKPFPVSPLIWICVFFTLMTQHLLMSCSVTLFDNEINVLYRKGRTQRALDRLQYMFVDLSKCLLTAQSHNRGSDTEVDCSFRKINELVFFFEKIPQYMAGCLQFPRAATKNDQKPDMMNFEIREEDLSRLELLRRSVEDIVSTVKSMIQFREDAEPRRVTKSACEFHRYIRSLKTPCNIIPNIDFSTKKMRKRSTIGNIPWVITQRNSMAVDTAKNMWDELFHWKSSPLEWKSVSNCFTPRIKRPKDRSRSYDHARERSSTSHSRTNSDFSIHSRQKMKNEFFNVVTAAAKDSETGIISESNSSILVFPRVQIEPVNQNAVCGEQLLGRWDTNPNAWMDLAGENKMIGCFVMSFLRDSNLTTNVSWLPLGSIIKLQHFCPTLQSSYSKLPYHNAVHAVDVANCCYSILKAEELSKTSPLLRFAAIIAALAHDVGHQGLDNGYMVKSRSNESYIWNDTSVLENMHAAILFSLIRKKHLDFTSSMDCDEYDAFRSACLHMILATDMGKHFDILRDFKSAFHYTEDADMTSRRAANGILNWDETLSCIGKKTLLRLNEDNTLMRLMLQMIIKVADLSHVAKPWHIHHSWSILITQELHGQGDIERQNGNSISPLYDRKKFKLAESQKGFIEHLCRPMYQSVFQLFEHPVYASVLAQLGDNENSWAKLSSINEQ*
>DinSpeMGD083099_rbh_TGME49_241880
GPSVSARFEASAPSAPSSNWARAPTFGAGRENENPLDQESSASSLGPSNLSEANLIVILQEENRKIRAALKKSHLDNNRYWEEVRRVKADLEQRQLPESSASTNLEVATLEREVASLQRQVLAAEDGVLERDALIEQTQENLNSLHLTIQQLGGAIQLERQANSPRMSQGVVKGLRERWKASQLESKMREATIKKMQDKIVQSGIKYDALVAERERQRKEREKEKERQEIEQKRYHDALASSETLALECHNRRFMGVSSSLRLPDAFRNAHALLMEFLHECLEDGFVDNEEHDSLVNCLHQIGADNTHHSHVETPSVDKEDPGTGFIQMFSQPEVSVAHVWMFNRTIKDMKNDASVDEEELKRIAARSLQRHWRAAARKKKERRSSIYGYLKGRQIKSELSDMLCKPNLVCWESMEPSKIRYAVCFGFVKPWNLVLRYKLQLQSIHEWVRKISGLYIDNAYHNWLHGWDVYQFCHMTLNHGGAKMFRAVDILAILVAAIAHDVGHPGLNNPFLVRTKDPLAVRYNDSSPLEMMHASTAFSVMIHENCDFLMEMDAADVATIRHNIIIAILATDMQSHFSNVDRFTSQLPNGPTAALKLALPSGGKDGKVNQGEKERTLLLETWVHMADISGCLRPWKSYSVGTVRLEREFFAQGDLERSLAVPISVMMDRTRDSVAASQEFWITGIVLPLYEPFSAFLDVGVAQVMIGNANANKEQWKALIEKYGKRSGVFQGKRTAAELLELSEQMTLE
>DinSpeMGD140575_rbh_TGME49_241880
TFFGNLETLAVLLAALTHDVGHEGLNNDYYVKAQHDLAIRYNDQAVLENMHACLSFEIMRMDGNNFYSVLPHEDYLTLRKIAITAILATDMKVHFELTTKLQELHNEEQQDISSDDKSTHELIQKVLIHAADISNPVLPLETYKNWTYRCVLEFHEQAEREKKEGLPWAPFMEPHPDNTLELAKLQIGFCSFVVKPFWESVYNLATK
>DurBalCSIROCS38050765_rbh_TGME49_241880
XSFFFYMDLMGAVSLLLDLSYLDLLRFAGGGNSASNNAMVMRAARIAKLGARAGRFTRLVKLLRFLPGMQDQGGGSAGAAKRLSARLVTSLSTRVSCLIIVMVVVMPLFSMWTFPEEDWSRQGWLDLLEKSILDHPERLGRQLGRFEEFYTSLSYFPMGVVARGDANLSSVVLAQLPWNSSRGTPARSSNIVRIESTSLLCDFNFEYPNQIDAVMSLCLLVTIMVLMVGFSMMLSQRVSAIVLIPLEKLLVKIRQTAAMIFKSVTDMASNVKHEDEDSSCESGEDGEPEPTEQFKNETGLLTKVVRKLAALNQNNKGGANAVGDNDDMPDLGELDRTLINGFFSSYPLRASDVLSDAPDPDEARAEALERMLADHQALLDDSGMTLDLLNSWNINPLELDTERIHAAAVYFLGPHNHGLVVEIDLVSSFLEVVEQGYTKACPYHNWFHAIDIAHCVYRLLRICNTEAYLTGVDRYALAVSAIAHDIGHNGLNNAFLVETAHEVALRYNDRSPLENMHCAKLFEILADPERNVFSGLSATQAYGARQVCIEAILHTDNALHFAMIKDQLRGGLGDLGGHAGVPQGGHFGLSHQGGGGGLPKAGMAAAAHEPHLAHLGRVEFCEALQGFPHLGVFGVGRVLPAGGHGEEARDARSGLERPRESEPRLFAGRFHRVPGRPAAFRRRAGAAAAGPAARDHDTKQHELASGLASGDEADANLGGARGHGGPGAEVAEQVHRLD
>DurBalCSIROCS38106737_rbh_TGME49_241880
XWLLRSFGLKLKGLERAGNIIAALCHDMKHFGRNNAFVIASSHPLALVYNDQAVLENMHAAACYAALQEGENGETLLMNLPPDDKAALRTQIIRLILSTDMSEHFQSISKFRVKRSAEGVCAEKWEDRNFLAQMCIKAADIGHSALPWETHVKWSERVAQEFYAQGDVEREMGLPVSALCDRNSTGDFGKSQKGFLEFVCLPLFEELALVTLSEMGFDSKPKTTLQALEERASHDSRKSWKSAATVATNGVRTNCIANLTANAQTWIEDEGTVSALSQRLRDGQPSED
>EleDub045295_rbh_TGME49_241880
AHILLYVYWVFYCSVIMFLTICSSDRTNSFLIRNRSPMALVYNDNSVLENFHAAKLFQILAVEQFNVLQIPFETFQLARSRIVELILATDMAQHWRLLDDIYQNAIKLILILLLLLLLTLLLPPLSQLPLTLKINTANTTLLQNFYNNYYNYYNYYNNYYSSTTTTLVQQQLSA
>EupHar001416_rbh_TGME49_241880
ICDMAKINDVEQCSENDMIDXNLDKANXKXXEXXXSHPSANYLHXGKNEENIQIRGLNDTNGDRKDQNESHEKDIEENIGLKVVKDEKNKNKKTSKVQPEKNTNPFEKKXDLFERHNGGLKGNKHLELPIPNRFVHEVEASRRVHHQFNHSLHFARHSLSGNRRRDLGKQKGSVGLADLRALLAVHLLSRDLVELHRLRHAVPEGLLEHRGRDCDPSGDSPRDLDMTLSGGSLSGLLKLRGLFRLLRIGILLRKFDAIRKKSAARRKMFGRDIYNVMAPSELVIEILSNIRDMIQNDDKMLEDVNYCIKMISSGXLYETNIYEGEGDESDEKKKDAMSWVKSIQGRSKDERKGSLEAKLGNQRRVSAVDVEKKLEITPVAKEMLEQSDTLDFNIFAFKDETKEREIDXFESLKIDPEVYFRFIKRIQDYYNPKWIEYHNKTHGADXMSDFILLLERLKLPYNGKVTDLELAGILISASCHDFEHPGVNNFYLTESRSEWAIEYNDKSPLENHHISATFSIIEKPEFNIFADFEKKDFKEKGNNMIEIVLATDAAHHFNELAKFKSRISAEDFAPAGDDKLMVIKMMVHLADISNPVKSFKLAKIWTGLLYDEFFKQGDREMEQGRDISFLMDRKTVNIAGSSIGFSKMLVQPAYAALADVIPLAQICIDNLNDNITKWEELKDEFEEKKQNGCNFIEESRGKIKDPMHLPRPKKSKSSMKMHVQGQNNMGSIRHISHINENDSEDSSNS
>EupHar006441_rbh_TGME49_241880
YNDKSPLENHHISATFSIIEKPEFNIFADFEKKDFKEKGNNMIEIVLATDAAHHFNELAKFKSRISAEDFAPAGDDKLMVIKMMVHLADISNPVKSFKLAKIWTGLLYDEFFKQGDREMEQGRDISFLMDRKTVNIAGSSIGFSKMLVQPAYAALADVIPLAQICIDNLNDNISKWEELKDEFEEKKQNGCNFIEESRGKIKDPMHLPIPKKSKSSMKMHVQGQNNMGSIRHISHINENDSEDSSNS
>GleFolCCAP11163037072_rbh_TGME49_241880
XAELVTLSCVLAAAVHDYEHKGVTNGFLVKTMDDWAIRYNDCHVSENHHIAAAFALLRLPETSFLEGLSPADFRRVRSLVVPMVLGTDLVEHRGILKAFGEAFG
>GonSpiCCMP409007408_rbh_TGME49_241880
XKQSPLQLAPCPRAGAMAQVSAGEAPQPSEQRSSVTSRRSTSSHGSGKGSAAPGGENMVIKGSYSLKAVVPEPEVGRSLSLGPTPSMPMSPTLSLPLGQGFTSGRGKSPGGVTSSMPVEGIKASPRASICSITQPQSLKDFAEARRKQQGGRRNSEDVRNFVHHKVSMPMLGSRSRLSIGKDVHPMSFDGQEPPSGRQSIASSRVSFSGSLKSLSHGESSVRESRLTRCCYMMGAMKRKAAPRCRSLNKNKFFQAVMFIALLCALFLPDVWILADRPDNKDLDVVLTIVLAMFLFELVVQSVGLTRTYWGSFFFWMDLLGAFSLLLDLSYMQLMSGGSDSMSNNVVIMRAARIAKLGARAGRFTRLVKLLRFLPGMREQGTDQGTAKVISGRLITALSTRVSCLIIVMIMVMPMFSMWTYPEQDWSMKSWLDVLEKSSTRHPERFARQLTKFDNFYKDMDYYPYTLRLKSGVSVPAVVQSQLPWNSARGPPQRATNSVMHEGSLLICDFNFKNPYQIDSLMNLLLLVLVMVLMVGFSLVLSNSVCAIVLRPLEKLLMQVRKMASTIFQSVTDMACTINEEGDDKNDDDASDDNENRTGNNAFGNETVLLEKVVQKLAVLSEITMNKSVVDAETLEGLGEGDKAVINGFQGHSGTEAPAWKSADDDKDEEDGDYEKMLSAQKVMVENAGLSLELLNSWNLNPLELDKARNHAAAMYFVGPHNHGLPFDPVVMSYFLENAESGYQKICPYHNWFHAIDVTHCVYRLLRLCSAEDYLSSLERYALLVSAVCHDIGHPGLNNTFLIETGHELALRYNDKSPLENMHCAKLFELVGMPKCNIFATLPKAQFQEVRKVCIDVILHTDNAQHFAMIKEVQMIYEVNSEILDASREYFLDDPDEFPTTEAVECFREPESRKLLAKLVLHLADXLQLNEAVPHLSHLGVAGDRGVLRPGGRGEEAGGAGSGAERPREGEPALLPDRLHRVPRVAPSLHRDEGAASDGGPGPAADPERQDLAAALADRDQAAALGCRAERAGGARGQAGAAVLRPPGVIAAAGPAILYGGCWACLQAQDSCGRNAPX
>GreNip004462_rbh_TGME49_241880
MRPGGAFEGSAPVRPTPGVKEPVRAHAEYVNGHLYDEGPSFDGRSYRSDGGRESDVSRKETLVDESELESRTYVGNQTLGRSEMGRTAMKGRGERWLPMYLKTITSDPFAFARAIDWWPLKFKSTHLEDEYCRSIAALSASYLKAEIGTILAASIAMGGLEIGWEYVEGLTATERRWVAIRLVAFAVCITGLVLFLLPLVVWATRKRITLIYFIASLSIVVIQKVYVTMRGVIFEMDWNSRMFRDDYLFHSPIEFFCMCYAFLLINDANLTTQKYALLYDIVLVLSLSYLSVMDEFVLDKYRLKLGATETSSELAQVMLLVLVLAHFGMELQDRAHFLEKLQVENTVNRYKHDNVFSGDTGASGSASGSASGSPGGGRGSMEGGIFDANASAAEVILRRINKVKSVCNESIVVNTQRGVNRFSKRILNVINDLDQIAFTLTAQVSVDESTVLENLSEEEKACFASAGVIMLQSNALIGRRPLSCARRSHGALELEVELPGIGSKWTPQWEVAALNAFAALPTAAIDRMYYEAPTAASLMLETCRALLYRYQPISPNNHHKLYQLIVGLSVGIANNPYSNGYTTCYATHVLFYLLTEFELLPLLSREDILALMIASFARYFGYSGHSTLFLLACNHRAALLFNDFAVQRRFATFGLRRLLLLEECSLFSSMAIQEREACLRLIGNLLTSSFSGSHYLDISRVKLRLDSGQFSPAQNAEDMTLSLKLLFRASGFTKEWITPDTPLRKQLWLANRTESKLESQAEREALMQINENALDRGDFWSTEGHKTYINSVVKPLAELLYAVKPVPEFTTRLLSDASTPSNQSNLGTGSGTEFPNLLLKPLFEAHTLHDFFIIHGKEIDAIQNEVTYIRTHPFRFTVHDTTRNIHHIYR
>GymCat070751_rbh_TGME49_241880
XGIAESVADSFAREEAEASDXRAAAEDGVLVGRHDYEHKGLSNEFLVRTQDDRALRYNDQHVNENHHAAAAFALLRRPECNFLSNLPPSAFRQLRSLVIDLVVGTDMSSNSKIQDLFVQLLDAEGVPSVDAMAMDAGSGSAVASEELPGX
>HamHamHH34002599_rbh_TGME49_241880
MGRLRSAATRMATRAGRRNEAQGALEEGNDFEGRPGSGEAPTTHNRFGLVGLSEPRDDRPLPPDAEPFVPKHSDGDSPGSCKFQGRSARLSLNSTVLGEDCPMRLRTEGGSPDMKVEEGENGAGAALPAVSRLCTSPRVLRGLNSGLSLLAGSSVQGGGTEKPGRNLSTKVSFEATGRESMRLAVSKLGANGEAVRLQSVVVGEEPERLVSTKVRDVCKRGSAHESSSSKRAVTIRVEGSVIDGVELGCRTWNNGCETLTERGARERKKERREREVEERGEQQETLDTDTPPHLRGRGTLEALYLKWSKHSVYKFFSEEDRKYFDMATTGIPCYFSSKNLERSYALYRCPALSGYLLLFHTAWIICTWTIYCLCVLTRPAVTSSRRMVAPFVVSWMISALSIFVVFLWRQTGGVAVERFNRKEKELRKAEEGAVPMYEAYHWRPCFTEDFGTASIGLATITPVALAAFVAVWIGLDPYIVNDYGESSSRLAPPLLDTSFGLAGFVASQGYIAFSVLFLTASVICSGIRLRKMLYVAAGNMIAVLTALIALAFAYKDYTLFLSTMFYTFTVIPVSLYHAMKGERLRRFLFFQRERARYGQETGAEATGASGSATLVEELILLINEAGLKIRHARKKMKYKKCTDLIESEGMLIRCLMILTAGDDLFALRMDGEGQGDESLRENLMDIIGARSRGEGVASRGLVSTGQLTLSASASSDDDDDTPDLCAKPSDMGAQEMTSFHVVCPEDLWAIVDIRDLPPDVSHGAEGRDGSKRKSACEANILFSHFPHFPPARLHAMLSKKVSIEWNLSMIDVDQQCKGWCLYCVGSDLVFCKVQGFECEKSFVQNFMKVAQMCYQPTIYHNHLHGAQVAHNTVWLARKLELASSLTAPDLVALIVAALCHDIGHQGKNNAFYVASRSPLGIIYNDIAVLENFHACLTFKILARPECNIFKHLPPEDFQIVRNRMIDLILATDMKMHFEMVSKFRLRRNSPDFCRTNDDDVWMLLRMCIKGGDLSHGLLSWDSHVSWSYRAASEFYEQGDLELAQGRTITPMFDRRKHADFPKGQEGFLRFIIIPLYEEIAAVDTTDVVQTCCLQNAVANSERWRQLQSSPEEFEAIDAKHQAIICVLKDRLEWRVQKNIAPTQRVLRAAFAENQVRGPGVFYPTPEGSGGPGAPRASNPAEKRRESAAALRERDPVAGDRKEETGNSAQVLREKPPTQPAPQADLEETCVSDLVDERSRQGEGDRGEGEKQGDDRGGLLRFESPLTP
>HelCap012524_rbh_TGME49_241880
DIGHPGRNNTWITSTNSCFLGDLYPISPLESYHCATLMMLLNSRGMDLFKMDSSTNWDYARFIITTLILATDMKFHFSTISDLRQINPSNYSPGSNAEDMVLLMKVLIKCADLSHAYLDWNQHQEWSLRVTEEFYQQGESEKESGRDVPAMNNRRLHMSLEAGFTKSQNGFLEFVACPLFEELNRIMDSKYLDIIMRAQSNKGVWNLKFVSKEAISMPLRLKLIDTQNMATEAHKHLSIVYLNMLKYNIQPSRDMKPNDTQSKKKCEEKYTQTPVDSLLEAFLHVK
>IchMulG5000794_rbh_TGME49_241880
MSKLAIRYNDQSVLEQHHIARTFKILRENSANIFKNLTIQNVQLIRKYLINNILATDMSKHFVYLKDFQQEFLEGEEKKDISKLEEKDINILTGILTHTSDFHHSAQVFEISRQWSVLVNKEFIFRRGKKGIQQTAYLKDLDKMHIYAKNEAGFIKMIVKPLWETINRFLNSQIQEQVQNLENSIVQWNALQEQAQIEEELNKKKQEENLQKSKQQVNINVKLKNLV
>KarMicCCMP2283008581_rbh_TGME49_241880
YHAATAFELMRVKDCDILEHNSLTPPPAALRLRVIDMILSTDMARHKEIYENLAREVAAHPX
>KarMicCCMP2283027334_rbh_TGME49_241880
LSASRERDTAEETLEKSATESAEEKLAAEVAHDGCSASTSSTSPSXKKSAAAHFSAKASFRIAIAYGSGEPDSPGRGKILERFGLPAVAEKEHQSTSHRMLLGFLRTAKRDDYIKEDEYNELVMALEDLIKEHEFGSLDHGRILLDQDSMATKMLPCMGFVKGGNDRSPKRRGDFSDPKPNPVLAQSSVDPSAIISFGFMHPVNFVSRYQMDSQKLEAWLHSIAEKYTSTSYHNWMHGFDVFQLCYLMLNEGELSQYFNYQDACSILIAAIAHDVGHQGTNNAFQVKTRTPLAVMYNDRSPLENYHASVVFETLQKPGRNFLEQLSNEDFDNVRGKIVDAILETDPSQHFDFVAKLSTKAEQIIKYDEANSSESRDAHKADRRLLLKGVVHMADIGNAFRPWNVYTKLVCALEEEFFIQGDKERELQLPITQLMDRTKDSLAAGQEFFLGKLVLPLFELYGDFLEDDLVECFEERIEENKNRWR
>KarMicCCMP2283055967_rbh_TGME49_241880
PDQDWSPHAWMDLLEDAGSRSPQAFQAWLGQFLLFYEEKRYSPYKLVATFPKVTGAWAFDSPPERSINSVKYESNHLEVEFNFTTPNRIDALMSMGLILSIMLLMIVFSLMLTCKVSQLVVVPLEKILQKVKICSSKIFDSVSDMTHNIGDEEEAEAKRAKEDESDDDDDVSGFDNETALLAKVIDKLGVLGHLFVKKGLDEEELKDLNEADHAVFFQYQGVTSQLHKDSMDSATSREEEHAEGLSLDDILQAEIAMIETSGLSLDLLNSWNLNPLELDSARCHAAAMFFAGRHMHVIHFDTVLMGNFLHAAEAGYNALSYHSWFHAIDVTHCVYRLLKSWRAEVYMSGLERYALLVSAVCHDVGHEGFSNPFLVETSHELALRYNDKSPLENMHCATLFAIAGQTRCNIFSDLAKKDYQEFRRIAAEAILNTDAARHFEMVKDIQVLYEVNSDTFQVSMQKYAKDEYSFPTADAAEVLRQSETRSLVRKTILHTADISNPMKPFKICQVWARKICEEFFSQGDREKELGLAVGPLNDREKSNRPTGQVGFIEFLVAPLAFAVTKVLVPFESCVETMVINAKKWQQEWMQTTKPEPTKEDQKALTDRIDKLERKLLDTTEVPPDSIQSPLRHTLDTMLSGLSIGGLCMQRCA
>KarMicCCMP2283075240_rbh_TGME49_241880
PIVTLWSFPDQDWSPHAWMDLLEDAGSRSPQAFQAWLGQFLLFYEEKRYSPYKLVATFPKVTGAWAFDSPPERSINSVKYESNHLEVEFNFTTPNRIDALMSMGLILSIMLLMIVFSLMLTCKVSQLVVVPLEKILQKVKICSSKIFDSVSDMTHNIGDEEEAEAKRAKEDESDDDXDVSGFDNETALLAKVIDKLGVLGHLFVKKGLDEEELKDLNEADHAVFFQYQGVTSQLHKDSMDSATSREEEHAEGLSLDDILQAEIAMIETSGLSLDLLNSWNLNPLELDSARCHAAAMFFAGRHMHVIHFDTVLMGNFLHAAEAGYNALSYHSWFHAIDVTHCVYRLLKSWRAEVYMSGLERYALLVSAVCHDVGXHEGFSNPFLVETSHELALRYNDKSPLENMHCATLFAIAGQTRCNIFSDLAKKDYQEFRRIAAEAILNTDAARHFEMVKDIQVLYEVNSDTFQVSMQKYAKDEYSFPTADAAEVLRQSETRSLVRKTILHTADISNPMKPFKICQVWARKICEEFFSQGDREKELGLAVGPLNDREKSNRPTGQVGFIEFLVAPLAFAVTKVLVPFESCVETMVINAKKWQQEWMQTTKPEPTKEDQKALTDRIDKLERKLLDTTEVPPDSIQSPLRHTLDTMLSGLSIGGLCMQRCAFKS
>KarMicCCMP2283147833_rbh_TGME49_241880
YAIDDCIFVDVDMQSIPIGRGPIGEDPAESQNLFFEDFDSVSDMTHNIGDEEEAEAKRAKEDESDDDDDVSGFDNETALLAKVIDKLGVLGHLFVKKGLDEEELKDLNEADHAVFFQYQGVTSQLHKDSMDSATSREEEHAEGLSLDDILQAEIAMIETSGLSLDLLNSWNLNPLELDSARCHAAAMFFAGRHMHVIHFDTVLMGNFLHAAEAGYNALSYHSWFHAIDVTHCVYRLLKSWRAEVYMSGLERYALLVSAVCHDVGHEGFSNPFLVETSHELALRYNDKSPLENMHCATLFAIAGQTRCNIFSDLAKKDYQEFRRIAAEAILNTDAARHFEMVKDIQVLYEVNSDTFQVSMQKYAKDEYSFPTADAAEVLRQSETRSLVRKTILHTADISNPMKPFKICQVWARKICEEFFSQGDREKELGLAVGPLNDREKSNRPTGQVGFIEFLVAPLAFAVTKVLVPFESCVETMVINAKKWQQEWMQTTKPEPTKEDQKALTDRIDKLERKLLDTTEVPPDSIQSPLRHTLDTMLSGLSIGGLCMQRCAFKSE
>KarSpeRossSea084762_rbh_TGME49_241880
WYHAVDVMHAVYFMMKTLSCADYFHGNERFALIAAAISHDIGHAGYNNPFLVETSHELALRYNDRSPLENMHCTKLFEIISKPQTNIFGALSRKEYQDVRTMCIEAILLQSWNCF
>KarSpeRossSea250127_rbh_TGME49_241880
LFSECEMIKSMQISREWMYFISIIAAAIHDMGHPGQTNNYHIAVRSELALLYNDKSPLEQMHVSNAFQIMNDSQRTDWFSWINKEIVMKKEGASGGEDTEKTLHLQSRIRKTLISMVLATDNLQHNALVDKVKKLMNRTDIKGTLESKYDMQLVMLETILHAADISHPTYDLDLHVYWSGQLMEEFWAQGDLEKMVLGDASMPMFDRDKMNVPGSQIGFFKFIALGLWEPLSILLPETECRLEQMKNNLEFWEKCKEENVLDLPTIEYVSKFVPQKFMPLLKFVPSLDP
>LecTuz006847_rbh_TGME49_241880
YQRRVHGNTVLENYHSANLFKLLEAPSQNIFSPARDEPWSRLRRQIIEMILGTDMAAHKDVLSAYTLRRQQRDFLRGDGDDVEKDKRMCLQMCVKTADLAYLALTSENCSRWTLQVYREFWAQGDMEDGLGFPKSPLCDRAEQGTARWYMTNAGFGLGVVMPMLEELSETEKILEETKDYIVRRRELRRVEQGVVPQAINQVLRKRIEENAAIMRLKAEGARTRETEQKEHWTEEVAV*
>LepChlNIES1868024820_rbh_TGME49_241880
MVEQNNTKADGIKKLFRKFDTGGGGTLPRGQLKKLIRRVSGFDENEFDSLLGTSNGQKDDELVDYDAFVDFITGQENIPFNEKQSTLDQSLGLESTLLSCSEKVSVTPPNELDDIVSKIMTDPGHSQNLSLLASKILKEKETCDANNDHELRLRRLYEDCDIDGSGDMSVGELALALDREKAMAEEFGWSAIAQTTQIEDIVQLFQDADTDNSGQLNCDEFLEIMQTYRKHIEEGARIRAQSASESFQKAIRRRKNARKKTMSAISVQWLKVDYFDISEDDEMAMLRQAMDAWEICSKLAIDLAVLCQFMHGVKMSYRDVPYHNFQHAMATFHYAFKLVDRSGIGPVLSKEQLFALLISAISHDCDHRGRNTAFEIATRSILALRY
>LepChlNIES1868028402_rbh_TGME49_241880
MDDAGFYRNVRETEEDIIATAERLLESISTPPSPASSRASSRLLAILVKSDAHLDDDDADRLRQLVRRMSLVAPVVNHDVQESSITVARRASMVVARRASTCSVSNARPIGYARRTSVATARRVSTCSAVPNLQSKVFAHQSSMVSARRGSCSLAFKIHTPTWSSAHRASATRSASRPSSSASMENELPRLLSSSKNSSLSEMKQEEPGEVRCWLAPSFQRLVTNGAFQAVTVVALLAALFLPDVWVLADKPDNTELDILLFCALTVLVLELMARSVGFARNYWGSFFFWTDLAGAASVLLEFSFLPFFAPGNELSDGAIVMRAARIAKLGARAGRFMKLMRLVRFLPGVRETSATQAHVISWKLMNVLSTRVSCLIIVMVILMPLFSFWSYPEHDWSMVLWLQILERAREEQRLTEQIDQLQQFYKSLNYYPYHLAAEGLHLCCERAAPRRPWNSVRINSAHFVCDFNFTVPAQISAATNIALTILVMGLMTGIPLVLSQSVVYIVMKPLERLLGQVRDAANCFEASELATELTTRTDVDSEECVADSCFANLNDSSQQLRIQDATLLVERILVRLATVGQLHSPAEEKGTVGEVNETIFASYPELQPFQRFWSVQALEADVKIQDSSDEHRGQFLANLGLSLDLVDSWRLNPLEIDKVRCKGASLYFLGQPNHGIELDPVVVNEFVKVAEAGYLQVPYHNWFHAVDVTHAIYLLLRRNNAAQFLPGLERLALLVSAVCHDLGHLGLNNSFLAETAHELALNYNDLSPLENMHCARLFQLVSKPAYNIFASLIAVERQLARAVCVEAILHTDNCHHFKIIQDVDYLYEVNAEVLAEYDSQDLISDCDNVVLDVLRQKEARTLFWRLFLHVADTSNPTKSFRIARVWARNAFEEMFCQGDCERELGIPVQALHDRNRVNVPLAQIGFIEKVAAPLFCSAARVLSALELCVNEMMQNTRQWAEVWLEETHPRPEEDESNAMDKRLEHLEARCLESA*
>LepChlNIES1868129285_rbh_TGME49_241880
MARQASYPARQSQMRDSSRHSMMHSVQSSGFSSRAKLRRDKKVVLPAEHEQELKRVFEYIDVDGDRQVEPPELIKACLESAEIAMFFGLEPKDLTVEDVREFFESLDVDNSKGLSYTEMKAWYHKVLRHVQGRQLAATLPPDPSWIAVGGQRLPEKPLRRISNDDLQEAAMRGDVGLVRRLIEAKASVNAPLQPFCEDEIMTLLHVLACMPEMPNGTRIIAEILHRSADVDARSSLGTSPLMFACMNKHKGAAEVLLNHEASIDCVDDHGFSALRYSILPRGTTDEEDSDATNKKNAYDEEWENTTVEFIELLHKWGADVDNGGVVHPVTQATLSDNEVVLGALLTLGARPHGLHEAVQNSSFNIVKALCEAEANPFLKNKAGNTVMELAMQRGNTEISEIVRDYIGKLEREQHPFLKTQTFDLVSGKRGSVNDAQRLEKRSNASNKETPDMLAYFHRKVRRFAHGIVKNKWYTSFMLLVLAVALFLPDMFVVFQSTMVSVLDWFLVAIGSLFTLEWLLQVVGLGKKYIGKFFFWCDLIGILSVPLDHSFFQEMMQNQTKGLDNSMLVRTTRLARLGARAGRFTKLMKLLKFLPGMGHSVDGLQRDTAKVLSTKINGVLSSQVTCLIIALFIILPIFDFWRYPTEDFSMQAWAAMLDDTVKNFPEHVQELLQEIEEFYESLSIFPYEVYLIHANGTNETVRLSADSPVRVNQDSVNFSSGNTVLVFNFSGPYKLESILNIVVIVLIAILTTSAALIVSHAVHALVLGPLEGLFGFVQSLAARIFTGVSTVAKKMARTDENRNKRSDTEEDEGQCNEIILLEKILRKLSILVEIALRKKNSNEEGWKHMSAEDKALIVTLCGRDPSIKGAQELLDHDHEDEEAFKSGMPKFAKVATLHLQENELSWEQIRDWDFNVVNITERQRSAICVGVLMSYTVSQEMEFTRSPSGRSTFPHAPEFDPSSQGAGSGGVMQWADLYSEFVSVVRGFYKPVHEVPYHNWLHGVDVLYTLFRIFRTCSAEHYLHPDERIALLVCALCHDIGHPGRNNVFLMETHNDIALKYNDTSPLEHMHASRLFDIIGQPKTAIFGHLSPERYKEVRYICIEAILYTDNTKHFGIVSELQMCCEENKTVLDAAFDAALDATRTKHHDWLSYSRAFEKFRSSSSKTTPRQTPVQKSMPGEQGTRLSQRSQLSVHNRTSMQEGSDVWPSKEVVEVLKTPDMKKVLRTFYLHFCDVSNPTKPWNLCRNWADWIVQEFFMQGDVEKQLDIPVQPLNDRIRVNLAFSQIGFIEFFVAPLVAEVTTLFPPLVFCEMILMENLQRWFVEWVDSGASPDDAEQEKMMERLSKVREKAKIKRLEPLSANVGPAVSATQSGRGSHRRQRRSSRP*
>LepChlNIES1868134653_rbh_TGME49_241880
MHLQLTTPPKVCNGDDCEKSVSHNALSNAGHALLAKFKQLETENDLLRKQLREAEEQVSSLQAALSSVGLQSPTGHLPLAPKDCELLQEFERYLDSHGVDVSQFGVGTKKSLYQFYVEVKELRRSSLQEVPSSTGNGGVELLRVMHILEIRLVAEIHKQQRVLTCTEQFLDDGRSRKVNQHLVFPIRKGEQWQEVSQVTMRVLDLDFLDHEELGLPNGNTFITREGTMGTNQRGRLHVWAWMRVEEDIDKNTNVVSTGYEDLYRDLQEAENLIVQTCQHPDVCNQDLDAPLSLALEKIQHSLGKIMNVDALLADVDVEGMMFTKKKTGVSNALSEYITSNFTRKNPTFGPEIGKHVSDRFADVHEKHSLDLSLALPCIQVVFEERNNWNLDVFELHEQSGQMAMQSYGEVIFGPLCEMAFRCGRDAAQEFLEEIASLYHANPYHSSVHATQVCHAARWLSRSIGLMEQQTGKENATFMVAALCHDVKHFGRNNAFCVSSQHDLALLYNDVRVLENMHAAICINVLYGRCDRTSECLFKKKPDSGRTSGGGLLANVPAMDRLRMRSQIIELILSTDMAEHFETISKFRVRRDATDFEATNEADRRFLAQMCMKAGDLCHGALNWELHQQWSLQVNKEFMDQGDEERRLGLPVSALCDRRSLEDLGKSQRGFLEFVCLPLYEELAVYQSGLVENQESFTSESRASVCSPARRPRRKMTRASKLSSKKLRQATTVQAHCILQIGANAERWVEDPSVVAVIVEQLSCSGLDSSESLADFGT*
>LepChlNIES1868134654_rbh_TGME49_241880
MHLQLTTPPKVCNGDDCEKSVSHNALSNAGHALLAKFKQLETENDLLRKQLREAEEQVSSLQAALSSVGLQSPTGHLPLAPKDCELLQEFERYLDSHGVDVSQFGVGTKKSLYQFYVEVKELRRSSLQEVPSSTGNGGVELLRVMHILEIRLVAEIHKQQRVLTCTEQFLDDGRSRKVNQHLVFPIRKGEQWQEVLPRAFLDRLGVELDVVERCFRLEEGSVHHRESLRWSGGYPIRTLYKVSQVTMRVLDLDFLDHEELGLPNGNTFITREGTMGTNQRGRLHVWAWMRVEEDIDKNTNVVSTGYEDLYRDLQEAENLIVQTCQHPDVCNQDLDAPLSLALEKIQHSLGKIMNVDALLADVDVEGMMFTKKKTGVSNALSEYITSNFTRKNPTFGPEIGKHVSDRFADVHEKHSLDLSLALPCIQVVFEERNNWNLDVFELHEQSGQMAMQSYGEVIFGPLCEMAFRCGRDAAQEFLEEIASLYHANPYHSSVHATQVCHAARWLSRSIGLMEQQTGKENATFMVAALCHDVKHFGRNNAFCVSSQHDLALLYNDVRVLENMHAAICINVLYGRCDRTSECLFKKKPDSGRTSGGGLLANVPAMDRLRMRSQIIELILSTDMAEHFETISKFRVRRDATDFEATNEADRRFLAQMCMKAGDLCHGALNWELHQQWSLQVNKEFMDQGDEERRLGLPVSALCDRRSLEDLGKSQRGFLEFVCLPLYEELAVYQSGLVENQESFTSESRASVCSPARRPRRKMTRASKLSSKKLRQATTVQAHCILQIGANAERWVEDPSVVAVIVEQLSCSGLDSSESLADFGT*
>LinPolCCMP1738122631_rbh_TGME49_241880
XRHCRQLCASQVFQGVMLTALIGALFIPDTWVVLDVRAETLLDVILGLLLLGFVVEVAVQALGHGRAYLLSFFFYMDVIGACSLLLDLFQEFSPGNGWSVGDNAVIMRAARAARLGARAGRFTRLVKLLRFLPGMREQGSDQGTAKVISGRLITALSTRVSCLIIVMVMVMPMFSMWTYPEQDWSMKSWLDVLEKTIERHPEKFVRQLGKFEDFYDGMDYYPYRLAVKSGASLPEAVAAAAALGRLARAAEAGDELGPPPERPAHLRLQLQEALPDRLAHEPAAADRRHAPDDRLLAGALELRLRHCAAAAGEAAAAGAEDASTIFQSVTDMAVTMREEPEEEELSSGEEERRPQEGALGSEVELLERVVQKLAVLSEITMNKGVVDAKTLEGLGESDRAVIHGFQGSAGQGISAWGEGVRAEDDEEDANFERMLDAQRAMVENAGLSLDLLNSWNLNPLELDKARNHAAAMYFVGPHNHGISFDSVTMANFLVSAEAGYLKTCPYHNWFHAIDVTHGVTEMGYQKSCPYHNWFHAIDVTHCVYRLLQICSTEEYLSSNERCALLVSAVCHDIGHPGLNNTFLIETSHELTLRYNDKSPLENMHCAKLFELVGLPKCNIFASLPRSQFQEVRKVCIDAILHTDNAQHFAMIKEVQMIYEVNSEILDASREFYVDDPDGNEGGRGVFPRARVPEAPGQAHAAPRGHLQLHEAVPHLPHLGLAG
>LitPic003255_rbh_TGME49_241880
RSMNKNKFNTVQVNNKDKIKAKIDASLQAKAFGEKLSFEEKGTCPHPYGFLSNEIKMSNYTPGGDEFSVQDIDSPMQQSLFKTIHSTTFNIFDFYSTYKDDSFEIIVRYIMKSLGLYSLVNLNNLENFAKAIQQGYQKGPTYHNEIHGVDVGHTLYTFITFSTNFEEKFKFTKLHTLSLILAAFCHDLGHPGYNNSFHMNSLSSFSVKYNDKSVLESYHASESTRLLLLPENNILDSLEKNDFKIFRKHFIESILATDMTLHVKTNSI
>LitPic013214_none_TGME49_241880
MNFDRGTLVMKLMTIAIDALKQTNKTVAKGLNWVKTEIQDKLLFKELPSVLKKETDDNFSNVDYKNIMSWIDEYSTYNNLAEDTSIKRKTHSALELKQAAKTTTSVIEQSINYKHRNSISNADSFKFSLRKSPSHIENLNNKKINYNDTYNKMAGELLLNSGDNNSNSNINDKKTFKKTISRNEKNHIPEENEECNDLINDFVESTFEIRSKIKPRKLNTVDSMSETSEVPQSKKMKHMQQNLLSLGDILLVDEEVSKSVDSKNFDLFQFENEVGRGX
>NeoCanLiverpool002434_rbh_TGME49_241880
MGRLKSAATRVAARAGKRADGDGSPEELNGAGDGQAGVDAGAGTLASRFVLAGLPDSHPDVPGARSDAETYGQNRSVERPDFLASTKFRGRSARLSLKSSVLGDDCPTQLRTAGVSGDPGKGEETESAAGGSLAAVARLCTSPRVLRGLESGLSLLAVAASPQAAGPEKSRRNLSNKLSFETVRLDSRGGTVMGTASRAGGSVVNGDGGLRIQSFGVEDEPDRLMSIKIRGVADSNFAAERSGSAKRGVPVRVEGSLVDGGAELGRRATNEGLDLAEKNKERNATLEVDDTPWHHRGTGRLEALYLKWSKHSVYKFFSEEDRKYFDMAVTGIPCYFSSKNLERSYALYRCPALSGYLLLFHAAWIFCTFLIYCLCVLTRPGVASSRRMVVPFVVSWVISAISIFVVFLWRRTGGTSVERFNRKEKALRKAEEGAIPMYEAYHWRPCFTEDFGTASIGMTTIFPIALGAVVAVWIGFNPYIIHDYGESTSRLAPPLLDTSFGLAGFVASQGYLAFAVLFITATIFSSGIRLRKILYVAIGVMVAITAALVAFAFAFKDHSLYLASVFYTYSVIPVALYHAMKGERLRRFLFFQRERARYGQDIGAEATGASGSATLVEELILLINEAGLKIRRARKKMKYKKCTDLIESEGMLIRCLMILTAGDDLFALRIGEGDGDAGIRENLMDIIGARSRGEGTTSRGIVSTGQLTLSASAASDDDDDLMTDFTKSSDLGAQEMTSFHVKCPEDLWAIVDIRDPQSDLAYSADNRDGTKRKGVQDAGNIFFSHFPQFPAARLHVMLSRKVSIEWNLSMIDVDQQCKGWCLYCVGSDLIFCKVQGFECEKRVVQNFMKVAQMCYQPTIYHNHLHGAQVAHNTVWLARKLELASSLTAPDLVALIVAALCHDIGHQGKNNAFYIASRSPLGIIYNDISVLENFHASLTFKILARQVAARVLPPKQMRPVGYRLIFGYPRSLEPEVTRLSIWSCRINAGGASSDTLLHLRGNCLWDVPNEFQIVRNRMIDLILATDMKMHFETLSKFRLRRNSPEFCRTNDDDVSMLLRMCIKGGDVSHGLLSWESHVSWSYRAASEFYEQGDIELAQGRTITPMFDRRKHADFPKGQEGFLRFIIIPLYEEIAAVDTTDEIQGRCLQNAFANSERWRQLQNAPEEFEAIDAKHQAIICVLKDRLEWRVQKNIAPTQRLLRAACAENPVRAGPAAFYPTPEAAHAPVDKFAPRAVASEKKRDSVASTVSRDAARESSADSPGAVEPREERQGDTWQGASRGEGGEGPREGATPLDRKPVATQGGVEYAPKSSEDRTSREAARGDEAPDSEGRVGGGGPGERGTQQKSPFDLLDVESRVAI
>NepSpe009879_rbh_TGME49_241880
PLETLALLTGSLCHDLDHRGTNNAFQVSSQSVLAALYSSEGSVLEHHHFAQAMSILNIGNCNIFESLTKKEYVRVLDLVKNIILATDLGHHLKILHNLEDMATESFNPSSCTEEEKENLIALLMTSSDISDQTKDWETTKSTAKLIYKEFFSQGDMERSMGTSPALTNDRERACVPELQINFMKHIAMPVYRILTTIFPQYKDTYIRFEDNLSRWVKVEQEFKALGLPIENSLDFLTEDFDNRLFHQ*
>NepSpe071802_rbh_TGME49_241880
MWDFYYIIMLPFNLIFFQAMIYNDSSVLENFHASLTFRLLNRPRNNIFSDLNQEDFKDVRRNVIEMILATDMKHHFDAISRLRIRRSS
>NocSci014653_rbh_TGME49_241880
CRAGDQVGVVAVELSPRTTADDGQVHQQGQLQPKRPEWCHCVLAPQLCPPRDHREQADSHAAPLFLKGMGHSMCTSTMCAASAISGPPDHVDELVVNPARGSTMTQRKQETHLDELVQQLEILASQVSSQYALHLSGPRADPDAIQRADEGIKRVHQVLRKMRNVRAMTVPAARDGNASESEWLMVWANVRKQVRSFSGIARKVLIEYRVVKHWQHQTAAQRMQDGRMNVLRTSQWRTTEVDDWSGFDIFKICQTFSQPLVRVFMAAWLNRGLHLLSRTPETKVVEFVTALEAEYKALPYHNSMHAADVTAACYYFETQLQYNNELPGFFTDVDALCLLVAGAVHDVAHPGLTNDFLVKTRHDLALRYNDKSVLENFHAATAFQIMQRTGANILDHNLPSPKVGALRGRVIDMVLATDMANHKNAIAELTAESVSCEKPQDISKLVLERCLVKAADIGHALRPFKVHEKWSHCVATEFLAQGDREKLLGFTPLALMDRTKAPPFAKGQLGFLNFMVVPFWRVLGDILGHSVQEQQACLEDNLAQWGRLADKAEEMGSDAWWRSALPLPMCNA
>NocSci024209_rbh_TGME49_241880
XTQLAQLRESRAFWRVRPLLCVGTALAEGWLGQNQVSISRGHQVEHEGCGEGCGALPIALHDPTRELGNEAYATGRQWIETFHAPWTLHDQQKPRASGEQDHPARGSGRAVASIATALAWSAVVRKGRRVPEVADEDGLPIRKGRVNTWCTTDDDDVPKTYLRPAQSRGSDRTSTTPLIHVQRSYSSIPASADSETSREDLGDLVKRMSLPTQPRQSVALVSQDHRKKFFRPNLEDKERPISRSSRAPSPLPPEQWKEPESLAIRVDAAHAGLSTSQGGSVEDSERPSFHSLSSTSLTAKVPDTFARASSRSSCLAFLSRLLPRWSDGRLSVSRKRIAPRVRVILKTITFQVAMFVALLMALFLPDFWVLIDRPTNTDLDVVLTLVLLLFVTEFVMQSVGFTRTYWGSFFFWTDLIGTASMLLDLSYTGLMDLTQSTSGTGVSSNTIIVRAARVAKLGARAGRFTRLMKLLRYLPGMRQRGVEESTAKVISARVLQALSARVSCLIILVLLLVPFVNTWRFPEADWSMSSWLEMIDGTGARYPDRLGEQMHEFERFYEDMNYFPCSLEGRFPNLTYWHWFNRGCPDRSENLVEAELGSVKCNFNFTPQGRLDAAMNMTLTALVMMLMVVFSLVLADSVSGIVLRPLDRLLAQVKRAAAEIFDSVSSMAETMREGDGATERSNSDDMDSIQLGETELLNRVIEKLAVLGQLVTSKTNADDETRAGLGERDRAMLDAWQGTASSGQIATAFPDRSQSRRPSWEVLTTQRAMISQAGLSVDVVDSWNLNPLELDRARCHAACMYFLGVQNHGVPLETVELGNFLKTVEAGYDNVPYHSWFHGVDVTHGVYMLLRLWRAESFFSANQRCALLVSASSHDVGHPGVNNLLLIETAHELAVRYNDKAPLENMHCTRLFEILSVPRNNIFSGLPKQDFQEVRKTCIEAILHTDNSQHFKMVKDLHIFCEVHSEVLDLSREAHARDPSGFPGREATECFRQTDTRNMLLQMMLHVADISNPTKPFRICRIWAQKCLEEFFLQGDQERSLGLQVQALNDRERVNRPQSQIGFIEFLVAPLAFAVLKMLPPFQQPVAQLVENVKKWRDLWLEETDPKPSDDERKSLEDRIRKLENTX
>OxyMar015736_rbh_TGME49_241880
ASVAMPPRQSVCSSHAELSVAAQQMASLATDLQELSLKDAASWEQQQPGVMRQLRAIMEQLAPEGDPLHVTMMRAISEKAAPSPAASSRRASASSHASESWILQNFTNHHQTSLVSGDAPEEETEYQPRALEKSRSEIVRDVRGTEKGVEVFEKLHSWDFNVLDYVALPEVQGCQLTALVDIILVERQSMTTACRARLTDPQSSAAFRGKLQNFLRACEGVPMPGPYHNHTHLCDVAQSMNAVFESELMSIITSPFDRFLGVVAGAIHDLGHPGTNNMFHINSHSDLARTYNDTSVLESFHVAKAFDIMNNDPECNWWGMLTDAYTFPSGDVVKPRQRARQVLVQCVVGTDMTKHDKHKNELKAWAASFCEEHDPKDLRSTACIGSPSKANQSPSRRMPLEDGSPASPTRGQIGLTVKGEYLVRSGKDALNLMEWALHACDISNPAKVQPLAVAWAHRVSEEFWAQGDQEKALGLPVSLLCERSGASIPKSQIGFIQFVIQPYYSQICRVFPELQMASDFLDANLEFWKSRAAEEAAAAGEGAAYRVERQPPAGLGQTKVAHCAPHGSVSWRRTAWRAGCQKDRPQLPCTDFRTGLVARAMSRGSEX
>OxyMar028038_rbh_TGME49_241880
XGVVFNNSTHAAAVMHRAKWLASSTRVWSDMLQHEQFALMTAAMGLDVGHFGRTSAFLVATKHPLTELFVGAPDVLEKMHASLLVGLLRASGLLELLPAQH
>OxyTri013576_rbh_TGME49_241880
MVEQSNPKALVNIDVQAIEDKLSESFYIDWNLKFQESNFFKDSIDKLINQENVEEVLRILELDNLIKVNEAQYLLTFYENNQATFENFQRDLYKLMNQIASAENPDLEYDQIIGAYSTPAERIIKTLIQLKDQYLKDVNNEDLKREINFAINNIAERKIYQATATLSLEAPKYARQHSHIIEGWLNEYSEVNHESSSSSSLKAAKLHGLSRNSSSSSADMSSLGQPVSKDQIQSMRRKSNIRSLIQDYEKMEDQLKDTNTREFSIFEFTSKVGRNQVLPIQGLHFFMQHHLDVYVNERKLSIFFDDVMLAYRKDVQYHNDLHGVDVAHMANLFLTQGKLIQLAELEHIDIMAFIVAALCHDLGHDGFTNGYHVNALTDRAITYNDISVQENYHVAQTFAIIKRDETNFLEQMTTDEMKVFRKRVIGCILATDMAKHAADLSALKSLVEAKSIKNGENASQILNKENEASIFKSQQFIMECCLHACDVSQPTRTFPVVKEWTYLLFEEFFQETTIVPKMQPGFINGITLPLWSVIAEIMPSMKEYVDEAKANVSKWEQYEETEEDKKIY
>ParTetD42022049_rbh_TGME49_241880
MSLQQIQQHINQIKTSYQIPNKEFQNTFKLFESCVPFLKSENQEQLNQVYRALKRFRRRLENELKLNQTDYHAFVKKWKSLNITFVPLVYDVKLDFSKKIATLKYEDLINVNFNHHHYTSREMLKASMMIFQHLEVEQFANYNNLENLLTHINLNYNIVSYHNFTHAFALFQLLFCVYEKSDLKLFVSKQDIFAALLASLSHDINHKGVNNLYKVKKSKKLNKNICEQAVLESMHVSTLFNILAQNQQLNFLNYLPNAQQQEFKRILVSSILATDMGQHFNIFSCFKDRVNATIELRESQDITDPLIRYRGFNKENFDDRKFILNVLVHACDISNPCLEWDAYMKWSFLLAQEFQDQTIKEAAKGLEVTAMLQYKDKLTFFNGQTFFLNTFVLPQWQTIATLYPSLIELPNEVKRNLEILEEEKKKIAN
>PelBei045743_rbh_TGME49_241880
QAISLPNLAGHRATVRNRIMGNATATSCCRSEFESVVVQCEDASESPVTFSGTGTFSWDPSPISKFNKARAQSMQVPYKSGNDQELEELLQVFEETATSMATRYRLVAANPQVDLALIERADEVMRKVSHQLRRLQHFKVRGQTWQGGEGEADRWVNLFTGSRKRFKSLAEIARKVQVENRIVKHWQLQSSPSKLSKGGGSSDLRRLSGDGTGALKFETWGDVNVFELEKDGQQPLSFVFMSIWQQRQLSQLSKARNSKVMDFILEVEKSYNENPYHNRMHAAEVTSMAYSFWSSLSQIAQLQGYFTEVDLLVLLVAAAIHDMGHPGVNNDFLVKTKSNLAIRYHDRAVLENFHLASAFELMKDVGIPLLDHKLPSPPVASLRNRVVDMVLATDMAVHKSLVEEMDSDMKRNPHWQDIDKRLLERSLVHLADIGHPLKPVVQHQSWAERVTEEFFAQGDREKELGLTPLTLFDRKEAPPLPKSQIGFMSFMVLPTWKPLASMLGQFAREPELCFQRNLLAWEARAQDDQTRKL
>PerAciPAER2067351_rbh_TGME49_241880
XLDVALTVHNVFRAVHAEHYLSMTEKLGLIVAALAHDIGHGGCNNNFLIKSGDALSLMYNDKSPLENMHCARLFEITSKPGALLFTKMEPAKYRVLREVVIDAILGTDSQRAPMMVKELEMAFEMKQDLFDSFLDQLEHPERLPPVEAVEFFCAKENSKMLRRFFVHFCDQSNSFKDWKLCQFWGNALLEECVLQGEQEAELGLPVNMLFDRSKLCRPKAMLGIMEFCIAPLCIAARNIFPTLNLCEDHLLDNLAKWAREWESEAKPTDAEFRAVKDRIGDKKRLQKERVEKMRRWAEKFRPKEAWASEHH
>PirSoc008058_rbh_TGME49_241880
MNSLSSRSFQFRRSLCIIYRCVKRQWKVARLRYVFAERRLERAYYSSQRLAATFRFQAFNAVAAALFFVSTGVSVFFVAFADTDEDGGSSYSSAPTTGYNRNQTPLVDWSWVLLTAGILCIISLVAVRLLTRKGRKNTRAIVAGGICLQQTAILMLFASASAVSYEQNYARTTEMWRSIVDVLTLEGISSIPHFVTLIAAGMGIGHLKVVIVSAFSMMLSPGVAFVITYVSIMTKHTSIGSSSTAEVFMNKHVSETTSNAISDNQYPNFQMTIARGIVTTIVAFYLSVLEEYTSRLAFVYLPVPSVPPVNEMEPTNMSQTTIERIIDKLTGLRMRYCHNTELSEVLQFALDRFDEGVESLYRLDLSTVLMGDGSMAKDRYSVRSGLRKYLDWINGVPSTRNLPRAPNAQIEGSLLSSSGVYRNSRLLGLTENNQNCVGTWSFDVFQLTENGKANPLSTVLMYINRRYDLTGLLQLDRKRFFGFISKIESLYYENVPYHNSLHAADVTNSMLYFIVANGWCDCMRTIDFVALIIAAACHDVGHPGRANTYLTNSRHPLAIRYNDQSILENYHAATAFEIMERPETSALHSLTREEFKAARSIIVSTILETDMKKHFEFITNFRGHFSRYVRNETTESSPVLRHVLLSECLEDEASKSLIYRMLMKCSDLGHAGVNMLFTVCYH*
>PirSoc010651_rbh_TGME49_241880
MLSSGKSNNSKTAAATGNLNLQIFQQLGNDLGETVDGDDESDSGYCCNSGEGECECSVLQRDQDATVVSTANKLSRCCCAITRKHCFMTPVFSHALFVVYLLYTIAMVFVFHLFSCSGASVCLSLEIGWLLLLIASVHGTMMTSKSARPFWIILGNFTVLVLAIFLCIVIIAMWNYGSASRSGTHLDSSYIFKALVSCRLLVLVVQTPYLYRLHSTLKVRRRRTVFDSPIERLMQTFDDIERSVHLPRHLVRELVITRRLLASGHFYEPHDRELLMGLGAEATAWVRTASIQAIAESKLPLDGMRNKRLGLPPSALFHRASERSSRKPTPGNENLHGLQEFQMHLQLLDGISGHDFDIFELEKTTGGRSLIAIMSAVSTELDVFSMLRVSKSKYEVFLKAIQDGYRQQLYHNHIHAADVVQACYSMITTGGLAATMHAFSKVEFFQILFAATIHDYDHPGVNNQFLVATKNETALLYNDQSVLENHHVASAFLLTQRDEYAIFRNTPDSTFRPIREAVISMVLATDISTHFTKLGKLKSMISSATDTSST*
>PlaMac000867_rbh_TGME49_241880
TGGGGDPSASNSQLTKSAGGLGGGRVKEFIYKDLVNTKTDVENLTEFALHCADLSLTGDQLATLVAKQVLAIFPGKIEACNIYFADAIDEFLTNPITGKTIAIDASTLVGKCVMNVEMFTSGSTLYVPLHSSSVAIGAVELTLSEHLDDNKMRVLDATISVASLSIRNQKLFEGLRWQHTKAEAMLEMAARLSRDNLQETILVQSIMNTAKQLTESDRCSIFLVKESTLQAYFEDGATVTMSIDAGIAGHVAKTGETVNIVDAYQDPRFNSSVDRATGYRTNTILCMPVLYEGTIVAVAQLINKLDRVNDDTTRVRRVFSKRDEELFETFSTFTGVSLRNCRVNADLVAEKRKSEAILDVVTLLSNTDIRDVNKIVHHVMVGARKLLAADRASLFLIDKEHNELYSTVADSTGGKEIRFPCGRGIAGVVAATGVGENIRDAYQDDRFNREIDKQFGYRTQSVLCEPIALNGEVLAVAQLVNKTLDDGTVTTFSVQDQEAFRTFALFAGISIANSHLLEFAVRAGREAMELNNAREQGVMKRRESQVKIVAISQEERDTVRTLTLADDFDVTSLDFSLFSVREKYGELALDAAVAVAMRVLLSTGLPQKFGCTEDVLLNFVLQCRRKYRKVPYHNFFHVVDVCQTLHTFIYKGGVIGEVLTELECFVLLVTALVHDLDHMGVNNSFHLKTDSPLGILSSASGNSSVLEVHHCNLAIEILSEPESNVFMGLTGADATSSYRGLIDCVLATDMARHGELLNRFAEMLKEGFDKNEENHRRLVMMMVLKAGDISNVTKPFEISRLWAVAVTEEFYRQGDMERERGVAVLPMFDRTQNNELAKGQIGFINFVAGKFFESLCMGPLGLLAWTKENVTSNKNTWQRILDERSQSTATSSS
>PlaMac001004_rbh_TGME49_241880
MGCGASAEKPANQSGDGKKGGAEKKKAASGDDSGKSRYLGDLGAAVGVVEDKKLGQIVLVAFVAESGNTTFASYATGGSRVFLATFSDDEFASLKESQNVSMSMNAVYKSIVTECLKGKLRVNVQESSASATFNVTSVKDAKAICPLTVTMEAVAQDINAARVQFIIGPVTRMVQKKRTDSEDKEKELKLSRLMTQSNVWQINVQKNKLVVERIQKVILPLREQSAQQSKVTAESSAKIEALERRIKRLQGTHGSNSGKPLLDRLYEEGGAIFFSHLPDAEEHHPVHRRPDEFLLNWIRSDLPLKEGVTLATLSKCPSDPQLAPLLNSENGKLAQDAMNVFAKLDQWDMSVFELEKATGGLALFTTAYAILYKLGLVTHFGIDDTVLRNFLMAVQAGYHPNAYHNSTHAADVTQVNYFIITQGGIIDKCKLSKEELLAAVIAGAIHDYDHPGYNNNFHTRTNAYLSTLYNDRSILENHHCACVTEILKLPQYNFLAVLSEDQRRTVRDTMLEMVLATDMGNHAKIFSSFRRRMAECPEWHEKKDDIYLALSMSIKMADISNCGRPKFLYLEWAKNIAGEFYFQGDAEERRNLSISPFMDRKKDKTDFPKGQISFMNYVVVPMFEAIAEFLPPVEVALQFCTENKEYWQQQ
>PlaMac016748_rbh_TGME49_241880
XKKRTDSEDKEKELKLSRLMTQSNVWQINVQKNKLVVERIQKVILPLREQSAQQSXVTEEHHPVHRRPDEFLLNWIRSDLPLKEGVTLATLSKCPSDPQLAPLLNSENGKLAQDAMNVFAKLDQWDMSVFELEKATGGLALFTTAYAILYKLGLVTHFGIDDTVLRNFLMAVQAGYHPNAYHNSTHAADVTQVNYFIITQGGIIDKCKLSKEELLAAVIAGAIHDYDHPGYNNNFHTRTNAYLSTLYNDRSILENHHCACVTEILKLPQYNFLAVLSEDQRRTVRDTMLEMVLATDMGNHAKIFSSFRRRMAECPEWHEKKDDIYLALSMSIKMADISNCGRPKFLYLEWAKNIAGXPKGQISFMNYVVVPMFEAIAEFLPPVEVALQFCTENKEYWQQQ
>PolGlaCCMP1383016695_rbh_TGME49_241880
XYHNFTHAVDVAFTLRRTLLMAQAEHFINLHERFALIVSALGHDLGHFGHNDAFILATNHELALRYNDISVLENFHCASLFEIIAQPDCDX
>ProRetCCCM535032314_rbh_TGME49_241880
PARAQLPRSDRALGERGWPGRPAPPLEQPEAADGAPDVRLQLLLHEPAGSRHEHDTALHGRAHGGADPGPPRELRLDHHGKAAEEAPGPAPHERLASVAACITGAGDGGDQVAELSGEDRSIGMQIMNSYKLGYTTQDRWTKSSPVSLDVQVSMLQNVGLSLDLVNSWYFNPLELDKVRCHAACSFFLGTHNHGVEINPTKLQLFIEAMEGAYLNVPYHSWFHAVDVTHSVYRLLRILKCDHFLGRLEQLALLVSATGHDIGHPGLSNQFLMETSHELALRYNDRSPLENMHCMRLFEILAVPRTSILETLNTIQLQEVRRVCVEAILHTDNAGHFKMVKELQLFYEMHSDLLDDSSGFFSVDPSDFPSTECLDCFESEEARELLWRLLLHAADLSNPTRPFRICRIWAQRVLEEFFAQGDLELAAGLPVPALHDREKADSLYSQIGFIEFLVAPLLLAAVKLLPSYGSCVEQLLDNMRHWQERWVVQSKPSDQEAQAVEXPHPEAGEALRAGEVTAGAGKASPAQPPMPSRR
>PsePer36N120E004335_rbh_TGME49_241880
MEEKQDYIYQKQANEFGSVQNGSYFFWRTEVLMNEYLVGIKKQNQIEKEITEQFKIKNVKGNKLKEFYEKRQEMDKQLLNVQFPTLSYCNNYLSVLALRIFEMQGYLEKIQNFSSEKMYNIIKQIQHSYFIIPYHNFAHGFLVMHLTFSVPYQSQQFMQFIKDDEQFITLFAALSHDLGHEGVNNSYYNKFNLELSLKYMGNAVLENMHASKMFKILKKNPELDIFELMSGGDVQKSNKYKKLFVKIVIKLYNIFLLFYFKNYVINIQFFYLIKDSSY
>Pse_Brazil002719_rbh_TGME49_241880
QMQASSRSSTISVAGDLESLFLEDWNEKLQKQKTFEFSDSKRLVTKDNISKVMKAIEIDQLIQIQQAKNLLDYYQGEQAPFSKIYKEFVKLIDSVADSNCDDYLFPDEAPAEKIVKMLIRFKQKYLKNDPEMEKEFNFAINTINDNKIVLAQGASSEIQEVVKLSKQNSQVMEWLNEKDPQQRRSSILMVNLMKYQPIQQISVVQEGSSSKLQMMEMSDSSSSSSPKKSSTSKSVSFQKQQKHVQQLRRKSEIRSLLNEYTKYEELLMKSNSREFEFFKFMNLVGRDKTFPILSAHLLLQHHLDVYINDKKFQSFLTQVQNTYRKEVQYHNDLHGVDVAHCANLILTKGKLISLADLDHVDMLGFLIGGLCHDLGHDGYTNAFHVNTISERAIRHNDVSVQESFHAAEMFAILTQPQFNFLEQLTKQEFQVFRKRAVGCILATDMAKHGKDLKMLTDLISSKQIQNGANAELIINRESEKTIFDSQQFILEISLHSCDVSQQTRNFQVTKQWTYWLYEEFFDQGDKEKELGMPMSYLCDRTSYSVPKMQKGFITGITIPIWTAMSEVMPGLRAHLEQAKANLETWENYQETEEDKASYIKKSHQLKNEGL*
>PyrBah036284_rbh_TGME49_241880
LASRLAQPLCMSMVFASMVHDVGHPGVNNHFLVTSRDPLALRFNDRSVLENMHCAVGFELMSASGVDLFGALGSEASQDMRKRMVEIILSTDMALHKQGIEEVSQLDKNGDMDWDDPATQSTLAHALVHCHDVX
>SarNeuSN3001143_rbh_TGME49_241880
MNGFNVAGLTVIFSATLNRRMALRMCIKGGDLSHATLNWDSHVSWSYRATAEFYEQGDLERSQGRTVANMFDRRKHADFPKGQEAFIKYIVVPLYEEIAAVDATGEVQSECLRRVSENRERWCHLQNNPAEFTVVDDEQQRIISKLKEELQVSAKTNVACTQALLRAAHRSGGDGSCKGGGGALLGIHSIRQCVGSGKGTAAELQESLAAKAATAANPPVSNLNDDRAPTTAGKAKKREVQRVVDVVTAVRDTVQYVAKHAAESAAKAAKEMGNTGGRAAGSADWRVGEAATADSQHIKQSPDKAEPPRGNFEATRDEEQQVKLTLETESALSSP
>SieNemWS1WS2_1001374_rbh_TGME49_241880
DGGDGGVDGGDGDDDGDGGDGYLMMIGFFFFAHASMHPYIYSIGSFTKAGGFYVMDYHRSRQNRRRTSISPLTTTTRRVDPLESTGGSRLLHHRESTPPEVSATVNMLVACGIAFPWHESVGRVWPLDILDCEKALSMDVMTAVGATLMCRFRSFESPTTARDKHPTPAGALVPFLRSVQGKYEDNPYHNAVHAAQVAHCAVWLAHAFHLDSVAGEHAPQVLPAVAVASLCHDIGHKGLTNNFLVDRGHPLAILYNDHCVMEHFHAAVTFGILGQPECNIFSGLVDKEWRYVRKYTVE
>SieNemWS1WS2_1008236_rbh_TGME49_241880
LIRDGLVKNFFQEHSETLETLATDQLDRKRLRDIIYEKKCKQDRNTRSTLSGIKNQGNLSPNQGVPKLQDLYLNGDMEVLQNSMLDILAEGNILPLIYESANSIAIATSCDEFKVYRVTSSNKLCSYVPGTPHRQTMWPICPGNIIAAYVADTLTALNVDEVMADDRFPKGRGLLGNTNRSVICVPLLLPSGSLLTVMEFARKWDNASFSEDDFQIAKVMIGWMGLAIAEQTKFMSWNTQSSINDILNITESAESNDAALNEICALTRRVVQAEMCVIYEVNQKDRQLLLNCIDFSEAAMQIPAAEKLKSLNKLPLDTGIIGQVVFTGEKQNIKNAYCDPRFNRELDWASEHTTDNVLCIPIMHREEVVGVLQACNKAPEIYANGFTALDEDLMNMACTYCTMALQCKIMSNELTKKKAQVEICQGTVAYYMQCSHREMKRLVAKPLPSAEEMPLNLDSLVFYGPSRHERIMPEMCIQMVQNMGGPNLIIPIEPLCAIILTGKKCYRNNPFHNWHHAFNVAHKMYASIIKLQSRLPDVFTPLRSVSLFIAALFHDIDHRGFNNAFISKMNDPMAILYPYSTLEHHHYQTTLFLLQQPNMDIFSNLEPDDYQLAIRYIRHAILSTDLAYALPIEKRLRNKNLKRDFTDETFINDCISLLISGSDLSAVCLSWDLTESITASLYVEFFHQGDLEREAGFQPIAMMDRLNNDLPSDQLSFYNFVCLPFYRTLADIFPETRALIATCLMNYGQWELKSMGHKTHVWEPAKSRISKDEANAEDEEQGKGSRKA*
>SieNemWS1WS2_1073871_rbh_TGME49_241880
MASRGPLESQGSKGRIHSFNGTRRHVTINATSAAENRSGDDESGDTSTHDPPSCPSPDSSSAKRSHALTLPGCDGSGALSAGSSMPASEGAVSGYIVLRTATNDGEVGAPESHRQPSSNRSTNSKSAVGRRPSGRSTTRSNQSRARKHGLMLSDVCRYGRDLMGDNAKACDGVGTDWSLDLQQVNKITGDKALVAVGSYVLNGYLGTFLHAKRGVVTNFLEEIDSMYKRFNNPYHNATHGADVCHSTLWLTHSLGAFELLSWPEQVAVHVASLCHDVAHPGKSNLFQMKTESELALTYNDVSILENMHASATFQTMRKEGCNLTTGLSIDDRKRFRECVIQLILETDMTGHFECLAAYKQRRVRTEQPGPFSIRHR
>SieNemWS1WS2_1093436_none_TGME49_241880
LALSLSLSLSLSLALSLALSLSLSRSSRRETCMSRLQQNEDQWAEIAERTKPRNEITEGDKDEEEGDLDVFYEEDEDGEAEPAEAQEKDEEAEKVEEEERVSEDVEAE*
>SieNemWS1WS2_1107160_rbh_TGME49_241880
AAHGAQVAHAALWLSRTLLGDHIEPVEELLMTVAALCHDVGHPGKNNAFYINVCDPLAVVYNDVSVLENYHASLTFEILHTQEF
>StrAcuSPMC142043699_rbh_TGME49_241880
IIKQGNLVDLARLNSLDLLSMLIGAACHDFDHDGFNNAFHVNAMTKRAIMYSDQCVQENWHVAEAFNILVDKRFNFLEGFSDDEFKTFRKRMVGIILATDMARHVSDLASFKAILEKNGIR
>StrInc013753_rbh_TGME49_241880
XNHLSILSIKRKTATQTLDHHDIDASENIDYLFNSGFIQLKGXARNLDLGGDDGPHPALGPHPRLPDPARLYFGERPHLYLVGVLLISXVLPPTALHCGDDHPSLQAQAGKAAGEAHVLEPRSQRFHDLQGEGPLHHQPGPSLAGSSHLHVPPQQRSRLVLLRDRERLPPDLEQHLRRNKPEFDPGAEHFEVEWRGRARRSPEETDEAEGKQATVLKDHILQLRAAEPEYGGQPEDEEDPEDGQGMAMGKYGELIKDCDELTEDCDFADYFSLNEYNTNMINRAVNGNCLYFTMMYLQYRLEWKSVIPKFNDXELSESFILAHDVYRKNPYHNQVHAADVVQNLFFILNRQDVIDLCKLSNIEIFTTYISGAAHDMDHPGTNNLFEIKCKSKLAILYNDISVLENHHAASFFFLLENTNHDCNIFQDMPEVERSTCRKQILENILCTDMSKHGQI
>StyLem002245_rbh_TGME49_241880
MSKIESSSQVKHWRSFLTHQHEIIEYDATSNTFNNKHLILVYDFLRLSQHVTFVEVQNLVKKSDNDLIDLDIFLEDAEKLILRKTDSKLSEDYHHVMKGFQTPADKIVQSLGKLRLFLQTKTKDQNLFKELNFAINNINHRSIYRSNFDEYLTKEISKGNSEIIDWLNEYSEAQTEQTNIGALKLLKQNSSMSPNGRKSKGDIPFLKRSITIRSLLSEYEQYEEFFEDSLKQEFNLFNFSDAVGRERTLPLLAINMLINHGLESLINEQKYALFLGQVYSAYRRDVSYHNDLHGIDVAQVANLFLNDGDLIQIAELDNIDILAFLTAGLCHDLGHDGFTNGYHQNAISDRAIRTNDVSVQESYHVAEAFAIIKKQEFNFLETLKPEEFRILRKRMIGCILATDMAKHFADVSQLKSLAESKQIKNGQNQGMIINKENEASLFKSQQFIMELCLHACDLSQQARNFEVSQKWCYLVFEEFFNQGDVEVDQGLPISFYCNRKTTKVPETQPGFINGIVLPLWTTLVDIMPGMSGFIERAKSNSIKWAEYEESEEDKKIYGA
>SymGor002584_rbh_TGME49_241880
VDLLVVLLAAAIHDIGHPATNNDFLVKTKAELALRYHDTAVLENFHLATAFQLMRSRSISMLDHNLPSPPVTSLRRRIVEIVLATDMAVHKKQVDDMARSVERHTNRQEIDKRMLEQYIVHTADVGHPFRPVPQHQEWARRVNEEFLQQGDREKELGFTPIEMFDREKAPPLPKNQLGFLQFVIQPLWKPMEALLATLIAGKFRIQMLHVRPENRTSKTQVFSSSTF
>Sym_D1a002588_none_TGME49_241880
FPALAPATMQLSKNGTSWAEACMTQNEVEGASAAEERAKKIEAMLDPARPAPALGEAAKGHDRFGYLAAARPYVGRQQVPASTLSSLNTASLSSGSATTSQPESAASPTNQQPPPLVREVRRWKEGKGMQTNKEFPSSSKGRELVLLYXXXXXXXXXXXXEXELVLLYVLSDPNSNGKPLPFQFVDRNSASLSESAAADVAVAKGVRAASDDVQYDRKRRMSCFDGSPGGQMFQTQRSADAVSTVVEPGRFDDVLSSLLHGNIVIPHTDHGTGSSPMMPLHPGRASRTSQVVSEISAATRDRAMMAASVFGVLLRGDHSNA
>Sym_D1a029647_rbh_TGME49_241880
FHETFAMLVAALCLDLAHPGLNNGFLVQTRHPLAMTYNDRSCLESMSCSRLFEIVSQPHCAIFEPLSKNHYNTVRKVVIAAILNTDTAQHFQSVKKVQMFYEMNSEVLQMAGEVYREQVEEDEEEPVFPLPEVTDVFKDTNNKX
>Sym_D1a033474_rbh_TGME49_241880
MCERSGNVQDFRESQKGFLQFVIMPLFKELATVTVPEVGETCLTRIECNAEEWIKGEPHEDLVQIIKAPPKQVKNTIFVPVSPKQRRRNKQVKDNSPQPGIDSITNQSLASASNLAPAPTEK
>Sym_D1a044736_rbh_TGME49_241880
HYASKMAKVADLSAYLTYPELFALVIGALCHDLDHRGYNNAFEIMTRSELALRYNDSSPLENHHCARAFETALNGVDCNIFEDLGPEVYNLVRKRMVAGILATDMKHHGEHVGILKEFEVGEPSDSQSQFLVEVLMHAADISNPFMPADKSKRWAVCLNEEFSLQAEKEAELGLPVTSFMSGLHEPQVAAKSLLGFIDFVVTPFTSSXXXXXXXXXXXXXXSLYEFCLQAVPDLAELKKFLDQNREAAAIIVEEATSAKGSDRRPAKKSWQSALTRLRGTKDSTGSTNV
>Sym_Mf125fA3002741_rbh_TGME49_241880
LKARGTSECRTAGMGARVSLKRGCSTASPPATMEPLFSKRSESSNQSGPGVPRKRRKTLASFFRSADHAEIVLEPRVSFLQAIASPTTTLDKYVQVVIEEVCRLLNADKCSVFFVNEARKEVWCVGSLDMEPFNMPWDKGIVGQVAMTGQVVNLIDAHDSECFDSTIEKKTGYVVKSMLSVPIKHIVDAQRTIGVIQVLNKHANGTDYFTDNDVAELLKVTVLIGDSFHRQHWKALRRALLQDTEASSLISYAMLCSSDDLVEKPATQLAMPVSLRMMSPKSRSLQQSMSSGMLDWSLLGSLSTSTFNALEHTEEELLGCVPVMLMQSKSSQSFNLKTEKVQAWTDAVRCMYRNVPFHNWYHAFSVFQFTFYQLHATCMVSYLQNIDVIALLVAALCHDLDHPGYTNSYLIDSQSDLALTYNDISVLENYHASLACKLLRAPKTAIAEGMDAASQKALRHIIIAAILATDMSRHSDICQKVLAPDITQFRAESASDRQLLVNVCLHSSDLSAQVLPWPAASAWELRVCQEFRDQANLEEAAGRTPAAFMRFAQDDIKQRGKLQCDFIDFVLVPLWDPHTQLMPELRPCYDRLCSNRSKYECRRYHGVDEVSETVVDDI
>Sym_XWS2016055388_rbh_TGME49_241880
HNHTTNAHTRTPRGCVEVSVCGCVMGSMCGCVMGSVCGCVMGSVCGCVMGSVCGRCHCATHSVSVCVGVGRCWSFNFFNLTKKTDGQALLYTGLYCLEPFLLPLLRVDRKVAVSFLSEIERRYKMNPYHNSQHGADVCHSVLWLANAVGVFERATPVEQLSLLVAALCHDVGHPGKGNSYHVARSNRLAVTYNDISVLENLHSCITFGVLSMPGCELIKNLSDSDRKMFRRQVIELILETDMMGHFQAIAKFKVRRVEPDFCASTKYDDRFLLTRMCLKAGDIGHACKSWDVHYLYSLAVAEEFYAQGDRERELGLSVSPQCERSQGHELPKNQIAFLHFICLDLFTELALVETHTRSEKTTVRQSSSFQSSSFQSSHIEASLFHSQNCDQKNDTRTSMCVCVCEGECHCRNRGDGQTHTHTHTHKQ*
>Sym_XWS2016055393_rbh_TGME49_241880
AHNDTHTTNSQTRTHTHTNQHLFLGGGGESDCVTLYTNAHAVSVCVGVGRFWSFNFFNLTKKTDDQTLLYTGLYCLDSFLFSLLRVDREVAVSFLTEIERRYKMNPYHNSQHGADVCHSVLWLANAVGVFERATPVEQLSLLVAALCHDVGHPGKSNSYHVARQSHLAVTYNDISVLENLHSSITFSVLSMPGCELIKNLSDSDRKMFRRQVIELILETDMMGHFQAIAKFKVRRVQPDFSVSRKHDDRFLLTRMCLKAGDIGHSCKSWDIHYLYSLAVQLFCSFWDTFWDTYDYSSTHSK*
>Sym_XWS2016055402_rbh_TGME49_241880
HNHTTNAHTRTPRGCVEVSVCGCVMGSMCGCVMGSVCGCVMGSVCGCVMGSVCGRCHCATHSVSVCVGVGRCWSFNFFNLTKKTDGQALLYTGLYCLEPFLLPLLRVDRKVAVSFLSEIERRYKMNPYHNSQHGADVCHSVLWLANAVGVFERATPVEQLSLLVAALCHDVGHPGKGNSYHVARSNRLAVTYNDISVLENLHSCITFGVLSMPGCELIKNLSDSDRKMFRRQVIELILETDMMGHFQAIAKFKVRRVEPDFCASTKYDDRFLLTRMCLKAGDIGHACKSWDVHYLYSLAVAEEFYAQGDRERELGLSVSPQCERSQGHELPKNQIAFLHFICLDLFTELALVETHTRSEKTTVRQSSSFQSSSFQSSHIEASLFHSQNCDQKNDTRTSMCVCVCEGECHCRNRGDGQTHTHTHTHTNNNTHRESLLVWRGNGTDLDTYCVKQLLKNKLHWEEIYSQSQCPTHTHTHT
>Sym_XWS2016055413_rbh_TGME49_241880
HNHTTNAHTRTPRGCVEVSVCGCVMGSMCGCVMGSVCGCVMGSVCGCVMGSVCGRCHCATHSVSVCVGVGRCWSFNFFNLTKKTDGQALLYTGLYCLEPFLLPLLRVDRKVAVSFLSEIERRYKMNPYHNSQHGADVCHSVLWLANAVGVFERATPVEQLSLLVAALCHDVGHPGKGNSYHVARSNRLAVTYNDISVLENLHSCITFGVLSMPGCELIKNLSDSDRKMFRRQVIELILETDMMGHFQAIAKFKVRRVEPDFCASTKYDDRFLLTRMCLKAGDIGHACKSWDVHYLYSLAVAEEFYAQGDRERELGLSVSPQCERSQGHELPKNQIAFLHFICLDLFTELALVETHTRSEKTTVRQSSSFQSSSFQSSHIEASLFHSQNCDQKNDTRTSMCVCVCEGECHCRNRGDGQTHTHTHTHTQTITHTGSHYLYGGVMEQIWTPIVLNNYLKINYTGKKYIPSLSVLHTHTHTH
>TogJolCCCM725033584_rbh_TGME49_241880
ISPLCERRAGSASVPKGQMDFISFLVLPSYKSLSCALVEAQVALENLSRNLEFWRSKHDEKATFEQLFEQEGEEYMILKKGSGKKILLKTVPG
>ToxGonME49001478_self_TGME49_241880
MGRLRSAATRMATRAGRRNEADGALEEGNDLEGRPGAGEASTPHNRFGLVGLSEPRDDLRRPLDAEPFVPKHSAGEFPGSCKFQGRSARLSLNSTVLGEDCPMRLRTDGASPDMKVEEGESGTGVPLPAVSRLCTSPRVLWGLNSGLSLLAGSVLQGAGTEKASRNLSTKVSFEATRKDSRRDSMRLAFSKQGANGEAGRLQSVAVREEPERLVSTKVRDVCTRSSPHESSSSRRAVTIRVDGSVVDSVELGCRTWNGCETPTERGVKERKKERKKEREMEEKEEEEMLDTDTPPHLRGRGTLEALYLKWSKHSVYKFFSEEDRKYFDMATTGIPCYFSSKNLERSYALYRCPALSGYLLLFHTAWIICTWTIYCLCVLTRPAVTSSRRMVAPFVVSWMISALSIFVVFLWRQTGGVAVERFNRKEKELRKAEEGAVPMYEAYHWRPCFTEDFGTASIGLATITPVALAAAVAVWIGLDPYIINDYGESSSRLAPPLLDTSFGLAGFVASQGYIAFSVLFLTVSVICSGIRLRKMLYVAVGNMISVLTALISFAFAYKDYTLFLSTIFYTFTVIPVSLYHAMKGERLRRFLFFQRERARYGQDIGAEATGASGSATLVEELILLINEAGLKIRHARKKMKYKKCTDLIESEGMLIRCLMILTAGDDLFALRMDGEGHGDESLRENLMDIIGARSRGEGVASRGLVSTGQLTLSASASSDDDDDIPDLCTKSSADLGAQEMTSFHVVCPEDLWAIVDIRDLPPDASHGTDGRDGSKRKSLCEANILFSHLPQFPPARLHAMLSKKVSIEWNLSMIDVDQQCKGWCLYCVGSDLIFCKVQGFECEKSFVQNFMKVAQMCYQPTIYHNHLHGAQVAHNTVWLARKLELASSLTAPELVALIVAALCHDIGHQGKNNAFYVASRSPLGIIYNDIAVLENFHACLTFKILARPECNIFTHLPPEDFQIVRNRMIDLILATDMKMHFEMVSKFRLRRNSPDFCRTNDDDVWMLLRMCIKGGDLSHGLLSWDSHVSWSYRAASEFYEQGDLELAQGRTITPMFDRRKHADFPKGQEGFLRFIIIPLYEEIAAVDTTDVVQTCCLQNAVANSERWRQLQSSPEEFEAIDAKHQAIICVLKDRLEWRVQKNIAPTQRLLRASCAENQVRGSGVFFPTPECSGGSGAPRASAPAEKRRESASASRDRDPGAADWKEETGNTAQALRERPPTEVAPQVDGEETCVSDGVHERNRQDEGGGSEEGRRKAAGGETEKQGDDRKDLLHFESRLTH
>AleMonCCMP3105205231_rbh_TGME49_241880
XHGKMCQSLQSCSGADDKQLMLSVCIHASDLSGQVLPWKAASKWEERISLEFTNQAKEEIAAGRTPAPFMNFAMDDVKQRGKLQKDFCD
>AleMonCCMP3105228343_rbh_TGME49_241880
XAHHGKMCQSLQSCSGADDKQLMLSVCIHASDLSGQVLPWKAASKWEERISLEFTNQAKEEIAAGRTPAPFMNFAMDDVKQRGKLQKX
>AleTarCCMP1771027508_rbh_TGME49_241880
XGCLCHDLDHPGHSCVLEVALDGPLHTAHTGASAAPDTFTLERHHGLVAQRLLCEELGLARGLEPAEAHRFQKLVAEVIEATDLGRHQQLYTSFQGIATSTPDGGSQEQQVQLMKWLMKCADLANTVRPPSCRICWENNAFEEFHLEGDALVANGLRGLDELPAMNDRREGKREEASEVFFRSLVLPTFTLLEEYLRSAHGLKPDMATECTVMLRARLALAVQDKEGLAHQRPRPRSSSLLRAAALLLVPLLLVLRWSPLTMVVPGAHGGGPAAGDVPAIMFVNATWMPPIWSIICFVLLGFPLITLWEVHHTAVVKAQPTPSEMPAKQNGTLACLSDGVVLVEFVSGSMDPGIDMTRRRSIGCPDDAFVDMGVGSGRLSRAFVGKKRRTRRLSNPEECGLLELQAADRPVFLSERASTKSSQVGYNAEDIDDVEDSESLEQVEEQQPCWQGVPSPVRKHLPVLVLCGTMVALSVLNKVLFRLVLCSVGRYVHALSSSTNLAYLFYAWSTVVGKAWLGTDTQRGQLRRMLRFSAERWRLFASMGICESVAFTLMPIGTRGLPKALVPVIAQSTLPMSMVLNALFFRKRYSTMQMLGVGLIVTGIVLATAADPAMATDKVSQPLANLVCPLCVATLSYFFLVVSLILKDVTFLVSAQEGEQMDIFLLEGLSGVGQALALLLQWPMNFAVLTELSVGEYFQAAIDAFTDSKGLMPMLIFLYWAGNILYRLATLXGDAAVVFALDAPGKRAHRTALFFGLLPAVGPAAHWPPRPAVAATGVWNARGVLRAADVQLKREVLPKVATL
>AleTarCCMP1771153283_rbh_TGME49_241880
XEHNFLEHLPAEDFRRLRKLVIDLVLGTDMAHHGKLLQSAREMLSTCSSDX
>AzaSpi3D9061500_rbh_TGME49_241880
MASAVGRGSSEPRLQALLLLRCSPAATAAASGGPGGCAARGTREACRVAIVGLDRDTFMLDDAEAQQELLAMAEDLGVCATLGADAEAMQRCVCAVQAQMRPNPYHNFRHVFDVAQFLHNLLRESGLAGPKPGPALAPMDVAALWCAALFHDLGHPGHSLNLEVAIEGNLFESYEAARLAGEAVPDTFTIEWAHGCLAQKLLDEAGLLQGLARAEAQSFKALVSDLILATDLAQHKALNDAFREVVCRLSAETTPEAGCDAWASQADRLKAMRWLLKSADIANTTRSGACALCWDDGAFEEFHEEGDMLLARGLVSPRELPAMLDRQRPGAR
>CerFusPA161109121524_rbh_TGME49_241880
XPPLAKGQLGFLKFIVIPAWKPLQNIAKDATEVPEGFLRENLARWEELAEQ
>ColAng005239_rbh_TGME49_241880
AVVSTQSTWGTRTPVACIYADESPLEQMHFAAVMELMKLQRYNLLRMVEPSLRECIEDTMGNLILATDLERHDTIVAAFRLKLHEWTNTNPNTVGEGVGKGDDALVVLCMLMKAADVSCYARREDLYSQ
>ColAng030681_rbh_TGME49_241880
SSGINAEYMGIGHLGRRNPFLVASSHSLALRYNDRNVLENFHAASLWRLLRTQGSDIFSSIPKSDYDSVRALTIELIIETDMARHAESLKAFKLLFNPSEEPLTHCLSVCGETQASLLDRILAERLSALEKNSSLMWPESLDSRGRLDALNAVWTKRDTPAASSGSSICLFDRNHDAIAAMGGVCECGSMGVNKDTIAYNNFPSTALQLVNEIDVLEKEKRSSGWVTGWRGAASWREGNGRMRLQMLKMLLKIADVGHAAKPTALHVVWSGRVSEEFSLQDHDEVRLGLLPPEKMIKMTPVAFAEDQSSFLRFGILPMVMAVGGVLRSEAYIHDVFFGAVKNWKHWNRESFWLKAESVALGIQDDDGADEDEDFDEEEEEEIYDEDEDCDEEECDCYEEEDGDEVEFSDEDLDVGLLDHDGDDDEEDYDSEEDSYYYEDDIQSDSVVPSSQLHVIQHPRDSKETQNDTVVCDDKCSCADDSADEILEQNVENDLSDSLIHKEDENENQSETTHQDAPGRHRIRYQTK
>ColAng095847_rbh_TGME49_241880
LSSGINAEYMGSDSDQLALILAAATHDFGHPGTDNHFQLRTRTPVACIYADESPLEQMHFAAVMELMKLQRYNLLRMVEPSLRECIEDTMGNLILATDLERHDTIVAAFRLKLHEWTNTNPNTVGEGVGKGDD
>DurBalCSIROCS38075115_rbh_TGME49_241880
XDKSPLENMHCARLFEFAGQPKCNIFAPLQKQQFQEVRKTCIDAILHTDNAQHFAMIKEVQMMYEVNSEVLDASREFYAXAPGGVPDEGGRGLLPAAGVAEAARETDAALGGCVQLHEALQNLPNMGVGILPPGRRRKALGRARAGAKRPREGQQTFLPGGFQRVPRRALAPRGDQGVATDGGAGRTDDPEHEDVAEPLAHGDTAPGPGGREEGHGRSRHEARGQVHGRLHHERVATRALLRHVPLGIIGAARDLRLPCAARLRPCSSCQELPARMRERRTAGVRERQARIIX
>KryFolCCMP1326004172_rbh_TGME49_241880
SFVDLRRAIFPSLVDLMRFRQIVTNIVLATDIFDASMGEMRKARWERAFGNAEDSEGNDDVXQKTNNNNTTRATIVLEHIMQASDVSHTMQHWHVYIKWNRKLFQEMTLAFQQGRMAKDPAEFWYTGELSFFDNYIIPLAKKLQDCQVFGVSSDEYLNYAISNRSEWEAKGKEIVQEMA
>KryFolCCMP1326012276_rbh_TGME49_241880
XSQPHGKPIADFFPDATIMFADIVGFTAWSNAREPAAVFELLEALYGSFDAIAKRXGMCLKSKRLAIATSPFAGSLTPGKIMPSSWSDSPEIXLLEMQKQLTTLESALGPDTATLGMRFGLHTGPVTAGVLRGDRARFQLFGDSVNTASRIETNGAKNRIHMSQQTGEALIAAGKGHWIEERRDQIQAKGLGKLQTFWVKGGGEESATSGEKAASIHEENAPSNRPHTHREPKIDLDQEICXSKEILVDQSHERLINYISSVLSAQLAAIAARRRERHQLPPSFXARAKLEHAEERVFCQTLNPIDEVLDVIDFPEPSECDEIDHSERLDGEILSMVKSFVEQVADMYQDNAFHNFNHACHVMQSSIMLLSKISRSDAHGITSDPLVVFAVAFAALIHDVDHSGLDNPDLAMVYQNQSMAEQNSIDVAWGIFMEPEFAKLRSAVYSSVEEFELFRRIIVNGVIATDIFDPKLRAHRTKRWNCAFGGSQDEEHAMQKEPAAFRNCKATILIEHILQASDISHMLQHWDVYSKWNGRFYQEMYTAFCQARLDPDPTDTWYENELKFFDNYIIPLARRLKESGLFGVSSDELLNYAMRNRDEWERRGR
>KryFolCCMP1326027857_rbh_TGME49_241880
XIFDKEMGDMRKARWNRVFGGDKEVGGRDADTRATIVLEHIMQASDVSHTMQHWHVYIKWNRRLFQELSLAYQQGRINSNPADFWYQGELAFFDNYIIPLAKKLQECHVFGVSSDEYLNYALSNRHEWELKGRDIVQDMIRSMPSMPIQE
>PlaMac008745_rbh_TGME49_241880
PFMDRRKDKSDFPKGQTSFMNYIVMPMLEAIAELLPAMEFAVQXCNENKDYWQKQTE
>PlaMac018447_rbh_TGME49_241880
TLVGKCVMNVEMFTSGSTLYVPLHSSSVAIGAVELTLSEHLDDNKMRVLDATISVASLSIRNQKLFEGLRWQHTKAEAMLEMATRLSRDNLQETILVQSIMNTAKQLTESDRLVKGETLQAYFEDGATVTMSIDAGIAGHVAKTGETVNIVDAYQEPRFNSSVDRATGYRTNTILCMPVLYEGTIVAVAQLINKLDRVNDDTTRVRRVFSKRDEELFETFSTFTGVSLRNCRVNADLVAEKRKSEAILDVVTLLSNTDIRDVNKIVHHVMVGARKLLAADRASLFLIDKEHNELYSTVADSTGGKEIRFPCGRGIAGVVAATGVGENIRDAYQDDRFNREIDKQFGYRTQSVLCEPIALNGEVLAVAQLVNKTLDDGTVTTFSVQDQEAFRTFALFAGISIANSHLLEFAVRAGREAMELNNAREQGVMKRRESQVKIVAISQEERDTVRTLTLADDFDVTSLDFSLFSVREKYGELALDAAVAVAMRVLLSTGLPQKFGCTEDVLLNFVLQCRRKYRKVPYHNFFHVVDVCQTLHTFIYKGGVIGEVLTELECFVLLVTALVHDLDHMGVNNSFHLKTDSPLGILSSASGNSSVLEVHHCNLAIEILSEPESNVFMGLTGADATSSYRGLIDCVLATX
>PlaMac020146_rbh_TGME49_241880
LSNTDIRDVNKIVHHVMVGARKLLAADRASLFLIDKEHNELYSTVADSTVAATGVGENIRDAYQDDRFNREIDKQFGYRTQSVLCEPIALNGEVLAVAQLVNKTLDDGTVTTFSVQDQEAFRTFALFAGISIANSHLLEFAVRAGREAMELNNAREQGVMKRRESQVKIVAISQEERDTVRTLTLADDFDVTSLDFSLFSVREKYGELALDAAVAVAMRVLLSTGLPQKFGCTEDVLLNFVLQCRRKYRKVPYHNFFHVVDVCQTLHTFIYKGGVIGEVLTELECFVLLVTALVHDLDHMGVNNSFHLKTDSPLGILSSASGNSSVLEVHHCNLAIEILSEPESNVFMGXSTVC
>ProMinCCMP2233109794_rbh_TGME49_241880
XGDPKVEAGCLANDAYCRADYDALNTRKDLWVPALMAMGTRLGASELRISNESLRSYVEESLELMPQNPYHNGAHVFDVTQFMYTMLWRTSVVHVLEPSARFATFIAALSHDLEHTGTSNQILVAEGHNYLSEMTGDVGPLESHHANVAVSMLRRHGVLSRLPRPEAESVRRMIRDLIHATDIGIHGQVMSDFKDAHGDWDELDPVAFFRTPDSVSKMLAVMMKVADVXPQRAAHIRGAEAVAYAHLSGVLRRGRSGQXAAGRPLEPLHDRETNDIIKSTGVFIRHYVGTTVNELAEFLDHCGGAGVMPNALGWVKDPLGKNYVRLKKIDLGTTLQVHIPLTAFALGAALCILSSFRECLLGLARGESLAESMRRTASTGQMSHSLDMTSLGRRDPARYSSAGSERGSRVDPARFSSERSSTRPRVARAAPGRHDSAEVPGVLRGGLRVLDDELRGAGAEGGGRRNGRNVEDSVDRLIGDARRAGHQEASYEVVLADAGERGPDYLVVAGMMLLFGGATSGLIFCGKIVLSTAIVSDELDFKGIRAPFLFGAIHQLMVFFCFIVWAIYCRLTHSRDGPSPMSSRRHLLVMALFSLSHALNVGLNNLSISLLPISLNLVIRSCFPLSTILADVVYKTYDPKFDAKTSGYHVGNKEKTCIIIAVSCTLLAIIAQSYGGSHSTQPHLHIGMMAGAVSILSGTLNQWISSSLGSDREEFREMRSVDVMFYRSLPTAVLLMLPTFLSPHHVWPGMKPMTDWEVVRKVLKIRPSMMRLAVVFGLAATANNIVSKNLEKRLTERSALQITNLLSRGAAGVLSVLYGVESLPSGWWQVLMVVA
>ScrTroCCMP3099112987_rbh_TGME49_241880
XFVNQAHEETAAGRTPLPFMNFKMEDIKQRGKLQRDFLDFVLVPLWDPWSQLVLELRPCYRNLIKNRAYYHQRWCTGEDPSPERNETAEAPSEKALVLGVKVLSTSDARAKLAPPRFQDX
>SieNemWS1WS2_1001373_rbh_TGME49_241880
SGDSDDGDTVAFVRPSSSSPPPLELSRVRRGGPSSAANSSDWSDTMPRYEAPPATPRIKTERSIGAGSYAATEEASTAVDHARDVHVSGLCSMTFLDPVVERSFLLMLARDYGERLSTTGLIIFAFHVFEWLMTTIGLILFPVPTATIATHVALMALTFVCLAVFQSSGTLFEEATRRRGGGGGANKSNNNNNNNNNNANAAPSGKEGEKPQDVVAEAVDDDVDPPPLKKGRKKRRLGCVYSEDTRHLAAIISVSMGVLFALLAALLRSLLTPGGLHLSCLALGVFTVCVVLLFLDITVRKLWWLAGGASVAFSLAALISTFAAATAEAEEDTPRCKDAFPVLTNAFQQLVLAGVVVVAAVRRRNDERRSRDNFARTIEVLRLEQQVDSCLARGRNALEYLQEKAERASRIRDAMAASVAQLDTRDRVHEMQHIMHNIGSFTKAGGFYVMDYHRSRQNRRRTSISPLTTTTRRVDPLESTGGSRLLHHRESTPPEVSATVNMLVACGIAFPWHESVGRVWPLDILDCEKALSMDVMTAVGATLMCRFRSFESPTTARDKHPTPAGALVPFLRSVQGKYEDNPYHNAVHAAQVAHCAVWLAHAFHLDSVAGEHAPQVLPAVAVASLCHDIGHKGLTNNFLVDRGHPLAILYNDHCVMEHFHAAVTFGILGQPECNIFSGLVDKEWRYVRKYTVE
>SieNemWS1WS2_1039113_rbh_TGME49_241880
TVDHMNDRRFVAEAEGVHIGFLHYIVKPIFSELEQIDKSGRVRDVCIRNLNKNYENWRKLSEMKLNDDSGLLLRQAPQFAATEETGSVLHDEAHSQ*
