# Supplementary material for: Molecular characterization of the conoid complex in Toxoplasma reveals its conservation in all apicomplexans, including Plasmodium species
Source: PLoS Biol. 2021 Mar 11;19(3):e3001081. doi: 10.1371/journal.pbio.3001081 (PMC7951837; doi:10.1371/journal.pbio.3001081)
Supplement: S1 Data — Files are named according to the T. gondii apical protein query. The sequence headers comprise the protein identifiers in our in-house proteome database for the SAR clade (Methods), starting with an abbreviation for the species strain (see S3 Table). The headers furthermore contain either the descriptor “self,” indicating that this sequence is the original T. gondii query, or “rbh,” indicating that it has the original T. gondii query as its best T. gondii hit in a BLASTp search, or “none,” indicating that it has no BLASTp hit in T. gondii (see Methods). For sequences of P. falciparum 3D7, the header also indicates by which P. falciparum IT sequence it was gathered and if it was gathered via reciprocal best BLAST hits (“rbh”) or via unidirectional best BLAST (“bh”). The latter is only the case for the putative orthologue of T. gondii’s TGME49_219070 (see also S4 Table). (GZ) [file pbio.3001081.s005.gz › TGME49_conoid_proteins_putative_orthologs/TGME49_253600.fa]

>BabBigBond000993_rbh_TGME49_253600
MVGPAPPLAPKRPLLVPKTGPSTASKVTAPTTAPKVLFAPKKATVEAAKASFAQLKTPPPPKKAPLVMPKKATVKSSIVEAATAKPSAPISRRSSDASINADRQSNVVPDNTVPLLKMGSSAHKASDPQSFKSMLTSALVPSIDMAQLDGSNEVPVKPSAKSAVASNPTETTKVACLTPESNPDNSYGANQSPMSSVDKDKHISKDIEDASAKHVVPSINMDSPRTVGSTPWLDIERRINEIRALASANMPEESARTPRRNAADGSSLYGNYNTHYEAGRDWGKEVSRPLSYRMVQSLQKSKDKTQQRCSTTTPDRWNFVDGFLKPRRKPFASMSELSQHFRHISSGDQSELIKLLLACRSLEKLIEEQHGVLDMLDHDLREAREMLRLPEHLRGLCPQKVMGQPPQEEPFYPTSDIPLFIKGRVSLLPGANDVQLSVVSNN
>BabBovT2Bo002450_rbh_TGME49_253600
MATSAPTVSPKHPLLAPKKAPGLLSKVAMPPIKPKAPLISKVNPAVPKKALILPTKATPVTTPKASSAPDVTSKLLIKAKTNAASIVETAKEPEKLPSRNDSIVSNKSAGLEGKSHLEIPEGEHQGLLSMSISHHSSPQLKHRQGNLSIDSVNMADARLNHGQTMRGNQAIGPRDESAMSIDTNEHQMTNSIYSAYSNVKTAEAKDIDCVGAVGATPWLEIERRINEIRALAVSNAPQQSPRRPMKKKDSNSIYSKYNTHYERTNDWKKEVTQPLTYSKVQKLKSSSTAEPMSHERDRWNFVDGFLKPRRKPFASMSELSRHFSNINRSDQSELIKLLLACRSLEKVIEEQHGVLDMLDHDIREARELLRLPEHLRGMSSKTLMGKPPQQESFYPTSDIPLFIKGRVSLIPGPNDIQLSVVNNG
>BabDiv1802A002533_rbh_TGME49_253600
MSTKAAPSFTPKRLLVVPKKATLLAPKSSAAAFTPKAPLGSNKVPLIVPKPAPVAKVAASPAALNQTFAQAVVGTEKEPPVSRHSSIKLGEGRAIRDEGGDRSYFRTSSSRPISRQLTPVEAESEDKEPQQNNMDVDSVAAASERVVSDVPLYMKMRSHDTDRNSKQNQPDPAMCGEYDQPKLSPTLKSYPSKSDKDLRQGNGSAGKMHHDDECPNAVGETPWLQIERRINEIRSLASANMHQISARSNRANDQGTTSIYGNYNTHYEPRSEWKKECSHPMSYGMVQSLRSQKPASNNRDSWNFVDGFLKPRRKPFASMSELSRHFRNINPNEQSELIKLLLACRDLEKVIEEQHAVLDMLDHDLREAREIMKLPEHLRDISTKKLVGNPPQKEPFYPTSDIPLFIKGRVSLMPDRNDVRLSVVNNR
>BabMicRI000606_rbh_TGME49_253600
MEGVESAYDDNNKHVQILSPFNENAQSYAIIGHVSQADYVKPNPQRVSMKNKPNMLMCNVSGDICNQNVVEGSNKHSTCIGESPWLSIENRLNNIRSVTQQTVLHPDPEPNNGVKSIYSNYNTEYINDYSWKVETNQKLSSSILKQHAKFEGTTGDVAPRRRAFKSLVEMADSLGSMEPNDQTNMIKLLLSCRKLEKLIEEQQNVLNLLNHDLKEANELLKIPPELRNTVNIGPVPSTKPLYPTSEAPAFIKGRISLLPERYATNKTAGVLKPSFSNLVAMSQNNGITQGAK
>BabOvaMiyake001678_rbh_TGME49_253600
MVGPAPALPPKRPLMAPKTGMPPTSKVPTPTTTPKVLFAPKKATMEAMNAPYAQLKAPTPPKKAPLVLPKKATVKSSVMEAATAKPSTPLSRRTSDASMNGDRQPNVVKDHTAQLRKMGSSAQQAPDPQSFKSMLSSALVPSIDMAQLDGSNEVPVKPSANSVVASHPTGTTKVASATPESKSDNVSGTNQPPMSSGDKERHISKDVENGAKHVPSIKVDSPRTVGSTPWLDIERRINEIRALASANMPEESVQTPRRNAADGSSLYGNYNTHYESGQDWGKEASRPLSYRMVQSLHQSKDKTQQRCSTTTPDRWNFVDGFLKPRRKPFASMSELSQHFRHISTGDQSELIKLLLACRSLEKLIEEQHGVLDMLDHDLREAREMLRLPEHLRGLCSQKVMGQPPQEEPFYPTSDIPLFIKGRVSLLPGANDVQLNDATYSKTKLCVPSTVSYAKQIIHAKGIPPYGGLYAPETAIEYLRRRKLCPAYAFSRQIAEGLYKDDEVIEDVGQLLLDAINKKTAVDGAAKWFVDVAARDDTAEAVERLLCERVFANANVHAEALNFVGYPGHPYHYCSVQGRDFAVPERGVYEARVGRVHQVRPGPPVAPCPPVARAHRGAEAELLPALVGFRYWGI
>BabSpeXinjiang000165_rbh_TGME49_253600
MAGGGKQSGGGKQSSGQQQNIRTSTTTCQKSSNRSGKVGNVVRATYVTHRTSETKMEAQDGGKGTTNAPQVVVDIGTSVVQMLSKVALLKFGSSEKRRSLYISGNECECASLRNRGNHWQWKVLKLPEHLRGISTQKLLGTAPQEEPFYPTSDIPLFIRGRVSLLPGPNDIQLSVVNNG
>BabSpeXinjiang000170_rbh_TGME49_253600
MATSAPGITPKQPLLVPKKVSGIAPKAMAPSIKAKTAILSKTASPVPKKAVMAASKANVTPSKAPLVVPKIAPKPTVNIPTTTSPSLAPQVRRQTESSAVESLNPSVPSLQSDEMEKPATRRFPTKHANFMGSQSSSYVNSPSILQKDLGTSGVKGLSNLALHRVGSTGKRRESLTSVDINTGLNRLITEVPIGKISDTKLPEESKELDNAGAVGASPWLEIERRINEIRALVSAHEYNVSPSSPRDKKEDVGSIYGNYATRYESGREWHKENPHALSYGMVQNLHNQRMQKNDKNLGPSRDRWNFVDGFLKPRRKPFASMSELSRHFSKINPNDQSQMLKLLLACRSLEKVIEEQHNVLDMLDHDLREAREMLKLPENLRGISTQKLLGTAPQEEPFYPTSDIPLFIRGRVSLLPGPNDIQLSVVNNG
>BesBesBbGer1002135_rbh_TGME49_253600
MPPPKAAGGPPPPTSGPAASSPSSPSSPAGAKPAPPAGKPAPPAGKPAPPAGKPAPPAGKPAPAGAKPAPAGAKPAPPAGKPAPPAGNPALLAGKPAPLPGGKPALSLGAKPTLGAKPAGDKAPPAGGPPKLEKAGPSPFGAKPGLPAGKDPPAPGLPKKHLAAPKGGPPWVNTPPPPGLPAGGPPKGPLSKGPPSLPKAAESSPAAKGPASLAPSPKGVEVKKLAVPGPADGKAKTIGLSVEKAGPTLGGPPKTGGEKSSPALGATPPSLRKTPGAEAGADATKAASNMDEYGAPRGTFGRLTPHSSLARDIADPKLQRIFTASGKFVGRATGPPPPLSAQERSSESADRGRGRLRLQEHRVADPVPRPARSGKAAGSSRRLPSLFSPTPFAGSADGMTGFFVPVPTWPPTQDQAQAAFGCPPFFPLAGFPPCCPPYPYYPASPGDPNAAMGCSPFPPYSYMGGGALPCGPPGALGAQPAAGGDYFPPNGTHGQAALTGERTERRRNRNPRGEEDGAEEGQWGNLEGRGAAGAARRGQAGVADRAPFTEDQRAASKPQDCRGRSQSTREATRRRRATMIQFLEDEGFEPPEDWLRANGEKCARVNDPASAGQRWDEAASIARGPQARAFNKGPEKPIGRTPWGGIEKQLNRIRSRPSTHIFDEEDEDLPRLPSEVRSFDPVAFARRKKEREALGQDPTFGVQEGNEYYQYFDAHYKPDREPWLQEVVPRLNMAFRDAFSASHAPGLCVPRLIFLQVGASNAAPRAYNSVPPGGKFSSKASKGWDRWGFEKGLTVPRKRTYQSLNELATYFSHLESEDQDEVISLLLLCRKLEKQLEEQHVVIDMLEHDLTTANASLKFPPEWRTLEGLDLVSLVPADTAFQPTAAAPLFLKSTVLLPQTTPDVLDLRGAPEASSSPAAGAKSPATEAPAGTAKPAPGATFTVKKKAVGAAKKPVFKTTIKAKS
>CarCio000647_rbh_TGME49_253600
MANYFSDLEPDDQSDVISLLLSCRKLEKQIEEQRIVIDMLENDLSEAQQTLKFPPEWRCLQDLDLSGNELSDAVIPQNAAPLFLKGRVDLIPPERLLKEATVAEDTNI
>CarCio006845_rbh_TGME49_253600
RSDPTRRTKGVQTQIFNNLFESDDDSSDRESHLPRKGKMPIRRNGWDRWGQQGGVTVPRRRRYQSLSEMGMDFGNLEADDQDDLIRLLLACRRLEKQLDEQNLVIDML
>CryAnd30847000611_rbh_TGME49_253600
MKADINSVPLKPSLTKTPNPPAQTKNLNQSTSSVSVPVLPPRKQLVISGAKVQPKDSVPKALVTPITKPIPKPAIKANVPTALASVPESKEVAFLSEAHNSNIKKQESLKYIATKDDTKPPEPTINTSKSLTKSITTKSLDLSDVSKSIIKTPPIKSTATLPTVAVTKGTVPAIKVGKPAPPSVIPKVEHKEDIKIPEKQVDTHESIPLPNSTSLSNNTKKSVTTKLLSNPSVNSESGNILGINAKKTIPELKSKSNGIILQNTSLKVYSQPEKVNNTDLVSPDTTEASNTVVKEVTNPKGSKIISNQTTNLEPVTKTLDAPILSKLSESSIPTKKLNVLLNLSDNTKDKIKKATLKTYSVSPKYETISNEAQSDKKIRVRTPTFNILNNDETDHVERYSKPHFNLSQKVNTPRIINDKQVILEQSRICKDPTSDDRGLDKYMSRSSYYKNGDRYALTANSLHNLRNRGNKDYSSDVTEKERTLETSYQGLDPAIWQIITTIAAICNSAGNNRCQKCCHKHKSHKKKKVRDKHDNNDAISNFSNKCEKSIDIKVPSTGDVKVVTKTSNQEPGDTQITNQEDPKKDLKRCDGTGQYTWDKKVVSQSNWHSVERKLSQIRGSNDLYEDIEISDINESDQEEKNQDEKIQKEILRPRYSEVDEFIPDKLTRSYIGKSRQYLAKKDFKNIKRTHKPFVGGLITPRRRPYSSLSEMATYFANIEPQDQSDIISMLLACRKLEKQIEEQQLIMQMLEHDLREAQSALRFPPEWRMLQKVDVVGPTPGDVGQLPPTSDPLYVQNHPQVEPPWMNKKPKDSLPNRIPTRV
>CryBaiTAMU09Q1000858_rbh_TGME49_253600
MSDILKLGKKLAPLNKGIIPLKSQKELSIIKKPSLVTKTSKIDVKNDTTFSKPLIFTKNDSAKLEPVSETSSQNPAKILPINKNILSKKPIPNDNKSSLNIKDPGSLKAGTTKFIVKNEQEVSNNLNAKIISQEIGINNKVINNPKVLTKIIENKTSFINKVQPNNFDPTGIGENISKIDFHSQLTGKNSSLNLSSNLSDATILGKDTIPETNVFISKNKALNLNSDSIRSTEEIKLTNKDETKFVSQNRISKINNEVKNMSDIKRNELIQKEIPSNILSNNTFPTNLVENKGNINNQKNIDPANFQFLDPAFWQMITTIATICSTACQNNRVKRSKHCCRRHHLRKHKKESDQKETVVKTNTQEVDESKSEDIEIEDKLKERNEKKNEKPISQNENVVSGTKWYGIEKKLANIRGMRDLEDIDSNIDDEELIDSNSSPPVNPPKYIEEDDFPGEIPARNVYEKRRKYLAKQGICTGPKFSKNPFVGGLSATRRRPYSSLTEMAAYFSNIEPQDQNDVILMLLACRKLEKQIEEQQVVMQLLEHDLKEAQSLLRFPPEWRSLNSTEIIGHPPLPAGQIPSTNDPPYISNHPGIEPPWMNKRPKDSLPSRAPTKL
>CryHomTU502002335_rbh_TGME49_253600
MSEGIKAGLKPAPLITKNAMIGKSPKDLPGLKKLPGTNLVKISSKPGEPTQLKPPPGLKVQVAKTGGVESKSQVSTKLTSIKPDAVKKVGIDAPKIGLANKDGSPAKLGPPKILAKKIEQPKSTAPPEKAIPTKSVSNISTPPKSEIKTGPTAKFQAPVSGSSSPPELKTEQKLECQSKEPSLQKISESKANLTPSKEQNQKPNLAINKSQNPGPSNSNVCASKETSQLKSSINSANTNSGNIPTNNFQNGMFPQLGVGFNGIPDMFNRSGSPNFQGLDPAMWQMVTTIAAICSTACQNGGRSSRHCCRKHHSRKHKKEAELKDTNSNSSNKESSDLSETQIDQTPKESSNDKNKKSGERKSNQNDNTVSGTKWHGIEKKIATIRGLRDLESTDSNLDDDDELAASNTLSQGIGHPRYSDVVEFPSEISAFNGNSRNRRYLAKQGVCNGAKFSKSPFVGGLSAARRRPYSSLTEMAAYFSNIEPQDQNDVIVMLLACRKLEKQIEEQQTVMQLLEHDLKEAQSLLRFPPEWRSLNNEEVLGHSPLPTGQIPSTNDPPYVSNHPNIEPPWVNKRPKDGLPSRAPTKL
>CryMelUKMEL1000747_rbh_TGME49_253600
MSEGIKAGLKPAPLITKNAIIGKSPKDLPGLKKLPGTNLVKISSKPGEPTQLKPPPGLKSQIAKTGDAESKSLVSTKLTSIKPDAVKKVGIDAPKMGLANKDGSPTKVGPPKIIAKKIEQPKSTASPEKAIPTKSVSNISTPPKSEVKTGPNPKFQAPVSGSSSPPELKTEQKLECQSKESCLQKISESKANLIPSKEQSQKPNLVINKSENPGQQNSNVCASKESSLPKSSIKSANTNSGNIPTNNFQNGMLPQLGVGVNWIPDMFNKSGSPNFQGLDPAMWQMVTTIAAICSTACQNGGRSSRHCCRKHHSRKHKKEAELKDTNSNSSNKESSDPSEAQVDQPAKESSNDKNKKSGERKSNQNDNTVSGTKWHGIEKKIATIRGLRDLESTDSNLDDDDELAASNTLSQGIGHPRYSDVVEFPSEISAYNGNSRNRRYLAKQGICNGAKFSKSPFVGGLSAARRRPYSSLTEMAAYFSNIEPQDQNDVIVMLLACRKLEKQIEEQQTVMQLLEHDLKEAQSLLRFPPEWRSLNNDEVLGHPPLPTGQIPSTNDPPYVSNHPNIEPPWANKRPKDGLPSRAPTKL
>CryMurRN66002044_rbh_TGME49_253600
MKADINSIPLKQSLTKIPNPPVQTKNFNQSTSSVSVPVLPPKKQLVISGAKVQPKDSVPKALVTPVTKPIPKPAIKANIPTVPTSVPESKEVPFLSEAHNGDIKKQESLKYIATKDDTKPPEPTINISKSLTKSITTKSLDLPDVSKSIMKAPPIKSTATLPTVTVTKGIVPAIKVGEPAPPSVIPKVEYKEDIKIPDKQVDTHEPIPLANSTSLSNNNIKKSVATKLLSNLSVNTESRNILNINTKKTIPELKSKSNGIILQNTSLKVDSQPEKVNKTDLISPNTTEVSNTLVKEVTNPKNSRIISDQATNLEPVIKTLDAPILSKLTESSIPTKKLTNVSLNSSENTKDKIKKATLKTYSVFPKYETISNEVQSDKKIGVRTPTFNILNNDETDRVEGYSKPHFNLSQKVNTPRIINDRQVILEQSRICKDPTNGDRDLDKYMSRSSYYKTGDRYALTANSLHNLRNRGDKDYSSDVAEKEQTLETSYQGLDPAIWQIITTIAAICNSAGNNRCQKCCHKHKSHKKKKVRDKHNNDAISNFSNKCEKSTNIKVPSTGDVKVETKTSIQEPIHTQITNQEDPKKDLRRCDGTDQYTWDKKVVSQSNWHSVERKLSQIRGSNDLYEDIEISDINESDQEEKNQNEKIQKEMLRPKYSEVDEFIPDQLTRSRIGKSRQYLAKKDFKNIKRTHKPFVGGLITPRRRPYSSLSEMAAYFANIEPQDQSDVISMLLACRKLEKQIEEQQLVMQMLEHDLREAQSALRFPPEWRMLQKVDVVGPTPGDTGQLPPTSDPLYAQNHPQVEPPWVNKKPKDSLPNRIPTRV
>CryParIOWAATCC003179_rbh_TGME49_253600
MSEGIKAGLKPAPLITKNAMIGKSPKDLPGLKKLPGTNLVKISSKPGEPAQLKPPPGLKVQVAKTGDVESKSQVSTKLTSIKPDVVKKVGIDAPKIGLANKDGSPTKLGPPKIVAKKIEQPKSTAPPEKAIPTKSVNNISTPPKSEVKMGPTTKFQAPVSGSSSPPELKTEQRLECQSKEPSLQKISESKANLTPSKEQNQKPNLAINKSQNPAPSNSNVPASKETSQLKSSINSANTNSGNIPTNNFQNGMFPQLGVGFNGIPDMFNRSGSPSFQGLDPAMWQMVTTIAAICSTACQNGGRSSRHCCRKHHSRKHKKEAELKDTNSNSSNKESSDLSEAQIDQTPKESSNDKNKKSGERKSNQNDNTVSGTKWHGIEKKIATIRGLRDLESTDSNLDDDDELAASNTLPQGIGHPRYSDMVEFPSEISAFNGNSRNRRYLAKQGVCNGAKFSKSPFVGGLSAARRRPYSSLTEMAAYFSNIEPQDQNDVIVMLLACRKLEKQIEEQQTVMQLLEHDLKEAQSLLRFPPEWRSLNNEEVLGHSPLPTGQIPSTNDPPYVSNHPNIEPPWVNKRPKDGLPSRAPTKL
>CrySpeChipmunkI002764_rbh_TGME49_253600
LKMSESIKAGLKPAPLATKSAIIGKSPKDLPVLKKLSGVSPVKISSKPGELAQLKPPPALKNQIIKTGEVESKSLASTKLPISIKPDTVKKVGIDAPKIGLLNKDNSSTKQGPPKTLINKIDQPKSVALPEKANPSKSVNMVSTPPKSEIKATPTVKFQTPVSNSSSPPELKMEQKLEYQSKGPSLPKYSESKTNLIPSKEQNQNPDLVSNKLPNPALSNSNLCASKESSYSKSTINSPNTNSGNIPNNFQNGILPQMGAGINEIPNMFDRSGSPNFQGLDPAMWQMVTTIAAICSTACQNGGRSRHCCRKRHSRKHKKEAESKDANSNSSNKDLSDLNESQADQTPKESSNDRSKKLGERKSSQNDNTVSGTKWHGIEKKIATIRGLRDLEDSDSNFDDDELAASDTLAQGIGQPRYSDVVEFPSEISAFNGNSKNRRYLAKQGVCTGPKFSKSPFVGGLSAARRRPYSSLTEMAAYFSNIEPQDQNDVIVMLLACRKLEKQIEEQQTVMQLLEHDLKEAQSLLRFPPEWRSLNNDEVLGHSPLPAGQIPSTNDPPYVSNHPNIEPPWVNKRPKDGLPSRAPTKL
>CryTyzUGA55000937_rbh_TGME49_253600
MSEGIKAGLKPAPLITKNAMIGKSPKDLPGLKKLPGTNLVKISSKPGEPAQLKPPPGLKVQVTKTGDVESKSQVSTKLTSIKPDVVKKVGIDAPKIGLANKDGSPTKLGPPKIVAKKIEQPKSTAPPEKAIPTKSVNNISTPPKSEVKMGPTTKFQAPVSGSSSPPELKTEQRLECQSKEPSLQKISESKANLTPSKEQNQKPNLAINKSQNPAPSNSNVPASKETSQLKSSINSANTNSGNIPTNNFQNGMFPQLGVGFNGIPDMFNRSGSPNFQGLDPAMWQMVTTIAAICSTACQNGGRSSRHCCRKHHSRKHKKETELKDTNSNSSNKESSDLSEAQIDQTPKESSNDKNKKSGERKSNQNDNTVSGTKWHGIEKKIATIRGLRDLESTDSNLDDDDELAASNTLPQGIGHPRYSDMVEFPSEISAFNGNSRNRRYLAKQGVCNGAKFSKSPFVGGLSAARRRPYSSLTEMAAYFSNIEPQDQNDVIVMLLACRKLEKQIEEQQTVMQLLEHDLKEAQSLLRFPPEWRSLNNEEVLGHSPLPTGQIPSTNDPPYVSNHPNIEPPWVNKRPKDGLPSRAPTKL
>CryUbi39726000426_rbh_TGME49_253600
MSESIKAGLKPPPPISKNTMIGKSPKDLPGPKKLPGAGLVKINSKPDDLPQLKPPAPKSQVTKSETPEPKSVVLTKLKASIKPITVKKVGIDAPKMGLPNKDDSSTKQGFPKMPISKIDSSKSVASLEKAPPAKSVDLASVPSKSEVKTTPTVKFQIPVTDSSTKAESKIEQKLESQQEPSLPKCSEPKANLIPSKEQTPNPNSVPNKPPVPSPSNTHAPASQESVCSKNPINKTNVNSGMNPNSNFQNGILPQMGAGINGTPNFQNLDPAIWQMVTTIAAICSAACQNGGRSRNRHCCRKHHSRKHKKETELKDVDSNSSNKESIDLNELQVDQTPKESVNDNNKKTGERKLNQNDNTVSGTKWHGIEKKIATIRGLRDLEDSDSNFDDDELAVSNALAQGIGQPRYSDVVEFPSEIPAFNGHSKTRRYLAKQGVCTGPKFSKSPFVGGLSAARRRPYSSLTEMAAYFSNIEPQDQNDVIVMLLACRKLEKQIEEQQVVMQLLEHDLKEAQSLLRFPPEWRSLNSNEVLGHSPLPAGQIPSTNDPPYVSNHPNIEPPWVNKRPKDGLPSRASTKL
>CycCayNF1C8002082_rbh_TGME49_253600
MEKKLPVPKPPVSKAVVIVGKGPPPPGGPPGGGIPGAKIVLQGNGPPPGKAALTKPPAAPLPGGAPKPAPPGAVVKSAASSVAASAMASAKPTISKPDVPQPALKAAQKELPKAPGVPAGTKPLGSPPKSPLLPKTPLSESKSPLSKSPEDAKKPSLPGNGAPKPPATSQPPKLPASAAKGPPGESKAPTSKIVPDAGSPIAVKGLPGAPKPAAAAKESSGPTPLPVPGASLKPAAGAGKPASPPKQEASGPAGAPSAPPGADKSASPAPPVKKASVASAGQAPGVGPEASKPAAPKQSLESVDELGRLRGVGDLAPKSELAHDLLGNSIPVFDKQGNWVAYATGPASPLHHEDPGRRSRRLADRRPEMRDAMKGPVERGLDAGALGGVSVPGGIPGYFMSVPPWPVPTPMPMDVARCWGTHPQWMNFPDAQISPYAAYPPQAVRPPHPMMYGQPYAYEEGSQGPSTQQGTLPGNYWPGYPLQSETPEPPKAVKKEGVRTRGYVMARGDEELGKTKWSAVERHINNIRGGYGEAFRPPEESQIPPKTPSMRAVRKHSGTRDEIYSGFRPYYVRDKKPYVDEVIPRSGEPKEASSAYPVFPKKNQLMLRPKERTWDRWGTTGLTAPRKRTYQSLSELASCFSNLEAEDQDDVISLLLLCRKLEQQVEKQHVVIDMLEHDLSEAQKVLKFPPEWRSLEGLDFAGMVPSDTPFQATAATPLFIKSTSSLPSNVPEDPNANFGVGVPLTGQSKPTPATRTAPATAGGTTPAAKPVGAAKLTPTPGVAAADGPKKPPAGMKPRAPVLGAKKVTFKKA
>Cys_WienI000564_rbh_TGME49_253600
MRKIYDSSGEYVGKASGPPPALCLQDPRGVAADRGRGAIRYQDHSVADALPRVSRSRVRKGEGFLKNDGNSLNSNYFFAPFGMPTQAD
>CytFelWinnie002365_rbh_TGME49_253600
MATTKILPKKASISPIKFVQKETSSSVVIPSSSNDSSNEGLMKKISSNYNNKANGSKLIKFESTSKQTSDVTSRSDSSEHMSLDKVYLSKSSNNFSTQQSCDAMSNSELLINMLSSDSNNRSTTIINKYSSEDKFCNDNVNDIGHTSWLKIEKRINEIRSLASDKGKTKKPEKKSVDHSLYCNYNTGYEDDTTWKKEVDHPLSYGMLKRIENKTRKDNWNFIDGVFKPRRKPFTNMSEMSKYFNKIQPKDQYDLIKLLLACRDLEKVIEEQQTALEMLDHDIREARELFPETLPNIADSDLVGKGPEETTFYPTSDAPLFIKGRLSLMPKSMQCYQ
>EimAce004204_rbh_TGME49_253600
MALVGKGSLPPSGPPKGPPPGAKIAIKGSGPPPGKVALPKPPLPGPAAATKPGPLPKVAVGPGSSVIAPKPALGVPDGELKKATLPLAKKDLPKLPTPPAGTKAADSSLKTLLPLKSPMSPTKALPEEIPGALKQPEPGPPSVGVPKSAAAKPVIAAGKGLPGGPPKPAAKDITTNGGAKAAKVPPSPCHPAAPKDLPGTSLPPKDGPPCLTPASECHPDLQVAAKESSGLAIAAKKTLGHSLSITAKGASSPGLPSAGSKLIPPSEAERGNPSRAADGAESLSNVGSPGVDEFGRQRGSVGDLAPKSELTHDLRGNVIPVFDKAGKFVAFASGPPAPLSRSDPTRRSRRLSDRKPQERDTMRMPSARGVDYGALGGLSVPGGVPGFFLSVPPWPAPTPVPMDQAAGWGAYNQFAGHPVPQISPYAAFPPQAVSQFPYPVMYGQMGGRGEEQQGYAPQQGTFEGTIWPGYPEYPIHQDAKDACGAASRGAPAFSKVAFSPKAPPPRESKSRKSKGLPLDDFEVSRVRCNAVARGDEEVGKSKWMPIERHLNNIRGGYGEAYRPPEEEAVPPREPSARARRRSSSVRDDVYSGFRPYYIRDKKPFVDEDGPRFVDPNGPSGRVPAPPRKTPLMTRPKDRTWDRWGSTGLTAPRKRTYQSLSELASCFSNLEAEDQDDVISLLLLCRKLEQQVEKQHVVIDMLEHELSEAQKVLKFPPEWRTLEGLDLAGMVPSDAPFQATAATPLYIKSASVLPSSVPDDPNASFGVGVPLTRENKGTSAATPSPAKSAAAAPAGGAAPKPAGGNVEATKKPPALFKPKASVVGFKKPVFKKM
>EimBruHougton008135_rbh_TGME49_253600
MAPLPGVCASIVCEARRLSDRKPQERDTMKTPSARGVDSGSLGGLSVPGGVPGFFLSVPPWPAPTPMPMDQAGWGAFNPFAGYSASQISPYTAFPPQAVPQCPYPMMYGPMGGRCDEQQGYVPQQGTFDGGNWPSYPVQLDAHDARGSETRGAPVYSSKAATSPEEPPLKESRSRKSRGLPLDDFEGSIARSNVVARGDEEVGKSKWMPIERHLNNIRGGYGEAYRPPEEEESPPRKPSIRARRRNSSVRDDVYSGFRPYYIRDKKPFVDEDIPRLAEPNGPSGRVSVPPRKSALMTRPKDRTWDRWGSTGLTAPRKRTYQSLSELASCFSNLEAEDQDDVINLLLLCRKLEQQVEKQHVVIDMLEHELTEAQKVLKFPPEWRTLQGLDLAGMVPSDAPFQATAATPLYIKSASVLPLNVPDDPTANLGVGVSVTNESKAATPSPAKTAAAPPVAGAASKSAGGTAESPKKPPTPFKPKPSAMGFKKPVFKKS
>EimMaxWeybridge004324_rbh_TGME49_253600
MALVGKGPLTSAVPPKGPPPGAKIAIKGSGPPPGKVPLPKPQLSSSAAGTKTGSPTKTLLAPGSGVLPKPPLPSPTEGHTKPALPLAKRELPKLPPPPTGTKATNNPLKSLWHKNAASPTKPLPENIPDATKQQSSQVEEGAFCQKSATPKSVLPAEKGLPGGHSEAILKDGSADGSPKSATVAPGPVHSAASKASPGTSIPQKSGPAGFSSAAKVVSDLPTAATESSGLAGATTRPLGHTSPISSKGGISAGLATSSNLALSPETKPGIPSTVVDGAATLPNVTSPGVDEFGRQRGSVGDLAPKSELTHDLLGNVIPVFDKSGKFVAFASGPPAPLARSDPARRSRRLLDRKPQERDTMKMPSARGFDSVAGSFGGLTVPGGIPGFFLSVPPWPAPTPMPMDQVAGWGAYNQLPGCQFPQISPYTAFPPQPVPQANYPTMYGPTGGGGKEQHGCTRQQGTFEPASWPGYPGYPVHPDADDARGSASSREAMARLTDPLGRKQLPPESLLLAQGTGVRVSEMTCIRVFALTTSGIRNPSLMKISLGAPNMNNAMAGCMTWCNGYFACSFPPSPPVVSVVELNESTSRLPVPPRKSPLMTRPKDRTWDRWGSTGLTAPRKRTYQSLSELASCFSSLEAEDQDDVISLLLLCRKLEQQVEKQHVVIDMLEHELSEAQKVLKFPPEWRTLEGVDLAGMVPS
>EimPraeHoughton005823_rbh_TGME49_253600
MVGKGPLPPAGPPKGPPPGAKIAIKGSGPPPGKVALPKPPSPGSASVVKPGPPPKTSGGPASGVIPTKPPLGAPNGGAAKPALPLAKKELPKQPAPPAGTKATDTPLRAPLPLKSPASPKSLLEKVPGALKQPAPGPPSPLGTTKAVAPKPLITASKGPPGGPPQQASGDGAGNGNAKAAKVTPGADPSAAYKGPPGTSLPQKNGPPGLPPAAKGLPGSPLAAKEPSGLASVAEGALSVGVKKPPGLSPAPAMPATPATTAPSAALASTVSKPIPPSKAKPVNPSKAADETQALSNTGSPGVDEFGRQRGSVGDLAPKSEITHDLLGNVIPVFDKAGKFVAFASGPPAPLSRSDPTRRCAYLLSRRLSDRKPQERDTIKMPSARGVDSGALGSLNVPGGIPGFFLSVPPWPAPTPMPMDQAAGWGAYQQFIGHPVPQISPYAAFPPQAVPQVPYPMMYGPSGGHGKEQQGYAPQQETFEGATWPSYPVQLDAHNAGVAASEGAPLYSSKVAASPVAPPLKETRSRKSRGHLPDDFEGSRTRGSAVRRGDEEVGKSKWMPIERHLNSIRGGYGEACRPPEEEVTPPRKPSSRARRRNSSVRDDVYSGFRPYYIRDKKPFVEEDVPRRTYQSLSELASCFSNLEAEDQDDVINLLLLCRKLEQQVEKQHVVIDMLEHELSEAQKVLKFPPEWRTVEGLDLAGMVPSDTPFQATAATPLYIKSASVLPSNIPDDPSASFGLGVPLSKESKGSSGAPLPAKTTAPPAVGATAPKTAGGTAEGTKKPPAPFKPKPSVMGLKKPVFKKM
>EimTenHoughton003281_rbh_TGME49_253600
MAACDKHLRCSFWHSCTDAPFQATAATPLYIKNATVLPVNIPDDPVANIGVGAPTTGQSKATTATRPIPAKTLSAPSTGAATGTLDTPKKPPVAFKPKPPVMGVKKPVVKKM
>EimTenHoughton003282_rbh_TGME49_253600
MEKKVPPPPKPPASKAVVLVGKGPPPASGPPKGAPPGAKIAVHGSGPPPGKASLPKPPASGLAAAGKLPAATSTPPKTPSVSRKEATPSEPPVGGPTKSSNAPSVLHDTSVKSPASPGSPPKTPVVLNNAVAPPKPPLDGLAKPAKAVPNGPPVALAKPPATLSSPQKTPVASKDGAAPPKAPASGAAKSSSPTPPSPSAVVGKPPASSSSHPKSPLVSKDESALPKLSVGEVKEPATQHSTAAKNDLPKPPPPTSDASSAKCPPSTSFLVKDSPKPSLDKSPGNSKTATPKPPSLLGSQKQTPPSLPTAKGGSVGPPGSKTQEDKSIASPLAAKASPDPGLPNTAKVAPGPTPLEKTVEPPTSAAGGKGPPGPLHAGKGSPGPPEEPKVSHSLPVKSKALGSLQTATKGTPDSGLPAGTKVSPGPEAGSTQPAAPPDDQPTARGVNVSKVVPKQGPPNGGSSGFPIASSTPVASATSRPTQVAPESKIGDTASGGSRSAQAFSSGGSLNMDEYGRQRGSVGNLAPKSELSHDLAGNVIPVFDKEGKFVAFTSGPPAPLSRSDPARRSRRLSDRRPEEREAMKGPFERGIDQGALGGVRVPGGIPGFFLSVPPWPAPTPMPMDQSPGWAAYPPIPSYSMPQVSPYAAFLPQPLSQVPYPMIYAPGGEDGSQHGLLPQQGSFRGAAWPGYPRQTDAADVRGSSFIAPQEISQQKDGKSQKGVTELVAQMNGPRARGYMVASGDHELGKTKWLPIERHLNNIRGGYGESYRPPEEADGPPRKPSNRARRRSSSVRDDVYSGFRPYYSREKKPFVDEVIPRYAEPREPSGSKPTAPRKSALMTRPKDRTWDRWGSTGLTAPRKRTYQSLSELANCFSNLDAEDQEDVISLLLLCRKLEQQVEKQHVVIDMLEHDLSEAQKVLKFPPEWRPLEGLDFAGMAPSGRPVRFLLYQTT
>HamHamHH34003356_rbh_TGME49_253600
MMEKKTAPPPKAKSKAPPPKAKLAAKGAEDGSPPKGPPSLEKKTEPPAPPQAKPSVPGGTSPAPPSKANSPGTKPAIPQQAPGDSPKPPGPPKTLPLKGDPGVPGNKVSVLVGTGPPSGPPKKPNLPGDGAPSTAGASSPKATPKKELPKVTPGSLKGPPGMPASPGPKDLLSGKPPTPELGVGQPKHKMDDVKKPGPPVETDLGTKDLGIGAKAAATKKPGLPSGPPGAALGLKPSAPLSKPSTSGPPGANLVGAPGATPPSLPKPPGAPAQTSVAKLLESLDEHGMRRGSGGRLAPQSSLEKEYSNTTMQSIFTKSGELVGRASGPAEPIAAQDRSALPADRGRSHMRYQDRAASDRLPRPARSTETDRSSRRTPDLLSFFPFPGSMDGLPGVFVPVPAWPPPDQNRLACGYSPFPFPHGARAPGMPGFSPFPATPYPASAYGTYGQPGFGAWDPMAFGTPYYPPQWLPLPSQYPAVPPGYQAAAAQGQVENGDEGDTRQRGRGKNDESPTGDAGNRLDEPPKKGKESGVTFALDRKEERKPGEGEKGAGTTLSERRRRRNTVLQILEDEGLELSKECIRALKERDEQDARDDRRKNDEESPAEMAGSGGLAARASGGDPENSIGATPWGSIEKGLNYIRSGSLRRKHPGDDDTAPARLPEDERVFDPAAFAKKRNEREARGEDPTFGTQEGDDYYKYFDPHYTRSKKPWYSEVAPRTGPPMRPRQIYGSLPRGGKFTSRLPKGWDRWTFEKGLTAPRKRTYQSLNELATYFTHLESEDQDEIVSLLLLCRKLEQQVEQQHVVIDMLEHDLTTANAALKFPPEWRALDEIDLVSLVPADTAFQPTTATPLFLKSAHLLPAAVPAETAPSSPQAAPKSAEAPKSEAAKAAKPATPTGTKAPGIKGPGAGKKPVFKTTIKATK
>LecTuz009697_rbh_TGME49_253600
MNLPGLQTRDFPLGLPKVFFPTVPPSRQMTGFSGSFSDPPMQVAAAPWSQQLLPQWAATRDTSQFAWPPAAGFPQPTGFYPPQQPTEGRRSSFSPSGVLTVPLRVAEWQDSNEFLPPNAVPPTAELNGFVPPATADPVWRPARRTAKHPPQQSHFGDSSWTHVERRLSHIRSGKKGGKLVVGPGAQSADSLTDEETDRNISKGRAAYPQRQDAWGAEPRRRDPGVARRGLTASWREAGARAEPGAPVAVRSGLLHALRRKAKAQRQPMLFEGGLTGPRRGAYRSLSEMASLYTALEPQDHGDVISLLLSCRRLEKQIDQQQVVIDLLEHDLRQAQDTLKLPPELKNNLALAGTGTKPPTNLGDALDGNSDLPLFVRGKVVLEQQQRQNAAEKHSKNLAASSLNTPLATGGRPSSAASPRTNSPGGGADPRGAARSPAAVRPLGAPLGGGSNLAGPAKAGDGRVKPVPRPTTFGKDASLKVAGEPPKATALAGPAPVASFNAPPSPKGAPPSAPGKKGAAPPLKKAPPFGG*
>MonAgi025005_rbh_TGME49_253600
VSTQSTWDLSEARAADRFRPGRQISDQQQMMSETSSGPPTPRSYRPGPKYRPSAGWHPEFQSAAQQQQAMRRAATRPDFRDGKQKLGYAEQKGEFQGGLTTYRRSPYRSLSEMASYYAGLEVEDQADVISLLLACRKIEKQIEEQHVVIDMLDHDLVQAQQLLRFPPEWQKMRNLDLIGAQPPATTNLPDANLPLYLKGRVLLQQKEPPPGATYIIEPDMATAVRMAQPEKQAADEAALAVGAVKPKAGAVRSPAPLGGAKSPAAPGAKSPVAPGAKPGLAPAKPGVAPVKLGVTSPKPGVSPIKLGVPPGKKAADAAAVPLKVSVEPKGLGLPKKLPVAEAAVKVAAAEGPVGVQKVAAPLSPKGPPALKPPVGVKVSAPPPPPPPKSPSAPPALKPPVGKPPMKPPMKPAMEK*
>NeoCanLiverpool000825_rbh_TGME49_253600
MEKKGPPPLGKKKTPPPKSTAKPPAAKGAGAAPPAEGTTPAGAAKKIGLPPPPSGGSAATKASLPGAKGTSPSPLSSGDPSGGKPSLPQKAPNPGGSAADGAPPGDAPKLPAPSKSMPPKGSPLPGKKGSVVVGKGPPSGPPKKAGIPGSSGPPDAGTSSPVQAPKKELPKVLPASPKGLPSPAGMSPLSPGSPKGLPPAAGLGKPSPGVGLAKPKLETLKKSGIPLKAGEPKELGMGSKDVAVKKMGLLTGPATPTAPVKSLLPKPGAVSLPGAKGAGPLGATPPSLPKPPLAKPGTPGTQASDNVDEHGVRRGSCGKLSPESNLEKESSGMTLQSIFTRNGDFVGKASGPAEPLAAKDRPAQPADRGRYASTCGRASMSPLALQTALPCFPGHCPAARMRHQDHAAADRVPRAARSAQVDRSSRRTPDLLSFFPLPGSMDGLPGFFVPVPAWPPPDQEKFASASPPFPFPPGSRPPGMAMRGFPYLPCPPAPYGPYAPYAPYAPPLPYPQPGVAWDALSGAAPYYPPAGVPFPPHPPAPHGASSMGAPRHPAAAAPGRVATPEDSGEAEGSGTGDAPKNGGSQPQVVADRARGREGAGDRVTFALQHRGKDGGKGAGSTRNERRRRRSTVLQLLEDAGLEPSRDCLRALKERDDQDAMEDKRWNTEEWSPGMPCDGGPSARAYIGGSNKAIGATPWETIEKSLNYIRSGAHRVRLGGDDETLPARLPEEERSFDPAVFAKGRKEREARGEDPTFGAQAGDDYYKYFDPHYTPSKKPWYNEAVPRTTPPMPARHEYGSVPRGGKFSSKPPKGWDRWGFERGLTAPRKRTYQSLNELATYFTHLDSEDQDEIVNLLLLCRKLEQQVEQQHVVIDMLEHDLTTANAALKFPPEWRALDEIDLVSLVPADSAFQPSTATPLFLKRATLLPSSVTLEAVASASPQAAEAPAGAPKAAEATKTAPATAAKPAGATVTKAPGIKAPGAGKKPVFKTTIKAAK
>NepSpe034463_rbh_TGME49_253600
MVRLRKLLMNQFNRIRTGLISSQKKGQGLDSKDDEDHVQSRKASEENPYNARYQKDKFQWDPEDLSSYQKISDDIKVPQKAFDVRKAKKGWDRWGHKAGITAPRKLE*
>NepSpe034464_rbh_TGME49_253600
MNCRLEKKIDQQGIVVEMLEHDLKEAQRVLRFPPEWRTLQELDVGSGIPSDKPLPTVEAPLFLRGKAELIPDKEKLVDHFAMDRNQGKIDLEGKSQLVEVKKQLGKAKESAAIPSKTIFNKAMSPMTKIRSLSRKGEIP*
>NepSpe037775_rbh_TGME49_253600
NDIISLLLACRRLEKQVEEQHIVVDMLEQDLHEAQKVLKFPPEWRSMMDLDLRKDVPEDKQVPFTEAPIFLKGRVDLLPPDHDKTDAALRLAHHQQASRYSVWGALP
>NepSpe076065_rbh_TGME49_253600
RFPPERRLLQSLDLERNPPSDKPLPSTEYPLFLQGRAELVPSTSLNEKTTSKESVEKKSQEIKGVSNVSTPQSNELSELKTGLLSKTQNIKTIKLASKKVF
>NepSpe087385_rbh_TGME49_253600
DDRQESGNKNTEIEKKDSMISLVSPLQLPQVKETVGKDLKVKKIGASPWEMIENQFNRIRAGLLSQEKDVEESNTFDNEDKKYKRASAENPYNARYQKDKYEWQGEDLTSYQRSREVKGLPSKAIAPKKAKKGWDRWGHKTGITTPRKREFQSITEISNYFTDLEPENQTDIINLLLACRKLEKKIDEQNVIVEMLEHDLKEAQKVLRFPPEWRTLQDTEMQSGVPSDKPLPSIEAPLFLRGKAELIPEAKEPFNKKSLDDSVPKKDIEVPNQNVVAKKPFEVKSKPPGAPSFKFNQKGPLSPISKAKLLFNK
>PlaAdlG01001780_rbh_TGME49_253600
MSSEVSAQIIKKDGSPKKSMNPPKKFPLLLKNKGKSPPFIQKNNITNNRDNDINGEGINSDISNKKIPPKLKAMKPKIKIPEPKFKTLEMKSDEKPSNINNVQNDMKKMMPKLKSIKPKIKIPEPKFKSLEQTIKKEESCIKSTGSNKEPPKSIMKQSSTYSNNSQPILKRLQTSKKKVSIDLVDDEDDISNEKNLNKNSLFKNKYYEKINILDKLKSVSSNEINKNESNVSTKVPMGIGKIYYSIKEKGKAYQPSLSSSIKEKTITNNGTASLSQELEKNIGNNHHMNNDKMSKNDLSNDILNNSNNSAKRMSMEKISNNDNILLEKNNTNIRQMSQSQIKMSNTYGENILVGIKANKSNVGPLTTLNESKLIQDTHYINAFSRYSGNYVGKVTGPAHSISNLDKTPQNINDKKRCVQNDIHKNGCMYKGVPPPFYDYPYMMNYPYCNNMLYNGAMDNHPFYFYPGFYVPMYPYDYSYNETLPFFNNENIIPNGDDTSDISKSMKKNKRGDRNKQKGINKKCEDNMIIAGGHLKPLQFRNGAEWNKKNEKKFYDEEGVYYEDDYDEEDDEYYDDDDEDEEYNNEDKLYKEQHKINNKYKSSYIGNSKWYEIEHKLNNCRGVIEEDKATKGMMKKKKKKSVNEKKAYYEDETKYYDEYESEYSNPYDSEYNDTYLSDDQLKNKNMYKNGIYNKRRLNNRKQKHDLEENTLEDTYNFNFDDIYKNYKIEYLNEKLKWANENLKKKKNMKNMKNKKNQKDEIKIDQEETNDCGPTEGTRKKNVERLEDIAHLFLPKQKKHDNMFNLSLNISKMSNNDKDDIINMLFSCRELEKLIEEQHCVLDMLDNDLREVNASLKLPATWDNLENFELLQENILKEEEHGLPLNNTPFFIKGKVALIPKDINTFFDDEKKGGLIGKKDYYIKNVVQMATQVNTPTPVKYVPKFTKAKVKPKVPLLLKNNAKA
>PlaBerANKA001282_rbh_TGME49_253600
MSSKPPVPLGKKNGGFPKLVKPFTKSMLFKIKGKNSDDAGKSKTMENFKSKNSIDNVEESLKTETNELKPKFIKPKLKVPDLKFKSLNPQSKNLSPIIKRLKTKPKLMDIKETETKLKKSPQLFKSVEMKENDDDDMTKEEISKSEGPKTSKFVKISKFPKFEKSLKPALKGLVQKNGEQSHSEMEDENKTLGDREQFRQNKYYNNVNLLNSLKNKNFNLSKTKSIENNKISVTNENDEKCNIDEEKNNSILKKYSHSFSKDKTENIIDDSNKNYITEKLGKDSTLKKGVNMMFKTKKSSLKSSFNNNSSKEVHDQKQNESIDTDQAEPDKINFSNKGNDNNIGDKINVLISMENKPRQIGPLTTYTESEILKNNNYMNAFSRVDGNYIGKVTGPPVTPLSMSDKIPQNESEKKCEYNKVNNIEKGYNDSNNNNRFVDNHLYASNFPIFFDPSNISWNNKDQMNFPFIFYPGFGFYSPVFSDGTCSYSPMMEKCHKDPSNNKNGDILDKENVDKERKNNKKKISNKNKDKTMIAGGHLKPLQFRNGAEWSSEDENLLNSDIAIYEGMERKIKKKEKGKVKERYIGDSKWYDIEHKLNNCRGVIESDNHKCYKKKKKKYSDANVNISCKSDTKYSNCEDEFSSSCEKTYLESDTKNDPYSELSSDEQMKYYNRSKRSSNKKKNSNKYLEDEYDFDFDDLYKNYKIEYLKDKLKWANEYLKKREEREKHDINDMITQNSNDSNIGNKCLKKSNIKNSIKGKKKNAKRLDDITHLFLPSPKKHENLFDLSLNFSKVDDSDKDDIINMLFLCRDLEKVIEEQHCILDMLDNDLSEVNNSLRLPPNWDNINNFEILQEQILNENDNNTNSLNVYDGEHNNGLALNNVPLFIKGKISLIPKNLNHFFDNNDQAPQTGQASKNIDAIKNKKGDSTYSTPPEAYKPTNKYMPKFVKARIKAKTPLLLKGG
>PlaBilG01001794_rbh_TGME49_253600
MSSEVSAQIIKKDGSPKKTMNPPKKFPLLLKNKGKPPPFIQKSNITNNIDNDNINVEGINSDISNKKIPPKLKAMKPKIKIPEAKFKTIDMKSDENQSTINNVQNDMKKIMPKLKSIKPKIKIPEPKFKSIEQSIQKEESYIKSSNANKEPPKSIMKQSSTNSNNSQHILKRLPTSKKKVSIDLVDDQDDISNEKNFHKNSLFKNKYYSKINILDKLKSVVSNEINKNELNVSTKVPMGIGKIYYSIKEKGKAFQPSLSSSIKEKKITNIGTVSLSQELEKQNIGSKKHMNRDEISRNDTSSDIQNNSNNIPKRISVEKVSKNDNILTNNTNVRQINEPQIKMPNTYRENILVGIKGNKTNIGPLKTFNESKLIPDTYYINAFSRFSGNYVGKVTGPAHSISNFDKTPQNMNDKKTCVQNDIHKNGLVYNGVPPPFYDYPYMMNYPHCNNMLYNGGMDNYPFYFYPGFYLPIYPPYDYSYHDTVPFSNNENVIPNGDHISDIHKTIKRNKRGERNKHNGENNKLEENMIIAVGDLKPLQFRNGAEWSKKNERKILDGEYVHYDEKEEEYNDWEENNSENEFYEEQNKIKHKEKSSYIGNSKWYEIEQKLNNCRGVIEDGNKAPKEIIIKKKKSVNEKKPYYEDETKYYDEYESEYSNPYDSEYNNIYVSDDKLKNRNMYKNDVYNRRRLSNRNQKYDLEENTLEDTYNFNFDDIYKNYKIEYLNEKLKWANEHLKKKKNKKNKKNEKDEITIDQDKTNDPTLIQGTRKKNLERLEDIAHLFLPKQKKHDNMFNLSLNISKMSNNDKDDIINMLFSCRELEKLIEEQHCVLEMLDNDLREVNASLKLPATWDNLENFQLLQENILKEDQQGFPINNTPFFIKGKVALIPQDLNTFFDDEEKDGSIGKKDYYSRPVVQMTTPVNTPTPVKYVPKFAKGKVKPKVPLLLKNIN
>PlaBlaG01001724_rbh_TGME49_253600
MSSEVSAQIIKKDGSPKKSMNPPKKFPLLLKNKGKSPPLIQKNNFTNNRDNDIKGEGINSDISNKKIPPKLKAMKPKIKIPEPKFKAIEMKSDENQSNINNVQNDIKKIMPKPKSIKPKIKIPEPKFKSLEQTIKKEESFIKSSNANKEPPKSIMKQSSTNSNNSQPILKRLQTSKKKVSIDLVDDEDDISNEKNLNKSSLFKNKYYEKINILDKLKNVCSNEINKNESNVSTKVPMGIGKIYHSIKEKGKAFQPLLSSSMKEKAITKIGTASLSQEWTKKNIGSNHHMNHDNMSKNDPSNDIKNNSNNSPKKISGEKISKNDNILANNANVRQMSESQIKMSKTHGENILVGIKGNNSNIGPLTTFNESKLIQDTHYINAFSRFSGDYVGKVTGPAHSISNLDKTPQNMNDKKTCVQNDIHKNGFVYKGVPPPFYDYPYMMNYPYCNNMLYNGGMDNHPFYFYPGFYLPMYPYDYSYNETLPFFNNENGIPNGDHISDTHKMIKTNKREERNKYKRKNNKFEENMIIAGGHLKPLQFRNGVEWSKKNEKKNYDGEDLQYDDDDNYDDDDNYDDDDNYDDDDNYDDDYDDDDYYDEEEYNNEDKFYEEQNNLKHKQKCSYIGNSKWYEIEHKLNNCRGVIEDSKPPKEIIIKKKKSVYEKKPYYEDETKYYDEYESEYSNPYDSGYNDVYVSDDQLKNKNMYKNGVYNKRRLNNRNQKYNLEENTLEDTYNFNFDDIYKNYKIEYLNEKLKWANEHLKKKKNKKNQNVEIPIDQDKTKNPTLIQGTRKKNLERLEDIAHLILPKQKKLDNMFNLSLNISKMSNNDKDDIINMLFSCRELEKLIEEQHCVLDMLDNDLREVNASLKLPATWDNLENFELLQENILKEDEQGLPINNTPFFIKGKVALIPKDINTFFNNEKKGGSIENEDYYAKPVVQMATQVNTSTPVKYVPKYTKAKVKPKVPLLLKNIAKA
>PlaChaChabaudi001939_rbh_TGME49_253600
MSSKPPVPLGKKNGGFPKLAKPFTKSMLFKIKGKFSDDARKSKTMENVNSKNSSDKIEESLKTESEELKSKAMKPKLKVPDLKFKSLSPKSKNLSPMIKRLKTKPKLMDTKETETKLKKSLPLIKSVETKENDGDTPKEVEGAKSPKFVKISKFPKFEKSLKPMLKSLVQKNGEQSHPPMDEEKKTLNDRENFSQNKYYNNVNLLNSIKNKNFSLSKTKSIENDEEKSNPILKKYTHSFSKDKTENTIEDSKKSHPTEKLGKNVVLKKGFKMMFKAKKASFNNNLSKELHDQKENESIGTDQAESDKIHINNKDSDNNNGNKNNTLDSVENKSKQVGPLTTYTESELLKNNNYMNAFSRIDGNYIGKVTGPPVTPLSMSDKIPQNENDQKYEHNQENNIDETSKNNNHFMNNQLYASNFPIFLDPSNINWNNTNPMNVPFIFYPGIGCYAPVFADGICSYIPMTDEGHNNLSNNKKEDIIDNQNGDKERTNISNKNKDKGMIAGGHLKPLQFRNGAEWSSEDEKLLNSDVAIYEGMERKSKKKEKGKGKTKERYIGDSKWYDIEHKLNNCRGVIENDNNKSTKKKKKKNSDTTVNVSCESDTKYSNCEDGFSSSFEKTDLEGETKNDAYSESSSDGHKKYYKRSKRRSSSKKKSSNKFLEDEYDFNFDDLYKNYKIEYLNDKLKWANEYLKKKKEYEKSDSDNDVVGKDSKDSNIRNRSLKKSNMKNIVKGKKENEKRLDDIAHLFLPPPKKHENLFDLSLNFSKVDDSDKDDIINMLFLCRDLEKVIEEQHCILDMLDNDLAEVNNSLRLPPNWDNIHNFEILQEHILNENNEDPENANYNSLNDYDGKHNNGLVLNNVPLFIKGKVSLVPKNLNKFFDNTEKAPQTGQTSQNNGAIINKKPETTYSTPSETNKSTSKYMPKYVKARVKAKVPLLLKGG
>PlaCoaHackeri000974_rbh_TGME49_253600
MSAKPPPPLLKKGGPPLPKSVKPFGKPFVKHTFLLKPKPKGKSPAVIAKEKSEETVDSGHNEKSSEDLPKAKTLEPKFKAIKPKIKVPQLKFKSMDGKAKVMLPPKVTLFGDKASALGDASSEEVPPKGADPSLEAAKSMRSIKSMKSIKSMKSIKSTISGMLKFDKAPKGAKPKWKIPNLKVKGLGGEKSNATGGEIQRKSSSVGLTFQPGVEATGRVEEGEQTELKRNESKDNGSPEGKDETGRIKRTLHMSKYLDTGNVVNQLRGQGVKSPHVVKTKGAIGKGKANFPPPPFAKGTEKESHSFAKEENVQVTRKYSSHMSSEVTKGGVGALKEVPQKGIPLNKLPLNKLSPKGSPQKGSPLKGLPLKGSLSKGSLPEGSLPEGPPHSSNVNSPNEGEPNRAGDAHEGTHTNTMTHSNGNNLMVGVSDAACRQMVGPLSTSKTSTLVRDTHYINAFSRMDGNYMGKVTGPPTPIDYYDKKPQHSGGQKGSDKMTQNEQTPPRSMFPPLGASGEGPYYSANFMPLCYYNGDTLQSGVGTGCSMFFPPGWYYVPVGSYGESGWVDPSAVAASSQLHAEQMEGKNDKSKKRDNGGGKPARGRGRKQSDTLVAAGHLKPLQFREGVDWSSEDEKYLNAGVSMEEERRERTKKNRKGRDKETGSSIGDSKWYEIERRLNNCRGVIQGSEEENGADRGYYIDCTDEDGTDSCDEETKYFDGVGSEYHYEGNTEGEEDDEWVDANRHGKNNPTKRTRCRNTRWKNHPANHSLEESYSFDYDNIYKNYKIGYLRDRLKWANEYLHRGGKKDVREKHVREKDAKSGSKHPTKKNKERLDDIAHLFLPKNKKHESIFDLSLNFSQISDSDKDDIISMLFSCRQLEKLIEEQHCVLDMLDHDLKEVNESLKLPPTWNNFSHFEVLQESILNEENNQGVPLNNTPFFIKGKVSLVPKNLESFFDKPSVSAVAAVPNASGVSTPGVPASGGYSQPVESPSNSKYMPKFAKAKVKPKVSLLLKKGA
>PlaCynM001113_rbh_TGME49_253600
MSAKPLPPVLKKGGLPLPKSVKPFTKPLVKPAFLPKHKAKLPAVLQKGKSEETVDSGKNEQNGQGSEDPPKSKTLEAKFKAMKPKIKVPELKFKSLDWKAKVMPPPKVPFFGGNKADALSAAPSEEVPPEGADPGLRPAKSIKSMKSAKSIKTTKSIKSGMLKFDKVKAPKGPKPKWKIPDLKLKGLGEKGNNVARGEIERKSSNVGLTCQQGVEAAGRMEEGEQTELRKGQSNDNGSLAGRDETGRIKRMLHMSKYLDTGNVASHLRGHSVNASQVVKTKGGGGGTTGSSPGGVGKGNSPPPSFAKDTEKESYSSAKEENVEVMHKYSASISSEVTKGGVGTLKEVPKNGISKKAPPPKGLLPLKGSLTKGPLPKGSLTKGPLPKGPLPKGSLPKGSLPKGPLPKGPPLSSIVNDPSNGGETNRPGDAHERTHTHTVTDAPAHALSRSLSRAPSHEPSREPSHALSREPSRAPSHALSREPSRAPSHAPARSLSRTPSRSPSHTLTHPHGNNVMVGVSDAECRQTVGPLSTSKTSTLVRDTHYINAFSRIDGNYMGMVTGPPTPIDYHDKKPQHRGGEKGLEQMVPNERTRLSVFPPSATPVEGPYSKNFVPLCYYNNDVYQGGMGSGCSMFFPPGWYYVPMCAYGDSGWAEPSGGWKSVGGGAVGGAAGMGQMDGGELTTNGAHRERKNEKTKKKNNRGGERTRGPGRKQSDTLVAAGHLKPLQFREGVEWSSEDEKYLNADFSIEEERRERTKKYRKGRDREVGSSIGDTKWYEIERRLNNCRGVVQRSEAEEEEEEEEQEEGEYEKYEECEALNGADRGYYVDCSDGEGEDSCDDDTKYIGGVGSEYHYAGDTECEESAGGSAEGSAEGSAEEGIDATGEYPNRRGKKKLTKNTRRGNPRTRNSLEESYSFDYDNIYQNYKIGYLRERLKWANEYLRRGGGKDLRERDPRERDPREKSTHAKNNPSKNAPSRSTPSKSTPAKSTPAKKHKERLNDIAHLFLPKNKKHQNIFDLSLNFSRISDSDKDDIIRMLFSCRELEKLIEEQHCVLDMLDNDLREVNASLKLPPTWNNLNHFEVLQESILNSESNEGLPLNNTPFFIKGKVALIPKNLDSFFDKALVGHNVSGVTEVANTLGVANTLGVANVSKAADVSKAADVSKVANVPKAADVSNAPGVSASFGYSQPAGAPSNSKYMPKFAKAKVKPKVSLLLKKAA
>PlaFal3D7000825_rbh_PlaFalIT_PlaFalIT001931_rbh_TGME49_253600
MSSEVSAQIIKEDGFPKKTMNPPKKFPLLLKNKGKSPPFIQKNNITNNRDNDINVEGINSDISNKKFPPKLKAMKPKIKIPEPKFKAIEMKSDEKQSNMNNVQNDMKKIMPKLKSIKPKIKIPEPKFKSLEQTIKKGESYIKSSNTNKEPPKSIMKQSSTNSNNSQPILKRLQTSKKKVSIDLVDEEDDISNEKNFNKNSLFKNKYYSKINIIDKLKNVCSNEINKNESNGSTKDPMGIGKIYYSIKEKGKAFQPSFSSSIKEKTITNIGTASFSQELAKQNIGSNQHMKRDNMSRNDPSNDIQNNSNNGPKRMSMEKISKNDNILENNTNVRQKSESHIKMSNTCGENILVGIKGNKSNIGPLTTFNESKLIQDTHYINAFSRFSGNYVGKVTGPANSISNFDKTPQNMNDKKTCVQNGIHNNGYVCKGVPPPFYEYPYMMNYPYCNNVLYNGGMDNHPFYFYPRFYLPMYPYDYPHNETVPFFNDENVIPNGNHISAAHKTTRRNKRDERNKHKGKNNKFEDNMIIAGGHLKPLQFRNGAEWSKKNDQKKFNDGEEVYYDDDNYDSYDDVDEEEYFDWDEYNNEDKFYEEQNKIKHKQKSSYIGNSKWYEIEQKLNNCRGVIEDDKPPKEIIIKKKKSVNEKKKKKPYYEEETKYYDEYESEYSYTYDGEYNDVYISDDQLINPKMYKNGVYNRRRLSNRNEKHGLEQNTLEDTYNFNFDDIYKNYRIEYLNEKLKWANEHLKKKKNNKYKKNQKDEITIDQDKANDPTLIQGPRKKNLERLEDIAHLFLPKQKKHDNMFNLSLNISKMSNNDKNDIINMLFSCRELEKLIEEQHCVLDMLDNDLREVNASLKLPATWDNLENFELLQENILKEDEQGLPINNTPFFIKGKVALIPKDINTFFDDEKKGESTGKKDYYARQVVQMATQVNTPTPVKYVPKFTKAKVKPKVPLLLKNITKA
>PlaFraNilgiri004475_rbh_TGME49_253600
MSAKLPPPLLKKGGPPLPKSVKPFVKPSFLLKHTGKLPAVLPKGKSEDTVEKEQNGQDSEDPPKTKTMEQKFKAMKPKIKVPELKFKPMGGKAKVMPPPPPKVTLFGGKAAALGAAQSEEVLLEGADPSLRAFKSIKSIKSIKSFKPGMLKFGKPPKAPKAKWNMSEVKLKGLGEDSEQNSSHVGWSAQPGVEGKGKVVEEEEGGKTELRRNESNDNDSLDGREETTGRISRMLHLSKYIDTGNLVNKLRGHGVNASLPMKTKGGKTTGSSPGGVGTGKNFPPPSFAKGMEKESHSFGKEENAEVMRKYSAHMSNEVTTGGVGTLQEVPQKSIPHKPPPPKGLPPKGLLQKGLLQKGLPPKGFLQKKIPPKGPPLSSPLNAPNGEETNRPADAHEDMHTNNTLTNVNGNNVMVGLSDVACGQTVGPVSTSKTSTLMQDTHYINAFSRMDGNYMGKVTGPPSSIDYLDKKPQQGDGQKGLEQVTQRERTPAGVFPPFVTPAGGLHNANVMPLYYYNTDVFQGGMGTGGSMFFPPGWYYVPMCTYGDSGWVQPSGGAAAGAGQLYGEQPTTNGEQTERKNKRTMKKKDKGGGRKQSDTLVAAGHLKPLQFRAGVEWSSEDEKYLNADVSMEEERRQRTKKNRKGQDKGADSSIGDSKWYEIERRLNNCRGVIQEREAEEEDEEEEEEEYEAENGVGCGYYIDCSDEEGADSCDDDTKYMDVMDSEYHYEGNTECGESEEWVEANGEYASRRGKNNLTKNTRRGKNSRAKNHLEEESYSVDYDNIYKNYKIGYLRERLKWANEYLRRGGGHTDPNHSNDSHNNPRQSSRGDHNAAHHNTPVKKHKERLDDIAHLFLPKNKRHENIFDLSLNFSNISESDKDDIIRMLFSCRELEKLIEEQHCVLDMLDNDLKEVNESLKLPPTWSNFNHFEILQESILNSENNQALPLNNTPFFIKGKVALIPKNLESFFDKPLVGEKVSQVADVADVAQVVPVADASASCAYSQPLDTPSSSKYMPKFAKAKVKPKVSLLLKKAA
>PlaGabG01001742_rbh_TGME49_253600
MSSEVSAQIIKKDGSPKKSMNPPKKFPLLLKNKGKSPPFIQKNNITNNRDDDINGEGINSDISNKKIPPILKAMKPKIKIPEPKFKTLEMKSDEKQSNINNVQNDMKKMMPKLKSIKPKIKIPEPKFKSLEQTIKKEESCIKSTGSNKEPPKSIMKQSSTYSNNSQPILKRFQTSKKKVSIDLVDDEDDTSNEKILNKNSLFKNKYYEKINILDKLKSVSSNEINKNESNVSTKVPMGIGKIYYSIKEKGKAYQPSLSSSIKEKTITNNGTASLSQEMEKNIGSKHHMYNDKMSKYDLSNDIQNNSNSNPKRISMEKISKNDNIILEENNTNIRQMSESQIKMSNTYGENILVGIKGNKSNVGPLTTLNESKLIQDTHYINAFSRYSGNYVGKVTGPAHSISNLDKTPQNINDKKTYVQNDIHKNGCMYKKVPPPFYDYPYMMNYPYCNNMLYNGAIDNHPFYFYPGFYVPMYPYDYSYNETLPFFNNENIIPNGDDTSDTTKSMKKNKRGDRNKQKGINKKCEDNMIIAGGHLKPLQFRNGAEWSKKNEKKFYDEEGVYYEDDYDEEDDDYYDDDEEYNIEDELYKEQHKINNKQKISYIGNSKWYEIEHKLNNCRGVIEEDKATKEMMKKKKKSLNEKKAYYEDETKYYDEYESEYSNPYDSEYNDAYLSDDQLKNKNIYKNGIYNKRRLNNRKQKHDLEENTLEDTYNFNFDDIYKNYKIEYLNEKLKWANEKLKKKKNKKNKKNQKDEIKIDQEETNDCGHTEGTRKKNVERLEDIAHLFLPKQKKHDNMFNLSLNISKMSNNDKDDIINMLFSCRELEKLIEEQHCVLDMLDNDLREVNASLKLPATWDNLENFELLQENILKEEEHGLPLNNTPFFIKGKVALIPKDINTFFDDEKKGGLIGKKDYYIKNVVQMATQVNTPTPVKYVPKFTKAKVKPKVPLLLKNNAKA
>PlaGal8A000446_rbh_TGME49_253600
MNSKTLPKLNNKSRSLMKSMKPPIIPPMLLKNKEKLPPVPKNVISKMIENDINSNNNKVEQEIKPSEPNVKIPEPNIKPPEPNVKPPEPNIKLLEPKIKPSEPKLKPPEPKIKPSEPKINPPEPKIKPPEPKIKPPEPKIKQSEPKIKPPEPKFKPPEPKIKPSEPKIKPPEPKFKPPEPKIKPSEPKFKPPEPKIKPPQTKIKPPEPNIKPSEPNIKPSEPNIKPPEPNIKPIEPKIKPFDPKLKFSGSKINSVESTTKFTSKEANDVDLKENMSFDSVKEEYPKNILSKNKFHEKKNIFDKVRNISLISKNVESSNPYEIIEKGRLYSDKKEKTKHSTSTVTEKGTIIKKEISLLDNEMTKNILNNSKEIQQKSLKNGNFNIVDISTQGKGSTFKISTNLHNKVEQTEVYINSVTKKNIMIGIPNEAKKIGPLSTFKESKLIRNTHYINAFSRFDGNYIGKVTGPPTPISNLDKTPQNHNEKKDFQNEFQINNFSNNLSPFSDYSCMMNFPLYNFNSNLKNSGIANPPFCFYPGMCIPLYPYDPLYYQNIFMNNLNESEEKNRKEEINNDNKRIKKKNKKIKKKNVDNTMVASGHLKPLQFRNGAEWSSEDEKYLNADIYFEEEKKINRENKNKSRSKYIGNSQWYEIEHKLNNSRGVIEDEDEDEEEDEDKDEEEEEEEEDEDEDEYNNENEDYNKEENKKYYKELKKKKKCKSTKKNIEDMDNFNFDNLYKNYKIEYLKEKLKWANEYLKKKKKNEELSNSNSITYNPLRKKHIERLDDIAHLFLPKNKKYQNLFDLAMNISKISNDDKNDIINILLSCRELEKLIEEQHCILDMLDNDLKEVNASLKLPSNWDNFENFELLQENILNSEENGLSLNNTPLFIKGKVSLIPKNLETFFEETEQSDKKEGYNTMTNMHTEKNTLTKMNTEKNTITNMNIEKNTITNTKFSPKLIKSKVKAKIPLLLKNTQKS
>PlaGonATCC30045000874_rbh_TGME49_253600
MSAKLPEQINKKGWPLPKSTKQFVKPPILLKSKGNLPGVLQKNKSEERADSDKNSESNLAIPQMKSAEPKIKGMKPKIKIPESKFNSFGGKVLKELPPLKIKPLSPKMKSMGGKELVHEKTESKGVEPKLKAIKSLKGIKFAKGMKVPKPNIKIPETKLKSMGIKERIEVKETQEQKSKRESVREPSLYTSNGSMQMVTLQKTESKDVFSLRGGGQDELKRKHSLLNKSKYFEKISILDKLKNQSVKPKGIGSETNSLPSLPGNWKLSSAPLGKEKVKHFSSPNSTVEKYGVIKTNGISISTELTKSVVSTKKEILKKGISKKMPPSLNNSVVRGKENNVKATINIQSRKEEEDENGEAKREAKGEAKREAKGEAKREEKEETKSNNIMVGVPDRSNREMVGPLSTFIKSSIVKNMNYINAFSRCSGNYMGKVTGPANPIGNFDKKPQHQGGKKNNEYNIQQCLHNGGMNSNVTLSPSVPFNECPYMSNYSPYYSFHNSIFQSATEKGRPICFPPGWYYLPMCEHIDPYGKIDPFGNIDKRGHNCSAFLNPTKGLKFMGQGNQLSEEITTNERKVRGKGKKEEMVMSKGADKGKMSREEGRNGKDIMVGAGYLKPLQFRNGVEWTSEDEKYLNADVSMEEERRKRKKEKQEKQKERTDKCGSKYIGDTRWYEIEQKLNNCRGVVVVDEERTECSESHHNIRSEDSGNEDDNEEDTWGNYIDESDDGQMYEYKRESDYARGPMCKDLCSEKHIDDNYEEETKHIDEEARNEFDYYDDTECDESEGECMTNRRKHILGKIKSKGKKEFKMERKKRENTQNRLEDKYNFDFDNIYKNYKIEYLKERLKWANEYLQKQEKAENGSNCNGNKKKKHMERLDDIAHLFLPKKKKHENLFDLSMNFCKISDNDKNDIINMLFSCRELEKLIEEQHCVLDMLDNDLRQVNASLKLPSTWNNFNNFEILQEAILNADENEPLPLNNTPLFIKGKVALIPKNLDTFFDKPVNLLKQDEEKITDDVSSHNVYSKPVDTPTNLKYMPKFAKATVKPKVSLLLKGGITTSDKK
>PlaInuSanAntonio1003255_rbh_TGME49_253600
MSAKPPPPLLKKGGPPPLKSVKPFPKPFLNPAFLVKHKGKLPAVLQKGKSDETVDGGQNGQGSEDPPKAKTMESKFKAIKPKIKVPESKFKMMGGKPKVMPPPKVTLVGGKAAALGAAALNAAAHSGSESEEMPPKGADPTLRAAKSLKSSSTMKSTKSIKSGTLKFDKAPKGAKPKWKIPHPKLKGLGEKANPARGESERNSRTVGLTYQAGVEAAGSVQEGENEGEQKREQQRENDAEKEAYQTELTLRGGKSNDNGTLGARDETGRINRMLHMSKYLDTRNVVHQLRGQGVNAAQIVKTKGGGENSASSPGAVGKGNLPPPSFAKDAKKESYSFAKQENVEVMHKYSVSISDEVTEGGVGKLKEVPKKGIPQKGLPTKGIPLKGSLTKGPLEKGPLAKGSLPNGPLTKGPPLSSPVKAPNGGEPSRPGDSHGRTDTHAMTDAPTGATTLGHGNNVMIGISDAACRQTVGPLSTSKTSTLVRDTHYINAFSRMDGNYIGKVTGPATPIDYYDKKPQYRAGKKGSEQMTQSERIPVGVFPPAVTSGEGPFSGSFMPVCYYNNDVFEGGMGNGCSMFFPPGWYYVPMGRYRDSVGGGAVGVGAAVGVGAAVGVGAAVGVGAAVGVSQLDGEELTTKGEQNERKNEKTKKRDNGGGKKTGGRERKKSDTLVAAGHLKPLQFREGVEWNSDDEKYLNANVSMEKERQERTKKNRRKSRDKGAGSSIGDSKWYEIERRLNNCRGVIQESDWEGEEEEEEEEVEREYDSYEPYEQYGKNGADRGYYLDSSDGDGTNSCDEDTKYIHGVGSEYHYEGNTECGESEGEAGEEYPNGRRRNDLTKDRRRRNLRERHSLEESSSFDCDDIYKNYKIGYLRERLKWANEYLRRGGKKDPPEKDPRKRNTPTKDTLMKDTLTKNTHAKHKERLDDIAHLFLPKNKRHENIFDLSLNFSKISDSDKDDIISMLFSCRQLEKLIEEQHCVLDMLDNDLREVNASLKLPPTWNNFNHFEVLQESILNSENNEGLPLNNTPFFIKGKVALIPKNLDTFFEKPLVGEKGSGVDKGWEVTDVPNASGSSAYSKPVGTPLTSKYMPKLAKAKVKPKVSLLLKKGA
>PlaKnoMalayanPk1004542_rbh_TGME49_253600
MSGKPPPPILKKGGPPLPKLVKPLAKPPFFLKPKGKSPGVLPKGKSEETIDSGQNGQGSEDPPKAKILQPKFKAIKPKIKVPEMKFKPMSGKAKMMIPPKVTPFGSKISALSDSQPEEVSPGGADCSLKEVKSIKSMKSMKSMKSMKSTKPTLSGMLKFDKASKAAKPKWKIPDAKVKGLGEKGNTARWEIERKSSTVGLTSQQGVDGTVQVEEGEQTEFRRNQSNDNGPLEGKEETGRIKRTLHISKYHDMGNAVNQFRGQGVKSAQVVKTKGVFGKGKGNFPLPPFAKDTEKESSSLAKEENVQVMRKYSSHMSSEESKWGVGSLKGGSKKGIPLKGLSLKGALPKGSLTKGPSVSRTLSVSNEGESKRLGDAQESTHTNIVTHANGKNVMVGVPDASCRQMVGPLSTSKTSTLVRDTHYINAFSRMDGNYMGKVTGPPTPIDYYDKKPQHSSGQKVLEQETQMDRTSPRSPFPPFATFAEGSYYNANVMPLCYYNNDVLQGGIGTGCSMFFPPGWYYVPVCNYGDSGWVEPSGGCKSVGGPSGAGQLYVEQMEGGKDMSKKRDNRGKSSGGRGRKKNDTLVASGHLKPLQFRKGVEWSSEDEKYLNADVSMEEERREKTKKNTKGRDKGKRSKSIGDSKWYEIERRLNNCRGVIQESEAEEDREEEYEVKNGGDRAYYVDCSDAGSDATCDDDTKYIEGVGSEYRYEENTESGGSGGEAGEVWVHADEEYPNGYVKNNLTGNARCRNTRHKNKALRNPRASRALEESYSFDYDNLYKNYKIGYLRDRLKWANEYLRSGGNKIIPSKSDPSNDDPAKDTHPKKHKERLDDIAHLFLPKNKRHQNIFDLSVNFSHISESDKDDIISMLFSCRQLEKLIEEQHCVLDMLDNDLREVNESLKLPPTWNNFSHFEVLQESILNEENNQGVPLNNTPFFIKGKVALVPKNLESFFDKPLVGDKVSGGGEVAGVSSALNMSGVSASGAYSQPVDTPSNSKYMPKFAKAKVKPKVSLLLKKGT
>PlaMalUG01001090_rbh_TGME49_253600
MNLKPPAQVSKKDMPLTKSVKSFINPSSLLKNKGKLAPILQKSRIEEKKGNDSNSESSQMKSKMEISQLKPKEEIMSKIKTPGPKFKALDIKFKQMLPKLKTTKSMSKMTEAKTKVLKPKVKIPELKFKEMKPKVSLLEVLNKQDKNKKGLGGKMMSTKSKIYGKNTPKNSPFYDSGEEQYDEGSGNTNTRESDKDDYNDDNKDKDDNNDDNDDNNDNYNNDDNDNNDDNDNNDDNDDNDDNDDNDDNDDNDDNDDNDDNDDNDNNYGSNGNNSSGEPPRRGTLGKNKYFEKVNILAKLKSQAFKSKSLKSNSPSSKTVGKTKLLPHCVNEKSKKAVHPYVEASSFTSKYSKLFSKELSKDVLLNIKKEIPHKIANNSIMKIRSNTSLKGYKNENKTVTNININKTGENRYEEHINKINKNSTMVGLPEDEMPIGPLSTFKESKLLHNTHYINAFSRYDGNYVGKVTGPPISISALDKTPQNQSEKKYFGEDTHRNTVQSYALSPFGNCTHMMNFPPYNFSTIDNYGNSNNIMMTMMNGNEQRGPSFFYPNVPYIPVCIYDPTYNDTNTGMYSLENKRWNEQISTNKGKEKSKNEKYVNGRKKEKGTNNNSIMVAAGHLKPLQFRNGVEWSSEDEKYLNCDITLEELRAEEEEKKKKKKKKVKEKKKEKMKKNKNSNRSKNRSNNKYIGNSKWYDIEHRLNNCRGVLEHCNYSYYKEENTDKCESEDTYKCKDNTKYVEEEGSGYSDEESFYSYNQRSECRCADGTAYDNEGRYNYLLRKNSDKLIKGEKIKRKDGHNKKKSIEDKYNFDYDDIYKNYKIEYLKEKLKWANEYLNRKEEEQTIDNNNSIDDETPVVRKKQKQRLDDIAHLFLPKKNKHENLFDLSMNFSKIPNNDQNDIISMLFSCRELEKLIEEQHCVLDMLDNDLRQVNASLKLPATWDNFENFEILQENILNDEEDHGLPLNNTPLFLKGKVALIPKNLEVFFDKTELKNEKEGVKEIVSNGCPSHQAAASKPTNKPTTTPANAAATVKYMPKFTKAKVKPKVPLLLKNA
>PlaOvaCurtisiGH01000780_rbh_TGME49_253600
MNYKPSVQMSKKVGALPKSAKPFINPSFLIKNKGNLSQVLQKSQSSEKLGSEHNHEGNQGEPKVNPPKESPKAVKPKIKIPEAKFKSIELKPKPLEQKQAEQKPKPMHPKFKSLKTKPQIGGMKPPEAKMKFPKSKIPPPGAKFNPSEVKFKTLVTKAKPAIGQTQENGSSSELSDEHVKMAKSMIKMSPPNEESNNSNEEVVKEDGNDKLQKDTTLNKSNYFDKKNILHVLKGKSGKEKSKLMGAGPPPMTMPKVKFPFTCEKEKEKAKEKTIDFSSAPQKENSKVNSVNSSPLQANFLVKKYTSSFSKEMVKSETSEKNAKKEDSEKEVANSETQRIPTSPIKRKASMFKSTKNISSSKVEQPHEHVHNLVKSDVMIGIAGEMPQIGPLSTRRESTLLQNTHYINAFSRFDGNYVGKVTGPPIPISSLDKTPQKLSEKKDYENELHNNTIHTNIPSPFVDFSHFVNFPFHPFTSSGRSGSVETSPFVMYPGFYYMPALACNPDWSYATGYIEEGDKRSSKRGEMGEKSSTHDIRKGRKRTETCDKGHEEMVAGGHLKPLQFRHGADWDTDDEKFLNDDVYLEEQREEETRKPKRGSANKASAKNENAKRGQKSQYIGNSKWYDIERRLNNCRGVIEDYNCSYYNEDDSDESEGGSGCEEEADTRYEDEEGNEGYYKEEGEHTYEEDTNNGNALKGKKNIWEKRKKGGKKKRGQGKNALDVGDAYNFNFDDLYKNYKIEYLNEKLKWANEYLGRKADRGADKEGSEEEIGVEERTSTQRRTSSRVGHRVKDKKKHLERLDDIAHLFLPKKKNHENLFDLSLNFSRVSDNDKNDIINMLFSCRELEKLIEEQHCVLDMLDNDLKEVNASLKLPSNWDNFENFEILQENILNAEDQGLPLNNTPLFIKGKVALVPKNLEPFLDMVPLKKESAKVAETEKTASQAYETPVNIKYIPKFAKAKVKQKIPLLMKNA
>PlaPraG01002028_rbh_TGME49_253600
MSSEVSAQIIKKDGFPKKTMNPPKKIPLLLKNKGKSPPFIQKNNITNNRDNDINVEGINSDISNKKFPPKLKAMKPKIKIPEPKFKAIEMKSDEKQSNMNNVQNDMKKIMPKLKSIKPKIKIPEPKFKSLEQTIKKEESYIKSSNTNKEPPKSIMKQSSTNSNNSQPILKRLQTSKKKVSIDLVDEEDDISNEKNFNKNSLFKNKYYSKINILDKLKNVCSNEINKNESNGSTKDPMGIGKIYYSIKEKGKAFQPSFSSSIKEKTITNIGTASFSQELAKQNIGSNQHMKRDNMSRNDPSNDIQNNSNNGPKRMSMEKISKNDNILENNTNVRQKSESHIKMSNTCGENILVGIKGNKSNIGPLTTFNESKLIQDTHYINAFSRFSGNYVGKVTGPAHSISNFDKTPQNMNDKKTCVQNGIHNNGYVCKGVPPPFYDYPYMMNYPYCNNVLYNGGMDNHPFYFYPRFYLPMYPYDYPYDYPHDYPYDYPYDYPYNETVPFFNDQNVIPNGNHISASHKTTRRNKRDERNKHKGKNNKFEDNMIIAGGHLKPLQFRNGAEWSKKNDQKKFNDGEEVYYDDDNYDSYDDVDEEEYFDWDEYNNEDKFYEEQNKIKHKQKSSYIGNSKWYEIEQKLNNCRGVIEDDKPPKEIIIKKKKSVNEKKKKKPYYEEETKYYDEYESEYSYTYDGEYNDVYISDDQLINPKMYKNGVYNRRRLSNRNEKHGLEENTLEDTYNFNFDDIYKNYRIEYLNEKLKWANEHLKKKKNNKYMKNQKDEITTDQDKANDPTLIQGPRKKNLERLEDIAHLFLPKQKKHDNMFNLSLNISKMSNNDKDDIINMLFSCRELEKLIEEQHCVLDMLDNDLREVNASLKLPATWDNLENFELLQENILKEDEQGLPINNTPFFIKGKVALIPKDINTFFDDEKKGESTGKKDYYARQVVQMATQVNTPTPVKYVPKFTKAKVKPKVPLLLKNITKA
>PlaReiCDC001850_rbh_TGME49_253600
MSSEVSAQIIKKDGSPKKTMNPPKKFPLLLKNKGKSPPFIQKNNITNNRDNDINVEGLNSDISNKKFPPKLKAMKPKIKIPEPKFKAIEMKSDEKQSIMNNVQNDMKKFMPKLKSIKPKIKIPEPKFKSLEQTIKKEDSYMKSSNTNKEPPKSIMKQSSTNSNNSQPILKRLQTSKKKVSIDLVDEDDDISNEKNFNKNSLFKNKYYSKINILDKLKNVCSDEINKNESNVSTKDSMGIGKIYYSIKEKGKPFYPSFSFSMKEKTITNIGTASFSHELAKQNIGSNQHMKRDNMSRNDPSNDIQNNSNNGPKRISMEKIWKNDNILENNPNVRQKRESHIKMSNTCGENILVGIKGNKSNIGPLTTFNESKLIQDTHYINAFSRFSGNYVGKVTGPAHPISNFDKTPQNMNDKKTCVQNGIHNNRCVCKGVPPPFYDYPYMMNYAYCNNVLYNGGMDSHPFYFYPRCYLPMYPYDYPHDYPHDYPHDYPHDYPHDYPHDYPYDYPYNETVPFYNDENVIPNRDHISASHKTTRRNKRDERNKHKGKNNKFEDNMIIAGGHLKPLQFRNGAEWSKKNDKKKCNNGENVYYDDVDEEEYFDWDEYNNEDKFYEEQNKIKHKQKSSYIGNSKWYEIEQKLNNCRGVIEDDKPPKEIIIKKKKNVNEKKKLYYDDETKYYDEYESEYSNTYDGEYNDVYISDDQLINPKMYKNGVYNRRRLSNRNEKHGLEENTLEDTYNFNFDDIYKNYRIEYLNEKLKWANENLKKKKNNKYKKNQKDEITIDQDKANDPTLIQGSRKKNLERLEDIAHLFLPKQKKHDNMFNLSLNISKMSNNDKDDIINMLFSCRELEKLIEEQHCVLDMLDNDLREVNASLKLPATWDNLENFELLQENILKEDEQGLPINNTPFFIKGKVALIPKDINTFFDDEVKGESTGKKDYYARQVVQMATQVNTPTPVKYVPKFTKAKVKPKVPLLLKNITKA
>PlaRelSGS1like000739_rbh_TGME49_253600
MISKPLPKLSNKDGPLLKSVKPYINPPMLLKNKGILPPLQKNPISKNVGNDINSKNSKVKQEMKSYESKNKVLESKTKTFEQKIKPPELKIKPHEPKIKPPEPKIKSSEPKIKPPELKIKPPELKIKPPEQKIKTPESKIKSLEPTVKSSTSKETNSFDSVKKECPKNTLSKTKSFEKKNIFDKVKNIALMPKNVEKTNPCELIEKDKLYSDTKEKIKAPTSPVIEKSTLIKKDISLLDNEKTRNILNNNKGVQQKSLVNKNSNIVDISMQRKGSNFRALTNSHNKIEQTEGYINSVTKNNIMIGIENETNKIGPLSTFKESKLIRNTHYINAFSRFNGNYLGKVTGPPTPISNLDKIPQNHNEKKDVQNEFQINNFSNNFSPFSDYSCMMNFPLYNIDNNLRNSNIVNPPFCFYPGVCVPLYPYDPMYYQNFYMNSLNEEEKKKEKEETNNDKKDTKKKKKKIDDNTMIAAGHLKPLQFKSGAEWSSEDERYLNADIYFEDEKKINKRNKNKTKSKYIGNSQWYEIEHKLNNSRGVIEDEDEDEDEDEDEDEDEDEDEDEDEDYNQGDNKRHKEKLKKKSIPLNKLKRKKKYKNIKKDIEDTNDLNFDIYKNYKIEYLKEKLKWANEYLKKKKKNEELNNSNSVTYNPLRKKHIERLDDVANLFLPKNKKYQNLFDLAVNFSNISNDDKNDIINILLSCRELEKLIEEQHCILDMLENDLEEVNASLKLPSNWDNFQNFELLQENILNSEKTGLPLNNTPLFIKGKVALIPKNLDTFFDETESTDKKESTNTITNINTEKNTPTNTKFTPKLMKSKMKTKMPLLLKNTPKL
>PlaSpeGorillaG2001757_rbh_TGME49_253600
MSSEVSAQIIKKDGSPKKSMNPPKKFPLLLKNKGKSPPFIQKNNITNNRDNDINGEGINSDISNKKIPPKLKAMKPKIKIPEPKFKTLEMKSDEKPSNINNVQNDMKKMMPKLKSIKPKIKIPEPKFKSLEQTIKKEESCIKSTGSNKEPPKSIMKQSSTYSNNSQPILKRLQTSKKKVSIDLVDDEDDISNEKNLNKNSLFKNKYYEKINILDKLKSVSSNEINKNESNVSTKVPMGIGKIYYSIKEKGKAYQPSLSSSIKEKTITNNGTASLSQELEKNIGNNHHMNNDKMSKNDLSNDILNNSNNSAKRMSMEKISNNDNILLEKNNTNIRQMSQSQIKMSNTYGENILVGIKANKSNVGPLTTLNESKLIQDTHYINAFSRYSGNYVGKVTGPAHSISNLDKTPQNINDKKRCVQNDIHKNGCMYKGVPPPFYDYPYMMNYPYCNNMLYNGAMDNHPFYFYPGFYVPMYPYDYSYNETLPFFNNENIIPNGDDTSDISKSMKKNKRGDRNKQKGINKKCEDNMIIAGGHLKPLQFRNGAEWNKKNEKKFYDEEGVYYEDDYDEEDDEYYDDDDEDEEYNNEDKLYKEQHKINNKYKSSYIGNSKWYEIEHKLNNCRGVIEEDKATKGMMKKKKKKSVNEKKAYYEDETKYYDEYESEYSNPYDSEYNDTYLSDDQLKNKNMYKNGIYNKRRLNNRKQKHDLEENTLEDTYNFNFDDIYKNYKIEYLNEKLKWANENLKKKKNMKNMKNKKNQKDEIKIDQEETNDCGPTEGTRKKNVERLEDIAHLFLPKQKKHDNMFNLSLNISKMSNNDKDDIINMLFSCRELEKLIEEQHCVLDMLDNDLREVNASLKLPATWDNLENFELLQENILKEEEHGLPLNNTPFFIKGKVALIPKDINTFFDDEKKGGLIGKKDYYIKNVVQMATQVNTPTPVKYVPKFTKAKVKPKVPLLLKNNAKA
>PlaVinVinckei001355_rbh_TGME49_253600
MSSKPPVPLGKKNGGFPKLVKPFKKSMLFKIKGKFSDDARKSKTMENVNSKNSNDNIEESLKTDSDELKSKAMKPKLKIPDLKFKPINSKSKNLSPMIKRLKTKPKLMDPKETETKLKKSVPLIKSIEMKENDDDTPKEAEEPKSSNFVKVTKFPKFEKSLKPMLKGLIKKNVGQSHPPREEENKTLNDRENFRQNKYYNNVNLLNSIKNKNLGLSKTKSIESNKQLVTDENNEETNNSVLKKYSRSFSKDKTENPIEDSKKSYATEKVGKNFILKKGIKMMFKGKKASFNNNLSKEMDDQKKNESIGTDHAESGKVHINNNGSNSNNNNALGSVKNKSKQVGPLTTYTESELLKNNNYMNAFSRIDGNYVGKVTGPPVTPLSMSDKIPQNENDLKCEYNQANNIYEASNNNNRFINNQLYASNFPIFLDPNNINWNNTNPMNVPFIFYPGLGCYSPVFGDGICSYIPMTDEGHNNLSNNKKEDILDHQNEDKERKNNSNKNKDKAMIAGGHLKPLQFRNGAEWSSEDEKLLNSDIAIYEGIERKSKKKEKEKTKERYIGDSKWYDIEHKLNNCRGVIENDNNKSSKKKKKKKNSDTTVNISSESDTKYSNGEDGFSSSYEKTYLEGETKNDTCTKSSSDEDKKCYKRSKRRSSSKKKSSNKFLEDEYDFNFDDLYKNYKIEYLNDKLKWANEYLKKKKECEKSDSDNDVVVKDGKHSNIGNRSLKKSNLKNIVKGKKENEKRLDDITHLFLPPPKKHENLFDLSLNFSKVDDSDKDDIINMLFLCRDLEKVIEEQHCILDMLDNDLAEVNNSLRLPPNWDNIHNFEILQEHILNENDENRNYNSLNDYDGKKNNGLVLNNVPLFIKGQVSLVPKNLSHFFDNTEKVPQTGKTFQKSPDIMNKKGETTNSTPTETYNSTNKYVPKYVKARVKAKVPLLLKGG
>PlaVivP01001048_rbh_TGME49_253600
MSAKPPPAFLKKGGPPLPKSVKPFGKPPVKPPFLLKHKGKPPAALLKGKSEETVDSAPSGRSSLSEQNAPGGEDPPKENALEIRSKAIKPKIKVPELKFKWKEGKAKVKPPPKVTPLGGKAAALSDAQSEEDSPLSEAHLVKPAKPMMKPSKLMMKPSKPMMKPAKTMVKPSQPIKSGALEFVKAPKGVKPKVSLSDLKLKGLGEKGKAEKGETGRSSIPVGFASQSGVEATGVEEAEQTEIGKGEPNDSGSLGGRDETGRIKRVMHMSKYIDSGNVVNQLRGQGGNATQVVKVKGGGGPTGSSPGDAGKGKLPPPSFAKYKEKKSNSIAKEENEEVVQKCSASFSGEVTKGGGRTLKGLPAKGLPLKGLPLKESPSKGSPPKGLPLKGLPLKGSPPNGPPPSSTANAPKEGEPNKPADTHERTHERTNERTDGPRVMVGVSDAAGKQTVGPLSTSRTSTLMQDTHYLNAFSRLDGNYVGKVTGPASPIDCSDKKPQRRGGQKDLEQMTPRGGRPPSVYPPSAAVGEYPHGGNFLPFFNYNSEVFRGGMGTGCPMFFPPGWYYLPMGTHGDSGWVGPAEVAAGQVDADRLTTYGEQTGRANERGKKKRGSRAGNPTVGGGRRQSDTLIAAGHLKPLQFREGVEWSSDEEKYLNADVTMEEERRERKKKERRGRGRGVGGSIGDSKWYEIERRLNNCRGVIQESEAEGEAEDEAEYEAGAGQEDEANPSYYTDCSEAADSCGEDTKYVDGVRSEGHYEGDTDCGEEAGGKRSLTKNGQRRDDQRRNGRRRTPLEESHPFDDDSIYKNYKVGYLREGRKWANEGLRRGGGEAPFKKTPHEEVPRETPLKKTHRERLNRIAHLFLPKNKKHENAFDLSLSFSQISEGDKDDIIRMLFACRDLERLIEEQHCVLDMLENDLREVNASLKMPPSWSNFNHFEVLQESILQSEGGQGVPLNNTPFFIKGKVALIPKNLDSFFDKAAVAATKANAAKAANAANAANVAGAPPSGAYSQPEGPPSNSKYMPKFAKAKVKPKVSLLLKRGA
>PlaYoeYoelii17X001759_rbh_TGME49_253600
MSSKPPVPLGKKNGGFPKLVKPFTKSMLFKVKGKFSDDAGKGKTMETFKSKSSIDNIEESLKTESNELKPKFMKPKLKVPDLKFKSLNPQSKNLSPMIKRLKTKPKLMDIKETETKLKKSPQSFKSVEMKENDDNDDDDGDNMGKEENSKSEGPKIPKFVKVSKFPKFEKSLKPALKGLVQKNGEQSHSEIEDGNKTLNDREQFRQNKYYNNVNLLNSIKNKNFNLSKTKSIENNKVSLTNENDEKRNTVEEKNNSVLKKYSHSFSKEKTENIIDDSKKNYITEKLGKDGILKNGVKMMFKTKKSSLKSSFNNNSNKEAHDQKKHESTYTGQAEFDKMHDSNKGNDNNNDNNNGDNNNGGGDNNNVGDKRNVLISMENRPRQIGPLTTYIESEILKNNNYMNAFSRVDGNYIGKVTGPPVTPLSMSDKIPQNESEQKYEYNKVNNIEKGCNDSNNNNRFANNHLYASNFPMFFDPNNMNWNNKDQMNFPFIFYPGFGFYSPAFTEGIYPYSPMMEECHNNENGDILDKENVDKERKNNKKNIPNKNKDKTMVAGGHLKPLQFRNGAEWSSEDENLLNSDIAIYEGMERKSKKKEKEKEKGKEKEKEKGKEKGKEKERYIGDSKWYDIEHKLNNCRGVIENDNYKGYKKKKKKNSDTNVNINYESDTKYSNCEDEFSSSCEKTYFESDTKNDTCSELSSDEDRKYYNRSKRRSSNKKKNSNKYLEDEYDFNFDDLYKNYKIEYLKDKLKWANEYLKKREKREKRDNNDMISQDSEDSNIGNKYLQKSNIKNSIKVKKENAKRLDDITHLFLPPPKKNENLFDLSLNFSKIDDSDKDDIINMLFLCRDLEKVIEEQHCILDMLDNDLAEVNNSLRLPPNWDNINNFEILQEHILNENDNNTNSLNGYDGEHNNGLSLNNVPLFIKGKVSLVPKNLNHFFDNTDQSPPQTGQVSKNSDPIKNKNGTSTYSTPPETYKSTNKYMPKFVKARIKAKVPLLLKGA
>PolSpeWS2016031717_rbh_TGME49_253600
TRNNWHTVEEKIRDHEDQPKRQFRKSGAPLSSDPNSDIWVKNHGATYQQFSVLRSPQDLSKNSHTSPKFSPSSLEATFGRQERTSPYISIGEAAASYANLKDEKDYEDVISLLLSCRKLEKQIEDQNAAIDIIRADLQQGCETLKDQSNDFPVLDYLVSQANSLFIIKGILELCVASIENFFLALHEKIIVLVLLAQKSTAHRANTRV*
>PolSpeWS2016031727_rbh_TGME49_253600
TRNNWHTVEEKIRDHEDQPKRQFRKSGAPLSSDPNSDIWVKNHGATYQQFSVLRSPQDLSKNSHTSPKFSPSSLEATFGRQERTSPYISIGEAAASYANLKDEKDYEDVISLLLSCRKLEKQIEDQNAAIDIIRADLQQGCETLKDQSNDFPVLDYLVSQAVNLPTEFERSEPRPKILDRKV*
>PolSpeWS2016031730_rbh_TGME49_253600
TRNNWHTVEEKIRDHEDQPKRQFRKSGAPLSSDPNSDIWVKNHGATYQQFSVLRSPQDLSKNSHTSPKFSPSSLEATFGRQERTSPYISIGEAAASYATLKDEKDYEDVISLLLSCRKLEKQIEDQNAAIDIIRADLQQGCETLKDQSNDFPVLDYLVSQASFASRRLRIFFWRCTKR*
>PteSch003086_rbh_TGME49_253600
GINAEYMGTLYGPDYYGRYSKQRTHINKPLLYEGGLTGPRRGAYRSMSEMAALYSNLVPEDKDDMISLLLACRKLETQIQQQNVMIELLENDLQRAEASLRFPAEWRVADMSPPAEMGQGIDDRGIPLYVKGHVYLEKQEAAAKIPPPVKERTAAAAPVAMGEVKIPTKLPTLVSTKKHTQPTIQISTPKKKETAA
>PteSch013061_rbh_TGME49_253600
INAEYMGDYYGRYSKQRTHINKPLLYEGGLTGPRRGAYRSMSEMAALYSNLVPEDKDDMISLLLACRKLETQIQQQNVMIELLENDLQRAEASLRFPAEWRVADMSPPAEMGQGIDDRGIPLYVKGHVYLEKQEAAAKIPPPVKERTAAAAPVAMGEVKIPTKLPTLVSTKKHTQPTIQISTPKKKETAAPEKKETAAPEKKETAAPVKKETAAPVKKETAAPVKK
>PteSch013063_rbh_TGME49_253600
INAEYMGDYYGRYSKQRTHINKPLLYEGGLTGPRRGAYRSMSEMAALYSNLVPEDKDDMISLLLACRKLETQIQQQNVMIELLENDLQRAEASLRFPAEWRVADMSPPAEMGQGIDDRGIPLYVKGHVYLEKQEAGEKLYYSINILMYNV*
>PteSch013064_rbh_TGME49_253600
YQRRVHGGRHAAQPSPATKQFGATRWNEVERELETIRESAGQPVDNTRLSTPVTLYGPDYYGRYSKQRTHINKPLLYEGGLTGPRRGAYRSMSEMAALYSNLVPEDKDDMISLLLACRKLETQIQQQNVMIELLENDLQRAEASLRFPAEWRVADMSPPAEMGQGIDDRGIPLYVKGHVYLEKQEAGEKLYYSINILMYNV*
>PteSch013065_rbh_TGME49_253600
YQRRVHGGRHAAQPSPATKQFGATRWNEVERELETIRESAGQPVDNTRLSTPVTLYGPDYYGRYSKQRTHINKPLLYEGGLTGPRRGAYRSMSEMAALYSNLVPEDKDDMISLLLACRKLETQIQQQNVMIELLENDLQRAEASLRFPAEWRVADMSPPAEMGQGIDDRGIPLYVKGHVYLEKQEAAAKIPPPVKERTAAAAPVAMGEVKIPTKLPTLVSTKKHTQPTIQISTPKKKETAAPEKKETAAPEKKETAAPVKKETAAPVKKETAAPVKK
>SarNeuSN3000973_rbh_TGME49_253600
MAPKKLPPPALQKGIIGKGPPVSAGGEEDSAFAVKKDSVSTPVKRPPASPLAAAKVQLPVQPPVKRPLPAQHASPPSSPLDDKRAPTTAGAAATTPAGPAPPPARLPSGPLSPPAVALAPVPVAAARAADEPKRGEEAVKQPQPPPTRPMKSVASPPGPKPPPSAPPLPPTASKEALPSPGVLASVPPSKKEGAAPAPASPSVSAPQPTASAAAAAAPAPAPSPGPAGTPTAAKEKVPPAPSAKKGPPVPLAKNGMGPSGGLAPQLAAVKEKALSGSPAKNGLPISLSKQGATTPNLGAMPAAGKEGMPPAPPSKKGPPSPPAKSGTAGESPTKTSAPKPAAATAASSKASAASAAAISPTTSGFASTPATGTGSGVAMRMKSGLVGVGPPPGALLKTAYPGKSGGGASPAVGAPSPKKEGPPTGAEVKAAPLQKGPPSPLPAATAAAAATEGKAADKPVDLSDTPAGRKEPGKPSSGRTPSLAPSAAPLCKVVDQTGQFVGFAHGPPPPLTAQDPSYPRHPGRRRGSGLWQSDRLAPEDPLPYSSRSILQRASRRNAATGGTVTGGVQYLPPFGVPPGWNTLPGFFFPVPAWPPFFPGQTASTDYPAKPMRSSRRRSSSMRTTDKHLSKPFKSRLDQSVTVSAAPAVGEQYYPQYYYGPTGSHPFFAYPYYTAVCDLNPYYSTFHSQQQSQQQQGPPYYSAYPYEASAMNSPLPHYRRDRRRWRSGGLPAEASAGSVGSESSSSGEEDDPLRLTSKRTPTSGPRATSPAFGLRGPTAASRRRTTRYTSGDGEDEGLSAPHKKLQDEDAQSASSLEDIIGTEEAFRQPVPYSQRRGNEDTYARFGYSDYLAALSPRSPARTFRRSVADTSVYGRTPWTRLEKKLNHIRGGYGLTGHVPPETLPSQAEPQQQLEEDTRHDQKLVDTVSSRRASLEAPTSAAARRRSNLRQSWLRGLPADYAEDQRETEEAGSGDPYYKHFHSHYQRSKKPWVDEVAHRTGAARRKTEMTSQPAAAGSFTHRRSRRGWDRWKFERGLTAPRRRTYQSLNELAAHFSHIEGEDQDELISLLLLCRRLEKQIEEQHLVIDMLEHELTTASATLKFPPEWRALEGIDLVSLVPADSAFQPSAATPLFLKSTVLLPKQLPDGSSAFTGGPPAALAETAAGAPTPSAAAAAAAPAKPVGAAKVSPPPAGAAQPAAPVKAAPSPTAGAAKIPTAAAAGATGGPKPPPPSVGIKKTLKPAGAVKPAFKTSIKAK
>SelPygWS2016004677_rbh_TGME49_253600
MRELRQQSPQRIHLTILPLLIHPSGHSRQQKRKGTELHFSSGLAGPRRTPYRSINEMAVYFGNLEPEDQSDVISLMMSSFSLEKHVEQQSLVIAKLEEHLTQPAVPPLMAQPEQGSSFFD*
>SieNemWS1WS2_1049292_rbh_TGME49_253600
MNLHSWGSSHRLLTHPFLTAPTFSCGDTTAMAGATTTAAAVGDAAGGGVAVDTAAINGCVFVAVFRTPFKSMTDMAAYFSGLQPDDQTDLISLLLSCRKLEKQLDEQQVVIDMLEHDLRQAQETLRFPPEWKDLEVLDLSGLTTKDKAELPPSDLPLFLKGRVLLQQKEAALAKEQMAGKEAKKAEPSGATQVAKSGMPTLKLGGGAGGGTPGTISKPSAAIGVPRKMPGGLKPKFAM*
>SieNemWS1WS2_1049294_rbh_TGME49_253600
DAVQEYDGHGGLLQRTATGRSNGPHFAAAVVQKAQETLRFPPEWKDLEVLDLSGLTTKDKAELPPSDLPLFLKGRVLLQQKEAALAKEQMAGKEAKKAEPSGATQVAKSGMPTLKLGGGAGGGTPGTISKPSAAIGVPRKMPGGLKPKFAM*
>SieNemWS1WS2_1049295_rbh_TGME49_253600
MRGIAKEPDACPLDAVGLPVGTFRGQFMGPMSPPPQPLARQDRGPGNLAEVPRRGYRHQQGPLARMDKTPETGFKAARDFTWEEFNTDYQRRMQQTGVDTGRYYGLQPEQSSPPPRGVPSGSDPRYQSQQQMDAQQMQYMGGPTVMPTVVPQPQYGGGGSPMPSFYPGNAYGVQSPIPAVVPCMITYPGGTVPAQTMGPGGVGGRGGGMGGYQRGGPNLAGGMRAPASAPIGHPSPPEDYPPRYHYVDFERPDRSSDPRPTYPGARPPAPHTSFGASGWNTVERQLANVRRGLPPGDGKREPDVVPAAGGAVPFYEDAGHDPGGKIRRWRSRTATRGRGGNMARRDVMNFFGDGLSGPRQTPFKSMTDMAAYFSGLQPDDQTDLISLLLSCRKLEKQLDEQQVVIDMLEHDLRQAQETLRFPPEWKDLEVLDLSGLTTKDKAELPPSDLPLFLKGRVLLQQKEAALAKEQMAGKEAKKAEPSGATQVAKSGMPTLKLGGGAGGGTPGTISKPSAAIGVPRKMPGGLKPKFAM*
>SieNemWS1WS2_1049296_rbh_TGME49_253600
MRHVEQSLDSASAAAKAIDVQLRTAQPSAAKKDSAADLSFGNTENIQFSKFFQLDSKDPTAGNKGPRAPAVDGPLVHGHSPKKRPKTPAAAQSSQVPLRVRGAMEEAAWNNRKYGVSLHPQMVAVQDRNMQTVAFSQDTGQFMGPMSPPPQPLARQDRGPGNLAEVPRRGYRHQQGPLARMDKTPETGFKAARDFTWEEFNTDYQRRMQQTGVDTGRYYGLQPEQSSPPPRGVPSGSDPRYQSQQQMDAQQMQYMGGPTVMPTVVPQPQYGGGGSPMPSFYPGNAYGVQSPIPAVVPCMITYPGGTVPAQTMGPGGVGGRGGGMGGYQRGGPNLAGGMRAPASAPIGHPSPPEDYPPRYHYVDFERPDRSSDPRPTYPGARPPAPHTSFGASGWNTVERQLANVRRGLPPGDGKREPDVVPAAGGAVPFYEDAGHDPGGKIRRWRSRTATRGRGGNMARRDVMNFFGDGLSGPRQTPFKSMTDMAAYFSGLQPDDQTDLISLLLSCRKLEKQLDEQQVVIDMLEHDLRQAQETLRFPPEWKDLEVLDLSGLTTKDKAELPPSDLPLFLKGRVLLQQKEAALAKEQMAGKEAKKAEPSGATQVAKSGMPTLKLGGGAGGGTPGTISKPSAAIGVPRKMPGGLKPKFAM*
>ThaAnnAnkara000063_rbh_TGME49_253600
MVVPKLPLIVPKRPLPPNKTSDNTFNPSFTPSMTGVERLDSKVSLPDNKPTDFTAEKLTKLVSNSSLNLKKHPSNYNSVNTVDNNMNNENENFYEDLSLRLNSSTILSDLNSTHNNQNTTTTTNVNEMDEDDVGYTPWLKVEKRINEIRSFYSRTNPSTNNTNTNNTNTNNKDEKKSIYCNYGTKYIEDGWNKEVDHPLKYSTIQKLKSKKVYENEFKDNWKFVNGFLRPRRKPFTSISEMSKFYNKVDAKDQYEMIRLLLACRDLERLIEEQQTVLDMLDHDLREARESFSDLSNSFNVQKLIGSAPTSEPQYPTADVPLFIKGKLTLLNNK
>TheEquWA005139_rbh_TGME49_253600
MATPKLPLITPKKAVPGLPKIVPKVIVNSPPEIKPLVKVIPPVQRLVSGTIHNASRTDSFSNPPKDIDSGSSKIDEHTDGMNNEDSAASPGRTLAHAMTLSINHSDQTKLSRNNSLESQFRLPTKELSSMQANDTADNMLSNTVLKKIPSRSDANNSLEMGCTNYTEKEDNEIGYTPWMKIEERINQIRSLALNEFKNIAHNDHKELPKEGGLYDNYNTHYEDRDTWHKEAEHQLSYTMVQKLKDKKEPKPGKSNWEFINGFVKPRRKPFTSMSELSKHFQKNDSKDQHELVKLLLVCRDLEKTIEEQRTVLDMLDHDLREARGILPETLTDVNMRGLEGRSPGPKPDYPTSDIPLFIKGRVFLLPKDHKESGLS
>TheOriShintoku001123_rbh_TGME49_253600
MAVPKLPLIVPKKASSILVPKVAPKLAPVLLPKNPPLAKSLHSGSSSSATRPVDDNSGQKVQDKLTKLVSHGSLSVSKLSSNESHNEPDSVQGNSHSDAQVAPVQAFSQSSKDFERKTTLLNGRKPSSGSFHDDLAARLNNSSILNDLGVPQYKKLTTKPTPNDGNPDSQWPSKPASMETDKSSKAASNVSDAAHNGDDASGLNDSLNFGNDEREDVGYSPWLKIERRINQIRSMASKDLKGKTPANKRAQTPNLYNNYNPEYVEGKWKKELAHPLSYGMVQKLNDRHQFDLPKDNWKFINGFLRPRRKPFTSMSEMSKHFQKVDTRDQYELIKLLLACRDLEKLIEEQHTVLDMLDHDLREARDLFPDSLNNVTTQKLHGSVPEDEPFYPSSEAPLFIKGRVFLLPNKGKGNNGSGKKPYISYKPVYGSVSGNIFGTAVASLTKNTRPGPLHISV
>TheParMuguga003998_rbh_TGME49_253600
MVMPKLPLIVPKRASPPVKPSDSTFNASNTANVTGDNHLPSNPLNSDNNSTNFNSQKLTKLVSNSTLNLKKSPSTHGSVNTANNSNNGNENFYEDLSLRLNSSTILSDLNATPSYQNTTTTTNNNKEDEMEEDEVGYTPWLKVEKRINEIRSFYSHMNRNTPNATNNTSNTTSSNKDGEKKSVYSNYGTKYIEDGWNKEVDHPLKYATIQKLKAKKSYENDFKDNWKFVNGFLRPRRKPFTSISEMSKYYNKVDAKDQYEMIRLLLACRDLERLIEEQHTVLDMLDHDLREARDSFSDLTNAFNGQKLFGSGPKNEPQYPTADVPLFIKGRLSLLPNQ
>ToxGonME49007853_self_TGME49_253600
MMEKKTAPPPKAKSKAPPPKAKLAAKGAEDGPSPKGPPSLEKKTGPPAPPQAKPSVPGETSPAPPSKANPPGAKPAISQQAPGDSPKPPGPPKTLPMKGDPGLPGKKVSVLVGTGPPSGPPKKPNLPGDGGPPTAGDSSPKVTPKKELPKVTPGSLKGAPGKPCSPGPKGPLSGKPPTPELGDGQPKHKMDDVKKSGLPVKTDLATKDLGIGTKAAATKKPGLPSGPPGASLGVKPSAPLSKSSTSAPPGASLVGAPGATPPSLPKPPGAPAETSVAKMLESLDEHGMRRGSGGRLAPQSSLEKEYSSTTMHSIFTRNGELVGRASGPAEPIATQDRSALPADRGRSRMRYQDHAAADRLPRPARSAETDRSSRRTPDLLSFFPFPGSMDGLPGVFVPVPAWPPPDQNRLAGGYSPFPSPHGARAPGMPGFSPFPAMPYPASAYGTYGQPGFGAWDPMAFGMPYYPPQWLPLPSQYPAVPPGDQAATAQGQVENGDEGDSRQRGRRKNAETPTGNAGSRLDEPPKKGKEGGVTFAFDHEEQGKPGESEKGAGTTLSERRRRRNTVLQILEDEGLELSKECIRALIERDEQDARDDRRKNDEESPSEMAGSGGLAARASGGDPEKTIGVTPWGSVEKGLNYIRSGSLRRKHPGDDDTAPARLPEDERVFDPAAFAKKRDEREARGEDPTFGTQEGDDYYKYFDPHYTRSKKPWYSEVAPRTGPPMPPRQVYGSLPRGGKFSSRLPKGWDRWTFEKGLTAPRKRTYQSLNELATYFTHLESEDQDEIVSLLLLCRKLEQQVEQQHVVIDMLEHDLTTANAALKFPPEWRALDEIDLVSLVPADTAFQPTTATPLFLKSANLLPAAVPPETAPPSSPQAAPKSAEAPKSDAAKAAKPAAPTGTKAPGIKAPGAGKKPVFKTTIKAAK
>ColAng052063_rbh_TGME49_253600
SSGINAEYMGHEIPYDTLLVRNIIERAMKERGSSVEPQRLPLKVNGAQKLGVGNRALGLGGLAAEISRLNQIRQEEVLSLLMQCRRLELDISSQNKLINILEYDLRRGHTVATSQSQTFWNNFREKTNSSKKEDPLPRFGKRSPHVLCVDTTA
>ColAng052065_rbh_TGME49_253600
SSGINAEYMGHEIPYDTLLVRNIIERAMKERGSSVEPQRLPLKVNGAQKLGVGNRALGLGGLAAEISRLNQIRQEEVLSLLMQCRRLELDISSQNKLINILEYDLRRGHTVATSQSQTFWNNFREKTNSSKKEDPLPMYSALIPLL
>ColAng052060_rbh_TGME49_253600
AVVSTQSTWANEFTRKNAIEELERKMNSTFEAYKNVLSPETATANENREKEDFEEVFWEEAEDQINYSNKMPLSTREEQLDHEIPYDTLLVRNIIERAMKERGSSVEPQRLPLKVNGAQKLGVGNRALGLGGLAAEISRLNQIRQEEVLSLLMQCRRLELDISSQNKLINILEYDLRRGHTVATSQSQTFWNNFREKTNSSKKEDPLPRFGKRSAAGK*
>ColAng052061_rbh_TGME49_253600
AVVSTQSTWANEFTRKNAIEELERKMNSTFEAYKNVLSPETATANENREKEDFEEVFWEEAEDQINYSNKMPLSTREEQLDHEIPYDTLLVRNIIERAMKERGSSVEPQRLPLKVNGAQKLGVGNRALGLGGLAAEISRLNQIRQEEVLSLLMQCRRLELDISSQNKLINILEYDLRRGHTVATSQSQTFWNNFREKTNSSKKEDPLPRFGKRSPHVLCVDTTA
>ColAng052062_rbh_TGME49_253600
VSTQSTWAKNVNLKDVLSAENQTSIFSDTPHSLQVVLKSRHAAPGQVDVLATIPLKIARMDVIDLSAMTPPVHPAISPNLSNQAPSSAITESRSPQKPISYLTNQHQIVYCAFLPPSVPDLQQKFNQVALISYNSKDARLFVTTKDAAGDALSIEEEKAKNTKQPRTFLVVARRPSLEFGLTAIPRVYAAFPTPLAQKIGTEYDNVILSLLDNVVDRNSESVILPDTLMKSLKFGSKNPLFYGSVQKSVSYFDAEVENPDKKHLNLSIDAPIGVSDDKTPVEIMSEHIESNHLKMETISLMSTLTRTFDDKVNNEGKKRKKTANQANNSNKKYQILLSAITDSTFTSLFELSTSDDRFSLVNFQHGLIAITSMTIPKSDFESQMLSNRKNPIMAVMMSDPSATHLDVNDVAKALDLPAISPSTKNLHDEHQTTLAMKKTKSEEEDPFVEAAERLAQLYTLKKNRALVGKSDYSLLEDDVQNSNPEDATNEFTRKNAIEELERKMNSTFEAYKNVLSPETATANENREKEDFEEVFWEEAEDQINYSNKMPLSTREEQLDHEIPYDTLLVRNIIERAMKERGSSVEPQRLPLKVNGAQKLGVGNRALGLGGLAAEISRLNQIRQEEVLSLLMQCRRLELDISSQNKLINILEYDLRRGHTVATSQSQTFWNNFREKTNSSKKEDPLPRFGKRSPHVLCVDTTA
>ColAng052064_rbh_TGME49_253600
KQWYQRRVHGEVENPDKKHLNLSIDAPIGVSDDKTPVEIMSEHIESNHLKMETISLMSTLTRTFDDKVNNEGKKRKKTANQANNSNKKYQILLSAITDSTFTSLFELSTSDDRFSLVNFQHGLIAITSMTIPKSDFESQMLSNRKNPIMAVMMSDPSATHLDVNDVAKALDLPAISPSTKNLHDEHQTTLAMKKTKSEEEDPFVEAAERLAQLYTLKKNRALVGKSDYSLLEDDVQNSNPEDATNEFTRKNAIEELERKMNSTFEAYKNVLSPETATANENREKEDFEEVFWEEAEDQINYSNKMPLSTREEQLDHEIPYDTLLVRNIIERAMKERGSSVEPQRLPLKVNGAQKLGVGNRALGLGGLAAEISRLNQIRQEEVLSLLMQCRRLELDISSQNKLINILEYDLRRGHTVATSQSQTFWNNFREKTNSSKKEDPLPRFGKRSAAGKSPCTLR*
>ColAng052066_rbh_TGME49_253600
KQWYQRRVHGDEHQTTLAMKKTKSEEEDPFVEAAERLAQLYTLKKNRALVGKSDYSLLEDDVQNSNPEDATNEFTRKNAIEELERKMNSTFEAYKNVLSPETATANENREKEDFEEVFWEEAEDQINYSNKMPLSTREEQLDHEIPYDTLLVRNIIERAMKERGSSVEPQRLPLKVNGAQKLGVGNRALGLGGLAAEISRLNQIRQEEVLSLLMQCRRLELDISSQNKLINILEYDLRRGHTVATSQSQTFWNNFREKTNSSKKEDPLPRFGKRSPHVLCVDTTA
>ColAng084769_rbh_TGME49_253600
SSDLSSGINAEYMGEGKKRKKTANQANNSNKKYQILLSAITDSTFTSLFELSTSDDRFSLVNFQHGLIAITSMTIPKSDFESQMLSNRKNPIMAVMMSDPSATHLDVNDVAKALDLPAISPSTKNLHDEHQTTLAMKKTKSEEEDPFVEAAERLAQLYTLKKNRALVGKSDYSLLEDDVQNSNPEDATNEFTRKNAIEELERKMNSTFEAYKNVLSPETATANENREKEDFEEVFWEEAEDQINYSNKMPLSTREEQLDHEIPYDTLLVRNIIERAMKERGSSVEPQRLPLKVNGAQKLGVGNRALGLGGLAAEISRLNQIRQEEVLSLLMQCRRLELDISSQNKLINILEYDLRRGHTVATSQSQTFWNNFREKTNSSKKEDPLPRFGKRSAPMYSALIPLLRSE
>ColAng084770_rbh_TGME49_253600
SSDLSSGINAEYMGEGKKRKKTANQANNSNKKYQILLSAITDSTFTSLFELSTSDDRFSLVNFQHGLIAITSMTIPKSDFESQMLSNRKNPIMAVMMSDPSATHLDVNDVAKALDLPAISPSTKNLHDEHQTTLAMKKTKSEEEDPFVEAAERLAQLYTLKKNRALVGKSDYSLLEDDVQNSNPEDATNEFTRKNAIEELERKMNSTFEAYKNVLSPETATANENREKEDFEEVFWEEAEDQINYSNKMPLSTREEQLDHEIPYDTLLVRNIIERAMKERGSSVEPQRLPLKVNGAQKLGVGNRALGLGGLAAEISRLNQIRQEEVLSLLMQCRRLELDISSQNKLINILEYDLRRGHTPCTLR*
