# Supplementary material for: Molecular characterization of the conoid complex in Toxoplasma reveals its conservation in all apicomplexans, including Plasmodium species
Source: PLoS Biol. 2021 Mar 11;19(3):e3001081. doi: 10.1371/journal.pbio.3001081 (PMC7951837; doi:10.1371/journal.pbio.3001081)
Supplement: S1 Data — Files are named according to the T. gondii apical protein query. The sequence headers comprise the protein identifiers in our in-house proteome database for the SAR clade (Methods), starting with an abbreviation for the species strain (see S3 Table). The headers furthermore contain either the descriptor “self,” indicating that this sequence is the original T. gondii query, or “rbh,” indicating that it has the original T. gondii query as its best T. gondii hit in a BLASTp search, or “none,” indicating that it has no BLASTp hit in T. gondii (see Methods). For sequences of P. falciparum 3D7, the header also indicates by which P. falciparum IT sequence it was gathered and if it was gathered via reciprocal best BLAST hits (“rbh”) or via unidirectional best BLAST (“bh”). The latter is only the case for the putative orthologue of T. gondii’s TGME49_219070 (see also S4 Table). (GZ) [file pbio.3001081.s005.gz › TGME49_conoid_proteins_putative_orthologs/TGME49_271780.fa]

>BabBigBond000883_rbh_TGME49_271780
MTGCSVRQADGSAAAHGRHVPGVDHVIAQPSTTYVDGDGVYGGECGKWLKFVVRKTESITRGVLRLNLEYADDAFLRASVFLTSNHDERDLLSNVPACRNNTLVNNSVADALEHIFSWDVCVVDRCTFNVRYRVTRKGTYSLHVKLDGNPLPGSPFRIYISEGAPSTAACRVYGRNVGTCCAIPYVPEIMNAIFPNASPCAATSRDDARTKRNAARSASDDAPTKGSSCKSDFSPIDNFNRNTCGYFSNRSAVSIGGWLADNSTPDDIVIPNHSAPDAFRPGGTSCADNSNRSENAISYAKQSVADPDFRDVERGLPAAGNAVGRGVGCTRRSISSDGSLSVNLSGDSAATAHSHIKESPRTPSFNPYQATNRNCTADAGGRGNVYSARSFGPPRASMNSSEADMLPMEFTLGADTSAVPEGRTTLANEPGAVGSCTRSSAMTSALWDGLDDRRSSDATRKRRQHALQQLERRGLLNEIEIRLADAHGNAVTHALPYVQAWGENYARVVSVDNRPNGVVIVKYVVVVPRDGLESLKTAQSHESDSVMPHALRVGGVPCKIHVEINGKPVFGSPFHPQVGNVNEVEHYFETTVGTTECLMQTFTELVRNNDFDGCAELYSMVETDEVKDKLTGILLTRLSELEKTNIAATSNIRLVESLKLQSLGRLLELVQSQYKKMLTYKTSSIVDCIRELKSFENIAADQKGNKAASDQKGEAAKRFNNLGDVILNYRLIGDELRKLHRYELADKFDQINNQMCDEIDLGMWTSIIGHKESQVQKLRAEVESAADRLTRFKDDVEERYKSFTRKDLADFRGTPGFAFDHGTQTEAPELLTTRLSSLVRGRCVPTTAHNEVDKIVEAYWRKCNNYDIQTTVAKVLKSSVRLKNSISELFMYYSTAHPRESGGTMLGVSRASMELFVLQLRLNNYLTANVQKLDWLFERFSLELPSGQADGSTPPQRAIPEHMWCAYLREIGYLNLLYTIAESGDREILRDHQHPSRLVAFHHLCKEHLIPLYEMLFTTKPEFQKCLKFTDSKVDNGSQRVNKSAKKAATPSEQYFRSRQDILGYFNVHALEHVLNVLDIDVLQRVFKHYSRISMFGRQQVARDWFDEKTATISTATFVVFARDFQIIPGHMDGESVHTIARGVALRGTGGANKLVLRDFVSAVSRTLARVVLASCLAKHDAYERIRDSLTETMETAPRCVQSKESVKRDIMVLLQLLGICNLQFVRYTIDAIYGSEAVEQMDE
>BabBovT2Bo002386_rbh_TGME49_271780
MNLTKPAGLYARTINVVPRPDTTYVEGDGINGGECGKWLKFIVKKHGSLARGVVRLNLDYAEDACFKSSVFINHNADERDLQRDAPSCHNKRLANNSVSDALENNFLWDVCVVDGQTYNVRYRVTRQGTFLLHVTLDGNPIPGSPFKIYISDAPPHVPACRVYGKNTESCYAIPFVPEIIEAIFPNAYRTPDNGTLEVTGKSPRSNKAINSPSLRNKGQKNVSPRISSSRNGTPREVNTYPNINNAEEQRVKDLISIAYNDQQQDPMNWDYDPELGLGAAVSDENPISPKNRSARRNISPRSSRKADDNKPTKTRLLNIVDRHSKDYLRNRKKHTMTHLERNMLLNEIEVHLADEHGNTVTHALPYVRAWGENYARVVSVDHRKNGVIKIKYIVIVTREGLPLLKDVQARGIGSVLPSSLQVGQVPCKIYVEINGKPLFGSPFKPQVVNVEDLERYYKLKLGTVESIVHKFTVLVNNHDFDGCAELYNSIESSEAKAKLGGILVNKLTELEKDNIYATSEIRLVESLKLQSLGRLLGLVHNQYKKMLTYKTSSILHCIRELNDYEKVDPTGDQSNEGSKSFNNLGDVILNYRLIGDELRKLHRYELADRFDQINDQICDEIDLQMWSSIIGQKEKRVQKLRSEVETTVERLSSFKDTIESRYSSYTRKDLNDLKHIPGFAKERSIQTEPVDMITSRLSHLIKGRCVPSQGNTNIDSIVESTWRKCNNYDIQATVSKVLKSSIRLKNCISELFMYYSTPHDLGERTVLGVRRASMELFVLESTLNNYLCANVKKLEWLFERFSIELRDKDGKIMPRIIPEHMWCAYLREIGYLNLLYTIAESGDRELLRDSQHPSRLVAFHHLCKEHLIPLYETLFTTKPDFQKCLKFPSNHEIGTGKKTKVLKKTVGGPSEQYFNSRQDILNYFNVRALEHVLDVFDIDVLHRIFKHYSRLSMFGRKQLTKNWFSENATISTATFVIFARDFQIIPGHMDGERVHSIARNVASRGQAGANKLGFRDFLNAISRTIARAVLASTLAKHDDYEVAREKISDTVDIVPRCVQSRQSVKSDIEMMVKTLGLCDDQFVRYTIDALYGAEAVEYIDGVLD
>BabDiv1802A002353_rbh_TGME49_271780
MVSSGVETESRFASGDAINSFYGLHRVTQPESAYVEGDGIHGGECGKWIKFLVRKCGSLTQGVVRLYLEYADDAAFRSSVFLNHTPDERDLLRGTPSCFNNRLANNSVANSIEHTFVWDVCVVNNETYNVRYRVNKRGAYLLHVKLDGNSIPGSPFNIYISDASSCTAANRVYGRNVEKCVAIPYVQQITDSLFPDSSRHGSMHENHTQSPHVNSSSEKHKDGSPKGLSKVNAVKDCKLKFGSQSVDSMYPHASTHSSGAASQFTDMRKGTDEGTSMSDGTVHNLLNLWTSGNVQKGEEPSPKRSAAYLSNHKGGEQIDKDVQRHKPSETQITKFKTIEYLERCNLINEILVHLADVNGNVVTEAQPYVRAWGENYARVVSVDNRGDGVIVIKYIVVVPRKGVSLLKEAQSRSSKSMLPTSMRISGVPCKIHIEIDNKPVYGSPFNPVVENISEIERYYMSQQDLAANLIHKFEDLLRKKDFDGCFDLYNSCKEKHVKDNLTELLLSRLSELESSNIATTSDIRLVESLKLQSLGRLLELVKSQYKKMLTYKTSNIVNCIRELKSFEGVTDGKASRAGNGPTTGKKFNNLGDVILNYRLIGDELRKLHRYELADKFDKINDRMCDEIDVGMWQSIIKQKETHVQKLRQEVEAASERLIEFKNRMKNKYEKYNRVDLNELKKNPGFAIERSVQTEEPQLITTNLAPLVENRCTPTGGRNDVDLLVESHWRKCNNYDIQSTITKVLKSSVRLKNSISELFMYYGSLHPLDNERSIFGVSRASMELFVLEIQLNKYLISNSAKLQWLFERFSIDLSVRTPTDGRLSSKSLRIIPEHLWCAYLRELAYLNLLYTIAESGDKDMLRDLQHPSRLVAFYHLCKEHLVPLYEHLFTTKPEFQKFLKFADNKVTPGSKHTSKASKKMVAVPSEVYFNSRKDIIKYFTAKALEHVLQMLDLGVLELIFKHYSRISMHGRRQVSQNWYNDNATISTSTFVVFARDFQIIPGHIDGENVHEIAKSVVRSENVSSSDSKLKLGDFIKAVARTVGKAVLGCCLAKHDAYENGSDEFSLQSEGGRCCVQSNESVKRDIQVLIQSLGICDAQFARFTIDAIYGPEAMEYL
>BabMicRI001165_rbh_TGME49_271780
MIGIGSPVSPKSHAITDAPPASKCYCIGERIDEGEAGIWKEITVFTNGKSGVIKLFSQNADEELSIYHITLDPSFGDFGHLKNLATNNHSAQDVFHWEIIEQTQKQSVLRYKYMRSGRYILNVKFDGLDIAGSPFLIVVTPGIADPKACKLINADKSLITPKNSSTIYNKITLQIRDSNNMIIPHGFHNVSVKVHNGVYIKHITDNMDGTYLIVYSITSNDNPMLRVLLDGNDVYGSPVTFNIINLEQYNNSIKTLTFDEISHSVEKMIGEGKLDECEQIITSNNLNEVLDKIIVKLRQQIYNIGSKKYDLMTLKTSIIDKMHQNLSNDYQDMYNSKTELLMSLVKSLDSIEINDITSLSNFILTYKNISDELSKLHRHDVAMRINELIKFICGEINLNRISSDLNAKESIIKTQEVVIKNKFDLMKSKLDEIKSRPFPVDDTLLHYDKETITNINAPKLTRLLQRRIAVSGKQSDQTCDSASRKIDGIVSKFWVKSGVYDIHTTVFNVLKSSPRLNRATFELFKFYAPVNWINMINLVIDLKIDINLQLNVPRLKWLFNRFSNELVNNVNGKNQEVKREGFVRVIPEFLWIAFLRELAYINLLYVLASNNPKILESDHPSRLVSFHHFCNYHFVPLYQNLFYTQEFQNRALIVDGEVQVKEVDARLMVSDLYKYLNKRLPGDVSQRIDLDALQLIFNHYITNIAGKHSEDSSSYGKLSEKNRKMNEMSMSSSAMIRFVCDFGVVPDHMSGNYVRELIADSKLTFDNFVKTVVSILSLLVKHYIVNQQQALGDTTGPHYTSLTIEDVKKQADYFINLLHLSDVESVKFVLYKIK
>BabOvaMiyake001760_rbh_TGME49_271780
MIGCAVHRADGSAAAHSRNVSAADHVIAQPSTTYVDGDGIYGGECGKWLKFVVRKTESVTRGVLRLNLEYADDAFFRSSVFLTSNHDERDMLHNAPSCHNNTLVNNSVADALEHIFTWDVCVVDRCTFNVRYRVTRKGTYSLHVKLDGNPLPGSPFRIYISEGAPSTAACRVYGRNVGTCCAIPYVPEIMRAIFPNMSPCNAMSREHVRAKRNATRAASCDAPTKGASCRNEFSPSDNSNRNMRGYFSNRSAASAGGWQGGNFSPDEFLISDTSPQAAFMSGGSSYADNSNRNETNFAHAHQSAPDQVYRDVERGTPPVFGSGTGRGFGYARRSISSDGSLSVNFSGESAATTHSHIKESPRAPTFNPYQNTNRKCTADAGSRGNLNSGRSFGPSKSSLHSSEDDMLPMEFTLGADSSALPDGRTTLANEPGTVGSCTRSSAVTSAPWDGMDDITSSESTRKRRQHALQQLERRGLLNEIEIRLADAHGNVVTHALPYIQAWGENYARVVSVDNRPNGVVTVKYVVVVPRDGLESLKAAQLHEGDSVMPHALRVGGVPCKINVEIDGKPVFGSPFHPHVGNVNEVEHYFESTAGTTECLVQTFTDLVRNNDFDGCAELYSMVETDDVKDKLTGILLTRLSELEKANIAATSNIRLVESLKLQSLGRLLELVQSQYKKMLTYKTSSIVDCIRELKSFENMATDQKGSRSPSDHKGEAAKRFNNLGDVILNYRLIGDELRKLHRYELADKFDQINNQMCDEIDLGMWTSIIGHKESQVEKLRAEVESAADRLTRFKEAVDERYQSFTRKDLADFRGTPGFAFEHGTQTEAPELLTTRLSSLVRGRCVPITAHSEVDKLVEAYWRKCNNYDIQTTVSKVLKSSVRLKNSISELFMFYSTAHPRENGRTMLGVSRASMELFVLQSRLNNYLTANVQKLDWLFERFSIELPSGGTDGSTPPPRAIPEHLWCAYLREIGYLNLLYTIAESGDREMLRDNQHPSRLVAFHHLCKEHLIPLYEMLFTTKPEFQKCLKFTDSKVDSGSQRVNKSAKKTSGTPTEQYFRSRHDILSYFNVHALEHVLNVLDIDVLQRVFKHYSRISMFGRQQVARDWFDEKTATISTATFVVFARDFQIIPGHMDGESVHAIARSVALRGAGGANKLALRDFVSAVSRTLARVVLASCLAKHDAYERVRDSIAETMETAPRCVQSKESVKRDIVVLLQLLGICNLQFVRYTIDAIYGSDAVEQMDEMSAVSHIVRHSGDVWSLHGLIGGIGGVTLRHLLRRRYGEAAAAVKKVIYPEGLHQGNIDTSHVAITPHILPKGCCNTPILDELYRRTSNGLSTVLEGLHILLWKGKQFKGKRCCLPLTMVRVFHTEQVEVVPPPRLLGDAEEAAEVRHVSAPQVCHRWPCDNYRRYHEVRGPGKRAPSKWEDQSFYKPLRDSIKFW
>BabSpeXinjiang000089_rbh_TGME49_271780
MATGVANHAGGHVRPVSVVPLPDTTYVEGDGIYGGECGKWVKFVIRKSGSVTRGVIKLNLDYAEDAYFRSSVFINNNADERDLQRRAPSCQNNKLANNSVADALEHNFLWDVCVVDKQTFNVRYRVTRKGTFLLHVKLDGNPIPGSPFRIYISDATPYTAACRVYGRNIDTCYAVPYVPEIVEAIFPGSLGSAEGYGPEVDKDVYNNSPKGSVVSPAKQGSQFSFGRSDDKLDRVFIPVAEKTHVPASNVKGNKRGKDVSGILQVGYDPELGLGAPNQSPSSKTDDDPLYSKFGPFGTGVSEQYRKSSASNVGSAGQQSRPPIIHSSTTYDSSLLKGSSAGYNSNDTLKKDVSMQEPDSGEFQDKLSPKRRTRLLCGSDRGTLEDLKKRRQHTLSHLEQRTLLNEIEVHLADEHGNTVTHALPYVRAWGENYARVVATEYRSDGIVVVKYIVIVSREGLVPLKEAQSRGGDSVLPSSLKGGRVPCKINVEINGEPVFGSPFRPHICNVSDLEHYYESKLGTVESVVRRFTTLIQKHDFDACEDLYNSIKSPEAKDKFVNILLNKVSELEKENIYATSDIRLVESLKLQSLGRLLGLVHNQYKKMLTYKTSSIINSIRELNNFENVASDPSGGASDVTNELRSDNAKKFNNLGDVILNYRLIGDELRKLHRYELADKFDRINDQMCDQIDVGMWTSIINHKEKRVQKLREEVDSAAERLSTFKSSIDERYRNFTRKDLDDMKHLPGFAIEQAVQTEPTDLITSRLSHLVRRRCVPSSSRNSVDQLVEGYWRKCNNYDIQATVTKVLKSSIRLKNSISELFMYYSTTHMREGDRPMLGVSRASMELFVLEAMLNNYLTSNVKKLEWLFERFSIELPHKGDPSTPPPRAIPEHMWCAYLRELGYLNLLYTIAESGDREMMRDNQHPSRLVAFYHLCKEHLVPLYEMLFTTKPEFQKCLKFSNENVEKGSKSNSKASKKADAIPSEQYFRSRQDILNYFNVRALEHVLDAFDIDVLQGVFKHYSRLSMYGRQPVSRGWFNETATISAATFVVFARDFQIIPGHMDGERVHTIARSVAYRGQSGANKLGFRDFLNAISRTIARAVLAACLAKHDAYERDRTTFKDGLDNAPSCVQSKQSVKRDIEVMVQTIGICDAQFVRLTIDAIYGADAVEREITHNPVISAPWRQKRPAEGYLISLNESFRPVECVPNATAISQNGHRKAQLLETLYRRVSSGLDSLLRGLHILMWKGKHFKGCFIPSKWKWYHRHGYWATRKKLLKFDTYRRHRYHEVRGPGKRPPSKWEDDSFYKPLRDSIKFW
>BesBesBbGer1006738_rbh_TGME49_271780
MGREAEAARPPGLLGPRRRPSLLLSARALPVPAHAASPSASALRKPSFSSASSAPVHSPPVRAYRSSPGSALFGPASSSAVSSPSSFSSSYSSSLWQRESPSGAGDFHRRLRRAELTDETQGDDARGFESEESLSEDAHSHSPGAESEEDDSEGEGRLASGEDQEDAVYISEEDLSFSGSDAEVDRSHTSDAYEEEDECVVGSVAPPPGIRIVESAVHANSSPAPSRLGEAKQRALDLKSFASKHVTRSASAYDTTKAVSSSHHASAAALTRLPGGEPPSRRGARCSSLSESLSSSSLSSPSSASSEAFPSPSSACNSRASPPSASPRVKPLRSTPQPFLTSACMEFPFGSVAAASIPSSPSSQSSRASSLLMFPSSSSFAAAPRSLRPSWCASLASQQDALSAPRRPRVRFVDASTHAADASEDAKAASEFATLPAARNRASAGERNERAESSRASSPDAKPKSPVGRAREESTGRLSRLLSREKKSDASGGKVTAADAGKDAKSEVEDDASAPLKASDSKRNRRSLSSKAMKDLLRRTLSLGKNKVKNEGDAEKEDTTWRAKSGKEEDKKEIANKGALESEHSALPPEPRREDKSLERLQSDKKDEHKNEVTQPKAKADWGAPQGGEAGKKEDSAPTTKKKRQKSTAIGDIGVQKAENDDAVKHGIAGETEKQGVAKEGDKLRHKCQQDEAKASGNVAANEGGMPRQKCREDEAKASGNVAANEGGMPRQKCREDEAKASGNVAANEGGMPRQKCREDEAKASGNVAANEGGMPRQKCREDEAKASGNVAANEGGMPRQKYREDEAEASGIVAANEGGMPRQKCREDEAEASGNVAANEGGMPRQKCREDEAKASGNVAANEGGMRRQKCREDEAKASGNVAANEGGMPRQKCREDEAKASGNVAANEGGMPRQKCREDEAEASGNVAANEGGMPRQKCREDEAKALGNVAANEGGMPRQKCREDEAKASGNMAANEGGMPRQKCREDEAKASGNVAANEGGMRRQKCREDEAKASGNVAANEGGMPRQKCREDEAKASGNVAANEGGMPRQKCREDEAEASGNVAANEGGMPRQKCREDETKASGSVAANEGGMPRQKCREDEAKASGSVAANEGGMPRQKCREDEAKASGNVAANEGGMPRQKCREDEAEASGNVAANEGGMPRQKCREDEAKASGSVAANEGGMPRQKCREDEAEASGNVAANEGGMPRQKCREDEAKASGNVAANEGGMPRQKCREDEAKASGNVAANEGGMPRQKCREDEAKASGNVAANEGGMPRQKCREDEAKASGNVAANEGGMPRQKCREDEAKASGSVAANEGETLGVASPVDHAKEGQKAMEGDYQPRQAIVVRNTTQGGGEGDGDAGNPAGNQNRKPSRGEWSSNFLGANRDVAETKESSIQKGGNEENKEPEDEDDYEAEVDILSQVEEISRKERHRERREMWLHEELESATQVALSLRIASITNLQTCGSYSRGEGRALPKRVRGGVTNAPGAYGLAPSFSICVVAWLPEEDPLEVLGISQGVSWLPGWGLRVSTAVHTRPSVKSGALGLDDADVQQVLTVALSAEESLWHQRMLALEKGEAVPALRSAPHRNRFNLRETCGSPTFERKLGVALELSPFVLLSVVHIHQQLAHGATPTWSPDRPAEPGISTDNEVGGGRTVVYPATPPVTVVGTAVLPLAKLNREKGEQVDRHRILLMDINDAPPVAVHADGRLTYLQACRIFRHDVVREMTALYRESLKRLEPVSLLRLLDLFASRLCPVGEVFLTMNNLAPLSQRFHCLLGPRWRDSVELGDDAKTACDDSEAARDSEHFRSYPAANAVWVEVRRVVNVPVSTLSFREICDAEISVVALWEGEKGCAEIFRRKSRKIEAASKCRVQPLRFSAIERISREEDSLLSCYVGGQVCLPVYPGLDPVLTLYLCLNGQPYATLQTPLNLGAYSPAKPVPAVDRCKSAAGRGGDPRHALRRWHATARTAPRRDAEKKDDAEDEKDAIPDWHGDDAAKETLLPSRLSAHDRGLLLFKSYRLASYRDERDDDDYVFLSNVHFGQIELRMFPSPADGLFMTASEFSLLSIKGRLASAEYAGSWQNCANQFGGPMLGPFGQWTAFGDDFEPRAAASSESSTPLETEGDADSAAQGGARSLAARGSRPISAFFSPAPVHLQPTPDAVWSSAAAPELALEASPDDSPTTPLPLAPPSLVAPVTSPRGRGPVAAAQCVALGAGLSVGQAGAWNVFEVKLKNARGESVVGADGELSLRFAPLGEPSVSFAADSSARPAERQGGGNVAANLRTCSAPEWGVEKKDGEAICTVKYRHARTGYLLMYVTYDGLEISGSPFEIHIVSGKAAPGACRVSGLAAKICFASPSPHLELPFINVDDALRLQRQQRLEEGWKRSARGAKDPNVELNSYINQLTVVVCDELGNCMRTGGHCVTARGAQGAKILQVLDEGNGSYRIDYVVYLPKQLLQQVDLETLEKLDKRAWTTLHEADVAVPGLVEEYEALRALELPIFTEALIEVLLNEKPIFGCPFKARVCNFAEVYNAYREIDSHSLLGGQVSRFERLLNEGEYAEAADLLWAVESATDEKELKAEIVRVLETLVQRQLELEDAKRRERAGARLDALVGETSKEREQKRRAEIQQIRGQWEDIQLLRELLGRLTKNCSERESLIQHFTFAMMERLHQTQAGNLRIMAEHHNLQRLEQENLIPLAQIMQSQYVTMFRQMTKELVRLVRGVETKQFVNLENLLQTYRRIGDQLRRLHRYHLASVLDEINDCVVEEIELQRLAHIARAKEEKIFAIEQEIAAKEKALEDEKQKHQEALKDVKPLNMTEVYELSTTKRQAGVQTEDALSLRQGIFGPLIVARATEQHVPKSSEVVAAVKKVWKSCNVYDIHTTIKRLLKSCPRLKHCIEEVFLHYAKVSTAHVRDLRVEGLPVGLPRPSFFRFCNDARLDRDLLADPTQLQDLFDKFSIEPDTGRIHADGFLRVVPLFLWLPCLRELAYLDLLHALCRENLEENRNPQSALRREHPSRVTAFHYFCRAHFLPLYQMLYNSDDFRISSRAFMDAELSGRAATAAGRVRVQKKWNLLAYSREKLPYDVFSMLSLEPMEHLFVFYSELSMKPALARSRDAPLFPTAASGSKQSRKTYDESAGAGQDCLGPATRQESAGIRIFASQASVEETSGAEHASESAWVSLGVFIQMWRELSVIPGFIDVDTALRIAQVTLGNAKAARGEDAEGSEETSSSDEEENETVGFRRLLSMPEIPHDAGSGKHRAGKPARKAEKGRLHFPNFVEALVNILCECTARSIIHDGDPSVSPMALEATAEEVKKKAFSLVHLLGINDVSRILLLTKRPLRESPNIQESWAGHGGEDKRKGWGAARGVLLAQMLGKKK
>CarCio008990_rbh_TGME49_271780
VITSGTPCPASSRILGEGATECLASPSPNAIAKYYKATDCKLRVPQKMLQQNDVINQFVVLICDEFSNRVASGHHALCVNGRNGAKVKKVLDKKDGTYLISYAVYVPQEYFLRPPETPEMAEKADRATYAENSNSSNNTPKAYFVSEKYYFFLNAENSRSNVFSAELQQLSR
>CarCio008991_rbh_TGME49_271780
VITSGTPCPASSRILGEGATECLASPSPNAIAKYYKATDCKLRVPQKMLQQNDVINQFVVLICDEFSNRVASGHHALCVNGRNGAKVKKVLDKKDGTYLISYAVYVPQEYFLRPPETPEMAEKADRATYAENSNSSNNTPKAYFDPTEKFNRDFHVEIDIFLNNMALFGCPLRVRVRNLAMLHNFYAKLSQMTKNEGDLAFEKHLSRAKFSQAVISLDKNAPAIEETELTTIETELRNITLEGCKQSSNFLQLRDETSSAVVVGKGRSIQQRWRQLLDIRYILQLKLLLFLHTLFIA*
>CryAnd30847001070_rbh_TGME49_271780
MLKKRENKVEVNHASAGIELYITGAREFFLPNNSSHNWDKSVNCICVAWLPYEDPLEIFSFQQGIRWDPVLGRRCTGVAIARSCMTEGKISALECDFTTSIHILNVGDVKYVANTPVLTEDNNKYETPRVDDAIELRVKFPHDLFSVTSQSSNFEQDNEESMNIPEYFDEPLPIFISLGYISSVSGDCVFRSASKWRRPLNAIGEEPYNLISGSPISWIGSAILFKKDWLKTSTLRRAFPFVLYPHQKLMDIIYKHRGKILHPYLAEGDTNEQYNYQFQSLQATIESSITKWGDEDKKGVGKILLKSKTFISYPLNCTGVLRPLVENFDRKDLEKSFFLASLMCIDILSIYDIPSWSDMQVWDFYHSKIHVCAIWKHERDILLNSSNPFDLFPYRFVGINGPPSNQSFSSDETVRNSDVRFTCYFSGRIFMTPIPGSEPDLYLFMLINGKPFATLSEPIKLSRQDNCIFGKEQHCKLKRISFENLNNNSDKDSISRDNELNNKSAGSLVCKLYSWPHNSKYLDKKQYAYLNLRPQKGIVYNLLYDYKTNMPDLYSAPTLGPYGVWTGFIPNQDKSLGKQENNETGLFGEAVYKVKIEEYSNLKNDIDSTTLEIESQVDYSSDDLSSKISDIVEYDDSDEIYSNKPFVSYMCTAIGNGIEMGIAGEWLQFIVQCRDEKGDKVLKGNGKIFLRLKSIGFLSYSFTAEPLGFKSHNRSEIKRTKALVSVEGSSICHFNLDELDIPIEWSATESYFGIYNCRYRCERSGRYLLEVLLDGLAIAGSPFSIIITPSNPIAKACSTIGEGTITCRACPSIDYMTNINRLKASNGIIPKYINSFIVVLRDEYGNRINSGGYNVRAKCNSPIGIIHAIYDNWDGSYTIYYTVHIDKSIQDLDLKVISGIEKSNNSCINTRGEGLTSTMRAIKQAIGDNQVVRNDRINFSGDEINWSKLGFLGNDLQHVSEKFSESTKFGSYETNFVSVSSISLLSDFEIYVYLDDTTIYGVPFTPNLTNLLELREWYDMVDSVSKDSTEKKIEKLLELNEFDKAIELMHNLEKKYLHNIKEIIQEIEREPNEHERLMDKVVSQQNKWAKLQNHKVQLEMIVKDNSDRERLLITFAKYLLKHLEAQMIKRQQVDSDMFAYRVLKENNLEPLCRNLEIEYNKFQQKRTRELLRLVTLLESSKINSLEELMELYQLIADELRSLGRGNLATQFDLVNSCLIEEQQLKTIRSSLQHKSNLLHNMENIITEREKALKDISKNFTSTLELEKHDRNSKNYIEENKIFMDTVNIKPGKSIQTDDTLSLTDTIIGPLIEERSLLKGNINQKNNKALNSSSLKLKHRNLGKQLDYVENIIKHYWKPLMEWDLKCFVKILKQCPRIAICLRELFCYFANTMWLNKNTPSHSISNIEDPDKVYMGGNNSITNVSVGAQGMNTGSFGIGYRGLGGIEMNLLDNNYSTSNYKWNVEIPIVNSNDPKKFKYRKIIGVTRHGFRRLVHSLDVCKEFLESEKTLRKLFEKYSCERPTSNIYSSKQRVRVIPQELWIPLLRELAYINALIRYDILRKKTLGDDAVLHLTKVVDSETGKIDYNVWENTSGSPITGKSTSKVITSKFMNLSLESSVSNLNLGTGTPTKVANKNTSGLAVTQDNIRDLNRVTAFRHFCELHLIPLYRNIFGEHDFTILTMLPHINNYLRSEISLKNSSNNNIDNKPQNVGKGLSAAQQLYDRYECTIENCLKIVASQLKIAVVIDIFLDIAMKSMRTHEFDVTRDMVQIMRNKDKKCDDILINYGVTLHDYIKPLHLYQYLCNLGFIPGHITGSDLFNIVDHILDKKESFTPVPLPSTYCVSKYLSLLGFIETLSICISKGIVDKLAGSKWSEHDIKTEVIEHLILYKLQ
>CryBaiTAMU09Q1020899_rbh_TGME49_271780
LYISGVREFKLPLENKGRSNDSVNCICVVWLPYEDPLEIFGLQQGIRWDPILGRRCTGVAVARPCIKPGKVDSLECDFTTYIHALNVGNIKYIYDKESKRIKNKDAEELDNDNNHYPSKSCRKEFDSSRFEDAIKFNVEFPHKYFNKADYEIENYCLFRPRISDYQQLISVKYGHEEPPPIFLSLGYISENDQESSIFRPATKWRRALNAIGDGTYNLITSSPINWIGTAVLLKRDWIRGSSSGRVFPIKLLPHCKLMSIVNSFRRKMLDSINMNEFEDKISFFYPLIEEIEEKLIRNFKENNKTLNIISNDIESENNLGIIQIQLRTFVSYPLNTEGSLKPLVNIYRRNDLRNPFFLASLCSIDIVFVDDMPCWSDIGVWDFAHSKIHICVLWKHEKRILEKGGDALKLFPFRCVEIDGRPLNLPFDDINSIETRNIKIKCYFSGRVFLTPVPGSEPCIYFYMLINGKPFSRIKEPISMTNYAEYNFGSINMYKLERIGNFIIRDSENTRYNFAGNLACKINVWPENSKFLNVKEYSYLNLRPQKGIVYNLLHDYQTKMPDHYSAPTLGPYGVWVGYVVNENSGVNEDNSFQHLFGEAIHMINNKDCDDKIFDSTQISLEETNVSEVLQESNNLYSQDENLKSLDNEYINSDLRRYDIDKRSSKPYVPHMSTLLGIGIKPGVAGEWITFTIQSRDDEGNKSLVGGSKIHIRLRSVGFIKYTFTAEPYGLKYEDEKTNKHESLINVDEGEVCKVGVDEIDIPIEWCSVESYYGVYNCRLRCEKSGQYLLRITMDGLPIAGSPYDVIITPSLPEAKASSTVGEGTFNCKACPTIDYMTNIDSIKACRGKVPRYINSFIVILCDEFGNRISTGGHQLKAKCSSSIGKIHAIYDNWDGSYIIYYTIHLDRVIQNFDTKLLERINKVLKNGSVVHNKNSSYITATTRAIEQALGVSTRVSDSKIDFNSQDIGNLLSSGEVQYMTTFECSNEKILDYEEMILSNINDFEISVYLNDKPIYGSPFTPKIVNLMEIRDWYKEVDLNSKESTESKFEKLLESDNFEEAINLMKNLEKKFLHDFEVILQELNREPTEHEQLIDQIGNKSLEQDQWTLLQKNKEKLEQIIRDNNDRENLLITFGRYLLKRLENQMIRRQRVDSDMSSYRILKENNLEPLCHSLEVEYNKFQQQRTRELIRLVSLLETNKLNSLEELMELYQLIADELRSLGRGNLANQFDLVNRCLIEEQQLTNIRENLQRKSDILLKMDEMVKEREKALDTILNNFNEAIKIGEDHIDNEFDQLKTEVLRKINLKPSTGIQTDDPLSLTDTIVGPLIMDRIVGKDDSNEFNLNKYFINSQNKIEKDYASLVIKKYWKPLMEWDLRCFVKILKQCPRISICLRELFCYFANTRWRSNETHMTIYGDLVHKTDTNRYYMTNTNSINNEMVKNLNESQNDSVYNNDIISNITKFQEKEHKIINKWSTGLPVVTSDDPRFIFYRKAMGITKNGFKRLLASLNLSPELLKSEKIIQNLFDKYSIERLANCISSGNKNVRIITQELWIPLLRELAYINALIRFDLLRESTLGQNALLRLYKNINDSTGKIDYSVWENKNLIESEDIQDRAENVNSHQNIISNLNNAKLNNTNVCINNINSNLNKYNSQESTESLNRNYGAIGGVAVTQDNIRDLNRVTAFRHFCELHLIPLYKQVYGDLDFTRMTILPFSKNSPVTEQEELLKGLDSEQRNELISITEEKQVTANQSTHEKVECKISNCLRIVISQLKMNIASAIFIQLASRSMKSFEFDITRELVEFKKLNNDDDILKNYHVTEFDYVKPLHLYEYLTEIGMIPGHISGSEMHSIVEKVLSSREEYLPTQLPVTYKLSKCLSFPGYIETLSMCIAKGIVRKLSGALWSEGDIRTEVIEHLVLYNLYDIVKPLNV
>CryHomTU502001681_rbh_TGME49_271780
MSLNLAIANLGVEVYISSVREFELLNKDDYTNNSVNCICVLWLPYEDPLEIFGLQQGIRWDPILGRRCTGVAVARPCTKPGKLKSLECDFTTYIHALNVAKVKYVHNKEINTVSDKSDSEEISCSEKSIGKYIGNAKFENALKFCVEFPHKHYNNAQIYDGKYCIYNPNLDEVHRLLSPDEDSKEPMPIFVSLGYISETSQNSRVFRPASKWRRPMNAIGDGRYNLENSDPINWIGTAIITKEDWIRSYTSGRVFPLKLLPHYQLMSLVADYRKQILDENNIKEKETKLSFINSLMSEIEKFKVDISNSRLNGGDANASNEKCDNNFGTIQIQIKTFVSYPIRTEGALKPLVTVYNRQDLKNQFFLASLCYVDVILLDNVPAWSDIDIWDIAHSKIHICVVWKHERRILHQGGNALELFPYRCVKINGLPENIEFKDMKTIKEKNMKMRCLFSGRVLLTPVPGSEPDIYIYMLLNGKPFSCIRDPISMRNFDPSTSNYDKYYDLDRIDSSVESVIKEFETRGRFSGTLKCKVNVWPDNSCFLSRKEYSYLNLRPQKGIVYNILHDYQTKMPDHYSAPTLGPYGVWVGYSVNDKSDEFIDSKKFQNLFDEAIYQMNSATHEEKQVIPIEDYSYNRKNDIQSDSDENFSNDKYLIDTKINAIEQLDQEYIEGDLKRFNQDIRSFKPYVPHMSTLLGSGINPGVAGEWITFIIQSRDEDGNKSCIGKSKIHIRLRSVGYIKYTFTAEPYGLEYKNPNNYALINVDESEVCKVGVDQIDVPIEWCSVESYHGVYNCRMRCERSGQYLLRVTMDGLPIGGSPYDVTITPSIPEAKASSTIGEGTVKCKACPTVNYMIDIEAIKACKGKVPKYINSFIVILCDEFGNRISTGGHQLKVKCNSKIGKIHAIYDNWDGSYVVYYTIHLEKTIQNFDQKIIDKINSICYKKNNSNQLKSYSYSNPTTTTTTTTTRAIEQALGVSTRVSNSKIDFNSEELGGLFNTRKLQHMTNFEYNDEHFLESEEVIITNICDLEISVYLNNRPIYGSPFTPYIDNLVEIRNWYRIVDLNSSDSTERKFEKLLESDDFEGAIKLMKELERKYLHDFKVILEELERDPTEQEQILDNVGKISNEQDQWTLLQKNKQRLEQIIRDNNDRENLILTFGRFLLKRLENQMIRRQKVDSDLSSYRILKENNLEPLCHSLEVEYNKFQQQRTRELIRLVSLLETNKLNSLEELMELYQLIADELRSLGRGNLANQFDLVNRCLIEEQQLTNIRESLQRKSEVLAKMDEMVTTREKALEMILSNYNQAIKMEEDHIEEEIEKIKVDILRKLNFNPSTGVQTEDSLSFTDTIVGPLILDRILGNDENQSKNDFNNNNNNHNDYKSNFNKHFSIIDHNNSDYAIHVMKMYWKPLMEWDLKCFVKILKQCPRISICLRELFSYFANTRWKNNETQMSIYGDLIHKSENGNYYSYKNNNFGNNNETEESMNNNNNFVNNILTNNNDNLTSIDNNNHKFLNKENIKSISKWTVGTPLVTSDDPNLSMYRKAMGITRNGFKRLIISLNLSPELIKSEKTIEGLFHKYSMERTTSNIHYSNKNVRVITQELWIPLLRELAYINALVRFDVLRQSTLGSNALLRLYKNINDFTGKVDYSVWENNISSTNIGEKLMINLESDDFKGLSQNLINSKNKINDEQNNQNNMNKNKNNNNNIELGGNNKNHALQSGVAVTQDNIKDLNRVTAFRHFCELHLIPLYKQVYGNEDFTTMLMLPFSKILSSEQDELLRGLDAIDLKDSGGTCINSEEIFGDNSNKELIENKKRYLSNQSTHEKVECKINNCLKIVVSQLKMNIASAIFIQLASKSMKEYEFDITRELVEFKRITNDDDILKNYYVTEFDYIKPLQLHEYLTNIGIIPGHISGNEMHKVVEKVLSSREEYLPKELPVTYKYPKSLSFPGYIETLSMCIAKGIVNKLSGSLWSEGDIRTEVIEHLVLFNLYDTSRI
>CryMelUKMEL1002809_rbh_TGME49_271780
MSLNLAIANLGVEVYISSVREFELPNKNDYTNNSVNCICVLWLPYEDPLEIFGLQQGIRWDPILGRRCTGVAVARPCTKPGKLKSLECDFTTYIHALNVAKVKYVHNKEINTVSDKSDSEEISCSEKSIGKSIGNAKFEDALKFCVEFPHKHYSSSQIYNGKYCIYNPNLDEISHLLSPDEDSKEPMPIFVSLGYISETSQNSRVFRPASKWRRPLNAIGDGRYNLENSNPINWIGTAAITKEDWIRSYTSGRVFPLKLLPHYQLMSLVADYRKQILDENSIKEKGTVSSLINLLMSEIEKFKVEISNLRLDGGDINSSNEKYDNDFGTIQIQIKTFLSYPIRTEGALKPLVTVFNRQDMKNQFFLASLCYVDIILLDNVPAWSDIDIWDIAHSKIHICVVWKHERGILHQGGNALELFPYRCVKINGLPENIEFKDMKTIKEKNMRMRCLFSGRVLLTPVPGSEPDIYIYMLLNGKPFSCIRNPISMRNFDPSTSNYDKYYDLDRIDSGVESVIKEFETRGRFSGTLKCKVNVWPDNSCFLSRKEYSYLNLRPQNGIVYNILHDYQTKMPDHYSAPTLGPYGVWVGYSVNDKSDEIIESEKFQNLFDEAIYQMNSATHEEKQVIPIEDYSYNRKDDFQSEDSDENFINDKYLVDTKINAIEQLDQEYIEGNLKRFNQDIRSFKPYVPHMSTLIGSGIKPGVAGEWITFTIQSRDEDGNKSCIGKSKIHIRLRSVGYIKYTFTAEPYGLEYKNPNNDALINVDENEVCKVGVDQIDVPIEWCSVESYHGVYNCRMRCERSGQYLLRVTMDGLPIGGSPYDVTITPSIPEAKASSTIGEGTIKCKACPTVNYMIDIEAIKACKGKVPKYINSFIVILCDEFGNRISTGGHQLKVKCNSKIGKIHAVYDNWDGSYVVYYTIHLERTIQNFDQKIIDKINSICYKKNNSNQLRSYSNSNPKTTTTTTRAIEQALGVSTRVTNSKIDFNSEELGGLFNTRKLQHMTNFEYNDENFLESEEVIITSICDLEISVYLNNRPIYGSPFTPYIDNLVEIRNWYRIVELNSSDSTERKFEKLLESDDFEGAIKLMKELERKYLHDFKVILEELERDPTEQEQILDKVGKISNEQDQWTLLQKNKKRLEQIIRDNNDRENLILTFGRFLLKRLESQMIRRQKVDSDLSSYRILKENNLEPLCHSLEVEYNKFQQQRTRELIRLVSLLETNKLNSLEELMELYQLIADELRSLGRGNLANQFDLVNRCLIEEQQLTNIRESLQRKSEVLAKMDEMVTTREKALEMILSNYSQAIKMEEDHIEEEIEKIKVDVLRKLNFNPSTGVQTEDSLSFTDTIVGPLILDRILGNDENLSKNDLNNNNQHNNYHKSNFNKYFSIIDHNNSDYAIHVMKMYWKPLMEWDLKCFVKILKQCPRISICLRELFSYFANTRWKNNETQMSIYGDLIHKSDNENYYSSDKNNNFGNNHQDEESINNNNNNNNIVNNILINYNDNSTSINNNNNNKFSNKENIKSISKWTVGSPLVTSDDPNLSMYRKAMGITRNGFKRLIVSLNLSPELIKSEKTIEGLFHKYSMERTTSNINYGNKNVRVITQELWIPLLRELAYINALVRFDVLRQSTLGSNALLRLYKNINDITGKVDYSVWENNISSTNIGDKLMINLESDDFKGLNQNLINSKNKIKDEQSDQNNMNNNSNSSNNNNNTELGGNHKNHVLQSGVAVTQDNIKDLNRVTAFRHFCELHLIPLYKQVYGNEDFTTMLMLPFSKILLSEQDELLRGLDVIDFKDSGGAFTNSEEISGNNSNEELIENKKRYLSSQSTHEKVECKINNCLKIVVSQLKMNIASATFIQIASKSMKEYEFDITRELVEFKRISNDDDILKNYYVTEFDYIKPLQLHEYLTNIGIIPGHISGNEMHNILEKVLSSREEYLPKELPVTYKYPKSLSFPGYIETLSICIAKGIVSKLSGSLWSEGDIRTEVIEHLVLFNLYDTSRI
>CryMurRN66002942_rbh_TGME49_271780
MPKKRGNKVKVNYASAGIELYITGAREFFLPNNNSHNWDKSVNCICVAWLPYEDPLEIFSFQQGIRWDPVLGRRCTGVAIARSCTTEGKISALECDFTTSIHILNVGDVKYVANTPVSTDDNNKYETPSVNDAIELRVKFPHDLFSVTSQSSNFEQDNEESMKIPEYFDEPLPIFISLGYISSVSGDCVFRSATKWRCPLNAIGEEPYNLISGSPISWIGSAILFKKDWLKTSTLRRTFPFVLYPHQKLMDIVYKHRSKILHPYLTQRDTNEQYNYQLQSLQAIIESSITKWRNEDKEGVGKILLKSKTFVSYPLNCTGALRPLVENFNRKDLENSFFLASLTCIDILSIYDIPSWSDMQVWDFYHSKIHVCAIWKHERDILLNSSNPFDLFPYRFVEINGPPSNQSFSSDETVRSSDVRFTCYFSGRIFMTPIPGSEPDLYLFMLINRRPFATLSEPIKLSRQDNCRFGKEQHCKLKRISFENLNNDSDKDSISRDNELNNKCAGSLVCKLYSWPHNSKYLDKKQYAYLNLRPQKGIVYNLLYDYKTNMPDLYSAPTLGPYGVWTGFIPNQDKSLGKQEDNEKGLFGEAVYKVKVEEEYSNLKNDIDSTTLEIESQVDYSSDDLSSKISDIIEYDDNDEIYSNKPFVSYMCTATGNGIEMGIAGEWLQFIVQCRDEKGDKVLKGNGKLFLRLKSIGFLSYSFTAEPLGFKSHNRSEIKRTKALVSVEGSSICHFNLDELDIPIEWNATESYFGIYNCRYRCEKSGRYLLEVLLDGLEIAGSPFSIIITPSNPIAKACSTIGEGTITCRACPSIDYITNINRLKESNGVIPKYINSFIVVLRDEYGNRINSGGYNVRARCNSPMGIIHAIYDNWDGSYTIYYTVHVDKSIQDLDLKVISTIEKSNNSYISTRGEGLTSTMRAIKQAIGDNQVVKNDRINFNGNDINWSKLGFLGNDLQHISEKFSESTNFGSYETDFVSVPSISLLSDFEIYVYLDDTTIYGVPFTPSLTNLLELREWYDMVDSVSKDSTEKKIEKLLELNEFDKAIELMHNLEKKYLHNIKEIIQEIEREPNEHERLMDKVVSQQNEWAKLQNHKVQLEMIVKDNSDRERLLITFAKYLLKRLEAQMIKRQQVDSDMFAYRVLKGNNLEPLCRNLEIEYNKFQQQRTRELLRLVTLLESSKINSLEELMELYQLIADELRSLGRGNLATQFDLVNSCLIEEQQLKTIRSSLQHKSNLLHSMENIITEREKALKDISKNFTSTLELEKHDRNSKNYIEENKIFMDTVNIKPGKSIQTDDTLSLTDTIIGPLIEERSLLKRNINQKNNKVLNSFSLKSEHRNLGKQSDYVENIIKHYWKPLMEWDLKCFVKILKQCPRIAICLRELFCYFANTMWLNKNTPSHSMSNIENPDKVYMGDNNSITNVNVGAQGMNNSSFGIRSRGMGGIEMNLLDNNYSKSNYKWNVEIPIVNSNDPKKFKYRKVIGVTRHGFRRLVYSLDICKEFLESEKILRKLFEKYSCERPTSNIYSSKQRVRVIPQELWIPLLRELAYINALIRYDILRKKTLGDDAVLRLTKVIDDETGKIDYNVWENTPGSPITGKSTSKVITSKFMNLSLGSSVSNLNLGMGMPKKVANKNTSGLAVTQDNIRDLNRVTAFRHFCELHLIPLYRNIFGEHDFTILTMLPPINNYLRSEISLKNSSNNNTDNKPQNVGKGLSAAQQLYDRYECTIENCLKIVTSQLKVADIIDIFLDIAMKSMRTHEFDITRDMVQMMRNKDKKCDDILINYGVTLHDYIKPLHLYQYLCNIGFIPGHITGSDLFNIIDNILDKKESFTPVPLPSTYCVSKYLSLLGFIEAFSVCISKGIVDKLAGSKWSEHDIKTEVIEHLILYKLQE
>CryParIOWAATCC003756_rbh_TGME49_271780
MNLNLAIANLGVEVYISSVREFELPNNDDYTNNSVNCICVLWLPYEDPLEIFGLQQGIRWDPILGRRCTGVAVARPCTKPGKLKSLECDFTTYIHALNIAKVKYVHNKEINTVSNESDSEEISCSEKSIGKCIGNAKFENALKFCVEFPHKHYNNAQIYDGKYCIYNPNLDEVHRLLSPDEDSKEPMPIFVSLGYISETSQNSRVFRPASKWRRPMNAIGDGIYNLENSDPINWIGTAVITKEDWIRSYTSGRVFPLKLLPHYQLMSLVADYRKQILDENNIKEKETKLSFINSLMSEIEKFKVDISNSRLNGGDANASNEKCDNNFGTIQIQIKTFVSYPIRTEGALKPLVTVYNRQDLKNQFFLASLCCVDVILLDDVPAWSDIDIWDIAHSKIHICVVWKHERRILHQGGNALELFPYRCVKINGLPENIEFKDMKTIKEKNIKMRCLFSGRVLLTPVPGSEPDIYIYMLLNGKPFSCIRDPISMRNFDPSTSNYDKYYDLDRVDSSVESVIKEFETRGRFSGTLKCKVSVWPDNSCFLSRKEYSYLNLRPQKGIVYNILHDYQTKMPDHYSAPTLGPYGVWVGYSVNDKSDEFIDSKKFQNLFDEAIYQMNSATHEEKQVIPIEDYSYKKNDIQSDSDENFSNDKYLIDTKINAIEQLDPEYIEGDLKRFNQDIRSFKPYVPHMSTLLGSGINPGVAGEWITFIIQSRDEDGNKSCIGKSKIHIRLRSVGYIKYTFTAEPYGLEYKNPNNDALINVDESEVCKVGVDQIDVPIEWCSVESYHGVYNCRMRCERSGQYLLRVTMDGLPIGGSPYDVTITPSIPEAKASSTIGEGTIKCKACPTVNYMIDIEAIKACKGKVPKYINSFIVILCDEFGNRISTGGHQLKVKCNSKIGKIHAIYDNWDGSYVVYYTIHLEKTIQNFDQKIIDKINAICYKKNNSNQLKSYSYSNPTTTTTTTRAIEQALGVSTRVTNSKIDFNSEELGGLFNTRKLQHMTNFEYNDEHFLESEEVIITNICDLEISVYLNNRPIYGSPFTPYIDNLVEIRNWYRIVDLNSSDSTERKFEKLLESDDFEGAIKLMKELERKYLHDFKVILEELERDPTEQEQILDNVGKISNEQDQWTLLQKNKQRLEQIIRDNNDRENLILTFGRFLLKRLESQMIRRQKVDSDLSSYRILKENNLEPLCHSLEVEYNKFQQQRTRELIRLVSLLETNKLNSLEELMELYQLIADELRSLGRGNLANQFDLVNRCLIEEQQLTNIRESLQRKSEVLAKMDEMVTTREKALEMILSNYNQAIKMEEDHIEEEIEKIKVDILRKLNFNPSTGVQTEDSLSFTDTIIGPLILDRILGNDENQSKNDFNNNNNNHNNYHKSNFNKYFSIIDHNNSDYAIHVMKMYWKPLMEWDLKCFVKILKQCPRISICLRELFSYFANTRWKNNETQMSIYGDLIHKSDNGNYYSYKNNNFGNNNEIEESMNNNNNINNNNNNINNNDNLTSIDNNNHKFSNKENIKSISKWTVGTPLVTSDDPNLSIYRKAMGITRNGFKRLIISLNLSPELIKSEKTIEGLFHKYSMERTTSNIHYSNKNVRVITQELWIPLLRELAYINALVRFDVLRQSTLGSNALLRLYKNINDFTGKVDYSVWENNISSTNIGEKLMINLESDDFKGLSQNLINSKNKINDEQNNQNNMNKNKNNNNNNNSNNNNIELGGNHKNHVLQSGVAVTQDNIKDLNRVTAFRHFCELHLIPLYKQVYGNEDFTTMLMLPFSKILSSEQDELLRGLDAIDLKDSGGTCINSEEISGDNSNKELIENKKRYLSSQSTHEKVECKINNCLKIVVSQLKMNIASAIFIQLASKSMKEYEFDITRELVEFKRISNDDDILKNYYVTEFDYIKPLQLHEYLTNIGMIPGHISGNEMHNVVEKVLSSREEYLPKELPVTYKYPKSLSFPGYIETLSMCIAKGIVNKLSGSLWSEGDIRTEVIEHLVLFNLYDTSRI
>CrySpeChipmunkI007464_rbh_TGME49_271780
LYISGVREFELPNEDNTTSNTVNCICVLWLPYEDPSEIFGLQQGIRWDPILGRRCTGVAVARPCTKPGKLRSLECDFTTYIHALNVANVKYVHNKEINTVSDYSESEEISSSEKPIERCIGNAKFEDALKFSVEFPHKHYNTNKIYDGKYCVYKPKLDEADRLLSSDEESKDPIPIFVSLGYISETSQNSRVFRPASKWRRPINAIGDGKYNLENSDPISWIGTAVLTKEDWIRSYTSGRVFPLKLLPHYQLMSLVRDYRKQILDENNMKEEEAKSSFINSLMTEIEKFKISISNSRLNNLNNQVSDEKYDSDFGIIQVQLRTFISYPIRTEGALKPLVSVYHRQDLKDQFFLASLCYVDVILLDNVPAWSDIDIWDIAHSKVHICVVWKHERRILHEGGNALELFPYRCVQINGLPENIEFKDIDTIKEKNMRMRCLFSGRVLLTPVPGSEPDIYIYMLLNGKPFSCIRNPISMRNFDPATSDYDKYYDLDRIDSSVESVLKEFETRGRFSGTLKCKVNVWPDKSCFLSRKEYSYLNLRPQKGIVYNILHDYQTKMPDHYSAPTLGPYGVWVGYSVNDKNDELINSQKFQNLFDEAIYQMNSTINEEKPVIPIEDYSDNKKVNIDTDNDENFNNEKYLVDTRINTTEELDQEYIEGDLKRFNQDIKSFKPYVPHMSTLLGSGIRPGVAGEWITFTIQSRDEDGNKSSVGKSKIHIRLRSVGYIRYTFTAEPYGLEYKNPNNDALINVDEKEVCKVGVDEIDVPIEWCSVESYYGVYNCRMRCERSGQYLLRVTMDGLPIAGSPYDVIITPSVPEAKASSTIGEGTVKCKACPSVNYMIDIEAIKACKGKVPKYINSFIVILCDEFGNRISTGGHQLKVKCNSSIGKIHAIYDNWDGSYVVYYTIHLERTIQNFDQKIIDKINSICCKKNNSNQLRNYPCSNPTTTTTTTTTTRAIEQALGINTRVTNSKIDFNSEELGGLFNTRKIQHMTNFEYNDEKFLDSEEIIISNICDLEISVYLNNRPIYGSPFTPFIENLVEIRNWYRIVDLNSSDGTERKFEKLLESDDFEGAIKLMKELEKKYLHDFKVILEELERSPTEQEQIMDRVGKISNEQDQWTLLQKNKQRLEQIIRDNNDRENLILTFGRFLLKRLQSQMIRRQRVDSDLSSYRVLKENNLEPLCHSLEVEYNKFQQQRTRELIRLVSLLETNKLNSLEELMELYQLIADELRSLGRGNLANQFDLVNRCLIEEQQLTNIRESLQRKSEVLAKMDEMVASREKALEMILSNYNEAIKMEEDHLDDEIDKIKVDVLRKLNFNPSTGVQTEDSLSFTDTIIGPLILDRVLGNDENNSGNDLINNIHNNSIKSNFNKYFSIIDHNHNDYAIQVMKMYWKPLMEWDLKCFVKILKQCPRISICLRELFSYFANTRWKNNETQMSIYGDLVHKSDNGNYYSINRNNTNNYANNQEIEENMNNNSNHNLVNMLNNNINDNSTLSIDHSNNYNSNIKSLNRENYKSISKWTVGSPLVTSDDPSLSMYRKAMGITRNGFIRLVISLNLSPELIKSEKTIQGLFNKYSMERTTSNINYANRNVRVITQELWIPLLRELAYINALIRFDVLRQSTLGQNALLRIYKNINDYTGKVDYSVWENNTSNSNIGDKLIINIENDDIKGFNKNLSNSQNKTNDDQCIQNNNKNSNENTNNTELLGNYTNHVIQSGVAVTQDNIKDLNRVTAFRHFCELHLIPLYKQVYGNEDFSTMLMLPFSKVLSTEQDELLRGIDIIDLKDGGAASINPKLTSKDDSNKDLIENKKSYLRNQTTHEKVECKINNCLKIVVSQLKMNIASAIFIKLASKSMKGFEFDITRELIEFKRISNDDDILKNYYVTEFDYIKPLQLYEFLTNIGIIPGHISGNEMHNIVEKVLSSREEYLPKELPVTYKYSKSLSFPGYIETLSMCIAKGIVRKLSGSLWSEGDIRTEVIEHLVLFNLYDTSRI
>CryTyzUGA55000273_rbh_TGME49_271780
MNLNLAIANLGIEVYISSVREFELPNNDDYKNNSVNCICVLWLPYEDPLEIFGLQQGIRWDPILGRRCTGVAVARPCTKPGKLKSLECDFTTYIHALNIAKVKYVHNKEINTVSDGSDSEEISFSEKSIEKCIGNAKFENALKFCVEFPHKHYNNVQICDGKYYIYNPNLDEVYRLLSPDEDSKEPMPIFVSLGYISETSQNYRVFRPASKWRRPMNAIGDGIYNLENSGPIDWIGTAVITKEDWIRSYTSGRVFPLKLLPHYQLMSLVTDYRKQILDENNIKEKETKLSFINSLMSEIEKFKVDISNSRLNGGDASAPNEKCDNNFGTIQIQIKTFVSYPIRTEGALKPLVTVYNRQDLKNQFFLASLCCVDVILLDNVPAWSDIDIWDIAHSKIHICVVWKHERRILHQGGNALELFPYRCVKINGLPENIEFKDMKTIKEKNMKMRCLFSGRVLLTPVPGSEPDIYIYMLLNGKPFSCIRDPISMRNFDPSTTNYDKYYDLDRIDSSVESVIKEFETRGRFSGTLKCKVSVWPDNSCFLSRKEYSYLNLRPQKGIVYNILHDYQTKMPDHYSAPTLGPYGVWVGYSVNDKSDEFIDSKKFQNLFDEAIYQMNSATHEEKQVIPIEDYSYNRKNDIQSDGDENFSNDKYLIDTKINAIEQLDQEYIEGDLKRFNQDIRSFKPYVPHMSTLLGSGINPGVAGEWITFIIQSRDEDGNKSCIGKSKIHIRLRSVGYIKYTFTAEPYGLEYKNPNNDALINVDESEVCKVGVDQIDVPIEWCSVESYHGVYNCRMRCERSGQYLLRVTMDGLPIGGSPYDVTITPSIPEAKASSTIGEGTIKCKACPTVNYMVDIEAIKACKGKVPKYINSFIVILCDEFGNRISTGGHQLKVKCNSKIGKIHAIYDNLDGSYVVYYTIHLEKTIQNFDQKIIDKINAICYKKNNSNQLKSHSYSNSNTTTTRAIEQALGVSTRVTNSKIDFNSEELGGLFNTRKLQHMTNFEYNDEHFLESEEVIITNICDLEISVYLNNRPIYGSPFTPYIDNLVEIRNWYRIVDLNSSNSTERKFEKLLESDDFEGAIKLMKELERKYLHDFKVILEELERDPTEQEQILDNVGKISNEQDQWTLLQKNKQRLEQIIRDNNDRENLILTFGRFLLKRLESQMIRRQKVDSDLSSYRILKENNLEPLCHSLEVEYNKFQQQRTRELIRLVSLLETNKLNSLEELMELYQLIADELRSLGRGNLANQFDLVNRCLIEEQQLTNIRESLQRKSEVLAKMDEMVTTREKALEMILSNYNQAIKMEEDHIEEEIDKIKVDILRKLNFNPSTGVQTEDSLSFTDTIVGPLILDRILGNENQSKNDFNNNNYYYHKSNFNKYFSIIDQNNSDYAIHVMKMYWKPLMEWDLKCFVKILKQCPRISICLRELFSYFANTRWKNNETQMSIYGDLIHKSDNGNYYSYKNNNFGNNNETEESMNNNNNNNFVNNILTNNNDNLTSIDNNNHKFLNKENIKSISKWTVGTPLVTSDDPNLSMYRKAMGITRNGFKRLIISLNLSPELIKSEKTIEGLFHKYSMERTTSNIHYSNKNVRVITQELWIPLLRELAYINALVRFDVLRQSTLGSNALLRLHKNINDFTGKVDYSVWENNISSTNIGEKLMINLESDDFKGLNQNLINSKNKINDEQNNQNNNNNNNNVELGGNHKNHVLQSGVAVTQDNIKDLNRVTAFRHFCELHLIPLYKQVYGNEDFTTMLMLPFSKILSSEQDELLRGLDVIDLKDSGGTCINSEEISQDNSNKELIENKKSYLSSQSTHEKVECKINNCLKIVVSQLKMNIASAIFIQLASKSMKEYEFDITRELVEFKRISNDDDILKNYYVTEFDYIKPLQLHEYLTNIGIIPGHISGNEMHNVVEKVLSSREEYLPKELPVTYKYPKSLSFPGYIETLSMCIAKGIVNKLSGSLWSEGDIRTEVIEHLVLFNLYDTSRI
>CryUbi39726001809_rbh_TGME49_271780
MSLNLAIANLGVELYISGVREFELPNVDSTTNSTVNCICVLWLPYEDPLEIFGLQQGIRWDPILGRRCTGVAVARPCTKPGKLRSLECDFTTYIHALNIAKVKYVHNKNLDSVSDNSENESYEASNSEVPIKNSIGFPKFEDAIKFSVEFPHKYYSNQCFEDFCLFKPNLDEVDRLLCSEDGYEEPIPIFVSLGYISETSQNSRVFRPASKWRRPINAIGDGKYNLQNSNPINWIGTAVLTKDDWIRSYSSGKVFPLKLLPHYQLMSLVADYRRQILDKNNNKEEKVNSLFITSLMNDIEKLKKSILRSDNRNNQISDNERYDDFGIIQVQLKTFISYPIKTEGALKPLVSVYHRQDLKNQFCLASLCCIDVILLDNVPAWSDIDIWDMAHSKIHICVLWKHERRILHEGGNALELFPYRCVEINGLPENIEFKDIDAIKEKNMRIRCLFSGRVLLTPVPGSEPSIYIYMLLNGKPFSCIQNPISMKDFNPNQLNDHIYYDMDRIEPSVESVLKEFETKGRYSGTLKCKINVWPDKSSFLSKKEYSYLNLRPQKGIVYNILHDYQTKMPDHYSAPTLSPYGVWVGYSVNDKSEEFICSQKFQNLFDEAIYQIDSAKNEEKLLIPIEDYSDDKKVDMDSADDNFNDMYSINKEANEVQKLDPEYIEGNLKRFNQDKKSCKPYVPHMSTLLGSGIRPGVAGEWITFTIQSRDEDGNKSSIGKSKIHIRLRSVGYIKYTFTAEPYGLEYKNPKNDALINVSESEVCKVGVDQMDVPIEWCSVESYYGVYNCRMRCEKSGQYLLRITMDGLPIAGSPYDVIITPSIPESKASSTIGEGTIRCKACPTVNYMVNIEVIKACNGKIPKYINSFIVILCDEFGNRISTGGHQLKAKFNSSIGKIHAIYDNWDGSYVIYYTVHLEKTIQNFDQKIIDKINSICYKKNNSSQLRSNTSIDPTTTTTTTRAIEQALGINTRVTNTKIDFNSEELGGLFNTRKIQHMSNFEYDETFLDSEEIIVSNICDLEICVYLNNRPIYGSPFTPYIENLVEIQNWYKYVDLNSSESTERKFEKLLESDDFEGAIKLMKELEKKYLHDFKVILEELERKPTEQERIMDKVGKISDEQDQWTLLQKNKQRLEQIIKDNNDRENLILTFGRFLLKRLESQMIRRQRVDSDLSSYRILKENNLEPLCHSLEVEYNKFQQQRTRELIRLVSLLETNKLNSLEELMELYQLIADELRSLGRGNLANQFDLVNRCLIEEQQLTNIRESLQRKSEVLAKMDEMVTSREKALEMILSNYNEAIKMEEDHLDHEIDQIKVDVLRKLNFNPSTEVQTEDSLSFTDTIVGPLILDRVLGIRDDYSRNKLNNNHNMNKNIFNKNLSISPHNDDDYAINVIKMYWKPLMEWDLKCFVKILKQCPRISICLRELFSYFANTRWKNNETQMSIYGDLVNKNDGGNYYLMNRNNNFNNTEMEENMNVNNHNNIMNNILTNSNDNSSLRYFNVNNNSSFKSLKDDIMKPNSKWSVGSPFVTSDDPNMSIYRKAMGITRNGFKRLVISLNLSPELIKSEKIIEDLFNKYSMERISSNLNYGNRNVRVITQELWIPLLRELAYINALIRFDVLRQSTLGQSAILRLHKEINDLTGKVDYSVWENNTSSIIVSDKLLINLENDDQNSQNNNNNNLNNRESGNHINHTPSSGVAVTQDNIKDLNRVTAFRHFCELHLIPLYKQVYGNEDFSTMLMLPFSKALFTEQDELLRGLEIIETKDGGIIGGGIISNQLISGQELIENSGEELIKGKKGYLASQSTHERVECKINNCLKIVVSQLKMNIASAIFIQLASKSMKGFEFDITRELVNYKRITNDDDILKNYYVTEFDYIKPLQLYEYLTSTGIIPGHISGNDMHNIVEKVLSSRDEYLPKQLPVTYKYSKYLSFPGYIETLSMCIAKGIVRKLSGSLWSEGDIKTEVIEHLVLFNLYDTVIRI
>CycCayNF1C8002836_rbh_TGME49_271780
MPIGAFFPSSPASVSLSPFPPDSVSSARVQLFSGHFVARYPSPALLRCCLQLYVGAIRHLEVTPHPSSGCLAPPEALSGVTECRGAFGASGSLTVCCILWTPLEDPFEVFSISQGTYWLPGWGRRVTAAVSTRPCRKQNALGQDDAEVQQDLEIAVSSSLSNSLKTEKAETGASSSVVAASAEFDGGTPIAFLSVLHIHQRLAHDLSIETHPFRGADPWTSPHNVMSNKATPYVPKKPCISILGTAILPLAHLLATSRKSVQRVDCMRKEREGLLSVTVGMDGKIKLMTQLKLFKHEVRSAPRRMTCTDMHWLAWKSLSYLLYCSILSV
>CycCayNF1C8002841_rbh_TGME49_271780
MGRTHACDIGRVQFEQNIWPRKYVLGVISRGIVRCFAANYYGAPVVGRFGEWTAFLGDVESSIESESMAAESRVVPKPSAPKKFSEFLAEIEEEDRQKAARVQMCVAEGAGLVSGVAGEWCFFTLKAKNRRGATVRRSEGTLRVSLEPQGFVAVQVAGNSSEDLALEAALFNKRLSLGAVGCRASSLGVTPQLQWEVVELVAGGLQVSYKHDVPGCYKLHVTYDGLPIAGSPFEILLTSGKPCALASRIIGKGARVCYASPSALDVDVTAGAKPRSTSSSPLPSKSSAQEKEASSETQQDPYDDDNWPPDARLLASSSSPSGAAAEKDAKDVMPKNKRQHFKHFINRFKVVVCDTNGNRVPTGGHCLTVRASRGARVLRVRDERNGVYTVDYVVRAPRGLIMGTATEHLRLADTVASLLTFQQQHASDALVYECNVSFFLNPELGGECRKEGWGESGSKGGKIKLQKEGCLPFTSCRLEVLLFEKPLIASPLQPLVANLEQIQRMYKQAQSATQLGASIEQFEEHLRGGRHDEAARILSCVHDTFTSAEVKVKHADSFFFRALPLDSHSSYTILPPHDFCMLSGALLCRYSRHSFNEARNQAETALANISLRDALDEGLSSQLQWVNECEEEGGDDTSLHLTPKEKQKKEEKRLKDLQTQWEQIQAVRELLLKLSKDNERQKEIIQAFTETMLQALQQTQARNLRLLAERNDIRRLRDENLLPLADVLQQQYLQLFRSMTKQIMTYVTSLNGRDFFNLEELIHTYNKIADELRLLHRYGLADTFDELSRCICEEIELQRLEHIYQKRQELCSKAEEVIAQKEGEIKDVRIQHEARFRNVEPLDPQEVEEICVYRQRTLCLCERGL
>Cys_WienI006664_rbh_TGME49_271780
MDGLPSPPDSSRPPGLLRRCRSQSAWREALSPDTRSSVPAGAAFLSQVSEKLVSSCGERGGGARLSPSSLSDGSSAGVGRPSPSILLSECTSSESSSCTSGGSSPSPHSAVGQDSVRALAHSRHAPNPRAFKSQPHSSSDSSDSPESARDCEGRPCSPGFFSGTSSESSAELSREPRVSVPMSQREEIYVADVSDTSGQSSSSCSRISSDTDDPGSLDEHSSPRSDASQAGPGPSRHTSFSDGSPHKSSSHSREPRTFYGDSDASSCPAAPVSVSVKRPVLPSGARLGGHPMYESLPAGRLTALSMPPPELETVGSAGRTKTEKEAFLPVELDRLRPVQRESGNVVCEASQQVATRQSPRFASVDKSCRSLASPAHSLSPSRTSPRSGETTESDSSCSPSVTDFSRSANRWEKSSQLPCSRQGLVSCRAPHQEESPSRLPFHDTHCSAPFSRNSTLSHEGDELSYFSSHLGRTCSSDSLTQLNSPHVRQQPGVSPRTVLKPSVVSSSSALFSRPSTSALPPFSSLHTSATTPALTYRSASVRGKKGRVRFQENPVHAMDPVVSASAADAGSAPSPDIPVTSSSSPADEGVAKETLDRKPSIPPGKVGKKKTLVESKEGFTEGPRDTPLDVVGQAQEGKEENPPPKAGSPDEAEPKDVVSEDAGAASGISPSGEESSQGYSRKGSSLGHPGRKLSEAFQRRKSSSPMPAFKKAPTLPPPRVPHAEVSRPDSKTESPVIAESSPAAVEPSPDSEQGPVGVEAYKKEKKKDREKRKKTLDSPAVSPPDAGGEEQMPLASSVDKDRATPEQSESPPPSFPPRAGSLGASGSARSPEVPGGGSAEGQGGWVPTESPEQTGISRLSGRQVMTEFTSPSVEPQSLSVVPSKDEKGKGELAELKTEAQVGPVVDAGGRPGYAGDALEQVDEVDAGDAARVSGPGHGQEQNVGNAEVDERTTAAEREAARQKRLERRAEKAQRDLKEASQVNLNLRIASVARMQTSGCRFPGLSPIPDRIKGGVTKVPGAYGTAASLKVCAVAWLPEEDPLELLGIAQGVHWLPGWGSRVTTAVSTRPTMGKNALGLDDADFNQEVSLQLNFSEAWRQRMTVLEQTLRDDPSVDVSFESAGRVVQGVRLGPTPNRVVQGVSLSPSPGGDTSKLKEGPGKAESVNFCFTPVALVSIVHITQQLTHALAPSVSPYRPADPRTYAQNAIEPGQRVRYPEDPGVKVVGTAVLPLRKLNRERGIAVDKHELLLMDMDKAPAVTVHANGTLTYLHACRLFKHDVIREVTLAYKEALKRLQPVSLLSLIETASARLTPVGELLLSLDSIDPVSIRFDRVLGDRWRPTCADPSGLQRLRDDNPDARLRCYPAAHAVWIEINRVLDVPIEGMTLRQLCDAQLSIVAAWAGEGDCPALFKRSTRRLKAPSRCQVQPLKFSAIPGMSRAEDSFISCSVRGQVGVLASCFFHSSFFTIDLLAEITKGGRPLPSGLKVCLPFYPGIDPQVNLYLCLNDRVYASLLVPLDLSTYTPEQGLRASDRSFRSIGGRFKVSRIATKVKDPVADISDSSSSEEDEDFFRDKGTDDLMEWFAKTGVPKHVRDRFTFRKFRLVRYISEDGYGDEYADYILPKKFGVIELRVFPCPEDGIFMKAAEFNQLRLKPPWEDGIFPDKYRQNAPNQYGGPVVGFFGSWTAFGDDFDPPDACETPGEEEPKVKDPKAPPPVSAFFSPAPVHLQYRPDKPGGGKKKTKFKRDPSSEPTRSPGSPALDTPTGSPLNAQVVHSPRGEGPVVSNMCVAKGECLSVGRVGTWERFILTAKNAKGETVRDPGGIVSLRFSPVGLPDYSFGADPTGALSVATYRADARFVGNSRVGNLFKDDWMTPFEWQVESKRDDGHFVVSYKHERPGYWLMHLMYDGLEIAGSPFEVQLVSGTASPAACRIVGLGSKTCFASPSPHMELPHVRADEALALMREQARDEDWKSGKTADYRKRTERVKLKTYVNQFKIAICDDFGNRVATGGHCITVKGFQGAQILNVIDEGHGTYRVDYLVHIPKSLLQETGLDILARLDSFALETRAQPNASLPEEAIGFEDLRGLDLPLYTEAVIEVLLYEKPLFGTPLKPRICNFVEVHREYAEIDRVSVLGVQIGEFERLLHEGAHAQAAELLWKVDDMVDQKELKQQIMGVIERLVRERLEHEDAMRREEADTAAAEDLLGPMTTKELEAKRKKDLNQIRRQWEDVQLLRELLLKLTKNFSDRESIVSRFTFSMVERLQQTQAAHLRLMAEHHNLQRLEHENLIPLAHMLQAQYIHMFKQMTHEIVRLVRGVENKQFVNLENLLQTYRKIGDELRRLHRYHLAGVLDQINDCVVEEIELQRLAHITRAKEVKIYEIEQKIAEKEKALEEERTKHEEAMKNVKPLNMVEIQELSTTKRQAGVQTEDALSLRQGIFGPLIVARATGQHLPQGSEVVAAVKKSWRSCNVYDIHTTIKRLLKCCPRLKHCIEEVFLHYAKVTMATATDLQVEGLPVGLPQTVFLRFCNDARVEEHLLADPAELQNLFEKFSIEPDTGRIRVDGFLRVIPLFLWLPCLRELAYLDLLHAICRECLEKGQDPRAALRRDHPSRMTAFHYFCRERFLPLYQMLYHTDDFRVSNKSLVAGELILKQQPASTHRLWNVLAYSREKLPYDVFSMLRLEPMEHLFVFYSELAMKPSLGRSRDDPLFPTARAAARKDAAATKQEGGPAGGPPGSSAPGVTGLRRLTTSQFGATKGGLLLETQSSLEGDGAEHASRTAWVSVGVFVQMWREFGVVPGFIDVDMVIQIAKVAIGKAAGEAVQTHVPRQEGGHPDDEDEDDEEEDSGDEDGEETGFRRLLSLPGIPGETIGPTGRRKKGKPASHATKGRLHFSNFVEAVVNVVCECTARALLEEAGSEEHPASLEATEAEIKKKAVVLMEIFGINDVNRILLLTRRPLREASLPEESSSTGVLGSSVPAPPPTLGAKQADGKVAPKNPLAK
>CytFelWinnie002537_rbh_TGME49_271780
MASVVTTAPITSGKEANCLTSQSDNAYAEGEGLVGGRSGEWLKFKVYSNNAVNISMIRLFISSSDDNFKLSLFIGAGNDERDMLRSNPSCIQNKFIDNHNINRLFNWDVCYSSNNLYNIRYKVLIKGRFLLHVRLDGNDIPGSPFSIYISDGKPSPYTTRIVTHDLMESKCMPFINEVMDIINDDRWKSTDSQSDFYIKKTQVIKRLEKFSYINKLSLNICDVNGDPITIGIPYIKVWATGCKILTLEDNNVGVITIKYIIPLHKNEVKSLTPHNSPSKFIQSDNPYRINVQINGIHVHGSPFIPIITNRDETLKYYQDTFKETSRINNEIQTLLDKDEIMGNNGEILSGNSYFPQFNSDSNGANSQDKSSINTLYSAQLESRLLELSKDNNFLSSLMYKYDNISSYNLGKLHEYIDGKYQEMLEDKTSGILNCIRELNSFNNITNDGGRNGFNNLGDVILNYKRLSDELRKLHRYDLAAKFDKINDLICEEIELGRWDEVISYKEDKVAESRRTITQALKKLDEFTKAITNKYEGKSSAQTSRDTSHPSSEKGGDGDASTTNRSSSLHASNITLGTAVQTVGDECVSGRLLPLVKSRCGGKMDESYKIESLVDMYWRRCSNYEIQTSISKLLKSMVRLKNVLKELFYYYGREYKCSDGVARYGIDGDSTYLFNIQCKLNGNLLDNKKRLSALFDKCSIVINNNQRIIIENMWCVYIRELSYLNLIYIIIESGNFTLLRENHPTRLMSFNHFCNHHLLALYEYLYVNIPEFQRYIRYPTKLTSGNIYKYHKETLYHYFPTIGELKNFINSSGTLEYILSHLDEAILKALFQHYSNASMKREGGEMKDNDARRASRVSSMNADVYHSTKTSSTTYDTRNSRKNSLINADTTARWVSTSMFVVFARDFSIIPGHIDGGMVQNIASDIATSQGRLYINDFIDALVNVISNCIYKLCAEKHALYNKIVNEQIYQKDFHNKKLQDMRQCIQSQESVYQDIKDLINIIGLNDTNRATITIDAIYGPEALEELNLK
>EimAce006507_rbh_TGME49_271780
MTDTQLQWEDIQLVRESLMKLSGDTERKQEIMKGFTETLLQCLQLTQTCNLRLLAERNDLARLRDENLLPLAGVLQQQYVQQFRTMTKQILNYVSSLKDRNFFNLEELLVTYAKIAEELRLLHRYALADIFDELSACICEEIELRRLEAISEERQQLCDEVEAAIQQKEQQLQEIKDRQRSKFESIEKLNMQEVAEMCVTTEHKGVQTEDALSLREGALGPLIVARATKQKAPQPDAVCSLARRCWRACNAYDMQTSIRKLLKNTPRLQPNLLSDYTQLPSFFEKFSVEPAEGLVQPQGFIRILPLFLWLPALRELGYLNLVHTLSAEAVKEGLEGSRLPRISSSRLSSFYNFCKCNVIPLYEKLCSNRDFAASLAPLLPADAAAAEEQPQQQQHEAETPERGLEIVNLEVYAQLQLPIDVVSLLLLDPLEHLFVFFSEVSMNPSLNKNRYKTKQQQQQQQQQQQQQQQRATAYKTPLAGKSSSSSSSSSKRQGAELPPGAAAATGAAAAAATSATKVIISSDGEEEETQHQQPQLQQKQHHQQRQQQQQQELLLLHRQLRRVRLSIRQGRQLQQQQQQQQHEVSLVDVCGHASTCGGPLWGPPTGIGTPVGGPSTVIGAPWGPLNSYRGLLGAPITVTITVQGPHWGPLNSYRGPLGGPLQL
>EimAce006508_rbh_TGME49_271780
MQRQKEPQQQLMLQQQLLQQQQQLLQQQPHEQQLEPWQQQVQLQRLQQLQQQQQQQVQQQLQQLQQPQHQLQQLQQQQLQHQQLQHQHLQQQQQQLQQLQQLQQQQLQQQHLQEQQQLQQQQQQQLQQQQQRLQQQYVQQQFLQQQNLQQQQMQQQQQQQQEQQQHSSPGQAFERQQQQQQQQHEQQRMQQLLKQQEPLQQPQEWLLQDPVHRGNILQQQQQQQQQQQQQQQQQPQQQQQHLPSPLQWAPSYDRQQQVLQQQQQQQLLQQQQQQQQSAAAAAVPRRVSRTLRRDSAATAVTGGAAAAAATAAATAAASTGRRQGAQRVRGAAAAGSPAAAASAAAAPFTADTGAAARLQRSSKPKYTRSSSSSSRSSNSLCSGAAAADPSAASPPTAAAAPEGAAAVAAAAPAAVSAPATAAAALFRLRSAAEALAAEPLDSALQQQQHEQQQQQQQQQQPTLLYTPIEAQDSNWWQQGWHAAAAAATAAAARTAAAHPLLRALLDPSLPDAEVQQQLQQQQQLQQQPQQKQVAARTGQFLLRDALAFGAASPAAGAAADLVPDVAAWAAAAAARLPPLRVAAAHAAAFARALLQQQQQQQTTCNSADDPSEIWESGSSVITEGFAAAAAAAAVDAAAVAAASAPAGRPCSHCSSSKSASALCEEKSGSSSSNNNNSNNSSSNNNNNDSSSTSNSSSSSCCCGPPHNAAKLEVCSPAAVAAAAASNGLPLTVARLLLQQNSLGSFYNEGDSFFFDGDDIQREEEEETWAASAAAALREMLQQAQRSGVGLAKRRAAATAAAAAGLKFSIETPLKQQQQQQQQQKDFFLVQQSAADFIAGAQAPGAATGAAATAAAPAAATAAAAPAAATAAAAVAVKTPKGLLLLEEPLLAAFRDIATRVTSENTKGETAARAVLLQLLQQHADNCTILQQQQQQQQQQQHMQHMQHPQDKDEETQDKHQHPSQAQQPQLQQQHQQHMQQQLQQLLPNGRMLLAHGPPGSCSWGQLNSSSSSSSSNSSICTRTSSSGTGCLSSGTSSCSISRISSSSISSSSSSISSSSNISFSDVCETTAKEAELQSAAAAAPAAWKHSDSSQRKGDTVGFVRRSSGTPSAAASAAASAAAAAAAAAAAAAPAAAAAVPQLRLLQAATNDFQYTPERQQQQLEQWMQQQQEQQQQQQQQQEAQFVPASKKSGCCSRYTLSIGWVRGLQTSPHPSSGKAPRAELLSGITETAAGLAAGAAGAAGAAAAAGCVSTCFSVCCVFWCPLEDPLEVFSIFQGASWLPGWGRRVTSAGAAAAAAAAAADHAAADSAADNADAVDCAAAAAAASDPAAADSAADNADAADCAAAAADNADAVDLSTRPSEEKNALGQDDAIVQQDLELYLSPSFARRLKTETAAAAAAAGAATRATRAAKAAPRAAAGAASRALAGAAAAAAAAAAAAAAAEGEDEAEPAIAFLSVLLMPRKKTHSMQRSSNWGSSSNLLALPTNVISNEETPLLMNGPQQQQQQQHLYIAGTAVLPLQLLLSCSKKRLKAAEVVQQEMKKSLSVSFHSDCTLRPMTRLRLFLHEPLWAALCRYRAAYQEYKKLSLSSLLSPNCLLPIGQIDVSLFPNKSPPIDYSLLLGSRWRLNNLSTLYQRGPQKGGPQKGGPQNGGSQKGGPQGVPQGAPEGAPQGAPEGGPPDQHHMGGPNDKYEGTGAFSQGAHWGAPGLSMDKGPPGGPTMGAPTAGPVGGPQEIIAGAPPGGPLEGVAALFAWDRSPSLSFCLGSLWPSCGYLEVEIDKYPCPSLFLSSEEFTKLNCRPFFRGINDNEARMCTTTPNLYGAPVIGPYGRWSLFVSDLSLAAEGDSSSWVGEEETEAVAAPVAAAEAAGSAAAAVAAAGAAASASSAAPCFGSRFFSAAVRTTPAVTCLKKKKTLYDIVLEIEEEQRQKEQEKERIAAAAAAAAQEQQQRELMQQQQQQQLSPRGKGPVVPHMCVAEGEGIEKGVAGDWAYFTLTTKNAKKETVEAAEGTLRLSLDSTGYQGLTLHGDSWEGDSGCSTTTTTAAAAAAAAAAAGSSSRCMQRAAAWVPPSLRWQVQQQQRGKLRVSYSTDKPGGYLLHVSYEGLPVAGSPFYVLFTSGPPCPLASKVIGYGARICYASPSLPLQHDSSSSSSSSSSQGREGEETLTATDLLPRSKTRQKFKHFINQFKVIVGWRSCMESVFKLALQREGLLPFTSCRIEIFLYRKPLLCSPLEPLIANFEELQHIYQQAEAATQLGASIQLFQDCLRSGRHDKAAHILDSVQRASFSAGLRREAEEALFRLCCSSNSPRVSLEQQLQQGDSEEDIEEQQQQQQLSPEEKRRQEKQRIRNLQQQWEEIQIVRESLIKLCGESDRQHELMTNVAQTMLQDFAQGLNPKP
>EimBruHougton003006_rbh_TGME49_271780
MPDPSSSSSSSGSSSSSSSSSSSSSFQVAADTPERIQETVEIGVYAQHQLPADVAAMLLLQPLEHLFNFFSDISMSPTLASSRKHQQQQQQQQQQQQQQQQERQQQGIGARPSSSSSSSSSSGRLGAAGASPLPAAAAGAAGAAAGGAAAAAEGPEAAAAAGTGAAAAAAAWMSIGVGQQQQQQQLSPPPPAAAAAAAAAAAAAVAAAANRK
>EimBruHougton007102_rbh_TGME49_271780
MSLSREFSVQGSGGLLLQQEGDSPPEETAAAAAAAAAAEAEAEAEAEAETEAEAEVAEEEIEAAAAEPEEPAAAAGTAAETAAAAAAAAAAAGRQGSQQSASSKRSLIQRSASAASSAAAAAAAAAAAMRYTPAFQQQQLEAFMKQQQQQQQQQQQQQQQQQQQEPVSQWFKKGASFDRLTLRIGWGAFWLPAWGRRVTSAVSTRPSEERNALGQDDAIVQQELEIYLSPAAARRLKLETAAAAAAKAAAAAAATAAARRAAGRRGAAGTGRPSAAATAAEAGQAAGPAATATAAAAAAAAAAAAATGGDPLIAFLSVAEISKKDIHELQRSSNWGSSSNLLLLPTNVISDEETPLLMTKPQQQQQQQQQQQQELVRIIGTALLPLQLLLSSSSKKLKALDAVNEEANKNISSVCFDLDGTIRPMTRLKLFKHQGGAPQDPNQGGGPQQLQGGAPYQFSYKEGGPPGGPQGGPAGGPPGGPPGTFEGPSWGPPGGPPEGAYWGPPGSAAAAAPTAATGAATAAATAAAAAAAAAAAAAGGEVLLPFVPALRTTKREPKAKDKKTLLQIVHQLEAEQQQQQQQQQQQVQEHQQQQVQQQVQQQQVQEHQQQQVQKQQQQVHQQQQQQVQQQQVQQQQVQQQQVQQQQVQQQQVQQQQQQQQQQQCLAGSGPVVPHMCVAEGRGLEKSIAGEFAFFWGLPIAGSPFQTLVAAGAPCPGASRVVGPGARICYASPLQQQQQQQQQQQQQQQRQQRQQQQEEEEGGEGGQRELQLLLQQVQQELQRQQGGEVGTALQQQQQQQQQQQQGRQLLLQQQQQQQQQQLQQQLLLADNVANLLTFQQQQASTALVQQCKLREEAEAALMRICCSSSSPRSSLQQQLLQQQQQEEDNLEETDELLLLQLSPNSKLKKEKEKIRQVQRQWEEIQIAREALMKLCGDAERQQQIVTNFTETMLRGLQGN
>EimMaxWeybridge001687_rbh_TGME49_271780
MCTTIPNTYGGPVVGPYGRWSLFVSDLETPAAAGGGGAAAGGEGDREEETGVGVPSSSSSSSSFFGSSFFSAARRQVSPSIQKKEKKKSLLDIVKELEEEQQQQQQQQQQQQQQQKETILLKKQQKESYNRYNSMTSAHQQQQQEQQEQQQQQQQEEEEEEEYGEGPIEPSMCVAEGKGLKEGTAGEWINFIIKTNNKKGETVMHADGYVRLSIEAIGAHRFTVSNCMQEGTYTTSSSNSSSSSSNSSSSCSNSSSKKNGEDSEEEGEEQQQLQQQQQQLQQQEGEGLQQILQQQIIQQQHKHKQTYKHLVNHFRIFICDSNGNRVHTGGHCIGVKGLRGFTSIAQLLSFQQQQANTALIQQCKGLLFGRLEVYCSGASVKLFNDCLRRGLHDNAADILASIQRSSFSHGLRKEAEEALLRLCCSSNSPRKTLEQQLQQQEEEAEREQQQLLLQQQQLLLVSPQEKRKKEKKKIRELQRQWEEIQLVRESLAKLCGHSRRKQEIMMNLTDKMLHGLGGFS
>EimMaxWeybridge004886_rbh_TGME49_271780
MSAYKSTNPQGLGEGLGEGLGKGLLRWGVSTVSSQGDTAAAKDTPREETAAATAAAAEAEAEVIPGEEEETAAAAAAAAAAKRQLSDHYRGQRDTSGEATDTSAAAAAPAPAAAAAASRGAAAPAVPQVLLQAAADDYHYTPEKQQQQLEQWIKQQQQQRQQQQQQQQQQQQQQGIAADTAKKNICYTRFQVGIGWIRGLETSPHPARGVLPRPELLTGITETGAAGAAAAAGAAAGCISSCLLLSCVLWGPLEDPLEVFSIFQGAHWLPAWGKRVTAPVCTRPSEEPNALGKDDAIVQQELEIYLSPSIAKKLNTETPAAAAAAAAAGGGGGGKGQQKGGGGAAAAAAAGNKEDDDPPLAFLSVIHITKKKVHEQQHSSSSSSSSTLLRPPTNVISNEETPIAYD
>EimTenHoughton007626_rbh_TGME49_271780
PAAAAAAAGPAAAAAAAAGEEDLEELEILPKERKQKFKHFINQFDLIVCDANGNRVAVGGHCVSVRGSEGARVLRVCDEGEGLYKVFYVKLQKQGLLPFTSCRLDIFLFEKPILSSPLKPLIANLEEVQQMYKAAAAATKIGASINLFEKCLREGLHDKAARILEAVQNTFTSQETRREVEEGLARIKLGEALGEGLAAQLQQEAEEEQQLQQQQQQQQQQLP
>EleDub012888_rbh_TGME49_271780
MCRASPAGDMLAASRGNEPSSAPPFLEPPSPSSLSAPPSSSTSSIPPGPPCALGEGHSSGRPSSSMAASPVTAVEPPPSFLSYLNTFHLVVYDDLGNRARIGGHAVTARGQRGVQVVQVSDQRDGTYAVSYRVHIPHKDLAPYSQDTLTRSDEASQLEGALLSSQMPYLRSSSSGRTVVPGSRGCGEVVDMRVEIGLFLNGRKVFGTPVFPRVQNLAQVRALYDSAWKSTPTGKVHEEGILLIAQGQLKRALEKVKLLDSSFSSVQVDRAIQKQLADINTAAPQGDLDDRRKRWLELYELRELLVVFSRQSLARQRMLCRFLSRIFRYDLLAEASYLRLLAEKRNVGRLKSENVLPLKQILKPQYEEMARSVTASICAYAEAIQLTADRLSTDEAQTNGYTCIEEILQANKHMADELRTLHRFELGAKFDRLNECILEEYDQSRCRRVLEWKEKKVEQLDRVLEVRETALAKLAAEVSVKLKSHLPPDEAELNELTIMRKSQRVQTEDALSLRAGVIGPLTEARATRNTSVGPTTSRTSQIATKCWRACNTYDIHTTIVKLLRSTPRLKRCLDEIFGFFVCHPGNSDKATDRGTNTPKEPQRPMMSKPVFFRLCAMLKLHPDLLGNSERLSWLFEKFSVQPFSCVITPEGFPRKMPYHLWLACLRELAYDNVLHSLSEEAVAAEAAGGQAAERGVLETALRRLPAFHLFCKRHVIPLYRLLYSTQDFFAHTAPLIPGTQLDELASSTETAVAPAALSDVSTPAQNPKVQLPDYVLAQLELEPLQLLFVYYAELTSHPHLRQRHQRAKLDKKAGAPLPAPPTPTLASRFVSCSIFCELTRDFGLVPGFLSLDAVRNIFTTTANLAELEPSNKAKDSAPAPPARRLDFSHFVEALVLSVCAGAIARESAARAQSSTADVSSSSGSSSQQVADASSQQTLALRREALELLHICGFNDSHRVLQHTHRQLTAQEKANL*
>EleDub012892_rbh_TGME49_271780
MCRASPAGDMLAASRGNEPSSAPPFLEPPSPSSLSAPPSSSTSSIPPGPPCALGEGHSSGRPSSSMAASPVTAVEPPPSFLSYLNTFHLVVYDDLGNRARIGGHAVTARGQRGVQVVQVSDQRDGTYAVSYRVHIPHKDLAPYSQDTLTVATN*
>EleDub012895_rbh_TGME49_271780
MSCLSSRSSSRSMRKWLEALPPQFAHMPRLYNSPPDEAELNELTIMRKSQRVQTEDALSLRAGVIGPLTEARATRNTSVGPTTSRTSQIATKCWRACNTYDIHTTIVKLLRSTPRLKRCLDEIFGFFVCHPGNSDKATDRGTNTPKEPQRPMMSKPVFFRLCAMLKLHPDLLGNSERLSWLFEKFSVQPFSCVITPEGFPRKMPYHLWLACLRELAYDNVLHSLSEEAVAAEAAGGQAAERGVLETALRRLPAFHLFCKRHVIPLYRLLYSTQDFFAHTAPLIPGTQLDELASSTETAVAPAALSDVSTPAQNPKVQLPDYVLAQLELEPLQLLFVYYAELTSHPHLRQRHQRAKLDKKAGAPLPAPPTPTLASRFVSCSIFCELTRDFGLVPGFLSLDAVRNIFTTTANLAELEPSNKAKDSAPAPPARRLDFSHFVEALVLSVCAGAIARESAARAQSSTADVSSSSGSSSQQVADASSQQTLALRREALELLHICGFNDSHRVLQHTHRQLTAQEKANL*
>HamHamHH34000969_rbh_TGME49_271780
MEAGRPLSLGAAPPGLLGPRQRPSSFLLARTSPVHLVPPSPSSSSVSSLYCEQEKRAVAYEGSCDDDREDARVSVDSGGTGTDDEGETDEEFSSNRRRISTFQRITNMRHRSCPPVLHSPLSDVIVEDELISDGAASQPRHVYFDPSSSDESSPKNSESAASHEPGNDSSDENPGSHARWRHACRAGSAFSWRSSSSSDCSSAASFSPSGSSTSESSTLSCATQKPFDLHAQSPGGVSRRLVESAVSRPSKALPLPLPAASRPPVEIARPGCMKKPSSSSACLSSPFSGDHVASSLGPPPGLRSAASSTSLACMQIPDFRSETRRLRVRFAETAAHGSGAEETDKRTPHMSPKESLKSPPNSPLQSPPQSPLQSPPKSTSESPPQSPSQSPPQSPLQSPPQSPLESPSQPPSGGRKQESNEETNERPEDVGRPMSLKKSEAPAVRASDGQTASLVELPVENQGVMGSKSEPLMGQEGSSMSPKTTGSFSAEARSRSGRQGLASGPRLVSGKSVQSMRSMKSTASISAKISGAKRPEVGQPLRKITGAPVETEPPLAAGAWPSTKKDKPGSTAASSGSVSPDPSSAKSTSGDIKDTPEAIMTAKDLINDRSENDRTNADGDESPQSPKTPVDLTTGHAEADGTRIRPDGADESAEDRENLPKTQRPRTAEGDAEVREERERAAAKRKRHEKHLLSTQAALRLRIASITNLQTSGVVPKRGGYPLPQRARGGVSGANGAYGLAPCFTICTVAWFPEEDPLEILGFTQGASWLPGWGLRVSSAVNTRPSARPGAISLDEAEVQQELTVPISVVENSWQQRMLALELGSNFPLQAPEATPASTGTSGKQSMKAMMKRLSQAFNLWPFLLVSVIQIHPKLSHSLALGNSPFRLAPVGTQPQNAIGPPQRVRYPTKSPVTVVGTAILPLKEIHEGSGVLVDRHQLLFMDIDKAPPVAVHSDGSLTYLQACRLFRHDVIREMIATYRESLKRLEPVSLLSVIEAYSGRLSPVGEIFVTLNQLRPLMIDWGPVLGRRWFRPDARMAGDVGDRKGSRGKPAHTRRLKDSGDNLQGEKNAPAGSYPAAHAVWIEIRKVVNVPIYGLTFRQICDAELSVVAMWEAERACAAILRRKSRKITAVTRCEVQPLNFSAIERMSGSEDSLLSCYIRGQVCLPVYPGLDPSVVLYLCLNGQIYATLASPLNLAAFSPECGLGGHQELEKKEGRMQLRSGKSGHGPLSGQGQAGRWRLPVSSRTPSENGDADSSLSATDEDDGSEKSDPGSVEDTKHASPFRAYKLRSFIPEGPQGDAHGFAYRLYCGQIELRVFPCPANGLFMTAAEFAKLNIEGRSSSGRSMQLWPESPNEYGAPMIGPFGKWTAFADDFEARAGLESLEGGVEEVEEAPGSPVGSRPVCAFFSPAPSHLQPLPGTPEELRSDSDVASALSDAEAAPNPLSRHSPVESMSPGQAAHRGAAREGLRAVPRGAGPVDAQMCVAEGANLTIGHVGEWNVFEVRARNRRGEEVADADGAVALCFSPLGEPQYSFVADPTSSLSVDAYRMDTMLIGGGRVGVITKTELTSLTPEWAVEKTKGDCVYRVKYRHTRPGFVLMHVTYEGLEIAGSPFEVHFIRGKAVAEACRVIGQGAKTCFASPSPHLQLPYVNAEEARALIDHREREEAWKTGVEGKRESPKPAVLNNYVNQFVVAVCDEMGNRVSIGGHRVSVRGSQGAKILQVVDEGRGTYRVDYAVYLPKTPLQQIDVGLLEKIDSYAWITQAQPDAFVPGIAEAYEHIESLELPVHTEAKIEVLLNEQPIFGCPFKVRICNFVEVFNAYAELDRRSLLGQQVCAFERVLEEGNYEEATSLLWKVQDMADEKQLKEEVVTVLENLVRKQLEREDAKKREAEEGGCTYLLEETSKDREEKRRREVEEIRSQWEDIHLLRELLLRLNKNCTDRESLVHRFTLSMVGRLQLTEMCNLRILAEHHNMQRLQQENLMPLAEVLQAQYISLFRQMTQEIVALVKDVEDNKFQNLEALLQAYRRIGVQLRRLHRYQLADQMDQIIECVVEEIELQRLASIARAKQEKIQEIENEIAAKEQALEAEKKKYEEHAKTFQPLDMDEVRALITTRRQAGVQTEDALSLREGIFGPLIVARATGQHVPKASIVVTAVKKEWRSCNVYDIHTTIKRLLKNCPRLKHCLKEVFLHYAKVSEANVSDLQSDGLPVGLPQLSFLRFCNDARVDEHLLADRTELQDLFEKFSVEPDTGRIRADGFLRVIPVFLWLPCLRELAYLDLLHVMCREALEKGEAPRVALRRAHPSRLTAFHFFCRARFLPLYDLLYNNDDFRISTSVVMETAAGDLLSTSAQSRESNTKHSIWTYAHEQLPGDVFSMLKLEPIEHLFVFYSELSAQPALGRARAEATFPTASKGPVGSEKKGEAAEPKLPPRGSPKGQEHARPKPKAQATARRFVAQTSLEETGAEHVSTRAWVSLGVLIQMWREFSVIPGFIDCDAAASIARVAIGGSRGKKNAAYKDADSQNPSDETSGPNAKGSASEEPEFRRLLSMPEIQGDTRRGPNGKLRKAAPSLEAEEGRLYFPNFVEAVVNTVCECTARALVQEGDSSVPPGSREATSAEIKKKAFFLLHLFGINDVSRILLLTRRPLREAIRTPAKDETQNSGVPNAPPGT
>NeoCanLiverpool004247_rbh_TGME49_271780
MEGIRSLSLGDRPPGLLGPRRRPAPLFSPRASSLHPVPSSPSSSSLSSSLSSSSFEDEARVPHEVSNLDDREETESAESDETETELVGDTDDEAVQSDQGRIASPPGLLRHRSSRVPDSPSSDVVVEDEILTTGVRRKARHVYFAPSSSEESEADFRAGEDPVSQTARRQPRRRAVSAAPPWLSPSSSDSSPSSAVSSGSGSRASSRLDDGVTEPFPQARSPPAFSQVLPESSVSRPRESATTLLSLRPSSGSALPGCIKKSGASTSSLFPSAWAPPQSGASPASALRPPPGLRAFAASPLSGVHAPDFPTENRRLRVRFAETAAHASGSEEIDNGTASPRPIPPASPDSLSVPSEQAARDADCAQDPGGIDGTGAIVAPALGGEDAEKKANPAKEGLPTPQSGVDCSAEKSPVVARGKSGSGVLEQEGNALRKASGSFTASVSRRLSGTARLLSGGAQLLSCKSLRSIKSTKSLESTEAKSKDLLGLGSGQLRKASHSLRLADSPKSTTRISCDDQEKTASDEKQKVASDEEEKARNDEKEKVASDEKEKVASDEKEKVASDEKEKVASDEKEKVASDEKEKVASDEEEKVASDEKEKVASDEKEKVASDEEEKARNDEKEKVASDEKEKVASDEKEKVASDEKESAASDEKESAASDEEEKVASDEKEKVASDEKESAASDEEEKVASDEKEKVASDEKEKVASDEKEKVASDEEEKVASDEKEKVASDEEEKARNDEKEKVASDEKEKVASDEKEKAGSDEKESAASDEKEKVASDVKEKVASDEKEKAASDEKGEPRREEEEKAASDEKGEPRREEEEKAGNDAKGTPRREEKEKAGSDAKGTPRREEKEKAGSDEKESAGREKEKAGSDAKGTPRREENEKAGRDTTFCRASSDQRSRARKNSTESNVHGSAAASREGDSGKEAGEDASGSPDEGQSPEARTSSPGVEPIWAEDRDAKGGSDGKAGRGEEKGQLDPRRDQVPEGVNLDKEKESESAPKEKRHAEVKASTQAALRLRIASITNLQTSGVLTRRSGRPLPERVRGGVSGAAGAYGLAPSFSICTVAWFPEEDPLEILGFAQGVSWLPGWGLRVSSAVNTRASLKPGSICLDEADVQQELTVPISLIDSPWQPKLALEHGGAFAPTTHGETASTDFPRTGKQAVKGLMQHFSHVFNVWPFLLVSVVQIHPKLSHSLTPENSPFRAAPFGTQPQNTIGPPHRVRYPTKSPVTVVGTAILPLKRIYEGSGVRVDRHQLLFMDIDKAPPVAVHSDGTLTHLQPCRLFRHEVIREMVSTYRESLKRLQPVSLLDLIEAYSRRLSPVGEILVTLNKLKPLAISFGPILGRRWFQGDARKDGDEGRKAMRKSLTTRQLAEETRGSTAGQDDETHADTASYPAAHAAWIEIRKVANVPIYGLTFREICEAELSVVAMWEAEQACPAILRRKSRKITAVTKCEVQPLNFSAIERMSGSEDSLLSCYIRGQVCLPVYPGLDPSVVLYLCLNGKIYANLESPLNLASFAPERSRSSQPQQVEKSPGAAQTRGWKASGRGAVPGAAQTPGWRLQETSPRTPGSVRDARDEESATETWTDCDGDSETSAKARLGGRTKDASAFRTYKLRSFVPDGGPGDSHGTFSRFHCGHIELRVFPCPADGLFMTAAEFAQLNIQGRSTGRRTQSWHSSPNAYGAPMIGPFGKWTAFADDFEAKPGSKELSEAAPEEDEEAPGSPAGARPVCAFFSPAPTHLQPLPGTPPLSLADAGDADSTASDEAAAEFSASPLPLSPAAVGSGPAASPRGSGPVEAQMCVAEGPNLTVGHVGEWNVFHVKARNRRGEGVAEADGALALCFSPLGEPQYSFVADPSSCLSVDTYRTDSSLIGNSRVGVITKTELKQFAPEWVVEKTNGDCVYRVKYKHNRPGFVLMHVTYEGLEIAGSPFEVHFVRGKAVAEACRVVGHAAKICFASPSPHLQLPYVNADEARRVIEQREREEEWNLAKGDAKREPVKPAVLHNYVNQFVVAICDEMGNRVSTGGHRVSVRGSQGANILQVVDEGRGTYRVDYAVYLPKTPLQQIAVGLLEKLDAYAWMTQKQPDVFVPGIAEAYEQIRSLELPVYTEAEIVVSLNEKPVFGCPIKPRICNFVEVFSAYTELDRRSLLGQQVCEFERVLEEGNYLKATRLLWKVDGMADERQLKEEVVRVLENLVHKQLEREDARKREEAGRDCAELLGETSKEREEKRRREVQDIRSQWEDIHLLRELLVRLNKNCADRESLVQRFTLSMIDRLQQTETCNLRILAEHHNMQRLEQENLVPLAQVLQAQYISMFKQMTQEIVTLVRDVESNQFTNLELLLQAYRRIGVQLRRLHRYQLANRMDEINECVVEEIELQRLAHIARAKEEKIQEIEKQIAEKEEALEEEKKKYEEAAKTFAPLDMDQVRELITTKRQAGVQTEDALSLRQGIFGPLIVARATGQHLPKTSAVVNAVKKAWKSCHVFDIHTTIKRLLKNCPRLKHCIKEVFLHYANVSEANVSNLQSDGLPVGLPQLSFLRFCNDARLEEHLLADRTALQDLFEKFSVEPDTGRIRADGFLRVIPVFLWLPCLRELAYLDLLHVLSREALEEGQDPRTALHRSHPSRLTAFHYFCRTRFLPLYQMLYNNDDFRLSSSLMLETELASGAAASAGSPESRRQRNIWAYAHEHLPGDVFSMLKLEPMEHLFVFYSELSVQPALTRKRGAAVFPTAAKSLREGGKGDSGEPKKFAPKSLAGKVPAGHDVPRSKTEARDSRFVSQTSVETTGAEHASSRAWISLGVLIQMWREFSVIPGFIDCDSALRIARLAVGGSQKDAANKAGNANGPTPEPQKAKEKETAAEETIEFRRLLSMPEIQGDTRRGPDGRLRKFAPAVEAEEGRLYFPNFVETVVNTICECTARALVQEGDPSIPPGSREATETEIKKKAFFLLQLFGINDVSSILLLTRRPLREASRPPPGKSGNANAPGVSKAPSA
>NepSpe003058_rbh_TGME49_271780
DPKSYLHTHPPSRLTAFYEFCKCNILSLYERLWVYEEDFRASRSSLLNIPKQYNKRRGRYTQFPTLDSLLEKSAHTKADTTMSYARITLPYKVFSLLSFEPLKMLYTHYSQYSMKGLDKLTHTPPYNTYSDYIINSKSKHKLTQSDSIINQELTKMNIETYDELHTNWININSFIIMLTNFGVIPGHID
>NepSpe044826_rbh_TGME49_271780
SLNQRHYSFFSYTNESVTSHSGSRVNALTEANSAGKPKLALELLAPSFTRALTGEILSPRGNGIVVPSMCVANGDGLKGGKVGEWLQFKLKLKQANMTTVQSSYDSE
>NepSpe081339_rbh_TGME49_271780
RIVAFHYFAKRNLIPLYNDLWNSDPDFKSSCAPVLLAPDLKKDQDAALSASTDPLKWKGDAIHYILLTLPFKVFSYLVFEPLKLLFLRYSDFTNHPKIRHHECTAGKKDKLLKRKGQQEKTGFPLVAKTASADKPKEKQNATSQDAEVTESRKETGSLRDRRISPFVFIDLLRHLGVIPGHIQTADAKRLINKVIASNSPGSPLLFNPEKFKIWEQQVKSWDWSMTGAEREKSAAEKPNFSQTIKEKGTINFAGFIEGLVLCTCEATLQGLTSTTLIDFSYSTKEIDEEAETLVHLFGFNDIARVTEHLKEYRKVPR
>NepSpe085842_rbh_TGME49_271780
IFLTIHKILQTSPRLKHALGEIFAHYSKVPFKLLKQRTFSTENIPIGLTEIAFKRFCNDSRLHPTLIDDKGAMKSFFSKFSIEPYAERASKRGFFRVIPYFLFGPMLREISYLNSLYKIAQECIEKNVDPKSYFHTHPPSRLTAFYEFCKCNILSLYERLW
>NepSpe106815_rbh_TGME49_271780
KKHKTRNQITNAAATNSLFLQLQMFFEKFSVEPLAATETPCGYLRIIPYFLWMPANLRLHIPLRVYPNKKKFQSSQFTHKNIASRAAVKNLMTAGHPSRLSAFHHFCQYHMIPLYRHLWQFESDFMISRSALIEVSQFEDDAAA
>NepSpe107606_rbh_TGME49_271780
SEDILADRTFKINKNFTHNNYILLQYYTERPGRCLLWVTYGGLEMSGSPYEVQIVSGDVCAEASYAYGRGIHTCVCVPIPGYRDRSIEC
>NepSpe109395_rbh_TGME49_271780
KLRPEATYKTIQIVNKFVVVVCDEYENRISVGNHPILVRGSHGAKILGALDNQDGTYTITYVCCVPFEVLDVYSSSKKCKDMDRDKRKKRKYDKRTVFECENK
>NepSpe110257_rbh_TGME49_271780
LRQGIFGSLIVARATGLQSPAKSSATELVHKYWKSATAKDICSGIKKVLQNCPRLKHVIAEIFAYYSKVPVSLVFQQARISEGAPIGLTLPAFKRFCSGLMLNDGIMDDKAM
>NepSpe113586_rbh_TGME49_271780
YPTWQAPTEERVDGKLEGNRVICRLQNEDFNEPTHTKTRVTHTGVLIVEYLTERTGLKSLSVFYEGLHIAGSPFEVLITSNEPCTGACYILGEG
>PlaAdlG01002751_rbh_TGME49_271780
MATFRRNNQKYHDEEELNCDENKSKDKLFHEINKLLYSSSSEKMTRKPKPKIVVSNGGSIRQSDKIKNEKKDNNNNNNNNSISSSDDVYDKYISSNNISDKNKSSNNICDKNICNNNIYDKDIHEYNMLYDNLYTYNSTSNKSDYSQNKSDIFQLEQILLESNYDSSLKNNSINSCSLSLTSFSSRNTSSILDEYDNIIKIFIENITLDNITYNEHTYNNIFCISYFIYEDPLEIFSFFQGINWLPELKNRCTSICYLEKLDKKSMEKNNYYQPESYSYYININQYVNLKNRKNEHLYIYDDGIIYIFVSIVGVNMSEFEKYYYDNFIQCDNNIYYDHDKKENEHSLHFNNNITNDNLSDKSHDIYSNEQKKKKKRFIHKKNYKNFLNILGTCIIPIKVNDTTYEHTNKINNSTMYNIYQHDVIRSILNNYYDSLKIKRKINIYDLINNHKHILSPIGKINISIKIKNKLYYMSNMDTCNYLMDIQHDEKEKKNLLDRTNHMNKIIDEILNYVKIYKANNKKNNKQDDTHIKHIKDKILSKFILFYNEKGNINFDDYLMKSFSYIESNIDKIFNCDDEKKVLKKIKKRILNILQLYKRKEPKRNKQKNKDNSDNNDNCYNYHRVDVSKEIICTHIILFVDYISNIKIPWKLLSHFKNDNTFFVVVYWKEEDDEEEDNMTNIISRQSRVIHLNNNNNNNNNSYYYNHCNSIEVDYNSCVLEKYQTNNIITEQYNYNINNLKDEEKNKMIKVKLNFNSCIILPYNHYNISSDINLILYHNNYPFLEFKKPLCILNNYNITYNAQDKFIMNLKINQNYYHSNNKININKLNIDDTFVQLSLCKHPKHSTFFSSINYKSYYKNKTKCSIQDTNYYNAHYSPPLFNKNGHVFIFCDDYYINHEKYNENKKYSFLYPKDDIKRNVIFNKETFFIPICQGNTYNEKKDKVTNTYLKQKQKIDTYMIKDKHIEKQEEDQEKKKKNSLSCILKTNILYSVVAKGDGLKGGKLNEWISLYVHTINKEGDNIYYGKHINIRMKIEPIGYLKSYYSFSYSNISKEIKDNNNNIMLTQFNESNVIKNEYNNISLISSPMCFHSFNNIQEMINYKVEDLQNGIYKILYKVNKIGKKKLYIYCDGISVSSSPFEINISPSSPCCKLSKVVGKGVTRCISIPYLYDIKKESFFINHVGNTDAKINGKNDDLYNMKEMNNVDYMKEINNMDDVKEMNNVDDMKEMHNMDDMKEMHKIDDVKEMHKIDDVKEMHKIDDVKEMHSVNDKEESNNMVDKKDSSNNGDNSHIISIQKNDDCLKINNTNNNNNNNNNNDNNNVDICFDKNPVCITSESNKKNANMKYIYGEENNQIFKSPKYYDEINGNIIKLNEKNEKTFEEFLKNMVQVVNTFDIILYDKNGERICIGNDNIKVIGNKGAYIKNVIDNNNGTYTVQYCCCVKKDDIKKIRNINKEKLIGFYDEFLFHKNKYYDNVIINEFKKRFFNVFINCEIKVYINEEEIYGSPFFPIIINMHEILNIYNLYDQYTYSGMLLKNFEYLLTFNNYQGCIQNLYEFYETFVDTQDDLIDNKSGQKKKESIRSLLQMKNDEKINMDRKNYTNLFFNIPLNIYEMNSKYMMYDVDRYMENYENEEERKKKTPIFCNNNNNIMMMNSSCNNYKINDKLSIHNDNYTYNICKDDSYDSFSINNYNVKNENLSLNEWLYLYSCKEHVTQSNKKYDNSIILAYSLCNIILHHLIYLKKYKYYINCKQYENDLLQNNILIQFKKLLQEEYNKMFAYQTNNIITYCKKIGNIKFNNLEELIKVYKNIAFELRKLKKNDLADEFDKCCENMCEELYLKNIESNLNRKEKLLNEYEEIINEKINKIEHIKNNELKKYENNYTIDMNQIHKLCSVPKNKEVQTCDDLSYQKKNEKLSSLIELRNKEKVKNINDEKDDKHKTDDTIKEDDPKSDQIQKEQIFHMVREYWKNSSTYDIFSTIKNTLKNCPRLKICLEETFNYYSCSIKTNNKMKDIQMRKIHEIKIVENLDNLKKIELQEENFLSNHDINNSYLTYNAYISLILDMKCNSYLIKDVDNVLWLFEKFSIEHNSFKNIYRPYGLLRIMPKYLFIPFMRELAYLNLLYIISEYVIKNQQDIKTYLTINHPSRLSSFHHFITYHFIPFYEQLSENQNFDNFKQQLIEINEDDDKTELEDHHKQLNDKQINMKNKNNINKHINDIIPLNNIYNTKNNNNNNSNNQLSLSDIENYFNNELPLIVKHKNFSKTFPLLFDFYSNISMNINKKKIKSGTSQDEKTNTTLTDNQYDNSNNSNKYITTTIFIKFLREFGIIPHFFNNDMCLSFLNTLTKNNKHNKLYYEDFSKAIILSICECVKKNILTQYNMLTSNNQFKNKLQIGKILNHNYISYEVKELIYLFGFSDLHIVKSKINIQKE
>PlaBerANKA002083_rbh_TGME49_271780
MHEKNDNESESSQRSESCKNSSYGIINEELQKPKVKDDNIFNLENKKSNINYDNDLNNSEEKIEKNITLSDSSIASSSKSSIPESEENESFSVYSQDSSNSNKENTPNENDKTEYEYMKKNISKETFESNEDKSHVSKLSVEKSDSSNISKIKSSSSKVSELDKSIESKCVPPFRLEDVKSIPSELSINESNVRNSNLTEMLKDEENWVKKENCIMHETEAMDKNSEYNLSDSFNASFKSENTEKLFKFLNNINESTQSDNGSSSNYSINSSMSNISNINKEGSLVNLFIEKIKLNNILNNFNKYKNAFCVSYFVYEDPMEIFSLYQGINWLPELKNRCTSLSQIEYISSKNIKKNHSSAYANFCQSINLINRKNEYLNMEDDNICYVFISLVGANLDNFEKLHYNNISTKNIPLKGDKQNVLYADEVNPPQTIMKNEKNGYITSKFDNFKRGTNLVKNIEFGIDNNLNKLDETKEKWAQNDIPEFNSEIMNEYKNEIRKVDLMENSKIIIENKYEDYLQILCSTIIPINLLDNKFINKKNKMYDNYNMYPHYVIRIILNNYLDSFKKNEKVNLFHLINKYKNEFTPIGRIKLIANIRNEYYIPDYCDLFDTANLNNMRDRNGHKLINKILKYVRIYKINEDNQENENSIYQNINNLYCTLEADIKKEKQFFNQSISYIKENIYKFYDYKKYTMMEKKLIQCILSMLEASRKKGKYNKCNNRDGKNRKHFRLNEIICSHIIIYVHSLSNITIKLNMLKDFISGNNFYLLIFWNEERMEEKNVDKLKLRNSRILKLNSEDQIGVNSVYLDHEYKCFDRQTTRDYSDIYRNSNIVNINLAFNGYIILPYNHNLKYPEINIILFHNDIPILDLPENIKLNNLFLNNGNQINRSLKIYTPYNEQIKKYLSMDNFCPQINLSFYTHPNNTNLCSSSKYKSLYKNTMNCDINDNIYASYSAPKFNKNGQIYLFFDDNIDNYVANYIFKNDSILKTGKDSFFIPITHENEKGTILCPPNKNSIEKKKQIVQFSKQKTKEDSDKINNKDYLNIVKRSDIHNFYEHNGDIHMYDQDNYNKYVRSIKINIIDFVIAEGEGLQGGEINEWLSFYVYTKNHKKNNVYSGENLKIRLQVEPVGHLRSEYEIDKYKNNEFDKYTDNQSNSENKNCYKCKNKLAGVDHFCYKPFNEINETIEYNVEDLKNGIYKILYKISKTGTKKLHIYCDGINIIGSPYDIKIFHSKSHSKFTKILGTGATRCLATPLLNLETHFMNNDNLEYNELNEHDLNLCHKKSAKVDHNILQLKLFDQKISEMEANNSKSTKNRLASPNLKETNANDEKEKEKHKRTIVNDEENKEKKKEKMNDQNESKSNDIKTEQTNDEKFYEITVINKDAFPKPDINKKNEEKDETKLSYFSEYDNMVKNNENIMMNNNIININTANKEKYKNLMKKMEIVNSFTIILSDMYGQRIRIGNDNVKVVGKKGAHIKNVIDNNDGSYKIEYVSYFKGENEETYMSTNNNVKTTEDINGSFSFENKYRKIQNINPENIIEFYNEYLFQEKKYYDNIIIKEFENQFNNIPIYCQIHIYVNEVEIFGSPIKPIFMNIHNIIHFYNLYDQYTYSGLLLKNFEYLLRTNNYKKCINMLSKFYGNFLDEYELGSNNRNCDVHMNNFFPLKYQENHNTMFSYENIGNESFFFKIPLNILDFKKKGLINDGVLTGKPVWNWEANKCKEELCDNIEKFQKVDNNIYTMKNGNLWGDKYNDNISTETESYFINEWLYMYLRKMELDKVDKKQNFSLNLAYSLSNIILHHLVYMKKYKYFINCKLYEHDLIQNNILDQFKKLLEEEYNKMFAYQTSNIINYCKQIGNVKFKSLEELIKVYKNISYELKKLNKIDLANDFDKCCENMCEELYLKNIEANLKRKEIMLNKYEDIINEKIGKINKIKTELEKYKEMNNNSTNVEKVLNICNVKVNKAIQTYDYLSYKNGFLNGLIKSREENENNKSDIANYKQAYSKSLEKNISIMVRENWKNSSPYDKFTSIKNVLKSCPRLKTTLEETFNYYSCSNNKKNNKMKDFQIKKIQEIKIIENLDNLKKIELNEDNVLVQNELLNTSYLTYNAYILLIADLNCSKYFIKDVGNVLWLFEKFSVQHNSYKNLNNPYKLMRVIPKYLFIPLIRELAYLNMLYIISEFVIINDEDQNIYLKINHPSRLSSFYHFIKHSFIDFYENLSSQQNFQNFKEDLIEPYDQQDVKNQNEKDDPAPIHINLHEFETYFNNELPLVVKHKNFEKTFPLLFEYYAKFSISRDSKKEPNYSQNDIHSSRNTSTNHNKNNNDNSINTNDQISIQTKDNSENNNKFVSVAMFIRFLREFGIIPHFFSNNVAIKILNSFMKDKKKLDYNDFSHAIILSICECVKKNILAQYNMLKMNKQLGSKIETEKIFNQNYISYETKELVYLFGLSDLRIVKSKINS
>PlaBilG01002790_rbh_TGME49_271780
MTTLKRNNHKYHEEEELNCDENKSKDKLFHEINKLLYSSSSEKMPKKSKPKIVVSKGGSIRQSDKIKNEKKDNNNNNSISSSDDVYDKNISSNNISDKNESSNNICDKNESSNNICDKNESSNNICDKNESSNNICDKNESSNNICDKNESSNNICDKNICSNNIYDKDIHEYNMLYDNIYTYNSNSNKLEYSQNKSDIFQLEQILLESNYDSSLKNNSISPCSLSLTSFSSRNTSSILYEYDNIIKIFIENITLDNITYKENTYNNIFCISYFIYEDPLEIFSFFQGINWLPELKNRCTSVCYLEKLDKKRIEKKNYYEHETYSYYININQYVNLKSRKNEYLYIYDDGIIYVFVSIVGVNMSEFEKYYYDNFVKCDNNIYNDHDKKENEHSLYFINNITNDNLSDKLHDIYSNGQKKKKKDKKKKYVHQKNYKIFLNILGTCIIPIKVIDTHDQHKNKINNSTMYNIYQHDAIRFILNSYYDSLKIKRKINIYDLINNYKHILSPIGKINISIKIKSKLYYMSNVEKYNHLMGIHHDEKEKKLMNRTNHMNKIIDEILNYIKIYKRNDNKDNNNQDDTNIKHIKNKILSNFFLFYNEKSNINFDDYMMKSFSYIERNIDKIFNCDDEKKILKKIKKRILNILQLYKRKEIKNNKQSNNNNNNDHNYSNNNSYNYHHVDICKEIVCTHIILFVDCISNIKIPWKLLSYFKNDNTFFITVYWKEEDDKEKDNIANIISRHSRVIHLNNSNSYDYNNCNSIDVDYTSSILEKYQTNNQTNHISTEQCNYNINNLKEEEEKEKNNMIKVKLNFNCCIILPYNHYNISSDINLILYHNNYPFLEFKNPLCILNNYNITYNAQDKFTMNLKINQNYYHSNNKIDVNKLNIDDTCVQLSLCKHPKHSTFFSSINYKSYYKNKTNCSIQDTNYYNSNYSPPLFNKNGHIFIFCDDYYISHEKYNKHENKKYSCLYPNDDIKKKVIFNKESFFLPICESNTYNQERDNVSNPHMKQKQKIDKYMIKDKYIEKQEEDQKKKKKIFSLSCILKKNILYSVVAKGDGLKGGKVNEWISLYIHTINKEGDNIYYGKHINIRMKIEPIGYLKSYYSFSYSNISKEIKDNNDNITLTQSNESNIIKNEYNNLSLISSPMCFHSFNDIQEMINYKVEDLQNGIYQILYKVNKIGKKKLYIYCDGISVSSSPFEINICPSSPCCKLSKVVGKGVTRCISIPYLYDIKKESFFINHVEKIDGKFNGKNNGLDDMKEMHNLDDMKEMHNLEDMKEMHNVGEMKEMHNVGEMKEMHNVGEMKEMHNVGEMKGMHNVGEMKEIHNVGEMKEMHNVGEMKEMHNVGEMKGMHNVGEMKEIHNVGDKEVSNNMGNKKDSSSHDDNSHIISIQKNEDCLKINNRNNNNNYDNNNNYDNNNNYDNNNDDINVDICFGKNSVCGTSGSNKKNANVKYIYGEENNYLFKIPKYYEEINGNIIKLNEKNEKTFEDFLKNMVQVVNTFDIILYDKNGERICIGNDNIKVIGKQGAYIKNVIDNNNGTYTVQYCCCVKKDDIKKIRNINKEKLIGFYDEFLFHKNKYYDNIIINEFKKRFFNVFINCEIKVYINEEEIYGSPFFPIIINMHEILNIYNLYDQYTYSGMLLKNFEYFLTFNNYQGCIENLCEFYETFVDTQDDLIHNKNGKSKKDRFPYLLQMKNEEKINMDKKNYTNLFFNIPLNIYEMNSKYMDEGDRYMENYENKEERKKNTQSFCNNNNIMMMNTLWSNYKIDDKFLVQNDNHKRNDNDNYTNNTCKDDSYDSFSINNYNPKNGDLSLNQWLYMYSCKENVTQSNKKYDNSIILAYSLCNIILHHLIYLKKYKYYINCKQYENDLLQNNILIQFKKLLQEEYNKMFAYQTNNIITYCKKIGNIKFNNLEELIKVYKNIAFELRKLKKNDLADEFDKCCENMCEELYLKNIESNLNRKEKLLNEYEKIMNEKINKIEHIKNNELKKYENNYTIDINEINKLCTVPKNKGVQTCDHLSYQKKNEKLSSLIELRNKEKVINMNDKKGDKHISDDTIKYDGTIKYDGTIKYDGTIKCDGTIKCDGTIKDDDTIKDDDPKLNNIQKEQIFHIVREYWKNTSTYDIFSTIKNTLKNCPRLKICLEETFNYYSCSIKNNNKMKDIQMRNIHEIKIVENLDNLKKIELQEDNFLSNHDINNFYLTYNAYISLILDMKCNSYLIKDVDNVLWLFEKFSIEHNSFKNLYRPYGLLRIMPKYLFIPFIRELAYLNLLYIISEYVIKNQQDIKTYLTVNHPSRLSSFHHFITYHFIPFYEQLSENQNFHNFKQQLIEINEDDDKTELEENQKQLNDKQINVKNKYNINKRMNDGIPLNNIYNAINNNIYNNNNNNNNNNNQLSLSDIENYFNNELPLIVKHKNFSKTFPLLFDFYSNMSMNINEKKIKNDKSQDQKTNTNLIDNQYVNSNNSNKYITTATFIKFLREFGIIPHFFNNDMCLSFLNSLIKNKKHNKLYYEDFSKAIILSICECVKKNILTQYNMMTSNNQFKNKLQIGKILNHNYISYEVKELIYLFGFSDLHIIKSKINIQKE
>PlaBlaG01002654_rbh_TGME49_271780
MSMIRRNNHKYNEEEELNCDENKSKDKLFHEINKLLYSSSSEKMSRKSKPKILVSKGGSNRQSDKIKNEKKDNNNIISSSDDAYDKNITSNNICDENICSNNIYDKDIYDYNMLCDNMNTYNSNSNKSEYSQNKSDIYQLEQILLDSNYDSSLKNNSVNPCSLSLTSFSSRNTSSILDEYDNIIKIFIENITLDNIAYNENTYNNIFCISYFIYEDPLEIFSFFQGINWLPELKNRCTSICYLEKLDKKRIDKNNYYQPETYSYYININQYVNLKNRKNEYLYIYDDGIIYVFVSIVGVNMSEFEKYYYDNFVQCDNNIYNDHDKKENEHSLYFIKNITNDNLSDKSHDIYSNEQKREKKDKKKKFIHERNYKSFLNILGTCIIPIKVIDIHNHHKNKINNSTTYNIYQHDSIRYILNNYYDSLKIKRKINIYDLINNYKHILSSIGKINISIKIKNKLYYMLNLDKYSYLMDIQHEEKEKNLMNKTNHMNKIIDEILNYVKIYKRNDKNNNNQDNTNIKHIKNKILSKFVLFYNEKSNINFDDYLMKSFSYIERNIDKIFNCDDEKKILKKIKKRILNILQLYKRKEPKNKKQSNNYNNIDNNDNNNYYSRNNNSSNYHHTDISKEIICTHIILFVDCISNIKIPWKLLSHFKNDNTFFIVVYWKEEDNEEEDNMKNIINRQSRVIHLNNSNSYYYNHCNNVEVDYNSCVLEKYQTNNQTNNQKKKNQTNNIIKEQCNLNINNLKEEEKNRMIQVKLNFNSCIILPYNHYSISSDINLILYHNNYPFLEFKKPLCILNNYNITYNAQDKFTMNLKIHQKYYHYNNKINVNKLNIDDTYVQLSLCKHPKHSTFFSSINYKSYYKNKTKFSIQDTNYYNAHYSPPLFNKSGHIFIFCDDYFINHEKYNKNEYIKHSCLYPNDDIKRNVIFNKESFFLPICEENTYNQESGKVSNPYLKQKQKIDTYMIKDVYIEKQEEDQKKKKNISLSCILKTNMLYSVVAKGDGLKGGKVNEWISLYVHTINKEGDNIYYGKHINIRMKIEPIGYLKSYYSFGNYNISKEIKNNNNNNITLTQSNESNIIKNEYNNLSLISSPMCFHSFNDIQEMINYKVEDLQNGIYKILYKVNKIGKKKLYIYCDGISVSSSPFEINICPSSPCCKLSKVVGKGVTRCISIPYLYDIKKESFFINNVGKIDGKFNGNNDDLDNIKKIYNVDDTKEMHNADDMKEMHNAEDMKEMHNVDDTKEMHNVGDTKEMHNVDDTKEMHNVDDTKEMHNVDDTKEMPNADDMKEMHDVNDKEGSNNMGNKKDCSNSGENTHIISIQKNEDCLKINNGNNNNNDNNVDICFGKNPVCDTSDSNKKNENVKYIYGEENNHIFKSPKYYDEVNGNIIKLNEKNEKTFEEFLKNMVQVVNTFDIILYDKNGERICIGNDNIKVIGKQGAYIKNVIDNNNGTYTVEYYCCVKKDDIKKIRNINKEKLIGFYDEFLFHKNKYYDNVIINEFKKRFFNVFINCEVKVYINEEEIYGSPFFPIIINMHEILNIYNLYDQYTYSGMLLKNFEYLLTFNNYQGCIENLCEFYETFVDTQDDLIDNKSGKSKKERFLSLLQMENEEKINMDKKNYTSIFFNIPLNIYEMNSKYMDDVDKYMENYENEEERKKKTYSFCNNNNNIMMMNPSWSNYKTDDKLHIHNDNHKRNDNDNDNYTYNNCEDDSYDSFSINNYNLKNGNLSLNQWLYIYSCKENVTQSNKKYDNSIILAYSLCNIILHHLIYLKKYKYYINCKQYENDLLQNNILIQFKKLLQEEYNKMFAYQTNNIITYCKKIGNIKFTNLEELIKVYKNIAFELRKLKKNDLADEFDKCCENMCEELYLKNIESNLNRKEKLLNEYEKIINEKINKIQHIKNNELKKYENNYTIDINEINKLCSVPKNKEVQTYDDLSYQKKNEKLSSLIELRNKEKVINMNDKKDDKQKSDDSIKEGNPKFDNIQKEQIFHMVREYWKNSSTYDIFSTIKNTLKNCPRLKICLEETFNYYSCSIKNNNKMKDIQMRKIHEIKIVENLDNLKKIELQEDNFLSNHDINNLYLTYNAYISLILDMKCNSYLIKDVDNVLWLFEKFSIEHNSFKNINRPYGLLRIMPKYLFIPFIRELAYLNLLYIISEYVIKNQQDIKTYLTLNHPSRLSSFHHFITYHFIPFYEQLSENQNFDNFKQQLIEINEDDDKTELDDHQKQLNDKQINVKNKNNINKHISDLIPLNNIYNTKNNNIYNNNQLSLSDIENYFNNELPLIIKHKNFSKTFPLLFDFYSNMSMNINEKKIKSDKSQDEKTNTNLIDNQCDNSNNSNKYITTTIFIKFLREFGIIPHFFNNDMCLSFLNTLIKNNKHNKLYYEDFSKAIILSICECVKKNILTQYNMLTSNNQFKNKLQIGKILNHNYISYEVKELIYLFGFSDLHIVKSKINIQKE
>PlaBlaG01005045_rbh_TGME49_271780
MSMNINEKKIKSDKSQDEKTNTNLIDNQCDNSNNSNKYITTTIFIKFLREFGIIPHFFNNDMCLSFLNTLIKNNKHNKLYYEDFSKAIILSICECVKKNILTQYNMLTSNNQFKNKLQIGKILNHNYISYEVKELIYLFGFSDLHIVKSKINIQKE
>PlaChaChabaudi002567_rbh_TGME49_271780
MQEKNDNESESSQHPESCENSSYEIIQEELEKPQVKDDSISNLENKKSITSSDDLNSSEEKIENNITLSDSSIVSSPTSSISESEESESFSDSSQDSSNSSKENASNEIDKTEYEYIKKSISKETLESNEDKSNISNLSGEKSDSSNISKVKSSSSNVNELKKSIESKSAPSFRLEDVKSTPSESSVNESNIRNSNLTEILKDDENWVQKENCIIHETEAMDKNSEYNLSDSFNTSFKSENTEKLFKLINNLYENTQSDNESSSNYSINSSISNTSNINKEGSLVNLFIEKIQLNSVLNTFNKYKNVFCVSYFVYEDPMEIFSLYQGINWLPELKNRCTSLSQIEHISSKNVKKNHSSAYANFCQSINLINRKNEYLNIEDDNICYVFISLVGANLDNFEKLHYNNISTKNIPLKGDNQNMLYPDIITHQQNIMKNEKNNNITSQFDNFKRGTSLVKNVEFGINNDSNKLDEVKEKWGQNDIPIFNSEIMNECQNEIRKDVDLLENSKIIIEKKYENYLQILCSTIIPINLLDKKFINKKNKIYDNYNMYPHYVIRTILNNYLDSFKKNEKVNLFHLISKYKNEFTPIGRIKLIVNTRNEYYTPDYCDMSDTTNLNNNRDINGRKLIDKILKYVKIYKISEDTQENKDSMYQNINNLCCALESDIKTEKNLFNQSISYIKENLYRLYDDKKYTMMEKKLLRYILSMLEVPQKKGKYNECNHRDGTSRKYPRPNEIICSHILIYVHSLSKITIKLNTLKDFISGNNFCLLIFWNEERTEETNIDKLKLRNSRILKLNSEDQIGVDSVCLNQEYKGFDRQKNRNYSDIYINSSIVNINLAFNGYVILPYNHNLKYPEINIILFHNDTPILDLPENIKLNNLFLNNGNQINRSLKIYTPYNEKNKKYFAMDNFCPQINLSFYTHPNNSNLCSLSKYKSLYKKIMNCNINDSTYASYSAPKFNKNGQIYLFIDDMIDKYSTDYIFKNDSILKTGKDSFFVPIIHETEKGTILCHQNQNPIEKKKQIVQFSKLKTKEDSDKTNDKDYLNIIKRDDLYNFYDHNGDIHMYGQDNYNKYIHSVKNNIIDFVIAEGEGLQGGEINQWLSFYVYTKNHKKNNVYSGENLKIRLQVEPVGHLRSEYEIDKYKNTEFEEYTDNQNSSENKNCYKCKNKLDGVDHYCYKSFNEINETIEYNVEDLKNGIYKILYKISKTGTKKLHIYCDGINIIGSPYDIKIFHSKSHSKFTKILGIGATRCLATPLINLETHFMNNDNLTYNELNEKDINFCDKENVKVDHNTLQLKLFDQKISEMEAKNDKSTKNQQDSLKLKETIVNDEKEKRQHNKTIENDKENEEKKKEKASEQNENKSNGIQAEQTNDEHNDEKFYEITVINKETISKTDISKENKEKDGNKLSYFSEYDNMVKNNENIMMNNNIINTANKEKYKNLMKKMEIVNSFTVILSDIHGQRIRIGNDNVKVVGKKGAHIKNVIDNNDGSYKIEYVSYFKGEDEETYININNNVKTTEDINDSSSFENKYRKIQNINPENVIEFYNEYLFQEKKYYDNIIIKEFENRFNNIPIYCQIHIYVNEIEIFGSPIKPIFMNIHNIIQFYNLYDQFTYSGLLLKNFEYLLRTNNYKKCISMISKFYGNFLDEYQLGSNNRNCDEHMNNLFPLIYQQNHNAMLSYENPGNESFFFKIPLNILDFKKKGLINDGVLIGKPIWNWNTNNCKEGIYDNIEESKKVDKNIYNMKNENIWGNKYNDNINIETESYFINEWLYMYLRKMEMDKIDKKKNVSLNLAYSLSNIILHHLIYMKKYKYFINCKLYEHDLIQNNILDQFKKLLEEEYNKMFAYQTSNIINYCKQIGNVKFKSLEELIKVYKNISYELKKLNKIDLANDFDKCCENMCEELYLKNIEANLKRKEIMLNKYEDIIDEKLGKINKIKTELEKYKEINNNGTDVEKVLNICNVKVNKAIQTYDYLSYKNGFLNGLIKSREENENNKNDNTNYKQDYSKSLEKNISIMVREHWKNSSPYDKFTSIKNVLKSCPRLKTTLEETFNYYSCSNNKKNNKMKDFQIKKIQEIKIIENLDNLKKIELNEDNVLVQNELMNTPYLTYNAYILLIADLNCSKYFIKDVDNVLWLFEKFSVQHNSYKNLNNPYKLMRVIPKYLFIPLIRELAYLNLLYIISEFVIINEEDSNIYLKINHPSRLSSFYHFIKHSFIDFYEKLSSQQNFQNFKEDLIEPYDQQDVKNQNEKDNPSQIHINLHEFETYFNNELPLIVKHKNFEKTFPLLFEYYAKFSVSRDSKKESTSSQSEVHSSRNTSTNHNKNNNDNSINTNDQINKQTKDNSENNNKFVSVAMFIRFLREFGIIPHFFSNNVAIKILNSFMKDKKKLNYNDFSHAIILSICECVKKNILAQYNMLKMNKQLDSKIETEKIFNQNYISYETKELVYLFGLSDLRIVKSKINS
>PlaCoaHackeri002607_rbh_TGME49_271780
CFTPKRIYNSSKIKPRNKNKKDNSMETVAKGNVKMEGVTQREDNSDKLKKKKKKKKKVKICENIICKRSQGENTAQGKDAGKAEAKSARTNEAKTVGTAAEKAPKVRHAVLGKSKGRKVKGAKAKEAKAKKTQLKKAQPKGDHPKNDRPEGDRFKREQPQNAQHKTKEVGSTLKKVAEGSDSPVEEDPLGGCPGDIPSVKRKGGNTQGDVSKGKRGKDEKAKGDKRKRDIKTEAHKNERREVTQLRSHNRERAPRVWGLLDGLGDAKALSCTESSTLSLASGTSENSSLYGEEDNLIEICIGQAKLNSQQTNCSNYVEAFCVSYFVYEDPLEIFSLFQGVSWLPELRNRCTSLNRIEFKPKKNIKKIYSSAYVNINQCVHLRRRYNEVLNIVNDGIAYVFISIIGINWKEYEEFYQREYATMNGGTTDLNTAYIRSDTVKPLNRFDHPWGVNPNMGEEYQRGGEHISLVKNLVEKYKNEIELEINFMGEKKMVTERNYKKFLHILGSCIVPIKLCNGGEAERVQKICTRDSYNVYPHEVIRSVLHNYVDLFRKGRKANLFHLISRHEQELLPVGRLNLQSKQVKKDLPPPSDVLDEEDILHNLSNRNSNAHNIAEKIFKYITIRRTSKTPEKDGFVKKIKKLCSYLDVELNKKDPKYMNVSFSYFEKCLQKMDDMKEQEKFSKKIRKKLFKMLGLSKRKIPNGFHSSGCRILEVPCSHLIVFVHCVSNITLKLISLKNFMDVNLFHGIIFWEEEGNSLRNFQNVKDRKRRTIKLTSRDGIQADYYFATECDEGGRKVGREKQDVVCLKLNFSTPIILPYNYNASSCRLNFVLFHNGTPLLRLAGSDGSCGYAINDNVPFNEGDKVKRSLQIHPHYLKTNGYDPFTENSRPFVELSFYTHPRNSTFFPAAKYKLLYKNQMKNNLGEDITLSSYAAPNFGRDKLVFHFFDDFSDDLPVGKANRGNHFKSYFFVPVMGREIQDGSPVGKRYDSPSRNVQSSVVRMHGQRGTSPLDAPLQVVHFAVAEGGGLQGGEINKWHSFYVYTKNDRKRNIYGGKHVQIRIQIEPVGYFQLDYAADRGRNAEVKENTLSCYAPNKGLMGTDQFCFNSFSGIHELVDYKVEDLKNGTYEVTYQVHKVGRKLLYIFCDGINVIGSPYEIEATPWGADPKSCKIFGKGATQCLATPVLDLCTGPWVDGHVDKRQCEKRSTRQEANLGANLDVPIDVPLASTDKKAGLAPSEGNLDGATPAVHPGENHPCYTANCAAPHGEDDFHIISITKREASTDLGAGKSEEVSDPCAREEGLSSTSSVRRTPYCSDKTNKLISQPKYYDEIKGENITKMDKENKQRFAHLLEEAQMVNTFTVILCDKNGVKLSIGNDNVKVVGKNGAQIKRVVDNSDGSYTVEYVTHFKREEKMKKMFDDEDIEEVQNFYEEFLINCSRKGNDNYIIEEFQRRFDQRIPICCQIHVYVNEVEMFGSPVKPIIMNIPQILHFFNLYFQFTYSGLLLKSFEFLLNCNDYEGCMRSLSSFYSTFLGGVDSEEGHAKWTRSKRLPTLNRLVPTNGTDEKVNGENFFFQIPLNVFDLRKGALTDSTLPVGEVVQYTKGAPLQGRAIAKMDESSFMNEWLHMHMQKSKLSKKDAKYDLGMNLAYSLSNIILQHLIYLKQYKFFINSKQYENGLLENNILTQFRKLLEEEYNKMFAYQTNNIIKYCQKIGNVKFSGLEELIKVYKGIAFELRKLKNNDLAEEFDKCCEHMCQELYLHNIESSLLRKEATLDKYEQVIDQKIDKVNQIKEGLKKYEQKEVDMDRISKLCSVKRDRAIQTNDYLSMSHRKSFLSALIKSRKDEPSAGEEAQMKNAQSNQLHTEEMQIRHMVRKYWRNASTYDIFVSIKKTMNNCPRLKTSLDETFNYYSCSVKKDNKMKDFQIKKMQEIKMVENLDNLKKIDLNQDNNNLLPHNDLSTFHLTYNAYVALLIDLRCNKYFIKDLDNILWLFEKFSIQHHSFRNLYNPYGFLRVIPKYLFIAFVRELAYLNMLYVVSECVITNREDEKIFLNTNHPSRLSSFHHFVKYHFVPFYEELSLEPNFQNFKQNLIEHNEEEVDPDSTRDTCSSKGGVITTPHVHINLLDLETYFYDELPLLVRHRNFDKTFPLLFDYYAGLSSSCGAPRKEHAGSATQGEVVQGGTPSNTAKMANTANTDNIANQVGEGEPGPCPEKHVSVAIFIRFLREFGIIPHFFSNQMAIHTLQSFMQKKGKKKLNYEDFSHAILISICECVKKNILTQYNMLKVNNQLNSKIQTEKILNPSYIQYEAKELIYLFGFADMQLVRSKLVG
>PlaCynM002419_rbh_TGME49_271780
MEAVGKGDVKMEEVTEEREDNSDKLKKKKKKKKKVQICEAITCKRSQGEDTHQGKDARKAEAKSARKNEAKAEAKSARKNEAKTVGTAAEKGPKVRHAQLGESKEKKEKEAKAKEVKEKEAKAKEAKAKEAKVKEAKVKGAKVKGAKGKEAKVKAAKAKDAKVKAAKAKEAQPTDDHPEGDRFKREHPQNAQQKTAGVGTTLEKVAEGSDSVKRKGGSTQGDVPKGGRSQGDVSKGGRSQGDVSKGERGKGKRGKGEKGKGESGKDEKGTGESGIDEKGTGESGIDEKGKGESGKGEKRKSEKPKSEKPKSEKPKSEKPKSEKRKGDKHKKRDIKTEAPINERREGTPLQNHHQRELDPRVCELLDGSGDASALSCAESSTLSLASGTSENSNLYWEEESLIEIFIGQAKLKNQQTNCSHYEQAFCVSYFVYEDPLEIFSLFQGVSWLPEFRNRCTSLNRIEFNPKKNIKNIYSSAYVNINQCVHLRRGYNEVLSIVDDGIAYVFISIIGVNLKEYEKFYQSEYVTLKGGTTSPNTSYIRSDATKPLNRFENPWGITPNTGEEYQRGIEDTPFGKNLVEKYKNEMELELDFMGEKKLVIEKDYKKFLHILGSCIVPIEVRNEGEANRKRVENVCSRDSYNVYPHEVIRAVLYNYLDLFRKNKKVNLFHLISKHEQELLPVGRLNLQIKEVKKDVLLPPCDLFQDEDILHNLSNGKSDAYNIAKKIFKHITLRRRSGRQEKESFVEKIKNLCSHLDVELNKKDPNYMNRSFSYFEKSLHKMDDMKVEEKFRKKIRKKLFKMLGLSKRRFPNGFCPSSCRVLDLPCSHLIVYVHCVSNITLKLSSLKNFIDVNLFHGIIFWEEEGNSMHNLQNVKERKRRTIKLTSRNGIQADYYFATECEERGRKVQGEKQDVVCLKLNFNSPVILPYNYNAPSCRLNFVLLHSGTPLLRLAPSGGSGGSRGSGVGGGREDSCNYDDVLYDNFGYNFGYNFGYNCGYAINDNVPFNEGDKVKKSLQTHPYYLKTKGNDPFVENSRPFVELSFYTHPKNSTFFSAPKYKLFYKNQVKSNLGEDITHSSYSAPNFGRDNLVFHFFDDFADDLRVGKANRRNHFKSYFFVPVMGSEVHEGSPLGRRGDALSSGVQLCDAPSSDLQLCGAPSSDLQLCGAPSSDLQLCGAPSSDLQLCDAPSSDLQLCDAPSSGVRKHGQRGVAPLDAPIEVVHFAVAEGGGLQGGEINKWHSFYVHTKNYRKKKIYGGKHIQIRIQVEPLGYLQLDYAADPCRNAEVNKNTLTCYAPNKEVRAPDHICFNSFSEIHELVDYEVEDLKNGTYEVTYQVHKVGRKLLYIFCDGIDVVGSPYEIKATPAGADPKLCKILGKGATQCLATPVLDLRSGPWVGDRLGKRREVNLGANLKGGLVNQGNYLGADLGDDPSDDLGADLGADLSVDLSAAPAHDSALQPESARPGGSAPEVNAQEGLDAGASAGGAPPGKQPGEQPGKQPGEQPGEQPGKQSGEQAEEQPGTPPVEGRPGETHPSSTASAAAPHGAHEFHIISITKRKASETEEVSNRCAREEALGSRSSDRKTPYCSDEANKLFSHPKYYDEIKGENITEMDKENKKRCAQLLKETQIVNTFTVILCDKNGVKLCIGNDNIKVVGKNGAQIKRVVDNHDGSYTVEYVVHFKREEKTKKMFDDEDIKQVQIFYEEFLIHSSRKHNDHYVIEKFQKKFQKDIPICCQIHVYINEVEMYGSPLKPIIMNIPQMLHFFNIYFQFTYSGLLLKNFEFLLNCNDYQGCMNSLSSFYSNFLGVVESEERSSKSIGSNRLQRLIRFVPTKGIDEEVKVENFFFHIPLNVLDLRKEALVDSTTLPIGDIPHGYTKWGKKQKGGVGKYTKGNPLHRRTIPEMNESLFVNEWLHMHMYKSKLSERDAKYDMGMNLAYSLSNIILQHLIYLKQYKFFINSKQYENGLLQNNILTQFRKLLEEEYNKMFAYQTNNIIEYCEKFGKSKFSGLEELIKVYKGIAFELRKLKKNDLADDFDKCCEHMCQELYLHNIESSLLRKEATLDKYEQMIDQKMEKVNQIKERLKKYEQNEVDIERISKLCSVKRDKAIQTNDYLSLSHKNSFLSSLIESRRKEEPLEGDAQMKNTQPNQLQMEETKIREMVRKYWRNASTYDIFVSIKKTMNNCPRLKISLDETFNYYSCSVKKDNKMKDFQIKKMQEIKMVENLDNLKKIDLNEENNNLLSHNELSSFHLTYNAYVALLIDLRCNRFFLKDLENVLWLFEKFSIQHHSFRNLYNPYGFLRVIPKYLFIAFVRELAYLNMLYVVSECTVINNEDEKRFLNANHPSRLSSFHHFVKYHFVPFYEELSLEPNFQNFKQNLIEHNGEEVDPDSTRDTCSSGGGVIPTVTANNTPHVHISLLDLETYFNNELPLLVRHKNFEKTFPLLFDYYSGLSTPRDASPQERAGAATQGEVVQPQAVSSAANTVKAANPVKAANPVKAANPVKAANPVNAANPANTANPANPANQVGTGEPAPCPEKHVSVAIFIRFLREFGLIPHFFSNQMAIRTLQSFMQKKGKKKLNYEDFSHAIIISICECVKKNILTQYNMLKVNNQLNSKIQTEKILNPSYIQYEAKELIYLFGFADTQLVRSKLVG
>PlaFal3D7003486_rbh_PlaFalIT_PlaFalIT002962_rbh_TGME49_271780
MTTLRRNNHEYHEEEELNCDENKSKDKLFHEINKLLYSSSSEKMSKKSKPKIVVSKGGSIRQSDKIKNEKKDNNSSISSSDDGYDKNISSNNISDKNQSSNNICDKNIYSNNIYDKDIHEYNILYDNIYTYNSNSNKSEYSHNKSDIYQLEQILMESNYNSSLKNNSISPCSLSLTSFSSRNTSSILDEYDNIIKIFIENITLDNIIYNENTYNNIFCISYFIYEDPLEIFSFFQGINWLPELKNRCTSVSYLEKLDNNRMEKNNYYQPETYSYYININQYVNLKNRKNEYLYIYDDGIIYVFVSIVGVNMNKFQKYYYDNFVQCDNNIYNDHDKKENEHSLYLTNNKTNDNLSDKSHDIYSNGQKKKKKDKKKKKFIHQRHYKSFLNILGTCIIPIKVIDTHDEYKNKINNSTMYNIYPHDAIRSILNNYYDSLKIKRKINIYDLINNYKHILSPIGKINISVKIKSKLLYMSNVHKYNHLMDIQHGGEEKCLMNRTNHMNKIIDEILNYVKIYKKSNDKKNNNQDDTHIKHIKNKILSNFFLFYNEKSNINFDDYMMKSFSYIERNIDKIFNCDDEKKILKKIKKRILNILQLYQSKETKNNKQSNNNNNNDNNYSNNNNNNSSNHHHAVVSKEIVCTHIILFVDCISNIKIPWKLLSHFKNDNTFFIVVYWKEEDDEDEENNMTNIISRQSRVIHLNNSNSYYYNHCNSIEVDYNSCVLEKYQTNNQTNHIITEQCNYNINNLKEEEKNKMIKVKLNFNSCIILPYNHYNISSDINLILYHNNYPFLEFKKPFCILNNYNITYNAQDKFTMNLKINKNYYHSNNKINVNNLNINDTCVQLSLCKHPKHSTFFSSINYKSYYKNKTKCSIQDTNYYNAHYSPPLFNKNGHIFIFCDDYYVNHEKYNKNENKKYSYLYPNDDIKKKMIFNKESFFLPIREGNTYNQERDKVTNPYLKQKQKIDTYMIKDECIEKQEEDQKKKKKNISLSCILKKNILYSVVAKGDGLKGGKVNEWISLYVHTINKEGDNIYYGKHINIRMKIEPIGYLKSYYSFSYSNISKEIKDNNNNNIMLTQSNDANIIKNEYNNLSLMSSPMCFHSFNDIQEMINYKVEDLQNGIYQILYKVNKIGKKKLYIYCDGISLSSSPFEINICPSSPCSKLSKVVGKGVTRCISIPYLYDINKESFFINHLEKIDRKCNGKNDDLDNMKKMYNLNDMKGTHNVDDMKGMNNADDMKGMNNVDDMKGKNNADDMKEMNNVDDMKEMNNVDDMKEMNNSDDMKEMNNVDDMKEMNNVDDMKEMNNSNDKEISNNMCDKKDSSSNGGNSHIISIQKNEDCLKINNTNNNNNNNNNNDNDNNVDICFGYNSVCDTSDSNKKNTNVKYLYGEENNYIFKSPKYYNEINGNIIKLNEKNERTFEEFLKNMVQVVNTFDIILYDKNGERICIGNDNIKVIGKRGAYIKNVIDNNNGTYTVQYCCCVKKDDIKKIRNINKEKLIDFYDEFLFHKNKYYDNVIINEFKKRFFNIFINCEVKVYINEEEIYGSPFFPIIINMHEILNIYNLYDQYTYSGMLLKNFEYLLTFNNYEGCIENLCEFYETFVDTQDDLIDNKSGKSKTERFLSLFQMKNEEKINMDKKNYTSLFFNIPLNIYDMNSKYMDEMDRYKENYENEEETKKNTHSFCNNNNNNIMMGNPSWNNYKIDDTLLIHKDNHKRYDNDNDNYTYNNCKDDSYDSLSINNYNLKNVNLSLNEWLYIYSCKENVTQSNKKYDNSLILAYSLCNIILHHLIYLKKYKYYINCKQYENDLLQNNILIQFKKLLQEEYNKMFAYQTNNIITYCKKIGNIKFNNLEELIKVYKNIAFELRKLKKNDLADEFDKCCENMCEELYLKNIESNLNRKEKLLNEYEKIMNEKINKIEHIKNNELKKYENNYTIDMNKINKLCSVPKNKEVQTCDHLSYQKKNGKLSSLIELRNKEKLINMNDKKDEKKHKSDDSIKEVVHNLDKNQKEQIFHMVREYWKNSSTYDIFSTIKNTLKNCPRLKICLEETFNYYSCSIKNNNKMKDIQMRNIHEIKIVENLDNLKKIELQEDNFLSNHDINNFYLTYNAYISLILDMKCNSYLIKDVDNVLWLFEKFSIEHNSFKNIYRPYGLLRIMPKYLFIPFIRELAYLNLLYVISEYVIKNQQDIKTYLTINHPSRLSSFHHFITYHFIPFYEQLSENQNFHNFKQQLIEINEDDDKTELDDHHKQLNDKPINLKNKNNINKHMKDVIPLNNIYDTKSNNIYNNNNNQLSLSDIENYFNNELPLIVKHKNFSKTFPLLFDFYSNMSMNINEKKIKNDKPQDEKTNTNLIDNQYDNSNNSNKYITTTIFIKFLREFGIIPHFFNNDRCLSFLNTLIKNNKHNKLYYEDFSKAIILSICECVKKNILTQYNMLTSNNQFKNKLQIGKILNHNYISYEVKELIYLFGFSDLHIVKSKINIQKE
>PlaFraNilgiri001453_rbh_TGME49_271780
MEAVGKRNVKMEQVTEREDNSDKLKKKKKKKTKVKICEAIICKRSQGEDPGKAEEKSSRTNEVETMGTAAKKGPKVQNAELGKSKEGKTKGAKWTEDKAKQTELKRVQAKGDHSQSDQSDGDRFKREHRQNTQWKTAGVGSTLKKVAEEPREGYPGAVIPLVKRKGGSSQLDVDTGARGKGNKGKGEKRKRDKHKKRDIKIEAHKNEKREGDPPVCELLHGSEDASSLSCTESSTVSLASGTSDNSSLYWDEDSLIEICIGQAKLNSQKTDCSHYEHAFCVSYFVYEDPLEIFSLFQGVSWLPELRNRCTSLNRIEFKPKKNTKKLYSSAYVNINQCVHLRRRYNEVINIVDDGIAYVFISIIGVNLKEYEKFYQSKYGAMNGGTNCADNSYIRSDAANSINRFDPPWGMTTNMGEAYQRGVEDIPFVKNLVEKYKKEMELELDFRGEKKIITERNYKKFLHILGSCIVPIKVCNEGETMSVENVYTRDSYNVYPHEVIRAVLYNYLDLFRKNKKVNLFHLISKHEHELLPLGRLNLESKKVKKDASPPGNLLQEEDILHHLSDENSDAHNIVKKIFKYITLRRTSEGQENDTLEKKIKNLCSYLDVELNKRDPKYMNRSFSYIEKCLQKMDNMKEQEKFNKKIRKKLFKMLGLSKRKFPNGFYSSRWKILQVPCSHLIVFVHCVSNITLKLSSLKKFIDVNLFHGIIFWEEEGNSLHNLQNVKDRKRRTIKLTSRNGIQADYYFPTECEERGDKVEGGKKEVVCLKLNFNSPVILPYNHNAPSCRLNFVLLHNGTPLFTLAGSGVSGGSGCREDTCNEDDVRYDNCGYAINDNVPFNEGDKVNRSLQIHPHYLKTNGHDPFTENSRPFVELSFYTHPKNSTFVPADKYNLLYKNKMNSNLGEDIALSSYSAPNFGRDKLVFHFFDDFADDLRVVKADQRSYFKSYFFVPVMGRQVQEGSAGEKRDDAPYRDAPVSGDLMHDQRGASPRDASIQVVHFAVAEGGGLQGGEINKWHSFYVHTKDYKKRNVYGGEHVQIRIQIEPIGYLLLDYAADPCGNVEVHKNTLSCYAPNKGLIGRDEFCFNSFSEIHELVAYKVEDLKNGTYEVTYQVHKVGRKLLYIFCDGIDVIGSPYEIKATPSGADPKSCKILGKGATQCLATPVLDLCSGPWVDGPLGKGQYDNRGERREVNWGVTLNGGLAVDHGVNQSVKQCAGVDDPIGVPLTPTDTKAGLAASEGHHDGAAPEENFQKGLHAEASAGGVHPAVVHPREHPVEDSPRDTHPSSTASATGAAPHGENEFHIISVTKREVSTDLGVGKTEEVSGPCAPEEAVSSRASTKRIPYCSDEANKIFSEPKYYDEIKGGNMTKMDKTNKKRFAELLQEAEIINTFTIILCDKNGVKLSIGNDNVKVVGKNGAQIKRVVDNHDGSYTVEYVAHFKREQKMEKLFDDEDIKQVQNFYEELLINCSRKHNDKYIIDNFQRKFPPSIPIFCQMHVYVNEVETFGSPLKPIIMNIPQILHFFNLYFQFTYSGLLLKSFEFLLNCNDYEGCMNNLSSFYSTLNRSVSTRVINEKVKGGNDFFFQIPLNVGDLREGAFTGDIPPHGHTRCGEHVNCGVENYTKVSTPHGRTVPEHNEYAFVNEWLHMHMQKCKLSQTDAKYDLGMNLAYSLSNIILQHLIYLKKYKFFINSKQYENGLLQNNILTQFRKLLEEEYSKMFAYQTNNIIAYCNKIGNVKFSGLEELIKVYKGIAFELRKLKKNDLADEFDKCCEHMCQELYLNNIESSLLRKEATLNKYEQVIEEKMEKVNQIKEKIKKYAEKEVDMDRISKLCSVKRDKAIQTNDYLSMSHKNSFLSALIESRTDEPSAGGAQMQNTQPNELQMEETQIRNMVRKYWRNASTYDIFVSIKKTMNNCPRLKISLDETFNYYSCSVKKDNKMKDFQIKKMQEIKMVENLDNLKMMDLNEDNNNLLSHNDLNTFHLTYNAYVALLIDLRCNKYFIKDLENVLWLFEKFSIQHHSFRNLYNPYGFLRVIPKYLFIAFVRELSYLNMLYVISECVVMNKEDEKIFLNTNHPSRLSSFHHFVKYHFVPFYEELSLEPNFQNFKQNLIEHNEEEVDPDSTRDTCSSAGGVITTPHVHINLLDLETYFNDELPVLVRHRNFEKTFPLLFDYYSGLSSPRGGAPLKERDGAVTQGEVVQGEAISNAASIANAAKVDKVDKVPTVDKLDNHVGKGDTAPCPEKHVSITIFIRFLREFGIIPHFFSNQMAIRTLQAFMQKKEKKKLNYEDFSHAIIMSICECVKKNILTQYNMLKVNNQLNSKIQTEKILNPSYIQYEAKELIYLFGFADMQLVRSKLAG
>PlaGabG01002673_rbh_TGME49_271780
MTTFRRNNQKYHDEEELNCDENKSKDKLFHEINKLLYSSSSEKMTRKPKPKIVVSNGGSIRQSDKIKNEKKDNNNNNNNSISSSDDVYDKYISSNNISDKNESSNNIYDKNICNNNIYDKDIHEYNMLYDNIYTYNSTSNKSDCSQNKSDIFQLEQILLESNYDSSLKNNSINSCSLSLTSFSSRNTSSKLDEYDNIIKIFIENITLDNITYNENTYNNIFCISYFIYEDPLEIFSFFQGINWLPELKNRCTSICYLENLDKKSIEKNNYYQPESYSYYININQYVNLKNRKNEYLYIYDDGIIYVFVSIVGVNMSEFEKYYYDNFIQCDNNIYYDHDKKENEHSLYFNNNITNDNLSDKSHDIYSNGQKKKKKRFIHKKNYKNFLNILGTCIIPIKVNDTTYEHTNEINNSTMYNIYQHDVIRSILNNYYDSLKIKRKINIYDLINNHKHILSPIGKINISIKIKNKLYYMSNMDTCNYLMDIQHDEKEKKKNLLDRTNHMNKIIDEILNYVKIYKGNNKKNNKQDDTQIKHIKNKILSKFILFYNEKGNINFDDYLMKSFSYIESNIDKIFNCDDEKKVLKKMKKRILNILQLYKRKEPKKSEQKNKDNNDNNYYKYSYNNSCNYHRADISKEIICTHIILFVDYISNIKIPWKLLSHFKNDNTFFIVVYWKEEDDEEEDNMTNIISRQSRVIYLNNNNNNDKDNNNYYYNHCNSVEVDYNSCVLEKYQTNNIIKEQYNYNINNLKEEEKNKMIKVKLNFNSCIILPYNHYNISSDINLILYHNNYPFLEFKKPLCILNNYNITYNAQDKFIMNLKINQNYYHSNNKSNINKLNIDDSFVQLSLCKHPKHSTFFSSINYKSYYKNKTKCSIQDTNYYNAHYSPPLFNKNGHVFIFCDDYYINHEKYNENKKYSCLYPNDDIKRNVIFNKESFFIPICQGNSYIEKKDKVTNTYLKQKQKIDTYMIKDQHIEKQEENQEKKKKNSLSCILKANILYSVVAKGDGLKGGKVNEWISLYVHTINKEGDNIYYGKHINIRMKIEPIGYLKSYYSFSYSNISKEIKDNNNNNNITLTQFNESNVIKNEYNNISLISSPMCFHSFNNIQEMINYKVEDLHNGIYKILYKVNKIGKKKLYIYCDGISVSSSPFEINISPSSPCCKLSKVVGKGVTRCISIPYLYDIKKESFFINHVGNTDAKINGKNDDLYNMKEMHNVDYMKEMHKMDDVKEMDNMDDVKEMDNMDDVKEMHKMDDVKEMDIMDDAKEMHSVKDKEESNNMVDKKDSSNNGDNSHIISIQKNDDCLKINNRNNNNNNNNNNNNVDICFDKNPVCTTSESNKKNANMKYIYGEENNHIFKSPKYYDEINGNIIKLNDKNEKTFEEFLKNMVQVVNTFDIILYDKNGERICIGNDNIKVIGNKGAYIKNVIDNNNGTYTVQYCCCVKKDDIKKIRNINKEKLIGFYDEFLFHKNKYYDNVIINEFKKRFFNVFINCEIKVYINEEEMYGSPFFPIIINMHDILNIYNLYDQYTYSGMLLKNFEYLLTFNNYQACIQNLYEFYETFVDTQDDLIDNKSGQRKKESILSLLQMKNDEKINMDKKNYTNLFFNIPLNIYEMNSKYMMYDVDRYMENYENEEERKKKTPIFCNNNNNNNIMMMNSSWSNYKINDKQSIHNDNYTYNICKDDSYDSFSINNYNVKNENLSLNEWLYLYSCKEHVTQSNKKYDNSIILAYSLCNIILHHLIYLKKYKYYINCKQYENDLLQNNILIQFKKLLQEEYNKMFAYQTNNIITYCKKIGNIKFNNLEELIKVYKNIAFELRKLKKNDLADEFDKCCENMCEELYLKNIESNLNRKEKLLNEYEEIINEKINKIEHIKNNELKKYENNYTIDMNQIHKLCSVPKNKEVQTCDDLSYQKKNEKLSSLIELRNKEKVKNINDEKDDKHKTHDSIKEDDPKRNQIQKEQIFHMVREYWKNSSTYDIFSTIKNTLKNCPRLKICLEETFNYYSCSIKTNNKMKDIQMRKIHEIKIVENLDNLKKIELQEDNFLSNHDINNSYLTYNAYISLILDMKCNSYLIKDVDNVLWLFEKFSIEHNSFKNIYRPYGLLRIMPKYLFIPFMRELAYLNLLYIISEYVIKNQQDIKTYLTINHPSRLSSFHHFITYHFIPFYEQLSENQNFDNFKQQLIEINEDDDKTELEDHQKQLNDKQINMKNKNNINKHINDIIPLNNIYNTKNNNNNNNQLSLSDIENYFNNELPLIVKHKNFSKTFPLLFDFYSNMSMNINEKKIKSGTSQDEKTNTTLTDNQYDNSNNSNKYITTTIFIKFLREFGIIPHFFNNDMCLSFLNTLIKNNKHNKLYYEDFSKAIILSICECVKKNILTQYNMLTSNNQFKNKLQIGKILNHNYISYEVKELIYLFGFSDLHIVKSKINIQKE
>PlaGal8A003228_rbh_TGME49_271780
MNENNSKSLEKKLTLNDNKKETKNIDEKSYEKLYKNMNDEYYRQLNEKKIIKNSNENFCKKYEEEIVKNSHEHLNKLTEDNILGDSNENTYKKVIENLNINENIYKEIVNAFDEILNRKSYENKSTDNTHESFSEKINVNFFKSDEFLDDFNRNFSEQKSSTSTLSLFSSNSDDSSIFEDKDNLINIYIGQIKLYNILNNSNFYENVFCVSYFAYEDPMETFSLFQGINWLPELKNRCTFLSSVEYLPKKNVKINSVDVGININQYINLKNRKNEYLNIIYNDIIYVFISIVGVNLKEFENYYSKKISKKYRKVNFKDDSLSHKMEDNSHTIHEDINNKKTLDINEIHIKNNKIHNEDMGEEELIKEIRSEIEDKMRIIGNKKIIQEKDYKDYLKILGSSIIPISIEDEHVLEKKSNWNLVNIKNNYNSYNVYSHNTIRTILNNYLDAFKINKKVDLFHLINEYENELIPIGKIKLLINVKNKTNISIPNILNNKTDDIKSDSSNVNKMINRILNYEKINKNTKKDNISDNDINEKYLNINKDTEKETNSSRLENKESNIYFNRIFNYIEKNLNKIYDEEEENILRNELFKTIFSKLELSKKKEKKLFLFNEIVCSHLIVFVHYISRITLNLSILKNFVHLNNFYLIIYWDEEGDTMENIEKIKLRKSRIMELNTKKDIELDYYFLTHNENDLKYKMNKKDNIVNLKLNFNSCVILPYNHNIYPHLNIILFHNDIPLLELAEKILINDKTPFNDGVKIKKKLKVHEDYKHKAYNFLQEKFSPYIELSFYKHPKNSKLLSYSNYRLYYKEKMKCNIDNYIHLSYSAPKFNKENIFFLFFDDFANGNMFNESKCNTLDFFKNDFFLPVIENEKKTLESSRKSEREKKNNENMLLDIKEKSNSKKNNNYLPLIKNDIIDFAIAEGPGLKGGEINKWLSFNVYTKNYKKKNIYCGEFVNIRLQVEPFGFLKSEYDIYPYKNNEVNKSTVNCYKCNKKLMGSEHFCFKLFYDIHETVDYKIEDLKNGVYNILYKVSKVGKKFLYIYCDGINIIGSPYEINIFHSTTDPKSSKILGEGATRCLGTPIINIENFSYNEKSNFLNVNNCDNTNNISYNSNIQSKLLQEKIDEFERIKMKFENKIVLASDNKEKFVNKNNSYQSNYSYPNNKEEKQIILNEQEEKKEISNNCNEKKHEGKQNVFNEIEHKNNEINNSNNIHPFSIDKDEENSHINMNSEENQKTTSNVHEDILSERKNYVHKENLIFSNPEYYDEINGNIIKLDKINNEKYKNFLRNIEVINNFTVVLCDQYGERVSIGNENIKVIGKNGAYIKNVIDNNDGSYTIEYISYVKKEKKKNFGDIKKEEILNFYNEFLFQENKYYDNYIIKEFEKRFSDLPIYCEINVYVNEVEIFGSPLKPIIMNIHNIIELYNLYDQFTYSGLLLKNFEYLLDSKNYQACIDNLCEFYNNMVDVEDIPSFKNLLPNIIHDNNIENENFFFKIPLNISELKKGAFIENKLPINKLSWKNIKKYKNFYKSNLNEEKNMYVHENDLNNKTFLNNDKTGDDILNYGKNNISNKYENDIKYKIGSNLCHNINYKLITNNTDDENTDFLNKWLYMYTHREKLSNLNNKYDLGMNLAYSLSNIILHHLIYLKKYKYFVNFKQYENDLLQNNILTQFKKILEEEYNKMFAYQTNNIIKYCNKIGNAKFNSLENLIKVYKGIAYELRKLKKNELANDFDKCCEYMCEELYLGNIESNLKRKEALLNKYEKIMNEKIEKVDKIKNSLKKYDDKKVDLEKISKLCIVKTNKEVQTNDYLSYKTGFLSSLIESRKETNDDNIIDKKIVSLVRKSWKNSSTYDIYTTIPNTLKNCPRLKIALEETFNYYSCSFRKNSKIRDLEFKKMQEIKNVDNVDNLKKIELQEENFLSYNDLNDSYLTYNAYFSLINDLKCNKYFINDLDNVLWLFEKFSIEHSSFKNLYNPYGLLRVIPKYLFIAFIRELSYLNLLYVLAQLVVENNENSKLYLTINHPSRLSSFHHFIKYHFIHFYDKLCNLDNFQNFKLNLIELNDVIEETTQNNTSADDHINLLELENYFNNELPLIVKHKNFSKTFPLLFEYYSKLSMNQNKTCDKREINNKKKTNEIKKSETKEDMDLDKEKKEDTDVETESYQNSTDNKYISISIFIRILREFGLIPHFFDNNVVKQILNSSMKNKKKLNYDDFSYAIILSICECVKKNIMTQYNMLRTNKCKNSKIQAEKILNYNYVVNEVKELIYLFGFSDINIVKSKISI
>PlaGonATCC30045002062_rbh_TGME49_271780
MEEEKRNCEDMKKEFPKKSNPEKLRKAKKENTGENKKEEKQKNKGENKKGKNEENQKGKNEENQKGKNEENKKGKNEENQKGKNEENQKGKNEENQKGKNEENKHGKNEENKHGKNEENKNGKKEENKNGKRQENKKENKKSKICKSITCKRSQSDEKKAQGKDKYVMDTQLSQFKLKKTKSAERTEDRINGIHPKSDPQNMSKDMSSFKKEVLDSGYTLVENGSGMISEEKYKTGECKSGRSANERSSGSNDSSRGRSIECSKGEVEQHNVDIGKCERSNTDIGKCEKSNIYTRACESSNIYTRACGKSNINTKACEGSNIYTRSYERSNIYTRSYERSNIYTNACENSKNGKHKTASPMFGLLDKSINNLDVESDDTFSVSLASGTSGNSSIYGERDDLIQICIEQVKLDNHETSCADYKYAFCVSYFIYEDPLEIFSLYQGINWLPELKNRCTSLSKIEFKLKRNIKKSNSSAYVNINQCINLKSRQNEFLNILDDTIVYIFISIFGVNLKEFEIFYQNKYGKKSVKKVDSVLSKIVTPECTELNSFFRPSDENINLGEVKHNTYESRPTEMNEKLFCKKIVEEEILSQGEKKIVAEKDYKKFLKVLGSSIIPINAEKKEKDVRKKQVKSYAYSNRCTGDRYNIYPHDVIRSILYNYLDFFKKNKKVNIFHLINKYEHELVPIGRMNLQHSVKREIKFSDLLNEEYIVNTLMSNKSYARRIMKKILKYVKIYKINNGQENCSIVNKINNMFSYIDVELNKGDPNHLNRSFSYFENNIHKLDNTKEKEALKKKFIKKLLKMLGLLKIKYPINFYSHGCPNREIPCSHLIVHVHSVSNMTLKLCSLKNFLNANFFYLVIFWQDEAKDIHNIQNMKCRKSRTIKLTPQNGIEVDYYFTTQSNHTDNKIVEKEKQDIVSLKLNFNSAVILPYNLNVSSSALNLILFHNDTPLLECNNNPAHDEGTRSTLNINKSNYDSDKGDRIGDRNSNGSTDGSSEFSHNNDINDDTPFNEGGKIKRILRIHPYYLKTKGKDLFTDKFQPVVEFSCYKHPKYSTFFHPSKYKLIYMNKIKSNIDDDNFHSSYSAPNFGRDQIVFQFFDDFTNDLHFSNGNVRNENVIPNFRSHFFVPIMKINDRDESTFSHDLVQNRLNSLNSERGDIVSVECNRNRCRSRSRNIQVQWNRQDEVVHFAVAEGKGLKGGELNKWLSFYVHTKNYKSNNTYGGKYVDIRLQIEPLDCLKLHYDVDPFKDEKVSKNSVIPYGDNRMLNSINQLCFKSFNDIHEMIDYKVEDLKNGTYHIIYKVSKVGTKLLHIYCDGINVIGSPYEVTITHASADPKSSKIFGKGATQCLATPVLNLHNEPSEGSRKVGIEGNVHQHVHIDEDILVNSHDKTGLVTDVHICGDNWEEPIVHSGPSLLPRRTLQELKKLGEDKEMDMLETEQKEIDWEEEKQKKENPPGDRCKEKEPSGDKFAESSLNGGGKELHIISIKKREGNTENNINKGTKLIEQCLGTALKDQCENKRTAYSEKKNFVFSNPQYYDEINGWSINKIDKMNRKRCEEFIKGLHIVNNFTVVLYDKNGEKISIGNDNVKVIGKKGTHIKNVIDNNDGSYNIEYINYFINEEKTRKIVKDIKIADITNFYKEFLLHSSHKFYDNHIIKEFQKRFHKDIPICSQIHIYINEVEMFGSPIKPIIMNIPHILHFYDLYFQFTYSGLLLKNFEFLLSSNNYQLCMDNLYEFYNNFLDDKQRSCSSPNFMKKSTSIIPFPATNGLHNNLGAKNFFFKIPLNIIDLRNGSFIDNRERVHYEPQWIDSYAKQHTVLDNSSERSNHKIVKEMDSIRYIPTRGVMKQGGDQIIWRKELNCNKGRNVSNIDFNKLTEYPKDDSSSQGEIISEINESAFVNKWLYMFLYKSKLCKSNKKYDLSLNLAYSLSNIVLQHLIYLKKYKLFINSKQYENSLLENNILMQFRKLLEEEYNKMFAYQTNNIINYCNKIGNVKFSGLEELIKVYKGIAFELRKLKKNDLADDFDKCCENMCQELYLHNIESSLSRKEVMLDKYENIIDQKIEKMDEIKEEIKKYEQKQVDIDKVTKLCTVKHNKSIQTFDYLSYKNSFLGSLIESRKEKTAEEKEEIKIGDMTEDQTNIGEETKIFNMVRKYWRNSSTYDIFTTIKKTLKSCPRLKISLDEIFNYYSCSVKKNNKMKDYQIKKMQEIKMVENLDNLKKIELSEDNNNNNILPHNELSNFHLTYNAYIALLIDLKCNKYFIKDFENVLWLFEKFSLENNSFKNLYNPYGFLRVIPKYLFIAFVRELAYLNMLYVISEFIVINKEDEKIYLNKNHPSRLSAFHHFVKYHFVQFYEELSMEPNFQNFKQNLIENMDDEIDLDNTKDICSSVGSTKSHIHINLLDLETYFNNELPLLVKHKNFDKTFPLLFDYYSKLSSSPDNIKMKCPHEDDRISLKKSTTDMNSYKKEEKETITHSNEGKGETKYVSFTIFIRFLREFGVIPHFFSNYMAIQLLQSFIEKKKKKKTEKTEKTEKSEKTEKSEKTEKSEKTEKPEKSEKTEKSEKTEKSEKTEKSEKTEKNRLNYDDFSYAIILSICECVKKNILTQYNMLKMNNQLNSKIQTEKILNQNYIQYEAKELIYLFGFADMQLVKSKLIV
>PlaInuSanAntonio1001865_rbh_TGME49_271780
MCFISARINTDQCFSFPSRGYEAITCKRSQGEDTAETKDAGKAEAECATTNEAKTVGRWVEKGPKVGHAKLGVPKGRKANKAKAEEAKAKQAQLKSAQPKRVQAKGDHPESDRLEGDRFKREHPQNAQHKTTRVGCTLKKVAEGSDSDLGEEPLEAYSGAIPWVKSEGGIIKGGVYKEEKRKGERRKDEKGKAEKRKGEKHKERDIKTRAHKKGRREGTPRRSHRKERQPQVCALLDGSEDASALSCAESSTLSLASGTSENSSLYWGEDNLIEIFIGQAKLKSQQTDCSHYEQAFCVSYFVYEDPLEIFSLFQGVSWLPELRNRCTSLNRIEFKPKENIKKTYSSAYININQCVHLRRRHNEVLNIVDDGIAYVFISIIGVNLKEYEQFFYQSEYATIKGGTTSPPGTSYIRSDVVKPLNRFYHPGGIIPNMDEEYQRGVEDIPFGKNLAEKYKKEIESELDSMREKKIVIERDYKKFLHILGSSIVPIKVSNEGELKKVENMCTKDSYNVYPHEVIRAIFYNYIDLFRKNKKANLFHLISKHEEELLPVGRLNIQSKEVKKDVLPPGDLLHEEDIFHNLSRSNGGSDAHNVAKKILKYVTVRRTSRGEEEDSFVKEIKKLFSHLVVELNKKYPKRMNQSFSYFEKSLHKMDDMNGQEKFRKKIRKKLFKMLGLSKRRFQNELCPAGSRISEVPCSHLIVYVHCVSNIALKLSSLKDFTDVKLFHGIIFWEEEGNSLHNLQNLSDRKRRTIRLTSQNGIQVDYYCATECEQQSHKVGGEKQDVVCLKLNFNSPVILPYNYNASSCRLNFVLLHRGIPLLRLGESGRREDSCNYDVLYDNCCYAINDKTPFNEGDKVKRTLQIHRHYLKTKGHDPFTESSRPSVEFSFYTHPKNSTFFSEPKYKLLYKNRMKSNLGEDITHSAYSAPNFGRDKLVFHFFDDFADDPRLEKANRRCPFKSYFFVPVMGREMQERSPVGKRGDTPSRHAQSYETPLRNAPSSAVRMHGQRGASPLEALIQVVHLAVAEGGGLKGGEINSWHSFYVHTKNYRKKKIYGGKHVQIRIQIEPLGYLHLDYGADPCRDGEVNKKTLTCYAPNKGLMGSDKFCFNSFSEIHELVDYKVEDLKNGTYEVTYQVHKVGRKLLYIFCDGIDVVGSPYEIEATPSDADPKSCKILGKGATQCLATPVLDLDSGPWVGGRLGKQQYENGFVGGEVNRDASLNGDVAVNQGGHLEVSIGAPLSSIYTKAGLVPSGGNLDGSAPPLESSLQLESAEPGGSAPEANVQKGFDGTASAGGVYRAVLPVEGRPGETHPSFTASATATPTSAPTAVSPQGEHQLHIISVTKREVSTDLGAPKTEEVSDQCASEEASGSRSSARRIPYCSDEANKLFSQPKYYDEIEGENITKMDKANKQRCAEILEETQIVNTFTVILCDKNGVKLSIGNDNVKVVGKNGAQIKRLVDNNNGSYTVEYVAHFKREGKTKKMFDDEDIKQVQTFYEEFLIQCSKKHNDNYLIEDFQRRFHQGGIPICCQIHVYINEVEMFGSPLKPIIMNIPQILHFFNLYFQFTYSGLLLKSFELLLNCNDYQGCMSSLSSFYSTFLEVVESEQGRSKSIDSGSFPTMIPFVSPKGSDDEVKAENFFFNIPLNIFDLRKGALVDSSLPVGEIPHGHTKWGEQQKGAVAKYTKGDPLHERAIHEMNESSFVNEWLHMHMHKSKLSKTDAKYDLGMNLAYSLSNIILQHLIYLKQYKFFINSKQYENGLLQDNILTHFRKLLEEEYNKMFAYQTKNIIQYCEKIENVKFSGLEELIKVYKGIASELRKLKKNDLADDFDKCCEHMCQELYLHNIECSLLRKEAMLDKYEQVIDQKMEKVDQIKERLKKYERNEVDMERISKMCSVKRDKGIQTNDYLSLSHKNNFLTALIESRKDKPSAGEGQMKNEQTKQFHLEETQIRDMVRKYWRNASTYDIFVSIKKTMNNCPRLKTSLDETFNYYSCSVKKENKMKEFQIKKMQEIKMVENLDNLKMIDLNEDNNNLLSHNDLSTFHLTYNAYVAFLVDLRCNKFFIKDLENVLWLFEKFSIQHHSFRNLYNPYGFLRVIPKYFFIAFVRELSYLNMLYVISECVVTNNEDEKIFLNINHPSRLSAFHHFVKYHFVPFYEELSLEPNFQNFKQNLIEYNEEEVDPDSTRDTWSSGGGVITTTTPHINPLDLETYFNNELPLLVRHRNFEKTFPLLFDYYSELSSPRGAPFQERAGATTQGEVVQGQTISDAANKDNSTNIANQVVKGETAPCPEKHVSVAIFIRFLREFGLIPHFFSNQMAIQTLQGFMQKKGKKKLNYEDFSHAIIISICECVKKNILTQYNMLKVNNQLNSKIQTEKILNRSYIQYEAKELIYLFGFADMELVRSKLAG
>PlaKnoMalayanPk1001402_rbh_TGME49_271780
MEAVGKGNVKMEKVAQREDNSDKLKKKKKKKKKVKICETLICKRSQGEDTAQGKDVGKADAKTAKTKEAKAVGTAAEKGPKVQHAVLGKSKERKCKEAKAKKAQLKRVKAKCDSPKGDWFKRELQPNTKQKTTGVGCTLKKVEEGSDPSSGEDPLGECPSVIPLVMRKGGKSQENVFKGKSGKDEKAKGDKRKRDIKTEAHKNEKHKETPRQSHNREREPPLWGLLDGLANASALCSTESSTLSLASGRSENSSLYLEEDSLIEICIGQAKLNSKETDCSNYVEAFCVSYFVYEDPLEIFSLFQGVSWLPELRNRCTSLNKIEFKPQKNIKEINSSAYVNINQCVHLRRRYNEVLNIVDDGIAYVFISIIGVNLKEYEKFYQREYGTMNGGINSTYTSYNRSDTVKPLNRFDHPSGICRNMDEEHQRGDENVALVNNLVEKYKNEMELELDFIGEKKIVTERNYKKFLHILGSSIIPIKVCNEGEAKSVENMRTRDSYNIYPHEVIRAVLYNYLDLFRKNKKANLFHLISKHGNELLPIGRLNIQSKEVKKDGLPPFDVLDEEDMLHNLSNGKSHAYNIAEKIFKYITMRRINKTQEKDNFIKEIKKLCSYLDERLNKKDPKYMNASFSYFEKCLQKMDDMKEQEKFSKKIRKKLFKMLELSKRKFPNAVCSRSCRILEVPCSHLIVFVHCVSNITLKLNSLRNFIDVSYFHGIILWEEEGNSVYNLQNVKDRKRRTIKLASRNGIQADYYFAKESGQRDRKMNEEKQDIVTLKLNFNTPVILPYNYNAPSCRLNFVLLHNDTPLLHLAGSGGREGSCGYHINDNVPFNEGDKVKKNLETHPHYLKMKGYVPFTENSRPFVELSFYTHPRNSTFFSAEKYKLLYKNKMKSNLGEDITLSSYSAPNFGRDKLVFHFFDDFSDDLRVGKTTQGSHFKSYFFVPIMGREMQYEFPEGKRDDPSSRDIQLFNASSRNIQSCDIAPRNALSSSVYMHGERGISPLDAPIQVIHFAVAEGRGLQGGEINKWHSFYVHTKNYRKRNIYGGKHVQIRIQIEPLGYFQLDYAANPCTKADVKENALSCYAPNKGLMGPDQFCFKSFSGIHELVDYKVEDLKNGTYEVTYQVHTVGRKLLYIFCDGIDVIGSPYEIKATPSGADPKSCRILGKGATQCLATPVLDLHNGPWVGGHMDKRQYEKMCAQRQVNMGSNVNFNVGVNLEGGPIHNQGVNDSAFLDVSVGAQLSSTDTKAGLAPSEGNLDGAVPEANAPKGVDAGASAVEDRPGETHPSSAVASNVTTPNDENDFHIISVKKRDANADLGGGKREEMSDLCGREEALASISSARRTPYCNNQANKLFCQPQYYDEIKGENITEMDKENKHRFSQLLQEAQILNTFTIILCDKNGVKVSIGNDNVKVVGKNGAEIKRVVDNNDGSYTVEYVTHFEREKMKKMFHEEDIEQVEMFYEEFLINCSRKENDNYIIEKFQRRFDKSIPICCQIHVYINEVEMFGSPLKPIIMNISQILHFFNLYFQFTYSGLLLKSFEFLLNCNDYEGCVSSLSSFYSSFFGMVDSEQEHTKLIVSKKLPRMNRFVSTNGTDKQVIGEKFFFQIPLNVFDLGKRVLTDSTLPGDQIPPHGHTQWGEEGKGVGEKYMKGSLLQGRVIPEMNESSFTNEWLHMHMQKTRLSEKEAKYDLGMNLAYSLSNIILQHLIYLKKYKFFINSKQYENGLLQNNILTQFRKLMEEEYNKMFAYQTNNIIKYCQKIGNVKFSGLEELIKVYKGIAFELRKLKKNDLADEFDKCCEHMCQELYLHNIESSLLRKEATLEKYEKVIDQKIDKVNEMKERLKKYQEKEVDIDRISKLCKVKRDKSIQTNDYLSMSHKKSFLSALIESRKDESSEKGETIKKNEQSHQSQVEEKQIRQMVRKYWRNASTYDIFVSIKKTMNNCPRLKISLDETFNYYSCSVKKDNKMKDFQIKKMQEIKMVENLDNLKKIDLNQENNNLLSHNDLTTFHLTYNVYIALLIDLRCNKFFIKDLDNVLWLFEKFSIQHHSFRNLYNPYGFLRVIPKYLFIAFLRELAYLNMLYVISECVVTNNEDEKILLNTNHPSRLSSFHHFVKYHFVPFYEELSLEPNFQNFKQNLIEHNVEEADPDSTKDTCSSKGGIITTPHVHINLLDLETYFNDELPVLVRHKNFEKTFPLLFDYYSDLSSPRGAPPKERSGPVTQGEVDQGKTASNSANSANSANSVNKDNMTNGANNANVANMDNQVGNGENAPCPEKHVSVAIFIRFLREFGIIPHFFSNHMALQTLQSFMQKRGKKKLNYDDFSHAILISICECVKKNILTQYNMLKVNNQLNSKIQTEKILNPSYIQYEAKELIYLFGFADMQLVRSKLAG
>PlaMalUG01002479_rbh_TGME49_271780
MMNQGSNEFLEKALSREKHENKQIEQVNDKLQKKIVQENNHGKINSSKNKKNKNKKIKYVNPSDSFMSKKVSEEITENKIPYGARANEPKIAELELGQFRSIPEIFLDDSDSNLGKGSDAGKCNGSTSDKEKSKGDKFDEGKFGKGKFEGDKSNKRQTLGKVDSNTSEYPTSESSASPKGTCRLLKDTKKDLQRTKSCASTLSIISSDSDNSSIYLDNDYLISICIEKIKIEINKLENNYTQYEQAFCVSYFAYEDPLELFSLFQGINWLPELRNRCTSANLVEYSPKENIKKSICTVHVNFHQCVNLKSRKNEFLNITDNNNSSDDDHKDDDDIIYVFISVVGIHLKEFGESHYYKIYDRQNFAPYFNNIDLLLPFSKKNANDMGMEKITKDECSRWVRSTDSSRGISNDRNASRKAPCMHKEINSKKGTHMFNGELVEAYKKELQEEAKSMESKKIIIEGEYVKFLKILGSCIIPINVSNKNILKTKQNKKKKKCDSYNLYSHATIRLLLDRYLDHFKRNRKVNLFHLVNKYEKELIPIGNIKLILDIKSETHTHDTIDTEYIARRIHNTNSNIHDCIDKILKYVKIKKKKKKTILHENGANDKNGLYREEDKICSIINTELMRIENNYLKKSYSYIEKNLQKIYNPKEQEEFNKRVIRNIFQMLEMTKRGASNRSSYNLLFNSSCSFSPYEIVCSHVIIRVHYVSNIALQLSSLNRFIDKEKFYIIIYWAEEGDTMHNIENIKLRRTRIIDLQMEKGIELDYYFVGGKDNNKYELLNDKTYEKKKKKKKKKNFVSLKLNFNSCVILPYNYNAPSCAINMILFQKDIPLLELTENIIINDDIPFNNGCKIKKELKIHHSCDKKEEENFIKDSFNPYVEISFYTHPKHSTFFSSDMYKLFYEGKMKCTLDDTTHASYSAPVLNRGNIIFLFFDDFINNLSHAGINKEKKENIQYSCITNFFIPITQKDNSDVCTNVRTVQNISNGVEKNKRVLHNNHFISKCKKKDNNTLLLKKDTISYALAEGLGLMGGEINKWLSFYVYTKNYKNENIYCGTSVTIRIQVEPVGCLKSQYGIDSSKNGKVVGGIRTIDNDNVSDKNNITRGNNDPLRPFSFCFKPLNDIYETTDYQVKDFKNGTYQILYKINKVGKKLLHIYCDGINIIGSPYEIYTIQANADSKFSKILGSGATRCLATPVFNFNNVLYNDITDAKMEADNGRRGGSTYTSTEKNSMKLRSLCKGKEEFEEDKENYIEGKIKQAENNTQVPISRSLSKGVKSVAITEEEKSQGRSNSSIITKTRQDNTSEHRSNRNLHEITMKQNDFPHKVHAEKENTNSLKNNTLNIHSDNLQRDDLSQKETKYSDANFRILNCSEYSNQGNEDIINIDKMNRERYKNFMKNIYIVNTFTIVLYDHNGERISIGNDNVKVVGRKGAYIKNVVDNNDGSYEIEYICYFKKEENTTRKKNNINGIKKEDIINFYNEFLFQENKYYDNVIINEFEKRFNDVPIYCEINVYVNEIQIFGCPLKPIITNVHNILEFYNLYDQHTYSGLLLKNFELLLYSNNYQNCMHRLLNFYKNFLDHESEYSYKKLLSLKVMNEQVENVNFFFTIPLNISELKKGALIRSTLPIDKLTWDSSRKHCKIIPNGKMPFKEEEWEKEVITPFYANLNNCRVTMPYPSSYTNVPTYPTEEEQNSVYYKRGVKNKFRGEKRYIGKNWISHNDEIGEEYSSKNCTSEQDEYFLNEWLYMHKYKEHMSDVNKKHDLSMHLAYSLSNIILHHLIYLKKYKYFINSKQYENDLLQNNILTQFKNLLKEEYNKMFAYQTNNIINYCNKIGNAKFSSLEELIKVYKSIAFELRRLKKNDLADDFDKCCENMCEELYLQNIEASLKRKELKLDQYEKMINEKVEKLDQIKNDVKKYEDKYNVDIEKVSKLCSVKMSKGIQTCDYLSYKHSFLSSLIESRNVRSVQSGQNGQSEKNEWSGSHMSNTNKDIFILVRKYWKNASTYDIFTTIKNTLKNCPRLKISLDETFNYYSCSIKKDNKMKDFQIKKMQEIKVVENLDNLKKIELNEEELLTYNELNNFYLTYNAYVALIIDLKCNKYFIKDLDNVLYLFEKFSVEHNSFRQLYNPYGLLRVIPKYLFIAFVRELAYLNMLYVLAEYVVDKKEDEKIYLSLNHPSRLSSFHYFIKYHFIDFYDKLSMQSNFQNYKQHLIELNKEDIEGESTKDTSTHIHINLYDLETYFNNELPLIVKHKNFSKTFPLLFDYYSKLSTCQGEVNKMDMQKDKEEENKLTENNMDKKYVSITIFIRFLREFGLIPHFFSNHIAIQILQSFMKNKKKLNYEHFSYAIILAISECVKKNILTQYNMLKVNNQLNSKIQTDKILNYSYIAYEAKELIYLFGLADMHIVKSKISY
>PlaOvaCurtisiGH01001902_rbh_TGME49_271780
MSRRGSKELEKKLNYEEESVENVMHDEFAQGGGMRKPRVRDSLGVVKKRKRKKTKLPFNDNIFRETDKEVPEYGKSHDKGKEFPPKKDESSFVRNEILSEKLPQGMGTNLKEGADRLNIPPPKCKQKKAHHKKSSEKAICTKSEGRDALNKASENSLCRVMEKCNTHERARGGSRSNDRGSEYCHSTCSENTLRLFKVVDNLVNNPVKEKSCVSSRSPSQSSSNNSNIFGENDSLINIYIEKIKLNIFTNSHIPYEHAFCVSYFVYEDPMEVFSLFQGINWLPELNSRCTSTSTIEFLPQKNIKQNVSTAYVYFNQYINLQSRQNDFLKISSDDIVYVFLSVIGVNFKAFEELYKEKYSRKKHSVHFHNEDYRYTSCTIEEETEREDFSKMKKPFNKEMVEFYRKEIEEEIKLASENKMIIEKEYTNYLHVLGSSIIPINVSNQEVVNKKNKISDRYNIYTHDTIKLVLGNYLDSFKKNEKANLFYSISKYQHKLVCVGKIKLVINIKKNSYIHSSFDVDFVNNYVDNEKSHVHKLVKEMMKYVKIEDKYLGIQNENSISDKINKLCSLLNAELNEGYGNFFNHSLSYMEKNLHKFYKEEEKVLRNKKLRRKFLEILDLVRRKRKSSFLPLRDVPHREIVCSHLIVCIHYISDVTIKLSSLKDFIYGNPFYVLAFWSEEGNTLQNIANLKLRKTRVAKLRSEDRIEVDYFFLKKSDNRVKNKLCKDENVVSLKLIFDNCIVLPYNYHALSSELDIILFHNNTPLLRLEEQIRINDNTSFNEGHKVKKKLKVCTSYENDENYFVNNDLDPHIELSFYTHPKNSAFFSPSRYRSFYRDTMKFNIDITPHSSYAAPNFNRNGIIFLFFDDFYGDFLNLSNGKGKKYIANICKNEFFIPIIHDEKREVSLNSDNIEENFSKKKSLSSGEDIVLYNEKKRGEGSKERSNISTHQNNTIHFVIAEGSGLTGGEINEWLSFYVYTKNCKKKNIYLGKSVKIRIQIEPIGYLKSEYDICPFKNDEISKSTIKCYKCNNKLMGSEHFCFTPIGENTQQMIDYKVEDLQNGSYKVLYKINKVGKTLLHIFCDGIRIIGSPYEIKTFHSSADSKCSKILGQGATKCLATPILNPQSVFYRPSEKAKLSSRNGCVIQSRTSHFGDDTQQSQEFKWKREITPENPSGRDLPWGESQYGVGITGNSCTAEWEDSSSRNVIKMDKVNRERFKNFLRDMELLNTFSVVLCDRYGERIIIGNDNVKVVGKKGAYIKNVIDNNDGSYKVEYVSYFKKEEKKKLKNIKREDIIKFYNDYLFQENKYYDNFIINEFAKKFNGICVHCEIHIYINEVEMFGSPLKPVFMNIHNVIEFYNLYDQFTYSGLLLSNFELLLSTNSYKGAMDSLLALCKSVADPQDVSQVKDVSQVKDVLHVKDVVAGADVISEESPFFRIPLTISELKKVPVEDPGCEDDSAFVNNWLYMYLCREKVSDANKKEDMSVELAYSLSNIILQHLIYMKKYSYFVNCKLYENDLLQNNILDQFKKLLEEEYNKMFAYQTSNIINYCNKIGNVKFKSLEELIKIYKNISFELKKLKKNELANAFDKCCENMCEELYLHNIQSNLKKKENMINKYENIINDKINKMDKIKNGLKKYENGGSCVSGNVSSNVSGNVSGNVSGNGDIYAGAGAGTGAGAGADRDWEKISKLCQIRMNKNIQTNDYLFYKNGFLFSLIKSRKNNNNSDNSNNGNSNNNNSNNNNGNSNDNSNSNSNNNSNSNSNNSKLCKEIFNIVRLYWYNSTTYDICYTIKNVLKNCPRLKICLDETFNYYSCNVKKNNKMKDFQIKKLHEIKIVENLDNFKKIELNEDNIITHNEHILSNFYFTYNSYITFIIDMKCNNYFLKDLDNVLWLFEKFSIEHNSLKNLYNPYGLMRIIPKYLFIAFIRELAYLNMLYVIAEFVVINGKDPKLYLHTNHPSRLSSFHHFVKYHFVNFYKNLSSQQNFQNFKEHLMENEEDANAGLATGTIDCNADRIAEDTSTHIHINFSDLETYFNSELPAVVKHKNFAKTFPLLFHYYSGLSSPCDRTDQRCDGENRDEKKRDGEKRDGEKRDGEKRDGEKLDGERFVSVTMFIRFLREFGIIPHFFNNHVAIQILQSFMKSKKKLNYEDFSYAIILAVCECIKKNILTQYNMLKMNNQLNSKIQTEKILNQNYIAYEAKELIYLFGLADLHIVQSKVGASTFTCAHTNR
>PlaPraG01003131_rbh_TGME49_271780
MTTLRRNNHEYHEEEELNCDENKSKDKLFHEINKLLYSSSSEKMSKKSKPKIVVSKGGSIRQSDKIKNEKKDNNSSISSSDDGYDKNISSNNISDKNQSSNNICDKNIYSNNIYDKDIHEYNILYDNIYTYNSNSNKSEYSHNKSDIYQLEQMLMESNYNSSLKNNSISPCSLSLTSFSSRNTSSILDEYDNIIKIFIENITLDNIIYNENTYNNIFCISYFIYEDPLEIFSFFQGINWLPELKNRCTSVSYLEKRDNNRMEKNSYYQPETYSYYININQYVNLKNRKNEYLYIYDDGIIYVFVSIVGVNMNKFQKYYYDNFVQCDNNIYNDHDNKENEHSLYFTNNKTNDNLSDKSHDIYSNGQKKKKKDKKKKKFIHQRHYKSFLNILGTCIIPIKVIDTHDEYKNKINNSTMYNIYPHDAIRSILNNYYDSLKIKRKINIYDLINNYKHILSPIGKINISVKIKSKLLYVSNVHKYNHLMDIQHGGEEKCLMNRTNHMNKIIDEILNYVKIYKKSNDKKNNNQDDTHIKHIKNKILSNFFLFYNEKSNINFDDYMMKSFSYIERNIDKIFNCDDEKKILKKIKKRILNILQLYQSKEPKKNKQSNNNNNNDNNYSNNNNNNNSSNHHHAVVSKEIVCTHIILFVDCISNIKIPWKLLSHFKNDNTFFIVVYWKEEDDEDEENNMTNIISRQSRVIHLNNSNSYYYNHCNSIEVDYNSCVLEKYQTNNQTNHIITEQCNYNINNLKEEEKNKMIKVKLNFNSCIILPYNHYNISSDINLILYHNNYPFLEFKKPLCILNNYNITYNAQDKFTMNLKINKNYYHSNNKINVNNLNINDTCVQLSLCKHPKHSTFFSSINYKSYYKNKTKCSIQDTNYYNAHYSPPLFNKNGHIFIFCDDYYINHEKYNKNENKKYSCLYPNDDIKKKMIFNKESFFLPIREGNTYNQERDKVSNPYLKQKQKQKQKQKIDTYMIKDECIEKQEEDQKKKKKNISLSCILKKNILYSVVAKGDGLKGGKVNEWISLYVHTINKEGDNIYYGKHINIRMKIEPIGYLKSYYSFSYSNISKEIKDNNNNNNNNIMLTQSNDANIIKNEYNNLSLISSPMCFHSFNDIQEMINYKVEDLQNGIYQILYKVNKIGKKKLYIYCDGISLSSSPFEINICPSSPCSKLSKVVGKGVTRCISIPYLYDINKESFFINHLEKIDRKCNGKNDDLDNMKKMYNLDDMKGTHNVDDMKGMNNADDMKGMNNVDDMKGKNNADDMKEMNNVDDMKEMNNVDDMKEMNNSDDMKEMNNVDDMKEMNNVDDMKEMNNSDDVKEKNNSNDKEISNNMCDKKDSSCNGGNSHIISIQKNEDCLKINNTNNNNNNDNNNNDNNNNDNDNNVDICFGYNSVCDTSDSNKKNTNVKYLYGEENNYIFKSPKYYNEINGNIIKLNEKNERTFEEFLKNMVQVVNTFDIILYDKNGERICIGNDNIKVIGKRGAYIKNVIDNNNGTYTVQYCCCVKKDDIKKIRNINKEKLIDFYDEFLFHKNKYYDNVIINEFKKRFFNIFINCEVKVYINEEEIYGSPFFPIIINMHEILNIYNLYDQYTYSGMLLKNFEYLLTFNNYEGCIENLCEFYETFVDTQDDLIDNKSGKSKTERFLSLFQMKNKEKINMDKKNYTSLFFNIPLNIYDMNSKYMDEMDRYKENYENEDETKKNTHSFCNNNNNNIMMGNPSWNNYKIDDTLLIHKDNHKRYDNDNDNYTYNNCKDDSYDSLSINNYNLKNVNLSLNEWLYIYSCKENVTQSNKKYDNSLILAYSLCNIILHHLIYLKKYKYYINCKQYENDLLQNNILIQFKKLLQEEYNKMFAYQTNNIITYCKKIGNIKFNNLEELIKVYKNIAFELRKLKKNDLADEFDKCCENMCEELYLKNIESNLNRKEKLLNEYEKIMNEKINKIEHIKNNELKKYENNYTIDMNKINKLCSVPKNKEVQTCDHLSYQKKNGKLSSLIELRNKEKLINMNDKKDEKKHKSDDSIKEGVHNLDKNQKEQIFHMVREYWKNSSTYDIFSTIKNTLKNCPRLKICLEETFNYYSCSIKNNNKMKDIQMRNIHEIKIVENLDNLKKIELQEDNFLSNHDINNFYLTYNAYISLILDMKCNSYLIKDVDNVLWLFEKFSIEHNSFKNIYRPYGLLRIMPKYLFIPFIRELAYLNLLYVISEYVIKNQQDIKTYLTINHPSRLSSFHHFITYHFIPFYEQLSENQNFHNFKQQLIEINEDDDKTELDDHHKQLNDKPINLKNKNNINKHMKDVIPLNNIYDTKSNNIYNNNNNQLSLSDIENYFNNELPLIVKHKNFSKTFPLLFDFYSNMSMNINEKKIKNDKPQDEKTNTNLIDNQYDNSNNSNKYITTTIFIKFLREFGIIPHFFNNDRCLSFLNTLIKNNKHNKLYYEDFSKAIILSICECVKKNILTQYNMLTSNNQFKNKLQIGKILNHNYISYEVKELIYLFGFSDLHIVKSKINIQKE
>PlaReiCDC002879_rbh_TGME49_271780
MMTTLRRNNHEYHEEELNCDENKSKDKLFHEINKLLYSSSSEKMTKKSKPKIVVSKGGSIRQSDKIRNEKKDNNSSISSSDDGYDKNISSNNISDKNESSNNICDKYIYSNNIYDKDIHEYNILYDNIYTYNSNSNKSEYSQNKSDIYQLEQILMESNYDSSLKNNSISPCSLSLTSFSSRNTSSILDEYDNIIKIFIENITLDNITYNENTYNNIFCISYFIYEDPLEIFSFFQGINWLPELKNRCTSVSYLEKLDKNRMEKNNYYQPETYSYYININQYVNLKNRKNEYLYIYDDGIIYVFVSIVGVNMNKFQKYYYDNFVQCDNNIYNDHDKKENEHSLYFTNNKTNDNLSNKSHDIYSNGQKTKKKDKKKKKIIHQRNYESFLNILGTCIIPIKVIDTHDEYKNKINNSTMYNIYPHDAIRSILNNYYDSLKIKRKINIYDLINNYKHILSSIGKINISVKIKSKLLYVSNVHKYDHLMDIQHGEKEKCLMNRTNHMNKIIDEILNYVKIYKRNDKKNNNQDDKHIKHIKNKILSNFFLFYNEKSNINFDDYLMKSFSYIERNIDKIFNCDDEKKILKKIKKRILNILQLYQSKEPPKNKQSNNNNNNDNNYSNNNNNNNSSNHHHAVVSKEIICTHIILFVDCISNIKIPWKLLSHFKNDNTFFIVVYWKEEDDEENNMTNIISRQSRVIHLNNSNSYYYNHCNNIEVDYNSCVLEKYQTNNQTNNIITEQCNYNINNLKDEEKNKMIKVKLNFNSCIILPYNHYNISSDINLILYHNNYPFLEFKKPLCILNNYNITYNAQDKFTMNLKINKNYYHSNNKINVNKLNINDTCVQLSLCKHPKHSTFFSSINYKSYYKNKTKCSIQDTNYYNAHYSPPLFNKNGHIFIFFDDYYISHEKYNKNENKKYSCLYPNDDIKKKVIFNKESFFLPIREGNTYNQERDKVSNPYLKQEQKIDTYMIKDECIEKQEEDQKKKKKNISLSCILKKNILYSVVAKGDGLKGGKANEWISLYVHTINNEGDNIYYGKHINIRMKIEPIGYLKSYYSFSYSNISKEIKDNNNNNNIMLTQYNEENIIKNEYNNVSLISSPMCFHSFNDIHEMINYKVEDLQNGIYKILYKVNKIGKKKLYIYCDGISVSSSPFEINICPSSPCSKLSKVVGKGVTRCISIPYLYDIKKESFFINHLEKIDRKFNGKNDDLDNMKEMYNVDDMKGINNADDMKGINNADDMKGINNADDTKEINNADDMKEINNADDMKEMNNADDMKEMNNSNDMKEMNNSNDMKEKNNSNNKEISNNMCDKKDSSSNGVNSHIISIQKNEDCLKINNTNNNNNNNNNNDNNVDICFGYNSVCDTSDSNKKNASVKYLYGEENNYIFKSPKYYEEINGNIIKLNEKNERTFEEFLKNMVQVVNTFDIILYDKNGERICIGNDNIKVIGKRGAYIKKVIDNNNGTYTVEYCCCVKKDDIKKIRNISKEKLIDFYDEFLFHKNKYYDNVIINEFKKRFFNVFINCEVKVYINEVEIYGSPFFPIIINMDEILNIYNLYDQYTYSGMLLKNFEYLLTFNNYQGCIENLCEFYETFVDTQEDLIDNKSGKSKTERFLSLFQMKNEEKINMDKNNYTSLFFNIPLNIYDMNSKYMDEMDRYKENYENEEERKKHTHNFCNNNIMMMANPSWNNYKIDDTLLIHKDNHKRSDNDNDNYTYNNCKDDSYDSFSINNYNLKNGNLSLNQWLYIYSCKENVTQSNKRYDNSLILAYSLCNIILHHLIYLKKYKYYINCKQYENDLLQNNILIQFKKLLQEEYNKMFAYQTNNIITYCKKIGNIKFNNLEELIKVYKNIAFELRKLKKNDLADEFDKCCENMCEELYLKNIESNLNRKEKLLNEYEKIMNEKINKIEHIKNNELKKYENNFTIDMNKINKLCSVPKNKEVQTCDDLSYQKKNGKLSSLIELRNKEKLINMNDKKDDKHNSDDSIKEGVHKIDNNQKEQIFHIVREYWKNSSTYDIFSTIKNTLKNCPRLKICLEETFNYYSCSIKNNNKMEDIQMRNIHEIKIVENLDNLKKIELQEDNFLSNHDINNFYLTYNAYISLILDMKCNSYLIKDVDNVLWLFEKFSIEHNSFKNIYRPYGLLRIMPKYLFIPFIRELAYLNLLYVISEYVIKNQQDIKTYLTLNHPSRLSSFHHFITYHFIPFYEQLSENQNFDNFKQQLIEINEDDDKTELDDHHKQLNDKPINVKNKNNINKHMNDVIPLNHIYDTKSNNIYNKKINNNNNNNNNNQLSLSDIENYFNNELPLIVKHKNFSKTFPLLFDFYSNMSMNINEKRIKNDKPQDEKTNTNLIDNQYDNSNNSNKYITTTIFIKFLREFGIIPHFFNNDRCLSFLNTLIKNNKHNKLYYEDFSKAIILSICECVKNNILTQYNMLSSNNQFKNKLQIGKILNHNYISYEVKELIYLFGFSDLHIVKSKINIQKE
>PlaRelSGS1like001852_rbh_TGME49_271780
MNENRNKNLDNKLNQNNHEKETKNIDNNSNEKLHKNIVDDYHGELNEKKKVMNSNENFFKKTEEEAIKNSNENLVKLAKENVLDNLEENMYKSIVENLNINEDTYKQIIKVFDEILERKSYKDGSNDNTHENSSDKRNENLLKLDEFLDNFSEVSSNEKSSSSFSLFSSNYNDSNIYEDKDNLINIYIGQIKLYNFLKNSNLYENVFCVSYFSYEDPMETFSIFQGINWLPELKNRCTFLSSVEYLPKKNIKMSTFDIGININQYVNLKNRINEYLNIIDNGIIYVFISIVGVNLKEFEKYYSSKIDKKYRKVNFKDIDSLYNKIEDDSHTIHEDINNSEILGISKIDKKKNERNKEEIVAKEIIKEINNEIEEEMRIMGNKKIIQEKDYKDYLKILGSSIIPINITDETILKKKNSWNLINIKKSYDNYNIYSHDTIRKILNNYLDSFKINKKVNLFHLINEYEHELKTIGKIKLIINVRNKSNISIPNILNNKTSNINSDFSDVKEMINRVLKYGKINKNKRKDSISDIDIDGKYLNINKEIEKESNYSLLENKESNTYFNKLFSYIEKNLNKIYDEEEENILRNKLFKTIFDKLELSKKKRENKFLYKSNEIACSHLVIFVHCISNITLTLSALNNFIHLNYFYIIIYWDEEGNSMENIKKIKLRKSRILKLNSKKDIELDYYFLTQKENDLNYKMEKEDSIVNLKLNFNSCVILPYNYNVSPQLNIILFHNDIPLLELTKNIIINDKIPFNEGVKIQKKLKVHENYKHKIYDFFQEKFNPYIELSFCKHPKNSTFFSYIDYRQFYKERMKCSIEDNIHSSYSPPKFNKKNVVFLFFDDFEKENMINENKDSALNFFKNDFFLPVLQNEKKTSENSRRKGKQDKNKEVLAHIEKKSNSEKNHNLSLIKNDIIDFAIAEGSGLKGGEINKWLSFNVYTKNYKKKNIYSGKYVNIRLQIEPFGFLKSEYDIYPYKNDEINKGTVNCYNCNKKLLGSEHFCFKLFNDIHETVDYKVEDLKNGTYHISYKVNKVGKKILYIYCEGINIIGSPYEINIFHSLADSKSSKILGKGATRCLGTPILDVENFFYNEKSNLLDVNNNEKENDISFNNNIQSKLLQQKIDEFEEIKLKFGNKIILASDNKKQLLNKDNLNYSSYSQDNKKEEQIISNEKKEKKEIVNNNNEKKDEEKKNVQNKIEDKNNEKNNDSNNFHIISINKNEETLNLNINNETNRNIPNNVNEGTSCERKKYVDKKNLIFGNPEYYDEINENIIKLDKTNNEKYKSFLNNIEIINNFIIVLCDKNGERISIGNENVKVVGKKGAHIKNVIDNNDGSYKIEYVSYVKKQKKKKFGDIKKEDILDFYNEFLFQENKYYDNFIIKEFERRFNDISICCEINVYVNEVEIFGSPLKPIIMNIHNILEIYNLYDQFTYSGLLLKNFEYLLYSNNYQSCIDNLREFYKNIVDTEDVPSKNVPSNIAYDNYIENESFFFKIPLNISDLKKGAFIENNLPLHKLSWKNIKKCKVFCKNNLNEEKNVLAQENSLSNNTFINRNKTGDLKLTYEKNISNKYEDDIIYEVRKNLYDYKNAKLIPNDINEENSDFINKWLYMYTHREKLSNLNKKYDLSMNLAYSLSNIILHHLIYLKKYKYFVNFKQYENDLLQNNILTQFKKILENEYSKMFAYQTNNIIKYCNKVGNAKFSSLEELIKVYKSIAYELRKLKKDDLANDFDKCCENMCEELYLGNIESNLKQKEALLDKYEKIMNEKMEKLDKIKNSLKKYEDKKVDLEKISKLCVVKTNKEVQTNDYLSYKTGFLGSLIESRKKINDDNTNNKKILNLVKKSWKNSSTYDIYTTVLNTVKNCPRLKIALEETFNYYSCSLKKNNKMKDLEFKKMQEIKNLDNLDNLKKVELQEENFLSYNDLNDSYLTYNAYFSLLNDLKCNEYFINDSDNVIWLFEKFSIEHSSFKNLYNPFGLLRVIPKYLFIAFIRELSYLNLLYVLAQYVVENNENYKLYLTVNHPSRLSSFYHFIKYHFSDFYDKLSNMDNFQNFKQNLIEPNEEEETTKNNTFAYNQINLLELENYFNNELPIIVKHKNFSKTFPLLFDYYSKLSMNQNKTNSENEINNKKKPKQILKEKTKKDIHKEKEEKEEANIEIEKGVETESYPNSIDKKYVSVSIFIKFLREFGIIPHFFDNNVVKQILNTSMKNKKKLDYDDFSYAIILSICECVKKNIMTQYNMLKTSNNKNSKIQAEKILNYNYVANEVKELIYLFGFSDIHIVKSKINI
>PlaSpeGorillaG2002724_rbh_TGME49_271780
MATFRRNNQKYHDEEELNCDENKSKDKLFHEINKLLYSSSSEKMTRKPKPKIVVSNGGSIRQSDKIKNEKKDNNNNNNNNSISSSDDVYDKYISSNNISDKNKSSNNICDKNICNNNIYDKDIHEYNMLYDNLYTYNSTSNKSDYSQNKSDIFQLEQILLESNYDSSLKNNSINSCSLSLTSFSSRNTSSILDEYDNIIKIFIENITLDNITYNEHTYNNIFCISYFIYEDPLEIFSFFQGINWLPELKNRCTSICYLEKLDKKSMEKNNYYQPESYSYYININQYVNLKNRKNEHLYIYDDGIIYIFVSIVGVNMSEFEKYYYDNFIQCDNNIYYDHDKKENEHSLHFNNNITNDNLSDKSHDIYSNEQKKKKKRFIHKKNYKNFLNILGTCIIPIKVNDTTYEHTNKINNSTMYNIYQHDVIRSILNNYYDSLKIKRKINIYDLINNHKHILSPIGKINISIKIKNKLYYMSNMDTCNYLMDIQHDEKEKKNLLDRTNHMNKIIDEILNYVKIYKANNKKNNKQDDTHIKHIKDKILSKFILFYNEKGNINFDDYLMKSFSYIESNIDKIFNCDDEKKVLKKIKKRILNILQLYKRKEPKRNKQKNKDNSDNNDNCYNYHRVDVSKEIICTHIILFVDYISNIKIPWKLLSHFKNDNTFFVVVYWKEEDDEEEDNMTNIISRQSRVIHLNNNNNNNNNSYYYNHCNSIEVDYNSCVLEKYQTNNIITEQYNYNINNLKDEEKNKMIKVKLNFNSCIILPYNHYNISSDINLILYHNNYPFLEFKKPLCILNNYNITYNAQDKFIMNLKINQNYYHSNNKININKLNIDDTFVQLSLCKHPKHSTFFSSINYKSYYKNKTKCSIQDTNYYNAHYSPPLFNKNGHVFIFCDDYYINHEKYNENKKYSFLYPKDDIKRNVIFNKETFFIPICQGNTYNEKKDKVTNTYLKQKQKIDTYMIKDKHIEKQEEDQEKKKKNSLSCILKTNILYSVVAKGDGLKGGKLNEWISLYVHTINKEGDNIYYGKHINIRMKIEPIGYLKSYYSFSYSNISKEIKDNNNNIMLTQFNESNVIKNEYNNISLISSPMCFHSFNNIQEMINYKVEDLQNGIYKILYKVNKIGKKKLYIYCDGISVSSSPFEINISPSSPCCKLSKVVGKGVTRCISIPYLYDIKKESFFINHVGNTDAKINGKNDDLYNMKEMNNVDYMKEINNMDDVKEMNNVDDMKEMHNMDDMKEMHKIDDVKEMHKIDDVKEMHKIDDVKEMHSVNDKEESNNMVDKKDSSNNGDNSHIISIQKNDDCLKINNTNNNNNNNNNNDNNNVDICFDKNPVCITSESNKKNANMKYIYGEENNQIFKSPKYYDEINGNIIKLNEKNEKTFEEFLKNMVQVVNTFDIILYDKNGERICIGNDNIKVIGNKGAYIKNVIDNNNGTYTVQYCCCVKKDDIKKIRNINKEKLIGFYDEFLFHKNKYYDNVIINEFKKRFFNVFINCEIKVYINEEEIYGSPFFPIIINMHEILNIYNLYDQYTYSGMLLKNFEYLLTFNNYQGCIQNLYEFYETFVDTQDDLIDNKSGQKKKESIRSLLQMKNDEKINMDRKNYTNLFFNIPLNIYEMNSKYMMYDVDRYMENYENEEERKKKTPIFCNNNNNIMMMNSSCNNYKINDKLSIHNDNYTYNICKDDSYDSFSINNYNVKNENLSLNEWLYLYSCKEHVTQSNKKYDNSIILAYSLCNIILHHLIYLKKYKYYINCKQYENDLLQNNILIQFKKLLQEEYNKMFAYQTNNIITYCKKIGNIKFNNLEELIKVYKNIAFELRKLKKNDLADEFDKCCENMCEELYLKNIESNLNRKEKLLNEYEEIINEKINKIEHIKNNELKKYENNYTIDMNQIHKLCSVPKNKEVQTCDDLSYQKKNEKLSSLIELRNKEKVKNINDEKDDKHKTDDTIKEDDPKSDQIQKEQIFHMVREYWKNSSTYDIFSTIKNTLKNCPRLKICLEETFNYYSCSIKTNNKMKDIQMRKIHEIKIVENLDNLKKIELQEENFLSNHDINNSYLTYNAYISLILDMKCNSYLIKDVDNVLWLFEKFSIEHNSFKNIYRPYGLLRIMPKYLFIPFMRELAYLNLLYIISEYVIKNQQDIKTYLTINHPSRLSSFHHFITYHFIPFYEQLSENQNFDNFKQQLIEINEDDDKTELEDHHKQLNDKQINMKNKNNINKHINDIIPLNNIYNTKNNNNNNSNNQLSLSDIENYFNNELPLIVKHKNFSKTFPLLFDFYSNISMNINKKKIKSGTSQDEKTNTTLTDNQYDNSNNSNKYITTTIFIKFLREFGIIPHFFNNDMCLSFLNTLTKNNKHNKLYYEDFSKAIILSICECVKKNILTQYNMLTSNNQFKNKLQIGKILNHNYISYEVKELIYLFGFSDLHIVKSKINIQKE
>PlaVinVinckei001924_rbh_TGME49_271780
MQEKNDNGSESNQHSESCENGSYEIIKEELQKPKVKNDNILNLENKKSNISYDDLNSSDEKIEKKITLPDSSIVSSSKSSISESEENESYSDYSQDSSNSSKKNTANEIDKTENEYIKTSISKEILESNENKSYISNLSVEKSDSSNTSKIKSSYSNVNELKKSIESKCVPPFRLEDAKSMSSESSINESSIPNSNLTKMLKDDENWVKKENCIIHETEAMDKSSEYNLSDSFNASFKSENTEKIFKLINNLNENTQSDNESSSNYSINSSMSNISNVIKEGSLVNLFIEKIKLNSILNNFNKYKDVFCVSYFVYEDPMEIFSLYQGINWLPELKNRCTSLTQIDHISSKDVKKKRSSAYANFFQSINLINRKNEYLNIEDDNICYVFISLVGANLDNFEKLYYNNISTKNIPSKGDKQNFSYSDGITHPQNIMKNEKNSYITSQFDHFKRGTSLVKNAEFGINNDSNKLDEAKEKWVQNDIPAFNSEIMNECKKEIRKEIDLMEDKKIIIEKKYENYLQILCSTIIPINLLDQKFINKKNKTYDNYNMYPHYVIRTILNNYLDSFKKNEKVNLFHLINKYKNEFIPIGRIKLIVNTRNEYYTPDYCRLLDTPNLNNNRDKNGRKLIDKILKYVKIYKINGDNQENKNIIYQNIDNLCRALEVDIKKEKQFFNHSISYIKENLCKLYDDKKYTVMEKKLLRYILSMLEMPRKKGKYNECNNRNEKSQKYPRPNEIICSHILIYVHSLSKITIKLSTLKDFISGNNFYLLIFWNEERREETNIDKLKLRNSRVLKLNSKDQIGVDLVCLNQEYTGFDRQRNRDYSDIYRNSNIVNINLSFNGYVILPYNHNLKYPEINIILFHNDIPILDLPENIKLNNLFLNNGNQINRSLKIYTPYNEQNKKYFAMDNFCPQINLSFYTHPNNSNLCSPPKYKSLYKKIMNCNINDSTYASYSAPKFNKNGQIYLFIDDMIDKYDTDYTFKNDFILKTGEDSFFIPITHETKKETILCLPNKNSIDKKKQIVQFSKLKTKEDSDKTNDKDYLNIIKRDDLYNFYDRNGSIHMYGQDNYNKYIHSVKNNIIDFVIAEGEGLQGGEINQWLSFYVYTKNHKKNNVYSGENLKIRLQVEPIGHLRSEYEIDKYKNTEFDEYTDNPNSSENKNCYKCKNKLDGGDHFCYRPFNEINETIEYNVEDLKNGIYKILYKISKTGTKKLHIYCDGINIIGSPYDIKIFHSKSHSKFTKILGIGATRCLVTPLINLETHVMNNDNLAYNELNDHDLNFFDKEDVKFDHNTLQLKLFDQKISEMESKKRPASLKLKEGIVNVEKEKEQHNKTIENDKENEEKKKDKASEQNENKSNDIQAEQTNDKHNDEKFYEITVINKETISKTDISKENEEKDGSKLSYFSEYDNMMKNNENIMMNNNIINTANKEKYKNLMKKMEIVNSFTVILNDIHGQRIRIGNDNVKVVGKKGAHIKNVIDNNDGSYKIEYVCYFKGEDEETYMSINSNGKATEDINDSSSFENKYRKIQNINPENVIEFYNEYLFQEKKYYDNIIIKEFENRFNNIPIYCQIHIYVNEIEIFGSPIKPIFMNIHNIIQFYNLYDQFTYSGLLLKNFEYLLQTNDYKKCISMLSKFYGNFLDEYELGSNNKNCNVQMNSLFPLRYQQNHNAMLSYENAGNESFFFKIPLNILDFKKKGLINGDVLIEKPIWNWKASNCKEGIYDNIEEFKKVDKNIFNAKNENLWGDKYNDSINTETESYFINEWLYMYLRKMELDKVDKKQNVSLNLAYSLTNIILHHLVYMKKYKYFINCKLYEHDLIQNNILDQFKRLLEEEYNKMFAYQTSNIINYCKQIGNVKFKSFEELIKVYKNISYELKKLNKIDLANDFDKCCENMCEELYLKNIEANLKRKEIMLNKYENIIDEKLEKINKIKAELEKYKEINNNTTNVDKILNACNVKVNKAIQTYDYLFYKNGFLNGLIKSREENENNKNDNTNYKQGCSKSLEKNISIMVREHWKNSSPYDKFTSIKNVLKSCPRLKTTLEETFNYYSCSNNKKNNKMKDFQIKKIQEIKIIENLDNLKKIELNEDNVLVQNELMSTAYLTYNAYILLIADLNCSKYFIKDVDTVLWLFEKFSVQHNSYKNLNNPYKLMRVVPKYLFIPLIRELAYLNMLYIISEFVIINEEDSNIYLKINHPSRLSSFYHFIKHSFVDFYEKLSSQQNFQNFKEDLIEPYDQQDVKNKNEKDNSSQMHINLHEFETYFNNELPLIVKHKNFEKTFPLLFEYYAKFSISRDSKKESTSAQNDIHSPRNTSTDHNNNNSINTNDQINIQATDNSENNNKFVSVAMFIRFLREFGIIPHFFSNNVAIKILNSFMKDKKKLNYNDFSHAIILSICECVKKNILAQYNMLKMNKQLDSKIETEKIFNQNYISYETKELVYLFGLSDLRIVKSKINS
>PlaVivP01002417_rbh_TGME49_271780
MEAVGKRNAKMEEVTEREDNSDKIKKKKKKKKKKVKICEAITCKRSQGGGDTAQGKAAEKSAAKSARRNEAKTVGTAAEKRPKVRHAGLGESKERRAKGVKVKEVKVKEVKVKEVKVKEVKVKEVKVKHVNVKEVNAKEANAKEANAKETNTKETQLKRVHTKGDRPESDPPEGDRPGGEDPQNAQQKRTGGGSTLKKVAEQSDSALGEEPLGGGPGAIPSVKRKGGSSRGDASKRGSSGGDASKRGSSQGDASKRGSSGGNTSKRGGSRGNASKRDAKTEAHKNERCEGTPRRSHKRERNPPVRGMIDGPRNPPALSCSESSTLSLASGASENSSLYWEDIPYGGGDSLIEVFIGEAKLDSHQTKCSHYEQAFCVSYFVYEDPLEIFSLFQGVSWLPELRNRCTSLNRIEFKPKRNIKRSCSSAYLNFQQSVHLRRRHNEVLNIVDDGIAYVFISIVGVNLKEYEQFYEGKYGTMKGGTAYAGTPHISSAAVKPLIRPAPHWGVPPNMGEEYQRGAEDVPFGKNLVESFKKEVELEMDLMGEKKIITERDHQKFLHILGSSIVPIKVCNGEAKGVHTLCTRDSYHVYPHEVIRAVLYNYLDLFRKNKKANLFHLISKHEQELSPVGRLNLQSREVKREVPPHKEIPYEEDLLHNLSSGKSDAYNIAKEIFKYITISRTGSRRQEKDSFVKKIKNLCSYLDVELNKRDSKLMNRSFSFFEKCLHKMDEIKGQEKFMKKIRKNFFKMLGLSKRRFPNGFSPSRWGTPEVPCSHLIVYVHCVANITLKWSSLKRFIDGDLFQGVIFWEEEGDSLHNLQNVKDRKRRTIKLASHNGIQADYYFATECGGREKQDVVCLKLNFNSPVILPYNYNAPSCRLSFVLLHDGAPLLRLGGSDGSGVSGGSDGGEDSRHHNCYAINDNVPFNEGDKVKRSLQTHAQYLKEKGLDPFTEKSRPFVELSFYTHPKNGTFFSAPKYRLLYKNQMKSNLGENTTLSSYAAPNFGRDQLVFHFFDDFADDLRVGRANRRSPFKSHFFVPIVGGEVRGGSPEGRRADAPLSGAQLRGVQLSGIQLRDAPPRDFQSRDTPNQVVHFAVAEGAGLRGGEINTWHSFHVHTKNCRNRKVYGGRHVQIRIQIEPLGYPQLEYAADLCRNAEVSKSTLSGSSPEKGLMGPGQSGHSGHSGPSGHSGHSGQYGPSGQFCFNSFSGIHELVDYSVEDLKNGSYQVTYQVHQVGRKLLYIFCDGIDVVGSPYEIKATPSGADPKLCKILGKGATQCLATPVLDLRSGPWGGKRQRGGGNLVVNQGHNEGHNQSVKEGLAPSGGNLDGAAPAAHPGGNPVEDGPSEARPGETPPICTASATASATAPTSTPHGEHELHIITVTKREEGQTEGVSTECAREEALGSSSAPERTPYRSDEAEKPFPQPKYYDEIKGENITQMDEANKQRFAQLLEESQIVNTFTVIIFDKNGVKLHIGNDSVKVVGKRGAQIKRVVDNGDGSYTVEYVAHFKREEKTKKMFDEEVIKEVQIFYDELLIQCSRKYKDNHLIEIFKKKFHRDIPICCQIHVYINEVEMFGSPLKPIIMNIPQILHFFNLYFQFTYSGMLLKSFENLLSCNDYQGCVSTLSSFCSSFFGGGVDNEEGHSKLGLPRFAELVSSKGIDEKVKPEKLFFHIPLNIRDLRKEALAGSASPVGGFPYGQTKWGEQQKGAKEEKCAEVSPLLGGTSPQTNESSFMNEWLHMHMLKSKLAEKEQTYDLGMNLAYSLSNIILHHLVYLKEYKFFINAKQYENGLLQNNILTQFRKLLEEEYKKMFAYQTNNIIGYCQKIGNVKFSSLEELLKVYKGIAFELRKLKKNHLADEFDKCCEHMCQELYLHNIESNLLRKEAMLDKYEQVIDQKMEKVSQMKEGLKKYQQKEVDWDRISKLCSVKRDRAIQTNDYLSYKNSFLSALIESRREDPSVGEAPVKSAEANPPQMEEPNEPLMDEPNEPLLEESHIRRMVRRHWRNASTYDIFLSVKNTMKNCPRLKTSLDETFNYYSCSVKRDNKMKDFQLKKMQEIKMVENLDNLKGVDLSEDHNNLLPQNEMSSFHLTYNAYVALLIDLRCNKFFVNDLENVLWLFEKFSIQHHSFRKLYNPYGFLRVIPKYLFIAFVRELAYLNMLYVICECAVTNKEDEQILLNTNHPSRLSSFHHFVKYHFVPFYEELSLEPNFQNFKQNLIEHNEEELHPDSTRDDTCDDTCASGGGRGGITTTSPTHVHINLLDLETYFNNELPLLVRHRNFEKTFPLLFDHYAGLSPPQRACDGAAARGGLQGGDSAANRDNRDNAANPANLAYQVPDGVSTTGPEKHISVAIFIRFLREFGLIPHFFSNQMAIRTLQSFMQKKGKKKLNYEDFSHAIILSLCECVKKNIFTQYNLLKGNNQLNSKIQTEKILNPSYIQYEAKELIYLFGFADLQLVRSKLAG
>PlaYoeYoelii17X002723_rbh_TGME49_271780
MQEKNDNESESSKSSESCENSSYEIINEELQKPKVKDDNIFNLENKKSNINYDNDLNNSEEKIEKNITLSDSSIASSSKSSIPESEENESFSVYSQDSSNSSKENMPNENDKTEYEYMKKSISKESFESNEDKSHVSKLSVEKSDSSNISKIKSSSSKVSESNKSIESKCVPPFRLEDVKSMQSESSINESNIRNSNITEMLKDEENWVKKENCIMHETEAMDKNSEYNLSDSFNVSFKSENTEKLFKLVNNLYENTQSDNGSSSNYSINSSMSNISNINKEGSLVNLFIEKIKLNNTLNNFNKYKNAFCVSYFVYEDPMEIFSLYQGINWLPELKNRCTSLTQIEYISSKNIKKNRSSAYANFCQSINLINRKNEYLNMEDDNICYVFISLVGANLDNFQKLHYNKMSTKNIPLKGDKQNIMKNEKNSYITNKFDNFKRGTNLMKNIEFEIDNNSNKLDETKENWVQNDIPEFNSEIMNEYKKEIRKVDLMENGKIIIEKKYEDYLQILCSTIIPINLLDTKFINKKNKIYDNYNMYPHYVIRIILNNYLDSFKKNEKVNLFHLINKYKNEFTPIGRIQLIANIRNEYYTPDNCDLFDASNLNNMRDKNGHKLINKILKYIRIYKINEDNQENKNNMYQNINNLYCAVEEYIKKEKQFFNQPISYIKENLNKFYDDKKYTMMEKKMVRCILSMLEVSGKKGKYNKYNNRDGKNRKHFRPNEIICSHIIIYVHSLSNITIKLSTLKDFISGNNFYLLIFWNEEIIEENNIDKLKFRNSRILKLNSEDQIGVDSVCLDQEYKGFDKQATRDYSNIYRNSNIVNINLAFNGYIILPYNHNLKYPEINIILFHNDIPILDLPENIKLNNLFLNNGNQINRSLKIYTPYNEQNKKYFAMDNFCPQIKLSFYTHPNNTNLCSSSKYKSLYKNTMNCDINDNTYASYSAPKFNKNGQIYIFFDDIIDNYAANYIFKNDSILKTGKDSFFIPIIHETKKATILCPPNKNSIEKKKQIVQFSKQKTKEYSNRINDKDYLNIVKRNDIHNFYERNGDIHMYDQDNYNKYVRSIKNNIIDFVIAEGEGLQGGEINEWLSFYVYTKNHKKNNVYSGENLKIRLQVEPVGHLKSEYEIDKYKNNEFDKYIDNQNNSENINCYKCKNKLAGVDHFCYKSFNEINETIEYNVEDLKNGIYKILYKISKTGTKKLHIYCDGINIIGSPFDIKIFHSKSHSKFTKILGTGATRCLATPLLDLETHFVNNDNLEYNELNDHDLNLSHKKNAKVDHNILQLKLFDQKISEMEAKNSESPKKRSVSPNLKETNVNDEKEKHKKTIVNDEENEEKKKEKVNEKTERTNDEHNDEKFYEITVINKEAFPNPDINKKNEEKDETKLSYLSEHGNMVKNNENIMMNNNIININTANKEKYKNLMKKMEIVNSFTIILSDIYGQRIRIGNDNVKVVGKKGAHIKNVIDNNDGSYKIEYVSYFKGENEETYMNTNSNVKTTEDINGSSSFENKYRKIQNINPENVIEFYNEYLFQEKKYYDNIIIKEFENQFNNIPIYCQIHIYVNEVEIFGSPIKPIFMNIHNIIQFYNLYDQFTYSGLLLKNFEYLLRTNNYKKCMNMLSKFYGNFLDEYKLGSNNRNCDVHMNNFFPLKHQQNQNTMFSYENIGNESFFFKIPLNILDFKKNGLINDGLLTGKPIWNLEANKCKEELCENIEKFKKVDNDIYNMKNGKLWGDKYNDNISTETESYFINEWLYMYLQKMELDKVDKKQSFSLNLAYSLSNIILHHLVYMKKYKYFINCKLYEHDLIQNNILDQFKKLLEEEYNKMFAYQTSNIINYCKQIGNVKFKSLEELIKVYKNISYELKKLNKTDLANDFDKCCENMCEELYLKNIEANLKRKEIMLNKYEDIINEKIEKINKIKSELEKYKEINNNSTNVEKVLNICNVKVNKAIQTYDYLSYKNGFLNGLIKSREENENNKSDNANYKQGYSKSLEKNISTMVREHWKNSSPYDKFTSIKNVLKSCPRLKTTLEETFNYYSCSNNKKNNKMKDFQIKKIQEIKIIENLDNLKKIELNEDNVLVQNELLNTSYLTYNAYILLIADLNCSKYFIKDVDNVLWLFEKFSVQHNSYKNLNNPYKLMRVIPKYLFIPLIRELAYLNMLYIISEFVIINDEDQDIYLKINHPSRLSSFYHFIKHSFIDFYENLSSQQNFQNFKEDLIEPYDQQDVKNQNEKNDTAQIHINLHEFETYFNNELPLVVKHKNFEKTFPLLFEYYAKFSISRDSKKEPNSSQNDVHSSKNTSTNHNKNNNDNSINTNDQINMQTKDNSENNNKFVSVAMFIRFLREFGIIPHFFSNNVAIKILNSFMKDKKKLDYNDFSHAIILSICECVKKNILAQYNMLKMNKQLDSKIETEKIFNQNYISYETKELVYLFGLSDLRIVKSKINS
>RhySp1WS2016042186_rbh_TGME49_271780
VFFCVIQIHIFLIGVCVCVCVRLCVCVCMYVCVCVCMCMYVCICVCVCMCAYVYVQLVSESQLSRSTGALPPSPGPRPPPAHLHPTGLALPLRSPSRLTAFHHFCQNHLLPLYVHLQLTNTDFAACSTSLTRKSLPPSSLS*
>RhySp1WS2016042188_rbh_TGME49_271780
MVVGWNMLREVADKQERLTVSGMACDDIRSNVMEGDYGEAIQSVHKLLKQIVVVGETDTSSGASCCGDGGVSYCCGEMAGVDCLSDQIEQLFIKGERVGAGEVQSTTSATGDGGDDCHVQNEWQDIAVIRDGLLAYANQSASRDLVVVGFARLLSDSLQTVQNKYSHNLAAQHEGRSSLLKLLPLGDRLEEKYKNMFECKTRDIVKNVEMLNTNKSQSAEELIAIYHSIGDELRRLHRYELSRDLDELCECVLDEVELQRRSHILTAKALECEKHDKVMDGKEDALRLLQERVKAGQIEFPEPDENEWAKMCTTRQHIGSQTCDALSTRSGATGPLIVRRATDTRTDQKGGGAAGVVGDGHVDIIRKEVKRLWRNCHPVDIHTTLKKLLSSCPKLKQSVREVFLYYAKVHETQMQELVVEGLPVGLTKRVFDKFVLDLRLHPTLLNHAEHLRSFFEKFSVVPRTGRISTDGFMRVVPYHLWRPCLRELAYINLLYHLVSESQLSRSTGALPPSPGPRPPPAHLHPTGLALPLRSPSRLTAFHHFCQNHLLPLYVHLQLTNTDFAACSTSLTRKSLPPSSLS*
>RhySp1WS2016055671_rbh_TGME49_271780
SRMEELVVEGLPVGLTHCVVHKFARDLNLHPMLLQQPAQMRNIFEKFSVEPQGGRISAGGFLRVVPYHLWRPWLREVAYLNLLFHLADEASSRQGGGTAADLSPSLRSSPSRLTAFHHFCQHHLLPLYVHLRTNNRDFTACTRPPLFLPSLAF
>SarNeuSN3006346_rbh_TGME49_271780
MRKCHMCLHNSRVRTHILEVYVYMLYICGYIHVCTVTITGFTQKTEMQMEGAEDGSVEAQLSEELSELTVKLPSPPSRQRTDFSSQSPESATKKPSFYILEKGEQRRSILPAQLQGQLRESEDSSAAEGVGVERTEEEADRVLPAEKEETSAAARDDVTAGFKTAAGFARRKSEVILNLHLISALRVRTTGHPLQSAGVPEGMKQGTIDVPGAFGAAGSFSIAAVAWLPEEDPLEVFSLFQGVFWLPGWGTRVTTAVSSRPCKEKGALGEDDVEFLQEFNVAVSALEQWPPGSSSRQQQQRAAHPAERSGGGTGGGGRQLRCSNCGSREAAAGAVGPTPEKEDEKKKTRKQRRRRCLALRHSLAHASRSCSSAYRQTDRKTEPRNLIGPPNVVTYDELRPPLRILGTAILPLAELRRRRRQKVNKLALLRMRREDAPPVELLPDGSHALLQPCPIFSHKVVREIVAEYRWALQQRKPVPLWQLVQLHAPRLRCVGRLLVNLESISFSSPRYPPVLSRLWRIPPDPAPGAARGRAASAARGVFPPAARGLWVEIDKVVNLLVPQNLLHAALAAEVAVVVMWTAEESCPSLFLRCSRRAAAAGRCQLQHSVSLSAAAAEPALEEHYVSCDIRRQLFLPFLPGVDPLLRVYVLLDGRPYAYLASPVDVSSFSRAHAAAERASGAAQGAAAHRGRAAAGSGNIEAAAAAKQGDGVSSAADAAAVAPGREADSAAGGGGRAAAATEKEEREGAATATGRGEGGSRGTAAAAEAVDALPGEASFSMREAFKPSVPQHAAERLSSPGLLQQQQQQQQQQQQQQTQSSHGSCSRGGTDDVFRSLPDSAAAAANDEERGEKKKLPAEEADILVYPLQILLCRNDGREWPPCCGWLGLRWRISPPDGVFISADEWQQLRRMFGRFEGFSTPKIRHSALNNAPDAYGGPLVGACGKWTAFADDFLSSSSTDAHFLETDVLLQQQRPQQKFLVADYYYPPERNVPGASAAAAASSPSDFFSPATPSAGPPPPASSSQTPAACCGPARFATEAGDAASVSAAADCPGRPSPPASRRLCAAPRGGDGGVGDDVSPRVRSPRGRGPVCASQCAAVGEALHVGRAGQWEEFTLTLKNAAGETIAGRGSGRGDGGGETQRRRRLLLETEDEEEDAYAGEDSLICLKLEPLGSAEYFYTADPGAALPLPCLEAFRRDGRLRGSACTAGVLLSTKEMWETPLQWRVEAKRGEDGCSYKVKYKHDRPGYWLLHVTCNGLPIAGSPFELRLLTGAATADACRVTGHVLKLCYASPAPGSASPLPQAAAAAAARAEVLLVDDRPLQPVETPRRSLRHTPAAAAEPNNVHLVHYINRFRVAVCDAEGNRVGSGGHCLSVVGENGAKILRVVDEGSGAFCVDFLVYVPKQLLQQADLQLLQHLDRRAAAAAGSAADAPASLSPQELFSDLEALEEAAGGHSLHREVKIYVRLYGREIFGSPFTPLVGNFEQLRRQYDALDRLSLLGQRTARFERQLQAGEYVAAVAVLREAEEALQQPQLKQQLVHALQRVFRRRVEAEAEAQLQALQQENLQQQLLPDTAAEVRAKKQREVRMVQDCWEDLQVLREVLLKISATHADRETIVKRFTATMLQQLQRSQTASVQLLAEQHFLERLQQENISPLALLLQRKYVEMLHMVTQEILRLVRSLDGKSFADFEDLLQIYKKIGDELRRLHRYRLANVFDEINECLVEEMELQRLAHVTAAKEKKCAAIEAMLQEKEEKLKEEQQRRAEAAKEIKPLDLEEIGELTVTRRQIGVQTEDALSLREGVFGPLIVARATGQNVIPVSEKCWRSCNVYDIHTTIQRLLKSCPRLKHCLAEVFLHYAKVPAAAMKNLENEGLPVGLPQPSFLRFCHDAGLEDDLLADPLELQALFEKFSVEPDTGRIRVDGFMRVVPLFLWLPCLRELAYLDLLHAISRESVSRGEDPVETLQRHHPSRLSAFYYFCDRHFLPLYEQLYHSEDFPVSYSPLLPFSPAAAVARGVEDAGEAAATGVGERDRAAAAAARSCHLLRYSKERLPFEVFSLLRLEPMQHLFAFYSELSMEPSLSRYRDQPIFPTARAAAAGGAGAEAAAGRIRTPGTPAGAGRGGRAPVAARRLGGDGGRAVARVSPSVRVRRVQRPREEGGEEEAGRTAAGAAAAGPAATEAAAPSKPPSKAAADLGAKQPLAAHRREEMEEEEEEYIAPGAWVSLGTFLQMLLEFAVVPGFLDADVALRIAQVAAERAGALHRPGDPQHQQQEASVGGGPGEEKRGVEAKTDRSERRRRREAEEERRRTRTGKYAEGFKEPRSKLPETRAAPAGRLPFPSFVEAIVNTLCECTVRALLMEVALEDRVEDVRILPADIKKKAASLLEVFGLNSVPRILLLTKRPLKCRTTAGAASPP
>SelPygWS2016019971_rbh_TGME49_271780
MNQFVVVLCDEMCNRVHVGGHCVSALGANGAIVEKVDDNGDGSYTVFYSVAVPESILKVPKRTLTTITRKMLGATSTNRIGRCMAGGAPAEAMLQDTNDINVGSMAADMAAVSAARKIKPSDPPSTKPPTSETVMEGSAPNQRRDDESEEEDSSDALDGLELLRNRDSAGGDEPSQSLEKITVTGHSGLLGEMTAITVDGSAWIDVRLSDVRIFGAPLRPIITNLVDVRQFFKRAHKLSRQGRLEDGCSISMRNQDYAKALERLDQSETEILGDISATSGNIASWLTNAPNRFDTDSGSETSDSDEERIALIQTSEKREAHMIQRNERRRLRKIEECREEWEELKQLRSELQKLSDHTESRSRLLSTFSTAVHAELN
>SieNemWS1WS2_1071227_rbh_TGME49_271780
MKELSPLQVNALGQLKQIKSEMKNTFTLALCDEFGNRVSLGGHSVSAHGSQGAFVEDVTDNGKLKKQIRPWLSGHYSEVAALGGISSGRQADRQLCARA*
>SieNemWS1WS2_1111705_rbh_TGME49_271780
MQERWTSIGSNDISGYLRLIASCPRLSLCIKELFCYFAGCSERDTTYAKISKFENPQGMGIVAFRRFATELSLPRQLLHHKTMVGRNPLTE*
>ThaAnnAnkara000489_rbh_TGME49_271780
MSNCEVDSRTHSLDSCRNPNDNLIPESDFCYAEGDSLEGGPCGEWLVFQVHLRNKCWPGTLRLHLKTCDDFCFRATVHVGGLKDERDQRRSAPSCVNDRLMNNFYGESIYKNFEWDVCVSDENTYNVRYKVSMKGMFLLYVRLDGNDIAGSPFNIFISDGKTCPQSTRVQNINNLKCRAMPYIKSIVEVIDDERWDYECKNQVSEDYQRRRLYSVEKLRQYSLVNELTLNACDKVGNIIKYKTPYVKAWCTNFGKVIEVKHLGNGVISIKYVVIVQKEDLDKVKTFYSSKNETVLPSYLRNLGTPCTLNVQLDGETIYGSPFVPEITNVSELEEYYASFPETLNSLSLSLNHMLSEDNLEGCSQAIFNFFHANKDMEESDKSKAVELISKLVDDKSKHIKRNNFLMESQMYKINHVKTYALGQLHQFMDSQYQKMVKAKTSSIIECIKELNSYNTSVNGETKGFKNLADVIFNYTRIGDELRKLHRYDLADKFDSISDRICEEIELNRWENLLHDKKKKLIKIREQVDESVKKLQDFKKKVHEKYDNLEFKPIKKMQIDKEVQTIQQETVTARLLPLVKNRCIPEDPKTEVDKVVETFWRRCSNYDIHSGITKVLKSSIRLKNALNEIFFYYSNKYNTKDNMIQYAIPSNSMYLFHMDSSISKTLLNNKRKLEEMFDKFSVMISGKRVLPENMWCVYLRELAYMNLLYKIAESGDVNLLRDNLHPSRLSAFHHFCQFHILNLYEKLFTTRPEFQKSLKFYNTKKLLRSSLNFKYEKESAQMHYFPTETDMANYITTEIPNKVGNSLNENILHLIFKHYSRLSMFGKQKQDPKSYKCNDDSWLSTAMFVVFSRDFGIVPGYMDGSSVQKIADDTILANIEQNTYQSTTFRGRLFYKDFVDALVNIISNSIYKICLNRHEMYTKHLKDNSILNITKKNKFHETRNCIQTQESVLEEVNEVLQILGLNNPLHIDLTIEAIYGSEALEFLH
>TheEquWA004657_rbh_TGME49_271780
MEPVAIDTVKPCMETHVNNLPAESDTAYAEGDGISGGPCGEWLRFQVYRKSCNCPGIIRMYLEQCEETCFKTTIFIGESGDERDMLRAEPSWINTYLSKNTIQESTYNNFAWDVCFLNEFTYNVRYKISLKGRFLLYVKLDGNDISGSPFEVYISDGRPSSLFSRVTNKFPLRCVAMPLIKPILDIIDDEKWDVYGLKSKNEEFQVKKNAVLSYLDKHSLSNEIVLNICDKNGEPVTIALPYIKAWSTNHGKVIGVQNIGNGIVSVKYIVVIPKDKIKEVSNLEKDTTLILEHTKNFNSPCSVYLEVDGKGVYGSPFIPEIINTDMLQKYYESIPDDLDIFRSNIQSLLNKNDFDSCLDAIQNMFDSTNEESHNAFILELISKLFLSKLNSINSDNVTIESYMHKIDFIKSHSLGELHKFVEKKYQVMLKHKTSGILSCIKELNSYSASADGGKGGFNNLGDVILNYRRIGDELRKLHRYELADKVDAISDKICEEIELSRLENIIKHKEEKISQLKIKVKESKEKLNSFKDTVYSKYENMTPKPVPKVQINKSVQTVSEENVTCRLLPLVKSRCNDSDTVDEVEQLIDTHWRRCSNHDIHSTVNKVLKSSIRLKNAINEIFFYYSKEYETDDNMLKYGIIQTSLERFHVECKINKTLMSSKKRLNLLFEKFSIYVPNGERLIPEHMWCVYLRELAYLNLLYIIAESGDVTLFRDTRHPSRLVSFHHFCESHLLDLYYKLYTSRPEFQKHVIFHNTKKSVSNYKYQKGSGQIRHFISKEELSNFINNKGSELVLSNLDVEPLKLLFKHYTRLSMYGKQNIEPKDFKCDDSSWMSTAMFVVLVRDFSIIPGYIDGSNVQHIADGVISSRNQDQSDTVQKGRLYFNDFVAAIVNVVSSAIYKICMDRHTLYSKSIKDRMPKVDVKKDSFDEIKSCIQSKESVVEDIKELIRILGISNILYINTTIDAIYGPDALDYLCQHHKRR
>TheOriShintoku000708_rbh_TGME49_271780
MITNYSTVPLIRPLQECVNQNRNLTPESDVCYAEGASLMGGACGEWLTFQVHLRNQCWPGTLRLHLESCEDQYFRATVHVGNFGDERDTLRATPSCVNDRLANNLHAESVHNNFHWDVCVADEYTYNVRYRVLLKGRFFLYVRLDGNDIAGSPFSIFISDGRVSSLSTRVVNATKLRCRAMPLIKTMVDVMNDARWDFECRNVVADQYQSRRLLTLENLRKYSLVNELVLNLCDRVGNIVKHHKPYVKAWSTNLGKVIDVSYQGDGIVLVRYVVIVSRPDLDKVKDYYSSRDETTLPAFLHNLTTPCTLHVQIDGQRVYGSPFTPEISNIAEIEDYYTCFPDTMDSLSLNIEELLSRNDIDGCSQLLSRFFVQNAHMSEDERQRVTDLVSKKFDNKSKLMKLQNYLMESEMYKIGHLKEHGLGELHQYVDDQYQIMLKAKTSSIIECIKELNSYNTPVDGKTKGFNNLADVISNYARISDELRKLHRYDLANKFDSITEGLCEEIELNRWEKVLADRKQKMLKIKDQVDESARKLGDFKAKVLAKYENLEFREVEEEPVHKKVQTVQEETVTDRLLPLVQNRCSPDSYKTDVDRVVETFWRRCSNYDIHSTITRVLKSSIRLKNAINEIFFYYSREYETADNMLQYAIPRLSIDQFHIDLGVSRSLLNNRRKVDEMFEKFSVVQHGELALPENMWCVYLRELAYLNLLYKIAESGDSLMLRDNLHPSRLSAFYHLCEFHLLRLYERLFTSRPDFQRHLKFYNTNKSLRSNSNFRYEKESSMVHYFPSKTDLASYITTEVPNIVGNGLNEEILHLVFKHYSRLSMCGRARVDPKSYQCDEDSWLSTAMFVIFSRDFGVVPGYMDGASVQKIANDTISANIEQGTYQSATFRGRLFYKDFVDALVNIISNSIYKICLNRDEMYTKSLKDNKILNITKKNKFHETRACIQSQESVLEDVNELIQILGFNNPAHVDMTIEAIYGQDSLEYLH
>TheParMuguga003577_rbh_TGME49_271780
MSNCEVESRTHSLDSCVSPNNQLIPESDFCYAEGDSLEGGPCGEWLMFQVHLRNKCWPGTIRLHLESCDEYCFRTTVHVGSFADERDKCRAISSCVNDRLMNNLYAESIYKNFEWDVCVSDDNTYNVRYKVSMKGMFLLYVKLDGNDIAGSPFNIFISDGKTCSLSTRVQNINNLKCRAMPDIKSMVEVMDDERWDFECKNKVPEDYQKRRLSTVDKLRKYSLVNEITLNVCDKVGNIIKYKTPYVKAWCTNLGKVIDVKHLGNGVISIKYVVIVPRPDLDKVKTFYSNKNETVLPSYLRNLGTPCCLNVQLDGESIYGSPFVPEITNVMELEEYYASFPETLDSLSLSLNHMLSQDNLEGCSQAIFNFFHVNKDMDDSEKSKAFELISKLLDDKSKHLKKNNFLMESQMYKMNHLKNYGLGQLHQFVDSQYQKMLKAKTSSIIECIKELNSYNSSVNGETKGFKNLADVIFNYTRIGDELRKLHRYDLADKFDSISDRICEEIELNRWENLLHDKKKKMLKIKEQVDESVKKLEDFKKKVHEKYDNLEFKPIKKMQLDKGTQTIQQETVTGRLLPFVKNRCIPEEPKTEVDKIVETFWRRCSNYDIHSGITKVLKSSIRLKNALNEIFFHYSNKYNTKDNMIQYGIPRNSMDLFHMDLSISKTLLNNREKLDEMFDKFSIMISGKRVLPENMWCVYLRELAYMNLLYKIAESGDVILLRDNLHPSRLSAFHHFCQFHILTLYEKLFTTRPEFQKSLKFYNTKKLLRSSLNFKYAKESAQMHYFPTETDLANYITTEIPNTVGNKLNENILHLIFKHYSRLSMFGKQKQDPKSYNPDDDSWLSTAMFVVFSRDFGIVPGYMDGSSVQKIADDTIIANIEQNTYQSTTFRGRLFYKDFVDALVNIISNSIYKICLNRHEMYTKHLKDNSILNITKKNKFHETRNCIQTQESVLEEVDEVLQILGLNNPLHIELTIEAIYGSEALEYLH
>ToxGonME49000982_self_TGME49_271780
MEAGRPLSLGAAPPGLLGPRQRPSSFLLPRTSPVHLVHPSPSSSSVSSLYRGHGKRGVADEGSCDGDPEDTRVSVDSSGTGTDDEGETDEEFDSNRTRISTFQRITNMRHRSCPPALHSPLSDVIVEDELSSDGATRKPRHVYFAPSSSDESSPKSSVSAASQEPADDSSDAHPVSHARGRHACRAGSAFPWRSSSSSDCSSAASFSPSGSSMSDASTLAGATQKPFDLHAQSPGGDSWRLAESAVSRPSKALLRPPPAATRSPVGIARPGCMKKPSLNPSCLSSFSGGHVASSLGPPPGLRSAASSTSLACMQLPELRCETRRLRVRFAETTVHASGAEETDKGTPHMSPKESLMSPPTSPLQSPSQPPSQSPHQSPSQSPPNSPSQSPRQSPSPSPPSSPSPSPRQSPSPSPPMSPSQSPRQSPSPSPPSSPSPSPRQSPSPSPPMSPSQSPRQSPSQSPRQSPSQSPRQSPSESPRQSPSQSPRQSPSQSPPKSPSQSPRQSPLESPRQPRPGARKQESKEEIKERPKAFGRPKSLTKSEDPAVLASDDKTASVVEAPVETQGVMRSTSRLLMDQEGSSMRPKRSESSSVEARSRSGRQGLAICGPRLASGKSVQSLRSMNSLASIAAKTSGATSPEVGQSQREITGASMETEPPLAAEWPSAKNDKPGSTIASSSRVPPDPSSAKPTRGDIKLSPEAILEAEESINDRSENDKTNTDGDASPQSPKTPVDLTTGHAEADGTRICPDGADESAEASEMPPETQRPLTTEGVTKVREERERAADKRKRHEKHMLSTQATLRLHIASITNLQTSGVVPKRGGYPLPQRARGGVSGANGAYGLAPCFTICTVAWFPEEDPLEILGFAQGASWLPGWGLRVSSAVNTRPSARPGAICLDDAEVQQELNIPISILESPWQQRMLALELGSNFSLGVPEATPASSTGMSGKQAVKAVMKRVSQAFTLWPFLLVSVIQIHPKLSHSLTIGNSPFRPAPVGTQPQNAIGPPQRVRYPTKSPVTVVGTAILPLKQIHEGSGVLVDRHQLLFMDIDKAPPVAVHSDGSLTYLQACRLFRHDVIREMISTYREGLKRLEPVSLLSVIEAYSGRLSPVGEIFVTLNQLKPLTINWGPVLGRRWSHPDARRAGDVGDRKGSRGKTAHTRRLKDAGDNLQEEKNAPVGSYPVAHAVWIEIRKVVNVPIYGLTFRQICEAELSVVAMWEAERACAAILRRKSRKITAVTRCEVQPLNISAIERMSGSEDSLLSCYIRGQVCLPVYPGLDPSVVLYLCLNGHIYATLASPLNLAAFSPESGLGGHQELRKKEGTAQLRNGKAERGPLSGPGQTGRWRAPVSSRTPLQNEDANGSLAATDEDDESEKSEPDNVEHTTDESSFRAYKLRSFVPEGPQGDARRFAYRLYCGQIELRVFPCPANGLFMTAAEFAKLNIEGRSNSGPSMQLWPDSPNEYGAPVIGPFGKWTAFADDFEGRPGLENLEGGVEEDEEAPGSPMGSRPVCAFFSPAPSHLQPLPGTPDEMRSDSDVASASSEAEPTPTSLSRPSPVESMSPGRATHRGGARGGLGTVPRGAGPVDAQMCVAEGANLTVGHVGEWNMFEVRVRNRRGEEVADADGAVALCFSPLGEPQYSFVADPTSSLSVDAYRMDTMLIGGGRVGVITKTELTSLTPEWAVEKTEGDCVYRVKYRHTRPGFVLMHVTYEGLEIAGSPFEVHFIRGKAVAEACRVIGQGAKTCFASPSPHLQLPYVNAEEARALIDQRAREEAWKTGVEGKGEPPKPAVLNNYVNQFVVAVCDEMGNRVSIGGHRVSVRGSRGAKILQVVDEGCGTYRVDYAVYLPKTPLQQIDVGLLEKIDSYAWITQAQPDVFVPGIAEAYEHIESLELPIHTEAEIEVLLNEQPIFGCPFKVRICNFVEVFNAYAELDRRSLLGQQVCAFERVLEEGNYEEATSMLWKVQDMADEKQLKEEVVKVLENLVRKQLEREDAQKREAEEGGCTYLLEETSKDREEKRRREVEEIRSQWEDIHLLRELLLRLNKNCTDRESLVHKFTLSMVGRLQLTEMCNLRILAEHHNMQRLQQENLMPLAEVLQAQYISLFRQMTQEIVALVKDVEDNKFQNLEALLQAYRRIGVQLRRLHRYQLADQMDQIIECVVEEIELQRLASIARAKQEKIQEIENVIAAKEQALEAEKKKYDEHAKTFQPLDMDEVRALITTRRQAGVQTEDALSLRQGIFGPLIVARATGQHVPKASTVVTTVKKEWRSCNVYDIHTTIKRLLKNCPRLKHCLKEVFLYYAKVSEANVTDLQSDGLPVGLPQLSFLRFCNDARVDEHLLADRTELQDLFEKFSIEPDTGRIRADGFLRVIPVFLWLPCLRELAYLDLLHVICREALDKGEAPRVALRRAHPSRLTAFHFFCRARFLPLYDMLYNNDDFRISTSVIMESAAGDVLSTTAESRESNTKHSIWTYAHERLPGDVFAMLKLEPVEHLFVFYSELSAQPALGRARAEATLPTASKGSVAPAKKGDGAETKRPPKASPKGQEPQRPKPKAQVTGRRFVAQTSLEETGAEHVSTRAWVSLGVLIQMWREFSVIPGFIDCDAAMSIARVAIGGSRGKKNAVRKTADSQDPGGGDTGVPNAKDSAAEEPEFRRLLSMPEIQGDTRRGPNGKLRKAAPSPEAEVGRLYFPNFVEAVVNTVCECTARALVQEGDSSVPPGSREATSAEIKKKAFFLLHLFGINDVSRILLLTRRPLREAVRTPAKDETQNSGVPNAPPGT
>CepComWS2016001648_rbh_TGME49_271780
MIEKLLSTMKSIIKSKAETSKIVSERLHFLHPLLKESHDEILNEQFLYNETTMLLVRKLKNNNFTSLDELIATNQALIKELKAMGAKESSDALEKFNHSLIYQLYLRWIENVVTVKEEGVIKKEKMLKDKETELKSARDKMEATYKQLQVIEDPLKHRILKSEGCQTEDLASVAHKTIFSKLVWSRITGEGAFEASRGQHHFTKLLFSYLKDAKVTTRKSEIDVFLNIISSRPNLRTSLIELFHYVSGNYFSREDIVSQGQQLGSNINKVKCSETGIGVNETSWTEFIHSIDLQPVLKILHTDPHDHPVLQLFDKYAAVVKGNPSKKMNLVSWFVAIRELAYIDTLTKFITEEIFLRIQEYNIKHHKSITIKNRLPSDVLRRIHINRIRSSVDRHNSFLTFCKKAVLPYYSQLARNSDDFTPITILPVQERASIDNNHTLELQPSLVKELMFDVDPLNIGFVRKTQILKWLGKITPSIPTKLCSHLVDEANYRRRHQYGMDEKLPLNDLNGHEFSVFLICLVVEVVLATQPIFH
>CepComWS2016001651_rbh_TGME49_271780
MPRAAKYVDGTRKMVAKIDQSLTIIGIDADCKSAIISLYFIENYSSAMEELDEDKPDNSSFQMFPWWRQFNQVAQAHVTGLKVDVRPLPSFCHVTHTGLIELNNDRLEIDEVEKVMQKLQLRDRLQLYPFEIFTEHMKECVPNSYSPTDAKLIGDQFEKVKKSTHPDWLDVNHVDIGYAVVARKQQSSTIPARGLQCYLDSIDFSGLLNTSAFHISIAWMNECIVISDNHPKFNSNQKLFLLPNFDPMMFPDNIFVSKQIIKQMQSSSQSFTSVGIIKHARFLRAIPSVSPYFCLTIFCDLTPIAITYSPISTIAFNGGSLARLTKVMGSSQTITLDKADSMLSLIHPIQAVPEHVADTWKSFVRGDVDNVTINRVQSRSHCSQLLATSLCKKPNESAVTTYICLPIELGPRLLIGIDNIALDAKSDLVDMGSLFDGFVNIIMAPLPSCGRFYIPDQRSFDAENITSELNRFNRFNETAYDPNHLQHPDTKYRAALPGLSNEGPTMFRHVQKNKYDVVIERHHMFSSVSPEMLQLALPIESVDVKQIASEDEMMTWKPSQELVDVPSVACDSEEVWPPYCEANGEGLSHGSAGNHMNFIIILRSKDAKPCTTSKVKLRLWFDYTDEQVSHNREKPDWEVVQTGSAFYVSYRSQKCGQLKLNVFINGIHISGSPFIVQIHAMEIDRHASTIMTDIYKKTAATVSVHPFDLALCYYTSKNELPTSSDQLLQFSNELNKKWSNDSNVQFVSINRLELDLRDSFNNAVSNYNYEIGVMATGFLKDLKVDVCVKKPCFEYIVVIPYRALMEGGVLPPDWPHRFPNAADAAEEVFEKVQSHCNSVFADFSQSYRLFVNENLDIGKLTVTCKDGEIGEVQPTIANLADITRMYKILLQEMKSTRRINETANEESLTKIPDRAPDLLNRMNELMKSVALDAKRSPTDGITFKHWGDVLQTREDLKQLINDNDTVRHGLCERYDDAYEKLLSTMKSIIKSKAETSKIVSERLHFLHPLLKESHDEILNEQFLYNETTMLLVRKLKNNNFTSLDELIATNQALIKELKAMGAKESSDALEKFNHSLIYQLYLRWIENVVTVKEEGVIKKEKMLKDKETELKSARDKMEATYKQLQVIEDPLKHRILKSEGCQTEDLASVAHKTIFSKLVWSRITGEGAFEASRGQHHFTKLLFSYLKDAKVTTRKSEIDVFLNIISSRPNLRTSLIELFHYVSGNYFSREDIVSQGQQLGSNINKVKCSETGIGVNETSWTEFIHSIDLQPVLKILHTDPHDHPVLQLFDKYAAVVKGNPSKKMNLVSWFVAIRELAYIDTLTKFITEEIFLRIQEYNIKHHKSITIKNRLPSDVLRRIHINRIRSSVDRHNSFLTFCKKAVLPYYSQLARNSDDFTPITILPVQERASIDNNHTLELQPSLVKELMFDVDPLNIGFVRKTQILKWLGKITPSIPTKLCSHLVDEANYRRRHQYGMDEKLPLNDLNGHEFSVFLICLVVEVVLATQPIFH
>CepComWS2016001652_rbh_TGME49_271780
MALSISSWLHYHHAVVSTFLIRDSIDLMKLLMIQIIYSILIQNIELRCQVCPMKDQLCSEMLQLALPIESVDVKQIASEDEMMTWKPSQELVDVPSVACDSEEVWPPYCEANGEGLSHGSAGNHMNFIIILRSKDAKPCTTSKVKLRLWFDYTDEQVSHNREKPDWEVVQTGSAFYVSYRSQKCGQLKLNVFINGIHISGSPFIVQIHAMEIDRHASTIMTDIYKKTAATVSVHPFDLALCYYTSKNELPTSSDQLLQFSNELNKKWSNDSNVQFVSINRLELDLRDSFNNAVSNYNYEIGVMATGFLKDLKVDVCVKKPCFEYIVVIPYRALMEGGVLPPDWPHRFPNAADAAEEVFEKVQSHCNSVFADFSQSYRLFVNENLDIGKLTVTCKDGEIGEVQPTIANLADITRMYKILLQEMKSTRRINETANEESLTKIPDRAPDLLNRMNELMKSVALDAKRSPTDGITFKHWGDVLQTREDLKQLINDNDTVRHGLCERYDDAYEKLLSTMKSIIKSKAETSKIVSERLHFLHPLLKESHDEILNEQFLYNETTMLLVRKLKNNNFTSLDELIATNQALIKELKAMGAKESSDALEKFNHSLIYQLYLRWIENVVTVKEEGVIKKEKMLKDKETELKSARDKMEATYKQLQV
>CepComWS2016001653_rbh_TGME49_271780
MALSISSWLHYHHAVVSTFLIRGHLMLKTLLQSLTDSIDLMKLLMIQIIYSILIQNIELRCQVCPMKDQLCSEMLQLALPIESVDVKQIASEDEMMTWKPSQELVDVPSVACDSEEVWPPYCEANGEGLSHGSAGNHMNFIIILRSKDAKPCTTSKVKLRLWFDYTDEQVSHNREKPDWEVVQTGSAFYVSYRSQKCGQLKLNVFINGIHISGSPFIVQIHAMEIDRHASTIMTDIYKKTAATVSVHPFDLALCYYTSKNELPTSSDQLLQFSNELNKKWSNDSNVQFVSINRLELDLRDSFNNAVSNYNYEIGVMATGFLKDLKVDVCVKKPCFEYIVVIPYRALMEGGVLPPDWPHRFPNAADAAEEVFEKVQSHCNSVFADFSQSYRLFVNENLDIGKLTVTCKDGEIGEVQPTIANLADITRMYKILLQEMKSTRRINETANEESLTKIPDRAPDLLNRMNELMKSVALDAKRSPTDGITFKHWGDVLQTREDLKQLINDNDRKITIHDEINHQK*
>CepComWS2016001654_rbh_TGME49_271780
MPRAAKYVDGTRKMVAKIDQSLTIIGIDADCKSAIISLYFIENYSSAMEELDEDKPDNSSFQMFPWWRQFNQVAQAHVTGLKVDVRPLPSFCHVTHTGLIELNNDRLEIDEVEKVMQKLQLRDRLQLYPFEIFTEHMKECVPNSYSPTDAKLIGDQFEKVKKSTHPDWLDVNHVDIGYAVVARKQQSSTIPARGLQCYLDSIDFSGLLNTSAFHISIAWMNECIVISDNHPKFNSNQKLFLLPNFDPMMFPDNIFVSKQIIKQMQSSSQSFTSVGIIKHARFLRAIPSVSPYFCLTIFCDLTPIAITYSPISTIAFNGGSLARLTKVMGSSQTITLDKADSMLSLIHPIQAVPEHVADTWKSFVRGDVDNVTINRVQSRSHCSQLLATSLCKKPNESAVTTYICLPIELGPRLLIGIDNIALDAKSDLVDMGSLFDGFVNIIMAPLPSCGRFYIPDQRSFDAENITSELNRFNRFNETAYDPNHLQHPDTKYRAALPGLSNEGPTMFRHVQKNKYDVVIERHHMFSSVSPEMLQLALPIESVDVKQIASEDEMMTWKPSQELVDVPSVACDSEEVWPPYCEANGEGLSHGSAGNHMNFIIILRSKDAKPCTTSKVKLRLWFDYTDEQVSHNREKPDWEVVQTGSAFYVSYRSQKCGQLKLNVFINGIHISGSPFIVQIHAMEIDRHASTIMTDIYKKTAATVSVHPFDLALCYYTSKNELPTSSDQLLQFSNELNKKWSNDSNVQFVSINRLELDLRDSFNNAVSNYNYEIGVMATGFLKDLKVDVCVKKPCFEYIVVIPYRALMEGGVLPPDWPHRFPNAADAAEEVFEKVQSHCNSVFADFSQSYRLFVNENLDIGKLTVTCKDGEIGEVQPTIANLADITRMYKILLQEMKSTRRINETANEESLTKIPDRAPDLLNRMNELMKSVALDAKRSPTDGITFKHWGDVLQTREDLKQLINDNDTVRHGLCERYDDAYEKLLSTMKSIIKSKAETSKIVSERLHFLHPLLKESHDEILNEQFLYNETTMLLVRKLKNNNFTSLDELIATNQALIKELKAMGAKESSDALEKFNHSLIYQLYLRWIENVVTVKEEGVIKKEKMLKDKETELKSARDKMEATYKQLQVIEDPLKHRILKSEGCQTEDLASVAHKTIFSKLVWSRITGEGAFEASRGQHHFTKLLFSYLKDAKVTTRKSEIDVFLNIISSRPNLRTSLIELFHYVSGNYFSREDIVSQGQQLGSNINKVKCSETGIGVNETSWTEFIHSIDLQPVLKILHTDPHDHPVLQLFDKYAAVVKGNPSKKMNLVSWFVAIRELAYIDTLTKFITEEIFLRIQEYNIKHHKSITIKNRLPSDVLRRIHINRIRSSVDRHNSFLTFCKKAVLPYYSQLARNSDDFTPITILPVQERASIDNNHTLERKFMGNIVKFVNANAVDGEVDLALALEQMYQSLISYLNPLVQPSLVKELMFDVDPLNIGFVRKTQILKWLGKITPSIPTKLCSHLVDEANYRRRHQYGMDEKLPLNDLNGHEFSVFLICLVVEVVLATQPIFH
>CepComWS2016001656_rbh_TGME49_271780
MEELDEDKPDNSSFQMFPWWRQFNQVAQAHVTGLKVDVRPLPSFCHVTHTGLIELNNDRLEIDEVEKVMQKLQLRDRLQLYPFEIFTEHMKECVPNSYSPTDAKLIGDQFEKVKKSTHPDWLDVNHVDIGYAVVARKQQSSTIPARGLQCYLDSIDFSGLLNTSAFHISIAWMNECIVISDNHPKFNSNQKLFLLPNFDPMMFPDNIFVSKQIIKQMQSSSQSFTSVGIIKHARFLRAIPSVSPYFCLTIFCDLTPIAITYSPISTIAFNGGSLARLTKVMGSSQTITLDKADSMLSLIHPIQAVPEHVADTWKSFVRGDVDNVTINRVQSRSHCSQLLATSLCKKPNESAVTTYICLPIELGPRLLIGIDNIALDAKSDLVDMGSLFDGFVNIIMAPLPSCGRFYIPDQRFNRFNETAYDPNHLQHPDTKYRAALPGLSNEGPTMFRHVQKNKYDVVIERHHMFSSVSPEMLQLALPIESVDVKQIASEDEMMTWKPSQELVDVPSVACDSEEVWPPYCEANGEGLSHGSAGNHMNFIIILRSKDAKPCTTSKVKLRLWFDYTDEQVSHNREKPDWEVVQTGSAFYVSYRSQKCGQLKLNVFINGIHISGSPFIVQIHAMEIDRHASTIMTDIYKKTAATVSVHPFDLALCYYTSKNELPTSSDQLLQFSNELNKKWSNDSNVQFVSINRLELDLRDSFNNAVSNYNYEIGVMATGFLKDLKVDVCVKKPCFEYIVVIPYRALMEGGVLPPDWPHRFPNAADAAEEVFEKVQSHCNSVFADFSQSYRLFVNENLDIGKLTVTCKDGEIGEVQPTIANLADITRMYKILLQEMKSTRRINETANEESLTKIPDRAPDLLNRMNELMKSVALDAKRSPTDGITFKHWGDVLQTREDLKQLINDND
>CepComWS2016001657_rbh_TGME49_271780
MEELDEDKPDNSSFQMFPWWRQFNQVAQAHVTGLKVDVRPLPSFCHVTHTGLIELNNDRLEIDEVEKVMQKLQLRDRLQLYPFEIFTEHMKECVPNSYSPTDAKLIGDQFEKVKKSTHPDWLDVNHVDIGYAVVARKQQSSTIPARGLQCYLDSIDFSGLLNTSAFHISIAWMNECIVISDNHPKFNSNQKLFLLPNFDPMMFPDNIFVSKQIIKQMQSSSQSFTSVGIIKHARFLRAIPSVSPYFCLTIFCDLTPIAITYSPISTIAFNGGSLARLTKVMGSSQTITLDKADSMLSLIHPIQAVPEHVADTWKSFVRGDVDNVTINRVQSRSHCSQLLATSLCKKPNESAVTTYICLPIELGPRLLIGIDNIALDAKSDLVDMGSLFDGFVNIIMAPLPSCGRFYIPDQRSFDAENITSELNRFNRFNETAYDPNHLQHPDTKYRAALPGLSNEGPTMFRHVQKNKYDVVIERHHMFSSVSPEMLQLALPIESVDVKQIASEDEMMTWKPSQELVDVPSVACDSEEVWPPYCEANGEGLSHGSAGNHMNFIIILRSKDAKPCTTSKVKLRLWFDYTDEQVSHNREKPDWEVVQTGSAFYVSYRSQKCGQLKLNVFINGIHISGSPFIVQIHAMEIDRHASTIMTDIYKKTAATVSVHPFDLALCYYTSKNELPTSSDQLLQFSNELNKKWSNDSNVQFVSINRLELDLRDSFNNAVSNYNYEIGVMATGFLKDLKVDVCVKKPCFEYIVVIPYRALMEGGVLPPDWPHRFPNAADAAEEVFEKVQSHCNSVFADFSQSYRLFVNENLDIGKLTVTCKDGEIGEVQPTIANLADITRMYKILLQEMKSTRRINETANEESLTKIPDRAPDLLNRMNELMKSVALDAKRSPTDGITFKHWGDVLQTREDLKQLINDNDRKITIHDEINHQK*
>CepComWS2016001658_rbh_TGME49_271780
MIEKLLSTMKSIIKSKAETSKIVSERLHFLHPLLKESHDEILNEQFLYNETTMLLVRKLKNNNFTSLDELIATNQALIKELKAMGAKESSDALEKFNHSLIYQLYLRWIENVVTVKEEGVIKKEKMLKDKETELKSARDKMEATYKQLQVIEDPLKHRILKSEGCQTEDLASVAHKTIFSKLVWSRITGEGAFEASRGQHHFTKLLFSYLKDAKVTTRKSEIDVFLNIISSRPNLRTSLIELFHYVSGNYFSREDIVSQGQQLGSNINKVKCSETGIGVNETSWTEFIHSIDLQPVLKILHTDPHDHPVLQLFDKYAAVVKGNPSKKMNLVSWFVAIRELAYIDTLTKFITEEIFLRIQEYNIKHHKSITIKNRLPSDVLRRIHINRIRSSVDRHNSFLTFCKKAVLPYYSQLARNSDDFTPITILPVQERASIDNNHTLERKFMGNIVKFVNANAVDGEVDLALALEQMYQSLISYLNPLVQPSLVKELMFDVDPLNIGFVRKTQILKWLGKITPSIPTKLCSHLVDEANYRRRHQYGMDEKLPLNDLNGHEFSVFLICLVVEVVLATQPIFH
>ChrVelCCMP2878020913_rbh_TGME49_271780
MQVTVGALRQVTFPGVRSPRGRPLCVVLWLPGENPLEVFGTSFGSPYDPRLGQRVSAPVNSRPAVPLKSQLKAPKALGAGLDVLKDALEKKIEDQTEGGGGKRVNQMSMGGEERGLVGGDDAEIDQVLDVAVDGSAFLAHFRKLARSQEMGLENTEESGLAAADAYSYEETRGPLGVIEKHVGSSSWLRPSEPVLFVSVILLETSWGALRGECSGGRGGGERANAESVREESAVE
>DinSpeMGD131710_rbh_TGME49_271780
DQTNINRQSGGDRYEIDFVGPKHDMRPASGYYQGVVVDNQDGTYSASYAILTPGFYDMRIKQNGIHIIGSPFVNVSIWDYVNPGLT
>DinSpeMGD160701_rbh_TGME49_271780
GNPLDEGGNELTVSLEWEGYTSTTAMPYVDDAGALTVEFGKYFYGKATYQGAGKYLVKYTALREGRHKMYVRVDGAGIQGSPFTVQGLAAVDPFGPKCITE
>EimBruHougton007198_none_TGME49_271780
MHLPPQQQPPAAAAEAAEAAEATAAAAEAAEATAAAAEAAEATAAAAEAAEAAGAAEAAEAAEAAAEAAGAAEAAAATEAAPAAAAGAAAAAPGAAAAAAAAAAGVSEPPRSSSRLLQLPRWLLLRIARFLPAADLLQLECCCSAAKQLTAVGGPTSHRSTGPAAAGAAVAGGGAAAGAGGAAGAAGGEGREGLSRAAAAAAAAGGGAAEGALGGFRKVIEKVLKQPPDTTIEGGLCITLDCRRMVWTNGHLLQCVDLDLGCLLWETELPPEPPLHLQQQLDEQQQQQQQQQQQQHAHQQQQQDPHHHQHQHQHQQHQHQHQQQQQQQQQQQQQQQQQQQQQQQGPLGGLLYTGSFGPPQGWRTRCHVVASSSHVFSFVRGRLHAFCMHSGLLVRELQLGLGPAAAAAAAAPMPVDVCHRNSQFVFISRVSASFFDSETLLPLFTLQHLPTLPLLLLQQQQQQQRRAYWGGERIEGPPMNFDDFFDFCWAGAACSGRPLHKPVNWQLLQQNKLQQQQQQQQQQQQQQQQQGGGRAKGICGCFCHLNGAERDAEACKARGCWDSSSSTSSTSSSSSSSSSSSSSLFASRCCSDSELQCSIQCCRLRCRHVGSRQQQQQQQQQQQQQQQQQQRLMHTLRGHEQPLLRVRQQSDSRDLQQYFLASLDMGGSVRIWHSAAFPPQATAAAAAAAAAARAPETDPGIAAQWHRHQQQQQQQQDEQLLQQQQRRQLQRELSSSNSSSSNSPNTRTISPVLSEAEEDEPAAAAAAAAAAAAAVGCIAIIPSLDSYWIYRISLSCHGLLTLCRPMQQQQQQQQLLLLWKLQAPSLSSLRRKKEQQQQQQQQLPLLDWGAADPDTAWQQLLQQWQHSSSEAAAEPSPFMQKVAFVLKERQQAAAAAAAAPAAPAAPAAPAAPAAAAAGRGRAAAAAARHKTNKCKARRLHAPHHAAAAAPAAAAAAPASAAAAPAGAAADGGVTAAPASPAAGVPAAREPAAAAVPAAAGRDGTTSERASAAEMLLTAAASAAATAAATAAAAGALFETVVPSAALTRGSLPLRAQAAATAAAAGAPDAAAAAAAATAAAAAAAGDTVTFERSRKGGPAAAEGDVKQQWQLLRHQGSRVRSSRSSSSSSSSSSSCCCCLTGLSSADSMTQQNGSRISGPLEAGSSSSSSSSSSSGSRGSRSNRSSKSSGRSRRSKRSNNNGSSGSSSSSSSNSNSNSDSGSGSRSSVSSNSSRSQREAAAESIEDSPPVSVNNTRLGSSSSSSRSSSNSSSSSSSSSRDGLRSTPSRSTAFSSNPPSSSSPNSSSNSSSSSSSGRNTPSSSRRDASTANRPSNNNSSSSSNNNSSSSSSSSSSSRGGRLNGVRRLSGAAGTAAAAAVETATHDARGDATAADAAAAAEAEAAAAAAAAARRAEATAAEAEAAAAAAAAAAAADGAAEADAVAAAAAAAAEAAARAAAAAAAAEAAEAAAAERAAETRAAEAAAATAAAAATAAAATAAAAAASGAARPDAGPAAAAADSAAAALEAIDEAATAAAAADVCDEEAAARRLNRRCWFRAAAAREAREMTDRPIQSFYEPAATEWRQQQQQQAAEAARRKQAIKAYRKVLLCWIEKQRRRRYNAAAAAAAAAAKAAAAAAPEVAATATAAAAAAAAAAAAAAAVDRRQQQQTQRMQPPAPSPPLAPTDPTTTTTTISSSSSSSSSSSSQQHQQHDEPVALPIAPSPAAQQQQPPPQPQPQQQQQQQQQQQRVCCSEQQLVVANGAARACAAAAGQCLVAEGESQCVGLSRMEGNPSVSFGFCLSLGFCPPRRCPPLSLCLSLNCSSSSCSRRSSEEKLRCPEAPGKARHKCLQTAAGNPILAANAQVSPNCSREAAGGDSDGDRRFKRGVSKLQHGDSRDALLLLLFLLLLLGGDGDYCNVAAAAADDDDAAAAAATAAFAAAAAAAAAAAANLYLFSLGGASWRLLLA
>EimBruHougton008286_none_TGME49_271780
MAYCSCCCDPAASFSPGVYSQPVGFDQAAAAAAAAFSGVCTPPPQYLQQQQQEQQQQQQLQQLQQVQLQQVEQVQLQQQLLDQQQQEQQLQQLQHEPQQQQQQQQEQEQEQQQQQQQQQQQQQEETMLLVGPSCIYSWSREVDSLDPFLLCMVWGGIVWGGIVWGGIVSGIVWGGVVWGGIGSGIVWGGIVWGGIGCPRPIPAAAAPEAETPQQQQQQQRQQRQQQQRQQEQQEQQEPQTQGPTDQQQQEQKKQCSSNSSSSSSSSSSSSNAHLQQQQPFSSNPHYLPFCFSYSARSKPQQQQQQQQQQPQQQQQQQQQGQQQQQVLF
>EimPraeHoughton002468_none_TGME49_271780
MRKILEAAAATPAAAFAAAATATTAATAATTPTFTPIAAATPEATTAAAATAATAAAQQQQQQQQQQQQQQQQQQQQQQQQQQQQQFIVCVSAIKRCLLEVFAFYSKAPIAAVLKTYQKKKQQQQQQQLLLLQQQQQQQQQQQGLEGLPIGLTFAAFRRLCLDLRLQQNLLTDYMQM
>EimTenHoughton008422_rbh_TGME49_271780
MYYLWYLYQQQQQQTQQQQQQQQQQGIHINVRLLKRALTEVFAYYSKAPLAAVKARLNSLEDLPMGLTVVAFKRFCFDLKLQQQLLSDEAQ
>EleDub042195_rbh_TGME49_271780
PSLWDRISSIFRSDSRNKRKLLEWAQEKLPNFRINSMSTAWSDGIALCALIDAVCPGACPRHDLLKSHHKVNNCRLGLKLAHRHLGIPMNIITPEEIALSATHHEAKMAQLISLIKWAAVQKTPKSQNAAAEARQEFEVTKATAPCSAKGSGLLVGIINKCCKFTINTSPKEQLEIQIDIEGPNGERASEKIMTLFPNRKLNQLTNTVDRIRDIREAAGGVTPMVFSGPMGPSGPTFVRQKQYSDGNNAEKIPFDYQSIGEGQFMVSYIPRNPGLHLVSIKWQGKDIKGSPFNVRIAESIEKLNEENKGKITHRKLVYSTEGKAEEAVNGEPGTPMSVIVEEATDNTDSETMSNIGTPRIRERRPS
>GreNip004960_rbh_TGME49_271780
MLFAIDIDPGLQDLTAWLLKVHDDYEDEKNGSTPDGGGPAPASGNTISDSDSVDVGEMPTVTPWQSGFAAGIEIMGRVQLPLERHGLVTLELRDLDLKVKGLGGTTVMLSGFVDTLNLNAIPPVSNRVNFEWPRLADYPALWEAFRPYTPVRRLSEVTLNDALLSLPGAYDAVIACCLSTKAALNMVGSEKTWALLLDYVENCPARCLVRHEVERRRDQFYVRFGEPGADVGGRMFVLHDPEEADGALHVALLFTGREVAPHVCWISLPARDPVSGQPTDLEQSTAASVYDALVYTLSATDEVVFYAGGRSQGQARLLVQHTPRRAPLNDVDRDPFFCDAMDRFCDAVAASLRPALFNGLPAAALKEAQMGFTRHRRVREEVLSEEDLFRTRAEGILRFHYAPTTIPLVYSVCRRAGYAALLKLDAPTLARPELRDLAIFEPGPEPSLRYLPKRRPCLTDSEPETENWLGAAGVGVEDAPPGWAGDDGWAGAISVEELRESARKEALARARLGAEATLDRGAAPATVVDVVVDGVVNAQCCIVSGLEDGTAGEPCVFMVTVMDAANRVVLSDRVQIVLVFLLLSTGVEAAMRDPSQRLSWVREYELLSDAGVLGERTLSVNKCEPYRDVRWSCQYVQQGQYVVRATVQDPGAYALHVKANGLDVVGSPFKLFFRSAAPDPGASLVEGLGTLAQACFAPDVHQAVRRCLRNWREARDHKLSPALYRKFKADYLAVRPDRINTLRPVLRDRRGVQVSREYYRTSLLDVYLSSNATLLAPDDGSDTRPGTMRDSNAGLPDKENTGAKADNGSAKADNGGTGVGANSGAGSGQLCIDPTAVVRFKVELSLQQLELLNSWRTCEDVDLPKLGQLESVTVDVRLNGHSIGNCPAFVRVKNVERLLQWYVSCKPYLVLLAEVGERPGAEVGARAALGSHLERLATLAAPGRVAADASAWQREWLALRTAVRGGAGAAAAAERAGAAAALPMDGRSEVALAHLFINAMVITLAEEEGSDSAAAGTPTRGPDEAERSAVATTTATEALVGPREDRGRRNSTATEYTAVVGLSPETATDDFRTTIEPAVNVVAMTIREWYSTIVEPARTVNTPPVIT
>HemSpeSG2012SG2015047403_rbh_TGME49_271780
TLQLNREFDQQFYGKGLYVGNDTNYNLGEFKVSYTALRQGTYDMFVKIDGVNIYGSPFTVIGSTAQMTLDNADIVPSPYGAKCLVESGQP
>KarSpeRossSea438362_rbh_TGME49_271780
GGAARVEGAGGLHAEAWVHAATWSCEVAGDYQLEILLGAEHIAGSPFRVRVVPAAAHPAACRLIAAGAPSLHAGHSTLLRLEVRDMFGNRREGGGDAVVAHLHRDRTELEAARVEAEVARLNGEEAEVE
>LinPolCCMP1738088825_none_TGME49_271780
XGSLWAWGRERLLPRTARNALSTAANTEARCSPAAVPLGLFGPLGAVGAWDRGRRLRAVCGGSHSLVFDEPPAASRQRQKGCTAAWCPRMSTVTGPGTEGGRASELLTFRIVTRNEDGRDEKVGGLRFRVWATSIDSPARVGRGSQSASRRSEGRREDAERQEKYNFDIHKIMDCCNGTYDGAYTIRCPGSYLLHVHMVPLHAEVIMQEDTPVGAGVGEPLSGSPFRVKIDSGPACAPLCVVRLRSGGRTQQHREEALAAPCSGVAAGGADGAAGGKPTFVVEACSRVVWDVLAYDSLGNAGSLRSDRFVARVTQERAPAVASTSGQVSLLPLACEAPGTATALRERAQQRSAEHLRARLAGALGPGRARAEATPLAVKQAVAPGRAEVRWTPEAVGCYRLWVALLDTAGERQLAGSPFEVQVLAGRPSAQHSMLCAGSAAQPDVDTPRALEGDPPAADIPLRVLLCDRFGNTCPAGTDPLQHTDVRVQSIAIQGDDADRPGLIERKIASAGLGGLLTLSLRATPALLSAAKEVAVKSGGEGRSIIQLFVSAHNRASRERLLGSPCRLRLELRIPAAMLREPPVTDPAGCAAVAALPVXPPLSAAALPVTPLSAAAPTALQAVTPTAPGPGAGLNATAGPRCPSAGAAATAGALPGGLPGQAGHAAAAVAVARCTVNSVLARVAGAAGAGERPGSRGGTRRVRGTGGQATVTAGRGSEGRMAATQQPGAAAAAVEETLASAAQRPSTTEGSQFVSWVLALPPPPLPPVWPPSPEGATSNWSLRVGDGDASGGGPMVVPQRRPAAGEARHSAPTGGPTSERTPPQEGVPPFLPPVVVSRSSLSPRTLFDGPIGPTALTKDLETAGAVDPEVMQCEAPRVGERAGRLQRLAHPLPLPTVGPEDRAAARAAPGEVLEKEGGSGAGSGAGSGQAAVRQPGGGCPTAVPLIACNVGGRPWRHSLQGQGACRVASQPGSDLTAGAEYX
>LinPolCCMP1738257087_none_TGME49_271780
AICASAAPGPPTSPLPGPGSLWAWGRERLLPRTARNALSTAANTEARCSPAAVPLGLFGPLGAVGAWDRGRRLRAVCGGSHSLVFDEPPAASRQRQKGCTAAWCPRMSTVTGPGTEGGRASELLTFRIVTRNEDGRDEKVGGLRFRVWATSIDSPARVGRGSQSASRRSEGRREDAERQEKYNFDIHKIMDCCNGTYDGAYTIRCPGSYLLHVHMVPLHAEVIMQEDTPVGAGVGEPLSGSPFRVKIDSGPACAPLCVVRLRSGGRTQQHREEALAAPCSGVAAGGADGAAGGKPTFVVEACSRVVWDVLAYDSLGNAGSLRSDRFVARVTQERAPAVASTSGQVSLLPLACEAPGTATALRERXAAAERRAPPGQAGLGALGPGRARAEATPLAVKQAVAPGRAEVRWTPEAVGCYRLWVALLDTAGERQLAGSPFEVQVLAGRPSAQHSMLCAGSAAQPDVDTPRALEGDPPAADIPLRVLLCDRFGNTCPAGTDPLQHTDVRVQSIAIQGDDADRPGLIERKIASAGLGGLLTLSLRATPALLSAAKEVAVKSGGEGRSIIQLFVSAHNRASRERLLGSPCRLRLELRIPAAMLREPPVTDPAGCAAVAALPVAPLSAAALPVTPLSAAAPTALQAVTPTAPGPGAGLNATLARGAQARAPRPLPGRCPAAFLGIAAAAVAVARCTVNSVLARVAGAAGAGERPGSRGGTRRVRGTGGQATVTAGRGSEGRMAATQQPGAAAAAVEETLASAAQRPSTTEGSQFVSWVLALPPPPLPPVWPPSPEGATSNWSLRVGDGDASGGGPMVVPQRRPAAGEARHSAPTGGPTSERTPPQEGVPPFLPPVVVSRSSLSPRTLFDGPIGPTALTKDLETAGAVDPEVMQCEAPRVGERAGRLQRLAHPLPLPTVGPEDRAAARAAPGEVLEKEGGSGAGSGAGSGQAAVRQPGGGCPTAVPLIACNVGGRPWRHSLQGQGACRVASQPGSDLTAGAEYVHPQSG
>LinPolCCMP1738258143_none_TGME49_271780
XGCTAAWCPRMSTVTGPGTEGGRASELLTFRIVTRNEDGRDEKVGGLRFRVWATSIDSPARVGRGSQSASRRSEGRREDAERQEKYNFDIHKIMDCCNGTYDGAYTIRCPGSYLLHVHMVPLHAEVIMQEDTPVGAGVGEPLSGSPFRVKIDSGPACAALCGCAAAAEXQQHREEALAAPCSGVAAGGADGAAGGKPTFVVEACSRVVWDVLAYDSLGNAGSLRSDRFVARVTQERAPAVASTSGQVSLLPLACEAPGTATALRERXAAAERRAPPGQAGLGALGPGRARAEATPLAVKQAVAPGRAEVRWTPEAVGCYRLWVALLDTAGERQLAGSPFEVQVLAGRPSAQHSMLCAGSAAQPDVDTPRALEGDPPAADIPLRVLLCDRFGNTCPAGTDPLQHTDVRVQSIAIQGDDADRPGLIERKIASAGLGGLLTLSLRATPALLSAAKEVAVKSGGEGRSIIQLFVSAHNRASRERLLGSPCRLRLELRIPAAMLREPPVTDPAGCAAVAALPVAPLSAAALPVTPLSAAAPTALQAVTPTAPGPGAGLNATLARGAQARAPRPLPGRCPAAFLGIAAAAVAVARCTVNSVLARVAGAAGAGERPGSRGGTRRVRGTGGQATVTAGRGSEGRMAATQQPGAAAAAVEETLASAAQRPSTTEGSQFVSWVLALPPPPLPPVWPPSPEGATSNWSLRVGDGDASGGGPMVVPQRRPAAGEARHSAPTGGPTSERTPPQEGVPPFLPPVVVSRSSLSPRTLFDGPIGPTALTKDLETAGAVDPEVMQCEAPRVGERAGRLQRLAHPLPLPTVGPEDRAAARAAPGEVLEKEGGSGAGSGAGSGQAAVRQPGGGCPTAVPLIACNVGGRPWRHSLQGQGACRVASQPGSDLTAGAEYVHPQSG
>NepSpe106423_rbh_TGME49_271780
MPNSIHLKSKDSSPPTHTHPTQPSTTTHTHPTHNQTLFEVEIEIEISKKPLFCSPIHPTISNTHQITHFFKQWNMCKDTETQNYINLTHKGLYDEAHKQLTYNSLRDDSEELHNIEQELQMLAQDLNKQLTHTHTHTDTHTNDNNSILKLEEQIDIQTLQNVWMKLYQLRDRLKKLNEVCVKRHSLFKSYGNTFLWELKSLYQTNINLLHNEERARQTYEGKLIPLLHTLEKKYQFMYKEKTRVIEGHLKDIKE
>NepSpe112049_rbh_TGME49_271780
CVQIELGSLLDLKLFDPHNLTPILEEKKEDAGGFSSLQTYTPASSGLIAIAWLPHEDPLEIFSIFQGKCFLPIWGKRCTHTGCMCV*
>PolSpeWS2016015663_rbh_TGME49_271780
MNENFHYEKKEQKTSNSINPKRKVDPQNTYFTGSMVAMCGENYEIKVFLCDSEGYDIFSTIERPKVYVKAPEIPYLASFAVAKFDTNFLEVESEIIQEFRGDSFLKQKMSESIPPDALESVDGSPFIMNLRFKHPGLNEVHVEVGGLPIQGSPLTVEVADFYSKASSCKLSENFSLCKAGISKTSLHNFFLKQSVKGINCPPVPFEEPGVNKFIVEFFDTNGIPAKTNKGAISFYSNDCFLVHLKQISNSKFEIIYKFEFEISEKFEEVNPKIDILVDGERIEGFPVALEIENMREIENFLQSVPTGVRIARTTLRKLLYDMKFKEAGDFILQMEIASNPKETDSTGSIATPKILLEQLRDESEKILREYEVNYFKEKEATTKLREAFENLSSRREELREKLARIKEESCSRLMEATNKFSALSLSGSSIQEMLAVQLVIADELHNVGWPTLGERVSKLCLAAIEEVELNELEYQISVKESKIFDIEEQLLTLERNLGFVESNSEATEKYLNKTYDPKQKTSIMEEHQFAKKLLNMKKKKTQTLSASMALDTKIGNLIARRARINKSLEYEPSFFKPDRTNIGTAHPDEAIYIEKILSSSPRLKDCLKSIFTFYAGESLSGIEGISKYGWLRFCKDVLRNANLRLEMVMDFFCMYSDIVKENQQTRLLLFVSWLNCVREFGHAYFCSLTKDRTYTHPSRMQTFFAFCVWNILPLYTRIILNDPSLKRKSRSLETKDYYSGGFQSLVARFALNKTKRKDLEQMWKECRKEDGNWSTMHEIEICMRRKGVVPTYLSVQDLHKICMLVSASNKRFESACNPTTLLNFDDFEEILTIAMIKHVKEKGNLFGSGSNLDWTFLSLGEFHWLDEIEK*
>SelPygWS2016001047_rbh_TGME49_271780
STAVQAELNTQGTRQDMVVFQKWYMENLEESNLRPLAEQFLLVYLELQRQKTKNLIMLVKELDRAENVECIEDYIRLIEMIAEELRQLQREELGNTLYLVTDRILEEIDLRYIRTVVEQRMKQLEKMKTIVFKLEGSLAEVQQKYEDLASQPDYKETFEGNERIFGVENKVTTADDPLHNLATPFGPLILQRATEAVYEKATGIGTQLEDGIEFGQIAKSVYVPTWRNPDISEIKQMQSLIKSSPRLKAVLREVFCHYSGCPLIPLYLANPSNAEENYRMFMDAQGQPFGLPWRSFKNLCLDLALHPSLFAYPPRLVSGTNVSSCTCMYTH*
>SelPygWS2016001051_rbh_TGME49_271780
STAVQAELNTQGTRQDMVVFQKWYMENLEESNLRPLAEQFLLVYLELQRQKTKNLIMLVKELDRAENVECIEDYIRLIEMIAEELRQLQREELGNTLYLVTDRILEEIDLRYIRTVVEQRMKQLEKMKTIVFKLEGSLAEVQQKYEDLASQPDYKETFEGNERIFGVENKVTTADDPLHNLATPFGPLILQRATEAVYEKATGIGTQLEDGIEFGQIAKSVYVPTWRNPDISEIKQMQSLIKSSPRLKAVLREVFCHYSGCPLIPLYLANPSNAEENYRMFMDAQGQPFGLPWRSFKNLCLDLALHPSLFAYPPRLLREIFDRFSVDPLDNVHNVTTVNDERGGDDSAVQGVVPSLMVLAAFRELAYINAIAILYEHAVNMAGDNPGSEQLKAMVDMNVSSAWVQINLQGKAGTPIYMPVTTRLVGFRQFVAHHLLPLYEMLWSNESFQTVPFARTVLAESKEHEDSDSEKGDESEQEFKRLNPEDVSESPDKIQLRRSRDDNEEKESSKRAAPPPSRPDLSRLARDDSQAMRLKTRQRLSEFALSQMKLEALQLLFTVAQSESWDVYGWTPHQKTVKIAAMREKDNKTRLESRQKNSQPSLMSPLEQNDVDDDVTAMGMLNALKYLGLVPGFISPRLMMQIVEEAPDIVDHGVWSQTTPSRRNFMAGGEEFARPTDVRSHYVRPLRLFGFRHFAHVVASCLLFAAHDDIVADKDQKTPSVKSRGSESSSGSVELGSSQLYRRRLYDSIRELIVLLSLWRDKIRN*
>SelPygWS2016001054_rbh_TGME49_271780
STAVQAELNTQGTRQDMVVFQKWYMENLEESNLRPLAEQFLLVYLELQRQKTKNLIMLVKELDRAENVECIEDYIRLIEMIAEELRQLQREELGNTLYLVTDRILEEIDLRYIRTVVEQRMKQLEKMKTIVFKLEGSLAEVQQKYEDLASQPDYKETFEGNERIFGVENKVTTADDPLHNLATPFGPLILQRATEAVYEKATGIGTQLEDGIEFGQIAKSVYVPTWRNPDISEIKQMQSLIKSSPRLKAVLREVFCHYSGCPLIPLYLANPSNAEENYRMFMDAQGQPFGLPWRSFKNLCLDLALHPSLFAYPPRLLREIFDRFSVDPLDNVHNVTTVNDERGGDDSAVQGVVPSLMVLAAFRELAYINAIAILYEHAVNMAGDNPGSEQLKAMVDMNVSSAWVQINLQGKAGTPIYMPVTTRLVGFRQFVAHHLLPLYEMLWSNESFQTVPFARTVLAESKEHEDSDSEKGDESEQEFKRLNPEDVSESPDKIQLRRSRDDNEEKESSKRAAPPPSRPDLSRLARDDSQAMRLKTRQRLSEFALSQMKLEALQLLFTVAQSESWDVYGWTPHQKTVKIAAMREKDNKTRLESRQRKSQPSLMSPLEQNDVDDDVTAMGMLNALKYLGLVPGFISPRLMMQIVEEAPDIVDHGVWSQTTPSRRNFMAGGEEFARPTDVRSHYVRPLRLFGFRHFAHVVASCLLFAAHDDIVADKDQKTPSVKSRGSESSSGSVELGSSQLYRRRLYDSIRELIVLLSLWRDKIRN*
>SelPygWS2016001059_rbh_TGME49_271780
STAVQAELNTQGTRQDMVVFQKWYMENLEESNLRPLAEQFLLVYLELQRQKTKNLIMLVKELDRAENVECIEDYIRLIEMIAEELRQLQREELGNTLYLVTDRILEEIDLRYIRTVVEQRMKQLEKMKTIVFKLEGSLAEVQQKYEDLASQPDYKETFEGNERIFGVENKVTTADDPLHNLATPFGPLILQRATEAVYEKATGIGTQLEDGIEFGQIAKSVYVPTWRNPDISEIKQMQSLIKSSPRLKAVLREVFCHYSGCPLIPLYLANPSNAEENYRMFMDAQGQPFGLPWRSFKNLCLDLALHPSLFAYPPRLLREIFDRFSVDPLDNVHNVTTVNDERGGDDSAVQGVVPSLMVLAAFRELAYINAIAILYEHAVNMAGDNPGSEQLKAMVDMNVSSAWVQINLQGKAGTPIYMPVTTRLVGFRQFVAHHLLPLYEMLWSNESFQTVPFARTVLAESKEHEDSDSEKGDESEQEFKRLNPEDVSESPDKIQLRRSRDDNEEKESSKRAAPPPSRPDLSRLARDDSQAMRLKTRQRLSEFALSQMKLEALQLLFTVAQSESWDVYGWTPHQKTVKIAAMREKDNKTRLESRQKNSQPSLMSPLEQNDVDDDVTAMDR*
>SelPygWS2016019973_rbh_TGME49_271780
MQKGEKQVDSAGWSSLFESPPLHEWRIDGKRLFDLEISLERVYYEPPAPTYAEMGCFNYFVAVTWLPGEDPLEILAVHQGTVYHPTLGMRCSTAVICRPQVGTRSIGRFEGDFGQSLRLAYVSFSSNAPKVVFVTVMLVTIRSDTVDDPASVTRWGPFHIGNSWSPPFNRIGKSPLESYTYEGLKRHFGTFVAGTIVVPIPSRVPLRQKAVGHNYVFLPHQVVSHVGHVFAGAADEGKPLGAPSLAALTKNLEEKHSAGSVVVSLRFLLPCGLIEVRPLLEGTLPYSSAELISGTSSGSERDLSSEASALSYSHKTTPAVVKISPQEAPMGLGLLGGNRSFNVKHGKVARKEAKHGARPPKAFMTRDGSTPAWKQMALPKPPRNEGFLHPQAYLDTRRTDESWNPNPKIPIPPRSDGFYPPRSTCRDIAAYGPKTIKQKKMYGMLKADQHKLRPEIAIGQQAPPIARQARIRVKSVSWVPVDPSLLGAGQATKEGRALMDLSFQGKEDNRAAIVAVWASERNTPSSFYATAQRLSRRVKSKFSLIADTDTSPLSFQTYRHLRDSLVRFNAVFENKILRLLVYPGTEPHAIVVLLLDERPYMEGEINLDASSTTHLRCRQPLSPHVVSHANFQEVPHISTIVHADGSISGCISLRPTAGSKLAVDDSPRVGTLTGHEFGVLEFQATFCPDGSRPANSKDFELLSWETADCRGSAYIRPDISEDLDSEVCGDNFAAPMIGTHGHWTTFVQDRNETLRAEGMNLLKQRMIPLGVVGSSYGRVAGRHKLATKVNTDDPWDPRYVPNVIKSILDESGQETRPVHVVRQEAKQADNKVVVEGTRSGEIKESVPRLAFGSEEPGKQRPPFFKCTPFVGLELETQFLAETSKEDEGDGSNDDDEESSIFHPKDFEAWTTHSRQFVNEMSRTVGAPCPMSDDIILGCELDGLPQGEEHEFTSGTTQTTSPHPDDQRALPPLTRQGSQGHQEATDDTSKFVSIGESCCTISLAKSHWLTNANCTGPFESVPEPQKTLPSPKHLSRYTKAQNAHLSDTTNILTLKPDSNAPIVSVKDTLQRLSKMAIAEAMEVESEPVPTGIPFPGQQAKVEEAPLARFFRVEHQTQADRARRSPPADGDNSLTEHAHHRPSDLGGQWATTHNLEVLNPRVQRLLDTVAVVNGDYHQKWQNDKRKSVSCYLHSPAMQIPSAQLMENRKVHAYPSEPSDHEPNGMNSVTQGMAKERRSQGRKHTHKYPLVESVDVDTAKSWIEGPGIEPSGWIA*
>SelPygWS2016019975_rbh_TGME49_271780
MQKGEKQVDSAGWSSLFESPPLHEWRIDGKRLFDLEISLERVYYEPPAPTYAEMGCFNYFVAVTWLPGEDPLEILAVHQGTVYHPTLGMRCSTAVICRPQVGTRSIGRFEGDFGQSLRLAYVSFSSNAPKVVFVTVMLVTIRSDTVDDPASVTRWGPFHIGNSWSPPFNRIGKSPLESYTYEGLKRHFGTFVAGTIVVPIPSRVPLRQKAVGHNYVFLPHQVVSHVGHVFAGAADEGKPLGAPSLAALTKNLEEKHSAGSVVVSLRFLLPCGLIEVRPLLEGTLPYSSAELISGTSSGSERDLSSEASALSYSHKTTPAVVKISPQEAPMGLGLLGGNRSFNVKHGKVARKEAKHGARPPKAFMTRDGSTPAWKQMALPKPPRNEGFLHPQAYLDTRRTDESWNPNPKIPIPPRSDGFYPPRSTCRDIAAYGPKTIKQKKMYGMLKADQHKLRPEIAIGQQAPPIARQARIRVKSVSWVPVDPSLLGAGQATKEGRALMDLSFQGKEDNRAAIVAVWASERNTPSSFYATAQRLSRRVKSKFSLIADTDTSPLSFQTYRHLRDSLVRFNAVFENKILRLLVYPGTEPHAIVVLLLDERPYMEGEINLDASSTTHLRCRQPLSPHVVSHANFQEVPHISTIVHADGSISGCISLRPTAGSKLAVDDSPRVGTLTGHEFGVLEFQATFCPDGSRPANSKDFELLSWETADCRGSAYIRPDISEDLDSEVCGDNFAAPMIGTHGHWTTFVQDRNETLRAEGMNLLKQRMIPLGVVGSSYGRVAGRHKLATKVNTDDPWDPRYVPNVIKSILDESGQETRPVHVVRQEAKQADNKVVVEGTRSGEIKESVPRLAFGSEEPGKQRPPFFKCTPFVGLELETQFLAETSKEDEGDGSNDDDEESSIFHPKDFEAWTTHSRQFVNEMSRTVGAPCPMSDDIILGCELDGLPQGEEHEFTSGTTQTTSPHPDDQRALPPLTRQGSQGHQEATDDTSKFVSIGESCCTISLAKSHWLTNANCTGPFESVPEPQKTLPSPKHLSRYTKAQNAHLSDTTNILTLKPDSNAPIVSVKDTLQRLSKMAIAEAMEVESEPVPTGIPFPGQQAKVEEAPLARFFRVEHQTQADRARRSPPADGDNSLTEHAHHRPSDLGGQWATTHNLEVLNPRVQRLLDTVAVVNGDYHQKWQNDKRKSVSCYLHSPAMQIPSAQLMENRKVHAYPSEPSDHEPNGMNSVTQGMAKERRSQGRKHTHKYPLVESVDVDTAKSWIEGPGIGVLQ*
>SieNemWS1WS2_1094395_rbh_TGME49_271780
PATGDKPAHPPPRRSSYGWQDPCADSSDTTVKTIPLSTADPFLLRYHRLYGKLAEADECFAEGPGVRMAVAGTTAMFYVRTADSSSRIGKETLRLNLRSISDYVCSFVADPMMEVESYFEKSNSGGIGDTRWNRGGRGSSLTRKRVRCETAFQPEVVFDKDRYVVSYRIEEAGPYLLDATIRGMPISGSPYHVHIVTGDPCPRATKLFGPNLSLCLGAPDGKKNECEGDKGGGGAEEGRPRCGRAKKPPTNSFVVQVGDQCGNRVGVGGHSLSVKGKDGVKIEAVVDMQDGRYFVGYSLAVGKKIVNYEDSKLRELSEQTIMMSEGKSFAITE
>SieNemWS1WS2_1094396_rbh_TGME49_271780
MGPASASAPPSFGPRGSQTILFTTEFSTEFEEGSNLQRMLTPLEQRRRSAAPRRHSWISVEQSAAPTHRRTSVEYGEVLSDEYAAHAAGAANLPRLPTIGFPQQEAKTGGRGGAGSGGGGIAAAAAAVAVPATGDKPAHPPPRRSSYGWQDPCADSSDTTVKTIPLSTADPFLLRYHRLYGKLAEADECFAEGPGVRMAVAGTTAMFYVRTADSSSRIGKETLRLNLRSISDYVCSFVADPMMEVESYFEKSNSGGIGDTRWNRGGRGSSLTRKRVRCETAFQPEVVFDKDRYVVSYRIEEAGPYLLDATIRGMPISGSPYHVHIVTGDPCPRATKLFGPNLSLCLGAPDGKKNECEGDKGGGGAEEGRPRCGRAKKPPTNSFVVQVGDQCGNRVGVGGHSLSVKGKDGVKIEAVVDMQDGRYFVGYSLTVGKKIVNYEDSKGGAAHLASKGTRRQILSN*
>SieNemWS1WS2_1094399_rbh_TGME49_271780
MGPASASAPPSFGPRGSQTILFTTEFSTEFEEGSNLQRMLTPLEQRRRSAAPRRHSWISVEQSAAPTHRRTSVEYGEVLSDEYAAHAAGAANLPRLPTIGFPQQEAKTGGRGGAGSGGGGIAAAAAAVAVPATGDKPAHPPPRRSSYGWQDPCADSSDTTVKTIPLSTADPFLLRYHRLYGKLAEADECFAEGPGVRMAVAGTTAMFYVRTADSSSRIGKETLRLNLRSISDYVCSFVADPMMEVESYFEKSNSGGIGDTRWNRGGRGSSLTRKRVRCETAFQPEVVFDKDRYVVSYRIEEAGPYLLDATIRGMPISGSPYHVHIVTGDPCPRATKLFGPNLSLCLGAPDGKKNECEGDKGGGGAEEGRPRCGRAKKPPTNSFVVQVGDQCGNRVGVGGHSLSVKGKDGVKIEAVVDMQDGRYFVGYSLTVRVHIYVYMRTYVRIYICVYSQNMYKI*
>SieNemWS1WS2_1094400_rbh_TGME49_271780
CVCVCVCVKLRVCVGSCLCACSYDVCACVCLGVIVHMSCACQVGKKIVNYEDSKLRELSEQTIMMSEGKSFAITEEDDNIIETMMTGTIAIHLYEQPVFGSPLRPRATNVINIKRDYERLESYRDVETDVRAAAKTGLEETYSAMQQLQTRLQERYWDLEHACEHLEDDGGDGDDDGEKKNLDSESARERWMKLAKLR*
>SieNemWS1WS2_1094401_rbh_TGME49_271780
MVLVPLCREMVGSYQEVRRTVAKNLLRLTEKLEMQPENLEDLMNIYSHIGEELRILHRRELGDKFFQINDCLVDEINLREAKTAVGWRKAVMDRKDRIMSSMEDCLRYVVGNLRESNKLFPVKDGGNPYTTTSTIGLQGESMTEQMMGPFGSMVAARILDKDETDPRRRKGGNPVRPESIPAGTRMDLAGQLALQSSSSSSLTYGNSWELKYPRVTSMDEVIKLDKKLKSCPVTRRCLAEVFFHYAGVKWHSNYVGVRRLKAAKDCGVPFSSFIRFCVGLQLHPSLYKDFSLLRRFHAKFSVEPGLQILPHKVIPFCLWTACLRHLAFVDYCKKNTVPDLKATVSLSQLFHNFMKNCFIPLYERIDWEVGDRNPSKHSMEQTGPVGLLDEDYQIAGTIPGELFKCYSATKQNTFVPWEAVRTLWNDMNIPDELHSVLEERISKHTTPGEGSMIRRDLWIPALLAIARELLSGVQWKSDVELMNELTERYLRRAYARQTYLIVFRKIDDIGIHEAFHATGKVWTEETGTTMALMQFMQLLFTFKVIPGFINRKFANECFKAFATTEIHLRGGVTKMHMNKKDFKSAYAFIVFSILGKGVL
>SieNemWS1WS2_1094402_rbh_TGME49_271780
MSEGKSFAITEEDDNIIETMMTGTIAIHLYEQPVFGSPLRPRATNVINIKRDYERLESYRDVETDVRAAAKTGLEETYSAMQQLQNRLQERYWDLEHACEHFEDDGGNGDDDGEKKNLDSRSARERWMKLAKLRKSLDESAKYLQHEEEVLREGTQIIQARLNGQSNAAFDVGATDFYFQKLEMVLVPLCREMVGSYQEVRRTVAKNLLRLTEKLEMQPENLEDLMNIYSHIGEELRILHRRELGDKFFQINDCLVDEINLREAKTAVGWRKAVMDRKDRIMSSMEDCLRYVVGNLRESNKLFPVKDGGNPYTTTSTIGLQGESMTEQMMGPFGSMVAARILDKDETDPRRRKGGNPVRPESIPAGSRMDLAGQLALQSSSSSSLTYGNSWELKYPRVTSMDEVIKLDKKLKSCPV
>SieNemWS1WS2_1094405_rbh_TGME49_271780
MVLVPLCREMVGSYQEVRRTVAKNLLRLTEKLEMQPENLEDLMNIYSHIGEELRILHRRELGDKFFQINDCLVDEINLREAKTAVGWRKAVMDRKDRIMSSMEDCLRYVVGNLRESNKLFPVKDGGNPYTTTSTIGEYRHLRACMYVSFDRPLGGNEEGRRERREGGRERREGGKEEVLTIMMMAVILTVLQIVIRLTGRIDDGADDGAVREYGGSPHSG*
>SieNemWS1WS2_1103812_rbh_TGME49_271780
MSLFVELTAVQELRIAENLRFLEHIPTTWMAVATIWLPDEDPYEILSMQQGVSYCPVLGNRCTTAVMPVQDMREGQLTYQIDFAQRLEIPNFVSTPEYANGSLVLFVSIFAVQMLIADEGERSSAVTIAGRSDKFSPARNVIDDYGCNILHPKGVDILGTAIIPLQGSLYEGEDEERIVELRPLTLFDRSFLGFVAQNRSRIDNRSSTPLSEATKHLFPFLREYVNQLEAVGTLTGVSVHLSTDQTEHSEAMLHRLNVETLARRVSVRRGFWVNVPLMGMEPHEFLTGELAMLVMWEAERMGRVELLPHCRWISCGRTNLQPADTLGTKRTRLQISGLESDRGSIAAHELNDQETFTIEFNGLAELSVYVGRSPVLCLAVMRENQLYCEAVVNLGKPREIRNENGMRIYEVSGPVTTAGNSLAGTYVCMYVW*
>SieNemWS1WS2_1103823_rbh_TGME49_271780
MSLFVELTAVQELRIAENLRFLEHIPTTWMAVATIWLPDEDPYEILSMQQGVSYCPVLGNRCTTAVMPVQDMREGQLTYQIDFAQRLEIPNFVSTPEYANGSLVLFVSIFAVQMLIADEGERSSAVTIAGRSDKFSPARNVIDDYGCNILHPKGVDILGTAIIPLQGSLYEGEDEERIVELRPLTLFDRSFLGFVAQNRSRIDNRSSTPLSEATKHLFPFLREYVNQLEAVGTLTGVSVHLSTDQTEHSEAMLHRLNVETLARRVSVRRGFWVNVPLMGMEPHEFLTGELAMLVMWEAERMGRVELLPHCRWISCGRTNLQPADTLGTKRTRLQISGLESDRGSIAAHELNDQETFTIEFNGLVSQLFSYRLVSGRDSSKIAGSLVGRIHGGNSLCPTRRAPLAARDMHRLLVMAPQSRRSGLSLATQRTGNRTAFHIVDIYTDMLVC*
>DigOweWS12025451_rbh_TGME49_271780
MRASGDGLTLVPNHCHAEFTIHTPSANLHELSVNVTGPDGRIIPSHIRDNGNGTYVADWVPNAVGSYRVLVEYAGVSIGGSPYHVQVYDASLVKVSPIGQGFVGKPVNFSLDASAAGDGNLEIHVTADGESVPNYVRQDRDANFKVTFTPQRPARHRVNVTFNGEPVPGSPFTCSVVDTDSVTLTGDGVRSAPANSLTSFKVDPHGAGDFDLRAWVVSPGGHDVPVRISGNPQSAFRVDYTPVDVGIHKVYVEYGGMEIRGSPFDVEIFDPALVRVNSTGRAYLNKPFTMYMDTSLAGQGTLEADVKSRNGKIPCQVREVGGGRVEVTFTPRDVNTHTANVTFNGVPLPGAPYHVDVIDSSSVSISGEGLQAAKVYRESWFNLDLHGMDAADLDVAITGPSGSRVPCGINRRGHISRVEFTPMEPGAHNIDVTFAGTRVQGGPFTCQAYDPTRVRITDVDRTMKKEREIGFTIDTSKAGVGDLEAVVTHHGQRLHTERESLGDGKHRYTFMPPETGHYEVKATFNGETIPGCPLIVNVEDETPHFITISFRSTEPINTRSDGKNFFMLHTAGQKIDTEQLDVNIEGCHGNCWQPANRSLCLYMNYAWGPWWLNKGMRECVGRGSSLLVMMTKSRVEVLVLRIVLFTKNVGRTEVPVLS*
>DinAcu025751_rbh_TGME49_271780
XASGPKRAAGGRDRRGSFSDKGDASAWDAQSFDLQQLVDCCDGTYSGTYVVKRPGQFLLHVHMLPLDAEQDMDTDFSELSTSEPVFGSPFSVMIDSGPACACFCSLELRSGKAKKKPRADTPQDGGFDTSDINRSFTVEVGAEVVWX
>KryFolCCMP1326041495_rbh_TGME49_271780
XGLRFRVWAEPLLEEDSVRRSSAKALLRSQSSLKPLEQDEKFNFDLKSLLDKCDGTYEGSYTIRRPGAYLLHIRMLPPATEESSKDDADVDXGEHISGSPFRVDIDSGPAFAPLCALRLKSGGRLRQLQDTRPDVAAASIALAEGAAEHLAERSAKQVSAYAVEAGQEVVFEIIAKDVLGNTSTLPGDRFAAHMELHRSVPGSGDPIAGGQDMRDADAAAAPRSGSAFPCQAERVLRASPSRSRMSGELQTAFAPQVVPLQVRYFKGXELRWTPGATGSYSLSVSLLPPVASRSSVAGVDRRP
>ProMinCCMP2233008202_none_TGME49_271780
XAARLPCLLQVPYVLELPALSAQVTGRAVSGAVPLAQVSTGPFGYSSEEGEWSTLELSARVSDTLSISSALASAIAGCQDQAFEVYAGGDSGSLLDSLLSVLHVELGLSGRSGGATENGQEDGRADDGSFTTPDLGDPVAPPHNGSSSTWYYPTAYENTWRLMDTSSSHATVSVRLPSGLPTQLACAWQGVELQLTGRHGQALASWVDSCGNSSDGAVVYGTLHGLAGKHVVQEVMDVFVIGSAIASVNATANLSYTTSLGLTQSIVMPMSISHSFVDVLDGSSCRRLSELPRRLDEPLNASRGSLSSRQAWGETGRRLTQELLDINEVKDNFSTILEQGTVSVESVWESALNVLWSDVEIDLKDWAVNNIFALGLGIRSFDVRMSLADADGASPGSLIPMWSYDPAPAFQFAHVVQTYDDFLVDAAHRRVFPELVVRIDNDWETMARLYDEMVGHGRLCARLDAVATAYLQYPGQDAYVLEGLELEIPKLGMYGVDACGVEAVCEEVVDQIIPTGSESLLSFTMVNSAQAVGGAVRLASSTGDGGATWSVSKVAVVDSWAASFEFKVSNGCFSTWWGCIPTTGGHGFAFVLQSGPSNVAASSNDGGGGYSGIDDSIGVLLHTYASYSALYVYKNGRTAGGEELATAALPGGVDSGSWQSARIVYSSISGHMWVYIQDMDVALITLQIDMDFANADGQAHVGFTASNPWAEGWSTFEVQNLNFEGAATSVQHSKLAEDGLTIGTAGSTASFTVISYTSCDHHKLRGGDSWFFDLVSGAAILQPLSIRDERDGTFNVTFLATSSGPWTVRGATSPLATKQAIGTVFVS
>ProMinCCMP2233105328_none_TGME49_271780
XSGAVPLAQVSTGPFGYSSEEGEWSTLELSARVSDTLSISSALASAIAGCQDQAFEVYAGGDSGSLLDSLLSVLHVELGLSGRSGGATENGQEDGRADDGSFTTPDLGDPVAPPHNGSSSTWYYPTAYENTWRLMDTSSSHATVSVRLPSGLPTQLACAWQGVELQLTGRHGQALASWVDSCGNSSDGVMVYGTLHGLAGKHVVQEVMDVFVIGSAIASVNATANLSYTTSLGLTQSIVMPMSISHSFVDVLDGSSCRRLSELPRRLDEPLNASRGSLSSRQAWGETGRRLTQELLDINEVKDNFSTILEQGTVSVESVWESALNVLWSDVEIDLKDWAVNNIFALGLGIRSFDVRMSLADADGASPGSLIPMWSYDPAPAFQFAHVVQTYDDFLVDAAHRRVFPELVVRIDNDWETMARLYDEMVGHGRLCARLDAVATAYLQYPGQDAYVLEGLELEIPKLGMYGVDACGVEAVCEEVVDQIIPTGSESLLSFTMVNSAQAVGGAVRLASSTGDGGATWSVSKVAVVDSWAASFEFKVSNGCFSTWWGCIPTTGGFAFVLQSGPSNVAASSNDGGGGYSGIDDSIGVLLHTYASYSALYVYKNGGLLELPGGVDSGSWQSARIVYSSISGHMWVYIQDMDVALITLQIDMDFANADGQAHVGFTASNPWAEGWSTFEVQNLNFEGAATSVQHSKLAEDGLTIGTAGSTASFTVISYTSCDHHKLRGGDSWFFDLVSGAAILQPLSIRDERDGTFNVTFLATSSGPWTVRGATSPLATKQXDWNSVRELNRRFVDCLFFAVPRPERARMRVVQRSMFALRAFLRPREPSPPSEKRGGDSHWPSPTSSQSLVTGSHAHPSGSNPPSLPHAMDMSEPPPRSATLVTGCELLPSHPEYKHRRQGASPQARGEDGARLLARGPRDPPSLAX
>ProMinCCMP2233108972_none_TGME49_271780
GRARGEAAVPPAGAYVLELPALSAQVTGRAVSGAVPLAQVSTGPFGYSSEEGEWSTLELSARVSDTLSISSALASAIAGCQDQAFEVYAGGDSGSLLDSLLSVLHVELGLSGRSGGATENGQEDGRADDGSFTTPDLGDPVAPPHNGSSSTWYYPTAYENTWRLMDTSSSHATVSVRLPSGLPTQLACAWQGVELQLTGRHGQALASWVDSCGNSSDGXSGLRNTAGLAGKHVVQEVMDVFVIGSAIASVNATANLSYTTSLGLTQSIVMPMSISHSFVDVLDGSSCRRLSELPRRLDEPLNASRGSLSSRQAWGETGRRLTQELLDINEVKDNFSTILEQGTVSVESVWESALNVLWSDVEIDLKDWAVNNIFALGLGIRSFDVRMSLADADGASPGSLIPMWSYDPAPAFQFAHVVQTYDDFLVDAAHRRVFPELVVRIDNDWETMARLYDEMVGHGRLCARLDAVATAYLQYPGQDAYVLEGLELEIPKLGMYGVDACGVEAVCEEVVDQIIPTGSESLLSFTMVNSAQAVGGAVRLASSTGDGGATWSVSKVAVVDSWAASFEFKVSNGCFSTWWGCIPTTGGHGFAFVLQSGPSNVAASSNDGGGGYSGIDDSIGVLLHTYASYSALYVYKNGRTAGGEELATAALPGGVDSGSWQSARIVYSSISGHMWVYIQDMDVALITLQIDMDFANADGQAHVGFTASNPWAEGWSTFEVQNLNFEGAATSVQHSKLAEDGLTIGTAGSTASFTVISYTSCDHHKLRGGDSWFFDLVSGAAILQPLSIRDERDGTFNVTFLATSSGPWTVRGATSPLATKQXDWNSVRELNRRFVDCLFFAVPRPERARMRVVQRSMFALRAFLRPREPSPPSEKRGGDSHWPSPTSSQSLVTGSHAHPSGSNPPSLPHAMDMSEPPPRSATLVTGCELLPSHPEYKHRRQGASPQARGEDGARLLARGPRDPPSLAGRSLAPQGX
>ScrTroCCMP3099071725_rbh_TGME49_271780
XGAVARQLLQIRNFQAPMVLLQRYACRVLVLTISIGHTASPSVAFADLVDATASATAVAGLQRQQALDAEAAELVPARQQPCFHHPGADAFQCLSRGSSSPQLHLLQASVAARRSAGAASEPGPPLSAPAASVADLSTSGGEIIATSAAPPPTAASGKPVDEQQQPQQQPQRQPQKLSKQQQQQRQQQHQRQQQQQQQQQQQQQQQQQQPQQQQQQQQPELVAGNINGSSPLIAASAAAITAGTNEAVASANAAASAQAEEAAEVASLPMASLALMPEDFFPSHSPAPSAPPAPPAHADKVSLVQVSQREIEEDDVSAAEGDVVQGLVFTMICLIIVVGIYVLVSNEYKPGEGAYPAPFDGADSAQRSTGWFHAWDAAPAGSSLLPPRSMWQQRPGSQAQAAQKLASTKSLAARETLRPTDPMRSPFGMPGTPTFTAPGTQVDVARTDDWYTELPMIYRNLVMPVAHTRLAVPLAMLSQPTFEVDVLGLSGVPLLSAALQQKSGARSIEISLNGVRLLAVVTSDLEILGADGLFYGVMKKDGAPPQHGVADGPQLVLRDREGRPILLLVATRKDSCGCDFKLSSVTAGRIVERATMVRRPSGRLPAEHYEVVAXNVDAVLVLAVLLAAVVFETPTPTLAAPSSGRPSTTGGGSMVGLNTFS
>Sym_XWS2016015072_rbh_TGME49_271780
VSVCRGCVEVESGSTLPIKITTVDTHINFIHEGGLNVVVRVDRENDGDTGAEGEDDFTQNMMGGCVIDNKDGSYMAFFVHTVPGCYYINFEFKQLEGTLPVGGSPLTVVVVPGAASPPHCRIDGTGAKEYDPDGFANVNA*
>AleTarCCMP1771000092_none_TGME49_271780
XWRMAGMVLRSRPAALDGSAMKLPVELRQVAQVQACPSQIITSNAPAGAVTPGSTITPSCMSPQSSGSSARSSFFTAHSNSISCISPRGSMELRRTLTTLQPAPGFTPHNGTTVTSSTLAGSPRASLVRTHTSPALPSPTADAAGTVAPLLQRTVSGSAGPTITTTTTVGVPMPSPNAAVTPASILRKYGPSPGMPYPPGMGFTPAAAKVGALQRKISFGLTTGPPPEEGALVRRTSVASVAEEEGAIPRDMLLFYRWDATGLAGEGLSAEQAGFLLPQPGWLRAQKHAAPARPSAPQAEAPAPAAAPPLQHRSTARGGGGQRKVQQQQQQQYPQAQQHQQGWQQAGNNQEWWSTQEWRQWSAPQQQQQQQQQ
>AlvSpeCCMP3155009690_none_TGME49_271780
XKPQESSPQPATGGAYVSSAYPYRYPQALNGMMQSASQDELSSPHLTSGPRPPAALERQQSPLTFYPSPYRAPSTHDAPPPHQQQQHQQMQMHGPPDPRDVPQHVFSSPYGMAQDAPMQHSTRPKAPALYPSAAADGWQQQHAQPQGPEKAIEAADNKMLTSGEWSTASSFFNPSPHQLLSIAETGEVTGSNALANLQHSTPLANRFNFSPAPPMHPGRDRADHEYALAASQTDLSHLSGEAGGALPQGLIDMPSRGVSGGQQQQQQHGPTIPPVASLFKPEDLMHIQEEPYTD
>CerFusPA161109031108_none_TGME49_271780
QQQQQQQLQKLKRYSAPPQQPLSSKLSATAGIKEGAPDADKTKCDCRFTLYEEHECEQSPHLILNGWDVHNNLRQKGKLASSVKINKAGCSITIYADRGLTGASATYGGIEGDSCFDLQHELNDKVGSAXNQRSLPASVSSIRLDTASDSAHTYDIIMPRLRQGLDCRFHIACFGPCERGNKCSMLFVPTVLQQQGWQQQQQQQX
>CerFusPA161109067252_none_TGME49_271780
MCCLVSAIVFVFVLLCVIEDLFPEADASWSGPATQGTILAGRSAAVAASPQQFQKPAVKLSPGSSDGVTHVEPEPQQQKQQQQQQQQQLEQQKQSVAPVAPVWIFCASQWQECLCYGTVRWGTRDTWAEYKAKRDGAANRVVCSISKLPDVAPGDDTKHCECAVQPGSDFHHSLNPALLEGAMARKSKLAASCEIFEAARKDSESAASLWEAVAAFCSDDWATLNADARTGNRAMSLDTMRSLMRAWVDDRFVGNYKRFFKEKGWAERGFVNYYAGAPGGKHVRMTEELINSVHAFSSEPIIVFHFGTFTPKTWSAEKWPQLVLFHAAPIPPHAHRSFNFNKLRAMLLCRVRVGMQLDSDQFVAPGVDAIFGRTAQEITKDYAMPILPVHFLDRTPQDTGAYWARYCPGDVCRWQTTRWGHAHPTWTFWALPWIGRWLRRNFRDEWLPEKKGGEMSALRVTDIPEDEDLLNVGTWEEGGTKQWCKIDLPGPDDFNALLHTDPGAKRCTWSCGNVSPDRRFHPQGAAKVFYTAHHAVDPMATIRWVAQLKSRKNSLPPPIMYRGRFYKTGQEMMAEHPNVKCII
>CerFusPA161109068858_none_TGME49_271780
XSPSVSGVVVDGHLIFVARSIVTENPVRVAHLPQDAALSIAVLNAGAKACTGPLVGPAPLSTGPLPLAVMRTNATTPPDEEGLPPHSLTWLGWFPLTPSAGGPVAVSSARLCLSVLFEGAALLAPCRQQQHQQQQQQQQQQQQQPLQQQKQQDSSSNNSSSSTSSVQRRCLHCPHFRILQQAQASGLQIRGTLSGHGSMKAHGLAIVRSPSAGQTFGTDASWQPATKPSSATMARQRQQAPKSCTTKEARQPATEPPAAEGGSGDAANALPGRARLQSETYQPLQIREGCKSLPRAHSCKSFPEHTRAARAVPETPPRRPVAAGTLVRTHAETSSAIVEAELMHSVLGRLYAQLVQAASGGLVQQWAGAFDALVAELMHGGGCRDIAMLAQQEASIEIDLTREIYPSNRVEHMQHTSATL
>CerFusPA161109094880_none_TGME49_271780
XFAASNFQGTCWDVGSLEEGIEINVDNGQVGTSSLMPASSLQWPGICSPLLERRNGEDYPWAIHCRGFSYFSSPHDGALLCSLDSQWHRSTVCELFRVATNCVNLPCTREVVTPETLSAAIRRGQAPLPRGAGELMEVLLAEAGAVSGLLEMVPSSQLTFQMFLAIYTVAVLCLREKLPAGTHQQLFKLRANSQGREGCRDLVSEHFEHVFAMLASTGGTSTAAAAAATGGPQAEGVPVSLRQQRRQQQQQQQQQQEXQKKIGDMKPSHAVLKKTGAAARRHIIALLPQGPLGVADVETSATHHYDYLPTDEPWSRFVVRTPRETPAHGLATDVALWRERQEGWGWQSAWAAVRLANRLEEMLADPAELDGWLDAWIDSLGAERQSMLDGREWISGEQRQIGYRRWRGTQQILTPISGHYRPMWRAALLQRVAEATEKGGPHVPIFQSPDESTEEARRTWNCGAVLSWADIPVSCSLALHLDIGESDDKNGKPARAPSNSSLINLASGGCRVVLNRAILRTPMDAAALGQLSSCNEWYGMSVVQHNVSYAVRPQWLHADLVAVDVLEHRLLPAALQRVAIASQEVHNSSSRSPLRVRLHDAAEAIAEFTYYMFNGALYTRGSAAIAILSHHAMYLSLLRSPEDGERGRLARHRLQALRCLPNWRAHTMPDVEATSSHTAQAYTSYVYWKSFDSASGDPREELLSCLERALVLDAESEERGRQDAHRLQKALRELKSSRPGVG
>CerFusPA161109138953_none_TGME49_271780
QQQQEHHQHQQHQQQHKQQHQQQQLVRAPVCRVSPDRGQLSMTLRHTLTPSRSRRANRKAATASTAAASFSSRSTLPANFRASATWAGHAASASALQTPRAFCGTPLAPIASGXNIPTDFTSGEVYAQQRILTLIAIHSMLIASAAAATWYRRASSTGACHLNSTSAAFCVDLTGCADLHDTIMH
>ColAng064039_none_TGME49_271780
RSKQWYQRRVHGNAQAIKQQFSTTYKCVYCQNAPAPSSTQQNFASVNFPSVPRSDPSNMTPKDSSFLSPPQSPPLLHPFYYQQKQEQNQTFTAAVEHPGSNSLVIPQSALLSRTAHPPHHHRDQLKVVVTHQQQQQQQQPHLKKKKVSRNASTVLDSSSLDSSSSASLDDSDDDSSDSDGSAIPVPLSSRSSHLHKQQQKNHLQQQMKQLQQIQQLTSVLTSKTSKNNNSNSASSNRLLKKPSPTSSTSSNKQNKEKNRKSVSTQLVLFSPVRVQSAPPRPTPLSSLASTAPPVSPLLVNASPRRPPINAYSHASLASKNSHAYSKNDDESSSHFGDSSASSSLDDEERMRLVKKQRRLLLRKQQEAVSLQNTDHVADKRSSKRKPDSTVGGDVKQQSTQKTEKSFLSLQYGNMKNEKKNDISKPKQSVNYYSSDTESETTLKGVDADLMKSLSREALKLHKQRLSASATISSSSSTSLPLSSSRQSNQHQLVPAVNSGVSLHMVEKSFAPSSHQVSVRSRGSLSSLIQKSSDLMATSHQRQEQKQAIRSYHTRPVSTSKTPTVHEVDSSDDDDINDFHLRRQALNTLSRSDYTVVKPSSSSSSTINSKDTLKSLSQVSEALQQKYAAMRKPLPQP*
>ColVieColp7a245062_none_TGME49_271780
QSTWGGSNVPSPYDRQQQGSDGGQGQGMGGLGGNINSNSNPNIGGQVFVGGNQHQPQQQQQGINNRQQQGQWNVQQGRGGGGGGQQQGGTHGAPGSQFVVAGGNQQSQYTAPSPTLNNVNISSSHPHGNMAPGQQHNGGGNNNNNLIPGTGSAPHSGGQSFNNTLSSPMYHSATSRPQTQNQQHQFMQQQQHPYQQQPNSHQHGQGFGGNMPNGPQHPNGGLQAQSQSQQQSRNNAYYGDSSNGNNFQPQHHQQQQGGGGGGGHPSGPQHQPQHQQLPQFNSSAPPPQSHQGQYQGQQQQQQQ
>CryCohSeligo020637_none_TGME49_271780
QRPIGGGGGAALQSKTSHWRHWLWSGDGFLSKALKLSLETCSKLAAGSPLAHVRRQGLLGFAQVCGAEPAMLVGGEFPKVLAMRLNDDSAFVRASAVQVVSKLAETSPNPTVSELVRAARTRLSDTAPSVRYASLRLVCATAKLEREEDGKLFGELLSRSASEGENYRNHVLKALDNAIFSSGGSSVVERLAILASSADVPKSVFSELFGARRAMLTDARFDMLAKVIIDDHIDRLTQTDTKPESATMIGRVLQSLAELSPDAFEGHLTTLLDWLTAKPDINIGKDHRRLEACKLLKIALPNWVSRGERGEVEHFLQQLQASLLELLEVTDLPLLREAARAYVALACCGGKKRSLDLAEFLDQVEYAMTFLRGNISSSGHDLRQLSIGNQRRLGQSLWFVTTAAAELWEADRKVLSDLNITVESLRQFAAEILKILNRIGLGTSLSMRYCALPCAGFLASAFPALLQSSGGEDPAGESLLKFFSESLRVPELVPRCLEALVDLMSALQAKLDLASTAGQTGPSSQKVPATTKAMTAAAATTAVARRSAAGVDPSRPMQNPNQNQSTLTVALSTLSTLQGLVLQSLRAAAVVPAASEGSAAAAATAAKAAADGVAAAASQSIQQQQQHTLQLQQQKQQQQQDQHRLQQQQQSASTIWWSVRLLEAIHRVGLLHLATALPELLGCSFLVREANLRSLIAKLVSNSPEMFLHAVPKGIRAGATLLVAQASTPTDANNSSSTKSNNNNNNSNNNSSSSNSKSTSAPPPSHNNPSSNNSGLLEPSQRWRFLGFLEASGVSLETAQQREGLLDALTNELKTRPSDQGGQVASGEVMSRDLTKLELIFGLLNALSWKSEQELGFVCRWAHSYVSLKVSPFLHNDQDEESGEQGTAPDLHIHDAAVVLAVYHLCNHWASKVDVNRLLTAPAERAGGGHYQGTIHLPSTELSEGFEAIRRILGLEASGRSSALRSLLLKTVEADSWLVTGKAGRKSATRKRALPKSAAQPETKAKPKKRAKQ
>CryCohSeligo034049_none_TGME49_271780
XAATTATTTTTAAANAARTSKGPREAAASTSSPAVAASVLTCYLFVLLLSASSHLGVEGVTVLMRSETEVKANQASDLSSSVSVSSNFTTSHLHRRQRQQHQQQHQQQQQQQQQX
>CryCohSeligo047429_none_TGME49_271780
MEDDAQSNYSGFESDADESRPVEKKRSKERSKPAPKAESDDGDFESDGEEARQPAAAQEQLQNQEEYEEKREAAASTEDAARGSSRSNDASPLDRTNATTNDHENVEAEAVTKAADSNERDLEPDFEDFGSPAPGKPFNGSQPIVPNMTSQTEDDEATGEDDFQAAPNRQDAPLASSAPVETRSSSRTPSQPNPQREQPKQQQQQQQQQKQQQQQLPQEPPSPPPPQPQPQQAPPPEARSMSHEQFQLQNSAQIHARIKTVVKSCSGPSFNERIKAASRAYKKENKRLEDYQHSLLEDALARAKTRPCASAPRQAALVPASIEERYKVNTEKRKQKEAEFAKAAAQNKGRLNSREPIFRVSEVQAVFAAQEKQKTEHRKFLREQEEAQWEHIRSLQAKVISRPLLVENYQGPEHVRSLPELRLIPNHTKETPLQAKVHSAIERKDFLESAWGKEVEAIRERQNNRQKLHEIPYPPKVHPKKVLGPRELMPVEVKMEAVINTPWYQKSEWAERVREIKQRMDX
>CryCohSeligo051835_none_TGME49_271780
SNKAPLKIGVIPPDTRGPSTEPPPAGTDHQASAYQGPARKLPPLLPPLPKEEEDQQGLDMTPDPSESYEVRPTVSXXSXXSPTASLSPSRNSPKCSTSRRAHSLRGAADIGNVHQRQRRGERGRGEVNSEGSLSGSPDRSPRSRFASDLSGGSDCVPQAETEAAHQQHQQEQEQEQERQQQQQQHPQQKQQKQQYPQLPPLPGERAFSNSSGAAPPTATKDAEAAKAAAADEEEEEEEAAAX
>CryCohSeligo087685_rbh_TGME49_271780
QQQQQQQQQQWSPPASVRLTPLVLLLLLCTPPLAPSRLDASPSSVXPTSFDNDDDTGGGDDDDHGNDAPKRKTELRSCNGRGGNGHNNQQKHQTSLPHQWQVQDSAPPQHQIRHSRSDLHHHNGTNDSTCRFFNLQSEFPRLTFTKGFFAGVGGQSPRRSPNTSPRTSPHASPRHSPPGSPLLNAAFRHVSVSAPFLDLADPEAKKDNTKQQQHHHQQQQQQQQQQQQQQGDIAGGRRLSQDAATMNLALCAYLRAAGASEHSKAVRQLKPVLSNPHLISAPTVSQKHASNSEGELALVHEK
>CryCohSeligo097097_none_TGME49_271780
MEDDAQSNYSGFESDADESRPVEKKRSKERSKPAPKAESDDGDFESDGEEARQPAAAQEQLQNQEEYEEKREAAASTEDAARGSSRSNDASPLDRTNATTNDHENVEAEAVTKAADSNERDLEPDFEDFGSPAPGKPFNGSQPIVPNMTSQTEDDEATGEDDFQAAPNRQDAPLASSAPVETRSSSRTPSQPNPQREQPKQQQQQQQQQKQQQQQLPQEPPSPPPPQPQPQQAPPPEARSMSHEQFQLQNSAQIHARIKTVVKSCSGPSFNERIKAASRAYKKENKRLEDYQHSLLEDALARAKTRPCASAPRQAALVPASIEERYKVNTEKRKQKEAEFAKAAAQNKGRLNSREPIFRVSEVQAVFAAQEKQKTEHRKFLREQEEAQWEHIRSLQAKVISRPLLVENYQGPEHVRSLPELRLIPNHTKETPLQAKVHSAIERKDFLESAWGKEVEAIRERQNNRQKLHEIPYPPKVHPKKVLGPRELMPVEVKMEAVINTPWYQKSEWAERVREIX
>CryCohSeligo097755_none_TGME49_271780
LDSATCWLLFAGWFIVWTIVHHIAQILWGAGLLPICPPDLLDVYRRRLYRSQVYCFVAVAASIYLLSLCRFQAEDLLHVSLACSDVGGLPLRRFLGAGADERLFDGHDPNTFLAKAYLLHHMVAASGFMTILMLRCCTGLGAFGLLFELPVLLMNHRELALHERGRGRRASWMYHPRKLRTYWETLILLLFVGRGLPTFVYVYSLAFWRDVISRLGTFEGVLYHGMAIFFTLVNSNLLRLFSIWKYADMREARQAALSISQASLISERSPSPMHQGTSGQSFEPFQQQHADQQPASDRTTEAYFQQQQHQQQHQQQ
>CryCohSeligo133280_none_TGME49_271780
XQQQQQQQQQHQQQQHQSRAAPLILLMEFEARVALNQENLAKMVYQAATTMTLPVKCFLTMAKLAIQAKRSHDAGSECLRWYLRLLAQVAAQGPGENLQKFAVALRELVHLHLSRNDCWGCFEEVVGLLKSFPWIASCYPKSELEWLCAVAWGNCQHSLKVGDISWALRWVTAAVDLVGHCPAFEASKEKMERIAQLCRESSSGSSSQQ
>CycCayNF1C8000553_none_TGME49_271780
MASNTSPASAVGSERAAASAPVSAAQTARHTAALARLCAPRKPQDVAAQASPHSPPKQAILPGGTDPSQQQQQEERLPQEQACGSEASTAAGGMATASGSASARGMVQRRRRSFQAAAPTLSSSTQQQQQQQPPAAATTLSSSTQQQQPPPAAAATLSSSTQQQQPPAAAAAATSFVESSFFPSLDQTRSTREAPEAYAAAAVAAAAATEPSRGEVLAASSYCNAQRRRSSPSAQTPPATLRFAATADGFALRARAGSSGAATIETAEAVIPAELRGVQGFLKEEDDRRMASAGSKQLALAGAACSISYGKESPSRCSAEARASNMTSEETPPTRRILGRTPPTEFRAENHRSSGNLLKGPDMLLSWCSICPECAAFYREA
>EimPraeHoughton004710_none_TGME49_271780
MLSKQGQQQDAEADKHLAVSVECSESCCSGQQQQQQQQQQQQQLHLLLLQQAAGESSDSTSDRSNRRFSSPLPQQQETAAAAAAAAAANSSKLPPPPTSSRSISPTSRGPPAGGPPQDPKTRSRRSPAAAAAAAATAAAAAATDAAARAGGKRTTAADRAAGTRAARTAAAAAAARTATPVAASPSSPIVAAATTATAATAATAAAAEATPPSVLLLQQQHERTSRRSAAVRAAAAAAAVNAAPLAVSSRSSSMSSSSSSGRSSSRHLDGSSRSRSSSSRSSSSYRLKL
>GamAus009600_none_TGME49_271780
XVLISRLVDWHEMMDSHESKGVPVSRFLQRKLYKDAKVLIDEYKEVDRMDEKRLREAVQGFTVEENITKAELRALVKKMRLSLILPLPELRKEVRSLPGLVKPPTVRGLAEMEERGELCHHLLGAERMLVWDQRGFRAMKFDDVATSXXXXXXXXXFDDVDHVYTIVLQDEEQNRLPDAELRARYKNANLLADEQLTRQEMLDILRKVMIWELLPLEELRKDWQEVGLPCSVPVEGTDDERNRLMQDLVVWETRASYERKGIPVKRLKGTEVAMGLAQTFESFESMDMLELKAAYDTYGIPAGHSTRRPELLKHLKDVTLWISFSTDELWRECQDRGMPMDGFEQLAVEAERPEQLLATNEEHPSLREQLLVRLVLRARQTALQETLEEQLSSGDEERDGDSEADACELPAFLENSAAIESKAVDTTRSAEEQGESLGAVEKRKRTSSWKAKVWEKLRYIRDPVIAESICRVAVKPLPKSLRLPPEARLQWQPLEAALHLLSLEMLIPEQHGRGLSDAPQDVDAQQKRLVSVVCPTSSRRRHFHQLLYENFDNQTYETKELVIVDSGESESPFFMKKIEQDARVVYRFFKVEDSREGIKTQKKAWTLGLKRNVACYLARGEAIAHFDDDDLYAADYLAYMMPKLEQAAHPDGPIPGRRLAPAAAKLSAWHILDITTREFRFIDIHTDKSIPPRSYRSWLYGWGFSYFFTRTAWDLAPFPDVEFAEDSGFMEGLMAHNVPVALVGLPKGKGLVAHSQHASSTSGGEVQGVKRCGSQVSTMPPEFVKLMKTLNLVNGMETNPVRQCSEQLQRFTAKHKPLFGAPKPPLAGKAWTQSRGLRDTGMSPLRQQQLMQLQRQQQQQQQQQQQP
>KarBre134002_none_TGME49_271780
XYYMQYLACCGEMRQEATARVLYSRQDGRHLLLPSLTLSVACALHPPAHRRHACMGSASTAGACWQASTNSPVPYAVXELPAPAEICIEASEEELDPQVELVVPEVPPSPRTRFLSTIGGRKGWRESRSSPSLPTIRRVARDGNAASMVLLRNAISNHSNVSAGGSLSTPTSPTSVRQGSTPSLVPSLEPLNVSQSPRSSLPLGLQSQSHSSLSPQSPVQSLLSPPSLSLALRQQQQQRQQQRQQQRQQPQPRRRTVRIPGLLARIARMGPVEIPRFTQHMVWLQGESFVNAADAHVLCRAIRRRVADILSHLPLASLSQGGDLVTLLMDHMRSCPSLGGDTPRRALEARLSYLVYHPAGDDHDAAELDTLEKCYREALALAGRELIAPRLVGVVITHILRWVQHAPIACIYQHAGVVRSLAETIPEVRQYLSTRIQRLALQRFDALQLMGYVLVLLDFREHGLALLDSNLESKLLHQVSSSVSSWAAARLTTELGPEGALRLLCHTSPFIKQAVADTLLKRVLGGVQKIASSLKRDSDCERVKQELIEWGQLVHMGGAADVLALTYSERQTIVDTLSDCIARCMSSTTLRSHVGELEKAQWAIVVLTAGPALNFGQSV
>KarSpeRossSea045785_none_TGME49_271780
QQQQQQQQQQQQQQQQHLSVGSSSSPPQVDMQQRPVSSAGPQVNIQQRGTSSAGPQFFNYNAAAPAGPRVQVSFQVQQAGLCGREVQNKLKAVPCAPLYEKLGPGAQGQRREVIKKVTPAAQLHVQKNVTSLSRIPSAEKFVQIPFLQRDAINEERRASQVSSPASTALSVRLSPLRRRDERSVSPFRRPAASTEMADVENALTERRNSYARDLRQSADSPIEVQGRSGSQDPLFVPIHVSVPSAGMNADSTLDGFLASRPSNNTVKALGELLLPNRSPSPLNAQQLYGRDVPSPPPTILSVGTNGLCIQAAISSVRGSESHCGSSHSLPPLIPMADSSYFGGEPGDRKLVAII
>KarSpeRossSea045788_none_TGME49_271780
QQQQQQQQQQQQQQQQHLSVGSSSSPPQVDMQQRPVSSAGPQVNIQQRGTSSAGPQFFNYNAAAPAGPRVQVSFQVQQAGLCGREVQNKLKAVPCAPLYEKLGPGAQGQRREVIKKVTPAAQLHVQKNVTSLSRIPSAEKFVQIPFLQRDAINEERRASQVSSPASTALSVRLSPLRRRDERSVSPFRRPAASTEMADVENALTERRNSYARDLKQSADSPIKVEGRSGSQDPLFVPIHVSVPSAGMSADSTLDGFLASRPSNNTVKALGELLLPNRSPSPLNAQQLYGRDIPSPPPTILSVGTNGLCIQAAISSVKGSESHCGSSHSLPPLIPMAASSYFDEDLGDRKLVAII
>KarSpeRossSea230829_none_TGME49_271780
LKPFCPKFSSSCSAGNACWCRITRCFAMARVLAVVMTALLVGGGEADTCPTGLKEWPLSSSELRMFEDQGLWYEVASEDLSKLSGCSCFRYDYRTPGLCSDPRYGNSREIPGTSRMPTAPYQILEFGAMGEYAVVYACIGLPYGQVVEKNVTFTYIFARDPQALEKNTIDFEGIKSRLTAQGIDATKIKIVPQPETCKYPEAKEQQQQQQQQQQQQQ
>KarSpeRossSea233850_none_TGME49_271780
QLQQQQQQQQQQQLQQLQQQQQQLQQQTRPWRTPQITVQQQSQPNTASLPVCIQQMQKQFSPMEVETEHRQLWPPDAFNAVLPAALAQPLAASSQWPTWNAAASGNSGSTNPMVEYVRQMSGMAEPSPSQQASMLLDSVAAMARQMNETAGPSVAAASSRAVPCSPGGTCLDGDQASEEWEFVEPDGPSAGSRGLEDRARVSKHKSESKRVHKRGSRQEPGGSHKRLKVSEAPREFGNAHAAKHSSAVVFSHGEDVQYWSGTHNKWLDTRVKKTLFDKRGHLIACEVFGRQASVKVQRLRPKKSDGTSKASGSKSSALTAAGSRAKEEVASAKQSDPAREHVDSTCHDEAFEVGDKVQYWSTTHNKFLDTTVVAVRLGKDGKPVSYDLKGKPQAELDKLRRRPKQAADQSTISAKQTAPAPKLFDPEASPEADGVRSSPPAGPNSAIKFAVGDRVRYWSETVKRLVKAQVKAVRLDEEGCLLYDLTCKAGVQAQRVQRALPLQKQARASASKKSGTTAKRVAGSLSKKSVGPIQDDAYMKEQRRRRWQTWQQRAPGAGGKPPAAPQTGGTHVAEVRPAALKKPLPTPKAAGTAGSSSIRPAEENPAPVPEAGELPGWKYFQDAADDAG
>KryFolCCMP1326032722_none_TGME49_271780
ALAMPFPFKPALGPDALDLAVEEEARLADDQSGLSGAAPFVERSADEVQDVLRQRIAVLSEEKVASQENAEEYPLVSHHGSDLLSQAVGADLDVVAGAAPVSMQQRSQKHQQEHQQQQRQQQQQRGAAMHRNVASVAAAEKASSVISARFVARTSSTSDVGRETRKLLPTLLIAGLSCTMLILIALIIHQRLVQQVPGIAGRRLETAMTRSLSNTEADGLFVGAQALQRAAGVGIRHHKWPPPWAISVDEGSRQRDDQGQMPDVGLEYLSGESLTFFTTQELWEERPNSELGRQVSVALYGPSGAIFGQICRVPTERGVMYQVFKDHMRIDSPLYTFSGDFATHSIRVTECGPLGRLVASCEPSQAGDDEDVMQVKIEPLMDAGIVLLGLLX
>KryFolCCMP1326110623_none_TGME49_271780
QQQQQQQQQQQPQPRSEYQAPVKPQQAASGPPADGLDQTAFVPGSTGPSGLDPSAARVRPPALGGGADAGPRMPPDMVYDMQRRILCGNLRVYVFNKDLELQAKRLALNPSNRRISILRDDGLCEDSWETETLASISLTIDSSILAEPPPPGAAAFKFSFGDAGDRFLCVVFESEDDCALATEAFGAALRGAGNSRVRGGRTAAAAAPRSLVPWTLEDALEFAKPTAPEERGRGAGSSRRPRGAAGRPRPLSQPLHRGARARAR
>LanAbb000696_rbh_TGME49_271780
MPVTTPFKDATATINKRWRPELKLTMPVKSRITPRMSSRITPRMSPRITPRMSXRITPRMSPRITPRMSPRMSPRSTNVMTTPVEGWREGHRVSHFSFDDDTRQPTQQQSMQPQMQRQMQQQMQQPTQQQMTQQLSIPGKQYNRRDATNPLMSQNENTIMRDREQLRSVNYEVERQHYERVLSAFHEWTAYVPLGTDCEVKEDWSWRCLAGLCDGKVNGEVFKHTMGGVLTGRVTVSRLCVQWTEHTDRRLMMRSEFVSEVVGFEETEKLYSDAKPPRSKGLILKMYPKFKPLPFVHFGSNYRKEFIQVTARAPGVRDEDLTSKNSSVWYFKKNRYCIFLMGSWSCSDLHSKLCFGQKTNFPFLPFSLFLCGDELRGVELTGKLVTSDIAEASLWAMGNRIHRHPIEFLYIAAQRVAVYVLFETNDRKSEAYEVLKDKRYISLGKHVDSKIKSVVDSYITVRNGTPSLKKQDDQEGIPVLVEPRTYVQAVTKIDVAPNTNKSVQFPFLAERGAMVIVFPIDGNVCVIRKQKGTVSIYTCAPWAEDIVGDEFTYLPVRIDEDAMFVLLPDAYPYTXRSSFLFQKTRFTIFLGFGFSKIVDRRLSPPALRIEPCIVDVCVGCQRYDTPVLLMCVFDVSGVTHRYCX
>LanAbb000855_rbh_TGME49_271780
MPVTTPFKDATATINKRWRPELKLTMPVKSRITPRMSSRITPRMSPRITPRMSPRIXPRMSPRMSPRSTNVMSPRSXNVMTTPVEGWREGHRVSHFSFDDDTRQPTQQQSMQPQMQRQMQQQMQQPTQQQMTQQLSIPGKQYNRRDATNPLMSQNENTIMRDREQLRSVNYEVERQHYERVLSAFHEWTAYVPLGTDCEVKEDWSWRCLAGLCDGKVNGEVFKHTMGGVLTGRVTVSRLCVQWTEHTDRRLMMRSEFVSEVVGFEETEKLYSDAKPPRSKGLILKMYPKFKPLPFVHFGSNYRKEFIQVTARAPGVRDEDLTSKNSSVWYFKKNRYCIFLMGSWSCSDLHSKLCFGQKTNFPFLPFSLFLCGDELRGVELTGKLVTSDITEASLWAMGNRIHRHPIEFLYIAAQRVAVYVLFETNDRKSEAHEVLKDKRYISLGKHVDSKIKSVVNSYITVRNGTPSLKKQDDQEGIPVLVEPXTYVQAVTKIDVAPNTNKSVQFPFLAERGAMVIVFPIDGNVCVIRKQKGTVSIYTCAPWAEDIVGDEFTYLPVRIDEDAMFVLLPDAYPYTFLILVPKNEIYNFLGVWFLKNSGPPIIPPCPTY
>LanAbb000886_rbh_TGME49_271780
MPVKSRITPRMSPRITPRMSPRITPRMSPRMSPRMSPRMSPRSTNVMTTPVEGWREGHRVSHFSFDDDTRQPTQQQSMQPQMQRQMQQQMQQPTQQQMTQQLSIPGKQYNRRDATNPLMSQNENTIMRDREQLRSVNYEVERQHYERVLSAFHEWTAYVPLGTDCEVKEDWSWRCLAGLCDGKVNGEVFKHTMGGVLTGRVTVSRLCVQWTEHTDRRLMMRSEFVSEVVGFEETEKLYSDAKPPRSKGLILKMYPKFKPLPFVHFGSNYRKEFIQVTARAPGVRDEDLTSKNSSVWYFKKNRYCIFLMGSWSCSDLHSKLCFGQKTNFPFLPFSLFLCGDELRGVELTGKLVTSDIAEASLWAMGNRIHRHPIEFLYIAAQRVAVYVLFETNDRKSEAYEVLKDKRYISLGKHVDSKIKSVVDSYITVRNGTPSLKKQDDQEGIPVLVEPRTYVQAVTKIDVAPNTNKSVQFPFLAERGAMVIVFPIDGNVCVIRKQKGTVSIYTCAPWAEDIVGDEFTYLPVRIDEDAMFVLLPDAYPYTXRSSFLFQKTRFTIFLGFGFSKIVDRRLSPPALRIEPCIVDVCVGCQRYDTPVLLMCVFDVSGVTHRYC
>OxyMar026127_none_TGME49_271780
XQQQQQQQQQQQQQQQQQQQSTCTSLSGQSFARPMQERNAIDYGSWSSASSATTDVTVWRPKMSGTGARGSRHTWSGRSDSRVGLYIGGGAVATVHDQRASSPPCSECTVQFVSCDSHQEWMRSGSNTETICKQSLQRPVLKKAGTEELGGFVHGKRLYTGAVAPSESSVVLTEISPARSSRVRPRSAGYAVPLGARSISGIMSRPESCSGAAREGPNRVKIRRPFSATVRSTSIVSLVPPGVAGAPRACVADLLAM
>OxyTri001572_none_TGME49_271780
MGTQIQDNRLPPNLKQRMPMDSRNPMQQLLESQSQSLSDFKLKSSYSNNFTQNQQQINKNAQKSSSLLKSGLLKFNKTNYQQQFKTLSLPRNLFSQPMLSQKHSDLNTNQQIQQQQLQQTTQIQSKFLSSEKSSLQQESLQLPSQIQPLSGGESKIILQNRFTRDIQLPRLEDTQKAFIKGGLFSPKILNRDREQIFAEFDTRRMSHEQNAKVVDDFLNPKYYQVPKDLKTKYKLNLHERFNMFEDNEKDKKNAKYPYDNLYQMEKQKQTNSHLQFKDGEVVVKPQKKKKPQKPKEYLEISIHGGQIDEQIRFSRYQSSEESDVVQEFRDRQDVHESSFEQNNFLNLVDRYKPKNYRKASSPSHDSSHDSELFKGENPIENEMIQLDDQDFAVVHKELNQETQQASQKALINHSSPNSQFEKSQFFKSPLSQPSQQLNNDQTMQQESTDHLKTMKIPFKSLVIKQKRDKILKFLMRQDSFSKELQQIEDFKLKNALKGGKKPNVIEEREQQERIIQKRIKEMERKCYNEMVDKYSLIRQMQQKKQFKEDLLGRKFNFHLSFLSLDANAQKRIREAFIKKKKLFNL
>OxyTri016712_none_TGME49_271780
MSLTTKKFQLTSSDLQFKKIGNSLQLKQTENNILKFQNGEKPKIGSLQLNTQKLQVIQNKDVDTERKKASQILHYLMERKQEVDFSDPFELLRNMNDVLYNYGEQIMPESTNLNSIERPEKENLQINSQELNEDYFESGNQGKIHKQNSNKISRVMLQTGRLSHGHSAAIKTQQNQLNTTYGGGGSSFYSNNPKSSSKKFGYKYESSTIQNDSTENNSIIDRDGGGSLDISSFPEIINKTAKFNELKNDSIQKSARVRHILDKQKERILNTNIPEVNQMYDGLDQKYNRILKLKEEFQDIKSQFSIPITSHKKSSQQSLNSSTFLQTQDNLIKIDKKLGDNLLDQSIIEENSENGNQSKFEMQSRTQSQPKQRLQRLIHKQQVQLSAQYQQSIAAANSFKINVFNHTSRSLEKNDQSQQKREKILQNQRAILALKLTQLGGSGTGFGIELKNSQLTLNKKFHSEIQEDSHTSFSAPNQNQNQQSRGVLNQLSFRKQMSLQEQIQQQQLNQDLKIIDEAQPIMGGRKFVKSQLISGSLNTSGQGNNIQLQLFQGEKFNNKAIQRLNKLYPNTRALIEHSSPINDRFKNSEKKQTIEVQKEVSDLQLVSFEQQAKKLDLNSNDYFAEFQMSRQQNNQEINLSQLNTDRKKDRENQLKQIYGEDPRVLESFRKGYEPVKILDISPQKNVQVKQVDQQQQHAGIALYEKFILEQQKQIKLIKKQQKKLKKQKLKEESKQHLNSSVENIYMRETIGSAGRNLATSQGSGYFQKGNYFLHKKQSQAYKKSKNTSRCISQISKRRSQSLGMNSKENLNDHEPQINEVQQIEVQNITFENVPVEHKQDKSMLSPIEMPLNSQIYLENQEEQDPRNLINIQPPLVLPSSNFEKLQEMKKQIELIKQQNAATSSSKVINNQKTSLNYQFKLKQNEEPQEETDQIELLMLNSSIFQLGGQFNDDTQNQEQNQDQSNLDFDQDIHSGQIELQ
>PlaMalUG01000708_none_TGME49_271780
MQASKNLFKVLKRFKNCCMLEKLEEIKEYEENLKKLSNHEKIVRIDINGKEKKASKYFFDKNKYIYVKNNSDIKAFETKGREGKKKKGAIAAEPGVVTGAAVREGVISEMGTVSAKKDEDYVIVDTLRRRSNFRKNENFERSLKRLKDTYNLSEEEIIYMKFIYKIKIKNIYSLINNLRKNIYVDKKKKEVLLNCIYKYLSYNCYTMSRNEILFFFYIFPQYMKYSNKIMHYLTSLLNKDQLKIEECINLITETNLLYINYCIKDVYISYLNRCIHNIDIIHILILLSKGSYIFTTWIDNRSSISDLSITFRDNLYHMIEKKKSCLNRELKNAYLQFNAYLVNNMNTFLNIFFNDLYILLYRKIILENLNREELDYEYFHNVKTLTSHNSTIRHINLFLQNSDYYSFASKKQNVKIKVFPSFIDEPSGIDKDSKGDIVNILPEYFACTNNANINCEASSGKTEDTNGTDRHCTKSSITTVRTPNRRSNNVYMSNKNNYSEQQEEELMVDNHSIHEMQDCLLSQSKKKRPLYDAVDTPSYQAVDTRYDSYMTNRKGKPIMNSPEATASLQHYTHHIRQQIFQFTYPSDRIKETRYNELREKYKIATKVTDKNVKVLLNFLRISFNSKSLHFNEIFSKNSLSQIASDMKRYAAKLRKDEIGKNYKNLFFRLADCWDGLKGNRPEWTSTHENDVYLLESRDRNLVNANNLPLDMVACTNLSHVITERVEEKLVDSVSINSTHTSPTPSCRTRCSTPPPDGVKREYNYEEKRGLLFHSVNTDDRSMIRCYEVDEEKEKERTPLQKRQNILLQTKEKTAVQNNSIVNLVNHIYFSSINGKKFYSLSEINMISKLLLYLCSSFLSHYYAYEYKHEHAHQYQHQHQHQHQHQHQHQHQHQHQHQHQHQHQHQHQHQREYAQRDGKCVDVISYELLYCRFEKLFYEMFTYVLKNMYIINVSNYFYIFAAFSIFANKITPKIMNKQGGDKKKNEQNYHYHKIANLLYIIHTVRMHQLNQVKSLLNDEDNRRYLRFLQHSDNKLDWDNDNDEVLKKKKKKNILRNDFDYPVLHETILNKFKLDNMHISRKDKKQLEEYSDCHLSSGITSNELNVRDTRQGSVEYCGFTNGKGFYSGNDNDTNNRREDYLSQLLSPTLINSYNFLLMFLNNYLDCATFHMTKFLVSIYYLNINVPSSLSCLYHLESRLHTNHQKFMNKHFYCAISASIGRETLLGLGKSYMRKIIKLQREHLDINRIPNRSININHNNGINRNNNPNFVYSDILNTLPFSCNYNVYDNIEDIFKKKKNLFSLENTLNFILIYSLNKFYYSTIYYDMSKYLSKFDLTHVSDNVKMLLFFLFFQCIHVYKPFYFLLLYDILTKWKKNLGKMNLYILCSLILILIKESKIKMKSVIYKKRKFGKIAWNFFFPLDIFIHKNIMNNAEKKVRRLEKNILSKKADIKGDTCIKEQINTAHITPFLFTINQFKNHFKNIIPQIVEQYKHYYKNGKSAEQEYENTNVKEEEASPHNSSFFFYFDNTIESEVFKTCLNFLSYEYVTAHFLLPKKSLYYDILLHLKNSKVRL
>PolGlaCCMP1383003825_none_TGME49_271780
TTATAATAAAARPATILAEPAGSAVARIAAAASSLHAQQQQQLQQQQQLQQQQQQHGQQQSWLSRPDQPLRVLQRQPAHYTHGNNXNYNXNNSNNNYSNNSNSNNYSNSNNNYSNYSNYNDHNDSNNNNYSNYSNYNDHNGKQGIPKQPQHRHPSTTENSTDNNNNNNNRYNYHNYNNNNTENIDNNNNRYNNNNNNYYNNNTENIDRAWPHNSAVSGCKVTEYPSNNNNNINNNNNNNNNINNNNNNNINNNNNNNNINNXNNSNXAAQASSQHEHNINIDTTFNRHHDGHNTINNTSKNNSNNNX
>PolGlaCCMP1383005230_none_TGME49_271780
XSNNSNNSNNSNNQRQQHQQQRQQQQQQTETRTLNHADGPSELVFRAAIATQGGLDDSDXQNFSYPVRDSEIVLISVRPGSGDRMVSQSASLKLEFAEDVKAGPGSFKLVPTVSQVSGITPSEVSMLAKSCHFEGSTVTCIPPVLLQLGASYSVVYTTAAMLDAQDEAIGMGPNGRSPSFTVIDVDXRSTSAAVCRSFRPDAPSHSLQAXXGXWKLPKPKMFAARGALLTLNFTEEVQAGVGDLIILDCSPGDTALCFDGTSEHYEDLEVMRINVSGADGQSKLLFQ
>PolGlaCCMP1383017255_none_TGME49_271780
XEEFFELSLLAQPIPRPALEPELGEVTHYSFFGVHCMPFFRSADAMKHHEAAAPNRLAAAKSLDFTSSKPSISSPTRTLLRVLALAPLCFESAAGLPTRSVQLGNRQSVATQSLLQQDSHLTIASVATESAPKSPKSPKSSGPEREGLRVQRLEGESKKSILISGNPTLSCRKLQRFGKKCGNRSGAKLKQASEVKAKAAEPEAARQRGLISRLTGFFFQMGSMSESEAESPEVRFLSTTSTASPAPMVAESAPLLTDVYPEAAAPNKAALEARLGDLALGNNSFRPAPPPASLSELPTEEQALEAVSTAIDAMQVSTAPKSASNASLVEAEVLAAVADNIGAAEPEPRSPAAESSVAXQAGQLRLQGVXXALSDDIGAAEPEPFVEGGDSASSLLPAGAVSPNSSQQVPEEGPPPKTPESDEKRAAPERLASVPQQPQQPQQLLLIQQQRTQLQLHLPQQEGSTSQLQQEGPTSQLQQPAVAAVAAVAAVAEAAAAAAKQPEQPGQPEHASPELLTDAQPQQSEQSEQLSKPLLMREKAPPKQELPPAPSSSGEQSSQSPGSHHPAAIAAAIGLVAASLLGVVCLATGFWAAIFFGRGRXSEGGYDCVFSKPMSSKKLLRLEVRVVGPVQGSAALTAPLTGRECVLHSAAVSRQLHDGMPPVPMAFSASSVDFVVALLDEERKDKGVRIRLSGADVSLFDMKSGRRVEQQTFATAPDSWQDFLLTNRCAPPGGGDWPASSALRADGATLEFQECALLVGATVTVAGELHRGADGELLLRPWLGDGEATKASTKLSSSAEALKVGAFREPWRTSWESPGRLGSSPSLKKQVPPSGGSRDNKAPRMLREKVVASDDEVLLQHDALDVDSKLRDCTSLFG
>PolGlaCCMP1383028688_none_TGME49_271780
QQQQQKQQQQQQPQKQQQQQQXQEQRQQQKQPEQQQRAKQAKNTSSRPGPARKKPKTTDVRGSRIFPGDEDGPFELNLDALQGRWRHSHPNLGMLTVRGESVKFDSGLPYEVKEMPGGQLDMAGWQASKEKSTEAIVWIKDQFICSWFLEEDLERADEEGLDSKNIIDGKRGRARVNYRALDRQMQDEEDRQTRNVYSDASSDDDRRPSRGREAMETVSPKELAX
>PolGlaCCMP1383038764_none_TGME49_271780
QQQQQQQNQQQQRQQQVQVPVQQHLHYDPSQQLQPPVAMVRGPKRGRGRPRKESSPSALEVAAAPATTMTTRHLTTTRTTITAAATTTALEVAAAPVGPEMHEEVAAAPAGPEIXEEEEEEVNHAAAFHDLRPLRSPTPPRSKRPRPWPKAQAASLARKEGSHRWSRSLSGGPSVELDLD
>PolGlaCCMP1383039644_none_TGME49_271780
XQQEQQQQQQQQQDEQQQKQQQPQQNGTWTPAFPSRAAESSKVGRTEVKLSARQEEEPEDGPAAHIPTARSTRSAGDRRGEEGFQGIEEGKDPGGQGRRQRQVLCEQVKPHRATEPDSAGSVELPGRGKVRLLRKALPDQPADPSPGEEGGEDNSAAGGPRLRGEDVRNASLSEEVSPGAGVETTSHSGSSHYGSNNNX
>PolSpeWS2016028033_rbh_TGME49_271780
QQPQQSLRQQPQQSLQQQPQQSLRQQPQQSLRQQPQQSLQQQPQQSLEQSSSQSSPTLTESDETIIKEHIRNFTDFEKNKRLAFSGVKLMSLLLQNLNLKEIIEISFSDNPIVLRRFCDKDEKVTGLDSVQQHHIKVFRAKDKAKKNFLVEVCGRKIEFEDRGNFTMCGLEVPKDLETEIPDGLASDFIKNFVVLIKSYEDLWVSSVKVDDRLRISEEFEKVCSEKGFIQSKIIIVSNCVRAKVDPEK
>PolSpeWS2016028034_rbh_TGME49_271780
QQPQQSLRQQPQQSLQQQPQQSLRQQPQQSLRQQPQQSLQQQPQQSLEQSSSQSSPTLTESDETIIKEHIRNFTDFEKNKRLAFSGVKLMSLLLQNLNLKEIIEISFSDNPIVLRRFCDKDEKVTGLDSVQQHHIKVFRAKDKAKKNFLVEVCGRKIEFEDRGNFTMCGLEVPKDLETEIPDGLASDFIKNFVVLIKSYEDLWVSSVKVDDRLRISEEFEKVFFQSKISIVSNCVRAKVDPEK
>PsePer36N120E005386_none_TGME49_271780
MTMLIKPSIVNMQKINQANQRNLFETSGIIESDEQENQSQQIYNQNQDKNLDQFPQFKNQKSPQQQNQQDQFLSPNLMKEQIFEFKQKMIESMQFNQSLTKSQEFEQNNQENGNENTLNGFSNYLGQDAKLKFLNVFNQDQQDKKGGDKNKNQKGKKNQEQIQIQDLSLMAEKTMVYIQGIKKNSLLGQYIMDLRKQHQQKKLQQANDQKSENEKSNDLSETFNLPEKLQINLNTPKLRNMTSQINGNKNNLSNVISQQNSPIKQKSQQNDPVLTEYEQMLETCKNFLIFTQNINQEQEQNKYFLEEIKNYDKFENEENEKKKKNKKLLNNYLVEQVRKNIEKTNLFDSGENQESSYLQINKNNNNKNNNNSQNNMQSFSQQENLDSINKSHEKNNSYMKNSQKKSEQLQQQQSFSSSNYSNQYAQQTKNAKKVKQENQEKFFFKNYFGNCDSIQQQYNNIIGKCKILAIIKAEDYFQIKYSFLKQSEQIIGLEKALLFLEGIETVRYNIIKDYYIMAQLEESHEIKGNLSRALTQHLPRLVRYTKEEILDLSTFSYLAKTFFSKYDTFNYEDIQLCIQQQIEKKQIKRWGYIFDIQIKGFQKVLIEQAKLQKSQAQIISQSLWSAVVDQIILA
>PsePer36N120E005951_none_TGME49_271780
MKEFISQIESPSKFSFQPEQNSPLSKNIETEDAIKQVFEMYFNQEIPHSPKFNSPSEKYQKMMNEVKQNEQENRVDLESYLNLPDQKGNLQQQQQDKTPERNVLSDITNQNSIKNINIQAFGKMQELGETIKNSLSSIHQKYSETKFSLNDLSKSRGPEEQQEYEKRKLNDIWDSQLNQYYQDFLNNAQDALLKATGTPGKFPKNKINISKSSAQKFPTQKLSAQKFSTSKVQHPPWNSSKQQQQQLQQQGNLTRRLTGSAQKFSTISKNNSLNYNKPMSVQKFPNLSGSGISLRSSNLSQQGKNSLSNSQIQQQKQQQNQGKQSASKSNLIKQQQQQKTVGKLSTGKSQQNGIISKSKDIKKIVVPSRFSQYNKK
>PsePer36N120E009955_none_TGME49_271780
MHLDTEDNDRENIQEDFDEAPNLDRQNDLIVQSRKSNCHNSDQITTLSPKQYQVFGELSGSKNLKLNKKQMSQQSLVSSVVFNINQQYQQQPTNNFQSNTNPVKNNQHRLIENVENNNSTRNLKECIFNSQNSSGSQVETQRQTVNKNLKQSIQQYTFNTNNNNNNQQFQFQQSQTSQLKDKQQVQGNQLIRNNIELQQKLSQNQSQSQNESRNENYQQQQNYEKQQQTYQIQNQNQCQNRNKKELQITSSPENFKQKKGQIQQNINGILGQGQTPVMPQSLEKHQQFNDYNGVNNKMKEFNQVNKKPSSQIQFQKVQHMNQGVNEDVFLTVQTQQSDVFQSKQFTKLLNMENNNNKFSNFNNQNKNNINVQEEYNQDEQDDMQKNQLSNYRQGNTFRENTQNKNQVGQNQNQSYNQNCNNVKSYLLSQQMQQLPSSQIQTKREHTKKHQNSLANLKSVKENSNSMISNQNMSENQNIQQKYDNTNNKFNNIQGNQSYNQNQHRSKQKRSTVFGDNLFEAFMVYGPNKSSLNKNQQKGVNKKLFHLSPKLLHQHLENPDFYSYAKEDIVRHFAFPQGVETEEFSLTDESDKKISQSNLSKSFWSTQKVYCFMTAYPFVQFFLDIIVNMLNNIKEKKVDYFSKLDDLKNKQSNNIIKKLEQDFFQSFLKNECSDLLRQLRKIQKPQINYKLQFTHQNFTSICQIPNKERAQHIEAEWGNCLVLSNIEEEVFSLLYLYILCENQVVFISQNEALLSSTLLLFHSLLKPFKWPHPVIFNLPHEFMHLLDSPIPILLGLNKNIDQVYEEQLSEKHPNCVFILLDEFQKTQENYQNGKDQQKQDNQGSYLDECIINVDKFIHFKESQTFKQLYNTVCPLFQDLFKSDSEQENCHFINETVQSTAQSNYNQDNIGYNSSRLKGIMQQTANNFQNMFNNGKQKSNSLYNGQNNCSTNSKIVNSVIQNQGNGNSFVQTSQATHKFSQVNMLQQNLQQQQNSVINHIQRKQIITSPNTYQKDKAIKILIAVSDFVRKEFLDYLPVDPCYLPNDQKVLDLVFILDGMIKSKGYDDPFMKQFSQTQLLTYYLETHFDRLKQRKCNHINTQQQNL
>PsePer36N120E010355_none_TGME49_271780
MNQSQKEVFQHKPYYQEYQLDQQNQKLVQNENKNIFKQKQMTQQKNQNYQQLLENLYSKQNQDKKIFKNEQNSLDKQCQYSTQQQQLMNNSNNQAWQKKGTSYSLNQDIYNKENIRNYGKGEIFDKKQQDDQEDKIFQDKQMQQQFFDQQYKQNNMNTNDNEKLLKAFKNYSENEYSKTLNFECANNNEKLSKMLNQFLKQKAQNDIQQNTQNKQQQQNSQNQNADLKLQLLQKMQKISSRSSSMVSQDLITANNLKKQQILKQQQNQIDKKHDNLGLKQNFNLNLNLKLDKKLLNSLKNIQKIDQTNSQKNQVKLQLKKKHQRQPSQSFNTINNNNKEMHYDDKKESDQSGFQVEIKNLNQKLQRQIDGQQDKFYLNGLENLKFSQLSKIKRRKQQYDSVHRQKNMFFKRYKGHKSEFANFFWKNKQSYCEVNEDDGDDCSPLFCEEEIVNIKFPLQQFVNQNNFVSKNRENQIKMDAQKSQNQPKYQDYYLKSGEKKATQNQREILNDSMKWHKDFLQKSENQKSQQKQQNNLLNFQSEQLQRKKFYSTFQIDAKDYSEEIAQLSPNDNNYNKINTNIDSQINNNNNQNINFENDYKNINDYSKVVNDNNDQKDINNNINIKNEIQIEDKQFNRNEDFEWFNGEDLEILEINYQKQQNKWYQIKKQALQQSKEICWVMRAILIDWMMEVSMEFMMKRETFYIAVYLVDMLISVEQNIERSKLQLIGVVCLFIAAKIEEVFPPRLLDFVKSTDDGYKQEELEEMEYYICKWHLNPLTYNYQMGFYLQKWDKFLDYQLGLSLEQNEICDNQVKINPFFNILLQDLQNEKQEEFNFETINLAQFREEIKNLEGKFKFKNQSQQSYVNYRTIYQYLDLLQLDFSFYNLSQQKLIAALIYLIGGIMIELFQQKVIFEEFQHTSYFITGEEYAVYNEYYNKFLSGYFGMLLLDILPEIQSISQIFDSEINLDLPTGAIELDQENNNNNQKNYEEFLSFQPFYSNQIEYIKQKGQMFQQNELDQEQRVSLLDL
>ScrHanSHHI4001548_none_TGME49_271780
FGSSSAPLKSRPTAPAPSDTMAAQVSYSFQGKEFTIWNAEQLTAINRTKLKQRAMDIREHVGADCLPSMPQHPEELVRWIMDVQAGLMGREPAAFAAYAQLGRGHQQQQQQQQHQPQQWQQQQQQWQQQPGVRVPPSAPASVACSEDLAAYRDASKGARAARDRNRGSGIXLSPERPSSLGSARTQPCAAPSQRLEASARGRLGAGLSEX
>ScrHanSHHI4026517_none_TGME49_271780
EKIQQVTQPLLQDCSTHAANVDPRSGPRRGPCLAVAGLLRCWWQSARSSAALKTDAGMRDSWGLLTCAFLLVGLSQVIDLRLVGLSVSFSFGSTGLTRWALSALLARLALLVPRRSAFADLSFFCAALLSLSFACGMGLGTPPSDSWAGVTETWLLPSILTLPFVGVHWSASLALWISGCVLPLMCHGGCSPSGVPAAPMLMVAIGIVAAGAAERNIIKLCMALQLLTEVATDGSGTCASASGELRKVSPRLRRTFGLDVRFAGGHLEDFVLAEDRLSLQQLLREAADQGRTGSVVVAVQHPPASRDRPAADAEQGRHLCQDARIIVYEPSGTFCKFCLQVLGSPSSATESPWLGLSLESGVSSDPEPHTGQGEQQREGTQEQLQLWQRQLLPPRPEHLIDQHQRPLPSQQQGRQEGPPVGQQVQSQSQAKMQQPPVHTLPQRPQQRQQQGSASNRQELTQWQLRQVYGPSGVPGNGHNAHHSSGASVRSERSEPRSVDHGSVMTVSSSNVTQLSGSGSSGKQSRGVATCSEVSFALSVPAGPRKADQGTQTEAELGGPTEALPATRGAYATATAKTSGLGRPDPDSISRPGSDSLENSFDDMFPPGLVLKLETASVAAALATDESWEPSAEPVVGCSAADALTSVKDELGXGPFFASNGEGTSSQESLDRFRVHAPQHVHHVIAVGDVALEHPGECLDMLPVASCLGGGRSPSVDALGLGMQEAMGASCRLAMRQVPEHEPRGHRGVRPVPPGALRGQRRSKPGELWRDVLQGLALMIFGVFVSGNVLPRALRGQCDIGEHSGDSHEVSPVPRRPPSGTLX
>ScrHanSHHI4033031_none_TGME49_271780
XQQQQQQQQQQQPTALHMPQQMHQQHQQLITSAPVWQNQQAAMAPMAPVAAPMLQTGLNAAGWRCVHGAANPPPSMPELAVVDEAGYALVVQWPSVNHATAYVVELREPGALRAERFVRAVPQQGVGSLIELRVGGLRAAGPGCCYVAQVRSIAPCGCESELSQAAPAPAPAAPRAPAFGKDGFAISLADACSPPAATCRGTYGFSKV
>ScrHanSHHI4077115_none_TGME49_271780
GMEPGAIKPFTNVLKDGFFEVDCVKDYLFEHGDKFGDNKASYKLGDITNVSIVHYAAHVPKEDRDQMTHEICFEFCRTVPDMLFFGLTNGRECYCTPYYEMEASDSSECDEVCDGDXGLICGGKTKSSLFSMHSXSNTAEMLTNTATSMAEVGGELTALANLATQASTALQGGAATYQDKFGQAGDPGASDLMQSAKVFAGVLDKALGVAGDLYKTGADLHGKAMVAASGDLTSSKTVGEAEDFIKEMQAMTTKGEASIEELEGLMAAMAGXADEEAAKDAAKQYYPAMYFVDKKFDKMPSTCTGEASDKPIVASLDGCARACDNDLHECIGFSYFGVAAGQQQQQQQQQQQQPGPTGLCFLFSKLKTIRYYTGCSEX
>ScrHanSHTV5060422_none_TGME49_271780
XQQLQQQQQQQQQQQQQQQQQHXPQLPKYTIEISGVNLINGTYVPSNVTSQNKTCFYNDKNQFYLCLLPAGCWGVQPKAKIGTNEAYMTGDKKEQAPQSSGPWKVNVLGQWVASPGIQVVVVDDPTISKTITRALIGLLSVVSVIVWLALAQSPSCRESTSAVVCSSWTACTAFAACSLPALLASTPAKSILPKFLETHEDLVCFLWFTSLNFMMVVVSWKCQYSFFRVAAVRTLGAYFTAYVGVFNFTAFQREAIKQAPEAMKNSGFSDHMAEVLASLLVVVLAWLLLMLYRKASQELRRTLFSEAPEGPWCKMKSTAAVVMKAATSTATGLVAGDRFGAKDWDRWQEQLEFGEDTVAILLLSFLLVNTCFYWKSRELPGLREEYFRYGEDEGGTWTGFGLVFLIAGLSASVLRRRGEESRRVRIAEHSGLTAVSWSVYRLIHFVVLGIFPDSPVAPVVGAVVTTMLAMGLIRLCSMGGMNDELGDSASGWLTEMPISSPFAASTLMGSGDSGGWKNFVLPMSTCIGNAVGLYWGTVFMGRTGCVSRIAVHVSEIAGLEAEIEACINLGLSILFTCVAGLVLWRAILPTCELHQYQQQELIEAEAKYIFDVE
>ScrTroCCMP3099016293_none_TGME49_271780
XACWLMVLGGHAEEEVEHFQLEAAGLKEDGALDRMDAEALKGAAKNPSSQPVKRLQQQQQQQQQQLEQQQQQQQQQQLEAGLVLKQRTVSGVFVDGFYGYRVFRIPAIVQHEGILFAFVEARRHGDYDQDHIDILLRRSKDEGKSWEEPDLVVGYPNDAWGSGTDTGQPTPIVDQKAGKILLVYCVNNSWVWQVETSDLGATWSTPRNITSMVKRAGWGWMATGPSHGLATASGRLIVPFNTFLAEKKVVTEVVETGCAGTPECSYYHPNKSLSLKYTITNTADPNDLELKGTLKGTKLPPDFTWAGDRSGVFYSDDHGATWHIGGQISDYVSSSENTVEEIFVGNRSELLMSFRVEDNYNHCRKMAKSLDGGLTFQPYFEPRSQNGTCIPDPTCQGSVLSLFGGKILLTSGPGSKKSRVDLLYKSRSTAVELLSKLMDGEAKYSDLVFLGGTPDNARAGVLFGGSGGVFFVAFDITAERSGASIGSVPFII
>ScrTroCCMP3099270741_none_TGME49_271780
XQQQQQQQKQQQQQHGHNESRLGPPADYYDERPSNMSYASGSADFRPSATENSRSSFFSSGSVDKRFKDLEMGIADFILEGSGLGVSARQYGLRPRRKWKRRHTGDSDDSWRSSFEMAPNLQAKRASRTKGGGDQALEAGLQDMAQVQPHFTDCRTPGAIADQEVDKKEEPSPQSSEESPNEDAEAGLFADPVLSESNDRLVPIVRSSTSRTLAKGYMTDTEMMQCRVEELTEVIPNFSGFDTKEDQDSEGEPEAESGFGKCLLLGFRTAGVLAWDAASRPQLSGLYQRAEVTSNRKGLLSLNPTCGSPSPICWQQRGLLSDIALAVGAVTGLALLSLRQGRRGLDDVVSLLQAYAQQHGLSQLWMSRVRRDVVCTAGIFLCASGWAGTAMLYDAGGRPIDAAATVHFVMFLVTSCTLCWLVMFILYVFRMLSVTVDMFCCHLIEHPDISEATQDWNVLQAVLRKASASVELFFVTLFAIAAFAIPALMMDYVSMGSDVAAFPTLSPSILVVCGVLRMFVSAAGITDKCTRIPSLINSLSFGAGTERERQVEYIVNSGAGFYVFDVRLTTSMALKFMYMWTVVFFGLIANGLSDDXVKPMRDQIPACSGMQVQPDLGSL
>SieNemWS1WS2_1015399_none_TGME49_271780
MLWSENAMFAGLGGVTELEEVDEETLEMDISLEQAMRSPTTRRDGNSAGSNLISAPIVSAAVAAAAASSSSAGGGRWSSRHQFDSSDVLNLNWWNVRSEVVGEAGGVDARNVQQAQVHHQQQQQQQQQAQQQRHSSVLHSMNDDEVGAARLLHHHDDDDLADLELDLGGVDARAAAATVLLQSSCDWGMLTDDHHHHDPEIAAEQLMGAAWGGGGLLNLHSSHHHHHAHHHHMAAPQGMIMAPPMEGHGHLLSPHSHHGYYHHIGATADII*
>StrAcuSPMC142000845_none_TGME49_271780
QKAYQQQTIDLDKKRFASNNSVMKHKTLNADQQDPQQQILLPQLSKGEDDNHNRNNGSPYQQQIDKNLSIVLNNSKLPNNLESSNRATSLDMNQISMIAGQQSNSVNKNSNHKNRHVNVSVGVASNTNQMVNGGQVNNSIHDVLNSTLTNYSLINSEQLKVHLPEIMQQQQHKINQMKKQHEIKFKNKFDECGDVQHPQQIRKQQQQLFQQKALEKKT
>StyLem008998_none_TGME49_271780
MYTDQIQMYLRKATSTEFQQKQYLKWETGNPQGVISNIQTLNPSMQSQINNNILNNLNKQAQNILMMSHNGGLLNVGNYNNAQGNLKTPKGKKPKKILLSQTANITQINNGLLLQGQGQMNQQIMMEALKLCEEFPESDQYVITTQAQQYQAELIQQQMIMMQEAQQQVEEETIEQFNKAVIEPEEKQIKLQIKSKQKAKLKKSQNTIASQQSKQAVKEQITIISSNLLPLQPQQPQIQGKKATNTKQSQENQQQIVNPQQQKQQNQMANLKQGLIQTIQEVVKPVVSRSEDMNFLKQIIDIKNRKLKPKYTDSTVFFNILQKENQRQQVEAFHLNKTANIRIDDKPIIKKLQKSVKKMLKPFKGLNFDDFLHAEIHLNEIMVSQQDSQQMEQMKESRKRHMRILQAALKECIVDPSVCIAICVQVSRQAFFNELKDYFQCAHENIINGQLPAQTTSTNNNSGNTNTNSTQSEILNYQNLKKLIQKANVQSKVQIQHNKKIDKIFKVLFEQNVHVLKQISTYKDKYDQKKITDQIQSEQDTPTYFTRNRDSTLNTGRNQSAIDFIKETNYIINLPNTKKKQTISLDQNPDLLKANTGHKVTLSRSGNQTMQNFYNTPQVKVTSKIDPNMITVRLGNQKAVTTNSNSKVLAPIQKMNISSKGTTHTTESLYDSQQIYLENLDLKNLKRLNQLPSIQHQHLNSGVSTPIGNQAQLSGKDSGHRGNSAENLLKLLYQNKKKKLLEPIRKNKHEQTMKKPMTNNPLMTQDNRIQIAKLNSSPPKMQKHSSQTRVEMAQGRNRNQSQGKTNKIIINHASFTVKETNNESQQDLNNKSLGSINLKQSLSNNNMSRMVRTSNMQVRNKFAMFNRMTTQNLEIYDKFRTPTKSLHHQQQSSYEYRISEQLDAYLTRYFNKKEIINFMINHQAKIIQWAWKERFEQKIQAKNFILKYWKLHRQYMVRCQNLDTKIYLINHKRAARIIEKAYSLYRIRKRFRSWNQFIDYSKISGFMAKVVMIQRAVRKRQMSNYTEYRQISKCYNHFVNEFNKLKQKYIPQVILDSRRIQNDMYFSLQCQQLDEYISVQQNNYITDLQKYEQKLEEAVEENLDKREWNFNSASREWTNQRLNLTLKNHYANGQQPQITTPLQKLLECNRLSFMPNSQQQQKFLESLRTIKAKMIHQLNMDRLETNWELEMALKLNRIKQIDQSFD
>StyLem013820_none_TGME49_271780
MIYDVNGGMIGYNGIVISNNNQNQLLNSLGKGGQSSLSKLNSFGQNLVSLNQMGNQSSRNFIQEKTSSILNTARNGLINNLANHTSNQSLTGLNQFQYQVQLILEKLNEFIDVKVRLKDPLNENGAHLAPSSRVQTERTWHNKQINGQSTKQLLNCQSSGRLDQGFMQNSSRSNLNMISARGLQLNGLKSIQQQQTNRRNENGLEILCETCLTNEYSMYSIQEEQNNNKENQSIGINQSKIKQYLGGRDINELTLVEKDEILTKYHMKDLEKQELKDAQHVKWQDILNFQKPKKEPRQLQPILYREKSESIKGSENDNNLERSQNLQNLLNDLSKIDVKTEKDYENTYGNKEKMREQQYSQNKKRCSHKDDSQKSFANSVSLADGILSHKSSINFTDNQHPRKQQVKVPTLNLDKIKNQQKEFFTKNIQNDEQNQKSTIESRKVMILNEESIFTEINTSLMQLRDEIKETYPQKAASDFINVSNNEADVSLIKKDDSQLNQANDQTLNLNDSLENEYQQQQPKLNQRELRVQLGLVSFGESLILSPIEKQQETGQKNKFFSTDQTKQIQKHQLQIQSQFNYDQQQYPVVYPVFSNQSENPFYSEQLKPSKLSYNCVSSSDQASSSQGFFNNQIINQEINQLLSNTSNNNKSRQQKLEKDSSTQKLISNIDDLFSPGVKNEPLNQIDRKQNDSKSNDKKKIIIKKADISSFTKSNSGSRTKQVQINQVSNFQDSQDNTASFNNFTLGLQNVNKKLKQQEQLTQQIQFGRRLQQSQNQQQIIAQQIRNQLDNSNEEINTNENSIQKQTPSPVVIRHNNRKIQSNGVRLANPRQSMNCKNKPVIAKQMNTIFSNNVNNTSSNTISSNQRNQHQGIQSVSYMSEDQKKNYNLKYNNIGGQSQFNSQQQQPQISNFQQINDLPSELQQLTEYISIQNQQSQRQLPKTTKNQSMVKLNSINNTLKLETMTFSEERLPDLSQIKQDSNRHIIRDSFQNSVGNQQIDTIGDQRIQIASRQLRQLSQQSKNNVMDTSKIDADTSLKMVQQPIIVRRPMVKLSKFNFNKTRNDSQNTTNNLVQAQNISTPMNVTDNSIKQNVNQRYLIRRISKIIHQDDAQKKFNQMNMIQNQTQQNYEQSNIGTNMSYQNSKANLTILTSKAQNHNNFTNLNISNQQPLTPLQYQPTTPANAPSSSGSFLINNLNQTVNTTIINNARLKIFRKRSKASFQNSVKALNDQQHQDSSRGSHKDSFRQQNFQIQNFNMML
>SymMic041851_none_TGME49_271780
MITDSFKCGSLANLMGEGDDGLQVFADAFVTFMGDKYSFGTEWCKGYAEYGFKIEPQGPTGDLEYHECVTSRSERLEFCSEIAVSVGNETYYFPKPGKLSNSLTVSFDLGNPRSRAGLTKATAMMANCIHQPLLFALCKAMVDGHRADGGNLDLKHLRRLMGRDEEIDEEGFEERLEKEHMRFMSDPVAPKRMMQALERETGISVADQELAILGLSTGNRETELTEEAIAILEASCPDLLSVLASDLACEFIERVLSATKRLVEGNIYPAFGEDQDLFGAQNLRSSIVPSPNEQIGTEHGRVLGGALKIRITMGSMQSLLTMNLLSTLHISIVVFCWSLFLHGTVMDVTPDAFYVFSVAVAMNSALQGLHPLPEDLARDLEHGWTNVRHVVLGLYGVFRFGPDESATACMATAADVLCTLMIAGDTEATVLFDVFFRVVAVAFSGAADNRGDLCRLGRTFCLCAARNRIAKALDWRVKLPAMPPCEIAGPVARPGAEQHGPAFHLLVLPPHPSELLLLLLCEKPHFVPGCGLVPRTFEMILQISLGPGPPDTESSKDVEKLRKLQKQGEAVLAAESPVLPVVEATPAPPKRRKALMLRKNKLKYTLVFVLLLALLVVLALLLASLLLLVVVLVVVVVVVVVVVVATAAAVVVVLLLLLLVLLVLLVLLVLLVVVVVVVVVAVVVVVELVPPLLLPVGGSRNEDRRFDLWLSTTAADFRKRHLFFLLRSLAGHRLTAVPGTSRRTGRKVKTLSVRPNLILSAKLKQRPSSTVFRRHHHHHHHHHHHHHHHQQQQQQQQQQQQXLVLVLVLVLVLVLVLVLVLVLVLVLVLVLVLVLVLVLVLVLVLVLVLVLVLVLVLVLVLVLVLVLVLVLVLVLVLVLVLVLVLVLVLVLVLVLVLVLVLVLVLVLVLVLVLVLVLVLVLVLVLVLVLVLVLVLVLVLVLVLVLVLVLVLVLVLVLVLVLVLVLVLVLVLVLVLVLVLVLVLVLVLVLVLVLVLVLVLVLVLVLVLVLVLVLVLVLVLVLVLVLVLVLVLVLVLVLVLVLVLVLVLVLVLVLVLVLVLVLVLVLVLVLVLVLVLVLVLVLVLVLVLVLVLVLVLVLVLVLVLVLVLVLVLVLVLVLVLVLVLVLVLVLVLVLVLVLVLVLVLVLVLVLVLVLVLVLVLVLVLVLVLVLVLVLVLVLVLVLVLVLVLVLVLVLVLVLVLVLVLVLVLVLVLVLVLVLVLVLVLVLVLVLVLVLVLVLVLVLVLVLVLVLVLVLVLVLVLVLVLVLVLVLVLVLVLVLVLVLVLVLVLVLVLVLVLVLVLVLVLVLVLVLVLVLVLVLVLVLVLVLVLVLVLVLVLVLVLVLVLVLVLVLVLVLVLVLVLVLVLVLVLVLVLVLVLVLVLVLVLVLVLVLVLVLVLVLVLVLVLVLVLVLVLVLVLVLVLVLVLVLVLVLVLVLVLVLVLVLVLVLVLVLVLVLVLVLVLVLVLVLVLVLVLVLVLVLVLVLVLVLVLVLVLVLVLVLVLVLVLVLVLVLVLVLVLVLVLVLVLVLVLVLVLVLVLVLVLVLVLVLVLVLVLVLVLVLVLVLVLVLVLVLVLVLVLVLVLVLVLVLVLVLVLVLVLVLVLVLVLVLVLVLVLVLVLVLVLVLVLVLVLVLVLVLVLVLVLVLVLVLVLVLVLVLVLVLVLVLVLVLVLVLVLVLVLVLVLVLVLVLVLVLVLVLVLVLVLVLVLVLVLVLVLVLVLVLVLVLVLVLVLVLVLVLVLVLVLVLVLVLVLVLVLVLVLVLVLVLVLVLVLVLVLVLVLVLVLVLVLVLVLVLVLVLVLVLVLVLVLVLVLVLVLVLVLVLVLVLVLVLVLVLVLVLVLVLVLVLVLVLVLVLVLVLVLVLVLVLVLVLVLVLVLVLVLVLVLVLVLVLVLVLVLVLVLVLVLVLVLVLVLVLVLVLVLVLVLVLVLVLVLVLVLVLVLVLVLVLVLVLVLVLVLVLVLVLVLVLVLVLVLVLVLVLVLVLVLVLVLVLVLVLVLVLVLVLVLVLVLVLVLVLVLVLVLVLVLVLVLVLVLVLVLVLVLVLVLVLVLVLVLVLVLVLVLVLVLVLVLVLVLVLVLVLVLVLVLVLVLVLVLVLVLVLVLVLVLVLVLVLVLVLVLVLVLVLVLVLVLVLVLVLVLVLVLVLVLVLVLVLVLVLVLVLVLVLVLVLVLVLVLVLVVVLVLVLVLVLGLVLVLVLVLVLVLVVLVVVVVVVWVVMNAVSSLQQQMASLLA
>SymSpeCY103041986_none_TGME49_271780
SGTSSSSSSSSSSSNSSRSSSGGSSSSSSSSSRSSSSRSSSRRAAAAKEQPPSSSLQQQQQQQQQQQQCSNAAMQQCSNAAMQQQQQQQCGSSNAAAAAAAAGAAERPCIFNSSILLSSSSSRSGRKTM
>Sym_XWS2016003204_rbh_TGME49_271780
MRGSSYRAIIMVSLLFVNTLHASNIFSLTAEKIWLLGIEIIFSNSEYNKEYCDSNSCIYQNINNYNNITDNINNINNIPTKVRLLRGGNLQNKQPQQPQQQPQQQPQQQPQQQPQQQPQQQP
>Sym_XWS2016090495_rbh_TGME49_271780
YPYTNTNIYPETYMYTQQQPQQQPQQQPQQQPQQQPQQQPQQQHFAVIGPNLRTYTHTHARNSKDSESDNITHTNTNTHTHTNTRADNYEPNFPLPRRPNNNLVGYDDDDDDFFVQFFVKKNTHTHTHTHTHTHT
>Sym_XWS2016090497_rbh_TGME49_271780
YPYTNTNIYPETYMYTQQQPQQQPQQQPQQQPQQQPQQQPQQQHFAVIGPNLRTYTHTHARNSKDSESDNITHTNTNTHTHTNTRADNYEPNFPLPRRPNNNLVGYDDDDDDFFVQFFVKKNTHTHTNNKNNSSNNNSNNNSNN
>TetBor006927_none_TGME49_271780
MDIKKEQYVSQNIQNQLNYQNRYQRICDEEELLTEDIDQLISEKGFQQNIIEEDGNNDSDNQCSVMSLELDENLLDLENLIELEYQQQNKPFNKSDPILIIDNNERNMQEQNQQGQRDTLNSKKSHDRVEKENYNPNILNQSKNNNKSFLKENVMKINKDIYEERKPSMKKNIQQISPKQLFPSKKSIKCQEKSLQNSLEELDRIKNKQSLRILNLKGNPIEKNSKCCFDFLHNSFPYLNELNENVRYNNSSVSGGGQYLKDNFNSSRGTRSISYSNFNSKNKQKLISNAKELSQMLENTLQRQNSCNGLKSYRTPNKQGGVALIQTGIYNFNDTNAIQTERENSQGKGFNTLKSMQSNKVLYNNKSINGQESSREVLGGILSTRMYNTSAATLNTQSNQQSTINIGNNHSSVNINKIINQNKNNSQNIGIINQFLNTHSSRVNSLEKQIQQESSRKQSQYTSLNNVNNGSIQNKFNNQIQGFQSQLQANNEQRPKSLSNYSTNITTDQYQNNQILRNLNQGVLSNNPGQQSNLFSSRPNMISEGSQMTATNGHQSCLESMNNQSGQQRSLSQYNTNSNYNNSSLARLNQMNAGYQSNLQRNASTSTIISNAINKLNSSNLNQNNNGISANQKDTHLLSSQKAGGVVTEVNNNFNKESLNNLLQPTNRQLFPSENQGQLQFQSNSISNHFSKESQQTEQGLQRFVQNQQQKPQKELIANQNLENYDSNQNNQRNLQKSSSAFLSNNNSRRGENNNQNNGNNLVNLYSSSSNNNNNNHNNNHINVLSDMTSIQSRFANNNQQSQILGQYELDNNNFNGYFDKQKAVQSEYTTTVYHGRQQDNLEQNIENQLQQQFNSTKSNNDRIQLNNTHIQYNSQQKINQQNQNQSISFLSNENQHIIPTNNRYSTNDQFQNQQSQQIQMTSPLHNPEIGSMPISTEADIVGYSSQLLNNQVQNNFQTQSDVIQPAFSTTSVEQIPISSSISLNPNLQGQQQGQLQIRNSASNESLFSKTISNNINQTTATFAKQSKLTKDNHQEVGPFKFKKSQNQMMNGLMINQKLASEIQQSYNNYPLDTQNNPLDTDLSFDNNLVASQNKQRKRALSSNGVQQNGNNFLNPQSNQQLTSQNQFTQQSQQFQSNFNEMASLNLSRISHIGGKSFMNISIPHMRFDGGVFESQANFQIEDDPTAATANNINPNASTNFMSLPAQQRKSIIISEIINQGKQQQQNQQNAIQNYQTQPENLQNLQRQSINLSFLNKSAVLNECLNQHIDNIDTDIEQLAIFFYQKSLKEKAFKSLFYLKAFTNLEQKNNQQATQQTETHLSSKYNSSMKNSTHTLSVKNNSPHPQNTIKQESAQHLRSQELPTQFQRMTEQHHIPHNQLQSMNDCSGLIMHQNTFNYSDDEMLLTQQNIPVQRDQSPPQQNQQSHQQQKQQQQYASQLSGVAKEIETEEISFDQIKQQSHLQMISRQQQKNNDFYQQNLMNPTASITNNPLDEVENDPPIQHLESKQNPQQQESNFSCQQNQLYQQTHYQNEEDEDDHDIQIKIQTANEYYENFLKIKIFFEWKTFTQNRKIKDKMFLNLSNIKKGLIALNSGRGDLTTNRTQKETFRQMHQSSTSSHKQQQSQSEFEQIQSTKKKQLDVADNRMFLHHNYDNMKNLNQQNCENGDPFANSIPQFEESSSDFYASTNNNENIQQFQIHQQQQQQTYQQGKYNSNQSLSSINSTTPTNNNILNEIKTNYQQLNNNEDKYQRLKLNPSYSSKDINKQIIDQNNNRRKELKNCNLPLSNNIFAFKKNSKAGAQIPNENMKKF*
>TetEll002379_none_TGME49_271780
MQKAKPQRPLIKMNFSATKSKNEPQVDSIFFQSNLLNHFEQKTTQKISQDLLSPHDPANNNNKDQGHIIFQCKEHKNKAIFVCQDTSCSQQSKQGCTKCMNVYHYGHSDIIILEQSKDNEDEDLIIKKQTAQVKQQFMRFQKMIKVPIETLQNQSTHQSVNEKDLQQQCQQQSSQQQVFECFYVGKVNAQINQTEEKIQKKNTHIDNLASDTDFQKQTQSSKKLFAQKQSQINDNYENQDLKAITKIHLRQNVLQNQNKSSCSTSQIITISQNQNNQKELNNSDQRLISSYKNINGNNFENLSQNDHKFIDVSKHPQQIINSCNQIDIQQQLQTNQNIPLPSFDSRVDQKNQVIFLPTQYLPIISYIPQQYPQNYIINMQPNQVQFVTPNPYFLPQQNIQQNIIQNIPNFQNFTPFNILNSNIQAQINNNQQQIYGGAWVQQPSTFNQNNNNLMVDSIPQQHKMDSYFIQNNLLQNQNEQIQSVKQQQQINANKQSENLNQLNNITQISQQQNKNDTALTNLSVSNQIDIKTCNHNIVNSQQIQTNTNNMAHQIQCNQQKQNEMQEKQQLLLLNNRCLQQKSKSIQAPQNIKIEAIENIEPQNIEKLQQKSCQTQEEREQQSEKISEKNLLILKQEESDFSGNVINKFKMERVQLCKSTKILESAQASSSEDKNLSQKDRNQQQLQSQQIERVQLVPYRTSSFSTKSVCNPNGSKKVSVQYFIDNKCMKSQYTSIDKVVHQHIDYYPQLAFLDSESFLQISVNTFEMKYYLNLVDIKQKKILQRREASSIFQSKNSSIFEENKLVIQKINLNISAVYEKGENQVDFISNQTLKVVKRLKQNSIQKVISYNSGRSLAIASLNGLVSLYNINCNKFLVINQFNVKDIKTKYFSHQQVDNNQRVQIEQQDIINQQGQEAEEIDDEDIRRNNPHYQMFSFLLNCDIFIQQNKLIWCGSSLFKFTYCIIDITSSARMILEPKQDNYPEGILNNDQFKIQISNLQVFNDRVYFEFSYIGRESDQFLNNQNASSVLLQSRYTVVQYKMNQQDDQIQLNYHSLHPNSNLIKVQDTQNQIFLYNQLKSYIIGILFEKDAKKKITQQSNEKLSYENRFLVINNIAHLKSLFKKRIYKEDYEEVKFKMNISQFQNNQSLYIFLNTSSPSSSSNQKFITLVDNKKIFHKVFLSQSQYTTKIK*
>TetEll002620_none_TGME49_271780
MKFNAETSVLLGNVLGIQEENKELNSVKNHSNDWNERQLRFASQHNSSAQLILQGSQNNISNAFLPNHNNKILGKKDFSKGPSLSLHSQQLSSGQIQEQNQLLNRIDNYYQIPTANPQECKICQINNSICSVCLQKQSKVKKKFLNPKGSESFCSNIPLYKYSRFSDQEKLNSSYSYGDSCKQSIIRKKLMLNKKEQNSRESLHSSQQMNSLQDKFQDILKVKHRAHNTNNQSQSLISSIENKNTISISLDKIAPQTATQKENQSFKQTFKQENKDEQILSDNYMNYILRIRQEELENPSKNYLQNEFYSSIQYENAEMSDKNKLKNQLPMVQQEQQQQQQQQQSKKINENNQHHPSNLSLSNQLKILDLNNLLSKQKSCSNYVNSQYIVDQSSQNNKNNLMNITQLNFIERNNFMSKKKYESSIYKKNSQDHKRVNQDGFQTQNPIVAATQTIQEYQKHLKKPKKSIIYSKIKSLNQQNFSDKENSVIDKDKNIDEIILKRNNQEEESSQINKQFQDSNLVNSAMNELNKSNSRFMNSSYLVLDETSEMLDYIEESSYNEDQIFSGKNKNIQDQLQKYVRNLKLKMQQQQNSQLKNVSNINNMNEKENKKLIALEPSEIKLSSLTQKSSDKNIFNFKYRKTLLKASTNFNTNSNNQSIEQVDKESIKHLTIDPKEQQKLDNKNINQDSTASLDALPISFPKLHKQQIKKSTSINQRSDLQLNAQKLYVGNRLDKHFIQSGKDIFYDSQTNKKQVEKQIIYSQSFSKQNKLLQNQNNLSSNKQIKTEPDASEMELTFKNGIQMNTFINKNRISLKEISVSNNFDINHPHRNLQQNNPQNQKQIENIQDIDLCEWKHSPNSFISNIDYQIIAEKQENNIYEGINISKAKKKKQKIIKQKNINQQLKDS*
>TetEll005161_none_TGME49_271780
MGCNPFQQGNNMGNNSQSLPIIFQEKKRVKEEHFEQSKISGIEKNSKQKISLQDIGSESNADKPQIQEEKRLTVNTNQSNSTNASIFSEDYRIAGLRYIKKGYNKPIEIICNDQFLSKKNNGNLADDRNINYGNITIKPSHAAAANVQNTFLNEIHSSSSQKTFKASEKQCEENLKYHRNSNDTIKLECCTQMPQDKLKKIKNSKKIKLEEKYQSQHSQKLIIQSQFQNNKELSFLPIKQDNQLKKIKPQKINDNRVDQPVKTNFLNAESSQHSALEEHILDSLSIESTNNSDKSLKIVNEIKCYINQQNSIDSVLKDIQNNAKNFSQEEILSKCIFITQQSETHKVFQQILKQPFFLGSDSTNQCESNQPNNNSIKDQSAQQFNQQQTQNLKAFRTQNDQYLQKNTNPLQETLTSPKKQKSDTQINNQTEKIFRKGLQQYVKPKQIPININQSQQQYNVYYVGSQKNIMSTPRQAQMINQEKNQPQQKQFLQNNQQQIKNSDRLQQLPSNHQKNMVHFKTMKRESSHPDLAIISRKNSRVFFEKELKDLQQQQQQQQADNLGQYNQFLTKSYNDISNQQIQQQLNTQTVSSLSNLSNIQSPLSKINVNPLTQHIEIQGSRYLKGDSSIERKIIKNENLQQKRNQVQKQYETSNQNSKNLLQEKEQEENSKKYFELIQNKFLEIDTIQNEQNTQTSLNEEVKSNEQEQPNMTSNFLSLNSLKMNNQEKPLNIQSNNEFQGLVPLRVLKKVQMSQGQATSINNKKQSFQTAINYQTAPPLGEAIENITELAVVEPIAIYAADLVAEEKAFSVSLGILEGRMEQEQELLAKQQELKHDKQQVLDCQQVLQFCEHYLQVLLLVSKQYPSMQQHVFFVVSKLHPGSLLHQRQNLGSSVQTQQLSEQPTQLLQSQFK*
>TetEll016577_rbh_TGME49_271780
MAANRKNEFEDLMKQIENMPDNHDEEFDEEAEKQNIKMRLAKEEMELGQMEKNLKNIAGQVGVQYEEVDIQPQYGLGSGGQKNVAGSKQQMVQKQGQPQQSNKKNATDDLMAMINNMNNVDENEDFDEAQHKRNLAMYKEDEKDFENVNKMMKGLEGQLGVKFTDDEPQQGQQTVGQRQAGNSASSSQEDAAIKSDQQYSSLKDMICISAFVQEYKNAEKFVQNKKFPKLFEYFTEKRQKIRHNINLFNTKITTGQLKPEDYIKNNVEPALASQEKLLKTAQGNIAKNIELRIKLIKQEIGKIRLNANYIQTVFQNAFTVIGAASTAQVPQMTANQILAASQDQLSIPEKVKLISKFHKQNHNLALFYRANLPELSSVLQSFYIPTLQESGELIKQLQNGQNVSISSFLETKLLEITPEVFQKQDVQKFEANRSFYIDKLDIAIKSEFDLQKMIANQKKVAKVNQITDQSNLRIKQYEQAKFHLQKLSINQYILFPQITTKELKLDFSLDNKDIEKNQIIIMIKRLVDLKSDKYKISYSFTPEQQCLSYQSDWCNQSLVFNNTQKFTLQQQKYPQDLHKKKIDIILFQKGFFSDTEFARGSISLADLETNNTIDSTLILSHKGKHFQLEYGVYIRAPISSVGSKSITVYEIKQYPQFNVNEGVEDCIKKNLEKIVKQPVQQVANEPTKQEVQPQQQQKQVNPPPAPIQKVEPPQQVKEEQKQQQEQQEEEVGFQGENLIADKFVYRDANSEDLKKIQAFDKIPEGLTLNDLVDLENPSKYRSMPYLECGETMINNGIKAAEYNATQRRNINKIKNQFLEQKEILKIYIQNGKITPEDYQQLLKKLIDDDNKLISVYTSLGLPDWIDFVKARKQMIASDLKENFDETYDGKPYP*
>TetEll018463_none_TGME49_271780
MDLEHQLKIQNPFKKESQNNNLNSHSDNFQFTTNNNNQNPDEGYNFHNNELNQHSGYNEPNSHPNQNDFQNEEDSQNQNMDANLQYINQHLIDYQPGMLDDQDGQINLYQQEMMYNEQNDKNQQDYENILNFSITKISQTEQYLDKYEKVTEYLLQADKHSLNGIRNTLTYQQNKNFFLQEKCCLEILHQNNQIFNFEAYKCVMIMCGILLDASISLIKDRRFYLAEKYLLRAKYLTEPNEKHLRKVNQKRLRQQLMYENQNQIEEKKENDNEESQIQHQSSHENEDDLNEQDDFDSIFESDLRYHDIRIEIALNLCEVYKQQMKILKKKRKNQNKRKSIQTSNQAFEGSNRKYDSVGNEIAGMKEIKEEHELEMEHENFDKQNGSPPIQSQANISPNKEKQVFFAPTPVQTTIALSRNIGQNSMKNIQDEDILKKEIEKKESYQQMLLNQREREMDEEELKDEEEKQNENKLENAIKILNDIESKLTDEYIELSKQDLKGTLCKFYAKKVEVLNELLKNSEDQYEEQEIKEISKELLECAQFVIARLESILLPLKANDPPEQQEDQIYLATILSYTWTKLGKYRLKTKEIEKAKQCYKNAFEKLQNFFKEGQDKNMLQYKFQRKYDKLVGKLEFDKADIIEFSQFQLDCMKNQKNEDNLKVNTNKNYLASKRGIPNSDIQSPTVQYYIDPQYLNQLQNHHTVKSLNKNRYLKKVTISHPFGSSLTGFTQQQNSVVQKQANNTQSAQQQQQSEGRQFKFKKNLQLQLENYKSQILGQTTTSFMNQQPQQQSHAEEYFTIPKSITGKQIELSPDEKNAPFLIPTKKIREKPQSAKVRGSSSTKAKFFDSNSQLANEQNYYSNTNLSNQNQMQPPTKIKLHRKAPSFANTLTKISSSSTKNFNLNSNNNEINNFISESASNLNQQQKNFLSQTTFNSKKNSKVDLKFNQEETQSQVPPSGFSYQQKSLSLKSNNIYKKNEEENTQYQQSQEEQGGIVSVTKDESNQKIMQNPKKLSLHQLGQQQGMNIGKISSAKSPMISKQMQSIEAYHQNSNQPLFFNNLIDPSNTSRSKIETTKIFKKPTTSRISSQNDILDNIMNFVDQINEGHNYKNSFANSNKSTTASTSHRKAFSSSRPSSSIIYFTTNRLANNNPSQSVHQNQIPQQQMDQQGIIYEGNEFQDVSKQIVNEQKQQMRFLDQSSQDQQNPFFPTQTIKKPLDGNNFLIINQRPTKAAKNVEKIIDTMGNLRVQLNNLFETTTPKIQPNQAGPKISIKLSKDQQQEFMNIICSRPSSKTDQGQIGKKNINSSRKMSSQSQIQGQQAQQQQLQQKNNQINQIEEEYFNQNTKISTRNIQHPTKISSYRNSIKIPMQVQMNQQQQYKSLTQFDDNNKKMQSNKHLQVDKKNEGSQKRLNTIEKQNTKNKDMSLLYSQQQNQQMQQQQIGGSSAFIPINQNQINNNNNNNVQYNTGNTNQYHAHSSQHVKIPQGSSPKSKEKDIQLETNRNIPNTNNNNNINNNNNNIANVVPIKRKNTEVYNDSSLVSVQPLLNKQGDQAQVNKSGQVNNSKIEDKMKQTIRRQSTNINDSVFKRQPTANYEQINIDIQTNQQNNEEEKRPVSQFSAPFLKQKFEQFENMNNDRMNKDQNKINETQSSQEDEDEDSKTEDSGEQQKNVPYQMLDDLQNNQIDELKGADENQYSMVDDLKKSEKRLGNSINLKASIGTHLSKLNQQSPDISRLINSQQGQLDVNRSYGHHLHITEQGLSSLQQSFNQQSQNNMQQQNYGAIDKSTVITNSQNIANALIGNTKGMNTSQNLKQQMGIQKQDLLPVKTVYFPSVKQSKYLFVQNRIQELLFAPLYFYKSYNQYSLCQWNVSNITIELENVTAQEDAEDIEQVLKGNQQNKGLPLTSDKIRYDIKLCIFLECIITDQHIINNPLIFYLKNQSLNFIDHLWPNDKSKIETKYELAILLLDRWIRERDLDAVEEFYNIGLSMQNVQVQFVLRGGNAFLEFQNLIKKDNEKGSWRCAQITHRFE*
>TetEll018563_none_TGME49_271780
MAGFKKVNNSKQEYPSQNIPSNFTVSIQNDEQKEHVLKKCYDKFLEFPLEHQQKIIQSIQPQPQAAVKEKDQILEIINFLIEKDKTIQQSTARQRMNLIANKPKYEIIMRVFEAKFAQMQKSKEEMIKFCMRKAFKFVYDKIVSEKKQKLNKKEQKQLKNEYFGITNESEYALPFRDDSAEKTMNDDFLKKTFALNNFINDYKLFLENYDEILEKDNQKKIAILVDQILETEDTNFEQGILKIKRIPWSREILEQTKQLAQFLLQKYGTINESLTSSKPSNQNNSQLKDAHNNIQSEGIFNDQSLNFQNSQANNSNSNSFNTNTFTKQKQPYVSYEEFKKLILSFSKNPYFKELVMNLLKDFNKNDQSNLESTNFQDFQHNSQTYSCEKNDSVNSANLNINQKHQNVQLASELNQNLPHEQSIIVKENQLMQSPERSGINNEKNLNTKTLQRKSSLEKSNSMCVKEELNDSTKIHSFREKTPELSSFKAFKSTSQFNISPIGNIGSMSQSANLSQKNFNQSQNQQIGMFGEQIPNSIAANPFNQVNLQGLIGQQEQIQQQNLQSQNIYINPYQRPNNNILPPVNITSLPIESNNQNFNQNLYLGMNEMAQQMNLNNADNTFYQQPFTQANQSYVEQQDSFKSIFLSLLLYFDQNQQNQQQQQQQNQINFMNQDLLNFQNLLTPPISAQDYSLQDLAQQTKQYLQAGHTQLLTPQSLIPNNEFYGERNLSLIQNQTLKQQKQQNSYQNSGFSNNVFSNLVNEVSLDIPKQNLVQDQNLLKRMNPNSQFYYPVSESQLNIQKQPENIQINQIQTINQSEEILNKGIQKKDQQ*
>TetEll020493_rbh_TGME49_271780
MTQQPNQNRYEDNQYQKLNENDIRENIIRQYQQQYGHIPNDISRPKSIENLKNQYKEFDKARNQQINQSDVKKNELLQKLVEDYRQLKDQSLNVQRENDIKMKELVEKMQQQDLIIQKMSNENKTLHNYYQRAENLLQQQKDKIQELEELLKQAQQASIKDKQQIQNLNQANSPSKLFKESETRNYVNTLSDEELIELIKIKRKIDFEKVLSQKEKADQQIVLEALPLINQSQSNPLSSRQFIRNQRSTSTFKKGLDNYQDQLVQQQSVILNQQKVIDKLLNHTHQNQQILQKDLQQQPQIQSASKQPQIEFVKDLSSTRLNSSRLKNRSPIKSNRDQHMEYLQKSIESKDKLLLDIHNSKLKKDKDEALIDFFNKQSSYLVDSIYDKKK*
>TetEll021283_none_TGME49_271780
MQNNQDKNAFSDNFKNQSQDINKRYQYAVKNFMNSENDRQGISYKSQKQSHHTHDQSNRSRSKILDGQKFTDLQQEEEEFNPKFALLEAEIASSNNQSILKTRNVSKKKSLDSWDQEDPGFTDVRSFGNTLSAFKSKQFYQNNRPFPYRNQSNFQQKIGNRSNFHHNGSVNSSNQSSTLRNSKEALGGLIISSQKFSPKQMENSQKIQIENKNTDGVNTQNFGERNIEEGNTSEEEEKNSQMFRVTEEQFLKWENKETIKDIHQNQLMKKYGDQQTPQANQNSFYNFHLSNSPNSQQPLAEMKIYGNSFNALRKDQDQTQIINKYYSQAVLILIYTFKIINKFYNSLNHNPNLQQEDNKPIELVNNQNFSIQNIQITQDNSNIKNLTEPKENMADLDYEQNEEHSSSFINKPGQVAPIHSKKIFNQDELESEVDIIVNSKILDFNFNPQLKSKSLSPLRFPKHRAIPPIRLRQKKKEREEGQFDQDFNKNIQNIAEIEQQNQQNNILLIKNISLIQKNISNQKLQNIHSTNIHSPANIQQVDQLLNIISPSLYPQQQYQKQQSLSQVQILNQNQLQNSSLQQITDQQPKQILTKQQENDNFNRSSRLDNTQIQNKNDITVNQVSVNNSNDKMKIFQLKFNGNQFGKNSSSQENIAAPPQYIQKYLKKKQSPSPRQQSPWLNLQNQVQNNIPSLIINQIQSQDQQTFLQKKISQNFLIRKDSSQLYHLDNNQKSKNVIDIKNFNQISTGSPKNGQILNQYQQHIDFMDYIQGKSANIGQKQINFANIEKQEEFKKQIITKNEQNNSQYLNYQPDNNNNNSNINDQDKKQRLEPIRKVKTAFVPNQQNQQSKQQNLNQSFQGKINKSNQKFHKFGQLKKIKNAKNNDEVKQDLQNGKNQDHNQLLVMNSFKQKQNIQQKQEELQQVS*
>TetMal001281_none_TGME49_271780
MSSLRLTDLNTEEICHDLFTFATKQEKQYKSQKNDKFTKQNGEPAVDQLAQSAQKSKYWHLIKESKFLDASKIKICQEKEFIWDSNREQQLWYKNLVIPTIKVNGKISQKESKIFAKMRCFKQLENQSFHEVELTGELEQEFNDDKPLFFSGIKFLETTFISRSICFYLVLTIEKSQSKELQKQSEILASYVSDSIYVEARKKSKRLRSERFTSNYLDTLTSKNQSTQKLNQDVKSEYFVSEIKELYELNSYLNQLNNENEEKISPFILCQLFPSIIRVYINKKIYADCKELLNDSIVQTQQILNNDPAYFLQKNVCNQNESDCVIYLQVSKSSKNQLLPTVQQIQQKLLRFKPQALQCIFEKSSYLQQKYRQINSSPEIAELIENNYQIFNKHSTKPFKFSKAQKRITKIDDFLNQLEENRSKVQYSYKEFIKQEKQIFCKYTTTINLRDFPPFEPLLTKKVKAIANKMQFKKLGTQSLIEIEEKEVNKDFIFNNKQIETEKNISIQSTQITSFASPQTHMLQLDSIPLKISLSNEDLSTKLLSKESPKFSQDKLTNPILNISQSSIFDEIPLHNRDIFQNTQNSYQAIQENINSFTYMPLDIDFLEKQQNLIQQNNLNQSQQNYINQLQQNNINEIQQFNYNMNFNNQQIIENQQSSFYLNQLSSYEQQKQFNYFNQPYIPNNLVSNLQQKQQQQIYFNKNQQKNYLNELNMQHIYHNQNSQYSINEQKKQQYFGNLIPQQQQFPHQLLLERNQPVQNIYQDNLIKQQAGSISLIYI*
>TetMal004813_none_TGME49_271780
MIDIHNKEDLRIDLMVIQKAQQIRIVKRLQDTLINTIYRLYVDPILHKHVVCQSNPNYKSITTYQAIRSRFEGVEKGQLCSLVIQEYRKEMIKNNILQRYVNTLISILEEERQERPTELKEKTRKKGKIQASWEAQTWKKIISLLMLANYENPALVTFRQMWDHVYPNNPLPVNKPGRKSKMNPNQEGSDEEECLEGDEEDQQQEINQLNSNILLNDKQSASQIKINKSNQNNVDDQSQQNLKSQEKYLNENQENERTIACEEQQIVMSNPTQTIKVQQKDIQQQNQIQFNEQNSEICLICCGEAQKIQQNLQLQQQEIEESDDVCLECLQNNFSQSINNNQFLINKNLDQIGDYPNQSDQQGYSTYDQFKENSKTQLSILNNQIIDNNPTKLIAQLQTKQIKELQNEKNETKIQGKDQFNTQHAEQNYSRTMDSSIQNSNNVFGDAKNYSLVQKNRIVQKEQEDYQQLCNVNHQNLQEKNSNKFLQLDKTESSKINNYSFELPQQGSTDWNIKQQRFEILQNIKKDKSMRTYSSQDIIDVKQENIYNPNQESLSTPNELTYKHLNQMQQISAEKKLSEEQLLQTLGKIQMNQLNSTFLNTENQIQQLQQHLNNISQQANEKLSYNYLQINHKQGQGEELIKDTNSTQGCSCCENINPASPTTKMDSINNKIQNSKKKNLLLHQNPEKNNQNQQYELKLEDNLKFSKQNNLNNQSEKSQFIQQQSKCPHNSQKMNGFQIAKSQQTINQYFSDKIQQLEQIIQKQSQDLSKSLEIQEQLRAENVMFRRHFESQIINQNQLLGLLKNPQSVQTELRQQTFFQVQDNSFSQTCITGLTPKEQDFQKYLSAKQKSPKQTQTRGFVKSGSQDILNKDIQFKRTRNSSEISLRDKKMKQNQIEELMISIHSVQDGDSTGKQLSKLNKKEYQELKIFTVFNQIRDLNDKDQIHQAIRILDNMEERSLLIDKILKRKQERQDADQIVRISKVQPLINRFLRKMKRAAQNFDAFENDISINKNQDIGSKTSINLEASNKESGQIKSSTSITQNGSNLVIQDSTPMTDRSNNSNNLQIPKSTKEPVISNKAIFLSMLQKKVEEPQSKEKLSHIIAYKEMFHKMSKASNNQINLNQVSQNSIDLINQGKELAKQKINELLKDIQKQSLAARFKSAQLRNKFNSNQLNNDMQYINSFYSDKIDEQMQKEKQKVQNYIQYKNCIEATKVIENDVVRFIDQYKQDPNNFLINSKTIQQPYIRQIENQIQKTCYESAQKKQQLFDLKNKYSKSEYAQSYNKSKNKIIQQITQQQQKPSFNLDNSINKSFSCKQYQVNQQQKNKILPQQQDKNQQLRQQYILSRKQASSLNITKGFQLNNDTDQIDEGKQINQKYNFSRKKTSIPNITKGFQSISDINSCKALSSQQSPRSLYNGQTMTERGNLITSPRYNSQKQSNFEQGFSTFRSPKIRSPEENYIQQRQRVTSFNENKFRYQNELDYMLDQEQQKEIFGLEEDDKKKQLYKQEAMNFQKKMLQQKIRNVKVVDSWKLNGSIRYCGNQSPPNQSDVKDDDTLVSFTEIKLDKLYTKTLNIQTQQRFLERFEMLQATNIKLKQGAKNSLHI*
>TetMal009733_none_TGME49_271780
MNKFQSPQSLPKKTVQFESSSQQQRSTMQKLQETGNSDLNHLTASFGMTELQQGGFKSVLKNSNNNNISMQEKNQDLPRIYSNIYSPEMILKDDINQRDEQQDNFIEHFQHREQQINQDINQNPNELYSKSQEYNEDTLHQQQIQQQQSQYIFEQQQYELSQNANSSKQKGYKGSNRQNHMKDSKIQTYLQQMMNNANYLKNIENSISNFTSLPSAMSAYEGSQMQQNYQSEDNEMQRNVPPPQPETLAVGQLSYGEIAHLKQRQRQLSEEKIKASKQKKLLDEIAHFYRQLAVKKKEDQNNRSIITSPSPIRKSDSTSRLRKKSPQNTVQNKQVLQQSDNRILQHSQSAASIYKAGENKTSRQDKQSTVKQNMRYQEENHSKSVQQFYINNADVQQELSENLENQIDQTNQLSQAGQAQENQQQNVVENKRMVKGNIQSRSQDQFKKTLEHQSQISTQRQKKPFKYPNQAICKRLQNQNSSAQQVDFEQQQIISLSNIFILNPVQFQALENKIKKCDISQIKQKCIQKYRFLIEKVKFSSETQNYLSTIKDLFNEYGMMNHYDINLSEKIQLINKLSIKDIFSNIKEAIDLTDSYETITQDIQQIQANQNNRKNLKTTIQLEKEQQTLQLLKDMQMRLAQKIFFTYLSKVQSRYKKEIVKQLESFEKVQNELRLSLTFNMIKYFAKIRSYKSQLQKITKQEIQLKKLKKIFDAIKQKSNKNAYYKPFIQAIRSNRRKNLKLNSLYSLFEYSQRKKSEKKQLYLSQQIYNSHLITKSYLILKAFCNRKKNNASIQTMTAKNISIQYILELKSSMLQAGSSLRIRNQLQDQNYQDERVQEKSNQSYQHRNQNILSQKNDQECYNIGEANIYNQSNVLDKQFVEDNSYLKYQENKSQTVNKQLNFQEYDDQFCEEDVSYDSKQFQKHFYCEEEFLSSARNLLDMKRQIALDKLDKLKHLTSQNLQNEDQSSFLQKNKEKVQELIRENYEYSNEKPPQIQESDTKMNLVQIPPIKEEIQRAEYINHSKEIKNIDYSLIDEQNFLEQEEDCKSIVTLEQHIKQIIRVLKKLSKKKTIFQQKNPAQLLLNKDSFFYSSGDDLSKQQKNGKQQQKNIPHPLQEHQEMIKRIEENEKKKTTSFLFYHWKIVFLERTLNAEITLLNSLKKCKLILQLFKQKYRDNNEICALKQQIRQEKIKNDIFQQWSFMASETSQINQQKLQIFHKKLCFRRILYYTTYKKIQRVADDFHAKSMKKNVLIQWDKISKSNQVVRKKHKNAIVRRYFNNWVEYISKIMFLRKFWKKILYSPDEILFEKYGNKKNLLKHILKSWRGIVIDNENTMKQKLALKSAINHRAVVQKTKAFFQWVNFLNIKKKLSKIFESRVVQKIFAQKILQPWKNAVAEQKSAICTFKRKANINIKFKAFHCLKIKYLQNKMVQNCFLKKFFYHWKIQQQQNQEILPHNFYNRKLIKKTFTSIIYHQLLLMRERAKTEKSTKFFLYHIKKFMQTCLLLWQKHTQKKKSKKLLKIKLQKYSEKNIKKRAFNSFKLLKIQSRLKIIQNKKALEFKAIQYQKKYDLKRLITEPHLNPKLQEVLQIIHYWRAYAIKQKSIKFIQARIQKFHNRKMMIEYFTLWQDKYNQKLFVNTKAKFQEQEEQDNVYNKYKIKQNMNQNFIDQIVDNSNNNRKVQHNRQLSDQALSKDTIQVKNNSNQIQKMQNDDNQSLSRKDLENLSQYKQLENNDKLKQNHKISLDSQARQHSSRSPRFLSNQTSNSKSPSSKSNSPNYNKSTLKTNQSQENVRKNRKSVRFELDPKQQGINIPKFDYFDQKYNENEAFYQKLLSERRYNTCQQ*
>TetMal011174_none_TGME49_271780
MSKKHKDLSFKQFQNQRYKVNCFIDQEQKKQTNSNLNAKAANHQVKQNNESTNEKKMMSYKSYLQEEQEQYFSDLNMDSIYFETKKVDLEFQEYQQKSDRENNPSRQKLLRSIESRQNSQKQLGKQNQKQINNLGVNTEMSEKKVMKFLKYTIRNSQNCQPFIERQRAYTLVDEPLREESPTLKKLKTEIENVRGSQKYPMQQENQRQTNQYFFRPQLNQREEHHYYLNHAKKGVKISTQALCFENVTQPLGSAQSCNNGGIETNFKFVQPLRRKSLISNNNLNQSSFNNENSNPINIKSNTNELQASYMQRFFIPKLRLNCQSSQQQKRQMNVSSSMNRIRAYTVTTSQTQTCKNVNDQMNQTDILKCQQNENSISFQDKFNNQRAIQIKEVELCLPQESLLQEYNFITKDSSKCNKSMNNNQPFNTFYSTKQSKSITTENMYLHMQKKDNFRNQQNNNSHKESSFDSERRSVMQQSQLSHRDLISATSQSALHQQKQFQINKLTFQKNPFFYQSVKNNPSIVNYVEKANTQNKQIQNLNQLNFQENQLITERQKSFSVNSLSNCNQVDQQSKIEQPPQENQNLDKIENYNSVQQQQKYEIQQQQNQNEYQYSINRSGILKEQDLNLKHNSTQQKQIQENSNKKPFKIYSNIQQIILPLKPAEEQKSKALDITALSRIRINEEKGNNLLKKQFKRTLNISNYHNENNFQEQNTSIQQQNQQLKQKQCGTEKLNVINPLKQLKMIYQPFQVTVKNGNYIENNLNFYS*
>TetMal018635_none_TGME49_271780
MDCNETNSSQFQGKENNQKLSNNMKQNSIVNSRQKYDSVVKSTVFKSQSSNLDQEFSNTKNMSNVFDQGDTQRVQDLLKLQKNAIHFQNQCTEIQLTNSQDIRKIKIKNELNEEEEQAKTDNVPQMNTSNEINDCNKLANMITLTNEFIFNKQVVKQSEKQDNPTSSNNNFSQLELKNQITNKPQQQIEKQSNNSVQNSKVFEDLNKFSFEKIKKNLFQDVVQQQKQIFNQNNSCKKLSGCHKNNSSEVFPQLFIIDSDQNFKQNQRLLENRSTTTSQLTKRQQILYLQGQLKKRNQLSLHEDYNNNKQNQPQQSQQQQQFLVNPKKDTLKKYNMSQNIIEQQSGEPLSLQNLIQNTSFEKFESNYYSSKSQQLELEGSLNQQFISNQNEQLPKLYPTKVSYKSQKDRNFSLNYLKKQNLVQSQYQINSPTYTNSNIDNYSQILNPQTCNNFNQSNLSNNVDLNSMTKNLIPLNLIKGQIFSNFSHREKIQTSDTTPSSNQELSKMNFQLLKYEQLLNQKNNESPQSFIKIEYDTNDS*
>TetMal025938_none_TGME49_271780
CQFCQQNQYLLQQSCYQWCPNNYQPNQVQQTCDQCSTYTSDCQACAATCKSCQFGNKNICLDCYESMNYLNGSCTCKNGLDNRNIFYQCSNDNIAVIQANLASQSPTLTINFGINLLNNNPSCQQIFDPNTMQMLGTNPICAISQTNITVQLDQDATIMETKTILFQKNVLQFSNSNKLIDTFYLISFQQLRDQPIQFNFQYDQIQNTCNDIIFKYLNVLHDANRSFYSYQWGIQTDINLDSSILQQLNLIVQKANDQKSLTLLIPKYLIPAGTSITAQFDYKMKINSNGTLYFTTKYETQKKIQIQASYSSSIYRYVDSYLYFKFIIEICNQNGAVELNDPLDISIASKALPILNQNFSPFTNQILNVNIKKYQIPPNTVLDIWVSSVLESDKSISQKQEIQITPILSDLLILIQGGNKVQFDYQKDINLIGIARDLEIQDASSPQGIDLTWKCESLVKTNGDFQCYDYSNNVISLTQNSLNVSIPAFTFNAYQVYMFTFSGKKDSRSNSQTMTAFVSEYGIPILIVQFSNQNQLQQVNLNEDIFITLKYGNGNVPSDALTYSGVVLYQNKQVGVIKFDYQQIQFRIWDYFNNISQKNPIIQIRFTAYNPSYFMPSMTVINFNINLPPTSCLFSINQTTGFSLKTVFIMQMTGCSSLKGDLTYQFFYYQDNNDYQQEILNPNNILRRQIQDQGMQNILSTFLPSGNLTILGRAIDSQLAIYNSTVQIQVNYLDQGEEKLNSFIDQTLQQQNNNQAQLSIINLCILGEELSKNYPTYNLFSVNQQKIQLINSIINQTKNLPRDSYLSTFSNKIISQLQLSLASQSDSQMQNILNYIQAILQNQVSLIQNKQDTFFNNNNIILQNLVDSFKMLNSTTKTISNNLLPQQIDLSQQICYLLTNITLPNTGGIQLQGNLIQQNCQQITQKNLNQYLAAIPNEDNNKTNLYSVAYNTFAQNPYEYTPEFQIYIQKLKKVEPNISISSYPVILPSLQYINSSSVKRILEDKSNISQPTFIYKFQNISNNKNNLTCLQKQSSSWSQSNCQIVNNIEVNSFNCFCKDQTPTTIIDDLNQLIENKNLQTAFSSQGIKNLSGFGDFYKYAIFWTLAIITISQIGLFLYGQHLDKKQLFYSIEPIKSFNKNKIFNEQRSIENQQQEQQNTIQTIIDNRQLQQKQQNLNSQHKIKQQDSINSMQSQEQIAKQNEQTQNQKGTTMTTMAKIGAQSYLSLNLLQGNQSSRMPTIQQLQKQQISQTNTQLINSKLDQNYENEKESQSQQQPEDIAIQNKHNQDDKNQNETLHKQNLQNKQIADNKQESQLISQTAFIKNLEILKAKPLLLRIIIFHEFFNIFYSYNPTISRAIRFNIFYLRIVHSLCLTTIFDESYNIQQKIMISIASSIILVTGVTIITNIHKIKAVGRKLSAFFMICLLLFYYYVILTIISGEDVYQANTKTLSFLMIAAIDFLGVITLLSILKLAIAFNSLKQTKKQGAINIFFKLFDLQLIIQNLNL*
>TetThe007885_none_TGME49_271780
MSKSNNSNNLGSENMLFDLLDGFMQICQPGFQNYEKSMLQWTNFKELISNRPIDYHQVFTFISKMQETEQPSPQKSKQMQSQDQQKDEENESQSSSKQSYQNSSNENIPKNSTKLYHSQRQQNNLTNNSNNLKDNQQNSSYFNSSQNFSNQGNSNNTVGLQAQNATTQLQTQGRTNNFIKNTQSSYQSNNSGSNSVQNGNNQNQSTHPQSSNQQYPHSQSQNPANNNYFNSTTNHSNGSNQHSNYSSFNNELFAGSSMNMFKTAAGNFQSNTIQNQKKGEQPRSSTRDQFNQGSSQAQNNNNNNFNGGSSTNMYNSNTNGSNNPNSSRNNYRSSFNQATSSSNNNNITNNTGNIYQNQQSNSKATTNQQNSNSSQVSNFTSSGNVAAMANMHSSKENYSHLNNNVNLEKSSPMNPSKFTNSFKANGNAHSIYNNTSQSSENNNHFNSQQSQQSPEKMSSQKTNKNQQQQNGQQTQQQGNGHHNNHNGTSNNHTNQFNINNFHGLPNETSTFVKDENLYSIKSFSEFLKEHTRIQSLGKNTQFAQTSVLELQNNSNSLLKLASIAFFVNLISELPHPESQPNSTCQASKIQLIDIFLKVYNKKLKIHVSSTHIFTSDQLIASFTKNTGLLIQLYLLHGQNTSKLIKAFLYQVQHDPLYLDSLVILIKELAAEFVEECDYDAIASILMQQIQQHQTQQQQNSLYSTCASLSQLQENKVGGLSEKEKRAKLAQKLRQPSWKEVKPEWLFLLSLSLQRPIELFNLRDNKLEQTLFKSKKMQISEVTANNKINIVTVTQAENKFPVYYLMTMKQSETELYASLKINFKKNELKLNEEVNFPYLIKQITREKEQCQQQQQPQQPQIINSPTQQMQQNNNNSANQAQLQLSPSQSKQQQPQQSTQQNLPQSNSNTNLNKEYSMGHRSSKLGLHLNQLQQQQQQPNALYSSTNANNLNSQQHHHHNSSVEDQGRKSHSIKTNHISNLNTNGSTSNLNNPSASSPRVHNFMNNLNQLNNQQAGSQAQQSAQQQQQQQQVPSSIEPKQNNPPFSKLGNKFSHYENISPKYNLNNLNFQKSTVNSRQHQQSNSLSQDEWNKNLLYAKVKDLIFTLNINSEQLNSLARFSITNNQTGIQSKENIQPKSPLKYKSVLYPLSNNCIQQNPNGAIPPNGFSNALNNIMIGQNYIQNQNQQQNSSSTTTINSLSTNTTNNISNLNNLNNTSGTTAAGTNSASVQNGNINNNITNYTSPNSAFNNYLNSNPTLFTGQTAFNINSNSKLNTNNLNPLSPSSNFNGSVNPLLLNSTNNNNNFVNSFGKNGVSGVNNTNSSNLQNFLNSNSYNAMQSAGGMGATNNIQQQNLNTLNQQNMSSSLNGNSTLTSNSALTQLVGNAPGTVSSKRYPTSQANPNLVDSQSRDIFNKLSPRRNLNTQY
>TetThe016476_none_TGME49_271780
MQQAQAEFCQGNLLFFQQYQNPNELERHNSSTNNNMYLSPNFVPACYNQISLEHRASLCESSGKMSIENEPNGNLSNHFNPRSLDKNNQEEQKDQSDADNSEEHISLEKSFEKSPIFKKLNIVFNLDIIDNQLHNLPQNNILVDQDKDQKQEQLTQQEIQQVNQQQRLPPLTEEKSSIISTFLNNKNQQFMQNKIEEVVEQVFSSDQISVINNSNISRSEEEAFLINQAQQEEQNTFNQSIKTNSCFQNQKQQQQQKEIEQHSDDISNFHNIYEKMNRKKIKNNNEQAAVQLQQRLLVDDKINKNPRYHSAHIKEEKKQSLQTQQKNYQINQISNQQDHTLSSKPFLNNPLFSSNNFQSIQSNLLNPTIEIPSKISSTLFQNQNTLFGDSLNYQRDHTKIINSQSNKTSPNKMYDPFTFLQKSLEINQTLQQNLNQVHSIETLNQNTFDSLKEKVAQNNIQYQPQQQQNNLNNYQTKDLFEPYLKMCNFYEPSDQIDSNNIFINHQEYTEIQEKPSSSKQRANFLSEKNSDEQDQENFSDIESVSSNPNNTKSYISSQDDIDDLLRLDDIDLNDFSDVYCKQHNQNNSQNIDQPQENK
>TiaFus012885_none_TGME49_271780
MPHRPGQDKDDDVGASRPETRTRRSESGEPSAXAAPSSSKNPKKSKTKTKTKPKKSSSSSGATKRRSSQEEEKEQRKEAPKESKRVVEFADKEKDDDSLIEAKRKAKTTPRSKSPVNRQRAQEESDRRVKERIQRRSVRASRASSSSSSSNERLLERNGPAVEAAAIRPPLLHHGAADXPMDDISKTRSPITQVAYLEVQTPGAXQIPGIHEEQSIVSYTDHDDYPSQQQQQEQAIVVNDDMSQKSKRYEDDDEDGSYKAADGFKDLVAGDVENPQGPVVAHLAPDDDDMANRIAERVQQQMEATILRQQQQQRQQRAILTSGEVVQAIKISDKEGGDVEDDKDDEEEYCCGLSFKCLLILAVVGFLAVMGIVAGVVVAVSGGGDDGGDDPVPTFVPTKSSPTPSP
