# Supplementary material for: Molecular characterization of the conoid complex in Toxoplasma reveals its conservation in all apicomplexans, including Plasmodium species
Source: PLoS Biol. 2021 Mar 11;19(3):e3001081. doi: 10.1371/journal.pbio.3001081 (PMC7951837; doi:10.1371/journal.pbio.3001081)
Supplement: S1 Data — Files are named according to the T. gondii apical protein query. The sequence headers comprise the protein identifiers in our in-house proteome database for the SAR clade (Methods), starting with an abbreviation for the species strain (see S3 Table). The headers furthermore contain either the descriptor “self,” indicating that this sequence is the original T. gondii query, or “rbh,” indicating that it has the original T. gondii query as its best T. gondii hit in a BLASTp search, or “none,” indicating that it has no BLASTp hit in T. gondii (see Methods). For sequences of P. falciparum 3D7, the header also indicates by which P. falciparum IT sequence it was gathered and if it was gathered via reciprocal best BLAST hits (“rbh”) or via unidirectional best BLAST (“bh”). The latter is only the case for the putative orthologue of T. gondii’s TGME49_219070 (see also S4 Table). (GZ) [file pbio.3001081.s005.gz › TGME49_conoid_proteins_putative_orthologs/TGME49_310070.fa]

>AleAndCCMP2222009654_rbh_TGME49_310070
XLLLALANDALSSLDPVEDAFDYARPGYWDRRYQKQAGGAFEWYGLTWPILNATLQPHVLREDRILHLGTGNSPLPEEMHRDGYRSQVAVDISNTVIGQMRTKLGHLAPSLEFRVEDALHTSFQDSSFDAVLEKGTMEAVGSDRNCALMDEGCEMLVSEKTLALEAFRLLRPGGVFVSVADEFKPFPELWSRGLDRVQKIEVSEKEGIPVPKVVFLCFKVNGSSREPRQDL
>AleAndCCMP2222011275_rbh_TGME49_310070
XSSCLGPSPRAARMDDATAETTEPSPGYGNGPGYWDNRYMEDPEPFEWLESYADLQQMLEEISGGNKSIRILHTGCGNSCLAERMYDDGYKDIVNVDNSAVVIKQMLARNSGRPGMTWLEMDATKMKDFADRSFDLVLDKSVLDTFACTDNALTTIATYLNEIIRCLKHGGTYLCISYGAPSTRLNFLEMPHLEWTLKQVELPAKYESSNPHYAYILQTPTEPKGARESYEEVLKKLSFGGQGEPLIGFARGAAGASSTRLLSQGISLVGVCGGALGSA
>AleAndCCMP2222018250_rbh_TGME49_310070
XKGASPDPPADPLEGKPAMRFEALEAQSLPQDWAGRFDIVLDKALLDSVACGQEKTTATGAVLASVSRVLKPKGVYVCVSWAPPDMRWPMLAASDCDHRGRSKERPKASVEYGWEIAHKTLPRPLVNPNADPKAKDKIELTPSATNFVAAESVYHVYTCTKL
>AleAndCCMP2222032220_rbh_TGME49_310070
MAQYGKSEYWEERYTRDPEPFDWYQRWAGLKDTLLEYVTQQNSILMLGAGNSRLSEEMYEEGFHNITNIDISMVVTKAMQEKYRDKPGMTYVQMDGRAMELPDSNFNVVLDKATLDSILCGEGSTHNAQKMLQEISRVLMDKGVYIAISHGQPSYRLTYLQRPEFNWNVKIYTVQKPMMGMTASLSSDDKDNVHYIYVCIKGEPASTDGKYRKDRLVKGQNRLGNPSQALAVVTDVRGADPTDL
>AleCatOF101001923_rbh_TGME49_310070
XKRQGEHGRRSYEWYGLGFEHLDESLSARLPKDHAVLVVGSGDSNLSADMAARGWQVTSVDFSEEVTSQMRARHPGLDFVTQDARKMTYEDGRFGSVLDKGLSDCIGTPAKRRAYFRELHRVVRTPGGTLVVVAQRPLSVRRDLGPGWLCEPRRELYGPLFVEDSPNRPPRPEPGTDGQVAYYFLACQSRVADMAAEEEDDADDESAEGDLDEGE
>AleCatOF101010809_rbh_TGME49_310070
APGLLLVLCTVVAAARAAFVGLGWRTPHRGVRPGSVAACRAAAEADLPIRSPEYWEQRYRTRNAFGQGEHVDDRGMGWYCEYAGPLQQTLQAVAGGQRGSRILNVGCGVDRLASDIYFDGFTNLLSTDISRSAIEEMSVTTAPSMPDAEWQVDDVLEMKVSSASVDVVVDKGTLDAVMLAPTLFTHAATMLREVQRVLRVGGTYLIVTHGRGDPKSSRVPLLQLPHLAFNVQVTPDLGGFFLIVAQKVADLPEADATARWQEVVAWASEX
>AleCatOF101015350_rbh_TGME49_310070
PAASAATAKPWARQEWYFGWNGSGVDGGGVRGILDRAGVNPAHRLLHVGCGNSEVSESLWQSGFDDVTHLDLSSALISQLSARLSFTNHSFMVGDMTSLSFADGAFDVVLDKGALDFVYAKGLRSVREALHHVARVLKPSSGLYVMVSRFEPPQLLPSLNRMGEDGEPPVFRECQTQVHPLSPATQIGARYSYMCRDPTRRPAHGEL
>AleCatOF101025039_rbh_TGME49_310070
MAQYGKSEYWEERYTRDPEPFDWYQRWAGLKDTLLEYVQPNNSILMLGAGNSRLSEEMYEEGFHNITNIDISMVVTKAMQEKYRDKPGMTYVQMDGRAMELPDQNFNVVLDKATLDSILCGEGSTHNAQKMLQEISRVLQPNGVYIAISHGQPSYRLTYLQRPEFLWNVKIYTVQKPMMGMTASLSSDDKDNVHYIYVCVKGEPTPDGK
>AleCatOF101027687_rbh_TGME49_310070
VAAALESSGSLDSDAARKLDQELSSIEKEVDGEAGSTARDILAMVSVVRGTLYQRGQNLTDEQVEKMQNSFTYANPRYWDVYYNKTTEAERFDWYGSWDTPIQEMTATSEERGEGSPPASPARTIGDLLRPYLRPEAKILMLGCGNSNMSEQMYTAGFEHIVNVDISERLLENLRARLGSAMPNMQWIYMNASALDFEAETFDVTIDKGTLDALEQKKPLLHAAAAEASRTLRKGGVFLSVTX
>AleCatOF101030218_rbh_TGME49_310070
XEDKCFKPADPRQTLDDMRAWDTEEHEGLPQDLGYGDGVHYWDSRYKEDTELFDWIGLGYREISSVFEEATCGKKECRILHAGCGTSVLPEQLYDVGYTRITNIDIAPQVVHQMRLRNTGKRRGMLFRVGDATSLVDFKDATFDLVLDKTVLDTFACCEQRGLVIGDYLAX
>AleCatOF101033530_rbh_TGME49_310070
DECFHAVFDKALLDTLTTGGHAFLRVKAMLSEVRRVLKPGGVYILVSHAGVGARLPYLTLDPGWDWRIEVAKLPKPPPGPLVAKGADLGEEGAEEGSTEIYASSGFFHVYVCTMPFEEEEAREEEESAVV
>AleCatOF101035509_rbh_TGME49_310070
XEVAAALESSGSLDSDAARKLDQELSSIEKEVDGEAGSTARDILAMVSVVRGTLYQRGQNLTDEQVEKMQNSFTYANPRYWDVYYNKTTEAERFDWYGSWDTPIQEMTATSEERGEGSPPASPARTIGDLLRPYLRPEAKILMLGCGNSNMSEQMYTAGFEHIVNVDISERLLENLRARLGSAMPNMQWIYMNASALDFEAETFDVTIDKGTLDALEQNKLKPLLHAAAAEASRTLRKGGVFLSVTX
>AleCatOF101041102_rbh_TGME49_310070
XSSIQRPDRNAAVQSVVALAGPVQRQCRGSGGGLRRAWPLEARGMGXKWYWLQRYKLDDRPHEWYGVSFQDLRRFIDPVFRLNDPILDVGCGSSSFARDASLAGYGSIVAVDFCSGLVEKLRPQSPRVSYLAADATDLGGLAACSFGGAFDKGTMDGLMGEFSAEDLARARSAAQAVQRVLRPGGFWVSVSVSDPDRFRDCITGSDDSCLKSVSTSSLTVSLEHCGDTDVYVHTLQKV
>AleCatOF101042090_rbh_TGME49_310070
QEKLKAAAGVLASVSRVLKPNGVYVCISWAPPDMRWPMLAASESDDRGRSKERPKASVEYGWEIAHQTLPRPLTNPIADPKAKDKIEL
>AleCatOF101044164_rbh_TGME49_310070
XAYWEPELQSRPAHEWYDISWPQVRHLFPANASTLHVGCGTSSWPEAMAADGLAAVHVDGSPALVAELRRRRPGVRFEVADAKALPFGDGSFDRVAEKGLLDALLLSSLADARQAVTEIHRVLRPGGSLVSLTGFGGPGEEGPFLGEAPWASQVFVDILPAESGQGPVAAYVXHQARVIGX
>AleCatOF101045014_rbh_TGME49_310070
XVLHLGCGNSALSEDMYEAGYKQQTSVDISPSVIAHMASRNSARPEMRWIAADATDLAAVLPSDEFALVVDKSTLDALFCHDDHALVLTTFLKEAFRVTAPNGVYACISMHDPRDVLPWLRRSTPRRGNLLAQPWASRPRTQAPPLHLQQARPGSRAAGRAX
>AleCatOF101047094_rbh_TGME49_310070
MVDDDEAEKTEPSPGYGNGPGYWNSRYQEDPEPFEWLESFADLQAMLEEISGGRKTIRVLHVGCGNSCLTERMYDDGYEEIVNIDNSAVVIEQMRTRNAGRPGMSWLEMDATNMAAFPDRSFDLVVDKSVLDTFACTDNALVTVATYLKEVTRCLKHGGTYLCVSYGAPSTRLNFLELGHLEWSLRQVELPAQYEASNPHYAYILKTPDEPKGARESYEEVLKKQRLGGRADRRDRTGSSGVWDAQAR
>AleCatOF101047936_rbh_TGME49_310070
XRSLLLLGLANRLSMGFEPVGDDSFDYASAGYWDRRYEKQAGGVFEWYGLKWRILNATLRPHLQKRDHVLHLGTGNSPLPEEMHRDGYQHQVAVDISSTVISQMRTKLGHLAPSLEFKVEDALHTSFPDASFDAVLEKGTMEAVGSDRNCALMDEGCEMLVAEKSLALEAFRLLRPGGVFVSVADEFEPFIELWSRGLDRVERVEVSEKDGIPVPKHIFLCFKATKL
>AleCatOF101054865_rbh_TGME49_310070
IDFSKVIVDAMAKRWEELAARTAEKGMEEEAAAMRQGVTWLPMDMSDMSTLDSGTFDLILEKFTFDAMLCEAKDDGSHCPACAAIREMHRVLAPAGTLLSIAWGEGRRPVLLRGGX
>AleCatOF101069004_rbh_TGME49_310070
GCGNSNMSVLMYEEGFRNIVNVDIAEPVIKQMQERYGHLAGMTWRAMDATALEFADGEFDVAVEKGLFDALFAGTGVQVPPVLSEVRRVLRPGGKLLSISFSEDRLERILESSQEADGSSAPTMSCQVSGTLRYAKGRNRTASSGSEAGQAFQVYACELQP
>AleMarAMGDE01CS322000836_rbh_TGME49_310070
XPSAIPLLLQAARAPGRSGGMAGGGRRRGFWAAALGLGALAAGTEEPPSAGAPSASPSYLEAAFWDKLYTAGPRLSEGPLVSSWQGVGYEQLRSLLAPLLDRMQPRRVLIIGAGDSALPEELADAGLPDVVAVDFSEAVVGAMRKRSAESRPAVRWLAEDVRRLSLPDASVGLAIDVGTLDTLAIGEDGAAGEMLQQARRVLGAGGSLVSVSSEPPAFRLRFLYEHMSPQGWNITTSSLPRPREIDRRIHDLNPEWGPGQLTVYVVSAIPAEVVQDPPSTPMAD
>AleMarAMGDE01CS322008409_rbh_TGME49_310070
MAQYGKSEYWEERYTRDPEPFDWYQRWAGLKDTLLEYITPQSTILMLGAGNSKLSEEMYEDGFKNISNIDISMVVTKAMQEKYRDKPGMTYTQMDGRAMELPDQNFNVVVDKATLDSVLCGEGSTHNAQKMLQEISRVLQSNGVYIAISHGQPSYRLTYLQRPEFSWNVKIYTVQKPMMGMTASLSSDDKDNVHYIYVCVKGEPASTGDGK
>AleMarAMGDE01CS322014692_rbh_TGME49_310070
DAKVLIPGCGNAPFQLDMYDAGYMNLVCGDSSAVVIGQMQALSAASGRARIAWDLID
>AleMarAMGDE01CS322021996_rbh_TGME49_310070
XRPPAPPPPAQQQLRAKAQRSAAMAQYGKAEYWEERYTRDPEPFDWYQRWASLKDTLLEYVNPQNTLLMLGAGNSRLSDEMYEEGFHNITNIDISMVVTKAMQEKYRDKPGMTYVQMDGRAMELPDANFNAVIDKATLDSVLCGEGSTHNAQKLLQEVSRVLQPNGVYIAISHGQPSYRLTYLQRPEFAWNVKIYTVQKPMMGMTASLSSDDKENAHYIYVCIKGEPAATGDGK
>AleMarAMGDE01CS322028190_rbh_TGME49_310070
XAGHPLRAAPAVLLFLQAMPGRIVAARRSAGLLAIAPRFLGAFASLLPAAGGRQGVVPVAAAASASPPKPWAQHDWYFGWNGSEVDGGGVRGVLDRAGVAPAQRLLHVGCGTSEVSESLWRSGFRDVTHLDLSSEVVLQLSARLSFTNHSFVVGDMTSLGFADGAFDIVLDKGALDFVYAQGLKPVREALRHVARVLRPQSGLYVMVSRFDPSQLLPSLSQVGEDGEPPVFGDCRTEAHPLSPMTKIGARYSYACRVA
>AleMarAMGDE01CS322030336_rbh_TGME49_310070
GVLAMVGESEREGALADAPGQRSDQQEGSPGRQGGEQEESPALPCYGTAEYWEQEYKELRAKAAVPGERAPGGAHEESSYDWLIRWRDIGWLICNDILGHKLDKRILHLGNGTSSMPEELYKLGYSRDLYAQVATDVSGSCVACMRDRYKAIHIPAGCLHFALADACDLLAPVRTGAVGGSVDGRAEYLPQLPCDCHEDGEVRRAIFADARYDLVFEKGTLDALECHDDEHALMILGMLKEAHRVLKTDGVFISVSMHPPPIISCYLNLRCFGWRVVCLPLLDDSKSPLDEDSIPDSGSDVDTYLEQVKHAAELEPLRRRYLALRAASVGAREQLTRAHGSSSVGGSPRRRRQTFHYCYICTAKSDEAMAEFWPEVHAAVSASPGDDPGEDLLADTAIXLGGAGAGVTAAPGIECACX
>AleMarAMGDE01CS322030850_rbh_TGME49_310070
GDATKVLCRYLDEVFRVLRPGGCFLVVSCHGKQAMRATLRGRDWQIRKVDLRSSGDAVDGGREHREGSGRKSVVTLSVCIKGAGREAAEDASPEGDQRLCARTTRNERRKAEKMQRRMLQASFEEAASAAE
>AleMarAMGDE01CS322034932_rbh_TGME49_310070
RGAGRPRAAGASGRAAAIAGRPLDLRFMAKKGGKRKEPSAGAQRSSPAAQYVGAAAVALLAASLGCAWWRRAPSGRVPRGATSSSEQEWHRRPNPEAAKSVQPAAPRSSDGLGPEAMTGQAELLQRLMTLLQEVDGLRGEDRLAERLAASRRVEAELTAIEEKASADASTAAGKQQAGLIALVRAALQSDRDNGSLSDWSEEGLLKAHGLTTYASQAYWDEAYAENRYGESFDWYGTWEEPDLDGRSLASVVRPLLSRETRILMLGCGNSNMSVLMYHEGFRNIVNVDISEPVIKQMQERYGHLDGMTWRAMDAAALEFSDGHFDVAIEKGLFDALFAGTGTHVQPVLTEVKRVLRPQGRLLSISFSADRLEQFFALDEEDKASSDGPAASGLRCQVKGTLRYSKGSNRTQREDEHGGQGFRVYACDHTQ
>AleMarAMGDE01CS322036082_rbh_TGME49_310070
MASEYDCEDALASAPEQRGKQKEGLPEGSDQQAEIQSLPGFGTAEYWEQEYKELRHPAIVACGGSNPDSTVDPSSYDWLAEWHDLGWLICNDILSHSFDKRILHLGNGTSSMPEDLYKLGFSTGRYAQVATDVSGSCVACMRAKYEAAHIPQDSLHFVLADACDLLVPVGSGCARAAMECHEDLLKPDYDRCHDDAEMRKTIFADARYDLVFEKSTLDALQCHDDRHALMILGLLKEAHRVLKPDGVFLSVSIYPPPILSCYLNLRCFGWRISCFPLLDDSRSSLDDTILDEGGSGSASGLLASGVVSKSPDADPVPHDHSLELERLKRRYLILKAASVAAREEEGGSIPPTAANGAGGSCSAGGPSRPRRRTFHYCYICTSKSDEAMAKFWPETYAAVSAAPGEDPGKALLADTDISW
>AleMarAMGDE01CS322036099_rbh_TGME49_310070
XHFGSGRRGSRPAAARMGDDAAAGGDPSPGYGNGPGYWNRRYKEDPEPFEWLENYDDLRDILEEITGGSRSARVLHVGCGNSALPEKMYDEGYKDIVNVDNASVVIEQMAARNAAERPGMRWLEMDATKMDAFPDRSFDLVLDKSVLDTFACSDDALATVATYLKEVTRCLKHGGTFLCVSYGAPNTRLNFLEMPHLEWKLRLVELPSKCESSNSHFAYICRTPKEPKGAAETYEEVIKQVSWAVAAELGXSSSSSSSEVSGTDLEPSAAIERLLHALRGRSRWGGQACV
>AleMarAMGDE01CS322042008_rbh_TGME49_310070
XVAPGPLFLALATPMVTFSRVDPGLQAARATTFWDAFYASGQASPQVPEEDEAASGGESSEPEHQSSRKGTKHTEWILSPGLALPSLLRALEGSIISAIVELGCGESVLAQELYDALGGQASVTGIDVSEVALARAREWSAASGVRPDLRFLRGDATDLREHFADESIDLVVDKGLADTLQFRARTRESQALRARLFAEVFRVLRPGGRYAVLTPKARVRHLRTVAWERVERETIGSLGSAMLVRGSPDAAVHLHICCKPAAAALARPAPLAQPRGEPRCEVCSVCGNERLPRYRSEQSWARHLTWCARTRGVALKMAG
>AleMarAMGDE01CS322042520_rbh_TGME49_310070
XEGLPALAPCSFAEAPLMRGDGQDPGVRGHEVPALRRSNDDTVPVGEEEEEEQEGTAAAENGFELNYGSLAYWDDHYRQNPRLTFDWLRKFSQLEDIICAATGGDRAAEILHVGCGNSELTESMYDAGYKRIVNVDTSSVVIEQMAARNAHRRPEMTWLHMDATCLELADSRFDVVLDKSLLDTLVCMPPDERSSKIEAYVAECLRVLRPGGMLVVISFDEPCERQRYVEAPGFEEVVGRELPKAGEYGASHYLYLCRKAGGGADPSAQRVQPSERG
>AleMarAMGDE01CS322044139_rbh_TGME49_310070
XDASRFKVDPDAKLGFADPGYWTARYQADGEPFDWYLRWEQLRETLLPVLSPEAQILVLGSGTSLLSEQLYTEGFMNITNADRCEAAVSAMRARHQAQREAVVAAAAGGNKKAPAKGASPEPPPDPLEGKPAMQFEALEAQGLPQDWAARFDVVLDKALLDSVACGQDKMKAAAAVLASVSRVLKSKGVYVCISWAPPDMRWAMIAASDHDDDGRTKERPQASVEYGVGARPPDDPETVDKPQRGPEGQGQDRARALRRLRGLGERVPHLHVPEDVTAVERCQVX
>AleMonCCMP3105001386_rbh_TGME49_310070
XAAGMDEEKANHADPSPGYGNGPGYWXDPEPFEWLENYQDLREMLEEITGGSRSARILHIGCGNSSLTEKMYDEGYKDITNIDNSSVVIEQMLARNIQRPGMSWLDMDATKMDAFPDRAFDLVLDKSVLDTFACSDNAVVTVATYLKEVTRCLKHGGTYLCVSYGAPNTRLNFLELPHLEWKVRQVELPAKYEGSNSHFAYICQTPTHPKGAAETYENVIKQLTFS
>AleMonCCMP3105005494_rbh_TGME49_310070
XPSAAGQEAPSFGSKDYWDRRFEAEESFEWLLGYEQLRDEGIFDVVCRDQAARILNIGCGNSQIAEKMYDVGYRNIVNTDISEVVIEKMRXAQRARAAGVADVLDMECFETGSFDVVLDKSTLDAVGCVLPDDGGNETVARMLAEVMRVLKPGGMYLLITLNDTNPGFLRMPHLAFDVMQKTVMSGIVKNTVCVCRKRPEADAX
>AleMonCCMP3105015126_rbh_TGME49_310070
KDFGDPAYWDAEYAEACRPGAEDEVYDWLVAWRDMRELVEGLVRDVGAGSAAVLHLGSGNSPLPEEMHDSGFPNQTCVDISPLCMSHMAARNLESRPSIRWITADATALPEELTCEAFDLVLDKSTTDALVCHDDHALVMAKYVREAYRATAPSGHFLAVSMHGPX
>AleMonCCMP3105026561_rbh_TGME49_310070
XRAAVTAIDISEVALARSREAFCGPRPGLRFLHADATNLEGLFANATLDLVVDKGMADTLQFRAKTKQSRALRRALFAEVFRVLTPGGVYVMTTPKFSPRYLHTVPWASVSKILLGQPEGLIFDLSGHGGDEMATAPAKSAYVHVCHKPLAELMASALG
>AleMonCCMP3105027033_rbh_TGME49_310070
XAFLEVKAGYAFHEKVNKQGHTVSGWSHLEPKCFRPSDPDQTLEDMLAWDTERLELPQELGYGDGVHYWDTRYKEDTEPFDWIGLGYEDIAGAFGEATKGNKECRILHVGCGTSVLPEQIYDAGYRHIVNIDIAPQVVHQMRQRNMGKRRGMIFRVGDATNLEEHKDGKFDLVLDKAVLDTFACCEQRGLVIGDYLAESSRLLADGGVLLVISMAKPADRVPFIAEAPHCDFTVEVSEIEMPSGKGMACALLARKGLSRRQLVPWPELRE
>AleMonCCMP3105030556_rbh_TGME49_310070
XETLAAEADAKEQVSGASMRQGVEWLCMDAADLRELGSGSFDVVLEKNTLDVILSGSGAAASEARQRGRAAVNEFHRVLAVGGLFLSIAYVDRGRAAFLRAGGLFHLEECRX
>AleMonCCMP3105039621_rbh_TGME49_310070
PRPLRGPQPRRRPRGVAPAARFAGAVLVLAARPVLGALEEGLADDGGADNPVFWDSIYRRQSLHGRHSYEWYGLGFGELRESLEGLLPKDTGVLVVGSGDSNLSADLATAGWQVTSLDFSAEVTRQMRQRHPGLDFVTQDARNMAFKDATSGGAVDKGLSDCIGTPAKRRGYFAELRRVLRTPGGALAVVSQRPLTVRRDLGRGWRCEPRRELFGPLFLEDSPNDPPKPQPGTEGQIPYYFLACQSELLEGRTDW
>AleMonCCMP3105046574_rbh_TGME49_310070
XCLAAGDSRYGAKWYWARRYKLDDSPHEWYGMSFRDLRASLGPVFRQQDAILDLGCGTSGFAGDAWLAGYKSVVAVDFCGSLVQKLQSQSPDVQYLTADLTDLRDFASSSFGGVFDKGTMDGLLGAFSLEDVARAQAAAG
>AleMonCCMP3105047211_rbh_TGME49_310070
XCIGQLFVGGSAPKGHKGGSGSAGSGRRGDKPGSGKKKQTSTERYLELALRLHEMTEVASALEGAGSLDSDAARELDQELGSIEAEVEGVDGSIARDLRAMVSVVRGTLYQRGDNLSDEQVERMQNSFTYANPRYWDDYYNKTFEAERFDWYGSWDTPIRETASASGDFEGGPPPASSVGTMGELLRPYLAPEAKILMLGCGNSNMSEQMYTAGFEHIVNVDISERLLENLRTRLGPSMPNMRWMLMNASALDFDSGTFDVTIDKGTLDAIEQNKPLLHAAAAEARRTLRPGGLFLSVTFNGPEVRVEDQLKEAVGWGPCRSHTFERTSVRPEGKSX
>AleMonCCMP3105049015_rbh_TGME49_310070
KGAPVGTLPRRSGGFGIWQSPALFGSKAPGDLTMAQYGKSEYWEERYTRDPEPFDWYQRWAGLKDTLLEYVQPQNAILMLGAGNSRLSEEMYEEGFHNITNIDISMVVTKAMQEKYRDKPGMTYVQMDGRAMELPDSNFNVVVDKATLDSILCGEGSTHNAQKMLQEISRVLQPNGVYIAISHGQPSYRLTYLQRPEFSWNVKIYTVQKPMMGMTASLSSDDKDNVHYIYVCVKGEPQASVDGK
>AleMonCCMP3105049556_rbh_TGME49_310070
XALAAALARAGSAFVSPARRGPSRAAGAGAAAAAGTSDLQIRSPEYWEERYRTHDALGQGAHVDDRGMGWYCEYAGPLQQTLQAVVGGQRGARILNVGCGVDRLAADIYFDGFTNLLSTDISPSAIEEMSATTASSMPEAEWQVDDVLEMKIQSASVDVVVDKGTLDAVMLAPTLFSNAAKMLREVQRVLRVGGTYIIVTHGRGDAKSSRVPLLQLPHLAFNVQVTPDLGGFCLIVAQKLRELPEAEATARWAEVAAWAEDMDRQDAAAEAASMGAQPASAAASTPFV
>AleMonCCMP3105050563_rbh_TGME49_310070
XLPLARTGGSPPAMALGRARRLLAVGGAALGAVAAQPLGAAAAAVAVDSAGATEVEAGDWSDVYWEHELQRRPAHEWYNVSWPQVRHLFDAEASLLHVGCGTSSWPAAMAAEGREAVHLDGSAALVAELRRRQPELRFEVADAKALPFDDNSFDAVAEKGLLDALLLTSLADATQAALEMYRVLRPGGSLVSLTAYGGPGEEGPVLGAAPWATQVYADVLPTESGHGPVGAYVCTKSDGGGARDSLA
>AleMonCCMP3105056887_rbh_TGME49_310070
XPSEGASGCGPAGAAKAAAAGRAAGDGPPPSVASVAYWDDFYGHRHAQWDTLYSYDDIRPMLSSFLPSNQASGARPARVLHVGCGSSGVTEGLWRDGFREICNIDFSEVIVHAMAARWEEMASDTADQGRESEADAMRQGVKWLQMDVSDLRSLESASFDLVLEKFTLDAMLCEATDDASHGPACAALRELHRVLGPSGALLSIAWGEKRRPVLLRSGGLFDVAYQRLPGEAPQRPLAYLCRKRPVPAAPSPVEALLLPEVRVGTKEGMAEVWMTFDSSAKIQPGDLELDVSEDVVRWRLRAREDGGAGGGAAPAWQH
>AleMonCCMP3105078570_rbh_TGME49_310070
XSQGSERPLASEPEAPLPHDAARAAEERSPLPGFPKRTRGEDADQASPERKLDNKLRGHALNLRLLKLTEAIDTLGRSGRLDDNAARIIGPHLDQIDLEAASLEPSDNVVKLRAVLAAVRGGLLKRAGNLTDEEVEAASSSFSFASPRYWDYYYENASDASLGGRFDWYVAWDDEITEQEFAPLTGAEPTRATRLGDLLRPYLGQRRDPRVMMMGCGNSDMSTRMYAEGVQQIVNIDINERVLEAMRVRFRAAAPRMSWERMDAASLDFEAASFDAIVDKTTIDAIESNATLLEAVVREAHRTLRPQGALISVSFQRPEVRVEKQMRRYAGWAVCGAHRFECAKSPDPLYVNVCVKGEPEVSG
>AleMonCCMP3105093886_rbh_TGME49_310070
AILAQGAGTLLRPETRPGSLPACMAPSEGASGCGPAGAAKAAAAGRAAGDGPPPSVASVAYWDDFYGHRHAQWDTLYSYDDIRPMLSSFLPSNQASGARPARVLHVGCGSSGVTEGLWRDGFREICNIDFSEVIVHAMAARWEEMASDTADQGRESEADAMRQGVKWLQMDVSDLRSLESASFDLVLEKFTLDAMLCEATDDASHGPACAALRELHRVLGPSGALLSIAWGEKRRPVLLRSGGLFDVAYQRLPGEAPQRPLAYLCRKRPVPAAPSPVEALLLPEVRVGTKEGMAEVWMTFDSSAKIQPGDLELDVSEDVVRWRLRAREDGGAGGGAAPAWQHVRLPGTVDTAAATAX
>AleMonCCMP3105094012_rbh_TGME49_310070
XYVRWEQLRETLLPSFSADAEILMLGCGTSLLSEQLYSEGFMNITNVDRCEPAVSAMLARHQAQREAAAAPPTGKAAKAAKPAKGGSPEPPADPLEGKPPMQFETLEAQDLPQEWASRFDIVVDKALLDSTVCGQDKMGAAAAVLSSVSRVLKPNGVYVCVSWAPPDMRWAMLAASDYDDRGRTKERPKASVEYGWEITHNTVPRPLANPNADPKAKDKIELTPSPAFVASENVYHXLHVHEAVIVPRDS
>AleMonCCMP3105094744_rbh_TGME49_310070
XQAILAQDLPLARTGGSPPAMALGRARRLLAVGGAALGAVAAQPLGAAAAAVAVDSAGATEVEAGDWSDVYWEHELQRRPAHEWYNVSWPQVRHLFDAEASLLHVGCGTSSWPAAMAAEGREAVHLDGSAALVAELRRRQPELRFEVADAKALPFDDNSFDAVAEKGLLDALLLTSLADATQAALEMYRVLRPGGSLVSLTAYGGPGEEGPVLGAAPWATQVYADVLPTESGHGPVGAYVCTKSDGGGARDSLA
>AleMonCCMP3105102138_rbh_TGME49_310070
XVLLLALAAALARAGSAFVSPARRGPSRAAGAGAAAAAGTSDLQIRSPEYWEERYRTHDALGQGAHVDDRGMGWYCEYAGPLQQTLQAVVGGQRGARILNVGCGVDRLAADIYFDGFTNLLSTDISPSAIEEMSATTASSMPEAEWQVDDVLEMKIQSASVDVVVDKGTLDAVMLAPTLFSNAAKMLREVQRVLRVGGTYIIVTHGRGDAKSSRVPLLQLPHLAFNVQVTPDLGGFCLIVAQKLRELPEAEATARWAEVAAWAEDMDRQDAAAEAASMGAQPASAAASTPFVAAGPGASGFGAAAPPPPVAAASAASGFGAAPPPPPVAAPAPAASGFGAAAPPPPVAVPEPAAPQGLSEAELAAQQEEWARIEEIGQ
>AleMonCCMP3105104113_rbh_TGME49_310070
XQLHGVFMPILTRMESRRTLILGAGDSTLPEELSDAGLSDVVAVDFSEEVVRAMSERNRDARPGLRWLAEDIRNFSFPDDSFNLAIDVGTLDTLAVGEDKDAEDMLLQVRRVVRADGAFISVSTEPPAFRSRLLSKHVLQQGWNITTLALPRPREIDHRIHDLNPEFHPG
>AleMonCCMP3105107103_rbh_TGME49_310070
PSPGYGNGPGYWNDRYRDDPEPFEWLENYQDLREMLEEITGGSRSARILHIGCGNSSLTEKMYDEGYKDITNIDNSSVVIEQMLARNIQRPGMSWLDMDATKMDAFPDRAFDLVLDKSVLDTFACSDNAVVTVATYLKEVTRCLKHGGTYLCVSYGAPNTRLNFLELPHLEWKVRQVELPAKYEGSNSHFAYICQTPTHPKGAAETYENVIKQLTFS
>AleMonCCMP3105107672_rbh_TGME49_310070
XLEPKCFRPSDPDQTLEDMLAWDTERLELPQELGYGDGVHYWDTRYKEDTEPFDWIGLGYEDIAGAFGEATKGNKECRILHVGCGTSVLPEQIYDAGYRHIVNIDIAPQVVHQMRQRNMGKRRGMIFRVGDATNLEEHKDGKFDLVLDKAVLDTFACCEQRGLVIGDYLAESSRLLADGGVLLVISMAKPADRVPFIAEAPHCDFTVEVSEIEMPSGKGMACALQRQLVPWPELREVMKDGGPPWWGNE
>AleMonCCMP3105108781_rbh_TGME49_310070
XQGEAASEPSSQPRKSGSSKGGGSKGPLGWPWWLWISGSLALLACIGQLFVGGSAPKGHKGGSGSAGSGRRGDKPGSGKKKQTSTERYLELALRLHEMTEVASALEGAGSLDSDAARELDQELGSIEAEVEGVDGSIARDLRAMVSVVRGTLYQRGDNLSDEQVERMQNSFTYANPRYWDDYYNKTFEAERFDWYGSWDTPIRETASASGDFEGGPPPASSVGTMGELLRPYLAPEAKILMLGCGNSNMSEQMYTAGFEHIVNVDISERLLENLRTRLGPSMPNMRWMLMNASALDFDSGTFDVTIDKGTLDAIEQNKPLLHAAAAEARRTLRPGGLFLSVTFNGPEVRVEDQLKEAVGWGPCRSHTFERTSVRPEG
>AleMonCCMP3105109132_rbh_TGME49_310070
WPCGRICPAFVPCALGALGLLVPPASARQAAAGRAARLTEAGKGELAPAASWVHQEWYFGWNGSEVDGGGVRGVLSRAGVRPAHRVLHVGCGTSEVSESLWQNGFADVTHLDVSSALIRQLSQRLSFTNHSFAVGDMTSLSFADGVFDVVLDKGALDFVYGQGLKSVREALRHVARVLRPVSGLYVMVSRFEPPQLLPSLSRVSEDGDPPVFHECWTEVHPLSPMTKSAPATPTCAGGRRGRRDAASSEVLRGGPVRR
>AleMonCCMP3105118159_rbh_TGME49_310070
QDLPLARTGGSPPAMALGRARRLLAVGGAAXAAQPLGAAAAAVAVDSAGATEVEAGDWSDVYWEHELQRRPAHEWYNVSWPQVRHLFDAEASLLHVGCGTSSWPAAMAAEGREAVHLDGSAALVAELRRRQPELRFEVADAKALPFDDNSFDAVAEKGLLDALLLTSLADATQAALEMYRVLRPGGSLVSLTAYGGPGEEGPVLGAAPWATQVYADVLPTESGHGPVGAYVCTKSDGGGARDSLX
>AleMonCCMP3105119117_rbh_TGME49_310070
XAAPLAAYAASTARRRTGPRQEYADSSYWESRFQETEGTFDWYATYNELGSIFEEFCPPGESLELLMVGCGNSSLSSELHEAGYRRITNIDIAPAAVAKMEALYGRLGMAWRVMDATAMEFDANRFGLTVDKGTLDAMMSGNSCPQVLAMVAEIYRTLRPGGLFVLVSHNGRRHEVLDSALHEHHSGVPGWERLDLRKCRLSPQATLINVLRCRLKGRPLADAFRDPEMMREAAEETRATLKRMAFLEAFRLFKAKKARQRQAAGEDPPAETGAAEEPGGEQA
>AleMonCCMP3105127563_rbh_TGME49_310070
XRPAAASEAAPRRLRHRSADPPKFGSQDYWEAFYSGDTEDAGEFEWFCGYDMLQPFVHEFVRPVVSSAEQDGRRPRLIVAGCGNSRLGNELYDDFLDAAGEPQLDLWNVDYAASAIARSAEAAGARRMRHVVADLCNLSRSEFPDASVDVILDKGALDAIYCAGHSAMPKAASELGRVVRGGGLAVIVSGVASAEDMLAAFNGWEVELDGSPYIT
>AleMonCCMP3105134106_rbh_TGME49_310070
XYWDAEYAEACRPGAEDEVYDWLVAWRDMRELVEGLVRDVGAGSAAVLHLGSGNSPLPEEMHDSGFPNQTCVDISPLCMSHMAARNLESRPSIRWITADATALPEELTCEAFDLVLDKSTTDALVCHDDHALVMAKYVREAYRATAPSGHFLAVSMHGPTTVLRWLRHRAFDWRVRVVELADPPGPX
>AleMonCCMP3105146369_rbh_TGME49_310070
XAAGQEVPSFGSKAYWDRRFEGEESFEWLLGYEQLRDEGLLDMVCPDRSARVLNVGCGNARVTEEMYDAGFRSIVNVDISEVVVEKMRARSRSERPEMQWLVADVLDMACFEGGSFDVVLDKSTLDAVSCGSPEIGENEAVARMLAEVTRVLRPGGAYLLVTLNATNPLFLRMPHLSLDVTKRALKSGGVRSTICVCRKRPEADAVLEARR
>AleMonCCMP3105147078_rbh_TGME49_310070
XLAEELHDEGYQQLVAVDISESAIDAMRERNAGRRPSIRWLVGDALDLSALPDASFDLVVDKSTMDAVACAEGLWNQNLVRLTGEVFRLLREGGTYMVVSDSFLAKTAFGFPHTSFDASVKELSDPPAEANDQAQLSKTYVFSGVKRTLPQLATVDDALERAAAMDEEVAAESSQYEALEAGESDFYEEP
>AleMonCCMP3105156141_rbh_TGME49_310070
XTYVGXXXRRSGGFGIWQSPALFGSKAPGDLTMAQYGKSEYWEERYTRDPEPFDWYQRWAGLKDTLLEYVQPQNAILMLGAGNSRLSEEMYEEGFHNITNIDISMVVTKAMQEKYRDKPGMTYVQMDGRAMELPDSNFNVVVDKATLDSILCGEGSTHNAQKMLQEISRVLQPNGVYIAISHGQPSYRLTYLQRPEFSWNVKIYTVQKPMMGMTASLSSDDKDNVHYIYVCVKGEPQASVDGK
>AleMonCCMP3105165896_rbh_TGME49_310070
XLALAAALARAGSAFVSPARRGPSRAAGAXAAAAAGTSDLQIRSPEYWEERYRTHDALGQGAHVDDRGMGWYCEYAGPLQQTLQAVVGGQRGARILNVGCGVDRLAADIYFDGFTNLLSTDISPSAIEEMSATTASSMPEAEWQVDDVLEMKIQSASVDVVVDKGTLDAVMLAPTLFSNAAKMLREVQRVLRVGGTYIIVTHGRGDAKSSRVPLLQLPHLAFNVQVTPDLGGFCLIVAQKLRELPEAEATARWAEVAAWAEDMDRQDAAAEAASMGAQPASAAASTPFVAAGPGASGFGAAAPPPPVAAASAASGFGAAPPPPPVAAPAPAASGFGAAAPPPPVAVPEPAAPQGLSEAELAAQQEEWARIEEIGQ
>AleMonCCMP3105166539_rbh_TGME49_310070
XAPASRECERPGDGALKDFGDPAYWDAEYAEACRPGAEDEVYDWLVAWRDMRELVEGLVRDVGAGSAAVLHLGSGNSPLPEEMHDSGFPNQTCVDISPLCMSHMAARNLESRPSIRWITADATALPEELTCEAFDLVLDKSTTDALVCHDDHALVMAKYVREAYRATAPSGHFLAVSMHGPHAWTDHGAAVAAAPGLRLARPRGRTRRP
>AleMonCCMP3105171355_rbh_TGME49_310070
XALGALGLLVPPASARQAAAGRAARLTEAGKGELAPAASWVHQEWYFGWNGSEVDGGGVRGVLSRAGVRPAHRVLHVGCGTSEVSESLWQNGFADVTHLDVSSALIRQLSQRLSFTNHSFAVGDMTSLSFADGVFDVVLDKGALDFVYGQGLKSVREALRHVARVLRPVSGLYVMVSRFEPPQLLPSLSRVSEDGDPPVFHECWTEVHPLSPMTKSAPATPTCAGGRRGRRDAASSEVLRGGPVRX
>AleMonCCMP3105177768_rbh_TGME49_310070
PRRAAPGGGYRDDPEPFEWLENYQDLREMLEEITGGSRSARILHIGCGNSSLTEKMYDEGYKDITNIDNSSVVIEQMLARNIQRPGMSWLDMDATKMDAFPDRAFDLVLDKSVLDTFACSDNAVVTVATYLKEVTRCLKHGGTYLCVSYGAPNTRLNFLELPHLEWKVRQVELPAKYEGSNSHFAYICQTPTHPKGAAETYENVIKQLTFS
>AleMonCCMP3105178101_rbh_TGME49_310070
XPAGAAKAAAAGRAAGDGPPPSVASVAYWDDFYGHRHAQWDTLYSYDDIRPMLSSFLPSNQASGARPARVLHVGCGSSGVTEGLWRDGFREICNIDFSEVIVHAMAARWEEMASDTADQGRESEADAMRQGVKWLQMDVSDLRSLESASFDLVLEKFTLDAMLCEATDDASHGPACAALRELHRVLGPSGALLSIAWGEKRRPVLLRSGGLFDVAYQRLPGEAPQRPLAYLCRKRPVPAAPSPVEALLLPEVRVGTKEGMAEVWMTFDSSAKIQPGDLELDVSEDVVRWRLRAREDGGAGGGAAPAWQHVRLPGTVDTAAATASWTRAAVCSGAPAAGGAAAGATRPRALLVRAPLWPPPG
>AleMonCCMP3105181866_rbh_TGME49_310070
XILHVGCGTSVLPEQIYDAGYRHIVNIDIAPQVVHQMRQRNMGKRRGMIFRVGDATNLEEHKDGKFDLVLDKAVLDTFACCEX
>AleMonCCMP3105183830_rbh_TGME49_310070
ELAAPLAAYAASTARRRTGPRQEYADSSYWESRFQETEGTFDWYATYNELGSIFEEFCPQPGESLELLMVGCGNSSLSSELHEAGYRRITNIDIAPAAVAKMEALYGRLGMAWRVMDATAMEFDANRFGLTVDKGTLDAMMSGNSCPQVLAMVAEIYGLCGPAASSSLVSHNGRRHEVLDSALHEHHSGVPGWERLDLRKCRLSPQATLINVLRCRLKGRPLADAFRDPEMMREAAEETRATLKRMAFLEAFRLFKAKKARQRQAAGEDPPAETGAAEEPGGEQADDPRK
>AleMonCCMP3105193910_rbh_TGME49_310070
AASEPSSQPRKSGSSKGGGSKGPLGWPWWLWISGSLALLACIGQLFVGGSAPKGHKGGSGSAGSGRRGDKPGSGKKKQTSTERYLELALRLHEMTEVASALEGAGSLDSDAARELDQELGSIEAEVEGVDGSIARDLRAMVSVVRGTLYQRGDNLSDEQVERMQNSFTYANPRYWDDYYNKTFEAERFDWYGSWDTPIRETASASGDFEGGPPPASSVGTMGELLRPYLAPEAKILMLGCGNSNMSEQMYTAGFEHIVNVDISERLLENLRTRLGPSMPNMRWMLMNASALDFDSGTFDVTIDKGTLDAIEQNKPLLHAAAAEARRTLRPGGLFLSVTFNGPEVRVEDQLKEAVGWGPCRSHTFERTSVRPEGKSVYYLHAXQAAVLX
>AleMonCCMP3105194693_rbh_TGME49_310070
DARVELHRLLALQARSWSSQHDXVLGALEEGLADDGGADNPVFWDSIYRRQSLHGRHSYEWYGLGFGELRESLEGLLPKDTGVLVVGSGDSNLSADLATAGWQVTSLDFSAEVTRQMRQRHPGLDFVTQDARNMAFKDGHFGGAVDKGLSDCIGTPAKRRGYFAELRRVLRTPGGALAVVSQRPLTVRRDLGRGWRCEPRRELFGPLFLEDSPNDPPKPQPGTEGQIPYYFLACQSELLEGRTDWGEDLERAEAEAEAAAX
>AleMonCCMP3105201194_rbh_TGME49_310070
XFKPFGPSRSGFRSPTRRPAFFTEVPATTKPACTPVMPEGLWNGLEFWNSVYAAAQGGKGATYEWIAGHEDLKAILEEVVARDWASRILHVGCGISTLPELMYDDGYSNIVNIDISDEAIELMRLRNVERPGMTWLEMDATTMTFADGSFDLVLDKSLLDPLLCAKDAQEVVAAYMGEVIRVLRSGGAFVCVSLNPPGVAMKSLRLRPEWSVTAVTAAAPYSFHLDAAQVFICRKGAGPPAGTAPNPGAESPQVTEDSGSQAPEPSEAACGGPCGEALP
>AleMonCCMP3105207173_rbh_TGME49_310070
XLGGVRWLAMDATDMTGLEDEAFDLVIDKGMLDTIVATKDSLMPDRREAALLLVARYLKEVCRVLRPGGVLLCVSHSPSHARKPFLALPCISFEVRVX
>AleMonCCMP3105211316_rbh_TGME49_310070
XPSAAGQEVPSFGSKAYWDRRFEGEESFEWLLGYEQLRDEGLLDMVCPDRSARVLNVGCGNARVTEEMYDAGFRSIVNVDISEVVVEKMRARSRSERPEMQWLVADVLDMACFEGGSFDVVLDKSTLDAVSCGSPEIGENEAVARMLAEVTRVLRPGGAYLLVTLNATNPLFLRMPHLSLDVTKRALKSGGVRSTICVCRKRPEADAVLEARRPA
>AleMonCCMP3105212828_rbh_TGME49_310070
VADVLDMECFETGSFDVVLDKSTLDAVGCVLPDDGGNETVARMLAEVMRVLKPGGMYLLITLNDTNPGFLRMPHLAFDVX
>AleMonCCMP3105225990_rbh_TGME49_310070
XNGPGYWNDRYRDDPEPFEWLENYQDLREMLEEITGGSRSARILHIGCGNSSLTEKMYDEGYKDITNIDNSSVVIEQMLARNIQRPGMSWLDMDATKMDAFPDRAFDLVLDKSVLDTFACSDNAVVTVATYLKEVTRCLKHGGTYLCVSYGAPNTRLNFLELPHLEWKVRQVELPAKYEGSNSHFAYICQTPTHPKGAAETYENVIKQLTX
>AleMonCCMP3105229346_rbh_TGME49_310070
MPRQRGWTVACLAAGDSRYGAKWYWARRYKLDDSPHEWYGMSFRDLRASLGPVFRQQDAILDLGCGTSGFAGDAWLAGYKSVVAVDFCGSLVQKLQSQSPDVQYLTADLTDLRDFASSSFGGVFDKGTMDGLLGAFSLEDVARAQAAAGAIQRVLRPGRFWVSVASATRAVSWGVSWAPAPAASAGSARAATPGAWRAAARPTCTCTTSSEEAXGATRDEAPHARSSPPRGRAPAGRSPLGGASEAARAPSPAAAPSGRQSRRPHGLX
>AleMonCCMP3105236942_rbh_TGME49_310070
LAQGAGTLLRPETRPGSLPACMAPSEGASGCGPAGAAKAAAAGRAAGDGPPPSVASVAYWDDFYGHRHAQWDTLYSYDDIRPMLSSFLPSNQASGARPARVLHVGCGSSGVTEGLWRDGFREICNIDFSEVIVHAMAARWEEMASDTADQGRESEADAMRQGVKWLQMDVSDLRSLESASFDLVLEKFTLDAMLCEATDDASHGPACAALRELHRVLGPSGALLSIAWGEKRRPVLLRSGGLFDVAYQRLPGEAPQRPLAYLCRKRPVPAAPSPVEALLLPEVRVGTKEGMAEVWMTFDSSAKIQPGDLELDVSEDVVRWRLRAREDGGAGGGAAPAWQHVRLPGTVDX
>AleMonCCMP3105238632_rbh_TGME49_310070
XDPWVPIRELPFRYSKVVGAVTPGEAVAFLEVKAGYAFHEKVNKQGHTVSGWSHLEPKCFRPSDPDQTLEDMLAWDTERLELPQELGYGDGVHYWDTRYKEDTEPFDWIGLGYEDIAGAFGEATKGNKECRILHVGCGTSVLPEQIYDAGYRHIVNIDIAPQVVHQMRQRNMGKRRGMIFRVGDATNLEEHKDGKFDLVLDKAVLDTFACCEQRGLX
>AleMonCCMP3105241581_rbh_TGME49_310070
XADREPFDWYVRWEQLRETLLPSFSADAEILMLGCGTSLLSEQLYSEGFMNITNVDRCEPAVSAMLARHQAQREAAAAPPTGKAAKAAKPAKGGSPEPPADPLEGKPPMQFETLEAQDLPQEWASRFDIVVDKALLDSTVCGQDKMGAAAAVLSSVSRVLKPNGVYVCVSWAPPDMRWAMLAASDYDDRGRTKERPKASVEYGWEITHNTVPRPLANPNADPKAKDKIELTPSPAFVASENVYHXLHVHEAVIVPRDS
>AleMonCCMP3105244498_rbh_TGME49_310070
XDLRGVFSDGEFDWAVEKSTLDAVCDCGRDAEAGRYVAEVARVLDLAASSSSSXSHLQQHGCTTSKX
>AleMonCCMP3105247954_rbh_TGME49_310070
XAVVRLLQAAFPLPPGRSAPRRRPLARRTAKTRSGRKILAEALSRRLDPQERGLLLHLGCGTSDLSLALRDMVPGARLVNADFSEECLSRQRARHPDMTWARMDALDLPLGDGSAAAIVEKGTMDAVLRVPRVRLPMLERLCPQWLVSCAKLEX
>AleMonCCMP3105249473_rbh_TGME49_310070
XRPLRGPQPRRRPRGVAPAARFAGAVLVLAARPVLGALEEGLADDGGADNPVFWDSIYRRQSLHGRHSYEWYGLGFGELRESLEGLLPKDTGVLVVGSGDSNLSADLATAGWQVTSLDFSAEVTRQMRQRHPGLDFVTQDARNMAFKDGHFGGAVDKGLSDCIGTPAKRRGYFAELRRVLRTPGGALAVVSQRPLTVRRDLGRGWRCEPRRELFGPLFLEDSPNDPPKPQPGTEGQIPYYFLACQSELLEGRTDWGEDLERAEAX
>AleMonCCMP3105250508_rbh_TGME49_310070
XGGIVSAFRCLTGGASEAVGRLVLLRHDLTSSWLGSRSYWDAAYAAGRYSEEYXVAAVVRNNLAAPAGHTTTAFPLQLQCLGRVLHDAGFLDVTNVDYSARVVAMMRCREPALHWRCLDCSVPGALGEPAAYDACVDKGALDSLFEAGTQRARERGCRMVAEVHRALRPGGRYVLFSNAAAGLDALREEFAEVSCEALEGYSCDLYYXDVVPDRLHEAMIGTLWHKSSRRTHKQTERHGEADAEA
>AleMonCCMP3105250655_rbh_TGME49_310070
XESAIDAMRERNAGRRPSIRWLVGDALDLSALPDASFDLVVDKSTMDAVACAEGLWNQNLVRLTGEVFRLLREGGTYMVVSDSFLAKTAFGFPHTSFDASVKELSDPPAEANDQAQLSKTYVFSGVKRTLPQLATVDDALERAAAMDEEVAAESSQYEALEA
>AleMonCCMP3105256908_rbh_TGME49_310070
XPGTAPRRAAPGGGYRDDPEPFEWLENYQDLREMLEEITGGSRSARILHIGCGNSSLTEKMYDEGYKDITNIDNSSVVIEQMLARNIQRPGMSWLDMDATKMDAFPDRAFDLVLDKSVLDTFACSDNAVVTVATYLKEVTRCLKHGGTYLCVSYGAPNTRLNFLELPHLEWKVRQVELPAKYEGSNSHFAYICQTPTHPKGAAETYENVIKQLTX
>AleMonCCMP3105257579_rbh_TGME49_310070
LQPMPRERHRAGRGASTLAAVLLLALAAALARAGSAFVSPARRGPSRAAGAGAAAAAGTSDLQIRSPEYWEERYRTHDALGQGAHVDDRGMGWYCEYAGPLQQTLQAVVGGQRGARILNVGCGVDRLAADIYFDGFTNLLSTDISPSAIEEMSATTASSMPEAEWQVDDVLEMKIQSASVDVVVDKGTLDAVMLAPTLFSNAAKMLREVQRVLRVGGTYIIVTHGRGDAKSSRVPLLQLPHLAFNVQVTPDLGGFCLIVAQKLRELPEAEATARWAEVAAWAEDMDRQDAAAEAASMGAQPASAAASTPFVAAGPGASGPPPVAAASAASGFGAAPPPPPVAAPAPAASGFGAAAPPPPVAVPEPAAPQGLSEAELAAQQEEW
>AleMonCCMP3105266093_rbh_TGME49_310070
EVIRIQLEKFPELRWLQADARRMDAFEDRSFDMVIEKGTLDSEGRYEQHYHMFMEISRILRPRGRYVSITVGKPEEDDEQRAAGEPAADEAPEFX
>AleMonCCMP3105269016_rbh_TGME49_310070
RTQALGAYIAEAGRVLSPRGVLLCVSLAAPAQRLRYFQQPMFDEVEVRTLPPTRHISEAFAYICKRAQAACMCNSGLDEMDDPLQGGPARLYLX
>AleMonCCMP3105270821_rbh_TGME49_310070
RSGAALPSAAGQEVPSYGSKDYWDRRFEAEESFEWLLGYEQLRDEGIFDVVCRDQAARILNIGCGNSQIAEKMYDVGYRNIVNTDISEVVIEKMRARNAPERPEMEWLVADVLDMECFETGSFDVVLDKSTLDAVGCVLPDDGGNETVARMLAEVMRVLKPGGMYLLITLNDTNPGFLRMPHLAFDVMQKTVMSGIVKNTVCVCRKRPEADAVLEQRRPGMLAWAAEVDACVRERRPL
>AleMonCCMP3105276098_rbh_TGME49_310070
PASRECERPGDGALKDFGDPAYWDAEYAEACRPGAEDEVYDWLVAWRDMRELVEGLVRDVGAGSAAVLHLGSGNSPLPEEMHDSGFPNQTCVDISPLCMSHMAARNLESRPSIRWITADATALPEELTCEAFDLVLDKSTTDALVCHDDHALVMAKYVREAYRATAPSGHFLAVSMHGPTTVLRWLRHRAFDWRV
>AleMonCCMP3105276957_rbh_TGME49_310070
XAFVPCALGALGLLVPPASARQAAAGRAARLTEAGKGELAPAASWVHQEWYFGWNGSEVDGGGVRGVLSRAGVRPAHRVLHVGCGTSEVSESLWQNGFADVTHLDVSSALIRQLSQRLSFTNHSFAVGDMTSLSFADGVFDVVLDKGALDFVYGQGLKSVREALRHVARVLRPVSGLYVMVSRFEPPQLLPSLSRVSEDGDPPVFHECWTEVHPLSPMTKIGSRYSYMCRGSTR
>AleMonCCMP3105283782_rbh_TGME49_310070
XDDAEVSLPWYGDGAAYWDKRYVHSAGSNFDWLEPYERIRDILVDCLSRQGVQDPEILHVGCGNSRLPRQMHDDGLRRIVNIDISEVVISQMAARHADLGGVRWLAMDATDMTGLEDEAFDLVIDKGMLDTIVATKDSLMPDRREAALLLVARYLKEVCRVLRPGGVLLCVSHSPSHARKPFLALPCISFEVRVEELPPAAGCGGDDVSDLEALDGGDDPNFVYICTRTPDARASLACWPEVEEQLSSAGLGLRSGAETLANAGSARNRASTASRCALPPLPPPVLLLLRFRSSX
>AleMonCCMP3105286358_rbh_TGME49_310070
XASEPSSQPRKSGSSKGGGSKGPLGWPWWLWISGSLALLACIGQLFVGGSAPKGHKGGSGSAGSGRRGDKPGSGKKKQTSTERYLELALRLHEMTEVASALEGAGSLDSDAARELDQELGSIEAEVEGVDGSIARDLRAMVSVVRGTLYQRGDNLSDEQVERMQNSFTYANPRYWDDYYNKTFEAERFDWYGSWDTPIRETASASGDFEGGPPPASSVGTMGELLRPYLAPEAKILMLGCGNSNMSEQMYTAGFEHIVNVDISERLLENLRTRLGPSMPNMRWMLMNASALDFDSGTFDVTIDKGTLDAIEQNKPLLHAAAAEARRTLRPGGLFLSVTFNGPEVRVEDQLKEAVGWGPCRSHTFERTSVRPEGKSVYYLHAXQAAVLX
>AleMonCCMP3105292655_rbh_TGME49_310070
XMEELAAPLAAYAASTARRRTGPRQEYADSSYWESRFQETEGTFDWYATYNELGSIFEEFCPPGESLELLMVGCGNSSLSSELHEAGYRRITNIDIAPAAVAKMEALYGRLGMAWRVMDATAMEFDANRFGLTVDKGTLDAMMSGNSCPQVLAMVAEIYRTLRPGGLFVLVSHNGRRHEVLDSALHEHHSGVPGWERLDLRKCRLSPQATLINVLRCRLKGRPLADAFRDPEMMREAAEETRATLKRMAFLEAFRLFKAKKARQRQAAGEDPPAETGAAEEPGGEQADDPRKQ
>AleMonCCMP3105293069_rbh_TGME49_310070
RSGAALPSAAGQEVPSFGSKAYWDRRFEGEESFEWLLGYEQLRDEGLLDMVCPDRSARVLNVGCGNARVTEEMYDAGFRSIVNVDISEVVVEKMRARSRSERPEMQWLVADVLDMACFEGGSFDVVLDKSTLDAVSCGSPEIGENEAVARMLAEVTRVLRPGGAYLLVTLNATNPLFLRMPHLSLDVTKRALKSGGVRSTICVCRKRPEADAVLEARRPGHAG
>AleMonCCMP3105293162_rbh_TGME49_310070
LAQAILAQDLPLARTGGSPPAMALGRARRLLAVGGAALGAVAAQPLGAAAAAVAVDSAGATEVEAGDWSDVYWEHELQRRPAHEWYNVSWPQVRHLFDAEASLLHVGCGTSSWPAAMAAEGREAVHLDGSAALVAELRRRQPELRFEVADAKALPFDDNSFDAVAEKGLLDALLLTSLADATQAALEMYRVLRPGGSLVSLTAYGGPGEEGPVLGAAPWATQVYADVLPTESGHGPVGAYVCTKSDGGGARDSLA
>AleMonCCMP3105294020_rbh_TGME49_310070
LQPMPRERHRAGRGASTLAAVLLLALAAALARAGSAFVSPARRGPSRAAGAGAAAAAGTSDLQIRSPEYWEERYRTHDALGQGAHVDDRGMGWYCEYAGPLQQTLQAVVGGQRGARILNVGCGVDRLAADIYFDGFTNLLSTDISPSAIEEMSATTASSMPEAEWQVDDVLEMKIQSASVDVVVDKGTLDAVMLAPTLFSNAAKMLREVQRVLRVGGTYIIVTHGRGDAKSSRVPLLQLPHLAFNVQVTPDLGGFCLIVAQKLRELPEAEATARWAEVAAWAEDMDRQDAAAEAASMGAQPASAAASTPFVAAGPGASGFGAAAPPPPVAAASAASGFGAAPPPPPVAAPAPAASGFGAAAPPPPVAVPEPAAPQGLSEAELAAQQEEW
>AleMonCCMP3105298256_rbh_TGME49_310070
XAFFTEVPATTKPACTPVMPEGLWNGLEFWNSVYAAAQGGKGATYEWIAGHEDLKAILEEVVARDWASRILHVGCGISTLPELMYDDGYSNIVNIDISDEAIELMRLRNVERPGMTWLEMDATTMTFADGSFDLVLDKSLLDPLLCAKDAQEVVAAYMGEVIRVLRSGGAFVCVSLNPPGVAMKSLRLRPEWSVTAVTAAAPYSFHLDAAQVFGAGPPAGTAPNPGAESPQVTEDSGSQAPEPSEAACGGPCGEALPAEAX
>AleMonCCMP3105298634_rbh_TGME49_310070
XASARSARGASAVGDTAGRAGGSGRRDGPLGIAVXAGQAGGGGRAAGVALVAAVRAACSYPGTGGAPSQGSERPLASEPEAPLPHDAARAAEERSPLPGFPKRTRGEDADQASPERKLDNKLRGHALNLRLLKLTEAIDTLGRSGRLDDNAARIIGPHLDQIDLEAASLEPSDNVVKLRAVLAAVRGGLLKRAGNLTDEEVEAASSSFSFASPRYWDYYYENASDASLGGRFDWYVAWDDEITEQEFAPLTGAEPTRATRLGDLLRPYLGQRRDPRVMMMGCGNSDMSTRMYAEGVQQIVNIDINERVLEAMRVRFRAAAPRMSWERMDAASLDFEAASFDAIVDKTTIDAIESNATLLEAVVREAHRTLRPQGALISVSFQRPEVRVEKQMRRYAGWAVCGAHRFECAKSPDPLYVNVCVKGEPEVSG
>AleMonCCMP3105311054_rbh_TGME49_310070
XVPLWGPAAWRCRSWGGALGMEVLSAADIYWAAAPDPSGMSAAAMRSRNKPLRPAEVGGQAVRAARFWDRFYAATNGVQEEPDDVPESTRSPESAGSLIATVEAQPAEAACTEWISDPNRLLPQDRLPSTVLEIGCGDSSLAAQLYDALEGRAAVTAIDISEVALARSREAFCGPRPGLRFLHADATNLEGLFANATLDLVVDKGMADTLQFRAKTKQSRALRRALFAEVFRVLTPGGVYVMTTPKFSPRYLHTVPWASVSKILLGQPEGLIFDLSGHGGDEMATAPAKSAYVHVCHKPLAELMASALG
>AleTarCCMP1771000345_rbh_TGME49_310070
XLTKAADEQRSKKAVTDRGWGPPAAIIVALLVVALVLHWLRSRRTYGSAAVPPSLVENVSATAEAVPEDAAQSPRPAAGMSLESSLGLQLYKMTQVIDSLSNSGSLDAETTSRISAVFDRIEHELEGATPDAAKKLRWVLEAVRGTLRMRAGNLTAEEVEKAGSLTYASAEYWDTVLLKSAPDERYDWLCEWDDAIGELDFTPLCPSRALRVGDLLLPYIKAAASVGSSPQVLMLGCGNSEMPERLYREGFPDIVNIDSSENVLATMRNRLGASLPHMRWELMNASRLDFGTGSFDVIIDKSTLDALESNAALLAEAIGEARRVLRPGGVLLSITFNGPQLRLERQLQRHASWSACRSHPFVKIGDTGKRGEX
>AleTarCCMP1771007613_rbh_TGME49_310070
XSMEELRAPLAAYAASVRRRRPFVRQEYAESSYWESLYQEQAGTFDWYATYNELGPIFEEFCLPAEDLQLLMVGCGNSSFSAELYDAGYRHITNIDISSAAVEKMEAKYRHLGMEWQVMDATAMEFGADRFGLVVEKGTLDGMKCGNSSDKALAMVAEIYRTLRPGGVFVLVSHNGRRQEVLDSAVQMHHQGLPGWEHLERRKCRLSPQATLINVLRSKLKGKPLSEAFKNPEMLREAAQETKASLKRMAFQEVFRLFRARKARERQAKGEDTAEAAGAEDDERTEEQSKEPWLQPFCWVYVLRKPCASSG
>AleTarCCMP1771008343_rbh_TGME49_310070
AEDLFIRRVQSAWKPCFGEAFVEWSPSTTCRIKEAATLCHAQQASASEAAEVGGQAARAGRFWDRFYAPQTTVIEPDDVLGNEVLSESDGLSAVSLETKTLQADVTXVDQQSYKASSSDIGRRTTVLEIGCGDSSLAAQLYDALGGHAVVTAIDVSEVALTRSRKAFCGPRPGLCFMHADATNLAGVFADSSIDLIVDKGMSDTLQFRAKTKQSRALRRALFAQVFRMLVPGGVFILTTPKVKPQYLGTVPWASVTRFQLEKPEGVLVDLASRGTATTPAQSAHVFVCRKPCTDA
>AleTarCCMP1771009114_rbh_TGME49_310070
MAGSSRDQARILHAGCGNSSVTEDMYAAGFHQITSIDSSDVVIEQMICRSKDRNLNGLRWLCMDATQMEFSHWSFDAVLDKALADALVCTDNAEFQVARYLKEVIRVLRPEGVFFCISLNPARAKQLEAAPWCFRLEETLRLGKDVVCTCRKTQASVDFLERWPSICRALSQGASYRDFELVDAEGVGDVVEVASAFLSGEEPGGQVRLEAGLRGIVRVVDEDGDAIIRFPRLLCADTLDRFVLQAQLEHVRRRLPPNCAEPRCGGSFGETSCGMARSESEEEPASEGRGGGPPRLG
>AleTarCCMP1771009928_rbh_TGME49_310070
XRAFVGPAGRTPPRQAAAAATAAAETPELQIRSADYWDHRYRTREALGQGEHVDDRGMGWYCEYAGPLQQTLQAVLGGQRGARVLNVGCGVDRLAADIYFDGFTNLLSTDISPAAIQEMAATTASSMPDAEWQVDDVQAMKVASGSADAVVDKGTLDAVMLAPTLFTNAAKMLREVQRVLRVGGTYIVATHGRGDPKSSRVPLLQLPHLAFNVQVTPDLGGYFLMVAQKIRDLPEEEAAQRWEEVLAWAADMDRQDAAVEATSMGAQQASATAATAFERPPPAPAPAAGMTEAELSAQEAEW
>AleTarCCMP1771028923_rbh_TGME49_310070
XESSPSTPRPTTRAFDFDVLDATEEDEASRTELAAFEALAQGVARPSPALEPPAAPRLPPAATQGPPPAAQGPVAAPVRKPAARPMGPGGPVGAVGTARGQAASQAPAGVVPAAQAAAAVGHREDTGSRALESPPDRPGLDFPLHCVCTGEPWVPIRELPERYSKMLGAVAPGDEVTFTAVKGWYGLFEKVNKQGQAVTGWSPMEQFRLLDEERSMNDVVAWSMAREEERDEQDLGYGDGVQYWDKRYTEDTETFDWIGLGLEEISGFLEEATCGNKECRILHVGCGTSLLPEQLYDAGYKHIVNIDVAPQVVHQMRLRNMGKRRGLVFRVGDATNLAEYKDARFDLVLDKAVLDTFACCEQRGMIIGDYLSESSRLLADGGAMLIVSMARPAERAPFVAEAPHCDFTVEVSDLEMPEGKGTGCALLARKGLGRRQLVPWPELRAVLKDGGPPWWGNE
>AleTarCCMP1771029047_rbh_TGME49_310070
AKRKGEPSGSAPRLLPAARYAGAAVVAILAVSLGCAWLRRGSSGSSSPRKSEPPKPPVAKAADTAQPGAPRPSDGLGPGVMTGQAELLHRLTTLLQQVDSLKGEEHRDERAAASQRVEAELNALEAEVSTDVTTAAGKQQAGLIALVRAALLSDRDNESFSDWSEEGLLKAHGLTTYASQAYWDEAYADNRYGVSFDWYGTWEEPDLEGRSLAALLRPLLAPEARILMLGCGNSNMSVLMYHEGFKNIVNIDISKPVIAQMQERYGDLPGMTWRAMDATALEFADGDFDVAIEKGLFDALFAGTGTQVQPVLNEVQRVLRPGGKLLSISFSEDRMARLFMPSKEESPTEEAATMNCQVEGTLRYAKGRNRTAQQTGKLVSVSTSMVASGHPEPRWVLISSIHARLCHSTSVVWPRLCISTVRQVPDQLLISQPPEDTSARGSPLLLAVRGKGPVGPVQWGETGGSGX
>AleTarCCMP1771030151_rbh_TGME49_310070
XVNACRWCPCLGAPQSRTRVAVPKRGCARSAAAWPALEDRGTMSGIDASRFKEVDPTAKPGYADPRYWVARYQADSEPFDWYLRWDLLRDLLLPLLSADAEVLVLGSGTSLLSEQIYTEGFMNITNVDRCELAISAMRARHQAQREALAAAASGAKKPAKGASPEPAADPLEGKPAMCFESVEAKDLPQCWAARFDLIIDKALLDSVACGQEKMKATAAVLSCVSSVLKPKGVYVCISWAPPDMRWPMLAASDCDDRGRSKERPQASVEYGWEISHQTVPRPLTNPTADPKAKDKIELVPSPAFSAEENVYHIYTAQSCDCSAGLRIIGVPHVLCEMQPSASAVWVPVHCSALHALAFNKTSVGLMNSSLPWLTHCLPTTPTLCSIIACTGVCHKHHICTCLEGFGNNGSPLCIGHIVWHLGNVVGLGQGIQKEDEKRMKHFRSN
>AleTarCCMP1771030563_rbh_TGME49_310070
AKRKGEPSGSAPRLLPAARYAGAAVVAILAVSLGCAWLRRGSSGSSSPRKSEPPKPPVAKAADTAQPGAPRPSDGLGPGVMTGQAELLHRLTTLLQQVDSLKGEEHRDERAAASQRVEAELNALEAEVSTDVTTAAGKQQAGLIALVRAALLSDRDNESFSDWSEEGLLKAHGLTTYASQAYWDEAYADNRYGVSFDWYGTWEEPDLEGRSLAALLRPLLAPEARILMLGCGNSNMSVLMYHEGFKNIVNIDISKPVIAQMQERYGDLPGMTWRAMDATALEFADGDFDVAIEKGLFDALFAGTGTQVQPVLNEVQRVLRPGGKLLSISFSEDRMARLFMPSKEESPTEEAATMNCQVEGTLRYAKGRNRTAQQTGKLVSVSTSMVASGHPEPRWVLISSIHARLCHSTSVVWPSQTSCSFLSLQRTLAPEEATALELCEAKAPSALYSGARLVAAV
>AleTarCCMP1771031703_rbh_TGME49_310070
XESSPSTPRPTTRAFDFDVLDATEEDEASRTELAAFEALAQGVAXALASSGAAGCAPVAASCHAGASATPAAQGPVAAPVRKPAARPMGPGGPVGAVGTARGQAASQAPAGVVPAAQAAAAVGHREDTGSRALESPPDRPGLDFPLHCVCTGEPWVPIRELPERYSKMLGAVAPGDEVTFTAVKGWYGLFEKVNKQGQAVTGWSPMEQFRLLDEERSMNDVVAWSMAREEERDEQDLGYGDGVQYWDKRYTEDTETFDWIGLGLEEISGFLEEATCGNKECRILHVGCGTSLLPEQLYDAGYKHIVNIDVAPQVVHQMRLRNMGKRRGLVFRVGDATNLAEYKDARFDLVLDKAVLDTFACCEQRGMIIGDYLSESSRLLADGGAMLIVSMARPAERAPFVAEAPHCDFTVEVSDLEMPEGKGTGCALLARKGLGRRQLVPWPELRAVLKDGGPPWWGNE
>AleTarCCMP1771032272_rbh_TGME49_310070
XADPNSARVAWAIIALIVACAAWWVLRTPGRRKPRQEPVLEEEADETLDRLEVVREALFPKDGRATGKSRFGDAEYWDERYARMRTERFDWYGTWNSDSKVKLKQHVMPLLRSPVTSVLNVGCGNSRFAEELYKDGHSDVVSIDISQKVIDSMSERLTAVKALRFLQMDATNMSFGDGSFDIVFEKGTLDALYTSSSRLVSQVVSEVSRVLRPGGLFVSVSFGMPTSRQELNATSWEMFHSSLL
>AleTarCCMP1771035117_rbh_TGME49_310070
XAYWDQRYEHTEGSEFDWLEPYERIRSIVVQSIRQDIERDPLILHVGCGNSRLPQLMHADGFKHVVNIDSSEVVISQMAARHATLTTMQWLVMDATDMVGLGDETFDLVLDKGMFDTIVATKDSCLHGRREEALLLVARYLKEVCRVLHPGGVFLCISHSPPHARQPFLSLPCLGFLVRVEELPPQGSCEGQDGSDLEALDGVDDPNFAYICTRTSDASAALECWPQVEAQLTPVDDCCEMAWDSEEAMVYQKA
>AleTarCCMP1771043408_rbh_TGME49_310070
MTARKASVRHRSTANASLTKAADEQRSKKAVTDRGWGPPAAIIVALLVVALVLHWLRSRRTYGSAAVPPSLVENVSATAEAVPEDAAQSPRPAAGMSLESSLGLQLYKMTQVIDSLSNSGSLDAETTSRISAVFDRIEHELEGATPDAAKKLRWVLEAVRGTLRMRAGNLTAEEVEKAGSLTYASAEYWDTVLLKSAPDERYDWLCEWDDAIGELDFTPLVAGTTGAGFGEKDELPSPSRALRVGDLLLPYIKAAASVGSSPQVLMLGCGNSEMPERLYREGFPDIVNIDSSENVLATMRNRLGASLPHMRWELMNASRLDFGTGSFDVIIDKSTLDALESNAALLAEAIGEARRVLRPGGVLLSITFNGPQLRLERQLQRHASWSACRSHPFVKIGDTGKRGEQLYX
>AleTarCCMP1771043527_rbh_TGME49_310070
XSGVGPAGAAKAAAAGRAAGDGPPPSVASIAYWDELYEHRHAQWDTLYDYDDIRPVLSSFLPGGQAPGRRPPRVLHVGCGSSGVTEGLWKDGFRDICNIDFSEVIVRVMAERWEELAAQTADKGLESEADAMRRGVTWLQMDVSNLSRLDSGSFDLVLEKFTFDAMLCEAKDDASHGPACAAVRELHRVLAPEGVLLSVAWGEKRRPVLLRGGSLFEVDGQRLPGEAMQRPLAYFCRKRAPSVQPSAAVAAPEAATKCAAAGAGQAGRGGAEEEACGLAAPAAEPAAVASPPAAGTEPPASATVAPPPSGTSGGAAAGGGHAASGGSSPDVQVETVEGWAEVRIGFGAGVRPRDVELDISEDSVRWRLCTGAGAGSAAGAAGDWQSARFPGRVEVGTAAASWSRRGRPP
>AleTarCCMP1771045846_rbh_TGME49_310070
MDEGKADKTEPSPGYGNGPDYWNARYRDDPEPFEWLEAYTDLQGMLEEISGGSRSVRILHVGCGNSGLPEKMYDDGYKDIVNIDNSSVVIEQMLARNAPSRPGMSWLEMDATKLDAFPXGSFDLVIDKSVLDTFACSDNAIVTVATYLKEVTRCLKHGGTYLCVSYGAPSTRLNFLQLPHLEWSLRQVELPAKYESSNSHYAYICRTPTEPKGAAQTYEQVIKQMTIT
>AleTarCCMP1771047376_rbh_TGME49_310070
MAQYGKSEYWEERYTRDPEPFDWYQRWAGLKDTLLEYVQPNSTILMLGAGNSRLSEEMYEEGFHNITNIDISMVVTKAMQDKYREKPGMTYVQMDGRAMELPDGNFNVVIDKAALDSILCGEGSTHNAQKMLQEVSRVLQPNGVYITISHGQPSYRLTYLQRQEFMWNVKIYTVQKPMMGMTASLSSDDKDNVHYIYVCVKGEAATGDGK
>AleTarCCMP1771047486_rbh_TGME49_310070
MAQYGKSEYWEERYTRDPEPFDWYQRWAGLKDTLLEYVQPQNNILMLGAGNSRLSEEMYEEGFHNITNIDISMVVTKAMQEKYRDKPGMTYVQMDGRAMELPDQNFNVVIDKATLDSVLCGEGSTHNAQKMLQEISRVLQSNGVYIAISHGQPSYRLTYLQRQDFLWNVKIYTVQKPMMGMTASLSSDDKDNVHYIYVCVKGEAATGDGK
>AleTarCCMP1771057143_rbh_TGME49_310070
MHQNVGEVPPPEFGDPSYWENLYATAVDGGEDTYEWLLGWDQLSWLLEPLLARDTSRSVLHLGCGNSALSEDMYKAGYKCQTSVDISSSVIAHMAKRNIARTEMQWIAADATDLTAVLPSDEFALVIDKSTIDALFCHDDHALMIARFTKEAFRVTAPSGVYVCISLHSPWAVLPWLRRGAFHWRVRVVX
>AleTarCCMP1771057474_rbh_TGME49_310070
XRSPLILGLVVGAASISDPLDDSFDYASPSYWNDRYSKQAGGVFEWYGLKWKILNATLHPHLQKSHRILHLGTGNSPLPVEMQRDGYQHQVAVDISSTVISEMHSKLVFADASFDVVLEKGTMEAVGSDRNCALMDEGCEMLVAEKSLALEAFRLLRPGGLFVSVADEFEPFPELWSRGLDRVERAKVSEKDGX
>AleTarCCMP1771067672_rbh_TGME49_310070
PWWLWVTGSFALVACLGQLFVGSSPPADRKGGSSQKKADKAGKAGKAGKASSKPKTSTARYLELALRLQEMTEVASTLEAAGALDSDAARELDQELSSIEGEVDGAEGSVARDIRAMVSVVRGTLYQKGENLTDEQVEKLQNSYTYANPRYWDDYYNKTSEAERFDWYGSWDTPVQETAATSDSGDEQPPASPAKTIGELVKPYLSPESKILMLGCGNSNMSEQMYMAGFEHVVNVDISERLLDNLRTRLGSAMPNMRWVYMNASALDFQDGRFDVTIDKGTLDALEQNRPLLHAAAAEAHRTLRPGGVLLSVTFNSAEVRLAGQLREAASWGDCRTHTFERASTRAEGKSTYYLHACR
>AleTarCCMP1771068054_rbh_TGME49_310070
XQAPAGVVPAAQAAAAVGHREDTGSRALESPPDRPGLDFPLHCVCTGEPWVPIRELPERYSKMLGAVAPGDEVTFTAVKGWYGLFSXEKVNKQGQAVTGWSPMEQFRLLDEERSMNDVVAWSMAREEERDEQDLGYGDGVQYWDKRYTEDTETFDWIGLGLEEISGFLEEATCGNKECRILHVGCGTSLLPEQLYDAGYKHIVNIDVAPQVVHQMRLRNMGKRRGLVFRVGDATNLAEYKDARFDLVLDKAVLDTFACCEQRGMIIGDYLSESSRLLADGGAMLIVSMARPAERAPFVAEAPHCDFTVEVSDLEMPEGKGTGCALLARKGLGRRQLVPWPELRAVLKDGGPPWWGNE
>AleTarCCMP1771069949_rbh_TGME49_310070
XSCRSGWVSKDIPDSFAEDEVVPVFEDVPAPLKVALKQADALGPEELSGVSGETSTTAFSQKLRVQVASGTSSECDEALVIDASSCKSDDPLDGDVVAGQTGAADDALELELPLGRMQPHTSSGCSRGTPSAESEDDNGDDVVPDYGDAGFWREVYTHSRGREHAPVEWLVTYEHFVEQGWHRYLRGGGILELGCGDSNFMSGAYDDGLNDIVCVDIEPSVVETMRQRNAVKRPGLKYSQADACNMCSFADKSFDIVFDKSTMDALKCAGKAATSRCSSEIYRVLKDTGLYLCVSFHSPEEMRPAIQGTGRANRQWRVQALGSESEACGGAERGPPRSLYMYVS
>AleTarCCMP1771071333_rbh_TGME49_310070
XDAAYAAGKYCEEYEWLQSCDAIWPHLEGALPPDCECKLLHVGCGNSRLGRTLHDAGFRDVTNVDYSASVIAMMEQREPALKWACVDCSEQGALGVAEYDACIDKGALDSLFEAGSRSSQHRGRLMIAEVHRALRPGGRYILFSNRGAGLDALRDCFAEVRCESLEGYSCDL
>AleTarCCMP1771072271_rbh_TGME49_310070
YGDLSYWESRYLEDREPFDWLGSFSELRPWLRRAAAGGQRCLHLGCGTSELPEEMHDAGGFGEIWNVDSSASCLEVMRQRNATARPHLRWLQADVRDLRGTFADGEFDWAVEKSVLDAVGDGGREEEAGRYVAEVARVLRPGGSFLVFSFAPPGARLRHLEGHFSCEVDVAAGQX
>AleTarCCMP1771073177_rbh_TGME49_310070
LHAGCGTSLLTEHMYDAGYRSIVNIDTSPAAVELMSARNLKRPWMRWLIMDATRMDFLDGCFDLVVDKTLLDTFACAGSFDQLSSAYLQEVSRVLRDGGCFLCVSFNARDTRLRYLTKQFGFHVRKHTRTSQGSKLFFVYLCRKTSSGDMSRPHX
>AleTarCCMP1771084141_rbh_TGME49_310070
XDYAASAVALCRRTRAAEGVEYLRMDARKMRFPDESFDVVLDKATLDGQLCGRGAAAATCREVGRVLRPGGAYILVTWRGPSRAGGLSWLLDLVLPALRERSGGQAWRVDVHCFADGEADAATEEDFGRLPNVFVISKSRATG
>AleTarCCMP1771085954_rbh_TGME49_310070
XTGLWNGSEFWDSSYKAANSTETFDWVAHFADVGSIIGEATNGNLDMPILHVGCGNSALTEEMYDLGYHRIVNIDISSVAIDIMLKRNGARAGMQWLVMDATRMTFPDCSFGLVLDKTTLDGLVCAX
>AleTarCCMP1771093416_rbh_TGME49_310070
XRAGSTTPAHKATRMGNCSCRSGWVSKDIPDSFAEDEVVPVFEDVPAPLKVALKQADALGPEELSGVSGETSTTAFSQKLRVQVASGTSSECDEALVIDASSCKSDDPLDGDVVAGQTGAADDALELELPLGRMQPHTSSGCSRGTPSAESEDDNGDDVVPDYGDAGFWREVYTHSRGREHAPVEWLVTYEHFVEQGWHRYLRGGGILELGCGDSNFMSGAYDDGLNDIVCVDIEPSVVETMRQRNAVKRPGLKYSQADACNMCSFADKSFDIVFDKSTMDALKCAGKAATSRCSSEIYRVLKDTGLYLCVSFHSPEEMRPAIQGTGRANRQWRVQALGSESEACGGAERGPPRSLYMYVSRKVLLRPEESDX
>AleTarCCMP1771100956_rbh_TGME49_310070
XPCDLSLGAWEPLLARGVERALKQAETLRCPGCGTQRRIHGVPGRAGEQLCHITRVVDGETSAVPPLALAAPSASAWKGEEGEAWSAAVGAAMPDYGNPSYWDERYAADDSASFDWYQSYETLRPVLAPHLRKEDSFEIFVPGCGNSPLSASLYEDGYMNISNIDSSNVVISQMSERYSEYKEMDFSVLDATRMDRELPDECFDAVIDKALLDCLLCGDDSVKRVSAMVSEMYRILKPGGTYICVSYGTPSMRVGYLKGKHLDWDIEHQELEKPKLEHFTEVGAAVTHFVYICHKPAR
>AleTarCCMP1771101674_rbh_TGME49_310070
MPLPSCLGRAAASRPQPLARLRAVAAAVALVGARGALGFVEELLDDGSADNPVFWDRTYRRQSQNGRDSYEWYGLGFQQLRVPLEGVLPRDAGVLVVGSGDSTLSADLAAEGWRVTSLDFSAEVTSYMRRMHPGLDFVTQDARNMSFEDGRFGAIVDKGLSDCIGSASKRRSYFAELRRVLRTPGGALAVVAQRPLEARRDLGPGWRCEPRRELYGPLFVEDSPDEPPKPQPGTEGQIPYYLLVCQSEALTAEAVALAEEAEEEEEDAEDQEGDSEEETLGDEAARGRAAQGPFAARTHGDGAT
>AleTarCCMP1771110969_rbh_TGME49_310070
XAAAETPELQIRSADYWDHRYRTREALGQGEHVDDRGMGWYCEYAGPLQQTLQAVLGGQRGARVLNVGCGVDRLAADIYFDGFTNLLSTDISPAAIQEMAATTASSMPDAEWQVDDVQAMKVASGSADAVVDKGTLDAVMLAPTLFTNAAKMLREVQRVLRVGGTYIVATHGRGDPKSSRVPLLQLPHLAFNVQVTPDLGGYFLMVAQKIRDLPEEEAAQRWEEVLAWAADMDRQDAAVEATSMGAQQASATAATAFERPPPAPAPAAGMTEAELSAQEAEW
>AleTarCCMP1771112988_rbh_TGME49_310070
XQYRAAPFGSMAKGSKRRLSSGGKHQADPNSARVAWAIIALIVACAAWWVLRTPGRRKPRQEPVLEEEADETLDRLEVVREALFPKDGRATGKSRFGDAEYWDERYARMRTERFDWYGTWNSDSKVKLKQHVMPLLRSPVTSVLNVGCGNSRFAEELYKDGHSDVVSIDISQKVIDSMSERLTAVKALRFLQMDATNMSFGDGSFDIVFEKGTLDALYTSSSRLVSQVVSEVSRVLRPGGLFVSVSFGMPTSRQELNATSWEMFHSSLLK
>AleTarCCMP1771114092_rbh_TGME49_310070
MDATRMDFLDGCFDLVVDKTLLDTFACAGSFDQLSSAYLQEVSRVLRDGGCFLCVSFNARDTRLRYLTKQFGFHVRKHTXTSQGSKL
>AleTarCCMP1771114541_rbh_TGME49_310070
MHQNVGEVPPPEFGDPSYWENLYATAVDGGEDTYEWLLGWDQLSWLLEPLLARDTSRSVLHLGCGNSALSEDMYKAGYKCQTSX
>AleTarCCMP1771121798_rbh_TGME49_310070
AILAHPLVICNFVPSNHPSLNMAPSEGASGVGPAGAAKAAAAGRAAGDGPPPSVASIAYWDELYEHRHAQWDTLYDYDDIRPVLSSFLPGGQAPGRRPPRVLHVGCGSSGVTEGLWKDGFRDICNIDFSEVIVRVMAERWEELAAQTADKGLESEADAMRRGVTWLQMDVSNLSRLDSGSFDLVLEKFTFDAMLCEAKDDASHGPACAAVRELHRVLAPEGVLLSVAWGEKRRPVLLRGGSLFEVDGQRLPGEAMQRPLAYFCRKRAPSVQPSAAVAAPEAATKCAAAGAGQAGRGGAEEEACGLAAPAAEPAAVASPPAAGTEPPASATVAPPPSGTSGGAAAGGGHAASGGSSPDVQVETVEGWAEVRIGFGAGVRPRDVELDISEDSVRWRLCTGAGAGSAAGAAGDWQSARFPGRVEVGTAAASWSRRGRPPAAEGTAPGRMLVVRX
>AleTarCCMP1771122335_rbh_TGME49_310070
XRAEGTPGPGAQIGAXRGGASELGGMAKKGAKRKGEPSGSAPRLLPAARYAGAAVVAILAVSLGCAWLRRGSSGSSSPRKSEPPKPPVAKAADTAQPGAPRPSDGLGPGVMTGQAELLHRLTTLLQQVDSLKGEEHRDERAAASQRVEAELNALEAEVSTDVTTAAGKQQAGLIALVRAALLSDRDNESFSDWSEEGLLKAHGLTTYASQAYWDEAYADNRYGVSFDWYGTWEEPDLEGRSLAALLRPLLAPEARILMLGCGNSNMSVLMYHEGFKNIVNIDISKPVIAQMQERYGDLPGMTWRAMDATALEFADGDFDVAIEKGLFDALFAGTGTQVQPVLNEVQRVLRPGGKLLSISFSEDRMARLFMPSKEESPTEEAATMNCQVEGTLRYAKGRNRTAQQTGKLVSVSTSMVASGHPEPRWVLISSIHARLCHSTSVVWP
>AleTarCCMP1771125652_rbh_TGME49_310070
AQAILVRSPAAARMDEGKADKTEPSPGYGNGPDYWNARYRDDPEPFEWLEAYTDLQGMLEEISGGSRSVRILHVGCGNSGLPEKMYDDGYKDIVNIDNSSVVIEQMLARNAPSRPGMSWLEMDATKLDAFPDGSFDLVIDKSVLDTFACSDNAIVTVATYLKEVTRCLKHGGTYLCVSYGAPSTRLNFLQLPHLEWSLRQVELPAKYESSNSHYAYICRTPTEPKGAAQTYEQVIKQMTIT
>AleTarCCMP1771129264_rbh_TGME49_310070
XQVVFGSSALSRLPPGLGGGSAMAQYGKSEYWEERYTRDPEPFDWYQRWAGLKDTLLEYVQPNSTILMLGAGX
>AleTarCCMP1771133064_rbh_TGME49_310070
MTARKASVRHRSTANASLTKAADEQRSKKAVTDRGWGPPAAIIVALLVVALVLHWLRSRRTYGSAAVPPSLVENVSATAEAVPEDAAQSPRPAAGMSLESSLGLQLYKMTQVIDSLSNSGSLDAETTSRISAVFDRIEHELEGATPDAAKKLRWVLEAVRGTLRMRAGNLTAEEVEKAGSLTYASAEYWDTYYKSAPDERYDWLCEWDDAIGELDFTPLVAGTTGAGFGEKDELPSPSRALRVGDLLLPYIKAAASVGSSPQVLMLGCGNSEMPERLYREGFPDIVNIDSSENVLATMRNRLGASLPHMRWELMNASRLDFGTGSFDVIIDKSTLDALESNAALLAEAIGEARRVLRPGGVLLSITFNGPQLRLERQLQRHASWSACRSHPFVKIGDTGKRGEQLYVHACFAAGDAAARERXLMMIGLV
>AleTarCCMP1771138349_rbh_TGME49_310070
MAQYGKSEYWEERYTRDPEPFDWYQRWAGLKDTLLEYVQPQNNILMLGAGNSRLSEEMYEEGFHNITNIDISMVVTKAMQEKYRDKPGMTYVQMDGRAMELPDXNFNVVIDKATLDSVLCGEGSTHNAQKMLQEISRVLQSNGVYIAISHGQPSYRLTYLQRQDFLWNVKIYTVQKPMMGMTASLSSDDKDNVHYIYVCVKGEAATGDGK
>AleTarCCMP1771138353_rbh_TGME49_310070
MAQYGKSAYWDERYTKDPEPFDWYQRYSGVKDLIAQYVRKTDHILMLGCGNSRLSEDMYDDGYTTVSNIDISKVCIDQMVEKYRDKTGLTWQQMNCTALEFPDESFDVVLDKGTLDSVLCGEGSTSNAGKTLSEITRVLKPNGVLVCISYGIPDNRLSYFDNEAYHWHVNVHTVPKPTVSASAVQDSNDANSVHYIYVCAKGDRGEEFKQ
>AleTarCCMP1771138993_rbh_TGME49_310070
MAQYGKPAYWDERYTKDPEPFDWYQRYSGVKDLVGQYIKKSDHILCVGCGNSRLSDDMYEDGFTSIANIDISKVCVEQMAEKYREKSGLTWQQMNVCALEFPDDTFDACVDKGTMDSVLCGEGSTANVGKMCSELTRVLKPNGVFFMISYGTPDNRLSYLENDEYGWKVTVHTVAKPTVSATAVDTKDASNVHYIYACVKGADD
>AleTarCCMP1771145360_rbh_TGME49_310070
XSELGGMAKKGAKRKGEPSGSAPRLLPAARYAGAAVVAILAVSLGCAWLRRGSSGSSSPRKSEPPKPPVAKAADTAQPGAPRPSDGLGPGVMTGQAELLHRLTTLLQQVDSLKGEEHRDERAAASQRVEAELNALEAEVSTDVTTAAGKQQAGLIALVRAALLSDRDNESFSDWSEEGLLKAHGLTTYASQAYWDEAYADNRYGVSFDWYGTWEEPDLEGRRPPAAAPGAGGADPDARLRELQYVSADVPEGFKNIVNIDISKPVIAQMQERYGDLPGMTWRAMDATALEFADGDFDVAIEKGLFDALFAGTGTQVQPVLNEVQRVLRPGGKLLSISFSEDRMARLFMPSKEESPTEEAATMNCQVEGTLRYAKGRNRTAQHDGQAGQRFHX
>AleTarCCMP1771152336_rbh_TGME49_310070
EPFDWYQRWAGLKDTLLEYVQPQNNILMLGAGNSRLSEEMYEEGFHNITNIDISMVVTKAMQDKYREKPGMTYVQMDGRAMELPDGNFNVVIDKAALDSILCGEGSTHNAQKMLQEVSRVLQPNGVYITISHGQPSYRLTYLQRQEFMWNVKIYTVQKPMMGMTASLSSDDKDNVHYIYVCVKGEAATGDGK
>AleTarCCMP1771164696_rbh_TGME49_310070
MGEFEWILDFAALQSYLDPRFLNVSPGHALVVGCGRSALSKELKSKGLFTEVVSVDSDAHVIEAMRQSEPGLPWLCADCCSEEAMAGALHALSPELAAGGAFDAVVDKGTLDAVLCEDGKAAGLLRQCYRALKPGGAYVCVSLRQRSLLDRLLGPHGPX
>AleTarCCMP1771172737_rbh_TGME49_310070
XTCFPPGWPSMEELRAPLAAYAASVRRRRPFVRQEYAESSYWESLYQEQAGTFDWYATYNELGPIFEEFCLPAEDLQLLMVGCGNSSFSAELYDAGYRHITNIDISSAAVEKMEAKYRHLGMEWQVMDATAMEFGADRFGLVVEKGTLDGMKCGNSSDKALAMVAEIYRTLRPGGVFVLVSHNGRRQEVLDSAVQMHHQGLPGWEHLERRKCRLSPQATLINVLRSKLKGKPLSEAFKNPEMLREAAQETKASLKRMAFQEVFRLFRARKARERQAKGEDTAEAAGAEDDERTEEQSKEPWLQPFCWVYVLRKPCASSGGA
>AleTarCCMP1771172838_rbh_TGME49_310070
AQEHCRWGPCLGAPQSRTRVAVPKRGCARSAAAWPALEDRGTMSGIDASRFKEVDPTAKPGYADPRYWVARYQADSEPFDWYLRWDLLRDLLLPLLSADAEVLVLGSGTSLLSEQIYTEGFMNITNVDRCELAISAMRARHQAQREALAAAASGAKKPAKGASPEPAADPLEGKPAMCFESVEAKDLPQCWAARFDLIIDKALLDSVACGQEKMKATAAVLSCVSSVLKPKGVYVCISWAPPDMRWPMLAASDCDDRGRSKERPQASVEYGWEISHQTVPRPLTNPTADPKAKDKIELVPSPAFSAEENVYHIYTCTKL
>AleTarCCMP1771173432_rbh_TGME49_310070
DKAGKAGKAGKASSKPKTSTARYLELALRLQEMTEVASTLEAAGALDSDAARELDQELSSIEGEVDGAEGSVARDIRAMVSVVRGTLYQKGENLTDEQVEKLQNSYTYANPRYWDDYYNKTSEAERFDWYGSWDTPVQETAATSDSGDEQPPASPAKTIGELVKPYLSPESKILMLGCGNSNMSEQMYMAGFEHVVNVDISERLLDNLRTRLGSAMPNMRWVYMNASALDFQDGRFDVTIDKGTLDALEQNRPLLHAAAAEAHRTLRPGGVLLSVTFNSAEVRLAGQLREAASWGDCRTHTFERASTRAEGKSTYYLHACRRPA
>AleTarCCMP1771177859_rbh_TGME49_310070
XRSPLILGLVVGAASISDPLDDSFDYASPSYWNDRYSKQAGGVFEWYGLKWKILNATLHPHLQKSHRILHLGTGNSPLPVEMQRDGYQHQVAVDISSTVISEMHSKLGHLAPSLEFQVEDALX
>AlpEda034387_rbh_TGME49_310070
RSKQWYQRRVHGCSCCFQYYSVCVNKQKMAQYGKAEYWEERYQRDPEPFDWYQRWAGIKDIVSECVHQNQKILMVGAGNSRLSEEMYEDGYRDILNIDISAVVTKAMQEKYAEKPGLVYQQGNILDMKDIPDCSFDAVIDKGTMDSILCGEGSTHNVQAMLKEIARVLKPGGNYISISYGQPAYRLSYIQAVSGWTPRVVTVQKPMMGLTATAAGDEKDNVHYVYICHKSEGGANLVSAQ*
>AlpEda034389_rbh_TGME49_310070
RSKQWYQRRVHGVNKQKMAQYGKAEYWEERYQRDPEPFDWYQRWAGIKDIVSECVHQNQKILMVGAGNSRLSEEMYEDGYRDILNIDISAVVTKAMQEKYAEKPGLVYQQGNILDMKDIPDCSFDAVIDKGTMDSILCGEGSTHNVQAMLKEIARVLKPGGNYISISYGQPAYRLSYIQAVSGWTPRVVTVQKPMMGLTATAAGDEKDNVHYVYICHKSEGGANLVSAQ*
>AlpEda034390_rbh_TGME49_310070
SECVHQNQKILMVGAGNSRLSEEMYEDGYRDILNIDISAVVTKAMQEKYAEKPGLVYQQGNILDMKDIPDCSFDAVIDKGTMDSILCGEGSTHNVQAMLKEIARVLKWVVCVRACACALWRLGAKTLNLHACVCGSN
>AlpEda034393_rbh_TGME49_310070
RSKQWYQRRVHGVSECVHQNQKILMVGAGNSRLSEEMYEDGYRDILNIDISAVVTKAMQEKYAEKPGLVYQQGNILDMKDIPDCSFDAVIDKGTMDSILCGEGSTHNVQAMLKEIARVLKPGGNYISISYGQPAYRLSYIQAVSGWTPRVVTVQKPMMGLTATAAGDEKDNVHYVYICHKSEGGANLVSAQ*
>AlvSpeCCMP3155004597_rbh_TGME49_310070
XIPRDNQQYAKREYWDERFASEESYEWLVSFDGVKGQLTPLLREQDDILVVGCGNSSFSADLFDAGYRHVTSIDYSSRVIERMTARYPQLKWLCADMTKLEDSFPAGSFDVVIDKAAMDGTTY
>AlvSpeCCMP3155008387_rbh_TGME49_310070
MAQYGKKEYWDERYTKDPDAFDWYQRYPALKEILGDLVQVSHKILNVGCGNSRLSEDMYEDGYHSIENVDISSIVIKGMQEKHADKPGMAFRQMNVLDMKEFSDGQFDTVIDKGTMDSILCGQDSTRNVQTMLKEIFRVLKPSGQYVCVTYGQPSYRMTYLQRPELGWKVDIKTVQKQTMAVSANIQADEKDNVHYIYVCTKTAEGEHKIPMDSENSPTEEVVA
>AlvSpeCCMP3155015689_rbh_TGME49_310070
AVVPAATSWALRHSDPRASHSPLSAHSTFIPAPPRCVCQRLTRRIPPRSSLRSSAVSEPPSAVIDMMDRKVTGSVDEERAIMVGLDPLLNASLAVEEALGEGNYWDRRYQSLSSASGEESGNHEWLRSWEDLQGLLVRYMSSEDRILHVGCGQSDMGVCLAGEGFRRVTNMDISPAAIEMQKERHPTLEWVVGDGLRTGLPSDHFDVVIDKGTLDAIMCRGEGSVTWGWQGSQYVEEMHRILKPGGRYVAVSHGRPSRRLPVLRPSNIDLDASGLKRPFPKTLDWTLEVIPLSEEGPMGRKSGPYSNLEEFEEKMSAIRKAYEGTDTLSMEDLSQLADEVKRIHAGLALEAQELSPDDPEGAREFQKNWHEGQQVMTGIIQMLDALLPVHQMDWQVRQADHILYMLIKN
>AlvSpeCCMP3155017793_rbh_TGME49_310070
MSVRHYADASFWEDRFGSQSGGEAFDWYCAYRELKEHFHRHSPDKNAGILMVGCGNSQLSSEMAADGYRNVTNVDISPSVIRLMKQKDAHGMAWVTMDATHMALRNGVFDIAIDKGTFDALSCGDGNRSEFASTPSTALMVAEISRVLRCGGLFYLISHSGWPRRQAHFPSHQWELVYACEVELNDMAEFINILRSKVHPRPLREAFLPENGHILKEAGEEYRTAMRRKLLRRLFARIRPALRRQQEEQQQPTAPGGLSTTSADDNSRRRDDGCSVGPPPMPSDGCATAEPSPPPPPPAADTLKQGGGSVDGAGVGASGLRQQYCHLIIVRKTAAGG
>AmoSpeAT52001591_rbh_TGME49_310070
MDYHERLYWDRQYKAGNFGDDYEWLGEVDDIVPHVLPYLVSTHDPRLPSTKAKKVLHLGCGNSLLGVGLAAAWCRAADTNAKKKDTFGVDTSAADTSGGGAAADPVGVPPVRGEQDHSPSLEIDNLDYSNIVVQQMRERAASCSTSLMQVKSMNRWVRNDIVADGLQSSYRRSSVALIVEKGLADALLCEPDEAKRLRSIGIYLQEACEVLALGGAALFFTLEGQRLLDAMKKAGVPPSLEFELGGSGKRIPAAASAKTGSPGGSDLIVLRRASVNKGLQCPKCSKKNLRANIAAGSRCPRCGCLHRRAG
>AmoSpeAT52004246_rbh_TGME49_310070
MDDPGSKDHLEILLLGSGSSELPFQMYADGYKNITAVDNCEVVVEMMTRKILNRESSGVGAAQYDDKKRNNTNGMMNTTGRDGSTASSNKLQGDGIMTDSVEFLHFDFDQEAMARLREEKESGKRKQGLSPSLGGPLQLTGNQLKTWSFFPAQAFSCVIDKATLDVHEAKFLEQTEQDMYMALAQRKTRQRDRPGEKRSGDAATGNFGDDAVVGGSILDASDRQGAGITAEEVRKLGLDVLEARDAHMQGLVQQIVRVLKPGGFFLSLSVYPPEERVKQYLTLNGTASWKVDVTRVLRSNVPFLQGAGIDHNYYCYVCTMPLV
>AmoSpeAT52006378_rbh_TGME49_310070
MAQYGKGDYWDERYTRDPEPFDWYQRWSGVRDIIAPLIASQSSPVLVVGAGNSRMSEEMYDEGYSQIQNIDSSAVAMKAMAEKYKDKAGLMYAQMDVKQMEYGDGSYPTVLDKGTMDSILCGEASTLNIGKALTEISRVLDPKGVFVSVSHGQPNYRLTYLQRPEYGWDVTVHTVEKPRMPNATIATDDKDNV
>AmpCarCCMP1314011927_rbh_TGME49_310070
SPKDGSLEWSCIAADLGCKMERLDLSNEACNWQEAEISGSGYLATTLVTVLAENRGPAAHFADPKYWEVEHAQSADDATQEWITPGVPSSIVAKAVLGAVASIQLRNPSSTAVREETFKVLHLGCGVSSLGIELSALGHHVVEADSSSEAIEKQRQRASSQGGRTFEVCDATALPEAWSNTFDVVVEKGLLDSLLCGGAAPAHAAVLEMLRVSKQDGVLLSLSDEGKAPMRLEFLSVDVSTKYRLAHSTLEVFADKADLEKEEVFIQLRNCHAYMAAGRPEGAGFHDAAAVLDTAGQQRRAMLAHATLVVSSLAAYFIYVX
>AmpCarCCMP1314027293_rbh_TGME49_310070
MAQYGKPEFWEERYTRDPEPFDWYQRWVGLKDALIEHLQQDHSILMLGAGNSRLSEDMYEEGYTKITNIDISNVVTKQMQDRLRDKPGMSYEQMDARAMQFPDGHFNVVLDKATLDSVLCGEGSTHNAQKMLSEISRVLQPNGVYIAISHGQPSYRLTYLQRPEFQWKIKMTTVQKPMMGMTASLSSDDKDSVHHIYICVKGAQGSN
>AmpCarCCMP1314028053_rbh_TGME49_310070
ERATSYLKMSSPQIAHRHWRRRIGGTSRICLQLAATIAAVRVGSFLFVSLPGGAPALTAERHAKTVSRVAATAAPETAQGRYGDPSYWDDRFRTQDKGMYEDRINDRGAGWLCAYEGPLQQTLNAITDGDKNLKVLNLGCGVDRLSEDIYADGFENLLSVDAAPAAIEEMRKRTAKTMPHAQWEVENALQMRIPSSDVDVVVDKGTLDAILAGSYPVLSAAAMLAEVQRVLPVGGMYVLVSHGRGDPKGTRWPLLQLPHLRFEVNLTPDLGGYYIFLCRKIEQLSAEELQEGWKAVEEWAKAEDEAAEAASQAVSDNEVPTLPVAEEGEVKATGAEAQPQKPSKVADSKGSSRGATPFMDGGAAX
>AmpCarCCMP1314031084_rbh_TGME49_310070
CYARQHATAIEAAEDRHTYAESHYWEQRFSVDDGAESFDWYVTYAEIQDAMEKFCPPAPGLLTLMVGCGSAPLSSEMYADGYCNLVNMDIVSSVVSSMRTKSLAENPPKSMEWAVMDGTRMAIRSNSFDLAVDKGTLDALLSTPDTTQASALIAEVWRVLKPGGTFILVTHSKARGALLDAALAEHVGPEAAWSLLEARWNRLSNQATLINLMRARLGPGQSIVDAFRDIPLLQEVGQEVRKVIKVLLLMDLFRSRRKLALQKDGADAWKNPSDTQPEEPTRKHWDDDASEGQDAPAVNLRKX
>AmpCarCCMP1314032073_rbh_TGME49_310070
XYEDIFNIDISEKVIENMQSRLQAKLPKMRWQAMSAAELALNEAAFDVAIEKGTFDAIEQNKPLLSASVKEAQRILKPGGLLISITFNSAEVRVEAHLQAAPWSKCESHKVLKDNPGFEAAELQSQTGPSSFYVHIC
>AmpCarCCMP1314038989_rbh_TGME49_310070
XSDRVLQLGCGRSRVADVFFKAGIKDVTSVDFSAAAIEQAQASHPPDVYPGLRFIEGDVTQMSFENKSFDVVVDKGTWDAVPKPNSTTMLKEVRRVLRPGGFYALLSFSRPX
>AmpCarCCMP1314040226_rbh_TGME49_310070
XKKFEYGDAQYWTSRYEADVEPFDWYLRWDELKAKLTPLLTAESEILVLGCGTSTIPEHLAAAGFTNLLCVDRCEQLVMALRAKQAALKDAPPVPAGKKGAKEAASPVPQVELQYEVVDVTNLPADWEGRFDVIIDKAVLDCVACTSDKWPNCGAMMRGISKVLKSDGGVYVCVSHAAPEERLPLLVGRLDSEESEKYRWQVSTETLPRPLPAATDAKSKDKNAPPVANIVPGPTFQAVECVYYMYTCRRAVEGESIPSX
>AmpCarCCMP1314042186_rbh_TGME49_310070
CYARQHATAIEAAEDRHTYAESHYWEQRFSVDDGAESFDWYVTYAEIQDAMEKFCPPAPGLLTLMVGCGSAPLSSEMYADGYCNLVNMDIVSSVVSSMRTKSLAENPPKSMEWAVMDGTRMAIRSNSFDLAVDKGTLDALLSTPDTTQASALIAEVWRVLKPGGTFILVTHSKARGALLDAALAEHVGPDGLSNQATLINLMRARLGPGQSIVDAFRDIPLLQEVGQEVRKVIKVLLLMDLFRSRRKLALQKDGADAWKNPSDTQPEEPTRKHWDDDASEGQDAPAVNLRKX
>AmpCarCCMP1314056388_rbh_TGME49_310070
XGQKKFEYGDAQYWTSRYEADVEPFDWYLRWDELKAKLTPLLTAESEILVLGCGTSTIPEHLAAAICCVWTGXEQLVMALRAKQAALKDAPPVPAGKKGAKEAASPVPQVELQYEVVDVTNLPADWEGRFDVIIDKAVLDCVACTSDKWPNCGAMMRGISKVLKSDGGVYVCVSHAAPEERLPLLVGRLDSEESEKYRWQVSTETLPRPLPAATDAKSKDKNAPPVANIVPGPTFQAVECV
>AmpCarCCMP1314056699_rbh_TGME49_310070
XRFWDDWYAEANSLEVDRGSAEASEWFCSAHCVIEELLPRLSAVPRSVLELGCGLGSLSEAMHDALSQDALVDVQVTGVDVSSAAVDACQQRNASQRRCGLNFQVADCTNLPFEPGSFDLVLDKGTSDTLQFRARTAESKDLRAQLFGEVFRVLRPGGVYAAVSPKATLKQLRLPSTRWASVHRCTLLPSSQQQKTKALFAGNQAETRVVYLHLAKKPMDGGFEEQRRHIASQDVQCPACSMCR
>AmpCarCCMP1314059206_rbh_TGME49_310070
MLRSGHFKDEPEGGTAEGFEARLRESWEAQAKAPQGDTFRSELGDASYWENLYAGRSQAAASEVEVYDWLLAWRDIQFLVEPLMGHDHTCTVLHLGVGNSLLPEEMYDCGYKHQTSVDVSASVIEQMRERNLSRPGMAWLAGDCTDLTEQLPEIAFRLTIDKSCVDALFCHDAHVLMVTKYLKEASRLTQQGGVFLCMSVHQPKDMQKWLNRKAYGWRVRSVSLPASTTAYICSKVVPTAECLEKHWPSLLQQAEMHPDSELSEEEGDEEEEEEEQEVEVVEQLEEKEX
>AmpCarCCMP1314060565_rbh_TGME49_310070
XEQAAVDSSDDPAPAYGNGVDYWDVRYTKDPVPFEWLEGFEELEKLILEVTNGCFDSKILNSGCGNSLLPERMYEAGWKQIVNIDISAVVIQQMHDRNIRLRPELQWQVMDSTRTSFPGNTFDVVIDKSVLDTFACGEHSHKVINTYLNEMYRILKPNGCFLCISYGSPSTRTSYFESGPQDFTLRILDLPVREGCANPHYAFILRKASNPSSAKQ
>AmpCarCCMP1314060636_rbh_TGME49_310070
XAVRVGSFLFVSLPGGAPALTAERHAKTVSRVAATAAPETAQGRYGDPSYWDDRFRTQDKGMYEDRINDRGAGWLCAYEGPLQQTLNAITDGDKNLKVLNLGCGVDRLSEDIYADGFENLLSVDAAPAAIEEMRKRTAKTMPHAQWEVENALQMRIPSSDVDVVVDKGTLDAILAGSYPVLSAAAMLAEVXASGGMYVLVSHGRGDPKGTRWPLLQLPHLRFEVNLTPDLGGYYIFLCRKIEQLSAEELQEGWKAVEEWAKAEDEAAEAASQAVSDNEVPTLPVAEEGEVKATGAEAQPQKPSKVADSKGSSRGATPFMDGGAAAAAQPT
>AmpCarCCMP1314063962_rbh_TGME49_310070
CYARQHATAIEAAEDRHTYAESHYWEQRFSVDDGAESFDWYVTYAEIQDAMEKFCPPAPGLLTLMVGCGSAPLSSEMYADGYCNLVNMDIVSSVVSSMRTKSLAENPPKSMEWAVMDGTRMAIRSNSFDLAVDKGTLDALLSTPDTTQASALIAEVWRVLXGSHSKARGALLDAALAEHVGPEAAWSLLEARWNRLSNQATLINLMRARLGPGQSIVDAFRDIPLLQEVGQEVRKVIKVLLLMDLFRSRRKLALQKDGADAWKNPSDTQPEEPTRKHWDDDASEGQDAPAVNLRKX
>AmpCarCCMP1314067080_rbh_TGME49_310070
ASGKLGKTKARGTAGIGGLVASWPWWVWLLVVIGLLASMGRLFAGEDSGSRKSRRDRAGSAKKSSVQGELAAVMRLSELTQLAADIVAVGAMDESIAKEIDEELAGIEEDAKDFSDKMSRDILAMVSVVRGTVHQKSQDLSDEDVEKLNNSFTYANPKYWEDYYGKTSNDERYDWYITWSTRVAATTITTAGGSVEVKNLADVIRPYLQPDSKILMLGCGNSDMSEQMYLDGYEDIFNIDISEKVIENMQVALASEAAQNEVASYEAAELALNEAAFDVAIEKGTFDAIEQNKPLLSASVKEAQRILKPGGLLISITFNSAEVRVEAHLQAAPWSKCESHKVLKDNPGFEAAELQSQTGPX
>AmpCarCCMP1314067176_rbh_TGME49_310070
XEVSTMFEWCEGCRALQPALSHTVQLIDSARSSHSLVPTQALVVGCGTSALSAEVQEAGIERVHSVDVDAAAIQFMREQHKQHERLTWQVMDLTVVPAEGLASGAFDLVVDKGTLDYFLCGEALQSASA
>AmpCarCCMP1314072264_rbh_TGME49_310070
SEEYFALVEHRIKSSDRVLQLGCGRSRVADVFFKAGIKDVTSVDFSAAAIEQAQASHPPDVYPGLRFIEGDVTQMSFENKSFDVVVDKGT
>AmpCarCCMP1314073873_rbh_TGME49_310070
XSYLKMSSPQIAHRHWRRRIGGTSRICLQLAATIAAVRVGSFLFVSLPGGAPALTAERHAKTVSRVAATAAPETAQGRYGDPSYWDDRFRTQDKGMYEDRINDRGAGWLCAYEGPLQQTLNAITDGDKNLKVLNLGCGVDRLSEDIYADGFENLLSVDAAPAAIEEMRKRTAKTMPHAQWEVENALQMRIPSSDVDVVVDKGTLDAILAGSYPVLSAAAMLAEVQRVLPVGGMYVLVSHGRGDPKGTRWPLLQLPHLRFEVNLTPDLGGYYIFLCRKIEQLSAEELQEGWKAVEEWAKAEDEAAEAASQAVSDNEVPTLPVAEEGEVKATGAEAQPQKPSKVADSKGSSRGATPFMDGGAAAAAQPT
>AmpCarCCMP1314073955_rbh_TGME49_310070
XGQKKFEYGDAQYWTSRYEADVEPFDWYLRWDELKAKLTPLLTAESEILVLGCGTSTIPEHLAAAGFTNLLCVDRCEQLVMALRAKQAALKDAPPVPAGKKGAKEAASPVPQVELQYEVVDVTNLPADWEGRFDVIIDKAVLDCVACTSDKWPNCGAMMRGISKVLKSDGGVYVCVSHAAPEERLPLLVGRLDSEESEKYRWQVSTETLPRPLPAATDAKSKDKNAPPVANIVPGPTFQAVECVYYMYIADELSKESRFLLDV
>AmpCarCCMP1314075513_rbh_TGME49_310070
RATREKVELQRVKATASQPKLLQRLMQIQNRLREQVEAEDDEMSMKAEVVDIEGQLDVSSAIGKEAVRILRQVKSVLLGEEDLGLEKTELDEVALPGNGAITMESRSYWDEQWNKGKYGKSYDWYCGWPNLEKVIRQYFKPEAEVMMLGCGNSNITLDIYAAX
>AmpMasCS259001555_rbh_TGME49_310070
XDAGYWIARYETETEPFDWYLRWDELKSLLTPLLTTESEILVLGCGTSTLSEQIVAAGFENVLSVDRCEALISALIAKQAAIKDAPPPPAKKGAKEAQSPVPKVELQYEVADALDLPASWGGRFDVIIDKAVLDCTACGQEKWPQCGAMMRSISKVLKEQTGVYICISHAPPPLRLPLLVGTAEGDTSTQYAWRVATETLPRPMPAATETKSKDKNAPQITGMVPGPSFQAQECVYYVYTCRR
>AmpMasCS259002693_rbh_TGME49_310070
LLRAMGKSGGGKKASGGAKGPSSAWLWSGAALVVAFAGWASFQKVPVAKTSTDNSDVDMDDLEDDDGLGGRFDSIREALFSADGGSLFSAENMKGASGKSRFADATYWDERYSKAKKDYDWYGTWNGDSPVTIKSYVEPYMPAGAVAILNAGCGNSRLPSELLSDGYDNITNIDISQTAISKMQAKFAGTKGLAFLQMDVTAMTFPSNSFDVVLEKGTLDAMYTGASAVVKEAVAEFYRVLRPGGIFVSMSFGLPQSRKDLNKTGGTKGPPREVEDNAWTSFHTIRVDRKEVTAQAFYLYIMQK
>AmpMasCS259010576_rbh_TGME49_310070
XMPRFQRDPDPDPDDNAAPGYGNGVSYWDNRYTKDPAPFEWLEGFDELERLIQEVTGGSFEVKIWHSGCGNSLLTENMHDAGWKSIVNTDVSAVVIEQMQARNKVIRPSMEWIVMDSTKTTFDDCYFDVVIDKSVLDTFACGEHSHRVINSYLHEVLRVIKPGGHFVCVSYGSPQTRTGFFASGPQEFSLRPIELPMREGCGNRHYAYVAQKTGNGLPKRD
>AmpMasCS259018902_rbh_TGME49_310070
MAQYGKPEFWEERYTRDPEPFDWYQRWVGLKDALLEYLQPEQSILMLGAGNSRLSEDMYEEGFTKITNIDISNVVTKQMQERLRDKPGMSYEQMDARAMQFPDGHFNVVVDKATLDSILCGEGSTHNAQKMLSEISRVLQPNGIYIAISHGQPSYRLTYLQRPEFQWKIKMTTVQKPMMGMTASLSSDDKDSVHHIYICIKGDGDAK
>AmpMasCS259024393_rbh_TGME49_310070
XRLQAGGMSRPGRKSWPSRCVLFAAVLAVIAXXXXXLSGSSKRRHTVSLSSRRAAATAEGRYGDPTYWEDRFRTQDKGMYQDRIDDRGNGWLCAYEGPLKETLGFITGGDKNTRILNLGCGVDRLSEDLYADGYENLLSVDYSKSAIEEMRKRTAETMPKAQWEVEDAMKMRIPPQDIDIVVDKGTLDAILAGPSPVLSAAKMLSEVQRILPVGGIYVLVTHGRGDAKQNRLPLLTMPHLRFDINLTPDFGGYFIFLCRKLEQMSPEEQQQSWEAAEKWAIAEDEAGERLAAAAEAADVTAAAVAAAAAPAVDVSASAPSPAAAASAAX
>AmpMasCS259024421_rbh_TGME49_310070
AGAAAERAEEVLDDTSRGQVWAKWHAERPDMEWHLGFADIRPSITTILESLRQRASDRGMKILDVGCGTSAMGVEVPLDAVGDLVKMLQQRYSQDERIHCVQADCRRLPEAGLVPASFDVVLDKGTFDVLDSEEEREQMLSGILHLLRPGGLIVSVSFATASRLLWLRRAADAAKLTLRVRALPAGKETRLLAVLGDDAALVTEEDSLTQAVLARLLYSGPLRGEHRIAFQDPQLPQVVTVEQDPDEVRSAGEDATGRVX
>AmpMasCS259024899_rbh_TGME49_310070
XEAPRSGGGPPSNGKLKGSKRGKNNDLTSLLTSWPWWVWLLVVVGLLASLGRIFAGEESSSSRRKRTKQGDGASGGARGELELVMRLSELTQLASELTAAGAADADVRAEINQELTDIEGEAKGLSDKMSRDILAMVSIVRGTLYQRTEDATDEEVAQMKDSFTYANPKYWEDYYGKTGEEERYDWYATWDTAVPATTIAPFGGASVEVSKLADILRLYIQPTQRILMLGCGNSDMSEKMYLAGYENIVNIDVSETVIENLQTRLASAMPNMRWQHMSAAELTFEEATFDVTIEKGTFDAIEQNKPLLSASVKESHRTLQPGGLLVSITFNNAAQRVEDQLKSSAKWLECDSHMFSX
>AmpMasCS259027145_rbh_TGME49_310070
XSYDMLRPFLLEFGFSEPSAETSASRRRRLMIPGCGNSELGLEIYDDFCDGSGLCT
>AmpMasCS259028079_rbh_TGME49_310070
SKKAGGNKKSSTKSNGASKGLLSGPVGVGALLVLVAAVAVAWWCSGTPPAHXGAPLQGTASADNPQQRTAVVQPQLLQRLIELLQEVQAQKQEGDTDSWEKACQKAEDEITEIEKQLDTSSASGKQGLAVIGLVRSALRSEKDGDEAMPSEWTEEALFKQHGLVTYESSSYWDEAYSAGRYGKSFEWYGGWDDRTAAGASLATLLRPMLLVDSEVLMLGCGNSNMSADMYNDGYRHITNVDVSEPVISQMREKFQHLEGMRWLSMDARALEFENGAFHVILEKGLFDALFAGTASKAPPVLAEAGRVLKPGGMLVSVSFSKTRVKDLFAPEHDDGKEDAASAGVLWDWDCRIAAELKYGRRSQADSGKGTDIFVYICTKKSK
>AmpMasCS259029304_rbh_TGME49_310070
XKEARRGICSARGSLPWMAAPEDELRQPLNRYAACERPCETSSESKQEQSSYAESNYWEQRFAIDEGSESFDWYVGFGEIEDAFEKHCPPSPGLRTLMVGCGTAPLSSEMYSAGYQCMINVDIVPSVVSHMRAKCLSEQPAKPMEWAAMDATRMAVRSGSVDLAIDKGTLDALLSGPEVAQAAAMLAEVWRTLTPGGLFFLITHSRSRGPLLDDAIHAHHGDCAAWEVVEARWNRLSNQATLINLIRARLGQGETLVDGFRNIALLQDVGEEVRRVIKVLLLMDLFRSRRQKSQRADTVEGAWKQPSDVMPDEPTRKHWDSDVEHSENGAXQLQEAAFLLPVRAAEADSATG
>AmpMasCS259034097_rbh_TGME49_310070
XSTESLGLSGTEAVSTGLQSWQQRWQPVLAEARGPAAHFADHRYWQVEHGMDKGKATGREWITGATCPKVVAKALLEAASESKARKPRSAMDDPLPEPHLKVLHVGCGTSALGLELAALGHEVVESDSSEDAIKNLQTLSSSLELKGTRTFEVADATSLPQEWAETFDIVVEKGLMDSLMCGGHADAAGALQEMGRVCKSDGVILSVSDEGVAPMRLEFMSLVLDKNWRLAHTTMERMLGKAQSESEASVLRSCNVYIAARRAKAVGKPSDQRVVMPTSGRSEGQX
>AmpMasCS259034766_rbh_TGME49_310070
XESMSARTASERPEIVWRVADATDLGTCVPAQHYDLAIDKSTFDALVCHSEHALAVVRFLAETARVIAPNGIYLCISMHTPAVVLPWLKHRAFGWKVREVTLMRPPSNSPQPSRQQGQVSKRRDHRHYAYICSKDGLLTADEQQGHLERLMVKAGAQPDSDLSPSPATSDEDSDSVAEESASYDASLHPAPTPAAHECNXSDLSSSGYQSGIDAVETWCGAX
>AncSagWS2016005384_rbh_TGME49_310070
FFFFFRDTEPFEWFQRWSGIRDIVTATVPDKKSHILVVGCGNSRISEEMFDEGYTNQINIDASMVVIEACKERYDSKKGLNYEVLDVTHMQRFQSGTFDAVIDKALLDSILCGDSGTDMAGNMLKEIQRVLRPNGVYICVSYGKQLYRMPYLAGENEDIWTIETKTIPKPRLVQGAVDLPDSEGHHYVYICKKKDVTTNVCG*
>AncSagWS2016005388_rbh_TGME49_310070
FFFFFMAQYGKIEYWNERYTRDTEPFEWFQRWSGIRDIVTATVPDKKSHILVVGCGNSRISEEMFDEGYTNQINIDASMVVIEACKERYDSKKGLNYEVLDVTHMQRFQSGTFDAVIDKALLDSILCGDSGTDMAGNMLKEIQRVLRPNGVYICVSYGKQLYRMPYLAGENEDIWTIETKTIPKPRLVQGAVDLPDSEGHHYVYICKKKDVTTNVCG*
>AncSagWS2016005398_rbh_TGME49_310070
FFFFFFEWFQRWSGIRDIVTATVPDKKSHILVVGCGNSRISEEMFDEGYTNQINIDASMVVIEACKERYDSKKGLNYEVLDVTHMQRFQSGTFDAVIDKALLDSILCGDSGTDMAGNMLKEIQRVLRPNGVYICVSYGKQLYRMPYLAGENEDIWTIETKTIPKPRLVQGAVDLPDSEGHHYVYICKKKDVTTNVCG*
>AncSagWS2016012143_rbh_TGME49_310070
MRFMLSKRVARLLTQQAFAGAKPSMVAPASIAIRKYSSVEAHPEPTNNFSKLSKETYWKQFYKQQRQESPALPHEWLMSYEVLKPFVLPLMPKTPYRLLDVGCGVSTLSIELCMESPVPSESLCIDISNDALLSLQEKLRKVHLQPGSKIDFLQADVLSMPVQSGSMDVIIDKGTIDSFLKDEDRDRAHTRAIHLYKECLRVLKPTGVLIQITDEDPALRMGLLNPFPCKDPVFSDLKVNYKIIEGEQTGDHEYFVYTIRKKM*
>AncSagWS2016012144_rbh_TGME49_310070
LPIFHNTDSDKIYFKMRFMLSKRVARLLTQQAFAGAKPSMVAPASIAIRKYSSVEAHPEPTNNFSKLSKETYWKQFYKQQRQESPALPHEWLMSYEVLKPFVLPLMPKTPYRLLDVGCGVSTLSIELCMESPVPSESLCIDISNDALLSLQEKLRKVHLQPGSKIDFLQADVLNMPVQSGSMDVIIDKGTIDSFLKDEDRDRAHTRAIHLYKECLRVLKPTGVLIQITDEDPALRMGLLNPFPCKDPVFSDLKVNYKIIEGEQTGDHEYFVYTIRKKM*
>Ari_ATCC50986009635_rbh_TGME49_310070
MTQYGKPEYWDERYSRDLEPFDWYQRFNGIRDAFEKFITTDSKILNVGAGNSRFSEEMYEDDYKNVVNIDISSIVVKQMQEKYQDFDDTFKYMQMDVKNMEFKDGEFDCVIDKGTMDALLCASTADKDVEAMLKEISRVLKEGGIYVLISYGLPETRLTYLEKPGLKWTCHKPEQI
>Ari_ATCC50986020275_rbh_TGME49_310070
MTQYGRPDYWDERYTRDSEPFDWYQRFSGVKDVITQYINPESRILNVGCGNSRMSEEMFDEGYTNIMNVDISSVVIKAMQEKYKDKGPNFQYRQMDITQMGDFEKSSFDCVVDKGTLDSVLCGEGSVTRAHKALSEINRVLTSKGVYICISYGIPQHRSQYFQKSEFGWELLQPITVYKPTISTSISLSNEDKDSPNYHYIYICKKTGSGGYGGDNNEDQKQDI*
>Ari_ATCC50986022957_rbh_TGME49_310070
MPNYGDAKYWDKRYKEETRETFDWLRSYEQVQLQLKRLVDKDAKILNVGCGNAKMSEDMYEDGYENIWNIDISPVVIEKMTMKNQEKYPKMRYETMDCRSLYYDTDKFDLVIDKCTLDAIMCSEDATVNVAKMLKEIQRVLRVGGYYWCISYSSQEHRLPHLKRQFLAFDIEVVKMERNNPKDMEHFSFICKKKEHANKISEKHFERIKQKLILDEEREKILNKTEKSEVESKEFKIPSLSSDEEDEKEAEEIERLREELEEEDKFWFQSIDVTTMKSNQITKYLKDVDDIIQRLDQDDVEETQESYVNNASAQQLSAQDKSQPQISKNSSQNKEVKTQAS
>AzaSpi3D9008540_rbh_TGME49_310070
MTSAAHKYGEQTLGKAQXLFHSGHVAAPKRAAVMEPRLAMQRLDDCARHWDMPDYGHGSEYWDTKHAEDKSPYEWMQGYEDLSKVIAKFTDGDREHRVLHVGCGSSLLTEGMYDDGYHDIVNIDISGVVVEKMRERNKEVRPKMQWLTMDATALGLENDLFSVVIDKCTIDTLVCSNDSKVVVGKYLKEVVRVLKDNGVFLAFSFGKPAVRLSYLKKSNLNFQVEIIKVPVPYTKTQFHYLYACRKGAAENRPETM
>AzaSpi3D9008556_rbh_TGME49_310070
RRSRPLWPLLLCVASCGAGESVESLLADSFDYANASYWDQRYAKQAGSNFEWYGLTWGILNATLRPHMHIGHRILHLGTGNSPLPEEMYHDGYRQQVACDISSMVIEQMRGKWAHLEPDLEFKVEDALRSGFDSASFDVVLEKGTMEAVGSSRDCALEEDGCELLAAEKELILEAFRLLRPGGVFVSIADE
>AzaSpi3D9020120_rbh_TGME49_310070
FWLKVGSSGHKLGIFGAVLGASSPASMAQYGKSEYWEERYTRDPEPFDWYQRWAGLKDTLLEYVTTQNTILMLGAGNSRLSEEMYEEGFHNITNIDISLVVTKAMQEKYREKPGMTYTQMDGRAMELPDQNFNICIDKATLDSVLCGEGSTHNAQKMLQEVSRVLQPNGVYIAISHGQPSYRLTYLQRPEFGWNVKIYTVQKPMMGMTASLSADDKDNVHYIYVCIKGEPAGDGK
>AzaSpi3D9024209_rbh_TGME49_310070
XQQWRSALPALLGMALVQSAYSSRAEEAXVGVAKASFWEAAYAYTGGGPKLTQGPLARPWQDIGYAQLRSVIEPVLGEQARILVLGCGDSTLPEELFDAGVRDVTSVDFSSAVIDDMAARNKEVRPSLKWLVEDVTQLSFPADSFDVAIDAGVLDTMLAGEEQAAQSLVVQAHRVLRTGGTYVSVSSEPPPFRLPLLSQHPFPMGWSITTASLPRSWSLDSRILDFDPDYCVGNLSVYLSTAVEEGEARKLEEARLAEEARRREAVQKAEEMERAEVARQAEAMREADAAEIAAAAQKAVEARLAHEAKQAEELQRLEEARKAEEATLADLTDQQKVLAEQRMEEASQAAEKSKAEAREAAEKRKAEAQRLAEEARRADEAHKAKEVLKAEEAKRAEEAQKAEEALKAEEAHNAQLAQEAQMAQEARKAKETQHSQEAEESQNVEQRQKAEEAQKVEAAQKAEIVRDAAETEKAEAARLQAEQARKAEEAQKAEEAQQVEAARLAAEEARKAEEAQKAEEVQKAEAARLAAEKMRQAEDATKAEEGKRAAEPPKAKDAAEVAHTAEEERQAEEARQAEKARLHQENLMRRAESLMRAAELKMAEKARQAEEKKRVEEERQAEENKLGEQSQKAEELRQAEEKRRVEEERKAEEARLVEEARRAEEARLVEEKKRVEEERRAEEARLAEEVRKAEEAXLAEEKRRVEEERKAX
>AzaSpi3D9024553_rbh_TGME49_310070
LARRPTATASAASGAPVTQEYADPNLWESRYKDLEGTLDWYATYEELGPLFREFAPPTPELSVLVVGCGNSALSSEMHQAGYRRIMSIDIAAAAVTKMEEQFRQLGLQWQVMDATKMTFEDDRFDLSIDKGTLDAMMHGGASCRSMVEAMLSEVWRTLRPGGIFILVSHSGSRQSLLDGALLTGVSSPSWERLELRKCRLSAQATLINILRSKLDGRPLAEAFRDPVMLKEAAAETKKALKQMAFLEAFRLFKSRKAKQRQVESVESAAAGAVPARLAEEEEETKEEDEQEAATAEGGNGLRQPFCWAYVL
>AzaSpi3D9039913_rbh_TGME49_310070
XPEDLAAPRPDWIKEGDGSGASDGLXARGDGGMAGQAQLVASLLALLQEVDGLRGEELREQRLAASQRVEAELARIETKIEVGTAAGKQQAGLIALVRSALQSERDGENSSALGADWSDEGLLQAHGLATYASQAYWDEAYSGKRYGESFDWYGSWEQADVEGRSLGDLVRPLLTKDARILVLGCGNSNMSAVMHQEGYSNIVNVDIAEAVIKQMQDRYGHLEGMEWRAMDAGALDFADGAFDAAIEKGLFDALYAGTGARVQAVLSEAVRVLKKPSGRLLSVSFSADRIQRLFMPSEEVREADSSSEELPLSCRIAGELQYKKGGDNTTANATAGSQGFHVYSX
>AzaSpi3D9042444_rbh_TGME49_310070
MTFTDGSFGAAVDKGLSDCLGSRRDRRRYFRELRRVLRRPGGILVVISQRTLKSPGDFGSGWQCDESQDLMXATLRRGGDDEAASARARDGGIYPVPFLGLQDHCGEWHSLGREELDMSDSDFDKDEAEMD
>AzaSpi3D9043195_rbh_TGME49_310070
XGFVAAAASAEARSARPQTWPGLRPVQLHRLSQVWRRSGEEGGTVAEVVQGPGTGPSYGDASYWERRYRTGDKGKNQDQIDDSGAGWLCSYAGPLQQTLEAITGGLSQDVYADGYTNLQSSDISAAAIEKMSEQTAGTMPGARWFVDDVTAMNVPSQSVDVVLDKGTLDAVLIAPSPFVNAAKMLREVQRVLRVGGAYLLATHGRGDPDAWRLPLLAMEHLSFNVAKTPDLGGYFLFVCTKLEELSEADAATRWATAEAWAEARDLEX
>AzaSpi3D9044668_rbh_TGME49_310070
GSPAEGGIGVQPDLVSWPRDVITSCHPDSCTPSGLVGNGLLKREDLDCIPDDGQFGPAAEGHEPFEWFDTEPVHCRSGFXDAGFVNLTNLDVRQVAVEQMRIRNVDRRPLMQWLCMDARRMSGVLGRGGFDLVLDRGTLDHLLAAEAGTSTYLMEVGKVLREGPPGGIFLCISNGLARKRIFGDARRAGLRVGALEVVAVLELP
>AzaSpi3D9047756_rbh_TGME49_310070
XAAAAPASDEEIASNTDRLEGRVLAEDFGPPPDYGNAEYWETYYAAQAGQMDRIYDWIADWAEVAPLVEGLLAQADGSQPVLHLGCGNSELPEEMHDAGYTRQTCVDVSPAVVARMAARNAGRPGLRWLAADATDLETVLPSDEFALVVDKSTLDALLCNEQYAPVIAKFLHEAFRVTAPGGVYVSISFNEPDRMLRLLRHRAFNWQVRALPLLDRKQKESGSFMYICVKNQPTEESVAQWPLLLERAFAAPTIDPCSEDEA
>AzaSpi3D9055873_rbh_TGME49_310070
XPEDLAAPRPDWIKEGDGSGASDGLGPEVMAGQAQLVASLLALLQEVDGLRGEELREQRLAASQRVEAELARIETKIEVGTAAGKQQAGLIALVRSALQSERDGENSSALGADWSDEGLLQAHGLATYASQAYWDEAYSGKRYGESFDWYGSWEQADVEGRSLGDLVRPLLTKDARILVLGCGNSNMSAVMHQEGYSNIVNVDIAEAVIKQMQDRYGHLEGMEWRAMDAGALDFADGAFDAAIEKGLFDALYAGTGARVQAVLSEAVRVLKKPSGRLLSVSFSADRIQRLFMPSEEVREADSSSEELPLSCRIAGELQYKKGGDNTTANATAGSQGXRATSSECSWHAGLQSRRYRRSTPVLPRVLGD
>AzaSpi3D9059834_rbh_TGME49_310070
LEGFRDLAELVKEATDGRSESEVLHVGCGNSLLPEDMYEAGYRRIVNIDNSSVAVQQMAERNRITRPELQWLEMDATEMSFAX
>AzaSpi3D9062490_rbh_TGME49_310070
LAAPPRSPASGKKAGSGSRAGAGSSDTMRMLELTLRLQEMTQVATALRASGELDSEAAHELDAELTKIEAEVQGADDKVMRDLLSVVSVVRGLLYKFGEGFSDEEVEGLPRASFTYASPRYWDDYYNKTTEEERFDWYGTWDTAIEEAEPDGKGEAQQLGDLLRPYLSPESKILMLGCGNSDMSEKMYQQGFQSIVNVDISERLLENLRARLGASMPRMSWQLANASALSFEDEVFDVILDKGTFDALEANMPLVQAAMREVHRTLRPGGFLLSVTFNDVSTRVEAQLQQAADWATCRTRAFDRLVRKGNEAEKSSTICTLAGAGREECMNIGKVAMCERSGHGSKQGTSQGGGGSRAX
>AzaSpi3D9063446_rbh_TGME49_310070
XKEAGVAVDSVRRGRWERFALPPIAAASHRARTDGGIDVARFQASGTAPKPSYADAAYWLAWYNERGNEVFDWYLRWEQLKDIVGTLLSPESQILVLGCGTSALSEQMYAEGFVNITNVDRCGPLIDILHDKHQDKATMQYEEYDLVQALPREWDGRFDFCIDKATLDCVACGRDKKQRVDQFLRNVSRVMKPSSGVLVSISHAAPEYRRSMLLSSGSKQGADLSDEYRWRLSHQSLAKPLVDPSAADAKGGPPKDQQKLEKSAAFKEEDHVYHVYVXPEALIGQACGCGGVDIDMMX
>AzaSpi3D9064094_rbh_TGME49_310070
XRTLAAPAQPPPRPQKAGHDSAGAGAIVAGICGGAGVWWLSLGARGGREKEEESSWDEVDYGDITYWERRYMTTRAEPLEWLGSLQDLGPWVEKACGGQTKRVLHLGCGTSLLPEEMHDAGGYGEIWNVDSSATCIDAMRSRNATSRPGLQWVQADVRDMQGVFADGHFDCALEKSTLDAVCDCGRDGEAACYVAEVARLLRPGGAFLVLSX
>AzaSpi3D9066142_rbh_TGME49_310070
XSAAAIEKMSEQTAGTMPGARWFVDDVTAMNVPSQSVDVVLDKGTLDAVLIAPSPFVNAAKMLREVQRVLRVGGAYLLATHGRGDPDAWRLPLLAMEHLSFNVAKTPDLGGYFLFVCTKLEELSEADAATRWATAEAWAEARDLEDQEAEFAAVEEIGQ
>AzaSpi3D9067359_rbh_TGME49_310070
XSEAVAPAGPASGKRKRGGDGWPWWLWAGSALGVLVCAGRLLAAPPRSPASGKKAGSGSRAGAGSSDTMRMLELTLRLQEMTQVATALRASGELDSEAAHELDAELTKIEAEVQGADDKVMRDLLSVVSVVRGLLYKFGEGFSDEEVEGLPRASFTYASPRYWDDYYNKTTEEERFDWYGTWDTAIEEAEPDGKGEAQQLGDLLRPYLSPESKILMLGCGNSDMSEKMYQQGFQSIVNVDISERLLENLRARLGASMPRMSWQLANASALSFEDEVFDVILDKGTFDALEANMPLVQAAMREVHRTLRPGGFLLSVTFNDVSTRVEAQLQQAADWATCRTRAFDRLVRKGNEAEKSRYYMHACGRRA
>AzaSpi3D9072695_rbh_TGME49_310070
XWLKVGSSGHKLGIFGAVLGASSPASMAQYGKSEYWEERYTRDPEPFDWYQRWAGLKDTLLEYVTTQNTILMLGAGNSRLSEEMYEEGFHNITNIDISLVVTKAMQEKYREKPGMTYTQMDGRAMELPDQNFNICIDKATLDSVLCGEGSTHNAQKMLQEVSRVLQPNGVYIAISHGQPSYRLTYLQRPEFGWNVKIYTVQKPMMGMTASLSADDKDNVHYIYVCIKGEPAGDGK
>AzaSpi3D9074495_rbh_TGME49_310070
NRGKSGGRKRGAWYIPSARXGAVVAALAAGAGAWWWSGPSPVPPEAPAPAGAAESTAKTPEDLAAPRPDWIKEGDGSGASDGLGPEVMAGQAQLVASLLALLQEVDGLRGEELREQRLAASQRVEAELARIETKIEVGTAAGKQQAGLIALVRSALQSERDGENSSALGADWSDEGLLQAHGLATYASQAYWDEAYSGKRYGESFDWYGSWEQADVEGRSLGDLVRPLLTKDARILVLGCGNSNMSAVMHQEGYSNIVNVDIAEAVIKQMQDRYGHLEGMEWRAMDAGALDFADGAFDAAIEKGLFDALYAGTGARVQAVLSEAVRVLKKPSGRLLSVSFSADRIQRLFMPSEEVREADSSSEELPLSCRIAGELQYKKGGDNTTANATAGSQGFHVYSX
>AzaSpi3D9078808_rbh_TGME49_310070
RGAGAMGGSGVHRARSSKVGTWQQWRSALPALLGMALVQSAYSSRAEEAEWAVFAKASFWEAAYAYTGGGPKLTQGPLARPWQDIGYAQLRSVIEPVLGEQARILVLGCGDSTLPEELFDAGVRDVTSVDFSSAVIDDMAARNKEVRPSLKWLVEDVTQLSFPADSFDVAIDAGVLDTMLAGEEQAAQSLVVQAHRVLRTGGTYVSVSSEPPPFRLPLLSQHPFPMGWSITTASLPRSWSLDSRILDFDPDYCVGNLSVYLSTAVEEGEARKLEEARLAEEARRREAVQKAEEMERAEVARQAEAMREADAAEIAAAAQKAVEARLAHEAKQAEELQRLEEARKAEEATLADLTDQQKVLAEQRMEEASQAAEKSKAEAREAAEKRKAEAQRLAEEARRADEAHKAKEVLKAEEAKRAEEAQKAEEALKAEEAHNAQLAQEAQMAQEARKAKETQHSQEAEESQNVEQRQKAEEAQKVEAAQKAEIVRDAAETEKAEAARLQAEQARKAEEAQKAEEAQQVEAARLAAEEARKAEEAQKAEEVQKAEAARLAAEKMRQAEDATKAEEGKRAAEPPKAKDAAEVAHTAEEERQAEEARQAEKARLHQENLMRRAESLMRAAELKMAEKARQAEEKKRVEEERQAEENKLGEQSQKAEELRQAEEKRRVEEERKAEEARLVEEARRAEEARLVEEKKRVEEERRAEEARLAEEVRKAEEAXLAEEKRRVEXERKA
>AzaSpi3D9080114_rbh_TGME49_310070
XRGIALWRGTLLQSSIGEKSYWDAAYAAGRYNDTYEWLQTCEELMPFIQKELGGAVASKILHVGCGNSNLGKILVDQGHSVVNVDISKVVLEQMKQKYPDLQWVEADCSVEGALGPSDVYDFVLDKGGLDSLLEARTTQMTIRGRGMIKEIHRVLRPGGRYLLFANGAEGRTGMLKEVFADVELESCEGYSMDLYWKIVCFYIGKKERMPRRGSPPPPPPLMILYSRGADEVIRRISG
>AzaSpi3D9088182_rbh_TGME49_310070
XVPLSLYAAALARRPTATASAASGAPVTQEYADPNLWESRYKDLEGTLDWYATYEELGPLFREFAPPTPELSVLVVGCGNSALSSEMHQAGYRRIMSIDIAAAAVTKMEEQFRQLGLQWQVMDATKMTFEDDRFDLSIDKGTLDAMMHGGASCRSMVEAMLSEVWRTLRPGGIFILVSHSGSRQSLLDGALLQEEAGVSSPSWERLELRKCRLSAQATLINILRSKLDGRPLAEAFRDPVMLKEAAAETKKALKQMAFLEAFRLFKSRKAKQRQVESVESAAAGAVPARLAEEEEETKEEDEQEAATAEGGNGLRQPFCWAYXATQAADQGWPGVX
>AzaSpi3D9091684_rbh_TGME49_310070
XRGEELREQRLAASQRVEAELARIETKIEEAPQQGSSKPASSGLATYASQAYWDEAYSGKRYGESFDWYGSWEQADVEGRSLGDLVRPLLTKDARILVLGCGNSNMSAVMHQEGYSNIVNVDIAEAVIKQMQDRYGHLEGMEWRAMDAGALDFADGAFDAAIEKGLFDALYAGTGARVQAVLSEAVRVLKKPSGRLLSVSFSADRIQRLFMPSEEVREADSSSEELP
>AzaSpi3D9091827_rbh_TGME49_310070
HDTADGTAEENYADGVSYWDDRYTNELKPSDWILKYEALREILEGILGGNKEMRILHVGCGNSLLTEELFDHGYKRIVNIDTSAVVIEQMRQRNAELRPEMEWLLMDATKTPFEDGHFDLVLDKCLLDTFVCEQDKQVLIAAYFQEMARVLADSGVGAFISFGPPEERLHWAPRAYFDTEAVEIPAKGKNK
>AzaSpi3D9093144_rbh_TGME49_310070
XGYGDGVSYWSKRYRADAETFDWLGLGLAELAGVFGHATKSKGIESRILHAGCGSSELSEQLYDAGYRNVVNMDLSPEIIEVMRGRSKGKRPGLAFQVGDVTDLSRFKSHRFDLVLDKTLLDTMSCCENRAIVIGAYLGEAWRVLNESGVLLVITFADPKVRAPFISMRLPRGVHGAPDATGRQKGMGDKRLEGAWTQSX
>AzaSpi3D9098892_rbh_TGME49_310070
XVAPLVEGLLAQADGSQPVLHLGCGNSELPEEMHDAGYTRQTCVDVSPAVVARMAARNAGRPGLRWLAADATDLETVLPSDEFALSGHREVPDEAFRVTAPGGVYVSISFNEPDRMLRLLRHRAFNWQVRALPLLDRKQKESGSFMYICVKNQPTEESVAQWPLLLERAFAAPTIDPCSEDEA
>AzaSpi3D9101916_rbh_TGME49_310070
XTKKSSGNGAASCHATPGHADCARHWDMPDYGHGSEYWDTKHAEDKSPYEWMQGYEDLSKVIAKFTDGDREHRVLHVGCGSSLLTEGMYDDGYHDIVNIDISGVVVEKMRERNKEVRPKMQWLTMDATALGLENDLFSVVIDKCTIDTLVCSNDSKVVVGKYLKEVVRVLKDNGVFLAFSFGKPAVRLSYLKKSNLNFQVEIIKVPVPYTKTQFHYLYACRKGAAENRPETM
>AzaSpi3D9109529_rbh_TGME49_310070
XKEAGVAVDSVRRGRWERFALPPIAAASHRARTDGGIDVARFQASGTAPKPSYADAAYWLAWYNERGNEVFDWYLRWEQLKDIVGTLLSPESQILVLGCGTSALSEQMYAEGFVNITNVDRCGPLIDILHDKHQDKATMQYEEYDLVQALPREWDGRFDFCIDKATLDCVACGRDKKQRVDQFLRNVSRVMKPSSGVLVSISHAAPEYRRSMLLSSGSKQGADLSDEYRWRLSHQSLAKPLVDPSAADAKGGPPKDQQKLEKSAAFKEEDHVYHVYVCQX
>AzaSpi3D9110971_rbh_TGME49_310070
XSAGAGAIVAGICGGAGVWWLSLGARGGREKEEESSWDEVDYGDITYWERRYMTTRAEPLEWLGSLQDLGPWVEKACGGQTKRVLHLGCGTSLLPEEMHDAGGYGEIWNVDSSATCIDAMRSRNATSRPGLQWVQADVRDMQGVFADGHFDLLALEKSTLDAVCDCGRDGEAACYVAEVA
>AzaSpi3D9115711_rbh_TGME49_310070
XTAKAAGAKTSGGKRRSDEPSPGYGNGPDYWDKRYRTDPEPFEWLEGFRDLAELVKEATDGRSESEVLHVGCGNSLLPEDMYEAGYRRIVNIDNSSVAVQQMAERNRITRPELQWLEMDATEMSFADASFDVVIDKSVLDTFACGDNAPLRIATYLKEVQRVLRPKGVYLCVSYGSPDTRLDFFKQRHLDFSVRTATIPPQGHGNSTHYAYVLRKVAVLGRRAAERWQEVRKELGPLDLX
>AzaSpi3D9116287_rbh_TGME49_310070
XCVASCGAGESVESLLADSFDYANASYWDQRYAKQAGSNFEWYGLTWGILNATLRPHMHIGHRILHLGTGNSPLPEEMYHDGYRQQVACDISSMVIEQMRGKWAHLEPDLEFKVEDALRSGFDSASFDVVLEKGTMEAVGSSRDCALEEDGCELLAAEKELILEAFRLLRPGGVFVSIADELRPFPEWQGRGLARIERAELTEKDGIPVPKTIYLCFKATVDATTAV
>AzaSpi3D9116680_rbh_TGME49_310070
XEPILILGGGDSDLGASLAAEGRRVTSIDFSAEVTALMHRRHPGLEFLTMDARSMTFTDGSFGAAVDKGLSDCLGSRRDRRRYFRELRRX
>AzaSpi3D9123285_rbh_TGME49_310070
LWGSPAEGGIGVQPDLVSWPRDVITSCHPDSCTPSGLVGNGLLKREDLDCIPDDGQFGPAAEGHEPFEWFDTEPVHYVEALRGLLPGWEPAAVRILQVGCGNSALSERLYDAGFVNLTNLDVRQVAVEQMRIRNVDRRPLMQWLCMDARRMSGVLGRGGFDLVLDRGTLDHLLAAEAGTSTYLMEVGKVLREGPPGGIFLCISNGLARKRIFGDARRAGLRVGALEVVAVLELPSPSRKEPYLGYACRLAE
>AzaSpi3D9123547_rbh_TGME49_310070
HDTADGTAEENYADGVSYWDDRYTNELKPSDWILKYEALREILEGILGGNKEMRILHVGCGNSLLTEELFDHGYKKXIDTSAVVIEQMRQRNAELRPEMEWLLMDATKTPFEDGHFDLVLDKCLLDTFVCEQDKQVLIAAYFQEMARVLADSGVGAFISFGPPEERLHWAPRAYFDTEAVEIPAKGKNK
>AzaSpi3D9129084_rbh_TGME49_310070
EGFRDLAELVKEATDGRSESEVLHVGCGNSLLPEDMYEAGYRRIVNIDNSSVAVQQMAXEEPDHAARAAVAGDGRDRXSFADASFDVVIDKSVLDTFACGDNAPLRIATYLKEVQRVLRPKGVYLCVSYGSPDTRLDFFKQRHLDFSVRTATIPPQGHGNSTHYAYVLRKVAVLGRRAAERWQEVRKELGPLDL
>AzaSpi3D9136212_rbh_TGME49_310070
XTKPEVARQEDFWDEFYDVQGGGPYDWYPSYEDLREVLDQCLSGDSAPSRTEAQLLHVGCGTSGVTEGLWRDGFRNICNVDFSEPAVRAMAERWERLAAQAGDEADVMRSGVRWLRADATDLTSLGELSFHVVLEKNTLDIILSGEMDDQTX
>AzaSpi3D9151473_rbh_TGME49_310070
XDSAGAGAIVAGICGGAGVWWLSLGARGGREKEEESSWDEVDYGDITYWERRYMTTRAEPLEWLGSLQDLGPWVEKACGGQTKRVLHLGCGTSLLPEEMHDAGGYGEIWNVDSSATCIDAMRSRNATSRPGLQWVQADVRDMQGVFADGHFDCALEKSTLDAVCDCGRDGEAACYVAEVARLLRPGGAFLVLSYAPPASRLRHLEGHFVCEAEVX
>AzaSpi3D9156415_rbh_TGME49_310070
SGGRKRGAWYIPSARTGAVVAALAAGAGAWWWSGPSPVPPEAPAPAGAAESTAKTPEDLAAPRPDWIKEGDGSGASDGLGPEVMAGQAQLVASLLALLQEVDGLRGEELREQRLAASQRVEAELARIETKIEVGTAAGKQQAGLIALVRSALQSERDGENSSALGADWSDEGLLQAHGLATYASQAYWDEAYSGKRYGESFDWYGSWEQADVEGRSLGDLVRPLLTKDARILVLGCGNSNMSAVMHQEGYSNIVNVDIAEAVIKQMQDRYGHLEGMEWRAMDAGALDFADGAFDAAIEKGLFDALYAGTGARVQAVLSEAVRVLKKPSGRLLSVSFSADRIQRLFMPSEEVREADSSSEELPLSCRIAGELQYKKGGDNTTANATAGSQGFHVYSCDQL
>AzaSpi3D9157377_rbh_TGME49_310070
XKEAGVAVDSVRRGRWERFALPPIAAASHRARTDGGIDVARFQASGTAPKPSYADAAYWLAWYNERGNEVFDWYLRWEQLKDIVGTLLSPESQILVLGCGTSALSEQMYAEGFVNITNVDRCGPLIDILHDKHQDKATMQYEEYDLVQALPREWDGRFDFCIDKATLDCVACGRDKKQRVDQFLRNVSRVMKPSSGVLVSISHAAPEYRRSMLLSSGSKQGADLSDEYRWRLSHQSLAKPLVDPSAADAKGGPPKDQQKLEKSAAFKEEDHVYHVYVXPEALIGQACGCGGVDIDMMCSYVA
>AzaSpi3D9161414_rbh_TGME49_310070
ITRCGRCGLAAAAAGLAAAAAAWARVPGFVAAAASAEARSARPQTWPGLRPVQLHRLSQVWRRSGEEGGTVAEVVQGPGTGPSYGDASYWERRYRTGDKGKNQDQIDDSGAGWLCSYAGPLQQTLEAITGGSRTASVLNVGCGMDRLSQDVYADGYTNLQSSDISAAAIEKMSEQTAGTMPGARWFVDDVTAMNVPSQSVDVVLDKGTLDAVLIAPSPFVNAAKMLREVQRVLRVGGAYLLATHGRGDPDAWRLPLLAMEHLSFNVAKTPDLGGYFLFVCTKLEELSEADAATRWATAEAWAEARDLEDQEAEFAAVEEIGQ
>AzaSpi3D9162447_rbh_TGME49_310070
WEALAAEAPDAEAGAMRSGVQWLHMDASDLSTLAGGAFDLILEKFTLDAMLCEAKDDATDSRGCAAIREFHRVLVPEGLLASVAWGEK
>AzaSpi3D9163597_rbh_TGME49_310070
XSPASGKKAGSGSRAGAGSSDTMRMLELTLRLQEMTQVATALRASGELDSEAAHELDAELTKIEAEVQGADDKVMRDLLSVVSVVRGLLYKFGEGFSDEEVEGLPRASFTYASPRYWDDYYNKTTEEERFDWYGTWDTAIEEASLLELSTRQAEPDGKGEAQQLGDLLRPYLSPESKILMLGCGNSDMSEKMYQQGFQSIVNVDISERLLENLRARLGASMPRMSWQLANASALSFEDEVFDVILDKGTFDALEANMPLVQAAMREVHRTLRPGGFLLSVTFNDVSTRVEAQLQQAADWATCRTRAFDRLVRKGNEAEKSSTICTLAGAGREECMNIGKVAMCERSGHGSKQGTSQG
>AzaSpi3D9170770_rbh_TGME49_310070
XSEAVAPAGPASGKRKRGGDGWPWWLWAGSALGVLVCAGRLLAAPPRSPASGKKAGSGSRAGAGSSDTMRMLELTLRLQEMTQVATALRASGELDSEAAHELDAELTKIEAEVQGADDKVMRDLLSVVSVVRGLLYKFGEGFSDEEVEGLPRASFTYASPRYWDDYYNKTTEEERFDWYGTWDTAIEEAEPDGKGEAQQLGDLLRPYLSPESKILMLGCGNSDMSEKMYQQGFQSIVNVDISERLLENLRARLGASMPRMSWQLANASALSFEDEVFDVILDKGTFDALEANMPLVQAAMREVHRTLRPGGFLLSVTFNDVSTRVEAQLQQAADWATCRTRAFDRLVRKGNEAEKSSTICTLAGAGREECMNIGKVAMCERSGHGSKQGTSQG
>AzaSpi3D9177670_rbh_TGME49_310070
XHESRPTLXXLKVGSSGHKLGIFGAVLGASSPASMAQYGKSEYWEERYTRDPEPFDWYQRWAGLKDTLLEYVTTQNTILMLGAGNSRLSEEMYEEGFHNITNIDISLVVTKAMQEKYREKPGMTYTQMDGRAMELPDQNFNICIDKATLDSVLCGEGSTHNAQKMLQEVSRVLQPNGVYIAISHGQPSYRLTYLQRPEFGWNVKIYTVQKPMMGMTASLSADDKDNVHYIYVCIKGEPAGDGK
>AzaSpi3D9181694_rbh_TGME49_310070
MGGSGVHRARSSKVGTWQQWRSALPALLGMALVQSAYSSRAEEAEWAVFAKASFWEAAYAYTGGGPKLTQGPLARPWQDIGYAQLRSVIEPVLGEQARILVLGCGDSTLPEELFDAGVRDVTSVDFSSAVIDDMAARNKEVRPSLKWLVEDVTQLSFPADSFDVAIDAGVLDTMLAGEEQAAQSLVVQAHRVLRTGGTYVSVSSEPPPFRLPLLSQHPFPMGWSITTASLPRSWSLDSRILDFDPDYCVGNLSVYLSTAVEEGEARKLEEARLAEEARRREAVQKAEEMERAEVARQAEAMREADAAEIAAAAQKAVEARLAHEAKQAEELQRLEEARKAEEATLADLTDQQKVLAEQRMEEASQAAEKSKAEAREAAEKRKAEAQRLAEEARRADEAHKAKEVLKAEEAKRAEEAQKAEEALKAEEAHNAQLAQEAQMAQEARKAKETQHSQEAEESQNVEQRQKAEEAQKVEAAQKAEIVRDAAETEKAEAARLQAEQARKAEEAQKAEEAQQVEAARLAAEEARKAEEAQKAEEVQKAEAARLAAEKMRQAEDATKAEEGKRAAEPPKAKDAAEVAHTAEEERQAEEARQAEKARLHQENLMRRAESLMRAAELKMAEKARQAEEKKRVEEERQAEENKLGEQSQKAEELRQAEEKRRVEEERKAEEARLVEEARRAEEARLVEEKKRVEEERRAEEARLAEEVRKAEEAXLAEEKRRVEEERKAE
>AzaSpi3D9185870_rbh_TGME49_310070
XSMVSRRLGRLRALSFWARRSTKKSSGNGAASCHATPGHADCARHWDMPDYGHGSEYWDTKHAEDKSPYEWMQGYEDLSKVIAKFTDGDREHRVLHVGCGSSLLTEGMYDDGYHDIVNIDISGVVVEKMRERNKEVRPKMQWLTMDATALGLENDLFSVVIDKCTIDTLVCSNDSKVVVGKYLKEVVRVLKDNGVFLAFSFGKPAVRLSYLKKSNLNFQVEIIKVPVPYTKTQFHYLYACRKGAAENRPETM
>AzaSpi3D9186135_rbh_TGME49_310070
XFAPRAFRSFSARTSLCASICSAPHMAAAAAPASDEEIASNTDRLEGRVLAEDFGPPPDYGNAEYWETYYAAQAGQMDRIYDWIADWAEVAPLVEGLLAQADGSQPVLHLGCGNSELPEEMHDAGYTRQTCVDVSPAVVARMAARNAGRPGLRWLAADATDLETVLPSDEFALVVDKSTLDALLCNEQYAPVIAKFLHEAFRVTAPGGVYVSISFNEPDRMLRLLRHRAFNWQVRALPLLDRKQKESGSFMYICVKNQPTEESVAQWPLLLERAFAAPTIDPCSEDEA
>AzaSpi3D9189901_rbh_TGME49_310070
XAMAEEGEAVDSGAADDPAFWDRTYRLHAAHGRSSYEWYGFGYAELAAPLSALLGPPPGADRGLSGADLGEPILILGGGDSDLGASLAAEGRRVTSIDFSAEVTALMHRRHPGLEFLTMDARSMTFTDGSFGAAVDKGLSDCLGSRRDRRRYFRELRRVLRRPGGILVVISQRTLKSPGDFGSGWQCDESQDLMGPLFVEEAMTKPPRPVPETEGSIPYHFLACRTTAESGIPWEEMEELDMSDSDFDKDEAEMD
>AzaSpi3D9193528_rbh_TGME49_310070
XATASAASGAPVTQEYADPNLWESRYKDLEGTLDWYATYEELGPLFREFAPPTPELSVLVVGCGNSALSSEMHQAGYRRIMSIDIAAAAVTKMEEQFRQLGLQWQVMDATKMTFEDDRFDLSIDKGTLDAMMHGGASCRSMVEAMLSEVWRTLRPGGIFILVSHSGSRQSLLDGALLQEEAGVSSPSWERLELRKCRLSAQATLINILRSKLDGRPLAEAFRDPVMLKEAAAETKKALKQMAFLEAFRLFKSRKAKQRQVESVESAAAGAVPARLAEEEEETKEEDEQEAATAEGGNGLRQPFCWAYVLRKCR
>BabBigBond001574_rbh_TGME49_310070
MPAQYSTVEYWNKRYEEIDGTYDWYMDWHALKAHLPVEVNADSRILHVGCGTSKLAQDLHEAGIHDVKNVDISASCINAMREMFPHLAYAVVDAAQIGSYYPAESFDLVIDKGCLDTMLCNKNFDETVPAMLKGIHTVLRPVMYCRNNGTLVVVSVGCPDNRMMYFEPSGLWKIRVVKVPKRHMEYLEEASPTAALPSFGTFPPAHIEILSGEVSGAPLVETDTAPASSSMSEERSNHFIYVCRKVL
>BabDiv1802A000949_rbh_TGME49_310070
MESLFCPSSVEYWNQRYLELVMLCYSNKPFRNSAPYDWYNEWPALKPHLPVELKESSHVLHIGCGTSRLGQALFDEGVRDVKNIDTSVSCIKAMKDLYPYLDYEVMDATEIGTLLPELSYDIVIDKGCMDTVLCSENFDVLVPKMLEGIHRVLRDSGVLMVVSVGCPANRMMYLETSGLWSVTVARIPKRHIELIDAGELSVNLSPCSPSDDLCEKYFDGASDGSHTASANEQADFSALLDERRHHFIYICAKVG
>BabMicRI003348_rbh_TGME49_310070
MGTMYGSVEYWDERYTISGQSYEWYLSWPEVFTQAKLSLREGSNVLHIGCGTSNLANHLKQSYNLSSLNIDCSNVAITKMNTRNEFLDVKYQKLNVLHMSFDKDFDYIFDKALFDSILCSKDPDVGVNKLLSNVYESLRPGGSYIIVSFGLIGIRMSYLDNLDWKIQHTILTSANDKEANNRYNLYICKKDDKS
>BabOvaMiyake003031_rbh_TGME49_310070
MPAQYSTVEYWNQRYAEWVSQSCRYKSVELMGRTTDSVLDATHVASYFPAESFDLVIDKGCLDTMLCNKNFDEAVPAMLKGLHTILRNTGTLVIVSVGCPDNRMMYIEVVESVSSWILFQPSGLWKISVVKVPKRHVEYLEEACPTAALQSFGNISGTSPEARATSVASSSMSEERLNNFIYVCRKVM
>BesBesBbGer1003426_rbh_TGME49_310070
MEIRSPAAVLATVGHPALSPEVPQAFLRFHDYGKVDYWDERYRRDAEPFDWFQRYAGLKPIFLEVGIEPSWKILVLGCGTSRVSEEMYAEGYKSIVNVDYSSVCITNMQRRCADKEEMTFLQMNALDMSQLGNHEFNLVFDKGTMDCVLCGDNSFDNVAKMLREVSRVLVPGGVYIVVSYGQPNFRLSHLQRDEYNWTVTMKTIQKPSLNVQAPIDEKDNVHYVYICKKNAAEETQGAVDHAPTAALTN
>BleJapR1072000186_rbh_TGME49_310070
GKAEYWEERYTRDAEPFDWYQRWSGVKDVVTQSVFPTHQILHLGCGNSRLSEEMYDEGFINSINIDISQVVIKAMQEKYRDKQTMRFLHMDGRNMEFDDATFDAVIDKGTLDAILCGENSTAHANKMISEVYRVLSPTGAYVVISYGQPPHRYPYLDKSEFNWEITVHQVQKPTIASTAALATDDRDQPNVHYIYVCKKRGGREAPRQX
>BleJapR1072002933_rbh_TGME49_310070
MDVRDLKFESDYFHIAIDKSTIDALLCGDHAYLNVAKMTKEVQRVLQVGGYYIAISYGSPDTRLEHFQWDHLSFDVTQMTIGEEPGNQHFVYICKKREDADQKSMENWSIVERVLMDADKEDPEEENIDSGENEEEKND
>BleJapR1072003493_rbh_TGME49_310070
XEDLAIGRRDICTKRSSLTDXEKWAGIKDIITQYIPFDQKILNVGCGNSKLAEDMQEEGYISIMNIDNSQIVIDDMKSFYQDKEGIEFACKDVMSMDFPSSSFDAVIDKGTLDSILCGDRSNIMARRMLTQVQRVLKPQGIFVSISYAPPENRNRYLKMPDFTWNVFEYRISKPVLSTTAAMTKEDGQSIHYVYVCVKKRVDSDE
>BleJapR1072003762_rbh_TGME49_310070
AQYGKAEYWEERYTRDAEPFDWYQRWSGIKDVLTQYVFPTHQILHLGCGNSRLSEEMYDEGFINSINIDISQVVIKAMQEKYRDKQTMRFLHMDGRNMEFDDATFDAVIDKGTLDAILCGENSTAHANKMISEVYRVLSPTGVYVVISYGQPPHRYPYLDKPELNWEITVHQVQKPTIASTAALATDDRDQPNVHYIYVCKKRGGREAPRQEAX
>BleJapR1072004999_rbh_TGME49_310070
XKWHNTEKQNTGKKDTQETLSPLIGTRDEVGXKDVLAQYVFPTHQILHLGCGNSRLSEEMYDEGFINSINIDISQVVIKAMQEKYRDKQTMRFLHMDGRNMEFDDATFDAVIDKGTLDAILCGENSTTHANKMISEVYRVLSPTGVYVAITYGQPPHRYPYLDKSEYNWEITVHQVQKPTIASTAALATDDRDQPNVHYLYVCKKRGGREAPKQA
>BleJapR1072005024_rbh_TGME49_310070
MVGCGNSTLSGDMGGNGYNVTNIDISDVVIDQMKDKTGQDYLLMDATKTFFKDQAFDFVLDKGTFDALACQAGSALPSALVREMGRIAKKVIMIITHGKQSARSPVFNEALEEYGE
>BleJapR1072006280_rbh_TGME49_310070
PNYGDPEYWEKRYADQEGSTFDWLEDYRSLAPIINEIAPKTAKILILGCGNAELGEDMYHDGFQNIDNIDISSVVIKQMAERNIDKPSMTWSVQDVRDIKFPSNTFDLAIDKSTIDALLCGDDAYLNVARMTKEIQRVLKTDGFYMAISYGAPETRLEHFEMEHLLWDVSNQIIGEETTNPHWVYLCKKKEGAERVCDEKWEEVQIKLRDEPQENGEEETLDTTDEVNDIVEX
>BreMinMf105b01000303_rbh_TGME49_310070
MRRWILARLLIIASSTVQVAQPGYWDALYAESLRLKVKDFNASWQDLTFEKLSEALGERLQLRQDLRVVVLGSGDSLLPEEIHHRGVSDVIAIDLSPRLQERNRPFLRCLMEDARSQTSLDASSVDMIIELGLLDVILAEADLEGATGLLREARRLLRAGGLFISGSTDIPKFRQPLLEHPAGGWSDSEVLRLERPYSLDQRVKDLDPSWEVDKIFVYLNLAAGEVEVGQASARRPPQPVAGSAETPSPEAVAPSPAPVEEAAPSPEAVAPSPAPVEAAAPSPEAVAPPVAPVEAAAPSPEAAASPPAPVEAAVPSPEAAAPAPVEAPEEAAAPPPAPVEAAAPSPEAAEPAPVEAAAPSPEAATALPPAPVEAAAPSPEEAAALPEDPAEAFAESIRRLQAQAAALAS
>BreMinMf105b01000486_rbh_TGME49_310070
MVREVRSVPVQIVLFPQPGMQLHVGKARLFEESLEIVGVSRPRAIQSSSRTLSRIRESLVEELFESGHLVQQLPTLDAALVAAEQRLKTERSNEGQELYFMARILRGTIHQQSLALDDQAVEETNAYTLSNPHFWDDYYSTVDTEVFDWYGTWDTRIAWDDGRTSSIGSVIRPFLRADAQILMVGCGRSEMSQQMYLEGFQHIVNIDISNELLERLQRKFAKEMPLMSWRWMNVSSLSLDDNSMDVAAIREMHRVLSKGGVLISMTDTERLSDLEARTWPGSTRRGSISGSVTRSAKRRLLLYACKKSPSMLDELKSWMKFEL
>BreMinMf105b01002415_rbh_TGME49_310070
MQKASSEDMPMAKWLVDDVMQMNVPSESVDIVMDKGTLDALLIRPQPFRCAAKALREIQRVLKVGGIYMLITHGRGDPDTWRLPLLAMPHLSFNIAKTPDMGGYFIFVCTKLPGSDGDAEKAWQEAVEWARQRDEEDQEAEFAAIDDVGQ
>BreMinMf105b01008175_rbh_TGME49_310070
MSRSSVASLEYWEDFYDSRQSAYDTLFGYEDLRPLFLGLLQLEKSQRASVRLLHVGCGTSNVTDGLVRDGFRQILNIDFSEVVIKLMSERWLQNDLQSVQWRQMDLTDLSQLPSGSFDLALEKFTLDAILCEAKEDAFDPKGLSAIHGLHRVLAPDGIFISVAWGAERRQKLLRSGGLFDVQVHQLPGDSARQRPWVYFCRKLVPSTRTHDRHDLVPTPRDSDGVTVECIEKDDELTIVVDVGHVSRDMVTLDVSSDQLRLEGHISRSFSFPFVIDVESAKARWLKDSSRNRLQLSARRQK
>BreMinMf105b01016975_rbh_TGME49_310070
MWSKRINIWESRFMRPDKWLCNHPYHEVKFTRPYWLGRRGFPNIPRSNPHEIGRKGEKYCDMSKIHQQETRKNQDIVQSQQVLWDLAQLAVSGVCGPPSSPYDSLEHVSCVDVFISHNWSCPSALKYLAMCHYLNLDLALISSSATAIVTALILILRAGSVTGVAQEGVAFLCGALIHWPMSVFLLAYLFGHVGQVFAKQSFWFDRICVDQNDMAVKEQTLQAIPAFVAQSKQMLILWDSTYFQRLWCLYEIAVSAKTSTSSFQKEQFARCSVESDREVIFHLVGKLFAEEPLITVTLKEICGEDVMESETLSMIEDLPDEKILNNFNIYVRGPLRESLLQSMGEAGELPFKLCLVILLPCELLGLVFVLGCDGHGCETSASYAGYSSVSHYFLTNSLNNLVIGPIFTAMSFPVMLRTNHLVSRLVPDFLLRWLVGSICCTVMQFCMDVLFCCLCGLTVVVSTKFSTLWLAAWIFGFTFGDFCGCLPLRQLGETLKRRWDLWRGDSSRSWLGRKEYWDAAYASGRYKHTYEWNQTCETIWPYLMKVLEKDFNSNILHVGCGNSKLGRLLHDAGFVNVLNVDYSPVVIKMMQQSQPDLQFLCADCAEMGILGEERYDFCVDKGAIDSLFESNSSFMWEQGCAMIREIHRALKPGGKYLVISNGGIGSDVLKATFSHVESEEIEGYACDLYYKLITVILCTKDFSAMGLHDLLNATSLPSLPSRRYASFLEPRTLQLPEELPAGVCQKFVLTDGLHDLVFGIPEWRHYKSEWMAGRKSAPLGAMSHADYGLLLQARKHFIKAREQLLFRDYHPNLADRKKLAKDPADFFKTTTSPVVKEIGAGLTLVKKVVQQQKGAEFEDSIHLVDYATRRRQLMTLENIQALATTISEMAKQCAHTGAKELLRDAALGSRFFWPPMGLTLLALTWPAVQAAYVVSVQNTLALKEMPIFLNDENPSGCTVKGMEVVYNCISSSGASNIAQRLKFRVDCRGAKGDFENLTLYDEATRCGVLDYRLYSHTHKLDSNPHPFPGFTFYKEDVFDIQCVLLTFESMINVEVNITLGNSSSMNWPIYFELRQDATNITRQIQGFNLRLPSFEAPEMMRGCEAAMKKGHDWKMQLRNSTGKGNTHLLSLSSPTFQEIEILPKISSSFESGDIFAVDKHFLHASVKRSTVGTDLVKLDANWEGFEYLLNSFSLLMKLNVEASKVSPDTRSVHVTLGVKYRKDEDDTKFTLELPIFPDSEDWERSHSFRWFWLIVFLILAVVLGALGYVYWELLTKCFSRNVVVAREREVEMGPARW
>BreMinMf105b01018568_rbh_TGME49_310070
MFSAGLPNCYSYWPLCAGHVDWTTFVDFTNVAAAGERLGWRKLFYGPQSLLESLLRHGCLCIKKTCDLKQGTVYLGNFHFLSMLSVGESIGSRGDKAPSMALPPYGDLELAALYWDARHARSGAAFFDWYLDYSRLRPIIQQEFPSCETHPEILDVGFGTSEVPTCLFNDGWEFVTAIDISADSVRLALQRRKKEQKAMQFLQMDACHLNFPDQCFHVVFDKATFDTLVCSSRPNFSAQAYLSEVFRVLQPGGIFLMISHSGPAERLPYLVQDPARTWKVQAVRQKNGGAEAEENEDAKEDYGDEMERSTTRTPGFWFFLCTKPKAETTQEENEVPVAGEGASESGVLREDLEVF
>BreMinMf105b01025515_rbh_TGME49_310070
MICQPKTKRQRALRWTFVLALHLASGFCCRLLDPPQRLRVARNGRHRWLRPGELGGQASRAARFWDRFYSPELRSKEETEWIAAPVAILPFVKEVLHPRPQQILEIGCGDSCLSQELQQSLEGDVGIVAIDISEAALARGRGRLSASPRQVEFVKADATDLGQLFANSSVDVVVDKGLADTLQFRARTRESRDLRQRLFKEVYRVLAPGGLYAMVTPKKQPQYLHVVDWKSVNTTLLPQPNGILFDLASRGDPWATAESSKAYLHLCRKPTSPV
>BreMinMf105b01029923_rbh_TGME49_310070
MIGKSCQAPTNAASHPSPTFAAVVLCWAAGCVTAGFGPFLSTLLVTCMRQRRRWTSSLVLLVSLSFCCQWSFFAPRRPSSPSDGPEVRDRKGRSRLLARAASTFGNQEYWEEFYSGDSEDSKDFEWFCSYEDVQPFFHEFVQPVLDASTTRPAKILVAGCGNSRLTCDIYDDLCTTGINAGANSPDVEIWNVDYAEAAIARSKETAGERRSIRHVVADLRDLPPETFQNESFDAVVDKGTMDALFCAGGSSARRCCGELHRVLRPHGVLLMMSGVAPTEDLLEMFQSWTQVVDGSPYITDEGEASINLCSKLFVFQK
>BreMinMf105b01031178_rbh_TGME49_310070
MTAERTLVGHVCQLNYGWGGLLEYWTISGSQQVPFSASTLPLRIGQEVAFYLRCEGNRIEAVNLQAPSSPPSSGSNDANNPETKNRFQIAEASNGDVLSPTSASPILQRQIQSLQQRIAIFGNASQEEQCQMVLEAERALDILLDEADLDGDALCRLVRRCASWLHAPSLSAETKEPLDAGTTAASQEIPGLFNLQQRVRKLLIRALSQLDLCDEPTFQALEASLLYVALFIQSLEEREAFSRKSLPPAIRQWFRLYQLLPKRLQPRADVTGTMLEVKSHQLRSKSQGRNQRTGDAGGYKKAFAGKAYQPSTKTLKLSTVSQDLSIPPVELKCSECSFIITSNWFFQHPKTFAWSVLAPRDGHNQCQQSLKKRCSWQSLDGSHVMAGISSNLQFCQEHQRLLTQCAPCGGKKMCSHGRQKYHCKDCRGNGFCTHGRRKFNCSRXPQTRTPVTPVTPSVSATPHTPHGASLAPQGNPRTPANTARKAFLWEAASKSQHFADPSSICSLQDASGPFWAKITEVSATPLSASTSKVYRESEGNVSEVANNRLLPRTEGLLLLKQMESESSLSNLFWFTKELKDILYRNGSMSAADYVERTSKFAWTCKIGQHRRPLEITARSSTETMESPASLKLQDGFYKVKDIIGFMPPWEAFCTKRCGLYQDFYLVLWDDPKETDYSFVQNGSDVKGATWEPDECLPTSLDHIRLRLKLDWVERQRVKEKMAFPVDGTGEPFSKMRRLQEPCGSNGYIVSKDVFHYLRPISCVDDIQQEKASNNSWPLDYDARTAVHNFTNQLEVVQTEFVPAEPHRHLTPSHPRGILPQHEVRNKMFRTTALAIEEHIGTTLMFLPLSSSGMFVQIPPLGCLSKESHRPLGFELSPAARAWGSISKDGWLDLPSLTQEIGYGHPTVSEETHFSIRQIYDDECDVIVDCAVRNLPERHWMCTTRLVVISINTLVAKDARGEGSGAPRVDDMCGNRAAHAEKSIDGTAFVLNPAVLNLHDLRSIPLCVFAKPPVPGRAKTRLAATIGNEAACRLATAFISDFISMAAGIDWGYPVLATTEDGMEGFPSDAYPPGVREEDVPRWKQPEGDLGAKIEGIVRQALSGANAAICLGADSPGRPAERLEATRQALQDGFDAVLGPTEDGGYDILALTQCPEGLLAELPWSQPTTFEATKLRLEQQGWRVAVLSRWWDIDEVGPRFIGKAPFLEVTLTVGGRFRTTTKTTRGQGGGCPCSSDCSRLVQFSCLVLEAVCFVVALVPKPATKIGACGQSKRSMGLEPNGAEATETKKEVEEATPGYGDGTGYWNKRYRADPAPFEWLESFIELESLIKEATSGRMDASILHVGCGNSLLPEAMYDHGYKDITSIDNAEVCIHQMAGRNKTIRPELKWLEMDATSTGLSESSFDTVIDKSVLDTFACGDHASDVINKYLLEVQRVLRPRGTPGVLGAFFSRRNQTLLALIHSFTFFNSLVRLLMTNPMTPAQNESQGLAQSQGAYDTCVLCLLTILLAGLLLCSLHTLGIVTSADGRCPQDFLGRYAGCQARQDIKALLSFVLGTLVVVLTPNLWCVDSLSDEGGMRETLLKLDRCGALL
>BreMinMf105b01031388_rbh_TGME49_310070
MSDAYDDGYCDITGVDIVEAVLETMRQRNSTRPGMKYVLADACDLSIFREQSFDVVFDKSTLDALKCRGPESTGRMSSEVHRVLRNDGVYLCISLNPPEDAQPAIEGTSDPARQWDVEVMVCENENYRGEDGPPKHLYMSLGDSHKSI
>BreMinMf105b01040684_rbh_TGME49_310070
MFMYLTRVSHVLRTGGTFLVISYGAPENRLDFLKMSLLKFEVDVVKLEASVTQKEHYLYRCIKQPHVKKRLPNAV
>CarCio003886_rbh_TGME49_310070
MSNETYGSVEYWDDRYTKDTEFFDWYQKWEGIKDLLMELGLSTDDNILVVGCGTSRLSEDMFKEGYTQITSVDNSPVCIQLMQKKFAALPKLIYKQMDCMNMNEIANEEFDAVI
>CarCio003887_rbh_TGME49_310070
MENMSQYGSVEYWDDRYTKDTEFFDWYQKWEGIKDLLMELGLSTDDNILVVGCGTSRLSEDMFKEGYTQITSVDNSPVCIQLMQKKFAALPKLIYKQMDCMNMNEIANEEFDAVI
>CarCio003888_rbh_TGME49_310070
NEEFDAVIDKGTLDSLLCGNEFIQNIRALLNECVRVLKPSGKYFCISYGKPTTRLVHFQAEHFPWEVTFKTIKKPIVGTTTLQPEEKNSFHYIYVCQKKPTVDNSVVNS*
>CarCio006571_rbh_TGME49_310070
CGSSDLLRNLYLLGFSKLTGLDFNKTVINYVRKRDEAMKEWITYEVSDAKATEFLEGQFTHVIEKGLLDCFMSGFDSLKNAKIYLEEVFRIIGSKGHFIYITYAKPDLRM
>CarCio007982_rbh_TGME49_310070
EYWEDRYQRDTEPFDWYQRYGGVKDIVTQYISPNHQILNIGCGNSRMSEEMYEEGYEYIQNIDISHTVVKAMTEEYEGKCPNMTFKQMDVRSLQFDQGTFD*
>CarCio008169_rbh_TGME49_310070
RVLKTDGVYFVVSYGRPENRTFHFERNHLDFGVKQYVLYPDGCKNEEEKSDKSHFVYVCTKGKNADNAFLNWPEIRDQLEKEAKDEEALAASDDSDDEHSDKEARK*
>CerFusPA161109008638_rbh_TGME49_310070
MVASKKGGNDARRRKQAEDEQPPASSERRNRKKKDGWPWWLWLVGSLGLLACAGQLLVAIGGGGSEKGSSGSTGKGSKGVGGNKGSNTQRYLALALRLQEMTEVAATMMDHGLMDSEKAKDLDEELTSIEEEIAGREGKVERDLRAMVSVVRGTLYQKTGKLSDEQVEKLKNSFTYANPRYWDDYYNKTSAEERFDWYGDWQTSIKEMSFAPKGGPDQVTAHTIGDLLRPYLTPESQIMMLGCGNSNMSEQMYTAGFENIVNVDISEKLLASLRERLGASMPRMRWVYENASALSFEAGTFDVTIDKGTLDAIEQNKPLLQSAVTEAHRTLRPGGYFLSVTFNSPEVRVEQQLRPAADW
>CerFusPA161109011893_rbh_TGME49_310070
TGLAAVAVLLGGGGHLSFTTYYASGCWARFSARMRRSEYAHGPIFDGACGRGSGRCNIGRNVGAVPIDITPYGETLFQDQRRRAGVPNADSLCEYAGPLQQTLAALVGPNKDARILNIGCGSDPLSEMLYADGFTNLVSLDSDESAIKQMVAKTSTTMPLAKWSIDDPLAMRMETQSVDVVLDKGCLDAMLRRPSPYTD
>CerFusPA161109016262_rbh_TGME49_310070
MAQYGKLEYWEERYTRDPEPFDWYQRWAGLKDTLLDYVQQTNQIMMLGAGNSRLSEEMYEEGFKNITNIDISNVVTKAMAEKYRDKPGMSYQQMDGRALEFX
>CerFusPA161109016745_rbh_TGME49_310070
XEMLKAEGKASLQWLAAAALADIAEDNDTRRDAVVKAGALEQLQEMLWSPMPETKSQASAALEKITRGSEELLGKVELEAKAESDTQEVQFGEAAYWDKRYETEEHYEWIVGYAELKDIIVRVCASKSARILNLGCGTSRISEDMYDDGYTNIVNTDISETVINKMRARNVDRPGMEWLVEDALDMAGLADGTFDLVLDKSTLDALAHTQKAAVLAKLMGESCRVLKPEGTYLQITVNQHNPNYLRMPHLDFDIETLPLKGLRLDKTYVSICRKQPGADDVRRDRQPGFLEWAKSFDMRMPGVLEMVARNNRWEQM
>CerFusPA161109019586_rbh_TGME49_310070
XSRLEDVACPEISMGSAGDGEDAAHIVGDVALDTDASPAYGNGPGYWNDRYAKDPEPFEWLENYFDLRNLLDELTARDKEATILHVGCGNSTITEKMYDDGYTSIVNIDTSSVVIEQMQARNTQRPGMQWLEMDATTLNSFANESFDLVIDKSVLDTFACGDHAMLTVATYLKEVHRVLRPGKPFFCVSYGAPSTRLNFLQMPHLNFSIRQIEFPSKYSTGSSHYCYVCCKPVGSCGTTEKWPEVLQSLKY
>CerFusPA161109022828_rbh_TGME49_310070
SRGTAGSGSRRPKPKPGVPPALWAFGAGGAVLAGWVIYRLSQALPEEEELLDKTEAVESDRMDLVREALFPAGGRGEAGVAKSRFGDAGYWDERYAQMRSDTFDWYGTWSSDSSPNAIQLKQYVLPLLQAPVKRVLNIGCGNSKLSEELIADGFSDVVGIDISGKVIESMSSKFAGKAGMSFLHMDATNMTFEEASFDLIFEKGTLDAMYTASRDLVAQTISEVGRVLRPGGLFVSVSFGAKDNRGELNSTVWEKHHTFQLKKGAKAARGPSSSMRNTKLQLQDDAFTAVL
>CerFusPA161109025320_rbh_TGME49_310070
XSQYSRQDYWDSSYRDGTYNESYDWFFGWKPSGAKDNGGMLELLTQAGVNSSSAILHIGCGNSQISEGLWQDGFVNVTHLDISEVVIQQMSAKLNFTNHTFVVGDITDLVFDAGTFDVILDKGALDAVFSAGKRAARKAIQEIARVLRPRNGLYIMVSYAEPSRRLVDLESAHLPLSRVATEGESRLLTCNSRPVSNNSRARHHAYICRRLAFTPGHSDGARX
>CerFusPA161109027889_rbh_TGME49_310070
XDAVSLLKEVQRVLKIGGSYLLVTHGHGDPDMARMPLLTLPHMSLNIQKTPDLGGYYLFVCQKANELPANVLEDKWQEAKVWAAERDQTX
>CerFusPA161109029758_rbh_TGME49_310070
XQQQQQQQLEPQFPCLLAAGASAVVFLGRRRCRLRLGASKTGKDFNYGEADYWDQRYRADEGTTYDWLGDYEKFKEFIEVATRGNRAAKVLDLGCGNATLVEQMYDDGYRNITAIDLSAVAIDAMRKRNAEKRPEIQWLVANALELEFDDAAFDLVIDKSTMDAIACEKDVNKSLVQLTAEASRVLRFGGTYLVFSSTNSGDNLSKYPHLSFDTVKTEIPLPFAQLAAYAAVKSDRPAERQVHEMIAAAEQMDEQNRLLRQKREEAERRLHEAPTSFGILTKX
>CerFusPA161109030586_rbh_TGME49_310070
MSKPRTKKTSGQSVPNKVPHTSPNIRTAAGVAMLAILIGVIAWRSWKTQQASKSEDGLGPSVMTGQVDLIQRLTSLLLEVDNFKGEGQQAKRRIVSRRVQQEVDQIEAESAIDTNTAAGKQQAGLIALVRSALQSDENNATFDDWTEEGLLQAHGLATYASQSYWDDAYAHNKYGESFDWYGTWEEKDLEGHSLRDIVGPAISQNSNILMMGCGNSNLSVTLYEEGYRKMANIDISEPVIAYMRNKHSHLQDMTWTTMDASSLDFKNGSFDVAIEKGLFDALYAGTGERVQAVLAEARRVLRPGGRMVSISFAGDRIERLFLPTEGSPGAELLPPLECQIAGVLRYNNGTAEGETAKVSKKSGAAFHDMFAQYLELGGSMG
>CerFusPA161109034241_rbh_TGME49_310070
XNIDFSPVAIEKMRVRNVGSRPEMHWHVADARDMAEFRSGSFDLVFDKSTLDAVAAMKCHVDTIKLLAEVSRILRPGGVYFLVTLNQTLINDPEX
>CerFusPA161109039684_rbh_TGME49_310070
XYEEGFKNITNIDISNVVTKAMSEKYQDKPGMTYAQMDGRALEFPDANFKVVLDKATLDSILCGEGSTHNAQKLLQEISRVLMPDGVYIAISHGQPSYRLTYLQKPEFGWNVKIFTVQKPMMGMTASLSSDDKDNVHFIYVCEKGEAGATGDNE
>CerFusPA161109041812_rbh_TGME49_310070
XLQLFVMAQYGKTEYWEERYTRDPEPFDWYQRWAGLKDTLLDYVQQTHQILMLGAGNSRLSEEMYEEGFKNITNIDISNVVTKAMSEKYQDKPGMTYAQMDGRALEFPDANFKVVLDKA
>CerFusPA161109047133_rbh_TGME49_310070
XSSDSDXSGATGSDIEGSKRLVMAQYGKAEYWEERYTRDPEPFDWYQRWAGLKDTLLEYIQQSHQILMLGAGNSRLSEEMYEEGFQNITNIDVSTVVIKAMSEKYRDKPGMTYMQMDARAMDLPDQKFKVVLDKATLDSILCGEGSTHNAQKMLSEISRVLMPDGVYIAVSHGQPSYRLTYLQRPEFGWTVKIFTVQKPMMGMTASLSSDDKDNVHYVYVCQKGEAVATDEK
>CerFusPA161109047782_rbh_TGME49_310070
XFPDANFKVVLDKATLDSILCGEGSTHNAQKLLQEISRVLMPDGVYIAISHGQPSYRLTYLQKPEFGWNVKIFTVQKPMMGMTASLSSDDKDNVHFIYVCEKGEAGATGDK
>CerFusPA161109049956_rbh_TGME49_310070
MAQYGKTEYWEERYTRDPEPFDWYQRWAGLKDTLLDYVQQTHQILMLGAGNSRLSEEMYEEGFKNITNX
>CerFusPA161109055038_rbh_TGME49_310070
PRWRRWLFTLLAVVVAAAAAFWARYGAVFRQTGSNFTEAELQDLLVKKEHKVQLSYQLSKLTEVVETLSATGRLNTEAGDRVHAALDRIDREAGELDKETALKIRWILSIVRGSLIKKLRNLTSDEQVEAEGGAFTYSNPRYWDTYYQNATAKERFDWYVAWDDTIKEADFEPLGLAPRRVKQFGEMLATYLGRTEKPRVLISGCGNSVLSERIYSSGIEDIVNIDISDRLLKDMRERYNASAPNMQWLLMNASQLDFKESHFNVVLDKGTLDSLQGNRQLLKEAIHEAYRVLQPGALLLSISFTAPEQRVDQQLQHDAQWSECRAHQFVVNNLFSQQGRGSELYIYX
>CerFusPA161109070693_rbh_TGME49_310070
XATTSQRVGGILIFAMSRVWAETQDAHASYDDTMAMARIEEKVQAYKEELAQKREERQQERQARRAKYNPDMMANCDFAKPECWKDFYQSHTETFDWYRTPVEVLXXXXXXXXXXXXXXXXDTGGSAATFPASLGEPARVLHVGCGSSSWVKSLADFPEVHSVLNVDINSEVIDRMEQEHADDARVSFKVMDAAKLDVNNCSFDAVVDKGLLDVFRSQGSAKVDSIFAELRRVIKARGLLLFVSYSGPDRQSEAMRRACTVDGIEGSDQYLYVCKGICTERVVDAEL
>CerFusPA161109075059_rbh_TGME49_310070
XEDVACPEISMGSAGDGEDAAHIVGDVALDTDASPAYGNGPGYWNDRYAKDPEPFEWLENYFDLRNLLDELTARDKEATILHVGCGNSTITEKMYDDGYTSIVNIDTSSVVIEQMQARNTQRPGMQWLEMDATTLNSFANESFDLVIDKSVLDTFACGDHAMLTVATYLKEVHRVLRPGKPFFCVSYGAPSTRLNFLQMPHLNFSIRQIEFPSKYSTGSSHYCYVCCKPVGSCGTTEKWPEVLQSLKY
>CerFusPA161109090144_rbh_TGME49_310070
XSQYGPCSIFQYPCKEQSPALAMGGHMLHSPFHALMAMFATRVELAAAATNTDRFSTATHWNEAYSQGEYGDSYEWYDISWSELRPHLNDVVPDNGTHSIDVLVSGCGNSPNSAAMAEAGFARRLVSVDFSSSVIDAMRQMHPELEWVLSDVRKLNEFDDDSFDLIFDKGALDAARGSKDIEVSRAVFAAYQRVLRPSGSLVLVTSCMEEECMPLLQEKFSQIGTVRLQKKDLEEKREKMKLFGFKFEIREFDLLYIAGSMPHAADKSPGSKGEL
>CerFusPA161109095686_rbh_TGME49_310070
QEYADPTFWESRFREQEGMFDWYATFSELAAVFNEFCPPNDSLRLLMVGCGNSELSAQMHMAGYHQITNIDVAAAAVEKMAQRFADLDMDWEVMDATAMRFPDNSFGLAVDKGTLDAMMSGDGAAAAPMVAEVHRTLKPGGLFVLVSHNGRRQQLLDDALRDVAGEAHEECTSGWELLELRKNRLSPQATLINVLRSKLKGRPLVEAFRDPEMMREAAVEAKTVLRQMALLECFRVFKAKKRAQSKEAKDKLVDAGAASSSVQRKGEEEEEDADGEVERDPQRQPFCWVYVLRKX
>CerFusPA161109096547_rbh_TGME49_310070
XAVSAGKAAKAAPRWRRWLFTLLAVVVAAAAAFWARYGAVFRQTGSNFTEAELQDLLVKKEHKVQLSYQLSKLTEVVETLSATGRLNTEAGDRVHAALDRIDREAGELDKETALKIRWILSIVRGSLIKKLRNLTSDEQVEAEGGAFTYSNPRYWDTYYQNATAKERFDWYVAWDDTIKEADFEPLGLAPRRVKQFGEMLATYLGRTEKPRVLISGCGNSVLSERIYSSGIEDIVNIDISDRLLKDMRERYNASAPNMQWLLMNASQLDFKESHFNVVLDKGTLDSLQGNRQLLKEAIHEAYRVLQPGALLLSISFTAPEQRVDQQLQHDAX
>CerFusPA161109098479_rbh_TGME49_310070
MAQYGKLEYWEERYTRDPEPFDWYQRWAGLKDTLLDYVQQTNQIMMLGAGNSRLSEEMYEEGFKNITNIDISNVVTKAMAEKYRDKPGMSYQQMDGRALEFPDANFKVVLDKATLDSILCGEGSTHNAQKVLQEISRVLMPDGVYIXYLPRAAFVQTDISADANFKVVLDKATLDSILCGEGSTHNAQKLLQEISRVLMPDGVYIAISHGQPSYRLTYLQKPEFGWNVKIFTVQKPMMGMTASLSSDDKDNVHFIYVCEKGEAGATGDK
>CerFusPA161109101965_rbh_TGME49_310070
XSRREPPSFSGGRGAVSLALAASVAASLRCPRKGCARAAAATAVQLEELAVCLRDAPVAQRMQAVVKLATAARGGDPGTALLQAQALPALVECLASSTAMTQMAAVAIVRSTAAGSGEARDALVSAGALPLLTEMLKAEGKASLQWLAAAALADIAEDNDTRRDAVVKAGALEQLQEMLWSPMPETKSQASAALEKITRGSEELLGKVELEAKAESDTQEVQFGEAAYWDKRYETEEHYEWIVGYAELKDIIVRVCASKSARILNLGCGTSRISEDMYDDGYTNIVNTDISETVINKMRARNVDRPGMEWLVEDALDMAGLADGTFDLVLDKSTLDALAHTQKAAVLAKLMGESCRVLKPEGTYLQITVNQHNPNYLRMPHLDFDIETLPLKGLRLDKTYVSICRKQPGADDVRRDRQPGFLEWAKSFDMRMPGVLEMVARNNRWEQM
>CerFusPA161109102861_rbh_TGME49_310070
MSKPRTKKTSGQSVPNKVPHTSPNIRTAAGVAMLAILIGVIAWRSWKTQQASKSEDGLGPSVMTGQVDLIQRLTSLLLEVDNFKGEGQQAKRRIVSRRVQQEVDQIEAESAIDTNTAAGKQQAGLIALVRSALQSDENNATFDDWTEEGLLQAHGLATYASQSYWDDAYAHNKYGESFDWYGTWEEKDLEGHSLRDIVGPAISQNSNILMMGCGNSNLSVTLYEEGYRKMANIDISEPVIAYMRNKHSHLQDMTWTTMDASSLDFKNGSFDVAIEKGLFDALYAGTGERVQAVLAEARRVLRPGGRMVSISFAGDRIERLFLPTEGSPGAELLPPLECQIAGVLRYNNGTAEGETAKVSKKSGAAX
>CerFusPA161109105372_rbh_TGME49_310070
XQLQLQLQHKEHQLTQGRSNTLSAGALDDPCRLEIGDCATHTEWIADPLQLMKILMQVAYEGQPPKTVLEIGCGESSLAARLYDTLRGMAKVTAIDVSEVALSRAQAAFAGPKRPGLSFVRADATNLQEMFDTASLGLIVDKGLCDTFQFRAKQRNSRALRRRLFAEVFRALEPGGAYVMVTPKSQPQYLHSVPWASVDCMELEQPGGLLFDLAGGX
>CerFusPA161109110417_rbh_TGME49_310070
MSKIPSYGDAQYWQQRYEADAEPYDWYLRWEQLCDLMGPLLPSSAHVLILGSGTSTLSETLYAEGFANITNVDRCEAAITKMREKHIAEREAAAANMAAASAKKGGKQSPEPPEPVEARPPMNFLVAEAQALPSEWDGQFDAVIDKALLDSVACGRNMATEVAAVLRSVSRVLKPASGIYVCVSWASPALRCCSLLGRAEQSAVQHSCVLGEKKLLESDMYGWTIEHQILPRPLSGIAADPKAKEKGELAPSAAFSAEEHVYHVYXLQQNYMMALQCKGNGRHTRAGME
>CerFusPA161109110537_rbh_TGME49_310070
SGSRRPKPKPGVPPALWAFGAGGAVLAGWVIYRLSQALPEEEELLDKTEAVESDRMDLVREALFPAGGRGEAGVAKSRFGDAGYWDERYAQMRSDTFDWYGTWSSDSSPNAIQLKQYVLPLLQAPVKRVLNIGCGNSKLSEELIADGFSDVVGIDISGKVIESMSSKFAGKAGMSFLHMDATNMTFEEASFDLIFEKGTLDAMYTASRDLVAQTISEVGRVLRPGGLFVSVSFGAKDNRGELNSTVWEKHHTFQLKKGAIGGTGSLFLYAKHKAAVAR
>CerFusPA161109117142_rbh_TGME49_310070
DQASDKEGDAEAEAMRCGVQWLAMDAADLSNLTSASFDVALEKFTFDAMLADAKDDATDPRGCSAVRELHRVLAPSGVLISVAWGEKRRPVMLRGGGLFELDCQRLPGDARQRPLVYTCKKQGPSGGLAATRVADAILSAAAPVA
>CerFusPA161109119428_rbh_TGME49_310070
MAMARIEEKVQAYKEELAQKREERQQERQARRAKYNPDMMANCDFAKPECWKDFYQSHTETFDWYRTPVEVLQPSLRSLGEPARVLHVGCGSSSWVKSLADFPEVHSVLNVDINSEVIDRMEQEHADDARVSFKVMDAAKLDVNNCSFDAVVDKGLLDVFRSQGSAKVDSIFAELRRVIKARGLLLFVSYSGPDRQSEAMRRACTVDGIEGSDQYLYVCKGICTEX
>CerFusPA161109120524_rbh_TGME49_310070
AELSQYSRQDYWDSSYRDGTYNESYDWFFGWKPSGAKDNGGMLELLTQAGVNSSSAILHIGCGNSQISEGLWQDGFVNVTHLDISEVVIQQMSAKLNFTNHTFVVGDITDLVFDAGTFDVILDKGALDAVFSAGKRAARKAIQEIARVLRPRNGLYIMVSYA
>CerFusPA161109127848_rbh_TGME49_310070
MSPALWQSGSFSAGTVLPSPLPGSTVQRWGGLRVYQQHKLQKQQQQQQQLEPQFPCLLAAGASAVVFLGRRRCRLRLGASKTGKDFNYGEADYWDQRYRADEGTTYDWLGDYEKFKEFIEVATRGNRAAKVLDLGCGNATLVEQMYDDGYRNITAIDLSAVAIDAMRKRNAEKRPEIQWLVANALELEFDDAAFDLVIDKSTMDAIACEKDVNKSLVQLTAEASRVLRFGGXXXXXXXXXXXXXXPXVLRFGGTYLVFSSTNSGDNLSKYPHLSFDTVKTEIPLPFAQLAAYAAVKSDRPAERQVHEMIAAAEQMDEQNRLLRQKREEAERRLHEAPTSFGILD
>CerFusPA161109129726_rbh_TGME49_310070
XAAAVAAEATAAVASPADIHPSSFAETAYWDAFYAMTPKLALRPLVQSWQNISLESLRGVLLPILRWEHRRGRDPRILVLGAGDSPLPEELFDVGFRDVVSVDFSESVMTEMAARNVQLRPSLVWKTEDATQLSSQPNDSFHAAVDIGLLDXXXXIGLLDTLEATASSKGNSAGDAAGGGAALLQQAHRVLRPGGTLISVSTQPPEFRQALIDEQPFRGSWNTSTVRIPRPRQLDHRVTELDPTFQVGQLCIYVNRLVGKTGNQEEPMDVEX
>CerFusPA161109135382_rbh_TGME49_310070
AEKYRDKPGMSYQQMDGRALEFPDANFKVVLDKATLDSILCGEGSTHNAQKVLQEISRVLMPDGVYIAISHGQPSYRLTYLQKPEFGW
>CerFusPA161109137630_rbh_TGME49_310070
XEMYEEGFKNITNIDISNVVTKAMSEKYQDKPGMTYAQMDGRALEFPDANFKVVLDKATLDSILCGEGSTHNAQKVLQEISRVLMPDGVYIAISHGQPSYRLTYLQKPEFGWNVKIFTVQKPMMGMTASLSTDDKDNVHFIYVCEKGEAAATGNQ
>CerFusPA161109137631_rbh_TGME49_310070
XGSDIEGSKRLVMAQYGKAEYWEERYTRDPEPFDWYQRWAGLKDTLLEYIQQSHQILMLGAGNSRLSEEMYEEGFQNITNIDVSTVVIKAMSEKYRDKPGMTYMQMDARAMDLPDQKFKVVLDKATLDSILCGEGSTHNAQKMLSEISRVLMPDGVYIAVSHGQPSYRLTYLQRPEFGWTVKIFTVQKPMMGMTASLSSDDKDNVHYVYVCQKGEAVATDEK
>CerFusPA161109138122_rbh_TGME49_310070
XSQHTMLPVQALCMMATAFHMGCWARFSARMRRSEYAHGPIFDGACGRGSGRCNIGRNVGAVPIDITPYGETLFQDQRRRAGVPNADSLCEYAGPLQQTLAALVGPNKDARILNIGCGSDPLSEMLYADGFTNLVSLDSDESAIKQMVAKTSTTMPLAKWSIDDPLAMRMETQSVDVVLDKGCLDAMLRRPSPYTDAVSLLKEVQRVLKIGGSYLLVTHGHGDPDMARMPLLTLPHMSLNIQKTPDLGGYYLFVCQKANELPANVLEDKWQEAKVWAAERDQTDEVFRNNAMEGMGQ
>CerFusPA161109140766_rbh_TGME49_310070
XQMDGRALEFPDANFKVVLDKATLDSILCGEGSTHNAQKVLQEISRVLMPDGVYIAISHGQPSYRLTYLQKPEFGWNVKIFTVQKPMMGMTASLSTDDKDNVHFIYVCEKGEAAATGNQ
>CerFusPA161109143667_rbh_TGME49_310070
XIMAPFVAIVMLAIASQFAHCFESYWEHGSADSPSFWDRTYRVQGAHGRSSYEWYGLGFKEIQPILDQVFPPVGSGDILVVGSGDSDISAELDQVGWNVTSIDFSETVTQHMQRRYPLLRFITMDARNMSFEDDHFVGIFDKGLSDCIPTAEEKQRYFKELYRVLHAEDGHMVVISQKLLSVPDDLGQDWSCKPVQELLGPLFFETTPLQPPKPEPGTERQISYYLLDCMIAKVRKPMGVDVVQNCSNPCSFEKAR
>ChrVelCCMP2878000535_rbh_TGME49_310070
MPSLLDLALLVLLHTSVVVSFTLVGQRVAGCLPRRGAGCSSALSAETIKVMSEPETKPRPTDKDLDARIREWLKLEYGLMIGHDPIREVLENSEALKQYRDGINSQMERLYNVGVQQSSSETTQREKGGTRDMLESYLDAAVEREALPSPSKQEETDTDSADESEDEKDELSEEEKALFEDFENNKDEIIRRIIENHKKREAEEEEKKRRASLLTRAIVESIHGEALPSSRTETPEEREEKQKILAEEMEKYEKANEKIQELIEKKRAEQDAVESEKQLKNPTALKSLFAQAGLSQPELALFDDPSRNADRIGDILVNRGLIRKTDVTYLREKPAGFLNAMESSLSSPLAPQRTDEESSSSTGGRFGVAEMMRKMTEGTGGLEDPMASLKGLSSTELRGMVKAVEAMNKKRTGSQETALTAEEKQTLLKGQNVILEMENRNRALVGHDGSRYAEGEAAEFFNKAVGQQQPMNKRYWEDRFKVDDSLVDWYAPWSFFKPFLQSQISSSDRILNLGSGTSRLPFEMYDDGLRDVTSVDWAGSAVANLREHAMDRGMGELQFRKADARYMGDKVSSESFDFVIDKGLLDSVLGSGAPTAAEDAEKIANEVFRVLKPGGSFFCISHGRPSQRLATLRANNIDLKLGNIEPVTDAGRRGDFLDWSLEVVPISKEEGIILKKKTYSIMEEVKEKWEHVRRKIGDRDPGALEIVESQFGEIRKIHDQLMDELPLLHKYEKEDQVAFQKEWYQTEQALKEITEIVDNFLPMPAIDWDVREASFVVYKMRKVANPELPSSLASRLRPS
>ChrVelCCMP2878007544_rbh_TGME49_310070
MGFDMQQKSTDERQQRARTKYRSLTGPFEWYLSFKDLKPVLEKLLPPDRDHSEILVLGSGNSPFSEDLYAAGYTNITNIDSSEEIVRQMRQKCHELTEMDWLQGDASRLLFPAECFDVVIDKACTDAMLLKTSGPEDVAYTVATVNMLLKANGLYISLSHSPPPQRLPFLTANFLDWKIEAMKVPKHALPHKNEPPESLFYYLYVCRRPDAPMTTRAAVRRSILARNSAALAPAEMKKLASAYKLWDESEEEEDD
>ChrVelCCMP2878016593_rbh_TGME49_310070
MSDEALFDRKDYSNKEFWDQRFQENTQPFDWYCGFTELKPFLFEHCAPSNDPVVLVLGCGNSKLSTELKGAGFRTLMNSDFSPVVLNQMREKTPHCDPALEWGCMDVTRLPVRGCSVDLVVDKGTLDAVACTGSDDAPRRLFAECLRVLRPQGFFFLVTHTGWEGRRKFSTIEGDAEEEAGVVWEVVVSQRVGLNDMSTLINILRSRLGRRPLSSAFKAENVETLKAAVEEYREVVSKRRISRLLVSLKSRLREKKEKEKGGETGVDPSSLEGKMGRESVDSSDRPNSNLAGQRASSEENLTGTAQAADNVVEEAKVTVSKEQESSRMASDVVVSGDPPVLKREKEEGEQKNLDSISEAEEAKEREDSQEGKPPLFCPRRARSSQLTGDRSRGLVWILDIWFFKDLLATAETGGFAGMMVVLYEPGAGFSLAHPAKEKDEASLIDCAHYFARWLGRPHLVCMDGEKAGAGAIF
>ChrVelCCMP2878031756_rbh_TGME49_310070
MALYGKAEYWDERYTKDPEPFDWYQRWAGLKDTMMGVLQPSHRILNLGCGNSRLSEEMYEDGFHDITNIDISTIVIKNMQEKYQDKPGLSFMQLNALDMKEKFSDGLYDCVIDKGTMDSILCGEGSTHNIQTMLREVSRVLKPNGIYIVISYGQPSYRMSYLQRADYGWSGSVSVQAVQKPLMGLTGXXXXXXXXXXXXXGGGGVVCSTMTGDEKENCHYIYICTKQSGAGAALLQQADEHQ
>CliVirW24001163_rbh_TGME49_310070
MGILNVGCGNSRLSEEMLDDGFQNIMNIDFSQTVIQFMAKKNAGKPLHYEHMNIFEMTFPDATFDLAIDKATLDTVLCGENCTPNSTKMLREVYRVLKPNGTYICISHADPDQRLHYFYRTELDWKVEHQTLPKPMVSTLAEDRNTSNLHYVYICRKGVDLAN
>CliVirW24003432_rbh_TGME49_310070
MPDTFPDYSSVAYWNSRYEAEGDVSYDWLLSYAQLRSVIVPRLPNKQAEILILGCGNSSLSEELYNEGYLCISNVDFSPVVIQRMSDRYQHFETMEFAVMDAQNLEFPDNCFNLVVDKGTLDCILCNENSFAKALTVLRNVHRVLAPGGIYILVSYGVPDTRVGYLKNRQFSWKVEHARIAKFPLDSFDAMEASPYNFVYVCTKPG
>CliVirW24004536_rbh_TGME49_310070
XYGKAEYWEERYTRDAEPFDWYQRWSGIKDIVSQYVQPNNQILNVGAGNSRLSEDMYDDGYIHIMNIDISQVVTRAMQEKCRDKAPTMQYRQMDVLSLEFADSSYDAVVDKGTLDAILCGENSTPNSFQMLSEIYRILTATGVYIVVSYGVPEHRMRYLNKPEFEWDVTVHQVAKPMISTTAALATDDRDQPNVHYIYTCKKKGGRS
>CliVirW24007778_rbh_TGME49_310070
XYGRLEYWEDRYSRDEGDFDWYQRWRGLRDIIVQFVTPTQQILNIGCGNSRLSSEMYEEGFVHINNVDYSSELIRKMKEKYKDKLPTMQYVCMDIRYLSFEDSSIDAVIDKGAIDAVLCGDNSTANCLKVLSEVYRVLSPNGVFICVSHRPPSHRLEYLENALFRWEITMNQVQKPPMGEPQADDGSSVHYIYX
>CliVirW24011608_rbh_TGME49_310070
XETKESPVTQESTEVHDSETAEVPIQEVSEESKESPEESKEAPTQESQVYARNEYAKRDFWDARFKEHTKPFDWYASWDELKTHVNGWFPPESADNLLMVGCGNSKLSTQMETAGYFVTNIDISTVVIEQMALKNKQDYLVVDATRMPFVDQAFDIVLDKGTFDALACETPPTDATTLVTEMGRVASRAVLIITHGKPEGRVHKFLAALGPVGEWEYSYARCELSFDAQFINIIRSSFPGRAIASVMKDKAALIQCVAEFARYKKEKKTTEGPLRQDCCFIYAFTRKTSVX
>ColAng010966_rbh_TGME49_310070
MIVKQYGKPEYWEERYAADSEPFDWYQRWAGLRDIFLEYMKPEFKILVVGCGSSRLSEEMYDEGYTDITNIDFSNIIIKALQDRYADRPTMKFELMNVLDMSTFGDKTFDIVIDKGTLDSIVCADGSIANGQTMLKEVARVMKPGGAFICVSHASPSYRMSYFQRTDLPWQVKVNAVTKPSISTSAALSAGFDEKQGHYVYICNKTTDMI*
>ColAng017464_rbh_TGME49_310070
SSGINAEYMGDAMRMEFPDSSFDVIIDKGTVDSLLCGSNSFHNVYQMNKNVARVLKKGGRYIVITYGMPDTRIDHYRRRRLHFDVEHKTVDKPVFSSDASPTSNYHVYVMTKTDDIHEDDADDDDEEDDDFYDKFQTTSN*
>ColAng017465_rbh_TGME49_310070
KAVVSTQSTWGYKANDTTFDWFVSYEPLKDLIQSIVRHDHKVLVVGCGNSRLSPQLYDNGYHTITNIDISEVVIQQMKTRYKELDRMEWLKMDAMRRLQ*
>ColAng058098_rbh_TGME49_310070
MTYQRKEFSEANFWNERFSEHTVAIDWYCTYKELEDTIEDYSNSDNKVLMVGCGNSKLTQEIVEARPGITVEGIDISEAVITQMRDETPEDLRDRLTWKVMDATKTSYNSNEFDLLIDKGTLDALATSDTTELAESLVNECFRVLKPEGHLILVSHSHFEKRVKFFQQVPKFELVECLRIPLNDVSSFTNISRFYLQSKPLKNLFFEENSATLAKVMAEFTKSRRERALSLMLRRFKRRRAAKISKESGQPIRNIQPPASDEEESLTDDAGNARLPRRDYSYCMVFKKTSEI*
>ColAng069874_rbh_TGME49_310070
MAQYGKTSYWDERYTKDPEPFDWYQRYSGIRDFINQYVKREDVILMAGAGNSRLTEDMFEDGYSTITNIDVSRVVIDQQIERYKDKPTLQWQQMNVTALDFPDETFDVVIAKATLDAVLCGEGSTANVAKFCSEVSRVLKPTGVFFIVSYGVPDNRLNYLEKEDLYSWNVSVHTVPKPTVSAAAVPSAEDANGVHYIYICSKGGTAEEG*
>ColAng107674_rbh_TGME49_310070
SSYDYWNKRYEDEKDSPYDWLFAFSDVNEVMEFLIPDKSTDILMIGCGNAPFSPDMYYIGGFKNITNTDLSDVVIKQQASKYPDQTWKVMDALNLEYLDNHFPVIIDKSPMYSALIPLLRSEEH
>ColAng107682_rbh_TGME49_310070
MTNYSSYDYWNKRYEDEKDSPYDWLFAFSDVNEVMEFLIPDKSTDILMIGCGNAPFSPDMYYIGGFKNITNTDLSDVVIKQQASKYPDQTWKVMDALNLEYLDNHFPV
>ColAng125771_rbh_TGME49_310070
RSKQWYQRRVHGMPEYGKSDYWDERYKANDTTFDWFVSYEPLKDLIQSIVRHDHKVLVVGCGNSRLSPQLYDNGYHTITNIDISEVVIQQMKTRYKELDRMEWLKMDAMRMEFPDSSFDVIIDKGTVDSLLCGSNSFHNVYQMNKNVARVLKKGGRYIVITYGMPDTRIDHYRRRRLHFDVEHKTVDKPVFSSDASPTSNYHVYVMTKTDDIHEDDADDDDEEDDDFYDKFQTTSN*
>ColAng125772_rbh_TGME49_310070
DLSSGINAEYMGYDNGYHTITNIDISEVVIQQMKTRYKELDRMEWLKMDAMRMEFPDSSFDVIIDKGTVDSLLCGSNSFHNVYQMNKNVARVLKKGGRYIVITYGMPDTRIDHYRRRRLHFDVEHKTVDKPVFSSDASPTSNYHVYVMTKTDDIHEDDADDDDEEDDDFYDKFQTTSN*
>ColSpeColp10008700_rbh_TGME49_310070
MAQYGKSEYWDDRYTRDPEPFDWYQRWAALKEAVADYINKDHQILNVGAGNSRLSEEMHDDGYQNIVNIDISRVVTKQMEEKYRDKQGMSYVQMDARSIDYPDHSFDVVMDKGTLDSMLCGEGSTTNVQKMLSEIYRVLAPNGVYIIVSYGQPAHRLNHLDREDLLWKVTYTTVAKPTISTTAALASDDKDSPNVHYVYRCQKKGEIRHE
>ColSpeColp10019647_rbh_TGME49_310070
MPDYHNSEYWNERYETYTEPFDWLLSYEHVRYILRSYVTDTSKILIVGCGNADFSADMYDDGLQNITNIDLSRVVIQQMKERHVCRDKMTWEEMDATDMKFADDSFDLIVDKGLLDTLVCGTDSIENTVKMTFEIFRCLKPNGVFVAISLHEETDFITLLDNDCIGWAVAHIRIDNP
>ColSpeColp10042967_rbh_TGME49_310070
MPDYGSVEYWNARYREKEGSLFDWLENYESLAPFISQLVDKDARILVIGCGNAQFSEDMYDDGYQTIFNIDISPVVIEQMKARNTKRDKMLWQVMDVRDLDYPSNFFDFVIDKSTMDSILCGEMAFVNVARMTREIQRVLRIGGYYLIISYGHPENRVLHLEMPHLKWSIHQLKLEPSSELFTQDALDAEEQRHFCYLCQK
>ColSpeColp10069470_rbh_TGME49_310070
DFIPLNNALYKEKDYWDERFEREDAYDWLLHFEGDVQALLVQNLQPSDRILMVGCGNSGFSAELYDHGYKNIVNIDFSEVVISKMRDKYRDRPEMSWRVMDMKQLQFEAACFDVVIDKAAMDVFMCDIGDVWDPQPHVWTDTFEMCSGISRVLKPTGRFLQISFDQPHFRRRFLDKPDFGWTFAVHNLGVGLGYFLYAMVKTQ
>ColSpeColp10083224_rbh_TGME49_310070
ESQVFGRAEYASADFWDERFRKTSGFFDWYASYRELKPLFKSHFPHPEQMATLMVGCGNSKLSEEMFKDGYTDITNIDISSVVIEKMTQHYAETPMAAMKFTVMNVHELQFPDCTFDLAVDKGTYDALACGEHRAESVGQLMLEVGRVLKFGGTFVIVTHGRPAGRLASFNVGDWDWDVEWHKTELSRLSQLINILRVKMKDKPISHSLKNPKILVDALRE
>ColSpeColp10108616_rbh_TGME49_310070
FPPYSDSAYWDQRYAIEPDSTFEWLQPFHTFRNVLLPHFPQSKELEILVIGCGNSSLSSDLYYEGYHNVTSIDTSAIVIDQMSERMREREEMEFTVMDACQMSYPAACFDIIIDKATMDTMLCGDESFARVSGMVKEAYRTLKDHGSYFVISHGVPETRLGYLRGKSMQWDVTIHKIPKSCTWSPEESSSSHYIYVCNK
>ColSpeColp10348811_rbh_TGME49_310070
LKDLIQSIVRHDHKVLVVGCGNSRLSPQLYDNGYHTITNIDISEVVIQQMKTRYKELDRMEWLKMDAMRMEFPDSSFDVIIDKGTVDSLLCGSNSFHNVYQMNKNVARVLKKGGRYIVITYGMPDTRIDHYRRRRLHFDVEHKTVDKPVFSSDA
>ColSpeColp10476584_rbh_TGME49_310070
ISQMKERHVSREKMTWEEMDATDMKFPDNSFDLIVDKGTPRYPHTLCVDPLKLRTGLLDTLV
>ColVieColp7a015613_rbh_TGME49_310070
EMAQYGKSDYWEERYSRDPEPFDWYQRWGGLKDIFLPFVQPSHRIIMVGAGNSRLSEEMWDEGFHQILNIDISRVVVKAMEEKYRDKPGLTYMYMDARNIDFPDGSFDVAVDKGTMDALLCGENSTKNVQSMVSEVYRVLAPGGVYLIVSYGQPDQRTLYLEREDLNWEVKVLTVPKPTISGAAASAADDKEAGNVHYIYVCTKRTRA
>ColVieColp7a041066_rbh_TGME49_310070
NAEYMGSSVPDYGSSSYWNQRYAADSNTFEWLLSFQQLRETILPRLPPTYDCEILSVGCGNSNLSADLYEEGYHNITNVDISQVVVDVMSDRHARYSEMEYTVMDVSNLEFPSDCFDVVIDKATLDTLLCGEDFFNRASKMIGETFRVLKKGGVFFVISHGAPAARLSYFESVNSSAQFFVECLEPVSGVFLYVCRKR
>ColVieColp7a108184_rbh_TGME49_310070
HMPEYGKSDYWDERYKANDTTFDWFVSYEPLKDLIQSIVRHDHKVLVVGCGNSRLSPQLYDNGYHTITNIDISEVVIQQMKTRYKELDRMEWLKMDAMRMEFPDSSFDVIIDKGTVDSLLCGSNSFHNVYQMNKNVARVLKKGGRYIVITYGMPDTRIDHYRRRRLHFDVEHKTVDKPVFSSDASPTSNYHVYVMTKTDDIHEDDADDDDEEDDDFYDKFQTTSN
>ColVieColp7a220958_rbh_TGME49_310070
AEYMGSAHSSDYMPGEGDKPTQSNDSSSNSSSTSASSNDTSTGAAAPPLGADLVKNLLVSFFESVKIGDVKLPQYSTKEYWNDRYKASNSVASQPQTEWYGQYPLVKRVMKAYDVSASDRILVLGCGDSKLSEHLYRDGLRSVTNVDFSQVVIERMSAVYKDCEEMKWMVEDVCSGHMNFPPESFDVIIDKATSDAILCTPDNSHQIAAMTHDVMRLLQSKYGIWITISHSGPDIRLPVLFPKLFPSVEAAQSAVYKAVSSGFCLRVGASVSFFNVYRSEELVVDFAEVAMKKSRKHFYYVVKKLLLPLSRVSEFFPLPSSSSSSS
>ColVieColp7a304409_rbh_TGME49_310070
QMPEYGDVDYWNKRYAASSDDPFDWLQTYDSMKGYIQDYVKKTDKILIIGCGNADFSSDMYDDGYQNLVNIDISHVVIEQMTEKNASRPHMQYLVMDATKMTFPDQHFDAIIDKSTIDAIVCAAGSDVLVCKMVMEAQRVLKVGGVYLTVSLHSIKKMISYFECPALDFAVANCEIENPRWNPEEGQRCRTHSLFLCKRIELPPAQRNVFPEYLGFVRA
>ColVieColp7a320115_rbh_TGME49_310070
RMADDLLSSELSAETLAALRAYMKDPEEFISSTTAPEAPKEDFIPDKNSTYKEKSYWDGRFEKEESYDWLMGYDGDVKEHLRRILRPTDRILIVGCGNSSFSASIYEDGFRNIVNIDFSQVVIEKMRQKHADKPEMTWECMDMLELSFADQSFDVVIDKATMDVLMCDIGDVWDPREEVWRDTHRMCAGISRVLKSEGKFIGISFDQPHFRKRFLLGREVGPSDPSPFGWTLTVHNLGVGLGYFLYEMVKVPSQ
>ColVieColp7a419955_rbh_TGME49_310070
QSTWGHQLINWCSSTCLPSSAPFPMEPEHYSQFRSREFWDDFFVKRDGKAFEWYGEYKDMKPHLLRSLKPDSRVLVVGCGNSDMSQLMYDDGYHNLINIDYSQVVIDEMNKKKNDGKDRSQMQYLTMNMLEMSFGDGSFDIVLDKGTLDALMADEREETLRDANAMFGQIERVLVDGGVYACISLAQEHILKQYLGYFAN
>ColVieColp7a593016_rbh_TGME49_310070
NAEYVGSCQDHLRMPEYGDPHYWDKRYEEKAGSIFDWLENYDSPKAVINKYVPSKDAKILMLGCGNAALSEEMYDDGYLNIFNIDISPVVIQQMKERNASRPHMTWSVMDVRDLSYPDNFFDAIIDKSTMDALLCGHHAYLNVARMTKESQRVLREGCAYVVVSYGHPENRLGH
>ColVieColp7a627575_rbh_TGME49_310070
EMTWHVADATNMSDPRWVDASIDVALDKGCIDAMMDGENGEVMAVAELRELKRL
>ConMagCOL2007779_rbh_TGME49_310070
MSEEMYDDGFINIINIDNCEEVIKQMSGLHPDKTTMQFRPMDCMQMTEFDDGSFDAAIDKGTLDSVLCGDNSTANAQKMIQEVYRVLSPTGVYVMISYGQPPHRYPYIDKPEFNWEIIVHQVPKPAISTTAALATDDPDQPNVHYLYVCKKRGAREEENEEQASNKFQFQKK
>ConMagCOL2008118_rbh_TGME49_310070
MNDDGYQAITNIDYSNIVIRQMQEKYSEKPNLKFIQMDCRNLELPDEYFKGVLDKGTLDCMLCGDSFHANITKLVQEVYRVLIPGGKFILISYGEIISRIEDIIQRQEFQWSFETNQLQKPNATLLAQLPIDPEDLSESHYIYVFTKAVQQQQIK
>ConMagCOL2008772_rbh_TGME49_310070
MQARYQQYEEMEFTVLNIANLDYPSNCFHCVVDKCTLDSVLCGENSFQRALAILQQIYRVLRPGGVFFMVSYGMPDTRLGYLRHKNFNWRIEHAKLSKLQIEQFQSVEASQNHYIYICTKPSQINGKL*
>ConMagCOL2010702_rbh_TGME49_310070
MAHSQFGKPAFWDDRYMEKKEPFDWYQPWSGIKDIITQYVKPEHRVLNIGCGNSRMAEEMNEEGYGQIVNIDISPYVIEPMLEKYANTPLEFLVMDVKNLQFDQESFDAIIDKGTLDCLLCGERSSLMMIRALDQIQRVLKPGGAFAMVSYGEPDSRMRYLDRPQFNWTVRNYSIAKPIISNTYTLAIDDPENPGVHYIFICIKNSQNQGCFCNKK
>ConMagCOL2015954_rbh_TGME49_310070
MVGCGNSNLSHQMQQDGYFVTNIDISIVVLQQMQAKYDQDYFLMDATNMNFRNRSFDIVIDKGTYDAIASDLGTSKVINLVQEMGRIANKYAIIITYGSPEMRSTKISRALQEVGNWEENVIDVELNMKSQMINIARSQFPGKPLNQIIRDPKCLAMIVKEIWDYKKGIKKSGGLRQTKCFMYCYRRLDQQNGKTSYQKK
>ConMagCOL2016313_rbh_TGME49_310070
YGDPSYWEQRYSEQKGTYFDWLEDYNSLKHVINPLIDQESKILVLGCGNAKFSEDMYNDGYHNVDNIDISQVVIDQMTEMNQDKPEMTWVKMDVTDLKYESNIYDLAVDKSTIDALLCGDDSFLNVAKMTKEVQRVLKVGGHYIAISYGSPSQRLDHFNWAHLSWEVSHVGVGPQEPDGTYGHWAYICKKKEDAEQVSEAHWDQVAEELAEDFDEDFQEAQFLNDNLAQSSLLLISLGSLFIKQAQTLLQYLFSRQSDTC*
>CryAnd30847000468_rbh_TGME49_310070
MADYGTLEYWEERYKRDRSPYDWYQKWDMLADLLKEHIGKDDRILIVGNGTSRLPEDLYDSGFRNVECMDISLTAVDIMHERLASRGIKCQVSDVLNMVQFLDNEYNIVLDKGTFDTILCSENSYVKADQMLKEIYRILSKENGKYICISYGQPSYRLTYLKTMSKWDVDVLSVKKPMSSNIYKLAHNNNSNDGYQNEDSNIDRPDLFHYIYICKLKKNNE
>CryBaiTAMU09Q1016654_rbh_TGME49_310070
ILMADYGTVEYWEQRYKRDANPYDWYQRWENMSSVIRDYLRIDDKILVIGNGTSRLPEEMYDEGFQNIEAMDISNTAVEIMHERFASRNIKSQVGDVLNMSQYADNDYNVIIDKGTFDTILCGENSHLNIDKMMKELIRVLSYNKGRYICISYGQPNYRLNYLKSMKEWDVTTIPIKKPANDQIYKLKNYNEIDVDSQENNISTTTRPDLYHYIYICTIINKLNNNEFKTDGAEESFENEVKNQNIDINKEIQQLNIDTPESIQNTTQTLENDSITQNC
>CryCohSeligo011504_rbh_TGME49_310070
XFCHDSHALILSKTIKEAYRLTAVGGVFISISYHKPRDMMRWLKHPAFTWRVDHSELPAEPGGHLPEDRKGRYQANHLYVCHKDTYDDPERFRDAWARLLDRVQRQPDTDISDEEDEKKA
>CryCohSeligo018262_rbh_TGME49_310070
XHLMPLLVPAADPEDRSCEILVVGCGSSTLSEALYTEGFSSITNIDKCSQLIEAMKARHQQQIDGPPAGAKGKKPEKAKAPSPDPVPGRPPMTFLEADVRDLPQDWTGKFDLVLDKALLDSVTCGPDKWQNVETAMRSVRRVLKPSSGCYVCVSHAGPEVRKKMILGPYQENATVSADYGWNFTHVTTPRPLINPNIDPKSKEKFELVKSPNYDPSMDVYNIYICKLGEHS
>CryCohSeligo022520_rbh_TGME49_310070
MALPFDELNAGCERFRTSVVGSSNSDSAPATSSSGSATGSNFTPTQQAYGESSYWXYEEKGGLFDWYATYNELSGVFRDYSPPSPDAKVLMIGCGNSVMSQEMHEAGFRKIENIDIAASVVEKMKVQFASLELEWKVMDATALEYQDNSFDLSIDKGTVDALMHGADCIGEKVAELSAETWRTLRPGGIFLLISHNRNRLGILNAGLQQRFNDEGLSWERLEVRQCRLSPQATLINILRSKLNGQPLSHAFKDTELLQQSMKXDPGGDAKNGLPRGLSSXKRRAAAAKAAAAEAAGENPAPAAAAEEDVGEESNGKPKAADDSNVATEDAVAAAPTPAIARKGPNDADSGDEAEKPSARDPRX
>CryCohSeligo024747_rbh_TGME49_310070
XARFRAAQTAFSATRYGESEYWTARYAADGGLEAYDWYLRWEQLKEHLMPLLVPAADPEDRSCEILVVGCGSSTLSEALYTEGFSSITNIDKCSQLIEAMKARHQQQIDGPPAGAKGKKPEKAKAPSPDPVPGRPPMTFLEADVRDLPQDWTGKFDLVLDKALLDSVTCGPDKWQNVETAMRSVRRVLKPSSGCYVCVSHAGPEVRKKMILGPYQENATVSADYGWNFTHVTTPRPLINPNIDPKSKEKFELVKSPNYDPSMDVYNIYICKLGEHS
>CryCohSeligo031179_rbh_TGME49_310070
XKKLQGSAASGSSKGSSSGVSTARFLELTLRLQEMTQIATALTSLDESDAMAVKELDAELFRVEDELVGDESSIARDLRSMVAVVRGTLMQHTAKLSDEEVESLEGNAFTYANPRYWEDYYSKTSAEEKYDWYGTWDSKVEAAGETLRLKDLLTPKLAKSSKILMFGCGNSDMSEKMYEDGYESIVNIDISENVINFLKERLQERMPNMRWMAMNVSDLTFADSDFDIVLDKGTLDAIEGSPKLLRAAVFEASRTLRPGGLFLSITFNDADARIGRQLKEAANWQDCSTETFERTSSGTAGSNRFFVX
>CryCohSeligo032706_rbh_TGME49_310070
HQSHPTQPLSLTKMSQRAAVEADPELQKLFXAILRSDNALHSPHQEALERERALKTQLEAQNAAKSAGDGPPPSADSIEYWNEMYYERSAAWDTLYSYNDIRFAITSLVPEAERGNIKILHAGCGTSEVTEGLWRDGFRHIANFDFSPVVVEVMAERWKETAQNAATSEEEEERLSGCVQWFCADIQDLSMXEYDLILEKFTLDALLCEAKDDATSNSGNAAVRELYRVLKPEGRFLSVAWGEGRREDLLRLGGQFDVKTERVPGQSKQRPLVYTCRKKGDERPTAQPKSASSARATPQPEQQQQQHQQLQQQQQEQQQQQQQQQHQQQNQHQHDPQQPQQKVGPMPTCTHDAQGVTLCFSX
>CryCohSeligo047603_rbh_TGME49_310070
MAQYGKSEYWEERYTRDREPFDWYQRWTGLKDTLVAYIQQNHTILMLGSGNSRLSEEMWEEGFHNITNIDISQVVTKAMQEKYRDKPGMTYVQMDGRSIEMPDQSFNIVLDKATLDSILCGEGSTHNAQKVLSEVSRVLVPNGVYIAISHGQPSYRLTYLQRPEFGWTVQVKTVQKPMMGMTASLSADDKDNVHYIYICQKGEPSDPK
>CryCohSeligo060610_rbh_TGME49_310070
MALPFDELNAGCERFRTSVVGSSNSDSAPATSSSGSATGSNFTPTQQAYGESSYWESLYEEKGGLFDWYATYNELSGVFRDYSPPSPDAKVLMIGCGNSVMSQEMHEAGFRKIENIDIAASVVEKMKVQFASLELEWKVMDATALEYQDNSFDLSIDKGTVDALMHGADCIGEKVAELSAETWRTLRPGGIFLLISHNRNRLGILNAGLQQRFNDEGLSWERLEVRQCRLSPQATLINILRSKLNGQPLSHAFKDTELLQQSMKETREAMRRMAFQEVFREFKARKRRAAAAKAAAAEAAGENPAPAAAAEEDVGEESNGKPKAADDSNVATEDAVAAAPTPAIARKGPNDADSGDEAEKPSARDPRX
>CryCohSeligo064177_rbh_TGME49_310070
MALPFDELNAGCERFRTSVVGSSNSDSAPATSSSGSATGSNFTPTQQAYGESSYWESLYEEKGGLFDWYATYNELSGVFRDYSPPSPDAKVLMIGCGNSVMSQEMHEAGFRKIENIDIAASVVEKMKVQFASLELEWKVMDATALEYQDNSFDLSIDKGTVDALMHGADCIGEKVAELSAETWRTLRPGGIFLLISHNRNRLGILNAGLQQRFNDEGLSWERLEVRQCRLSPQATLINILRSKLNGQPLSHAFKDTELLQQSMKXDPGGDAKNGLPRGLSXRKRRAAAAKAAAAEAAGENPAPAAAAEEDVGEESNGKPKAADDSNVATEDAVAAAPTPAIARKGPNDADSGDEAEKPSARDPRX
>CryCohSeligo075589_rbh_TGME49_310070
XQLEAEISQGDSDSALGKQQAGLIALVRDALKSDREGGSVDEEQWSDEVLRQKHGLVTYATPAYWEDAYDSGRYGESFEWYGAWAEDDVSGKSLSSLVSPLLPKPAKTLVLGCGNSNMSSDIHSDGFGEIVSVDISEKVIQQMVEKYKEVPGLSWHQADASKMSFGTASFDAVIEKGLFDSLYAGTGEKARSVLEEVLRVLKPGGKLISISFADDRIRRLFDAEEGGVKLPVSCSIISSLTYRKAEGX
>CryCohSeligo078763_rbh_TGME49_310070
PEFGLGEYWEKHYVKAKHDGEDTYEWLLTWQDIRSEVECQLSSGHDPEGCRLLHLGVGNSTLPEDMYEAGYTKQLCVDISSYVVDHMKARNENRPGIEWSVADITDMEALLPESNQFDIVFEKCTLDALFCHDSHALILSKTIKEAYRLTAVGGVFISISYHKPRDMMRWLKHPAFTWRVDHSELPAEPGGHLPEDRKGRYQANHLYVCHKDTYDDPERFRDAWARLLDRVQRQPDT
>CryCohSeligo080127_rbh_TGME49_310070
MAKKGSNNSSSSANKKGSTSDSKPGKSRSKAPLLASLAFVPKWVWALLVVFSALLAGRIATDAGSGKQAAAKAKKXXLDAELFRVEDELVGDESSIARDLRSMVAVVRGTLMQHTAKLSDEEVESLEGNAFTYANPRYWEDYYSKTSAEEKYDWYGTWDSKVEAAGETLRLKDLLTPKLAKSSKILMFGCGNSDMSEKMYEDGYESIVNIDISENVINFLKERLQERMPNMRWMAMNVSDLTFADSDFDIVLDKGTLDAIEGSPKLLRAAVFEASRTLRPGGLFLSITFNDADARIGRQLKEAANWQDCSTETFERTSSGTAGSNXVLCPFLQKAVTARIGGHTLVDTFLPSX
>CryCohSeligo091327_rbh_TGME49_310070
XHQSHPTQPLSLTKMSQRAAVEADPELQKLFAQYCAQTMHSPHXACAEDELEAQNAAKSAGDGPPPSADSIEYWNEMYYERSAAWDTLYSYNDIRFAITSLVPEAERGNIKILHAGCGTSEVTEGLWRDGFRHIANFDFSPVVVEVMAERWKETAQNAATSEEEEERLSGCVQWFCADIQDLSMLRGGEYDLILEKFTLDALLCEAKDDATSNSGNAAVRELYRVLKPEGRFLSVAWGEGRREDLLRLGGQFDVKTERVPGQSKQRPLVYTCRKKGDERPTAQPKSASSARATPQPEQQQQQHQQLQQQQQEQQQQQQQQQHQQQNQHQHDPQQPQQKVGPMPTCTHDAQGVTLCFSESDGTRDLEVEVASGLLRWRPAASSSSASEWREVELPREINQDNAFCSFTRQGHKGDSQX
>CryCohSeligo095008_rbh_TGME49_310070
XFCSCRCPQAEMEDYDQGVKYWNKRYAETPKPADWVAKYADLEEALAPLLAGKDVRICHLGCGNSLLTEELYDAGYHSIVNVDNSDVVIQQMKERNAEPRPGMEWEVMDCTTTTFAAKSFDVAMDKALLDTFLCEDDAPDTMQKYFAEVDRIVKGDGLALFISFCPPEMVKKYFDKSSFVMTMKEVQAKSSKSATGKHFIYIGRTQGGGGKAGVDESPIELKQEEHDDDQGHSQHGHSHEHGSEEHGTCDCEHAHGESGDHGNGHAHSHTNGHNHGQGHGHD
>CryCohSeligo099395_rbh_TGME49_310070
MALPFDELNAGCERFRTSVVGSSNSDSAPATSSSGSATGSNFTPTQQAYGESSYWESLYEEKGGLFDWYATYNELSGVFRDYSPPSPDAKVLMIGCGNSVMSQEMHEAGFRKIENIDIAASVVEKMKVQFASLELEWKVMDATALEYQDNSFDLSIDKGTVDALMHGADCIGEKVAELSAETWRTLRPGGIFLLISHNRNRLGILNAGLQQRFNDEGLSWERLEVRQCRLSPQATLINILRSKLNGQPLSHAFKDTELLQQSMKETREAMRRMAFQEVFREFKARKRRAAAAKAAAAEAAGENPAPAAAAEEDVGEESNGKPKAADDSNVATEDAVAAAPTPAIARKGPNDADSGDEAEKPSARDPRLQPFCWX
>CryCohSeligo107837_rbh_TGME49_310070
XSALPGPTRAPGGSDDEEDDEEDCFDWLEGWDGLGWLLEPMLARDPNQRVLHLGCGTSRLGX
>CryCohSeligo108948_rbh_TGME49_310070
ERALKTQLEAQNAAKSAGDGPPPSADSIEYWNEMYYERSAAWDTLYSYNDIRFAITSLVPEAERGNIKILHAGCGTSEVTEGLWRDGFRHIANFDFSPVVVEVMAERWKETAQNAATSEEEEERLSGCVQWFCADIQDLSMLRGGEYDLILEKFTLDALLCEAKDDATSNSGNAAVRELYRVLKPEGRFLSVAWGEGRREDLLRLGGQFDVKTERVPGQSKQRPLVYTCRKKGDERPTAQPKSASSARATPQPEQQQQQHQQLQQQQQEQQQQQQQQQHQQQNQHQHDPQQPQQKVGPMPTCTHDAQGVTLCFSESDGISRARDLEVEVASGLLRWRPAASSSSASEWREVELPREINQDNAFCSFTRQGHKGDSQX
>CryCohSeligo119347_rbh_TGME49_310070
XFAVAASGQERDQSLNRFAEVEYWDTLYSAGPSATRKWPVRTAVARRPSLGVRAHSAAPNADGQKLRALVLGCGDSVLPEELVDSNVVSEVTAIDFSAVAVAAMVARNREARPNIRWLVGDVTELKMASASFDVVFDVGVFDTIAVGKEESLNRSIIQAHRVLRRGGLLISVTSEAAQSRSILLQSLPFANAWLTATYSIKRHRSLDARVLELNPEFNVGNLSIFVNQAIDETAAQNMTEDDLFERKLKFEEALGSGLKELQLQRQQRKQQQHSLALARETREREEREAREKEEEQRRIEQEREQERQREEALQLQQKRKKANEEQEAKQAAEAEAKAKAAKAAEEAAAAAATTTTTTT
>CryCohSeligo127322_rbh_TGME49_310070
XKSEYWEERYTRDREPFDWYQRWTGLKDTLVAYIQQNHTILMLGSGNSRLSEEMWEEGFHNITNIDISQVVTKAMQEKYRDKPGMTYVQMDGRSIEMPDQSFNIVLDKATLDSILCGEGSTHNAQKVLSEVSRVLVPNGVYIAISHGQPSYRLTYLQRPEFGWTVQVKTVQKPMMGMTASLSADDKDNVHYIYICQKGEPSDPK
>CryCohSeligo133801_rbh_TGME49_310070
XRSCEILVVGCGSSTLSEALYTEGFSSITNIDKCSQLIEAMKARHQQQIDGPPAGAKGKKPEKAKAPSPDPVPGRPPMTFLEADVRDLPQDWTGKFDLVLDKALLDSVTCGPDKWQNVETAMRSVRRVLKPSSGCYVCVSHAGPEVRKKMILGPYQENATVSADYGWNFTHVTTPRPLINPNIDPKSKEKFELVKSPNYDPSMDVYNIYICKLGEHS
>CryCohSeligo137435_rbh_TGME49_310070
XLELEWKVMDATALEYQDNSFDLSIDKGTVDALMHGADCIGEKVAELSAETWRTLRPGGIFLLISHNRNRLGILNAGLQQRFNDEGLSWERLEVRQCRLSPQATLINILRSKLNGQPLSHAFKDTELLQQSMKETREAMRRMAFQEVFREFKARKRR
>CryCohSeligo146429_rbh_TGME49_310070
XFADSDFDIVLDKGTLDAIEGSPKLLRAAVFEASRTLRPGGLFLSITFNDADARIGRQLKEAEIGKIAPLKRSSVRAAGLLEATGSLSIPAESRDCX
>CryHomTU502003140_rbh_TGME49_310070
MADYGTTEYWEERYKKDSNPYDWYQRWENMREIIKEYLKFDDKILVVGNGTSRLPEEIYDDGYQSIEAMDISTVAVEIMHERFASRNIPCQVGNVLDMYQYSDDGYDVVIDKGTFDSILCGENSHINIDTMMRELVRVLNYDKGRYICISYGQPNYRLNYLKSMKEWEVTTIPIKKPANDQIYKLKNYNDEDSNSQENVNITTSTRPDLYHYIYICTVVNKNVPEIGNSLNLNDDENGDIKTDNDVELNADNIQDPNNFEQDLGETQEDERNEFQVPDENKVLENSI
>CryMelUKMEL1000553_rbh_TGME49_310070
MADYGTTEYWEERYKKDSNPYDWYQRWENMKEIIKEYLKFDDKILVVGNGTSRLPEEIYDDGYQSIEAMDISTVAVEIMHERFASRNIPCQVGNVLDMYQYSDDGYDVVIDKGTFDSILCGENSHINIDTMMRELVRVLNYDKGRYICISYGQPNYRLNYLKSMKEWEVTTIPIKKPANDQIYKLKNYNDEDSSSQENVNITTSTRPDLYHYIYVCTVVNKNVPEIGNSLNLNDDENGDFNTDNNFELNTDNIQDPNNFEQDLGGSQEDERSNFQVPDENKVLENSI
>CryMurRN66000529_rbh_TGME49_310070
MADYGTLEYWEERYKKDRNPYDWYQKWDMLENLLKEYIGKDDKILIVGNGTSRLPEDLYDGGFRNVECMDISLTAVDIMHERLASRGIKCQVSDVLNMVQFLDNEYNIVLDKGTFDTILCSENSYVKADQMLKEIYRILNKENGKYICISYGQPSYRLTYLKTMNKWDVDVLSVKKPMSSNIYKLTHNNNSNDGYQNEDSNNNSDRPDLFHYIYICKLKKNNE
>CryParIOWAATCC000993_rbh_TGME49_310070
MADYGTTEYWEERYKKDSNPYDWYQRWENMREIIKEYLKFDDKILVVGNGTSRLPEEIYDDGYQSIEAMDISTVAVEIMHERFASRNIPCQVGNVLDMYQYSDDGYDVVIDKGTFDSILCGENSHINIDTMMRELVRVLNYDKGRYICISYGQPNYRLNYLKSMKEWEVTTIPIKKPANDQIYKLKNYNDEDSNSQENVNITTSTRPDLYHYIYVCTVVNKNVPEIGNSLNLNDDENGDIKTDNDVELNADNIQDPNNFEQDLGENQEDERNEFQVPDENKVLENSI
>CrySpeChipmunkI036241_rbh_TGME49_310070
TFYSEIMADYGTTEYWEERYKKDSNPYDWYQRWDNMKEIIKEYLKLDDRILIIGNGTSRLPEEIYDEGYHSVEAMDISTVAVEIMHERLASRNIPCQVSNVLNMYQYSNDGYDVVIDKGTFDSILCGENSHINIDTMMRELVRILSYEKGRYICISYGQPNYRLNYLKSMKEWEVTTIPIKKPANDQIYKLKNYNDEDSNSQENANITTSTRPDLYHYIYVCTVINKNVPDIGNSLDLNDEEIGNMKTESNFELNTDNLEDPSNYVQDLETTQGNESNEFQIPDENKVLENSM
>CryTyzUGA55002754_rbh_TGME49_310070
MADYGTTEYWEERYKKDSNPYDWYQRWENMREIIKEYLKFDDKILVVGNGTSRLPEEIYDDGYQSIEAMDISTVAVEIMHERFASRNIPCQVGNVLDMYQYSDDGYDVVIDKGTFDSILCGENSHINIDTMMRELVRVLNYDKGRYICISYGQPNYRLNYLKSMKEWEVTTIPIKKPANDQIYKLKNYNDEDSNSQENVNITTSTRPDLYHYIYVCTVVNKNVPEIGNSLNLNDDENGDIKTDNNIELNADNIQDPNNFEQDLGENQEDERNEFQVPDENKVLENSI
>CryUbi39726003685_rbh_TGME49_310070
MADYGTTEYWEERYKKDSNPYDWYQRWENMREIIKDYLKFDDKILVIGNGTSRLPEEIYDEGYHGVEAMDISTVAVEIMHERFASRNIPCQVSNVLDMYQYSDDDYNVVIDKGTFDSILCGENSHINIDTMMRELVRILNYEKGRYICISYGQPNYRLNYLKSIKEWEVTTIPIKKPANDQIYKLKNYNDEDSNSQENTNITTSTRPDLYHYIYVCTVINKNVPEIGNSLDLNDDTGNVETDNYENKDNLELNTDNSQENNSFSQDTEINQENRSDEFQICDENKDLDNSM
>CycCayNF1C8000352_rbh_TGME49_310070
MTRYACLDHWEERYKKDPEPFDWFNKYAALKPFLLAAGLNEDSSVLMLGCGTSTMSESMWDDGYRNITNIDFSPQCISLMQKRCADKAGMTCTMALRLLLHL*QMLQLLLYLRHCFQKQ*HQETVAMGLLASFLLLRSSSFERLGS**AGRSIVLRSHR*QGHP*LHSLWGEII*ECSQGSCPHLADPQAWRGVPDGVLRRTHVPFESLAKGRIRMDCRAPNLGEAVPQYTG*SGGEIKRSLHLHLQEGTGVS*AFCRSEVFRSSRSSRSSRLPRPPPRGGKSLRGIPRRASCLRPRKSGRASQQGNTQPLEGPEKATWEAGSGREKTQFWCLCGGVVAATRGRGGRRKSVCFRHHEPRGGGPSGGLRGPLHSLF*FESKEAEQQEEGAGTATGTEAVFSRFGPGGIQGGPCSCSLYPSEQHPQTAAAKAAASV
>Cys_WienI008433_rbh_TGME49_310070
MTAYGKLDYWDERYRKDAEPFDWFQRYAALKPILLECGLEAESKILNLGCGTSRISEELYADGYKKIVNIDYSGVCISHMQRRCADKEEMTFLQMNTLDMNPLEDNSFDLIFDKGTLDCILCGDNSFDNIQKMLREVSRILAPGGTYIVVSYGQPNFRLSHLQKEEFKWTVTMKTIQKPSINIQAPIDEKDNVHYIYICKKARADENTQGGDGGGAAPPSSSSAPDASADN
>CytFelWinnie000720_rbh_TGME49_310070
MAKVSLYYSKFFVISHHSIIQLTIGTNTTASIILQPYRINSFLVIMKYSIGTVIGQGFQIHYHYHSIKMMSSYTLAVVPQVIQQPLVELQKCTDLANEFYKDDIKNVINIDFSPICIEKMKIKYPHLHYELYDATELTSKYNEATFDYIIDKGCLDSILCDFNYEIQAPKLLRGLHKLLKTNGILIIISVGSPSLRLEHLEVDNLWSIEVSRMRKRNMESMEWLWLEVHDELKYYYVYKYIMVSYGLTRDVNNNNNIPMTYHKYINNDDDNSEIEFEGWLQLGGNKSMERNLINKCPRSQSIIVNSNKQFIPEMTNCCCQSDYIHLNFNDLQQNCRGYCMNQRLKNRNHCNFKCHNRNDVTDDILYVNNKQQPPTVLLQKPHTVVVRNKSRPPIVVQQPPPNVIVKNDPPQPVYIQNYPPNVMIKNDEYNRMNKAHGLQCNCNSRNQMNHPIRTLCKHEFN
>DigOweWS12009915_rbh_TGME49_310070
MAQYGKAQYWEDRYSKDPEPFDWYQRWAGLKECVTEYVKPNHKILMSGCGNSRLSEEMYKDGFEDIHNVDISSVVINSMKTKYKDQMTYEEMDMRKTSFPAQHFNAVIDKGTLDSILCGEGSSHNAAMVLEEISRILKTDGVYICVSYGQPSYRLTYLQRQDYRWDVKIHTVHKPMLNMTAPLSADEKDNVHYIYVCVKMPGMKADGSTE*
>DigOweWS12034673_rbh_TGME49_310070
NDCQQYLQEMYRILKVGSAFLIISHAPPERRLPHIKGALGEMDIEVVQIPKQALKDLHEEEEALKYHYMYVIIKQEEYSGEEGDDSLQN*
>DigOweWS12034674_rbh_TGME49_310070
MADYGSSSYWDERYSADEKHYDWYQDYSTIGKYLEPYLQRVQDYEILVPGCGNSKLGASLYDEGFVNVTNIDISSVVINQMDNIYSEKEEMEFSVMDARKLEFIPDGCFDLVVDKALMDTFLCSESNFNDCQQYL
>DigOweWS12036542_rbh_TGME49_310070
MIKRHGIDMEWCLQDVTALNFRREVFDFIVDKGTLDALCYDFVKASEMIEQLSHVLRQGGLLMVVSHSSFRKDLFFSKKWKLIHQQNADLSDSSTFINILRCRFKGQPLVNCFKSENQSELEEAVSEYRSIRQKKLLVDFFRQLKKKMKNKDTHLKNKDTHLENKDTQSECDTRSEAAVQDSSFKSKRQQYCWVMFIERT*
>DigOweWS12049905_rbh_TGME49_310070
QLKMATITRRTLAQWGKVVSTARYLVHGCNSHLHTGHGNEGGLEKLSRREYWQVKYKEQTETFDWVVSDDAIPGLACHCLFNVAAKKDFSKTPDAMHARIDPVNVLDLGCGQSVLPLRFYEWTPFPVGVHCLDYVEEAVDFQLQTLKATWPGHRQSYVSGVCASVCSLPYKSDLFHVVTDKGTMDALLKDPVSGSTKAKEMLSEVERVLRKDGLFMQITDEDPDSRMYFLETHSPSTCQWRFSILTDSNQCDREIFAYTFCK*
>DigOweWS12050934_rbh_TGME49_310070
KVLMVGCGNSRLSEDMYDVGYHSIVNIDISDIVIRQMTERNAEKREEMTFEKMDVTQMTYDDGNFSVAVDKGTLDALAVDQEEATLATVNAMFKEVSRVLRLGGRYVIISLLQDQVIQILVRHFSQCSWPIRIHRVDAPPEESGEGGGDNFSLPVFAVVITKFKDMPNMKQIVEVCSGEGSPQRLDSIEQLLSTVKEMQYYGIVRHQLATKQVKEEQLQINLFSHLASSARYSMWVVDSDHRCDNKFAIFIVPQGRETDWMFSTDAGRKMLSESAGFERLVVVVLSREHEYESMDSIKAELSSKVMELAPPSHKKGVQVPFLSIGEDIGSRTVRHRGHSQMSGDYIVEDAEGEADQTFRRLVFLANQ
>DigOweWS12050935_rbh_TGME49_310070
KVLMVGCGNSRLSEDMYDVGYHSIVNIDISDIVIRQMTERNAEKREEMTFEKMDVTQMTYDDGNFSVAVDKGTLDALAVDQEEATLATVNAMFKEVSRVLRLGGRYVIISLLQDQVIQILVRHFSQCSWPIRIHRVDAPPEESGEGGGDNFSLPVFAVVITKFKDMPNMKQIVEVCSGEGSPQRLDSIEQLLSTVKEMQYYGIVRHQLATKQVKEEQLQINLFSHLASSARYSMWVVDSDHRCDNKFAIFIVPQGRCV*
>DinAcu014817_rbh_TGME49_310070
XQGVPMLAPSAVHGSGMAGLDSTRFRYQPGRPTPSYGDAEYWAARYEANPEPFEWYLRWQDLKAELADGLPPESRVLVLGCGTSSLGEQLFAEGHAVTNVDACEPLVRKMSERQSAPKDATASAAPSSKKGAKAATPEPPPVADDRPPMQYEVADAQSLPQDWAGGFDVVIDKAMLDAVACGQDGWKSCAAVLQSVSAVLKPSTGVYICVSHAGPKLRVPMLTGASQGGCDAGYGWELKHQAVCRPLRNPATDPKAKGXXXXXXSPAYSAEGSAYHVYVVPEAVTGAPPAGRAAGCAATCAAPCRPAGKCALPRLGCRRX
>DinAcu017549_rbh_TGME49_310070
XRPDGLEWYNVSWAQVRHVLAGALGSWDGGADGPLVLHAGCGSSGWPRDMAADGVRAVHLDGSKSLIVALQRRHPDLEFT
>DinAcu017993_rbh_TGME49_310070
XEAQLLPAARAAKQLRERRLXAKAQMGDGNAGKADEIAXTDEHEVTSDVRGPAGAEPPEEQEEAPAEEPAPGYGNGPDYWDNRYRGDPEPFEWLENYADLENLLEEVSGGARDIRILHVGCGNSLLTEQMYDAGYSNIINLDTSAVVIEQMVERNRHRPEMEWLVMDAIEMTDFADDSFDLVLDKSVLDTFACTDSAILTVAKYLREVSRVLRPGGTLFCVTYGPPEIRLNFLRLPHLEFKLRVIEIPARYDTSNSHHAYICRKPDVPGDAAGKWPEVLKKLMCSGTLDYIEANADLED
>DinAcu021744_rbh_TGME49_310070
GAAKAATAAKAAGDGPPPPMDSVAYWDELYSNRMSEYDTLYGYEDIRHAVSGFLGARGAGGVRVLHVGCGTSNVTEGLWREGFRDICNIDFSENVVRLMEKRWRDSEAGAAEAAAARVAPARGGARAGGGVRWLRMDATDLGALEACSFDLVFEKFTLDAILCQSKEEASDGRGRAVIREFHRVLAPGGTLISVAWGEKQRPSFLRAGGLFRVDSRRVPGDAKQRPVLYSCTKLSPG
>DinAcu022418_rbh_TGME49_310070
SRLPEHMHDAGYRRIVNVDVSRAATQFMAARNQHRPSMCWLPMDATRLDFLDECFDMVLDKTLLDTFACGEEGRALATMTAYLHEVLRVLREG
>DinAcu024097_rbh_TGME49_310070
XTGIDVSDAALARARARAAANGSPPGLRFLRADATDLRGLFADGAVDLVVDKGMSDTLQFRARTKESQALRAQFFGEVFRVLAPGGLYVIITPKARVRYLRTRGWERIRREAIAPPGGRRALLVGAPPDTPVYIHACHKPAGGQAAAAAAEDLDEACGS
>DinAcu039904_rbh_TGME49_310070
XGLDSTRFRYQPGRPTPSYGDAEYWAARYEANPEPFEWYLRWQDLKAELADGLPPESRVLVLGCGTSSLGEQLFAEGHAVTNVDACVTASAAPSSKKGAKAATPEPPPVADDRPPMQYEVADAQSLPQDWAGGFDVVIDKAMLDAVACGQDGWKSCAAVLQSVSAVLKPSTGVYICVSHAGPKLRVPMLTGASQGGCDAGYGWELKHQAVCRPLRNPAWPTAPRAARTTSTCAGSCDRGTAR
>DinAcu056284_rbh_TGME49_310070
XPPNIEPAVAAAEAPDSLEEQADGAAGGDDGPEAVPSREVYATKEYWDARFRKQTSPFDWYATWEELGPVLAGAGLAPTADARVLMIGCGNSRLSEEMFDAGYSDLTNIDISGVVIEQMRERYAPSRGGMRWLEMDAAATSFEAGAFDLAFDKGTVDALMCDAETKGPAHAVVQEAGRVLRLGGHLVLVSHNPGRAPLAARPPPPAAPGGGEEAGPPWRLELLARERCELSSSATMINIMRAHLHGRPMAEAMKDKALLLVALKEYKQVLENRQWARRIEAFVKAKKAKQLAAQEEQDATAAGDGQVAPADLGGDADSPHRGGEPGAEE
>DinAcu062502_rbh_TGME49_310070
XVMDGAHGLNFHVAGRGCDDIVIVAELSRSDFRVWYERASTAPDDSVPPDDGPPGSCAGSAGTAGGGDAGAASAAASAAGLGYMAWVPIRELPKRYSRLLGALEPGEKVRILEVAFMYGRLEKIDRQGRKIAGWASLTDRDESKRNFRFIDAPWPVPDLQRPGTAEPPDEGPDLGYGDGAEYWGQRYKADSETFEWFDLDFKELSGALEDATGGDRLSRILHVGCGSSRLSEQLHDAGFSRVVNTDVAPEVVHEMRHRSVRKRAGICFRTADATDLVDFREGHFDVVLDKAVLDAFACSDDRAIIIGAYLAEVYRVLVDGGVLLVVTKVDPTVRVPFIDAAPHVKFAVEPLPIERGAAGDPVWVLX
>DinAcu074911_rbh_TGME49_310070
XRVLASGAAPVSEASAPRVAPPAPQQLXAMAQYGKSEYWEERYTRDPEPFDWYQRWAGLKETLLQYVVQQHKILMLGSGNSRLSEEMYEEGFHXITNXDISMVVXKAMQDKYREKPGMTYTQMDGRAMEXPDQAFXVVLDKATLDSILCGEGSTHXAQKMLQEVSRVLQPXGKYIAISHGQPSYRLTYLQRPEFDWTVHTYTVQKPMMGMTASLSSDDKDNVHYIYVCVKGEAGKGDPYWLRRLGREAAVPTAAPAEAACARRAPAAILHTLGRGAEGGXSIIGCARPRTSTAERGRRRLRLQRRKPRTRGDAAVAX
>DinAcu079825_rbh_TGME49_310070
XGSSHFGSRARVALPPRPGRARMSPCAPAADPAPAAPRQPKRHKMDAATDPAAARRSASPTPGYGGGPAYWDKRYSTDSEPFEWLEGYKVLEKFIEEATKGDRGSEILHLGCGNSLLPEAMYDAGYHRIVNIDTSAVAVRLMHDRNWERRPELQWLEMDATQTTFADSSFDVAIDKSVLDTFACGDNAKPAITTYLAEVHRVLRPGGVFLCISYGNPSSRLGYLQDPHLDFAVRHLTIQPEDIGSTLHYLYVLQAPG
>DinSpeMGD004546_rbh_TGME49_310070
SHFGSSVSAQADLIENSVIRPLAEERLPSITDCMDSHEELGQAMKNYTKHADGNGGSTARVFSRSEYAKGSEFWDARFEQTKEAFDWYSTYTELKPIFQRHCPPRNDQDVLMVGCGNATLSSDMVSDGYTHIVNIDISAVVINQMKDKYASFPQMEWLGMDATKMDFEANRFDVAVDKGTVDALMCDPKNQAPALGVIGEVWRTLKPGGFFVLVTHSPHRMELCNNALPEEEEWEEFEISKGELSQSATMINILRSKLGSRPLVDAWKDPPLLAEALKEFKQVMCDRALAQMIRDFQARKRAKARQAGDSANKVEAQNPDSSKEVVTPAVNDAKKSSNAAAPDLASIAGKLKTLKANENSAAAPEAVVDSEPGDFVHNPKRQ
>DinSpeMGD004715_rbh_TGME49_310070
WLKKFWLRGFQSVQCCFETGLALPMTRAAALKAAGKSAERSGGGAPIAWLVVACVVGLLAWGGMRLMEPAKKKMKVKEKSHEDEALGMLKDVLSFSGGDGTTPQGLGFSSFSKADYWDQRYAKSEKPYDWYGRWKLFGHILEPIMKKTGPVLNVGCGNSRLAEELHENGYADVTNVDISGTVIKQMAERHAALGQKFIQMDMTQMTFADGSFDVVIDKGTFDALYTGSESLPTVKNGVQEIERILRPDGKFFSITFGDVTRRRELNSTVWGTFETHEFKTGAPSDPHYVHIMTKKS*
>DinSpeMGD004987_rbh_TGME49_310070
MGLGWRKHWLHILLLGLIAKGIDISSDSFDYSNASYWDHRYHTQPRTHEWYSCDWRSLSKSLEDLVSQEHRILHLGSGNSKLPEQMWHAGYHNQVATDISPVVVEQMRKHLAQEAPELEFRVENALQVSFPDASFDVIFEKGTVEALSVERDCALIDEGCEMSPNEKGLVLESFRLLKTGGLFVSISDEM
>DinSpeMGD005787_rbh_TGME49_310070
SKVDDDDPAQFASLDYWDEYHQLSHSKKHHHEWFVDPEPVVQAILPYLEAVCRSSVERGGVLAAQSGGVVSAPVPAILDLGCGTSALGVEISRQPVASGCGAHVTGVDYSAVAINAMRSSLENDRHKWVVADALDMPFAAASFDMVLDKGLFDAFECSDHSRKAEPQQQNSTKSAILCKEIDRVLKRHAYASWIQVTHTDPDLRLNVLSKSLPFVSGSSVHDTWSIRHVSLDVDDNGFEYFMYIIQRRSRFAVFRVDTHGVETHMADFVDETEAQAVAAAYEARGHHQGYIVRSIA*
>DinSpeMGD005969_rbh_TGME49_310070
EEDDEDEDVDEDGSEEDEDGDEDRNEGMGGSDLLSDQRPDYCAMPRTADGATCGNLPAYGDGAQYWDAKHAEDKGPYEWMEGYEDLSTLISKCTQGNKQYRVLHVGCGSSLLTEEMYDDGYQEIVNIDISSVVVEKMHQRNKHMRPKMKWLVMDATAMAFENGGFDIVIDKCTIDAFLCGKNSNAEVDKYLKEVVRVLKDNGVYLAITFGKPAVRMSYLRKSHLNFHTEIIKVPVPYTKSKFHFAYACRKGKTMS*
>DinSpeMGD006303_rbh_TGME49_310070
MGSSELSLWPWPTVLTRLLLHASFGGSHVPYASAVEMGAFAKASYWDEFYTNESTKEAYDWYNVKYNDSLSDGSKLDHGGVQGLLASAGVNKSSKFLHVGCGNSALTSALWNDGFQNVVNLDISPVVVQRMSERLNFTSYEFLVGDMTNLTFENASFDVILDKGALDAVFSAGKKNGRKAIRELSRVLKFGTGRYIAVSHSEAKRRMVDLRYPHPSLSIVEDWSTPPLELGFDCASHELQGKSKSITVTGYICHRPAPLKDNKERSEL*
>DinSpeMGD010266_rbh_TGME49_310070
MAGAKRKDQAAKEKAAESNGHSAPDSSKKRKKKGDGWPWWLYAIGGFALCVVFGGAFVDSDSSSRSSKASSSGKQSSSAGSKDGKVGTADFLTMAMRLQEMTTIAATLQGAGELDEEVATELDEELKGIEKKIEGSSDTIARDLRSMVSVVRGTLMQQAKNLTDEQVENLTNSYTYANPRYWDQYYNKTGQSESYDWYVTWDSKIENAKFRPRDKDAEIDAMQLQDIMKPYVATTHKIMMFGCGNSDISEKMYESGYEDITNIDVSAAVMDRMRNKHAESKPKMSWLVEDASKLSFSDNAFDVTIDKGTLDAIEQNAPLVKAAVKEAHRTLKVGGLFISVTFNNQDIRVAKQLGDVTNGWEQCWTHKFIKPPLEGSESAKGERKQYYFHVCEKK*
>DinSpeMGD010314_rbh_TGME49_310070
HFGSRLKPCIELVDNMTQYAQVEEGDRNDEAFLNWRHVRVCIYVSCSIASAGVVLLLWQVQAAPKDQSAAINLMNVKWGSMSKNLQQFDLRAGFRQDQHRSQQSNIGNMHGMQGKMHQHGGQHSQGLDAMSGCQNEAKSATGAASTGYGDGPVFWNDFYLEDPEPYEWWEGYDKLSGVIEEATRGSRSCHILQVGCGNSPLAENLYDDGYKNIINIDTSEVAISQMLDRNRNRTGMTWHVMDAMQMTFADDSFDLVIDKGTLDAFSCSKNSRQLVATYFAEVIRTLRPGAIFVCISESGPSTRLGYFEMPHLKWTLKHVQIPSRPYPIHAYICTKSEALGDPMVEMSSSPSILENSMLAKPLNPVVPYLPQISACKVLPRRPQVLQSKLSRISTSHSPTKLICKSTPDVSQAEKSGGEVKQLSAKQEGKAKKKEKRKEKRIVPPKEVMQVVVPEKLPDEQTKALEEAFVQIVSGLNLTWWGMEYVKQDTCGLVRVYIDSPRGGVTLEDCTSVSRQINRERLDVKGFNQDDFDIEVSSPGSDRLLFSLPQYQQSIGKLLAIRLIKSLDGMRSLEGRLQNVEGEDIIVEVDSQEVIIPFENVKRARVVPEFDMPGKKKR*
>DinSpeMGD013290_rbh_TGME49_310070
GSSHVGLSRLRSSFRTDPRILTMGKNSGRKASGKERENSSEGVQVHKILALCVALVAILSGSCFFLAKKSSEPSPHHAPPQGSREKEEPVEGTAEAAESEQAKARLEVAEILGYVTEQVTTLKAAGRLDRVTAAEYLANLDLLQSDGMDGLGDDATAQSLREALSVVRAQLLSAAMGMKDKEVEEQFGVSTFSSPKYWEAHYFTQTDTVFDWYVSWTTTLGDGRTLREWITQAIPLSAHLLVLGCGNSALSGDMYKEGYRQIENIDVSKSVIKQMSEKHAAGMPEMTWQEMDAQKLTFDDRSFDAVVDKGTFDAISTDATLLQAAVSEVQRVLRPGGVLICLSSKSIDAFAAATDRWACTVQNVTVPEAPSKTFLHSCSVS*
>DinSpeMGD013929_rbh_TGME49_310070
MTIIGIMVTMLAFTAQVFAGQNTGSVKGAAVETLVPKLFDWMLKAIQNQSQTTRTIFRRIYCSVLAFWTCNTKSEVHRVGRNYKRKKGAPVVSTAGTEATLETENGIRPRKRSALAGQEWARLQESKFKGTSHGARAARLKKATFMPKTKNIDSAMSSSKKPLKLTSHYRKFSKWKFCSIRITGENPHFRQPFWECRDCFEFGCGICAGCKNHCHAGCTTQFLGYIRAYCDCSSANGQHCLLTAARVPKHISLPISSANSDDEYYMDDRFCHKFYEKQFWEQRYADGHTYDWLIDFRGLRHMLVPLLKPDNRILVVGCGNSPFSADLFDAGFHNITNLDISETVIRQQIEANKDSRPEMSFMVADALKMQKIFFAGAFDVVIDKGTMDALGGCAGQPSLLFEIARVLRSGGLYFLVSLNTIKHNVQYVAGSLGENEHGLFKDLDTREIHVNDDVYGREGKMEHKEESIVEDSHISVIFAYRTEHPVGNVTAGLHPVGHG
>DinSpeMGD017095_rbh_TGME49_310070
QKGNSVTNSLSGRDWFQTTSSSAKCLPGECTPSGLFGGIGPSAQVDKAGCILDDGHFGDITAHEPFEWFEVDLQPFLGAIQTYTNAQDEGTTSILHVGCGNSLFGEQLYDAGYKDITNVDVRELAILQMRARNSVRRPSMQWLCMDTRRMTAFANESFHVVVDRGVLDHFIASRTGWAPYFEEVARVLRSSGIFIVVSNGIAEKQVLGNGSHPAGVQLPVGMQ
>DinSpeMGD018289_rbh_TGME49_310070
AQAIWAQDGSRLLPLHNGTMGHVLTFYTPLLVLHFRVDTLGDGTSAADWTDDYWLKELTDRPDYEWYGLPWSSVRDLIPRRGSKIPRVLHVGCGTSSWPFEMATDEIHATHIDGSRHLIKELRLRFPNLDFAVADARMLRFETGSFDAVVEKGALDAIFFAGAGPAHEAVMEIHRVLKPNGSLISISAYGGEGQEGPFLGAAPWVSQQHMHIPEFAAAEVYVCTK
>DinSpeMGD018388_rbh_TGME49_310070
MFVRTNIDSHMNDRYLLLLAYVVHAHGKKLEVIDSSSTQHFAGTMEINELIDKVVGKLFGKFVGKFVGKLRGKPLHRADKNAKTHGKAHLRSGVKSDRHRKANISVAQAAKAAERTVQSRAEGNEAEVMEEAEEARAAAAIAARVAAREAKTKALNVEAAKAAAPQGRAPELEAQARAAQEEAAKAAAKAISLGYGVSTKYWDHMYLKDPEPFEWVESFQDLSLLIESATQNNKTCRILNVGCGNSLISEDMYDIGYKRIINVDSCHVVIDQMKNRNHGIREDMAWMVNDATNMDFKDSSFDLVIDKSLLDTISCGKNSTKVALFLKEVMRVLSDDGVYMCVSYCPPGYQSTPECGKNEVMWVGTSSIFYYLDWSVNVIELPPKYNTSKDNARFV
>DinSpeMGD018691_rbh_TGME49_310070
MMKRPARKRAKMAPLKQTGINVKAMKVVKDVKPMKTMKAMKLTKTMKSLKAMKVIKGTKSRKLIKAPGMKSRIVKESGSKASEASSIEKQFRKRNFCTLGFTTENRNYRQPFWECEDCFEAGSGICAGCRNRCHSKCTTNFLGFLRAYCDCSSSKGRQCCLKRVKVPKDFSLKIGSVDSDDDYFMDERFEESKYHDKAYWEARHADSHVEEWLIDFHGLRDIFLPLLKFTDRILVIGCGNSPFSAELFDAGFHNITNVDISEKVIVQQADMHRAERAEMVFQVADALNMQSTFSAGSFDVVFDKSTMDALISSGTGPQLIREVAHVLRSGGLYFLVSLHNIEHNVNHFAGVLHQSSCGHAKGLFEDLTTQELIVAGGNPVETSGDDDHEHEGEEEEEEE
>DinSpeMGD019846_rbh_TGME49_310070
WLKPIWFTKIIPFNFFVVSDHMPKGTIACSALGWLALALRSNAEVDFHSMSAADSEYWDWVYKTQGQHGRNRFEWYGLSYSDLRSHLRRLLWPARSGSLLVAGEGDSFISQDMVRDGFPRIVSIDFSKEALAKARRRNRHWHPRLRFLKADARALPFAKGRFAVVFDKGLVDCLGGTVDEEMDLQLYFQNVRRVLRDKGGIFVMISYAPRAHEVEGLDWRCQLYAT
>DinSpeMGD023314_rbh_TGME49_310070
MPILSPLLLLQLLQPCPAPPDFGNAEYWEKRYQRQNGTYEWYQGWAGLKDKLLPYVHKNSQILMIGAGNSKLSEDMFLDGFQNVWSLDISEVAMENMRKRTAAIGMPEERWLAMDARNLSSFKDGSFDITLEKGTMDALLSSEDYESNLGAMLDEISRVLVPGGAHVTISSCLPDICLEYLEGRGQSRRPWSVTIEKVHKSWVKADQRKEPPKDLRADFIYVCSKPKDPSGPSSPPAQVRPSPPPSQVRHPPRAEV*
>DinSpeMGD023559_rbh_TGME49_310070
MHAVMLHRFLCSLSMFGISDVSDMSSDGDSHSPERKKKRTTLEYWNDKYTKDAKPVEWLDDYGGLRSFVEEVTRGNRNASILHVGCGSSNITEMMYDEGYHKIRNIDASAVVIEQMVQRNRKRPLMTWEVMDSTNMSSLQNETFDLVLDKAMLDTFLEFEKTGVLLTTATYLNEVQRVLRPGGWFICISFGIVTLEFLKFPHLAFDCRHVELSPKFEDHRPHLAYLCHKSEKYLSKSDKWHEVKQSLTSSDKNSCQKVLSWDPENAFVWTLMGLQGGGQVDDQKYSEKRCYQKALSLCPQDSTAWNNLGLLGGGKIDGQKYSQKECWERGLFTGPEEPLVWYRLSHLGGGKVGPKWYSKEECVEKAIALDPDFNPLQGIEYYYQ*
>DinSpeMGD025095_rbh_TGME49_310070
MAPRARKKTGERTAETKQFKNDNRSFTNRWFMFYAAAFPVLAAGCSFLAFSFSDFGFVNEAFGSSEMTLTQNQESSRVNQSSGEEVGHVEPVMDSKGQPTRRKKWFKDATEAIGMLKRLAVTSKNAREKGKLEKLRPQLLQSLKSLEDMIAHDFGGTQDFDAMKGVVNVIRELLGGVDVFGSQDYWEKYYQSGEGGQKDLTVNEWFMDWSKLDDSGENSLEKILTSMIPADLQGSDPSRIFVLGCGRSELGPNLYRSGRRFVENVDISQTAISQMQEKYGSTMPEMSWAVADITNLQSVPDQRFDFVIDKGTFDALGEDEVKLGKAMSEALRVLRLSNDAKLVSITFELQARSKDLEKVAAILRIP
>DinSpeMGD025997_rbh_TGME49_310070
EEEEEEQNEEFIRDFWDGKYGEDAQPMEWLDDYNGLNGLVEDLAGGDHNMRILDVGCGSSNITAKLYDDGYHNIKNIDISSVVIEQMLQRNSKRNLMTWEVMDATKMDGFKDESFDLVIDKATLDSILEFQKRRVLWTTAAYLKEVQRVLRPGGWFMCVSSGIPTPKFFDFPHLEFECRNLQMHPKFQNQSSFTQHHRPHQAYLCQRPWVLTGKATKWPEVSQALNRGVEKKSYEEVLSWNPQNTFAWTRMGLKGGGKVNNQQFSEKMCYEKALSLFPQDGTAWSNLGVLGGGKVDDHICSEKECYEKGLFLGPEDPVVWFKLSRLGGGMIGSQWYSESECYSKALSMDPGKEFLD
>DinSpeMGD027706_rbh_TGME49_310070
TQDPKAPTVIGGEKGRSKVKDKFNREEEQQKSGSTSSSKRSDPREVFEDLKQLALTCKEARDAGLIDEMRPDLLDTLQELELVIARDFSKGHEGQQMKRVVDVIRELLGGVDVFGSKDYWEKYYESGTQSNDLTVNEWFMDWTKLDDSGKHSLQNLLTSMIPVDVEGTEPNRILVLGCGRSELGPNLYRSGRHHVENIDITQAAISQMQVKYGASMPKMKWTVGDITNLEGFQSGHFRFVIDKGTFDALAEDDVVLEKSISESFRMIDGITGGR
>DinSpeMGD027781_rbh_TGME49_310070
MDFEKDDDALQGPEDFGSIDFWENCFQKQREVKEGRAVVPSSSCWVTYGYEWFCSPEEEEVMALLRKLADSSVRVLHVGCGTSAVASALADLGVPHVMSIDVAPTAVELMRERYAAEKKLHWEVADVRDLRKGQNREAFGDALYDAVLDKGCLDAWLCGSDDDSDDDSSVQDAMGEMARVLRPNGVLLLISHSPARTRCVRPYFEVEMQVPVGGKPGPGGVPKHQAWAYWCR
>DinSpeMGD028249_rbh_TGME49_310070
MRTPRQRPQLLWVFWAMEQCTCSDPQARDSRTQKYMEEAAKRREQRQQQRDRLRNTTVLWQKAVASTNLSGVEVYDKQYKEAGQEGVEWYLHSPDELGSWISHHLDKVNSMRSQLQVLQGGCGTSKLADVLLNKGFSGLVSTDLSEEAIDILKQRNAGKGKFMVMDLTNMSEFKDESFNAVIEKGAMDALIAGGAEVSVRHAVAEFRRVLREDGLLLVMSIRETIADFFSQHFDHLEVQALPRPEERLAADGYA
>DinSpeMGD029711_rbh_TGME49_310070
MDVTLMNFKDSVFDLVLDKSLLDALDCGSGADDQIVKYLKESARVLKQGGKFLCLSFGAPTYRTGYFRSAGIGLSHIETFTVPYWFMEDAFHYAYVLSKSQAVTEVQLRQSAPQEIRRVPGQGQIVQYDPDHGNGYIQMADCSWNVLFCREDICSMENKENVTAGTTVRFVLEVDPEGIHVAKEVRCL
>DinSpeMGD031024_rbh_TGME49_310070
DIAGIVIDQMTKRNSRMREGMTWEVCDVTSMHFENASFDLVLDKGVLDSLAEEHDIYSDIVIAAFLKEVMRVISDNGVYLCISYGEPDFRKPLLEQMHLGWDIRIVKLPPKCTRRDSAESLFVYICRKMGAKACQKALARWPNVKEALLRRSCRDGIMSWDYRNLQNPEPFKWLTNLEALRHVHDEVTDDNKTQRILNIVCDNSLLAGEVYDDWSKSILISVDNSAAEDDINRQHSSLIGKGLTWVHQDATKLNLEDRSFDLIIDKCVLDTFAGSERSANVIPIFLKEAMRVLDYHGVYLCISCGELRNWTHWMESAHLACDVVMVSSPPSRPIDLRH
>DinSpeMGD031337_rbh_TGME49_310070
MLACSKTTSSGMDGCLQPLRCIRWLSSLLSLTLADEGIHGEPRAMADVEYWEKFYKKHTDQDDWFVDYDQGKSPHRLKDALLRYLPDKSSPILHLGAGSSGLSEGMWHDGFRRIHSVDISPSAIAALRDRHKDLEGLTYEVADCRKLSDIRDGEYHYVLEKGTFDAMSSGMTHLQAIHAAWRVLEPVAGRLVSISFEPPEERMAELQ
>DinSpeMGD032196_rbh_TGME49_310070
KALYHGRSGGSKKDPNKKTRTGKSADRPKDDSGNHGLQGFDVKDQDIDPQQLQSDRLARFFEGHSYKRISPIAVALRSESKGSRQNKSSKGSSVSDVAWSSAQPLSSKDAGSRSEDSECGSHVQLPLGRGNFSPSISEEGQHVEMAFDCKVSVEDLSGATGSPGCITPVESINKYSSSTGSTVTTGGFSSSWADVVNQLLEASEVQVLRQCVKTFGYGEGTKYWNPRYILYVETFDWLRSYDEISKVVEDLTKGKRDSCILHPGCGNSIFTERMYDEGYQRITNTDISSVVIDQMQDRNKDLRPEMDWLVSDCTSMTFEDRKFDLVIDKGLIDTLACQLD
>DinSpeMGD032809_rbh_TGME49_310070
PFWLKCTGLLASHSISGWYHAMPVDYGDAEYWNQRYVLRTDTVEWAGPPSEELLRVLHPYLSKETSVLELGCGTSRFAEGIANYGCKVTAIDFSSEVIRQRQKSTTSVSFLVGDVTDLKAALGDTTFDVIVAKALLDTLKTRS
>DinSpeMGD033986_rbh_TGME49_310070
HSFAMQVHATKLVESSNQAADIQASLDLLADQLAMKVFCNTLKAWFLHWRNLDSTVLQAIYTLDSSCNSSVLLPVPATDSAARVRARLEGHAKKRAARTREKTVNLLDGTAVKRAEDALRAKQMQQAINQKRLASERDAADSQSDEEEAFEELHAQAGERGTAQAVPGAGGFGHGANINYWDQQYRKNPEPYEWLESFEDLHHILENAIDHNKTCRILNIGCGSSLITEKMYDIGYRNIVNLDSSSVVIEQMIKRNCGSREGMIWTVGDALNMTTFEDGSFDLILDKGLLDELFCSDRYTTMIATYFKEIMRVLGDNGVYVCVSYGRPEIRRNYMESPHLKWDIAITKLQPENRSKTDPRQRFNFMYICRKKGA
>DinSpeMGD034098_rbh_TGME49_310070
MQQSKTLMLVSLLCGLAVAQEQKNDPEISEVHHGVLWETKTHRESFPHAVPAPGHSDIWDDKYSQSPETYEWLENSKEVYGLVEDLCGNNRDASILHVGCGNSRFMEKLYDDGYHSIKNIDTSQVVIEQMRGRNKQRPLMAWDVMDATNMDGLRNQSFNLVLEKSVLDYIVVEAQARITVSAYFNEVQRVLRPGGWFVCISYGKPRSRLFYFKFPHLEFECKHIEIPSKNESAAPLYAYLCQKPKGTPVHKGMAWSEASASLSSGTSLFYEKGLSVDSEDAVAWIGLGTVGGGEVNDRRYSVYECYEKAVSLDMEDSLNWYILGKEGGGKVDGTVYSQEECYDKSLSLATRDPGAMYEKALLS
>DinSpeMGD035123_rbh_TGME49_310070
MAPPAVQPGTILPPRSRPGSTRSALRTPRTASPRPEEHPDHQEHIDKPPAYDKLQYWQTSHQERKPFDWYFGYETVAKIVHPLLPSNKDDAEILVVGCGVSEISLGFYDDGWCNVTSIDTCHVAIETMRFLQRDREEMEFTMMDARAMSFPDETFDIVVDKAVFDTIVCGDDHFNNGTALLMDCYRVLKPGGVYVLMSHGPPQV
>DinSpeMGD035414_rbh_TGME49_310070
WDEEYKKGKYGESYEWYNLAWVDIKPSLAKVLPADGSRSVDVLVSGCGNSPNSADIAADAFARRLVSIDVSPSVIDQMKERHPDLEWMVSNALKLDEFSDSSFDFIYDKGALDALRGSKTDTNSKMLFASYTRVLRPGAALLLVTSCMETECMPLLNMWFDSVEMIKI
>DinSpeMGD035419_rbh_TGME49_310070
MDAFAMEFESAMFDLVVDKSTLDAFACGNDSAENVHKFLQGVNRVMKDTGIYLCITFGTPDSRSGYFEKANFNVQIIKAPVPYDNSTYHYIYACRKGQGKNNSIDNGIHSTNRRHGRVERYDRRRGFGLIKPVADDASDTADKECVFVHWKEILTSDSWPSLEDGMDVEYELGIDERGRNVAKSITFVDGARIAAASELRHVSDFTVSGTVKF
>DinSpeMGD036036_rbh_TGME49_310070
MTFWKDALVVYATFAYLLTSLSADVAGTAVYESNTGGSDFWNDFWASFEDATPEGIESPENEAGEWFVSAEAFLDILRPFLHPSDNLLQVGCGISTLPAVLATSGFKKVTSIDFSETAIAWQRKRHPEMVFTALRFVHGDINNMNFSAGDFDVVVDKGTWEVCSKDKSADVLKEIRRVLRPSGLYFVLTAVPPATALHYFLDSRVGWKLDRILEVPKRRTNTTHAKEHSMLSWFSSAVMFILTMVFPSADSVTDCWYVYICRSEPREVD
>DinSpeMGD036257_rbh_TGME49_310070
MHCDQVIQSSDPVNYGSGSVYWDGRYHDQPEPFDWLQSYAALRTTIIRFVRKQDHILHIGCGNSLMSEEMYDDGFHKIINTDISGTVVEQMRSRNAQDRPGMQWLTMDACDLEFDDGHFDVAIEKGLLDTFACADDADLKVGRYLQEISRVLVDDGILFVISFGVPEARMRYFEDYGPNFNTEIIE
>DinSpeMGD036416_rbh_TGME49_310070
TLQHAELDGTTLEKTHCPACSLAPCAKRPLLFGSAHLVFHPPVLWRSRLLQAADKDSVAASDDGHCYGSAKYWDQRYLKNPSPFEWLYGFKDIRNIIEIATDKNKSHRILNIGCGNSLLTEDMYDIGYKSIVNVDSSSTVINQMRKRNNGSREGMTWLVGDATNMDFKDSSFDVVIDKSLIDTFACCINARSIIRTFLQEVMRVLKNNGVYLCISLDEPKEKMIFLERLDWVIRIIELPGDWKNQNRSRFAYFCRKKGDEVAPKITSVIPPISNSTGKRKRNKFLKFKEK*
>DinSpeMGD038329_rbh_TGME49_310070
AQALFQESFPFCVLLCSTTTSPKMVEVDEPEKKSKDGPGYGAGIKYWDQRYLKDPEPFEWLESYADLCHILEEAVDKDKTRRILNIGCGNGLITEEMYDNGYMNIMNVDNSSVVIDQMSRRNEGMRERMTWIVGDATSMDFAEDGTFDVVIDKSVLDTFSCGDNSTTVVATFLKEVMRVLSDYGVYLCISYGAPETRTNYVESPHLEWDMRR
>DinSpeMGD038971_rbh_TGME49_310070
IVQGFFCITGDDATTATTASQPSLDTLMKNLNIFGDSEYWDKRYNDPKQKKREWYFPWAKFRPLIAGEPLQPSDDILVVGCGDSDLSFDLVEEGLTSVTSMDFSPAAIKKMQAKYPDMRWVEANVRKMDVFGSQSFDAVIDKGTLDALRTSREGVEHREMFTEVSRVLRPGGRFISITYGDRAQMESVDYFGNSSYNWAMQVSEPLKRGSN
>DinSpeMGD040015_rbh_TGME49_310070
MITLIMTIEATHVAALESFSSLLAEAEAPAAATFPNEDRLDDLTSLFQNSFRKQNSISSVAADFSADQAYHSHFSGRGQEDGEPAYWDNRYLKNPEPYEWMLSFADLQPIIEDASEKETGRVLHVGCGNSLITESMYDSGYKNITNVDISSVVINHMRKRNEMMRTGMTWIVGDATKMDFANGSFDLVLDKGLLDTLAYGANSILAVADFLQEVMRMLSDSGVYLCISFSYGPNQMRALTRESPYLAWDVRIIQMPSTHSMPIFVYFCRKKGPEASRKALARWPSFRELLIDFYKLRTFAVKETEQIIGCGENELERLMMDHECSDETDLDNTTQEVIRLMMDHECSDETDPDNATQELHPYLHSLDLDEKSLMIHKIDEGFYICGTTALRDFDQLHKLGIRYVLNAAKEELYTLFKVGPLKDHFEVKIIGADDTEDCNLSVHFADIAEFIETGRAKGGVVVHCQCGISRASTSACSYLMTKENWDLESAFCKIHSARSFINPNRGFWRQLRDLEASLKAKGVELKKLPPGYTAFAQPDGLGPLTAGDRKKLNWPDPHQKIEELDSEAHLKEPFVTKYLNVAVTVDDMALPQAVVYNVQKEKFSGVGIMNIGCRGHEIRMRVGLVPSLDSEVLRSVLMRLPGVKEAAVVFQDSCRESESAGSTFPVFCRVPEEVREWLEFSVSSSDHDHISQVGVPALNPYD
>DinSpeMGD040072_rbh_TGME49_310070
RILNIGCGNSLITESLYDHGYKNIVNVDSSSVVVSQMKERNDGMRKGMTWIVGDATNMDFDKDSFDLVIEKGLLDSFNCSNDATREITSFLKEVMRVLDDHGVFLCVSLGAPENWMSYLKSPHLDWDIQIVELLPDYNKKRKRTKSNFVYICRKKVGLRVSAANAVSSAVRIPE*
>DinSpeMGD040663_rbh_TGME49_310070
HFGSSILAEVMSLPGSTYFKISTAEFAPNLPSVAPCMPWCHPHFDRQNGEALLSLSYPCNYASPRHVSYVLHMAFCIIGSIMVITAFLVPSYNVRGLSLKSINMAGMNDEGQDEDAPATNFATQLPPEFRDDPASLGRGYWNSKYRKDPQPFEWLDDYKGLSSLLNNFTNGNHSMRILQVGCGNSLLTEKLYDDGYHNIKNIDTSAVVIQQMLERNRARALMTWEVKDATKMD
>DinSpeMGD043104_rbh_TGME49_310070
RGSKPAAAQSKTVRGNATPSYGSQSYWEARYVARSQGRKTQETDEWLMGCTQLKALLPRLRKADILDLGCGVSGLLRDLRKSAGAQGRLTGIDYSPAAIATCKRSRRALGVEYLEMDAKNMDFSDHSFDIVVDKATLDGQLCGSRSAAENVRATCREVGRILKPRGTYVIITWRGPGRAGDLSFLEEVVLP
>DinSpeMGD043151_rbh_TGME49_310070
THANGVIIAYNNRIEDAVDKLVNELLGKLVDRIVTGVPHQFARVSVSLQEPMRTPRKRQESPRSPQEPSEIYEKHFRSVFGGSRNSQASRLRHHSGPILPNQFSQWPLQVSSSFLHPPSKFSQALQRRMNKSQRKSEPEEQSLSNSNMTLQVQTGVNTPAARAEAAAQAAAAAVRRAQSAAEAANSIGAEAAAATIAKTSFEAASAVQAARALIQTSTPEEAALAAEKAEVAAAAARRAAIAAEVVAEEGVVRGYGEGKKYWDPYYSKDLKPYDWLTSYKDLRYILEIATDRNKMQQILHVGCGNSLLTEEMYDDGYKNIVNMDISSIVIDQMNRRNSEKRKGMTWVVGDVTSMNFTDSSFDVIVDKSMFDTLICSNNITKIVDAFLQDVTRVLREDGVYVCISFHKPETWMKHTERIHLDWQHWEVEIVEGPLDDDNLDFATIYA
>DinSpeMGD043169_rbh_TGME49_310070
ENATDSDKTRRILHVGCGNSLLTEDMYDDGYNNIVNLDVSGIVIDQMSKRNHGMREGMTWVVGDAMRMDFEDRSFDLVIDKGTLDTFACGSNSAKAIAIFLKEVKRVLGDHGVYLCISYGAPKTRQDYMEKEYLDWDVRVEKLPVVEGDSRDPRFAYLCRTKSAKEFFKDT*
>DinSpeMGD044112_rbh_TGME49_310070
AKRREKLARKRVHLDAFVGSKNASDSNFSSDDYWRMYWRLHGTGTLDNATAGHGAKDEWYGLGYEEILSWLRSALDPLASERHMIRILHLGCGTSGITEGLLQDGFTELTNVDLSPEAVRALQNRAQSLGGKYVVADARNLSAFIDSSFDAVIEKGFFDALLGGGLELRPFVAEARRVLSPGGHLLSLSSNVRTVDGAVELGWGDTLLNSYRDAFAKVERQTLKRLSEGGAAEGIAVYPQPPPVFWYIASVTNGARTEL*
>DinSpeMGD045222_rbh_TGME49_310070
MLSQPLLATSTQCEENLLGLDKHTKCVDNIREIARILEWSRTPIICHFTSTSLVAFICCILIVIVSHMDLPSPMTVGPSSQMKPASMLLLEYPAHLNLTYGIAMEHRPYWDADYWNERYRSRPEPWEWLEGFRNLQPILLNVTAGNNETWILDVGCGNSKLTQEMYDHGFRNIVNMDCSPVVIEQMRMQNAERRPEIQWLVGDALKMDFAEQQFGLVIDKGVLDSFDECEDTAEEVVSTFVNEISRVLNHSGVYLCVSMGEPDDRLSYFDRPHLDFKIQVVQIHS
>DinSpeMGD046204_rbh_TGME49_310070
MSLDDDDDPLPWYGDGAPYWDARYTNVLGIFDWLEPYERLSALIARAAENRNCIDPMILHVGCGNSELPERLYHDGFHHIVNVDVSSVVIKQMAERTASCAEMSWKVMDVTDMADMKDESFDLVLDKGMLDTICSAKDSLFAERRQEALLLVGRYLHEVSRVLQPEGSFLCISHTGPGGRLPFLKLPFLDLNIEIIELAACEGLQEDEGGLDEIDNDKEPNFAYICRKSLSGRDALKHWPG
>DinSpeMGD049426_rbh_TGME49_310070
SEILLPLIKQNDRILVIGCGNSPFSAELFDAGFRFITNIDISETVIAQQAQLHKEARPEMVFMVADVLSLHTIFSVGNFDVVFDKSTMDALASSVGAPRQMLQEVAHVLVCSGLYFCVSLHTVETNLGHFSDLLKDKKQQQPSGVVGLFEDLKTFELIVSGGPNADESDVGGEDDEAEAQQHDANATSEDVSEHCISVMYARRT*
>DinSpeMGD049593_rbh_TGME49_310070
MQQVSTEVFATEAGLSKYGDAAYWEAHYAAALSEGEDVFDWIARWVDVSHLIEPFLAEDRTCPVLHLGCGNSTLAEEMYDAGYTHQTCVDISPSVISHMKNRNSGRPSIRWIVADATDLTPVLQDDGIFQLVIDKGTLDGFFCYDDHAMTISKFLKEAFRLTASNGAYVSFAFHRPCVVHKWLCRRAFAWKVEEKMLNVEGLKAQESGGARDTDIAEYAYICSKWSTDHVSKLWPALLERALAHPD
>DinSpeMGD050567_rbh_TGME49_310070
FWLKPFWELQEVPLVEFRLNFRSSSCLMWSLDAGYGNGPEFWDAYYKMARKPSEWLVDYEDIRSLLEDLTRGDHNASILHIGCGNSCITEKLYDEGYHR
>DinSpeMGD051111_rbh_TGME49_310070
WKNCFQNLKIFFERVVWFYYSTNIVMDQRPARAAAETAAAEAAAKAAFLGCGANIVATAYWDELYLKDPEPFEWGSVSYAELRGLLEDASDQNKTRRILHTGCGNSLITEHMYDDGYTSIVNLDFSSIVIDQMKKRNAGVRGDMAWVVGDVTQMDFNDGSFDLVIDKSVLDNLQCNDQYYHTVDIPFFLKEVFRALGDSGVFVCVSHCPPELRTCWLGNTVLAYLDWDIKVIEIMPTDQGKNDTKPHWAYICRKKGFEASRDALAKWPDFKKALTISRDGDMKSDIQQTR*
>DinSpeMGD051112_rbh_TGME49_310070
VTHRCAQLARSPSAGWGSSINLQEVPDIKTGSEHWHATAPPQQNVVLHADAQKAAKVVAEHAAATAAALRAVSPEVEQDQMDQRPARAAAETAAAEAAAKAAFLGCGANIVATAYWDELYLKDPEPFEWGSVSYAELRGLLEDASDQNKTRRILHTGCGNSLITEHMYDDGYTSIVNLDFSSIVIDQMKKRNAGVRGDMAWVVGDVTQMDFNDGSFDLVIDKSVLDNLQCNDQYYHTVDIPFFLKEVFRALGDSGVFVCVSHCPPELRTCWLGNTVLAYLDWDIKVIEIMPTDQGKNDTKPHWAYICRKKGFEASRDALAKWPDFKKALTISRDGDMKSDIQQTR*
>DinSpeMGD051485_rbh_TGME49_310070
KKNKAKDATVEDKVFGVLKDVMHPGNGGEGLSHGSTGFSNVNLAKADYWDERYKKSEKPYDWYGRWHLIKDIVSPILQKTGAVLNVGCGNSQLAEELHADGYQDVTNIDISSAVIEQMAERHYGLGQKFLQMDITRMTFADNSFDAVIDKGTLDALYSGALPAVKVGVKEIERVLRPNGKFVSITFGDPAGRKELNTTEWDNFKMHTFQT
>DinSpeMGD053364_rbh_TGME49_310070
MDAFDMNFEGRRFDLVVDKGTLDAFACGDNTLERVHKFLQQVDGVMVDEGVYLCISFGAPDTRSGYFEKINLDVQIIKAPVPYDNKSCHYVYACRKRNRKMPNMDFHTGILGWNGKVERCDEYTKRSLGNVESYDRRRGFGLIKPRDAEDGEMVFVHWKEILTTDDWPALESGMEVEYEIGSDAIGRIVAKRVTFFDGFKVASGSELRHLSDFTINGTVKYWSRKGFGFIKTHADIKWPKLLPAGSELYFSREDIAKRARSVVSVAPGQRVRFKVYELYKPNELYSIEKDKKQDVAATEVQIEGGPSFAPAQAIMQR
>DinSpeMGD057246_rbh_TGME49_310070
MWMAPRVTRAKGALHCSLVIFTASQSGVIQHQGTEYHSAEYWERRYNSSHQVKDYEWYRVGLDELRPLLQQEVTSRGRIMLVGCGSSPLTLELWREGYRNILAVDISNSVISHMQAEAESAGAASDVEWRVVDATAMTPQTVGTFSTIIDKGTYHALSTKRELGLALLSRIFNVLEDGGVFICITVVPPEAERMLLTGEVAGVDWDCATHTLSARSLNSSMLIEQGLQVSSWENYSVQARERDSN
>DinSpeMGD057952_rbh_TGME49_310070
NDILILHVGSGNSAFPEIFREQLGCRNQVITDFSSFCMDQMQVEWLEKAQGSGINQEEMVFLAADVTDLSSLGEELERRSHTCTASNGSCNSDGFGSETTDVVYEKSLFDAMMCDDGDHALKMLMALKEI
>DinSpeMGD058075_rbh_TGME49_310070
PWEKAQAEKKRQKTNSGYGTSSGSGTSSGSGTVAAANDNEKQKKGQGYGAGSKYWDQRYLDDPQPYDWIFSYADLRDVIEDATDKDKTRRVLNIGCGNGLITEHMYDNGYKNITNVDNSSVVIDQMMQRNSGKREGMTWLVGDAMAMNFDDGSFDLVIDKSVLDTIACGDEINSTTMVSIFLQEVMRVLSDHGVYLCISYGTPDTRRPYLQSPHLGCDMMVLELSKQQRCKKTSSYFIYFCRKKAAAKLQR
>DinSpeMGD063887_rbh_TGME49_310070
SSHFGSSRLAQVYSPTMKTKQKKGRHVNCYGSGVSYWDDRYKNEAKVHDWIQTYSGLQSLIQRVTGGDARKSILHAGCGNSTLAEDLHDEGYQ
>DinSpeMGD065172_rbh_TGME49_310070
LEVTSVWETLPNDNPEKSRQRLEIEQLLRVLSSRKAIAENPQAQDMLEVIRTGIAGGSDAAGKKSDDVLADYWRQEFANDHYGDQFEWLLSWNQKTAEGPSLRDLIKPILRKTDAVLVLGCGNSALPMDLYQDGFEALTSIDVAEAAIEKARKAFASSMPKAVWKVMDAQSLRFDDREFDAVVDKGTLDALFGGTSAMQARVLGEL
>DinSpeMGD066911_rbh_TGME49_310070
RVLHLGCGTSDVTEGLIRDGAQQVANVDFSSIAIDVMSARWAERPDASKASWHVADVADLSALGDRKFDLALEKFTLDAVLCTGDAASRGAAAVQECHRLLAAGGCLISVAWGPPEERLPLLRHAGLSVALFNVSNPSRLPAEKSKASPYVYICHRLDISSSAYAPVPRNVAKVTEVGHQTHSSPDLSTIKELGNQTHSGPDVSTVNISRTDSHLVVQLQFHGPVANVRPENLNVDVAESELRWSSEEPQGCGVVTLPCKVDAGQSKARWKKSADDGTRRLVVS
>DinSpeMGD070317_rbh_TGME49_310070
LLKKRIFIHDRILVVGCGNSNMSADMFGDGFHQMVNVDFSAAVIEQQTQMFPDMEWVQGDIRNMPIFGDASFDVVLDKGAWDAVRVAENLNDNWSVLNEVYRVLKPHGRFVLISFSPPERLGAKYLQDNAYDWSIETAQVRNRVNDAVSYV
>DinSpeMGD070874_rbh_TGME49_310070
QDVYEWYGGYSYFREVVQTHVPRGCKIFMLGCGTSMMSQEMYSDGFCNITNVDVSPTVIETMKSRCGSSYPGMTWLTLDCNNLDFSDASFDVVIDKGTFDALRSTTGGAFQCFREIDRVLHPKGVLLIFSHGAGGMVALKMSLGPAFHSWDVETHIVHSHSDPIAAAMWEKLGTKSPSKQYSAFVCRRRQHPQIET*
>DinSpeMGD070918_rbh_TGME49_310070
TLAGQLVSVIACAEVELLQSSTCAGHQKEWKPGLADADYWDDHFQNDPDAYEWYCSYKDLRPFLTEISVPKSLPTLVCGVGSSQLPVELYRDGYEKIIGFDFSSEACIVAERLIEGTPISIIRDDMRMLNEAQKFGPFGLVIDKGTLDAVAFSESESHISQIKARAAKSKHARGDIHCGEDGEACIRDALAAVHRVLAPKGVFISVAAVPDPGQMLAASKLTGRWIMLHTGTSIGPEGGEVKVYVFQK
>DinSpeMGD071273_rbh_TGME49_310070
WLKTFWVKSCEIKFSLVNQYDLSAWSIHARMTAVTSEDQFPITEGGWHEEASNLVPFSEAAYWDEHYHQEVCTFDWLVGWDALAPLLNPILQKMTGSTVLHIGCGNSQLPEDMYDAGYRDILNLDSSGVVINQMQERNAEIRPELSWICADVTNLKSECSDHMFGCVIDKSTLDALLCADQHVLLADKYFAEVTRV
>DinSpeMGD073236_rbh_TGME49_310070
SMEASAGNDAKEPEHGLGSEKKWEKDYTSGAYGDTHEWYGGGWDNLDVAGDTLASVIRPFLKKDMKILMLGCGNSNMSAAMYQEGFQNIVNVDISKKAIKLMKKRYGHLSGMTWQVGDATSLKLPDGNFDVVMEKGTMDALASAGGDVEASAGNVKMAKAAKQISRVLKKGGSLLSISISGKLFKMIM
>DinSpeMGD074767_rbh_TGME49_310070
SLLSDLLSRRLSLWDNLLQCVLSSRRGLVVLSCAFGCLLAAGAFLFLHTLQDQMLGSLMMMWMVENSDTSHPRALQGLSQRPQASWPIINVSDRPQDVNDDMHWNQMEPIVVDNIERNTTGLCRLVEELTCGDRHSRILYVGCGSSCITEKIYDNGYHCIKNIDTSAMLIEKMLQRNKEKALMTWEVMDATKMDNFMNSSFDLVIDKYLYDRLVEIPEPLATTMIKSYLKEVQRVLRPGGWYLCISFYGLLEFLEAHHLQFECRHIDSDPIIEKSPISFYRTVSLCQKPKMAVDLGEM*
>DinSpeMGD076291_rbh_TGME49_310070
VCAKKVTGTVNVHGQNYMDYFVDKLINKFVDRLFDQARFTPEDVAVQEQAASARVAAAEAEVALAAAATKAAIGGTKSWNRHFLTNTEPFDWMRTFKDLRHIFEEATGNNKTSRILNIGCGSSLMTEEMYDD
>DinSpeMGD076696_rbh_TGME49_310070
KCAADSFQFRAHKKNSRALTEKMFQEVYRVLAPGGCYAWITPKARPRYVRGAAEWASVTSTEIVPVGAPITGKLIGKESRLCAVYMHVCTKPSKIMQPSD*
>DinSpeMGD076863_rbh_TGME49_310070
MAEIMWGACIHVASLCAVVLLHSSEASDAPDIPSTGDAELDAKLEAKMKELTIQREQRRAERKKRRNFDPAKMAHCDFSTEACWEQFYGMHEGNYEWYQVPVDVLEPHLKVLPGDLDLLHVGCGSSSWTGDLGKLPHVRSVVNCDLNAVAIERMREMYSNDTKLSFQVEDASNLTFADETFDVVLDKGLLDVFRPRGMDVVVKTAMELKRTLRPGGLLIYVSYSGEERQAEELREACKHHEAPNSHLYVCRWAGDDAGDQADSEL*
>DinSpeMGD087674_rbh_TGME49_310070
MAKVAPPPVKPPHLRKRKDESSGNWKLVAGAMALVAIAASWNQFFGGAGRKKKIKKEVPPNPLMEAAKNRLFTEEGEPAFWREGGKASTFHNDTYWEERYKKDAKQGRLYDWYGTWFGDAKDITIKSKVAPYMPATGVSSAILNIGCGNSRLVEELIQDGYLNLTNVDLSAVVIEEMTKRFADKEGVVFKRMDITKMEFEADSFDVIFDKGTLDAIYTGDAKAVSTAVREIYRVLRTGGIFVSITFGK
>DinSpeMGD088087_rbh_TGME49_310070
MYARQTLVAITILCSFKVFPSVLWSEWRREYWDNVYADPHQRDGYEWYGPWSYYKELVAGRPFRNTDEILVVGCGTSNLSYELIKDGLSRVTSMDFSIEAIRLQRERFPDMKWVHADVCQMDCFGDRSFDVVIDKGALDSEGSQGQGAEFYRYKEMLAEVSRVLRISGRYVWITMGHPSQLDTPSYLRNATYGWTVRAVESGVQALPSDDRDGSGSEQDVQDIYVLAWRYRNSSMQNCQQYIQ*
>DinSpeMGD088088_rbh_TGME49_310070
MYARQTLVAITILCSFKVFPSVLWSEWRREYWDNVYADPHQRDGYEWYGPWSYYKELVAGRPFRNTDEILVVGCGTSNLSYELIKDGLSRVTSMDFSIEAIRLQRERFPDMKWVHADVCQMDCFGDRSFDVVIDKGALDSEGSQGQGAEFYRYKEMLAEVSRVLRISGRYVWITMGHPSQLDTPSYLRNATYGWTVRAVESGVQALPSDDRDGSGSEQDVQDIYVYTMTKTSKAENQAHRKKKKKESLQNGKAKSQARKAAQESRDTKTDL*
>DinSpeMGD089688_rbh_TGME49_310070
YVHIANLDISPAAIDLMQRRNEQVRPGMTWSVGDATAMNFDDDTFDLVVDKGVLEDFCCAYSATNTSPERYLEEVVRILRKTGVFLCISLGLPSVRSQYLEAPHLGFNVMTVEIASDSLLPHYAYICKKSKSALMTETCVVTTQSVADAASQRNS*
>DinSpeMGD090868_rbh_TGME49_310070
INRYDYAKPEYWEERYASQPVETFEWYGVDWHALNGTLNAYVGRNKKILHVGSGNSALPIQMVQAGFKRQVAADISETVIRQMQEEHADLASVLEFRVENALNFKFADGEFDVVLEKGIRDSFAAERHCELNDRACELTDTEKKLILEAFRVLRPGGLFISVADEFRSFPELHDLEQTETITLTEEEHGLSLPKNVFICSKASRKSEF*
>DinSpeMGD091307_rbh_TGME49_310070
QLSAFSQNQSVVNRKALEIGCGDSSLSALLYDKGWDIIATDVSSAAVNRSRCLHGETRPGLRIEVADATALPREFCPDEAFAVVIDKCAADSLQFRARTKDSRRLLETLFREVHRVLVPGGCYIWITPKAHLRYIRGAATWASIQRIEVISAGDVFSGELAGRDTNRFGAYIHICTKPCG
>DinSpeMGD091917_rbh_TGME49_310070
MTCCSGVWAKFEKWRDGYYMLRGDLTTSGIGEKTYWNTAYKKGRYGKNYEWLQSPEVILERLQKPDHLGSRHDASLIHVGCGNSKLGRQLWDAGFKDIVNVDYSPNVISMMKNSEPELSWLLADCCEPGALGRDGQYDFALDKGGLDALLEAQMIDKGRAMIKEVHRVIKPDGKYIVFSLATPKERVSLLKECFKDVAVETIEGYSMDIYYKLVFVFTCTK*
>DinSpeMGD095148_rbh_TGME49_310070
MTPRQRAWSSQLLSPRDREVRTPPNDGADLEHWEDYYAAFNENDMYDWLLDWSELKDVLEPLAKKEPGSVLHLGCGNSKLPEDMYDAGFENQTGVDISPTVIAHNKSRNLQTRSTIQWIAADCTNLKGVLPSDSFPLVVDKGTLDVFLQHDKHAVMVSTFLREAFRVTRPNGVYVAVNLATPIRVLCWLKHKAFDWSVEVIKLHSAKPLPKNSKLAGRTFYGYICRKRCPAEQSLQYWPLLRERILAH
>DinSpeMGD095555_rbh_TGME49_310070
MTRAAALKAASKAGRPVPQEDSPRWRWLAAVAAVVLGYLLWWVLVDPSKKKRKMKTEDQPNSLDFLRDALQMGKNTKEGGFSAFSSPDYWDKVYEKSDTEFDAFGRWDTIGPLVASFMPGKEGGVLNVGCGNSRLAEELHADGYGNVTNVDISATVISQMSKRHGSLGQRFLQMDITKMTFPDASFDVAIDKGTFDALYTGNLPGVKSGIVEIHRILKQTGVFISVTFGKEATRKEMKSVSWAWYKVLPLL
>DinSpeMGD095627_rbh_TGME49_310070
MAPRQQVLGGQTGPGEPAPIRETYERMLTDPKLRQAMDDWTQRFGGADLNERIKRAGEDANRKRVHQERKRSDAERSKERHKGKDGSGSKSDSKDSSSKKLSEKEQLRQHDLQQEELNRKIKSLTDHKKLLSDRLQVWSDHKVEDPQTLEEAPTEDVVTVDHNLIHKPPQPTPINQILTPSYGAGATYWDERYKRSTQPFDWLHGYEELSSILNYMLDDIIVGKKEDQKILNVGCGNSLLTEDLYDAGFHTIINIDTSIIVINQMKERNQEIRPKMQWLVADCTATEFEDDSIDLVIDKGTFDTLRCTDRADEVCNQFVAEVYRILKPNGAYLCVSFGAPQVRTCFLQDKFDVQYYQLPATKAQRQKEVATRNYAYVCQARRNLPKEPRVSAQEHDAESTARVKVVRSTTLFFSALFS
>DinSpeMGD095818_rbh_TGME49_310070
GGYGEICSVDNASGCIDIMRKRNQFARPELQWLVVDLMNMTLFTDGQFDCAIDKCTLDAVCSERGKDTEVSQYLSEVKRVLRPGGVFLVISFAPPDRRLPQLEEAFLCEAQVVA
>DinSpeMGD095885_rbh_TGME49_310070
MACSHLLRPHHFLVPCLIALKASAAPSPPLHAGHPEYWDSYYKKSTREYDWFRRYDQGGKETGKSLKDVMRKHIQTTDRILNVGAGMSLLSEDMWKDGFKSIENIDISETAMDAMRKRDGGKTNMTYRVLDTRNMVEIADGTYDIVLDKGLLDVLAGSPDEMNIPKTLSEIHRVITATGKYVFVSFAGDDRRTKFVAPYAWGCSQEAIEKPYKSQYTTSNEDFVYVCDKTKPRDEAAAAAAAEAAAEAANKEDL*
>DinSpeMGD099233_rbh_TGME49_310070
VGCGSSILPEEMYDDGYHHIVNIDNAAVVIDQMRERNRELRPKMEWLVVDALATELETGKFDLVIDKGTLDALACGYESSETIDAFLEELTRVMKDTGVYLCITFGDPDTRLSYFQKPHLNFDVQIIKLDKTSVSNDNQSDENQGLCHYLYACCKRDARVLSISEAGISNDRRHGEVESYDHTQGFGRIKPREREDGMSVFVHQKEIITAENWAMLREGMQVEYSLGIDDSGRAVARRVTFPAGAVPFENKMRELSTFKVRGTVKHWSDKGFGFIKIDSPIEWPVVLPGGSDVYASCKDIVT
>DinSpeMGD100835_rbh_TGME49_310070
MLCLSSGITMTGLLAFYVQVHGWKLALNHTLHAWENSVETFIDKLLQRAPKAWPLHHIELHSTMLQKTFSTDQPVSRLLSDDVIQNHQSLTTEDKPEHFEWLRPFENLRHIVEDAAENDTTRRILHIGCGNSMLTENLYDNGYRNIVNADNSDTVIDQMKRRNVGIRPEMKWVVRDATKMDFEDSSFELVIDKGMLDSLACKAGMENFIATGSFLKEVMRVLTDQGVYLCISFGEPDQWKKYLERPHLGWDIKIVELPPPGSPRYNYTCYAYLCRKHGAEATQKAVEWWSRIEAGLQQVRQAKQEISEGEDLEEDEEEEQEEEDQGEQVDKKEEEKQKGEKQENEDHREEDQEDEAKQEKPLKKIRKRR*
>DinSpeMGD102148_rbh_TGME49_310070
MSVATKYGYAYPNHNLWIYKSLAVIILCLIWQVWKNVTRPEKKKLKVGFGPEISFSNEQVSASYWERRYNASTHLTDYYAPYEVLKSDLMMNVDKQAPLLHVGGGTSQVAHDMWADGYKNITTIDISAVAVRVMGARHRGLRGVWHTIADVTSLPFANASFHTIFEKATMDVLALDSTLLNRAIDECWRVLRPGGVFILASASADMGDIVKSRVNHVRGFSYRKFPCQLGEEKRKCFLHFVFHERAKHNWSTPKVRPSDTEL*
>DinSpeMGD102707_rbh_TGME49_310070
MSKKISPTKSSLPIIPGKCSPSSEVIDSTNEEDEEEEMNLLGAVRQALPRVLCMAVPVFLLASLLSSDFTLSWTSQSEIVGPHDKVHELIRILLHPDSTSVQRRSMEISRKLHEAEKWVEQAPQTLENMQMQRQLQIVRQMLVGKQINRDSGQRDFWNRFYEVENATDWFMEWTDADEDGHSLEALLTSLIPNDDVKPSRILVLGAGRSEIGPNLYRSGRRHVQNVDISSVAIEEMKKKYGKTMPEMQWTVADITSLSIFENRSFDFVFDKGTLDALGEDVERTSMRSAISEAFRVLRNPEGINKAAAPKPGFVSVTLQKYRAQDLKSGAVQV
>DinSpeMGD103293_rbh_TGME49_310070
EEDIPLRLSSWYYGPSSPASWDNKYRNDLEPTEWVSSYRDLSSIVNGLMNSSVNARILNVGCGNSGLTESMHNAGYVHISNIDMSEEVIKQMQQRNAHTMPLVSWKVADATAMDSELDESFDLVIDKGLLDTFSETANSTKEALLKVARYQKEVQRVLK
>DinSpeMGD107510_rbh_TGME49_310070
VVIEHKLKRNRGRPLMTWEVMDATKMDSLMDKSFDLVIDKALLDNIAQTHRQSKAIFLMTATYLKEVSRILRPGGWFLCISMQMLTLQFLKMPLFAHLEFECRHVEMPSKAVNSRPHHAYLC
>DinSpeMGD111054_rbh_TGME49_310070
ALEKDNQPEDSHGSVYGDGPRFWNKYYRKNPDPFEWVEDYARCKSIINEATGGFRGHRILHVGCGNSLMSENMYDDGYHDIINIDNSYMAIKQMRERNTDRT*
>DinSpeMGD111129_rbh_TGME49_310070
GFIRAYCDCSLSRSLKCSLTGVRLPKSFSLPIGSVDSDVEHYMDERFTAKYHDKAFWDSRYEQDHESDWLIDFNGLSEILL
>DinSpeMGD115897_rbh_TGME49_310070
EGYHRITNVDSSAVVINQMIQRNRDRPLMTWELMDATKMDSVKDGTFDLVIEKSVLDAFLCKADEDQIETVAKYLKEVQRVLRPGGWFLCISLGVPCATLIYFKFPHLEFE
>DinSpeMGD122542_rbh_TGME49_310070
MQFVEGIHKHDNMIVGRWKQLPPHRVNPANEPFNRHLSIWWSVGCILGIGAFFSSHSMQRHNLQTSNAHAVLMSSLSDRMQYGSGPGYWDGKYKQDHEPFEWIDNYNSVRGFLLEVTAADYNVEILHLGCGS
>DinSpeMGD125867_rbh_TGME49_310070
RIVGIDYAPAAIEELRRRQRNWPGPNAMRVELLKVDARTLAGINVSHGFDAVIDKGLMDAMFLENETHAIADVATMYRAVSAVLHPTATVFIASFKQPTVELNW
>DinSpeMGD129296_rbh_TGME49_310070
NDEEVDYGDTKYWDRRYATEHYKQTFDWLDGDLEILGPWVEQAAAGCKKVIHLGCGTSLLPQQMHDANKFGEQTSVDCAQNCIELMQERNRMRPDMKWCVCDLRNMSHVFSDGYFDCAIDKATLDTVSQQRPAEAERYVAEVARVLKSGGTFLVFSFAPPKTRLPFLEGAGMFQCTAEVAADRCWVYSCQHQKASPQPSSCVDAAISGRTFA*
>DinSpeMGD134244_rbh_TGME49_310070
LDAGCGSSQLTEKLYDDGYHRINSIDRSAVVIDQMRARNKERKEMIWEVMDATKMDRFRDDGFDIVIDKALLDALVDEKAPLLTAATYLKEVQRTLRPGGWFLCISADRQLQK
>DinSpeMGD138370_rbh_TGME49_310070
SLLTEGMYDLGYKSIINMDISGFIVDRMKERNNGLREGMTWVVGDATHMDFEDGWFDLVIDKTVLDTFGGVCNSDLVIATFLKEVMRVLGDHGVYLCVSYNASSYMESPHLEWDVSIIERPSKGPEAEGMEADAEPPPHFVYVCRKKGAQASKKALARWSGFNKALLERSS*
>DinSpeMGD139040_rbh_TGME49_310070
AQVIAEQCLHSLMFEGNFEWADNLDVLFPVISKALSPVEKDSRLLITGCGVSGLSEELWASGMGWQVHSVDVETWVVETMQERTKSKTGMTWQVLDLTIKNGDAALELLASSEPYDAAVDKATLDYFLCGEAESAVDALLAVHRSLRDGGIFIIISLHPV
>DinSpeMGD140426_rbh_TGME49_310070
AILAQASILAQLSLFFFVGEQAFSAMGKKSGGGGRQGGGANFWLWGIVAVAIAVIAGSFFFGDGPPVKKKSGAGRWGGSKVMDGKKKKQAAPQSSILETASLLGTLAEQVSALNAQNELTPQLASEYLDHLGMLEGDIKADDETSRNLRDMVKVVKAQLLGAGMGKSDTEVEAEYGIGTYSSGKFWDEHYKGQEQTLYDWYVGWTTKLRDGRELKEWLQDGIDKTSEVLMLGCGNSRMSLDMYQAGYRKLHNIDVSATVIAQMKERHGSQMPGVSWEVMDAQKLVFNDGAFDAVVDKGTLDAVSTDAAKIKNVIEEMRRTLKIGGFFVSIGSKSLVELQNPTGF
>DinSpeMGD142021_rbh_TGME49_310070
GCGTSLLSEGLYDEGYEQIVNVDCSPVAVDIMRKRNWELRPKMDWVVGDVTAMEFKHDSFNLAIDKGTLDALNCGNNAPSILAAYLCEVVRVLNDTGVYICVSSTQ
>DinSpeMGD143292_rbh_TGME49_310070
MPGYGSGPVYWDARYLKEKEPFDWLQTYEDLKQIFIQYTNANKEAKILNVGCGTSTMPEEMYDDGYKNIVNMDISAVVIDQMRKRNSGVRDNMTWLVGDATNLDMEDGSFDLVIDKGVLDNFACGINSTTVIATLMKEVTRVLSDHGVYVCISFGAPENRTIHMKWPYLDWDIKVIELGASQFYVDQKIVLEGLQSKPELNGHTGHIALWVQDTARLRVALESGAMIDVRPSNVRGIRQNAMVDEVKGRKPLVGSHFVYLCRKKGAEGCRKALLRWPYFIGALTARLAEREAAIESTIRARTVMREAELQTLEEKAKEAR
>DinSpeMGD144007_rbh_TGME49_310070
MTGARSSPGDAAPVSFPNYGGGCGFWDDQYAKEQSKRVEWLNDYDGLVNVLNEVTGGDRHLRILHVGCGSSAVAERMYDDGYLKITNIDISAVVIGQMEKRNTKERALMTWEVMDATQMDRFANASFDLVIDKALMDTLACTQSAALSIAMYLKEVQRILRPSGSYLCICFDRRDFFLHFEHLEFECRQIEVPTRSNNMPHFAHLCRKPEVPVGKAENWLKVFHTLMVLNKASCEKVLSLNPEDARAWSGLGGFGGGEVKGQMYSEAECYEKALNMNPKNGAAWGNAGSLGGCEVDGQIYSAKQCFEMSLFLEPNDSITWYNLGFEGGVDFDGHFYSELECYKKSVSLDPKDALIWCSIGDCGGTEIDGLQYSEKMCFEKALSLDPKYASTWSNLGDLGGAELDGQNYSGLECYEKALSLDPSRADTWFNLRSAGGGTVNGQRYSSQECYDKAKSLDPEMDEDLEMDDVEETEGAEDLDPDD*
>DinSpeMGD145474_rbh_TGME49_310070
CTFAMVISLANIFHGSLAKTMQRSSFLSAFHPGNLDAQPLLQVRPQQFSCQWAEQSIVGRQGQRQNMGFSSQGDSESSLPRFNVPAYSNGAESTIFLGLLLRGLQFPSQAFWDAFYVKAKEPFEWLEDYSEFAGMIKNITGGSRTCKILHVGCGNSQLPEKLYDDGYANVVNIDTSKAVVEEMRDKNVHRPEMTWLVMDATKMTFAESSFDLVIDKALLDTLGCRTVRFQNANPLGVPMDSQGSESPQQLVLAYFQEVAR
>DinSpeMGD145475_rbh_TGME49_310070
MHVCTWKMTTLVEPLCASAPWHGRRHEWTFCISILSAAAGLGAASVLMISSSMSTPFVAHKPPPEVISLANIFHGSLAKTMQRSSFLSAFHPGNLDAQPLLQVRPQQFSCQWAEQSIVGRQGQRQNMGFSSQGDSESSLPRFNVPAYSNGAESTIFLGLLLRGLQFPSQAFWDAFYVKAKEPFEWLEDYSEFAGMIKNITGGSRTCKILHVGCGNSQLPEKLYDDGYANVVNIDTSKAVVEEMRDKNVHRPEMTWLVMDATKMTFAESSFDLVIDKALLDTLGCRTVRFQNANPLGVPMDSQGSESPQQLVLAYFQEVAR
>DinSpeMGD150347_rbh_TGME49_310070
GCGNGLITEDMYDNGYHRIVNVDNSEIVIGQMSKRNFGIREGMTWIVGDALNMSFDDGSFELVLDKGVMDTFACSSRSASVIATYLKEVMRVLDDNGVYLCISYGEPDSRMNFINGPHVEWDVKIMKLPCNYMEAGGCHFAYLCRKKGADASRKAMARWPNVQAEFNEFNKML
>DinSpeMGD151503_rbh_TGME49_310070
MGREKGKPSSNGAKKSSADTASSSKGGVGFVVKCGGLLAVVAAGAVAAYFSWREKIVSDEPSPKRPSSSGLGPASMSGQTSFLDRLLQLTVEVEEKKGEANRTARIEAMKNVEAELKQIEKAVDPATPAGKQQIALIELVRSAFESDRDGKNLEWNDEVLLNQHGLVTYATSDYWEEAYAGQKYGVNFDWYAAWAEPTLEGFTLGDKMKPLLQKTSKILMLGAGNSNMSALMYHEGFKSIINIDIAQSVIDEMSQRHSDLTEMTWLQMDGTAMTFADASFDVIIEKGMFDALFAGTGEKVQGVLKEAKRVLRKGGQFFSITYSAKRIVELFEKPSDGGEPAGLSCRTEAALN
>DinSpeMGD157598_rbh_TGME49_310070
MHLAHPLCTEVVFRSGHCNEKILVAFSLLAGLCLAALLYLGPESALQRAVHSSVTMALNPEVGARWMLSWAPHQFDWHATDVHVGSQTGGPSLSLHSACMAYCLRHVRAAYRVHGRAKLPLHGYTTYTQCFARANRFYEPTDYWDATYQNNIVPCETLRGFKDLQCILNNITDGNTDISILHVGCGNSLLTESIYDHGFHNIVNVDKSPVVINQMRKRNTGLRPAMQWLVGDALRMKLADRQFGLVIDKAVLDDLESQVERSDSRYARGSAPCTFLEEVTRVLKDDGVYLCVSASEPASRLPYFQSAPTDFHIEVVVLQAKDVQISPGCFMSYGITYCYICRRKRNQPLA*
>DinSpeMGD157599_rbh_TGME49_310070
MGCGNSLLTEELYDEGYEKIVNIDNSSTVIDQMRERNSGLRPAMKWTVMDATKMTFGDSEFDCAIDKSLMDTLMCQDDGANVCYRFFKEVERVLAEDGVLNCDPRVYFCVSFSPPKAREGCFDFLSSLGFEIQIFELPLENSLNLFTSESDFVYVCKKCGLDAKLDLMSLD*
>DinSpeMGD157680_rbh_TGME49_310070
MAALKHRQTPQQQLDASALHAICASERDACPDLKEPSILPGEMVDLAENARTFAQAAGQQCFEVPCISRVPGSEESWQNASPTLALHLPAYFFNHSCAPNAAVCKQGDVLVVRCAQNLPRRGELLIPYIDVCQPVAARRAELRARYGFECCCGRCVAEEAITIGSACSSASSSTAIADSENLQNQEKRDVGLVHDFASAWHDVNNGRLFRSFLQRRGLLSEAHGLELGKQLPLHPVEPDRFLDLCHGRILSELTDVDILKQKRLVTILRASRLLALCQQAQKLSELGHHGSAAAVRRLIEESLCEVAPGSQAHCQAAIQLLLVCTDANQCFTETCRRFCFASLCRYGRESWDRFQRRWRSSVPIEVLDRCEDTWSTFVEVVSPQRSNKHAALTRNRLPASSPNSHYAKQDFWEEQFQKEVYGDTFEWVATNLNPVLDTLKRIIGPESKILHLGCGNSVLGEELHDAGFGHVTNVDFSETVIAAMQKRNAGIRPSLLWATADCRDLRAFESGSFDAVIEKGLFDAILCNDDAKSRNRDTASALNETVRVLQTGGHLISLSLAARENDQRLMHSELEAVEVQVLVQRYGNDVEQEGHMRILQRCAGQGPWCESCRRHGFEVHWPVDAEVVTDCPRCGMQMWQTDGGGGCRRTSRRCDPEKARRLDCL
>DinSpeMGD157681_rbh_TGME49_310070
MAALKHRQTPQQQLDASALHAICASERDACPDLKEPSILPGEMVDLAENARTFAQAAGQQCFEVPCISRVPGSEESWQNASPTLALHLPAYFFNHSCAPNAAVCKQGDVLVVRCAQNLPRRGELLIPYIDVCQPVAARRAELRARYGFECCCGRCVAEEAITIGSACSSASSSTAIADSENLQNQEKRDVGLVHDFASAWHDVNNGRLFRSFLQRRGLLSEAHGLELGKQLPLHPVEPDRFLDLCHGRILSELTDVDILKQKRLVTILRASRLLALCQQAQKLSELGHHGSAAAVRRLIEESLCEVAPGSQAHCQAAIQLLLVCTDANQCFTETCRRFCFASLCRYGRESWDRFQRRWRSSVPIEVLDRCEDTWSTFVEVVSPQRSNKHAALTRNRLPASSPNSHYAKQDFWEEQFQKEVYGDTFEWVATNLNPVLDTLKRIIGPESKILHLGCGNSVLGEELHDAGFGHVTNVDFSETVIAAMQKRNAGIRPSLLWATADCRDLRAFESGSFDAVIEKGLFDAILCNDDAKSRNRDTASALNETVRVLQTGGHLISLSLAARENDQRLMHSELEAVEVQVLVQRYGNDVEQEGSVPSCQPSQCSWAKLVPSGMITLCILQRCAGQGPWCESCRRHGFEVHWPVDAEVVTDCPRCGMQMWQTDGGGGCRRTSRRCDPEKARRLDCL
>DinSpeMGD158625_rbh_TGME49_310070
MSLSRRHVASDSRYCSTECQALHWKSRHRSCCEANQTQGGDQILCSNPTKTIESLDHSSQQHYGSGKKYWDHRYATDPEPYDWLELSHQELVNQVSALAKGNYDCGILHVGCGTSVLAEHLWDTGFRRIINTDISKEAIELMQRRNIDCRPELKFLLSDVTKMAMFEDGEFDMVVDKAVLDTLTCSEDRLIDIGDYLAEVSRVLCDTGIFLCMSYGDPKHRRKFFDAPHFGFEIEEKEIVPSGGGDTAWIYVARKEPDAAEALTIWPEARAALLEMDADSG
>DinSpeMGD160511_rbh_TGME49_310070
MAHTHLNPPLPPKNRTDGDWGRDMYPVSWWNDRYSMHPEPTEYLDDYHGFQSVLESVTQGDKNVEVLDAGCGNSRIAENLYDNGYHKIISIDTSKVVIEQMRERHKKKPGMTFDVLDATNMSSIQNHSLDVVIDKALMDTMIENKNPFLNTFLYLQEVDRVLRPGGTFLCCSVRAMKIIEPFEFPHIEFECEEKEMLSPFGTRQPYYVYICKKRNQSLGHTRLWPEVLKTLAACRSEKEICLTVIDAYSAKNPLAWARLALQGGGWVHNRPWTPSMCLRISLFIASNNPGAWNSLGRYGGGEVASKMYSAKECFEKALSFDLHEAAAWRNLGQFGGGFVNGKNYSIKECYENALSGNRIRESRFNAYLWKELGKMGGAQVDDLPYPPKKCLELAVSWDVNEAEAWMLLASLGGGSYANIDWSRMECYNFGLISEGLDVELEGLIWCKVGSMGGGELRLRDDEYIRMYTEKECFENALSSGVPDERERSELWSRLGTLGGNAHVDGLVVSQVQCFICSLVLNPAQAEGWYHLGRLGGGNVNGSNYSAQECLQKYLESETKNERNAMDSWMRVSHQGAQIKGQWYSRKDCLEKASSINRALASGAWERAVASDENNPEENPEMWLKLGRNGGGAVNYSQSACLEKALSLNPASAEAWQFLGVAGGGKVCGLEYSAKDCYRYALTLDPALEAAWSKLAVNGGGYVNGTFHSAEKCLGTYKSLSVVKHANMTQDSSRTVPANDPGRRIVPVEDHTPFAMLYFGDEESPDAERLQLCKWAIEDENPGREQVAQELEELLENGDDEDETDEQEEEPHKQEEQEEQEEHEEVPQSWLAWANRPCARRTESQEIRGATGARGTRRNPRRKSFFRREIQDYEQEIHR*
>DinSpeMGD160653_rbh_TGME49_310070
KYSKDIEPAEWLDDHNSLCNLIGELTGGDRQARILHVGCGNSLLGEKMYDDGYHRIDNIDASAVVIDQMRQRNIKRDLMTWEVMDASQMDSFIDNSFDLVID
>DinSpeMGD160676_rbh_TGME49_310070
GCGSSLIPEKLYDDGYHRIKNIDNSAVVIEQMKQKNTGRPSMTWEVMDATNMEILTDASFDVVIDKTLLDTFSCMDKPLLTIATYLKEVQRVLKPGGWFLCFGIGTLNFFKFPHFELECHHKVIPPEN
>DinSpeMGD160677_rbh_TGME49_310070
MDATNMEILTDASFDVVIDKTLLDTFSCMDKPLLTIATYLKEVQRVLKPGGWFLCISLGRLARHLFRFPLFAHHDLFFDRCQEKEISSTITDSKPEYRHYAFFCRKSPQTPNQHVGVWADVLRSIHSLSDQQLCEDALARDASNGFAWYRMGFHGGGKVDGMLESFSAKECFQRALSLLPLDFTSTSIWYNFGVLGGAVVDGKLYSSKDCYEQALSVYVGNAAAWNNMGVLGGGYIWGKMYTEQGCHEKAVSFAPEDSLFWHNLGSLGGGKVNGKMYSKKWCFENALSYQPDTNARDASVWFCLGDLGGGRVDGKLQSVWDCYRQGLTLNPTDAHAWYDFGLWGGGDINGHFYDKKGCFQRSEALDESAPITKELEALDLNSTEEQPPHRNHDTQQEQMLQTS
>DinSpeMGD163501_rbh_TGME49_310070
MVVSLSFPCLNFLCLALLPDVEVLAAPQPPPTEFGDKEYWEKRYSKPAKGYDQDKGYDWYGPWSYFRDSVSGPAFRPEDKILVVGCGNSNLSTDLVSEGFTHVTSMDWSAQVIKLMQERYPDMNWIEANVRQMQGVFESSSFDVVIDKGTLDALRTWRKGIEHQEMFSEVSRVLRPSGRYVSVTFGTPKQLDTKYYFRNASYGWEVSVKGLPKYYTSAGTKEGEEHYVYTMTKLALGTKAEL*
>DinSpeMGD165457_rbh_TGME49_310070
MYDHGFHNIINVDNSAVVIDQMLKRNAVLRPHMQWLVKDALKMNFSDGQFSLVIEKSLLDGFVMEENANALALTFLKEVARLLKDKGVYVCISEHAPHTHPCYFECPRLDFDVHIVELHPKFPFINPNKTE
>DinSpeMGD167470_rbh_TGME49_310070
LAQGSSHRSSTRHLSLWTIFGVQQWELLSFGLVLLLYRLHEIFNSLREVSFSTKWNRAMWSLTTSVLLACVTLVHNQESVDKLIIKMVNKLLDEMIDAAVAGAGAAAESGAKAIETLPVHDVEGPNANLSIIPRPSYGIFSELYDNCWDAKYTNHPEPCEWIENSEEIYGILKNLTDGDHNASILQIGCGNSCFMEKMYDHGYLSIKNIDISEVVIEQMRERNRERVSMTWEIMDATNMEDFEDEVYDLVFEKSVLDYFVTEASAQLTVAAYLKEVHRVLRPGGWFVCVSYGSPHSRLFYFKFPHLVFECSYVEIPRKDNSGHLYAYLCKKSQEPVDKVMEWNDVLISLFITKTSFYEKALSVNPEEAESWFGLGTVSGGEVQDQRYSPQECYQKALSLKPDDALIWYTLGQIGGGNLDNHSYSNDECYNKSLSLASKDAAADYEKSLLFFHPDGVRSWLKFLAAGLESVFGQNDSFVESIASLTQAFEMKFGQFSAEDRLP
>DinSpeMGD167471_rbh_TGME49_310070
SECKCLNKQVLRVRNNCWDAKYTNHPEPCEWIENSEEIYGILKNLTDGDHNASILQIGCGNSCFMEKMYDHGYLSIKNIDISEVVIEQMRERNRERVSMTWEIMDATNMEDFEDEVYDLVFEKSVLDYFVTEASAQLTVAAYLKEVHRVLRPGGWFVCVSYGSPHSRLFYFKFPHLVFECSYVEIPRKDNSGHLYAYLCKKSQEPVDKVMEWNDVLISLFITKTSFYEKALSVNPEEAESWFGLGTVSGGEVQDQRYSPQECYQKALSLKPDDALIWYTLGQIGGGNLDNHSYSNDECYNKSLSLASKDAAADYEKSLLFFHPDGVRSWLKFLAAGLESVFGQNDSFVESIASLTQAFEMKFGQFSAEDRLP
>DinSpeMGD169043_rbh_TGME49_310070
MIAVGGRFYLLLFFHVHFNGSNCETSKHESPAYDDPEYWEQRYKEREGAILTQEWFRQDYNSLQKTLRQYVHEGAVILHVGCGESSIVEGLVNDIKVSRVLNIDISFTLIKRMRERYSKYDTLEWEVQDVTALSIPDASVDVVLDKGTFDALNGAVDRTKAKLMLAEIVRVLRPGGAFLQVSDQKPSFQAEDLQLFLPSDWIVRWHEVENVRGRKSHVYACVRGEGQAGGHQEL*
>DinSpeMGD169044_rbh_TGME49_310070
FGSSLVASNNLGMKTVRRRLPLACSCSFQFLILPGSVISSSSETAKHKAPAYNDPEYWEQRYKEREGAALRREWFSLNYDSLRDTLSQHVHAGAFVLHVGCGESSIVTDLVDDIGVARVLNIDISPTVIKRMRQHYANNKKLEWQVEDVTALSLVDASVDVVLDKGTFDALNASRNKTKAKQMLAEVARVLRPGGTYLQISEQIP
>DinSpeMGD171110_rbh_TGME49_310070
PFWLKLVWLNWCQCFMWHDVGNSVMDSIFTLIMFVIAAHPHAQKTQAAVNAQKTQAFARSALPTFTNQLIDKLLAKLLERGRPMLPLSRTELDDTALEKNDGTTYNPARNLAEDHTAHQKDATISMLEEEKQGGGDTEAKVAKVKAQVAAAEAGRLGEMSMRAGARAEFAERTARKAAGKPAEEALKSQAEAESATAEKLSEKGAAFAHAAGIDYYYPSEEPSEYWNHLYRKNPKPFEWLESFENLRHILEDATDNDKTCRILNIGCGNSQLAEDMYDNGYKRIVNIDISSVAIDQMRKRNNGTRNGMLWAVGDATFMNATSNNSFDLVIDKSLLDTFICSKDLSSVSGTIATYLKEVTRLLSDNGVFICITYGEPEIRKSHMESPHLDWDVNVTELPLKHSSQDKPNFVYLCRKRGPEASQRALDKWSETHKSFQDQEINDTVAEALQALSDLDDLFGAEDDEEDEGEGNKDGKQLNCQDEEPDE
>DinSpeMGD172653_rbh_TGME49_310070
MCHRHPISNNSNGDAPDAMTTATATTAAMGTPAEAEEASEAFELSKEAAEAKAAAESGTGRGSEAAPPRSEAREPPGLVSYGIDYWDPHYLKDPEPYEWLASFADLRGVLEDATDNDKTCRILNIGCGNSLITEDMYDNGYKNIVNIDNSLAVIKQMKERNSGIREGMTWMVGDATNIELKDGSFDLILDKSVLDTLALSDDATTIIAAYLKEVMRVLSDRGVYLCISYDDPETWMSHTESLFSDWHLRITGLQPTEHIEEDVEPHFIYICRKQGTATLKVSVRPPPFQASVDHYERIFETVAADQVENEEGDDDDDAEWIEDDDVGSLVKEAT*
>DinSpeMGD173224_rbh_TGME49_310070
VENSTLAVTFSSTPFRKVNYHGSTPALCRYVLRSVPLYGSLVSQTTIFNLRVPSVIPRYKLRGGICMMGASEEEKKFQLRPEEDDRTKEIKELLERMKEAPEPLAAEAEYQKEIHEAANKARTAAVQAVEAARSAYITVLEGQTPQVEMEAKWEAKKAVRAAEFAIEMAKETRDEIQNAVEDVAKAKTPEERVSYMMAAAARAQVSASQAEQHAIDALIAVDKTGEVITNATMLTFGDGPDYWDTHYLEDPKAFDWMASYEDLRELLSNAMDNSKTLRILYAGCGNSLLAEDMYDDGYTSMVNMDSSSVVINQMINRNAEIRGDMKWLVGDATSMTFEDGSFDLIIDKGLLDALCCSEDSAILVPQYLKEVMRVLVSNGTFACVSMSKPENWIAYTQSPYVDWNMGFTPLQEDIEFTPWFYLCSMKGAEAKQKALQRWQYFLEARDAAEKAQGEAAALAERSDSSLQKGALKQMDWLEKERLIYEAAGVGFGDGNDYWNPFYLKEPDPFDWLCDFEDLTDILGNATDGVRTRRILNIGCGNSLLSEAMYDSGYTNIVNIDQSDVAIDQMQKRNYGLRENMTWLVGDARSMDFGDSSFDVVLDKGLFDALECGENYEVDIPAFWKEVMRVLRNGGVYLCISISDPKRWETYMERLDLDWSVSITRLSSENFIYLCRKKRANKEPTPRSALIDNKKLEKKKGANSKTKLQPMLIASQKLQAKKVSSKKGKGKRKLVMRKKLRSKKDSTNSEAQPKLLQGMDLDQGSGIEKTKASTI*
>DinSpeMGD183868_rbh_TGME49_310070
MSSLTSLQAAAFAKKVERAPKTGDVSLDAAVQDLQKHCDRIFEAACITRARVDAGIVEKDAGEEELNNLQAVHGALKSVLERVGEDVRSSPQNSSHNTMSVQTIREVIAMAEGFGFSAPDTPQWGDPKYWQDHYRSRSSSNTLAGSLSVGFEWQASSYKEFQEHFRSLGLQSLSPILHVGCGISRLPLEMLEDGFVGPIVNTDISPELVKALKKHHGERDDLVWEISDVTNMKYGDGKFAAVVDKSTMDGMWCAGGEGGREQVSSALLEMRRVTKPHGLIVICSNHHPEENSWPKEVLRTLDLDVTEVMPPVETGSGRGCMWIYALRANAKTSGSIGKIPLDAITLNETEAGSVEVAIQLPECQICMEELALEMCENRLQLRFPPTYEIREALFPCKVVVDKAQAQFKKKRNLLLVVAPRAE*
>DinSpeMGD185878_rbh_TGME49_310070
HFGSRAISDRVLRISECSTQAKLQVAVMSIFTAVSFFTLIAQGYTEKPITNRIVHSHKSLDNALDRLIDKLIDKLFPSTLKVQLPLNLLETKGPRSVTTGPRVVRATDAGKGTKVAGYGSGVKYWDARYLENPKPFEWLEDFEDLKFILANATFKDKTRRILNVGCGNGLITEEMFDDGYQNIVNVDNSAVVIDQMNKRNAGMREGMTWVVGDALNMTDFENGSFDLVLDKSVLDAFACGSNEDVVIGIFLKEVMRLLNGDGVYVCISYREPEFRRNYMEKPHLDWDIDVVKLPAKHTAAISHYVYICRKKGAEASTKALAKWDNVKAELGSLWTGCFLPRVPRQASKFNGMDHNLREIDARLRGG
>DinSpeMGD185879_rbh_TGME49_310070
HFGSRAISDRVLRISECSTQAKLQVAVMSIFTAVSFFTLIAQGYTEKPITNRIVHSHKSLDNALDRLIDKLIDKLFPSTLKVQLPLNLLETKGPRSVTTGPRVVRATDAGKGTKVAGYGSGVKYWDARYLENPKPFEWLEDFEDLKFILANATFKDKTRRILNVGCGNGLITEEMFDDGYQNIVNVDNSAVVIDQMNKRNAGMREGMTWVVGDALNMTDFENGSFDLVLDKSVLDTFACGADSDLVIATFLKEIMRVLSDDGVYLCISYREPDFRRNHMENPHLDWDIDIVKLPAKYNAANAHYVYICRKKGAAASKKALE
>DinSpeMGD188847_rbh_TGME49_310070
MAQYGKPEYWEERYTRDPEPFDWYQRWAGLKDTLLEYVQTNHTILMLGSGNSRLSEEMYEEGFHNITNIDISLVVTKAMQEKYRDKTGMTYQQMDTKAMEFQDGIFNVVIDKATLDSVLCGEGSTHNAQKMLQEVSRTLSPNGVYIAISHGQPSYRLTYLQRPEFGWNVKIFTVQKPMMGMTASLASDDKDNVHYIYICTKGEAPTKDDGHPS*
>DinSpeMGD194090_rbh_TGME49_310070
MPTGIDAARFRRSADEPPPEKKKTTFADASYWEVRYNETQFEAYDWYLKWLGLKNLLAPVLSTESQVLVVGCGSSGLSEEMYVEGYTNITNIDRCDVLVNAMAERNADKPTMRYQVMDALDMPEDWTGFYDVIIDKACLDAVMCGKDGKTSASKMLRHISRCLKPGTGVYVSVSGGKPATRRPLFLGSVQHGDVSEEYGWKLDMEQVPKPFEGKINMSAAFDKAECCYHCYICRR
>DinSpeMGD195367_rbh_TGME49_310070
MQQSACISLLLVWTIFVRQVSADADSISKTEYWDNLYSVPKKALLSREHLNAYEWHGQTFHRLKSVLVPHVGSGSSRILVVGCGDSALSQELHDMQGGEEKHKITSVDISSAVIARMQKRNGETYPDLVWKVADATALDFESASFDVVIDKGLLDTLVATNISESEEAVATEAHRVLRGGGKYIMISSEPPRFRQPLLLRSPPHGFDVAEAVGVPWPQATINHRITELDPDAAQDYVYVSTKRETEAQQAARADEEKRLAVEAKAKKEAEEAEAARLREKQKELQRFEEAELKRKEAELKRLESQERAAAKRKEMKVSLEEKGVAGVAESKGDEGLEDEEIKRLIREGEELRLAQQAEEENRKAQKAEAKRLALEDVKAKADAEKTIITRLNKEATEAKREAAEAQAKARQLSEEADRISKEVALAKQTEDDTLTGAKEAGKMEAIRAAEEAMKGEKDAEEAEIKRTAEEAEKAKRDADEALNKATRFLEEAEAKKSSQAAGLAESKQKLRAARQAKQAAAAAESKAKGLVDEADRVKNSGADEAEVQRTAEEAEKAKQEAEEAQATATRLGDELDSDKAKQDVAQAEVQQASEEAEKAKKEAQEAEAKAKQLSEDAERAKRDGEEGEAKRAAVQSERIKQQAAEADAKNAAQEQKKAKQEAIEAKAKQLAEEADKAKREAEEAEENSKRLVAEVEKAKKESEDAEAKRVAEEKEKVKQEAEEAEAKRLAQEEERAKLDKALQEAKEARAKRLAEEAEKIKREAEEAEAKRLAEEAEKLKREAEEAEAKRLAEEAEKA
>DinSpeMGD196429_rbh_TGME49_310070
MAQYGKPEYWEERYTRDPEPFDWYQRWAGLKDTLLEYVQTNHTILMLGSGNSRLSEEMYEEGFHNITNVDISLVVTKAMQEKYRDKTGMTYQQMDCKAMEFQDGIFNVVVDKATLDSVLCGEGSTHNAQKMLQEVSRTLSPNGVYIAISHGQPSYRLTYLQRPEFGWNVKIFTVQKPMMGMTASLASDDKDNVHYIYICTKGEAVTKEDGH
>DinSpeMGD197058_rbh_TGME49_310070
MVSKKSNRGSQKGSANYWIRGVVVLAIAIFAGSLIIYGSHPGEQERRDIHVEDDKDKDTEQPEKVQQSGRSETNSNDQAAVNDELFDEVDNIRTILQLVKEVQKLAAHNSLTPDIASKYLKYLVKLERKIRGSDPTTQNVRQVVQTVKAQLISLATGMSEEEVEDKYGVGTYSSSKFWDEHYKQGNSLHDWYFGWKTKLQDGRELGEWLQDIDVNSEVLMLGCGNSPMSFDMYQAGYKKLRNIDVSEAVIKQMKERYGAKMQNAAWQVMDARKLEYDDSFFDAVVDKGTLDALSIGSDRSTNMQAVISELRRTIRLGGTLVSIGSKSIPELENAEGFQCQIHEISKAGAEASQSELTGWYMHKCKRD*
>DurBalCSIROCS38009992_rbh_TGME49_310070
XRHGLRECGLLGKPVPGDRRAFRLVRDVPGARVFEEFCPTAEAPEVLMVGCGNSALSSEMHTAGYRRIVNIDIAASAVEKMAVQFADLGLEWRVMDATRMEFADAMFDVAVDKGTVDAMMHGAAADAEAVAALSAEVWRTLRPGGRFVLISHNASRQAILDDGVERRFGGGARWEVLELRRCKLSGQATLINILRCKLGGRPLAE
>DurBalCSIROCS38015725_rbh_TGME49_310070
XGEDVLALLPDRGARVLVPGCGNAPFQLHMYDAGFTSMVCGDLSPVVIRQLQEAHAGSDRQIQYEVLDATDMSYDDGSFDVVVDKSLLDCLRCCPSGTFVVERYLNEVFRVLSPDGKFVLASCHPEPSLKADLRGRSWKMAHVETYAYGEDGDDAAQPVSDEFS
>DurBalCSIROCS38022728_rbh_TGME49_310070
RFFASDCSGQSLAFENCTAAATMRPLAFLLHTWLQTGPNAPGAGPRTLRGLPRSSAQVAVRSYWEPRAHGIGITSGRGMSPSVALSSTIAALGEVDEEEPAYGDPSYWDEVYTVDPDPYDRFLDYPDIRKYIRNATTGNLAARILHVGCGNSEVPEKMYEEGYRHIVNIDISPIAIELMVERNAGKAGMEWAVMDATKMNFPDGKFDVVLDKSILDTFECSDDSESLQASYFSEVARVLRAGGAFFCMTLLEPSKIQPLLEAVLSSSEFHTWKLSMDPFAEKPSWVHAYVVRTPPGNALGDXGALRLAQGDRFTVSRRGLLPIRVFVAAVVPPX
>DurBalCSIROCS38032327_rbh_TGME49_310070
LKQSAGDSPACAPVRLIPSAALRPLRPAAMAQYGKTEYWDERYTRDPEPFDWYQRWAGLKDTLLEYIQQNHSILMLGAGNSRLSEEMYEEGFHNITNIDISMVVTKAMQEKYRDKPGMTYVQMDARNLEMGEGTFNVVLDKATLDSILCGEGSTNNAQKVLSEISRVLVPNGAYIAISHGQPSYRLTYLQRPEFGWNVKIYTVQKPMMGMSSSLSADDKDNVHYIYVCVKGEPAKPDDKKXNATARETYAAVTAHNLNACLSGX
>DurBalCSIROCS38035386_rbh_TGME49_310070
XWLNPFVPKRRRIVQDGLPATMAVEQPGLATGVKRKADQEGDGEPASIEPSKEDGLGYGSGALYWNKRYRRDPNPFEWLKGFAECRGLIETAAKGRQDAQFLHVGCGNSLLPEDMYDAGYHNIVNIDTSDVVIHQMKARNAENRPKMQWRVGDATAMTFANCSFDVVIDKSVIDTFACGDDAPCVIGRYLQEVRRVLRPGGVYLAISYGDPPSRMEYFKTRQLDFSVRHVLMPSKDPAASTHHAYVLTKPRAPRAVQVERDP
>DurBalCSIROCS38041530_rbh_TGME49_310070
XEGAPSNGGSPPPKPAPGSQAAAQAAAREAGDGPPPSADTLAYWEEIYQDRTGTWDTLYGYEDIRLVLCGLVKAPERALCRVLHVGCGTSNVTEGLWDDGFRSICNVDFSEVVIRLMAARWEERAKGAATDEEEAKMRSGVQWLTHDITDLGAFAGGTFDLVLEKFTFDALLCEVKDDATSHRGWAAIREMHRVLKPGAAFVSVAWGEGRRLELLRGGX
>DurBalCSIROCS38044202_rbh_TGME49_310070
AVMRPLAFLFHTWLQTGPHAPGAGPMLLRGLAGSSANLATRSHSEPHKPGIGVNSGRGVSPSVDLSSKIDALGEVDELPEYGDPNYWNDVYTVQPAPYDWLLSYCDIREFIENATMGNLAARILHVGCGSSELPEEMYMDGYWRMVNIDISPVAIDLMIERKAGKAGMQWAVMDATTMSFPDGEFDVVIEKSILDTLECNDDSESQRASYLAEVARVLRPGGAFCCVTLIEPSEIRPVLEAAFSPLQLHTWKLPMDPYTDVPFWVHASSSGRRPAERLVTEGAEACTWTSRHHESARTPFVRAFVAVAVQEEDSDFHSIRNVQHPLGLCAGPRYDGCX
>DurBalCSIROCS38044767_rbh_TGME49_310070
XARPGSRSLSEVGGPVTRGDGPIWENRVLGGAVHPGPGAFRLVPKVGRLEGHAPRVRAARALDFDARRRELPAEEEMYEDGFQNITNIDISSVVTKAMQEKYRDKPGMTYRQMDARALDGVTEGSFNIVLDKATLDSILCGEGSTHNAQKVLSEISRVLMPNGAYIAISHGQPSYRLTYLQKPEFGWNVKIYTVHKPMMGMSGSLSADDKENVHYIYVCVKGESTKEGGQ
>DurBalCSIROCS38049545_rbh_TGME49_310070
AQAEGGDGGLVPAAVAGAWRCSGATSSSLASARRIIGMQLMPQADTGIRMSXLQTTNELWPYIERALEGSSCSKVLHVGCGNSDLGRIVTLAGHKVVNVDYSGVVIESMRQKHPEQEWLQADCAEAGALGSEGVYDLCIDKGGIDALIESYTDRMLQRARAMVVEIHRVLRPGGRYLLFSNGSQHRKEMLDACFQRVEAEYCEGYSMDLYRKLVFVYISHK
>DurBalCSIROCS38052750_rbh_TGME49_310070
XGGDGGGAGTCATVSQARPGSGADTGKAAGVASTLAGSTRQHGSHADGALAAVVVVGAAAAAWYLSRRRSETAAGTPDYGDLDYWELRYQEDHEPYDWLGDTAELRLWIDRAVELAGVSSSSAVATVTPLVRLLHLGCGTSTLPEELYNAGFREILSIDSSTTCVEVMRSRNASARPELRWAVADVRDLRAAGLADGCFDIAVEKSTLDAVCGQWPLCGGGAVRVGGGPGAEAYRHFLAVLLRAARVAVASLGAQLRVRRRSGRRPMLRIRLPEEVRALHRRAACPRHQLDAQWK
>DurBalCSIROCS38055109_rbh_TGME49_310070
XGEDVLALLPDRGARVLVPGCGNAPFQLHMYDAGFTSMVCGDLSPVVIRQLQEAHAGSDRQIQYEVLDATDMSYDDGSFDVVVDKSLLDCLRCCPSGTFVVERYLNEVFRFGILPPRAVLEGGLARAELEDAHVETYAYGEDGDDAAQPVSDEFS
>DurBalCSIROCS38069194_rbh_TGME49_310070
XWTARYSAEGGKDAYDWYLKWPQLQELVLPLLSVPREERQTTEEQQQQREATPSEEKQAEILILGSGTSSLSEQLYVDGYCNITNVDMCEAVVDCMRQKHQEQLAGIDAAAAKGKKPGKDSKVPSASPEPDSEKKPMQFEVVDVRDLPQKWSCRFDVVIDKACLDAVACGPGKWRGVEDMQQSVASVLKPRGVYICISHAAPELRPFEDYQWKVEHQKVPRPLMNPNADPKAKDKIEIAQSPLFKAEENVYHIYICRKQX
>DurBalCSIROCS38079317_rbh_TGME49_310070
XKQSAGDSPACAPVRLIPSAALRPLRPAAMAQYGKTEYWDERYTRDPEPFDWYQRWAGLKDTLLEYIQQNHSILMLGAGNSRLSEEMYEEGFHNITNIDISMVVTKAMQEKYRDKPGMTYVQMDARNLEMGEGTFNVVLDKATLDSILCGEGSTNNAQKVLSEISRVLVPNGAYIAISHGQPSYRLTYLQRPEFGWNVKIYTVQKPMMGMSSSLSADDKDNVHYIYVCVKGEPAKPDDKKXNATARETYAAVTAHNLNACLSGVGLQVR
>DurBalCSIROCS38079521_rbh_TGME49_310070
XKRESSAFEWYGDYTELSVHVERTIKPTDRILVIGCGNSNFSSDLYDKGFHNIVNLDFSELVIKEMIHKNTSRSSMLWHVGDMTDLHQYANGSFDAVFDKGALDALMSTDCADVREKAINMFNEVSRVLDTSGKYLCITLAERYIIQCLLGYYCANSEVGYSISVDCVVSKKESPFVPFYVEIIKTSTGSSISNAHNIRLHMDEFGQSNPVQLSRLSVVCVGETEAVQQLTQIQIFHQKQYQIAKIEVGHFEKLQFWSDAHSEIPRFTIFMLDHSEKASVTLTMAVFMVPFGRESDFQFTTAEGLSDIASQANCKRLLAVCCNRPHXIPGDEELQAELNPIVLSLKPRVMDATEKIPYMAVNAESDWEVIDTGRSEQSGEYVVEEGFDDDVPDAVMRRLIFLQNQNFVQTEVRMVQPRSSGGGAANKSKAKKGKKGKKTTKSSGNNSNSGDGGLEFDYSYLDAHHCAAMCALTMLPQVIHGAHKVTNPVTSAAANNSNTVSTPTTALLIGLGGGALHMCLQRYLPNLHLFTCDLDPTLDAVAREHFGFKCNPRSISFPADGIQVLDQLFQKSLRGEDFLSDCVLPAGLKASPALDVLFIDADCKDTTLGISAPPAPFLTISALIKMHAVIKAGGGVYFNIVARNKHMLAELVVKLAAVFNIPSKSATPAKDAHKNNPSSNVAIEAASEFSRFKSEVMMIRAELGLEPSVEVGKMYHIQASAETRNEGILLIKGQTFSSNAGSSGGSRLADCYDREELMEFWLKSVGMGSDPLKLT
>DurBalCSIROCS38080472_rbh_TGME49_310070
MATNYGNADYWDNRYRDEEECPYDWLFCYEDVKPVIEYLIPSKNVKILMIGCGNAPFSPDMYNVGNYNQIVNIDLSSVAITQQASKFPEQIWKVMNALNMDFADGSFPVVIDKSLIDTLLCASGSKDKVECMIKECQRVLQPGGRFITFSLHTIEEVEEAYKSVPGWRVSCFRIYSNRWDSSTNRKRSRAHTMVVCDKACVDGTYLHEHPLHIPEGTLSEEEFAKLKEEADSVNLNYAMRKAPTQFLLSALYHALNGESLLRTMRCKYMEEVCARAKVDVATDGQLSEGDELENLSMTSIVGDTELIQQADFSLRDYVDEAKSALRAILKFQRRNNKSKPVSAIPAPSLPNTNNADAQ
>DurBalCSIROCS38085854_rbh_TGME49_310070
MATNYGNADYWDNRYRDEEECPYDWLFCYEDVKPVIEYLIPSKNVKILMIGCGNAPFSPDMYNVGNYNQIVNIDLSSVAITQQASKFPEQIWKVMNALNMDFADGSFPVVIDKSLIDTLLCASGSKDKVECMIKECQRVLQPGGRFITFSLHTIEEVEEAYKSVPGWRVSCFRIYSNRWDSSTNRKRSRAHTMVVCDKACVDGTYLHEHPLHIPEGTLSEEEFAKLKEEADSVNLNYAMRKAPTQFLLSALYHALNGESLLRTMRFKXMEEVCARAKVDVAADGQLSEGDELENLSMTSIVGDTELIQQADFSLRDYVDEAKSALRAILKFQKRNNKSKPVSAIPAPSLPNTNNADAQ
>DurBalCSIROCS38089837_rbh_TGME49_310070
XPFVPKRRRIVQDGLPATMAVEQPGLATGVKRKADQEGDGEPASIEPSKEDGLGYGSGALYWNKRYRRDPNPFEWLKGFAECRGLIETAAKGRQDAQFLHVGCGNSLLPEDMYDAGYHNIVNIDTSDVVIHQMKARNAENRPKMQWRVGDATAMTFANCSFDVVIDKSVIDTFACGDDAPCVIGRYLQEVRRVLRPGGVYLAISYGDPPSRMEYFKTRQLDFSVRHVLMPSKDPAASTHHAYVLTKPRAPRAVQVERDPSAAVYEAX
>DurBalCSIROCS38091979_rbh_TGME49_310070
MAQYGKTSYWDERYTKDPEPFDWYQRYSGVRDLINQYVKREDVILMAGAGNSRLTEDMFEDGYSTITNIDVSRVVIDQQIDRYKDKPTLQWQQMNVTALDFPDETFDVVIAKATLDAVLCGEGSTANVAKFCSEVSRVLKPTGIFFIVSYGVPDNRLNYLEKEDLYSWNVTVHTVPKPTVSAAAVPSAEXANGVXYIYICSKGGTAEEG
>DurBalCSIROCS38102528_rbh_TGME49_310070
XNRWRHAGGQSGFASAEYWDATYKKSYQPYDWYGTWGEGIAGVPNSALRDLVEPSLAGGRDTSILNLGCGSSRLSEEMHDDGYWNITNVDISNAVIEKMRMRNAHRKPPMSWLTMDISSMSFPSDSFDLVIEKGTFDALYAGASNVIPKAVDEAWRVIRPGGYFMSVTFGDVRSRSQLFQPPSFPGWVSRDTRRIAKASGGSGGGGDSRDGSIFVHLMRKGLPGDAIPPLTPAERGERTPTVPKV
>DurBalCSIROCS38107392_rbh_TGME49_310070
XAVSFSRFFASDCSGQSLAFENCTAAATMRPLAFLLHTWLQTGPNAPGAGPRTLRGLPRSSAQVAVRSYWEPRAHGIGITSGRGMSPSVALSSTIAALGEVDEEEPAYGDPSYWDTTTGNLAARILHVGCGNSEVPEKMYEEGYRHIVNIDISPIAIELMVERNAGKAGMEWAVMDATKMNFPDGKFDVVLDKSILDTFECSDDSESLQASYFSEVARVLRAGGAFFCMTLLEPSKIQPLLEAVLSSSEFHTWKLSMDPFAEKPSWVHAYVVRTPPGNALGDXGALRLAQGDRFTVSRRGLLPIRVFVAAVVPP
>DurBalCSIROCS38108640_rbh_TGME49_310070
MATNYGNADYWDNRYRDEEECPYDWLFCYEDVKPVIEYLIPSKNVKILMIGCGNAPFSPDMYNVGNYNQIVNIDLSSVAITQQASKFPEQIWKVMNALNMDFADGSFPVVIDKSLIDTLLCASGSKDKVECMIKECQRVLQPGGRFITFSLHTIEEVEEAYKSVPGWRVSCFRIYSNRWDSSTNRKRSRAHTMVVCDKACVDGTYLHEHPLHIPEGTLSEEEFAKLKEEADSVNLNYAMRKAPTQFLLSALYHALNGESLLRTMRCKYMEEVCARAKVDVAADGQLSEGDELENLSMTSIVGDTELIQQADFSLRDYVDEAKSALRAILKFQKRNNKSKPVSAIPAPSLPNTNNADAQ
>DurBalCSIROCS38109044_rbh_TGME49_310070
DNGRCAEAAQYVSEVARVLKPTGTFLLFSFGPPASRLPHLEPSFVCDVEVAAG
>DurBalCSIROCS38113802_rbh_TGME49_310070
XAVSFSRFFASDCSGQSLAFENCTAAATMRPLAFLLHTWLQTGPNAPGAGPRTLRGLPRSSAQVAVRSYWEPRAHGIGITSGRGMSPSVALSSTIAALGEVDEEEPAYGDPSYWDEVYTVDPDPYDRFLDYPDIRKYIRNATTGNLAARILHVGCGNSEVPEKMYEEGYRHIVNIDISPIAIELMVERNAGKAGMEWAVMDATKMNFPDGKFDVVLDKSILDTFECSDDSESLQASYFSEVARVLRAGGAFFCMTLLEPSKIQPLLEAVLSSSEFHTWKLSMDPFAEKPSWVHAYVVRTPPGNALGDXGALRLAQGDRFTVSRRGLLPIRVFVAAVVPPG
>DurBalCSIROCS38115588_rbh_TGME49_310070
XNQKMNSDNSDHIVEEAVDDNNSNSRFSKKSYWDERFAEEQKYDWLMEFQHVENDLVPLLKKDDKILIVGCGNSTFSRSIYEAGFKNIVNIDYSGVVIENMRAANSDCEGMTWVEMDMTQLTFEPGSFDVVLDKAAMDALVVDEGDVWDPEPSVIETVHRMCESVKQVLTPTGRHVQISFAQSHFRTKYLMGYRHTGVTVSPYDSHRG
>EimAce006604_rbh_TGME49_310070
TVLNVLELDKLEKQEFDFVIDKGTLDCILCGEKSFENVHKALTLISQILKPGGVYMMISYGSPVFRLNHLQKKELQWTVELQTLEKPSLNASTEVEEKSDVHYIYICKKEKVAVFVQPPAEEAPEDEKKQPES
>EimBruHougton001796_rbh_TGME49_310070
MNVLELDQLGKQSFDFVIDKGTLDCILCGEKSFENVHKALTHISQVLKPGGVYMMISYGSPMFRLNHLQKKELGWTVELQTLEKPSLNVPSEVEEKSDVHYIYICRKEQPAAEEPPAEDKKQPES
>EimBruHougton005436_rbh_TGME49_310070
MTRYACLEHWEERYKKDPEPFDWFNKYPALKPFLLSAGLEEGHDILMLGCGTSRFDLCYICIRPCSYVYGYVY
>EimMaxWeybridge000137_rbh_TGME49_310070
MIGYACLEHWEERYKKDPEPFDWFNNYAAFKPFLLSAGLDESHDILMLGCGTSTMSEGLWEDGYRSIVNIDFSPYCINLMQQRYADKPGMTYKQAFDFVIDKGTLDCILCGEKSFENAHKALTHISQVLKPGGVYMMISYGLPVFRLNHLQKKELGWTVDVQTLEKPSLNPPAAEVEGKPELHYIYICKKEPAPAEEAAPAEEKKQPES
>EimTenHoughton008303_rbh_TGME49_310070
MTRYASLDHWEERYKKDPEPFDWFNKYAALKPFLLSAGLEESHEILMLGCGTSTMSESLWDDGFRNITNIDFSSQCINIMQQRCADKPGMTFTVLNVLELDQLERRGFDFVIDKGTLDCILCGEKSFENVNKALTLISQILKPGGVYMMISYGSPMFRLNHLQRKEFEWTVDLQTLEKPSLNTPAEVEEKSNVHYIYICKKEQPPTEEAPPEEDKAPEAGAS
>EleDub043398_rbh_TGME49_310070
MENSIFMSSANTLEEKARRILIFKSRWNDCHNYFEKCLMQIELKINGKNLFLFLLFWLVLKGLTEEMYDDGYHSILNIDYAASCIKAMEDKYREYEHLSCMKQRKRIMERGMF*
>EleDub043399_rbh_TGME49_310070
MQAASDLNRRLWCVLRDPEPFDWYQRYSNVKSIFEESGLQNQHAILMVGCGNSRLTEEMYDDGYHSILNIDYAASCIKAMEDKYREYEHLSCMKQRKRIMERGMF*
>EleDub043400_rbh_TGME49_310070
MNILSPCLSFPASFSFSFSSFSSSSSLIRSSYRLFLIQVFLLFLSHHQGTMAAYGKKDYWEERYTRDPEPFDWYQRYSNVKSIFEESGLQNQHAILMVGCGNSRLTEEMYDDGYHSILNIDYAASCIKAMEDKYREYEHLSFKQMDATSMTPLDDASFDAAIDKGTMDSILCGEDSVENVKAMLGEVHRILKAGGLYIIISYGSPSSRLNYLQDSSYHWTVTVKTVQKPSAGTSASFARDEKESVHYVYVCRKKQENEPMPATVLDGNAEAAKATGGNEVDDSSSQNEKSSDG*
>EleDub043401_rbh_TGME49_310070
MQAASDLNRRLWCVLRDPEPFDWYQRYSNVKSIFEESGLQNQHAILMVGCGNSRLTEEMYDDGYHSILNIDYAASCIKAMEDKYREYEHLSFKQMDATSMTPLDDASFDAAIDKGTMDSILCGEDSVENVKAMLGEVHRILKAGGLYIIISYGSPSSRLNYLQDSSYHWTVTVKTVQKPSAGTSASFARDEKESVHYVYVCRKKQENEPMPATVLDGNAEAAKATGGNEVDDSSSQNEKSSDG*
>EleDub043403_rbh_TGME49_310070
MNILSPCLSFPASFSFSFSSFSSSSSLIRSSYRLFLIQVFLLFLSHHQGTMAAYGKKDYWEERYTRDPEPFDWYQRYSNVKSIFEESGLQNQHAILMVGCGNSRLTEEMYDDGYHSILNIDYAASCIKAMEDKYREYEHLSFKQMDATSMTPLDDASFDAAIDKGTMDSILVGHISKTK*
>EleDub043405_rbh_TGME49_310070
MQAASDLNRRLWCVLRDPEPFDWYQRYSNVKSIFEESGLQNQHAILMVGCGNSRLTEEMYDDGYHSILNIDYAASCIKAMEDKYREYEHLSFKQMDATSMTPLDDASFDAAIDKGTMDSILVGHISKTK*
>EupCraCT5004498_rbh_TGME49_310070
MYDDGYKNIANIDISSVCIENMKERNFERSEMTWEVMDVTDIKYDDQTFDLAIDKSTIDALLCGDDSFLNVAKMTKEVQRVLKTGGYYFVISYGQPDNRNHHFLRPHLDFNLEYGTVYPVD
>EupCraCT5005101_rbh_TGME49_310070
MPSYGDPKYWDKRYKDQEDTTFDWLEDWNSLKEILEQVVKKDSRILILG
>EupCraCT5006504_rbh_TGME49_310070
XKFEIMAQYGKPEYWEDRYQRDTEAFDWYQRYAGVKDIVTQYISQNHQILNIGCGNSRMSEEMYEEGFEHITNIDISFTVIKAMAEEYEAKCPNMSYKQMDVRSLQFDQGTFD
>EupCraCT5006726_rbh_TGME49_310070
MAQYGKPEFWEDRYQRDTDPFDWYQKYEGIKDIITQYINTSSTILNLGCGNSRMSEEMYEEGYENITNVDISPSVIKAMAEEYEEKCPNMKFQVADARALEFEESQFDVVIDKGTFD
>EupFocTN1006019_rbh_TGME49_310070
QLLALWGDKAEQPRASLKLLVIGCGFSDLTESLFADGFTDITSIDISPVAIFKMQSHLATDEAKSALKFEVMDAAEMKFPAGSFDIVIDKGMLDAVLCGTGSQKKFQQVCVAVSR
>EupFocTN1006656_rbh_TGME49_310070
FFNKFYNQIFESMAQYGKPEYWEDRYQRDTEAFDQYQRYTGVKDIVTQYISPNHQILNIGCGNSRMSEEMYEEGYEYVTNVDISFTVIKAMAEEYEGKCPNMHFKQMDVRSLQFDQGTFDCVVDKGTFDSILCGDGSGPNSDQTLNEIYRVLSPTGVYICISYGIPDTRESYFRNNAFDWELHTHKVAKPTISTSAIVSSEDKDPKNFHYIYVMRKTVGKKGDEQAHLLSILLIKQLKNLSIGLVSKVKK
>EupFocTN1012023_rbh_TGME49_310070
LILMPQYGKPDYWDKRYTSQKDKTFDWLENWASLKPLIQDLVGPEGKILMLGCGNALISQEMYDDGYHNIYNIDISSVVIKDMLERNGDRPNMHWEIMDVTNLSFEDEFFDIAIDKSTIDALL*
>EupFocTN1016238_rbh_TGME49_310070
RGFNKFYNQIFESMAQYGKPEYWEDRYQRDTEAFDWYQRYTGVKDIVTQYISPNHQILNIGCGNSRMSEEMYEEGYEYVTNVDISFTVIKAMAEEYEGKCPNMHFKQMDVRSLQFDQGTFDCVVDKGTFDSILCGDGSGPNSDQTLNEIYRVLSPTGVYICISYGIPDTRESYFRNNAFDWELHTHKVAKPTISTSAIVSSEDKDPKNFHYIYVMRKTVGKKGDEQAHLLSILLIKQLKNLSIGLVSKVKK
>EupFocTN1021861_rbh_TGME49_310070
PGNKLNNNRIKMPNYGDPKYWDKRYKDQEDTTFDWLEDYSSLKDLLVQVCNKDSKILILGCGNAEFSEDMYDDGYQDIHNVDISSVVIDQMKERNEKREAMKWHLMDCTDLQFESDYFDIAIDKSTIDALL*
>EupHar000185_rbh_TGME49_310070
MESLKDNEFQEKAYWQNFYKQEEVVKQHAFEWYAEYEEIKDALDEAFKQTAGGLSKQDAKVLVPGCGNSKLGHKMRLXGYGKVLGIDFEEXXVXXDGYGKVLGIDFEEEVVERMKIEVGVEGIEDYAKMDACDMKEIETASQDLVVDKATFDALYSSKDXSKNESSVNKYFNEVMRVLKPGTGLYVCITLLQSHICKKLIKFFLENEFESYNYFKDSISEIKIQEIYVKSRSSKLEQQFIGHRVPFLITIKRTVFDPENTSLSKFKANFEKMIKVNGNYLNHENTKQEVLITQMLNLQYGNIKELVSGRIIEVNLESTEQLSRFKLILVDSAXNXILSDSTCAILIVPRGKETSRVYATEEGYREISEKVNHSRVIIVYRKSGNVDSLETIKKELESSILRFAPRKVANEIPYISEGESQTSSAVLVSRKYRVYKDEEDKFDPDAVDEFEKXXIIEDTLEGYPENPERYVVRSIKFKSKPDEIQSDVMIRRKKKKGKKDYSKYVKVRSPIWEVKEDEFLYIDHLTLNSEYTSAMIAGLCTYYQMFEDLKKTQAKHNFLVLGTGCGLLSMFINKTMHPMFARLNTVDIDEEMVXVGKEYFGFSADSTKNFRSEIADAREYLKSYELPGKVNALFIDLSSQEFDETQIPPKVLXSDEFFESINRVLDPDHHVVCYNSLAYTKSTMHEINKYMNTKFKXVSYMRVXESXNVIYVMSNSHAPXLTKTSXKTVKYFVKTFCDPLNADGFNWAHEMXIAHFLXGIKYNEGXKAQVEVEVVXNSDXKKKKX
>EupHar002205_rbh_TGME49_310070
LSQMSQYGKPEFWEDRYQRDKEQFDWYQRYVGLKDIITQYISPDYQILNIGCGNSKMSEEMYEEGYENITNIDISPTVIKWMAEEYKEKCPKLVFTTMDVKDLKYPDKKFNCVLDKGTFDXNPLGDGSTPNSEQTLSEIYRVLTDDGVYICISYGTPDEREEFFKHSSLNWELVTHKISKPYVSTNAIVSTEDKDPKNFHYIYVMRKRDK
>EupHar012322_rbh_TGME49_310070
XHYGNPDYWDKRYTQQXEKTFDWXENWESLKEIIEKLVDKDAKVLFSAEXMXLFSEDMYDDGYENIYNMDISSVVIETMAERNKERTKMSWEVMDVMNMTYEDEFFDIAIDKSTIDALLCGSHAFLNVAKMTREVQRVLKTGGYYFVISYGKPENRTLHFERKHLNFFVEVGNVSPK
>EupHar012402_rbh_TGME49_310070
PESSPNPESNREAEFNSENIXESEGESSANVLHRKSYSSKEFWDSRFSTTHGFFDWYASWPQLRPHLEPLLKPTSRILMXGCGNSRFSHELYSAGFPHITNIDISEVVISKMCXAFPVDKFPEMSWAVGDATKLEMADGSFDVVIDKGTFDALVCGEDGKEKELVREMLRVVAEDGVVVEVSNGTPEKRLKGFEEVAGEVRFEKVQLSLLARMINMVRSGTGSKSLKETXQDPEMLRKVIKLYSMLESLKGCEXEEEKEKENQQEELTGKQKXKRFSRKLFKKRLEERINEVFFSKAEGDEEKEEIEGYNPRRQDFVMLYLL
>EupHar013009_rbh_TGME49_310070
XWNMPNYGDPKYWDKRYKDQEDTTFDWLEDWSSLKDIVEELISKEAKILVLGCGNAEFSEDMYDAGYTNIHNIDISSVVIDQMQKRNKDREKMTWEIMDVTDLKYKDETFDMAIDKSTIDALLCGDNAFLNVAKMTKEVQRVLKPGGVYFVISYGRPENRTFHFEREHLDFDKKQYILYPDNCKTEEEKNDKSHFVYVCTKGVNAEGALQNWDKIREQLEKESKEELQLAYSDESDQENQVPEER
>EupHar015390_rbh_TGME49_310070
XWNMPNYGDPKYWDKRYKDQEDTTFDWLEDWSSLKDIVEELISKEAKILVLGCGNAEFSEDMYDAGYTNIHNIDISSVVIDQMQKRNKDREKMTWEIMDVTDLKFKDETFDMAIDKSTIDALLCGDNAFLNVAKMTKEVQRVLKPGGVYFVISYGRPENRTFHFEREHLDFDKKQYILYPDNCKTEEEKNDKSHFVYVCTKGVNAEGALQNWDKIREQLEKESKEELQLAYSDESDQENQVPEER
>EupHar015572_rbh_TGME49_310070
MSEEMYEEGYEHITNIDISFTVIKSMSEEYKEKCPNMIYKQMDVRSLQFEQGTFDCVIDKGTFDSILCGDGSGPNSEQTLNEIYRVLSPTGVYVCISYGVPDQRENYFRNNAFDWELHTHKVAKPTISTSAIVSSEDKDPKNFHYIYVMRKTVGKKGDD
>EupHar015952_rbh_TGME49_310070
XWNMPNYGDPKYWDKRYKDQEDTTFDWLEDWSSLKDIVEELISKEAKILVLGCGNAEFSEDMYDAGYTNIHNIDISSVVIDQMQKRNKDREKMTWEIMDVTDLKYKDETFDMAIDKSTIDALLCGDNAFLNVAKMTKEVQRVLKPSGIYFVISYGRPENRTFHFEREHLDFDTKQYILYPDNCKTEEEKNDKSHFVYVCTKGANAEGALQNWDKIREX
>EupHar016684_rbh_TGME49_310070
XKGMAQYGKPEYWEDRYQRDTEAFDWYQRYAGLKDIITQYISPTFQILNIGCGNSRMSEEMYEEGYEHITNIDISFTVIKAMSEEYKEKCPNMIYKQMDVRSLQFEQGTFDCVVDKGTLDSILXGDGSGPNSEQTLNEIYRVLSPTGVYICISYGVPDQRENYFRNNAFDWELHTHKVAKPTISTSAIVSSEDKDPKNFHYIYVMRKTVGKKGDD
>EupHar017922_rbh_TGME49_310070
XWNMPNYGDPKYWDKRYKDQEDTTFDWLEDWSSLKDIVEELISKEAKILVLGCGNAEFSEDMYDAGYTNIHNIDISSVVIDQMQKRNKDREKMTWEIMDVTDLKFKDETFDMAIDKSTIDALLCGDNAFLNVAKMTKEVQRVLKPSGIYFVISYGRPENRTFHFEREHLDFDTKQYILYPDNCKTEEEKNDKSHFVYVCTKGANAEGALQNWDKIREQLEKESKEELQLAYSDESDQENQVPEER
>EupHar019140_rbh_TGME49_310070
XPTGVYICISYGVPDQRENYFRNNAFDWELHTHKVAKPTISTSAIVSSEDKDPKNFHYIYVMTKTVX
>FabSal001268_rbh_TGME49_310070
XGDPEYWEKRYEEQEGRTFDWLEDYESLKDMIESIASRESKILMLGCGNAEISEDMYNDGYKHIHNIDISTIVIEQMKSRNCDKPEMTWEVMDVTDLKLPPNSYDLAIDKSTIDALLCGEDAYLNVAKMTREVQKVLKVGGYYMAISYGTPETRLEHFGWDHLSFEVSTQVVSEDTDNPHYVYLCKKKEGADQAANEKWAEVEELLKEEEEP
>FabSal001855_rbh_TGME49_310070
XGKPEYWEERYTRDTEPFDWYQRWSGIKDIITQYVLPTHQILHLGCGNSRLSEEMYDDGYINSINVDISQVVIKAMQDKYRDKQTMRFLHMDTRNLEFDEATFDAVIDKGTLDSLLCGENSTAHANKMISEVYRVLSPTGVYVVVSYGQPPNRLIFLDKPDLYNWDVEVKTVAKPTIASTAPLATDDKDMPNVHYIYLCKKRGGREAPRQES
>FabSal002560_rbh_TGME49_310070
XLRYSSESETTYDWLVPYSQLRSYILARLDENLESEILNIGCGNSTLAEELYLDGFKNITNIDFSSVLIQNQTKRFQNYEEMDFTLMDATSIEFPNDCFDLIVDKCTLDCILCGENAFQRASMMVQSVYRVLKSGGVYILVSYGMPDTRIGYLKHKLLNWHIEQVKIPKVPLDQFSSLELSQFHYVYICTKYD
>FavTarFeNarragansettBay005892_rbh_TGME49_310070
TVAQQHRPSSSTDGGAQPQQQQQMLITSSASSGQNQIFLPSEFPDYSSMHFWDCRYRQVLNQSSAQMQQAASTAPKQQDSLIGDEWYLTYEQLESVIKKRLYEDKETEIMILGCGLSNIGAKLYQEGYLYITNVDFSTVVIEYMRNKHQVFEEMDYAQMDITEPTEIVQESFLVIFDKGTLDCVVCNDDSLLQQKVEAMLDNIYRILAPGGTYISVSRGPPETRLVFLQAFGWTVEVQKVQKRTAMPHGSLAGPQSAHGMTEQQ
>FavTarFeNarragansettBay007305_rbh_TGME49_310070
KMAQYGKQEYWEDRYQKDKEQFDWYQRYTGLKDIITQYVQPSYQILNVGAGNSRLSEEMYEDGYQSITNIDISFTVVKQMTELYKDRYSTLVYKQMDVRQLQYQDGTFDAVIDKGTFDSILCGDGSGPNAAQMLAEIHRVLAPNGVYICISYGTSEQRVRYFQSTDFEWQVSHHLVAKPTISASSVVSAQQQDDRNFHWVYIMRKQAPASQ*
>FavTarFeNarragansettBay010766_rbh_TGME49_310070
LKQKDKVFDWVSPFMEIRPLFDEHILQPLFQAQTAVAAAQEVQTIEQFVPALKVLNVGCGNSILPEEMYDLGYREIYNVDISAPCIDSMANRNRDSRPSLIWQVMSCTSLDYPDGFFDIVIDKSTIDCLVCGKRAYEKTALMLKDCQRVLKIGGFFLSISFGQPA
>FavTarFeNarragansettBay012902_rbh_TGME49_310070
YYTMVEATETGTAVQELGNTDQIQAALSMEPTESNPADPSSQLFSRESYSKADFWNDRFAEHDGHFDWYAQWRQIKPVFMEKYPLEEYGNGRFLMVGCGNSKMSEEMAKDGYPLIDNMDVSDVVLQKMYSLYASKFTGFEFTAMDATCMNYRDNSFDVCVDKGTFDALACGPDRSV
>FavTarFeNarragansettBay021154_rbh_TGME49_310070
MPNYGDPHYWDKRYKEAGDSASFDWLESYFSLHSLLAEFIPDKSMRILVLGCGNAEFSEDLYDDGYTNVVNVDISSVVIRQMQERNAQDRPLMGWKVMDITDMSEFESNSFDIAIDKSTIDALLCGDQSFLKVALMLKETQRVLKTGANYFAISYGKPEQRSFHFWQPFLSFELREFILYDSACQTDEEKAEKSHYIYVCEKLPDADEMSARHFENCFEQLKLNAEAEKLLSEQEDDFYGDEYAENVAPAEQLPLTTRMQNEEVKQEESDQEQDINREADDDDKITHSEQAQDSSASPQALAQSASSLQQQEAENDAKIAAK*
>FavTarFeNarragansettBay028818_rbh_TGME49_310070
KKTAMLTRECQRVLKTGGFFFCISFGQPSTRELHFQRPHLRMKPLVTIPFQSGGQRSPAPNHAFICRKQPQADETARMNWQETLDQVDREEAERGYFDESSSDGEKEDKKAEREDRFNAPLDIDF
>GamAus004368_rbh_TGME49_310070
QRMAKQSEGAPGVAQEKRRQRVSLGARDSPPYGDPGCGLAYWNARHAQAGDERCDWYMDYSRLRALLTSVLPPPRDEPELLDVGCGTSEVPSQLYEDGWKNVIGIDTSAVAIASAQGACRRSAQHELQFLQMDACSLDFPDACFHVVFDKGLLDTLATSGNAFFRVKTLLSEMRRVLKPGGVYILVSHAGVGARLPYLLLDPAWDWRIEVVCIAKPPLGPLVEGSLEPPGCRGFFHVYLCTMPPQGTARALLERSGSRRTEVLQGEEMRANGTA
>GamAus006740_rbh_TGME49_310070
XLEEVSGADRSSRVLHVGCGNSGLTEQMYDEGYKDIVNIDTSAVVIQQMNARNAHRPGMSWLEMDATDLSPFAESSFDLVLDKSVLDTFACTDNAIVTVAIYLKEVTRVLRPGGTFLCVSYGAPNTRLNFLELPHLEWKVRQVELPAKYEASNPHYAYVCRTPAQPTGAAAALARGSQAAEFRLGRLTWACDGHRPGVKPESGG
>GamAus007727_rbh_TGME49_310070
XPQAAALVVGCGRSALSGKLKGLFAEVLSIDNDPAVIEEMRQAEPSLRWLCADCCSAEAMSAALYSVSPSLAAGGAFDVVVDKGTLDAVLCEDGAAGGFLCECHRALKPGGVYLCVSLRRRALLDRLLGPGSPCDWTYDPRSAPGEAFTVAX
>GamAus008140_rbh_TGME49_310070
SRVLTPMGVLLCVSYGEPSTRLSFFEFPHLLFEVSWLDLPCTEGSKQQHYAYVCMKTEFADEMREKYWPQVLX
>GamAus015648_rbh_TGME49_310070
SQFTFKVTGSTLILSLVARSRVGLAPPPTKHPVPRVVPDALGRAREQIPKFGTQDYWEGFYEDNTTGAAEFEWFCSYDMLKPFVDEFIEPLVAASERAGTERLKLIVAGCGNSLLSNEVYDDFVDSTGKPRLDLWNVDYASAAIARVRRSAGSRQMQHVVADLRDLGRDEFPDASADVILDKGTLDALFCAGKASVSAAVGEFRRLLRPGGVAVIVSGVPPASEVVSAFDEWQVMLDGSPYVTDNGDATINLCAHLYVFSNLRP
>GamAus020712_rbh_TGME49_310070
XSRAVSVQSVAKQRLAFMVGPTDVNEQFARPHSPPEYGSGHFWEDRYRNVPEPWEWLEHYWDVSDFIESATRSNQKCRVLHAGCGTSLLTEHMYDEGYHNIVNIDISPAAVELMAARNQQRPQMRWLCMDATQMDLADCCFDLVFDKTLLDTLACAPLFDELSAAYLKEVARVLCNTGIFLCVSFNTQDSRLRHLTQQLGFRVQKHTRSTRGSKLFFVYTCQKVDAYSSTPHWQDDADSEDAEEDDEEETRFFDPSCPSQCYDDLSDVPSLASFVCLDDEGNGAEIWGSIDSRVGNIFDTAVAVMRKTVHFVRDARVFTAQHVDHQHRQRVLTLKDQVPPELFFVRAFGAGEEPAVTWIKVQGIRFGARNGLLEERVRRVLRLVNDLNGEFESLGYQRRLASATDRSSVESMIREVQLEVMQRHGFPTVGATVSRALELVLQMKGFNGSAMFCLETQLAVDQSFRLSGYPKLASFPVRKMGSKSTAKVLFNVLLSLEATCMLSHTGKGAEVQGCVEERLRSRKRNQX
>GamAus031320_rbh_TGME49_310070
XQGSKAGIPLGSEEPWLAMAQYGKSEYWEERYTRDPEPFDWYQRWAGLKDTLLEYVQPANTILMLGAGNSRLSEEMYEEGFHNITNIDISMVVIKAMQEKYRDKPGMTYVQMDGRAMELPDGNFNVVIDKATLDSILCGEGSTHNAQKMLQEISRVLQPNGVYIAISHGQPSYRLTYLQRPEFPWNVKIYTVQKPMMGMTASLSSDDKDNVHYIYVCVKGEPANTGDGKDEPEALQASRARGARVGGRAADTVHLRMLAARTPRREECTHDAGVLGPV
>GamAus040313_rbh_TGME49_310070
RGCSMAAEIHRALRPGGRYIVFSNAAAGLAALQAQFADVTHEAIEGYSCDLYYKLVYVLVCRK
>GleFolCCAP11163006115_rbh_TGME49_310070
XLVPVIGLLCLRLRPVEPETQNADSHAELLSREHENLDMVRTALFGGKDSQYVFDEKAESWKYKPGMSGFASADYWEETYKKSDRSYDWLGSWNEGVPGVPDSALRDVVHAVSGGSEAAVLNLGCGNSKLAEDMHDDGYRNITNVDXLQRGDREDERAERPQEAANEVVGDGRDX
>GleFolCCAP11163006408_rbh_TGME49_310070
XACGLRSLSPDGAVELGPLPPSPDGAAADLMCCAGGPAYGGGPAYWDRRYAADPGPYDWMEDYRDVRHLVQEATGGNHDARILHPGCGNSEVPEEMYDEGYRQIVNIDTSLVVIRQMLARNHGRPGMRWLVMDASATRFQAGEFEVVLDKGVLDTFDCMDDPSLSVTSYLREVSRLLSPGGTFLCISHGEPESRLPLFEDPDIDLELRVVELAPLFVGAMLHYAYIGRKVPVVASVSSRAAAAAAR
>GleFolCCAP11163010217_rbh_TGME49_310070
GRQAEGRRPGALARRLPRPTRARARAMAGIDAARFRRPPAVVAEGSPGGKYGDEAYWAGRYAAEGGKDSYDWYLKWEQLKDAMGPILSAPSNAPSPAPDGAESAAPSSDDSSKKQAEILILGCGTSSLGEQLYAEGFVNITNVDRCQELVDAMREKHQDSLSGAVAANAKGKKPAGKDPKAAASPDPGAEAKKPMEFVAADVRELPQEWSQRFDVVIDKALLDAIACAPDKWSGIEAMMQSXQQSAQAPRGLPLRVARLPGDAADGVARSSLPAGLGVLGAVQVGAGAQDAAEAADQPERRPEGEGEARDHAIADVQGRERPLPPLHLPDAGALSRRRLPQRCRALP
>GleFolCCAP11163010565_rbh_TGME49_310070
XYTDPSFWEEYYGGAAPEERYDWLLSHGGVAAWRRADGERAAPPATFGALLRELMGGPGTELLMVGCGHSDLSEDLYQDGYTRFTNIDISGHVVETMRSQLHEKLPGMRWLQMNASRMEFEDASFDAVLDKATVDAVADDKALASATLLEAHRVLRPGGVFVMTSLFAPEKNLVMETRDVVGWQDCLTLTITADAYVYACAELEX
>GleFolCCAP11163016660_rbh_TGME49_310070
DAAGKPGPGPRQFGTIESWNREFDDRGEYAEPLDWLASWDAVGQEVMEIIPDVGASILVPGCGNAPFQLDMYDAGYTSMTCGDLSPVVISKMREAPGSAKRPDIQWDLLDATDMPYDDDAFDAIVDKSLLDCLRCCRHGSDIVQSYLDEALRVLKPGGILLLVSCHTEAALRADLRGRDWQVARVETYGYVTSDGSPCSADGASATLCAVKKVASRSAEEEAADSXDGSPCSADGSPCSADGVSATLCAVKKAAGRSAEEAADSSG
>GleFolCCAP11163017911_rbh_TGME49_310070
PEVDAAPPGPRRANAHGASVGVGGARRPRVRPPGLGGRRAGIRILHVGCGNSALPERMYDEGFRRIVNIETSSVVIGQMASRNAGRAGMEWHVMDATNMTFERGGFDLVVDRSVLDTFACMGNSSAALAA
>GleFolCCAP11163022351_rbh_TGME49_310070
XLAAVVDDLGALREAIKGVADAPSRRNLEATLKVLESNLPEGTLAXXXDPSFWEEYYGGAAPEERYDWLLSHGGAISAVELPAAWRRADGERAAPPATFGALLRELMGGPGTELLMVGCGHSDLSEDLYQDGYTRFTNIDISGHVVETMRSQLHEKLPGMRWLQMNASRMEFEDASFDAVLDKATVDALAGDKALASATLLEAHRVLRPGGVFVMTSLFAPEKNLVMETRDVVGWQDCLTLTITADAYVYACARA
>GleFolCCAP11163029342_rbh_TGME49_310070
XHVAHVCSPAARQRPAVSRIQAMMRRGHPQLGRVSALRRCVWLSGFLVIRSAAHRLYHLAPPELTAPGSVVSAPDTGGDAAVMKGGDGLSSQADALTRSLNACTLDTEEPPEFGSGPEYWDGHYREDPAPYDWLEEYSGVRSIIDEATGSDVSVRILHVGCGNSLLPENMYDAGYKNIVNIDNSPVVIKQMFERNVGRPKMTWSVMDATSTSFEDETFDVVIDKSVLDTFTCMLNSTRVVRKYLREVVRVLKPWGRFVCISFGEPPIRMPLLEKPRLFFDIEVWKGPPPKDNCLDTTYVYVGEALPMLPELPSWPSGAPEVAGELVGASGEGVLTQRGGVRFSDAEEGGRSAGRATNWAAAARARARLDEX
>GleFolCCAP11163034673_rbh_TGME49_310070
XSSRFWLARSASRAIRRQQARAADMSAADDDGEDESYGSGPRYWDARYKRSTATFDWLENYSDVQRFIEDATDGDFASRILHTGCGNSVMPEQMYDHGYQHIVNIDTSTVVIEQMAARNKDRPELKWLVMDATSMDLDDCAFDVVLDKGCLDTFACIGEGCAKFAVSYIKEVVRVLKPGGTFICISYGDPRSRLPFFEEAGVLNVSHVQLEKRKNHVSAHYVYIWRAEQGTPIGGDAXELSRLGSRXHIXAAAXLWXXPXSXXXARLAPGSAPAVLRALAIFKRP
>GleFolCCAP11163036916_rbh_TGME49_310070
AFANGFEVAILRLLPRMQAMPYRRRPWTTAMTLVAVAATRAHAFRAGGSAGVAPSWVEERLTYSDGVPYWDWFYQTEPGTYDWLQKFEGVRGLVEEVTGGNHAASLLHPGCGSSRLAEEMYDAGYRNITNIDSCAMVIERMAARSRNRSDMAWAVMDATNMSLPSGSFRVVVDKGLMDNLACMDDSPVVLHAYLREVSRVLRLGGAFLCISFGEPSTRLRVFDWAFDEGLHEGVRFRVRXGAAPEVVRGRGRALGLHSANTADNSIAAAVGVETADYPDVSFPSWAX
>GleFolCCAP11163037784_rbh_TGME49_310070
GSIMLCSSQKHGDLDFWERQFSEGVYDDTYEWVADFDVLCPMLADAISHTSCAACKVLHLGCGNSDLAERLYHDLSVRQVTSVDFAESAIRSMAARNATLRPELQWLXDMRASVADATFDVVVEKGLLDAVMCIADGPRRRSSLRGILSEVLRVLRPGGRLLLASVDPE
>GleFolCCAP11163047312_rbh_TGME49_310070
LKWLKGRSHLVRRRVRGCQRVLPGRCGSMAQYGKPEYWEERYTRDPEPFDWYQRWAGLKDTLLEFMQASHSILMLGAGNSRLSEEMYEDGFQNITNIDISQVVTKAMQEKYRDKPGMSYVQMDARSIDVPDGNFSVVVDKATLDSILCGEGSTHNAQKMLTEVSRVLTPNGVYIAVSHGQPSYRLTYLQRPEFGWNVKIYTVQKPMMGMTASLSADDKENVHYVYVCVKGETAAKEGS
>GleFolCCAP11163048648_rbh_TGME49_310070
XDKAAAAAGGAEKRLAGEEVEDGSGYGSGPKYWNKRYKKDPNPFEWLKGFSECKELIRQAAKGRLDCDILHVGCGNSPLPEAMYDAGYHRLVNIDTSSVCIEQMAERNRATRPEMQWSVMDATALTLEDCSFDVVLDKSVIDTFACGDHAPRVIATYLKEVQRVLRPGGVFLCISYGAPSARLEYFRSRHLEFDSRHEPLPPAEKCGSTHYAYVLTKPLAPRGAAAEFPKVLQEIRTSADLPRPLGVX
>GleFolCCAP11163054569_rbh_TGME49_310070
XRAGSRAHGGVRTYXKAPALKSAAGLMGKRAAGAKGKQASDEGPASADPAPSSSKRSQRKKQGAWPTWLWFVGGFALVVSLGRVFTGDSSAPSKRKKASDLSPARFLELALRLQEMTEIASALAGGDELDSDAAKQLDAELKEIEGELGSDSSSTSRDLRSMVSVVRGTLYQKSEKLTDEEVESLGGNSFTYANPRYWDDYYNRTTEDETYDWYGTWETAVTDRGDFVPRGASEPQPAGTLGQLLGPYLAKESDILMFGCGNSDLSEKMYVQGYEGITNIDISEKLLANLRGRLQDKTPKMRWVFMNVSELTFADASFDSIIDKGTLDAIEGNQALLRAAVAETHRALRPGGVLLSITFNNEXEQGSEAAAGGGRVERLPHAQLREDLGLVVRPEPVLPPRLPEVSG
>GleFolCCAP11163057378_rbh_TGME49_310070
XDDDGEDESYGSGPRYWDARYKRSTATFDWLENYSDVQRFIEDATDGDFASRILHTGCGNSVMPEQMYDHGYQHIVNIDTSTVVIEQMAARNKDRPELKWLVMDATSMDLDDCAFDVVLDKGCLDTFACIGEGCAKFAVSYIKEVVRVLKPGGTFICISYGDPRSRLPFFEEAGVLNVSHVQLEKRKNHVSAHYVYIWRAEQGTPIGGDAXELSRLGSRRHIGAAAVLXAHPGVGNMSPAARLAPGSAPAVLRALAIFKRP
>GleFolCCAP11163058035_rbh_TGME49_310070
XYADGVPYWNQFYRSEPGTFEWLQDYQDVRDLVEEATGGNRSISLLLPGCGSSRLAEEMYDAGYRHITNIDSCSAVIERMAARNRHRPGMVWEVMDATNMSLQTGAFDVVIDKSFIDTLACMRGAPGLMHAYLRQVARVLRLGGALLCISFGQPATRLHILELTLDHGLHFEMRAIPLPNGPAHAPMYWAYVGQLREAISPYVDA
>GleFolCCAP11163058520_rbh_TGME49_310070
PCGSCLFTRSPAAPRRFADSGDDAPRASAARESQCPSVWLSGFLVIRSAAHRLYHLAPPELTAPGSVVSAPDTGGDAAVMKGGDGLSSQADALTRSLNACTLDTEEPPEFGSGPEYWDGHYREDPAPYDWLEEYSGVRSIIDEATGSDVSVRILHVGCGNSLLPENMYDAGYKNIVNIDNSPVVIKQMFERNVGRPKMTWSVMDATSTSFEDETFDVVIDKSVLDTFTCMLNSTRVVRKYLREVVRVLKPWGRFVCISFGEPPIRMPLLEKPRLFFDIEVWKGPPPKDNCLDTTYVYVGEALPMLPELPSWPSGAPEVAGELVGASGEGVLTQRGGVRFSDAEGGWEIGX
>GleFolCCAP11163060290_rbh_TGME49_310070
VAGEGGRAYDAMRLLVLRSFFMALITDGFTNTETGGKPATKKLTSTDVAVTDVTEVTEDEAEPQPPAEEEAEPQSEAESTTEEISMEDWSDRFWRRELKLHPSYEWYKMSWADVRHLVPERDGPILHVGCGTSSWPRQMADDGLSQVLHVDGSHVLVKELQARDPGLHFQASDATALDLPSEAFEVVVEKGLLDGIMLGSYTAASAAVRELHRVLKPGGLLMSVSMYGGPGEQGPVLGDAPWASHAFEFISAAPAGAGA
>GleFolCCAP11163060661_rbh_TGME49_310070
XLCAASGARPTEEDEQAPPCRGARGRLAHRASGGMGHPRRAAVRARAAQELGAGLRARALVLGRPVLVEAGAVRLAGGLPEDALPHGAAAGGRAARVLHAGCGNSLMPEQMYDEGFQHLVSIDTSSVVIKQMAARSESRPGMRWLVMDATRMDFDDGEFDAVIDKSLLDTLDCEEDDPAPVIGAYLREVARVLKPGGVFLCVSLGIPASRLPYFEAPGVEFDVSSVQISPRLDFAYVAAPAAKGCGAGPCDLGGPEARGAAIWLAARRGDERRGPSLRXTSGSELSGSSGGRPHRLGXAELALLAQRPQSGRCRPSLARALPGDRKSLRLRQTAAQCAKARCQHGSCGLAGRLPAKLFGCLRCAAFAACMRARVLCASLPQLTX
>GleFolCCAP11163064457_rbh_TGME49_310070
XRVRXGGGKIXPSRSALVELRLLQRLDALQKQLVXVVPRRAELWDAAYAAGRXKETYEWLQTAEELWPYIXXALAGSSGSKVLHVGCGNSDLGRVVASAGHRVVNVDYSSVVIDAMRQRHPEQEWLQADCAVQGALGXADSFDICIDKGGLDAXIESYTDRMLEQAKLMVAEIHRVLRPGGVYXLFSNGTEHRKPMXDACFQRVDADYCEGYSMDLYRKLVFVYRCX
>GleFolCCAP11163065969_rbh_TGME49_310070
APGSGDGVAPSWSAWLALLAPVVGLLCWRMRPVEVTTSGGDAAPIAEALEQDRENLEMVRNALLGKQGFSSAEYWEETYKSSDRHYDWLGTWSGGVTGVPDSALRDVAAPALQAGSGMAILNLGCGNSRLAEEMHEDGYANITSVDISAAVIEKMRARHSKRRPPMTWLAMDITKMSFADAEFDLVIEKSTFDALYTGASSIVPQAVGEAWRVLRPGGHLVSVTFGDARARRDLFAPGGWAWSKTRRLQRSQAGTEESGRGGDIFVHMFRKALPGEAITPVPEDLREDLTGSGRGRLGERAPAEAQPQCIRAGPMRSRGAPAPDSMRRVRCSRGAMVSGQIAGGNGRFRVWHRPWPPLGPPLGAPSVSALLCTMPARCKGGRERLAILASFSRAAMQPNGNAF
>GleFolCCAP11163068164_rbh_TGME49_310070
XAAAPTSGSKKKEKKEKKDDASAGSRLALRAAAGVALVAVLASVLGAARSWRRSNAEAQALNDAAEKLRLLNHKTELLERMKKMEVEEKRIIGEKQRAEEEKAKIAASMEADGGPGLGPSVMAAQSKLIARLLELAQKVEALKGDDQRDARMEVSKEVEAELAEMEASSGAQAGTPVGKQQAALIALVRSALRSDRSEEGSEDETEDWSEEGLRKKHGLITYASQAYWDEAYSQGSYGESFDWYGAWSENDLNGRSLRDLVRHLFKDDARILVLGCGNSNMTRLMHSDGLQRITSVDISETVIEQMRKRHEGLEGLDWHAMDASKMGFEAGTFDVAVEKGLFDALFAGTGERVRPVLKEVERVLKPGGRLISVSFSSDRIQRLFSGADLESGEAPAASEFGECRVTGX
>GleFolCCAP11163068699_rbh_TGME49_310070
XVRQAVDAAGKPGPGPRQFGTIESWNREFDDRGEYAEPLDWLASWDAVGQEVMEIIPDVGASILVPGCGNAPFQLDMYDAGYTSMTCGDLSPVVISKMREAPGSAKRPDIQWDLLDATDMPYDDDAFDAIVDKSLLDCLRCCRHGSDIVQSYLDEALRVLKPGGILLLVSCHTEAALRADLRGRDWQVARIESYGYATADRSPCSADGASATLCAVKKVASRSAEEEAADSPRGRPGVAATAQQSRKAQKKAE
>GleFolCCAP11163074952_rbh_TGME49_310070
XACGLRSLSPDGAVELGPLPPSPDGAAADLMAAQTGGNHDARILHPGCGNSEVPEEMYDEGYRQIVNIDTSLVVIRQMLARNHGRPGMRWLVMDASATRFQAGEFEVVLDKGVLDTFDCMDDPSLSVTSYLREVSRLLSPGGTFLCISHGEPESRLPLFEDPDIDLELRVVELAPLFVGAMLHYAYIGRKVPVVASVSSRAAAAAAR
>GleFolCCAP11163075330_rbh_TGME49_310070
PEPYDWLEDYCDLRGLIEDVLGGDRAVRILHVGCGSSLLPELMHDDCYRDIVSIDTSAVAIRQMIRRNGVSRPGLRWLVQDALHTNFSDGEFDVAIEKSVLDTLACSSEPSAVVAAYLREMARVVRPGGTFLCITLGEPELWVPVFEASPVVAQLSVRTIVTRFATRTPNFAYIVRLRPVATE
>GleFolCCAP11163077004_rbh_TGME49_310070
XSSRFWLARSASRAIRRQQARAADMSAADDDGEDESYGSGPRYWDARYKRSTATFDWLENYSDVQRFIEDATDGDFASRILHTGCGNSVMPEQMYDHGYQHIVNIDTSTVVIEQMAARNKDRPELKWLVMDATSMDLDDCAFDVVLDKGCLDTFACIGEGCAKFAVSYIKEVVRVLKPGGTFICISYGDPRSRLPFFEEAGVLNVSHVQLEKRKNHVSAHYVYIWRAEQGTPIGGDAANEPARLSPAXXXXXGXXXXXLRXXXXXXXPAARLAPGSAPAVLRALAIFKRPX
>GleFolCCAP11163077502_rbh_TGME49_310070
RAAVRARAAQELGAGLRARALVLGRPVLVEAGAVRLAGGLPEDALPHGAAAGGRAARVLHAGCGNSLMPEQMYDEGFQHLVSIDTSSVVIKQMAARSESRPGMRWLVMDATRMDFDDGEFDAVIDKSLLDTLDCEEDDPAPVIGAYLREVARVLKPGGVFLCVSLGIPASRLPYFEAPGVEFDVSSVQISPRLDFAYVAAPAAKGCGAGPCDLGGPEARGAAIWLAARRGDERRGPSLRATSGSELSGSSGGRPHRLGRDSNRGAAAXSLARALPGDRKSLRLRQTAAQCAKARCQHGSCGLAGRLPAKLFGCLRCAAFAACMRARVLCASLPQLTAS
>GleFolCCAP11163079622_rbh_TGME49_310070
XRSIRISGGGTMAQYGKPAYWDERYTKDPEPFDWYQRFSGVKDLIGQYVKKSDHILMVGCGNSRLSDDMYEEGYTSIANIDISKVVVEQMAEKYRDKSGLTWQQMNVCALEFPDDTFDAVIDKGTMDSVLCGEGSTANVGKMCSEVTRVLKPNGVFFIVSYGTPDNRLSYIENDEYGWKVTVHTVAKPTVSATAVDTKDATNVHYIYACVKGAED
>GleFolCCAP11163086615_rbh_TGME49_310070
XKQGAWPTWLWFVGGFALVVSLGRVFTGDSSAPSKRKKASDLSPARFLELALRLQEMTEIASALAGGDELDSDAAKQLDAELKEIEGELGSDSSSTSRDLRSMVSVVRGTLYQKSEKLTDEEVESLGGNSFTYANPRYWDDYYNRTTEDETYDWYGTWETAVTDRGDFVPRGASEPQPAGTLGQLLGPYLAKESDILMFGCGNSDLSEKMYVQGYEGITNIDISEKLLANLRGRLQDKTPKMRWVFMNVSELTFADASFDSIIDKGTLDAIEGNQALLRAAVAETHRALRPGGVLLSITFNNEXEQGSEAAAGGGRVERLPHAQLREDLGLVVRPEPVLPPRLPEVVAADAHRTVSITGPLVAVYAAHMLLMRHYNDEEAQFQAATQGGAGSARTIEDLERQVAELSQVLNQVRGGPAAGGAWVPADGAGEPVDPPPHRGEELCARHHGRPASGPAVQRVMTGAAPV
>GleFolCCAP11163093713_rbh_TGME49_310070
XLIGQYVKKSDHILMVGCGNSRLSDDMYEEGYTSIANIDISKVVVEQMAEKYRDKSGLTWQQMNVCALEFPDDTFDAVIDKGTMDSVLCGEGSTANVGKMCSEVTRVLKPNGVFFIVSYGTPDNRLSYIENDEYGWKVTVHTVAKPTVSATAVDTKDATNVHYIYACVKGAED
>GleFolCCAP11163093837_rbh_TGME49_310070
XRYLSRPEPYDWLEGYPKMRFLTELLPGGRAARVLHAGCGNSLMPEQMYDEGFQHLVSIDTSSVVIKQMAARSESRPGMRWLVMDATRMDFDDGEFDAVIDKSLLDTLDCEEDDPAPVIGAYLREVARVLKPGGVFLCVSLGIPASRLPYFEAPGVEFDVSSVQISPRLDFAYVAAPAAKGCGAGPCDLGGPEARGAAIWLAARRGDERRGPSLRVIRVLSARKGGRAELALLAQRPQSGRCRPSLARALPGDRKSLRLRQTAAQCAKARCQHGSCGLAGRLPAKLFGCLRCAAFAACMRARVLCASLPQLTAWELSGGQLWANPIDLSSAPWPPSRSQLRVVAAMPRRASLSASLRFCK
>GleFolCCAP11163094162_rbh_TGME49_310070
XGGDAAPIAEALEQDRENLEMVRNALLGKQGFSSAEYWEETYKSSDRHYDWLGTWSGGVTGVPDSALRDVAAPALQAGSGMAILNLGCGNSRLAEEMHEDGYANITSVDISAAVIEKMRARHSKRRPPMTWLAMDITKMSFADAEFDLVIEKSTFDALYTGASSIVPQAVGEAWRVLRPGGHLVSVTFGDARARRDLFAPGGWAWSKTRRLQRSQAGTEESGRGGDIFVHMFRKALPGEAITPVPEDLREDLTGSGRGRLGERAPAEAQPQCIRAGPMRSRGAPAPDSMRRVRCSRGAMVSGQIAGGNGRFRVWHRPWPPLGPPLGAPSVSALLCTMPARCKGGRERLAILASFSRAAMQPNGNAF
>GleFolCCAP11163099858_rbh_TGME49_310070
XMPYRRRPWTTAMTLVAVAATRAHAFRAGGSAGVAPSWVEERLTYSDGVPYWDWFYQTEPGTYDWLQKFEGVRGLVEEVTGGNHAASLLHPGCGSSRLAEEMYDAGYRNITNIDSCAMVIERMAARSRNRSDMAWAVMDATNMSLPSGSFRVVVDKGLMDNLACMDDSPVVLHAYLREVSRVLRLGGAFLCISFGEPSTRLRVFDWAFDEGLHEGVRFRVRAVRLPKSYEGGGAHWAYIARTPRTTASPQR
>GleFolCCAP11163100101_rbh_TGME49_310070
PAMKPKPAGSANAGGPAPSGSKKPKQEVDPEQRKAEEERNKVMHKAIVAKAMQALLDRMLDLDARGEFEGDALAAVVDDLGALREAIKGVADAPSRRNLEATLKVLESNLPEGTLATKSSKYTDPSFWEEYYGGAAPEERYDWLLSHGGAISAVELPAAWRRADGERAAPPATFGALLRELMGGPGTELLMVGCGHSDLSEDLYQDGYTRFTNIDISGHVVETMRSQLHEKLPGMRWLQMNASRMEFEDASFDAVLDKATVDALAGDKALASATLLEAHRVLRPGGVFVMTSLFAPEKNLVMETRDVVGWQDCLTLTITADAYVYACARA
>GleFolCCAP11163102858_rbh_TGME49_310070
XDPEPFDWYQRFSGVKDLIGQYVKKSDHILMVGCGNSRLSDDMYEEGYTSIANIDISKVVVEQMAEKYRDKSGLTWQQMNVCALEFPDDTFDAVIDKGTMDSVLCGEGSTANVGKMCSEVTRVLKPNGVFFIVSYGTPDNRLSYIENDEYGWKVTVHTVAKPTVSATAVDTKDATNVHYIYACVKGAED
>GleFolCCAP11163103070_rbh_TGME49_310070
XLAAEPGDYSSSSSSVSSGCSDHSSPPYGDQSWWDDHYRSEPEPYDWLEGYKDIREFVENATLGDVSSRILHVGCGNSLLAEEMCDEGYESIVNIDTSSVVIELMAARRSKXLQASNDADLTRETFHDEPVPRQVADRAHAEDPEVQGARARASARTCARVRARTCARASX
>GleFolCCAP11163106209_rbh_TGME49_310070
PGALARRLPRPTRARARAMAGIDAARFRRPPAVVAEGSPGGKYGDEAYWAGRYAAEGGKDSYDWYLKWEQLKDAMGPILSAPSNAPSPAPDGAESAAPSSDDSSKKQAEILILGCGTSSLGEQLYAEGFVNITNVDRCQELVDAMREKHQDSLSGAVAANAKGKKPAGKDPKAAASPDPGAEAKKPMEFVAADVRELPQEWSQRFDVVIDKALLDAIACAPDKWSGIEAMMQSXQQSAQAPRGLPLRVARLPGDAADGVARSSLPAGLGVLGAVQVGAGAQDAAEAADQPERRPEGEGEARDHAIADVQGRERPLPPLHLPDAGALSRRRLPQRCRALPHFVLRHAGASGRPSPLNCTCPLLRAPSKKX
>GleFolCCAP11163108805_rbh_TGME49_310070
XAGGAPSWTVWLVALVPVIGLLCLRLRPVEPETQNADSHAELLSREHENLDMVRTALFGGKDSQYVFDEKAESWKYKPGMSGFASADYWEETYKKSDRSYDWLGSWNEGVPGVPDSALRDVVTPSLSGGSEAAVLNLGCGNSKLAEDMHDDGYRNITNVDISSAVIEKMSARNVHRKPPMRWLVMDATKMSFDDAAFDLVVEKGTLDALYTGASHLVAPAVDXGLAGAAARGALCLRVLRGRALALPALSAALRPRLGPAVDAEIGRCGGPPGGPWPRRLHLRARVAEAAAGRGRAAIDGGRARRAPAAAAGGGRGRLSVDGSVASAK
>GleFolCCAP11163114438_rbh_TGME49_310070
AAGAKGKQASDEGPASADPAPSSSKRSQRKKQGAWPTWLWFVGGFALVVSLGRVFTGDSSAPSKRKKASDLSPARFLELALRLQEMTEIASALAGGDELDSDAAKQLDAELKEIEGELGSDSSSTSRDLRSMVSVVRGTLYQKSEKLTDEEVESLGGNSFTYANPRYWDDYYNRTTEDETYDWYGTWETAVTDRGDFVPRGASEPQPAGTLGQLLGPYLAKESDILMFGCGNSDLSEKMYVQGYEGITNIDISEKLLANLRGRLQDKTPKMRWVFMNVSELTFADASFDSIIDKGTLDAIEGNQALLRAAVAETHRALRPGGVLLSITFNNEENRVQKQLREVAGGAIAARTASRGSRPRRPAGTSTSSTPARSERPRAGGPARARAPLRRGGPDAGAR
>GleFolCCAP11163119772_rbh_TGME49_310070
MAQYGKSDYWEERYTRDPEPFDWYQRWAGLKDTLLEYVQQSHSILMLGSGNSRLSEEMYEDGFNNITNIDISMVVTKAMQEKYRDKPGMTYVQMDARSIDNPDASFNIVLDKATLDSILCGEGSTHNAQKMLTEVSRVLMPNGVYIAVSHGQPSYRLTYLQRPEFGWNVKIHTVQKPMMGMTASLSADDKDNVHYVYXMREGGAGLQGGLSPESSRGGSSKRGPHLPVGPPPRLPPLCSAARQRAAPSPQARAPSRRLC
>GleFolCCAP11163134560_rbh_TGME49_310070
XLEYWDELYADRTSPWDTLYGYEDIQFAITSLIPAQQRERCRVLHVGCGTSNVTEGLWKDGFRSICNFDFSDVVIRLMAQRWEDAAKGAATGDEEAAMLQGVEWLQLDITDLAPLAGGSFDVVLEKFTLDALLCEVTDDATSDRGCAAMREMHRVLRPGGLLLSIAWGEGRRVDLLKSGGLFDVESRRVPGTAAQRPLVYICKKTARQGVAAPPAPAQERPSSSGGSGTPGDAAGGRVEVRIALGEAAAEAALCEVRPEDVELDLGSDRLRWRLRRAGPAGGGAAPX
>GleFolCCAP11163138885_rbh_TGME49_310070
MALFGKAEYWDERYRETESSGSYDWYQSYQSTRHLLSIQALMAATKLDSGKSFPTYDQCRVLILGCGNSTFGEDMIRDGWKGPITNVDFSSVVIEQMKKKYCNSAFTEKYDCPEMKFVCADISKGLPFDEKSFDLIICKGTFDAILCXAGSVANAKTVVSECSRVLANGHGVLFLVSYGNPDSRVVFLEHENDLSYYWKEVSIHNVGRKNQGRNEFYIYICRKRAEDVAPTRPNLLVGQHQSKENMELATCKDGAPVPVVPLKN
>GleFolCCAP11163140961_rbh_TGME49_310070
XYAAKSNDFEWYATFKDLRPMLMRHVPRDARVLHIGCGTSALARDLYHEGRTNIVNIDVSERAIELAIRAAARDTRGTMEMEFRLADCRDMRDLFPAASFSVAIDKGTLDSISCDKEVGDDNVARMLAEVRRVLAPGGLFLFVTTVDSAGVARFLASSRFEVVSVTHLVTKMSQRRVPVMPNDVYVLRKAADEVLDLGGGADGVESKGVGVPVGASAVADTRARLGATDRKGAGDGSGSEATDSDAAASDETDTDDDESDDDDGDEMDSDTDRDEGKDSGPDGGATTGGGADDMGANADDDSAPLLAARVAQAAQAAAAEGAQAAAPGTP
>GleFolCCAP11163141421_rbh_TGME49_310070
XVELGPLPPSPDGAAADLMCCAGGPAYGGGPAYWDRRYAADPGPYDWMEDYRDVRHLVQEATGGNHDARILHPGCGNSEVPEEMYDEGYRQIVNIDTSLVVIRQMLARNHGRPGMRWLVMDASATRFQAGEFEVVLDKGVLDTFDCMDDPSLSVTSYLREVSRLLSPGGTFLCISHGEPESRLPLFEDPDIDLELRVVELAPLFVGAMLHYAYIGRKVPVVASVSSRAAAAAAR
>GleFolCCAP11163142818_rbh_TGME49_310070
AGVALVAVLASVLGAARSWRRSNAEAQALNDAAEKLRLLNHKTELLERMKKMEVEEKRIIGEKQRAEEEKAKIAASMEADGGPGLGPSVMAAQSKLIARLLELAQKVEALKGDDQRDARMEVSKEVEAELAEMEASSGAQAGTPVGKQQAALIALVRSALRSDRSEEGSEDETEDWSEEGLRKKHGLITYASQAYWDEAYSQGSYGESFDWYGAWSENDLNGRSLRDLVRHLFKDDARILVLGCGNSNMTRLMHSDGLQRITSVDISETVIEQMRKRHEGLEGLDWHAMDASKMGFEAGTFDVAVEKGLFDALFAGTGERVRPVLKEVERVLKPGGRLISVSFSSDRIQRLFSGADLESGEAPAASEFGECRVTGELSYRKAAQADDAADLEGDLRLRLRAPRVSAPSRAVAPRGAGSRAPTSLRA
>GleFolCCAP11163144669_rbh_TGME49_310070
QRPAVSRIQAMMRRGHPQLGRVSALRRCVWLSGFLVIRSAAHRLYHLAPPELTAPGSVVSAPDTGGDAAVMKGGDGLSSQADALTRSLNACTLDTEEPPEFGSGPEYWDGHYREDPAPYDWLEEYSGVRSIIDEATGSDVSVRILHVGCGNSLLPENMYDAGYKNIVNIDNSPVVIKQMFERNVGRPKMTWSVMDATSTSFEDETFDVVIDKSVLDTFTCMLNSTRVVRKYLREVVRVLKPWGRFVCISFGEPPIRMPLLEKPRLFFDIEVWKGPPPKDNCLDTTYVYVGEALPMLPELPSWPSGAPEVAGELVGASGEGVLTQRGGVRFSDAEGGW
>GleFolCCAP11163145739_rbh_TGME49_310070
XWDTHYAKDVHPFDWYERYDDVRLLVEEATGGDRGSRILHVGCGSSRLPEEMYDEGYRSIVNIDTSSVVIERMLGRNRANRPGLEWAVMDAAGTDFPDGAFDVVIDKGMFDTFWCSPPGEAAARVAAYLREVGRVLRKGGGFLCVSFARPAFWRQAQAEAGLRLGVREVVLPEQGGQGANYAYVAGPAA
>GleFolCCAP11163149654_rbh_TGME49_310070
XGQEVMEILPDVNASILVPGCGNAPFQLEMYDAGYTSMTCGDLSPVVISKMLEAPGSAKRPGIQWDRLDATGMPYDDFDAIVDKGLLHCLRCCRHGSDMVQSYLDEALRVLKPGGILLLVSCHTEAALRAAIRGRDWQVARIESYGYATADRSPCSADGASATLCAVKKVASRSAEEEAADSPRGRPGVAATAQQSRK
>GleFolCCAP11163151641_rbh_TGME49_310070
RQQARAADMSAADDDGEDESYGSGPRYWDARYKRSTATFDWLENYSDVQRFIEDATDGDFASRILHTGCGNSVMPEQMYDHGYQHIVNIDTSTVVIEQMAARNKDRPELKWLVMDATSMDLDDCAFDVVLDKGCLDTFACIGEGCAKFAVSYIKEVVRVLKPGGTFICISYGDPRSRLPFFEEAGVLNVSHVQLEKRKNHVSAHYVYIWRAEQGTPIGGDAXELSRLGSRRHIGAAAVLWRTLLLAPPPQCSAPWPFLKDRAVGARRPGAPLRRPAR
>GleFolCCAP11163152445_rbh_TGME49_310070
XDFYGAPAAAVDAVPGEAGGQEPCEWIASPDAAVPAILSAMARHTGGATDAWPTSVLELGCGESALAEQLYDALGGRAAVTAVDVSSVAILRAEARSRSTGQRPGLRFEVADATDLGAFGDGSLHLVVDKGLSDTLQFRARTKETRDLRSRLFEEVARVLAPLGLYAVLTPKPRVRFVRAAGWAAAWREELASEGAMLVGERPGAAIFLHAFAKAAPGVGTPVVEGQSERSAEALEESCAVCGALRLPRYRSX
>GleFolCCAP11163158203_rbh_TGME49_310070
XGGDAAPIAEALEQDRENLEMVRNALLGKQGFSSAEYWVDLQELGPPLRLARHLAGGVTGVPDSALRDVAAPALQAGSGMAILNLGCGNSRLAEEMHEDGYANITSVDISAAVIEKMRARHSKRRPPMTWLAMDITKMSFADAEFDLVIEKSTFDALYTGASSIVPQAVGEAWRVLRPGGHLVSVTFGDARARRDLFAPGGWAWSKTRRLQRSQAGTEESGRGGDIFVHMFRKALPGEAITPVPEDLREDLTGSGRGRLGERAPAEAQPQCIRAGPMRSRGAPAPDSMRRVRCSRGAMVSGQIAGGNGRFRVWHRPWPPLGPPLGAPSVSALLCTMPARCKGGRERLAILASFSRAAMQPNGNAF
>GleFolCCAP11163158566_rbh_TGME49_310070
DGGGKIAPSRSALVELRLLQRLDALQKQLVSSCLGERSYWDAAYAAGRHKETYEWLQTAEELWPYIEEALAGSSGSKVLHVGCGNSDLGRVVASAGHRVVNVDYSSVVIDAMRLRHPEQEWFQADCAVQGALGAADSFDICIDKGGLDARIESYTDRMLEQAKLMVAEIHRVLRPGGVYLLFSNGTEHRKPMLDACFQRVDADYCEGYSMDLYRKLVFVYRC
>GleFolCCAP11163158709_rbh_TGME49_310070
RQQARAAETLAADDDGEDESYGSGPRYWDARYKRSTATFDWLENYSDVQRFIEDATDGDFASRILHTGCGNSVMPEQMYDHGYQHIVNIDTSTVVIEQMAARNKDRPELKWLVMDATSMDLDDCAFDVVLDKGCLDTFACIGEGCAKFAVSYIKEVVRVLKPGGTFICISYGDPRSRLPFFEEAGVLNVSHVQLEKRKNHVSAHYVYIWRAEQGTPIGGDAXELSRLGSRRHIGAAAVLWRIPASGTLRALLLAPPPQCSAPWPFLKDRAVGAADRAPRSGAPLGRAARSDRQGSCPLAQEKX
>GleFolCCAP11163159380_rbh_TGME49_310070
KGRKQKTDSMALFGKAEYWDERYRETESSGSYDWYQSYQSXLILGCGNSTFGEDMIRDGWKGPITNVDFSSVVIEQMKKKYCNSAFTEKYDCPEMKFVCADISKGLPFDEKSFDLIICKGTFDAILCSAGSVANAKTVVSECSRVLANGHGVLFLVSYGNPDSRVVFLEHENDLSYYWKEVSIHNVGRKNQGRNEFYIYICRKRAEDVAPTRPNLLVGQHQSKENMELATCKDGAPVPVVPLKN
>GleFolCCAP11163160138_rbh_TGME49_310070
WPRSRRQEQGARRVRXGGGKIXPSRSALVELRLLQRLDALQKQLVSSCLGERSYWDAAYAAGRHKETYEWLQTAEELWPYIAEALAGSSGSKVLHVGCGNSDLGRVVASAGHRVVNVDYSSVVIDAMRQRHPEQEWLQADCAVQGALGTADSFDICIDKGGLDALIESYTDRMLEQAKLMVAEIHRVLRPGGVYLLFSNGTEHRKPMLDACFQRVDADYCEGYSMDLYRKLVFVYRC
>GonSpiCCMP409002712_rbh_TGME49_310070
LKPFGGRERQGLAQLXWQPAMPDFDSSRFRGPPRAPAPSYGDARYWSARYAEDTEPYDWYLRWDQLKEFL
>GonSpiCCMP409003379_rbh_TGME49_310070
XGDSRYGARWYWERRYTLDSRPHEWYELSFDALRPAFEGLLRPEDRIVELGCGTSRFAEDARQSGYASLVAVDFCEQLVQTLRRRYPLGRYEAMDVTLLPGFEDGSVAGGFDKGTMDGLLGEGSSEDLKRARLAAASISRVLRPGGHWVSVGVSAPEFFASCLDDASGALQLRSSRKLDPLPX
>GonSpiCCMP409010296_rbh_TGME49_310070
XLFFGRGALAVELSEFSWESYWDKSYSNGTYGEVYDWFFGWNGTGEEGAGGVQGLLQKAGVNTSSEILHVGCGNSAISEALWHAGFEKVTHLDYSAVVVQQLKARLEHTGHHVTVGDITALTYAEGAFDAILDKGALDAV
>GonSpiCCMP409015097_rbh_TGME49_310070
XQAYSKARGAAPPSSSPGGTTGGFCAAGMGEESKVDSAPGYGNGPGYWDARYESDPEPFEWLENYADLRDLLQEITGGDHESRVLHVGCGNSTITEKMYDDGFHRIVNIDTSSVVIRQMRDRNATRGLMTWEEMDATKLESFKDDSFDLVLDKSVLDTFACSDSALLLVATYLKEITRVLRPGGTFLCVSYGAPSTRMNFLELPHLDHTVRQIEIPAKYESSNAHYAYVCRTNATPTGAAERWPEVQKTLHHG
>GonSpiCCMP409015920_rbh_TGME49_310070
LEPLLTPEAQILVLGCGTSTLSEQLYAEGYMNITNIDQCEPLITALRDKHIAQREALASGAAAGGKKGKAPSPEPTDPLEGKPPMEFVEMQAQSLPQDWTERFDLVIDKALLDSVACGGNKLQNVEAVLHAVSRVLKPSGAYVSVSWAGPETRQLMLVPDGPQGIRQQQQQQQQQX
>GonSpiCCMP409016361_rbh_TGME49_310070
EQEEQEEQEEQDQEEPVVSAEYKWAFTLKTLQRPLMSPTVDPKAKDKFEIIPSAAYAAKEAFTTFMCAVSPELSG
>GonSpiCCMP409020210_rbh_TGME49_310070
XSSTGGGANKAGSSSSKGSNSKKSSSGKDLSTARYLELALRLQEMTEVAQTLVAVGELDSKAAQELDTELQSIEAEMEQAGGSTARDIRAMVSVVRGTVLQRSADLSDEQVEQMKNSFTYANPRYWDDYYNKTDETERFDWYGSWDTRILETTFTPKGEGEPVPAQSIGDMLRPYLAPSDQILMLGCGNSNMSEQMYLAGYQSITNVDISQHLLDNMQQRLGDSMPHMKWLYMNASEMSFENGMFDLTLDKGTLDALEQNEALLRAAVSEAHRTLRPGGLFLSVTFNSAAKRVDKQLREVVEWANASPTHLAAQAPRSTPRQVARSRPSTSSMPASDRXPGSRRLTLQRTAARTGPDMQSE
>GonSpiCCMP409020629_rbh_TGME49_310070
LVEDALSLGFEDNSFDLVLDKSTMDAVSCDEDHVNENLVRLTSEASRVLRPGGTYLVFSATGAARCLEMPHLSFDVRETNIPMPFSTLCVFEAVKRTGDAAASKDEALLTARGHDCRLVEARRKAAEAEKRLR
>GonSpiCCMP409021429_rbh_TGME49_310070
XGEPEQPVLEAQCKDPAPASEPTLGDEPAQSTGQAADEEPPLPSYGDVAYWEERYATAGQEGVEESYDWLCDSDELLWLLEALLAHDKARPVLHLGNGNSKLPEDMYEAGYKNQTVVDISQAVTAYMEACNRDRPEIRWITCDCTDLTAVLPNDEFALVIEKSTTDALLCSDKHAIDVAGLTKEAFRVAARNGVYLAISMHRPNHVLKWLRQKAFNWRVRVVELPETLEASRRKREPDGKGSDNYAYICSKLGPAAPSLEQHWPALLERITARPDSDVSSEESDEEPELGDEXLTARAGLRTCRTLRASARDFAVIDX
>GonSpiCCMP409023519_rbh_TGME49_310070
SPTHGPPRRWRPAEDGRRGPGRRGWLLASLHPGVACAXAAGEWEHDNQDTGGADSPAFWDQMYRLQGENGRGSYEWYGLGYKELQEPLERMLPLKGEADVLVLGSGDSDLSPTLASLGWSTTSIDFSAQVTKTMRGRHPGLDFLTMDARSMSFADGHFGGAVDKGLSDCLATEEDRREYFQEVRRVVRHPGGSLVVVSQRQLNLRLDLGRGWACDPRRELMGPLFVEESPTEPPRPQAGTDGTIPYYLLACRTSDREQEFELX
>GonSpiCCMP409027780_rbh_TGME49_310070
XQVSMLKALPLPSPGVRPPPWQGDGAMPGCAGTIEPDIGDTEYWEAYYEEELADVDDRTGADAVFDWFFGWTEVRPIIEPLTGLGLDGEVLHLGCGNSALPEEMLDFGGYRRQTCVDICRSVVQHMEARNSLRPGLRWIAADCTDLTTVLPSDGFGLVIDKGAMDVFLARDEHALAVASFIKEAFRLTSPGGYYVSINLASPERVLCWLRHKAFAWKVEVVPVSLKVVSADKECRAYVCSKQAVCEDSLCGWPALLERVRARPDSDLSSSESEEEDDADDYEEGEEEEQGEDGKAIEKLECP
>GonSpiCCMP409032458_rbh_TGME49_310070
LKGGVKAKSALYPPPQSVQPGAMAQYGKSEYWEERYTRDPEPFDWYQRWAGLKDTLLEYVSQQSAILMLGSGNSRLSEEMYEEGFHNITNVDISMVVVKAMTEKYRDKPGMTYMQMDGRHMELPSGNFNVVIDKATLDSILCGEGSTHNAQKMLQEVSRVLQPNGVYIAISHGQPSYRLTYLQRAEFGWNVKIYTVQKPMMGMTASLSSDDKDNVHYIYVCVKGEAQPETKXKPQGEELGAWPQQALPGLAEPADGLRPACLPELARASSGRRGGG
>GonSpiCCMP409038970_rbh_TGME49_310070
XRLSEEMYEEGFHNITNVDISMVVVKAMTEKYRDKPGMTYMQMDGRHMELPSGNFNVVIDKATLDSILCGEGSTHNAQKVLQEVSRVLQPNGVYIAVSHGQPSYRLTYLQRQEFGWNVKIYTVQKPMMGMTASLSSDDKDQVHYIYVCKKGEAQPEAK
>GreNip001170_rbh_TGME49_310070
YSDPKAWDSRYSNDLSPYEWFADWPLIKSVVREYISHKCNILHIGCGTSNLGDHLISDGYKEVVNIDASETVIQSRTNSKHCTCKYQRVDVRQMDVFATSEFDAIIDKGTIDSLMVGTSVVGTSILLRVFRESDP
>GymCat007412_rbh_TGME49_310070
AAVVCSVPIVIVSTMPQHLAEESLPFGQRIEAAFWDRLYSEPADRGVSAFYYNWQGIDLATLRGALGSRMLPSVNRSRALVVGCGDSQLPEELFDAGWQVAALDKSRVVIEDMSSRNGQRQPGLEWFAADARSLPLLEPVFDVAVEAGVFDAMEAGGDDTIIGAALSEMCRVLKRDAVLLSVSVQPPLYRLPVLERSLPQGWSVATSLRLPRRNPVDPRVAELDLELDVGRLALYAITSSDNAGALARALAQPKEGSAATIDETAVVPPGSGDAXRSMMLQQTPSCVDDTWDREIEVRLKLLRCLRPCR
>GymCat008752_rbh_TGME49_310070
XQAAVSAELANPRAARRLGVGPLAGLDSSALRAKALACQAAAAVPGFADAKYWLRRYTHTNFEPYEWYLKWDQLKDLLRPLLAEESVILVLGCGTSSLGEQLYAEGFVNITSVDQCEPLIQQLQEKHQEKETMEFRAATVETLATDFPDWLGKFDVVLDKAVLDSLAYGGDKLARARDALSAISKVLKPSGVYACLSHAAPETRQRLFVGAAAMAAASPAEADGELGTNRVLGWKVTHQALPRPLLPIFEVDAKGKAPAPAKGAPAIEMVKSALFNAEEHVYHLYLCQRL
>GymCat017336_rbh_TGME49_310070
XRMAAVQAAAGGQAPAARPTPSVSPEEVFGRSTTMIGAGAGFTMSGXVDSNQAIDAVLPFVLAACRSHTKRVGDAKVGVSSAASLRILHLGCGTSALGVDLVKHPAVMEAGVRVTNLDYSETAISAMRTAHSDSARQNEWVVADALNMPFEPSTFDIVIDKGTFDVFECADPGYYHDDGTSQAMTWTSTLCDEVNRVLKRHLDAVWIQITHSAPELRSDLLLSSLPLSNPSSSAMAEWSVTHRSLGVDENDFEYFLYAVRRKPLFAVCSVAAEGKEVX
>GymCat018942_rbh_TGME49_310070
XTAKALMATTAAGGGEAGLLLPDFGDATYWESHYKACDEEGHDVYDWLVGWNDVGWLLEALLAHDVNRSVLHLGVGNSPLPEEMYDAGYTQQTCIDISEAVISFMAERNREARPAMRWCVADATDLGGMAPDDHFAMVIDKSTLDALFCHELHALMLMKFLAETARVTSRNGIYVSISMHQPASMLPWLQRQAFGWKVRAVPLEDSVEGPPKLRRRGHLHYMYICSRQGRTLPDVLLRALLERVSARPDSDISSEEAMEEEEEDDDDX
>GymCat019445_rbh_TGME49_310070
XQAEEEASSSACVFGNCGPPDRGLPAMAQYGKAEYWEERYTRDPEPFDWYQRWAGLKDTFLEFIQPSQSILMIGAGNSRLSEEMYEEGYQNITNIDIATVVVKAMQEKYRDRAGMSFAQMDARAMEFPDGNFSVVVDKATLDSILCGEGSTHNAQKMLQEISRVLQPNGVYIAVSHGQPSYRLTYLQRPEFGWNVKIYTVQKPMMGMSASLSTDEKDNVHYVYVCVKGEAAQAEXVMIASLFREAPRAFERRCVLCMVE
>GymCat020261_rbh_TGME49_310070
XGDRFCVPGLGRQFRIQMFRRAIGLRRRVYPRRVFPASARTAATSRSFDQTTSRLRRAAYVATFGAGCCLTACAIRNKLGHDDEVDYSDLDYWELRYQAHPEPFDWFGNLDTLEPWIKDAASGCGRILHVGCGTSTLPEEMHDAGYGEIYNVDSSAACIEAMQKRNANVRPRLRWLQADARDMRSMFGNDEFDCVIEKSTLDAICDCGHHEEATQYLAEVARVLRGDGNLVVFSLAPPASRKRFLEKLFSCKVDILHEQRCFAYLCRKKAAAAGGTX
>GymCat027156_rbh_TGME49_310070
XAQVWLSTPERDKAREAXDMASLRSDARTPGHAHLPFLNKALHRGVRSPLVADTHPGTSRFEVRRLGGSFAVALLGGVACRFKLRQHRRLRAEGTPDMRRRGVSLAAGGTPERSMYSMLGGRVFWDLRHSVGDHFEWIAEYSDLRCILDDCCPSRDCDVLHLGCGTSRLCEDMYDAGYRRITSVDISPVAVERMRSRNARARPEMQWRVANATDLQDISSGSFDLVLDKSTFDAIAAMRVQEDVVNLLAEVSRVLRPGGVYFLVTLNEHLMADPEKILCMPHLAFDVQRFPIGTRSDCACLCCRKLPEADRHREAQLAAVLQAVSGVGASGPCQEDLHGGVYIAPRSPAPTCLHLSGLGSISEVMDAVRAWTDSNAQASPTSVCSAFAVFITTLPSLLSPGQLRAWRWARKHGPARTTPETMPREAQDLRTYCDSVVGFLWKLNHSTMELEDACEGFERLEDSDFANLPL
>GymCat028495_rbh_TGME49_310070
XARSMMNLQLAMDLTAVVAGAVREEAEAERGRMALVDLVRERCHPTRLHGAALRRQRWRQKNWQDELRGGAEEKVRKGRLNEMRYLQLALRLQEMTELSSALASSTALDSESAKELDSELTGIEVELEGSEDSVARDLRAMVSVVRGTLYKLGHNLTDEQVEERGRSFTYSNPRYWEDYYNKTSGDEQYDWYGSWDSAVVETTFAPHGDGEPQTASRLGDLLRPYLTAESKILMLGCGNSDMSEKMYAEGFEDIVNIDISETLLQNMRSRLGAAMPRMRWLHMNASALTFESGTFDVSLDKGTLDAIEGSRGLLQAAAREIHRTLRPGGYLLSLTFNAAQTRVEDQLRSAADWGPCHSQPFERPEKRDGHNSRYFIHXVPTSGLSCSQTTPTRRPHGRGGPRADVAGLGGLIWEGLTAAPTALSSPTAEIVMQDVSRRVAPFPGVG
>GymCat030077_rbh_TGME49_310070
XLTERAASPEQSVGPLAAGGSVPEKASRQAFRHYIGTPACSTSLTERAASPEQSVGPLAAGGSVPEKASRQAFRHYIGTPACSTSLTERAASPEQSVWTLSAGSTQESVDTLSRGLTSAEDPVEGTAVPCLFGPGDPPPYGDLGCGPAYWDARHAETAADTFFDWYVGFSKLRPIFQKRLPPPAYEPEILDVGFGTSEVPACLYDHGWRNVIGVDTSEEAVARALGSQCHLERRELEFLRMDACKLEFSDQCFDAVIDKALFDTIVAGGHAYHQASALLSEVHRVLRPGGVLFLVSHGAIGIRLPWLLLDATWSWRIEVARIPKQALLCLEAESMLAGERLGEWFYVYLCTKQGESCEMRHRGEHLACAAVAADAIGPREDMTKGVGSESRLHAIFGGRARSDLERMRRKQEQELDAYXAVHPEDVPWQPGPQGRKQALGPAHRGDSAHPEDLPGQQDAQP
>GymCat030268_rbh_TGME49_310070
MAQYGKVEYWDERYTRDPEPFDWYQRWAGLKDTFLEFVQPAHSILMLGSGNSRLSEEMYEEGYQNITNIDISNIVVKAMQEKYRDRAGMTFMQMDGRAMELPDGKFNVVVDKATLDSILCGEGSTHNAQKLLQEVSRVLQPNGVYIAVSHGQPSYRLTYLQRPEFEWNVKIYTVQKPMMGMAASLSTEEKDNVHYVYVCVKGESAAEPRAREREASKLGATTDAMAAAPSGGTYAWMKRLLRLA
>GymCat031821_rbh_TGME49_310070
LKAGVAHCRDISRACDARHQPGTCVCESYFTAPMQYSTQEYWDERYDQNRDPFDWYQEWEQLKEIFEEYILPEHQILQVGAGNSLLSEEMYKDGYKHMFNIDLSKVVVQQMNAKYRSKPGMPTYKQMDTRAMEAIEEGTYDVVVDKGCLDAVICSEMSSANAQMMLAEVSRVLKHGGVYLCVSHAERGFRVTHLQKPHFNWRMEMKQIAKPMIGQSAALMTDERDSQHYIYICTKAQAVKK
>GymCat032164_rbh_TGME49_310070
XFSSLFTLTGMAPDSRCGCFDVLLGELWALFSAVRRRANLCQGDALRSWLGKKEYWDAAYGSGRYAEEYEWIQTFDTIWPYVEKLVGGNQNCRVLHVGCGNSNLGRRLHDRGYVNVTNVDYSDVVIDMMRRKEPNLRWVCADCAEPGALGTEAYDCCIDKGAIDSLFEAGSESMRERGRAMISEIHRVLRPGGQYLVISNGGVGNDALKAQFASVECETIEGFSCDLYYKLVLVVLCTKG
>GymCat033314_rbh_TGME49_310070
XLLLRVPVTHGNGFETRSEDYALGADDAAFWDRTYQVHGRHGRTSYEWYGLGYQDLMASLAESAQSRELLVVGAGDSXLSAELVDAGWEVTSIDFSQEVVRRMTGRRPDMRFLHMDARRMSFGDGQFGTVIDKGLADCIGSADETRRYFSEVHRVLRPGGRLLVVSMKRLGADELGTAWRCRPERALMGPSFEDVSEFEPARAVFGSEGTIPYYLTQCESQPVGAGDAAEPLTSWXXDGSRPFEVHX
>GymCat041836_rbh_TGME49_310070
XLKEPEPFEWIIGFSDFRDVLDQVTQGDKRTRILNIGCGNSVMAEDMYDYGYRQVVNVDSSSVVIEHMRKRNSEKRADMVWQVGDATALTFKDGDFDIVIDKSLLDTLVCGNNAGTVVAKYLTEVARVLSKAGMYMCISFGSPDSRTSYFTETLLDFDVRIVDLPDSHFIYGCRKGKQDAARWPQIGRALVDTPGAISRATREFGIVDLYDSKRGFGFILPCGGEDKVFVHWKEIQSSDNWPALKQGMEVEFELAQAKKRGGGSEVSAAAHSDRQLSERTFTGIVKLFTRWGYGFIVVDEPIDWPIELPPGSEVYVTREDLVTKPGVSGSLVPGQRVTFKVWKTDSGKHEVAAAEVHAEDNTPLPWAPKTPSNGVANGIKNGYAKGMWTGHRGGIPVLKTFTKGKWQA
>GymCat043167_rbh_TGME49_310070
MASTTHESAPGYGNGPGYWNTRYTNDPEPFEWLENYFDLRDMILNLSGGKKDCRILHVGCGNSALTENMYDDGFLDIVNIDNSSVVIGQMLERNRHRPSMQWLEMDATQLAFADRVFDLVLDKSVLDTFACTDNALLTIGKYLMECERVLRPGGVYFCISYGAPSTRQSLFDLPHVDLSYEQIEIPPKSSEAKPHYAYILRKPLVPSPDIRNSCGA
>GymCat044085_rbh_TGME49_310070
XAMAQYGKVEYWDERYTRDAEPFDWYQRWAGLKDTLLEYVKPSDKLLMLGAGNSRLSEEMYEEGFQNITNIDISNIVVKAMQEKYRDRAGMSYTQMDARAMELPDGTFSIVLDKATLDSILCGEGSTHNAQKLLQEVSRVLQPNGVYVAISHGQPSYRLTYLQRPEFGWNVKIYTVPKPMMGMTASLTTEEKDNVHYIYVCVKGEPAKGEES
>GymCat051354_rbh_TGME49_310070
XKRGGAEGPPPSVASVEYWDEMYGSRSSTYDTLYGYDDIQPVLLQAYKGLPRHAGCRLLHIGCGTSDVTEGLWRHGFRDICNIDFSDVVVGVMAQRWEELAASAPSAKEEDAMRRGVQWLRMDASNLESLASGSFDLVIEKFTIDAMLCESKDDSADPRGRAVVREVHRVLKSAGMFLSFAWGEKRRATLLRGGGLFSVDYCRVPGEQRQRPLAYTCRKETPRDGPAPAWTLDASLGDVPTPARRPEQASEPPRTASGANDAAIASAAGAAAPLEAEDDACAAAEVFMTEAAGRLEVWIDFGAQCGLRPADVELXDYDGGVAVEMARRPPGRRALASRDVPWPHRQRWGDSSVDTLRTSRRVLRGARCGAPRAQSWEACGPDGGHLAPERLSRACGGA
>GymCat052354_rbh_TGME49_310070
XGDRLMMVHVDSWAARGHSMLPGAASIVASLGPSQLSRLPDSWPPLLRNRRETRKWCVAFGQRAVSFQSSTAMVVAASWIMWARPRPRCHRSSPRGRHRAVLYRRAKDEAPDYGTREYWDERYKTESDGTYDWLGDYDRCREHIHRAVGERRDVSILDLGCGNATLLERLYDDGFTDLTGFDISEVAIEAMRKRNEGARPGIKWVVGDALSTFHFPDGAFDLVIDKSTMDAISCDEKRIHRNLAHLTGEVSRVLRDGGTYLVFSAITSIPERALSFGHLDFRIERTDIPVPFMDLSVFAATKGEDANSKYRFRAQEIIAYAEEQDRLFEEQRRKAAEAEEKLHARXEALDFRHPRLIIGYYQQNAARAVAAQVAVAAKLA
>GymCat052545_rbh_TGME49_310070
MPKKRVGQKDSQRAAHRTSSATIGARTCLTAGVVVLAAAVLGWWKWGSHSSLPAPEAASTEQAKAPAGIGPNVMAGQSALIERLTELLLEVEAVRGEEHRKERLXASTRVEAELARIEASVDPSTAAGKQHLGLIALCRSALESDRGGGGVSEEAWNDEELRRTHGVVTYASQAYWEEAYSSRQYGESYDWYGSWERDDLNGRSLGELLRPVLATDSQILVLGCGNSNMSASMYREGYRHITNVDVSEAVVEQMRERYGRMEGMTWQTMDASALEFPDASFDAVIEKGLFDALYAGTGTLVQSVLDQAKRVLRPGGLLLSVSFDHDRVERLFAPRSSPEALPEAPAPAPLECRVVGSLSYDRGGGDGSSTTTHVYACSSQX
>GymCat053249_rbh_TGME49_310070
XLSAVGAGTPASPRNHEAVGAERGTHQGRRSAARLVQQKIMEVNALMAELFEAGRLNESAALIDDALLKLSRQVERLDESSAHQMRFMLRIMRGTLRQNSGEALGDRQTEGLAGATFASADAWDEYYRTAPGGVVPEWYGSWGSHIVSVTARPWATGARTPRMCSTLGTLLAAYMEHSSRILMLGCGTSDIPENLYRAGYEGITNIDISESALVRLRARLAADMPRMHWLGMDASALTFDDASFDVVVDKGTMDAFEQNPSLAQKVNREVHRALRPGGVFISVTASRTPSEYLQRLRLGAPWHDCRTHKLEFTGQSIRSGGAEGSRSVNNERPATYLDDALLVVCLRPASTWDGVWALLSSLLQLHNGGQVMIFDGVDEPRRRGLRRRLRVALARQRNRQQY
>GymCat053577_rbh_TGME49_310070
SDFRDVLDQVTQGDKRTRILNIGCGNSVMAEDMYDYGYRQVVNVDSSSVVIEHMRKRNSEKRADMVWQVGDATALTFKDGDFDIVIDKSLLDTLVCGNNAGTVVAKYLTEVARVLSKAGMYMCISFGSPDSRTSYFTETLLDFDVRIVDLPDSHFIYGCRKGKQDAARWPQIGRALVDTPGAISRATREFGIVDLYDSKRGFGFILPCGGEDKVFVHWKEIQSSDNWPALKQGMEVEFELAQDQKARPVARLVTSIGGSEVSAAAHSDRQLSERTFTGIVKLFTRWGYGFIVVDEPIDWPIELPPGSEVYVTREDLVTKPGVSGSLVPGQRVTFKVWKTDSGKHEVAAAEVHAEDNTPLPWAPKTPSNGVANGIKNGYAKGMWTGHRGGIPVLKTFTKGKWQA
>GymCat055289_rbh_TGME49_310070
XPANLLVLGCGLSRLPEQLLQEELYAASDPECASETCVVLAVDVSASAVARQQERLAQLQQESPSLQFHVADVTRLAEDIGHLVPGRRPSDAAAADASAGDDAGFDVVVDKGTLDAVMCADDGDTRGQQLVRGAMEVLRPGGSFLCVCVGEPGFDILQVEMWRKWSYEKVVPRNSYHRADVHX
>GymCat066082_rbh_TGME49_310070
LQHLLLAAMVRQRPRRRMPLFLAVCGALLTAFCASRVVSYYAFGVQKHWGAGWFYDCRERATSPPSQLVAQRLWVIQRLRPLGRCTTWAQAMEQDQQLQQDRWSKYADAGYWDQRYREEDSFEWIADYAEIQDVVAEACPDKTYRILNLGCGNSRLSEELYDAGYQNIVNVDISKVAIERMCERNRQVREHMSSHVADVTDLANFANSSFEVVLDKGTLDALICARQPSAVMQALGEISRVLKPDGVYLLLSLNGNIKLNPDILRLPHFAFDVEDRWASGNCSLVARVCNCSCVVCRKLPHADEARDANLHAVLEQYRHFQIPSSAGSNQQRAAPAQAPKVSSLNFLD
>GymCat066810_rbh_TGME49_310070
XRMALTPLLACFNQAAEGFQEANEGLITHQQRLSELQPSAPVDAADVILELERRHRESIASAAVLKSGCSALRTQLDAASAALETAAHQDVPYLALLRKRYDMMVVTLNAWLAAHAGSLAQVSKVEIALGLPSEDVGAGFGDGAAYWDTFYQSVENPYDWLQSYKDLRDVLQRYTHGNRELRILHVGCGNSLLSEEMYDDGYKHIVNTDISAVAIEQMRRRNMARRPCMEWVVADATSLDFEGGSFDLVLEKGVVDAMHCCAAPEGAVKRYLREVARILRDTGVFVCVSFGASEERARYFEESPLGADLETTEVSAAYASRGHFVYACWKGRSSPRNMPKQSEGTAGGQDS
>GymCat067784_rbh_TGME49_310070
MALTCDVFVLKSASSARWFGGDAQSLKRGAPQSRKRNVLDRSFCIPMAAATMSACAGFAVGVAVNDVAVIALRGDFAHARVDVASLADKTLRDLLSAAGLEALAQTXRERFGSQDYWEAYYSQGEEAGDSARASAEGVSEFEWFCGYDMLQPFVREFLGPVLSDAQEARRQPRLLVAGCGNSRLGCELYDDLAAHHLGPPQLDIWNVDYAPAAVAASSSLAGSRRMRHVVGDLCALPRDVFEAGSFDAVVDKGTLDALFCARRGAPIAAAGELRRALRVGGRAFVVAGVATSSEVLATFHDWDVLLDGSPYVNDDGDATINLRAQLYVLAGQPDEDVRIMLAVSETASSALAARFSQQRVDNNQYAISS
>GymCat068066_rbh_TGME49_310070
XRPRMFEWCEGCDRLTPVLEATFAFVGEADSAGADASVRASEGASQASRHADVGASEGAPQAPRHADVGASKGASKAPRHTRVLVVGCGTSGLSAELWDSGRRQVHSIDVDEAVIAEMRDSHQGRHGLTWQVLDITTGDGLDPGTFDLAVDKGTLDYIICGGAEGVADALRAVHAALTEHGVLLLVSIHPLELLRPLFATDSCGLGFEVLRGWSLSSTASGATDATDRPTGAIALRRAASSRSRQEAIAQVVAVLDAHFGGACPLLTAEREIALRRAFVAGAGSGGTLAGDRCDDNGGGKSLSDDRLWLPIEAAHSAMFPLAEEQAEYPLELFLEDLRADETTAEVQGLTLAGALDFLRRNQ
>GymCat068623_rbh_TGME49_310070
XWYQRYSGIRDLINQYVKREDVILMAGCGNSRLTEDMFEDGYTTITNIDVSRVVIDQMIDRYKDKPTLQWXQMNATALDFPDETFDVVIAKATVDAVLCGEGSTANVAKFCSEVSRVLKPTGCFFIVSYGVPDNRLNYLEKEDLYSWTVTVHTVPKPTVSAAAVPSAEDAN
>GymCat076682_rbh_TGME49_310070
FLRGMGDELAAALDCYCSRSAPGAPRAANAYARQEYWDERFTSSDTSSFDWYATYAELESCFQEHCPPSPDLDVLMVGSGNSRLPAEMHAAGYRRIVNIDISDAVITKMEREMASLGFEWRVMDATATTFEAPRFDVAVDKGTLDALMSGTDASQAAALVAEMWRVLRPGGLFILVSHNRLRGALLDSALEAKHGSIAAWEQVEARWCRLSGEATLINVVRSRLRPGQSFAEAFRDGAQLAEAGAETRKVLKMLLLMDLFRAKRREKDKMEKALATPSDDGTWQSPSEAPPEEPPRLWEGRKGEGXEGEGVADRDPRKQPFCYLYVLRKRVLSN
>GymCat078257_rbh_TGME49_310070
AVGAGTPASPRNHEAVGAERGTHQGRRSAARLVQQKIMEVNALMAELFEAGRLNESAALIDDALLKLSRQVERLDESSAHQMRFMLRIMRGTLRQNSGEALGDRQTEGLAGATFASADAWDEYYRTAPGGVVPEWYGSWGSHIVSVTARPWATGARTPRMCSTLGTLLAAYMEHSSRILMLGCGTSDIPENLYRAGYEGITNIDISESALVRLRARLAADMPRMHWLGMDASALTFDDASFDVVVDKGTMDAFEQNPSLAQKVNREVHRALRPELRLGAPWHDCRTHKLEFTGQSIRSGGAEGSRSVNNERPATYLDX
>HalGra005324_rbh_TGME49_310070
MQSQHSHFKRLLNPQTQQITLPTEYPDYSKVEYWNARYTEERGITYDWYLPWKKTSGAQVGMRDIIVPRLYDDKESEILVLGCGNSELSAKLYAEEGFHYITNADYSRVIIEEMKERNAHMEEMDYVEMDITEPLDILDSESFTLILDKGCLDCVACSQDNAGKVRQMLDNVHRTLAPGGTYVCVSHGRPEMRLAQIQGTAGYKWTVEVQKVQKRPAGLEVLERVDSEQYYYIYICQKRY
>HalGra005466_rbh_TGME49_310070
MDYCNLNKMPNYGDPQYWEDRYKESAGKVFEWLEDFSAIESLIFKFLSENPLFPEDSTEWKKDAKILNLGCGNSTIAEDLYDKGLISTVNMDISTEVIKQMSDRNLEKRPELQWHVMDVREMTYDDNTFDLIIDKSTIDAILCGDNAFINTAQMMRECQRVLKTGGIYMGISYGYPESRVLHYKRAHLHMELRVFEIQPQNPKDSLHYVYVCKKLEGADEISKQNYEKVENDIREDERKMIELYYKQQKSKGVGVGPADQQQQE
>HalGra011758_rbh_TGME49_310070
MRFSVRHFWQREQSTKPVMVAKMPVRQAVRCQRARISVIQRSKNLRDSLRPPEIKPATLVILKESVQGMYSTIPSSERALPSQAMSDSLSQLRLSLRLQSQTDLQNLRFLAMLYPTASFPGTTAIQDVFGLIGSTNTNSCSLSYDPISLGMATDVVSSTSQSTLYSFFPPEGTLSTAFSACFLVKHTPFTTANRGPAVSRNSWRFYSRVLGVQQTPWSASIWRFQLRSWSFVLKQYKPALLRREKAPKKSVFFKSSSINKIVLQCGSVQLQFTIRNLIQIVLECFVNQNQQFITSTPPTLSRTMPNYGDPKYWDKRYSENEGSMFDWLEDYQSLKPLLSSLIPSKSSRILIIGCGNAPLSEDLYDDGYQNVVNIDISSVVIKQMRERNCEKRPGMIYEVMDCTEMGAFGDDTFDVAIDKSTVDALLCGDNAYLMVAKMTREIQRVIKPDGGVYIAISYGKPESRAIHFERPHLSFVNKQFILYPADCTSEEQKEEKSHYIYVCRKQPGAEAVAAENWDRVVEQLKQEAEAAAAEYDGDSSGDEEKVGKSNKQKKGIHLRSYSQ
>HalGra011893_rbh_TGME49_310070
MPNYGDPKYWDKRYSENEGSMFDWLEDYQSLKPLLSSLIPSKSSRILILGCGNAPLSEDLYDDGYQNVVNIDISSVVIKQMRERNSEKRPGMVYEVMDCTEMGAFGDDTFDVAIDKSTVDALLCGDNAYLMVAKMTREIQRVIKPDGGVYIAISYGKPESRAIHFERPHLSFVNKQFILYPADCTSEEQKEEKSHYIYVCRKQPGAQAVAAENWDRVVEQLKQEAEAAAAEYDGDSSGDEEKVGKSNKQKKGIHLRSYSQ
>HamHamHH34004907_rbh_TGME49_310070
MTAYGKVDYWDERYKRDVEPFDWFQRYAGLKPILLEAGLQASSRILVLGCGTSRVSEEMYADGYRKIVNVDYSNVCISHMQRRCADKEEMTFLHMNALDMKQLDNGDFDLVFDKGTMDCVLCGDNSFDNVQKMLREVSRILAPGGVYIVVSYGQPNFRLSHLQREEYGWSVTMKTIQKPSINVQAPIDEKDNVHYVYICKKAAGEAAQAPAQVSSDAAKGAPTN
>HelCap008153_rbh_TGME49_310070
INAEYMGCKNLEPKMNIKPYGDPAYWNSRYQKSVNHFDWYLEPKDMDSILDDILKDVSKDSAILYSGCGTSLLPRHLNRMGYKKITCIDRSELAIGIQVKQSSDIPDITWVTEDAETMSSFANESFELIIDKALLDDILCSAEKPTTKVNRMLDASDRVLKKNGKYVLISCMQPDKRMYYLKKEGRSWDIRPLQIRKPEIVKLAGAADTEDSNNTGQLGVYWAYICTKTEDSQQSIEFYTPLDMTTQTPVING*
>HelCap012237_rbh_TGME49_310070
STWDPILVCKNLEPKMNIKPYGDPAYWNSRYQKSVNHFDWYLEPKDMDSILDDILKDVSKDSAILYSGCGTSLLPRHLNRMGYKKITCIDRSELAIGIQVKQSSDIPDITWVTEDAETMSSFANESFELIIDKALLDDILCSAEKPTTKVNRMLDASDRVLKKNGKYVLISCMQPDKRMYYLKKEGRSWDIRPLQIRKPEIVKLAGAADTEDSNNTGQLGVYWAYICTKTEDSQQSIEFYTPLDMTTQTPVING*
>HemSpeSG2012SG2015016521_rbh_TGME49_310070
MAQYGKSQYWDDRYTRDPEPFDWYQRWEGLKDVLKDIIQPNHSILMLGSGNSRLSEELYEEGYTNISNIDISMVVTKAMKEKYQDKNMTYAQMDARQMDFPKDHFSIVLDKGTLDSILCGEGSTQNAQKALNEISRVLLPNGVFICISHGEPSYRLTYLHRPEFGWNVTVQTVVKPMMGMVSTMDEQSNVHYVYVCTKGEIFEKWDEPAPDHIEMEEGEGKAAEREANEGENVSASA*
>HemSpeSG2012SG2015016966_rbh_TGME49_310070
MRGSVDDAFAQLSQAAGDDNTHDSLLEDESHREDEERLLAHSVAPNDGQPPLHCRLTEGHGAASGSRDNGEDTVEEKNNDSRAKYSQKEFWDNRFLKNPGAFDWYATWTELAPFFAQHAPAPRRVLMVGCGNSTLSRDMHEAGYEVTNIDISEVVIERMAKGHPEMQWLQMDATAMTFADNSFDIVVDKGTIDALACHAPDCCDEESEHVSRVNPLALEDSEVVRQDESALDNKPAEENGSAQQNGLSQDNDSSHEAGSALEHALAKDSTLTMENRSAQGNGAALDTEATEDTPSAQDTPSAQSSAFPEGNALVKALIAESVRVLVPGGKMCLISHSRGRDRLCYDAVGSDKCETELATRAPLSADAVMINLLRNVGGPKSTMKDIVKDPELLKAVLTEFKEYQRDQVIAKRIIEYRAKKEGGCSSVRLDASFKNLDTSEPVASRRQLFCLIYFVKIHKGLDGK*
>HemSpeSG2012SG2015017867_rbh_TGME49_310070
MAQYGKLQYWDDRYTRDPEPFDWYQRWEGLKDVLKDIIQPNHSILMLGSGNSRLSEELYEEGYTNISNIDISMVVTKAMKEKYQDKNMTYAQMDARQMDFPKDHFSIVLDKGTLDSILCGEGSTQNAQKALNEISRVLLPNGVFICISHGEPSYRLTYLHRPEFGWNVTVQTVVKPMMGMVSTMDEQSNVHYVYVCTKGEIFEKWDEPAPDHIEMEEGEGKAAEREANEGENVSASA*
>HemSpeSG2012SG2015025387_rbh_TGME49_310070
MRGSVDDAFAQLSQAAGDDVAPNDGQPPLHCRLTEGHGAASGSRDNGWTFATCQAREVGEDTVEEKNNDSRAKYSQKEFWDNRFLKNPGAFDWYATWTELAPFFAQHAPAPRRVLMVGCGNSTLSRDMHEAGYEVTNIDISEVVIERMAKGHPEMQWLQMDATAMTFADNSFDIVVDKGTIDALACHAPDCCDEESEHVSRVNPLALEDSEVVRQDESALDNKPAEENGSAQQNGLSQDNDSSHEAGSALEHALAKDSTLTMENRSAQGNGAALDTEATEDTPSAQDTPSAQSSAFPEGNALVKALIAESVRVLVPGGKMCLISHSRGRDRLCYDAVGSDKCETELATRAPLSADAVMINLLRNVGGPKSTMKDIVKDPELLKAVLTEFKEYQRDQVIAKRIIEYRAKKEGGCSSVRLDASFKNLDTSEPVASRRQLFCLIYFVKIHKGLDGK*
>HemSpeSG2012SG2015027487_rbh_TGME49_310070
MSVDVDQWKHLLAQQPPRYDDGSNYWDLRYKNMAGSCAYDWYIGFEALKSILCTRIPSPSAEILIPGCGLSEIPRALYDEGYRNITAIDTSAVAISAQTASEECEIEFCVMDVCRLEFPSNIFDVIIDKALLDVLATCYDSTRSARAVEEIYRVLEQGGVFVCVSHAPPERRLNLLTLNGAAHWRIEVTKLAKLSVPFIDLDAPGCFFVYICTKEAGENCHATSLVT*
>HemSpeSG2012SG2015028629_rbh_TGME49_310070
MVSKRKKNRFRLKLWVSMGALVCCAAAWRATVDDGHAAPRYSENMLSFTFKRATEVESIGKSGHADLLSQLLKLTKAVDNLQGEERRKKATEVEATLKEMEATLQQTPEDSATKQQVNLIALVRSALQKDEAGEEMDTSDAALEDYGIIPYASPQYWENAYQKKKFGHLFDWYLGVASDTERNKTLGMLLMDHLERQHNILYAGCGNSNTTAFLYENGYHNITNVDVSASIIEHMHGLYAAKYPVMQWTQMDVTQMEYGDATFDVVFEKGLFDVFFSRAGNNSQIFLAEAKRVLKPNGRLISVAFWDAEKHLADLKCGHYYLGSSKPGPDAKSGNSPSRKFHLSVCHM*
>HemSpeSG2012SG2015029562_rbh_TGME49_310070
MEATLQQTPEDSATKQQVNLIALVRSALQKDEAGEEMDTSDAALEDYGIIPYASPQYWENAYQKKKFGHLFDWYLGVASDTERNKTLGMLLMDHLERQHNILYAGCGNSNATAFLYENGYHNITNVDVSASIIEHMHGLYAAKYPVMQWTQMDVTQMEYGDATFDVVFEKGLFDVFFSRAGNNSQIFLAEAKRVLKPNGRLISVAFWDAEKHLADLKCGHYYLGSSKPGPDAKSGNSPSRKFHLSVCHM*
>HemSpeSG2012SG2015032660_rbh_TGME49_310070
MIGYLLSNMVEGRGSRNVVSSSAELETEGTMMAATTGICATKTWLAAAHTTGEDGKPSVFSRTSNTKGAKRGSYDPTHGRLQLRRWGTRSDIIIPRALYDEGYRNITAIDTSAVAISAQTASEECEIEFCVMDVCRLEFPSNIFDVIIDKALLDVLATCYDSTRSARAVEEIYRVLEQGGVFVCVSHAPPERRLNLLTLNGAAHWRIEVTKLAKLSVPFIDLDAPGCFFVYICTKEAGENCHATSLVT*
>HemSpeSG2012SG2015038687_rbh_TGME49_310070
MGCVPCFQWLEERWNLVKVLWSNEALASGAYWNAAYKRGDYGKTYEWLQTYAVLKRFLLPHGRVGEAVLHLGCGNSTLGVELYNDVKGKWGTIFNVDISPAVVHSMKCYEDAGLVWDVQDGRRMRYKDGYFGFCFDKGGLDALLEGKDEDGARDMVSEVRRVLRPGSVFVLISLEGSRKTFLRQFFSEVTMEEVDGFSCDLVPHRPCFIYTSTI*
>HemSpeSG2012SG2015039582_rbh_TGME49_310070
MGCVPCFQWLEERWNLVKVLWSNEALASGAYWNAAYKRGDYGKTYEWLQTYAVLKRFLLPHGRVGEAVLHLGCGNSTLVRQWFIR*
>HemSpeSG2012SG2015042617_rbh_TGME49_310070
VYRAFTLENSKWGGAKRAEKYTFTTTNMRGSVDDAFAQLSQAAGDDESHREDEERLLAHSVAPNDGQPPLHCRLTEGHGAASGSRDNGWTFATCQAREVGEDTVEEKNNDSRAKYSQKEFWDNRFLKNPGAFDWYATWTELAPFFAQHAPAPRRVLMVGCGNSTLSR
>HetRotSCCAPK0483003296_rbh_TGME49_310070
MAQYGKSEYWEERYTRDPEPFDWYQRWAGIKDTLLDYVQHSNTILMLGSGNSRLSEEMYEEGFHSITNIDISMVVTKAMQEKYRDKPGMTYVQMDGRAMELPENNFNVVIDKATLDSILCGEGSTHNAQKMLTEVSRVLQPNGVYIAISHGQPSYRLTYLQRPEFGWTVKIFTVQKPMMGMTASLSSDDKDNVHYIYVCVKGEPGA
>HetRotSCCAPK0483009049_rbh_TGME49_310070
XGRPCFCGVAAMPKKGGAKRKGGGFLGLSSHVLAIGGCVAVLVAAVVMAYVWGNVEPEGAAVSKPKEDGMGPGSMAGSAGLLNVLMKLLGEVQEAKDEDRVQVGIRVEGQLAEIEKQIVVGSAAAEQQMGLISLVRSALQSDRDPGSSDVNEDWSDEALLKKHGVATYASQTYWDKAYSGGRYGASFDWYGGWEDPDLEGRSLAELVRPFVRKDARILVLGCGNSNLSAQMYHEGFGDITSVDISEPVIEQMKQTYSHIPGMKWHAMDASAMKFPDGHFDFTIEKGLFDALFAGTGSQVGAVFREMRRVLKPEGRLVSVSFSGDRIERLFQRGAGDDEEAPTGDPAKCDVAGQLKYKKEDRQDGKPHQAFYVYACQEPR
>HetRotSCCAPK0483014872_rbh_TGME49_310070
XRGIVLMAGGLGQSYLGERSYWDDAYKAGRYRDSYEWLNTCEELWPQVKEVLGGTASAGVLHVGCGNSGFGRMLADAGHRVVNVDYSQAVIEMMRKRHPDLEWVQADCAEPGALGPEGAYDLVVDKGAIDSMIEARTPKMMEKASLMVKEVHRVLRPGGKYLIFSNGTESRQEMLAERFA
>HetRotSCCAPK0483016472_rbh_TGME49_310070
XQAPSYGDDAYWSERYGEECEPYDWYLTWDQLKEALQPLLTPESEILVMGCGTSTLSEKLYTEGYVNVTNVDRCEQVLSAMRDRHTAMLEAPPDPKAKKDPKAKVEEPAEGQEKKPMVFEALAAQSLPQAWAGRFDVVIDKALLDAVAXREGQVAPGGLGPAVRERCAQAAVRGLRLRLARQARGAEANAAQHPQAGRHQAPGLRGGRRLGLLPVEAGAPAAPAAHDVPGRRPQSQGEDGDRALCQLQCRGARLPPVHAAEALTAPWTQGEPRPSGVRLLRGRGSESW
>HetRotSCCAPK0483020528_rbh_TGME49_310070
XAMAGGKGAEKRKRGDGPSSGKGDEPPPAATGRQAKRKKQEGFPSWMWVVIGLAVLVFAGKVFSSDAPAAKSGKVKGKSGRPDTTRFLELALRLQDMTQIGAGLEQSGQLDSEAATELQKELAQIEEELGDADDSISRDLRSMVSVVRGTIYQRSENLTDEEVAEKTGRYTYANPNYWDDYYNKTTVEERYDWYGGWDTAIKEVSEPSEATEMRQILKRYVAPGSRLMMLGCGNSDMSEKMYKDGFENIMNIDISPQLLDGLRERLSKDMPRMSWKYENASSLTFESGTFDVTLDKGTFDAIEGNKPLLMSAISEAHRTLRPGGYLLSVTFNNPELRVESQLRKYADWKQCATHSFTRSGQIKVTTYYVHACQRKE
>HetRotSCCAPK0483020978_rbh_TGME49_310070
XRRDAVVEAGALDGLQEMLWNPMPETKSQATAALEKVTAGSEELQGRVKSAGGDGMTDTEDPKFGEASYWDKRFESEVFYEWIVGYEELKDLIAAACPSKEARILNIGCGTSRIAEDMYDDGYKNIVNTDISQVVIDKMRARNEEVRPGMEWLVEAADRSFDLVLDKSTLDALAHTQKAAVLAKLTGES
>HetRotSCCAPK0483022555_rbh_TGME49_310070
PGASGMVESAEAQGEVKRLRKSASEGSLNADSSGARSSGPGDLDSQDRGYGNGPDYWDERYLKSPEPFEWLQGFEELKDFIREACNGRMDVNILHVGCGNSPLPEDMYDFGYTKIVNVDNSAVCIKQMAERNVGTGLQWLEMDATRMSFPDESYDVAIDKSVLDTFACGDSASQVIEKYLGEIQRVLX
>HetRotSCCAPK0483023008_rbh_TGME49_310070
XSEGSAVGPGHVVAVAIVVLFASMYLWSEEPNGREDAAVEDAGEEYDAVSMLKDVLAFGQADGEGFKSFSKASYWEDRYKKSEKPYDWYLRWGKLRELAKPEMPSDGGAILNIGCGSSLLAEELHADGFRDVTNVDISSNVVEQMSKRYSSLGYRWQVMDVTKMTFPESKFDVIFDKGTLDALYSGDQPGVVATMEEVYRVLKPGGAFFSVTFGEPERRTELKRPNWASFTTHKVR
>HetRotSCCAPK0483023544_rbh_TGME49_310070
XFGPSVYLGAMARSSSDELASALSAYASRDKQAGERKHYADPGYWETRGAESDGVFDWYAGFQELEMIFRKPAAGVEVLMVGCGNSALSSEMHEAGYRKMINIDVAASAVEKMATKFADLKGLQWQVMDATAMEFEADRFDLSVDKGTLDAMVSDFDGGGEVACAMVSEVWRTLKPGATFLLVSHNGKRLPLLDGAVSERFGEGAQWEALEVRRCRLSAQATLINILRSKLNGRPLAAAFKDPEMLKEAAGETRKTLQQMQFLEAFRX
>HetRotSCCAPK0483031298_rbh_TGME49_310070
XDGPPPTMDLVEYWDEMYEHRSQTWDTLYGYDDIRPFLVGLHRDKPARARCRVLHVGCGTSAVTEGLWRDGYREIVNTDYSDVVVQLMAERWDNLAFTKELRSEAEAAQMRQGVSWAAMDATDMSSLKGGSFDLALE
>HetRotSCCAPK0483032732_rbh_TGME49_310070
XLASRGGLVRTFAGLPSPAARRGAGRVQLQAEDPSAAGDKDQEYWDTRYKTGDKGTTADQIDDRGRGWLCEYAGPLQQTLQAIAGGDPSKRVMNVGCGMDRMSEDIYADGFTNLVSTDISPTAIEAKKSETAATMPDAEWAVDDAMDMQVPANSIDIIVDKGTLDAVLILENPFLSGTKMLREVQRVLKPGGTYLLATHGRGDPEAYRLPLLTLPHLNMNIQKTPDLGGYYLFVCTKLGDADPEAWPAAELWARERDDEDRAAEWAMVEEIGQ
>HetRotSCCAPK0483033698_rbh_TGME49_310070
KHAQGSRARILPALGAGATGPEWAGMGRRSGAGLSAQKGSHGQPTLWVLGAVAAGVLACLWLPRDAALDSLDEDYGDQESGDGYKLEAVRSALLSSEGGSHFAGQKEARARKNGFADSSYWDKRYAATKKDADKRFDWYATWSSESKLQMKPYVLPQMPEKVSRVLHVGCGNSRLAEELSEDGFADIVNIDISAEAIEAMSRTSARPGMVFMKMDAMNMTFPSESFDVVLEKGTLDALYTGSADFARKTVGEXPGGLFVSMTFGAPSSRKELNATGGEGPAANGWGRFDTVVLDEDGVEQRSAVTGSRAAMASGEGSFFIY
>HetRotSCCAPK0483038115_rbh_TGME49_310070
FKGSSYQLSVESAGPSVTRPRAAAVTAVPAPFAEPAQPCSRHGAAAVSLGLALGCTAAALAPRRRRTNVRGRRVLLRAADDAYEPDYGSKEYWDNRYEADKGGKTFDWIGDYDRYKPFIEKAMADLGLDKKTARILDLGCGNAKLAEDMYDDGYRGITGLDISEVVIDEMKRRNAEKRPELTWVVGSAFELPFEDQSFDIVIDKSTTDAVSCDEDHRYSNLVRMSGQVTRVLPSDGKYLIFSGVRNMPRTMLSMSHLKFDWAETELDIPFCELSAFVATKAVGAEVALMRFYDQLEYAEMVDREQKEAREKQAEADQRLKDQAPSSFGVLDXIVGAASLSLPATGVKAFCGG
>HetRotSCCAPK0483040293_rbh_TGME49_310070
KHAQGSRARILPALGAGATGPEWAGMGRRSGAGLSAQKGSHGQPTLWVLGAVAAGVLACLWLPRDAALDSLDEDYGDQESGDGYKLEAVRSALLSSEGGSHFAGQKEARARKNGFADSSYWDKRYAATKKDADKRFDWYATWSSESKLQMKPYVLPQMPEKVSRVLHVGCGNSRLAEELSEDGFADIVNIDISAEAIEAMSRTSARPGMVFMKMDAMNMTFPSESFDVVLEKGTLDALYTGSADFARKTVGEVFRILRPGGLFVSMTFGAPSSRKELNATGGEGPAANGWGRFDTVVLDEDGVEQRSAVTGSRAAMASGEGSXFIYXDDEARLAPTTAAWARLSEPQLGVFLFSTRGDLTSD
>HetTri006271_rbh_TGME49_310070
XQTYWDKAYSGGRYGSSFDWYGGWEDADIHGRSLAELVRPLLPKESRILVLGCGNSNLSALIHGEGFGGVVSVDISEPVIEQMRRSYGDVAGLQWHAMDAGALQFPDASFDLAIEKGMFDALYAGTGSHVAAVLREARRVLKRX
>HetTri007023_rbh_TGME49_310070
XSDELASALSAYASGSKRQGGRQHYADAGFWESRFNESDGIFDWYATFEELESLFREYRKPVPGIEVLMVGCGNSALSSEMHAAGYRRMVNIDIAPAAVEKMAAKFADFKGLEWRTMDATAMGFEANMFDLSVDKGTLDAMMCGGXXXXXXXXXXDAMMCGGSDGCQVAAAMVSEVWRTLKPGGIFFLVTHNGQRQPLLEGAVREHCGEDAAWEVLEVRRCRLSAQATLINILRSKLGSRPISDAFKEPEILKEAAAETRRTLKX
>HetTri010734_rbh_TGME49_310070
XWLRAAPSGGPRVVATNPRSGHRQLPSRSGAAAAPLASLALGGAVASAGLRRRARAQRVARRADDFDYGKMEYWDKRYEQDKGDTYDWLGGYSRFKEFIEKAVENIEGCDKETVRILDLGCGNARLAEDMYDNGYRGITALDLSPAAIETMKERNEGKRVIEXXXXXXXXXXXXXXXXNEGKRVIEWVVGDAFALDFEDASFDIVIDKSTTDAVSCMDQKHTNLCKMTAEVSRVLRTGGYYLVFSSVNNVPRMSLSMPHLKFEWEETEIEVPFTSLSAFVCKKAPMADIALTMRYQESLEYFMEVDRRQKEAAEMREAAEQRLKEQASSSNLAVLDDPVGGILGDEQVGLVEKG
>HetTri016102_rbh_TGME49_310070
RDAPLEWSAKVSDVFLSHVRTAIAGIAPPGGATRLRVCELGCGTSGLVPALVKDGHDVVGCDFSHEVIDQMQGRHPELEWRCCDALQLSQEFDEGSFDFVVAKTLLDCFLTRSDSSASIRLLFEQVRRVLRDHGRFVLVDKACAPHLARGVPVQKIVVGTGPDQRFMFMRVLTPKPSDSSKAAAVAEPPSDSSDRRVVTLQQAGQGLVTHKAVGGSILVVERAEGSAAEAGLRVGDRLLGVGLAGGAEPVYGDSGAMQKVLRGHLPVCLVVEGSTNKRSKSQCDFFLRQQRGRMLRSGSAGAMAGGKRALPPIGLAGGGRISX
>HetTri019882_rbh_TGME49_310070
AFPGGRLPPHRRLLLPAAPWRPLQHSRLGAAPASLTAAAGVAAAALACRRRGSCGARVPRAAAASVLASPDYGKGAVYWDARYEGQAEPFEWLRSYADLSEMIEQAVGGNKGADILHVGCGNSALAEQMYEAGYGCIVNIDVSSVVIRQMKERNAHRRGLEWHAMDATGMIFDVLSFDAVLDKSCLDTFCCMANKQFMITRYLGEVERVLRPGGVFLMVSFGAERDRLPILTMHLRDYEIEVLQLEQAWAEQRLGCTSPYHVYICRKPSTRAP
>HetTri020467_rbh_TGME49_310070
XRMEFKALAAHNLPQEWAGRFDVVIDKAFLDAVACGQDKWNHIDAMLQKVSMVLKPETGVYVCVSRAGPEVRRPMLLRVRRQAAAPASQEEADVSADYKWRLEHQSLPRLLVSPNADPKAKEKLEIVPSASYNX
>HetTri021419_rbh_TGME49_310070
XRGDGPSSGKGSVETAAADRPGRQAKRKKQGGFPWWMWVVVALAVVIFAGKAISSLTSSSPAKGGSGKASKKGKSGKSSTERFLEMALRLQEMTQLGTALEQSGALDSEAATELNRELAEIEAELGGDDDAIARDLRSMVSVVRGTLYQRSENLTDAQVEEKTNSFTYANPRYWDDYYNKTEQGEMYDWYGSWDTAIEETSSPRQAARIGDLLRPYLAPETKLLMLGCGNSDMSEKMYRDGFENIVNVDISEKLLENLRARLGKEMPKMSWRKMDASAMTFDSETFDVTLDKGTFDAIEQNKPLLLGAVAEAHRTLRPGGMLLSVTFNSPELRVEGQLRQGAAWGECRTHAFQRGGQRQEKTTYYVHACRRX
>HetTri025199_rbh_TGME49_310070
XLFFRAELCRSFVSAGPSRGAARSCGRLHLQATAGELGYKDASYWDTRYRSGEKGATPDEIDDRGRGWLCEYAGPVQQTLAAIAGGDASKRILNVGCGVDKLSEDIYADGFTNLVSTDISPAAIEEKKLRNAETMPLAEWHVDDATSMKAVPSQSVDIVMDKGTLDAILILEEPFMQAAKMLREVHRVLKVGGTYLLVTHGRGDPEEHRLPLLAMPHLNMNIAKTPDLGGYYLFVCTKIGEAGPEAAAAQWDAAQLWAKE
>HetTri032804_rbh_TGME49_310070
XSRESVASRLGLSLPPLRGAMAQYGKSEYWEERYTRDPEPFDWYQRWAGLKDTLLDYVQHNNTILMLGAGNSRLSEEMYEEGFHSITNIDISMVVTKAMQEKYRDKPGMTYVQMDGRAMELPDQNFNVVIDKATLDSVLCGEGSTHNAQKMLTEVSRVLQPNGVYIVISHGQPSYRLTYLQRPEFGWNVKIFTVQKPMMGMTASLSSDDKDNVHYIYVCVKGEAGDGK
>HetTri034300_rbh_TGME49_310070
XATDMAGLPDGSFDLVLDKSTLDALAHTQKAVVLAKMMGESCRVLKPTGVYLLVTVNEHNPSYMRMPHLAFDIRTVPLRGLRLDKTFACLCRKQPDADEV
>HetTri040646_rbh_TGME49_310070
MDISAVVIEQMSKRHAALGQRFLQMDLTQMTFADNSFDVVFDKGTLDALYSGNQTAVVLGVEEIYRVLRPNGTLFSITMADAARRQDLKRSDWAWFKTLEIRQEPQAHYLHAMAK
>IchMulG5002695_rbh_TGME49_310070
MNQYGNPQYWEERYTREQDQFDWYQRFSGIRDQVLSHINPETKILNVGSGSSRLSEEMFDEGYQNITNIDFSMVVTKQMQERYKDQGPNFKYIQMDVRNMEFDSKSFDCVIDKGLLDSVLCGESQTTNANKMLQEIHRVLTEKGVYIVLTHGTSEFRKPVLQKPEFQWDIQEFKIIKPQISDNPGKEFLDKYQLYICKKNEGNIVEKQE
>IchMulG5002916_rbh_TGME49_310070
MKQKFQDEQFDCVIDKGTLDSVLCGDYSKQNSFKMLSEITRVLNNDGVYICVTYGEEKKRQLLLENGEQQSVLGNIRTHLLQ
>IchMulG5003351_rbh_TGME49_310070
MDQQQEIKQKLCQPDYKRKDYWNKRYESKETFYDWYCGYKELKEVFDKCFQFQKDLKILMVGCGNSPLSEQMYDDGYNNLLSTDISDIVINQLQKDSQKKGKNLIFEVQDCTNLSYQNETFDVIFDKGTLDAISCDNEGELVVKKMLLEMKRVMKKNGCIVIVSFGDLQERYKMFKDSFDFDEFQFQICRKYLSLEAQITNLLRHYSGGLNLNLAMTNKTVLLNVFRELKNMKKNIQEEVVVSNIIDWKSFEENFQYFIKIMKSVTALQAYNCLKLLESQEKMEQNSFSFDLSQKQLNSENEELNENVIERLYKKIDENNEKLSTLRKQKYDSQCPFYPFSEQDLDVQEVLYDQKFKYIVDLIKQL
>IchMulG5006697_rbh_TGME49_310070
MLEQEVQVKIKQRFKNIKQKKGLSEELYDEDYQNITSIDISQTVVKNMNEKYKDKGSNFKYLQMDVRELQFSAKQFDFVIDKGTLDCILCGECSTANSYKALQEIYRVLTNKGIYFLISYGSPENRKNILQRPEFQWDIIEQQIAKPKVSIDDGQEKYHYIYICKKNVEEENTELN
>IchMulG5007730_rbh_TGME49_310070
MNQYGNPQYWEDRYQRYFKFFQIWHKIKKKSREADPFDWYQRFKGLKNLIQQYITSESVILNVGAGSSSKKEQQFQYIINIQKKELSEELYDEGYLNITNIDISQTVIKNMQEKYSDRGETFKYICMDVKQMEFQQNSFDFVIDKGTLDCILCGESSTINSSKVLSEIYRVLNNKGVYFLISYGLPENRKNILQKPEFQWHVTEYQIPKPTKAITEDSSDKFHYVYICQKDITEEEQQIDEEK
>IchMulG5007953_rbh_TGME49_310070
MSQYGKADYWEERYTRDPEPFDWYQRFQGIKQFIVPYLTAESRILNVGAGNSRLSEELFDEGYTYITNIDISQVVTKQMQEKYKDKPSTFKYIMMDVKIMDLPNSSFDIVIDKGTLDSVICGENTVTNAMKALTNISQILKPNGIYICISYGQPDHRLLYLDKQKYGWIISVEQVHKPTISTSIQLTSEDKDSPNVHYIYICKKGQNRTDQDNN
>KarBre005777_rbh_TGME49_310070
XRTLYTEDFGMFNVGDGAEVKATGEQGKITMSNGHAQKVCGKWYLTEELKTPAKTAQEYAKPEFWQQRFQDTEGVFDWYATYAELEGVFLDFCVPKRGLDVLMVGCGNSSLSAEMHEAGYKRIVNIDISSAAVKKMEERFHDLGMEWRAMDATAMTFEDNSFDLAVDKGTLDAMMVGPEASIPVSAMTSEIWRTLRPGGVLILVSHNGNRMPLLESAVQNSHGTEARWQELDVRKCCLSPQAMLINILRSKLNGRPLAEAFADSKMLTAAAAETKKALKQAAEKEAGGLSEAPAKPAKASQSSKPAVP
>KarBre005834_rbh_TGME49_310070
MAKRRVNSSSTSEVPTPPASGSKKRSKGKTSGWPWWLWVVGGLALLLCIGRVFESLGNGKDSSSSAKAPQSKKSGKSASTLGYLDLALRLQQLTEAAGVLANADDNLDEALKAISQELADVEKEISDIEKGDDGSTVARDLRSMVSVIRGTMVQVTSKLTDEQVEKLGNSYTYANPRYWDEYYKKTTEDERFDWYGSWDSAIAETTFSPRGSNDVIRAVQLGDIMRPYLSPEAKILMFGCGNSDMSEKLYHAGYPDIVNIDISEQLIDNLRVRLASSMPRMRWMYMNASDLSFEAESFDMTIDKGTLX
>KarBre005980_rbh_TGME49_310070
XKVLEILRSAVPQLLQKERNWDVFEKGLTQVHSTIDLGAIELWLQKYPADDVQAETGLPDIDDSGIDHKLLRWKVKLAGVDNDAPVEVESEATYSLNDDNLLEFVSMDNWSESFGSCDDDVEISPADAGSIYRDPFYWDKFFKTELEAYEFVAAYSDLQVIIEDVTRGLRKSRILHVGCGNSELPEEMYDDGYHNIANIDTSEIVISQMRQRNAKRADMTWSVMDALHMTYEDDSFDVIIDKGIVDTFECNDNADLIISTYLKEVVRVLRPGGIFLCISFNDLSKRFETPDLNLKWRLWTPWLLLRK
>KarBre006478_rbh_TGME49_310070
XPCSAASVMGKKGQGGKEARGASSRPSSWSFWIWTAGIVLVIAWSSLRNEVLGKTSRKSPVKDVADTDEEEEAEDERLDAVRDALFGDEKQSILNVGKAGADGSKQGTRFASAEYWDKRYTKTRKETYDWYGTWNSESAIRIKPKILEFLPTQVQSVLNIGCGNSIFAEELANDGYRDIVSIDISQAAIDRMLQKFAGRNQMSFLQMDATQMKFKEGTFDLVFDKGTLDAMYTGAAELVAQTVQEVYRVLKPGGLFVSLTFGAPSSRKDLNRTNAEKDAPPGWKYFKTLRLDEVMGIKGQMFYIYLMSKPA
>KarBre007377_rbh_TGME49_310070
MKSTPGTARSQGGASNAASNKSSAKGGQKREKKEIVKKIPLGPGDPPPYGDTRCGPAYWDARHAATGDVPFDWYMGYDRLACILHQRLPPARDGAEILDIGFGTSEVPACLHADGWTNVTGIDTSVVAVTRARSARRHVGRSELQFLQMDACKMTFPEPCFHTVIDKACLDTLVCGGHGFPRVRDMLSEVYRVLRPGGVYFLITHAGAATRLPYLTLDPTKPWRIEVARLEKSQCAPIEGVSDDDPPEDAGAGFFHVFICTKPSESEDLGIFEQGMEMASSEGSPQMAGFPIPRQSR
>KarBre014165_rbh_TGME49_310070
XWIHLAWECCGRHVQALTQPGHSFLHKDSWQLSIAQTSSSISSLGALAKLFLIFHPSAAFHFSGPGAYSHARRSARRSGLIVSKRKNEPENFADPKYWNKKYTEDSEPVDWIAEYWQIRELLEEVTGGSRHKQILHVGCGNSLLSEEMFDDGYHSVVNTDVSSIVIEQMRKRNQKKRPDMVWQVQDCTEMDFEDGRFDVILDKGVLDAVDCDSGMSLVKPYLEEVQRVLRPDGVFLCVSLARPKGMLNKLIRSRAHLAIDTSLSEEIDDESRDWAYVCRKX
>KarBre014624_rbh_TGME49_310070
MKSTPGTARSQGGASNAASNKSSAKGGQKREKKEIVKKIPLGPGDPPPYGDTRCGPAYWDARHAATGDVPFDWYMGYDRLACILHQRAAASSRDGAEILDIGFGTSEVPACLHADGWTNVTGIDTSVVAVTRVIDKACLDTLVCGGHGFPRVRDMLSEVYRVLRPGGVYFLITHAGAATRLPYLTLDPTKPWRIEVARLEKSQCAPIEGVSDDDPPEDAGAGFFHVFICTKPSESEDLGIFEQGMEMASSEGSPQMAGFPIPRQSX
>KarBre025554_rbh_TGME49_310070
PRTAIVMLEDWGGGPGFWNERYEQKAETFDWLEEYSDLRDVIEEVTKGSRSARFLNVGCGNSPLPEQMYDDGYHNIDNIDYSNIVISQMQQRNLNRSEMRWTTMDARQMTYENNTFDVIIDKGTLDAFSCMKGNDLAIACYLTEAFRVLRPGGVYLCNTFGTPKERAVHFERPHLDWTRQETKFAPGSVIRRSYQAHFLYIYKATDSEAKNDGLLEKLVEVSKEMEPEQGGKAWAAPKESDQPPASAVIGGP
>KarBre025567_rbh_TGME49_310070
VEQRSCKASAGCTASDMPEAAEEGSGVKRSSSTEGSKAEIGYGNGPAYWNKRYKSDPAPFEWLEGFADLRDIISQASKDTMECQILHTGCGNSLLPEEMYDAGYRNITNIDNSAVVIKQMAERNVKRPDMKWLTMDATRMLFKNCTFDVVIDKSVIDAMACGDHAPLVIGSYLNEVQRVLKPGGTFVCVTYGAPDSRLSHFSQRHLELSIRHFALPLKDSSANAHWVYILERPAVIGRAPSLWPEVKKELTF
>KarBre026782_rbh_TGME49_310070
XQASFGSKHLFTKASRKVRFCFVMAQYGKVEYWEERYTRDPEPFDWYQRWAGLKDTLLEYVKPADNVLMLGAGNSRLSEEMYEEGFHNITNIDISSVVTKAMQEKYRDKPGMTYVQMDGRAMELPDGNFNVVIDKACLDAILCGEGSTHNAQKMLTEVSRILQPTGVYVAVSHGQPSYRLTYLQRPEFGWNVKIYTVQKPMMGMTASLSSDDKDNVHYIYVCVKGEPVAKEG
>KarBre026843_rbh_TGME49_310070
XGKSASTLGYLDLALRLQQLTEAAGVLANADDNLDEALKAISQELADVEKEISDIEKGDDGSTVARDLRSMVSVIRGTMVQVTSKLTDEQVEKLGNSYTYANPRYWDEYYKKTTEDERFDWYGSWDSAIAETTFSPRGSNDVIRAVQLGDIMRPYLSPEAKILMFGCGNSDMSEKLYHAGYPDIVNIDISEQLIDNLRSCILNATHAVDDMNASDLSFEAESFDMTIDKGTLX
>KarBre034431_rbh_TGME49_310070
EAAPAPGSGKAKVRNAEKLGRGRGKGSSSKVHALYAGALGGFAVLGASAVAGAFWLKDLLPAQSASLSIPVQRAVPEEQAQARSESAGADAAEGLGPETMEQQGPLLKRLLQLLGEVEKFTDDTQLAERRAAEDRVEAELIEIEKQIKSDTVGGSQSAALISIVRAALQSDRKGETTMGDDWSDETLQKTHGFVTYANQAYWDESYSNQRYGSSFDWGSSWTKPSLSGDSLGELVRPLVPKDAHILVLGCGNSNMSVIMHEEGYTNITNIDFSTAVIEQMQKLYGNLPGMSWLQMDASSLAFQDGTFDVVIEKSLFDALFAGTGVKAEAVLAEARRVLQPAGQLLSIAFTGERLKSLLDKGWNASSSPDKIGSQPASPDVVESGPMSQKCSIAGQLQHPKKKQDEILX
>KarBre037079_rbh_TGME49_310070
GPMIMVVAQNTGMYSTRSTRARSSGSGNIVTDLATFVDEATAGNHGSSILHVGCGNSMITESMYDAGYHNIVNIDVSSVVIALMAARNTGRPDMSWLEMDATNMDFKDGRFDVVLDKSLLDTLACTPLAQRADTMRDFLSEVFRVLRPGGVYLCISFGTPSARQSYLEGSCVASVSVSELAAKREGLTPHYVYMCRRAQPSSSSAAGAEDX
>KarBre037685_rbh_TGME49_310070
ASAPGVVLCLLVRCRLCSAANLLDDTFDYSNPAYWDNRYSKQDGTYDWYNIKWSALSKVLQGHVREEHHVLHLGTGNSALPEQMYKAGFHNQVATDISETVITKMQGKLGHLAPGLQFRVEDATRTGFEAASFDVVVEKGTLEALAADRDCALTESGCEMLLAEKSVVLESFRLLRPGGLFVSVTDEFKPFAELAKNGLERIETRGLDAVDGIPMKRTLYL
>KarBre045159_rbh_TGME49_310070
EEYEDKDKHAIGSDFSHEESSDYCQKPDSGDTAQQWDMPAYGDGAKYWDAKHAEDKNPHEWMQGYEDLSKLMIAKCTDGSKDHRVLHVGCGSSLLTEKMYDDGYREIVNIDISSVVIEKMRRRNKELRPKMKWLVMDAAAMEFENGVFNFVIDKCTIDTLVCCNNSNVVVGKYLQEVVRILKDDGVYLALTFGKPAVRMSEV
>KarBre056901_rbh_TGME49_310070
XKPFDWIANPKSLMALIPSVTHGSHDAKILHAGCGNSLLAADMYDDGYHNIVNIDNSDVVISQMKQQNANRTGMSWSVMDATYMKFEDNSFDVVIDKSLLDAFCCMTNPCFAVPTYLKEVNRVLRPGGIYLCVSYGRPEGRLQWLKSPHLQWEL
>KarBre063350_rbh_TGME49_310070
XVGAEVEVKATGEQGKITMSNGHAQKVCGKWYLTEELKTPAKTAQEYAKPEFWQQRFQDTEGVFDWYATYAELEGVFLDFCVPKRGLDVLMVGCGNSSLSAEMHEAGYKRIVNIDISSAAVKKMEERFHDLGMEWRAMDATAMTFEDNSFDLAVDKGTLDAMMVGPEASIPVSAMTSEIWRTLRPGGVLILVSHNGNRMPLLESAVQNSHGTEARWQELDVRKCCLSPQAMLINILRSKLNGRPLAEAFADSKMLTAAAAETKKALKQMQFLEAFRLFKAKKAAQAKKKAAAEKEAGGLSEAPAKPAKASQSSKPAVPAEGSSSDDEPRDPRRQPYCW
>KarBre068125_rbh_TGME49_310070
XSRNKDRPGMIFEEMDATKMTIEDNSFDLALDKSVLDTFACTDSAMLTIATYLKEVTRVLRPGGVFLCISYGAPDTRTVFFQLPHLDWSYRQVEIPPKQAGGGTHWAYICHLNETPGGGGVIPWAELEKSLKSPMPS
>KarBre079134_rbh_TGME49_310070
MAQYGKVEYWEERYTRDPEPFDWYQRWAGLKDTFLEYVQRTHNVLMLGAGNSRLSEEMYEEGFHNITNIDISMTVTKAMQEKYRDKPGMTYVQMDGRAMELPDGNFNVVIDKATLDSILCGEGSTHNAQKMLTEISRVLQPNGVYMAVSHGQPSYRLTYLQRPEFGWNVKIYTVQKPMMGMTASLSSDDKDNVHYIYVCVKGEPASKDAA
>KarBre088322_rbh_TGME49_310070
XWECCGRHVQALTQPGHSFLHKDSWQLSIAQTSSSISSLGALAKLFLIFHPSAAFHFSGPGAYSHARRSARRSGLIVSKRKNEPENFADPKYWNKKYTEDSEPVDWIAEYWQIRELLEEVTGGSRHKQILHVGCGNSLLSEEMFDDGYHSVVNTDVSSIVIEQMRKRNQKKRPDMVWQVQDCTEMDFEDGRFDVILDKGVLDAVDCDSGMSLVKPYLEEVQRVLRPDGVFLCVSLARPKGMLNKLIRSRAHLAIDTSLSEEIDDESRDWAYVCRKRQIRERAASPS
>KarBre089470_rbh_TGME49_310070
XDFYDDRRKPYDTLYEYDGLQPVLMGLLRSRQISRGKDARVLHVGCGTSLVTNCLWRDGFRHICNIDFSEVVVRLMAERWEDKAICQRSDAEAEAMRSGVQWLAX
>KarBre094888_rbh_TGME49_310070
XTRTREVPGGLALMDEQSATDEQKSQESPEGAAPGYGNGPGYWNARYEKDVEPFEWLETYADLHGMVEEATGGSHSSRVLHIGCGNSTWTEQMYDAGYQEILNIDTSDVVIRQMTSRNKDRPGMIFEEMDATKMTIEDNSFDLALDKSVLDTFACTDSAMLTIATYLKEVTRVLRPGGVFLCISYGAPDTRTVFFQLPHLDWSYRQVEIPPKQAGGGTHWAYICHLNETPGGGGVIPWAELEKSLKSPMPSYDLSRAMHATGLCVKQQSGCGLNQGCATHX
>KarBre094960_rbh_TGME49_310070
AVLGASAVAGAFWLKDLLPAQSASLSIPVQRAVPEEQAQARSESAGADAAEGLGPETMEQQGPLLKRLLQLLGEVEKFTDDTQLAERRAAEDRVEAELIEIEKQIKSDTVGGSQSAALISIVRAALQSDRKGETTMGDDWSDETLQKTHGFVTYANQAYWDESYSNQRYGSSFDWGSSWTKPSLSGDSLGELVRPLVPKDAHILVLGCGNSNMSVIMHEEGYTNVIEQMQKLYGNLPGMSWLQMDASSLAFQDGTFDVVIEKSLFDALFAGTGVKAEAVLX
>KarBre099870_rbh_TGME49_310070
XTRPEIQWLAMDVFSMDFSDGLFDLMIDKGLLDAILCQCKDDQRDWMVSTYLKEMLRVMKSTGVFIIITFGHPDSRMSFFEQPTLGLKVEVI
>KarBre111589_rbh_TGME49_310070
XLKHVSVWCPAAAFPNDCPVPFLVVLNVNPRSEAAFLLAADDCKDMSGSEEMQTPKSEERKTPKYECPEYWENFYQNNSEEMEWLAHYVEIANIIRGAVKNRKDSKILHVGCGNSKVPEAMYDEGFRNIVNIDVAPAVVTTMMERNYRRPVMCWLWMDATNMDFLDSSFDMVLDKSLIDVFNCFEDQEEANAQVEGYLKEVARVLRDGAVFVCGTFSMARTRFEPCVQKAGLTVQMSLILRGQKGIFVHVCCKDSSSISEEEGAELQVSSFTDANRPRYYITGSWDDWKVTEMRWDGERQRYFFRVRLGRESWESFQILLDRDFKKCVHPDCMDACPHEKYGLCGPDDKGHGLNWTIGRHSLDKASPGACYEVRLTLSKGGQVLVVDWEALHRKDAGNSPDPSSLMVSETSNPSGNSIRPKTPAPSCSWKPKAVAAATQDLKCPAGHKLDDLIAVEPRSCNECGEAILVGKLMMGCRRCNYDVCSDCQEYLQEAFSASPRLAAFQCLDAEGYGAEVWGPINATVGEIFERALAILGRPRPPGKAGMSFNGLHVDFHHRRSRLQMDDSVPAEYFMARPRGIDRCNEAEEPPVARLVTSNYSFQQARNRAIETRIQRVRSLLEDLKQEFESNEYQQKLSAITTKEQQQRLTQRSQLKVMGQHGFPVGLTSNTRKQELIWMMKSFNQSAVFVPEIQDLVNQVFVCSGWWSKRDTLAHDHSGPVRVTNGAALEASAGTLAGICSDILEECSSHTEPHHHHHHHX
>KarBre111935_rbh_TGME49_310070
XLKHVSVWCPAAAFPNDCPVPFLVVLNVNPRSEAAFLLAADDCKDMSGSEEMQTPKSEERKTPKYECPEYWENFYQNNSEEMEWLAHYVEIANIIRGAVKNRKDSKILHVGCGNSKVPEAMYDEGFRNIVNIDVAPAVVTTMMERNYRRPVMCWLWMDATNMDFLDSSFDMVLDKSLIDVFNCFEDQEEANAQVEGYLKEVARVLRDGAVFVCGTFSMARTRFEPCXVQKAGLTVQMSLILRGQKGIFVHVCCKDSSSISEEEGAELQVSSFTDANRPRYYITGSWDDWKVTEMRWDGERQRYFFRVRLGRESWESFQILLDRDFKKCVHPDCMDACPHEKYGLCGPDDKGHGLNWTIGRHSLDKASPGACYEVRLTLSKGGQVLVVDWEALHRKDAGNSPDPSSLMVSETSNPSGNSIRPKTPAPSCSWKPKAVAAATQDLKCPAGHKLDDLIAVEPRSCNECGEAILVGKLMMGCRRCNYDVCSDCQEYLQEAFSASPRLAAFQCLDAEGYGAEVWGPINATVGEIFERALAILGRPRPPGKAGMSFNGLHVDFHHRRSRLQMDDSVPAEYFMARPRGIDRCNEAEEPPVARLVTSNYSFQQARNRAIETRIQRVRSLLEDLKQEFESNEYQQKLSAITTKEQQQRLTQRSQLKVMGQHGFPVGLTSNTRKQELIWMMKSFNQSAVFVPEIQDLVNQVFVCSGWWSKRDTLAHDHSGPVRVTNGAALEASAGTLAGICSDILEECSS
>KarBre114817_rbh_TGME49_310070
XLICLALVSFGQSLLSTNGSSIATSQPSRDLQAGIEARAGNTLSALATLLLANRPSAAWQICPTRXSAARWHRSLPGHARSGHVSLRAVADAIEDANPQELPLDREGAEIEEAEEGSLDFMKVLEILRSAVPQLLQKERNWDVFEKGLTQVHSTIDLGAIELWLQKYPADDVQAETGLPDIDDSGIDHKLLDXXWKVKLAGVDNDAPVEVESEATYSLNDDNLLEFVSMDNWSESFGSCDDDVEISPADAGSIYRDPFYWDKFFKTELEAYEFVAAYSDLQVIIEDVTRGLRKSRILHVGCGNSELPEEMYDDGYHNIANIDTSEIVISQMRQRNAKRADMTWSVMDALHMTYEDDXFDVIIDKGIVDTFECNDNADLIISTYLKEVVRVLRPGGIFLCISFNDLSKRFETPDLNLKWRLWTPWLLLX
>KarBre115296_rbh_TGME49_310070
XRPLQRHEAAPAPGSGKAKVRNAEKLGRGRGKGSSSKVHALYAGALGGFAVLGASAVAGAFWLKDLLPAQSASLSIPVQRAVPEEQAQARSESAGADAAEGLGPETMEQQGPLLKRLLQLLGEVEKFTDDTQLAERRAAEDRVEAELIEIEKQIKSDTVGGSQSAALISIVRAALQSDRKGETTMGDDWSDETLQKTHGFVTYANQAYWDESYSNQRYGSSFDWGSSWTKPSLSGDSLGELVRPLVPKDAHILVLGCGNSNMSVIMHEEGYTNITNIDFSTAVIEQMQKLYGNLPGMSWLQMDASSLAFQDGTFDVVIEKSLFDALFAGTGVKAEAVLAEARRVLQPAGQLLSIAFTGERLKSLLDKGWNASSSPDKIGSQPASPDVVESGPMSQKCSIAGQLQHPKKKQX
>KarBre117357_rbh_TGME49_310070
MPESGHALSFSPSLRRISLAAVWLLAGRRFADAENSEFHKSSYWDERYSSGEYGTSYDWYDAGWNSSETNGMGFKDLLALAGVNTTDEILHVGCGNSELTEALWRAGFSRVTHLDYSQVVISQVTSRVKLPGHSFVVGDMTALTFADSSFDVVIDKGALDAVCTGGKRHGRKAIREIARILRAGTGRYVMASMAGPERRLRDLRFPHPKLSHIPGNGELATFECTT
>KarBre118453_rbh_TGME49_310070
XAKAKPRSRPDDYGSGAKYWDVQYEKHPRPFEWLREYRDLATFVDEATAGNHGSSILHVGCGNSMITESMYDAGYHNIVNIDVSSVVIALMAARNTGRPDMSWLEMDATNMDFKDGRFDVVLDKSLLDTLACTPLAQRADTMRDFLSEVFRVLRPGGVYLCISFGTPSARQSYLEGSCVASVSVSELAAKREGLTPHYVYMCRRAQPSSSSA
>KarBre120498_rbh_TGME49_310070
XWNDFYTKQNSTFEWAMHNDTDYPELLKRIEESSKGSKTARILHAGCGNSAVPEKLYDDGFHNX
>KarBre125416_rbh_TGME49_310070
MAKRRVNSSSTSEVPTPPASGSKKRSKGKTSGWPWWLWVVGGLALLLCIGRVFESLGNGKDSSSSAKAPQSKKSGKSASTLGYLDLALRLQQLTEAAGVLANADDNLDEALKAISQELADVEKEISDIEKGDDGSTVARDLRSMVSVIRGTMVQVTSKLTDEQVEKLGNSYTYANPRYWDEYYKKTTEDERFDWYGSWDSAIAETTFSPRGSNDVIRAVQLGDIMRPYLSPEAKILMFGCGNSDMSEKLYHAGYPDIVNIDISEQLIDNLRVRLASSMPRMRWMYMNASDLSFEAESFDMTIDKGTLDAVSQNLPLLQAAVREAHRTLRPGGLFMSITYEAPPVRVDKQLRNAANWGDCYSHPFKKKGRDSAQGGPSEYHLHVCLRI
>KarBre126881_rbh_TGME49_310070
XGKKSYWEETYTNQGANSTYEWFFNALPFVNLVRNRMNFQDRVLQVGCGNSLVAETLASAGFTDVTSLDFSPTVIASNLARYPPDKFPELKFTVGDVFNMSDFGTGIFDTVLDKGTWDAIPKPRSRDMLREVRRVLRPGGAYIVLTFSRPGNALDFFLDWRIGWKVESIEAVPNPRGSSESSLGMFXLYVCRNEX
>KarBre127018_rbh_TGME49_310070
XLLLSAMPYGEYGSGSDYWNARYTEKPETHEWLISNPKFNDSQYLELRSIVEEVSGGSQACKILHVGCGNSALPERLYDDGYHNILNIDTSDVVISQMQQRNEARPEMTWAVIDALDTAYDEASFDIVIDKSLLDTFACIKGGATETVASYLKEMIRVLRPGGALVCVSLAERGKFLGKSELEYELRGPRNTHIVRK
>KarBre127588_rbh_TGME49_310070
XNELTGGRVEASILNIGCGNSPLSETMYDYGYHNIVNGDISTVVIEQMAARNKERSQMKWMVLDAFEMTLPDDSFDLIIDKSVLDTFACASNSHLWVATYLKECQRVLVNGGAMLCVSFATPDKRKHFFEFPHLDLAYREYAFPIKPKASPHFAYILTKPADGGHACQTWERVRSELSQDRSL
>KarBre135429_rbh_TGME49_310070
XHDDASEDDHRALGQALATAAAAAAEDPSVVEHWDALYTESVYSSVVKDFIHAWQGVDLMTLRGVLGPRLNEAHKDLRFLVLGAGDSGLPEELFDAGWRNITAIDFSSVIVRAMASRSQGDFARPGLEWRIEDARKLALAEDTFDVAIDVGMLDTVATSGSDQAAQVLLEVHRVLRAGGGYISVSTEPPLFRQPLFAQHPPGGWVTEVLSLPRPREIDPRIRALDPVISPGRLHPMLDVGRINVYVSRVPGGTPALHAQESADSGAGDQESAGDAKVGFEASTGDIAAEAALGDIAAEAFAGDTAAEGGAAVEATLNEAAVDAAPTGTSSEAAPGDAPATPSEASEQPPSTDIEEX
>KarBre136199_rbh_TGME49_310070
XFLFITSPSMFILAFVLAHLASHGSARRVNSMHKKIHDGDALPRWQWPAGDRQREVPKSLEDLPLLLRALAPAAGWQAAGMGPAPSNSVRAASGDKPRTAIVMLEDWGGGPGFWXERYEQKAETFDWLEEYSDLRDVIEEVTKGSRSARFLNVGCGNSPLPEQMYDDGYHNIDNIDYSNIVISQMQQRNLNRSEMRWTTMDARQMTYENNTFDVIIDKGTLDAFSCMKGNDLAIACYLTEAFRVLRPGGVYLCNTFGTPKERAVHFERPHLDWTRQETKFAPGSVIRRSYQAHFLYIYKATDSEAKNDGLLEKLVEVSKEMEPEQGGKAWAAPKESDQPPASAVIGGPDS
>KarBre147616_rbh_TGME49_310070
XTYSLSARRRAVHSESKKRQEAAKRPAGCAAMRSVPDKPLAVEDSEQKEGAWKAREAFEVSESSSYSEDEDEDEEYEDKDKHAIGSDFSHEESSDYCQKPDSGDTAQQWDMPAYGDGAKYWDAKHAEDKNPHEWMQGYEDLSKLIAKCTDGSKDHRVLHVGCGSSLLTEKMYDDGYREIVNIDISSVVIEKMRRRNKELRPKMKWLVMDAAAMEFENGVFNFGFDTLVCCNNSNVVVGKYLQEVVRILKDDGVYLALTFGKPAVRMSYLKKSKLNFQVEVMKVPVPIPNQNSILHMSAAREPLCFDKEVPQMYETWGWVSCCS
>KarBre147904_rbh_TGME49_310070
XCTSPWRIPPCSAASVMGKKGQGGKEARGASSRPSSWSFWIWTAGIVLVIAWSSLRNEVLGKTSRKSPVKDVADTDEEEEAEDERLDAVRDALFGDEKQSILNVGKAGADGSKQGTRFASAEYWDKRYTKTRKETYDWYGTWNSESAIRIKPKILEFLPTQVQSVLNIGCGNSIFAEELANDGYRDIVSIDISQAAIDRMLQKFAGRNQMSFLQMDATQMKFKEGTFDLVFDKGTLDAMYTGAAELVAQTVQEVYRVLKPGGLFVSLTFGAPSSRKDLNRTNAEKDAPPGWKYFKTLRLDEVMGIKGQMFYIYLMSKPA
>KarBre147995_rbh_TGME49_310070
XQAWSAWLLSPLARSWAGECTGACERASAPLQLLVASSRQMASIDSSRFVTGQKKAASAPTYGDANYWSVRYSTTVNEPFDWYVRWEQLKESLTSILDPEKKPKILVLGCGTSTLSEEMYAEGFEDITNVDSCQELVEALREKHQDKENMKYESFDARRLPQAFAEKKKQLEEERLAAEAGKEPEDKEEGKEEEKMEEEKKEEDFLFDLVIDKACLDCIACAQDSKLEIHRLLLSVSRVLKPGTGIYVCISHAPPDLRQPMLVGIADFTRIQSQKYKWTYSHETLPRLLSNPLNPPGAKDKIEFTPSAAFRSKEHVYNMYMCHKL
>KarBre156348_rbh_TGME49_310070
VGDGAEVKATGEQGKITMSNGHAQKVCGKWYLTEELKTPAKTAQEYAKPEFWQQRFQDTEGVFDWYATYAELEGVFLDFCVPKRGLDVLMVGCGNSSLSAEMHEAGYKRIVNIDISSAAVKKMEERFHDLGMEWRAMDATAMTFEDNSFDLAVDKGTLDAMMVGPEASIPVSAMTSEIWRTLRPGGVLILVSHNGNRMPLLESAVQNSHGTEARWQELDVRKCCLSPQAMLINILRSKLNGRPLAEAFADSKMLTAAAAETKKALKQMQFLEAFRLFKAKKAAQAKKKAAAEKEAGGLSEAPAKPAKASQSSKPAVPAEGSSSDDEPRDPRRQPYCWVYALQKPPL
>KarMicCCMP2283004676_rbh_TGME49_310070
XYLKDPEPFEWLESYSDLRHMLEEVTQGSHHCRVLNVGCGNSMITERMYDDGYHDIVNIDTSAVVIEQMSQRNSQRADMSWLTMDALHMTFADSSFDLIIDKSVLDTFACMDHSASVVARYFKEAIRVLRPGGTFFCISYGYPDMRLPYFNPPHLEWTVKQKRSAVR
>KarMicCCMP2283009666_rbh_TGME49_310070
NQKHDRSKDIEQKLKEKAKKSQSNNWSILIVLALTVAXIAWWNTGMKASKSKKAVGNSEPDEEETDERLDAIREALFSEDGVFSNGKRADGKRGFGFAQASYWEERYSKSKQDFYDWYGTWNSDSKIRIKQHVSPWLPTNVQSVLNVGCGNSRFAEELASGYSDIVSVDIAQAAIDRMNEKFKGVQGLKFMQMDATQMTFEDASFDLVFEKGTFDAMYTGAAEAVKLTVAQVFRVLRPGGVFISLTFGPPKARKDX
>KarMicCCMP2283012287_rbh_TGME49_310070
SEFENGEFKKPFDWLLSWQDLQEELTARIPQQHKILVPGCGNAPFQLEMYDAGFSN
>KarMicCCMP2283013070_rbh_TGME49_310070
NRRDDAPSSFGFKASIFAAIVACVLAVFWSSSGSVARPAPALKPPTDNTLEGLGPKTMQAQQPLVNRLLEMLEEIEQFKGDENQAERQKASARVAKELEDIEATLGGQNAVDKQSAALISVVRSAMDADKGGWKEEDWNDETLAKQHGFVTYASQAYWDEAYADNKYGESFDWYGAWSEMGISGKTLGDNVRPLVEKDAAILMLGCGNSNMSVLMHEEGYQNITNVDVSEPVINRMQTSYGHILGLSWIAMDATALSFADGSFDTVIEKGLFDALFAGTGVLAQSVLSEXXXXXSGQRLTEMFRAGGDMNDAGETLPGLSCEVSGEMQYPKAKSTHNEEGG
>KarMicCCMP2283019062_rbh_TGME49_310070
RLPRQFDKVQPQEXSGEISTICQSGEISTIFQSGDMHSSFASDAAANELDKADESGELRGPPSLVHGVPGTPNTIGSAWGAADSHDPKDDSEGTEEGFELPNYGDATFWKEVYSGVRSREDIPQDWLLTYDHFKAQGWQRYLRGGSILELGCGDSEFMSSAHDDGFDDITSTDIDPGVVDTMRRSNAALRPRIRYLQNDACDMRNIADKSFDIIFDKSVMDALICNGKSVTSRCSSEVHRVL
>KarMicCCMP2283020462_rbh_TGME49_310070
XDGTGDAQPSSGQRKSRKNKNGLPWWLWAVGGVAVLAVLGSFVDSLLSGKPSAKKGSNKAEAGSTQSYLKLALRLSEMTQIATALKDHNELNGEAAETLDRELTDIESEIEGMTSSTARDLRSMVSVIRGTLYQQSHNLTDEQVEKMNNSFTYANPRYWDDYYKKTDQDERFDWYVSWDTKIKETSFAPMHIGEKKSAAKLGDIVSAYLKPDSTILMLGCGNSDMSAKMYKDGFEQIVNIDISEQLMQNLREKQEASMPNMKWLYMNASDMTFDTASFDVTVDKGTLDAMEQXKELVQGAVRESHRILRPGGLFVSITFNSAAIRVDSQLQKDGRWSRCYSHPIEKNSIEGKETHFFVHVCVKP
>KarMicCCMP2283027744_rbh_TGME49_310070
CVSVHIETRALEMAGIDASRFQTKKSVGVISYDDARYWNARYTEKGPDPKQDLSFATFDWYLRFDLLKETLLPLLPDKGAPPVAAESEGEPVLAEDLRPRILVLGCGTSTLSEELYNLGYVRITNLDRCEALIEHFNTKHQDKAETMQNIALDAKCLPEEWNAQFDVVIDKACLDVIAGSKDARRDVPATLGAISRVLKPLTGVYISISHASPELRQPMLAGTNNLQVVASKAMRWWVSCYPIQRLLQPPADANAKGGATKGNAIEMKPSQNFRAEEHVYNMYVCRRPARLVDDATGWFDYWASPAAVLSQDKLSQSLIKSLYVPEAERSQLRVVVAKLWDECCGSSGNIQCSDFIKEX
>KarMicCCMP2283034740_rbh_TGME49_310070
XYQSWAGLKDTVLKHVQPHHRILMLGAGNSRLSEEMYEEGYKSIKNIDISKVVVDAMRQKYHDKSGMTYDQQDARDMPAFSDGSFDVCIDKATLDSLLCGEGSTPNAQKMLSEVSRILPKGGVYLVVSHGQPSYRLTFLQR
>KarMicCCMP2283051345_rbh_TGME49_310070
XASDRSCKPSQKLISKMFLVISALLTNSEGQPSAAVADNATYWDAVYIEAAGVKNFGHAWQGLDWASLKTVLEFDIRPEDRTLVLGAGDSGLAQEVFDAGCRHVTAVDFSAVLVSAMSERSHGVIWSVGEASNLSFSDSSFDVVLDIGLLDTIGVAGESQMLKVVEEAHRLLSPGAVYVSSSTEPPLFRLPLFAPSFGGNATKVLFVPRPRELDHRVRRVDAALDLGKVSVYVSKKLDVSINAQGDAELSEKDAGAGAGVGMAVSEQRQQMEKEVGGEQSTKQEHEESILRDLGQDGADQASMPDFHADSQKIIAGDGHIEQANFSVTVEESLVAQNAV
>KarMicCCMP2283053389_rbh_TGME49_310070
XIVIWDGRPSHDFIQVEWKDDGTRSEVIHVENVKNLPGEPWEGRASSETPKYGNGTDYWDDRYRKQPDPFEWLKGWDDLRGLIEELTERNTNRTILNIGCGNSLLTEKMYDHGYTNIINGDISTVVIEQMARRNQHREKMLWRVVDAQKMAFDDRSFFLVIDKSVLDTFACSSNSYLQIETYLNEVRRVLVDKGVFICVSFGQPEDRKHFFDSNLSDFRFRQEEFAGGTGNKHYAYILTKP
>KarMicCCMP2283053399_rbh_TGME49_310070
XAQAQRLRLISPVCVEAVCVDLVAWCLSRLSFVMAQYGKSEYWEERYTRDPEPFDWYQRWAGLKDTFLEYCQPHQNLLMLGAGNSRLSEEMYEEGFHNITNIDISMVVTKAMQEKYRDKPGMQYMQMDGRQMELTEGHFDVVIDKACLDAILCGEGSTHNAQKMLQEVSRVLKPAGIYIAVSHGQPSYRLTYLQRPEYGWNVKIYTVQKPMMGMTSSFSSDDKDNVHYLYVCVKGDVAPSS
>KarMicCCMP2283055225_rbh_TGME49_310070
XNRRDDAPSSFGFKASIFAAIVACVLAVFWSSSGSVARPAPALKPPTDNTLEGLGPKTMQAQQPLVNRLLEMLEEIEQFKGDENQAERQKASARVAKELEDIEATLGGQNAVDKQSAALISVVRSAMDADKGGWKEEDWNDETLAKQHGFVTYASQAYWDEAYADNKYGESFDWYGAWSEMGISGKTLGDNVRPLVEKDAAILMLGCGNSNMSVLMHEEGYQNITNVDVSEPVINRMQTSYGHILGLSWIAMDATALSFADGSFDTVIEKGLFDALFAGTGVLAQSSSRKLNDAGETLPGLSCEVSGEMQYPKAKSTHNEEGGG
>KarMicCCMP2283068321_rbh_TGME49_310070
QVAKGESDSNRRDDAPSSFGFKASIFAAIVACVLAVFWSSSGSVARPAPALKPPTDNTLEGLGPKTMQAQQPLVNRLLEMLEEIEQFKGDENQAERQKASARVAKELEDIEATLGGQNAVDKQSAALISVVRSAMDADKGGWKEEDWNDETLAKQHGFVTYASQAYWDEAYADNKYGESFDWYGAWSEMGISGKTLGDNVRPLVEKDAAILMLGCGNSNMSVLMHEEGYQNITNVDVSEPVINRMQTSYGHILGLSWIAMDATALSFADGSFDTVIEKGLFDALFAGTGVLAQSVLSEVQRVLRPGGSLISITFSGQRLTEMFRAGGDMNDAGETLPGLSCEVSGEMQYPKX
>KarMicCCMP2283078615_rbh_TGME49_310070
MAIDSDEKTDAEDGLKKRKTESYGAGPDYWDKRYRKDPSPFEWLRGFHELKDLIHEVTNGNPKANILHTGCGNSLLPEEMYEHGYHSIVNIDNSSVAIEQMASRNQHRIDMQWLVMDCVDLKFEDGSFDLVIDKSVIDAMACGDQASLVIASYMTEVQRILRPGGVFLCITYGSPDTRLEHFQHRHLEFNVLQREIRSDGESSKHWAYICRKADVVGSAPSLWPEVKKELSFY
>KarMicCCMP2283080924_rbh_TGME49_310070
XILMLGAGNSRLSEEMYEYKSIKNIDISKVVVDAMRQKYHDKSGMTYDQQDARDMPAFSDGSFDVCIDKATLDSLLCGEGSTPNAQKMLSEVSRILPKGGVYLVVSHGQPSYRLTFLQRPEFSWTVQMFTVPKPLTGX
>KarMicCCMP2283090571_rbh_TGME49_310070
XGYGNGPGYWDDRYLKDPEPFEWLESYSDLRHMLEEVTQGSHHCRVLNVGCGNSMITERMYDDGYHDIVNIDTSAVVIEQMSQRNSQRADMSWLTMD
>KarMicCCMP2283092089_rbh_TGME49_310070
XSLSQCIYDSLLGLGTVSVFGIDISSAAVSKARAAGCSCGTRPGLRFECADATDLHNLFDDGVVDLVVDKGMSDTLQFRARTRESTA
>KarMicCCMP2283094726_rbh_TGME49_310070
XIETRALEMAGIDASRFQTKKSVGVISYDDARYWNARYTEKGPDPKQDLSFATFDWYLRFDLLKETLLPLLPDKGAPPVAAESEGEPVLAEDLRPRILVLGCGTSTLSEELYNLGYVRITNLDRCEALIEHFNTKHQDKAETMQNIALDAKCLPEEWNAQFDVVIDKACLDVIAGSKDARRDVPATLGAISRVLKPLTGVYISISHASPELRQPMLAGTNNLQVVASKAMRWWVSCYPIQRLLQPPADANAKGGATKGNAIEMKPSQNFRAEEHVYNMYVCRRPARLVDDATGWFDYWASPAAVLSQDKLSQSLIKSLYVPEAERSQLRVVVAKLWDECCGSSGNIQCSDFIKEGGLAEX
>KarMicCCMP2283098782_rbh_TGME49_310070
DRSKDIEQKLKEKAKKSQSNNWSILIVLALTVALIAWWNTGMKASKSKKAVGNSEPDEEETDERLDAIREALFSEDGVFSNGKRADGKRGFGFAQASYWEERYSKSNFYDWYGTWNSDSKIRIKQHVSPWLPTNVQSVLNVGCGNSRFAEELASDGYSDIVSVDIAQAAIDRMNEKFKGVQGLKFMQMDATQMTFEDASFDLVFEKGTFDAMYTGAAEAVKLTVAQVFRVLRPGGVFISLTFGPPKARKDLNYTSGEPSLPSGWEQFVMKKIHKEEDGLAEKQSFYIYIMKKPAX
>KarMicCCMP2283101843_rbh_TGME49_310070
XLAQAQRLRLISPVCVEAVCVDLVAWCLSRLSFVMAQYGKSEYWEERYTRDPEPFDWYQRWAGLKDTFLEYCQPHQNLLMLGAGNSRLSEEMYEEGFHNITNIDISMVVTKAMQEKYRDKPGMQYMQMDGRQMELTEGHXDVVIDKACLDAILCGEGSTHNAQKMLQEVSRVLKPAGIYIAVSHGQPSYRLTYLQRPEYGWNVKIYTVQKPMMGMTSSFSSDDKDNVHYLYVCVKGDVAPSS
>KarMicCCMP2283102571_rbh_TGME49_310070
XGDAQPSSGQRKSRKNKNGLPWWLWAVGGVAVLAVLGSFVDSLLSGKPSAKKGSNKAEAGSTQSYLKLALRLSEMTQIATALKDHNELNGEAAETLDRELTDIESEIEGMTSSTARDLRSMVSVIRGTLYQQSHNLTDEQVEKMNNSFTYANPRYWDDYYKKTDQDERFDWYVSWDTKIKETSFAPMHIGEKKSAAKLGDIVSAYLKPDSTILMLGCGNSDMSAKMYKDGFEQIVNIDISEQLMQNLREKQEASMPNMKWLYMNASDMTFDTASFDVTVDKGTLDAMEQXKELVQGAVRESHRILRPGGLFVSITFNSAAXKSGFAAAKGWSMEQMLQSSNREELD
>KarMicCCMP2283104929_rbh_TGME49_310070
XEFENGEFKKPFDWLLSWQDLQEELTARIPQQHKILVPGCGNAPFQLEMYDAGFSNMVCGDNSLVVVKQMQXLSLESNRDIQFDVMDATSMPYEDESFDVVFDKSLVDCLLCCDDAIPRMHDYFDEVFRVLGPSGVFLIVSIQKEKTMRSSLRGRPWRITEVKDFTKDFGQNTEPGQDSYVMLYVCSKEGLGSIENSKSNSMKDRKX
>KarMicCCMP2283119090_rbh_TGME49_310070
XDRSCKPSQKLISKMFLVISALLTNSEGQPSAAVADNATYWDAVYXIQVSRKRYLMLVADMSXAVDFSAVLVSAMSERSHGVIWSVGEASNLSFSDSSFDVVLDIGLLDTIGVAGESQMLKVVEEAHRLLSPGAVYVSSSTEPPLFRLPLFAPSFGGNATKVLFVPRPRELDHRVRRVDAALDLGKVSVYVSKKLDVSINAQGDAELSEKDAGAGAGVGMAVSESTAADGQKEVGGEQSTKQEHEESILRDLGQDIADQASMPDFHADSQKIIAGDGHIEQAN
>KarMicCCMP2283120581_rbh_TGME49_310070
EGIVIWDGRPSHDFIQVEWKDDGTRSEVIHVENVKNLPGEPWEGRASSETPKYGNGTDYWDDRYRKQPDPFEWLKGWDDLRGLIEELTERNTNRTILNIGCGNSLLTEKMYDHGYTNIINGDISTVVIEQMARRNQHREKMLWRVVDAQKMAFDDRSFFLVIDKSVLDTFACSSNSYLQIETYLNEVRRVLVDKGVFICVSFGQPEDRKHFFDSNLSDFRFRQEEFAGGTGNKHYAYILTKP
>KarMicCCMP2283123989_rbh_TGME49_310070
XDREGIVIWDGRPSHDFIQVEWKDDGTRSEVIHVENVKNLPGEPWEGRASSETPKYGNGTDYWDDRYRKQPDPFEWLKGWDDLRGLIEELTERNTNRTILNIGCGNSLLTEKMYDHGYTNIINGDISTVVIEQMARRNQHREKMLWRVVDAQKMAFDDRSFFLVIDKSVLDTFACSSNSYLQIETYLNEVRRVLVDKGVFICVSFGQPEDRKHFFDSNLSDFRFRQEEFAGGTGNKHYAYXIDEAVAILLLV
>KarMicCCMP2283130296_rbh_TGME49_310070
GVISYDDARYWNARYTEKGPDPKQDLSFATFDWYLRFDLLKETLLPLLPDKGAPPVAAESEGEPVLAEDLRPRILVLGCGTSTLSEELYNLGYVRITNLDRCEALIEHFNTKHQDKAETMQNIALDAKCLPEEWNAQFDVVIDKACLDVIAGSKDARRDVPATLGAISRVLKPLTGVYISISHASPELRQPMLAGTNNLQVVASKAMRWWVSCYPIQRLLQPPADANAKGGATKGNAIEMKPSQNFRAEEHVYNMYVCRRPARLVDDATGWFDYWASPAAVLSQDKLSQSLIKSLYVPEAERSQLRVVVAKLWDECCGSSGNIQCSDFIKEGGLAELLISQVALPRQAV
>KarMicCCMP2283133889_rbh_TGME49_310070
XHSKSALLMKLLGGVVDGSSHTPVMPFSFLAASFLFVTVQGLSVDQWRMPATWAEAAETATSKEFSSNAGGGADRSVAGGRGGRKQAHSETVVVGKEFREEHRAHSKLHLKNVLASEVGIVHKTEYWGKIYIGTPPEEFTVIFDTGSGNLILPSAKCDSAPCNSHKKYNPENSKSSVVIGKKGESLQSNPSQKKEATIKFGTGKIHGQFYQDKLCLSQESACMQANFIGTDYESEMPFDQCSFDGIMGLGFKDLSMGPGFNMVDDVVSQHSLPSNKFSVYLRDHDEGSEISFGGYKRSQAASDVFWAPVTRQSYWQIGIDDVTFNNAKSGLCSGCQVAVDSGTSLLAGPSEVVEELGVKLNLKEDCSNIKEMPLLGFLIGDTVLNLKPDDYIDNTGSVCSLSLMTLDVPPPKGPLFIFGDPFLRRFLTIYDRDGPRVGFAVAQHAGVTSDDASTLIASLSAAKAKSASKDVVSAPASPSQAPMVSESESDASYGLRGSAERAPSSSEDPFAELDTENLRWNSIFKAVQETKKRHTGMLQTEEKDSDELVTISLAAPSATVEERXCSTRELQRGLRHIGGSFLLAQYGKSEYWEERYTRDPEPFDWYQRWAGLKDTFLEYCQPHQNLLMLGAGNSRLSEEMYEEGFHNITNIDISMVVTKAMQEKYRDKPGMQYMQMDGRQMELTEGHFDVVIDKACLDAILCGEGSTHNAQKMLQEVSRVLKPAGIYIAVSHGQPSYRLTYLQRPEYGWNVKIYTVQKPMMGMTSSFSSDDKDNVHYLYVCVKGDVAPSS
>KarMicCCMP2283136128_rbh_TGME49_310070
KHDRSKDIEQKLKEKAKKSQSNNWSILIVLALTVAFIAWWNTGMKASKSKKAVGNSEPDEEETDERLDAIREALFSEDGVFSNGKRADGKRGFGFAQASYWEERYSKSKQDFYDWYGTWNSDSKIRIKQHVSPWLPTNVQSVLNVGCGNSRFAEELASDGYSDIVSVDIAQAAIDRMNEKFKGVQGLKFMQMDATQMTFEX
>KarMicCCMP2283140829_rbh_TGME49_310070
XSTVFLPGYGEGADYWDKKHSEDDNPYEWMQGYEDLCHLITRFTDGNKHRRILHVGCGSSLLTEAMYDDGYRDIVNIDISSVVISKMR
>KarMicCCMP2283146077_rbh_TGME49_310070
XVSKARAAGCSCGTRPGLRFECADATDLHNLFDDGVVDLVVDKGMSDTLQFRARTRESTALRLRFFAEVFRILRPGGCYALVTPKRRARYVRTVPWESIEQECLTEGAGVDDSKPLSMLAGNIPDAHIFLHACRKGFPSSTTSVVDKLHRSERX
>KarMicCCMP2283149713_rbh_TGME49_310070
XKTDAEDGLKKRKTESYGAGPDYWDKRYRKDPSPFEWLRGFHELKDLIHEVTNGNPKANILHTGCGNSLLPEEMYEHGYHSIVNIDNSSVAIEQMASRNQHRIDMQWLVMDCVDLKFEDGSFDLVIDKSVIDAMACGDQASLVIASYMTEVQRILRPGGVFLCITYGSPDTRLEHFQHRHLEFNVLQREIRSDGESSKHWAYICRKADVVGSAPSLWPEX
>KarMicCCMP2283155069_rbh_TGME49_310070
XHSKSALLMKLLGGVVDGSSHTPVMPFSFLAASFLFVTVQGLSVDQWRMPATWAEAAETATSKEFSSNAGGGADRSVAGGRGGRKQAHSETVVVGKEFREEHRAHSKLHLKNVLASEVGIVHKTEYWGKIYIGTPPEEFTVIFDTGSGNLILPSAKCDSAPCNSHKKYNPENSKSSVVIGKKGESLQSNPSQKKEATIKFGTGKIHGQFYQDKLCLSQESACMQANFIGTDYESEMPFDQCSFDGIMGLGFKDLSMGPGFNMVDDVVSQHSLPSNKFSVYLRDHDEGSEISFGGYKRSQAASDVFWAPVTRQSYWQIGIDDVTFNNAKSGLCSGCQVAVDSGTSLLAGPSEVVEELGVKLNLKEDCSNIKEMPLLGFLIGDTVLNLKPDDYIDNTGSVCSLSLMTLDVPPPKGPLFIFGDPFLRRFLTIYDRDGPRVGFAVAQHAGVTSDDASTLIASLSAAKAKSASKDVVSAPASPSQAPMVSESESDASYGLRGSAERAPSSSEDPFAELDTENLRWNSIFKAVQETKKRHTGMLQTEEKDSDELVTISLAAPSATVEERSCSTRELQRGLRHIGGSFLLAQXXKSXYWEERYTRDPEPFDWYQRWAGLKDTFLEYCQPHQNLLMLGAGNSRLSEEMYEEGFHNITNIDISMVVTKAMQEKYRDKPGMQYMQMDGRQMELTEGHFDVVIDKACLDAILCGEGSTHNAQKMLQEVSRVLKPAGIYIAVSHGQPSYRLTYLQRPEYGWNVKIYTVQKPMMGMTSSFSSDDKDNVHYLYVCVKGDVAPSS
>KarMicCCMP2283156973_rbh_TGME49_310070
XQRKSRKNKNGLPWWLWAVGGVAVLAVLGSFVDSLLSGKPSAKKGSNKAEAGSTQSYLKLALRLSEMTQIATALKDHNELNGEAAETLDRELTDIESEIEGMTSSTARDLRSMVSVIRGTLYQQSHNLTDEQVEKMNNSFTYANPRYWDDYYKKTDQDERFDWYVSWDTKIKETSFAPMHIGEKKSAAKLGDIVSAYLKPDSTILMLGCGNSDMSAKMYKDGFEQIVNIDISEQLMQNLREKQEASMPNMKWLYMNASDMTFDTASFDVTVDKGTLDAMEQNKELVQGAVRESHRILRPGGLFVSITFNSAAIRVDSQLQKDGRWSRCYSHPIEKNSIEGKETHFFVHVCVKP
>KarMicCCMP2283157784_rbh_TGME49_310070
LKDPEPFEWLESYSDLRHMLEEVTQGSHHCRVLNVGCGNSMITERMYDDGYHDIVNIDTSAVVX
>KarMicCCMP2283158215_rbh_TGME49_310070
TVLKHVQPHHRILMLGAGNSRLSEEMYEEGYKSIKNIDISKVVVDAMRQKYHDKSGMTYDQQDARDMPAFSDGSFDVCIDKATLDSLLCGEGSTPNAQKMLSEVSRILPKGGVYLVVSHGQPSYRLTFLQRPEFSWTVQMFTVPKPLTG
>KarMicCCMP2283162178_rbh_TGME49_310070
XQAQRLRLISPVCVEAVCVDLVAWCLSRLSFVMAQYGKSEYWEERYTRDPEPFDWYQRWAGLKDTFLEYCQPHQNLLMLGAGNSRLSEEMYEEGFHNITNIDISMVVTKAMQEKYRDKPGMQYMQMDGRQMELTEGHFDVVIDKACLDAILCGEGSTHNAQKMLQEVSRVLKPAGIYIAVSHGQPSYRLTYLQRPEYGWNVKIYTVQKPMMGMTSSFSSDDKDNVHYLYVCVKGDVAPSS
>KarMicCCMP2283168601_rbh_TGME49_310070
XEAAGVKNFGHAWQGLDWASLKTVLEFDIRPEDRTLVLGAGDSGLAQEVFDAGCRHVTAVDFSAVLVSAMSERSHGVIWSVGEASNLSFSDSSFDVVLDIGLLDTIGVAGESQMLKVVEEAHRLLSPGAVYVSSSTEPPLFRLPLFAPSFGGNATKVLFVPRPRELDHRVRRVDXALDLGKVSVYVSKKLDVSINAQGDAELSEKDAGAGAGVGMAVSESTAADGQKEVGGEQSTKQEHEESILRDLGQDGADQASMPDFHADSQKIIAGDGHIEQANFSVTVEESLVAQNAVHAPX
>KarMicCCMP2283173032_rbh_TGME49_310070
XLAVFWSSSGSVARPAPALKPPTDNTLEGLGPKTMQAQQPLVNRLLEMLEEIEQFKGDENQAERQKASARVAKELEDIEATLGGQNAVDKQSAALISVVRSAMDADKGGWKEEDWNDETLAKQHGFVTYASQAYWDEAYADNKYGESFDWYGAWSEMGISGKTLGDNVRPLVEKDAAILMLGCGNSNMSVLMHEEGYQNITNVDVSEPVINRMQTSYGHILGLSWIAMDATALSFADGSFDTVIEKGLFDALFAGTGVLAQSVLSEVQRVLRPGGSLISITFSGQRLTEMFRAGGDMNDAGETLPGLSCEVSGEMQYPKAKSTHNEEGGX
>KarSpeRossSea004546_rbh_TGME49_310070
SRTAQDRFLMVGHAIHAFVRLSRSGGFRKSAAAAAATTALGGAGSWWFLRSRHEDDRDYGDLNYWDERYAEDPAPYEWLGTLQELRPWIDRVAAGKSNILHLGCGTSPLAEDMHDVGFGEICNVDSSDECLEVMRRRNAERRPALRWVKGDVRDMRQMFKDASFDCAIEKSTLDAVCDNGRSEEAASYVAEVARVLRPGGLFLLFSFAPPASRLKYLEPTFSCDVEVAAGQCFAYVCQCKQGFEASSGKCGGKC
>KarSpeRossSea004547_rbh_TGME49_310070
SRTAQDRFLMVGHAIHAFVRLSRSGGFRKSAAAAAATTALGGAGSWWFLRSRHEDDRDYGDLNYWDERYAEDPAPYEWLGTLQELRPWIDRVAAGKSNILHLGCGTSPLAEDMHDVGFGEICNVDSSDECLEVMRRRNAERRPALRWVKGDVRDMRQMFKDASFDCAIEKSTLDAVCDNGRSEEAASYVAEVARVLRPGVEFDAGPGAVWALEM
>KarSpeRossSea015078_rbh_TGME49_310070
MAAEVFPSFGSTEYWETEYEKGKGVADCFDWLNDWGDCGWLICSLMSHDRTQSVLHLGNGNSSIPEELHKLGYTNQIATDIALSCVADMQGKLQHTSVRFLQADACDLQPKATFADGSFDFVFEKGTHDALACHDDKHALLILSFLREAHRVLKPGGTFLLISMYGPKLLKCFLLLRCFGWHVRCVRLRGDLRPMDKNQNHESELVEAGGENAVIMEQMRLRYVELSTSTETETGQRNRINWHYCYICTGKSDEAMRQCWEEIYDAVASAPDEDPGEEFLVEGVGAEAPGIDVSGWC
>KarSpeRossSea027248_rbh_TGME49_310070
CICHRARKQALTMKTPFSQAYLGQEEYWDKAYKSGEYHKSYDWLQTCDTIFPYLEKVLAGNKGCRILHVGCGNSKLGRKLHNQGYHDVTNVDYSTEVISMMKGQEPDLRWVRADCSKPGALGDGSRYDVCVDKGALDSLYESYTEEARERGLAFIKEVHRVLRPGGVYILFSNAGVPSQGLESIFSQLDSETVEGYSCDLYYKLLHIMVCTK
>KarSpeRossSea046181_rbh_TGME49_310070
LGLSIESSSSGISSSSSIISSSSVCGEEPRQPVEALLAWLVALEGRAKDLFEADQLHAAAVFSLDADLDCIELQLLGPRDNDASVGHSSNTPSGQELYFMVSILRGTIYQQGTGLSNNQIEKRQNAYTFSNPLFWQQYYEKTSSDKRFDWYGSWDTAVRELTSNGLPAAPQSLGSMLLTHLPSNPRILMLGCGRSDMSEHMYKYGFERIVNIDISDQLLDGLRSELGAKMPEMRWVKMDASALTFDTSSFDVVIDKGTLDTLQENPPILRRAILEARRVIRPGGVFLSLTDAEPEQRVDSQLRRFAHWDDCHSDAVGIEGGASSNMKILHIHACIRPPDGLWTRLWSQLSASIWPSKAPDAEL
>KarSpeRossSea046182_rbh_TGME49_310070
LGLSIESSSSGISSSSSIISSSSVCGEEPRQPVEALLAWLVALEGRAKDLFEADQLHAAAVFSLDADLDCIELQLLGPRDNDASVGHSTNTPSVQELYFMVSILRGTIYQQGTGLSNNQIKKRQNAYTFSNPLFWQQYYEKTSSDKRFDWYGSWDTAVRELTSNGLPAAPQSLGSMLLTHLPSNPRILMLGCGRSDMSEHMYKYGFERIVNIDISDQLLDGLRSELGAKMPEMRWVKMDASALTLDTSSFDVVIDKGTLDTLQENPPLLRRAILEARRVIRPGGVFISLTDAEPEQRVHSQLQRFAHWDDCHSDAVGIEGGASSNMKILHIHACIRPPDGLWTRLWSQLSAGIWPSKAPDAEL
>KarSpeRossSea046184_rbh_TGME49_310070
EMRWVKMDASALTFDTSSFDVVIDKGTLDTLQENPPLLRRAILEARRVIRPGGVFISLTDAEPEQRVHSQLQRFAHWDDCHSDAVGIEGGASSNMKILHIHACIRPPDGLWTRLWSQLSAGIWPSKAPDAEL
>KarSpeRossSea056405_rbh_TGME49_310070
MARKVVKSPVGTKKSSSAGAGATLPDQNKMALPLRWLLGVVCAIVCAWLLARIFTLSKVPSTVANDGPLPTDTLQSMERRAVFGMTQLTNDANRLLKEPPSVTRQVQAKQLLDHIGGAEAKLRPGSERSAIVRDVLASAHVLRGVVQQHLLNLTAVEVEAAGAGYTYASPRYWQDYYKNGSAADNFDWVGAWQDEILETNFIPLGDVEERVATHFADLLRPYFKHSSKVLVLGCGNSDLSENIYQEGMEDIINIDVSEHVLEALRARLAATMTRMRWLRMDASELDFEDASFDVVLEKSTFDAVEQNASLAQAVTLESLRVLKSGGLLISVSFQDSATRVDKYLRAHARWGECRSHPFILSKMNRTKYVHICLKS
>KarSpeRossSea056406_rbh_TGME49_310070
MARKVVKSPVGTKQSCSAGAAAPLPGQNKMALPLRWLLCAACAILCAWLLARIFTLSQVSSTAAKDGLLPTETLQSVQRRAVFGMTQLTNDANRLLKEPPSVTRQAQAKQLLEHIGGAEAKLLPGADRSAIVRDVLASAHVLRGVVQQHLLNLTAVEVEAAGAGYTYASPRYWQDYYKNGSAADNFDWVGAWRDEIRETKFVPLGDVEARVATHFADLLRPYFKHSSKVLVLGCGNSDLSENIYQEGMEDIINIDVSEHVLEALRARLAAAMPRMRWNRMDASELDFEDASFDVVLEKSTFDAVEQNASLAQAVTREALRVLKSGGLLISVSFQDSATRVDNYLRAHARWGECRSHPFILSKANRTKYVHVCLKS
>KarSpeRossSea057783_rbh_TGME49_310070
MFDWVSIDEHGLTVILDAAISISQKACSADSAILVVGCGTSALSAELWADGRRRVHSIDVDESAIETMRKLYPGGEDRGLTWEVLDLLVAGSPPASPGGTDTKVKRLEQSAYTLAVDKGTFDYFLCGEAVLAADALNAVHGSLAEDGVLLVVSIHPLSLLRPLLVNASLLGFEELQSWDVSDSAGEVSTPGTKSTGVLALRRISRAIWTKDLQKKAASHIVDSLNAHFQSEVPLVTADREAVVRREFQLALRKLEHGDTGELPERLSPSQTHLVLFPEGPEREEYTFDFFVEDLRADPHLGDALSQGLSVDEALDFLRRNQ
>KarSpeRossSea085514_rbh_TGME49_310070
RVLRDYPPSASHSHCAWRASDKLDILTSARARGMAMSLGYSGEKMGTPGRGGWSKGASSKGRTGGKQGKGSPALAPQPSVKYELGPDDPPPYGDLRYSGTYWDARHAAVGDLPFDWYMGYDRLSGLLKQRLPPASSGAEILDLGFGTSEVSACLHADGWVNVTAIDTSVVAVTRARSARRHNGRSQLQFLQMDACKTEFPDACFDAIIDKALLDTLVTGGHSFPRVRDMLSEVYRLLCPGGAFFCVSHAAPSTRLPYLAHDSSKPWRIEVARMEKTTSNRSPDDEVPDDAGGGYFHIYICTKTSEAAEGSELASESGGDGDPDSGDGVSPEMVASSERGAAASKRLSGVIEEDGEQLAEASQPAAAEAASPVDSTESSTQDEQQLAATDQPPAADAEATALAVKAIRSMDSFLASPGASASLGAALAEAPTTSGSKTSLSAAAAEPPEAEAAKAQTTSPSPAAQAPTTSGSSTSLSAAAAEAPQAEAAKARVTPPNPVAQAPQAEAAKARVTPPNPVAQAPQAEAAKARVTPP
>KarSpeRossSea085515_rbh_TGME49_310070
VRRWGLKSWRCCEANPAASHLHSAWRASDKLDILTSARARGMAMSLGYSGEKMCTPGRGGWSKGASSKGGTGGKQGKGPPALASQPSVKYELGPDDPPPYGDLRYSGTYWDARHAAVGDLPFDWYMGYDRLSGLLKQRLPPASSGAEILDLGFGTSEVSACLHADGWVNVTAIDTSVVAVTRARSARRHNGRSQLQFLQMDACKTEFPDACFDAIIDKALLDTLVTGGHSFPRVRDMLSEVYRLLCPGGAFFCVSHAAPSTRLPYLAHDSSKPWRIEVARMEKTTSNRSPDDEVPDDAGGGYFHIYICTKTSEAAEGSELASESGGDGDPDSGDGVSPEMVASSERGAAASKRLSGVIEEDGEQLAEASQPAAAEAASPVDSTESSTQDEQQLAATDQPPAADAEATALAVKAIRSMDSFLASPGASASLGAALAEAPTTSGSKTSLSAAAAEPPEAEAAKAQTTSPSPAAQAPTTSGSSTSLSAAAAEAPQAEASKARVTPPNPAAQAPQAEAAKERVTSPLPAAQAPEAETAQARVTSPDPVAQAPQ
>KarSpeRossSea085516_rbh_TGME49_310070
VRRWGLKSWRCCEANPAASHLHSAWRASDKLDILTSARARGMAMSLGYSGEKMGTPGRGGWSKGASSKGRTGGKQGKGSPALAPQPSVKYELGPDDPPPYGDLRYSGTYWDARHAAVGDLPFDWYMGYDRLSGLLKQRLPPASSGAEILDLGFGTSEVSACLHADGWVNVTAIDTSVVAVTRARSARRHNGRSQLQFLQMDACKTEFPDACFDAIIDKALLDTLVTGGHSFPRVRDMLSEVYRLLCPGGAFFCVSHAAPSTRLPYLAHDSSKPWRIEVARMEKTTSNRSPDDEVPDDAGGGYFHIYICTKTSEAAEGSELASESGGENDKLVLGHISFHENLT
>KarSpeRossSea085517_rbh_TGME49_310070
MATCIYCKINNGEKMCTPGRGGWSKGASSKGGTGGKQGKGPPALASQPSVKYELGPDDPPPYGDLRYSGTYWDARHAAVGDLPFDWYMGYDRLSGLLKQRLPPASSGAEILDLGFGTSEVSACLHADGWVNVTAIDTSVVAVTRARSARRHNGRSQLQFLQMDACKTEFPDACFDAIIDKALLDTLVTGGHSFPRVRDMLSEVYRLLCPGGAFFCVSHAAPSTRLPYLAHDSSKPWRIEVARMEKTTSNRSPDDEVPDDAGGGYFHIYICTKTSEAAEGSELASESGGENDKLVLGHISFHENLT
>KarSpeRossSea085518_rbh_TGME49_310070
MATCIYCKINNGEKMCTPGRGGWSKGASSKGGTGGKQGKGPPALASQPSVKYELGPDDPPPYGDLRYSGTYWDARHAAVGDLPFDWYMGYDRLSGLLKQRLPPASSGAEILDLGFGTSEVSACLHADGWVNVTAIDTSVVAVTRARSARRHNGRSQLQFLQMDACKTEFPDACFDAIIDKALLDTLVTGGHSFPRVRDMLSEVYRLLCPGGAFFCVSHAAPSTRLPYLAHDSSKPWRIEVARMEKTTSNRSPDDEVPDDAGGGYFHIYICTKTSEAAEGSELASESGGDGDPDSGDGVSPEMVASSERGAAASKRLSGVIEEDGEQLAEASQPAAAEAASPVDSTESSTQDEQQLAATDQPPAADAEATALAVKAIRSMDSFLASPGASASLGAALAEAPTTSGSKTSLSAAAAEPPEAEAAKAQTTSPSPAAQAPTTSGSSTSLSAAAAEAPQAEAAKARVTPPNPVAQAPQAEAAKARVTPPNPVAQAPQAEAAKARVTPP
>KarSpeRossSea085519_rbh_TGME49_310070
MWHEAALLEISIGEKMCTPGRGGWSKGASSKGGTGGKQGKGPPALASQPSVKYELGPDDPPPYGDLRYSGTYWDARHAAVGDLPFDWYMGYDRLSGLLKQRLPPASSGAEILDLGFGTSEVSACLHADGWVNVTAIDTSVVAVTRARSARRHNGRSQLQFLQMDACKTEFPDACFDAIIDKALLDTLVTGGHSFPRVRDMLSEVYRLLCPGGAFFCVSHAAPSTRLPYLAHDSSKPWRIEVARMEKTTSNRSPDDEVPDDAGGGYFHIYICTKTSEAAEGSELASESGGDGDPDSGDGVSPEMVASSERGAAASKRLSGVIEEDGEQLAEASQPAAAEAASPVDSTESSTQDEQQLAATDQPPAADAEATALAVKAIRSMDSFLASPGASASLGAALAEAPTTSGSKTSLSAAAAEPPEAEAAKAQTTSPSPAAQAPTTSGSSTSLSAAAAEAPQAEAAKARVTPPNPVAQAPQAEAAKARVTPPNPVAQAPQAEAAKARVTPP
>KarSpeRossSea085577_rbh_TGME49_310070
MAKSLEEGDPYADGIAYWNKRYASNPTPKVKVRDWVASYSDLRDGIKRCMGDDPSLRICHVGCGNSLLPEDMYDEGYKHIVNIDISDVVIEQMRTRNAETRPELQWCVMDVSSTTFEDGLFQLVIDKALIDTLVCDGDADAVCSQYLKEVSRILVPTGKAIFISFSPPDDCLPFRALTFFFDTEVIEVPNVDPKNPSATGIHYIYSCCKKS
>KarSpeRossSea085917_rbh_TGME49_310070
RHYHDGSATAQPKLGPWIKRVVTAKRRVIDLGCGTSLLAEQMHDAGYTCEVVSVDSSESCIEAMRARNSLGKRPTLTWLQADVLDMHSTFADSEFDCAIDKGTLDAVCHGGRDGDASKYMAEVARVLRPGGEFLCISWAPPAARLKFLESHFRCTVELAETWRGVPSYMYACRH
>KarSpeRossSea085918_rbh_TGME49_310070
MLCRYWQRYRHIAKPSATIGTAALGSSVGGVALWCQASPVPQRDYGDYGSTAYWEKRYAENSKMFDWLGDLRELGPWIKRVATAKRRVIDLGCGTSTLAEQMHDAGYTCEVVSVDSSESCIEAMRARNSLGKRPTLTWLQADVLDMHSTFADSEFDCAIDKGTLDAVCHGGRDGDASKYMAEVARVLRPGGEFLCISWAPPAARLKFLESHFRCTVELAETWRGVPSYMYACRHAT
>KarSpeRossSea085919_rbh_TGME49_310070
MLCRYWQRYRHIAKPSATIGTAALGSSVGGVALWCQASPVPQRDYGDYGSTAYWEKRYAENSKMFDWLGDLRELGPWIKRVATAKRRVIDLGCGTSLLAEQMHDAGYTCEVVSVDSSESCIEAMRARNSLGKRPTLTWLQADVLDMHSTFADSEFDCAIDKGTLDAVCHGGRDGDASKYMAEVARILRPGGDFLVISWAPPAARLKFLESHFRCTVELAETWRGVPSYMYACRH
>KarSpeRossSea085921_rbh_TGME49_310070
MLCRYWQRYRHIAKPSATIGTAVVGISAGGVALWCQATPVPQRDYGSTAYWEKRYAENSKMFDWLGDLRELGPWIKRVATAKRRVIDLGCGTSLLAEQMHDAGYTCEVVSVDSSESCIEAMRARNPRGKRPTLTWLQADVLDMHSTFADSEFDCAIDKGTLDAVCHGGRDGDASKYMAEVARILRPGGDFLCISWAPPAARLKFLESYFRCTVELAETWRGVPSYMYACRHAT
>KarSpeRossSea099403_rbh_TGME49_310070
MLVFASPCLPLPVQCSSLLVLAGQLLAQAQLARGSCGFCSTSLVFAMAQYGKPEYWDERYTRDPDPFDWYQRWAGLKDIFAPFCQPHHAIMMLGAGNSRLSEEMYEEGHQKITNIDISQVVVKAMSEKYRDKTGMTYAAMDGRAMEMPDQSFNAVIDKACLDAILCGEGSTHNAQKMLTEVSRVLQSNGTYIVVSHGQPAYRLTYLQRPEFGWNVKVYTVPKPMMGMTASLSSDDKGNDHYIYVCVKGEVKASD
>KarSpeRossSea099404_rbh_TGME49_310070
PHHAIMMLGAGNSRLSEEMYEEGYQKITNIDISQVVVKAMSEKYRDKTGMTYAAMDGRAMEMPDQSFNAVIDKACLDAILCGEGSTHNAQKMLTEVSRVLQSNGTYIVVSHGQPAYRLTYLQRPEFGWNVKVYTVPKPMMGMTASLSSDDKGNDHYIYVCVKGE
>KarSpeRossSea099405_rbh_TGME49_310070
IFAPFCQPHHAIMMLGAGNSRLSEEMYEEGYQKITNIDISQVVVKAMSEKYRDKTGMTYAAMDGRAMEMPDQSFNAVIDKACLDAILCGEGSTHNAQKMLTEVSRVLQSNGTYIVVSHGQPAYRLTYLQRPEFGWNVKVYTVPNPTMGMTASVSSDDKGTDHYIYVCVKGEVKASD
>KarSpeRossSea099406_rbh_TGME49_310070
LTPAQLGGLIPHLRYNPYIQDSILTKVRDYPVFPIPFFQLPYHLDHISGLTVHLKARLARGSCGARCTSLVFAMAQYGKPEYWDERYTRDPEPFDWYQRWAGLKDIFAPFCQPHHAIMMLGAGNSRLSEEMYEEGHQKITNIDISQVVVKAMSEKYRDKTGMTYAAMDGRAMEMPDQSFNAVIDKACLDAILCGEGSTHNAQKMLTEVSRVLQSNGTYIVVSHGQPAYRLTYLQRPEFGWNVKVYTVPKPMMGMTASLSSDDKGNDHYIYVCVKGEVKASD
>KarSpeRossSea099407_rbh_TGME49_310070
MLVFASPCLPLPVQCSSLLVLAGQLLAQARLARGSCSARSTSLVFAMAQYGKPEYWDERYTRDPEPFDWYQRWAGLKDIFAPFCQPHHAIMMLGAGNSRLSEEMYEEG
>KarSpeRossSea113918_rbh_TGME49_310070
MGKRKEAPNSGRKKSPNSWSFWALGAVLITLVAWSSLRQEVQNSEQQIDNSEVEGERDERFDVIREALFSEDGGYAFARDSKGSKKNRSHRIGFSEAEYWEARYKKTTQEHYDWYGTWNSQSKIRIKPHVQPWMPTKAHTILNIGCGNSRLSEELVKDGYNDVVSIDIAQAAIDRMNEKFNGTPGLRFMQMDATNMTFEDESFDVVFDKGTLDAMYTGAAAVVKLAVKQIFRVLKPGGLLVSLTFGHPNSRKDLNYTGGVEGQRTGWDRFLIKPIFKDDDSLPDRQTFWMYLMTKPVK
>KarSpeRossSea113919_rbh_TGME49_310070
MGKRKEAPSSGRKKSPNSWSFWALGAVLITLVAWSSLRQEVQNSEQQIDNSEVEGERDERFDVIREALFSEDGGYAFARDSKGSKKNRSHRIGFSEAEYWEARYKKTTQEHYDWYGTWNSQSKIRIKPHVQPWMPTKAHTILNIGCGNSRLSEELVKDGYNDVVSIDIAQAAIDRMNEKFNGTPGLRFMQMDATNMTFEDESFDVVFDKGTLDAMYTGAAAVVKLAVKQIFRVLKPGGLLVSLTFGHPNSRKDLNYTGGVEGQRTGWDRFLIKPIFKDDDSLPDRQTFWMYLMTKPVK
>KarSpeRossSea118023_rbh_TGME49_310070
FWLKLTRQHVFLKSRGILWRSYPLMAPKRPKRDTAQPHIYMFALVVAVVAACFFKWLTMREPGHKASSEVEEPFNVDEKFERARANLFSPDGGARFHRDAESKGDVPRTARPGFGDKAYWDDRYDKTTKDHYDWYGTWNLGQLTIRQHVLPFMPVSTDHILQIGCGNSRLAEELLDDGYSNIVNVDISQKVVDKMADRFSGREGLKFLQMDATSMSFENNSFDVVFEKGTLDAMYTGSPDFVRRTVLEVLRVLRPGGLFVSLSFGIPETRKELNASGVPTWARFRTMPLGGEDDADVGNGDGRAYQLYLMTKG
>KarSpeRossSea118024_rbh_TGME49_310070
MAPKRPKRDAPQPHIYIFALVVAVVAACFFKWLTMREPGHKASSEVEEPLDLDEKFERARANLFSPDGGARFHRDAESKGDVPRTARPGFGDKAYWDDRYEKATKDHYDWYGTWNLGQLTIRQHVLPFMPVSTEHILQIGCGNSRLAEELLDDGYSNIVNVDISQKVVDKMADKFSGREGLRFLQMDATSMSFENNSFDVVFEKGTLDAMYTGSPD
>KarSpeRossSea138814_rbh_TGME49_310070
MTHVRGQKDPGAPLAGESFYETRHTGTSTKESFYEPSCTGGSGQLAGKFFQAFSNEAGYWNERYLTRPKPFDWFEGHDELYDLVLEKTHGARTAQILHVGCGNSGLSEKMYDEGYDDITNIDISEVVVRQMIERNVDRSTMNWLEMDATRMAFSHSCFDVVIEKGMLDTFACMDLPEMITAYFSEVRRVLCPGGTYLCFSYGAPSSRLHLFMPSFYGWTLRYVEVPSHECSGTCNYVYMCTDDPLNTSEEHRWKI
>KarSpeRossSea138815_rbh_TGME49_310070
MTPNEGYDDITNIDISEVVVRQMIERNVDRSTMNWLEMDATRMAFSHSCFDVVIEKGMLDTFACMDLPEMITAYFSEVRRVLCPGGTYLCFSYGAPSSRLHLFMPSFYGWTLRYVEVPSHECSGTCNYVYMCTDDPLNTSEEHRWKI
>KarSpeRossSea138816_rbh_TGME49_310070
MTHVGDKKDPGAPFAGESFYETHHTRTSTKESFYEPSCSGGSGQLAAGKFFQAFSNEAGYWNERYLTRPKPFDWFEGHDELYDVVLEMTHGARTAQILHVGCGNSGLSEKMYDEGYDDITNIDISEVVVRQMIERNVDRSTMNWLEMDATRMAFSHSCFDVVIEKGMLDTFACMDLPEMITAYFSEVRRVLCPGGTYLCFSYGAPSSRLHLFMPSFYGWTLRYVEVPSHECSGTCNYVYMCTDDPLNTSEEHRWKI
>KarSpeRossSea138817_rbh_TGME49_310070
MTHVRGQKDPGAPLAGESFYETRHTGTSTKESFYEPSCSGGSGQLAAGKFFQAFSNEAGYWNERYLTRPKPFDWFEGHDELYDVVLEMTHGARTAQILHVGCGNSGLSEKMYDEGYHDITNIDISEVVVRQMIERNVDRSTMKWVEMDATRMAFSRSCFDVVIEKGMLDTFACMDLPEMITAYFSEVRRVLCPGGTYLCFSYGAPSSRLHLFMPSFYGWTLRYVEVPSHECSGTCNYVYMCTDDPLNTSEEHRWKI
>KarSpeRossSea138818_rbh_TGME49_310070
MTHVGDKKDPGAPFAGESFYETHHTRTSTKESFYEPSCSGGSGQLAAGKFFQAFSNEAGYWNERYLTRPKPFDWFEGHDELYDLVLEMTQGARTAQILHVGCGNSGLSEKMYDEGYHDITNIDISEVVVRQMIERNVDRSTMKWVEMDATRMAFSRSCFDVVIEKGMLDTFACMDLPEMITAYFSEVRRVLCPGGTYLCFSYGAPSSRLHLFMPSFYGWTLRYVEVPSHECSGTCNYVYMCTDDPLNTSEEHRWKI
>KarSpeRossSea145504_rbh_TGME49_310070
MKAYPAFWLKLGSGRKSISVELVSPMPIAECQCTFKAGSLVFLCATLTLRAAAREVGSYATKQYWEDRYKEESGTYEWYQGWSGLAPVLSKHIAKQDRILVLGAGTSPLSEEMAGDGYKLVWSTDISEVGVERMGERWAARGFPADRWLALDAREISKTFGAASFDVTLEKGLIDAIMAGEGFNQNLGAILDEVEQVLKPGGAHVVVSSCMPMVCQSYLEAGRAWSVSVEMIHKTWVKPPQRDSPPTDTAADFVYTCRMPEGTQSSEQLRDTGHAQHFEV
>KarSpeRossSea145506_rbh_TGME49_310070
MKAYPAFWLKLGSGRKSISVELVSPMPIAECQCTFKAGSLVFLCATLTLRAAAREVGSYATKQYWEDRYKEESGTYEWYQGWSGLAPVLSKHIAKQDRILVLGAGTSPLSEEMAGDGYKLVWSTDISEVGVERMGERWAARGFPADRWLALDAREISKTFGAASFDVTLEKGLIDAIMAGEGFNQNLGAILDEVEQVLKPGGKHVVVACAPL
>KarSpeRossSea145507_rbh_TGME49_310070
MSAHSAVPRLERWLLMWLVLWPESHSIDLMDDSFDYSNPAYWEKRYSKQEGTFEWYGVKWSILSKILQDHLLPAHRLLHLGTGNSRLPEDMYHAGYHRQVAVDISAKVVEQMQAKLGHLAPALEFRVEDALRTSFVADSFDMVLEKGTLDALAAERDCALAEPGCEMLSGEKGAVLEAFRLLRPGGLFVSMADELVEFEELKRRGLERMELVKLTEEDGLPMQKNVYLCFKSKSGPAANQGEL
>KarSpeRossSea145509_rbh_TGME49_310070
LKCLWPNPCQRLPGIDWSAMASGTMSALLAVPRLDRWLLIWLLLWPESHSIDLMEETFDYSNPAYWEKRYSKQEGTFEWYGVKWSILSKILQDHLLPAHRLLHLGTGNSRLPEDMYHAGYHRQVAVDISAKVVEQMQAKLGHLAPALEFRVEDALRTSFVADSFDMVLEKGTLDALAAERDCALAEPGCEMLSGEKGAVLEAFRLLRPGGLFVSMADELVEFEELKRRGLERMELVKLTEEDGLPMQKNVYLCFKSKSGPAANQGEL
>KarSpeRossSea145510_rbh_TGME49_310070
MSAHSAVPRLERWLLMWLVLWPESHSIDLMDDSFDYSNPAYWEKRYSKQEGTFEWYGVKWSILSKILQDHLLPAHRLLHLGTGNSRLPEDMYHAGYHRQVAVDISAKVVEQMQAKLGHLAPALEFRVEDALRTSFVADSFDMVLEKGTLDALAAERDCALAEPGCEMLSGEKGAVLDVVDQAAKAVDRA
>KarSpeRossSea153794_rbh_TGME49_310070
MFESSLNQAENARQISATKSLSADGLIQEASNVPNYEKASFWKTRYNEKPEIFEWLHDYSIFADIAEEAVDGCRDAQILHVGCGTSLLSEVMYDSGFKNIVNIDIAPAAIEIMECRNEKRSWMRWLVMDATHLDFLDESFDMVIEKSTLDVFLCDTASLSRHAQMTAYLSEAIRVLRYSGCFVGISFNVAFCDYLTELGQRLGFSTQHQLRTAPNTSKPFIAFIFRKGFPRERLFRGPHTDGVTEDAEEGPSMTFSKRLHMKVTERIVAHTYSIAGSWDHWETLQPLVRVKGREPLWLLRIDISNCLEYEEFQIIQDDDWTQRFCPSPNGKGALGPLNVRGVNWRVSLPSCCSRHWLEVSWAICGKPYITWRFLNRSEKDVTEEISEEDAALPSDCVRSCKKVPRLATFQCLDSRGCGAEVWGPINSPIHAIFERACVASSLGAVQASTANVFEMFQPLRVDPETDNGFRFRVVHVDYDHRFKIMRPLDTIGEDYFYTRPFGDGEEPPVTRIQVSGFSAAGRRNGLLCTRMLRVQSLFTDLAIEFSAPAYQMKLRLAQTKPALEKLIQGVQLECMGRHNFPVHTVEGNSGAAFVMVLSMKGFNQTGFCSQELWDKLNNEVFAPSGFIKLLTLPNPELARKKRG
>KarSpeRossSea155381_rbh_TGME49_310070
MGGMAPPSSRKRATKANGEGHIQRTSEVELSEGIVPRSLSVSIWSWGTLVGALSIAAILLLAMRWLQPSTTPHTREPSGKALEQDSEDDVGRLGALGPINQRLLELLMDFQNLEGAENLAARRKLSERTEGELTVLRFSIDPLTADGKQQLAMVDMVQDAIRVDRDGQSEGTAAWKTDEDLEEQYGLSTFANKGYWDKAYKGNKYGELFDWYGAWDERAESGTSLADIIRPLLSKSSQMVMLGCGNSNMSAVMYDEGYRHISNVDVVPAVIDQMRHSHAHLPDMSWHAMDASQSLDFPDAAFDVAIEKGLFDALHAGSGTKFTPAFREIRRVLRPGGRLISVSFTAETAMSRLEETEPSSTTSAPMNCWLAGELPYSGTKAIVHACDEPNLAS
>KarSpeRossSea155382_rbh_TGME49_310070
SAPLTPRPTLRWSWLKFIHGIHIFLYCFGCFGSRSSLTLIAPMGGMDLPYTRKRATNAHGESNIECTSKGHVSGRAVSRFLSVSTWSLRSIVGVLSIVGILVVVVQWIPSPSKALKARAPSGLQQDSADNVDLVGYGSGHRGNAPPSPKDGELYDWYGAWNELAEGGTSLADIVRPLLSKSSKILMLGCGSSNMSAMMYDEGYRHISNVDVTTSVIDHMRHRHTHLPDMSWHVMDASNSLDFPDASFDIAIEKAFFDALHRAESGDSLFKQAFREIRRVLRPGGRLISVSFSAEFTMTRLQEPQSSPATSDPMHCWTAGELPYDDPTKPDSVVYACDEPS
>KarSpeRossSea175443_rbh_TGME49_310070
MPNSSPDFGSVKYWDNEYLYGELARPFDWVCDWTDFRTSFMTLVPHKDARILIPGCGNAPSSLEIYDEGYTNMVCADNSATVIQHMCATSSRDIQWDLIDATCMPYHDASFDVVIDKTLIDCLHCCDDPFQCICSYIDEVFRVLAPGGIFMIVSFQSKEEMKSCLRGRAWITKVESLVAPQPTATEQVQAVIPQTGEVLSLGDSASNVTSTDGQAHGIERLLSVCVKGITRKDQIADVIESTASRSKNVKNKKNCKAMTRRQERQYLEELVATALGSGVHSDDIGEAIPPTSTKKGLEVARKKARRNARRMQCATWAAEDM
>KarSpeRossSea175444_rbh_TGME49_310070
MPNSSPDFGSVKYWDNEYLYGELARPFDWVCDWTDFRTSFMTLVPHKDARILIPGCGNAPSSLEIYDEGYTNMVCADNSATVIQHMGATSNRDIQWDLIDATCMPYHDASFDVVIDKTLIDCLHCCDDPFQCICSYIDEVFRVLAPGGIFMIVSFQSKEEMKSCLRGRAWITKVESLVAPQPTATEQVQAVIPQTGKVLTSGVATNNVQ
>KarSpeRossSea175445_rbh_TGME49_310070
MTLVPHKDARILIPGCGNAPSSLEIYDEGYTNMVCADNSATVIQHMGATSNRDIQWDLIDATCMPYHDASFDVVIDKTLIDCLHCCDDPFQCICSYIDEVFRVLAPGGIFMIVSFQSKEEMKSCLRGRAWITKVESLVAPQPTATEQVQAVIPQTGKVLSLGDSASNVTSTDGQAHGIERLLSVCVKGITRKDQIADVIESTASRSKNVKNKKNCKAMTRRQERQYLEELVATALGSGVHSDDIGEAIPPTSTKKGLEVARKKARRNARRMQCATWAAEDM
>KarSpeRossSea202800_rbh_TGME49_310070
SVRGKIDQNMYFFQTGLHGYTPAQTVRQTNIQDQGTTALALAQVVFSACRQWFCVDPQPLSMGKKSGGANKSPANWWLWVFVIVAVACIIGSFIQNRDPHKSSGQNASKEKTASASRQNLKNLELLEQVSDQVSQIAAEGKLTDTDTKEYLEVINLLVDDISGDDEVAKQIRTMASVVQAQLLGVGKGLNDSEVEARYNLSTYSSPRFWEEHYKSGPDAKVDWYVEWNRVLSDGGSVKDLVTELVTREHRIMVLGCGNSDMSLDMYRDGLHQQHNIDVSAAVIEQMRARHAEEMPKAAWQVMDARELVFSDGHFDSVIDKGTFDAVSTDAVASAAILGEVLRILRSEGFLISIGSKRLDLLENNAALACEVIELKNSLESGRQTAQSSFMHRCRPNVGDGVRVE
>KarSpeRossSea203021_rbh_TGME49_310070
MALSKQLGSSLVRSDHHSGLPMVHGDVVEPGIQGIRAAKFWDEFYQAPASEPGLETEAPEAQTEWLSDPEVLVPALVKAIRGLGEPVHPKRRIMVVELGCGDSALAQCLYDALKDFYDPNVIGVDISPVGVSKARLASSRDGVARPGLHFECADATDVSTIIEDGMADLVVDKGMSDTLQFRARTQETRALRLRFFGEVWRVLRPGGCYALVTPKRRSRYLRELPWEHIEQECLTPEPDASSPLPAVVRATTETRIYMHSCRKSLSVSSQEELAELAERNAKMKEDRARAWSEVCEVCGIPRYPKYRGMSAWTKHLLWCAKECTGT
>KarSpeRossSea203778_rbh_TGME49_310070
LLAVMTGLRLAVITYLFGRLCANSNEKFATKDYWEEAYKEGEYGALYESFNLTWSDLRPHLEGRLRGLRAKSGLYGVLLNTKRGLRRPAYGRGRDIFSEKLFPWLFDHFWDSWYGSSDVLVSGCGNSAISANITRDGFAERIVSVDISPSVIGQMHMQHPKLEWLVSDSMELQQFADATFDLVVDKGTFDSLRGAALGKDYGEKLLDSY
>KarSpeRossSea203779_rbh_TGME49_310070
WLKSSSSLASLLAVMTGLRLAVITYLLRRLCANSNEKFATKDYWEEAYKEGEYGALYESFNLTWSDLRPHLEGRLRGLRAKTGLYGVLLNTKRGLRRPAYGRGRDIFSEKLFPWLFDHFWDSWYGSSDVLVSGCGNSAVSANITRDGFAERIVSVDISPSVIGQMHMQHPKLEWLVSDSRELQQFEDATFDLVVDKGTFDSLRGAALGKDYGEKLLDSYMRVLKAGGHVVVVTSCMEAECMPLFNSLFQSVEAKKIPQEGINTTEGKAGLAGDMGEFRQDVLLYILTVAGKVHENEL
>KarSpeRossSea203780_rbh_TGME49_310070
WLKSSSSLASLLAVMTGLRLAVITYLLRRLCANSNEKFATKDYWEEAYKEGEYGALYESFNLTWSDLRPHLEGRLRGLRAKTGLYGVLLNTKRGLRRPAYGRGRDIFSEKLFPWLFDHFWDSWYGSSDVLVSGCGNSAVSANITRDGFAERIVSVDISPSVIGQMHMQHPKLEWLVSDSRELQQFEDATFDLVVDKGTFDSLRGAALGKDYGEKLLDSYMRVLKPGGHVVVVTSCMEAECMPLFNSLFQSVEAKNIPREGINTIEGKAGLASDMGEFRQDVLLYILTVAGKVHENEL
>KarSpeRossSea203781_rbh_TGME49_310070
WLKSSSSLASLLAVMTGLRLAVITYLLRRLCANSNEKFATKDYWEEAYKEGEYGALYESFNLTWSDLRPHLEGRLRGLRAKTGLYGVLLNTKRGLRRPAYGRGRDIFSEKLFPWLFDHFWDSWYGSSDVLVSGCGNSAISANITRDGFAERIVSVDISPSVIGQMHMHHPKLEWLVSDSMELQQFADATFDLVVDKGTFDSLRGAALGKDYSEKLLDSYMRVLKPGGHVVVVTSCMEAECTPLFNSLFQSVEAKKIPQEGINTTEGKAGLASDMGEFRQDVLLYILTVAGKVHENEL
>KarSpeRossSea203831_rbh_TGME49_310070
MGKKAAAEKGRAAKDEGSAATPPRGGKKRGKNSGWPWWIWAISAVAILAVALLFFGNDSPGSSVKTGKAAGKSPQAGSKDAYMAIGQRLAEMTKIAIKLKGAAKLDGDAASKLDEELTTIEKDLENDEGGLARDLRAMVNVIRGTIYQQSHSLNAEQVKKRKTDSTYSNPQYWDEYYKKTKVGDKYDWYVSWDTGVKPVEFAPRDSGEKRTASKVRDIVGAYMKPDSKILMLGCGNSDMSEKMYKSGFEQIVNIDISKQLMQNLQKKQEAAMPKMQWLYMNASAMTFDTGSIDVTVDKGTLDALEENKELVLGAVKESHRTLRSGGVFISITYSAEKLNILKKEVKWSSCHTHSIEKELTDKQATTEESSKHYKIHACVKP
>KarSpeRossSea203832_rbh_TGME49_310070
MGKKAAAEKGRAAKDEGSAATPPRGGKKRGKNSGWPWWIWAISAVAILAVALLFFGNDSPGSSVKTGKAAGKSPQAGSKDAYMAIGQRLAEMTKIAIKLKGAAKLDGDAASKLDEELTTIEKDLENDEGGLARDLRAMVSVIRGTLYQQSSNLTDEQVEKMNNSFTYANPRYWDDYYKKLDEGEKFDWYVSWDTGVKSVDFAPRDSGEKRTASKLGDIVGAYMKPDSKILMLGCGNSDMSEKMYKNGFEQIVNIDISEQLMQNLRQKQEAAMPKMQWLYMNASEMTFDTGSIDVTVDKGTLDAVEQNRELVLGAVRESHRTLRSGGVFISVTFNPASIRIQQQLEKEVSWSACYTHSIEKELTDKQ
>KarSpeRossSea203833_rbh_TGME49_310070
MGKKAAAEKGRAARDEGSAATPPRNGKKRGKNSGWPWWIWAIGAVAILAVALLFFGNDSPGSSAKKGNAAGKSPQAGSKDAYMAIGQRLAEMTKIAIKLKGAAKLDGDAASKLDEELTTIEKDLEGDEGDMARDLRAMVNVIRGTIYQQSHSLNEEQVKKRKTDSTYSNPQYWDEYYKKTKVGDKYDWYVSWDTGVKPVEFAPRDSGEKRTASKVRDIVGAYMKPDSKILMLGCGNSDMSEKMYKSGFEQIVNIDISKQLMQNLQKKQEAAMPKMQWLYMNASAMTFDTGSIDVTVDKGTLDALEENKELVLGAVKESHRTLRSGGVFISITYSAEKLNILKKEVKWSSCHTHSIEKELTDKQATTEESSKHYKIHACVKP
>KarSpeRossSea203834_rbh_TGME49_310070
MGKKAAAEKGRAAKDEGSAATPPRGGKKRGKNSGWPWWIWAISAVAILAVALLFFGNDSPGSSVKTGKAAGKSPQAGSKDAYMAIGQRLAEMTKIAIKLKGAAKLDGDAASKLDEELTTIEKDLENDEGGLARDLRAMVSVIRGTLYQQSSNLTDEQVEKMNNSFTYANPRYWDDYYKKLDEGEKFDWYVSWDTGVKSVDFAPRDSGEKRTASKLGDIVGAYMKPDSKILMLGCGNSDMSEKMYKNGFEQIVNIDISEQLMQNLRQKQEAAMPKMQWLYMNASAMTFDTGSIDVTVDKGTLDALEENKELVLGAVKESHRTLRSGGVFISITYSAEKLNILKKEVKWSSCHTHSIEKELTDKQATTEESSKHYKIHACVKP
>KarSpeRossSea203835_rbh_TGME49_310070
MGKKAAAEKGRAAKDEGSAATPPRGGKKRGKNSGWPWWIWAISAVAILAVALLFFGNDSPGSSVKTGKAAGKSPQAGSKDAYMAIGQRLAEMTKIAIKLKGAAKLDGDAASKLDEELTTIEKDLENDEGGLARDLRAMVNVIRGTIYQQSHSLNAEQVKKRKTDSTYSNPQYWDEYYKKTKVGDKYDWYVSWDTGVKPVEFAPRDSGEKRTASKVRDIVGAYMKPDSKILMLGCGNSDMSEKMYKNGFEQIVNIDISEQLMQNLRQKQEAAMPKMQWLYMNASEMTFDTGSIDVTVDKGTLDAVEQNRELVLGAVRESHRTLRSGGVFISVTFNPASIRIQQQLEKEVSWSACYTHSIEKELTDKQ
>KarSpeRossSea203836_rbh_TGME49_310070
MGKKAAAEKGRDGGSAATPPTSVQKILKKRGKGSGWPWWLWAISIVGVLALVGQIFGSDSPKSSGKKGKKAAGKSSEAGSTQAYLALAMRLAEMTQIATALKGAEQLDGDAASTLDEELTDIEKEIENMDGSIARDLRAMVSVIRGTLYQQSSNLTDEQVEKMNNSFTYANPRYWDDYYKKLDEGEKFDWYVSWDTGVKSVDFAPRDSGEKRTASKLGDIVGAYMKPDSKILMLGCGNSDMSEKMYKNGFEQIVNIDISEQLMQNLRQKQEAAMPKMQWLYMNASEMTFDTGSIDVTVDKGTLDAVEQNRELVLGAVRESHRTLRSGGVFISVTFNPASIRIQQQLEKEVSWSACYTHSIEKELTDKQ
>KarSpeRossSea208030_rbh_TGME49_310070
MATGLSAINSTRFVSQSRNTISYSDERYWIARYGEKPTDPKAQDTSFAPFEWYLRYEQLKETLQPILAEATAAATASQATDEGQAADADAQPPALKPRILVLGCGTSTLSEDLFNEGYTNITNVDRCVPLIQHLTTKNEAKEGLSYVACDVKDMPQDWNSQFDVVIDKACLDTIACGTAARDEIPAALSAVNRVLKPLTGVYVSVSHATPEMRQPMLSGTNDLKASVSKKNRWRVFTHPLPRLLIAPADSAAAGAKGGAAAKGGGVELKPSPAFRADDHVYNMYVCRRPPALIDDGPGWFDFWASPDTVLTRDTLTRSLIKSLYVAEAERGQLRDTVARMWADSCRGAESIDRDKFLNMASALCEKFAGPPQAP
>KarSpeRossSea208031_rbh_TGME49_310070
MATGLSAINSTRFVSQSRNTISYSDERYWIARYGEKPTDPKAQDASFAPFEWYLRYEQLKETLQPILAEATAAATASQATDEGQAADADAQPPALKPRILVLGCGTSTLSEDLFNEGYTNITNVDRCVPLIQHLTTKNEAKEGLSYVACDVKDMPQDWNSQFDVVIDKACLDTIACGTAARDEIPAALSAVNRVLKPLTGVYVSVSHATPEMRQPMLSGTNDLKASVSKKNRWRVFTHPLPRLLIAPADSAAAGAKGGAAAKGGGVELKPSPAFRADDHVYNMYVCRRPPALIDDGPGWFDFWASPDTVLTRDTLTRSLIKSLYVAEAERGQLRDTVARMFQLAPFAQCSLSLSRLLET
>KarSpeRossSea208032_rbh_TGME49_310070
MATGLSAINSTRFVSQSRNTISYSDERYWIARYGEKPTDPKAQDTSFAPFEWYLRYEQLKETLQPILAEATAAATASQATDEGQAADADAQPPALKPRILVLGCGTSTLSEDLFNEGYTNITNVDRCVPLIQHLTTKNEAKEGLSYVACDVKDMPQDWNSQFDVVIDKACLDTIACGTAARDEIPAALSAVNRVLKPLTGVYVSVSHATPEMRQPMLSGTNDLKASVSKKNRWRVFTHPLPRLLIAPADSAAAGAKGGAAAKGGGVELKPSPAFRADDHVYNMYVCRRPPALIDDGPGWFDFWASPDTVLTRDTLTRSLIKSLYVAEAERGQLRDTVARMWADSCRGAESIDRDKFLNMASALCEKFAGPPQALLCTAEPD
>KarSpeRossSea210494_rbh_TGME49_310070
MTDVLPSFGSIDYWETEYRNASAVDEWLNDWDDCGWLLCSLLSHNYSSRVLHLGNGSSSIPDKLHEFGFTNQIATDIAFSCVADMQDKLKATSIRFLQADACDLQPREIFTDASFDLVFEKSTLDALDCHDDKFALLMLSLLQEAHRVLKPGGTFVSISIHGPATRNCFFRLRCFGWNVQVVRLRDDSLPKESSCSSKEQVADAVEEMSASIEKLRLRYVELSSETTASTETGHGGRVRPVNYHYCYICTNKSDEAMQEYWQEIYDSVASAPDTDPSSQFQVATVDANLPVAQNKPKRPSKKARQKARQRLAADADA
>KarSpeRossSea210495_rbh_TGME49_310070
MTDVLPSFGSIDYWETEYRNASAVDEWLNDWDDCGWLLCSLLSHNYSSRVLHLGNGSSSIPDKLHEFGFTNQIATDIAFSCVADMQDKLKATSIRFLQADACDLQPREVFTDASFDLVFEKSTLDALDCHDDKFALLMLSLLQEAHRVLKPGGTFVSISIHGPATRNCFFRLRCFGWNVQVVRLRDDSLPKESSCSSKEQVADAVEEMSASIEKLRLRYVELSSETTASTETGHGGRVRPVNYHYCYICTNKSDEAMQEYWQEIYDSVASAPDTDPSSQFQVATVDANLPVAQNKPKRPSKKARQKARQRLAADADA
>KarSpeRossSea237677_rbh_TGME49_310070
MHYRPPHLYCRCLTILLVAPTSAVVQASEAPRVEQPNDVAYWDAVYSESVRAGVKTFAHSWQGVDLETLRGVLKLKVQPHERYIVLGAGDSGLPEELFDAGCRHVTAVDFSTKLVRAMAERSHGVLWRLEDARKLSFAEASFDVVLDMGLLDSVVAGGDEQVAATLSEVHRVLAAGGIYVSVSTEPPLYRLPSFVPLSTGKDGWDTKVLFIPRVRSLDPRVRRIDPALDMDKLSVYVSVKGSAFNGTENGTEVLSVEPGGMTIRVSGDAASAAQEQSEASDDAKLVAAGPPAHRRRVEIAPITMEEGGSSLASEASAETQLAELLDNPEEPLEVAPRPEASAEAKVAESAGQPEEPSEIASSAEATAEAKLAEPAVKPEEPSEIAPSAEASVKASAEAEPLAKPEELSETAPGAEASAEVKLADPAGKPEGPSETSQSAETKPAEPAETAS
>KarSpeRossSea237678_rbh_TGME49_310070
MHYRPPHLYCRCLTILLVAPTSAVVQASEAPRVEQPNDVAYWDAVYSESVRAGVKTFAHSWQGVDLETLRGVLKLKVQPHERYIVLGAGDSGLPEELFDAGCRHVTAVDFSTKLVRAMAERSHGVLWRLEDARKLSFAEASFDVVLDMGLLDSVVAGGDEQVAATLSEVHRVLAAGGIYVSVSTEPPLYRLPSFVPLSTGKDGWDTKVLFIPRVRSLDPRVRRIDPALDMDKLSVYVSVKGSAFNGTENGTEVLSVEPGGMTIRVSGDAASAAQEQSEVSDDAQLVAAGPPAHRRRVETAPSTMEEGGSSLASEASAETQLAEPSDNPEEPLEVAPRPEASAEAKPAESAGKAEEPSESPPSAEATAEAKPATPAGKPEEPSETVPSAEAAAEAKLAEPAVKPEEPSEIAPSAEASVKASAEAEPLAKPEELSETAPGAEASAEVKLADPAGKPEGPSETSQSAETKPAEPAETAS
>KarSpeRossSea237679_rbh_TGME49_310070
MHYRPPHLYCRCLTILLVAPTSAVVQASEAPRVEQPNDVAYWDAVYSESVRAGVKTFAHSWQGVDLETLRGVLKLKVQPHERYIVLGAGDSGLPEELFDAGCRHVTAVDFSTKLVRAMAERSHGVLWRLEDARKLSFAEASFDVVLDMGLLDSVVAGGDEQVAATLSEVHRVLAAGGIYVSVSTEPPLYRLPSFVPLSTGKDGWDTKVLFIPRVRSLDPRVRRIDPALDMDKLSVYVSVKGSAFNGTENGTEVLSVEPGGMTIRVSGDAASAAQEQSEASDDAKLVAAGPPAHRRRVEIAPITMEEGGSSLASEASAETQLAELLDNPEEPLEVAPRPEASAEAKVAESAGQPEEPSEIASSAEATAEAKLAEPAVKPEEPSEIASSAEATAEAKLAEPAV
>KarSpeRossSea237680_rbh_TGME49_310070
MHYRPPHLYCRCLTILLVAPTSAVVQAAEAPTVEQPNDVAYWDAVYSESVRAGVKTFAHSWQGVDLETLRGVLKLKVQPHDRYIVLGAGDSGLPEELFDAGCRHVTAVDFSTKLVRAMAERSHGVLWRLEDARKLSFAEGSFDVVLDMGLLDSVVAGGDEQVAATLSEVHRVLAAGGIYVSVSTEPPLYRLPSFVPLSTGKDGWDTKVLFIPRVRSLDPRVRRIDPALDMDKLSVYVSVKGSAFNGTENGTEVLSVEPGGMTIRVSGDAASAAQEQSEASDDAKLVAAGPPAHRRRVEIAPITMEEGGSSLASEASAETQLAELLDNPEEPLEVAPRPEASAEAKVAESAGQPEEPSEIASSAEATAEAKPATPAGKPEEPSETVPSAEASAEASAEAKPAAEPLAKPEELSEIAPGAEASAKVKLTDPAGKPEGPSETSQSAETKPAEPAETAS
>KarSpeRossSea237681_rbh_TGME49_310070
MHYRPPHLYCRCLTILLVAPTSAVVQASEAPRVEQPNDVAYWDAVYSESVRAGVKTFAHSWQGVDLETLRGVLKLKVQPHERYIVLGAGDSGLPEELFDAGCRHVTAVDFSTKLVRAMAERSHGVLWRLEDARKLSFAEASFDVVLDMGLLDSVVAGGDEQVAATLSEVHRVLAAGGIYVSVSTEPPLYRLPSFVPLSTGKDGWDTKVLFIPRVRSLDPRVRRIDPALDMDKLSVYVSVKGSAFNGTENGTEVLSVEPGGMTIRVSGDAASAAQEQSEVSDDAQLVAAGPPAHRRRVETAPSTMEEGGSSLASEASAETQLAEPSDNPEEPLEVAPRPEASAEAKPAESAGKAEEPSESPPSAEATAEAKPATPAGKPEEPSETVPSAEASAEASAEAKPAAEPLAKPEELSEIAPGAEASAKVKLTDPAGKPEGPSETSQSAETKPAEPAETAS
>KarSpeRossSea237682_rbh_TGME49_310070
MHYRPPHLYCRCLTILLVAPTSAVVQASEAPRVEQPNDVAYWDAVYSESVRAGVKTFAHSWQGVDLETLRGVLKLKVQPHERYIVLGAGDSGLPEELFDAGCRHVTAVDFSTKLVRAMAERSHGVLWRLEDARKLSFAEASFDVVLDMGLLDSVVAGGDEQVAATLSEVHRVLAAGGIYVSVSTEPPLYRLPSFVPLSTGKDGWDTKVLFIPRVRSLDPRVRRIDPALDMDKLSVYVSVKGSAFNGTENGTEVLSVEPGGMTIRVSGDAASAAQEQSEVSDDAQLVAAGPPAHRRRVETAPSTMEEGGSSLASEASAETQLAEPSDNPEEPLEVAPRPEASAEAKPAESAGKAEEPSESPPSAEATAEAKPATPAGKPEEPSETVPSAEAAAEAKLAEPAVKPEEPSEIAPSAEASVKASAEAKTAEPLAKPEELSETAPGAEASAEVKLADPAGKPEGPSETSQSAETKPAEPAETAS
>KarSpeRossSea237683_rbh_TGME49_310070
MHYRPPHLYCRCLTILLVAPTSAVVQASEAPRVEQPNDVAYWDAVYSESVRAGVKTFAHSWQGVDLETLRGVLKLKVQPHERYIVLGAGDSGLPEELFDAGCRHVTAVDFSTKLVRAMAERSHGVLWRLEDARKLSFAEASFDVVLDMGLLDSVVAGGDEQVAATLSEVHRVLAAGGIYVSVSTEPPLYRLPSFVPLSTGKDGWDTKVLFIPRVRSLDPRVRRIDPALDMDKLSVYVSVKGSAFNGTENGTEVLSVEPGGMTIRVSGDAASAAQEQSEASDDAKLVAAGPPAHRRRVEIAPITMEEGGSSLASEASAETQLAELLDNPEEPLEVAPRPEASAEAKVAESAGQPEEPSEIASSAEATAEAKPATPAGKPEEPSETVPSAEASAEASAEAKPAELSEIAPGAEASAKVKLTDPAGKPEGPSETSQSAETKPAEPAETAS
>KarSpeRossSea237895_rbh_TGME49_310070
FGSSVFSQGLKDAIHLLERQLMSEVKEAPAKCKFDTEFWDEKYKGSDIKAGGQEWLLGYSDVKAFYEGVVKDKDVKILVLGCGDSPFSADLYKSGYHNVTNIDFSSVCIEAMAQKHPEMSWIVADATSMDIVEDESFDVIIEKSLADNFFAARATGLDADFMMTNMWAEVWRSLKPGGIYFSLNFIADGAMGKGFLEKALHSWTTQIGEAMGRPPWKVLPIKGIDVSAMPSEMTKNPALLLCKKPADLSMKQFE
>KarSpeRossSea237896_rbh_TGME49_310070
MSEVKEPPAKCKFDTEFWDEKYKGSDIKAGGQEWLLGYSDVKAFYEGVVKDKDVKILVLGCGDSPFSADLYKSGYHNVTNIDFSSVCIEAMAQKHPEMSWIVADATSMDIVEDESFDVIIEKSLADNFFAARATGLDADFMMTNMWAEVWRSLKPGGIYFSLNFIADGAMGKGFLEKALHSWTTQIGEAMGRPPWKVLPIKGIDVSAMPSEMTKNPALLLCKKPADLSMKQFE
>KarSpeRossSea250675_rbh_TGME49_310070
MSSVWRIAHMVLGLLLSCLCGSCVELGAFASSEYWDEQYQNGGYGSTHDWLASWDGAEADGFGIKGALKRAGANHTDRILHVGCGNSGVIEAMWREGFQNVVHLDMSEVVIKNVSKLLHFVNHTFLVGDMTMLSFEDASFDVVLDKGAIDALFTGGLRLAKKGIREIARVLKPVTGRYVLTSMAEPDRRLKHLMFPNKSPLVDNGQAPLLECSTQVMARTRKTHTVYICHRPAGIGSADVEIARSEL
>KarSpeRossSea254341_rbh_TGME49_310070
MVKDTGRPSLASVAYWDDFYGDRRKTYDTLYGYQGLRPILKHLLQSKQLLHCSKVRVLHIGCGTSHVTEKLWRDGFRHIVNVDFSQVVVDLMAEQWENEAACARSEEDGTAMREGVQWLAMDAADLSSLGGGTFDLVLEKFTLDAILCETKDDAMHRKGNAAIREIHRVLAPSGIHLSVAWGAGEQREKLLRGAGLFSVECQQLDGDTVQRPLVYTCRKLAVAAAKNIGTAKKVASASVPAKVAMVDAPEGSAHIIPKLVSTSPLMETVSSSVTVRPCGKVVEALLDFGDAQDVSAANVLVDICEEAVRWSFQAEQVATQAAEHSTSPIAWHSLCFPAHVDVTAATARWKRCSLDKQNGSSCRGSRRVLHVVAPLKMESCGSMVELEQ
>KarSpeRossSea259484_rbh_TGME49_310070
MLAIRTQAVLLLLLGLNLASAQQYENEAYWNERYSSAKAQGQPYDWYGPWTHFSGEVSGGSFRSEDEILVVGCGNSNLTLELADAGFGQITSMDFSEPVIRSQRDKFPELRWVHANVRHMNAFSNSMFDVVIDKGTLDAVRTWRKGPEHKEMFSEISRVLRPRGRHISVTFGPLKQLNTSFFFRNMSYDWDVEVRTLPKYHNSKSDEELSVYTCTKRDVTAKSEL
>KarSpeRossSea259485_rbh_TGME49_310070
MLAIRTQAVLLLLLGLNLASAQQYENEAYWNERYSSAKAQGQPYDWYGPWTHFSGEVSGGSFRSEDEILVVGCGNSNLTLELADAGFGQITSMDFSEPVIRSQREKFPELRWVHANVRHMNAFSNSMFDIIIDKGTLDAVRTWRKGPEHKEMFSEISRVLRPRGRHISVTFGPLKQLNTSFFFRNMSYDWDVEVRTLPKYHNSKSDEELSVYTCTKRDVTAKSEL
>KarSpeRossSea259486_rbh_TGME49_310070
MLAMRMQAVLLLSLGLNLASGQQYENEAYWNERYSSAKAQGQPYDWYGPWTHFSGEVSGGSFRSEDEILVVGCGNSNLTLELADAGFGQITSMDFSEPVIRSQRDKFPELRWVHANVRHMNAFSNSMFDVVIDKGTLDAVRTWRKGPEHKEMFSEISRVLRPRGRHISVTFGPLKQLNTSFFFRNMSYDWDVEVRTLPKYHNSKSDEELSVYTCTKRDVTAKSEL
>KarSpeRossSea259487_rbh_TGME49_310070
MLAMRIQAVLLLSLGLNLASAQQYENEAYWNERYSSAKAQGQPYDWYGPWTHFSGEVSGGSFRSEDEILVVGCGNSNLTLELADAGFGQITSMDFSEPVIRSQRDKFPELRWVHANVRHMNAFSNSMFDVVIDKGTLDAVRTWRKGPEHKEMFAEISRVLRPRGRHISVTFGPLKQLNTSFFFRNMSYDWDVEVRTLPKYHNSKSDEELSVYTCTKRDISAKSEL
>KarSpeRossSea259488_rbh_TGME49_310070
MLAIRTQAVLLLLLGLNLASAQQYENEAYWNERYSSAKAQGQPYDWYGPWTHFSGEVSGGSFRSEDEILVVGCGNSNLTLELADAGFGQITSMDFSEPVIRSQRDKFPELRWVHANVRHMNAFSNSMFDVVIDKGTLDAVRTWRKGPEHKEMFAEISRVLRPRGRHISVTFGPLKQLNTSFFFRNMSYDWDVEVRTLPKYHNSKSDEELSVYTCTKRDISAKSEL
>KarSpeRossSea265048_rbh_TGME49_310070
MKMPAHSSQHTGWCHMAFHAQRALALAAIWTGLLGCFCEDLGADRTAADPSYWDQVYDLHAAHGRSEYEWYGLAFADLEELLREVLAPDAEILVAGAGDSKLSAEIAARGHSVVSIDFSPSLVGRMRWNHPQLSFEVMDARNMTFVDRRFDAFLDKGLSDCLGTSHDLRQYFSEVRRVLRTPEDCVKCGVAVVVSMRQLEEEHIGPDWACDPTREHMGPLFMDTSEFQPALPKPGTDGTIPYYITVCRPTSSYRQDL
>KarSpeRossSea265049_rbh_TGME49_310070
MKMPAHSSQHTGWCHMAFHAQRALALAAIWTGLLGCFCEDLGADRTAADPSYWDQVYDLHAAHGRSEYEWYGLAFADLEELLREVLAPDAEILVAGAGDSKLSAEIAARGHRISA
>KarSpeRossSea299989_rbh_TGME49_310070
MASCPECENSQELEEDGKRGPDTAREGIKSCPELLPSRELAVDVKRGYGGGAAYWDNRFCKDAAAGETFDWLFEYAKLKTVLKDHISENADVLHVGCGNSNLAVDWCTDGHTGCHVNVDNSPYVIEMLQAQQGDSLPNVRYAFGDVRYLSEDDFPSESFDAVIDKATFDCIECNPENQKDIEAMLRSIFRVLRPGGVYLLISMGDPESRLCWLEDEPGLDWTVAARHMPIRSPRSTGANHHGGIATGKFQEESEEVMITNNDDWEEQFGELLTDAHTFVYVCRKST
>KarSpeRossSea305896_rbh_TGME49_310070
AITTKLVDAQEKGVIVPAITTKLVDAQEKGVIVPSQRCDDEVSSNTSSIHDYGSPDFWKQVYTGARSRKSVPDEWLLSYKHFKAQRWHKYLLGGNVLELGCGDSMFMSEAYDDGLTDITSTDMEPNVVKMMRERNKDKRPGIKYKQTNACNMKNIASKSFDVVFDKSTMDALICQGRDTVSACSSEAHRVLTDCGAYLCVSLNDPECMKRAIEDTGNVAQQWKVQVLSCVYEDDPRDEGNRRYMYVCRKVPIRMG
>KarSpeRossSea332069_rbh_TGME49_310070
LKPSKLYPHPQQPLSDVMRCWWFVQYFELLTLLRLLTAHGVSCPPESCTPSGLVGDGLLAAGATDCLKDDGSFGDVAAHQPFEWFDADMRDFAAIFANLTGWSADGQRGGNMPAVLQVGCGNSVLAENLYDLGYEDISNVDIREAAIKQMRSRNAGKRPGLSWHCMDARRMTAFPNNSFDIVLDRGTLDHFLAAAAEPSRYFEEVSRLLRPSGQFLIVSNGIAKKRVFGLEEAWRPPNDGVAIAQSSAGLFKP
>KarSpeRossSea332070_rbh_TGME49_310070
LKPSKLYPHPQQPLSDVMRCWWFVQYFELLTLLRLLTAHGVSCPPESCTPSGLVGDGLLAAGATDCLKDDGSFGDVAAHQPFEWFDADMRDFAAIFANLTGWSADGQRGGNMPAVLQVGCGNSVLAENLYDLGYEDISNVDIREAAIKQMRSRNAGKRPGLSWHCMDARRMTAFPNNSFDIVLDRGTLDHFLAAAAEPSRYFEEVSRLLRPSGQFLIVSNGIAKKRVFGLEEAWRPPNDGVALSYVSMVPMASMSRGPDAFSVHLLRRLAAEPVPSVAG
>KarSpeRossSea353521_rbh_TGME49_310070
DMYDDGYRHCVSIDISAVVIQQMAARNACRLGMVWLVMDALQTDFMRHELDVVVDKSLLDTLTCVGDAAVQQYLLEVYRVLRPGGTLLCISFGKPAQRLHGLTLTDTIRCDKRA
>KarSpeRossSea367429_rbh_TGME49_310070
MNTLYTRAVYRAVTSIEPSTIGLAPMATMLCQAKVVQGPSQEGAFPSWQLPPRPFLPATAVRLPAAAAFGYPSMRLAGPPAACTPRGVALGAPTNAPTLQRHSPIQVSAPTMPRQFFKAPAAVMTKAVTPVSSPVAVGPGLAPTGCEAYGAGCQYWNARYEQSNGPFDWLRNYEDLRDIIEDATEGNRSCKILHVGCGNGSMPEEMYHEGYHDIVNIDISSVAVLQMCARNSNCPGMQWLEMDATSMAFADGTFDLVLDKSLLDTFMCCPDKEALVGRYISEVSRALTSTGSFVCISFYEPKEILPVLNRHAKGLHVGSTKLPPKHPGANPHYVYTFKK
>KarSpeRossSea367430_rbh_TGME49_310070
MNTLYTRAVYRAVTSIEPSTIGLAPMATMLCQAKVVQGPSQEGAFPSWQLPPRPFLPATAVRLPAAAAFGYPSMRLAGPPAACTPRGVALGAPTNAPTLQRHSPIQVSAPTMPRQFFKAPAAVMTKAVTPVSSPVAVGPGLAPTGCEAYGAGCQYWNARYEQSNGPFDWLRNYEDLRDIIEDATEGNRSCKILHVGCGNGSMPEEMYHEGYHDIVNIDISSVAVLQMCARNSNCPGMQWLEMDATSMAFADGTFDLVLDKSLLDTFMCHPDREALVGRYISEVARVSNSSGSFVCISFGEPKEMLPVLNRHAKGLRVGSTKLPPKHPGASPHYVYIFKK
>KarSpeRossSea367431_none_TGME49_310070
MNTLYTRAVYRAVTSIEPSTIGLAPMATMLCQAKVVQGPSQEGAFPSWQLPPRPFLPATAVRLPAAAAFGYPSMRLAGPPAACTPRGVALGAPTNAPTLQRHSPIQVSAPTMPRQFFKAPAAVTPVSSPVAVGPGLAPTGCEAYGAGCQYWNARYEQLGHP
>KarSpeRossSea367432_rbh_TGME49_310070
MNTLYTRAVYRAVTSIEPSTIGLAPMATMLCQAKVVQGPSQEGAFPSWQLPPRPFLPATAVRLPAAAAFGYPSMRLAGPPAACTPRGVALGAPTNAPTLQRHSPIQVSAPTMPRQFFKAPAAVTPVSSPVAVGPGLAPTGCEAYGAGCQYWNARYEQSNGPFDWLRNYEDLRDIIEDATEGNRSCKILHVGCGNGSMPEEMYHEGYHDIVNIDISSVAVLQMRARNLNRPGMQWLEMDATSMAFADGAFNLVLDKSLLDTFMCCPDKEALVSRYISEVSRVLTATGSFVCISFYEPKEILPVLNRHAKGLHVGSTKLPPKHPGANPHYVYTFKK
>KarSpeRossSea367433_rbh_TGME49_310070
KILHVGCGDGLMPEEMYDEGYHDIVNIDISSVAVLQMRARNLHRAGMQWLEMDATSMAFADGTFDLVLDKSLLDTFMCHPDREALVGRYISEVARVSNSSGSFVCISFGEPKEMLPVLNRHAKGLRVGSTKLPPKHPGASPHYVYIFKK
>KarSpeRossSea367434_rbh_TGME49_310070
KILHVGCGDGLMPEEMYDEGYHDIVNIDISSVAVLQMRARNLHRAGMQWLEMDATSMAFADGAFNLVLDKSLLDTFMCCPDKEALVGRYISEVSRALTSTGSFVCISFYEPKEILPVLNRHAKGLHVGSTKLPPKHPGANPHYVYTFKK
>KarSpeRossSea367435_rbh_TGME49_310070
MNTLYTRAVYRAVTSIEPSTIGLAPMATMLCQAKVVQGPSQEGAFPSWQLPPRPFLPATAVRLPAAAAFGYPSMRLAGPPAACTPRGVALGAPTNAPTLQRHSPIQVSAPTMPRQFFKAPAAVTPVSSPVAVGPGLAPTGCEAYGAGCQYWNARYEQSNGPFDWLRNYEDLRDIIEDATEGNRSCKILHVGCGNGSMPEEMYHEGYHDIVNIDISSVAVLQMCARNSNCPGMQWLEMDATSMAFADGTFDLVLDKSLLDTFMCHPDREALVGRYISEVARVSNSSGSFVCISFGEPKEMLPVLNRHAKGLRVGSTKLPPKHPGASPHYVYIFKK
>KarSpeRossSea374876_rbh_TGME49_310070
MAQYGKPEYWDERYTRDPEPFDWYQRWTGLKDTFGAYVQPQHAILMLGSGNSRLSEEMYEEGYQKITNIDISSVVIRAMSEKYRDKPGMSYVTMDGRAIDMADQSFNVVIDKACLDAILCGEGSTHNAQKMLTEVSRVLQSNGVYIAVSHGQAAYRLTYLQRPEFGWNVKVFSVAKPMMGMTASLSSDDKDNHHYIYVCVKGEIKASD
>KarSpeRossSea374877_rbh_TGME49_310070
FWLKLVCSRFPGRSSFIPVVMAQYGKPEYWDERYTRDPEPFDWYQRWTGLKDTFGAYVQPQHAILMLGSGNSRLSEEMYEEGYQKITNIDISSVVIRAMSEKYRDKPGMSYVTMDGRAIDMADQSFNVVIDKACLDAILCGEGSTHNAQKMLTEVSRVLQSNGVYIAVSHGQAAYRLTYLQRPEFGWNVKVFTVAKPMMGMTASLSSDDKDNHHYIYVCVKGEFTASA
>KarSpeRossSea375215_rbh_TGME49_310070
VCIDIHIHIHKHLICTCSSPCEPHTAATLFLRILNICVKMGHKDRPETTEEKDVMLAEKEVMYGSLDYWNDAYETGDFVEAFDWCATWEELRPAMTAMIPCKHSRLLIPGCGNAPFQLDMYKSGYKDMVSGTCLIRSDLSLRGSRLLSIGAVCTLHCHSLDSLPTGPRTSSAPILKVGACRTALLAENLYKCSPCNTHIHI
>KarSpeRossSea375217_rbh_TGME49_310070
VCIDIHIHIHKHLICTCSSPCEPHTAATLFLRILNICVKMGHKDRPETTEEKDVMLAEKEVMYGSLDYWNDAYETGDFVEAFDWCATWEELRPAMTAMIPCKHSRLLIPGCGNAPFQLDMYKSGYKDMVCGDYSQFMINQMKDSQAARGLDIQWDVMDVTQMPYADHSFDALVDKSLFDCLCCCDGAKATLQRYLDEAVRVLAPTGVFVCVTFKSEAFLRAALSRAGLEVTEMEQVALGLEEGNPDVHLLSAKKVQTIAAKDSGCGHSGEMSKKLANQKRKNERRKAKKTAAKALVARSGSESEQSWAD
>KarSpeRossSea376309_rbh_TGME49_310070
CRRGHGTIYDSCCTSTALFAEIVLLSLLGKPHSPLAPRAKAAMGKKPRGKPEPAGEQLLPVSVPAAIGLILAAAIVAFAWPRFLTTSAAPEPEPEASSNRLGPQTMQAQQPLVHRMLELMQEVEQFKDEDQKADRRKASARLEKELNDIEATLGDLTNADNKQSAALISVVRSALMADRDGWKDEDWNEDTLEKQHGFVSYASQSYWDEAYADNRYGDTYDWYGAWAEKGVSGRSIGDIVGPLLVAKDPNILVLGCGNSNMSVLMHGEGYKRITNVDISEPVIAQMNKSYGGIDGLSWHAMDASALDLDDGSFDYVIEKGLFDALFAGTGALGEKVLSEIRRVLRPGGSLISITFSGESSRLRELLLPSKDGADAADNQLRCAVMGQMQFAKAKSTHGDKGGSGQMFYIYKCDLL
>KarSpeRossSea379660_rbh_TGME49_310070
QVWLKTSALSLSALLRSNAMPRNRGWTTACRAAGESRYGARWYWDHRYSLADEPHEWFDLQFKDLHKTLALHFQRSGKFLDLGCGTSGFVDEARRSGFSSVVGVDFCESLVAKLRARYPGNRYEVDDVTKLGSFGDESFDGTFDKGTVDSLLGEGEPRDMDRVQSAARAIARVLRPGGQWISVGVSEPKQLHSCIEVSECGLQVMSVQEAPMQLSTNHNVIAYTHVLQKQTLA
>KarSpeRossSea393769_rbh_TGME49_310070
MAFPQRKHMVSRRLRRLRVHSLHARRCIVKLDSEEPRKTSKKVARSVGAADLSREAVAAPLLTRAREGVRSGKRAKHCTEAPGHDDSAEHWDTPAYGEGAKYWDSKHIEDKNPYEWMQSYEDLSKLIAKFTDGRKEHRLLHVGCGSSLLTEDMYDDGYQEIVNIDISSVVVQKMRDRNKDMRPKMKWLVMDATAMDFENGEFNIVIDKCTIDTLVCCNNSNAVVGKYLQQVVRVLKDDGVFLAFSFGKPAVRMSYLKESVLNLQVEVIKVPVPYTKSQFHYLYVCRKGAPLP
>KarSpeRossSea393770_rbh_TGME49_310070
MAFPQRKHMVSRRLRRLRVHSLHARRCIVKLDSEEPRKTFKKVARSVGAVAAPLLATAREGVRSGKRAKHCTEAPGHDDSAEHWDTPAYGEGAKYWDSKHIEDKNPYEWMQSYEDLSKLIAKFTDGRKEHRLLHVGCGSSLLTEDMYDDGYQEIVNIDISSVVVQKMRDRNKDMRPKMKWLVMDATAMDFENGEFNIVIDKCTIDTLVCCNNSNAVVGKYLQQVVRVLKDDGVFLAFSFGKPAVRMSYLKESVLNLQVEVIKVPVPYTKSQFHYLYVCRKGAPLP
>KarSpeRossSea393771_rbh_TGME49_310070
GAADLSREAVAAPSLARAREGVRSGKRAKHCTEAPGHDDSAEHWDTPAYGEGAKYWDSKHVEDKNPYEWMQGYEDLTKLIAKFTEGRKELKLLHVGCGSSLLTEEMYDDGYQEIVNIDISSVVVQKMRDRNKDMRPKMKWLVMDATAMDFENGEFNIVIDKCTIDTLVCCNNSNAVVGKYLQQVVRVLKDDGVFLAFSFGKPAVRMSYLKESVLNLQVEVIKVPVPYTKSQFHYLYVCRKGAPLP
>KarSpeRossSea397653_rbh_TGME49_310070
MPKPLPASNEAAATMLRKKRAANGSSWQILAMVSTLVIFAAVAWNKLAPTLRARPNSSQEKVDEVEDGLDAIREALFTSDGQVSFIEGNDTTGATTNFAKREYWENRYKKSKQDHFDWYGTWAGEAKIKNHVSPWMPSQVKRILNVGCGDSRLPEELLNDGFGDIVSIDIAQSAIDKMSGKFKGMAGLSFVQMDATRMTFADSSFDVVFDKGTLDAFYTGAPHLVPPTVGEVFRVLRPGGLFASVTFGPPKSRKALNSTDGVQGSSSGWERFHTAHVRSDESRPMWIYLMIKPSPALPLGAP
>KarSpeRossSea397654_rbh_TGME49_310070
PKPIPASNDAAASVLRKKRAANGSSWQILAMVSALVILAAVAWNKLAPKHRARPNSSQEKVDEVEDGLDAIREALFTSDGQVSFIEGNDTTGATTNFAKREYWENRYKKSKQDHFDWYGTWAGEAKIKNHVSPWMPSQVKRILNVGCGDSRLPEELLNDGFGDIVSIDIAQSAIDKMSGKFKGMAGLSFVQMDATRMTFADSSFDVVFDKGTLDAFYTGAPHLVPPTVGEVFRVLRPGGLFASVTFGPPKSRKALNSTDGVQGSSSGWERFHTAHVRSDESRPMWIYLMIKPSPALPLG
>KarSpeRossSea399861_rbh_TGME49_310070
ILAQVLETCTTCSSAAVCFAFEKVPKCTMAFAVVLSALLFSLGLSNTDRFHDEARDGKLDMTLDERHAYWEDNYGKHNPKGGKDWYGTWADFEGDIAGKPLRTSAAILVAGCGNSNIPMDLVRDGFTNVTSMDYSKFAIETQEARFPEMKWVLADARNMPEFTDVRGSH
>KarSpeRossSea399862_rbh_TGME49_310070
ILAQVLETCTTCSSAAVCFAFEKGLTVPKCTMAFAVVLSALLFSLGLSNTDRFHDEARDGKLDMTLDERHAYWEDNYGKHNPKGGKDWYGTWADFEGDIAGKPLRTSAAILVAGCGNSNIPMDLVRDGFTNVTSMDYSKFAIETQEARFPEMKWVLADARNMPEFTDASFDIVIEKALMDGEGSWKQWPAMLMEYSRVLRPSGRFISISLGKPEEMDTPLFFRNESYGWRVKYAPSHDGYYVYTMTKRKAATTQKSATKGSEL
>KarSpeRossSea399863_rbh_TGME49_310070
ILAQVLETCTTCSSAAVCFAFEKGLTVPKCTMAFAVVLSALLFSLGLSNTDRFHDEARDGKLDMTLDERHAYWEDNYGKHNPKGGKDWYGTWADFEGDIAGKPLRTSAAILVAGCGNSNIPMDLVRDGFTNVTSMDYSKFAIQTQQARFPEMKWVLADARNMPQFTDASFDVVIEKALMDGEGSWKQWPAMLMEYSRVLRPSGRFISISLGKPEEMDTPLFFRNESYGWRVKYAPSHDGYYVYTMTKRKATTKQKSATKGSEL
>KarSpeRossSea414811_rbh_TGME49_310070
MGGVEVDEEKGTCANKRQKTEGEGYGAGPAYWDNRYTADPSPFEWLKGYKELADLIGEVTRSDLKKKILHLGCGNSLLTEDMYDAGYHSIVNIDNSAVCVQQMAARNAKRPEMTWLEMDCTCLKFEDLSFDVVIDKSVIDALACGDNAALVIARYMKEIQRVLRPGGTFLCITYGNPKSRLEHFQTRHLEFSVRQQEIPSPGDSTKHWAYILRRPSVVGTAPSLWPEVEKELTWTI
>KarSpeRossSea420517_rbh_TGME49_310070
MAASNCDEQAAPSGGYGTDLPGEPGAPGAPGEADAAVTEDRPEPSGSYANPSKWESRYEDQDGTFDWYASYTELRLVFEEFCPPDAEPSVLQLGCGNSALSGQLHEAGYRKITNIDISASAVKKMEEEFASLAMEWHVMDATAMSFEDCSFDLAIDKGTLDAMMHGGSAGEGLAMAMTGEVWRTLRPGGLFLLVSHNGLRQSVLDGAVASKYGPVAQWDVLELRKCGLSPQAMLINILRSKLNGRPLMEGFRDPVMLKEATLETRSALKQMQFLEAFRRFKAKKAQQQKAKAKEESSAASVAKDEAKPAPDSESADKNEEDEAPRDSRRQPYCWVYVLQKPPPRNAEVSGNV
>KarSpeRossSea425114_rbh_TGME49_310070
FWLKLIFKAHIFVCLTKTPFAMSWSRFVAAACLCSWLNRLATAGGTERFASPEYWDEAYRKGEYGKDYEWYDLPWLDIRPYLESRIPALSGQDAAVLVSGCGNSPLSADIAADGFAKRLVSVDVSSGVIEQMREKHPTIDWLVSDSRVLAEFENATFDIVFDKGTLDALRGSLDESNSLRLFEAYKRVLRPGGVAVVVTSCMEDECMPLLEPRFDAVEALKVPKKGIEEKMKKARRAGYKGEIRQHDMMYILRLDHANVAFEEL
>KarSpeRossSea425115_rbh_TGME49_310070
FWLKLIFKAHIFVCLTKTPFAMSWSRFVAVACVCSMLHRLATAGGTERFASPEYWDEAYRKGEYGKDYEWYDLPWLDIRPYLESRIPALSGQDAAVLVSGCGNSPLSADIAADGFAKRLVSVDVSSGVIEQMREKHPTIDWLVSDSRVLAEFENATFDIVFDKGTLDALRGSLDESNSLRLFEAYKRVLRPGGVAVVVTSCMEDECMPLLEPRFDAVEAVKVPKKGIEEKMKKARRAGYKGEIRQHDMMYILRLNHANVASQEL
>KarSpeRossSea436870_rbh_TGME49_310070
WLKIWLKSGSTSFDKMAIANFIPMVLLDLPLVCVLLLAVGASAEGRAQYGEKSYWEATYAKSGKDSTNEWFFSAADYVSLVRPFLSFSDKILQVGCGNSLVAETMATEGFQSVTSVDFSPTVIEANIARYPVEKFPSLKFVVGDVFDMADFSTDSFDAVVDKGTWDAIPKPRSRDMLKEVRRVLKPGGYYAVLTFSRPGNALDFFLDWRVGWIVENIYVVPNSMGAQSIENLYLYIMRNEDRTSAWFPTGLEENVTTPIREALEWQEVVKVTQKDEL
>KryFolCCMP1326010689_rbh_TGME49_310070
XALRCSPFRARSAAECCVLSCMLLLAARGARVWAGAARLSGDCPSDSSEGPEYDDPSFWDAHYLREPEPFDWLQDYDSLRGLIANATRGNLAARVLHIGCGNSLLPELMYDDGYRDIVNIDTSAVVIEQMAARNQQRPGMVWLVRDATHTNFGRAEFDVVIDKSMLDTFECMANSSRVIIGYIREIARVLKPGGAYMSINFDDPSGVERILTRLLMPAEYFTSRLADAVNSEMPPNYVFVLRTKPWSAYGQ
>KryFolCCMP1326012582_rbh_TGME49_310070
MLCLDSVGAFATHSPRGSSVLHSREKWAIARRRSAAWWGLHQSRLLQEPENSQFGRQDYWNKFYKKEANFSWYAGWEDLKPFVEEFVDPANDRILIPGVGNDAILVDMYDDGYTKLAAMDYAAEGIERCREMLGESRLAASRDGTGMEQVELVVADARDLQGAFEKESFDAVLEKGTLDAIFLSGGHNKTLAQQNLDLSISELGGCVKPGGVWISIAGVVDDQIQASFDSRSEWDSLVRQGDLYVTEEGFTSNNVDGSLLVWRRRTE
>KryFolCCMP1326014495_rbh_TGME49_310070
XAPEHLETPSEDDSEDLEAFGDGPAYWNDRYRRMPEPLDWLDDYANLRGLIDEAARGDRAARILHVGCGTSLLPEQLYDDGYEQIVNVDSSDVVIEQMAARNRARSSMSWLLADATRMDFEDDKFDVVIDKSLLDTIVCMNDSEHVVAEYIREVARVLRPGGTFLCISFGSPDERVPVFNSSGQRWQVRALPX
>KryFolCCMP1326018175_rbh_TGME49_310070
MAQYGKPEYWEERYTRDPEPFDWYQRWAGLKDTLMEYLQQSNSILMLGAGNSRLSEEMYEEGFNNIXNIDISQVVTKAMQEKYRDKPGMTYVQMDARSXDTPDAHFNVVLDKATLDSILXGEGSTHNAQKVLTEVSRVLXPNGVYIAVSXGQPSYRLTCLQRPEFGWNVKIHTVQKPMMGMTASLSADDKDNVHYIYVCVKGGAGLLDSLSDGLGARAPLRANCPVSVPMAXKASLSADDKDNVHYIYVCVKGEPASX
>KryFolCCMP1326018775_rbh_TGME49_310070
WLMVVVPIVGFLYLRVRPMDSEHERADDGTEAISREHEHLDMVRSALFAGKDSQYTFDKDSETWSYKPGMTGFARAEYWEETYKKSDRTYDWLGSWNEGVPGVPDSALRDVVAPSLTRGSDTAILNLGCGNSKLAEDMHDDGYWNITNIDISSVVVEKMSARNAHRKPPMAWMVMDVTKMSFEAEAFDLVIEKGTLDAX
>KryFolCCMP1326020795_rbh_TGME49_310070
XTSIDISAAAVEASRARNPEDSFPTLRYVVGDVLSMDMFGDAGFDVDVGCHREDQLRVMLRELRRVLRQGGLYLVLSFSKPANALDFLLDWRVGWTVEDIVQVPNPSHDGRSESLKFLFLYICRNSDRAEDWGPSGAVAPDMAAAIRDALDYQSADRALSRHGGGXAMTLVPLALRAIVATRAAPSESPX
>KryFolCCMP1326021529_rbh_TGME49_310070
XNEAMQPSLAKLRPELKRKQAGEAAEDLEEGGTGYGSGPLYWNKRYKKDPNPFEWLKGFEECRGLIRRVAKGRFDCDILHVGCGNSLLPEAMYDAGYRRIVNIDTSSVCIEQMRARNQAKRPELQWQVMDATAMALEDGSFDVVLDKSVIDTFACGDNAPSVIATYLKEVQRVLRPGGICLCISYGAPSSRLEYFRSRHLDFEFRHEAMPSSEKGGXAYVLTKPRASAGSAAEFPKVLDDLPPLG
>KryFolCCMP1326026229_rbh_TGME49_310070
NRPRRLCWLLGFAAAAASAPEAPPRARAAYHSPAYWERTYRDGXGAADGNYEWFLSSEAFVALVRPRLASGDRVLQLGCGSSRVAEALLGEGVLDVTSIDISAAAVEASRARNPEDSFPTLRYVVGDVLSMDMFGDAGFDVVLDKGTWDAIAKTSSRVMLRELRRVLRQGGLYLVLSFSKPANALDFLLDWRVGWTVEDIVQVPNPSHDGRSESLKFLFLYICRNSDRAEDWGPSGAVAPDMAAAIRDALDYQSADRALSRHGGGXAMTLVPLALRAIVATRAAPSESPX
>KryFolCCMP1326026831_rbh_TGME49_310070
XGPYWDMHYSLDPVPYEWLEEYRELQAVIHEATAGDHATNILHVGCGNSLLPERMHDEGYQRITNIDTSQVVIGQMASRNRERRPALDWAVMDALHTQFADGVFDLGIEKSVLDTIACAQNATKLMASYLQEMARVIKPDGVFLCISLGDPELMLTVFRSSGVVRAVDVREILSVHPTTAPNYAYLXDDVAVAVVASALRLMSRAQRVQSLQVCDSSFQKISRS
>KryFolCCMP1326034027_rbh_TGME49_310070
XTLIRMRQRWKDRCQRLTGMDEHRLEHVVVDFVKDTIPVETSSCGLVLDKSTLDCTLCSEDATAALLKEIYRCLGEQGVYVLISFHDKDLLVPLLQDLPGAHWEVTYQQMSRQVENLNGTDNDVTAGTVYSSSNAKHHDDGKSSQHPLLNVLIATKSGNDHELSLDEVKAHVHRVNDSWFQTSRPLLTRQREQELRQHFATPLSLQDAYLYLFTEAER
>KryFolCCMP1326034654_rbh_TGME49_310070
XNEAMQPSLAKLRPELKRKQAGEAAEDLEEGGTGYGSGPLYWNKRYKKDPNPFEWLKGFEEQAKRPELQWQVMDATAMALEDGSFDVVLDKSVIDTFACGDNAPSVIATYLKEVQRVLRPGGICLCISYGAPSSRLEYFRSRHLDFEFRHEAMPSSEKGGSTHYAYVLTKPRASAGSAAEFPKVLDDLPPLG
>KryFolCCMP1326036636_rbh_TGME49_310070
LPACMASASSSPHDGDSQKPPEFGDVRYWEEVYGQTGAEGEVFDWLQGWPGLGWLMEPLLARDPERSVLHLGCGTSTLAEDFYDHGFRQQTSVDVVPSVIAQMAARNKAVRPEMRWVVADATSIGDALPPASFDLVVEKSTLDALLCTDDHAQAVVGLLREAARLVRPAGVFLSVSMHGPHVLSRWLRQPAFGWQVRVVELQGDPEDAAPRSSGGGGRRRNSHYAYVCTRHPRRGPPTQEARDSLWDRVTARAASDVSDVPSSRSPPSSEGE
>KryFolCCMP1326036726_rbh_TGME49_310070
PMMGMTASLSADDKDNVHYIYVCVKGEPASWLVEHWSRGQSPLAGRLSRERAGANEGYLX
>KryFolCCMP1326047446_rbh_TGME49_310070
XPGCRQRAASVAAMSPRVLLHICALFTVAHGARLAISPTRRAADSDDASSSSSSSSSLVWSESSSSSSSSLAWSESSGNEEAPAYGTSRFWDEHYTKDHELALDYQELRGFIENATAGDLAARVLHVGCGNSLLPEAMYDDGYQDITSIDTSPVVIEQMAARTWGRAGLGWLVMDATKISFPSGTFDAVMDKSMVDTFGCRLDARRMTLRYLREVARLLRPGGTFLSVSFTKPADLAPLLMRHFDPGQYSVSELKPHDARGPTNYVYIVRTRLSGSGPGGLRPASGEAF
>KryFolCCMP1326060777_rbh_TGME49_310070
XGTKAVKKAALTGLLDLSPEESXPEPGQESEPDSEPESEEPEPAEPEEISSDDWSDRFWKRELQRTPYFEWYKLPWAAVHHLVPSGAGPILHAGCGTSSWPRQMADAGLRDVLHIDASDVLIDELRQRDKDLNFQAMDATALDLPDGSVEIIVEKGLVDGIMLGSYADACAAVRELHRVLRPGCLLLSISMYGGPGEPGPALSEAPWMSHAFKFIEADEAALGDGADAPGGGVIAQGVHLFRKASVGDIAVA
>KryFolCCMP1326061429_rbh_TGME49_310070
EELLVSPSCPASQGDGESTDTGGDGETGMLGYGSGLAYWDQRYLAERLPYSWLMTHRELADDIYAALGSHDXLDLNVGCGTCTLVEDLFDQGYRNIVNVDNSPVAVEFMKARNAASRPSLRWLVLDAATELSRCVSLTGSSGGFGLIIDKATLDTFLCESSSSERSAYRFDDDDSRAKVTSYLREVASSLASGGAFLCVSLNDPEATLP
>KryFolCCMP1326062760_rbh_TGME49_310070
XKPDYWEERYTRDPEPFDWYQRWAGLKDTLMEYLQQSHSILMLGAGNSRLSEEMYEEGFNNI
>KryFolCCMP1326067330_rbh_TGME49_310070
XSACAALLVALAARAPTPSDDILAEFSDFENYSGGPNYWDPRYQAQPKPFDWYEDYGDIRDIIREVIGGNRRARVLHAGCGNSLVPEAMYDEGYRRIVSIDTSAVVIKQMAERNKHRPGLHWVVADATHTSLNAGAFDMVLDKGLLDTFACQSDSAAEVSVRAYLREAARLLRPGGTLLCISMAPPASRLTFFQEAGVTYDVRAVALPRRFPDFGPSYAYIARLAPKGRTRHPAAPRDSALEXQQGEVALKFCFELAARQVCQGSALGSSLHLQGQVEARVDHALQHSS
>KryFolCCMP1326070176_rbh_TGME49_310070
XYPARVSWRKEGFVMAPLKQNARTHPLSAVAIRRCASPRASRRRPTLALSRSVALVSVIVSGAAAASRGDAVGESWEMGGADNASYWDQVYSFQAAHGRKSYEWYGLGMEELEGPLRELLPPVGASLLVVGSGDSELSAELAARGWHVTSIDFSVEATLRMREAFPELAFHTMDARRMSFGNASFDAALDKGLSDCLGGQAERRAYFSELRRVLRPGGVLAVVAMRALSAEWDLGXGLELPPWPGVARTVVLRGLRNETAAAISGDRALDSLPLPRLRDNAEVSDVPRVVTCAVYVFARRPRLPRG
>KryFolCCMP1326070227_rbh_TGME49_310070
LHIFEQYTSYHMILKVCGTAVQLSTILKMKAISTPTRMLSMVVIAFVLINTSLSFPCPSTMARTGRKIPVLVVSRLHQTASFDFSAPSEWETFYQTTSEVVEWHNSIPLERIASYVPGNAKVLLVGCGNSRLPATILASCQDPQVVLLDSSPTCLEQLKGIYGSSVENVCGNAVDLDSLFPDESFDMIIDKGLSDAIFCSEGWDSTIQKLFEGATKVLKQNGKYLLISYKLPKSTKSFLVEEAECGLEWEFDLPKDSNDRVGVSLATRDRLSRHNPF
>KryFolCCMP1326072485_rbh_TGME49_310070
MTTADEDSDDGSYGSGPRFWDARYRRSSAPFDWLENYADVQGLIEEATKGDFSCRILHTGCGNSLMPEQMYDEGYRHIVNIDTSAVVIDQMAARNQHRPEMSWLVMDAANMDMKAGEFDVVLDKGCLDTFACIGEDSKGMGVAYLREVARVLKPGGILICISYGAPNSRLPFFEQSGEAFKVRQIQLAKRKNHVSSHYVYIASMAAGPSEGDDVH
>KryFolCCMP1326072857_rbh_TGME49_310070
XGACPSSSSKAVVQNRPGYADTSYWESRFQEADGLFDWYATYKEIQGVFADFCPASENPKVLMVGSGNSALSADMHAGGYRNIVNIDISATVVEKMATQFRDLGLEWRVMDATAMDFEDGTFDVAVDKGTVDAMMHGSDITGAEAMALCSEVWRTLRVGGLFVIVSHNGSRQAIADIAVQQRFGAGAGWELMEFRSCCLSPQATLINVLRCKLNGRPIADAFKEPRIMLEAAAEAKKVLKQMTLLEAFRRFKAKKQRQLLEAAAAAGGEGAAAAGATLAAVPAAAGALAAGVLA
>KryFolCCMP1326076341_rbh_TGME49_310070
XGAQGEYAEPFDWLMSWEALEEDILDILPDRGASVLVPGCGNAPFQLEMYDAGYTSMTCGDLSAVVIAKMREAEAEKRPHIRWELLDATNMQYDSATFDAVVDKSLLDCLRCCPDAAGVVKGYLDEAHRVLKPGGVLVLVSCHLEASLRADLRGRSWRVTRTESYGYIMADGTPSTAEGSSVTLCVVQKVASGGGDDGSDSGSASPGAAVLNLQRGRKE
>KryFolCCMP1326080102_rbh_TGME49_310070
GTAPPPQQLKYGEEAYWSGRYRRDGGKDPYDWYLKWDQLREVILPLLAPPVGSEGDARAASASPEGAPAGTDAASEDESKKAQILILGCGTSSLGEQLYAEGYVNITNVDQCEEVVEAMREKHQDLLSGAAATNAKGKKPAGKDAKSASPDPTAEAKKPMLFEAIDARNLPQDWDQRFDLVIDKALLDSVACSADKWRGIEALMLSISRVLKPHGVYFCVSHACPDMRRMALLGPSAQRGAVYSEFYKWAMEHXDGAEAFDQSERRPEGEGEERDRAVADVQGRGRLVPHLHLSDAGSVRAGRDARCMFRQESPMYKAEDDLYHIYXLSDAGSVRAGRDARCMFRQESPMYKAEDD
>KryFolCCMP1326082397_rbh_TGME49_310070
XAWLALASVSALRAPGLADDGAFRRQDHLTYTDGASYWDDFYASETEPYEWLQSYGAEDVNDLVEEVTKGDHGAAILHPGCGSSRLPEQMYDVGYHSIANIDISPVVVERMTSRNQGRPGMTWAIMDATNTSWRTGSFDAVIDKGFLDTLFCMDDFSSLVPAYLAEVARILKHGGAFLVISYGEPSTRAPHFNSASLRRRVGVYFELRAVKLTEKYVGGDPHWAYVARPRWCRGIRGGELSGADLPFL
>KryFolCCMP1326084943_rbh_TGME49_310070
PTCLNAMISGRYWVSSRARLSAAAASVAAMSPRVLLHICALFTVAHGARLAISPTRRAADSDDASSSSSSSSSLXWSESSSSSSSSLAWSESSGNEEAPAYGTSRFWDEHYTKDHEPYDWLLDYQELRGFIENATAGDLAARVLHVGCGNSLLPEAMYDDGYQDITSIDTSPVVIEQMAARTWGRAGLGWLVMDATKISFPSGTFDAVMDKSMVDTFGCRLDARRMTLRYLREVARLLRPGGTFLSVSFTKPADLAPLLMRHFDPGQYSVSELKPHDARGPTNYVYIVRTRLSGSGPGGLRPASGEAF
>KryFolCCMP1326085017_rbh_TGME49_310070
DKAGDRPGPASGSKKKDKKKKKDDATNPRLALYGALGVGLVAILVSVLGAARSWKRSSAENQALADATEKLRLLNHKAELLEKMQKMETREKEIMAERQRAEEEKAKLAESMAQGGDGPGLGPSVMAAQSKLIGRLLELAQKVEALKGDDQQEERAAVSQQVEAELAELEASSDAQAESAVGKQQAALIALVRSALRSDRDGEGPDGDAEDWSEEGLRKKHGLITYASQAYWDEAYAQGSYGESFDWYGAWSEGDVNGRSLRDLVRHLFKDDARILVLGCGNSNMTRLMHDDGLQRITSVDISDKVIEQMKERHQGLEGLEWYAMDASKMDFETGAFDVAVEKGLFDALYAGTGERVRPVLTEVQRVLKPGGRLISVSFSGDRIQRLFKGSDAERGEATAEASDFGECQVTGELSYRKAATTDXEPDLQGDLCLRLRKIGMSRRRPRAAVVVRARAPRACSGQPPPRGPGGLLSAVFX
>KryFolCCMP1326087347_rbh_TGME49_310070
XSASSSPHDGDSQKPPEFGDVRYWEEVYGQTGAEGEVFDWLQGWPGLGWLMEPLLARDPERSVLHLGCGTSTLAEDFYDHGFRQQTSVDVVPSVIAQMAARNKAVRPEMRWVVADDATSIGDALPPASFDLVVEKSTLDALLCTDDHAQAVVGLLREAARLVRPAGVFLSVSMHGPHVLSRWLX
>KryFolCCMP1326087390_rbh_TGME49_310070
KQASDDNAADAAPPSSRKSSQRKKQGAWPTWLWVVGGFALLVSLGRVFSGESGSTKSRKKVASDLSPARFLELALRLQEMTEIAAALASAEELDSDAAKQLDAELKGIEGELGADSSPTSRDLRSMVSVVRGTLYQKSEKLTDEQVEGLEGNSFTYANPRYWDDYYNRTSEEETYDWYGTWDTPIDDKGAFVPRGASAPQAAKVLGDLLRPYLGKERDILMLGCGNSDMSEKMYFEGFEGITNIDVSEKLLANLRARLQDKTPKMRWVYMNASALTFEDQTFDVIIDKGTLDAIEANRPLLLAAVSETHRALRPGGLLLSITFNNRDNRVEKQLREAAWAECQTHSFERPSTTKVGGSEYYLHVCEK
>KryFolCCMP1326087626_rbh_TGME49_310070
MAQYGKPDYWEERYTRDPEPFDWYQRWAGLKDTLQEFVQTSSSILMLGAGNSRLSEEMYEDGFTNITNVDISQVVTKAMQEKYRDKPGMTYKNMDARAMTEAADGTFNVVIDKATLDSILCGEGSTHNAQKMLSEVSRVLQPTGVYIAISHGQPSYRLTYLQRPEFGWNVKIYTVQKPMMGMTASMSADEKENVHYIYVCIKGEAAKEG
>KryFolCCMP1326088422_rbh_TGME49_310070
APPSPSGRLEAAKMHRRQGAASLLVMVGSSLGRRSPIHAPTEDDLAPIGMHRCSPDYGSGATYWDERYKKSPEPYDWLEEYSNMAWIEREMQGNRSARILHAGCGNSLMPEEMYDQGYRNIVNIDTSAVVIAQMESRNQLRPGMQWRVMDAISTDFDDGEFDVVIEKSLIDTFDCAADDATPLVSSFLQEVARILKPGGVFVCISLGTPKTRLSFFEESGVDFEVAAVEISPRRDYAYIARVRQPLSGVVGAQLEDIGSDLDWMMQLWDGTGNCPETVAICG
>KryFolCCMP1326095084_rbh_TGME49_310070
MAQYGKSDYWEERYTRDPEPFDWYQRWAGLKDTLLEYVQQSHSILMLGSGNSRLSEEMYEDGFNNITNIDISMVVTKAMQEKYRDKPGMTYVQMDARSIDNPDASFNIVLDKATLDSILCGEGSTHNAQKMLTEVSRVLMPNGVYIAVSHGQPSYRLTYLQRPEFGWNVKIHTVQKPMMGMTASLSADDKDNVHYVYVCVKGEPASKEAEPGELARGVVEARPPPSRWPAPPPAAPLQRRSAARRPLPA
>KryFolCCMP1326095971_rbh_TGME49_310070
RAAVRARAAQELGAGLRARALVLGRPVLVEAGAVRLAGGLPEDALPHGAAAGGRAARVLHAGCGNSLMPEQMYDEGFQHLVSIDTSSVVIKQMAARSESRPGMRWLVMDATRMDFDDGEFDAVIDKSLLDTLDCEEDDPAPVIGAYLREVARVLKPGGVFLCVSLGIPASRLPYFEAPGVEFDVSSVQISPRLDFAYVAAPAAKGCGAGPCDLGGPEARGAAIWLAARRGDERRGPSLRVIRVLSVRAELALLAQRPQSGRCRPSLARALPGDRKSLRLRQTAAQCAKARCQHGSCGLAGRLPAKLFGCLRCAAFAACMRARVLCASLPQLTAVPNSVLCAAMPRRASLSASLALLQVVGLVEDDEFHVRYVQLATSDPVHGLVERADTDVYAALKSARLLRVIYAADEESHSHGRVLEVLRELGHALVGLVGQVPGRLQDQAQRRX
>KryFolCCMP1326096190_rbh_TGME49_310070
XDPHYEADPTPFDWLEDFADVRDLIEHVARGDQGVRILHPGCGNSLLPEELYDEGYTSIVNIDTSEVVVEQMAARNRERQGMEWHVMDATRTRFDDARFGLVIDKGVLDTFSCSVGNSSVVASAYLQEMARVLRPGGVLLCISFGEPRLRMPLFEWSRAPFEVIFLELEASLGMDANFAYVATKSPGGAFSMX
>KryFolCCMP1326096631_rbh_TGME49_310070
FWLARSASRAIRRQQARAADMSAADDDGEDESYGSGPRYWDARYKRSTATFDWLENYSDVQRFIEDATDGDFASRILHTGCGNSVMPEQMYDHGYQHIVNIDTSTVVIEQMAARNKDRPELKWLVMDATSMDLDDCAFDVVLDKGCLDTFACIGEGCAKFAVSYIKEVVRVLKPGGTFICISYGDPRSRLPFFEEAGVLNVSHVQLEKRKNHVSAHYVYIWRAEQGTPIGGDAAN
>KryFolCCMP1326096918_rbh_TGME49_310070
AAEGAPSGPGRARTVECARKKAPALKSAAGLMGKRAAGAKGKQASDEGPASADPAPSSSKRSQRKKQGAWPTWLWFVGGFALVVSLGRVFTGDSSAPSKRKKASDLSPARFLELALRLQEMTEIASALAGGDELDSDAAKQLDAELKEIEGELGSDSSSTSRDLRSMVSVVRGTLYQKSEKLTDEEVESLGGNSFTYANPRYWDDYYNRTTEDETYDWYGTWETAVTDRGDFVPRGASEPQPAGTLGQLLGPYLAKESDILMFGCGNSDLSEKMYVQGYEGITNIDISEKLLANLRGRLQDKTPKMRWVFMNVSELTFADASFDSIIDKGTLDAIEGNQALLRAAVAETHRALRPGGVLLSITFNNEENRVQKQLREVAGGAIAARTASRGSRPRRPAGTSTSSTPARSERPRAGGPARARAPLRRGGPD
>KryFolCCMP1326098249_rbh_TGME49_310070
XANGFEVAILRLLPRMQAMPYRRRPWTTAMTLVAVAATRAHAFRAGGSAGVAPSWVEERLTYSDGVPYWDWFYQTEPGTYDWLQKFEGVRGLVEEVTGGNHAASLLHPGCGSSRLAEEMYDAGYRNITNIDSCAMVIERMAARSRNRSDMAWAVMDATNMSLPSGSFRVVVDKGLMDNLACMDDSPVVLHAYLREVSRVLRLGGAFLCISFGEPSTRLRVFDWAFDEGLHEGVRFRVRXGAAPEVVRGRGRALGLHSANTADNSIAAAVGVETADYPDVSFPSWADFASSSMRDRCPGRLVQLRPMPDLARLTHGPCE
>KryFolCCMP1326102117_rbh_TGME49_310070
XSAGSRLALRAAAGVALVAVLASVLGAARSWRRSNAEAQALNDAAEKLRLLNHKTELLERMKKMEVEEKRIIGEKQRAEEEKAKIAASMEADGGPGLGPSVMAAQSKLIARLLELAQKVEALKGDDQRDARMEVSKEVEAELAEMEASSGAQAGTPVGKQQAALIALVRSALRSDRSEEGSEDETEDWSEEGLRKKHGLITYASQAYWDEAYSQGSYGESFDWYGAWSENDLNGRSLRDLVRHLFKDDARILVLGCGNSNMTRLMHSDGLQRITSVDISETVIEQMRKRHEGLEGLDWHAMDASKMGFEAGTFDVAVEKGLFDALFAGTGXARQAGAQGGGARAEARRALDLGLLLQRPDTAPVQRGGPGVRRGPGGVGVRRVPRDRRAQLPXAAQADDAPTSKAIYVYDCERPA
>KryFolCCMP1326105785_rbh_TGME49_310070
MAQYGKTSYWDERYTKDPEPFDWYQRYSGVRDLINQYVKREDVILMAGAGNSRLTEDMFEDGYSTITNIDVSRVVIDQQIDRYKDKPTLQWQQMNVTALDFPDETFDVVIAKATLDAVLCGEGSTANVAKFCSEVSRVLKPTGIFFIVSYGVPDNRLNYLEKEDLYSWNVTVHTVPKPTVSAAAVPSAEXANGVXYIYICSKGGTAEEG
>KryFolCCMP1326112638_rbh_TGME49_310070
XLIQATSAYVCGGPAAGDRSRVPAGSAMGAARSRLLGRRSSNCGCCSGLTLFKSNLFQSCLGERSYWDAAYAAGRYKETYEWLQTAEELWPYIAEALAGSSGSKVLHVGCGNSDLGRVVASAGHRVVNVDYSSVVIDAMRLRHPEQEWFQADCAVQGALGAADSFDICIDKGGLDARIESYTDRMLEQAKLMVAEIHRVLRPGGVYLLFSNGTEHRKPMXDACFQRVDADYCEGYSMDLYRKLVFVYRC
>KryFolCCMP1326112830_rbh_TGME49_310070
AGKPGPGPRQFGTIESWNREFDDRGEYAEPLDWLASWDAVGQEVMEIIPDDVGASILVPGCGNAPFQLDMYDAGYTSMTCGDLSPVVISKMREAPGSAKRPDIQWDLLDATDMPYDDDAFDAIVDKSLLDCLRCCRHGSDIVQSYLDEALRVLKPGGILLLVSCHTEAALRADLRGRDWQVARIESYGYATADRSPCSADGASATLCAVKKVASRSXEEEAADSPRGRPGVAATAQQSRKAQKKAEKNRRRALRASMEEAGME
>KryFolCCMP1326118134_rbh_TGME49_310070
LGPLPPSPDGAAADLMCCAGGPAYGGGPAYWDRRYAADPGPYDWMEDYRDVRHLVQEATGGNHDARILHPGCGNSEVPEEMYDEGYRQIVNIDTSLVVIRQMLARNHGRPGMRWLVMDASATRFQAGEFEVVLDKGVLDTFDCMDDPSLSVTSYLREVSRLLSPGGTFLCISHGEPESRLPLFEDPDIDLELRVVELAPLFVGAMLHYAYIGRKVPVVASVSSRAAAAAAGEFYFQPETAARRRPAQLLSRRTPSAYGGTASGAGGLDTYPLLPFAALRLRSTFVQSCGGVTSGRVSTTALSARKGASPVTALACCSQX
>KryFolCCMP1326120028_rbh_TGME49_310070
XVAHVCSPAARQRPAVSRIQAMMRRGHPQLGRVSALRRCVWLSGFLVIRSAAHRLYHLAPPELTAPGSVVSAPDTGGDAAVMKGGDGLSSQADALTRSLNACTLDTEEPPEFGSGPEYWDGHYREDPAPYDWLEEYSGVRSIIDEATGSDVSVRILHVGCGNSLLPENMYDAGYKNIVNIDNSPVVIKQMFERNVGRPKMTWSVMDATSTSFEDETFDVVIDKSVLDTFTCMLNSTRVVRKYLREVVRVLKPWGRFVCISFGEPPIRMPLLEKPRLFFDIEVWKGPPPKDNCLDTTYVYVGEALPMLPELPSWPSGAPEVAGELVGASGEGVLTQRGGVRFSDAEEGGRSAGRATNWAAAARARARLDX
>KryFolCCMP1326121603_rbh_TGME49_310070
XQRPVSSRAETRARLPARAARPLRVDGADGKPEYWEERYTRDPEPFDWYQRWAGLKDTLLEFMQASHSILMLGAGNSRLSEEMYEDGFQNITNIDISQVVTKAMQEKYRDKPGMSYVQMDARSIDVPDGNFSVVVDKATLDSILCGEGSTHNAQKMLTEVSRVLTPNGVYIAVSHGQPSYRLTYLQRPEFGWNVKIYTVQKPMMGMTASLSADDKENVHYVYVCVKGETAAKEGS
>KryFolCCMP1326126496_rbh_TGME49_310070
XQAEGRRPGALARRLPRPTRARARAMAGIDAARFRRPPAVVAEGSPGGKYGDEAYWAGRYAAEGGKDSYDWYLKWEQLKDAMGPILSAPSNAPSPAPDGAESAAPSSDDSSKKQAEILILGCGTSSLGEQLYAEGFVNITNVDRCQELVDAMREKHQDSLSGAVAANAKGKKPAGKDPKAAASPDPGAEAKKPMEFVAADVRELPQEWSQRFDVVIDKALLDAIACAPDKWSGIEAMMQSXQQSAQAPRGLPLRVARLPGDAADGVARSSLPAGLGVLGAVQVGAGAQDAAEAADQPERRPEGEGEARDHAIADVQGRERPLPPLHLPDAGALSRRRLPQRCRALPHFVLRHAGASGRPSPLNCTCPLLRAP
>KryFolCCMP1326127371_rbh_TGME49_310070
AGSANAGGPAPSGSKKPKQEVDPEQRKAEEERNKVMHKAIVAKAMQALLDRMLDLDARGEFEGDALAAVVDDLGALREAIKGVADAPSRRNLEATLKVLESNLPEGTLATKSSKYTDPSFWEEYYGGAAPEERYDWLLSHGGAISAVELPAAWRRADGERAAPPATFGALLRELMGGPGTELLMVGCGHSDLSEDLYQDGYTRFTNIDISGHVVETMRSQLHEKLPGMRWLQMNASRMEFEDASFDAVLDKATVDALAGDKALASATLLEAHRVLRPGGVFVMTSLFAPEKNLVMETRDVVGWQDCLTLTITADAYVYACAELEX
>KryFolCCMP1326130227_rbh_TGME49_310070
XAGKPGPGPRQFGTIEYWNREFDDRGEYSEPFDWIASWDVLGQEVMEILPDVNASILVPGCGNAPFQLEMYDAGYTSMTCGDLSPVVISKMLEAPGSAKRPGIQWDRLDATGMPYDDFDAIVDKGLLHCLRCCRHGSDMVQSYLDEALRVLKPGGILLLVSLYTEAALRADLWGRDWQVARVETYGYVTSDGSPCSADGSPCSADGVSATLCAVKKAAGRSAEEAADSSGGIAGVAATAQQSR
>KryFolCCMP1326130317_rbh_TGME49_310070
XRRQQARAADMSAADDDGEDESYGSGPRYWDARYKRSTATFDWLENYSDVQRFIEDATDGDFASRILHTGCGNSVMPEQMYDHGYQHIVNIDTSTVVIEQMAARNKDRPELKWLVMDATSMDLDDCAFDVVLDKGCLDTFACIGEGCAKFAVSYIKEVVRVLKPGGTFICISYGDPRSRLPFFEEAGVLNVSHVQLEKRKNHVSAHYVYIWRAEQGTPIGGDAAN
>KryFolCCMP1326131360_rbh_TGME49_310070
XRASVADATFDVVVEKGLLDAVMCIADGPRRRSSLRGILSEVLRVLRPGGRLLLASVDPE
>KryFolCCMP1326143799_rbh_TGME49_310070
XLIQATSAYVCGGPAAGDRSRVPAGSAMGAARSRLLGRRSSNCGCCSGLTLFKSNLFQSCLGERSYWDAAYAAGRYKETYEWLQTAEELWPYIAEALAGSSGSKVLHVGCGNSDLGRVVASAGHRVVNVDYSSVVIDAMRLRHPEQEWFQADCAVQGALGAADSFDICIDKGGLDARIESYTDRMLEQAKLMVAEIHRVLRPGGVYLLFSNGTEHRKPMLDACFQRVDADYCEGYSMDLYRKLVFVYRCX
>KryFolCCMP1326144118_rbh_TGME49_310070
YWNDRYTRQTFLFEWLRQHKHIADLVDEICGGVLYDAGYHNIVNTDTSSVVLEQMAARNKHRPGLAWVLDDCMAMQFDTSSFDLVLDKALLDTVVCLHPSVRQEAVGSYLSEAWRVLRPSGAFLCITISVRDGLLSALGGTTERRDLAPTWREGSWHYAHICRKGGGCPAVALDAMD
>KryFolCCMP1326144206_rbh_TGME49_310070
XRRVRDGGGKIAPSRSALVELRLLQRLDALQKQLVSSCLGERSYWDAAYAAGRYKETYEWLQTAEELWPYIAEALAGSSGSKVLHVGCGNSDLGRVVASAGHRVVNVDYSSVVIDAMRQRHPEQEWLQADCAVQGALGTADSFDICIDKGGLDALIESYTDRMLEQAKLMVAEIHRVLRPGGVYLLFSNGTEHRKPMLDACFQRVDADYCEGYSMDLYRKLVFVYRC
>KryFolCCMP1326154828_rbh_TGME49_310070
XGRAYDAMRLLVLRSFFMALITDGFTNTETGGKPATKKLTSTDVAVTDVTEVTEDEAEPQPPAEEEAEPQSEAESTTEEISMEDWSDRFWRRELKLHPSYEWYKMSWADVRHLVPERDGPILHVGCGTSSWPRQMADDGLSQVLHVDGSHVLVKELQARDPGLHFQASDATALDLPSEAFEVVVEKGLLDGIMLGSYTAASAAVRELHRVLKPGGLLMSVSMYGG
>KryFolCCMP1326157880_rbh_TGME49_310070
XAGKPGPGPRQFGTIESWNREFDDRGEYAEPLDWLASWDAVGQEVMEIIPDDVGASILVPGCGNAPFQLDMYDAGYTSMTCGDLSPVVISKMREAPGSAKRPDIQWDLLDATDMPYDDDAFDAIVDKSLLDCLRCCRHGSDIVQSYLDEALRVLKPGGILLLVSCHTEAALRADLRGRDWQVARIESYGYATADRSPCSADGASATLCAVKKVASRSAEEEAADSPRGRPGVAATAQQSRKAQKKAEKNRRRALRASMEEAGME
>KryFolCCMP1326166875_rbh_TGME49_310070
XPEAMYDAGYHRLVNIDTSSVCIEQMAERNRATRPEMQWSVMDATALTLEDCSFDVVLDKSVIDTFACGDHAPRVIATYLKEVQRVLRPGGVFLCISYGAPSARLEYFRSRHLEFDSRHEPLPPAEKCGSTHYAYVLTKPLAPRGAAAEFPKVLQEMSYLG
>LanAbb002797_rbh_TGME49_310070
NSPVQPSFMQQFEEACFDKNAWEEKYRRDVGVSDWYSSIRYLKLRNAINSQFPQTLNHQIQEILVVGAGKSEFSREVFELEPTAHVVNVDISPTAVEWMCQTYRNCPRITNLVMDALDLKFADATFDRILDKATFDCIMCSHSKVEEAPVYLYEMHRVLKPQCLFVCVSTTPPTRCITWFEDLPWEVRCESVDVPHPADHHFSVSEPSCSGGTCGAFDEDLPCLDDKTRDEPRRLLMEFQRKLTYYFYFCRKLLSASNTE
>LanAbb004270_rbh_TGME49_310070
XYWDERYTADKNPFDWYQKWQGLKSTLVEYLDAQQNILVVGCGTSRLSEDLYDEGFVKLTNIDISTVAIDLMNEKYNGTPKSSMKFEVMDVMKMESIPDNTFDVVLDKATMDSLLCGENSTNNVPQMLKEISRVLKSNGKYLTVSYGQPQYRLAYLERDENKWAVTVKTVPKPALPLLTEVAEKDGVHYIYICSKSAETXAVEF
>LecTuz001716_rbh_TGME49_310070
MAQYGRADYWDERYSNDAEPFDWYQRWAGLKGTIGEFLDARQNILNIGSGTSRLAEDLYDEGIMSITNIDVSAVATKVMTERMAKEGKTEMKFETMDVCDMSEFEALSFDLVIDKGTLDSIICGEKAAEAVPRALDEIHRVLRRGGRYIVISYGEPQFRLNHLENEEKWTVLVKNAPKPSIPLMSSSVPDKAGVYYIYICTKGEEAAAGPVDGGAAE*
>LecTuz009613_rbh_TGME49_310070
MPEYGRADYWDERYTNDSEPFDWYQRWAGLKGTIGEFLEARQDILNIGSGTSRLAEDLYDEGIRKITNIDISPVATRVMTERMAKEGKTDLKFETMDVGDMSALEPNSFDLVIDKGTLDSIICGEKAAEAVPRALEEIHRVLRRGGRYIVISYGEPQFRLNHLESEEKWTVLVKNAPKPTIPLISSATTDKAGVYYIYICTKEEGTTAVAPVDAIADE*
>LecTuz009615_rbh_TGME49_310070
MAQYGRADYWDERYTNDSEPFDWYQRWAGLKGTIGEFLEARQDILNIGSGTSRLAEDLYDEGIRKITNIDISPVATRVMTERMAKEGKTDLKFETMDVGDMSALEPNSFDLVIDKGTLDSIICGEKAAEAVPRALEEIHRVLRRGGRYIVISYGEPQFRLNHLESEEKWTVLVKNAPKPTIPLISSATTDKAGVYYIYICTKEEGTTAVAPVDAIADE*
>LecTuz009619_rbh_TGME49_310070
IIVIIIVIIIVIIIVSDSEPFDWYQRWAGLKGTIGEFLEARQDILNIGSGTSRLAEDLYDEGIRKITNIDISPVATRVMTERMAKEGKTDLKFETMDVGDMSALEPNSFDLVIDKGTLDSIICGEKAAEAVPRALEEIHRVLRRGGRYIVISYGEPQFRLNHLESEEKWTVLVKNAPKPTIPLISSATTDKAGVYYIYICTKEEGTTAVAPVDAIADE*
>LecTuz015169_rbh_TGME49_310070
MGNQVHQSYEAVNFDSEIWDERYGRGDAPDEWYPALNWRTAKAMMTSRPADKSFGLEQSLAAASLETGENCGSLVCLEELLSPPEAEFGSLRRLSLSTSATDPDSAKRRLSDAEGLLSSEARRFLVVGCGTSESFDVVVDKATLDCMLCSSRRDVEVPRLIEEIGRVLRPGGEYVIMSTTEAQRCRPFFDDRAWNFTAHTLKVPHPTDLGCSAADDEDAKAAVVDLHWLSEKGAWSTSKKIKGRSLSYFVYRCVKITIPQAKSPREDTSEDDEQEGGVFERDGDLRQRR*
>LecTuz015170_rbh_TGME49_310070
YQRRVHGESYEAVNFDSEIWDERYGRGDAPDEWYPALNWRTAKAMMTSRPADKSFGLEQSLAAASLETGENCGSLVCLEELLSPPEAEFGSLRRLSLSTSATDPDSAKRRLSDAEGLLSSEARRFLVVGCGTSALSSELCEEEESGAAAPVEVVSVDISQTAIEISSQRYGGTHGGRLHFLQMDALELSFPSESFDVVVDKATLDCMLCSSRRDVEVPRLIEEIGRVLRPGGEYVIMSTTEAQRCRPFFDDRAWNFTAHTLKVPHPTDLGCSAADDEDAKAAVVDLHWLSEKGAWSTSKKIKGRSLSYFVYRLLGSP*
>LecTuz015171_rbh_TGME49_310070
YQRRVHGESYEAVNFDSEIWDERYGRGDAPDEWYPALNWRTAKAMMTSRPADKSFGLEQSLAAASLETGENCGSLVCLEELLSPPEAEFGSLRRLSLSTSATDPDSAKRRLSDAEGLLSSEARRFLVVGCGTSESFDVVVDKATLDCMLCSSRRDVEVPRLIEEIGRVLRPGGEYVIMSTTEAQRCRPFFDDRAWNFTAHTLKVPHPTDLGCSAADDEDAKAAVVDLHWLSEKGAWSTSKKIKGRSLSYFVYRCVKITIPQAKSPREDTSEDDEQEGGVFERDGDLRQRR*
>LecTuz015172_rbh_TGME49_310070
MGNQVHQSYEAVNFDSEIWDERYGRGDAPDEWYPALNWRTAKAMMTSRPADKSFGLEQSLAAASLETGENCGSLVCLEELLSPPEAEFGSLRRLSLSTSATDPDSAKRRLSDAEGLLSSEARRFLVVGCGTSESFDVVVDKATLDCMLCSSRRDVEVPRLIEEIGRVLRPGGEYVIMSTTEAQRCRPFFDDRAWNFTAHTLKVPHPTDLGCSAADDEDAKAAVVDLHWLSEKGAWSTSKKIKGRSLSYFVYRLLGSP*
>LecTuz015174_rbh_TGME49_310070
MGNQVHQSYEAVNFDSEIWDERYGRGDAPDEWYPALNWRTAKAMMTSRPADKSFGLEQSLAAASLETGENCGSLVCLEELLSPPEAEFGSLRRLSLSTSATDPDSAKRRLSDAEGLLSSEARRFLVVGCGTSALSSELCEEEESGAAAPVEVVSVDISQTAIEISSQRYGGTHGGRLHFLQMDALELSFPSESFDVVVDKATLDCMLCSSRRDVEVPRLIEEIGRVLRPGGEYVIMSTTEAQRCRPFFDDRAWNFTAHTLKVPHPTDLGCSAADDEDAKAAVVDLHWLSEKGAWSTSKKIKGRSLSYFVYRLLGSP*
>LecTuz015175_rbh_TGME49_310070
MGNQVHQSYEAVNFDSEIWDERYGRGDAPDEWYPALNWRTAKAMMTSRPADKSFGLEQSLAAASLETGENCGSLVCLEELLSPPEAEFGSLRRLSLSTSATDPDSAKRRLSDAEGLLSSEARRFLVVGCGTSALSSELCEEEESGAAAPVEVVSVDISQTAIEISSQRYGGTHGGRLHFLQMDALELSFPSESFDVVVDKATLDCMLCSSRRDVEVPRLIEEIGRVLRPGGEYVIMSTTEAQRCRPFFDDRAWNFTAHTLKVPHPTDLGCSAADDEDAKAAVVDLHWLSEKGAWSTSKKIKGRSLSYFVYRCVKITIPQAKSPREDTSEDDEQEGGVFERDGDLRQRR*
>LecTuz015177_rbh_TGME49_310070
YQRRVHGESYEAVNFDSEIWDERYGRGDAPDEWYPALNWRTAKAMMTSRPADKSFGLEQSLAAASLETGENCGSLVCLEELLSPPEAEFGSLRRLSLSTSATDPDSAKRRLSDAEGLLSSEARRFLVVGCGTSALSSELCEEEESGAAAPVEVVSVDISQTAIEISSQRYGGTHGGRLHFLQMDALELSFPSESFDVVVDKATLDCMLCSSRRDVEVPRLIEEIGRVLRPGGEYVIMSTTEAQRCRPFFDDRAWNFTAHTLKVPHPTDLGCSAADDEDAKAAVVDLHWLSEKGAWSTSKKIKGRSLSYFVYRCVKITIPQAKSPREDTSEDDEQEGGVFERDGDLRQRR*
>LecTuz029763_rbh_TGME49_310070
YQRRVHGESYEAVNFDSEIWDERYGRGDAPDEWYPALNWRTAKAMMTSRPADKSFGLEQSLAAASLETGENCGSLVCLEELLSPPEAEFGSLRRLSLSTSATDPDSAKRRLSDAEGLLSSEARRFLVVGCGTSALSSELCEEEESGAAAPVEVVSVDISQTAIEISSQRYGGTHGGRLHFLQMDALELSFPSESFDVVVDKATLDCMLCSSRRDVEVPRLIEEIGRVLRPGGEYVIMSTTEAQRCRPFFDDRAWNFTAHTLKVPHPTDLGCSAADDEDAKAAVVDLHWLSEKEAWSTSKKIKGRSLSYFVYRCVKITIPQAKSPREDTSEDDEQEGGVFERDGDLRQRR*
>LecTuz029764_rbh_TGME49_310070
MGNQVHQSYEAVNFDSEIWDERYGRGDAPDEWYPALNWRTAKAMMTSRPADKSFGLEQSLAAASLETGENCGSLVCLEELLSPPEAEFGSLRRLSLSTSATDPDSAKRRLSDAEGLLSSEARRFLVVGCGTSESFDVVVDKATLDCMLCSSRRDVEVPRLIEEIGRVLRPGGEYVIMSTTEAQRCRPFFDDRAWNFTAHTLKVPHPTDLGCSAADDEDAKAAVVDLHWR*
>LecTuz029765_rbh_TGME49_310070
MGNQVHQSYEAVNFDSEIWDERYGRGDAPDEWYPALNWRTAKAMMTSRPADKSFGLEQSLAAASLETGENCGSLVCLEELLSPPEAEFGSLRRLSLSTSATDPDSAKRRLSDAEGLLSSEARRFLVVGCGTSALSSELCEEEESGAAAPVEVVSVDISQTAIEISSQRYGGTHGGRLHFLQMDALELSFPSESFDVVVDKATLDCMLCSSRRDVEVPRLIEEIGRVLRPGGEYVIMSTTEAQRCRPFFDDRAWNFTAHTLKVPHPTDLGCSAADDEDAKAAVVDLHWR*
>LecTuz029766_rbh_TGME49_310070
MGNQVHQSYEAVNFDSEIWDERYGRGDAPDEWYPALNWRTAKAMMTSRPADKSFGLEQSLAAASLETGENCGSLVCLEELLSPPEAEFGSLRRLSLSTSATDPDSAKRRLSDAEGLLSSEARRFLVVGCGTSALSSELCEEEESGAAAPVEVVSVDISQTAIEISSQRYGGTHGGRLHFLQMDALELSFPSESFDVVVDKATLDCMLCSSRRDVEVPRLIEEIGRVLRPGGEYVIMSTTEAQRCRPFFDDRAWNFTAHTLKVPHPTDLGCSAADDEDAKAAVVDLHWLSEKEAWSTSKKIKGRSLSYFVYRCVKITIPQAKSPREDTSEDDEQEGGVFERDGDLRQRR*
>LecTuz029767_rbh_TGME49_310070
YQRRVHGESYEAVNFDSEIWDERYGRGDAPDEWYPALNWRTAKAMMTSRPADKSFGLEQSLAAASLETGENCGSLVCLEELLSPPEAEFGSLRRLSLSTSATDPDSAKRRLSDAEGLLSSEARRFLVVGCGTSALSSELCEEEESGAAAPVEVVSVDISQTAIEISSQRYGGTHGGRLHFLQMDALELSFPSESFDVVVDKATLDCMLCSSRRDVEVPRLIEEIGRVLRPGGEYVIMSTTEAQRCRPFFDDRAWNFTAHTLKVPHPTDLGCSAADDEDAKAAVVDLHWR*
>LepChlNIES1868005687_rbh_TGME49_310070
MMVQDEILTHLCPAAQRFVVEVPAGKRASQHLPWSLVSSSDGFEWNVIVLDNLTIDLKVVARLRLDSVAEATKQVVIVDEKDSRKFKGKLELSLDERLTAPSSGACAVVEIVFVFNNTFSWFTSKSIEIITVDLGPKSANVPKLPLLTPCSPISRGRSGRVDSPEVLALLPALTTLSAPQEVGPAERCNAFAEHIADFLVAIIHDRCSLLEDVRRHAESLKAVCQQAGGKAPTSCNHNAEPCLCVEKNATVEEAQPRDVDETIPNVHAQNTHMAGVPTSTPSEAMVSGRTLSTQSSETGQAIYAAYTGDERVYTGSGYLSAKVLTGNGNDGPSLGRCSSQFPRPKGLNACKSKEGGLIGEEAINEAPRLGPTSDRHAKPVLNVCVGVEQAKNIEKQVKSIASRRRKQGTHQPSDSKKSECHDETESREMQARQARTAPRKVPEGAIDENDLLPDFGSTAYWKKVYALPSRERQDWLMDYALFKKHRWHRYLCGGSVLEIGCGDSSFSSEAYDDGITDITCTDVDANVVQKMRLHNAALRPGIKYLQLDACDMKLPDKSFDIIFDKSTMDALSCAGWKSVSRYSAEVHRVLKDCGIFLCVSLHKPKQIKARIEETGKNGQQWRVKVFEADRGGANDAIFMYTCVKLAPFGPSHGQKP
>LepChlNIES1868013395_rbh_TGME49_310070
MVRLGILCGLLNCVIGSMELPYQSADYWNEKYRSNKSVTNWVWTDTEYTWFLPAFLMHNQLAKGKQQARHVVELGHGLSEMSAILHYAMTPDSVTAVDYSHVAHERMSRRFPPESNPGLRFVHSDLKDFLKRQEEGSVDFVFESCTLDTVRTGTTEPEVLEDFLRPLFRTLHPKHGLFVSGSFINPPSDTQKLMQKLSWDSIHMCKVKKSKEARMAAANDKILSQVKKFVWVMMRGPRVKRKSPYNLADKMFKCWDASGVEGKQMEEFA*
>LepChlNIES1868017530_rbh_TGME49_310070
TRPVASAGDRGHMALAEHSPADDLDETMPTSSTFCALGPGDPPPYGDTQCGPAYWDARHTASGDDPFDWYMDYSRLSEVLHLRLPPPELAPEILDIGCGTSELASSLYADGWKNVIGIDTSVVAVTRARGARRHIGRHELQFLQMDACNLEFPDECFHAVIDKACFDTIVTGGHAFPRGRAVLSEVHRVLRPGGVYILVSHAAVSSRLPWLALDTTWGWKIEVAKLTKPFPTMIAYDGVMKRETVSSYFYVYICTKPPKPGQPTLETQS*
>LepChlNIES1868018189_rbh_TGME49_310070
MPGYADQRYWLNRYAESNYDPFDWYLKWMQLKDHVLPLLTQDSKILVVGCGTSTLSEDLYAEGFVNVSNIDWCEPVIEQLAAKHQDKSSVEYEATPVNLLPKDYPNWVGSFDVAIDKGTFDCLACGKDKWTNAKEALLAVREMIKPKGGVYVCLSHASPELRQPLLVGPTISDAAVRKSAGASTSSGEARYLGVSKAYGWRVEHRRLPRPFVPDVGGDVKGKAPAKGAPSIEMVKSDAFNPDEHVYHLYVCQRQ*
>LepChlNIES1868022753_rbh_TGME49_310070
MEETEDSSRSSDSEGTISYGGGPEYWNERYMRIPEPFDWLEGYSDLSQYINCIANDNKSINILNVGCGNSLLAEEMYDDGYLNIVNIDNSEVVIEQMIARSKEGVPRHGLRWLCMDALDMTFADGTFDIVIDKSVLDTFACAERSYFTIALYLKEVIRVLSPTGILMCVSYGDPTTREHYFKFPHLDINLLTRELPRRDDVLQSHYLYLCTKMPDADETRKVMWPEVEKVLVSMEAEGECDSDSGTGAIDRQ*
>LepChlNIES1868023452_rbh_TGME49_310070
MPKSGFGDGPKYWDQRYIKDPKPYDWLQDFANLRDILDKYLKGDRSRRLLHIGCGNSLLPEHMYDHGYKNIVNVDNSSVVIKQMHERNKEARPELQWVVEDATALTFEEATFDAVLDKSILDTFACGDNADAVVAKYLKHVERVLTKSGIYISVNFGTPETRACHLKAPHLSFAVETITLPVNYGDLHCHYVYICRKESEAMRSNIRTKGKVESFDRRRGFGFIRPETGGALLFVHWDQIISSDEWPTLQADMDVEYFVGVDRQGRAIAVKVTLPDGQYVTVPRITSELSPFTYSGCVQSFSRRNGYGFIMTDVDIGWPVSLPAGSTIYVSREEILLPEGGMDPRRNLEQGQRVSFRVRQRHSEEIDDGVEAVAAAEVKVVHGHAPVSVRHQGPGVQKTITKHGGA*
>LepChlNIES1868023949_rbh_TGME49_310070
GSACICSSGALPEPQCGWDGGYADASQVPLFDVLTRLAGGTVAVMGKSKSPTKTGSKEIQSRDGRPGPWKYDGIDAKASESRLSPAVFVPFAIALLVFALAAPDEFARTYLWLSGQAHRYEDHDRKVVANKIGDGDDSGPDLMIGQQELISRLLKLLQEVDGLRGEEHLEARHAASGRVEAELGEIEAEVDPTSNVGKQHVALIKLVREALNADREGRNMTTEWTDEALAEKHGLTTYATKSYWDKAYASGRYGESFEWYGGWDELDLENKSLQVLFQPVLAKTAQILVLGCGNSNMSAMMYADGYQQIVNTDIAASVIEHMKGRHQHLQGMEWKVMDATALGFLGSSFDAVIEKGFFDALFAGTGERVEPVLAEVQRVLRPDGQLISVSSVHEGHERAARLASLSGGLRCRGLGELRFAAVGASVKGHDAARKVSENRSGTVKLHTCRWHAEKEL*
>LepChlNIES1868025940_rbh_TGME49_310070
MASPRLANEESGAECDAAIAAAEVTDGTTAATALAQLSETSGGYSSSASVKAAGKHSYGESSYWDARFQDQDSVFDWYATYQELEVVFSQFCPAARNPKVLMVGCGNSELSSEMYAAGYHSVTNIDISGAVVSKMASRFSDLEGLTWLEMDATAMSFEDDCFDVAIDKGTVDAMMSGGGSDSVEAMASEVWRTLRPGGIFFLVSHSRTRRPLLERGAARGNLRADSRSSDSTAGRWKFMETRQCRLSSQSTLINILRSKLNGRPIAEAFKDQDMLKQAAAETKATLKEMQLREMFRLFKARKVALAKKKARDARGEDAEEDESEEEQAEEDVAAEDTEPHSILQPFCWVYVLRKGVDRMDRPAPAGA*
>LepChlNIES1868025968_rbh_TGME49_310070
MVKKYGFGDGPKYWDERYAKDDQPYEWLQHYSQLCDIFSKFLGGDKTKRILHVGCGSSLLPEEMYDDGYKNIVNCDNSSVVIEQMRKRNLEKRPELKWLVEDACAMNFEARQFDVVIDKSILDTFACADHADHKIGLYLREVWRLLTESGIYLSINFGAPSTRLHHLIPPKMNFEVEPIDLPKTYGSGPADDVHYLYACRKTAGSAEPTPLDRLDESRSRGVVESFDRKRGFGFIFSYTDQSKVFVHWSQIRSLDAWPALSLGTEVEFVNGLDAQGRIIAQDVSFLGGLAVICLPEEIQEVSDFLVNGVVTRFSRYGDGFIRTNEPIAWPMPLPAGSEVYVSREHLVTSPGSKPCLWPMQQVQFKVYQPISGEHVLAATEVHMEDGRPIGSGGPCRWRQGVAQMRLGVKKTIQKHGGA*
>LepChlNIES1868033436_rbh_TGME49_310070
FGSSCGKILRVMIKLADSSTSSSEPGHLRSHRAFGSPEYWNQAFQDGGEFEAPFDWLASWHELEGELSALLPCKDARVLIPGCGNAPFQLDMYDAGFHNLVCGDNSPVVIEQMVAASHASKRTIEWDLMDVASMPYANNSFDAVIDKSLIDCLHCCDNAVQLLRIYLDEVFRVLVPGGIFVAVSCHTHAAMKAVLRGRDWQIRRVDILTPIVQEKMSPSDSIVTLSVCAKSVQELTPVGNTKVAGSAHRKRNERRKAQKLERRMAQACIDEVSADARETQGTCS*
>LepChlNIES1868035223_rbh_TGME49_310070
SIAVFAHVMRCIMVLLPPFVAQAPCGELWQGFADKAVEKLIHRLMSHDREGKTLGYQDLDSKILAGIEGLSRAVFRFPVFSSLPCLSRFFDPPFVHSLIHSRFPVQCSQILHSAWKSHPIGESHHHCNPTEVAAQEQRKTVQASAEQIKSTVARTALTSNETGRTYLDDRDIDETSEPFDSMKSFNDNPVGAIYWDNVYLQDSKPYEWLESFNGIRQIVDNATSDNRSLRVLNVGCGNSLMTETMYDRGYKNIVNLDVSSVVIEQMKQRNHGLREGMTWVVGDATDMAFKNASFDLVIDKGVLDNFLNGDNSPTVIATFLKEVMRVLADHGTYLCVSRNSPKTYTTYLDWIESPHLAWHMRIIELSPKGNFVYMCRKKGGEASREALAKWPAFQHVLARAHPRWPGKRATPFR*
>LepChlNIES1868035309_rbh_TGME49_310070
SSVWFQYAQLFILASLSSIMGHVCYVLLLYASPHQTVAVILDDSFDYGNASYWDHRYRKQKGTFEWYALKWGVLNGTLKGRIRREHRVLHIGTGNSALPEQMYHDGFHQQIATDISSVVIEQMKARLDHLAPGLEFFVEDALRVSLPDSSFDVVIEKGTLEALSADRNCALDEQGCEMLAAEKGLVLEAFRLLRPGGHFVSVADELEPFDELWKQGLASIERILLEDDMVVPKTINLLSKKLGSMLPADHEEV*
>LepChlNIES1868040937_rbh_TGME49_310070
MDCCTLDGVRKLKYRFVLWWSNCSGRSWLASRAYWDAAYASGKYKSWVDGRKQNQYEWLQTCEAIWPYAQKVIKGNCSMKVLHVGCGNSRLGKTLHDAGIIHVTNVDYSNVVIEMMKRNEPELTWVCADCAEPGALGVGLYDVCIDKGALDSLFEACSASTSQRGEMMVAEVHRALTPGGKFLIVSNKAAYEHILQQYFTSVERENIEGYSMSSYRTLNILICIK*
>LepChlNIES1868041001_rbh_TGME49_310070
MHTIIVTVLLVVVQAFGRLLANNLAGDTQGQAANLIDRLVDGLLDLSLNSRFLHNANQGIGTPLKAHSNIRRIFLHTSSRHRFTDTHTFSVAPFHDTLSLNCGLVMAYPLHRRILLVPRFLTISRSHEVGHVEEHAARVDENVVKLEEIVNEATKKASLQADMATQAAKRAEAAATSAFAALAEAAGEGSKLASTIEADIAAAEDAAAEAEAAADEVIAAATKIAGIPAATRAAAMASNKAVAQQLEEKDIQAASAAAAKVEMKVIGDKIRAEAAKAAAIAKPAVGEMETSGGRSGGLDEVEETNELIDRAIAALTRAVLAEAKARSAEASPITLSYSAVEFWDDNYIKDSEPFEWYFVGFEDVRHILEDATANDKTKRILHIGCGNSLVTEHMYDDGYKNIVNMDYSSAAIEQMRKRNHGLREGMEWVVGDAMNMSFDDDAFDLILDKGLLDSLTCASDANIKVTSYLKDAMRALNDHGVFLHISHSSPETQEAYLRSPLWDLSTSELPPKNENENPIFVYLCRKRR*
>LepChlNIES1868042328_rbh_TGME49_310070
MVSECLATVPLPKQRFHGHSSSISKYLGCVGCIVFSFWACADYFIVQFVPSLGKNTRLQTVKPCRSIGRGWRNLWVTEQKLRCSPSQAVKYGTKKYWDDMYRGVGELPSASYAWYCGWDRIEPFWKELVSDLDTHVLMPGVGNDPMLGDMYDAGWKCLTAFDYSAHAVSRTRDLLGNRSVKLLCADARKLPLASGSVDAVLDKGALDAVSMTVEKDSLALAMMELSRVLRPGGVFISLSRTIELNEWDAVMPYALWEQLRDGDCYITAEGEASIGLSAKLFAWRRRFVA
>LepChlNIES1868043121_rbh_TGME49_310070
MVPLRVSAFVLLLVSICVLQPPCSFGKDAQGAAHFVRDKIMEMNALAAELFEAGRLDIAAASMFDATLSELEKRISRIDEVSRHELRFMIGILRGTLHQQARGMSDLQVEEMGGMTFSSAKAWNEYYKTAPVALTYDWYGSWDTPLAKTSFWIRGVGSPVMATTLGQLISIYLTTAKQILVLGCGSSDLSEKLYLAGFENIVNIDISEALIEDHRSRLSGKLPRMQWLMMDAAALSFEASSFDAIVDKGTLDAIEQNRSLHGAAVLEAYRTLRPGGIFLTVTGSRDPARIKATLQSVRPWTVCDIHHAEPLDSNGISCHIIACERGGAGNIWKRLKEFFWRSVLTVEL*
>LepChlNIES1868045176_rbh_TGME49_310070
MPLGLTMFMLRPRLADPLLHGSGLRRDGCGHAAFALFCVLFILELVVFPNEVPAARRNGQHLSIQQPSVAVVSAPCKVGHVRPVRNRVRRWCSTERKLDAQAGAPAFGPFWYQQGRRWCTTGVTMRTRADTIATASGAPETESEVNDAGMRYWDTHYQDNPGPFDWYEGFDELQPILDNITSGNQKARILNIGCGNGPLPEEMYDHGFSNIVNMDNSAVVINLMLKRNRGLRPDMQWLIGDALDMYFADRKFDIVLDKGTLDCFVGMEKASGSSGPPVTRTFVKEVMRVLKDDGVYLCISYNTPDYQMRYLEGALDDVDVQIKELQSSSGRRRANPHFCYMCRKTNGTTKRA*
>LepChlNIES1868051454_rbh_TGME49_310070
IIFDRTPKLSVMLNVNTVMHHDQEAVEQFGETTSGYGDGITYWNKRYEQRPSPYDWLVEWPDLAAVFQKYINKDMPCRILHAGCGNSLLTEHMYQSGYPDITSIDNSDMVIKQMANRANAMLTQQPKTLQWLCMDALQMTFPDESFDVVIEKGLLDCFGCCSSRSVMISTYLKEVMRVLSRDGMFFLVSFDPHRNQLLDASISGFRLLEQVAVSKSNCVYVLQKTHETESILSDWSNRIKLLSRGLTHDDFSAIDGDDNSVWASEEKLSVGSVVEVHESFWTGESDEQVILTKGLRGIVKILDEDGDAVIRFPRLECKGTPDRIVTADNASSLKVRQPP*
>LepChlNIES1868052702_rbh_TGME49_310070
MPCGSSPFRGLEEDACVNEVSWSPGSRCNHSNLRGTSMKGIIPVLYAFGCLLATGTFLSCDITHILSMSRIISVDKSFLSVTSMGDEVRHIQGSEVFLKEDGGNGSNKDRHEKNGGLDGSAEYWDATYSSDLEPTEWLNDYDGLSSLLWKLTGCDKSVHILHVGCGNSRIMERMYDDGYHQIHNIDSCAVVIRQMAQRNTKRPLMTWEVADAAEMNGLMNASFDLVIDKTLLDNLAELPRAGPLKIAAYLQEVQRILRVGGWFLCVSNHLLTFKFFDFPHLEFDCQRVEMPPSFSHASVRGAGKPHQVYLCQKSKMLAGRAEEWHGVVRSLTCPSEKEVYEKALSLIPGHGVFWYYLGCNGGGKADGQTHSAAECFEKALSMNPGYAAAWYNLGVLGGGKVDAQTHSGKECFEKVLSLDPEHESFACIWYNMGVSGGVTVDGQRYSQKECFEKGLSVDQDKSTCAHACYHLGILGGGSIYGQSYSEKECFEIALALNPSNARAWHDLGVLKGGEVDGEMYSGEACFQKVWSLKSKRADA*
>LepChlNIES1868055561_rbh_TGME49_310070
ARQQRLRNGDASRDSRSIQISVSSLMSLSFLLLLAKGLVEVECTNKLVSWQRGEVCHPENCTPSGLIGNGLLRQEDVDCIADDGRFGEAAEGHEPFEWFDLDMVLFVQILDNLTSDVADSSNVSILQLGCGNSVLAESLYDSGFTHITNVDIREVAIKQMRARNELSRPLMRWLCMDARRMTTILKKNVYDVVLDRGTLDHLIAANASTSTYLEQVAQVLKPDGVYVCISNGLASRRLFGNADAGTIIAPFEVQRILKLPARTGQKAYSGYVSTVAADK*
>LepChlNIES1868055650_rbh_TGME49_310070
WPKLLELHALCQPLMTPPTAPRAEPRGGRGLLFLVLAGATAENAGSVHEDWSDAYWTKELSRQGPDGALEWYGLSWQEVRRGVLPAYILRPEASILHVGCGTSPWIPDMAADGLNVTHVDVSETLIQTLRKRYPSLQFQIADARALNFANGSFDFVIEKGALDGIFLGGLSPVSEAVEELYRVLRLGGTLASITAYGGPGQEGPFLGAAPWASQEHRHIAAAEAYLLRKGHAEDAACRTDRF*
>LepChlNIES1868056317_rbh_TGME49_310070
EFASYFSIAMVLLCFVALVGFYAKLHEAALRAVDWDEIYRQGHYGEEYEWYGLKWADIRPALNSKLVAFGSHSIDVLVSGCGNSPISADIAASGFAKSLVSVDISPTVIGQMRGKYPELDWMVSDSTDLADFENSTFDLIIDKGTVDAMRSVDFASLNESTSQLFNEQYEWCDQHVGQAEAPLKACMHDVIDRIQRDLDTGNISKMSTSYRRVLRPRGMAVVITTCKDVECGPLLRPHFEITATSRIRGGQEEATMYVLSSAAPTEEL*
>LepChlNIES1868057478_rbh_TGME49_310070
SGFGRMLSRTFRTSGIWYSRCLKAGNCRLATIWSASGSAPCYNRWGACAAAVGAGGCAAACLYCRVSITNGNEHYGEDDVDYNDVEYWERRYQANPDPFDWFGSLEMVEPWIRAIHKDHKILHLGCGNSLLPEQMYDVGYVSICNVDSSATCIEDMRRYNAERRPELRWVQGDVRDMHGIFADGEFDCAIEKSTLDAVCDCNHNTDAHRYVAEVSRLLRPGATFLVFSLAPPTTRLHFLENEFRCEVNILHEHRCFAYNCTKIGKKGIGTLVITTKSIRLCRQRTQLG
>LepChlNIES1868058663_rbh_TGME49_310070
MSPDFGAKEHWDDEYSGPDCEENYDWLVSFEDVAFLVEALLSQDTSKTILHIGNGNSLFPEEMWKREYKCQIATDISEICCRNMRQRNERMGISPKELLFCAADCRDLLNGIQLKFFLEPNRVERNGMESICMDPKGVELNVIESNGFEPSGIGNPTNAELVDPNAELVDRNVEHLVDRCCRSLEELPDFFRKNIFFQDRRSGALQMSIQDGIATLNSLLFSDDSYDLVIEKSVMDAMFCQDGDHAVSIIHYLREVHRVLKDNYGIFFMVSMHKPSEVERYLRLKCFGWRVRHVPMPVKPDPKRTISAENAESKKTRSAETADSLSGEIGHSVENRHSVESGVLVDSVESSALTPSVDIRRGALTQSTGGSRKIKPRQNFHYCYICSQLDKSAFEENWDEVYHEILRQPDVDPPRCLMQFEAQEEDSLL*
>LepChlNIES1868064733_rbh_TGME49_310070
MLLYSFLTESFLLLDVRLRGTTGVMISLVISTLQVYSAISSWQDTSVDYSNGADFPEYWDQTYRVHGDNGRITYEWYGLGYDKLQEVFAAQLPRDAELLVVGAGDSELSAALANEGWDVTSIDFSDEVVKRMQYRYPNLRWQTMDARKMSFADERFGAVIDKGLSDCLYTTDDLRVYFQELRRVVRQPGGVLLVVSMRALGEEELGVGWICEPQRELFGSLFVDVSEFKPAQPQRGTEGTIPYYITACVS*
>LepChlNIES1868067550_rbh_TGME49_310070
MATLKFTRPYLECAFTRTSVQLCAFVVASLVVVAFVVSLAIIQVRRPGSVELFLTEDQSSSEIQAGNGFETAVAVEPVLGYGPGPNKWNEIHRGAEPKEWLDDNYTMFFSLIEDLTDGDREARILQVGCGTSCVAQELYDDGYHHIVNIDFSPVVIKRMLRSNQKRPLMTWKIMDCTNMESLTNSSFDLVLDRSTLDFLLVEASALLVVAAYLKEVNRVLQPGGWFLCLSYGGPATRLSYFKLPHVEFQCQYVEVPLMSGDDPCYAYACEKPKVSIRKTYAWSQVLIPLWLRKPEFYEKALSLNAEEAQFWFNLGIWGGGELNHTRFSVKECYRKSLFWDATDPLAWFMLGRVGGGEVDGLTYSETHCRSRAVSLAADDPGAWFEKSVQYLDPTHALAWSKLVLDDRELAYRPKWVFVKIFAEKLRSKFSSIQQPPPMPPLLIGELGSYIGELTLQDITSALKLATASPLDAPLWLFSALAEAAKRRNETVLPGTRLRITGLRERSDLNGKDARAVAYDRLSGCYTCQVLNEDASLNLICCRLENLDIQGNNLMHQTNISKASGRIEGGSNVLRHY*
>LepChlNIES1868075315_rbh_TGME49_310070
APAMLSKQTHGATMLVHGTSLERPHATLCWVKALGIVCLCSLLSFLRMEASLEQEGNLLIESQNSPAWRMSRQLETMAEQIADQVAAEAPNYTMLRDFDKQINQLYLELGAFDDETARKLRLVVRVLHGLLRSNGTQFTSSEQASDSFSSPQYWEDFYKAMANDQYEWYGSWDTRLLEVGRGNVDAGARHAAIRLQDVVRPFLKYTQHILMLGCGISDMSRQMYLAGYEFITNVDLNEIALSRMRQRHLECCPTMAWLQMNASELVFAPGKFEAIIDKGTFDALEQDEALLQAAIEEAFRVLHAEGFLISISVRDVETRRGQLLRYAAWQRCHSESFVRTDGADEITTEEVWHRTGSVKAEVRSSGSSHLLFVHVCQRGVVQ*
>LepChlNIES1868078379_rbh_TGME49_310070
MVALRLLVAVVYQHAAAEPQAHSEDVVFWNELYRESQLRGVQDFTQEWHDVNITSFHTVLALRLPPSARVLVLGCGDSRLPEELFDAGWSVTALDRSKIVIDAMALRNLQTRPAIEWIASDATKLDMQTGVVDAVIEVGLLDSLEAAGDDAAVGYVISEAHRVLTRKGMLVSVSTQPIVFRSSFFDKNPAGGWGAIEVVGLPRSWVPDSRIVDLDPEYAITNLSLFVASASEPEVPLSVGIENYLSSAPPPHLMTSNAQEGKPDGSQTDGVRIDSENALNAQQGGPDAHDQVTGDLALPAARLPSAQGELEIGVPPPSPPEEPIAEQNFESDLPHLPRMQTIPEADIGSDLLPPPPIPPITSNAEDPAGSDLPPASPPTPGALHGEEVVGAQKEI
>LepChlNIES1868098852_rbh_TGME49_310070
VGRKLLHAGCGTSSWAEELWRAGWKNTKHCDVSAEAISIMRARFMSSIPDLAAQFQTCDLTDLDTKEVFDGIVEKGTFDALLSGLGAEDFRTSRAGLALRGMLGVLRPGGVLASVSFGSPDRRILFFSAVAPE
>LepChlNIES1868110889_rbh_TGME49_310070
HTMRKLSLWQGSSPLCECNMQYGKEEYWDERYERNPDPFDWYQDWSTLQHAIKEKLKPEHEILQIGAGVSLLSEDMFKDGYKNLTNTDLSGNCIKLMQARYEGKPEYPEYVQLDARAMENIDDNSYDVVLDKAVLDAASKRAEYVDGNREDSKARWYVLLHISREGRISSSSSAKRGI*
>LepChlNIES1868110890_rbh_TGME49_310070
HTMRKLSLWQGSSPLCECNMQYGKEEYWDERYERNPDPFDWYQDWSTLQHAIKEKLKPEHEILQIGAGVSLLSEDMFKDGYKNLTNTDLSGNCIKLMQARYEGKPEYPEYVQLDARAMENIDDNSYDVVLDKAVLDAVLCSDSGPANAQSMLMEIARILKPGGMYYCISHAKGEFRLPHLQKEAYKWAVDATTVRKPMIGVSASLSIDDRDAVHHIYMCTKAIPKED*
>LepChlNIES1868132307_rbh_TGME49_310070
MVMAEPHQGYGDGVEYWNNRYSLLPEPFDWLQTYAQLQNAIKERLKSTHGKILHVACGNSLLAEHMYDDGFKNIVSIDISSVVIEQMRERNKTSRPELQWLVQDATEMSFNNGEFDLVLEKSLLDTLACSRNNAMLSLKYLHEVARVLKPTGVFLNIQLGTPEMRACHLSEPALNFQVKAWSVPSSRPATKPHYVYSCRKQVDRQLYFCGDVETWADYKRKLIQRTLIWTEANEDPPDVAAEVVKLFPPPAFSAALRAETCWRMPRNAASDGLVVVTLGDVYGGSDGPAGLFDYISMVTSGEPFSFLQLDGGHAPLISESMLRAALHWLCEAHPNLCGRVVLVGFGSGAAMAANVLGELSDMICALALLSPDGVDTKDLEAFAGKPLLVMHGGQDVVVQPCVSIDLAEKALQAGVPVQLEIFEQAQPTVDGRGKIDWLQKTMMNNLWEERWDVQSTILAWLRQLLETTIL*
>LepChlNIES1868135427_rbh_TGME49_310070
MVNKRTTRTRGQHSPDEPTFSERISSSKKSWSKKAGWSLWPWVLAGLACVIIAGRIFAQDDKKSRVVKSSSAGSTKQGSANSATATSLSLLLELQEMTNEAEDLRLQQLLDGPAARQMHHRLDEIESQLSDLGEEMSHSLRSIISIIRGTLGHLAKEAGVEDADLTGSQNAYTYADAEYWNAYYNKTGEDELYDWYGSWDTPIQGVVANEADRQLEATTLGNLLEPFLHRTLQILMLGCGNSDMSEKMYKAGFEDITNIDISERLLANLRWRLSPTMPQMKWLHMNASALTFEASSFDVVLDKGTLDALELDRPLMLAAASESYRVLKPGGVFLSITFRSAAKRVDEELRGVAEWRGCQSWAFDRPERAEKGSEYFLHVCTRGTGPAPAS*
>LepChlNIES1868138095_rbh_TGME49_310070
MFSKCVGSLWLPSSLLSGACRSVNPKNNHHPVPSSPRISTSSDQTSGLQDYGAGDHYWDLKYKNCPEPFEWLEKFDTLRDLLANVTGNDKACQILNIGCGNSLLSEEMYDHGYHNIVNVDSSRVVIDQMTRRNDGKREGMSWLVGDATNMHFNDRSLDLVIDKSLIDTMDCADNSTIMIATFLKEVMRVLRDEGVYLCISFGGPDKRLDLLDSIHIDWDITAIEFNALGSIRSHWVYICRKRGAEASRKALERWPEFQSSIAARRESRYTELFEDVKLIPYDKLLTSESSPSEKTLMFAAARRHHDDLLSLVNELDHATAEEAELILKKLRTIEKEIKALWTNMHYREADSLLRQESLSY
>LepChlNIES1868138096_rbh_TGME49_310070
KLEARGKSLGDQVPSSPRISTSSDQTSGLQDYGAGDHYWDLKYKNCPEPFEWLEKFDTLRDLLANVTGNDKACQILNIGCGNSLLSEEMYDHGYHNIVNVDSSRVVIDQMTRRNDGKREGMSWLVGDATNMHFNDRSLDLVIDKSLIDTMDCADNSTIMIATFLKEVMRVLRDEGVYLCISFGGPDKRLDLLDSIHIDWDITAIEFNALGSIRSHWVYICRKRGAEASRKALERWPEFQSSIAARRESRYTELFEDVKLIPYDKLLTSESSPSEKTLMFAAARRHHDDLLSLVNELDHATAEEAELILKKLRTIEKEIKALWTNMHYREADSLLRQESLSY
>LepChlNIES1868140471_rbh_TGME49_310070
MGMDDLRWETEVANGSSLTTESFYKAGRNTCTRQSFYETSTTGASVKLAAGKFYTAFSNKARYWNERYSHFPKPFDWFAEGRSELYALMLEATQGVHTSLILHVGCGSGTFEETMYDYGHYCITNIDISEVCIRQKRERNSHRPKMAWLHMDASQLNFRDGCFDVVIERGMLDTFACMGLLDTIDSYFKEISRVLRPGGTYLCFSYGAPSTRFHLFNPSCYKWTPRFVEISPKGQFESPHYVYICTALSLLDSVEHSHVAHRIALKSAEET*
>LepChlNIES1868140673_rbh_TGME49_310070
SDPGGTMVAPRHGRISLLGTVVVAACLLQAGARNRSRFGDPRYWEENYNVSGVNSTYEWFLKSEVFVELIQPYVGLDDRIVQLGCGNSRVAEVLAGTGYNSVLSIDVSPSVIEASRAKYPIKKFPALKFAVADVFVMSEFSNGSFDVALDKGTWDAIPKPRSKDMLREVRRVLRPGGVYLVLTFSRPANALDFLLDWRVGWRVEDFLTVPNPLHDGKSESLKNFYLYVCRNDDRGEEWTPKDVSADVQGAIATALEYQSIDRKIFATQEL*
>LepChlNIES1868140674_rbh_TGME49_310070
SDPGGTMVAPRHGRISLLGTVVVAACLLQAGARNRSRFGDPRYWEENYNVSGVNSTYEWFLKSEVFVELIQPYVGLDDRIVQLGCGNSRVAEVLAGTGYNSVLSIDVSPSVIEASRAKYPIKKFPALKFAVADVFVMSEFSNGSFDVALDKGTWDAIPKPRSKDMLREVRRVLRPGGVYLVLTFSRPANALDFLLDWRVGWRVEDFLTVPNPLHDGHCASRH*
>LepChlNIES1868143178_rbh_TGME49_310070
LRARWFRPFRFHTACKPCFNKPFVRSMIEVPLSIVGAISLTILVAFLISIFFRRIAGTVASKETKYGNKEYWMERYRASEGHHEWYNLDFDVLQPLFDKLFFHDSHILEIGCGTSPLAEAARLAGYSSILAIDFCDQVVNSMRSKYPQGEYAVMDITNLQELESSTFDGAFDKGTMDGLLGSFSAAEVDRAKRAAGEIARVLRTNGKWLCVGVSSADKFGRCLSDLHGKLELLSTIRTDVEIEPKRYIKTYSHIVVKP*
>LepChlNIES1868143179_rbh_TGME49_310070
LRARWFRPFRFHTACKPCFNKPFVRSMIEVPLSIVGAISLTILVAFLISIFFRRIAGTVASKETKYGNKEYWMERYRASEGCGTSPLAEAARLAGYSSILAIDFCDQVVNSMRSKYPQGEYAVMDITNLQELESSTFDGAFDKGTMDGLLGSFSAAEVDRAKRAAGEIARVLRTNGKWLCVGVSSADKFGRCLSDLHGKLELLSTIRTDVEIEPKRYIKTYSHIVVKP*
>LepChlNIES1868143180_rbh_TGME49_310070
LRARWFRPFRFHTACKPCFNKPFVRSMIEVPLSIVGAISLTILVAFLISIFFRRIAGTVASKETKYGNKEYWMERYRASEGCGTSPLAEAARLAGYSSILAIDFCDQVVNSMRSKYPQGEYAVMDITNLQELESSTFDGAFDKGTMDGLLGSFSAAEVDRAKRAAGEIARVLRTNGKWLCVGVSSADKFGRCLSDLHGMWKLSPSGTSRPTLTSLSSLEIRTYKNPNCASGGSQRIQNVNRNSADRLSHDKRFLLVALICATVYMLLTR*
>LepChlNIES1868143181_rbh_TGME49_310070
LRARWFRPFRFHTACKPCFNKPFVRSMIEVPLSIVGAISLTILVAFLISIFFRRIAGTVASKETKYGNKEYWMERYRASEGHHEWYNLDFDVLQPLFDKLFFHDSHILEIGCGTSPLAEAARLAGYSSILAIDFCDQVVNSMRSKYPQGEYAVMDITNLQELESSTFDGAFDKGTMDGLLGSFSAAEVDRAKRAAGEIARVLRTNGKWLCVGVSSADKFGRCLSDLHGMWKLSPSGTSRPTLTSLSSLEIRTYKNPNCASGGSQRIQNVNRNSADRLSHDKRFLLVALICATVYMLLTR*
>LepChlNIES1868173566_rbh_TGME49_310070
FASSSFRLEQTSLPDAMKFAEDSGKVMGERVRGQQADRAAPFWDGFYAVAGDDPEDEGNCDAVEWILEPEAVLPGIVGALEGQKLRPKMVLEIGCGESALAVRLQQFFGDNMQFIAADISEVALDRARRRAADDGAGASIRYICADVTDMRELLDDGAVDLVVDKGMSDTLQFRARTAESRSLLMKLFAEVFRVLAPCGCYIVATPKARIRYLRTVGWGNIERKVLVPTEKPLLVRGQPDLPIYLHICSKSLASGELSAQIQPPPDSLAVVADGRCSGCGLAQAASRYRNKQSWARHRTWCVISRLAE*
>LepChlNIES1868259019_rbh_TGME49_310070
GSSHFGSGSVQGHQLSFVSLVCRCCGTSKASERSLETRNDMAQYGKAEYWEERYTRDPEPFDWYQRWAGLKDTFLEYVQPHHAILMLGAGNSRLSEEMYEEGYNNIVNIDISNVVIKAMQEKYRDKPGMTYTQMDARAMETADGTYNVVLDKATLDSILCGEGSTHNAQKVLQEISRVLQPNGVYVAVSHGQPSYRLTYLQRPEFGWNVKIYTVQKPMMGMTASLSTDDKDNVHYIYVCVKGEAAKEA*
>LepChlNIES1868260756_rbh_TGME49_310070
PPPCSKPANFRLACRRCEKQAKARQLGNKSNMAQYGKAEYWEERYTRDPEPFDWYQRWAGLKDTFLEYVQPHHAILMLGAGN
>LepChlNIES1868261155_rbh_TGME49_310070
MMEVGPLCSQYEPLPRSQGDVEDTASVPWSFEERMQAGWRAYDSIMAASDESFRSQLGDASYWEQLYADTPVGIDPGAEVYDWLLGWTEIRSTLEDALGPGFEHSVLHLGCGNSMLPEDMHDAGYVCQTCVDVSSTVIDSMKLRNSFRGIQWLSADCTNLTEVFADDIFDVVIDKSLFDAVILHEQHALMVAQFLKEAFRVTKLGGMYLCISLHDPPDVLKWLQHKSFGWEVNVKPLGSPKAHKTYAYLCTKLQSTQFCLNAHWPALYRRITERPDSDIEDEASDDARSPND*
>LepChlNIES1868261268_rbh_TGME49_310070
RAMEAADGTYNVVVDKATLDSILCGEGSTHNAQKMLQEISRVLQPNGVYVAVSHGQPSYRLTYLQRPEFGWNVKIYTVQKPMMGMTASLSTDDKDNVHYIYVCVKGETAKEA*
>LepChlNIES1868261527_rbh_TGME49_310070
MQCSYCLPLSPWILFHELLHLTGSPMTMVLGQGDSYWDESKYGKLQMTPEDRRNYWEKNYAQPIAEQGKDWYAPWSKFKNDIYGSPFRPEDQILVVGCGNSNMPVELVRGGFTHVTSMDYSTTAISLQRKRFPEMRWIEADARSMPEFEDEAFDILIEKALMDGEGVHEQWYQMFSEYSRVLRPKGRFISISLGKPDELNTEKFFRNSTYGWKVRFKPSYDDYWVYTMTKIRKKQRTSKEL*
>LepChlNIES1868261875_rbh_TGME49_310070
GRFSLNAMSKPIAAIACTNSGDDEKHSTDGDTKRKVQAESYGEGPAYWNKRYRSNPSPFEWLRGFNQLEDIIADVTRGSKEARILHVGCGNSLLPEDMYDAGYRSIVNVDNSDVVIKQMAARNHTRPEMQWLTMDCTQMIFEDHSFDAGIDKSVIDAMACGDNACLVIATYMKEVQRVLRPGGIFLCVTYGDPASRVCHFQHRNLEFSIEQMELPEDCGRHWAYILRKPSMASCTPDLWPEVRAELIS*
>LepChlNIES1868261885_rbh_TGME49_310070
MSCCYSSVGIPDEKQATSDLVHTVVESKAGLDCGFVTVSSIEGQADGGSSASNANAGSFASVASADSKKSTSPAYGNGPAYWNDRYKKDPAPFEWLRGFSDIEALIEEASGGRKDQEILHCGCGNSLLSERMYDVGYRRIVNIDNSVICLEQMASRNRHLRPELEWLEVDVTRMDIFCDERFLIVLDKSVLDTLACAEYAPEMMVSAYLREACRVLQPGGVFLCVSYGAPITRQDYFVGPDMEHFTFEHRVLSKTDVHSQHYVYILKKASSYPQSASAKRTSNEDD*
>LinPolCCMP1738006680_rbh_TGME49_310070
XHQLIKITEAVDSLTTEGKLNGEALELVGAALKRIDHEAGGLKKEAAHKIRSTVMALRGAVQKRLQDPEAEVPELAHGYASREYWESHYGAMAAEERFDWYCQWDDAIEETEITPLTASEPLRATRVADLLWPYLSQDSKVLMLGSGNANMSEQMYRAGYQDIVNVDINEQVVDAMREHLRTSAPRMRWERMNVSELTFDDSSFDVVVDKGTFDALQDDRPLLEAAVREAFRALRPGGVLLSISAYAPTLRVEKHLQGNAEWAACRAHAFVLVSEYGKDRDPLHVCACLKP
>LinPolCCMP1738009807_rbh_TGME49_310070
XDFAALEAYLDPHFLKVGKERALVVGCGRSALTKELWSRGLFADVLSVDCEPAVIEAMRQAEPSLQWLCADCCSAEAMAAALRPAGPGLAEGGAFDAVIDKGTLDAVLCADGQAAGLLCE
>LinPolCCMP1738012458_rbh_TGME49_310070
XLATGGHAFRQVKAQLSEVHRVLKPGGVFVLVSHAGVGARLPYLTLEESWGWRIEVARLSKPPPGLLTAAGGEDDEELQGSGGSGFFHIYICTKPSDGTAEEEAAAGPGEE
>LinPolCCMP1738012746_rbh_TGME49_310070
XAVSAPGARPGGPRARMGDLAGGGAVASKADADPAPGYGNGPGYWNARYEKDPEPFEWLENYTDLREMLEEITAGDRGARVLHVGCGNSTLPEKMYDAGYQDIVNIDTSGVVIRQMAERNVQRAAMRWLEMDATDLSTFGDGCFDLVLDKSVLDTFACTDNALVTIATYLKEICRVLRPGGTYLCVSYGAPSTRLNFLELPHLEFQMRQVEIPAKYEASNPHHAYICRKPMEPTGKALRYEEVLKTFSHS
>LinPolCCMP1738012770_rbh_TGME49_310070
XEDMLAFDAEEPMEERQDLGYGDGVEYWDSRYKADKETFDWIGIGLAEIAGVLERAAGGRKDCRILHVGCGTSLLPEQLHDAGYRSITNIDIAPEVVHQMRVRNMGKRRGLVFRVGDATNLVDFKDGRFDLVLDKATLDTFACCEQRGVVIGDYLAEASRVLADGGALLVLSSVAAGEARPLHLGGPALRLQRRGLAAADALGPGPGLRAPRAQGPRPTAAGALAGAAGCAAERGPSLVGQRVMTRHGPA
>LinPolCCMP1738016584_rbh_TGME49_310070
XQDILAQGIAAWAAEALCTWDKLSGPPRGAMAQYGKSEYWEERYTRDPEPFDWYQRWAGLKDTLLEYVQTSSTILMLGAGNSRLSEEMYEEGFHNVTNIDISMVVIKAMQEKYRDKPGMTYVQMDARAMELPDQNFNVVIDKATLDSVLCGEGSTHNAQKMLQEVSRVLMPNGVYIAISHGQPSYRLTYLQRPEFQWNVKIYTVQKPMMGMTASLSSDDKDNVHYIYVCVKGESAATGEGGDVAEAAFEQGLPWRCPGMDGSRSQX
>LinPolCCMP1738017126_rbh_TGME49_310070
GPPPPVSSVAYWDEFYSDRQSQYDTLYDYSDIRPALLPYLPSGKAQAPGGGRRGLRILHVGCGTSGVTEGLWRDGFRDICNVDFSEVVVRLMAKRWEDLADRAADAGSEAEAEAMRRGVRWLRADVADLGALAGGSFDLVLEKFTLDAMLCEAKDDATHGPGCAAVRELHRVLAPGGALLSVAWGERRRANLLGSGGLFDVDSHRLDGEAMQRPLVYTCKKRATRGLHEAPAPPGPTEGPTDGDAAVLETEGRVEVRVSFGGAGRARVRPADVELYVGEEEX
>LinPolCCMP1738031684_rbh_TGME49_310070
XGSRASSEALAALAGRGSPGVMAVVGELRPAGLQARRAAGFWDSLYSDGPTSASVGSLAAERRRGGPGGTDVAGGAEDAGSEWIVEPASAVHSLLRAMETQGLRPHSVLELGCGDSALAEQLYDALGGHAQVTGIDVSEVALERVRVRGTASRPPRGGLRFVRADATDLSAIFEDGGLDLVVDKGMSDTLQFRARTRDSQALRVRLFAEVFRVLAPGGLYAILTPKARVR
>LinPolCCMP1738042505_rbh_TGME49_310070
PLLARDTARPVLHLGCGNSPMAEEMYEAGYTRQTSVDISPSVIAHMQRRNSSRPDMRWIAADATDLTGVLPDDEFALVVEKSTLDALFCHDENALVITKLVKEAFRVTARNGVFVSISMHRPGAMLRWLRHKAFDWRVRDVELPDEERAAARRPGSRFSGHYAYICSKRGPAAVSLGRHWPQLLERVTARPDSDLSEEEEEEPEWEEQCSTX
>LinPolCCMP1738043343_rbh_TGME49_310070
VLEALGGRADAAVLDLGCGTSGLLEALHDEGLAQLAGLDVSPAAVEIMRRRNEAARPSIRWLQGDALDLDAFAAGSFDLVVDKSTMDAVSCAEGRWNQNLARLVAEAHRVLREGGTYLVVSDSFVPRTAFAFPHTSFDVHMAEIQHPAPESHGQTQLSVTYVFSAVKRPAAGLATLEEALRSAAEMDAEVAEGGRRLAAEGEGGPEGEEEG
>LinPolCCMP1738049743_rbh_TGME49_310070
XGAGGASTADAPTSGGSRKRPGGRKGQGGWPWWLWAVGALGFVVCASRFLMGGAPPSGGGRGSKGKASTGGTKGSKGSKGKASAAEKYLPLMLRLQELAETASTLDSAGAIDSEVSKDMDEELSRLEKEVEGADESMARDLRSMISIVRGTIYQRSDSLTDEQVEQLGNSFTYANPRYWDDYYNKTSKSEAFDWYSSWDTEIAETTFVPKGEGEELKAGIVGDLLRPYLAPESKILMLGCGNSKMSEQMYKAGFEEIVNVDISESLLENLRARLGAEMPRMRWLYMNASALDFDASTFDVVVDKGTLDALEQNEALTQAASAESFRTLRPGGYFLSVTFNLATKRVEEQLRQAAEWGACHTHAFRKAASNTAEDVQDKTYYVHAXPAAGVTAPEA
>LinPolCCMP1738055222_rbh_TGME49_310070
GAAAAAQTADVLDLGCGISSFLRDLRERGGARGRLVGIDYSPSAVALCSSERAAEGVEYLVMDARRMGFPDGSFDVVLDKATMDGQLCSRGAAAAXVQGGGPRAAAGRQLPPRDVAGARQGWGPGMAHGRRAAGAAGAQQRAPLAGGGALLRAGGGGGGRRRGGGPVRAPAERLRHLX
>LinPolCCMP1738056271_rbh_TGME49_310070
XELGGRVRSVNNHLTLFHRDHTSSWLGSKSYWDAAYATGRYQEEYEWLQTCETIWPYLHAALPADHGCRVLHVGCGNSRLGRMLHDAGFANVMNVDYSTSVIEMMQRREPDLRWSCRDCSQQGALGTGSYDICVDKGALDSLFEAGTRGMQKRGLAMVAEVHRALRPGGRYIVFSNAAAGAAALRARFSRVD
>LinPolCCMP1738063194_rbh_TGME49_310070
AAWWWGSGGSGGSGAGNTPAPPPRRPPAAPAPKGAAEPPSKSSSGLGPATMTSQQQLLSRLTELLQEVDSLQGETQREERVAASRRVEAELEAIEAEFAADADSPVGKQQAGLIALVRSALQTDRENGTLSNWNDDGLLKDLGVTTYASQAYWDDAYAGKRYGDSFDWYGSWEEPDSEGRSLASLLRPFLNKDSRILMLGCGNSNMSALMHREGFRSIVNVDISEPVIRHMQERYGGLEGMSWRAMSAAALDFGDGSFDVAIEKGLFDALFAGTGSQAQPVLAEARRVLRPRGRLLSVSFAEDRIRRLFAPPEEADAAPEPEGATEPAPWSCEVAGSLSYKKDQPSNATKGDGGSFYVYSCEPPA
>LinPolCCMP1738065888_rbh_TGME49_310070
AAWWWGSGGSGGSGAGNTPAPPPRRPPAAPAPKGAAEPPSKSSGGLGPATMTSQQQLLSRLTELLQEVDSLQGETQREERVAASRRVEAELEAIEAEFAADADSPVGKQQAGLIALVRSALQTDRENGTLSNWNDDGLLKDLGVTTYASQAYWDDAYAGKRYGDSFDWYGSWEEPDSEGRSLASLLRPFLNKDSRILMLGCGNSNMSALMHREGFRSIVNVDISEPVIRHMQERYGGLEGMSWRAMSAAALDFGDGSFDVAIEKGLFDALLRAPDAARARGGAARAAAARPAALRLLRGGPHPPALRAAEEADAAPEPEGATEPAPWSCEVAGSLSYKKDQPSNATKGDGGSFYVYSCEPPA
>LinPolCCMP1738073492_rbh_TGME49_310070
AILAQASASGRYCAMSAEGAFTARAATGAVGGRCEHLGNGCLRTHAAAAAEEVDEEVAAMPWYGDGATFWDKRYEHSVGDAFDWLETYEGIRAIIVQILPPESSQNSLILHVGCGNSRLPQQMHDDGYQRIVNVDISGVVIERMAARHTSCRLMQWLVMDVTDMSSFADESFDLVLDKGMLDTLAAAQASTSAGRSEEVVLLVAKYLKEVCRVLRTGGTFLCISCEPAAAREPLLSLPCLGFSMRTEELAPLQPDAEGLEALDGMDEPNFAYICRRTQGAASALARWPEVARQLAPRRSRDGWGGPAAAAEQVPAEPAAAGAATWPAX
>LinPolCCMP1738073494_rbh_TGME49_310070
QAPELQEASALFSAARESGAAGDVPDHIXWDMAGGARRISTELPVDELNALLSAYASGAGKPRAISRQEYAEPGFWESRFQDTEGTFDWYATFAELDAMFFEFCPPKRALKVLMIGCGNSSLSAELHEAGYRXYGLAVDKGTLDAMMCGASGPNVAAMIGXGLQDPAARGRLPARLAQRQAARAAGHVRASAPRALCQVGAPGASAVPALSAGDAHQHPAVEAPGQAVVEAFRDPEMMREAAAEAKKAIKQMAFLEAFRLFKAKKNRQRQEAAAKEGGEGPPEAAVPTEAGDADPEECEADAVGGEAGNPLRQPFCWVYALRKPLQPA
>LinPolCCMP1738074614_rbh_TGME49_310070
XILAQASASGRYCAMSAEGAFTARAATGAVGGRCEHLGNGCLRTHAAAAAEEVDEEVAAMPWYGDGATFWDKRYEHSVGDAFDWLETYEGIRAIIVQILPPESSQNSLILHVGCGNSRLPQQMHDDGYQRIVNVDISGVVIERMAARHTSCRLMQWLVMDVTDMSSFADESFDLVLDKGMLDTLAAAQASTSAGRSEEVVLLVAKYLKEVGGTFLCISCEPAAAREPLLSLPCLGFSMRTEELAPLQPDAEGLEALDGMDEPNFAYICRRTQGAASALARWPEVARQLAPRRSRDGWGGAAAAAEQVPAEPAAAGAATWPAX
>LinPolCCMP1738075083_rbh_TGME49_310070
QMSRRWPLLLGLLATAWAYSDLLMDSFDYSNAAYWEHGTKQANQAFEWYGLKWPLLKPALGTLVQKGHRILHMGTGNSPVPEEMHRDGYLQQVAVDISGAVISQMASRLGHLAPSLEFQVEDALNTSFGDASFDVVLEKGTMEAVGADRNCALFDEGCEMVPPEKALALEALRLLRPGGLFVSVADEFKAFPELWAQGLERVEKVEISEKDGIPVPKQVFLLFKASAPAEGSDGRPKGAVRPRPPPALRPGSFEAAPTAIGGVARGQGXAPFLAAAHLAGVPDLRAVARVGGQLRADVAGAGTSGMRVILLRRREQQEGELX
>LinPolCCMP1738093642_rbh_TGME49_310070
AILAQASASGRYCAMSAEGAFTARAATGAVGGRCEHLGNGCLRTHAAAAAEEVDEEVAAMPWYGDGATFWDKRYEHSVGDAFDWLETYEGIRAIIVQILPPESSQNSLILHVGCGNSRLPQQMHDDGYQRIVNVDISGVVIERMAARHTSCRLMQWLVMDVTDMSSFADESFDLVLDKGMLDTLAAAQASTSAGRSEEVVLLVAKYLKEVCRVLRTGGTFLCISCEPAAAREPLLSLPCLGFSMRTEELAPLQPDAEGLEALDGMDEPNFAYICRRTQGAASALARWPX
>LinPolCCMP1738093977_rbh_TGME49_310070
XTTEGKLNGEALELVGAALKRIDHEAGGLKKEAAHKIRSTVMALRGAVQKRLQDPEAEVPELAHGYASREYWESHYGAMAAEERFDWYCQWDDAIEETEITPLTASEPLRATRVADLLWPYLSQDSKVLMLGSGNANMSEQMYRAGYQDIVNVDINEQVVDAMREHLRTSAPRMRWERMNVSELTFDDSSFDVVVDKGTFDALQDDRPLLEAAVREAFRALRPGGVLLSISAYAPTLRVEKHLQGNAEWAACRAHAFVLVSEYGKDRDPLHVCACLKPEPRCAIEVCQGKPLIGKSL
>LinPolCCMP1738117046_rbh_TGME49_310070
XAVSAPGARPGGPRARMGDLAGGGAVASKADADPAPGYGKGYWNARYEKDPEPFEWLENYTDLREMLEEITAGDRGARVLHVGCGNSTLPEKMYDAGYQDIVNIDTSGVVIRQMAERNVQRAAMRWLEMDATDLSTFGDGCFDLVLDKSVLDTFACTDNALVTIATYLKEICRVLRPGGTYLCVSYGAPSTRLNFLELPHLEFQMRQVEIPAKYEASNPHHAYICRKCRADGPPASGAGAGGKDMC
>LinPolCCMP1738117113_rbh_TGME49_310070
SRASSEALAALAGRGSPGVMAVVGELRPAGLQARRAAGFWDSLYSDGPTSASVGSLAAERRRGGPGGTDVAGGAEDAGSEWIVEPASAVHSLLRAMETQGLRPHSVLELGCGDSALAEQLYDALGGHAQVTGIDVSEVALERVRVRGTASRPPRGGLRFVRADATDLSAIFEDGGLDLVVDKGMSDTLQFRARTRDSQALRVRLFAEVFRVLAPGGLYAILTPKARVRYLR
>LinPolCCMP1738118348_rbh_TGME49_310070
XAVSAPGARPGGPRARMGDLAGGGAVASXXXXXXGYWNARYEKDPEPFEWLENYTDLREMLEEITAGDRGARVLHVGCGNSTLPEKMYDAGYQDIVNIDTSGVVIRQMAERNVQRAAMRWLEMDATDLSTFGDGCFDLVLDKSVLDTFACTDNALVTIATYLKEICRVLRPGGTYLCVSYGXAQHAAELPRAAAPGVPDAAGRDPREVRGLQPAPRLHLPQADGADRQGPAVRGGAEDVLPQLAGLTAR
>LinPolCCMP1738128141_rbh_TGME49_310070
XGNGCLRTHAAAAAEEVDEEVAAMPWYGDGATFWDKRYEHSVGDAFDWLETYEGIRAIIVQILPPESSQNSLILHVGCGNSRLPQQMHDDGYQRIVNVDISGVVIERMAARHTSCRLMQWLVMDVTDMSSFADESFDLVLDKGMLDTLAAAQASTSAGRSEEVVLLVAKYLKEVCRVLRTGSQLALPWLLNAQEELAPLQPDAEGLEAL
>LinPolCCMP1738137282_rbh_TGME49_310070
RAAPELQEASALFSAARESGAAGDVPDHIXWDMAGGARRISTELPVDELNALLSAYASGAGKPRAISRQEYAEPGFWESRFQDTEGTFDWYATFAELDAMFFEFCPPKRALKVLMIGCGNSSLSAELHEAGYRCITNIDIAAAAVAKMESRYRDLELQWQXMDATAMTFSTSSFGLAVDKGTLDAMMCGASGPNVAAMIGXGLQDPAARGRLPARLAQRQAARAAGHVRASAPRALCQVGAPGASAVPALSAGDAHQHPAVEAPGQAVVEAFRDPEMMREAAAEAKKAIKQMAFLEAFRLFKAKKNRQRQEAAAKEGGEGPPEAAVPTEAGDADPEECEADAVGGEAGNPLRQPFCWVYALRKPLQPAADAADL
>LinPolCCMP1738138550_rbh_TGME49_310070
XAAVLDLGCGTSGLLEALHDEGLAQLAGLDVSPAAVEIMRRRNEAARPSIRWLQGDALDLDAFAAGSFDLVVDKSTMDAVSCAEGRWNQNLARLVAEAHRVLREGGTYLVVSDSFVPRTAFAFPHTSFDVHMAEIQHPAPESHGQTQLSVTYVFSAVKRPAAGLATLEEALRSAAEMDAEVAEGGRRLAAEGEGGPEGEEEG
>LinPolCCMP1738157265_rbh_TGME49_310070
XKGAAEPPSKSSSGLGPATMTSQQQLLSRLTELLQEVDSLQGETQREERVAASRRVEAELEAIEAEFAADADSPVGKQQAGLIALVRSALQTDRENGTLSNWNDDGLLKDLGVTTYASQAYWDDAYAGKRYGDSFDWYGSWEEPDSEGRSLASLLRPFLNKDSRILMLGCGNSNMSALMHREGFRSIVNVDISEPVIRHMQERYGGLEGMSWRAMSAAALDFGDGSFDVAIEKGLFDALFAGTGSQAQPVLAEARRVLRPRGRLLSVSFAEDRIRRLFAPPEEADAAPEPEGATEPAPWSCEVAGSLSYKKDQPSNATKGDGGSFYVYSCEPPA
>LinPolCCMP1738158154_rbh_TGME49_310070
RAAPELQEASALFSAARESGAAGDVPDHIXWDMAGGARRISTELPVDELNALLSAYASGAGKPRAISRQEYAEPGFWESRFQDTEGTFDWYATFAELDAMFFEFCPPKRALKVLMIGCGNSSLSAELHEAGYRCITNIDIAAAAVDGLAVDKGTLDAMMCGASGPNVAAMIGXGLQDPAARGRLPARLAQRQAARAAGHVRASAPRALCQVGAPGASAVPALSAGDAHQHPAVEAPGQAVVEAFRDPEMMREAAAEAKKAIKQMAFLEAFRLFKAKKNRQRQEAAAKEGGEGPPEAAVPTEAGDADPEECEADAVGGEAGNPLRQPFCWVYALRKPLQX
>LinPolCCMP1738159658_rbh_TGME49_310070
XAQGASGQGSAGAAKAAAAGREAGDGPPPPVSSVAYWDEFYSDRQSQYDTLYDYSDIRPALLPYLPSGKAQAPGGGRRGLRILHVGCGTSGVTEGLWRDGFRDICNVDFSEVVVRLMAKRWEDLADRAADAGSEAEAEAMRRGVRWLRADVADLGALAGGSFDLVLEKFTLDAMLCEAKDDATHGPGCAAVRELHRVLAPGGALLSVAWGERRRANLLGSGGLFDVDSHRLDGEAMQRPLVYTCKKRATRGLHEAPAPPGPTEGPTDGDAAVLETEGRVEVRVSFGGAGRARVRPADVELYVGEEEVRWRLHAG
>LinPolCCMP1738175736_rbh_TGME49_310070
XILAQASASGRYCAMSAEGAFTARAATGAVGGRCEHLGNGCLRTHAAAAAEEVDEEVAAMPWYGDGATFWDKRYEHSVGDAFDWLETYEGIRAIIVQILPPESSQNSLILHVGCGNSRLPQQMHDDGYQRIVNVDISGVVIERMAARHTSCRLMQWLVMDVTDMSSFADESFDLVLDKGMLDTLAAAQASTSAGRSEEVVLLVAKYLKEVCRVLRTGGTFLCISCEPAAAREPLLSLPCLGFSMRTEELAPLQPDAEGLEALDGMDEPNFAYICRRTQGAASALARWPEVARQLAPRRSRDGWGGPAA
>LinPolCCMP1738177747_rbh_TGME49_310070
DGPPPPVSSVAYWDEFYSDRQSQYDTLYDYSDIRPALLPYLPSGKAQAPGGGRRGLRILHVGCGTSGVTEGLWRDGFRDICNVDFSEVVVRLMAKRWEDLADRAADAGSEAEAEAMRRGVRWLRADVADLGALAGGSFDLVLEKFTLDAMLCEAKDDATHGPGCAAVRELHRVLAPGGALLSVAWGERRRANLLGSGGLFDVDSHRLDGEAMQRPLVYTCKKRATRGLHEAPAPPGPTEGPTDGDAAVLETEGRVEVRVSFGGAGRARVRPADVELYVGEEEVRWRLHAGEGHAGVG
>LinPolCCMP1738178381_rbh_TGME49_310070
PPSKSSSGLGPATMTSQQQLLSRLTELLQEVDSLQGETQREERVAASRRVEAELEAIEAEFAADADSPVGKQQAGLIALVRSALQTDRENGTLSNWNDDGLLKDLGVTTYASQAYWDDAYAGKRYGDSFDWYGSWEEPDSEGRSLASLLRPFLNKDSRILMLGCGNSNMSALMHREGFRSIVNVDISEPVIRHMQERYGGLEGMSWRAMSAAALDFGDGSFDVAIEKGLFDALFAGTGXPVPEGATEPAPWSCEVAGSLSYKKDQPSNATKGDGGSFYVYSCEPPA
>LinPolCCMP1738187955_rbh_TGME49_310070
AQDILAQGIAAWAAEALCTWDKLSGPPRGAMAQYGKSEYWEERYTRDPEPFDWYQRWAGLKDTLLEYVQTSSTILMLGAGNSRLSEEMYEEGFHNVTNIDISMVVIKAMQEKYRDKPGMTYVQMDARAMELPDQNFNVVIDKATLDSVLCGEGSTHNAQKMLQEVSRVLMPNGVYIAISHGQPSYRLTYLQRPEFQWNVKIYTVQKPMMGMTASLSSDDKDNVHYIYVCVKGESAATGEGGDVAEAAFEQGLPWRCPGMDGSR
>LinPolCCMP1738188549_rbh_TGME49_310070
XAEFEWILDFAALEAYLDPHFLKVGKERALVVGCGRSALTKELWSRGLFADVLSVDCEPXRGAGLAEGGAFDAVIDKGTLDAVLCADGQAAGLLCECYRALRPGGVYLCVSLRQRGLLDRLLGPGGPFDWTYEAHAAPGPRGEEFTVALLRRPESGGTDLGSQPSPEAAQAHCAAALDAFFAEEGLLLTPEREAAVCEAFAARLAAAGAAAGAHASLPLAEAYELLFTEAEREEYGLEDFRQDAAASEAERAEPSRMSLREALAFLRENQ
>LinPolCCMP1738199531_rbh_TGME49_310070
XFWEAEYARVATEGGEQEYDWLMGWPALTWLLEPLLARDTARPVLHLGCGNSPMAEEMYEAGYTRQTSVDISPSVIAHMQRRNSSRPDMRWIAADATDLTGVLPDDEFALVVEKSTLDALFCHDENALVITKLVKEAFRVTARNGVFVSISMHRPGAMLRWLRHKAFDWRVRDVELPDEERAAARRPGSRFSGHYAYICSKRGPAAVSLGRHWPQLLERVTARPDSDLSEEEEEEPX
>LinPolCCMP1738200663_rbh_TGME49_310070
XAALAGRGSPGVMAVVGELRPAGLQARRAAGFWDSLYSDGPTSASVGSLAAERRRGGPGGTDVAGGAEDAGSEWIVEPASAVHSLLRAMETQGLRPHSVLELGCGDSALAEQLYDALGGHAQVTGIDVSEVALERVRVRGTASRPPRGGLRFVRADATDLSAIFEDGGLDLVVDKGMSDTLQFRARTRDSQALRVRLFAEVFRVLAPGGLYAILTPKARVRYLRTAAWASX
>LinPolCCMP1738211511_rbh_TGME49_310070
XVLDLGCGTSGLLEALHDEGLAQLAGLDVSPAAVEIMRRRNEAARPSIRWLQGDALDLDAFAAGSFDLVVDKSTMDAVSCAEGRWNQNLARLVAEAHRVLREGGTYLVVSDSFVPRTAFAFPHTSFDVHMAEIQHPAPESHGQTQLSVTYVFSAVKRPAAGLATLEEALRSAAEMDAEVAEGGRRLAAEGEGGPEGEEEGFLMDVPP
>LinPolCCMP1738221160_rbh_TGME49_310070
LKHLNFRRHLPCSLQPAKAEQPAHVPDHIXWDMAGGARRISTELPVDELNALLSAYASGAGKPRAISRQEYAEPGFWESRFQDTEGTFDWYATFAELDAMFFEFCPPKRALKVLMIGCGNSSLSAELHEAGYRCITNIDIAAAAVAKMESRYRDLELQWQVMDATAMTFSTSSFGLAVDKGTLDAMMCGASGPNVAAMIGXGLQDPAARGRLPARLAQRQAARAAGHVRASAPRALCQVGAPGASAVPALSAGDAHQHPAVEAPGQAVVEAFRDPEMMREAAAEAKKAIKQMAFLEAFRLFKAKKNRQRQEAAAKEGGEGPPEAAVPTEAGDADPEECEADAVGGEAGNPLRQPFCWVYALRKPLQPAADAADL
>LinPolCCMP1738223782_rbh_TGME49_310070
XRMYEEGWRNVIGIDTSVVAVTRAKGARRHAGRHELQFLQMDACRLEFPDACFHVVFDKALLDTLATGGHAFRQVKAQLSEVHRVLKPGGVFVLVSHAGVGARLPYLTLEESWGWRIEVARLSKPPPGLLTAAGGEDDEELQGSGGSGFFHIYICTKPSDGTAEEEAAAGPGEEEALATT
>LinPolCCMP1738224387_rbh_TGME49_310070
AGTGAKDMEWTSGAADSAAFWDGMYRLQAAHGRSSYEWYGLGFEQLRGPLRRLLPAGAPVLVAGSGDSELSAELAAQGWRTTSIDFSPQVTEHMRRRHPDLEFLTMDARNMSFASGHFGGAVDKGLSDCLGTARARRRYFQEVRRVLRGGGALVVVSQTPLEAPQDLGSGWACEPRSELMGPLFMDEDPTQPAKPLPGX
>LinPolCCMP1738233092_rbh_TGME49_310070
HARKCADVSGRRGRHLAAIERQMSRRWPLLLGLLATAWAYSDLLMDSFDYSNAAYWEQRYTKQANQAFEWYGLKWPLLKPALGTLVQKGHRILHMGTGNSPVPEEMHRDGYLQQVAVDISGAVISQMASRLGHLAPSLEFQVEDALNTSFGDASFDVVLEKGTMEAVGADRNCALFDEGCEMVPPEKALALEALRLLRPGGLFVSVADEFKAFPELWAQGLERVEKVEISEKDGIPVPKQVFLLFKASAPAEGSDGGSAERSCEAETSSGIASRELRGSAHSNWWCRTRPRPAPFLAAAHLAGVPDLRAVARVGGQLRADVAGAGTSGMRVILLRRREQQEGELEDQEEAGATPDAWISSLRELGPLLEA
>LinPolCCMP1738246021_rbh_TGME49_310070
XRPWLWRAAEGRRRIVHLGCGTSELPEEMYDSGCFGEICNVDTSPACLEVMRHRNAGVRPQLRWVQADVRDMRGTFADGEFDCALEKSTLDSICDSGRDGEAAAYAAEVARLLRPGGTFLVFSYAPPASRLRHLE
>LinPolCCMP1738263780_rbh_TGME49_310070
REAGDGPPPPVSSVAYWDEFYSDRQSQYDTLYDYSDIRPALLPYLPSGKAQAPGGGRRGLRILHVGCGTSGVTEGLWRDGFRDICNVDFSEVVVRLMAKRWEDLADRAADAGSEAEAEAMRRGVRWLRADVADLGALAGGSFDLVLEKFTLDAMLCEAKDDATHGPGCAAVRELHRVLAPGGALLSVAWGERRRANLLGSGGLFDVDSHRLDGEAMQRPLVYTCKKRATRGLHEAPAPPGPTEGPTDGDAAVLETEGRVEVRVSFGGAGRARVRPADVELYVGEEEVRWRLHAGEGHX
>LinPolCCMP1738263849_rbh_TGME49_310070
XHQLIKITEAVDSLTTEGKLNGEALELVGAALKRIDHEAGGLKKEAAHKIRSTVMALRGAVQKRLQDPEAEVPELAHGYASREYWESHYGAMAAEERFDWYCQWDDAIEETEITPLTASEPLRATRVADLLWPYLSQDSKVLMLGSGNANMSEQMYRAGYQDIVNVDINEQVVDAMREHLRTSAPRMRWERMNVSELTFDDSSFDVVVDKGTFDALQDDRPLLEAAVREAFRALRPGGVLLSISAYAPTLRVEKHLQGNAEWAACRAHAFVLVSEYGKDRDPLHVCXVPEALSHAA
>LinPolCCMP1738273443_rbh_TGME49_310070
XLAQGIAAWAAEALCTWDKLSGPPRGAMAQYGKSEYWEERYTRDPEPFDWYQRWAGLKDTLLEYVQTSSTILMLGAGNSRLSEEMYEEGFHNVTNIDISMVVIKAMQEKYRDKPGMTYVQMDARAMELPDQNFNVVIDKATLDSVLCGEGSTHNAQKMLQEVSRVLMPNGVYIAISHGQPSYRLTYLQRPEFQWNVKIYTVQKPMMGMTASLSSDDKDNVHYIYVCVKGESAATGEGGDVAEAAFEQGLPWRCPGMDGSRX
>LinPolCCMP1738277252_rbh_TGME49_310070
QLRWVQADVRDMRGTFADGEFDCALEKSTLDSICDSGRDGEAAAYAAEVARLLRPGGTFLVFSYAPPASRLRHLEGHFHCEAEVAADR
>LinPolCCMP1738278348_rbh_TGME49_310070
XEVDYGDPAYWQRRYLAEPEPFDWLGSFVELRPWLWRAAEGRRRIVHLGCGTSELPEEMYDSGCFGEICNVDTSPACLEVMRHRNAGVRX
>LinPolCCMP1738286351_rbh_TGME49_310070
XAGFWEAEYARVATEGGEQEYDWLMGWPALTWLLEPLLARDTARPVLHLGCGNSPMAEEMYEAGYTRQTSVDISPSVIAHMQRRNSSRPDMRWIAADATDLTGVLPDDEFALVVEKSTLDALFCHDENALVITKLVKEAFRVTARNGVFVSISMHRPGAMLRWLRHKAFDWRVRDVELPDEERAAARRPGSRFSGHYAYICSKRGPAAVSLGRHWPQLLERVTARPDSDLSEEEEEEPEWEX
>LinPolCCMP1738287065_rbh_TGME49_310070
XQAVSAPGARPGGPRARMGDLAGGGAVASKADADPAPGYGNGPGYWNARYEKDPEPFEWLENYTDLREMLEEITAGDRGARVLHVGCGNSTLPEKMYDAGYQDIVNIDTSGVVIRQMAERNVQRAAMRWLEMDATDLSTFGDGCFDLVLDKSVLDTFACTDNALVTIATYLKEICRVLRPGGTYLCVSYGXAQHAAELPRAAAPGVPDAAGRDPREVRGLQPAPRLHLPQADGADRQGPAVRGGAEDVLPQLAGL
>LinPolCCMP1738295883_rbh_TGME49_310070
XGCGTSGLLEALHDEGLAQLAGLDVSPAAVEIMRRRNEAARPSIRWLQGDALDLDAFAAGSFDLVVDKSTMDAVSCAEGRWNQNLARLVAEAHRVLREGGTYLVVSDSFVPRTAFAFPHTSFDVHMAEIQHPAPESHGQTQLSVTYVFSAVKRPAAGLATLEEALRSAAEMDAEVAEGGRRLAAEGEGGPEGEEEXLPDGRAARDVRALTGLAAAALX
>LinPolCCMP1738297862_rbh_TGME49_310070
XTVWASPARPAMAPRGPRHRGLLLAALLLGGEGAHVAGRASEVAIDAAGEAEDDTAGDWSDAYWTRELELRPSHEWYSISWPQVRHLFPPNASVLHVGCGTSSWPEDMAADGVDAIHVDGSAALVAALQRRRPGLRFEAADAQSLPFGDSSFGAVAEKGLLDGILLSSHAAAARAAVELHRVLRPGGALVSVTAMGGPGEEGPVLGAAPW
>LinPolCCMP1738298292_rbh_TGME49_310070
XGGTQCGPAYWDARHAQAGDEAFDWYVDYXKVLDVGCGTSEVPSRMYEEGWRNVIGIDTSVVAVTRAKGARRHAGRHELQFLQMDACRLEFPDACFHVVFDKALLDTLATGGHAFRQVKAQLSEVHRVLKPGGVFVLVSHAGVGARLPYLTLEESWGWRIEVARLSKPPPGLLTAAGGEDDEELQGSGGSGFFHIYICTKPSDGTAEEEAAAGPGEE
>LinPolCCMP1738308365_rbh_TGME49_310070
XRPSGAARSMAEFEWILDFAALEAYLDPHFLKVGKERALVVGCGRSALTKELWSRGLFADVLSVDCEPAVIEAMRQAEPSLQWLCADCCSAEAMAAALRPAGPGLAEGGAFDAVIDKGTLDAVLCADGQAAGLLCECYRALRPGGVYLCVSLRQRGLLDRLLGPGGPFDWTYEAHAAPGPRGEEFTVALLRRPESGGTDLX
>LinPolCCMP1738308782_rbh_TGME49_310070
XYATGRYQEEYEWLQTCETIWPYLHAALPADHGCRVLHVGCGNSRLGRMLHDAGFANVMNVDYSTSVIEMMQRREPDLRWSCRDCSQQGALGTGSYDICVDKGALDSLFEAGTRGMQKRGLAMVAEVHRALRPGGRYIVFSNAAAGAAALRARFSRVDSESIEGYSCDLYYKLIHVLVCTK
>LinPolCCMP1738317089_rbh_TGME49_310070
XGGSGGSGAGNTPAPPPRRPPAAPAPKGAAEPPSKSSSGLGPATMTSQQQLLSRLTELLQEVDSLQGETQREERVAASRRVEAELEAIEAEFAADADSPVGKQQAGLIALVRSALQTDRENGTLSNWNDDGLLKDLGVTTYASQAYWDDAYAGKRYGDSFDWYGSWEEPDSEGRSLASLLRPFLNKDSRILMLGCGNSNMSALMHREGFRSIVNVDISEPVIRHMQERYGGLEGMSWRAMSAAALDFGDGSFDVAIEKGLFDALFAGTGSQAQPVLAEARRVLRPRGRLLSVSFAEDRIRRLFAPPEEADAAPEPEGATEPAPWSCEVAGSLSYKKDQPSNATKGDGGSFYVYSCEPPA
>LinPolCCMP1738318603_rbh_TGME49_310070
XAHVPDHIXWDMAGGARRISTELPVDELNALLSAYASGAGKPRAISRQEYAEPGFWESRFQDTEGTFDWYATFAELDAMFFEFCPPKRALKVLMIGCGNSSLSAELHEAGYRCITNIDIAAAAVAKMESRYRDLELQWQVMDATAMTFSTSSFGLAVDKGTLDAMMCGASGPNVAAMIGXGLQDPAARGRLPARLAQRQAARAAGHVRASAPRALCQVGAPGASAVPALSAGDAHQHPAVEAPGQAVVEAFRDPEMMREAAAEAKKAIKQMAFLEAFRLFKAKKNRQRQEAAAKEGGEGPPEAAVPTEAGDADPEECEADAVGGEAGNPLRQPFCWVYALRKPLQPAADAADLYVX
>LinPolCCMP1738319465_rbh_TGME49_310070
XGGGVTAFWEKPGASLGCDRAADEPSLAFVARPPGHGVGNSDLLMDSFDYSNAAYWEQRYTKQANQAFEWYGLKWPLLKPALGTLVQKGHRILHMGTGNSPVPEEMHRDGYLQQVAVDISGAVISQMASRLGHLAPSLEFQVEDAXNTSFGDASFDVVLEKGTMEAVGADRNCALFDEGCEMVPPEKALALEALRLLRPGGLFVSVADEFKAFPELWAQGLERVEKVEISEKDGIPVPKQVFLLFKASAPAEGSDGGSAERSCEAETSSGIASRELRGSAHSNWWCRTRPRPAPFLAAAHLAGVPDLRAVARVGGQLRADVAGAGTSGMRVILLRRREQQEGELEDQEEAGATPDAWISSLRELGPLLEA
>LitPic003879_rbh_TGME49_310070
XQTLILAYLDWLEDYTTIKPLIDKLELKSEVKVLNLGCGNAEFSEDMYDDGYSNIVNIDIAENVILFMKERNKDRKKMTFEVMDVRDIKYEASFYDLIIDKSTIDALLCGENSYLNVAIMLKEVQRVLKDEGCYMIISYGKPENRIPHLERAHLDFDISVYTIKKDIEENPDLTKTHYVYICKKKKGANLVSEKNFDFVCYELEQQELMDKELAEEDENDNYDNNELDELEELNSDGENDLYEAKCQGLNDKLKGLEKYSEGISNDKDFEFENYQLISKETNKKKDIVKDPISKTADFKQGKGNKLEPLGENLETKKHLMEKSQSKEMGKLPSIVNHNINVNVSKKDET
>LitPic005002_rbh_TGME49_310070
TKQIEKNETFDWYQTYNGVKDIISQHIIKSDKILNVGAGNSRLSEEMYDEGYQNITNVDISLSVVKFMEDKLKTKCPNMTYKHLDVLNMKETFQSAEFNVVIDKGTLDTVLCGDNSEANVEKMLIEVNRVLKPNGVYICISYGSEEQRKEFLKNKTINFWDVKVDKVAKPSVILSGQITDEKDPKNYHFIYTMNKLA
>LitPic007048_rbh_TGME49_310070
MNEFKHEKETSKVLNLGCGNAEMSEDMYADGYINISNIDISENVIEQMKVRNKEKKMTWEVMDVMNLSYSDNSFDLVVDKSTIDAILCGESSFINVSKMIKEVDRVLKVNGIYMIISYGQPENRLFHLEREHLNFDTTVYTIKKDYQIEDDEEFEKEKFEKTHFVYVCKKIKDAPEDCKAKYDSLLEELLAQEKLEEDFYKLGQGTTNSNEDEEEEEEHEEKDKLINSEIDEDKKILLGSENKAYTTDHFDDLFNSVSNTIEYQTKEVSIDKSEISKKEENSDRKQETPKGDEREESEDIVMPSDQDDDGLGNDNEIYQS
>LitPic010368_rbh_TGME49_310070
XMSGNVSKSDIQLGKYASPEYWETRYATEKTEAVEWYLRYSDMSEYITKVVSKEDRILYVGAGNSNLAIDMYKDGFSNITSMDISIEVSKVMQEKLLKYKSLTYGVEDVFNMKYESGAFEVIIDKALLDSILCKENANPDADKMVKEIYRVLGKRGKFLCISHNSDRITYFKTQDWEVEINPLSLKDAVDGDSVKDKKQEKKNSAKSNEKAEHYLYIMTKP
>LitPic010975_rbh_TGME49_310070
XHSNYSKREYWDNRFANTKGYFDWYVGWNELKDTILKYVSSENKVLMIGCGNSKLSENMYSSNYQNITNIDISKVVIDQMNVEKESKQMEKMSYLEMDATQMSFKDNSFDLVFDKGTLDALSCGSKEDTVVKNLLCEMHRVTAIGGHCLIVTHSGPEIRLPMFLEHLEFGTYELSYEKISLSMMSELINSIKSHKTKNLTMKDALQDKNISLSMMSELINSIKSHKSKNLTMKDALQDKNILMDSLIDLFSKRKDVSSEKEKEKEKERESSQDVSGSTETEKKEEKGVESESSKMAKLSKYLKIMKLVQGKKKSNEEKVEKTEEETGKEKETENRRTLSDITHSGPEIRLPMFLEYLEFGTYELSYEKISLSMMSELINSIKSHKTKNLTMKDALQDKNILMDSLIDLFSKRKDASQEKEKEKEKERESSQDVGGSTENEKKEEKGVESESSKMAKLSKYLKIMKLVQGKKKSNEEKVEKKEEETETGKEKEGKEENKTVVDSDSTSKVKEVEGNDQSKENEKAEGEGETSQNKKDLNLEEVTATALF
>MonAgi001317_rbh_TGME49_310070
MKGHYESKSSMEFRVMNVLDMKEFNRGAFDVVIDKGTLDSILCGEASSTNAFTMLKEIARVLKPGGRYICITFGEPRFRVTYIDRPEYNWTVEIRAVPKPVVLSEVALTSEDREASAHYIYVTTKGEQIDDEETTRQH*
>NeoCanLiverpool005483_rbh_TGME49_310070
MTAYGKVDYWDERYRRDVEPFDWFQRYAGLKPILLEAGLEPSSRILVLGCGTSRVSEEMYADGYKNIVNVDYSSVCISHMQRRCADKEEMTFLQMNALDMKDFQVGNFDLVFDKGTMDCVLCGDNSFDNVQKMLREVARVLAPGGVYIVVSYGQPNFRLSHLQREEYGWTVTMKTIQKPSINVQAPIDEKDNVHYVYICKKAAGEPAHPPAQMSPDATKGSPTN
>NepSpe022817_rbh_TGME49_310070
MADYGVLEFWNNRYTSQPEPFEWYQPWGNFKHILQENGLSTEHKIINIGCGSSELPFHMFRDGYQNITNIDFSEVCVQKMKEKTQGEYPSIKFEVADARDMKQYEESQFDVAIDKGTMDSILCGEDSANNAQSMLKEVYRILKPNGIYVSISYGQPPTRLPHFQTNIFNWEVAVKQVEKPPRPFAVLPGEKESEKYHYLYFCKKNQNSSN*
>NepSpe038063_rbh_TGME49_310070
KYGSLQYWENRYTNDTETFEWYKNWDGLKAILQENDIKLEHNILIVGCGNSALAFDMYNDGYQKITSMDFSSVCINQMKEKYAHIPQLIYEIGDVTAMKNYSDGQFDIVIDKGTLDTILCGEDSTRNSKAMLSEVDRVLKSDGMHINISYGHPSTRLIYFQSKTLPWDVNHKKLKKNYNPFISKDME
>NepSpe042141_rbh_TGME49_310070
MAQYGSPDYWEERYKTDTGTFDWYQQWEGVKDVIQKSGLLVNDKILILGCGTSRLSADMFNDGYKNICSIDISPTCINLMKTKYKSTIPALIYKEMDVKNMHEFQNGEFDVVIDKGTMDSLLCGSNSAENVQEALAEVYRVLNGRGMYICISYGEPANRLLHMKTEGLPWTVATETVKKPDLGEAVPHFGELGGVHYIYICKKPARSL*
>NepSpe042142_rbh_TGME49_310070
MAQYGSPDYWEERYKTDTGTFDWYQQWEGVKDVIQKSGLLVNDKILILGCGTSRLSADMFNDGYKNICSIDISPTCINLMKTKYKSTIPALIYKEMDVKNMHEFQNGEFDVVIDKGTMDSLLCGSNSAENVQEALAEVYRVLNGRGMYICISYGEPANRLLHMKLLSYRRRGYRGQLLQKQ*
>NepSpe062653_rbh_TGME49_310070
AFDVAIDKGTLDTLLCGENSSENVKAMLSEVFRILKPDGMYICVSYGNPTTRQFHLQTPQDEKGIGWDISIVTVDKPTLGIVSLQADSAERFHYIYICKKSKETSDLEEK*
>NepSpe062876_rbh_TGME49_310070
MLNEIYRVLSPKGMYICISYGEPSTRMQLMQNALKWNITYEKVKKPYNPFITIPVEEESKNVHYIYFCNKEV
>NepSpe109464_rbh_TGME49_310070
MAQYGSLAYWDERYRSDPAPFEWFQSWDGIKAEIIKTGIKQDDKILVLGCGTSNLSEDMNNDGFSHIVSVDYSSVCIQLMQEKLADKSNLIYKQMDCMNMKEFEDETFDVAIDKGTLDTILCGENSTENVKNMLSEVFRILKSDGMYICVSYGNPTTRQFHLQTPQDERGIGWNISIVTVDKPTLGISSLQADLAERVHYIYVCKKSKEPSDTEG*
>NepSpe113344_rbh_TGME49_310070
YGSLDYWNHRYENDLEPFDWYQKWDNLKNTLQENGLNIDQEILVVGAGNSLMSNQMYTDGYTHITNIDNSSICIKQMQEKYADTPQLVYSLMDVTKLTFDDSIFDVVLDKGTLDSIMCGDDSSENCSKMLNEIFRVLKPNGVYICISYGEPPSRMHLMNILNWDVSYETVKKPSSPFIVFPFEEPEKNVHYIYF
>NepSpe113879_rbh_TGME49_310070
MAQYGSLEYWDHRYENDTETFDWYQKWSGIKSILEENGVHIDHEILIVGCGNSTMSHQMYEDGYTHITSIDNSSVCIKQMKEKHSNTPQLVYKHVDATNMNSSFNDETFDLAIDKGTLDSILCGDNSSENLQKMLAEIYRVLKSSGTYICISYGDTSSRTHLLNTLDWTVTHETVNKPHNPFLATPIDEADKNVHYIYFCKK
>NepSpe118225_rbh_TGME49_310070
ENKILMIGCGNSMMSYQMYNDGYTKITNIDYSTVCIKQMQETHANIPDLIYKVADVTNMDEFEDNSFDNVIDKGTLDSIMC
>NepSpe120803_rbh_TGME49_310070
KLSEQLYDSGYTYIKNIDISAVVIKQMQNQNAHRELMTYQTMDLKSMDFKDELFSVIVDKGTLDAIMVDNSDACNETVNCIFKEYYRVLKTG
>NocSci001505_rbh_TGME49_310070
XQAIWFELARCVLTECLTTAVGIPTHSQDLCPMEMLRIGLFATGAXDHEAYDWYVSWAHLKELLSTYVCFDSQILILGCGTSRMSDEMYAEGFVNITNVDRCESVITTVAERTQDKPTVEFHALDAQHLLEKWTGKFEVVIEKAMLDAIACGQDNRTEIQAMLHEVSRVLRPSCGVYVCVSHAPPDERFPFLVGRQGGETNVSEEYGWRVVHQIVDKPGCPLDAKGKTQGVDLPRSVAFTLEEHVYHLISALRVEERVCELCDNGCSSQTLQPVPTVYRLAWDG
>NocSci003010_rbh_TGME49_310070
XSVQNERSPSMASLAYWDELYADRDSPWDTLYGYEDLRAPLRTCLTDNNVRLLHAGCGTSDLTLGLWQDGFQHIHNIDFSEVVIRCMEERWRQLARDADDGDAMSGVQWTTMDLSDLSQFEDGSFDVVLEKFTFDAILCEHEDCTASVLGRAAIAEAHRVLAPGGLLISIAWGECQRQAFLQGDGFFDVSHRRVPGEAKQRPFLYGANGSSVLQTRKHEX
>NocSci005275_rbh_TGME49_310070
XDMGKSKLHRSSNRDGKKGTAPSWSVWLTVGCIVLFVGWLGTKKEYTKNHVASDVDVDGDMEEALAQYEDRLSVVREAFTGTQNGSFKKMRFGEPEYWEERYASSRVEQFDWYGTWNGDTEIKMKPFVVPALPERVERILIVGSGNSRLPSELHADGYRNIVSIDISRVVVEKMAAKFAHMDGITYLHGDVTAMSFDDASFDW
>NocSci009208_rbh_TGME49_310070
XWLKPFSFFHSLQSGSVGMAQYGKTEYWEERYTRDPEPFDWYQRWAGLKDTFAEYVQPHQNILMLGAGNSRLSEEMYEENYHNITNIDISPVCVKAMQEKYRDKSGMSYQQMDARAMDLPDGRFDVVIDKATLDSVLCGEGSTHNAQKMLTEVSRVLNGKGVYLAVSHGQPSYRMTYLQRPEFGWTVKIFTVQKPMMGMTASLSSDDKDNVHYIYVCVKGNEGTKPEGQ
>NocSci010445_rbh_TGME49_310070
VGCVVVCFDGMARLLVLTLVSLGSSLVCASAAKVQGACDVAGRGGDASCPAFWDHTYSLHGEHGRDTYEWYGLGFSDLHRIIAEFVPTSSEVLVVGSGDSEMSADIVKAGWKVVSIDFSMEVVQKMSRRHADLDFRHMDARRMTFEDDAFGAIFDKGLSDCMSAEVLPGYVEELARVLRPSGVLLIVSIRDLSAAALGLLGNASEDICADQSSSARLRLGRRCQTRRACKLSTTSSHAQKRKQPATSLDLAQLLCGLAQTLTAQTRSRSGLCGLPEG
>NocSci016529_rbh_TGME49_310070
RATGSSATPQPVWIGLMKDPTGALAREAPRIRSGMPXWHQLRSKLCEPAEVLGPSVLRPGTTVLDIGCGDSALAADMAAEGFSVCAIDFSGSAVVRAHTAACRSTKGGHLSFAVADVRSLPFADARFDLVIDKGCFDALRSRDCSSVLGEVCRVLVPGGLFVCISNNEALLQSHARRVAGLRRAGGSPSAVYFNDDEVFLHCFERSETPLDDTHRGETLARLLGDVKVLCFDGTLLVASSSLAVMWQSGVCVEIPLGVLHCSSG
>NocSci024953_rbh_TGME49_310070
MSSSPTEALTETKNKLDYATEECWDQRYTGDSVSFDWYLTHDELEPFLTRHCSHQDDVLMVGCGNSKLSEEMCRAGYERIVNVDISEPVIEKMREQCKDLGMEWHVMDATSMKFEASSFDLAMDKGTLDALKSVQDDRASALVADVWRTLRPEGIFVVISHSRHRGVLLDAALEVHGPSASWEQVEARWSLLSDQATLINFLKAKLCDGQNMIDAFKNPVLLKETADEVRYVKKCLLLMDMFRGRRLKKERELLKARGDHLDASAPITTPSAAPPEEPKRLWEAEGVDDANRNVRKQPFCYVYVLKKRILSG
>NocSci028881_rbh_TGME49_310070
XRRRTGTAPSPSTSSEPRRRKSAPSVFPWWAWLIVGIALIASLGRVFQGAEPARKIGKRTKGAGAKVSTADFLSLSLRLAELTDLSGQLSAAGALDDEAVSTIGAELDEIEAQLGSDSGXXXXXXXXXXXXXXSDSGVARDMLAMVSIVRGTLLRTTGLTDEEVESQAKSFTYSNPRYWDEYYKKTGEEERFDWYGDWDTSIAPVSVTPPSDPSNSIEASSLGDLLRPFLVADANILMLGCGNSDLSLQMYRNGFEKLTNIDISHSLIQSLRNRLQKEMPRAQWLYMNASAMEFESSSFDVIVDKGTLDAIEGNRPLLDLAVLGSHRTLRPGGLFLSVTFNSGELRVDDQLALAAWQCESYPFEKAPSRSKETQRSLFVHACVRK
>NocSci036552_rbh_TGME49_310070
XLGHRRFWGMRMDVTGFEDSSSKAARFWDAWFRELEPKGEADSQREWIIDPEAVVRLLPWAVKEPLEQILEVGCGGSALGEHIQNAFVAAEVVGIDISPVAVELSSNRYAGRSGLSFQCMDALNLSFPDXELRYGDRQXXXXXXXXXXXXXSFDMVIDKGLLDTLQFRRKYKENRPQRERLLREVHRVLRPGGVYLIITPKARIQFLRDAVPWREVKKFDGSVTPSGGKGCFLDGGHVKEHAYAHACYKAVVTAKVGGPQGSPVSEMSEFQKSEQCRHCGVARWPRYKSEACWIKHVAWCEGLQTASAEQLRELERKREKRANRKLRKQAGHTEGX
>OxyMar005429_rbh_TGME49_310070
FWLKCVLLGALFGRRVMAQYGKPEYWEERYTRDPDPFDWYQRWAGLKDVLQEFIQPNFSILNVGCGNSKLSEEMYEEGYHEIENIDISQVCIQAMREKYNDKPGMNYQQMDCRELKYPDGTFNAVLDKGTIDSILCGEGSTHNAQKTFSEISRVLKPNGVYVAISHGAPSYRLTYLQRPEYGWSVKIQQVQKPMMGMTASLAPDDKDNVHYIYICTKGQGAEGEKKE
>OxyMar006241_rbh_TGME49_310070
XKKDAPSNTLRYVAYAGIAAAAVFLNFWLPQSGLLDDASTPKPAKKATPTTTAKPPKPAAEKPKAAEETKKDSKGWKIGEQQDFIGELIKLTQRLETDGDSPQVKAEINAELVSIEKRVDEAAKKSGEDKTVEQQRALIEMIRSAMNDGQFAEDDKELEEKFGLHTYSSATFWEDSYKQGNYGDEYEWYVGYQSPTVEGITLQDLLKKSMPPESGASLMLGCGNSPLGGDLYDDGWRDITNADISETVINTMKDRFESAGKPMKWVVADCTSLSEDWAGGYGSVVEKGLMDALFSGTGSAVEPTLKEVHRVLKPGGTFVSVTHAGNRKDLLERHVGTCEVQPLTAKDKKKKKARPGEKEDSGAVFAYVCTKGT
>OxyMar006953_rbh_TGME49_310070
MTEVVGEASSTSDRPLHKYGEAQEWNSRYQTDHGDTFFDWYAGFAELEHILRAHVQDVGRSPADMEVLMVGCGNSKLSEELHDQGGYRRIVNVDISEICIDKMKRLYSETHPSLEWHAMDATKMTLGDKKFDLSIDKGTIDAVVCGEDGLVMVTDMIHEMGRTLKPGGLAMIITHSEDRAALFDMSVASRCPAWDWKLVHGPEKCHLSPSALLINIMRSHMPGKPVAAIMKDPVRLKAAMMEYKDAMAARGRPISGDKKAQQELFMRELRARMKQAQEGQADAQEDVNAAKKAFIEQMREVLQKRKEAKAKAAAAAAEAFETSAEEDDARIAKLRAIRAAREAAKAAGSSPDTAAAKVAAGSPDTASTCPTEAEAPASEAAPPADSRVGPPAVVGESAAPAGARPRVPEGVADAASASDQGEAEGEQAPDEEEQDGMVRGRRQDHCFVYIFRKSHAQPDFRILGSDED
>OxyMar007031_rbh_TGME49_310070
MRAVLVVWLFAATIGDADWSDTYWRSVLLEGDTPPEVEWYDVEWPTVAPFVPLDGPLLHVGVGTSTWPRATSNLDMIHTDLSDLPLSRLRAAQPSVRTQVEDVTKMSFPSGQFKAVVEKGTLDGVFMGGLRGAEAALAEIHRVLRPGGVLVSVTAYEGQTGPFISLDAWARCVWHDIGNARAGVRVCTKRLSPGEEL
>OxyMar014442_rbh_TGME49_310070
XVLLTGPVIEDEELSGMRFETLGYWESFYKVSDGKQKPEFYDWYYEFDALRVILMEHVDSDTKIIDVGCGNSLVPVELAKTAQEVVGLDYSPICIQQMKERFPAVPGLTFVIGDVTAMEYSTHYFDVVMEKGCLDAICSGQNYAKMLLLSLQEICRIMKPGGLFLHFTWAPLDGLGGRGPYLLHPSLDWDLGKVSRIPATGGTQEFNFCYRFVKRT
>OxyMar014865_rbh_TGME49_310070
XMPPPDSGGGEHIWDEGYWTKYYEEVQDFDWLVPYDRVRPIFLVNRKQIRKCRRLLHVGCGTSEFSTKWFYDAALWAGEGRRLTNLDFSHHCVQLVQSKWLDQYPDERRVEFATANALDMRHLGDQNWDLVLDKFALDAIAARDAAHGARPDDAGRCILEVASLLSPGGIYILISWSSRAELLAPYFEVETCGIPPLPGEPNKGALPTLHFCRRLAGPAPSPRPVEEFPVSVETGPEAVVVTLSGVKSPEPFAVDVSNQTLVIFHGEREAHRIALPKLATEAAQAKFFRKRSQLRVTIPLEASGS
>OxyMar015231_rbh_TGME49_310070
XVNAVARNFGLGGDRQQRQADTVGLYFGSAHTAVLEPFLCEVARRDDWYQQNFSTLNKEIKPYVTSQSTVVDVGCGTSDIAAELAASGVKHVTAIDFSDVAVELTRVRTGQEVTVLKMDALEMPLEFGRRVFHVALDKGTLDTIALREGSEAAVSAFLLAVHGVLRLGGTFIHVSPVGPLIRMPQLRAYPPGGWDCSARVLSHRSDLRATVRAVLSDELGRIFMYTCNCREATGEVTLLRQAEAAETSVQPDQSRVDCEGAWGDWQECDSKCMTVRRFDVLNSARHGGQPCNVEDGTIEEQPCSGGSCGIIEQPAFGEGELNVGVACLGFW
>OxyMar019121_rbh_TGME49_310070
XDPGASRYAQHWSQWYSDHQSAMEWHLKLEVIQELLHPYLDRALSQGGEILDIGCGSSTWGVELLRRWPASTTTLLDCVPELVAELAKQYEGDSRVRCVVGDCRQLEVADGSVAVVLDKGTLDALDAKADQDGMLEEAVRVLSKTSGVLVSVSFPTARRLLYLRRAAARYGLTLRTRIVRGAPERRLVALLGPDFEGIPDAPDALTTTTIDKLLYSGPMRDEPTVEFSHGALRVEVDQEGSRRQ
>OxyMar022868_rbh_TGME49_310070
XSLLPTLSLQRLVEGAPDGPVLVIGPVAVEASGREVVCAVAHADVAVSAGRVIQCPSYAGDDLDDVASPGTFSCVVECVLDNLASQDRLAPDFFVHASRRILKSRGIFISLCKSDAALSAVRGGFKGLSAVAGVTTARKRGRGSWTGQDVSDVVPEVQAQVASEIPLGGTAGDFSSLLYWQQAYSSKCFGETCEWYVSFSELSAIFTRWVPRTGTVVDVGCGNSRLTQVMASQGWRTLGVDACPNAVAALATSAARGSCTYFVGTCCALPSLDETLCGVVDKGLLDCLSCGLDGVKAVYNYKNEAVRCLRAGGVFVVISVQDSQAISQALHHPMLEVAHSETLASAKTGALVNCLVFRKREQPQAVAGSPEYWEAAFQDKEYGEIFEWYGIDFGCLQPQLSKYLPFHGTLHHVGCGNSSLPEEMYDHGWHNIVNSDISPSVIEHMRARNELTRPRMRWEVSGCGDSGLESGSAHGVIDKGVLDALVCGSLEEEIDRYKLEVVRVLRIGGYWCVISHGDPHDRKARLQHPVLSLVHTEPVAHGGERTATIYWWERKRQSCITWTALNTVSEAELAFRATAVAEHSIHAIIRVLTSMRLAGGRRVLVGSCEGLHHQLLCDQWRTETVRMSDPAESDYLNLWHFLDCSVDLVVVQDAAFVVLEAGRQSALHTFLSEVIRVLRVGAVAVIVFPDDRLALWEGWARLAVTVRSVPIQVCGTAVGHAVVVQRTDGNARAMVDVECPGTVPRLVELGGGSSDPILESAAQIHVHRGRCLIIGRATVALPECAVTRLLSAADARSWSSVPGETLVVAPSYSSDDLDDVLMPARFDSAIESQVFDSACLAGHADFFVHSAARTLVDGGVLLSAAASATAVSAAKALFGVEDSGAVLICRKRTRRGRVIVRQDSPLTAAPESDPESTAEGASSSPPWDSQYLAHPGSQAAKEPAQICLAAPVWRPGDSTSWPQPPGTKPFFDAALQRWVGDIHAVLADVVRRRAPAGGKLLILGATFAWHSLPGFQTTSVLSDRSPRQCDVTSFVEALERFYDTVDVIVEGGVFDQLRLEDEFPRLVSLIASKLRFQGVFVSVSPSPCGDARNHFIQDRDEGLLVCIRI
>OxyMar022931_rbh_TGME49_310070
XFYAEQRPNYTDAGYWNRTYAEKRNATFDWLLRWADLKPVVGHLMPVEASILQLGCGNSRLAEDLAKDGFQDVLSVDISAAVIADMKAKYASDHPSLKWEVADVTDMRAFESHKFSVAVDKGTWDALPKTMSRQYLAELRRVLVVSGRFICVTFSPPEISRRYFLEAGWLCEHHSVPNPHKDQLGDGLESSIKTLQVYICKNEDSQADPEEEGLDEALANLRRIAAQVRGEL
>OxyMar023193_rbh_TGME49_310070
XAEPPDAGPTYEVASRRERVNLRKDLGFGDPVFWEQAFQEGRFGETFEWLQSFESLRPFLEEHIPEKLGRILHIGCGNSTLSEEMYDAGWTNIVNMDIAPAIIKKMAARNTNRPLMQFVAGDCTATEFQTESFDVILDKGTLDAVMCGDERDQDAPNYRMESVRLLKTGGRHILVSYGKPNERLHVLESPMLDRLLSKRLSSLNSSNPVYLYVHQKRVTAKLQWTTQEEWTTRLSECRKSGRMGGPEVGFEAIKQLLPALRLEAGCSALHLGGSQTALTTTLRGQGLTVRDAELFPGEENDAGVIVTNYEDMENIEGDSAGIVLDNCVGESMVGLGSSVSVDIFVAELRRVLRPHSPYVAFCHSRQLYAHLRIPSLAVQEIPVRYNGLPAGHLFVARKVPRRASLSTEPCGP
>OxyMar025867_rbh_TGME49_310070
XLCHQAGKWKQEWRVVGLDTSSTAVARQKERGGSCTFVEASATALPFGDEEVDVVLEKGVLEALRTSKSMEQTSIEIVAEAYRVLKRGGRFVSVSHQPDYDKFLGGAAPWARVSQHELTSPQASX
>OxyMar025882_rbh_TGME49_310070
DTSPPVEKKKKAGKKPKKVDEGFDWSAVTSKIPVMIVGGLALFVAVGQQGGEPAAAPAPTPVPRATTTTRAPPRQRSKATEAETGKAWDIEASSDLLSELVGLAEQVEKAEQMPDGEKTVVLDRVAKELLRINVTLGDAQDENTKQRRALLQVVYDAVKGQEPDFSTITTYANADYWDDAYKSDKYGEHFEWFMGFSTASMDGVTVRGSLEAALGKLKVDQPSKPAALTLGCGNSMLGVDMAKQDWFGKVVNTDISKAAMDRMRDKHSGHIFEVEDATNLTYRDDSFSVIVEKGLLDTFEAGQAFDGVEKTVKEICRVTSSGGILLSISHGEPNGRQATFKECFVCDPFVEWREQKSEQRVEKGGKRTYIHTCVRI
>OxyMar033796_rbh_TGME49_310070
XAMGRIIPQAVFEAPEEKSGPSEASEGVRKRKSDNPKKKSKPKEEAGTSLSFAGRAVFLLVVCSGLYFQFLGTDSGSVKSAGGSQKAPEGPPRALSAADSIDLLMQLNELADLAGKLAAAQKLDEETVIILGESLDAIEAQLPVRDKSDSVLDGLWEMILTVRGQIYAKGLGLSDEELEKKYNLTTYSSPTHWDDHYTRNQDEEFDWYLDWDKKEANTTLKDVFLHPESSMFLGDPADKKMMILGSGNSLVSEKLHGAGWGDITNIDISKVVIDQMQQRYPAEKYPGMNWLVMDANKLEFEDDSLDAVVDKGTLDAMQVNIDVLKPIQEVYRTLKPGGTFTSVTFDPATKRVGQMQKANDAWASCSSLTIQKETSLGESFVFVHKCVK
>OxyMar033865_rbh_TGME49_310070
XEAPDYGDVMYWDTRFALDPEPFEWYLPWEELREVVIPRLLALGVPPQDVEVLVVGCGNSTVPEELYLEGWENITAIDTSSVVVEQMRTRCVKFPELEFQVMDACALQYPDSSFHVIMDKGCLDTVLCEAEDPLAAASAVVGEAHRTLAVPGVYLLLSHGPASSRLEYLTAGDPRWRVEAVRLRKDEAVGDGDEAFYFLYICTKX
>OxyTri000798_rbh_TGME49_310070
MPNYGDPGYWDQRYKEQDGTVFDWLEDYEAIEPLLEDLFVNRDDYSESNTSWRANIKILNLGCGNSILSEEMYDKGYHQIYNIDISPVVIEQMAKRNAIQRPELQWEVMDVRDLKYQTHTFDLIIDKSTIDALLCGDNAFMNTALMMKECQRVIKPEGGYMAISYGTPENRVLHYKRPHLKFNVSTFEIAPEGKKSQDAVHYVYVCKKQEGADEQCEENWTQVEQQIKKEENDDLLEDSDDEEEQKTAQVNQQDIIKDSTLVNQ
>OxyTri003775_rbh_TGME49_310070
MDLLPKEHKQFQDEGYWARFFADKKVNQGFEWYASYEELEHYLKMTLKDKDQKLLVLGCGNSLLSEKMHLKMGINNIVSVDFEEAVIKKMQHREKPIEYQVMDIMNMTFEDSSFDYAIDKGTLDAICSDSSPETAAKVVKYFNEVVRVINAKGGTFICVSLLQDFILDALISFFCNGIGNEHFNSNIIDFRIQKLDRRAKKGENQENSNFLPFFITIKKTSINPEDNKMLELRDKLSHVISFIETPLSKAELVDAKEIQDRIKREQINHTLIPQLRDLNLGQKYELYCYDKNTYNKAGHNPRYTLTIVDSNDSKVLKKRTCAAFITPQGKERESLISTEVGKFNLSQQAGYSRLIIITLNHGHKFDSIETVKNELSPKVLELAPSPCTNYKEIPFLTIGSDIGERGQVYQSEDGSIFVEDLKDEQSNIYRQVIFSSKPETIQSEVLLVYRDPKKSQIPEHLKVTSTIAPKKKQRTIVINHDLLCSEYQYAMLSGLCLAPKLVEKSNIRILVLGTGAGLLPMFLKNQLSSRLQEIVAVDINEEVVKIGQKFFGLVLDEKLKSVIADAYDYVNTYNGPKFDIIIMDINYEESNLMLSPPKKFLQPDFLKKLTDIMTPEGLATFNVLSYDNETKHEVLSLISQTPNSHKYYIEGEEEVNKVVHLVKSEAPNEELRHIQMEKVCKDWGLNKGLWLTEMRINQKIDKIQEIKQ
>OxyTri004695_rbh_TGME49_310070
MPNYGDPGYWDQRYKEQDGTVFDWLEDYEAIEPLLEDLFVNRDDYSESNTSWRANIKILNLGCGNSILSEEMYDKGYHQIYNIDISPVVIEQMAKRNAIQRPELQWEVMDVRDLKYQTNTFDLIIDKSTIDALLCGDNAFMNTALMMKECQRVIKPEGAYMAISYGTPENRVLHYKRPHLKFNVSTFEIAPEGKKSQDAVHYVYVCKKQDGADDQCEENWTQVEQQIKKEENDDLLEDSDDEEEQKTAQNNQQEIIKDSTFVNQ
>OxyTri005854_rbh_TGME49_310070
MVYDREEYAKKDFWNDRFRESKGFFDWYAKWEQIKPQFEKSFSPEQYQHSPILMVGCGNSRLSEDMYKDGYQQITNMDISDVVLEKMRSVYFPDKCPTFQYVPMDATNMQFRDNSFDFAFDKGTYDALACGQSQEVLRNLVREMVRVSSKAAIIISSGTPAKRLQPLLDFTNNEHKIEYFELQLSRLSNLINILRTELKDKPLSYALKQKDVLKNALLQIIEAEQKVEESKDPRKKLLRLMMKAKAKKQREDIEKAFGGSTDQTLPSQDTLTDFKGNDNVQQEITVDQNDKKVDSQYVEIADIPADQDEQKVIQENSNSQKSYDPKRQEFVMMYIIYK
>OxyTri011698_rbh_TGME49_310070
MPNSQIINTGINPNGQQNQKQQPLANTQFKKLVQPLTGQIVLPTEYPDYSKPDYWNNRYLDERGQVFDWYLNFAQLKDIIMPRLFDDKDAEILNIGCGNSEMSEKIYQEGYHYITNADFSTIVIEEMKERHSHLDDMDYVEMDITEPMDLLDSDSFTVILDKGTLDCVACSDQYSKNSKQMIENIHRILAPGGSYICVSYARPETRFVYLKESSLKWKVEVVRIQKKSSIELMERIDQEQYYYVYICTKNY
>OxyTri014460_rbh_TGME49_310070
METLLQLSKQLLSIGLSEEMYEDGYQHITNIDISFTVVKQMQEMYKEKIPNLPFKQMDVRSLQYDDGTFDAVVDKGTFDSILCGDGSGPNADQMLSEIYRVLSPTGVYICISYGLPDQRLGYFNKPEFYWTVFNHKIAKPTISTSAVVANEDKNEKNFHYIYVLRKQVEPKDK
>OxyTri017519_rbh_TGME49_310070
MIIFFRNKNIGMRETIPEDKTVRILIIGCGNSSLGYDLWKEGYHNIDNIDYAESVIQRMKDKYSEGGDCQELRWETMDMMNMTYEDKMFDVVIDKATMDVVMTDNKDPWNPTDLVKERAKKTLQNCFRVLKDDGLFIQISFDQPHFRKKFLLDPEFQWKFTQKNIDHGLGYFMYILKKVLVQVEEQKQEQQEEQKQE
>OxyTri019795_rbh_TGME49_310070
MPNYGDPKYWDKRYQENQGSMFDWLEDYKSLKPLFGDILTPESKILVLGCGNAEFSEDLYDDGYHNVYNIDISSVVIEQMTERNQQRVGMIYEVMDVRDIKYPDGFFDVAIDKSTIDALLCGDNAYVNVAKMMKEVQRVLKTDGYYIAISYGKPESRAQHFEREHLSFSMKQYILYPVEAQTEEQKEEKSHYIYLCKKLEDAESKLQNNYDKVLLEIVKQQEEEAAAAYLGKDSDAEDVDSDNEPNKKSRKQRNPYRRALSL
>ParTetD42003277_rbh_TGME49_310070
MNKSQQEAIQKNHYGKLEYWERRYSENDKPFEWYQNYDNLKDIVTQYINQNSRILNIGCGNSNIPEDMYKEGYQWIVNLDFSKTVIEFMKEKFKSYPAHFQFVLADARELPFANDSFDCVFDKGLLDAVLSGDYSAQNSKKVINHIYRALKKDTGVYIIVSHGFPEQRLPYLSKSEYNWKVTYSKVYKPDVRTKSLEFDATDLNNYHFIYVCKMDRYQGQTAAQVIGI
>ParTetD42014960_rbh_TGME49_310070
MSQYGKAEYWEERYTRDPEPFDWYQRFAGIKDLVQACFTPESKLLNVGAGNSRLSEEMFDEGYQNITNIDISHVVTKAMQEKYKDKGPNFKYLHMDARAMEFEDGSFDGAIDKGTIDAILCGESSSSNAQKVIQEVHRVLGPKGVYFAISYGLPEHRLQYLEKPEYDWNVIVKQVHKPTISTSIAITNEDKDAPNVHYIYICTKGQQKGAKQ
>ParTetD42018657_rbh_TGME49_310070
MSQYGKAEYWEERYTRQVRDPEPFDWYQRFAGVKDLVQACFTPESKLLNVGAGNSRLSEEMFDEGYQNITNIDISHVVTKAMQEKYKDKGPNFKYLHMDARAMDFEEGAFDGAIDKGTLDAILVSLPIDFKCGESSSSNAQKVIQEVHRVLGPKGVFFIISYGLPEHRLQYLEKPEYDWNVVVKQVHKPTISTSIAITNEDKDAPNVHYIYICTKGQPKGAKQ
>ParTetD42022029_rbh_TGME49_310070
MISQQPSNILNHSDIIDEAEKLTQNNSIIQQMFKELSLSTEYPDFSSVDYWNNRYSKQKDKFFEWLQTYSTLQPFIHNCLFGRFDISQILYVGCGNSQLQDYMQLDGIKNIRCVDFSDVLIRQKQQQTIPYYLMDVTTKIDFEDEEFDFIIDKCLLDSLMSGSSFFERVSKYLSECYRILKPNGTFMIISYGHPDIRTIYLKLFKIQIIPIEKTKIEQFNDIEHHYIYMCTK
>ParTetD42025618_rbh_TGME49_310070
MDSNNDNPEISEQKKQFLKAFLRVWKLKKDQELQQKEKQQEQPQEQTEEIQQEQVQPKSQVFSREEYAKDQFWEDRYKEHKGRFDWYVEWPQLKFYLEQTKFKISKESSILMVGCGNSALSEQMYKDGYHNIVSIDISKTIIDRMQESAIKKNMKLQYQVMDATTMDFQDKQFDIAFDKGTLDALSCGDDIKNLLLLKEMNRVAKQLIFVSHSSHQKRINIMEQVFENRNVFETKIKLSGQAELINIIRTRLKDKPLSYVLKDKASLVQCINEYKQSQKQQKQEQQDEIYEYIIIKREQEQEQQQEELQQQEKSQQQEQQQLQEQQEIEEQQAILQQQINLQQEESQNIQQDENINQVENNNENQGNEDNQVNYDPRRQSHCYLYKIL
>ParTetD42032265_rbh_TGME49_310070
MSQYGKAEYWEERYTRDPEPFDWYQRFAGIKDLVQGCFTPESKILNIGAGNSRLSEEMFDEGYQNITNIDISHVVTKAMQEKYKDKGPNFKYLHMDARAMEFEDGSFDGAIDKGTLDAILCGESSSSNAQKVIQEVHRVLGPKGVYLAISYGLPEHRLQYFEKPEYDWNVIVKQVHKPTISTSIAITNEDKDAPNAHYIYICTKGQQKAAKQ
>ParTetD42033972_rbh_TGME49_310070
MSQYGKAEYWEERYTRQSEDPEPFDWYQRFAGVKDLVSVCFTPESKLLNVGAGNSRLSEEMFDEGYQNITNIDISHVVTKAMQEKYKDKGPNFKYLHMDARAMDFEEGAFDGAIDKGTLDAILCGESSSSNAQKVIQEVHRVLGPKGVFFIISYGLPEHRLQYLEKPEYDWYVGLLFQCRNVVVKQVHKPTISTSIAITNEDKDAPNVHYIYICTKGQPKGGKQ
>ParTetD42036439_rbh_TGME49_310070
MNKSQQEAIQKNHYGKLEYWERRYSENDKPFEWYQNYDNLKDIVTQYINHNSRILNIGCGNSNIPEDMYKEGYQWIVNLDFSKAVIEFMKEKFKSYPAHFQFVLADARELPFPNDQFDCVFDKGLLDAVLSGDYSAQNSKKVINHIYRALKKETGVYIIISHGFPEQRLPYLSKSEYNWKVTYSKVYKPDVRTKSLEFDASDLNNYHFIYVCKMDRYQGQTAAQVIGI
>PelBei000295_rbh_TGME49_310070
XQYGKPSYWDERYTKDPEPFDWYQRYSGIKDLVQQYMKRDSDHILMVGCGNSRLTEDMYDDGYNSX
>PelBei006634_rbh_TGME49_310070
XRPMAVSTGSNNGQEKRKAEDPPPYGSGVEYWNKRYKAETAPFEWLEGFKELEHLLKEACSGNLEANILHVGCGTSLLPEQMFDAGYKSITNIDNSEVCIQKMADRNKDKXXXXXXXXXXXXXXXXXRQEKDKRPELTWLEMDATAMGLSESSFDVIVDKSVLDTFACGDNAASVIGTYLAEVHRVLRPKGVFLCIGYGAPPSRLEYFKQKGLGWQVRNVLIPVKLPGANPHHX
>PelBei008654_rbh_TGME49_310070
XPSAHEAVQRFHRYEHKLGGQRSCLEPAVASPLLAVLATVAGLDRRMRHRVRRRSTTSEEFNYGAGKAYWDKRYKNEVGDTYDWLGGYEKFSEFLAVLPKSARILDLGCGNARMAEDMYDDGYQDITGLDISEVAIESMRQ
>PelBei008848_rbh_TGME49_310070
AVDFSEGAAAVFQAEPGIELLMEDARKQTSLPASSFDLVVELGTLDTAASAKDNGEGAEGLVREARRLLRGGGKFVSASIDSPVFRLPFLAQHPAGGWSGQAEVLRLPRPEDFELDRRVKELDPSWEVDKLFLYVX
>PelBei010111_rbh_TGME49_310070
XSAFTAWALFRRQAEDDYGDVNYWRERYAEDWFQQPFDWLGSYENLQPWIEPAAGGKACIVHLGCGTSLLAEEMHDLGAYGEIWNVDISSTCVDLMQKRNAGARPRLRWVQGDLRDLRSTFEDGKFDCAIDKSTLDSVCDCGRTAEALEYV
>PelBei023378_rbh_TGME49_310070
MAGVDAARFACAVPGTAGPSYSDGKYWKLRYTEKTFEPFEWYLKWEQIKEIVAPLLTAESEVLVLGCGTSLLPEQLLAEGLAAQVTCVDQCAELIEALKQKYADKAGLQFEHLSAQQLPQDWAQRFDLVLDKAMLDCVLSGRQARPRADEILQAVSAVLKSSGSRYVLVSHARPEQRLHILCQPSTDFSQEYQWTVSRHKVPRPLAAGDAAAKGGKAKKGDDGLGGTLEASAACNPEENAYHIYCCERE
>PelBei027753_rbh_TGME49_310070
XAAYWDAWHATAGSEAFDWYVDYWSLRELFKEQLPAPTEEPEILDVGCGNSEVPARLFEDGWQYVTAIDLSAEAIRLAKSSEKNSTKHEMQFLQMDVSSLDFPDDCFHVVFDKGTLDTIVASSQAYLRAEAVLAEIYRVLRPGGIYLMVSHSGPCRRVQYLTKDASRPWQIEVAKLEGSNFGIAGDSGDGEEDEGEEAKK
>PelBei029972_rbh_TGME49_310070
XYARGDRPARSVEAAKSNYSKADFWDSRFRDAEGLFDWYATYNELGDLFDEFCPSAKTNEVLVVGSGNSAFSGELCQAGYRKITNIDVSPAAIEKMADAFKELGMNWLVMDATXXXXXXXXXXXXXGXVMDATAMSFDDCHFSVAIDKGTLDAMMSSTTGADVASAMIAEVWRVLLPGGVFVLVSHHGQRMPLIRAAAGEGAWQCLELRRNRLSPQATLINLLRSKLNGQTMAQAFKDPELLREATLEAKAALKKMAFIDAFRQFRNRKVDASSRDPEKEAEALREKEREQAGDEPKDPRLQPYX
>PelBei031870_rbh_TGME49_310070
MAQYGKLEYWEERYTRDPEPFDWYQRWAGLKDTFVEYIQPSHSILMLGCGNSRLSEEMYEESFHSITNIDISMTVIKAMQEKYREKPGMTYKQMDGRAMELPDANFNVVIDKATLDSILCGEGSTHNAQKMLSEVSRVLQPNGVYIAVSHGQPSYRLTYLQRPEFGWNVKTFTVQKPMMGMTASLSADDKDSVHYIYVCIKGEVAKD
>PelBei033262_rbh_TGME49_310070
XESHQSAEDDAVPVLKDVFLQSQEDQSTIAGTSGEYNLAALSTGDFTAELTSGEYELADSDSTVLQQDRPGSQESDTELIEVEVGSQPVSEVADTDSSSGIPNYGDERYWKEVYTQVRSRKHCPSEWLLSYEQFRSKGWHRLLRGGNILELGCGDSSFMSDAYDDGCRDITCVDVEPSIVDIMRQRNAVKRPHMKYLSADARDMHMFADKSFDVIIDKSTMDALKCAGSSSTRRCSSEIHRVLKDTGWYFCVSLHEPEDAVHSIKNTGTVLRQWQVEYRELDNX
>PelBei044105_rbh_TGME49_310070
LKQCSRRAVQIEGPGLPKFEAAMAQYGKLEYWEERYTRDPEPFDWYQRWAGLKDTFVEYMQPAHGILTLGCGNSRLSEEMYEEGYHSITNIDISMTVIKAMQEKYRDKPGMTYKQMDGRAMELPDSNFNVVIDKACLDAILCGEGSTHNAQKMLSEVSRVLQPNGVYIVVSHGQPSYRLTYLQRPEFGWNVKTHTVQKPMMGMTASLSADDKDSVHYIYVCIKGEVAKD
>PerAciPAER2000141_rbh_TGME49_310070
XGVAGFAVMPGAVEAVAAIEPGQPQVTPPAAPPEGRRLPTAGPEAGHSSDHAFGDKSYWDNRFSAEETDEWISDYSELRDLIARACPNKASRILNLGCGISRICEKMYDDGYENIVNVDISPVAIDKMRGRNEQQRPRMEWHVADATTLSFFGDGSFDMVLDKSTLDAISCAMQTTLVVQMLAAVSRILKVGGSYLLVTLDPTNTDFLTMPHLAYDVENVSLSDLPRNLRAKSNHRACLCKKLPAADGNLKAKLPGMLAWATRFDQCQRLVPKQSEMGTPIVQQLLMMLAADSCAVSSVEDLPSYGECAYWDRRFSEEGHYEWIAEYSELQALIARACPEKTSRILMLGSGTSRLPEQLYDDGYREVVNVDISQVAIDKMKSRNDQLRSGMESHVASVADLSRFRDGHFDLVIDKGTLDSVACARQNLLVVDMLAEVSRVLKEGGAYLLVTVDPTNPDFLKMPHVSFDVETVPIHGALGMGLFMKXLCLLVPVPPECGRGAAQGAAPLAGGRGEVGRRGEPAWLTSGQRPVHSFARGIFTSMPXSSPVSLSALVGSLQEGVSSGGLPSFNIRDVGVX
>PerAciPAER2001550_rbh_TGME49_310070
MADHCHTEVLGSRPSPAHEDDTRLTYGGGVAYWDNRFSEDAADGETFDWLFDYASLRGFLREYIPQHADVLQVGCGNSDLAVEWCKDGHTGGLVNVDNSAYVIDMLRAQQDDSLPNLRYVLGDVRCLSEDDFPSESFDAVLDKATFDCIACNPENQKDLEDMLLSIFRVLRPGGVYLLISCGDPESRLCWLDDQPGLEWSVSARHMAIRSDSDTEACHHASKPTRKRREVFASEEVMLTSNDDWETQLGELVEDEHTFVYLCRKSDRAV
>PerAciPAER2001895_rbh_TGME49_310070
MAEEDHYDEGPEYWNKRYLKEPKLADWVAKYDALREALSPFFVGNLDMRICHLGCGNSLLPEALYDEGYHDIVNVDISEVVIEQMRVRNAEQRPEMEWQVADCTSMSSFEDGRFDLMIDKALIDTLLCEDNVPDLLSAYFKEVERVMTADGLALFISFGPPDMMLKYFSPELTSLAVEVIEVRATSTKSATGLHFIYVGRRAQDAKAGQPIVIHDAGMLDG
>PerAciPAER2002173_rbh_TGME49_310070
XLAKMGKKVAGGPISGRKGAVADKEEVAPPSSGSRKSRGKQAGPFGLPWWAWIVGSFSLLLCFGQLFSGGEDGAGKAGRRKKGGGKGSSGSSGGSEADVPNKVSAARFLDLALRLQEMTQIATVLTNGQVLDAEAVKELDVELRDIEGELLDVEGSVARDLRSMVSVVRGTLYQHSEKLSDEEVEALGGNSFTYANPRYWEDYYNKTSAEDMYDWYGTWDTDVAFDGNDGTVADVLRPRLSPSSRILMFGCGNSDLSEKMYAAGYENIVNVDISSHVLDLLRERLASSMPKMRWQQMNVSALDFADGEFDVVLDKGTLDAIEANRPLVDAAGTEAHRVLKPGGRFLSVTFNDAASRVDAQLRPVADWGDCATYPFERKERRAGAERSRFYLX
>PerAciPAER2010895_rbh_TGME49_310070
XGVDAARFRGVPAPKAGASLPIRYGEASYWSARYGAEGGMEAYDWYLRWEQLKDILMPLLVPESEPASRSAEILLLGCGSSGLGEALYAEGFNAVANVDRCEAVVEAMKKRHQAQIDGEAAGGAKGKKPPDKGKAASPELEVARQPMAFLTADAKALPQDWVGKFDVVIDKAMLDAVACGGAKWDTIDALMRSVRSVLNPSSGVYLCVSHAGPEVRTKMLLGPRQDPGLTASEAYAWELSQQTLPRPLVNPTIDPKAKDKFELTPSPLCDAAKDVYYVYTCRVTEKQQ
>PerAciPAER2023752_rbh_TGME49_310070
XAQEEAKAAGDGPPPSADTLEYWNVMYSERPAAWDTLYGYDDIRFIVSGLFKQSLRPKAKILHAGCGTSDVTEGLWRDGFRHICNFDFSDVLMHTMQQRWNDLASGAATDEEEAAMSAGTVQWQCMDITDLSALPGGSFDLVLEKFTLDALLCEAKDDATSERGCSAIREMHRVLRPGAALLSIAWGEKRRVELLKQGGLFDVQARRLPGDALQRPVIYLCRKKAGREASPTTSPRSGGDAPSTKAPSTAPPPAARPAAEAAELAGTIAPSAX
>PerAciPAER2030316_rbh_TGME49_310070
XDLSWADLRSYLSAVLPRPGAPRLDILVSGCGNSPISVDIAKEDFVRRMVNVDISSVVIESMRSKHPSLEWAVSDARELKEFDDHSFDLVFDKGTLDALRGSNNATNSELLFAAYRRVVRPGGVVIIVTSCGEEECMPLLKSAFDKVGQAVVPKKNLEELSRKAKRYKFEIRTHDTIYFGSMDVPKAEL
>PerAciPAER2032333_rbh_TGME49_310070
SRIGAGGAAAAVGSRLCRAGGVRWRAVRGEGFDYGEAAYWDSRYEEDGKDSSYDWIGDYAKFRPYIEKAIERMGCGRSCKILDLGCGNARLSEDMYDDGYTEITAVDISEVVINNMQQRNAEKVPGIRWIVGNAFKLEFPESTFDLVIDKSTMDALSCEEDHTNENMCKLTGQVTRVLKTGGTYLVFSNTEICSKCLTMPHLSFDCEHEDVPIPFSTLVVSSAVKRADADERLRDKQAEMVAICKEVDALSTEARRQHEAAEKRX
>PerAciPAER2041953_rbh_TGME49_310070
XVMLLSVAAPARGSDDVAEIDRRSPRPNFSDPTYWEQKYKASGKNSTYEWFLDSEVFVPVVQPYMSLDSRILQLGCGNSRVAEVLATAGHADVTSIDISESVIEANRAKHPADKFPALRYIVGNVLDMSGFAADNFDVVLDKGTWDAIPKQRSRVMLQEVRRVLRPGGVYLVVSFSKPGNALDFLLDWRVGWKVENILSVPNPTNGGRSESLRYFYFYICRNEDRDESWGSDLRVSSDVQDAIKEALDYQLADKSLSARSEX
>PerAciPAER2042995_rbh_TGME49_310070
XRWLHRACTAAALLGVGAAEAEESESSTGAFAEVAYWDALYSAGPKLELGPLSHAWQGVGFSELKALLKPVAESEKKVTALVMGCGDSALPEELVDSGIAEVTAVDFSAVVVAAMVARNRQPRPGIRWLVGDVTELKLQSGAFDVVFDIGVLDTVALGKEDGPRSLIAHAHRVLRPGGLFLSVSSDGLAGRRRLFDEHPFRASWLTVVVGVPRPRSLDPRVLAMNPDYNLGNMSIYVSLSVDKAKAAELTDERRHAEESMLAEALGRGKEETARHDVARAAAAKERAEEEARERAAQEEASREEAARQEVARQEAAREEARLVAERLAAAKSAAPAARVDEKEALSEEAKFEAMQRKSQEAAEAVRKVEAEAAARKAAEEGPQKAQAPAGAVDEAAAAAKAEEARKAQEADEAAKKATEERKTRELDARRSEADRKAKEAAEGAKKAEERKAKEAAEAANQPPPPAPPAEAPPAAAVAQPSAEDVAAKRKADASIRAQEAIRKAREAAQQRIAAAKAAAAGAQQQGSYELRRLRACMRFDLWSVDDEGQGATQTELRRAILALSLPCVL
>PerAciPAER2046273_rbh_TGME49_310070
MAQYGKSEYWEERYTRDPEPFDWYQRWAGLKDTLVGYMQPTHCVLMLGSGNSRLSEEMYEEGFHNITNIDISQVVTKAMQEKYRDKPGMTYVQMDARSIEVPDNNFNVVLDKASLDSILCGEGSTHNAQKVLSEVSRVLMPNGVYIAISHGQPSYRLTYLQRPEFGWNVQVKTVQKPMMGMTASLSADDKDNVHYVYICTKGEGTEK
>PerAciPAER2050363_rbh_TGME49_310070
XMSSADELTRALAAYGEAAVASQSTVVGGDEEGCAPRQAYAESGYWESRFQETDGLFDWYATYNELSSVFRDYSPPSEDTKVLMVGCGNSALSCEMHEAGFRCIANIDVAVAAVEKMRRQFEHLDLDWRVMDATAMEYEDNVFDLAVDKGTADALMHGATSTGAEVAAXXXXXXXXXXXXXXXAEVAAMSADVWRTLRPGGVFLLISHNAKRQALLDVGVRDRHGAGAAWECLEVRRCRLSPQATLINVLRSKLNGRPLAEAFKDPKLLQGAAVEAKAAMRQMAFIEAFREFKARKRRAAAAAAAAAAA
>PerAciPAER2051913_rbh_TGME49_310070
XLQGWRGLGWLLEPLLARDTSRSVLHLGCGNSTLAEEFYDQGYGRQVSSDIVPGVIEFMAARNRTLRPEMQWVVADATDVCGSLEAESFDLVIEKSVLDALFCSDRHAADFAHFLHEASRLVKPRGIFLSVSMYX
>PerAciPAER2062368_rbh_TGME49_310070
XRACTAAALLGVGAAEAEESESSTGAFAEVAYWDALYSAGPKLELGPLSHAWQGVGFSELKALLKPVAESEKKVTALVMGCGDSALPEELVDSGIAEVTAVDFSAVVVAAMVARNRQPRPGIRWLVGDVTELKLQSGAFDVVFDIGVLDTVALGKEDGPRSLIAHAHRVLRPGGLFLSVSSDGLAGRRRLFDEHPFRASWLTVVVGVPRPRSLDPRVLAMNPDYNLGNMSIYVSLSVDKAKAAELTDERRHAEESMLAEALGRGKEETARHDVARAAAAKERAEEEARERAAQEEASREEAARQEVARQEAAREEARLVAERLAAAKSAAPAARVDEKEALSEEAKFEAMQRKSQEAAEAVRKVEAEAAARKAAEEGPQKAQAPAGAVDEAAAAAKAEEARKAQEADEAAKKATEERKTRELDARRSEADRKAKEAAEGAKKAEERKAKEAAEAANQPPPPAPPAEAPPAAAVAQPSAEDVAAKRKADASIRAQEAIRKAREAAQQRIAAAKAAAAGAAAAGEL
>PerAciPAER2062846_rbh_TGME49_310070
XGFCAVLQAMGRALCVEARALVPALARKSGSTIKNLTHSMAERAFEARMKASWEAPAPAQSDADPYHSQIGDAEYWERLYAATPAGVEPGAEVFDWLAGWFDVGCLLEALVARDCSRSVLHLGCGNSRLPEGMYDAGYTQQTCIDLSPSVVEQMRVRNACRPMQWIAADCTDLTAVLEDDSFDLVIDKGTFDAITCHDSHALMLIKFLKEAFRVTKPGGVYICISLHESKDVLKWLRRKAFGWRVRDVSLGRPKAHHTTAYICTKCRPTQLYLKERWPELLRHVEEHHDSDVEGEEQLTEDEEGETVDAEEVG
>PerAciPAER2065385_rbh_TGME49_310070
MAQYGKSEYWEERYTRDPEPFDWYQRWAGLKDTLVGYVQPTHSVLMLGSGNSRLSEEMYEEGYHNITNIDISQVVTKAMQEKYRDKPGMTYVQMDARSIEVPDQNFNVVLDKATIDSILCGEGSTHNAQKVLSEVSRVLVPHGVYIAISHGQPSYRLTYLQRPEFGWNVQVKTVQKPMMGMTASLSADDKDNVHYVYICQKGEPAEK
>PerAciPAER2069274_rbh_TGME49_310070
XLRPLGRPGGRGLSAMAGVDAARFRGVPAPKAGASLPIRYGEASYWSARYGAEGGMEAYDWYLRWEQLKDILMPLLVPESEPASRSAEILLLGCGSSGLGEALYAEGFNAVANVDRCEAVVEAMKKRHQAQIDGEAAGGAKGKKPPDKGKAASPELEVARQPMAFLTADAKALPQDWVGKFDVVIDKAMLDAVACGGAKWDTIDALMRSVRSVLNPSSGVYLCVSHAGPEVRTKMLLGPRQDPGLTASEAYAWELSQQTLPRPLVNPTIDPKAKDKFELTPSPLCDAAKDVYYVYTCRVTEKQQ
>PerAciPAER2070981_rbh_TGME49_310070
MAGGKNSGKKEKKAAKGESSTFLVKAFGGAVLAVVLAASLGSFLQWRATKRAEAQVKNLELLGTKLELQGKLQKMMEEMQKVEEARSAAEAEKSSVEQGQGGAGLGPGVMQAQAAMIGRLLSLVQQVDQLKGDDQKEERMVVSKRVEEELGELEVSAKEHAGTAIGKQQAGLIALVREALKFDREGKDISEDEWNDDVLRQKHGLVTYSTPAYWDDAYIAGRYGESFDWYGAWTEDDLKGKSLGAVVKPLVKPSARILVLGCGNSNMSALMHSDGYTNIMNVDISEKVIEQMKERHAQVKGLEWRAMDASKMDFPDGSFDAVVEKGMFDSLYAGTGERVQGVLSEVLRVLRPGAQLVSVSFAGDRIDRLFEVAQDGASAPPLGCRVAEEMSYRKTMNASEGEDESKSIYVYSCERKA
>PerAciPAER2077235_rbh_TGME49_310070
MSYWDAAYAAGRYKDTYEWLQTSAELWPYIEKGLAGHTCARVLHVGCGNSVLGKDIADAGHEVVNVDYSEVVIQAMSKQHPSLKWVQADCAVHGALGPEGAYDVVIDKGALDALVESYTERMMEQARRMVAEIFRVLRPGGRYLLISNGTENRKDLLEKHFRDIEFEYCEGYSMDLYXEVRLRISLHKVRREDGRRTGDEPPPSVERRSPKK
>PerAciPAER2081925_rbh_TGME49_310070
FKAMGCDGAAVQVLQEGLAAHPSSDLLRKLAGVAGFAVMPGAVEAVAAIEPGQPRVTPPAAPPEGRRLPIAGLEASHSSDHAFGDKSYWDNRFSAEETDEWISDYSELRDLIARACPNKASRILNLGCGISRICEKMYDDGYENIVNVDISPVAIDKMRGRNEQQRPRMEWHVADATTLSFFGDGSFDMVLDKSTLDAISCAMQTTLVVQMLAAVSRILKVGGSYLLVTLDPTNTDFLTMPHLAYDVENVSLSDLPRNLRAKSNHRACLCKKLPAADGNLKAKLPGMLAWATRFDQCQRLVPKQSEMGTPIVQQLLMMLAADSCAVSSVEDLPSYGECAYWDRRFSEEGHYEWIAEYSELQALIARACPEKTSRILMLGSGTSRLPEQLYDDGYREVVNVDISQVAIDKMKSRNDQLRSGMESHVASVADLSRFRDGHFDLVIDKGTLDSVACARQNLLVVDMLAEVSRVLKEGGAYLLVTVDPTNPDFLKMPHLSFDVETVPIHGALGMGLFMKHCACLCRCRPNAGEVLHRELPRLREAAARLDEEESRRG
>PerAciPAER2082356_rbh_TGME49_310070
MEYWDEQYATGHYGDNYEWYDLSWADLRSYLSAVLPRPGAPRLDILVSGCGNSPISVDIAKEDFVRRMVNVDISSVVIESMRSKHPSLEWAVSDARELKEFDDHSFDLVFDKGTLDALRGSNNATNSELLFAAYRRVVRPGGVVIIVTSCGEEECMPLLKSAFDKVGQAVVPKKNLEELSRKAKRYKFEIRTHDTIYFGSMDVPKAEL
>PerAciPAER2085234_rbh_TGME49_310070
XNIDVAVAAVEKMRRQFEHLDLDWRVMDATAMEYEDNVFDLAVDKGTADALMHGATSTGAEVAAMSADVWRTLRPGGVFLLISHNAKRQALLDVGVRDRHGAGAAWECLEVRRCRLSPQATLINVLRSKLNGRPLAEAFKDPKLLQGAAVEAKAAMRQMAFIEAFREFKARKRRAAAAAAAAAAAIGGDGSVGSGGMTLGDAGEQKPEKEEAEAEDPSAPGRDPRLQPFCWCYVLR
>PerAciPAER2087546_rbh_TGME49_310070
XTQKKAQEEAKAAGDGPPPSADTLEYWNVMYSERPAAWDTLYGYDDIRFIVSGLFKQSLRPKAKILHAGCGTSDVTEGLWRDGFRHICNFDFSDVLMHTMQQRWNDLASGAATDEEEAAMSAGTVQWQCMDITDLSALPGGSFDLVLEKFTLDALLCEAKDDATSERGCSAIREMHRVLRPGAALLSIAWGEKRRVELLKQGGLFDVQARRLPGDALQRPVIYLCRKKAGREASPTTSPRSGGDAPSTKAPSTAPPPAARPAAEAAELAGTIAPSAAPAAAASAPLGPPAREVAVDGRADAGPAVGRSRDDFGAASVAELPDGRIEVSIRFGATAASSSSASPSALPSAPAXXXXXXXXXXXXAEAPPSSSSSSSVAAADVPRRASDIEVDLSSSVLRWRRPLTAERKGTGVWNEVGLPAAIDSEQAQARFRRCIAEGGGPEFRITAPRLGCGAAXERPLKEVLHAARPWASHGLASGAASLRA
>PerAciPAER2094807_rbh_TGME49_310070
XDDDGCFDWLQGWRGLGWLLEPLLARDTSRSVLHLGCGNSTLAEEFYDQGYGRQVSSDIVPGVIEFMAARNRTLRPEMQWVVADATDVCGSLEAESFDLVIEKSVLDALFCSDRHAADFAHFLHEASRLVKPRGIFLSVSMYGPKQILRWLRQPAFGWQVRAVRLEAEEEDDGGGSKRQQNPQHSRLRNSHFAYVCSPRPDRAEHGAAERRGALWQALRRRVEAEPDAEVASEASEDDAGSSSGTSSADDEGRAGAS
>PerAciPAER2098100_rbh_TGME49_310070
XYDEGPEYWNKRYLKEPKLADWVAKYDALREALSPFFVGNLDMRICHLGCGNSLLPEALYDEGYHDIVNVDISEVVIEQMRVRNAEQRPEMEWQVADCTSMSSFEDGRFDLMIDKALIDTLLCEDNVPDLLSAYFKEVERVMTADGLALFISFGPPDMMLKYFSPELTSLAVEVIEVRATSTKSATGLHFIYVGRRAQDAKALRNWDSSVPPESGAQRNMIFX
>PerAciPAER2099498_rbh_TGME49_310070
XYCFRACAECQAALAKMGKKVAGGPISGRKGAVADKEEVAPPSSGSRKSRGKQAGPFGLPWWAWIVGSFSLLLCFGQLFSGGEDGAGKAGRRKKGGGKGSSGSSGGSEADVPNKVSAARFLDLALRLQEMTQIATVLTNGQVLDAEAVKELDVELRDIEGELLDVEGSVARDLRSMVSVVRGTLYQHSEKLSDEEVEALGGNSFTYANPRYWEDYYNKTSAEDMYDWYGTWDTDVAFDGNDGTVADVLRPRLSPSSRILMFGCGNSDLSEKMYAAGYENIVNVDISSHVLDLLRERLASSMPKMRWQQMNVSALDFADGEFDVVLDKGTLDAIEANRPLVDAAGTEAHRVLKPGGRFLSVTFNDAASRVDAQLRPVADWGDCATYPFERKERRAGAERSR
>PerAciPAER2103705_rbh_TGME49_310070
XSLLLLAASLRRAFVGPAASRIGAGGAAAAVGSRLCRAGGVRWRAVRGEGFDYGEAAYWDSRYEEDGKDSSYDWIGDYAKFRPYIEKAIERMGCGRSCKILDLGCGNARLSEDMYDDGYTEITAVDISEVVINNMQQRNAEKVPGIRWIVGNAFKLEFPESTFDLVIDKSTMDALSCEEDHTNENMCKLTGQVTRVLKTGGTYLVFSNTEICSKCLTMPHLSFDCEHEDVPIPFSTLVVSSAVKRADADERLRDKQAEMVAICKEVDALSTEARRQHEAAEKRLQEQAAAGGLDVLDEVVVVGRVAGGLPASIVATX
>PerAciPAER2103866_rbh_TGME49_310070
XGEAAVASQSTVVGGDEEGCAPRQAYAESGYWESRFQETDGLFDWYATYNELSSVFRDYSPPSEDTKVLMVGCGNSALSCEMHEAGFR
>PerAciPAER2110718_rbh_TGME49_310070
GGGGGAATTAAVTAAAACSAKPTGAAAALRRLRLGGGGGVSGRCAGALGARAGASAAAAAAATRSWDAQDPGRFACLAYWDHYHQRDRRTRPHHEWFVESGRALDVVMPHVRAVCEHHIRRGSAPLALHLGCGTSALGLDLARAPVAAEANLAVVNLDFSEVAIEAMSRLHGDDASAAHRNRWVVADALNMPFEASAFDLVLDKGTFDAFEFAKFGSRGGDAVSRERGRDEGVARLCREVDRVLSRSVCAAWVQITHTAPELRLELLAEHLPWRGESSSWRDEWSLGFSPVSLDGDDDDDAGSCGFEYFVYAVRRKPRFALLAVAAQSGEE
>PerMarATCC50983003813_rbh_TGME49_310070
MAQYGRSEYWNERYTRDPEPFDWYQRWAGLKDVVQEYTKPGDKILNVGAGSSKLSEEMYEEGYQNIVNVDISDVVIKQMEERYQDKPGMVYQQADCRALEFPDGMFDVVIDKGTLDSLLCGEGSSQNAQKMLSEISRVLNPSKGVYICISHGQQSYRLSYLQKPDFQWSVKVHTVAKPMMGMTSAIGGDEKDNVHYIYVCIKVAHEHLCSRY
>PerMarATCC50983016034_rbh_TGME49_310070
MAQYGRSEYWNERYTRDPEPFDWYQRWAGLKDVVQEYTKPGDKILNVGAGSSKLSEEMYEEGYQNIVNVDISDVVIKQMEERYQDKPGMVYQQADCRALEFPDGMFDVVIDKGTLDSLLCGEGSSQNAQKMLSEISRVLNPSKGVYICISHGQQSYRLSYLQKPDFQWSVKVHTVAKPMMGMTSAIGGDEKDNVHYIYVCVKDNDKPNEVE
>PerMarATCC50983016382_rbh_TGME49_310070
MAQYGRSEYWDERYTRDPEPFDWYQRWAGLKDVVQEYVKPEDKILNVGAGNSKLSEEMYEEGYHNIVNIDISDAVVKQMGERYQDKPGMVYQQADCRALDFADGMFDVVIDKGTLDSILCGEGSSQNAQKMLSEISRVLNPSRGVYICISHGQQSYRLTYLQKPDFQWSVKVHTVAKPMMGMTTAIGGDEKDNVHYIYVCTKVLHGLL
>PirSoc001695_rbh_TGME49_310070
MSEESTQAHHIRTSPQIRVSHYGDPKFWNRRFGKSNGFDWYCTYDELKPYVRRRLGPLERRSNTILVLGCGDSSLSHEMQQDGYAMMWNIDVAETVLPKMRALPCEGFGMEYAAMDATAVSFRSGFFDVLVDKGTLDALLCAPTTGQGRVREEGTATAAVRFLAAAGRMLRRPVLRRVSFFVVRSGQPLRKS*
>PirSoc003693_rbh_TGME49_310070
MSEESTQAHHIRTSPQIRVSHYGDPKFWNRRFGKSNGFDWYCTYDELKPYVRRRLGPLERRSNTILVLGCGDSSLSHEMQQDGYAMMWNIDVAETVLPKMRALPCEGFGMEYAAMDATAVSFRSGFFDVLVDKGTLDALLCAPTTGQGRVREEGTATAAVRFLAAAGRMLRLMTMMMMRCFILLFWGQVYLIFFFSGIEQKACSTSCLILRG*
>PirSoc004462_rbh_TGME49_310070
MAQYGKKEYWDDRYQKDSDVFDWYQRWSALKSVLEPQISYSSKILNVGCGNSRLSDDMFEDGYKDITNVDISHVVIKNMAEKNVEKTGLVYKQLDCLDMKDKLADSTFDVVLDKGTLDSILCGVEATRNVNLLLSEIYRVLRSV*
>PirSoc011027_rbh_TGME49_310070
MAQYGKKEYWDDRYQKDSDVFDWYQRWSALKSVLEPQISYSSKILNVGCGNSRLSDDMFEDGYKDITNVDISHVVIKNMAEKNVEKTGLVYKQLDCLDMKDKLADSTFDVVLDKGTLDSILCGVEATRNVNLLLSEIYRVLRPDGIYACITYGQPSYRLTYFQKEDLKWAVDVKTVQKPDVPGVSDVLTTSAEERDNLHFVYLCKKHGTASSSAEVQDESKP
>PlaAdlG01004800_rbh_TGME49_310070
MAVYGKISYWNERYTNEEEQFDWHQRWYGVKHIFTELEIKNDANILNIGCGTSKFSEEMLDSGYTNITNIDASSVCIKKMQEIYNDKPNLKYILMNVCDMREFKNEEFDLVIDKACLDSIVCSEDSLKSIEEMLSEVSRILKSNGIFVIISHAQPAYRLVYLQKEDYNWDITVKTVQRPMLGIVAPPVDDNLHYIYICKKQDTSK
>PlaBerANKA003746_rbh_TGME49_310070
MAVYGNISYWNERYTKEEEQFDWHQKWYGVKHIFDELNIQNNAKILNIGCGTSKFSEEMLDSGYTDITNIDASSVCINKMKEIYKDKPNLKYLQMNVCDMKLFKNAEFDLIIDKACLDSIVCSEDSLKNVEEMLCETSRVLKSEGVFIIISHAQPSYRLGYLQKQDYKWNVTVKTVKRPMLGIVAPPIDDSLHYVYICTKGNVQT
>PlaBilG01004808_rbh_TGME49_310070
MAVYGKISYWNERYTNEEEQFDWHQRWYGVKHIFTELEIKNDANILNIGCGTSKFSEEMLDSGYTNITNIDASSVCIRKMQEIYNDKPNLKYKLMNVCDMREFTNEEFDLVIDKACLDSIVCSEDSLKNVEEMLSEVSRILKSNGIFVIISHAQPAYRLVYLQKEDYNWDITVKTVQRPMLGIVAPPVDDNLHYIYICKKKHTSK
>PlaBlaG01004650_rbh_TGME49_310070
MAVYGKISYWNERYTNEEEQFDWHQRWYGVKHIFTELGIKNDANILNIGCGTSKFSEEMLDSGYTNITNIDASSVCIKKMQEIYSDKPSLKYILMNVCDMREFTNEEFDLVIDKACLDSIVCSEDSLKNVEEMLSEVSRILKSNGIFVIISHAQPAYRLVYLQKEDYNWDITVKTVQRPMLGIVAPPVDDNLHYIYICKKKHTSK
>PlaChaChabaudi004008_rbh_TGME49_310070
MAVYGNISYWNERYTKEEEQFDWHQKWYGVKHIFDELNIQNNAKILNIGCGTSKFSEEMLDSGYTDITNIDASSVCINKMKEVYKDKPNLKYIQMNVCDMKLFKNAEFDLIIDKACLDSIVCSEDSLKNVEEMLCETSRVLKPEGVFIIISHAQPSYRLGYLQKQDYKWNVTVKTVKRPMLGIVAPPIDDSLHYVYICTKGNAQA
>PlaCoaHackeri004704_rbh_TGME49_310070
MRNSYGNISYWDERYTNEEEQFDWHQKWCSVKHIFSELNVKNDAKVLNIGCGTSRFSEEMLDNGYTDITNIDASAVCINKMKEIYKDKPNLKYILMNVCDMKGFKNAEFDLIVDKACLDSVVCSEDSLKNVEEMLSEVSRVLKPEGVFVVISHAQPTYRLGYLQKPDYKWNVAVKTVKRPMLGIVAPPVDDSLHYVYICKKGSTTTEQ
>PlaCynM004215_rbh_TGME49_310070
MNNNYGNISYWDERYTNEEEQFDWHQKWCSVKHIFSELNVQNDAKILNVGCGTSRFSEDMLDNGYTDITNIDASVVCINKMKELYKDKPNLKYILMNVCDMKGFKNAEFDLIVDKACLDSVVCSEDSLKNVEEMLSEVSRVLKPEGVFVVISHAQPTYRLGYLQKPDYKWNVAVKTVKRPMLGIVAPPVDDSLHYVYICKKGSTTTQQ
>PlaFal3D7004897_rbh_PlaFalIT_PlaFalIT005064_rbh_TGME49_310070
MAVYGKISYWNERYTNEEEQFDWHQRWYGVKHIFTELEIKNDANILNIGCGTSKFSEEMLDSGYTNITNIDASSVCIKKMQELYNDKPNLKYILMNVCDMREFTNEEFDLIIDKACLDSIVCSEDSLKNVEEMLSEVSRILKSNGIFVIISHAQPAYRLVYLQKEDYNWDITVKTVQRPMLGIVAPPVDDNLHYIYICKKKHTSK
>PlaFraNilgiri002220_rbh_TGME49_310070
MRNNVYSYGNISYWDERYTNEEEQFDWHQKWCSVKHIFSELNVRNDAKILNIGCGTSRFSEEMLDNGYTDITNIDASAVCINKMKELYKDKPNLKYILMNVCDMKGFKNAGFDLIVDKACLDSVVCSEDSLKNVEEMLSEVSRVLKPEGVFVVISHAQPTYRLGYLQKPDYKWNVAVKTVNRPMLGIVAPPVDDSLHYVYICKKGSTSTQK
>PlaGabG01004688_rbh_TGME49_310070
MAVYGKISYWNERYTNEEEQFDWHQRWYGVKHIFTELEIKNDASILNIGCGTSKFSEEMLDSGYTNITNIDASSVCIKKMQEIYNDKPNLKYILMNVCDMREFKNEEFDLVIDKACLDSIVCSEDSLKSIEEMLSEVSRILKSNGIFVIISHAQPAYRLVYLQKEDYNWDITVKTVQRPMLGIVAPPVDDNLHYIYICKKQDTSK
>PlaGal8A001787_rbh_TGME49_310070
MAVYGKISYWNDRYTNEEEQFDWHQRWNGVKHIFTELNIKNDAKILNVGCGTSKFSEEMYDSGYTDITNIDASSVCIKKMKEIYVDKPNLKYILMNVCDMREFKNEEFDLIIDKACLDSIVCSEDSLKNVEEMLSEISRTLKPEGIFIIISHAQPTYRLGYLQKSQYKWDVTVKTVKRPMLGIVAPPVDDSLHYIYICKKENIIT
>PlaGonATCC30045003677_rbh_TGME49_310070
MAYGNISYWDERYTNEEEQFDWHQKWCSVKHIFSELNLKNDAKILNIGCGTSKFSEEMLDNGYTDITNIDASSVCIKKMQEIYKDKPNLKYMLMNVCDMKGFKNAEFDLIVDKACLDSVVCSEDSLRNVEEMLSEVSRVLKPEGIFVVISHAQPTYRLGYLQKQDYKWNITVKTVKRPILGIVAPPVDDSLHYIYICNKGNTDTQK
>PlaInuSanAntonio1005628_rbh_TGME49_310070
MNKQKRPDTNEKNEKMKIFFKEIEERLNKIDKMQNKILNLLCDNENGTLNNEKKLKLKLQPKLLLKKCYGNISYWDERYTNEEEQFDWHQKWCSVKHIFSELNLQNDAKILNVGCGTSRFSEEMLDNGYTDITNIDASTVCINKMKEIYKDKPNLKYILMNVCDMKGFKNAEFDLIVDKACLDSVVCSEDSLKNAEEMLSEVSRVLKPEGVFVVISHAQPTYRLGYLQKPDYKWNVAVKTVKRPMLGIVAPPVDDSLHYVYICKKGSTNTQQ
>PlaKnoMalayanPk1001862_rbh_TGME49_310070
MAVYGNISYWDERYTNEEEQFDWHQKWSSVKHIFSELNVQNDAKVLNIGCGTSRLSEEMLDNGYTDITNIDASTVCINKMKEIYKDKPNLKYILMNVCDMKGFKNAEFDLIVDKACLDSVVCSEDSLKNVEEMLSEVSRVLKPEGVFVVISHAQPTYRLGYLQKQDYKWNVAVKTVKRPMLGIVAPPVDDSLHYVYICKKGSTTTQQ
>PlaMac002615_rbh_TGME49_310070
DLMRKRCAXMENMTWEVMDATDMKYKDCSFDVVIDKSTIDALLCGDDSFLNVARMTKEVQRVLKVDGYYFIISYGTPENRLLHLKRPHLSWKIESFVIEREFPDNPNASAAHYCYISRKNPDADEISKKKWERVEMQLILEEEKEKLLEAERIANGEKRFSDSEDGSDDEGYLEENDPDFIEYKQLDARLXTTEKKIEALTIGGGGLEGEKAEA
>PlaMac006459_rbh_TGME49_310070
MEQQYGRYEFWESRYEKDTKSFEWYQDWNGCKDIISQYITKQAKILNVGCGTSKMPEDMLEEKYEYIYNIDQNQLVIDAMKERYASRGENFQFECMDVRKLNPDWTESFDCVIDKGTLDSILCGEDSKKNSRRMLKEIYRVLSPRGVYFCISYAEPKLRRDKYFVSEDFDWKVIEHKIYRPKLNRDPLELTDEPENVKNEKCHYIYVCIKSSN
>PlaMac008653_rbh_TGME49_310070
MPEYGKSDYWDERYKSNDTTFDWFVAFEPLRDIIQSLVKPDQKILVIGXGNSRLSPQLXESGYPNIVNIDISEVVINQMRARYKELDRMEWLKMDVMKLEFPDNHFXLVIDKGTIDSLLCGGNSFHNVYLMNKNVSRVMRRGARYIVVTYGQPDTRIDHYRRKRLHFEVEHRTIDKPVFSSDASPTSNYHVYVMTKTEDNHVEDDGEDDDEEDDDFYDKFQSNLGN
>PlaMac014118_rbh_TGME49_310070
MSQYGKAEYWDERYLRDPEPFDWYQRFSGFKDKIASHLATDAKILNVGSGNSRMSEEMFEEGFQYIHNIDISSVVVKSMNEKYRDKGPNFKFLQMDARSMDYEDGAFDIVVDKGTLDSILCGEGSATSASKMLSEINRVLSPKGVYICISYGIPDHRLLYLEKPEFDWKVTRETIPKPTISTSVTISSEDKDSPQVHYIYICKKTGTGISMKDKEERKENF
>PlaMac016242_rbh_TGME49_310070
XDWNGCKDIISQYITKQAKILNVGCGTSKMPEDMLEEKYEYIYNIDQNQLVIDAMKERYASRGENFQFECMDVRKLNPDWTESFDCVIDKGTLDSILCGEDSKKNSRRMLKEIYRVLSPNSRRMLREIYRVLSPRGVYFCISYAEPKLRRDKYFVSEDFDWKVIEHKIYRPKLNRDPLELTDEPENVKNEKCHYIYVCIKSSNWDX
>PlaMac019183_rbh_TGME49_310070
XEHFGPGTVDVVIDKGMLDAAFCDSDVHRQHERTAKIIESIYDVLRDGGVFLHVTPYKETAGPRGVIFRNPVAPWSTINAAKIELTAA
>PlaMalUG01004290_rbh_TGME49_310070
MAVYGSISYWNERYTNEEEQFDWHQKWYGVKHIFTELDIKNDAKILNVGCGTSKFSEEMLDSGYTDITNIDASSACIKKMKEIYKDKPNLKYMLMNVCDMKEFKNAEFDLIIDKACLDSIVCSEDSLKYIEEMLSEVSRILKSEGTFVVISHAQPTYRLGYLQKQDYKWNVTIKTVKRPMLGIVTAPIDDNLHYVYICTKGNTKTQQ
>PlaOvaCurtisiGH01003465_rbh_TGME49_310070
MAVYGNISYWNERYTKEEEQFDWHQKWYGVKHIFAELNIQNDAKILNVGCGTSKLSEDMLDSGYTDITNIDASTVCINKMKEIYKDKPNLKYMLMDVCDMKQFKNAEFDLIIDKACLDSIVCSEDSLKNVEEMLSEISRVLKSEGSFVVISHAQPTYRLGYLQKQDYKWNVTVKTVKRPMLGIVAPPVDDNLHYVYICKKGNETTKK
>PlaPraG01005323_rbh_TGME49_310070
MAVYGKISYWNERYTNDEEQFDWHQRWYGVKHIFTELEIKNDANILNIGCGTSKFSEEMLDSGYTNITNIDASSVCIKKMQELYNDKPNLKYILMNVCDMREFTNEEFDLIIDKACLDSIVCSEDSLKNVEEMLSEVSRILKSDGIFVIISHAQPAYRLVYLQKEDYNWDITVKTVQRPMLGIVAPPVDDNLHYIYICKKKHTSK
>PlaPraG01005324_rbh_TGME49_310070
MAVYGKISYWNERYTNDEEQFDWHQRWYGVKHIFTELEIKNDANILNIGCGTSKFSEEMLDSGYTNITNIDASSVCIKKMQELYNDKPNLKYILMNVCDMREFTNEEFDLIIDKACLDSICSEDSLKNVEEMLSEVSRILKSDGIFVIISHAQPAYRLVYLQKEDYNWDITVKTVQRPMLGIVAPPVDDNLHYIYICKKKHTSK
>PlaReiCDC004974_rbh_TGME49_310070
MAVYGKISYWNERYTNEEEQFDWHQRWYGVKHIFTELEIKNDANILNIGCGTSKFSEEMLDSGYTNITNIDASSVCIKKMQELYNDKPNLKYILMNVCDMREFTNEEFDLIIDKACLDSIVCSEDSLKNVEEMLSEVSRILKSNGIFVIISHAQPSYRLVYLQKEDYNWDITVKTVQRPMLGIVAPPVDDNLHYIYICKKKHTSK
>PlaReiCDC004975_rbh_TGME49_310070
MAVYGKISYWNERYTNEEEQFDWHQRWYGVKHIFTELEIKNDANILNIGCGTSKFSEEMLDSGYTNITNIDASSVCIKKMQELYNDKPNLKYILMNVCDMREFTNEEFDLIIDKACLDSICSEDSLKNVEEMLSEVSRILKSNGIFVIISHAQPSYRLVYLQKEDYNWDITVKTVQRPMLGIVAPPVDDNLHYIYICKKKHTSK
>PlaRelSGS1like003206_rbh_TGME49_310070
MAVYGKISYWNERYTNEEEQFDWHQRWHGVKHIFAELEIKNDAKILNVGCGTSKFSEEMSDSGYTDITNIDASSVCIKKMKEIYNDKPNLKYILMNVCDMKEFKNEEFDLIIDKACLDSIVCSEDSLKNVEEMLSEISRTLKPEGIFIIISHAQPTYRLGYLQKPHYKWDITVKTVKRPMLGIVAPPVDDSLHYIYICKKGNTVT
>PlaSpe000493_rbh_TGME49_310070
YMPEKNEDYKTVEYWNSRYEKEESYDWFNKKYDDLKELLLKYITKEQSILHIGCGNSMLSTEMHNDGFSNMMNIDFSEVIINKLKEKHPDIKFGVMDIRDLKIEDNTYD
>PlaSpe002011_rbh_TGME49_310070
VSTQSTWDVFLFLYLRQKPVVTHNMAQYGKPEYWNERYTKDPEHFDWYQRWAGIKDHITEYIQKSDTILMLGSGNSRLSEEMIDDGYEKITNIDISEVVINAKKKKKKKKKKVLCVDT
>PlaSpe002012_rbh_TGME49_310070
VSTQSTWDVFLFLYLRQKPVVTHNMAQYGKPEYWNERYTKDPEHFDWYQRWAGIKDHITEYIQKSDTILMLGSGNSRLSEEMIDDGYEKITNIDISEVVINAKKKKKKKKKKYSALI
>PlaSpe002013_rbh_TGME49_310070
VSTQSTWDVFLFLYLRQKPVVTHNMAQYGKPEYWNERYTKDPEHFDWYQRWAGIKDHITEYIQKSDTILMLGSGNSRLSEEMIDDGYEKITNIDISEVVINAKKKKKKKKKKSTLR*
>PlaSpe002014_rbh_TGME49_310070
VSTQSTWDVFLFLYLRQKPVVTHNMAQYGKPEYWNERYTKDPEHFDWYQRWAGIKDHITEYIQKSDTILMLGSGNSRLSEEMIDDGYEKITNIDISEVVINAKKKKKKKKSTLR*
>PlaSpe002544_rbh_TGME49_310070
VSTQSTWVTAVIDKGTLDSLLCGEGSLESANRMLEEVCRVLGPSGVYICISYGQPSYRLQYIQKPEFSWVVKVTTVPKPMLTTSVGPEEKDNVHYIYSCIKGASNDIPTEPQT*
>PlaSpe002545_rbh_TGME49_310070
INAEYMGESANRMLEEVCRVLGPSGVYICISYGQPSYRLQYIQKPEFSWVVKVTTVPKPMLTTSVGPEEKDNVHYIYSCIKGASNDIPTEPQT*
>PlaSpe023751_rbh_TGME49_310070
YQRRVHGDVFLFLYLRQKPVVTHNMAQYGKPEYWNERYTKDPEHFDWYQRWAGIKDHITEYIQKSDTILMLGSGNSRLSEEMIDDGYEKITNIDISEVVINAMKEKYADRPELEYLHMDCRSMTFATEQFTAVIDKGTLDSLLCGEGSLESANRMLEEVCRVLGPSGVYICISYGQPSYRLQYIQK
>PlaSpeGorillaG2004758_rbh_TGME49_310070
MAVYGKISYWNERYTNEEEQFDWHQRWYGVKHIFTELEIKNDANILNIGCGTSKFSEEMLDSGYTNITNIDASSVCIKKMQEIYNDKPNLKYILMNVCDMREFKNEEFDLVIDKACLDSIVCSEDSLKSIEEMLSEVSRILKSNGIFVIISHAQPAYRLVYLQKEDYNWDITVKTVQRPMLGIVAPPVDDNLHYIYICKKQDTSK
>PlaVinVinckei003862_rbh_TGME49_310070
MAVYGNISYWNERYTKEEEQFDWHQKWYGVKHIFDELNIQNNAKILNIGCGTSKFSEEMLDSGYTDITNIDASSVCINKMKEIYKDKPNLKYIQMNVCDMKLFKNAEFDLIIDKACLDSIVCSEDSLKNVEEMLCETSRVLKPEGVFIIISHAQPSYRLGYLQKQDYKWNVTVKTVKRPMLGIVAPPIDDSLHYVYICTKGNAQA
>PlaVivP01004112_rbh_TGME49_310070
MRNNYGNISYWDERYTNEEEQFDWHQKWCSVKHIFSELDVRNDAKILNVGCGTSRFSEEMLDNGYTDITNIDASAVCINKMKEMYKDKPNLKYILMNVCDMKGFKNAEFDLIVDKACLDSVVCSEDSLKNVEEMLSEVSRVLKPEGVFVVISHAQPTYRLGYLQKQDYKWNVAVKTVKRPMLGIVAPPVDDSLHYVYICKKGSTTTQQ
>PlaYoeYoelii17X004790_rbh_TGME49_310070
MAVYGNISYWNERYTKEEEQFDWHQKWYGVKHIFDELNIQNNAKILNIGCGTSKFSEEMLDSGYTDITNIDASSVCINKMKEIYKDKPNLKYLQMNVCDMKLFKNGEFDLIIDKACLDSIVCSEDSLKNVEEMLCETSRVLKSEGVFIIISHAQPSYRLGYLQKQDYKWNVTVKTVKRPMLGIVAPPIDDSLHYVYICTKGNVQT
>PltViv015359_rbh_TGME49_310070
YQRRVHGDVFLFLYLRQKPVVTHNMAQYGKPEYWNERYTKDPEHFDWYQRWAGIKDHITEYIQKSDTILMLGSGNSRLSEEMIDDGYEKITNIDISEVVINAMKEKYADRPELEYLHMDCRSMTFATEQFTAVIDKGTLDSLLCGEGSLESANRMLEEVCRVLGPSGVYICISYGQPSYRLQYIQK
>PltViv020414_rbh_TGME49_310070
YMPEKNEDYKTVEYWNSRYEKEESYDWFNKKYDDLKELLLKYITKEQSILHIGCGNSMLSTEMHNDGFSNMMNIDFSEVIINKLKEKHPDIKFGVMDIRDLKIEDNTYD
>PltViv021120_rbh_TGME49_310070
VSTQSTWDVFLFLYLRQKPVVTHNMAQYGKPEYWNERYTKDPEHFDWYQRWAGIKDHITEYIQKSDTILMLGSGNSRLSEEMIDDGYEKITNIDISEVVINAKKKKKKKKKKVLCVDT
>PltViv021121_rbh_TGME49_310070
VSTQSTWDVFLFLYLRQKPVVTHNMAQYGKPEYWNERYTKDPEHFDWYQRWAGIKDHITEYIQKSDTILMLGSGNSRLSEEMIDDGYEKITNIDISEVVINAKKKKKKKKKKYSALI
>PltViv021122_rbh_TGME49_310070
VSTQSTWDVFLFLYLRQKPVVTHNMAQYGKPEYWNERYTKDPEHFDWYQRWAGIKDHITEYIQKSDTILMLGSGNSRLSEEMIDDGYEKITNIDISEVVINAKKKKKKKKKKSTLR
>PltViv021123_rbh_TGME49_310070
VSTQSTWDVFLFLYLRQKPVVTHNMAQYGKPEYWNERYTKDPEHFDWYQRWAGIKDHITEYIQKSDTILMLGSGNSRLSEEMIDDGYEKITNIDISEVVINAKKKKKKKKSTLR
>PltViv021366_rbh_TGME49_310070
VSTQSTWVTAVIDKGTLDSLLCGEGSLESANRMLEEVCRVLGPSGVYICISYGQPSYRLQYIQKPEFSWVVKVTTVPKPMLTTSVGPEEKDNVHYIYSCIKGASNDIPTEPQT
>PolGlaCCMP1383003791_rbh_TGME49_310070
MDLAFPAAADRRFRRKTVRASVLASASAAILAVASTSVAGFAAWRQFARRGPMESLVQRAAEAAEGLSYKDVDYWESRYRTGDKGANPDHIDDRGVGWLCTYDGPVMQTLNAITGEDKSKTLLNIGCGMDRLSEDVYADGYTNLLSSDISPSAIGEMAAKTAATMPAAKWFVDDVLGMTVASQSVDVVLDKGTMDALXIRPNPFANAAQMLREVQRVLKVGGTYLLITHGRGDPDTWRLPLLAMPHLSMNIAKTPDLGGYYIFVCTKLEEPNPDVEAANWAKAQVWASERDLQDHEAELDFVDEVGQ
>PolGlaCCMP1383006103_rbh_TGME49_310070
XTLDYWNCAFEDGGEFEEPFDWLASWQDLREEVTALLPNKDAQILIPGCGNAPFQLDMYDAGYTNIVCGDNSEIVIGQMQVASDSAGRRLQWDLMDVTRMPYENX
>PolGlaCCMP1383010750_rbh_TGME49_310070
ITNIDISIAAVAKMESRFQDLGMQWQVMDATHMSFGDALFDVAVDKGTLDALMGGGSSGSETVKSMVAEVWRVLRPEGLFVLVSHNGTRLALLRAALQDAEAKEAPGAGHEAATSSGPRQRWRCLXMRRCRLSPQATLINVLRSKLQGRPLIEALRDPEILRQATIETKNALKRMQFLDAFRLFKARKKANARCSEDLSSEGSNEDADEEAKESPEEDKEDEKEPDNEGGGDHQRDAAGAKSAGASGDXTFAALLLGLCPPEDLEINPEQQHHQQQQX
>PolGlaCCMP1383011206_rbh_TGME49_310070
MKLLTSSCKLLAAAGFASAVGFAADFAEYGAGADDPAYWDEVYRVQGHHGRRSYEWYGLGYDELRXTLQRLLLQPLRETFWGEAAEVLVVGSGDSDLSSELAAEVGESGPEPRPRWLVTSLDFSAEVTERMRRRHPELKFLTMDARNLSSIEDGSFSAVVDKGLSDCLGDQAERRKYFQGLQQTLRVGGRMLVISQRKLEVASDTSPGDQKAASEDLLGFEEDDSWGYDVGADGWACVQERLLGPLFIEDDPTRPPFPQLGTEGTIPYYVLACSRVAETAETL
>PolGlaCCMP1383012165_rbh_TGME49_310070
XGITNIDISIAAVAKMESRFQDLGMQWQVMDATHMSFGDALFDVAVDKGTLDALMGGGSSGSETVKSMVAEVWRVLRPEGLFVLVSHNGTRLALLRAALQDAEAKEAPGAGHEAATSSGXAALPTVAQATLINVLRSKLQGRPLIEALRDPEILRQATIETKNALKRMQFLDAFRLFKARKKANARCSEDLSSEGSNEDADEEAKESPEEDKEDEKEPDNEGGGDHQRDAAGAKSAGASGDXTFAALLLGLCPPEDLEINPEQQHHQQQQPQX
>PolGlaCCMP1383018732_rbh_TGME49_310070
MMPRQLLRLLTLSVVVVSRASDEEKPSVEASSWWDALFAETAKAGVEDFIQPWQGLDFPKLQGVLGARLQPVPGTSEAVLVLGSGDQWRLPVALHDAGFAMVTAMDFSPQAAAGRPAASARPGLSWLTEXARRQTSLSASSFDLVLELGLLDATATAADHGEGAAGLLREVXRLLRPGGLFISASTEPPLFRLPLLAEHPAGGWLEAEVLRLPRPRQIDPRLEELNPDWEVGNLALYISRAAGEVDVSFAAAAASETPAQLPAEPAPAEVPAEQAAEVPPEPSAAAETPPVPPEPPAEVPPEPPAETPQEPPXEVPPEPPSETPEEPPAEVPTGDVPAETPAESIAVEVTAAAEVPTGEVMAETPAELTSVEVPAEAPPEPAVDPAAAAQAAAQAMAAAFAEAAAADPEAAARASASAAAAAXAAASFFAADPDAATKAMAAAEAAYAAATGQ
>PolGlaCCMP1383021178_rbh_TGME49_310070
DSYAPNXEVLGYGDAKYWKLRYVEKVFEPFDWYLRWDQLKELVSPHLKPDAEVLILGCGTSPLAEQILAEGLASSVTCVDQCGELVEALXQKHQDKAEXLKFEALGANKLPQDWAGRFDVVVDKAMLDCIIAGRQGTQXAQAVLQAASATLKSGGRYVCVSHAGPMQRLPLLGSARSQDQDLSQEFNWRVSCHTVPRPLADPGTGAPAAKGGKAPKDASELTQSAAFDAEANVYHIYICAXE
>PolGlaCCMP1383028311_rbh_TGME49_310070
XLEQGPGAEAAQLETETETGASVSGELPRFGEKAYWDERFVKEDHYEWIAEYRDLEGVLRKACPNPAAARVLNLGCGTSRISEEMHDAGFKNLVNADISELVIEKMRARNAXSRPXMVWCAADALDLGAAGFESGSFDMLLDKGTTDAMACSRSAVVVARLLGEVSRVLRVGGIYLMVSLNEGNLDFLRMPHLAFEVDITRLDDVSGGPTAHLAICRX
>PolGlaCCMP1383029439_rbh_TGME49_310070
MAQYGKLDYWEERYTRDPEPFDWYQRWAGLKDTLLEYVQPSNTILMLGGGNSRLSEEMYEEGFHNINNIDIAMTVVKQMQEKYRDKPGMTYAQMDGRSMELPDANFNTVIDKACLDAVLCGEGSTHNAQKILTEVSRVLQPNGVYICISHGQPSYRLTYLQRPEFGWTVKTYTVQKPMMGMTASLSADDKDNVHYIYVCVKGEVAKGD
>PolGlaCCMP1383039318_rbh_TGME49_310070
MAGDYAANNGEVAQVKRKREESSTPVVNDVGACSTAWVDKEGYGDGPEYWEKRYKEDPKPFEWLEGFEELEALIKEAANGNQDANFLNVGCGNSLLPEGMYDHGYKSITSIDNAGTCILQMAARNKVMRPELKWLKMDATKMQFEKGIFDAVIDKSVIDTFACGDNASLVICAYLAECW
>PolGlaCCMP1383056058_rbh_TGME49_310070
XKILHVGCGNSLLPEEMHDDRGCKQQVNIDTSAVVIQQMQARNSELRPQLQWLVMDATAMDFPDAHFDVVIDKGTLDTILCEDDEDHTMVAAYLREVTRVMASGGVFVAVTFGPPEXRMKYFVPRFSVETIEVPSTNVKISHCQW
>PolSpeWS2016006803_rbh_TGME49_310070
MAHYGKVEYWDERYTKDPDTFDWFQRWNELEPTIKEIGLKSPILHIGTGTSRLPIEMREAGFEDQTCTDISKVAIENMKKQADGKDGLKFQISDATNMPEFLEASFETVIDKGTLDSLLCGENASEESRKMIQEVDRVLKPDGVFVCICYGQPSYRSPYLQVTNSWVVQTKQIPKPRLSTETFPMLEEDQYHYVYICKKKVAADGE*
>ProAdhBoc002373_rbh_TGME49_310070
MATRNSHVNAYRKSKDLKFLNENNEFVLPDEFPDYGSAAYWNARYREEQTDSYDWLQPWETIKPIVLPRLYDNTDAEILVVGCGNSLLSTELYKEGYHNITNIDISDVVITEMAKRFSVCDEMEFTVMDATELEYPEECFDCVIDKGTMDSLLCSKDSFFRVSQMVQQIYRTLKPGGVYMMVSHGHPETRIGYLKLKDLVWTIEHASVAKIPLEEFKNVDESNCHYVYLCTKNFNPKGGIENRPQQ*
>ProAdhBoc003432_rbh_TGME49_310070
MAQYGRSDYWDERYTRDKEPFDWYQRWSGIKDVVTQHILPTNKILVLGCGNSRMSEEMFDDGFQNLTNIDISSVVIKDMQEKYADKVGMTFATVDACKMEYDGAFDAVLDKGTIDAVLCGEDSSKNVNEMLTRVYKSLTPNGVYVAITYGQPQHRLSYLTKSEFSWEVTQSQVAKPTISTTAALATDDKTSPNVHYIYICKKKGTNEGAEGETNQFVFSYFYSHKVPVKEEIGGQSVRDHSFQMVLFFC*
>ProAdhBoc004798_rbh_TGME49_310070
MPNYGDPSYWDKRYNEQRNTTFDWLEDWAALKPILAQLGVKKDDKILMLGCGNAELSEDMYNDGYSAIYNIDISSVVIDTMKARCADTSMVWEVMDVRDLKYPDNFFDLAIDKSTIDALLCGDDSFVNVAKMTKEVQRTLKVNGNYMVISYGTPENRLYHFKLPHLSWDVSDFRIQSEVDDPDKYHYCYIAKKREDADLVSAKEWENVQCRLIQEEEEYEAKQGKNLAKTTQN*
>ProAdhBoc005675_rbh_TGME49_310070
MDLLPSKYSEFNTKEYWDSFYQKSTRFEWYGRLSDFSALLYKYLGAKTAKILMIGCGNSSLSCDLYQAGYKNITNIDISDEVVEQMKQQNTEKPEMEWVCMDMLNMSFENATFDVVLDKGTLDALYSEQTAECGAMVIKMFKELGRVTKPMGKYVLISLFQEHIIRAVNEFIIGQDNYLSEIQEFIIRSEESKYFPFISCFTKMKDVGQAKPTAKAVMKMKGWEKSTAVPTSEIVEKVLESQRLGQFLDKTNKLRAGQRIELNCWDANSNTEIPKYTLFVVDAHDKDLLVQRTCAAIICPVGKEHTYYYKTEEGNQELLETAKVSRLVVVLRNKGHNHGELNMVQEEVSGKVLQVRPPKCKTDPIPFMMIEEDTGEQSTLLVKGETVIVETIHKDKYLRQMVFAQNTYEIQSEALIHVVKEESTFKKDTELKSLLPSPTNYVVRVDQSWLSFEFHKLMVLGLVLRVDQIAEKTFQNVVVLGLGGGSLPAFLNASFPSMNIDAVELSQDVIDAAEACFDLQPSDSLKVFCKDALNYLNDLHTAIEEESTSKVDDNEEGEEEEKKVETKPAADNLRKDLIIIDINNPDSAAHFAPPPSFLEVAMLQKIYNCLAVGGILMINFICRQKDRRTEVINKLKQFFGIIYSAECEEDGNTVLYLIKTALSNTMQDISSLKDCEEFSSELLDKKTIENNLKQLTQHSALKWSSEMNMEELMPNFKLIHPNALNMQLKQEFFMTNSTKNTRTKNKKNNRNKKRQQGSSLRKF*
>ProAdhBoc025548_rbh_TGME49_310070
KRQSVQGVLEKMEGGSSSKEGKNFIAKHNSEYSTHKYWADRFSEEEKYDWLGTYERYRDTLREYLKPEDRILVVGCGNSTLSYDLYQDGFKNLVSFDYVEEVIQKMQETYKEYPEMEWKTMDVRDLQFEDHYFDKIVDKGTMDALCCQNDDVWNPNEATRKDVGAMCESLLKVLKPGGKYVQISFEQPHFRRKLLELHDWQLEIFPNNMYFVYLLSKSDKISSQ
>ProAdhBoc026965_rbh_TGME49_310070
NNDKFSSMDTGKEEDVETISIDLSLFQNYYVTGSLALAALILILIPILRSQNKHRNYDKDWFWEKRYQQDGDEVLEWYGGFENLKTFVLEHFRQTEDLSALSKSNIRILEVGCGTSSLCADLQEEGFKSITGMDFSYIAIDKQRKRYKGSGITFIDANLLTFHSTWKAMSLKPFHLVVDKATLDAIWYNKTDESKRNMLACLKQIYQVLYENGIYIVVSLNSPELWESTLQEQHHKFKFKIASWEKTTTPSPQGVGMNVYIYKFIKVTPTSKSKTPTHDDWQKS*
>ProAdhBoc029251_rbh_TGME49_310070
QQQKTRKRQARRKMAHYARPDYWEERYSHDTEPFDVYQHYQHIREYIVENVMLNYRILNIGCGSSRMSEQMFEEGFKNITNIDVSQVIINHLQELHKDKWPSMKSFQMNARALEFNAGEFDCVIDKGCLDSVLCGTGSTANALKVLSEVYRVLAPNGVYIMITYAPPEMRKKYFGLYDPDCIKLHINNLAPNTTEKHINEELKGIENVIEVKVYQKGTQHCFASVVLPNKDSANDAMELLQAVDGWQVTISRDDLLVQSKKFKWEVNVTEIEKPVVGKKEEEEEQQKGGKGAKKAPPKKKAVAGDPEALPTRLPAEGSHYIYICRKEAAEGEEGEEEVAGNNNDANDDGGD*
>ProAdhBoc029405_rbh_TGME49_310070
MEESKPEDALFSRQEYADKDFWDDRFAKTKGAFDWYASWDELEEFIAPLLKEDGSDEILMVGCGNSKLSSQMYDANHKKISNIDISEVVIEKMKEQYTDKPEMTWSVMDALDCTFDNDRFDIAIDKGTLDALVCGDDRTNGVLLVKEMGRQVKKGGHMVIITHMKPEGRVPIIHAALGEYRWEVDYHKCNLSISSQMINIMRSKLGKKPLAAGLKDKELLKKALLELMLERAQNSKGKKKKEPVVEEKEKTEMSEEDAKIKIKQAFEIYKLRKEQKKQREAQEKLEAERKSKERAEAEAKGEEGQTETTNHEQAGDSEQTAQNNFVYDPRRQNHCYVYLLKRINDEDDEQESVDVQKF*
>ProMinCCMP2233005915_rbh_TGME49_310070
XLSRRRAADWAMAQYGKSEYWEERYTRDPEPFDWYQRWAGLKDTLLDYVQPSSSIMMLGAGNSRLSEEMYEEGFQNITNIDISSVVVKAMQEKYRDKPGMTYVQMDARQMELPDQNFNVVVDKATLDSILCGEGSTHNAQKVLQEVSRVLQPSGVYIAVSHGQPSYRLTYLQRPEFGWNVKIYTVQKPMMGMTASLSSDDKDNVHYVYVCVKGEPAAKGGGAVSG
>ProMinCCMP2233017710_rbh_TGME49_310070
XVVAAMSLRNAGRPSMRWIACDCTDLTGELEDGLFDLVVDKGTFDAITCHDSHALMLVKFLKECCRLVRPGGVYLCLSLHGPRDVLRWLCQRPFDWEVKVTRLGCQRGHDTVGYAC
>ProMinCCMP2233037897_rbh_TGME49_310070
XRMTEFADESFDAVLDKSVLDTMACGENAPAVIDAYLRQVLRVLRPDGVMLCVSYSAPASRREYFRQPHLQ
>ProMinCCMP2233044871_rbh_TGME49_310070
XSAAFPAVGAHVLLALVPPGGFGXAAAASAGSAAIDAGRFWAPAPPRLPSYGDPAYWLARYAERGEEVYDWYIGWQELGGHVAPLVTPESQILILGCGTSALCEQLYAQGFVNVTCIDRCAPLIEALREKHKDKEATVSFQAAEAERLPDDWAGRFDLVLDKALLDSVACGEQKWARMDEVLQSVSKVLKPSGGTYLCVSHAGVETRRPMLHAHGKYGWDVECRTVPRGVTATASGDKPPSRGAKPPDPQAGAKLTASAAYDPSADVYHIYVCSLPAAEGCPAGRGSNQKRIGCPVPLPSSARGDGVTISPRYEDRSMAPVSVCAEDLRIQLIRILRLFRLSSVSSVLALLHVLALLX
>ProMinCCMP2233045784_rbh_TGME49_310070
EQSPASGGGAAAARKRKRNNDWPWWMWAIGGLALLVCAGQLLAPKEPSPKKGKGGGKGKGGPSTERFLELALRLQEMTELASTLNSANALDGEAAQELNKELTSIEAELEGSSDSISRDLLSMVSVVRGTLYQKSANLTDEQVQELNRSFTYANPNYWDDYYNKTSEEERFDWYGSWDTAVEEVDVQFRKSEEGEEERRPGKQIGDLLKPYLTSESKILMLGCGNSNMSEQMYRHGFEDILNVDISENLLEKLRQRLSASAPRMRWQYANASALDFPEKSFDVIIDKGTFDAMEQNKPLVAAAFREAHRTLRPGGFLISVTFNSALQRVENQLRQADDWGDCRTVVFERPAQKQRYYL
>ProMinCCMP2233046411_rbh_TGME49_310070
XSRFSALGPAPSTPRLLGSPGARGMAQYGKSEYWEERYTRDPEPFDWYQRWAGLKDTLLEYVQPSSSILMLGAGNSRLSEEMYEEGFQNITNIDISSVVVKAMQEKYRDKPGMTYVQMDGRAMELPDQNFSVVVDKATLDSVLCGEGSTHNAQKILQEVSRVLQSNGVYIAVSHGQPSYRLTYLQRPEFGWNVKIYTVQKPMMGMTASLSADDKDNVHYVYVCVKGEPAAKGDGQ
>ProMinCCMP2233051513_rbh_TGME49_310070
FDGDTLLATLIQKYDVLQDGKWAQIEKDFNEQAPEAKSRHWLKNRAKKLQAACPPEVDVVTPVRHKTPKSKFDFDQKFWDDKYTALGAQEWITGYKEMSQIFESAVPDTKSSIIVVGCGDSPFSADLYSAGYTNITNVDYSSVCIEQMSKRHPEMTWKLADATNMGDIGDELFDVVIEKSLVDTFVAAKTTPDEREFNVANMWAEMWRVLKPGGKYFSLNFILEAMEKGWAERCLSNWTSQMTAAXGGRQPWEILRVGVKTSPEMRDRLANDDAPMFIC
>ProMinCCMP2233052722_rbh_TGME49_310070
XGGGDGGSGVAGRAAAAAAAKLAGDVPPSMDAVEYWDETYAAHXRPWDTLYGYSDIRPVLLDFCRAVGRPLGSQPRVLHAGCGTSNVAEGLWGDGVRDICNFDFSDVVVRRLSREWGERADGLEVQGKADEAXALRQRMTWRCLDITDLSALASGSFDLALEKFTLDAVLCEAKDDAADPRGRAAVQELHRVLAPGGALLSVAWGXEAAARAAAVRGALRGGEPPAAGRREX
>ProMinCCMP2233056758_rbh_TGME49_310070
XERRYTTRDKGDSQDDVDDRGAGWLCQYAGPLQQTLVSVTREDRTRRILNLGCGVDRLSEDVYADGFHNLVSVDIAPAAIKEMQSRTADQMPDAKWLVDDALGLDLASQSVDVVVDKGTLGGILALPAPFTSAMQALGEVQRVLKVEGSYLLAISSAGESEAQLLPLLALPHLSMNVQRTPDLGGYFLFVCTKLEEMAPDMYSAKFSEAKVWAEDRDREHQARX
>ProMinCCMP2233059501_rbh_TGME49_310070
FGSRRQGVLPQLPSASLPLAEQTPPLAGAMAQYGKAEYWEERYTRDPEPFDWYQRWAGLKDTLLEYVQPSSSILMLGAGNSRLSEEMYEEGFQNITNIDISSVVVKAMQDKYRDKPGMTYVQMDGRAMELPDQNFNVVVDKATLDSILCGEGSTHNAQKLLQEVSRVLQANGVYVAVSHGQPSYRLTYLQRPEFGWNVKIYTVQKPMMGMTASLSSDDKDNVHYVYVCVKGEPAPKGDGQ
>ProMinCCMP2233059856_rbh_TGME49_310070
XTSIEAELEGSSDSISRDLLSMVSVVRGTLYQKSANLTDEQVQELNRSFTYANPNYWDDYYNKTSEEDGTGAXDTAVEEVDVQFRKSEEGEEERRPGKQIGDLLKPYLTSESKILMLGCGNSNMSEQMYRHGFEDILNVDISENLLEKLRQRLSASAPRMRWQYANASALDFPEKSFDVIIDKGTFDAMEQNKPLVAAAFREAHRTLRPGGFLISVTFNSALQRVENQLRQAX
>ProMinCCMP2233062882_rbh_TGME49_310070
XGYGQEPPATQPSAADQHEDEALDLLKDVLRFNGEEGDRSFKGFSRQEYWDERYKKSSKPYDWYSSWEKIGPLVAEYMSPFDGAILNVGCGSSRLPRELHDAGYTNVTSIDYSPAVIEQMQQKHADLGQSFLLMDMTKMSFANESFDLLVDKGALDALFTGAHEQVFEAVPEFFRVLRPGGRYVSITFGEASRRTELRGAPWASFETLVLARQPQAHYIHVATKAEAQXARPSLQASRMGCGWMAQGGRAASIAEASAVRLGVEPDVPSAGAADAAVGVASCSNPLYAEARAATFQ
>ProMinCCMP2233082153_rbh_TGME49_310070
MATCLGTAEAPATEKALRPSTGSRPTLTCARTSIASPAATXDISILDAGCGNSLLAEQLYDDGYRNITSIDNSQVVVQQMIARQQQTARPELQWLCMDVLEMSFPDSSFDLVIDKSLLDTLMCTSGPAGDTSAYLQGVFRILRSRGTLMCVSYGKPETREYLFELQRRDSEFAFKLYTCELPAHHDAAGPHYLYLVVKVPLF
>ProMinCCMP2233089579_rbh_TGME49_310070
XDTLLATLIQKYDVLQDGKWAQIEKDFNEQAPEAKSRHWLKNRAKKLQAACPPEVDVVTPVRHKTPKSKFDFDQKFWDDKYTALGAQEWITGYKEMSQIFESAVPDTKSSIIVVGCGDSPFSADLYSAGYTNITNVDYSSVCIEQMSKRHPEMTWKLADATNMGDIGDELFDVVIEKSLVDTFVAAKTTPDEREFNVANMWAEMWRVLKPGGKYFSLNFILEAMEKGWAERCLSNWTSQMTAAMGGRQPWEILRVGVKTSPEMRDRLANDDAPMF
>ProMinCCMP2233091663_rbh_TGME49_310070
XQSPASGGGAAAARKRKRNNDWPWWMWAIGGLALLVCAGQLLAPKEPSPKKGKGGGKGKGGPSTERFLELALRLQEMTELASTLNSANALDGEAAQELNKELTSIEAELEGSSDSISRDLLSMVSVVRGTLYQKSANLTDEQVQELNRSFTYANPNYWDDYYNKTSEEERFDWYGSWDTAVEEVDVQFRKSEEGEEERRPGKQIGDLLKPYLTSESKILMLGCGNSNMSEQMYRHGFEDILNVDISENLLEKLRQRLSASAPRMRWQYANASALDFPEKSFDVIIDKGTFDAMEQNKPLVAAAFREAHRTLRPGGFLISVTFNSALQRVENQLRQADDWGDCRTVVFERPAQKQX
>ProMinCCMP2233105704_rbh_TGME49_310070
XGYQRVTNIDISAAAVSKMEERFAGTGMSWQVMNATAMDFEDCSFDLAVDKGTLDAMMCGGAAGSGDAAGLAAETWRTLRPGGLLLLVSHNGX
>ProMinCCMP2233107490_rbh_TGME49_310070
[truncated: 317,966 more chars]
