# Supplementary material for: Molecular characterization of the conoid complex in Toxoplasma reveals its conservation in all apicomplexans, including Plasmodium species
Source: PLoS Biol. 2021 Mar 11;19(3):e3001081. doi: 10.1371/journal.pbio.3001081 (PMC7951837; doi:10.1371/journal.pbio.3001081)
Supplement: S1 Data — Files are named according to the T. gondii apical protein query. The sequence headers comprise the protein identifiers in our in-house proteome database for the SAR clade (Methods), starting with an abbreviation for the species strain (see S3 Table). The headers furthermore contain either the descriptor “self,” indicating that this sequence is the original T. gondii query, or “rbh,” indicating that it has the original T. gondii query as its best T. gondii hit in a BLASTp search, or “none,” indicating that it has no BLASTp hit in T. gondii (see Methods). For sequences of P. falciparum 3D7, the header also indicates by which P. falciparum IT sequence it was gathered and if it was gathered via reciprocal best BLAST hits (“rbh”) or via unidirectional best BLAST (“bh”). The latter is only the case for the putative orthologue of T. gondii’s TGME49_219070 (see also S4 Table). (GZ) [file pbio.3001081.s005.gz › TGME49_conoid_proteins_putative_orthologs/TGME49_227000.fa]

>BesBesBbGer1004492_rbh_TGME49_227000
MATAAGHDLPLRGYSQPPPLQSGFVPQSASPARSDVPPASHSFAPSGGFASGFTLPAGGSAALALSENNAGEGPPLRSRTVRFAPKRQYRSYSPSNPAPLVGPDSFHGGSAALLSGFASEPAQFPNVPQGNFAGYHPQAASLSSRPFMNVSTAPAPSSAAPGYSMSGAARTPYAPSFPLASKSVSPSRQLMPSGTGLRAPQQIQSLGSMAPAGYSAVSAAAGPVAGFSRFSTAKSIPAGLQEMRASAQLPPQGSTFVSAGSSEPINASDSAAPGQFATVASSEALEHAPSRERSLMRGVTMDVGERQLKLQQDMKTLQERQRTLLAQQAKQLQQQQLRPPWLVPCGVTPNATRLATITVLPPKEGEAAGSSARSGSCPIFSRCAAGSRNRSGGSRAGRTRRIGVYVQPPASAASRGASAAADVQMAGEETGDAAACTSWLCGPEKTPSRPAGLPAGHRYSPGAAAAGGSANQPLVLKVNVVPPRAGASADAANPGVGGVTQAPAALNPAASAEDGGVDPRTRQLWEENEFLKQENAFLRAQLGRARADDMNRRFSEIESRRRADDDVRGHETLIQEQEEENRKLRRQIADLGAALYAATEDGDFRATTEALVQMLTDAHKEVASLKKAMRCEARSAHAAQTDIMNALKLVNRGGDVFATDPNDVTVGEAATDSLVSQGKRLVAQGQESVWTALSSMKDLVDQVFDRMKRLLTSTCTDEEKIQYLESLHLLVVGSLDGTLEAYDELAATCSKFDQLRAVVFDPKRNSPYCPCRPRRQVLEDDLKHLTRQNKEASEKLRQLRARVVKLEMENLKFYVKQADGVSEAESRLAASLSTNQLARELSSRSQSPFQRDARSGDRTFDETTSDGHERGRQAGRRKGKRESKTKLILRRRDIVPDCDSEDDVTSYQVTTAIKKLQNEIERLKDERQFDRTKDAEREQHLTRRITAGNRALAEMLNDQDRLLEQLLQMIDKRNHMYAAGAAAAAERAHRQALQEDLEQSRSLISQSSMALLEGQAPEPGAFNRLLTRLKSIKPVNMTDMTDEERELLQMAVNELTEHS
>CycCayNF1C8002943_rbh_TGME49_227000
MEIDAQRRQIEVLSQQQQAEQGAAIVAATHEPTNEQLEQLQALEEENIELRHQLADLSAALCTPASVKDGASSMNTLLASQLRTAHADITKLRNLVRHQLRSAGLAQDSVGQAMKTIGKGGEVFATDPNDITVQEAALDSMLARGRRRVLAAREFVWSAVATLKDLIDQTFERMGRLVKSEVSVGQKSAYVQELQGLVTSQLDPALKIYNDLDEVHKELDTLKAVVFDPKRNNPYCPCRPRRMVLEDDLEHLQRQLREANEALRTVRAQLVKLEMENLANYVQVQNLTVMLEKPFEEREEGKEEGGGMGRRCRLGKKLSVCAWYMSTTNPQDKCSSPSRHLDQGAADESEESMEELLMRAQKEHDAAKVAEALAALKDEVEMLKDRAMLDEVHRAQPAGYLADELFNQGAAVAKMEVVGGRLPAGVAVKRVAETLKSLRLEEIQGIIDPQDRKLLQMIEEQAVKMRRINIVRLNRGEQLEGGLEL
>Cys_WienI010989_rbh_TGME49_227000
MAAVDCSQDSDLHLTSPDSQEGISSLSLLGQNGYPLSFEEDAAADAHPLNGVDSQTYSGRTAAARTVRFASGQFFRCYSPVRRDSPLRSLYHDFSVPPGSPEGPRQGWAPSTAAIRRLWHQMPSTSDTSNSESQSVTIPTRTSGAVLRDGRGSSAQPGGAKEGPQNRSRCPPFVPRAGGGEMSLAQQFNARGGHLAESPPLNPLTSSSPPASAAIPSPSVATRPRTAPSSCVETPPPVGSSVWWAPSVDRMQPRTSETSIEQSSSLANRCPKAASVSTPPDRSPSSVGPAAVLHSGEGVSSSPAGDRLPPESSTVSGGASSRGDRRSLGSKPTLEQSYPSSHWQTGLSAHMSPEDLVARQAQLQRQMQVLQKRQRELISQQQQQLHRQQMRRPWLVPCALTPNATRLATLTIIPPRDTAEAKGNNSRCGSCPIFSRCVGGERSRSATARASRSRRIGVYVQPPVASPPPADTALADEVTCNWNCSAPVRGEGDAGWDSPGQETDNRRAPVDNRVLLKLEAVPPANDEPDRSSESQKEEETAPNKKAAPDEEGPDEVKEQLLKENTALREENAALKAQLELLQSEETSRRYARIEASRRMQRDDFVGDAIVQGLEEENLKLRRQVADLGTALYKVSEDGDFQKATEALVGQLLDAHKELATLKKGLQHENYLASAAQTGVTGVLRMMDRGKEVFASDPNDISVQQAALDSLLSQGKRLTAKAREGVWTALSSMKDLIDQTFDRVTRLLSSPCSLEEKKKYLQDLHVLVVSSLDDTLRAYDELDATCTNFEKIRPVVFDPKRNSPY
>EimAce000551_rbh_TGME49_227000
MKTINKGGEVFATDPNDINIQQAKLDSLLIQGKRRVLAAREFVWTAVSTLKDLIDQTFERIHRLLKSEVTQRQKIAYVNELHGLVTSHLDP
>EimTenHoughton005416_rbh_TGME49_227000
METAVQRRELEGLSQALLHQSPAAAAAADRESSSSSSRNLLALERENAELRQQLAELSAAIGASAADKKGGGALPALLASQLRSAHRDLVKLRSSMRAEQQAAAAAETNVGAAMRALGRGAEVFAADPNDCTLQQAALDSQLVKARRRVLAAREFVWSAVATLKDLIDQTFERVGRLVKSEVPLRQKSAYLNELQALVTSQLDPALKVYNDLDAVFKELENLKAVVFDPRRNNPYCPCRPRRMVLEDDLEHLQQQLQQTSEALRRTRTELIKSEMEGLQAFVQDKVQSNAAANPFKTSPQPAAAAAAADQSPAAAAAAAAYQQQQQQQQQQPAAEEEETTEILLLMAQRQHEAAKVAEALAALKDEVEMLKDRAMCEEASKGPPEKYLAEELFSREQKEAAMQKDKKPAGSLEELQGPLREGRIMQQQQQQQQQQQLQQQQQQQHPAAALQQAAAALSSFHFEKLSGPLDPKDLQVLKMIEEQAAKMHKMNEEMRGLSFI
>GreNip000254_rbh_TGME49_227000
MSLIRSYEPGSPGSTPSLGEAGLNDRFVDENGNEWVWDGEDYVVEDAEGTRWVFDGEDWLAKGDKGLRWLFEDNQWLVKGHDGQRYRQDADGNLLKASTPLPQAAPAAQARTEPTPKAEPTPAPTAKRHKHRHRHRHAHTPPPRPREQIHVEARLPPLPPPQTQLPLARPVYRNVAPEIIRFPAAGSGYASGLGPARYNQPPMAAKPGAAHAACAHTFHRGPSCPAHDCECRRTDSDCKHGNGHGNGNGHGGGNGHGGIGNGHGSGNGHGDGNGHGGGKHSPGASGKVNGGSGGKEGDVEMPTVCQRLKNCIGNFLFSKNEAAAGTSTTGSVPSVHSPCTPPHLSADQFYANAKSAANLAATQAAKLMEVSVPEGGALGSPAGLLSPAGLSPNGGHSPNGLSPKVLTVLPQGSKLVPLSQALRLERMKRNIVGDVPEAAATAGSPLPLTPATLPGTPKEGPTAALERYRNIALNLVNFEKEMNNVESRQLMLSQLTELTKNLSERDGPATAADELIMTLCATMQGLIQDNIRRINQTTGIEALWSPKEAYRMDALSSKTGQVINEASMKLEETQSQLQAVTREVLDLLHNPTGVIRTPEQKEGMSKLLEDEVIKLFEVRKTFERLSTECSDLRENAEALAFSDPKCPCRPQARLIEEDCRFLLERLRETTESLKIARERLLVSQIREMHQKNKAEYFSAQLRALVAKGASSNNKVIQLVNEGAERMEHSEIDLAKRLAALEQQLDAFKRGNTPAQTGNDVSLASRLFALSQEDQATLKAKQQPVVVKQLAPLQQAPLRTLPIVQPPNMAAVELRVTGEESGAVKQLADVMQQLLDAKTKIQDNSSLDTTIERVVASIRKVINKIDEGVDTEENANLARQLSKDITRLAFKQLPEGLPVADSNLLRGIQDMAQRCHNLASELKQARPRGHIPFDPSFNERAG
>HamHamHH34000366_rbh_TGME49_227000
MASTQQGATSRNLLYPERPLEVEGWTPPSVPPQAPLYPAGNLGSGSYHAAAMSAPYSSKDMSTPPTLPARAVRFASQRLYRNYSPPSSSQPETPADTPEPSPSPRLAPERLFDSPGPASSLSRQFARAGQSLRAPVTGPTSGERSISLSRAPHRSLSSLSLSSPKPSQDKYATSHAFEGRPVGRSDVVSGGVPVGMAGVSSFGGSGPGEKKHRSSPQAGSRGDTMSSFTSPAQSVPEAAVGSKEQQGVVDTPENESAFAFSRAASRAFFVSDYENQQNLSDAFQCGDVPRTGAPHGPSDASGIYTPRDQLPQEAQIRGSQLSSGRSETLQERQERLQREMDALRQRHQLVTQQARQLYQQKMARPWLIPCNVSPDSARLATLAIIPSKESRKGSCERSGSCPIFSRCAGSGRRRSSGSRVRRIGVYVRPTAASGQTVPPPAPGTSFETNAANAPRSFWENPGLLQCVAPVEVSCTDGKGGGVRSHPLVLKVDVMPSQAGTSLGKKEEEWKKSQASRVSSASASETPKTDPRIVELAKENDTLRQDNALLKAQLERAHAEGVRRRLTNIDLSRRSQIDVYGEDGLLWGQEVENEKLRRQIAELGAALHAAAEDGDFRLAAEALTQQLTDAHQEIATLRKSMRSDASGKQGVRCRDTSDDATLGANDISVREAAVDSLISQGKRVTTLGRENVWKALSSMKDLVDQVFDRMTRLLTSTCTMEEKVQYLGGLHVLVVSSLDETLDAYEELAATCNKFDQIRAVVFDPKRNSPYCPCRPRRQVLEDDLKHLCIQNKGATEKLRQLRARVVKLEMENLKFYVKHPDEPLRTSEARPVSPLASSVEAKATGTERLSSPKKDKRDISNKVDAATATTAADDDSDESGSVMRRAVVASRKKKVWRKRQEVFPVREEVSAYQLASTIKRLQDEIDRLKDDRQFDRTKAAEREQHLVYRVFNRNQILVDKLAEQDRLLARLMQMIEDRDRMHALAGPTSPTQLAQRQALHEDLEESRTLIRQSSAALREGQTPEPQAFDNLITRLRTLKRDGLRDVTPEEQELLDMINRQASQLRKIHQTVTELADHT
>NeoCanLiverpool004663_rbh_TGME49_227000
MSALPPVTEISHQPLALIYPLNCHRSPAYAPERWWASPSDSPALQYPYGDPESSYRPASLSAPFSSRSWSTPDTAPSRARTVRFASQRLTQNYSPPGSITRPESDLSSAATSPVPQLVSEGRTGAPGAEGGLAKQFSIAGQKLRLASSVYPEQTRSPYSGVTLDAARSRSASPSARHRGISSISQAGSGPASSRTSGGATGTSDTTLKRTTTLPGSREDNMSSFSTIAQSAPVALGSRDQGFSDSSGDQEAARFSRSAPRTFFDSCARDVKTPPGASYAGEAARVCGQAGAGFTTSPGDFLGAGQLPVPSQSVMRHTDARGGQFESGGPGDLQERQAQLQMELKALQGRQQQLLSQQARQLYHQKMQRPWLVPCKVSPDSARVATLTILPSKENGKSGSSERSGSCPIFSRCGRSARSRSNSTRARRIGVYVRPSDTANVQPVATAPGMSPETRQPAFYPSWSWGGAAFPQCMGPADLSWDDGTRSGNAACPLVLKVDVVPSQPEKPPEEKAEEWKKSLSLGVSSSAVSASEAAEPDPRMEQILKENDALRQDNASLKAQLEQAHAEGVGRRLAAIDAARRAQVDLYGEDSVMWEQELDNQKLRRQIAELGAALYAATEDGDFRLATEALTQQLTDAHHEISVLKKMMRSEANAAARHSSFLNALGCRDTSDAATLGANDISVREAAVDSLLSQGKRVTTQGREKVWGALSSMKDLVDQVFDRMTRLLTSTCTMEEKVKYLEGLQVLVVSSLDGTLDAYEELAATCSKFDQIRAVVFDPKRNSPYCPCRPRRQVLEDDLKHLCLQNKDAAEKLRQLRARIVKLEMENLRFYVKHPEEPGMQPEAPPVSRAVASQGVKARGALCRLQSPVKRDSPHRNDSAVAEATRDDSDTSEESVSVTRKPVETHRKAPFETNRKTKLLRNRQEVFPDRDEVTPHQFTTMIKKLQDEIDRLKDERQFDRTRDAEREQYLTYRVFNKNHILQDKLNEQDRLLARLMQMIEDRDRMSAAASAVTPTQRAQCRALHEDIEESRTLIRQSSAALREGQAPAPQVFENLLTRLRSLKPGSLNDMTAEEQELLEMINRQAYQLRKIHEAVTELTDNP
>NepSpe044442_rbh_TGME49_227000
SQEQQNQLSELRKEKIQEQRRQLQEIPSTNYAEQLLKEINALQRQLHDLGAAIYENAKRSGGASASVIAVLAAQLTDAHDQISYLKSEVQQANRAAVNAQKDIEEALKGINQGRKVFAIDPNDITIQEAAMDSILVQAKRNCTTGMELLWSTCVSIKETQTVVVERIKKFLKHETSLEDPMKQLQVLASAAEKHLNEIYKLYEDFQATNTSIRELKAHVFDPSRNSPYCPCRPRRMVLEEDLDHLQRQLFESNEQVRQLRGRTLQLELNSLSQYVSDALPMPHALIGAEGESAKETVSFLPQQGKLVGDTEIEELMGKIAAMETNIKKLNKELKHERNANREQEEFLVPNIFGDGEEGKLPANMNDLLSLFLALKERDGGNADLKAELAKRNRQANDHALRRFESSMSELHIKSDNGSLNTQERNVIKKIDEQAKELRKVNKEVQKIRCNRIQDSSSEST
>NepSpe063526_rbh_TGME49_227000
DTKDVALEKLTKFLNREISGEDALAVLQRMNLAIENHLDQIYNLYESFETLYDKIKNTQAHVFDCTRNSPYCPCRPRRMVLEEDLEHLQHQYFQSSDLIRQLRCKILNLELSSFSNYSNQGSVVQKTQS
>NepSpe071991_rbh_TGME49_227000
KEISRLQKHIKDFKVASEIAKNDIEQVYTGVNNSNALLQGRTNEIPTSEAIVDSILIQTRRNSLTALELIWSICKNIKDLKETAIPKIVLFIENHTTIDDPLDKLQEMSTILNNHLDQIYNIYEAHQ
>NepSpe088180_rbh_TGME49_227000
IYEEHEKLYEQIKTTQAKIFDPSWNSPFCPCRPRRMILEEDLEHLQHQYFESNEQIRSLRSKLLNLELNNIFHLSKKTQLQNEVNCPENQSAESCFKTESKINENL
>NepSpe102328_rbh_TGME49_227000
DNEKLRSQLKELGNAVYKNSKTAQGFNKDDQSNLIKVISALLNDAYNEISRLKKQINNFKRSAETAEDDIRNVLSGLEKSELLPVDSNDITVGQSVTDSLLFQSRRNCLTGLE*
>NepSpe116340_rbh_TGME49_227000
MVLEDDIEHLQRQVFEANEQLRKLRAEILSLQLNSFTKYVKPGTSYKNVEEHVELKKTSPDIKNTNFFKLLQADTAKIEDNLDEIVEKMNLMEDNIIKLHKEIDTEKNSRELKQDFLAPSLFGFEGDVEFDSAAIQLGRELFTLLQCLNERIINEPSLMKMKDDFFGVN
>PlaAdlG01002505_rbh_TGME49_227000
MSMKGTTNMFSPLVGNVYDNIYDNIYDSAYDPKELKIKSSNEHNNMYNNHYNISHVNDYNSKSFNNNHNIKNLYYNSFSPHNQMINNNSIYEEKKTNLLFEQHNYIDETPTYDIMDEENYKNYEHTMDEEVMKNEYYNIIKDNNLKKKKKNIHHLNNKDIINNNTNLKHESNEQILIDLPKNHLLKKLTTSIVKSINPQLISEYTDEDVILIKHKNHIKKRTNKVSTLKKKNKKKNEKEEIHKNDEDNTNGDDKTNGDDNTNGDDNEQIYEDQEIHYYNQFDDEIIKKHNKHDKHNKQKKQYKEFDVYETKGYIPLSNEHKQNKSVCCVDTNVKYYGQENNLPYEKNIIYENNLNDHQAHSYNNTLNQYTTNSDILNYNNYINNEYIQGIYNTNEYDIKKHSIYIPNEQVMFISPQEEKYLYMNASPNNIVPDNDVVYYYGQHDNQQMNININTEGKHINNNNINSNNINSNNINSNHINSSSSVNDGCFNFNINNLNNILNPCANTQNNKQKTQKSFFCKSSQKNVINKESNVKNNKTEILIYKNDRTNNYQNDININNNNNNNNINKFSFFTPTSNNVFVRTRSLTPNTYQKKKKKSFFTCSPLKDMNLNRQKSLPPQLYTTQNIPEPIYTHDISYNLHNQNNIIQNDPYNNMHNITTTLSYPLVSSNYVHLYPYQNSNINDQIKKVEHFNVSKNYMNESSTQTPTEISSKSSKDNSFWNTQIHLLNEKIKNMQTKMENITKEKNEVNELCKMYKNECGRLRELLVKENYSKYNILPSSSIDYEEVNLKLEEENEKLRKQLEALGKTILASDDINSIKKNLAKHIVHLNEENEKYRNEIKLLKKNKDINNQILFTLNKTEVSSDMIDSIFMQTKNVIIEGHENINVFYFNMKNLVQQFLEKMKYIIMENEYTKKEKLKYVVDLEDIIKKNFQEISQTVIKINNLRKNMKSIRAQVFDTDRVNPECLCKPSRSILENDIKQLEEVLHKHFILLKNLRKKNLSLNLNNLYVHFNNEDDKNAYSHESFNLSSEELQINKTYDNQDTNINIHQKKNVSSKNLYESQNKKSTADDTNTKIERVEKDDIVENDKKEKESYEEKNHKMNITVEENNILVAEDTKDDKIFHEKLHEKIKIIEEQLKSLNDHIYCSMSENEEDDEKTKNTKKNNDLMEYKIKNNLKDKNTSPHIRKEISSTYETKTKKENVNNKLIKKQESVHSKNASSCSSEISSSCEETDNMSSNKKEDWNNDDEVEKSKNKMIELLALLKGKDNENLVENTKEHINLFGKDQWENNYNLKKIYNNLKAIKNTIKNTEDDTEKNILALIESQANDIKIFGNCIDDLKSTVAQ
>PlaBerANKA000747_rbh_TGME49_227000
MVGNIENINLLVHSNSMHTKNNVNTMNSSPISFKKMNEQTDDQNGKRNRKKYSKNLDSNFKEYNDSDSQHRRITKLDNGTNTLNENRKSSEISEKTYYYKENSLHNESENKIKNFKNSKEIEEKKNSSNLDTTNGLLDISTSIFSAITKRLTEMKKNEKAIDESSENVFKENMERKKTILKDGGNTFSNNNISEKYNTYETDAYLINSPIQESIINDEKYVKMKQQNSVIFDKNCYNPQCEENLIFINNAYNDDNVYNMQNNLKYTPNQTGIYINGSGTSGTHNVPIDLYNNIAHISTNINNPYNNMQFATHAVIPSDIKPSTHLVVSQQNTQPTFLVSNNNMNYDAQNERIFQTRNEINIGNENPTCLYTNPVINPGIVHRVEYESNNLKNNSKKMNRMIINEKNEFYNFAKKEPKKKSLLCNSSEKNDKKNVNPELKAEILIYKNTLSNPPKNIKNGTYNIPIKNNVFIRTRSLTPHTYYSKNIKNVSPLKNINIQKNGPKNIKPKIMHTNPICTHEVTYTCPIQNSTHFEKKNDSIPINKLVESCDNKSDLNICSTEASSIESIGYEKSDKQIKSLNQKIKNLQNKISELTKTNKNLNELSQMYKNECNRIRETLGIHGIDKNYISPKKIINYEKENLKLEKENEKLREQIKVLGKAILSTHDIAGVKKILAKQIINLNDENEKFKKEIKELKKKENINNQVMFNINKSEVSVDAVDSIFLQTKNVIIEVHQSINVFYLNLRNLIDEFFEKIKFLIVEDEYTKKEKLLYVTSLEEIINENLTEINGIVVKVNELRKRMKDVKAHVLDTNRKNPLCLCKPTRDILEDDINHLEKELHKHSLIIKNLRKKNLFLCLNDLHSQFNQVEQVESLNDEANIDDEQNFPYYVHKKEINNVCQVANKKPSNKKNEEDNSGLQEKIKKIEDQLNSLSNHINYNSYDENENESEEEENFLKNKKKSIEKLTKNIKKGPAYLNKFHDTSINNKKKKINYKYFQKEYEKQSDNDFYEKSKENSQDTDSLSDLSNSEGSETENILYNKKQWMSDEEVEKSKNKMIELLALLKGKHNEDLVENTENYVKSFGKHKSENEYNIQNIYNNLKAIKNTIKNTDDDTENNILALIESQAAEIKIFGNCIDNLKNTITS
>PlaBilG01002561_rbh_TGME49_227000
MSMKGTKDMLSPLVGNIYDNVYDLKELNIKSINEQNNANSNNYNINHVNDNYSRLCNNNHSKQNLYYNNYSYHNPLINKNSIHAEKRNNLYEHHNYIDENTTHHTMEEKNYKNYEHTMDEDLMKNQYSRIIKNNHLKKKKKNIQYLNNKDINNTNLNYETNEQVLIDLPKNHLLNKLTTSIMHSINQQLISEDTDEDINLINHKNHITKRTNKVSISKKKKKKKNQKGEIYENDADNTNDEDNTNDEDNTNDVDHTNDVDHTNDEDHTNDLDHTNDEDHTNDEDHTNDEDNTNDEDNTNHVDNTNDDDNEQIYRDEEIHYHKQFDDQIKKKQNKQSKQKKQYKEFDVYETKGYTTLPNGHKQNKSVCFVDNHAKYYTQKNNLPYEKDIIYENNLNDYQAHSYNNTLNQFTTNSDILNYDNYVNKEYIQGIYNTNDYNIKQRSDYEPNEQVMFISPQEEKYIYMNTSPHNIVRDNDMVFYSGKHDKQQMNININNNNDNINNNNNNNINNNNDNNINSSSSVNDGCFNLNLNNMNNIFNTCTNTQNKQKTHKSFFCNSSQKNVINKDNNVKNNKTEILIYKNDRTNNYQNNDQTKKNIQNNNNNNNNSGNNINKFSFFTPTSNNVFVRTRSLTPNTYQKKKKNSFFACSPLKDINLNRQKSLPPQLYTTQDINEPIYTHDISYNLPNKNNIMQNDPYNNIHNVTTTLSYPLVNSNFVHLYPYQNCNISDQINKIENFNVSKNYMNESSTQTPTETSSKSSKDNSLWNTQIHLLNERIKNIQTKMENITKEKNQVNELCKMYKNECGRLRELLVKENYNKYNVLPISSIGYEKVNLKLEEENEKLRKQMEALGKTILASDDINSTKKNLAKHIVHLNEENEKYRNEIKLLKKNKDINNQILFTLNKTEISSDMIDSIFMQTKNVIIEGHENINVFYFNVKNLVQQFLEKMKYIIMENEYTKKEKLKYVVDLEYIIKKNFQEISQTVININNLRKNMKNIRSQVFDIDRVNPECFCKPSRTILENDIKQLEEVLHKHFILLKNLRKKNLSLNLNNLYVHFNNEDNQNAYSHESFNVSSEEFQMNKIDDNQDTNINIHQKKNVPSKNLYELQKKNNTADVTNTKIERVEKDKKEKESYEERNHKMNTTTEENNILVGENTKVDDIFHEKLHEKIKIIEEQLKSLNNHIYCSMSENEDDEVTKNIKKNNDLMDCKIKNNLKDKNTSPHIRKESLSKYENTTKKENVNHKSIKKQESVHSKNVSSYSSEISSSYQETDDIPSNKKDDWNNDDEIEKSKNKMIELLALLKGKHNEDLVENTKEHINSFGQDQWENNYNLKKIYNNLKAIKNTIKNTEDDTEKNILALIESQANDIKIFGNCIDDLKSTVAQ
>PlaBlaG01002434_rbh_TGME49_227000
MSMKGTKNMLSPLVGNVYDHKELKIKSINQQNNMSNNNYYNNHMNHNNSRPFNNNGNRKNLYYNTFSSHNGIISNNSIHEEKINNLYEQHNYIDEDATHITMEDENYKNYKNYEHTMDEDVMKNEYSSIIKDNNLKKKKKNIHHLNNKDINNTNINYETNEQVLIDLPKNHPLNKLTTSIIHSINPQLISGYTDEDINLINHKNHITKRINKVSTSKKKKKKKNEKEDIYENNVDNANGEDNTIGEDNTNDEDNTNGEDNEEIYKDQEIHYYKQLDDQIKKKQNKQNEQKKQYKEFDVYETKGYIPLSNEHKQNKSVCFVNNHVKYYAQQNNLPYEKNIIYENNLNDHQAHSYNNTLNQFTTNSDILNYDNNINNEYIQGIYNTNDYNIKQHSVYEPNEQVMYISPQEEKYIYMNASPNNIVRDNDMVFYSGQHDNQQMNININTHSKNINNNDNNNDNINDNINSSNSINDGCFNINLNNMNNIFNACTNTQNRQKTHKSFFCNSSRKNVINKDSNVKNNKTEILIYKNDRTNSYKNNDQIKKNIQNNNNGNNINKFNFFTPTSNNVFVRTRSLTPNTYQKKKKNSFFACSPLKDIKLNRQKSLPHQLYTTQDITAPIYTHDISYNLLNQNNLIQNDPYNNVHNITTTLSYPLVNSNYVQLYPYQNCNINDQIKKVEHFNVSKNYMNESSTQTPTETSSKSSKDNSLWNTQIHLLNEKIKNMQTKMENITKEKNKVNELCKMYKNECGRLRELLVKENYSKYKVLPISSIDYEEMNLKLEEENEKLRKQLEALGKTILASDDINSIKKNLAKHIVHLNEENEKYRNEIKLLKKNKDINNQILFTLNKTEVSSDMIDSIFMQTKNVIIEGHEHINVFYFNVKNLVQQFLEKMKYIIMENEYTKKEKLKYVVDLEDIIKKNFQEISQTVIKINNLRKNMKSIRAQVFDIDRVNPECFCKPSRTILENDIKQLEEVLHKHFILLKNLRKKNLSLNLNNLYVHFNNEDDQNAYSHESFNVSDEAFQMNKTYDNQDTNINIHQQKNISSKNLYEWQNKNNTAHAPNTQIERVEKDEKEKESYEEKNHKMNTTTEENNILVGEDTKVNEIFHEKLHEKIKIIEEQLKSLNNHIYCSMSENEEDDEIAKNTKKNNDLMDYKIKNNLKDKNTSPHIIKESLSKYETTTKKENVNYKSNKKQEGVHSKNASSYSSEISCSCEEMDGISSNEKDHWNNDDEVEKSKNKMIELLALLKGKHNEDLVENTKEHINSFGQDQWENKYNLKKIYNNLKAIKNTIKNTEDDTEKNILALIESQANDIKIFGNCIDDLKSTVAQ
>PlaChaChabaudi001288_rbh_TGME49_227000
MIGKIENRNLLGHSNSMHTKENVNTMNSSPILFKEMDEKIDDQSRKKNRKKSSKNLSTTFKEHNDSQNRRSTKFDNGIDTVYENRKSSEASEKTYYYKENSLNNETEDKINNLKNSKEIDEKNNSSTLDPKNGLLDISTSIFSAITKKLTEMKTNEKKPDIVSENVSRKKTILKDADNISSNNNTYETDAYLINDEEHAKMKQQNSVMFNNTDNNYYNPKCDENLIFINNAYNDGGIYNMQNQTGTCINTSEISGMHNGQVDLYNNIAHISTNINNPYNNMQFATHAILPPAVKPSAHLVVPHQSIQPTFLGSNNNMNYDAQNQHTLQTQNGGSTYLYASTSPVVNPGFVHTVEYERNNLKKNSNQMNKIVINDTTGFYNFAKKETKIKSLLCNRSEKNDKKNMKNELKAEILIYKNPLSNPPKNIKNGTYNIPINNNVFVRTRSLTPHTYYSKNKKNISPLKNLNVQKMGSKNVKHKNMYINPICTHEVTYTYPIQNNTNFEKKNNTTINKLIEDCDNKSEINKCSTEASSLESIGDKKIDGQTTNVNQKIKNLQNKVSELTKTNKNLNELSQMYKNECNRMRETLSTHAVDKNYISPKKIINYEKENLKLEKENEKLREQIKVLGKAILSTHDIAGVKKVLAKQIINLNDENEKYKKEIKELKKKENINNQVMFNINKAEVSVDAVDSIFLQTKNVIIEAHQSINVFYLNLRNLIDEFFDKIKFLIMEDEYTKKEKLLYVTSLEEIINENLTEINGIVVKVNELRKRMKDVKAHVLDTNRANPLCLCKPTRDILENDINHLEKELHKHSLMIKNLRKKNLFLCLNDLNSQFNQVEQVECLNDEANVDSEGNITHGVHKKKEVNNASQVASKKSHNKNNEDDNSGLQEKIKKIEDQLNTLSNHINYNTGDEDDNESEEENYPKNRKFLVEKLTKGIKKGATHLTKPHDTSINSKKKKTNYKHFQKKNKEQGDNDFYEESKEDSQDADDLSDSPKYEDSETENTPSNKKQWMSDEEVEKSKNKMIELLALLKGKNNDDLVENTENYIKSFGKHKSENEYNIQSIYNNLKAIKNTIKNTDDDTENNILALIESQAAEIKMFGNCIDNLKNTVTS
>PlaCoaHackeri001507_rbh_TGME49_227000
MAQADANNLHHYNRNTVTEGNANVLNEWGGMKASSHTFIKDMSKGYSCPVKLKKGESMGEVDGATSEFAAPFYPEENNTQRRRRSTHLVEQTSELFCDDQVGDQTPQPACDVRMGEPYDGVGTSRRERRSSHGGDAKKRVTTKLADSHILNKLTRTLLQGIQEKVEEERKASMREVKGKQNGEEKSTCTGRSSSAMREQNLWNAKDELGGAPPKGGLPNDAKWTTLNSGNQGVVFRRKGRASHVSSGPNGGNALTAKTSTTGVQVTPQTEQTFYVYQTEGQIPGSCENNDFIGLAQQEGNRHSVSNKSVCFVDEARHSSGGYVDSAQGQQVYLQEGVNNGTHPYLAQESLIVDGNGYVVGSGTDKVGGVLKRPDEGGFHLVGTGDVGSYVGQQGIASQAVHTNWSGTPQYGSQPNYGTQTNYGSHIQHSGHPNYGTQMNYANYDVTKTPASASIRISTVGHPKRLSHPQRKSFHVPPRASSAKKNFFCNSSVKNKQLHGRKQLMGNKTEILIYPNGSMRGSADQTNGSKKYSLDRRGSPFLLSSPSKATTRFPSSNIFIRTKSLRRQSQDGTNRKGSVSPLNKFSLGRQKSVPVRTHSRNTTTTPMCTQEITYSFPPQGGCIPGVVGDQRVIQAFASTLPHGTHHSGMFIGQNSNSGDAYKGDFNEDMNSYVNKCSTDVSSRVADVGSPLSDQITSLNSKIGRLTSRIRSINGEKWNLSELARLYKNECNRLREVIAKNKQTHYDPVNFRKVNYEQLNGQLEEENEKLRNQMTALGKAILSSYDINGIKKILARQIVNLNEENEKYRQEIKVLKKQKDVNREVLFNLSRGDVSTDAIDSVFMQTKNVVIEGHQTINVFYLNLKNLIDELFQRIKFLLLEDEYTPNEKLLYVTSLEELVNENFEEINHIVVKINELRKKMKNVKAHIFNTDRSNPNCSCKPSRIILEDDINHLEEELHNHSIMLKNLRKKNLALCLNNLHCQFDHDEKGDVPPGGAIKDHHKTDKHKNSNKEKALHRREEGKATQAVKDRPPTNLDKEEANLEENPDESYHNRLHEKIRVIEHQLHTLNDHINSSFCDGDKEHGGDDAQLGCAELDGPTKKCTTKRKQKITNERHAKGESSYTSSSPRSSVSDESASVPSENKNWLSEEEVERSKSRMIKLLALLKGKHNADLVENTKSYVSSFGEYKPNNKYNLQKIYDNLKAIRNTIKNTEDDTERNILALIESQANEIKIFGNCVDDLKTTMAS
>PlaCynM001384_rbh_TGME49_227000
MAQADANNLHHYNRRTITEANEDVLNQWRDKEASSRTSLKDMRKSYSCAQKYKKNDAKGEEASKVEMGIDVEGVTTQFAAPFSAEQNNTQRRRRSTHLVEQTSELFCDNQVGEQTPQAVCDVGMGEPYGVGASRRERRSSQGGDAKKGVSMKLGDSHILNKLTRTLLQGIQEKVEEERKESGREIKSKRSGEEKSKYRERSSSVMRERSLWSSKDDLGGESPTGGLPNGAKWTTLNRGSSQGVVFRRKGRASHVSSGPIERSVLRGKAETTATQVVPQISQQMSQQMSQQMSQQMSQQMSQQIAPQMSQQVAPQTAHETEQTFYVYQTEGQIPGSCESNNLVGLAQQEGNTHRVSNKNVCFVDEGRHSSGGYVDSTQAERAYFQESFKGGMDPYLAQESLLVDGSGSVVGSGGVVASGGLVGSGSLVGHSALVGSGGVVASGTDGMGGVLKGPDEVAYHFVDAGDVCSGASASWVGSVDMGAYGGQQAIATQAVDASWSGHPQHSGHSSYAAHPSYGVHPSYATQLSHATQPSRATQRNYGSHPQYANYDMTQAPASAEIRISTGGHPKPSPPPQKQPYQQSYKQPYKQSYKQSYRVPPPATSAKKSFFCNSSVKNKQLQGKKQWRGDKTEILIYPNGSTKGSARQMQGGARQMQGSGSQMQRSGSQMKGPKRYSPDRRESPFRLSSPSKATIRPLNSNVFIRTKSLHRQSGGGRNRTGSVSPLNRFSLGRQKSVPVRTHSRNATPNAACTQEITYSFPSQGGCIPGVVGDQRVIKAFASTLPHGTQQSGLVIRQHSNSGDAYKKEINDDVRSYVNRCSTDVSCKVIDVGSPLCGEINSLNSKIGRLSSRIRSINAEKWNLSELARLYKNECNRLREVIAKNKQTHYDPVNFRKVNYEQVNAQLEEENEKLRNQMKTLGKAILSSYDINGIKKILATQLVNLNDENEKYRQEIKLLKNQKDVNREVLFNLSRGDVSTDAIDSVFMQTKNIVIEGHQTINVFYLNLKNLIDELFQRIKFLLMEEEYTRNEKLLYVTSLEELVNENFEEINHIVVKINELRKKMKDVKAQIFDEDRSNPNCSCKPSRIILEDDINHLEEELHSHSIMLKNLRKKNLALCLNNLHCQFAHDAKGDVPPGGAIKDHHKTDKHRNSNKERSLHRREEGKASQSVRDRPPTSLDKKEANLEENPSESYHNRLHEKIRVIEHQLHSLNDHINSSFCDGDKEHRREDGTPLESEFCKNRKEDSQPGCANYDGLTKECKTKGKQKITDERHAKGESSYTSSSPRSSVSDQSASAPSENKNWLSEEEVERSKSRMIELLALLKGKHNADLVENTKNYVSSFGEYKPNNKYNLQKIYDNLKAIRNTIKNTEDDTERNILALIESQANEIKIFGNCVDDLKTTMAS
>PlaFal3D7003204_rbh_PlaFalIT_PlaFalIT002692_rbh_TGME49_227000
MSMKGSKNMLSPLVGNIYNNVYDHKELKMKSINEQNNMGSNNYNINYVNNNNSTLSNNNHSKQNLCYNNFSSHSPSINKDSIHEEKKNNFYEQHNYIDENATHHTMEEENYKNFKNSKNYEHTIDEDVMQNEYSNIIKDNHLKKKKKKKNIHHLNNKDINNTNLNYETNEQVLIDLPKNHLLNKLTTSIIHSINPHLISEYTHEDITKRTNKISTLKKKKKKKKNEKEEIYESDVDNTNGEDNTNDVDNTNDEDNTNDEDNTNDGDNEQIHYHKQFDDQIQKQKNKQNKQKKEYKEFDVYETKGYIPLSNEHKQNKSVCFLDNHVKYYTQQNNVPYEKNIIYENNLNDHQAHSYYNNTLNQFTPNSDILNYNNYINKEYIQGIYNTNNYNIKQDSVYEPNEQVMFMSPQEEKYIYMNASPNNIIRNNDMVFYSGQLDNEQMNININNNNNINNNDNNINSSSSVNDGCFNLHLNNMNNIFNTCTNTQNKQKTHKSFFCNSSAKNVINNENNVKNNKTEILIYKNDKTNNYQNNNQTKQNIQSNNHYNNNNNNNGNHINKFRFFTPTSNNVFVRTRSLTPNTYQKKKKNSFFACSPLKDINLNRQKSLPPQLYTTQDITQPIYTHDISYNLSNKNNIIQNDPYNNIQNITTTLSYPLVNSNFVHLYPYQNSNTNNQIKKIENFNVSKNYMNESSTQTSTETSSKSSKDTSLWNTQIHLLNEKIKNMKTKMENITKEKNEVNELCKMYKNECGRLRELLVKENYDKYKVLPICSIDYEEVNLKLEKENEKLRKQMEALGKTILASDDINSIKKNLAKHIVHLNEENEKYRNEIKLLKKNKDINNQILFTLNKTEISSDMIDSLFMQTKNVIIQGHENINVFYFNVKNLVQQFLEKIKYIIMENEYTKKEKLKYVVDLEDIIKKNFQEISHTVININDLRKNMKNIRAQVFDVDRVNPECFCKPSRAILENDIKQLEEVLHKHFILLKNLRKKNLSLNLNNLYVHFNNEDDQNAYSHESFNIPSEEFQMNKTYDNPETNINVHQKKNVSSKNLYEAQKKNNTSDVTNTKIEGVEKDKKEKESYEEKNDKMNTTSEENNILVGENTKVDDIFHEKLHEKIKIIEEQLKSLNNHIYCSMSESEEDDNVTKNIKKNNDLMVCKIKNNFKDKNTCPHIRKESLSKYETKTKKENLNHKSIKKQESIHSKNSSSYSSEISSSCEKTDDMLSNEKDDFNNDDEVEKSKNKMIELLALLKGKHNEDLVENTKEHINSFGHDQWENNYNLKKIYNNLKAIKNTIKNTEDDTEKNILALIESQANDIKIFGNCIDDLKSTVAQ
>PlaFraNilgiri001315_rbh_TGME49_227000
MAQADANNLHDYHRRTITEANADVLNQWSDKRTSSRASVKDIRKAYSCPLKFKKNGAKGEEASAVEGTTTEFAAPLCEEENNTQRRRRSTHMVEETSELLCDDHVGEQTPQPACDVQMGEPYGVSTSRRERRSTQGGDAKKGVTTKLTDSHILNKLTRTLIQGIQEKVKEERKEADRQDKSKRSGEEKAKCRGRSSSAMREQNLWSEKDELSGASHKRELSNGAKWTAVNSGNQGIVFRRKGRASHVGSGPMEGGAQSVNAATTAPHVTQHVTQHVTPQTEQTLYVYETEGQIPGSCEGKDFVGLAQQEGNRRSVSNKSVCFVDEGRQNSGGGGYVDSTQAQRVYLQESFNGGMNPYLAQESLIVDRNGYVVGGGIDGMAGVLQRPDEVGFHLANAGGVFGGANLVGSASMAPYGGQPTYANHVQHSGPPNYGTHKHYANYDMKQSPAGTSIRVSTGGPAKPSLHPKKQSCDVAPSATSAKKNFFCNSSVKNKQLQGKKQWEGHKTEILIYPNGSMKGSVNQMNGCMKPSLDRRGSPFLLSSPSKSTTLPLSSNVFIRTKSLQRQSDGGRNSKGSVSPLNKFSLGRQKSVPVRTHSRHSTSTPMCTQEITYSYPSQGGCIPGVVGDQRVIKAFASTLPHGNHQSGVFIRQHSNAGDAYNKEFNDDARSYVNKCSTDVSSNVMGVESPMSDQINSLNGKIGRLTSRIRTINAEKWNLSELARLYKNECNRLREVIAKNKQAHYDPVNFRKINYEQVNAQLEEENEKLRTQMKTLGKAILSSYDINGIKKILARQIVNLNEENEKYRQEIKLLKNKKDLNREILFNLSRGDVSTDAIDSVFMQTKNIVIEGHQTINVFYLNLKNLIDELFNRIKFLLMEDEYTPKEKLLYVTSLEELVNENFEEINHIVVKINELRKKMKDVKAHIFDADRSNPNCSCKPSRIILEDDINHLEEELHKHSIMLKNLRKKNLALCLNSLHYQFDHDAKGDAPSGGAIKDHHKTDIVDKHRNSNKEKGKASEAVRDKPPTNLDKKEDDLEEDPGESYHNRLHEKIRVIEHQLHTLNDHINSSFCDGDKEHQREDATPLGSDLCRNKKGDAQPGYAKLDGLTKECTTKRKQKISDERNSKGEASYISSSSPRSSASDESASAPSENKNWLSEEEVERSKSRMIKLLALLKGKHNADLVENTKSYVSSFGEYKSNNKYNLQKIYDNLKAIRNTIKNTEDDTERNILALIESQANEIKIFGNVGHEKGDPKEGHKNTCPTCEGTNMCHNA
>PlaGabG01002440_rbh_TGME49_227000
MSMKGTTNIFSPLAGNVYDNIYDNIYDSAYDPNELKIKSSNEHNNMYNNHYNISHVNHYNSKPFNNNHNIKNLYYNTFSPHNQMINNNSIYEEKKTNLVCEQHNYIDETPTHHIMDEENYKNYEHTMDQDVMKNEYYHIIKDNNLKKKKKNIHHLNNKDIINNNTNLKHESNEQILIDLPNNHLLKKLTTSIVKSINPQLISEYTDEDVILIKDKNHIKKRTNKVSTSKKKNKKKNEKEEIHKNDDDNTNGDDNTNGDDNEQIYEDQEIHYYNQFDDENKKKHNKHDKHNKHDTHNKHDKYNKHDKHNKQNKQKKQYKEFDVYETKGYIPLSNEHKQNKSVCFVDNNVKYYAQENNLPYEKNIIYENNLNDHQAHSYNNTLNQYTTNSDILNYNNYINNDYIQGIYNTDEYDIKKHSVYAPNEQVMFISPQEEKYLYMNASANNIVPDNDVVYYYGQHDNQQMNININTEGKHINNINSNHINSNHINGNHINGNHINGNHINSNNINSNNINSSSSVNDGCFNFNINNMNNILNPCANTQNNKQKTHKSFFCKSSQKNVINKESNVKNNKTEILIYKNDRTNNYQNNNNINKFSFFTPTTNNVFVRTRSLTPNTYQKKKKKSFFACSPLKDMNLNRQKSLPPQFYTTQNIPEPIYTHDISYNLHNQNNIIQNDPYNNMHNITTTLSYPLISSNYVHLYPYQNSNINDQIKKVEHFNDSKNYMNESSTQTPTEISSKASKDNSFWNTQIHLLNEKIKNMQTKMENINKEKNEVKELCNMYKNECGRLRELLVKENYSKYNILPSSSIDYEELNLKLEEENEKLRKQLEALGKTILASDDINSIKKNLAKHIVHLNEENEKYRNEIKLLKKNKDINNQILFTLNKTEISSDMIDSIFMQTKNVIIEGHENINVFYFNMKNLVQQFLEKMKYIIMENEYTKKEKLKYVVDLEDIIKKNFQEISQTVIKINNLRKNMKSIRAQVFDTDRVNPECLCKPSRSILENDIKKLEEVLHKHFILLKNLRKKNLSLNLNNLYVHFNNEDDKNAYSHESFYLSSEEVQINKTYDNQDTNINIHQKKNVSSKNLYESQNMKSTSDDANTKIERVEKDDIVENDKKEKESYEEKNHKMNITIEENNILVGEDTKDDKIFHEKLHEKIKIIEEQLKSLNDHIYCSMSENEEDDEITKNTKKNNDLMEYKIKNNLKDKNTSPHIRKEILSTYETKTKNENVNNKLIKKQESVNSKNASSCSSEISSSCEETDNMSSNKKEDWNNDDEVEKSKNKMIELLALLKGKHNEDLVENTKEHINLFGQDQWENNYNLKKIYNNLKAIKNTIKNTEDDTEKNILALIESQANDIKIFGNCIDDLKSTVTQ
>PlaGal8A004299_rbh_TGME49_227000
MSLKSESNINYRNEYVYKYNNPPNQSNFSSHMDNKGSKLPLSSSYKTYSKENLYKIHLNSKEFQNDIDNKQEGNENKGYEKRNNEEYILGRYVEGGEYYSNEKQNYYDETANDIIREDVEYYNDETDKYLNNQTNEYYHDNEKYSNENSNQMTNETNNIFYEQNIENDNNRENKESEYNSKNEEFPNSIKDSKNKKNKQFSKNHILNNLTSSMFNTHNTKEVKRNKLNNKREKRNSKNLKNSVYSKTPREKENSIHEKLTDEKNGKNQKMFSNTHNSSSVCENKKKKRDNSEKKLKNLFYKNSRKGKKNHGKTKELSVYEMKGYIPTSFENNEEKKTENNNKDNKTKNKNKNVYFVDNNANHHAMYDGDQYKQFNYGNNLYNDQMLNIQEQIQEPYNNTINGIRTTNDIHIYPNNNGIFINNDISPTSVSYDPSISCNNVNRDAFFVPQENVYMNESHNVTGIKNVIHKLPYSSPYGIMKTKNEFFKLSVPSSPKKSFFCNSSQKNTLKKKETNDFKTEILIYKNNELNNYNKNLMNSTIYNNDINKHNYFMPTSNNVFVRTRSLTPYSCINKRNNKVSPLKSICINRQKSLPIVKTKTEKPICTHEVSYIYSNPKNVQNINDGINKYGASLPQIYPNSTNLYPYYYKNEENKKKCKYYDSKGYVKKSSNKSSTKCSTGSSSQNSYRCSTLNSDVHFLNEKIKKLHNKINNMNKENSNQNDLLKMYKNECNRLRELFVKNNFAKINSTNIGNVDYEKVNLKLEEENEKLRNQMKTLGKTILSSDDTNGIKKVLAKQIVDLQEENEKYRNKIKLLKKNNDINNEVLFNLNKTDISADAIDSIFMQTKNVIIQGHESINIFYLNLRNLVDKFFEKIKCIIMENDYTKKEKISYINNLEEIIKSNFEEINEIVLKINELRKNMKNVKAHIFDINRGNPYCSCKPSRIILEEDIKHLEKELHKHSILIKNLRKKNLFLSLNNLYFHYNKGNETYDNSKGIYSDIYEKKNKDIIYEKYGTIMNSNSKVDISHLGSSESENKHKNNKKEDNFQKKEDNILHSLDKNSILKLDENYSTMDDKNINEEYHSKLHEKIKIIEEQLNSLNNHINYNYGGDDYEDNKKTMKTKKKDVFLVDKLIKNIKNDNNYFNDIDKTSNYMKKENLKIDNHMEIESSYSENESSHSSSSYSSSSDENENLSLKKKKWISDDEVERSKNKMIELLALLKGKDNDDLVENTKLYINAFGKHKSQNKYNLRKIYDNLNAIKNTIKNNDDDTEKNILSLIESQANEIKIFGNCIDNLKNTVAS
>PlaGonATCC30045001104_rbh_TGME49_227000
MIEANDETPLYFNRKTITETNVSSDMLKKWNDNQTNSRTSLKDIHLRKSMNKAYSSPVEFQKKNSISEQVEENKIQEGRRSTHLVNQTAVFLSDDQRKSVHTNEHEYDTPMGEKSSELDAAKNKRKNSNVYKSSTKEVYEKIPSNNILNKLTKTLLMGIQEKVQIGIKKRDNKEKHKGRVCSNSENRNQKLWSTKDQVRDTTQNGNISKKGSHEVIFQRIGKFERSRRGDKTDLAYNSASCQNSKDMAKTERKKEKKQEQGKEKTFYVYETEGYIPRACENTVFKGLEEQQRDEQQTKNKNVCFADERGNNNFDYVEVSQPEQLYIHHSFQSSPNPYYLQGTVNAIPSSNHQMMNDELEKSHDMAFNTGQGEVILYGATSPHVPVGHSSLSVDRSASISNLGNSAAYDMYGYQLGYTDYEGKSRYQSHGVGLNVHPSHGRQIAYPNYTNYNVREGSSVPRVAHVPKSALIRSKTIDFKNRVIDSENKICNMMDLPTLPTSSKKKFFCNRSLKNNEQKDLNQSKEYKTEILIYQNEHLKSYKKNSLEKGVKKKKKKKKKSRSPLIFTNKGTIFPSNTNVFIRTKSLQPFRSNKKNCSISPLKNISFGRQTSVPLSTQSRGLHTIPDYTQEISYTYPSKNKNMNGWDKGPQVIKSFTSTVPYGTHQNSVIIQQHKNLSDSNKIRFSDDSKSYLNKCSTEASSKTSDNGSTLNNHVKSLNAKIGRLNSRIRSINAEKWNLSELARMYKNECNRLREVIVKNKKVHYDPLNFRKINYEQMNAKLEEENEKLRNQMKVLGKAILSSYDINGIKKILARQIVNLNEENEKYRHEIKLLHKQKDVNREILFNLNRGDVSVDAIDSVFMQTKNVIIEGHQTMNVFYLNLKNLIEEFFQKIKFLIMEDDYSKNEKLMYVTSLEELVNENFEEIKHIVVKINELRKKMKDVKAHIFDTDRSNPNCSCKPSRIILEDDINHLEEELHNHSIMLKNLRKKNLSLCLNNLHCQFNHEKQKSDQIMGKDPLNLEDKDVNVNDNSDGSYHSKLHEKDVPMDLEFHKYPKFPELPKIVKGENHRFTQADCTEVAKRSKECNKEEKKNKINVKHHTKDISSNTSSSSCLSSSDESGSEMWENKNWLSEEEMERSKRKMIELLALLKGKHNEDLVENTKNYVNSFGEYKSNNKYNLQKIYDNLKAIRNTIKNTDDDTEKNILDLIESQANEIKILGNCVDNLKTTMAP
>PlaInuSanAntonio1002485_rbh_TGME49_227000
MAQADANNLHHYSRGTITEDNADLLNQWSDNKRSSRTSLKNMRKASSCPVKLKKIDVNGEEANAVEVQAGGTTNFAAPFCAEQSNTQRRRRSTHLVEQTPEFFCDNEVGDQTAGSVRDVQMGKPDGMDASRRERQSNQGGGNAKKPVTMKLADSHVLSRLTRTLLQGIQNKVEEERKEAKREVKTKHSGEEKPKCRGRSSSAMREQNLWSAKDDLGGESPTGGLPNGAKWTTLNSGSQGIVFQRKHRPSHVSPVPMEHSVMSGKTATIATPVTPQIVPQMASQIPSQLTTQITPETEQTFYVYQTEGQIPGPCERNDPLGLTQQEGNRHSVSNKSVCFVDEGRQSSGTYVDSSQAEHVYHQESLNGRMDPYLAQEPLIVDSNGYVVGRGNDGMVGVLKRPDEMAFHFVDAGGVCSGASASCVGSVDMGDYAVQQAIASQAVDVNWSGDPHNSGDLNYGGHLQGSGHPNCGSHIQHSGHPNYGVQPDYGIEPNYSSHHHYASYDMTEAPAATAIRISTDAHPKPSPHYPPKQSCHVPPAATSAKKDFFCNSSVKNKQLQGKKQWRGDKTEILIYPDASTKGGSGLMNGPKKYPLDRREPPFLLSSRSNATMRPLSSNVFIRTKSLHRQSEGGKNKRKGSVSPLNKFSLGRQKSVPVRTHSRNATSSTPVCTQEITYSFPSQGGCIPGMVGDQRVIKAFASTLPHGTHHSGVVIGQQSNSDDIYRNQFNDDVRSYINECSPEVISRVTDVGSPLSDQINTLNCKIGRLTSRIRSLNAEKWNLSDLARLYKNECNRLREVIAKNKQVHYDPVNFRKVNYEQANEQLEEENEKLRNQMKALGKAILSSYDINGIKKILAKQIVNLNEENEKYRQEIKVLKNQKDVNREVLFNLSRGDVSTDAIDSVFMQTKNIVIEGHQTINVFYLNLKNLIDELFQRIKFLLLEKEYTPNEKLLYVTSLEELVNENFEEINHIVVKINELRKKMKEVKAHIFDTDRSNPNCSCKPSRIILEDDINHLEEELHSHSIMLKNLRKKNLALCLDSLHSQFGHDSKGDAPLGGAVRDHHRTDKHRNSNKEKSLHRREERKDSQAVRDKPPTILDKKEANLEENPGESYHNRLQEKIRVIEHQLHTLNDHINSSFRDGDKEHRREDAIPLESQFCRNRNGDAQPGCAELDGLTNEYTTKGKQKITDKRHGKGESSYTSSSARSSVSDQSASAPSENKNWLSEEEQEEDDGTASSNYEKNDILVSGSAQRGGCIGPALFTRMLLKGKHNAELVEDTKSYVSSFGEHKPKNKYNLQKIYDNLKAIRNTIKNTEDDTERNILALIESQANEIKIFGNYRQVPIRRIKLKNIVISSDLYNTKEHQKMGKYNLIFKKNWFAKRIFGTVGIIVVLDQLARYQYNIPEIRDPNLTMWPWWLEKVAAKRLEIDQGDYATDKAGKSE
>PlaKnoMalayanPk1004724_rbh_TGME49_227000
MAEADANNLHHYNRNTISEMNVDVLNQWNDKMISSHASLKDIRKGYTCPVKFKKNNEKGEEESTVEVEGVTSEVVAPFSGQKNDTQRRRRSTHLVEQTSEFFLDDQIGGENSQPVFDLGVGESYGVDTSHREGRNNQGRDAKKRVSTKLPDSHILNKLTRTLLHGIQEKMEEEGKEVGRGVKNKRSGEEKGKCTGRSNSSMHEQNLWKAKEELGGESSQGGEIPNGGKWTTLNSGSQGIVFRRKGQGSHVSSGSQGRRVQSSKTSNTKPQGTPQLATKVATQVGTQVAPETEQTFYVYQTEGRIPGSSESNDLVGLEQHQGNRYSLGSKSVSFVEDGRHSSGGYVDSAQGQRMYFQESIQGGMDPYVAQESLLVDGKSYVVGSGVDGMGSVLKRPDEVGFHLVGAGHMGGFVGQDGIASQAVHANWSSTPPYSSHPDCGTQSNYGIHLQRNGHPNYGTVSNHGNTSNYANYNMEQPPTAASIRICTTDHPNPSHIPQKKSNHVLPPASSAKKNFFCNSSVKKKSLDGRKQPKAHKTEILIYPNGSIRGSVGPTNGPKRYSLDRHGSSFLLSSPGKATIRPPSSNVFIRTKSLQRQSEGGKMRKGFVSPLNKFSLGRQKSVPVKTHSRNATSSPMCTQEITYSFPSQGGCIPGVVGDQRVIQAFASSLPHGTHHSELLIKQNSNSGDGYKKEINEDVSSYVNKCSTDVSSRVANNESPMSDQVNSLNRRIGKLTSRIRSINAEKWNLSELARLYKNECNRLREVIAKNKQAHYDPVNFRKVNYQEMNEKLEEENENLRNQMKALGKVILSSHDINGIKKILAKQLVNLNEENEKYRQEIKLLKKQKEVNREVLFNLSRGDVSTDAIDSVFMQTKNIVIEGHQTINVFYLNLKNLIDELFQRIKFLLLEDEYTADEKMLYVTSLEELVNENFEEINHIVIKINELRKKVKDVKAHIFDTDRSNPNCSCKPSRIILEDDINHLEEELHNHSIMLKNLRKKNLSLCLESLHSQFDHDVKGDVPHGVPMKDHHKAEKQRISNKEKGLHRREERNSNEPIRDRLPTSLDKGEGNMEENPDKSYHNRLHEKIRVIEHQLHTLNDHINSSFCDGDKEHGGDDSIPLESEFCRNRKGNVQPGCAELDDLTKKCTTKRKQKITDERQAKGELSYISSSSPRSSVSDDSASASSENKNWLSAEEVERSKSRMIKLLAMLKGKHNADLVENTKSYVSSFGEYKENNKYNLQKIYDNLEAIRNTIKNTEDDTERNILALIESQANEIKIFGNCVDDLKTTMAS
>PlaMalUG01003071_rbh_TGME49_227000
MIMHKEQGNTDKLGVPNEMLSQDNLYKGYSGPVQFRKKLAQNDADEKNDMYRNRRSTQLSNQTHMILCDNQIGSNCQGGGSQHGECNERTRESYYEANDDEAQYDDDVDEAQYDDDVDEAQYDDDDNGNSSGGAFKKGVFSKRSKRLKEEVVIDLPKSNIINSLTTSLLNKFSPVWRESSRSNQCSDKKMNVNNDGSNSESIPNFLGKKNIVTREDKNSYNSITNGEQRNIKNSKNKIFNTDDDSPTYEKRNKKSTAQRGRHVFSKQSKNKTAKRFNVYEAEGYIPMENGGDPSNVEYKNEHKTGKNKSKSKNVNMNTNVNMNTNVNMNKNVNMNKNVNANRNINEDMYSNSSIHLNRDGHRNVYFADQGANSSGPYNDNLTNDDNIYNNHQPYKKQIHCDNNMYSNGVLYNVQDKVEFMPNIVTSEVGETKFTSMVKNYPYVDTNYNDNNMFVTTRQTPFSEEVPISTLLNPAHSHIVTRSSSNGNSSVNGMGNVNNNSISYAANYGNNFVQLDMPERPGIAPEAFMYTPQTIQMPQMSHTPLKQVCINGSPKIMDVQNIVQVIPHRRTSSNCVKTKNKFYNSSRTSSKKKGFFCNSSSSSKNCLKQQSTKEYKTEILIYKNKSLEGLNKNAFHNNDVNMNKQFLPKSNNVFIRTRSFTPRSCLSTQNGSVSALKGLSLRRRKSMPHSQIEAHIRAKGKSEGKSKSQSQLEQHEPICTHEVSYRYPLQNNNTPNAVTGFTTVTTSSAGAVYPNNIYMSSYDNSIHEQKGKKYNDEIRNYITKCSTEASSKLSDKDSNPPSEVSSLNEKVRKLNSRVDDISKQNKNLDQLAKLYKSECNRLREQLAKSKPGEYNPSKMSNLDYERVNLKLERENEKLRNQMKILGKTILSSHDLNGVKKVLAKQIINLNEEKEKYKNEIKSLREKENINHKVLFNLNRADISADAIDSIFMQTKNMIIEGHETINIFYLNLKNLIEEFFEKIKFLVVENDYTKKEKLVYVTSLEEIIKENFEEVDHFETLIYYIFSFVRVSVFVVYIDYPSRVTNHIFSLVFQVNICTSTLVHTCTNLTLPYIRIYASRQNAQIKQTVVRINNLRKKMKNIKAHIFNVKRRDPHCSCKPSRMILEEDIQHLEEELHKHSIMLKNLRKKNLSLCLSNLHSQFNNVSSPNRPFKCLVAKLSSVYNHYYNCYHYSCYHYNCYHYNCYHDSCYHCNCYHYSCYHYSCYHYSCYHYNCYHNYHYYYYFYNYHEAQNETYIPRDQVEKNKKGNTINKREENEEENEEENEEEGEEEEEEEKEEERSATDKNINNNEKMEVSNLSLNDKTGEVYHDMLHEKIKVIEDQLRTLNEHINCSFCDDKDNDKKERSNEKDVVFVDKVKNNIKGDDIYFNNTNNVSVEKKKLNYKLYTKEGGLQAQDEPSYSSSSCSSSSDESGSDISERNSLSNEVEVERSKNKMIELLALLKGKHNENLIENTKSYVNSFGQYKLQNKYNLKQIYNNLKAIRNSIKNTEDDTERNILALIESQANEIKIFGSCVDNLKSTVAP
>PlaOvaCurtisiGH01000977_rbh_TGME49_227000
MSLVNSRRGTFPNEDLPPFEKTSIDKNGSTEMANKKKETSKILNSASDVCAKGTTYKKIIFPAQFQKRSLHGEMGNTKASPVHRRSTQMSNRTQVFFCEDNNRGRELDTCGDNTRESVDMRRSRPGRGQTNCNGGSCDEEPLKRDVRVGDSNGGSAEFVIDLSKNNHAHNFATLLFNGLNSKLNESGKSSIGEEKGDDVRAEVDRKHHLFAKGKRSSKEENSYPSREEEKRSGDTQKGGGRLMRRVSSDRKSMTVFRKNCKRDNPPNERCTYEAKGYIPMSNRDSDQEKYKLRNNSIKKTHKNVCFFNAKRKGHNAYDNIPYDQREVMGKAFGKGTPISLSGCSPSANDVSPPGAIPSTSDVSTPGGNPSASDVSTPGGNPSASDVSTSGGNPSASDVSTPGGNPSASDVSTSGGNPSASDVSTPGGNPSASDVSTSGGNPSASDVSTPGGNPSASDVSTSGGNPSASDVSTPGGNPSASDVSTSGGNPSASDVSTPGGNPSASDVSTSGGNPSASDVSTPGGNPSASDVSTSGGNPSASDVSTPGGNPSASDVSTSGGNSSASDISSPAKTEIYDMPVSSNTRKSFFCNNSLKKSLVKKKSNELKTEILFYKNGPLKGYSNKLDRNRYINMQNLCMPIRTNVFVRTRSLTPYSHFNEKKSKTSPLNNGKISRQKSVPMFPTHIYNKPVCTHEILYTYPVQGGGSDGHYGNDRLGDSGHNGNRCSSRHVTSSSPRAAGRRIMDTTAHAGKKKEKKEGNLSDERAYMDRSYMDRCSTEASSKGFDSDSANNEEMYLLNGKIRRLRDRNYALIRENNSLGELSKMYKNECTRLRELFARSREGWGFSPNAKYVNYEKKNLKLEEENEKLRNQMKVLGKALLSSHDISGIKKVLAKQILCLHEENEKYRKEVKELRKSRDINHHILFNLNRTDISADAVDSIFMQTKNAIIEGHQCINVFYLNLRNLIEDFFQKIKFLIVEGDYTKKEKLLYVASLEEIIWENFDEINNTVVKMNDLRKRMKDVKAYILDTNRSDPCCSCKPARVILEEDINHLEEELHKHSILIKNLRKKNLSLCLKDLHTQFSHVEQIEDHPNDTSKRHLKRGNNINYKKSYQMGYQDDQKNSHQKSSAGIMGFLPNEKPCVFSSRMVIDEFKSDQLESRKREDDVITSITDENASVKLKKEGTTLHYNAAKSDHNNLHEKIKLIEEQLHTLNNNINCSFGDDNEEAEQKEKALQKKGPFLVDKLRKNLHDHSKYFNDSDHEKNCETGKQTYSRAGAQEESLKAEGESSPSPSSCSSSSDESQSAPSESVPSERKKWVNRDEVERSKKKMIELLALLKGKNNEGLVENTKSYVSSFGQYQSQNKQNIRKIYNSLKAIKNNIKNTNDDTEKNILALIESQANEIKMFGNCVDNLKSTMAP
>PlaPraG01002866_rbh_TGME49_227000
MSMKGSKNMLSPLVGNIYNNVYDHKELKMKSINQQNNMGSNNYNINYVNNNNSTLSNNNHSKQNLCYNNFSSYSPSINKDSIHEEKKNNFYEQHNYIDENATHHTMEEENYKNFKNFKNSKNYEHTIDEDVMQNEYSNIIKDNHLKKKKKKNIHHLNNKDINNTNLNYETNEQVLIDLPKNHLLNKLTTSIIHSINPHLISEYTHEDITKRTNKISTLKKKKKKKKNEKEEIYESDVDNTNDEDNTNDVDNTNDEDNTNDEDNTNDGDNEQIHYHKQINDQIQKKKNKQSKQKKQYKEFDVYETKGYIPLSNEHKQNKSVCFLDNHVKYYTQQNNVPYEKNIIYENNLNDHQAHSYYNNTLNQFTPNSDILNYNNYINKEYIQGIYNTNNYNIKQDSVYEPNEQVMFMSPQEEKYIYMNASPNNIIRNNDMVFYSGQLDNEQMNININNNNNNINNNNNNNNINNNDNNINSSSSVNDGCFNLHLNNMNNIFNTCTNTQNKQKTHKSFFCNSSAKNVINNENNVKNNKTEILIYKNDKTNNYQNNDQTKQNIQSNNHYNNNNNNGNHINKFRFFTPTSNHVFVRTRSLTPNTYQKKKKNSFFACSPLKDINLNRQKSLPPQLYTTQDITQPIYTHDISYNLPNKNNIIQNDPYNNIQNITTTLSYPLVNSNFVHLYPYQNSNTNDQIKKIENFNVSKNYMNESSTQTSTETSSKSSKDTSLWNTQIHLLNEKIKNMKTKMENITKEKNEVNELCKMYKNECGRLRELLVKENYDKYKVLPICSIDYEEVNLKLEKENEKLRKQMEALGKTILASDDINSIKKNLAKHIVHLNEENEKYRNEIKLLKKNKDINNQILFTLNKTEISSDMIDSLFMQTKNVIIQGHENINVFYFNVKNLVQQFLEKIKYIIMENEYTKKEKLKYVVDLEDIIKKNFQEISQTVININDLRKNMKNIRAQVFDVDRVNPECFCKPSRAILENDIKQLEEVLHKHFILLKNLRKKNLSLNLNNLYVHFNNEDDQNAYSHESFNIPSEEFQMNKTYDNPETNINVHQKKNVSSKNLYEAQKKNNTADVTNTKIEGVEKDKKEKESYEEKNDKMNTTSEENNILVGENTKVDDIFHEKLHEKIKIIEEQLKSLNNHIYCSISESEEDDNVTKNIKKNNDLMVCKIKNNFKDKNTCPHIRKESLSKYETKTKKENLNHKSIKKQESIHSKNSSSYSSEISSSCEKTDDMLSNEKDDFNNDDEVEKSKNKMIELLALLKGKHNEDLVENTKEHINSFGHDQWENNYNLKKIYNNLKAIKNTIKNTEDDTEKNILALIESQANDIKIFGNCIDDLKSTVAQ
>PlaReiCDC002609_rbh_TGME49_227000
MSVKGTMNLLSPLVGNIYDNVYDHKELKIKSINEQNNMGSNNYNINYVNNNNSRLSNNNHSKQNLCYNNNFSSHSPRINKESIHEEKKNKFYEQHNYIDENATHHTMEEEHFKNFKNYKNFKNYEHTIDEDVMKNEYSNIIKDNHLKKKKKYIHHINNKDINNTNLNYDTNEQVLIDLPKNHLLNKLTTSIIHSINPHLISEYTDEDITKRTNKISTLKKKKKKKKEKEKEEIYESDVDNTNDEDNTNDEDNTNGVNNTNGVNNTNDEDNTNDEDNTNDEDNEQIQKKKNKQSKQKKQYKEFDVYETKGYIPLSNEHKQNKSVCFLDNHVKYYTQENNLPYEKNIIYENNLNDHQAHSYNNTLNQFTPNSDILNYNNYINKEYIQGMYNTNDYNIKQGSVYEPNEQVMFTSPQEEKYIYMNASPNNIVRDNDMIFYSGQLDNEQMNININTNSKNINNNNDNNINSSSRVNDGCFNLNLNNMNNIFNTCTNTQNRQKKHKSFFCNSSQKNVINNDSNVKNNKTEILIYKNDKTNNYQNNDQTKQNIQSNNHYNNNNGNHINKFRFFTPTSNNVFVRTRSLTPNTYQKKKKNSFFACSPLKDMNLNRQKSLPPQLYTTQDITEPIYTHDISYNLPNKNNIIQNNDPYNNIQNITTTLSYPLVNSNFVHLYPYQNSNTNDQIKKIENFNISKNYMNESSTQTSTETSSKSSKDTSHWNTQIHLLNEKIKNMKTKMENITKEKNKVNELCKMYKNECGRLRELLVKENYDKYKVLPICSIDYEEVNLNLEKENKILRKQLEALGKTILASDDMNSIKKNLAKHIVHLNEENEKYRNEIKLLKKNKDINNQILFTLNKTEVSSDMIDSLFMQTKNVIIQGHENINVFYFNVKNLVQQFLEKIKYIIMENEYTKKEKLKYVVDLEDIIKKNFQEISQTVININDLRKNMKNIRTQVFDVNRVNPECFCKPSRTILENDIKQLEEVLHKHFILLKNLRKKNLSLNLNNLYVHFNNEDDQNSYSHESFNISSEEFQMNKTYDNPETNINVHQKKNVSSKNLYEAQKKNNTADFTNTEIERVEKDKKEKESYDEKNDKMNTTSEENNILVGENTKVDDIFHEKLHEKIRIIEEQLKSLNNHIYCSMSESEEDDDITKNIKKNNDLMVCKIKNNFKDKNTCPYIRKESLSKYETKTKKENLNHKSIKKQESVHSKNSSSYSYEISSSCEKTDDMLTNEKDDFNNDDEVEKSKNKMIELLALLKGKHNEDLVENTKEHINSFGHDQWENNYNLKKIYNNLKAIKNTIKNTEDDTEKNILALIESQANDIKIFGNCIDDLKSTVAQ
>PlaRelSGS1like000954_rbh_TGME49_227000
MSLKSESNINYKNEYCYKQDNAPIQSNFNSQMNKKSSKLPLSSSYKTLSKENLYKTQLSSKEFQNEIDQKQEDNENEEYGNHNEEHIISEYGENVEYYRNDKQNYSDEIVNDVTRDDMKSYNEKTDKYLNNEMNGYYDHEYEKYNSKNSNQLTSEINNIFYEENTANNNSRENKESEYNLKNEEFANSIKDSKNKKSKEFSKNHILNNLTSTMLNTLNTKEIKGNKLNNNEETNNSKILKNSTYSKVSNKAQEKYIHEKLTNKKKCKNRKKFLNTSNSSSTHEREKKKRDNSKQKYKNLFYKNSQKGERNCGKTKEFSIYEIKGYIPTSYENDEIKKKKNKNKQNKNEENKIKNKNKNVYFVDNTPNHYPIYDGTPYEHLSYANNLCNGKVFNVQEQVQLPYNNTVNGLRTTNDIHYYPNMNKNFINNNVIVPNNISCDVSKSCNNVNEVIFIPQENVYMSTSPNATSIKSVIHKLPYNTSNGMIKTKNEFFKVSVPSSPKKNFFCNNSKKNALKKKETKDLKTEILIYKNNELNNYNKILMNSTIYNNDINRHNYFMPTSNNVFVRTRSLTPYSCINKRNNKVSPLKNLCVNRQKSLPIVQTKTEEPICTHEVSYTYSNPNNMQNINNNKNKFAFSSPQAYPNSTNLYSYYDKNEQEKKNCKCYDSNGYVKKSSNKSTKCSTTSSSKDYDRCSTRDSEVRFLNEKIKKLHNKINNMNKENTNLNELSKMYKNECNRLRELFVKNNYAKINSSNIGNIDYEKINLKLEEENEKLRSQMKILGKTILSSDDFNGVKKILAKQIVDLQEENEKYRNKIKLLKKNNDVNNEVLFNLNKTDISADAIDSIFMQTKNVIIQGHESINIFYLNLRNLIDQFFEKIKYITMGNDYTKKEKISYINNLEEIIKANFEEINEIVLKINNLRKKMKTMKAHIFDINRGNPYCGCKPSRIILEEDIKHLEEELHKHSILIKNLRKKNLSLNLNNLCSYYNEGNETNDNSKRTYNSICEKIDKNKIYEKCSVKMNSNSKDKIFPLGLLESEKLFKNNKKDDFQKIENNILKLDENSSTSYNKSINEGYHSNLHEKIKIIEEQLNSLNNHINYNYGDDYKDNTKTLKTKKKDIFLVDKLIKNMKDDTNYFNDVNDINEYIKKKNFKYGDHIEVKSSYSEDESSHSSSSYSSSSSEENENSSSKKKKWTSDDEVERSKNKMIELLALLKGKDNDNLVENTKRYVNAFGKYKSQNKYNLKKIYDNLNAIKNSIKNNDDDTEMNILALIESQANEIKIFGNCIDDLKNTVVS
>PlaSpeGorillaG2002479_rbh_TGME49_227000
MSMKGTTNMFSPLVGNVYDNIYDNIYDSAYDPKELKIKSSNEHNNMYNNHYNISHVNDYNSKSFNNNHNIKNLYYNSFSPHNQMINNNSIYEEKKTNLLFEQHNYIDETPTYDIMDEENYKNYEHTMDEEVMKNEYYNIIKDNNLKKKKKNIHHLNNKDIINNNTNLKHESNEQILIDLPKNHLLKKLTTSIVKSINPQLISEYTDEDVILIKHKNHIKKRTNKVSTLKKKNKKKNEKEEIHKNDEDNTNGDDKTNGDDNTNGDDNEQIYEDQEIHYYNQFDDEIIKKHNKHDKHNKQKKQYKEFDVYETKGYIPLSNEHKQNKSVCCVDTNVKYYGQENNLPYEKNIIYENNLNDHQAHSYNNTLNQYTTNSDILNYNNYINNEYIQGIYNTNEYDIKKHSIYIPNEQVMFISPQEEKYLYMNASPNNIVPDNDVVYYYGQHDNQQMNININTEGKHINNNNINSNNINSNNINSNHINSSSSVNDGCFNFNINNLNNILNPCANTQNNKQKTQKSFFCKSSQKNVINKESNVKNNKTEILIYKNDRTNNYQNDININNNNNNNNINKFSFFTPTSNNVFVRTRSLTPNTYQKKKKKSFFTCSPLKDMNLNRQKSLPPQLYTTQNIPEPIYTHDISYNLHNQNNIIQNDPYNNMHNITTTLSYPLVSSNYVHLYPYQNSNINDQIKKVEHFNVSKNYMNESSTQTPTEISSKSSKDNSFWNTQIHLLNEKIKNMQTKMENITKEKNEVNELCKMYKNECGRLRELLVKENYSKYNILPSSSIDYEEVNLKLEEENEKLRKQLEALGKTILASDDINSIKKNLAKHIVHLNEENEKYRNEIKLLKKNKDINNQILFTLNKTEVSSDMIDSIFMQTKNVIIEGHENINVFYFNMKNLVQQFLEKMKYIIMENEYTKKEKLKYVVDLEDIIKKNFQEISQTVIKINNLRKNMKSIRAQVFDTDRVNPECLCKPSRSILENDIKQLEEVLHKHFILLKNLRKKNLSLNLNNLYVHFNNEDDKNAYSHESFNLSSEELQINKTYDNQDTNINIHQKKNVSSKNLYESQNKKSTADDTNTKIERVEKDDIVENDKKEKESYEEKNHKMNITVEENNILVAEDTKDDKIFHEKLHEKIKIIEEQLKSLNDHIYCSMSENEEDDEKTKNTKKNNDLMEYKIKNNLKDKNTSPHIRKEISSTYETKTKKENVNNKLIKKQESVHSKNASSCSSEISSSCEETDNMSSNKKEDWNNDDEVEKSKNKMIELLALLKGKDNENLVENTKEHINLFGKDQWENNYNLKKIYNNLKAIKNTIKNTEDDTEKNILALIESQANDIKIFGNCIDDLKSTVAQ
>PlaVinVinckei000823_rbh_TGME49_227000
MVGKIENRNLLLRSNSMHTKDNVSTMNSPPILYKKMIEKVDDQNGKKNKKKISKNLSTSFKEYNDNDTQNRRSTKFDNGIDILNVNRKSSEASEKTYYYKENSLNNESEDKINNLKNSKKIDEKNNSSTLDPKNGLLDISTSIFSAITKKLTEMKTNEKKPDIDSENVLRKKTVLKDAENTSSNNNTYETDAYLINDEEQGKMKKQNSVMFNNTDNNCYNSQCEENLIFINNAYNNSGAYNMQNQTGTCINTSEISGIHNGQVDLYNNIAHISTNINNPYNNMQFATHAIIPPVVKPSTHLVVPHQSMQPTFLGSNNNINYDGQNQHIFQAQTETPTYLYTNENPTYLCTNENPTYLYANTNPVVNPGIVHTVEYESNNLKKNINQMNRVVINDTTQFYNVGKKETKIKSLLCNSSEKNNKKNIKNELSAEILIYKNPLSNPPKNIKKGTYNIPINNNVFVRTRSLTPHTYYSKNKKNVSPLKNLNVQRMTSTNVKHKNMYMNPICTHEVTYTYPIQNNTTINKLVENCDNKSDLNKCSTETSSLETINEKIDGQPTNLNQKIKNLQNKVSELTKTNKNLNELSQMYKNECNRMRETLATHAVDKNYISPKKIINYEKENLKLEKENDKLREQIKVLGKAILSTHDIAGVKKILAKQIINLNDENEKYKKEIKELKKKDNINSQVMFNLNKAEVSVDAVDSIFLQTKNVIIEAHQSINVFYLNLRNLIDEFFDKIKFLILEDEYTKKEKLLYVTSLEEIINENLTEINGIVVKVNELRKRMKDVKAHILDTNRTNPLCLCKPARDVLENDINHLEKELHKHSLMIKNLRKKNLFLCINDLNSQFNQVEQVECLNDETNIDREGDITHNVDKKNEVNNASQVGNKKSYNKKNEDDNSGLQEKIKKIEDQLNSLSNHINYNSGDEYENESEEENYPKNRKFLVEKLTKSIKKGATHLSKPHDTSINSKKKKMNYKHFQKKNKEQDDNDFYEEFKEDSKDVDDSSDSPKFEDSETENTSSNKRQWMSDEEVEKSKNKMIELLALLKGKHNDDLVENTENYVKSFGKHKSENEYNMQSIYNNLRAIKNSIKNTDDDTENNILALIESQAAEIKIFGNCIDNLKNTVTS
>PlaVivP01001336_rbh_TGME49_227000
MAQADANHLHHYNRRTITEDNSGVPHQWSNRKTSSRTSLKDMHKGYSFPLKFKKNDETGGEASVVEVQLDVKGATNEFGAPFSAEANKTQRGRRSTHLVEQTSELFCDDQVGASRSERRSSQGGDAKKGVAMKLADSHILSKLTRTLLQGIQAKVEEEGKEAGSELKSKRKGEEKPICRGRSSSAMRERNLWSAGDELGGESPTGGLPNGAKWTTLGSGSQGGVFRRKGRASHVGDGPTEGSALKGETLASAPQVGQQTAQQTAQQIAQQVVPQAVPQAVSQIAQQAERTFYVYQTEGQIPPSCESSELVGIAQQEGKGPAVGSKSVCFVDEGRHSGGGYANSVQAEGVYLRDGFQGGMGPYLLQESLITDGSGSVVGGGSVIGSGSMVGSSSVLGGGILVGSGADGVAYHFVDAGDVRGGGSASWVGSVDLGGYGGQQGVASQAVQANWSGHPQHGHQPSYAAHPQHGCHPHYANYEMTQTPAAASIRISSGGHPKGVPPPQKQSYRVPPPATFAKKSFFCNSSVRNKQLQGGKQWRGNKTEILIYPNGGRGHLVRNGHLERSGHLARNGGLPNEPRRNSPGRRESPLLLSSPNKATIRPPSSNVFIRTKSLQRRSGSGRKSKGSVSPLSGFSLGRQKSLPVRTPSRNASSSTPICTQEITYSCPSQGDCIAGVVGDQRVIKAFASTLPHGSHHSGLVIRQQSNSGGSCKREADEDVRSYINKCSTEVSSKVTDVGSPLGGQMDALNGKIGRLTSRIRSITAEKWNLSELARLYKNECNRLREVIAKNKQAHYDPVHLRKVNYEQANAQLEEENEKLRSQMKTLGKAILSSYDLNGIKKILARQIVTLNEENEKYRQEIKQLKDQKDVNREVLFNLSRGDVSTDAIDSVFMQTKNIVVEGHQTINVFYLNLKNLIDELFQRIKFLLLEDDYTPNEKLLYVTSLEELVNENFEEINHIVVKINELRKRMKDVKAHIFGPDRSNPNCSCKPSRIILEDDINHLEEELHSHSIMLKNLRKKNLALCLSNLHGQFTHEAKGDAPPGGAIKDRHKSDKHRSSNKEKGLHRREEGKATQAVRERPPPSLDKREGRLEERLEENPGESYHNRLHEKIRVIEHQLHTLNDHINSSFCDGEKEPRREDATPLDGEFCRNRKGDAQPGCAEMGGLTKECTKGKKKITNEGGKKRTGERHAKGESSYTSSPRSSASDESASAPSENKNWLSEEEVERSKSRMIELLVLLKGKHNADLVENTKSYVSSFGEYKKNNKYNLQKIYSNLKAIRDTIKNTEDDTERNILALIESQANEIKIFGNCVDDLKTTMAS
>PlaYoeYoelii17X001102_rbh_TGME49_227000
MVGKIENRNLLAHSNSIHTKDNDNTINSSPISFKKMSEIFDNHNEKRNKKKSSQNLDSNIKEYNDNALQHRRSTKLDNGINKLHENKKGSEISEKTYYYKENSLNNEPDNKLKNNKEIEKKNNSSNLDTQNGLLDISTSIFSAITKRLTEMKKNEKKIDTNSENFVNENMPRKKTILKDGNSASSNNNISEKYNTYETDAYLINDEEPTKIRQQNSVTFDNNSYNPQYEENLIFINNAYNGGTPYNDANQYSMQNNLKYIPNQTDTYINTSEISGTYNIPIDLYNNIDHMPTNVNNPYNNMQFATHAIIQSDVKPSTHLIVPQQNIQPTFLVSNNNMNYDTQNQRIFQTQNKINIGNETPNCLYANTNHVVNPGIVHKIQYESNHLKNNSKKMNRVTINEKTEFYNFPKKEPKKKSLLCNISEKNDKKNVNPELKAEILIYKNTLSNPPKNIKNGTYNIPIKNNVFIRTRSLTPHTYYSKNIKNVSPLKNINIQKKVPKNIKQKIMHPSPICTHEVTYTCPIQNNTNFEKKNDNIPINKLVEYCDNKSELNKCSTEASSIESIDYEKSDKQIKNLNQKIKNLQNKVSELTKTNKNLNELSQMYKNECNRMRETVGTYAIDKNYISPKKIINYEKENLKLEKENEKLREQIKVLGKAILSTHDIAGVKKVLAKQIISLNDENEKFKKEIKELKKKENINNQVMFNINKSEVSVDAVDSIFLQTKNVIIEVHQSINVFYLNLRNLIDEFFEKIKFLIVEDEYTKKEKLLYVTSLEEIINENLTEINGIVVKVNELRKRMKDVKAHVLDTNRKNPLCLCKPTRDILEDDINHLEKELHKHSLIIKNLRKKNLFLCLNDLQSQFNQVEQVETLNDEANINSEQNFPHNVDKTKEINNVCQVANKKSSNKKNEEDNSGLQEKIKKIEDQLNTLSNHINYNSCDEDDNESEEEGSFLKNRKFLVEKLTKKTKKGARHLNKPRDTSINKKNKKNKKYFKKEYEEEDDSDFYEGSKENSQDIDSSSNLSKSEDSETDNTLSNKKQWMSDEEVEKSKNKMIELLALLKGKHNEDLVENTENYVKSFGKHKSENEYNIQSIYNNLKAIKNTIKNTDDDTENNILALIESQAAEIKIFGNCIDNLKNTVTS
>SarNeuSN3003940_rbh_TGME49_227000
MTAARALAAAAALLHFSFPLASHLRDAALLLPLRVPAVGGAAALLCCCCSVLFFCAGAVQDKTHFFRRLSFSEHPSVRSSSEVSREEESGSAAGWKGAGAAAAGAPAGAERAESVALEAPAAQRRWPHPPSAFPRSYSSSLSLPLSSSSSSLVLPAAARERSVRFASTQLPRAVSGLSRSLSLPSSSSSSSSSPSTFFPGQKEERAAAAAARRGGAGAGALPPAAEAEGGAARAGGTAATWRSQGFYTKQEEQGEAARPCQAVGEEIASARPRNTSPLAAPRAATAEEAKTRATAFKRAAADEEQEAAAAARRGGAEEDSTQQQFFLPTLHRRQAAAAGVSLQQGRQPPLPQQAAPGVTRRLPATFAVRAPPAGGRPGAAPAAVEPATAAATGRAAGEGQAALSNGGVAATSDQDIHPSSLEAAAAAAQQQSFLQLQQQLQVQKQLCAMQQTQQQLLLEQQLRLARQRPWLLPCKATGSSLRLATVALLPPRESSVQGAAAAAGTAYPSRLSSVGSAAPGAAAAAGRTVSGPGAEGSCSLRSGSCPSSVFSRCCLVRKGGRGRRGSSRCNSSSRTARSRPSPQLGVYVQPTFPVPAAAAATTQPLIHVQQVGDSAGSCCSRGGSSTKQQCFVGGRGAATTAGGGVTSWLCGTKGIPASPGAGGCGCGGSAARPETVRLTLLPQTPEQLQLQQQLAAEQQLQQQLAAEQQLQQQLAAQAAAAARQQEQELQQQREGSREEARTSSDSRTTASRLAEVEQQLERCMRENQALRQQNNALKISADRLRGLRSRCVLEQLSRARAGEAVAAGERCGVAGGDGAAVPGGGAAAARTAGEQGRQPREVFLIAAAAAEAAKEKYERENAALRQQVVSLTAALLRSNGSRDEQGLLHTLVRQVVAAEREILELQQALRCGEGRLAAVATAAATRAAAAGESDTAAAAAWELAMQRAAMDSLFTQNARLALAAREGMWDGIVALKDLLDQVFDRASRLVDADCSIEEKKVYLEDLHVLVVGQLEQVLEAYEDLENTCLQFSQLRPIVFDASRNAPSCPCRPRRLVLEEDLQHVAQQLRVASEKLRQLRCRIIKLEMENLSFFVNFPTAAADAAAGGGRGGEGGGGEDDSPAGQLPAATDEEEQAAAAAGAAAAEARAAAADARAAAADTRAAAPAQRSLRVLQLLQQRQRRSRISPPAQEEEEEEEEEEEEEIAETEGPAAKGSRTLRRRRRKLLPQRDGVSSQEFQATVKKLQEEIERLQDERELLRFREAQARNIVSCHDRLAAELDVEEDLLQKLRRSVREGRIPSLERVMTRLQTLRAGGADSLLPEEANLLRMINKQAQQLRHIHEEVRHMQEAADTL
>ToxGonME49005731_self_TGME49_227000
MASTRPGATLRNLLYPGTPREVEGHTPPSVPPQAPLYPAGNIDSGSYHAASMSAPYSPRHVSKHPTLPARAVRFASQRFYRNYSPPPSSQTETPADTPEPPSPLLAPERLFDFPGPATSLSRQFARAGQSLRAPVTGPTSKERSISLSRAPHRSLSSLSLSSPRLSQDKYATSHALEGRSVGRSDVVRGVVPVGMAGMSSFGVSGPGEKQHGSSPRAGSRGATMSSFTSPAQSAPEAAVGSKEQQGVVDTPGNESAFAFSRAASRGFFVSDYENQQSSSDAFQCGDVPRTGAQHGPSEASGLYTPQDRLPQEAQIRGSQLSSGRTETLQERQERLQREMDALRQRQQLVTQQARQLYQQKMARPWLVPCNVSPDSTRLATLAIIPSKESRKGSCERSGSCPIFSRCARSGRRRSSGSRVRRIGVYVRPTAPSGQTVPPPAPGASFETNAATVPGWFWENPGLLQCVAPVEVSCSDGKGGGVRSHPLVLKVDVVPSQTGSSLGKKEEDWKKSQASLVSSASASETPKTDPRIVELAKENDTLRQDNALLKAQLERAHAEGVRRRLTNIDLSRRSQVDVYGEDGLLWGQEVENEKLRRQIAELGAALYAAAEDGDFRLAAEALTQQLTDAHQEIATLRKSMRSDSSGRQGPRCRDTSDDATLGANDISVREAAVDSLISQGKRVTTLGRENVWKALSSMKDLVDQVFDRMTRLLTSTCTMKEKVQYLKGLHVLVVSSLDETLDAYEELAATCNKFDQIRAVVFDPKRNSPYCPCRPRRQVLEDDLKHLCIQNKGATEKLRQLRARIVKLEMENLKFYVKHPDEPVRSSEARPVSPLAASLEVKATETERLSSPKKDKKEKRDRRDISSKDDSASATTAADDDSDRSGSVMRRAVAASRKKVWRKRQEVFPVREDFSTYQLASTIKRLQDEIDRLKDDRQFDRTKAAEREQHLVSRVFNRNQILVDKLAEQDRLLARLMQMIEDRDCMHALAGPTSPTQLAQRQALHEDLEESRTLIRQSSVALREGQTPEPQAFDNLITRLRTLKRDGLRDVTPEEQELLDMINRQASQLRKIHQTVTELADHT
>EimMaxWeybridge002315_rbh_TGME49_227000
MAASPGIVANSNTLQQPIDRQRTVRFSLNTPGSLLLDKQQPQEQQQQQQQQPFRSRIVGGIPPAPGTPAAAPAAPGTAAAAAAAAAPTIPTHAESVFLRSPSPAAAAAAARGDGLPAMSYSAPLSSRQLSSSAPLQQQQQQQQQQVAASYTPGMIDTTGDPHSQYTPPPQQQQQQQQPQQQQQQRGRRVFEIEGTPSSFCRMKDMQQQQQLLQLQQQQQQQQGELKKIANITFIAPKNKRSGSCPIFSRCCPRQQQQQMEVYGQVVQQQPSAAAAAAAGTGAAGAFVVPQTADGRYRYPQQQQQQMLQQQQYMQMQRQQQLQQQLQQQQQQQQQQIPFFSTSCCFPVQSTCDSRCSNILNSSSNSNSSSSSRLQHLPLQQQQQQQQQQQQQSIPRDYEEMRKEIIWLREQNAILIKEKNELLMETDAQKRELETMARLLQQQQDGAAAVVAAGAKDSSSSSSKEQQEQLHALEAENEELRQQLTELSAALCSNNNNKEGTLSGVLAAQLRSAHGSLNRLRNIIRNQLRAANIAKDNIGEAIKVIGKGTDLFIHDPNDVNIIHAKIDSLIIQAARKIYAVS
>NepSpe005969_rbh_TGME49_227000
KSRNSPYCPCRPRRMVLEEDLEHLQHQYFQSNELIRKLRCKILTLELASFSNYSYTNLHSSVSKATTQLSKGANYSVNSLIKSDDKEQIFEISNKIDNLQNSLARLDKELYLSNSNIEKGTQENFVSKIFENRKNESTNELTGMLEDLYTRPKNQDLIPHIREYKPMMHTVSSDDTGEALHKMGKKLSDLHLGSVNSDLTDEQRSLIKKIIGQATNLRDTNKEIQSLQDQKNYFKKPNSSDTDDNLI*
>AmpMasCS259034347_none_TGME49_227000
XWFLPATSAVAPQHGVNIQANNINTVYTQQQNWLLYCQQQQQQQQQQQQQQQQQQQQQQQQQSQQLPQQQAQQLMHVVAPHGAAHAAHANARGEVRQSSVLATATGGQNKGLKLNKVDGAALSGRKLFGIAGISRLPSVRIASPADGKEADESETRCPTIQEEAAGDMTTAICTDKQKSPAAGRPSFSSSSGDPCSPSVAVKSFKGASWADLLEKEDVPGCEGFPFPDDGTSTCASLSGHAFHQSGLPLRSEHDTFLHDETSSSESESEHESQGTQSFKTAPAVSEVSREAKQQHQQSQQQKDEVLKPASYVGAWPQRQQTADWWSFVQDTLEHQQLKSESQHPPWRSQHSYSARRGKHSRKQWQGKGWQAS
>AleTarCCMP1771000092_none_TGME49_227000
XWRMAGMVLRSRPAALDGSAMKLPVELRQVAQVQACPSQIITSNAPAGAVTPGSTITPSCMSPQSSGSSARSSFFTAHSNSISCISPRGSMELRRTLTTLQPAPGFTPHNGTTVTSSTLAGSPRASLVRTHTSPALPSPTADAAGTVAPLLQRTVSGSAGPTITTTTTVGVPMPSPNAAVTPASILRKYGPSPGMPYPPGMGFTPAAAKVGALQRKISFGLTTGPPPEEGALVRRTSVASVAEEEGAIPRDMLLFYRWDATGLAGEGLSAEQAGFLLPQPGWLRAQKHAAPARPSAPQAEAPAPAAAPPLQHRSTARGGGGQRKVQQQQQQQYPQAQQHQQGWQQAGNNQEWWSTQEWRQWSAPQQQQQQQQQ
>CerFusPA161109031108_none_TGME49_227000
QQQQQQQLQKLKRYSAPPQQPLSSKLSATAGIKEGAPDADKTKCDCRFTLYEEHECEQSPHLILNGWDVHNNLRQKGKLASSVKINKAGCSITIYADRGLTGASATYGGIEGDSCFDLQHELNDKVGSAXNQRSLPASVSSIRLDTASDSAHTYDIIMPRLRQGLDCRFHIACFGPCERGNKCSMLFVPTVLQQQGWQQQQQQQX
>CerFusPA161109063695_none_TGME49_227000
XVAHEADWQTMTDHPCLASEFMHNNDSAVDEYTPVSSQPGWQDLFDNATRADEFGGLTHDCNFTARQFNCQDSNSAAGSRPTRKVDSERCRRYSRSPTRESQEDDGRCESPTARLRIIERACQALTEEAVALAGQSQLQQAQQAQQQQQQQQQQLSNIPYDELLARTLRSELRTAVADQEKRLANTLQKGLQEIINVVMMCVKEAKWAQGQVQSLLPRVQALENSQQEAINSLTPQTRNHNGFDPPSKQPVQDVLQALQEHVENAKCISHKMKEGLTETCTVNGQQQQQQQQQQQXAVTPTITLTIAKITCQADSSGFVSAASTTSASSNAAGSVAAAAAADPNAALFSMQHAAGLRPTMLTNCRSTGGVNDQPRGMQLFCEAGVQPQTAQPQGVGSSVQFQPGSQSVMPSPPDIPVNVQQLRRGHSPAMRMRSCGDGQQXXXXXXXXXXXQLHMPQQQQQLQLPIQPQQSQQQTSGWLPQDIGSPLQTQCRAPLCTPTRLPAGIPDASNSQCPNPPWASLSAAALGHQTMLNKLPQWCGPHTSPG
>CerFusPA161109063727_none_TGME49_227000
MPPTPLSRNADLSAYLKELRSQADGGFGQALQRCIGIVSKARSVINPCRVSLLKDFGDGYISKRVQGHFIAADIFPQVDGNSGLDDEVEVRVRVELDNIIASNRLGEQTLKGAMLRAVQQTRQGLEAFRPLDDPRDVGLLRCCPPELFGHLTAVVKKGGKRKNSSAPSRCRKRQPCAIQVASQLGEQGSGTSSMFVQEAAETMTPACTDVAALALAEATVAATSGADGASVGLLTTPRHDSKVFQEGTSPLPLGSNEFIDVGDDQESGQEQRMDTKPGICQHPSLTPAKEARACRPFSGGWAIMIALFMQRNKPQTKAELAALSAEHGLCREPLVKLQSTVGREGMWYEPWSSCTRLRQVGWVVKSGRSLFMLTEAGQAEGSRYMQQWQQLRMQKGADAVEINPRANTLGACIAAQRQQQQQQQQQHEQQRIAAQRQQQQQQKQEQQPWQPLQPQCHVQQALKPKHGEDYCAGTAPCSTSPSEQAMVEEPTGIALPLQQHLQQIVPFAKDSIAEGIVSPKKRGGRGRGGGRGRGGGRGRMPAAAAITATETLPGCAETQEGACKQSEGFSVLVDVREQPVIRASLGRLLASSTELQVPGIDYSFGRQIEGRWRLANVLLERKTVYDFHATLSCQRAAFQARVHKSLQNVGFRVAVILEGTNELKQHPEQSRLLEAAYASEVDVLTTASLTDTAELLASMSAGPLSLHGDWAVDSLQTLLRPLYRADPTETFISALCALGVARSTADSLARGYGELHLLLEQLPGPGRDAETAAMDLASYGGITLFQAGKVLRAMGVDSAPLLKKRRMRPDTHIPQPWEQPQAWHWGPDDLGKAPEQQQQQPQPDQRNEEDGQRDADCLQSQANEPHAAVEEVSVEVGPAVDRSLVRCLKTLIPKVVERRDLGQGLLHVCKGPIGARGKPAYTFGATAATAQSLVPGRHWLLMPGSDDWRNVARARAQAYAQHGVVSSICISPAQAARHVAACAMAHAPKEQASAEDSRCGSSMVNSRGATGLENVICLARTGAGAIPLPTAKELIRRLGCKSLYQMMQKLRQEPESYLRELAVRDFGSERAAAVRSLLLGL
>CerFusPA161109067252_none_TGME49_227000
MCCLVSAIVFVFVLLCVIEDLFPEADASWSGPATQGTILAGRSAAVAASPQQFQKPAVKLSPGSSDGVTHVEPEPQQQKQQQQQQQQQLEQQKQSVAPVAPVWIFCASQWQECLCYGTVRWGTRDTWAEYKAKRDGAANRVVCSISKLPDVAPGDDTKHCECAVQPGSDFHHSLNPALLEGAMARKSKLAASCEIFEAARKDSESAASLWEAVAAFCSDDWATLNADARTGNRAMSLDTMRSLMRAWVDDRFVGNYKRFFKEKGWAERGFVNYYAGAPGGKHVRMTEELINSVHAFSSEPIIVFHFGTFTPKTWSAEKWPQLVLFHAAPIPPHAHRSFNFNKLRAMLLCRVRVGMQLDSDQFVAPGVDAIFGRTAQEITKDYAMPILPVHFLDRTPQDTGAYWARYCPGDVCRWQTTRWGHAHPTWTFWALPWIGRWLRRNFRDEWLPEKKGGEMSALRVTDIPEDEDLLNVGTWEEGGTKQWCKIDLPGPDDFNALLHTDPGAKRCTWSCGNVSPDRRFHPQGAAKVFYTAHHAVDPMATIRWVAQLKSRKNSLPPPIMYRGRFYKTGQEMMAEHPNVKCII
>CerFusPA161109068858_none_TGME49_227000
XSPSVSGVVVDGHLIFVARSIVTENPVRVAHLPQDAALSIAVLNAGAKACTGPLVGPAPLSTGPLPLAVMRTNATTPPDEEGLPPHSLTWLGWFPLTPSAGGPVAVSSARLCLSVLFEGAALLAPCRQQQHQQQQQQQQQQQQQPLQQQKQQDSSSNNSSSSTSSVQRRCLHCPHFRILQQAQASGLQIRGTLSGHGSMKAHGLAIVRSPSAGQTFGTDASWQPATKPSSATMARQRQQAPKSCTTKEARQPATEPPAAEGGSGDAANALPGRARLQSETYQPLQIREGCKSLPRAHSCKSFPEHTRAARAVPETPPRRPVAAGTLVRTHAETSSAIVEAELMHSVLGRLYAQLVQAASGGLVQQWAGAFDALVAELMHGGGCRDIAMLAQQEASIEIDLTREIYPSNRVEHMQHTSATL
>CerFusPA161109094880_none_TGME49_227000
XFAASNFQGTCWDVGSLEEGIEINVDNGQVGTSSLMPASSLQWPGICSPLLERRNGEDYPWAIHCRGFSYFSSPHDGALLCSLDSQWHRSTVCELFRVATNCVNLPCTREVVTPETLSAAIRRGQAPLPRGAGELMEVLLAEAGAVSGLLEMVPSSQLTFQMFLAIYTVAVLCLREKLPAGTHQQLFKLRANSQGREGCRDLVSEHFEHVFAMLASTGGTSTAAAAAATGGPQAEGVPVSLRQQRRQQQQQQQQQQEXQKKIGDMKPSHAVLKKTGAAARRHIIALLPQGPLGVADVETSATHHYDYLPTDEPWSRFVVRTPRETPAHGLATDVALWRERQEGWGWQSAWAAVRLANRLEEMLADPAELDGWLDAWIDSLGAERQSMLDGREWISGEQRQIGYRRWRGTQQILTPISGHYRPMWRAALLQRVAEATEKGGPHVPIFQSPDESTEEARRTWNCGAVLSWADIPVSCSLALHLDIGESDDKNGKPARAPSNSSLINLASGGCRVVLNRAILRTPMDAAALGQLSSCNEWYGMSVVQHNVSYAVRPQWLHADLVAVDVLEHRLLPAALQRVAIASQEVHNSSSRSPLRVRLHDAAEAIAEFTYYMFNGALYTRGSAAIAILSHHAMYLSLLRSPEDGERGRLARHRLQALRCLPNWRAHTMPDVEATSSHTAQAYTSYVYWKSFDSASGDPREELLSCLERALVLDAESEERGRQDAHRLQKALRELKSSRPGVG
>CerFusPA161109129997_none_TGME49_227000
MAPASTGSGDEAQNTGDDDLGDTGFGRNTSIFSVISRLSDSTSLSSKKLLSRQCTEIDSLAGDAIDKVRLENLLAEAIKGCKFCVTIGDPRLDDCPLIVVSDRFETMTGYSKHEILGRNCRILSKDCPLNQQDAFELRQTCKTGQPFTGVLLNRKKSGRLFQNLVSLRGLTVASNPHTGQRLWFVVGIQADVTHVSEDELPPDHFAALQSVVGIIREKISDELSTLAVAGLHVIEREQIRTDSPEMWWMLPEPTFVQGSDDEATVSLSVSDIERQTSEELGTSQPPRRQTSVVPDIVDMSMPDVLKTQGIEVDACALSLLEMSSIKETIGQAVLGCQFCVTISDPRLPSCPLLAVSDQFQTITGYSREEVIGSTFAQLSTAGGVDQFQTITGYSREEVIGKNMATLLSSDDKLRNLDEEQRRRACETGEPYTKVFVHRKKSGDLFLDLLDLRGLNVAHNPRTDDNLWFLVCIQADVTHMGEENIPADQMKQLREVAECIRCALADRVAAMGVAGMLTHPSASKNHRSANLWCPSREARCWRDSRQLSKNVATVRQVSFTRSSGCKPTSGQAPSTQPSSTMATSSGVTELIQQQQQQQQQQQHHLPLPLEAELASPTTLRLFPNQIVPALTLAMGLLAAMEYALRKRRKG
>ChrVelCCMP2878028095_rbh_TGME49_227000
MVKRKKGRGSGGGQESGVSGGPARSEQQQQHQNKNQKNTGAGRQQQQQQQQQQQQHQKQKVKKGSGGGGGGAAPSGGGKSRSRARRPVPVAPEPLQGDGWFDFREAREPPAQRGGRKERGGRGPVGAPPPTLRPRLRPPLDGDFGTEAFNFVLQPQQQPGGGRKKKKTRAQPAGPAPASAASPNWFFPPLTNEQKVQVPEVTITTDLTRVTKGSRHIHAYLPSFLFRSPAGGVPTHHSHEAQFWGGHNAVFGGGDVVMN
>ColAng026367_none_TGME49_227000
RSSDLSSGINAEYMGSSLENISTASSSAVQHSSMVSSQSQQTQSQQQQMTIVNPSSGSSINASQQQLQQSSSNSSSSVSSKNLIHPTSVSSNSSSTQQQQQQTTDHTSSLDYISQQQQQQAQNSSLLDPSNVVALQQQLTASMYPPTSAPPSTSSMTQQQQTQQQQMLQQSNNNSSAHAYYTQQQQSIQDLHLHHHLVQSQQQQYLSATQNLPSTRRARSSRVSLSSVHPYNMTDDSHSSLADYSAAFSSHIDPSSSSAPAGLSSGRQRTSRVRAS
>ColAng026368_none_TGME49_227000
TLFRSKQWYQRRVHGQLQQSSSNSSSSVSSKNLIHPTSVSSNSSSTQQQQQQTTDHTSSLDYISQQQQQQAQNSSLLDPSNVVALQQQLTASMYPPTSAPPSTSSMTQQQQTQQQQMLQQSNNNSSAHAYYTQQQQSIQDLHLHHHLVQSQQQQYLSATQNLPSTRRARSSRVSLSSVHPYNMTDDSHSSLADYSAAFSSHIDPSSSSAPAGLSSGRQRTSRVRAS
>ColAng064039_none_TGME49_227000
RSKQWYQRRVHGNAQAIKQQFSTTYKCVYCQNAPAPSSTQQNFASVNFPSVPRSDPSNMTPKDSSFLSPPQSPPLLHPFYYQQKQEQNQTFTAAVEHPGSNSLVIPQSALLSRTAHPPHHHRDQLKVVVTHQQQQQQQQPHLKKKKVSRNASTVLDSSSLDSSSSASLDDSDDDSSDSDGSAIPVPLSSRSSHLHKQQQKNHLQQQMKQLQQIQQLTSVLTSKTSKNNNSNSASSNRLLKKPSPTSSTSSNKQNKEKNRKSVSTQLVLFSPVRVQSAPPRPTPLSSLASTAPPVSPLLVNASPRRPPINAYSHASLASKNSHAYSKNDDESSSHFGDSSASSSLDDEERMRLVKKQRRLLLRKQQEAVSLQNTDHVADKRSSKRKPDSTVGGDVKQQSTQKTEKSFLSLQYGNMKNEKKNDISKPKQSVNYYSSDTESETTLKGVDADLMKSLSREALKLHKQRLSASATISSSSSTSLPLSSSRQSNQHQLVPAVNSGVSLHMVEKSFAPSSHQVSVRSRGSLSSLIQKSSDLMATSHQRQEQKQAIRSYHTRPVSTSKTPTVHEVDSSDDDDINDFHLRRQALNTLSRSDYTVVKPSSSSSSTINSKDTLKSLSQVSEALQQKYAAMRKPLPQP*
>ColAng118462_none_TGME49_227000
SVVASSSAVQHSSMVSSQSQQTQSQQQQMTIVNPSSGSSINASQQQLQQSSSNSSSSVSSKNLIHPTSVSSNSSSTQQQQQQTTDHTSSLDYISQQQQQQAQNSSLLDPSNVVALQQQLTASMYPPTSAPPSTSSMTQQQQTQQQQMLQQSNNNSSAHAYYTQQQQSIQDLHLHHHLVQSQQQQYLSATQNLPSTRRARSSRVSLSSVHPYNMTDDSHSSLADYSAAFSSHTNRRSRPMYSALIPLLRS
>ColVieColp7a245062_none_TGME49_227000
QSTWGGSNVPSPYDRQQQGSDGGQGQGMGGLGGNINSNSNPNIGGQVFVGGNQHQPQQQQQGINNRQQQGQWNVQQGRGGGGGGQQQGGTHGAPGSQFVVAGGNQQSQYTAPSPTLNNVNISSSHPHGNMAPGQQHNGGGNNNNNLIPGTGSAPHSGGQSFNNTLSSPMYHSATSRPQTQNQQHQFMQQQQHPYQQQPNSHQHGQGFGGNMPNGPQHPNGGLQAQSQSQQQSRNNAYYGDSSNGNNFQPQHHQQQQGGGGGGGHPSGPQHQPQHQQLPQFNSSAPPPQSHQGQYQGQQQQQQQ
>CryCohSeligo020637_none_TGME49_227000
QRPIGGGGGAALQSKTSHWRHWLWSGDGFLSKALKLSLETCSKLAAGSPLAHVRRQGLLGFAQVCGAEPAMLVGGEFPKVLAMRLNDDSAFVRASAVQVVSKLAETSPNPTVSELVRAARTRLSDTAPSVRYASLRLVCATAKLEREEDGKLFGELLSRSASEGENYRNHVLKALDNAIFSSGGSSVVERLAILASSADVPKSVFSELFGARRAMLTDARFDMLAKVIIDDHIDRLTQTDTKPESATMIGRVLQSLAELSPDAFEGHLTTLLDWLTAKPDINIGKDHRRLEACKLLKIALPNWVSRGERGEVEHFLQQLQASLLELLEVTDLPLLREAARAYVALACCGGKKRSLDLAEFLDQVEYAMTFLRGNISSSGHDLRQLSIGNQRRLGQSLWFVTTAAAELWEADRKVLSDLNITVESLRQFAAEILKILNRIGLGTSLSMRYCALPCAGFLASAFPALLQSSGGEDPAGESLLKFFSESLRVPELVPRCLEALVDLMSALQAKLDLASTAGQTGPSSQKVPATTKAMTAAAATTAVARRSAAGVDPSRPMQNPNQNQSTLTVALSTLSTLQGLVLQSLRAAAVVPAASEGSAAAAATAAKAAADGVAAAASQSIQQQQQHTLQLQQQKQQQQQDQHRLQQQQQSASTIWWSVRLLEAIHRVGLLHLATALPELLGCSFLVREANLRSLIAKLVSNSPEMFLHAVPKGIRAGATLLVAQASTPTDANNSSSTKSNNNNNNSNNNSSSSNSKSTSAPPPSHNNPSSNNSGLLEPSQRWRFLGFLEASGVSLETAQQREGLLDALTNELKTRPSDQGGQVASGEVMSRDLTKLELIFGLLNALSWKSEQELGFVCRWAHSYVSLKVSPFLHNDQDEESGEQGTAPDLHIHDAAVVLAVYHLCNHWASKVDVNRLLTAPAERAGGGHYQGTIHLPSTELSEGFEAIRRILGLEASGRSSALRSLLLKTVEADSWLVTGKAGRKSATRKRALPKSAAQPETKAKPKKRAKQ
>CryCohSeligo034049_none_TGME49_227000
XAATTATTTTTAAANAARTSKGPREAAASTSSPAVAASVLTCYLFVLLLSASSHLGVEGVTVLMRSETEVKANQASDLSSSVSVSSNFTTSHLHRRQRQQHQQQHQQQQQQQQQX
>CryCohSeligo036293_none_TGME49_227000
QQQQQQQQPQQWMRQEQFGGSSPSVARNNVTDTLWETKGDEGSNTGTWDIRYVASGAAPQRGNSGCFPSGVQYSRGCTSCNPGSLYCRDSYFEGPQSLTTKAFQQGSHLNSGGVGGNSCASTTHYNGSSQTRNNFNCNSCGHMFDDNSNNTYCSNNFKCNASCCCNGNTNHNNSFTSNTNTSYNTNHQSTNSRNTNATNNHNNNNTNNNNINNNNSNNNANNSTSNHSLCSHIHCNSSDYHSGHNHARARSNSRSGHRVQIHPKHSNGKDFVGESHFQQIQQQQQQQQQQQQQQSQQQX
>CryCohSeligo047429_none_TGME49_227000
MEDDAQSNYSGFESDADESRPVEKKRSKERSKPAPKAESDDGDFESDGEEARQPAAAQEQLQNQEEYEEKREAAASTEDAARGSSRSNDASPLDRTNATTNDHENVEAEAVTKAADSNERDLEPDFEDFGSPAPGKPFNGSQPIVPNMTSQTEDDEATGEDDFQAAPNRQDAPLASSAPVETRSSSRTPSQPNPQREQPKQQQQQQQQQKQQQQQLPQEPPSPPPPQPQPQQAPPPEARSMSHEQFQLQNSAQIHARIKTVVKSCSGPSFNERIKAASRAYKKENKRLEDYQHSLLEDALARAKTRPCASAPRQAALVPASIEERYKVNTEKRKQKEAEFAKAAAQNKGRLNSREPIFRVSEVQAVFAAQEKQKTEHRKFLREQEEAQWEHIRSLQAKVISRPLLVENYQGPEHVRSLPELRLIPNHTKETPLQAKVHSAIERKDFLESAWGKEVEAIRERQNNRQKLHEIPYPPKVHPKKVLGPRELMPVEVKMEAVINTPWYQKSEWAERVREIKQRMDX
>CryCohSeligo066033_none_TGME49_227000
MTVPQAVAQSFASAPSSARATVHLPLRRPPTASVEVKEMSKTPNLTLDRGAGNDLLTADERRTSPPRCLKVPKFPEVPLAATSDQGSEANSILEGASASVPPAARAAIVSHERMTARPHLTQASASHTPALSTKEAGTNEAAEATAITFTPGVALRGWEVTHLQQQPSHQPPARSASPNTSRTDVIRPCPHPASMAAPPAAAVPLPANTVLSPKSAHPRTTPTSPNLCTAASGVPATSLTSPNPGTRSRAPAASPHRSSADNVTVLTVGDPSSPGPAGAEQVTSTSDKPYSPLPLRHSDHHDEXAKRTEVRVEGGISAATDATTAASSSSSSSPGSGKVQQPSQQPSQPVHAALAAAESPVDTNIDRGCQQQQQQQQQ
>CryCohSeligo066291_rbh_TGME49_227000
QQQQQQQQPESQHSFLPSPRSSPQVELRRDRLGLAEDTFMQQGLAGSSSSHQTTLGLSESVRGTYLATSSSGILRSGAASPPVMLQCGNRAPFQGHWPRMVSVSGTSSSGGPRLGEEYAPGSVAQLTAKRQTSQMTSLPLVRHASFEGRHSTGTLRELPALMAKELSREPPREVEVKTTTQEPSGATASTCVDDAGSRASLSGVPAAVQEMVEDLKAQLASQQDKFTAALANAKSQQSFEIARMKQEFETSLAQYQEALAPVSNQQQRLADIEAVVGRAETMLEKQQCMHQEKLQASNEDLKRLTAHLHEALEEQQSGRQKQAEELAGFLDEWEKYKARTNNSEVASASQEALLREVEAPGGLAGSLGELGRTVREVSSTTSATQDAFASELEDLRRELSAQAENFTNLEQSLRKDISDLSDACSTKFATSKDLQELKGMFKEELNSVRKAFNDEIQTFKSDLLQTKASFESQEQQVASIFASTSDLGERLEQVTSALGGRLNELEQKLGSLGEEHFQQHQLLQQQLQEQLQQRQAEPTLTPEVIEDILAELSMLKATFSARDSAAELERDLRELEVANTAEMVPRLDRLERESKEVHIVLQSLQKQIASALAQDDRRSSALHKQPGPLPSLLTGQGYHQASVNELPSGKAWAEDSAAAAAVLEDLQR
>CryCohSeligo082377_rbh_TGME49_227000
MAGVPSERLMAPRATSPTANRLVVRTFSVGQHQQQQQQQQQQQQQQQQQQQQQQQQQQQQHQQQQQENRKPYLPSSRISPDRFKIHRSVSPTPHSGRSRRTNIFPQTVDDIVELVGLKFGVRPTQLDIVKDWLRDNGFRVPESLQNLPAVANTYAGPVPASFLAALREARGAKPEYFKPGVVDPYEEYPRFLPREKDPHLVRDSYPSFEVMGKRGRPGELSPTNAFPTGLRTYVPSPRRTRRGTSGSPSRSGGLDEGIVASTDTHISRQTVGRVVSERIAGRAGSPPCALRYAPEHAASSXDFSNSSSNSNSGQDCAFEVPAAARTSPENHDEQQREHLPHEPQNGQGRPSEQQQGRQQQQQQQQQQQHQQQQQQQQQQRNAFVSSGGGSRTAARAASKGSSGTTTAELHFASKRSSDNASNHSQLATTIADSPNTEATTTNGSPMETPRHPTDLFHPEHSDGGRRLSFGSIDSASRPPIQLKAQRLLDLEEMMKKADSVLSNTAVRRQVVHRTSMEASMTQQATYFTTAEEEAYSL
>CryCohSeligo090879_rbh_TGME49_227000
QQQQQQQQQQQQQEHQQQQQQQQQEQQQQHQGQTNPLQEQQQLQQDMPQEQQHQQQQQQQHQEQQQQGQPAAPVPSEGQQQQQQQQQQQQQQQQPSVEAARQHPQQPQSDEHGQGATTPAAEQHPSFANAAANTAANHIASAADAAANVAAKQQQQQQQQQQQQQQRQQQQQAPSWHLLLQKLSRTPLLNRTPMSNRPQLRKPSRQQPQQQQQQQQQQQQQHPDRWQXRSAKPVIFTPPDVLVTGEGPPNAGTAAPEQAPAIVPQPSVVQPAAAAPPQQQQQQQPPDASGHAEEDVGNVQDEVPEGASVGGAASCMDVDAEEGDVVEVAGCNLDGSNHNKVHGTDKLQSFAENLKGRRNRECEMLAEMEASARKEASQILQLAKQLESVRVQLEEQPCEFNAVSGITSHNIHGPSNAQVREECGALEARLARVRRETQELEQQIPTEAEAAARESAECDRLRAELHCEQRSFEIATRERDELQEQLQVFTAREAEHTEQASELAARNAALLAELKRAREEHQEATKTTAGLRTKLKDRNARLLHLRTTLKEQAQQVKRRAELLAQAVDETAGVCVVEDEEELSPTQSVIQPQQMPFFTTNAGAASAASVASSVPSRAAALPQQLQLQQQQQQQFPQQQQQQQFPQQQQQQQLPQQQQQQQQLAPNAPNMAGSPVVMAPRDTGNQPQQQRQQLLQQQQQQEPQHQQQQHYQQHHQQQQQQQRHQEPAQRAVAHPPQGPAAASNIGTGVRDPFQVQDRGANNVQSGVQDSLQPQARGANNIQNGVQNGVQEDSFHVQTRAAPVQTGVRQFFQGCPGVDAAGADADVEFIDGDADCEGGDGDDEGCGRHTSGQGFGSIDGETATQDGDAAAGSPPNNNGPGDELLMPSAKRQRTLGRRLGSGLF
>CryCohSeligo097097_none_TGME49_227000
MEDDAQSNYSGFESDADESRPVEKKRSKERSKPAPKAESDDGDFESDGEEARQPAAAQEQLQNQEEYEEKREAAASTEDAARGSSRSNDASPLDRTNATTNDHENVEAEAVTKAADSNERDLEPDFEDFGSPAPGKPFNGSQPIVPNMTSQTEDDEATGEDDFQAAPNRQDAPLASSAPVETRSSSRTPSQPNPQREQPKQQQQQQQQQKQQQQQLPQEPPSPPPPQPQPQQAPPPEARSMSHEQFQLQNSAQIHARIKTVVKSCSGPSFNERIKAASRAYKKENKRLEDYQHSLLEDALARAKTRPCASAPRQAALVPASIEERYKVNTEKRKQKEAEFAKAAAQNKGRLNSREPIFRVSEVQAVFAAQEKQKTEHRKFLREQEEAQWEHIRSLQAKVISRPLLVENYQGPEHVRSLPELRLIPNHTKETPLQAKVHSAIERKDFLESAWGKEVEAIRERQNNRQKLHEIPYPPKVHPKKVLGPRELMPVEVKMEAVINTPWYQKSEWAERVREIX
>CryCohSeligo097755_none_TGME49_227000
LDSATCWLLFAGWFIVWTIVHHIAQILWGAGLLPICPPDLLDVYRRRLYRSQVYCFVAVAASIYLLSLCRFQAEDLLHVSLACSDVGGLPLRRFLGAGADERLFDGHDPNTFLAKAYLLHHMVAASGFMTILMLRCCTGLGAFGLLFELPVLLMNHRELALHERGRGRRASWMYHPRKLRTYWETLILLLFVGRGLPTFVYVYSLAFWRDVISRLGTFEGVLYHGMAIFFTLVNSNLLRLFSIWKYADMREARQAALSISQASLISERSPSPMHQGTSGQSFEPFQQQHADQQPASDRTTEAYFQQQQHQQQHQQQ
>CryCohSeligo106051_rbh_TGME49_227000
QQQQQQQQQQQRQQQQQAPSWHLLLQKLSRTPLLNRTPMSNRPQLRKPSRQQPQQQQQQQQQQQQQQQQQQQQHPDRWQXRSAKPVIFTPPDVLVTGEGPPNAGTAAPEQAPAIVPQPSVVQPAAAAPPQQQQQQQPPDASGHAEEDVGNVQDEVPEGASVGGAASCMDVDAEEGDVVEVAGCNLDGSNHNKVHGTDKLQSFAENLKGRRNRECEMLAEMEASARKEASQILQLAKQLESVRVQLEEQPCEFNAVSGITSXXXPXXXXLXKXXEXVRXQLEARXARGGXRXXXXXNXSXPXHXXXXXXVRXECXXTXXXXGPCEQRSFEIATRERDELQEQLQVFTAREAEHTEQASELAARNAALLAELKRAREEHQEATKTTAGLRTKLKDRNARLLHLRTTLKEQAQQVKRRAELLAQAVDETAGVCVVEDEEELSPTQSVIQPQQMPFFTTNAGAASAASVASSVPSRAAALPQQLQLQQQQQQQFPQQQQQQQFPQQQQQQQLPQQQQQQQQLAPNAPNMAGSPVVMAPRDTGNQPQQQRQQLLQQQQQQEPQHQQQQHYQQHHQQQQQQQRHQEPAQRAVAHPPQGPAAASNIGTGVRDPFQVQDRGANNVQSGVQDSLQPQARGANNIQNGVQNGVQEDSFHVQTRAAPVQTGVRQFFQGCPGVDAAGADADVEFIDGDADCEGGDGDDEGCGRHTSGQGFGSIDGETATQDGDAAAGSPPNNNGPGDELLMPSAKRQRTLGRRLGSGLFMNHEVPVDLDP
>CryCohSeligo118882_none_TGME49_227000
QQQQQQQQQQQKTSNETTPAGSGVAPAVVSHPAAGEQKPAGAATCPPPPAQQQQQQQQPQKQLQQQQVVEREGAGLGLSDDNDNNEGPGQERNIPHQKLAQQQLPHQSQHYSQQQVQQQQQHMPGPARPLSASMEELHRRAAEQKAKEEEQRRRLAEVPPARSTYKAGGLRTTVNTPAALVLEEATDEDEAPGDVELPREQYMYYAQQYATLAQEYAHYAQHYALRAEGNLSGAAASSSAGPAPPPLPPPPGVAXKQQQPQPQQARAGTVKVGGGVRIGAAAAPPQQQRQQQQQQQQQPQQQQQRQQQQEQDQGKKPPPQNMNQIMVTPYRHNWLISGAHRESSEGWLLGLETRYQPSLALSGTLALPRGPDGEHASQNSSAQQQQLQQQEEQQEEEEEEEKEHQX
>CryCohSeligo119844_none_TGME49_227000
XTTTTATATAAAAEEAHRVQEVMASGLAATAELSSEEVVALASRSTHDCHDEYDDCSGSANNNNSNNNNNNNTNNDSNERDEKISETWNSATQEATKPTFIDLTPMSTGQKARHPMASPDLIFRLRLLAHKVSELHSDFEALESADRSRGQFWPRIETPPRQPHQHKQQRRQQPTPQQQHELHSPPDAAAAASLALAEVKNTTTNMATEAEADGDCFEQTQQQQQQQHRPLPFVSDEDYTLSSRPDEMHWPRPIHCCSA
>CryCohSeligo133280_none_TGME49_227000
XQQQQQQQQQHQQQQHQSRAAPLILLMEFEARVALNQENLAKMVYQAATTMTLPVKCFLTMAKLAIQAKRSHDAGSECLRWYLRLLAQVAAQGPGENLQKFAVALRELVHLHLSRNDCWGCFEEVVGLLKSFPWIASCYPKSELEWLCAVAWGNCQHSLKVGDISWALRWVTAAVDLVGHCPAFEASKEKMERIAQLCRESSSGSSSQQ
>DinSpeMGD085923_none_TGME49_227000
MQHQQQQQMQQGHGQQSFSNQQGQQGYGGQAQQAAGFGGNQQAFGQQHGFQAAGHQGTGSQLRASAGAFNAAGAAGLNANASSWPQKQPQATYGVGGQNQQDSFAQASQRGGASGLNANAQEFNIGQANAVAQQMQQGFGGSGANFAQQQQGFQQQQSGRGGYGNNWQQQGQQNAASSWAQPHGVITNLNAGAAEFVPSEVVDPQAAQQQQQQQ
>DurBalCSIROCS38107621_none_TGME49_227000
XPGSSSTTQEGGVASAQRSYNVIYELTLGSHFLELMVSLPSPSVVRSKLYLSTCMYLQKLKKKLLPWQTHRYKLVSLKQNLDSFANIFNLYHGADAFGLNYSDLDNNSFTLSLVEVEASITQSFAEVFGSLDQGRIIQLLLFESSVELLPTSLRDDITGPAALLQPRLDAQQFFQQQQQQRLSNSKAVRLWEVFSDINDSFHHLPPALNLDKTLQLDRALWEASYESPVSVYSSTGVRRSVHPSPMSTDQCSSASPKLDPSQGQCQTASPKLIGTNTLSYSCRYELFSLSSLLLYRLAQATAEMSPNVAXDIYQLCILSLAHLHHKHERARVEKIAVMLAVKVGRRDAAIWHGEAVLSYLQMRGDDISEMLYLTDLLASQYSENAQYELAAKALFGAINALNLSRERGRSLSAGRDSAKHSSLSRMYSPRALAISQDSVAASTDLERTLDPLILKLGRLLLNFGCPERAADAFQVLLSSLCERTDCLANDAKKVTVLSWLAEVYLELEQFGACAHIIRTIKTVRGLKLHKATNVAIKSSPSKLEPRVSLRSKISKKRSPKSFFASSSHSPNLSNDVLXDSNNLMSKTPQPQQRISKPSTPVGEVSSPPPPRQQQQQQNELVGGGDYLRSRPLPPVPPERPTCTDHNGEKNLERIPRHSLHHRPLPPTPLELNVIEGEDCGSVVSSTRLSLKTNEPQHEKSIGIAVSEPSPEASSVPALLILPSHPAPAPAPAPAQGRAVSVNLLEKRQQKGRILNNXQPLNISNNTITSAGDEVMITRTPNLGLETDRSFGTVKTNSPRRPVSTKVQNLFLHYLRNPPEANLPKFCSTAEDFDLGLLRAKLMWRNKKFVAALRSLLPTVLAVESCVFSIDSALGQLYYMYGEIALEAARSAHVSYPFQVGTKEVFDRVVAVMASNSCCPQDISASADVGTXQAXNEQRRLGKRFLQNRHRIRVQQGNRSTCGCSGGPAAPTAESKPEKSSKPVVGAASRKFFHGVSPVPRTPRIFTLPVELCWDAVKWFTRAKDIAKLAGDEIGGAMAASAIARCNLQQLFVPQALLKIPAERVTEVLAPDSKGRAKSRKASLREVQNNLHWALEIHSHTCLPIPLMDGYLSLAEMNHLQGNLSLATLFWKEARDLFALLFGDGVLVPIARRGSIQSILQIQAILDRIVRFMWTLNKPIIDAGIFLLDSQILLGYEIERIRERNREKAGAVSSLLDGALSRLIQKQSVTPKSQVXADQSAVGEQKKKSKSALARLSRFFSRLFSSSSSEPYSEASAQKKSKKNSLSQKSHSSRGNKMSASACFDSFIERNGFRVDLDMRLFYNIMNDGLVAEKVYDFGWSNLVDYESFLQEMLNSSALERVQNNSENLLXLNEWSKIHFXLKYKKLLVAQRNWKNLPVQPNIQCKQQQQCENKEEQCSPLHCPADAATEPFEDDFLPLDPYVDFDWMDESFSDYSPYGRYLQNRTLSERTNGRTDSRSKKLRMDVLGSTNAQFPVIFMPEFDDAHDPISRDSCVSGSRGGGGGQMGGAGSSSSYLEDLDRRGETVLIQRAWRCYLLLQSAPLAYQSGRVSIEHVRRDVRSSLCSLGLHMVRLRAFSRQFRPSLVTNDSSESTAPVGSSPSPSPLLLDSSLSISKDQLNTVQRNDYVPVTPRNENIENIDSSALIYPDICSFQFMVYAIYVDEILMMYRPSDGTRSVQYLGCLTPLEPQQKGKVISELTENKLASPNLRSNSSLYQQAFGKNTPRAADKRPPLRPGLTPKSSFISVASGKSSTDGDRSLRSFIADKPKLNRSSSKFLRSQGLSRKLSGTSSLMSASVDLEEEGGLNTNRSSSGPILVNINSESADGSEVFGCMSTSEKVVSSKPSKTHINANTAVDALNCSSASISVVTMNPRDTNPPTAAAAAAAETNASSAVRKTFLSAKESKFLFELSVASQDKDCGGGKVGRKGLIADLQLATGALHSSVNFISRFVAAGCPLPQQHAQQRQLELAGGHVNSHAEDSESQMELLPSAVVGIVTNRPASVLPWEILLPESIAVVRHMVMTVMCAEVLTSRVQSATDRSIDEMHLKPVFVTVPRCVSPQEARILSESRVLRRSNATVAALCGMNQSTAHLPNIHRQVANNTSALPSEFSNINRMDWVATLAPANSFQSTSPSSTMLRDYEVVSLQASLLYQQQQQVVAVAAPTAAQIWRSVSNXRGEGMRVFSCAEFPLFVMSYGDHLDLPDFAAYATSYFHGXVVVLAPMFLQEQLAVALKKGFEINRNSTNSGAHRGAGAEQSSYYRRSKTASALSSFQKKRTADNLSPSSPSSVSTAAASAMSRASSMASSSAATTSFGTSGVAAAGASAIGAAGAGSVECSAFW
>EimBruHougton004339_none_TGME49_227000
MADFFSGLVGGVVGAAAAVDVPAEGERLPRQQQGTEWGCCCSKLSDSSKELEGFLLQLSFVAGKLASCLKLGVEHLASCVAEGRVLSSSSSSSSCLCLMDKNDVQESIEAGRQGANCLLRSSKLALEALLEAAKVAAARGLILAESSKNLLLRNIPQAQDKLQQTYSQFLKGYQSSSSSSSRGLGYGSYHQQQQQQQPSSYGAPPASQQQPSSTFFWTAIASRSAAAAAAAATAAAAAAAAAAEPSCVITFLLEGRQGGAAAGLQQLQQQQ
>EimMaxWeybridge001651_none_TGME49_227000
MSSTGASGGSSNSSNNSNSITSSNGRNVSANTGISSLGSLGSLGNLGTISSIGSSISSIGNSISSSISRISSSSRTVNPQSKQFLRIRRYKGPERAGQMWFSITLDEETLVQAAGSPLAAASAAAAGNNSKTSIETKGSLFGVIQGEKAEVIGLYTDGDQQTGVALLREFLAEVRVEKVFEVSGVCSEKEKSAAEAFAAAGFKPSGVFLRLPSPSSATDCCIYWTTNPQEIHSPRFPDVKTVALAVANEKQQSELQLLMLQQQMPEIQLLEKREGLKDSLSFIAMDDEGKAIGFLLVGGADPSRQTLDIHLHADGENREAIQKSLLLSLREAAAAAGLPRVRFQIDGADEEQSAEGLGSEADVAAAAAAAAAASSSEGSRMSVKEAAAANAVANAAAAAAAAAAAAAAAAAAVGKAEDPAAARAERRSAYVAEARAAVAAAAAAAAKESTERKLDSRGLAFKLSLGAFLAAVVLVASSTRRRNRQRQGSSSSSSSSNAQKQQPPIDFEVLQILDFIDRERSTSPGEIDGYVSPPYTMNYMEHVSAIP
>EimPraeHoughton006392_none_TGME49_227000
MHSTGDLGAASRVHTPHEGPRTAHAAEEESPKGPLDLRGNRQTAAEAAAAAAADAAAPAATAADLATNGLEQGQQAKDLPVQRSEEGRQQQQPQQQPQQQHRSSLKHSSNNSNSSSSNHPHRSVTFKDKVCVAEVPVERKAHAPIPLTDPVASTPQIQQQQQQQQQQQQQQKQQQQQQQIRSGDLRGACRGEGFCVW
>EimTenHoughton003478_rbh_TGME49_227000
MPYPGEGPPGPRRGARSAPGASEAPSARQQRGSKEIWRSEGSKKQQQQQQQQQRHQSTAANDTDEPYTQQLQNPHEGPQAGPPTYARDSYQMEAAAAAAAASRQQQEESRHQQQLMQQQHAQHQQLLQQQHLQQQQVLDPYGSSVAAYEAAYAAAAAAAAPSLYGSMTPAAAAATNTALQQLQHLQQLQQMGVATQLGPLPPYFSDIGPLGSLDQQQLQQQQLQQQQLQQQQLQQIQQQQLQQQQQLQQMQMPMIYAMQQPGGSPIELQQQQALVLQQQLQLQQLQQHMQQQDPYLQQQPYAYTLAQQAKLAAAYGVPAALLPQMQQLQQQQHLQALQQQQLQQPKVHEQVKPTHHQEMQQQVLQGEPQRHHDQQQLPAGTAADVGRVPQSQKMYDGEFAAAADQQVHQQDQRRQQARSQSDEPAVQQQLPQPPHQQQQQQQQQQRGSDSTRTRQPVQGAPKVSSTRSRGGRTNRSSAAEAGPAVTAVVAPAASAAAAEFCQSSTPPPPPPQQQQQQHHAAGGALPRASDCSTTLPAERMPQHSGGNALQQQQQQQQPQQSARRHHGRVPLQDARGTPAGGHSLQSRSSQPERDRPQQQQLRGEGQQRHAAAPGAAGAAQHHQRHDRGPLRQYPPDHHQQQQQKPRRGGRQQQSRFGVSGPGEGFSGAHGDSARGSRGGAPSSATSHGRSQGGGQGGLQGPPAPRQRDLQQEEALDRRILAIIANNREVEKRHRIAEQERQAARQLEEAAAAERAAEGSPQTPSSRLVSASNGAHPRTSSSSSSSSRGEARSGAADAAGPDPASATATAGGSTAAAAASPTHRVRSGRWTGPSQGGHETGKSSSAGSVSHAGGGGPRESSDTPVSRRHLQNRQHQQQQHQHQHLSGRPASATSATGDGHRAKGHITRSISRGATRSRSSTGFPEAPNASPDHEQLEKAHPEGDQQQQQQQQQQQQPQPQQVVGSRKHVEGTVSAPTRERRARQPASRRQDPSEQQQQLQQPHHNEAHRPSASSTSWRSQGPPKQPRGSPQSDGLPSSKQQIEGSVGGSQSPSPASSLGAPSSPVAAAGGAEGKS
>FavTarFeNarragansettBay002635_none_TGME49_227000
PAAAAAAATDDTGAGFTIRPLQQGKPVPQFAHQNSNQNLYNKQVTLKFPHKSTTRKVLMKVQGKSSRRKQVPSIPFKYRMLSNDSEQELQNLSDLPDVPLSLSPGFDESEISPLPDLTGYLTSAKNSTGNPFQVHTHTLQKQAELLNVEMTSKEFDLDHPMPESDLLTESKKLLKIQQQQQQLLQNQENLAQQSSENQLQMPEPPQHLPMVAPRVTLTSRLSKDKQGNSDDKDLKNGNRSGVPMTKREFLELYKQSVATSIKEQKKVNKEILQQKRHMLRRRSSAIEHQRVIQDTDGECNVKTGHWPTLEVEGGTDPNSPSHAQYFGDQPPMRGNDFLKSAAAHERRFMGPFDPNSVLPMGPIADPNQKSAVFKTFQTSSYRQRAQERNVTDSIETQEGMIGSNTLKLPKDQGGILNPQIDKILGKRVRDGEVTSLSSRESDIGMASGIVSNTELPSGQDSICQPDSPSTKNLITSDSRPPQPPHSNLARKRFDEIEKLEQDSDGVQKQLEMARQEFAKHKPSSKRVDKALHQTEQLNGRKGSYVLSAVSSKDIKPYKNGKKQGGYKASYMPTNKLDKKQDKGYIVEKNNEDIQNLLTPDV*
>FavTarFeNarragansettBay024033_none_TGME49_227000
SNNFSGQNFMQFDGNSGHMQQQMGGTHQGLMRLQHQPMRLGENVTDNAQLKQQMINTSSSGLTSQQVDLNQQILNNGGAFQSQPVTKQNNTMQMMSVSDGFNDDRRNQAQANQLLHGLPQQQLFSSGALNVGGNYPQQMASPTNVLQSQSSGSEHEQQPQQQQQRLVPQPQTIQNHITLQPTNVPSQQNQSMSRPGKSQFQRIVQLEDTMGSELQESENRQFSRLLAEKQHLGTHWHVQNDEPGLDNFRIENGAQALDQYHHQSHQQNQQQQWSNDNAIGYNDTPNYNNMRMAHQNGNSAHGGNNMIQSLQVQNLIKNELVQQTSSGVGSPSGQSTDPQVNLHRALFTQPQKNNGQDFANQHQVMQQQRQQQQQQQQQYPGSTNSLNGSGSSNNTIDQQQNLVYQLQQQQQQQQHLQNQNLSTIQNQIITSQKTQQQQQSGMVPNGGNSGSSANPEHQQSR*
>GamAus009600_none_TGME49_227000
XVLISRLVDWHEMMDSHESKGVPVSRFLQRKLYKDAKVLIDEYKEVDRMDEKRLREAVQGFTVEENITKAELRALVKKMRLSLILPLPELRKEVRSLPGLVKPPTVRGLAEMEERGELCHHLLGAERMLVWDQRGFRAMKFDDVATSXXXXXXXXXFDDVDHVYTIVLQDEEQNRLPDAELRARYKNANLLADEQLTRQEMLDILRKVMIWELLPLEELRKDWQEVGLPCSVPVEGTDDERNRLMQDLVVWETRASYERKGIPVKRLKGTEVAMGLAQTFESFESMDMLELKAAYDTYGIPAGHSTRRPELLKHLKDVTLWISFSTDELWRECQDRGMPMDGFEQLAVEAERPEQLLATNEEHPSLREQLLVRLVLRARQTALQETLEEQLSSGDEERDGDSEADACELPAFLENSAAIESKAVDTTRSAEEQGESLGAVEKRKRTSSWKAKVWEKLRYIRDPVIAESICRVAVKPLPKSLRLPPEARLQWQPLEAALHLLSLEMLIPEQHGRGLSDAPQDVDAQQKRLVSVVCPTSSRRRHFHQLLYENFDNQTYETKELVIVDSGESESPFFMKKIEQDARVVYRFFKVEDSREGIKTQKKAWTLGLKRNVACYLARGEAIAHFDDDDLYAADYLAYMMPKLEQAAHPDGPIPGRRLAPAAAKLSAWHILDITTREFRFIDIHTDKSIPPRSYRSWLYGWGFSYFFTRTAWDLAPFPDVEFAEDSGFMEGLMAHNVPVALVGLPKGKGLVAHSQHASSTSGGEVQGVKRCGSQVSTMPPEFVKLMKTLNLVNGMETNPVRQCSEQLQRFTAKHKPLFGAPKPPLAGKAWTQSRGLRDTGMSPLRQQQLMQLQRQQQQQQQQQQQP
>GleFolCCAP11163002095_none_TGME49_227000
XKNNGDSSDTNNPARILGMAVSSQLQQQQNFRMHQQRYLAPNPNRKPSEDDLFEMASMLLQPPPVSSQDEDEEELAMPQNNGNNNNDNINNNMMMMTRTMMTMTQPPSLLVPNRVSFNSSSSNGTNTMMMAMLPQQQQQQQVMYNNNINNMFFNPSSSQPQQQFQHQAQVLVDDDGDLFDDDELDSV
>GleFolCCAP11163031474_rbh_TGME49_227000
GTDGSTGRVSFCSADSDSDSATADIGGSAVIQIPPHVAPTIVEPAAAPAAEAYSADDAGDTPPLAAPCVSPQQPLTPPAPQQSQPQQPQVQQPQVQQSQVQVPQMQQPQMQQQQVQQQVQQQQQQQVSQQQRQQIEQAIALESALRDTLEAAQFEENLVIRLGGGWYQFGERVRAHARIHTDGQIFVSENQVRYELLASFIDRISLRAAASRNGXAGSDELSRDAGDVGGPQGGGLRERLDLAFPPLVLFAVAVAHLTLPELAAHRQPGPVAX
>HalGra017438_none_TGME49_227000
MMNSMLSPNPSPHFGSNLQYESRLRNISDQTAVDGLPFNTMQQANQAQLPLSSNINPQFQGDPNWGQNQASPQHLRNGSAVILASQAQSPMAAQFTQAPRQSNKTIQHQETLGNLKTPSLQPQINQNLEQYQKQMNMQQPQLANMDEQQMQALYNQLQAQANLSNMQQQPLINSPGLSVDPKGNNGGGGLSSGGNATPVNNMDQSQQQQQQNQQVAVDPVAQLLEELANSTDQISAQQLQQLLLMSGVPEAEVNALLQQAMAQQLQQQQQVMPYQQPDMSSFYPQQQQKQGLQMPGVSRSRMMGNDGLMIDTGSSMQDLSGLKSSIKGRNLGSGLDTAMTDAYMTMNGGTLPYGGGSLQQQKVYLPPLPQAFQPNHQNSMSNSDRLTALIQQQSMLRENRRLGNMGGFAPSRSHMIIPNQNHPLAQGQNHSMKNLQQSAFLNGGPGGSFLPGTKKKKTLKLRDNKYDYFLKAFATQHGTPNAMVEQLPELLANNPNSDIEFLEMQQKRLFMPSTQSRQMVNSLSPLRSNTEEAMLQQMNFNGNPYLNKQPLLGQTSNIPLDQIPKSAPSLNFGFSHPNATNSQLFASKLRAFQEFYQQTNLANNLQLQNYQASSPAQNQQEPSKVDSCEFFLKIPISIGDFQGTNFDFGHAIAQQLTNVIKTVCPRFESQPSGGESKSLLGKNSPTQQPPPQHQKTNSKGASNLVVKAEPNNKMLARLKTNEQPDKQQKLKDYAFKVNQDMLKVRDYKNSVKATRKDVIRGFVNYCLNLALVKKQPPQSNTSLSNKIKAVSMIVPKLTKRPPNKRDIISCFTKFAIATAFTPKDLRPSMRRDIVWSLVSFSLQMYKSKEFRQRVQKERQERRRKMIEQQKKPRASGGKKPPPDKSDFIQKEAKEIRFRMSKFAMKYYYVFQQKKRSSLLIREVSVVEKRKSQIQQQPPPAFIPIMNVQNSMGANNNDRQVDHRKNSSNEYSSESSPLMREISIVDKKRQSNMSSSSPMEKKRTSIIGDGIVSVHERRISQNSSKNNQSPAQQTRPSIVRDVTMVEKRPSQSPKPRPSTKIMTTFAPLPPQVPVQQVSPAFKREVTVMDRLSMSASPPPQPSGGLQREKSILDKRKSQMLPTNQITQGLQREISVIDRKRTSILVASGTQNMGLQREKSIIDKRISSSMAPPVDAPKGNPPLMREKSIIEKQRTSIAGGGGPAFTSQKSFMKGSPAPSQSPGFTSQKSFLMRTVTRNKIKRDGVDELNEDGPVHEQKQSTSGGAFVQPQKLQHQFSRMGTAFLAPHSGSKKKDEEPVGGSNPFNVSQSNDYNQFQQQQTYNFGGGGDQQSNQGSNHSGNYPKQPTPQPPQSMARMTTSIPSGAQSKQAPSFAQNVAVQNAAAAHHPSPQSAFKSTPTAFFKHENTPSIKEDSDDGDSHHHSMLSSQKAPPGDNSSFKSEVQDLSEFNSSRDGQSDRRHGHEEESKREHQAKKPDPPPKPPVTNAGPGFISAMTVMMLGKNDAHSEGTESMRTDQDSPKHKAEEKKTPAPPSKPESNAVSPAKTGEPPKLGFVSAMTIMFLGDNPRGLMETERSNNSLQTDEESINGKHHNHHQKKEDKA
>KarBre134002_none_TGME49_227000
XYYMQYLACCGEMRQEATARVLYSRQDGRHLLLPSLTLSVACALHPPAHRRHACMGSASTAGACWQASTNSPVPYAVXELPAPAEICIEASEEELDPQVELVVPEVPPSPRTRFLSTIGGRKGWRESRSSPSLPTIRRVARDGNAASMVLLRNAISNHSNVSAGGSLSTPTSPTSVRQGSTPSLVPSLEPLNVSQSPRSSLPLGLQSQSHSSLSPQSPVQSLLSPPSLSLALRQQQQQRQQQRQQQRQQPQPRRRTVRIPGLLARIARMGPVEIPRFTQHMVWLQGESFVNAADAHVLCRAIRRRVADILSHLPLASLSQGGDLVTLLMDHMRSCPSLGGDTPRRALEARLSYLVYHPAGDDHDAAELDTLEKCYREALALAGRELIAPRLVGVVITHILRWVQHAPIACIYQHAGVVRSLAETIPEVRQYLSTRIQRLALQRFDALQLMGYVLVLLDFREHGLALLDSNLESKLLHQVSSSVSSWAAARLTTELGPEGALRLLCHTSPFIKQAVADTLLKRVLGGVQKIASSLKRDSDCERVKQELIEWGQLVHMGGAADVLALTYSERQTIVDTLSDCIARCMSSTTLRSHVGELEKAQWAIVVLTAGPALNFGQSV
>KarSpeRossSea045785_none_TGME49_227000
QQQQQQQQQQQQQQQQHLSVGSSSSPPQVDMQQRPVSSAGPQVNIQQRGTSSAGPQFFNYNAAAPAGPRVQVSFQVQQAGLCGREVQNKLKAVPCAPLYEKLGPGAQGQRREVIKKVTPAAQLHVQKNVTSLSRIPSAEKFVQIPFLQRDAINEERRASQVSSPASTALSVRLSPLRRRDERSVSPFRRPAASTEMADVENALTERRNSYARDLRQSADSPIEVQGRSGSQDPLFVPIHVSVPSAGMNADSTLDGFLASRPSNNTVKALGELLLPNRSPSPLNAQQLYGRDVPSPPPTILSVGTNGLCIQAAISSVRGSESHCGSSHSLPPLIPMADSSYFGGEPGDRKLVAII
>KarSpeRossSea045788_none_TGME49_227000
QQQQQQQQQQQQQQQQHLSVGSSSSPPQVDMQQRPVSSAGPQVNIQQRGTSSAGPQFFNYNAAAPAGPRVQVSFQVQQAGLCGREVQNKLKAVPCAPLYEKLGPGAQGQRREVIKKVTPAAQLHVQKNVTSLSRIPSAEKFVQIPFLQRDAINEERRASQVSSPASTALSVRLSPLRRRDERSVSPFRRPAASTEMADVENALTERRNSYARDLKQSADSPIKVEGRSGSQDPLFVPIHVSVPSAGMSADSTLDGFLASRPSNNTVKALGELLLPNRSPSPLNAQQLYGRDIPSPPPTILSVGTNGLCIQAAISSVKGSESHCGSSHSLPPLIPMAASSYFDEDLGDRKLVAII
>KarSpeRossSea230829_none_TGME49_227000
LKPFCPKFSSSCSAGNACWCRITRCFAMARVLAVVMTALLVGGGEADTCPTGLKEWPLSSSELRMFEDQGLWYEVASEDLSKLSGCSCFRYDYRTPGLCSDPRYGNSREIPGTSRMPTAPYQILEFGAMGEYAVVYACIGLPYGQVVEKNVTFTYIFARDPQALEKNTIDFEGIKSRLTAQGIDATKIKIVPQPETCKYPEAKEQQQQQQQQQQQQQ
>KarSpeRossSea233850_none_TGME49_227000
QLQQQQQQQQQQQLQQLQQQQQQLQQQTRPWRTPQITVQQQSQPNTASLPVCIQQMQKQFSPMEVETEHRQLWPPDAFNAVLPAALAQPLAASSQWPTWNAAASGNSGSTNPMVEYVRQMSGMAEPSPSQQASMLLDSVAAMARQMNETAGPSVAAASSRAVPCSPGGTCLDGDQASEEWEFVEPDGPSAGSRGLEDRARVSKHKSESKRVHKRGSRQEPGGSHKRLKVSEAPREFGNAHAAKHSSAVVFSHGEDVQYWSGTHNKWLDTRVKKTLFDKRGHLIACEVFGRQASVKVQRLRPKKSDGTSKASGSKSSALTAAGSRAKEEVASAKQSDPAREHVDSTCHDEAFEVGDKVQYWSTTHNKFLDTTVVAVRLGKDGKPVSYDLKGKPQAELDKLRRRPKQAADQSTISAKQTAPAPKLFDPEASPEADGVRSSPPAGPNSAIKFAVGDRVRYWSETVKRLVKAQVKAVRLDEEGCLLYDLTCKAGVQAQRVQRALPLQKQARASASKKSGTTAKRVAGSLSKKSVGPIQDDAYMKEQRRRRWQTWQQRAPGAGGKPPAAPQTGGTHVAEVRPAALKKPLPTPKAAGTAGSSSIRPAEENPAPVPEAGELPGWKYFQDAADDAG
>KryFolCCMP1326032722_none_TGME49_227000
ALAMPFPFKPALGPDALDLAVEEEARLADDQSGLSGAAPFVERSADEVQDVLRQRIAVLSEEKVASQENAEEYPLVSHHGSDLLSQAVGADLDVVAGAAPVSMQQRSQKHQQEHQQQQRQQQQQRGAAMHRNVASVAAAEKASSVISARFVARTSSTSDVGRETRKLLPTLLIAGLSCTMLILIALIIHQRLVQQVPGIAGRRLETAMTRSLSNTEADGLFVGAQALQRAAGVGIRHHKWPPPWAISVDEGSRQRDDQGQMPDVGLEYLSGESLTFFTTQELWEERPNSELGRQVSVALYGPSGAIFGQICRVPTERGVMYQVFKDHMRIDSPLYTFSGDFATHSIRVTECGPLGRLVASCEPSQAGDDEDVMQVKIEPLMDAGIVLLGLLX
>MonAgi013827_none_TGME49_227000
IPRKHPQRSASSSFQQSGPSTTTSRQLPISNDQQFKLDNRIPDEQQQQQQQQPNYNMINSASTEGQQQPTSRRHSSMTDLHPQQQQQQESHTYNNHSAATSAAASAGVQPSNQFKPPPHPPPRPSTTAAQSPPSAQSDPFWNATQNNHQPSNINHNTGGNIHPASNMNNRPSTIAPPAFYAPSTSPFNNSVDGLPQSSPPAMSLRRISASAPSSYATPVFREPYDHCNPTTVSLMQQQQQQQQQQQQQQQQQQQQQTPPPSSAAANLISPNLQTPPRAQQPLTHTTPPHPHSHPPSNPPSHPPCHPPSHPSHPPSSARRFGDTHPRCSSHPTHLTQSAPRRQSVRMRVPHLQPLTPATNSPPPPSSAAAN
>OxyMar026127_none_TGME49_227000
XQQQQQQQQQQQQQQQQQQQSTCTSLSGQSFARPMQERNAIDYGSWSSASSATTDVTVWRPKMSGTGARGSRHTWSGRSDSRVGLYIGGGAVATVHDQRASSPPCSECTVQFVSCDSHQEWMRSGSNTETICKQSLQRPVLKKAGTEELGGFVHGKRLYTGAVAPSESSVVLTEISPARSSRVRPRSAGYAVPLGARSISGIMSRPESCSGAAREGPNRVKIRRPFSATVRSTSIVSLVPPGVAGAPRACVADLLAM
>OxyTri000369_none_TGME49_227000
MNILIYNQDNIKLPDEYDSETNDNDDEMYGHGNSTIEKSMNHKKQEDRFISIRATDNQKRGDIMSVYAMHSDDFESKTIIPIGQNEKMTQFVMVMSDQLQQKYEQFYGLTSFQAIELWKVKDIYSYKKSAQSSAALKNSQTQIQIQGKVKDQLKANDYIMCKVDSADIWLKLKIQILSPHKSLETGVEMKVDKELIGKSLTEIIQKYCIDIWNNYCQSILHKKGGKQNVKGSQAQLQQLKDMLYVLTDFKVIRFVQSQVIHTPKVKSGVASHLSVSRILERKTINKKLIQELSEDLKIGDMFNYQENELRVQCRFQTMKQLFQLQYPLLKLQTDNNLDVLSTDRKMPLTSQKSQKNLVQALQSDRRFSGRFGRITTQVDRKQINYLDQSSKLENQNPIFSTSMPVGTNILGSQYDSNKDMKLDHIDNSSLVEEDLLSKDEPNSLSKQNQESQTFMQLTVHEETSSPDKITNEHNYNRATTNGLFSRQSTKMTRLTQPKNVNSPKEEMTFGDRATQAKHQFQQSKQLIQNPEHQQYGYQQQQSLQLQVQQQQPFKPNHLLNHIILPKKYNFRFQEEDISGIKDTSQRLSTSVDLVTNFDFQQNLNYHNYHHNTTRNFDYQGKHQKRLIEIEEEAQDQSHYDSTTRKPLSRKLTDLELDSKSGRLASQNVQQFGSQQSPNNSVAQSNANSKRNQESSLVKQKTSTFQVIEEEEEKYDIDASPKTQGFFKRRVTKKRTADFNMMNFKKQGDRTDSNENINQRNGDLLLMYQNSKIKQPLLDSFPDTDRNTNKSKSRLNLHQTINVELDNNQKRTDLIGSNTKEGFKFSSVTNRESYSNLSQSNSHTALGIGSGAQDSQLKELLSNKNKNDAAFTRLQGQAHGHQKKASIFNNFINYIRGTPRQQQALKKPLVKQVNAQRPQDEDQLTDEQMIQKLNLQEQFKFLLKIEEYQVITIPLTRNFYLLEKQIDDKSESEFYGMGIGGIEFMLTEENQIKSRNKRRNCAILIGLVFLTILITVALVLVLNQEQ
>OxyTri010674_none_TGME49_227000
MRNHNFKLSHKIIYQTNRLYSFLQKPTQTIDSEKRLFEQRIGDKYVDYAINDKNLSQNVIRLADLKTNKIEKIIVYERRQSVMTDEESKSIGSIIREEIEKQNREQEANQTSQLFERSQIQEYKENHQKYNNQNQKSLIKNSSLDDSLFDFSFDELFDSQEIENLHAINEDLKQFKNQNYENKSQFLLSCNNCDKYEDKMIDTQSKLEQIESNLSQSLQAMKIQIKQQLQSKAVSFKMKNIKNRQVQQELNQQEERIRQKEEDLNYEVQTLLNTIDDHKKVNQRLNKHYQKRFKNIEKDLMSLYNTMIDQSGGLVGYNGILIGGNSQQNMLNSLGKQPLISSRQNAMLGLGQFGLGYSSSRNQLVDKSQNILNSHRQGQTVRNNLANTSSLQNLTPFQLQLSEIIQKLRFQMDLKVRLKDPLDENGAHLIPSSRFVSHRTNVFNNGIPQTGRTLNKCKSSARLDQAFVQNTSRSNLNLHSARNQGMSNRIRSGNQTNRRQNVRNNDLEILCETCLTNEYSMYSIEEEMAINKENQSEQVNQTLIRGYLGGKDPGDLTLSERDKLLSKILMKDFEAKQLPDAQHVKWQDILNFQLPQRQSRVLQPIQYTEKSESHASQQVLQLDSRKSSENFNKFIHDLSAIPALKNPSDRKDNDSLQDELEDISMITADQNIAKSFDNSFTLVDQIIASHKSSACGVQQNLHIEEQAQNTHKKQIKVPSLNLDKIKNQQNDFFQNNLLDAKLQQNDKQKKVMFDYQNIQLNEDSSINLIKENGQDSIQLNDAKECQNIVDQTLNFDESMIENVKEVQKEKTIQGTSIKKSNKPLGEQSLVLSPIHIEETESKVDTLLFSNTNEKHCIDTQNSNQQKADLKPTPFQIQDQQTFGLQNNDQFQDLKQKLEFHFENFNLQKNIGLISNTEQIKEEVFGKTYKRSRQVQLTQDSSTNKLIQNLDDLFNPQRNSDCQNKSLEETKTFKKNKSSEKKKIIIKRADIAIKKGSQDTQVQIFFSKPGSESAQSNNFTLGPQINNDFTKDSFDQTKEMREAQHFQNQTVEYVDNNHNNDIQKLKNNRQSSAKTRPIIAKQINCLFSNQAINTSITKQRFGNKSQVSHQSEGNTKVRLKIQQKYPSQNLKQDPNDISKDLIQLTEYLTLTNQIPKTQDGQNNLTNFKHYQNQSASPKLTQIPIKQSQVQFIGKPNQSLKLESIQFSEEQKQSHTNYMTNQSNIISVPKQNLPINMNKISLSKLKIKNLKPINQTALQIQSMSSNLTTIGAYQNELNAQNQTMNKLDQSSIILTHPILIKRPILKLNKAQIVTKTRNLDENSAKDSSQSQPRSFNFKINLSQKNQKLTSNNNQTVVNQSAASAYNDEQNQKPQLSNRYLMRRINKAAQDQQQQSSQDPIIQQFSHQTENIQALNKVLSNFQPLLQNQNLSQQIEQQNQNFLQNQQKIFTYKSVTPKNIPINQSMINQQIQQSLMQMNQTISNKSQSNLQYSGSNSKKGLNNQKQLNTSSHTDAQQVIKKQTQKSLNNSGVKKSSTTIINNARLKILRNRAQVQQQNNLNHTDSNSLSQHLSQLNIEQQQHQQQFQSNLLSECEFVRNSFRASNSQKSGSNSHRLNQSHQNLVNLAPNNQQYFTGSSNNLLDNHQGQNNNNQYFTFYNDLNMKFNQTADSLRSHREFSANNSSRKNSQRSKQQQTFQQNRVKYSMNNNKKGNQKLISDQGLIASLLQTSTFNQQSARSQGSSKVSSARRATVNNKQSLKNLR
>OxyTri016338_none_TGME49_227000
MGCCNSKDDPNNLGEGRQSSNSFFNLKPINKNSQQNNLSHSQRTIINDPDYICAYIKKDKLKNLLLRQSIGNLAQNNISQQLNQQSDHVRSINQLGPKQTSINHNNHNSSSSKSQRNHQQNNQSYGQQMYSDDQLLIQKLMTQFNQEIDLSLLYQEMQQQQEPIQSTKKQQRNQNQLQQQYFQSQQKGLSKQKNQGSLRSLQNEDFEFEKTQQQNQFLSPKDKLNFREGMSLVAGYDFTQGVRSIGIENVEQQTQTKSSENLNYNDPDKLVPILIQPLIQASTGDQAFLMVQNINDENQISQIQQTHNQLVDSEVQKTQIKLPPNIVVHSPIQAYTLPLDHSQTQLTQFNHHQLSRKGESFKMQDQIKLLDQRRLPPSATSQSQSDVMQFMSLRNQNIQQQQQQQQQQQQRNLYPTSQVMHYETITQGQLDDLNLYHKLRNPRKSVNGYFESQNDREQRSLLNQQQNEYNSRIKRQLQQQHQEQQQFFGYGGGDQQLFNTLGSTGGIGSKIPANIYHQNYQTQHNLHQYLNNLNTSQSSSLLLPQNSQNLRQKSQNAPTIRQSMYNTSPQEHLTQFSLQNNITQNIAQINATSQFSVQQEKSSQVLFIRSNSLESLKKSTNNIKL
>ParTetD42024440_none_TGME49_227000
MYKLQQARPNTECQAGFRQKYLPFQQFKSESKVVKDQPKTKKRKKIDNKLQDPLKLYELYLKALQGTEFTDEDQKDYERLIGKCSYDFHTTFYPDGVISFPNPDYEEVARPQQMKPLEFFDFVQQALKINPKSLNDQLLFKAIETSYQLLSISQSELQNSLSSDPFQLQSQQSDVRYKQFFTQQTLSGKRFSKSIRPMLSAQEKLNYAMKALREKFEAALSSNMKANLIDFINLDYKSLEEAQTRCDVKGEYLNQIQEQWFKTPKEALDTSTMLRNAILIQLSRKGFQTRQVISNDGRWIFLLIKMDEENLKVVAEQKKLSKRLNFWFSDLFSLEPVDKRLRPLRLNNRLWKPNEYQCTTFFEYLRPQIIELIEQINFKRLSREVNQSHINQELFQYGKQDLNDEVDHGPSDDEWFAFYKYLVHLKKCVTEHRQQNIIDSDLSAILNKQMDSFQLYIKRFQKELISQGLGNKQEIFLNKQNILNPENQQHLEKVEVYDHNAESLMNEYKQYMIEQNIPLTKYIKILQKERLAYNYMQAFIESLEVANDSKQYLKNLWSQVDLTPQEPYINFRRPTKKMAPTLQAQQQMIWCKYQKDEDGNISVFSSIDRLKLVYFAVDDCFDINSFTMKGYIHQFFCLNDQYELLGYCQNFEKALTSETQFYHKKLFFFADEWKFRIFEPWFAPIDIICSYYGEKIGLYFFFMSYYTKMLTFISVCGFGCSLAEWILNNQDGEASIIITMIFTFVLIQWNSIVTDYWKQQQVRFNLKYGQLNEKEKSTERSSFKGTFIRSLENDQLNSAAQDDSDLVLRLFLASILLVLLISAYSGLVVGLFTLTTALRNSFGSEFSNVSVMSLEVTLSATINVFVQLFVDKFYDYISTSVTDFENHKTMQKYETSFVVKKFILYFCSYVVPLLFIGYLNGPLNLYCSKSNCSRHVQYYFSTIIIWQFLFKILQLFKFISDLAKYPKIKYEINDNDIHQFIDETSRRQSYAISPERYGTLEDYMEILILYSLLIIFGYSFPLSYFLLWSFNILQLQVKKYSFMYCLQRPWPQNESSLGIWNNILDLVNQIGILTNTGIITVLYNKKYGEQLVLVFLSLLISNSLFKFVIASVFGDTPFRLTQLTIRHKYLLKSTLEIFSKTKQSTKIKKEEEDIYKRFPLFKVYSSTNNMEFGSFQTISSQSDLEEHIRKGQLRNELNQKRETKVQPKKIDLDDPPYELLHNLFSQRVSNWAFEIQYNNLNPFQRKKKLIKYWKYLYKLSVLTTYKKLWTEDRLTQRHFYMKRKKLAITNLDQRKLYILKQNYKLTHQVYSDNAQLKFRKKFQQVTKNSNKPDDIKEYENIVQKQQNYIEKNLWLNCRKVVVLKIKAIWIRGFRKTVVRRSAIQNIRVITKTSVQNGTFSLKSNIHKQYNKLLETNQKMDGYSMKEFINMVGQLNFEQIDQIVFPLTSQSLNIQQYILYPKKSYIFKTVIDQLRDTFIFDTQTTKQQEIAMQFFIEEQFQIENIELIKHYHDNIWLGKKNDQEYLVQFLQVTYNQKLQFQQKLDSKHGVYYAESKNYLRLSNIIDQIDDFVIKGYCLCLYELEKPLSLWQVIKFRKTYGIDYKSEEINEFLYANLILMKSKPHPYISIFNYFLDGRQYALLNTLKSEQPLYNLAKVIIQMICLKQIDDPYQQLEQMDHKLTDVLRAMLDNNITIDQIVYEIRKQYKFKEIQYASDISKSPDQSFNSQIQLFLHKINCSFRMKFYDQTLNLIQQFDNILKREYPPQNKDAVSIFSKSLKDEISKIILQPNYMQRNLDIILIYYLKMATLCALKLDFDEDLNSLLTGIQSCSNEINLIVRQLCLNIEFQNLNPTEQHTLLRKRKKNKQNTKLFSEQRMFLLETLRYNQEYLNVIIQYKSQLQRYSNQLNIVQSIKQYFNKNYGFASFLIDDSIKNTQKIIKPVQLPVILEQARQISLEMFNLDQFSPQMDDDDVIDLFNKPNKDFNILDEIHTNLNYCMQYLYFQYLQLIVWFDEQNVMFDQNCQQFIKLQIQNIPVFDNLKCQILQLMKFEVHQDQIKSYEDCELGKYLILKIRKWNESNFNEIYDIIDSSDFQYMWVQFMTQSLINKTLLNRQIICEFLEQDKDDIRFILLRIRLLMQLLHMDDYQSTNIIINQNIQNYQKLNRKYEDKSKILQLKSLIKQYKYQYYYLEESWFQHFSLSQLRLTYLLAICYAFSPKHIENFHNQSSFEITQLQSALNQIEENKQQESFHLMLKAAQIVQLHDYCNLLDDEAIGFVKYQQLYTFITLSLQQGVGLQFTFEAIKRIINYDINPSIFILLLIQQFISFQLIDQVDIFIRLIQKMQQNKSMLLEEAHEGFDMDLKIFTFFTKSQDMKIIKPYDQLYIRYPTIQQYKDLLLDSQSLFYFSLYHENIEEQQIQIRTQLRQLLLDARYTKMIQLYESLLLYFNMQIGEEVDQLHSKVARYQITEKTLFHAIICHQLSRYYVCRYDYQLAFNSSKHALNYIKSSQFEQAVIIKIEKNIFHFKNNIQNEELMKLFNLQQFDCIYEESDQYYNNVIDETFIHEQILIHVESVINLQYQYIYQQSYQTNRGRQQSQYQQTKQNEQQQIFEIDIQLTDLLYLLQTLPFRSQQLKVFYIIAQYLLYHLTSEGIQTVEMNLKKNCKQRLKEIASQISSIKLIVSQKIQQKELTQEEFQDAELRKQLLSFEQIILNSVEYGINKVIMLSWIHQSIDRALELCEYFQDQYMIKVHYFVPKFQLLQIRMYQEGEQLIKLINQISFVNDSLRDFYSNNSHPTKGVLYYLMGQQKRWLKYIYIKYIEQVIEFQQFNIDELRVITKGLLEQNLKLYHIWEKFDSPYRYTIPQILEAFIIEEIGNIVKEDNDATDLKVFQAAGIVEELIKQFQNQIDVNGNLDFIYSASQFDYFKQDNFYTQDIKFIQQQDKLKQQQEQDLQQQQQQVGQKRR
>ParTetD42033874_none_TGME49_227000
MQVPLNRSQVFLLNGQQIEILEKQNERGNIKTYSGIQRPLEQNVLIIEINQNVSLQGQLLVYDQVHYEYYKEKLQFTFLKTKNDCLIQMCGNQLIFWQEYFQKQEFKTLPLQQKHKIFYKVFINVENQYCRKNIKQKTYDLYLFLQDHLGNIQIQGIDFRLFRDNDIIGQIDVQINQGQLNIQQIRNFGNLYFQILTDIDSRLFNQITEDQRFHIITHSPLYEWQKQEIINFLNPAFAQELTIEQFLKLLKKDQFYIGTQQSNQQTEIICQFSLQQQQIQSQLNYLYHHTKDMEHNQDIYQEYQYLNKINTEFQKSIQDNFSFGIVSSKVEELFNQQLVELNSLSYQFYFNLRQVLCDNLMMKHKTLELKLNTLYQPTQYIGQYGSLQINLYSKLQHQNKMLIQNIEQQIHVKLSNDVPSILQFNQSLNKQNQVSQNIKAEYQAYKKSLITELMKIKALLEQNVKRIQQQFQHINVKYLMMIANQDESDQASFVTIILEKQQFLKNIIQNLINEIPHLIFKQNRKSIDILSTIQSYQELECRIGSLNEILEEKNYELHQFEQVDNMQRSNLANKLCLKNQQQLKELKQEFTSQFQSIKQFLIQLSKNKNFISDQELIQIENGIELIVQKQFYRFSIIEELLQQIQTNKQYCKSISKKIEEEKNIIQISINQQLKVFDELFKNNIDKRDDLQEQEILDFELTILIKQYHNVKCELEFEILNIQQKFSSLETAFQEQLLLSRKIEILCQENQELIIQFKYRNHKIKNIVRKINDKFEENIKRFLQFFGFFKEVKASIDLQQDQERLFLQTQQQLILIQKQFEIIQTQNINKSRDEKRMEYQKLRSQLELIQLDVILKGKQMGFNSQGYQQQLTLIIMSKFYHMSRFHQRLMEAKALNSNQISTEDLELLNLQKDDYEYIESQVDFFRKVVIENGAQAFQIENLQEKLEDLEKQIELKRNYLLSVIECTIQQQLQKSIKQAETIDKISKFTNYLEFSQFLPIQLLNLVR
>PelBei029933_none_TGME49_227000
XPTQHTQHQRAPDKNREKQLQQQQQMHQKHQQPKQHQHQQEELQQPQRHREVSFEGTSPRQRNQKRLPQQQGLHPLDSKQTDEIQPPQKRRKLPQKLPQPIGHASPAAIFAVGAHVQYWSASKGKWMDTRVKAVNYAEDGSIISYDCSGKPNADARKVRVPPPKRSSSRPQGSAGDPAATRKSSMRSQVQRAPVLKNSGQRKVNFLDKIKKSKVRPGPAQSFAVGDRVQYWSDNQGKWLDTRIKAINLNSRGAVVSYDCSGKPKAEPAKLRLREPDQPAESQQGAAASATLPSRAAAPAPQKKLPEAAGATXXXXXXXXXXXXXXXYTTAISTEKNSSSPGAPAQKKAIATPGSKKAFVVGQKVRYLSGQANKFVKGVVLKVHRTKYGDFRYDLTIKRGVTSSRLQADTAEEPPETGKATGQSGLHFKNDAPAVDRQEDATSRRISEIEREEVRERWMLKQMAAKPPPPPMEALPDLLGEPPGPPSPETX
>PerAciPAER2053816_none_TGME49_227000
XCGAMACPEAAGDRAGGXAESDQPEATPLRGGSLYCAWHLPQYLRSGSSVWGGTSRRRQDGRRQLSIDRFFAPPPPRSAERRHHELSEEQLELIESNRRVALERKQRRQMSQPSADDCEDVGSSQQLPAETSISQEQRELIESNRRKALERRLRRQLSQAGAEGSGELGGSQLSQALPAEASTAQASEPEWRESLPASQLTQEQLDRIAQNRQRALQRRASRQQEPEETVSLPQQLQPQPPPSQVSLQQQQPQQQRPPVENPYWMATQRHQPPQQQPPHQQPLQQQQHQQQQQQQQQQQEQPKPASPDLGALRPATVEGASSGLAGDGSEATSRGRVVEDERERSRTPPPQPRRRLVLCLTASPVLPQLGRHSRAAAALDSSIATQCKGQSAQLVPDNDSRTKGCSX
>PlaMalUG01000708_none_TGME49_227000
MQASKNLFKVLKRFKNCCMLEKLEEIKEYEENLKKLSNHEKIVRIDINGKEKKASKYFFDKNKYIYVKNNSDIKAFETKGREGKKKKGAIAAEPGVVTGAAVREGVISEMGTVSAKKDEDYVIVDTLRRRSNFRKNENFERSLKRLKDTYNLSEEEIIYMKFIYKIKIKNIYSLINNLRKNIYVDKKKKEVLLNCIYKYLSYNCYTMSRNEILFFFYIFPQYMKYSNKIMHYLTSLLNKDQLKIEECINLITETNLLYINYCIKDVYISYLNRCIHNIDIIHILILLSKGSYIFTTWIDNRSSISDLSITFRDNLYHMIEKKKSCLNRELKNAYLQFNAYLVNNMNTFLNIFFNDLYILLYRKIILENLNREELDYEYFHNVKTLTSHNSTIRHINLFLQNSDYYSFASKKQNVKIKVFPSFIDEPSGIDKDSKGDIVNILPEYFACTNNANINCEASSGKTEDTNGTDRHCTKSSITTVRTPNRRSNNVYMSNKNNYSEQQEEELMVDNHSIHEMQDCLLSQSKKKRPLYDAVDTPSYQAVDTRYDSYMTNRKGKPIMNSPEATASLQHYTHHIRQQIFQFTYPSDRIKETRYNELREKYKIATKVTDKNVKVLLNFLRISFNSKSLHFNEIFSKNSLSQIASDMKRYAAKLRKDEIGKNYKNLFFRLADCWDGLKGNRPEWTSTHENDVYLLESRDRNLVNANNLPLDMVACTNLSHVITERVEEKLVDSVSINSTHTSPTPSCRTRCSTPPPDGVKREYNYEEKRGLLFHSVNTDDRSMIRCYEVDEEKEKERTPLQKRQNILLQTKEKTAVQNNSIVNLVNHIYFSSINGKKFYSLSEINMISKLLLYLCSSFLSHYYAYEYKHEHAHQYQHQHQHQHQHQHQHQHQHQHQHQHQHQHQHQHQHQREYAQRDGKCVDVISYELLYCRFEKLFYEMFTYVLKNMYIINVSNYFYIFAAFSIFANKITPKIMNKQGGDKKKNEQNYHYHKIANLLYIIHTVRMHQLNQVKSLLNDEDNRRYLRFLQHSDNKLDWDNDNDEVLKKKKKKNILRNDFDYPVLHETILNKFKLDNMHISRKDKKQLEEYSDCHLSSGITSNELNVRDTRQGSVEYCGFTNGKGFYSGNDNDTNNRREDYLSQLLSPTLINSYNFLLMFLNNYLDCATFHMTKFLVSIYYLNINVPSSLSCLYHLESRLHTNHQKFMNKHFYCAISASIGRETLLGLGKSYMRKIIKLQREHLDINRIPNRSININHNNGINRNNNPNFVYSDILNTLPFSCNYNVYDNIEDIFKKKKNLFSLENTLNFILIYSLNKFYYSTIYYDMSKYLSKFDLTHVSDNVKMLLFFLFFQCIHVYKPFYFLLLYDILTKWKKNLGKMNLYILCSLILILIKESKIKMKSVIYKKRKFGKIAWNFFFPLDIFIHKNIMNNAEKKVRRLEKNILSKKADIKGDTCIKEQINTAHITPFLFTINQFKNHFKNIIPQIVEQYKHYYKNGKSAEQEYENTNVKEEEASPHNSSFFFYFDNTIESEVFKTCLNFLSYEYVTAHFLLPKKSLYYDILLHLKNSKVRL
>PolGlaCCMP1383005230_none_TGME49_227000
XSNNSNNSNNSNNQRQQHQQQRQQQQQQTETRTLNHADGPSELVFRAAIATQGGLDDSDXQNFSYPVRDSEIVLISVRPGSGDRMVSQSASLKLEFAEDVKAGPGSFKLVPTVSQVSGITPSEVSMLAKSCHFEGSTVTCIPPVLLQLGASYSVVYTTAAMLDAQDEAIGMGPNGRSPSFTVIDVDXRSTSAAVCRSFRPDAPSHSLQAXXGXWKLPKPKMFAARGALLTLNFTEEVQAGVGDLIILDCSPGDTALCFDGTSEHYEDLEVMRINVSGADGQSKLLFQ
>PolGlaCCMP1383010036_none_TGME49_227000
XSSXSNSSSSSXTSTTNSNNNNNNHQQQQQQQPQHHDDYNQALPMPNRQYEYEQRVVELRQQLEMLKNTRMGLENPGPSEPMPQYQEHQLVQQRQSQPDQASSFEEQQRRPWQQDNDKDLLPEWQAPQQAXQQELHPFSQLDQQAGNQGQQELRSSSKGSQRPPQASPYDRDLLAPSAQDSRDLSLRSVDSRDSFRGEGRSSSRKATPQDLNLSLGHLELLSMVPPGQGRSRSQSGSLLPQGADGPFGVISPPISSTSLGENLPRVSSSNRFGFIDISDREMTAPGTLEHFAAPGLEHVPGLSLFPEVAQADAAEESTNRHLNLEDTSSMTAEELAFLRYEQRKQQRRDQPRRDARVFVTSPAAASTDGLSLHQGRFDLASLYQEQLRTERCRVIVDFTNGRILFSNAHANLLFSNFHSLQQKEIVDLVVEDTRVDLSACIMYLSIGKFTAMDAIVVRIITGKGIVPALLTGENMVSALWWLDFDIDMNEVVTGF
>PolGlaCCMP1383017255_none_TGME49_227000
XEEFFELSLLAQPIPRPALEPELGEVTHYSFFGVHCMPFFRSADAMKHHEAAAPNRLAAAKSLDFTSSKPSISSPTRTLLRVLALAPLCFESAAGLPTRSVQLGNRQSVATQSLLQQDSHLTIASVATESAPKSPKSPKSSGPEREGLRVQRLEGESKKSILISGNPTLSCRKLQRFGKKCGNRSGAKLKQASEVKAKAAEPEAARQRGLISRLTGFFFQMGSMSESEAESPEVRFLSTTSTASPAPMVAESAPLLTDVYPEAAAPNKAALEARLGDLALGNNSFRPAPPPASLSELPTEEQALEAVSTAIDAMQVSTAPKSASNASLVEAEVLAAVADNIGAAEPEPRSPAAESSVAXQAGQLRLQGVXXALSDDIGAAEPEPFVEGGDSASSLLPAGAVSPNSSQQVPEEGPPPKTPESDEKRAAPERLASVPQQPQQPQQLLLIQQQRTQLQLHLPQQEGSTSQLQQEGPTSQLQQPAVAAVAAVAAVAEAAAAAAKQPEQPGQPEHASPELLTDAQPQQSEQSEQLSKPLLMREKAPPKQELPPAPSSSGEQSSQSPGSHHPAAIAAAIGLVAASLLGVVCLATGFWAAIFFGRGRXSEGGYDCVFSKPMSSKKLLRLEVRVVGPVQGSAALTAPLTGRECVLHSAAVSRQLHDGMPPVPMAFSASSVDFVVALLDEERKDKGVRIRLSGADVSLFDMKSGRRVEQQTFATAPDSWQDFLLTNRCAPPGGGDWPASSALRADGATLEFQECALLVGATVTVAGELHRGADGELLLRPWLGDGEATKASTKLSSSAEALKVGAFREPWRTSWESPGRLGSSPSLKKQVPPSGGSRDNKAPRMLREKVVASDDEVLLQHDALDVDSKLRDCTSLFG
>PolGlaCCMP1383027452_none_TGME49_227000
XQQQQQQQQQLEYLDKRSLLRGMATTVVATPVVDDANAASNEVAEVMSAAPASTQAASTQPVMMMLSAEGEGTALIFDPVTAAAIADGNMVVMGVPIEDQGSRKTTKRVVFLAALGATLYILNFVINLMRGNYDVNXNYDVNYSGSSSENSIWAAFSSLLIELSIPMCGYCGALYHNRQLACCYCSCNLFVAIVSIMSFIRFNIRISEIHGQCVSEPDLQQRRQCEIWVSESVDKYVMLFSTMSTIFMGFFAFWTGNILYNKLAQEQGVVSRSTRPLVGEVVQLSHVPLLQGDASESPAPGPESSDLVESEGVSEVDISVSGLSFGGPRIVPNNTVAPDIVGGPQGIEVRPWPGSSSSSVDAEPTAPIAAQDLNVVSLDSQTSNEPQQGEPSGQQQLREGSGATLDAWLHVAVG
>PolGlaCCMP1383028688_none_TGME49_227000
QQQQQKQQQQQQPQKQQQQQQXQEQRQQQKQPEQQQRAKQAKNTSSRPGPARKKPKTTDVRGSRIFPGDEDGPFELNLDALQGRWRHSHPNLGMLTVRGESVKFDSGLPYEVKEMPGGQLDMAGWQASKEKSTEAIVWIKDQFICSWFLEEDLERADEEGLDSKNIIDGKRGRARVNYRALDRQMQDEEDRQTRNVYSDASSDDDRRPSRGREAMETVSPKELAX
>PolGlaCCMP1383038172_none_TGME49_227000
XLLQAAELTYLTSSISSAKFQMLPLFMSLSSMKLGRRILCALPSSAPACRIGSDFPPRLNNNNSHNNNNNSTPLADKLLVAQACIFGSASASRGMSRSIFLDLGNSSKLGRAGLCFWQLRVPAXXXXRWRPXAXAXXXPXVAXXXAXXXPXXXXXXATXSXXXXXXLKEQLLQSMCLRTSPRGGQQQQQQQQQQQQ
>PolGlaCCMP1383039644_none_TGME49_227000
XQQEQQQQQQQQQDEQQQKQQQPQQNGTWTPAFPSRAAESSKVGRTEVKLSARQEEEPEDGPAAHIPTARSTRSAGDRRGEEGFQGIEEGKDPGGQGRRQRQVLCEQVKPHRATEPDSAGSVELPGRGKVRLLRKALPDQPADPSPGEEGGEDNSAAGGPRLRGEDVRNASLSEEVSPGAGVETTSHSGSSHYGSNNNX
>PolGlaCCMP1383056260_none_TGME49_227000
TEDNNRNHNNSKQQQQTTTNNKQQQTTTXTTTXTTTANNNNNNSNNSKQQQTTXTXTANNNNNNNNSNNNNKNSKQQQQQQQQQTTANNSKQQQTTTTTATNNNNNNNNNNNSKQQQQQQEQQTTITTATNNNNNNNNNS
>ProRetCCCM535045162_none_TGME49_227000
QQQQQQQQQQQQRPAAWLGCPLHARLRGRRSLLGGGLALHDAVPDLRSDVRDALAGTVRNEDGLALRGRPNVLQGLKVLRDEQQLRDPGAAELLLRVADDRALEAVHDGRALLRDADALEPRGVGVGLGLDHNLDLLGLRGHDCGVAQALLLVDLVHGVHDFLAGLQLCHQGLVDHEAVIHHVLPELLLDGLEIXVLVLEGLVEKHLRHVRPDDVGDVGVNLGAHVREPVERGLRVVRHNALLDRDAGHDEHIVLGLGLNQALVLFHPARDGAQLDADPAAVEADAGEARP
>PsePer36N120E000363_none_TGME49_227000
MAASKQYGIIKQIKVPTQGRVRINSIPKSFSYSSKFKSLEDIANEKKAKLEAKNYNIYEVQAFQNYLNYNKNTNYATVLDSMQNGQTQQKHILNFLGSLNLLVKDNSIQNNSQANINQKKNPFQFIQDKDHLQKSLTRNHQNNNMKSSNAYDHTFKVPRRKSCCCRRCGIVPVNTLQFKTLDYEQIINQHYQEYLKTLELILNEQDTQVKIKKASNGNKFFKSKINNAVQYSRLKKDVTSNNSNNNSQLEMIQSGQYSKGCKKSTYINISFQSDISQMQDSLQNNQQQLNLQQVQNQSEFQNQQEYQNQEKENLKLQQQNQQKLLNINNVTQNISSKNMQLQNQEKIKLEQNSFLEQETDQEQTPENKKKNIKKSTKQIFTLNQQQQQLIQQEISKNVINYSNFELNNVNQKEKIEAKDQQINHKQYNKQAYFYVKEKFNKNQMSILSQIFPHQEQQNIKDQNLIGENFQKLKENKLIIDTKNNKKENFMQTEISPIISGTRIQTLEGPQTSQKNVQQALLGYRKSQPALEQVKLISPKARYIDFNKNHLETKTKGFQKQNESQFFKSDKQTYSGFPDIISQRQSQIIEENKQQKQPIKSQKKAKKSIKQQKKYQNFNSTYYSNQYSILSRPSTTVTNNSTFNKATQQKKSQFVNQNTDSLQGKSLYQQFQSREQCSHNINQKSKNSEQDKNLPFRFFHPYKSSGNSFENEKKCAPSLYVQSYVKDLRKENIRSKLELDPLSTFIDNKKMNKNNESGEKDESENTQYIYNGQQLGIGADQKIIPKLLNYYKDDEQSIPEYIGNLPTDIEKISKEISEQVYNNNLENDNINKAQNLVNNNLLCPENFTDFFSDLKKMKSGQLNSQKSYQDFIEEQKIKAINQDYLEEYSITQSKNQLINTQCTYRELAPIARQLANIQNDGNSDKNLSLITEEEFLINFDQVHWQDIVNIVSGRISNKQLNQIIKNKNLVNSDKDQQYEQIQNNFGNANVQRENDASTQSNQDIISLQQGQLYQQKLTSKEIQFKKVQGEYNAQNITQKSQGIQTDQNLLIQVENEYKEKEKNMNKQLISNIFGQTDYILKEIEQIKSKKIQYQDVLQKKEAASLKKDINRKMEHLLTQLLSVIVYDAPNRLKNQDRNYQKVNNKITQRNGNTNQFGSKKNLLVLQKTQTQSSQGFESDQQEEISNKKVIKMQKIINSPLQQINEHENDLNIMQEMHGVNKDNNKNNILGQQQQLTQKNPRKLVKMKTVGNFQTENDFQQNSKYQNGSINNNAIYSSDDEDSYKQGNQSDNQEIINKQNKNFNQRQMGYEDYSDEEPKALVYH
>PsePer36N120E003317_none_TGME49_227000
MGLDQLQNISIESKDNDIYHIMKQETNPKPSSTWRQGEKCNSLQRLQKNVYTVQSDTSIRASSVDIKKQQASNQMYERMNTDRNLIENEKKQYFSKNRKNDNLAPKITQVSHPRPPLQQKQQPKINQFDDQNIKRVMSENNVEFKSNFNTQQNILANQLSDIEIRYKTESLIQNQMQEQQKTQKIVSQTQFIDNQNHGKNYKFFDDFKFEFTSPRQNISNLQAQPLKNKNFQKKQRKESYSKNQQQQQKKNTNFNGNNQGNLQACQKQNTNQQQTNRNKTQNYKNYYQQYNQNKKSINYKKPSYLKTVKSKISDEVKKDKMAYQAFRQSLQNQNQIQIQNQNQNQNQNQILNLNTNQENFHFQMDEQQQEENYNQNININQYDNDINFKTQTEYDEQSTEFQQQNYNSLDARENNQPYNFQKINQNSNQEQQQLNNQQIENQEQQYLQHSQNSSEYNFSSTYVNNINIENKGNLNESNENSYNNQQNNYYMYEKNQQNQIQNDYLEIPQDKFRKKSDSINEESEQKNNNNICSLQHYNQKKLEIDNYFNEEFEEQQQQQYQQIEECNQDYQRMEENKKDTIQSQNNQHINNQNYFDFYSQNNNLQQSKELEYSQSQLYSTRNRGDEEIFLHQQQLKQQSYSNNNQQKKYQEQELNNDNQVFDIDQQGQEQHEQQNQQNFDNQFQNLDSSNTSINFQEDVKNIENQQKQYLNDIYSNNLNSNEFNQNLLIDGDINVNASRNDFSGTDTSFSASINIQNSQLSLNTSEKINFQEQTTPHLQNHCKEQNIREIANSFLNSPFIKQNLFGPEFGAKNTGQFAQKSERDNISEIIEQKSDLNDVQKDPQQVLTDNINKINQQLEHQQLSCDQKYSYQNKENINKFNNPKTMLLPLQQPQQKINNLTQNKENQQIQNINQYEKKEQSQAQEIKLQFNQIQQQQISSTDKKLIDISSFEPKTPNNLYQNNKNPVNILNSENQGINSHSQKGIKINDPQQIQLQQQNYYQQQIQYQQYKISEQKKLSKNLNQQQQQLHQTRTEDLEEVGDLQSSFNSSNFSMFNPNEEMKGFFHKEFFAQSESNNKFNLQDISRDSNFMQSFMQSQQKYNKHLKFSQDQFYKNNNAQQQMQQNPNKNKNINNNYLINKNDSNNQNNLDLSHNLSNNKFVGVSPK
>PsePer36N120E005350_none_TGME49_227000
MQKGQNENIIQSNFSHYNTLSNEFQISQVIARQNLSLGQKDFGSKIINQIKNNGNSSLSKINQNPKQIQNNQQKVKVYKNSDPEICLQQTLNNLSKQHSCLTGPTLESKTSHSNTEFLQDDLDEEDSNGFLNSMISQYPQSSSINFLSDQNSSFELKNYENFAYHENIISLQVQQQNLQDIKNIQQEQDQQDDQLVQSSIYKQSQHHINQKNQQIDQIVIDNNFNLQNNENFQDNQNGKIPKHYQNINNQNSNLLNNCNYDEMSGEDIFTQYNNNIYNTNNFQPKIQQSVYENEILQQTKHTNFQQVDIPQNNYEIIQIKQQLGQSGASQLLTHNQVKQSSSQQLYTYYQFQNQFNQNDTFYKINHQKNSNFYSDTNQNLSNSLILKTYENINQKQKQEEIQIQQVINIQNHGLLQQQQQIQENPQQNVTPPNKIYQKEEYLEPSRNLGFSNEQFSNSNSQTNITEQKPAVSNDKIEISKLSSQQYQQKQQQTLSQQKINSQTETKNLVKNIAAIDPQNFKTFKPVYA
>PsePer36N120E005753_none_TGME49_227000
MGLPNTQRDQQQLLLEKNNNNNNNNNHHHRVSSKYKQSIANQENNSKSQLQGQNKFNPNQSQRTHSFHNTKSTLEIFQQQSQQQLQMLNQQLQQMQNYQNSSQTQNHNQSVNNISSNNNLNNQVKSNVEGINGSNLQNQLNQVLNSSQIPQTYSQSKIMNQYNNNLNSGINNGNSNQTQNFINKRQGSVCNLQNQNQSSQNNQKNYSYSQHKIQASKQIFQNSTNLPQNNQSNMRIQTMPNEKQLLEIQILYNQFCQNFIIIIFYFSTYTPQKNSQFNYSQIYEDNSQGNSIQKPLQSQQQGLSPLQPNYNITNTNFNNENKTNITQFNNLRQKSMDIGAYNNQKNKLQNQHNNSQAYFQMSQQPSASKPQIQHSPSFNNNNNQNNENINYNKINQNSKHINNNVDIDVKEIKEINLCENASSNQQGQNLQKILNNYTNNKPNQNQQKQSTNSNSLNNYNQNNNNRAKRSISAIPSYQNYPQNNGNISNQHINQSQSQICNLPKQNNIQNSQQPNQQQQLYYQFQKQQQQQQQQQQQMINQPSLQKLNSQNSQSPLFQQQQQQQQQQLQQQRQLSRQSINESQSQLLVKSNSMNQSQQEINSFQNSQSENFKSKENKYQQQIYNLEQENQNLIEKVKKLEKQKQQEKENILLSRQQSLKEQNNLAIYWEGLYNQKDNELKFVLDLFQKLIQQNSKNSDSISPKNQKSKNKQKSQKQEPKLQENSICKALNLKNQLQIKEKKPCFQVPNSNPNPIRHLKTEGDLQSQNLASSMISHNNNINNISNKNKNQSLNELSNNLKVEKEKTEEICIPQQLPKTHLLRYSNANLEKTQNQQQIYQQQHQRNKSCQPSKNCSSSSFAVQNLQQQQSFSQMRG
>PsePer36N120E005951_none_TGME49_227000
MKEFISQIESPSKFSFQPEQNSPLSKNIETEDAIKQVFEMYFNQEIPHSPKFNSPSEKYQKMMNEVKQNEQENRVDLESYLNLPDQKGNLQQQQQDKTPERNVLSDITNQNSIKNINIQAFGKMQELGETIKNSLSSIHQKYSETKFSLNDLSKSRGPEEQQEYEKRKLNDIWDSQLNQYYQDFLNNAQDALLKATGTPGKFPKNKINISKSSAQKFPTQKLSAQKFSTSKVQHPPWNSSKQQQQQLQQQGNLTRRLTGSAQKFSTISKNNSLNYNKPMSVQKFPNLSGSGISLRSSNLSQQGKNSLSNSQIQQQKQQQNQGKQSASKSNLIKQQQQQKTVGKLSTGKSQQNGIISKSKDIKKIVVPSRFSQYNKK
>PsePer36N120E006485_none_TGME49_227000
MKHQYIKQNYQYEDNQNQPNQNKQTSKNLQKYSIINNNDKDKQTQNSIINEQIQDENSNIYDYNQSVNDMKYSNNLNYDNMQETNHSEVLRNSMINNQQKYENQKIYSKFQNLVNNGMNEIQQKNIAQGMIDIKKGCYYRRIGDLQTAINILEQAEELVLETGFDEYAGLTYLNLSAIKSQIQDNNSSKHYSVEAINQFQEKLKIYCQQKVLSDLQKDQLFLELAQNLSMSYYNLAISYQKMGEINEAKNSMENSVKVAFINLGEKHALSQSERKQPVSQRKENINQNNNNNNTSIQKPPKPVIRELFGSPKTEIRKNELLNKYLAPENQKEEINKENNQINNQSLERFLALKKEGVLKNQILLKNGVQISNKNQVWSDEENEIEEDIDINIDTQEEISLNNAKEIVNISNNKNKAQQKEKKCSQNDFLADFEHFRQKSIQKEEYVDQNQIQSFYKENSQIDENLSQQLSGDIMKKDIQIELTELQQKHIFQAEFDILFDSDTMNRHMGDNYNNFNNNNSNFSSYNQVDQFQQKKGFQLPPIPGSTQQNNTTINKNQTNSTNNQFQQIPQVNQINFQQSFMSNQFLNPLVIQQQQQIGQQNVKSSLQNFSQYNYQQQGQQSQPSQQLQQQMQINNLPLPPQPQASSQSLQKSDSSQSNQQNQGFSINPINNLLLNNTTTNNIINNNVNQNSGLENIKNGNNIGSSLQNNPTVQYQIFKLPNEVINAKRKNSSFQQIDLQSEVQKKVKIDKDNKFLEKGFIKSIQKNIFKDGFLTIKQNQQIDSTEVIKQQQFQQINPYSLLQNQNNQNKALNNVLKNLLLEGISSSKSNINQLQQNKKKEQPNQSQQKQSQPLKKRGKNIIDTESDDDFNNDQNSKQYYSSNSPSQSNNNNDKNMEMDIDIEQNSINSNEDIEDFENKNKDMSNNENEANLNHNKNNKLSDNFEIELQKWRQKIANMQAQYKQIKQNNNQHRNITNNVIQKYERSQIKSYVANKYFDTIQSQLHQY
>PsePer36N120E011147_none_TGME49_227000
MGANLVIPDEVKVREIEIKEYKSQFKICAYKYNEEQHNLEKFVLCDSEMDDKIFSGETSYYYMRKLRSFIQPQEYKQDLELLEQEKNQIKVNKQQEESNNEFGILQNQVNSQNLDNMVSDFMPNKKQQVQYLDNDYQKQVQKPYQNLNQQQEQQTQTQIQQEPYNQQGYNTQQQTQYEQNVDNQLNKNDSIFNISNTNDEHFQVPSINIQAQNDQSFYNSDQNIKFNDSNNNIRNNQENEIQFINQNNQQNMSLVEQNSINNLNMDFNNQNNSNSQIMNSQNFIPNKSYSYNLNQNNSLSFNHYTSNYENDQDQSSFKLEASSQQIQNQDISLENSNFQNAPSFQYNSKVQNEAEQNLQQQNNNNKYLDDSDIFKN
>PsePer36N120E011686_none_TGME49_227000
MQKSQTQKQLRRYDRSLNTYDIEGSRPKQFKRYVNNENQLSNQHQQQESNNNDNSHQMENQENQENQQNFQTNINKNSHNYRHYRGVQDSLQLFQNQQEQQQNQHKNRYGNNYVKPTSLDKNELGKSKEINSLDHFKPVIFQNKYDDYNRFYNNVHRQNIQPKSQLKELGLMEFQGFPVKNNTDNQGQQLNRQIPPSQMQQVLQQNQYQLNVAYQKQNQLENQNVRSSRNLGQPSSMQNIFNHDQNNQDNQQKIPNRRHFQNQQDNVLESSVQQNNSQNQENVYQKQENKYQQNQQQENHQQPENQNNNYDQQRQENGFQENQFKKSQRVDNINSDLQQFEENKAKFYRGYTPNSESQKRYEQLKNNLNQKAQNIEKTFIQNENQQIPQNERYQEQQQAQQNLNYPSEKQGYKQQNKDNISQSVVFGQNYNDYQKQQQNRIRNLKGNNSSQFMNIFSSVDVEKKLENQRQELQQYQDQNQNNQPQILQGNDNNYQKQNQNYQQKLNDRYQDQVNALQQENQNQNQNNLVFLQQQSYLPSILQGNRRRPANENQTKAHQSQMKGVFNYDINQSSVF
>PsePer36N120E012771_none_TGME49_227000
MQDFQKQNEFQYHLKDQNKSNKIPQLDNQYVDNKNNETQSYAMFKSKSCLKLQENQIQNQSNQIQDTNIQNIKQNKLSQNYASQQNHAIQNQLKFKSKQVSPTQDYKIKRKNDDNINNLVKPPFSKRNLQFDNIFPQTPSTLKLNQNNSQSIQQNQNDNKIQPSFQNDSDQQQFDTLFQLPKTPALITQNDGKKFDFNFNQQAKKAYQVDNNYKELNTTIDNKIDSSTNFFKLTLKQSLLQQIQNKKEQIENNLFNYEQKQSQIQNLEQKLIPLLQQQLQNIKKSYFLNEQQQQQQQQQQQQQQQQQQQQQLQYIPLKSQNQTQNQLSLSNNKIPINEKFLTFIQKFKQKLKKLSVQKIYRAKEQIYPQLNTISTENDQLPSFREGSKDNQNKQNIEQKINQQETQQQSFKFDFFYSIKNKALQNQLEGIDQLIQICNQLENSLLNFLQTKNTIQMNQEDYLQKQIQNQELSAQVEQINENFQENYKQLPQSIDIHYQLKQLIENKEQQNDSQQQQSFKNKQENSPNSICNITNLQLSTSNNQNPHSPNNKIFQESENQDFETNINNFLQNQNFLNFSDKQSLKNEQNDTPQQNNRINVDQYNNSTSKIQENQQNYKESQEKKFIEENYKSLTQKETKKQDNLDNSFNNFDKDSSYIPYNEDEEKTIQSQNIQTQKQLIQQFQNNQKNNKKQMIQHSEGLDKKNNNNIDNNNLQDLLQQEKHLNTLQKYYESKINQQLNQSYDAISNYIDSFNQSAQSNLNKKSFTSNNNQQILNYNDKQISDFQTSEIQKQNQKNQCPPQNQNFQQTNLPQNTFQFQNKQKIEKNNDINDNKDIEKQKLIENDIQNKTFESQKQSKLSSQYLFQNLKENEQSIDILDSTSNNSNNISQKLLEYTNNQEIQNTPQKSQQENQNNYQNQNQNQNNEKISQYLKNYIEKQEKNEKVPKISEESEISFKTSNKYQQQDQQNFINIYNQSDFKNENTENPKTNISTLSPFRSSLSTEKILPQKQSPIQAYKNLYNLNQQLEKQQQDQQIIIENFQYQKNLQETQIFSNNSPKFPAKEQNQKENQTQNYKQNYYNYYYNNYHSNEKIKNNGGEQIDEMYIDLLKRNIQSHKFSYLISGQSLKALMLDYDKNISFELLSQILNQQLRILMVEYDLNTVETGDQYSPDQQFIKIPEKLRILMVEYDLNTVETGDQYSPDPSKNGDLLAKQYDLNDSQTSYQQRKQTLQQQLIKGPQYYIKNIQKDYNDIESIINPENFNIFSDIQDFIDIREIKIVQKINQNELDLYQKQLISLKFKQNGYQYDNFIFIQLQNKQQQIYYCLLSFLDSFLTDIVFEELQAIIENQNKLFEKFQIK
>RhySp1WS2016010929_none_TGME49_227000
YYYYYYCTTTTTDNYIYNNSSSSGGGGGGNCINLKRLNIYNMQRKITTKEIYGGGRQEECLLSFQQTQQQQQQQQQQTQQQQQQQQQQTQQQQQ
>RhySp1WS2016014903_none_TGME49_227000
SSSSSSSSSSSSSSSSSSSSSSSSSIPFASSSRHTKHPAIPLLPTSSLLLHNNTSQEYNNNNKNTNRKTSFTDRPTSSSSAGSTTRPPLPPSPSPFRLPSYPNTLTTTTTTKPSDTQQQHQQHQQQQHQQ
>RhySp1WS2016016699_none_TGME49_227000
QQPQHQQHQPQQPQHQQHQPQQPQHQQQQHYSPSIVPANIPPLAIPPPSPSSFVRRPYHPVGPPPPSSLLQTTNTTPPPSLGRSNTSSTFSSVASFSPSASPLQRPPPPPRPPTTTSCTNLPPTSSGTPQQLLLPHHPFPPQQQRMSSSSSMPPSGCCQLFPPPPPSSLASSPSCSSVARPNLQFPINHTTTTRRPPPPPSPASSSSSSLPSFPNYKNSFTPLLLPSSPSPFNPTTNLMTQPLPSSALQHSPSSLPNTTIMPPPPLFAPPPTTTNPFSPYYYHKQNRSRHPQTADIPSPSSSYPLPSSPSPFVVSAQSPPPPPALSP
>RhySp1WS2016016703_none_TGME49_227000
QQPQHQQHQPQQPQHQQHQPQQPQHQQQQHYSPSIVPANIPPLAIPPPSPSSFVRRPYHPVGPPPPSSLLQTTNTTPPPSLGRSNTSSTFSSVASFSPSASPLQRPPPPPRPPTTTSCTNLPPTSSGTPQQLLLPHHPFPPQQQRMSSSSSMPPSGCCQLFPPPPPSSLASSPSCSSVARPNLQFPINHTTTTRRPPPPPSPASSSSSSLPSFPNYKNSFTPLLLPSSPSPFNPTTNLMTQPLPSSALQHSPSSLPNTTIALDRLLLLPTPHHPHPQSSTRM
>ScrHanSHHI4026517_none_TGME49_227000
EKIQQVTQPLLQDCSTHAANVDPRSGPRRGPCLAVAGLLRCWWQSARSSAALKTDAGMRDSWGLLTCAFLLVGLSQVIDLRLVGLSVSFSFGSTGLTRWALSALLARLALLVPRRSAFADLSFFCAALLSLSFACGMGLGTPPSDSWAGVTETWLLPSILTLPFVGVHWSASLALWISGCVLPLMCHGGCSPSGVPAAPMLMVAIGIVAAGAAERNIIKLCMALQLLTEVATDGSGTCASASGELRKVSPRLRRTFGLDVRFAGGHLEDFVLAEDRLSLQQLLREAADQGRTGSVVVAVQHPPASRDRPAADAEQGRHLCQDARIIVYEPSGTFCKFCLQVLGSPSSATESPWLGLSLESGVSSDPEPHTGQGEQQREGTQEQLQLWQRQLLPPRPEHLIDQHQRPLPSQQQGRQEGPPVGQQVQSQSQAKMQQPPVHTLPQRPQQRQQQGSASNRQELTQWQLRQVYGPSGVPGNGHNAHHSSGASVRSERSEPRSVDHGSVMTVSSSNVTQLSGSGSSGKQSRGVATCSEVSFALSVPAGPRKADQGTQTEAELGGPTEALPATRGAYATATAKTSGLGRPDPDSISRPGSDSLENSFDDMFPPGLVLKLETASVAAALATDESWEPSAEPVVGCSAADALTSVKDELGXGPFFASNGEGTSSQESLDRFRVHAPQHVHHVIAVGDVALEHPGECLDMLPVASCLGGGRSPSVDALGLGMQEAMGASCRLAMRQVPEHEPRGHRGVRPVPPGALRGQRRSKPGELWRDVLQGLALMIFGVFVSGNVLPRALRGQCDIGEHSGDSHEVSPVPRRPPSGTLX
>ScrHanSHHI4033031_none_TGME49_227000
XQQQQQQQQQQQPTALHMPQQMHQQHQQLITSAPVWQNQQAAMAPMAPVAAPMLQTGLNAAGWRCVHGAANPPPSMPELAVVDEAGYALVVQWPSVNHATAYVVELREPGALRAERFVRAVPQQGVGSLIELRVGGLRAAGPGCCYVAQVRSIAPCGCESELSQAAPAPAPAAPRAPAFGKDGFAISLADACSPPAATCRGTYGFSKV
>ScrHanSHHI4077115_none_TGME49_227000
GMEPGAIKPFTNVLKDGFFEVDCVKDYLFEHGDKFGDNKASYKLGDITNVSIVHYAAHVPKEDRDQMTHEICFEFCRTVPDMLFFGLTNGRECYCTPYYEMEASDSSECDEVCDGDXGLICGGKTKSSLFSMHSXSNTAEMLTNTATSMAEVGGELTALANLATQASTALQGGAATYQDKFGQAGDPGASDLMQSAKVFAGVLDKALGVAGDLYKTGADLHGKAMVAASGDLTSSKTVGEAEDFIKEMQAMTTKGEASIEELEGLMAAMAGXADEEAAKDAAKQYYPAMYFVDKKFDKMPSTCTGEASDKPIVASLDGCARACDNDLHECIGFSYFGVAAGQQQQQQQQQQQQPGPTGLCFLFSKLKTIRYYTGCSEX
>ScrHanSHTV5029345_none_TGME49_227000
XLEFIVFRHGRLLTGPHMTLTEKIQQVTQPLLQDYSTHAANVDPRSGPRRGPCLAVAGLLRCWWQSARSSAALKTDAGMRDSWGLLTCAYLLVGLSQVIDLRLVGLSVSFSFGSTGLTRWALSALLARLALLVPRRSAFADLSFFCAALLSLSFACGMGFGTAPSDSWAGVTETWLLPSILTLPFVGVHWSTSLALWISGCVLPLMCHGGCSPSGVPAAPMLMVAIGIVAAGAAERKIIKLCMALQLLTEVATDGSGTCASASGELRKVSPRLRRTFGLDVRFAGGHLEDFVLAEDRLSLQQLLREAADQGRTGSVVVAVQHPPASRDRPAADAEQGRHLCQDARIIVYEASGTFCKFCLQFLGSPSSATESPWLGLSLESGVSSDPEPHTGQGEQQREGTEEQLQLWQRQLLPPRPEHLIEQHQRPLPSQQQGRQEGPPVGQQVQSQSQAKMQQPSVHTLPQRPLQRQQQGSASNRQELTQWQLRQVYGPSGVPGYGHNAHHSSGASVRSERSEPRSVDHGSVMTVSSSNVTQLSGSGSSGKQSRGVATCSEVSFALSVPAGPRKAEQGTQTEAELGGPTEALPATRGAYATATAKTSGLGRPDSDSISRPGSDSLENSFDDMFPPGLVLKLETASVAAALATDESWDELGXGPFFASNGEGTSSQESLDRFRVHAPQHVHHVIAVGDVALEHPGECLDMLPVASCLGGGRSPSVDALGLGMQEAMDASCRLAMQQVPEHEPRGHRGVRPVPPGALRGERRSKPGELWRDVLQGLALMIFGVLVSGNVLLRALRGQCDIX
>ScrHanSHTV5060422_none_TGME49_227000
XQQLQQQQQQQQQQQQQQQQQHXPQLPKYTIEISGVNLINGTYVPSNVTSQNKTCFYNDKNQFYLCLLPAGCWGVQPKAKIGTNEAYMTGDKKEQAPQSSGPWKVNVLGQWVASPGIQVVVVDDPTISKTITRALIGLLSVVSVIVWLALAQSPSCRESTSAVVCSSWTACTAFAACSLPALLASTPAKSILPKFLETHEDLVCFLWFTSLNFMMVVVSWKCQYSFFRVAAVRTLGAYFTAYVGVFNFTAFQREAIKQAPEAMKNSGFSDHMAEVLASLLVVVLAWLLLMLYRKASQELRRTLFSEAPEGPWCKMKSTAAVVMKAATSTATGLVAGDRFGAKDWDRWQEQLEFGEDTVAILLLSFLLVNTCFYWKSRELPGLREEYFRYGEDEGGTWTGFGLVFLIAGLSASVLRRRGEESRRVRIAEHSGLTAVSWSVYRLIHFVVLGIFPDSPVAPVVGAVVTTMLAMGLIRLCSMGGMNDELGDSASGWLTEMPISSPFAASTLMGSGDSGGWKNFVLPMSTCIGNAVGLYWGTVFMGRTGCVSRIAVHVSEIAGLEAEIEACINLGLSILFTCVAGLVLWRAILPTCELHQYQQQELIEAEAKYIFDVE
>ScrHanSHTV5124720_rbh_TGME49_227000
DWAKENSELKKREQEMRSKLQQLEVRLRQPWNDRATEAGPTKKIQQALAASGIGSNAKTTASRQVPVAPLGLAHRGMQQRGGKQQPQRQTGTAAGAGRGRLRARMFVLPWGQAAQQEQHQERQRSQTPEHSSHSPAQGQSGTPPRQQQQQQQQQQQQQQQQQQQQQRERHRSSSPSPRGAGTAARSQSPIPRPSSPSWVSTGGMASSVTRLAQKQASSVVPQMLDFRPASMPEFKPASTFVLVPMPSTLPELPKLSNLVLPIITIGESQVRWQAPVVPAPRVVPPLPGQTTPATLAVPQPVQGRMADMSPRDHQLIGQISAASVGIKYRAKFNAADEQIRMIEESIFKQQEKANATKRSVQDDVQRLREEVAFLRNQVQQAQVSAGHRVDDAPIRERLTQSQAACSEMKRQIRHLTVTAFSSAEDQRLTSEQQVQELQTLYQTRTEQCDVLMTDHSRIVGETEKIIGQRAELDTQFRTLFEENERLKIWRDEKTTAAKRAEAHLSEVLDLLPEEDSKIIRFSMQFLRERENASAAAGFNQPTPLVFPALGVDTVASMTHRVDNIRAEKDELAVELRTLQDIVRRERDIDRDMQEMHGLDMQDLQTQIDRNAAEVDRLQKLSASRRKTAQELQEHLDNSRKRANAWPIAAPGHLLNRSGAFSDSGFSDLSDAESGANALDLYFTMGRVEERALLELVQRPGEDLPPESALITMVLVEFLHFDIVSSETASGLRPRYDSLLSFGPIELSDAVLEHVAKGSVRLELQAFTSSNLASYQLGHAXPSPLVPAGVLAAEPQPDGRWHDHLRVVERCQAADRHGGVQGAVAEDDPAGAGVLQGAPRARARPGPIGX
>ScrHanSHTV5126258_none_TGME49_227000
LLTGPHMTLTEKIQQVTQPLLQDYSTHAANVDPRSGPRRGPCLAVAGLLRCWWQSARSSAALKTDAGMRDSWGLLTCAYLLVGLSQVIDLRLVGLSVSFSFGSTGLTRWALSALLARLALLVPRRSAFADLSFFCAALLSLSFACGMGFGTAPSDSWAGVTETWLLPSILTLPFVGVHWSTSLALWISGCVLPLMCHGGCSPSGVPAAPMLMVAIGIVAAGAAERKIIKLCMALQLLTEVATDGSGTCASASGELRKVSPRLRRTFGLDVRFAGGHLEDFVLAEDRLSLQQLLREAADQGRTGSVVVAVQHPPASRDRPAADAEQGRHLCQDARIIVYEASGTFCKFCLQFLGSPSSATESPWLGLSLESGVSSDPEPHTGQGEQQREGTEEQLQLWQRXXXXXXXQLQLQLWQRQLLPPRPEHLIEQHQRPLPSQQQGRQEGPPVGQQVQSQSQAKMQQPSVHTLPQRPLQRQQQGSASNRQELTQWQLRQVYGPSGVPGYGHNAHHSSGASVDPRGQXXXXXXXXXXXSVRSERSEPRSVDHGSVMTVSSSNVTQLSGSGSSGKQSRGVATCSEVSFALSVPAGPRKAEQGTQTEAELGGPTEALPATRGAYATATAKTSGLGRPDSDSISRPGSDSLENSFDDMFPPGLVLKLETASVAAALATDESWDELGXGPFFASNGEGTSSQESLDRFRVHAPQHVHHVIAVGDVALEHPGECLDMLPVASCLGGGRSPSVDALGLGMQEAMDASCRLAMQQVPEHEPRGHRGVRPVPPGALRGERRSKPGELWRDVLQGLALMIFGVLVSGNVX
>ScrHanSHTV5161729_none_TGME49_227000
GRLLTGPHMTLTEKIQQVTQPLLQDYSTHAANVDPRSGPRRGPCLAVAGLLRCWWQSARSSAALKTDAGMRDSWGLLTCAYLLVGLSQVIDLRLVGLSVSFSFGSTGLTRWALSALLARLALLVPRRSAFADLSFFCAALLSLSFACGMGFGTAPSDSWAGVTETWLLPSILTLPFVGVHWSTSLALWISGCVLPLMCHGGCSPSGVPAAPMLMVAIGIVAAGAAERKIIKLCMALQLLTEVATDGSGTCASASGELRKVSPRLRRTFGLDVRFAGGHLEDFVLAEDRLSLQQLLREAADQGRTGSVVVAVQHPPASRDRPAADAEQGRHLCQDARIIVYEASGTFCKFCLQFLGSPSSATESPWLGLSLESGVSSDPEPHTGQGEQQREGTEEQLQLWQRQLLPPRPEHLIEQHQRPLPSQQQGRQEGPPVGQQVQSQSQAKMQQPSVHTLPQRPLQRQQQGSASNRQELTQWQLRQVYGPSGVPGYGHNAHHSSGASVRSERSEPRSVDHGSVMTVSSSNVTQLSGSGSSGKQSRGVATCSEVSFALSVPAGPRKAEQGTQTEAELGGPTEALPATRGAYATATAKTSGLGRPDSDSISRPGSDSLENSFDDMFPPGLVLKLETASVAAALATDESWDELGXGPFFASNGEGTSSQESLDRFRVHAPQHVHHVIAVGDVALEHPGECLDMLPVASCLGGGRSPSVDALGLGMQEAMDASCRLAMQQVPEHEPRGHRGVRPVPPGALRGERRSKPGELWRDVLQGLALMIFGVLVSGNVLLRALRGQCDIGEPSLL
>ScrHanSHTV5179195_rbh_TGME49_227000
XPSRDIIEERAAPDWAKENSELKKREQEMRSKLQQLEVRLRQPWNDRATEAGPTKKIQQALAASGIGSNAKTTASRQVPVAPLGLAHRGMQQRGGKQQPQRQTGTAAGAGRGRLRARMFVLPWGQAAQQEQHQERQRSQTPEHSSHSPAQGQSGTPPRQQQQQQQQQHPQQLQQQRERSRERHRSSSPSPRGAGTAARSQSPIPRPSSPSWVSTGGMASSVTRLAQKQASSVVPQMLDFRPASMPEFKPASTFVLVPMPSTLPELPKLSNLVLPIITIGESQVRWQAPVVPAPRVVPPLPGQTTPATLAVPQPVQGRMADMSPRDHQLIGQISAASVGIKYRAKFNAADEQIRMIEESIFKQQEKANATKRSVQDDVQRLREEVAFLRNQVQQAQVSAGHRVDDAPIRERLTQSQAACSEMKRQIRHLTVTAFSSAEDQRLTSEQQVQELQTLYQTRTEQCDVLMTDHSRIVGETEKIIGQRAELDTQFRTLFEENERLKIWRDEKTTAAKRAEAHLSEVLDLLPEEDSKIIRFSMQFLRERENASAAAGFNQPTPLVFPALGVDTVASMTHRVDNIRAEKDELAVELRTLQDIVRRERDIDRDMQEMHGLDMQDLQTQIDRNAAEVDRLQKLSASRRKTAQELQEHLDNSRKRANAWPIAAPGHLLNRSGAFSDSGFSDLSDAESGANALDLYFTMGRVEERALLELVQRPGEDLPPESALITMVLVEFLHFDIVSSETASGLRPRYDSLLSFGPIELSDAVLEHVAKGSVRLELQAFTSSNLASYQLGHADLRLSSLLECSPQSPNPTVGGTITFASSSDARLQIATVEYKARWRKTILPELESYRERRGHALGQGPSAAPPPRALGAMVAPGLAGAAKTLVVHIVAIEGLVPMLPEAQAVHLQPYVSYQIRGYREHFTRTMAGPSCRFDDTSRVRVRVDSEFSRWAETEGFQLLVFDAAAPAGSATIAGAAAAAATEELLGVLGEARVPVAQMLSSPYAQVQGTFPLHRRSSSPLLPAAQVGTIELSLRWLDEATAVIAPPGIAAGGREAAAYLAPMPGHTPSQPAATPTAPPAPMSVMQPPMP
>ScrTroCCMP3099009742_none_TGME49_227000
XGPSRFLALLHFFRPSLIVGLNSLVYGLEGERPPDTAAAKKVTIRXERQASKKIAHGSGFSALKALGSLLAFFSRLEMFFVRLGVAWIVRDPIIILLLLLVLVVQPIVVAMLSVWRVGRRSLCDKQVRRGSVVCCKPMDSKAPLCSGVLPRSSSLAVVVRRRSSTRVLCRAKTQPLADTTAEPIALRAVLPLLXDWQRLSVRSTWMQSGLCKSSALKGFLLGPEAGGESCVQIXAGLVYRVQGAQRPPREFLVHVQEKFVQVLTSWGRMVEQLQQQQQRQQQQQQ
>ScrTroCCMP3099010524_none_TGME49_227000
XSIRPKSSIGYCSFSALQIDLVTCALDGISCAEXAYLAYPGAAQVMRQMADAALAAQVTTSAMVAYSPEHLLMQQQQQQMMMLMPALMPVFIPLCQQQQQXQQQQQQQQIQQQIQ
>ScrTroCCMP3099016293_none_TGME49_227000
XACWLMVLGGHAEEEVEHFQLEAAGLKEDGALDRMDAEALKGAAKNPSSQPVKRLQQQQQQQQQQLEQQQQQQQQQQLEAGLVLKQRTVSGVFVDGFYGYRVFRIPAIVQHEGILFAFVEARRHGDYDQDHIDILLRRSKDEGKSWEEPDLVVGYPNDAWGSGTDTGQPTPIVDQKAGKILLVYCVNNSWVWQVETSDLGATWSTPRNITSMVKRAGWGWMATGPSHGLATASGRLIVPFNTFLAEKKVVTEVVETGCAGTPECSYYHPNKSLSLKYTITNTADPNDLELKGTLKGTKLPPDFTWAGDRSGVFYSDDHGATWHIGGQISDYVSSSENTVEEIFVGNRSELLMSFRVEDNYNHCRKMAKSLDGGLTFQPYFEPRSQNGTCIPDPTCQGSVLSLFGGKILLTSGPGSKKSRVDLLYKSRSTAVELLSKLMDGEAKYSDLVFLGGTPDNARAGVLFGGSGGVFFVAFDITAERSGASIGSVPFII
>ScrTroCCMP3099044821_none_TGME49_227000
QQQQQQQQQQQQQQHHQQQGQQGQQGQQGPPQMDQNQMGNMGGGGGPMMMPGGFVMANPNQGGGPQMQMYPNMYWDAGHGLRAIWPKGMQQGGCGMQQQQQQQQQQQAGQQPGQQPGQQQQNPQQGQQGPGGQMFWGQQMMMPTQGMPGQQGQMMMVAPGQMGQNTGGMMMAPMMGGGGQQGQQMMMVPMMMAGPGGAQSGMMMPQGMQGQQGQMMQQPMYHPPNNGTXLGWSSDQGGGGREERMHAKGDLNLFGTPPGHHQKLDEASVRSVQVERYAALLDFASVARKHEAFARISLAEWSEWHQADRCHRQRPVDLPPWRAERSQWNALRIGEHCSVLALELPGPQAQKSFLGLGQGFWRHAVSAPPSLCHGALHGLLLPREGYAQGGLAAAGRRDELDAFLYVPSSEGVWVAPLALA
>ScrTroCCMP3099126928_none_TGME49_227000
XAAAAAAAAGAAAAAAGECPXGXGXXCVSAVSEVEEFEVRLMQERIQXVXERXSXXDXLQQXQQQQQXXXQQQQQQHQQHQQYQQHQQF
>ScrTroCCMP3099159738_none_TGME49_227000
XQQQQQQQQQQQQLLFQFQPVTPLAGTPTSPSRSSLATSERIRRWRQLREQNWDDSFAKSSSADGSDGGNGNLANLGWEELAFMMPQAKGFFGDLGGPPSAASTRALLLQRPLRGASASGVLCKTAMHDSPHCCQEQVGPMEIGMDHHSTSLTHAALRNTALVLVLAIDSLTPSKEFMRSFARSQRQMVQLQFTTTSTMFGAALGGVAGANGFEAFSLAGEASSAATAEEFVRVMEHASALLAFRDATVLVINGLQEHERLLTNLQQEVGPLEQRHPSYAQLQRIDLALQQFLSTWSRRFAKPPWSEGFGSELPPAQFIWRGADALAQIRLDGASLWQQTSSVTSGSSSKVGMSRRPAGPQNCADRAALNDVRGLRALLRSGGGS
>ScrTroCCMP3099270741_none_TGME49_227000
XQQQQQQQKQQQQQHGHNESRLGPPADYYDERPSNMSYASGSADFRPSATENSRSSFFSSGSVDKRFKDLEMGIADFILEGSGLGVSARQYGLRPRRKWKRRHTGDSDDSWRSSFEMAPNLQAKRASRTKGGGDQALEAGLQDMAQVQPHFTDCRTPGAIADQEVDKKEEPSPQSSEESPNEDAEAGLFADPVLSESNDRLVPIVRSSTSRTLAKGYMTDTEMMQCRVEELTEVIPNFSGFDTKEDQDSEGEPEAESGFGKCLLLGFRTAGVLAWDAASRPQLSGLYQRAEVTSNRKGLLSLNPTCGSPSPICWQQRGLLSDIALAVGAVTGLALLSLRQGRRGLDDVVSLLQAYAQQHGLSQLWMSRVRRDVVCTAGIFLCASGWAGTAMLYDAGGRPIDAAATVHFVMFLVTSCTLCWLVMFILYVFRMLSVTVDMFCCHLIEHPDISEATQDWNVLQAVLRKASASVELFFVTLFAIAAFAIPALMMDYVSMGSDVAAFPTLSPSILVVCGVLRMFVSAAGITDKCTRIPSLINSLSFGAGTERERQVEYIVNSGAGFYVFDVRLTTSMALKFMYMWTVVFFGLIANGLSDDXVKPMRDQIPACSGMQVQPDLGSL
>ScrTroCCMP3099289404_none_TGME49_227000
XTSGNMLQAAVAAPSGASSLSSATQDPLLQVPQAVRRLDEGLPAAFAGVSRGPSNLPLAFANIAKAGSSGTGPMPMAALTSSAMGFPGMDAAAQQQQQLQQLQQQHQQQQLQQFAVAQQQQQQQQX
>SieNemWS1WS2_1015399_none_TGME49_227000
MLWSENAMFAGLGGVTELEEVDEETLEMDISLEQAMRSPTTRRDGNSAGSNLISAPIVSAAVAAAAASSSSAGGGRWSSRHQFDSSDVLNLNWWNVRSEVVGEAGGVDARNVQQAQVHHQQQQQQQQQAQQQRHSSVLHSMNDDEVGAARLLHHHDDDDLADLELDLGGVDARAAAATVLLQSSCDWGMLTDDHHHHDPEIAAEQLMGAAWGGGGLLNLHSSHHHHHAHHHHMAAPQGMIMAPPMEGHGHLLSPHSHHGYYHHIGATADII*
>SieNemWS1WS2_1091726_none_TGME49_227000
MSPPKRQTAQSGRTVSPEAQSVRREGAPAVMAAGDAQQKLLRKRAREAMTNKKSRMEQGTSQPLQASGSPVLPTLHSDMVAGSATAGVAAGRGSVLRSKTRAAAVEAPRNQQPTQRRVITAATTAAADDGGSRLGLQHADGQRSFLVTAGGEAGGASPSRGGRGGAVRARSSVSAIMRGRGRGLSSPPTALTLSPRPDSALQAPQLQQQQQQQQQQQQQHTGLGGHPQQQAQAQAQQRQPQGAAAVRLAWGGGKCQVPSVSSQWRWRMRPLRDGLQ
>StyLem003030_none_TGME49_227000
MSQFNQQQNQIAICQQCGAKYRRGTTHNCVAQIREEYDLKFQQQDQKLNDLQNLYNQLQQNLNRVSNEPRPGSGYGALNQGNFGIIPDQQQLTSQIKFHESKIDWIIDEVKEKFKSTENRIYAMNKEIGALQSNRCCVHCNMEPRIQKIISPNEQLFENQWGYAKPNDNNMGNYFHQQQQQQHPNNNFKRQERQQDQNYREKSPNLLRQDIGQQNFNERVPINRQPINNYDVQGRLLHKSRDTSMDNRPAFQTKQNSFSGFPEDQVTPGVYYDHQKKNASSEFLQDPPIFNQIQQQQPIQNRNQQQQRQPLQYQQNQQQPLFDSSIFGQENPNLPHFNQQNNQRQQQQYQNQHHPPNQFQQQQQQRDSRQNMNQNQFQRHDPLMDMNAAQDVNYRRDDRQLNDYLQEEVKRVKQPMTKIVMKNELIPNQGNTQDLNFDPYGEQNQNIEFGSKTEREILDQFDDLTIQSSQIGEKDDETRIVKNETGSISAQLNLSSIPLKLVVYMQRTTQKPLLRTGASMIEKTEYYNVVKNYVIYYQMFFNENRNERMTFVQIISSRKMPKKNAQTKIVEWLKLFAKLNDVFGGYSYNMKKQRLSCILVMSFKNYQDLRKLQESDGKIAEFDLIDLNLDIYNDDQVLKEWEASEEFIF
>StyLem008998_none_TGME49_227000
MYTDQIQMYLRKATSTEFQQKQYLKWETGNPQGVISNIQTLNPSMQSQINNNILNNLNKQAQNILMMSHNGGLLNVGNYNNAQGNLKTPKGKKPKKILLSQTANITQINNGLLLQGQGQMNQQIMMEALKLCEEFPESDQYVITTQAQQYQAELIQQQMIMMQEAQQQVEEETIEQFNKAVIEPEEKQIKLQIKSKQKAKLKKSQNTIASQQSKQAVKEQITIISSNLLPLQPQQPQIQGKKATNTKQSQENQQQIVNPQQQKQQNQMANLKQGLIQTIQEVVKPVVSRSEDMNFLKQIIDIKNRKLKPKYTDSTVFFNILQKENQRQQVEAFHLNKTANIRIDDKPIIKKLQKSVKKMLKPFKGLNFDDFLHAEIHLNEIMVSQQDSQQMEQMKESRKRHMRILQAALKECIVDPSVCIAICVQVSRQAFFNELKDYFQCAHENIINGQLPAQTTSTNNNSGNTNTNSTQSEILNYQNLKKLIQKANVQSKVQIQHNKKIDKIFKVLFEQNVHVLKQISTYKDKYDQKKITDQIQSEQDTPTYFTRNRDSTLNTGRNQSAIDFIKETNYIINLPNTKKKQTISLDQNPDLLKANTGHKVTLSRSGNQTMQNFYNTPQVKVTSKIDPNMITVRLGNQKAVTTNSNSKVLAPIQKMNISSKGTTHTTESLYDSQQIYLENLDLKNLKRLNQLPSIQHQHLNSGVSTPIGNQAQLSGKDSGHRGNSAENLLKLLYQNKKKKLLEPIRKNKHEQTMKKPMTNNPLMTQDNRIQIAKLNSSPPKMQKHSSQTRVEMAQGRNRNQSQGKTNKIIINHASFTVKETNNESQQDLNNKSLGSINLKQSLSNNNMSRMVRTSNMQVRNKFAMFNRMTTQNLEIYDKFRTPTKSLHHQQQSSYEYRISEQLDAYLTRYFNKKEIINFMINHQAKIIQWAWKERFEQKIQAKNFILKYWKLHRQYMVRCQNLDTKIYLINHKRAARIIEKAYSLYRIRKRFRSWNQFIDYSKISGFMAKVVMIQRAVRKRQMSNYTEYRQISKCYNHFVNEFNKLKQKYIPQVILDSRRIQNDMYFSLQCQQLDEYISVQQNNYITDLQKYEQKLEEAVEENLDKREWNFNSASREWTNQRLNLTLKNHYANGQQPQITTPLQKLLECNRLSFMPNSQQQQKFLESLRTIKAKMIHQLNMDRLETNWELEMALKLNRIKQIDQSFD
>StyLem018303_none_TGME49_227000
MTQGIHNLKNMHIQQNMKLVKNHSVKTLRGHNQGLNQKNQTEARLQTIEYLPLEEVNQHTINHNSQMKSYVKQNNLMKFNHPKIVMRPQTSNKIQIQAGQSQQRLNKYFTLEGQLFQDNSQSEQINQEIQLLVRGQSNSTLETYSPRRIKTSQVRERKGTQAFITEEGNELGDWTQSLIFSNQTINERVNFHQNPQKSPAKNIMFSNSIKESTQQNQRRQLDLITGKVLDIKSPKTRETSLRAFFSYGRQLQQKMLKQEQAFDDPRKQQQIKFLQRFQQHSDQLKKKKLVIKDQKILIQQQQSSQQSSQQIQSLPQQESPQQQLAIQEQEQLNQIDPEQQLMLQQIYNMEYYNNGSMVPPDYSQKQFKKFMIAYSFRASRLPARLRERKNFTSEIQYDDKPSIVLLRSSKDQKSLSQSPERLTKEREQMLFKQLLEYQRSPANIYQRQEVIDSINQVKLQHQLLNSRHKTIYDYKKSNVVQSSKVVAQSPQNNNWYQQKQSQLFQSQSGFHSRQLSVKRGQNSPRNYSLKGNSISPNLFIMIQGDSKNIAVGSYISN
>SymMic021253_none_TGME49_227000
MMESPGLDAVSTFLIPSWVQQQQQQQQQQQQLRSEPASPSSSSSSSSSSSSAPESAVLTAAAAAAAAAAAAFATKLWTQQQQQQQQQQQQPPISSAAASSSSSSSSSSSSLSCLRIKADTARPAIAFSWTVMLAAVPQQQQQQQQQQQQLCDPDGHSSSSSSSSSSSSSPRPNAELPAAAAAAAAAAAAIPSLALYQQQQQQQQQQQQPLHAISRRSSSSSSSSSSSSSLSFFFLSAAAAAAAAAAAASLLTTMAQQQQQQQQQQQQPFPHSSRLSSSSSSSSSSSSSLSPSPAPAAAAAAAAAAAACRSAFRSQQQQQQQQQQQQRKKARSLSSSSSSSSSSSSSLALTQIGRDGLLLTLGLGLLAWLLCRCQQQQQQQQQQQQPLLGRFSRSSSSSSSSSSSSLTGIRLLPAAAAAAAAAAAACCQPTESQQQQQQQQQQQQHDGRHLQISSSSSSSSSSSSGHQLVCSPAAAAAAAAAAAAGYLAHQPQQQQQQQQQQQQPRLQVASSSPRPGRQYFLGSPGACLVVAAAAAAAAAAAAASRDIELQQQQQQQQQQQQQLVPPPSDISSSSSSSSSSSSSHVAMTITAAAAAAAAAAAAWNR
>SymMic041851_none_TGME49_227000
MITDSFKCGSLANLMGEGDDGLQVFADAFVTFMGDKYSFGTEWCKGYAEYGFKIEPQGPTGDLEYHECVTSRSERLEFCSEIAVSVGNETYYFPKPGKLSNSLTVSFDLGNPRSRAGLTKATAMMANCIHQPLLFALCKAMVDGHRADGGNLDLKHLRRLMGRDEEIDEEGFEERLEKEHMRFMSDPVAPKRMMQALERETGISVADQELAILGLSTGNRETELTEEAIAILEASCPDLLSVLASDLACEFIERVLSATKRLVEGNIYPAFGEDQDLFGAQNLRSSIVPSPNEQIGTEHGRVLGGALKIRITMGSMQSLLTMNLLSTLHISIVVFCWSLFLHGTVMDVTPDAFYVFSVAVAMNSALQGLHPLPEDLARDLEHGWTNVRHVVLGLYGVFRFGPDESATACMATAADVLCTLMIAGDTEATVLFDVFFRVVAVAFSGAADNRGDLCRLGRTFCLCAARNRIAKALDWRVKLPAMPPCEIAGPVARPGAEQHGPAFHLLVLPPHPSELLLLLLCEKPHFVPGCGLVPRTFEMILQISLGPGPPDTESSKDVEKLRKLQKQGEAVLAAESPVLPVVEATPAPPKRRKALMLRKNKLKYTLVFVLLLALLVVLALLLASLLLLVVVLVVVVVVVVVVVVATAAAVVVVLLLLLLVLLVLLVLLVLLVVVVVVVVVAVVVVVELVPPLLLPVGGSRNEDRRFDLWLSTTAADFRKRHLFFLLRSLAGHRLTAVPGTSRRTGRKVKTLSVRPNLILSAKLKQRPSSTVFRRHHHHHHHHHHHHHHHQQQQQQQQQQQQXLVLVLVLVLVLVLVLVLVLVLVLVLVLVLVLVLVLVLVLVLVLVLVLVLVLVLVLVLVLVLVLVLVLVLVLVLVLVLVLVLVLVLVLVLVLVLVLVLVLVLVLVLVLVLVLVLVLVLVLVLVLVLVLVLVLVLVLVLVLVLVLVLVLVLVLVLVLVLVLVLVLVLVLVLVLVLVLVLVLVLVLVLVLVLVLVLVLVLVLVLVLVLVLVLVLVLVLVLVLVLVLVLVLVLVLVLVLVLVLVLVLVLVLVLVLVLVLVLVLVLVLVLVLVLVLVLVLVLVLVLVLVLVLVLVLVLVLVLVLVLVLVLVLVLVLVLVLVLVLVLVLVLVLVLVLVLVLVLVLVLVLVLVLVLVLVLVLVLVLVLVLVLVLVLVLVLVLVLVLVLVLVLVLVLVLVLVLVLVLVLVLVLVLVLVLVLVLVLVLVLVLVLVLVLVLVLVLVLVLVLVLVLVLVLVLVLVLVLVLVLVLVLVLVLVLVLVLVLVLVLVLVLVLVLVLVLVLVLVLVLVLVLVLVLVLVLVLVLVLVLVLVLVLVLVLVLVLVLVLVLVLVLVLVLVLVLVLVLVLVLVLVLVLVLVLVLVLVLVLVLVLVLVLVLVLVLVLVLVLVLVLVLVLVLVLVLVLVLVLVLVLVLVLVLVLVLVLVLVLVLVLVLVLVLVLVLVLVLVLVLVLVLVLVLVLVLVLVLVLVLVLVLVLVLVLVLVLVLVLVLVLVLVLVLVLVLVLVLVLVLVLVLVLVLVLVLVLVLVLVLVLVLVLVLVLVLVLVLVLVLVLVLVLVLVLVLVLVLVLVLVLVLVLVLVLVLVLVLVLVLVLVLVLVLVLVLVLVLVLVLVLVLVLVLVLVLVLVLVLVLVLVLVLVLVLVLVLVLVLVLVLVLVLVLVLVLVLVLVLVLVLVLVLVLVLVLVLVLVLVLVLVLVLVLVLVLVLVLVLVLVLVLVLVLVLVLVLVLVLVLVLVLVLVLVLVLVLVLVLVLVLVLVLVLVLVLVLVLVLVLVLVLVLVLVLVLVLVLVLVLVLVLVLVLVLVLVLVLVLVLVLVLVLVLVLVLVLVLVLVLVLVLVLVLVLVLVLVLVLVLVLVLVLVLVLVLVLVLVLVLVLVLVLVLVLVLVLVLVLVLVLVLVLVLVLVLVLVLVLVLVLVLVLVLVLVLVLVLVLVLVLVLVLVLVLVLVLVLVLVLVLVLVLVLVLVLVLVLVLVLVLVLVLVLVLVLVLVLVLVLVLVLVLVLVLVLVLVLVLVLVLVLVLVLVLVLVLVLVLVLVLVLVLVLVLVLVLVLVLVLVLVLVLVLVLVLVLVLVLVLVLVLVLVLVLVLVLVLVLVLVLVLVLVLVLVLVLVLVLVLVLVLVLVLVLVLVLVLVLVLVLVLVLVLVLVLVLVLVLVLVLVLVLVVVLVLVLVLVLGLVLVLVLVLVLVLVVLVVVVVVVWVVMNAVSSLQQQMASLLA
>TetBor002828_none_TGME49_227000
MIYISNSDTYEQRCSIIELEDSTIDQESSDQMMQKKKQKGQINSKEINRNQFIVNRIQCLQDQKKEQQSTNQQSCFFQDSQSINNHNNNNNNNNNNGYNNQSSNFILYDNTWNGKPISEYMQQENKENANNGNQSGFYFDVSQSQQIRSFQDSQDYLHTPVEKRISMKPELYLEELQNGKNIQERNERNHLGIVNEEQYYEKDPSMYTYMQNHEDNDQDNEEQYDYINEQEYERMMSEIEEKETKGRAPSNAFENYQLFKPSFHEEIIKKNAQGKKISSFSKRQEHFNEEHFHFQNQQKQLQNKEQPQDEEEIEQIQQQAAANEIDDVVIYPQNFSTFNQNCGEKRDSQNNEFYNLSNSTFNQRSVSQHQNIQNDHNNNNNNNKKNNNINIQVNNYYSNQSDNSQPDQQNQDNTFQTTLFQNSFSQIQQQSQLNNSQYNNIDKKNYDLPFQNNQLLEPNKKKIDKDQRSFENEKYIPSNLNILGTVADHSNRKENSRYPEKDLELEIEIIRHRQQLVLKEQSQQENKNNGNQSTSSGYKPTKFTQFFLGNTPSNIVSTDNTASIYSQDQQITQRNILQTDRVNLTDRTVLIERNNTNQDRYSNSQERNIQTDRYNDRNDRYNERSIQTERYNQQMSDRYSNIKDLDDLERTIKPINSRQPAQSLHQPSSIQQNLQINQLVQFNQQQSQAQQLVQKYLPQSIQSSSNSQQNQQNCSTNYIEHADNSISMMQQESKQTQNKVSLRSYIEGDSSSLIMNKSGLLPYEINNNTTNIDNTKNNISYQNINDSNINGGGGSKTYRSYFNEINERSNTFYNEKSYRNNQNEDDSINDRASQITSARPFNNNSNIKSISNNNITHQLQSTSQFQNDYSQNSPFHDHSFTDRPRYNNSHHQGQSGQNKSLLNQTDNQNDSFSKQPLYFNLNLGVYQNDNSQNKHQDSSSQEQNQKPPLFIQKQYQNIEKKLQMINQSKQASFHQSGPQKNPETQLQKQNENKQLSQAHSSSFLSKPYQPIEDRLLQKSKEREIQKQELQKQSYIQVNEAMKKHKISAKSNALASKQSDQNVSVYDRNQRFLREKEKKQLQLKEELVQQDILHPYSPHIRPQSQNLIRNVNDLIAWKENVNQKTVEMRNKQIVEEIKELESMQNEKLICKGSERILQTSSRIGNKQKIEDKLMTSGLKYQQHKDELDRIYNSNPTKNIPMINKNTFKLLLNSKKKGKADPQKQQQLKQQQLLSNKSNQSPRNIHQNHHSNNKLSQSERNESANSKYSKDHSTTNSYYSLSNATSNQVQFLKDHALQNTYSINSQNLAKVHSNNFSSQQTLSTQQSQSQTNLLSAQNLRYLQKQQQSQQQEDHDLFSDHSAEKGRVITHQKFSAVDLGNVHTVRNIAESKLKIKHILQQQQKIQQSNDVQQANKEALLKNHQTLDNLNIYDFNSPKQGILTEQNGTPRYYTNESLKKSFEMRQNYIQQQQQFNQQKSRDNSKNSHNGRGISNSSSSSCIRSNNNKATSKPKQNQLSVQERNKQWQEQKIMKHNLYAQQIRSEEAAQCPFKPQITISGQKSNGSTSRSITPTKNSNTPKDLILKSKQSYAKQFQQKAYKN*
>TetBor006927_none_TGME49_227000
MDIKKEQYVSQNIQNQLNYQNRYQRICDEEELLTEDIDQLISEKGFQQNIIEEDGNNDSDNQCSVMSLELDENLLDLENLIELEYQQQNKPFNKSDPILIIDNNERNMQEQNQQGQRDTLNSKKSHDRVEKENYNPNILNQSKNNNKSFLKENVMKINKDIYEERKPSMKKNIQQISPKQLFPSKKSIKCQEKSLQNSLEELDRIKNKQSLRILNLKGNPIEKNSKCCFDFLHNSFPYLNELNENVRYNNSSVSGGGQYLKDNFNSSRGTRSISYSNFNSKNKQKLISNAKELSQMLENTLQRQNSCNGLKSYRTPNKQGGVALIQTGIYNFNDTNAIQTERENSQGKGFNTLKSMQSNKVLYNNKSINGQESSREVLGGILSTRMYNTSAATLNTQSNQQSTINIGNNHSSVNINKIINQNKNNSQNIGIINQFLNTHSSRVNSLEKQIQQESSRKQSQYTSLNNVNNGSIQNKFNNQIQGFQSQLQANNEQRPKSLSNYSTNITTDQYQNNQILRNLNQGVLSNNPGQQSNLFSSRPNMISEGSQMTATNGHQSCLESMNNQSGQQRSLSQYNTNSNYNNSSLARLNQMNAGYQSNLQRNASTSTIISNAINKLNSSNLNQNNNGISANQKDTHLLSSQKAGGVVTEVNNNFNKESLNNLLQPTNRQLFPSENQGQLQFQSNSISNHFSKESQQTEQGLQRFVQNQQQKPQKELIANQNLENYDSNQNNQRNLQKSSSAFLSNNNSRRGENNNQNNGNNLVNLYSSSSNNNNNNHNNNHINVLSDMTSIQSRFANNNQQSQILGQYELDNNNFNGYFDKQKAVQSEYTTTVYHGRQQDNLEQNIENQLQQQFNSTKSNNDRIQLNNTHIQYNSQQKINQQNQNQSISFLSNENQHIIPTNNRYSTNDQFQNQQSQQIQMTSPLHNPEIGSMPISTEADIVGYSSQLLNNQVQNNFQTQSDVIQPAFSTTSVEQIPISSSISLNPNLQGQQQGQLQIRNSASNESLFSKTISNNINQTTATFAKQSKLTKDNHQEVGPFKFKKSQNQMMNGLMINQKLASEIQQSYNNYPLDTQNNPLDTDLSFDNNLVASQNKQRKRALSSNGVQQNGNNFLNPQSNQQLTSQNQFTQQSQQFQSNFNEMASLNLSRISHIGGKSFMNISIPHMRFDGGVFESQANFQIEDDPTAATANNINPNASTNFMSLPAQQRKSIIISEIINQGKQQQQNQQNAIQNYQTQPENLQNLQRQSINLSFLNKSAVLNECLNQHIDNIDTDIEQLAIFFYQKSLKEKAFKSLFYLKAFTNLEQKNNQQATQQTETHLSSKYNSSMKNSTHTLSVKNNSPHPQNTIKQESAQHLRSQELPTQFQRMTEQHHIPHNQLQSMNDCSGLIMHQNTFNYSDDEMLLTQQNIPVQRDQSPPQQNQQSHQQQKQQQQYASQLSGVAKEIETEEISFDQIKQQSHLQMISRQQQKNNDFYQQNLMNPTASITNNPLDEVENDPPIQHLESKQNPQQQESNFSCQQNQLYQQTHYQNEEDEDDHDIQIKIQTANEYYENFLKIKIFFEWKTFTQNRKIKDKMFLNLSNIKKGLIALNSGRGDLTTNRTQKETFRQMHQSSTSSHKQQQSQSEFEQIQSTKKKQLDVADNRMFLHHNYDNMKNLNQQNCENGDPFANSIPQFEESSSDFYASTNNNENIQQFQIHQQQQQQTYQQGKYNSNQSLSSINSTTPTNNNILNEIKTNYQQLNNNEDKYQRLKLNPSYSSKDINKQIIDQNNNRRKELKNCNLPLSNNIFAFKKNSKAGAQIPNENMKKF*
>TetBor008396_none_TGME49_227000
MIDKKTIGTASMRQRPTQQGGISQFGVNQSATLQNMRPFLTPDSTQYAQVANNSCMNIPTTSLMNSMMNDNPSYINLFDTSQINNHNKQQSFGSSSNLQLSGHPQLQQQNIFQQFKNNYLKQPTTPQVNQNTANQEKRFSEQLHNENSIKMIQFTQQQYTQESQNQASPQLSLIQTLTQKSLAPNQSSTRVNQKMRKTNSMSMIRLRQSQDSFFDTILNEDSHSNQGRNMVQSKNKKKGKKFGIGGCAVSPTSTAASALSQLISSQTNRMKSIPSPQPSNSYLLNKTDTHKQYQTSTSLQNDFSPQFFSKLKKKKMLFYQQNSKVQQSKIESKQDMKEQYQKQQQQQQQPKQQQIHHVHSSYDNSPNYQLWLIQQQQQQQVQNNNLPASSPTLKNTASTLSQQSLTSGVQQPYNQLPSQIIHSMNSYSLEHNPNSTNLKSGSNTSKTHSLLDKLNKLHKYSQQNINVKSPTSFKYSSQENFAPNQQKISSEQAAQQKNLLIKEQQINLDVPCIPMVEVDNQKSNNLFRKFQDLLGEQSCKNSTSQQSPYHMSDQISQIELQQNDHVIESELTKSKSQLLTQKLIQAANQIQDIPLPSQTLKNNQYEQYEQILEEYKKLHSQSDLNLQQFMDYLIIFAKKYIKPIPQIVKNTQQISSQYKKKDEEVNKLKSEKLSLLVERNKQNQQKKQQQQYTSFEKQMPQFIQIQHNQQLQQQTLKELHTPSTQIEETNQQGLIVDQQAQIMILKKQLENKNNQLNNLIERENITIEYLQQLQKLGYLPASSSFCSDSSDRGQNHIPNLIDDKNSGVDFSNHNTPHQTNCSENSALRNINTLSLSQQQQVLQSSEKEYQVSSNLMTLPSKDNDKESLQMQYQQLYTRLQKIVPFQNQNRETFLSEPSILVGQNKEKNQQQHEISQQFNQWLKFISNKKKTHYLQKSCFNQMSSQNNINSPVDSYCTTMNHNNNNQPSYINPDFSMNLDQSHHTQLCNSTSERNTITTSQIKGQAYVHNSENQEISEDRKVKDKSVNVLNLLENAQKQQKNQSLIHHNGGVSSDNTLHSQVDIAFQNKSTQGNINQTTSLSNDVEITSFQYLKNTPLIQGEQAPLEEYKKKNSKLSSVCSSSRNSFTSKSSYLDDDLNKLDIQNQIVSAQQELQQRYTQTMIIKSKSSSNLNDNIRQKLKLDLSVLKSPSSNTNLNNQSKGLGLQLHLGALKEQQQDNQNNQLDQQPVMDYYDEFMSKIDEFSLSWRKAVIDESQKYQNRDNPFKKQQLMKQHQQLQQSNNNIN*
>TetBor012582_none_TGME49_227000
MKRMNSTSSCLSDRSNYPNNLSNTLQSANLLTNYGQITQRNQSTYHPSQLQVTPLRMNELEFKHLQNQTPQPQNYLQAQQQCKQSLENGDQQNRSLQQQIQNRMNNVGKNFQSKNIQSSSCAGDRIQLTTNPQGKKINRKEDQENIDIHKNQQFNLLKSQEQGDQVNKKQQQQNNSSYGIRLLNNMIGKNKNNQENGQDRKGNNITQIVGDKKLQQFTIKSNEARQNCHQFAMSTTQSQESTETDNQIRGVRLLSQTNTIKLLETQAQGQTKNSQPETSLASSTTSFQGGQYKMLRSASQPFVDHQQLLHRQQSCQGYQTQYQQQSSTSLQQSQVVSLLPSSQQYSQTINKQYQFFQSVNQFPISTNNSQQFSSNQINSYSNTPRDVQPYQSQQITSPKTVSLNQSNLQSQNKKPNLTQQLSPKQNPFAEKHVIVPLQVVRSQSENIFLQQKPSNFSQNIPPQLNQNYQQQYNQPKLGISRSSSFYSQGAVVVKNNDASPNLSVCRYDKKQLYQNLVDKNCEDDKISQFPPSIPQSFTTTPKQQYHYRQIQNEPINTFNIQGNLHHQQPTGLSTQTVDQIQNIGLYNHLNQYQNLNIYDQRKPIELNVKRPSFDSSNYQSNYLQELSPSFGNNNCFPQQQNQVSNNLVQNWRLSNENFQELKKPSITQPVIQVQNEFQQNIQINIEQNQEFREDAKIEIQSIENLQSPNKQCQEAVKVNEPASIVNQPTISVNIDEASKSRDSTKKSPNKNIPNTKIEDYDSPIHLFGGQNMNEQNIQQQPKIIDFSSSKSPSKSMELTEDERMWNMISPDVRKAIVQLNINKYCDEVIIQIAKEKELRQLQQGSTPNKNQEGTEQNANNEFINNPDSSFFKEEKVKRALNKSRDNESHKSINSSSKPQSLTNISQNNRNSVSPQRISSQPLITAINQFNLQTPQPEFLKVDQILKQQQNQQLQNFNETSSSNNVDNQDQENISAPQFTFSNTKKNVSFEQEKFEQKMLNEFEFTPQRENIISKQSSCNKSRSDIQNSANSYKSFNDQQQMIINERSQGVLNSIEKRQNSSESGDNKRIINLQVVETRNQDQLQSDFLNEKDLTNSYYLNNGDSDQKSVILQKYTKFDTPDNRFERLSLSNQQISQLNNPVNVSNTKINNSNEKLSNSKTKLSNSINQIKEKIQLNNSAEQQKLKPLNIKNLNIDYLEKEADMIQQHFSSELVFTPKNQLEHFGLNYETRKEKKLRILQENIQKNVEKVLPNIKDNELKKITSSIYESVFSLLREKYNIEVSSSSKSSDHSSSLHTLSQNNLISQRNQSSVRRTSESKFIKDVQPIDFTIKKQIEHNLKKELPQDLKEINVSPTNCIFNINMRINENSPIKQKAEINFKGQQQLESKNSSHEHKETQDRDNYTLMIPSHFEEEEIISRGRRQSDDFKQLLLTQEFEGEDEDIFGQQKQDQTEERQLLEDEVRMINPNIFSNENNDFTQEEENSNYCQQFSYKKNNNCYQMPVTHTTQKNQVGLSPIREIESTYDQIQQSNFGKNTHQDYVNTSTDERLGSNQYNYDTQKSRSNFQTQRGIEEELEEDEENQNQITSILRGSNSLQQSNSFKEQQQKFKLTTSLLKNKMSPRNLQLNQQLENQDLVDNLERFEQEQQLTQDLLRNQEIQRTRQAYYENNKQKNYIFVPLAQQQESQILCSISPIHQNSSSQSSFTHSRKQSFQYQQKHSSAIEDWEQFSTLSKTLYKTNYFTNSISNFHSRKSSLQSLAIVSPPISAQNTKRAVGSSQNPKQQKEEKPLPVKNFAQEYLKKCQSKKRQQEGKEMERIKQTLIANLKYGTNQTNQIKGEKKDKIILRSISSENKNFKKK*
>TetBor020158_none_TGME49_227000
MSTQQPHPNSNEKVINQQKVIGSTGQQSQQQQQQHLKGEFSNQMQPNSHININDYGSNKINSNQYQQNAQQNVNYQSTQQAQNHQQQVISQSTGAQSQRANSNNQISSNSNNIIQGINSQQKNNDQQGNANPNQFNASQTQSTINGNNYKVVKTFQKGATGSSNNVSSQNSTSSSRKKGSINQLQTQSQSQQQMLAAQEAALIREQCIFCQKFSAYHSFGPLLNKALYSKYSSSQNYFYSKDINDILANASTQIVIRFRDMETYDEEEEFLKRFYQKSQQPMKMRDLTEYYKYHKDIPRLFMVSIGNAMNRYHDKRRRIEYQRIKKQLNFETSNNNNTEDSQMNTEEEDSQGNKTNKKKEIPKECSNMLQELDVTLSFHQRMETKVNSKNSLGNEGIKSNIQAFYNGMNAFYMNQQPNKVYAQQQNRRQSNQFDMSSMIKKASNKNFFPAQAAGSQIYNKPSSQYDYYNPGYNSNQNETSYQLSKILQSFQQNGAEKYFYSTEMSMSNLDSILHTQTNDLSNISNILSPQHLQGTQQQQPQSQRIQLSFNNNVNKIVPTLNFTKNKNTSLGLQSTNEEYLSSAPINNKQKNDNPVLSQKYQNILNQQSSSSGSSNFTGNSQQLLQGLSSHPFQEIHSNLPSQKLSNIILEQQHKMQKAILNNGMQISSNNIDNSQKQSNMQLPSQQKLQQNISSSLSSSNSLSKANQLNLNFNKQPSVNGGKEGISIEKQSSSSSSNSLQQKQMISAKQIMKVLTQNQQSNNNNTAANTPGGTQATTPQSSLVEKDLNVKQNAQQNQQIQLLEQLKVNPSNNPNSQANSNGNSNNQGSMARTNSNQSISQKILQKRASDNIYSTASINPIISYSTRVPSTQKNSSLIGAVNNAASQLPFSNSLLNQLNNNKNSDNSNSVMKKTETNNGKQQQQQIEKRYQTTERERIFSERKDLTDKLSFSNANNHKQSEKQSPTIKHNHQNLLSTQPVSNQIMQIMSQRASKDQIFPQMQQQLDLQQFKQVISTNTPASAANTSRPRSSLHQNSTGQSVTASAKQSSTKAQSISTNPLFQTLRQSNLQSALGNTNSTQSNNNPHIKCDSIPSSNALNYQSPQLQQQQLLSSTMQFLNSQNSQSNLQQSQFQIVSEGQISPQMIFQQQQSQLLLNDLQSHYHYSSPINNSEKQINSNNNGDLRLKKRKEGQNSLNVKGTSTTGISGMGANNSNINFSQISQINQANTSQNPQIQQQQPQSQRNNLKSQNSSQKKIKHSQHQAPQLDLQQQIQGQILNNNSNQVNQAQTSVQPSNQISQNNFFNQKRNSQITQLNTDLIKTQFYKTSSNFGNNQQQKNRSSSNPKQAKIPANYNNNISNLNNNLNNQLNAPKNQNFILQYDTNFQNPITHQPQIQQNIGQYPVQQQQQQQQQQQLSHHQQQQFLLQQQQLAIGKHQKSNSTLNQPNNQLYKQGSVSTHSNFNTNSASTSSQPNLHSGVIMNQIPVNLSLPINQIPNNLQSQPSSAKLVNNNSNINIQSNNNLSGVNSQGNFTQINLQLVKNYNAGNTNIISQNNQNISELNGTLNVGTPLYQQNNQGMQHSRTRSQEIITNQMNIIGSNTTRNHNDNFSGAQNINNALINNGGIYSNGSNNLHGGVSQINQIYEHKYHYNQPQSVRNKVERTASTHFSDSIKRLIEQNTISSSSTTTNRTGSMISAQQFISSKQKSQIQSNQNLTNNSSKYYNQNLTNSPVSIRKSIINNGNNQNNLKKQNRADTFAARVSNMINIFDPNQQNSQQVLNNLHNSSGSSNHNSISNALTYGNSSNSNNNNNYPPSARINLNIKNSANNSQSQSRNSSPLKQKLEIQQNGITGNSSPQLMNSGSTGVLPLNYQAGLNFLPSSTQSNQIQNQQNNNSSRAASSQRGATKASQLIRYRQNNQ*
>TetEll001527_none_TGME49_227000
MEISQNTPHLSSSAATIMNMMSSTSNNVMPPTNKYINDINLQKQMQTLQNPQLSQQLQVQQNKVNSQIASKSGKTQSIALNKKSIADKSGLIQSSYINGTPTSSQVLQAQQEKSSQQNSSTFVSHVNSQSQTLANFNQNQSSNTINKQNQGHQHYKSSTASSTLEILKNNQNQQNFNQSNNNIIQAQVQQLASKLSNTNKAKIQQNSFANRSINSEFQQTSQNQQSINEKQLQLPQSTSIQNLINPISSIENYKSTIEAYKRMVENLNKQNDQNSVNQQQVKHQSNHSQKPSIPLHQNNNHGIENQEIQTHLKSHRHNESRQNNPKNHEDISVIAAKYTNIGSALNNNLKQQPINTNNSSYYNNQVITNNNNNNVQIPSSSNSQINKSSGDITDIKVSSLRQIDQDEIKSCNPSQTNLQSSGIHSYNNTAANIYGSFNQQNQPNPNNRNSENTHLNITAGTNSGSIAGKKKKSDTVIGISSITGNSSSIRRTPSNSITQNPLLFGSSTSSSQQNIFNVNSPSHLSQHQMAQNQNQQETQKINTQQQHHHSFQLNLNKTKQLFSNASPAIESAISGNSQNQNNKNINPQQLQINSAKFDSNTQKNMNQIYPNSFGSGTLEANHFRPSSTMSAKYGLEVSSFGLDLKLEYQQQQQQQQQCNKQQQLSEQIIRLILGIGWLAGFCFLDLA*
>TetEll002620_none_TGME49_227000
MKFNAETSVLLGNVLGIQEENKELNSVKNHSNDWNERQLRFASQHNSSAQLILQGSQNNISNAFLPNHNNKILGKKDFSKGPSLSLHSQQLSSGQIQEQNQLLNRIDNYYQIPTANPQECKICQINNSICSVCLQKQSKVKKKFLNPKGSESFCSNIPLYKYSRFSDQEKLNSSYSYGDSCKQSIIRKKLMLNKKEQNSRESLHSSQQMNSLQDKFQDILKVKHRAHNTNNQSQSLISSIENKNTISISLDKIAPQTATQKENQSFKQTFKQENKDEQILSDNYMNYILRIRQEELENPSKNYLQNEFYSSIQYENAEMSDKNKLKNQLPMVQQEQQQQQQQQQSKKINENNQHHPSNLSLSNQLKILDLNNLLSKQKSCSNYVNSQYIVDQSSQNNKNNLMNITQLNFIERNNFMSKKKYESSIYKKNSQDHKRVNQDGFQTQNPIVAATQTIQEYQKHLKKPKKSIIYSKIKSLNQQNFSDKENSVIDKDKNIDEIILKRNNQEEESSQINKQFQDSNLVNSAMNELNKSNSRFMNSSYLVLDETSEMLDYIEESSYNEDQIFSGKNKNIQDQLQKYVRNLKLKMQQQQNSQLKNVSNINNMNEKENKKLIALEPSEIKLSSLTQKSSDKNIFNFKYRKTLLKASTNFNTNSNNQSIEQVDKESIKHLTIDPKEQQKLDNKNINQDSTASLDALPISFPKLHKQQIKKSTSINQRSDLQLNAQKLYVGNRLDKHFIQSGKDIFYDSQTNKKQVEKQIIYSQSFSKQNKLLQNQNNLSSNKQIKTEPDASEMELTFKNGIQMNTFINKNRISLKEISVSNNFDINHPHRNLQQNNPQNQKQIENIQDIDLCEWKHSPNSFISNIDYQIIAEKQENNIYEGINISKAKKKKQKIIKQKNINQQLKDS*
>TetEll006389_none_TGME49_227000
MSGQVNQDSSASEVNDNIKESTQNEQQQNQNQEQNMYQESKQQYNEDFIQEKLDSFSGQGELNQNTVTLNTSTLEAQNQFIPQQNLNELSDNTNEVSSQQQASQMQQYILQMANQIPNTVMSNNQSSFNTPQNGNQQNNQSGQVSQRTNTDNSILCKQEEVQQQNQNEDDKIHHVLEIEKVKVYSSHEIQHTEIQNNSQKQIEEQSQQVEFLNEEQNIKQNKQQIPPNQLQQAQQQQQMVLQNKQYAGLITPSARASGNYMDEKSPSNTQNDNTSRSQFKQTNKEIYSENNNFEDTVQNYDNVNTDYYQITPIQINKKARQNQDAQVNQNVEKKNLYERYNDQEGKSQNMGKIQYIHSLAYYDPLASQQKIKKRGGQEEGNDVSLQDLLNQNQYSLASSVNFNYSISNYSSSKKQQRNKLNATSSNYDYSEKLQERVEDRLLKMGHKKEEKLQKLRYERDQQFLQMTKAKSPDKNLYRQKQINYQEFQSMNHQSLDQNQIFQSVGASLDSQFFQNLNQNISQDSVQNQKYNQQQQLGNLSSSQNFRETDNSNEFYQNQILSVQERHLNDSTIQNETYQRLQGKKQLKYQFKPNIYSASQTSLVVNKRDFIKQNYLQQKKQVFSLINTSQIQQQAQSTKNSNGNQLTYKQISSKLLSNTSSPRAALFSRQNIEDSIQSSYNLNQNTLNRFYNFNHKQQQQQMTEDKNKVISTLYDSAQRQRYEQQLKEQEELNIQQQQYYQSIQNLTSQQVRKGNEQINGNKSNQVQQQMPKEFSFNQSGLSYNTFQVQPSSEKMLFYSDKVYDLKLLQNYSPNFKSKYGAKYITQAGSNEYNAREYIRKIAQDCKQTSQFINEQDYYQQNQ*
>TetEll018463_none_TGME49_227000
MDLEHQLKIQNPFKKESQNNNLNSHSDNFQFTTNNNNQNPDEGYNFHNNELNQHSGYNEPNSHPNQNDFQNEEDSQNQNMDANLQYINQHLIDYQPGMLDDQDGQINLYQQEMMYNEQNDKNQQDYENILNFSITKISQTEQYLDKYEKVTEYLLQADKHSLNGIRNTLTYQQNKNFFLQEKCCLEILHQNNQIFNFEAYKCVMIMCGILLDASISLIKDRRFYLAEKYLLRAKYLTEPNEKHLRKVNQKRLRQQLMYENQNQIEEKKENDNEESQIQHQSSHENEDDLNEQDDFDSIFESDLRYHDIRIEIALNLCEVYKQQMKILKKKRKNQNKRKSIQTSNQAFEGSNRKYDSVGNEIAGMKEIKEEHELEMEHENFDKQNGSPPIQSQANISPNKEKQVFFAPTPVQTTIALSRNIGQNSMKNIQDEDILKKEIEKKESYQQMLLNQREREMDEEELKDEEEKQNENKLENAIKILNDIESKLTDEYIELSKQDLKGTLCKFYAKKVEVLNELLKNSEDQYEEQEIKEISKELLECAQFVIARLESILLPLKANDPPEQQEDQIYLATILSYTWTKLGKYRLKTKEIEKAKQCYKNAFEKLQNFFKEGQDKNMLQYKFQRKYDKLVGKLEFDKADIIEFSQFQLDCMKNQKNEDNLKVNTNKNYLASKRGIPNSDIQSPTVQYYIDPQYLNQLQNHHTVKSLNKNRYLKKVTISHPFGSSLTGFTQQQNSVVQKQANNTQSAQQQQQSEGRQFKFKKNLQLQLENYKSQILGQTTTSFMNQQPQQQSHAEEYFTIPKSITGKQIELSPDEKNAPFLIPTKKIREKPQSAKVRGSSSTKAKFFDSNSQLANEQNYYSNTNLSNQNQMQPPTKIKLHRKAPSFANTLTKISSSSTKNFNLNSNNNEINNFISESASNLNQQQKNFLSQTTFNSKKNSKVDLKFNQEETQSQVPPSGFSYQQKSLSLKSNNIYKKNEEENTQYQQSQEEQGGIVSVTKDESNQKIMQNPKKLSLHQLGQQQGMNIGKISSAKSPMISKQMQSIEAYHQNSNQPLFFNNLIDPSNTSRSKIETTKIFKKPTTSRISSQNDILDNIMNFVDQINEGHNYKNSFANSNKSTTASTSHRKAFSSSRPSSSIIYFTTNRLANNNPSQSVHQNQIPQQQMDQQGIIYEGNEFQDVSKQIVNEQKQQMRFLDQSSQDQQNPFFPTQTIKKPLDGNNFLIINQRPTKAAKNVEKIIDTMGNLRVQLNNLFETTTPKIQPNQAGPKISIKLSKDQQQEFMNIICSRPSSKTDQGQIGKKNINSSRKMSSQSQIQGQQAQQQQLQQKNNQINQIEEEYFNQNTKISTRNIQHPTKISSYRNSIKIPMQVQMNQQQQYKSLTQFDDNNKKMQSNKHLQVDKKNEGSQKRLNTIEKQNTKNKDMSLLYSQQQNQQMQQQQIGGSSAFIPINQNQINNNNNNNVQYNTGNTNQYHAHSSQHVKIPQGSSPKSKEKDIQLETNRNIPNTNNNNNINNNNNNIANVVPIKRKNTEVYNDSSLVSVQPLLNKQGDQAQVNKSGQVNNSKIEDKMKQTIRRQSTNINDSVFKRQPTANYEQINIDIQTNQQNNEEEKRPVSQFSAPFLKQKFEQFENMNNDRMNKDQNKINETQSSQEDEDEDSKTEDSGEQQKNVPYQMLDDLQNNQIDELKGADENQYSMVDDLKKSEKRLGNSINLKASIGTHLSKLNQQSPDISRLINSQQGQLDVNRSYGHHLHITEQGLSSLQQSFNQQSQNNMQQQNYGAIDKSTVITNSQNIANALIGNTKGMNTSQNLKQQMGIQKQDLLPVKTVYFPSVKQSKYLFVQNRIQELLFAPLYFYKSYNQYSLCQWNVSNITIELENVTAQEDAEDIEQVLKGNQQNKGLPLTSDKIRYDIKLCIFLECIITDQHIINNPLIFYLKNQSLNFIDHLWPNDKSKIETKYELAILLLDRWIRERDLDAVEEFYNIGLSMQNVQVQFVLRGGNAFLEFQNLIKKDNEKGSWRCAQITHRFE*
>TetEll018562_none_TGME49_227000
MAGFKKVNNSKQEYPSQNIPSNFTVSIQNDEQKEHVLKKCYDKFLEFPLEHQQKIIQSIQPQPQAAVKEKDQILEIINFLIEKDKTIQQSTARQRMNLIANKPKYEIIMRVFEAKFAQMQKSKEEMIKFCMRKAFKFVYDKIVSEKKQKLNKKEQKQLKNEYFGITNESEYALPFRDDSAEKTMNDDFLKKTFALNNFINDYKLFLENYDEILEKDNQKKIAILVDQILETEDTNFEQGILKIKRIPWSREILEQTKQLAQFLLQKYGTINESLTSSKPSNQNNSQLKDAHNNIQSEGIFNDQSLNFQNSQANNSNSNSFNTNTFTKQKQPYVSYEEFKKLILSFSKNPYFKELVMNLLKDFNKNDQSNLESTNFQDFQHNSQTYSCEKNDSVNSANLNINQKHQNVQLASELNQNLPHEQSIIVKENQLMQSPERSGINNEKNLNTKTLQRKSSLEKSNSMCVKEELNDSTKIHSFREKTPELSSFKAFKSTSQFNISPIGNIGSMSQSANLSQKNFNQSQNQQIGMFGEQIPNSIAANPFNQVNLQGLIGQQEQIQQQNLQSQNIYINPYQRPNNNILPPVNITSLPIESNNQNFNQNLYLGMNEMAQQMNLNNADNTFYQQPFTQANQSYVEQQDSFKSIFLSLLLYFDQNQQNQQQQQQQNQINFMNQDLLNFQNLLTPPISAQDYSLQDLAQQTKQYLQAGHTQLLTPQSLIPNNEFYGERNLSLIQNQTLKQQKQQNSYQNSGFSNNVFSNLVNEVSLDIPKQNLVQDQNLLKRMNPNSQFYYPVSESQPENIQINQIQTINQSEEILNKGIQKKDQQ*
>TetEll018563_none_TGME49_227000
MAGFKKVNNSKQEYPSQNIPSNFTVSIQNDEQKEHVLKKCYDKFLEFPLEHQQKIIQSIQPQPQAAVKEKDQILEIINFLIEKDKTIQQSTARQRMNLIANKPKYEIIMRVFEAKFAQMQKSKEEMIKFCMRKAFKFVYDKIVSEKKQKLNKKEQKQLKNEYFGITNESEYALPFRDDSAEKTMNDDFLKKTFALNNFINDYKLFLENYDEILEKDNQKKIAILVDQILETEDTNFEQGILKIKRIPWSREILEQTKQLAQFLLQKYGTINESLTSSKPSNQNNSQLKDAHNNIQSEGIFNDQSLNFQNSQANNSNSNSFNTNTFTKQKQPYVSYEEFKKLILSFSKNPYFKELVMNLLKDFNKNDQSNLESTNFQDFQHNSQTYSCEKNDSVNSANLNINQKHQNVQLASELNQNLPHEQSIIVKENQLMQSPERSGINNEKNLNTKTLQRKSSLEKSNSMCVKEELNDSTKIHSFREKTPELSSFKAFKSTSQFNISPIGNIGSMSQSANLSQKNFNQSQNQQIGMFGEQIPNSIAANPFNQVNLQGLIGQQEQIQQQNLQSQNIYINPYQRPNNNILPPVNITSLPIESNNQNFNQNLYLGMNEMAQQMNLNNADNTFYQQPFTQANQSYVEQQDSFKSIFLSLLLYFDQNQQNQQQQQQQNQINFMNQDLLNFQNLLTPPISAQDYSLQDLAQQTKQYLQAGHTQLLTPQSLIPNNEFYGERNLSLIQNQTLKQQKQQNSYQNSGFSNNVFSNLVNEVSLDIPKQNLVQDQNLLKRMNPNSQFYYPVSESQLNIQKQPENIQINQIQTINQSEEILNKGIQKKDQQ*
>TetEll020356_none_TGME49_227000
MKQQPHSSSYQQLGAKKKIEKLIDQSKKQGAINSSNLINYNQANYFSGNGQEPVQFSQNQKNAQIMSHNNFNQGVNKQILQNALSLEQIISLQTNQLHLNYLNQQNLLSQSTVTPIVQTAQKNKKSRSPSQKSGSQIKLKSAQLESIQKQFNKLLEKENKQLNNSNSNSSANKSYTIQQQQQSALLTGGGSVTYLNQTKSSAMQRRQRNLTQLNTNSNNSLKKGNSSSLTRINRSLTPNSRTNSSSLHNNKGGINKNLLQLQSGNQTTANITQKRIDFAFNDKVNSQKSNTKSAQQFNPNFLLNQQQAQMQNSTQQKGSMMFNNSQQSTSSFNGEVINNRLASIIQKNPQNLEEFSIKDKQLNKILQQLLQQRMKQQYQQNQQQQQQQFNQCPSNKNIDCSISPTMSLMSSKPSNLQSYYAHLGLNNGKNSQFQSGNNTNSLQGYSFLNSSTQAGNSIQNTNLTHSNQNFINQSNLISCNNTNQTQQGINQSSLSAQLQARNFENNSIFQEQLKIEESFQQKYLQYKEKFSNYQSESQNNSKMINNSSKDQNIQQILKTKGQADPLNIIDNDHIQLPQTITNDEDDNQNIQKQEEEIKANEDKACTNLNNNCNQNINQIDSQYNSALYNMNQNINNPKELLSPGDDLAASNYQSSNKKLGNMMIQNNFQGSQMGPMTINTESDSIQLMSAKERENMMQYIENAQFPTGSTTYQDLIQNIPNDFHQEIIIIYEQKIKEITEKFQHRDIVIRQSLMKLEKENSILLTKVQEQQEEIFRYKKLRELETKLIKKLEGEIKLEKSKYQKLLSQKFYKKGSDSKNFNAQLIDELNKKLNEMQQEKECLEYLLKDALLKTELLKAKESVIFRQIPFSNNLNTSTSTISIGGNQNISNFNQLFSHAGNSSSNGNFQSHPAQQVEYVNLLSLDNSLNKSQNYIQQQQQLQQQQQQQFQQQQQKLYTHETDNEHSPDNNFLRMRNKSYGEQYFRQQQMAEKNMMDYRNQLLLSEEYEQQQAKQYPIIQQQIAQSQTQMNQQQYAANLDEDISNSERSHFMKAYQNSQGGDLKNNQNGQIYPSNYILRKQIQNNLQDDIQGSEMRSGSYMGGGSLSQNQQIQPEDYYYSENEQHEDYDYQNSAQMNVLQQPGQIYQNEVPENRNQNHIDNQDDIQQQQLQHLGQQKYPLYFETNNQENIQTFEFNSNMNYLLNQYDIRNSQNLHNSAQHHEIRSPSNSQGISTIPISNSISPNITNNYNSIHQQKNNGINNEMLILELNEKSGNRSYLINNSQVIHEEASSADNTTQNNDNNQNGSNFSQNNSNKMKRSSNNLDSSSAVLEVNVNDTNNLNHDLFQKSDNSKIFVENETLSKSDNIEHEDEDIEAEFKEISESNGTRESQENEQDQNQEKVESNHNQHEVQSLTEEYLKNKVEILNNASFNQNNINQQNVINSTQQQANENNTNDSHQKEDEDQAIAQYFNTKNLYLQKYYASQNNSGVNSKSSSHINEKNNSNVNINN*
>TetEll021310_none_TGME49_227000
MSIFENIQYLNNSQAPLLASLTSSAPSNTSNPLYDLSLAASLLPNLLQAQTQNQQTPNSVATSQFSTTMEPFGNNFALNQNASLQQNLNQGNISSMNQSALMQLEYLQQIQLMKQQQQQQDQQREQYKLALITELIKLEQQSQQPTQNPLPGVFDMAIQNQFGQQQLPNTNNLLLEILLQQNKNGGNSQQQVTPQSYLSEMQNQQCLLQQKQKNILLNSSQSPKGNENNFESRTLSFIPSIASASPQLQAQISPQLKKEDDSICIPQLNQLNTQPLNLKNNGQQQTDLQQDAMSQQAQAKNLQQNEMNQMDSNSTTKTLNQQNFENCLFSSSQQLIKQQGQNTDANNQNIDINILLKQQNNDEQFEIQRKRQERLIKIEKYKNKRRNWLRKISYDCRKKVADSRLRIKGRFISKKDTEKIKELIGDNQEAFNAKKNLRLDFMNSKMKLQNLDLNPAISKNEILNQIEQLLLKNRQIHTTQTMQQIVKRIQKKQQVFCLIKRGQTEMIKLSANNRSSSSINYQDNNEEYSSMCENSKISSSQN*
>TetMal003765_none_TGME49_227000
MECQLEKKSLNSNTASLDHRQEPLIKRNKGPRIGDLLKKRKIRLLRKEEKTKIKADELVLKSALDQHNEQVSYEEDEEDEFDRGLHTKEECHLHEEKIKKISSLKEKANQCFSFEMYQEQYDLKYACKNKSYQSYCEKNIKTQNLNHQNEDSQQLFKKIKLFDSNAKKKIEKFDAKQKIIYEMCSSLVKEYLVEREDEEDSKFQVSNNSEESDHSNMDQEVYQQIIEDQYQQFEDANKRKKKTKRVLTYQEKHNELLKVASKYQQINFPNSKKAYKKNSLLSKQVFLQQQQQQSDNTTMPIHNSQINVGNNFTIHSNIQTLNPQLQQFQQQNQQQQNQQNHNTQYQPHYQQQDIIMHDQGPEYLLKKVKLLDGCNKYLDKISWEAPEDELDKMEKEFRQSQLKPDQTITQLNNSNKRTIIQDKKFEKVYHSLRKSIKWSERIFDENSQVFNKMLIELNIEQNLCKDDFNILNNYKIQLVTPINESNLIDKKKNEQILEFFMQENNFVMDKSQIRDISGFKSNQHGQQQAQINQFKTYHQQVLQQQNQAQHIQSQVKPVELRPNLGQTQQQQQQIVLGGQQNFLNYQQQFNQNQRINQDQQIEQVQGLPYNSDTANQFKFANQFKGVVSSQQLHQSQGHNMPSDQQNSQQQSGQNITKKNKGNLQSQSYNFHHYIKCFKNNQLSAGGISSSNNLIYQNSKFAGGKNEIIVIDSPKRTQQNNQQMINLQQESNQTCNGQTINTGQNQYDSSFFQNMQTSSINQQQTIQQQTQQQAQQIVINGQHKSQQGFNNTNLLEQGQNQNFKINQLPQSQQQNIQQQNMLPQNQLLQQQQQINQIQNQFPQLNQYPLLNQFNKVNYVSYNPYAITTQFLQAPISAANNSYNQFFTASLSNNNNNNNNNPSNQQIQTNSQHIQLQNQHQQQSQTWPFGQINIQNTAPQQQLSSSILQNNNQQQQAQQQTDQLQQQVNRQLQLLNTLNNQQNSQIYFQVNQNPQQQSQAQQQFNQNQQQNDQSLQQFTEQNQLINTIQNQQQQQVIKQSSPAQANEELNIDQYTQLLQNQQQNNQKYQQQYFNGIQSNINSNLALNNNINSNTTSTVNNIPIQNRSANTQIMQNQGQQNNYFLLLNQNCANNQINQVSQQQQQQQQNQPQSAHQNQLYLLMQQQQQSYPMLPIIAANQNTLDSTKMHQVVIQQGVLNSAATACVPNQNLLNNQFLINNQITQSQII*
>TetMal005318_none_TGME49_227000
MNQNQQHLFNQKLQNDEQKFQPNEWNNLINRKNNNNNKLNEKNAYNQQNQQQQNNYIGYNQQNINSQNQNQEMMNLQQQNYPILQPAQLSFQQQHQSNDNFQVNQQANQHRNLNQISNQYKGIYEQQQFSFDCNQQFSKQQFKNPNIQIIKNNTNIDDQMQQQFETIQQQPQSDQNIQQPAGVFKITPQDDSEIKWFFQNRNQNNSNDTNFKQDKNCNNQQKVVDQQFQSKQQTVNYNNDQNIQQNNNQQNYKKNQTEPNLLLNYKFELPKPYQNQNQQSKTFNQQQHTFQNSNKLQNIQNQISAPQHFSHQLNYQQNCENTQQNQQQQFTLNNKNQNNPNLNKCNSDQPKCYDNYGQQQVKNQGANGGNQKLQIYQNTNVLNNNQSSQQFINNQQSNQSLNQN
>TetMal011415_none_TGME49_227000
MNQILRISQLACSKYAQNRVSLIYNIKQYFSISQQSPQLINVTKMQLQQFGIIGQQKQQNNTREYNDLEKYMIVKRKSMLTAGRIQELKGIEVQKILQQSSQNFMKELEKYNPIDIINLLLLDHSTFKHNQNELVQYITQKLQNNCLSSKEYIYLVKCSLFCLSDKRCEQQLMKHINGILHKSSEFIKLSPYTACQLLIIYYQQIKKQYKLFDKENNFLMKTKEQQLKIEQQFRQQHMMQNQIDSDKLLYEVIIESTLQMNYSNEQLLDLISELVYIGKFQNNDLLLKIYNALDLNQINLQQLIQLFINTTSKNVNVDEKIYNIFLQKIKNYFQIDKNQQKSQLQENQQKTVQYTYLKPNYDLIKFIQGNEQSKSPTLLFEDEIEEQNTQLSSQAKVDILWILIRNYSNENDEFYQSLFKVLNQDIQQLQIRHLLSLLQCFIGYQMNKNIDYAINEKSNFKFNLIENLIDLPLVIKMLVSRVQLTKQPLSEKQKCSLYLNLIYLINTKQISSSQFKPSFLSNLYSFYKKYAIVNDNPSKTEDKFMDVLQKLQKENRLQEKIQRGALIDDIYFVDFLIGANTIIEVNGDIHHNQQTKQQIRQNYLQKLFYLKFQNYQVIVIDSSQYLPIINDQKKFEDFITQTLLSKQIISKS*
>TetMal014485_none_TGME49_227000
MCDTNLMSRDPSQSCASSSTIYPPSLQESGFWNESYPEINYDERQVKYQPNQQQFYTQQTQLCLQQDYQEDTWNVDDLLDFNNTPKNNQIQTTQQQFSNNSTYDQTNNTEVFYNNNYFDASRNQYNQNNKNQQQNHINNANNSNQNNIKQFYSYQQNGTLVYKINQPESMKYEDAQSSENYMMNYNNNQNQNQQIKQSCQFNDQQFKNQLFNQQNQLNHQNYQFYTQQPNNQQFNQYSNNNVNNQQFFYTNQQNYQQTNSLYNQQIQSPIYNQNLHQNQYNPQQMSQQHQQQQQLDIHQQEKIKISNAQTTSQNLEINQLFKHSQPNISNVNIQNNDDSSRSQLIYAGQDQQKPQNALQDKINKSQTAYITPNQHQIREFQQESKEIYQKLNQKNQILPINKEISESTDSKSCSGTMMENTKESSETKSNLTQDSQVRQNIYKSIMNAFKIFLAQKQKIIELFVNQEQLKIDNKLKQLARFLKTHSFNHQVLKYIALHDTYSIIFSHFINKECEMWLQKSKIVKKDIAISILNYLKQCVIDKTNFEDFVCYKTSKKSKKQKEYNFEDE*
>TetMal017474_none_TGME49_227000
MQIDQQFNPFEYSRLNQQQQQLIDQSKQKQAKNFEDQNPFFSINNEGESTSNSIPFNATFNFNQNLQLQQNGRKLSREGGTKLPSISQNQNQQLNTQSQQPQQQSANAAYQSSIKQFQNANPKSIAKYAQISLANNDPTVKYINEQGFNSSLKNRKIQRTQAQSVTNGVAAGTISKAAAYQNQIANQNNQANNEQYPLQNNSHSTQETTPEMSIKSTNYNSPVGQKIIGLNMNQMQMLSPSMQQQYEENMANNQYLSIVQSVPVSQMPQQQNQQPNMINSVSSRVGMRTNSPKTLNPIQLAQAAEVYYSKNLGAMQSSIQQPQKEVQRISPQYNSEIKVHQKQDTTQLNYQNKVQNKYDFNEDQKQELKEIRNFASAPHAHQQSLDNNERQKFDTIVNSTLQKQKMFLPPPDQQIPKQQINLKTYFEQQNMFNQNLNNPNQNLTNQNNLQPYDSLMRKHQSLGQMTISKRIQLDPIKLSDPINQQTLTTSGTASTKKFLTRKPQTKILNRVFSSKADVKPNKNAFNKNIPQTANSQQTTNSPLFNEDHLHNLPEYNLNTEPPQFQANNEFKKITANFFSQPEKDILNEELERKQQEKILYESNIYSNLDSKRNYNKQIGELDSLQSTLSRGAKVIQNHQRLLQKPAMEILNNRQQILFQQGEQYNQQQQFLNFKNSRQNFKPQVQQISFQ*
>TetMal018650_none_TGME49_227000
MGNCCQNTSTKDEFEVEVLQQNNVKAQGNHIQAQLNSSRIANNKINADDSQNNHVMTSLANEEIKESGFHDRLDSVDGNGFEYENDYHTKHSEQQQQQQQNSIKNKFNLKIDLNKINNEISFSQNSEQDEPLMRRRKSSSENVHTQSQPDSSINQQQQQQNYSNYQQNQSSQYNSHNHQNGSYHSNQNKLYIEETDQYEPYQGPPVPKKQLNIKLDLEKINEQNENEEYNPNSLKRKY*
>TetMal020151_none_TGME49_227000
MDLHQLKRKLSDSSSENEDNGRQDKQPQQQKQKQEQVVKKQDEVKKIKIKNKKNDQKQRDDYSPQRNNKGSNTPPIDINFVDGMILQFNSILSNQISVLNFIEKIEYDTDSDREEWKPRKQHSDYSEKSNSKRNQIQQKSNKTNIVQKSSSDNTRDGNKYFLFLRETQLIIKKFQKATDLKNLQKKQKNSLRKMMVMLKNKINSKKNLKNTKINSKKKQSQQQKQQQQQQQFGEVQYVKKEDVSKQGSQGNHNQQNQNNNNNSNSNNNNNNNHNNNNNNNNNNNNNNANKGNNQKKQNPIQKSQLVFVEKLDDDQAQKPSQDNNNSNNNQSIQNSQQYEKKNQNQAQYEKKDQQFNNQNENNKKKMLKLSNEPSFTNSNNNNNNNNSNNFSSNNNNNNNQQGGQFNYTTNSNRFQNNSGNSNNNNNNNNNYNSGNNYQNNNNNYNNQNYYNNNNNNNNNNYNQNQYGKKVLKYSNLSTYNEKEQFNQEQQIYRLID*
>TetMal025938_none_TGME49_227000
CQFCQQNQYLLQQSCYQWCPNNYQPNQVQQTCDQCSTYTSDCQACAATCKSCQFGNKNICLDCYESMNYLNGSCTCKNGLDNRNIFYQCSNDNIAVIQANLASQSPTLTINFGINLLNNNPSCQQIFDPNTMQMLGTNPICAISQTNITVQLDQDATIMETKTILFQKNVLQFSNSNKLIDTFYLISFQQLRDQPIQFNFQYDQIQNTCNDIIFKYLNVLHDANRSFYSYQWGIQTDINLDSSILQQLNLIVQKANDQKSLTLLIPKYLIPAGTSITAQFDYKMKINSNGTLYFTTKYETQKKIQIQASYSSSIYRYVDSYLYFKFIIEICNQNGAVELNDPLDISIASKALPILNQNFSPFTNQILNVNIKKYQIPPNTVLDIWVSSVLESDKSISQKQEIQITPILSDLLILIQGGNKVQFDYQKDINLIGIARDLEIQDASSPQGIDLTWKCESLVKTNGDFQCYDYSNNVISLTQNSLNVSIPAFTFNAYQVYMFTFSGKKDSRSNSQTMTAFVSEYGIPILIVQFSNQNQLQQVNLNEDIFITLKYGNGNVPSDALTYSGVVLYQNKQVGVIKFDYQQIQFRIWDYFNNISQKNPIIQIRFTAYNPSYFMPSMTVINFNINLPPTSCLFSINQTTGFSLKTVFIMQMTGCSSLKGDLTYQFFYYQDNNDYQQEILNPNNILRRQIQDQGMQNILSTFLPSGNLTILGRAIDSQLAIYNSTVQIQVNYLDQGEEKLNSFIDQTLQQQNNNQAQLSIINLCILGEELSKNYPTYNLFSVNQQKIQLINSIINQTKNLPRDSYLSTFSNKIISQLQLSLASQSDSQMQNILNYIQAILQNQVSLIQNKQDTFFNNNNIILQNLVDSFKMLNSTTKTISNNLLPQQIDLSQQICYLLTNITLPNTGGIQLQGNLIQQNCQQITQKNLNQYLAAIPNEDNNKTNLYSVAYNTFAQNPYEYTPEFQIYIQKLKKVEPNISISSYPVILPSLQYINSSSVKRILEDKSNISQPTFIYKFQNISNNKNNLTCLQKQSSSWSQSNCQIVNNIEVNSFNCFCKDQTPTTIIDDLNQLIENKNLQTAFSSQGIKNLSGFGDFYKYAIFWTLAIITISQIGLFLYGQHLDKKQLFYSIEPIKSFNKNKIFNEQRSIENQQQEQQNTIQTIIDNRQLQQKQQNLNSQHKIKQQDSINSMQSQEQIAKQNEQTQNQKGTTMTTMAKIGAQSYLSLNLLQGNQSSRMPTIQQLQKQQISQTNTQLINSKLDQNYENEKESQSQQQPEDIAIQNKHNQDDKNQNETLHKQNLQNKQIADNKQESQLISQTAFIKNLEILKAKPLLLRIIIFHEFFNIFYSYNPTISRAIRFNIFYLRIVHSLCLTTIFDESYNIQQKIMISIASSIILVTGVTIITNIHKIKAVGRKLSAFFMICLLLFYYYVILTIISGEDVYQANTKTLSFLMIAAIDFLGVITLLSILKLAIAFNSLKQTKKQGAINIFFKLFDLQLIIQNLNL*
>TetThe007056_none_TGME49_227000
MYFLKFFQLTKKNKLSIKQQQQFNSIHQIFLKKVAVLRKRMGRANPFDSSYLQVIIFENELERSYSLLHFTINLKLQILTMMKQKEIIATELISKIESMQKLINQLKVNLNYLIQLNDDSFDLQNLQALFLENLCFSEKDINLVQINKYARKQTKNYNLFKEDEMLSSIINNDKFDENTSVIFVSYKDSKKMLINQVSSNFFNLFSFTNKENIIGRSIESIIPLAFQAVHKSYLKQYLQEEITSDIFSNYIEYQNQGINQIKGSQQQQIHINQQQDIQFDNLEQLSKKETKEKILMYQSRGCKMNQQIIFASLSQMFVLPVRIDIRVNEFKENEVFGLVAKVKQINKEYQYVLFDETDLSVIGLTEQMHKTFFPSCENLQKINLKQIFPFLIGTQNSVNPQSYIDPVNNNNNNNIKNQLHINLRDNMQDFLQDQTINQFKNNNTITFLVIQNSDMINPALNSSLMSSKKQQSMKKLNRLKSTKETSSYNFIYVEFILKRLNYKGVNNVSYIEIVKMRQLHPIFQAPIILQEITNKRKQDIYSQLFSFPEELQNIIFDLEQKTINYNQINLYDSQLNLTSRNQINQYLLQEKSNIDELNNNLKMQQQQLLCKSQTIGDESTNLELTKIKINKIENKNVSSQDLELCSQILKQQSIKQKQQFRDYSQNQYGKLNSNLNQKEQFQIQNINLQNQKFITSLKEISNLFNEEGEDHLNRTNFAFKDISVDKVQEDQQNLNNNFTLLSPCRSDKALNTELVSPVYSNYIPSHSHFSNQEIKYNEFKSYQTKETSLQDLDFIKSQSKQIFNLTSNNLQKIEEKTSINKFINTNYNRTPSKLANNNVLSQKHQHQFNSQFDFEKQGKLHFKDKNYKKKQIQNIQNDIASTSSKDSSSASAKRLLEQIVADKSVLQVIKVIKVIGIVCFAVMIFMTWFQFISMEKQLSNSNEDFKVFNWPTSYSSCLSDIVKYKNTLYLIQYSKQLSFSSQQQKQLFQNRMQSELEFTLVEVYDLLSQMSKENTDRQVFKYIRETQSFYSLGQMYNTTLLTSTPSDKIGVFSYPHYTSLLSSILLGIQLTFRYTHNLGNGRPEYYLLQNQLQAILELEKVQNNILVDQQNDQQYIQDQLTILIVVLVIISAACVAVIIPFYFYIQKEREAIIYLFTTFPIIKLDKLIKNIQNSLLFHLFNNGMLPNYNQSPNIRLLGQNYHRPANYKSYLLQNIAMHFNILTMKVNPKLKPMQPDTYYDYLKTLIKQQEDILNDIQWITKSQYQYQRFKQDEYDDFFFSAFKSNLCDSFKIYPQYNTNSTRINVGICNQSQQGFLSQGLQIAYKSLLNQFIDLYNIYMIVDQSQQQSQISNFLSKFDIQDYLAFIEFLDEAIISLNKFVLTQGNNYYLQIKIWLIVLIAFQMVLMVLIFSFGWISFSNYLNGQLHKTKNYLTILDVNTLIENPYILTYIKKNTVV
>TetThe007885_none_TGME49_227000
MSKSNNSNNLGSENMLFDLLDGFMQICQPGFQNYEKSMLQWTNFKELISNRPIDYHQVFTFISKMQETEQPSPQKSKQMQSQDQQKDEENESQSSSKQSYQNSSNENIPKNSTKLYHSQRQQNNLTNNSNNLKDNQQNSSYFNSSQNFSNQGNSNNTVGLQAQNATTQLQTQGRTNNFIKNTQSSYQSNNSGSNSVQNGNNQNQSTHPQSSNQQYPHSQSQNPANNNYFNSTTNHSNGSNQHSNYSSFNNELFAGSSMNMFKTAAGNFQSNTIQNQKKGEQPRSSTRDQFNQGSSQAQNNNNNNFNGGSSTNMYNSNTNGSNNPNSSRNNYRSSFNQATSSSNNNNITNNTGNIYQNQQSNSKATTNQQNSNSSQVSNFTSSGNVAAMANMHSSKENYSHLNNNVNLEKSSPMNPSKFTNSFKANGNAHSIYNNTSQSSENNNHFNSQQSQQSPEKMSSQKTNKNQQQQNGQQTQQQGNGHHNNHNGTSNNHTNQFNINNFHGLPNETSTFVKDENLYSIKSFSEFLKEHTRIQSLGKNTQFAQTSVLELQNNSNSLLKLASIAFFVNLISELPHPESQPNSTCQASKIQLIDIFLKVYNKKLKIHVSSTHIFTSDQLIASFTKNTGLLIQLYLLHGQNTSKLIKAFLYQVQHDPLYLDSLVILIKELAAEFVEECDYDAIASILMQQIQQHQTQQQQNSLYSTCASLSQLQENKVGGLSEKEKRAKLAQKLRQPSWKEVKPEWLFLLSLSLQRPIELFNLRDNKLEQTLFKSKKMQISEVTANNKINIVTVTQAENKFPVYYLMTMKQSETELYASLKINFKKNELKLNEEVNFPYLIKQITREKEQCQQQQQPQQPQIINSPTQQMQQNNNNSANQAQLQLSPSQSKQQQPQQSTQQNLPQSNSNTNLNKEYSMGHRSSKLGLHLNQLQQQQQQPNALYSSTNANNLNSQQHHHHNSSVEDQGRKSHSIKTNHISNLNTNGSTSNLNNPSASSPRVHNFMNNLNQLNNQQAGSQAQQSAQQQQQQQQVPSSIEPKQNNPPFSKLGNKFSHYENISPKYNLNNLNFQKSTVNSRQHQQSNSLSQDEWNKNLLYAKVKDLIFTLNINSEQLNSLARFSITNNQTGIQSKENIQPKSPLKYKSVLYPLSNNCIQQNPNGAIPPNGFSNALNNIMIGQNYIQNQNQQQNSSSTTTINSLSTNTTNNISNLNNLNNTSGTTAAGTNSASVQNGNINNNITNYTSPNSAFNNYLNSNPTLFTGQTAFNINSNSKLNTNNLNPLSPSSNFNGSVNPLLLNSTNNNNNFVNSFGKNGVSGVNNTNSSNLQNFLNSNSYNAMQSAGGMGATNNIQQQNLNTLNQQNMSSSLNGNSTLTSNSALTQLVGNAPGTVSSKRYPTSQANPNLVDSQSRDIFNKLSPRRNLNTQY
>TetThe011850_none_TGME49_227000
MKQRRTKQGRFTSIENEREQQRKLYEENLRKKKEMLYFEFEKQEEVLKYTKLSVETHNDVNFKYEHDRVTNIRIEKENQLQDLLKTLKDAQEINKMQEPLPEGQSLYGQANKGINLTSIFSKSFYRSSGLQILTSTQMKSRDDVNNYIAYMNQEIEQVNENLKNEEQRTLTLKKSMQELFKTKQKFRDQLHDLEFLNETADRRFHDLAAVQFKAKEKKIAIDKDLNAAKKSLKEYQQIGDKYKEKQMVKMKSGEKIKKTAEEIISHDMIRQDELEKEIQMLQQVIQKEVIKQQTIIEKRSESKYILKYIDCFTQFERLFLSGEVKEKDIQDLYEFNNINRRSILSQHQQNLSDDGSTINLQSHNLILNAHRSRKDSRMSSGDSRSPTLSPTRDRMRSSFNIQEEDNRRSLIDTINKFDSEHPNGARDLVNEMIKMYNNYSYIQETLNGNHSRLLEEKARKQQELIDLENNLNNIKKFNQYLDEMENNKQFEKQMLELTEAVDSGLLTIPQSENKINGAINQNTNNHHNKEQKQLISTVNILKHDNFQHESEKIKELAQKNQNFIFNFFSNYCESVIRVCQILELIFGFSLNLCPVQLEKLSKSTIQFIKDIWAGKFEENLDPLQKKNNKRSRQTIIYQKLGTQELLNGEEQPVAYFKHIESEKFTHEEIRNLFTEIFPHKHHLADSFFSYIKSERIIWFFCNLEQISNYLNDQRKQNGEEKGAQLALDNIHELKEQGLAIFQNKLQNLMELMIKIHNQIKDSSHNCIKYIRETYPDYNPYRRYTQKQVRENDEIREAKLKATQKSDNYFRNNDPLMEDFIILKKEDAYNILIRENSSDQEKQQLQQLQQKKQEDKNQDQINMLIEYIKKTKNNGQQILIEQKKQQVMQMQKNKQKNQFSQQESIQSQQQINNGIIHTVSSQEGSNVLYQRNQSQMANTSDFSSGNQPQQISTVNAIQSSQDSSNKLYLSSVKEDITRFKQLNKGENETIQKERERIHNLSKQKQIDELLEIERQLQQKNNKFFVSNEITSINDRLHQEKNAPFKEKLIRNFSESQLVLSKVDRMDRFSGFIGPQVVNKIQEEKNQMVRALRGELYQPDLNYLKSNNAYNVRKQVAMEQLNFLHDQKLKQTVLLNHSSSQSIQSSSKKNDQNQFSFNKDTHSKQKKSENQNAAKTDILLIKDDKQLNEQQVFNQQLSHFHPMKHQSKVDQITIKREQPSDEKSQQKEILQQKLKDIKTTLKLPSANSTRLQTIDSRPQTQGSNNYRKIKKQEFLVQDGFSNKKSNLTLSGQNFYSNKLVRDTSANDLQYNRKAQTPINYNNFGLSDVFSSETSFTQNPNSVGPYNNQNLKFYQRYASPEGDAFFDQILNGPPFYNLNNNQARPMTQQNTKAQQKYQMKNNEYNYPINEYNLDQVAKPQSSHEGKRNLFYKQQQQFPQQQKYNSNQNQNQQDQILEEDQQREKRVSFGQESEHFQVQQQNKQIEIEEFGQMNSNRQTDIYSTVSQSSSRTNNTHINRLSANQKHDQEASQQNEQ
>TetThe013695_none_TGME49_227000
MFSSIASSAKGSQNKEIKIPVGNQSQNCYNYQQTFQSQQQLQQPQQAQPLQQGNQRKPSISSVARPQKFSISIQNKDQSLQQEILSDDRNLTYHKKKQSYQQMISSNHQGSIQNQKKSKQSINLNNLQNLNLASTNNNIIKGQQNQQNQQTASTFSIQNAKNQYQQSQQQFSSATLNSQNKNSAKDFINYKILQIQANSSKNQSISNVQMNGNLQPQNQIQTQMNVQIQGKSNQFLQNHGSGNSSQQLVITSARRNESSSVNVRQRGNEQIKNQNNRQDQSDLKDQTLNQYEDILKEKQNILQHHQNTMNQTQSKMQPSQQQVMINNYTYHTSQNNLKNVSSNSQQSQNINNYHQVSNIENNINNANTQQIQERPKQNSQQQNIGYQTTHNNHKSINIQQSQNQNINNYNCNIENNINSANLQPLLEKNKFNVQQQHFNSNTLNSYSFLSNNNNISSTSNFSSFGTLPKGTSASILKQQQQQQQQQQNTQTTINSMLLHLQQNDLQKNYFLNQQKIQNSSNNGQNQYAYQKNNQLEINSASNLALTDQDALKELLSKTTSTKSAIKNAANYFSSQQHKQQVQNNINLQQEEKPGFQSERLNNNNNNTNNTQFILQNQVAQKKNECINNQNKINVQSHLKVQNQQKAQNNPNNSQAVEQMYQNQAPIQRKIQEKIQKFTQIQTQIQNYNPIQTQNLTQNSNKSHLKANPISILSQVNSYGIVNNSKQPTPAIPSVSSVSSTQNLHQQKTNETLSNFTVSPSVPSTQVQITNQIGLLSSNSNNSTNNNNINNNYYSNLSNKAEYPHIQNNQIGVNNISQLGQLSGQCSSNNNNTTQNSALNQNNHKNLLSTAIKSETTQVSNFSQDSPLVCNENLSGILTNRYGDNSQFKNLLSCKSNNMSSNNINPGTYNSNTSNNIHQNSSSFTQTLSENKDKIQNNIQIQNYISTQHQTSQINSKIGITNIQLIEEYDNSIPYSQSQQSQILNNYGAQPNNASNSQSNNNNNINNSNCGFKPTHKKNLSNHLINKLGAICKSATEGSQTYTQSSQNNSQNKDSFNNNNNTLSSNQNKTKNNTVSISLNNNNTNNLQSNTLSQVQDLDLKKEDTVVTNYELEVVEESLKDSIEQFSTKQNVQINKIPNNLKLDKQKNKEQKESLEQQLLNFQHQNILSENFEYRIKDMKEQEIDYLPNPDYFDNQTEITCMMRCILFDWMFDVCMSLMLKRETVYLSLNYVDRYLSQKQVTKLNLQLVGAVSLYMACKIEEIQPPSISEFAKCTDDGYTVAQIVEYELLMLKAFDWKLNPPTQITWLNMYTEIWDRFIKSSFDKPNKYQINFVQDQKISNKNYLILYRIPEQKSYMLFRQMVQILDLMQLDANVLRFESRMLIASLMYLQLGIYYKQFTKKQVHSGFNEKYLFANSLNNFNEYFNSFLTQHFQFNLIDILSTLQHVATFFDVEYNYSLSPAAQMIDPTNNEMSYEEYLSYQTYFPNGIDYIRKRYCS
>TetThe015137_none_TGME49_227000
MNRFNEDVEDHQNIEFDENSDQKSFQFYDGVNQNFNLVDESDLQLQDDIIHLNEQHLKDKEKQNFETKNKCQENCVYNRKHLQKLVEESLKEKYERYFFFYFAKPINEILSNSPVHHVVLFKEYLFIDDNTEYAKRFYFEHETKQRIEQLANFYKKVYPPIRPNYFGCLKAFNDIIQQNKYNLDELYYKQVKNKQVSSSDCNNFKQDELHLENNGSIYGYQLDIQSDSNFTESQLHKENINQSSSNNLNSFQNEQCDNIQNEQGQNKIQSQIKTNQQQKNNERNQINLNQQRNNFQMLSLPKKLHQENQNDSLIDQSNQSLSSNLVQLEEEDAKTDNQVKGKNYQGIPQIDQKEQQCFINNYNTESYKKMKNESPDDRVKFNQLNQIQFSGQCQVRELANSQNKKESNQHQDKKIDNKNRANYNYFKNNENIPTHQQNIQKTEEEKDNIQFNNSHSQCDEQDDFEDMLNILHSQNLKKFENIQNIEFEGQNDFSLHSNEFMDQDNFGFGNQSDGIYCDNQKFYQKYLDKQNDNLQTQNDQLFAQENYEHEQREQFYQDLKQIDKSSQQSQSDIEQQDNDEDYLSSQRSEEDQNHNNIFGENSFMKQLNEYEIENSFETDTFDVYNPQFSSDQRQKSPSYQLQQEEKNLFKQVSDLQDIDDLMERYAIGEEGQEFVCRCAEFAQNKQNNSNKLFEEQEKGYFQRIENTKEQRNFLKQDCNSHRSKNSDNSNINLQQLVGQIDNGQIKKAASTSLSKLKNHSSTPSNQNNNPSCSSMKSSQHQQQLQPEDYQFQLLQQSLQQQIQQQQTYIQQNNGQQKQKSPVKKQQFSEQQKQITDSSPAEKLYEKDYVQLSPILAQKSQNFNEMLQVQIQNQMMIKQKLEKQKGDNLNNKIIEQNQQYFSNYDLKIDANSQYKQNQLLQQSQTSKLLINQLQQSYSNKNIQNPNVSLTNSKNMNSNNISNSNNNNNSKIDQNSQIYQSNMQFQQQQTKPFYNNTQKKLASQLVFQNNLLNQQNQSSNQQQKFFKQNNELSMNSNQQQNASLQQGINSQGIDSSPSIVASIIKQGQKSNEAGNTKKSQKKLNQNEQQNQSCQNNFQQSSKTKINSNNQPQNNFHISPLQSLHQISGASNSQQQVINQSKNNLQNKSNNFSQHNIKNNLSKGHNPSPQQQLNILALNQQNFNEKSQSYKAYNQISSQYSNNQSKLDLKNTTSSLIASATPSQKGLSNQYQNQLVTSQPNPSSSSKSRAKMHGKEQRNINQNNHGSCSLSNIKKQNASNQLECQTLCLQTNSLTKSHHIPSQTEQFQQDNVQQFQSPSDLNNLTHSKNNPSNQMAGEKKNNEQSLIIFGSQHQKIEQQHYQYTSPPQKRQYDNKSMSLLGANNKQINKSISHSTNFFQKDEGGVRNSQAQQSTIKMRDSSKKNSDIMQVIGSTIANESNQNIALIKQASKENITQKSDQNNKIQNSILASNQNNKLRALNIEVQRRISLKHQIIKENNLFIGTHKNVSIDRDSIPSTSQDGQIQSRFDQFNISRKQNSMKMNQKRFPHLNNSVGDPSSIDKKQDISNVVSILDSNREMQYSNNPHHNQIVQQLLALNQINPPIADQGFKKSSQNFLHAASKNSNQNIIESATKLAANVYSQSSHKNIKNIQNHIINSGSSQVANQYNYSRSFVQTTNNNPTTNLNQCLTSQQNSRINSQEKVFSRLNKNKSLDENLKKKNSQSNILNQSNAQQIDSNSTAQRQQQFNSLSNSLPNKKLKQHYYPLSNTTSQYQGHAQAASHPIFMSPQFKNQNNTFQNSDQFQLDNSNAFNRAATQNTAQTVSYCNQKQNQQLFDTDSTQISQMTLQHKNRTKQNIIPFNSQISSSLQQSLQSSYQFKQTAQNSQNQFDEILMIDNPISSPRFKKIKSIDKIFNQHEQLQQNINENVSPSKSSTPSQSNTSNQQYIATFSNLNEKEKQSSGNKNNIKQSQKKQHFHYNNTANLNLKKNNFLKQQEALRNSQQQQFSIGDGLSQNSSYGFLTSRSMKKSLKEGQASQKIQVQESPYNMDNIKETSKSLQQQQQQPQLNYILNNQNNFKQNNNNLIKAKQYQYNQKQLLNQIENYEDGQASSRQESINNIIEPNKFFTQNVQGNTEFRNQDQEYGQLLIQQQVQQQQQNQNSNQVIINLQIQQYPSAYISQSQFQGSQMNVRNQQQMSILNQNIDFNQHNTHPNQYQQQISENYSKIKNDLKQNALDIIKTQKRKK
