# Supplementary material for: Molecular characterization of the conoid complex in Toxoplasma reveals its conservation in all apicomplexans, including Plasmodium species
Source: PLoS Biol. 2021 Mar 11;19(3):e3001081. doi: 10.1371/journal.pbio.3001081 (PMC7951837; doi:10.1371/journal.pbio.3001081)
Supplement: S1 Data — Files are named according to the T. gondii apical protein query. The sequence headers comprise the protein identifiers in our in-house proteome database for the SAR clade (Methods), starting with an abbreviation for the species strain (see S3 Table). The headers furthermore contain either the descriptor “self,” indicating that this sequence is the original T. gondii query, or “rbh,” indicating that it has the original T. gondii query as its best T. gondii hit in a BLASTp search, or “none,” indicating that it has no BLASTp hit in T. gondii (see Methods). For sequences of P. falciparum 3D7, the header also indicates by which P. falciparum IT sequence it was gathered and if it was gathered via reciprocal best BLAST hits (“rbh”) or via unidirectional best BLAST (“bh”). The latter is only the case for the putative orthologue of T. gondii’s TGME49_219070 (see also S4 Table). (GZ) [file pbio.3001081.s005.gz › TGME49_conoid_proteins_putative_orthologs/TGME49_232560.fa]

>BesBesBbGer1007979_rbh_TGME49_232560
MASQTSSARSPWKRHFETARERATLSANRYLQSSSSVVLSNQSRLSSLRGSASRTNETALLSAAHMARQNKFRAVDDGTPRHTGAGGPSSQSDCVSNSTTVATSAAGNREFLSFEEVKALTRFEGSESDYIPPKLNQEGIMSGGQTSRVTSQMERQLECVTVVRNLRKAEDTLERTVEMPAYITRSPAVQLGLEPVDFGDLKSTQRKEIEDSKMSLKNLDATKNRSTWPPKDEIPTLVHHNPSRNPLTQFAKLKHPIENREPADGWRGPVLPSLGSGLRYSEWSGMNAGDSSSAVAAWFMHKKSHEDRDEAGPKEPPGFLALLRNISEDPMQMKVPKKCPPPSKTVNTQAVSLTGGLLDIGDVSAKRATLTAVVKPRLKGSMRTVFLDDAAAAADHPRPCKPKSEKEAAVQTEPPAAPAKPAAREITPQRLLTSASKLLRVSRKQTRFASAATSSSSDSDESSSGTHAHATPSYGAARPASDGAPGSQQPAAAPAAEARHRGALTAASKKPKQATEEEKRAAAEQKARERYIEYVNLLNCFPGRALPNLKSEQDDVSDEPVQPQGFGFPTYYPPWAYVAEPVNAHSGAVGMLASAVPRVEVPILQGHTAAQEGESEDPDLSAAGLLEVPLMNLFFPGFDEFLYPGYDPNGAAPVAIPMIHMLPESPDVWENAVADAVRDEWRRAQREWEDLQRAQATAYKTAEAKARQRREKAIRRKQLAERKSDSDVEIQRTQRRLKTEIQHEYAEFVSTRGLLQRSMHQPLSRGAAAIGNCRGGKRAWTVFDRSTRTEATRRSQASSSYAMLPEEDDLFDTVPPPRRGRQVGARMTRGRRPRAPGGYSGTLHAPVSFRGADVLNAIGEPTKERGADSLTDRPVESSQVESLTSGEDVLERVEFERGRQRELDRMLDDLEPKLSRPLQRSVALRQRAARRASQRLPDTGEERPGDLAITAHGLRLKQRLQESEVAIKIKKTSGLVASGVVPPDVKELLLQGSGPRHSSSAEGRNEVAFVGLLGSPNPQGGILSTARDSKARVSNGGLLIGQAFPLKAVSAEPANFATATGTGPLQPNRRPSQESEPPSSDVLAQRPTPREASSDFEQERRMQRAFSPLPTFGRQLDTGDDEQHDGGEEVPTSQGGKGLIAEAAKSRARHPLTPNGGPVSQMGGRCYDTQQSRTMDSQPFCRQNAYSEPSLKNEITREDQEEVDPAENDKFLPNCEGISRSAETLSPRSSTSDGGAERRHTFRRCKPHGVGLAADALVSMNDEDLQTGEHYAEHRSFRKANSFFEARFAGQTDSPRSPSGYCNRTSQGQRPATEEQECSLPPETAGLDDEVNPHGGDINRFSLCGRKGELGRLHAAEEGQGLKTCWRAREVGASNRDLAAIPPASTTYDAEFYRRSQLLYKKYPHLRTLFTPPSTQEAHRPSKFPWDDEVIPTCRQGGSVSAYDDEHPSMNSRDDRSESSAVTQEKPEFPTIDSTSTGCSSLSNEETSFLDGSSNHRSFQSEKRPFLRRGLGQGGGRYRKDAGSGRKCPTGKSGILQRNKSVSDSSAYEETISFSENNPLEEHEGESRIRRAPSRPRKYSTVSMSKVTDDSLVTWSGLWPAARSFYRSSDLFCQRDNMSSKRLSIDRNPVVCLDDEAESSRDTDVPKKHPFLKKGGGRNAGQGKKREEYALSSAGSTPRRLQCTSPTRTVGRRAEKSDTEVHSAGERRTRVRWRFEEKQKSHSVSACESKTSSTQSCISPRCSSTREEKRAGRSDKVPYTLLMDLSSHFLRPRVRWGHPLTQTFFED
>Cys_WienI006602_rbh_TGME49_232560
MSAGDGAIRRSGSTRWRRHFESTRDNATSSINNILQCSSKVVLHSRGRALPTLSGVRTGDTGSSAASSDVATQVRLRATLAGYGSSKRPATVSTSASSSVPNTGPLKPLATQTTTADDTKLLTRFDGRPDDYIPPKLTKSSGLAGGRVSRVTSQMERQLECVTVVTNFQKGDDFEPRKVSIPEYLTRPPAVQLGFETGEIADSETSEKREVEEAMKSLKKAKEPFTDIKHTWPPEEELPTLVHHNPSRNPLSDFRKLQDPVENREYKDGWARGSVFPSLGAGLKFSEKSGLNPSDPRHLISTWFKKKRAAALFGGQSSESTGSDHQPEIPNFLSLLQGLSLQPMAIERERKPHTDKHINPQVVPLTGGVVQVSDEPPSPPQLSIIKQAHMQAIAKEVYLDDSLPSAATPRKQKSEKEIGVQTGPPTAAPARPKVEPRPKTSPTSALKRAKSFKKGIRFFSGDHSTSSSSSESSTEASPRVSSSKLKTGALSHAVSGVGGEGEGQAVSGWESLRRKKDSKKDKTLKSKQKQEAIQSERAMQEKLRQQEALAEMRRRYNAYMNVVCEFPRRRLPRLGRDGIASDEDEEYRLAKNDEDDEEDEIASTIKPPSLQQLSNYPPWTYFPCHPASFAFTGSPGEEGQGDGVTGSWRGGMMMSMHQTPDPTEEGLPDVDSPPSLVIHTPLDKKYKGDGSLDTGGSTDEEDADPVDCLVNEALTFFVPGFEEFFVQHSIPNAGQEETQGESSSSPAAGDTSGSPHHFHFSSGGSGKKQGGFITAIPMLHALPQPDNVWREVADEAGEQARETMMKEWIKQYEEAWKAHQMWVEQQARRQQAYAEKSKKRETTKPPWNEEDVRAKQEEIKKEIQEEYSQFVEAKEVLEDAVESNPFRQPGPMGTCRGGRRAWVRFDRAARTDETRKQYASRDFRMLPDEDDEFDKIAPPTLPRHVRTPSGGVVGMRGGRRHRGVRQMRSRGRDRVPTTTTTIRDVNLQLDIRDIPRDSDKDYPELAEVDEDDVNAPMERAEFQVRRNNEMDRMLGDLLPLYEDKLPYQAKDDKILLGAKNGVVGDVSSKGKQIPKKQLPMKTAQKAPPGLSTTGGKTKETLPPKGTSPIPSGTSSPSKTTTPTTGASRPGGVDHSDDVDAVKLACPVQKWVKIQQKLRGSEVAVEVERTSGRILSGGQGESLPDVIEFFGQRNSSRFHESPQHSAVNPQTSHSRPRGDEGHTSELRRNEACQSLKSREGKNLGMREQVSLMSPKGDRAKSLRGKGSIGSKEDLAKASLLSPQQNPCNEVASFPSQQACFVGLLGARSQSRSPSPPFSGFSVDGGIDGTIDLDRSQGCTLLSSSHDEKKCCSSYTNGSLTNGMPCNSEQDREQWMLSRKGHSPSSGRSTILGGSEIILGHRVKKRASFSLGEKEDTSIKQIDCTSLPTFGCIEDETAGHSKIRDGERKRESGFDGIKESGYEEGDDEECGTFSRTEAVSNGFILSREEKAADRRERLPTFGYGLEGERGEVEKEDEDTMEGSPSSSVESEEGTKTLIACDLQKILRRKKECEWEKEREETKWREKDHTEGDRFLASEGGHSGKVENDEEAKGSSWNPFLSAHQIGNKPVRRRRSFATICEDTWSNIDVERRVRRSSVSSVRSYASCPPDTGLGQDKSRRYLRRQSKHRLQQGYNVACLHRGSQKDCDGVSCIDLVREDNVLAAEGRMMRIIKNGFDSSAASQNHDELSTTTGGSEPVTTSSVSLSDTASFTGRRPRGSICSISSDCGLLPSEDVPDVELQGQRRIKDEGDMSVGRHRKGGGMKITSYDEEVQELSSYGDGAVPPIFRPEFEREISRKDPLFDAGWEGRSGGWSGDSSVELSSNHHLVGIRGEDDVHVGSPSIPRRHGSQYSPLSVPDIRVLHPSKQEDNVTRISPRQDGHTLRRLFSGDTGEPTTTRFTGITTDSSEFHHRYLLYKKRPRLRTLFSPLSSATPSPRPSSFPWDDEVIPACRGTSKQSDGVSTMKEEGQASTVQNTGSTSCGKSRCLVQQRTSVPPSEGAKEHGSPRENAVLAEDSEKTMNGTPDDTTSLERGERNNGATGMNEAEEIGSTKDPTEKSSPTNHSEDETEDRSGTPAEQFQHRPRQPFLRRGCGVGGGRYDRLQNSEGTASPRGRSIFRQDTSSLRNRSRSVLRDSLGQATISNSDPASIRHGPRRVLMQGFSSQERISSPSSSRGLSGSIEGGSRLSTPRSVSPSQSSLSRHGKERTRSHGSGTWGMQSLSQVSEPRSPSVSCSEVGMHRRGDDPSGSSGPKSPFSGGSISAPVARYTSRESLFSDNLLGIGMFLGRSSISKSQPRTWDEVPCLPPCVEKDAEDETKKSQKKPFLKKGSGKLAGDGAHRSRDKESTSSYTRRRTEESCGASTSLLERGPRTPKTQSKGCTVNGEGSAACERLTKKDDRDVSPKPTRTWKARFAPKEDRPTQSSRSQSRGRSPEDADRELGRTTVRRIETTGCRRPRYAECVDLSGYFERPRIHFGLPQYLREKITLGL
>HamHamHH34004100_rbh_TGME49_232560
MATSTYQAPSSRSSWKRHFETALQRATASADKFLQCSSRVLLSSRENAPSVRGSSSCTDGVSPLSAVSFPRQCNISSGDAFFRGRPLGNAAQGGSSCGRNASLGYPLVSGTKEASVSAVHSDFISYEETKALARFKGRGREYIPPKLTKDGGVLFGGSGSKVTSQMKRQLECVTVVTKREKVNNVSDLTMDTSQRTLRNTDLPLCQEPDLGSLYTKQLKEIENAKECLKDIHVQKPWQTWPPKEETLTLVHHTASRNPLSPFTELHDPIDNREYADSWRCPAPPSLGSGFRYSEQSGLNAPTPTDAMASWFKHKKADETHDDSAQELSSFVSLLHTISEESMKLPPPKKKVQTPTNPLHPLLIRDTAGSADASGAPQPVVLTVVRQEGFKAKLEAIDGDAISARAAPAAKRKNEKEASVQTADPPPQLKPAEPKSKSPPTSAPKGPKISRALTDLAVSESSTSESEASPRLVPLSQAMEPVASVRAVLPAATPAEATSSGVTELGTRSRAPRRASRMELRRKSIQDIERAIAERKARDRYNEYLDLVNGFPRRCLPQLNGDEEDDSSGRNLRQSELSVDLPPWLYFLDTHTTLPEPVGMSTVVPSVVVPRLQEAACEEVELSAEDLPGFAAFEQLTNLFAPGFKEFLYPEYDPSSASPMAIPMIQLVDPDKVDVWQEVAENALHEEWELTQREWGNPLQAEIEAYQKLERKLLARRKKQAHQRVIAERKKDINQDVDLMQRRLRQDIQQQYDEFVSTEAPLQQSMQQELNKGLRAIGSCRGGRRAWAVFNRSIRSEATQRREASPSYKRRLEDYAFGFVPPPAVGRRCGRQATRAGRGRMPGGHARASETVSSQNGEDKSTALGDRDIKGGTGGAGQRREPIEDESSLTSEDMENQVVDLLRQRVLDRMLQDSASQMRPDFGKRVAYPPAKVEQTRLSSPADGSLQQHDADNGFHIRMLQQRMHASEVATKIKNTSSLVAYGEVPSQVKELFGHGGNRLPQVAGSVSENAFVGLLGSHIPHEVGPSAVSDSKARGSSAGRLICQASQSKNASTNPCIGGSDPVNVDGNERRDSLSGIVQGLERVPTPTEADSDFEEASRDEDTFCPLPTLGRHIDASDYEGQREPMEVITSKDARALTVHSANDRDKQSCRRTQVPSLPCHEHSFHEEPTQEVLPVDRYVSLNRHDSHDGAQKSSPSFCSGQGRLLCSRSAIEDSGSDGNEGKRRSMCESGQAVRRVGARRSGRRQVSRLSKIDKECDSDRCGSDAIKGGTSFSPRPFQTLINEENQVQMPYAKGKRFGEIASELDEQGTSSVAHESFFDSPSNYSSTISLRGQQALVKTDNFQSVSSEHVFSKEDVRQCPGQRQGSPVPRDLGKLEHSSLQESSEVVEVTRRSTTNAPDEEQGVTSRSFVTTESDFSHQKQLLYKQKPHLRSLFRLPSAERVRRPSKFPWDDEVIPTCRAQGKAPVLSPCEDPSYAKDNHCNFNSSPRTREKSRTECSKSVTSSFSGTPGRETPPGQQEWPRSHHSSQRQSRPFLRRGCGEGGGRYHKRHESSRKCPPVRNELTVSPRNQTQLGVCNSDETVSGLKLSPFKEEIGVDNCRQSSPRDAAAVFEIQSSRSASEFRTGSISGGSADSLIDFPVLWPSIRSLYKSSDCSRRCRKSPSDRNPLVCIDEANRWDGTLDRSKPHEFLKKGCGRCAGQSKQKDESSATSRPATPRHASSAGGASPRVEPEHILSATGEGRTRVCLRFGKGESNSTPGSQSMARDTASSGSLKRSSSKDADRRAREKSKVPYARLVDLSSHFQRPRVRWGNPISQAFCE
>NeoCanLiverpool003961_rbh_TGME49_232560
MKRQLECVTFVTKLDKLNNATERTIEPSEHTPKKQISENADPPDVAMLHTKQLKEIENAKECLKDMNVQKPWQPWPPKEEIPTLVHHTPSRNPLAPFSELKDPLENREYADSWRDPLLPSLGSRFRYSDRSGLNEPTPADAMVSWFKHKKADVTNDSPPEGLPGLVSLLHNLSDESMNLPPLKSVQPPAKPLKWQGGKDKLNVGDNSAPAQSLVLTVVRQSGKNATLHTIQADDAPRATTTSAKRKNEKEASVQTSDPPAPLKPAEAQSKSPPARAPKGTKVSRTVSVIAATETSSSESEDSPRSAPHSPATQPVSGFFATQPVSGFFATPLVASPAEAAPEKLAGMRPRRQTAGRVNTKSLFEDELEEEEERRAIAERKARDRYNEYLDMVNGLPRRCVPQLNGDEDVGSSDRHPGEIEPFMNYPPWTYFLDTHTVPQGSADISTVVPTVELPRLRESDRDDIEFHGGELPGFSALEQLTGLFAPGFKEFLYPDFDPSEAPPMAIPMVHVINPDAIDVWQEVAESALCEEWELTQKEWGSMQEAQIQALRKTEQKIVARQETEIRQRLLAERKKDSDQEVRSTQRRITQKIQREYDEFVSTSTPLQLSMQQPLNKGLRAIGNCRGGRRAWTLFDRSIRIGEVISGNSGAKKTANRWLSLPAADPSYKRQLNDDTLDFVPPPSVGRSGRQATRAGRSRVPGGCVRAARGTASLRSGDESPGAGDGDAERDSELTGRRGAPVEGDFSLASEEEMETAVEQSRQRDLDRMLREAAPKMSPDFPRRFATSSDQVEQRQPSPPAGGSLQGQQDADTVIHSRTLKQRMRGKPATKPRVEGRRLRNCTVTNKF
>SarNeuSN3004317_rbh_TGME49_232560
MVEETNTPGRSGTRWKRHYERTCEIARASVQTYVRSSAHMVLNLKGPSESKRLPTLFEGIPPTAGEGGKPLITTNIFGHPLQIFGGDGQFSFPPAVSPAGFAGGDLAPEDRLKTAFQVEEHPDFAPVVSSAQRIVAAPTSTAEIPDYLARPLAVHLGLVADEEISKTEHVQVTKLKAATNALENLQLGRKRPNHASLLHNVLSRAAEEESPSRRREQGLHSRQPLAAFRKIDDPIGRRVPSDGWRGGVLPSVGADLHYASSSGLDPGNVTNVATRWFRHKKAERHEGDPATGSAEAQKGGTQKSVPEFLPMLHHLCRQPMRVDRAKRPVVPKKETSSSVVVKGGMVPVDEETTGPPEVTVIRQQGMKAVVERLEFDGRPPPARLPRKQKNTKELGIQTEAPRAPPPTAKISMQRLVARVTKPPPRREITASESSPSLSTESSTLDTGETPEEDTEVSVSPALPDDSQAVKHPLAALQGKSGEKEKSSKESSVSEETSEEAVSDKSRSLSPAAWQQPRLWYPPAMWNLLQQSMPTAVGIPNPVGPPNLQTPEAEPAEEGTFCMRPLTMPLDVLTAAFMPFVDGERTSGGITAETAIPDPQRAPDLRKPAVQEEPQQARVLSWLNEEARGLFPPGFEQILWESLLLQSPALTTGFPVLQFSVKDLTNPWQAVCEEAQWEDQWRLYQQWLGDWQRQRQAYLKATSRRGDDLIERHPDVIPSPESCELKQIKKQQQLMVQEIREEFDAFTRTQRFLGRAFGTQSYRGRAAIGNCRGGRRAWGVFDRTMRTSAERTRQLRMKMLPEVDDYFDVVPPPSLRRTLGNAGRVRGGLRGRSIRLQRGVSGDLRHARVRRRRKEEVEEKPANTVQKELSDGSPSDDGRRNLEENSRRRHSRPGRLVLEDELECETTDAENQQSGGEGGEPFDWYDREKLRLFRERKMDTILDELAEYLGVPEINDGQTLRRALATVSKPEESEAKERAEEMKLRRALPKSAALKLESRLYASERVTEFKRLSGLLAAGKLPPESRALLRDRLHCSARGQQLFVGLLNVEESHKHANSSCAKPATLGGCESIHEFLSTCTRSNRNVFDNAEATTESKCKPENKQPDADAGVKQFSGDFHGRGENREAVSCNKMAKEAGRGVSAGCIDIVERHGNKASRGMPGRTLLDLSAARMFEAQHQGETDQPEEASLKLRQHHHATTRASENLEVRRPRLTRG
>ToxGonME49006489_self_TGME49_232560
MASSTSQAPSSRSSWKRHFETALQRATASADKFLQCSSRVLLSSRENAPSVRGPSSCTDSVSPLSVVSFPRQCGLPSGDAFFRGRPPGNAAQGGSSCGKNASFGYPLVSGTKEASVSAVHSDFISYEETKALARFKGRGREYIPPKLTKDGGVLFGGSGSKVTSQMKRQLECVTVVTKREKVNNILDLTTEASQRTLRNTDLPLCQEPDLGSLYTKQLKEIENAKECLKDIHVQKPWQTWPPKEETLTLVHHTASRNPLSPFTELHDPIENREYADSWRCPAPPSLGSGFRYSEQSGLNSPTPSDAMASWFKHKKADETHDDSAQELSNFVALLHTISEESMKLPPPKKKVQTPTNPLHPLLIRDTAGSADASGAPQPVVLTVVRQEGLKAKLEAIDGDAVSARAAPAAKRKNEKEASVQTADPPPQLKPTEAKSKSPPTSAPKGPKISRTLTDLAVSESSTSESEASPRLVPLSQAMEPVAIVPAELSAAAPAAATSSGVTELGTRSRTPRRASRMELRRKSIQDIERAIAERKARDRYNEYLDLVNGLPRRCLPQLNGDEEDDSSSRNLRQSELSVDLPPWLYFLDTHTTLPEPVGMSTVVPSVMVPRLQDAAFEEDELSAEDLPGFAAFEQLTNLFAPGFKEFLYPEYDPSSASPMAIPMIQLVDPDKVNVWQEVAENALHEEWELTQREWGTPLQAEIEAYQKLERKLFARRKKQARQRVIAERKKDINQDVDLVQRRLRQDIQQQYDEFVSTEAPLQQSMQHELNKGLRAIGSCRGGRRAWAVFNRSIRSEATQRREASPSYKRRLEEDAFGFVPPPAVGRRCGRQATRAGRGRMPGGHARASETVSSQKGEDKSTAMGDRGIKGAGGAGQRREPIEDESSLTSEEMENQAVDLLRQRDLDRMLQDAASQIRPDFGKRVASPPAKVEQTRLSSPADGSLQQHDADNGFHVRMLQQRMRASEVATKIENTSSLVAYGEVPSQVKELFGHGVNRLPNSAGSVSENAFVGLLGSHIPHEVGPSTVSDSKTRGSSAGRLICQASQSKSASSQLCIGGSDPLNVDGNERRDSRSGIAQGLERVPTPTEADSDFEEANRDEDAFCPLPTLGRHIDASDYERQPEPMEVITSKDAIDVTLHSANLRDKQSCRWTQVPSLPCDEHSFHEEPTQEELQVDCHVSLNRHDSHDEAQTSSPSCRSGKGRLLCSWSAIGDSGNDENEGKCRSMCESGHAVRCVGARRSGRCQASRLSKIDKECDADKCGFDATKDGTSFSPRSFQTLINEEKQGQIPHAKGKRFGETASELDEPGTSSVAHEGVFDSPSSYISTISPRSPRGQQALVKTDSFQSVPRKHAFSKEDVRQCPGQRQGSPVPRDLGKLEHSLQESSEVVEVTRRGTTNAPGEEQGVTSRSSVTTESDFNHQKQLLYKQKPHLRSLFRPLSAERVRRPSKFPWDDEVIPTCRAQGETPVLSLGEDPSYAKDNLCNFNSSPRTREKSRTERGASVTNSFCGTSGRETPPGQQEWPCIHHSPQRQSQPFLRRGCGEGGGRYHKRHESNRKRPPVRNELTVSPRNQTQLEVCNSAETVSGLKLSPFKEEIGVGNYRKSSPRDAATVFDIQSSRSASDLCTVSISGGSADSMIDFPVLWPSIRSLYKSSECSRRCRKSPSDRNPLVCIDEANRWDGTQDRSKPHEFLKKGSGRCAGQSKQKEESSATSRPTTPRHASTAGGASPRVEPEDILSATGEGRTRVCMRFEKGERNSTPGSQSVATERASSGSLKRSSSEDAGRRAGEKDKVPYTRLVDLSSHFQRPRVRWGNPISQAFCE
>CycCayNF1C8001344_none_TGME49_232560
MTEALRMSGNILESARVRFASAAASPTPLQEISLMESSSLGGTAQGAPPRRHRSITPPENAAQGPPNSEGSWQPSAAAPLEAAPTAADQTSQHQAPGLVKRGDFQEEELRALRMRLGRRGGAQGAPSLTAAVRSQRDRQLECVAIVTTLQKAAEAAEGETQELPEYLTKPTSVQLGLKQDTEPLEQKRLQQLKEQLKKSITSEAQRAAAERRYVGRAVGIGEDIQARTRDRAHANFPDIRQAEGRAIGKPEFLEGWAEPLPASLSVSGSQKEPPCLVANAPHNVVASWLRTKPSKTQEDLLQAENGSAQTNSETSPQSFVELLCSLALEQAPQIQVIREGKMGAIVKALEFENSVPPPVFHRKKKPSVEAAVQTAAPTDTQLPSKPARKTAVPRSEPKSSSSSTGSDSGSSGTHRSHDGVWLSSTSSEPSASSSTSDSSDAEAAEKSQLPVASHVSSSGSSGSEDEHATPEERTLKQWERALEVYVQQFYKPLVDIMQGLPQRFLPPLNPSASNELERFGARQLAGEGTDFLSALGRGKHASALLQEQLATNPFLFLLQEPYGWQAGTLKQEANIASLVLPALGGAAAEKTSQEAESTDKVLENTMTLLFGPDYCKYFGGTSDATPVLELSDALKACGGEAACQQQSPEQLMEQYQQQMLWSGRRSSSSRRSGSSTNSRWGRQVRRMLPVLETVGRRQHLPLTRGGRRMCKAPPECLRGGSGDRIEYVMNTGIGSIGSWERVFVREFLRFSMFRKLLSSFSQESMAFVSSRACWCCDWRVGGGGCTATHAALHFYRSGASKGGGKQNVGSRKPRQSLRGRRRALRPLDVAAEEERLSPLEVRRRLGLKTRASLEDVSHARYADVMRPEVTVEEAAAAAASERRRKTRLRGQLAGLLRCAEQEVSLERGEGKTPQHLGVRIQAALGKMLETRNALAKAKHLKSRLAASDKLLAVQRTVGMIAAQQRTPTLTDAAEALQAHQEHVRLQQQKLSGKRKDGAKKQAAAEPQPAQQQSPKHRKQQKSIGRVLFKATEAASAVGSSAQKDTPQQLLPSKEEGVQRTRPALAKPTPKGASSAAAGASDITSKTDASLLPDIAQLCRTAGMGRPVSKGKSAAGVARAEAATSAATELLEQLPPASAALVSHRPFDWEEQPIPTLRPHRRLEEMAEQLLQAHGSPRQQQQHAHQNSAAAAAAAFAASSCFSWENEVIPTHKERGGAAGMRKEEHQAPRQQPSPPPPAELADLAGGAAPSEACESTTARYTVQKDSL
>EimTenHoughton000148_none_TGME49_232560
MDLPAVEPKGNAAAPEENGTRRAGGGRRMRVASVIPPPKDESESAPVAPLVRVIRVGKTKPLVTELVFEDAAAAAAADVDAAFVREKKPSKDMAVQTNAAENKPEDTKKPSKAAPRSSSSSSSCSSGSGCSRGDGIWDSSASVSSHSFSSSTDFSEAEPGSPAAAAAESGSSSSSSSESPDPQQQEIDSWQQALDSYTQTYHQPLADVLQGLPQRYLPPLDPAAVAAAAAAAGGVDVLDALGRGRGAAARLQQQLAANPYLFLLQGDSSTGMSAAANKEGCIPSLSLPALGGPAAAAAAADTGELFAADKIIEATMVQLFGPNYKNYMTGEDAATPVLDLSDDAAAAAAAAAAAAGDPEFQQQMYWTYLMQMQQLQQQQLQQAQQQQLQQVQQQQLQQMQQQQQQRESKGEVSDSAHSSAGSSGSSSSDSDNSSGDSASSSSSSSSSRWRRQQQQLLPVLGTVGRRQHLPLTRGGSRTQKARCRDPADTYSSLDEEDERLLLQSSDLLHRAGEGGPMGPSSSGSSSSSSSRTRSRRSSRPLRGRRAAPARLFAGRSARRLSALEVNRRLGLRALPAAAAAAAAEYGDFDEVLRPAATAAEAAAAEQQLRRRRNRLDRQIGKLLQCAQQEEADQQQQQQQQPQQQQQQRVKAQLATMLGTRKALAHALSLKSKLAAADKILNLKRTAGFLTALHRESLSPRTLQQLQQELQQQQQQQEGGFPKSTYARVPSPSADIRDNSAAASVLEPLVHLSAGGASRLRAASPNFGHPEESSSGSEEAAKEFPEAAAGAAAAAAEAAAAASPDTVAEAAAAAIAEETAAAIPGSGIWPDLQQLSRSLGISLPAGTGKSAAAAAAATAAAESIAEALQELHIPKAAAAKAFPWEEEPIPTLRPRRRLEELSAQQQQQQQQQQQQQQQQVAPTGSTFPWEDEPIPTVKAGRGTAAPTDQKQQQQQQQQQQQQQQRQTAAAAQPRPFLRKGSGLGGGQYEKAAAYPTRQQQQ
>EimTenHoughton000149_none_TGME49_232560
MTAPGPSVASSRRQYEACCSSAVKQMTDALKTSSRILESACMQPFGPFGEGSRALSSNTAAAAAALAEAARPLQQQQQQQQGLLRLGTAGDGLGGGPALSVHSVRSQRQRQRECVTIAHTAQQAAAAAAAAAETETRELPDYLTKPVSVQLGLEPDRSPAEQKQLQQLQQQLQQRLNPQQQRAAEERRQLQRVLGSAEEDFQEPQKSLAAAAAFPLLQQAAGGVIGKPEFLEGWAEPFPVSLALDMSSSSSSSSNAFCNPALVPRTPRYISSRWLRTKPSKPAAAAAAGAAAAAAEPGKQQASGEPLGFTELITSMALERKPVKSSSSSSSSSSSSNGSSNSSSSSSSSSGS
>RhySp1WS2016019603_rbh_TGME49_232560
APNGPQPSPMHNQTTTTTAPAHHHHHHHACPMSSAHPPPPIAQQPILSPTRDVQEDKSYTEWLIGAKALLKGKYFTDPLRSTMGFCRGGRTNWGVFDRRVSTDSTRLFRTSREYRCLPEEGELPTFRATYTKPRSVRGRGCREEK*
>RhySp1WS2016032779_rbh_TGME49_232560
GVEGSYGEWVVGGEEVEEVRVSDPLRGTLSVCRGGRRSWGVFDRRVSCDRDRTYRHSTDYRCLPEEGELPTFRATYAKPRAMRGGGGNWGRNTDEKSCRT
>RhySp1WS2016036519_rbh_TGME49_232560
MALRYLSDSFCLINSINIPQTQQHTNDDNNNKFGFLQQTHIPPSADVVGYDNNSKHSPASSSSNAVTSSCLMPPNDPMGNRDWASDWSERVQATVGSELRYSPESGLDPLNPRQLFSESMLTTTRAAVTGTQPAPTAPPPDLQHDNKTETTEQTTAEQTKQAGRHDAVADEITFVDALDVLNEEPLLVPPEERPAMGIEEAPTAPGNIELFQRKKLPPSTQTTTDQLYVSVIRSGLMGATTCLLDFEEAAGTTAYNTCGGPKVQDKNTQTSKDDVATPKAPPEPYIKAKQPKPPSPHNTSTVITQPPTISSIDQHDQLDIQPPTVKSTATTTTDVMSSTNNKSHPSSAVLSANQPLLPSTYSSSAHPRPVICHLHARGGVHSRGCHQPQQQTTRQQLTTTCPVQFVGSAEHKQQHDNNRVSHKSAVGAVASSSCVGPSEKTAALSGGGCESESYTDWLISAKSLLKGKYQDDPLKGTLGFCRGGRRHWGVFDRRVSTEATRQFRRSNEYECLPEEGELPTFRATYKAPKAVRGKSGGAISAGDMRLKMEL*
>RhySp1WS2016055551_rbh_TGME49_232560
SLPLATVYLALLLLLHFLPLSLSHSLYASCFTQSTRDRCIRDECMWRDKCTLQMEEEGETTAVVRDVWKHKFEARYLASGGRALKYLSDSFSLINTISVVYPTLPYHPPPPPLPAVVTLADQVSNNREALLLSAPPPPCPAPPCPGPREQQPPYPPMPLSSSLSCPPPLNDPLGTREWANSWTERVQCCVGSGLRYSPESGLDPFNSREIFSKCIVNIPSATGGGGLVESGSDGSEEGHGGENKETKQEQLVGGREGGKEGEEEEQSAGGGGVAARSGGAAGGMSFLRALDILNETPLLLPPEERQALGTIKDFVPPNPGAVKIVQRKKAPPAEKAEGYFVSVIKSSHHDGASIAMLDFDETNGDCTSSPPGEVKKQDRNTQTSKEDVAPAAHPMEPFINVYI*
>RhySp1WS2016055552_rbh_TGME49_232560
SLPLATVYLALLLLLHFLPLSLSHSLYASCFTQSTRDRCIRDECMWRDKCTLQMEEEGETTAVVRDVWKHKFEARYLASGGRALKYLSDSFSLINTISVVYPTLPYHPPPPPLPAVVTLADQVSNNREALLLSAPPPPCPAPPCPGPREQQPPYPPMPLSSSLSCPPPLNDPLGTREWANSWTERVQCCVGSGLRYSPESGLDPFNSREIFSKCIVNIPSATGGGGLVESGSDGSEEGHGGENKETKQEQLVGGREGGKEGEEEEQSAGGGGVAARSGGAAGGMSFLRALDILNETPLLLPPEERQALGTIKDFVPPNPGAVKIVQRKKAPPAEKAEGYFVSVIKSSHHDGASIAMLDFDETNGDCTSSPPGEVKKQDRNTQTSKEDVAPAAHPMEPFINQRYHPPKKVEDNKLVLQQEEQSVVKTAANNNTAPPEQLSTTTNTQLLNNTAVKAAPPQQTTTQAPPTTANSAPAYSHGTDPCTLSSAPNGPQPRPMHNQTTTTTAPAHHHHHQHACPMSSTHP
>EimAce006314_none_TGME49_232560
MTDALRLSAKIVDAAKTQFSSGERAPPLFAAAAAAAAAPAPYCFDPYSSSNHLSAAATTTAAAAAGGGPEGHGQQQQQQQQREANREEELHVLRAALGQRFASAAAAAAGGGSAGGGGGSAAAAAAAAVAAAAAVQSQRGRQRECITIVSTLQQAAAKGEEVSQVLPEYLTRPVAVQLGLAADSQAQGVQRLQHLQQQLQHNLLPATSIDAAAAAAAATAAAAAAAENKLLHRLLLRPQEKGSRQLKDKPHAAFAALLQQQRRSISKPEVLQGWAAPLSPRFQRSSSSNMDGVPQANAPHTFAAGWLRTKPCSSSSSSSGGAQGGQDAAAAKQPSAGRIIIRSLRAAAAAAAAAASGAAAAAAAATAGPSAVAAAAKATTTTAAAAAGLCKLCLFAAMTLPAGGTQREKAPAVEQQQQPRGRGGGRRLEVLSAIPPPMDEESDAAAAPLVRTIRAGKTGPIVTELQFEESAAAAAATAAAARKKKPSVEAAVQTAPPEPNPVPKAPPQRAAPPRSSRSSSSRSSTGDGVWLSSSSEDSVTSFPLSASDSEAEESAAAAAAAPASAAVTAEHCSSRSSSNDPTDPEEQLLQQWQQALDVYTQLYYGPLEEVLLGLPQRWLPLLDPAAAAAAAAAAGGVDVLDALGRGKHAAAAQQQQQQQQLETNPYIFMLQGVGPAAAAAAAAAADRGVPSAELPALGCTEQQQQQTAQEDEAAAAAAATIEASMKFYFGADYKKYIGGDPSAAAPVLDLAAAANAAAAAAAEGDADPQQQQMIWAHMMQQQLLQQEMLLQQQQQLLLQQQVEQQEAADDASPSSPAVSTSSRSSSRSSSSSRTSSSSSNSSKWRTQMKRLLPALQQMGRQQHRPITRGGKRAQPRLRNTLDDGYSSLDEEEQQLLLLLSPERHPPHSSSNSSSSNSSSSRGWGRPLRGRRSACGGRGFRHTDASYLSPLAVSRRLNLRRPAAAAAAAAAAEGSEEGDVLQQQLTPEETAAAANSMKSKLSALDKQIIHFLRCAQQEDTQQQQQQQPQQQQQKEQQEEEEEEQQQQQVRVKAQLSELLRAREAVLKAVNIRRRIAAANQSRDIKRAAAAAAAAAAAKQKDMLPAKLLHALLQEEQQQQGEQQQQDTEEEKDPQQQQQEGEQQQQQQQQQHEEEQQQQGKYGGHDLETAAEGLFAAAAAADNLRPRSRTGGSSRARLQSPHFGLSLDSSSSEEDLRVRAAAAAAAAATATAAEGGAAAAPVLENHIWPSVEKLSAQLGLRRPGDKAAAAAAAAAASDAAELLQQLQLQQQQQTSSFPSSFSWEEDPIPTLRPRRRVEELAKHLQQQQQQQQQQQQQPQQQQQQLEAAAGRSFSWEEEPIPTLKSRTPLAATLDQQQQQQQQQQQQQQQQQQPEEGAAAALPPTQRHPFLKKKSGVGGGKYSKTAAS
>EimBruHougton003729_none_TGME49_232560
MATPKTAATASRRQYEACCSSAVQQMTDALRLSARIVDSARTQISSSGQQQQQQQQQQQLSRHLNSFEPYNNLSRLTGAAAAAGGAGAASAAGAAAAAAAAGEQHLQQLQQQQQQQQQQQREEGLHVLRAALGQRFAASAAAAGGAPSSGGAAAAGAAAAVAAAAAVQSQRGRQRECVTIVSALQKAAAANEAKTQTLPDHLTRPVVIQLGLEADRNPMELQRLQQLQQQLQQSLAPAAAAAARHAAEENRVIKRLLFPKSNALAETIPTKQQDKAHAAVAALQQAAAAAADISKPEVLQGWAQPLSPRIHRSSSSSSSSYLDGVPAANAPYTIAAGWLRTKPSYSCCSSSSSSSSSSSGGVPGAKAAAADAASSKVQQQPPKAAAAAAAGPPQPAAKAAAGAAPAPAAAAPAAAPAAAAVPHRQTFTQLVASMALQRTYTQTPAAAAAAAAAAVAVAAAAPPPPFVAVASVPAASVPAAASAVAAFAAAANFAAAANFAAAVAATAAAPAALGCQPFAAKQQQQQQQQQQQQQQQQLFFGQRLLQELLQKQQQQLQQQQQQQQLQQQQQQQQGLGRCYATNPRHFRDKRRGSLLHGRSRVKPAARSSSSNSSSNSSNSSNCSRGDGLWLSSSSDDGSLSSSQLSVSDSEPEAAAAAAAAAAAAAAAAAADCSSSDSSNRSEAPDPEELLLQQWQQALQVYTQLYYSPVEDVLQQLPQRWLPRLDPAAAAAAAAAAGGVDLLAALGRGQQAAAQQQQQLATNPYLFLLQGTGPAAAAAAAAAAAAAADKCIPSTVPPALGGPEQQQQTEEEAAEAAAAAAAAAALEDSMKLYFGPDYKKYMGGDPEAAAPVLDLAAAAAAAEETDLQQQQQQQQQQMFWAYMMQQEMLQQQLQMFWAYMMQQEMLQQQLMFWAYMMQQEMLQQQLMQQQQQQQLQQQQQQPGEQFEDAEASPSRLGLRPAAATAAAAAAAAAGEADTSQDEEGLLQELQQQQQQQQQQNQEDAAAEATIMRRKISKLDTKLISLLRCVQQEDPQQQQQQQQQQEQQQQEQQQQEQQQQQQQQQIRIKAQLNARQAVAKALNLRGRIAAAKKSNEIKKNAAAAVAAAAAAAAAKHKEAMPPRLLHALMLLQQQQQQQQEDQQQDQQQQGDLPQQEDPLQQQQQQQQQQQQQAAAAGTGETRRTWSSSEEESVARPAAAAAAAAATAAAATATAAVAVAAAEAAAAEAEAPFGAQYWPPVEKLASKLGLRLPAAAAAAAAAAAGDEDDELWLLLQQQKLQQQQQQQHNPFLPQSFSWEDDPIPTLRPRRRLEALVKQQQQQK
>EimMaxWeybridge000305_none_TGME49_232560
MDTQKASITASRRQYEACCSSAVQQMTEALRMSAKIVDTAKSQYINRGSLLQQQQQQQQQQQHLSLLSSAAAFSSIDPYTNSISSQPTAAAAAGGQQQLGAHREEEMHMLKEALGQRFASTAAAAAAAAAGGGGIGHAGGSRSGGTAAAAAAAAVAAAAAVQSQRGRQRECVNIVSSLQRAAAAAAADDEETVQQLPEYLTVPVAVQLGLAADKSPADVQRLQRLQQQLQQTLLPTGTTPTAAAAAAAAATAGAAGAADTRLLQRLLLRGQETIPRRSQAHAAFAALQRTEAATISSPEVLQGFIRMRPIGCYFCAALLLLMLLLLLLLLLLLLQQQEEEQQSRGRGGGRRMKVASPIPPPIEPEDSAAAAAPLVRTIRVGKVGPIVTELQFDESGAAPAAAAAATAATARRRKPGVEAAVQTEVIQYNPTPKAPAVASAPRISSSSNRRSSSNSSNSSRSSRYDGVWISSSSSDDSAASSCLSPSDSEADSPAAAAAAAAAAGSAAAAGGGGVSASGSGDSSSRSGSNSSSSSSRSISSKGDVNIDKEEELLQQWQQQLQVYTQLYYTPIQDMMQGIPQRWLPRLGAAAAAAAADGDGPAAAAVGDIDLLDALGKGKHTLTAPQQQQLQQQQLQQQQQLAANPYMFVLQGLEPDTMSAAAAAAAGAANGCVPSPVVPKLNPEDNKDTDNPAAAAAAAATAADAAAIEASMSYYFGPDYKKYIGDTFAAAPVLDLAAEDTSAAAAAAAAAAAAMGGADPQQQQMFWAYMMQQQLLQQQMQMQMQMQQQQQEEEQQEDDDDDASPSSAATSASSSSSSRSSSKNSSSSSSSNNRSSSSSCSSSSEFSSLDEEEQQQLQLPSRRRIISSSSSSNNNNDNSSSSSRRGYRAAAAGDKGDAETAQLQQQQQQQQQQQQQQQQVAAEEAPAAKMDKQISPKQEDTQQQQMQQQQQMLQQQQQQQQQVQQQQQHIKVQLDQLLKAQQAVARAANLRARITAANTIREINKSAAAAAAAAAARQRERLPPEILNVLLPAQQKQQEEHQQQEEEQQQDEQQQDEQEEEEQQQQQPLQPQQQQQQGLGRYGRRSLGAAADNSLFAAAAAAAAEGSLPLRSTGGSSRRTHSPNFGLPADSSSEDELTTPAAAAAAAAEAAAPATAAGGGGAAGATGAAAGEAAAPPGDSLWPSVQELYHQFGLWTAADREAAEAAAAEAAARDAAELDMLLHPQQQQQQQQQQQSFPWEEDPIPTLRPRRRLEELTKHLQQQQQQQQQQQQQQQLGGAGTRSFSWEDEPIPTMKAKSSLAEQQQQLLQQQQLQQQQLQQEARPAAAAAAATPRQQQRAFLRKGSGIGGGQYAKNAAASKQKQQQQQQQLQQEEEEEEELLHM
>EimAce004434_none_TGME49_232560
MHALQLLHVSAATPQQHQAPYNTTDSIIKPAAAAAAATAAAAASLADVSARLPLPTRSRPFGVRPPAGDLRCQHISVREAKPAAATAAETAAAAAAAAAAMQTAEAAPCAADDGFLAGVDIDDFLFSLLDSLQPSIPGGPAANNTAAAAGAAAGVAAAAADEYAAAQAQEHLHTAALGGAPLLSVLRRVWRPERLLQELIEDPSSAAAAATAAAAAGEQQAIAGPLQQQEAAEAAAEKDVLLQAMIEKLSCPVPWLLSPFDTPAAVPLHCAALAAAASLLSFAAEDTGRVALAIKAFLEVRAATQEHQVALLLLLRLLLFRWSVQNSPMRRHLKEDRSSRALAAAAAAAPEEATGPAATAPAPAAAAAATAAAAAATGWLRTIVSFAVQEAAALAEGDERRELLLQVLQIASRSAPHIVISKLIKAAKKAAVVCPAAAAAEETATEGAVCCSLLLLLEKVLSSSGWLPIPLSLTKQVFVVLLQLLLLPLQQQQDPADSKRSLSLPIRWSISLRAAEALSAFAAAAANGNCRALLLTLQQQQQQQQQQQHLELVGEYESGREAVRLQRSLEEGLGAAAAAAAAAAAAAAGSTVPPGGEGGCGVEELPLMAAAAERLVYILLPRMLLAAAPSGVVCALLRAASMLLLLPVHLSSPLMLRHWEDETSGMVRHDPVLLLLLLLLLHLSSEISGVAAADLLQEDQQQAATRAAAAAAAAANIHDQRKALQQQRQALLQMGGLETAAVAAAAAAAAPHSAAEDEACMHRRTLTPRDPAGDALADESLKQFVEPIVSAVVSSLSALQLQHEAKTAGMSAAAAAAAEAAAAAAGGGATTEPCASALAGLASLSPIAAPIPAAAAVAAACCSGAAAPLYLQQFDWLLHAPGRRGGDTPAAAAAAAAAAEQQPGVYSEPKWCVPEYISRQGSAESLQQQQQPLLAAAAAALQQQQPLQKNASCVLLFVDGIARFFSLPICCGGSLAAAALDTASNVFAAAAAAKRCRGMRSDLQQQQQLSALQCAALVFMGRVAETQRCGCPPPRLALTPLQHSSRLCRCMPRLELLLQQLQQQQQQQQQQRYGGQQQQLLDAQVQAMEQLQQHWKRGEAAASFLSCVYKFAARRRLSPSQAAVILAVCRSAAVSGLLRAAAAHLEGEHEQQQQQLLQQLQQQHQQQHQLLYGRRSSEASSLSSLQQLQQEQQQLHRLSSSSSVNSRSSRNRSGSSSSSSSSLQLYIDFSLPLLLPPEHSVQFEPMCLVEPEDSSSSSSNSSSEGDSIAAAKRLSLSRRRRRSLKKGRLHATERGDTGLLQQQGAAAATAAAGEQEAPGEMTAAERADSVASAAAAAAAAESAAAASAAAAWTHSPPAAVFGVLMFVLRLLCLCPPGCSEEAAAAAAVVASCPESSLQQQQQQQQQLGTSPAAVLRAAAAHVLFKVFAQDTPDLLFPVLLECLHAGLLLQPAMPAVCSCLALLAQREAEESKAAAAAASAASAAPAAAGPLWVSPAVPQSQAAAICELLLHAASVHSDRGGLAAAALRALAKLIPSLLPSALQPQQQQQQQQPQQLLLQQAFLSRMSNREQLPPPLQQQGSFTRAQQQHQQQQQQQQQEQQQQQVQQQEGTSSLAGKAVVFVERLATAIEEHAGGAYPLSLQGWGEALLELLLLLHLGLLQQYSSSETQQLFLSCCLLRGFTAAAAAARNEVERPRTKEDYRRQRSVPTAFSLPSAEGFKLAAAAAAAAEGDEEEGLQQLLEQQQQQQQQRALAGMQFAAVVCRSVSSPSLQQSVMRALLGCCMSAAAAAEKAAKASPHPAAAAGSTAGAAAATTTTHEKAPALWLSLGRIVKTRRSVSTAGGLLESLLLLSRGTEAAEGSAAESGDSSNSAAEGELSDDYEGEASSSSSSSKGLPAADAAAAGAAAEDAAAAEEAAAAAPAAKSYWGAFGAKVKEPQVVQQGSRGSAADAGAAAEGAAAAAGPAAGSTAAAAAARHCTPERLRRVFGWLCSSSGALWLQGEMQSYVYFDAAADAAAAAAAAARRPIPPQGDASLLQEQRATARAVALTASSSSSSFAAALRLLQSLEAVPTQRRHFGVFPFFSSSSSSKQQLEAGRVQLLLCRAALAASPAGEVFRFSMGSFVAAAAGAAAAAAATERNSEAAALVAAAAAAAAATGSERPLGVWGSGRASSVFYSGLMQQAKQSVLGAFYSTEDVLQQEEKAEAFLAAAEAAAMDQQQQQQQQQQQQQQQQCSFFLFIYLLLSLLLALQKEADSGLSFTLMQTLLCMGKKLRLAAKALLLLPQQQQQQQQQQQRGFISPVEEEEGDSCAGDEVSSSISSGGFAAAAAAAPAAAAATAATTAAAGGAPVWGPANSTETPPPRSSNSSNSNSNSSSSSSSSSSILSAYDAPSAATIMPGTQWVERHCGVSLHFSSAAEAEETAAAAAALNGSSSISSSSSSRSSSSSLADSSSSSSSSSSSSRGEIVEEVVDILKRQEELLQDPLASVESTLGLSRNAAAAAAAAAADAAAAAVSPLSITAFACVAAVLPARPQSKKQQQQQQQQQQQQQQQQQVLLQLESILSEELQLHRGLSSMLLAAALHALKTQVPAPAAAYVSAAYIGAVSAPQRQKRDQQQEAAKVQQTETLQQQQQQQQQRRPRGTSPHLNVYECASPRYRQQQQQQQQQQLLQLQGRASMHAQHQFKAMGGRKHEAAAAAADAAEDQQQQQQQQQQQQQQQQQQQPQQEATDSMAQVVGDSCLPSESISLRLQPAAALGPAAAAAAAAAAAAAAAGDVQLLVEDTRAAAEEGLLAEAIHMRLCSSSSPFIRWRGLCAVRRIVAAAPALPDSSSNSSSSSDSDIKEDVHIWVQLLLLLFPRGGDSCLQLSALALHVFELLAAKAPQGRAAAEAAAAARHHHHHHQQQQQQQQQHMREGGVHKHINFGGLHSSIESRQQEVLQERQQELLQRQQHQLLLLLRPHILNNPSAAYDIICMLLLPLAEAEAAAALVSLQCLTELLCPSSSSAAAVSFYYPGTPAAGSSKQQQQHQQQGDGEGGDKHFAAAALEYESQLVWLQRLQHEEGLLQAAAVECLLRLAHVNFDAVFSPLTSAEPAAAAAAAAAAAAAAGKAAAAAGKQRGYRRGSLGDGKAAAAAAAAAAAAAAAQQRRSPQAHPAPVWGPTGLAAGLLDPLQLQETAAAAAALQWSGCCCFCCNNCIHRGIASAFASSKTLAAKALALFGSSNPSLLPGLLSFLSPFCSNIFIAWRHPAMAALQGAAAALHAANLSPFAYHTVADKSSSTYTLEAQQQQQQQQQQHSCSSWSSLLPDGFLSSLAMEKPAAAAAAAATLPAAAAAGGQGPSQETLPQAQRMLLLLAAATDAAVDAAALTLEDLHPQLLLLEKVSAEKDAAAAAAAAAAAAAAEGEAAADNTLAAESLHCLRSALGCLQALTHLWVGLHKATAAAATAAAAASAAAAAAAGEGEGPGAATARPQPAQVKPAAAAAGAAAAAAAGCAAFGDEGRALRVLEAVEIGFAVYPALRCLSAWRQQQEEEGAAAAGGGAAAAGVAAGGAAAAAAMETAAEGAFAATLQCLSHFASLPFCCWPSAAARAAAVLLLQRRLLRPCCFLPLTKISEASVLPLLFCSLRLGVKLLLQLHAEETAAAAAPAAAPAPAAKGQAAAAAAAAAAAADGETLSIHFLSAREGEELIIGTLFFCTCRRPAVAQAAAECLLALLPLLGLPQQQQQQQQQQQQQQQQQQRCLEDLRCSFEKEMRAQGLLLPVKLLRVGEQQLLPCACCCMLQSQPLQQHEAQQHQQHQQLLQQRQQLNGHPQHSAALIDAAECFLYNVVSPPLYPAAAAAAGAARGISSISLEECGRLLQRLLQPLLQFLLSLQQQPDIERSCCLCVSHQVVPPVQSPEAAKPSSSSSSSKSSSSSSSSSSSSNSPEQSERGDASGTISRRRSSTSSTSTSSSSSSSSSSSSSRSSSSRMMIGETTSPGIVYCLCLRLCHLLQCCRSYFPACCFTLSSRPHAAVLQHQQQTAARRRQRRVEWLFFGRLDEDAPPPAAAAAAAVAAGSAAAAGTAADGEDPRAATAAAAAAGAAARMRPPGRAAMKAIPAMSSAAALKAFDGSGIIKTFVGLFGGGADDEDEEDNKEDKNKVKESELKETADLQRWAFMSFFLSAPPSTQIPPAASAFYRPLQQQQQQQQQQQQQQRQRLFSAQLCFLLKMRPQLSSGSAAAEGAKPSSSSSSRAAGADAAAAAAAGKQQLSSTRAAAAARLLEEERAAAAVALTFLRRLQDPPSRAAQQQQWQQQQQQQQQQQQPKQQQQQQQQLKQQQQVAATGTEACITAAPTATPSPATDGDQEAAAAAAKAKAAADKAAEAAKAEAAEAAATAAADE
>AleMonCCMP3105044786_none_TGME49_232560
XGAEASEAAKVRLLTSAAAPANPERPAEGAEASEAAKVRLLTSAAAPANPERPAEGAEASEAAKAKSEPLPQADSPPPAAAESGGSSASAGAGVDKAGVEAKVADVLDLGPYSATDDDLDNFEDGDEEEEMDLPEVPEHALRMWGADPEVQLILDKFASDPGLNNTLMQRRDVYRLFEIMGLERKAFTSFFLYSDDDDEAFDPEDYDSDDDDEDDEEYFTAEELMEQQRGRGGQQQQGGYRGRGGGQQDDDDGYGAADTVAEVAEAAGTRRTITAATSEEAEAAGTRVVGVAAVTATRAAKAEAATRAAKAEDATRAAKAEAATRVEAEEAAATAAGMMAAVAGTRADKVEATEVAGTRADKVEATEVAGTRADK
>CerFusPA161109031108_none_TGME49_232560
QQQQQQQLQKLKRYSAPPQQPLSSKLSATAGIKEGAPDADKTKCDCRFTLYEEHECEQSPHLILNGWDVHNNLRQKGKLASSVKINKAGCSITIYADRGLTGASATYGGIEGDSCFDLQHELNDKVGSAXNQRSLPASVSSIRLDTASDSAHTYDIIMPRLRQGLDCRFHIACFGPCERGNKCSMLFVPTVLQQQGWQQQQQQQX
>CerFusPA161109067252_none_TGME49_232560
MCCLVSAIVFVFVLLCVIEDLFPEADASWSGPATQGTILAGRSAAVAASPQQFQKPAVKLSPGSSDGVTHVEPEPQQQKQQQQQQQQQLEQQKQSVAPVAPVWIFCASQWQECLCYGTVRWGTRDTWAEYKAKRDGAANRVVCSISKLPDVAPGDDTKHCECAVQPGSDFHHSLNPALLEGAMARKSKLAASCEIFEAARKDSESAASLWEAVAAFCSDDWATLNADARTGNRAMSLDTMRSLMRAWVDDRFVGNYKRFFKEKGWAERGFVNYYAGAPGGKHVRMTEELINSVHAFSSEPIIVFHFGTFTPKTWSAEKWPQLVLFHAAPIPPHAHRSFNFNKLRAMLLCRVRVGMQLDSDQFVAPGVDAIFGRTAQEITKDYAMPILPVHFLDRTPQDTGAYWARYCPGDVCRWQTTRWGHAHPTWTFWALPWIGRWLRRNFRDEWLPEKKGGEMSALRVTDIPEDEDLLNVGTWEEGGTKQWCKIDLPGPDDFNALLHTDPGAKRCTWSCGNVSPDRRFHPQGAAKVFYTAHHAVDPMATIRWVAQLKSRKNSLPPPIMYRGRFYKTGQEMMAEHPNVKCII
>CerFusPA161109129997_none_TGME49_232560
MAPASTGSGDEAQNTGDDDLGDTGFGRNTSIFSVISRLSDSTSLSSKKLLSRQCTEIDSLAGDAIDKVRLENLLAEAIKGCKFCVTIGDPRLDDCPLIVVSDRFETMTGYSKHEILGRNCRILSKDCPLNQQDAFELRQTCKTGQPFTGVLLNRKKSGRLFQNLVSLRGLTVASNPHTGQRLWFVVGIQADVTHVSEDELPPDHFAALQSVVGIIREKISDELSTLAVAGLHVIEREQIRTDSPEMWWMLPEPTFVQGSDDEATVSLSVSDIERQTSEELGTSQPPRRQTSVVPDIVDMSMPDVLKTQGIEVDACALSLLEMSSIKETIGQAVLGCQFCVTISDPRLPSCPLLAVSDQFQTITGYSREEVIGSTFAQLSTAGGVDQFQTITGYSREEVIGKNMATLLSSDDKLRNLDEEQRRRACETGEPYTKVFVHRKKSGDLFLDLLDLRGLNVAHNPRTDDNLWFLVCIQADVTHMGEENIPADQMKQLREVAECIRCALADRVAAMGVAGMLTHPSASKNHRSANLWCPSREARCWRDSRQLSKNVATVRQVSFTRSSGCKPTSGQAPSTQPSSTMATSSGVTELIQQQQQQQQQQQHHLPLPLEAELASPTTLRLFPNQIVPALTLAMGLLAAMEYALRKRRKG
>CerFusPA161109138953_none_TGME49_232560
QQQQEHHQHQQHQQQHKQQHQQQQLVRAPVCRVSPDRGQLSMTLRHTLTPSRSRRANRKAATASTAAASFSSRSTLPANFRASATWAGHAASASALQTPRAFCGTPLAPIASGXNIPTDFTSGEVYAQQRILTLIAIHSMLIASAAAATWYRRASSTGACHLNSTSAAFCVDLTGCADLHDTIMH
>CryCohSeligo070602_none_TGME49_232560
MKVEVEKSRATPGWGSEQFPQRLSYDVPLWMFSGVIGSLQAMPGLLRHLDVPQTAGSTSCQNVELPPFRIPXLNDGQHPTSIIADEKFGFRIARQAGGCAVDFAVFVAAAAAAAAAAAAAAAAAAAAAAVFLADREPTVFGLRLQSRRGNICTPHCKLGGRPLRTVKCKLTRDADDTLHPAWPQPQQRQNKAH
>CryCohSeligo108264_none_TGME49_232560
XPVVQPGFSQRAGATFCKRAHRIGEAASASQHRREAAKKMLALPSSLSLRVRHFSSSSSSSSSSSSSSSSSSSSSSSSSLSSSSLRGEQLPDAAGYCGAVLLFIALSSVSGGVQSGVSCSDDEVNLESLLDQKFREYQKACRQQDQAHQGPRAQALLNLLSRREVSLSKEDVGETGFECLSAGLDALEFADLWALLREQNFPDYSPELLANKAAILYDAFVKRIEEAQLRGHFGPASALWSSPCRNALATCFAFPLMGQAAADAIAEELRKLGVSRVWDVMAGTGLHARLLTRAGLSVVASDVMPSEKIPHVGAGWFPIAAQTAEAVFEAVDDGQKKPEAAAAATGAAGSSSSALFLAWPPRTPAALGVLKLFPGDVLVYVGDSGAWNGCASFHEELQSIGWRFDVLKFPAGLTLKTQSGSIADYGLDSRYD
>EimAce004837_none_TGME49_232560
MAGSGCSSSSSNTDEQQHQKQKHQQPQQQQQQQQQQQQLSPSSCAYTPHVKSRRRPVKPSPRQQQQQQQQQQQQQQQQRQKQQGLHNVNEQENTSSGEMCIAAAPVAAADTAAAATVAAVAAAAAAATAATAAGDNSGPEELPQQQQEQQQQQQEQQQQQQEQQQQQQEQRLQQQEHQQQQREKHQQQQEQHQQQQEQHQQQQQRQQPHEQQQQQQRQQLRQQQQWEQQQHQQRQLQVAGEKLQQTQKQQHQPHSMQDEQQQQQQQQGQHQRKHQQQSAAPLLLSQQPRQEQQQQQAAPDVCEEKETEEKLQEQQQQQQQQQQQQQPELRVTPREALDQPKPLEQQQKQQQQPPQQQQGARVRFSHEQQQLEEEQQQQQQQQQQQQQPQQQQQLYQQRKQKIKEKWISQATELLRLRQQQQHHRSQLQQLLAQQQQQLQRQPHMEDSSHQEREADLQQQQQQHQQQQQQQQRQNQQHQHQQLQQQQHQQQQQQQHRHQQHQQQQQQQHQQQEIGDGLCIDSGKLQHQSAVSPQQQQQRLQQQGRQQHRLQQQQKRLLQQQQKLQQQQKERQQQQHQQKRRLEQQHQQQQQRQQQQQYQQEEEHHEQQQQQELQKPQQEEEVQQLHQAEQQQQQQQQLQQQQQQQVQQQQQQQQQEAAVPLWVRHLLHEGEETIITSADRKSRHSNNSNNQQQQQQQQQQGHSTIGAAVSGFFHWLAAPAESAEHSKKQQQQQQQQQQQQQQQQKQQQEEDTEQQQQQQQQETGQQLQGSESHNRTLQQQQTDDKEKRQEQQQQQQQQQQLQQQQQPQLQQLLQHAGL
>EimBruHougton004339_none_TGME49_232560
MADFFSGLVGGVVGAAAAVDVPAEGERLPRQQQGTEWGCCCSKLSDSSKELEGFLLQLSFVAGKLASCLKLGVEHLASCVAEGRVLSSSSSSSSCLCLMDKNDVQESIEAGRQGANCLLRSSKLALEALLEAAKVAAARGLILAESSKNLLLRNIPQAQDKLQQTYSQFLKGYQSSSSSSSRGLGYGSYHQQQQQQQPSSYGAPPASQQQPSSTFFWTAIASRSAAAAAAAATAAAAAAAAAAEPSCVITFLLEGRQGGAAAGLQQLQQQQ
>EimBruHougton007447_none_TGME49_232560
MGGIVSSNKGQQQETAAKQQPAAAASHRRAPAAAAAAAAAPAAPAAAAAASPSSTNAAAARNAQTDKPNKTPARAGAANAGTRSSSSSSKNRSSSSSSKTSNSSSSSSSSAAAAKKNSSSTKAAAIRSSSRRPRGRPKVVFGRPVEAAAAAQQQQQKQQQQQQKQQQQQQKKKQKKTEPEKEAEPLKLASDKQKETKQKKRTTAAAAAPAAAAAAAAANKAKAAAVKTEQQKPAAAAASSNSSSSDSSNRSSNRQAAAASKKRKESAAAANSSSSSSSSSDSSKTKTEMQQEKKQRVACCSRR
>EimPraeHoughton000918_none_TGME49_232560
MAAEGSNPAPQVQRVQDNFVGSRYTADFFAPLRSPKPQWSTSMQTVHSQQQQQQQQQQQQQQAPEFMRSRRWLGNKDLRWQQQQVKELLLEERMQLLKDSQLMNFNSLLAAYTYEYHPQDYTTPLATPPTATPEQAANAAANGLASAAAADAASAAASTLTRTKEATPASEARAAATTDAAAAAPAVPNELLPNGSASVSDRTKANARCKDTRNGNRDSSSSSNNCSSSSNSNSNSSSTTKLSIDRRRALLFSRREILTARVSTDLLQSHRTQQQQQQQLQQQQQQQLQQQQQDDSDH
>EimPraeHoughton005232_none_TGME49_232560
MQVAVSPAAQQQLAAVAAASLEQQQNMKKTAAATAAATAAPAADRLVGTLYGRRVQLNQQQQQQQQQQQQQQHYTNTKVLRRVFSSSKSSSRSSSNSSSNSSSKTVVVVDAVLLLPTEAAAQASVSAAADRLALLLGLQRVGCVSFALQQQQQQQQQQQRSSMLKTSRTFAVGAVSKEEQQQEGKVEVTAWSATAAGQQLLQRGLLLQQRPQQQQQQQQQQQQQRRRVSADDCSKKGTKSEYTGSSNKQRSSSSSSSSSSSSSSSNSSSSSSKQKNPASKVKRQIARRLQMQQERKQQQQQQLLLSPEAAADDSAAAEEDEEATTAAATAATAAAGAAGAEVYVKQEVVVGGQRMHSLPLAALVSLISIRQTQQQQQQERPIFQLLEQQQQQQQPAAAAAAAAAMLPSSQRLHVSLTNDTLQQQQQQQQQQQQQQQQQQQQQQRS
>EimPraeHoughton007054_none_TGME49_232560
MCTALSPSAAAAAAAAAAAAAAAVSKPTSPSCVVSAFAAKEQRLPVAAASTARAAAAPPPPPPATAETEATAAAAATAAAAAAATHVADDPLPHWIENRLRIRQIQALAEQVEQQQQQQQQQQQQQQQQQQQQQEQLLLENATVCGWVAAAREAASGSLLFLDVSDGSASQPLQCLVPAAAAAAAAAAATAATAAAAARRLRRGDSVCLRGDVYFLRHRKHKVELRLPSCSSSSSNSSNSSSNSSSSNSSTDYAAYIKTWELHGADSSYPLPSDETAAAATAAAAPAAAAPPPPPTAAKPAAAATAAAAAAAGAGAARYPLPARGASAEFMRQKVVAFRSRDKLFAAVARIRAETEKCLTSFLEQQQQQQQQQKQQQQQQQKEERTRHAIPLGSHCCGRKYIIAQAAAAATAVATATAAATTTAAAATAATATATAATAAATAAAATAAPAAATAAATATAAAAA
>KarSpeRossSea230829_none_TGME49_232560
LKPFCPKFSSSCSAGNACWCRITRCFAMARVLAVVMTALLVGGGEADTCPTGLKEWPLSSSELRMFEDQGLWYEVASEDLSKLSGCSCFRYDYRTPGLCSDPRYGNSREIPGTSRMPTAPYQILEFGAMGEYAVVYACIGLPYGQVVEKNVTFTYIFARDPQALEKNTIDFEGIKSRLTAQGIDATKIKIVPQPETCKYPEAKEQQQQQQQQQQQQQ
>KryFolCCMP1326032722_none_TGME49_232560
ALAMPFPFKPALGPDALDLAVEEEARLADDQSGLSGAAPFVERSADEVQDVLRQRIAVLSEEKVASQENAEEYPLVSHHGSDLLSQAVGADLDVVAGAAPVSMQQRSQKHQQEHQQQQRQQQQQRGAAMHRNVASVAAAEKASSVISARFVARTSSTSDVGRETRKLLPTLLIAGLSCTMLILIALIIHQRLVQQVPGIAGRRLETAMTRSLSNTEADGLFVGAQALQRAAGVGIRHHKWPPPWAISVDEGSRQRDDQGQMPDVGLEYLSGESLTFFTTQELWEERPNSELGRQVSVALYGPSGAIFGQICRVPTERGVMYQVFKDHMRIDSPLYTFSGDFATHSIRVTECGPLGRLVASCEPSQAGDDEDVMQVKIEPLMDAGIVLLGLLX
>KryFolCCMP1326074726_rbh_TGME49_232560
XKTSAFGKRPARFSETSMDGRPWLYNTIPVADGMFAPVGMLHPQLQQQPMQFDGGPFGHGGHPQGQDGRGSRRHRNSPGHGAGGQWPLQDSGGGYPMMVTMDMSMQPGLAAMQGGTGASGSSSGGFVLVPMANNGGNGGNFVDAIGNPTPIAQAYDAGSRPTMHRQNQQFHAQRQFQQQQQQPWYPDREVGETAEEHADVEARRAAGTGRRDVLRRRAGEARRSGYPASSEVPTEAATAAAAAAAQGFLRSHAPSSPPQPQQQGFGGGRGGGGRG
>KryFolCCMP1326110623_none_TGME49_232560
QQQQQQQQQQQPQPRSEYQAPVKPQQAASGPPADGLDQTAFVPGSTGPSGLDPSAARVRPPALGGGADAGPRMPPDMVYDMQRRILCGNLRVYVFNKDLELQAKRLALNPSNRRISILRDDGLCEDSWETETLASISLTIDSSILAEPPPPGAAAFKFSFGDAGDRFLCVVFESEDDCALATEAFGAALRGAGNSRVRGGRTAAAAAPRSLVPWTLEDALEFAKPTAPEERGRGAGSSRRPRGAAGRPRPLSQPLHRGARARAR
>LinPolCCMP1738028207_none_TGME49_232560
XRGAAGAMAPGASARPAPGQPPVTSAVRLPREESSAPSTSGAPDGYLAVEAGSPRTDRRVLEAGSRQHDAALMSLQQKIIVSCAVFVLVLLTICCGTWVGVQLGNLAIEQQAQQAEQQAQQQRAHMRVQHTSLAPHLAAPRATRAPAAAAATSSTTTTHASTSTSSEAPTTTEALVVTSTSTATTATTTTTITSTVTHTTTMTKTMSTTTYSPTLFCFSIMRSSGYELSLVRVQLAQGLSIFACDAYTVFSDDVVWLTPGPPVRIDSEALGMDLEAPEGVKEHILNTEIFLQAWENVRKEGRYKQYEWVVKVDPDAVFFPDRLRKRLDSEVQEGGSVLYFLNCQVSFGLFGALEVFSRKAMEAFYAGLPRCKSEVSWKDVGEDLFMRQCMDHLGVDHAKDYELLADGYCNTQPSPCSSGQVAFHPFKNVEIYLQCVREAKD
>LinPolCCMP1738292920_none_TGME49_232560
XPAPGQPPVTSAVRLPREESSAPSTSGAPDGYLAVEAGSPRTDRRVLEAGSRQHDAALMSLQQKIIVSCAVFVLVLLTICCGTWVGVQLGNLAIEQQAQQAEQQAQQQRAHMRVQHTSLAPHLAAPRATRAPAAAAATSSTTTTHASTSTSSEAPTTTEALVVTSTSTATTATTTTTITSTVTHTTTMTKTMSTTTYSPTLFCFSIMRSSGYELSLVRVQLAQGLSIFACDAYTVFSDDVVWLTPGPPVRIDSEALGMDLEAPEGVKEHILNTEIFLQAWENVRKEGRYKQYEWVVKVDPDAVFFPDRLRKRLDSEVQEGGSVLYFLNCQVSFGLFGALEVFSRKAMEAFYAGLPRCKSEVSWKDVGEDLFMRQCMDHLGVDHAKDYELLADGYCNTQPSPCSSGQVAFHPFKNVEIYLQCVREAKD
>PolGlaCCMP1383039644_none_TGME49_232560
XQQEQQQQQQQQQDEQQQKQQQPQQNGTWTPAFPSRAAESSKVGRTEVKLSARQEEEPEDGPAAHIPTARSTRSAGDRRGEEGFQGIEEGKDPGGQGRRQRQVLCEQVKPHRATEPDSAGSVELPGRGKVRLLRKALPDQPADPSPGEEGGEDNSAAGGPRLRGEDVRNASLSEEVSPGAGVETTSHSGSSHYGSNNNX
>ScrHanSHHI4001548_none_TGME49_232560
FGSSSAPLKSRPTAPAPSDTMAAQVSYSFQGKEFTIWNAEQLTAINRTKLKQRAMDIREHVGADCLPSMPQHPEELVRWIMDVQAGLMGREPAAFAAYAQLGRGHQQQQQQQQHQPQQWQQQQQQWQQQPGVRVPPSAPASVACSEDLAAYRDASKGARAARDRNRGSGIXLSPERPSSLGSARTQPCAAPSQRLEASARGRLGAGLSEX
>ScrHanSHHI4004960_none_TGME49_232560
LAGGFLLGAADSSGENSIAKWFLVPEDDLAGFEAYEYAILRINEMREMCEGFHLAPLQLQAYRATEVYVQKHNFYSAYKLRLESKHGLAPSAIDVSIGRQNSVTDLSLFEVTAVEPPPCDLFSSVDDAELMVPWKGSIAQKAQEAAMQVLNRQRSILCPQKPQLQLQRLVAASMQPSQGMVLRLVLELREASESFQSASFSDIVSVIYALDQDVPGQCTVSPEIYPARSPCNMKFTEDQQSADGSGESSSSSSSSSSSSSSSSSSSSSSSSSSNNSSSGSSNSRRLRADASGGSVVX
>ScrHanSHTV5060422_none_TGME49_232560
XQQLQQQQQQQQQQQQQQQQQHXPQLPKYTIEISGVNLINGTYVPSNVTSQNKTCFYNDKNQFYLCLLPAGCWGVQPKAKIGTNEAYMTGDKKEQAPQSSGPWKVNVLGQWVASPGIQVVVVDDPTISKTITRALIGLLSVVSVIVWLALAQSPSCRESTSAVVCSSWTACTAFAACSLPALLASTPAKSILPKFLETHEDLVCFLWFTSLNFMMVVVSWKCQYSFFRVAAVRTLGAYFTAYVGVFNFTAFQREAIKQAPEAMKNSGFSDHMAEVLASLLVVVLAWLLLMLYRKASQELRRTLFSEAPEGPWCKMKSTAAVVMKAATSTATGLVAGDRFGAKDWDRWQEQLEFGEDTVAILLLSFLLVNTCFYWKSRELPGLREEYFRYGEDEGGTWTGFGLVFLIAGLSASVLRRRGEESRRVRIAEHSGLTAVSWSVYRLIHFVVLGIFPDSPVAPVVGAVVTTMLAMGLIRLCSMGGMNDELGDSASGWLTEMPISSPFAASTLMGSGDSGGWKNFVLPMSTCIGNAVGLYWGTVFMGRTGCVSRIAVHVSEIAGLEAEIEACINLGLSILFTCVAGLVLWRAILPTCELHQYQQQELIEAEAKYIFDVE
>ScrTroCCMP3099016293_none_TGME49_232560
XACWLMVLGGHAEEEVEHFQLEAAGLKEDGALDRMDAEALKGAAKNPSSQPVKRLQQQQQQQQQQLEQQQQQQQQQQLEAGLVLKQRTVSGVFVDGFYGYRVFRIPAIVQHEGILFAFVEARRHGDYDQDHIDILLRRSKDEGKSWEEPDLVVGYPNDAWGSGTDTGQPTPIVDQKAGKILLVYCVNNSWVWQVETSDLGATWSTPRNITSMVKRAGWGWMATGPSHGLATASGRLIVPFNTFLAEKKVVTEVVETGCAGTPECSYYHPNKSLSLKYTITNTADPNDLELKGTLKGTKLPPDFTWAGDRSGVFYSDDHGATWHIGGQISDYVSSSENTVEEIFVGNRSELLMSFRVEDNYNHCRKMAKSLDGGLTFQPYFEPRSQNGTCIPDPTCQGSVLSLFGGKILLTSGPGSKKSRVDLLYKSRSTAVELLSKLMDGEAKYSDLVFLGGTPDNARAGVLFGGSGGVFFVAFDITAERSGASIGSVPFII
>ScrTroCCMP3099117740_none_TGME49_232560
SPSSSHILLHTPRRRLTPLSQTAMASAYTLKXXLQGEIRRLKGWPXAXAEPXFAXXQAVXCEAFGVPXGXXXLXYRDXEGDXCXLEXXTLPDALSLVXASXSTVXRXIASRXEPXTSXGXXVPNTSVADRXSEHXXAXPXXXXPXVPXVXSXDAXSECXXXAXESXQXEXXXSGCTVRQRLDQAKPRLSQGMQRXXXQXAXDXKTAXXEMKGAFDSXXRXXXECPQPLRGVRGAVGVVAGVAVAGRXVPLXATRLAAEAYVAISNPGGSDAVTEPASSGAVPPPAEASLPASSDAADVGQSCSGPSAAASTGVDGEFAHFTHQVKRDFEVARQEIRDAFGCVMGRSSSQGMQDDQQQQQQSPSAPQQQQQQPGGVVPGIAATVAGVTVASTLVPVRAVRLVVAAGRMAVTGAVGAVGTGASTAGHSSGTQNEEADHQGAPTGAEEGEVDVSGAPAAEPTAQGGLTRPQQPQQPTPRELACGLRPAAAX
>SieNemWS1WS2_1015399_none_TGME49_232560
MLWSENAMFAGLGGVTELEEVDEETLEMDISLEQAMRSPTTRRDGNSAGSNLISAPIVSAAVAAAAASSSSAGGGRWSSRHQFDSSDVLNLNWWNVRSEVVGEAGGVDARNVQQAQVHHQQQQQQQQQAQQQRHSSVLHSMNDDEVGAARLLHHHDDDDLADLELDLGGVDARAAAATVLLQSSCDWGMLTDDHHHHDPEIAAEQLMGAAWGGGGLLNLHSSHHHHHAHHHHMAAPQGMIMAPPMEGHGHLLSPHSHHGYYHHIGATADII*
>SymMic021253_none_TGME49_232560
MMESPGLDAVSTFLIPSWVQQQQQQQQQQQQLRSEPASPSSSSSSSSSSSSAPESAVLTAAAAAAAAAAAAFATKLWTQQQQQQQQQQQQPPISSAAASSSSSSSSSSSSLSCLRIKADTARPAIAFSWTVMLAAVPQQQQQQQQQQQQLCDPDGHSSSSSSSSSSSSSPRPNAELPAAAAAAAAAAAAIPSLALYQQQQQQQQQQQQPLHAISRRSSSSSSSSSSSSSLSFFFLSAAAAAAAAAAAASLLTTMAQQQQQQQQQQQQPFPHSSRLSSSSSSSSSSSSSLSPSPAPAAAAAAAAAAAACRSAFRSQQQQQQQQQQQQRKKARSLSSSSSSSSSSSSSLALTQIGRDGLLLTLGLGLLAWLLCRCQQQQQQQQQQQQPLLGRFSRSSSSSSSSSSSSLTGIRLLPAAAAAAAAAAAACCQPTESQQQQQQQQQQQQHDGRHLQISSSSSSSSSSSSGHQLVCSPAAAAAAAAAAAAGYLAHQPQQQQQQQQQQQQPRLQVASSSPRPGRQYFLGSPGACLVVAAAAAAAAAAAAASRDIELQQQQQQQQQQQQQLVPPPSDISSSSSSSSSSSSSHVAMTITAAAAAAAAAAAAWNR
>SymSpeCY103060937_none_TGME49_232560
MLDSVQKHALKADWKEFMPRPESSLNLQGADSGTSFWGSDYLQAGGCYADAFAADAAAAAVATATLLLQLLLLLLLLLLLLLLEAAAAADAFAADAAAAAVAAATLLLQLLLLLEGRCTCCYCCCWRLLLLLLLLLLLPKLAAARVLLLLLLQLLLESRQAAAGRVLHLLLLLPRLLCCCCCCCWRLLQLLLLLLLLTAATAAAGGYCCCCCCCRNSSPAAAAAAAAAETRHFDPLATRKHHGSEGRTSRQIXAAAAMLMRLLQMLLLLLLLPPHCCCSCCCCCCWRLLLLLLLPKLAGCCWKAAAPVLLLLLLQLLLGSRQAAAGGCCYCVLLLLLLLLLLLLLEIWHAAGMLLLLLLLSESWLNPAVLAPD
