# Supplementary material for: Molecular characterization of the conoid complex in Toxoplasma reveals its conservation in all apicomplexans, including Plasmodium species
Source: PLoS Biol. 2021 Mar 11;19(3):e3001081. doi: 10.1371/journal.pbio.3001081 (PMC7951837; doi:10.1371/journal.pbio.3001081)
Supplement: S1 Data — Files are named according to the T. gondii apical protein query. The sequence headers comprise the protein identifiers in our in-house proteome database for the SAR clade (Methods), starting with an abbreviation for the species strain (see S3 Table). The headers furthermore contain either the descriptor “self,” indicating that this sequence is the original T. gondii query, or “rbh,” indicating that it has the original T. gondii query as its best T. gondii hit in a BLASTp search, or “none,” indicating that it has no BLASTp hit in T. gondii (see Methods). For sequences of P. falciparum 3D7, the header also indicates by which P. falciparum IT sequence it was gathered and if it was gathered via reciprocal best BLAST hits (“rbh”) or via unidirectional best BLAST (“bh”). The latter is only the case for the putative orthologue of T. gondii’s TGME49_219070 (see also S4 Table). (GZ) [file pbio.3001081.s005.gz › TGME49_conoid_proteins_putative_orthologs/TGME49_242790.fa]

>BesBesBbGer1005861_rbh_TGME49_242790
MKKLLSLQLGSHAHGAFTGMPHPQRSPREPGEGDEDTVSVAGRVSGDMEPVTLSRRSSAVSSSIATTPRGTRQHQGGGEKQCKCCKKGCTLVGRLRQQLQNLREEKTQLENLISMQTMTLHQIDRDGRQMEKISSERLESQRKLAALLQDEQRSTEERLKAAAEAVTALQTELNQVQQHADSGLQSLREQLHQQTAEAAHAAGRASQLEADLEAARKSLEDQRAVETQTSRESDLAREKAKALELELEKILDQKNALEKLLEAEQQAADEEREGWRRKQEELEREFKYVLEGERETWKKLKEEREKEHQELLAKALADVRAKDEERERRREEDEEDRRRKRDAEDAERRKRLEEEDETRRKKRDAEDEERRKKREQDEEERARERQAARSKIQELERQLEEGEARTQQLQTKLKEMEETQQSLKRQSSEEKHALVSEVEVLMAQAAQTADYRDVTEQLKKAERENEDLELRIEALVSEKEAAIREAAAAVEKAQAEVTRLETEIRRKDNEIVMFTQSAGTSEEEEEERDEGPAARILRRNLRKIEKLEAELRTKEAAVHDLETKVDHVLASQSNAVMNLAAKEAELARAQKTNEDLQRRVEEDKKRRDERQKELISLEDEHKALLERNAELVRELAKGGQKVAALEANLRTAEQSLQGVKEEMSAKLSETVAQDEQEIKRLSKELAEAQKHLQEGTAEDARAVEELQGLLEQSGKLTMDLAEKEEEVGQLRQQIHVLEEKLKQRDEAAASKAKLCRDLAARDAELAAMRQKLSDAEEELRLRARSRAGSEWKVTALVQTNTELVAKLAKAEEELAAERRAASQAKDETKKLSSQQRDQEEQIHALVRANTQLVSDLADKDAKLSEANRTLTAQGTRLEILQPLEEKSSQQEALISHLEASKDTLSDQVTRLDAELAAMRKEAEDANSAAKDREEKTKREMEALNKQKAEMEGRLDARSAELARANGELTKLSEELHLLKLSGPAREQEMTELIEAKATLMDELGKKERDISEAHKAAREKEAQLRSSLAAAHAEIEAKTKQIAELSQFGREDAITKRERKEKIAASHAELATLKARLAETEKALKLAKEGEDGEVQKLVATNSALVSELAEKDAELSALKLRLANAEKQSQAEAAQAPRREEMQRLLVVNSELTTRVAAQEAELAERLQALEASKSENETLRKQREAASAANRDRGSDRETRRALDAQKAKHETAMREQLEHARVLLAAEKEKRVMQNVKLRKQLSAAQEARSQLEHERDEAIAAAAACASALEQRRQAPPHSPSASSATQCPANGAAAAESEEAAAAGESRLEQFSREIQALREDGAGISPAEEAWMLNKAKSSPAEVTELLRVHREELRIREQARGFAGAPSLAARESRRRGLPASGELEDTRNHVELTAAEAGFFGDDGLSVLAVLGAGERPPQQVPLASPLRVSPPPPSLSAARRPSPPRLSPPSPPRGPPRPPALLSPLSLLEPKAPDSPVSRAADVLTSVAFYHPSMLPRGEGSPLHVEEKFLENLHVYRYAPAASGAIPRAPALPQSPEEILKNPFPLILALAEPSHASAETNARRDAPPSPSRLPPFFAPLPLSRPFLAARGAKLPEARKSGASIRLLSAAERNAEGKTGEDRRRRTRIPSPAAARK
>CycCayNF1C8002158_rbh_TGME49_242790
MKRLWTRANSKPTETKNDTGERSPARAESLPVHRWLQSRHNSFTSEATCRKAEDSLCSPPSTHRDPVGPCSSEHCQAVVARLQHQLQNLKEEKSQLESLISMQRQTLHQIDRVSIEEKLTSSSDAIQSLNEHIIDLRKLLEAKDEEAEKLRTELAEVHEAERQAKKLAAEETAKFAKAYADLNEHTNHLKLLEQKLGAVEVLLHPDSPKTEKSSRAGRGSGGRNEPNTSADRTAEQISGESALLPAAVATLVEEIHEARANAASLKRQLTQTQEKAQVGWSSREKDVELESLRKSLVKLQEKAEKAESVLRLGSTDKLESLATRNSELVAELAEREESVVSLRRQLTETQGQAQEAEALMKEKDVELESLRKSLVKLQEKAEKAESVLRLGSTDKLESLATRNVGEPESDGARFPGSMEERLSQEYSFAQKRINPTEQAAAEDAQHSSMLNSVAQEVERRLQQQLQSIKCEHEKLKKENNKLKQTLMNVAQKTVDKENEIQLKEKEFEALRGKLKAAAHNAEGCKYLAQMEKERRIAQVTHLRCRLAESERQIQQQQVLSNMQKKESVKPIGDLQQHRGQFHPTEPLISVHSASKPQFEASSIKVLASHTHIDSGKSGLGQRSKGDISQLVRMGDTQMFRNILLEPQCDSVLKIVMPRAPRT
>EimBruHougton003753_rbh_TGME49_242790
MKKFLSKSMGKPQESGEGDGNKGPNRAGSMPVHRRQPSQQDSLYSEFPSTKDGETASSLPSTQRGPLGPCTSEHCQALVARLQNQVQNLREEKSQLESLIFMQQQTIHQIDRVSMEDKLKSSSEAVQRLDEHVIEAEKLAKANAEIEKLAARLQASELRQEEVNSLVQPGSPEERASLPELKATLAAKQDAVLSLQRQLTEVKEHAEASIKEKDEQLENLQRSLADLREKAEXLTGTHQGRRLLRGCSGMAGWIALCADCGGRSELVGELAEKDETVLSLKRQLTEVKEHAEESVKEKDEQLENLQRSLADLREKAEAGDALMCVGSVDTGPPLVIRHGSANLRRPADESFSPPNVDTRRSLCLIGTKKEQKPDTCGTAGVQAPQVGNDVLQESVIEQGRRLGSYTEALDRAHQNEELLREAHEREVRLYQQLQEIQCHHEALKKENQTLKHALMNTAQESVDKEDVILRDKKEYDELEKAMKNATRDAEDSRYLAQIERERRIAQVTQLKAQLSKLQKLCHQQTLVDRKQIKATVPPDDGSSASSEVPDAFLTGTTQRRQNLLAEPGSRKVDRIRPGPSKVASKESLRRSTGGNVTQLVHVIDAFTTQNVLLEPPCDSVLKAMGHWKPRS
>EimMaxWeybridge002575_rbh_TGME49_242790
MSLVPRIQKRPLLFQVPTGAHLNVSMEDKLKNSSEAVQRLNEHIADLRKLLATKDKEVEDLRSQLEDLRGAKSHTDTEELGNASADVGGLSAGHLQTSERQRGQMDSSLQLRSSQELASLEARNSELARALAEKEEAVLSLKRQLTEVKEHAEESVKEKDEQLENLRRSLADLREKAEPLLRLGSPETLQSLVTKNSELVGELAEKEEAVLSLKRQLTEVKEHAEVSRYSRVAFGVWRWVGRSSDCWY
>EimPraeHoughton003080_rbh_TGME49_242790
MGKPQGSSGGDGAKGPNRAGSMPVPRWQSSRQDSLASEVPQTKDAETASSLPSTQRGPLGPCTSEHCQALVARLQHQVQNLREEKSQLESLIFMQQQTIHQIDRVSMEDKLKTSADAIQRLNEHIADLRKLLDTKDKEVQELRYEVEDLRRAKTQAAELAAKETEKLARAKAEIEELTGRLQASGRQQVKSKSFVHLGAPEELASLAARHVNVSASTICRRKHHIGHE
>EimTenHoughton006167_rbh_TGME49_242790
MKKLFNKSVGKQQDSYGGNEPKNPKRAGSMPLQRWLPTRIDSLPIEASLTKEAAWSCSLPSTQRGPLCPCANEQCQAFVARLQHQVQNLTEEKSQLESLIFMQQQTLHRIDRDGRNSEEGAKRELELQQRLAMVLALLLIHQVSMEDKLKSSSDAIQSLNEHIEEADELIKAKANVQELQGLVEELQQRLQSTQQVGDAKKLASVLKQNVSVFTESQSELVGELAEKDETLTSLKRQLTETQEHLEESVKVKDAELENLRKSLRELQEKAEKAEPLLRLGSPDKLQSLVVRNTRTLEMRVMEALFQQMLYLKLHDGQLPETHEGGWSELVGELAEKDETLTSLKRQLTETQEHLEESVKVKDAELENLRKSLRELQEKAEKAEPLLRLGSPDKLQSLVVRNTRTLEMRVMEALFQQMLYLKLHDGQLPETHEGGWSELVGELAEKDETLTSLKRQLTETQEHLEESVKVKDAELENLRKSLRELQEKAEKAEPLLRLGSPDKLQSLVVRNTRTLEMRVMEALFQQMLYLKLHDGQLPETHEGGWSELVGELAEKDETLTSLKRQLTETQEHLEESVKVKDAELENLRKSLRELQEKAEKAEPLLRLGSPDKLQSLVVRNTRTLEMRVMEALFQQMLYLKLHDGQLPETHEGGWSELVGELAEKDETLTSLKRQLTETQEHLEESVKVKDAELENLRKSLRELQEKAEKAEPLLRLGSPDKLQSLVVRNTRTLEMRVMEALFQQMLYLKLHDGQLPETHEGGWSELVGELAEKDETLTSLKRQLTETQEHLEESVKVKDAELENLRKSLRELQEKAEKAEPLLRLGSPDKLQSLVVRNTRTLEMRVMEALFQQMLYLKLHDGQLPETHEGGWSELVGELAEKDETLTSLKRQLTETQEHLEESVKVKDAELENLRKSLRELQEKAEKAEPLLRLGSPDKLQSLVVRNTRTLEMRVMEALFQQMLYLKLHDGQLPETHEGGWSELVGELAEKDETLTSLKRQLTETQEHLEESVKVKDAELENLRKSLRELQEKAEKAEPLLRLGSPDKLQSLVVRNTRTLEMRVMEALFQQMLYLKLHDGQLPETHEGGWSELVGELAEKDETLTSLKRQLTETQEHLEESVKVKDAELENLRKSLRELQEKAEKAEPLLRLGSPDKLQSLVVRNTRTLEMRVMEALFQQMLYLKLHDGQLPETHEGGWSELVGELAEKDETLTSLKRQLTETQEHLEESVKVKDAELENLRKSLRELQEKAEKAEPLLRLGSPDKLQSLVVRNTRTLEMRVMEALFQQMLYLKLHDGQLPETHEGGWSELVGELAEKDETLTSLKRQLTETQEHLEESVKVKDAELENLRKSLRELQEKAEKAEPLLRLGSPDKLQSLVVRNTRTLEMRVMEALFQQMLYLKLHDGQLPETHEGGWSELVGELAEKDETLTSLKRQLTETQEHLEESVKVKDAELENLRKSLRELQEKAEKAEPLLRLGSPDKLQSLVVRNTRTLEMRVMEALFQQMLYLKLHDGQLPETHEGGWSELVGELAEKDETLTSLKRQLTETQEHLEESVKVKDAELENLRKSLRELQEKAEKAEPLLRLGSPDKLQSLVVRNTRTLEMRVMEALFQQMLYLKLHDGQLPETHEGGWSELVGELAEKDETLTSLKRQLTETQEHLEESVKVKDAELENLRKSLRELQEKAEKAEPLLRLGSPDKLQSLVVRNTRTLEMRVMEALFQQMLYLKLHDGQLPETHEGGWSELVGELAEKDETLTSLKRQLTETQEHLEESVKVKDAELENLRKSLRELQEKAEKAEPLLRLGSPDKLQSLVVRNTACESDLNLIEKRISADASEVQKPVASSDALIMGINVSKESTKGQERIVRSQDGTVEVPGQSAKLVRKLQEMQRALQQQLQQLQCEHEKLNRENQVLKQALMSKAQESVDKEETAFREQVDYAELKRGLEAAARNARDSQYLALMERERRIAQVTRLKIQLEKAQRKLKGHPVPLDTKQYASDT
>HamHamHH34002646_rbh_TGME49_242790
MKKLLSLQLGGAGHPTMSSLSRTKSPRETGDRGEGEEETASVAGLGDLDTLPLSRRSSIRTSNVPLTPHGRSEKPCKCCEKGCSVVGRLRQQLQNLREEKMQLEDMISMQTATLHQIDQDGKQLEQRTTERLESQRKLAEILQDERRSTEERLKAATEAVADLQKQLSLTQQRAEEERDALREAVREQTAEATKAAALAAQLETDLELTRRSLLQQTALTAAAAAAQAVEATEGEEAAKQMKLQTRILRLEEEKGVLEATLSEEKKKKMEEERNAWKKQQEEREQEKQEAIEKAIEEARKKMEEEREALKRHRGEMEKQDEREKEKQEAIEKAIEEERKKMEEEREELKRQQDEREKEKQEAIEKAIEEERKKMEEEREELKRQQDEREKEKQEAIEKAIEEARKKMEEEREALKRHRGEMEKKEKQEAIEKAIEEERKKMEEEREELKRQQDEREKEKQEAIEKAIEEARKKMEEEREELKRQQDEREKEKEEAIEKAIEEARKKMEEEREELKRNRAAMEKEKQKAVERVVEEERKKMEKLRQEGEEEQKKRREREREEEERAEKLKRTTEEYEAATKRVTELERLVREEQEKNSMLETTLREKKKEEEALKKEVEEEKRALVKEVERLTTQAAEVADYKEVTEKLKKAHRENGDLELRLGALADEKDAAVREAAVAVEKAQEEVRHLEVELRRKETEIVMFSRSAEWSEEENEETNEETNEEEKSSHPAAVIRRKLRRINRLEEEVKTKEAALQDLEEKLNTLLASQSAATVNLAAKEEELAAVRKRNEQLQRDFDALKEEAEEKPKGVADLEKENAALRERNLMLAQERADEETKAAQLEARLHAAEEALTATREEASARASEKRTQDDEEIQRLSKELAEAQTQLREQRSRAGSEWKVMTLVQTNTELITKLAKVEEDLAAERRTACQQREAHEALMKQRSEQEEKLQTLVATNAQLVSELAAKETEASEAGKQLAVAEAKLLGFQALQTAADKEATEKRELKTSNESLRKKVQEQEAKMNALREAEETARREQREVKEDLEEKKRELAEMRQTHATTVEELAKKKDEVAHANEKAKEVEAALRASLSAAEARVVEKEKRIAEVEAHFREVKGTEKQEQETAVAALQSELASLKTQLPDARTTQVAQAEADENVQQLIAANSALVTELAERETELADVKRQLGKLEAKEATHAEVRPSASADEAMTRLLILNSELTSQLAEQEEEARRCMQTAETLKKENEQLRSAVEELRRRAGEEAARTRRGTLEADDRAEDMRVLLAAEKEKRIQDTLKLKRQLARAEEARALLEGERDEAVAALAAVQRQCVSSFSPPAADNAPDTDLPPTSETQARREDRVGIPRATETDEEHRQTADGEDDSENDRVSRFKREVKSLRDAGADISALEEAWLLRRVCRHPKEAEEAVATLRRDFEMRRKAGATCAPDAWVQSRDPARCGFQAVGEEKKDRVTLTSAEVPFFGGDGLSVLSVLGHSSSEFSALPFPAAPAHAHLGDVLPTSSLRCSDVSAAVPLSTAPLPVSDFFTSVSLYRPDLRAPPSPLCREGTRFTPAHQSPEEAMRNPYPLIEALATTYGERPFLSPACREESSAGLSSACDLDATSSRAPLQPFFAPLPRASPFAARKPRRSDCTRRAGTHGPFESPSRGLDSEANDEKARRVHVGKEDPHAFADERAAQEEREARDQELGPRPDLKDREEPGKQATPEPSEGKKKRGLHGLFSHKEAGRRTSGRNPGGHVAGVVAVNHVKSPGRDWKR
>NeoCanLiverpool002482_rbh_TGME49_242790
MADGKNIEKITAERLESQRKLAEILQDERRSTEERLKAATDAFNALQSQLTRALQQADEERQALREEVSKQTEEATRAAGLISQLETDLELTRRSLLQQTALTAAAAAAQAIAATEGEESEKQKKLEDDIQRLEEANASLEKAVAEERKKLEEERKTWKQQEDEREKTHQEAVEKAVAEERKRLEEERETWRKQEDEREKAHQEAVEKAAAEERKKLEEERETWRKQEDEREKAHQEAVEKAVAEERKKLEEERKTWKQQEDEREKAHQEAVEKAVAEERKKLEEERKTWKQQEDEREKAHQEAVEKAVAEERKKLEEERKTWKQQEDEREKAHQEAVEKAVAEERKKLEEERETWRKQEDEREKTHQEAVEKAVAEERKRLEEERETWKKQEEEREKETQKAVEKAVAEERKKLEEERETWKKQEEEREKETQKAVEKAVAEERKRLEEERKEREEEDGKRKEQERVERTEVLKRTEEETARAKQQVEELEKRMCEQEEKNRRLETVLREKEEKEEAFKQQTAEEKQALVKEIERLTDQAAEAAGYKDVAEKLRKANQENGDLELRLEALVDEKEAAVREVTAAMEKAQDEETEIVMFSQSGEFSDEEDEGLQPSSVIRRKLRRIEKLEGEVKTKEAAVHDLEEKVNTLLASQSAATVNLAAKEEELAAEQKRNEQLQRDLDAHRKEEEEKKKSVEALEKENCALQERNLALAQQLADEGTKAADAEAKLHAAEEALKAAREEASISAESASAFADRQELLEKTGRLTMDLAEKTEEVAQLQQKLRRLEKLPQTAETLSVPPTNATGDALVDENARLRRDIATKDGQLAELEQKLSEAEQEVKLRARSRAGSEWKVVTLVQTNADLVTKLAKAEEDLAAERRAGTQQKEERERMAQQQKDQEEKIHDLVATNAQLVDDLAAKDAAASEATRQLVLATEKLKNLEARQVKAGEQASKINELKTSNETLSEKVQEQEAAIRALHEEAETRRREAEKAAADLEAKNRDIAEINATHEKAVDTLTKKEAEMERAAQHAREVEASLRESLSAAQARLEETEKKIVEIESHYRDARAAETQAKDAALASLRSELASLKAQLAGAQKKQNAAHAEADEKVQQLLAANSGLVTELAEKEAHLADVKHQLGKLEAKAARCSEAVSPESSADEAMARLLITNSELMNRLAEKEEESTHAAQLLATLKSENEMLRCRIEDRERQEREDAREDERGKNLHSERESENVTALREHLEEARVLLALEKEKRVQQNLKLKRQLASVEEARKKLEEERDEALAAWETHQCSTSPAPSGRRRSPERSQTPSERENVPETGASGDAGPGVPRLARFKREVERLREAGADISPLEERFLLRKMERHPTEAEATLAIRRAEVEMHEKVAAGRGGKHPGSWWPNDGTSVQAKPPGTRLAALKDRENDRVELTAAEMAFFGGDGPSVLSVLEHSTPPESYLALPFAAPPHAHLQSSSSRPRLVSPLSPFAGSAAASPHPSDFLTSVSLYRPELWREASAACLTFSEPQPFELSPSRLPPLRQTPEEAMRNPFPLIHTLATVYKGHPRPSRCTANRNSSSSTSASRVNSPASLQPFFAPLPLSRPFAARRAKRGDCVRNGPIAVASPHGNAERENGNKHRENGGETERERARRPLAESPTETPFAAEKGEGNGEQRYGQDRDEEDQGFHTNSLDSDSPGSGRQETPEGKGKKRRGFQRLFPHRDSEKKPKGRGLGGRVAGIISVSRTNSSGRDWKR
>SarNeuSN3001881_rbh_TGME49_242790
MKKLLSLRPSPRRHPKGEQSQQRREGGAAQDGQEEEEEDEQEERQRRGGAGGSSLSRSATLPLPEMTALLSPTGAASNRPAATAATERDAAAAAAPRAGSEPTPLAGAAVLLRRASSRVSLVSSSSKKSIRAAPTQAGAEHSCRCCRKGCPVVTRLQQQLQNIREEKTQVEEIVRMQTATLHQVEQDGRAIERAAGKKLEAQELLSEALKGEKQQQQQQQQQQQQQQQQQQQQQQQQQQQQQQQQLHGTVLLHDAAAPSSFFSALLLQRTAEERLEAAKLAADQLDKELALAQQQQAAAVQRLEDELQQLREEAARANAARAEEELRRSRQQNASPGEQQADAAVVAAAEKSAAALKEEKKRLERQLQEQREDAQQQIQKLRDELQRAETAAAAALGGATANAAEGQRRLEEEREQLAVQQRQLAEQQQQLERRKQELEQQKLRLEEEKQQLAERERHVAALQRQLAEQQEQLLQDEQVMEMAELRKRLLEEQETAAEETRRRTALEQQLAEKQEELVALQHRQQQEKASRQDGVGERNGTQQQQEQRQKDATGEALLQQQQQREQQLLERVQELQAALERERQKTEAAEKEGKTHAAQLQEENEKMKQYSEQLQEQHNATQENNQQQQQQLQQLTAAAGAAEAEQARLREQLQQAERSKEKAVEELQALRKEKEVAAKVSAAAVTKLQGELADAKKLLEQQKRQQKEEAAAVAAAGLVAMPQAEGGGRRPSQQETKQLGETLGALLRRHSSAIVQLEEKTKDQQEQAERLQQLEQRNLQQQKELADREKTLAAVEKENVNLLEKIVSSPAAHAKLTRDFSAAQGELPEVKKRLQETEKALQAALEKNAITVESIARDEKETARLSTELQQMREKLQQQQQPQQRPRDTPLGQTQQQEEEEVQVKTPRRGFAAFLRSNTSHSRSGKSKPSSSPKEDLYAANAALHALAASTGSKVMVPAFAVVFCATPHMLGFRLFTTTSAAAARQPSSCVLCSCVEEVISLLLLLGPLSYRFFSTYTCVRSSPRSRNQLGSSRSKQLKVAVEAWCDGDTVADASPLMLRVLLLARFFHLCAAAVPPPRCPLARCAAAAAAFSSAAAWRSKLTMDLAERDEEIAQLRQAVRDLEENLQQQMTAAQQGSATLRGPPLHRARDVFLCCELLMWGEPLLLCLGSRDAAAAAVGAAAVAGAAAAAAVVSDWLFLHAPLLWGDCSTAWVAVRILSPLLLFLWAAAAAVCAAVAAAPAAAPGVAPPAAVSQALPILLALLPVLPEGLFLSDAERVHFLSVKNLQEADGEQQAAGTDAVTPTHEKLLYQIAEKDSQLQALQRKFSKAEEELRLRARSGAGSEWKVAALLKTNHYYNNYYYDCSYYYYYYYWYYYYYYYYYYYSCLFILLLFGQSVACASPSLSGELVERLAQLEESVGEQRREYMQKADAYDTLLQQKEKADAEKETLLNQKRELEARAAARAAAREKELLLAKQQLLDARRETERLRAAKIEAEKREVLQRGAANEKEGEAEEDEEIVKEEEKKEKQQRLGASSATAAPEEKDTATAQRPTAAAAAPEAGAPAQFPETRSSSPVEPTAARAATGRTIETQQEQQQRQHHEVAVVARAALQHRLEEAQLLLAAERERRVTQNCNLRQQLAKEKALRSEIERERDAARAAAAAAEKEKAALQTAADFWRGTDVAGSTAAGRRAADFFSSGPAAAAGSDGASPRQQRSKNSHQQRPGPETKRQQQRVTKSSRRGKKEQEETAAETCVDLAVDGVSAGQKTEQQPNALAAAPGRLTSKELQFLDDGLCASVLSVLGGGGAERSDSPSVLPELVEPSLSLSRPRRLRSCSSRSTSSSQWTSSGSGSRRSRSVSTFRPSHALLRARRWEEQQLRQMRAQQQQHLGAGCGRPRTPSVSSSFFSSPSEYSDFTVSDPCAAGQQPSLLFPSLPEAVAAAGTADATGAVLAPGPTTAAFFEPSANLGLHQPLAAVAPVQLAPPWHLQHPQQQQQLQQDWQRQQQQRQQQQQVRCRNAGALLRPLHATSLVSGKDGVSTDLSLNERGAAVFLAPPQQAPAAVAGDLAATPGGPYLSQVVPLFYPQRRRKPRGFCQ
>ToxGonME49007172_self_TGME49_242790
MHLETSFSNTASICVSHLKPVSTSVLPCLSSCPHPLLSFFFSSTFFPQFGGLSSLIYQSSFSPFLPFPRLSCFSWFFSSPRALTMKKLLSLQLGGSGHPTMSSPSRAKSPRETGDRGEGEEETASVAGLGDLDTLSLSRRSSVRTSNVPLTPHGRTEKPCKCCEKGCSVVGRLRQQLQNLREEKTQLEDMISMQTATLHQIDQDGKQLEQLSTERLESQRKLAEILQDERRSTEERLKAATDAVADLQKQLRLTQQRAEEEREALREAVREQTAEATKAATLAAQLETDLELTRRSLLEQTALTAAAAAAQAVVATERDEGDKQTKLQTEIVRLEEEKGVLEKTLLEERKKLEEERNEWKMHRAEMEKGKQEAIEKAVEEERKKMEQEREEWQKHRAEEEKGKQEAIEKAVKEERKKLEEERNEWKMHRAEMEKGKQEAIEKAVEEERKKMEQEREEWQKHRAEEEKGKQEAIEKAVKEERKKMEQEREEWQKHRAEEEKGKQEAIEKAVKEERKKMEQEREEWQKHRAEEEKGKQEAIEKAVKEERKKLEEERNEWKMHRAEMEKGKQEAIEKAVEEERKKMEQEREEWQKHRAEEEKGKQEAIEKAVKEERKKMEQEREEWQKHRAEEEKGKQEAIEKAVEEERKKMEQEREEWQKHRAEEEKGKQEAIEKAVEEERKKMEQEREQWQKRQEEREKENEQDGEEMKQKLQRARDENETARKRATELERLVREEQEKNSILETTLREKKNEEEALKKEVEEEKRALVKEVERLTSQAAEVADYKEVTEKLKKVHQENGDLELRLEALADEKEAALREAAAAVEKAQEEVKDLEAELRRKETEIVMFSRSADWSEEENEEESSHPAAVIRRKLRRIDKLEAEVKTKEAALQDLEEKLNSLLASQSAATVNLAAKEEELAAVRKMNEQLQREFDVLKEKQKEKPKGVASLEKENAALQERNLVLAQELADQETKAAQLEVRLHAAEAALAATREEASARVSEKRTQDDEEIQRLSKELMEAQTQLREQRSRTGSEWKVTTLVQTNTELITKLAKVEEDLAAERRTAGQQREAQEALMKQKSEQEEKLQTLVATNAQLVSELAAKEAEASEAGKRLGVAEAKLLDFEALQKTADKEATEKRKLQASNESLRKKVQEQELKVNALREAEETARRDQRKAKEDLEAKAHELAEMHKTHATTVEELAKMKDDVAGANQKAREVEASLQASLSAAQARVVEKEKRIAEVEAHLRDSKETEKREQETAVAALQSELDSLKTQLADARNTQVAQADADEKVQQLIAANSALVTELADRERELADVKRQLGKLEASDATRAEVQPSASADAAMPRLLILNSELTSQLAEQEEEARRSRQTAEALKKENEELRSTVEELRRRAGEEAARTRRGTQQPDARAEEMRVLLAAEKERRIQATLKLKRQLARAEEARSLLEGERDAAVAALADAQRRHVSSFSPLAPENAPDTDSAPTSETQARREDREETPRATEADEESRATADGEDDSEKDRVSRFKREVKSLRDAGADISALEEAWMLQRLRRKPKEAEEAVATLKREFEMRRTAGTTGAPDSWVQSRGPARNGFEAIGEEEDRDRVTLTNAEIPFFGGDGLSILSVLGPSCSELSAPPFPPAQKHMHLGVSASVSSPRWSGVSAAAPRSTAPLPVPDFFTSVSLYRHDLPAPTSPLCKAGARLAPALQSPEEAMRNPFPLIEALAATYTERAFLSPACRESSACLSSPLDLDADSSPAPL
>GamAus008032_none_TGME49_242790
XLMSLTLLSSFDSAHAAVASPVGKVLQLISDLQSKIIGEGEEAHRLYAEFSEWCEERSKNLGFEIKTAKEEVSALKAAIAEEDALAAALTSKIESLAAEVATDEADLKAATEIRAKEAADFAAEEKELMEIIDTLERAIAILEREMRKSGSSMVQLQNAGSLSQALGLLVQASALSAADAERLSALAKSSQASEDGDASFGAPAGAVYESQSGGIVETLEGLLEKAEAQLAEARKTETADLHNYQLLKQSLEDELKFGAKDMAAAQKGLAESGEKKATAEGDLEATSKVLGGDTGTLADLHQTCLTKAQDYEAATKSRGEELKALADAKKALTENTAGADALSYGLSQVSLVQLSRAKAALSSGVDLANFEAVRFVRDLARKQHSPALAQLAARMASAVRSSASAGDDPFAKVKGLIADMIERLEGEANADASHKAYCDKELAETETKESEKTAEISKLSTKIDQMTARSQQLAGEVAARDKELAETETKESEKTAEISKLSTKIDQMTARSQQLAGEVAALQKALAELAAAQAEMDKLRQSEHENFLKAKADMEQGLDGVKMALKILREYYSGDSKAHAAAEGAGAGIIGLLEVIESDFSKGLAEMTATEEAAKASYDRESKDNEIDKTTKEQDVKYKSQERSGLDKATAEASSDRSGVQAELDAVMEYMASLKKQCIEKAETYAERKARFEAELAGLKEALKILETETVLLXAGLAANAARREPPRAVSRVDAAAAACAAAAAAASRIRLQAFVAFWPLVLGSWSGSVGITETELVGGFAGX
>AleMonCCMP3105003020_rbh_TGME49_242790
CAKAPTPPPELPEMNLQAAAPHGRNALTPGGRPSSASFNHVFEGAPPGRSGSRASASSSSTSFGSASVGANLVAVRSLRACRSLGSLASGECQVAASQTWPSWPKGAHAAHGPRPRTRRLGAADAREVWAPVEVMAEAAPVELQAELPPEDVGTSAQDLQLGLXAGQPQAPAAAARLAARRARAAARGARPLQALVKEQQADLEAEARRREELQREAREVGAAAQPVCEPPRQQQDLETASEAEISRLRQALEESLRSCESEVSQLRLALEDKQRGCSEAQADLATAVERADELEELVRALKQERAALREERQRLLQERDDWQRQAAEAEEATRSASEXHXRYKQDMERLRPDLVTNAIRSKIELHICVPRVALECPDSPPVIVDMTSGLSREHVRKFLQNKVFPHFDPLWTCLDGVDRAPDGTNKKAYTSRILEILTDRLKAFVDEFRCNEDNRPDKPGAEVEARMKGXAQQRRLKPREKNCAELTDLTWERAYARRVEKX
>AleMonCCMP3105153592_rbh_TGME49_242790
TMQAFIRSQMYSIIHPIGEHVRELQAQFQQMGKRLSAVDGRIDETRVCYEQQHDEVLALRRALAQTDTHIEKLVNDLGGHQRDKERLGADHEVTKSDLAKIAGNLRTSNVMTKALQQKCEDLDNDVRSLHTGAEKMGKSIAEEAEKAARTKELADVLNARHLDMSKDVEDLRRSAGETGQAMHKLSRSWEKNHAAVCSEVAQHLDQLGGLERRLGSAQGDLHAHAETIRNVEEKLRLMKLPSESDFGAGGVDSSRASNHGESAQTSLKAHADAMETMKAALTRLQDLFNGWKDEYAQLFKDLDRRVGDNTTHMHSLQSAKESMSEHFRKNDAFLTKLQQSLDMVGGQVDMLQLDFKGMNAAQKDIAGKVETQRIALTKAQADLKHTDAHVDTANESLMHLKEGLSAMDVTISKLGARYDSCSRNLHGVSRGLADVGKHVHQGDHGLLPPKPLSSEAARPLSHLGTDIGGPPPKPLSHQGTDFGLMMSRSPDLGRSGGILQGDHVPLPPPVSPHTRRFHCLHFRTGTNVDNALSSAR
>AleMonCCMP3105297462_rbh_TGME49_242790
AACKAQVAAWGSNGLCAKAPTPPPELPEMNLQAAAPHGRNALTPGGRPSSASFNHVFEGAPPGRSGSRASASSSSTSFGSASVGANLVAVRSLRACRSLGSLASGECQVAASQTWPSWPKGAHAAHGPRPRTRRLGAADAREVWAPVEVMAEAAPVELQAELPPEDVGTSAQDLQLGLTPASLGTCGGSATRCSASARGCSRSSXGRLQALVKEQQADLEAEARRREELQREAREVGAAAQPVCEPPRQQQDLETASEAEISRLRQALEESLRSCESEVSQLRLALEDKQRGCSEAQADLATAVERADELEELVRALKQERAALREERQRLLQERDDWQRQAAEAEEATRSASEXHXRYKQDMERLRPDLVTNAIRSKIELHICVPRVALECPDSPPVIVDMTSGLSREHVRKFLQNKVFPHFDPLWTCLDGVDRAPDGTNKKAYTSRILEILTDRLKAFVDEFRCNEDNRPDKPGAEVEARMKGPRSNGGSSR
>AleTarCCMP1771027391_rbh_TGME49_242790
AAAWREAEEEASGTLQSEASGPAATEAVGAVLQLFYLCNPGKDVTICRADLEAVLHQHLGRREDVASVLRLLEGGRQGPPPERFDFLSYWHGMESSFFTEAGSWPQSAQEEGAEDVLCGMQRFRGGVLELWRQQEDPQQRISSQDLLALLGRIKDGSQDPQYWQDVMQIVPREDGFGLTLLEVSEAVCVWLRDFLLAESEDGEKRGFCSPGLLSQSPCAAPWGQDRCEMGVGFTPRLSPESLASATASPRFHCWLEAFRGLRKGSAESSDAGAQPVAELQRATELCEILSRAVSSQDIAARKALSQLSLVHDCISRTLNGQETELRSLRRSGITLGEKLQQMEAELARAHELLEEAREAAERPEEQRRRAEALERELGELKDQHALSVQELARLRAKTDDAERELMDTQRRDWHWRGRCSRLELAADTAEGQAKWMSTEVQRQASRLSSAESQTQDIRVEVTAWRWRGLAQALCGASPSLVKELADVCSLRRRATAPAGRRAIAPAPTVGKPKLAEPRHKSVEDVQAQVRVQQAELQRLRKVRDELIAASDQQLPLEQAAEEDFSPRQAQVQQRCTFLTAQLQALLRHTHEVEQLLDNLHDARLGGGPSPDVARRLSIQHVQEEDQAVFNELSQRLYTLEVQKADADHELRQLQTKSAEQDRQLKAGKQRRELLLAELGAARQASGQEVICTKPEVMPDVQAAAKAEFYMGTDTSATSDTRSVASGPPGAGNMDGCSFLTPVQGVLRTSPKGDIQSAVKKVVAVTGSASGGPRRPGAEEQRAILVDGHHDQGIVX
>AleTarCCMP1771027578_rbh_TGME49_242790
AAAWREAEEEASGTLQSEASGPAATEAVGAVLQLFYLCNPGKDVTICRADLEAVLHQHLGRREDVASVLRLLEGGRQGXAARALRLPELLARHGELFTEAGSWPQSAQEEGAEDVLCGMQRFRGGVLELWRQQEDPQQRISSQDLLALLGRIKDGSQDPQYWQDVMQIVPREDGFGLTLLEVSEAVCVWLRDFLLAESEDGEKRGFCSPGLLSQSPCAAPWGQDRCEMGVGFTPRLSPESLASATASPRFHCWLEAFRGLRKGSAESSDAGAQPVAELQRATELCEILSRAVSSQDIAARKALSQLSLVHDCISRTLNGQETELRSLRRSGITLGEKLQQMEAELARAHELLEEAREAAERPEEQRRRAEALERELGELKDQHALSVQELARLRAKTDDAERELMDTQRRDWHWRGRCSRLELAADTAEGQAKWMSTEVQRQASRLSSAESQTQDIRVEVTAWRWRGLAQALCGASPSLVKELADVCSLRRRATAPAGRRAIAPAPTVGKPKLAEPRHKSVEDVQAQVRVQQAELQRLRKVRDELIAASDQQLPLEQAAEEDFSPRQAQVQQRCTFLTAQLQALLRHTHEVEQLLDNLHDARLGGGPSPDVARRLSIQHVQEEDQAVFNELSQRLYTLEVQKADADHELRQLQTKSAEQDRQLKAGKQRRELLLAELGAARQASGQEVICTKPEVMPDVQAAAKAEFYMGTDTSATSDTRSVASGPPGAGNMDGCSFLTPVQGVLRTSPKGDIQSAVKKVVAVTGSASGGPRRPGAEEQRAILVDGHHDQGIVX
>AleTarCCMP1771131393_rbh_TGME49_242790
XRLLEGGRQGPPPERFDFLSYWHGMESFFTEAGSWPQSAQEEGAEDVLCGMQRFRGGVLELWRQQEDPQQRISSQDLLALLGRIKDGSQDPQYWQDVMQIVPREDGFGLTLLEVSEAVCVWLRDFLLAESEDGEKRGFCSPGLLSQSPCAAPWGQDRCEMGVGFTPRLSPESLASATASPRFHCWLEAFRGLRKGSAESSDAGAQPVAELQRATELCEILSRAVSSQDIAARKALSQLSLVHDCISRTLNGQETELRSLRRSGITLGEKLQQMEAELARAHELLEEAREAAERPEEQRRRAEALERELGELKDQHALSVQELARLRAKTDDAERELMDTQRRDWHWRGRCSRLELAADTAEGQAKWMSTEVQRQASRLSSAESQTQDIRVEVTAWRWRGLAQALCGASPSLVKELADVCSLRRRATAPAGRRAIAPAPTVGKPKLAEPRHKSVEDVQAQVRVQQAELQRLRKVRDELIAASDQQLEDFSPRQAQVQQRCTFLTAQLQALLRHTHEVEQLLDNLHDARLGGGPSPDVARRLSIQHVQEEDQAVFNELSQRLYTLEVQKADADHELRQLQTKSAEQDRQLKAGKQRRELLLAELGAARQASGQEVICTKPEVMPDVQAAAKAEFYMGTDTSATSDTRSVASGPPGAGNMDGCSFLTPVQGVLRTSPKGDIQSAVKKVVAVHRFGFGGATEARGRGATGDPGRRPP
>AleTarCCMP1771169619_rbh_TGME49_242790
SANARLGLSSEATPSSASTSPWTASPVTPSTGQRGSTLFLDAVNTPAVEMQRALEFAEFLGQPLEPGSHEQQAQQQLLASLGSLSRTLHRQEMEMSSLRHSNVALGKKREVLEAELAAAREFQEDVRELQEERDEERRRAEALEHQVVALRHECLHSSQELERLKASTEDVHRQRADSERRDWQWRDRCGQLEQAADTAEGQARWMSEEIGRLKGELSGAREGRESLTSEIERLRKLLEAASDSIRSHTAYATESDECIKELRRQLDAAGGAAPGGGKASSVAAPAARRSMEASEPQDNVQQTQLDLLRSMRDELLRLDDSWAEVRDTDDAADSPRHLQAQRRCRFLELQVQALLRHTQAVERVLDAQRDAHLGPSPDVRRRLSIQRVQQDGEALFNELSERLHTLEVQKADADQEVQRLQAGNSELRRELSASQQSREELLLELRVARHESMHSVHEELRACLKGEDLYLGGEPSTTSETRSVSSSGYARGGDSSDFLTEAHGALHPSPKGAFTAGVNKVINANFLAAAADRSSRRANSGAGEQPRRSHRRQGQEEDSRRSERAPHGKKKAEGDCEMQD
>AmpCarCCMP1314026072_none_TGME49_242790
XSFSDIAMQRGAGALILACAALHAAANDLTPVAKVVTLLTDLTTKIEAEGVAEEKAYKEFVKWCDESKQNLGFQIKTATSQKAELEAAIGKSQADIETAEASLDSLAQQASGADADLKSATGIREKEHEEFLSTEADLVEAVDTLTRAISILEKEMAKNPALLQNTKVAGNAEGLMQALDTVITAAALSAGDRKTLTALLQDHQTSEEDLGAPAPATYKSHGTNIIDTLEDLREKAEGELAELRKGESGASHSFGMLKQSLEDQITATEKEMASTKSALNTAKEALAQATGDLNIAVQDLKAAESTKAIAESDCQTTEEDHAASVKSRAEELAALAKAKEILTGTTGAAEAYQYSFLQITSESGVHLQTRSDLAQVEIAAMVKELAKKQHSIELAQLASRITAVLRFGASAGEDPFAKVKGLISDMIARLEGQASAEASHKAYCDEESAKTAAKKAELTSDIDALSAKIDKATAASAELKADVATLEKELMDTTKMQADMDKARADERAAFVQAKADLEQGLEGVQGAIRILREYYSSSEESLIQQQPAMPEYHAKATGSGTSIVGILEVIASDFSKSLAEETTTEDEAQSTYEKMTQENKILKATKEQDVKYKTKEAASLDKAVAEHGSDREGLQNELAAVLDYSEKLVEQCVAKPETYETRKARRAAEIEGLKEALTYLQGEAAFLQRSKX
>AzaSpi3D9069966_none_TGME49_242790
LVFEDTTDCDVKPRLLVPLRTVLALKETCDRELQRSGVLMNILAHCRIAYFKELTWLREQLLRATRGATGNEXEAYVQNYEVYWYNPPEYVEGELKDFLVEAIRVTNRMLIEENYTLRMAAEGKLGPKEVRDDGQVLRELATKLGPSSLVRRLYAWLTSKDYEGEETREDFEDTLRGIVGDRGDRGAVAKKGQKETLESRPDGRSTNMEGMGARKASQEASSGEISAAAAAAAGAREEAEREREAARRTAAELAELKKKNEEYWRKLRPRGEKATDRILAFASNLGGKESPTKKGTAQVDPNGPFDDVMQRLEQAVQFLEDAAGTVGGLKPNASGASNDNALRRLKELEELLRQAKEREASQQAQLRELQQHHSDADRGRDGGGTGAAPMPTSTSSGRAELDRAAEEREAALRKEIKELKRQLEELRADRDKLQEGHHTRSRKSLEGGEDAEELARKLGLAREKIRQLKEELRALKKRFGLKCESSDEESSEGDDSPDWRRAYHKRVRHSKKPRWLLLNEDAGCQRQKREAMFRWFLTDDIKADANSAFGFLQNKDGSLKQPDQTTLVGVNWEAWLAQLQPLCNLVGEVAKAAGATPSSTLGWSTTPTRLMSASHXXAIAMLPVPSPNPSVGCLSQPPDRP
>AzaSpi3D9140169_none_TGME49_242790
XPSLHSEKVPGAMARWEAMYGKEAGYAQTVEPRDDRGGGDTGSGGEVVEELVFEDTTDCDVKPRLLVPLRTVLALKETCDRELQRSGVLMNILAHCRIAYFKELTWLREQLLRATRGATGNEMEAYVQNYEVYWYNPPEYVEGELKDFLVEAIRVTNRMLIEENYTLRMAAEGKLGPKEVRDDGQVLRELATKLGPSSLVRRLYAWLTSKDYEGEETREDFEDTLRGIVGDRGDRGAVAKKGQKETLESRPDGRSTNMEGMGARKASQEASSGEISAAAAAAAGAREEAEREREAARRTAAELAELKKKNEEYWRKLRPRGEKATDRILAFASNLGGKESPTKKGTAQVDPNGPFDDVMQRLEQAVQFLEDAAGTVGGLKPNASGASNDNALRRLKELEELLRQAKEREASQQAQLRELQQHHSDADRGRDGGGTGAAPMPTSTSSGRAELDRAAEEREAALRKEIKELKRQLEELRADRDKLQEGHHTRSRKSLEGGEDAEELARKLGLAREKIRQLKEELRALKKRFGLKCESSDEESSEGDDSPDWRRAYHKRVRHSKKPRWLLLNEDAGCQRQKREAMFRWFLTDDIKADANSAFGFLQNKDGSLKQPDQTTLVGVNWEAWLAQLQPLCNLVGEVAKAAGATPSSTLAGPXPLXAVGEALLTAQAAGGERAAADPGARWLLRS
>DurBalCSIROCS38010073_none_TGME49_242790
XLAQAHLVLLPSTPGRIAAAPLRRFSRMRVLSIALLGLAPASVRASENALNPIRKVVNLLQQMQAKVSAEGEKEKELYEKFMCYCKHGAGDLEQSISSADTKVTQLGSDIEAASSKKAETESDLKQHQVDRDAAIKAMQEATGIREKEAAAFAKLKNEHNTNAAALDKAITALEKGMAGSFLQSYSADVLRKLTSDRRDINEDDRQTILAFLSSKSDSEYSPQSGQIVGILKELQDEMGGSLKEASEAEDAAIRSFEELMAAKKKEKAFLSEAIETKTARIGELGVSIAQMKNDKEDTSEAMAADTQLKAELRKSCDTKTAEWEERSKVRAEELVALADTIKVLNDDDALELFKATLPSPSAFVQVRASTMALRARALAAIKQGMAKVIRADRPQLDLISLALRGKKIGFDKIIAMIDKMVETLATEQSDDDHKKEYCQGQLDSTDDKKKDLERKVSDREADMANAKEAISTLEEELAALQAGVKALDKSVAEATENRKAEHEEFTSLMASNSAAKEVLAFARNRLNKFYNPKLFKAPPKRELSAEDRIAVNMGGTAAPEAAPGGIAGTGITVLAEVSQHVQLKSALPPPPETFGAYRTKSEENNGVIEMINMLIKDLDKEMTEAETQEKDAQADYETLMQDSAEKRAADTKSISEKESAKAETEGALERHTDDRDSAKKELGATMMYIQSLHGECDFILQYHSARKEARDSEVDSLKEAKAVLSGADYALLQTRSRGFLRGAMXSAPSAAATVYQRCVSGDGARRGLAACAAKGRARAAAETFGAYAKKTEENNGVIEMLNMLIKELDKEMTEAETQEKDAQADYETLMQDSADKRAADSKSLSEKESAKADSEGALESHTDDRDSAKKELGATLSYISSLHGECDFILQYHAARKEARDSEVDSLNQAKAVLSGANYALLQRGLTAPSAALGELAAPLRIQRNVLX
>DurBalCSIROCS38099383_none_TGME49_242790
LLPSTPGRIAAAPLRRFSRMRVLSIALLGLAPASVRASENALNPIRKVVNLLQQMQAKVSAEGEKEKELYEKFMCYCKHGAGDLEQSISSADTKVTQLGSDIEAASSKKAETESDLKQHQVDRDAAIKAMQEATGIREKEAAAFAKLKNEHNTNAAALDKAITALEKGMAGSFLQSYSADVLRKLTSDRRDINEDDRQTILAFLSSKSDSEYSPQSGQIVGILKELQDEMGGSLKEASEAEDAAIRSFEELMAAKKKEKAFLSEAIETKTARIGELGVSIAQMKNDKEDTSEAMAADTQLKAELRKSCDTKTAEWEERSKVRAEELVALADTIKVLNDDDALELFKATLPSPSAFVQVRASTMALRARALAAIKQGMAKVIRADRPQLDLISLALRGKKIGFDKIIAMIDKMVETLATEQSDDDHKKEYCQGQLDSTDDKKKDLERKVSDREADMANAKEAISTLEEELAALQAGVKALDKSVAEATENRKAEHEEFTSLMASNSAAKEVLAFARNRLNKFYNPKLFKAPPKRELSAEDRIAVNMGGTAAPEAAPGGIAGTGITVLAEVSQXVQXKXAPPAAAETFGAYAKKTEENNGVIEMLNMLIKELDKEMTEAETQEKDAQADYETLMQDSADKRAADSKSLSEKESAKADSEGALESHTDDRDSAKKELGATLSYISSLHGECDFILQYHAARKEARDSEVDSLNQAKAVLSGANYALLQRGLTAPSAALGELAAPLRIQRNVLRCD
>GleFolCCAP11163072841_none_TGME49_242790
XLKQEQADDDDKKEYCTQQFDLTEDKTKALERSIADLETVIEEAREGIATLTDEIKALGVGIKALDKSVADATAQRQAENAEYKELMSSDAAAKELILFAKNRLNKFYNPKLYTAPPKREVSAEDRIYENX
>GymCat025947_rbh_TGME49_242790
XWSSMALLVTSDDSSFEDKFPDVLGKYVHARGLGKSAIYVHRNHKMVIYSDRAGGWWIGDDTAGGRGGIVYAPEGEDPESIPETGWQVRGRWYFFFIAAPLSVIMVNETVPAEIVMTPIDTATIGAGGFKKKLSGGLAYVQDMHSRHYAVVKKKAQNGMEVAKSSYDKHAPVVKGAASDTASRCYAWWYHPKTKEVRSKAGGVKKKLSGGVAYVQDVHSRHYAVVKEKAQNGMEVAKSSYDKHAPVVKEAASDAASRFHVWWNHPETKEAXVQXIQGTLRVSIEVPAKVCLTLINLLPGPAVEAKPEVVEFYHRPSVASWMAPRRTRSHIDVAEDHLRQEKVTQEHGNCGPDADHVEILRRQIAELHEKHTEAEGKAQAHERRCMELEALLREGAGFDDAQYSKDVEGEAATQSHVQRVHDLQHHVRSLEDRYAEMEIMARNHAQRADDLEHHLSEARQQTQAHAQRCSELEANGGQAVADAEIQRLVLQNQELEWQLQETAAQHASAEASAQCNEQIAQELRQRLEETQGNHDAMASLAQDAAARNQELEESLRTAKEQPIIQARPASGPEVTPSLVASLQERVEVAENTAMEHAQRSSELEAHLQQANDRHTQFQAHLDEAQEMIRERDQRNGDLETTLLEERNRAAVAEAAAAEKHDELLAKIEQLESQVSVHASSTEALPTPSSPGQRSSPVAVRSRMIKPLGREAAGFRASSQHRLGLGLDSPQAVPQRTSAGSPRTSTGGVQVPVRSNLSPSNRPLLQTSARAHVRIAGSASAGTQVSAPNLAPSAARPQXGTAGVLSAPGAPRRLSRG
>KarSpeRossSea143718_rbh_TGME49_242790
AEVYALKATGGAVASRLHQMASDEHSVALAQLSSRVTKILKSLHKTGFASGDPFKKIKNLVSNMIEKLEKQQAEEARQKAFCDKEMAESIAGKKDREGTIETLSTRIEEAASDVAKLNQQRTELLNEISGVESSQGEMDSLRKEEHDTFHQVSKEVKEGLAGVGTALKVLRDFYSQSDEEGASLIQDMGASMETATRSRATYGGSGGGTAIIGLLEVCQSDFSKGLAEAEAEEDAAQDKYEKLTQENKVERATKDKTVAGIGSEIARLEKKNSEFTGDRTEVQQELDALLEYFAKLKKQCVAQPESYHDRVARRKREIEGLQQALNMLMSNDGQEE
>KarSpeRossSea173898_none_TGME49_242790
GPPLALRPVAILAQVVQQQHYQLVAEVVPIMISAMKSVIFALLVGSATGAATNPIAKVIQMVSDLQQKVIGEGQEAHTIYTQFAEMCEDRSRDLHNEIKTGRSTVSELTATIEKASADITVLEEKVSDFASSISEDEADLKKATEMRAKEHGDFSAAQTELLSTISTIERAARIVEKEINGGASLAQVSSMNSVTEALSAMVNAQAVNSADGAKLMALVQSSSSSEEDSDEAGAPSAASYSSQSGGIVDALEGLLGKAEAQLEDARKTESGALNAFQMQKQSLDDKVKFGNKEMGEAKKSLAATSETKATATGDLDVTKKDLAEDIKELGDLHHECLTEATSFEESTKSRAEELKALAEAKKIIQEATGGASSQTYLVQASFVQVKAEDGETAQAVNMVRHLAMSLHSNVLVQLSNRMQAASRSSSADPFGKVKGMIKSMIEKLLDEADADATKKAYCDKEMSETQQKQDEKESDIEQLSTQIDVMAAESKKLKGEVGVLQKELAAVSRTQAQMDKLRAEEKAVYEKNKPELEQGIKGVKTALNVLRDYYAKDDKSHDSADGAGSGIIGLLEVVESDFSKGLAEMQADEESSASEYDAVTKENDIAKATKEQDVKYKTKEHVGLDKSIAELQADRSGVNDELSAVNEYFAGIKKECIAKPEPYEEKVKRRNAEIAGLKSALETLAGEAVLLQRSSVRKTLRGSAVLQASA
>KryFolCCMP1326054194_none_TGME49_242790
KTKEVEANGAAIEAKTERKGKVGLSIVALKEEXDDTAKSLADDKKFLADLDKNCATKKQEWEERSRIRADELLAIADTIKILNDDDALELFKRTLPSPSFLQMKVTAKVVSQRALAALRAGSKHDPRMDLVMLALGGRSKDFSKVLKMIDEMVILLGKEQSXDDAKKDYCEGALDKAEDEKKVLEQTISDLEKSIADAKEGIATTTEQLAALVAGIKALDKAVAEATETRRAENAEYKETMAANKAAKELIGIAKNRMNQFYNPKLHX
>KryFolCCMP1326054446_none_TGME49_242790
XDLDKNCATKKQEWEERSRIRADELLAIAETIKILNDDDALELFKKTLPSPSLLQMKVSAKVVSQRARAVLRSGSNHDPRMDLVMLALGGRSKDFSKVLKMVDEMVILLGKEQADDDSKKSYCEGALDKAEDEKKVLEQTISDLEKSIEDAKEGIATTTEQLAALAAGIKALDKSVAEATETRKAENAEYKETMAANKAAKEXIGIAKNRMNQFYNPKLHKAAPKRELX
>KryFolCCMP1326093188_rbh_TGME49_242790
XRRACAPAETKRSAMGILRISAAVLALHAVGAAASLRQTGAPPAPRAFATVAVSAHELKPGDRVKPELDPQSDHVFFKKDYPHDTSPAANWMDGHRPTTGVYPGFQTDDVYDKDYVKDENGDGGEWAAQSKFDRLRTAAETVKRDVDQAHKTEEGKGKDMASDKDAAAAAAAAAEKARKDAEAARARHDAAEKNRKSLDDAIAKWRAKVEELEKAVAECKKRVAEKTAILEKLLKEEPGQSSAVAAEQKKAKQDLEAAKEKLERIKAAKPDGVQTQFHELATEEATLLARLQASERAHDKALAQYQKSKQVVAKVEEEVRAVIQRIRRAREARAHPKVEAPKAATPAPGAARPVVEAAESLWHRFTGXGVAIAACQSVAGCDDAAQRGASHRRGCVRLASGGATLGRALITTCRRSRRVFVAAGEVAWWARDRERRRERQKA
>KryFolCCMP1326116009_none_TGME49_242790
XKAEDEKKVLEQTVADLEKAIEEAKSSVATLTEEIAALGDGITALDKSVAEATETRKAENEEYQATMAANKAAKELIGVAKNRMNQFYNPKMYKAPPKRELSAXDRIFVGQGGTPPPTEAPGGISGTGITYXQQSAPVLAQVSAHRAIEGDSVAPPPAPETWDAXAKKGQESNGVMAMMDLLVADLDKEIQESEVEEKDSQSEXEXFMEDSKTKRAQDAKLMMDKEGHKADLESELQKSSMEHKSTLKADMDKAEQIKDLHLECXWLAANFEARKEARX
>LinPolCCMP1738038495_rbh_TGME49_242790
XQAPPLQLHGLTPSAMLDFDELESKEAQHAVPGSPAKRGAMAAGRSPEGRPAGPDTDDDTIDRAQFAANFGPMAAGLPEEKAEAAVKAEAKVGAEATAPPAPPGASPGEGAGPASSEVEGAMQRLRQEMSDMRASLEATVAKQQASMERELAELRQSTARGTLGGSDAIERLRQELRQTKESHEAALRKEAEEFRREVTSTTAELRQELARLAEQVERPPKMAEEALSGLERLQEELGSLKDLAVRSRQMQQDFTETKSSIDQELDRLSEYMVGCLSRVENLPGDVEHLREQVKALQESHAIRNAAVDATLSGGAGLDGASGQGELTQALVAVTEEIMKMKALFRSGQKSAGIVMSDVEIVRQDVKAISQSVQQLRGGAXRGAPGGGCGQWSDEGAAEAVFAGRLLPARELPAGGSQGQDGSWRKAITGRGRPALGTER
>LinPolCCMP1738126022_rbh_TGME49_242790
XMLDFDELESKEAQHAVPGSPAKRGAMAAGRSPEGRPAGPDTDDDTIDRAQFAANFGPMAAGLPEEKAEAAVKAEAKVGAEATAPPAPPGASPGEGAGPASSEVEGAMQRLRQEMSDMRASLEATVAKQQASMERELAELRQSTARGTLGGSDAIERLRQELRQTKESHEAALRKEAEEFRREVTSTTAELRQELARLAEQVERPPKMAEEALSGLERLQEELGSLKDLAVRSRQMQQDFTETKSSIDQELDRLSEYMVGCLSRVENLPGDVEHLREQVKALQESHAIRNAAVDATLSGGAGLDGASGQGELTQALVAVTEEIMKMKALFRSGQKSAGIVMSDVEIVRQDVKAISQSVQQLRGGAXRGAPGGGCGQWSDEGAAEAVFAGRLLPARELPAGGSQGQDGSWRKAITGRGRPALGTEX
>LinPolCCMP1738197780_rbh_TGME49_242790
XLAQAPPLQLHGLTPSAMLDFDELESKEAQHAVPGSPAKRGAMAAGRSPEGRPAGPDTDDDTIDRAQFAANFGPMAAGLPEEKAEAAVKAEAKVGAEATAPPAPPGASPGEGAGPASSEVEGAMQRLRQEMSDMRASLEATVAKQQASMERELAELRQSTARGTLGGSDAIERLRQELRQTKESHEAALRKEAEEFRREVTSTTAELRQELARLAEQVERPPKMAEEALSGLERLQEELGSLKDLAVRSRQMQQDFTETKSSIDQELDRLSEYMVGCLSRVENLPGDVEHLREQVKALQESHAIRNAAVDATLSGGAGLDGASGQGELTQALVAVTEEIMKMKALFRSGQKSAGIVMSDVEIVRQDVKAISQSVQQLRGGAXRGAPGGGCGQWSDEGAAEAVFAGRLLPARELPAGGSQGQDGSWRKAITGRGRPALGTEX
>ScrHanSHHI4182800_rbh_TGME49_242790
MSGMLRGGKSKSQLSLASSGPPLEDALNEMKDQLNGLEQQLAELASQQDLEEGLAAQARVVDDKFGALTEKMEDELNHLSMRQTDELLALRKENEGSLKGSEEMLQRVDALAQQLAQLQGNVSGGFSDASARHQKAEDQLLATAEKLAKLEKLTATAERRCFELEAALTSGLSAQRAEAEAQLSRAMAHLSTRCEVLQGGLDGLTGDIALCTTTTEKRLEEGGARVEAELRRMQEALPELQQSIVQLEDRQAKTLESVDLDMQAHVAAMRLTVELAENVFTRSVVWQARGFKKRLHDLLHQEDQTIRSPGFFISALPEMKIELQMASRDDAGENTAFGPSLPLPGSCSVGVWAPAGLRACFRITAGEGAGAVSRRYEHAFHAEEGRRVDEAGRVLFVVQNFCRLNHIWIRREDRVRVSFEILDFEAAPX
>SymGor034472_rbh_TGME49_242790
MDTLLEQVTAARRRLVTEQFVRRLVWCLFATLAVAAIAIAVPKVMVVENLPEQWAQAWLIGAGILSLVAAGIWTYATRRSQLEAAIEIDQRFGLRERIASSLSLPEEAQQTEAGRALLADAVHSISRVEIGERFRVTATRAAWLPLAPAVIAFGLLFLSNREASSDQQQPTTAEQKEQVKRSIEDLRKKLAKKKEEAEKRGLKDATGLLKQVESGTKELQKKDDASRKKAVVKLNELSKQLEQRRQELGDKNALQKQLESLKDLGAGPAEKAAKALQQGDWKKAVQEINKLKDKIAKGELSKEEQEQLAKQLENMQKKLKAAADARQKAMEDLKKQIEQQRQQGNQQQANALQQKLNQMQQNQQQMNQLQQMAQQMGKAQQAMQQGDQQAAAQAMQQIAQQIQDMQLQEAEMEMLDGAMEQIEVAKDQMGCQQCQGMGCQACQGMGQGMGGNMDGPPGMGMGKGRGQGPRPDEENPTNLRDTRVKHDPKGGASIITGEVEGPNIKGNVMQSVKQELSSGAELEAEALTDERLPRGHREHAKDLPALICWTHPTRFLCSLVLCGASVLHVPADAQDAQPLAQQLSELELDVDEASPTAIEAARDRLADSLAALDRRLGPGSSNAAAWKEHVGWQTLADFAAGEGRAELPQLQASIDRLTSGEEGLELAEFQAVARQARRLFDRLLFASVDNPERFTRAQLSEVIRRLRTDSSLLDTRGSYAVEQRLDLFSGIEGGAPFVTAVQGGFGRSNVFFHSSRALINRSSQRPVTQDVTVREQILGVRLRGTGTATGLVSVRPVPSAGAARLAIQFTGQLCSSTLGVRGPACIRSSGDTAFTGEKQVLISRDTFSSYPASFDANFRSTTRSISKRGGGIGERLVVAVARRKVAEQKPCADSIAGQRAALRLEERYNRQVDEVLGQMRRSFEQELLAPLARRHASPDLLRFGTTSEMLTLEMRQAGRGQLAAPVAPPNVPEGDASLRIHQSGANNLAAAVLGGAVLRRDAVDKPARLLTPRPEWVDRLLSRRQRSQPAAPDAQRDFKPWRIKFRRTRPLSFQFTDGEILVLVHAAELSTGEDKFRGWDFAIRLKPTRRGGQWVLAQQGEIDVLPTGFDPARDRRLSSRQLALRSNIKPLVNQGEAAEFPLREVPLRNGKGTLVSRACAADSGWLTLAWTLRPTIPVVLIVRFRFANTSTSPRLDREAQTPPSGTHVMHRQTRACWSIILCGATLAAGCRPQQPFYFMEDGDLSHYLDVATDIEYPDVEAESLDEVTGALPPLTLKNSDNYVMWDLSLEEATRISLCNSQVMRQIGGAAVVGAQVAQNTPESISRTLINSVAVTTTYDPALRETTTGTSFGSPFGGTGVEAALAEFDAQLDVTTSFQKNDRPQNVGGFAAAFQAPTFQQDLMNGNVQLSKRSADGLTVGVRNNTIYNANSNFAAQDAPALSTWETNFETFFSRPLLQGAGAQYNRIAGIQSFEQYAGNFVNPFDGVMIARINTDQTLADFEGGVRGLIRDVEQSYWQLYFAYRDLEARKKGQDSALETWKKVSALYKEGAEGGSADREAQSRAQYFQFKAAVEQGLTDLYRAEARLRYLMGLAMSDGRLIRPSEEPTIAALSFDWGTIHGESQVRRVEIRRQKWEIKKRELELIAARNHLLPRLDAFGTYRWHGAGNDLIDSSGGPPPFGPGSNAFSTLTTGNFQEWEVGMQLSLPIGFRRQLSGVRHHQLALARDRALLKDLELEVSHQLGDALRDLDLNYTLTQTNLNRRNAAEREVEAVQAVYEAGRITLDLLLDAQRRRAEAESAYYRSLVDYNLSVVEVHFRKGSLLEYNGVYLAEGPWPGKAYFDAMRRARQRDASMYLDYGFTRPNVISQGPYGQATGVHSMGVQPTPVEGQMLYETGPTPAAPMETESYPTPLPATSTGIAPPTQGGRPAIQQVNYQADSERLAPRMLPTPGLQDALLQALGSGNGQNANGLADACGVSRRTVFRDIEALRTSGVPVTYDRERDRYSIHDTHFLPPTNFTAEEALAIICLASQAAGDGMPPFFGPATSAARKLETRLPEGLREHLQTVARTIHVLPSRRNPLDGKEQVYQLLVDAQASRRVVMITYDSLTEWESIETALRPYELLFDRRSWFVIGRSSLHKEVRTFNVGRISQATITGEQFRRPKSFSLSRYLRNAWRLIPEPGPDSNVHVRFQSYVARNVAEVMWHPKQRCEMRDDGTLDYHVTVSGLNEISWWVLGYGDQAEVIAPAKLRKLVAQRASNMARLYEA
>Sym_D1a015594_rbh_TGME49_242790
GGHSPCGAPRRFGGMTTQTEEQKQQSRWDYPINDATKGEVRARYTPAPGEVGQLTLNVGDIVWVLEEEDGWCGGHKDGDDNTGWFPASIINRIPRGDCQEDDEDDRRNSALYTSDHRAVASPQAKHQKVSAQLELAETKQRLEAAESERRRLEEVVKGLQKEKNDWEHERRGMVKRYEELQHSKVQSAQEEARRKEEELRSQKEINKILEADLRSEKGSANSLKGKLKELEEHCRKLKVEVDHLKTRQTDTASREDAISGSTTGISRTYAGDSGHRTPSVPHTVSGVLSGSLQAPPAPCVSIAPTSSMTSVGVGQGQVSASPLSARQPAGTGLAPRHASPRHASWMPPTGPTVHAPSSPHLRQRIPSQRDVTLDSVSHAPPVRKLVSEIEKRSNSQGAPTTRETAPTNRQLVFPAAAPSVSSCCTVRRPMASVPILTTGHVSMTSAVRAGSREGQPVARTMRTVTQSSSRSAFQVEPEPETPNASPNVTHMEDPSRNFGMSPIKRQAYTITRGGVTXAPDDALTSIAANLCTGQDPTIECKPLSLSEELHEPFLINAXTLEPMGKAEGCQRPAMPTLRRLLRSFAQMRSTT
>Sym_Mf125fA3008223_rbh_TGME49_242790
XSDEGLCMAPHTTGFQDEAREGVDAFKRGALVREPVVQAAHAPKVLLPPPNRREALLLSARSAQEAGSPRSSRQPSPVPAGGDDQWLQPSETAEAILRQLQSPLSMATDALQSRLSRLETALGSAASALQQLQDLPQKVQAERRERAALASRLQAERQARISAEEDESTKRAAAHGALSASMRELADRVRHLEENEALRAQHAKYSSEQQLKQELNALRERLDGVAKSQVHEFAELRAQLQADEASAQRQSEQQGAAAVTALQANASSARSPDAWQDRVEAKLEALALEQSEIRDFLRTVQPEKQGALTAVSHEVEGLRNVVSDLQSEIRTGGRLQTARVPIQSVDPVCSSTPPPVRPAPSSPVGCCTPPPVQQRCYSVGAPAVSARAARNKAGVLTEVHRRLDQLRQRSSTAAQSRQANQDWNVKGRPVPLQREPVVPRQHTPLPREARPPSAADVTMGGPSSLLKDYTSAGLDEATVGQLAWLTGRSDLSAGPMEEALI
