# Supplementary material for: Molecular characterization of the conoid complex in Toxoplasma reveals its conservation in all apicomplexans, including Plasmodium species
Source: PLoS Biol. 2021 Mar 11;19(3):e3001081. doi: 10.1371/journal.pbio.3001081 (PMC7951837; doi:10.1371/journal.pbio.3001081)
Supplement: S1 Data — Files are named according to the T. gondii apical protein query. The sequence headers comprise the protein identifiers in our in-house proteome database for the SAR clade (Methods), starting with an abbreviation for the species strain (see S3 Table). The headers furthermore contain either the descriptor “self,” indicating that this sequence is the original T. gondii query, or “rbh,” indicating that it has the original T. gondii query as its best T. gondii hit in a BLASTp search, or “none,” indicating that it has no BLASTp hit in T. gondii (see Methods). For sequences of P. falciparum 3D7, the header also indicates by which P. falciparum IT sequence it was gathered and if it was gathered via reciprocal best BLAST hits (“rbh”) or via unidirectional best BLAST (“bh”). The latter is only the case for the putative orthologue of T. gondii’s TGME49_219070 (see also S4 Table). (GZ) [file pbio.3001081.s005.gz › TGME49_conoid_proteins_putative_orthologs/TGME49_204880.fa]

>BesBesBbGer1004934_rbh_TGME49_204880
MKRCFAPEVFCGCCCELCQPVRCVIDQHEVEIVPATYRSSSSVSSASYGGHGSDPASVANSYRSPYEATSYRSQTDDPPTSRSTAVSSHTKHAASHGRHQQRISPCHSRSHRGGHISRRDSGKVQGGGGAVKMALFSARDFSLTETCPSADRGMTTSADGFTAGEPFFLFEGSPRHASAWPFPPPGALENSFQGPRTHAGSQHAPSGTAQQPSALEDTSSVELPQGAVAGGAPRSAASRAGPHRRSVAKRVPSLNIQLVLDRRAAQYNQSATLPPAAAVPAAGDSWKEDDLDDSEGPALCSSSASAEPASSPASVVSLPSRCFPRAQVSLSTTAVSPEGGTEGRAPCLRNCERDSDADSARSPSSDATQSEGTASRLLGSSRTSAGGAALRDPRSALSVASARDEKDLCTAGRSERNIRVHALRGTSPRASSRACEASEACTHSPEVAGSCARTAAGHTASTSLRQPEELSPKSLLPTQPSVAEDPDKLSGEHLRRVESVGDINKEFLFVEQTTARSSSSSPQGSEPVSSLTEVEHERLVRLEQQQRVLLHAVRHQERSLIRLAQQREHDTQRWQGGSHHTDSDRFSHCFDGDLSSHGRPSSCWSVATSSQVLRELTSTDSLSFSSFHSSRRGSLLSAKEDGGTGGQLPKGAARVSMFSLAQPMSSCLSRSLEELTASAHGNPRHSAQILQQLRQETHSRSAYIQQQHLRDSLAHDRVVLRARTAVDPQAASPPAALCRRFQEIHEKAGRRGRSDLRHRSEDPVPVPDARSSAGRSDPLFNSTRLRTSLRTNDGKTQLQCPRPNSPAQRSRSGEVDLSVLGEAHFSAGARLVLRERRRPHTAGAAEK
>CycCayNF1C8000635_rbh_TGME49_204880
MDTSQVRDFEPCKDCCACFVPIRCIIDQHEVEIIPATARSSTSNEYSARGGPSVDSTSRTAYGSTSYRHHQYQQLSQRAAAAGGVSSPSGLFFGGHHGSTALSQADEPVSYRSATPSDLFIDGTSKQDSWDSKAPRVPLINLRKVQHHQATLPWSPCDSERLNVTQKTHEAMEEGGLSSRLPDDADGPLSSTLFGPSQLEAMYCGQKTSSDISSVSSNDVELMVWDQPDSESSRRCIPSPVIAFSSLQGNEAGSTSTSVATTSETDEASRVELFCFGHTGLPFSAFQSPRQPRPGSSLSVHFGSALGGKAASIKDHIYTNHVGAPFTNGFEVDKDPSITGPSNVLEECALTNKGIETTNHQEWTFSAGATECFEAFDAAINPLQHERSNEGRR
>Cys_WienI009631_rbh_TGME49_204880
MKGCFAPGGFCGCCCELCQPVRCVIDQHEVEIIPATYRSSSSVTSSERTYRSIQEMASHRSQSGDPPTSRSTAVSSNVEHFSGSSRRRAGGGRHTSSRLRSSQREGGSVGPFNGTSISSPSRGLKSLSSSKNRPFFFEHTTKHGLSPPPSSCELYSGYSGSEGFDEARPKWMVSSRSDATWRSTRGTDLCRKNSADHVCGGGRTQDLSPSTDLRLRDVAPEAIMCIEKGTPLALAQNKSASVKERDESFFVQGTLSGSYSSGTSETTSVDSIAASIVSCRSRSPWQDLVAGVRRSARVSSSRLNHGSLSEADTCLSPSPLRSLHSRCSNSPVNSASPRIPVPRADSSISSDAVGNVPCEDVSLKRSFSQTRLRLTSFSDEVTAASCSTRACNLTTGSASVAQPGSVLEEKIEGHEGELVRDLRGHKSDLGASCAYRRTRAGNSKTNRLARVERQQHALQMTEDQQRVLHLLANQQRLDPDKARLLAEVPDEEHGQNRARRLVRASGLGEHRLEMGALADAAGLGESLGRRYHIPHAAFAGWPDDCRRQSVISSSSGSSLPPSEGPFYSRARRSQAMNLVQGDCYSCSGEVDSLSFSEPAVLCSCSSTSHACRAWYPSEARNADRRRCALGPSALAPPPVRQLPSCPAVELATRSRHSPWYSERSRGEDFSPRVRSKRERTIWRNSVPEWGGNQPRRSDPEGSPSRGRGEDSDLGGTVGQENGLGLEERLERSLALSRRLRAQAKKVLSERGKKVESRSGLWNCERESRGAAVGRGPSRVAQGTDLSVAAGSLNGTPQSLVSDSGTTTASQATVCVSRGARLVFWHRKVTAVRASDSHCPPSAPSLVLAEGSPLGHE
>EimTenHoughton003121_rbh_TGME49_204880
NCKFHLCLLSGEVRKGRGGGRQQQQQQQRRQQQQQGLQQQQQQQGFHTEALASLAAAPPHFLLKAAQLWGALNLHQQQQQQQQQQMDGKAARGPSPCNQCCECLAPVRCIIDQHEVEIIPPLKPAAAAAAAAAAAATGTCCTPPGAPPAATPPRAPSAAPTGSSSSGSSSSSSSSPAGLQPHCRGPPRGPPRVSSGGPPNPLLLLLCLLSPLRVPSKTLGATAALLLLLLLASAEAAAAAAANRGPGTLLPPKCPSSICTKCSSTRPPPQSCCWTAANVQYLQSPVPSSPVPLQQQQQQQQQLVLQQHQVMLL
>HamHamHH34005803_rbh_TGME49_204880
MSCFAPGALCGCCCELCRPVRCVIDQHEVEIIPATYRSSSSASSVTRGLDGSDAGSLPSTYRSSCARSSHRSQTDDAPTSRSTAVSSHGHRIASHGGYRRRDSPDHSRMQRGGKPATHAERKLRGGRGTVKIGHFSPNAFSHGHIASSTDQHAASNDRLGSNKPFLLFEDTPKHAASLPSTSPLPVEQLHREPADQAKDPLVRDQPKGPTQVEGTVKHSDWKIHSGSNAASFPASHSPDRLPRMHVVPSLNFQRLHQRRAGLAPQSCAPAANGPFLSGPSRRDAADDLKDDSGAPSILPREVSPAAEVLIRTSRPGQISLSTAVATPSTVAREETLSLGRGQGGHTADRLGSTCLDPEAEGTDRFRPHSVLTPDSNHSIIASTPFASSRLVPVSRSARQRLAAHPEVSSGQLSSPGGRSEDVSTKISISRPHTPRKYSPVSSRRVVEELASAEKNDEAHLSKEEMTDRSAFIVPKYSGATGVIEQSAAEHIERLDRQHDTSSEASQREHSSFQLFSQQRTLPINEHCGSMLHRLHPVDEPPDVAGLSGQSLSRRFSRTVSISSDSLESSQSMSSRRSTNVCSSLGGRFEELSLRGSFSSRSSILSRGAFSLVAESGDTVGQPQTSVRRSSQAETGTLDPSLPRIPDERLSPFLDGGSSVQVLQHLEREHATGIAVLRSRLAPASAAAAHRRLVLQSSAPTVPLIPRSEKRLTDLQHGRKQGVLSTGGCRTSRSRRDSRRSSSPPPLLRTPARIAAAGGSESSLKAVTAVGARVGGDVHYTSARADFRRYCSDMETPIIFCDTERDGAVSEDQSPQRDSVFRSLLPQRLRKQRAGSVAPARKPKSSKGKTPAPSEADVPAQKSKKSREPGPTLDGAQLSAGARLVFWTSSRSPCDDRAS
>NeoCanLiverpool002775_rbh_TGME49_204880
MNYCFSPDGLCGCCCELCHPVRCVIDQHEVEIIPATYRSSSSMSSTAHGGHGSDTGSLPSTYRSACAPSSHRSQTDDVPTSRSTAVSSHRYQTASRGDYRISPSHSRTRRGGQPTAHGRRKVRGGGGTVKLSHFYPNAYPHAHTASSTGQNEASRDFLGGYKPFLLFEDSPKHAACRPSTAPLSFEQLQEHTDRANDPRAVDGAKRPMPCEGSAIQSDWRICSDCNAESSPASPQSPDRQDRLQPVPSLNIELLLHRRASLADRSPAPPANEFASSTNRIGDDGVAMMKDPAESPVLAGEIPSSAAPLALSSQAGQTHLSAAVAALSPGAEEEELPSGSCQADPTAEGVDATCSETGETDRIARSPRAVLAPSRNHSSRMTNSERRLQSAVTKEDSLFDRNVDAPELRRGRIRQGSSETSSAAPRSSVVASSPFISSRILPVSRSARQIPVIDTEVSLTRFSPRGAESDVGSTKTAISRQRVAMEFSPGVGERLVGERASAEREVDHLRKEERMDRLPKCQNSNATGAVALSDVEHLERVDRNYETFPRELSRVRSPDDLHRFHHDQEAPLEAGFSGQSLSRQFTQTVSLSSHSLQSSQSLSSRESSSVWSSSGGSFGQLSSRGSFSSSSSVLSRGAFSVVAESNDIVGQPQKCVRRSGAFATARNHALPRIPQERRSSLSECGSSVQVLQRFEREQAPRVAVLRYQPAPVSAASPQRRTAVLYSAAPPIPRPQKTLSHGLHGRKQELHATGLRLTSGARSDSNNSSPSPFLSLWTPPRVSASGAGESAVTAVPVSANTRRSEGGEVHFRRFCSDVEVPNTPSNAGLDGALSEDRYPQRGAVPLAFLPPRFQRSQRAGSVASAWKPGAGDGKARIFSRDANGSAQKSTKEERKSGSPPSGGAQLSAGARLVFWASSRSHSDGRAS
>SarNeuSN3005438_rbh_TGME49_204880
MTGWLGVDSVSSCCCCELCQPVRCVIDQHEVEIVPATHRSTSSSLAPTTHRTHWSTSSSNTLPSSRTLISEGSIPRAHTRQLRLREPAAYCATTVDPHSVVKTTRRHSNHGQRQGAGRTGSHNSQTSAPAADTHSHQQRQPQSTPHVNVKTSDQERSRNHRLLATGKKLRPRKTSRAEEREKEHRAKAGSGKGSTVLPHRGPSRATCSDQPFQLFEQDPQHDASFPEDSQAIRAEEKEHSVLNGAAFASVSARTQGNSSEEAVDVLTVASECPHRSQQCDADSGSGVPFSRVSVTWSRNGSGEKDNRSVCGHSPTDLIASHMFQGVQIPHLVLNQQHLSRQLLMHSSGQQLQMKPDNSNRETVHSASSVRTSVPQDENRVHCSASVCRDKGNSAGVSTERGVQSSHCCPVAASQATSKDADGGLRSGETEEGDPSAVPAALRATVKKRHACDYATGIQVRGNRSCACRGTTTAAPATAEGERITDKWTRGWQSKRPSQVRQRSTGTDDTFSVKVLCGTLSRGPVPFCSTWTGCERKAVRVQTASFCKNDTGYSLHSRKTGGVAGASPSAIAAASVGACATTCSGTSENILQKIDSRNLEPLPREYYPWFTKSPPDCEIFFYDSSIGCADGLGCSAIASGAATDMSFVTPAETGSALQTDTQEGGTFCDRDRKCCVTGDRQQPQPQAKVGRQVQHADLADVAVTTTAIAGSGEQPWQSSFWSRARCALRQAFYETQGKHQQMEPHPRLGGTSADPDDVTLGAASHAHGYQKPDCQQQHTPQQARHNAQALLGNKHQQERNQQHQDGNMTPSEGGRSRPTAGEMQLLVHTNKVKHETEDSGPQERRQSAVRFLISNAAQLHASPAAGVLLPLENIPFIPRTSERKEQVCLSLAHLQGLQQCQHKSEDGSQDRCNPTAAAADCASGTYDIWRLRRNRNVPARGKSGSAILEKCVTGESGGSSSSSASCSLYCLSSSSVSTQGQAIAVQPHTREADSGLCYGVTPFLCSLVASSSVSASPEEASKEHPAQQRQEQSVCTARQQPYRRAQQQEKGAVKSPDDDPDGFTSSCQSADAASFYLLTDKVEEAIETRLVLLPSPFSTEVSCLPTHRGCSVACEYLVQHSTRQTEPGCNNICGDKYIKSETSGTRNRINCVCLKATNTTKSIGGDRSRSNWKSGCVTTFNTRSRQCGREDKGNRVTYSVSTNTDSSTGSTVSAGRRTNSLNVSECSAVCKFVEAHATLECNAAKATADHARDNAHRSPLFSDNLPRRCCDVEKASGKQFSSSTVKVLVSRQSLKSDSAHRSPFATKHCLGDRLSETVSPALSPRLITSCKIADVACSLKRDSWVSTVDRDALLRVQPKKAHEPLEKKEREESEHLNGEDSQDRLQGTRFVGSKLKHSGKEVGEGLLSKGARLVLWQSQTNSSSSIPPAHLVVS
>ToxGonME49002025_self_TGME49_204880
MSCFAPGALCGCCCELCRPVRCVIDQHEVEIIPATYRSSSSVSSVTHGLDGSDAGSLPSTYRSSCARSSHRSQTDDAPTSRSTAVSSHGHRTASHGGYRRRDSPDHPRMQRGGKAAAHAERKLRGGSGTVKIGHFSPNAFPHGHIASSTDHHAASKDLLGSNKPFLLFEDTPKHAASLPSPSPLTVEQLHRKPADQAKDPLVRHQPIGPSQDEGTVKRSDWKICSGSKDASFPASHTSDRLPRMQVVPSLNLQMLYQRRAGLAPQSGTPAANGPFLSGPSRGDAADDLKDDSGAPSVVPREVSPAAEVLIRASRPGQISLSTAVATPSTVAKEETLSLGRDQGGHTADRLGSTCVDPEAEGTDCFRPHSVLTPDSNQSRMTSTMLASSRLVPVSRSARRTMVVHPEVSSGHRSSHGGRSEDVSTKISISQHTPRKYSPVSSGRVVGELASAEKNGETHMPKEEMTDRSAVFVPKYSGATGMIEQSAAEHIERLDRQHDTFSQASQREHSSCQLFNQQRTLPINEHCGSVLHRLHPVEEQPDVAGLSGQSLSRRFSRTVSVSSDSLESSQSMSSRRSTSVCSSLGLRFEELSLRGSFSSRSSILSRGAFSLIAESGDAVGQPQTSLWRSSQAATGNLDPSLPRITHERLSPLLECGSSVQVLQHLEREHAPGIAVLRSRLAPASAATAHRRFVLQSSAPAVPLITRSEKKLIDLQHERKPGVLSTGGRRTSRSRRDSRRSSSPPPLLRTPTKIAAAGDSESNLKAATAVAARVGGDVRYASARAGFRRHCSDMETPIILSDTERDGAVSDDQRPQMDSVFQSFLPQRLRKQRVGSVASARKPTSSRGKTPAPSEADVPTQKSKNTREPGPTLDGAQLSAGARLVFWTSSRSQCDGRAS
>EimAce002407_rbh_TGME49_204880
MDTPGYGGALRGPPGAPGAPRSFSCSQCCECLTPVRCVVDQHEVEIIPSSARSSSSCSSSRSNNGYSGRGAISSPDSTVRTARFSSSSSCLRQQRHSDGVATAAAAAAAPAAAAATTTARGVIRPAALLLGAPLSSAAPLGPPGGAPLTNRSAATSEIYTEISSRQISADAAAPKVPLINLQQMQNHRAAAPESPISSSERLLHIHSSNCTTPTAATSAAAAAAAATAAAEAGRNCRSSSSSSSSSGAVSRPSGLGVSSFSLLEKETVQEEEKLSLSRLTTVSVSFRDENTSIDSQTNPSSAACSRSSSLLHLPILCSETEQRQAQPTRGNSSSIYCSNNSSNSSSSSSSSSGGFCGNEDDLFSDSFSGVSAHSQCMQPQPGVLLSVHLGQRLSPEKLIHKETTILSTAPPSAVCCSACFAADSFPLFGGDMACDCGEAKGLLLLSTKETAAAAAAAAAGAWGPLQPPEASAEALKRLTDSAAVAAAASTQRAAAGLL
>RhySp1WS2016016192_rbh_TGME49_204880
MVAPPDSPSPVVTSSPFHLPPLSFPPPVIPQHRRHNPPVVPPLYTTRLQSPPPYSKQQSAAPPPSSHRTSRSSSSLSDSSSSPLSHCCRYLSHLFCGSGSLCHPVRCVIDQNEVEVVPGTARTNMTTSRSSRPDSTSGTCSSARSPPRNNNGAALRSPSSAAFRTPIVMPLHSPKWTNQHYNNNISSILSQPTSPPDLRRSTKTATSSLSGLVTVVGDQTATTTPAASSSGGVTTTPGGSSSGGVTTTPGGSSSGGVTTTPG
>RhySp1WS2016016193_rbh_TGME49_204880
MVAPPDSPSPVVTSSPFHLPPLSFPPPVIPQHRRHNPPVVPPLYTTRLQSPPPYSKQQSAAPPPSSHRTSRSSSSLSDSSSSPLSHCCRYLSHLFCGSGSLCHPVRCVIDQNEVEVVPGTARTNMTTSRSPRPDSTSGTSSSARSPHNNSAALRSPSSAAFRTPLVMPLHSPKCTTQHNNN
>RhySp1WS2016016194_rbh_TGME49_204880
MVAPPDSPSPVVTSSPFHLPPLSFPPPVIPQHRRHNPPVVPPLYTTRLQSPPPYSKQQSAAPPPSSHRTSRSSSSLSDSSSSPLSHCCRYLSHLFCGSGSLCHPVRCVIDQNEVEVVPGTARTNMTTSRSSRPDSTSGTCSSARSPPRNNNGAALRSPSSAAFRTPIVMPLHSPKWTNQHYNNNISSILSQPTSPPDLRRSTKTATSSLSGLVTVVGDQTATTTPAGSSGCVATTPAGSSGCVATTPAASSGGVLVDVLSPRCHNSN*
>RhySp1WS2016040140_rbh_TGME49_204880
MATPPSSPSALLSSPFHLPAASPSTSSRPPRVPPLHSVSRRALSKYHNAPTLSSHRTSSQSSSGPLSDASPFTLCCHYLSHFFCGTGSLCHPARCVIDQNEVEVIPGTARTNITTSRSSRPQSTARSNSSSARSPHNNNNNFHQPASLLFSFVSVVLLFVFCLPS*
>RhySp1WS2016040142_rbh_TGME49_204880
PHSHRRHPRVPPLHSVSRRSPSPHSKHLHSFVPPLSSHRTSQSSISDSASSPLTLCCRYVSHFLCGSGSLCHPVRCVIDQNEVEVIPGTARTNLTTSRSSRPDSTARSSFARSPDNRTTFGTLPSPSSSAFQTPLIVPISPQLCTYAKASSPSQNFVSPLPSALRLSTKSTTSSRESAGGITETASSSALDIVSVDTTSRAMLVAKQSAGEDIS*
>RhySp1WS2016040143_rbh_TGME49_204880
MISPPNSPSAVLPSPFHLPPASPPTLQHRQSRRPPRVPPLTSVTHRSRSPSSKRLHSSVPPLSSQRTSQSSLIDSAASPFTMCCHYLSHLLCGSGSLCQPVRCVIDQNEVEVIPGTARTNMTTSRSSRPESTARSSSSIRHSLHGGSMHSPTSPAFRTPLILPSSPQLTKAITSSKVPSPHLSTKSTTSSHETVTAISSNAGGIIDSVRTKPKSTWIS*
>RhySp1WS2016040148_rbh_TGME49_204880
MATPPSSPSALLSSPFHLPAASPSTSSRPPRVPPLHSVSRRALSKYHNAPTLSSHRTSSQSSSGPLSDASPFTLCCHYLSHFFCGTGSLCHPARCVIDQNEVEVIPGTARTNITTSRSSRPQSTARSNSSSARSPHNNNNSRTAVGPLASPHSTAFQTPLALPISSVAVKRIKPKSPSSTLPLPSALLRLSPKSTTSSLETASRNNTSGGVFDVASVETTANLPSTDGTMS*
>EleDub017782_rbh_TGME49_204880
MLVKDWCSALAELCRPTKCIIDQHEVEILPLSAAERRSRRRRDRKSANSARPSPPSSTGNSALPSSRSATRNQWGTSRRSEANGDYPPFGGDGNRRGNPDQPLMSARSSSSMGSSRSGHSTALNAAPHRRGISSISMWSSSSASSASSASSSSSSWDKQARSGSMRERSDSRRGTNVPPIDMRKVLDNRRRRESAPPGISPECPSSNKAKGCLSTFSASSLCRGHRVCAPRVTSAPSLFSASSSDLWEVVRAERTPAGSSRSWSDRRRCLSAYMCAQPCGMTGGDALPPPSSVRSTTSARTEQWSWGTTGMPVPREQTAAPNFTRGRLPSRAFNFQAEPRGNHLHVATDVFGAPKPSATRASGPAPPSLAQPTPHASPGLSRNITSNSGKNFAEKVFVGLLVGPEALAEAPPSARLEPQSYNPMQQLASA*
>SelPygWS2016021112_rbh_TGME49_204880
MICSRCCSSVCSLCEPVRCIIDQNEVEIVGGDERSVNASLSRVMRDDPSLEREAPSEPILLQLSSEQPLTSISSFELQECQSDSECSTSRRELPPWECKLTEMPFHAETGLETKKAAEPRESFAGEIQPPWPSPVSYGQVPLICRASRLFQNQDPKTHAIGVPCDTGQYSVKENVGGRSRAWMGAVPNPSIFRGRGAQLSRDAQVSGGN*
