# Supplementary material for: Molecular characterization of the conoid complex in Toxoplasma reveals its conservation in all apicomplexans, including Plasmodium species
Source: PLoS Biol. 2021 Mar 11;19(3):e3001081. doi: 10.1371/journal.pbio.3001081 (PMC7951837; doi:10.1371/journal.pbio.3001081)
Supplement: S1 Data — Files are named according to the T. gondii apical protein query. The sequence headers comprise the protein identifiers in our in-house proteome database for the SAR clade (Methods), starting with an abbreviation for the species strain (see S3 Table). The headers furthermore contain either the descriptor “self,” indicating that this sequence is the original T. gondii query, or “rbh,” indicating that it has the original T. gondii query as its best T. gondii hit in a BLASTp search, or “none,” indicating that it has no BLASTp hit in T. gondii (see Methods). For sequences of P. falciparum 3D7, the header also indicates by which P. falciparum IT sequence it was gathered and if it was gathered via reciprocal best BLAST hits (“rbh”) or via unidirectional best BLAST (“bh”). The latter is only the case for the putative orthologue of T. gondii’s TGME49_219070 (see also S4 Table). (GZ) [file pbio.3001081.s005.gz › TGME49_conoid_proteins_putative_orthologs/TGME49_274120.fa]

>BesBesBbGer1007865_rbh_TGME49_274120
MKRVAPVRPPAAGAKGAAGGPASAASPSRLASGLKARDASAAASFFSSSVTPGRETSGAGGGTFSRQKHVDGDDDTCRGFLSGQVRTIFDSYNSFLEYEADPSPSSGLFGATDASDNVEQDPFLSLREGLLQGTPVNSSVALLRDFLTFKRHPLMDFHPRPREAVKTKPRGPVFTEEHFLANLASFATATDEDAKPTSVILEIASYTSIVEAQREHPFLLALMQAPPAGIDVTISIDNWRQTCACSVEGELLKGTLPPLPSGRHILMFCTRSGYPIPLLLSPLLRGKKDADPTKPLTPVLSIPLMVVRAPQRRQDPSLCYSTLKSRKERPPSAATGPYTAADLEELVAAFSEVKGVAQFIVPRAQGVGPVVDRTGRLISQAKGQDFRVRLADCLNTAAKGKNSPLFGAAETVMIESAHNCDVRIPLPFKASLFNSCAATSRLSIACFHSRIFEFEPYGVLSAQVFTKSRYSDVYTIFSFSLTPKEAGPQASVAYKSQIQTPYIPGLDRFEATERLCADTRFWSYVDGCVPLKNRVAAAFEIDNFATVECPVPQMLRHARNPYRAYPDGLQVAPGVYLFFEAWPNEVLRMPPNFAEESLAPAAAVEAVSEAAKAVRGEKSRGDAGGDAPKKDAAPPPKEEPARGDCRRNGARFGAVRQRGRPPQFFSVTLCVGQHIFSSVMGVEADVVEFIINRWLAFVPNKDAIPDVRNRLPC
>CarCio009434_rbh_TGME49_274120
RKAIFNFHKQVFEFLPFGVRSAHLFMKMHPADTTYAIFAFTLSPASYVTTLEEKPKTTQVTKNEVPYVATFERFQGNERLCSDPRLWKFVDGLSPSKNELAGGFKILENSELPMCPIPPLLSRNVKLTKDDQEGLEIAPFVFCYYEPWPEKVWAVGISYR*
>CarCio009435_rbh_TGME49_274120
RKAIFNFHKQVFEFLPFGVRSAHLFMKMHPADTTYAIFAFTLSPASYVTTLEEKPKTTQVTKNEVPYVATFERFQGNERLCSDPRLWKFVDGLSPSKNELAGGFKILENSELPMCPIPPLLSRNVKLTKDDQEGLEIAPFVFCYYEPWPEKEIPVTAKQQSDAVPSTRRVSLGFSRASKSTPLEQGSETSFYSVALCVGKNIYITVDAVHIKLMRFILDEWLQVVPLRQIETNDSIRE
>CepComWS2016004371_rbh_TGME49_274120
MYRHPETPYVKGYTNVIFISYYTMVVNTDDRMFIIVVKNPVLKSRFLEMRVGEDRPIVMHATQIADAGGVVYYCRLPSSTSTGQQAVSFSLFRSPTDRTVVSRPGIRMSHASNHLGPEFISLPVLIQDCPIGVLDLSFDREKDIKNDVVRWMKSYPSRYSNEDIMPRPSRMKINKPNNAPMGPRSLARDILDSFDKPTRLYVNFMHHHLYIMHPPNSFSAHIVAKSTHEDAIAIFAFSLNPLFDQSRFNASSEEASQWTPSIERFEACSRTISDPRKWSFLGALPLRSNPRRRSAVPLPFRTKKSPKMTYNGDTRSANGFGVKLHEAFRISFLEWNFVDYDLDKISSYKEEPFPNPFFANFEEEFGEEIYYGTRLLVQGHEFISCAVHPKVVAFILNEWLPRISTNNYLRVDLES*
>CycCayNF1C8005076_rbh_TGME49_274120
MEAGKEQEFALVLLSRSLPASSLFVCVGEPLTQCPFLLALALSKAQEAPYILGPLACCIASLLSMPADRDILCKAFLVGRTLRATIPPLDPGRHSVTITNSQGETYFVQVGGLPGNSTENSETQSLPLVVVAYPPSRKQPRLCYSAKGMRRRPNRDDDASWSFEGPFSGAGACGPYTPAELEEFVAATERQMWGPNKPVVPFSNALRSDVKKGKKAQSFDDRLRKCLQMAYGQRTALTRPAESVPSFVPDDLSECRIPLAFKASLYASCQPSTRMAIASFHSQMFEFMPFGVVSAHIFMKSHPSDKITIFAFTITPPDSKSKLPHCLFVSASYPAMWGPLSLDVVLVDHFSWHYSTPPLFSPLSICPLCSLSLSLNFTAVSDSNAVAYYPSVVSAFSGRTVPVCSEPPNVASLDRFEASERLCADTRHWRHVDTSVPRKNAEAAAYVFGTSGDSQCPVPQSLRYSKHPHKEYPEGIEIAPYVFLYFEPWPVADLPIPEPKLPKMKSEGVHGQSPAPKSVPGGTATVKPLGTTAADDCAADEGPYFSVTLCVGKYIFSSVIGVHRRVLSAIFNDWLKEVPHKKEAEQQLVRMKLKDVVKPILNGASLAGKAF
>Cys_WienI007529_rbh_TGME49_274120
MIARSASRPSSLLNEFLTVKKHPLSNFHPLPIEALRGIPAKSRFEDEDTFLFPGDRPTFFGESESNFGLQVDSYTSIVEADREHPFLVYLLSEPPPDSMDIFLGIDGRRSAAQCRRQGNILKATLPPLSAGRHFLSLRTNRGNVIPLILPSSNRTSSSSTSLLPVKGSKSLDLTRELTPVYSIPLMAVKAPRKRPEPQLCYSTLRNRTSRPLSASATGPYTAEDLEELVQATTGAVEGHARFLLPRMQGNGPRIDRTGRLIAEPKGIDFTKRLSRCLNTATKKKKDPDFGGLETILVESAASNCDVRIPLPFKISLFNSCTPAARLSITCFHSRIFQFEPYGVLSAQIFTKSRYSDVYTVFTFSLTPVDVPGPNAPMPTKQEPDLAPYIPSLDRFEATDRLCADTRFWRYVDGCIPLKNEVASHFVIEDFNHVE
>DinSpeMGD030355_rbh_TGME49_274120
GKNGAIPVENYTGVVPASGKTAVYIALREDASSLFPDGSHLEFQLRNATAAKQGFSLRLPAIVEGRVLAAVARGFPPEWSQGDLDADAGGRCLLSVLCDGRLVPCHLTDFPQAQRAGFPEAVPELPFSVVPPMQGVGNRPSGNMDHSPLGTPRRVETAGVSGLADGPRDREAEISRGDPQPYSPTSAAAQPTPSRGRINLVTQPPPSRPADVAPSSQRPAVPPAGVSVRQASDPDVSSGNAHWPSRIVPPQRLRSLELQMAESLTEVNQTVRGHHDAVQSSKGACHILSAVLVTKSAPGNLYTVFAFSLSGDASGSWAAQLDRFEAESSLLLAGSNWTHFGTVEPRPNAVARRYRWDGPSSRCPPPGHLRPWVSLTCGADAAARVDAQAELQVAEGVSLHWEPWPGTPG
>EimTenHoughton007157_rbh_TGME49_274120
MKSHPTDELTVFAFTLAPPDNKGRVEECAGSSSSSSSSSSSSGCVPSLDRFCVSERNCADTRMWRHCDSVVPQKNQQAAEFTFNPKETQLPPSAAAAAAAAAAAAAAAALALALLGPGRPQQQQQQQQHQQQQQQRQQERKQFIP
>GreNip003419_rbh_TGME49_274120
MNVERAKGNLIGRIVQDRIDGLIKRKFYRKQIRQPKLGMDLRTCLDVTEPATVLHVVDFTSVFVLSDYSRDDLPFAAIVELVTGFPLPRFDGETKIRGVLGNNECLIDLHFSDNCLYGTIPWTVANNPDQRILRLSLSLVMMNDKEVIPIYIQKSSKTSGIALLGADQLGADQLADQRQVSDGRQVSDGRQVGRQVGDGCFDDEDVLHAVPCYFIQPEGGGRMPSLRGPLAGAVEENLEEDIEVSSTLTPFCTPLEIEALAGWTLLRMMQLQEAPNKECVDTQTRFNCRFDCFLKDRAFNQATTQGVGSTQGEGEDPTGVYVPEDIKKLYRLQRNNRQELPVSYNEFREMMLHVKKVAEGHSTKRSGQGAFLVNNSAICSLMDPHQGTIPVALKTSLFFSVCAGERKLIEAHHARPFKQSGPGHNVSATLFTKHRPSDRRFTIFSFTVAAHSTPSLERFESTGTRFSDPKYWSFVDDVTPTKNRIAATLHQLSGIQPGASVLHGAVEDGVDVLERLFGSGRRFPIPPTFLDPDARSSLRERLDSKGFEVAPGVHLYVEDWPSNLRTAGNAECDDNSILGLCSTCGTAAPCETHLVATHPDNVIKEAGTKREARRLGQIARLDHLRHVTLCVGPYAFHSLTGCGEHFLRFVFDDWLKCVPWTTNIPN
>HamHamHH34001138_rbh_TGME49_274120
MKRIAPARPGGAKEGAASSPAPQAPASVGNPGSAALSEQQQTPGDKDPSPSFLSNQIRDIFASYDQYIDYKCDHVALNELETRWDPDFLNKGSGAHLQHKHAENASRFQELLNVKRHPLSDFYPLPLEATKRRSDRDGPPYTEVDFLDQLGSLSDPPEASRKTRAVLEIDSYTSIVEAEREQPFLIGLLQPLPSGLEVVLSIDNWRVKCNCSTDALLLKGVLPPLPAGRHFLSICTRSGYPLALLLRSSQTEKKDRKDTDEFKRVSPVFNIPFVVVRAPRRRQDPPLCYSTLKPRHETTLPATGPYTTADLDALVATSGVMNGTTRFVIPRTRKGGLIVGPNGRLVAEPKGQDFTARLAECLDSATKPKNVPMFGDPEIVLADSAYTCDVRIPLPFKMSLFNSCAATSRLSIACFHSRVFVFEPYGVLSAHIFTKSCYSDIYTIFGFTLAPTEAAPHASAAFRNRARASYTPGLDRFEATERLCADTRFWRYVDGCVPCKNDVAAKFLIEGFERVECPVPPMLRHARNPYADYPEGLEIAPGVSLFFEPWPEDVLPVPKRFAGDEFRPVSTAAAMQAVDEAVLSQKGKAPRASVPKEESKSSREGHNSLKVEPQFFSVTLCVGKYIFNSVVGVEASVLEFIVNRWLRLVPEKKSATIATEPA
>NeoCanLiverpool004070_rbh_TGME49_274120
MKRIALVRPPRGTPGPAVSAPATGDRAPGSNPSVAASFFSSSPSPVPTTTSASPTGRASAANQKPNDGDEDPSASFLAAQIREIFSDYNHYVDYECDRVVGPGAFSTDERDARWDNGPLPQGAAASIASREEANASLLQDLLNVKRHPLSDFYPLPLEAIKRKTDKDALAYTENDFLEQLGALSDPPEDGRKGAAILEIDSYTSIVEAEREQPFLIGLLQPLPHGLEVVLSIDNWRLRSNCDADATLLKGVLPPLSAGRHFLSVCTRSGYPLALLLRSTQTDEKEKRFKDEFKRIAPVFHMPLMVVRAPRRRQDPQLCYSTLKQGAPLPATGPYTAADLDALVAASGVMNGAARFVVPRSQGNGPAVDRDGRLVALPKGEDFTARLAECLESATKPKNVPVFGAPETVLVDSAYNCDVRIPLPFKVSLFNSCAATSRLSIACFHSRVFEFEPYGVLSAHIFTKSCYSDIYTIFGFTLTPAEAAPHTALKRNRARASFTPGLDRFEATERLCADTRFWRYVDGCVPCKNDVAAKFVIEDFDRLECPVPPVLRHARNPYAEYPEGLQIAPGVVFFFEPWPDDVLPVPKRFAGDAYCPASAAAAMQSVDATVSHKSKQTRDAGKEEPAGAPPRKGQPKRDPQFFSVTLCIGKYIFNSVLGVEAGVLEFIVNRWLGLVPEKGSPKK
>NepSpe013134_rbh_TGME49_274120
KTSPSPAEEFWYCVALCVAKHVFVSVDAVNGKLLNFIVNDWLANVPYRKRETNDNLRKNLTCKVAQLSTYDTYPSFKSSSRGGLSKNVLL*
>NepSpe042135_rbh_TGME49_274120
EGLFNDLIPKKLLKCLRESCSQYNIEAISNFHKNAFLLSPPGMKAAHLFMKANPKEKSYCIFSFTLSPKQNPKKVVNLELES
>NepSpe056817_rbh_TGME49_274120
FNQRISEKLRKSLKESCNYSNRLNIKQFHNHVFLLSPIGMKAANVFMKSHPSEKVYCIFSFTLSPERHKDSTKNPSLSANDPFVASLDRFEGNERLCSDPRLWRYVDGLAPSKTPKTANFKFKVGSAYERHVIFQTRQL
>NepSpe080511_rbh_TGME49_274120
LLPSTLSCRPKFKANGNFIRETSNAVLRSFPRRLQQCQNSSKNLAPFHEAWYVKEDTGDTKIPLCFKRMLRESCDDGNKVAINHFHSQVRCAKF*
>NepSpe080512_rbh_TGME49_274120
LLPSTLSCRPKFKANGNFIRETSNAVLRSFPRRLQQCQNSSKNLAPFHEAWYVKEDTGDTKIPLCFKRMLRESCDDGNKVAINHFHSQLFEFLPFEMKSAHLFMKAHPKDTKYSVFAFTLSLKSHVDKRQEEVDASKAEETRNSKVASLDRFDATDRLCADPRLWKYVDGNIPSKNGMA
>NepSpe109593_rbh_TGME49_274120
NRPSIKHFHNNTFILDPLQMRAANIFMKTDPKECNYTIFSFTSIDRFEANERLCSDPRFWKYIDGVVPSKNEKLLNFQFKEGNQYLSCPIPPTLSRSKFLDVFELDAIEIAPYVYLYYEEIHTHSLSDNEINENKNSELLNGPYFTLLLSIGDYIYISVFPINQTLLDYITQEWLNF
>NepSpe121075_rbh_TGME49_274120
RFEANDRLCSDPRLWKYIDGIVPSKTQSTANFNFKNGSDYERCPIPPLLNTNIPPNPITSDGIEIAPFVYLYYEIINSKEINNDHFSKEESNHIETVSSTNLEDTKYFTIVLCVANNIFISIEEINQKLLDFIIGDWL
>PlaAdlG01000244_rbh_TGME49_274120
MVENKIYNYSLRSRIESIFKGYNNMINSNEELIQNSDVERDCKTETCLNKENYTNKNEECIHIKRKIFKSDNMSIFIKGRKYLFIENYTSVIYEKCEDKLNIILANKYLERGIIEVQLKGNVTFIIPCSLNKNILSCFLPQLERGLYHLFFFFNKERMFIKLLRPGSELSDDIKSIPLHVIEITDFSHGFKKNKITDKNKEYIINSTHNNFYTNKELIKLYNDIYNNYNNIYNDEYKRNNKISLQKNFYLHNNNEEHFYNFLNCYKDQFIDHSSFTTKIRNSYIHNKDIIRKEKEKNSIVDINNMNFISQLNLEKHVAQSRIPILYKRLLYDNCIYENKMVIMHFHTKIFEYNPFNILSTHIFTKSEIEKDGYIIFAFNIIPITLNQNKNKIKYNNSYHNQNIYKKKNINKKINYSSNILNSSGEKNEEIGNSYLSTLFILNSDERNCVDIRLWKYIKTVECNKNDISNNFYLSKNNYKNVVCPISPQLINNKNIFKRYSEGLKISDKVSIFFEDWNEDILPVQKFVNLIEYDIPYKKLNELSNYVANINGDILLFNDLKENGKYDSMCDENIKSQDESINDYQYNNNLNEDITNTSMKQNNFYIKDIEKKEIKHKDKMNKISMKYLLNNFVSFVLIIDEKIYHSVTPINKFILLFIINYWMNFVEE
>PlaBerANKA000395_rbh_TGME49_274120
MKYFLREKIHDVFEKYDCENALKGKKMKCSEKEKSSEEWNNSDLLYYNNYGNNYINKENNLLYRIKNKLHTSDVNKKNVIKENINTDKENDLTLFSENKNYLFIENYTSVIYENCEDKINIILSNEYIPNGNIEIQIKGNDTFIVPCNITQNILSCYLPQLTRGIYNIYIFINKEMVFIKLLRPGFSLSENSKFLILHVIEIVDFSYCENRQEKKKNRKKIFDLNKSYDIASNNNTFTNKELLKIYNNLYKKYYTNVNDKIRSDQIAIGQNYKLKITNDNKFYEFLNSYKNEFINHSFRTKKNNSNIDMNNINIVSQLNLENCTTQNRIPILYKRLLYDTCIYENKIIIMQFHSKIFEYDPFNMLSAHIFTKDELKDGYTIFALNLVPTWEIENRATDNSSANNNQDGNLKNNIFEMKNKEYLDQNNYPIKIMNMSEKYIKRKKKKNYVSSLMIFRSDEANCADVRLWEYIKTIDCAKNNICNNFYINKNNYKNDIQCPVPDELINNKNIFRKYSQGLKISEQVSIFFENWNENILPVQKFVQSPKYNLPYLKTQDLSNFLKNKKEDILLISDFCKTKEQTSDMLNSEQKKELPYNTTLLDSSKNETAKNSEVGKNGNAACLLNNFISFVFVLNGKIYHSVVPINKVLLLFIINYWMHFVNTNKRR
>PlaBilG01000271_rbh_TGME49_274120
MMENKLCNYSLRSRIESIFKGYNNMINSNEDLIQNSDVERDCNTETCLNKENYMNKNEECIRIKRNIFNSDNMSIFIKGRKYLFIENYTSVIYEKCEDKLNIILANKHLEQGIIEVQLKGNVTFIIPCCLNKNILSCFLPQLERGLYHLFFLFNKERMFIKWLRPGSELSDDIKSIPLRVIEITDFSHGLKKNKITDKNKEYIINSTHNNFYTNKELIKLYNNIYSNYNNIYIDEYKKNNKISLQKNFYLHNNNEEHFYNFLNCYKDQFIDHSSFTTKIRSSYQRNKDIEREKKEKNSIDINNMNFISQLNLEKHVVQSRIPILYKRLLYNNCIYENKMVIMHFHTKIFEYNPFNILSTHIFTKSEIEKDGYIIFAFNIIPILVNRNKNKVKYINSYHNENIYKKKNINKKKINYSSNILNSSGGKKKEIGNSYMSTLFILNSDERNCVDIRLWKYIKTVECNKNDISNNFYLSKNNYKNVACPISPELINNKNIFKRYSEGLKISDKVSIFFEDWNEDILPVQKFVNSFEYDIPYKKLNELSNNVEDINGDILLFNDFNENDKYDHVCDDTIKSQDESINEYQYNNNESEVITKTSMNQNNIYIKDMEKNKIKHKDKMNKISMKYLFNNFVSFVLIIDEKIYHSVTPINKFILLFIINYWMNFVEK
>PlaBlaG01000195_rbh_TGME49_274120
MMEEKICNYSLRSRIESIFKGYNNMIYSNEELIHNSDVESDCNTETCLNKENYMNKNEECIRIKRKIFNSDNMSIFIKGRKYLFIENYTSVIYEKCEDKLNIILANKYLEQGIIEVQLKGNVTFIIPCCLNKNILSCFLPQLEKGLYHLFFFFNKERMFIKLLRPGSELSDDIKSIPFHVIEISDFSHGLKKNKITDKNKEYIINSTHNNFYTNKELIKLYNNIYNNYNNIYNDEYKRNNKISLQKNFYLHYNNEEHFYSFLNCYKNQFIDHSSFTTKIRNSYQHNKDIKREEKEKNSIDINNMNFISQLNLEKNIKQSRIPILYKRLLYDNCIYENKMVIMHFHTKIFEYNPFNILSTHIFTKSEIEKDGYIIFAFNIIPITLNRNKNKIKYINSYHNEHSYKKKNINKKINYSSNILNSSGEKKEEIGNSYLSTLFILNTDERNCVDIRLWKYIKTVECNKNDISNNFYLSKNNYKNVTCPISPQLINNKNIFKRYSEGLKISDKVSIFFEDWNEDILPVQKFVNSFEYDIPYKKLNELSNYVENINGDILLFNEFKENDKYDNVCDDTIKSQHEGINDYQYNNNESEVITSSSMNQNNLYIKDMEKNKIKHKDKMNKISMKYLFNNFVSFVIIIDEKIYHSVTPINKFILLFIINYWMNFVEK
>PlaChaChabaudi000898_rbh_TGME49_274120
MKYFLRGKVHDVFEKYDCENVLKDEKEKSSKEENNPDLLYYKGYGNSYINKDNNLLYRIKNKLHTSDVNKKDDIIKENINSDKENHLMLFSEKKNYLFIENYTSVIYENCEDKINIILSNEYIPNGNIEIQIKGNDTFIVPCKINQNILSCYLPQLIRGIYNIYIFINKEMAYIKLLRPGFSLSEDSKFLILHVIEIVDFSYCENRQEKKENRKKFCDLNSSYDIASNNNTFTNKELLKIYNNLYKKYYTNNSDKLKSDRIAIGQNYKLKITNDNKFYEFLNSYKNEFINHSFRIKKNNTNIDMNNINIISQLNLENCTTQNRIPILYKRLLYDTCIYENKIIIMQFHSKIFEYDPFNMLSAHIFTKDELKDGYTIFALNLVPTWEIENRTTDNNSASNNRDADLKNMEYLNPNDYPIKIMNMSEKYIKGKKKKNYVSSLMVFRSDETNCADVRLWEYIKTIDCAKNNICDNFYINKNYYKNDIQCPVPDELINNKNIFRKYSQGLKISEQVSIFFENWNENLLPVHKFVQSQKYNLPYLKTQDLSNFLKKKKEDILLISDFCQTKEQSNMPDSEQNKEPPYNSTLLGSSKDEIVKNNDAQNNDAACLLNNFISFVFVLNGKIYHSVVPINKLLLLFIVNYWMHFVNTSKRR
>PlaCynM000812_rbh_TGME49_274120
MENNQFAYILRSQIQDIFAECSVSNEKGRLQNGDSSVGVPTREDAPHKQMNFPKGKNKIEKDGSNRHENTGWSGRRRESNLKREEESIFGHDGKTLMVQSYTSLLYEHCEDKVNVVLANRTMSEGRIEMQISGEGESFILPCTLAGNILSSFSPQLEKGVYNLFFFINKERMYSKLLSCGVEKLSKDMPCLPLHVIEISNFGHVAYCRGINKLPPYNIRVNNHVHTNKGLLKLHDLMYKQYSQMANREGTRDGMVSLGTDYQLHTNSDRHFYDFLSAYKEAYINHHPYVNGKKDKNKKLYKNNINFLSALISDNHLEQRRIPTLYKKLLYDHCSYRDKVAIMRYHSHLPQGGYSSGGLLSAHVFAMDQLGGTYSVFAFDLAMAGVEKGAHRGARKAVQGAISKGTPPAWTRDPPVSSLLRFSCDQDGCADMRQWSYVETIHCRKNDVARKFYLSKGGKWGANVECPLQCPLQCPAECPVPVELINNKNAFKKYSPGIRLSDRISLFFEAWDCDILPVGPFLPSTDCNMHYEKVCQQMRGLSTLVRSARGDTLSFDDLCEEGQKRHVIKSGGTEKRGDALGKNEQGGKGEEDGKGAKGEEHGLGVKGEEDGTGAKKEADATRAKEEADGHDTKGEKHPSSPRRADPRVRPHDEHLKCDTKQTREGEEAASNCPLSSFVSFVITIDGKIYHSVLPISRLLLLFVINYWMYFVE
>PlaFal3D7002858_rbh_PlaFalIT_PlaFalIT000255_rbh_TGME49_274120
MMENKVCNYSLRSRIESIFKGYNNMINSNEELIQNSDVERDCNTETCLNKEKYMNKNEECIRIKRKISNDDNMSIFIKGRKYLFIENYTSVIYEKCEDKLNIILANKYLEQGIIEVQLKGNVTFIIPCCLNKNILSCFLPQLERGLYHLFFFFNKERMFIKLLRPGSELSDDIKSIPLHVIEITDFSHGLKKNKITDKNKEYIINSTHNNFYTNKELIKLYNNIYNNYNNIYNDEYKKNNKISLQKNFYLHYNNEEHFYNFLNSYKDQFIDHSSFTTKMRNSYQHNKDIEREKREKNQKNSLDINNMNFISQLNLEKHVAQSRIPILYKRLLYDNCIYENKMVIMHFHTKIFEYNPFNILSTHIFTKSEIEKDGYIIFAFNIIPITINTNKNKSKYINSYHNEDIYKKKNINKKINYSSNILNSSGEKKEEIGNSYMSTLFILNSDERNCVDIRLWKYIKTVECNKNDISNNFYLSKNNYKNVVCPISPQLINNKNIFNRYSEGLKISDKVSIFFEDWNEDILPVQKFVNSFEYDIPYKKLNELSNYVEDINGDILLYNDFNENDKNDHVCDDTIKSQNESINGYQYNNNESELITNTSMNQNNFYIKDMEKNKINNKDKMNKISMKYLFNNFVSFVLIIDEKIYHSVTPINKFILLFIINYWMNFVEK
>PlaFraNilgiri000620_rbh_TGME49_274120
MENNQFAYILRSQIKDIFAQCSVSNEKGGLRKSDSCVDSPRKRMKFPRGRNKIEERGWNGHEDTGWSGRRRESNIKREEAESIFGHDGKTLLVQSYTSLIYEHCEEKVNVVLANRTMHEGKVEMQISGEGESFLLPCKLDGNILSAFSPQLKKGVYNLFFFMNKERMYSKLLSCGVDKLSKDMPCLPLHVIEISNFGHVAYGRGVNKQPAYNIRVNNHVHTNKGLLNLYGLINKKYNQMANREGIRDGRVTLGTDYQLHTNSDNHFYNFLSAYKETYTDHHPQVNGKKGGGGKKKVYINNMHLACALKCDNHLEQGRIPWLYKKLLYDQCPHRDKVSIMSYHARLPRGDFSSGGLSAHVFAKDQLGGTYSIFSFDLAMGGVMEKNPQVSSLLRFNCEGDRCEDMRRWNYVETINCRKNNVARKFYFSNRGKRGIDVECPVPAELINNKNAFKTYAPGIRLSECVSLFFEDWNCDLLPIGPFVPSEHFNMECEKVCAQMRELSTLVRNAHGDMLSFDDLCQEGQERDVSKLGGTEKRGDNHPVGKNEQGKKEEDDGHHTQGEKGQSSSGQADSRVLPHDEHLKCATKQTWEEAASNCTLSSFVSFVITIEGKIYHSVLPISRLLLLFVVNYWMHFTD
>PlaGabG01000223_rbh_TGME49_274120
MVENKLCNYSLRSRIESIFKGYNNLIDSNEELIQNSDVERDCKTESCLNKENYTNKNEECIRIKRKIFKSDNMSIFIKGRKYLFIENYTSVIYEKCEDKLNIILANKYLERGIIEVQLKGNVTFIIPCCLNKNILSCFLPQLERGLYHLFFFFNKERMFIKLLRPGSELSDDIKSIPLHVIEITDFSHGFKKNKITDKNKQYIINSTHNNFYTNKELIKLYNDIYNNYNNIYNDEYKRNNKISLQKNFYLYNNNEEHFYNFLNCYKDQFIDHSSFTTKIRNSYIHNNNIIIKEKENNSIVDINNMNFISQLHLEKHVAQSRIPILYKRLLYDNCIYENKMVIMHFHTKIFEYNPFNILSTHIFTKSEIEKDGYIIFAFNIIPITLNPNKNKIKYNNSYHNQNIYKKKNINKKINFSSNILNSSGEKNEEIGNSYLSTLFILNSDERNCVDIRLWKYIKTVECNKNDISNNFYLSKNNYKNVVCPISPQLINNKNIFKRYSEGLKISDKVSIFFEDWNEDILPVQKFVNSIEYDIPYKKLNELSNYVENINGDILLFNDLKENGKYDSMCDENIKSQDESINDYQYNNNLTEVITNTSMNQNNFYIKDIEKKEIKHKDKMNKISINYLLNNFVSFVLIIDEKIYHSVTPINKFILLFIINYWMNFVEK
>PlaGal8A001386_rbh_TGME49_274120
MKNTEFKYVLRNRIKKIFENNSNLKVLDDELIKKNNNEDDDSKKFDNLKYVNSDKIDLCNSNSYSTNYKKIIIDEEDNSFNYNKNSIFFNGKNYLIIENYTSVIYENCEEKVNMVLANKSIPEGRIEIQINGKESYIIPCSIYKNILSCFFPQLEKGIYHLSFFINKEMILIKLLRPGLELTEKLKFLSLHVIEITDFGYYLKNKNRRSKNYNISINNNIYTNKELIKLYNSIYKNYRDIYCENKRNPKIAVGNNYKLQNISELNFYNFLKCYQDEFIDHSFRKNKNKIDVNNLNFVSQLNLEKGIQQSRIPILYKKLLYDNCIYENKMIIMHFHSKFFEYDPFNVISAHIFTKSELKDGYTIFAFNLIPVFYKENKDSFYTQVDEQKDIEKPNLFNLLSNSQKKGENENINYVSTLLMLKSDETNCADVRMWNYIDTIECQKNKISNNFYLNKSSYEDVHCPIPHELINNKNIFKKYSEGLKISEKVSIFFENWNDDILPVQKFVNLFEYNLPYKKIKNLSNFIKNKNDDFLLFNDFYLKNNGNNEKCNSIILEDKNNLSTLKKLTADENKNNNELEKNYSFDYLLNNFVSFVLLIEGKIYHSVIPINKLLLLFIVNYWMHFIGVQKKKCI
>PlaGonATCC30045000614_rbh_TGME49_274120
MEKTHFTYVLRNQIQDIFENYNASNMVDEEKISKNRNDDKEIQDLRNNDKFVNTHLYVDRKHAEVDYWRVRKKIDEQCEKELRDEKWNNKRREKNLEYESESIFVDDGKTLVVENYTSLIYENCEDKMNILLINKNIVEGRIEMQIKGKKDIFTLPCKLWGNVLSSFLPQLERGVYDIFFFINKEMMMIKLLTTGMDNLCKNVKCLTLHVIEISNFGHVSYGRKDRLPHYNIRVKNNVYTNKELLKLYNVLYKKYNHISSYEQNRNGRIRVGENYKLETDSDSQFYDLLASYKNAYSNQTLSSTGKGKKKKNLNLNNINFVSSLNFEQNVEQSRIPILYKKLLYDQCDYQNKKTIMHFHTKVVQIEPTGGFCTHIFTQNELQGDYSIFAFNLVPTFLGNVNIWCREAFPVKSMKKEKKNYLSSLLIFRCDNTSCSDMRFWKYVKTIKCEKNDIAKYFYINKRDGVITDMVQCPVPPELINNKNIFKKYSQGIKISEQVSIFFERWDDDVLPIRTFIRTKVDDKLYYTKIKELTDSIKKERENILSFDDFCEKNQEELTPRQKTNLHAKQNFIKSVETEKNENRENLEKNSSLPQNDNQMKGITGKGQKCPTIEYLHNNFVSFVIILNGKIYHSVIPISNFLLLFVVNYWMHFVDSSQ
>PlaInuSanAntonio1003034_rbh_TGME49_274120
MENNQFSYILRRQIQDIFAECSVSNEKGGLQDGDSSVGGPTQGDDPDKQMNFPRGKNRIDQRGLNGHDNTGWIDTRPQINLKKEEDKSIFGHDGKILMVQSYTSLLYEHCQDKVNVVLANRTMHEGRIEMQISGQGESFTLPARLDGNILSSFSPQLKKGVYNLFFFINKEMIYSKLLSCGVNKLSRGMPCLPLHVIEISSSGHVAYCREIKKLPPYNIRVNNHVHTNKGLLKLYALMHKQYSQMANQEGIRDGRVSLGTDYQLHTSSDSDFYDLLSAYKDAYTNHHPYVHGKKGKKEKLYINNIPFLSALNFVSHLEQCRIPPLYKKLLYDQCAYGDKVAIMRYHTRLAPGNYSSGGLCAHVFAKDQLGGSYSVFAFDLVVPGVEKGGRRAIEGATTTSKAKTEYEPPAWTKKNPPVSSLLRFSCNQDSCADMRQWSYVEAIHCRKNDVARKFYLSKGGKRGTNVEGPVAYPVTYPLQCPVPVELINNRNAFKRYAPGIRLSERASLFFEAWDCDILPVGPFVPSADCGTDCSMDCNIHCNRHCEKVCAQMRNLSTLVRSARGDTLSFDDLCEEGQKRDVIKSGGTEKRADEVEKNEQVGKGQEGKGQEDGQGSKEEEDGQGAKGPDDGQGAKKTYDEDDTKGEKRQSSPRRAESKVRPQDEQLKCATKQTQEEAGSKCPLSTFVSFVITIDGKIYHSVLPISRLLLLFVVNYWMYFAD
>PlaMalUG01000741_rbh_TGME49_274120
MENAQFKYVLRGRIHNIFEKHNFTGFLKDEVLNRGDNENKDKENFSSFKHIISDKDDINEEEGGHWKVHKKTIDNNERRYIGSSERPRFDKFGVYRVAEWGGDNLTEEEKCIFPKKRKYLIVENYTSVVYENCEDKVNIILANKSIQKGRIEIQIKGKECFTIPCTINKNILSCFFPQLERGMYHLFFFFNKEMMYIKLLRPGFELTEDSKCLLFHVIEINDYSYCLDSKKRTNTKYNISIKNNVYTNKELLKLYDKIFKEYNVAATKEKRGDTKIAIGNNYKLKNNNDDNFYNFLKCYKDEFIDHSFRAKKNKIDTNNMNFITQLNIEKGIPQSRIPILYKKLLYDNCIYENKMIIMHFHSKIFEFDPFNVLSTHIFTTDELKDGYTIFAFNIIPIIQGENKKRKVKQKKMKEMKMMENYSSHKMDTTKHVDKNISFINMHSTGKKKGYFSTLLMFNSDETNCADVRLWKYINAIKCVKNSTSNNFYIKKNYYENNYENNYENSYEKNIQCPIPNELINNKNVFKKYAEGLKISEEVSIFFENWNDEILPVKKFVNLPEYDIPYIKMNDLSNFIRNTKEDILLLDNNFYENSKGGKNEREKNITTSGKELYNLQVLKKFTASEKSEHKKEGDKNCANFQNEQQNSHNGEQLVRGKSLECLLNNFFSFVFIVEGRIYHSVIPINKLLLLFIVNYWMHFVRTSNE
>PlaOvaCurtisiGH01000541_rbh_TGME49_274120
MEKTQFKYFLKGKIDNIFEKYNRVNVLSDMLGKEGDIENGGKEEYAEVINNHPYENSTNEEDEYWQFRNSMVDYDIKNSKRNMENTYFNFINNFSLLSKPKFLIVENYTSIIYENCEDKINVILANESIIEGKIEIQVKGKESYMIPCNVYMNVLSCFFPQLERGIYHLFFFVNKEMIFIKLLFPGMTFNDYSKSLPLHVIEIKDFGYCVENKWDKNTKYNISVHNNVYTNRELLKMYNNMYKNYTMISQENRRNIKIGVGKNYKLEINNDEDFYDFLKSYKDIYTNHSFRNKNNNIHVNNVNFISQLNLEGEISQSRIPILYKKLLYDNCIYKNKMIIMYFHSVIFEYNPFNVLSVHIFTKDELKDGYTIFAFNLIPILNNENEKMEENSPFHKMDKKTGVNVEEGTSFNILKWLEKKKKNKKKKKKSYLSTLLMFHADEDNCADVRLWNYIRTIVCVKNGTSSNFYINRDSLKNDIQCPVPPELINNKNVFRKYAEGLKISEQVSIFFEKWNDDVLPVQKFVHSSLHDLSFGKMERLSNLVKSDAMKNEEGDILLLHSFHHKCEESENERGKHQTEIIEKGESNNSYRFDKIGCNEKAGSDQHDHNGKGEENLEKRETMECLHNSFVSFVFIVNGKIFQSVFPINKILLLFVINYWMHFVDEGSQ
>PlaPraG01000267_rbh_TGME49_274120
MMENKVCNYSLRSRIESIFKGYNNMINSNEELIQNSDVERDCNTETCLNKEKYMNKNEECIRIKRKISNDDNMSIFIKGRKYLFIENYTSVIYEKCEDKLNIILANKYLEQGIIEVQLKGNVTFIIPCCLNKNILSCFLPQLERGLYHLFFFFNKERMFIKLLRPGSELSDDIKSIPLHVIEITDFSHGLKKNKITDKNKEYIINSTHNNFYTNKELIKLYNNIYNNYNNIYNDEYKKNNKISLQKNFYLHYNNEEHFYNFLNSYKDQFIDHSSFTTKMRNSYQHNKDIEREKREKNQKNSLDINNMNFISQLNLEKHVAQSRIPILYKRLLYDNCIYENKMVIMHFHTKIFEYNPFNILSTHIFTKSEIEKDGYIIFAFNIIPITINTNKNKSKYINSYHNEDIYKKKNINKKINYSSNILNSSGEKKEEIGNSYMSTLFILNSDERNCVDIRLWKYIKTVECNKNDISNNFYLSKNNYENVVCPISPQLINNKNIFKRYSEGLKISDKVSIFFEDWNEDILPVQKFVNSFEYDIPYKKLNELSNYVEDINGDILLYTDFNENDKNDHVCDDTIKSQNESINDYQYNNNESELITNTSMNQNNFYIKDMEKNKINNKDKMNKISMKYLFNNFVSFVLIIDEKIYHSVTPINKFILLFIINYWMNFVEK
>PlaReiCDC000252_rbh_TGME49_274120
MMENKVCNYSLRSRIESIFKGYNNMINSNGELIQNSDVERDCNTETCLNKEKYMNKNEECIRIKRKISNDDNMSIFIKGRKYLFIENYTSVIYEKCEDKLNIILANKYLEQGIIEVQLKGNVTFIIPCCLNKNILSCFLPQLERGLYHLFFFFNKERMFIKLLRPGSELSDDIKSIPLHVIEITDFSHGLKKNKITDKNKEYIINSTHNNFYTNKELIKLYNNIYNNYNNIYNDEYKKNNKISLQKNFDLHYNNEEHFYNFLNSYKDQFIDHSSFTTKIRNSYQHNNDIEREKKENNSIDINNMNFISQLNLEKHVVQSRIPILYKRLLYDNCIYENKMVIMHFHTKIFEYNPFNILSTHIFTKSEIEKDGYIIFAFNIIPIKINPNKNKSKYINSYHNEDIYKKKNINKKINYSSNILNSSGEKKEEIENSYMSTLFILNSDERNCVDIRLWKYIKTVECNKNDISNNFYLSKNNYKNVVCPISPQLINNKNIFKRYSEGLKISDKVSIFFEDWNEDILPVQKFVNSFEYDIPYKKLNELSNYVEDINGDILLYNDFNENDKNDHMCDDTIKSQNESINDYQYNNNESELITNTSMNQNNFYIKDMEKNKINNKDKMNKISMKYLFNNFVSFVLIIDEKIYHSVTPINKFILLFIINYWMNFVEK
>PlaRelSGS1like000545_rbh_TGME49_274120
MEITAVRYVLRDRIKSIFEKYSKSIILNEELIKKNNIESNDSIKCNNYSINYKQICNDQENSHFYYNKNSIFFPSKNYLIIENYTSVIYENCEEKVNIILANKNLPEGRIEIQIKGKESFIIPCRIYKNILSCFLPQLEKGIYQLFFFINKEMMLIKLLRPGIELTEDSKFLSLHVIEITDFGHCLKSKSVKSKKYNISVNNNIYTNKELIKLYNSIYKNYKDAVSENKRNSRIAVGSDYKLQNISELNFYNFLKCYKDECIDHSFRKNKNEIDVNNLNFVSQLNLEKGIQQNRIPILYKKLLYDSCIYENKMAIIHFHSKFFEYDPFNVMSAHIFTKDTLKDGYTIFAFNLIPVFHKEKERSSYTKVDIQKDIEENNLFNMLNNTEKIEENKKENTNYISTLLMLKSNETNCADVRMWKYIDTINCKKNNISNNFYINKDSYENVYCPVPKELINNKNVFKKYSEGLKISEKVSIFFESWNDDILPVHKFVNLFEYNFPYKKIKNLSNYIKNKKDDFLLFSDFDIKNSENNKKYHSIILKNQNIPTPKKSTPNENQNNNELEKKISLEYLLNNFVSFVLVIEEKIYHSVIPINKLLLLFIINYWMHFIGIQEKKRIYI
>PlaSpeGorillaG2000242_rbh_TGME49_274120
MVENKIYNYSLRSRIESIFKGYNNMINSNEELIQNSDVERDCKTETCLNKENYTNKNEECIHIKRKIFKSDNMSIFIKGRKYLFIENYTSVIYEKCEDKLNIILANKYLERGIIEVQLKGNVTFIIPCSLNKNILSCFLPQLERGLYHLFFFFNKERMFIKLLRPGSELSDDIKSIPLHVIEITDFSHGFKKNKITDKNKEYIINSTHNNFYTNKELIKLYNDIYNNYNNIYNDEYKRNNKISLQKNFYLHNNNEEHFYNFLNCYKDQFIDHSSFTTKIRNSYIHNKDIIRKEKEKNSIVDINNMNFISQLNLEKHVAQSRIPILYKRLLYDNCIYENKMVIMHFHTKIFEYNPFNILSTHIFTKSEIEKDGYIIFAFNIIPITLNQNKNKIKYNNSYHNQNIYKKKNINKKINYSSNILNSSGEKNEEIGNSYLSTLFILNSDERNCVDIRLWKYIKTVECNKNDISNNFYLSKNNYKNVVCPISPQLINNKNIFKRYSEGLKISDKVSIFFEDWNEDILPVQKFVNLIEYDIPYKKLNELSNYVANINGDILLFNDLKENGKYDSMCDENIKSQDESINDYQYNNNLNEDITNTSMKQNNFYIKDIEKKEIKHKDKMNKISMKYLLNNFVSFVLIIDEKIYHSVTPINKFILLFIINYWMNFVEE
>PlaVinVinckei000451_rbh_TGME49_274120
MKYFLRGKVYDVFEKYDCENVLKDGKEKSSKEENNPDLLYKGYINKDSNLLHRIKNKLYTSNINKKDGVIKENVNSDKENHLMLFSEKKNYLFIENYTSVIYENCEDKINIILSNEYIPNGNIEIQIKGNDTFIVPCKINQNILSCYLPQLIKGIYNIYIFINKEMVFIKLLRPGFSLSEDSKFLILHVIEIVDFSYCENRQEKKENRKKLYDLNSSYDIASNNNTFTNKELLKIYNNLYKKYYTNNSNKLKTDRIAIGQNYKLKITNDNKFYEFLNSYKNEFINHSFRTKKNNSNINMNSINIVSQLNLENCTTQNRIPILYKRLLYDTCIYENKIIIMQFHSKIFEYDPFNMLSAHIFTKDELKDGYTIFALNLVPTWEIENRTTDNSNISKHREGVSKNTEHLNQNDYPIKIMNMSEKYIKGKKKKNYVSSLMVFRSDETNCADVRLWEYIKTIDCAKNNICNNFYINKNNYKNDIQCPVPDELINNKNIFRKYSQGLKISEQVSIFFENWNENLLPVHKFVQSSKYNLPYLKTQDLSIFLKNKKEDILLISDFCKMKQQRNSIPDLEQNKNLPYDSTFLGSRKDEAVKNKETDKNVDQNSDAICLLNNFISFVFVFNGKIYHSVVPINKLLLLFIVNYWMHFVNTNKMR
>PlaVivP01000741_rbh_TGME49_274120
MENNHFAYTLRGQIEGIFAECTLSKEKGGLQNGDSPVGVPTPGDAPHEQVNFSRGKNKVERRGSNRYEDTGWSGRRGESNLKREEESIFGNDGKTLMVQSYTSLLYEGCEDKLHVLLANRTMKEGRVEMQISGEGESFNLPCRLAGNVLSSFSPPLEKGVYKLFFFINKERMHAKLVSCGVDMLCRGILSKDMPWLPLHVIEMSRFDQVGHSRGMNNLPPYSIRANNHVHTSRGLLKMYGLMHKQCRQMANREGTRDGRVTLGMDYQLHTNSDRHFYGFLSAYKEAYTKQHPQVNGKRGENKNLHINSINFVSSLNFENHLEHCRIPTMYKRLLYDHCAYGDKAVIMSHHTRLLQGDYSSGGLSAHVFVKDQLGGPYSVFAFDLAMGGVENRAGREAHKAVQGATSRGIPPPWTKNPPVSSLLRFSCDQDSCADMRQWSYVEAIPCRKNDVAREFYLTGRRARGANVESSAECTAHRPMNRPVNLPVERDCPVPVELINHRNAFKTYAPGIRLSERVSLFFEAWDCAALPVEPFSQLSDCNVHCESVCAQMRGLSALVRSARFDALSFEDLCEGGQKWGVIKSGGTEKMNGGDEKTDGQGGHEEDDALRAKGEDDALQANGEDDALRTNGEDDQHDADGAKRRSGPRRTGPQVRPHDEHPKCATKQTRAGAASNCPLSSFVSFVITIDGKIYHSVLPISRLLLLFVVNYWMHFAD
>PlaYoeYoelii17X000586_rbh_TGME49_274120
MKYFLREKIHDVFEKYDCENVLNDKQMKECSEKEKRSEKCNNSELLCYNNYGNKENNLLYRVKNKLYTSDVNKKNVIIKEHVNGGNEHINGGNENIKSDKENINSDKENINSYKENINRGNENKLILFSENKKYLFIENYTSVIYENCEDKINIILSNEYIPNGNIEIQIKGNDTFIVPCKINKNIISCYLPQLSRGIYNIYIYINKEIIFIKLLRPGISLSENSKFLILHVIEIVDFSYCENRHEKKENQKKLSNLNKSYDITSNNNTFTNKELLKIYNNLYKKYYTNINDKIKTDRIAIGQNYKLKITNDNKFYEFLNSYKNEFINNSFRTKINNNNNNNIDMNNINIVSQLNLENCTTQNRIPILYKRLLYDTCIYENKIIIMQFHSKIFEYDPFNMLSAHIFTKDELKDGYTIFALNLVPTLEIENRTTDNGNINNNRDGNLKNKEYLDKNNYPIKIMNMSEKYIKKKKKKNYVSSLMVFRSDEANCADIRLWEYIKTIDCAKNNICNNFYIDKNNYKNDIQCPVPDELINNKNIFRKYSQGLKISEQVSIFFENWNENLLPVQKFVQSPKYNLPYLKTQDLSNFLKNKKEDILLISDFCETKDQAKQEQKSGIANLEQKKEPPHNTTLLDGDKTDNAACLLNNFISFVFVLNGKIYHSVVPINKVLLLFIINYWMHFVNTNKRR
>SarNeuSN3001279_rbh_TGME49_274120
MSPPATCMRTSGERRLCDARATGPYTSQDLVDFMEAAASASGPAAACPPAAAAAAAATLASGVPGTGSAYLRSRGPRFDRNGRVTVGGAEAAGGSSSSGLAERLQACMPAAAALPGDRGAAPPIGSLEALMATSAENCDVRIPLPLKISLYSSCAESSRLAIACFHSKPSVCCSPSFPRNTCCSEERRINHTAAASVRAAAAAAHAANAAAHATAAAHVAAAAHAAAAAAAHDAAAAAAHAAARAAVHAAAAAAALAAAAAAAHAAAAAAAHAAAADGTYGGSL
>SarNeuSN3001280_rbh_TGME49_274120
MHTDGRIPTTCPVPLMLRHAAHPLHAYPEGLQIAPGVYLFFEPWPTDVLPMPVLPVEQSKSIAMQAVERAVDAAGGGGGIAAGRKVASAAAAKVAEAAAQAADEAAAGAAARGGGGGPHAAGLRAGGPGTTAPKAAAGGEGEGQRQSSGSLRAGSGYRRPPVKESTQQQRRGGYGFGETLCISRTAEDAQYFSLTLCVGKHIFSSVLGVEAAVLAFIINKWLFFVPEQVSREAAGGRGAGGGEFGKVEFPVGKTEERKGSEVKKKQRSSTGTLPFKKEEEEMNHLVQQLLKSRAEAVQNLLPISYAYTGRYSSQDIRQGGLSFNFM
>SelPygWS2016008936_rbh_TGME49_274120
EDKDNKRTSPSEDAPLDLVPDFDRFEVCERLCADPRYWRHVDGCVPSVNQAGSDLSDKVADGCLSDVDGLACPVPPPLRSNEAGIEIAPLVYLYYERWPEKYMPMNLGKQKNKNKKERKKEGDDD
>ToxGonME49006429_self_TGME49_274120
MKRIAPVRPGGAKEGAASSPAPQASASVGNPGSAALSEQQQTPGDKDPSPSFLSNQIRDIFASYEQYIDYKCDHVALNERETRWDPDFLNKGSGAHMQHKHAENASMLQELLNVKRHPLSDFYPLPLEAMKRRSDRDGPPYTEVDFLDQLGSLSDPPEGSRKTRAVLEIDSYTSIVEAEREQPFLIGLLQPLPSGLEVVLSIDNWRVKCNCSTDALLLKGVLPPLPAGRHFLSICTRSGYPLALLLRSSQTDKKDRKDKDEFKRVSPVFNIPFVVVRAPRRRQDPPLCYSTLKPRHETTLPATGPYTTADLDALVATSGVMIGTNRVGIPRTRKSGLIVGPNGRLVAEPKGQDFTARLAECLDSATKPKNVPVFGDPEIVLADSAYTCDVRIPLPFKISLFNSCAATSRLSIACFHSRVFVFEPYGVLSAHIFTKSCYSDIYTIFGFTLSPTEAAPHASASFRNRARASYIPGLDRFEATERLCADTRFWRYVDGCVPCKNDVAAKFMIEDFERVECPVPPMLRHARNPYADYPEGLEIAPGVSLFFEPWPEDVLPVPKRFAGDEFRPVSTAAAMQAVEAVLSQKGKAPGASAPKEESKSSREGHNSLKVEPQFFSVTLCVGKYIFNSVVGVEASVLEFIVNRWLRLVPEKKTATIATEPADSGITEQAISRKQ
>CryAnd30847001043_rbh_TGME49_274120
MSGELAKRCCRIISQVKSILDKQTEPLFEDYQVFRSDLFKKNYIEYIKNDNIIDDKPIKNNYLLDKEPISKDLNLKDIEDRHYEKEVNLIWIGNNQKENPKINEISNNDIEYIHIDSYTSTFIKDKSDICYISLQKKLPSDSIVGIKIGPHICKASISDNIIEFIIPLLSIGYHYIEIFINGVRIPIRIGDDDISDLKDKIPINIKPAKFIRNKNLIANKVTIPSGVMGRAPLPEIDIDEEVEELVRSHKPRISASIIAKKRILRKYLNNTYSKVVNQPRSDIGDLRGLDPSFKAAVCRDFRRKLIDKTLTPKYNHVNNIIEDFLSRLDFGISNAIIPFHKKLDLWNISVKDKCDVIIDQYHQQIFNEASNEKSVYIFTKRMNSLEPYNIFVFSCISNNQITCTIPTLRRFICNVQECNDGRLWTYIGECVLCKNKIAQTIEQISLPCPIPCIMKSDICNNLTETGIQIASNVYIYYESWPNKLLPVSNVHDMYCIAICINSHIFYTTRGVTGQVLSFIISWLKHVPTKFE
>CryBaiTAMU09Q1015838_rbh_TGME49_274120
CKMAITSSLSKKCCEIIQEYESLLNKELNSIYLSNLENSNQQKYSKLFRNKARIGSSLINNVSVSTSSFRKDSSLIWSSECNLGRRNVNNSTKTIDEDDTIIPDTCEKYLLIDSYTNVLTTNKPQACIISLLTTLPQNTIIGIKFGEHLCQGKINDTIIEYVSPALPVGRQYARLYLNGAKIGVKFKNGNIKSEIRDYLPFDVIIQETKLKKYTFLKNKTRIPVGVMGQNPLPEVDLEDEIEDLLILHKPRSNSSLISRQHALDKYFKGTHSKVVNAPRRETGDLNKLDPSYRAAINRDFIRRLSNSNLEPDCIRTINLLNEFISKFDIGIIGSVIPFHIKLEYWNNTISNNCKEIIDDYHTFIKQENSNEKSVYIFTKTSTESIDPYSIFMFSCILNEENDQIVPLLRRFSCMPNTCDDPRLWLCIGDCPLVKNETANQFRKIDLPCPIPFVMKSSKSSYIWNRKKSIINDKEKDKSIQISNNVHLFFEAWPSKLLPNTQINSELYSFTICIDKYKYHSVTGVSQAVLNFILQKWLTKVPMNLE
>CryHomTU502000167_rbh_TGME49_274120
MPSSSALSTKCCKIIDEYETKLNKELGNACREGAVGAPELKKYNNLRKGSLLGTNLVNSVIASESPFRRDSSLLWLSYDPSNERQNEINKMIKNEDGIAIPDMCDKYVLVDTYTSILASNRQQACYISLLSPLPQDTVVGIKFGDHLCQGRINDTMIEYISPSLPVGRQYARLYLNSVKMGVKFGNGNTMSEARSYLPFDVIVQEPKSRRLNIKKHKTSIPVGVMGPAPLPEVDIEDEVEELLIMHKPRGNASIISRRHALDKYFKGTHSKVVNAPRRETGDLNNLDPSFKAAVNRDFLRRLSNITLEPDCRRTINLLNEFISKLDPGATNNLIPFNVKLEYWKRVLSDGCQEIVDNYHSYITQESSNEKSVYIFTKTSPDSLEPYNVFMFSCIMDEENNNCLPLLRRFTCSPENCGDVRLWICIGDCYLAKNEVANNYRKIDLPCPIPPIMKSKKSAHIWSRAKNKSYTNSTFSSRKFGIGNFVSTRGVGGGLLGAAGVGAGGIGAGIGADEDLNAENENSSEKERCIQISNDVFLFFEMWPSKLLPNAGNTTESYSFVLCIKNHQYHSITGISKPVLNFILEKWLTKVPINS
>CryMelUKMEL1003570_rbh_TGME49_274120
MPSSSALSTKCCKIIDEYEAKLNKELGKACKDGAEGAPELKKYINLRKGSLLETNLVNSVIASESPFRRDSSLLWLSYDPSNERQNEINKMIKNEDGSGIPDMCNKYVLVDTYTSILASNRQQACYISLLSPLPQDTVVGIKFGDHLCQGRINDTMIEYISPSLPVGRQYARLYLNSVKMGVKFGNGNTMSEARSYLPFDVIVQEPKSRRLNIKKHKTSIPVGVMGPAPLPEVDIEDEVEELLIMHKPRGNASIISRKHALDKYFKGTHSKVVTAPRRETGDLKNLDPSFKAAVNRDFLRRLSNITLEPDCRRTINLLNEFISKLDPGATSNLIPFNIKLEYWNRVLSDGCQEIVDNYHSYITQESSNEKSVYIFTKTSPESLEPYNVFMFSCITDEENNNCVPLLRRFTCSPENCGDVRLWICIGDCYLAKNEVANNYRKIDLPCPIPPIMKSKKSAHIWSRAKNKSNTNSAFPSRKFGISNFVSTKGVGGGLLGAAGVGAGGIGAGIGADEDMNAENENSSEKERCIQISNDVFLFFEMWPSKLLPNAGNTTESYSFVLCIKNHQYHSITGISKPVLNFILQKWLTIVPINS
>CryMurRN66002915_rbh_TGME49_274120
MSGELAKRCCKIISQVKSILDEQKEPLLEDYEVFRNDLFKKNYIRYIKNDNIIGSKPIKNNYLLDKEPILKDLNLKDIEYRHYEKEVNLIWIGNNQKENPKINEVLNSDIEYIYIDSYTSTFIKDKSDICYISLQKKLPSDSIVGIKIGPHMCKASISDNIIEFIIPLLSIGYHYIEIFINGVKIPIRIGDDDISDLKDKIPINIKPAKFIRNKHLIANKVTIPSGVMGRAPLPEIDIDEEVEELVRSHKPRISASIIAKKRILRKYFDNTYSKVVNQPRSDIGDLRGLDPSFKAAVCRDFRRKLINKTLTPKYNHVNNIMEDFLSRLDFGISNTIIPFHKKLDLWNISIKDKCDVIIDQYHQQIFSEASNEKSIYIFTKRISSLEPYNIFVFSCISDNQITCTIPTLRRFICNIQECNDARLWTYIGECVLCKNQIAQTIEQISLPCPIPCIMKSDICNNLTETGIQIASNVYIYYESWPNKLLPISNIHDMYCIAICINSHIFYTTRGVTEQVLSFIISWLKQVPTKFE
>CryParIOWAATCC000345_rbh_TGME49_274120
MPSSSALSTKCCKIIDEYETKLNKELGNACREGAVSAPELKKYNNLRKGSLLGTNLVNSVIASESPFRRDSSLLWLSYDPSNERQSEINKMIKNEDGTAVPDMCDKYVLVDTYTSILASNRQQACYISLLSPLPQDTVVGIKFGDHLCQGRINDTMIEYISPSLPVGRQYARLYLNSVKMGVKFGNGNTMSEARSYLPFDVIVQEPKSRRLNIKKHKTSIPVGVMGPAPLPEVDIEDEVEELLIMHKPRGNASIISRRHALDKYFKGTHSKVVNAPRRETGDLNNLDPSFKAAVNRDFLRRLSNITLEPDCRRTINLLNEFISKLDPGATNNLIPFNVKLEYWNRVLSDGCQEIIDNYHSYITQESSNEKSVYIFTKTSPDSLEPYNVFMFSCIMDEENNNCVPLLRRFTCSPENCGDVRLWICIGDCYLAKNEVANNYRKIDLPCPIPPIMKKFGIGNFVSTRGVGGGLLGAAGVGAGGIGAGIGADEDFNAENENSSEKERCIQISNDVFLFFEMWPSKLLPNAGNTTESYSFILCIKNHQYHSITGISKPVLNFILQKWLTKVPINS
>CrySpeChipmunkI031053_rbh_TGME49_274120
YIMPLSSALSTKCCKIINEYETKLCKELGNACKEGVESAPELKKYNNLRKGSRLGTNLVNSVVASESPFRRDSSLLWLSSDPSNERRNDINKIIKNEDGIAMPDMCDKYVLVDTYTSILASNRQQACYISLLSPLPQDTVVGIKFGEHLCQGRINDTMIEYISPSLPVGRQYARLYLNSVKMGVKFGNGSTMSEARSYLPFDVIVQEPKSRRFNYKKNKTPIPVGVMGPAPLPEVDIEDEVEELLIMHKPRGNASIISRRHALDKYFKGTHSKVVNAPRRETGDLNNLDPSFKAAINRDFLRRLSNIALEPDCRRTINLLNEFISKLDPGATGNLIPFNIKLEYWNRVLSDGCQEIIDNYHSYITQESSNEKSVYIFTRTSPDAFEPYNVFMFSCIMDEENNNCVPLLRRFSCNPDNCGDVRLWICVGDCYLAKNEVANNYRKIDLPCPIPPIMKSKKSAHIWSKARTQSSHANSTYMSRKLTTGNSGSTRGVGGGLLGAAGVGAGGIGAGIVADEDINAENDNSSEKERCIQISNNVFLFFEMWPSKLLPNAGNTTESYSFVLCIKNHQYHSVTGVSKPVLNFILQKWLTKVPINA
>CryTyzUGA55003894_rbh_TGME49_274120
MPSSSALSTKCCKIIDEYETKLNKELGNACREGAVSAPELKKYNNLRKGSLLGTNLVNSVIASESPFRRDSSLLWLSYDPSNERQNEINKMIKNEDGTAVPDMCDKYVLVDTYTSILASNRQQACYISLLSPLPQDTVVGIKFGDHLCQGRINDTMIEYISPSLPVGRQYARLYLNSVKMGVKFGNGNTMSEARSYLPFDVIVQEPKSRRLNIKKHKTSIPVGVMGPAPLPEVDIEDEVEELLIMHKPRGNASIISRRHALDKYFKGTHSKVVNAPRRETGDLNNLDPSFKAAVNRDFLRRLSNITLEPDCRRTINLLNEFISKLDPGATNNLIPFNVKLEYWNRVLSDGCQEIIDNYHSYITQESSNEKSVYIFTKTSPDSLEPYNVFMFSCIMDEENNNCVPLLRRFTCSPENCGDVRLWICIGDCYLAKNEVANNYRKIDLPCPIPPIMKSKKSAHIWSRAKNKSYTNSAFSSRKFGIGNFVSTRGVGGGLLGAAGVGAGGIGAGIGADEDLNAENENSSEKERCIQISNDVFLFFEMWPSKLLPNAGNTTESYSFILCIKNHQYHSITGISKPVLNFILQKWLTKVPINS
>CryUbi39726000688_rbh_TGME49_274120
MPSSSALSTKCCKIIDEYETQLSKEFGNTCIKVAGSAPELNKCNNLRKGSRLETNLVNSVVASESPFRRDSSLIWLSYDPSIQKLNEINKIVNEDGIVVPDMCDKYVLVDTYTSILASNRQQACYISLLSPLPQDTVVGIKFGDHLCQGKINDTMIEYISPSLPVGRQYAKLYLNSVKMGVKFGNGSTMSEARSYLPFDVIVQEPKSRKLNYKKNKTPIPVGVMGPAPLPEVDIEDEVEELLIIHKPRGNASIISRKYALDKYFKGTHSKVVSAPRRETGDYNNLDPSIKAAVNRDFLRRLSNITLEPDCRRTINLLNEFISKLDPGATGNLIPFNIKLEYWNRVIADGCQEIIDNYHSYITQETSNEKSVYIFTRTSPDAFEPYNIFMFSCIMDEANNNYVPLLRRFTCNTENCGDVRLWLCVGDCYLIKNEVANNYRKIDLPCPIPPIMKSKKSLHIWNRARNQSNQTNSKYTSRKLGTGNSESTRRVYGGSLGAAGVGASGIGIGISANEDINTENNDSSEKDRCIQISNDVFLFFEMWPSKLLPNAGNTTESYSFTICIKNHQYHSVTGISKPVLSFILQKWLTKVPISD
>NepSpe042686_rbh_TGME49_274120
IIINGWENFDALKHHFDNRKYENLEPKDIITIKNSTSTTKPTTLRVQSYTSIIEADKEQPWYCVLSDRSIKDDEIYIILADKEFLRCELEGNIIKTIIPPLEAGLYYIQIRCGNYNCYIKFSFCGQYKENDEIQNLPITSLHTKNQRNK
>NepSpe043297_rbh_TGME49_274120
MTDLRNNNPAIRPHISLTIQSYTSVIEASKEQPWYCVISDRSVKETEMYIILADRDILKCEWEQNVIKTTLPPLPPGLYYVQIRTGSFDCQLKFSVTGHSHTADEVSALPVTCLESKNPRNK
>NepSpe064324_rbh_TGME49_274120
NDYLGNFDTSDKEVHLILQNYTSVIEAGKEQNWYAILASKSIPDEPLYLVIGNRDLCLCGIKGNVLYTLIPPIEEGNFFFSIRTGHRDCIL
>NepSpe117541_rbh_TGME49_274120
MELPLAAFVTHNIKPTGKKATGLRQLQQQHSPVISGVFTRQDLKRLNVRFPLKDVSKGSILLPQSQKNPKKQIASTKHDLQDKSMKEMLVKDFDSRVTIFQSLVQGSGRKNTKNCSVWYSCDTAENIEGTRIPAYFKLMIWDSCAEHNRDAIFVFHKEVFELK
>NepSpe119530_rbh_TGME49_274120
YRKGGPLFATSAVPPLSTQADSGDTSGVVGLLVQNYTSVIEANVEQPWHAIILNVSLPHQDFFVIFGDREICKCRCDGKVLSTQTPPMKPGLYFVTFRCGTHPCTIQLVSQFSEATLSPSIS
>SarNeuSN3001278_rbh_TGME49_274120
MGEKRRRLKERRERETAGYYVGDGGGETGRNSRGTDKGRGGREEGRGRWASRKRDTGRGRKGQGRTSRKKGDSKRRAKARQGSRERGRVRKPKNVRLFSCRKGAANSERKAGGRQRKRGRRAGTEKLREGRTEKLRVFRLKEGTSDWKRTAKDEGGPSVVLREGTAKERGKARPWCTEKKTKTQGRLEEEGQRQCGSEGGEVEEGSSSSKNGETGRGKQDERGRTGRRTEGRGSKNERRREEGPEEETRHGKARTRKPKKSRSGSKRRFEDGSEFGDSGVRTPRRKGLEALKIRPHPLSRFRPTLPPDADWCPLRERETGSPFPSAEELRYFRGGSSTSQRGSPPSAATGPPEGGAADGDRKPGERQNRRHAAAEEERRQESRRVFLRCSAVRTLLRVQQMRRLLLQQESLLLRQMRSSAVAAVRRRAGATAGVLLLLRRGSSSSAVFSVAPTGILTRFAAESREGDRAALLLVLRGKNFGVPDVKNLGAAAAALLLSSAVLLSLRSRCAAVTAAEESVQTYTQIVEAEQECHFFLAAGAALPFSGSQLSLTIDGRRQVNCSTSGSLLCSTLPPLSPGRHWLSLCLRKEQRRLPLLLSARLLACNNRSSSSATGAGVLGRRTSQQSGHAEETAAAARGDRPEEKQQQQHSSPLSVSYVLLLVAVVAPRPRADPLLCYSTARQRRAPAGYHERRMALLSLLVYFYYNY
