# Supplementary material for: Molecular characterization of the conoid complex in Toxoplasma reveals its conservation in all apicomplexans, including Plasmodium species
Source: PLoS Biol. 2021 Mar 11;19(3):e3001081. doi: 10.1371/journal.pbio.3001081 (PMC7951837; doi:10.1371/journal.pbio.3001081)
Supplement: S1 Data — Files are named according to the T. gondii apical protein query. The sequence headers comprise the protein identifiers in our in-house proteome database for the SAR clade (Methods), starting with an abbreviation for the species strain (see S3 Table). The headers furthermore contain either the descriptor “self,” indicating that this sequence is the original T. gondii query, or “rbh,” indicating that it has the original T. gondii query as its best T. gondii hit in a BLASTp search, or “none,” indicating that it has no BLASTp hit in T. gondii (see Methods). For sequences of P. falciparum 3D7, the header also indicates by which P. falciparum IT sequence it was gathered and if it was gathered via reciprocal best BLAST hits (“rbh”) or via unidirectional best BLAST (“bh”). The latter is only the case for the putative orthologue of T. gondii’s TGME49_219070 (see also S4 Table). (GZ) [file pbio.3001081.s005.gz › TGME49_conoid_proteins_putative_orthologs/TGME49_227952.fa]

>CepComWS2016004765_none_TGME49_227952
MAGLEIEVSGLSRPSVLFAAHCAEVCERPLDALHFLKGLARGGGLNDADGELQTLCEVTQMATRKRVEGIDLMHQMMKARRRRGTPSSVAATAEMHDEYLADSLKMLNEFEDVIDEFVVPNSSSSKRKVIAYTLAADLMRVKTHITRPLKGSPLVTEDNAKSLKDDRAELISKTESKYKEAHAEVKRLPDSSEELETGDALLYFYNSYSCFKYESGHTKDAIEEAQEGLGKVDNPRGTNYLIISNNIRLWKKKTIFKNDKKGFQQKKKSSSSSSSKKKSSSSSSSSSSSSSSSSSSKKSSSKKSSS*
>CycCayNF1C8002001_rbh_TGME49_227952
MGEPPGTPRGLAWVAHPLRWFGSHGVSNQEESVTGPSVPLGASENATTQGPHRQHQQRLAASMTQDSSRILDSQVSQFPEGSPATEWQESGSSLQPPSSKATPRGVGSAAQKSTVRIGGKVNPGEASAAAAAGPGSLNMKYIHKFVIDMNKRAAAKQQGAPVESWAPPEGTFGPEAMTKSILVFSGIPHQELDNVISESSAMSLIRESLGATGCPSIELDCVFMASVSSACHRYKDNQDYAKTLIRSQLFQGRDLSEQEWKAVRQCIDSLLSSLASQWNRLGNMSNEADLNHPVGIRRAIQREVLAQKAEVKDKILRHCELLVAVASHCLSLPAAFSTTRIFYNQTLGTIFRFLLEFCEGVAAYQCEDLAVKHFKAAMETAQKDLPPYHTLRIDAVVSYVSFLHQQLGERQEAMEIARSAFKEVAETMDTVPEGDFVVVTKAARTLLRLINSWSEDSKRVLISTASVF
>Cys_WienI008644_rbh_TGME49_227952
MNSDISSSYLPSIKTPAGGGGNPLVVVSSPSTAPGLLPHVPSTSFTTQGGGERGGGGERGGVVRLPAGTATGAVVVSPSSPVLKHVGNKGIREAALRMMKSVRSGKVQLDSHEGRKAGRKTSFTDQQESLDKEEEIALVSGVRLSSVIAFEKFLENTLQIYASRSLKQIRGKEDSSQAQSTVAMSVFNLPFDAQRRATDASRWRSIFAAMRSPRPSEARTLLFLASMAEACRRFEEADVYVVQLLVCMASRQQEMTQDERVCIQRTFHRRLQQSRNTWKQALALEKALEISSGSSHHHHHHHALTSTTTANANNGSITSSSNNKKACQLAELTHYKGKLKVEIIRHCYAVIWAVTHLILPHTSSSANRVFSYKTIAAAFRQATQFTDSIPQYQCLELAEFNYKRAVELADESEVRACYMLRLETLISWCNFLYYNLEKRKEALESARKTLQEGIDSLDSVPEDQYTQVAEALDTLMKNIWRWSQETSKDAVFDWWGASS
>EimAce000180_rbh_TGME49_227952
MGEAGGGGSGVSWITNPLSWFSQSSGVISGAVGQQQQQQQEQPLQQQQQQQLLEAIGSSGGYALSLLRSLGDPSFVSASTAPLSSSAAAAAAAAAAAAGAQRRRSRVKIGTRVDGGAFHSDRCADLKNIHKFVLQLNKRAAIKQQGINLTDENSGVCTPEDDPIQCGGIIAFNRIPIHLKNNNEKLTVVESPVSGRDLSEEEWPAVRWSVEGFLSAAAADWGRLNNMLLDCESTKHSTRKEIQLQKADLRERVLLYCHYFVYLSFSSLSLSGVSVQSEVFYHRLLGVIFRSLISFSDGLAAIQCEALAKHHLLQAFNIAKEGLPAYTALFMEAGASLALFMHDELQEKEEGLAVLRETFNRAVGCLDTAAAAGAEEAEGAETAAEGGGEAAKAAAAAAKAAKAAKAAAARGDDKSFAAATKTLKTIIKLLSWWSASPRHVLFSPLAA
>EimTenHoughton004345_rbh_TGME49_227952
MGDPPEGVQRNSWVSQRLSWLGSIAQWGNSSSQQQQQQQQLQLQLQQQQLLLQQQLVQQQLQKTLRPQTLLPQGAPGGPPSETAPYLSWPLGSSDSVSKSSSPTAAVAAPAAAAPAAAATAAAAAGKQQQRRSTVRVGGKGRADEGLGFEGFGVSEMKNIHKFVLDLNKKAAAKQHETQQQQQQQTAPQQQQQQQQQKPHFFNSHPCGVLVFGHLPETEPEISVSESPVMTTIRESMEAPLCPSIELDCFFMAAVAAACLRRKEDEKYNETIMMSHVLQGRDLTEYEWPSLRRSFESVLSSFASQFKRLNEMLEETMSGKQTPLKKAMRREIELQKLEVRECLLRRSRRWVCGGPRSSTCAALQLASCFYEWLAGSTFRTLASFAHGVPAYQCEQLASQHLLAAFQLAKQRLPAHHALRLEAAASYSSLLQQQMGQQQEALQLAREAFREAAAALEDLEEKEFKAAVQGLRGLLRLINWAS
>HamHamHH34000424_rbh_TGME49_227952
MSISLATLPLAGGLAVPPQEKTPRSQSGTLRVPSSPPTPKADPSTPEQTSAFDKFKIHQIAMRVVKVAELQRRLRHRKLAPVQDEEQIAALSGIRLENVLAFRSLVSATKRAIAASVPIGEKDPLLGRTTLALSIFNIPTEAQRRVTDKDRWRRLFPAARGERPGGGLTLLFLALMAEACRRFDEADVYVIQLLVRKASRLEELTEEERTCVQRAFNRRIQRSKHSLKQVAALERAFDARRDVGQPNRTYRLAEVAAYKERLKDDIVRHCYAIVWAVTHLIMPSPGSPATQMFSYKWIATAFRQVTQLTDSVPQYQCLQLAESNFQQAVNVAKTDMTLRPCDMLRIETLISWANFLFYNLDKRQEALASARETLQEAIAQLATVPEEHFAEVVEALQILMKSIWRWNQESRKGAMYDWWSSL
>NeoCanLiverpool004606_rbh_TGME49_227952
MLPFAGSPSHLGLGTTRAQDRSAAQAGLFRPPSSPPSPAMAPTTPKEPTLLAKLKMHQIAMRMVKVAEMQRRRHRKSIEDHEAAVHLDEEHIAAATGVRLDNVLAFRKLVNATMNATVASASLREKDSVLGKTTLAMSIFNIPSEIQRRVTDKDRWRRLFPAARGERPGGVLTALFLAIMAEACGRYDEADVYILQLLVCKAARLEELTPEERTCVQRAFHRRIQQSKNSWKHVMALEKALDIRRDASNSKRSYKIAELAACKDRLRDDIVRHCYGIIWATTHLIMPTPGSPATQMFSHKCIATAFRQVTQFTDSVPQYQCLQLAEANYKRAVHFAKTDETMGPCDKLRIETLISWANFLFYNLEKKDEALASARETLQESMTKLDSVPQAQFADVVEALQLLMKSIWRWSQESRKDAVYDWWSSP
>ToxGonME49005759_self_TGME49_227952
MSISLATLPLAGGLAVPPQEKTQRSQSGALRVPSSPPTPKADPSTPEHTSAFEKLKIHQIAMRVVKVAELQRRLRHKKLAPLQDEEQIAALSGIRLENVLAFRNLVSATKRATAASVPIGEKDPLLGRTTLALSIFNIPTEVQRRITDKDRWRRLFPAARGERPGGGLTLLFLALMAEACRRFDEADVYVIQLLVRKASRLEELTEEERACVQRAFNRRIQRSKHSLKQVTALERAFDARRDAGQPNRTYRLAEVAAYKERLKDDIVRHCYAIVWAVTHLIMPSPGSAATQMFSYKWIATAFRQVTQFTDSVPQYQCLQLAESNYQQAVNVAKTDTTLRPCDMLRIETLISWANFLFYNLEKRQEALASARETLQEAIAQLETVPEEHFAEVVEALQILMKSVWRWNQESRKDAMYDWWSSL
>BesBesBbGer1004432_rbh_TGME49_227952
MEEILRSIPSAIAGPAEMLLTAVTLSPRLAAGQTSMAPPGRRFNTLAKKEIHEMALRMMKGVGTESQSHRQRDRREDHSTPRVSSEERREKEKVAAATGFRLDDVLAFRKLVRATMNATLASASLREKDPVLAETTLAMGIFSIPRDAQRRITDTDRWRRLFPSARGERPTEVLTLLFLALMAEACRRFDEADVYIIQLLVCKATRHEELAPEERRCVQRAFNRRLQRSKNSWKHVLALEKALEVRASSSHGNRAFQMTELSAYKARLKDEIVRHCYSIVWAVTHLIMALPWSTDTRLFSHKCIATAFRQVTQFTDSMPQYQCLQLAKANYKRAIDIAKTDPSVGTCDMLRIETLISWANFLFYNLEKRGEALDSARQTLQECTGKLDTVPEEHYGEVVEALQTLMKTIRRWSQETRKDAVYDWWAST
>PlaAdlG01004491_rbh_TGME49_227952
MNYDNNNNNNNNLMRKKIQLNKIKSPKDLVQFKKSKTVEGNVKIKNHVLYNDTKKNGKEKIKNLSRTYQTIDAHTLNRSKKNKKKKIHYNNIINHPKKTNLPLDENTYSDEDNFISEKLEKETDEKIKYIKDKILNKYKDLFETYNNIINVLINSNEEIKVELNRETIYNFLKMSYKYADYNYSLACAILLLIHRLNYPDIELNDNEKEALENIFRSYSYHTILSYKYAFKAYHHNDKGTNNNNDHNKSYNDNYSNNHNNNHNNNHNNNNNNNCITLQVKKNICKSIRHNIKNKFLLNSEAIINLINCIFYTIKDERNKFFYTYLNANQYKIISDMTETGVKYKYEQLAERTFKRALDLGMIYLKPTDINFLNLASSYIYFLYFNLGYEQKALNICIDIFDKSSNILDQIEDKDHVHKCLEILSKMRHNIKRWSKKLNKNSILFLTF
>PlaBilG01004511_rbh_TGME49_227952
MNYDHNNNLMRKKIQLNKIKSPKDFVHFRKAKTVEGNVKIKNHVLFNDTKKNGKEKIKHLSRTYQTIDEHTLNGSKKNKKKKIHYNNLINYPKKANLPLEVNTYSDEDNIISEKLEKETEEKIKYIKDKILNKYKDLFETYNNIINVLINSNEEIKVELNRETIYNFLKMSYKYADYNYSLACAILLLIDRLNYPDIELNENEKEGLENIFRSYSYHTILSYKYAFKAYHQNDKDTNNNNDHTNNYSDNHNNNNNNNCITLQVKKNICKSIRHKIKNQFLLNSEAIINLINCIFYTIKDERNKFFYTYLNANQYKIISDMTETGVKYKYEQLAERTFKRALDLGMVYFKPTDINFLNLASSYIYFLYFNLGYEQKALNICIDVFDKSSNILDEIEDKDHAHKCLEILSKMRHNIKRWSKKLNKNSILFLTF
>PlaBlaG01004344_rbh_TGME49_227952
MNYDHNNNLMRKKILLNKIKSPKDFVQFRKAKTVEGNVKIKNHVLFNDTKKNGKEKIKNLSRTYQTIDDHRLNGSKKNKKKKIHYNNLINYPKKTNLPLEATTYSDEDNFISEKIEKETEEKIKYIKDKILNKYKDLFETYNNAIKVLISTNEELKVELNRETIYTFLKMSYKYADYNYSLACAILLLIDRLNNPDIELNDNEKEGLENIFRSYSYHTILSYKYAFKAYHHDDKETNNNNGPTNNYNDNHNHNHNNNHNHNHNNNHNHNQNHNNNHNNNNNNNNNCITLQVKKNICKSIRHKIKNQFLLNSEAIINLINCIFYTIKEERNKFFYTYLNANQYKIISDMTETGVKYKYEQLAERTFKRALDLGMVYLKPTDINFLNLASSYIYFLYFNLGYEQKALNICIDIFDKSTNILDEIEDKDHAHKCLEILSKMRHNIKRWSKKLNKNSILFLTF
>PlaGabG01004380_rbh_TGME49_227952
MNYDNNNNNNNNLMRKKIQLNKIKSPKDFVQFKKSKTVEGNVKIKNNVLFNDTKKNGKEKIKNLSRTYQTIDAHTLNRSKKNKKKKIHYNNIINHPKKTNLPLDENTYSDEDNFISEKLEKETDEKIKYIKDKILNKYKDLFETYNNIINVLINSNEEIKVELNRETIYNFLKMSYKYADYNYSLACAILLLIDRLNHPDIELNDNEKEGLENIFRSYSYHTILSYKYAFKAYHHNDKGTNNNNDHNKSYNDNYSNNHSNNHNNNHNNNHNNNHNNHHNNHHNNHHNNNNNCITLQVKKNICKSIRHNIKNKFLLNSEAIINLINCIFYTIKDERNKFFYTYLNANQYKIISDMTETGVKYKYEQLAERTFKRALDLGMIYLKPTDINFLNLASSYIYFLYFNLGYEQKALNICIDIFDKSSNILDEIEDKDHVHKCLEILSKMRHNIKRWSKKLNKNSILFLTF
>PlaPraG01005011_rbh_TGME49_227952
MNYDHNNNLMRKKIQVNKIKSPKDFVHFRKAKTVEGNVKIKNHVLFNDTKKNGKEKIKNLSRTYQTIDDRTLNGSKKNKKKKIHYNNLINYPKKTNLPLEVHTYSDEDNIISEKLEKETEEKIKYIKDKILNKYKDLFETYNNIINVLINSNEEIKVELNRETIYNFLKMSYKYADYNYSLACAILLLIDRLNYPDIELNENEKESLENIFRSYSYHTILSYKYAFKAYHHNDKDTNNNNDHKNNHNNNNNCITFQVKKNICKSIRHKIKNQFLLNSEAIINLINCIFYTIKEERNKFFYTYLNANQYKIISDMTETGVKYKYEQLAERTFKRALDLGMIYLKPTDINFLNLASSYIYFLYFNLGYEQKALNICIDIFDKSSNILDEIEDKDHAHKCLEILSKMRHNIKRWSKKLNKNSILFLTF
>PlaReiCDC004662_rbh_TGME49_227952
MNYDHNNNLMRKKIQVNKIKSPKDFVHFRKAKTVEGNVKIKNHVLFNDTKKNGKEKIKNLSRTYQTIDDRTLNGSKKNKKKKIHYNNLINYPKKTNLPLEVNTYSDEDNIISKKLEKETEEKIKYIKDKILNKYKDLFETYNNIINVLINSNEEIKVELNRETIYNFLKMSYKYADYNYSIACAILLLIDRLNYPDIELNENEKEGLENIFKSYSYHTILSYKYAFKAYHHNDKDTNNNNDHKNNHNNNNNCITSQVKKNICKSIRHKIKNQFLLNSEAIINLINCIFYTIKEERNKFFYTYLNANQYKIISDMTETGVKYKYEQLAERTFKRALDLGMVYLKPTDINFLNLASSYIYFLYFNLGYEQKALNICIDIFDKSSNILDEIEDKDHAHKCLEILSKMRHNIKRWSKKLNKNSILFLTF
>PlaSpeGorillaG2004453_rbh_TGME49_227952
MNYDNNNNNNNNLMRKKIQLNKIKSPKDLVQFKKSKTVEGNVKIKNHVLYNDTKKNGKEKIKNLSRTYQTIDAHTLNRSKKNKKKKIHYNNIINHPKKTNLPLDENTYSDEDNFISEKLEKETDEKIKYIKDKILNKYKDLFETYNNIINVLINSNEEIKVELNRETIYNFLKMSYKYADYNYSLACAILLLIHRLNYPDIELNDNEKEALENIFRSYSYHTILSYKYAFKAYHHNDKGTNNNNDHNKSYNDNYSNNHNNNHNNNHNNNNNNNCITLQVKKNICKSIRHNIKNKFLLNSEAIINLINCIFYTIKDERNKFFYTYLNANQYKIISDMTETGVKYKYEQLAERTFKRALDLGMIYLKPTDINFLNLASSYIYFLYFNLGYEQKALNICIDIFDKSSNILDQIEDKDHVHKCLEILSKMRHNIKRWSKKLNKNSILFLTF
>PlaVinVinckei002509_rbh_TGME49_227952
MKSSDKRGHNVTRASPLASPKNINLKNEKKKNPTDKGNHCIIHKDEGKNKVKTNIKEISDKNIINRKMKEKHINTKNKENEIMITSEGNKKKKIINKNCSSTIINMEKEDLNMNKLSPHLIENNRNTFDTNLTKRRANINKVKNSKKNEGYHRAKTVEARGKTKNDSLIYENNKKESAKTKKSKSFHTINYQHKENGFITSSYSSLSNDDVLGPYYETGINVENCYEETNEINKKEIENIKSKILNKYRNLTSEYNNNLQMLIYSSMNKNLKIKDSRESIYTFMKLAYKCSDYKYAIGYAILLLLDRLNNQEIELKEIEKEEIENTINSYNYYNIMSYKYAFRIFYKNYTLSLKGARCKETNEFSNSSTNSSSIYIKKNICKNIRFKIKNEFLLNCEVIINIVNCIISTIPNDNENKIFYIHLNANQYKIVSNITDTGVKYKYEQLAKHAYKKAFELASTHLQPIDINFLSVASHYIYFLYSNLEYEQKALKVCIDVFDKSSNLLDKIDDDKQADKCARILSKMRYNIKRWSKKLNKNSILFLKI
