# Supplementary material for: Molecular characterization of the conoid complex in Toxoplasma reveals its conservation in all apicomplexans, including Plasmodium species
Source: PLoS Biol. 2021 Mar 11;19(3):e3001081. doi: 10.1371/journal.pbio.3001081 (PMC7951837; doi:10.1371/journal.pbio.3001081)
Supplement: S1 Data — Files are named according to the T. gondii apical protein query. The sequence headers comprise the protein identifiers in our in-house proteome database for the SAR clade (Methods), starting with an abbreviation for the species strain (see S3 Table). The headers furthermore contain either the descriptor “self,” indicating that this sequence is the original T. gondii query, or “rbh,” indicating that it has the original T. gondii query as its best T. gondii hit in a BLASTp search, or “none,” indicating that it has no BLASTp hit in T. gondii (see Methods). For sequences of P. falciparum 3D7, the header also indicates by which P. falciparum IT sequence it was gathered and if it was gathered via reciprocal best BLAST hits (“rbh”) or via unidirectional best BLAST (“bh”). The latter is only the case for the putative orthologue of T. gondii’s TGME49_219070 (see also S4 Table). (GZ) [file pbio.3001081.s005.gz › TGME49_conoid_proteins_putative_orthologs/TGME49_220370.fa]

>BesBesBbGer1005998_rbh_TGME49_220370
MDAAAQPAAASRNGVVCSGAFIPSLPLFKLRHSWAQKGGVVALMQDAEDKQGEGEAAACPEGDPAVSAEKQTSDTIEACKLREEAQVADTTGGEKGDGRRAGKRSRKERAAERRRADRAAESQRPEARRQSHAADATSLRLSSLERVEDEQEEWRPLRRPLANASICAAVPPSSRRQIYICDDSLSSARFRDISSDSKLEMVSPYRFLPLAHRRSVPAQSYLTSSHCVQLGALRPLQRSCSVARETRSIWARPGARRDSCRDAAAAYAVLGLRHAPLSSSQGSRSAAGSTGEQSEERQTRAERGRGILKTARSQKLAGGVSGVAGESNASNPLVRFSPRALPSTLSAREQLFPAFTRARGESAPPASRQSASDWFYALPQLSSASLFQPDQCAADSNARTALARERKLKTRRGRSLGRGRVSVLSPSHVRMAEEQRRARDRQLAAALSRWIGPAAGRREGLEDDKERYYLLSAFFPRPLEDFTLSASSRRRAHFVSHVFAQGRKAAEDTQPRWAQAIAPGMEQKPRSRHSWTGSRARDEGSGVEGVEQADGVTPGSPGASPSPDTVVSSVGEQRRSLNEQECCSARREREALACLSARTASRPSPSYFCSRQSGRRLEPSSRGCCVASPCVAEVSSRSRRASFAAGEGRTDEEASRRTQEALVVLRETEGDMQSAASAQRSRRNSSQTSPGLCGGVLLQTVCDEGSRVFGDPVHVTEGELLKLYTQRRDLCRQVKNSGAESRVSRGQRDGKQCSELVKRPGSIERTMELIVPILAELREQVAAQREQIGVLSQIRDSLEAQTRAQLAVKDQELQNKASEAAELAATLAKMRQELVTLQTILPEREQRIERLEAALNAQQAEESEVKRAFQAEKKDLQLHLQTNEAKLKQERERVLEQEACIASLAEEAQGQLERLTTLQRELVEAQAATAKAKKPCEARRTPSALAPSPSAAAAALSTASGQPPSWQLSPKNLGATVPPVRRKDERQPSGSVVGGRRTLALTVPSVEARRETASVVSSRGEDAHETQSAVVGVEGGGKKKSKARSEVDTSKKDAPGGHRRLLARRGPQREQEQEEETPSEVLRRRLRRNLLDRIERQSQDLEDLFHDPVLDRSVSLSNVDPRLSRPRLRSPLFHAEAERVKVKTEWLVGPDDKAMNEGGRFISSAYLSSYKDAKERLPRLVPDLPTEILGETRLRVNTLDSVCGAESRAEAKERKGEEWTMRRRLLLSPRAAEKTAIEDDRVRSVPATLFGEERRSTKDAQEHGGKEADEKRKTGGLGETRELTREEIIQRAFGKAALPSSRTLLTRPAPESEPAGRNEAMVRAGERDRRLETDEDYDVRDGLTELQRMRKAKAETLLLRLKLGVAATQADLATLMSTVKRQAAELAQSHHSYLALKGKDAKLHGKKKEPGKLSASPESEAMQAVHHLAAVG
>Cys_WienI001065_rbh_TGME49_220370
VQNVLENTRHALQSEQEKAHTLEASLEKLKKEKEKLQAEKEKEVKKVLDELKERETQLKAEKEKNVKKEKLLEEKNQDLNVQLEKQKEELKKKFEEVEKEKKHVSEMKEKMKKMKEKQEALEEEKKEKEKEKKEQEEERKKKREGGAESLSRKQQSKISAMIDQHRRLSIPQDHHALVQSKEEEERKKKEEEKKKKEEEKKKKEEEKKLREEEERKKKEEEELKLLLSPSSSEVFRMIMREREDDTNEGKTPSEILREKLKEALLDRIDQQSDELDQLLNDPILDRSVSLVHAGPAPPSPHPHHQRLSPFIRRVKSPVKPYVDGERDEAEEGSEGEEERREREEKQDEEDGWIKMKSEREEQGGEEERRRKEEEEEQKHHATQHRHHLAPPRKASSTDGLLEHGGRLISSEYIDSYRHAKQKSPKVVPDLPLDLFFSSQKKNKKEEDEEDRSNQHPSVALFTRPRRTLLSLPRLPLVIREEEEERRIEKQEEVVEDGKKKKITTGDRDELKGGGVIGGEASTIKKKKMMTIGHGETEDEDEDDGHLMKLQASQVKESFSSSSIKKSAPIKSSPSLASFLTTMKKVSQPPSVSSRSPSPLGKQHRLSVLSSPMQLNRRRLSLSHEKDEEGGEATKPASGFLLSSSLGEKRVVDEGEERQEGQGMVPRIEVKAASPKLSPLVSSSILRLSSPRVSEKDRKPLLSSEEERRKSRGLLPLLSPSSLSRDEIIQRAFGGVGGGEQGTSRLSMVSSPSSDVKKMKNKVREEDRKDGRGYASRRDDLLLSTERLMRLAQQNKRDKERNLLPKKDRSYMLVSGDGARSESTSEDEEKKGARRRRGDDPIREKYTDTDEDEEEGLNELQRIRRAKVESLLLDLKLGIASTQADVALLKDTIQKKNAEILQKTSLYNTPDSSRKRVKKKKKKQTMLSS
>HamHamHH34006340_rbh_TGME49_220370
MEDPSRGKLPGSNEGGKISFTPPTVFSERRRGVPESIKVASATRDAVLPFQFPRSRDTVSRTPRDAPTDLQGGFLAGAIEEATGRAKEAEEEEEVGGEQGFDHAEEEFRQGEETREDRQDCGGATVQADRVLDSETSSSEPTECVSRPVEDETPRRCAGEDSDQEEAPRPPPLCLSSVATCAAVPPSPGILRPCLYSSSTPCTRAVSNRDIVPPYQLLPLRGKPFGGDIVHRRRAFPLFDETLSQPLGLSSRGRLYETRRSRKSAGAETPPNNEFLVNRSCLRSAGQRQPEGRHKRDGDRSGDKASRETEARGVEGDRATSGLPDSRAGGYGESAECEQTKTRPSGICDVRQDPGSVLSGSRCCANPAVVAARGLPANGEEEGTLVVSTRSEQLGEPSLSPPKSCLSSLSKSCSSPSFSGSPSVVQPQTSTSLPGRRGRRSKTVCFSETTAGGSFAPFSLVERQREERRRRDAQLAKVLFRWIGPSAGSPEGLEDDKEKYMFPSIFFPRGRRESGLASPPLASIKRQQIVSAFYAQKDRRAARRWRSLSTDRQRSGRTARGQSAGAARGQEEGNTLKNEAERSLLEPQVLLTSEDLSVLPGLWGWPWYHAIYGGLGRGQAAQNELIQLRDQRRNLSREVQKIVPALTEWRETVEAERDSLVSLERTREALEARTREKLALIEAEIDSEKRRATHLKALLQEAREENESLHALLPEREGRIRQLQDALKYTAWERTESEERLLGEKRGLELKLREQEERLRVQDAHTKEQAALIAALAEQADGRRETPLNKQLFDFQADRATDKRETETARGVFSAATHRERRLASHRQDPDSTEKLRELYVRGEDKSRHRSRLSERRTVTLASPLGKRAASAFEEKSSVKAKTEVSARARSREVDRLEQEAQAHPDDETISDIMRRKVKQTLMARIDRQSRDLAELLHDPLLDRNVSLSQLEGPSRPPSPAAAAGARRAAAWLVGPEEPPERTGVGRLISAAYLNSYKHAKERLPRLVPDLPEDVLKSPKHAFGDFSRRASDRSGPGRRLLSPRAPQAVARPRTADQDVRTVPSTLFVGRGDQREKSEGRERKRSGVVDWDAHRDVGKTRDRELTREEIIQRAFGKAALPHQSAAARSTPRSRGRAETKRERSPEAQSARGRHGDEGDGDTEELTELQQMRRAKAEALLLHLKLGVAATQADLAALKSRVKKQKDAISERHRAYLPAR
>NeoCanLiverpool001946_rbh_TGME49_220370
MFTRRNKRNEASYRGERLAALSPRLSLSPARAASPRGTPADEKQVSAAPVLEEGEAGDAGAAARETARVGDRAEDWGARRGHSRDEQLDGDREAHEEEWTDARRKGHFGEGGRRVDGTGGVCQAPAAEPVKCTLPSEQTPRLSEVGSAEKEEEAARVPLACLSCVATCAAVPPSPALVHACLYAAATPSRSVPEKVSIAPPYQLLPRARPRRDASRVRRFDSLLLDAPLERRAVSAGERGPRSSRYRASEEGTRILSKDAFRVVTHSPLMSARGRHPEWEPRGRRKAAEAGGSGETELGLFPAVRRGEEGSGEGLEAWGDGRLAGRQGRSLPAGRGCFSGAFLTPVRPNGKREEAQRSGGLVCFDRPSEPPFSPSKVRPCPPPSSFPFSRDFAADAAAALSSPRGQSGKQKTVCFVERETGSFYPFSSGARQREEARRRRDEQLTKALSRWIGPAAGRQEGLDDAAKYTFPAFVFSRTGQDLSPSSRRRQIVSAFYAQKERSNARRWRSLSAGGYRGGRVRESSSATRRHEDGKLRSTSRLSVAGDPELTSDLSLVPGLWGWPWYHAIYGQLDPRLGAQRDLLLLREQRRNLSRGVQKIVPALSEWRESVAAERESLENLERTRDALEARTRQKLAIIEEEIGSERHKATALRSLLNEVKEENASLHALLPEREERIQKLQEALQGQAKEQSEREEAFLGEKKGLELQLLEKEERLRQQDARTREQAALIASLAEQAEGRLERLTTLQKELLQVRAEKTDKRAAGGGDLQVPSHRETLSEAGTGRRVLTVRGAKLRDSSPEQATDEKAGRRLSRLSGRRTLTLAPPRNAKAASALDARDGNTAKTEAPSRQKGEQERLETRDRSEDDAVSNIMRRRLRQSLLESISRQSRDLEELLHDPVLDRVVSLSKLEAPSRGKSPASPAAYHRGVGSLLGPDPAETDVGRLVSAAYLSSYKTAKERLPGLVPDLPEDVLRAPKKGFAESPRRYSRQEEGKSSDRWRARRRLLLSSRAAEAFERPRRMDDPDVRTIPSALFFGRREGRETREASERGRSGAGDRRSRAETKELTREEIIQRAFGKAALPQPFASVRSASPSRECPEHEQRQSTDERKTDRGSERREEEDSEPLNELHKMRRAKAAALLLHLKLGVAATQADLAALKSTVQRQRDVLSDSHRAYIPPR
>ToxGonME49004062_self_TGME49_220370
MEALSRGKLPGSNEDKKASFTPPAVFSEHRRGVCENRKEASATGDAMLSFRFPRSRGTASGTPTDSPTYAQEGFLVCAIEESTGRTKEAEEVWGAQEFDHAEEEFRQGAESREDRQGCGGARVQADRALDSETRSSEPNASVSRPVEDETPRRSAGEDSDEEEAPRPPPLCLSSVATCAAVPPSPGILRPWLHSAYPPCSRAVSSRDIVPPYQLLPLRGKPRGGDVHRGRASPLFDETLSRSLGLSSGDRLAETRRRESAGAEPLPNNEFLVNRSSMRSAGQRHLEGRRKRDGDRIGDTASRETKARGVEREPAGSGLPDARAGGYGEDAECRETKTRPSGVCDLGRDPGRVLSSSRCCADPAVVAARGLPANGKEEETLVVSPWSEQLGEPSLSPPKPCLSSLPRSCSSPSFSGSPSVVQPQTSTPLPGRRGRHSKTVCFSETTIAGSVAPFSLVARQREERRRRDAQLAKVLFRWIGPSAGSPEGLEDDKEKYMFPSVFFPRARRQSGLASPPLALIKRQQIVSAFYAQKDRRAARRWRSLSTDKQRSGRTARGQSAGAARGQEERKTLNEAEMSLLEPQVLLTSEDLSVLPGLWGWPWYHAIYGGLGQGQAAQHELIQLRDQRRNLSREVQKIVPALTEWRETVEAERDSLVSLERTREVLEARTREKLALIEEEIDSEKRRATHLKALLQEAREENESLHALLPEREGRIRQLQDALRDRAWEWTESEERLLGEKQDLELKLREQEERLRVQDARTKEQTALISALSEQADGRRGTPLGKRLFDFQANRATDKREPETAHGVFSATTHRERRSSSHRQEMDSIEKLRELYVKAEDKSRHRSRLSERRTVTLASPVGTRAASAFEEKKCVKAKPEVSARARSREVDRLEQKAQAHPDDETLSDIMRRKVKQTLMTRIDRQSRDLAELLHDPLLDRSVSLSQLEAPSRPTSPAAAAAARRAAAWLGGPEESPEGTGVGRLISAAYLNSYKHAKERLPRLVPDLPEDVLKTPKYAFGDFSRRTSDRVGPGRRLLSPRAPQAVVRPQMADQDVRTVPSMLFVGRGEQREKGEGRAGVVDWDAHRDVGKMKDRELTREEIIQRAFGKAAMPHQFSAARSTPPSRGRAETGEQSPEAQSARGRHRDQGDGDTEELTELQQMRRAKAEALLLHLKLGVAATQADLEALKSTVKKQKDALSERHRAYLLAR
