# Supplementary material for: Molecular characterization of the conoid complex in Toxoplasma reveals its conservation in all apicomplexans, including Plasmodium species
Source: PLoS Biol. 2021 Mar 11;19(3):e3001081. doi: 10.1371/journal.pbio.3001081 (PMC7951837; doi:10.1371/journal.pbio.3001081)
Supplement: S1 Data — Files are named according to the T. gondii apical protein query. The sequence headers comprise the protein identifiers in our in-house proteome database for the SAR clade (Methods), starting with an abbreviation for the species strain (see S3 Table). The headers furthermore contain either the descriptor “self,” indicating that this sequence is the original T. gondii query, or “rbh,” indicating that it has the original T. gondii query as its best T. gondii hit in a BLASTp search, or “none,” indicating that it has no BLASTp hit in T. gondii (see Methods). For sequences of P. falciparum 3D7, the header also indicates by which P. falciparum IT sequence it was gathered and if it was gathered via reciprocal best BLAST hits (“rbh”) or via unidirectional best BLAST (“bh”). The latter is only the case for the putative orthologue of T. gondii’s TGME49_219070 (see also S4 Table). (GZ) [file pbio.3001081.s005.gz › TGME49_conoid_proteins_putative_orthologs/TGME49_267370.fa]

>AlvSpeCCMP3155000953_none_TGME49_267370
GLRGSFLQELIKRPAPAKKKKEEEEEEESEEEEEQSDEEVEEMASVTGFDIDEMLEKIDFANLDEQKKIEKIKNLIMDKAEEAKRANTEARRLSAKVKKLRKISDKQKKKEKRATVVVGELPTPSAARKGELGAEIKERKKTVGFGIGMAPAAEPTTPTTPKKTASLEKLAQKAVANVVKNSLLGLAENKTIPASEQSEYRLAVQHMMLGTAPSTPAAGARARLSDEKGAGRRVSHRHVDVGEGEPKGVTSTVRVALNCLAERPEIPEPEKESYHQSAEHIKKRFPLDRGITPLVLEQKPDDVIAGLQKANTKLIEERDELNQRAAKMQEEKARLLSEMQDLEKQLRTGGEAAIGETSLANLSAKLQQDLKRAQDVPEGTTSDKREALLGILKVLEDKIDQLRNLQRHFRDKLSGVPTAAAAFPPPSPFPPVLQGLPTAARRQFVTKRSFLPSPCFARRAPPAPGVSSSLPPSPSTKTVCCGLRSPREPQPRDVKPKARGGVPPLNLGVMSQPQPKWSPPSYREEANLKMPFPSEEPKAVFSPRPPSPVPVGFATPRVTSTVVMSPPPADVRPVQTARPCYVSVFCGPPRPQQPASAVRSFQPHPPCHPKSPPAPANSSLPSSPLPPPVLTMRPPPQSAPAPTVQHMKASAPQPASVSRVDSPWPTSRPATYRYVMGPLSQKQGAGRVDEEGVKRDLMRQETSAXXXXXXXXXXXXXXXHETGDLCVSEVLHIAQGGQTRQEVSDEHVVGWRRSGCFEEGPLCFCVALDACTSVGLRGCLSVSMLPSLCEW
>AmoSpeAT52013716_none_TGME49_267370
MSEMLTTAAQKLEEQTSVVGRAQLLPSHREAMQDGDDLMQLPLQGSAGGSVTLGVGASASSESRSDAEGGAAGEVHELRNASNCGVIGAFGLGGDHGVASSSRGPSSKQTFLGGENSGTGLRNGNDTFVVDGRAVTSENAAANGGANANAVDHQADRDGVNEEAYEAVVRRIRAEHERIRSAASSRSRGETPRGGGSRSADHETRERDQQRLGAEGGRANTRSRSSTKTTGGKPPPLPDELGSYSAYRAAAAGSEETTAGDEKTVRAMARRKRGKNVDGEAVAAGRNKPXXADRRLRARIAAGFASAQQGQSKLVAKGQLQQVRGRGGGSQSKSCC
>AmoSpeAT52019556_none_TGME49_267370
DHPWCKDPCCNVDMQKTKCCAERDIQVQVKSSEVNEFAFGFSCPHAGADAVDGIEVAKATQKVLSNPQMCFGKESESKKAKMKSLKDAAECCYAAVFGNDPSEEMFAAGGSGESKKRNSIQTCSTDSDCYSGSCVKKKKASGGGGAAGGGGGASSSGGSSSSGGSSSSSDATPPKKFKHCFTTGTTADKGPFTTKGKSYTCALTSIEKSGEALAQCLKDRFNKDAAGLATAWAIVSDLFGAGGNADSSVAEIGAKLIVISDANTGLRST
>AmpMasCS259025369_none_TGME49_267370
XSESLKHVQVRKGTSDQTLQRQAIAINRVLAGLASAVSATSDSNGTEREKAAGNYRDSPQTRXVMLIAHVSPEFDLMEETRKTLTYAQQMIAAKDHAIPTGHKINREQSSLAKMRGRHQECIRILHEKAIDTTEQQRAERARLQAEFEDLNRRLLTAENASSSLEDMKIEQLKKIDEIRQEVTSTMSQEMSSLRKQSVQDMDTLRKSLTEEKAQEIGKVLKNHDEKMKAMMEEMEELKMAKRKVEDEVTQYRMKLAASEQELKWVQNREAELKRENVDGQEEKKDLKVQAEQLWQKLSVNESDLLRVKAEAEMQRAEVARLQDERDDLRERESGGQRQALQLQRELEEARREAQLMEVRRQSEQREMQSLQMQVQQLDKLRAQVEKLEEDRDACRHREEDMKEQFAEELHAYQVEVDEAKQREQELMHLLNEVQESIX
>AzaSpi3D9143608_none_TGME49_267370
XREASLTAACDSAQTERSQSQEILGRRVAEIEQELHGEREAHVAALAALETQHKQDMDEKQRAHDLKLEAVARQEALARDFKVEQEAHAAALVALGTQQEQELAERQRAHDLELEQLRDQFRIAQSEECRQLEAQIESLRQDADKQRSEFEASLSSQMQQRLAEQAEHQETMARDFWVERDAHAMALAALKTQHEQELSAKQXACDMELEQVXNQLRLSQSEECRQLEAQIESLRQSADKQRSECEAMSLEKEQQLAEQVERQEATALDLKVEREAHAAAFVAVETQHEQELNEKQQAHKLELEQLSNQLRLSESAECKRLETEIELLRQNLDKQQIECKAQHETEEILARDLKADRELHVATLAALKAQHEQELVERKQAHELELEKLSDKLRFSQSDECRQLQAQIERLQQNADRQRNECEASSLLKDQQLAEQHEKQEATVKDLKAELEANVAALAALETRHEQQLAERKQTYELELKQVLHSTSQKSQKVVAAESLVKERDCRAECERLKNELRKRTRNGWWRSVLWVVMQLVIFLWNWTDIGMGQGFSGNVTEVYGSLGKDLGALGDPVWTLTKPFSATSLPSRAGSVVEVGIHPGQVSAGNTAVPSASLANTDSTKAVVPSASARFEEETEDSKKKEGEKNEKEKEAVKAKTMEQAEENREEKDKDKDKDKDKDKDKDKEEEDEAVNAEAVNAEAAEHADEEQEKEEKGKAGAMKHAEAKQDTEERAVKAETIEHTEEKTDEGEKEKEEHKGFEVKEQEKQEEDDTMTVVISESEKELGAPAEMGVSATLAPSSNTTSAAGNIPSWAAGAGEVGTAGGALGATVGDVATSTGSAAGTASARSALGAAAAATRRSLATVRERLAAPLARIAKPLPVLAATTACLGSFLGLLA
>CerFusPA161109036067_none_TGME49_267370
XPPEHQLASNCEATLIPLTEATLPVGMVADGKDQSNGHCGRPMALERGVSEEPRFILIEGPPRQPSPKTAELTALFDHAYDNHSGDTALLSSSEWVQAAQEVQPHVPVQDHTMDPRALKAAGRGIPPRPGLPRPPSAANAMHGPANPQGAADDSCRGIEARASNEEVTGEMPALSAKPRTCDQDDVPNDHGTDMNSPCA
>CerFusPA161109067834_none_TGME49_267370
VAAATANGISSSMRSSMATSAREVLNVSDGAEQQEPDAEPLDMGRQGRLEQLAMRAPLLEAELAEARSQLAARDARLLELPLLRREVAELREAVVRAVSVGEMPQPAPXENPTATSGAHSGSPNIHAGTMPAIECPTKVSAPHESVTRRTAAAPTESATATYLSPVATTXXXXXXXXXXXXRQWQQPMPPTAATASAMAIATSRAGPSWACGGNSVASQPQHTLRSLSAGMSKVSNAVPPMVCQGQSPARTQPLLQPALQCTAGMVVTVSQATSQQASASSITAVCEPAVVVAPPSPRSVQEQRQQQQQPQLATR
>ColAng012487_none_TGME49_267370
KQWYQRRVHGHTRLVAVKPCTKRFIDWVSSPKDGVLKVEVWGTNRELLRIESSRSDFKINDPHFVKLISSINDSEPSEHNAAAFVLQKMDTMKSESDLGTSSVESEQLHGEQVAEKMRQNLADQANNAEAEAERQAALTIQAEEEYERQLKAEKEKMELEKKLAAEAAAKEAERKAEAAEAAAKEAERKAEAAAKESERKAREDIEKVREEVREEKKQDEAIVRDSKAAAEEAERKTKEEADKRRAAASKAASEKNKGFTTAKSESCCVIM*
>ColVieColp7a506771_none_TGME49_267370
RVHGGPSELSGLVPRTVEFVFAEAQRLESQGYSLQLGLVAFEIYNDQIFDLLDGFEPSPSSASSSASAPSTSSSSSSVSLPLSSVEVDSSPLSSIPSSSPSPTSFIPSSSTPSS
>CryCohSeligo112867_none_TGME49_267370
XQQQQQQQRQQRPTQQQKQQQYKGTQQRSSMSSGAGCQAGASAGLGPVARAMDEMPSAVNGRKKSSKLSAPAPGPSAPA
>EimBruHougton003216_none_TGME49_267370
MPSLSSGGAQGGPPPLAGGPPTPLSLPAASYTGVRTFLRIRPSSPLAAGGPPAAGCLALWAPDPLPLSQQHGGPGGAPLEGPPIEGPPIEGGPQVEGAPRELLLPGDAPSQAGEVGSAAVPACEQQQQQQQQQQQQQQQQLQQQQQGLKGLLSLAAGRSRAHTSPLKQEGAPLQEGAPPLTDKPSSAPLPRFSGLLENRHGASGSGKTYTMVGPPELLNPRRSSSSSSSSGSSSSSSSSSREKWGLALRTLEFVMEALGAPAEGGPPRRGPPSAFFAAAEIHCGATRSLLKPAPAAAAAAAAAAAATAAAAAGAAAAAAAAHAQHWCCMIAAKAEASAAAPWGPQQQQQQQQQQQQEQQEQQEQQEQQQLGEGPSLFKNPAEALAAAAAAAAAAAAAAGAAAGPLQQHHQRRRQKVQQQQLAQHLLQHKTLKRQQQQQRLMQQQKHGEQQRQQQQPETQQQQQQQQQQEQCMQPTGNVRQHPPSD
>EimPraeHoughton007196_none_TGME49_267370
MGYEAEGPPLTGSSSQQQFAATGPTRESNSSSSSSSSSYESSSSINCNYDSSSYGSSYGSSSSNSSSSNSSSSSSSSSRLLDRQVLVGVRFRPPSISPTSSRRLLSPSGGPSGGPSGGPPGGPSGGPLGGPPEDGADVSTRASAAAAVAAVCCSSQGAESSAGEGTVGAPSSTSSLSSLTGGPSGGPSGGPPGGPPWGVRRPPWARKGPQDSEWSLKEDEGTLDLGCLSCCPVSSLSDALSLIQRGQQQLHAAATAANARSSRSHLILRITITPAAAAAAAAAAATAAATATEAAASTATEASSASGEGAPKETCSSGAPSRGPRRSSVLSLVDLAGSESAGGPPGSKGGPTPQRGGPTTQREGSSINRSLLALSKVVKALTQQQQQQQKQQQQQQQQQQQHQQQQKQEGVSCAKSLLYPRGGAPRGPPDIRNHAQQPQIQTLQLQQQQQQQQQQQQQQQQQDLGDWRRLLHRRV
>EimTenHoughton008289_rbh_TGME49_267370
HNLTLERQRLRQTAASAACLPAAHQLLRRRGPPAFAAQTDACTAAAATAAAAAAAAARMSPSTGLFPEEAAATVYVRLRPLNWQQINKLALPASPAAAAAAAGPLGVSVPSEAAAAVAAALNKNCRVFSEDVCNTEIYVETVQPLVLQATEVRASAAWCLLRGAAAAGKATASTALWRPLV
>EupHar009777_none_TGME49_267370
ENIEVYQHELANHFSEETATKKRIEELEQKTELCKLSIXEHPELDHAEVKENGRDHPSTLDLSNELENLYKNEKQFKAQCETKKQLMSNLKMKREEFQKKWEEAGLSSVGVKMLELQMKQHIMIIDNIDKENETNKATLQLKAREQVLQTMQDPKLVNIEEIIKINSSLPPIASSNSYQIKGNSNFHRNNAYGGVPKA
>GamAus001172_rbh_TGME49_267370
XLTVSVVACGGAKSGKSFTLHGDADHGGRQSWGMVPRALRDAFDFGRTCVSFAMRFQCLRLCGERAEDLSVEGRPDGSRTTTTVLSLDEALALYAVVRNRQLEADRAGEHGHSLLLLTMEWTRFAGDVPQHGVLNFVDLASSDTATVEQLGLCINARMRGDKARVDGSALLQILAPSFGDNSAMVVIVTAANHTGHAAESELALAFGRRCLDSVSDCVPQDLSLTLNEATALIPHGCLAFFFLIVQTLPTPCPGGVVAAAAAAA
>GleFolCCAP11163093668_none_TGME49_267370
XQEEEQAERQRLQREMEDLNKRLLTKESAYETLERMRDEQLRRIDEMRAEMTETMSKELEKMREYSLQDLNSLRESVEQQVTHLSTAQLVKHTEEHTARMESLQVELLDARSGQKTAEDEAAELRLRLASVEERAKMLQARQDELRNERSTFEEERKELRQQSEQQWQKLMSAEQELQRKKAEVEVQKAELAGWGASCEVSKQERDSWRSREAELQQEIRSLRGQIEDVKRDSELHVVRAVGEQKEVSAQLRSQVEQLEREAKSRQEQLAQTNEACAKLETAKEAALQREEQVRSQTSFEINRLQVEIEDAKEREMELMQMLNDIQDSIIKRSDVTPRSTQRLY
>GymCat064047_none_TGME49_267370
AASDVTTTAAAEPSAPGAGDWGPASVTPASPTSGASVKRTRATSASARFSSSPSQRWAEEMLLPVPVSAPMNMPLPPPSDGNNGDGGTGSAGSGNTIQPDQRAALARSRTASSLGSFSGHAGIATAVAEGESAVQDEVSTATGSSSSSMDVAASLGVSASIMALQGASSVFAXTPLLSWRDPGGSGDDEPKGLATAASEGEDLVGRRFSWLIESIPLARHAGTQVQQVTATAIAPTSDVASPRCVVSARRVQRRSSEFPGQIRGNRALSASPMERRCDDGVSTDGVGLKGGKDDAMEQRGAEREDSDVQGLQRRLKLEKNRCAALAMELERRAKESLELKRRVAKAEAQIPVTPRRGDKSSAAVVYVPVGARHAMPGLGHPRSPPKRASSEMLTASSLCAGGAVSESPTRTLYRHTRSTLSPATSSPGKSTSPVRFDVCATRSLQTCSALQWIPNAASNNGGTLLPGGGSPICLSAQLSNPAATSSAAAVRPRSLSDRHLSMHSPTQCLVSPRLSSPQLSARPPSPGGCASRAVASPTPALMALASPVRRLGTHNVLAARASAGSLCASLPASSFASTRTTVAHRLSSPTRSTGLADGGFAATPSASVAANPTPMPVATSVPRAAPHSQTSSPSSGVGSNAEFAVESSAVKELRDELSRWVSSVFDVLHLSGASX
>HamHamHH34006043_rbh_TGME49_267370
MERIDPTSTAQTAVEVESEVSVRFRPLAVERIAEGSRSACFVSGPKSVGIDTEKTRLSRSDPAVQNTLDELKRDANCFLDSSSSLAEFPFNGSIFDEGTATARVYKKIVQPLVIQVTEGISSTVIACGGKGSGKTFTLFGTHDHPGVIFNALQDLFNHIASYRHPASPRTKPQTNAPQFLAWNLEPHKWLDQEYEFSVRCSYVEIREHAVADLLHCAADFVPTDILPTLALRRTPKGMPFIEGVTEKPGTSVEDLVRELARAAALKKARDKLFPERPSSGVVTITVEKARIGRETQLSSERSSPPRHRSDRNVSEDSLSSFSDSPNPQEFPVQIPQITRATLTFVETQGTEGLALPDRGAFENQSLFVMAEDLLSLTNSNSGKAASSAWAGSTLTQILYPAVHGDSNLSMIITIDPADSCLAVSLPTLRFGSRISGGRRRLRVTQISRGNSHLRALHLTLSRHFRHIQSVWRKRKDEEEGLQLLRQLDLEQTRARGTDQSWWLPSSAEARDTLSQLEEDLTATRRQILVGGTADWSVLEGSRLSNVLSIVSVFQDRRFVRETLGEDTSRRRPDLTLPDSRSERRDLTWNEPGSPESARLDGLNLVADVLGELRVMKASPNPHLTDLFPTSTTLFLSPASRRLPPPSPYRAAAPVGAFLCPASAPVIHSPSYLDSPTVAALPRNFPSPASPSGTSAHVSSSRAGVSGVVVSSPSNRTRLVNITQRQRSMQGLFPPTSPAISPAGFLEASPAWSGSPYRRDCGPLKIAPSQASQESLRRMPSAFFPSIVQPASDPIISSFPLRSGGRSCTPRDACCPERTDPGFWCSASCQPQSHSSPSAPENAPFTFRAVVTGPVAPLANLFAQAEPDRKTPCTNFGERRLFVGALTLSRASQSNAPRDDVGRAMEDLERSLAELRNSFVDREELPCLQPQTGAEQSLRVDTVLLSPRSPDSKWPSLPEDASGALGGQEQEAVTVAAAAAGSPRDCRERGHATAEGEKQFCVVATHASGRSRDVHEATVSSGSQSRDASEAEGDFGGELERKASTHEAHTTSSFESFLESLTHLPEPSASTPEEKEASWERQAREGPGAETNGSQDLLDTASRLQDEIIDLLENPCGGPSHAYGEDLERGEARTLSESLSGSRVFALTSSVPLSPRAAPASPSEPSALAHRFRDADPSEEELGTDRQSHRDSAVPSPSRIRVRLSVEGEEEHQHMSSRRESPLSLQSRRASQTTFIGTPSQLLFSLAREETDKPRGSALRGTEPGHAGLPYRPRRYSSSFSSSSSSSSSSPREFGETSPKGHLSCHRRQRGGESWVVSSSQKDVETDSGFCLPEPRAEDRRGDTKQSLYFQGTLRPWTHFSTPGIVVPRTEKTPEERLAAQRERLSGRRRGDDSRGQGGKKHRTSSRERRRGQRSSSGSSERRKEQRERRDRSAERTRHTEVDEVKLLQEKLVELQRQLQQKVDRINSLSSSSCERRPPVSFVIPAFGSSDPPTADEDLYPTDSLSQPSAAPSVTTAASSPPPPTAPASVAPNAFACAVQSSPTGLQVPAQPVPVSSFSFPASALQRNFSPLSFIQSVSGAAPVVGLASPPVHVFQGASGQVLSASSCLSPVVLTPSTFGVAAAPSAVVAVNSAVPVSPPLAEKVPASEPARCSRCDGTLSERSSLSSGEDAGPTSSDEFQKTDTACSHDSSFSFCAEKNSTEQRQNASSDQGPSQTGNRATPTTPAGLEPTAPVASEGGDTADLKSEGILSGFGAPDRGARLGVSTSPESRCLQQSPRFPSPLETQDGGAASEAVHASAAPPQIQSGFHGLYDQKTPGERRVSVNSDNERCGGYTRFVNSEHGVYAPSYRGSAAPVGLTVTTTSATPGSAYSTSSSFPRYASPAAASRPLRASSGAPAEGMQSEMPRVVCTIIRDSQGLPLDLIPGDGDALKESSRVVYPFSPDSRGALPGDVTGHPLPSSIFASHRRPEPAASMPPLPASPLQGSPHFSRLSASSGAQLPTPESPSVSARRRGLRCPYTSEAREDYRDFEIRQGWRQSRDPVDADHFYAGLGGPICLEARERSPQKDRGRPAARSASRGGIFADGLFGFFERKVRDFWDTRPGATSVPPRRHSRKEVLAARPADDGGSKKFWPNWYHVLPPPNHVAFKRRGSIGDSRRRSSSGAPTSPRTRFARDRSLSVPRGFPKWKCGQDGPVQSVVLLDDTPNEKTEAPSRKTEEPRRKTGGEVGASEEEPTQPSLSEEEKSAKTLAEKKTASKEVTNKGSATCPVKGMAKDSNKSDSLESKPSPATVPSPTVLAFAHATPVVFSPQVVAQGLPGAPGVTPPLIFDPLWPSPSLAPAPCLLTHSALPLVGQQAIPPVTSPSPAWTGPGTSGEANASAAPESCSVPEGCASFARSFGDICRQLLGRQTEERKQGAAATPMQSLLPKFPFFMDFKRPPPGAKPCKKARGLWRKTRILQFKGDYRGCIARQIGPVAWIFNAFAGSKG
>IchMulG5003790_none_TGME49_267370
MKGNKQNPGLIPLTLNYIYKKQTHQNENQTEIKFNFQKFITKHQQIYQIQKNKIQKSVELQKAYLPKIQPKIQSLVQKKPKTFIIWENLTENLAKQIKMYNQVDPMQFSEQIWKQETLKILLKSFIRLQTQQIQLDQKIQVDVKQIKILKVKTRVQIQINHYSHYQM
>KarBre028983_none_TGME49_267370
MDPASLEELQAISLKAEQEASSSSSDSSDSSSSSSDEDFVPIVDLEQALGERARRNTKIAIWRRKSVGGEEEX
>KarBre079954_rbh_TGME49_267370
LGLSNSLLLEAYKKGETSHHLIKADAEPYLVNVCDDPLLSGCLTYMLPRGERIVVGSAPSCEIQIDGLGVLPWMCSLISRDGKNVEVSCVDEDEFEEPKELTKRSRGGHSTYRRGSLVKGRKGVAQVFVNNELVQKKVTLHNGERLRIGHAHVFQAFIPQQAQGQVSRKSVDLIESDIQNPGEQILAKEYHAHLKERLGADRTREVFRRLKELTPLVDEANDMTDELRGDESFEMVFKAHVLTDITSTSEDPELAVVMRVTEKPDDIKEDGSLLFNPTSGRAKAEYTTSVWSLQKFMHRIEVMRDLYHEVSSRQEAWGLPNDLDPWSDDMIHVAEPDSVTHRMDYVHHVGSPRTRVESTSSAHGLSHLPKGSESNGAGGDGSPGGAEAGSGAAETSTAAPSATPSAAGEMSGGSLAEVPKTMRRKGSEPDAEPSDEGERLALRLPVLEVALHNALTGLAEKEAELQQLSSRQEELQAAVAAKDDQLKQLPTIELELRCAAAERDMLAAQLARAARMRSGQSADDGAGTARGAATLRQAASATTAERAGSVGRDHAGNVASAGIHNVESTPQKTAGLAQTHDSHLASAASIMSGSIRAGASAHPHVASAASLMSPGSLAVSGSLASLGGSITPRAMACSSTPRTGGAAADARRMIPTVAWPSAGSMSLTPGITSLKPVAVLPAAPRSGGGSTSLSPLHRTRSQPRTLWPPATSSQGCSVVTVSGSNSPWPATQGSSVVVPVLPVGTAQERIRRARSAERLAVPVRRARSVEKFVVSSPRVRAPSAEKVFLPATAKTRTRSAERLPAPPGPGITTVRVSRGLSGPAGVRLKQEVHGELGSLRQQLASLNDMVESLCEPPVVQPALPASLVNPLVRSPPSYGAARESVFSNTSGDQCSC
>KarMicCCMP2283152678_none_TGME49_267370
MMSDDLELDGDETAPKVALGSMSRATSSPSLRGNPMVPQPPHNPSKSSSRASRRSXDSNGGTASSPSLLPX
>KarSpeRossSea230333_none_TGME49_267370
VFVPFEVPGCRVGCGISLSHGDPKDKLILNLRQRLDRAHAYILRTTGNNDLPEELLSSTGADDAAPKHTPGKMRARSRSANHPAAQATVPMKKEANAKAKPDDVALDLQSGSACPSPQVSPPRPPQSAAVSEPSRGGLPPIAPGRRGAHSKDPVDRAAVPAHLLAYCSSGRPAQKR
>KryFolCCMP1326106351_none_TGME49_267370
RDTLNKKVEELNSKTEQLSSLLRSLQQAQVQPIQPTLSGPGAIGNQSFXIGGQGGSRFIGGGEGGGGEFAGLSPKGLRTTASFRMGGKPPIPVTPTHGSMATAGGSPXIASPFAALTINTAGAGGAGGAGGAAISSSPSHNTAXPLVSVPPSMSARTPTFSFSGGGTIQRNRSNRTSPYPPPSASPVHASQSTSLSSSPASSCSDLVQLEIADSDSTPPVVAAVATAGASLEESSSDNNEEQPTTGGLHSKNEPGLAGIAEEETE
>LepChlNIES1868038158_none_TGME49_267370
RLEEQVVLQQQSTERAIAARLRPGASDVGDDSAPYSAPPSEAASDEPFRQVRLAPGFEDLSPRKVLQQKLSTMDLGHLSLRRDDGDRGGSPFFGDEGAPQQSALQVTTYAAPSSPSGVVPMSDQMQGFDETARSDATRSSPASSAIAVAPADAGGTGTGAPDNIEHYLVQCMQQLTQSNQALVSRLEALEGRSVVPAAASSLVVTAAPVPAKTGGLHPQLAPEETPHCEGSAYDSNVASDTCELHQATSPVTPESLQTPGCTPCITSPSSTTSPSPQSTLKRREVAFLDPDSSEDDIGEPPQSLATAKTSLLEEDHVASSASPPVNHDGEVATKEREEVLQKERWPQLPSCSTLLPSAATDGARDFDDDGGSARGLSKSTAPRSALRSLSSLTSAAARDGHAKIDMPTKSKGRKEHGGVVAAAVAAGAPAVGRLLGEVAAVSRVGKAGIRNGSISADGASNAGVSPSPRRRGSVTPIGSSGESVSSKCKRGRSSIDEDEDVYAPVLFGSGNEQEVLQPSSEAAASSSSSLKSSLRSATSSGFSARAPNASPLGAAILAAMGELKPPAKETTFQERGLSLGATSLASRAASTTASSASSRTGGGALLSPTVVHESGHAQEPGRRSDRSEYYYIGSDIEGSGASDRASSASLATLSSQQQQPLAPQPWQHPRASLLQQERRRLAAGTGSAGSANSTGSDCGGCQGGYWGNARSGGPQLDGRARSPKSNTSREPASSLAVLRSEMKGKQDDLRREAKERRHSVGSAVPQQAAAANGCASPPLPKPPSRPAGTGMQSTASAVGHKRQQSPQTTSNAMDIAARCWQEFEGVLHGT*
>LinPolCCMP1738066674_none_TGME49_267370
DELQTLRQAAGEASERAARSEAEIARLRAELLVAEREARCWREAAEAAQAQGREASEQVAGLRAAQDAVEQLAEERRVGAAARETAAKGLQVAYSELQAREAALNGKLDAQVLAATARAEQAEMQEEALLQELARCRADAKALEGQLAEAQSQRDTALERARSAEAALX
>NeoCanLiverpool001302_rbh_TGME49_267370
MERRDPTSTAQSAVEVESEVSVRFRPLSLERISEGARAAYFVSGPKSVGIDTQKASLSQSDPTVQGILDELKLKASWSLDSSRSVFDFTFNGSVFDEGTATASLYNKIVQPVVIQVTEGISSTVIACGSSGSGKTYTLIGTHEHPGVIFNALQDLFNHITSYRNPASAKTKPRTNAPRFLSWNIDPQKWREHEYEFSVRCSYVEVREHSIVDLLHCAADFAPTDVLPTLALRRTPKGEPCIDGLSEKPGASVEELVRVLARQVKAAALKKARDKLFPDRPSSGVVTITVEKARIGKECQRGDSVPSSPSPRHGPAGKNASDDGVSSSRPGERAGPQESSSVQIPQLTRATLTFVEAPGTEGLAAPPYAEKNMFHSRASFSGFIMRLAADASASQSLFRTLEGLLRPATWTYADGKPSTSVWAGSTLTQLLYPALHGDSNLSVIMTVDPADCSLSVSLPTLRFGSRISGGRRRLCVSQVSRENSHLRALHLDVSRHFRHIQSVRRKLRDQAEGTAFLRQLDCVESSRHDGTDQSWWLPSSTEAKGCLEELEESLRATRRQILVGGTADWSVLEGSRLSTLLSILSVFRDRRFVRETLGEDRSRADLKCSEDSSAGCPKPGLAGRNLAAASGDLSPPGSAYVPIAPLPASSRITVSPYSAPSEAVPDFPAAFPLSASSSPPHLASPAAAPVRPVAFPATPWSFSSAQGQAVPSTFGGTRLVNITHRQRAVQGQFPPSPAPVPHAVPAHSLATYSQDASFAWTDFSTSPGYCVYAPDSGVAQRFPALAQMEPVGSPSRAVYSPYPVSASKLLSVHSRFGSQTDAEPDAGDAEISPSCCCGASLQPQTKTQTNYEPVAFRASLADPAGVFPQPSDVGDARGGSRLERRLFVGVLSLSPGFGGTESRDDVGRAMEDLERSLEELRNSFADWGEDPTLRLASDAARLETVLFCPRAADCKLASGSGAFSADGPGGRRLSEVATAGEATCEQLKGETGKHFVVVATHEAARTSEPSSARLVDDSGNSRAANKAGAASPEQSDRDFSSSDGHTTSSAFEGFLESLLPAAQLSGEGLLTNQGVAEGAAGWDWEESAGDGEATAPPQSTKEDGSDGGSRTEDADPEDAPNKSGYDEDTSQAGDKLLHTASRLEDEIIDLLEGQSDDPFAQDYDREAAASGEALLPSESFSGSQPVDLTLDPAAPQSPAPEAAFSPTFSSFEATTHGDRSREAMDTRERETNDWLSRRGSVPASSPSRIRVRLSVEGEEPQRSRVGSPGCSQSRRRASPQTTFIGTPSQLLFSLDPEPHAEGGANRRGVASKDFSPRDGKPSPSSSFSSSSFSSSSPRDFDLHAPNAHLASHRRQRGGESWDVVVSRSPQHALGEGGFCLPEPRRGDRAQNKQGLYFQGTLRPWTHFSGPGKTLPRTPKSSDARLVSRKGRILSERSRLGGDETEGKRSPTTSRERTGRSSSSERRRSKERREGRRDERRRRRETSKDAGDRRSEADEVKTLQGQILELQRQLRQKVERINSLSSISCERRPPVSFVIPASEFSSSTPGSERFAPGVPVSQPPSANVFASPVQSAPPMLELPGQPAPVTSFSFPAAALQSSFSPLSLIQAVSGAVPVVGIASPPEGVRPEPPGPGVPGPGVPCASPPVVFAHSPLVLPAPAATATLPLSIPLARPQGETVPASAAAEPARCSTCDGTLSELSSISSRENAVTTSSDDFQKTDTATSHETSFSFRPKKAEEAAEALLELPPTPTYGDTTPTAASLFPDRSRHQAMEPKGPAEAETAGRAGDEEPSGGSEVRAVPGDSLFRGGDQTQSFGGTNRKLQGQPSPRFPSPSEAENAGMSPPAPQPSDAPRPASVLPQTAGPYDEHWSSVERGRSYLRTEHAERRFDGTDGRFPSPSSVYTPYYRGSPSPARVNVPSTPAAPGAYAASSYSFPRYLSPPAAPRAFSPSPGVPPERMQTGKPRVVCTIIRDSTGVPLDLIPGDGEALRETSRVIYPFSHVSHAAVKGDVTGHALPSSLFSSERPPESHGAHRLSRLFHEDPQRYRRLGSAGGSLPFRFPSRPHPPSRPLSPSAACVGGVLGTDSSEAGAREDYRDFEIRQGWREGRGSVAADHFYAGLGGSLRLSREERRGTQARREGPARRAGGGGLLAEGLLGFFERKLRDFWETRPGATSVPRRRTVKEVNAARPAADGSSKAFWPNWYHVLPPPNAVSFKRTGSVGDARRRSPSSPAPVPLSPRSRIAQSRPLSVPRGFPKWKCGQDGPVRGVRLEETRPADEPPSSSSDKKTKPASPRGSDAAAARGADQKEAPENAGEAKEEAGEAKEEAGEAKEEADASGIKESASGGPAAPTLLSFSHASTPVFLSPQVVAQGLPGAPGVSPPLIFDPLWTGPALASPAPLVSVCPAPASLATPGQGLPCVLASQPPAVCAASPAPCALAVGQSARPGGPAGSAGADAPKKQAEPETYTSFRSFGDICRQLLGRKNPDRKPDPTGAQSLLPNFPFFMDPKRPPAGAKPYPGPVLEIGILKSGR
>NocSci009137_none_TGME49_267370
XLDGLKPLIAEANEITDELRGGEERGLEFKLHVLTNESDRYRPDVLIILRLGPGAHAASSPSLEQPPERELISISSVAQFRQQLDSLRDLYFDIIERQLPWGHGDANPWEDNRCGNDGTPRRRLSCTSHATRSKGALSQGTSLKFDYESPRSFSEVPKFKSELCTESEDVPRLHLKILGGFSPSKATTADSEREQICISPNDGSETPLALDIGKVCESEVPLSSPTELPPTPTSPESCPQFVAPTDGAVESASQDMEEELPTDTLAVTRDEVSQVRCWQVDKVEEKAVSDSTVSDKPDGRDSTDTQSVPETGSSTPKVVSASEIAHAGMTEAPPQAKASQAPQAPQAPQAPQAPQAPPPSASATLRGGCVSQTRGSRGSADKRASASASVHQFGRGARFSEARLISDASFAT
>NocSci030489_none_TGME49_267370
XILNQDGVTVVLVVSDGDTGNPDGPPNGSLRRTAIFDSMNSVNSLLVPGILKNDGNSAKQVRRSYRGRSMVYVNNTIVTKQHTLRDGDSLRIGPTHVFQVLIPQAAAQKPPEDAQHDVASIIKSITREGTFERTNAKQYAAHMKERVGGKRTEKMLHQLQELLPLVEEANVMTEELREDGDYEFVFKPQVLTNVLSAEQGDIAVSLCRVKKPDDVDARGNPVYNDKEGPVADIIVIWTKQRFLARLEAMRDLLSDVTERDEPWGLPGDQNPWEDIDTIPAFGLPTVFGGPLDDDREVEAMNEMVRRRSRGMSESKVPGPTKQVRIMEGSATVPESVAPTPEAAKPPDAEKESLPTSFATETELTDTEKVETTKEVDTLGVSASPCVVTSVTALHAEELLASTISTTTASGSTVEQPQLHEPARTAVSTCAELVLPGEVQADCRATTESTSAKLAVLENIPADCPPKTPEAVHRQTSGGLMSSCRSWSRNTSPASRPTHWQFGGRPYALGNAGATQQSATEWPLLGLSRSACSLMAQPRGPCRSTTPPHARSVSPAPCYVSDRQASSSPCAEVHAGAVAQAGAPAQVHLTPTVVLWMAACVPCHFRARAAVETCGQFVGLHTNTINAQPSSEVAHNLGATSANRGLAKPGDGKTSEGFGESSHKVAPLDPRVAAERQGDGQFS
>OxyMar020478_none_TGME49_267370
PARAASPMRAWGRAQSGDHQPRRDDTRARERRQEEREREERDRERRLEEREREERDREEADRLVVERLRQGSAGREQAAVRGDAREQTPLRVDSREQAVLRVDGRRGGGPREADKEPTPRALSPEQTGCLEPEAAEDLVQVHDRLIGTILAEEEALVNTHRGHMDLMVQLMREQKSHLDQVDRPGSSVEDYVAGLEGCLERELQNVARLQQQLQSFKKNLQLEEQLSQQFQAHALINNGV
>ProAdhBoc006101_none_TGME49_267370
MAPRRSTRSATKSQDSQASVSTKSTSRTRSKSKTPSSSQKTKTPTKSPNTTKTETRTGRKRPQKSSSSSSSPPPSEKSSKKTPSKTPESRVKRLKKKSNLGEGDVKIELMDTTPVRRSSRKAARKVQSFKESSGSESDDDDDGGEDDDSVFGGDSGSESSDDSVSLADSGEETSSKHTRSTVRDDDDDDDDDLGRADDETTASTTTQDQNTTENPQNLQLNGQNSAKKDDLSPSKRKDPNRNPLKWARQTSSQLVELGDDEHIKREDEALVEDITFESSVAETPRTEMKALKSKEGELKEIGKDHEKLISMILTEEEALISMHRTHIDEMVDLTKKEMILLHDVDKPGSDVDDYASNLDDMLGQKVELIMSLRKKVRNFREYLKLEENVSKQFYKRQTEVLGVYDLDDKKSTHSEDLLTNQNPIQFPLFYCYYYFAWETYMLLHLQIKQKQTSARHRLAFLRSPLLAFFSLPLS
>ProAdhBoc012627_none_TGME49_267370
EIISRRAKFIAYTVTASILAVDDDKVENLLDPLAGRYHNTEVKGGKIQMTPCKVSNYEEFTRLLKIARRNFELEDGQEATKVSTVRRIRNFNKDYVIIINMHGFSTMDDSVDISSRLAFVDVSDTISDKAESQLN
>ProAdhBoc012835_none_TGME49_267370
VSYNISHYTKIINQLKCHIETLKEEIRTQDSAPKSDRSLEVHQCLQNAKIDLHNHFKEEAEAKKKINEIEKELEMSGFTLFNRQLKLNQIEATGRSQSRKGSVTPNQSSSSSTSASSSSSSI
>ProMinCCMP2233071574_none_TGME49_267370
XNDHEANAALVPPLPRLSRASRARRSVGASPRNTGDWSPLDLSPRDDTHRRISFAGESPRRSCRPSMAGAFSPLALSEADGPAGCRLSNAHPTPRDLHALPTPARRRSRRPTIGSARPELEVPSAQTWEYPMSHQEKVHRERWVNTKMHDLAVLEVSELKEDLAAKEDECREKEMSEGTLAARCCALQCDLEWALHRSSLEMSCDLYVGKARERFTAFLAKQVHTNFSSSALWVTFRAWASSAADAKRDGRDEEGDRVKAELRQEAAGLHAELARERAARASSDERALAAEGEAARRGAELAREQQARAEAEERAQAAGEEAPRLRGELAREQAARAGADEQRQTAEXEAAXLKGELAEEQAARAEAGERAQAAEEEAARLKGELAEEQAARAGAGERAQAAEEEAXRXKGELAEEQAVSAGAGERARAAEEEAVRLKGELAGEQAARAEADEQARAAEEEATRLKGRLTQEEAACAGADEQAQAAAEEAARLKAELAQEQGARAEAX
>ProMinCCMP2233195974_none_TGME49_267370
QPASASGGEASSMEAIRARAVHAAEALRREGLRMEAESLLRLPVAARGGGARRPAEAQGAPGASHSPVCQRRVHSPSALAEQPPAPAGGAASEDPRVLLAIIXDPAQGQGQPGLEGHRAAAGAAEAGEGERGAPRGEPGKRQADRTAPGKGPQGGAEATGGGLRAHARQVPGKPTHP
>ProRetCCCM535004087_none_TGME49_267370
XAFSIASGQGLNAVECRNPTRWHSMLHCPDNYACHVCVQVLTDLQQNHSSDWCGRVGGCHILNASSARLLGFNGSQDIRAFCQWPADLCPVEEPWDIVRRQHGTRSPIDVRVTKAMGRLGYEYIRVSVIPLQPPWEHQHQQQVASSKQQAPQRSSSGKQQAGACSSTQQQAVADPTAKHELEQQQQQQQQQQQQQQQQQQQLLLVQQAQSRFGMEEAQAAEFLGFHDGNYKFQSEKARVQAHFQSVGDARDPYLMHVPEDTPTHAQCNGSGPCGQGRPDAVRPDLARSPAGAEAGSPLLLSILDLSKTNLLLVLDLFDTLSRLSNAMLQASAACLQAPAEPDSSVQAARSRLAEAAEDLAAFFATTGPLAQSPAPEVRAGAPEPPGVPGALGAFGPMIHREPSAQAHQPQLPYHLVQLAGLPACPASLGHPQRCHTPLASKHSLGPPVFVHPTAFQFRAKSTPPVRPLIPPAPGTHGPHR
>ProRetCCCM535065476_none_TGME49_267370
XRGAKMVECASAEELRRALSVAFSWRSSESTERNEASSRSHGQGGGARRRAAGPGPGRVRAELRDADAHARHGRARRPDQLLAADAQGVRAHHAPQPPAPGGGPRGRARVHPLPRLAADAAAEALLRGRGPQDHGPGHALALARGRGALAQLAPARRHDALGPAGGGGQAAGAAAKRPAAAAGEEPDGPGGAFGKVEGRGHGLHSKLQDARRGQLGLHAFGMVTEVGGSILKRYEPESVKTEAFIDPRYHREMNVEAERDLWVLREADAEAVEVLTEWKEEQWEERKAHDVARWGASAVAX
>ScrHanSHTV5131325_none_TGME49_267370
IESMAEKEGSPEPLMTRAKLILADLAGAESPDSTTSDAERQQTQGIQHQLASLATIGSPGAGQDSALPRLLRDCFGCERAQSLVVLSVATVPESLNETARALKFAQQMMAVKSVTGTGQMLTDRKSSTLLQMKQRHSDCLRIMQEKVEDSQSEQTEKRLQMQYEMDELNQRLLTKDKAEKTLEDMRREQGERIDLMKVEMAKTMTLELEKMREFSMQDFNSLKQSVEQHVEQISSSQQQRSTEEHEARVEKLQVELQDSLKGQKSAEDEASGLKVRLASVEERAKMLQARQEELRNERQQFDDERKELRTQSEQQWQKLMSTENEVQRCKMEADAQKGXXXXXXXXXXXXXXXXXDAQKGELARVTAKRSEDDEAARRDREVWRSREAEMQQEVQGLQRQLDEAKREAEVQALRSGTEQREAENEMKRQVERLQDESISKADQLSKAHETCARMEAEKEASRQREEGLRHQSAAEMRQLQEDINQARDREAELMDMLHDIQNSIINAQHAPGGMATAQMQHMFGAMR
>Sym_C1084875_none_TGME49_267370
SLEKRLEAKGATTAGKLVVHAQNVVVADALEDAGGVAKALREVEDPTKAAVEQFRQLWSSGKLQALYAERLTGSSASSASLFGALPEMSPEALSDPSILVELGLWSAAPEGWERMKSTCRYGVDRRVLVRGKVGTKPADANFXXXXXXXXXXXXXXXXLTESGSDRTTSKAVLKGKKDKDTWLVDITAADGGTKSMEVSKAEVLRLNQRHKLLASGKHLQLEDGLKCDYSSPLTRAKLCEIALALSPVVKDLDFNTADGGQAMQLKAVEVIRKCLDIITFQKGLDRGRSPAMCDDVAKLACHGQGHCHTVSSTMAAFLNPFCQVLGIDMKYRGGYSWGGVNMGEPADDTVTVADSPERHQWLELTLRPSLESYVCDLWX
>Sym_D1a033810_none_TGME49_267370
XKELRSAPAPSKVVAPPPGPGADTSQQLCGMQGDLLVDRSSDSSEDELQPPQPSRRAFSNDAQASPASQGSGSSWNGTQRLATSAQVANAVAAANAAAAAVLPLQQQIQQKELHQPPAGQATPSQNSNCPPQQPAPQHPCHTPQHSPPNTHVQPSFQQPQAAQPTQPPPQVQTQSIVQDPVAAGIPDHSQAALDELARQHDRLIGTILAEEEELITAHRQHIDMMVELIKEEMVHLNNVDRPGSDVDAYVNGLDRILRMKADYIGDIRSRVDLFKEHLAQEDALSRKFQSLASSSG
>ToxGonME49005916_self_TGME49_267370
MVTGTPAITTVFAELCWENPPCAWKIVFGPKSVGIDTEKARLSRSDPAAQGTLDQQKRDAGCFLHSSSSLAEFTFSGSIFDEGTATTRVYKNIVQPLVIQVTEGISSTVIACGGKGSGKTFTLFGTHDHPGVIFNALQDLFNHIASYRHPASPRTKPRTNAPQFLAWNLEPHKWLDQEYEFSVRCSYVEIREHAIVDLLHCAADFVPTDILPTLALRRTPKGKPFIEGVTERPGTSVEELVRELARAAALKKARDKLFPERPSSGVVTITVEKARIGRKTQLSSERASPPRHGSDRNASENSLSSFSDSPDPQESPIQIPQITRAALTFVETQGTEGLALPDRGAYENQSLFVMAEDLLSLTNSENGKAASSSWAGSTLTQILYPAVHGDSNLSVIITIDPADSCLDVSLPTLRFGSRISGGRRTLRVTQISRGSSHLRALHLTLSRHFRHIQSVRRKRKEDEEGLQLLRQLDLEQTRATGTDQSWWLPSSAEARDTLSQLEEDLTAARRQILVGGAADWSVLEGSRLSNLLSILSVFHDRRFVRETLGEDTSRRRPDLTLPDSPSERRDLTWNEPVFPESARLDGLNLVADVLGELRVMKASPNPHLTALLSTSTTLSLSPASPRLAPPSSYRVAAPEGAFLCPASAPVLHSSSSLHSPTVAVLPRNFPSPAPPSGTSEQVGASPSNRTRLVNITQRQRSMQGLFPPTSPAVSPAGFSPAWAGSLYRRDCGPLKTAPSQASQEPFRRTPGAFFPSFVQSASDPILSSFPLHSGGRVCTPRDAGCPDRTYPGFWCGASCQPQNQFSPPAPENAPFTIRAVVTAPVVAPLANLFAQAGSDRKTSCSNFGERRLFVGMLTFSRSSQSNASQDDVDRAMEDLERSLAELRNSFVDRKELTSLETQTGADPSLRVDTVLLSPGSLDSKWSPLPADASGALGGRDREGGQQFCVVATHAAARSRDAREATLSSSSQSHVSSEAEGEVGGELERKASTHETNTTSSFEGFLESLTQLPQSNALTLEEKEASWERQAREGPGAEADGNQDLLDTASRLQDEILDLLENPSGGPSHACGEVLERGEARTLSESLSGSRVFELTSSASLSPQVESASTSEPTAVAHGFRDADPSEEELETNRQSHRDSAVPSPSRIRVRLSVEGEEEHQHMSSRRESPLSLQSRRASQATFIGTPSQLLFSLDREETGKPRGIALRGTEPGHAGLPYRRRRHSSSVSSSSVSSSSSSSSSSPREVGGTSSMGHLPCHRRQRGGESWVVSSSQKDVETESGFCLPEPRAEDRRGDTKQGLYFQGTLRPWTHLSTPGIVVPRTEKTPEERLAAQRARLSGRRRGDDSRGQGDKKHRTSSRERRRVQRSSSGSSERREEQRERRDRSVERTRPTEVDEVKLLQEKLVELQRQLQQKVDRINSLSSNACERRPPVSFVIPAFGSSELKTGDKDLYPTGFLSQPSALPPVTTAASSTPPPTAPASPAPNAFPCTVQSSPTGLQVPAQPAPASSFSFPASALQRNFSPLSFIQSVSGAAPVVGLASPPVHVLQGASSQVLSASSCLSPVVLTPSTFGLAAAPSAVVAFNSAAPASHPLAEKIPEPTRCSTCDGTLSERSSSSLSSGEEAVPASSDEFQKTDTACSHDSSFSFRAEKKSSEQRENASSEQGPNAPAASEGGDTVVLKGEGSLSGFGVSGGGATLRVSTSPESRRLQSPRFPSPLETQDGGAASEAVHASAAPSQIQSGIHGLYDQQTPGERRVYVNSDNERCGGYTRFANSAQGVCAPSYGGSPAPVGVTVTTTSATPGNAYSASSLFPRYASPAAASRPLGASSRAPAEGMQSEMPRVVCTIIRDSKGLPLDLIPGDGHPLRESSRVVYPFSPDSRGALPGDVTGQPLPSSIFASHRRPEPAASMPPRPASPLQGSLHFPRLSASSGAQLRTPESPSASTRRCGLRCPYTSEAREDYRDFEIRQGWRQSRKPVDADFFYAGLGGPIRLEARERSPQKDRGRPAARSASRGGIFGDGLFGFFERKVRDFWETRPGATSVPPRRPSRKAVLVARPADDGGSKKFWPNWYHVLPPPNHVEFKRRGSIGDSRRRSYSGGPPSPQTRISRDRSLSVPRGFPKWKCGQDGPVQSVVLLDESPNEKTEPPSRKTQEPRRTTGGEGGASKEKPTQPSLSEEDGKSEKILGKKKTASKEVTNESAATCPKGMAKDSNKSGSRESKASPATVASPTLLAFAQSTPVVFSPQVVAQGLPGAPGATPPLIFDPLWPGSSLSPAPCLLTHSALPVVGQQAIPLVNAPSPASTGPGMCGKADATAAPESCSVPESCASFARSFGDICRQLLGRQTEERKQGAAATPTQSLLPKFPFFMDFKRPPPGAKPYPGPVFEIGVLKSSK
>AmoSpeAT52014993_none_TGME49_267370
MERLTRLVKVRGRRPGELIGEEDVRAEDXXXXXHGGESLSGGYLQPMLAELLAGVNGVFLALGGEKSGKSAMMEGPNGVFAVLLRNFFQMLEEKAHRRRKGGGAGAGMGNKKFEWLARMSFFEIVEENFRDLLLSEEGEQQAGSSSSKKILLRDTLEYGVVLENLSNPEIEQYGVAIKLLEQGFGRRYPSLKRKATTCLKLELLQDRAIYSTLLVVEAQTLNCLAESRAVVQARDGFDCFRSMYTFADLVGTFHPDAVGEVRKSALTWLLRDLFHGQNIHGSVLLCVQQHDARATQKGLELMHALGSIRVAPVRYDPKTTLLIRAMRRELLQKQRANQLGEGGAAFLDSGSAGGHGAGRTPMHPSSAGAAPGAEHLKRIHALEGEQLNKEAQLSKLSEAKRRLQADLEAKQRDLDALFLSVSDLKKSRLSAQFDKLKACRALVETVKKWKRAERNTEEKRFSQKDKLLNVEKEVVELNVERKNKDKDLHEAKTSNKALTDENLELKSELEHEKKLVSMLKVDKAKNDGANEELNVEIVNLMHAKTEAERKSAAFQTKYAEAVSMARPVGKWVSAGPFIVSRLDTQSALHSSNEDQLDTLRERVKSLKQENTDAKKLSAERFQTIDDLKVENENAKKKTVDLEKLLLEKEQGENAAKRCLEEEKQKRMSKEIEIDRLKQEFEHVKTGMEKGFLALTKQLNPSDVFKSAESANEWEVNRLKAAVTDLEEKLSNARSVMMQSPANSPKRERKEQMLHDEIKRLREELKTYSSEQSELRGGLGGSGGGMMSEQTRQLHDANLQLKVELEAAESRVQELEERTRRLELQAGDAGDRSPKTRDVSLLQQQCKYLETSVLELERERARLLVRATRKKKKAKAAKLRRAASASRLNLKHKKLADLCKKLRKFSVEKPDAFKLQGLLLDKKKLIAKLLSAAEDGSSASSSSKISNEDAQAALSEIHSITRELVCDVEDTGFAAEALAVVLNAFFARPASSETSTRTTDQLRSQMQFLRKLEKTAREELYRGTIADVLAEMEAKKEKLRNEQITQAMFRKQEREEEKRRQQDAAYRNLSAQQQQQTKEFGRYKEKLSSREKRRAYEEHFDRSSRGAAGEEDASTGPGGGAFFGPERPPGTSSSSSAPQKEKPGRVSGSPAQPNAAGADEARWQAFVSGQTLLSGAAPRLTLSDIPWPNSILSGGAAVSNKKVLLLRWHPDKLLPRLKPFVADEAEFRKIAEKCKEVMQKLNQVLAA
>AzaSpi3D9017624_none_TGME49_267370
XARAAERSTALGAKAVQAYDGALSPLSQLICRIRPCEKPSPLVAVLEQEARIEVFAEKGQSGKPLYFDRVIGPRSGHNEQEELFEAVRPAVLACMEGMSCSVVAQGGPAASPMPSRASSLMAXLLGLVPRAVPLIGEVMASGRGALLTVESSFFEIQQDEVRDLLRHGCPKVSLRESSQPPYTVLDPGLTTIGCEGPMGHNRILDTYFAGLDHRRKGTHTCFQICFVQADSGQRSYLRFIEMAWPRPQATSGARSPTLAGSSPLGGPPQGRAAAALEQVVQSKLELSGLAGGGGAAVAAAAAAYKSSPLALLLKPCFEGLSSLIFVHCLRLEQNQLQCLSVVATLLARLHFWLGSLRSPGGSVHGLPAVAQAAQAAIVEVQVTPPRRAPPSVPPLRLGGGLGNGTGETCSHFQQLPGPGGGGSTSASSGGSRSSGSSAGTKGAQPVVAGVAIPTGNSMPSAVPSSNGCEAQEERIHNHCRELLQMKQQSYEQLRRDAAHSAAMLRELDGLLGQLRTQREAIGDDGPSENETNKRILYEKVYRSLQRAAEEVPRMHDDIQVLTTFCFGEVGPVVENQATQQEVVMLFEQAAVAGGISQATEAPKQPAAATAPAAAAPATVAVLVAGAPQAREEKVVPKLPFQLLQQEHPCWLPEEASPNVAVGSYPSPPSPSSASSCSSEGASPAAAPLRQAVGSIVEAPAPPGSPWSQPGGASLLQVSVPGGLPMTAPVAVHMAAPAFGPAVPQTPPVPLASWPQVMVQHPVAGPTGAMRRPGLVASASQAQLPGLRELEEEEEILREAASGQLGGHRAAAAPPPRAQTPTRASAATVASAPRSPSLQRAVSAARLPAGTAMVRQPSFAEVQVLTAATAAEGPLDTKGGVRKSQSAAVLRPGGPQRLHMSPLPGHRTELGGGTSPLRGSMAGGPAAATSVLGSAVGSTAGGGAGAASPQMPQKRLPATAAATAVAPGTGGPARAGGPPRALPFASRTATPATGVRPGGGGSLVTPALHAEERRSPVMLGRNVSSQALQFERGPTPVAALKGRAGVAPQRVAGASPERVAGVASPLRGAWAGTPASPLSSTPSLSVLQAQQRSSTTPRTGRSLAALALGERCTEPRLRPVESQRDAEKTRVAQECIERA
>AzaSpi3D9193166_none_TGME49_267370
XAAAARAAERSTALGAKAVQAYDGALSPLSQLICRIRPCEKPSPLVAVLEQEARIEVFAEKGQSGKPLYFDRVIGPRSGHNEQEELFEAVRPAVLACMEGMSCSVVAKEXQSGKSYALAGIFTHGQLLGLVPRAVPLIGEVMASGRGALLTVESSFFEIQQDEVRDLLRHGCPKVSLRESSQPPYTVLDPGLTTIGCEGPMGHNRILDTYFAGLDHRRKGTHTCFQICFVQADSGQRSYLRFIEMAWPRPQATSGARSPTLAGSSPLGGPPQGRAAAALEQVVQSKLELSGLAGGGGAAVAAAAAAYKSSPLALLLKPCFEGLSSLIFVHCLRLEQNQLQCLSVVATLLARLHFWLGSLRSPGGSVHGLPAVAQAAQAAIVEVQVTPPRRAPPSVPPLRLGGGLGNGTGETCSHFQQLPGPGGGGSTSASSGGSRSSGSSAGTKGAQPVVAGVAIPTGNSMPSAVPSSNGCEAQEERIHNHCRELLQMKQQSYEQLRRDAAHSAAMLRELDGLLGQLRTQREAIGDDGPSENETNKRILYEKVYRSLQRAAEEVPRMHDDIQVLTTFCFGEVGPVVENQATQQEVVMLFEQAAVAGGISQATEAPKQPAAATAPAAAAPATVAVLVAGAPQAREEKVVPKLPFQLLQQEHPCWLPEEASPNVAVGSYPSPPSPSSASSCSSEGPAEEAVGSIVEAPAPPGSPWSQPGGASLLQVSVPGGLPMTAPVAVHMAAPAFGPAVPQTPPVPLASWPQVMVQHPVAGPTGAMRRPGLVASASQAQLPGLRELEEEEEILREAASGQLGGHRAAAAPPPRAQTPTRASAATVASAPRSPSLQRAVSAARLPAGTAMVRQPSFAEVQVLTAATAAEGPLDTKGGVRKSQSAAVLRPGGPQRLHMSPLPGHRTELGGGTSPLRGSMAGGPAAATSVLGSAVGSTAGGGAGAASPQMPQKRLPATAAATAVAPGTGGPARAGGPPRALPFASRTATPATGVRPGGGGSLVTPALHAEERRSPVMLGRNVSSQALQFERGPTPVAALKGRAGVAPQRVAGASPERVAGVASPLRGAWAGTPASPLSSTPSLSVLQAQQRSSTTPRTGTVPCGPRPGGAVH
>CycCayNF1C8000582_rbh_TGME49_267370
MSGNGSFSPTRIHSVAGTAAATVTRDAPAKVYARLRPLQLGVIEKLAHPAYSVAQDGSLLLSIPNESGDQAVETASFRLNGRVFAEDVGTTTIFVEAIQPLIIQATEGISSLVVAYGSSGSGKSYSLFGTLEAPGLIPSALGDLFAHIASYDNKTSAFSKPQPTLAIAAAFPGVGKTQWKEGLPNGSSGSPPCGDPPVRSEFNIRMSYVEIRGEQVGDLFVACEGYSPGQRIPTVASKHGGRLADSGELEGLKEVDVETLEAAIALVTKASAFKKARDGILGASGAHSIFRLSVERALCFPRENLAAAERHPEEQGAKTHDGKEPYVKEEPKKCTRQNAMVLKAEVIFVEAGGVETLIALPTEGEDRFNRSLFFLTECLLRLAEAPSSLESFNWSSSAATTLLRRPLLSPGHLAVLITLDPSDRYVPVSLPVMNFASRLCNIKRHIEQQTIQPRKSRLFELHRLVLQQSELLLICLSALRKKTPCALRQRRASEWWAPTQEEQVRRVAHIQEAVRNLQAKILLSGSSDWSLLESSRLTRLIFLMKHLASNRDFLRYALETDVALRENVPHLSSPRPFSARRDPSPPSQKHVYLKTKEKPTTFMSMHDVAVQLKCAPSGKEQPHSDELLNLTGSLFCQQLSDLRGPRGSGGAPYPRGRGLSPAVRQLFAHEGIASSDASRSEQHFNGEAIHHEASIAQEPPRQHEGRAASAALPIAVARTPPTYSYDQQESVFESPLVAAHNGPELGWEEGAEAPPQVEDLDAAEHYANGDVDGAEYFASSEHAVNFLTPEGLQLQTDQPGWIDMREQMPHTPLAQEMIAAPDEQEEAEQRYYFSVEWKMRAAPPEETLGELKAKEDDSEKPPSITYKGVRNESGPLAISQAPLKTKKDVTMAAQDQIYPGDEQTGNPEESLAEDFEAKVLAESPPKNSEEGANRMSTEETSQEESQVGMRNSSIATSGSSSKGEKVENSFLSKPHFRLRISSKDKDEGNSKKLLEKASALRSEVLALINQSYSKESLEAPRSDPPTEKRGSVPRGGILRRGSSKESSTSESTRRRFSPDLKNHLKEKSSDIRGAPRPSSSQPEPQTRQHQKNGLEEPHGLCLKQCEPPPCTVCCVHHAHVPVSCVHAGVPYWGLPAQEGRLPSNDQGKEQPSSPMRTPTAWPQAVVLPPGVSWGPTVLASPMGEVPLYLQGASTEALKGSATKGDVAQGDSLLLLRRSPPQVPQLTPADRRLPRFKAAKGGASWEIPGPSPKGDATAAEAAPGECCTFCLPEEPENPRRAFDTKSDLLLQQTLRPWTRERRRRTVEGPKSMYKDVRSARGRYTGKQGKRAGAEGALSGPAERSSTAETISPVCCLPNWGLFQRLGRPARPPPRAFPTAARLLGASSRPPLPRSCWMRIKGKGVLCRKESDSESSSAGPPSATESSVTLRQAASPRVYQNSSAPAIGPSSPRGHPLETLETKLKSSPRKNPFLVVPNAVHRTPTAPAIQRQQEGHHHKEVQVSPATFPTLQQEKRHREIPPLSARMLSNTPDPSSGHRLPEIAGEPTAHLEGTPAGTATCSSPKRTSVQRPPLGAQPTNKQSVPRQSSIPANCSRNAAYLEGPYRGPQMQSAAPPSFRWVSRPSPFPAARRAFTPRDEYVSKAIPSLRQEGTPGTGVAVTALPNFWRPAETEQPPNCRLFCATDTCGGASAEPLASATPARIVNIVSRTRGGIPMDLELGREKCRTVYPPEKPLNIPADNPEARAPVEPGGLPYGGALDDTRPNTWTPQQAPHPMCCGEIPAALVPGQVWARPLFLPANTKETGVAWESTRPRTPAAYYANLPAMPWGPQINPGALKSPDKAVLTSPRNVSGTPGALRSSSVGPPQVRRDPSGSHSAAPLMGPVPSFTEGTPAVPSQGFRAGLGEEGEANCFEECLDFWNERVGRFYARRPKMGAKERHLSRGPPNKRATVTSGEETRCPSPATKGKKQCGPPYSCAISTAFGIGAQ
>Cys_WienI011219_rbh_TGME49_267370
MEGKGPPFDVMEVEAQTCVRLRPLSLQRIEEGARPAYILEGSNSLLVNSDHVIEDPEVVSALSDVIAEQGLQHGRVEFSLDGKIYDETASTSILYAEQVQPFVIQLTEGISSTVLTYGPCGSGKTFSLFGSLDHPGMVSCALHDLFAHIASYRSASSAQKKPYSPILLSWDGAGNSDRLKTPPKNDSLQYEFSVRCSYVEIRKNSIVDLFKCAADYATTDLLPTLSIVQRSGPPVEEAVTIQGLTERPVTHIDESVREILKAAAFQKARDRLFPDLPASSIFRIIVERACITKDGKFSKDSSSPIRDQKQDKKDYVNNKESSDIPDSTGLSPSHSSDPCMVDITLASLTFVETPGTEALMIPSSSIPGVNAISPDGIPHEESLFFLTEILLRLANKQSESSLFSNSQKDEDILSLCEASVTTQLLQPQLTGHSNLLLLITLDPADTSLSVSIPVLRFASSFSGCLRHLCVNRIPIEKSHLRSLHVALLRRYRELLALQEKREDEKALRYFASRLGDRIIIEDEKDLSTHNDPSPNLHRTSWWRVSPTELQKRMFDVKEDLKKLRQQILLGGYSDWEKLEGCRLSCLLEILSSLKDRLFLRSMLNDDEESPTAVYYRQIRELSRRPIALMPFHGKRQDSSSSSSSSPSPLRRNERSVFFSEDTKVYDDKQYSHHHGEGEERFSMSSMRKGMKSRSLSPTSRLWNLRADSSRFSQHSRSDSSFHHSGSSSCDEGGFFNSFGRQSRKEETDFLSSSSPAARANTFRISHGNSHQGRFHTKEKSRSFNRFLSEGGISRCFGSLGDDSAHPFCDVGVRMRYKPFTNDSYKKPPASSFPVKAYNITRQQRGFHNVSVCTPQPDAEATGPSVMSRRGHFFPSDGFVSLPIAGRQPPQEGALQNIVQSYTVNENRGSPYSFYEAPSQSEYLVPSALPDMAPVVITRRTRAAFPGGEDGRSRRGWQDSYAGTREEDATSAPCIMPNVFVGMLTVSLNDESFESVPSQQSHRSRSSGSPPLPSRPSSSHADEVAKAMEELEKSLAEMRESLQWRDDQVKADVREKR
>EimMaxWeybridge004587_rbh_TGME49_267370
MSGSAPSVFPVPAQVYVRLRPPNVSTAASVGGPLYSVDSENSISVELPDAAETQTAQSPDRPPSDPSASFRVSGKVFDANTGNTALYVNTLQPLVLSSTEGISSLVIAYGTSGSGKSHSLFGSLQSPGLIFSALSDLFSHIASYNNSVSASAKPVPSAIANLPWAGPPVGATKPYSEGPHKAPLEHSPGGHSTNPFGGTSREYSPGPSEGTSTKLSGGPVGGSSDLQPKGSCKCPCAEAGVLGCEFSVCISSVEIRGEEVGDLLGGCEGLYWPGQRLPPVDLRASLAHGNSREGHGLFRQVDVATLEEAVQVVARAAAFKKARDLALGSEGANFLLRLSVERAYCLICPQHSPATEAATADGKSTGTMQVDENRHTKTADPKNAVTVLKADITFFEAAGVETLLHQPSGRAVNRSLFYLTECLLRLSESPEYLDSFDWGSSAATSLLRSCVEGPSALLLLTPLSPCPEALPPSLAVLRLANAVSNICRNVQRQFIQPQKSRLFLLHRLVLRETEALFLGVSLLRRHQQLLRLKRQNEWWLPTTEERLRDVGERREKLKQLQDKASIFEAILVGGEGDWRLLEGSRVVRLCRMLELLQGNNNLFSLALAEEAPMEDPCQLKMLPVGPPKAPKTRKASPTPPNVPPISLKTKDKPVQFTPIAEVPIHLWASAKPAAAKEARDDPINLTALHFGEDEEESPYAGEVPHYPGERPNYTEGGPPYPPQGFGSAAIRRLFSNEHQEGSSPGEHTPQASGATGPPSDGETGTEQGLPQQRRHKESLQREAPRCPDDPALEFLPHQSGSSTPMNCMALAAAETAAAAVATAAAAGGFPGNGCRQPAESCANQLGVGALEEELEGAAWGQLPAAGPPSPLSVPDNYAMERQGVSPPATPLSLESEATQEGDAEGEHQRLFFKVQLRLKASPPLAQGSPKRASPERPQQQQQQQLVVHCIEEIDHENRRANANLFTPRFSTKGDGNGNNPLQVASKGHLPSTSTGPHTSSSSSSSPNGGKDSSKGCSQQGLPEEGRTKLLRDATALRSEVLSLIQDSPTEKPWGAPRFRRSPTPKRDPCPSPPIHCSNSEREVAPCQPAGYRNSREGSSEGRPNTRVIGPPQHHSRQSVQTPDWGSPQGPGSAIWEGGVPAPNLYCVHAHVPLSPSNVASPCWGPSAHQGAPSPQHGCTQVIQMPCAFPPSPWDPPATSVRKVTRSKDRPAACMQQRAAEHQQTARDAQVAGLSREPPKIPQLTEADRRLPHFRAGKGGASWEVPASRSGTAAARVAAAGAKATGAVTGEDEGNSFCLPEEPTWRCRPADSKSDLLLQSSLRPWTRRGRSPASASVPAVAHRGKERAKGPTASQSRTPAREAGKGSLEPARGPHPAAHAARPPQTVPTFQAAHRRQTARAIPHGMPLPHAVYTPQPLGFPGHFRAPIFVPSIARGAGAPLVPPKPYELQFKGQAVLCGGSSDRSSSSGGPPSTVRSSAPTERGDSDGIDSQKEIPRSSAQPVASPAAAAALFATRAAVPITAAPQNDLTPPAVTGAILQGRGTSATIGPQPSPHEQQHAQQRVPQQQQKQHHQQQIQEQQQQQNLQQQQQQSNKQSHQQQQQLLQQQHLQQQNSQQQHLYQQHLQNQNSHQQHSQQQHLQPQHLQQQHLQQQNSQQKPTERRVEDDRASGARGLPSIVGEPPSLHASNSISESVSRPTVAAARSACISERVPGSLGAPSYPQTGGVSSREAAAGGQVIPSVGRAASPVSTYRQEGAGLPSNPAAYRAASYRPDLHSPAPTTTSCEGRIGGPSEASCRTSAPWSPAFSKGPWGPCGDGSGNLTIATCWTPRPPVPPLPARIVNIVKRTRDGIAADFALDSEKRRTVYPPEKPLNIPLPSYGQGGQASGSGAYYLPYERGCVNEAATADAVTATVWEEAAARGRSRTLGPQQAWVKPVFFPGVPQGEWASHPSSRPEALSADPHMRHPTASAWGPHGAPSMPQGAGSPTVLSSWGPQRAGSGSGPTDKCRGLPRGQRSCSVGPSHAPVRGSAAVRTSSSSAAVNAACANGHEEVRQGDSVPMVPAVSTQEDIDANCFEDCLALLNARVGRAYHRRPHLPPGQTLAAPPPCPFRRRRSASRAANRGASAPTVAAAKRTGDTGGSCVAPRGCELTVSCGVGSPQD
>EimPraeHoughton005978_rbh_TGME49_267370
MLELPSKGKGVHSQQISPLYVVSRCSCQPKQQQQQQALQQPSHLEGPLYSVVSGNSISVALPESAKKQTSAAPDSCASSSSSFRVSGKVFDANVGNTALYVNTLQPLVLSSTEGISSLVIAYGTSGSGKSHSLFGSLHSPGLIFSALSDLFSHIASYNNSASASAKSIPSCVAKAAWTEVPCGAPRECPSKGSNDSPPGLLSAGAPSGGPPRGSCGCPCGELGVLGSEFSVSISFVEIRNEDVGDLLRGCERQYRPGQRLPTVCTTDLETDGGNSDENTSLKQVDVGTLEEAVELVARAAAFKKARDSVLGNEGTNCILRLSVERACCLACPQHAPAAAMAAAGARSAEAAGGGRAAAVCGKATGALQAANKRQTEKSAPKETVTILKADITFFEAARVETLLNQPPGLSVLLVFVCIRGTAAVAPAAATPASASVLAAAVAARAARLAPLVCTATSLESAAAASARTAAASGPAAAEAEAAGRDTAGVGCALVLRLVDIEGAVNRSLFYLTECLLRLSESPASLKSFAWGASAATSLLRSGLEGPCFLLMLATISPCPEAVVPSLAVLRLARTVSDIRRRIQRRFLQPSKSRLFSLHRSVLRESEALFLGVSSLRRQQQLLRLQRQKEWWLPSTEERLRAILVGGEGDWRLLEGSRVGHLRRMLEHLQSSSSFMRFVLAEEEPFQEKVLPVGPPTAPTTPKAKPTPQGIPPLSLKTKAKLTQFTPIAEVPIQLNKAATPAPAPTNDERINLTALLFGSDTEEESPHRGAELAYPRQGHPYPGEVPLYPDKGDPYRWAGPDDAQQGPPYPMESFRSPAVRGLFSDEKQEGASPGPPTPQANEAEGPPSAIGRGPDHGTPQTEEPHGNLQREAVMCPDPPPSELFSYPSKGPLALSPRTPAATETTTAKAAAEAEVAAECSGDGPRGPELGMALGVGTPGDILNDATGPQTLVVAPPRPLGVSEPFAVDPSIASSPGTPLSSESEEDTERDADRHRKRLFFKVQLRLTAAPPLSESIPQQQQQQHQQPVAFHCSEEVDHENRQYNTNLLTPRFSTKRDGNGDEPDEAVCKGLPPKAVPLRNSSNSASEGGNESSKGRRQEMRSEEGRNKLLREASALRSEVMSLIQESPTAKPWGGPRFCRSPVVSSPLCSNNNEPEGAPRMPSRDRSSREGYFEGGPNPKARPPPQLEHRQVPQTQDRNPPEGPRCVPCEGGAACNLYCVHAHVPLSPVNAASPSWGTSDHQGVPQPQRAYLQLVEMPCGNPPSPWGPQVTTCGFGREGMFKGRPMTCVPPAALEQPQIAQAIQARDSSRRPPRAPPLTEADRELLHFRASKGGASWEVPASPARAAARNTTAHARAAAAGEGEGSGFCLPEEPRGRCRPADSKSDLLLQGSLRPWTRKGRSPPCVSVSPAYSRGRITTEGPAVRHTRTRGRQSGGPSAQGKGLQRGMREACPSPAVDIPQPANSCRAVHTPQAAHTPTHIPVTNAVYAPALSTFPGQVRAPIIVPSTASVAGGASRPRGYELQFKGHATLFGCSCDGSSSSGDPPSSVSSSLPTARGEMEGETQKDIPRSSEQRMTATAAAAATDKDLKSSGVRGASLQNPVTVSPNIPQHSQHEEQHMQQRLPQQQELERHKQQQQEQHHHQHKQQLHLQQESIGSRAQDDMTSTVLRLPSSVGGSPLPQAASGRSEFLPRPAAAAIPFTGAHAAASSSACLPEGAPGSQGSPNYPQAGNLSARGAAGEVRCLHRGVAAVGGHPYFQESPQGHSNPAAHPTKPHVRVLHSPVPTSCNSEGPVGASLSSPCYHPVSWGNASFSGPSGVKRAYSPSMTCWAPMAPQSSSPPARIVNIIKRTREGIATDFVLGKEKSRTVYPPEQPLNIPLASTGSLGGIPQASSPRLVTGAYQPCARGFRGSDAAVLSVPAEAAVPAANGAANPYSGPSPMSTWGLPPTLAPGQVWAKTTFFPGSSQGEGAPQATLCPQGPSAYYACTPTPSAWGHKGFPVQQGTGAQGGPSPCGQQGASQQAASRAAPTSGSSGCLRTCSVGPRQGVVRRPTEVRSSSSGAAPAAGREQLSRGNLLTMMGEESIQEGGEANCFDDCLALLNAKVGRFYRSRPEFPPGQTLAGRPPCPFRRRRSVSRAVNRGAVDSTSSNPPGKGEGSCDAPRSCELKVSCGVGK
>KarSpeRossSea152083_none_TGME49_267370
SCAPASPMPNPQASITAQGFGHMPVASNNSPSAQDGYGAPAHAPVRRPRPPPAPKQRAAPSEWDGCGLGPGRPPAALLSKVRAASAERSSNRATPPIVLREQEAAARAARRPQVAASSEMHEMPAEPELHTAPALPSRQKPRAHTERVSAKPRRPPSAERVSGGKLLSSPPGPRRAQSADRVAVRLSSTSSQDPSSPPSRRMQPSGSLSKLPSDPPAAPEAPMRSNSAPEPRRRKQVRPASCDPLSARGPRESLAGGACTTGTTGTRPPLAPKGPFARTGVPEKGEKAPSVVKAEAAAARRALSQPAGRRQTSGASSPRDAPVCNKNSLSERGDAASLVLRTMFGAHGTSDVFTRIIDEWRIEHPPVEYQAIDEASDEGSDLLVEDVQLPAATNGVLVAARVRPLLPNGPDKKAIKAGDFESVSVVEGGEEIAVHACGLHRDGCSSKVEHKTFNLHAAYGGGCDGAVLFTSLMAPLVDMAVKHSAQATALCYGQTGSGKTHTQSYLIERTANHLFQKLGVSCVALQAFELSGSFACSLQDDDKPELCVFEGTDGVVHIGGSRDEKLDGELPDLSLLASSSEALLKLFGAASRRRTAQDLLSFGKDSRAVYGIFGMQN
>LinPolCCMP1738154906_none_TGME49_267370
XSAKERRIAHVPYRNSKLTQLLQEELGRQQRCHVVVVVALSPTRRSLSNNLHSLQFSSRLKALSLPLVSSHGSLGSPKQDWLHRFPSTPLNSREHVQLKQEATRWRSEYERTLVQLGECRGALEAKDRQLRETVKQNAELKAAAWSFEQGRRQLFQGFLAFNRRLQDVEAATLEDSGLDVPPRADIANEVAVSALAAGTSSQQQWSPADAATCSSAPDCQSQPASQPSQAAGSGSHVWPLGVASPRQPVSPPTASSECPSVPLPGEGEGAPQEMLSFVHATLSDPPRRGPQVAEGVHPPSTPTPGLRMLIANMGSTGSRAPGAPGTGAKMRGPRRLGQADGTGSPWQGSQDAARHSLASERWESSSASSSSEPSLSGSSPSGSRTKHATHMMTSRMAAVPCHQVSSSPSLSAELADAADLSTSAGLSSPFPSELLTSSWRSSPLTRSTSSERHSSPAPCLLAGVPSVTLMFREERHEPRPAQDGVRCMRSPPDEVVSSACSFGRKALCTQFKHAVQVVSEARAQQLALNTSVRQAGAGVSSPCTQSPQSAALLLCTEAEESTDDGKARAASAREAAXVSDSVSVSSDEGTIRDRLRQSLLSSAASPGAEPAVDHX
>LinPolCCMP1738172896_none_TGME49_267370
XADVISAKERRIAHVPYRNSKLTQLLQEELGRQQRCHVVVVVALSPTRRSLSNNLHSLQFSSRLKALSLPLVSSHGSLGSPKQDWLHRFPSTPLNSREHVQLKQEATRWRSEYERTLVQLGECRGALEAKDRQLRETVKQNAELKAAAWSFEQGRRQLFQGFLAFNRRLQDVEAATLEDSGLDVPPRADIANEVAVSALAAGTSSQQQWSPADAATCSSAPDCQSQPASQPSQAAGSGSHVWPLGVASPRQPVSPPTASSECPSVPLPGEGEGAPQEMLSFVHATLSDPPRRGPQVAEGVHPPSTPTPGLRMLIANMGSTGSRAPGAPGTGAKMRGPRRLGQADGTGSPWQGSQDAARHSLASERWESSSASSSSEPSLSGSSPSGSRTKHATHMMTSRMAAVPCHQVSSSPSLSAELADAADLSTSAGLSSPFPSELLTSSWRSSPLTRSTSSERHSSPAPCLLAGVPSVTLMFREERHEPRPAQDGVRCMRSPPDEVVSSACSFGRKALCTQFKHAVQVVSEARAQQLALNTSVRQAGAGVSSPCTQSPQSAALLLCTEAEESTDDGKGCIRSRGSEVSDSVSVSSDEGTIRDRLRQSLLSSAASPGAEPAVDHCERGASVPGGGGVPAPGRRPPASFRVGSPGQAARQASARPLCSPPPPRSTLQRPPAAAQPAWRAQLPKWMTPQSPRERRGEGRMAGPLAVARSTSRKTLAPPPALASHXSLGEEMRLFDAAVLGSAPSMWCHRQQDECTTVVFLHEPVQDAHGAWTTRRRTPVALRGLARAHRVGRPAVATDGGRFXKAGEETPPLARPSSAEGGGSGIGFHVHRPLRRSGLGQGAAGVAARTPQRRQGCPXVAPHSALQSKDVSARCNAASSSGNHSADPCQCEDVYAQFASCQLLAVISVQIHGPRLPVPCMASREAPWALESAFAGPELAVAAAVVLV
>NepSpe019233_rbh_TGME49_267370
EQNKKAVGRSEQEFITRAQSISIDHPFKSFDLKINGSLFSPKDENTQLYEKCLKNHIYGLFKGLSCALTVFGESKSGKNYTIIGDKNSPGLIPQAIYDILSLIKCSRNSTSPLESDSFLRGLEFRGQDKKLKAD
>NepSpe124158_rbh_TGME49_267370
SQRFDLKINGSLFDSKDENSKIYECCLQKHVYNLMKGLSCSVILFGEKNSGKSYTAIGNKFTPGMIPQVIFDIFSLIKSSNNRTNPIEYKNQEKKFWFGERSPSIDECDKFSLCCSCIEIINDKVVDLFDSSSRFLWKDELPELQVVNVETDK
>Pse_Brazil017223_rbh_TGME49_267370
TNILQSSDIELVKNEFVSLLRRYDDVREAEARLLDRLYSVIHNVRVFGRTRPPSENERSESSLVVENSGELPELSVYDEKADDWLTYRFDGHWAYDGSQGDVFKDVEPLVYAMIPSPIDLIQSPQLASVKRNSAVLVLGGEGSGRTFTLFGFGDQLGLAYRAIQTTFSQLDYRSNQLQLLKAKKLSESSDSQDGLADATFDASVKLCLVEICGDVVFDALSDRVISPSVTFVE
