# Supplementary material for: Molecular characterization of the conoid complex in Toxoplasma reveals its conservation in all apicomplexans, including Plasmodium species
Source: PLoS Biol. 2021 Mar 11;19(3):e3001081. doi: 10.1371/journal.pbio.3001081 (PMC7951837; doi:10.1371/journal.pbio.3001081)
Supplement: S1 Data — Files are named according to the T. gondii apical protein query. The sequence headers comprise the protein identifiers in our in-house proteome database for the SAR clade (Methods), starting with an abbreviation for the species strain (see S3 Table). The headers furthermore contain either the descriptor “self,” indicating that this sequence is the original T. gondii query, or “rbh,” indicating that it has the original T. gondii query as its best T. gondii hit in a BLASTp search, or “none,” indicating that it has no BLASTp hit in T. gondii (see Methods). For sequences of P. falciparum 3D7, the header also indicates by which P. falciparum IT sequence it was gathered and if it was gathered via reciprocal best BLAST hits (“rbh”) or via unidirectional best BLAST (“bh”). The latter is only the case for the putative orthologue of T. gondii’s TGME49_219070 (see also S4 Table). (GZ) [file pbio.3001081.s005.gz › TGME49_conoid_proteins_putative_orthologs/TGME49_293190.fa]

>BesBesBbGer1008206_rbh_TGME49_293190
MAMEGVSTEASSAMHDQLESSRRKSELPECALANLVVDVLFPTDRCGGPDGFAMGDSPRRQLRRSPRAARGSQSGDDGDPVGTRWECRVVTPVVGLSVDCLSAEGCGVVVTPRLTASDNDGTLSTQARTAPTSLRGVRVTHGEEEEDAAEKSQVTHKTLQPKPGEDNRDKHTQPIRIFFGTWNTEYSEFPAEFIAAQKQQCGRQEERYCKTAQAMQQRLKKDSIRRLSKDETLGQASTTGTETHEFSTWSLAPFEAEESEEDRITVAGEEDDDDAYDADDADGDGADVAPKDKSHLLEGLSEGQQPLRDWLKGGYDIYVVTLQEVTSDNIFQAISFYLESENKEPFLRVDMGEGKISGYGKGAWTKMKSTSMACWIRESKLWPLGPVRPLAYKAFSFTVLNGSKGAITVVLKVHQQLVCFIGCHLPASHKERGKARAFIRSKIAAMYSYEKGVDFTRVFHHIFWAGDFNFRCLISSKKALDMLRAGKLQELQQYDERALEAGKEMEMHRWVEAPITFLPTYKKRDGRPPLDMSKPDWVEGEYQVTMKKKGMLGATKTVDRPPSWCDRITRWSRGELEFNVYSSSDEYFAATPSSRTILMASDHAPVGGGFSLYALDPKFTLPKTFMADPSEQFERAES
>CycCayNF1C8000697_rbh_TGME49_293190
MKHVCEDREGQRVLGQVQTALMPTANAVDGHRRMGGTEVKDSPASPPGQTQIHDQQKRQASDYSDCGGGCLPFDDVVPLIVHPLFEENQSRCALPGPPAPPPNVRQQKQNQQLLHEQQQELQKQQHECLQQMSEEGELAMRWECRMVTPCMGLGLDCLSGEGCGLIFCDRPFSLFSNCCTVELPRPFLINSRNTCTTAHPLGSQPSMSIPGLAAKNEKAKIMTLLSPAEKGLPLPRDEDTCIDTSIKPLKLCVATWNTEYQEFASEYISSLEAQLHARGQTPTKGASTLVNLYESESQSLQYEAAQSTTSSLTIDPDIEMESRQDSSSDASTHTDEPPLIQRHSTLCLSKPGPNQQPLKDWLHPGYDIYVVTLQEVTNDNIFSTIGLYLEVEHGERYLRVNIGDGKISGLGKGAWTKKKATSLACWIRKSVCGPQGPVKPLAYKAFSFTMINGSKGAVTLVLSIYDQVVCFVGCHMPASGVKERLRARQHIRKKLGQIYGSSIDVDFARVFHHVIWAGDFNFRLQASPEVYMPLLQKLDIKGLLQYDECTEDHCQDMERHQLREAPVEFLPTYKKADGRPPLDTSDPDWVLKEYQTQMKKGVLGQKIVERPPSWCDRVFFWSMAAVAASLRAIPGAYFAATPKETSVLMASDHSPVGCGFFLYALRGEGPLTFFGKKKTPGLEPIPNNAASGDTGANSKTLTAPEFSSHADAVRASAKQALMYEYALNDTAPYVPEWVLHQRIYKRNVGIPTRPK
>EimAce002873_rbh_TGME49_293190
MGDAMACWIRESMRSPNGPVTPLAYRAFSFTRINGSKGALTLVLKMYDQVVCFVGCHMPASGVKGRFRARQHIRQKLAQVYSYSSEVDFTRVFHHVIWAGDFNFRLQASPEVYMPLLEKQDMESLLQYDESREDFGQDMVLHQMREAPVRFLPTYKKADGRPPLNTEDPDWILKEYQTQMKKGVLGQRVLMASDHSPVGCGLHLFALDGEAPPVFFEGSAEGAYAKSQLAS
>EimMaxWeybridge003046_rbh_TGME49_293190
NTEYQEFATEYLSSMEAQLQARGEGSLPSKPTAMSLDWSETGSSQTQGGGSPLQEVQSSASTLTFAADMEADSHVESDSDDTTLSEAPPLIQRRSTLCLGKPAKNQQPLRDWLTPGYDVYVITLQEVTREDSTTVPSYSCAVSVCTPHTDDNIFCAIGLYLEVEHGERFHRVKMGDGKISGLGKGAWTKMKATSMACWIRESVRSPRGPVTPLAYRAFSFTRINGSKGALTLVLKIYDQVVCFVGCHMPASGVKGRFRARQHIRQKLAQVYSNSSEVDFTRVFHHVIWAGDFNFRLQAAPEVYMPLLEKQDMESLLQYDECREDFGQDMALHQMREAPVRFLPTYKKADGRPPLNTDDPDWILKEYQTQMKKGVLGQRKMVERPPSWCDRVFFWSMPAVIANLQAIPGAYFAAEPKEPSVLMASDHAPVGCGLELFALRETAPPVFFEINNPAETVSAKRQLAS
>EimPraeHoughton000179_rbh_TGME49_293190
MSLEWNEPDGGQTQMSPLHAAQSSASTLTMGADTEAESHAESDSEDTTVSEAPPLIQRRSTLCLGKPTKNQQPLRDWLIPGYDVYVVTLQEVTNDNIFSAIGLYLEVEHGERFLRVKMGDGKISGLGKGAWTKMKATWFSGGGGYAGLYYGSNTLHLHLWG
>EimTenHoughton002017_rbh_TGME49_293190
MTSTNTLKERETAPGSSRAVSLMEAPMQLEGALPASRVPSIVSALTYSSSSSCCCCSSSTGTSSSASSTGGDFPCEEVERVRGPPKLQVAAVQAAEAAIETPHLQSSEEDDRCSCLLLPELPLQLPLHLPAQLPLQQQQQQQQQQPQRCPSEGVLDVCSCLTFDDLPLLQQPDPQPKLQEEPQQQQGQRQQENSRISGVDDAAPVLVLPLFKVVEDILAPRGLSTPNSHWQQQEAASAGQKPAEQQQQQEPRRLRKQRRVPELQQPPQSETEDEEDRALRWECRVVTPCVGVGVDCLSAEGCGLIVCGSPFSLFDNCCTVELPGSYYIGGGSSSSSSSSMRCPLSPPISGARAARTATRRGSKTLAHLGHVENNTLEWSHSSGTEIVEDFDIRPIKVFVGTWNTEYQEFATEYISSLEAQLQGRSGSPQRKGPTTSVEWSEAGSQAVRLRASQSSTSTLTIGQDTEVESHMDSDSDDSTLSEAPPLIQRRSTLSLSKPAPNQQPLKDWLLPGYDVYVVTLQEVTNDNIFSAIGLYLEVANGEHYLRVSMGDGKISGLGKGAWTKMKATSMACWIRQSARSPVGPVTPLAYKAFSFTRINASKGALTLVLKIHDQVVCFVGCHMPASGVKGRVRARKHIRQKLAQVYSNCAEADFTRVFHHVIWAGDFNFRLQATPEIYMPLLEKLNIKALLQYDECKEDFGQDMQLHQMREAPVEFLPTYKKADGRPPLDTSDPDWPLKEYQVQMKKGVLGQRKTVERPPSWCDRVFYWSMPAVKSFLRTVPGAYFAATPKEPSVLMASDHAPVGCGFYLYALRSEPPRIFFGQKNHTDKRQKQIKE
>HamHamHH34003084_rbh_TGME49_293190
MEYEEASTCEGSETHETTPYGSKGARRSAELPECCLANLVVDALFPDDNPAETARPEAAKVAQEQQSACLALSERGTEAELDGTRWECRVVTPLVAVSVDCLSAEGCGVVVCEQPFSFLDYFGCCEVEYPPRYGTYDGELISSGRYGSQMLQDAESARQRKSPHTAKSDGVEKDDVFSARKEPEVFELVRPEPGKDNRDKTAIPVKIFVGTWNTEYQEFENHGPKSDERFCKTAKWLVDCKLKKEGVRRISKEESFFSGNSNSLRDNSDVGCEMYDSATLHVTGEESDNDDVMTTVGEGEDEEEEGGGAKQNTKHLLKFSMEGHPLRDWIKGGYDVYVVTLQEVTNDSIFQAISEYLESENGETFFRVDMGEGKISGLGKGAWTKMKSTSLACWIRESKLWPLGPVIPVDSKAFSFTVLNGSKGAVTVTLKVHKQLVCFVGCHLPASAKERGKARAFIRAKLAAIYSSEKNVDFTRVFHHILWAGDFNFRSQISSKKALELLRAGKMRELATFDEGALESGKDMEMHGWMEAPVTFLPTYKKADNRPPLDLSRPDWVDQEYQATMKKKGVLGTKVVDRPPSWCDRIFRWSPQELHYNLIAPPEQYFAAQPEFPNILMASDHAPVGGGFELYPLDKKYQVPVTFMADPSEVLEAGDMRYSTRSSLIAECTGRPEHLKMKSTV
>NeoCanLiverpool000014_rbh_TGME49_293190
MACEDGSTREGSTLDSPHAWSHHKRQSAELPECGLANLVVDALFPDDDPDAPSAEENEKAEAGANEHLSVSARGRSGPVGTRWECRVVTPIIAASVDCFSAEGCGVVICEQPYSLFTYFNCCEVEYPPRGFGGYGYERISLRQYGSQMIEDEESERSQKRKSRPDTPNGDCDEDEELTKKTEKEPEIIELVRPKPGQDNRDKNATPIKIFVGTWNTEYQEFERHGPKPEERFCKTAKSLLDGKLKKDGARRISKDESYFSGHSTVHDVDTSSEGHDVVTLHINGEESDNDDVMTAVGEEEDEEEDGGEKKKNTSHLLKFNMEGHPLRDWIKAGYDVYVVTLQEVTNDSIFQAISEYLENENGEAFLRVDMGEGKISGLGKGAWTKMKSTSLACWIRESKLWPVGPIMPVDSKAFSFTVLNGSKGAVTVTLKVHKQLVCFVGCHLPASTKERGKARAFIRAKIAAMYSSEKNVDFTRVFHHILWAGDFNFRSQISSKRALELLRSGETSELATYDEGALESGKDMEMHGWMEAPVTFLPTYKKADNRPPLDMSQPDWVDKEYQVTMKKKGMLGTKTVDRPPSWCDRIFRWSLQELQYNLIAPKEEYFAAQPESPNILMASDHAPVGGGFELYPLDKKYQIPLTFMADPSEGLEAGDV
>NepSpe110271_rbh_TGME49_293190
NVHKQPLEDWIHPAYDIYAIAFQEVLEGRFFEAITDYLNSVNKKTFVRLDLDDFKVTGRGDGAFITAKSTALGIWISAEHLFPGGPVIFLGSSKLS
>NepSpe122465_rbh_TGME49_293190
MSSRKSQERRSTSNWQIKKPGSKIQTKLLKIFVGSWNVQFKELSKETLLPNSEEETCTNNLKSSYDYSQERLYENFSSQALTHADSSSSILQSFHIDCDDNFSRHPKMKVMESETTQEPLKDWIKPHDILVVVFQEIVFEDIIDAITVFFK*
>ProAdhBoc015784_rbh_TGME49_293190
KNCYIMKNIEPSGKVVNAVDDFFQGSHCHSCPKVKIWCGTFNMAYKDAFQNPDVEFKKLETYIPHGYDIYAMGVQEAISENFFIAMQNLFSLRQEELERIRVDDEKDRIIGRGDGAFINPKFTGLCVFVRKSYLENSWV
>PteSch011802_rbh_TGME49_293190
GINAEYMGWCDRVFKWSKPGLTGCVVFRAGDYNAAVPENTSVLAWSDHEAISSGLEVFPLSSQYGLPYFPGMLRNVATYVDQAEESRKVIPKLEAEQALMGIPDKPDKP
>SarNeuSN3003835_rbh_TGME49_293190
MTYKFSTRPSSQQQGTTRKAICNKARSCELSLEGRQEELQFLSWRRNVCGCLEETDNDSVIDNNSCDRRFSICWIQLFNKSSKTTAMNTEYQEFPPDYLAALRKRRSSLRPAKRCYTAQQLYASYTRHIPGSMPGAASAEDSSPEQASLEGQPQQQERGGPSAFSPGASATSTTTASLAGTGSEGAKGTDSGAAVAECCDPSSSLDASGDGRWKHPSVKQVATAAAGGLAAAARAAAAAGAALSAAKDTPAKGVGGTDSSDRECPDPCFDYEDEDAGEPDEDKKRAVAKLFVMSARGQEPLADWLKPGYDVYVVTLQEVVSDKLCDVISIFLDTEMKETFLRVEMGQGKISGRGKGAWTRKKATAMTCWIKKSALWPLGPVMPESYKFFSFTVLNASKGAVTLALKIYNQYLCFIGCHLPASAKERARCRAIIQQRTAAMYSTEKYVDFTRVFHHIIWAGDFNFRSQCSAATALSLLKENRLQELLKYDECAQEVSRDMELNCWIEPPIRFLPTYKKRFFRPPLNKVEADWPEQQYETMMKKKILGTTKYVERPPSWCDRIFRWSACGFENNLTATSEEYSAAEPKAQNYFMASDHAPVGCGFRLWPLDSGQKGRAVFIEDYTAKLPPDILKKEDAFTNLKRFSAVVQTPTVDAPLPL
>SelPygWS2016036407_rbh_TGME49_293190
MPTDTVVHKGDQCHNRGLGSSLATPGQGGRLPSRQRRRSSHAYTFNRAFEPSSIVQPNATDDGYAEVLAQESGNVTSTQTQNNGVLGWAKQGMTGPTVPKRSQPEKHYLTEEHRLSSFVTRLCNKQKMFLRAPIPFRNNRKQLCKPISIFTGTWNTEYQEFPLSAMLSSRPGHIAVDRQGSSSDASTLPAPAQRRGVYQPSNRLVSSRATMQNSGWNKRMTMDPKILEMCNEEVIKRQRSMHGSCDRWDTEKFDHLPSCQLRGETIGFHSEGSLEMSWRAATTMANTMAARSSTTNSSVDDHCDEAESDVE
>Sym_XWS2016007857_rbh_TGME49_293190
NWVPLEQDIYVMNMQEMWTETMFDSLSKYLDIECDLSYSRLDIPTDRIGGLGDFAFTREKYTALACWVRSDYWCPRDTGVVSLGPSACVRLGSADSKGAVAFVLDVAVCESIAGGVNGGVNGGVDGRVDGGVNGERDGHKDSNTSKKKQQGSLKEISEFLLPCIDAIVDTTVSVDTTTIDRDRDRHTDGDIHTHRITPTINKLNETNIDNTTIDQVETNTIGTSRDVTTPISILNNSAASHNSLQISNNSAASGDTLQVSSSNSRVPRLAAKTLAPTRSRGVPVRGSGCMARGTTHKVARRLPKHDQPVILIKKSSKNQSCVIYKRSSSNKF*
>ThaAnnAnkara000083_rbh_TGME49_293190
MYKWVDDKNSVQINGDYLDHWEPIRIFVGTWNMGYKKIDAKQFSTDVMCSCNTHFPENYECMTCNARFSHPLSDWIGLDYDLYFITLQECVSPNFFELVSRFLEKCKHPLERVFFKTDRILGFGEGAVVSRKMTCIAAWVRKDFLANGVVRVCGSKALYLSVYNRSKGVVCLQIKVFGQLICLLGCHLPSDYMERQKSFQTILSKLTCLFGENEKLIFKDVFHHIIWAGDFNFKLNIPLEHAVTNIVNGTLDKLIKYDEFHLSTSPLKDQKFCEDVIRFDPTYKKRENREVLDKGKKNWFEMEYLTSESKWYTLNTERVPSWTDRVLKWSDKTLETCLFFEPTSYRSAVPKNKTPLLISDHSPVSCAFMLRPLNRNIAMPVKLNSHTFKFD
>TheParMuguga003977_rbh_TGME49_293190
MNENNFKKTFSFPVMFKKSDKKASGLIQTNGDYLDHWEPIRIFVGTWNMGFKKIDPKQFSNDVSCSCHTYVSEKYDCMSCKARYVDPLSEWIKLDYDVYFITLQECVSFNFFEVVTRFLEKCRHPMERVSFKTDRILGFGEGAVVNRKMTCIAAWVRKDLLANGVVRVCASKALYLSAYNRSKGVVCLQIKAFGQIILLLGGHLPTDYMERQKSFQTILSKLTYLFGANEKLMFTDLFHHIIWAGDFNFKLTIPMERVVTNIVDGTLDKLIKFDEFHLSTSPLKDQKFCEDVIKFDPTYKKRENREVLDKGRKNWFEMEYSTSDSKWYSLNTERVPSWTDRVLKWSDKTMETCLIFEPTSYRTAIPKNKTPLLISDHSPVSCAFILRPLSRNIAIPIKLNAHTFKFD
>ToxGonME49003296_self_TGME49_293190
MEYEESSTREGSETHETTPYGSKGARRSAELPECCLANLVVDALFPDEDPAERARPETAKVAQEPPHGACLALSDRGTQAELDGTRWECRVVTPLVAVSVDCLSAEGCGVVVCEQPFSFLDYFGCCKVEYPPRYGTFDGELISAGRYASQMLQDAESARQRKSPHTVRSDRVEGDALFSAKKEPEVFELVRPEPGKDNRDKTAIPVKIFVGTWNTEYQEFENHGPKSEERFCKTAKWLVDCKLKKEGVRKISKEESFYSGNSNSLRDNSDVSCEMYDSVTLHVTGEESDNDDVMTTVGEGEEEEEEGGDTKQNTKHLLKFSMEGHPLRDWIKGGYDVYVVTLQEVTNDSIFQAISEYLESENGETFFRVDMGEGKISGLGKGAWTKMKSTSLACWIRESKLWPLGPVIPVDSKAFSFTVLNGSKGAVTVTLKVHKQLVCFVGCHLPASAKERGKARAFIRAKLAAMYSSEKNVDFTRVFHHILWAGDFNFRSQISSKQAMALLRAGKMHELATFDEGALESGKDMEMHGWMEAPVNFLPTYKKADNRPPLDLSRPDWVDQEYQSTMKKKGVLGTKVVDRPPSWCDRIFRWSPQELHYNLIAPPDQYFAAQPEFPNILMASDHAPVGGGFELYPLDKRFQVPLTFMADPSEALEAGDMRYGARNSLIADCGGRPDHLKMKSTV
>AleAndCCMP2222020178_none_TGME49_293190
PAWTDRVLYRSQHVQPQMYNSVKQAEVLKPPRNISDHDPVYARFEVECVTVQSRKLAALIREVRRRGRGDSSPTVGGGRREAEQALNFRLSISDSAQPEIEDFARRLFTSLQDILGPDEALGGAAQXXXXXXXXXXXXLGGAAQFLEYQEECWHLVCNNYETMIRDTVRRAVNEQLQNGGELDGTVVNRAIQALLEELRGNTRHNSVYVV
>Ari_ATCC50986016137_rbh_TGME49_293190
LIQEKKHLELMQFDQYKNARAKENFMTIYNEGKINFVPTYRRNRTDEGWSNKKGQCPSWCDRIFYKCRPQHEISILKYTSKEYFFMSDHRPVIGQYEIDL
>AzaSpi3D9026628_rbh_TGME49_293190
DCNGTDAASSIRCLLGYGLKRFTCKSHRSSSIGAGEGFITVKHPTRGVVILDSGPATITYELVSMPPPNLQADSQGNVCQTWLRVEYTDRSHDKGMFYLPAGEWNNYEIAKKTSIEDCSKTYVGKCAEGGMQVTETCGESSARRVEMRCLGVNCMANARSSSTKPGEQMVVHHPGIGTLSLPAGDLTVISISENVLPSTFSGFCIPDFDRQTNTFNLDRYVPKAPPDAWSVGCFRTDHAKGHEEGVHRPKALPGLLEARNMAILEHRIERSVAGSPVVCLRVKAPLCLQQKVVCACYDETQLLSHEQAPPDSTAGQLKMGCSHTLFSEDTKRPITAMSGSLPQAPDSCPSRWAWWKGEEPAIGSADQIATSEGGEHWLLPWKQREPVSSISTPPPPSISARNLRLCMATWNVGSEISIFGKGVGAGGVDDKSGELLRDLKRILRDGCSSGEEYDVVALTLQEGAEPQVLQDIEQILREDFGSEWYTASAAFAQAHGAIDVGPFYNLSYLHPLPYSHEYANGVFVVVLTRLPKDGVNTAAFRVNLIDETSAYQRGKRWTAAMMGSTGEKGAAVVRFEMSLEGTQRTYCFVGSHLEANMEDVRTMQTDRIKASLSAIKCPDGVWWAGDFNPRLHKNQCCPWERLNIFMHHGQAGPLVEIMRESDPIIRGTSWRQ
>AzaSpi3D9037642_rbh_TGME49_293190
LLIRRQKLLLVAFALSWPVPLDAVRSATIVDQQLSADSSTSADICGNGLLVKYKAGGGTTQHGRFYLPPAEWNGVQIFTKYAADGCKKTYVARCAMGGMQVIQDLIAMGQMRRHRYDASSVMXLKRFTCKSHRSSSIGAGEGFITVKHPTRGVVILDSGPATITYELVSMPPPNLQADSQGNVCQTWLRVEYTDRSHDKGMFYLPAGEWNNYEIAKKTSIEDCSKTYVGKCAEGGMQVTETCGESSARRVEMRCLGVNCMANARSSSTKPGEQMVVHHPGIGTLSLPAGDLTVISISENVLPSTFSGFCIPDFDRQTNTFNLDRYVPKAPPDAWSVGCFRTELGHVFMLRDMKKVFIDQKRCLDCSKPADMAILEHRIERSVAGSPVVCLRVKAPLCLQQKVVCACYDETQLLSHEQAPPVSTAGQLKMGCSHTLFSEDTKRPITAMSGSLPQAPDSCPSRWAWWKGEEPAIGSADQIATSEGGEHWLLPWKQREPVSSISTPPPPSISARNLRLCMATWNVGSEISIFGKGVGAGGVDDKSGELLRDLKRILRDGCSSGEEYDVVALTLQEGAEPQVLQDIEQILREDFGSEWYTASAAFAQAHGAIDVGPFYNLSYLHPLPYSHEYANGVFVVVLTRLPKDGVNTAAFRVNLIDETSAYQRGKRWTAAMMGSTGEKGAAVVRFEMSLEGTQRTYCFVGSHLEANMEDVRTMQTDRIKASLSAIKCPDGVWWAGDFNPRLHKNQCCPWERLNIFMHHGQAGPLVEIMRESDPIIRGTSWRQNHTDGAPFVLERWQCSGASCGGDWHELPIGFAPTFHKIYQRNDTATDGSGERMAAAFQRKDTCASAVLPHEKSPSTQQALSXDERLVEVLTATNKEQLHWPVTSAAFKKSSCPKLGEKALCFDEQYTNEGCIGAGSCYYSKKRSHCPLFTDRVLFTAPEGARTTSIQGCNYEALHHITSADHAPL
>AzaSpi3D9060680_rbh_TGME49_293190
LLIRRQKLLLVAFALSWPVPLDAVRSATIVDQQLSADSSTSADICGNGLLVKYKAGGGTTQHGRFYLPPAEWNGVQIFTKYAADGCKKTYVARCAMGGMQVIQDXDCNGTDAASSIRCLLGYGLKRFTCKSHRSSSIGAGEGFITVKHPTRGVVILDSGPATITYELVSMPPPNLQADSQGNVCQTWLRVEYTDRSHDKGMFYLPAGEWNNYEIAKKTSIEDCSKTYVGKCAEGGMQVTETCGESSARRVEMRCLGVNCMANARSSSTKPGEQMVVHHPGIGTLSLPAGDLTVISISENVLPSTFSGFCIPDFDRQTNTFNLDRYVPKAPPDAWSVGCFRTELGHVFMLRDMKKVFIDQKRCLDCSKPADMAILEHRIERSVAGSPVVCLRVKAPLCLQQKVVCACYDETQLLSHEQAPPGFSXSTAGQLKMGCSHTLFSEDTKRPITAMSGSLPQAPDSCPSRWAWWKGEEPAIGSADQIATSEGGEHWLLPWKQREPVSSISTPPPPSISARNLRLCMATWNVGSEISIFGKGVGAGGVDDKSGELLRDLKRILRDGCSSGEEYDVVALTLQEGAEPQVLQDIEQILREDFGSEWYTASAAFAQAHGAIDVGPFYNLSYLHPLPYSHEYANGVFVVVLTRLPKDGVNTAAFRVNLIDETSAYQRGKRWTAAMMGSTGEKGAAVVRFEMSLEGTQRTYCFVGSHLEANMEDVRTMQTDRIKASLSAIKCPDGVWWAGDFNPRLHKNQCCPWERLNIFMHHGQAGPLVEIMRESDPIIRGTSWRQNHTDGAPFVLERWQCSGASCGGDWHELPIGFAPTFHKIYQRNDTATDGSGERMAAAFQRKDTCASAVLPHEKSPRIRLHDAAGPVGDERLVEVLTATNKEQLHWPVTSAAFKKSSCPKLGEKALCFDEQYTNEGCIGAGSCYYSKKRSHCPLFTDRVLFTAPEGARTTSIQGCNYEALHHITSADHAPL
>AzaSpi3D9104851_rbh_TGME49_293190
XRIERSVAGSPVVCLRVKAPLCLQQKVVCACYDETQLLSHEQAPPGFSSTAGQLKMGCSHTLFSEDTKRPITAMSGSLPQAPDSCPFSMGMVEGEEPAIGSADQIATSEGGEHWLLPWKQREPVSSISTPPPPSISARNLRLCMATWNVGSEISIFGKGVGAGGVDDKSGELLRDLKRILRDGCSSGEEYDVVALTLQEGAEPQVLQDIEQILREDFGSEWYTASAAFAQAHGAIDVGPFYNLSYLHPLPYSHEYANGVFVVVLTRLPKDGVNTAAFRVNLIDETSAYQRGKRWTAAMMGSTGEKGAAVVRFEMSLEGTQRTYCFVGSHLEANMEDVRTMQTDRIKASLSAIKCPDGVWWAGDFNPRLHKNQCCPWERLNIFMHHGQAGPLVEIMRESDPIIRGTSWRQNHTDGAPFVLERWQCSGASCGGDWHELPIGFAPTFHKIYQRNDTATDGSGERMAAAFQRKDTCASAVLPHEKSPRIRLHDAAGPVGDERLVEVLTATNKEQLHWPVTSAAFKKSSCPKLGEKALCFDEQYTNEGCIGAGSCYYSKKRSHCPLFTDRVLFTAPEGARTY
>AzaSpi3D9146700_rbh_TGME49_293190
AVRSATIVDQQLSADSSTSADICGNGLLVKYKAGGGTTQHGRFYLPPAEWNGVQIFTKYAADGCKKTYVARCAMGGMQVIQDCNGTDAASSIRCLLGYGLKRFTCKSHRSSSIGAGEGFITVKHPTRGVVILDSGPATITYELVSMPPPNLQADSQGNVCQTWLRVEYTDRSHDKGMFYLPAGEWNNYEIAKKTSIEDCSKTYVGKCAEGGMQVTETCGESSARRVEMRCLGVNCMANARSSSTKPGEQMVVHHPGIGTLSLPAGDLTVISISENVLPSTFSGFCIPDFDRQTNTFNLDRYVPKAPPDAWSVGCFRTEPSLVMSSMLRDMKKVFIDQKRCLDCSKPADMAILEHRIERSVAGSPVVCLRVKAPLCLQQKVVCACYDETQLLSHEQAPPGFSSTAGQLKMGCSHTLFSEDTKRPITAMSGSLPQAPVVVLLDGHGGKARSQLLGAADQIATSEGGEHWLLPWKQREPVSSISTPPPPSISARNLRLCMATWNVGSEISIFGKGVGAGGVDDKSGELLRDLKRILRDGCSSGEEYDVVALTLQEGAEPQVLQDIEQILREDFGSEWYTASAAFAQAHGAIDVGPFYNLSYLHPXDGVNTAAFRVNLIDETSAYQRGKRWTAAMMGSTGEKGAAVVRFEMSLEGTQRTYCFVGSHLEANMEDVRTMQTDRIKASLSAIKCPDGVWWAGDFNPRLHKNQCCPWERLX
>AzaSpi3D9190867_rbh_TGME49_293190
XVRSATIVDQQLSADSSTSADICGNGLLVKYKAGGGTTQHGRFYLPPAEWNGVQIFTKYAADGCKKTYVARCAMGGMQVIQDCNGTDAASSIRCLLGYGLKRFTCKSHRSSSIGAGEGFITVKHPTRGVVILDSGPATITYELVSMPPPNLQADSQGNVCQTWLRVEYTDRSHDKGMFYLPAGEWNNYEIAKKTSIEDCSKTYVGKCAEGGMQVTETCGESSARRVEMRCLGVNCMANARSSSTKPGEQMVVHHPGIGTLSLPAGDLTVISISENVLPSTFSGFCIPDFDRQTNTFNLDRYVPKAPPDAWSVGCFRTELGHVFMLRDMKKVFIDQKRCLDCSKPADMAILEHRIERSVAGSPVVCLRVKAPLCLQQKVVCACYDETQLLSHEQAPPGFSSTAGQLKMGCSHTLFSEDTKRPITAMSGSLPQAPDSCPSRWAWWKGEEPAIGSADQIATSEGGEHWLLPWKQREPVSSISTPPPPSISARNLRLCMATWNVGSEISIFGKGVGAGGVDDKSGELLRDLKRILRDGCSSGEEYDVVALTLQEGAEPQVLQDIEQILREDFGSEWYTASAAFAQAHGAIDVGPFYNLSYLHPLPYSHEYANGVFVVVLTRLPKDGVNTAAFRVNLIDETSAYQRGKRWTAAMMGSTGEKGAAVVRFEMSLEGTQRTYCFVGSHLEANMEDVRTMQTDRIKASLSAIKCPDGVWWAGDFNPRLHKNQCCPWERLNIFMHHGQAGPLVEIMRESDPIIRGTSWRQNHTDGAPFVLERWQCSGASCGGDWHELPIGFAPTFHKIYQRNDTATDGSGERMAAAFQRKDTCASAVLPHEKSPRIRLHDAAGPVGDERLVEVLTATNKEQLHWPVTSAAFKKSSCPKLGEKALCFDEQYTNEGCIGAGSCYYSKKRSHCPLFTDRVLFTAPEGARTTSIQGCNYEALHHITSADHAPX
>ColAng076860_rbh_TGME49_293190
DLSSGINAEYMGSFDELNREIGAERVLNGFTALQPSFPPTFKRTRNLIILPTHNNGKGKKWDTVSEGPTADATRVVSSFYHHKRIPSFTDRILHKSQPTFRGNLRNFFFESCEQAVSS
>ColAng084575_rbh_TGME49_293190
AVVSTQSKQWYQRRVHGTFAPLKKIPPVAGLLEGSVLKESDVNLLKGKQEFVLAVGDFNLRVDLPYGSVLNRSDMVLKCHRMTEPYMKGSGEARNLFKKYSDKLDPFCNGDLHKVAPFDRVFEAGQLNFPPSYKLNTSSKTLKTGNSSSSITSYVKSVNLHTPQFPSSTSSQHSILTGTMRYDEKRDPSWCDRIFYRPHGMIDVEPIAYDSLVTCNHTGWTADLRFANCRNENEALKNASMVIAEYDHAPVRALFKLWI*
>ColAng087763_rbh_TGME49_293190
DLSSGINAEYMGETDFTNQFNHVFFFGDFNYRTEVDAPTAERLIADKNYAELIAYDQFTQQRTNEGVLAGFTETPITFAPTYRLQPGSGKYMIEKGNASSFCDRVLSRSMANTWVKCTSYKAVPDVTFSEHTPVCATYIIRCVRPVLSCFMKSQRPIPVFHFKNIAVKDHNGVIINKPAVIISAPFFGSTKPFDSKTSKTQNPSWSASEIPSHEAITQVLELIETGHIIFILREAAEKREDKAHRGSGHLTMLGRVVGQEGVEQDFEIDLMNHGRRMGKIVGRYMWVAAK*
>ColSpeColp10019414_rbh_TGME49_293190
YSTIIMVWLRLCGLLFVMCAMPLLGVVASHAGAKVFALTWNLGSSDSLPDEFIPELSKRLTFAAGLPASMAIGLPGVVALAFQESRAHKQIMDTVVPHFTSTLPYTFCGSIDTDTKAFEDFLRVFGGGSLLKGQTSLYVFVHSGETVDSSEAIRFQCVPGSHGKARIANGKSRASEAGNKGAVAMHVTAQFAGISRKICFVSTHQTYKGDAQSRADAANTILSNKFLKRCHSLVFAGDFNSRFSDVSLEDMETNLLRASTGAMMNFNRKYDELSGQLIHYRRYLHEVNEATIVFPPTYKKATPDECKKLSSLLSEGQALPLSDCLAEAAAEAPIQPLCSALCTQGKIFYLGNEGSAKNRPAYTDRILYKGLYTLAADAESYNSIPTIVWSDHSPVYFKGVLLIVKSTASNHFAVLDTLPAMDAFSADDSGAFELAPVNQAPASLKSPFLQPQPAYRRLPKFYDPAELQTDIESQDDGVGEWSDALTKRQKKHRRKAASH
>ColVieColp7a207801_none_TGME49_293190
AEYMGITHQFNVFWFGDLNYRIELPRPEVLELATRGDYDRLLEADQLLRQKEKDLVFVDFLEGDITFPPTYKYEINDESDPANPPTLPRMYTDKKMQTPSWCDRILYKPLFKDSIGLLSYGCADLIQTSDHSPVFSTFDFTLPQLPSPHCSFSQCYFQMHELKGTQLRPFNLGHLNFTAQSAEFTPHASSSSIDVASAQPSSPSKGDLTPVKSRHSICSTISAASNSSMSSSSSSSTVFSSPVANEPPASSSSSMTPSSTLSPPPPVSSYRISIDSSSAPSPSPSSSPSRKPTEHENDAPSGDTNVVASTTLRLPVPSALTLTPTSSNTAEPLSPVSVQDPLSPGSINSAIQSMKLSVSICLPFLDGISKSVTIDSHKSAVRSGQFPSWNASDFPIIGPYLTQKEFIESQFIIVTVHDRGHLLGHATVPLKPIVNGHNDFTARLTRRGRPTGWIEGKLSVAWVESQPVVASVRSNRI
>Cys_WienI009768_rbh_TGME49_293190
MSTTMSVPSPSIRSSSSPSSSFCSSPLSLSSSLSLASSSSLDSSATSLNVVYMYEDGHDTEEDESDAVVRGETCEGMGAAAKLKTTGTSNEGREGEILSKPKGDLTSLNLYSEAADTDVCTPKEKKEDSCASHSDEEKEEHCEHHEDRATASPLSMSSTAKGVAQSQAFLSNGEVETFDLSCSASSSSSSSHSSSRDKKTKKQTPGDDFDRGGDATTSVSSLTPSSSNSSSCDASPVAENQRLPSSSSLPMTTLTTNRRRNFLLRAEEEDQKDHHPLANQREETFDRFSGISSSPSSSSSCSVAMSGSSSLSPAMSFRSSSPLLTQREASIPDINTNPLLYPSSRSYRRNDIEKTREKSSACPSWSSIAKSPRLPSSSSHAPSSSLVPCRLAFHSDNRQLSPHSDLLSTVRSFWLREEETSPPKEELIKPVFLFDSLHATKQSRGRHSHQEEDKGTEKEKKKKITETDKATSHMSHSKARERRLRRQQHHHSQRRPGARSDQEEEDESTRGSTDRGGVTTGDGPKGCRRKERTDGTTTSKKKKNHSSPVRHSHHDGDSRGLLYSHSSSSSSLPECGLTNFIIDAVFPDDSRTADKKGKKLNDDGEEDGKNGSLQKQRTTIRGRRENLNRTQSSTSAVGEQQNWRQGQRSHDYSSSSALQAISPRRSQSQSQPMINDLSSTSPSSEDPGVRWECRIVTPFVAGSVDCLSAEGCGVVLCEKSYNFFDFLNCCLVQYPPYYSQYAHLNDMGYGDSTRESIYSAARHSQRDSSRLHPSPIQNSKRSSARSSRLPSPGGHQEVEETDVIDYEPVVEVIQATIKPKAGEDNRDKTAKPIRIFMGTWNTEYQQFGDDYLDALKRQCQTSEERYCKTAKEIYMRKMRKSSQGRQGSAVGGQSLQSSSTSVSTHTGGPGASTFFDESDFEDQDPFFEGEEGAGTGEGEEDEDDISPAVTGANKQHLFRKLKTGQQPLRDWIRAGYDVYVITLQEVTXX
>DinSpeMGD132701_rbh_TGME49_293190
NEITSIFKLHEYDHIICAGDLNTRIMLPKEQFEQVAENPMKFLSLDEFQDWHANELVSDEWREGQVDFLPTYKLHPGSICYGDK
>DinSpeMGD179033_rbh_TGME49_293190
KKKEKKKGVDAEDMYSFGLELEKAKPVKKQDLECVSCQIQTMTYNCAAVSPTLEIAEALVQKAPKGVPDIFFAGLQEFVDLASLSLLVGDTARQDAWKQMFSEALLNRHRCTFQCIESVTMGGLLSLVFLRNGAQIRLCGPPTISTCMCGHGMGLPNKGAIAISIQTNDMGHLQLINAHLASGSWSTASSARCRDFDRIQSCLGLGHSNLCIFAGDLNMRMMLPAGDAAIRGVVGRSDWKELMKFDELADVQRKGLAFSSWSEGTIQFPPTYIGMMWSGLHILISLRGL
>DurBalCSIROCS38088564_rbh_TGME49_293190
MTFEDIVSARPADKLKVFIMSWNMGNAPQSGIEYVLSQKEATKTKDGVDCVTQLTANIGAILGTSFFKVKHAQRAQMQLFVYAKQDLLPRISNVQFSVENTGFLHVFPNKGGILVTVQVDGTKLAFISCHLTAHEGVKHCEERNASIAEIFGGVRAGDQRWDVAEQFHHVFWMGDMNYRTTFDTTNLPANTKKNIKELNEVALQLEKSGKSAKTSVQQASSSSPKGSKRDSTTSNNNSDSDSDGEEETLMPKSNKDQSEKARKKAEWKEQHKKTMDMVVAEKWEDILALDELNREIAAGRVLNNFTALQPSFPPTFKRTRQESIQRIANGAKGGKEWDLLPEICSDAKRAVSTFYHHKRIPSFTDRILFKSLPAFKSNLVNHFFESCEQAVSSDHKPVRAGFEVTLVKGDDDILVDRNLLRWKGKVSSATSGSRSDAQILRMTFSDMKGENLEEMDSQLTGGKSDPYIVITTDPGALLLYKGTLNGDFEGVRSSIIYHELNPVWKETIDIGLASIDLRGLCRNASLIISVWDYDRTNADDLIGVMSIPIADILAQHAIGSSYSFNQALHSCTEIMGKLSGKITVQGTFDSLMTAYESLHGDRDNTERYVKLSEAMREKASLSQVNCGCTIA
>DurBalCSIROCS38092746_rbh_TGME49_293190
MTFEDIVSARPADKLKVFIMSWNMGNAPQSGIEYVLSQKEATTEFDIIVFGLQESTYKTKDGVDCVTQLTANIGAILGTSFFKVKHAQRAQMQLFVYAKQDLLPRISNVQFSVENTGFLHVFPNKGGILVTVQVDGTKLAFISCHLTAHEGVKHCEERNASIAEIFGGVRAGDQRWDVAEQFHHVFWMGDMNYRTTFDTTNLPANTKKNIKELNEVALQLEKSGKSAKTSVQQASSSSPKGSKRDSTTSNNNSDSDSDGEEETLMPKSNKDQSEKARKKAEWKEQHKKTMDMVVAEKWEDILALDELNREIAAGRVLNNFTALQPSFPPTFKRTRQESIQRIANGAKGGKEWDLLPEICSDAKRAVSTFYHHKRIPSFTDRILFKSLPAFKSNLVNHFFESCEQAVSSDHKPVRAGFEVTLVKGDDDILVDRNLLRWKGKVSSATSGSRSDAQILRMTFSDMKGENLEEMDSQLTGGKSDPYIVITTDPGALLLYKGTLNGDFEGVRSSIIYHELNPVWKETIDIGLASIDLRGLCRNASLIISVWDYDRTNADDLIGVMSIPIADILAQHAIGSSYSFNQALHSCTEIMGKLSGKITVQGTFDSLMTAYESLHGDRDNTERYVKLSEAMREKASLSQVNCGCTIA
>KarBre003303_none_TGME49_293190
MTQITSILAVACLVVTGSQGVRLVRSADNVHGVKSFMEKTQLSIRAWTFNAGAGYGPNEKVEIDHANMVNKLFEDNVKDDIIATCTLEDYPKKELHELVSRDKGDEWALIAYGKHSGFAGIGKNAQILSVFLRKKNYEVWYQSTSKGGIEKEWFVGYGQTYAIPKPIMRSSETRLPNHDLVVSASTRFHQTSKSGKGGVSALLNFSANGQMPATTISVICAHLDASDEEKRRHGLMQILEENARQKEFTKEERKRPARPSCELWDADSPDCQGKEYEAVAKKPIDAVLLFGDLNYRLRNDTASSKDLATLVSTPNGRLKMSQKDKLKTRIPSDMNDALLVRDKEQGGLAFKCNQPYEEVLPSYKRNTDHMEACTTISKAIEKGNMNLAEGXAQLCFTHKGGQWVQKNGDFQLGWLDRFCVRSVSHSGVSLEFGEQRSWDADQSYSTLSDHTPQEVVVKIAHPQMVKLAHPQMCPVPSLPKRASVVHFAPNADFDSPDLFDLHAGSDRVLAGTQLTYHCDTSCTMEGNATLTCGENGQFDQEVPRCVCDDLAFAAL
>KarMicCCMP2283021159_rbh_TGME49_293190
XFQCNHTRNCAPIGSPTNALTLDREIKVITNSEFCFTTTGFEDGEQISFKMCAEDEKEAESWKAAINDAAHAAISRRASAATPTTLSAKDLVELPFANGVSLAIMSIGIPTNVNVYSVDFDCATDDGQCKEATGLAKMKKSARKLTYTTAEKGGAIVRFEFGGKAFCFAACHLEAKHREKRWLQAKLMSDALATLDCDTQIWMGDFNTRPTLPDGSHKCCPWTEVELYTRQNAAHKLRDLTLRHDDMFLMPGLTADSTVYXGDGMDITFPPTFHKRLKRTGMNQCSKFPKEQEEANLADLIFTESLARDTLIGNDTSDVVDALVAANRYALLQEKCSAGKPNMCYGGLETAGNCERGGCFNTHDKDHCPGYTDRIVYVPGEYEDKGGAILLPCDYVAIPTEASADHSPVVATFNIDKLAPIYGPRQEHEVRF
>KarMicCCMP2283073509_rbh_TGME49_293190
XMAHLYADRSVPPAPTNKSTLCAVSWNVGREFDKHVPWLQGLVDVGGVGLSGLKGDELSHGLEMLVRECGDASIVVLGLQEGAEHRLTQRIQALRSKGSRRVRANSFAGVRPWGNNIKAIGDVQGFSQHLAYVIKEGIMIKYGQKLGAAHERMIVLTSENLLTFELDAEKQDIPDNALELGTPEFKVEESASSLCIKVTGMQLVEAGKGENRCDIVSYTMCADKLSEYNSWLASIQLSHWRAGGFVMREGVLDLVNPKTGTREPHLVVVTNDRLTPFSFNLETDGLVRGAHAIQLGLSEFRAATTLDPLCMTVTGQELAYTYDGIRTGKIILYKLCAKSEAEIDEWVTTLQSTALASAVWETPEEYVVHEGQVVKHGQMLGREKNRFVRLTSQRLLTNDVDNKTGEPVGPPTNSLELASITIEPEESDSLCMYVTGLEKGRKVKFKMCVAARDAAAGVRAVISERDHPRQVSSTISDRIPKDDLSSLTVRLNLILESTEDLFANESATEVIISGVAAAITMAMNVAVHAVDLISNQDLKEHMSRELGTRGVKVLDAQMSVISQERGPVRTSKTRGDKVHSLPFTKGVSLTVLSDIEPSEVELFTVDFSFASKNRRSPNTQWLPYLKKQFRDKMLPTTADKGGAIVRVVYGSKALCFAACHLDAGNAKKRHQQAQLMADSLSALPCDAQLWMGDFNTRPTGCCPWKEMELSIAHGLYRHVRQLTWNHDDFPSMSEGYEEMPPISRPTFHKRFKRQDQDECADSHEFVDFDQDRPPVFQRASLTKRVDIKQASGGGDIVNASSITTAEHAALNAIKAAQDAASQASLMVAAAEAAIEAAKAEESYKSTLFAMNQFPLQPQPVDGECGSPSQHTVCWQGHKTKEMCEAGACFNILDKSHCPGYTDRVVYKPGSILEPLAYYSVESRV
>KarMicCCMP2283077356_rbh_TGME49_293190
XSRLHVHMEDWIDCTSVLCKQEAIHVRGDIYPVPILRGFQCRGSLWHFQNQLGKKVEQFHKILNGGEFGSVHKRPVLLDLDXQLCGKEEVVVPQAVLSMSKSSSQDLVCLKLNFRQSAKAVCGCFNKTNSLASRADVARLPSSMLKGCDFHAVAPAPLENTIAHYPHPTNGHRHLPAISACRPLASIEHWMGGKLCVASWNVGSELDAMGIGMGGLIGDELYASLRNLLLRECHGASMVAVSLQEGADPAITTFLKDISTESSVGDLQLWVNTFAGVQARGNSVPLNGLNGLAEHTAFKIKEGTLIKYGQIFGQEHPRKVVLTQDALLTYXFQCNHTRNCAPIGSPTNALTLDREIKVITNSEFCFTTTGFEDGEQISFKMCAEDEKEAESWKAAINDAAHAAISRRASAATPTTLSAKDLVELPFANGVSLAIMSIGIPTNVNVYSVDFDCATDDGQCKEATGLAKMKKSARKLTYTTAEKGGAIVRFEFGGKAFCFAACHLEAKHREKRWLQAKLMSDALATLDCDTQIWMGDFNTRPTLPDGSHKCCPWTEVELYTRQNAAHKLRDXMFLMPGLTADSTVYKEMDITFPPTFHKRLKRTGMNQCSKFPKEQEEANLADLIFTESLARDTLIGNDTSDVVDALVAANRYALLQEKCSAGKPNMCYGGLETAGNCERGGCFNTHDKDHCPGYTDRIVYVPGEYEDKGGAILLPCDYVAIPTEASADHSPVVATFNIDKLAPIYGPRQX
>KarMicCCMP2283094687_rbh_TGME49_293190
FEKSTSALLEAPTNVVQLDLPGFQVKRSTPHTCVSVSGLQIANNDKLECKKQSLHLCADSEEERADWTASLELEGLRARGQIVKESLVRSKSGKPVLVVLTSDILVALKIDLDTGRPRSWDVVRIMMGQPFLQVKGDGKFCITTKGLQQMEDTEDRGDVNFTVVEKGTLFFCTASLEEQGNWITAIRQVSASRAAWAHPAEITLRKGILYKYGQVFGFPKLRYIRLTNEHLLTFETNQNQTAMGLPTNSIDIKTVTLEAEGDDCLWVTGIETEQSGKVNTEVKFKLCATLMFKNPTQERDEYFISNTAEIIRRASYEGYRDGDGDVGPIGSFTVHLHIVGDGDDVSITRIVNDALQKAFPGISTRVESLKESCGYLSSGSVGAVWMIKVALADLRVRPGEEILERIAESLESRGVRLVKPDSTMVLNLEGSLLPRKIEPMVYLPFHTGVSIALFSETPPTEVQLYSVDFRYASVDRKVPKKSSISAFKQWVRKQLPTTADKGGAIVRAVISGKAMCFAACHLDANNKQKRHQQALLMSDSLSALPCDSTVWVGDFNTRPSKMYGNESDCCPWKELELAVAHDLRDHIRALTWNHDDFTEMIKGPYSEMSPLYRPTFHKRXDMTNVRGKIFWMAPDRQTLMQQVSPRVRHWRLSAMKLRKPKH
>KarMicCCMP2283106562_rbh_TGME49_293190
XWKGRSRSATSSFVYVQKLLTRFGMLEVEFSPKRESCLRVLQQNQLACLSGGRGAFAIFNAERMRFSRCGPTAPLENTIAHYPHPTNGHRHLPAISACRPLASIEHWMGGKLCVASWNVGSELDAMGIGMGGLIGDELYASLRNLLLRECHGASMVAVSLQEGADPAITTFLKDISTESSVGDLQLWVNTFAGVQARGNSVPLNGLNGLAEHTAFKIKEGTLIKYGQIFXALTLDREIKVITNSEFCFTTTGFEDGEQISFKMCAEDEKEAESWKAAINDAAHAAISRRASAATPTTLSAKDLVELPFANGVSLAIMSIGIPTNVNVYSVDFDCATDDGQCKEATGLAKMKKSARKLTYTTAEKGGAIVRFEFGGKAFCFAACHLEAKHREKRWLQAKLMSDALATLDCDTQIWMGDFNTRPTLPDGSHKCCPWTEVELYTRQNAAHKLRX
>KarMicCCMP2283137060_rbh_TGME49_293190
MVLNLEGSLLPRKIEPMVYLPFHTGVSIALFSETPPTEVQLYSVDFRYASVDRKVPKKSSISAFKQWVRKQLPTTADKGGAIVRAVISGKAMCFAACHLXANNKQKRHQQALLMSDSLSALPCDSTVWVGDFNTRPSKMYGNESDCCPWKELELAVAHDLRDHIRALTWNHDDFTEMIKGPYSEMSPLYRPTFHKRFKREGHDECEGKDFLDGPRPPNPYAASVATSETLASLSDETSKAKALMFANRLDIIKDMSETFQTYLVLGRGSLKRSMRSW
>KarMicCCMP2283175558_rbh_TGME49_293190
XKVLDAQMSVISQERGPVRTSKTRGDKVHSLPFTKGVSLTVLSDIEPSEVELFTVDFSFASKXRRSPNTQWLPYLKKQFRDKMLPTTADKGGAIVRVVYGSKALCFAACHLDAGNAKKRHQQAQLMADSLSALPCDAQLWMGDFNTRPTGCCPWKEMELSIAHGLYRHVRQLTWNHDDFPSMSEGYEEMPPISRPTFHKRFKRQDQDECADSHEFVDFDQDRPPVFQRASLTKRVDIKQASGGGDIVNASSITTAEHAALNAIKAAQDAASQASLMVAAAEAAIEAAKAEESYKSTLFAMNQFPLQPVDGECGSPSQHTVCWQGHKTKEMCEAGACFNILDKSHCPGYTDRVVYX
>KarSpeRossSea058109_rbh_TGME49_293190
LAQGSAVIWSVISCAPTHTSMLAQEIDSPPGPTGTIDAGASERFVPPDRLGRSNVDEASSPSSRTPFLQGSPDSQAGTSPLADYGAPNSIEAPAESSASPSAARSPTGSIAARVAAAVKERGSLHGRPAVTECAADPQNVDNLLGECLELPACSQPLDKVNIPQCHDADSSAASHSLALSHHFSSRSHHAESQGLRSEWWSDSGANSTSSEAMAAVLRGLADEPEALPVIIGETVPSDSTVQPIPPNHLELDGLVKRSPSEDCPQAPSAPAPAHPVAETAASPERTHAASKLRDTSSPSPPEIGASSTAASGSQRNLEFEPGGSVQTCKEAPRASSSRQGRSSTSVSVRGAQVTEDYGGVSGVPGSELESLRRQLAERSEAEASLRKVLELQEQQLAKVSAEAREQEAKMENHAQERTSLREEVAEMRHTLGRTEVIDNDHLGLALQELQAPPPAFSQVLSSKATGSSSVTASWALAASRADLLNSIKNKTVTKATVYYRECSKELADLEVSVPLAQQGSRPKDGEHAVSASDLTFLRPPLEGPQKPTSPRPCTQSSPMMTKQSTIGTEQAFASQNSMGTMGTVEAGIGSAMLQQAGDHRPIRLLCFTWNMGNKEPIEDELSEWLPDSGTGFDLIVVGCQESNYTAHAEAAGTTSSSSAPERTTSSSSFPDKEKEGSVLDHVKTAVTSRGGLRCLPTVATIASASPKAPDVVEESTNGNPFPESLGPFRLENCTTLPSVDKRNASYRMPSTGVAARLSNIGVDLKGRLSPSSSMPDERHPLGNGDFVDLGASTFCFAYPSATKGNLEDLDEAARSEMQAEPEYALLFFGGFVYLDEQGKCVAMQAIRPGSQLTFSPFLADDGFVKRMQKQNRLHSAPPELMASGANQFSWVLPGEDLGCNATCQFGGFLFLPDSQESSALYFDLDALHKCQTSLDALPMDLAPSRSGKSVSFALPELESSRMENDHPKMHHFLQLVHTRLGPEWQTIVDTHLMQIRMGIFIRHHLPVSNIEHNWCGTGLAHALGNKGGVVACMDVCGTSLCFICAHLAAFVEENKRRKEDCQQLLKKARLRNKALDITAQFDHCFWLGDLNFRLDVTGEDKTNSTESLRQVMQLIQDGQWHELMTYDQLTEAKRCGEILAGFQEADIQFSPTFKVQREVGLNYQEARVPAYCDRILWKSLSQHEHRVKFHRFTSGPRISTSDHKPVWAHVEISPSIKPQAEDILGPDQLHQAVPICITKLEAKGLVGTDGSLKTCPYVVFHSVPLEVLGGTQVGERTTRVVKKSPNPQWSHTDVPVLHPAFRFEDALRLLKHTTLALDFFEHDMVGDEHLGTALVCLGGFTREQGVSSQGESKKTKNKASSQFSFNFSAPIVRGTALCGSVNGKLMLTLDSDIAMMLQSSQNGKFGQPHRCHCTLL
>KarSpeRossSea058110_rbh_TGME49_293190
SLALSHHFSSRSHHAESQGLRSEWWSDSGANSTSSEAMAAVLRGLADEPEALPVIIGETVPSDSTLQPIPPNHLELDGLVKTSPSEDCPQAPSAPAPAHPVSDTAASPERTHAASKLRDTSSPSPPEIGPSNMVASGSKRKVQIDPGGSVQTCEEAPRASSSREGISRASVSVGGAQATEEYGGDRGSPGSELESLRRQLEERSAAEASLRKELEQQEQRLAQVSAEAREQEAKMENQAQERTSLREEVAEMRHTLGRTEVIDNDHLGLALQELQSPPPAFSHGLSSKATGSSSVTASWALAASRADLLNSIKNKTVTKATVYYRECSKELADLEVSVPLAQQGSRPKDGEHAVSASDLTFLRPPLEGPQKPTSPRPCTQSSPMMTKQSTIGTEQAFASQNSMGTMGTVEAGIGSAMLQQAGDHRPIRLLCFTWNMGNKEPIEDELSEWLPDSGTGFDLIVVGCQESNYTAHAEAAGTTSSSSAPERTTSSSSFPEKEGSSLDHVKSAVTSRGGLRCLPTVATIASASPKAPDVGEESTNSNPFPESLGPFRLETCTTLPSVDKRNGSYRMPSTGVAARLSNIGVDLKGRLSPSSSMPDERHPMGNGDFVDLGASTFCFAYPSATEGNLEDLDEAARSEMQAEPEYALLFFGGFVYLDEQGKCVAMQAIRPGSQLTFSPFLADDGFVTRMKKQNRLHSAPPELMASGADQFSWVLPGEDLGCNATCQFGGFLFLPDSQESSALYFDLDALHKCQTSLDALPMDLAPSRSGKSVSFALPELESSRMENDHPKMHHFLQLVHTRLGPEWQTIVDTHLMQIRMGIFIRHHLPVSNIEHNWCGTGLAHALGNKGGVVACMDVCGTSLCFICAHLAAFVEENKRRKEDCQQLLKKARLRNKALDITAQFDHCFWLGDLNFRLDVTGEDKTNSTESLRQVMQLIQDGQWHELMTYDQLTEAKRCGEILAGFQEADIQFSPTFKVQREVGLNYQEARVPAYCDRILWKSLSQHEHRVKFHRFTSGPRISTSDHKPVWAHVEISPSIKPQAEDILGPDQLHQAVPICITKLEAKGLVGTDGSLKTCPYVVFHSVPLEVLGGTQVGERTTRVVKKSPNPQWSHTDVPVLHPAFRFEDALRLLKHTTLALDFFEHDMVGDEHLGTALVCLGGFTREQGVSSQGESKKTKNKASSQFSFNFSAPIVRGTALCGSVNGKLMLTLDSDIAMMLQSSQNGKFGQPHRCHCTLL
>KarSpeRossSea058112_rbh_TGME49_293190
TGVAARLSNIGVDLKGRLSPSSSMPDERHPMGNGDFVDLGASTFCFAYPSATEGNLEDLDEAARSEMQAEPEYALLFFGGFVYLDEQGKCVAMQAIRPGSQLTFSPFLADDGFVKRMQKQNRLHSAPPELMASGANQFSWVLPGEDLGCNATCQFGGFLFLPDSQESSALYFDLDALHKCQTSLDALPMDLAPSRSGKSVSFALPELESSRMENDHPKMHHFLQLVHTRLGPEWQTIVDTHLMQIRMGIFIRHHLPVSNIEHNWCGTGLAHALGNKGGVVACMDVCGTSLCFICAHLAAFVEENKRRKEDCQQLLKKARLRNKSLDITSQFDHCFWLGDLNFRLDVTGEDKTNSTESLRQVMQLIQDAQWHELMTYDQLTVAKRCGEILAGFQEADIQFSPTFKVQREVGLNYQEARVPAYCDRILWKSLSQHEHRVKFHRFTSGPRISTSDHKPVWAHVEISPSVRPPAEDILRPDQLDQAVPICITKLEAKGLVGTDGSLKTCPYVVFHSVPLEVLGGTQVGERTTRVVKKSPNPQWSHTDVPVLHPAFRFEDALRLLKHTTLALDFFEHDMVGDEHLGTALVCLGGFTREQGVSSPGESKKTKKQGIVTVFL
>KarSpeRossSea058113_rbh_TGME49_293190
SLALSHHFSSRSHHAESQGLRSEWWSDSGANSTSSEAMAAVLRGLADEPEALPVIIGETVPSDSTLQPIPPNHLELDGLVKTSPSEDCPQAPSAPAPAHPVSDTAASPERTHAASKLRDTSSPSPPEIGPSNMVASGSKRKVQIDPGGSVQTCEEAPRASSSREGISRASVSVGGAQATEEYGGDRGSPGSELESLRRQLEERSAAEASLRKELEQQEQRLAQVSAEAREQEAKMENQAQERTSLREEVAEMRHTLGRTEVIDNDHLGLALQELQSPPPAFSHGLSSKATGSSSVTASWALAASRADLLNSIKNKTVTKATVYYRECSKELADLEVSVPLARQGSRPKDGEHAVSASDLTFLRPPLEGPQKPTSPRPCTQSSPMMTKQSTIGTEQAFASQNSMGTMGTVEAGIGSAMLQQAGDHRPIRLLCFTWNMGNKEPIEDELSEWLPDSGTGFDLIVVGCQESNYTAHAEAAGTTSSSSAPERTTSSSSFPDKEKEGSVLDHVKTAVTSRGGLRCLPTVATIASASPKAPDVVEESTNGNPFPESLGPFRLENCTTLPSVDKRNASYRMPSTGVAARLSNIGVDLKGRLSPSSSMPDERHPLGNGDFVDLGASTFCFAYPSATKGNLEDLDEAARSEMQAEPEYALLFFGGFVYLDEQGKCVAMQAIRPGSQLTFSPFLADDGFVTRMKKQNRLHSAPPELMASGADQFSWVLPGEDLGCNATCQFGGFLFLPDSQESSALYFDLDALHKCQTSLDALPMDLAPSRSGKSVSFALPELESSRMENDHPKMHHFLQLVHTRLGPEWQTIVDTHLMQIRMGIFIRHHLPVSNIEHNWCGTGLAHALGNKGGVVACMDVCGTSLCFICAHLAAFVEENKRRKEDCQQLLKKARLRNKALDITAQFDHCFWLGDLNFRLDVTGEDKTNSTESLRQVMQLIQDGQWHELMTYDQLTEAKRCGEILAGFQEADIQFSPTFKVQREVGLNYQEARVPAYCDRILWKSLSQHEHRVKFHRFTSGPRISTSDHKPVWAHVEISPSIKPQAEDILGPDQLHQAVPICITKLEAKGLVGTDGSLKTCPYVVFHSVPLEVLGGTQVGERTTRVVKKSPNPQWSHTDVPVLHPAFRFEDALRLLKHTTLALDFFEHDMVGDEHLGTALVCLGGFTREQGVSSQGESKKTKNKASSQFSFNFSAPIVRGTALCGSVNGKLMLTLDSDIAMMLQSSQNGKFGQPHRCHCTLL
>KarSpeRossSea058115_rbh_TGME49_293190
LAQGSAVIWSVISCAPTHTSMLAQEIDSPPGPTGTIDAGASERFVPPDRLGRSNVDEASSPSSRTPFLQGSPDSQAGTSPLADYGAPNSIEAPAESSASPSAARSPTGSIAARVAAAVKERGSLHGRPAVTECAADPQNVDNLLGECLELPACSQPLDKVNIPQCHDADSSAASHSLALSHHFSSRSHHAESQGLRSEWWSDSGANSTSSEAMAAVLRGLADEPEALPVIIGETVPSDSTVQPIPPNHLELDGLVKRSPSEDCPQAPSAPAPAHPVAETAASPERTHAASKLRDTSSPSPPEIGASSTAASGSQRNLEFEPGGSVQTCKEAPRASSSRQGRSSTSVSVRGAQVTEDYGGVSGVPGSELESLRRQLAERSEAEASLRKVLELQEQQLAKVSAEAREQEAKMENHAQERTSLREEVAEMRHTLGRTEVIDNDHLGLALQELQAPPPAFSQVLSSKATGSSSVTASWALAASRADLLNSIKNKTVTKATVYYRECSKELADLEVSVPLAQQGSRPKDGEHAVSASDLTFLRPPLEGPQKPTSPRPCTQSSPMMTKQSTIGTEQAFASQNSMGTMGTVEAGIGSAMLQQAGDHRPIRLLCFTWNMGNKEPIEDELSEWLPDSGTGFDLIVVGCQESNYTAHAEAAGTTSSSSAPERTTSSSSFPEKEGSSLDHVKSAVTSRGGLRCLPTVATIASASPKAPDVVEESTNGNPFPESLGPFRLENCTTLPSVDKRNASYRMPSTGVAARLSNIGVDLKGRLSPSSSMPDERHPLGNGDFVDLGASTFCFAYPSATKGNLEDLDEAARSEMQAEPEYALLFFGGFVYLDEQGKCVAMQAIRPGSQLTFSPFLADDGFVTRMKKQNRLHSAPPELMASGADQFSWVLPGEDLGCNATCQFGGFLFLPDSQESSALYFDLDALHKCQTSLDALPMDLAPSRSGKSVSFALPELESSRMENDHPKMHHFLQLVHTRLGPEWQTIVDTHLMQIRMGIFIRHHLPVSNIEHNWCGTGLAHALGNKGGVVACMDVCGTSLCFICAHLAAFVEENKRRKEDCQQLLKKARLRNKALDITAQFDHCFWLGDLNFRLDVTGEDKTNSTESLRQVMQLIQDGQWHELMTYDQLTEAKRCGEILAGFQEADIQFSPTFKVQREVGLNYQEARVPAYCDRILWKSLSQHEHRVKFHRFTSGPRISTSDHKPVWAHVEISPSIKPQAEDILGPDQLHQAVPICITKLEAKGLVGTDGSLKTCPYVVFHSVPLEVLGGTQVGERTTRVVKKSPNPQWSHTDVPVLHPAFRFEDALRLLKHTTLALDFFEHDMVGDEHLGTALVCLGGFTREQGVSSQGESKKTKNKASSQFSFNFSAPIVRGTALCGSVNGKLMLTLDSDIAMMLQSSQNGKFGQPHRCHCTLL
>KarSpeRossSea108812_rbh_TGME49_293190
LKRLSWSKPMCSDYFCCTVAINMLASAVLPETTSAESCSQQLVEPSQLPSVLGAMPSHGQVLYYKLCAKGQADVEIEPALLQSSGGLPTNGDGPISAPGIRFLCRGGADEKPVPPPLTSLGPRIGMARDQIRVAQPGIDCQDCPPEETQIAGTTEPLLRIAIFTWNVGNKPPEPEELAEWLPNCGEGYDLIAVGLQESDYGKRKERTDLPQSTYSPSPSDKGTEFDVDDSGDELTMAADGADLHDFHELVLRRLGEDWHVASKVYLGQIRLAVFARRGLGVSNFEHSSCATGIGRTYWNKGSVVVGLEVRGTSICFVCSHLAANMQCNQRRKEDCQQTLRGARTHNRQLDVTLQFDHCFWFGDLNFRVDFSGCDKKDTPENIERGFRAVEARDWSQLMSHDQLSRGMKSGEIFAGFQEPEITFGPTFKVKKQRYTEHADDPKQLRVPSYTDRVLWKSLDRWSKNLTCTSFSSLEEVTTSDHKPVCACFEVFPSCSPQLSDALTGDSVQRSPAISSLHNTFDDAVPMYINKLWVEGMEEMAAEGLHCSDLYITFFSTPAFVLGYMPVRERQTGVQRSTQNPAWLKRPQKEMPVLRPAFDSQGAVDCLRRSTLVIDIWNSETIGSDWHIGTALVSLEGLVQQAQKKKYTLEFSSKIIHLNEWRGKAMVRGRLVVLSAKSAVRNANAGRGHLGRPKCCTIA
>KarSpeRossSea108815_rbh_TGME49_293190
LIWDGRWGHVRKDTSTVVTNVQRSSWSKPICSDDFCGTVTIHMRAPAVFSETSLAESCSHQLVEPSQLPMGGCLPMGGCLPVAPISLGAMPSHGQVLYYKSCAKGQADVEIEPALLQSSVGLALDGDGPISTAGITFLCRDGAGEQPAPPPLTSPRPRVGLRVAQPDDRDRPITSDEAYGKAIDCRDCPPEGAVCIAATAEPLLPFLRIAIFTWNVGNKLPKPEELAEWLPNCGKGYDLIAVGLQESDYRKTKERADLPRSTHSPALLGKSNGTEFDSDDSGEESTMATDGVDLYDFHELVLQRLGEGWHVASKVYLGQIRLAVFARHHLGVSNVEHSFCATGLGRTYWNKGSVVVGMDVRGTTLCFVCSHLAANMQCNQRRKEDCQQTLRHARIWNRSLDVSWQFDHCFWFGDLNFRVDFSGSDRKDTPEDMDSGFRAVEARDWSKLMSYDQLSRGMKSGEIFAGFQEPEITFGPTFKVKMQRYTEHEDDPKKLRVPSYTDRVLWKSLERWNKNLTCTSFSSFEEVTTSDHKPVRACFEVFPSCSPQLSDALTGGTIQCSPAIPSVHNSFDDAVPMYINKLLVEGMEEMTVEGLHCSDLYITFSSIPSFVLGYMPVRERQTCVQRSTQKPEWPQKELPVLRPAFDCQGAVDCLRRSTLVIDIWNSETIGSDWHIGTAAVSLEGLWQHADKKKYSLDFSAKLIYHNEWRSKAMVQGNLVVRPAKSAVRNANAGQGHLGRPKCCTIA
>KarSpeRossSea108818_rbh_TGME49_293190
LKRLSWSKPMCSDYFCCTVAINMLASAVLPETTSAESCSQQLVEPSQLPSVLGAMPSHGQVLYYKLCAKGQADVEIEPALLQSSGGLPTNGDGPISAPGIRFLCRGGADEKPVPPPLTSLGPRIGMARDQIRVAQPGIDCQDCPPEETQIAGTTEPLLRIAIFTWNVGNKPPEPEELAEWLPNCGEGYDLIAVGLQESDYGKRKERTDLPQSTYSPSPSDKGTEFDVDDSGDELTMAADGADLHDFHELVLRRLGEDWHVASKVYLGQIRLAVFARRGLGVSNFEHSSCATGIGRTYWNKGSVVVGLEVRGTSICFVCSHLAANMQCNQRRKEDCQQTLRGARTHNRQLDVTLQFDHCFWFGDLNFRVDFSGCDKKDTPENIERGFRAVEARDWSQLMSHDQLSRGMKSGEIFAGFQEPEITFGPTFKVKKQRYTEHADDPKQLRVPSYTDRVLWKSLDRWSKNLTCTSFSSLEEVTTSDHKPVCACFEVFPSCSPQLSDALTGMYRNGRDGCRRVALLRPLHNFLFYTSVCAWLHARA
>KarSpeRossSea413532_rbh_TGME49_293190
MSMYWLLLLSSIWNGALLLRVAPKRKRVHQKLASKELVWSAGTSANNTWKRCATSGIDCASPYEGKVCFVPKTYDFAAKVADVDPMLIKFRSALEFGEDATAQVKLLQLQLKMVRAKTSLVALEQLRKRDGKEAQAALQAEEAIATSVEQNIQLLSTLLADATESKVTLASPKFLQVGESQAAAVEALRRAKAKITKDLAAGLETWTDRQLLVRNDEAFEAYNHVPPVHHSLRAKEKSLSAVLLKFCVALEAALDTARQEPIHSQRERAKQLVSSVLLLLEGGFFRFRQDGFIVDLKAQNRSLETAMVEATREVERQASITRGIFDKHLTGGGPFRIFEVNPYIIENFLGQELPQAFLGLSSCLTCNKDYIPDLDLSYVAGGSGTQAFVCVQVRSVCLQEKVVCGCYVSKGDGDYWSLPSLATRDQAPVHFSDGNHTRMGCNHMILREENRASTDAGVSTLAPASSCRQTADAQHTALSGAPLRVCMATWNVGSERQRGWGPVQAGVGWGGVDNDDGELARDLNVILGACPANDHDVVAVTLQEGSAPEVVEIFEQIVKTSYGREWVVAAHSFAKGSEKVAHDKDYKGYKGNYWLHEIPSLSEFSEGVHMVVLSRKSSKPDARSFAVKFSGSEKWAFASRPLGSTGFKGAAIVQLDFQHGDQARTICFAGAHLDASDEEHRKSQSGRVTEALQTIGCRDGVWWAGDFNPRLLPHQCCPWDRLELLMHHGQKKGVVDIIRDMDPIISGSSWRESNKDMKLEAAAPFSMKDWQCHGHQCSAGWHELPIGFAPTFHKIYDRAARNSTEGTCRVFETHRVPNDVRHVLKVALNDKDGPVLPLELGKKLVAWNNENRALIKSWNAGKQKEDKCPSSDRHMICWDGEYNMKGCKEKGYCYHTSKKHHCPLFTDRILFSSSLTQDRPEHLALGPKAKFPIVQGCRYEAIPNITTADHSPVVAAFTVTFGPREEASPPQRERSNSYTKVAEQVFDDDFFVEAAANRHEEVKAKIKAFQLPRVISKFF
>LepChlNIES1868138472_rbh_TGME49_293190
MPEFCLAHHFAFFYFVACFVTLVGARRHASNALALRRATINTTPPLPLLNLSDVNESSDPSQCDKYASFILSANTEFVKMSGDHLMAMIVDALQPTLTFKKLRDPHNLDAKVNWEQISEHIRSTLSIDIIIFACQECNFYGNPIQLLQSKDRLGKVFERKVSESFLISTKFPIPSKMFIGALVPRTSTCFPNKIKATEVSSGNKGAVMVYVQTPVMNIAFVGAHLDASSQEKRKKNIRMIVAKLGKGFGEKPFDHIYIFGDLNYRLKALPAGEEMQKACEDCLAGNHPDCQAADCKWCHRKYVVNNGQCIDKGKKCPGDFPAKVRNVDLINPRYKFLNTIYEIRDKSFRAGPVRDTCQSTVADYLFYFNAMFHNHSTKGHEPNRMYESVKEFDTLYHSLGFWNELGYVMPDYTANVAPTYKKEYKHGKFPIAWSPAESWYNFQTLLERGGPFADVEGRLASDHELVDAVKNGAYQLKTELKSCEFEDSGCLDFGWLDRLMYYEKGKTEVLVYRTLKMHFDFGAGDHSPLFMLLSSY*
>LepChlNIES1868146159_rbh_TGME49_293190
ESSIEETGVGHVLANKGGLAVSMWIGDTGVCFVSSHLAAHQEEMQRRNSDVSEIIDGIKLGKKDKPLTNQFTHVIWVGDLNYRIDLEKEHCEELIERSAWEELYVQDQLNQARQRNEVFYLFNEGKLAFPPTFKHIEGEGPDPVTGRREYDQKKGRVPSWTDRIQWRSFPDRNLLLQPGSYTSTPSVCSSDHSPVSAVFGMTVPKPARANPEHAPSSLCVQISNVTGFDMLAMDSFGLSDPYLIFTAHWSDDKVESPVRDQTLTPDWIEETFSLHPKNGLDDAGWLESRHVLVSVFDEDQFKEDDIMGFGVISLKGSINVAKDFTVNLTCHGLPAGTLHGSISILTDAAFSTDDDLSSCSFAESDSKC*
>PlaMac012948_rbh_TGME49_293190
XTNGSNGKIWKASRPDSDEEAAPEELQERFDYFTKPIREHLXLEKEQYANENWWKAPEVRADFKAHGRNGKLFKSNTAGVAALGLGQQPQYQASDEELDKREAFFNTNAKDAVLPDSEFSKQIQAVKNLGQNFWITPEYVEDYMKNGAKGKKWTGADAAAASTGNGDLYRAHPDEIAKREEYFKKNFWKATPFVEDFIANGDKGTTWKASSPTDKTTPASDEELAERFGYYAQPVAEDVARAEHFDKNWWKSPEAVADYAANGKNSKYVKAANAHVAQAGQADTPELQASPSAMAERVRFFENNAKGDITPPPDGYSDAQLVAPVKPIDDSWWQDSAFAKEYFSGKEPEFWKNPENIEDFVKNGRNGKKWTAPTAAIASALSDPALAATAGAVAAANPISEAELKHREGYMNENFWKSPECQRDFETNGLKGTLWTNSQPNGKGQPVSDAEIKTRSQYFRPTKLYQQADKPAETAKTTSTSLADVADREKWFDDNWWKARDIQEDFEAFGPKSAKIRAASMDAIQQGLHTDPKYQVPESEVKKRVAFFENLAXNEWWKNPNVIRDXEKNKDEGAVWKSKTFKDSQNSLGAEQPAPEKELAKRAEWFSKNLWRTPESIADFQTNGNKGKLWKRAVTGEGEAPADELQQREKWLEEHKTVDPDEEQRRKEWLDRQLSDEEKQNRRDFLVRKAEDAKKIHMDELAAVLKNLNDGEEPSDEQVRAIEEAVLARREELGLDEVSDGITQEEFVAAVAETNFYIGATDEERERAEAEALEALHREEMARMEEEVGYLALEAQEELAAAGLEYVEDEEENLEEKQFLEDMEEEEAAPAVNEDDAEMDAEADKAYQEFLNQQALDEQEEAAAAELDAAGLEDWQGAEAEGEAPSTLEGEIDENNDAAWQSEEVGGEEGEEEAVAHEKDLAEEVKEELEEVVNEEGWGEDDDDGAAQPQEDVIDEMQKEEKGQPSQWKLPLREVTNPQFLKAYFTVIKYTPSHSFLGGKQKRIWVCDHFTRCFYNLDKNGKIKKEHAANKLLQLERNILDSTRLRLMFFDAAHSYELQFFNSEERERFYETASAIRPSIRVFAPDLTNPDASVEACTTTVDGVGANSVSVTCNNASGKPVQRXLSGECKVNASKLLTEPLTIWCGTFNLTGHRPPKKHEDLKEWMPKDKYDLYAIAVQEASYRREENEWFEYVQHYLGKDYLTLASMFLWDTMLIVLTKKKHLLKITNVEGSTKATMHKAVCGTKGGIGISLRYLETSICFMTCHLAARIERNAMRNANIEEIVDCLQLGVREADVCNQFNHVFFFGDFNYRVELDPKEAETLIAARKYQELLGYDQFLSQRSTEGVLAGFQEPPITFAPTYRYEVGKPGKIMQEKGNAPSYCDRVVTRSMANTWVKCTSYRSAPTVTVSEHLPVAATFIVRCVRPVLSCFMKLQQPIPEFTFESVQIRDPTGPVMKKPSLLFSTPFTQTYKSVVSKQTNTATPLWNXTDLPHLIAVSQVLDYIETCHIILIVREGSEKRXXXALRGTGLIPLFGKVSGMQGVMQDFESDLLCHGKNVGKITGRFSWQPTARLPSQPDLKMK
>PlaMac020267_rbh_TGME49_293190
XLEKEQYANENWWKAPEVRADFKAHGRNGKLFKSNTAGVAALGLGQQPQYQASDEELDKREAFFNTNAKDAVLPDSEFSKQIQAVKNLGQNFWITPEYVEDYMKNGAKGKKWTGVFLEGNPVVEDFIANGDKGTTWKASSPTDKTTPASDEELAERFGYYAQPVAEDVARAEHFDKNWWKSPEAVADYAANGKNSKYVKAANAHVAQAGQADTPELQASPSAMAERVRFFENNAKGDITPPPDGYSDAQLVAPVKPIDDSWWQDSAFAKEYFSGKEPEFWKNPENIEDFVKNGRNGKKWTAPTAAIASALSDPALAATAGAVAAANPISEAELKHREGYMNENFWKSPECQRDFETNGLKGTLWTNSQPNGKGQPVSDAEIKTRSQYFRPTKLYQQADKPAETAKTTSTSLADVADREKWFDDNWWKARDIQEDFEAFGPKSAKIRAASMDAIQQGLHTDPKYQVPESEVKKRVAFFENLADNEWWKNPNVIRDYEKNKDEGAVWKSKTFKDSQNSLGAEQPAPEKELAKRAEWFSKNLWRTPESIADFQTNGNKGKLWKRAVTGEGEAPADELQQREKWLEEHKTVDPDEEQRRKEWLDRQLSDEEKQNRRDFLVRKAEDAKKIHMDELAAVLKNLNDGEEPSDEQVRAIEEAVLARREELGLDEVSDGITQEEFVAAVAETNFYIGATDEERERAEAEALEALHREEMARMEEEVGYLALEAQEELAAAGLEYVEDEEENLEEKQFLEDMEEEEAAPAVNEDDAEMDAEADKAYQEFLNQQALDEQEEAAAAELDAAGLEDWQGAEAEGEAPSTLEGEIDENNDAAWQSEEVGGXEEGEEEAVAHEKDLAEEVKEELEEVVNEEGWGEDDDDGAAQPQEDVIDEMQKEEKGQPSQWKLPLREVTNPQFLKAYFTVIKYTPSHSFLGGKQKRIWVCDHFTRCFYNLDKNGKIKKEHAANKLLQLERNILDSTRLRLMFFDAAHSYELQFFNSEERERFYETASAIRPSIRVFAPDLTNPDASVEACTTTVDGVXEACTTTVDGVGANSVSVTCNNASGKPVQRELSGECKVNASKLLTEPLTIWCGTFNLTGHRPPKKHEDLKEWMPKDKYDLYAIAVQEASYRREENEWFEYVQHYLGKDYLTLASMFLWDTMLIVLTKKKHLLKITNVEGSTKATMHKAVCGTKGGIGISLRYLETSICFMTCHLAARIERNAMRNANIEEIVDCLQLGVREADVCNQFNHVFFFGDFNYRVELDPKEAETLIAARKYQELLGYDQFLSQRSTEGVLAGFQEPPITFAPTYRYEVGKPGKIMQEKGNAPSYCDRVVTRSMANTWVKCTSYRSAPTVTVSEHLPVAATFIVRCVRPVLSCFMKLQQPIPEFTFESVQIRDPTGPVMKKPSL
>PlaMac028277_rbh_TGME49_293190
XLEKEQYANENWWKAPEVRADFKAHGRNGKLFKSNTAGVAALGLGQQPQYQASDEELDKREAFFNTNAKDAVLPDSEFSKQIQAVKNLGQNFWITPEYVEDYMKKKKWTGADAAAASTGNGDLYRAHPDEIAKREEYFKKNFWKATPFVEDFIANGDKGTTWKASSPTDKTTPASDEELAERFGYYAQPVAEDVARAEHFDKNWWKSPEAVADYAANGKNSKYVKAANAHVAQAGQADTPELQASPSAMAERVRFFENNAKGDITPPPDGYSDAQLVAPVKPIDDSWWQDSAFAKEYFSGKEPEFWKNPENIEDFVKNGRNGKKWTAPTAAIASALSDPALAATAGAVAAANPISEAELKHREGYMNENFWKSPECQRDFETNGLKGTLWTNSQPNGKGQPVSDAEIKTRSQYFRPTKLYQQADKPAETAKTTSTSLADVADREKWFDDNWWKARDIQEDFEAFGPKSAKIRAASMDAIQQGLHTDPKYQVPESEVKKRVAFFENLADNEWWKNPNVIRDYEKNKDEGAVWKSKTFKDSQNSLGAEQPAPEKELAKRAEWFSKNLWRTPESIADFQTNGNKGKLWKRAVTGEGEAPADELQQREKWLEEHKTVDPDEEQRRKEWLDRQLSDEEKQNRRDFLVRKAEDAKKIHMDELAAVLKNLNDGEEPSDEQVRAIEEAVLARREELGLDEVSDGITQEEFVAAVAETNFYIGATDEERERAEAEALEALHREEMARMEEEVGYLALEAQEELAAAGLEYVEDEEENLEEKQFLEDMEEEEAAPAVNEDDAEMDAEADKAYQEFLNQQALDEQEEAAAAELDAAGLEDWQGAEAEGEAPSTLEGEIDENNDAAWQSEEVGGEEGEEEAVAHEKDLAEEVKEELEEVVNEEGWGEDDDDGAAQPQEDVIDEMQKEEKGQPSQWKLPLREVTNPQFLKAYFTVIKYTPSHSFLGGKQKRIWVCDHFTRCFYNLDKNGKIKKEHAANKLLQLERNILDSTRLRLMFFDAAHSYELQFFNSEERERFYETASAIRPSIRVFAPDLTNPDASVEACTTTVDGVGANSVSVTCNNASGKPVQRELSGECKVNASKLLTEPLTIWCGTFNLTGHRPPKKHEDLKEWMPKDKYDLYAIAVQEASYRREENEWFEYVQHYLGKDYLTLASMFLWDTMLIVLTKKKHLLKITNVEGSTKATMHKAVCGTKGGIGISLRYLETSICFMTCHLAARIERNAMRNANIEEIVDCLQLGVREADVCNQFNHVFFFGDFNYRVELDPKEAETLIAARKYQELLGYDQFLSQRSTEGVLAGFQEPPITFAPTYRYEVGKPGKIMQEKGNAPSYCDRVVTRSMANTWVKCTSYRSAPTVTVSEHLPVAATFIVRCVRPVLSCFMKLQQPIPEFTFESVQIRDPTGPVMKKPSLLFSTPFTQTYKSVVSKQTNTATPLWNETDLPHLIAVSQVLDYIETCHIILIVREGSEKREDKALRGTGLIPLFGKVSGMQGVMQDFESDLLCHGKNVGKITGRFSWQPTARLPSQPDLKMKSFQLQLKEDEP
>PolGlaCCMP1383039438_rbh_TGME49_293190
XTTTATTTTTTNHNTFSEKEQFFAITALATDGRFRELMAHDQLTCQRALGKAFAGFQEGCPDFPPTFKVERRPGVQXIQQRAPSYCDRVLWKSMPPLKDHVVQHYLGSVPEVSSSDHKPVVAHFELRSSAELAALLLQADGGAGPARFPVVRVSELRGHGLGGXSGRKAPSPYVVLL
>SymSpeCY103026921_rbh_TGME49_293190
MGASCGRFVQAYKHLRAKIYRGSTRFGTRSEELWGKDEKVELRVFAGTWNLGNVEPPADLQDWLKPGCDIYLIGVEECCYTSPPGFSSCFEHWHDLVQSSLPSLLTLCRHDMGHCQILFLATERVSKSIHSVVASHEETGLGGLYSNKGGLALSFWIGDNAICFVSSHLAAHQCNVSRRNLDSAHIIEGICLTTDSQRPLTNQFQHVIWVGDLNYRLDIERKECLELIQNHCWEKLQEYDQLLKVQADGEAFCNFREGPLNFAPTYQHIPGEAVDPETGLRPYDDRKARVPIYIRLSRLTATGLGGGDHHISFRAQYCEEDKHTSNATSKDGKAAFHTVVLTTKRGVCSRKWLQSRHILVAIYKVDDALESAHMRSHPVSTIMALTGLAEDFEEPDGYGVISLTGAAAGAKKFTAPISDSLGVTVGSLHGQVQIMKPPEEEADQILNFKSERTFGGSAHSIKKGFTGWLSPRDTNNDDDESFAPSCCLNVGAKPFDEAAVQRLRFIMLAAVTAAAMNVSQPGCDPPRAAQLSKVLSKMK
>Sym_C1029032_rbh_TGME49_293190
EKSRTGFPAMGASCGRFVQAYKHLRAKIHRGSTRFGTRSEELWGKDEKVELRVFAGTWNLGNVEPTADLQDWLKPGCDIYLIGVEECCYTSPPGFSSCFEHWHDLVQSSLPSLLTLCRHDMGHCQILFLATERVSKSIHSVVASHEETGLGGLYSNKGGLALSFWIGDNAICFVSSHLAAHQCNVSRRNLDSAHIIEGICLTTDSQRPLTNQFQHVIWVGDLNYRLDIERKECLELIQNNRWEKLQEYDQLLKVQADGEAFCNFREGPLNFAPTYQHIPGEPLDPETGLRPYDKRKARVPSWTDRVLWRSFPDAELELEAGSYSSSPQICSSDHSPVGAIFRMSVMRPYHIFENASERRIYIRLSRLTATGLGGGDHHISFRAQYCEEDKHTSNATSKDGKVTFHTVVLTTKRGVCSRKWIQTRHILVAIYKVDDALESAHMRSHPVSTIMALTGLAEDFEEPDGYGVISLLGAAAGAKKFTAPISDSLGVIVGSLHGQVQIMKPPEEEADQILNYKSGTFLNSAQSIRKGSKGSASWSPRDTNDDDSVVPSCCLNVKTMHLV
>Sym_C1055182_rbh_TGME49_293190
MGASCGRFVQAYKHLRAKIHRGSTRFGTRSEELWGKDEKVELRVFAGTWNLGNVEPTADLQDWLKPGCDIYLIGVEECCYTSPPGFSSCFEHWHDLVQSSLPSLLTLCRHDMGHCQILFLATERVSKSIHSVVASHEETGLGGLYSNKGGLALSFWIGDNAICFVSSHLAAHQCNVSRRNLDSAHIIEGICLTTDSQRPLTNQFQHVIWVGDLNYRLDIERKECLELIQNNRWEKLQEYDQLLKVQADGEAFCNFREGPLNFAPTYQHIPGEPLDPETGLRPYDERKARVPSWTDRVLWRSFPDAELELEAGSYSSSPQICSSDHSPVGAIFRMSVMRPYHIFENASERRIYIRLSRLTATGLGGGDHHISFRAQYCEEDKHTSNATSKDGKVTFHTVVLTTKRGVCSRKWIQTRHILVAIYKVDDALESAHMRSHPVSTIMALTGLAEDFEEPDGYGVISLLGAAAGAKKFTAPISDSLGVIVGSLHGQVQIMKPPEEEADQILNYKSGTFLNSAQSIRKGSKGSASWSPRDTNDDDSVVPSCCLNVKTMHLV
