# Supplementary material for: Molecular characterization of the conoid complex in Toxoplasma reveals its conservation in all apicomplexans, including Plasmodium species
Source: PLoS Biol. 2021 Mar 11;19(3):e3001081. doi: 10.1371/journal.pbio.3001081 (PMC7951837; doi:10.1371/journal.pbio.3001081)
Supplement: S1 Data — Files are named according to the T. gondii apical protein query. The sequence headers comprise the protein identifiers in our in-house proteome database for the SAR clade (Methods), starting with an abbreviation for the species strain (see S3 Table). The headers furthermore contain either the descriptor “self,” indicating that this sequence is the original T. gondii query, or “rbh,” indicating that it has the original T. gondii query as its best T. gondii hit in a BLASTp search, or “none,” indicating that it has no BLASTp hit in T. gondii (see Methods). For sequences of P. falciparum 3D7, the header also indicates by which P. falciparum IT sequence it was gathered and if it was gathered via reciprocal best BLAST hits (“rbh”) or via unidirectional best BLAST (“bh”). The latter is only the case for the putative orthologue of T. gondii’s TGME49_219070 (see also S4 Table). (GZ) [file pbio.3001081.s005.gz › TGME49_conoid_proteins_putative_orthologs/TGME49_301420.fa]

>AleCatOF101028272_rbh_TGME49_301420
XAAPALPEQTLARWMLRGRDSGGMAFAAASSGALGSDGRGQLMMRSSTTSLDERSVQSNPNSLDAFDFTAIEEMDPSLADGHHVVYDREVPFELRVQDAETSPQEVGTLEAIKCKILALGDEGNVQHVRMELSSENDLFFHYTHGVDEHSFRTLQENQKLMIDFTEYTSVVIKMLNNCIKEPHSYLAVFVMQRDGQARLDFIKNMEYKFVELLSCDFVASSEDVVRQHITFRYNSVKSRVALMQARLQDINALVKVKNPSLLLQLQKTAPRMGMKRX
>AleMonCCMP3105019002_rbh_TGME49_301420
XPIDSRGGGSQLVMRSSAGLEERSVQSAASSLDALDLAAVEEMDPSLADGHRVAYDREVPFELRVQDADAGPQEVGTLEAVKCKVLALGDEHALQHCRIELTSENDLFFHCTHGVDEHGFRAMQEHQKLMIDFQEYTSVLMKMLNNCIREPQSYLAVFVMQRDGHARLDFIQNMEYKFVELLSCNFVASSEEVVRQHITFRYNSMKSRLALMQARLQDINALVKVKNPSLLLQLQKTPPRLGLKR
>AleMonCCMP3105070578_rbh_TGME49_301420
XADSRVMAFAAAAGSDGRGGAQLMMRSTASLEERSVQSNANSLDAFDFTAIEEMDPSLADGHRVVYDREVPFELRVQDADTSPQEVGTLEAIKCKILALGDEHNLQHCRIELSSENDLFFHYSHGVDEHAFRTVQEHQKLMIDFQEYTSIVIKMLNNCIKEPHSYLAVFVMQRDGNARLDFIKNMEYKFVELLSCDFVASSEDVVRQHITFRYNSVKSRLALSQARLQDINXDGQGEEPVPAAADPEGAAQSRLEALSARP
>AleMonCCMP3105074124_rbh_TGME49_301420
XSLEERSVQSNANSLDAFDFTAIEEMDPSLADGHRVVYDREVPFELRVQDADTSPQEVGTLEAIKCKILALGDEHNLQHCRIELSSENDLFFHYSHGVDEHAFRTVQEHQKLMIDFQEYTSIVIKMLNNCIKEPHSYLAVFVMQRDGNARLDFIKNMEYKFVELLSCDFVASSEDVVRQHITFRYNSVKSRLALSQARLQDINXDGQGEEPVPAAADPEGAAQSRLEALSARP
>AleMonCCMP3105135457_rbh_TGME49_301420
XEGSADSRVMAFAAAAGSDGRGGAQLMMRSTASLEERSVQSNANSLDAFDFTAIEEMDPSLADGHRVVYDREVPFELRVQDADTSPQEVGTLEAIKCKILALGDEHNLQHCRIELSSENASSSTTAMGSTSTPSAQKLMIDFQEYTSIVIKMLNNCIKEPHSYLAVFVMQRDGNARLDFIKNMEYKFVELLSCDFVASSEDVVRQHITFRYNSVKSRLALSQARLQDINXDGQGEEPVPAAADPEGAAQSRLEALSAX
>AleMonCCMP3105209931_rbh_TGME49_301420
XGEGSADSRVMAFAAAAGSDGRGGAQLMMRSTASLEERSVQSNANSLDAFDFTAIEEMDPSLADGHRVVYDREVPFELRVQDADTSPQEVGTLEAIKCKILALGDEHNLQHCRIELSSENDLFFHYSHGVDEHAFRTVQEHQKLMIDFQEYTSIVIKMLNNCIKEPHSYLAVFVMQRDGNARLDFIKNMEYKFVELLSCDFVASSEDVVRQHITFRYNSVKSRLALSQARLQDINXDGQGEEPVPAAADPEGAAQSRLEALSARP
>AleMonCCMP3105234359_rbh_TGME49_301420
XVMRSSAGLEERSVQSAASSLDALDLAAVEEMDPSLADGHRVAYDREVPFELRVQDADAGPQEVGTLEAVKCKVLALGDEHALQHCRIELTSENDLFFHCTHGVDEHGFRAMQEHQKLMIDFQEYTSVLMKMLNNCIREPQSYLAVFVMQRDGHARLDFIQNMEYKFVELLSCNFVASSEEVVRQHITFRYNSMKSRLALMQARLQDINALVKVKNPSLLLQLQKTPPRLGLKR
>AleMonCCMP3105286235_rbh_TGME49_301420
XRGGAQLMMRSTASLEERSVQSNANSLDAFDFTAIEEMDPSLADGHRVVYDREVPFELRVQDADTSPQEVGTLEAIKCKILALGDEHNLQHCRIELSSENDLFFHYSHGVDEHAFRTVQEHQKLMIDFQEYTSIVIKMLNNCIKEPHSYLAVFVMQRDGNARLDFIKNMEYKFVELLSCDFVASSEDVVRQHITFRYNSVKSRLALSQARLQDINXDGQGEEPVPAAADPEGAAQSRLEALSARP
>AleTarCCMP1771018180_rbh_TGME49_301420
MAFAASGGADARGGAQLLMRSSASLEERSVQSNASSLDMFDFTAIEEMDPSLAEGHRVVYDREVPFELRVQDAEAGPQEVGTLEAIKCKILALGDEQAPQHFRIELTSENDLFFHYTHGVDEHGFRSMQEHQKLMIDFHEYASVVMKMLNNCIKEPHSYLAVFVMQRDGQARLDFIQNMEYKFVELLSCDFVASSEEVVRQQITFRYNGVKSRLALMQARLHDVNXIGEGEESIIAAAAAENNTTSGLEALIACRRAVDISLIDWTILAAGTCCCVQVACX
>AleTarCCMP1771109794_rbh_TGME49_301420
GADARGGAQLLMRSSASLEERSVQSNASSLDMFDFTAIEEMDPSLAEGHRVVYDREVPFELRVQDAEAGPQEVGTLEAIKCKILALGDEQAPQHFRIELTSENDLFFHYTHGVDEHGFRSMQEHQKLMIDFHEYASVVMKMLNNCIKEPHSYLAVFVMQRDGQARLDFIQNMEYKFVELLSCDFVASSEEVVRQQITFRYNGVKSRLALMQARLHDVNXIGEGEESIIAAAAAENNTTSGLEALIACRRAVDISLIDWTILAAGTCCCVQVACLDPKDX
>AleTarCCMP1771124780_rbh_TGME49_301420
AGDDYGSAGAGGGGGVDVDRHATLLSTIDYSAIEDMDPSIADGFRVIYDRECPFEMRIQQDTADGPQEVGTHDAVKVKVLLKGADEDPEALRIELSSESDLFFHFSHTSDEESFRRVQEEQKLMVDFPEFPNVLIRMLNNCIKEMHTHLAVFVMHREGHARLDFIQNMEYKFLELLSVNFVRSPDDAVRQHISYRYNAVKSRLAIMQARLQDVNNLVKIKNPSLLLQLQKEAAGAGG
>AlvSpeCCMP3155002314_rbh_TGME49_301420
MARREMLSTSYPGEGQQSLSPLSVHAQPAAHAVSGPAADGPMLSTFDFTAIESMDPSLAEGHRVVYDRECPFELRVQESDANAPQEVGTLEAIKCKILLLGDQACPQHVRVDLTSENDLFFHYTHSVNESSFRGMQEAQKLMIEFPDYMNVLVKMLNSCIKSPHSFLAVLLLKRDGKAQLDIIQNMEYKFVELLSLDFTASPEEVVRQQITFRYNSLKSKVALMQARLQDINALVKVKNPSLLLQLQKTPPSQYGQQHHAYSTSSPHVSPLPQARTANTSVMSRR
>AmoSpeAT52012218_rbh_TGME49_301420
MAHMAESQVHVFRKKLAKLQDHVDVSQAPGDAGSLNFDPEANPNAGQDVLFREFFSTTFSRTLAQVKDVKKLEFAQELAKYLTKFDPVLQQPYLECLVTFLLKGRDTVECTEKARECVQKVLSRVQLKAEMVLPGGLDGIDITGNSASTAQQELKEFLPEHTGTHKAIKEIAGQAFTQVWSVLKRDDQILFTKTLLSKIYEVDLSFQREIVSKIEPARDFVEKEIILATTQFNTWLKRAPRYPATPLVLGDLFHMCLTSRNCPLYRAIGDKVARERFLISISLLINLVLNDKGPNSWLTLNNPCLRRQAYDLQQKFFNVQGNIIMGKWLDSRLETFNKELVQHMVDRPALDVYMHLSPLFHAKMKPAASSSSAADGAPPNKPGDWEPVEKRREELEGILLDFVEKYLQDRWFCPRHVLQNTAMLKVFSHYGLIELNHNSQSLRILPRRSFAEQQGHGAGAHGAGMMPAAYPGGVHPGGVPPGPPFIPGVQGPPGSWMPGPNGGMPGVYGAGAAPHAGPXXXXXXXXXXXXXXXXXXXXXXXXRRTWPGGTTVIMGHRAGRGTRARRFPRGRPEPEAEKATTRQERGAPEGHITRLFRREGREEWACRDTGFPELTAXXXXXXXXXXEPRGVVSKAVPPGAMPGPPGLQHQIGGSSGSSAPQTAPARPKHMTLRELDDMHCENLVDLLVRETFIYQMRHNGLSEDTLALTKVPQIEHTWMICGIEVTFRTEEGKLFVYKSNSATRNVNVEHWIENDMTTTLIAKGIKPPTKGVALQMGETGITTKVVAGPGEEPPPMPEGDVVLDPVSGMMKTRTGIIFSTRRPGEPDPNSRDAGDPPNSSGDRGLRHHSSGNPSPPASAPAPVVDHSPNKASVLDNLDDAVFTEQLWEDQSSLGKLIAHLVKKGIVKKEWTAYCERFGFTESSQQDPKRHTADTLRLFLQDQIKADAVSGEKDIVHSCETFLSFLDSFDFTAIEEMDPSLTEGHRVTYDRECPFELRVQDADTGPQEVGTLEAIKCKILLLGDEQQPAHIRIELTSENDLFFHYTHSVDEQGFRQMQESQKLMIDFPDYCSVVIKMLNNCIKEPHSFLAVFVMQRDGHARLDFIQNMEYKFVELLSCDFVASPEEVVRQQISFRYNSVKTKLSLMQARLQDINALVKVKNPSLLLQLQKAPARGGPRR
>AmpCarCCMP1314081060_rbh_TGME49_301420
SKVGMRASTMQRELRRSQEERPIGPASVLDSFDFTPVEDTDPSLLGGHKVIYDRECPFELRVQDVDTSPQEVGTLEAVRCKILLRGDEQNPQHVKVELTSENDLFFHYTHSVDERGFRHMQEKQKLMVDFPEYVTVLIKSLNSCIKEPHSYLAVFIMQREGRARLDFIQNMEYKFVELLSCDFAASPEDVVRQQITFRYNSTKSRLALVQARLQDLSALVKVKNPSLLLQLQKSPPRLPTRR
>AmpMasCS259008879_rbh_TGME49_301420
XEMRRSQALEERPMAGASVLDSIELAAVEETDPSLAQGHKVVYDRECPFELRVQADATPQEVGTLEAVRCKILVLGEEHSPQHIRVELTSENDLFFHFTHSADERGFRHMQEQQKLMVDFPEYVTVLVKSLNSCIKEPHSFLAVFIMQRDGRARLDFIQNMEYKFVELISCDFVASPEEVVRQQITFRYNSTKSRLALVQARLQDLSALVKVKNPSLLLQLQKSPPKLPLRR
>Ari_ATCC50986001175_rbh_TGME49_301420
FFQKFTITYLLPFQEKPFPKPGTMNSKNHQSTKKQNEEFLPGFVNAYDLAALEDMDPCLQDGFKVVYDKEIPLELRLQDGGDGSDAGTLESIRTRVLIQGDQQKMNSLKVELTSETDLFFNYIVTIDEDTFIKMKDEQKLNGDYHNFLDLVVKMVDRCQNEPQNYFAVLFMERDGFAKMNFVENMEYKFLELLSLDFQAATEEIIRQSISFRYSMLKTRGSIVNNRLKDITNIIKIKNPTLLGQLQKALPRGTSGTSRGTHNQSTHRSTSMI*
>Ari_ATCC50986006267_rbh_TGME49_301420
TTSCQKDSQQYFGVMFLQKNGLARLDFVQNMDYKFLELLSLDFAAASEDQIRQSITYRYNVIKTKTSFFQNRLGDIGSILKVKNPSIYHQLQKQNKAQMSYYGNM
>Ari_ATCC50986019453_rbh_TGME49_301420
SNDNIYIQEIRFRPPMFGAKPTQNEQSAQMLQTFDFTTIDALDPSIADGSQLLYDREVPAHIRFEDSPAENDLIENIRIKVLIQGSENKPTGCRVEVSSDSDIFFFFVHIVDPQSYHEVKEGQNLNGDFREYPSILIKSFNKAEKPEQFVMLFTVKGDGDGTLSVVQLSEYKNLELIGVDCTPAPEEIIRQHITYRYGSLKSKISMMEGRLQDIGELVRMKNPSLLLHIQKAPMKLGSEHNTSAFQNSRAWK*
>AzaSpi3D9011771_rbh_TGME49_301420
XQASSCSGPANRPSTAAPAAVVRAPMAFAQMRSTGGFEERSTMQQGGSGSIMDSFDFTAFEEMDPSVAEGHRVVYDREVPFELRVQTLETGPQEVGTLEAIRCKILALGEEQNPQHCRIELTSENDMFFHYTHSVDEHDFRSMQERQKLMIDFPDYTSVIIKMLNNCIKEPHSYLAVFVMQRDGRSRLDFIQNMEYKFVELLSADFVASSEEVVRQHITFRYNSLKSKLALMQSRMQDINAXCEGEEPIFVVADAQDGAKSRPEALTALLW
>AzaSpi3D9064870_rbh_TGME49_301420
XKDACFPDGGWEDGRGLGPLVVFAAMMRSSGGLQESSVQSHGGGTLDAFDFTAIEELDPSMAEGHRAVYDREVPFELRVQDSSTGPQEVGTLEAIRCKILVLGEENNPQHCRIELTSENDLFFHYTHGVDEHSFRRMQEQQKLMIDFPEYCSVLVKMLNTCIKEPHSYLAVFVMHRDGSGRLDFIQNAEYKFVELLSVDFTCSSEECVRQHITFRYNSVKSRLALTQARLQDISALVKVKNPSLMMQDAVAEDSSSSGCEALIAGASVLENX
>AzaSpi3D9070642_rbh_TGME49_301420
AQAAGSDGPLACRAPTQLTHPPRCLSRRLGRWASAAFAPARKCASASARYRVSTMADRMRGGVEERSVQSTGNLLDTLDFAAIEEMDPSLAEGHQAVYDREVPFELRVQDAETGPQEVGTLEAIRCKILALGQEASPQHCRIELTSENDLFFHYVHSVDESGFQRMQERQKLMIDFPEYVSVVVKMLNNCIREPHSYLAVFVMLRDGRARLDFIQNMEYKFVELLSCDFVASDEEKVRQQISFRYNGVKGKLALMQARLEDINALVKVKNPSLLLQLXEDTATSGDQALTARSX
>AzaSpi3D9079200_rbh_TGME49_301420
LKDACFPDGGWEDGRGLGPLVVFAAMMRSSGGLQESSVQSHGGGTLDAFDFTAIEELDPSMAEGHRAVYDREVPFELRVQDSSTGPQEVGTLEAIRCKILVLGEENNPQHCRIELTSENDLFFHYTHGVDEHSFRRMQEQQKLMIDFPEYCSVLVKMLNTCIKEPHSYLAVFVMHRDGSGRLDFIQNAEYKFVELLSVDFTCSSEECVRQHITFRYNSVKSRLALTQARLQDISALVKVKNPSLMMQLQKTPPRVGVKADRRGECARKQGDAMG
>AzaSpi3D9156310_rbh_TGME49_301420
LKDACFPDGGWEDGRGLGPLVVFAAMMRSSGGLQESSVQSHGGGTLDAFDFTAIEELDPSMAEGHRAVYDREVPFELRVQDSSTGPQEVGTLEAIRCKILVLGEENNPQHCRIELTSENDLFFHYTHGVDEHSFRRMQEQQKLMIDFPEYCSVLVKMLNTCIKEPHSYLAVFVMHRDGSGRLDFIQNAEYKFVELLSVDFTCSSEECVRQHITFRYNSVKSRLALTQARLQDISALVKVKNPSLMMQLQX
>AzaSpi3D9156399_rbh_TGME49_301420
AQASSCSGPANRPSTAAPAAVVRAPMAFAQMRSTGGFEERSTMQQGGSGSIMDSFDFTAFEEMDPSVAEGHRVVYDREVPFELRVQTLETGPQEVGTLEAIRCKILALGEEQNPQHCRIELTSENDMFFHYTHSVDEHDFRSMQERQKLMIDFPDYTSVIIKMLNNCIKEPHSYLAVFVMQRDGRSRLDFIQNMEYKFVELLSADFVASSEEVVRQHITFRYNSLKSKLALMQSRMQDINAXCEGEEPIFVVADAQDGAKSRPEALTALLW
>AzaSpi3D9157543_rbh_TGME49_301420
XQAAGSDGPLACRAPTQLTHPPRCLSRRLGRWASAAFAPARKCASASARYRVSTMADRMRGGVEERSVQSTGNLLDTLDFAAIEEMDPSLAEGHQAVYDREVPFELRVQDAETGPQEVGTLEAIRCKILALGQEASPQHCRIELTSENDLFFHYVHSVDESGFQRMQERQKLMIDFPEYVSVVVKMLNNCIREPHSYLAVFVMLRDGRARLDFIQNMEYKFVELLSCDFVASDEEKVRQQISFRYNGVKGKLALMQARLEDINALVKVKNPSLLLQLXEDTATSGDQALTA
>BabBigBond000519_rbh_TGME49_301420
MCTLFLGECKAEVRGTVSDLGGTKGHFNFKVTRGNDVVELEITSESDLFFNYIHRVTRDDYDVICKRQRLTAEFADYADTLSRMILSCIESESFLAFIFLNGGEGTLQFVQNADYKFIELLECNLQRANEFRIVENITYRYNTLKERLNHFGKHLEDVSTYLKTKDPECTRQRLFG
>BabBovT2Bo001438_rbh_TGME49_301420
MAVYFFRECDAEIRGTASDVSGIKALLNFKVIQGPGAVELEITSESDLFFNYFHRVTPESYNDIYESQRLHVGFELYHVTLSKMIASCIESESFSVILFLNAGEGVLRFVQNAEYKFIELLECSLQRANEFRIVRNITYRYNMLKDRLNHFGHHLEEIRSVLKSRNPDNVRQRMFD
>BabDiv1802A000258_rbh_TGME49_301420
MRLHLSHECDAEIRTSTSELKGVMCRLNFKLVGGADVVELELTSESDLFFNYIHRVTRDEYTEIFDKQRLTAQFESYASTLTKMIRSCMKDKSFRAVIFMTHEKGTLHFIQTVEHKFLELLQCRLRRASEFRIVDNITYRYNALKERVSHFAHHLKEINDILETKDPELIRQRLHG
>BabMicRI002270_rbh_TGME49_301420
MTESDADISNSPENIHILSPYDDFLLKSDFSSIEDLDPLLEGGFRNVYDRICNSKIEYSEQANDNKSTSDSDKIDIAITDSLRFKIYVKDKDEGFDIISLHIMSENDLFFHFTHTVNKEDYKHINRAQELSINFEDYSKLLAKLINTCINSPNKFYPVFTISRDMSADLIFFQNLEYRLMEVLKCKCIPSNESTLHSIIDYRYKVLRAKLSATMKRLHCYSSYVKNIQSEMESLEFNH
>BabOvaMiyake002129_rbh_TGME49_301420
MRSRVNLQTDVVELEITSESDLFFNYIHRVTRDDYDVICRQQRLTTDFATERVCLPYFTSHFVPDHFLPSSFSMAEKESSKCSLQRANEFRIVENITYRYNLLKERLNHFGHHLEVSIDAILFRCVQDVSTYLKTKDPECARQRLFG
>BesBesBbGer1001695_rbh_TGME49_301420
MASGFEAGGSLSTSCGDGVNFLAQIDSSAIDELDPSLADGHVLVYSREVPFELRLQDTAAGAARDTGRLEPVRVKILILGDEASPQHIRVELTSENDLFLNYTHALNETLFRQMQASQKLMIEFAEYPNVLIKMLNSCIKEPHSFLAVLVMQTTGKARLDFIQSMEYKFVELLCLDFAQSSEEFTRRDMTFRYNALKSKLALLQARLHDIGCLLKLKSPSLLLHLQKAAQQQAQRRMQQLTREASQPGKRGASATEKSAARFR
>BleJapR1072001636_rbh_TGME49_301420
XEDRGNSLINSFDFSAIEEMDPSLSDGHHVAYDREVPFELRIQESGSGPQEVGTLEAIKVKVLVLGENTNPQHVKIELTSENDLFFHYIHSLDEAAFRQLQETQKLMIEFSELPTILIRMLNSCIKEPHNFLAVFIMHRDGRARLDFIQNMEYKFIELLSLDFMASTEEMVRQQITYRYNAVKSKLAIMQARLQDVNALIKVKNPSLLLQLQKQSRKPAQG
>BleJapR1072004065_rbh_TGME49_301420
XHDERGDSLINSFDFSAIEEMDPSLSEGHHVAYDREVPFELRIQESGSGPQEVGTLEAIKVKLLVLGDNNNPQHVKVELTSENDLFFHYIHALDEASFQQLQQSQKLMIDFSELPTIMIRMLNSCIKEPHNFLAVFIMHRDGRARLDFIQNMEYKFIELLSLDFLASTEEMVRQQITYRYNAVKSKLAIVQARLQDVNAAIKVKNPSLLLQLQRQPKKGLQNQS
>BreMinMf105b01006221_rbh_TGME49_301420
MLPDESGLEGFDFTLEEMDPSLQEGHHVAYDREVPFELRVQDADARPQEGTLEAIRCKILALGDELNPQHCRFEVTSENDLFFHFTHSVDENNFREIQEKQKLMIDFADYVAVIIKMLNNCIKEPQSFLAVFVMQRDGQARLDFIQNVEYKFVELLSLSFDASPEEVVRQQITFRYNSVKGRLALMQSRLHDMSALVKVKNPSLLLQLQNQKASSRSAGPKR
>CarCio000178_rbh_TGME49_301420
MKSKHSGNIREKYPPLCCSLNVHPSEEDMNFISHLDLSSIDKMDPLLENGHAIIYDKEIPFELRYQDSQRGPQEIGTVELCRVKIGLLVDEDMPTDICMEFSCENDLFFNYNYRANEVSFKTMQESQKLMIDFADYPNVLMKMLKACVKEPQSFLAIFIIQPDTIGKLDFVQNMEYKYIELLSLECLQASGEETRRSIAFRYNVLKSKAALLQARLHDIATVVKIKNPALFLLLQKSAKNQAISHSSKSFCDMQNNVIRYRLKGHSNFNS*
>CarCio000179_rbh_TGME49_301420
MNGFPENGHAIIYDKEIPFELRYQDSQRGPQEIGTVELCRVKIGLLVDEDMPTDICMEFSCENDLFFNYNYRANEVSFKTMQESQKLMIDFADYPNVLMKMLKACVKEPQSFLAIFIIQPDTIGKLDFVQNMEYKYIELLSLECLQASGEETRRSIAFRYNVLKSKAALLQARLHDIATVVKIKNPALFLLLQKSAKNQAISHSSKSFCDMQNNVIRYRLKGHSNFNS*
>CepComWS2016003834_rbh_TGME49_301420
GTIECPEEVKVELSTDLDLYVLLVHVVDSRLYLAVQDEQNLHVDFDHYPAILMKMFNSCIADPSSFIATMTICGDGSARLDFVQNMEYKLVELLSLDFLQSCEQSVQRSLTFRYNALKSKFALAVARLQDVNSILRSRNPSLLQQIHKTALLRCGAMKTPST
>CerFusPA161109017055_rbh_TGME49_301420
XFGPAEARGMPLAMRSGASLEERSLNSSVSFIDAFDFSAIEEMDPSLAEGHRVVYDREVPFELRVQDADTGPQEAGTLEAIRCKILALGDEHSPHHTRIELTSENDLFFHYSHGVDEHGFRSMQENQKLMIDFHEYSSVIIKMLNSCIKEPHSYLAVFVMQQDGRARLDFIQNMEYKFIELLSCEFIASSEEVVRQQITFRYNSTKSRLALMQTRLQDINALVKVKNPSLLLQLQKTMPQFTPSGDGCGQEGLDVPRQFMNPDWHSLCIMSKDA
>CerFusPA161109086627_rbh_TGME49_301420
XQVQILAKTGSLLFPLMAFGPAEARGMPFAMRSGGSLEERSLNSSVSFIDAFDFSAIEEMDPSLAEGHRVVYDREVPFELRVQDADTGPQEAGTLEAIRCKILALGDEHSPHHTRIELTSENDLFFHYSHGVDEHGFRSMQENQKLMIDFHEYSSVIIKMLNSCIKEPHSYLAVFVMQQDGRARLDFIQNMEYKFIELLSCEFIASSEEVVRQQITFRYNSXQKQAGIDADTFAGYQRSGQGQESFIVAAVAEDYASSSRQAVMAVVKRD
>ChrVelCCMP2878006336_rbh_TGME49_301420
MSGGPDLLSTFDFSAIEEMDPSIRDGHRVVYDRECPFELRVQDSRSSPTEVGTLEAIKCKIVVLGEESMPQEVRVELISEHDLFFHFHHTVNEERFRGMQETQKLMIDFNDYVNVLVKMLNSCIKEPHSFLAVFVMQKTGQARLDFIQNMEYKFVELLSCDFLASDENVVREQITFRYQSVKNKLQMLQARMHDINALVKVKHPSLLLQLQKGGTAGGAPGAGASSQVGGAPGSKLLAPGKR
>CliVirW24005392_rbh_TGME49_301420
EPSMLQSFDFTAIEEMDPSLADGHRVVYDREVPFELRIQDTSSGPQEVGTLEAIKVKVLLLGDDSNPQHIKLELSSENDLFFHYLHAVDEAAFRVMQESQKLMIDFAEYPSILVRMLNSCVKEPHSFLAVFIMQRDGQARLDFIQNIEYKFIELLSCDFQASSEETVRQQITYRYNAVKSKLALMQARLQDISALVKVKNPSLLLQLQRSNVTRKSVRGSA
>CliVirW24007761_rbh_TGME49_301420
GEPNLLNSFDFSAIEEMDPSLADGHRVVYDREVPFELRIQDATTGPHEVGTLEAIKIKVLLLGEDSNPQHIKLELSSENDLFFHYLHAVDEAAFRVMQESQKLMIDFSEYPSILVRMLNSCIKEPHSFLAVFIMQRDGHARLDFIQNIEYKFIELLSCDFVASSEDTVRQQITYRYNSVKSKLALVQARLQDISALVKVKNPSLLLQMQKGNSTRRSVRS
>CliVirW24009783_rbh_TGME49_301420
XSFDFTAIEEMDPSLADGHRIVFDREVPLELRIQDSATGPQEVGTLEAIRVKVLLLGEDSSPVHMKIELSSENDLFYYYLHAIDEGAFRSVQETQKLVVEFPEYPAIVVRMLNSCVKEPHSFLAVFIMQRDGQARLDFIQNIEYKFIELLSCDFQAGDEDIIRQHITYRYNASKSKQALVQGRLQDXKRATEAEKPFSTAPIAAKFKEPQVSSEEH
>ColAng008486_rbh_TGME49_301420
KQWYQRRVHGTALLQQLEREFRDIEERDPSMAEGFRVVYDREVPFELRPADSRDHDVGALEGIKVKILTQGEDSSVSAVRIELTSEADLFFHYTCLINAVGFTQLREDQKLMCEFKEFVVTLLKMCNRCIREPNNFLAVLLLNSDGSASLEFIQNVEYKFIDLLVLPFRESPDHIVKADITYRYNAVRSRLSIMTSKLQDVTALVKVRPQ*
>ColAng025571_rbh_TGME49_301420
KAVVSTQSTWANEIGTLEAIRCKILVKGPDNAPEDVRVEISSENDLFFLYSHSVNQDGFNQMQQDQKLMIDFKDYPNVLSKMLNSSIKEPHAYLAVLILGTTGLAKLDLIRNMEYKFVDLMSIPFEAAPDDMIKVHITYRYNAAKSKLALMHARLQDINTLVKIKNPSLLVQLHHQQQAAQQNNNSGSQLKSDFKRKK*
>ColAng025573_rbh_TGME49_301420
KAVVSTQSTWGYMNSGPEAVLHTFDFTAIDELDPSIADGHRVVFDREAPFELRYAENEEPIANEIGTLEAIRCKILVKGPDNAPEDVRVEISSENDLFFLYSHSVNQDGFNQMQQDQKLMIDFKDYPNVLSKMLNSSIKEPHAYLAVLILGTTGLAKLDLIRNMEYKFVDLMSIPFEAAPDDMIKVHITYRYNAAKSKLALMHARLQDINTLVKIKNPSLLVQLHHQQQAAQQNNNSGSQLKSDFKRKK*
>ColAng107035_rbh_TGME49_301420
RSSDLSSGINAEYMGEAVLHTFDFTAIDELDPSIADGHRVVFDREAPFELRYAENEEPIANEIGTLEAIRCKILVKGPDNAPEDVRVEISSENDLFFLYSHSVNQDGFNQMQQDQKLMIDFKDYPNVLSKMLNSSIKEPHAYLAVLILGTTGLAKLDLIRNMEYKFVDLMSIPFEAAPDDMIKVHITYRYNAAKSKLALMHARLQDINTLVKIKNPSLLVQLHHQQQAAQQNNNSGSQLKSDFKRKK*
>ColAng107036_rbh_TGME49_301420
TLFRSKQWYQRRVHGENDLFFLYSHSVNQDGFNQMQQDQKLMIDFKDYPNVLSKMLNSSIKEPHAYLAVLILGTTGLAKLDLIRNMEYKFVDLMSIPFEAAPDDMIKVHITYRYNAAKSKLALMHARLQDINTLVKIKNPSLLVQLHHQQQAAQQNNNSGSQLKSDFKRKK*
>ColAng107037_rbh_TGME49_301420
RSSDLSSGINAEYMGTFDFTAIDELDPSIADGHRVVFDREAPFELRYAENEEPIANEIGTLEAIRCKILVKGPDNAPEDVRVEISSENDLFFLYSHSVNQDGFNQMQQDQKLMIDFKDYPNVLSKMLNSSIKEPHAYLAVLILGTTGLAKLDLIRNMEYKFVDLMSIPFEAAPDDMIKVHITYRYNAAKSKLALMHARLQDINTLVKIKNPSLLVQLHHQQQAAQQNNNSGSQLKSDFKRKK*
>ColAng118350_rbh_TGME49_301420
MEYLSSGINAEYMGEFVVTLLKMCNRCIREPNNFLAVLLLNSDGSASLEFIQNVEYKFIDLLVLPFRESPDHIVKADITYRYNAVRSRLSIMTSKLQDVTALVKVRPQ*
>ColSpeColp10015062_rbh_TGME49_301420
LGTFDFTAIEELDPSLADGHRVVYDREVPFELRIQDSAAGPQEVGTLEAIKAKILLIGDDNHPQHIRIELTSENDLFFHYTHSVDEATFRAMQETQKLMIDFPEYANILIRMYNSCIKEPHSFLAVFVMHRDGHARLDFIQNMEYKFVELLSADFVASPEEVIRQQITFRYNSVKSKLALMQARLQDINALVKVKNPSLLLQLQKT
>ColSpeColp10335315_rbh_TGME49_301420
EFRDIEERDPSMAEGFRVVYDREVPFELRPADSRDHDVGALEGIKVKILTQGEDSSVSAVRIELTSEADLFFHYTCLINAVGFTQLREDQKLMCEFKEFVVTLLKMCNRCIREPNNFLAVLLLNSDGSASLEFIQNVEYKFIDLLVLPFRESPDHIVKADITYRYNAVRSRLSIMTSKLQDVTALVKVR
>ColSpeColp10381237_rbh_TGME49_301420
LNAFDFSAIEEADPSIADGHRVVYDRECPFELRVQDSVTGPHEVGTLEAIRVKILVLGDESNPGHLRLELTSENDLFFHYTHSVDESTFRLMQEQQKLMIDFPDYSNVMIRMLNNCIREPNSFLAVFVMQKDGQARLDFIQNMQYKFVELLSASFVASPDSIVRQIITFRYNSLKARLAMMQGRLQDINALVKIKNPSLLLQLQKSA
>ColVieColp7a053584_rbh_TGME49_301420
AEYMGIHHFITLPMSQRNVMAEEKSTVDLLTSFDFSAIEEMDPSLANGHRVIYDREVPFELRIQDSAAGPQEVGTLEAIKAKMLVLGDDAQPQHLRIELTSENDLFFHYTHSVDEPGFRAMQETQKLMIDFPEYANILIRMFNSCIKEPHSFLAVFVMHRDGHARLDFIQNMEYKFVELLSTDFIASPEEVIRQQITFRYNSLKSKLALMQARLQDINALVKIKNPSLLLQLQKSSPRLPVTSKPTPR
>ColVieColp7a259269_rbh_TGME49_301420
RRVHGHTQPFMPNYAPAEGASRSAQYTPTPSMHAPQPQAFSQPQPQAVQGYYAVGPNGSTVFVSPANGAQQTPPPATNTALLQQLEREFRDIEERDPSMAEGFRVVYDREVPFELRPADSRDHDVGALEGIKVKILTQGEDSSVSAVRIELTSEADLFFHYTCLINAVGFTQLREDQKLMCEFKEFVVTLLKMCNRCIREPNNFLAVLLLNSDGSASLEFIQNVEYKFIDLLVLPFRESPDHIVKADITYRYNAVRSRLSIMTSKLQDVTALVKVRPQ
>ConMagCOL2000552_rbh_TGME49_301420
QAFYVPLISQQQINQIQAQGTATTLFLTDKFPLNYVQDASLGPQEVGTLEAVKVKILVLRDDNSPSHIRIEITSENDLFFQYVHAMDDNNQRKLKNLWWILQIT
>ConMagCOL2002516_rbh_TGME49_301420
MEDTDPSLADGHSIIFNKEVPFELRIQETGGEPQEVGTLESINAKLLVLGTAEDVQHVKIELTSENDLFFHYQHAIDLETFQFMQQTQKLLVDLNEYPTIIGRLLNCSIKEPHEYLAVFIMTQDGRARLDFIQNMDYKFVELLSCDFLMSTEEDVRRSIAYRFNLVKSKLAMTQARIQDISSVLKVKNPSLLAQIQNRRPQKSRAAERSKFNF
>ConMagCOL2002764_rbh_TGME49_301420
MDPSLGDGHHVVYDREVPFELRIQDPGLGPHEVGTLEQVRLKILVLGDDASPQHIRIEITSENDLFFQYVHAMDEQNFRLVQETQKLMVDFADYPGTLIRMLNSCIKEPQNFLAVFIMQRDGQSRLDFIQNIEYKFIELLSCDFVASTEEMIRQHITFRYNAMKSKLALMQARLQDIQSLVKSKNPSLLLQLQRSTKHVSSRQ
>ConMagCOL2006642_rbh_TGME49_301420
MDPSLGDGHHVVFDREVPFELRIQDPSLGPQEVGTLEAVKVKILVLGDDNTPNHIRIEITSENDLFFQYVHAMDENNFRLVQETQKLMVDFADYPSILSRMLNSCIKEPENFLAVFIMQRDGQARLDFIQNIEYKFIELLSSDFVASTEEMVRQQITFRYNAMKSKLALMQGRLQDISSLIKVKNPSLLLQLQKSTRRSVSRQNQVVSQFQYQKK
>CryAnd30847003217_rbh_TGME49_301420
MRNKTDFSNFDQFCLGCFSYTDLENVDPILNGGFSVLLKKTCRLDLLLVDDENNQEIGSSENVNFRIMTNGPKSFPDIVRLELTSDNDLFFYYVLDLTELDFHKLKLTQNLTCEYARFTDMLGKMINNIIDDPLIYSVRFLMKSDGTGCLKFLQNMDYKLLELVNLEFLQQSEDTVRNSITYRYNFLRSKVAIMEARFIEISNLLSIRNPVLLHYLQRRIQSQNKHN
>CryBaiTAMU09Q1019449_rbh_TGME49_301420
NEFIKFEINMKRNIIRERIFLDSFDYSEIEKADPILSGGYTVLFRRSCPVEIRLIDVDNVEEIGTTENINFRVMIKGSKTIPDSIRLEITCDNDLFLYYVRDITLEYFTELKITQNLICEYAEFAGTFCRIINNTIQDQLGHNAKFCLRSDGSGQLTFLQVMDYKYLELITIEFQQTPEEVIRNSISFRYSFMKSKVAIMEARFLEISNLLNMRNPNLLHYLQKQSTFIKDKYENNI
>CryCohSeligo003359_rbh_TGME49_301420
XRLDFIQNMEYKFVELLACDFLASTEEVVRNQIAFRYNNLKSKVNTMQSRLQEISSLVKAKNPSLLLX
>CryCohSeligo032511_rbh_TGME49_301420
XRGHLCLDETQRSVQSLAGSFADIFELGGVDDLDPSLADGHHVVYDREVPFELRVQDGDSVPSEPGTLEAIRCKILALGDEHAPQHCRIELTSEHDLFFHYTHSVDEASFRQMQEQQKLMIDFPDYMSVVIKMLNKCIKETHSYVAVFVMERDGNARLDFIQNMEYKFVELLACDFLASTEEVVRNQIAFRYNNLKSKVNTMQSRLQEISSLVKAKNPSLLLQLQKSTGRPSNRR
>CryCohSeligo096315_rbh_TGME49_301420
XAGSFADIFELGGVDDLDPSLADGHHVVYDREVPFELRVQDGDSVPSEPGTLEAIRCKILALGDEHAPQHCRIELTSEHDLFFHYTHSVDEASFRQMQEQQKLMIDFPDYMSVVIKMLNKCIKETHSYVAVFVMERDGNARLDFIQNMEYKFVELLACDFLASTEEVVRNQIAFRYNNLKSKVNTMQSRLQEISSLVKAKNPSLLLQLQKSTGRPAIEDDVVLAX
>CryCohSeligo111463_rbh_TGME49_301420
XAGSFADIFELGGVDDLDPSLADGHHVVYDREVPFELRVQDGDSVPSEPGTLEAIRCKILALGDEHAPQHCRIELTSEHDLFFHYTHSVDEASFRQMQEQQKLMIDFPDYMSVVIKMLNKCIKETHSYVAVFVMEREIACSGNGNARLDFIQNMEYKFVELLACDFLASTEEVVRNQIAFRYNNLKSKVNTMQSRLQEISSLVKAKNPSLLLQLQ
>CryCohSeligo134309_rbh_TGME49_301420
XFRQMQEQQKLMIDFPDYMSVVIKMLNKCIKETHSYVAVFVMERDGNARLDFIQNMEYKFVELLACDFLASTEEVVRNQIAFRYNNLKSKVNTMQSRLQEISSLVKAKNPSLLLQLQKSTGRPSNRR
>CryHomTU502000106_rbh_TGME49_301420
MINKEKRIDQERIFLDSFDYSELEKADPTLSGGFNVVYRRTCPVEIRLIDSDDVEEIGTTENINFRVMIKGTKSLPDTIRFEITCDNDLFLFYTRDFSVSDFNELKVVQNLVCDYSDFTETFCRIVNNTIQDQLGCFAKFCLRVDGSAKLTFIQVMEYKFLELLSIDFQQTPEEIIRNSISFRYSFMKSKVALMEGRFLEISNLLSIRNPNLLHYLQKNSNCIRNKY
>CryMelUKMEL1000487_rbh_TGME49_301420
MMINKEKRIYQERIFLDSFDYSELEKTDPILSGGFNVVYRRTCPVEIRLIDSDDVEEIGTTENINFRVMIKGSKSLPDIIRFEITCDNDLFLFYTRDFSVSDFNELKVVQNLVCDYTDFTETFCRIVNNTIQDQLGCFAKFCLRVDGSAKLTFIQVMEYKFLELLSIDFQQTPEEIIRNSISFRYSFMKSKVALMEGRFLEISNLLSIRNPNLLHYLQKNSNCIRNKY
>CryMurRN66001317_rbh_TGME49_301420
MRNKTDFSNFDQFCLGCFSYTDLENVDPILNGGFSVLLKKTCRLDLLLVDDENNQEIGSSENINFRIMTNGPKSFPDVVRLELTSDNDLFFYYVLDLTELDFHKLKLTQNLTCEYPRFTDMLGKMINNIIDDPLIYSVRFLMKSDGTGCLKFLQNMDYKLLELVNLEFLQQSEDAVRNSITYRYNFLRSKVAIMEARFIEISNLLSIRNPVLLHYLQRRIQSQNKHN
>CryParIOWAATCC001590_rbh_TGME49_301420
MINKEKRIDQERIFLDSFDYSELEKADPTLSGGFNVVYRRTCPVEIRLIDSDDVEEIGTTENINFRVMIKGAKSLPDTIRFEITCDNDLFLFYTRDFSASDFNELKVVQNLVCDYSDFTETFCRIVNNTIQDQLGCFAKFCLRVDGSAKLTFIQVMEYKFLELLSIDFQQTPEEIIRNSISFRYSFMKSKVALMEGRFLEISNLLSIRNPNLLHYLQKNSNCIRNKY
>CrySpeChipmunkI034541_rbh_TGME49_301420
TSLKMIDKEKRIYQERIFLDSFDYSELEKTDPTLSGGFNVVYRRTCPVEIRLIDSDGVEEIGTVENINFRVMIKGTRSFPDTIRFEITCDNDLFLFYTRDFSASDFNELKVVQNLVCDYSDFTETFCRIVNNVIQDQLGCFAKFCLRIDGSAKLTFIQVMEYKFLELLSVDFQQTPEEIIRNSISFRYSFMKSKVALMEGRFLEISNLLSIRNPNLLHYLQKNSNCIKNKY
>CryTyzUGA55002597_rbh_TGME49_301420
MINKEKRIDQERIFLDSFDYSELEKTDPTLSGGFNVVYRRTCPVEIRLIDLDDVEEIGTTENINFRVMIKGTKSLPDTIRFEITCDNDLFLFYTRDFSASDFNELKVLQNLVCDYSDFTETFCRIVNNTIQDQLGCFAKFCLRVDGSAKLTFIQVMEYKFLELLSIDFQQTPEEIIRNSISFRYSFMKSKVALMEGRFLEISNLLSIRNPNLLHYLQKNSNCIRNKY
>CryUbi39726002846_rbh_TGME49_301420
MIDKDKKICQERIFLDSFDYSDLEKADPILSGGFSVVFRRTCPVEIRLIDSDDAEEIGTTENINFRVMIKGARSHPDIIRFEITCDNDLFLFYTRDFSPSDFNELKIVQNLVCDYNDFTETFCRIVNNVIKDQLGCFVKFCLRVDGSGKLTFLQIMEYKFLELLSIDFQQASEEVIRNSISFRYSFMKSKVALMEGRFLEISNLLSIRNPGLLHYLQKNSNCIRNKY
>CycCayNF1C8000525_rbh_TGME49_301420
MANRMSADAACAFDGMLPASDSAAFLTHFDFSAIDEVDPSLADGHLILYEREVPCELRMQEGSKAPQDVGRLEPIRVKILILGEELNPQEVRIEASSENDLFFHYTHVVDEKAFRQMQQGQKLMIQFSDYSQVLMKMLNSCIREPQSFLAVFIMETTGKGRLDFIQNMEYKFIELLSCDFLQSPEEVIRQQMSFRYNALKSKLALMHARLHDIGALVKVKSPSLLLHLQKSAALQLQSKRATTRGSSLCQLPK
>Cys_WienI011368_rbh_TGME49_301420
MSCFDGRGGFDSSADSSVSFLSHVDCSAIDELDPSLADGHVLIYSREVPCELRLEDGSGGPPKDVGRLEPIRVKILLLGDEQQPQHVRVEVTSENDLFLNYTHALNEELFRQMQESQKLMIEFGDYPNVLVKMLNSCIKEPHSFLAVFIMRMNGRARLDFIQSMEYKFIELLSLDFLQSTEEFTRRDMTFRYNALKSKLALLQARLHDVGCLLKLKSPSLLLHLQKAAQQQAQRRQQQALASASASGGGRSGAGGPATSSRFR
>DigOweWS12016055_rbh_TGME49_301420
EVRIELTSENDLFFHFSHAVDEKKFRQMKASQKLMIEFSEYSHVVKKMLNSCIKEPQSFLAVFVMHKDGQARLDFIQNMEYKFVELLSCEFRSSPNETVRQQIAFSKYY*
>DigOweWS12016056_rbh_TGME49_301420
MDESLLSCFDFASLDGMDPALAVGHKVIYDRECPFELRLQDDTFGPQDVGTLEAIKCKILLLSDGQTTEEVRIELTSENDLFFHFSHAVDEKKFRQMKASQKLMIEFSEYSHVVKKMLNSCIKEPQSFLAVFVMHKDGQARLDFIQNMEYKFVELLSCEFRSSPNETVRQQIAFRYNTVKSKLNAVQNHLQELTVIVKTKNPSLLLQLQKPTKTKKNT*
>DinSpeMGD014762_rbh_TGME49_301420
FGSSSFCFKGLVLVGRPPETGAMAMMQQRSREDMEARSVQSNASFLDSFDFTAIEEMDPSLSEGHRVCYDRECPFELRVQDADTGPQEVGTLEAIKCKILILGDEQNPQHCRIELTSENDLFFHYTHSVDEHGFRTMQEHQKLMIDFPDYVSVVIKMMNNCIKEPHSYLAVFVMQRDGHARLDFIQNMEYKFVELLSCDFVASPEEVVRQQI
>DurBalCSIROCS38098686_rbh_TGME49_301420
MSVTSESGPNFDFGSLEELDPSLSNGFKIIYEREVPFEVRCHNGDEQSGHGGSLELIKVKILTIGGDDCLSAIRMELSSEVDLFFHYQHLVDDRTFPKIQETQKLMVDLSDYPAILVRMLNACIKEPHINLGIFTMVNDSEARLDFIQNMEYKFVELMYCICVRSPEDSVQQHITYRYNSMKQKLSVMQARLHEINNLVKIKNPSLLLQLQKTSVLPATHTLTSAVYGNSTNGAGGGSFYHGASRESSNTSVNMGNTMASSGSSVGAGSIGVFQKPFR
>EimAce001186_rbh_TGME49_301420
MANRISADAACAFDGMLPPTDSAAFLTHFDFSAIDEMDPSLGKSYMAIVLLFIDCITPFIAIAFRCLAVKLSLCPEVCCAASPVLTPRAYANSKEHRVDEKAFRQMQQSQKLMIEFADYPHVLMKMLNSCIREPQSFLAVFVMETTGKGRLDFIQNMEYKFIELLSCEFHQSSEEVIRQQMSFRYNALKSKLALMHARLHDIGALVKVKSPSLLLHLQKSTKTLDTSRLRQDLLADTGEPGDDNA
>EimBruHougton005361_rbh_TGME49_301420
MANRMSADAACAFDEMLPPTDSAAFLTHFDFSAIDEMDPSLGKSHVPTDGHGILYEREVPCELRMQEGSKAPQDVGRLEPIRGEETNPQEVRIELASENDLFFHYTHVVDEKAFQQMQQSQKLMIEFADYPHVLMKMLNSCIREPQSFLAVFIMETTGKGRLDFIKNMEYKFIELLSCDFHQSSEEVIRQQMSFRYNALKSKLALMHARLHDIGALVKVKSPSLLLHLQKSAAHQLHTKRGGVRPSTLNTKP
>EimMaxWeybridge005866_rbh_TGME49_301420
MANRIPADAACAFDGMLPPTDSAAFLTHFDFSAIDEMDPSLADGHVILYEREVPCELRMQEGSKAPQDVGRLEPIRVKVLIMGEETNPQEVRIELASENDLFFHYTHVVDEKAFRQMQQNQKLMIEFADYPHVLMKMLNSCIREPQSAIYVVFCFARSFLAVFIMETTGKGRLDFIQNMEYKFIELLSCDFRQSSEEVIRQQMSFRYNALKSKLALMHARLHDIGALVKVKSPSLLLHLQKSAAHQLQTKRGGMRSSTLNTKP
>EimPraeHoughton001896_rbh_TGME49_301420
MANRMPADAACAFDGMLPPTDSAAFLTHFDFSAIDEMDPSLGKSDTLTDGHVILYEREVPCELRMQEGSKAPQDVGRLEPIRVKVLILGEEASPQEVRIELASENDLFFHYTHVVDEKVFRLMQQSQKLMIEFADYPHVLMKMLNSCIREPQSFLAVFIMETTGKGRLDFIQNMEYKFIELLSCDFQQSSEEVIRQQMSFRYNALKSKLALMHARLHDIGALVKVKSPSLLLHLQKSAAHQLQNKRGGVRGSTLNTKP
>EimTenHoughton005263_rbh_TGME49_301420
MANRASADAACAFDGMLPPADSAAFLTHFDFSAIDEMDPSLGKPLIFVNMCPDGHILLYEREVPCELRMQEGTKAPQDVGRLEPIRVKVLILGEEAHPREVRIEASSENDLFFHYTHVADEKSFRQMQQSQKLMIEFADYSQVLMKMLNSCIREPHSFLAVFVMETTGKGRLDFIQNMEYKFIELLSCDFLQSSEEVIRQQMSFRYNALKSKLALMHARLHDIGALVKVKSPSLLLHLQKSAAHQLQTKRTGVRGSSFSPKP
>EleDub002132_rbh_TGME49_301420
MARQSMDFSFGGPRGSAPDTSSIQNSPSTGSTDVTTSFLAQFDFSSIESLDPSLAHDDTAVYDREIAFELRMQDAGSAPPEVGSLEPIRAKILVQGDEASPRSIRIELTSENDLFFHYTNRYSSTNASAGTFDIAQAQETSPAYLSSI*
>EleDub002133_rbh_TGME49_301420
MQEGQKLMIDFSDYVGILIKMFNSCIKEPHSFLAVFIMDRGGRARLDFIQNMEYKFVELLSCEFNQSSEDSIRQHISYRYNAVKSKMAMMQARLQVSIIEYRRHNLEFKSCSVNIWV*
>EleDub002134_rbh_TGME49_301420
MARQSMDFSFGGPRGSAPDTSSIQNSPSTGSTDVTTSFLAQFDFSSIESLDPSLAHDDTAVYDREIAFELRMQDAGSAPPEVGSLEPIRAKILVQGDEASPRSIRIELTSENDLFFHYTNRDSEARCLWSQISA*
>EleDub002135_rbh_TGME49_301420
MARQSMDFSFGGPRGSAPDTSSIQNSPSTGSTDVTTSFLAQFDFSSIESLDPSLAHDDTAVYDREIAFELRMQDAGSAPPEVGSLEPIRAKILVQVRGTPPTISPLLVADAWRASERTPG*
>EleDub002136_rbh_TGME49_301420
MILIPNFGVWLQGDEASPRSIRIELTSENDLFFHYTNSVDEASFRKMQEGQKLMIDFSDYVGILIKMFNSCIKEPHSFLAVFIMDRGGRARLDFIQNMEYKFVELLSCEFNQSSEDSIRQHISYRYNAVKSKMAMMQARLQDINALVKVRNPSLLLQLQKSAQQQSAAMYARASIRKPSATKPR*
>EleDub002137_rbh_TGME49_301420
MKLACRSCAGPRISFMQNMEYKFVELLSCEFNQSSEDSIRQHISYRYNAVKSKMAMMQARLQDINALVKVRNPSLLLQLQKSAQQQSAAMYARASIRKPSATKPR*
>EleDub002138_rbh_TGME49_301420
MARQSMDFSFGGPRGSAPDTSSIQNSPSTGSTDVTTSFLAQFDFSSIESLDPSLAHDDTAVYDREIAFELRMQDAGSAPPEVGSLEPIRAKILVQGDEASPRSIRIELTSENDLFFHYTNSVDEASFRKMQEGQKLMIDFSDYVGILIKMFNSCIKEPHSFLAVFIMDRGGRARLDFIQNMEYKFVELLSCEFNQSSEDSIRQHISYRYNAVKSKMAMMQARLQDINALVKVRNPSLLLQLQKSAQQQSAAMYARASIRKPSATKPR*
>EupCraCT5003705_rbh_TGME49_301420
XSNASILNAFDFRAIDEMDPSLAEGHKLIYEREVPFELRIQEGEGGPQEVGTLEAIKVKILIIGDEGNAENVKVELTSEX
>EupCraCT5005327_rbh_TGME49_301420
XDDSRSVLNAFDFQAIDEMDPSLSEGHRIVYEREVPFELRIQDGDTGPQEVGTLEAIKVKILVLGEDGNPEQIKVELSSENDMFFHYTHNIEELSFSKVQESQKLMVDYPDYPNILIKMLNSCIKEPHSFLAVFIMQRDGSARLDFIQNMEYKFVELLSCDFDASTEETIRQQITFRYNAVKSKLAIMQARLQDINAIVKVKNPSLLLQLQKAPMHNQSSMRSTMM
>EupFocTN1006532_rbh_TGME49_301420
FLINMSRDDSKSILNAFDFHAIDEMDPSLADGHRVIYDREVPFELRIQDSDTGPQEVGTLEAIKVKILVLGEDSNPEQIRVELSSENDMFFHYTHNIEEMSFGKIQESQKLMVEYPDYPNILIKMLNSCIKEPHSFLAVFIMQRDGSARLDFIQNMEYKFVELLSCDFDASTEETIRQQITYRYNAVKSKLAIMQARLQDINAIVKIKNPSLLLQLQKSPMTNTSTMRNSMMKQEIYNFMEIIQLKK
>EupFocTN1018243_rbh_TGME49_301420
NIQINMSRDDSKSILNAFDFHAIDEMDPSLADGHRVIYDREVPFELRIQDSDTGPQEVGTLEAIKVKILVLGEDSNPEQIRVELSSENDMFFHYTHNIEEMSFGKIQESQKLMVEYPDYPNILIKMLNSCIKEPHSFLAVFIMQRDGSARLDFIQNMEYKFVELLSCDFDASTEETIRQQITYRYNAVKSKLAIMQARLQDINAIVKIKNPSLLLQLQKSPMTNTSTMRNSMMKQEIYNFMEIIQLFIFNFQKK
>EupHar000922_rbh_TGME49_301420
ISLDKNMSKDXSKSILNAFDFAAIDEMDPSLADGHRIVYDREVPFELRIQDSDTGPQEVGTLEAIKTKILVLGEDHNPEQIRVELSSENDMFFHYTHNVDELIFGKIQDSQKLMVEYTDYPNILIKMLNS
>EupHar001025_rbh_TGME49_301420
XNTTESNASLLNAFDFRAIDEMDPSLAEGHKLYYEREVPFELRIQESEGGPQEVGTLEAIKVKILVLGDEGNIENIKVELTSEXDMFFHYTHSLTEDSFKIVQEDQKLMIEFNDIQTFL
>EupHar019244_rbh_TGME49_301420
XPQEVGTLEAIKTKILVLGEDHNPEQIRVELSSENDMFFHYTHNVDELIFGKIQDSQKLMVEYTDYP
>FabSal000550_rbh_TGME49_301420
XDLSGIEELDPSLTEGHKVVYEREVPCELRINSGGRNPEEVGSLESVKAKVLVLGEENSPENIRLELSSENDLFFYYTHDVNEMTFKEIQNEQRIVVDFEEYLGVLVRMLNSCIKEPNTYLAVLIMNKEGSAKLEFIQNIQYKFVELLSLDFVAISEENVREQITYRYNAAKSKLAAVEARVKDIYSLVKVKN
>FabSal000754_rbh_TGME49_301420
SEGHRLLFDKEVPFELRIPQSTNNSADLGTIENMRVKVLLLGEEDSPQEFKIQLTSDTDLFFNYMHITDEHHYRELQEEQKFTVNYSEFGAMIMRMMNSAVKQPNVFLCVLMLQKDGTARLDLLQNIDYKFIELLSLDFYASGEDSVRQQITYRYNLTRALYNQTQAKLKQISNSLKAKNPSLLMQIQKSIHXIINTYXMSDENSENLKRKSPEESEGPAPKIQKEPSNQESSSGEESDDEEYTPHEEEEEGPEILSDDEPFPDDVSDNFDLDDYQRFKQELEKEEASDN
>FavTarFeNarragansettBay002320_rbh_TGME49_301420
SNLKPTSRKGGKSMLTNQMLNIAEEEQTQQTVDLEFLERMDFKEIEMMDPSCKNDFHSVFRQLIPCSMDLDYNTSSQYLQTNENLFFRILIQGEELRPDAIKLELTTDADVQLFYQCVVSQENFFQIQMDNDLSVDFEGFIGMLKSLLQDCVNNPVIYQSTFTMENDDGCAFFRFFHNSEYRKSQILQLAFKQIEDEEITEQVSYRINSTERKAEMIAERVRDINEIIRKAVEVAGKEQGLEFDANVLLM*
>FavTarFeNarragansettBay011365_rbh_TGME49_301420
KSGRIIIKVREQSKGRMMDDRDSMSTQSVQQHQQHQAAQHTGRDQAQQQPVSVLNNFDFTAIDDLDPSLAQGHIVMFDREAPFELRIQDPGHGPQEVGTLEAIRIKVLLLYGAVQGQIHQVKVELTSENDLFFHYTHCVDEDKFRHMQQQQKLMVDFQEYANIFVKMANSCIKDPHSFLAVFIMDHHGKAKLDFIQNIEYKFIELLSCEFMASSEETVRTSITYRYNAIKSKVQLMEARLKDVNNLVKVKNPSLLLQLQRAQPNALNAHQTANNEASGRQGMQRRSAQHHQSSQNFQR*
>FavTarFeNarragansettBay011852_rbh_TGME49_301420
LEERMAQTSSLNLNAQASGPSNLLHQIPVMMTASGSQLLINNKPDVSQVAQSDPSLMGGYRLVFDRKCPFSLHVVHPDLIEKVGHTIQQAEELRVKILVKGPEEQPEVVRIELFSLSDYFFVYGHECDVFDFQEMREGQNLSPQFADYLTMLIRLFNSALQNPDTFRLQIQLNPNNSSDLFFNQILPYKQLQMLGCHFELLKEETVYRHIKYRHQLSLIHLEQMQAKLATVCKTIKEKNPSLIHHICKEVQNMRPYGQQLDVREVKKAGRSGPRSNRSRTSGRSRVSRKSVNSSVTKQ*
>FavTarFeNarragansettBay023595_rbh_TGME49_301420
MIEKVGHAIMAAETMQVKICIRGDDECPELLKVELHSKSDFYFLYEHTCDVFDYSEMRDMQGLNPQFPDYLTVIIKLFTQAISEPGNLKCQVQLNPDNSADLF
>GleFolCCAP11163028324_rbh_TGME49_301420
XWLKNVVAQAIAPARVTSRRLAGAARARARTPARVPHRALARVRRRPPSGPMLRNSGGFQDDRSVRSSASFLDAFDFTAIEDTDPSLAEGHRVVYDREVPFELRVQDAEIGPQEVGTLEAIRCKILALGEXAPPSPLQDRADERERLILLVHAQRRRGQLQADAGAPEVDDRLSRVCVCCDEDVEPLHQGAAELPGRVRDAAGRPGQARLHPKHGVQIHRDALVRLRRLSRGGGPAADHLQVQQRQEPARAHAGPPRGHQRAGKGEKPVVAAAAAEDPAARRREAMTGAGALATSXLCVHTSAVDGAPSIARARARRCVGTTQGGAXELEPPRRARRGAALPPTCAPVALVVLAAVCAR
>GleFolCCAP11163122277_rbh_TGME49_301420
ARVRRRPPSGPMLRNSGGFQDDRAVRSSASFLDAFDFTAIEDTDPSLAEGHRVVYDREVPFELRVQDAEIGPQEVGTLEAIRCKILALGEXAPPSPLQDRADERERLILLVHAQRRRGQLQADAGAPEVDDRLSRVCVCCDEDVEPLHQGAAELPGRVRDAAGRPGQARLHPKHGVQIHRDALVRLRRLSRGGGPAADHLQVQQRQEPARAHAGPPRGHQRAGKGEKPVVAAAAAEDPAARRREAMTGAGALATSPCEHTSAVDGAPSIARAAHAAVLARRRAVPRIRAAPQSSPGSGPPADVRARRAGGTRRRVCAWRAGAARLMGEVLRSHASGPMTEVSETYTE
>GonSpiCCMP409006281_rbh_TGME49_301420
DNSAQAVCMTPAXKSSLSPSLRMGFAAATGGEGRSTGPMTMRSSASFDERSVQGSTGCLDALDFAAIEEMDPSLAEGHRVVYEREVPFELRVQDAETGPQEVGTLEAIRCKILALGDEHSPQHCRIELTSESDLFFHYTHSVDEHGFRLMQERQKLMIDFQDYTAVATKMLNNCIKEPHSYLAVFVMQRDGHARLDFIQNMEYKFVELLSCDFIASSEEVVRQQITFRYNSVKSRLALMQARLQDINALVKVKXPILAAAAAEDSASGRTEALTLPQGFPCRSWSPSWPEAPAAHRNSCALVLRERHALATPVISKPRALLAXVPANNCIKEPHSYLAVLVMQSDGRARLDFIRNMEYKFVELLSCDFAASPEDVVRQQITFRYSSVKSRLAVTQARLRDINALVKVKSPAPPAAAAEDGAASRAQALTCPGGPSSADVPRRSLFCGIAPEVPLLRPAPSELTGTASGSSEIRDPAAARAARALLHESGGGDLSILAX
>GonSpiCCMP409031589_rbh_TGME49_301420
XSSRLHDSCPTPAPARSSGMAFAAAMGGESRGGGQMMMRSSASLEERSVQSNASFLDAFDFTAIEEMDPSLAEGHRVLYDREVPFELRVQDAETGPQEVGTLEAIRCKILALGDEQSPQHCRIELTSENDLFFHYTHGVDEHGFRSMQEHQKLMIDFQDYTAVVVKMLNNCIKEPHSYLA
>GreNip002543_rbh_TGME49_301420
MGSMGAVEPLNIKVLIKGTECEPEQVKIEVTSENELFLHFTHKITRETFREICGDQNLLVDMADYPSVIMKMCNSSIQNPKTYISWAKYVCWVLMNTLDFRFTAVVVLHDDGGADLSFVQNIEYKFVELLRFPLVQSSEETLRQSLQFRYHCLRTKISALHARLQDVGAMVQTRNPNLWDDLIKSVGLLVRAYVNDKAVYQSKIGQLSEPLRLPVESMATEGQDWPKTPTSTAPGSPTTPLVLSSIHEVDFNEELKLGIHTPASLLTVQLFEKDFCADIALSEILLASATIPIHCLHPGRNLDLVISVHCTLPQYYSLQALMGKEELVAHEPVAMIARLYVSLTLSMPGRGWTVVLREVAALSLPRGPWTPQALVDPSLEDDELVAITGCDIFSVAKEDGTVSLLSLLDAITSLIFALTEGFDDLGSEAVVTYLKNTKADIPQEERLRMSYVAIVEDLFTLAEYLVVGPIARISKFVHEITHFKRPLTTLCLVLVVWLPFAAPQSALLYSIMVGWFSLFFVTEVGIPTRPTAEANNRFSALISKIQQIQGAEMLVRPIEQSVNVATVRRIRIVELWVKALKTRVLRDAFKERTEHFQASLMRVITHDEGITTLCTQQYGYDTNLTAHITAQCYSTVCAVPQLV
>GymCat018463_rbh_TGME49_301420
LKRLVRLKARHLRAPLRLLATITAGAPAVPQMAFASGGLSQQAMTRSAASLDERSVQSNASFLDAFDFTAIEEMDPSLAEGHRVAYDREVPFELRVQDAETGPQEVGTLEAIRCKILALGDDPSPQHCRIELTSENDLFFHYTHSVDELGFRTMQEHQKLMIDFPDYVSVVIKMLNSCIKEPHSYLAVFVMQRDGHARLDFIQNMEYKFVELLSCDFIASPEEVVRQQITFRYNSVKSRLALMQGRLQDINALVKVKNPSLLLQLQKTPPRLGVKRNSMLPS
>HalGra002109_rbh_TGME49_301420
MDPALAEGHQLLYDREAPFELRIQDPNNGPQEVGTLEAIRVKVLVLADDNNHIQNVKVELTSENDLFFHYTHLVDEDSFRSMQESQKLMIDFNEYPNILVKMVNSCIKEPHSFLAVFIMSRDGTAKLDFIQNIEYKFIELLSTDFMASSEEVVRQSITFRYNSVKSKVALMEARLKDVNALVKVKNPSLLLQIQKSTPSSVNVGGSQSLHHHHTSHSQQHTGQPSQSRRFK
>HamHamHH34006588_rbh_TGME49_301420
MATNFGFGGGASGCTDSVNFLAQVDTSAIDEMDPSLADGHTLVYSREVPFEIRLQETGSSLPGDVGRLEPIRVKILILGEETNPQHVRVELTSENDLFLNYTHALNEDLFRQMQERQKLMIEFGDYPSVLIKMLNSCIKEPHCFLAVLVMHTNGKARLDFIQSMEYKFIELLCLDCVQSTEEFTRRDMTFRYNALKSKLALLQARLHDIGCLLKLKSPSLLLHLQKAAQQQAHRRQQQVPAAAPVPGKLRAPGNTEGAATRFL
>HemSpeSG2012SG2015017221_rbh_TGME49_301420
MAIRSQNSTMRMSGEFDGDRQSCDAKSFLDSFDFTAIEEMDPSLTEGHRVVYDRECPFELRVQDADTGPQEVGTLEAIKCKLLVMGDEQNPSHCRIELTSENDLFFHYSHSVDEHGFRTMQEHQKLMIDFPDYVSVVIKMLNNCIKEPHSFLAVFVMQRDGHARLDFIQNMEYKFVELLSCDFVASPEEVVRQQITFRYNSVKSKLALMQARLQDINALVKVKNPSLLLQLQKTPQRLSKR*
>HemSpeSG2012SG2015029254_rbh_TGME49_301420
MAIRSQNSMMRMSGEFDGDRQSCDAKSFLDSFDFTAIEEMDPSLTEGHRVVYDRECPFELRVQDADTGPQEVGTLEAIKCKLLVMGDEQNPSHCRIELTSENDLFFHYSHSVDEHGFRTMQEHQKLMIDFPDYVSVVIKMLNNCIKEPHSFLAVFVMQRDGHARLDFIQNMEYKFVELLSCDFVASPEEVVRQQITFRYNSVKSKLALMQARLQDINALVKVKNPSLLLQLQKTPQRLSKRSEKKTAPIRHTQNAR*
>HetTri005757_rbh_TGME49_301420
LKCGCLHLGLLQPRSLGLGAASDAAGRGPHIEGGLMAFAAAGGTATAMMRTGGSLAEERSVQSNTSFLDAFDFTAIEEMDPSLAEGHRVVYDREVPFELRVQDAETGPQEVGTLEAVRCKLLALGEEQSPAHCRIELTSENDLFFHYTHSVDELGFRTMQEHQKLMIDFPDYVSVVIKMLNNCIKEPHSFLAVFVMQRDGHARLDFIQNMEYKFVELLACDFVASPEEVVRQQITYRYNSAKSRLALMQARLQDINALXEGEEPVPAAATAEDSAEDRDQALTSARELACSYGPWTLWVLSIYWHPPTPHRCARWRAAARSRRTARKIRAALLCRGELMADHHAPRPRARPIQRNYIVX
>IchMulG5002380_rbh_TGME49_301420
MATQKSLMNESNNIQQMLNSFDFATIDEMDPSLADGHRVVYDREIPFHIRFQKQDVETEDLPNLEPLRTRVFILGDEKNLQQLKLELSSDNDIFFHFTHLANENNFKTIKQTQQLNIQFNEYPSICIKCFNKVEKDQNQYSAIFTIMNEGMGRLEIVQSTEYKNIEVIAFEFQASNDDLIRQIITFRYMSLKSKLALMEGRLQDINEVVRVKNPSLLLQIQKTMPGQNNRSTIKK
>KarBre005724_rbh_TGME49_301420
AQAAKRQAASSXAPLTLLFAAAQASAGQMAFATALHDRAGGGDRAGGTMIRSSGTLGEMSVQSNASLLDAFDFTAIEELDPSLAEGHRVVYDRECPFELRVQDADTGPQEVGTLEAIRCKILVLGEDSGPAHCRIEMTSENDLFFHYTHSVDAHSFRTMQEHQKLMIDFPDYLNVVIKMLNNCIKEPHMYLAVFVMQRDGHARLDFIQNMEYKFIELLSCDFVASSEEVVRQQITFRYNSTKSRLALMQSRLQDINAIVKVEEPIPAAAAAEAAAVYCQALSRARQCMGWGLADVIVTLQSAFHIQST
>KarBre065187_rbh_TGME49_301420
MLSPKAAQADGAPFGARAAGKQSLSHAEGHFSFGRQVELSKMCHDKYNQYEHLTSSSPRKGNRGMEESLLEDSVLAEFGDPSLLEGHSVVYDRECPFELRVEEIDEAGALEPIRCKVLVLGSREHPENCRIELSSERDIFFHYIHNVDEQSFLRLQDRHKLHINFSEYVSFLIKMLNTCITEPHLQLAIFVMQRAGSARLDFVRNLGLKFAELLTCDFEAATEELVRQHINHRYNSMKSRTISTQARLENLMQLVYIKNPALKCHIEKILKKTNASMVTLGVRRXGSRAEIPLDASSILDSRRTGSRVESPLEP
>KarBre086242_rbh_TGME49_301420
XKRQAASSXAPLTLLFAAAQASAGQMAFATALHDRAGGGDRAGGTMIRSSGTLGEMSVQSNASLLDAFDFTAIEELDPSLAEGHRVVYDRECPFELRVQDADTGPQEVGTLEAIRCKILVLGEDSGPAHCRIEMTSENDLFFHYTHSVDAHSFRTMQEHQKLMIDFPDYLNVVIKMLNNCIKEPHMYLAVFVMQRDGHARLDFIQNMEYKFIELLSCDFVASSEEVVRQQITFRYNSTKSRLALMQSRLQDINAIVKVEEPIPAAAAAEAAAVYCQALSRARQCMGWGLADVIVTLQSAFHIQSTRTYM
>KarBre148812_rbh_TGME49_301420
MLSPKAAQADGAPFGARAAGKQSLSHAEGHFSFGRQVELSKMCHDKYNQYEHLTSSSPRKGNRGMEESLLEDSVLAEFGDPSLLEGHSVVYDVLSNYGSRKLTRQARSSLYDAKFLCLAAENIPKIAGSSYPAKETSSSIIFTTLMSNPSXRLQDRHKLHINFSEYVSFLIKMLNTCITEPHLQLAIFVMQRAGSARLDFVRNLGLKFAELLTCDFEAATEELVRQHINHRYNSMKSRTISTQARLENLMQLVYIKNPALKCHIEKILKKTNASRFQSSPRKPFNMVTLGVRRSGSRAEIPLDASSILDSRRTGSRVESPLEPSFESRR
>KarMicCCMP2283048391_rbh_TGME49_301420
MDVERSVQXNASFLEAFDFTAIEEMDPSLAEGHRVVYDRECPFELRVQDVDTGPQEVGTLEAVRCKILALGDEHNPQHCRIELTSENDLFFHYTHSVDEHGFRAMQENQKLMIDFPDYITVVVKMLNNCIKEPHSYLAVFVMQRDGHARLDFIQNMEYKFVELLSCDFIASPEEVVRQQITFRYNSNKSRLALMQARLQDINALVKVKNPSLLLQLQKTPPRVGVKRGSVA
>KarMicCCMP2283124028_rbh_TGME49_301420
MDVERSVQXNASFLEAFDFTAIEEMDPSLAEGHRVVYDRECPFELRVQDVDTGPQEVGTLEAVRCKILALGDEHNPQHCRIELTSENDLFFHYTHSVDEHGFRAMQENQKLMIDFPDYITVVVKMLNNCIKEPHSYLAVFVMQRDGHARLDFIQNMEYKFVELLSCDFIASPEEVVRQQITFRYNSNKSRLALMQARLQDINALVKVKNPSLLLQLQKTPPRVGVKRGSVX
>KarMicCCMP2283142238_rbh_TGME49_301420
XDPSLAEGHRVVYDRECPFELRVQDVDTGPQEVGTLEAVRCKILALGDEHNPQHCRIELTSENDLFFHYTHSVDEHGFXSNAGLVKMLNNCIKEPHSYLAVFVMQRDGHARLDFIQNMEYKFVELLSCDFIASPEEVVRQQITFRYNSNKSRLALMQARLQDINALVKVKNPSLLLQLQKTPPRVGVKRGSVX
>KarSpeRossSea147742_rbh_TGME49_301420
KIYFGSSSSDLHCHGRHALACARGRLSVVRVMAFGQHAGYGLRNSGGGQMRQSTTLSVDERSVSGQSQASFLEAFDFTAIEEMDPSLAEGHRVVYDRECPLELRVQDTEAGPQEVGTLEAVRCKILILGDEQSPQHCKIELTSENDLFFHYTHSVDDHGFRSMQEHQKLMIDFPDYVTVVVKMLNNCIKEPHRYLAVFVMQRDGHARLDFIQNMEYKFMELLSCDFIASPEEAVRQQITFRYNSTKSRLALMQARLQDINALVKIKNPALLLKLQKTPPRVGLKR
>KarSpeRossSea147743_rbh_TGME49_301420
SSPSDLHRHGRHALARARGRLSVLRVMAFASGQHAGYGLRNSGGGQMRQSTTLSVDERSVSGQSQASFLEAFDFTAIEEMDPSLAEGHRVVYDRECPLELRVQDTEAGPQEVGTLEAVRCKILILGDEQSPQHCKIELTSENDLFFHYTHSVDDHGFRSMQEHQKLMIDFPDYVTVVVKMLNNCIKEPHRYLAVFVMQRDGHARLDFIQNMEYKFMELLSCDFIASPEEAVRQQITFRYNSTKSRLALMQARLQDINALVKVKNPSLLLQLQKTPPRVGLKR
>KarSpeRossSea147744_rbh_TGME49_301420
SSPSDLHRHGRHALARARGRLSVLRVMAFASGQHAGYGLRNEGGGQMRHSTALSVDERSVGGQSQASFLEAFDFTAIEEMDPSLAEGHRVVYDRECPLELRVQDTEAGPQEVGTLEAVRCKILILGDEQSPQHCRIELTSENDLFFHYTHSVDDHGFRSMQEHQKLMIDFPDYITVVVKMLNNCIKEPHSYLAVFVMQRDGHARLDFIQNMEYKFVELLSCDFIASPEEVVRQQITFRYNSTKSRLALMQARLQDINALVKIKNPALLLKLQKTPPRVGLKR
>KarSpeRossSea147745_rbh_TGME49_301420
KIYFGSSSSDLHCHGRHALACARGRLSVVRVMAFGQHAGYGLRNSGGGQMRQSTTLSVDERSVSGQSQASFLEAFDFTAIEEMDPSLAEGHRVVYDRECPLELRVQDTEAGPQEVGTLEAVRCKILILGDEQSPQHCKIELTSENDLFFHYTHSVDDHGFRSMQENQKLMIDFPDYITVVVKMLNNCIKEPHSYLAVFVMQRDGHARLDFIQNMEYKFVELLSCDFIASPEEVVRQQITFRYNSTKSRLALMQARLQDINALVKVKNPSLLLQLQKTPPRVGLKR
>KarSpeRossSea147746_rbh_TGME49_301420
SSPSDLHRHGRHALARARGRLSVLRVMAFASGQHAGYGLRNEGGGQMRHSTALSVDERSVGGQSQASFLEAFDFTAIEEMDPSLAEGHRVVYDRECPLELRVQDTEAGPQEVGTLEAVRCKILILGDEQSPQHCRIELTSENDLFFHYTHSVDDHGFRSMQEHQKLMIDFPDYITVVVKMLNNCIKEPHSYLAVFVMQRDGHARLDFIQNMEYKFVELLSCDFIASPEEVVRQQITFRYNSTKSRLALMQARLQDINALVKVKNPSLLLQLQKTPPRVGLKR
>KryFolCCMP1326087725_rbh_TGME49_301420
GPRRAAMSFGAAGAGGPQHGFMRSSGGFQEERSVHSSASFLDAFDFTAIEEMDPSLAEGHRVVYDREVPFELRVQDAEIGPQEVGTLEAIRCKILALGEEHRPQHCRIELTSESDLFFLYTHSVDELRFKQMQEHQKLMIDFPEYLSVVMKMLNHCIKEPQSYLAVFVMQRDGQARLDFIQNMEYKFVELLSCDFAAAPEEVVRQQITFRYNSVKSRLALMQGRLEDINALVKVKNPSLLLQLQKTPPRVGVKR
>KryFolCCMP1326094835_rbh_TGME49_301420
XTSRRLAGAARARARTPARVPHRALARVRRRPPSGPMLRNSGGFQDDRSVRSSASFLDAFDFTAIEDTDPSLAEGHRVVYDREVPFELRVQDAEIGPQEVGTLEAIRCKILALGEXAPPSPLQDRADERERLILLVHAQRRRGQLQADAGAPEVDDRLSRVCVCCDEDVEPLHQGAAELPGRVRDAAGRPGQARLHPKHGVQIHRDALVRLRRLSRGGGPAADHLQVQQRQEPARAHAGPPRGHQRAGKGEKPVVAAAAAEDPAARRREAMTGAGALATSPCVHTSAVDGAPSIARAAHAAVLARRRAVPRIRAAPQSSPGSGPPADVRARRAGGTRRRVCAWRAGAARLMGEVLRSHASGPMTEVSE
>KryFolCCMP1326146842_rbh_TGME49_301420
XTSRRLAGAARARARTPARVPHRALARVRRRPPSGPMLRNSGGFQDDRSVRSSASFLDAFDFTAIEDTDPSLAEGHRVVYDREVPFELRVQDAEIGPQEVGTLEAIRCKILALGEXAPPSPLQDRADERERLILLVHAQRRRGQLQADAGAPEVDDRLSRVCVCCDEDVEPLHQGAAELPGRVRDAAGRPGQARLHPKHGVQIHRDALVRLRRLSRGGGPAADHLQVQQRQEPARAHAGPPRGHQRAGKGEKPVVAAAAAEDPAARRREAMTGAGALATSPCACAACMRACVHTSAVDGAPSIARARARRCVGTTQGGAXELEPPRRARRGAALPPTCAPVALVVLAAVCAR
>LecTuz006640_rbh_TGME49_301420
MDQEQQQTAKIAAELEALDPGLADGFRLLYSRDSPLELRLQESPDGPQAVGNLEVVRCRILAKGDGGHYSDIRVELSSESDLFFLYSHNVDNGSYQEMQDSQKLMVNFDGYPAVLSKMFNSCIKEPQSFVAVFVMQRDGSARLDFVQNMEYKFVELLSADFVQSPEQTIRRMADFRYNALKSRLALLQARLQDVYAVLKTKNPSLLLHLEKHCRAIPEFFG*
>LecTuz024069_rbh_TGME49_301420
MDQEQQQTAKIAAELEALDPGLADGFRLLYSRDSPLELRLQESPDGPQAVGNLEVVRCRILAKGDGGHYSDIRVELSSESDLFFLYSHNVDNGSYQEMQDSQKLMVNFDGYPAVLSKMFNSCIKEPQSFVAVFVMQRDGSARLDFVQNMEYKFVELLSADFVQSPEQTIRRMADFRYNALKSRLALLQARFQVRGSP*
>LepChlNIES1868006720_rbh_TGME49_301420
MAFAAALDGRGGSQAMMRSSASLEERSVQSNVSFLDAFDFTAIEEMDPSLAEGHRVVYDREVPLELRVQDAETGPQEVGTLEAIRCKILALGDEPSPQHCRIELTSENDLFFHYTHSVDEQSFRTMQEHQKLMIDFPDYVSVVIKMLNNCIKEPHSYLAVFVMQRDGHARLDFIQNMEYKFVELLSCDFVASPEEVVRQQITFRYNSVKSRLALMQARLQDINALVKVKNPSLLLQLQKTPPRVGASTTVKRP*
>LinPolCCMP1738006599_rbh_TGME49_301420
XLKSARAVDAALSRSVGALSGGXAFAAATDSRGGGQLMRTSASLEERSVQSSASFLDAFDFTAIEEMDPSLAEGHRVVYDREVPFELRVQDADTGPQEVGTLEAIRCKILALGEEHTSQHCRIELTSENDLFFHYTHGVDEQGFRTMQEHQKLMIDFQDYSSVVIKMLNNCIKEPHSYLAVFVMQRDGRARLDFIQNMEYKFVELLSCDFIASSEEVVRQQITFRYNSVKSRLALMQARLQDINALVKVXEPLPAAAAAEDAAKGRPEAVRAPAVGGGKCVCHKLLVLCVR
>LinPolCCMP1738093721_rbh_TGME49_301420
LKSARAVDAALSRSVGALSGGXAFAAATDSRGGGQLMRTSASLEERSVQSSASFLDAFDFTAIEEMDPSLAEGHRVVYDREVPFELRVQDADTGPQEVGTLEAIRCKILALGEEHTSQHCRIELTSENDLFFHYTHGVDEQGFRTMQEHQKLMIDFQDYSSVVIKMLNNCIKEPHSYLAVFVMQRDGRARLDFIQNMEYKFVELLSCDFIASSEEVVRQQITFRYNSVKSRLALMQARLQDINALVKVXEPLPAAAAAEDAAKGRPEAVRAPAVGGGKCVCHKLLVLCVRA
>LinPolCCMP1738241426_rbh_TGME49_301420
XGHRGDGPLPERRRALWRMAFAAATDSRGGGQLMRTSASLEERSVQSSASFLDAFDFTAIEEMDPSRSVGALSGGXAFAAATDSRGGGQLMRTSASLEERSVQSSASFLDAFDFTAIEEMDPSLAEGHRVVYDREVPFELRVQDADTGPQEVGTLEAIRCKILALGEEHTSQHCRIELTSENDLFFHYTHGVDEQGFRTMQEHQKLMIDFQDYSSVVIKMLNNCIKEPHSYLAVFVMQRDGRARLDFIQNMEYKFVELLSCDFIASSEEVVRQQITFRYNSVKSRLALMQARLQDINALVKVXEPLPAAAAAEDAAKGRPEAV
>LitPic003043_rbh_TGME49_301420
MKTGLEDKKDDMVYNLDYTQIEENDPSLAEGHRLVFDREVPFELRLEDNNGPQEVASFESIRAKILVMGDDSNPNQVRIELSCENDLFFHFTHDCDEELFKVMQDSQKLCVSFKDYPGLNKKLFNNCITEPHCFIAVFIMQKDGSARLDFIQNIEYKFIELLSLDFANSPDDXSKKTNSIQVQLS
>NeoCanLiverpool001225_rbh_TGME49_301420
MANHFDFGGPVSGCTGSVNFLAQVDTSAIDEMDPSLADGHVLVYSREVPFEIRLQETAAGLPGDVGRLEPIRVKILILGEETNPQHVRVELTSENDLFLNYTHALNEDLFRQMQERQKLMIEFADYPSVLIKMLNSCIKEPHCFLAVLVMQTTGKARVDFIQSMEYKFIELLCLDCVQSTEEFTRRDMTFRYNALKSKLALLQARLHDIGCLLKLKSPSLLLHLQKAAHQQANRRQHEVTAAASVPGKARVPGAADGASARFL
>NepSpe013072_rbh_TGME49_301420
MEYKFIELLTLEFLQSNEETVRKSLSFRYNSIKSKAMLMQARLQDISAVVKLKNPALYMLLQKNAKQQLLANANKLA
>NepSpe014104_rbh_TGME49_301420
IILNMKTNRAIDKGSLTPMCCLFNCHTNEDDGNILTHFDFSMIDEIDPSTENGHSVIYDNEVPIEVRYTALEGGPEEMG
>NepSpe039194_rbh_TGME49_301420
MKSQKGMERGALTPLCCLFNCHVNEDDSNVLTHFDFSMIDEVDPALELGHTIIYDQEIPMEVRYAAFDDSPEESGTIELCRVKLLAKEESNILEDIRIELTCENDLFFFYNNHVNEASFKTLKASQKMMNDFSEYANVLTKLFNSCYKEPKSFLAIFVITTGGIGKLEFIQNMEYKFISLLCLDFKDSSDEALHRSISYRYNSLKTRATMMMARLQDISAVVKLKNPALFMLLQKNMRTANP
>NepSpe063754_rbh_TGME49_301420
RVHTGQHPHTHLHTHSLTHRSTPTHTHRSTHTHTHTPIYNVCVKCVNKFDSFDLSKFLIMKKEQHMINEFNDYPNILIKMFNSCLKEPKNFLAVFLIQSG
>NepSpe104076_rbh_TGME49_301420
MENNKFSERVLTNSINCLINCHSDEDEGNILTHFDFSMIDDVDPSLDDGYVILFDKEIPMEVRYSPFDEGPEEMGTIEMCRIKILVKEQSHQVQFVAVEISC
>NepSpe114365_rbh_TGME49_301420
LCCALNVHSPVDDETTNFLTKFDFTLIDEMDPSLEFGHSVIYYKNLPCEIRYQDASSNLQEVGTVELCRIKILIRCDNDVPSDVIIELSSENDLFFHYTYRANELTFRSMQESQKLMIDFREYPQVLIKMFNSCIKETQSFIAVFVIEPEGKGHLDFIQN
>NocSci011354_rbh_TGME49_301420
XKAYEGRGGQMNDLWEAAKLSLTRXDPSLEARDPSLAEGHKVVYDRECPFELRVQDEDVPPEAGTLEPIRCEESLGLGGXKILALGDEHNPQHCRVELTTETDLFFHYNHSVDERGFRTMQERQKLMIDFPEYITVVIKMLNNCIKSPHSHLAIFIMQQDGRARLDFIQNMEYKFVDLLSCEFMGSRDEVVRQHVTFRYNSMRSQLAHAQAQLQDIHATVKVKNPSLLLQLQKAPX
>NocSci016713_rbh_TGME49_301420
XRVESLRRSGGSDERSVGGSQTFADTCDPSLEARDPSLAEGHKVVYDRECPFELRVQDEDVPPEAGTLEPIRCKILALGDEHNPQHCRVELTTETDLFFHYNHSVDERGFRTMQERQKLMIDFPEYITVVIKMLNNCIKSPHSHLAIFIMQQDGRARLDFIQNMEYKFVDLLSCEFMGSRDEVVRQHVTFRYNSMRSQLAHAQAQLQDIHATVKVKNPSLLLQLQKAPX
>OxyMar006265_rbh_TGME49_301420
MSRLGASFRAGKGDGREDMNRSTASAFDQFDFSAIEDMDPSLSEGHRVVYDRECPFELRVQSEAGPQEVGTLEAIQCKILVLGDESNPQHVRIELTSENDLFFHYTHSLDESSFRRMQEQQKLMIDFTDYVTCVLKMLNSCIKEPHSFLAVFLMHTDGNARLDFIQNMEYKFVELLSCDFVASPEEVVRHQITFRYNSTKSKLSLVQSRLKDVNGLVKSKNPSLLLQMQKQPGSRTGGFR
>OxyMar033527_rbh_TGME49_301420
XMSRMGTLRGGASRGPEREDPRDKSGAGSSYLDQFDFTAIEEMDPSLSEGHRAVYDRECPFELRVQDGDAGPQEVGTLEAIKCKILVLGDESNPQHVRMELTSENDLFFHYTHSLDESSFRHMQEQQKLMIDFTDYVTCVMKMLNSCIKEPHSFLAVFLMHHDGNARLDFIQNMEYKFVELLSCDFVASPEEVVRHQITFRYNSTKSKXEIDAVPAPGCERVGEEQESIATLADAKTARGWLEDGRVQPMIPGRGGLQLVALRPYSGLYSMFSAPANPSISIAALP
>OxyTri002027_rbh_TGME49_301420
MVENMTFYDEAPSVENEFQQIQQNDPNGGYRIIYERDVPVDLRITEQRILQMVGQDVGSREVLTFKILIKGPESNPHSLKIELFSNQDYFFLYKHLIDLASFDELKKNLKLKINFPDYATMLIKMLNNCIKDQQNFQCVKALHSDGNSELSFTQNIEYRKIELFRCNFQIVEEEIVKKHVSYRYQLSSFKNKLTQQRLNDLSKIIKLKNPSLLQQMQKGAQLTQSKAYLRTSQQQYTYQSSVQQQSQQIQQQQSHSQQRSTQKPKNI
>OxyTri004283_rbh_TGME49_301420
MFQTYNLATEQSNYSTQQQGVNLSQTSFDKDTEFITKIDFTQIEEMDPSLYDGHRVIFDSELAVEVKLIDDEDEGAFESLKLKVMILGDERQPINIKMEMTSESDIFFLYKNITNEDKFRVIQEQQALSLEFTDFSAMLMKILQNCQKPQTTFITIFTLDNEEKKGYLEFYQDTEFRRVEMLRIEFEEADEDTIKNHITYRLTSIRQKTTLMQERIKDVMAIVEEKNPMLVSEIYKATPSLYVQQR
>OxyTri005339_rbh_TGME49_301420
MQSKVLENKENDMNNMSQHSVLNAFDFTAIDEMDPSLAEGHSVLYDREAPFELRIQDPNNGPQEVGTLEAIRVKILVLGDDNNHIQNVKIELTSENDLFFHYTHIVDEDSFRQMQESQKLMIEFNEYPNILIKMVNSCIKEPHSFLAVFIMNRDGTAKLDFIQNIEYKFIELLSADFMASSEEIVRQSITFRYNSVKSKVALMEARLKDVNNLVKVKNPSLLLQIQKTTPQPSQSKRFK
>OxyTri006409_rbh_TGME49_301420
MVIVVHKKLVLQRQLESKFQHWLDEESFKSMQDTQKLTIDFSELSQIVIKMLNSCIREPHSFLAVFVMQRDGRATLDFIQNIEYKFIELLSLQFMASSEEIIRQSITFRYNSVKSKVSLMQARLADVNNMVKVKSPSLLLQIQKTQGSTQRGGPMQQSSVMRSRTNL
>OxyTri007021_rbh_TGME49_301420
MDPSLAEGHRLVFDREVPFELRIHDGDSGPQEIGTLEAIRVKILALSTDGSYLQNIKIELTSENDLFFHYSLQLDEESFKSMQDTQKLTIDFSELSQIVIKMLNSCIREPHSFLAVFVMQRDGRATLDFIQNIEYKFIELLSLQFMASSEEIIRQSITFRYNSVKSKVSLMQARLADVNNMVKVKSPSLLLQIQKTQGSTQRGGPMQQSSVMRSRTNL
>OxyTri016426_rbh_TGME49_301420
MDPSLAEGHRLVFDREVPFELRIHDGDSGPQEIGTLEAIRVKILALSTDGSYLQNIKIELTSENDLFFHYSLQLDEESFKSMQDTQKLTIDFSELSQIVIKMLNSCIREPHSFLAVFVMQRDGRATLDFIQNIEYKFIELLSLQFMASSEEIIRQSITFRYNSVKSKVSLMQARLADVNNMVKVKSPSLLLQIQKTQGSTQRGGPMQQSSVMRSRTNL
>ParTetD42001047_rbh_TGME49_301420
MQENLIQIDFSQIESLDPCIQGGYKIIFNQEIPFMIKFPDQEDQSIIEIIRVRIMILGNGKDLQQLTLELSSENDLFFYYFHTVDKDNFQVVKTNQKLNTDFFGYPEVCVKTFRRCLLEKQQFAPVLYIQQNARAQVSIVQTLEYKDLTLITFEMIAGDEEIIKQHIYYKHGAVKSKFQILNAKIKDIHELVKVKNPQLLLHLQKYLPN
>ParTetD42007352_rbh_TGME49_301420
MQENLIQIDFSQIESLDPCIQGGYKIIYNEEISFMIKFPDQEDQSIAENIRVRIMILGNGKDLQQLTLELSSENDLFFYYFHTVDKDNFQVVKTNQKLNTDFFGYPEVCVKTFRRCQLEQQHFLPILYIQQNARAQVNIVQTLEYKELTLITFEMIAGDEEIIKQHVYYKHGAVKSKFQILNAKIKDIHELVKVKNPQLLLHLQKYLPN
>ParTetD42017344_rbh_TGME49_301420
MDDSQLDLGALEDIDPSLEGGFKIQFDREIHIETRVQDANTGPQEIGTLEQVRVKILVQGEQQAFENLKIELTSETDLFFNYITIINKETYKSIREEQKLTIEYPQFLQMLIKLLNACHKEPNHFFCVLFMQQDGAGRLDFIENLEYKFMEMLSLEFSSASEEAIRQNVSFRYNLMKAKLQFVQNRLNDIASLIKLKNPSLLVQINKASAGVSQNQSTQNASKYLGQSKKTNTSKFV
>ParTetD42018993_rbh_TGME49_301420
MLKNTPSKVTLNYQETQEETDPEGYTLIYEQEIVCQIVVDDGEQQQTQETLNVRVLILGSEQTLEKMKIELSCENDLFFHFIHEVNEETFQQIKEGQQLTASFIDYPAICVKCLDKAHKDPNKYSAVLRITQEGDAVIEIIQHTEYKNVELIQFQFVSLPEESIRMAITKKYQKVKQKLQQMENKLKDINDVVKVKNPQLLLQMQRMNR
>ParTetD42022756_rbh_TGME49_301420
MKSGTSWLNSMQMNPIDFAEIDYLDPALKDGHKILYDRILNINIRFQDRFSENLFVSESYNQGIDSNPQSIKIEISSEKDLFFLFHHEATVNGFTQIKALQNLQMPFKDYAQITIATLNKVEQNYNGYGAIFQVMLDGSARLEINQTTEFRSVHMIHFDFHQVEESFLRQTIVFKYNQQRKEIKYLTQSLGECRMRATGTFK
>ParTetD42023718_rbh_TGME49_301420
MLKNTPSKVTLNYQETQEETDPEGYTLIYEQEIVCQIIVDEGDQQQTQETLNVRVFILGSEQILERMKIELSCENDLFFHFIHDINEAAFLKIKDGQQLTASFIDYPAICIKCLDKAHKDPNKYSAVLRITQEGDAVIEIIQHTEYKNVELIQFQFFSLPEDAIRMAITKKYQKVKQRLSQMENKLKDINDVVKVKNPQLLLQMQRMNR
>ParTetD42028617_rbh_TGME49_301420
MKSGSSWLNAVQLNPLDFAEIDYLDPALKDGHKVLYDRILNINIRFQDRFSEVQELSQPEPIRLRVLQLVTIFNPQSIKIEISSEKDLFFLFHHEATVNGFTQIKALQNLQMPFKDYAQITIIRSNKIIMDVIRYGAIFQVMLDGSARLEINQTTEFRSVHMIHFDFHQVEESFLRQTIVFKYNQQRKEIKYLTQSLNECRMRATGTFK
>ParTetD42030480_rbh_TGME49_301420
MDDSQLDLGALEDIDPSLEGGFKIQFDREIHIETRVQDANTGPQEIGTLELVRVKILVQGEQQAFENLKIELTSETDLFFNYITIINKDNYKRIREEQKLTIEYPQFLQMLIKLLNSCHKEPNHFFCVFFMQQDGGARLDFIENLEYKFMEMLSLEFSSASEETIRQNVSFRYNLMKAKLQFVQNRYRETQSSLIKLKNPSLLVQINKASAGVSQNQSTQNASKYLGQSKKNNTSKFV
>ParTetD42030800_rbh_TGME49_301420
MEESQYDLGVLEDIDPSLDGGFKIQFNKEINIETRLIIQNLMVRIQNANTGPQEIGTLEQIQVKILVQGDQQAFENLKIELTSETDLFFNYISIIDKENFKKIKEEQKLTIEYPQFLQMLIKLLSSSHKEPNHFFCVFFMQQDGAAKLDFIENLEYKFMEMLSLKFSSATEETMRQNISFRYNFIKAKLQFVQNRLNDITSLIKLKNPSLLAQLNKVSISSNQSQSNQNVSKYMGQSRKNNNSSKFI
>PelBei018929_rbh_TGME49_301420
XGIMSFAGHVPASQMRQSLEERSVHSNASMLDAFDFSSIEEMDPSLAEGHRVVYDREVPFELRVQDAEAGPQEVGTLEAIRCKILALGEELSPQHCRIELTSENDLFFHFTHSVDEHGFRAMQENQKLMIDFPDYVSVVIKMLNNCIKEPHSFLAVFVMQRDGHARLDFIQNMEYKFVELLSCSFLASPEEVVRQQITFRYNSVXESPLGHAGSSAGHECPREGEESFVAATAAEGSGGKKWLLQEMRWQMYVVTLKPV
>PerAciPAER2001588_rbh_TGME49_301420
XKHRVAPAHGRPPQSAEVGRGVVDAMSFAPSIGGHPGLLRSSGGLDEQRSLQSSASFLDAFDFTAIEEMDPSLAEGHRVVYDREVPFELRVQDADIGPQEVGTLEAIRCKILALGDEQCPRHCRIELTSENDLFFHYTHSVDEHGFRDMQEQQKLMIDFPDYVSVVIKMLNSCIKEPHSYLAVFVMQRDGNARLDFIQNMEYKFVELLACNFQASPEEVVRQQITFRYNSVKSRLALMQGRLQDVQALVKVKNPSLLLQLQKVRLGWARKGDVSASGRARMDVKA
>PerAciPAER2076284_rbh_TGME49_301420
XKHRVAPAHGRPPQSAEVGRGVVDAMSFAPSIGGHPGLLRSSGGLDEQRSLQSSASFLDAFDFTAIEEMDPSLAEGHRVVYDREVPFELRVQDADIGPQEVGTLEAIRCKILALGDEQCPRHCRIELTSENDLFFHYTHSVDEHGFRDMQEQQKLMIDFPDYVSVVIKMLNSCIKEPHSYLAVFVMQRDGNARLDFIQNMEYKFVELLACNFQASPEEVVRQQITFRYNSVKSRLALMQGRLQDINALVKVKSPALLLQLHKAPPRAAQGDDDDDDDDESAVDPRARGRSGLSA
>PerMarATCC50983023131_rbh_TGME49_301420
MSSTSPFVVATAPYDPLVPLHNNSEEDVEAEGEDNLLIDPSLTEGHHVVYDREIPLEIRILQQQPSSSNKIDVGTLEAIRCKIMILGEHEGSFKHCRVELTSEKDIFFHYTHSLDEMQFRDIQEEQKLMIEFNEYVNVFIKMCNSTIAEPHAFLGVLVMSKDATTARLDFVQNMEYKFIELLSAEFIASPDAIIRQHIVYRYNAMKAKLAASQARLQDFHAIVKLKNPSLLLQIQQKGGIWMDTLGITGEVTTHVTKGTGDHAILKDSAIVVYTVHKHDYVIIVEDDLIFSKNFLTLFINNAWLLEVDDTLYCISAWNDNGFMEYATNESILYRTDFFPGLGWMSNRSLWDRIRSRWPHAPTTGWDHWMRLSTTHDGRECIYPEVPRTRHIAQEGSNVHAADQAGIYARMALSTGQQGEIPYIREDYPLIQEHFHLFPNYFRGQHRGVVIISLHTRGVLDNDNNMMMGSRSRRQRKGITKLVFIDRRRGHEWLPSNTSLTPPPNMMYIPSASRGVSCTHTCIHNNARCYDHLLEFANDCHIMLSHFPCEEGCGHQLGLELPAYVMDSTLHTVGQCLVTDHGSPSCATYHISTARMCTCIPNININNNNKTNSDHALMIPLQEALLERMNKKLDKLSIILRDKEEEGRRLARHREDIGTQLYAYQQQLGSLQNNIELANEDRQWIDDKVREVKERVEGLTKEHDICNKEVRDQMDMLERVREERNEVSHSVEQLKRYKEGLEGNILLKKREAYKGEANIQAVEKDKAKQDILIDELGRVLRNKAEHIALLEAQMEVQSKEGDNANMMIREATQALEEINDERKIIRQEILEEKMRRLELVMKEKVNDKVVCDREIRRLREDLKRINKRIGEYRDKVDSVNRDMKDVQGRVLDSLSKKEEDIGVVYKAVDGSKDTGLKLEEDLIECERQMTQWEKKLTLEEELQQGLDPSVGQSTIGIMKKEMHRMELRYNQLLRKQEELVREMTRAVEKRDIIEFKFKGDDGDQRANRIKKDMNINRNLTGLQRKLAAITEATSLADVDIKEKEGRIMNTGEDIRDLATVLDNNDGEIEQVLAKVCGNVVRKGRQFAEVVGIQHETRRLEKRANNGRISQHSSGREEEDGVERRFSTQGRGQQQQQLESLNDSVHSILLEAADNYLNFAQSACRKEQIRYEE
>PirSoc008261_rbh_TGME49_301420
DRTDPTLTDGHIVVYDRDCPFEMRFHDGGVDSADVVGTLESIRCRVLVLGDESKASEVRVDITTEKDIFFCYSHRADAKRFEQMRQEQQLMVRFPDYVNVLIKMLNTCIQDPKHFYAILLLDKKGSARIDFVQNLEYKYVELLSCSFQMSGEEFIRRQVTYRYGVQKAKLKMLQSRLKDLSALVKGKNPSSSLLAKIEPPSSPATKKASSSCRSGTLKR*
>PirSoc009207_rbh_TGME49_301420
DRTDPTLTDGHIVVYDRDCPFEMRFHDGGVDSADVVGTLESIRCRVLVLGDESKASEVRVDITTEKDIFFCYSHRADAKRFEQMRQEQQLMVRFPDYVNVLIKMLNTCIQDPKQ*
>PirSoc011278_rbh_TGME49_301420
MRQEQQLMVRFPDYVNVLIKMLNTCIQDPKHFYAILLLDKKGSARIDFVQNLEYKRQVTYRYGVQKAKLKMLQSRLKDLSALVKGKNPSSSLLAKIEPPSSPATKKASSSCRSGTLKR*
>PlaAdlG01003753_rbh_TGME49_301420
MNKPDMNNFLCQFDFSSLQQLDPCLVDGYNLSYSKDVPFEIRMQQYEDTPQEVGSLDVISVNIFVLGDELNAQSIKIVLTSETDLFFHFTQIVNENDFEYMQNNQKLMINFSEYLQVLIKMFNSCIKDPQSFLAIFTIKQNGIAQLEFIKNMEYKFIELLMCQFIKSSDEVTKENITYRYNVIKSKNGIMYNRLKDISILIKTKNPSLLMQLQKTASKQMEIFRNKKC
>PlaBerANKA004376_rbh_TGME49_301420
MNKNEMNNFLCQFDFSSLEDLDPSIADGYHMCYNKEVPFEIKIGESENIPKETGSLENITVKLLVLGEELNAQSIKIELTSESDLFFHFTQIIDENIFDTMQDKQKLMISFSEYLEVLIKMFNSCVRDPQSFLAIFTIKQNGKAQLDFIKNMEYRFIELLVCEFVQSPDYIIKESIAFRYNFIKSKNTIIYKRLQDISLLIKSKNPSLLMQLQKTASKQMEFMKNKKYTSDIHSPNK
>PlaBilG01003778_rbh_TGME49_301420
MNKPDMNNFLCQFDFSSLQELDPCLVDGYNLSYSKEVPFEIRIHEHENKPQEVGSLDVICVNIFVLGDELNAQSIKIVLTSETDLFFHFTQTVDENDFEHMQNNQKLMINFSEYLQVLIKMFNSCIKDPQSFLAIFTIKQNGIAQLEFIKNMEYKFIELLVCQFIKSSDKITKENITYRYNVIKSKNGIMYNRLKDISILIKTKNPSLLMQLQKTASKQMEILRNKKC
>PlaBlaG01003630_rbh_TGME49_301420
MNKLDMNNFLCQFDFSSLQELDPCLVDGYNLSYSKEVPFEIRMQEHENKPQEVGSLDVISVNIFVLGDELNAQSIKIVLTSETDLFFHFTQTVNENDFEHMQNNQKLMINFSEYLQVLIKMFNSCIKDPQSFLAIFTIKQNGIAQLEFIKNMEYKFIELLVCQFIKSSDEITKENITYRYNVIKSKNGIMYNRLKDISILIKTKNPSLLMQLQKTASKQMEIFRNKKC
>PlaChaChabaudi004677_rbh_TGME49_301420
MNKNEINDFLCQFDFSSLEDLDPSIADGYHICYNKEVPFEIKMGESENAPKEIGTLENITVKLLVLGEELNARSIKIELTSESDLFFHFTQIIDENIFDTMQDKQKLMISFSEYLEVLIKMFNSCVRDPQSFLAIFTIKQNGKAQLDFIKNMEYRFIELLVCEFVQSPDYIIKESIAYRYNFIRSKNTIIYKRLQDISLLIKSKNPSLLMQLQKTASKQMELMKNKKYTSDIYSPNK
>PlaCoaHackeri003773_rbh_TGME49_301420
MNKNEVNNFLCQFDFSALEELDPSLADGYTACYRKEVPFEIKVEQANDGPQEIGSLEIITVKLLALGEESNAKRIKIELTCEADLFFHFTQIVDERSFEAMQASQKLMINFSEYLEVLIKMFNSCVGDPRSFLAVLTVKQNGKARLDFIKNVEYKFIELLVCELIQSSEETIRESISYRYNAIKSKNSIMYKRLQDINLLIKSKNPSLLMQLQKTVNKQMELRKNRHYIRNIYNSS
>PlaCynM005160_rbh_TGME49_301420
MNKNEVNNFLCQFDFSALEELDPSLADGYTACYRKEVPFEIKVEQANNVPQEIGSLEVITVKLLALGDESNAKRIKIELTCEADLFFHFTQTVDERSFEAMQASQKLMINFSEYLEVLIKMFNSCIGDPRSFLAVLTVKQNGKARLDFIKNVEYKFIELLVCELVQSSEETIKESISYRYNAIKSKNSIMYKRLQDINLLIKSKNPSLLMQLQKTVSKQMELRKNRHCTRSIYNSS
>PlaFal3D7005173_rbh_PlaFalIT_PlaFalIT003990_rbh_TGME49_301420
MNKPDMNNFLCQFDFSSLQELDPGLVDGYNLSYSKEVPFEIRMQEHESKPQEVGSLDVICVNIFVLGDELNAQSIKIVLTSETDLFFHFTQTVNENDFEHMQNNQKLMINFSEYLQVLIKMFNSCIKDPQSFLAIFTIKQNGIAQLEFIKNMEYKFIELLVCQFIKSSDEITKENITYRYNVIKSKNGIMYNRLKDISILIKTKNPSLLMQLQKTASKQMEIFRNKKY
>PlaFraNilgiri003533_rbh_TGME49_301420
MNKNEVNNFLCQFDFSAMEELDPSLGNVKTDGYTACYKKEVPFEIKMEQTNDGPQEIGSLEVITVKLLVLGEESNAKRIKIELTCEADLFFHFTQTVDERSFEAMQASQKLMINFSEYLEVLIKMFNSCVGDPRRFLAVLTVKQNGKARLDFIKNVEYKFIDLLVCELVQSSEETIKESISYRYNAIKSKNSIMYKRLQDINLLIKSKNPSLLMQLQKTVNKQMELRKNRHYIRSIYNST
>PlaGabG01003648_rbh_TGME49_301420
MNKPDMNNFLCQFDFSSLQQLDPCLVDGYNLSYSKDVPFEIRMQQYEDTPQEVGSLDVISVNIFVLGDELNAQSIKIVLTSETDLFFHFTQIVNENDFEYMQNNQKLMINFSEYLQVLIKMFNSCIKDPQSFLAIFTIKQNGIAQLEFIKNMEYKFIELLVCQFIKSSDEVTKENITYRYNVIKSKNGIMYNRLKDISILIKTKNPSLLMQLQKTASKQMEIFRNKKC
>PlaGal8A004579_rbh_TGME49_301420
MNKYDLNNFLCQFDFSSFQELDPSLNGGYTLCYHKEVPFEIRIQELENGPQEMGSLEIITVKILVLGDELNAQSVKIELTNETDLFFHFTQTIDEISFATMQNNQKLMINFSEYLQVLIKMFNSCIKEPQSFLAIFTIKQNRKARLDFIKNMEYKFIELLVCDFNQSSEENIKESITFRYNLIKSKNTIMYKRLQDISTLIKSKNPSLLMQLQKAACRQLELIKNKKCTKNIKKI
>PlaGonATCC30045004514_rbh_TGME49_301420
MNKNEASDFLCQFDFSSLEELDPSLTDGYNACYRKEVPFEIKLEHSSNVPQEIGSLEVITIKIFVLGDELNTKCIKTELTCEADLFFHFTQTVDERTFEAMQTSQKLMINFSEYMEVLIKMFNSCVQDPHSFLAIFTVKQNGKARLDFIKNIEYKFIELLVCEFVQSSEEVIKESISYRYNVMKSKNIIMRKRLQDINLLIKSKNPSLLMQLQKTASRQMEIMKNRKCTRNIYN
>PlaInuSanAntonio1005110_rbh_TGME49_301420
MNKNEVNNFLCQFDFSALEELDPSLADGYTACYRKEVPFEIKVEQANNVPQEIGSLEVLTVKLLALGDESNAKRIKIELTCEADLFFHFTQTVDERSFEAMQTSQKLMINFSEYLEVLIKMFNSCVRDPRRWAWITPSVQSVPLSVNVEYKFIELLVCELVQSSEETLKESISYRYNAIKSKNSIMNKRLQDINLLIKSKNPSLLMQLQKTVSKQMELRKNRHCTRSIYNSS
>PlaKnoMalayanPk1000686_rbh_TGME49_301420
MNKNEVNNFLCQFDFSALEELDPSLADGYTACYRKEVPFEIKVEQAKDGPQEIGSLEVITVKLLTLGEESKPKRIKIELTCEADLFFHFTQTVDERSFEAMQTSQKLMINFSEYLEVLIKMFNSCIGDPHSFLAVLTVKKDGKARLDFIKNVEYKFIELLVCELVQSSEETIRESISYRYNAIKSKNSIMYKRLQDINLLIKSKNPSLLMQLQKTVSKQMELRKNRHYIRSIYNAS
>PlaMac004134_rbh_TGME49_301420
XSNLNTITKSMYGKGPTVNESNANLLNTFDFSEIDSLDPSLSEGFRVIYEKDIPFHIRFEDSDPERPDNELIENIH
>PlaMac004747_rbh_TGME49_301420
XNLKMRASKIKAEEKSVEQLNQSVLNTYDLTGIEEMDPSLAEGFSVAFDREIPLELRLQDATTGPQDVGTLESIKARILIQGDIQKPQLIRIEFSSEADLFFHYTSTIDESIFARMKDDQKLNVDFNGFVGLVTKMLNSCQKEPHNYFAVFFMQRDGQARLDFIQNMEYKFLELLTVDFIASSEEVIRQNITFRYSLLKAKSSILTGRLKDISSILKLKNPSLLLQLQRGTAGGSTLQRSTIAGKD
>PlaMac011747_rbh_TGME49_301420
XKTYLKDQLMDKLPENNSLINAFDNLGLDEIDPNIIEGYRVLYDREVPLEIRLQDSLNGPQDVGTLESIRTKVMVQGDLSAPNIVKIEFTSESDMFFDYVSMIDENIFNKMKEDQKLNLDFNGLSTLVTRMFNNCQKEPNTYFAVLFLQKDGSGRLDFIQNIEYKFLELLTIDFAMVSEEMLRQNITFRYNAEKAKCLYLQGRLKEVSDLVKLKNPSLLLTMQKGSGLQSTARVNSSLYSTASKFNR
>PlaMac033505_rbh_TGME49_301420
MYGKGPTVNESNANLLNTFDFSEIDSLDPSLSEGFRVIYEKDIPFHIRFEDSDPERPDNEXNREYPXTLKYSNWSFQAIMTXFSSMLTLLVTARSEMSKNNSDSMWTSRNIPTSV
>PlaMalUG01005318_rbh_TGME49_301420
MNKNEVNNFLCQFDFSSLEELDPSLAGGYNVCYIKEVPFEIRVEESEGRPREIGSLEIITVKILVLGEELNANRVKIELTSETDLFFHFTQTVDENTFETMQDNQKLMINFSEYLEVLIKMCNSCIREPQSFLAVFTIKKDSVAQLDFIKNMEYKFIELLNCEFTQSSEEIVKQHIAFRYNVIKSKNTIMHRRLQDVNILIKSKNPSLLMQLQKTALRQLDLMKNRKS
>PlaOvaCurtisiGH01004272_rbh_TGME49_301420
MNKNEVNDFLCQFDFSPLEELDPSLVQGYCIRYRKEVPFEIRVAESDNIPPEIGSLENITVKLLVLGEEVNARRVKMELTSESDIFFHFTQTVDQRTFENMQNKQKLMIDFSEYLQVLIKMFNSCIREPQSYLAVFTLKLNGKAQLDFIKNMEYKFIELLTCEFIQSSEDAIRENIMYRYTVVKSKNAIMSKRLRDVSLLIKSKNPSLLLQLQKTASRQMELAIGKKSNKIMFNSKWV
>PlaPraG01004226_rbh_TGME49_301420
MNKPDMNNFLCQFDFSSLQELDPGLVDGYNLSYSKEVPFEIRMQEHESKPQEVGSLDVICVNIFVLGDELNAQSIKIVLTSETDLFFHFTQTVNENDFEHMQNNQKLMINFSEYLQVLIKMFNSCIKDPQSFLAIFTIKQNGIAQLEFIKNMEYKFIELLVCQFIKSSDEITKENITYRYNVIKSKNGIMYNRLKDISILIKTKNPSLLMQLQKTASKQMEIFRNKKY
>PlaReiCDC003902_rbh_TGME49_301420
MNKPDMNNFLCQFDFSSLQELDPCLVDGYNISYSKEVPFEIRMQEHESKPQEVGSLDVICVNIFVLGDELNAQSIKIVLTSETDLFFHFTQTVNENDFEHMQNNQKLMINFSEYLQVLIKMFNSCIKDPQSFLAIFTIKQNGIAQLEFIKNMEYKFIELLVCQFIKSSDEITKENITYRYNVIKSKNGIMYNRLKDISILIKTKNPSLLMQLQKTASKQMEIFRNKKY
>PlaRelSGS1like004248_rbh_TGME49_301420
MNKYDLNNFLCQFDFSSLQELDPSLNGGYKSCYSKDVPFEIRIQELENEPQEIGSLEIITVKILVLGDELNAQSVKVELTSETDLFFHFTQTIDEISFAVMQNNQKLMINFSEYLQVLIKMFNSCVKEPHSFLAIFTIKQNRKARLDFIKNMEYKFIELLVCDFNQSSEENIKESITFRYSLMKSKNTIMYKRLQDISTLIKSKNPSLLMQIQKAACRQLELIKNKKCTKNIYNIKKIHEDVIT
>PlaSpeGorillaG2003717_rbh_TGME49_301420
MNKPDMNNFLCQFDFSSLQQLDPCLVDGYNLSYSKDVPFEIRMQQYEDTPQEVGSLDVISVNIFVLGDELNAQSIKIVLTSETDLFFHFTQIVNENDFEYMQNNQKLMINFSEYLQVLIKMFNSCIKDPQSFLAIFTIKQNGIAQLEFIKNMEYKFIELLMCQFIKSSDEVTKENITYRYNVIKSKNGIMYNRLKDISILIKTKNPSLLMQLQKTASKQMEIFRNKKC
>PlaVinVinckei004516_rbh_TGME49_301420
MRKKNNESKIFKKFHVIIKMNKNEMNNFLCQFDFSSLEDLDPSIADGYHICYNKEVPFEIKMSESENAPKEIGALENITVKLLVLGEELNARSIKIELTSESDLFFHFTQIIDENIFDTMQDKQKLMISFSECLEVLIKMFNSCVRDPQSFLAIFTIKQNGKAQLDFIKNMEYRFIELLVCEFVKSPDYIIKESIAFRYNFIKSKNTIINKRLQDISLLIKSKNPSLLMQLQKIANKQMEFVKNKKYTSDLYSPNK
>PlaVivP01004979_rbh_TGME49_301420
MNKNEVNNFLCQFDFSALEELDPSLADGYTACYRKEVPFEIKVEQANNVPQEIGSLEVITVKLLALGDESNAKRIKIELTCEADLFFHFTQTVDERSFVAMQASQKLMINFSEYLEVLIKMFNSCVRDPRSFLAVLTVKQNGKARLDFIKNVEYKFVELLVCEFVQSSEETIRESISYRYNAIKSKNSIMYRRLQDINLLIKSKNPSLLMQLQKTASKQMELRKNRHCTRSIYNSN
>PlaYoeYoelii17X005495_rbh_TGME49_301420
MNKNDMNNFLCQFDFSSLEDLDPSIADGYHICYNKEVPFEIKISESENVPKEIGNLENITVKLLVLGEELNAQSIKIELTSESDLFFHFTQIVDENIFDTMQDKQKLMISFSEYLEVLIKMFNSCVRDPQSFLAIFTIKQNGKAQLDFIKNMEYRFIELLVCEFVQSPDYIIKESIAFRYNFIKSKNTIIYKRLQDISLLIKSKNPSLLMQLQKTASKQMELMKNKKYTNDIYSPNK
>PolGlaCCMP1383010860_rbh_TGME49_301420
XLFLGSRGRGQPPKGAPGGMAFATSTDGRGQFGLRSSASLEERSVQSNASLLDVFDFAAVDDMDPSLAEGHRVVYDRECPFELRVQDAEVGAQEVGTLEAVRCKILALGEEHCPQHCRIELTSENDLFFHFTHSVDEHGFRSMQEQQKLMIDFPDYVSVVIKMLNNCIKEPHSFLAVFVMQRDGRARLDFIQNMEYKFVELLSCDFQASPEEVVRQQISFRYNSVKSRLGLMQARLQDINALVKVKNPSLLLQLQKTQPRMGMKR
>ProAdhBoc000034_rbh_TGME49_301420
FRGGGFGKRKTRKVQKTTDMVDQPSLLNSFDFSAIEDMDPSLAEGHRVVYDREVPFELRIQDSQSGPHPVGTLEAIRVKILILGEELNPQSIKIELTSENDLFFHYSHAVDAHSFQKMQEIQKLMIEFPDYPNVCVKMLNSCIKEPQNYLAVFIMQRDGSGRLDFIQNVEYKFIELLSCDFRASPEEVVRQQITFRYNSMKSKLSIMQGRLTDINNLVKIKNPSLLLQLQKGAGPGKRAQV*
>ProAdhBoc025226_rbh_TGME49_301420
MDRNSDSLLNTIDFSSLEEQDPSLADGHKILFNREVPFELRVNESGSSNQEVCSVENVRAKVLILGDDPTPQHIRIELICENDLFFHYVHNVDDRSFRYMQDNQKLMVDFADYANVCIKMFNGVIRDPQTNIAVFVMQRDGSGRLEFIQNMEHKYIELLSCEFVASQEEAVRQSITHRYNASTSRNSILESKLRDITAIIKVKNPSLLLQIQKALSGKTYGKRQIGKRSIRLFLFPAFTLIQHS*
>PsePer36N120E002845_rbh_TGME49_301420
MNRLNESQNAQQLLGNFDFTSIDQMDPTGNEQAPDSIKIELSSDNDLFFHFTHIYMSLKSKLSLMEGRLQDVNEIIRLKNPSLLLQIQKTIPQTIKSTYKK
>PsePer36N120E003082_rbh_TGME49_301420
MGNKCCCCCQKKQEQKKQQIKHLDYDELKRKYSKVIVDYIIQENIQEIDKALKEGFRPDLPFDIGGTDSNLMILSILGPNKDSALQSAVSSGNTEIVKLIIQKGAKKDLKGKNGYTPLDLAIKSLKQKQEIGDFDSEQQMPSHPGSVEYVQQVEPLRIKLMHKGKGNQYSKILIQLLTEKDMFFNFNFECEENFFKKIKNDNQLNIHYDQFSDSLQSMLNNCQKQPQQFNLIFQMNEEGKGELIIDQNTEYKTLRLIDLPFYAATSEQVKQNIMFRYNCLQGRMLNTKDGVDYQINISFYPSYEIDLEENEGIEFVKQGKLYEQEIFVVKNGQTQYPFRKEDITSEEENDSLVSHIQKFCKISQFRIWANDKETGEELKFDQNFNIQFEPLDHKDSQDLSNIIELYELQDYYNYQHNEEKEKAQQEQHFYVFWDHIQKDSISEEDIYKISIQNEDVEFYVKKNFQQEKYHQYFEIQIMDGDQKKVVSRQPFQDIDQPYVLQGQKLKLNFLTNQGSLIIQNFVSFENDEEIELDDFVINQFNYKQLTYDLECNEIIKNNDGYFSLIITGDVIGYDSFNLKFEKFCEEEIKFQEQDKINDGQQEIIEANDKLDSSKNEEKDQQQQITENEQKNKQTEINELNQDQINADKDNKLAYVSIVQPVYTDKDGFQIKAKIDENIEYVYKGNQVQSKFLVTNKSQVQMTYQENIDIVNFFIRNQNPQKLPVYISDPIVKFYESAYDQEKQEIITKPEVHVYSQMTARKHQELQPEQNIYQINYFDDSPGRPNRRKRNKIQIDFNCLKSGTQTLLISLPIIIDDQLEYVEWKINKICSSSSIDLSHHIEGSQSYLNIAIYFFYAVVIYIAYKIIRKVKKMISRESQEFQSNGNSKKEKHFQMAETKDLEEQSKLTQE
>PsePer36N120E007909_rbh_TGME49_301420
MSKFLDDRGQEQASQFDFQALEEIDPSLEGGFSISYDREIPIELRLQDVNTQPQDVGTLESIRVKILIQGENLNYNVMKIELTSETDLFFNYISIIDEESFQRIKNDQKIKIEFNQFLNMVIKLFNHCHKEPHNFFSVFFMQRDGQARLDFIENMEYKFLEMLTIDFIASPEDIIRQNVTYRYNILKAKMMFVTNRLTDISALIKLKNPSLLVQLQKNNNQQNSSILNKSQMGNQQSNSRFLR
>Pse_Brazil007100_rbh_TGME49_301420
VGSREMLKVKMLLKGAEENPEQIRVEFFSDHDYYFFYLHEVTAPLFLEMKKQLKLKVSYAEYPTMLIKMLNNSIKDPQTHSALLALNSDGSALLAFTQSIEYKSIELFHCLLRSPSTAAKKHFVSSKFADAAQQDPDELLKKHVTYRFQVAKVQMLMMEERLRDVIKIIKAKNPTLLQLIQKGAMKSVQGGMIKAGVTAEQVVQTGGATLKNANSSQTSSKGAREKPNSTQNSTQAAKGGQK
>Pse_Brazil019755_rbh_TGME49_301420
MSRFTANSVMTPHKFEDKENPAVLTNFDFTAIDDMDPSLAEGHRIVYDREVPFELRIHDSETGPQEVGTLEAIRIKLMVMGSDQKPQGFRIELTSENDLFFHYQANVDEQAFNVLSNNQKLTIEFFELQTVLVKMLNSCLKEPHSFLAVFVMQRDGRASLDFIQNIEYKFVELLSLDFEASPEEIIRQHITFRYNSVKSKLALMQSRLQDVNQMVKVKSPSLLLQMQQKQHSQMKSSIMKSRTNL*
>Pse_Brazil019795_rbh_TGME49_301420
MDPSLSEGHTVLYDREAPFELRIQDSNTGPQEVGTLEAIRVKVLVLGDQHNNIQNVRIELTSENDLFFHYTHTVDEDSFRQMQEMQKLMIEFPEYPNILIKMVNSCIKEPHSFLAVFIMSRDGTAKLDFIQNIEYKFIELLSADFMASSEEIVRQSITFRYNSVKSKVALMEARLKDVNNLVKVKNPSLLLQLQKTTPQPTQSKKFR*
>Pse_Brazil021282_rbh_TGME49_301420
FYENVITEESYKQIQKSQGLYVDFYEFPNLLIKLLTSCVKVTSPLKDLSSISKSAAQQTFLGEFIFKNEEKSGQLSFHQDTEFRRVPILDLPFYPCNEEFVKNHVAFRLNQIKQRTLLTQERLKDVLDIVGEKNQLLLQEIFKTVQASMSGKAIKGFGGGQELSQ
>PyrBah061798_rbh_TGME49_301420
MAFAAAMAADSRGGSQLMMRNSTSFEERSVQSNASSLDAFDFTAIEEMDPSLAEGHRVVYDREVPFELRVQDADTGPQEVGTLEAVKCKILALGEEQTPQHCRIELTSENDLFFHYTHGVDEHGFRSMQEHQKLMIDFQEYSAVLIKMLNNCIKEPHSYLAVFIMQRDGHARLDFIQNMEYKFVELLSCDFIASSEEVVRQQITFRYNSVKSRLALMQARLQDINALVKVKNPSLLLQLQKTPPRVGLKR
>SarNeuSN3006024_rbh_TGME49_301420
MGSSFDSGVVPCWEDSSTAFLSHVDCSAIEEMDPSLAEGHLLLYSREVPFELRVQHGTAAKEVGRLEPIRVKVLILGDELRPQQIRVELTSENDLFMNYRHEVNEEAFQQMQETQKLMVDFAEYPTVLTRMLNSCIKEPQSFLAILLLQTNGKARLDFIQNMEYKFVELLSCEFLQSPEEVARRDMNFRYSALKSRFALLQEGVCINYECLSELSV
>ScrHanSHHI4031041_rbh_TGME49_301420
XAPSIGGHPGLLRSSGGLDEQRSLQSSATFLDAFDFTAIEEMDPSLAEGHRVVYDREVPFELRVQDADIGPQEVGTLEAIRCKILALGDEQCPRHCRIELTSENDLFFHYTHSVDEHGFRDMQEQQKLMIDFPDYVSVVIKMLNSCIKEPHSYLAVFVMQRDGNARLDFIQNMEYKFVELLACNFQASPEEVVRQQITFRYNSVKSRLALMQGRLQDVQALVKVKNPSLLLQLHKRX
>ScrHanSHHI4113898_rbh_TGME49_301420
XFAPSIGGHPGLLRSSGGLDEQRSLQSSATFLDAFDFTAIEEMDPSLAEGHRVVYDREVPFELRVQDADIGPQEVGTLEAIRCKILALGDEQCPRHCRIELTSENDLFFHYTHSVDEHGFRDMQEQQKLMIDFPDYVSVVIKMLNSCIKEPHSYLAVFVMQRDGNARLDFIQNMEYKFVELLACNFQASPEEVVRQQITFRYNSVKSRLALMQGRLQDVQALVKVKNPSLLLQLQKVRLGWARKDDVSAAGRARMDVKACLRNCINCA
>ScrHanSHHI4146233_rbh_TGME49_301420
XPKSAEVGRGVVDAMSFAPSIGGHPGLLRSSGGLDEQRSLQSSATFLDAFDFTAIEEMDPSLAEGHRVVYDREVPFELRVQDADIGPQEVGTLEAIRCKILALGDEQCPRHCRIELTSENDLFFHYTHSVDEHGFRDMQEQQKLMIDFPDYVSVVIKMLNSCIKEPHSYLAVFVMQRDGNARLDFIQNMEYKFVELLACNFQASPEEVVRQQITFRYNSVKSRLALMQGRLQDVQALVKVKNPSLLLQLQRG
>ScrHanSHTV5013529_rbh_TGME49_301420
XIGGHPGLLRSSGGLDEQRSLQSSASFLDAFDFTAIEEMDPSLAEGHRVVYDREVPFELRVQDADIGPQEVGTLEAIRCKILALGDEQCPRHCRIELTSENDLFFHYTHSVDEHGFRDMQEQQKLMIDFPDYVSVVIKMLNSCIKEPHSYLAVFVMQRDGNARLDFIQNMEYKXRGAAGLQLPGLARGGREAADHLPLQQREEPARADAGTAAGHKRAREGQKPSLAAPVAQGPAEGGLKEMMTMTMSRRLTRARVNAQDVQALVKVKNPSLLLQLQX
>ScrHanSHTV5061883_rbh_TGME49_301420
XKHSLAPAHGRPPKSAEVGRGVVDAMSFAPSIGGHPGLLRSSGGLDEQRSLQSSASFLDAFDFTAIEEMDPSLAEGHRVVYDREVPFELRVQDADIGPQEVGTLEAIRCKILALGDEQCPRHCRIELTSENDLFFHYTHSVDEHGFRDMQEQQKLMIDFPDYVSVVIKMLNSCIKEPHSYLAVFVMQRDGNARLDFIQNMEYKFVELLACNFQASPEEVVRQQITFRYNSVKSRLALMQGRLQD
>ScrHanSHTV5085628_rbh_TGME49_301420
XVGRGVVDAMSFAPSIGGHPGLLRSSGGLDEQRSLQSSASFLDAFDFTAIEEMDPSLAEGHRVVYDREVPFELRVQDADIGPQEVGTLEAIRCKILALGDEQCPRHCRIELTSENDLFFHYTHSVDEHGFRDMQEQQKLMIDFPDYVSVVIKMLNSCIKEPHSYLAVFVMQRDGNARLDFIQNMEYKFVELLACNFQASPEEVVRQQITFRYNSVKSRLALMQGRLQDINALVKVKSPALLLQLHKAPPRAAQGDDDDDDESAVDPRACERSGLSA
>ScrHanSHTV5145879_rbh_TGME49_301420
SLAPAHGRPPKSAEVGRGVVDAMSFAPSIGGHPGLLRSSGGLDEQRSLQSSASFLDAFDFTAIEEMDPSLAEGHRVVYDREVPFELRVQDADIGPQEVGTLEAIRCKILALGDEQCPRHCRIELTSENDLFFHYTHSVDEHGFRDMQEQQKLMIDFPDYVSVVIKMLNSCIKEPHSYLAVFVMQRDGNARLDFIQNMEYKFVELLACNFQASPEEVVRQQITFRYNSVKSRLALMQGRLQDINALVKVKSPALLLQLHKAPPRAAQGDDDDDDESAVDPRACERSGLSA
>ScrTroCCMP3099035991_rbh_TGME49_301420
XATGQGQNLMRSSGTLEEQRSVQSNASFLDAFDFTAIEEMDPSLAEGHRVVYDREVPFELRVQDAEIGPQEVGTLEAIRCKILALGEEQSPQHCRIELTSENDLFFHYTHSVDEHGFRAMQEHQKLMIDFPDYVSVVIKMLNNCIKEPHSYLAVFVMQRDGNARLDFIQNMEYKFVELLSCDFVASPEEVVRQQITFRYNSVKSRLALMQARLQDINALVKVKNPSLLLQLQKTPPRVGVKR
>ScrTroCCMP3099110686_rbh_TGME49_301420
XSQRRPPSAAADAMSFAPGATGQGQNLMRSSGTLEEQRSVQSNASFLDAFDFTAIEEMDPSLAEGHRVVYDREVPFELRVQDAEIGPQEVGTLEAIRCKILALGEEQSPQHCRIELTSENDLFFHYTHSVDEHGFRAMQEHQKLMIDFPDYVSVVIKMLNNCIKEPHSYLAVFVMQRDGNARLDFIQNMEYKFVELLSCDFVASPEEVVRQQITFRYNSVKSRLALMQARLQDINALVKVKNPSLLLQLQKTPPRVGVKREAMSPPLARSSDARSGAAVPPRRVAALLPWLGGWCTSS
>ScrTroCCMP3099221017_rbh_TGME49_301420
XMSFAPGATGQGQNLMRSSGTLEEQRSVQSNASFLDAFDFTAIEEMDPSLAEGHRVVYDREVPFELRVQDAEIGPQEVGTLEAIRCKILALGEEQSPQHCRIELTSENDLFFHYTHSVDEHGFRAMQEHQKLMIDFPDYVSVVIKMLNNCIKEPHSYLAVFVMQRDGNARLDFIQNMEYKFVELLSCDFVASPEEVVRQQITFRYNSVKSRLALMQARLQDINALVKVKNPSLLLQLQKTPPRVGVKREAMSPPLARSSDARSGAAVP
>SelPygWS2016012703_rbh_TGME49_301420
MGQPTPDDFLSRFDFSGIDEMDPSIKDNHRIVYDRECPLELRMQHLQKGPQEIGSLEPVRAKILLLGDEGSPEHLRVELSCENDLFFRYDHSVDDNSFRQLQEGQKLMVDFSQYAAILIKMFNSCIKEPHSFLAVFIMQNNGAARLDFIQNIEYKFVELLCCDFVQAREDAIRQHISFRYNAVKSKLALCQARLQDINTILKIKNPSLLVQIQKSTSQRGV*
>SteCoe001209_rbh_TGME49_301420
MQDERLDRVDSLLNSFDFSAIEEMDPSLGEGHHVSYDREVPFELRIQDTGSGPQEVGTLEAIKTKVLVLGEDSNPRHIKVELTSENDLFFHYVHSLDEAGFRRMQESQKLMIEFSELPTILVRMLNACIKEPHSFLAVFIMHRDGRARLDFIQNIEYKFIELLSLDFVATSEELVRQQITFRYNSVKSKLAILQARLQDISALVKVKNPSLLLQLQRNPKKSTNK
>SteCoe002066_rbh_TGME49_301420
MAESEYVEDLPEPIDPSLKNGHQVVLFQRIPIELRVQEEGQPSQVGKMVEIDCKLLALYRNKNLLEVRLELTTEADMFFNYSHFLNADNFRATQQDHKLLVNLTDYPEMLERLLTSCANKPQEFISIFTMRRNGWARLDFVQNLKCKFLELLTCDFIISKQDEIRENVMYRYEHAKWEFAMETKRVKDVTAFVKHNCPSVLQKVVPKKAAKVT
>SteCoe002206_rbh_TGME49_301420
MADSEYVEDLPEPADPSLKNGHKLVLFQRIPIELRIQEEGQPSQVGKMIEVDCKLLAFYRSKNLLEVRLELTSEADMFFNYSHFLNADNFRGTQQEHKLLVNLTDYPDMLERLLTSCANKPQEFISIFTMRRNGWARLDFVQNLKCKFLELLTCDFIISKQDEIRENVMYRYEHAKWEFAMETKRVKEVTKFVKHNCPSVLQKVVPKKVAKVT
>SteCoe005139_rbh_TGME49_301420
MQEDSVLNSFDFSAIEEMDPSLSEGHRVIYDREVPFELRIQDSGSGPQEVGTLEAVKTKLLVLGEDSNPRHIKIELTSENDLFFHYIHAVDGNGFRIMQESQKLMIEFSELPTILVRMLNACIKEPHSFLAVFIMHRDGRARLDFIQNIEYKFIELLSLDFVASSEESVRQQITFRYNAAKSKLAILQARLQDISALVKVKNPSLLLQLQRNPKKSSINK
>SteCoe006749_rbh_TGME49_301420
MQDERLDRADSILNSFDFSAIEEMDPSLGEGHHVSYDREVPFELRIQDTGSGPQEVGTLEAIKIKVLVLGDDSNPRHVKVELTSENDLFFHYIHSLDEAGFRRMQESQKLMIEFSELPTILVRMLNACIKEPHSFLAVFIMHRDGRARLDFIQNIEYKFIELLSLDFVATPEELVRQQITFRYNSVKSKLAILQARLQDISALIKVKNPSLLLQLQRNPKKSTTK
>SteCoe007763_rbh_TGME49_301420
MQDERLDPVDSILNSFDFSAIEDMDPGLSEGHHISYDREVPLELRIQDSNNGPQEVGTLESIKTKLLVLGEDSNPRHIKLELTSENDIFFHYINSIDEASFNTMQQSQKLMIEFSDLPTILIRMLNACIKEPHSFLAVLIMSRDGRARLDFIQNIEYKFIELLSLDLIATSEELVRQQITFRYNTVKSKTAVLKARLQDISALVKVKNPSLLLQLQKNPRKTGNK
>SteCoe009200_rbh_TGME49_301420
MDPSLSKNYTEKYSATLPVELRNFEAPNQLGNVENLDLRIFIKGPENNPKEVKIELQSEEDLFFHYVHYRNVDTFRDMQQKHKLLIKLKDYPKLLQELLTNVISSPTMYIAVFYMDQEGLGRLDIVQNMSYKFMEVISCEFKISPDDIVRKNIIYRYNQQVSLMRDTEEQINEMEKLIRHRAAGLLPAVKKITKSTAK
>SteCoe013335_rbh_TGME49_301420
MQDERQDRVDSLLNSFDFSAIEEMDPSLGEGHHVSYDREVPFELRIQDTGSGPQEVGTLEAIKTKVLVLGEDSNPRHIKVELTSENDLFFHYVHSLDEAGFRRMQESQKLMIEFSELPTILVRMLNACIKEPHSFLAVFIMHRDGRARLDFIQNIEYKFIELLSLDFVATSEELVRQQITFRYNSVKSKLAILQARLQDISALVKVKNPSLLLQLQRNPKKSTNK
>SteCoe014421_rbh_TGME49_301420
MQDERADRVDSILNSFDFSAIEEMDPSLGEGHHVSYDREVPFELRIQDTGSGPQEVGTLEAIKVKVLVLGEDSNPRHIKIELTSENDIFFHYVQSLDEAAFRRMQESQKLMIEFSEMPTILVRMLNACIKEPHSFLAVFIMHRDGRARLDFIQNIEYKFIELLSLDFVATSEELVRQQITFRYNSVKSKLAILQARLQDISALVKVKNPSLLLQLQKNPKKSTNK
>SteCoe018030_rbh_TGME49_301420
MQEDSAMNSFDFSAIEEMDPSLSEGHHVIYDREVPYELRIQESGSGPQEVGTLEAVKVKLLILGEDSNPRHIKMELTSENDMFFHYLHSADSNGFRQMQESQKLMIEFAELPTILVRMLNACIKEPHSFLAVFIMHRDGRARLDFIQNIEYKFIELLSLDFVASSEEAVRQQITFRYNAMKSKLAILQARLQDISALVKVKNPSLLLQLQRNPKRSSMHK
>SteCoe022227_rbh_TGME49_301420
MQEDSAMNSFDFSAIEEMDPSLSEGHHVIYDREVPFELRIQESGSGPQEVGTLEAVKVKLLILGEDSNPRHIKMELTSENDMFFHYLHSADTNGFRQMQESQKLMIEFAELPTILVRMLNACIKEPHSFLAVFIMHRDGRARLDFIQNIEYKFIELLSLDFVASSEEAVRQQITFRYNAMKSKLAILQARLQDISALVKVKNPSLLLQLQRNPKRSSMNK
>SteCoe025051_rbh_TGME49_301420
MQDERLDRVDSILNSFDFSAIEDMDPSLSEGHHVSYDREVPLELRIQDSNSGPQEVGTLESIKTKLLVLGEDSNPRHIKLELTSENDIFFHYINSIDEAAFNNIQQSQKLMIEFSELPTILVRMLNACIKEPHSFLAVLVMHRDGRARLDFIQNIEYKFIELLSLDFVATSEELVRQQITFRYNTVKSKTAVLQARLQDISALVKVKNPSLLLQLQKNPKKSVNK
>SteCoe029019_rbh_TGME49_301420
MQDERLDKADSILNSFDFSAIEEMDPSLGEGHHVSYDREVPFELRIQDTGSGPQEVGTLEAIKTKVLVLGDDSNPRHIKVELISENDIFFHYIHSLDEAGFRKMQESQKLMIEFAELPTILVRMLNACIKEPHSFLAVFIMHRDGRARLDFIQNIEYKFIELLSLDFVATPEELVRQQITFRYNSVKSRLAILQARLQDISALVKVKNPSLLLQLQRNPKKSMTK
>StrAcuSPMC142000709_rbh_TGME49_301420
MDGKHQMQDDAQSTNSVLNAFDFSAIEEMDPSLAEGHQVVYDREAPFELRIGDNYEGPQEVGTLEAIRVKILVLGEPNQIQNVKVELTSESDLFFHYTHTVTEDDFRHMAEKQKLMIDFTEYASIFIKMVNSCIKEPHSFLAVFIMNSKGDAKLDFIQNIEYKFIELLSCDFKASPEEVVRQGITYRYNSLKSKTQLMEARLKDVNALVKVKNPSLLLQLQKQGPLSNQGNATGGFNTTQQRRNVRN*
>StrAcuSPMC142027262_rbh_TGME49_301420
IFKNMNISQRSARSSKSSNVDLEEDQATFNENFLETPDFSCITQLDPSCANGFKILYELEACVEVCLDENSSPQLTSQEMLTFKFLYFRGADIGMPPDIQPGPVTYKIEIYSEEDVQLMYSLTIEQNKYSEKVNANIGIFEFPDKFKSLIQQCSLKPGQGKHNDKVLKTRFTLDNDDGIAFLQFFHDNEFRTIEILSLGFRQAEDEDIDAQVAYRIGSLQQKTKLITERLRDITEIIRQQNPALQEEIQRGIGALNAVKIVEPTKLPVKAPLDLPVDKYKQALYREFEDEAYIPIKKTKKL*
>StrAcuSPMC142027450_rbh_TGME49_301420
MVYQRTCPVELCIFDQEIIEKVKDEIKAEEELLVKILLQGSTTDNQNSVIKVQLFSNTDFFFMYEHEMDLNRFEEVLNEQIEYNEPTYKFEYKDYLTMLIKLFNNAQLDKEKYKIVMEMKKDNSAILYFAHIMEFTQIALMTANFEVQDEDIVKPYIKYRHKLARAEFVTMQKQLNDVVKIMKDKNPTLVNKICRLRPDTEQYEVPNVKTSSKRGTSSVGSRTSRKSRKSVVSRKGD*
>StrInc010963_rbh_TGME49_301420
XEIIMDLDKVDTNNMTQQSVLNAFDFSAIDEMDPSLAEGHVIVFDREAPFELRIQDPASGP
>StrInc016949_rbh_TGME49_301420
MKVLVMGEENDPGGVRFELTSEEDIFFHYVCNINEQGFKQMKMEQMLNIEFTDFLRVITKMINNVKKGEYSIELVLDNVNETADLFFQQDSEFRVDNFLVLHFMESKPDVIKNSISFRINACQQMNLLVQERLKDICTIIESKNPTLMKEIKKGNLKP
>StrRasRas09004713_rbh_TGME49_301420
MGQENDPGSVRFELTSEDDIFFHYVSDINEEGFKNLQAEQQLSIEFTDFLRIIKQMMDNVQNRVYRIELILDNINETADLQFQQDSEFRVDTLLTLQFAESSVETIKNSISYRINACQQLNMLVEERLKDICNIIEQKNPTLMKEIKKGMQQANATHNFDGHKIDISX
>StrRasRas09005256_rbh_TGME49_301420
ADPDALLEFVKPLMVPTVFEFTEEQIEAIFGQQQATVFLFRSAEDKDAAFMKTFEEAALAHKGKMLFSYSDISDGIQSRIAEFMGVTKDQLPVLRAILPADMKKYECEVKPADLTVASVGTFIDGVLDGTIKPHLKSEEIPEKNDEPVTVVVGKSFESLVLDQTKDVLVKYYAPWCGHCKKLAPIWEELGEKYKDNKDLVIAKFDATANEAEGVNVKGFPTLVFYPKDNKAGVSYDGDRDLESFVSWLEENSQVLKDATIKSEXALIEAKKNNXAIMRAPPLGPEFEIREMNSKMMENDKADGNMTQQSVLNAFDFSAIEEMDPSLAEGHVVSYDREAPFELRIQDPNSGPQEVGTLEAIRVKILYLGDPNNLQNVKIELTSENDLFFHYTHIVDEDSFRHMQENQKLMIEFSDYTNILMKMVNSCIKEPHSFLAVFIMSRDGTAKLDFIQNIEYKFIELLSCDFVASSEDTVXPVNYFQVQLGEVEGGADGGAAEGREQPGQGKEPLAAAPAPKIKPPDAELHEPVQ
>StyLem001920_rbh_TGME49_301420
MDPSLYDGHKVIFDELMPVEVKLLDDDEGVIEELRIRVLILGDERQPMNIKIEITSESDIFFFYQNTTNEEKFRVIQEQQKLSLDYHDFTGMVLKILTTYNEERKAYLEFFQDTEYRRVEMLKIDLEECDDDIIKNHITYRLSATKQKTIMMQERVKDIMAIVEEKNPILMQEIYKVSPSIYSRQ
>StyLem002274_rbh_TGME49_301420
MILAFVQYPSIDLPIKQLGDLEQFMKEKFLWSQRSLSREYFRWLDKKLAQENQLHLKFCYKVDLQNFEELKKELKLKINFSDYATMLIKMLNNCIKDQNIYQLAQFQNKLTNQRLTELAKIIKLKNPSLLNQIQKVGDTTKSQQYLRTNQPLQTYGTQQLNQSSQSQLKQHSTQTNKQTQQIQNKS
>StyLem017866_rbh_TGME49_301420
MQSKMLDNKENDLNNMSQHSVLNAFDFTAIDEMDPSLAEGHSVLYDREAPFELRIQDPNNGPQEVGTLEAIRVKILVLGDDNNHIQNVKIELTSENDLFFHYTHIVDEDSFRQMQEMQKLMIEFNEYPNILIKMVNSCIKEPHSFLAVFIMNRDGTAKLDFIQNIEYKFIELLSADFMASSEEIVRQSITFRYNSVKSKVALMEARLKDVNNLVKVKNPSLLLQIQKTTPQPSQSKRFK
>SymMic027647_rbh_TGME49_301420
MASLRASGNFEEKSVHSNVSMLDAFDFSALEEMDPSLSEGHRVVYDREVPFELRVQDAESGPQEVGTLEAIRCKILALGEELSPQHCRIELTSENDLFFHFVHSVDEHSFREMQEQQKLMIDFPDYVAVVIKMLNNCIKEPHSFLAVFVMQRDGHARLDFIQNMEYKFVELLSCDFRASPEEVVRQQITFRYNSVKGRLSLMQARLSDMSALVKVKNPSLLLQLQKAPSRPTPKR
>SymSpeCY103006619_rbh_TGME49_301420
MSSVLRASEERSVQSGSPTRRSLAFAGRKAMLDESGLDGGLDVSLDELDPSLQDGHRVAYDREVPFELRVQDADARPQEVGTLEAIRCKILALGDDLNPQHCRFEVTSENDLFFHFTHSVDENTFREMQEKQKLMIDFSDYVTVIIKMLNNCIKEPQSFLAVFVMQRDGQARLDFIQNMEYKFVELLSLSFDASPEEVVRQQITFRYNSVKGRLALMQSKLHDMSALVKVKNPSLLLQLQNQKASGARAAPKR
>Sym_C1003549_rbh_TGME49_301420
XGSPTRRSLASAGRRAMLDESGLDGVPDVTLDELDPSLQDGHRVAYDREVPFELRVQDADARPQEVGTLEAIRCKILALGDDLNPQHCRFEVTSENDLFFHFTHSVDENNFREMQEKQKLMIDFSDYVAVIIKMLNNCIKEPQSFLAVFVMQRDGQARLDFIQNMEYKFVELLSLSFDASPEEVVRQQITFRYNSVKGRLALMQSKLHDMSALVK
>Sym_C1075368_rbh_TGME49_301420
SVLRASEERSVQSGSPTRRSLASAGRRAMLDESGLDGVPDVTLDELDPSLQDGHRVAYDREVPFELRVQDADARPQEVGTLEAIRCKILALGDDLNPQHCRFEVTSENDLFFHFTHSVDENNFREMQEKQKLMIDFSDYVAVIIKMLNNCIKEPQSFLAVFVMQRDGQARLDFIQNMEYKFVELLSLSFDASPEEVVRQQITFRYNSVKGRLALMQSKLHDMSALVKVKNPSX
>Sym_D1a033007_rbh_TGME49_301420
MASLRASGNFEEKSVHSNVSMLDAFDFSALEEMDPSLAEGHRVVYDREVPFELRVQDAESGPQEVGTLEAIRCKILX
>Sym_Mf125fA3004540_rbh_TGME49_301420
MRTSGGMQRRNFAIQEERPTGPASVLDSFDFTPVEDTDPSLLGGHKVIYDRECPFELRVQDAETSPQEVGTLEAVRCKILLRGEEQSPQHVKVELTSENDLFFHYTHSVDERGFRHMQEKQKLMVDFPEYVTVLIKSLNSCIKEPHSFLAVFVMQRDGRARLDFIQNMEYKFVELISCDFAASPEDVVRQQITFRYNSTKSRLALVQARLQDLSALVKXEESITTPAAAEVTTKIADKAVVSCVS
>Sym_XWS2016033422_rbh_TGME49_301420
MGLHALEEVDPSLADGHRIFYEREVPFELRSAQGNEEPREVGALEAIRVKILALGDEGAFTGLRVELTSESNLFFHYVHELDIAGFKKLQQGQNLMVDFAEYPSVMVRNLDNCIKQPHSHLAVLVMKRDGSARLDFIQNMEYKFIELLSIDLKASAEEVVRDQIAYRYNAMK
>Sym_XWS2016037652_rbh_TGME49_301420
MSNENYLNAFDFSSIEEMDPSIRDGHRVVYDRECPFELRVQDSTDGPTEVGTLEAIKCKILVLGEESLPHDVRVELSSEHDLFFHFTHSVNESIFRGMQEQQKLMIDFNDYVNVLVKMLNSCIKEPHSFLAVFVMQKNGQARLDFIQNMEYKFVELLSCDFAASVEDTVREQITFRYNSIKNKLQMMQTRMQDINALVKVKNPSLLLQLQRGQQAQQQGGSNTHTHTHTQGQSGSKLAAASHKR*
>Sym_XWS2016037656_rbh_TGME49_301420
MHQRTTLIPRWYIYTHTDTHTYAHIHIHTHTHTRLSVFVMQKNGQARLDFIQNMEYKFVELLSCDFAASVEDTVREQITFRYNSIKNKLQMMQTRMQDINALVKVKNPSLLLQLQRGQQAQQQGGSNTHTHTHTQGQSGSKLAAASHKR*
>TetBor003173_rbh_TGME49_301420
MDLHEIQDYQDPNLTENGSFQYFSKTVQVELRLMQEDMSEKIIGEEKIHIRVSGQSSDRKTLNWFKIELNSDVDIFFTYVKQYDYQSFQQFKFEEQINVDFELFPSNFQNILNQSISQPNEKIVFLMEIGKPFGNLVFLQDLGHKNMLLLSMQMELATQEYVKQNIMYRYSKMNKKLIDRYSKLEQINDYIKIKNPDLLNIMQRNFNIQVPNSSQNGSKAVQSILKKTPFH*
>TetBor006204_rbh_TGME49_301420
MAQKSFASETHQAQQQLNSFDFAQIDEMDPSLADGHRCVFDKDINFFIRFYRDEHDTQDLQNREPLRTRIFVLGDEKNPQLLKIELSSDNDIFFHFTHLANENNFKAIKDAQQLNIEFNEYPAICIKCFNKVEKDFQTQYNAIFTIMDSGLGRLEINQDTEYKNIEVMSFEFQCSNDDFIRQVITYKYMSLKSKLSLMEGRLQDIHEIVRVKNPSLLLSIKKETRDKQDKTKQSTIMKKI*
>TetBor006337_rbh_TGME49_301420
MSRQLDNSMTEQSYQSENMHFLEEIDPSLEGGYEIVYDREVPLELRTNINNQQSQEVGSLESIKVKVLIQPISSEYNNGGNRRYQSIKIEFTSETDLFFFYISLIDEEQFKQVKKENGLKIEFDQFLAWLIKLLNQCFKEPHNFFGVFHMRSEGFGRLDFIENMEYKFLEILTLDFVSTSTEDLIKQNVIYRYNILKAKMLFVQSRLEDISNLIKLKNPSLLVQIQKNTLGGNLNSSVMRNNANQSKYNPNNSRFLK*
>TetBor012632_rbh_TGME49_301420
MNLFSTNLTKLQHIRQKNQAQEIQRKIQEDLEFLKELMTRPQSEQSENQFISRANSIPFKDQDFMMEDYVDKYFEELQQRNEQMNQRITNSSSRKNKLLSQSPQENKGEIRMQNRQKLRSTSLVQEKERLQLGEVYRLQDKIGEIMEENQKKKNKLLRRVLSESDFYGIQKQHFRNYQFVKIKNPNPQMCDYLDKSTLMIDEMGSSYKYIYKLSKKFCNIDREMTEKVSQKMKDTKKLKQQQEEQQISQRVLVNPFSKKVRNDSILNQLINYKPADPIHRKLQIQKKLSDFNLKRRQESFDNVQRQKLTRVNSEYTPSTNSFTKLNQTTNASSCQESQYPLKIDKGDQIQTEPDQQQNSDGKPRYLKQSIGECNDIKIPKYLQSKPNFAQKQQNENEINKQEQQQDQNFEQVKEKRKSIDEQTLLKIRNDNDFKALIIKIIVRENIDIKEVFERNYTLNLNQRELQESLKFFTKFIMKYEESISTTQLYETLKLIFDYKNDISPKQSQVIGQTNADIPLNIKQNSRMEKFTIEITTDNDLFFYFFHTIDIESYDILKQAQQLDGNFQQYYNSTQQFLEKCKTDPLRYACILNIRSDTTAYLQIIQTLNYKDVEILRYEMVAGDDDIVRQHVSFKFGKGRSYLQLLDGRIKDVNELVKLKNPQLLLHIQKILTSNSTNTIQQNGYQYANSNQKQNYPIQQSNVIENYSIKQ*
>TetBor019195_rbh_TGME49_301420
MRASQMSTFTKQSEMNQSSQSSAQAFEKDYPRFDNLDPSLDRGFKIIYISELPIKIKLLDGIESFNQDTNIEPVLIKIMQKVVGKEKRIDTIKIELTTEADLFFNYVFEANDTTFLRMKKKQKWNIDFDQLSGSIIKMLASCQNDPQNFQLVFEINKDLNGELIICQNTEFKHVELMKLDFVTESQENIRQSVIFRYNLVKAKVMIATQRVSDTFSILQEKNPPLCDFVKKNTSLVRPKQYSGNY*
>TetEll005569_rbh_TGME49_301420
MDLFEIQDYMDPNLTENGTFQYFSKHTQVELRLMQEDMSEKIIGEEKINIRVFGQSTDKKNLNWFKIELTSDVDVFFTYVKQFDYNSFQQFKFEEQIQVEFEQFPNNLLNIINSSVNQPNEKIVFLMEIGKPVGNLVFLQDLGHKNMLLLSMQMDLATQEQVKQNIMYRYSRMNKKLIDRSNKLEQINDYIKIKNPDLLNILQKNLSITMPNITQNQNTSKIQQQVIKRTPFH*
>TetEll007876_rbh_TGME49_301420
MAQKSFASETHQAQQQLNSFDFAQIDQMDPSLADGLRCIYDKDIYYLIRFYRDENETKDLENHEPLRTRIFILGDEKNPQYLKIEVSSDNDIFFHFVHKADQNNYKQIKAEQNLNLEFNEYPAICIKCFNKVEKPTSHNQYNAIFTIMDNGSGRLEINQETEYKNIEVMSFEFECSDDNFIRQIITYKYMSLKSKLSLMEGRLQDIHEIVRVKNPSLLLSIKKETKDKQDKSKQSTIMKKN*
>TetEll008005_rbh_TGME49_301420
MSRQFDNSIQDQSQNYDNMNSLEDIDPSLQDGFQIVYDREVPLELRTVINNQQSQEVGSLESIKVKILVKPSQNQYNGGDLSDQAIKIEFTSETDLFFFYITIINYESFKQIKEDNKLKMEYGQFLSQLIKLFNQCYKEPHNFFGIFEMEEEGRANLKLIENMEYKFLEILSLDFIACEEDLVKQNVIYRYNILKAKMLFVQSRLEDISNLIKLKNPSLLVQIQKNTLSGNLSASTMRNSANQSKYNPNNSRFLK*
>TetEll015954_rbh_TGME49_301420
MNQKRLTDQQKQGMSERINQIVQIKFRESQNSQSKNNQNYSSQGFKENSGQKSGSKTNIWTGQNQIYYSTQQNNSEQKLTNKISRIKAAQARIGSSSSQVSVKREKSYNSYEQSESFNGGNSINVSVNNPSRQMRTTNSSQYSNMFGDKKKSIGLNMYQSQGQPKNFFSPNSQVKPYNLFSLHPYAQVNHNQNKQVYANNFMQQKEENIIENNMDNFNTNLQQMQQFDQEQYDSNLYLEQIKIQELRIAQLEELLKQETLNCEQYRSQISILKQQMLKSVNESGLINLFEEAYIVSADKQIDILSSLKEIQSKIEQDIQTSQAIIIDQDNSLKTLIEQNQSQQIQIQELFSANQKIKEDLTENQENKKQHEQEKFYLIESNNKLVNDIENAIQQNSILIEENQHYIKQIDEKNNIISQLETLLKDQNENKSESDAVIEEKEQIIQKQAQDIFELNEDLKELKNQNEDLELLLKEYEEKLQSMKEYQIENKLLISQGKIDKNLDEDEEEQNQEDKINQFEEIQTNINNLERQVDILEQKNNHLTEQLEKNQASINQKENQIIEKDRLLNKKDEQMKELQTQFKERSQKADILQQQLEILQKQFVEQKQASQNDQNKQEELSTIIQENKSLKQNLQEMQIQFEQLKQQNIINIAANNKLQELVEENQQLLKKANQELSRQNQSQQINPQILKEYEQNMEELNNKVIEFHQKYQQSEDEKEKLLEEIALLKNELQNDEKIEQIQYMQMKAEFFSSQIIDQEDECIEQDQYEPIVLQIKQKIEELIHENQQLREQQQNNEQEEKESQISPKHVKISQIQSLENSFNLRNKEQNQIQTDQVNQDNQIKMEQKIIEQFEQKYEKQIEEITQQVQDLQQRLAEVYEQKFILETYISQIKEFVPNQDIQELINKYCETIQELITNEHCQKRLKENIEEFEQNQENQQQSDENESKTQSEQQDDLERTENLKQLYQALQQIIFQYEELVANRDQLGQEIAFLSQKENEKYFMIDQLQQQNQQHIRQRNQAEEIQRKIQKDLEFLKDLISRPVSQQSEKIFVSRANSAAFKDQEFLMDEYFNKYFEELNIKNQQNNNNNRCQTSNSPNKTLTSINQPKEKWIENENQNRYKLRSRSLNQEKERLGLGEIFRLQDKIEEIVSKNQQKKSNRLRRVLSESDFYALKKLNFSNYSFVKIKKQNVQMGDYQDKNTMMIDEMSTSYKYIYKLSKKFCNIDKEMTEKVSQKIKEKAIQKKQQEDENIMEKNTTVNVSKKKNYSSLLDFIINYKPLDPVHRKQQILKKLSDFNLKRRQQSSENIQKTRLSRINSDYINLNINQSAHIYEKQKEQINENASSNNHEIYDKEKMSPKKRSLSSKSLANPMDLNPQKHFLQKINKQSSIKFLVKPNTLNSKLQTEDQNNEINKNSQKIQSNENNPFAIQNLNNLQKINSNFQLNTMIPTNEVQYQKIEKEQKTNINNHNDSPLKAYTLFQNKNLRQKIQLQNHNSKPKYLEPRETQTDLNFLKYLNQNVQTEQDYLREDQSNEGNNQIQLQPLKRKSIDSNILLKIRNDNSIKEIQSQLASSISNPDKQKTPNKAPSILNQFDLNPIKQIDPIFFFRETRGRINSINNRINKYKTSNKNAESYEVLKETQQLDGTFQQYYTSTQQFLEKCKTDPLKYACILNIRQDTTAYLQVIQTLNYKDLEILRYEMLAGDDDIVRQHVSFKYGQKRSYLHLVDGRIKDVNELVKLKNPQLLLHIQKILSSNQSNTIQQNGFQYAANLKQQNQNQLQQSNVIDNYAIKQ*
>TetEll021286_rbh_TGME49_301420
MRGSQISQVSKQSEMNQSSRSSFQAFEKDYPRFDNLDPSLDGGFKIIYIQELPITIKLLEGIESFNETTNVEPILIKMMQKTTGKEKRLDTIKIELTTEADLFFNFVFEANDLTFLKMKKKQKWNIDFDQLSSSIIKMLSSCQNDPHNFQLTFEINKDLNAELIICQTTEFKQVELMKLDFITQSQENIRQSVVFRFNLVKAKVMIATQRVNDTIGILQDKNPVLCDFIKKNTSLVRPKQYSSNY*
>TetMal002812_rbh_TGME49_301420
MDLFEIQDYMDPNLLENGTFQYFSKQAQVELRLMQEDMSEKIIGEEKIHIRVFGQSTDKKNLNWFKIELTSDVDVFFTYIKQFDYNTFQQFKFEEQIQVDFEQFPNNLLNIINSSINQQNEKIVFLMEIGKPVGNLVFLQDLGHKNMLLLSMQMDLATQEQVKQNIMYRYSKMNKKLIDRNTKLEQINDYIKIKNPELLNILQKNLNIPQLNNLQNGNKVAQQAIKKNPFH*
>TetMal006042_rbh_TGME49_301420
MAQKSFASETHQAQQQLNSFDFAQIDQMDPSLADGLRCIYDKDIYYTIRFFRDENETQDLENHEPLRTRIFILGDEKNPQFLKIEVSSDNDIFFHFVHKADQNNYKQIKAEQNLNLEFNEYPAICIKCFNKVEKATNHNQYNAIFTIMDNGSGRLEINQETEYKNIEVMSFEFECSDDNFIRQIITYKYMSLKSKLSLMEGRLQDIHEIVRVKNPSLLLSIKKETKDKQDKSKQSTIMKKN*
>TetMal006181_rbh_TGME49_301420
MSIRQYDNNSVDYSQNQDNMNSLEDIDPSLQDGFQIVYDREVPLELRTIINNQQSQEVGSLESIKVKILIRPSQNQHHDAELSDQTIKIEFTSETDLFFFYIAIINYESFKQIKEENKLKMEYNQFLQQLIKLFNQCYKEPHNFFGIFEMEEEGRANLKLIENMEYKFLEILSLDFVACDEDLVKQNVIYRYNILKAKMLFVQSRLEDISNLIKLKNPSLLVQIQKNTLSGNFSASTMRSNANQSKYNPNNSRFLK*
>TetMal012537_rbh_TGME49_301420
MNDKRLTDQQRQGMSERINQIVQIKFRESQNSQNKSNQNYSSYGLKENSGQKSGSKSNIWNGQSQIYYSTQQNSEQKMSNKISRIKAAQTRIGSSSSQVSVKREKSYNSHEQSESFNGGNSINLSVSNASKQIRTNHYQQINAFADKKKSLGLHPYSSQSQSKNFFSPNSQGKSYNLFSQHPYGQVNHNQYRQPYVNNFIQQKEENLMENNIDNINIDMQQMQHIDQQYDSNLYLEQIKIQELRIAQLEELLKQETLNCEQYRSQISILKQQMLKSVSESGLINLFEEAYIVSVDKQIDILSQLKEIQLKIEQDIQTSQTIIIDQDNSLKSLIEQNQSQQIQIQELFTLNQKIKEDLAQNLEGKKKHDQEKFYLIESNNKLVNDIENAIQQNSILIEENQHYIKQIDEKNNIISQLETLLKDQNENKHEQEAILDEKEQVIQKQVQDIYELNEELKELKNQNEDLECLLKEYEEKLQQMSEYQFDSKLQSSQDKRNAIREKDQEDQRKFNAQEQNQGEEEEVEEDKQNQFEAIQTNINNLERQVDILEQKNNHLTQQLEKNQTSIMQKDNQIIEKDRLLNKKDEQIKELQLQFQEKQHKADTFQQQLDILQNQLLESKQTNNSQHKQEELARVLQENIGLKANLSEMQVQFEQLKQQNIIHVTANNKLQELVEENQQLLKKANLELSRQNQSQQINPEVLQQYEQNFEELNSKVIEFHQKYQQSEDEKEKLLEEIALLKDGIQNDEKIQQIQYMQMKANFFSTQVVIMSKLLKIIDQDDECIEQDQYEPIVLQIKQKIEELLNENQLLKEQQTNDQDEKESQISPKHVKISQIQSLENSFSLRNRDQSYQQNDQMIQSQMEQKVIEQFEQKYEKQIEEITLQVQELQQRLAEVYEQKFILETYISQIKEFVPNQDVQELINKYCETIQELITNEHCQKRLKENIEELEQIQGGQLSSIAETKDENESQDTERSKNLKQLYQTLQQIIFQYEELIVNRDQLGQEIAFLSQKENEKFQMIDELQQQNQQHIRQRNQAEEIQRRIQKDLEFLKDLMSRPISEQSEKPFISRANSVAFKEQEFLMDDYFNKYFDELNLQSQQINMKRCKTTNSMNKTLNGLNQPQERWIESQNQNRYKLRSRSLNQEKERLGLGEVYRLQEKIDQIISQNQQKRNNHLSRVLSESDFYTLKKLNFSNYSFVKVKKPNIQMGDYLDKSTMMIDEMSTSYKYIYKLSKKFCNIDKEMTEKVSQKMKEKTKLKKQQENQNILEKIDSDTIHKNQKHTSLLDFIINYKPIDPVHRKQQIQKKLSDFNLKRRQKSFESVQKQRLSRVNSDYTNLNVNQSGYIDNNQEPQQKMQKQQGSESITQNNCTISQEKYSPKKRSISSKSLLNSNEQNQQKHFLQQINKQAKLKFLLKSNTFNQKTQTEETINECQINKNLLQKNQHLQSQDNKIFQMQNLNSIQKITSQQQDNFQFNTLIPTNDMLQQKNEKEQKTNSNNLKESTLKAYALFQNKNLRQKMQQQNSLSKPKYLDQQQILTQNEQNIPKYLNQNKIFPKDEQIDIKFEKQQEQIGNEQSQFQAQQPLKRKSIDSKILLKIRNDNGIKDEQSQTASSISNTEKQKTPNKAPSILNQFDLNPIKQIDPIFFFRETRRRIKPINYRINQYKASNKKSYEVLKETQQLDGTFQQYYTSTQQFLEKCKTDPLKYACILNIRPDTTAYLQVIQTLNYKDLEILRYEMLAGDDDIVRQHVSFKYGQKRSYLHLVDGRIKDVNELVKLKNPQLLLHIQKILSSNQSSMIQQNGYQYAANQKLQNQNQLQQSNVIDNYAVKQ*
>TetMal021142_rbh_TGME49_301420
MRGSQISQFSKQSEMNQSSRSSFQAFEKDYPRFDSLDPSLDGGFKIIYIEELPITIKLLEGIESFNETTNVEPILIKMMQKTTGKEKRLDTIKIELTTEADLFFNFVFEANDVTFLKMKKKQKWNIDFDQLSSSIIKMLTSCQRDPHNFQLAFEINKDLNAELIISQTTEFKQVELMKLDFMTQSQENIRQSVVFRFNLVKAKVMISTQRVNDTITILQEQNPILCDFIKKNTSLVRPKQYSSNY*
>TetThe003590_rbh_TGME49_301420
MNQQSQTSSSISNSEKSKTPNKAPSILNQFDLNPIKQIDPIFQNGYKETFSVRLQFLLKFLERQGEEQSPSTIELINIRLLTKKQGQKLEKFTIEVTTDNDLFFYFFHTIDAESYEVLKETQQLDGTFQQYYSSTQQFLEKCKTDPLKYACILNIRPDTTAYLQVIQTLNYKDLEILRYEMLAGDDDIVRQHVSFKYGQKRSYLHLVDGRIKDVNELVKLKNPQLLLHIQKILSSNQANTIQQNGYQYAANQKQQNQNQLQQSNVIDNYAVKQ
>TetThe005938_rbh_TGME49_301420
MRGSQVSQVSKQSEMNQSSRSSFQAFEKDYPRFDNLDPSLDGGFKIIYIQELPITIKLLEGIESFNETTNVEPILIKMMQKTTGKEKRLDTIKIELTTEADLFFNFVFEANDVTFLKMKKKQKWNIDFDQLSSSIIKMLTSCQKDPHSFQLAFEINKDLNAELVICQTTEFKQVELMKLDFMTQSQENIRQSVVFRFNLVKAKVMIATQRVNDTITVLQENNPILCDFIKKNTSLVRPKQYSPNY
>TetThe006816_rbh_TGME49_301420
MDLFEIQDYMDPNLLENGTFQYFSKQAQVELRLMQEDMSEKIIGEEKIHIRVFGQSTDKKNLNWFKIELTSDVDVFFTYIKQFDYNTFQQFKFEEQIQVDFEQFPNNLLNIINSSINQQNEKIVFLMEIGKPVGNLVFLQDLGHKNMLLLSMQMDLATQEQVKQNIMYRYSKMNKKLIDRNNKLEQINDYIKIKNPELLNILQKNLNIPQPNNTQNGSRPAQQIIKKNPFH
>TetThe014633_rbh_TGME49_301420
MSRQFDNSIQDQSQNYDNMNSLEDIDPSLQDGFQIVYDREVPLELRTIINNQQSQEVGSLESIKVKILIKPSQNQHPGGDLSDQAIKIEFTSETDLFFFYITIINYESFKQIKEDNKLKMEYGQFLQQLIKLFNQCYKEPHNFFGIFEMEEEGRANLKLIENMEYKFLEILSLDFVACEEDLVKQNVIYRYNILKAKMLFVQSRLEDISNLIKLKNPSLLVQIQKNTLSGNFSASTMRNSANQSKYNPNNSRFLK
>TetThe014795_rbh_TGME49_301420
MAQKSFASETHQAQQQLNSFDFAQIDQMDPSLADGLRCIYDKDIYYTIRFYRDENETQDLENHEPLRTRIFILGDEKNPQYLKIEVSSDNDIFFHFVHKADQNNYKQIKAEQNLNLEFNEYPAICIKCFNKVEKATNHNQYNAIFTIMDNGSGRLEINQETEYKNIEVMSFEFECSDDNFIRQIITYKYMSLKSKLSLMEGRLQDIHEIVRVKNPSLLLSIKKETKDKQDKSKQSTIMKKN
>TheEquWA001718_rbh_TGME49_301420
MCDFIKFDTKLKDPSLVEGCEVLYKNNCKVEVKYKGSLQGEIMNLTFRLIGNEHLIKLELTSETDLFFYFIHRIDSKSFEDIKTAQNLTIDFVNYSETIIKMVNSCIDSSSFSCILYINGDLGVLKFFQNMDYREMELLECAFRREDEFKTAENITYRYNYTKEILGHYKRRLEEFYTLVKRKDPQIVQNKLFGRPCPHFLPK
>ToxGonME49004113_self_TGME49_301420
MATNFGFGGGASGCTDSVNFLAQVDTSAIDEMDPSLADGHTLVYSREVPFEIRLQETGSSLPGDVGRLEPIRVKILILGEETNPQHVRVELTSENDLFLNYTHALNEDLFRQMQERQKLMIEFGDYPSVLIKMLNSCIKEPHCFLAVLIMHTNGKARLDFIQSMEYKFIELLCLDCVQSTEEFTRRDMTFRYNALKSKLALLQARLHDIGCLLKLKSPSLLLHLQKAAQQQAHRRQQQVAAAAPIPGKLRAPGTTEGASTRFL
>VitBraCCMP3155002122_rbh_TGME49_301420
MLSTSYPGEGQQSLSPLSVHAQPAAHAVSGPAADGPMLSTFDFTAIESMDPSLAEGHRVVYDRECPFELRVQESDANAPQEVGTLEAIKCKILLLGDQACPQHVRVDLTSENDLFFHYTHSVNESSFRGMQEAQKLMIEFPDYMNVLVKMLNSCIKSPHSFLAVLLLKRDGKAQLDIIQNMEYKFVELLSLDFTASPEEVVRQQITFRYNSLKSKVALMQARLQDINALVKVKNPSLLLQLQKTPPSQYGQQHHAYSTSSPHVSPLPQARTANTSVMSRR
>PolSpeWS2016009020_rbh_TGME49_301420
DSIQNRGSENLSEVNLKLSSFAFNGKLLQIFIRLSMESDPYFLYMLDMRENDFLFIKKEQNLLVSFQEFPKTLVEVLNSFGSNSRFLATLVQNSENLSPNVTFSIVEKIPFKEITYLNLRIPKGDVGSSLAYLSEELKLSKELLISKNLELEDMKNQFENVTKKIDNHVPNNIKQILGNYKYISQTELNQSERLGSYERKVSFSKENYPKPQLRSIRVQQSIPQQQCQPFQVQQNPRKPRRIPVMRNVSDKSEEEVQLPKSKPQPQQPKPQYQPRSVTLQQHQPQQPKPQQQQPYSVTLQPSSQSCNLRCLSISH
>PolSpeWS2016009024_rbh_TGME49_301420
NNQELFNGKIAVSFRDNIQNRGTEKLSEVNLKLSSFAFNGKLLQIVIRLSMESDPYFLYMLDMRENDFLLIKKEQNLLVSFQEFPNTLVEVLNSFGSSSRFLATLVQNNGNLSPNVTFSIVEKIPFKEITYLNLRIPKGDVGSSLAYLSEELKLSKELLISKNLELEDMKNQFENVTKKIDNHVPNNIKQILGNYKYISQTELNQSERLGSYERKVSFSKENYPKPQLRIISVQQYQPQQQCQPFQVQQNPRKPRRIPVMRNVSDKSEEEVQLPKSKPQPQQPKPQYQPRSVTLQQHQPQQPKPQQQQPYSVTLQPSSQSCNLRCLSISHIQ*
>PolSpeWS2016009026_rbh_TGME49_301420
MNQTDTKTQELFRGIIPVSFRDNIQNRGTENLGEINLALSSFSFNGKLLQIFIRLSMESDPYFLYLLEMRENDFLLVKKEQNLLVSFQEFPNTLVEVLNSFGSSSRFLATLVQNNGNLSPNVTFSIVEKIPFKEITYLNLRIPKGDVGSSLAYLSEELKLSKELLISKNLELEDMKNQFENVTKKIDNHVPNNIKQILGNYKYISQTELNQSERLGSYERKVSFSKENYPKPQLRSIPVQQSIPQQQCQPFQVQQNPRKPRRIPVMRNVSDKSEEEVQLPKSKPQPQQPKPQYQPRSVTLQQHQPQQPKPQQQQPYSVTLQPSSQSCNLRCLSISH
>PolSpeWS2016009032_rbh_TGME49_301420
MNQTDTSTQELFRGIIPVSFRDNIQNRGTENLGEINLALSSFSFNGKLLQIFIRLSMESDPYFLYLLEMRENDFLLVKKEQNLLVSFQEFPNTLVEVLNSFGSSSRFLATLVQNNGNLSPNVTFSIVEKIPFKEITYLNLRIPKGDVGSSLAYLSEELKLSKELLISKNLELEDMKNQFENVTKKIDNHVPNNIKQILGNYKYISQTELNQSERLGSYERKVSFSKENYPKPQLRSIRVQQSIPQQQCQPFQVQQNPRKPRRIPVMRNVSDKSEEEVQLPKSKPQPQQPKPQYQPRSVTLQQHQPQQPKPQQQQPYSVTLQPSSQSCNLRCLSISH
>Sym_XWS2016024334_rbh_TGME49_301420
GMIYSKEIPVKFQHTSIDGYVDNVIVSIYRGTSSSSSSTSLSTTTTSLKRDYKRDDNRDNIDIVEVTLTKENDNLFYYYNQFTEVEFKDIKHTQNLHISFDDFPHDVAILLDSCRPYYIDNYYNYYNNY
