# Supplementary material for: Molecular characterization of the conoid complex in Toxoplasma reveals its conservation in all apicomplexans, including Plasmodium species
Source: PLoS Biol. 2021 Mar 11;19(3):e3001081. doi: 10.1371/journal.pbio.3001081 (PMC7951837; doi:10.1371/journal.pbio.3001081)
Supplement: S1 Data — Files are named according to the T. gondii apical protein query. The sequence headers comprise the protein identifiers in our in-house proteome database for the SAR clade (Methods), starting with an abbreviation for the species strain (see S3 Table). The headers furthermore contain either the descriptor “self,” indicating that this sequence is the original T. gondii query, or “rbh,” indicating that it has the original T. gondii query as its best T. gondii hit in a BLASTp search, or “none,” indicating that it has no BLASTp hit in T. gondii (see Methods). For sequences of P. falciparum 3D7, the header also indicates by which P. falciparum IT sequence it was gathered and if it was gathered via reciprocal best BLAST hits (“rbh”) or via unidirectional best BLAST (“bh”). The latter is only the case for the putative orthologue of T. gondii’s TGME49_219070 (see also S4 Table). (GZ) [file pbio.3001081.s005.gz › TGME49_conoid_proteins_putative_orthologs/TGME49_292950.fa]

>BesBesBbGer1008218_rbh_TGME49_292950
MAAPVPGQSDSTASVVSRGGGPVSLPALGTSPLPESTAFSLKSFLLDEEIKLQQQRLQHMLQLRQQQLDQHNRALLEQQLHQKELLLEQYLLEHQSSRSALAPASPTHVDEFLSPLQHPRQMLPVAMPHGAPSPLSCLPLLQQQAMGEFGAAPLSLGVSPSSLAETSYCEREAAQLGREPASPAQGQLGTSQTGTDFACGPLRPVSPGLTVNAPLLGSSSPGGGCRVPSAEKSPPTESAPAGQIAPGASLQPLGGTASPAGPPHDMSHQRDYTSKASVDEAENSSRRRTLSVAKLRAVSSARSCRSASGRATPASTLHCPAASQAAGAAEQKKEGEKATPVNKSPTRLDLSMAVYQRMKTVDVQRGTESSVLEEVEDLLLRGAGSPYTRKGETGSLSHACSDPSASGAGGRSAQTEFFDDGALPEKALSVYPEGTGFGELRSEASKLQILAEKLQAQEEEKRTMQEESFQVEQLLKRQYYQDMQKKNAENETLKKQLDCLREEVNALNRHLSATLQDKTHLEDALSLAQDALTHAVDSMVFSPRSPPLPHSSAPALGVMPLPQITAQAERNSAGRDDGGRSPAGAEAEETASRAAMSPDSVFSLERVRLQAEAAAGGVSEDSRSVEARDGHPSKAKGLYGPDSAAEEGARDRFADNGWTQRGDGLCARLETLMDRLGEAVGNLDTSKLDSSDEEAVKASLRDTCETWSAGMRSSLLEENEAPGPGSAGQHPLSGSTPVTSPPGAQGERPGFLSAAVGEPCAAAGGERGDAITEKQLHQLRNEVTILRQKLQVFTGDVAAVQKRHRTSREHIGGPGAGSVKEVDKKMSAADRPLLQKLDELQKLNEHLLLDNTMLHQLCNSQLSPVFMSSVANTKLASPGSPASSSGGPMRPWITPLLSASQICTPLLHPSVVLHSPLPAATSPQHCYPLSVSPAGAEMDAGKRGIAAHPVSSGLRERITSSTVLPAPTTSSNVSSRSAFSVRPLAPSKSFASASSQSLFAVPSAEKQRPQGSGALPHPALRRGSQERVTATKSGGALEGAKKAPGSGEPLQRERKGSLVLAQGLKAHELRVHAGKASRESQSSTDQRESETVSKPAEGHGDDRGAARQPKATGGGAAARRQMAPSHSQPVLVSRGRETRGIRKGFPAVPRKQGSDLTRGPEREMSGASLAGLPYLPGDSEEGQRFPAAGGKRGDLAAGGGRHQTGKHAQKTALPRRIVQPSVSAAELPPLRQAAASHVVPRVGRGGDFGYAVLSPCASLPPRVVSSGARSLTPSGMLSRGASAASPAGVKSVPPNSPDLRARAALAAVTAVGGPPISQVSPGRAAGAAHLAVVGRGYAGLGAVHSTTGAVSPKVFQRTAKRGDETSRSRRSQGSAQASFLWIDGSRSVPLVGRESVGCVSRASSEAEDGARSRFDRAWQADVASTARGSSVEAACVGLHPYPQFPRRSLSTQRVFASAVSPRGVATLLAGEALSPSCAAVPSAYYPVAGGGTPYYYYASDAAGPQVVQSGATCVQVSTAVPNSVMNLHSVGYSNPVISTPMSASPLENGHWSGAPGGGGVLGAPAMAFVNKAHAGSGSRRSAAESEGDLSRSSLSGSDTVGAQSQGQARSYSPAAAGVRGSGKREGRRLVRGAGSRELFRDGSGLFARAPATLTPSVRSKSVPRVGSASTQSSLLKSSRSTSWTAEAAPEGAVGEPDAGSSHAASTASKRRGVSPASRVFRPLAAITSFFQQQFPGLSRAADAVGSSPSGARDDQTAIRGRSLTSPVRGKVSLSCGVTGMWQPESKMMPAAGSDDSAPPVRAGRAASMTAVAQAQPADKDVGTRLSPLQVPPAQDASFGQARSIRCEPGFLWSANGEKSAFRRRDLGISSTAASRTSGNSVRQQKPSLCGMTVLCDVPFLQHSSAHLLCGEAASQGSLISTPKSEFDVADRRMCAPGGRLPERVVSMSALHQMHVR
>CycCayNF1C8003715_rbh_TGME49_292950
MASSELASRIGGGGGAPCEVEDEGSSASPAAAAALPPFLSLSAAAALPPKPVPAVEDAPEVVLRAEDAHHEGTGAFEAVADRGGLTRLPSTPPPPNEGCYCPPANAAAAAAAASASSNAISASLEAALSTKRRSADVAPFTTEAPEEALGGPLGPPSSVRRLLSPAGSFMNMLQQAEQQREEDAKGQRGRLGLNLQKAHEGDTDDLMQQVLRLSTKVQAQEAEKVGRCRVXRIRRVMAEESFQIEQILKRQYHADIRAKTEQNQELKRANEILIQQLETLNGECEGLRGAVAIAEEILEGFFERRMRPLPKMQAEVSERGQIVQSGRGGVCVVCAGCLYRGRGFSFMIGPPFTETAVSVKRRRQEQKRAALFGLALFVPLQKTEANGRVQGGLSDTRMRALFAALSDAVQTEGEALDDALQQELQQRLQKAVSLCRAASAGAAAAASLSPKFRERPSQLWPEASESLYLSKAPSATVEQSAAERAPSTSVIAQLASEGPPPGSFEAAAKGEALGHSGSPSRSSETQLENLKAQIERLRENLGTFTEGVLNAHRRHLRAQKPCAAPAPPKGVPSEKVRPLEMVETPLPETPARRPRAPTPEESSPPSEPQPFPPVERVRGAVLLPAAQVQLRQRQRQSLCSGEGGGWRYCMPPSGGLGPCEAFCDGGAGPKPGVVLPPLRHRQLHTSGGPSSRRRGPPSGGSHPPSGPPVGLLNASASASTLLPALKSASAAPVRPSKGGLAGSVSAVDLSVVGRPLGPPPRGGPCCTTSGCPGRAYVQYQYLPPTGGGLQQAPVVGPLLPRRLHQRTASPAAAAEGAPCSATSRSNSSGSTSKVFSRTRRSSSPIRGKAFGSGMSGQASAEEAVCPADILAIESKVSSSAADSKETLGPLRGASLRAPTPAKDNWRPLRPSAAGSHLGAYPVHCGLPPLYANTPSRNPSPSSGLKSDWGGLGPYGELRRCDSTTRLVPAAAGYQGPAPTAARFVSPSEFSLPSNSQPPRSGSPMKAGGQLRHSLRLQLQQQGFPLSLISPSVASVSANQGLMRTPINACSPLQSRYICPTDRRPPPFSAVSTARGCSRGCPSPGVSRIGGPWGPCGLISPLCYSNPPLRSPTSSNRSGSNIHSIQRQRQKEEGADWVPSRP
>Cys_WienI007952_rbh_TGME49_292950
MGLVPDGTPLSLQCFFLDHEIRLQRQRLKHMLELGQEPLGRENGPLSESHPRPQTEQRLKHQDPDHQSACPNSALLSHDRCLFSARERCPPVRQMSALQVRTEPGQPVGTARSSCSSSSLGSSASVVSEQRVPTCCNDERIFQSRCSHAASPSVLSHHSTDGVKQALAGDNAASPGPAGSCACTISLPTSRIGFSPNSQVNVSAVTPLGQQPSAAPCSFGELRGQPFYCDPNGNASKKLLAGRGAASQDVLVGKGGVAEEIPSLKKSVTRLDLSMAVYQRMRTVDIPRGTESEVLEEVQEVLVGSPRGREDLVQSEGSGDDLSALLGLNQRLAERVEDLRGEGTGTSPESLGREASKLQILAEKLQAQEEEKRVIQEESFQVEQLLKRQYYQDMQKKEKENAHLKRQLDGLKEEVEALNRHLSATLQHRDHLKYALALAQDAFTHAVDSMLFTPRTPGKPGPGRIPAEQLKKTVQQISLRPVPRGTPDLPKCSEAPLKPSTAARGADQETSERKQNGKPASAGLSAPGTSSQAGPAETTPDAEGELDQHGRDEVANDEGGSLSAKLWSLMERLEDAVGQLDSFSIDGADRKALTTSLRKTCSACDIENTCGLGEDNHLRVSSYGEQHKKSQPQQPENSLLGEAASAWRNFTSHDSNEHFDVELNEEQLYRLRKEVTALRQSLKFFTGGVLAAQKRHREAAVKSGRGGGGEVFPADGVMLQRFEELQNLNARLLLDNTLLHQLYTSGTAASSCVSGGDFAQTEWSSSTVQDLTVPCISRCYPTLARSSDALTCTHGQEPLVPSAVTSSSTGLAAATPCAPYRGPSKTGSPFETEISQKSNFLTDGDQRSGMWSEGAARVEGGNVANAELAGAAVGPDSGSRVARQLWKIPLPSRNLSMPTPEKLPAPVPVRVPRSSRSMAPSMSHPLLRATQRQSKSLNGVGEEGALPRLSRKRTIRVPVKDVQGRRSPPGLSCRRSMRPSASAVELPILRSTVGAPCAASKRGTRGAWGITGLPQLEAYSRSQKPANDILPDTGATNVRGVSSLGDSHSGIRSASLTNGWERGDVQVDKELTIRGRGFGVTGIHSEEWKGLQRPAVFHRSVHRCVNSGDRGGGVMLPSSVPMNMLWTTAQVFAGAAASLEGRGAPDEARSVEPYAQKMRGFLPDEATLTQSSPAQPPAGVLLHSSNWGEGRKTSSPASLPVVDHGSPSSLTGFPSSNGWSLQRSLGATPQVSYHPYTGGAAASDQAFIRHPSESSRSMHLNSVGYAHPNLSTVPTTLTPIPTASSAGPPFSPESFARSSVEMQPRSGPLQTASLVHPVTLVSVRANSGAAGPAACGTFLRTPRSVAHCQQSQNRVHAAHKLQRAAETTGGGDLNCSVNPMPAAIGFAHSSSVPVIGRTMSTSWMTVGTVPQSVPGDGELAASQPLLRRASSKSAQSRVPATVAVVGCSLPGPVSPLLNETPTRSSVRQKEPSVRGRSLTSPLKKDSAGSPHLSGSPDSTRPIRVEGPASTADGGSDGRPRLGGSKLSPVRPSQAKVGSPGTALPKSPVGTHSSVPQQPTGWVRPGRDLATASTAGSSSSGGRSGEQSQYQGSLCGLRVLCDVPLLQHSSVHRLCGASAPSQRTDVSTPKGSDIDGSSRALGSGSMSVSTLQQLPAR
>EimAce001290_rbh_TGME49_292950
MAVGAPCEVEDGGLSPSPAAAQAAAAVAATAVTPVTVAAKAPALAAAPAIEASDAADDFFEAVSAHRQEQDQRYASSSARLASSTPPSGVQTPEAEGRDAGLQRHREESSGVLHLSEPSERILSSAGPHRGRPVTPLSNRSSQEAPSRALQRASPSAPSTHRPHGEALPVSLQRGPSPEVVPTSKAVEGALCPGQTEAPLPPRHSIQPSEGAPVLEASAAEAESAALEPPQTEKRVPMGAIEDTARSRGAQSSARSLLSPAGSIVGMLHQEEQPQQQQQQQQQPQQQQQQQRQQMRRQAEGKRAFLPLNLQRAHDAPGEDLLDQLHKLSTKIQAQEDEKGVAPVLLQRVMAEESFQLEQILKRQYHADIRQKCEQNRKLALDNETLRQQIEKLNAECEGLRGAVALAEEVMASFFQRLMRPRLDLPTNEPEEDLVPSVSFSDSALEGRLSEVFAALRSALFAEVGALDLPTQQEVQQRLEGAAALCRATSAAAAAAAAEASTSPRPLETLHDDAQAGVVRPLGGARPPGLPIPAAAAPAAAALASLQQEKRALGHPFIHMETLPPTSEAQIESLKFQIERLRENLGAFTEGLLHAHEKHLQTKRPPSAAAKPEGPFEGVEAPKYVEVPSVDKATSRAPVAKEVQLPPPDKDVARATPAAAAQVPVAAGAPMGPPAYMGGPSVPPATVGKTKSLWGAATKREEKGAPMLQLPPQAERLRGAVLRPAVPQCRQQQQCSPCTAEGGWGSCLPPSGAGPFDSCCEKPPRPGVVLPPLKQRQQQTSRGPCGRQRCPSRGRSSLLGPPGGLPVSASAASLLPALKPAPTAATAAAVAASRASRGGLMGSASAVDLSVVGRHLGPPLGAPTPTASLYAGPRYGQYPVAVGGLQGGPVLGALPLPRRVQQRAVLPAATTKKQWGASSRSNSSNGSGKVFSRTRRSCSPIKEKWDDPSSAKGASSGGEAASELPGAALAIESKVSPTAAESTGGGPQGARLRNPVLFWEDWGPPGPQRPTEMGGPRGAPCPLLGGPSLYAVTPTRELSPVGMPPVDWSKGGASMYAAESMGDYAGASAARGAVMNPDAAAVAARLVSPSSAPFAHSYSQPPRRASPMEAVAHLNQALLQQQQQQQAFMMSLKSPATITAAAAAASAKGAGRGGPLLGAPSPRGGRSGGPWGACGLLSPLCYSNPPLKSPNSSRSSSNIHNIPRQKEDMGDWAQSRP
>EimBruHougton000780_rbh_TGME49_292950
MAVGAPCDVEDGELSASPAATQGATATAAPVEVVAKAPAVTAAAAMEASDASDDFFEAVSAHRQEQDQRYANAKNTPRLSSIPLSGVQTPEVGGREESKPKTQEPSGLPCLSDPSERFVSSAGPPITPSSGRPPQGASSVGPLRVSPLAAAIPKPYNGADGGGPQDCPPPLGCTSKHREGAPCREERRDPLGPPHSNRPVEGAHLLEAAAAEAESAALEPPQTDRRAPTGASMGPLEDTARSRGAASSARSLLSPAGSIVGMLGQQQQPQQQQLEQQQQQLRRPSDAKRALLPLNLRKAHDQRMQTLDIQRGTEALESPIAVAPEENLLDQLHKLSTKIQAQEDEKRVMAEESFQLEQILKRQYHADIRQKSEQNRQLALDNQTLRQQIEKLNEECEALRGAVALAEEVMASFFKRLMRPPLDMPQQEEDGVVPVSPDTGVEARLNSLFTALRNAVAAEEETLDLSTQQELQQRLEGVAALCRATSAAAAAVAASSSPRPLNSVHEEGQGAVEWLRGGVQPAVSPSAAAAPAAGGAAAAAGQAQLQQEKRPPRLPLIDTDTSLPSSEAQLESLKLQIEKLRENLGAFTEGLLYAHEKHLQTHRQPSAVSERPDGAPEERGALKYVDVSPVEKAFSKSPVAREVQLPLLEKDLAAAAAAVAAAQAPAAVAAAAEGDSKGTPAYMGPPAASTAGKTKALWGTAPRQSDMPAPLLQLPKQAERVRGAVLRPAVPQVRQQQQQQQQHTSPCGADGWGSCLPPNAGGPFDSCCDRAPRAGVVLPPLKQRQQQSSRGPCSRQRGPSKGCSSLLGPPGGLPVSASAASLLPALKPAPAAAAAAAAAAAAAASRASRGGLMGSASAVDLSVVGRHLGPPRGAPNHAPSLYTGPRYGHYPVPVASLQGGPVLGPLPLPRRVQQRAVLPATANRKQWAASSRSNSSNSSSKVFSRTRRSCSPIKERWENASAKGAPGGGPGGDPPAEPAGVGLAIESKVSPSAANSRREGLDGARLRNPIVQEDWRPPGPQRTAEVGPPRGPPCALLRGPSLYAVTPPRELSPIGMPPVDWNKVGAPMYAENMGDYASCARGAVVNQDAAAAAALAAKMASPSSSSFAHSYSQPPLRASPMEAVAHLSHALLQQQQQQQQAFLMSLKSPAAVVAATTGGNAGILRSPINAYNTVDIRCVTPTSGISPPLASVSVGRGGPLGGPSPAASRSGGGWGACGLLSPLCYSNPPIKSPNSSRSSSNIHNIQRQKEDVGEWAQSRP
>EimMaxWeybridge002620_rbh_TGME49_292950
MAVGAPCDVEEEELSPAPAAAQAAAAAPPPVPVAAKAPSITASAAIEASEAADDFFEAVSAHRQEQDQRYANGNTPRLSSIPLSGVQTPEARGGDEGLQRRTEESSGAFSQPSDRLLSSAGHPRAPPTAPSSNRPSQGAPSRGSLRISSTDPAIHKAQDEGHEGPKAGSSSRMVSASNPLEEPPCGGKRGAPCAPPHSSRRSEGALLLEASAAEAESSPLEPPQTERRATTGALQDTFRSRGAPGSARSLLSPAGSIVGMLQRQPQQQQLRRQSEPKRAFLPLNLQRAHDVSSHCYKVLLVLHHLLPLHFHSMLLFLLLLYGLFVYLLLCLPLLQQRMQTIDIQRGTEDPDGPIAVAPDEDLLDQLHKLSTKIQAQEDEKRVMAEESFQLEQILKRQYHTDIRQKSEQNRQLALDNQTLRQQLEKLSSECEGLRGAVALAEEVMSSFFQRLMRPRLALPASHREEDPILSASSDSALEARLNALFTALRNALAAEQDSLDLSTQQELQQRLEGAAALCRATSAAAAAAAAIVSPRPPESLHGDDEAGKMPAAGTTAAAAGLAFLQQEKRLPPLPLVDVETPLPSSEAQLESLKRQIERLRENLGAFTEGLLQAHERHLQAQRPAGVAAKPEGLVERVEALKYVDVSPVKKAFSKSPAAKEPQLTLPPERDLAGVSPVAAVGGPKGPAAYMGAPATSAVGKTKTLWGAATKREDRGAPVLQLPPHAERIRGAVLRPAVPQLRQQQHSSPCNAEGGWGSCLPSNSGGPFESCCEKPPRTGVVLPPLKQRQQQSSRGPCSRQRGPSKGRPPLVGPPEGLPVSASAASLLPALKPAPAAAVAVAAASRASRGGLMGSASAVDLSVVGRPLGPPRGAPTHATSLYTGPNYGHYPIPVGRLQGGPVLGPLPLPRRVQQNAVLPADANRKQWAASSRSKSSSGSGRVFSRTRRSCSPIKERWGEDASSKGPSGGDPPSELPGAALAIESKVSPTAADARGGGPHGARLRNPLLVREEWGPGGPQRAMELGGPRGPPCPLLGGPALYAVTPPRELSPAAMPPADWSRGGASLYPDSMGEYPGTSAALGAVVNQDAALAARLVSPPSSNFVHSYSQPPRRAPPMEAVAHLSQALLQQQQQQQQAFIMSLKSPATAAATGSNALACRISRELAAGTAVMQQVDSITGLRLTTAAKGAPLTLRLCHWQKTLKALKKGAPVGPLLDRPGKRCKLGDFGPKGIDDGHGLSHILRKRCAHTQAV
>EimPraeHoughton005644_rbh_TGME49_292950
MAVGAPCEVEDGELSPSPAAAHPTVAAATAPVPVAAKAPAVAAAAAIEACDAADDFFEAVSAHRQEQDQRYANGNTPRPSSIPLSGVQTPEAEAGSREREGLQRHADVSLGVLHMSEPPDRPLPSSGPRRGPPITPSSSRPSQGDPLGGSLQVPPTVPVILSPHEEEAHGRPQGPPSSTSRPLEEAPSGGHRGPGFPAPHSSRTSEGAPLLEASAAEAESAALEPPPTDRRAPTGALQETARSRGGPSSVRSLLSPAGSIVGMLQQQQPKQLQQQHQPQQPQQRQQQPQQEQQPQQEQQPQQEQHQQQEQQQRQQPRRQSDAKRALLPLDLQKAHHQRMQTIDIQRGTEALEGPIAVAPDEDLLDQLHKLSTKIQAQEDEKRVMAEESFQLEQILKRQYHADIRQKSEQNRQLALDNQTLRQQIEKLNAECEGLRGAVALAEEVMGSFFQRLTRPRLDAPPSQQEEDLVPSASSDSALEIRLNALFTTLRNALAAEEDTLDPSAQQELQQRLEGAVALCRATSAAAAAAAAASMSPRPLESLPEDAQGVVGWTLEGAQPPWPSTPAAAPATGVEPAVAGIGPLQQEKRAPVVGVETAQPSSEAQLESLKLQIERLRENLGAFTEGLLHAHEKHLETHRLPSVAARPEGRPEQVEAAKYVDVSPVDMAFSKSPVAKEVHLAAPEKDLTRVAPPAAAAAQAPAAVGAPKGAPAYMGPFGPSAVGKTKSLWGAAKDKGAPMLQLPQQTEKVRGAVLRPAVPQSRQQQYNSPCNTEGGWGSCLPSNGGGPFDACCEKPPRPGVVLPPLKQRQQQSSRGPCGRQRGPSKGRSTLLGPPGGLPVSASAASLLPALKPASSAAAAAAAASRASRGGLMGSASAVDLSVVGRPLGPPRAAPTHTASLYTGPRYGHYPAPVGPLQGGPVLGPLPVPRRVQQRAVLPTASSGKPWAASSRSNSSNGKVFSRTRRSCSPIKERWEDAPAKGATRRDPSSELPGAGLAIESKVSPSAADSRGGGGPHGTRLRNPSLVREDWGSPGAHRPAELGGPRGAPRPLLRGPLLYAVTPTRELSPVGMTPVEWSKGGASLYTEGMGDYAGASGARGAAALNQDAAALAGRLVSPSSGAFVHSYSQPPIRASPMEAVAHLSHALLQQQQQQAFLMSLKSPATVAPAATVGNGGILRSPLNAYSPVDCRCVTPSSVISPPLAAVSGGRGAAHGGPSPTAGRSGGPWGACGLLSPLCYSNPTLKSPNSSRSSSNIHNIPRQKDYEYSPDACSSFKSLACRNSRELASGTARMHQVHQTLGPAGERGPDGGLLLRLCPKRKMLKSLVDGDLLQSPGKRCQLGDSRPERIDDSNRL
>EimTenHoughton001900_rbh_TGME49_292950
MAVGATCEVKEGEPSPSPTAAQTSAATVAAPVAVAAKAPAATTAAIEATDAVADDFFEAVSAHQREQSRRGAATNTPPLSPTPISGGCTSEVRLSEDVEQPLESDTSGGHVIPQLSEGAAPVKEPNGGHPFTSKQLSQGPLPEECIQKTLIPSAIQGHTQVALLMAPKRAPAPRCFSARATEAAPCEAREEASVALPSSSRPAEKGIALAAPFPEAASTAFQLPSTEKAAPVKTAVGTAGSLGASSTVPHSTSPAVSIVGTLNVKKQQKEQRKWQKQEQQYQAHQQPEGKKTLLSLDLQKAHAVPDEDLLDQLHRLSTKIQAQEDEKRVMAEESFQLEQILKRQYHADIRQKSEQNKQLALANQILQKQIEKLSTECEGLRGAVAVAEEVLSDFFHRQMRPQLVLSPVSQEEEPASPLSSYSTVEGRFNKLFLALNRALTAERSTLDTPTRQDLQQRLEAAAAFCRATSAAAVAAASLSPTSSDRPQPDTQTVIWPSVGLLPRGFSVTAALPEIGAAAAATAAEGVGSFKKDVVSRRPLAEPDASHPSSQAQLESLKQQIERLRENLGAFTEGLLHAHERHLRTHKSLKVTAKPERHPEKVEASKYAEASLAKRTFSRSPKSENTQCEALEKEFSEAKPAAVPTAAPAAVTTATAENISKAVPDNISATNTSATGKAKSLWGAATKAGYRGASTLQMPSQGERVRGAVLLPAAPQGKQQHQKQRSSPCNAEGTWGYCLPPGGGVLLGSCCEKPPKSGVVLPPLRQRQQSSRGPCTRQRVPSGGHTVPMGHFGGVHPSASAASLLPALKPAASAAASAACRGGLVGSASAVDLSVVGRPLGPSRVASTYPVSMYAGPRYDHYTAAVGGLQGGPLLGPLPLPRRLQKQGVVPTAGVRKHWAAPSRSNSNSSGKVFSRTRRSCSPIKENSVRGTLEEEAPANGSPVAGNPSYFPGAHLCIESKVSPSAADARVRGPHGARLRGPARQGCGTTGTWGSVEVGGFQGVSDPALRGASLYAVTPPRELSPIGMQTMDWGRGITPSYGEGKGALSMATAANSGAVRLEAAAAVAARLISPSSGTFVSSYSQPPRGKNSMEAMTHLNRALLNQKQQQAFLTALTSPAAATASASRCDTGTVRSPLNACSPVDCRCATPLCGRSLPLSTVPMGLGVPLGDPRPAAGKVGGPWGACSLLSPLCYSNPPAKSPNSGRSSSNIQNIQRQKDDVGEWPQKRL
>HamHamHH34003073_rbh_TGME49_292950
MVTAVPNPSKSASSTTNSGTMSSTSVPASAAKSVPGSAGFSLKSFLLDEEIKLQQERLQQMLQLRQQHLNQESRDLAGQPAHGSQKNVPINAQSPALYADKITLPATPHRRHLACPANCEVLQSQRVGFVPGAPPSRESSMTSLKRSTYCDCGGTKSSGFDVASAAERGEAQRTGISTSFTIRECLPALSPCLPSMVPAVESADPLSIGRTCPPESSVNTHAARTQVLPSDQVRVGGGNPAIPQQCQMRQHSVSGALPAAPRASECTLMEESNARVDQGEKMSHRSLCRDGQQGNSDSTFRSSKLATPFSGCQSSAAGAATDTEKEGERTLMSLNRGLTRLDLSRAVYQRMKTVDVQRGTESALLEEVEDVLLRRAASPGVEGEEVGTHSHAYSDCSAADFGRSSSPKGECVDEDATCGDIGGERAKVKMLAEKLQAQEEEKRTMQEESFQVEQLLKRQYYQDMRKKNAENEDLKKQLGRLREEVDALNRHLSATLQHKDQLQSALALAQDALTHAVDSMVFTPRPPSDPLSSRSQPKRDSLARNRPQAALLGEETPSTEFTKNAEADTEKRTSSKSEQIQGRHASVESFDSSRSLGEARSAGTGQDGASKEQTGGVHDELGTCGLRIGETRTTVTETQTSVKGSAEDNGDSTETQEGEILCGRLWSLMNRLEKATKVLDPRKLDAEDQKALTVSLLKTRRMFSADHQSAPFEDGAPLEVSPLKDSNVVKESSPIIWTVGVPTEEHRIGAEASLLRSGQAQLLLPASQKYVNQQRSNASGEGSREERDGLTEEQVKELQSEVITLRQNLQKFTGDVAAAQKKNRRTTTRESTGSRASLRESVDEGHGLSATDELMIQRLDELQKLNARLLLDNTVLHQLCTGQASPVRIPSLPGLASGIRGPIPLSVLPARSWNTPSVSASPVPDPVLQPSACLVSLPVAAPSASHGPFPVPQVSAGTDAKRDAVTRALSPAVVVHMVPTQPSTTPTAPPPQYVGHHAASTASSGHHRKAGQTLASANFHSLFPGGFFPEKGGTQPHTVAPPAGLQVWPPVGRNGENSSFSGQKDRNETVALFQREMLKRTGSKGTKVQELWNNSTKASHGSQRGSGPLPDVHANGVTTPPVKTADGDAQLVAHTRAHGVAHRQMAPSQSQPVLGSSTAERQDSKMVKPALSRSVASVGGLNRSRGWGATFLPPLVSTQTNQSKNQDPAMSIGETGGEARNDHGEKSFAGLQRRMVKHSISAVELPVLRSPVAEHIVSRATRGSCLQDGDPSPSRLPHLLTDNSQRVHFTSSGIATRTTSPFQRGAKSVASNSPDTVGIGGVVARPTLNGVYLCQVPRGRTADPTQLAVRGRGYPASAVGLPTAADSSFPKVFQRNVRKASRGDETIRTCGSQGHSGEGVLWTAESGNRSYSRRRSGSCVSRAPTEAEARATSGSGRTIQGQAKSEEAAVKPTFHSIPVFYQSQLKGHVFPQLVNSLPLSSRPTTPVTPCSPTSTTPPPLHQGQNSYYTYTSGLPCYIYSPGVPVPISKNSGDASRQHLVELFPNSTVNFRCVAYPHPTRSTTPVSFTVFKASPSKETSADCRQGASLSPEETVTEMGLSRPSVSQSECGALGTAAFSSDASVNQAWEPAACLCLPSAAATYSQTHLAGRPFTSELGFRERLRNTGEYRFQEQMMFSFDPPTKHVPRQNRVPSQPTVSPQNIRTPLRAPVTAQGDTAETRAGLGRWSATASKREGVSLTTGAFRPFELFTSFLQKQFMGLPASGTRGASPAEVTGDQAAARGRSLTSPVRGNPGRISSVGGAGLNSSESKKKLLGAPDRSAAVRVGRTTVAIPTQGRVQEKDLGTRLHRMWSPQRQSESLERTVGNSRQQEIIDSATAAKAMWLPTSLGTTSTAVSHISSVSSKHNLKASLCGMKVFCDAPLLQHSSIHQLCEEAASQGSLISTPKLGSDVSDRRNSAPVGRFLGPAVSVSSMLQLKAR
>NeoCanLiverpool000003_rbh_TGME49_292950
MGFVGGAPPSSGFSQSSVVETTFCDCDGTQRTGRDVSFAPENRGEAPGVEISPSFTARECLQSSPCLPPILLAAESAPLAGRMTNPSAPSAQTHAACPQVPPEGQVRVGGGHPHLPPQYPIPPHSESGAVSPASLAPLPVHSSDPTSGDPHDRWDFRCEGSPARTSFHPGDTAHLADMSHSAGSRAFEHCKISHEAIAGTEEQEEVPQTRYLCRDPQRGSSDLMAPSSNSASPVPSQSLVAYATNKKGEPARMPLNKALTRLDLSRAVYQRMKTVDVQRGTESVLLEEVEDALLRGPSSPAHEGPSTHSQAYSDSDFCPRLSGKGECGDGGFASGPAFSAEMANCGDVGSEAAKLKMLAEKLQAQEEEKRTMQEESFQVEQLLKRQYYQDMRKKNAENEDLKKQLGRLREEMDALNRHLSATLQHKDQLQNALALAQDALTHAVDSMVFTPRAPLDPQSPRSQPTRGGSVCSKAVTPLLHNAVAPPLRERTDLANIAVEDPGKRMSSNPQQIGERTVSAESFASSSLRKTGSTEERQGISKKAAGGANEALNDCCATAEETQTEAAESKSRVEESAEGNGEGAENEGDILCDRLWSLMGRLEEAASLLDSQNLDAEDQRALTISLLKACRMCSADNRSATDGEETSRGASTREDPTMAEESSIVSGVGVPTENRRFSAEGSLRLEPTASLSPSSKRAATQRQSGAERSHEERDRLTEDQVRELQNEVITLRQNLQIFTGDVAAAQKKHRRTATGESTGGSASLSDSVDDGRCLSSTDELMIQRLDELQKLNARLLLDNTVLHQLCTRQPSPVRVPSLHPMMAGPRGSLPTSVPARSWKAPLSASPAPGSLLHPSACLVSLPVSTPSSSHATFPVPQVLAGLDATHDAAHHALSPGMALHMMPGQQSTTPAASPLHCVGRPEGQSASSALHKNSQVLPSANSRSLFPGILPPEQGRPLAHTAARPADFQVAQLVGTDGENRPVSGERDRTGALELCERQTAEHTGDKEPQVQELWLKTTKPSLRSRKSEGATPFPDAQASEATALPIKSATEAHRWPDCKPKGVGRRKMVPSQSQPVLGTAERQGSRKVKPAFSQSEDSGAGCHRSGDAGTTSLPPLFATQTGETTNQRPSMCKGKTVGDAKSEQGEKTYPRLPRRMVKHSVSAVELPVLRGPLAEHVSKAARGSAVPVWSSPSKLPPLLTENTQRVNFTCSGMATYSTSPFHPGAKPVSVSIPDALGPGDVGARAAVSGVYFCQVSPGRAAEANQLAVWGRGYPVSVVGLHGNVGQSVAKVFQRNVRKGSRGDETGRSHGSRGQSGGFLWAAGSGSISRVQRRSVSCVSGASSEPEARATTGSDRVRHAQSTSDEATVKSALHAAPGFAQSQLKGSDVRQGVSSSPLSSRPTTPVTPGTSTSTTPPLHHVQNGGYPYHLGGLPYYYYLPGVPAPVSNNSDNTSCQALRDHAPNSTVNFRYVAYAYPTVSTAPTSFTPLQVCSSEGVSPEFRHGASLSREGTLPRTGSRPSASLSDCGESGAAAFGSCASVNQMWDAARCPHSRTAAATHCQRHLEAPQFMTGPGSREVLHNSGDSRSTEHVLCDSPQTKVAPRASHAASQSTPLLKSTRAPPRAPATPQEGNLTGPKARLGRSSATASKRWGVSPTSGTFRPFETFTAFLQKQFLGLAGTGTSGASQVGTADQTAARGRSLTSPIRGKAARVSSGGTGLGSPESKKMQPGAGDRSAMRARLTTSVAAPSQGRLRNKDTGTRLHRVRAPQKPSGSFGPAVGSSREQELRDSPGDTKATWLPNGLGTTSTAASQISSASSKQHPKGPLCGMNVFCDVPLLQHSSVHHLCEDAASQGSLISTPKLEIEVEDRRGSVPVGRLLGPAVSMSTLYQLQAR
>SarNeuSN3004235_rbh_TGME49_292950
MSALLLASASSDASSPGSHASIQPRRNSSSSGRLGLSDTAAFALKSFLLDEEIRLQQQRLQHMLHLRQQQLQEQSYAHLEQEIDYKNLILQQRFLTLTGEQQLKEQTFPGGLLQLPLCAAGNPPAVPVAISDDDTSISIEREHPHHVLQRTDEQLSVSQLQLLDNSGVNCSDSRIAEEEASSLTQQHPLQQQVFSQPGLNQPVVKQNSLQQQLLRQHHVQGPALQHFDVQQAVLQQRKIEQREGKNAFLSDQGSPEQPALRQQAVQHHTHQQKAPQETSATGWSRPAAAALQTPSKHFAVTNRDADFSVENSASGHPVDASSVVSCGALPAEGLGGASPSCGGRHISQREPRAQREAGRGLHVGSVLLQNDSLTPQNPSAVYGGATAVAAANPATPLQVRSLEDEESAVSTCSREGSSVGPLASASTRSFAALDHASCTAAAQKRQEQRPEQIPSEPSSKACGERDVRYSSLTDGSIREENCAMEHSSSVRPGGDKTSSAEAVRVAQSAGAAAPEQTTSFIQTEMQNAQAGFAYSSRRQRGGSLRSVGTPLNAPSEPASREAYQPAAEGAEQGALANDQSNDDVTAGDASTERDLLQKGKTSFARLDLSLAVSQQLRSSHVARGTESATVEEVEEMLQKSTTQKGRCLLKQHKHACGSIQDEVQGCLTGTSGERSGEERSEADALACESRVRTFSNNIRGSRSREEHEDSDAVQLQRLAEKLREQETEKRLMQEDSFQLEQMLKRQYFQDIQRKEAEKEELQQQLAHTQQLGNSLRQRLTDVTHQKNQLYDIVMLAQDALAEAVASAPWSPRRLTSSRGTPVSPRVAGRAACRAACSGGGAAAGDTYRALAPEDGAEEVNDEDHSDEAEVRMFSEEEQEEEESLKKLLASREEVSHTLVALVDKLKRAVEVLDTNELARDEEAALSASLRRAVVACNVDEREVKALSKGKEESPEIISVVPSGDSKADSQQGKESILSDDEKDGETAQQLRQLQVEVNVLRKNLRSFTDAVLATQKQQFAGVGKTEGSGDATQLTPEKGQRSASVCVGSREMVPPQKLMLQRLEELQMLNAKLLLDNTELHRLCAQQMANSPGACPSKVTHSNNEGYTASAVSAAIANQTVTARLHPVEGSPSSQKLPKMSKDTVMCNYSPLKDNSPVVRSEVAVPRVVHESAATFSPVSAASPATSASVAPHRVPYCVTMSSPVVCHTPTSFFSYDGGGFSLLGNKVAGSAAGASAVEAAGAVVGRSYTAVHTNRSSFTEGGRTAPAVDATEISGESRCMSPQLLPPLRRELWQSPGVANPTSGLNCARPYQKQEPISIRACLPHEESQQTQGRSTLEQAGPYGEDIVHVGEPSQQAFIQQNLPEPPARIFQQPLLFQTSPEQLPLRTARLVDRTISSLPPPTGAAENVTVPQAYSVQHFERQRLHSQRGRQGGSAPSAAYTAAERAFPRLPQYLKSGRPQGSQQETGPRPAITPSSSASRLPLLRSFASGSGAVQTQRQRVRALSSVGSGVDRRLPVTQSLTLLRQGNPAAQSQRKLHSRSHSQLITAEADNPRLEASVAPAALCREVSPLSTDNRARIDLTVWGQRVMREEKTLNRGAANAGGGSGRAAGATVAGRQATDGIPPKVFLRTRRASAVVSADYFPALTPAHSDSRLLATSEDRHRRQQRGSCALGRCWLGFSAAVDKASEATHHVPQASNPRLRPSHATKYIQPFPSKTQAAARLRPLSPVTRSVCLTKDHMSSPGSGLPGRDSIEGVQPRVIPTVPLSPPAGPAATQNNSLFALKASPVVIPFHNSRMSYAHHHTLASSAPAVGLPRMSRFPYSQGPSPLSPPSFAAPAVTSPAGLHVPSVSFTPAPAAVSPALSSTSQVLYDKVRELNFCRESVAPQPRLTTCWIGEAPKVYDKIPAAQELWQTRGVAQQQSRDSKL
>ToxGonME49003287_self_TGME49_292950
MVTAVPNPSKSASSTANSGIMSSTSVPASASKPFPGSAGFSLKGFLLDEEIKVQQERLQQMLQLRQQQLNQESRDLAGHPARGSQQNVPINAQSPSLYANKIALPATPHQRHPVCPADCEVLQSQRLGFVPGAPPSRGSSMTSLKQSTYCDYGGAQSSGFDMAPALERGEAQGTSTSTSFTIHECLPALSPGFPSRVPAVESADPFSGRRTSPREFSVNANATRTQVLQNGQVRVGGGNPFIPQQCHMSPHSESDALPAASRASECTRVEESNARVDQGEKMSHRSLFRDGQQGYSDSTFRSSKAATPFSGCLSSAAGAATDAEKEGERTLMSLNRGLTRLDLSRAVYQRMKTVDVQRGTESALLEEVDDVLLRGTASPGVEGGGGGDTRPHSYSDCSAADFGRSSSPKDDCVDEDATCGDIGGERAKVKMLAEKLQAQEEEKRTMQEESFQVEQLLKRQYYQDMRKKNAENEDLKKQLGRLREEVDALNRHLSATLQHKDQLQNALALAQDALTHAVDSMVFTPRPPSDPLSSRSQPKRDGSTRNRPKTHLLGDQTPSTEFTRNAEADTEKRTSLKSEQIRGRDPSVESFHSSRSLGNARSAENGQDGASKEQTGGMHDELGGCGLRTGETRTTAKETQPSVKGSAEDNEDSTESQEGEILCGRLWSLMNRLEKATKVLDPRKLDAEDQKALTVSLLKTRRMFSADNQSAPFEGGAPLEVSPLKDSNFVKESSPTIWTVGVPTEEHRIGAEATLLRSDQTQLLLPASQKAMNQQRSNVCGDRSREERDGLTEEQVKELQNEVITLRQNLQKFTGDVAAAQKKNRRTTTRESTGSRASLCESVDEGRGLSTTDELMIQRLDELQKLNARLLLDNTVLHQLCTGQASPVRLPSVPSLASGIRGPLSLSVLPAQSWNTTSVSASPVPGPVLQPSACLVSLPVAAPSSSQGPFPDPQLSAGTDAKRDAVPRALSSAVAVHMVPTQPGATLAAPPPQYVGHPVAPTASSGHHQKAGHTLASTNFHSLFPGGFFPEKGGTQPHTVAPPAGLQVSPPVGRNGENISVSGQKDRNEIMASFQREMPKRTGSKGPKVQELWNNSTKASQGSQRGSGPFPGVHANGVTTLPVKTVDGDARRVTHTRAHGVAHRQMAVSQSQPVLGSSTGERQDSKKVKPTLSRSVASVGGINRSGGAGTTFLPPLVSTQTNQSKNQGPVMSRGETGGEARNEHGEKSLAGLQRRMVKHSISAVELPVLRSPVAEHIVSRATRGSCLQDGGPSPSKLPHLLTDNYQRIHFTSSGIATRTTSPFQRGAKSVASNSPDTVGGVVARPTLNGVYLCQVPHGRTADPTQLAVWGRGYPASAVGLPTAADSSFPKVFQRNVRKASKGDETSRTRGSQRHSGEGVLWAAESGSRSYSRRRSGSCVSRAPTEAEGRATSGSGRTIQGQTKSEESAVKPTLHSIPVFAQSQLKGHVFPQLVNSSPLSSRPTTPVTPCTPTSATPPPLHQGESSYYTSYTGSLPCYVYSPGVPAPISQNSGDASRQHLVELHPNSTVNFRCVAYPHPTLSTTPVSFTAFKASPSKGTSADCRQSASLSPEETVTEMGLSRPSVSQSDCGASGAAAFGSDASVNQAREPAACVCLPSAAATYSQTHLAGGPFASGLGFRERLHNTGEYRFQEQMMSSDQPTKRVPRQNRVPSQSTVSPQNVRTPLRAPVTAQGDTAETRAGLGRWSATASKREGVSPTTRAFRPFESFTSFLQKQFMGFTASRTRDESFAEVTADQAAARGRSLTSPVRGKPGRVSSVGGTGLDSSECKKKLLGVPDRSAAVRVGRTTSLANLAQGRIQEKDLGTRLHCMGAPQKQSESLESAVGSNHQQEIMNSARAAKAMWLPTSLGTTSTAVSHISSVSSKHSLKASLCGLKVFCDAPILQHSSIHHLCEEAASQGSLISTPKLESDVSNRRNSAPVGRFLGPAVSVSSVLQLKAR
