# Supplementary material for: Molecular characterization of the conoid complex in Toxoplasma reveals its conservation in all apicomplexans, including Plasmodium species
Source: PLoS Biol. 2021 Mar 11;19(3):e3001081. doi: 10.1371/journal.pbio.3001081 (PMC7951837; doi:10.1371/journal.pbio.3001081)
Supplement: S1 Data — Files are named according to the T. gondii apical protein query. The sequence headers comprise the protein identifiers in our in-house proteome database for the SAR clade (Methods), starting with an abbreviation for the species strain (see S3 Table). The headers furthermore contain either the descriptor “self,” indicating that this sequence is the original T. gondii query, or “rbh,” indicating that it has the original T. gondii query as its best T. gondii hit in a BLASTp search, or “none,” indicating that it has no BLASTp hit in T. gondii (see Methods). For sequences of P. falciparum 3D7, the header also indicates by which P. falciparum IT sequence it was gathered and if it was gathered via reciprocal best BLAST hits (“rbh”) or via unidirectional best BLAST (“bh”). The latter is only the case for the putative orthologue of T. gondii’s TGME49_219070 (see also S4 Table). (GZ) [file pbio.3001081.s005.gz › TGME49_conoid_proteins_putative_orthologs/TGME49_281650.fa]

>BesBesBbGer1000664_rbh_TGME49_281650
MDTDDPAFGGAAGGVDGEEVSPASSLVSPTSSIFEGEDSAEEEDDATGEADDDAMFARDLDAEMAALLSQLQPQAKAAKEAPKAPKPAVLPPRKKFQMPAFFTKSVKRPVPVLAKKVPAGGLESPAPASESATPEADAPEGERVEEPEASFPPPLPSRPVPEEGETEEGEAEEHEEDSKLHSPKKKGRPFALPPAAKSKAGPPVEGEATLKKPSPLPARKLPAPAPLPQKASRKKNPPMQKLFPVPPLQGSGKVLERSMQKGGSPFPLPPRVKPLDEGKADAKKTPSKVIWLPEVPVLRKKEAPEAKTFQRPPAAGAKAAPESEDGLAPHPEAEGPAAAEAPAQRKVLDAKKLPFPVLKRRLEKREDAGPETLILSKKESKVRLPAASSPAGVVLRPPQISQKIQAKPVKQLGPLAAKQRPPKSKALAPHLHRAEALPGEDSVGEEVAEDIAESEAEDAEEPEDEDAEEPEAEDDGEPEVDDLNATSGGGATEETWHERAASRAFEPIPVQTAKAHAKVAFEEDEDVREIGHGELEGDILIEEILQEEIGAHSDSDLDPLDHRWGMFPSDARWALQHQQPRYQYTQLLYPPGGPTYVPCSPHGIFAGVAAPPYRTLYRRPKNYVVGVTYTRRHQLPTVSRLLKTPAPEFLRKRPNPREKPIASPQDLVVDGALHFEVDLLKKRVGRRKPRSGEDAAPPQPGGHARAAHTRQAGAHGALW
>EimAce003855_rbh_TGME49_281650
MSVPPPLSALNSGKKAQGPPGLKGGPLNPPKKLPLLRAPKLPPAPPSAAAGKRPLPLPLQRGPPPAAAAKAAPDEEAVSVSESTEQGLPSRTEESPKDASECSSGSPQRTLSGSRLTGDGGPPSRGPSGSVEQPSSVTEEQSSPVDESQHDGAPSSDRQQQQQSKEAPGASNSTPPLKTSEEAELSSPVSRVSSPEAEDEKQKSAKGTQAECAVVSGKGAPKARGPSRPNTGAVAAQSGDNKEVKKGSLHVPAEAQLPPADAPSKDLGSPQVPQAQHLKGVSNGGPSQVPLPSHVLQQIETDSHDRPSPDPYSSLIRQMFSRSWEALEAPTAPLGSPGGPPFQYTVAGGALASTWCTCSGTLAGGSIPGGSCCCACCTPSCMHAAGGFLPQQQQLVQQHQQQRLLLPLDGVPLGLSVTPHLGAPQSDLQPQQQQELKNQGQQQQRQPLTAINFDFDLIPAEATGEIDESEESDLEGLDHRWGMVSGDSRWAKVTSETRLNPPPPLVSPRYFSLSGGNRLGVAGPSYRSLYTRPRRYKMGNTYCKHYQLPTVSALLRAGMPEFLRKRPIKIMREGSCKFLHANATLPLSVQQAQTSTEQGEGAPHAAAAAAAAQISAGQPQEQQSPTQDNLPPSLTQSWQQRGVCQHEGSEYLGHPVYGPPHLHPLVATAPSYPCFFMGGPQQAGVSLPPHAHMGASISQIHGGPSIWQPGQPVLGGPHMGSPPPSGGPPGVYWSGHAGAPTGWIGPPGSSNTGCFFASTQPCAAVQQQMHGGPCREGPFHCRGSSCADSSFVLSQKEKAAKTAKGHPGYPTTTKDGECKQQSGGKGPSVAEAAAAQNDGEVPAAAGSPAANGSSKTPTGATQTAAASQNSKGEKSSSREHTGADGKALGRSCRSLLSRGKSKGEVHNYLRHLSKAI
>EimMaxWeybridge001785_rbh_TGME49_281650
MSVPPPPSSSNTGKKAHGPPGLMGGPPRPPKLLPGLRAPKLPPGPPSAASGGTRPGLSSDGPSAAEAKDAARKAAQGKTPPGKAPPAKPTPAKPTPAKGAPAKTIPAKAEEAQAAPQVESASESDGSEQQLSPKLNDSHEEAAACSDTPSRSGSSGPSPSSPLRTSADADVTSPTSRPSSGDAKEERQETEGDRENTGAAVAGQEGSTKGHPKEGPPRAGSSEANGTLSRSVATEDGYTQGDKSNLLRAQTGASHAPHKAPSGELMTLHEQQPQNLGGSSSQGPLAPSALQQTWGESQGSNSADPYSPFIQQIFLRGWIGPESSGAASEMSGAAGGPSPQYTVTAGPLTCSYCSCIGVSSEGSIPGRSCFSAVCPSICLHGVPGYLPQQQQQHTVRPIDGGPLGWTVAHHPGNLPHSPTLAQLQQEMQQQQLGQPPTTMNLHFDLIPEDAPESDESEESDLEGLDHRWGMVYSDPRWAKVPYEQRFHPPPPLVSPRYTSIMGGSRLGISGPSYRSLYKRPRRYKMGNTYCKHYQLPTVSSLLRAGMPEFLRKRPIKIMREGSCRFLQANACVPIEIHKCTGQGDSVTLTAVEPAANATGTAQANAGEKQEGSHQIQDNLSAPPVAQQPPQPQDPQSMHIGPWQTPTFEQGGAKLLACASPHFPLFAATPSYPVYFMGGAQQAGATYAHIGATGERTAGKSVAGVLPEKAQDGCIEHCGGEQPSVPTVATSAEQNRGAPAAEPKAARAQAVASPAANEPSSISARATDPTAIPGAGGEQIRSNDQVDVNAKPLW
>EimPraeHoughton002249_rbh_TGME49_281650
MSVPPPPPAASSIGKKALGLKLSPPKKLSQLRAPKLPPVLPTAGAPKPLLASRGPPAAAAKAAPDVENVSDSDSQQKGVSPKSNESPKGASACSKKPFRTLSGSSVVEEGGPQSRGPRASMELPSSGTEEHSDPLDKLKRGGGPSSKQPLKQPEGAPRPPSSLPVKTSAESGLSSPKSNSSGEAEEDLKEGGRGETDDSKEGETAAKGRPPKKGGPRAPPASFVGKTNSQVSTSLTEKKPNKEDGSQPHASSEANHPASGAPTLGKQQSQHLQGGPNNSRGGPLQRSASLQERERDSQSGPSPDPYSPLIQQVFSKGWGEVEAPSELLGAPGGPPVNYAVTTGPLTLTYCFLSLQQQQQQQQQQQIMLGSPVGIPLGLTATYQPGPPPQMPSVGHQQQQQEQQQQQQQQQQQSPSKINLHFDLIPADAMMGDGEESEESDLEGLDHRWGMVWSDSRWAKVPSEQRYNPPPPLVSPRYVRVSGTNRLGISGPSYRSLYTRPRRYKMGNTYCKHYQLPTVSSLLRAAMPEFLRKRPIKIMTEGGCRFLHANASIPVNIQRVQTDKTEQQEGRSEAVAGAATEANINSEQAHKLIKKTEDSSPPPPLPQQAQQAHDPQCVHARLSQGATFTHECHTGMGAPPYASPHAHLFPSTPPYPVLFSGGPQHAASSLLPSTQMGALATPTPLVVPSYLQPGYPVGWGAPGGSFPSFVAHVDPAGAPGVCSNGHEEAPNGRLGYPSGSNPAGVFVPTPVGFHAPCAAIQQQVGQGSCGGPIHSAGHCCAQGPCSSCHVQPGLQIVASLSTNPKTAQDGCMQPSGGKGTPTATASAESHGGAPATGAPDATGPRTPTEATEAAATPSLGGEQRSSRKNSVAHAKALW
>EleDub021323_rbh_TGME49_281650
QTVTDSRVHKPVAPGFKRAAVLRGRMSLPNLVEGGEVALDGRLDISNDATVARGDYELKDVSDACRLLHSGLDPRWLPWPNPSKTPQYGNTWSRRALPPSCGSFASCGGVRAPPYQTVYRVDWPRTSGKAKGHGADAALRSVADKPYSGPHRGCTYTRNYQLPTLSRLLSAWRPEFLQDKNSTNLKSRVKVTGILYPETDDDQGKVEDSKRKEHEKGEDEGEASVETDEASEEDRSEEEESAPPTMFRRPPAPPRWPRPPRRTSV*
>HamHamHH34005999_rbh_TGME49_281650
MDEEVVSSVVEEESEQTSLASSDDEGDEAFARDLDAEMSALLSQLQPPAKPAAKSLAPGLPKKAGLSLHARKKLPALVPPKNMAFLGVKAKTSSLSVPEAGGAGSAELTETGTASPSGMYTPQDLPSREEGAEEEHEAEEEHGREDESHPDATLQKKAFPRPPSVKPTPEKSPSLFPRPPKLGGPADSKSKAIPKPILEHRPAPSAPLRMPPKATAEPQSSAAGPMTQSPAAAKFPRPAKVPAQEKAEHAKKAVLPKQFGKTLGANAEAPKKTAAASKSFLPPQSLFPRPPPLLPESSPLASQPSSPLSTSSPFPESPAYPGSPPHPPATPHAAASPYPSAFPHPGSPPELRAPLPDVLSHPNAPKELREKETGACAEGAVWETRGDRAGGDSDEGRGRRVSTATSESVEVARRRAARAIPARLAGVAHRKLETGTLATETEAVRGRRPGQTREAGDSRNAHHLLDVDDECRQFAAHILDEAEADAEATATAEVSGDITGEIWLDEILESESDSDLDPLDHRWGMLLSDPRWELQRTQPRYQYTPVVQASYVASCPFGTSVGVRAPPYRSLYRRPKNYVVGVSYLRHYELPTVSRLLKAPAPEFLRKRPWTKHPEAFKGMPLGGGLHFEIDLCGGKARRAGREEGNVSQRRWTETRRSSRANRDAAWLE
>NeoCanLiverpool003064_rbh_TGME49_281650
MDAGVSSMESDPLSLSSSEDEDNEAFTRDLDAEMSDLLSQLQAPSQNAAKSLAAPLPPPKLAQPLPQRKKFALLVPPKKLPHVGVKAKVHTLPLPKTEGAAQDISEPEETDVASPSGGPDSKLEPESEEPRPPGQEVEKKTLPRVPPLKSTLDKSPVLFPRPPKLGGLPESKSKVPLKPTLKDRFPVPVSLRMPLKAKAEPRPDSAASSRHVELSPSLAPPSREATIPKKSLVSKQLGTGGAKTDASGSSQPPQRLFPRPHVPQPFGVSPPGSSQQASPEETGESVAGEDAGDAEQQSPVSGFAFRGEASDGGRDARSDSAPSPRIEAARRADSEGPGARGAVEKLGNANQDGETAEREEIHTQKREGGRPKLRQIDIEDDCKQFAAHLLLDEAEADAEPTLTAEGFGDINGEIWLDEVLDSESDNDLDPLDHRWGMLISDPRWALQRTQPRYQYTPVVEPAYVASCPTGCSVGVRAPPYRSLYRRPKNYVVGVSYLRHYELPTVSRLLKAPAPEFLRKRPWGRTARNFRDLPLEGGLHFEVDFCGRKDSEAEEPKKGAREV
>NepSpe015846_rbh_TGME49_281650
ELNFINKKCKNNKNEFYPIQCNYTQFDEKFGLFLSSPTPIHLPYRNDLELIQLFNKSAYEFNKEINQFNEVDNELGSLDVRWGKIQPTYKSNGPFSLNINANSYKTIYKRPKNYQIGCTYTFHYQLP
>NepSpe025018_rbh_TGME49_281650
MRRRLSIIRKTRNFCWNRRRNASCIQPEMANSVSPRLKEMKVRHKVLQMWDKAGDCACCNAKQLQPDNSVTSQKSLEKSKRKFNTKAIRDAMQQDPSLDELDNRWKNTSKNNNISYTDKSPGFYTVNAQPYRTLYIRPSGETSGMHYTHHFELPTISRLLNVSDSNFFKYKP*
>NepSpe033748_rbh_TGME49_281650
DVYGEFEKAKFRAFSVENTSSTKCYNKKSTKEFSNGISEEVENVHTDSTIAPSQEMESEESYADDLYELDSRWNEAAPQYKSNSALSNTIQAEPYKTLYTRPKGYKTGNTYTHHYQL
>NepSpe105846_rbh_TGME49_281650
ESLSSAGHVYHRNSYLSNAEAQNWQLDRRDGKKYSAYTPKIEIECPNIIINNPTICMKKSNAERIWGNRSDPYLYSKSRDSIRSQKNKKNVRDSRDSYKGLSKSSRHNLDRPLRNGEEEKELNKKKNKSKNLEKEYPRPSYCSSAKQGFDQASNMGDKHPRSGIHIKTSKPGYTDETRMSQKSRDHRKEFIDPHNFGKLRDKPRSYSLDSPKTKSNHLSNLTDQYKNKSYKDIKQPSNQAKQDSHKYYSHESTYNDLHRQDKSRISHHPSSRMNRNSIDTQSGQYIYEDGSPTQSKRSIEKSRAGESKSEHTREMGMRAKSQGSSNPRKLEKYEATHIRHIPPEMKFKNQVKSEKMTGSRHEKENRTRSHQKPNSPSINTNKENSKYSSNNVVQSMPEGSEMSYVDEIYEFDIDAFNKGRASNPLVHIHKPKLETDRESVAHPRQEGDTPSSDILNKKYIVGSGQFSDEYRINVESQNESKHNSDFNAYSRKESGKHTLSVDTGRLSGYGSNLLGSRNSITSSHGDHPKNKPNPSSQGSLESFEESLNKFKAGAQSQSMYDNILSPETYTNSDDKYEENMSQGESDKNKSRLMIDERKLKEEPLKQKAYKQSEGRNSQYRVNDDRRSHRMSADTQNQRAFDIRRDGDVYQEKSRKGDLLLNETKSADSSDNKYAVMCDQYPRRSMLEHVSPYLASSPLNIEPYLRNLDDHDLCRMLDRNTRCWWEDQLRNLNSSNNPYADLDKRWGKIKAEYKPNNMFSHKVSGNSYKTMYTRSANYKPGFTYTHHYQLPTLSRLFSVRSPRFLKKRG*
>SarNeuSN3001696_rbh_TGME49_281650
MSSISPKASEDQNAGYGVHQAHEESPLTGGIAEEARLDRDLDAELACLIEQINAPPLGTATEYRRHTTTFLKEKSKEIEQPSLSEASAPARSRSTSSSIPGGRVEDALQTSSATSSDVVKLKIPANELHTSTTARSTRIKSGGVSRSRKDSTPSSSTAVAKVRVAANEVPTQRKDQSTGQQRQSQVSAAAAQHCKRAQNTAAKGRASRTATRKLCGNEQTLRDSRVSQRTSTTVINKLAATTSSAPAAPLPGPGSPHHRLVTPKATSRVAGQRREHSAATRVPLPVARASKGIDGTVCASQAVPSSGVAAKHPVAAAIRGALAAVAASVLSAAAASSEQSDVVAPVTTASAVVGAEVTPAKDGFSERRKVVDRQIERWQVASDATTAARQLNGAAGARRKRVMARTASSRTGSFSRRQGKLGSRKAWKRASTVGGASDFGDLDFRWGMYPQDRRWNERNNLRYSFVEVLDSPPHPVYAGTSASAEFGHSGVANDRRVLPPTLSSSNGIANALPYRTLYERPMDYVVGMQYDTHYQLPTLSRLLHARQPEFLQNSSAAAKQVKKQQRQHSRQHRKQESWSRLKNMRYRLRLVFPPDACWPPLEIEGKISRTTSGTYSFSVTSARRIASSTTSLPSSSEIRRDKGSNAADAKLGGKDGGRSNGLTAATPVRGAARATGRQSQGNGIIKKANSAVHRGEGNEESAEEEVTDAGHEGRTLSSAQRVDNKRPRYNYSACFPLAGWHTEAPRRREDSWWKPEIELTGHVEGTITLAWPSAKGGAGPTLQNQGRKTLW
>ToxGonME49003980_self_TGME49_281650
MDEEVVSSVMEEESEQTSLASSDDEGDEAFARDLDAEMSALLSQLQPPAKHITKSLAPGLPKKAGLPLHARKKLPALVPPKSMAVLGVKAKTPSLSLPQAAGAGSSELSQTDTASPASMHTPQDSPKAEGTEEKHEREDESRPDATLQKKAFPRPPSVKPTLEKSPSLFPRPPKLGGPADSKSKAIPKPTVEHRPAPSAPLRMPPKATAEPQPSAGPMTQSPVSVKFPRPAKAPAQEKAEHAKKVVLPKQFGGTLGAKTEAPKKTAAASKSSLPPQSLFPRPPALLSESSPLASQPSSPLSTSSPFPESPAYRGSPPHPPAAPHAAASPHPSAFPHPGSPPQLRAPLPDFVSHPNAPKETGTWAEGAVWETRLDHADGDSDEGRGRRDSTTTSESVEEARRREGRAIPGSLARVAHKKLADRPLATETEAVGGPSPRPSREAGDRRNAHRLDVDDECRQFAAHILDEAEADAEVTATAEVSGDVTGEIWLDEILESESDNDLDPLDHRWGMLLSDPRWELQRMQPRYQYTPVVQASYVASCPFGTSVGVRAPPYRSLYRRPKNYVVGVSYLRHYELPTVSRLLKAPAPEFLRKRPWTKHPEGFKGMPVGGGLHFEIDLCGGKPRRAGREERNVSQRCWKETRRSSRANRDAAWFA
>EimBruHougton003137_none_TGME49_281650
MSVPPLLPPSSTLSGAKAKGGPVLLRGAVPLGPPKKLSQLRAPKLPPKAGPKQKGPPPAAAASSGGVAAAAAAKTPPDSDAEGPQGGSPSGLNGSPKGAPSRSESVPRSTFIGTKLTGSKQLGKQAMGAPGGPPSSPLKSSPPSNSRQSSEERGAPLSPASGGSVAEEGAPQPMPPSEEGAPSAAFSKKMSLSRDVAAAAQAAEGAPSAGGLGAPVPQQQQPQQATGGLPGPPSSPEQQQTGTDSSSSSSPPSPDPYSPLIQQIFNRGWPGVGAPSAASGAPAGGGPHQYTVTTGPLVCSCCPCSGGSIPDPSCHVWGAEAHAGGGFCACCNPCCMHAAGGFLLQQQQQQQQFAGGPLQGVSLGLTVAQQPGVGPPTESGAQQQQQQQQQEQQQQQQQQHRRTKVDINFDLIPSGATGDEGEDDESDESDLGKKPHGVYLHPQQQQQQQQQEQQQQQHMTVQIAWRQQQQQQQQQQQQQQQQRVLFGGVGAALPQPIHPTPPIQNGEHVYPPLPAAYSFCSYSRP
>PlaGal8A004662_rbh_TGME49_281650
MNYAAKKGKIHFNGFVKYSKKKKRPSNSIDYKRNIIKKENVNNIKEENVLCKMKKENIEINDQVEKRDESPITLYFNNKENYIRNDLPEGMLEKSSDTEYKDMDNYIIERIRNSSEFTNNNASLDDKNSDKSQTLSIKLKKEKKKNNLSCSKDPSRKKKCTLKKNDLDNKTLLINNSFSNPSYLPNYDNYGIQGPYYQTVYRRNKNKLKIEKYKKKYELPTIASLGKVKKLENLDLKINANLFNEKSKIILNNLSAYFGNKVNHDDIESSNNFKKKKKNYIK
>CrySpeChipmunkI005886_rbh_TGME49_281650
STQQMNPYLDYQFLRNQNEGLLEDDGNYYKNYHFEHEGEYYDSNKKYYEEDEIMSHEINQSFVDEEVSCCPMEMIHRRRHSLSYKPNIKKGVRRADVSRIPKFRNPWDVQGELQPKRSKDVPLSYDEARFIREIWQDTRAQYEPSDGEIEEEFLFEEEYDDLDAEKRRNMLVKNGANLVRYSRHYQLPTISTIIKSSNPEQFRSRSFSPVGTRKNGTLSSGFNRTKRGSRSQLRDPTQQQYERGVREDFNVDNSYQYPNGDQFEYNDGDSRMKHLNNVRDHSLSQNHARGRIFTNQNDQIIRETGESNYRNHRNNDMNPSKMLRECPPSITPASSLHRNTVLGVPSELDNFNDTNNHSSVSAGGSRRATSPDLLSPTKSTGRGPPPKIGILEPIETSEGLIFPVNQHKTSAMNTPRMGNLTSRSATCSILGKNRCDIDHFGNSPENVPVVSPSGKQTIVFHMLPDSESNNSKATIFADPDTQNIVTELHIKPGVDINVISTPTGPAIEYEISGGRNAKAHINFSTSTNPDSSISIGDIPKIQTPREYQEQLNHGHNVNSSNLLKGHNHSYNDRSRSQSRRRSSLEEDGVKTNIKNNEPIPNMGVKKTYNNSNHNNSEDYLQQNHSQYPKSYVNHIVDNDEGKEENSPLKNNSKILNSTIDEAGRIFSEIERDFQDQARDNFVDQTRDIPEFLGFNEGNITNIETNTDIKHIESFQNVSGSLEKDSGINDDVFQNKDKHQTILSKSMESNNVINHGVAKVHPNPFLPVKKIQKRSGFSGCIMNTLTCSKVESTELKTFRALNPVEMINRSSEFY
>PlaRelSGS1like004331_rbh_TGME49_281650
MNNTSKKGQIHFNGFVKYSKKKKGKDNNIERKRNMIKKESINTIEEEKSLYKMPKEKNKISDLVENREQKQQKSEQNSITLSVDSNENYISDSQNEILENSFTNEFKNTDGSIIENISNLYELNDTNIPLNDEENDKLHTFSVKLKMEKKKNNLTNLKDSSPKKKCILKKNDLDNRKLLLNNSYSNPSYLPNYDNYGIHGPYYQTVYKRDKNKLKREKYKKKYELPTIASLGKVKKLEYLDLKINENLFSERAKIVLNNLSAYLGNKSFHNDIESGNNLKKKNNKII
>AleTarCCMP1771055207_none_TGME49_281650
XLALPSGAALALAAPLGAQGLEGGETLRAGRAAPKRPERAQRPRAEIAKYGIKEYISEVSEHMDHFGLVINAGQEPGAIAEATEETVRVDFEEDNFMLKICGRKADYVLRRRVGPRGGAARGDQLPVGFGLCPPRCTVAVLPRKRVELTLRPFPADWLDMGARVKVEGLKDSPAFNGLTGTVTGFVEAQGTVMEERYCVKFDEGQTTKKFKRCNLALLAAKLPDAADAAAGAGSHRCATTAQSGALAGGCPALEAATASSSSAKAAAAAAAGGGGAAAAAAAAAAAAAAAEPATSPEPAPCLAPSPSGVLAWSKARRSSGVEAQRLQLLEDLPDFPRLALRPIEHALQQSSLPPPSSTSSSSSVSRPSVTQPQRRLHFCA
>AleTarCCMP1771070938_none_TGME49_281650
XLALPSGAALALAAPLGAQGLEGGETLRAGRAAPKRPERAQRPRAEIAKYGIKEYISEVSEHMDHFGLVINAGQEPGAIAEATEETVRVDFEEDNFMLKICGRKADYVLRRRVGPRGGAARGDQLPVGFGLCPPRCTVAVLPRKRVELTLRPFPADWLDMGARVKVEGLKDSPAFNGLTGTVTGFVEAQGTVMEERYCVKFDEGQTTKKFKRCNLALLAAKLPDAADAAAGAGSHRCATTAQSGALAGGCPALEAATASSSSAKAAAAAAAGGGGAAAAAAAAAAAAAAAAAEPATSPEPAPCLAPSPSGVLAWSKARRSSGVEAQRLQLLEDLPDFPRLALRPIEHALQQSSLPPPSSTSSSSSVSX
>AzaSpi3D9123568_none_TGME49_281650
XAAVLCGETPPAAGAPQQQESPQGQRNDLPALPHVGARVRIQGLQQATDLNGLEGIVELYDTQSGRCTVRLPSGEERAVRLENLEVIKSKSPAFNPGAWVEVHGLQTAAGSGLNGKTGQVIEFDEDAKRYLVEIDGDRKALKADHLQKASSSDVMQAHMKASIKGAKASMWDVKRRAEAFLGKPSKPTMTPQSGFVGVADSGQEXTLGAKRDXXVAAXRRAAAEAAERRLAEARARNAGTMDDWRRWRQEQSRRPQAPRAPTEPRASPPRAGASSGGGGIGAAAAAAPPSSALDVMPDEDEDFQRALAASIAAAPGAEKGDSEAGGVRFEASQSEELFGEDKELQQALAASLAAEKEQSASSSGQGACAAATESEIERERFLAEDPELFELMLKQALAEDELQLQKILAENIEAERMALEQERAECACAAGVGAEEAQPAAQGAASSSEAGASSAEPRVASPGSPDGDRIQHLDEELESRRAQQATLQAERSVLEVKVAELRTQVAEWEGHCQEPATEASQPLLADAAEPATEAAKPVETVEAATKEAVDVAEAAPPVEAAEAVMEAASAVAEVGAAVDPAEATEVVESAEVAEAAKAEEVLEPAAAANIAEVGEAVAEAVTEADAEAAEAAVAAEAADLSKPAGAEEAAKEAVTKVETETEAAKPAETVDLATKSAEESVRSVEVAEAVMEAAAVAEVEEAANPAEAAEVVEIVEVTEVLEAAEVLEPAAAANAAETAEAVIEAVTEAAKPAEAAETTKPAEAVEVAEAAQSAEASAAEVAEVAKPTEAVEAAEAAKPVEVAKAATEAAKATEVVQHTATKAEPLPQQAAEEAASAPLPFAPTSRVAMSVVTELAEESAQRNPEEHQASLGQ
>CerFusPA161109067252_none_TGME49_281650
MCCLVSAIVFVFVLLCVIEDLFPEADASWSGPATQGTILAGRSAAVAASPQQFQKPAVKLSPGSSDGVTHVEPEPQQQKQQQQQQQQQLEQQKQSVAPVAPVWIFCASQWQECLCYGTVRWGTRDTWAEYKAKRDGAANRVVCSISKLPDVAPGDDTKHCECAVQPGSDFHHSLNPALLEGAMARKSKLAASCEIFEAARKDSESAASLWEAVAAFCSDDWATLNADARTGNRAMSLDTMRSLMRAWVDDRFVGNYKRFFKEKGWAERGFVNYYAGAPGGKHVRMTEELINSVHAFSSEPIIVFHFGTFTPKTWSAEKWPQLVLFHAAPIPPHAHRSFNFNKLRAMLLCRVRVGMQLDSDQFVAPGVDAIFGRTAQEITKDYAMPILPVHFLDRTPQDTGAYWARYCPGDVCRWQTTRWGHAHPTWTFWALPWIGRWLRRNFRDEWLPEKKGGEMSALRVTDIPEDEDLLNVGTWEEGGTKQWCKIDLPGPDDFNALLHTDPGAKRCTWSCGNVSPDRRFHPQGAAKVFYTAHHAVDPMATIRWVAQLKSRKNSLPPPIMYRGRFYKTGQEMMAEHPNVKCII
>CerFusPA161109094880_none_TGME49_281650
XFAASNFQGTCWDVGSLEEGIEINVDNGQVGTSSLMPASSLQWPGICSPLLERRNGEDYPWAIHCRGFSYFSSPHDGALLCSLDSQWHRSTVCELFRVATNCVNLPCTREVVTPETLSAAIRRGQAPLPRGAGELMEVLLAEAGAVSGLLEMVPSSQLTFQMFLAIYTVAVLCLREKLPAGTHQQLFKLRANSQGREGCRDLVSEHFEHVFAMLASTGGTSTAAAAAATGGPQAEGVPVSLRQQRRQQQQQQQQQQEXQKKIGDMKPSHAVLKKTGAAARRHIIALLPQGPLGVADVETSATHHYDYLPTDEPWSRFVVRTPRETPAHGLATDVALWRERQEGWGWQSAWAAVRLANRLEEMLADPAELDGWLDAWIDSLGAERQSMLDGREWISGEQRQIGYRRWRGTQQILTPISGHYRPMWRAALLQRVAEATEKGGPHVPIFQSPDESTEEARRTWNCGAVLSWADIPVSCSLALHLDIGESDDKNGKPARAPSNSSLINLASGGCRVVLNRAILRTPMDAAALGQLSSCNEWYGMSVVQHNVSYAVRPQWLHADLVAVDVLEHRLLPAALQRVAIASQEVHNSSSRSPLRVRLHDAAEAIAEFTYYMFNGALYTRGSAAIAILSHHAMYLSLLRSPEDGERGRLARHRLQALRCLPNWRAHTMPDVEATSSHTAQAYTSYVYWKSFDSASGDPREELLSCLERALVLDAESEERGRQDAHRLQKALRELKSSRPGVG
>ColAng026367_none_TGME49_281650
RSSDLSSGINAEYMGSSLENISTASSSAVQHSSMVSSQSQQTQSQQQQMTIVNPSSGSSINASQQQLQQSSSNSSSSVSSKNLIHPTSVSSNSSSTQQQQQQTTDHTSSLDYISQQQQQQAQNSSLLDPSNVVALQQQLTASMYPPTSAPPSTSSMTQQQQTQQQQMLQQSNNNSSAHAYYTQQQQSIQDLHLHHHLVQSQQQQYLSATQNLPSTRRARSSRVSLSSVHPYNMTDDSHSSLADYSAAFSSHIDPSSSSAPAGLSSGRQRTSRVRAS
>CryCohSeligo034049_none_TGME49_281650
XAATTATTTTTAAANAARTSKGPREAAASTSSPAVAASVLTCYLFVLLLSASSHLGVEGVTVLMRSETEVKANQASDLSSSVSVSSNFTTSHLHRRQRQQHQQQHQQQQQQQQQX
>CryCohSeligo043184_none_TGME49_281650
XKLQQQQQLEEGEVEEEEKGMLLQTELKEEDNRQPDHHQQQFLQQTDQAQESQEDAAEQTHLESVKSESRKERPSVGFESYDEELPDAEFLGAYVAASLGASQALDGVATLPPAPSTKAFTATATATATATASAASAASSAKQWELLKEDEAEFFTGEEDEASTAKLRQHEEQMGLPKRLSALRHERPRPSSSQDHAASCRQTSRGAIRRIDFDQVMDDDDEPHDDDVVQEFDPPPVAQQDPQPDGAVLGEEQEPREQEPEHEQEQEQGEQADGEPEHGPAQPKAKSKGKAKAKAKPAKKAAAKSDAPAKRRISVDRGQKLVATIGHTLRPSQQGARVMVIGDGWGSVGEGAQKKGYEAIVTEADRLTFTVVAVRPNGRWEETHVLQEKCIPMTRISPPRNTKREAKVKAPKRCKSSLTKQEAKVKLSQASSSRLSNKASDRPEKGNFKGKAKAKATAAEGKRLAKTPATAAVTATATATATATATAASSSSSSSSSSSSSAPQQGSTVAMGLGTFLQLHLDCCCDGPWYLTPNPT
>CryCohSeligo043228_none_TGME49_281650
MQSDDWHWCQTAAQSIKPHQQRGLMELDIIEYNNSIGELDARIQKVGEGIGKVEQVSVAAEHQSRPLFVVPLARGRAWAIIRAASIAPIKDVGRAPPPGADLEACETAAVSPALLVGADIGLGFAAAAVAAAANFLGSDFLLASAFEGAEAAEEAATWAGTAAAAAEEALVLGLVIVAVLATLVDFAADAFAETLSEPAAMEAVKKMPDELGTGLSAGQESGCDLGFRQLLFGKVQLTXVGDAAPLLVPLRDVCAEEVPXKLLEVAVPFSLPAALEEVAPVGDSAERTARAATAAARVGLPDAGAAAADESQASEVFFGGGDLDREVRLLSMVLGGSTSTSLAGDWLLVPSVLRLFGRGASASDGSSTSTGAALAVERAGDALPFALAFVVAIVFAAFFAVVVGGVSVLALAAALLGAAAAAAAAFALASWLPAREARAVEGAGEALRLPVFSLTALPGDVXAAAASGVPGRVAGGVADCEEGTSMSAASLVFGAVDLAEFSTAFELLSSRRAAGVMXKLLQSKITLLSEGRDDEAFCAWKGPFVAAKELAGKGAGAGADAGVRLGDRSRDLPRVRVDAAAGAGDGVCAATAGPGDRSRDLPRARVGADAGTDAGAGDAEGGAAAGPDLRRTGPDAVAGAGTGAXLKLVLRIALLEVGAGSGTSAGADAGAGADCSREMLRARTGATVAGSADCFRDLPRPRVGACAGAGVADSASGAAGASAGAGGDAGAGAGAGAGAGAGGGAAAAAGATADVSSWDLPRPRVGAAAFGLGDFSRELRRARVSAGAEAEAEAGAGTSSDCPCDLRRACVAGGAGFGSGDFSRDGLRARAVLGAVAGSGG
>CryCohSeligo084901_rbh_TGME49_281650
XRSWAPSSSPEQKQPKQLQKGNSNNEDRCDEDSSLDQPSSWAAIEQKRTTTFRSQILEVELELFSSTLCFAFGFADELGVARSSLSDGLTVNSLLYTLQEFYTDAQYGPDFGYYYTGRILHDADDAADSKGAQESFNSYTTMPMALSPHFGAMLADRLYGMWRALGEPAPFFLFEFGGGTGVLARDILKRLKNARPRLWEALGGYLLGERSLALRRVQRQTAYEFVGGPNPKLHVVAADARDAAGSVRRHAKSLLADLLNASEIADFEGQTTARNIVGAIVSNELLDEMDPVKVRMYWLGDEVPSQEELSENCLSFRENYILQRVNGDQLRSVLSGNGPDSSTASEVANKLLDVLAWETSSLPCEMLLLSGLVASKKELEIAVEALRDRLARENPEKVNDLASGMCLPMLLAAASLAIPAALRGRPVDFESDQFLEAFLLEADRVDGSLLLTKTRYQDLRRHVGYGTEAESALLFRSSPAHIHTDELYLPLTPGRCSELSGWKIRHKSELHAAALLWNEIAAYRDGEKEELRHLKWTLRPGEAAFVDQADRILDRGFILSMDYGADFLGLAWLSIVRPNFEGLHIMDAREQLANECTTVSHLQCPGLQDITTSIDFTEVARSGEERGWATRAYGPLFLLESAFDPFQEEPLVHLLERAGGIRSMGVKGWYIKPEFEPWVSFKLLVQEKGGSEASSSFTSSPSVQQTQKKQQQQQQQQQQQKQKQQQQQQQQHPKQQLAFQDMVSPGRHLGSSLYRQFPHIFHFLLVPGPNEAPLAQVVLSAASKAQASIPSPAPYFGEIWELIQATQQVSLQEGPSAYLDFREALLSAWPRQDYVDEQHVAQQQAYADMHLAMLLVDYWRYIFEAELPTIRVAAACGQSPSRGFAPPTWRRVVQSAVDSLRELSDARRIRAIYLPENYDRVILDLTERYHILGGVNASSTPQTSHWDPDSDGVLSGSNSDRNSNWNSNSNSDPSLHAAPAHVCLASQILW
>CryCohSeligo133280_none_TGME49_281650
XQQQQQQQQQHQQQQHQSRAAPLILLMEFEARVALNQENLAKMVYQAATTMTLPVKCFLTMAKLAIQAKRSHDAGSECLRWYLRLLAQVAAQGPGENLQKFAVALRELVHLHLSRNDCWGCFEEVVGLLKSFPWIASCYPKSELEWLCAVAWGNCQHSLKVGDISWALRWVTAAVDLVGHCPAFEASKEKMERIAQLCRESSSGSSSQQ
>DinSpeMGD030508_none_TGME49_281650
SDGKSQDSLDSLVDTLATKLGSRQSSRAGYEGYNPNNTPEMEEEAAIAAAVAAAEVAAAGPGAAKAAARAARLKHERTKGSLSELHKIDGLWESQDGTLRAKIAGSEIQCRVLHTSTIKFDGQSKVALLWQGETISGVLTDGHIKWDNGSEWIQKEASAPSDKARTLDGVWEARDGNLRAKITGTNIQWRVSYTSTLQRTGKSKVFFVRQGETFIGIVSDSRIQWDNGATWVLKQASSVETPSTGAVEIDSIENLSSGGVALKLAREAAEAAAAGAGAEAAAFSQAAALAAASSGRNAAENVMSHPAAR
>EimAce001389_none_TGME49_281650
MAVCALLCPLEAADEAAYSSSRRSSSSSVSEADLLLEMAIIEEGGGNEDSEKEAWRGRRLTAADFIGEHSVIAVRRTLYKFKAQQSSNLFERIETAGDSLFMPCFSSSSSSSSSRGEQQPYEQGSKGSYTFGLLQPVTTDALLLGAAALQPLEDFLVLPKRPSAALQLLTDLLQLQWEEETQNAAAAAIAAAEAAESAAAAATLNTQHSSEMYEDFKPTYAADNADDLQQMQQQQQLLLLSGELDAANACTDADLEGSISGEAAAAAEVEPVAAEELGCTMTAEEAEAAAAAAAAAAAAAAAAAAELEASLAAKRKQLGTALRAYAQQQRRLRWGVRTPLAQQHALVLRPAAAARAAVAVPAAVAPAPAALLQGRLLHLVEAVVGSLANSSTQQQSSSLAAAAVAAALQQHSYLVSSIGALAAACADLELWLTRSKSAAAAAAAAAATATAAAAAAPAAAAAPYPPIQVMCLAIEDAPPSSSTPPLPPLDRSSSSSSSSSSSRPKKIEGKPAKAAKKTKESISTTSKSSKSSSSSSSSSLGLRSAAKKKDKAKASLPSAKSRAKEQTNTQKPNKQAASSKDSRKAEPKKFAAASLKKSQKISTPNTRSIQRKTPQKVSAALAALEIEAAAGEAATTAAATAVKESAAAAAAATAAAAEAAEAAAATATAAGEAAAEIIRDRSPSLSVEGKEEGVLRESGSSLRCIDTPTLTAAPPQAATSPTDIGEEGECCGPEMFAAAAALAAAAAAAGAADAYADGPAAAAAREKAEAEDDACSRGVRTPESISSILRADCLFTNQKETAATKQMASEANIQTPYSLPSAPHQISSSSSRSSSLIGSSSTNSSTTSLINSSSSNSSKSSSSICSMFDALASLPSKEFRRAGSSGLGDLLRRDSGKRQGAAAAATAAAAGAVAAAPAAPSHAINSSKKPLRGQPERLTRNRMKQTLSSSSSSSSAGRMGAVLTGRRGRVAS
>EimAce005188_none_TGME49_281650
MSSSIDRTSQPQKYNRTQTKTKPQNTCPAYEGAVVAALASAAGAAAAAGAAAALSPTQLHRAWPIIEREGISIAYNLHVHWGPPTGPLQEFDASSSKGPPEGAHCHEEDSETVFTSARAPRAPFGGTTKGLSDGFQGHLGTGAPREAPLRPISGSPMRAPLGSPLGAPLGASMGAPLGVRCSSSGLKARWLQVMGRKALEVALLISSASEKSHNHLVYLRFMQKQQQQQEQQQQQQQGQQDIEHGCCCGLHRSFGICQHVAALLLLLSLTDVSSGADTAAAAAVAADSASAAAGPAATDSGTAAPAAAVPTGGAAGFPATVLGTAEATAAAAADAAAAVAAAAAAGSPSGSTLPPTQPLSCGSDQRLFSSSTDRISLSLLEAATAAAAVAATFLAAPSAAAVSAAAAAPVPAAAAAQAEFCTLGAPAGEACGESMRLDPLAAESAAAAAASAAAALSAAAQEAEFNNAKEDVAAAASCLLPYESPSYLGASSMEYAAATTAAAAAAAAAATAPAESATATAEAPIETDGCGYDKCSADEIESDYDDSQLQQQSSSNTGSNKCSNSRSSNGSCCCGGLSVWSVLSRQHALGKAASTPIAHRRSSWLSKRDSSSSNCSSNCSSNGSSGKRRRSNCSSRFHEGLLLSPLTCKHQPRRLRSRHSLTDLPTGYTEQQEQQQQQQEKQQQQQQAVAPPQSSYRRVSDSSKYCSKGESQLLSSSKDEAFPLLVRVRGSAACEPGAPPFSSKMGGPPGGP
>EimMaxWeybridge001651_none_TGME49_281650
MSSTGASGGSSNSSNNSNSITSSNGRNVSANTGISSLGSLGSLGNLGTISSIGSSISSIGNSISSSISRISSSSRTVNPQSKQFLRIRRYKGPERAGQMWFSITLDEETLVQAAGSPLAAASAAAAGNNSKTSIETKGSLFGVIQGEKAEVIGLYTDGDQQTGVALLREFLAEVRVEKVFEVSGVCSEKEKSAAEAFAAAGFKPSGVFLRLPSPSSATDCCIYWTTNPQEIHSPRFPDVKTVALAVANEKQQSELQLLMLQQQMPEIQLLEKREGLKDSLSFIAMDDEGKAIGFLLVGGADPSRQTLDIHLHADGENREAIQKSLLLSLREAAAAAGLPRVRFQIDGADEEQSAEGLGSEADVAAAAAAAAAASSSEGSRMSVKEAAAANAVANAAAAAAAAAAAAAAAAAAVGKAEDPAAARAERRSAYVAEARAAVAAAAAAAAKESTERKLDSRGLAFKLSLGAFLAAVVLVASSTRRRNRQRQGSSSSSSSSNAQKQQPPIDFEVLQILDFIDRERSTSPGEIDGYVSPPYTMNYMEHVSAIP
>EimPraeHoughton006392_none_TGME49_281650
MHSTGDLGAASRVHTPHEGPRTAHAAEEESPKGPLDLRGNRQTAAEAAAAAAADAAAPAATAADLATNGLEQGQQAKDLPVQRSEEGRQQQQPQQQPQQQHRSSLKHSSNNSNSSSSNHPHRSVTFKDKVCVAEVPVERKAHAPIPLTDPVASTPQIQQQQQQQQQQQQQQKQQQQQQQIRSGDLRGACRGEGFCVW
>KarSpeRossSea189400_none_TGME49_281650
GGPDIQRSLQKQKKKKKPKQKQQQKQQHQLGVKKQKPKQQRQLGAAAAVPAEARAQTEAEAAVPAEAASAKAGTVCTATVHDADKTSIDAHERIQSTCPVPQNDIPSIVKKREPILKPEVSGQARSRVMNILKAGRSQRAQPSVLLASGLRDGLSIKVQLDDACSPLGLIWAPDRLVLLFVFSGSTAAKDGIARHVGRRCLGVNGKVVGSLSDFDMIRSQCNDLNLRFQSERTWHPDLTDSERRLLQTKAGNHGITVAAWQDACKQVGADSSYFTPRDICRIILELGNASPGQGAS
>LinPolCCMP1738292920_none_TGME49_281650
XPAPGQPPVTSAVRLPREESSAPSTSGAPDGYLAVEAGSPRTDRRVLEAGSRQHDAALMSLQQKIIVSCAVFVLVLLTICCGTWVGVQLGNLAIEQQAQQAEQQAQQQRAHMRVQHTSLAPHLAAPRATRAPAAAAATSSTTTTHASTSTSSEAPTTTEALVVTSTSTATTATTTTTITSTVTHTTTMTKTMSTTTYSPTLFCFSIMRSSGYELSLVRVQLAQGLSIFACDAYTVFSDDVVWLTPGPPVRIDSEALGMDLEAPEGVKEHILNTEIFLQAWENVRKEGRYKQYEWVVKVDPDAVFFPDRLRKRLDSEVQEGGSVLYFLNCQVSFGLFGALEVFSRKAMEAFYAGLPRCKSEVSWKDVGEDLFMRQCMDHLGVDHAKDYELLADGYCNTQPSPCSSGQVAFHPFKNVEIYLQCVREAKD
>OxyMar026127_none_TGME49_281650
XQQQQQQQQQQQQQQQQQQQSTCTSLSGQSFARPMQERNAIDYGSWSSASSATTDVTVWRPKMSGTGARGSRHTWSGRSDSRVGLYIGGGAVATVHDQRASSPPCSECTVQFVSCDSHQEWMRSGSNTETICKQSLQRPVLKKAGTEELGGFVHGKRLYTGAVAPSESSVVLTEISPARSSRVRPRSAGYAVPLGARSISGIMSRPESCSGAAREGPNRVKIRRPFSATVRSTSIVSLVPPGVAGAPRACVADLLAM
>PolGlaCCMP1383028688_none_TGME49_281650
QQQQQKQQQQQQPQKQQQQQQXQEQRQQQKQPEQQQRAKQAKNTSSRPGPARKKPKTTDVRGSRIFPGDEDGPFELNLDALQGRWRHSHPNLGMLTVRGESVKFDSGLPYEVKEMPGGQLDMAGWQASKEKSTEAIVWIKDQFICSWFLEEDLERADEEGLDSKNIIDGKRGRARVNYRALDRQMQDEEDRQTRNVYSDASSDDDRRPSRGREAMETVSPKELAX
>PolGlaCCMP1383039644_none_TGME49_281650
XQQEQQQQQQQQQDEQQQKQQQPQQNGTWTPAFPSRAAESSKVGRTEVKLSARQEEEPEDGPAAHIPTARSTRSAGDRRGEEGFQGIEEGKDPGGQGRRQRQVLCEQVKPHRATEPDSAGSVELPGRGKVRLLRKALPDQPADPSPGEEGGEDNSAAGGPRLRGEDVRNASLSEEVSPGAGVETTSHSGSSHYGSNNNX
>PsePer36N120E011035_none_TGME49_281650
MDKYNYNDQIKQAKQNQIVNDNMNQVQDIKQISLNLDNYCIQKNIYGKKTYSITLQKMIGCFNDKINRQQFYNLYTNYQKDFVLTEQEQEIIWSLFQQNQNQQTKGFNQNLSVCYLQKLLDIYVLCYDIFLLLDKDWTFKISKDDHFVKDIICNNIFLFYKQQQMLDIRQFTKILMQTFNRVQILDLWSYIYSIKSQNILIPYFLQNWCINTRYNQSKQRFQNTNMFKLLHQSGQQQKDGQNNNNKNYINKQENNNKLLKLIDIQNKAEQLLLQQLNFEKNPIGAIQNLISLILDVQDYFSDILVILQFYKAASQENQQNYSYMIFVVIYTLCELSPYLIAYSSGIQLFNSQNIFQNKKDSCFIKFLKSLLLTPLGILYFIFLHFLDIFIVFAETLINLPFTTDSFFKKSQRFLQNLPNQFGFQNSDFQGYKVQKQISQLMFETFPIGILNILLLTNVLYLEDMQDAQIILLFSTISTILKVVKELIQIYFTAKYLKEGTIEYGIIMIKARYNWLPYKNQVGLLDLHYSHICYPSLFFSNLLGQYETLDYTFTQYSLNEFKEQLQNINQKKVLLNNQIQVIEKKLNQLKNTDMNVQIKEIKGFNSELNGIFFIDNKKSVQEILNLIVQIKKQINSQREISIIKGLENLSFQDYFLFINYIRQEEIGENISIDFQNVITSKALEQNIRKVIEKAKRYQKYNLTYEFPWGQQFIDWVIQNIDHIENNLLEQVLMDFNLNQKNQQGKYPIYNLVQQQKSDIFAKALQLNKEIKLNLLNNDCQESVLYYLMQDGRYKEGAVHKQMADYLIDHLRSFNQLDNYIDELISYKGQNIYQGNPPLFQAIAQKNELAFDKIIEITKTINQYSYKGENIIQFCINEMKPKFLYKIQDKIDVKDLFLVQKDQYYCLFNLINDSYIIQDNSFHSFFRKITIDSGKFVLEYVLTYSWLILARNEKGKYFFKNIEISKNQNVPQNYYIDLFFKELDQIETDHPDVRSAIINYQKYKFDQFSTNYQYINIFELCFNTNQDIGYILIDKYPEILQKLDSDNIPFLIRIYQKQNLNQISQIQKQFSQVLQQYSYIFVQPLINQEPYINIVQDDFEKSKNILDLISRIDSVDKYGHSYFYNLLLKPQNKCWTQLWDYILQNNSFKSQIQYEEIFQNFSGFQEQKINGFTPFQNLIQDESISIDIFQQFIQILEKIIPESEQHKLVTLPTNYNPDSF
>ScrTroCCMP3099016293_none_TGME49_281650
XACWLMVLGGHAEEEVEHFQLEAAGLKEDGALDRMDAEALKGAAKNPSSQPVKRLQQQQQQQQQQLEQQQQQQQQQQLEAGLVLKQRTVSGVFVDGFYGYRVFRIPAIVQHEGILFAFVEARRHGDYDQDHIDILLRRSKDEGKSWEEPDLVVGYPNDAWGSGTDTGQPTPIVDQKAGKILLVYCVNNSWVWQVETSDLGATWSTPRNITSMVKRAGWGWMATGPSHGLATASGRLIVPFNTFLAEKKVVTEVVETGCAGTPECSYYHPNKSLSLKYTITNTADPNDLELKGTLKGTKLPPDFTWAGDRSGVFYSDDHGATWHIGGQISDYVSSSENTVEEIFVGNRSELLMSFRVEDNYNHCRKMAKSLDGGLTFQPYFEPRSQNGTCIPDPTCQGSVLSLFGGKILLTSGPGSKKSRVDLLYKSRSTAVELLSKLMDGEAKYSDLVFLGGTPDNARAGVLFGGSGGVFFVAFDITAERSGASIGSVPFII
>SieNemWS1WS2_1015399_none_TGME49_281650
MLWSENAMFAGLGGVTELEEVDEETLEMDISLEQAMRSPTTRRDGNSAGSNLISAPIVSAAVAAAAASSSSAGGGRWSSRHQFDSSDVLNLNWWNVRSEVVGEAGGVDARNVQQAQVHHQQQQQQQQQAQQQRHSSVLHSMNDDEVGAARLLHHHDDDDLADLELDLGGVDARAAAATVLLQSSCDWGMLTDDHHHHDPEIAAEQLMGAAWGGGGLLNLHSSHHHHHAHHHHMAAPQGMIMAPPMEGHGHLLSPHSHHGYYHHIGATADII*
>SieNemWS1WS2_1080933_none_TGME49_281650
MASRGEGGEASKQPPASGATVVSTLPVGRAVAAAPTTTGRGEDGCSCAAAAAAITTVVVGAAEQPLKSAKASPGGDDDDDDDDDKERSTNTTTVNCGTRARVVGVGGGVGLVGDDGSARLGCSPAASQITAVAAAPPSAKESPVSGSRQTLSTAAAAPPHPPHLPPSPAPPPPTNGDRSTSTSTNTNTGPPPPTPPQLPSVLVKDSSSGPLEAASTSTTAATATATTVTAAATIGTAESRSSVPATATATAAHSTAASTRVGSGAPSGPPIGAVAVGLGRPLAAAAGGGGGGQQQQQQQGGVPVGVQQQQQRGGGGGGTVGGQPQQLLHRQRRGSFESNSSGYVHGGRTGEGVADGVGADPVAPNTCANASAAGRHPPNDPSSLPPPNQSVPHSSPLGPHYHRNVNMNSGGRSPNRNPSDCALLRHPPPPPPPPHVAALSSPARGPVFGSPTRSAVGAPTGMLHQHHQHQQQHQQQGTGRGLLHQQQQQQQQ
>SymMic021253_none_TGME49_281650
MMESPGLDAVSTFLIPSWVQQQQQQQQQQQQLRSEPASPSSSSSSSSSSSSAPESAVLTAAAAAAAAAAAAFATKLWTQQQQQQQQQQQQPPISSAAASSSSSSSSSSSSLSCLRIKADTARPAIAFSWTVMLAAVPQQQQQQQQQQQQLCDPDGHSSSSSSSSSSSSSPRPNAELPAAAAAAAAAAAAIPSLALYQQQQQQQQQQQQPLHAISRRSSSSSSSSSSSSSLSFFFLSAAAAAAAAAAAASLLTTMAQQQQQQQQQQQQPFPHSSRLSSSSSSSSSSSSSLSPSPAPAAAAAAAAAAAACRSAFRSQQQQQQQQQQQQRKKARSLSSSSSSSSSSSSSLALTQIGRDGLLLTLGLGLLAWLLCRCQQQQQQQQQQQQPLLGRFSRSSSSSSSSSSSSLTGIRLLPAAAAAAAAAAAACCQPTESQQQQQQQQQQQQHDGRHLQISSSSSSSSSSSSGHQLVCSPAAAAAAAAAAAAGYLAHQPQQQQQQQQQQQQPRLQVASSSPRPGRQYFLGSPGACLVVAAAAAAAAAAAAASRDIELQQQQQQQQQQQQQLVPPPSDISSSSSSSSSSSSSHVAMTITAAAAAAAAAAAAWNR
