# Supplementary material for: Molecular characterization of the conoid complex in Toxoplasma reveals its conservation in all apicomplexans, including Plasmodium species
Source: PLoS Biol. 2021 Mar 11;19(3):e3001081. doi: 10.1371/journal.pbio.3001081 (PMC7951837; doi:10.1371/journal.pbio.3001081)
Supplement: S1 Data — Files are named according to the T. gondii apical protein query. The sequence headers comprise the protein identifiers in our in-house proteome database for the SAR clade (Methods), starting with an abbreviation for the species strain (see S3 Table). The headers furthermore contain either the descriptor “self,” indicating that this sequence is the original T. gondii query, or “rbh,” indicating that it has the original T. gondii query as its best T. gondii hit in a BLASTp search, or “none,” indicating that it has no BLASTp hit in T. gondii (see Methods). For sequences of P. falciparum 3D7, the header also indicates by which P. falciparum IT sequence it was gathered and if it was gathered via reciprocal best BLAST hits (“rbh”) or via unidirectional best BLAST (“bh”). The latter is only the case for the putative orthologue of T. gondii’s TGME49_219070 (see also S4 Table). (GZ) [file pbio.3001081.s005.gz › TGME49_conoid_proteins_putative_orthologs/TGME49_292120.fa]

>AleAndCCMP2222019631_rbh_TGME49_292120
XHEVATTGGRSPNGASSSRALKDQDLXLAAMGASACTPNKDGTGGDPSCCNAQKWAGTDMVPEYQPRGKHEVHRECMEPAPPMALALRQNGEKPGNEEGCSESYFARELQELKKLSGWNRNNGPRPLYTFKTGATYLGQWKGNARHGVGEQIWADGARFCGTWNESFAEGLGKFTHADGDVFVGQWKHNAAQGLGTYYHKRGLTTYGGQWVEDYQHGHGVEVWEGGSKYNGQFVWGKKQGYGVYLWPDGSQYSGQWNANSINGYGHYIGKDGREFKGMWRDAVIHGCGKYSWPDGRTFCGQYADDQKQGFGIFTWKDGRRFEGFWHQGKQHGWGVTYKPNGEVLKMGMWNMGHQPETPEDVPEMSRHSRDRHGKGDY
>AleCatOF101006269_rbh_TGME49_292120
MGASACTPNKDAPGADPSCCNAQKWAGTDMVPEYQPRGKNEVHRECMEPAPPMALALRKDGGKPGNEEGASESYFARELQELKNMGYNRSSGPRPLYTFQTGATFLGEWKGNARHGVGEQVWADGARFVGNWNESFAEGLGKFTHADGDVFVGQWKANAAQGLGTYYHKRGLTTYGGQWVEDYQHGHGVEVWEGGSKYNGQFVWGKKQGYGVYLWPDGSQYSGQWYNNSINGYGHYIGKDGREFKGMWRDAVIHGCGKYSWPDGRTFCGQYADDQKQGFGIFNWKDGRRFQGFWHQGKQHGWGVTYKPNGETLKMGVWNMGHQPETPEDVPEPTTAASSATGTMARATTEQGAFHDALARRSALAG
>AleCatOF101019787_rbh_TGME49_292120
XLCISYEQADQHQQEIEPFPGRNKAAGTTGGQKPLNTGFEHGLASSDGMGDVNSKEHIDRGAVMLEHGVKYTGQWKGDKRDGQGLQEWPDGARFDGQWRGGLAEGFGKFIHADGDVYEGQWREDKANGEGVYHHADGSRYVGQWREDQKEGHAVEEWADNSRFEGQYKAGKKHGQGRFTWPEGSSYEGEFQNNEIHGQGTYTWNDGRVFKGQWQNNRMSGDGTFTWRDGRRYEGSYLNDKKDGKGIFMWPDGREYNGDWKDGKQHGTGVFKTAKGDLRCGEWKEGVRIRWISEAYRDDGQQAGGARNDKGEENIAP
>AleCatOF101028143_rbh_TGME49_292120
XRSKLGATPPAAVPARVQRSWLASVGIMGQNCSQACCKEDKHLANPGLMVQEQKFNEPPVDANSASYFDRELDELGRLPCQGRAMERRPLYKFQSGAHYTGQWKGNERHGFGVQVWPDGAVYEGEWRENRAEGKGRFTHSDGDTYTGEWKANVAHGKGTYHHKDLTTYAGEWCHDLQEGYGVETWAEGTRFEGTFRNGQKEGFGIYLWPDTSQYRGAWEANTINGTGTYIGSDGXVVQGHLAVDSVIHGKGKYLWPNGREYIGQYLFDRKDGFGVFIWPDGRKYEGFWSQGRQHGHGRTTLKDGTFRYAIWRDGKREFAGVDESEKDAVPGEA
>AleCatOF101031440_rbh_TGME49_292120
XLCISYEQADQHQQEIEPFPGRNKAAGTTGGQKPLNTGFEHGLASSDGMGDVNSKEHIDRGAVMLEHGVKYTGQWKGDKRDGQGLQEWPDGARFDGQWRGGAASPRASGSSSTLXGDVYEGQWREDKANGEGVYHHADGSRYVGQWREDQKEGHAVEEWADNSRFEGQYKAGKKHGQGRFTWPEGSSYEGEFQNNEIHGQGTYTWNDGRVFKGQWQNNRMSGDGTFTWRDGRRYEGSYLNDKKDGKGIFMWPDGREYNGDWKDGKQHGTGVFKTAKGDLRCGEWKEGVRIRWISEAYRDDGQQAGGARNDKGEENIAP
>AleMarAMGDE01CS322037519_rbh_TGME49_292120
XHSGSSWNRPGARGIACVSVPIAPTEPPIMGQNCSQDCCKEDKALSNPSLLKAMAQEQEGRRGCDDPNSASYFDRELDELGRMPSRGSAVEGRPLYRFQTGAHYTGQWRGNKRHGFGKQVWPDGAVYEGEWRENRAEGKGRFTHSDGDTYTGEWRSNVAHGMGTYHHKDLTTYAGDWCNDLQDGYGVETWAEGTRFEGIFRNGQKEGYGIYLWPDNSQYRGTWEANTINGTGTYIGSDGRWYKGTWQDSVIHGKGKYLWPNGREYVGQYLFDRKDGFGVFVWPDGRKYEGFWSQGRQHGHGRTTLRDGTFRYAIWRDGKQESAGLAESEKDAVPGEA
>AleMarAMGDE01CS322040739_rbh_TGME49_292120
RRIRARSRARAHAMGQRCSQEGCFGEDDPDLGTHCFPEQSSLKLGSVVFREDPTSGSACGSGSEQLDSNAGKVPSYFERELPELMELASSSTSCEQRPVHKFRTGATYEGQWKDHRRHGFGVQRWSDGTTYMGQWHHNQAQGLGCFNHNDGDRYVGSWKNNVADGYGIYYHQGLTTYAGEWANDTQDGYGVETWEEGSRYEGIFRGGQKEGVGVYHWPDGAHYRGAWSSNSFSGAGAYEGQDGRKFLGRWHNSVLHGPGQYSWPDGRVYAGQYVLDKKEGFGVFKWPDGRRYEGFWLHGKRHGSGLMNSVDGVVQEGRWDAGLEVSAAEAP
>AleMarAMGDE01CS322044490_rbh_TGME49_292120
GRRIFLGAPGVGWVLQLAMSSNATTAASADSDXAELPTEMRTSSPSDGQAYITPGLEDLDKVNKREATARPDPGPASGSGTASSGGSAYSGGSPHSVVGDESEVETDSGDGPRLADYFSSDRAELGDLRAQALGNATRLRRTHTFKSGVVYDGEWLDGERDGIGKQTWPDGAQYVGEWRRNAAMGKGRFTYVNGDVYVGEWRHSVASGFGVYRSNGKTSYIGAFSDYLQGGYGILKGPDGSEFAGEFVAGKKHGIGVYTWPDGSQYHGQWSENQIDGLGKYSGADGRTFSGRWQGAMMDGCGRYGWPDGRVYLGQYAGDQKHGFGTFTWADGRRYEGYWDSGRQHGPGRLCSENGSTLLTLWESGVRVALNGEEVQKPSGPQAADDGKGKVRFSWSKYP
>AleMarAMGDE01CS322045501_rbh_TGME49_292120
RAFLSPLLTPRWLLLGGRAAVMGQSACTPNKDVPTPTADASCCNAQKWAGTDMVPEYEPKGKTEVHRECMEPAPPTAVALRGDASGQDEGSSESYFARELQELRKLKNDPKSTGGRPIYTFKSGATYLGQWKGNTRHGQGEQVWADGARFVGTWNDSFAEGLGKFTHADGDVFVGQWKANAAQGLGTYYHKRGLTTYGGQWVEDYQHGHGVEVWEGGSKYNGQFVWGKKQGFGVYLWPDGSQYSGQWYANSINGYGHYVGKDGREFKGMWREAVIHGCGKYSWPDGRTFCGQYADDQKQGFGIFTWKDGRRFEGFWHQGKQHGWGVTYKPNGEVLKMGAWNMGHQPETPEDVPEAAPATAATATGSRSSEPGRGWAAEAGPAASSAX
>AleMonCCMP3105029820_rbh_TGME49_292120
XCNAQKWAGTDMVPEYEPKGKREVHRECMEPSPPAAVGARGGDPSGGPDEGTTESYFARELQELRMLKYDPKVHGARPLYTFKTGATYLGQWKGNARHGMGEX
>AleMonCCMP3105088294_rbh_TGME49_292120
MGQNCSQNCCKEDRILANPALLKTMAQEQDRKLNEGGVDANSASYFDRELEELGRLPSQGSAMERRPVHRFQTGAHYTGQWKGNTRHGFGVQVWPDGAIYEGEWRENRAEGKGRFTHSDGDTYTGEWKRNVAHGKGTYHHKDLTTYAGEWCNDLQDGYGVETWAEGTRFEGIFHNGQKEGYGIYLWPDTSQYRGSWEANTINGTGTYIGSDGRWYKGTWQDSVIHGKGKYLWPNGREYVGQYLFDRKDGFGVFTWPDGRKYEGFWSQGRQHGHGRTTLKDGTFRYAIWCDGKREFAGVDEAEKDTVPGEAEQTTYGGNAVDLHW
>AleMonCCMP3105094089_rbh_TGME49_292120
XNKEGQGDPSCCNAQKWAGTDMVPEYEPKGKREVHRECMEPSPPAAVGARGGDPSGGPDEGTTESYFARELQELRMLKYDPKVHGARPLYTFKTGATYLGQWKGNARHGMGEQVWADGARFVGNWNDSFAEGLGKFTHADGDVFVGQWKANAAQGLGTYYHKRGLTTYGGQWVEDYQHGHGVEVWEGGSKYNGQFVWGKKQGFGVYLWPDGSQYSGQWHSXSINGYGHYIGKDGREFKGMWREAVIHGCGKYSWPDGRTFCGQYADDQKQGFGIFTWKDGRRFEGFWHQGKQHGWGVTYKPNGEVLKMGIWNMGHQPETPEDVPEVPVPATAATATGRASSEPVRQAGQPRASPQGTAG
>AleMonCCMP3105187315_rbh_TGME49_292120
MGQNCSQNCCKEDRILANPALLKTMAQEQDRKLNEGGVDANSASYFDRELEELGRLPSQGSAMERRPVHRFQTGAHYTGQWKGNTRHGFGVQVWPDGAIYEGEWRENRAEGKGRFTHSDGDTYTGEWKRNVAHGKGTYHHKDLTTYAGEWCNDLQDGYGVETWAEGTRFEGIFHNGQKEGYGIYLWPDTSQYRGSWEANTINGTGTYIGSDGRWYKGTWQDSVIHGKGKYLWPNGREYVGQYLFDRKDGFGVFTWPDGRKYEGFWSQGRQHGHGRTTLKDGTFRYAIWCDGKREFAGVDEAEKDTVPGEAEQTTYGGNAVDLXLVNAEHRRACNGIRRDGDAGLHRRSAVGECKVTQSERALMGLA
>AleMonCCMP3105310815_rbh_TGME49_292120
XQKWAGTDMVPEYEPKGKREVHRECMEPSPPAAVGARGGDPSGGPDEGTTESYFARELQELRMLKYDPKVHGARPLYTFKTGATYLGQWKGNARHGMGEQVWADGARFVGNWNDSFAEGLGKFTHADGDVFVGQWKANAAQGLGTYYHKRGLTTYGGQWVEDYQHGHGVEVWEGGSKYNGQFVWGKKQGFGVYLWPDGSQXSINGYGHYIGKDGREFKGMWREAVIHGCGKYSWPDGRTFCGQYADDQKQGFGIFTWKDGRRFEGFWHQGKQHGWGVTYKPNGEVLKMGIWNMGHQPETPEDVPEVPVPATAATATGRASSEPVRQAGQPRASPQGTAGFIEAQX
>AleTarCCMP1771067704_rbh_TGME49_292120
XQRQVLAVMGASACTPAKDAPVGDQSCCNAQKWAGTDMVPEYQPKGKNEVHRECVEPAPPVAIAMREREGPDGPGSPDEGTSESYFAREIQELRTLPNGGPMGPRPLYSFKTGATYLGQWKGNCRHGKGEQVWADGARFVGTWNESYAEGLGKFTHADGDVFVGQWKANAAQGLGTYYHKRGLTTYGGQWVEDYQHGHGVEVWEGGSKYNGQFVWGKKQGYGVYLWPDGSQYSGQWYSNSINGYGHYIGKDGREFKGMWREAVIHGCGKYSWPDGRTFCGQYADDQKQGFGIFTWKDGRRFEGFWHQGKQHGWGVTYRPSGEVLKMGIWNMGHQPETPEDVPEVSRPGHSRGHKGEV
>AleTarCCMP1771080098_rbh_TGME49_292120
XCISAEQADQHQQEIEPFPGRKAAGAQGTAGGQVSYNTGFEHSLASNEGGMGDANSKERIDRATVLLEHGVKYTGQWKGDKRDGQGLQEWPDGARFDGQWRNGLAEGFGKFVHSDGDVYEGQWREDKANGEGVYHHADGSRYVGQWEDDQKEGQAVEEWADNSRFEGQYKAGKKHGQGKFTWPEGSSYDGEFQNNEIHGHGTYMWNDGRVFRGQWMNNRMSGEGTFTWRDGRRYEGSYLNDKKDGKGVFMWPDGREYNGEWKDGKQHGTGVFKTAKGDLRCGEWKDGVRIRWISEAYREDGQPAGGSRKLEAFREDPTSGSAPEDNQPAGASRKLEDG
>AleTarCCMP1771083053_rbh_TGME49_292120
SSLRGTMGQNCSSQTCCNEDKILANPSLLRVMAAEQAQKLAENQDANSSSYFDRELDELGRLPSRGSAMERRPTYKFSSGASYTGQWKGNERHGFGVQVWPDGAVYEGQWQENRAEGKGRFTHSDGDTYTGEWKGNVAHGKGTYHHKDLTTYAGEWCNDLQEGYGVETWAEGTRFEGIFRNGQKEGYGIYLWPDTSQYRGSWEANTINGTGTYIGSDGRWYKGTWQDSVIHGKGKYLWPNGREYIGQYLFDRKDGFGVFIWPDGRKYEGFWSQGRQHGHGRTTLKDGTFRYAIWRDGKREFAGVDESERDAVPGEA
>AleTarCCMP1771146872_rbh_TGME49_292120
XQAPFSEHVARRSGAEAWATASASSAEQADQHQQEIEPFPGRKAAGAQGTAGGQVSYNTGFEHSLASNEGGMGDANSKERIDRATVLLEHGVKYTGQWKGDKRDGQGLQEWPDGARFDGQWRNGLAEGFGKFVHSDGDVYEGQWREDKANGEGVYHHADGSRYVGQWEDDQKEGQAVEEWADNSRFEGQYKAGKKHGQGKFTWPEGSSYDGEFQNNEIHGHGTYMWNDGRVFRGQWMNNRMSGEGTFTWRDGRRYEGSYLNDKKDGKGVFMWPDGREYNGEWKDGKQHGTGVFKTAKGDLRCGEWKDGVRIRWISEAYREDGQPAGGSRKLEAFREDPTSGSAPEDNQPAGASRKLEDGLAVEGRACARAEARAESPRIHX
>AleTarCCMP1771146932_rbh_TGME49_292120
XGLGSIQPARAIAPVSSPTEAPAGQRQVLAVMGASACTPAKDAPVGDQSCCNAQKWAGTDMVPEYQPKGKNEVHRECVEPAPPVAIAMREREGPDGPGSPDEGTSESYFAREIQELRTLPNGGPMGPRPLYSFKTGATYLGQWKGNCRHGKGEQVWADGARFVGTWNESYAEGLGKFTHADGDVFVGQWKANAAQGLGTYYHKRGLTTYGGQWVEDYQHGHGVEVWEGGSKYNGQFVWGKKQGYGVYLWPDGSQYSGQWYSNSINGYGHYIGKDGREFKGMWREAVIHGCGKYSWPDGRTFCGQYADDQKQGFGIFTWKDGRRFEGFWHQGKQHGWGVTYRPSGEVLKMGIWNMGHQPETPEDVPEVSRPGHSRGHKGEV
>AleTarCCMP1771146955_rbh_TGME49_292120
XQAPFSEHVARRSGAEAWATASASSAEQADQHQQEIEPFPGRKAAGAQGTAGGQVSYNTGFEHSLASNEGGMGDANSKERIDRATVLLEHGVKYTGQWKGDKRDGQGLQEWPDGAALTASGATALLRASASSYTYSDGDVYEGQWREDKANGEGVYHHADGSRYVGQWEDDQKEGQAVEEWADNSRFEGQYKAGKKHGQGKFTWPEGSSYDGEFQNNEIHGHGTYMWNDGRVFRGQWMNNRMSGEGTFTWRDGRRYEGSYLNDKKDGKGVFMWPDGREYNGEWKDGKQHGTGVFKTAKGDLRCGEWKDGVRIRWISEAYREDGQPAGGSRKLEAFREDPTSGSAPEDNQPAGASRKLEDGLAVEGRACARAEARAESPRIHX
>AleTarCCMP1771148051_rbh_TGME49_292120
QESIGSSVSIRDAQGFSLCEWALHSVMCSNARTTAFAAAGTXENHVEMQLNWRNGHAYTTSDLENLDKSLSSKTNKSEAQDPPGPGGAPGSGRASGSGGSSCRHDSRRSSETGGSEDSGSVSGGSLLADYFSSDGSELRELRALALGTAARIRRRHTFKSGGVYDGQWLDGERDGFGVQTWPDGAKYLGEWSRNSAMGKGRFVHVNGDAYVGEWRNSVASGFGLYQTNGKTTYVGSFVEYLQGGYGIEIGPDGSKFKGEFALGKKHGFGEYLWPDGSEYAGQWRDNQIDGLGMYVGADGRTFSGRWQCSLMDGCGRYTWPNGRVYAGQYVEDKKHGFGVFLWADGRRYEGFWVSGRQHGLGQLRSDTGNTRLALWDAGQRVAWQSDEMEADGSVDHDLSNGDL
>AleTarCCMP1771172168_rbh_TGME49_292120
MGAGTSCTCAQQCCEQDRDGQKLTESHMNCLATHEGDTYFHVPSHKADGMVNDALRDDRQDGHNRHPADSSTKHQVTAEPEDEDLALGSYFRQELQELARLPANNGRGQKERRPPYIFASGAVYTGEWMGNQRHGYGRQVWEDGAMYEGEWRENCAEGRGCFVHSDGGTYTGEWQGNLAVYYHTEDLTSYHGEWRNDLQHGYGVEVWGEGTQYEGEFIRGNKDGYGTYQWPDKSEYHGSWRTNAINGKGEFFSVDGRRFAGTWKDSVIHGLGSYRWPNGQEYRGQYVTDTKHGFGIFIWPDGRKYEGFWDSGKQHGEGRIQLPDGTSKVTRWNRGSRDATV
>AleTarCCMP1771173542_rbh_TGME49_292120
MGQNCSSQTCCNEDKILANPSLLRVMAAEQAQKLAENQDANSSSYFDRELDELGRLPSRGSAMERRPTYKFSSGASYTGQWKGNERHGFGVQVWPDGAVYEGQWQENRAEGKGRFTHSDGDTYTGEWKGNVAHGKGTYHHKDLTTYAGEWCNDLQEGYGVETWAEGTRFEGIFRNGQKEGYGIYLWPDTSQYRGSWEANTINGTGTYIGSDGRWYKGTWQDSVIHGKGKYLWPNGREYIGQYLFDRKDGFGVFIWPDGRKYEGFWSQGRQHGHGRTTLKDGTFRYAIWRDGKREFAGVDESERDAVPGEAELQGCLSDSQTDDAE
>AlvSpeCCMP3155010800_rbh_TGME49_292120
MGQCMCIHPEAEKERQDEVEPFPQVTVKSTPPGPGGDDILEERPRVVLENGVTYTGQWKGNKRHGYGVQEWPDGAKFEGQWVDGLANGQGKFTHSDGDVYEGEWKNDKANGHGTYYHADGSKYVGQWKDDQKHGQATEVWADGSKFEGEYRMGKKHGNGQFWWPEGSSYEGEFADNEIHGIGTYRWSDGRVYKGEWKHNRMCGEGRFAWKDGRSYVGQYVNDKKEGVGTFTWPDGRQYKGDWKDGKQHGIGEFKTAKGELRRGEWKDGVRIKWISEAYRQGDEPPANADKIG
>AmpCarCCMP1314000400_rbh_TGME49_292120
XSLPKKSQQTFEVRHFKSGASYKGQWLNGKRHGRGIHRWKDGASYEGQWKNNMAEGRGNGSKTCIVNX
>AmpCarCCMP1314002869_rbh_TGME49_292120
XGRGNANTGKATAGDQPPDSYSKERVGHLTVLLEHGVKYTGQWKGQKRDGHGVQEWPDGARFDGQWX
>AmpCarCCMP1314003191_rbh_TGME49_292120
KAFNWSEEPVGISEHSGALKAEAGHTHLQARPLVKLESGATYIGQWRGETRHGYGVHTX
>AmpCarCCMP1314006359_rbh_TGME49_292120
GCTTSKATELASRAKGACAKEGPLGVVADSTPPAPPRTPADSNQDPAEFRCLVDGYFDNPVEIEELKALPASKLEGCRSLFTFSTGATYVGQWKGQARHGFGTQTWKDGASFTGNWADNLSDGLGKFVHAGGDCYIGEFKVGLAHGVGTYITMDPSGAKMCCEWRDDLQNGYGTETFADGSQYQGQYAAGRKHGHGVYTWPDGSKYAGSWEANRINGFGQYTGMDGRAFKGHWREAAMDGLGEYTWANGRKYVGQYRNDRKHGFGIFHWQDGRHWKGWWANGHQNGHGVSYNPLGEPVRHGTWLNGQLFTAM
>AmpCarCCMP1314036206_rbh_TGME49_292120
XSSVSGSDYRRATMGAASLSACGCGWKPEPEHVLHKDGFHSSGPLPHGKAREDYAASGSGGTSVSYAVNYFQRDDAEIASLPKKSQQTFEVRHFKSGASYKGQWLNGKRHGRGIHRWKDGASYEGQWKNNMAEGLGCFKHAEGDEYMGEWQHNAAQGKGVYRHRDGTVYEGHFSNDLQDGYGKETWSDNSSFSGQFSNGQKNGLGAYRWPDGSKYRGEWVCNQINGCGTYVGVDGREYHGQWLASTMSGCGRYTWQDGRTYEGQYVKDQKEGFGIYQWADGRRYEGFWQGSVHHGHGRLCDQDGNSKAAKWSHGKRIEWCESREG
>AmpCarCCMP1314038556_rbh_TGME49_292120
XSSRLALDSMGQCLCISAEQADQHQQDIEPFPGGRGNANTGKATAGDQPPDSYSKERVGHLTVLLEHGVKYTGQWKGQKRDGHGVQEWPDGARFDGQWRDGLAEGFGKFMHADGDVYEGQWQDDKANGEGVYHHADGSRYVGQWRDDQKEGHAVEEWADNSRFEGQYKAGRKHGFGKFTWPEGSSYEGEFQDNEIHGHGTYSWNDGRVFTGQWQNNRMSGTGTFTWKDGRRYVGRYASDKKEGRGIFTWPDGREYDGEWKDGKQHGIGVFKTAKGDLRCGEWKDGVRIRWISEAYREDGKAPTGATANGAGPSDDNANTSTLPDT
>AmpCarCCMP1314080875_rbh_TGME49_292120
XSKATELASRAKGACAKEGPLGVVADSTPPAPPRTPADSNQDPAEFRCLVDGYFDNPVEIEELKALPASKLEGCRSLFTFSTGATYVGQWKGQARHGFGTQTWKDGASFTGNWADNLSDGLGKFVHAGGDCYIGEFKVGLAHGVGTYITMDPSGAKMCCEWRDDLQNGYGTETFADGSQYQGQYAAGRKHGHGVYTWPDGSKYAGSWEANRINGFGQYTGMDGRAFKGHWREAAMDGLGEYTWANGRKYVGQYRNDRKHGFGIFHWQDGRHWKGWWANGHQNGHGVSYNPLGEPVRHGTWLNGQLFTAM
>AmpCarCCMP1314087336_rbh_TGME49_292120
XEHRSEASSSRLALDSMGQCLCISAEQADQHQQDIEPFPGGRGNANTGKATAGDQPPDSYSKERVGHLTVLLEHGVKYTGQWKGQKRDGHGVQEWPDGARFDGQWRDGLAEGFGKFMHADGDVYEGQWQDDKANGEGVYHHADGSRYVGQWRDDQKEGHAVEEWADNSRFEGQYKAGRKHGFGKFTWPEGSSYEGEFQDNEIHGHGTYSWNDGRVFTGQWQNNRMSGTGTFTWKDGRRYVGRYASDKKEGRGIFTWPDGREYDGEWKDGKQHGIGVFKTAKGDLRCGEWKDGVRIRWISEAYREDGKAPTGATANGAGPSDDNANTSTLPDT
>AmpMasCS259004297_rbh_TGME49_292120
MSEYEPAKPTEATNDLTEPLKNLRNAAGGHLSEGGRTPGPPDMNEAQQKSNATYRPEGMVFDDSSGECYFARELQELSTLPATDHQGPRPEYKFETGATYLGEWKGNMRHGMGKQTWVDGASFSGQWRENYVSGVGEFQHADGDVFIGEWDNNTARGLGTYYHKGGVTVYSGEWVQDLQHGYGVEKWDGGSKYSGQFVWGKKQGYGVYEWPDGCKFYGEWHANSISGLGHYYGRDGREFQGEWKNALIHGRGRYSWPDGKSFEGQYVDDKKQGFGIFKWRDGRRFEGFWSQGKMHGHGVQRRANGDLLKRGIWEMGISEQQNNNNVQGDMXGRADDMTTX
>AmpMasCS259009834_rbh_TGME49_292120
MGQCLCISAEQAADQHQQDIEPFPGGRGQAAPQKGQAGEGPPDSYSKERVGHLTVLLEHGVKYTGQWKGQKRDGHGVQEWPDGARFDGQWRDGLAEGFGKFMHADGDVYEGQWQDDKANGEGVYHHADGSRYVGQWRDDQKEGHAVEEWADNSRFEGQYKAGKKHGFGKFTWPEGSSYEGEFQDNEIHGHGTYSWNDGRVFTGQWQNNRMSGTGTFTWKDGRRYVGRYAADKKEGRGIFTWPDGREYDGEWKDGKQHGIGVFKTAKGDLRCGEWKDGVRIRWISEAYREDGKTPAGGAAPNTNPNSANAAAPSAEDTDGNANTTVSGAQTKLPDV
>AmpMasCS259028155_rbh_TGME49_292120
XQAILAFRITAAKDRDSLHSPSPASGLREMGASSSLYMCEGRGGACGLSPEFVQVAKGYESDWAQPDAKLSEFGPNPAYAGKAAGPGGMGSYASRYFEQSDAEIAKLVSRNHQTYEERSFKNGSTYKGQWLKGKRHGFGVQRWKDGAIFEGQWKDNKADGYGRFTHADGDVYIGEWHQNVAQGQGVYHHHDGTIYHGEFVDDLQHGDGMETWADGSSFSGQFRLGQKNGVGMYSWPDGSRYCGQWVCNQVHGSGEYVGADGRKYSGQWAASTMSGCGRYSWSDGRSYEGQYDQDLKDGFGVFTWADGHRYQGFWQGGVQHGYGALSSGTGSSKLALWDQGQRVMWCDSQAPVVEI
>AncSagWS2016012349_rbh_TGME49_292120
MMTEKSIHRCGSCMIHDLCTLNTVIQQAPIEDRPPVELEAGVTYTGQWRGRKKHGKGKQVWPDGAEFDGEWKDGLAHGLGIFKHADGTTYDGKWENGKANGFGVLTQNNGYVKKYEGEWKDDLRHGNGKETRSDKTVYDGAFVNGKMEGRGKLTWPEGTYYEGELSNDEINGWGQYYWADKRRYSGQWQDNAMHGSGEFRWADGCVYRGQYNLGRKEGHGVFTWPDGRKYMGWWKNGKHHGHGVFTSARGEERNGVYSHGERARWLEDHEVDQYKTENEVQDPPEYPTFPPWLVTLMESSGPAEIDGDGDEEEEGNGDGSPPSGASGGS*
>Ari_ATCC50986005762_rbh_TGME49_292120
GRKYEGQWLNNNMHGRGSYIWADGRKYEGEYVNDKKDGYGVYTWADGRKYQGFWANGKQDGIGKYISNDGSVKWGVWEDGKRQKWIDPQNDEEVFRYRDGSKVPNPLGELNMRESQGRSSASQFN*
>AzaSpi3D9005868_rbh_TGME49_292120
XAVDDGQDHGSHGSYFVKHLPELSLLPHNGSSQIEMRDKHTFRDGATYCGQWLGNARHGFGVQIWKDGATYEGQWNKNRAHGRGRFTNSEGDVYTGEWRDNVAHGLGIFRGHDGDVYSGGWSGDLQEGEGVEFHKKGTRFEGEFLKGAKKGFGIYYWSDNSFYHGAWESNFFNGHGEYKGHDGQVYAGQWKESNIDGIGKYTWKDGRVYCGQYVANLKEX
>AzaSpi3D9006468_rbh_TGME49_292120
PPAVRPDLCEDACDDRCCERKAARPIPGQVVARIGKTGPAPHQLGGGGDDYFVRDLRELRSLDQDGPSGPRPRFNFRSTGGSYLGQWRGNTRHGLGEQKWVDGALYIGHWNESAAEGLGHFTHADGDVFLGQWRGSMAEGLGVYYHEEGVSTSEGEWVEDRLHGSGVEQWDGDGQGSSKYLGQFLHGEKDGYGXVYQWPDGSVYSGQWDTNSISGYGHYADADGREFRGTWFE
>AzaSpi3D9024552_rbh_TGME49_292120
XGSCGLRTGPAFEAETAAARHLRPSQPPPDSNAAATTSTKASTSGWLAQALDDLQPLPGVRAAAVAGGSVAQGSLGGQLQRAGVPAGIPCQTYFDQDLAELRALPPRNGSSLEERPTYKFHTGGTYTGQWLGNMRHGTGSQHWADGAVYEGEWRRNCAEGRGRFLHADGDVYCGEWHHNVAHGVGVYHHQADRKKVTSYAGQWLDDLQHGYGVETWQQEGSRYEGEFKVGRKDGVGAYIWPDGSSYHGTWRGNSIEGPGRYLGADKREFQGQWKGSMIHGSGVYAWPDGRIYRGQYVSDKKAGFGSFAWPDERRYEGYWLNGKQHGHGRYRHMDGTVFLALWDQGKRKEWIEGX
>AzaSpi3D9027831_rbh_TGME49_292120
XLAQAPQRGFARLLLRGCRLPRSSGDAASGAHEAGAMGASSCGQQKSDDCPTNCCNAQKWAGTDMLPEYEPNGKAEAQRESVELPPPTAIALKEHGTAREAQGGCGFSYDSHGPPMQGNNYADSNVLQQIDEGTSESYFARELQELRNLPSTGPSGPRPLHTFKTGATYLGEWKGNARHGLGEQTWPDGAKFRGHWNLNFAEGPGQFIHADGDVFTGQWHSNAAQGLGIYEHKHGMTTYGGQWVEDLQHGHGIEIWEGGSKYRGQFFWGKKQGDGVYEWPDGSKYSGQWKANSINGVGHYVGKDGREFKGSWKEAVIHGCGQYSWPDGRMFWGQYADDQKEGFGVFTWKDGRKFEGYWKNGKQHGHGVTYNPHRGVIKQGVWNNGQQPETPEEAPEAPSQRPPLAREDM
>AzaSpi3D9078307_rbh_TGME49_292120
KIAQQALVXLRTGPAFEAETAAARHLRPSQPPPDSNAAATTSTKASTSGWLAQALDDLQPLPGVRAAAVAGGSVAQGSLGGQLQRAGVPAGIPCQTYFDQDLAELRALPPRNGSSLEERPTYKFHTGGTYTGQWLGNMRHGTGSQHWADGAVYEGEWRRNCAEGRGRFLHADGDVYCGEWHHNVAHGVGVYHHQADRKKVTSYAGQWLDDLQHGYGVETWQQEGSRYEGEFKVGRKDGVGAYIWPDGSSYHGTWRGNSIEGPGRYLGADKREFQGQWKGSMIHGSGVYAWPDGRIYRGQYVSDKKAGFGSFAWPDERRYEGYWLNGKQHGPASSMGMVATAXMDGTVFLALWDQGKRKX
>AzaSpi3D9086764_rbh_TGME49_292120
MGHCLCISAEQADQHQQEIEPFPGNRKGGASGGRGSQKAFATGFDQGGLGSDANSKERVDRPTVQLEHGVKYSGQWKGDKRDGHGVQEWPDGARFDGQWSEGLAEGFGKFIHADGDVYEGQWKDDKANGEGVYHHADGSRYVGQWKDDQKEGHAVEEWADNSRFEGQYRAGKKHGVGKFTWPEGSSYEGEFLENKIHGHGAYTWNDGRIFTGQWENNRMSGTGTFTWRDGRRYVGNYLSDKKDGQGIFTWPDGREYDGEWKDGKQHGTGVFKTAKGDLRCGEWKDGVRIRWISEAYREDGRAPGGSSAAATKADQTT
>AzaSpi3D9096479_rbh_TGME49_292120
XQLDVQGACPVRSAPSKQPAPPPVPAPALADAGTGGQQVVAAGHNSHYFDRELAELESLPSLGLPMACARRRHEFASGAVYDGQWLGNARHGQGVQRWPDGTIYEGEWKDNMASGRGRLQHCDGGDSYCGEWARNVANGSGIYVHSDGTIYEGEFVNDRQHGRGLELWPDRSTFVGNFVEGKKTGYGIYTWPDGSDYAGVWADNQIDGPGAYHGSDDRQFLGQWSWPEGRRFDGQYELDRKHGFGVFTWPDGRSYAGYWADGRQHGLGRLGSAFGAAAKLGEWAFGEFLLWLEEVDDEENTGEEGKD
>AzaSpi3D9110652_rbh_TGME49_292120
MGGAQAMGGSNCTSCTAAECAFCRPSGGSPSAVRCEKKELMTDVAIEAEEGVMAAMQLGRLETEVYLRLDFDECQEAEGASRASEEGPRPPHKFRSGSVYKGQWRGCARHGFGWQTWKDLSCYEGQWAEGAADGQGQFTFPDVGWYIGQWRRNKPHGLGTYYDVVRKSIYRGDWDDGRQQGLGVEERGCSHSHFRDAQENGCSSGSQPSVTYSGSFGLGVKDGPGVCTWSSDGGEYCGQWREDHIMGQGVHTSLSKSGGPLRYSGQWFHSKKHGIGFYEWPDGRHYKGHYQKDAASGFGFFYFSDGKRYAGYWENAKQHGPGRMTYVDGQEEVVMWFQGGRADVAXXSRSEAAMGWRPIRVRVFESELRLQX
>AzaSpi3D9116988_rbh_TGME49_292120
XGQDCSTGSCGLRTGPAFEAETAAARHLRPSQPPPDSNAAATTSTKASTSGWLAQALDDLQPLPGVRAAAVAGGSVAQGSLGGQLQRAGVPAGIPCQTYFDQDLAELRALPPRNGSSLEERPTYKFHTGGTYTGQWLGNMRHGTGSQHWADGAVYEGEWRRNCAEGRGRFLHADGDVYCGEWHHNVAHGVGVYHHQADRKKVTSYAGQWLDDLQHGYGVETWQQEGSRYEGEFKVGRKDGVGAYIWPDGSSYHGTWRGNSIEGPGRYLGADKREFQGQWKGSMIHGSGVYAWPDGRIYRGQYVSDKKAGFGSFAWPDERRYEGYWLNGKQHGHGRYRHMDGTVFLALWDQGKRKEWIEGAGNGAS
>AzaSpi3D9128421_rbh_TGME49_292120
XQDIRPAGGARTGARRMRLHPERESSDAXAMGGAQAMGGSNCTSCTAAECAFCRPSGGSPSAVRCEKKELMTDVAIEAEEGVMAAMQLGRLETEVYLRLDFDECQEAEGASRASEEGPRPPHKFRSGSVYKGQWRGCARHGFGWQTWKDLSCYEGQWAEGAADGQGQFTFPDVGWYIGQWRRNKPHGLGTYYDVVRKSIYRGDWDDGRQQGLGVEERGCSHSHFRDAQENGCSSGSQPSVTYSGSFGLGVKDGPGVCTWSSDGGEYCGQWREDHIMGQGVHTSLSKSGGPLRYSGQWFHSKKHGIGFYEWPDGRHYKGHYQKDAASGFGFFYFSDGKRYAGYWENAKQHGPGRMTYVDGQEEVVMWFQGGRADVAEPLEAAMGWTNLIVGWSARLGDEALEVRDDKPQEX
>AzaSpi3D9158518_rbh_TGME49_292120
XAMGASSCGQQKSDDCPTNCCNAQKWAGTDMLPEYEPNGKAEAQRESVELPPPTAIALKEHGTAREAQGGCGFSYDSHGPPMQGNNYADSNVLQQIDEGTSESYFARELQELRNLPSTGPSGPRPLHTFKTGATYLGEWKGNARHGLGEQTWPDGAKFRGHWNLNFAEGPGQFIHADGDVFTGQWHSNAAQGLGIYEHKHGMTTYGGQWVEDLQHGHGIEIWEGGSKYRGQFFWGKKQGDGVYEWPDGSKYSGQWKANSINGVGHYVGKDGREFKGSWKEAVIHGCGQYSWPDGRMFWGQYADDQKEGFGVFTWKDGRKFEGYWKNGKQHGHGVTYNPHRGVIKQGVWNNGQQPETPEEAPEAPSQRPPLAREDM
>AzaSpi3D9180574_rbh_TGME49_292120
XSCGLRTGPAFEAETAAARHLRPSQPPPDSNAAATTSTKASTSGWLAQALDDLQPLPGVRAAAVAGGSVAQGSLGGQLQRAGVPAGIPCQTYFDQDLAELRALPPRNGSSLEERPTYKFHTGGTYTGQWLGNMRHGTGSQHWADGAVYEGEWRRNCAEGRGRFLHADGDVYCGEWHHNVAHGVGVYHHQADRKKVTSYAGQWLDDLQHGYGVETWQQEGSRYEGEFKVGRKDGVGAYIWPDGSSYHGTWRGNSIEGPGRYLGADKREFQGQWKGSMIHGSGVYAWPDGRIYRGQYVSDKKAGFGSFAWPDERRYEGYWLNGKQHGHGRYRHMDGTVFLALWDQGKRKEWIEGAGNGASSAG
>BesBesBbGer1000937_rbh_TGME49_292120
MGACKSKPKAKRPAEAEADAEGGVAPTAAPAEGETETPKQERALSREDPQTRTEGQEEPAAADGGSSGDASGNADSHVEADNSDVKKDEEGKASASPVAGNSNMSAAPQVDVSTVQGEVAEGELVSRPVVTLANGVTYVGQWLGSKKHGQGVQQWPDGAKYVGQWKDGFADGQGVFTHADGDYYEGQWRMDKANGYGEYRHSDGSEYRGGWLDDKKHGDAVEKWADGSHFEGQYANGKKEGEGAFTWPEGSHYKGQFRENEIHGRGRYVWADGRCYEGEWEHNRMNGQGVFMWADGRKYVGGYVNDKKEGYGTFLWTDGRSFQGGWLNGRQHGVGKFTARSGETRRGLWEQGVRQRWLEDDEDVNEQGEVVRVSGGTGASAGGGGAAAQGHDEGSATGTALGSFQQGGSNPLGGSGESPQGGQAPEGGTGSADHSLGKNEAAAVSA
>CerFusPA161109012485_rbh_TGME49_292120
XPDGAHFDGQWRSGLAEGFGKFVHADGDIYEGQWRDDKANGEGVYHHADGSRYVGQWRDDQKX
>CerFusPA161109016392_rbh_TGME49_292120
PACCSGQKGFGTDRVPEYEPKAKDEVQRECVEPAPPAAIALREMRPADCPQDPTGVFREEKKQEKKREAAGCRKHSLLKTDDWTGNGESYFVRELQELQRLPNDGRRGYREPYTFQTGACYLGEWKGNARHGRGTQTWKDGAEFIGHWNDSFAEGNGKFVHADGDIYVGQWRSNAAQGLGIYTAKCGLTRYGGQWVEDYQHGHGVEIWEGGSSYNGQFVWGKKQGHGIYYWPDGSRYCGQWQDNSISGYGQYHGKDGRQFRGMWREAVIHGCGCYSWPDGRTFSGQYADDQKQGFGVFTWKDGRRFEGFWHQGKQHGYGVTYKPNGEILKCGIWNMGQ
>CerFusPA161109037922_rbh_TGME49_292120
MGANHSCAQQCCKQEEKESCLEQSFPVRQEGEAKEAWMMALSAEGALVDFNSIEIPGLPAIPGVTIAKDYLDLLTSFSDDDGALSSGDECETSSQCSQTSAVSDSYFTQELEELSTLANSPRVVGERRKPYTFKTGSVYDGQWLGNRRHGMGKQRWEDGATYEGQWNDNKAEGNGRFQHSCGGTYVGQWRSNMAHGKGVYYHTEDLTSYHGEWLNDLQHGTGVQVWAEGTQYEGQFVRGNKQGFGIYNWPDKSQYLGAWDGNAINGKGGASAMMVDTSWALGMIVSFTEWAPTSGQTVRNTVVNSPMTRNMGLASSNGRMADDTRVGGLLASSMEQAGFDSRMGPARPRSGITGLATTFILEAVS
>CerFusPA161109049330_rbh_TGME49_292120
GYEQNLAASDRYDPNSKERVDRPTVLLEHKVRYTGQWTGDKRDGHGVQEWPDGARFDGQWHSGLAEGFGKX
>CerFusPA161109074711_rbh_TGME49_292120
XDVEPFPGHKPGAGGASGMNNKSEKPFSTGYEQNLAASEMYDPNSKERVDRPTVLLEHKVKYTGQWTGDKRDGHGVQEWPDGAHFDGQWHSGLAEGFGKFVHADGDIYEGQWRDDKANGEGVYHHADGSRYVGQWRDDQKEGHAVEEWADSSRFEGQYRAGKKHGHGSFTWPEGSSYEGEFLNNEIHGAGIYTWNDGRIFTGQWENNRMSGNGTFTWRDGRSYVGSYLNDKKDGKGVFTWPDGREYDGEWKDGKQHGTGVFKTAKGDLRCGEWKDGVRVRWISEAYRDDNQSPDGSX
>CerFusPA161109127721_rbh_TGME49_292120
XRVPEYEPKAKDEVQRECVEPAPPAAIALREMRPADCPQDPTGVFREEKKQEKKREAAGCRKHSLLKTDDWTGNGESYFVRELQELQRLPNDGRRGYREPYTFQTGACYLGEWKGNARHGRGTQTWKDGAEFIGHWNDSFAEGNGKXXXXXXXXXXNGKFVHADGDIYVGQWRSNAAQGLGIYTAKCGLTRYGGQWVEDYQHGHGVEIWEGGSSYNGQFVWGKKQGHGIYYWPDGSRYCGQWQDNSISGYGQYHGKDGRQFRGMWREAVIHGCGCYSWPDGRTFSGQYADDQKQGFGVFTWKDGRRFEGFWHQGKQHGYGVTYKPNGEILKCGIWNMGQPPETPEESPEMDGQAXMSIFAHQAKVRGGCVVYAAAVAAAA
>ChrVelCCMP2878003766_rbh_TGME49_292120
MGNCCLWQGGEGEKKNEIEAFPRVQVPGRSAAVAEADSEELVEKEATTLDQEVVYTGQWKGNVRWGYGKQEWPDGARYEGQWKDGVADGEGKFFHTDGDIYEGGWKNDKACGLGTYFHSDGSKYVGGWLDDQKHGEAEEIWADGSKFKGTYQYGKKEGLGHFEWPEGSTYDGQFKDNSIHGEGKYTWTDGRSYTGQWVDNHMSGHGRFEWKDGRYYEGQYADDKKEGEGVFSWPDGRVYEGQWKDGKQHGIGIFSTKSGQKRKGEWKDGTRHKWISEAWKEGEQPAPEKTD
>ChrVelCCMP2878008847_rbh_TGME49_292120
MGSCLCIQNDHKTTKDRDRDTFPEARIKESPGEYQRPKAASGELEERPATTLESGVIYTGQWKGEKRWGYGVQTWPDGAKYEGQWENGLANGEGKFTHADGDVYSGQWVDDKATGHGTYLHADGSRYTGQWCDDQKHGKCEEVWADGSHFEGSYHMGKKHGEGSFRWPEGSWFTGQFQDNEIHGHGTYTWADGRTYTGQWQANRMHGNGVFKWRDGRMYTGGYVSDKKEGHGVFSWPDGRCYDGGWKDGRQDGEGVFRTAKGEYRRGFWRDGKQVAWRSDAWKDGQTPPDNYPEKPTA
>ConMagCOL2012125_rbh_TGME49_292120
FKIFKARKTLKQGIQQRKSSEKYFSYEELQETLSNSFQMPDFRQKKGPVQYRIRGTYIGQWKGGFRDGKGIMVWTDGSRYSGRWRYGRPSGYGEFTASDGDVFKGYWKSYYIDVTLQQIGRENMIQW
>CryCohSeligo034454_rbh_TGME49_292120
XWLPYNSSRQQTRAGSPAPCCTFTENLHVFPPSKPLTLDADSSILLCLPVMGNCLCMSADQADLHQQHAEPFPGRKGNSGNGNGKVGMPTASRGGADAGSQHQQHHFLANSKERIDRPTVILEYGVRYTGQWLGDKRDGQGFQEWPDGAKFDGQWRNGVAEGFGKFLHADGDVYEGQWMDDKANGEGVYHHQDGSRYVGQWKNDQKEGQAVEEWANGSKFEGQYRQSKKHGVGKFSWPEGSSYEGEFRNNEIHGQGTYTWADGRIFTGQWANNRMSGIGTFTWRDNRRYLGAYLNDKKEGHGVFTWPDGREYDGEWKDGKQHGNGIFKTAKGDLRAGEWKDGQRIRWISEAYRDDGKPLGGGPAPGSVGNANGTANAASVFALGQQPPPPVQPQAPSHTEV
>CryCohSeligo102971_rbh_TGME49_292120
MGNCLCMSADQADLHQQHAEPFPGRKGNSGNGNGKVGMPTASRGGADAGSQHQQHHFLANSKERIDRPTVILEYGVRYTGQWLGDKRDGQGFQEWPDGAKFDGQWRNGVAEGFGKFLHADGDVYEGQWMDDKANGEGVYHHQDGSRYVGQWKNDQKEGQAVEEWANGSKFEGQYRQSKKHGVGKFSWPEGSSYEGEFRNNEIHGQGTYTWADGRIFTGQWANNRMSGIGTFTWRDNRRYLGAYLNDKKEGHGVFTWPDGREYDGEWKDGKQHGNGIFKTAKGDLRAGEWKDANGYDGSQRPTEMMGNPWVGAQRQVLLGMQMGPRTPHLSSLLANSLLRLYNLRPPRTLRSSLATPPKHVLPP
>CryHomTU502003355_rbh_TGME49_292120
MGGCKSKVDKHIENREIPQAPELRVEKRPLVELQDKITYEGEWLGDNKHGYGIQKWPDGAVFEGNFVNGTANGYGVFIHTDGDKYEGEWQNDRAHGHGTYTHSDGSKYVGEWKNDKKHGKAIESWVDGSNFEGSYAYGLKQGFGKFSWHDGSKYIGNFDANQINGFGIYHWNDGRVYTGYWLKNHMFGYGKFDWTDHRCYEGQYINDKKDGDGKFTWPDGRAYIGQWKNGKQHGIGIFYNIKKEGKVGEWRDGSRLRWIKSSLENGELVGEGLSLREEYSKQREELLKANDLYENYRKLPKNDLELQQMRILQKFDEYLLTLSDSEKGLESNKQAASDILVDSNNIVTQLKNNDSALENKDQEMENADGGNEQLNTDSLQIEETKNEQENCGGSENVVEYTADLSLVEESSDKEEKPISAPLIQEDTQINTELVDQVQVDSNKDRGMTGGNSALDLLNYSENKGEILENSGADSSNSKLDSLEVKPCNNEDIQISEQEIKGVSVENIGSELKANSLTEKELEDIAENKGLEDSK
>CryParIOWAATCC000663_rbh_TGME49_292120
MGGCKSKADKHIENREIPQAPELRVEKRPLVELQDKITYEGEWLGDNKHGYGIQKWPDGAVFEGNFVNGTANGYGVFIHTDGDKYEGEWQNDRAHGHGTYTHSDGSKYVGEWKNDKKHGRAIESWVDGSNFEGSYAYGLKQGFGKFSWHDGSKYIGNFDANQINGFGIYHWNDGRVYTGYWLKNHMFGYGKFDWTDHRCYEGQYINDKKDGDGKFTWPDGRAYIGQWKNGKQHGIGIFYNIKKEGKVGEWRDGSRLRWIKSSLENGELVGEGLSLREEYSKQREELLKANDLYENYRKLPKNDLELQQMRILQKFDEYLLTLSDSEKSLESNKQAASDTLVDSNNIVTQLKNNDSALENKHQEMENADGGNEQLNTESLQIEETKNEQENCGGSENVVEYTADLSLVEESSDKEEKPISAPLIQEDAQINTELVDQVQVDSNKDRGMTGGNSALDLLDCSENKGEILENSGADSSDSKLDNLEVKPCNNEDIQISEQEIKGDLVENIGSELKANSLTEKELEDIAENKGLEDSK
>CrySpeChipmunkI038386_rbh_TGME49_292120
FNMGGCKSKVDKHIEDREIPQAPELRVEKRPLVELQDKITYEGEWLGDNKHGYGVQKWPDGAIFEGNFVNGTANGYGVFIHTDGDKYEGEWQNDRAHGHGTYTHSDGSKYVGEWKNDKKHGKAIESWVDGSNFEGSYAYGLKQGFGKFSWHDGSKYIGNFDANQINGYGIYYWNDGRVYTGYWLKNHMFGYGKFDWTDHRCYEGQYINDKKDGDGKFTWPDGRAYIGQWKNGKQHGIGIFYNIKKEGKVGEWRDGSRLRWIKSSLENGELVGEGLNLREEYSKQREELLKASDLYENYRKLPKNDMELQQMRILQKFDEYLLTLSDSEKSLESNKQAASNASVNTNRNSVTQLNNKDPVLENGVREAENAGHMQMNTDNLQIEEPKSEQQNFDDSENTAEYKNSCLLEEGHDEQEKPITATLLEENLQISTELVDQGLADDNKDPVTIGVDSISDVLDNCEKKGGALENCGAESSDSKFGSLEVKSCNDADDTQKLEQEIKEVLTENVDSELIANSPTDRDLEDIAKNKGFEDSK
>CryTyzUGA55003407_rbh_TGME49_292120
MGGCKSKVDKHIENREIPKAPELRVEKRPLVELQDKITYEGEWLGDNKHGYGIQKWPDGAVFEGNFVNGTANGYGVFIHTDGDKYEGEWQNDRAHGHGTYTHSDGSKYVGEWKNDKKHGRAIESWVDGSNFEGSYAYGLKQGFGKFSWHDGSKYIGNFDANQINGFGIYHWNDGRVYTGYWLKNHMFGYGKFDWTDHRCYEGQYINDKKDGDGKFTWPDGRAYIGQWKNGKQHGIGIFYNIKKEGKVGEWRDGSRLRWVKSSLENGELVGEGLSLREEYSKQREELLKANDLYENYRKLPKNDLELQQMRILQKFDEYLLTLSDSEKSLESNKQAASDILVDSDNIVTKLKNNDSAIENKDQEMKNTDGGNEQFNTDSLQIEEIKNEQENCGGSENVVEYAVDLSLVEESSDKEEKPISAPLIQEDAQINTELVDQVQVDSSKDRGMAGGNSALDLLDCSENKGEILENSGADSSDSKLETLDVKPWNNEDIQISEQKIKGDSVENIGSELKANSLTEKELEDIAENKGSEDSK
>CycCayNF1C8001154_rbh_TGME49_292120
MPPFTGAWLSKGLWPQRLLRSVDHPTAEVAAVAPAAAAAAAVVAAAAAPTVAASAAAEVPSARGSKCSADREGVPGCPASGSPAPPKPGAVRKDPPSALVGEAVSPLPDAQSGSGALAVEASADGGRSGSSMAGGHSGMLDGGGGDSGALAGGGGGGTTTAVPSRGGMLGAQHDAEGDAVAAGGYEMGGGSNPLEVGELDGEPQEGGLVARPVITLSNGVTYVGQWLGSNKHGYGVQQWPDGAKYVGEWVGGYAEGHGVFTHADGDYYDGEWKADKANGYGVYRHADGSEYRGGWRDDKKHGEARERWADGSHFEGTYVDGKKEGPGTFTWPEGSRYTGNFTANEIDGEGRYVWADGRCYEGQWKSNRMQGHGTFTWADGRKYIGGYVADKKEGQGTFLWTDGRAFTGGWLNGKQHGPGEFTSRSGEKKRGIWESGRRIAWLDDEGNEIPDGNPSAPVAPAASANMQADTTAGGAVAAAGETAVDTNTPPAQPSRSASGSAGGARGGSGSSQAFKYTLTLHQHPHHTTPVELHLSFPETRR
>DigOweWS12039992_rbh_TGME49_292120
YLKPKLYINVKIVMGQCFCAHNDAEREKLDEIETFPEISKQTKVPSDQIEEKNLVHLDNGVTYKGQWKGYKRHGFGVQTWPDGARYEGQWKDGLACGKGVFTHADGDVYDGEWKDDRANGHGTYFHDDGSKYVGQWKDDQKHGHAVEEWADGSRFEGEYHMGKKHGKGKFFWPEESSYEGQFVENEIQGNGVYKWNDGRVYSGQWFKNRMCGTGCFKWEDGRTYVGGYKNDKKEGEGAFTWADGRKYVGQWLDGKQHGEGIFHTAKGEARKGKWEKGERVAWIGETFIPKPEEAQAQASAKKTNSKKSES*
>DinAcu015668_rbh_TGME49_292120
XIASPSVAAEGEQDDKPVDPVPGNYFFRELPELSKMTFKGQSHETERRETYKFKTGSVYTGEWKGNDRHGFGVQRWPDGAVYEGEWKMNCAEGKGCFTHTDGDKYIGEWQANVAHGKGSYYHRDQTAYKGGWRNDLQEGYGVETWAEGTRFEGSFLAGQKKGHGVYFWPDGSKFHGAWEMNTINGKGEYIGSDGRCCRGAWQDSVIHGTGTYAWPNGPVYSGQYVNDRKDGFGVFAWPDGRKYAGYWKQGRQHGHGCSTMKDGTANYA
>DinAcu048569_rbh_TGME49_292120
CNERGKSVCGKACGESATADPIFASKRAAAEDNEFEDDGAADPALGSYFFREMPELTKLASSGDMAKGHKSHKFQTGAVYTGQWKAGQRHGLGVQHWPDGAYYEGEWKANAAEGKGRFVHADGDTYIGQWKGNVAHGKGNYYHKDLTAYEGEWCQDLQEGYGVETWAEGTRFEGSFRGGQKKGYGIYFWPDGSRFCGAWEMNTINGKGEYIGSDGRCYKGNWQDSVIHGMGTYAWPNGRVFSGQYVNDRKDGFGEFVWPDGRKYQGFWCEGRQHGYGLSMMKDGTSEHALWINGKRNAPEPLERK
>DinAcu048703_rbh_TGME49_292120
GTCGMGQNCSQKCCGEDKNLLSDAKHGALKSLDADHGRPDDLLDGNSASYFDRELAELTRLPSEGGSMQRRPMYRFESGATYRGQWTRNTRHGFGVQVWPDGATYEGQWQENCADGKGRFTHSDGDTYIGEWKANVAHGRGSYYHKDQTSYAGEWSNDLQEGYGVETWAEGTRFEGIFHNGQKEGYGIYFWPDTSQYRGTWEANTINGKGAYLGSDGRWYKGTWQDSVIHGMGKYLWPNGREYAGQYLFDRKDGFGVFIWPDGRKYEGYWSSGRQHGHGRSTLKDGTFKFAMWNNGKNQDSRREADDDGDKDKIESEA
>DinAcu063086_rbh_TGME49_292120
XSRSATMGQSVCSQACDKSKPDLTTEARAASAPAVTEDHDGQDDDGNEPVPGSYFFRELPELSKLTVSSSGDQMEARKPYKFKTGAVYTGQWKGSQRHGFGVQHWPDGAFYEGEWQGNCAEGKGRFVHADGDTYIGQWRGNVAHGKGNYYHKDLTAYEGEWCQDLQEGYGVETWAEGTRFEGSFRGGQKKGWGIYFWPDGSRFCGAWEMNTINGKGEYIGNDGRCYKGDWQDSVIHGMGTYSWPNGRHYSGQYINDRKHGFGVFVWPDGRKYQGFWLEGRQDGYGNSITKDGAVTHSLWQSGKRKDAAEGSP
>DinAcu064502_rbh_TGME49_292120
XVPXSFPPPGERWASVSAXAEEGEQYLLEVDTYPGDARSSSWHEQDVDQKKGKHALTSSLDPRPSPGLVSLIPDECSADPRGTDERVQRGTVTLDSGVRFTGQWRGNRRDGNGIQEWTDGARFDGQWLNDLAEGRGKFVHADGDIYEGQWVADRANGEGTYYHADGSKYVGQWRDDQREGHAVEEWNDRSRFEGQYVGGKKQGRGRFTWPEGASYEGSFENNVIQGEGTYRWNDGRVFTGQWRDNRMNGTGTFTWPDGRRYVGSYENDKKHGHGVFTWKDGSEYHGEWLEGMQHGTGVVKAATGGVRCGEWRRSVRIHWLDEGKEGECASGEGTHEGVPARKPGPSSDAGSQHMNASTTEPSDAGSQHVNGAATDTCAV
>DinSpeMGD012880_rbh_TGME49_292120
PFWLKHTLARTRSMGQECSVTTAVSICGLQGEDDGLNDEFQAPRPSNPHSKSSSAPDGDRRGSARRSVDSERSYASTGRTVESDASNETTTTAYFDRELDELRALPWHDQDGQRPTYAFESGATYTGQWRGNERHGFGVQSWPDGATYEGQWDSNQASGQGKFDHVDGDVYIGQWAANCAEGMGCYRHRRVSSYIGEWSNDLQQGYGEETWGEGSKYAGEFVRGRKEGQGIYTWPDGSSYQGSWAGNSINGLGTFNGTDGRFFQGSWWNSVIHGFGVYSWPDGRKYEGEYENDTKSGYGVFIWADGRKYEGFWKEGKQHGQGYFSEAEGVPALAEWKQGKRERWL
>DinSpeMGD012997_rbh_TGME49_292120
MGQGLAQQCSNAGNCGLRTDDDLASLPPNPGDDGFKDVVDGFGSDPGGAASSGTSQGSSSLASTAASQSTLYFDQDLEELRALNFTGVQRRPTYTFKSGGTYTGEWRGNERHGFGIQRWPDGAEYSGMWEANTATGRGRFDHTDGDIYVGEWRHNLAEGFGKYYHRQVTSYAGQWEGDLQHGHGVEIWGEGSRYEGDFRKGQKEGFGLYIWPDGSKFLGHWQMNSINGPGIYTGTDGRQFRGQWRKSVIHGKGQYSWPDGRKYLGNYKNDKKCDFGIFTWSDGRRYEGYWELGKQHGPGYYYD
>DinSpeMGD161468_rbh_TGME49_292120
FGSRCWLIYLFFCDLSHLAVLRRLSWVAMGSCLCMTAEADQHQQEVEPFPGAKGGGFGKAAGSKEGGFATGLEESYGANFSKERQERPTVLLEHGVKYTGQWLGSKRDGQGVQEWPDGAKFDGQWRDGLADGFGKFIHADGDMYEGQWKDDKANGEGTYNHADGSRYVGQWKDDQKEGHAVEEWADRSKFEGQYSKGKKHGKGKFIWPEGSSYEGEFENNEIHGKGMYKWNDGRAFDGEWKNNRMSGFGTFTWKDGRRYVGSYLNDKKEGQGVFTWPDERQYDGEW
>DinSpeMGD161469_rbh_TGME49_292120
FGSSHFGSLWVTLPAGCQWALATMGHCLCISGAEADQHQQEVEPFPGPPKGKPASTSPPNATGLEESYGNQYSKERLDRPAVQLEHGVKYTGQWKGEKRDGHGVQEWPDGARFEGQWRDGLADGHGKFTHADGDVYEGQWRNDRANGEGTYFHADGSRYVGQWKDDQKEGHAVEEWADNSKFEGQYMAGKKHGIGKFTWPEGSCYEGEFENNEIHGQGSYRWADARVFTGQWRNNRMTGQGTFTWKDGRRYVGAYQNDKKEGHGVFTWPDGREYSGEWKDGK
>DinSpeMGD197758_rbh_TGME49_292120
MGTCLCITAEADAHQQEVEPFPGDKNKSSGTKPVASGVEEAVNYAKESSGDQVERPTVLLEHGVKYTGQWKGDKRDGHGVQEWPDGAKFDGQWKNGLAEGHGKFMHADGDIYEGQWRDDKANGEGTYHHADGSKYVGQWKDDQKEGTAVEEWADSSRFEGQYKAGKKHGLGKFTWPEGSSYDGEFENNEIHGQGTYTWNDGRVFTGAWRNNRMSGQGTFSWKDGRRYCGSYLSDKKEGHGVFTWPDGREYDGEWKDGKQHGIGIFKTARGDLRKGEWKDGVRIRWVSEAYRDDGEKPVASGGDDK*
>DurBalCSIROCS38048585_rbh_TGME49_292120
XDPRHPSSCITAWPMGQQQGCAERCCHEAQKQEQLPALKGESRSPGANLAPYFDGELDELAVLRAQDLQNGVAIEFKTGARYIGQWKNNVRHGNGTMTWSDGATYMGEWRDNCAEGKGKFIHSDGDAYIGEWRANVAQGVGKYFHKNLTTFEGEWVNDMQEGHGVEAWTEGTRFEGTFHAGQKEGFGVFTWPDGSFYCGTWKNDRINGKGEYTGADGRVYRGEWVETAIQGVGRYTWPNGREYAGEYVEDRKEGFGTFKWPDGRKYVGYWKDGKQHGAGISTMKSGLVKHSMWKEGKRDGPEIPGVPATPTSSRNPAVNKIDSKVSPADAGPIAGAKTSSTVDATEAVDCVGSPEGTAKATXGARGEVTEGGPQHRGPHNRSSNTGNASRVGIRTLX
>EimAce004141_rbh_TGME49_292120
MGACKSKALAKRPETSSNPKGLASGGVAAAAEKEEEEGQQQQQQQEQQQQKESLRSSGSRIGAAADAQKPQQQDSGVLDDDNKDHSEAAAAGGAAAAGGEGSQSFSGESAAAPAAATTAGGAAAPSRTSSSSSPGQLRSSSSSATAAQASASAAAQPAASAAQPAGGEEEEVVSRPLISLGNGVTYVGQWKGSKKHGFGVQEWSDGAKYVGEWCEGFAEGKGVFRHADGDYYDGEWVRDKANGFGVYRHADGSEYKGQWKDDKKHGQAEESWADGSHFSGVYIQGKKEGYGVFIWSEGSRYAGQFKQNEIEGEGEYLWIDGRSYKGQWRANRMHGRGVFTWPDGRQYRGEYKDDKKDGEGSFLWVDGRAFRGNWKQGKQHGIGVFTARNGEQKKGIWEAGRRIAWIDDQDPAAAAPAAAAPAAAAAGAGTGTGTGGGDAAAAAAAAGAGGGGDAAAAGNADAAKNTGSRDLQQQQTDTRDAAAAAAAAPADQQQQAVATQQSLRQTLSGESLSQQQQQQRQSSNTNVSNGDGLQQQQTLTGAPQSLNTQSSARSILGAMQASCGRQCLGSVYCSFFFILFCCFAAIHNIITHPHRRPEPAAAAAATAAAATAAAATAAAAAATAAAGAIAVATAAACAVSEAELLLSLFVLAAAATAHRSSSSSSSSSSSSCLYAPSSED
>EimBruHougton007586_rbh_TGME49_292120
MGACKSKPRVKRPGSPSAAGKDPSSGAAAAGGYLPDKSASSAAAAEKDKEEEQQQQEQEQEQEQQGSVPPQNASASPSSPPSHPQQQEQQQEQQQQEQDAEHPVAAPCAPAHDPSLNPSPGGAAAGCAAGSLAAGPTAAAAGEEGEDEEAIVGRPLITLANGVTYVGQWKGSLKHGYGVQEWPDGAKYVGEWRGGCAEGRGVFRHSDGDYYDGQWSGDKANGYGVYRHADGSEYRGQWKDDKKHGEAHEQWADGCRFEGVYVQGRKEGFGRFCWPEGSSYEGQFKANCIQGEGVYQWSDGRRANTAGIRSMAMVHSIGPMGVASRDNGDKASSTA
>EimMaxWeybridge001072_rbh_TGME49_292120
MGSCKSKARAKRPEDKDTPTNLKTQQQQQQQQQQQQQQQQQQQQQEEDDHKSNKSQQQQQQQDEQLSSSSAAAVAAAVAAGAIDDDECPPSIHPNDQQQQQQQQQQQQQQQNNNEETEITREQHHQQPHPLDPSFSSSSTAAAGGQSAAGGQSGGQSGEEKNNDDELVSRPLITLGNGVTYIGQWRGSYKHGYGIQEWGDGARYIGDWVDGYACGHGVFMHADGDYYDGNWYKDKANGYDKRVYIGQWLYNRMHGKGTFLWADNRVYIGQYKQDKKEGKGIFLWTDGRAFAGYWINGKQHGLGTFTARNGEQKRGIWENGKRIAWIDDSYTIQQQGQQQQGQQQQQQGQHQQGKIQEKGEGEALYSLQEKEYKKQQQIQQQQQQQMIIKQQQMQQEWIHKIQQLQQQELLIKIQNINNEQDILQQEQQLKLLQQQQQQLIQEQQQMIEEIEQQIEQQQQQHMQHQQLLHQLSAAAGGTAAAAAAAAAAAAAAAAGGEGNDEQQQIEQQMLLMQQNSSSSSSSNSSRQSLHNSATTPPIVNTQPSATHSVLNA
>EimPraeHoughton004960_rbh_TGME49_292120
MHFCCCLPQSQSQQQQQQQQQQQQQQQQQQQQQDGGFNSNALEASPSASLPQQQHEGDGVGIRSSASAAAAAAEAAAAAATAARASSSEQPAPLAASPSSSSLPPQPPPPTAAAAAAPTAAAAAAPTAAAAAPAAAAAAAGSTSESGGGCLSLLAEEGLLPTSVSGGSAAAAAAAAAAALVASSSLCKEEGVETRPKIMLGNGVSYTGQWLGSMKHGFGIQVWGDGARYVGEWREGYADGRGVFTHTDGDYYDGEWKRDKANGFGVYRHSDGSVYRGMWKDDKKDGKAQEIWADGSYFSGVYRQGKKEGIGLFIWPEGSKYEGEFNNNNIEGAGVYIWADDPCTDPYLHPRPAAAAAAATAAAATAAAAAAAAAVFSGSQKRSAAVFFLHCLLLLQQQQQQQQQQQL
>EimTenHoughton000274_rbh_TGME49_292120
MGACKSKSRAKRPEEAAAAAGAAAEGAAGEGAAGEGAGGGGGWVSREEEASSPAGSAARSGAAAGESRSSSTASPSASASASGAAAPGGAAPAGAGDAEPARSPSGAAAAAAAAAAAAAGAAGAAAGNAGEELVARPLITLSNGVTYAGQWLGSLKHGYGVQEWPDGARYVGEWAFGCAEGHGVFTHADGDFYDGEWRGDKANGFGVYRHADGSEYRGGWKEDKKHGVARERWADGSHFEGVYCEGKKQGKGTFTWPEGSRYSGEFRDNEIHGDGKYVWADGRSYCGQWRQNRMHGAGAFTWPDGRKYVGQYFADKKDGAGAFFWPDGRAFEGRWRRGRQHGLGRFTARTGEARRGLWRDGRRLAWLEDAQQLQRLRAAHPELFADADAAQQPQQQQPQQQQQLEQLEQLEQLEQLEPGAGAGAEGRRSGDASGDADDNAGSSSRQEAAAAAVAG
>EupCraCT5000291_rbh_TGME49_292120
GKQHGLGRYLCSGTVKYGLWEEGARIKWFNQQEVKRIKNGDDSWFKQNWNQDLLLLSNKRVAFGMTEGVKKSLEKVAIKIGKMGQL
>FavTarFeNarragansettBay011454_rbh_TGME49_292120
KNKMGSACSNCTTKDEESQYEMSEVADLCAVSSHYGSSQAPTHGAALQPQRVAIQSQHLEELPNRFKGGQYMLDQSNQRAESHRVFSNNKMQEMLQVNVRSIIRVQAFIRRCISRKAIRECIEMRDMYRMHARYFTRDELFETLSAQRTLSQYSAPVNREYNYKNGAVYVGSWQGGFRNGQGRMDWSDGASYVGQWQLGYASGPGIFIDCLGNKYIGQFKMSMAHGKGTYTNTMGAIYEGEWRYDMQHGHGTEKWTGSNSVFDGQFVDGLRNGFGTWLHKNKTYRGQWKNNMMDGQGTMEWGVLHSQEKSQSGRASLKEQRSGQRGAGLNLSHQHQSELSASMLAPQIAPVDRQIYFPDEQQPNVNPNEKGIYCGSWVANKMDGFGVFKWASGRLYVGDWQADNKDGIGILSFKGGNEYSGEFCSDRRQGYGYYQWPDNRKFKGWWHENKQHGLGVYFSPESTTAKFGLWQMGKRVRWFTEAECEQIRQGYLDYTTFFTLSHLQAGDSDVNLSFKDLLEKYRSIDRQRIQRQLELLASTQDGSSQQSCEYSPQILFHCPIKLEKKLEQYRKKFNESILPQVTLSRATDNDHSQLLR*
>GamAus016408_rbh_TGME49_292120
XQASAPAPALPLQQAGGCSAACGPPCAMGQKCSQQQCCDGDSDDKSTAMYNAAPVIVDEADKFSWNDERADEEDLHKSSYFDREIRELSQIKEEGGVEDGVKFTFQNGSTYIGQWKDNMRHGFGCQSWPDGAKYEGQWKENCACGQGRFDHSDGDMFIGQWNKNMASGMGIYYHKGSTTYMGQWRNDLQDGFGVETWIEGARYEGLFHDGQKDGFGCYHWIDGSLYQGKWVDNVIDGEGMYQASDGRCFRGQWKESVIHGIGRYVWPGGREYNGRYVSDQKHGFGIFLWPDGRRYQGFWVNGKQNGQGHYTTKDGTTRLAXLGGWAADEGHRAMSTLGSTLVVSQSPHALCHVAVLSRVGGX
>GamAus018495_rbh_TGME49_292120
MGQNCSQNCCREDQSLSNPALLKSLTLDEAAARGYGAESLDASSASYFDRELPELGRMPSGGSAMERRPLYRFQTGAHYTGQWKGNERHGFGVQVWPDGAIYEGEWRENRAEGKGRFTHSDGDTYTGEWKMNVAHGKGTYHHKDLTTYAGEWSNDLQEGYGVETWAEGTRFEGIFRNGQKEGYGIYLWPDTSQYRGSWEANTINGTGVYIGSDGRWYKGTWQDSVIHGKGKYLWPNKREYSGQYLFDRKDGFGVFVWPDGRKYEGFWSQGRQHGHGRTTLKDGTFKYATWRDGKRESAGSEEPEGAVPREINLELPMMKNKKGSDSRAASEGLAGCSVGNDVAHDGEEHLVLDAPWPRGSGGQRVRSWVSLGSRQAHARKPLCHELCWPASSRVFPSTPWGFFSLPLSPPPEVRARVLVVPWGPARGQPTAX
>GamAus022397_rbh_TGME49_292120
XSSNQTVGTSLRAHSRTPWVYAAPAWGQSQAAWAQMGAGQRGVALEDQQELPVEFPSFVQKAGCLLFGISGETYSSYPDALVQEKKASLAVQELFCVDVEDVRPASQLARLAAADLPELAKLPLGEAGASTARPAYHFRSGAVYTGQWSGRSRHGFGVQQWPKGVSYEGQWEYDVAHGRGRMTFANGDMYTGEFVGGAFHGLGSYRASDGTTYQGCWAQDQREGPGVEVTGGDCPGVKYAGDFRDSFKGGSGVCVWPDGGHYCGSWRDDQIDGLGIHRNPKGGIFRGKWVDAARQGAGCHMWSDGRAYTGTYSQNREVGFGCYIDAGGERCHIGHWQNGEFHRVSRKQSLSLDVASFKSALRELADLRLEAKLSLAVELPALFNARGAATVDEEGLVGHSRRDPLQSLRSHAEFLKAAALVRCLFLX
>GamAus033874_rbh_TGME49_292120
MGASACSPQKEVQGGTQPGGPQPATCCNAQKWAGTDLLPEYEPKGKSEVQRECVEPCVEPSPPAALSSQQQADGSGRPCGDEGTSESYFARELQELRALPNDATSGPRLQYTFKTGATYQGQWKGNARHGQGEQVWADGARFTGNWNESFAEGLGKFVHADGDIFVGQWKQNAAQGLGTYYHKRGLTTYGGQWVEDYQHGHGVEVWEGGSKYNGQFVWGKKQGYGVYLWPDGSEYSGQWYSNSINGYGHYVGKDGREFKGMWREAVIHGCGKYSWPDGRTFCGQYADDQKQGFGIFTWKDGRRFEGFWHQGKQHGWGVTYKPNGEVLKMGLWNMGEKPETPEDVPEVASMNLQAEL
>GleFolCCAP11163010224_rbh_TGME49_292120
ALKGLYPLAAGSAPARSGVARAPQDGRLRVRTTAHRLMPPVVMLLREQDGGTDMLAEYEPQTKRDAQREHIEPVPPAAVSQGKGASIAGGDADTEDAANESYFARELQELSELKPRGQDGARPTYKFRTGATYRGQWKGNHRHGVGLQTWVDGAQFIGLWKNSFAEGLGEFKHADGDVFVGQWKQNAAQGYGIYYHKKGLTTYGGEWVEDLQHGYGVEHWEGGAEYNGQFFRGKKQGFGIYKWPDGSQYCGQWHANSINGYGHYIGKDGREFQGMWREAVIHGCGKYSWPDGRMFCGQYSEDQKHGFGIFRWQDDRRFEGFWHQGKQHGYGITYSPIGEVMRQGVWVMGHQPDEDGPRAIXGMSRACATQRALPRGREARAARPLRCNAXVSPLLSPTSSAAHSLPQSGGAATARVRAANEARLGALSPCESRSEAPMSALQRAGARTAGLYGVGRAGPRATRGPGIPIRGVGGRVDEX
>GleFolCCAP11163116634_rbh_TGME49_292120
AEYEPQTKRDAQREHIEPVPPAAVSQGKGASIAGGDADTEDAANESYFARELQELSELKPRGQDGARPTYKFRTGATYRGQWKGNHRHGVGLQTWVDGAQFIGLWKNSFAEGLGEFKHADGDVFVGQWKQNAAQGYGIYYHKKGLTTYGGEWVEDLQHGYGVEHWEGGAEYNGQFFRGKKQGFGIYKWPDGSQYCGQWHANSINGYGHYIGKDGREFQGMWREAVIHGCGKYSWPDGRMFCGQYSEDQKHGFGIFRWQDDRRFEGFWHQGKQHGYGITYSPIGEVMRQGVWVMGHQPDEDGPRAIXGMSRACATQRALPRGREARAAAPSAVIXXLLSPTSSAAHSLPQSGGAATARVRAANEARLGALSPCESRSEAPMSALQRAGGGPQGCTVLGEQARAQRVARASQSAVLAGVW
>GleFolCCAP11163121671_rbh_TGME49_292120
XTAKGVDGSCCSSGKPPASDMPEYEPQPKGEAHRECVEAAPSSPAQARDGEGAGFHAEDDVVQESYFARELEELRALPANSSSGPRPAYSFKTGAKYSGQWRGNERHGLGEQIWADGAQFVGQWEHNFAQGLGKFLHADGDVFVGQWQKNAAQGLGYYYHKMGLTTYGGRWVDDLQDGDGVEEWEGGSKYHGQFVQGKKQGYGVYTWPDGSVYAGQWRANSINGYGHYIGKDGRAFKGMWKEAVIHGCGTYSWPDGRTFSGQYADDQKQGFGVFTWQDGRRFEGFWHQGKQHGYGGDVQAERRGAPARRLAPRAPARDAGGGPGGQVVSGAALCAEVARRRLQRQDAAPLYNEKK
>GleFolCCAP11163148134_rbh_TGME49_292120
XRGQARRPRRAGVARRRALRGPVAERLGRGLRDDEGQWSDDKANGEGVYHHQNGSRYVGQWKDDQKHGHAVEEWADNSRFEGQYECGQKHGTGTFVWPEGSSYRGEFRHNEIHGTGTYTWNDGRIFNGQWEHNRMSGQGTFTWSDGRKYVGSYLNDKKDGRGVFTWPDNRQFDGQWKDGKQHGTGVFKTAKGDLRAGEWKDGIRVRWTSEAYREDGKPVGGGGGSGGASATRISGVAEAIPLTGAALEFSVGAATCNGQVHEASXLTGSPLCDAKPRSASPPAMLQTGPPPTQRPTRRGASGQHRLGSRASVLADFWSQVLAPASLRQASAS
>GonSpiCCMP409015428_rbh_TGME49_292120
XRAWLQRAGITWRPAQGPTGIQRVPIPGLLLASAGMGAASCAHQKADSCPTACCNAQKWAGTDMIPEYEPKGKTEVQRECVEPAPPVVIALRETDQGQSSGQQNLSKDGHGQGPASVDEGTSESYFARELQELRILPSDGTQGARPRHKFKTGATYLGQWKANTRHGVGEQTWADGATFVGNWKESYAEGPGKFVHADGDVFVGQWRANAAQGLGTYYHKKGLTTYGGQWVEDYQHGHGVEVWEGGSKYNGQFVWGKKQGYGVYLWPDGSVYCGQWHSNSINGYGHYIGKDGREFKGMWREAVIHGCGTYSWPDGRTFCGQYADDQKQGFGIFTWKDGRRFEGFWHQGKQHGYGITYKPSGEILKQGVWNMGHQPETPEEAPXGVNARPDQQEGGLIRRLSAAFACTGLLALGASPARDSGGRRALDQLX
>GonSpiCCMP409032411_rbh_TGME49_292120
MGQSCSQKQCCGGSDDKSMTTHVGATSALGDEGKHPSGADFDGGEMAANEDLLKSTSYFERELREIAALKQAGIPPKAGELYKFKSGATYQGQWKDGARHGFGKQTWPDGATYEGQWKDNCAIGNGRFAHSDGDVFIGQWGRNVASGIGTYYHKGSTTFQGQWRNDLQDGHGVETWSEGSRYEGNFRNGQKDGYGSYFWIDGSSYHGKWCDNIIDGEGMYTANDGRCFRGQWKESVIHGVGLYIWPGGRQYSGQYVSDQKHGFGVFLWADGRKYEGFWANGKQSGMGRYTTKDGTTKVANWEAGRRAQDSEEQQN
>GreNip001753_rbh_TGME49_292120
MAADAADSQLKGVADDPNATIVDRPTVQLVNGITYTGQWKGRKKHGKGKQVWQDGAYYDGEWKDGETCGKGVFQHVDGDRYEGVWENSKANGYGVLHHKDGSKYEGHWKDDVQHGQAKETWADGSYFEGSYVDGNKEGRGRFWWPDGSCYDGELSNNEIHGWGRYCWRDGRVYSGQWVANRMHGYGIFHWPDGRTYKGQYDHDKKEGYGEFYWVNGKVYRGQWKDGKQHGFGIFKNPNGEMRFGLWHEGRRTEWFQNTESADAYKRDNGVHEPEAPALPTWLVTDPLTPEEIENLKQKNNGAEPATANENDLPNKIK
>GymCat000907_rbh_TGME49_292120
MGQSVSLEHAKPCPLVCCNVARELGRSDGLAEYEPQGKSEAAQESIEPMPPAAIQLSRNRDALEDRFEPSGTFGDDYNIVDDSGGESYFARELQELSRLPPDGREGPRPLYTFKSGATYLGQWKGNTRHGVGKQTWTDGATFVGQWHNNYADGLGRFVHSDGDVFVGSWKRNAAQGLGVYHHQRGATTYSGEWVEDLQHGYGVEQWQGGSKFHGPFHWGKKQGYGVYEWPDGSKYSGQWKANSINGYGHYIGKDGREFRGMWKEAVIHGCGKYSWPDGRTFAGQYTDDKKQGFGIFTWQDSRRFEGFWDEGMQHGHGITYKPSGEVLRQGMWYMGRQPESPEEVPEVSPNHLRDNAIGQNAGEDGFQQPMGEX
>GymCat007578_rbh_TGME49_292120
XEPPRQCCEMTEGQEQQQFVAFNRGVDELAEDWNRPGYVKAMHSFDDSYTNESRTVTDEYIRDEGGERKYIDLANSIRAYFDKEYDELAMKDVVDAGIQEQRPTYTFSSGARYVGQWKGKHRHGFGCQYWSDGATYKGQWRGDQAYGHGCFKFDGGVASYIGQWKHNMAQGMGINYGPDNLYVGQWVDDLQSGFGVEIWLSDGARFDGEFKNGTKDGEGVYTWPDGSTQAGTWKDGLMNGRGKYTGSDGRVMLGTWANDHKNGMCKCSWKNGKVYAGEYTNQKEGFGIFYFDDGTEHKSYW
>GymCat007751_rbh_TGME49_292120
XAGLLLALAMGQGYGNRCCRLVEENTDALPNLRKARFDGYGDGMASDKDPSTVDPDVLAYDPNEASAAGYFDRDIEEILDLFETDEALKQGALSEKPSVTFRSGASYKGQWRGSKREGFGVQRWPDGAVYEGSWYDNAASGDGRFIHASGDVYIGQWRRNIANGRGNYLSKDSTLYEGTWQDDLQEGYGVEYRSDGSRYEGAFKAGRKDGSGIYFWPDGSTYQGEWFAGVLNGLGTFMCSDGHSTRGTFSEGKLHGMVKYSYQDGRQYAGQYKNNVKDGFGVMFLPHGKTQRGYWREGKSX
>GymCat008145_rbh_TGME49_292120
XTENDGFTVGDAACAGFEHPSMAEDTCFGKVHSTTEVAWGTQRKDDETVDNDAHHAPGSLEADVGYFALDAEELAWIREHGGATSGEAFTFKSGSVFEGQWRDNMRHGFGRMRWPDGASYSGEWDENRAEGQGLFAHNDGDYYVGQWQDNLTSGYGIYYHDGSAAYRGEWRNDLQDGSGIEAWTMGATYKGEFKAGSKEGYGCYFWVDGSKYEGAWGNNMINGHGKYNAVDGRQFQGQWQSAEIDGIGRYVWPDGRQYVGRYAMDQKHGFGIFSWPDGRYLEAFWTNGKQQGIEKPKRRDVNNSSYERSDGX
>GymCat010098_rbh_TGME49_292120
XEPPRQCCEMTEGQEQQQFVAFNRGVDELAEDWNRPGYVKAMHSFDDSYTNESRTVTDEYIRDEGGERKYIDLANSIRAYFDKEYDELAMKDVVDAGIQEQRPTYTFSSGARYVGQWKGKHRHGFGCQYWSDGATYKGQWRGDQAYGHGCFKFDGGVASYIGQWKHNMAQGMGINYGPDNLYVGQWVDDLQSGFGVEIWLSDGARFDGEFKNGTKDGEGVYTWPDGSTQAGTWKDGLMNGRGKYTGSDGRVMLGTWANDHKNGMCKCSWKNGKVYAGEYTNDQKEGFGIFYFDDGTEHKSYW
>GymCat029461_rbh_TGME49_292120
QCSAQVGKPCGTECTAQEFCNASFDAVYDHSSDVLVSNYQNLRTQRKFTMESPVKVEDHHYGKRVINGYMDSVGLSSLEDFDGYRGSLTGGAPRADELYQAPGEMFDSVFTPIPSPVPSPCGTPPRQRSTSEVHEEGFYAKNQQPTLERKPSYELIVEKLSTVQQMQADPGKGVPHRERSQSSDLSTSAKEARGDSRQSPDGQQSDQSEGTPDDVGGFQAEVGAQEEDDSDVDDQEDTTGGVQTYFDRERGACPHGKGSILQEDRPTFIYSTGATYTGQWRGHRRDGHGIQKWPDGASYAGEWRNDRSHGSGRFNYCSGKASYTGQWKKNHADGMGTAVHDDRIYRGQWRHDLQEGVGVEIWHDGSKFEGEFFHGTKHGVGVYHWHDSSRHVGTWKEGMMHGRGEFHGSDGRIFHGTWSNHKKNGFGKCSWQSGEKYAGQYVDDIKEGFGDFWWPDGALKRCFWRGGMPTDVFD
>GymCat041729_rbh_TGME49_292120
ARRLVDTFALEMGVACSQNFDEGCTACSHRDASAYVEVPYKTDGMPANYPLVEEHSSKVFDEKTEEKAAPSYYEDAVSNSGYQFRGGAGDAGFMEAMVSKAGIVEASSYDVGGFGQPSSRKPTMAHNAVMHKLTPGEGNDDVESIDNDSYFERERPELADIQVHGRVAVGRPYRFSTGAIYTGQWVNNKRNGYGKISWPCGAVYEGQWKDNYAHGNGRFTHPDGDMHIGQWRQSKANGHGSFYRKGVLGYWGEWSNDLQHGNGIEIVEENSVYRGTFKRGDKHGYGVYKWSDGAQYAGAWCANLIHGHGKYTSDDKCCFEGQWRNAVIHGVGKYSFVGGQEYQGQYVNDQKEGFGVFTWPEGKMYEGFWHNGKQDGEGLYTANSMGGPKRLAMWKDGSMLKSSNAHRK
>GymCat053175_rbh_TGME49_292120
AIGFRRAFSAGMGAKCAGTADPPCCNNEQADELTEFNGGVDELAQGWNNPTKLQVMSMFDDGYTNDSNKVTEEYEKDEAGANNYDLNHDKSIKTYFDKEYNELADSTILDPDLQEERPKYTFSTGANYEGQWKGNHRHGFGCQRWPDGASYSGQWRADQAYGHGTFNFKIGTASYTGQWKHNMAHGIGVAYHPDRVYRGEWVDDYQTGAGVEIWTSDGSKFEGTFKSGTKHGHGIYHWPDGSIHAGAWDEGCMNGRGEFRSKDGMVVLGTWANDRKNGMGFCTLKNARTYKGQYLDDQKDGFGVFEWTDGTKQEAFWVKGQPIKQKKKKKQAKPEEKNEEKPESAEGAAVSPRDVASTSDAAFPVLRHAMLTAGRASPATVVGTST
>GymCat065525_rbh_TGME49_292120
MGQSVSLEHAKPCPLVCCNVARELGRSDGLAEYEPQGKSEAAQESIEPMPPAAIQLSRNRDALEDRFEPSGTFGDDYNIVDDSGGESYFARELQELSRLPPDGREGPRPLYTFKSGATYLGQWKGNTRHGVGKQTWTDGATFVGQWHNNYADGLGRFVHSDGDVFVGSWKRNAAQGLGVYTTTYSGEWVEDLQHGYGVEQWQGGSKFHGPFHWGKKQGYGVYEWPDGSKYSGQWKANSINGYGHYIGKDGREFRGMWKEAVIHGCGKYSWPDGRTFAGQYTDDKKQGFGIFTWQDSRRFEGFWDEGMQHGHGITYKPSGEVLRQGMWYMGRQPESPEEVPEVSPNHLRDNAIGQNAGEDGFQQPMR
>GymCat066314_rbh_TGME49_292120
XQTGRAFATVAPHAPMGAKSSKGAADQEEDLRRDEAAYVETWKRTPKRTPQCVVKPSQKDSEHIGAAMSEVVDYFDPCVEELQDRFGEKDPNVQESRPLIAFDSGATYTGQWRGYERQGFGVQTWPDGAVFEGQWAANQVQGVGRFSHFNGDLYVGEWRASVAQGHGAYYNKDGTNYMGEWRDDLQKGYGVETLDAKGSCYMGLFMNGEKNGHGVYSWPNGAEYRGEWKRNAMHGWGEYNGHDQRTFKGCWNKSSKMAQACTSGGTDEAIVASTRTTRSMGSGSSRGQPDETTRASGHMERRQETGSSCIAMVHGNCEPPPLARSAASVDRIRSTPPWMHELSRHSKFY
>GymCat066929_rbh_TGME49_292120
XPRAALRRPSDSMGQCLCISAGQADQHQQEVDPLTGSASANNAKLKNVPGFDQSLLAVSGASQLPADAAFCKDRIERPTVLLEHGVKYTGQWKGDRRDGHGVQDWPDGACFDGQWRDGLAEGFGKFMHADGDLYEGQWRSDKANGEGVYHHADGSRYVGQWKSDHKEGHAVEEWADNSRFEGQYREGKKHGVGKFTWPEGSSYDGEFSSNEIHGHGTYTWNDGRVFDGQWQNNRMSGVGTFEWKDNRKYVGNYINDKKDGHGVFTWPDGRQYDGEWKDGKQHGTGTFKTAKGDLRCGEWKEGVRIRWLSEAYREDGGSVGNRGGAGQNAAKTNKSAEENDPNVVVAPLLNEEFQA
>GymCat077441_rbh_TGME49_292120
XCCSQGLDVRRASPGGLPEEAAACCNRGAPEGLTECNGGIDELADGWNRPSQVRAMSALDDGYSNDSHNITLQYQKDKVGANYYDVNHHTLIKTYFDKEYDELADMAIVNADIQEERPRYTFSSGSTYEGQWKGNHRHGFGRQYWRDGASYSGQWRADQAYGHGIFKYKSGTSSYVGQWNHNMAHGKGISYHPDRVYAGEWVDDYQTGFGMEMWVSDGARFEGEFKNGTKEGYGFYTWPDGSTHAGDWSNGYMNGRGEFRSKDGMAVLGTWVDDRKNGMAFCTLKNKRTYKGQYVNDQKDGFGIFEWTDGTTQEAFWVKGQPLKFKRKKKESVNK
>HamHamHH34006286_rbh_TGME49_292120
MGACKSKPKTKRPAEADGGNAGVTAAPTAAPVEGEAEMQKPEGAVTPAREDTPSQANEKTEAHPELAAAPEEQQRSATGSAEAGGAEASGEAGTAEAGTAEAKTGDASEGDQDANAAAGSYHMSAEPEVDVRTVEGEGAEGDLVSRPVVTLANGVTYTGQWLGTKKHGQGVQQWPDGAKYVGQWKDGFADGQGVFTHADGDFYEGQWRMDKANGYGEYRHSDGSEYRGGWRDDKKHGEAVEKWADGSHFEGQYANGKKEGEGSFTWPEGSHYRGQFRENEIHGQGRYIWADGRCYEGQWAHNRMNGEGVFTWSDGRKYVGGYVNDKKEGQGTFLWTDGRSFRGGWLNGKQHGVGEFTARSGEKKRGIWDQGVRQRWLEDNEDVDEHGQVVKVNVESRSADAAPARTDASAIRQTASSAGVAQPATGSRASLNGAQLSSQGSGLGRTLHPGNSGNAEHTQFLGVESAPITA
>HemSpeSG2012SG2015015745_rbh_TGME49_292120
MGQCICVPSDADRLQEELEPFGDPTRGESSSKFANHLINSEPLDDSTRNAEEAVAGAGAPGSSVRTNKPAIQLDHGVKYTGQWKDNKRDGYGVQKWPDAARYEGQWKDGLAEGLGRFIHADGDVYDGNWSQDKASGQGTYYHVDGSKYVGQWKNDQKHGDAVEEWADKSRFEGGYVAGKKHGEGRFEWPDGSSYAGNFENNEICGNGSYTWNDGRQFTGQWVCNRMHGEGTFTWVDGRKYIGQYSEDKKEGHGVFEWPDGRSYNGQWSDGKQHGVGVFYTAKKEMRKGEWSNGQRTRWISPPYSAEDPPPAGL*
>HetRotSCCAPK0483005439_rbh_TGME49_292120
XGHCLCISAEQADQHQQDVEPFPGHRGTPAGVEKGKLFGNELVPGGPGDSYVNSKERVERPTVLLEHGVSYTGQWKGDKRDGHGVQEWPDGARFDGQWKNGLAEGYGKFVHADGDVYEGQWGDDRANGEGVYHHADGSRYVGQWKVDQKEGHGVEEWADNSRFEGQYRAGKKHGEGKFLWPEGSSYEGEFQNNEIYGMGTYTWNDGRVFNGQWANNRMSGTGTFTWKDGRRYIGAYLNDKKDGHGVFRWPDGREYDGDWKDGKQHGTGVFKTAKGDLRCGEWKDGVRMRWISEAYREDGKPVGAGNSAGSQASDLGPGDTNMGAAPVSEPGPLKDPI
>HetRotSCCAPK0483030895_rbh_TGME49_292120
LKLHGFPPSRTAMGASSCAPRPAEQCPPNCCNGSQRNGTDMLGEYEPQGKMEVQRESVEPAPPNAVFLQSPTDDPGGAGDEGMSESYFVRELQELRELPRDGPDGPRPRHTFKTGATYQGHWRGSTRHGQGVQTWVDGAAFTGQWQGNYAEGLGRFLHADGDVFVGQWRANAAHGLGIYYHKKGTQKATTYVGQWVEDLQHGHGVEQWEGGSKYTGQFFWGKKQGYGVYEWPDGSRYSGQWRANSINGYGHYVGKDGREFRGMWKDAVIHGCGKYLWPDGRMFCGQYCEDQKQGFGVFTWKDGRRFEGFWEQGKQHGHGITHKPNGEILKQGFWVHGQQPDGLEDKGGPEPTIRAEVPSWPDGRQFCGQYAEDQKQGFGIFTWADGKRFEGFWSQGKQDGYGITYNANGTVLKQG
>HetRotSCCAPK0483042593_rbh_TGME49_292120
LKLHGFPPSRTAMGASSCAPRPAEQCPPNCCNGSQRNGTDMLGEYEPQGKMEVQRESVEPAPPNAVFLQSPTDDPGGAGDEGMSESYFVRELQELRELPRDGPDGPRPRHTFKTGATYQGHWRGSTRHGQGVQTWVDGAAFTGQWQGNYAEGLGRFLHADGDVFVGQWRANAAHGLGIYYHKKGTQKATTYVGQWVEDLQHGHGVEQWEGGSKYTGQFFWGKKQGYGVYEWPDGSRYSGQWRANSINGYGHYVGKDGREFRGMWKDAVIHGCGKYLWPDGRMFCGQYCEDQKQGFGVFTWKDGRRFEGFWEQGKQHGHGITHKPNGEILKQGFWEQGKQHGHGITHKPNGEILKQGFWEQGKX
>HetTri019050_rbh_TGME49_292120
XGKKGRAPMLQFCSECPGVSGELVETNSPAQVKPSEHRKKRPPYEYENGVVYDGEWLDMKREGHGVQX
>HetTri037350_rbh_TGME49_292120
VAGAAEAAACDTSSVGGRQPELVFSMGANCSNNCCKEDSSSIDNVVVAQSWEATADQVKPGGRGSDAKDHSSSYFDREVPECNALPVGGGVVERRPRHTFKTGATYDGQWRGNKRHGFGVQVWPDGAKYEGEWRDNQASGKGRFMHSDGDTYIGEWRTNVAHGKGTYHHKNLTSYAGDWVNDLQEGYGVETWAEGTRFEGIFKNGQKEGYGVYFWPDSSQYIGTWAMNTINGHGAYVGSDGRWYKGTWQDSVIHGIGKYTWPNGREYAGWYQLDRKDGFGTFVWPDGRKYEGFWSQGRQSGHGRTRLKDGNYKYAYYKDGKRESGDDVDKKADVA
>HetTri038007_rbh_TGME49_292120
GCETEKEGRQVVARPRTAEECDDCACDTARTLGKPLPSEFVARIGNMDGSTPKAIAASRGRSYFERGLQELRGLPGDGPTGRRPRYTFQTTGDTYLGQWWGSARHGLGEQKWTDGARYAGFWKKSAAEGLGLFEREDGDVYVGQWQGNAAHGMGVYYHERGLTTYDGEWAEDMQHGLGVETWDGGGQGSSKYGGHFARGVKEGHGVYEWPDGSMYYGQFRANMIDGYGHYVDADGREFSGKWRESAINGCGQYSWPDGRTYCGQYESDQKHGYGVLTWKDGRRYEGFWQAGRPHGPGTAYDANGDVLKRGTWNKGEAPDDGPAGGDKAVLANEHLSASPAMX
>HetTri054958_rbh_TGME49_292120
XWRPCAEGGMGHCLCISAEQADQHQQDVEPYPGHRGSASGVEKGKVFANDLVPGGDGSHSKERIDRATVLLEHGVSYTGQWKADKRDGHGVQEWPDGARFDGQWRNGLAEGFGKFVHADGDVYEGQWRDDRANGEGVYHHADGSRYVGQWKDDQKEGHAVEEWADNSRFEGQYRAGKKHGVGQFSWPEGSSYEGEFLLNEIYGQGTYTWNDGRVFSGQWANNRMSGMGTFTWRDGRRYVGSYENDKKDGHGVFTWPDGREYDGEWKDGKQHGTGVFKTAKGDLRCGEWKDGVRIRWISEAYREDGKPVGSGGTSAPAAAAPPX
>KarBre015326_rbh_TGME49_292120
XLRGVCPGICGDPEGSNGAQALVARVERPVVTLDQGVKYTGQWKDEKRDGKGVQEWPNGSKFDGNWKDDVVEGPGVFTHAHGDVYEGQWRDDKANGEGIYHHTDGSWYEGQWKDDEKDGCAVERWADGSIFEGQYKAGMKDGTGRFCWREGHWYTGEFSNNEMHGEGTYTWEDGRCFVGQWVHNKMSGTGVFTWSDGRKYKGSYRNDKKEGNGVFVWPDGREYDGEWKEGKQHGKGIFKTAKGLYREEWSNGVRVGAEEIAGESNIPEP
>KarBre053754_rbh_TGME49_292120
MGQSSIALPKPAACPPVCCNGIGHPANRSDQLPEYEPKKKDEVTRECVELSPPSATAVQAGTHSYASGFSSADDGGMQTSRSMDEADIDSYFGRELQELRALPATDEEGPRPLYSFKTGATYLGQWKGNARHGVGMQTWADGAKYIGHWADSFAEGVGQFVHIDGDVFVGQWRRNSASGLGTYYHKKGLTVYGGQWVQDLQHGHGVERWEGGSRYNGQFVWGKKQGHGVYQWPDGSQYSGEWFANSINGKGHYIGRDGREFKGMWKDAVIHGIGRYTWPDGRSFCGQYAEDQKQGFGIFEWKDGRRFEGWWRQGKQHGHGITYKSNGEILKEGIWTMGRPPALSDEDX
>KarBre054623_rbh_TGME49_292120
XSSVPDGCLHLAPERLCRAGGARSAVATAPSPKRADEVQSEALEPVPRHATDAPAEQEVRDRAAGSESAAQEFQVDEDNESYFARELLELKKLPVDFRDGKQPEFVFKSGATYDGWWKGNCRHGMGVQKWVDGAKFTGHWVENYAEGLGQFRHADGDIFVGQWRQNAADGLGIYYHKKGQTTYGGQWVDDLQHGHGVEQWEGGSKYSGQFVWGKKQGYGVYEWPDGSKYFGEWDSNSINGRGHYVGKDGREFKGMWKAAVIHGCGKYLWPDGRTFCGQYVEDQKEGFGVFTWKDGRRFEGLWHNGKQHGYGITYRMDGTVHKRGVWSMGRPPETPEEAPESNPFP
>KarBre055310_rbh_TGME49_292120
XWATAFALGPSHTAVGRERWATAFALGPSHTAVGRERWATAFALXAEQADQHQQDVEPYPGHKGSASGNDGKKNFTPGYERDLMSGPPSDTYSKERVERPTVLLEHGVKYTGQWKADKRDGHGVQEWPDGARFDGQWRDGLAEGFGKFMHADGDVYEGQWRDDKANGEGVYHHADGSRYVGQWKDDQKEGHAVEEWADNSRFEGQYKAGKKHGIGKFTWPEGSSYEGEFQNNEIHGHGTYTWNDGRVFTGQWQNNRMSGTGTFTWKDGRKYVGNYMNDKKDGHGVFTWPDGREYDGEWKDGKQHGTGVFKTAKGDLRCGEWKDGVRIRWISEAYRDDGKEASTNRQGSPVANNATNPETNATE
>KarBre068753_rbh_TGME49_292120
MGAQCSQKCCGADGGKDAVMTAAGDDSLPAVSLDPAELPKGKEGFESRDVKEEGGEEANSASYFDREVPELNRMKADSSAAVEKRPKYTFKTGAVYTGQWKGNTRHGFGTQKWPDGAIYEGEWKENCAEGKGRFTHSDGDAYIGQWKGNVAHGKGIYYHKDLTTYEGEWCNDLQEGYGVETWAEGTRYEGNFRLGQKEGFGVYFWPDGSQYRGTWEVNTINGRGAYIGSDGRWFKGTWQDAVIHGMGKYTWPNGREYSGQYVFDRKEGFGVFIWPDGRRYEGFWYQGRQHGHGKSTLKDSSIKYANWKEGKREGDDEKAPSETVPAEE
>KarBre072459_rbh_TGME49_292120
RNRALWYCQRAMGASSCAPKDGQGCCQGKKSGGDTLPMEYEPKRADEVQSEALEPVPRHATDAPAEQEVRDRAAGSESAAQEFQVDEDNESYFARELLELKKLPVDFRDGKQPEFVFKSGATYDGWWKGNCRHGMGVQKWVDGAKFTGHWVENYAEGLGQFRHADGDIFVGQWRQNAADGLGIYYHKKGQTTYGGQWVDDLQHGHGVEQWEGGSKYSGQFVWGKKQGYGVYEWPDGSKYFGEWDSNSINGRGHYVGKDGREFKGMWKAAVIHGCGKYLWPDGRTFCGQYVEDQKEGFGVFTWKDGRRFEGLWHNGKQHGYGITYRMDGTVHKRGVWSMGRPPETPEEAPESNPFP
>KarBre096012_rbh_TGME49_292120
XPGICGDPEGSNGAQALVARVERPVVTLDQGVKYTGQWKDEKRDGKGVQEWPNGSKFDGNWKDDVVEGPGVFTHAHGDVYEGQWRDDKANGEGIYHHTDGSWYEGQWKDDEKDGCAVERWADGSIFEGQYKAGMKDGTGRFCWREGHWYTGEFSNNEMHGEGTYTWEDGRCFVGQWVHNKMSGTGVFTWSDGRKYKGSYRNDKKEGNGVFVWPDGREYDGEWKEGKQHGKGIFKTAKGLYREEWSNGVRVGAEEIAGESNIPEPAKSAG
>KarBre106027_rbh_TGME49_292120
XAQSLSYFEKELPELRTLQSGKSSSEKERRPPFKFKSGAVYTGQWKGNARHGFGVQTWADGACYKGEWKENCAEGKGRFCHSDGDIYIGEWKNNVANGKGIYYHKDDTTYLGEWVNEXVYFWPDKSQYCGAWEVNTINGRGAYIGSDGRWFKGTWQDSVINGVGKYMWPNGREYYGQYVFDRKEGFGVFVWPEGRKYEGYWSQGRQHGSGMVTEKDGSCRVERWVNGRREKTERDENYEELADE
>KarBre136870_rbh_TGME49_292120
XAMGASSCAPKDGQGCCQGKKSGGDTLPMEYEPKRADEVQSEALEPVPRHATDAPAEQEVRDRAAGSESAAQEFQVDEDNESYFARELLELKKLPVDFRDGKQPEFVFKSGATYDGWWKGNCRHGMGVQKWVDGAKFTGHWVENYAEGLGQFRHADGDIFVGQWRQNAADGLGIYYHKKGQTTYGGQWVDDLQHGHGVEQWEGGSKYSGQFVWGKKQGYGVYEWPDGSKYFGEWDSNSINGRGHYVGKDGREFKGMWKAAVIHGCGKYLWPDGRTFCGQYVEDQKEGFGVFTWKDGRRFEGLWHNGKQHGYGITYRMDGTVHKRGVWSMGRPPETPEEAPESNPFP
>KarBre137927_rbh_TGME49_292120
XNAPRDARPDALPEYEPQPKAEAHRECEEPSPPRAVMNANRGISDLGSSRPMDFASRQTEESGSANNATVLPDPDHLLDGDDSGGESYFARELQELRQQPSDGHVGPKPKYKFKTGATYSGQWKGNARHGIGVQTWLDGAKFTGQWCDSVAEGLGRFMHADGDIFVGQWKQNAAQGLGTYYHRKGQTTYRGQWVEDLQHGHGVEQWEGGSRYSGQFVWGKKQGHGVYEWPDGSIYRGEWQANSINVRDGREFRGMWRGAVIHGCGKYLWPDGRTFCGQYAEDQKEGFGVFTWKDGRRFDGWWHHGKQHGCGITYRSNGEIIKQGVWNMGRPPESPPEVVPEAPAGQAGAALYSNSNGRPAP
>KarBre146844_rbh_TGME49_292120
XCSTSTCGLSSGFLANEADLTAPRHQRNNEPVDGVFPSLSRGLAVADGRNPMTHGDSSSSQQSQTYFDQDVHELQTLPPSKSSMQEARPMYTFRNGATYHGQWYGNQRHGAGVQRWPDGAVYVGQWRANCAEGKGRFVHTDGDVYCGEWRNNVAHGLGIYRHQKVTSYEGQWQNDLQHGYGVEIWEEGSRYEGEFKAGQKDGMGSYLWADSSAYHGRWKGNSINGPGIYEGGDKRKFKGQWKGSMIHGDGTYSWPDGRKYSGQYLNDRKSGFGIFEWPDGRKYKGFWQNGKQHGQGEFTRDGSTMLAMWAKGKRLEVLDRRSVSDSLEGHALSTPR
>KarBre147956_rbh_TGME49_292120
MGASNGCASCGCSQKCCGDQQDADPTLKVVGTREAPKKDPVTENGAEAHFLSYFEREIPELRTVKSSGSGQRPRYTFKTGATYTGQWQGNARHGYGTQRWPDGAVYQGEWRHNFAEGKGRFLHTDGDSYIGEWRSNVAHGVGAYYHQNLTSYKGQWFEDLQDGYGVEAWAEGTRFEGRFKGGHKQGHGIYFWPDGSMYCGTWELNTINGHGKYTGFDGRLFQGTWQDEVIHGRGKYTWPNGREYSGQYYFDRKEGFGVFVWPDGRMYEGFWYQGRQHGHGKSTLKNGSVRYALWRDGVQERNDKDEKQDESADQANTALED
>KarMicCCMP2283003418_rbh_TGME49_292120
XXXXPVVIQRDKQDRQRVVHDQQGESESYFAREIPELRNLHDAGREGSRPLYVFETGATYLGGWKGNMRHGKGKQSWLDGAVFTGLWKENFAEGYGEFIHADGDVFVGEWHKNTAQGLGIYYHKKGLTTYGGQWVEDLQHGHGVERWEGGSTYNGQFVWGKKQGNGVYTWPDGSVYSGEWHANSINGKGHYIGKDGREFKGEWKEAVIHGCGKYSWPDGRTFRGQYVDDQKHGFGVFQWKDGRRFEGWWHKGKQHGYGVTYRCNGEVLKEGIWKMGQPPETPEESPEAK
>KarMicCCMP2283023168_rbh_TGME49_292120
XAGMGQACSSKDSRCAVDCCSNDDPKSFKPEDLKETEEEPQEKADEAPKILINSPSASSTVDVVSEEKAKTKVSMPGYFEREVEELKLLNSRGPEGMRPPFKFKTGATYTGQWKGNSRHGMGIQQWPDGAIYEGEWNMNKAEGCGRFAHTDGDFYVGEWKGNVANGQGVYYHRDVTTYEGEWLGDLQEGYGVESWGEGSRFEGVFHAGQKQGHGIYFWPDGSEYRGTWEGNCINGLGAYMGSDGRWFKGHWSDSVIHGIGRYAWQDGRVYNGGYAFDKKDGFGIFAWPDGRKYEGFWRQGKQHGNGRYTMKDGSTRTATWKDGKRQSVDSEPSPSEVPESLCGD
>KarMicCCMP2283033163_rbh_TGME49_292120
MGASACSANRESGDGCCQGSKAKANDMISEYKAGSKDIMNQEALETAPPRSGNEASDGTKRRDQDNLLTDEDDMANESYFARELQELKHLPTDGKDGDRPLFTFQSGATYLGQWKGNCRHGIGVQTWSDGARFTGHWQDSYAEGLGQFKHADGDIFVGQWRQNAAHGLGIYYHKKGATTYGGQWVDDLQHGHGVEQWEGGSKYSGQFHWGKKQGHGVYEWPDGSKYYGEWNANSINGRGHYVGKDGREFKGMWKQAVIHGCGKYLWPDGRMFEGQYVEDQKEGFGIFTWKDGRRFEGLWHNGKQDGFGITYRTDGSIHKRGMWSMGRPPETPEEAPESNNQ
>KarMicCCMP2283042039_rbh_TGME49_292120
VVSLLSRMGNEACTADTANCVKEERNILPWARSDPTPQHNGLPVDGLVQAGGYKTAHGSDISSRYQGHSPQQSIPTFRSPLSEIHTFSAASGSMASPGQRSDQLMQSVSPRHPRASNEGGPEVKQDDWQAVSQSPRGSPNFRARIEDEVVHLHSAEQEEDRALEALVAREAAKQCYFDLEVGEAGPAQSSSSDARGRERRWHRFRTGATYDGEWLGGMRDGIGKQCWPDGTVYVGEWRRGRAGGSGEMRHSDGDVYTGQFVNGRAHGSGVFRHQGSHAIYEGEFQNDMREGLGVELWVDGSWYAGDFRKGAKHGFGEHRWPMPPGTYYVGRWGANELSGPGRYFVKDGPSYEGEWTHSVIDGIGLFSWPDGRQYEGGYQMDKKHGFGI
>KarMicCCMP2283043305_rbh_TGME49_292120
XAISYLVMGHCMCFAADQQDPHQQEVEPFPGNRGAASGGNKTGYNKFGNNALSGPPLDAVSKERIERPTVLLDHGVKYTGQWKGDKRDGHGVQDWPDGARFDGQWCNGLADGFGKFMHADGDVYEGQWKDDKANGEGVYHHADGSRYVGQWKDDQKEGHAVEEWADNSRFEGQYKSGKKHGVGKFTWPEGSSYEGDFQNNEIHGQGTYSWNDGRVFTGQWKANRMSGTGTFAWKDGRRYVGAYLNDKKDGKGIFTWPDGREYNGEWKDGKQHGTGVFKTAKGDLRQGEWKEGARIRWISEAYRVDGKAVTGTSGAVAAESNNANPE
>KarMicCCMP2283045545_rbh_TGME49_292120
XKYVFKTQATYTGQWKGHQRHGYGCQRWPDGAVYEGEWKENCADGKGRFTHSDGDAYIGEWKX
>KarMicCCMP2283050106_rbh_TGME49_292120
MGNTSCAPAVGSPKCQPSCCNGTGLTDREKVVNEYEPKGRSELRQESLEPPPVVIQRDKQDRQRVVHDQQGESESYFAREIPELRNLHDAGREGSRPLYVFETGATYLGGWKGNMRHGKGKQSWLDGAVFTGLWKENFAEGYGEFIHADGDVFVGEWHKNTAQGLGIYYHKKGLTTYGGQWVEDLQHGHGVERWEGGSTYNGQFVWGKKQGNGVYTWPDGSVYSGEWHANSINGKGHYIGKDGREFKGEWKEAVIHGCGKYSWPDGRTFRGQYVDDQKHGFGVFQWKDGRRFEGWWHKGKQHGYGVTYRCNGEVLKEGIWKMGQPPETPEESPEAK
>KarMicCCMP2283054474_rbh_TGME49_292120
XQAMCPAACKEVDMARPVDLREDRPEVKLDFDVKYTGQWKGQKRDGYGVQVWPNGSKFDGEWREDAANGHGKFHHADGDTYEGQWKDDKANGEGTYHHKDGSWYEGQWKDDQKNGCAIEKWADGSMFEGQYAMGKKHGTGRFRWSEGHQYNGEFHNDDIQGDGQYVWEDGRSFKGQWDGNKMNGTGTFQWADGRSYTGEYLKDKKEGHGIFTWPDGRQYDGQWREGRQHGTGTFTAEKGKFIEEWNAGVX
>KarMicCCMP2283055749_rbh_TGME49_292120
XNFYYKMGSASCSHEASCAQCCAGSKDGMRPQSRMEYEPSSQQEAQREYAEPSPAKAVVGAQNRGNAPDSGRMQFGYRMSEAEQGRGEADEDDNAAGESYFAREMQELQELPPNGESGPRPMYRFRTGATYNGQWKGNARHGVGVQTWRDGASFTGKWVNSFADGIGKFVHADGDVFVGQWKTNAAQGLGTYHHRKGQTTYRGEWIEDLQHGVGVETWDGGSSYSGQFVYGKKEGYGVYTWPDGSIYQGTWEGNSINGKGHYIGKDGRQFRGEWKGAVIHGIGEYTWPDGRSFCGQYCNDQKEGFGVFTWRDQRRFEGFWLQGKQHGRGCTYKASGDVIKKGVWIMGAAPENPEDVPEGNNVIDNQK
>KarMicCCMP2283055895_rbh_TGME49_292120
XTNRWAVTGVPFDARLGAMGHCLCISAEQADQHQQEVEPFRGNKGSASDARKGLASSYDGVMNGPPSDTYSKERLERPTVLLEHGVKYTGQWKGDKRDGHGVQEWPDGARFDGQWREGLAEGFGKFMHADGDIYEGQWRDDKANGEGVYHHADGSRYVGQWKDDQKEGHAVEEWADNSRFEGQYKSGKKHGIGKFTWPEGSSYEGEFQNNEIHGHGTYTWNDGRVFTGQWQNNRMSGTGTFTWKDGRRYVGNYINDKKDGHGVFTWPDGREYDGEWKDGKQHGTGVFKTAKGDLRCGEWKDGVRIRWISEAYRDDGKEAAGRALPESNNNMSPES
>KarMicCCMP2283071036_rbh_TGME49_292120
XFSDKGLRDLRRSRSFLPMGASACSANRESGDGCCQGSKAKANDMISEYKAGSKDIMNQEALETAPPRSGNEASDGTKRRDQDNLLTDEDDMANESYFARELQELKHLPTDGKDGDRPLFTFQSGATYLGQWKGNCRHGIGVQTWSDGARFTGHWQDSYAEGLGQFKHADGDIFVGQWRQNAAHGLGIYYHKKGATTYGGQWVDDLQHGHGVEQWEGGSKYSGQFHWGKKQGHGVYEWPDGSKYYGEWNANSINGRGHYVGKDGREFKGMWKQAVIHGCGKYLWPDGRMFEGQYVEDQKEGFGIFTWKDGRRFEGLWHNGKQDGFGITYRTDGSIHKRGMWSMGRPPETPEEAPE
>KarMicCCMP2283076759_rbh_TGME49_292120
XCCSNDDPKSFKPEDLKETEEEPQEKADEAPKILINSPSASSTVDVVSEEKAKTKVSMPGYFEREVEELKLLNSRGPEGMRPPFKFKTGATYTGQWKGNSRHGMGIQQWPDGAIYEGEWNMNKAEGCGRFAHTDGDFYVGEWKGNVANGQGVYYHRDVTTYEGEWLGDLQEGYGVESWGEGSRFEGVFHAGQKQGHGIYFWPDGSEYRGTWEGNCINGLGAYMGSDGRWFKGHWSDSVIHGIGRYAWQDGRVYNGGYAFDKKDGFGIFAWPDGRKYEGFWRQGKQHGNGRYTMKDGSTRTATWKDGKRQSVDSEPSPSEVPESLCGD
>KarMicCCMP2283098770_rbh_TGME49_292120
XNILPWARSDPTPQHNGLPVDGLVQAGGYKTAHGSDISSRYQGHSPQQSIPTFRSPLSEIHTFSAASGSMASPGQRSDQLMQSVSPRHPRASNEGGPEVKQDDWQAVSQSPRGSPNFRARIEDEVVHLHSAEQEEDRALEALVAREAAKQCYFDLEVGEAGPAQSSSSDARGRERRWHRFRTGATYDGEWLGGMRDGIGKQCWPDGTVYVGEWRRGRAGGSGEMRHSDGDVYTGQFVNGRAHGSGVFRHQGSHAIYEGEFQNDMREGLGVELWVDGSWYAGDFRKGAKHGFGEHRWPMPPGTYYVGRWGANELSGPGRYFVKDGPSYEGEWTHSVIDGIGLFSWPDGRQYEGGYQ
>KarMicCCMP2283102527_rbh_TGME49_292120
MVDEGKDKGIWGVXQAMCPAACKEVDMARPVDLREDRPEVKLDFDVKYTGQWKGQKRDGYGVQVWPNGSKFDGEWREDAANGHGKFHHADGDTYEGQWKDDKANGEGTYHHKDGSWYXGQWKDDQKNGCAIEKWADGSMFEGQYAMGKKHGTGRFRWSEGHQYNGEFHNDDXQGDGQYVWEDGRSFKGQWDGNKMNGTGTFQWADGRSYTGEYLKDKKEGHGIFTWPDGRQYDGQWREGRQHGTGTFTAEKGKFIEEWNA
>KarMicCCMP2283116886_rbh_TGME49_292120
XFDARLGAMGHCLCISAEQADQHQQEVEPFRGNKGSASDARKGLASSYDGVMNGPPSDTYSKERLERPTVLLEHGVKYTGQWKGDKRDGHGVQEWPDGARFDGQWREGLAEGFGKFMHADGDIYEGQWRDDKANGEGVYHHADGSRYVGQWKDDQKEGHAVEEWADNSRFEGQYKSGKKHGIGKFTWPEGSSYEGEFQNNEIHGHGTYTWNDGRVFTGQWQNNRMSGTGTFTWKDGRRYVGNYINDKKDGHGVFTWPDGREYDGEWKDGKQHGTGVFKTAKGDLRCGEWKDGVRIRWISEAYRDDGKEAAGRALPESNNNMSPES
>KarMicCCMP2283117274_rbh_TGME49_292120
XANGHVNKASEFSEYEPKARQEVTREAVEIAPPAAVTKEYSRTVDHKESHENESYFAREVDELQKLPNTNEEGARPVYTFRSGATYLGQWRGNMRHGEGMQSWLDGAKFIGRWCDNCADGSGKFHHADGDVFIGQWRANSAQGYYHKKGVTTYGGQWIEDLQHGHGIERWEGGSKYDGQFVWGKKEGYGIYTWPDGSCYSGEWSGNSINGRGHYVGKDGREFRGQWKEAVIHGCGMYTWPDGRSFCGQYTNDQKQGFGIFAWKDGRRFEGYWQAGKQHGHGITYSSSGEILKQGHWNMGQAPEDDDFYPSKLLHK
>KarMicCCMP2283120631_rbh_TGME49_292120
PVLARGGHCCNFYYKMGSASCSHEASCAQCCAGSKDGMRPQSRMEYEPSSQQEAQREYAEPSPAKAVVGAQNRGNAPDSGRMQFGYRMSEAEQGRGEADEDDNAAGESYFAREMQELQELPPNGESGPRPMYRFRXGATYNGQWKGNARHGVGVQTWRDGASFTGKWVNSFADGIGKFVHADGDVFVGQWKTNAAQGLGTYHHRKGQTTYRGEWIEDLQHGVGVETWDGGSSYSGQFVYGKKEGYGVYTWPDGSIYQGTWEGNSINGKGHYIGKDGRQFRGEWKGAVIHGIGEYTWPDGRSFCGQYCNDQKEGFGVFTWRDQRRFEGFWLQGKQHGRGCTYKASGDVIKKGVWIMGAAPENPEDVPEGNNVIDNQK
>KarMicCCMP2283130751_rbh_TGME49_292120
MVDEGKDKGIWGVLQAMCPAACKEVDMARPVDLREDRPEVKLDFDVKYTGQWKGQKRDGYGVQVWPNGSKFDGEWREDAANGHGKFHHADGDTYEGQWKDDKANGEGTYHHKDGSWYXGQWKDDQKNGCAIEKWADGSMFEGQYAMGKKHGTGRFRWSEGHQYNGEFHNDDIQGDGQYVWEDGRSFKGQWDGNKMNGTGTFQWADGRSYTGEYLKDKKEGHGIFTWPDGRQYDGQWREGRQHGTGTFTAEKGKFIEEWNAGVRTSVTPIDGSTPAEQT
>KarMicCCMP2283130931_rbh_TGME49_292120
XMGHCLCISAEQADQHQQEVEPFRGNKGSASDARKGLASSYDGVMNGPPSDTYSKERLERPTVLLEHGVKYTGQWKGDKRDGHGVQEWPDGARFDGQWREGLAEGFGKFMHADGDIYEGQWRDDKANGEGVYHHADGSRYVGQWKDDQKEGHAVEEWADNSRFEGQYKSGKKHGIGKFTWPEGSSYEGEFQNNEIHGHGTYTWNDGRVFTGQWQNNRMSGTGTFTWKDGRRYVGNYINDKKDGHGVFTWPDGREYDGEWKDGKQHGTGVFKTAKGDLRCGEWKDGVRIRWISEAYRDDGKEAAGRALPESNNNMSPES
>KarMicCCMP2283149360_rbh_TGME49_292120
NGHVNKASEFSEYEPKARQEVTREAVEIAPPAAVTKEYSRTVDHKESHENESYFAREVDELQKLPNTNEEGARPVYTFRSGATYLGQWRGNMRHGEGMQSWLDGAKFIGRWCDNCADGSGKFHHADGDVFIGQWRANSAQGFGLYYHKKGVTTYGGQWIEDLQHGHGIERWEGGSKYDGQFVWGKKEGYGIYTWPDGSCYSGEWSGNSINGRGHYVGKDGREFRGQWKEAVIHGCGMYTWPDGRSFCGQYTNDQKQGFGIFAWKDGRRFEGYWQAGKQHGHGITYSSSGEILKQGHWNMGQAPEDDDFYPSKLLHK
>KarMicCCMP2283158526_rbh_TGME49_292120
XMGQACSSKDSRCAVDCCSNDDPKSFKPEDLKETEEEPQEKADEAPKILINSPSASSTVDVVSEEKAKTKVSMPGYFEREVEELKLLNSRGPEGMRPPFKFKTGATYTGQWKGNSRHGMGIQQWPDGAIYEGEWNMNKAEGCGRFAHTDGDFYVGEWKGNVANGQGVYYHRDVTTYEGEWLGDLQEGYGVESWGEGSRFEGVFHAGQKQGHGIYFWPDGSEYRGTWEGNCINGLGAYMGSDGRWFKGHWSDSVIHGIGRYAWQDGRVYNGGYAFDKKDGFGIFAWPDGRKYEGFWRQGKQHGNGRYTMKDGSTRTATWKDGKRQSVDSEPSPSEVPESLCGD
>KarMicCCMP2283165468_rbh_TGME49_292120
HRDNFPCLYGECDLLXNRFISVETAISYXHCMCFAADQQDPHQQEVEPFPGNRGAASGGNKTGYNKFGNNALSGPPLDAVSKERIERPTVLLDHGVKYTGQWKGDKRDGHGVQDWPDGARFDGQWCNGLADGFGKFMHADGDVYEGQWKDDKANGEGVYHHADGSRYVGQWKDDQKEGHAVEEWADNSRFEGQYKSGKKHGVGKFTWPEGSSYEGDFQNNEIHGQGTYSWNDGRVFTGQWKANRMSGTGTFAWKDGRRYVGAYLNDKKDGKGIFTWPDGREYNGEWKDGKQHGTGVFKTAKGDLRQGEWKEGARIRWISEAYRVDGKAVTGTSGAVAAESNNANPE
>KarMicCCMP2283172402_rbh_TGME49_292120
XLPWARSDPTPQHNGLPVDGLVQAGGYKTAHGSDISSRYQGHSPQQSIPTFRSPLSEIHTFSAASGSMASPGQRSDQLMQSVSPRHPRASNEGGPEVKQDDWQAVSQSPRGSPNFRARIEDEVVHLHSAEQEEDRALEALVAREAAKQCYFDLEVGEAGPAQSSSSDARGRERRWHRFRTGATYDGEWLGGMRDGIGKQCWPDGTVYVGEWRRGRAGGSGEMRHSDGDVYTGQFVNGRAHGSGVFRHQGSHAIYEGEFQNDMREGLGVELWVDGSWYAGDFRKGAKHGFGEHRWPMPPGTYYVGRWGANELSGPGRYFVKDGPSYEGEWTHSVIDGIGLFSWPDGRQYEGGYQMDKKHGFGILVMPDGKSQECFWEKGNXPDAKLATEFG
>KarMicCCMP2283177534_rbh_TGME49_292120
PKYVFKTQATYXGQWKGHQRHGYGCQRWPDGAVYEGEWKENCADGKGRFTHSDGDAYIGEWKGNVAYGKGIYYHKDLTTYEGDWSNDLQEGHGVETWAEGTRYEGNFHLGQKEGYGVXFWPDGSQYRGTWEVNTKMXEEPTSAAMADGSKAHGRMQLFMXWAXILGQMDGSIAASMCSIGKKASASSCGQMEGGTKVSGXKAVSMVMVRAR
>KarSpeRossSea068163_rbh_TGME49_292120
QKRSRVHKKCEPGCKARPIAPSLAARPRCTGRMGAQCSPKDASCCTVKESKLGAATQETDGVLMAVSPRRDDAKGLKSVAENDEYESDEEEQTSAASKKGKSLLGAGRAEPPEKVKLLGYFDREVGELKLLDAAGAVGMRPPFTFKTGAIYTGQWKGNNRHGIGLQHWPDGASYEGEWCLNKAEGSGHFSHSDGDTYIGQWKDNVAHGNGVYYHSDLTTYEGEWRGDLQEGYGIESWSEGSRFEGLFQAGRKHGVGVYFWPDGSEYRGTWEDNTMNGKGMFLGTDGRCFRGVWEQSVIHGGGRYVWQDGRSYVGNYANDKKHGFGVFTWHDGRKYEGFWRQGKQHGIGRYTMKDGITRSAVWDDGKLQAGSTIGGFEEDGTQPPWQL
>KarSpeRossSea068164_rbh_TGME49_292120
LKKCKPGCIPRPFPPSLAARQRCTGRMGAQCSPKDSSCCTVKESKLGAATQEIDGVLTAVSPRRDDAKGLKSVAENDEYESDEEEQTTSPSKKGKSLLGAGRAEPPEKVKLLGYFDREVGELKLLDAAGAVGMRPPFTFKTGAIYTGQWKGNNRHGIGLQHWPDGASYEGEWCLNKAEGSGHFSHSDGDTYIGQWKDNVAHGNGVYYHSDLTTYEGEWRGDLQEGYGIESWSEGSRFEGLFQAGRKHGVGVYFWPDGSEYRGTWEDNTMNGKGMFLGTDGRCFRGVWEQSVIHGGGRYVWQDGRSYVGNYANDKKHGFGVFTWHDGRKYEGFWRQGKQHGIGRYTMKDGITRSAVWDDGKLQAGSTIGGFEEDGTQPPWQL
>KarSpeRossSea087817_rbh_TGME49_292120
MGNTACAPPERGCTACCAAAPQGARPDNLSEYEPRNKDEVQRECLELSPPTATELSSQANGSPNSARANLEEGENESYFARELQELRALPNSAQEGVRPTYCFQTGASYRGQWKGNARHGQGMQCWADGAKFIGNWHENFAEGLGQFVHADGDVFVGQWRANAAQGYGIYYHKKGLTTYGGQWVEDLQHGYGVERWQGGSKYNGNFVWGKKQGHGVYTWPDGSQYCGEWFANSINGKGHYTGKDGREFCGHWKEAVIHGTGKYSWPDGRTFCGQYADDQKEGFGIFQWKDGRRFEGFWHEGKQHGYGITYKANGEVLKQGVWNMARPPEAPEESPEVTRNS
>KarSpeRossSea135258_rbh_TGME49_292120
MGHCLCISPEQTDQHQEEVEPFPWHKGSASGDGAKKGFNSGYGKFRGPPNDPHSKERVERPTVLLEHGVKYTGPWKGVKRDGHGVQEWPDGSRFDGQWRDGLAEGFGKFMHADGDVYEGQWRDDKANGEGVYHHADGSRYVGQWKDDQKEGHAVEEWADNSRFEGQYKAGKKHGIGKFTWPEGSSYEGEFQNNEIHGHGTYTWNDGRVFTGQWQNNRMSGSGTFTWKDGRRYVGNYINDKKDGHGVFTWPDGREYDGEWKDGKQHGTGVFKTAKGDLRSGEWKDGVRIRWISEAYRDDGKEAGASNRNAAAAAAAAPLNNEDNNNPVMTQ
>KarSpeRossSea135259_rbh_TGME49_292120
MGHCLCISPEQTDQHQEEVEPFPWHKGSASGDGAKKGFNSGYGKFRGPPNDPHSKERVERPTVLLEHGVKYTGPWKGVKRDGHGVQEWPDGSRFDGQWRDGLAEGFGKFMHADGDVYEGQWRDDKATGEGVYHHADGSRYVGQWKDDQKEGHAVEEWADNSRFEGQYEAGKKHGRGKFTWPEGSSYEGEFQNNEIHGHGTYTWNDGRVFTGQWQNNRMSGSGTFTWKDGRRYVGNYINDKKDGHGVFTWPDGREYDGEWKDGKQHGTGVFKTAKGDLRSGEWRDGVRIRWISEAYRHDGGEAGASKRNVVAPLNNQDINNDKSPGPGTSPGTGPAHASDMYRT
>KarSpeRossSea135260_rbh_TGME49_292120
MGHCLCISAEQADQHQQEVEPFPGHKGSASGDGAKKGFNSGYGEFSGPPNDPHSKERVERPTVLLEHGVKYTGQWKGDKRDGHGVQEWPDGARFDGQWRDGLAEGFGKFMHADGDVYEGQWRDDKATGEGVYHHADGSRYVGQWKDDQKEGHAVEEWADNSRFEGQYEAGKKHGRGKFTWPEGSSYEGEFQNNEIHGHGTYTWNDGRVFTGQWQNNRMSGSGTFTWKDGRRYVGNYINDKKDGHGVFTWPDGREYDGEWKDGKQHGTGVFKTAKGDLRSGEWKDGVRIRWISEAYRDDGKEAGASNRNAAAAAAAAPLNNEDNNNPVMTQ
>KarSpeRossSea135261_rbh_TGME49_292120
MGHCLCISPEQTDQHQEEVEPFPWHRGSASGDGAKKGCNSGYGKFRGPPNDPHSKERVERPTVLLEHGVKYTGPWKGVKRDGHGVQEWPDGSRFDGQWRDGLAEGFGKFMHADGDVYEGQWRDDKATGEGVYHHADGSRYVGQWKDDQKEGHAVEEWADNSRFEGQYEAGKKHGRGKFTWPEGSSYEGEFQNNEIHGQGTYTWHDGRVFSGQWQNNKMSGSGTFTWKDGRRYVGNYINDKKDGHGVFTWPDGREYDGEWKDGKQHGTGVFKTAKGDLRSGEWKDGVRIRWISEAYRDDGKEAGASNRNAAAAAAAAPLNNEDNNNPVMTQ
>KarSpeRossSea135262_rbh_TGME49_292120
MGHCLCISAEQADQHQQEVEPFPGHKGSASGDGAKKGFNSGYGEFSGPPNDPHSKERVERPTVLLEHGVKYTGQWKGDKRDGHGVQEWPDGARFDGQWRDGLAEGFGKFMHADGDVYEGQWRDDKANGEGVYHHADGSRYVGQWKDDQKEGHAVEEWADNSRFEGQYKAGKKHGIGKFTWPEGSSYEGEFQNNEIHGHGTYTWNDGRVFTGQWQNNRMSGSGTFTWKDGRRYVGNYINDKKDGHGVFTWPDGREYDGEWKDGKQHGTGVFKTAKGDLRSGEWRDGVRIRWISEAYRHDGREAGASNRNVAAPLNNQDINNDKSPGPGTSPGTGPAHASDMYRT
>KarSpeRossSea250477_rbh_TGME49_292120
MENIIVVTDMLTKAKAYCSPAFCGDGDLTGSLAVAGREERPEVELELGVKYAGQWKGSRRDGRGVHVWPNGSTFEGQWKEDAAEGYGIFKHADGDVYEGQWQADKVNGEGTYRHKDGSWYEGQWKDDQKHGCAVEKWADQSMFEGQYKMGQKNGTGRFCWCEGQSYVGEFLNDDIHGEGLYRWQDGRQFKGQWLGNRMSGTGVFQWSDGRVYSGSYVNDKKDGRGVFTWPDGREYDGQWRDGRQHGIGIFKTREGEYHEEWQNGIRVKAVPIDRSEVNAGSELAA
>KarSpeRossSea326974_rbh_TGME49_292120
FWLKTFFSRLRAYQQLVKVRECGKGRSWHLGGCSLGPLAKMGASACSPNKDGDGCCRGQKMGADQKPLEYQPHGKAEDDSELMEPSPQRSGDPPKPDKNHGQNPFGGGEDADNESYFARELQELKSLPSDGEDGARPQFTFQSGATYLGQWKGNSRNGMGVQTWADGAKFTGHWADSFADGLGQFKHADGDVFVGQWHANAAHGLGIYHHKRGQTTYGGQWVDDLQHGHGVEQWDGGSKYSGQFVWGKKQGFGVYEWPDGSKYYGEWKANSINGRGHYVGKDGREFKGMWKAAVIHGCGKYLWPDGRTFCGQYVDDQKQGFGVFMWKDGRRFEGFWHNGKQHGYGITYRGDGTVHKRGTWSMGKPPETPEESPEAIAEK
>KarSpeRossSea326976_rbh_TGME49_292120
FWLKTFFSRLRAYQQLVKVRECGKGRLWHLGGCSLGPLAKMGASACSPNKDGDGCCRGQKMGADQKPLEYQPHGKAEDDSELMEPSPQRSGDPPKPDKNHGQNPFGGGEDADNESYFARELQELKSLPSDGEDGARPQFTFQSGATYLGQWKGNSRNGMGVQTWADGAKFTGHWADSFADGLGQFKHADGDVFVGQWHANAAHGLGIYHHKRGQTTYGGQWVDDLQHGHGVEQWDGGSKYSGQFVWGKKQGFGVYEWPDGSKYYGEWKANSINGRGHYVGKDGREFKGMWKAAVIHGCGKYLWPDGRTFCGQYVDDQKQGFGVFMWKDGRRFEGFWHNGKQHGYGITYRGDGTVHKRGTWSMGKPPETPEESPEAIAEK
>KarSpeRossSea326977_rbh_TGME49_292120
FWLKTFFSRLRAYQQLVKVRECGKVRLWHLGGCSLGPLAQMGASACSPNKDGDGCCRGQKLGADQKPLEYQPHGKAEDDSELMEPAPQRSGDPPKPDKNHGQNPFGGGEDADNESYFARELQELKSLPSDGEDGARPQFTFQSGATYLGQWKGNSRNGMGVQTWADGAKFTGHWADSFADGLGQFKHADGDVFVGQWHANAAHGLGIYHHKRGQTTYGGQWVDDLQHGHGVEQWDGGSKYSGQFVWGKKQGFGVYEWPDGSKYYGEWKANSINGRGHYVGKDGREFKGMWKAAVIHGCGKYLWPDGRTFCGQYVDDQKQGFGVFMWKDGRRFEGFWHNGKQHGYGITYRGDGTVHKRGTWSMGKPPETPEESPEAIAEK
>KarSpeRossSea386111_rbh_TGME49_292120
MGQRQCTDSCETSPGGCPMIEVVTAGNVEKQLVLQHALLADEDAAKARTSRPTVAFSDGSAYTGQWLHGQSDGEGTQIWTNGAKYEGHWLNGLAHGRGKCTHADGAVSEGVWRNGKANGRGSYSRVDGATYIGEWEDDVQNGNGCERWPNGDAYEGEFKNGAKSGKGTFKFADGSKYEGEFFKNSIHGEGSYIWADGRTFTGQWLKHSINGKGICTWKDGRSYEGCYLNNLKHGEGIFRWLDGATWQGQFADDLQDGSGIHTTVDGTSRKGTWRYGKRTTWDYETGVHDQSPQQHWRMDSDKYSADWCNGNEQSAGDALFGSRDSWDRGGGVFGRAISDGSSWPEHGTSGRNLGARPMV
>KryFolCCMP1326023280_rbh_TGME49_292120
LSGLRARAGAGVAQRRRRGAWARRPMGHCLCVSVEHADQHQQDVEAFPTGKQGGSGGVLSTSPSEEVRAAFPPTFNDAAASSTERVERPTVLLEQGVKYTGQWRGDKRDGHGVQEWPDGARFEGQWRNGLADGFGKFIHADGDVYEGHWKDDKANGEGVYHHQNGSRYVGQWKDDQKHGHAVEEWVDNSRFEGQYQNGQKHGEGTFIWPEGSSYTGEFRNNEIHGFGTYTWNDGRKFCGQWEHNRMSGTGKFTWSDGRQYVGSYVSDKKDGHGVFTWPDSREYDGQWKDGKQHGTGVFKTAKGDLRAGEWKDGVRVRWTSEAYREDGKPVGGHAAMARAPQGVTACAADLGAGAVAAQVNEATGDMLLEGATRGWREPPAPLADPADAADSGLGVGTPHVSVAQADRLRAF
>KryFolCCMP1326067633_rbh_TGME49_292120
XXLKVSPRRPPDVIGVGRAVFVMGASSCAQQRVDQCPSACCAGNRAGGPDLLAEYEPQSKKESQREYMEPAPPLAVGFSRDAGETDDMTGESYFARELQELKELKPSGPDGDRPLYKFRTGATYQGQWQGNHRHGVGLQTWVDGAQFTGHWRSSFAEGLGEFKHADGDVFVGQWKQNAAQGYGTYYHQKGLTTYGGQWVEDLQHGYGVELWEGGAEYNGQFVRGKKQGYGIYRWPDGSQYCGQWHANSISGFGHYIGKDGREFQGMWKEAVIHGCGKYSWPDGRMFCGQYRDDQKHGFGIFRWQDGRRFEGFWKQGKQHGYGITYAPGGEVLRQGIWDMGHQPDSGEDSQKALTNADIAGDAAALQGALAACSPAGSEMQSKLRLLSPTLLPLLGRCQFAAGTDAPEVGPETRPCAAVEARPSASQHH
>KryFolCCMP1326094827_rbh_TGME49_292120
XGSSSCTAKGVDGSCCSSGKPPASDMPEYEPQPKGEAHRECVEAAPSSPAQARDGEGAGFHAEDDVVQESYFARELEELRALPANSSSGPRPAYSFKTGAKYSGQWRGNERHGLGEQIWADGAQFVGQWEHNFAQGLGKFLHADGDVFVGQWQKNAAQGLGYYYHKMGLTTYGGRWVDDLQDGDGVEEWEGGSKYHGQFVQGKKQGYGVYTWPDGSVYAGQWRANSINGYGHYIGKDGRAFKGMWKEAVIHGCGTYSWPDGRTFSGQYADDQKQGFGVFTWQDGRRFEGFWHQGKQHGYGGDVQAERRGAPARRLAPRAPARDAGGGPGGQVVSGAALCAEVARRRLQRQDAA
>KryFolCCMP1326120766_rbh_TGME49_292120
XSTGAAAAPALEEVRATLPPMFDDAAASSKERVERPTVVLEQGVKYTGQWLGDKRDGHGVQEWPDGARFEGQWRNGLAEGFGTFIHADGDVYEGQWSDDKANGEGVYHHQNGSRYVGQWKDDQKHGHAVEEWADNSRFEGQYECGQKHGTGTFVWPEGSSYRGEFRHNEIHGTGTYTWNDGRIFNGQWEHNRMSGQGTFTWSDGRKYVGSYLNDKKDGRGVFTWPDNRQFDGQWKDGKQHGTGVFKTAKGDLRAGEWKDGIRVRWTSEAYREDGKPVGGGGGSGGASATRISGVAEAIPLTGAALEFSVGAATCNGQVHEASXLTGSPLCDAKPRSASPPAMLQTGPPPTQRPTRRGASGQHRLGSRASVLADFWSQVLAPASLRQASAS
>LecTuz031972_rbh_TGME49_292120
VSTQSTWVNKSSPVKPAGIYELDVRGADGPDDPDAAIEERPTVTLEKGITYTGQWKGNKKHGRGKQVYPDGASFEGEWVDGLAEGKGIFSHADGTTYDGEWAHGKANGQGILTQPNGYVTRYEGEWKDDLRHGYGKEERKDGADSKTKYEGMFLNGKMQGRGRLEWEKGTAYDGELQNDELNGWGIYQWPDDSASGEARQDRLYCGQWQENLMQGFGVFVWGDGRTYRGQYNLGKKEGWGVFDWPDGKQYRGWWKNNKHQGYGSFRNAKEEIRHVEYNAGTRVRFLEADEVEQFKKDNDVPDEPDLPELPSWLAELESKGRAILGARTSALGGGPQKAGQMDEV*
>LecTuz031974_rbh_TGME49_292120
MGCGANPTKPIVVGGGTAPAAAGQQEINKSSPVKPAGIYELDVRGADGPDDPDAAIEERPTVTLEKGITYTGQWKGNKKHGRGKQVYPDGASFEGEWVDGLAEGKGIFSHADGTTYDGEWAHGKANGQGILTQPNGYVTRYEGEWKDDLRHGYGKEERKDGADSKTKYEGMFLNGKMQGRGRLEWEKGTAYDGELQNDELNGWGIYQWPDDSASGEARQDRLYCGQWQENLMQGFGVFVWGDGRTYRGQYNLGKKEGWGVFDWPDGKQYRGWWKNNKHQGYGSFRNAKEEIRHVEYNAGTRVRFLEADEVEQFKKDNDVPDEPDLPELPSWLAELESKGRAILGARTSALGGGPQKAGQMDEV*
>LepChlNIES1868000151_rbh_TGME49_292120
NQRVAQGLVAALVSARAFSAMGATSCAAKPEGGGTCCTGQSGSSSGASEMVSEYKPHNKSEVTCEVLEPVPSKAVKDAVNGAGGRSASDDVTGDSYFVLEISELRSLPADGPFGNRPLYRFQSGATYTGHWKGNSRHGVGTQSWPDGASFNGNWQDNLAHGLGCFVHADGDVFVGEWKLNAAQGHGVYYHKQGMMTYIGEWKEDLQHGRGHEMWQNGSKYNGQFLLGKKHGFGVYEWPDGSRYSGEWLANSASGYGHYVGKDGREFRGQWKESLIDGCGKYTWPDGRMYKGQYVQDLKQGFGIFTWEDGRYCAGNWMRSKQHGHGKLYNKSGDLLREGIWQMGREPKVE*
>LepChlNIES1868000866_rbh_TGME49_292120
MGQYQCVERPCCENRDEHDMDMKAVGDQNFKLLETTSLTMAHPDTPDEGTAADTGPPLEKAAAVTGESASPASYLDREVPELMMMSADDPAGGRPAYTFKNGSHYTGQWRGNMRHGLGAHIWPNEASYVGQWIGNKANGRGRFTHKDGGTYVGEWKDNVAHGLGAYYYKENPLYYGNWKEDLQDGYGVEVLDEGARFEGSFRAGLKDGYGIYRWPDKSEHQGAWEYNHMSGPGSYLGCESRWFRGMWSSSTIHGCGMHVWADGQQYTGQYVQGKRHGFGDFTWPDGRRYKGHWHDGRQHGTGWLMDKDGVGQTTVWCDGKKQVK*
>LepChlNIES1868002474_rbh_TGME49_292120
GVTCRLLAAQPPGGAPAVSGRAAHTSGAMGHCLCISAEQADQHQQDVEPFPGKGSGSANDGKQRVQTGGFEQNILSAGTALPPDASYSRERRELPTVLLEHGVKYTGQWKGEKRDGHGVQEWPDGARFDGQWRDGLAEGFGKFIHADGDVYEGQWRDDKANGEGVYHHADGSRYVGQWKDDQKEGHAVEEWADNSRFEGQYKAGKKHGVGKFTWPESSSYDGEFENNEIHGHGTYTWNDGRVFTGEWKKNRMSGTGTFAWKDGRRYVGNYINDKKDGPGVFTWPDGREYDGEWKDGKQHGQGVFKTAKGDLRCGEWKDGVRIRWISEAYRDDGTDIGQKKSFAMETNAVVAQGTGAAKLGDTGSSGNVPAI*
>LepChlNIES1868008292_rbh_TGME49_292120
MGAVQVCQEFKERACCNDEHIHSDVQSVVDPGTLASELSVSECSKIRGIPALTEGGGQQGDLPSFGLSTWRQYEPPDSSSGRKLASGPSFGSPVEDCGSYAVQQVSMANSYFAQEIGELRSLPNEGSGRWPMYRFMTGATYDGEWRGNQRHGTGMQKWADGASYSGQWVDNFPHGKGRFLHCDGDSYIGEWVGCRASGRGTYYHKAAGTTYRGDWRNDIQEGDGVESWGDNSSFEGQFRNGQKEGYGIYNWPDGAKYCGTWQDNTVNGLGEYLGCDNRHFLGAWKDSEIHGLGQCTWLNSEQYSGYYADDKKHGFGIFIWEDGRKYVGYWAEGRQHGVGHVHFMDGMVEKGMWKYGRKVADLPEAQTGLRA*
>LepChlNIES1868013097_rbh_TGME49_292120
MGQNQCAPQRCCGDQNEFNVSNRLPGGPWCAVDISTNEACSRLLAEAAPPGIAPGVQASQVFANKALDEADAGDNTSSRYFDREAAELALIAQGGSQVQNGVPVRFSTGTSYCGQWQNNKRHGFGKIEWVDGASYEGEWKENQASGKGRFLHCDGDQFIGEWRRSLAHGRGIYYNEGRPTYIGDWVRDLQDGYGVESWIQGAWYEGQFRNGQKDGYGSYIWEDKSEYRGRWIDNIIEGPGKYTSSDGRCYRGQWRQSEMDGLGAYVWPDGRSYVGQYRKDQKHGFGVCKFTDGRVFQGYWEDGRQCGDEEHA*
>LepChlNIES1868059967_rbh_TGME49_292120
MGQLQFVEHSCCERGDGFNFSRKAAEQEEWSASENPQVVSGESGNRTSYFVSEDPELMMMLADGTVEEEWPTYTFSSGSHYTGQWKGNMRQGHGAHVWPDGASYVGQWISNKASGRGCFTHNDGDIYIGEWVGNIAYGLGAYYHRGLTTFRGNWTDDLQDGYGVKSWSDGSRFEGLFKAGQKEGYGVFYWSDGSTYQGAWESNNINGPGTYVGSDGRCFHGVWNNSMVHDMGKAVSPDDWQYSSQHTVSLPCKALAKKSYGIRALSAGTH
>LepChlNIES1868086375_rbh_TGME49_292120
LHGSAEELVEKPEVLLENGVKYIGQWHGQERHGYGVQVWPDGARFEGQWVAGLAEGEGKFLHADGDCYEGQWKKDKANGQGTYKHNDGSTYVGGWFDDEKTGECVEKWSDGTVYVGQFAAGKKEGKGSFLWPEGSFHSGTFKEGNIDGMGAYAWADGRIYVGVWAVNKMTGRGTYIWKDGRQYDGEYKNDKKEGEGTFTWPDGKAYRGQWMDGKQHGRGIFVTAQGDRREGHWVNGVREEWTMKPNVVLTPTLQGALQEVLPMKHIEWHATLVWGGAAFAGLGSVPFARCDGSSSWIGPAIGIPIFA
>LepChlNIES1868111724_rbh_TGME49_292120
QIGSDCMVFLFVNFVDMGQTYCWKQQFRSGSDGVGIDMKAVENANFKSDQHGSTNGDGGPCRDHNVYHFGFDVSKLKLLKGSMGSLNPDLQEPRPSFFFKSGATYLGEWKGNTHHGDGTKTWPDGSSYSGQWVDNKANGRGSLLCRSGDLYVGQWESNVAHGLGASYYKDNRSQVVYRGGWRYDLKDGYGIECWDDGSWYRGTFRKGLRDGFGVHYWADGSIYRGTWEDDAMNGPGIFVGKDGRWCWGKWQNAMLHGKSLYQWADGRQHCGNYAFDKKDGFGVFAYPNGYVCKGYWSNGVLEEEPVWQQSMPFEPHPQQKSSDLLAMVSPTILEPKALKLTHDELLKTTDESLAKTETHSEIVEAEMASLAKTNAASPGTIIAANTKEHAVLCEAQISPRPRMAALANGHLSPQAKMAALAKAKAAANARAGASLSPEGQHQNSSKTMHDDMSVPARANIENEMTALAKGHVSPQTKLAALAKAKAKAAAKARASASLSAEGQQQDSLTTSHDDVSAPARAKMENDDKEQVTMLAKTKAR*
>LepChlNIES1868158110_rbh_TGME49_292120
MGQWQCAEHPCCGEDGSSLDMAATGQEHFQPFDQGMANTMALTDLEPPFEDSIAATGKLESQVPYFIREVPELMMMPVDGTAQERPTYTFKSGSHYTGQWKGNKRDGLGAHVWPDGASYFGEWVDDKPSGRGRFMHKDGDTYIGEWKNNVAHGLGAYYHKDHTTYHGTWKDDLQDGHGVETFLDGSRFEGSFKAGSKEGYGFFYWPDKSEYHGSWEFNDINGVGTYVGADGRCFRGVWSDSTIHGLGKYVWRDGRQYWGQYFEDKKHGFGTFTWPDGRCYTGHWYNGRQHGTSRTISADGVEQDVLWIDGKRQEIKKSPE*
>LepChlNIES1868207932_rbh_TGME49_292120
MGQAQCVAQPCCEEGDGSNLDMKASDEEYFKSIDYGVANAIALAGVEPPFEDPAAPILESDIPTSYFDREVAETSTMPQDGEDDELQARPMYTFKSGSHYTGQWKRNMRHGLGAHIWPDGTSYIGEWHGNKASGRGRFTHNNGDTYIGEWVDNVADGLGAYCHKDFTTYYGTWKDDLQDGHGVEAWDEGSRFEGSFRGGSKEGYGVYYWADRSHYHGAWEFNNINGPGTYVGCDGRWFHGVWNDSTIHGLGKYVWADGRQYCGQYFKDKKHGFGIFSWPDGRCYMGHWDDGRQHGSGKFRGKDGIEQDAVWRDGRKLES*
>LepChlNIES1868207933_rbh_TGME49_292120
MGQVQCVDQPCCEDGDASNLDMKAVSEEHFKTVDHGVANAMALAGTEPPMEDPTASINESDSPTSYFDREVAETSTMPEVGEDDEFQARPTYTFKSGSHYTGQWKGNMRHGLGAHIWPDGASYIGEWNANKASGRGRFMHKDGDTYIGEWVDNVANGLGAYYHKDFTTYYGTWKEDLQDGHGVEAWDEGSRFEGSFRGGSKEGYGVYYWADRSHYHGAWEFNNINGPGTYVGCDGRWFHGVWNDSTIHGLGKYVWADGRQYCGQYFKDKKHGFGIFSWPDGRCYMGHWDDGRQHGSGKFRGKDGIEQDAVWRDGRKLES*
>LepChlNIES1868207936_rbh_TGME49_292120
MGQLECAEKPCCEEGNAYSYDMKAADQDYFKHLQPMDPNGMAWADQESCFQESSTLAGVGERPTSYFDREVAETSTMPQDGEDDELQARPMYTFKSGSHYTGQWKRNMRHGLGAHIWPDGTSYIGEWHGNKASGRGRFTHNNGDTYIGEWVDNVANGLGAYYHKDFTTYYGTWKEDLQDGHGVEAWDEGSRFEGSFRGGSKEGYGVYYWADRSHYHGAWEFNNINGPGTYVGCDGRWFHGVWNDSTIHGLGKYVWADGKQYSGQYLKDRKHGFGVFFMARRALLHGPLV*
>LepChlNIES1868207938_rbh_TGME49_292120
MGQVQCVDQPCCEDGDASNLDMKAVSEEHFKTVDHGVANAMALAGTEPPMEDPTASINESDSPTSYFDREVAETSTMPEVGEDDEFQARPTYTFKSGSHYTGQWKGNMRHGLGAHIWPDGASYIGEWNANKASGRGRFMHKDGDTYIGEWVDNVANGLGAYYHKDFTTYYGTWKEDLQDGHGVEAWDEGSRFEGSFRGGSKEGYGVYYWADRSHYHGAWEFNNINGPGTYVGCDGRWFHGVWNDSTIHGLGKYVWADGKQYSGQYLKDRKHGFGVFFMARRALLHGPLV*
>LepChlNIES1868207941_rbh_TGME49_292120
MGQAQCVAQPCCEEGDGSNLDMKASDEEYFKSIDYGVANAIALAGVEPPFEDPAAPILESDIPTSYFDREVAETSTMPQDGEDDELQARPMYTFKSGSHYTGQWKRNMRHGLGAHIWPDGTSYIGEWHGNKASGRGRFTHNNGDTYIGEWVDNVANGLGAYYHKDFTTYYGTWKEDLQDGHGVEAWDEGSRFEGSFRGGSKEGYGVYYWADRSHYHGAWEFNNINGPGTYVGCDGRWFHGVWNDSTIHGLGKYVWADGKQYSGQYLKDRKHGFGVFFMARRALLHGPLV*
>LepChlNIES1868207944_rbh_TGME49_292120
MGQLECAEKPCCEEGNAYSYDMKAADQDYFKHLQPMDPNGMAWADQESCFQESSTLAGVGERPTSYFDREVAETSTMPQDGEDDELQARPMYTFKSGSHYTGQWKRNMRHGLGAHIWPDGTSYIGEWHGNKASGRGRFTHNNGDTYIGEWVDNVADGLGAYCHKDFTTYYGTWKDDLQDGHGVEAWDEGSRFEGSFRGGSKEGYGVYYWADRSHYHGAWEFNNINGPGTYVGCDGRWFHGVWNDSTIHGLGKYVWADGRQYCGQYFKDKKHGFGIFSWPDGRCYMGHWDDGRQHGSGKFRGKDGIEQDAVWRDGRKLES*
>LepChlNIES1868260691_rbh_TGME49_292120
MGASACSAQNKACPACCSALQGDRPNYVPEYEPQNKAEATRECVEPMPPAAIQLSGRHDQADGMYATQRPYADDAHCQAAGPSQSTAKGSMDAVALADEAQNESYFARELQELQSLPQRGESGPRPKYVFKTGASYHGEWKGNSRHGVGQQTWGDGASYTGQWRDSYAEGYGRFMHADGDVFVGQWKRNAAEGLGIYYHKQGLTTYGGEWVEDLQHGFGVEDWEGGSKYRGQFVYGKKQGYGVYEWPDGSTYSGQWQSNSINGYGHYVGKDGREFRGMWKEAVIHGCGLYKWPDGRTFCGQYSDDQKQGFGIFTWKDKRRFEGFWEKGKQHGHGITYSENDEVLKQGIWVMGTKPESPEVVPEAKEASATGATKEIPP*
>LinPolCCMP1738051268_rbh_TGME49_292120
PGMGASSCAHQKADTCPPACCNAQKWTGTDMVAEYEPKGRAEVQRECVEPSPPVAIALRERAQSPLGNFAEQAAVSSSPAPQDQQGLDQGQLPDEGTSESYFARELQELRLLPIDGGCGPRPRYRFKTGASYLGQWKGNARHGMGEQTWADNATFIGNWKDSFAEGLGRFVHADGDVFVGHWRANAAQGLGTYYHQKGLTTYGGQWVEDYQHGHGVELWEGGSAYRGQFVWGKKQGYGVYSWPDGSQYFGQWHTNSINGYGHYVGKDGREFKGMWREAVIHGCGTYSWPDGRTFCGQYADDQKQGFGVFCWRDGRRFEGFWHQGKQHGYGITYKPSGEIMKQGVWNMGQQPETPEEAPEVPGPAXVRSLIPAAVSRALAX
>LinPolCCMP1738120956_rbh_TGME49_292120
XLPAAGGAMEKRPQHKFATGAHYTGQWKGNQRHGFGVQAWPDGAMYEGEWRDNRAEGKGRFTHSDGDTYX
>LinPolCCMP1738134828_rbh_TGME49_292120
XAAMGAGTSCACAQQCCQQEKDAQHRVGEAYPGTHETDAYVHVDGRREEGLVGPQVGPHVVTEPLEREGVVDLHGVSLPVLQSPPVISVVKDHLDMLRDFDEFQEGSPPSAPHPEHPARGSSAQAEPEAEEGDELASGSYFRQELPELLKLPVGQGSGRKEQRQPYHFTTGAVYTGEWLENQRHGFGKQQWEDGAMYEGEWVANCAQGRGRFTHSDGGTYIGEWQANLAHGCGVYYHTEELTSYHGEWRNDLQHGHGIEVWGEGTQYQGQFVKGNKEGMGIYHWPDKSQYRGAWYGNAINGMGEFFSNDGRNFMGTWQDSVIHGLGSYKWPNGQEYCGQYLQDSKHGFGVFVWPDGRRYEGFWHAGKQHGQGRIRLPDGTSKLTTWRHGTRESTN
>LinPolCCMP1738183411_rbh_TGME49_292120
REPRPGMGASSCAHQKADTCPPACCNAQKWTGTDMVAEYEPKGRAEVQRECVEPSPPVAIALRERAQSPLGNFAEQAAVSSSPAPQDQQGLDQGQLPDEGTSESYFARELQELRLLPIDGGCGPRPRYRFKTGASYLGQWKGNARHGMGEQTWADNATFIGNWKDSFAEGLGRFVHADGDVFVGHWRANAAQGLGTYYHQKGLTTYGGQWVEDYQHGHGVELWEGGSAYRGQFVWGKKQGYGVYSWPDGSQYFGQWHTNSINGYGHYVGKDGREFKGMWREAVIHGCGTYSWPDGRTFCGQYADDQKQGFGVFCWRDGRRFEGFWHQGKQHGYGITYKPSGEIMKQGVWNMGQQPETPEEAPEVPGPAXVRSLIPAAVS
>LinPolCCMP1738219770_rbh_TGME49_292120
XMGAGTSCACAQQCCQQEKDAQHRVGEAYPGTHETDAYVHVDGRREEGLVGPQVGPHVVTEPLEREGVVDLHGVSLPVEGYLDMLRDFDEFQEGSPPSAPHPEHPARGSSAQAEPEAEEGDELASGSYFRQELPELLKLPVGQGSGRKEQRQPYHFTTGAVYTGEWLENQRHGFGKQQWEDGAMYEGEWVANCAQGRGRFTHSDGGTYIGEWQANLAHGCGVYYHTEELTSYHGEWRNDLQHGHGIEVWGEGTQYQGQFVKGNKEGMGIYHWPDKSQYRGAWYGNAINGMGEFFSNDGRNFMGTWQDSVIHGLGSYKWPNGQEYCGQYLQDSKHGFGVFVWPDGRRYEGFWHAGKQHGQGRIRLPDGTSKLTTWRHGTRESTN
>LinPolCCMP1738261922_rbh_TGME49_292120
XRAMGANCSQTCCKEDKGLLKDSVLVKDAGGGREAAGDGADANSASYFDRELPELGRLPAAGGAMEKRPQHKFATGAHYTGQWKGNQRHGFGVQAWPDGAMYEGEWRDNRAEGKGRFTHSDGDTYTGEWKMNVAHGKGTYHHKDLTTYAGEWCHDLQEGYGVETWAEGTRFEGSFRNGQKEGYGIYLWPDSSQYRGAWEANTINGSGAYIGSDGRWYKGTWQDSVIHGFGKYLWPNGREYSGQYLFDRKDGFGVFMWADGRKYEGYWAQGRQHGAGRTTLKDGSYKYATWREGKREGDEVQEPVP
>LinPolCCMP1738307492_rbh_TGME49_292120
QHRVGEAYPGTHETDAYVHVDGRREEGLVGPQVGPHVVTEPLEREGVVDLHGXQFTGATITAGNIRCEGSPRXPPQLAQDFDEFQEGSPPSAPHPEHPARGSSAQAEPEAEEGDELASGSYFRQELPELLKLPVGQGSGRKEQRQPYHFTTGAVYTGEWLENQRHGFGKQQWEDGAMYEGEWVANCAQGRGRFTHSDGGTYIGEWQANLAHGCGVYYHTEELTSYHGEWRNDLQHGHGIEVWGEGTQYQGQFVKGNKEGMGIYHWPDKSQYRGAWYGNAINGMGEFFSNDGRNFMGTWQDSVIHGLGSYKWPNGQEYCGQYLQDSKHGFGVFVWPDGRRYEGFWHAGKQHGQGRIRLPDGTSKLTTWRHGTRESTN
>LinPolCCMP1738317527_rbh_TGME49_292120
XMGASSCAHQKADTCPPACCNAQKWTGTDMVAEYEPKGRAEVQRECVEPSPPVAIALRERAQSPLGNFAEQAAVSSSPAPQDQQGLDQGQLPDEGTSESYFARELQELRLLPIDGGCGPRPRYRFKTGASYLGQWKGNARHGMGEQTWADNATFIGNWKDSFAEGLGRFVHADGDVFVGHWRANAAQGLGTYYHQKGLTTYGGQWVEDYQHGHGVELWEGGSAYRGQFVWGKKQGYGVYSWPDGSQYFGQWHTNSINGYGHYVGKDGREFKGMWREAVIHGCGTYSWPDGRTFCGQYADDQKQGFGVFCWRDGRRFEGFWHQGKQHGYGITYKPSGEIMKQGVWNMGQQPETPEEAPEVPGPARSDL
>NeoCanLiverpool001985_rbh_TGME49_292120
MGACKSKPKAKRPAEADGDNVGAAAPTAAPVEADTEMQNQGAATSPEGDAPPSQAEGNADAQPELEGDGQQGQAEPAEGADGSGEAGKAETPGDEPEGDRAANPAAGGYDMSAEPEVDVRTVEGDGVVGELVSRPVVTLANGVTYVGQWLGTKKHGQGVQQWPDGAKYVGQWKNGFADGQGIFTHADGDYYEGQWRMDKANGYGEYRHSDGSEYRGGWRDDKKHGEAVEKWADGSHFEGQYANGKKEGEGSFTWPEGSLYRGQFRENEIHGQGRYIWADGRCYDGQWAHNRMNGEGVFTWSDGRKYIGGYVNDKKEGQGTFLWTDGRSFRGGWLNGKQHGIGEFTARSGEKKRGEWDHGVRKRWLEDNEDVNEQGQVVKAETGATAPESAPGRTDTSGRPAGSSASLSLHPSGSDALNAGAQGSQASGSGRNFQGGNSGSLENPQFLTVNESAPVTA
>NepSpe022892_rbh_TGME49_292120
MGSCAAKIKGEENHGSSENTPGGQRSSGSKKPANSPQKSAIAGDARRRSSAGTTEKTNVRPIEQEGGAAANLQERPPVSLSNGVMYVGQWLGEKRHGRGRQVWSDGSRYEGNWERGMANGEGTFTRANGDRYIGQWKNDKANGYGELSMRNGSSYKGYWKNDEKHGTCVETWGDGSKFEGTYDEGYKKGSGVIQFADGSCFNGEFKNGDIDGMGVYTWSDGRQYSGAWERNAMNGEGIFTWPNGCVYSGQYVHDKKSGMGKFTWEDGRCYDGEWKAGKQHGKGKFSSKSGRERMGMWFEGTRVEWLAASAVDEEAVDDLSLGTPTGDATSVAQEDAAHKSSTLAAPDDSVLRVATNVSDRNSVDLAVVGLFADVNSKDFRQGEILDAPRASIGDMIQGEDVIGTVNEAAYRNSIENSQPNKDTESTA*
>NocSci005675_rbh_TGME49_292120
XARAFKIGLTAEHADEHQQEVEPFPGKKEVIDSRLEQMTVLLEHGVKYTGQWKGNKRDGKGVQDWPDGARFDGQWKDGLAEGFGKFMHADGDIYEGQWQEDKANGEGIYHHADGSRYVGQWKDDQKEGQAVEEWADNSRFEGQYRFGKKHGRGKFTWPEGSSYAGDFLDNEIHGVGSYSWNDGRVFTGQWANNRMSGTGTFTWKDGRRYVGHYSNDKKEGRGVFTWPDGREYDGEWRDGKQHGVGVFKTAKGDLRCGEWKDGVRVRWISEAYREDGRGPPGPAHVPVASRVDWNSDAQAGTVETNVENNVITQDA
>NocSci013298_rbh_TGME49_292120
XCLCLSAEQADEHQQLVEPFPGKKKCFDVGDLDSKQRVGQTTVLLEHGVKYTGQWKGNKRDGQGVQEWPDGARFDGQWQDGLAEGFGKFMHADGDIYEGQWHEDKANGSGTYHHADGSRYVGQWRDDQKEGQAVEEWADNSRFEGQYKAGKKHGHGMFTWPEGSSYEGNFRDNEIHGHGAYTWNDGRVFTGQWENNRMSGQGTFTWKDGRIYVGRYNNDKKEGKGVFTWPDGREYDGEWKDGKQHGIGVFKTAKCDFRCGEWKDGLRIRWISEAYREDGRSPSHDHNGPQVIAPPPQSIKFEDHAVDNTAHSLVEDQNL
>NocSci015867_rbh_TGME49_292120
XAAQCVHEGCTNTCVSKENHGEGLRLGVGVVADNNPQMETGAMSNNYFEREVHETTLMKQSNDREAVVRKPPHNFSSGAVYVGDWRGNQRHGFGVQQWPDGACYSGEWRDNQAEGVGRFDHSDGDVYVGQWKNNVAHHRGTYYHHKSKMKYSGEWLDDVKDGCGVEEWQDGSKFMGNFMHGEKHGWGVYHWPDGSHHSGQWGNSCMSGMASTSPATSGGFKDLGAMVWFKALANACGQMVGDTVDNMPTTKNMGLVFSAHQMVVAVWASGARGPCRGADSTSPPQAQCTIGRGRMGNPSMLT
>NocSci023791_rbh_TGME49_292120
XHADEHQQDVEPFPGAKVKQSAGIDVLSDDRFGQATVLLEHGVKYTGQWKDNKREGHGAQEWPDGARFDGQWREGLAEGFGRFMHADGDIYEGQWHDDKANGEGVYHHADGARYVGQWKDDQKEGQAVEEWADNSRYQGQYKAGKKHGFGKFTWPEGSSYEGEFTDNEIHGHGAYTWNDGRVFDGQWENNRMSGTGTFTWKDGRIYVGRYTQDKKEGKGVFTWPDGREYNGDWKDGKQHGCGVFKTAKGDLRCGEWKDGVRVRWISEAYREDVGAPPSDARKDLSM
>NocSci040528_rbh_TGME49_292120
MGQKCSQDPCSACEDEGKSTDRRIVAESALTKSSPRAFLGENETGRPGNSVDGNYSGYFHRELKELACMAEEHAAPKQSVPYVFQSGATYVGQWKRSARHGYGLQTWPDGAKYDGEWNDNIATGNGSFTHSDGDVYIGQWKCNVASGLGIYYHDGNMTYAGQWRGDLQDGYGVEKWIEGARYEGFFRGGQKEGCGSYCWVDGSVYHGQWSENIIDGAGIYFAGDGRCFKGQWKDSVIHGLGIYTWPGGRDYSGHYFSDQKHGLESSDGQMAESTKVFGTTGSSAGRADTRKKSLDSDAGHSIVKATTGG
>OxyMar030819_rbh_TGME49_292120
MGQCACFGSHDDTQEEIESFQRRDKGGARRGEQVEVVTGTGTTTTAGNTASREERPTVVLEHGVKYTGQWKGNRRDGYGVQEWPDGAKFEGQWQNGLAEGRGKFTHADGDVFDGMWHDDKANGEGTYFHADGSKYVGQWKDDQKEGEAVEEWADGSKFEGQYKAGKKHGKGKFWWMEGSSYEGSFANNEICGDGTYRWNDGRVYQGQWKGNRMSGTGVFTWKDGRKFEGQYVEDKKEGHGVFRWPDGREHDGEWKNGKQHGIGVFRTAKGDLRKGEWKEGVRVRWISEAYRDDGSKPPASADANE
>OxyMar032096_rbh_TGME49_292120
XGAGGTGNDAEYQPNYSETGLGEHAEVPSLPKAAKTASESTQGTAASKVEARSQHDSNNPTSYASLYFERDITETERLPNTNPDRVEARPLHRFQSGASYHGQWKGNKRHGQGVQKWGDGATYEGEWADNCAHGLGRFTHADHDVYTGHWEKNVAQGYGTYHHKHATTYEGQWRNDLQDGYGVEGWPEGSRYEGQFLAGEKHGYGLYSWPDGSEYAGGWKHNKINGHGKYLGKDGRSYTGSWSNSVMHGDGIYAWHDGRQYAGQYVNDQKSGFGVYQWVDGRKYEGFWANGRQNGVGRHSVKGKPPRLAEWKDGKRVKWIVESDEDGNAAAXLGLQADLAAVRLEAALQPDVAALRRLTTSFVEAALGSFAPLLSSLTVAVLDRRSSCRAQYRLLARSGFFSLMILHAESRIFHWSAVFLXVASSGLCAGHWLEVLPWCLALEHDLLSIRWAPSGSAACCAATTLFLSRLWRVVPDGYCCPQX
>OxyTri003000_rbh_TGME49_292120
MGNNSCTACKSCGGEQNIEFNDTDDTNDSKALEQLRQSSDQTLLPQKYRNAQYILDQTRTSKTHKVIKNNKMDQMMMNNTKSVIIIQSWARGQLARFRMRQEQIKRENYKRTTKYFTKEELFETLSNKKKLNLTTARNQTKPPHKYRNGAIYVGQWKGGFRDGKGRMEWPDGASYEGDWELGYANGQGIFSDEFGNVYEGQFYMSMAHGHGTYTNTEGSVYEGEWKNDKQDGTGIEKLHNGSVYEGLYQGGSKQGLGQMSFSESGAHYRGDWFNGVMQGFGQYTWKDGKQYTGFMTKNNMEGIGKLIWPDNKEYEGQFVNDQKQGYGFYYWPDGRLFQGWWHLGKQHGIGKYQKDDKEGEQLGLWQMGKRLMWFDDNQVQLVYQGKLDYTQFFTPDTSKDKKDTSLNHQEVQEKYKKVEKLRKERLKGEKISFDCPQSVQKSLLKFREMASRLK
>OxyTri007922_rbh_TGME49_292120
MGNCQGCENFINTDKKTEYDDNHDTNEDSLPTPNKRNDIRPKKMPDYAQDQLNEEKMMLRLSTNSLMSSSGGSQQQSVYQQKIQKNGKYSLANDSNSDMNSFNRQSSKTYKNSQLIKHESYNQQKVQNAIKLQCYFRMIVARFKFKEYLKQSGKLKYFTIDEFWETLRLDKTAKYNLIEPKKKRQYLYACSGAVYIGDWRGNFRDGYGQMKWPDGASYEGYWKDNHANGVGKFSHTSGDVYEGDWIRDKANGNGVYKSKDGGIYRGEWLNDQQNGRGVEVWTDGSSYDGDYAKGMKEGLGSYKWPNGSTYVGYWKRNMINGLGIQKWVDGRIYEGEFKDNLMNGLGFYTFADGKTYIGYYINDKKEGYGIYTWSDGKCYQGWWTQGKQDGLGIFTQSDGSQKIGVWQDGKKLNWLTIEQIGDIDRNFIQAQKSGQFKKANNEQLERMHYQVPKDFEKEKGKIREKVLRIIDITKKC
>OxyTri010265_rbh_TGME49_292120
MGNCQGCENFINTDKKTEYDDNHDTNEDSLPTPNKRNDIRPKKMPDYAQDQLNEEKMMLRLSTNSLMSSSGGSQQQSIYQQKIQKNGKYSLANDSNSDMDSFNKQSSKTYKNSQLIKHESYNQQKVQCAIKLQSYFRMIVARFKFKEYLKQSGKLKYFTIDEFWETLRLDKSAKFNLIEPKKKRQYLYACSGAVYIGDWRGNFRDGYGQMKWPDGASYEGYWKDNHANGVGKFSHTSGDVYEGDWIRDKANGNGVYKSKDGGIYRGEWLNDQQNGRGVEVWTDGSSYDGDYVKGMKEGLGSYKWPNGSTYVGYWKRNMINGVGIQKWVDGRIYEGEFKDNLMNGLGFYTFADGKTYIGYYINDKKEGYGIYTWSDGKCYQGWWTQGKQDGLGIFTQSDGSQKIGVWQDGKKLNWLTIEQIGDIDRNFIQAQKSGQFKKANNEQLERMHYQVPKDFEKEKGKIREKVSRIIDITKKC
>OxyTri020059_rbh_TGME49_292120
MGNCSGCGCQDRDEIAQQIDLAIKEDQHFVRKRTSKENSVHSSNQQAFLCGNEGSLVKFQAKWRGYLQRKALKQMQEQLEQDKGIASRYFLKVEALETVSSTKAFNPAQKKEYRQTYTYKTGAKYTGEWLGGFRNGFGTMSWPDGALYQGQWSQGKADGYGRFVHTNGDQYVGMWKNDKANGWGVYHKQNEEGSEGPVIIEGMFKGDRINGFGRMKQLKDEINYEGQFYKGQKEGWGVIYWPDDSMLEGEWLKGKISGIGHYKWSDGREYKGEWLDQKLHGIGVYKWKDGKIYNGEYSNDKKHGYGLYTLQDGRTYEGWWIDGKQHGVGQFLFEDGKSGQMKTKKGIWEDGKRIMWLENPDVIQKIESKQIDYRTFMQQQENQSRPHVSFISCQFNKPEYIEEKVREVEMTIKNSSESHQKDREYFLQKVQDTKERVDEAVDFAQRLLQNSSRLTPRDNGKPNRFNRSRMSTSSRTGTYKNTNSNGYKPDTN
>ParTetD42013889_rbh_TGME49_292120
MGGKCSQCDCKFGRNMVQEKEIVLDNKGTKNSKSHSRNSIASNQANINADLLCLEQQSKRNEKQSQSSKERNKFNEYQNQHDKILKAAIKIQCRYRGYQVRKKHRLQSIKMVLKNPNRGANKNYMKENFEVINIPSKINDESLDMRGPYQFKSGAIYQGQWRGNCREGIGTQTWTDGAKYVGEWKNNRACGKGIFYHVDGDIYEGEWDQDKANGKGVYKHSNGSRYEGEWRDDFQHGIGMEIWNDGSKYTGQYFQGIKQGSGRYEWPDGSYFDGEWQNNKINGQGCYFWSDGRGYVGQWKNNCMHGYGVYKWKDGRKYEGVYKNDKKDGQGVYQWADGRRYDGMWKDGKQDGEGVFIFVDNTKKRGIWKEGKRLKWLENET
>ParTetD42014204_rbh_TGME49_292120
MAIMIQKQWKGYKARKAYLQTKLLFNKSQNDQVTTDKKSKRGKQKYFTKEEYELTIKSESLQREYRSKYKFISGSTYEGEWLGDKRDGQGIQVWEDGAKYIGQWKNNQAFGQGTFYHVDGDVYEGEWQNDKANGFGVYKQSNGVIYFGQWKDDYQQGHGQEKWIDNSLYEGQYFEGKKQGRGTYKWPDGSYFEGEWFDNKINGEGEYVWGDGRRYKGTWKDNKMHGYGVYQWGDGRSYHGEYVNDKKQGKGKYFWPDGKVLEGEWHEGKQNGRGKFLMADGRVKYGMWNNGKRINLE
>ParTetD42015631_rbh_TGME49_292120
MGSHCSNCSQCQKDRLDQINEVTITKKSESNKAVIVSQKVEYQCAEKQAQKQILQTKMAIMIQKQWKGYKVRKAYLQTKLLFNKSQNDQVTTDKKSKRGKQKYFTKEEYELTIKSESLQREYRSKYKFISGSTYEGEWLGDKRDEQGIQIWEDGAKYIGQWKNNQAFGQGTFYHVDGDVYEGEWQNDKANGF
>PerAciPAER2001262_rbh_TGME49_292120
VSSCCSASKNAGHGMSEYEPQCRAEAQQECMEPCPPSSVTTGKEANRGHSGNHSSASAAGSASMPAAEESYFARELEELTVLPCNPNSSGLRPVYVFRTGAKYNGQWQGNARHGIGEQTWADSAQFTGRWDMNVAQGLGRFKHADGDDFVGQWQNNAAAGFGYYYHKQGMTTYGGRWVDDLQDGDGVEEWEGGSKYHGQFVQGKKEGWGIYTWPDCSQYAGQWHSNSISGHGHYVGKDGREFKGMWKEAVIHGCGKYSWPDGRTFCGQYEDDCKHGFGIFTWGDGRRFEGFWHKGKQHGYGVTFKPDGTIMKQGVWHHGRQPETPEEAPENNRX
>PerAciPAER2002726_rbh_TGME49_292120
XLWLGGPPPGGPSEVRAPALPGAMGHCLCISAEQADQHQQDIEPFPGHKGSGSSNGKVGLPSSSGLEAGGLSTSANSKERVDRPTVVLEHGVKYTGTWLGDKRDGNGFQEWTDGAKFDGQWRNGLAEGYGKFVHADGDIYEGQWMDDKANGEGFYHHQDGSRYVGQWRDDQKEGQAVEEWADGSRFDGQYRQGKKHGVGIFSWPEGSSYQGEFRSNEIQGQGTYTWADGRVFNGQWANNRMSGTGTFTWKDNRRYVGAYFNDKKEGRGVFTWPDGREYDGEWKDGKQHGNGVFKTAKGDLRAGEWKDGQRIRWISEAYRDDGKPLGGAGTAGRKPDLQADANAGTPQKPSQAVPAPAPPTASNQVSEVGHTIDIESADARPVLRGAHIGVFQLLSLTFV
>PerAciPAER2045815_rbh_TGME49_292120
XSASIYGERSMSVLENLGELLQAQPSQTHVQAKQVLQLPLKHQAMKASLNWETTDTPYTYFEGEIQELNALQLQPPLPAGVPFTFSSGATYVGQWSNKQRHGFGRQVWPDGAVYEGEWSANCAAGNGRFAHSDGDTFVGQWMRNKASGMGAYYHKDGTVYRGEWNIDLQHGFGVEVWHDGSTFEGKFKDGQKSGSGSYRWADGPTYYGQWNDNVIEGSGLYTACDGRLFKGKWKASYIDGIGFYTWPNGRSYGGQYVDDQKHGFGIFEWADGKKYEGFWLNGRQSGYGRTTATDGSERASLWKDGHKVEDL
>PerAciPAER2048455_none_TGME49_292120
XEKPSDACCSSSAASACRGAVPPREYEPSPLGRAASRHEYSEPRLAGSPEAAGAAAAATDAAAVA
>PerAciPAER2058511_rbh_TGME49_292120
XACASEKPSDACCSSSAASACRGAVPPREYEPSPLGRAASRHEYSEPRLAGSPEAAGAAAAATDAAAVASTAPALDAGWGEVSAEHLDPTSYFFLELEELRQMPAAGLPQAEGPRPLHRFASGACYDGQWRGRDRHGRGRQDWPDGAVYIGQWERSLAGGCGRLESPGNVYVGQWHQGITQGLGAYFTEDGKGVFRGRWFQALQDGPGEELCKNGARFCGQLLEGQRQGHGVYLWPDSSQYAGQWRDNCINGHGHFLGSDGREFLGTWRGAKIHGCGKYSWPDGRSYCGQYVEDQKQGFGIFEWKDGRRYVGFWHDGKQHGPGLLFDVDGALLLQGAWLRGEAPDEGELAFCLPASSLASASGSPAALPRGVL
>PerAciPAER2075633_rbh_TGME49_292120
SCCSASKNAGHGMSEYEPQCRAEAQQECMEPCPPSSVTTGKEANRGHSGNHSSASAAGSASMPAAEESYFARELEELTVLPCNPNSSGLRPVYVFRTGAKYNGQWQGNARHGIGEQTWADSAQFTGRWDMNVAQGLGRFKHADGDDFVGQWQNNAAAGFGYYYHKQGMTTYGGRWVDDLQDGDGVEEWEGGSKYHGQFVQGKKEGWGIYTWPDCSQYAGQWHSNSISGHGHYVGKDGREFKGMWKEAVIHGCGKYSWPDGRTFCGQYEDDCKHGFGIFTWGDGRRFEGFWHKGKQHGYGVTFKPDGTIMKQGVWHHGRQPETPEEAPENNRLEP
>PerAciPAER2107935_rbh_TGME49_292120
XAEQADQHQQDIEPFPGHKGSGSSNGKVGLPSSSGLEAGGLSTSANSKERVDRPTVVLEHGVKYTGTWLGDKRDGNGFQEWTDGAKFDGQWRNGLAEGYGKFVHADGDIYEGQWMDDKANGEGFYHHQDGSRYVGQWRDDQKEGQAVEEWADGSRFDGQYRQGKKHGVGIFSWPEGSSYQGEFRSNEIQGQGTYTWADGRVFNGQWANNRMSGTGTFTWKDNRRYVGAYFNDKKEGRGVFTWPDGREYDGEWKDGKQHGNGVFKTAKGDLRAGEWKDGQRIRWISEAYRDDGKPLGGAGTAGRKPDLQADANAGTPQKPSQAVPAPAPPTASNQVSEVGHTIDIESADARPVLRGAHIGVFQLLSLTFV
>PirSoc001742_rbh_TGME49_292120
MGQCLCVHPESDKERQDEIESFPSNSVQCSSGNIGETKLESRPKVVLENGVTYVGQWKGGDRHGEGHQEWPDGAQFDGQWVEGLASGNGKFIHSDGDIYEGDWNNDKANGQGTYFHADGSRYVGQWKDDQKHGVATEVWADGSKFKGEYRNGKKNGRGYFCWPEGSSYEGEFSDNEIHGIGIYRWNDERIYEGKWEHNRMSGNGRFEWKDGRRYVGQYENDKKAGYGVFTWPDGRQYTGQWNDGKQDGTGVFRTAKGEMRKGEWSEGVRKRWLSEAYREDGCIE*
>PolGlaCCMP1383004237_rbh_TGME49_292120
XHEAGGCFKSDMAGEYEPKGAFEIQGECVEIGPPAAVGLQQSKDRAAARGFASHDDGSTESYFARELQELKSLSPQGVIGGRPLYTFKTGATYKGQWKGNARHGIGKQVWADGAQXIGTWRENFAEGQGEFTHSDGDVFVGQWKKSAAEGVGKYYHKRGLTTYLGQWVEDMQHGLGVEQWEGGSKYSVEQAXYNWPDGSMYMGQWNCNSITGYGRYVGKDGREFHGMWREAVIHGCGRYSWSDGRLFCGQYADDQKHGFGIFTWKDGRKFEGYWENGKQHGYGETSKSDGSLLKKGVWNMGTPPLQDQGTT
>PolGlaCCMP1383005514_rbh_TGME49_292120
XRWGMGQDCSTAACGVRAGDDGAPRHKAGEYKTAPGENGAFSAWDVRQKAGHPDAGSPLIHTYFDQDLGELRCAQRLEARPKYTFRSGGYYTGQWLGNRRHGFGMQRWPDGAVYQGQWRENSAEGQGRFVHTDGDIYCGQWHKNVAHGMGIYIHHTGDQKVTCYEGQWKNDLQDGYGVETWQEGCIYEGEFKVGQKMVAASTDGLMALRISGSGAGTASTVLASTLAQTDASSMVSGDRARSMATESTPGQTVGSTAASMRTIGSLALERSVGPTIGGMKASGSTASSTAMAVTTTWTEHLS
>PolGlaCCMP1383048186_rbh_TGME49_292120
XQGGLPLSKTSLLRVRVPLPQRPQAMGQGACSTQCPSTCHNKNGTCLGSDMLSEYEPKASTEVHGESLEMPPPLAVALKEDHSPQEGGGFFASAADEGAADSYFARELEELQGLKAGGRNGARLLYTFKTGATYKGQWKGNARHGVGEQEWPDGAKFIGTWKDNCAEGTGQFVHADGDIFVGQWRRSAAEGLGTYYHKKGLTTYCGQWVQDMQHGYGVEHWEGGSTYNGQFTQGKKQGHGIYNWPDGSKYMGQWSSNAINGYGHYMGKDGREFRGAWREAVIHGCGEYSWPDGRSFCGQYADDQKHGFGVFTWKDGRRFQGFWQGGKQHGYGVTYKPDGAILRQGVWNMGRQPDESTPTAP
>PolGlaCCMP1383054002_rbh_TGME49_292120
XSSWSLTNTSPATQPQRECGQRPPVRRKMGHCLCVAAEQAEQHQQDVEPFPDRQGSSSNQKLHGSEQRLSDPNSSKESQERPLVLLEHGIKFTGQWKGDKRDGHGLQEWPDGARFEGQWRNGLAEGFGKFVHSDGDIYEGQWLDDKANGEGVYHHSDGSRYVGQWKEDQKEGQAMEEWADNSRFEGQYRAGKKHGTGMFTWPEGSSYKGEFQNNEIHGNGTYIWNDGRVFSGQWANNRMSGTGTFSWRDGRKYVGSYLNDKKDGTGTFTWPDGREYVGEWKDGKQHGIGVFRTAKADLRRGEWKDGTRIRWISEAYREDGKDAGAFQEDNPTNEPPIS
>PolGlaCCMP1383054545_rbh_TGME49_292120
XQAGPLQIPHQQLSHSGSAGSGPPCAARKMGHCLCVAAEQAEQHQQDVEPFPDRQGSSSNQKLHGSEQRLSDPNSSKESQERPLVLLEHGIKFTGQWKGDKRDGHGLQEWPDGARFEGQWRNGLAEGFGKFVHSDGDIYEGQWLDDKANGEGVYHHSDGSRYVGQWKEDQKEGQAMEEWADNSRFEGQYRAGKKHGTGMFTWPEGSSYKGEFQNNEIHGNGTYIWNDGRVFSGQWANNRMSGTGTFSWRDGRKYVGSYLNDKKDGTGTFTWPDGREYVGEWKDGKQHGIGVFRTAKADLRRGEWKDGTRIRWISEAYREDGKDAGAFQEDNPTNEPPIS
>PolGlaCCMP1383055100_rbh_TGME49_292120
XHEAGGCFKSDMAGEYEPKGAFEIQGECVEIGPPAAVGLQQSKDRAAARGFASHDDGSTESYFARELQELKSLSPQGVIGGRPLYTFKTGATYKGQWKGNARHGIGKQVWADGXAVIAEGQGEFTHSDGDVFVGQWKKSAAEGVGKYYHKRGLTTYLGQWVEDMQHGLGVEQWEGGSKYSGQFEWGKKXGAGSYNWPDGSMYMGQWNCNSITGYGRYVGKDGREFHGMWREAVIHGCGRYSWSDGRLFCGQYADDQKHGFGIFTWKDGRKFEGYWENGKQHGYGETSKSDGSLLKKGVWNMGTPPLQDQGRNTKAVRSPRDLVCE
>PolGlaCCMP1383055596_rbh_TGME49_292120
XPQAMGQGACSTQCPSTCHNKNGTCLGSDMLSEYEPKASTEVHGESLEMPPPLAVALKEDHSPQEGAADSYFARELEELQGLKAGGRNGARLLYTFKTGATYKGQWKGNARHGVGEQEWPDGAKFIGTWKDNCAEGTGQFVHADGDIFVGQWRRSAAEGLGTYYHKKGLTTYCGQWVQDMQHGYGVEHWEGGSTYNGQFTQGKKQGHGIYNWPDGSKYMGQWSSNAINGYGHYMGKDGREFRGAWREAVIHGCGEYSWPDGRSFCGQYADDQKHGFGVFTWKDGRRFQGFWQGGKQHGYGVTYKPDGAILRQGVWNMGRQPDESTPTAP
>ProMinCCMP2233129337_rbh_TGME49_292120
XAEPPGSPRGLMCQGYFEQDVQELESHPPPGFAEQTGHQQTHSFQSGGTYTGQWRGNQRHGTGVQRWRDGSVYEGEWRNSRAHGAGRFQHADGDVYCGEWQDNAANGMGVYRHGSGAQDAWFTGEWRDNLQHGAGVEIWSEGLRYEGEFRAGRKSGHGRYVWSDGSAYLGGWKCDLIDGSGVYTGADRRCFRGQWRASMIHGEGAYAWPDGREYEGQYVDDRKSGFGRFRWPEGRRYEGYWLNGKQHGLGRYFCIDGSSFQSLWAQGTIVDEDRL
>ProMinCCMP2233162221_rbh_TGME49_292120
XPVAMGAAIGDACSSACDGEETLVAPLWDPRREHWPYDAHKQAVEEQADQSTSYFYKELPELARLRFSGTGAIEERPPHAFQTGAVYTGQWRGTRRHGFGVQQWADGASYEGEWRENCAEGRGRFVHNDGDMYVGQWKNNVAQGLGKYYHKDRTTYAGEWSNDLQEGHGVEAWAEGTYYQGQFSGGSKEGFGVYYWPDGSCYAGRWELNTINGKASTLETTAARTAAAGATPSSTAPAGTRGRTGAFTAASTPATGRRASACSPGLAAASTKASGRGASSTARAXVQNPDGSAGCFNWVEGKRQEAAGKSGAEAQPARGELELVPPR
>ProMinCCMP2233208326_rbh_TGME49_292120
XEAPRAXAWAEPPGSPRGLMCQGYFEQDVQELESHPPPGFAEQTGHQQTHSFQSGGTYTGQWRGNQRHGTGVQRWRDGSVYEGEWRNSRAHGAGRFQHADGDVYCGEWQDNAANGMGVYRHGSGAQDAWFTGEWRDNLQHGAGVEIWSEGLRYEGEFRAGRKSGHGRYVWSDGSAYLGGWKCDLIDGSGVYTGADRRCFRGQWRASMIHGEGAYAWPDGREYEGQYVDDRKSGFGRFRWPEGRRYEGYWLNGKQHGLGRYFCIDGSSFQSLWAQGTIVDEDRL
>ProMinCCMP2233234342_rbh_TGME49_292120
XPPVGGFEGAAAPLAAAGASDSTCRVPMGACLCVSAEQAEKDGQEIEPFPGKKGGGPAVDDTDSKERISRPAILLEHGVKYTGQWLREKRDGQGVQEWPDGAKFDGQWRNGLADGFGKFEHADGDVYEGQWKEDKANGEGVYHHADGSRYVGQWKDDQKEGQAVEEWADSSRFEGQYRAGKKHGEGKFTWPEGSSYEGEFQNNEIHGKGMYSWNDGRVFNGQWMKNRMSGEGVFTWKDGRRYTGAYFNDKKDGQGTFTWPDGREYNGQWKEGRQHGVGTFKTAKGDLRKGEWQDGQRVRWLSEAFRNDGQRPAREGGSSPDEDGPVV
>ProRetCCCM535050912_rbh_TGME49_292120
XKAPGAPRRRPGARRRAMGHCLCISAEQADQHQQDIEPFPGRKGTASGNGTGQKTFGTGFEQNLGPMDGFDANSKERSERPTIQLEHGVKYTGQWKGDKRDGHGVQEWPDGARFDGQWRDGLAEGFGKFVHADGDVYEGQWRDDKANGEGVYHHADGSRYVGQWKDDQKEGHAVEEWADNSRFEGQYRAGKKHGLGKFTWPEGSSYDGEFQNNEIHGQGTYTWNDGRVFTGQWQNNRMSGTGTFTWRDGRRYVGSYSNDKKDGHGVFTWPDGREYNGEWKDGKQHGTGVFKTAKGDLRCGEWKDGVRIRWISEAYRDDGQQAGGMGKVSKMEDVVHQPAI
>ProRetCCCM535067462_rbh_TGME49_292120
PARAQLPPLRATLQARAQSPRSPGAREARESMGQNCSQACCREDKGLIKDGAFPKTLAADGDANSASYFDRELPELGRLPKGGGAMERRPAYKFQSGAQYTGQWKGNERHGFGVQVWPDGATYEGEWRENRAEGKGRFTHSDGDTYTGEWKMNVAHGKGTYHHKDLTTYAGEWCNDLQEGYGVETWAEGTRFEGIFRNGQKEGYGVYLWPDSSQYKGSWEANTINGTGAYIGSDGRWYKGTWQDSVIHGRGKYLWPNGREYGGQYLFDRKDGFGIFIWPDGRKYEGFWSQGRQHGHGRTTLKDGTHKHATWREGKREGTEEVERDNMVPLEA
>PsePer36N120E004051_rbh_TGME49_292120
MGNQCCTTCNKDGQNQSEIKTQTGQNEQEQNKQDNQYNQQYNDEDNQKKEPSEQNLEEKSQGNQNRYFEGESELPINGQASNQDKIEKRPPYTFKSGAIYEGEWRGNMREGKGTQKWPDGARYEGEWKQNKAHGRGKFYHVDGDVFEGEWEFDKANGYGTYVHVNGAKYEGQWKDDLQHGYGIETWNDGSKYEGNYVNGKKQGKGVYTWADGSRYEGEWNDNKICGSGTYKWADGRCYEGQWLNNNMHGRGLYTWRDGRKYDGEYYNDKKHGFGVYIWADGRRYEGEWKYGKQHGEGKYILLDGTTRTGIWEEGRRVRWLDEDGNEEIDQSNQNR
>Pse_Brazil007083_rbh_TGME49_292120
LNCETCNSCYAESEFNDNDDRKVVQQQKMPSYQSKKNSKYTGDLHYKMNLKKIVKLQAFLRGYKQRTLYEITFLANQVASKYFTVEDARETLLGNFKPNAKLTTKAHTYRSGGTYNGTWLGGFRHGKGTMCWADGAYYDGEWELGQAHGRGTFHHCDGDVYVGEYRYNRANGWGQYQNKNGAKYEGEWRDDMQHGKGVELFADGSKYEGGYAHGKKEGFGTY
>Pse_Brazil019831_rbh_TGME49_292120
GNCSNCDCNQEDKAKEFDDNDPTTFREEKKSFREKHPFTQPSNLKNLRADKGRVTPSGKKPIKKDTLTFIVRIQAAYRGHMVRKVVNQFLGQEEHPQRTYFLRSEYWETIQQRKYNPSEALKEKAYTYQCSGSKYSGHWLGNFRHGFGTMVWADGACYSGDWQLGKAHGQGTFTHIKGEVYEGEWRNDKAHGYGSYLHSNGAKYVGNWKEDLQEGSGMETWPDGSSFEGEYKAGKKYGMGNYLWVDGARYHGQWCENEISGFGYYKWADGRQFVGSWLSNIMNGFGIYIWKDGRMYEGFYLADKKHGYGVYTWSDGKKYAGWWSDGKQHGLGVFLSKEGKRKLGVWEDGKKSCWLTQEEAQQVEKGELEVNEMFQNVDSQRKMDEFPRQFQ
>Pse_Brazil022290_rbh_TGME49_292120
CACSTCDCNQEQVISDGTYQVNPELESVGSHRSQKPKNNSDSTGLSRNRGIRTEQSNFQASTDAHGKDSLYQNQSESYRSDIRSRGQYKGFDKQIVKIQAMFRGYRARKFREIASSSYSSSTAKYFSKKEARETLQKRPFKMSKQQKLVRALYKYNSGAIYEGDWLGGFRHGFGTMTWPDGAQYIGEWELGKAHGKGKFAHVEGDIYEGDWRNDKANGFGTYHHVNGAVYRGQWREDLQCGQGQEKWVDGSSYVGQYQHGKKQGVGLYRWSDGSLYGGEWVENKINGTGIYSWLDGRLFQGDWVRNNMEGIGIYSWSDGRQYLGEYFDDKKHGYGIYHWQDGRVYEGYWYRGKQHGLGVYRSTPQDPNLKFGLWEEGKRVKWFETQIEIDAVNEGTVDYTQFFTNPGSSQQMILLNAKFEKPDDYEIKLARVRERVKELEVVIEQLKKVNLDNIQLNEDK*
>PyrBah076357_rbh_TGME49_292120
MGQNCSSNCCREDKSLGNPALLKTVAADQAAGTAGDGIDVNSASYFDRELPELGRLPQGRGSTMERRPQYKFQSGAHYSGQWKGNERHGFGVQVWPDGAVYEGEWRENKAEGKGRFTHSDGDTYTGEWKANVAHGKGTYHHKDLTTYAGEWCNDLQEGYGVETWAEGTRFEGIFRNGQKEGYGIYLWPDTSQYRGSWEANTINGTGAYIGSDGRWYKGTWQDSVIHGKGKYLWPNGREYAGQYLFDRKDGFGVFVWPDGRKYEGYWSQGRQHGHGRTTLKDGTFKYAIWRDGKRETSGPEEGDKDAAVPTEA
>PyrBah087102_rbh_TGME49_292120
LKLVARVRSLSSEQPREEDSQQEQALLTMGASACSPPKDAEGNASCCNAQKWAGTDMIPEYEPKGKSEVQRESIEPSPPAAIALREREQVHPSDSPHWHDQGLHGSDEGTSESYFARELQELRVLPNDKVVGNRPLFTFKTGATYLGQWKGNARHGRGEQVWADGAKFIGNWNNSYAEGLGKFVHADGDVFVGQWKANAAQGLGTYYHKRGLTTYGGQWVEDYQHGHGVEVWEGGSKYNGQFVWGKKQGHGVYLWPDGSQYSGQWYSNSINGYGHYVGKDGREFRGMWREAVIHGCGKYSWPDGRTFCGQYADDQKQGFGIFTWKDGRRFEGFWHQGKQHGWGVTYKPNGDVLKMGIWNMGHQPETPEDVPEAVNGAGMETPGVTTER
>PyrBah097501_rbh_TGME49_292120
XSEAHFGRAAADTLVRPHGCPLTSAMGANCSQDCCKEDKSLSDPTLLKTAPAVGSDSLDASSTSYFDRELPELERIPKSGGAMEWRPNYRFQTGAHYTGQWRDNERHGFGVQVWPDGAFYEGEWCENRAEGRGRFTHSDGDTYVGEWRMNVACGKGIYRHKDLTTYAGEWSNDLQEGYGVEMWAEGTRFEGVFRNGQKQGYGVYLWPDASQYSGSWGANTINGAGTYSGSDGRTYQGFWQDSVIHGTGKYVWSNGREYSGQYLFDRKDGFGVFLWPDGQKYEGYWSQGRQHGRGRMWVKDGTLKHAAWRDGKCEFERPAEGEEGPARPQAERSLAGRRQGSAAGSTRPAPRAPLARMPAWSQFVAAPGAPGSAGVGVLPGWLGAEALLTGKRLPPESHQQPTRSARVSNTGKKR
>RhySp1WS2016037460_rbh_TGME49_292120
LTSLSTTATPLLLYVPIYKYIYQRYHTKHTTTTSKSTYQIYHTPYIAMGVCTSKSSVQTAATTSSMLPSSSTPADNNKLRGGTTSGTPRKGGVPVTPSEARGGYSLSAGEAIDLDDVQGKEVEGSNLMERPKVTLENGICYTGQWLGHKKHGYGVQEWPDGARFEGQWKDGAADGEATFIHADKDSYTGQWIADKANGYGVYRHGDGSEYKGYWREDKKHGECVEVWADGSSFKGHYENGAKEGAGTFEWSVGAKYAGEFHKNKIHGFGKYTWDDGKVYEGEWNEHRMHGEGTFSWLDGRRYIGQYVNDKKEGQGQFLWTDGRGYIGGWKQGKQHGEGEFTARSGEKRRGLWQDGVRVQWLEDRIVGTGGGEGGGGEGGGGGEGGGGEGVVEKEEEKREEEKSSGEEKKVDEPVVAVVVETPTQSS*
>RhySp1WS2016050451_rbh_TGME49_292120
MGACKSKSAIHTTANTSTGASNHPPINSTLSGQADNVGGSAAGGGATTPRKVGVPVTPSEARGGYSLSAGDAIDLDDVEGTEVEGSNLIERPKVTLENGICYTGQWMGNKKHGYGVQEWPDGARFEGQWKDGAADGEATFIHADKDSYTGQWTADKANGYGVYRHGDGSEYRGYWMEDKKHGECVEVWADGSTFKGNYENGAKEGDGTFEWAVGANYSGEFHRNKIHGRGKYTWDDGKVYEGQWNEHRMHGEGTFTWLDGRKYIGHYVNDKKEGQGLFLWTDGRAYKGGWKQGKQHGEGEFTARSGEKRNGLWQDGVRVQWLGEEGSSSGVGNQRKPEDVTQQNGVVGNDGGIEQSEQNVVVAAVDEPVGGSNVIDSSSVVNTGGMAQVVERSDGSS*
>RhySp1WS2016050465_rbh_TGME49_292120
MGACKSKSAVHTTANTSTGAGTSSAPISSTLSADHNNANVGTLTSSGGGGGPTTPRKAGVPVTPSEARGGYSLSAGDAIDLDDVEGTEVEGSNLIERPKVTLENGICYTGQWMGNKKHGYGVQEWPDGARFEGQWKDGAADGEATFIHADKDSYTGQWTSDKANGYGVYRHGDGSEYRGYWLEDKKHGECVEVWADGSTFKGNYENGAKEGEGTFEWAVGANYTGEFHRNKIHGHGKYTWDDGKVYEGEWNEHRMHGEGTFTWLDGRKYIGHYVNDKKEGQGQFLWTDGRAYKGGWKQGKQHGEGEFTARSGEKRHGLWQDGVRVQWLGEEPVGGGTVGSSFDHRKLEEEVSHGGEGSSSGVGTNNNNDGGDDSGGQIEQSEQTVLAAVDKVPDSGNVSSSGGGDRVGGGGGGKHNNNTTTDSS*
>SarNeuSN3003051_rbh_TGME49_292120
MGACKSKAKAKQPGAADAEPASPPGPSAGATAANAAEAGGAIPSAPSPCILETSGAPAGGGEEGGSPLPTATADKKPQQASSVSTEEQQQRPKAGKGSGDVGEETASLEVSSPSPAVAAPAVGKKEGGGIDDEEEGQLEARPLVTLANGVTYVGQWLNNKKHGEGVQEWPDGAKYVGQWRAGFADGEGVFTHSDGDYYEGQWRQDKANGYGVYRHSDGSEYKGGWRDDKKDGEAVERWADGSHFEGQYVNGKKEGEGSFTWPEGSNYRGQFKENEIHGNGKYVWADGRCYEGQWAHNRMNGEGVFMWFDGRKYVGGYVNDKKEGYGTFLWTDGRAFRGGWVNGKQHGVGEFTARNGEKKRGVWEHGVRKKWLEDNEDVDENGNIVQRNGLLEKKAVGTELAGGNPAASTSGGGSSPQTGRGDAPEGGAGTGPAGSFDTGEASRQRTSLDLVRGSSEGTAGGVLLVGEHQQQRGTERAANPASNRTTATQPQGANAAGLVQKQQQPATAQAHA
>ScrHanSHHI4011970_rbh_TGME49_292120
XWRSTATGWSCRSATSPSSVPCARRASSRASSSSTARAGAPFGDLDNGSSLPAAAAAISHRDVPASSSSTSVGRGSCPHSSRDEAASCESYFARELKELAELPVGGPDGDRPLFEFKTGATYRGQWKGNHRNGVGMQEWSDRASFTGHWRSSFAEGLGQFVHADGDVFVGQWKQSAAQGLGTYYHKNGLTIYGGQWVEDLQHGHGVEKWDGGSEYNGQFCWGKKQGYGVYRWPDGSMYSGQWHANSISGHGHYTGKDGREFQGMWKEAVIHGCGRYSWPDGRTFCGQYIDDKKHGLGIFTWQDGRRFEGYWYEGKQHGFGIIYKPSGEVMKQGIWNMGKQPETPEEAPEAAGALALAPTVAP
>ScrHanSHHI4028733_rbh_TGME49_292120
LGGPSPGGPSEVRAPALPGAMGHCLCISAEQADQHQQDIEPFPGHKGSGSSNGKVGLPSSSGLEAGGLSTSANSKERVDRPTVVLEHGVKYTGTWLGDKRDGNGFQEWTDGAKFDGQWRNGLAEGYGKFVHADGDIYEGQWMDDKANGEGVYHHQDGSRYVGQWRDDQKEGQAVEEWADGSRFDGQYRQGKKHGVGIFSWPEGSSYQGEFRSNEIQGQGTYTWADGRVFNGQWANNRMSGTGTFTWKDNRRYVGAYFNDKKEGRGVFTWPDGREYDGEWKDGKQHGNGVFKTAKGDLRAGEWKDGQRIRWISEAYRDDGKPLGGAGASGRKPDLQADANAGTPQKPSQAAPAPAPPTASNQVLEVAHTIDIEAADARPALRGAHIGVFQLLSLTFV
>ScrHanSHHI4041143_rbh_TGME49_292120
AEAQQECMEPCPPSSVTTGKEANRGHSGNHSSASAAGSASMPAAEESYFARELAVNPNSSGPRPVYVFRTGAKYNGQWQGNARHGIGEQTWADSAQFTGRWDMNVAQGLGRFKHADGDVFVGQWQKNAAAGFGYYYHKQGMTTYGGRWVDDLQDGDGVEEWEGGSKYHGQFVQGKKEGWGIYTWPDGSQYAGQWHSNSISGHGHYVGKDGREFKGMWKEAVIHGCGKYSWPDGRTFCGQYEDDGKHGFGIFTWGDGRRFEGFWHKGKQHGYGVTFKPDGTIMKQGVWHHGX
>ScrHanSHHI4044464_rbh_TGME49_292120
IFRQERRRRSAEELAPWLPAHGPKMLDERVLNGGVRGEFENIMFVGGVLFKAPSAQAARTASERSETPPPRASRASAHRLAGLDDLDQLPACDEASQADELCQGSVPIHFERELPELASLSGKFAASEDLVARPPYLFATGAVYEGHWKGNVRHGFGCQRWTDGAVX
>ScrHanSHHI4063932_rbh_TGME49_292120
XGHGMSEYEPQCRAEAQQECMEPCPPSSVTTGKEANRGHSGNHSSASAAGSASMPAAEESYFARELEELRVLPCNPNSSGPRPVYVFRTGAKYNGQWQGNARHGIGEQTWADSAQFTGRWDMNVAQGLGRFKHADGDVFVGQWQKNAAAGFGYYYHKQGMTTYGGRWVDDLQDGDGVEEWEGGSKYHGQFVQGKKEGWGIYTWPDGSQYAGQWHSNSISGHGHYVGKDGREFKGMWKEAVIHGCGKYSWPDGRTFCGQYEDDGKHGFGIFTWGDGRRFEGFWHKGKQHGYGVTFKPDGTIMKQGVWHHGRQPETPEEAPEX
>ScrHanSHHI4066458_rbh_TGME49_292120
NTRGGHKPRASPPAGPRARVRKQASRMGQKCSTDCCGEDRPENMKVLQDPQLASAMPAVHDGDGKQMQLPPAPNTADANLSGYFDRELQELSSGMLAEVLQNGKDVRFASGSVYKGQWKGSQRHGFGRQAWPDGAVFEGQWKENRAEGNGRFTHSDGDTYVGQWRQNVANGNGIYHHKDLTTYQGSWVNDLQEGFGVEKWVEGTRFEGSFRQGQKEGHGLYCWPDGSQYLGGWQKNTINGKGVYRGNDGRMYKGTWQDSVIHGLGKYSWPNGRDYAGHYLFDRKDGLEFSAGPTAAATRAIGRMAGSTAKEEQDEGLELCLRHLDGRQARRGGFVTVNLAKERYAAGLCMPPRAPRPDLLRHDFSEPX
>ScrHanSHHI4114793_rbh_TGME49_292120
MVVQERHVTFVGAVCPQGIFAGELFFDGQGGVAAAISHRDVPASSSSTSVGRGSCPHSSRDEAASCESYFARELKELAELPVGGPDGDRPLFEFKTGATYRGQWKGNHRNGVGMQEWSDRASFTGHWRSSFAEGLGQFVHADGDVFVGQWKQSAAQGLGTYYHKNGLTIYGGQWVEDLQHGHGVEKWDGGSEYNGQFCWGKKQGYGVYRWPDGSMYSGQWHANSISGHGHYTGKDGREFQGMWKEAVIHGCGRYSWPDGRTFCGQYIDDKKHGLGIFTWQDGRRFEGYWYEGKQHGFGIIYKPSGEVMKQGIWNMGKQPEXPXXAPXXXXAPAQAPTVALGIRLLQLMAP
>ScrHanSHHI4125924_rbh_TGME49_292120
XEPQCRAEAQQECMEPCPPSSVTTGKEANRGHSGNHSSASAAGSASMPAAEESYFARELEELRVLPCNPNSSGPRPVYVFRTGAKYNGQWQGNARHGIGEQTWADSAQFTGRWDMNVAQGLGRFKHADGDVFVGQWQKNAAAGFGYYYHKQGMTTYGGRWVDDLQDGDGVEEWEGGSKYHGQFVQGKKEGWGIYTWPDGSQYAGQWHSNSISGHGHYVGKDGREFKGMWKEAVIHGCGKYSWPDGRTFCGQYEDDGKHGFGIFTWGDGRRFEGFWHKGKQHGYGVTFKPDGTIMKQGVWHHGRQPETPEEAPENX
>ScrHanSHHI4150964_rbh_TGME49_292120
QKCSTDCCGEDRPENMKVLQDPQLASAMPAVHDGDGKQMQLPPAPNTADANLSGYFDRELQELSSGMLAEVLQNGKDVRFASGSVYKGQWKGSQRHGFGRQAWPDGAVFEGQWKENRAEGNGRFTHSDGDTYVGQWRQNVANGNGIYHHKDLTTYQGSWVNDLQEGFGVEKWVEGTRFEGSFRQGQKEGHGLYCWPDGSQYLGGWQKNTINGKGVYRGNDGRMYKGTWQDSVIHGLGKYSWPNGRDYAGHYLFDRKDGLEFSAGPTAAATRAIGRMAGSTAKEEQDEGLELCLRHLDGRQARRGGFVTVNLAKERYAAGLCMPPRAPRPDLLRHDFSEX
>ScrHanSHHI4164853_rbh_TGME49_292120
XQCRAEAQQECMEPCPPSSVTTGKEANRGHSGNHSSASAAGSASMPAAEESYFARELEELRVLPCNPNSSGPRPVYVFRTGAKYNGQWQGNARHGIGEQTWADSAQFTGRWDMNVAQGLGRFKHAD
>ScrHanSHHI4201964_rbh_TGME49_292120
XLGGPSPGGPSEVRAPALPGAMGHCLCISAEQADQHQQDIEPFPGHKGSGSSNGKVGLPSSSGLEAGGLSTSANSKERVDRPTVVLEHGVKYTGTWLGDKRDGNGFQEWTDGAKFDGQWRNGLAEGYGKFVHADGDIYEGQWMDDKANGEGVYHHQDGSRYVGQWRDDQKEGQAVEEWADGSRFDGQYRQGKKHGVGIFSWPEGSSYQGEFRSNEIQGQGTYTWADGRVFNGQWANNRMSGTGTFTWKDNRRYVGAYFNDKKEGRGVFTWPDGREYDGEWKDGKQHGNGVFKTAKGDLRAGEWKDGQRIRWISEAYRDDGKPLGGAGASGRKPDLQADANAGTPQKPSQAAPAPAPPTASNQVLEVAHTIDIEAADARPALRGVFQLLSLTFV
>ScrHanSHTV5022973_rbh_TGME49_292120
XGPSPGGPSEVRAPALPGAMGHCLCISAEQADQHQQDIEPFPGHKGSGSSNGKVGLPSSSGLEAGGLSTSANSKERVDRPTVVLEHGVKYTGTWLGDKRDGNGFQEWTDGAKFDGQWRNGLAEGYGKFVHADGDIYEGQWMDDKANGEGVYHHQDGSRYVGQWRDDQKEGQAVEEWADGSRFDGQYRQGKKHGVGIFSWPEGSSYQGEFRSNEIQGQGTYTWADGRVFNGQWANNRMSGTGTFTWKDNRRYVGAYFNDKKEGRGVFTWPDGREYDGEWKDGKQHGNGVFKTAKGDLRAGEWKDGQRIRWISEAYRDDGKPLGGAGAAGRKPDLQADANAGTPQKPSQAAPAPRAASNQVLEVAHTIDIESADARPVLRGAHIGVFQLLSLTFV
>ScrHanSHTV5023644_rbh_TGME49_292120
MGAQCSQDQCCLEMEGQAYVDVNISASIYGERSMSVLENLGELPQAQSSQTHVQAQQLLQQKHQAMKESLNRETTDTPCTYFEGEIQELNALQLQPPLPAGVPFTFSSGATYVGQWSNKQRHGFGRQVWPDGAVYEGEWSANCAEGNGRFAHSDGDTFVGQWMRNKASGVGAYYHKDGTVYRGEWNIDLQHGFGVEVWHDGSTFEGNFKDGQKSGSGSYRWADGPTYCGQWNDNAIEGSGLYTACDGRLFKGQWKASFIDGIGFYTWPNGRSYAGQYVDDQKHGFGIFEWADGKKYEGFWLNGRQSGYGRTTAKDGSEKASLWKDGHKVEDL
>ScrHanSHTV5035790_rbh_TGME49_292120
XSQHCRAVGDAAMGASACSPQQPGVFVNSCCSASKNAGHGMSEYEPQCRAEAQQECMEPCPPSSVTTGKEANRAHSGNHSSASAAGSASMPAAEESYFARELEELRVLPCNPNSSGPRPVYVFRTGAKYNGQWQGNARHGIGEQTWADSAQFTGRWDMNVAQGLGRFKHADGDVFVGQWQKNAAAGFGYYYHKQGMTTYGGRWVDDLQDGDGVEEWEGGSKYHGQFVQGKKEGWGIYTWPDGSQYAGQWHSNSISGHGHYVGKDGREFKGMWKEAVIHGCGKYSWPDGRTFCGQYEDDCKHGFGIFTWGDGRRFEGFWHKGKQHGYGVTFKPDGTIMKQGVWHHGRQPETPEEAPENNRLEP
>ScrHanSHTV5077391_rbh_TGME49_292120
XCRAVGDAAMGASACSPQQPGVFVNSCCSASKNAGHGMSEYEPQCRAEAQQECMEPCPPSSVTTGKEANRAHSGNHSSASAAGSASMPAAEESYFARELEELRVLPCNPNSSGPRPVYVFRTGAKYNGQWQGNARHGIGEQTWADSAQFTGRWDMNVAQGLGRFKHADGDVFVGQWQKNAAAGFGYYYHKQGMTTYGGRWVDDLQDGDGVEEWEGGSKYHGQFVQGKKEGWGIYTWPDGSQYAGQWHSNSISGHGHYVGKDGREFKGMWKEAVIHGCGKYSWPDGRTFCGQYEDDCKHGFGIFTWGDGRRFEGFWHKGKQHGYGVTFKPDGTIMKQGVWHHGRQPETPEEAPENNDLSLELX
>ScrHanSHTV5092820_rbh_TGME49_292120
XLCISAEQADQHQQDIEPFPGHKGSGSSNGKVGLPSSSGLEAGGLSTSANSKERVDRPTVVLEHGVKYTGTWLGDKRDGNGFQEWTDGAKFDGQWRNGLAEGYGKFVHADGDIYEGQWMDDKANGEGVYHHQDGSRYVGQWRDDQKEGQAVEEWADGSRFDGQYRQGKKHGVGIFSWPEGSSYQGEFRSNEIQGQGTYTWADGRVFNGQWANNRMSGTGTFTWKDNRRYVGAYFNDKKEGRGVFTWPDGREYDGEWKDGKQHGNGVFKTAKGDLRAGEWKDGQRIRWISEAYRDDGKPLGGAGAAGRKPDLQADANAGTPQKPSQAAPAPRAASNQVLEVAHTIDIESADARPVLRGAHIGVFQLLSLTFV
>ScrHanSHTV5137797_rbh_TGME49_292120
WLGGPSPGGPSEVRAPALPGAMGHCLCISAEQADQHQQDIEPFPGHKGSGSSNGKVGLPSSSGLEAGGLSTSANSKERVDRPTVVLEHGVKYTGTWLGDKRDGNGFQEWTDGAKFDGQWRNGLAEGYGKFVHADGDIYEGQWMDDKANGEGVYHHQDGSRYVGQWRDDQKEGQAVEEWADGSRFDGQYRQGKKHGVGIFSWPEGSSYQGEFRSNEIQGQGTYTWADGRVFNGQWANNRMSGTGTFTWKDNRRYVGAYFNDKKEGRGVFTWPDGREYDGEWKDGKQHGNGVFKTAKGDLRAGEWKDGQRIRWISEAYRDDGKPLGGAGAAGRKPDLQADANAGTPQKPSQAAPAPRAASNQVLEVAHTIDIESADARPVLRGAHIGVFQLLSLTFV
>ScrTroCCMP3099009876_rbh_TGME49_292120
XGADGEAKREHFEPKVRWTAAAKGKDVVERKEEIAALCESSNYFVQDLEELKALPVQGPFGRRGLYTFASGATYSGDWMSNERHGMGRQKWSDGAEFAGQWCRSLAEGQGRLESSDGNIYVGQWFQGMTQGLGTYYTDRGSAVFRGRWFHDWQDGPGEEVCKNGARYIGQHVEGRREGHGVYRWPDTSQYIGQWRSNSINGYGHYLGSDGREFHGMWREAKLHGCGKYSWPDGRAYWGQYVNDQKHGFGIFCWQDGRRFVGYWAEGKQHGRGMTFDADGILQVQGCWH
>ScrTroCCMP3099075403_rbh_TGME49_292120
XAWRWRYLGMGACLCISAEQADQHQQDIEPFPGHKGSGSASNKGVGEASSAGLDASGLGAGAGSKDRIDRPVVLLEHGVKYTGQWLGDKRDGQGVQEWPDGARFEGQWRHGLAEGFGKFVHADGDIYEGQWSDDKANGEGVYHHQDGSRYVGQWKDDQKEGHAVEEWADNSRFEGQYKAGKKHGVGKFSWPEGSSYEGEFRNNEIHGQGTYTWNDGRVFTGQWEKNRMSGNGTFTWKDGRRYVGAYQNDKKDGHGVFTWPDGREYDGEWKDGKQHGTGVFKTAKGDLRCGEWKDGVRIRWISEAYRDDGKPPGGSAAKRPEAEAAAGTGAPQQPSSGRMPEVVHEPV
>ScrTroCCMP3099087695_rbh_TGME49_292120
CLCISAEQADQHQQDIEPFPGHKGSGSASNKGVGEASSAGLDASGLGAGAGSKDRIDDRPVVLLEHGVKYTGQWLGDKRDGQGVQEWPDGARFEGQWRHGLAEGFGKFVHADGDIYEGQWSDDKANGEGVYHHQDGSRYVGQWKDDQKEGHAVEEWADNSRFEGQYKAGKKHGVGKFSWPEGSSYEGEFRNNEIHGQGTYTWNDGRVFTGQWEKNRMSGNGTFTWKDGRRYVGAYQNDKKDGHGVFTWPDGREYDGEWKDGKQHGTGVFKTAKGDLRCGEWKDGVRIRWISEAYRDDGKPPGGSAAKRPEAEAAAGTGAPQQPSSGRMPEVVHEPV
>ScrTroCCMP3099089919_rbh_TGME49_292120
XSGSGAGGGHGGQEGNPMLLWDPGSSDTSESYFARELRELQELPPGGVDGERPLYSFKTGATYTASGGXGNHRHGVGLQQWADGANFTGHWRCSFAEGLGKFVHADGDVFVGQWQQNAAQGLGTYYHKGGLTTYGGQWVEDLQHGHGVERWEGGSEYNGQFCRGKKQGYGVYKWPDGSMYSGQWYANSINGYGHYLGKDGREFRGMWREAVIHGCGKYSWPDGRTFCGQYQDDQKHGLGIFTWKDGRRFEGFWYQGKQHGFGITYKPNGEIQKQGVWTMGHQPETPEVSPEQGTNAAAATAQAALHKSAARGGG
>ScrTroCCMP3099111592_rbh_TGME49_292120
XSSDTSESYFARELRELQELPPGGVDGERPLYSFKTGATYTASGGEGNHRHGVGLQQWADGANFTGHWRCSFAEGLGKFVHADGDVFVGQWQQNAAQGLGTYYHKGGLTTYGGQWVEDLQHGHGVERWEGGSEYNGQFCRGKKQGYGVYKWPDGSMYSGQWYANSINGYGHYLGKDGREFRGMWREAVIHGCGKYSWPDGRTFCGQYQDDQKHGLGIFTWKDGRRFEGFWYQGKQHGFGITYKPNGEIQKQGVWTMGHQPETPEVSPEQGTNAAAATAQAALHKSAARGGGGGGVPSSAVPX
>ScrTroCCMP3099159015_rbh_TGME49_292120
SSLSPPTGRPSRCPFAPLPTPCRRPPLAPADAWRWRYLGMGACLCISAEQADQHQQDIEPFPGHKGSGSASNKGVGEASSAGLDASGLGAGAGSKDRIDRPVVLLEHGVKYTGQWLGDKRDGQGVQEWPDGARFEGQWRHGLAEGFGKFVHADGDIYEGQWSDDKANGEGVYHHQDGSRYVGQWKDDQKEGHAVEEWADNSRFEGQYKAGKKHGVGKFSWPEGSSYEGEFRNNEIHGQGTYTWNDGRVFTGQWEKNRMSGNGTFTWKDGRRYVGAYQNDKKDGHGVFTWPDGREYDGEWKDGKQHGTGVFKTAKGDLRCGEWKDGVRIRWISEAYRDDGKPPGGSAAKRPEAEAAAGTGAPQQPSSGRMPEVVHEPV
>ScrTroCCMP3099174790_rbh_TGME49_292120
MGAANCTPPREFPDCKSGRAFSDCKPGGAGCCASSCSSSLALPTPAPEYDPGGADGEAKREHFEPKVRWTAAAKGKDVVERKEEIAALCESSNYFVQDLEELKALPVQGPFGRRGLYTFASGATYSGDWMSNERHGMGRQKWSDGAEFAGQWCRSLAEGQGRLESSDGNIYVGQWFQGMTQGLGTYYTDRGSAVFRGRWFHDWQDGPGEEVCKNGARYIGQHVEGRREGHGVYRWPDTSQYIGQWRSNSINGYGHYLGSDGREFHGMWREAKLHGCGKYSWPDGRAYWGQYVNDQKHGFGIFCWQDGRRFVGYWAEGKQHGRGMTFDADGILQVQGCWHRGNQLEEAX
>ScrTroCCMP3099211617_rbh_TGME49_292120
XPGSSDTSESYFARELRELQELPPGGVDGERPLYSFKTGATYTASGGVGNHRHGVGLQQWADGANFTGHWRCSFAEGLGKFVHADGDVFVGQWQQNAAQGLGTYYHKGGLTTYGGQWVEDLQHGHGVERWEGGSEYNGQFCRGKKQGYGVYKWPDGSMYSGQWYANSINGYGHYLGKDGREFRGMWREAVIHGCGKYSWPDGRTFCGQYQDDQXGLGIFTWKDGRRFEGFWYQGKQHGFGITYKPNGEIQKQGVWTMGHQPETPEVSPEQGTNAAAATAQAALHKSAARGGGGGGVPSSAVP
>ScrTroCCMP3099273774_rbh_TGME49_292120
XCTPPREFPDCKSGRAFSDCKPGGAGCCASSCSSSLALPTPAPEYDPGGADGEAKREHFEPKVRWTAAAKGKDVVERKEEIAALCESSNYFVQDLEELKALPVQGPFGRRGLYTFASGATYSGDWMSNERHGMGRQKWSDGAEFAGQWCRSLAEGQGRLESSDGNIYVGQWFQGMTQGLGTYYTDRGSAVFRGRWFHDWQDGPGEEVCKNGARYIGQHVEGRREGHGVYRWPDTSQYIGQWRSNSINGYGHYLGSDGREFHGMWREAKLHGCGKYSWPDGRAYWGQYVNDQKHGFGIFCWQDGRRFVGYWAEGKQHGRGMTFDADGILQVQGCWHRGNQLEEAEVRFGX
>ScrTroCCMP3099285319_rbh_TGME49_292120
XWDPGSSDTSESYFARELRELQELPPGGVDGERPLYSFKTGATYTGQWRGNHRHGVGLQQWADGANFTGHWRCSFAEGLGKFVHADGDVFVGQWQQNAAQGLGTYYHKGGLTTYGGQWVEDLQHGHGVERWEGGSEYNGQFCRGKKQGYGVYKWPDGSMYSGQWYANSINGYGHYLGKDGREFRGMWREAVIHGCGKYSWPDGRTFCGQYQDDQKHGLGIFTWKDGRRFEGFWYQGKQHGFGITYKPNGEIQKQGVWTMGHQPETPEVSPEQGTNAAAATAQAALHKSAARGGGGGGVPSSAVPDGALQKMPGQIPX
>StrAcuSPMC142026502_rbh_TGME49_292120
VKYTNGETVEGQWLGTRRHGFMITRKVEVKKQFTDTKCQVRYEQYWYKNDLHGLSVKYEDDQPVEYSLYEFDEQVKTFDKDQVSWINSKKLDFTVFFKESYSASELVPRDQTFKRPE*
>StrRasRas09009111_rbh_TGME49_292120
MKKTEGLYFKQEEFLETIRNNGQKLDLNKPRVNLRIQYKCSPGAFYEGQMRGGFRDGQGTMNWPDGAFYKGEWEMGYACGHGSFNHVDGDVYVGHWMNNKCNGKGQFKNKQGASFEGDWVDDFSKASEWKSGQRAQNTRATTSRARSRDSGSIAGADGAIYEGDWSENKLNGVGKYIWKDGRKYFGHWSDNDMHGMGIYKYPDGVEYQGSYVDDKKQGYGFYFWTDGRRYEGWWYKGKQHGVGLYIDPSKDKRRFGLWEGGKRVMWFDNAKAG
>StyLem007179_rbh_TGME49_292120
MKDEPKTIVQRKAPLKNQSSFREPQFRENNNSSDIRLRQVDSRKQSILKHNQQTIDKSFVNQIKVNHLDQVIRIQAVIRGVRTRFMTQILKKTLKVKKKYFIDEELWETINKNKIFKLSYAKVTKEYVYKCSGAIYNGEWKQGFRYGKGLMQWPDGAKYEGEWELGRAYGRGIFTHTKGEIYDGQWINDKAHGYGVYVHSNGAKYEGMWRQDLQHGQGKESWPDGSLFTGEYADGKKNGRGKYLWVDGASYDGNWEENEISGYGFYKWADGRKYIGHWKGNIMDEFGIYTWQDGRMYEGFYLEDKKHGYGIYTWSDSKRYAGWWSNGKQHGIGIFISKDGKKKLGLWEDGKKVKWFSQDEISLIESDQGDSFLRSVLTGGEESWQRIKEFPKVFSPEEDFYKMREYLAKKIQELQIEDADMIDNVQISYNQSIMSIQAGDDQGNLM
>StyLem007998_rbh_TGME49_292120
MGNTSCTACKSCGGESNIEFNDDDPNPNSQIDQIRKSYDNSAILPQKYRGAQYILDATQSSKTHKVIRNTQEKESYKRLTKYFTRQELRETIKPSKLHSLQYILEEKGTINKKNQTKPPYKYKNGAIYVGQWKGGFRDGKGRMDWPDGASYDGEWVLGYAQGLGIFSDELGNTYVGQFIMSMAHGRGEYTNTEGSVYDGQWRFDKQEGYGIEKLASGSIFQGNYQAGAKTGYGEMTFAETSACYKGEWQGGVMQGFGTYQWKDGKSYTGYMLKNNMDGVGRMTWSDGKQYEGQFVNDQKEGYGFYQWPDNRSFEGWWHKGKQHGIGIYKKLGDETQNGLWQMGKRIMWFDKKQISMIQNGSLDYCQFYQPQKSKDKKDHEMTAEEVITKYKKLEKNRQEKLKSEKVSFECPNSVKKLLKKLQQQSR
>StyLem014638_rbh_TGME49_292120
MQRPPPLTHKNLAMLSVESQNIKNLGALIQVQNFIRRFLAKRSLKNKLIEVNQCQYSNFDVQVGKSKYFTYEEYWETLKGSKEIYRKDKPRQKRQFLYASSGAVYRGEWKGNFRDGSGTMTWPDGAIYEGQWKDNHAWGQGRFQHSSGDVYEGQWVRDKAKGFGVYQSKDGGQYKGEWLNDQQHGKGQEVWGDGSKYEGDYFKSQKQGLGSYVWPNGSTYIGQWHRNMINGCGIQTWFDGRNYHGEFKDNLMNGFGIYTFADGKQYYGQYQNDKKHGYGIYNWTDGKQYHGWWSNGKQEGYGIFFQADHQSKKGLWQDGKKAQWYSREESDKIHKDFISMSKQKKMLTEEDYRKTFEKPKDFDAMAQRVKDKIDKFASQTYSFNSQNAGNQ
>SymMic036277_rbh_TGME49_292120
MLGAGSRVVLRSPTLCWECLRRAYGDSAPGCFVHASKAPEPAMGQECSTDSCAVRRGVLCQAGPVSAANLPQPGAAAAPPQKIDGYAHAQPRPSTVLLSHTFKMLQRDRVFGIVSLLPHTKAGIAMRHCRCIAKGSARHVQERPLFRFRSGSSYTGQWLGNERHGLGVQQWFDGAVYQGTWEHNCAHGQGRFVHTDGDVYCGEWQMNVAHGLGTYTHRLSGSKVTYRGEWIEDLQSGYGVESWDEGCHFEGEFKAGQKNGQGIYYWSDGSRYEGAWRRNAIHGPGYYVGADRREFHGLWQNSAIHGCGAYSWPDGRKYEGEKLGSMKASGWTANSTAKEDTTTRYEGFWLDGKQHGQGRYYHTDGYSLLALWDQGRRVEWLEDTPMPPEILPKSQMEEHSSQQ
>Sym_C1022499_rbh_TGME49_292120
XHAEQADQHQQDVEPFPGRQGGSSSKSGAKPSSTRATPNKPVGTSEEREEHPTVIVEHGIKYTGQWKGGLRDGHGLQEWPDGAQFEGQWRNGLAEGFGKFVHADGDVYEGQWKGDKANGEGVYHHADGSRYVGQWRDDQKEGQAIEEWADNSRFEGQYRAGKKHGHGTFSWPEGSSYEGEFENNEIHGQGTYFWNDGRVYRGQWANNRMSGTGTFTWRDGRKYVGSYQHDKKDGHGVFTWPDGREYVGDWKDGKQHGIGVFRTAKGDFRRGEWKEGNRIRWISEAYREDGKQPGGSEEKAPNASEQNQVNQVSQDNTTAP
>Sym_C1029066_rbh_TGME49_292120
XCKQCCEKKCQGPSEMQEYQPQNKKQMLKESVEMHPPAAVKRSEGENALEDVMADSYFARELEELRELMSKGPDGDRPLFTFKSGATYKGQWKGNQRHGFGRQEWPDGAAFTGEWHENYAEGHGQFIHADGDVFIGQWRKSAAEGLGLYVHKHGLTTYRGQWVQDVQHGIGVEEWEGGSRYDGQFYWGKKQGYGVYSWPDGSLYMGQWDSNAINGYGHYMGKDGREFQGLWHEAVIHGCGRYTWPDGRTFQGQYADDQKHGFGTFTWQDGRRFDGFWQHGKQHGYGITSKTDGTVLKEGHWVRGQYFQDPSPLSADNNPPVPDS
>Sym_C1046790_rbh_TGME49_292120
XSLPLPRRCRGPVAMGTTGSCDSGGCKQCCEKKCQGPSEMQEYQPQNKKQMLKESVEMHPPAAVKRSEGENALEDVMADSYFARELEELRELMSKGPDGDRPLFTFKSGATYKGQWKGNQRHGFGRQEWPDGAAFTGEWHENYAEGHGQFIHADGDVFIGQWRKSAAEGLGLYVHKHGLTTYRGQWVQDVQHGIGVEEWEGGSRYDGQFYWGKKQGYGVYSWPDGSLYMGQWDSNAINGYGHYMGKDGREFQGLWHEAVIHGCGRYTWPDGRTFQGQYADDQKHGFGTFTRQDGRRFDGFWQHGKQHGYGITSKTDGTVLKEGHWVRGQYFQDPSPLSADNNPPVPDS
>Sym_C1065315_rbh_TGME49_292120
XVMGHCLCVHAEQADQHQQDVEPFPGRQGGSSSKSGAKPSSTRATPNKPVGTSEEREEHPTVIVEHGIKYTGQWKGGLRDGHGLQEWPDGAQFEGQWRNGLAEGFGKFVHADGDVYEGQWKGDKANGEGVYHHADGSRYVGQWRDDQKEGQAIEEWADNSRFEGQYRAGKKHGHGTFSWPEGSSYEGEFENNEIHGQGTYFWNDGRVYRGQWANNRMSGTGTFTWRDGRKYVGSYQHDKKDGHGVFTWPDGREYVGDWKDGKQHGIGVFRTAKGDFRRGEWKEGNRIRWISEAYREDGKQPGGSEEKAPNASEQNQVNQVSQDNTTAP
>Sym_Mf125fA3010958_rbh_TGME49_292120
XQVDAAVQCIKGPGFVPYAVEIALVRGKPPAALDSMGQCLCISAEQADQHQQDIEPFPGGRGNANTGKAASGDQPPDSYSKERVGHLTVLLEHGVKYTGQWKGQKRDGHGVQEWPDGARFDGQWRDGLAEGFGKFMHADGDVYEGQWQDDKANGEGVYHHADGSRYVGQWRDDQKEGHAVEEWADNSRFEGQYKAGRKHGFGKFTWPEGSSYEGEFQDNEIHGHGTYSWNDGRVFTGQWQNNRMSGTGTFTWKDGRRYVGRYASDKKEGRGIFTWPDGREYDGEWKDGKQHGIGVFKTAKGDLRCGEWKDGVRIRWISEAYREDGKAPTTGAAGNGTGAAPSDDNANTSTLPET
>Sym_Mf125fA3015069_rbh_TGME49_292120
PNRGACCSGNRPEMKSTMHTEYEPAKPHEATQDIAEPLKNLTDAAYTTAHGGKGNMLLSEAHHKANATYKPEGTVFDDQTAGECYFARELQELNDLPPNDKQGPRPEFRFQTGATYLGEWKGNMRHGMGKQTWVDGASFTGQWRDNYVSGVGEFQHADGDVFIGEWDNNTARGLGTYYHKGGVTIYSGEWVQDLQHGYGVERWDGGSKYSGQFVWGKKQGYGVYEWPDGCKFHGEWHANSISGLGHYVGRDGREFRGEWKNALIHGRGRYTWPDGKSFEGQYVDDKKQGFGIFRWRDGRRFEGWWSQGKMHGHGVTYRANGDLLKRGTWEMGNSEAHNNGMQGNEPMPMP
>Sym_Mf125fA3032796_rbh_TGME49_292120
XAEQREAAGDVPEVANEENLSYFTQELQELSELPACDKQGARPQYRFQTGAAYLGEWKGNMRHGMGKQTWEGGAAFKGQWKENFASGFGVFQHADGDVFAGEWVHNVAQGRGTYYHNGGVTIYSGEWVQDMQSGDGVEMWDNGSKYCGQFVSGQKQGHGVYEWPDGSKFKGEWNHNSINGSGHYIGADGREFRGQWKDAAIHGHGRYTWPDGRSFSGQYVNDKKQGFGIFRWNCGRRFEGWWNQGRQHGHGVTYGADGKMLMSGLWEMGTRLADNNRAR
>Sym_Mf125fA3035104_rbh_TGME49_292120
MGAASLSACGCGYRPEPDYVMHKDGPQPHGKAREDYAVSGSGGTNASYAENYFKRDEAEIASLPKKNHQTYEVRTFKSGATYKGQWLNGKRHGRGIHRWKDGASYEGEWKNNMAEGLGRFKHAEGDEYLGEWKHNAAQGRGVYRHRDGTVYEGHFSNDLQDGYGKENWSDNSSFSGQFSNGQKNGHGVYRWPDGSKYHGQWVCNQINGCGTYVGTDGREYRGQWLASTMSGCGRYSWQDGRTYEGQYVKDQKEGFGIYTWADGRRYEGFWLGSVHHGHGRLCDQDGHSKAAKWNHGKRIEWLDSREG
>Sym_XWS2016072468_rbh_TGME49_292120
MGACLCFHTETKKGEEIEAFPGVQIEPTKNGENKNQNENQNNDDNMELVDKPAVTVDGGMVYVGQWKGENRHGHGVQTWPDGAKYEGMWESNVASGNGKFYHSDGDYYDGNWFNDKANGFGTYYHADGSKYVGGWLDDQKDGKCEEIWADGSYFEGTYKNGKKDGHGTFKWPDGSCFTGQFKENEIQGVGTYVWDDGRTYTGQWVNNAMHGKGTFSWKDGRSYQGDYINDKKEGEGVFNWPDGRKFVGEWKNGKQHGKGIFRNTKGDLRKGIWKGGTRVEWTSGAWREGEPEAHEENVPPPLNDVEP*
>TogJolCCCM725001613_rbh_TGME49_292120
MGQACSQKCCGEDKHLSTLADVQTLQKLSASQQEGSGPQPSKERAQEFPLIDREVDVNSAGYFDRELPELNKMPNVDSGELQQRPPHRFDTGSVYTGQWKGNQRHGFGVQRWSDGAAYEGEWRENAAMGMGRFAHSDGDTYIGQWRSNVAHGKGIYYHKDLTTYEGEWRNDLQEGHGVETWAEGTRFEGLFSNGQKEGHGIYFWPDGSQYRGTWEVNTINGKGAYIGSDGRWYKGTWQDSVIHGMGKYVWPNGREYAGQYLFDRKDGFGVFIWPDSRRYDGYWFQGRQHGHGRSTLKDGTFKYAMWRDGKREGGEDSDKEKVPTEA
>TogJolCCCM725002271_rbh_TGME49_292120
XARQSEPAFRNCGQSGTRGHQPGAMGHCLCMYAEQAEQHQHDVEPFPGHQGHGDAGGSDSKKQAFGTGTGQSLGPSGGALSKDRVERPTVLLEHGVKYTGQWKGDKRDGNGVQEWPDGARFDGQWRDGLAEGFGKFMHADGDVYEGQWRDDKANGEGVYHHTDGSRYVGQWKNDQKEGHAVEEWADNSRFEGQYRAGKKHGVGKFTWPEGSSYNGDFFNNEIHGQGTYTWNDGREFTGHWEGNRMSGAGTFTWKDGRRYIGNYVADKKEGRGIFTWPDGREYNGEWKDGKQHGSGVFKTAKGDLRAGEWKDGVRIRWVAEAFREDGKEVGKSRVDQSPEREAAPPDNEHRADGRKARHGTWSLFLFREEAGSPVKAVAMAMQNCGHAHGGNLTVK
>TogJolCCCM725004540_rbh_TGME49_292120
XYCLPAAELGPSGQGDEPFPEGGKVVVEALSLSLKRHPENRIEKQTVILEHGVKYTGQWLADKRDGAGTQSWPDGAFFEGQWVGGVAEGQGKFVHADGDIYEGQWKQDKACGEGVYLHSDGSRYEGQWKEDQKDGKGAEKWADSSTFEGLYRAGKKHGTGKFTWPEGSVYTGQFENNMIHGEGSYAWSDGRLYVGQWSTSKMSGSGTFTWKDGRKYVGAYLNDKKEGPGLFCWPDGREYKGEWKDGKQHGTGIFKTAKGDYRRGEWSEGVRTRWTGDAYREPGDQGEQDGPTEAQPDSVPN
>TogJolCCCM725004673_rbh_TGME49_292120
XSSSSHAQFCALPSNGPWRIGAMGQSCAQRCCGDDELHFKGQFAATIATQEEAAAETYRDDIRESGVTHAVPVISPRLSPRRTSPRARRFVDENPYDQDLHPAPPPEPDVAENGAAAARATDLKEEAGAHGAQDRETQSGENTEGIGQEREVGSGSYFRQELPELKLMANGSEQSARPAYKFKSGSVYTGQWLGNRRHGFGTQTWTDGATYQGQWLENQADGKGRFTHSDGDTYIGEWKGNMAHGLGTYRHQDLTTYEGQWQSDLQNGFGVETWGEGIRYEGAFKGGGKEGFGVYYWPDSSAYSGTWKDNSISGVGEYIGGDGRYFMGQWRDSVIHGIGWXSWPNGQEYKGCYIDDKKHGFGIFVWPDGRKYRGFWGQGRQHGRGQIILTDGTIKTLEWVFGERVV
>TogJolCCCM725009519_rbh_TGME49_292120
XKNWSPARLASDFNPPVDXEPDKGIMGHCLCLSAEHAEQHQQDVEPFPGHKGNLDSHRYPPAALPQGVAGNDGFPTDRIERPCVVLEHGVKYTGQWLGDKRDGKGVQEWPDGAKFDGQWKNGLADGFGKFMHADGDVYEGQWKQDKANGEGVYHHADGSRYVGQWKDDQKEGQAIEEWADNSRFEGQYKAGKKHGSGKFMWPEGSSYSGNFANNEIHGQGTYTWHDGRVFEGQWYCNRMSGQGVFTWTDGRKYIGSYVNDKKEGKGTFTWPDGREYNGEWKDGKQHGMGVFKTLKGDLRAGEWKDGVRVRWVSEAYREDAPKEPSAPAELPAQSAQPVLEGQEQSQN
>TogJolCCCM725016454_rbh_TGME49_292120
XSDPCCRQEPNGNGLSVTEQFPALKQDLVDPLEGKNITLFDFKGIGAASFSDVIVDRAAGYFEREIAECHGLKDRFREGYGCERRPLYKFQTGATYLGQWKGHHRHGWGVQRWPDGACYEGMWLHGAAEGMGRFSHADGDLYIGQWSRSLAHGLGTYYHGEIMCYMGGWRRGLQEGIGVEIWRRTSVYKGEFCSGEKQGHGVFCWPDGSMYCGTWKTNNINGVGTHRIGDKFFFAGRWSDARLHGMGRYMWQDGREYKGQYYADLKDGFGIFLWADGSRYEGFWKAGWQHGHGLLAPAGGTPFSDTWWYGRRGNASLPVSMGADKQSRATEGPFQTFSFAQ
>ToxGonME49002484_self_TGME49_292120
MGACKSKPKTKRPAEADGGNVAVAAAPTAAPAEGEAEMQKPEGAVTPAGEAAPSQANEKTEAHPELSAAPEEQQGGATGSAEAGGAEASGEAGTAEAKTGDAAEGDKDANAAAGGYHMSAEPEVDVRTVEGEGAEGDLVSRPVVTLANGVTYTGQWLGTKKHGQGVQQWPDGAKYVGQWKDGFADGQGVFTHADGDFYEGQWRMDKANGYGEYRHSDGSEYRGGWRDDKKHGEAVEKWADGSHFEGQYANGKKEGEGSFTWPEGSHYRGQFRENEIHGQGRYIWADGRCYEGQWAHNRMNGEGVFTWSDGRKYVGGYVNDKKEGQGTFLWTDGRSFRGGWLNGKQHGVGEFTARSGEKKRGIWDQGVRQRWLEDNEDVDEHGQVVKVNVESRSANAAPARTDTNAIRQTASTAGSAQPATGSRASLNGAQLSSQGSGSGRTLHPGNSGNAEHTQFLGVESAPVTA
>VitBraCCMP3155015771_rbh_TGME49_292120
MGQCMCIHPEAEKERQDEVEPFPQVTVKSTPPGPGGDDILEERPRVVLENGVTYTGQWKGNKRHGYGVQEWPDGAKFEGQWVDGLANGQGKFTHSDGDVYEGEWKNDKANGHGTYYHADGSKYVGQWKDDQKHGQATEVWADGSKFEGEYRMGKKHGNGQFWWPEGSSYEGEFADNEIHGIGTYRWSDGRVYKGEWKHNRMCGEGRFAWKDGRSYVGQYVNDKKEGVGTFTWPDGRQYKGDWKDGKQHGIGEFKTAKGELRRGEWKDGVRIKWISEAYRQGDEPPANADKIG
>AleAndCCMP2222021070_rbh_TGME49_292120
XNDLQEGYGVETWAEGTRFEGTFHNGQKEGFGIYLWPDTSQYRGSWESNTINGTGTYIGSDGRWYKGTWQDSVIHGKGKYLWPNGREYIGQYLFDRKDGFGVFVWPDGRKYEGFWX
>AleCatOF101012747_rbh_TGME49_292120
XAGHMKWPDGRQYRGRFISGQKHGEGHLVWPDGRSYAGQWSYDKQHGYGFVSEKRGRLQLSQWDDGVLARWLPDASLAELAPDERCRAALCSGTVKLLSATWLVDQPNGFVIACGHDLPQDAFISPELAESLLEKRYGIVVVSYPWLTKSHPDPTGFHARTLINYLGKHLEFFDGFDDVGVFWDYASLHRSGTHREPRSEDEQQLRRIGLRSLGFLYGGKKSLVAKLTRTPESEAGRHPYSSRGWCFAEATLGGLTKDSDQLLDLGLAAKAVDDRRVGWEELRDAAFSARPAPMSPEDMALALESLAFSNGDDRELVLDLYTTFFKEVAPALMVLALAHSRMEGGWGDTEVKLLCRALPSFVSCKALSLANHAHMSKASLKDLRARLQALPKLQRLVLPHHLMESKEALALINEWSSSGKNPANLLWLRTVERRVGRAX
>AleCatOF101022480_rbh_TGME49_292120
XRLLHESRAQGPFPLQVMWAPCGQCSKARSSDVEDVLADREALREERPEYIFPNGVKYTGQWFDDEPDGDGIQLWPDGGKYNGEFRGGKAEGFGTFYYANGNVYSGPWVNDFAHGQGICAMRDGSTYKGEWAVGKQHGEGTLTLKDGSQFVGQYVDGVKCGQGTFTFKGEREGSLFTGEFRDDAFHGYGTYSWSDGRQYEGQWRKNKMHGFGVFMFTDGRKYVGQYVEDEKMGRGIYEWPDGRRYDGEFAHGKMHGKGTYTDKSGVKSAGXVVGGQAAVARSGAPSAVLTADGGPPLPLVYATCGWWGPAPPAPAGFAAAQPEGGSVGLPLAAQFASHQMAPWHPARRANALPVIPRAGRSPAHSPHEARGATSHPRSCLR
>AleCatOF101028099_rbh_TGME49_292120
LGPHAPAPTGMPGGGTGTSGTSSPKAQEPEARVEEKEEDEEAVRGDTWRQYLEEGSSGDESEPEGNVTVAVGGHQSEDSGEDSDEAPARKPGGADADRHKRDMDMLMRHQAIHAPKKKEVQKGSASEDKASPTAAWPVGEVANEAIGTAVTPSKAKEPVAQEESVCAARSNDTEVVSVHSPASGSKKKSSILGRLFGSGGKAEASGSLPGGSMLEDNINQYDDSWYSQHLARLGKDGVPCTKIGTNGKPYERRILVDSRNLIVEIRGGRTGSTGILLDDLVDLRRGLRSPEFELFLLRIKKDAKSQAVDIGDRALVLQTPARTFSFMMPSNTHRTNLAFCILYLLKSKNRGMMASGAPQQDASSPSSRAPKNGHGSVVYQNRSTYEGQFMNYMRHGKGTLTLSDGTRYQSEWKNDERNGSGKEFCPDGTTFVGLYLNGMRHGQGTMTWPEGSKYSGQFERGRANGEGELVRTDGSVYRGRFHEDCMSGEGRMQWRDGVEYTGQFVGNRREGFGKMLWTSGKWRSYEGYWKDGMQHGSGTLCDHSEQEFRGVFKAGKLERWEDEGSDASSALLAARRTPVPSHTGRFSAAPGPSAVXGFMGEDPLTVHESASGAAIGASL
>AleCatOF101050414_rbh_TGME49_292120
XFLGQFSRGAFHGRGRMEWRASSGTMFYEGEYVEDVKHGRGRFVWADGRCYDGEWRSGVRWGDGEYVNSKGEAKRGVWNNDKLERWVKDDQPSPDRAAGTSXARVRMSAALEHPLVEEIVRAGMAAAPGAASAF
>AleCatOF101066286_rbh_TGME49_292120
XAAPPTPELGGSSALQAVAPSSAAASRAAGPLAMGGAQGACADVLRNDAMCCEKDADGRACGDIVRARPMPYPGLENGPDGLEMPMDKISTVVKQSGRASPSCSRPDDDSKQPSSYSPRRAEEVYEDGSSYVGQLRDGLRHGDGVWTSDSERFSGQWRLDQRDGQGRQAWQDGRVYEGQFHNGKFHGQGRMEWHMPNGLMVYEGQYVDDLKEGQGKYIWPDNRMYEGQWYGGHRSGHATYTNSLGQKRLGIWKDDKVERWLDEDQEDERNDNGCSRPCQRSSSLAVRDGGAERVGLKARTRGPPTCLVTWPVQTSHLRV
>AleMarAMGDE01CS322047446_rbh_TGME49_292120
LAPPPRVFLAPKGPDPKAMGNSANCASCGCGDKQDQNNTVHFDPNDPRFSPQPYGSTGPPPPTSAATPAGRGGSHGGEEGPPTDRKEHSLSPYQQEQLEKYGPGGTSDAGGGSAAQPDHGSKGEEELEQRTERLADGSVFEGQFRGRDRHGWGKFTWVTGGSYEGQFDSNDMHGEGTYQWSDGSTYTGQWQQNNMGPKGIMKWTDGRKYEGQFRNGKKHGEGQLLWPDGRSYTGQWEAGKQHGYGTTVTGKGVSRRSQWEHGKLVRWIEDRGSYHEPDVGGTPIRTGAGGAAAGGDAPKGANPFVNFKAP
>AleMonCCMP3105005166_rbh_TGME49_292120
CHCNDGGGNLLGQFEDCGQTGLECGDSAKADHGIEELQDGSIYEGQFLGRERHGRGKMVWANGDIYEGHFNRSQMHGQGAMQWVHGVTYSGQWRHNELGPAGVMKWPDGRQFRGHFIEGEKHGEGRLMWPDGRSYTGQWCWGVQHGYGFVAERRGTPHLSHWDSGELMRWLPEAELAALPSVERAQAALASGAVRLLSAQWLLDRPEGFVLPRRRDLPVEAFVFAEDAETLLEKRYGIVVVSCSWLSVTHPDPHGFHTKSLVKYLTKHMDFFSGFEDVGVFWDYASLQQTPHTGDAAGTTTIASPRNESPREDADKLEELRAIGLEALPCLYGGKKTLVVKLTRMPEGSSQMPYDSRGWCFAESTLSGIVKQADQCLDLGLAAKALSDDGLPWEDFRDLAVAGRHPPLLPEDMAHAVDRLAVTQGNDRVLICKMYASFFAEVAGSTVFLGLANSRPESGGWGDTEMKLLCRALPSFTSCKALSLANHXEPEQDGAQVPERLVLPQHLQESREAHALQKEWSAAGKTPEHLVWLRRLGDAGHQGRRTSX
>AleMonCCMP3105009557_rbh_TGME49_292120
AEGWVRAYEGQYVNDLKEGEGSYYWKDGKKFEGQWKDGKQHGTGTFTPASGDPRPGEWKDGVRX
>AleMonCCMP3105014900_rbh_TGME49_292120
CHCNDGGGNLLGQFEDCGQTGLECGDCAKADHGIEELQDGSIYEGQFLGRERHGRGKMVWANGDIYEGHFNRSQMHGQGAMQWVHGVTYSGQWRHNELGPAGVMKWPDGRQFRGHFIEGEKHGEGRLMWPDGRSYTGQWCWGVQHGYGFVAERRGTPHLSHWDSGELMRWLPEAELAALPSVERAQAALASGAVRLLSAQWLLDRPEGFVLPRRRDLPVEAFVFAEDAETLLEKRYGIVVVSCSWLSVTHPDPHGFHTKSLVKYLTKHMDFFSGFEDVGVFWDYASLQQTPHTGDAAGTTTIASPRNESPREDADKLEELRAIGLEALPCLYGGKKTLVVKLTRMPEGSSQMPYDSRGWCFAESTLSGIVKQADQCLDLGLAAKALSDDGLPWEDFRDLAVAGRHPPLLPEDMAHAVDRLAVTQGNDRVLICKMYASFFAEVAGSTVFLGLANSRPESGGWGDTEMKLLCRALPSFTSCKALSLANHGSLSKTGLKSLRERLPQLPQLRRLVLPQHLQESREAHALQKEWSAAGKTPEHLVWLRRLGDAGHQGRRTSX
>AleMonCCMP3105023436_rbh_TGME49_292120
XSSAGDCSTDASTPPTPAPQTPQQLKLKHDSGGRDDFEVTLPPSPMPTLQTLGLGGLGMPSGLGLPEVHMLLERGLHEFDCEERPEQLIAGGARYTGQWCGSLREGHGVQVWPGGDX
>AleMonCCMP3105024758_rbh_TGME49_292120
XGSMLEENIEQHDDHWYSQQLARMGKDGVPCTKIATNGKPYERRILVDSRNLIVEVRGGRSGSTGILLDDLVDLRRGLSSPEFESLRIKKDITSPSEELSERALVLQTPHRTFSFLLPTPNHRSNLAYCILYLLKSKNRGVMATGSQQGASTPSTRAPKAGQGSVVYANRSTYEGQFQNYMRHGKGTLTLSDGTRYQSEWKNDERHGPGKEFCPDGTTFSGAYLNGLRHGHGXELLRTDGSVYRGRFHEDCMSGEGRMQWRDGVEYTGQFVGNRREGFGKMLWTSGKWKSYEGHWKDGMQHGSGMLCDHNGQEFRGYFKAGKLERWEEEAQHS
>AleMonCCMP3105026400_rbh_TGME49_292120
XGAPKPASTEARRAGEASGLWQGVLDALGCRSKRPFCRSSCPSKRLAEGGRLDSLLGFLPWVSGTADGSKEDGEDSDSDGEMLEWHPPTYVEAGAKYTGQWRGNSRQGEGVLERPDGGRYEGFFRKGKAHGTGKFTAANGNMYEGQWIAGCAAWGGXGTYTKPSGGVYRGQWVQDRKHGKGSEMWPDGSCYNGEYLHGKKHGSGIYLSPEEIQYEGQFQGDKMHGEGTYHFPDKRVYTGQWQDGQMSGKGKMSWSSGAFYEGSYAAGLKSGQGVFTWGDGRIYRGQWSEGQQHGRGELFDKQGRLTTKGTWCRGVLATSESVGGHANRREQSALEEEPTESSLSSDMRSGRGAQGGCFGHP
>AleMonCCMP3105033971_rbh_TGME49_292120
MGAAQPAGCKPDERCCGQRDPQAEFVHDPRELAAEAPGITSWAVLDDSPRPPSGSLPEQGPNAEKLQHPRDSKSSGEDTGGDQVMLKYKDSSTYRGQAVDGKRHGEGVWSSPEGEYTGQWRCDLQDGYGKQVWQDGRVFQGHFYRGSLHGRGRMEWQSDAGIMYYEGEYMEDMKHGRGRFVWADGRSYEGEWLCGRRSGCGQYFNSSGHLRRGIWKDDVLERWIQEEDPSQEGGLLVRG
>AleMonCCMP3105041415_rbh_TGME49_292120
XSPCGSKETQDAFLRLFVGRWKEHARRSLHMSPHGLFRLFECTSYDGAQACWARCPTGCSKGPVAEELVVHKQLEDTPLAEEPTRQSRNKVCLCDGSCYTGQWLGGLPDGEGCRVLASGETYRGQFRNGVTDGEGTCEYPNGDVYVGTWEACRAHGKGVCWYEDKSVYKGGGXKRHGDGELTHSDGSTYAGQFQEGVKSGQGMIRFPNRSAARYYDGEFSADTFNGRGVYAWSDGRSYIGQWKDGMMQGDGIFTFSDGQRYVGQHIANKKSGRATLEGPGESYEGEFLDGRRHGIGVHMGCDGRKLGWWHHGRFIGDPPKEHFSL
>AleMonCCMP3105048500_rbh_TGME49_292120
XGAPKPASTEARRAGEASGLWQGVLDALGCRSKRPFCRSSCPSKRLAEGGRLDSLLGFLPWVSGTADGSKEDGEDSDSDGEMLEWHPPTYVEAGAKYTGQWRGNSRQGEGVLERPDGGRYEGFFRKGKAHGTGKFTAANGNMYEGQWIAGCAHGEGTYTKPSGGVYRGQWVQDRKHGKGSEMWPDGSCYNGEYLHGKKHGSGIYLSPEEIQYEGQFQGDKMHGEGTYHFPDKRVYTGQWQDGQMSGKGKMSWSSGAFYEGSYAAGLKSGQGVFTWGDGRIYRGQWSEGQQHGRGELFDKQGRLTTKGTWCRGVLATSESVGGHANRREQSALEEEPTESSLSSDMRSGRGAQGGCFGHP
>AleMonCCMP3105050928_rbh_TGME49_292120
PGGAPTAPSALPGGAPTAPSSLPGGGVPGAPSSLPGGAPAAPASLPGGAPAGAKAAGPPPPPMGLPSFMGRSGPSDSGFSAPPPLSGLPTAPARPAGPPAPAGLPGKAPSAPSAPPSALPGSTAGLPAKPAAPPAPAAAAAAPAPAGFPGAAAAPQAQAVPDDEPEAEEEVKYDSWKQYLEGSSGDESEPEGDPTPADQPSEDSGEDSDDAPPKATGGDSDRHKRDMDMLMRLQAMHAPKKKESQKEGASEEKAEAAPAAAATAPTSEPDGQAAGKADAEGEKGSEKAAAVTPAVAKGKPLVMVHDKEEAPSKAVPREKVESPSGHKPAMARATVSPTSGSGSKKKSTLLGRFFGTSGKSDAVQYLSGGSMLEENIEQHDDHWYSQQLARMGKDGVPCTKIATNGKPYERRILVDSRNLIVEVRGGRSGSTGILLDDLVDLRRGLSSPEFESLRIKKDITSPSEELSERALVLQTPHRTFSFLLPTPNHRSNLAYCILYLLKSKNRGVMATGSQQGASTPSTRAPKAGQGSVVYANRSTYEGQFQNYMRHGKGTLTLSDGTRYQSEWKNDERHGPGKEFCPDGTTFSGAYLNGLRHGHGTMTWPEGSKYSGQFERGRANGEGELLRTDGSVYRGRFHEDCMSGEGRMQWRDGVEYTGQFVGNRREGFGKMLWTSGKWKSYEGHWKDGMQHGSGMLCDHNGQEFRGYFKAGKLERWEEEAQHS
>AleMonCCMP3105051102_rbh_TGME49_292120
XRLAMRALRSEGTPHHTLQDRRTVTAPTPPEPAVALAAGTAPWGAPRARATAARTTPEPSPEEDATPTGNPPKGLSGGALDEVTIPLGPSGTIPVVAKLRVLQQGWRDSGSRGGETPRSDEARQSRPRSGRSDPLATAGRSAGXRPVRPWLDTEGLAAAVCGGAVCENACEVSYQGTYLGAKKHGVGTLRMGSCKYVGDFWHDVQHGKATLTWDDGREYCGQFKDGKFHGMAVMTWPDGRKFTGQYANNQKHGAGTFTWQDGRCYDGQWVAGKRHGIGVYTNAKGLSCRGTWHLDRPLCWESDQAEEGREEEEEQAAASATVDAGATAALLQVPGKAPAAMSHSSDPTEDAK
>AleMonCCMP3105056344_rbh_TGME49_292120
XSPCGSKETQDAFLRLFVGRWKEHARRSLHMSPHGLFRLFECTSYDGAQACWARCPTGCSKGPVAEELVVHKQLEDTPLAEEPTRQSRNKVCLCDGSCYTGQWLGGLPDGEGCRVLASGETYRGQFRNGVTDGEGTCEYPNGDVYVGTWEACRAHGKGVCWYEDKSVYKGEWREGKRHGDGELTHSDGSTYAGQFQEGVKSGQGMIRFPNRSAARYYDGEFSADTFNGRGVYAWSDGRSYIGQWKDGMMQGDGIFTFSDGQRYVGQHIANKKSGRATLEGPGESYEGEFLDGRRHGIGVHMGCDGRKLGWWHHGRFIGDPPKEHFSL
>AleMonCCMP3105058636_rbh_TGME49_292120
XIQKQPVEAYFSDQQDLYYVXXXXXXXAATRQDSRSGSPQYSRQDSSPGSSHRSRQELKLAEMQEERFETVLEDGSRYTGQWLGSEMHGQGLLQRPDGSCYEGTFFESFASGRGTYSEVSGARYEGQWLKDRKHGFGRYMHEDGTAYEGEWWLDAKSGKGIERWADGAWYEGEFVSGNKHGTGVYKTVGGGHFEGQFRHDLMDGSGSYRFPSGRTYIGQWTAGHMSGEGTLTWPDGRIHCGQWVDGKQDGAGSFTDANKETIRGIWH
>AleMonCCMP3105068942_rbh_TGME49_292120
XGHEPRVGAAVRVPARAPHTSHAAALTPHTLLFPSPGLLLPSPPPPTPTGAGMEAPVLFLQPDCHRDGAGAEAGEDAEEGDDLFETEWRREERKEHTFPSGVKYTGQWLHDEPNGEGYQVWPDGRTYRGEFRGGKADGLGTFQYANGSIYVGPWVNDMAHGEGVCTLSDGSVYHGEWMNGKQHGQGTLTFPDGTTFVGQYVAGVKSGMGTVTYRGDKEGCSYRGEFRTDAFHGQGLYVWDDGRQYEGQWKDNKMHGRGQFSFADGRKYVGQYIDGEKNGVGTYEWPDGRTYKGEVKHGKQHGQGVYTDAKGRKKRGEWNMGKFVLEQRALARWGWQRPWSSHFLANGLTAPPAFDAPGSPALRPSFAPSPPPHAASAPPPPGPPPRLPPHTAPRPPPRRPRDLDADRRARTGGSDPRPPSLPGRGARGHVGRPPLLPPAGGAGGARGAVPSASGPWRRRPRASSRASGRDLSKEGEPLSARVAGPRSGVALEEVRAVFRGX
>AleMonCCMP3105073729_rbh_TGME49_292120
XAAEEEEEPAEPEILKRCVRVGGQLYHGECKAGCRDRKGTFVRHGTGQQVNSAVTPGGCRSSSEAAYETVIMGIYEGNWDEDVMSGQGTYKWFDGSSYEGSFANGTLNGHGTFAWPDGSTYRGSWQMGAMHGQGRFDSRFDGRFLQGRFHRNCFMNKDKRWVDVLDQIKQEERMRIQEGDPSSLQVRRCAFGEAYAGNPQGPVVEEQSQALESTLTAIQEQGLVPLVIAEESLGGPALDCLGRAGLLPGGALQCASVRLAAIAKRRKRDHHRFFHDPILHSLRKGTLFVLAFEDDSGSIGLDRDEEEQERWLTQQPQPGDCGGPLPEDWRLAHFFGPSVLPLEVFNPTVFNGRVVARHFLPEESVGAFGVHHLPGVVAAPVTAQPEPSSAEAQAPPAPPEDXXXPAEDNAAALAFAAAAAAKTPDGKLGLSGHLFEQPGMSPRAAGLQVVHCLRPAIATKAYLQSGLSDAEVRGQVLQKFHMHVPLHQTVVVLVSKGGSEDLGQLN
>AleMonCCMP3105077891_rbh_TGME49_292120
AMGAAAPAACHCNDGGGNLLGQFEDCGQTGLECGDSAKADHGIEELQDGSIYEGQFLGRERHGRGKMVWANGDIYEGHFNRSQMHGQGAMQWVHGVTYSGQWRHNELGPAGVMKWPDGRQFRGHFIEGEKHGEGRLMWPDGRSYTGQWCWGVQHGYGFVAERRGTPHLSHWDSGELMRWLPEAELAALPSVERAQAALASGAVRLLSAQWLLDRPEGFVLPRRRDLPVEAFVFAEDAETLLEKRYGIVVVSCSWLSVTHPDPHGFHTKSLVKYLTKHMDFFSGFEDVGVFWDYASLQQTPHTGDAAGTTTIASPRNESPREDADKLEELRAIGLEALPCLYGGKKTLVVKLTRMPEGSSQMPYDSRGWCFAESTLSGIVKQADQCLDLGLAAKALSDDGLPWEDFRDLAVAGRHPPLLPEDMAHAVDRLAVTQGNDRVLICKMYASFFAEVAGSTVFLGLANSRPESGGWGDTEMKLLCRALPSFTSCKALSLANHGSLSKTGLKSLRERLXAAATAAAACAATAPPGEQRGACAAEGVVCRRQDPRAPRVAPKARGCGPPGTPDLLVSGSRRA
>AleMonCCMP3105080127_rbh_TGME49_292120
XSCNKGVPVAVIQKQPVEAYFSDQQDLYYVSGTGLSQPCVVKLLQTGLEVWVAAILQTGLEPRVVYRSRQELKLAEMQEERFETVLEDGSRYTGQWLGSEMHGQGLLQRPDGSCYEGTFFESFASGRGTYSEVSGARYEGQWLKDRKHGFGRYMHEDGTAYEGEWWLDAKSGKGIERWADGAWYEGEFVSGNKHGTGVYKTVGGGHFEGQFRHDLMDGSGSYRFPSGRTYIGQWTAGHMSGEGTLTWPDGRIHCGQWVDGKQDGAGSFTDANKETIRGIWHKGKKVG
>AleMonCCMP3105089429_rbh_TGME49_292120
XSSCTCNCARTTPEPSPEEDATPTGNPPKGLSGXXRXEDATPQRHDPGRGQAQGAPAGLARLGLPGGRDAPVRRGAPVEAPERPLRPIGNGGEVRRRRRPVRPWLDTEGLAAAVCGGAVCENACEVSYQGTYLGAKKHGVGTLRMGSCKYVGDFWHDVQHGKATLTWDDGREYCGQFKDGKFHGMAVMTWPDGRKFTGQYANNQKHGAGTFTWQDGRCYDGQWVAGKRHGIGVYTNAKGLSCRGTWHLDRPLCWESDQAEEGREEEEEQAAASATVDAGATAALLQVPGKDSGSHVSLL
>AleMonCCMP3105107786_rbh_TGME49_292120
MGAAQPAGCKPDERCCGQRDPQAEFVHDPRELAAEAPGITSWAVLDDSPRPPSGSLPEQGPNAEKLQHPRDSKSSGEDTGGDQVMLKYKDSSTYRGQAVDGKRHGEGVWSSPEGEYTGQWRCDLQDGYGKQVWQDGRVFQGHFYRGSLHGRGRMEWQSDAGIMYYEGEYMEDMKHGRGRFVWADGRSYEGEWLCGRRSGCGQYFNSSGHLRRGIWKDDVLERWIQEEDPSQEXGPSRPWIASSCDPPWGLFLCEVSAAWLAQAQPGLA
>AleMonCCMP3105109311_rbh_TGME49_292120
XKDVANGQGKYTYADGGNYEGNWRRGEQHGKGAEVEADNSRYEGDFRNGSKHGQGIWRSPNGNMYKGSFQNDVMHGEGSYKFMDNRVYTGQWLDGHMSXAREDGVAPANSEFEGNVYEGQWQDDSAHGYGKYVHADGSTYQGEWAKDLQTGKGFEIFRDGSRYDGDFLQGAKHGNGIWKSRMAEYRGEFRNDEMEGQGRYIFADGRLYTGQWSKGQMNGQGEMDWPNGAKYKGLYQEDMQHGEGTFTYPDGQVYRGQWRNGQQHGNGVMSDGIGSSRSVRFKDGKEISPGLLSFSMNRSRSPSPAVPSSRSRSGSPEGPDSVGVSVPPATDLSLDGSRPPTGSRLRMLGPLSGLFSGRGQRTQSPPPPQPSQVMMSL
>AleMonCCMP3105110696_rbh_TGME49_292120
XPPPPPMGLPSFMGRSGPSDSGFSAPPPLSGLPTAPARPAGPPAPAGLPGKAPSAPSAPPSALPGSTAGLPAKPAAPPAPAAAAAAPAPAGFPGAAAAPQAQAVPDDEPEAEEEVKYDSWKQYLEGSSGDESEPEGDPTPADQPSEDSGEDSDDAPPKATGGDSDRHKRDMDMLMRLQAMHAPKKKESQKEGASEEKAEAAPAAAATAPTSEPDGQAAGKADAEGEKGSEKAAAVTPAVAKGKPLVMVHDKEEAPSKAVPREKVESPSGHKPAMARATVSPTSGSGSKKKSTLLGRFFGTSGKSDAVQYLSGGSMLEENIEQHDDHWYSQQLARMGKDGVPCTKIATNGKPYERRILVDSRNLIVEVRGGRSGSTGILLDDLVDLRRGLSSPEFESLRIKKDITSPSEELSERALVLQTPHRTFSFLLPTPNHRSNLAYCILYLLKSKNRGVMATGSQQGASTPSTRAPKAGQGSVVYANRSTYEGQFQNYMRHGKGTLTLSDGTRYQSEWKNDERHGPGKEFCPDGTTFSGAYLNGLRHGHGTMTWPEGSKYSGQFERGRANGEGELLRTDGSVYRGRFHEDCMSGEGRMQWRDGVEYTGQFVGNRREGFGKMLWTSGKWKSYEGHWKDGMQHGSGMLCDHNGQEFRGYFKAGKLERWEEEAQHS
>AleMonCCMP3105114201_rbh_TGME49_292120
XSSPCGSKETQDAFLRLFVGRWKEHARRSLHMSPHGLFRLFECTSYDGAQACWARCPTGCSKGPVAEELVVHKQLEDTPLAEEPTRQSRNKVCLCDGSCYTGQWLGGLPDGEGCRVLASGETYRGQFRNGVTDGEGTCEYPNGDVYVGTWEACRAHGKGVCWYEDKSVYKGEWREGKRHGDGELTHSDGSTYAGQFQEGVKSGQGMIRFPNRSAARYYDGEFSADTFNGRGVYAWSDGRSYIGQWKDGMMQGDGIFTFSDGQRYVGQHIANKKSGRATLEGPGESYEGEFLDGRRHGIGVHMGCDGRKLGWWHHGRFIGDPPKEHFSL
>AleMonCCMP3105116991_rbh_TGME49_292120
XSCNKGVPVAVIQKQPVEAYFSDQQDLYYVSGCPAYDAPSFEDSRSGSPQYSRQDSSPGSSHRSRQELKLAEMQEERFETVLEDGSRYTGQWLGSEMHGQGLLQRPDGSCYEGTFFESFASGRGTYSEVSGARYEGQWLKDRKHGFGRYMHEDGTAYEGEWWLDAKSGKGIERWADGAWYEGEFVSGNKHGTGVYKTVGGGHFEGQFRHDLMDGSGSYRFPSGRTYIGQWTAGHMSGEGTLTWPDGRIHCGQWVDGKQDGAGSFTDANKETIRGIWHKGKKVG
>AleMonCCMP3105123734_rbh_TGME49_292120
GRGDDSPRPQRHDPGRGQAQGAPAGLARLGLPGGRDAPVRRGAPVEAPERPLRPIGNGGSPRDSPQPSARGAVCENACEVSYQGTYLGAKKHGVGTLRMGSCKYVGDFWHDVQHGKATLTWDDGREYCGQFKDGKFHGMAVMTWPDGRKFTGQYANNQKHGAGTFTWQDGRCYDGQWVAGKRHGIGVYTNAKGLSCRGTWHLDRPLCWESDQAEEGREEEEEQAAASATVDAGATAALLQVPGKDSGSHVSX
>AleMonCCMP3105136610_rbh_TGME49_292120
PPSPEAMGAAAPAACHCNDGGGNLLGQFEDCGQTGLECGDSAKADHGIEELQDGSIYEGQFLGRERHGRGKMVWANGDIYEGHFNRSQMHGQGAMQWVHGVTYSGQWRHNELGPAGVMKWPDGRQFRGHFIEGEKHGEGRLMWPDGRSYTGQWCWGVQHGYGFVAERRGTPHLSHWDSGELMRWLPEAELAALPSVERAQAALASGAVRLLSAQWLLDRPEGFVLPRRRDLPVEAFVFAEDAETLLEKRYGIVVVSCSWLSVTHPDPHGFHTKSLVKYLTKHMDFFSGFEDVGVFWDYASLQQTPHTGDAAGTTTIASPRNESPREDADKLEELRAIGLEALPCLYGGKKTLVVKLTRMPEGSSQMPYDSRGWCFAESTLSGIVKQADQCLDLGLAAKALSDDGLPWEDFRDLAVAGRHPPLLPEDMAHAVDRLAVTQGNDRVLICKMYASFFAEVAGSTVFLGLANSRPESGGWGDTEMKLLCRALPSFTSCKALSLANHXEPEQDGAQVPARAAAAAATAAAACAATAPPGEQRGACAAEGVVCRRQDPRAPRVAPKARGCGPPGTPDLLVSGSRRA
>AleMonCCMP3105167006_rbh_TGME49_292120
AAPAACHCNDGGGNLLGQFEDCGQTGLECGDSAKADHGIEELQDGSIYEGQFLGRERHGRGKMVWANGDIYEGHFNRSQMHGQGAMQWVHGVTYSGQWRHNELGPAGVMKWPDGRQFRGHFIEGEKHGEGRLMWPDGRSYTGQWCWGVQHGYGFVAERRGTPHLSHWDSGELMRWLPEAELAALPSVERAQAALASGAVRLLSAQWLLDRPEGFVLPRRRDLPVEAFVFAEDAETLLEKRYGIVVVSCSWLSVTHPDPHGFHTKSLVKYLTKHMDFFSGFEDVGVFWDYASLQQTPHTGDAAGTTTIASPRNESPREDADKLEELRAIGLEALPCLYGGKKTLVVKLTRMPEGSSQMPYDSRGWCFAESTLSGIVKQADQCLDLGLAAKALSDDGLPWEDFRDLAVAGRHPPLLPEDMAHAVDRLAVTQGNDRVLICKMYASFFAEVAGSTVFLGLANSRPESGGWGDTEMKLLCRALPSFTSCKALSLANHXEPEQDGAQVPAAAAAATAAAACAATAPPGEQRGACAAEGVVCRRQDPRAPRVAPKARGCGPPGTPDLLVSGS
>AleMonCCMP3105172502_rbh_TGME49_292120
XAGEASGLWQGVLDALGCRSKRPFCRSSCPSKRLAEGGRLDSLLGFLPWVSGTADGSKEDGEDSDSDGEMLEWHPPTYVEAGAKYTGQWRGNSRQGEGVLERPDGGRYEGFFRKGKAHGTGKFTAANGNMYEGQWIAGCAHGEGTYTKPSGGVYRGQWVQDRKHGKGSEMWPDGSCYNGEYLHGKKHGSGIYLSPEEIQYEGQFQGDKMHGEGTYHFPDKRVYTGQWQDGQMSGKGKMSWSSGAFYEGSYAAGLKSGQGVFTWGDGRIYRGQWSEGQQHGRGELFDKQGRLTTKGTWCRGVLATSESVGGHANRREQSALEEEPTESSLSSDMRSGRGAQGGCFGHP
>AleMonCCMP3105174265_rbh_TGME49_292120
XRSSSEAAYETVIMGIYEGNWDEDVMSGQGTYKWFDGSSYEGSFANGTLNGHGTFAWPDGSTYRGSWQMGAMHGQGRFDSRFDGRFLQGRFHRNCFMNKDKRWVDVLDQIKQEERMRIQEGDPSSLQVRRCAFGEAYAGNPQGPVVEEQSQALESTLTAIQEQGLVPLVIAEESLGGPALDCLGRAGLLPGGALQCASVRLAAIAKRRKRDHHRFFHDPILHSLRKGTLFVLAFEDDSGSIGLDRDEEEQERWLTQQPQPGDCGGPLPEDWRLAHFFGPSVLPLEVFNPTVFNGRVVARHFLPEESVGAFGVHLPGVVAAPVTAQPEPSSAEAQAPPPQAALAFAAAAAAKTPDGKLGLSGHLFEQPGMSPRAAGLQVVHCLRPAIATKAYLQSGLSDAEVRGQVLQKFHMHVPLHQTVVVLVSKGGSEDLGQLN
>AleMonCCMP3105180603_rbh_TGME49_292120
XKKVAAEAPPPPEPAAEEEEEPAEPEILKRCVRVGGQLYHGECKAGCRDRKGTFVRHGTGQQVNSAVTPGGCRSSSEAAYETVIMGIYEGNWDEDVMSGQGTYKWFDGSSYEGSFANGTLNGHGTFAWPDGSTYRGSWQMGAMHGQGRFDSRFDGRFLQGRFHRNCFMNKDKRWVDVLDQIKQEERMRIQEGDPSSLQVRRCAFGEAYAGNPQGPVVEEQSQALESTLTAIQEQGLVPLVIAEESLGGPALDCLGRAGLLPGGALQCASVRLAAIAKRRKRDHHRFFHDPILHSLRKGTLFVLAFEDDSGSIGLDRDEEEQERWLTQQPQPGDCGGPLPEDWRLAHFFGPSVLPLEVFNPTVFNGRVVARHFLPEESVGAFGVHLPGVVAAPVTAQPEPSSAEAQAPPAPPEDNAAALAFAAAAAAKTPDGKLGLSGHLFEQPGMSPRAAGLQVVHCLRPAIATKAYLQSGLSDAEVRGQVLQKFHMHVPLHQTVVVLVSKGGSEDLGQLN
>AleMonCCMP3105196941_rbh_TGME49_292120
XSCNKGVPVAVIQKQPVEAYFSDQQDLYYVXGRTRGLGRRNTPDRTRAPGRLTALDXELKLAEMQEERFETVLEDGSRYTGQWLGSEMHGQGLLQRPDGSCYEGTFFESFASGRGTYSEVSGARYEGQWLKDRKHGFGRYMHEDGTAYEGEWWLDAKSGKGIERWADGAWYEGEFVSGNKHGTGVYKTVGGGHFEGQFRHDLMDGSGSYRFPSGRTYIGQWTAGHMSGEGTLTWPDGRIHCGQWVDGKQDGAGSFTDANKETIRGIWHKGKKVX
>AleMonCCMP3105201606_rbh_TGME49_292120
XAMRALRSEGTPHHTLQDRRTVTAPTPPEPAVALAAGTAPWGAPRARATAARTTPEPSPEEDATPTGNPPKGLSGGALDEVTIPLGPSGTIPVVAKLRVLQQGWRDSGSRDETPRSDEARQSRPRSGRSDPLATAGRSAGGDARSALGWTPRDSPQPSARGAVCENACEVSYQGTYLGAKKHGVGTLRMGSCKYVGDFWHDVQHGKATLTWDDGREYCGQFKDGKFHGMAVMTWPDGRKFTGQYANNQKHGAGTFTWQDGRCYDGQWVAGKRHGIGVYTNAKGLSCRGTWHLDRPLCWESDQAEEGREEEEEQAAASATVDAGATAALLQVPX
>AleMonCCMP3105210551_rbh_TGME49_292120
PPPPALPGRRLQQDFPARRPVRRALLHQLFRVXXXAXFPGAAAAPQAQAVPDDEPEAEEEVKYDSWKQYLEGSSGDESEPEGDPTPADQPSEDSGEDSDDAPPKATGGDSDRHKRDMDMLMRLQAMHAPKKKESQKEGASEEKAEAAPAAAATAPTSEPDGQAAGKADAEGEKGSEKAAAVTPAVAKGKPLVMVHDKEEAPSKAVPREKVESPSGHKPAMARATVSPTSGSGSKKKSTLLGRFFGTSGKSDAVQYLSGGSMLEENIEQHDDHWYSQQLARMGKDGVPCTKIATNGKPYERRILVDSRNLIVEVRGGRSGSTGILLDDLVDLRRGLSSPEFESLRIKKDITSPSEELSERALVLQTPHRTFSFLLPTPNHRSNLAYCILYLLKSKNRGVMATGSQQGASTPSTRAPKAGQGSVVYANRSTYEGQFQNYMRHGKGTLTLSDGTRYQSEWKNDERHGPGKEFCPDGTTFSGAYLNGLRHGHGTMTWPEGSKYSGQFERGRANGEGELLRTDGSVYRGRFHEDCMSGEGRMQWRDGVEYTGQFVGNRREGFGKMLWTSGKWKSYEGHWKDGMQHGSGMLCDHNGQEFRGYFKAGKLERWEEEAQHS
>AleMonCCMP3105212157_rbh_TGME49_292120
XPPPMGLPSFMGRSGPSDSGFSAPPPLSGLPTAPARPAGPPAPAGLPGKAPSAPSAPPSALPGSTAGLPLQQHQRLLGSQAAAAAPQAQAVPDDEPEAEEEVKYDSWKQYLEGSSGDESEPEGDPTPADQPSEDSGEDSDDAPPKATGGDSDRHKRDMDMLMRLQAMHAPKKKESQKEGASEEKAEAAPAAAATAPTSEPDGQAAGKADAEGEKGSEKAAAVTPAVAKGKPLVMVHDKEEAPSKAVPREKVESPSGHKPAMARATVSPTSGSGSKKKSTLLGRFFGTSGKSDAVQYLSGGSMLEENIEQHDDHWYSQQLARMGKDGVPCTKIATNGKPYERRILVDSRNLIVEVRGGRSGSTGILLDDLVDLRRGLSSPEFESLRIKKDITSPSEELSERALVLQTPHRTFSFLLPTPNHRSNLAYCILYLLKSKNRGVMATGSQQGASTPSTRAPKAGQGSVVYANRSTYEGQFQNYMRHGKGTLTLSDGTRYQSEWKNDERHGPGKEFCPDGTTFSGAYLNGLRHGHGTMTWPEGSKYSGQFERGRANGEGELLRTDGSVYRGRFHEDCMSGEGRMQWRDGVEYTGQFVGNRREGFGKMLWTSGKWKSYEGHWKDGMQHGSGMLCDHNGQEFRGYFK
>AleMonCCMP3105212713_rbh_TGME49_292120
XSCNKGVPVAVIQKQPVEAYFSDQQDLYYVSGLSQPCVVKLLQTGLEVWVAAILQTGLEPRVVYRSRQELKLAEMQEERFETVLEDGSRYTGQWLGSEMHGQGLLQRPDGSCYEGTFFESFASGRGTYSEVSGARYEGQWLKDRKHGFGRYMHEDGTAYEGEWWLDAKSGKGIERWADGAWYEGEFVSGNKHGTGVYKTVGGGHFEGQFRHDLMDGSGSYRFPSGRTYIGQWTAGHMSGEGTLTWPDGRIHCGQWVDGKQDGAGSFTDANKETIRG
>AleMonCCMP3105219835_rbh_TGME49_292120
GIEELQDGSIYEGQFLGRERHGRGKMVWANGDIYEGHFNRSQMHGQGAMQWVHGVTYSGQWRHNELGPAGVMKWPDGRQFRGHFIEGEKHGEGRLMWPDGRSYTGQWCWGVQHGYGFVAERRGTPHLSHWDSGELMRWLPEAELAALPSVERALRPPAEKGSPGGAFVFAEDAETLLEKRYGIVVVSCSWLSVTHPDPHGFHTKSLVKYLTKHMDFFSGFEDVGVFWDYASLQQTPHTGDAAGTTTIASPRNESPREDADKLEELRAIGLEALPCLYGGKKTLVVKLTRMPEGSSQMPYDSRGWCFAESTLSGIVKQADQCLDLGLAAKALSDDGLPWEDFRDLAVAGRHPPLLPEDMAHAVDRLAVTQGNDRVLICKMYASFFAEVAGSTVFLGLANSRPESGGWGDTEMKLLCRALPSFTSCKALSLANHGSLSKTGLKSX
>AleMonCCMP3105230619_rbh_TGME49_292120
XVPVAVIQKQPVEAYFSDQQDLYYVSGCPAYDAPSFEDSRSGSPQYSRQDSSPGSSHRSRQELKLAEMQEERFETVLEDGSRYTGQWLGSEMHGQGLLQRPDGSCYEGTFFESFASGRGTYSEVSGARYEGQWLKDRKHGFGRYMHEDGTAYEGEWWLDAKSGKGIERWADGAWYEGEFVSGNKHGTGVYKTVGGGHFEGQFRHDLMDGSGSYRFPSGRTYIGQWTAGHMSGEGTLTWPDGRIHCGQWVDGKQDGAGSFTDANKETIRGIWHKGKKVG
>AleMonCCMP3105233491_rbh_TGME49_292120
AARGRRMAPKKVAAEAPPPPEPAAEEEEEPAEPEILKRCVRVGGQLYHGECKAGCRDRKGTFVRHGTGQQVNSAVTPGGCRSSSEAAYETVIMGIYEGNWDEDVMSGQGTYKWFDGSSYEGSFANGTLNGHGTFAWPDGSTYRGSWQMGAMHGQGRFDSRFDGRFLQGRFHRNCFMNKDKRWVDVLDQIKQEERMRIQEGDPSSLQVRRCAFGEAYAGNPQGPVVEEQSQALESTLTAIQEQGLVPLVIAEESLGGPALDCLGRAGLLPGGALQCASVRLAAIAKRRKRDHHRFFHDPILHSLRKGTLFVLAFEDDSGSIGLDRDEEEQERWLTQQPQPGDCGGPLPEDWRLAHFFGPSVLPLEVFNPTVFNGRVVARHFLPEESVGAFGVHLPGVVAAPVTAQPEPSSAEAQAPPAPPEDNAAALAFAAAAAAKTPDGKLGLSGHLFEQPGMSPRAAGLQVVHCLRPAIATKAYLQSGLSDAEVRGQVLQKFHMHVPLHQTVVVLVSKGGSEDLGQLN
>AleMonCCMP3105235870_rbh_TGME49_292120
XASTEARRAGEASGLWQGVLDALGCRSKRPFCRSSCPSKRLAEGGRLDSLLGFLPWVSGTADGSKEDGEDSDSDGEMLEWHPPTYVEAGAKYTGQWRGNSRQGEGVLERPDGGRYEGFFRKGKAHGTGKFTAANGNMYEGQWIAGCAHGEGTYTKPSGGVYRGQWVQDRKHGKGSEMWPDGSCYNGEYLHGKKHGSGIYLSPEEIQYEGQFQGDKMHGEGTYHFPDKRVYTGQWQDGQMSGKGKMSWSSGAFYEGSYAAGLKSGQGVFTWGDGRIYRGQWSEGQQHGRGELFDKQGRLTTKGTWCRGVLATSESVGGHANRREQSALEEEPTESSLSSDMRSGRGAQGGCFGHP
>AleMonCCMP3105240372_rbh_TGME49_292120
XGGHEPRVGAAVRVPARAPHTSHAAALTPHTLLFPSPGLLLPSPPPPTPTGAGMEAPVLFLQPDCHRDGAGAEAGEDAEEGDDLFETEWRREERKEHTFPSGVKYTGQWLHDEPNGEGYQVWPDGRTYRGEFRGGKADGLGTFQYANGSIYVGPWVNDMAHGEGVCTLSDGSVYHGEWMNGKQHGQGTLTFPDGTTFVGQYVAGVKSGMGTVTYRGDKEGCSYRGEFRTDAFHGQGLYVWDDGRQYEGQWKDNKMHGRGQFSFADGRKYVGQYIDGEKNGVGTYEWPDGRTYKGEVKHGKQHGQGVYTDAKGRKKRGEWNMGKFVLEQRALARWGWQRPWSSHFLANGLTAPPAFDAPGSPALRPSFAPSPPPHAASAQEGEDWRLGPPAPFAAWAGGARARRQXAPPX
>AleMonCCMP3105242005_rbh_TGME49_292120
XRSEGTPHHTLQDRRTVTAPTPPEPAVALAAGTAPWGAPRARATAARTTPEPSPEEDATPTGNPPKGLSGGALDEVTIPLGPSGTIPVVAKLRVLQQGWRDSGSRGGETPRSDEARQSRPRSGRSDPLATAGRSAGGDARSALGWTPRDSPQPSARGAVCENACEVSYQGTYLGAKKHGVGTLRMGSCKYVGDFWHDVQHGKATLTWDDGREYCGQFKDGKFHGMAVMTWPDGRKFTGQYANNQKHGAGTFTWQDGRCYDGQWVAGKRHGIGVYTNAKGLSCRGTWHLDRPLCWESDQAEEGREEEEEQAAASATVDAGATAALLQVPGKDSGSHVSLL
>AleMonCCMP3105252189_rbh_TGME49_292120
MGAAQPAGCKPDERCCGQRDPQAEFVHDPRELAAEAPGITSWAVLDDSPRPPSGSLPEQGPNAEKLQHPRDSKSSGEDTGGDQVMLKYKDSSTYRGQAVDGKRHGEGVWSSPEGEYTGQWRCDLQDGYGKQVWQDGRVFQGHFYRGSLHGRGRMEWQSDAGIMYYEGEYMEDMKHGRGRFVWADGRSYEGEWLCGRRSGCGQYFNSSGHLRRGIWKDDVLERWIQEEDPSQEXGPSRPWIASSCDPPWGLFLCEVSAAWLAQAQPGX
>AleMonCCMP3105254353_rbh_TGME49_292120
XGGHEPRVGAAVRVPARAPHTSHAAALTPHTLLFPSPGLLLPSPPPPTPTGAGMEAPVLFLQPDCHRDGAGAEAGEDAEEGDDLFETEWRREERKEHTFPSGVKYTGQWLHDEPNGEGYQVWPDGRTYRGEFRGGKADGLGTFQYANGSIYVGPWVNDMAHGEGVCTLSDGSVYHGEWMNGKQHGQGTLTFPDGTTFVGQYVAGVKSGMGTVTYRGDKEGCSYRGEFRTDAFHGQGLYVWDDGRQYEGQWKDNKMHGRGQFSFADGRKYVGQYIDGEKNGVGTYEWPDGRTYKGEVKHGKQHGQGVYTDAKGRKKRGEWNMGKFVLEQRALARWGWQRPWSSHFLANGLTAPPAFDAPGSPALRPSFAPSPPPHAALTGGLGPPAPFAAWAGGARARRQAAPPPAGGRGRGGSRRSPERLGALAAQTPRVLQSLRARPLEGGG
>AleMonCCMP3105282078_rbh_TGME49_292120
AGRSAGGDARSALGWTPRDSPQPSARGAVCENACEVSYQGTYLGAKKHGVGTLRMGSCKYVGDFWHDVQHGKATLTWDDGREYCGQFKDGKXQAVMTWPDGRKFTGQYANNQKHGAGTFTWQDGRCYDGQWVAGKRHGIGVYTNAKGLSCRGTWHLDRPLCWESDQAEEGREEEEEQAAASATVDAGATAALLQVPGKDSGX
>AleMonCCMP3105301728_rbh_TGME49_292120
XSSLPGGAPXAPASLPGGAPAGAKAAGPPPPPMGLPSFMGRSGPSDSGFSAPPPLSGLPTAPARPAGPPAPAGLPGKAPSAPSAPPSALPGSTAGLPAKPAAPPAPAAAAAAPAPAGFPGAAAAPQAQAVPDDEPEAEEEVKYDSWKQYLEGSSGDESEPEGDPTPADQPSEDSGEDSDDAPPKATGGDSDRHKRDMDMLMRLQAMHAPKKKESQKEGASEEKAEAAPAAAATAPTSEPDGQAAGKADAEGEKGSEKAAAVTPAVAKGKPLVMVHDKEEAPSKAVPREKVESPSGHKPAMARATVSPTSGSGSKKKSTLLGRFFGTSGKSDAVQYLSGGSMLEENIEQHDDHWYSQQLARMGKDGVPCTKIATNGKPYERRILVDSRNLIVEVRGGRSGSTGILLDDLVDLRRGLSSPEFESLRIKKDITSPSEELSERALVLQTPHRTFSFLLPTPNHRSNLAYCILYLLKSKNRGVMATGSQQGASTPSTRAPKAGQGSVVYANRSTYEGQFQNYMRHGKGTLTLSDGTRYQSEWKNDERHGPGKEFCPDGTTFSGAYLNGLRHGHGTMTWPEGSKYSGQFERGRANGEGELLRTDGSVYRGRFHEDCMSGEGRMQWRDGVEYTGQFVGNRREGFGKMLWTSGKWKSYEGHWKDGMQHGSGMLCDHNGQEFRGYFKAGKLERWEEEAQHS
>AleTarCCMP1771006310_rbh_TGME49_292120
XRPGPEAPHVQMGNGSAVLDSSLDAASTVPCCRCNKPLPVAIIQKEAYLAEHQDLYYYGSGPSAYEIPDEDPREASHGREDCGSSPPCQGMGQDSDLQELPETVLEDGSRYMGQWRGEEMHGHGVLMREDGCCYEGTFFESCASGHGSFSEANGAKYEGQWLQDRKHGFGRYMHEDGTAYEGEWRLDAKSGRGTERWADGAWYEGEFVKGNKHGAGVYKTVGGGHYEGQFRHDLMDGEGVYRFPSGRTYVGQWQVGYMSGEGTLTWPDGRMHRGQWQGGKQEGAGVYTDTNEVTVRGQWHKGKRVDA
>AleTarCCMP1771009674_rbh_TGME49_292120
XCCGNAGGMPCCAKDGDGKSCGDIVRARPMHYPGLNSLEDPNAKIDQVGKQCGRASPSGSRPSSPAGAKGAGSGKRGLEAEEVYDDGSSYVGQLAGGLRHGCGVWTSASEQYSGQWKCDQRDGQGRQTWQDGRVYEGQFRNGRFHGFGHMEWHMPTGLMVYEGQYVDDLKEGSGRYIWPDNRMYEGQWVQGQRSGHAVYTNSLGQKREGIWKEDKVERWLDEDQTFVTAANAPANVPASPPRSGSIICWAWCLNVRAQDFVSLSVCVRVSAGCPAVRGDSSAPWA
>AleTarCCMP1771017486_rbh_TGME49_292120
XSPGEEAGGGAGGGDAEEVYEGSYLGKMKHGAGRLRVSGCTYEGDFFDDLKHGKGMLVWDDGRKYRGEFKCGKFDGVAVMTWPDGRHYRGQYCEDRKHGEGIFSWQDGRRYDGQWVCGKRHGVGVYTNAKGFTRRGTWQNDRPILWDAVPPQMSSPRTQDSPCLAPLLRFNPDSQAQEGRRCVPFALGEAEAGEPAAEPGAGHAGDGGDSPDVASNDEPAAIPLTRPVPAALAMPPPPKPVVPEAPGTLAELAAEPQEGKVCGSAQACPLEGPQRRLQVVTPLRLPASLPAEPQGSPSEAPRAPASPPAEPQASPLVAPAAPLPAELQEAPGATASAPAEPKASPRAAQQVSASPAAESPASPREAPRAPAGIPAEPEASVQAAPQVAASPAAESPVSEAPQAPASIPAEPQASPREAPQAAASPPAGLPASPQEAPLAPASELHESPREASQPLASLPAAAEGSPANAAPAQACLPSEQLESLHKAPAIPLEFPKDALVGAA
>AleTarCCMP1771017902_rbh_TGME49_292120
MPHPFRRSREASISWEEEPVQFCQPNWEPGQGEDELETEWLREERPQCTLRNGTKYAGQWLRGKPHGEGHQVWPDGRAYWGEFRNGRADGLGKFIFADGSVYVGPWAKNTANGQGRCVLANQTVYEGDWLNGKQHGQGHLTFPDGTTFVGQFVKGNREGVGEVTYAGKRTGCSYQGQFKADLFNGTGTYTWADGRKYEGQWKDSKMNGSGQFTYADGRQCAVGQQASEDAKSSASNVQDTSCSASTVSDGAPARRCPGAGEGLAERAVDGESESDSEFFHL
>AleTarCCMP1771030430_rbh_TGME49_292120
AKTLRVEQLRANHAGARYQGEISISTGRRAGHGKYFYPNPYFEYEGQWLDGKKHGRGRLSFSDGEKHGYYEGGFEAGEIVGEGCQKWADGSSYVGQFLDGLKHGNGVYDKVDGTHYEGGWHCGKYTGEGDLKLPNGDKYKGGFRAYKYHGHGELVQPKAGRSYVGEFEDGVFEGQGDLRERDGDFVYRGQFRRGMMSGQGESADARAGLSYAGDWAQNKPAPWAAAWDLGVVGAEDSYIPMAEYLKTEAAVQLNSSGDDKKKQDKGKKADPKKFASGSQAEEPPPETPELRLSAGEALPEVALRLLGSDGGRLAAELGRRFRVTMYKERKMVSKEDPDEVEVFNDRRETYVDPLDEAQPTSGKASPSPPKTADDEAAEEIQVGDEAREGALGEGGEALLGGGEEWFIPVHLQPAIYWLRVEDITELAPGGAFSPVKALEVPFRVTLPEGK
>AleTarCCMP1771030845_rbh_TGME49_292120
AKTLRVEQLRANHAGARYQGEISISTGRRAGHGKYFYPNPYFEYEGQWLDGKKHGRGRLSFSDGEKHGYYEGGFEAGEIVGEGCQKWADGSSYVGQFLDGLKHGNGVYDKVDGTHYEGGWHCGKYTGEGDLKLPNGDKYKGGFRAYKYHGHGELVQPKAGRSYVGEFEDGVFEGQGDLRERDGDFVYRGQFRRGMMSGQGESADARAGLSYAGDWAQNKPAPWAAAWDLGVVGAEDSYIPMAEYLKTEAAVQLNSSGDDKKKQDKGKKADPKKFASPELRLSAGEALPEVALRLLGSDGGRLAAELGRRFRVTMYKERKMVSKEDPDEVEVLASRQIQDRRETYVDPLDEAQPTSGKASPSPPKTADDEAAEEIQVGDEAREGALGEGGEALLGGGEEWFIPVHLQPAIYWLRVEDITELAPGGAFSPVKALEVPFRVTLPEGK
>AleTarCCMP1771035037_rbh_TGME49_292120
XLASRMGAAGVSGCKQNDRCCGQRDFQSAELIHDSEVGGITSWSVLENSPSASVDRFDAEAWSAPARKSESRESASGEDLDGKCDQVLLKYSDSSTYRGQAVDGKRHGQGTWTYPSGEYDGQWKHDLQDGYGRQVWADGRSFAGQFSEGAFHGRGRMEWRATRTGTMYYEGEYVRDVKHGQGRFVWADGRFYDGEWRRRGGRSGDGRYVNSKGEMRRGTWKEDKLEMWAENELDPPKGDPPLNAKDDLCLAEAP
>AleTarCCMP1771038505_rbh_TGME49_292120
MPFCPQNNELGTVKLMLAASCGSPEGVPQASPRFPTRMYGAPPLNANNARGCAEEISLRRPLLGVCRHEGESHRAVPSDTRDEGLRRRDETFHYVAAVESDLASFGNASPPSFIGASAHWASGQAHAAAAYPGNGGDASGHCRVVEFDGYCDTTAQASAQQETPLQNLEPVSGDHSDSGRNLNLQWAVHSCPAWVLGQGDGSSTARPPSTWSVHPAPCASDQQLDQLAGTVAEGGAEEEDALWRELAAVEEELAAAQGTLSQPSTEHAFPLEPRGIPPWALAGGTTHAEAAVGEEGCGWTAAVSAVAEAAAAPPVLPSEAAGRGAVAGGCHASQDAFVLPWSVLKAKRPPDRHAASCHSLLASKGTAKGAKDPQPVVYPRARKLQCEQNLASSLELDVQPPSRRGAPEPHLRSVDVFPTPPLGRHAAAPPAYKLPMRARTPPPPPRVEFAAAPAVPGPFAPAQRGGRARSAGPSLQRAQTETGGGVSRPRIRKVETSRRNASPSSKGALGWWCGRQAHVHGPPQARDPVQISQLAAPATSFGAKGGCSRVYMGFRNVRGEREGYGVLRGQDGVIYAGQWVGGRRDGHGTLFFGGGVFEGQWSQGGAHGKGLVHFKNGDLFQGHYRSNKKCGQGAYHWADGAEEAGEYVDGQKHGWHKWRFGREEWDVLYARGVVAAAQRAAGVNGKEALKQGLPTEHGPPEGVTSKLDLVIRMPAVEDVSGNNELTVSX
>AleTarCCMP1771040494_rbh_TGME49_292120
XGAGPAAAKSAPPPPMSLPSFMGRAGPSDSGFSAPPPPSGLPGVPPRPAGPPAPSGLPGKAPAAPAPAPSPSGLPAPSSSLPAPTSSPSAKTAAKAPAPSGLPGAVEPPKVQESKDREEEEEQVKDVSWKQYLEEGSSGDESEPEGVVANAGHKSEDSGEDSDEAPSKEAGGDSDRHKRDMDMLMKLQAMHAPKKKEKEPQKESVSESKAPTTPTSQAPASEAASTPKAKRSAAAEEEEKAPSNADKQVDAEVSSPASPTSGSSKRKPSGLLGRIFGGSNSKAEAVAGNLPGGSMLEENINQHDDTWYSQHLARLGKDGVPCTKIATNGKPYERRILIDSRNLIVEIRGGRSGSTGILLDDLVDLRRGLRSPEFELFSMRIKKDFKSSAIDISERALVLQTPHRTFSFLLPSPTHRSNLAFCILYLLKSKNRGVMASGTPRAASSPSNRAPKSGQGSVVYANRSTYEGQFQNYMRHGKGTLTLSDGTRYQSEWKTDERHGSGKEFCPDGTTFAGSYLNGMRHGQGTMTWPEGSNYSGQFERGRANGEGELLRTDGSVYRGHFHEDCMSGEGRMQWRDGVEYTGQFVGNRREGFGKMLWTSGKWKSYDGHWKDGMQHGSGTLCDHSGQEFRGVFKAGKLERWEEEAQHFEGSLPLAPRAPRPHGVARGLPAPASPRGKTCRPALLIRRSTAGGSSA
>AleTarCCMP1771043909_rbh_TGME49_292120
XANAIATEAQPLAPRAFLCRASCAASCVTSGGRGPPQPLPQPQAAEECRSLEDALASAASEDRPQESEVSETTCASGDQRADRPECDLADGTRYTGQWLHDQPDGEGVQVWPDGGRFAGEFQAGQAHGRGTFRYANGDVYEGLWAAGKAEGEGTCVRADGSTYRGRWANGKQSGHGVFTHREGTTYKGQFKESVKEGSGIMIFQGSKAGCMYEGEFHEELFHGSGTHRWGDGRMYEGQWRKSKMHGQGTFTFADGRKYTGQYQDDQKSGHGRFAWPDGRWYEGGFLEGKQHGRGVLVSAKGERKEGEWSLGIFMESPPPKGYAKSMLGKIPVLLGQQSSSDXAKGPSHDGIQWTVIHAQGMRRSSAGYGCTCTLSEHSPQLLATLPTARCTNSAAGGIQHGNENGHIGAFVQKHECGPLQVWKQLHVQLQLRERRA
>AleTarCCMP1771058096_rbh_TGME49_292120
XKSCGDIVRARPMHYPGLNSLEDPNAKIDQVGKSSRPSSPAGAKGAGSGKRGLEAEEVYDDGSSYVGQLAGGLRHGCGVWTSASEQYSGQWKCDQRDGQGRQTWQDGRVYEGQFRNGRFHGFGHMEWHMPTGLMVYEGQYVDDLKEGSGRYIWPDNRMYEGQWVQGQRSGHAVYTNSLGQKREGIWKEDKVERWLDEDQTS
>AleTarCCMP1771098435_rbh_TGME49_292120
XSRPGPEAPHVQMGNGSAVLDSSLDAASTVPCCRCNKPLPVAIIQKEAYLAEHQDLYYYGSGPSAYEIPDEDPREASHGREDCGSSPPCQGMGQDSDLQELPETVLEDGSRYMGQWRGEEMHGHGVLMREDGCCYEGTFFESCASGHGSFSEANGAKYEGQWLQDRKHGFGRYMHEDGTAYEGEWRLDAKSGRGTERWADGAWYEGEFVKGNKHGAGVYKTVGGGHYEGQFRHDLMDGEGVYRFPSGRTYVGQWQVGYMSGEGTLTWPDGRMHRGQWQGGKQEGAGVYTDTNEVTVRGQWHKGKRVDA
>AleTarCCMP1771098845_rbh_TGME49_292120
LKHPWLRVSSAELHNLCQIDMSAGGSSSSMSAWTRCTACCVADKKAEEKGLATVASSSMWFNIPENTKHRGEDSGSSKGELVEKGPVELDNGVTYTGQWRDGHRHGHGIIVRPDGGKYEGQFENDRACGSGKFAHSNGDLYDGQWLNDKAHGKGKFLHSDGSSYEGDWLQDMKSGHGFEMWHDGSRFKGEYRTGKKHGYGVFTSSDGSSFAGQFTEDAMDGEGTYTFSDGRVYQGQWRDSQMTGTGHMKWPDGRWYEGGYVGDRKSGEGKFCWPDGRSYVGQWKGGKQHGIGVYVDAKGQSRKGEW
>AleTarCCMP1771098997_rbh_TGME49_292120
XIMLKFRRVKRSEDEQARMRGGPAEEGCETDGAEQKLSPAEKAAQIFADLDAQNMSGGITLRELWPFSGSQFEDAERSMRNFKVPLSHIEEIIPQDQREKLADGKRCVRVKLRPEFENAKPWREFRLALNPDWEPTPNSESIRLCMLPQYYELWRQVTTESNMVQPREWVRFYDGECKEHPRIAGVYMRHGEGVQRWATGQIYAGQWRSHLYDGEGSLFHNAEECRTSRRRPTYEGQWRRGMRHGKGTLRWDQATQECQGQAATSHDCLSGISKAYEGQFRDDLFHGHGVLYVERAVAX
>AleTarCCMP1771106700_rbh_TGME49_292120
XGEEAGGGAGGGDAEEVYEGSYLGKMKHGAGRLRVSGCTYEGDFFDDLKHGKGMLVWDDGRKYRGEFKCGKFDGVAVMTWPDGRHYRGQYCEDRKHGEGIFSWQDGRRYDGQWVCGKRHGVGVYTNAKGFTRRGTWQNDRPILWDAVPPQMSSPRTQDSPCLAPLLRFNPDSQAQEGRRCVPFALGEAEAGEPAAEPGAGHAGDGGDSPDVASNDEPAAIPLTRPVPAALAMPPPPKPVVPEAPGTLAELAAEPQEGKVCGSAQACPLEGPQRRLQVVTPLRLPASLPAEPQGSPSEAPRAPASPPAEPQASPLVAPAAPLPAELQEAPGATASAPAEPKASPRAAQQVSASPAAESPASPREAPRAPAGIPAEPEASVQAAPQVAASPAAESPVSEAPQAPASIPAEPQASPREAPQAAASPPAGLPASPQEAPLAPASELHESPREASQPLASLPAAAEGSPANAAPAQACLPSEQLESLHKAPAIPLEFPKDALVGAA
>AleTarCCMP1771121405_rbh_TGME49_292120
LRLGELQRASLFLDLQPMQSPLRLSPSAPRAFLCRASCAASCVTSGGRGPPQPLPQPQAAEECRSLEDALASAASEDRPQESEVSETTCASGDQRADRPECDLADGTRYTGQWLHDQPDGEGVQVWPDGGRFAGEFQAGQAHGRGTFRYANGDVYEGLWAAGKAEGEGTCVRADGSTYRGRWANGKQSGHGVFTHREGTTYKGQFKESVKEGSGIMIFQGSKAGCMYEGEFHEELFHGSGTHRWGDGRMYEGQWRKSKMHGQGTFTFADGRKYTGQYQDDQKSGHGRFAWPDGRWYEGGFLEGKQHGRGVLVSAKGERKEGEWSLGIFMESPPPKGYAKSMLGKIPVLLGQQSSSDXAKGPSHDGIQWTVIHAQGMRRSSAGYGCTCTLSEHSPQLLATLPTARCTNSAAGGIQHGNENGHIGAFVQKHECGPLQVWKQLHVQLQLRE
>AleTarCCMP1771127032_rbh_TGME49_292120
MGAAGVSGCKQNDRCCGQRDFQSAELIHDSEVGGITSWSVLENSPSASVDRFDAEAWSAPARKSESRESASGEDLDGKCDQVLLKYSDSSTYRGQAVDGKRHGQGTWTYPSGEYDGQWKHDLQDGYGRQVWADGRSFAGQFSEGAFHGRGRMEWRATRTGTMYYEGEYVRDVKHGQGRFVWADGRFYDGEWRRGGGRSGDGRYVNSKGEMRRGTWKEDKLEMWAENELDPPKGDPPLNAKDDLCLAEAP
>AleTarCCMP1771160311_rbh_TGME49_292120
LRLGELQRASLFLDLQPMQSPLRLSPSAPRAFLCRASCAASCVTSGGRGPPQPLPQPQAAEECRSLEDALASAASEDRPQESEVSETTCASGDQRADRPECDLADGTRYTGQWLHDQPDGEGVQVWPDGGRFAGEFQAGQAHGRGTFRYANGDVYEGLWAAGKAEGEGTCVRADGSTYRGRWANGKQSGHGVFTHREGTTYKGQFKESVKEGSGIMIFQGSKAGCMYEGEFHEELFHGSGTHRWGDGRMYEGQWRKSKMHGQGTFTFADGRKYTGQYQDDQKSGHGRFAWPDGRWYEGGFLEGKQHGRGVLVSAKGERKEGEWSLGIFMESPPPKGYAKSMLGKIPVLLGQQSSSDLPKATLMTRRT
>AleTarCCMP1771165703_rbh_TGME49_292120
MAAEEGEVEAPPEVPKEQSGTGTFVYPDGSKYEGEWVSGEDGIRKRHGQGVFDDGVEKYEGAWEEDKMSGEGTFVFASGAKYAGSFADNKFEGQGQYDWKDGASYEGGWRQGRMHGDGVYTDPSGVRWSGQFYNGKFDNXAGTHQPSMSVVAGSRGERSTPX
>AleTarCCMP1771169314_rbh_TGME49_292120
XEEEEQVKDVSWKQYLEEGSSGDESEPEGVVANAGHKSEDSGEDSDEAPSKEAGGDSDRHKRDMDMLMKLQAMHAPKKKEKEPQKESVSESKAPTTPTSQAPASEAASTPKAKRSAAAEEEEKAPSNADKQVDAEVSSPASPTSGSSKRKPSGLLGRIFGGSNSKAEAVAGNLPGGSMLEENINQHDDTWYSQHLARLGKDGVPCTKIATNGKPYERRILIDSRNLIVEIRGGRSGSTGILLDDLVDLRRGLRSPEFELFSMRIKKDFKSSAIDISERALVLQTPHRTFSFLLPSPTHRSNLAFCILYLLKSKNRGVMASGTPRAASSPSNRAPKSGQGSVVYANRSTYEGQFQNYMRHGKGTLTLSDGTRYQSEWKTDERHGSGKEFCPDGTTFAGSYLNGMRHGQGTMTWPEGSNYSGQFERGRANGEGELLRTDGSVYRGHFHEDCMSGEGRMQWRDGVEYTGQFVGNRREGFGKMLWTSGKWKSYDGHWKDGMQHGSGTLCDHSGQEFRGVFKAGKLERWEEEAAALLRADRAPRPHGVARGLPAPASPRGKTCRPALLIRRSTAGGSSA
>AleTarCCMP1771171444_rbh_TGME49_292120
XCERGGGEAVAAEHVRPDPAAAPCLDEPDEAREPEAEDDLAGVDLVERPEVELASGSRYRGQWHGQEIQGQGILTTADGGRYEGAFEASVAHGHGIFTEANGSVYEGQWAADQKHGFGAYVYVDGTTYEGEWQRDAKSGTGQEHWADGAHYKGEFLNGFKHGSGVYRAGAGVQYEGQFRNDRFEGNGKYLFANGRLYVGQWQCGHMVGHGKTEFPDGSSYDGGYREDLQHGEGAFVWANGRTYRGQWVNGKQDGFGSMVEGEREIRGTWANGEYVGPSEAXTAPSPALLQPAALPAPHAAPRHAPARRLLASRVPAPLQAPSSPLAFAPTRDQPR
>AleTarCCMP1771172845_rbh_TGME49_292120
XKIKPSVLPRARVRAPRRRLPGAQSSSDMGATQGGPMCCGNAGGMPCCAKDGDGKSCGDIVRARPMHYPGLNSLEDPNAKIDQVGKQCGRASPSGSRPSSPAGAKGAGSGKRGLEAEEVYDDGSSYVGQLAGGLRHGCGVWTSASEQYSGQWKCDQRDGQGRQTWQDGRVYEGQFRNGRFHGFGHMEWHMPTGLMVYEGQYVDDLKEGSGRYIWPDNRMYEGQWVQGQRSGHAVYTNSLGQKREGIWKEDKVERWLDEDQTFVTAANAPANVPASPPRSGSIICWAWCLNVRAQDFVSLSVCVRVSAGCPAVRGDSSAPWA
>AleTarCCMP1771174413_rbh_TGME49_292120
PAAQGVAPDDRPKPXTTAPLHGPGAPRDVPANAGWHHLLCLTGTLGAHHVCGIVFATLYQPGGRGARAAPAAVQQLPPEPQLVQGACALGIDNKRAATMSAGSGDRVKPPSADTPAHSSVPGLPPGNVMEEHEQEVTEDIVDAADAVHTCDAWDKLLDMTHPNYREVVCADGAYRGQVRPDAGAFEGYGCLKSSDATAVGYWQDGRLHGEGSQSWTDGRMYTGQFRDGTFSGHGRMQWQHPRGVMVYEGQYCKDKKHGNGRFTWPSGKAYEGQWVCGQRHGTGVDINPGGSRCQGIWEDNVFVRPLLPTEGKQAEASAMYDVLAVPVQGP
>AlpEda031883_rbh_TGME49_292120
FRRGSSDLSSGINAEYMGRSEYVGAYKNGVKNGRGAFRWPNGTEYTGEFKDNAFDGWGLYKWNDGRVYKGQWSANRFHGYGVMTWVDGRRYEGQYRDDKKAGVGTFVWSDGRKHVGLWVDGKQHGVGVFTTSNGFSRKGNWADGTRTEWL
>AlpEda031887_rbh_TGME49_292120
QVAVSVSFGWGGMPRWPNGTEYTGEFKDNAFDGWGLYKWNDGRVYKGQWSANRFHGYGVMTWVDGRRYEGQYRDDKKAGVGTFVWSDGRKHVGLWVDGKQHGVGVFTTSNGFSRKGNWADGTRTEWL
>AlpEda056814_rbh_TGME49_292120
YDGEWANDKANGHGTYFHSDGSKYTGQWVDDQKHGHAVEEWSDQSKFVGEYRDGKKHGRGKFYWPDGSSYEGDFKDNEIDGEGVYTWADGRSYTGQWSHNR
>AlvSpeCCMP3155006113_rbh_TGME49_292120
DGVGGEWPTAIADVDEPMPCSMDIDSSSHGSNSSSPPPALSTDHRAALHIHTRPFDCIPTRSVGSCVPCHHEAQGLPDITLEVGHLHPTGWRIGGREQMGGLRPSRVYVGSWRYGRPHGLSGDLWDFDQMTFYRGAFRNGMREGEGVLLNKDGEEIYRGCFETDLPNGHGLGVMKCGYQWTGPWKDGQPHMSERGELKCRTTGFVQIGTFKDNQPHGDDIEQCHTDGTTLTGSFRDGKKHGQATFTWPEGRLQLQLRFDTDVLKEVVLERLAPDSLPQEVYRVQGDLQFLGKDGLFSGSGAQVFPNGDHFYTSFTKGIKQGRGTMMRYFCGAGESWWCCTYEGTFENDLFVRGEGTEMQKRDAGATLRRVYEGSVVRSGDGQMLRHGRGKLLIENGSEGHIVGEWEGGNLLSGADYDKNGQMVYHGSFRKVGDDIYWDGQGTTFYPDGSQYYGSHKKSQRHGHGVLTDSKQRIQGLWVDNSIHSGSRYSRLAMGGGFSSSPDYEGEFNHQTFAREGVGRELRDDGTILAAIFRDDRKKGVGFIATRGCETPQQVQWSDQKPRVLPPCSDACMSCYEEFHGESNHFVFPCGHAPLCATCLPKWESAQRRRSPTGRYDPCPYCQDPYPRAFLRTSFFEKLQKFALGLDLSLCLPPPSWDIDDDDDDLPPPRAHVGGGPQRGNNGNGANDGDGNNGPADDFFVDAVEDFDAAPV
>AlvSpeCCMP3155008132_rbh_TGME49_292120
MMLDIGTEGLRPADTSTRHTEDSVTAEGPRDEDGRLHGKGKERWPDGTDYEGGYSHGMKHGEGCFRWPDGGSYTGQFKDDFMHGQGVYRFADGRVYTGQVANGRMEGHGTFEWPDGRIYKGAYRDDKKEGFGMFRWTDGRCHRGMWQSGKQSGEGVFTTVQGESRRGVWQEGKLVKWTSDPFDDPNPPSIEEVVSIQVIAPHTPPPHNEIILEEQLPSPASPNSEEPTQDHPEAAPTGQETAKPRLSEDE
>AlvSpeCCMP3155012956_rbh_TGME49_292120
RTDKMPFGDGKTYTGPLHNGKPHGQGTARWPNGGTSTGTWEHGQMVGEGTADKMPSGDRRTTYTGPLLNGIPHGRGILLKSSDGSTACEGQWSAGEMVGEGTAHRLPWEGYHYEGPLLNGIAHGSGTAHWPNGGCCNRRWEHGQMVGKGRADKMPLEDGTTYTGPLRNGKPEGQGTSYHHNGHEAYEGEWLCGHKHGTGTSYYDNGKKKYEGQWESGQWQQGKVYSCIS
>AlvSpeCCMP3155018673_rbh_TGME49_292120
MKSIATESTAGSSPPGSAQSGPGIDHGVRESFPRFLTCPWGGSGATAWSSVTSLCRWCWDKDGGPHGKKSKIDPEVDVSGSSHKTLNLETACTVNESVNSWEQTVLYEDGRRYKGQWKDGKRHGTGEETSPSGDFSYYGNFSQDRYEGWGRMEWSNGARYCGQFHNNLKHGYGVEQYPNDDVYQGNFVNGRIEGEGTYIRRDGTIVKGLFRDGRLIASHPPSPTHAAEVRQDSALSTPDEATEHQPFSNALFAGTPTTTTSSKDNKPPHKRAGAE
>AmoSpeAT52004486_rbh_TGME49_292120
MGNVCSTCEDGKKRPSGLPAEVVPEVVVQALQQLKEQPEAQQKLNDVVNASLKDVFSFAARPPTISPENFKPTQSEQSFTNGSYYQGQMVEKKKYGHGRYISKEGRVYEGQWSNDKCDGKGHLKDLESFYYGFWENGSKQGEGYEIWHQDGTVYIGDHLNSMKNGFGVYIWKDGTRYVGQFSNDVIEGEGVFHDTDGVYKGAFVDSLQQGQGVYSYNDGAVYAGSFVEGERHGNGKITFADGSSYDGQWAEGHMHGEGVVQVRGGGKQKVTYSEGTQVKAVPM
>AmoSpeAT52007936_rbh_TGME49_292120
MRHHRSGGSFSSASSADSSCQGKLRWRPKRVYEDGRTYEGQWLGGSRKGKGIERSRYGDFVYEGEFVDDKYEGLGCMRWSNGCNYVGDFWQNQKHGRGHEKYATGDEYRVGRDQMVSPYRGQFLHNLPHGRGSYTKKDGAVIRGLFHEGRLVEAE
>AmoSpeAT52016516_rbh_TGME49_292120
MGNSVCCQAVCDKAGEQLTDDANSEQVVNNSAQQINGRIKSLEAEFENKKNQYAADQGRTRNGNGNGNGGATQHVTRKNPNGTMYDGQMRDNAKSGWGRYTYVEPAGFFEGEWQDNRAHGLGHFKDTAGEYKGYWLQGEKDGLGSETWFDDGTVFRGYYTKGVKQGDGIYLWSDGSSYEGQLKDNVICGQGRLTDEEGIYVGEFLDNAQHGEGRWQYSNGDFYDSLRHGEGTLSWTHENKRYAGQWSNGVPHGKGLVTVRNLTKDAWYISGKSCTQQAWEKHLKQSLGFTPDRQ
>AmpCarCCMP1314000098_rbh_TGME49_292120
XYGRMDWPDGTNYVGQYVKNRKHGDGRFSWGDFRYYDGQWVNGMRTGLGYSVDKEAYMGDYVHGRRHGDGVL
>AmpCarCCMP1314000713_rbh_TGME49_292120
LFAAFQNFKNDLQHGEGVEIWAEGARFDGQYAYGKKHGYGIYEWADGTAYAGEWAANQIEGSGEFIG
>AmpCarCCMP1314000848_rbh_TGME49_292120
XFFWAEGSIYEGEFQENCIHGIGEYKWSDGRRYTGQWMKNHMQGIGEMTWEDGRKYVGSYSEX
>AmpCarCCMP1314002437_rbh_TGME49_292120
SQLQSAEKHGFGKFTWPEGSSYEGEFQDNEIHGHGTYSWNDGRVFTGQWQNNRMSGX
>AmpCarCCMP1314004164_rbh_TGME49_292120
XFVWTNDSSYTGQFQDNNIHGDGTYYWGVDRKYKGQWNQNRMHGHGTFEWTDGRSYIGQFKDDLKDGQGVFKWQNGGIYDGSWK
>AmpCarCCMP1314004731_rbh_TGME49_292120
XVAILAQELWLKSTHQNMTCFXAVAEGCSAFEAGATAVVTECFGMGGRCTCVESLGESSKIEVVGHEQLQQLGGFPSIDKHHKLKSLKEPDGKETLEDMIDVPLVENPPVVLEGGVKYTGQWRGHAREGCGALERPDGGRY
>AmpCarCCMP1314006019_rbh_TGME49_292120
XYRHRDGTVYEGHFSNDLQDGYGKETWSDNSSFSGQFSNGQKNGLGAYRWPDGSKYRGEWVCNQINGCGTYVGVDGREY
>AmpCarCCMP1314007648_rbh_TGME49_292120
XSIPSGPPGAPPAPVKPGGXAPPPPAPGAPPGGVPRPPGPPGALPGGKPGAAVPPPNLPGGKPGGAPPPPLGGLPSRPLGPPTGGAPAAPPKPGGLGAPPGGLPSGFPGGVPAAPKKPSGAPPPPAALPVAIKGRAGPSEAGFSAPPPPLGLPGGYPGSPSKPTSSSAAPPPPRPPAPQPTSAAPADRLGKVGAEEAISEASTADQFVEEVEEDETLQDNSWKQYLQANSSDGEDDEDSGEDSDEGASVSRDRHKEDMMMLTRQHNVTKKKVEEKEKEKTTSRSVALEPEAESPSKATEPTAKDSDDDEETASIGTSSKKKTGLMSRLFGRKGGADSFAGFAGAEASMLHDDISQYDEQWYQKQLARLGRDGMPCIKVATNGKPYDRRMHIDARNLQIEIRGGRMGATGIMLDDLDDVRRGMASPEFEQFAARIKKGTDTLKDLSDRALVLTTPNRTYSFVMPSATHRGTVAHCVLFLLKSKNRGVMASGASRAESTKAPKDGHGQVTYMNGSKYEGQFHNHLRHGKGTLTLSDGTRHESEWRNDERHGTGKEFCPDGTTFTGTYLKGMRHGAGIMTWPEGSRYSGQFERGRANGEGELLRTDGSVYRGQFAEDCMSGQGCMQWRDGVEYVGQFAGNRREGFGKMCWSSGRWKAYEGYWKDGVQHGEGTLMDHNNQEFRGMFRAGKLER
>AmpCarCCMP1314015870_rbh_TGME49_292120
XRAFGAPRSATGATVAMNWNEAMLAEAQGWGHMQLGKRPHHNRPHLLQGGRAPAEELLPKDGLSAQERAKRRVQGKSPLPSPAATSRGTRAAGKRGQSSPQVTVDAWLSSPLRMSPPTPSSSSFAGAKADQASPPSRSKTADVSLSDFDVKPEVEEVYHNWDLAREANDALAGLYRAWKLQRERLHIEDYARPKPNERVVKIGQGTLYIGAADASNRPHGQGILLLPDGAQHLGRFSSGRADGPGCYLTSKGMVVQGSWQQNARVGDFVVLDSQGVVWSEKYDSAGKKVSRKRAQGDPLLGSGSEECESKHDAALPCKLCGAVFHSSFDHPHACRHHKGGWIVDRRSPHRDGDSDSASGIWSCCGATNKNDLGCHFKRHSADA
>AmpCarCCMP1314027445_rbh_TGME49_292120
MGGVCSTQTADAHCCVSDIRHDCSEWGPSGSMQHFGISGLEKPTSRPDDPSLRACVVQTLAYNDGSTYVGQVDKDGKRHGSGRWTSDAGCYEGQWRDDVQHGEGRQEWSDGRSYEGQFANGRFSGYGKMLWTSQTGVLSYEGQYQNDLKHGVGKFTWADGRTYEGEWQNGKRHGQGLYTSSNGEKKVCHWVDDKFKHWDS
>AmpCarCCMP1314027741_rbh_TGME49_292120
MEKAWNRQATPLDISATSGGDAVQPSNSGSSYPLQTCFVGALDRRMRPPQDFVEEKLLTGHVCPDENDPYDAQSFHGNFKGYEAGHRDQMARKVWFESMNTQLARFNSWDQVNIHEADADYAFKYGDHDLAYLFPSTKMKPKLESERDQMVNGYAGALQAHMQKSPEAWSELTTNPAYSSKSLEKSTSQKPEQPDDTLEGVYKGCMACLLELWDLTXXEQIAASGGSTDVSWSLKKLLRCTKKLVEKYEGHPCQITDIARTSIVFDSIENILDGLEFALSHANVVRLKNRFKEPELGYSDILLNARMSNGFICEVQLHLRSVYYVKGSNVGHKAFKWIRRLVRENDTYEGERNKAGQRHGQGKWSGANGDVYDGSWANDQKHGHGVYIDAEGHRYVGTFENDKREGQCLFTYFDGSYYEGSYRNDKKHGHGTFSYADGQKYEGQWVGGKRQGKGTFIYADGSCYHGEWLHHARHGRGTFVDAQGVTTVATWKDDKPVRSVWSCLSFSCCSPDTTEHFMDIRX
>AmpCarCCMP1314039404_rbh_TGME49_292120
MAVTPPPPAGLPGVHPPPPRGLPAAGGACTSTKHAIDLKPPPPSGLPTVKSGKATLAGQPPPPAQHLPPARTKANGPPPVQRRQGGRAKLARAEAIEAAPPPPPPPMAQGELPGAPRIGSSSAEVNRRRQQQAVDEGSSLTYDQEYAAWKQLLQDSSDGQGSSEEDSGEDSDEEHDKKLAADRMASDMATLKRQGKGVVRDSRRANSTPNVMVERNMPVPEDNSACNEMNQMLSSTSASSSSVGKRPSLLGRISSKVRASLIPGACAGGDRTSTGSSLQSLLHEDSTRYQKDWYDRWESRLSLEGLSCTKVATNGKPYERKLHVDSRNCTIEVRGGRGGATGILLDDLVDARMGLSSPEFDQFCAKFKKSRLDVDNIDQRGLVLQTGNRTFSFLFPTTAQREIFLHFVVSLLRTRRGCQDPQVAESMPQHRALPAGSLKKQANINDQDEKENGISSAMTARGASIQELPGEGTTGKGQRRYPNNSLYEGDLVDGARHGYGVLQLPDGTRYESEWRNDERSGKGKEVWADGTHFAGSYMKGMRHGYGVMTWPEGSRYSGQFEKGRANGIGELVRTDGSIYRGHFKEDCMSGEGQMLWQDGVQYVGQFVENRRDGFGKMIWTTGRWRSYEGEWKDGMQHGRGTLTDVTNLQCSGYFECGKLESWDDDEEGEEEEHEEEEQLE
>AmpCarCCMP1314043763_rbh_TGME49_292120
AFGAPRSATGATVAMNWNEAMLAEAQGWGHMQLGKRPHHNRPHLLQGGRAPAEELXQVTVDAWLSSPLRMSPPTPSSSSFAGAKADQASPPSRSKTADVSLSDFDVKPEVEEVYHNWDLAREANDALAGLYRAWKLQRERLHIEDYARPKPNERVVKIGQGTLYIGAADASNRPHGQGILLLPDGAQHLGRFSSGRADGPGCYLTSKGMVVQGSWQQNARVGDFVVLDSQGVVWSEKYDSAGKKVSRKRAQGDPLLGSGSEECESKHDAALPCKLCGAVFHSSFDHPHACRHHKGGWIVDRRSPHRDGDSDSASGIWSCCGATNKNDLGCHFKRHSADA
>AmpCarCCMP1314045874_rbh_TGME49_292120
MEKAWNRQATPLDISATSGGDAVQPSNSGSSYPLQTCFVGALDRRMRPPQDFVEEKLLTGHVCPDENDPYDAQSFHGNFKGYEAGHRDQMARKVWFESMNTQLARFNSWDQVNIHEADADYAFKYGDHALGIPFPFTKMKPKLESERDQMVNGYAGALQAHMQKSPEAWSELTTNPAYSSKSLEKSTSQKPEQPDDTLEGVYKGCMACLLELWDLTEQIAASGGSTDVSWSLKKLLRCTKKLVEKYEGHPCQITDIARTSIVFDSIENILDGLEFALSHANVVRLKNRFKEPELGYSDILLNARMSNGFICEVQLHLRSVYYVKGSNVGHKAFKWIRRLVRENDTYEGERNKAGQRHGQGKWSGANGDVYDGSWANDQKHGHGVYIDAEGHRYVGTFENDKREGQCLFTYFDGSYYEGSYRNDKKHGHGTFSYADGQKYEGQWVGGKRQGKGTFIYADGSCYHGEWLHHARHGRGTFVDAQGVTTVATWKDDKPVRSVWSCLSFSCCSPDTTEHFMDIRAPATRMGTHTVGPIDRGARTX
>AmpCarCCMP1314046239_rbh_TGME49_292120
MGNAGCSNACECAGTPVVSATIVAAAVENQTSEHDAPKDLARNGKDPLPLPSQKAELQGGATYEGQWQGEEKHGEGQLIFPDGSSYNGQFDNNHKHGHGTYNYSDGSTYTGQWEQEKPHGEGVEKWADGSLYKGKFFEGKKHGQGKFTWPGEAGGYYDGEFEGNDMHGRGTYRWSDGKVYTGQWKRNQMGPIGVMEWLDGKRYEGSFTDAKKHGEGTLIWPDGRSYEGQWEAGQQHGYGVVVSVRGQRRKSQWNQGSFVRWLEDPISNGKREX
>AmpCarCCMP1314063706_rbh_TGME49_292120
KTKFKYAEGVRAFGAPRSATGATVAMNWNEAMLAEAQGWGHMQLGKRPHHNRPHLLQGGRAPAEELLPKDGLSAQERXEAASARQVHGQSSPQVTVDAWLSSPLRMSPPTPSSSSFAGAKADQASPPSRSKTADVSLSDFDVKPEVEEVYHNWDLAREANDALAGLYRAWKLQRERLHIEDYARPKPNERVVKIGQGTLYIGAADASNRPHGQGILLLPDGAQHLGRFSSGRADGPGCYLTSKGMVVQGSWQQNARVGDFVVLDSQGVVWSEKYDSAGKKVSRKRAQGDPLLGSGSEECESKHDAALPCKLCGAVFHSSFDHPHACRHHKGGWIVDRRSPHRDGDSDSASGIWSCCGATNKNDLGCHFKRHSADA
>AmpCarCCMP1314070422_rbh_TGME49_292120
XVGAEEAISEASTADQFVEEVEEDETLQDNSWKQYLQANSSDGEDDEDSGEDSDEGASVSRDRHKEDMMMLTRQHNVTKKKVEEKEKEKTTSRSVALEPEAESPSKATEPTAKDSDDDEETASIGTSSKKKTGLMSRLFGRKGGADSFAGFAGAEASMLHDDISQYDEQWYQKQLARLGRDGMPCIKVATNGKPYDRRMHIDARNLQIEIRGGRMGATGIMLDDLDDVRRGMASPEFEQFAARIKKGTDTLKDLSDRALVLTTPTDXNRGVMASGASRAESTKAPKDGHGQVTYMNGSKYEGQFHNHLRHGKGTLTLSDGTRHESEWRNDERHGTGKEFCPDGTTFTGTYLKGMRHGAGIMTWPEGSRYSGQFERGRANGEGELLRTDGSVYRGQFAEDCMSGQGCMQWRDGVEYVGQFAGNRREGFGKMCWSSGRWKAYEGYWKDGVQHGEGTLMDHNNQEFRGMFRAGKLERX
>AmpCarCCMP1314080884_rbh_TGME49_292120
XVGAEEAISEASTADQFVEEVEEDETLQDNSWKQYLQANSSDGEDDEDSGEDSDEGASVSRDRHKEDMMMLTRQHNVTKKKVEEKEKEKTTSRSVALEPEAESPSKATEPTAKDSDDDEETASIGTSSKKKTGLMSRLFGRKGGADSFAGFAGAEASMLHDDISQYDEQWYQKQLARLGRDGMPCIKVATNGKPYDRRMHIDARNLQIEIRGGRMGATGIMLDDLDDVRRGMASPEFEQFAARIKKGTDTLKDLSDRALVLTTPXQNRGVMASGASRAESTKAPKDGHGQVTYMNGSKYEGQFHNHLRHGKGTLTLSDGTRHESEWRNDERHGTGKEFCPDGTTFTGTYLKGMRHGAGIMTWPEGSRYSGQFERGRANGEGELLRTDGSVYRGQFAEDCMSGQGCMQWRDGVEYVGQFAGNRREGFGKMCWSSGRWKAYEGYWKDGVQHGEGTPMDHNNQEFRGMFRAGKLERX
>AmpCarCCMP1314081582_rbh_TGME49_292120
MGNAGCSNACECAGTPVVSATIVAAAVENQTSEHDAPKDLARNGKDPLPLPSQKAELQGGATYEGQWQGEEKHGEGQLIFPDGSSYNGQFDNNHKHGHGTYNYSDGSTYTGQWEQEKPHGEGVEKWADGSLYKGKFFEGKKHGQGKFTWPGEAGGYYDGEFEGNDMHGRGTYRWSDGKVYTGQWKRNQMGPIGVMEWLDGKRYEGSFTDAKKHGEGTLIWPDGRSYEGQWEAGQQHGYGVVVSVRGQRRKSQWNQGSFVRWLEDPISNGKRED
>AmpCarCCMP1314082062_rbh_TGME49_292120
MEKAWNRQATPLDISATSGGDAVQPSNSGSSYPLQTCFVGALDRRMRPPQDFVEEKLLTGHVCPDENDPYDAQSFHGNFKGYEAGHRDQMARKVWFESMNTQLARFNSWDQVNIHEADADYAFKYGDHALGIPFPFTKMKPKLESERDQMVNGYAGALQAHMQKSPEAWSELTTNPAYSSKSLEKSTSQKPEQPDDTLEGVYKGCMACLLELWDLTEQIAASGGSTDVSWSLKKLLRCTKKLVEKYEGHPCQITDIARTSIVFDSIENILDGLEFALSHANVVRLKNRFKEPELGYSDILLNARMSNGFICEVQLHLRSVYYVKGSNVGHKAFKWIRRLVRENDTYEGERNKAGQRHGQGKWSGANGDVYDGSWANDQKHGHGVYIDAEGHRYVGTFENDKREGQCLFTYFDGSYYEGSYRNDKKHGHGTFSYADGQKYEGQWVGGKRQGKGTFIYADGSCYHGEWLHHARHGRGTFVDAQGVTTVATWKDDKPVRSVWSCLSFSCCSPDTTEHFMDIRAPATRMGTHTVGPIDRGARTEVRTSFRQDNVEVQINPITLDDX
>AmpCarCCMP1314083067_rbh_TGME49_292120
MGADSSIPIGPGMGPSADQPTTPGGRGKGRGKGKGKLKGKSRSKAEPETVAAPASARPSNAVGNTDEGGGPSRASFGEEDVSLANRASLDKIQRVDQGLLSIRLAHLSGLPTLRVGELPENLDAQGPMAEGTDFSAGVNSPLTGSPDSVGNAGRSRRRTNNDDSDKGSPASAAANFASRLTGGRGLPNLLNFGTRTESQLDADTLSTVSTEENDLESFESAGWSHSGYKGERNESGERHGDGVQRFGDGRRYAGQFVNDMSQGYGRMDWPDGTNYVGQYVKNRKHGDGRFSWGDFRYYDGQWVNGMRTGLGYSVDKEAYMGDYVHGRRHGDGVLLWTDGRRYSGQFVHGHMTGQGVMCWADGRRYIGEYKNNKKDGNGLLLWPDGRIYDGQWKEGKRHGESTTVDSKGRRMPQRWLEDIPVVEEKDEEGEEAEQAPSVAPAPAPDEGVSVDPGNPSPDQRLAVAAGTGFAPRRSRKKPAAKAEREQSTTPSIRE
>AmpCarCCMP1314083818_rbh_TGME49_292120
XSSNSFQMLVFCQREDRCCNGRGKDEVDDGVVPTKMIQDESIQPVIGGQFGVGKRRKDMGDLEDKEEIVVEGGAKYTGQWHGSKRHGQGMLLQPDGSKYVGSFEDGLAHGHGMFIAINGNQYEGQWAQNRAQGEGTYCHSDGSTYKGQFIDDEKKEEALKNGLMDAVMRESSLLGASTARASTGPVQTGTRFMKASSAMIEWRALAPIDSQMAESMPASGSLDKCMAKA
>AmpCarCCMP1314084301_rbh_TGME49_292120
MGGVCSTQTADAHCCVSDIRHDCSEWGPSGSMQHFGISGLEKPTSRPDDPSLRACVVQTLAYNDGSTYVGQVDKDGKRHGSGRWTSDAGCYEGQWRDDVQHGEGRQEWSDGRSYEGQFANGRFSGYGKMLWTSQTGVLSYEGQYQNDLKHGVGKFTWADGRTYEGEWQNGKRHGQGLYTSSNGEKKVCHWVDDKFKHWDX
>AmpCarCCMP1314087861_rbh_TGME49_292120
AAPPKPGGLGAPPGGLPSGFPGGGVPAAPKKPSGAPPPPAALPVAIKGRAGPSEAGFSAPPPPLGLPGGYPGSPSKPTSSSAAPPPPRPPAPQPTSAAPADRLGKVGAEEAISEASTADQFVEEVEEDETLQDNSWKQYLQANSSDGEDDEDSGEDSDEGASVSRDRHKEDMMMLTRQHNVTKKKVEEKEKEKTTSRSVALEPEAESPSKATEPTAKDSDDDEETASIGTSSKKKTGLMSRLFGRKGGADSFAGFAGAEASMLHDDISQYDEQWYQKQLARLGRDGMPCIKVATNGKPYDRRMHIDARNLQIEIRGGRMGATGIMLDDLDDVRRGMASPEFEQFAARIKKGTDTLKDLSDRALVLTTPNRTYSFVMPSATHRGTVAHCVLFLLKSKNRGVMASGASRAESTKAPKDGHGQVTYMNGSKYEGQFHNHLRHGKGTLTLSDGTRHESEWRNDERHGTGKEFCPDGTTFTGTYLKGMRHGAGIMTWPEGSRYSGQFERGRANGEGELLRTDGSVYRGQFAEDCMSGQGCMQWRDGVEYVGQFAGNRREGFGKMCWSSGRWKAYEGYWKDGVQHGEGTLMDHNNQEFRGMFRAGKLERX
>AmpCarCCMP1314088848_rbh_TGME49_292120
XARSCCTRWCCKGIQCLRMVVPADWLFRGPDVSHRVIATDGKLRELRQVLKPCANEYCVSTTPTLDEAKSIIGRPSPDQHGNVLETYMMPLTGGQAPRLAEATLMARDKVKLAGGAAYEGQWLGEQKHGEGKLQLEDGSWYKGQFANDKKHGVGTYMYLDGSQCSGEWKDDAMHGEGTEMWEDGSSYKGNFQKGEKMGHGLFQWSNNCMYEGQFLANDMHGEGTYTWSDGRCYTGQWSKNLMGPAGTMRWPDGKHYDGSFVEGRKHGVGKLQWPDGRSYFGQWKDGKQHGVGVARIVNGAECKSRWNQGKFVEWLDSSKDAKTSNKHKASDALLPIASE
>AmpMasCS259000581_rbh_TGME49_292120
GAMMLHSMLMANKAGNPDLMHCPVANGPCFFKDADPFKWAPVWKGQLLPPIHHKLCPLGCALGEQEAGPTAVPAVDDVAVALPPDSEWKAQLPGRRLGHDDNAQRTGNVPLERVGLLRGEWKRQKKAGQIVQESTDVARLDGQRMDGLAKRIGEHVHTDGVTAWPGDVYEEQWQDNKEQTEAKGPHIGTTLVQVQKEKEKHVEEAARESNTAESAWTGKLAVLAYCSASLLAFVKAVQQMYASMLQKILDLQAAIAAQKSESAAKEQELREMVTRIEQTAAAAMEKVETVKEAMHMKLNDLDEEVQQLDARVATMERDAMEGEGEMTTTELEHLLIARVREIFQEVVGDIHLVKARLGMLTLPILARGAGLAIAADDQSPQPSMEPRRQSPLRNPPCDHPDPLGWRLRHLALRRSARASSEPSEDSSDDDSEDTRSEASS
>AmpMasCS259003664_rbh_TGME49_292120
MSTPPPTDRHYSPSKPSRPTPPRLTVAGSLRELPAEQTWITLKDGSMYKGQWLDGYPHGQGERWSGKEQYTGAWAKGKQEGKGRQMWQDGRVYEGEFKQGLLDGHGRLEWQSTTGRAVYEGDFSKNLRHGRGKYTWDDGRTYDGEWRAGKRHGEAVCTDRHGNEKRGMWDDDKLQRWCEEVPESLPQPADDVTVSGGILRRSCVLAVSYLTLFFAYWLGSRRYDEHAGEWDFQPDDLQLLFRGGLRSLQPNFELPGPRHSAAQEDGSQGSDTTATAFSITTPSLQGFPLWPMTPIMANFRQPSMRAGTPSKQQLQLSPGNPQHHAGPPVSSLGSNATSRSGALWSSTPSSAKLQASPRFAPVTSNSTAMSAAGVGDDVHHPPVTLLGAACTSDPKMSATSGVILFCDEEDDDLGELPKLHNNNNHLNNGHVHGGLGNTHGNGNGHSHQNGNGLKEAFKPAPLVYGIDEQSLEGSPKIPPKSVPRRQRFPIFIIVQTVFTFMLWFIFAIKEAAEGTPFNLAVAGFDTMAPHSFDLRVSRDCEDMRWQLWRWWTYQFTHVGTQHILAKCCLNVLYGVPLEGVLGTSILAALYNIGILGGACLSLINDAHAPVVGMSAGCYAMXTPLDVTFNWSSRHFQKATITLFALATFLDLLFVYTTSEEVTHTIEGATFGGFITGTLTGIVLSTSSRADSWERALRRAAIALGVLLSLACFIWSMSKWPPQDLWEKKVGAGRDKFSALRYLGSVGNAFDVQVT
>AmpMasCS259005173_rbh_TGME49_292120
MGIPDDELVNPASIPEEERCIICAEVYWDPCECRSCQTVFCRGCIVDWLHRASHCPTCNAHMTAEELGAAHRHVRSALDRVQVRCKTAGCKWVGRLDARAGHQCSYSSSKAVIASMSQKIAEQEAELAALRRKLAHQRRIAEDRDHEVRHLQGQPSGADEDLPSGSVGAAASSGMDDCFVGAPARALLRRSRRQGSKEDATEQGPPTSATAAAVQQSQTLLSLPNALSSPPPAISSSASRSSASRASSSSSASSSSSSASTTANQMHSSGAADARSISRDEAHDLSREAAHAPFAEGQNAGIPQSCRHSGAEICRGRTRSTQDQDQTVLYADGSTYRGQMVADGKRNGRGVWQAANGRYDGQWVDDMQHGHGRQTWSDGRIFEGQFANGKFEGHGHMTWRVSEGTLEYEGEYKNDLKHGRGRFTWADGRVYDGQWHEGKRHGQALYTNPEGQIKPGFWLEDRFQRWVQEELAPENVSANGVDALPRL
>AmpMasCS259006792_rbh_TGME49_292120
AVVKDAPTAAPLPQPPQEGGIIDKSNKAQADTISKQTYPDIETGEGMMCCFDAPACRRSSTTGNFQVRSQRAFGSMAAYEASGSGEAEASSGDVLYDGSPGQNTGAVTPEAVGPLQPLESKGSPKPAADEGPTWGASDGDTAERRQSRKSADMQVMDYKDGSTYVGEILDGLRHGHGIWVTSTTRYEGAWVDDKPHGQGQQQWHDGRVYTGQFHQGTFAGDGEMIWHTQSGNAIYQGQYQDDVKHGLGKFVWPSGHAYDGQWAHGKRHGQGTYTSPKPTTX
>AmpMasCS259007076_rbh_TGME49_292120
MGNQNIGAPVEDNSMVDAVQAVEQSDIRIAALQEAADSQARFAGPAAPHQLQSGDRLVHVHQEPALMGIGVLGVAEPDINGACIPSSVDLAIDSLLGKTPAAPSNPTSASLAKENSDLPEDPFQRLLASKVVVSSSESFFLAKDENGEPTIVHSIANMPLEERPEMELEGGIKYRGQWRGGEKHGYGVLERPDGLRYEGQFADNHVHGHGVLYNKDSKVVYQGQWEVGRAQGQGQAWQSDGSSYEGEWQQDRKTGRGTEIWPDGAAYEGEFLHGVKNGVGQYRSNTGAVYRGEFRNDKVEGEGVYTFPDGRVYSGQCKAGTMNGIGTMQWPNGSKYQGGYVNGAKSGEGTFAWPDGRMYWGQWSEGVQEGFGVTISPSGVASQGVWRRGKEIEGHRKPMNHGDFSPSMAARSLQTGGFNVPITPSPSGTPTPTNKDSALRVSASMRKPWHSPEEAPEMTMPKAAIETSRLDSTPSSPPPNLGQLVSWEEWQAFDLQVSRHLLRVESIRWTGLGPQCWVLLFAGCSLHRPVYLCPSPAPLLEGLGYHLDYNNEEEQVE
>AmpMasCS259012302_rbh_TGME49_292120
PPAGLPKPKPGLPSSGAPAAPPAPVKPGGGGVPPAPGPPGAGFKPPGVGPPGALPPGGKPGAPPVGLPAGKKPGGAPPPPGALPTKPLGAPAAAPGAPGAPGPPPRPCGLPGGPGGLPSGGFPGVPKKPGAPPPPMSLPMPIKGRAGPSEAGFSAPPPPLGLPGGGYPGPPGKAVPSSSSAPAPPMPPVAGADGLAKPPISQEESAVPASEASTVAGIDSYPEEEVEAEDETLQDNSWKQYLEANSSDGEEEEDSGEDSDEGGRQGDARDRHKEDMMMLTRQHNITKKKVEEKEKEKSKGAVVEKQCDFVGDVATRDSDDENLSSIGAGNSKSKKTGLMSRFFGKKGGAEMDGGVLASDSSMLQDDISQYDEQWYQKQLARISRDGMPCTKVATNGKPYDRRIHIDARNLQIEIRGGRLGATGIMLDDLDDVRRGMASPEFEQFAGRLKKGTDTLKDLTDRALVLTTPNRTYSFVMPSATHRGTVAHCILFLLKSKNRGVMASGNKGNVESTKAPKEGFGQVTYLNGSKYEGQFHNHMRHGKGTLTLSDGTKHESEWRNDERHGPGKEFCPDGTTFTGTYLKGMRHGAGIMTWPEGSRYSGQFERGRANGEGELLRTDGSVYRGQFSEDCMSGQGCMQWRDGVEYVGQFAGNRREGFGKMCWSSGRWKAYEGYWKDGVQHGEGTLMDHNNQEFRGMFRAGKLERX
>AmpMasCS259012677_rbh_TGME49_292120
XGRQLGGLQPEIIGPIGSRQHIARQNGLQEEVLAGGVEAWHPVGSPRRCASAVSDPCGQEEILPSFAAAEPLLTRLPGAFAGSENHTACSQSYQQSYRASPDDERFGYWQISDKFTELEAKLAYNNAELEKLRSKSSSEVLSPRQLRHLNRHIPGEDVDAESFQHEAGALYDPEWANRVAHTKSWLKAARQSDAENPTGSQPKPLNPGGRPLQGRPQHSVHAALLHTMPVLHQPSAAGKEEGHARKTPSDGKWKRRARAALSLHMDRVAEGRNLSTWGRPAGASQASTPRRQRTRSPAPGWLEGVFSDGAEARRELLGVSDHPGLRSLELMRSASGPQLHAFADPAQDDIEDQVVEIAEDALPEPEDAPRRWHPQQSDYPRLGCEEVDELYPQLAPSPRSSRGLEAMQVQIPLSARACLIPTATANSTATRILPARQLAILVGMPLRSSQRKDTMCRPEVLALQPEHVLVEVVASPRGKHHVQRERAHQRHAQQGSRPLXSLATGASADLSYTALSQATPLLQLAQAAAEQSPAPHAARPKASDEPRDDREKAEDAMLDANSLPSSFYLGFKDAGKHSGFGVQRCRDGTTYVGQWSSGQRHGNGVLFFKNGVFEGQWDDGGAHGHGTVHFNNGDIFTGTYVSNKKHGHGSYRWSDNTEESGKYSRGHKHGVHVWRRGAEEWELMYERGRIVSAKQLSADSNFEQPANVIVSGSKSRR
>AmpMasCS259013612_rbh_TGME49_292120
MGGNCSTVPGGDTCCVSDLKPDCSEWGANGHKPIGVSSVDKPGDEDSLRACVVQTLAYNDGSTYVGQVDAEGRRHGIGRWTSDVGCYDGQWRDDVQHGEGHQEWSDGRSYDGQFANGKFNGYGKMVWQAQLGVLSYEGQYQNDLKHGIGKFCWADGRTYEGEWQNGKRHGKGLYTSSSGDKKVCHWADDKFKYWDKDKDGKEQEKDGNPPQ
>AmpMasCS259017149_rbh_TGME49_292120
XDKEPLLQATDVTTKTDDSHTPNSLGSSEVLGKGDVSSPGGAPSPNGDKPVKAGGAAQDVNAPIAAEAKDFSRGSAVSSDAKVTSRSDEGKRQPIWGGCRVRTVGLQEKPEWNGLIGTALIYDSSVKRWKVLMPDSSIKMVKPENLTLYSMADGSLKPEDEVPLEPPAADASIELAKAAEGGNLNNQAVAAVDENLRHPGLSKPLEANYDEAVEAGEAVGGKPVPPVLSSLTTPRDDGSQIREEELTQLLERFDGNGRGVVPRATLVRVLQAALPGASRELLEATIDASGAASTSGVEVRTFTRYLYAEAEAAPLPDAASQEPNTANAADPEAQEGSAGQRSDWVTVLYDDGSEYRGQLSDDQKRHGYGIWKSSVGAYEGQFFNDTQHGYGVQSWTDGRMYEGHFRHGKYDGQGKMTWTSGAGVIVYEGEYRDDLKHGRGVFTWADGRSYDGQWKWGRRDGSARYTFKDGTKKLGHWIDDKFERWEVGEDLM
>AmpMasCS259022660_rbh_TGME49_292120
XELSKEHVAAKSAVRPAKKAEKKATAMKREVSTELSKIEKQHQRVEEAKTTAVKRLRDEEYEPDQAPLPRGPSGHDDNVLPTGGLQLERVGLLRVLLKHGAKYTGEWKRQKQESPDGARIGGEWRDGLADGWGKVVPTDGHVYGQQLQDDMPEAAATTTTTMTTAAQPVIDGNSQESADDAHLDGQWPDGLANGLGKVVHADGHVHQQLRDDVPEAAATTTTTTTMTTAEQPVIKESTDDAHLEGEWQAGLAEGSGKVVHADGNVHTLIPLVICFCIIVWMAGMQVSMLQQLADMKSDGEAREQELRETVAKVEQMALEKGKAVDDVMASAREAVSRVGFVEKRLQCISEAMASQEDLMEEQQSGLRKAVRDIRQEVASLQARMGMLTLPIASRVAPVTDVSTCNPASDTLWSVRRGPTGRVHIFRIRQVARVVDCASGPCDWQRRVRRGTAVSRRYSFHLEDDSDDQTESSDETESSDSS
>AmpMasCS259029660_rbh_TGME49_292120
MELKGEGSFLMDVELEESSCVWFPPLLDDLRCLAEWGSVCRVASVNRACDSETCRLAPDADADAAASVDAKSSLCSSSTRFLNDSISTWLSVDGAAAAGSGKVTKNGMMLPFSSTTLSRIAAIGLNAXLVRVIFGLLTLVECELADANDIFQVFPVMYFTKQXLKRSHRHRCTTLLRGPALSPTFSSTRDPTRDTKQKSGSGRLAPSSKPKRKAKAAVSLDAAPPPPPPPLAHGELPGAAPRIGSSEAEVNRRRRMQADPDPAPLAHILGQEAESWRDLLQDSSDEEENPQDDSGEDSDDGPVPASAADRRQSDLDVLRKHQKGMARAGSRRFMAASSEGASLVESHSTAKMGATAMEDNSAGNEMMTVSTSASSSSVLPGGKRSSLLGRLSSKVRLGGSSAPPTSASGLNSKSGQTLQKLLDEDATRYDKEWYERWESRLSLEGLACTKVATNGKPYDRRLYVDTRNFTLEVRGGKAGSTGILLDDLMDMRQGLSSLEFEHFGSRFKKLDTKSLEPRALVVQTGSRTFSFLFAAEAQREIFLHFILHLLRARGRGAGGGQQQQAAAEGEGKQEEKQADVPAAIPPLNQSGTPQKENLEANDQSSSRALEGRAVLQEPEELPSSEGVIVYPNKSIYEGDLVDGKRHGSGVLKLADGTRYHSQWRNDERHGKGSERWSDGTLFAGSYLKGMRHGYGVMTWPEGSRYTGEFERGRANGTGELVRTDGSIYRGRFAEDCMSGEGQMLWQDGVQYVGQFVENRRDGWGKMMWTSGRWSSYEGNWKDGVQHGHGTLTEVNGTQFSGQFACGKLESWDGDDEESEQQVPA
>AmpMasCS259034789_rbh_TGME49_292120
CATTPPKVPGGGKPEAPPAPLNDTKNIDVVNVPLAPGLKATETFGGVDGGNDGRGHEEGNAEAAKDDPGSQTVLYSDNSTYTGQMVNGRRQGYGLWQSRGGQYDGQWRHDIQHGFGKQRWSDGRLYEGQFEDGKFSGEGKMVWITQRGEMTYEGQYKDDVKHGRGKFTWADGRVYDGEWCQGKRHGRGHYTNNKEAPRIGFWQEDKFERWETDEEGLK
>AmpMasCS259038305_rbh_TGME49_292120
XRPCLVPRGPMLETHRSSPSHRSAVAAADSIGIAGIRSSHERLNGSDNATPSLRFAMRAPSSTAELPAAGQTESGRSRGAEKFPPPPCGLPEVSRAACAATERPTPGRIYAEPPPPQGLPEARPKAAAVTAPDPTRDTKQKSGSGRLAPSSKPKRKAKAAVSLDAAPPPPPPPLAHGELPGAAPRIGSSEAEVNRRRRMQADPDPAPLAHILGQEAESWRDLLQDSSDEEENPQDDSGEDSDDGPVPASAADRRQSDLDVLRKHQKGMARAGSRRFMAASSEGASLVESHSTAKMGATAMEDNSAGNEMMTVSTSASSSSVLPGGKRSSLLGRLSSKVRLGGSSAPPTSASGLNSKSGQTLQKLLDEDATRYDKEWYERWESRLSLEGLACTKVATNGKPYDRRLYVDTRNFTLEVRGGKAGSTGILLDDLMDMRQGLSSLEFEHFGSRFKKLDTKSLEPRALVVQTGSRTFSFLFAAEAQREIFLHFILHLLRARGRGAGGGQQQQAAAEGEGKQEEKQADVPAAIPPLNQSGTPQKENLEANDQSSSRALEGRAVLQEPEELPSSEGVIVYPNKSIYEGDLVDGKRHGSGVLKLADGTRYHSQWRNDERHGKGSERWSDGTLFAGSYLKGMRHGYGVMTWPEGSRYTGEFERGRANGTGELVRTDGSIYRGRFAEDCMSGEGQMLWQDGVQYVGQFVENRRDGWGKMMWTSGRWSSYEGNWKDGVQHGHGTLTEVNGTQFSGQFACGKLESWDGDDEESEQQVX
>AmpMasCS259040583_rbh_TGME49_292120
MSTPPPTDRHYSPSKPSRPTPPRLTVAGSLRELPAEQTWITLKDGSMYKGQWLDGYPHGQGERWSGKEQYTGAWAKGKQEGKGRQMWQDGRVYEGEFKQGLLDGHGRLEWQSTTGRAVYEGDFSKNLRHGRGKYTWDDGRTYDGEWRAGKRHGEAVCTDRHGNEKRGMWDDDKLQRWCEEVPESLPQPADDVTVSGGILRRSCVLAVSYLTLFFAYWLGSRRYDEHAGEWDFQPDDLQLLFRGGLRSLQPNFELPGPRHSAAQEDGSQGSDTTATAFSITTPSLQGFPLWPMTPIMANFRQPSMRAGTPSKQQLQLSPGNPQHHAGPPVSSLGSNATSRSGALWSSTPSSAKLQASPRFAPVTSNSTAMSAAGVGDDVHHPPVTLLGAACTSDPKMSATSGVILFCDEEDDDLGELPKLHNNNNHLNNGHVHGGLGNTHGNGNGHSHQNGNGLKEAFKPAPLVYGIDEQSLEGSPKIPPKSVPRRQRFPIFIIVQTVFTFMLWFIFAIKEAAEGTPFNLAVAGFDTMAPHSFDLRVSRDCEDMRWQLWRWWTYQFTHVGTQHILAKCCLNVLYGVPLEGVLGTSILAALYNIGILGGACLSLINDAHAPVVGMSAGCYAMLGIHLVDVTFNWSSRHFQKATITLFALATFLDLLFVYTTSEEVTHTIEGATFGGFITGTLTGIVLSTSSRADSWERALRRAAIALGVLLSLACFIWSMSKWPPQDLWEKKVGAGRDKFSALRYLGSVGNAFDVQVTLALPDGPRR
>AmpMasCS259045883_rbh_TGME49_292120
XENSDLPEDPFQRLLASKVVVSSSESFFLAKDENGEPTIVHSIANMPLEERPEMELEGGIKYRGQWRGGEKHGYGVLERPDGLRYEGQFADNHVHGHGVLYNKDSKVVYQGQWEVGRAQGQGQAWQSDVQDRKTGRGTEIWPDGAAYEGEFLHGVKNGVGQYRSNTGAVYRGEFRNDKVEGEGVYTFPDGRVYSGQCKAGTMNGIGTMQWPNGSKYQGGYVX
>AncSagWS2016012333_rbh_TGME49_292120
MGPCISKSSAQTRTIKQAVSDVGSDSGQVHHGTGMSRIPPTPVDARGGYLLAIGAMDDDGKVDPQAPIEDRPPVELEAGVTYTGQWRGRKKHGKGKQVWPDGAEFDGEWKDGLAHGLGIFKHADGTTYDGKWENGKANGFGVLTQNNGYVKKYEGEWKDDLRHGNGKETRSDKTVYDGAFVNGKMEGRGKLTWPEGTYYEGELSNDEINGWGQYYWADKRRYSGQWQDNAMHGSGEFRWADGCVYRGQYNLGRKEGHGVFTWPDGRKYMGWWKNGKHHGHGVFTSARGEERNGVYSHGERARWLEDHEVDQYKTENEVQDPPEYPTFPPWLVTLMESSGPAEIDGDGDEEEEGNGDGSPPSGASGGS*
>AncSagWS2016012334_rbh_TGME49_292120
KKKKKKMDDDGKVDPQAPIEDRPPVELEAGVTYTGQWRGRKKHGKGKQVWPDGAEFDGEWKDGLAHGLGIFKHADGTTYDGKWENGKANGFGVLTQNNGYVKKYEGEWKDDLRHGNGKETRSDKTVYDGAFVNGKMEGRGKLTWPEGTYYEGELSNDEINGWGQYYWADKRRYSGQWQDNAMHGSGEFRWADGCVYRGQYNLGRKEGHGVFTWPDGRKYMGWWKNGKHHGHGVFTSARGEERNGVYSHGERARWLEDHEVDQYKTENEVQDPPEYPTFPPWLVTLMESSGPAEIDGDGDEEEEGNGDGSPPSGASGGS*
>Ari_ATCC50986002033_rbh_TGME49_292120
LNNQYHGEGEFLWADGRSYDGEWDSNLMHGDGTFIFADGKKYKGQFYYGKRQGKGKMIWTDGKVYDGEWYDDKMHGNGKMQEKKKSRRGIWENGKIKKWLDNPK
>Ari_ATCC50986010074_rbh_TGME49_292120
VEGYGVFVWRNGDRYEGEFKNFLKHGHGTEKFGNGDYYVGNYRNGKPHGYGEYYWSNGSSYKGFFKNGLRHGKGTWRGGPEKSDEYDGEWMNDKKCGYGVFKWLSGNFYEGEFFDDVRQGYGIMNWTDGSYYKGQWEKGIQHGEGELFIPGQDLRVGLFQNNVYIGPIQDNDEDPTNVGFSNSRLKIKPGLNASIQNTVHAGQSGGMASGGNETQGYQADQSSNLPTPN
>Ari_ATCC50986015858_rbh_TGME49_292120
EWRNDKKSGKSIELYGNGDRFQGNFVNGVKCGYGIYTAVSGLKYKGEYRNGMRDGQGVLIFPNGDFYVGHFLNNRMDGQGHFHYASGKQYEGSFKEDMKHGNGLIHKNGIVKSVVYEYDKKVKILKGFQKLICSCFSGKERKKRAKVKRMSTINAYLDEKNL*
>Ari_ATCC50986017650_rbh_TGME49_292120
MSIAKTKGFYTAKNSARKDKVLDFLFDFNTKITMNPQDPENQRILQKFRQNPLKRIPPKLLSHEGLQSPNSLNDFKTSPSSRKVINTGSRVQEIMIPEITNEDSKWTQDTVQTEERMLMPDEEQLETIRENISTARVVTDRQIIHPLKEYMAKKQQKQYTTEELDEMMKVYKPLDPRFSDENCRKLQLKKKFFKNCVYYGQYNDKGRHGLGMILYFDGRVYEGDWFENAKNGKGIEIYANGNSYQGEFKNGRPHGYGTYRWNEGEIYKGEWKEGIKEGFGEWTGIKGDSYKGNWKNGKPNGQGVHVWINGDKYEGQFLNSLKNGQGTEWFSNGDFFKGSYVFGKPEGDGEYKWANGAHYVGQFKAGLRDGEGKYVNEKGEKYDGVFRNDLKEGYGTYIWPSGNKYIGNFKNDIREGYGEMWWVDGSIYKGNWKSGIQNGEGELIVPDQPTLKGIFRNNVFVEQESGDTATTMDTKQSSITPRKIKRGKTTEKNNDYDTFGTIQTDKVSQSSTTIQTHKSTIRSFSRDTKLTPIEDPLRGSFRKSTIKTLPDTPSKSGKNNMFKNRKIAMSVKDDEMLGEGRGSFLPKLKERGSVRNVDDKEVNLKKLNSIKSRDFEYTNFSRKRMTAVEGSGKVKKQPKMQFF*
>Ari_ATCC50986021279_rbh_TGME49_292120
KIYFRSKPIPPQNLAMNTKGSEENNQSVGESANQILGSEPKIHLPPSDHKTNSVKNDESEDELQMSSINKASFPFSNKTETPNKATTAVSMSGGGAGGPQSMSPSPFLSQNNPTKNSISATSQNAEFVPKFDDVAAILEKIKDQKELPTLFDNYQPRNKEFEVEEVKKSERTKIKKYKDCIFFGEFINAKRHGKGIMLYSNMRIYEGEWENDLKHGKGLEICPNGSRYEGQFVNGKPEGVGTFCWANGEVYEGEWKNGLKHGSGMWRGTKGDSYIGEWKYGKADGYGVHTWRNGDRYEGEFKGFLKHGHGTEKFVNGDFYVGNYVNGKPDGYGEYYWQNGCQYKGFFKNGLRHGKGVWKKGPGKADTYDGEWVNDKKCGTGTYKWVSGNYYQGSYFDDMRHGYGEMYWTDGSYYKGHWEKGIQHGEGELVIPGKKPKRGVFQNNIFIGEAEDKERQNLSHHDEGKGDLSDGGVGKANFSAGGPGNGYKKINTNPLDSSYRQSNNHPRNHDYSYDAGMNYGNNMNSYDPNRSALPEIGGARSRTRSSNRTSSVRQTPLRDRASDSFASQERKRPLQMMNGNNNFGTNITNNRTLLTKRELIKWNHMKEKMGMEARKLKDLSNPDTCQKIRNLINPPIWKPWAKNKVESKFDQYPSSQFVEEDFTHNNNAFPMIK*
>AzaSpi3D9005362_rbh_TGME49_292120
RFARPPPQATLPQQIFTADLGLCGAFYGRTGAAPEVYGHCGGRCVAEEDYGSLSLPTNLACHDEIVMLPSTAPEEGSRCDDGPAPKSGAGGGVAALGAATSARSDVPMSEGAPKALLRPPSSPSRAGRAVFHARAHCSLGHALLHVDRRRHLCDKCESVGTDYRCSQGCDYDLCTTCYSKMANCTGCGQGGLGLKLCRDDDGRWYCSHCWFGLYGTEPPVKLRKQRPSSPVSAGPSGSQMQTALSPPRENLSLQSPALPSQKPVAATGQGVGSLATFAAMAAALPASTGAGAVGGAQGNLGGIDIYEGQWLRDGDSFPMGEIRRGQMIWSRQTGAADFGTTSLAVDGLGQLLMALHDVQHVGRLVDGRLFWSDGEIWSRGGLVGALPGLVVVAEEERQRQQPEEVEQEPEAEDDWAKWQGGRPEVSEAHGDCGNAERGQVALSWQDGRRYLGAWADGRPEGEGMLTHPSGDTYEGQWQRGLMHGEGTLRHSKGGGPGGGGQGHEATSAARLVAAPMASASVYTGQWARGLRHGFGVEEWSDGARYX
>AzaSpi3D9008914_rbh_TGME49_292120
XCCSSEAKQKYQDIHVDLAEAKAPAPASVPASAPASASAPPASGPASASAPSTGAESEKERRRSRSSEGDSSSTLVDARRDQRSDDSNSDGGILAAQHQEEEEREKRERQIAKEKAKEKAKEEEDEEGQKQSVAAALRQQLHEAAQVQMKEQAEMKAKLYEAGEVEDEAEERAKPAMEEDVQKPESEHRTEKLPDGSIFEGQFRGRDRHGWGKFTWSTGGSYEGQFECNDMHGEGTYQWSDGSAYSGQWDRNEMGPGGVMQWTDGRKYEGQFALGKKHGDGQLLWPDGRSYTGQWQAGKQHGVGVTITGKGICRKSLWEHGKLVRWLEAASPPDAVSPQASSIRESPSHEFQVSPGSKGEAHLGSDDS
>AzaSpi3D9012977_rbh_TGME49_292120
MPNGVRYEGQFDSSRAHGHGVFATSAGVTYEGQWYQDRKHGQGKYVHTDGTTYEGEWRQDEKFGRGVESWADGTRYDGEFLSGNNMASEHTDRDEVPNIKGSSGWTVCMGKGAMSLPTGGRVYTGHWHAGQMAGQGVMMFPDGSKYEGGYMGNVKHGEGTFTWPDGRVFRGQWRNGKQDGTGLIVDLNGEETRSEWQNGX
>AzaSpi3D9018925_rbh_TGME49_292120
XGSRAEKRLKSPLAKAGGLGPSVMRNGGEGIEKRPSVQLGPLQEILLRPDDQKNERGEVYESQDANRMYLYGDDAAGGAGGSLYGEEAVTSPQVFDFAGQRGPGGLVERPPVVLEDGSRYKGQWRGMQRHGHGILTRPDGGEYEGGFENNRAHGRGVFTEASGTSYEGQWDQDRKHGFGKYVHVDGTTYEGEWGHDEKSGRGVETWFDGARYEGEFWTGRKHGVGIYRSGTGVQYEGQFRMDQMDGEGSYKFAGGRTYTGQWVSGHMTGTGRMEFPNGSAYEGCYEKDVKHGEGTFTWPDGRCYRGQWVNGKQDGNGVTIDCYGVETFGGGAMGSLKAGAAATEHFLARPVSLAPQGLFTSDYE
>AzaSpi3D9021592_rbh_TGME49_292120
GGGGAMVGCSCWKVKVVPEPSPDPIIPQVPVEQSPRDGSVLVVYPNNSTYRGQFKDGKRHGHGTMVLPDGTKQEADWKHDHRHGKGTELFPDGTHFLGSYMDGLRSGHGVMTWPEGSQYSGQFEKGKANGKGVLQRTDGSVYRGQFCEDCMSGQGCMEWEDGVSYVGQFVANRREGSGKMTWASGKWQSYDGEWKNGMQHGHGTLLGHNSTTNFSGVFHWGKLARWDNAEGGSEEGPLEQPSHVPSYWDNQDLTTGFNERREVPEEFQEQVQKLLDGTFKDIRTRDRSGQQPTRLRLVKCHRVENSEMWVRYQLAKDRVLQRRPEGVCSVNALHGPPESGFVKTQQLLESQTIAHLDARVNEHFLWHGTTPAGAIGISSSGFKISLAGTHGGTYFGNGCYFAESSSKSDEYAKQGDGLLAGIYALLLCRVTCGSLFRVTQPDDSQIQQALRGGKYDAVLGDREASVGTYREFVIYEEDLAYPEYVVLYERKFEANAAEN
>AzaSpi3D9023117_rbh_TGME49_292120
GPKAAGSAVPAAPTFPPRPGALPGAAPAAPVRPPAPGGLPGPAALPSGPALAGVEAASPASATPAAATPPPKAREEAEEEEEFEKDDSWRQYLEEDSSDGSEPPAAAAAIMEDSGEDSDEGVAGLSDRERHRRDMEALMAHHARTGLRQAQKAQKGGPDKGGEEVGGEDGGSAGQGAGADAGTGGATAVEGEAEKEGLAALEKADDNDNIEEPSGXXXXXXXXAAVAAAXKKKSIMSRFSIFSKSGGSGVRSATGSCPDGKLASMLGEDISGHDNAWYDQQLLRLGKDGLSCTKVGTNGKPYERKLLIDRRNLTVEIRSVSSGSSGHSGSTAFTGTPADDNEGGDTTGAARKGLFGRTLQDLHATGIMLDDLVDVRRGLTSQEFETFVGRFKKGNAPKDLADRAVVLQTPSRTFSFIVPSSTLRTTLVHCILFLLKSKNRGVMSSGGSVPFEKPPKDGAGKVTYPNRSMYQGQFQNHMRHGEGTLTLSDGTRYECQWENDERHGTGKEFCPDGTTFEGSYLNGMRHGSGVMLWPEGSRYSGLFKRGRANGMGELLRTDGSVYRGQFVEDCMSGHGRMQWRDGVEYTGDFVGNRREGFGKMLWTSGKWKSYEGKWSDGVQHGAGTLFDHEGNKYKGIFKAGKLERWDSD
>AzaSpi3D9023418_rbh_TGME49_292120
XLAQVPAQDSARSLTGSAACSRGTSRGDGQSVVAARSRCCSEDGSQMGNCHGESTEEGKCCATAASSLVYIVPAEQKGNGDSKGNGINGNGIHGHGINGHGTNGGNGASWLPAASYPQDENTKDAYGAPMPPHAVTAAGAKLSSKTLQAGATVKCSDGSVYTGEWQNNRFHGEGKTWLPDGSVFEGQFQDGKKHGIGKYIYANGAVFEGEYVLDLKQGRGRLTCAQGSIWEASSYEGEWMLDLQDGMGIERWGDGSVFNGSFQQGRKHGHGKFMWSEGCMFEGQFVQNNMHGEGRYVWADGRHYHGQWLENNMHGTGVMRWPDNRCFEGSFLAGQKHGEGTLRWPDGRTYEGQWVSGQQHGFGIVTTANGAEPQQHGFGIVTTASGCQGSSX
>AzaSpi3D9027035_rbh_TGME49_292120
XLAFSALPASGGARSGPAMAHAIQFHHMGSREDDESSVKSACSHLSDGLDSDDETASLHSARSNASGDEGEEEQMPYMALEFVHHLPPEKATKLLNRLRAKDQEAQNLLDRNRQLADSCRRLGKENKALSERVKGASAASSAPASSLGSPRPASAIAAPAKGSTPLAAALLSPHCQVATAGPEDRSPLVPLVAPQDDKIAKLRKMKARLAAQERSSSGGASSSGKVSPSASGTQHSTEEQSCSGGESPGPANAVERSEIEIELEERPEMDVEGGARYKGQWWKQQMHGHGILHMPDGKRYEGTFENSRVHGHGVFADARGTTYEGQWQLFRKHGYGKYVHVDGTTYEGEWQNDEKYGRGTETWADGARYEGEFLCGSKHGVGTYLSGAGARFQGQFRRDQMHGEGCYEFAGGRIYTGQWHCGHMTGEGKMQFPDGSKYEGSYTKNTKHGEGTFTWSDGKIFRGQWCNGKQDGRGVLVDKDGTETHSEWRNGVRISVASPCEEAAWPPTPRSFPGTPVMATGLAPVKTSEGASTASTCAVSGGLRPDQCGEWRAALTPLAFLVDMLHLQAAFDDTSAQHICTSCAX
>AzaSpi3D9037880_rbh_TGME49_292120
AAPVRPPAPGGLPGPAALPSGPALAGVEAASPASATPAAATPPPKAREEAEEEEEFEKDDSWRQYLEEDSSDGSEPPAAAAAIMEDSGEDSDEGVAGLSDRERHRRDMEALMAHHARTGLRQAQKAQKGGPDKGGEEVGGEDGGSAGQGAGADAGTGGATAVEGEAEKEGLAALEKADDNDNKRSRAAXXXXXXGGGGSGKKKSIMSRFSIFSKSGGSGVRSATGSCPDGKLASMLGEDISGHDNAWYDQQLLRLGKDGLSCTKVGTNGKPYERKLLIDRRNLTVEIRSVSSGSSGHSGSTAFTGTPADDNEGGDTTGAARKGLFGRTLQDLHATGIMLDDLVDVRRGLTSQEFETFVGRFKKGNAPKDLADRAVVLQTPSRTFSFIVPSSTLRTTLVHCILFLLKSKNRGVMSSGGSVPFEKPPKDGAGKVTYPNRSMYQGQFQNHMRHGEGTLTLSDGTRYECQWENDERHGTGKEFCPDGTTFEGSYLNGMRHGSGVMLWPEGSRYSGLFKRGRANGMGELLRTDGSVYRGQFVEDCMSGHGRMQWRDGVEYTGDFVGNRREGFGKMLWTSGKWKSYEGKWSDGVQHGAGTLFDHEGNKYKGIFKAGKLERWDS
>AzaSpi3D9052705_rbh_TGME49_292120
XKIAKLKRLMQRLGGNDAPRRVCSEGSGLVAGDASAATLGAGVRSSSASASTAPWVEDCVIGGVGQASPSSNGVIGGLVERPEVEVEGGAVYQGQWKGQNFHGHGSLTMPNGVRYEGQFDSSRAHGHGVFATSAGVTYEGQWYQDRKHGQGKYVHTDGTTYEGEWRQDEKFGRGVESWADGTRYDGEFLSGNKHGVGTYRSGRGAKYQGQFRLDRMHGEGRYEFAGGRVYTGHWHAGQMAGQGVMMFPDGSKYEGGYMGNVKHGEGTFTWPDGRVFRGQWRNGKQDGTGLIVDLNGEETRSEWQNGX
>AzaSpi3D9053298_rbh_TGME49_292120
LRPHAHPHGAMGGVNCGAGACCTKEYVNEGKTEVSHPAAPINATPRQGQKETAPSGRSPGPSEGVGAVYEGQWRGEEKHGEGKLTFPDGSTYQGQFHADQKQGTGKYTHSNGATYQGEWAADVQQGHGVERLADGSVFEGQYQRGDKNGAGTFTWSAGGFYEGQFQLGQMHGEGSYKWSDGRTFKGQWNNNFMGPKGVMCWTDGRKYEGEFVDGKKHGDGKLVWPDGRSYKGQWELGKQHGTGVAITAKGVSRKSVWEKGTFIRWVED
>AzaSpi3D9056720_rbh_TGME49_292120
XSRSCWLKWERASGRLAAGLEESLEMALGLEGDELGQDDTFASGDIPPMMQPLDIVLPLKEQVHDLKVVTRKLPEGQGVFQALHNSNLSKSLMSGCFESVSSSGGVTVYEGTFLNDPNHERPTPSGQGVRTNPDGSCYAGQWKDGYPDGHGEWKAPPPSCESYVGEWRRGKKHGFGLQKFANGDVYEGDWANGKFQDRGKYTYANGDEFMGIFQGGDKQEGTFYFKDGRISTRKWDRSVLVSCQDFDSRRRSYHPTHTKLQIHDPEKNVYGAKATNVMVSPRGVKID
>AzaSpi3D9062494_rbh_TGME49_292120
XGAPPPPIGLPGGGAAAPGTAAAPTAASRGPALAPPPPMGLPGSLGGPVDAASSGVGRGGGAVASRPGISGGYGTAPTGGTAAAVELAWRSACAPGAGAAALTGASVAAAVPPPPPAGLPAAMPVARQTGPSESGFAAPPPPVGLPGAPPQTSGAEKAAGSVREPPLPASGQLPGAIRIGGDEGTVPGPAPSDADSDEDGSHAHDDEWRKCLEEDSSEENASGSGEDSDEAPDSQDALDRRKSDLDVLMREQCRSRASAVGGLRASPPASRAGSKGMEAVPEVSAGAVASAAREATPDGTGCSTPASKAKEGSTPCGSPTSVVTTPGGRKRKSIMSRLMFGSVGGDNPTIGTHCSSLLKQDVDEKRDDAWFQRNSARLSRDGVMCTKVGTNGKPYERRFHIDSRHLMVEVHGGRTGDTGISLDDLVDIIQGLDSAEFQIFCNTFRKSIIVTELAKRAMVLVTPVRTYSFLFSSESQRNTVGQFTVHLLRSKKRGMMADKAGVIHGANQKPPKEGFAKVAYPNCSTYEGRFHHHMRHGEGTLTLSDGTKYMCEWENDKRHGPGKELWADGTQFTGKYVKGMRSGQGVMLWPEGSKYSGQFEHDRANGYGELARTDGSVYRGHFSEDFMSGEGTMTWRDGVEYVGQFAHNRREGIGRMAGAPGSGSATMVIGRRASSTVTAPSSTMTTGSSVAPSPVAASSPX
>AzaSpi3D9063636_rbh_TGME49_292120
XLAFSALPASGGARSGPAMAHAIQFHHMGSREDDESSVKSACSHLSDGLDSDDETASLHSARSNASGDEGEEEQMPYMALEFVHHLPPEKATKLLNRLRAKDQEAQNLLDRNRQLADSCRRLGKENKALSERVKGASAASSAPAXLAAARVAIAAPAKGSTPLAAALLSPHCQVATAGPEDRSPLVPLVAPQDDKIAKLRKMKARLAAQERSSSGGASSSGKVSPSASGTQHSTEEQSCSGGESPGPANAVERSEIEIELEERPEMDVEGGARYKGQWWKQQMHGHGILHMPDGKRYEGTFENSRVHGHGVFADARGTTYEGQWQLFRKHGYGKYVHVDGTTYEGEWQNDEKYGRGTETWADGARYEGEFLCGSKHGVGTYLSGAGARFQXAIQARPDAWGGXAMNLLAGGSTPASGTAAXMTGEGKMQFPDGSKYEGSYTKNTKHGEGTFTWSDGKIFRGQWCNGKQDGRGVLVDKDGTETHSEWRNGVRISVASPCEEAAWPPTPRSFPGTPVMAIRSGPGQNFRGRFDRFDMCSIGRPEARPVRRVARRIDX
>AzaSpi3D9075877_rbh_TGME49_292120
MPNGVRYEGQFDSSRAHGHGVFATSAGVTYEGQWYQDRKHGQGKYVHTDGTTYEGEWRQDEKFGRGVESWADGTRYDGEFLSGNKHGVGTYRSGRGAKYQGQFRLDRMHGEGRYEFAGGRVYTGHWHAGQMAGQGVMMFPDGSKYEGGYMGNVKHGEGTFTWPDGRVFRGQWRNGKQDGTGLIVDLNGEETRSEWQNGSRISAVAASYSSDDLX
>AzaSpi3D9081562_rbh_TGME49_292120
XSRAEKRLKSPLAKAGGLGPSVMRNGGEGIEKRPSVQLGPLQEILLRPDDQKNERGEVYESQDANRMYLYGDDAAGGAGGSLYGEEAVTSPQVFDFAGQRGPGGLVERPPVVLEDGSRYKGQWRGMQRHGHGILTRPDGGEYEGGFENNRAHGRGVFTEASGTSYEGQWDQDRKHGFGKYVHVDGTTYEGEWGHDEKSGRGVETWFDGARYEGEFWTGRKHGVGIYRSGTGVQYEGQFRMDQMDGEGSYKFAGGRTYTGQWVSGHMTGTGRMEFPNGSAYEGCYEKDVKHGEGTFTWPDGRCYRGQWVNGKQDGNGVTIDCYGVETFGGGAMGSLKAGAAATEHFLARPVSLAPQGLFTSDYEX
>AzaSpi3D9083231_rbh_TGME49_292120
AEKAAGSVREPPLPASGQLPGAIRIGGDEGTVPGPAPSDADSDEDGSHAHDDEWRKCLEEDSSEENASGSGEDSDEAPDSQDALDRRKSDLDVLMREQCRSRASAVGGLRASPPASRAGSKGMEAVPEVSAGAVASAAREATPDGTGCSTPASKAKEGSTPCGSPTSVVTTPGGRKRKSIMSRLMFGSVGGDNPTIGTHCSSLLKQDVDEKRDDAWFQRNSARLSRDGVMCTKVGTNGKPYERRFHIDSRHLMVEVHGGRTGDTGISLDDLVDIIQGLDSAEFQIFCNTFRKSIIVTELAKRAMVLVTPVRTYSFLFSSESQRNTVGQFTVHLLRSKKRGMMADKAGVIHGANQKPPKEGFAKVAYPNCSTYEGRFHHHMRHGEGTLTLSDGTKYMCEWENDKRHGPGKELWADGTQFTGKYVKGMRSGQGVMLWPEGSKYSGQFEHDRANGYGELARTDGSVYRGHFSEDFMSGEGTMTWRDGVEYVGQFAHNRREGIGRMVWSSGKWKCYNGHWKEGQQHGHGTLVDHDNGEFSGTFAGGRLLSWDT
>AzaSpi3D9084037_rbh_TGME49_292120
SPMTALGVQDPAIFDVKGXMVSWREIARGLTCDALDPFAGGCCSGTCAGDSAREGPTLVYTPEENARFDFFSSCALEQDESECEDSPCQKLQHHATEELHGVRYTGQWRSNRWHGTGVIDYPDGGRHDGRFKNGKAHGWGRCTAANGDTYEGQFRDDCANGEGCFNSIAGDVYKGQWRNDRKAGDGCEKLVSGACYRGKFLDGQRHGHGVLLDTGGVFYEGQFLEGKMHGQGSYRFGDEWTYVGQWKEGHMSGRGRTTWPSGASYEGNYRAGLKHGPGLFLGADGRTYDGEWSSGQPHGRGLARDPDGTMARGVWKEGELLEEEDVGAFEMPYGPCDMCAPPAHEQASQM
>AzaSpi3D9085000_rbh_TGME49_292120
XKGRGAVADRCLCSHPAGQSLGPWPSWHPTRVAANFEGASMGIDLTKCRQEYEDGSVWVGQVRHGKFNGSGSMQWQNGDSYQGMYKDGLMHGQGIYRHSDGARYQGQFAMNLRDGYGVFTFTDGSLYEGDWEADKPQGAGRVIYPGGEVVVASFHNGKQEHESLMNPTKDPLFETHDDPGVRSSRAPLAPGGTRAQALLHGMPTLPALPELAAAPGYAATEHGASATAQGAAPRVAPRGNHRLLGASDAPSSDGAIRHEPASTAGMX
>AzaSpi3D9086547_rbh_TGME49_292120
XAMVGCSCWKVKVVPEPSPDPIIPQVPVEQSPRDGSVLVVYPNNSTYRGQFKDGKRHGHGTMVLPDGTKQEADWKHDHRHGKGTELFPDGTHFLGSYMDGLRSGHGVMTWPEGSQYSGQFEKGKANGKGVLQRTDGSVYRGQFCEDCMSGQGCMEWEDGVSYVGQFVANRREGSGKMTWASGKWQSYDGEWKNGMQHGHGTLLGHNSTTNFSGVFHWGKLARWDNAEGGSEEGPLEQPSHVPSYWDNQDLTTGFNERREVPEEFQEQVQKLLDGTFKDIRTRDRSGQQPTRLRLVKCHRVENSEMWVRYQLAKDRVLQRRPEGVCSVNALHGPPESGFVKTQQLLESQTIAHLDARVNEHFLWHGTTPAGAIGISSSGFKISLAGTHGGTYFGNGCYFAESSSKSDEYAKQGDGLLAGIYALLLCRVTCGSLFRVTQPDDSQIQQALRGGKYDAVLGDREASVGTYREFVIYEEDLAYPEYVVLYERKFEANAAEN
>AzaSpi3D9088813_rbh_TGME49_292120
XNSASCAACCSSEAKQKYQDIHVDLAEAKAPAPASVPASAPASASAPPASGPASASAPSTGAESEKERRRSRSSEGDSSSTLVDARRDQRSDDSNSDGGILAAQHQEEEEREKRERQIAKEKAKEKAKEEEDEEGQKQSVAAALRQQLHEAAQVQMKEQAEMKAKLYEAGEVEDEAEERAKPAMEEDVQKPESEHRTEKLPDGSIFEGQFRGRDRHGWGKFTWSTGGSYEGQFECNDMHGEGTYQWSDGSAYSGQWDRNEMGPGGVMQWTDGRKYEGQFALGKKHGDGQLLWPDGRSYTGQWQAGKQHGVGVTITGKGICRKSLWEHGKLVRWLEAASPPDAVSPQASSIRESPSHEFQVSPLDPRARRTWEAMTPRLGPVIAD
>AzaSpi3D9088918_rbh_TGME49_292120
XAFSALPASGGARSGPAMAHAIQFHHMGSREDDESSVKSACSHLSDGLDSDDETASLHSARSNASGDEGEEEQMPYMALEFVHHLPPEKATKLLNRLRAKDQEAQNLLDRNRQLADSCRRLGKENKALSERVKGASAASSAPASSLGSPRPASAIAAPAKGSTPLAAALLSPHCQVATAGPEDRSPLVPLVAPQDDKIAKLRKMKARLAAQERSSSGGASSSGKVSPSASGTQHSTEEQSCSGGESPGPANAVERSEIEIELEERPEMDVEGGARYKGQWWKQQMHGHGILHMPDGKRYEGTFENSRVHGHGVFADARGTTYEGQWQLFRKHGYGKYVHVDGTTYEGEWQNDEKYGRGTETWADGARYEGEFLCGSKHGVGTYLSGAGARFQGQFRRDQMHVCYEFAGGRIYTGQWHCGHMTGEGKMQFPDGSKYEGSYTKNTKHGEGTFTWSDGKIFRGQWCNGKQDGRGVLVDKDGTETHSEWRNGVRISVASPCEEAAWPPTPRSFPGTPVMATGLAPVKTSEGASTASTCAVSGGLRPDQCGEWRAALTPLAFLVDMLHLQAAFDDTSAQHICTSCAX
>AzaSpi3D9089088_rbh_TGME49_292120
XRPHAHPHGAMGGVNCGAGACCTKEYVNEGKTEVSHPAAPINATPRQGQKETAPSGRSPGPSEGVGAVYEGQWRGEEKHGEGKLTFPDGSTYQGQFHADQKQGTGKYTHSNGATYQGEWAADVQQGHGVERLADGSVFEGQYQRGDKNGAGTFTWSAGGFYEGQFQLGQMHGEGSYKWSDGRTFKGQWNNNFMGPKGVMCWTDGRKYEGEFVDGKKHGDGKLVWPDGRSYKGQWELGKQHGTGVAITAKGVSRKSVWEKGTFIRWVED
>AzaSpi3D9095294_rbh_TGME49_292120
XAFSALPASGGARSGPAMAHAIQFHHMGSREDDESSVKSACSHLSDGLDSDDETASLHSARSNASGDEGEEEQMPYMALEFVHHLPPEKATKLLNRLRAKDQEAQNLLDRNRQLADSCRRLGKENKALSERVKGASAASSAPASSLGSPRPASAIAAPAKGSTPLAAALLSPHCQVATAGPEDRSPLVPLVAPQDDKIAKLRKMKARLAAQERSSSGGASSSGKVSPSASGTQHSTEEQSCSGGESPGPANAVERSEIEIELEERPEMDVEGGARYKGQWWKQQMHGHGILHMPDGKRYEGTFENSRVHGHGVFADARGTTYEGQWQLFRKHGYGKYVHVDGTTYEGEWQNDEKYGRGTETWADGARYEGEFLCGSKHGVGTYLSGAGARFQGQFRRDQMHGEGCYEFAGGRIYTGQWHCGHMTGEGKMQFPDGSKYEGSYTKNTKHGEGTFTWSDGKIFRGQWCNGKQDGRGVLVDKDGTETHSEWRNGVRISVASPCEEAAWPPTPRSFPGTPVMATGLAPVKTSEGASTASTCAVSGGLRPDQCGEWRAALTPLAFLVDMLHLQAAFDDTSAQHICTSCAX
>AzaSpi3D9096615_rbh_TGME49_292120
XRGGERWPIAAFAPTLPGSRSAHGHLGANFEGASMGIDLTKCRQEYEDGSVWVGQVRHGKFNGSGSMQWQNGDSYQGMYKDGLMHGQGIYRHSDGARYQGQFAMNLRDGYGVFTFTDGSLYEGDWEADKPQGAGRVIYPGGEVVVASFHNGKQEHESLMNPTKDPLFETHDDPGVRSSRAPLAPGGTRAQALLHGMPTLPALPELAAHPDMLPRNMVPPPPPR
>AzaSpi3D9101108_rbh_TGME49_292120
XWGTLDTALASRFGRTVRHMKANGTRIVRMAEGGLQIRKATCVAHGLGIFRGHDGDVYSGGWSGDLQEGEGVEFHKKGTRFEGEFLKGAKKGFGIYYWSDNSFYHGAWESNFFNGHGEYKGHDGQVYAGQWKESNIDGIGKYTWKDGRVYCGQYVANLKEGFGTFKETDGNIHHGYFVAG
>AzaSpi3D9102003_rbh_TGME49_292120
XGGSAGQGAGADAGTGGATAVEGEAEKEGLAALEKADDNDNIEEPSGAVPSPTSLGTSGGGGGSGKKKSIMSRFSIFSKSGGSGVRSATGSCPDGKLASMLGEDISGHDNAWYDQQLLRLGKDGLSCTKVGTNGKPYDESCSSTAGTSQWRSEASRLARLGTPAALLSLALQLTTMKEVTPLGRLXRTLQDLHATGIMLDDLVDVRRGLTSQEFETFVGRFKKGNAPKDLADRAVVLQTPSRTFSFIVPSSTLRTTLVHCILFLLKSKNRGVMSSGGSVPFEKPPKDGAGKVTYPNRSMYQGQFQNHMRHGEGTLTLSDGTRYECQWENDERHGTGKEFCPDGTTFEGSYLNGMRHGSGVMLWPEGSRYSGLFKRGRANGMGELLRTDGSVYRGQFVEDCMSGHGRMQWRDGVEYTGDFVGNRREGFGKMLWTSGKWKSYEGKWSDGVQHGAGTLFDHEGNKYKGIFKAG
>AzaSpi3D9108011_rbh_TGME49_292120
LKLLAVVDFQPPRAHDSMVAPQTFGGLLVNCCASLGRREGTADGDGKAVAERGRKMMAFFSPEVEESVGEGGSPAGPVLAGAERSCNSAAHQQDVVKRPPERDRIEAGPVLAGAERSCSSAAHQQDVVERRPERDRIEEIEIEVEAGAIYRGQWLGDKKHGLGLLVRPDGQQYEGSFANGAAHGQGTFSAANGNTYTGQWEQDRAHGFGKYVALDGSTYEGEWQMDEKHGRGVESWEDGARYEGEFAHGCKHGVGVYTGPGVQYEGQFRHDKMDGEGCYTFSDGRSYVGQWLQGNMSGQGTMEWTDGSRYEGGYANNQKNGEGTFQWPDGRIYRGQWCKGKQDGAGVTVDEAGVESLGVWRHGVRLKDGAADEAS
>AzaSpi3D9110718_rbh_TGME49_292120
XMSEGAPKALLRPPSSPSRAGRAVFHARAHEPYCSLGHALLHVDRRRHLCDKCESVGTDYRCSQGCDYDLCTTCYSKMANCTGCGQGGLGLKLCRDDDGRWYCSHCWFGLYGTEPPVKLRKQRPSSPVSAGPSGSQMQTALSPPRENLSLQSPALPSQKPVAATGQGVGSLATFAAMAAALPASTGAGAVGGAQGNLGGIDIYEGQWLRDGDSFPMGEIRRGQMIWSRQTGAADFGTTSLAVDGLGQLLMALHDVQHVGRLVDGRLFWSDGEIWSRGGLVGALPGLVVVAEEERQRQQPEEVEQEPEAEDDWAKWQGGRPEVSEAHGDCGNAERGQVALSWQDGRRYLGAWADGRPEGEGMLTHPSGDTYEGQWQRGLMHGEGTLRHSKGGGPGGGGQGHEATSAARLVAA
>AzaSpi3D9120291_rbh_TGME49_292120
XLKQPRSAGDDVEDVDGASKKSSEAPSFFPTHIFENGVTYTGKWVGSQRYGHGVQIWPDGAKYEGQWQEDRRHGFGRFVHADGDIYEGEWYFDTX
>AzaSpi3D9125555_rbh_TGME49_292120
XCSSSAKLSPRRRETIPRGPEGRCAWALAATVTGADDNDFEDLLVLAPEEWTGMDWVAAKEDAVRYVQGSGVEPELEQGACYCGEMEGTVPHGKGRMWWSDGREFVGIFDCGERSSGTMRWRDGRSYSGWSVVAGTPARGRRMQRRQRTDVERAVDAGAPGCGARGERGGVRHLTX
>AzaSpi3D9134899_rbh_TGME49_292120
PASELQASDSGLSNRSRTPRSSKPRPPALWDTELLEAQNGEEAAKIAKLKRLMQRLGGNDAPRRVCSEGSGLVAVAAAVSEGSTLGAGVRSSSASASTAPWVEDCVIGGVGQASPSSNGVIGGLVERPEVEVEGGAVYQGQWKGQNFHGHGSLTMPNGVRYEGQFDSSRAHGHGVFATSAGVTYEGQWYQDRKHGQGKYVHTDGTTYEGEWRQDEKFGRGVESWADGTRYDGEFLSGNKHGVGTYRSGRGAKYQGQFRLDRMHGEGRYEFAGGRVYTGHWHAGQMAGQGVMMFPDGSKYEGGYMGNVKHGEGTFTWPDGRVFRGAQWEAGRHWPHRRLERRRDAQRVAERFQ
>AzaSpi3D9146723_rbh_TGME49_292120
EDDESSVKSACSHLSDGLDSDDETASLHSARSNASGDEGEEEQMPYMALEFVHHLPPEKATKLLNRLRAKDQEAQNLLDRNRQLADSCRRLGKENKALSERVKGASAASSAPASSLGSPRPASAIAAPAKGSTPLAAALLSPHCQVAXDRSPLVPLVAPQDDKIAKLRKMKARLAAQERSSSGGASSSGKVSPSASGTQHSTEEQSCSGGESPGPANAVERSEIEIELEERPEMDVEGGARYKGQWWKQQMHGHGILHMPDGKRYEGTFENSRVHGHGVFADARGTTYEGQWQLFRKHGYGKYVHVDGTTYEGEWQNDEKYGRGTETWADGARYEGEFLCGSKHGVGTYLSGAGARFQGQFRRDQMHGEGCYEFAGGRIYTGQWHCGHMTGEGKMQFPDGSKYEGSYTKNTKHGEGTFTWSDGKIFRGQWCNGKQDGRGVLVDKDGTETHSEWRNGVRISVASPCEEAAWPPTPRSFPGTPVMATGLAPVKTSEGASTASTCAVSGGLRPDQCGEWRAALTPLAFLVDMLHLQAAFDDTSAQHICTSC
>AzaSpi3D9149844_rbh_TGME49_292120
XKGRGAVADRCLCSHPAGQSLGPWPSWHPTRVAANFEGASMGIDLTKCRQEYEDGSVWVGQVRHGKFNGSGSMQWQNGDSYQGMYKDGLMHGQGIYRHSDGARYQGQFAMNLRDGYGVFTFTDGSLYEGDWEADKPQGAGRVIYPGGEVVVASFHNGKQEHESLMNPTKDPLFETHDDPGVRSSRAPLAPGGTRAQALLHGMPTLPALPELAAHPDMLPRNMVPPPPPREPPPESRLGGTTVSSGLPMLPALMAPYGMSPPPPX
>AzaSpi3D9150690_rbh_TGME49_292120
XCLQDGDKKVVVIDASVLQLEESAVDDGQDHGSHGSYFVKHLPELSLLPHNGSSQIEMRDKISGTGQPIVASGWGTLDTALASRFGRTVRHMKANGTRIVRMAEGGLQIRKATCTLASGEITLRMGSAYSVAMMXDVYSGGWSGDLQEGEGVEFHKKGTRFEGEFLKGAKKGFGIYYWSDNSFYHGAWESNFFNGHGEYKGHDGQVYAGQWKESNIDGIGKYTWKDGRVYCG
>AzaSpi3D9151290_rbh_TGME49_292120
XPHAHPHGAMGGVNCGAGACCTKEYVNEGKTEVSHPAAPINATPRQGQKETAPSGRSPGPSEGVGAVYEGQWRGEEKHGEGKLTFPDGSTYQGQFHADQKQGTGKYTHSNGATYQGEWAADVQQGHGVERLADGSVFEGQYQRGDKNGAGTFTWSAGGFYEGQFQLGQMHGEGSYKWSDGRTFKGQWNNNFMGPKGVMCWTDGRKYEGEFVDGKKHGDGKLVWPDGRSYKGQWELGKQHGTGVAITAKGVSRKSVWEKGTFIRWVED
>AzaSpi3D9153575_rbh_TGME49_292120
XPSGPALAGVEAASPASATPAAATPPPKAREEAEEEEEFEKDDSWRQYLEEDSSDGSEPPAAAAAIMEDSGEDSDEGVAGLSDRERHRRDMEALMAHHARTGLRQAQKAQKGGPDKGGEEVGGEDGGSAGQGAGADAGTGGATAVEGEAEKEGLAALEKADDNDNIEEPSGAVPSPTSLGTSGGGGGSGXXXXSKSGGSGVRSATGSCPDGKLASMLGEDISGHDNAWYDQQLLRLGKDGLSCTKVGTNGKPYERKLLIDRRNLTVEIRSVSSGSSGHSGSTAFTGTPADDNEGGDTTGAARKGLFGRTLQDLHATGIMLDDLVDVRRGLTSQEFETFVGRFKKGNAPKDLADRAVVLQTPSRTFSFIVPSSTLRTTLVHCILFLLKSKNRGVMSSGGSVPFEKPPKDGAGKVTYPNRSMYQGQFQNHMRHGEGTLTLSDGTRYECQWENDERHGTGKEFCPDGTTFEGSYLNGMRHGSGVMLWPEGSRYSGLFKRGRANGMGELLRTDGSVYRGQFVEDCMSGHGRMQWRDGVEYTGDFVGNRREGFGKMLWTSGKWKSYEGKWSDGVQHGAGTLFDHEGNKYKGIFKAGKLERWDSD
>AzaSpi3D9156482_rbh_TGME49_292120
MPNGVRYEGQFDSSRAHGHGVFATSAGVTYEGQWYQDRKHGQGKYVHTDGTTYEGEWRQDEKFGRGVESWADGTRYDGEFLSGNKHGVGTYRSGRGAKYQGQFRLDRMHGEGRYEFAGGRVYTGHWHAGQMAGQGVMMFPDGSKYEGGYMGNVKHGEGTFNGPTAECSAASGDGTGLIVDLNGEETRSEWQNGSX
>AzaSpi3D9157888_rbh_TGME49_292120
XPLRAMASDKTIGPSSNTPSRTPSRTPSXXXLSRTLLSHTLLDTISHTLSQTIAHSYYRSGPSCPGXSKPMSQHPDLGAGGEARIGDLVALFDGKPDGTLTWEDFIHVGRRLFKMDETDHHGRPFGITSLSSSRTATNGAAPLSKEEPCKGPGHVDPSGASDVRIGDLFAMLDRNRDGTLTWEEFKKAGRRLFKLADSDQNGILTVQEFERLLPSSRDIVGSSKTAAVNAVERVDPRIPLLVGPPLPQVELGLVLVHGDDGGAIAGAARPRPVASPYPRAAAAVAAAAASPARSTSEKAGASRTGTQGPAASNSSRSPTAARRGHGCCGASVSSTAPAPFADRVSAMQRSVQGSLAVGRGGRDGSPGDLFSTLDRNRDGMLTWQEFKKAGGKLFRLADSDKDGVITAEEFAKLLPGASDGRLYMGFRNAEGSREGYGVMRGQDGTIYTGQWAGSRRHGQGTLFFDGGVFEGQWSRGHAHGQGLVHFKNGDTFKGQYVNNKKCGPGLYRWVDGAEEAGDYVEGRKHGWHRWRHCREEWDLLYAQGAVVAATYRGGLAAGSGGLGEGGAPRPAACAGVGAAQGDPGREIADTQX
>AzaSpi3D9158979_rbh_TGME49_292120
PQATLPQQIFTADLGLCGAFYGRTGAAPEVYGHCGGRCVAEEDYGSLSLPTNLACHDEIVMLPSTAPEEGSRCDDGPAPKSGAGGGVAALGAATSARSDVPMSEGAPKALLRPPSSPSRAGRAVFHARAHEPYCSLGHALLHVDRRRHLCDKCESVGTDYRCSQGCDYDLCTTCYSKMANCTGCGQGGLGLKLCRDDDGRWYCSHCWFGLYGTEPPVKLRKQRPSSPVSAGPSGSQMQTALSPPRENLSLQSPALPSQKPVAATGQGVGSLATFAAMAAFCLLPPEQERLAVRKGTWXGIDIYEGQWLRDGDSFPMGEIRRGQMIWSRQTGAADFGTTSLAVDGLGQLLMALHDVQHVGRLVDGRLFWSDGEIWSRGGLVGALPGLVVVAEEERQRQQPEEVEQEPEAEDDWAKWQGGRPEVSEAHGDCGNAERGQVALSWQDGRRYLGAWADGRPEGEGMLTHPSGDTYEGQWQRGLMHGEGTLRHSKGGGPGGGGQGHEATSAARLVAAPMASASVYTGQWARGLRHGFGVEEWSDGARYEGGFRRG
>AzaSpi3D9170510_rbh_TGME49_292120
PASELQASDSGLSNRSRTPRSSKPRPPALWDTELLEAQNGEEAAKIAKLKRLMQRLGGNDAPRRVCSEGSGLXSGSSSASASTAPWVEDCVIGGVGQASPSSNGVIGGLVERPEVEVEGGAVYQGQWKGQNFHGHGSLTMPNGVRYEGQFDSSRAHGHGVFATSAGVTYEGQWYQDRKHGQGKYVHTDGTTYEGEWRQDEKFGRGVESWADGTRYDGEFLSGNKHGVGTYRSGRGAKYQGQFRLDRMHGEGRYEFAGGRVYTGHWHAGQMAGQGVMMFPDGSKYEGGYMGNVKHGEGTFTWPDGRVFRGAXWRNXGRHWPHRRLERRRDAQRVAERFQ
>AzaSpi3D9177896_rbh_TGME49_292120
XAKQKYQDIHVDLAEAKAPAPASVPASAPASASAPPASGPASASAPSTGAESEKERRRSRSSEGDSSSTLVDARRDQRSDDSNSDGGILAAQHQEEEEREKRERQIAKEKAKEKAKEEEDEEGQKQSVAAALRQQLHEAAQVQMKEQAEMKAKLYEAGEVEDEAEERAKPAMEEDVQKPESEHRTEKLPDGSIFEGQFRGRDRHGWGKFTWSTGGSYEGQFECNDMHGEGTYQWSDGSAYSGQWDRNEMGPGGVMQWTDGRKYEGQFALGKKHGDGQLLWPDGRSYTGQWQAGKQHGVGVTITGKGICRKSLWEHGKLVRWLEAASPPDAVSPQASSIRESPSHEFQVSPGSKGEAHLGSDDS
>AzaSpi3D9179957_rbh_TGME49_292120
KGLAFSALPASGGARSGPAMAHAIQFHHMGSREDDESSVKSACSHLSDGLDSDDETASLHSARSNASGDEGEEEQMPYMALEFVHHLPPEKATKLLNRLRAKDQEAQNLLDRNRQLADSCRRLGKENKALSERVKGASAASSAPASSLGSPRPASAIAAPAKGSTPLAAALLSPHCQVATAGPEDRSPLVPLVAPQDDKIAKLRKMKARLAAQERSSSGGASSSGKVSPSASGTQHSTEEQSCSGGESPGPANAVERSEIEIELEERPEMDVEGGARYKGQWWKQQMHGHGILHMPDGKRYEGTFENSRVHGHGVFADARGTTYEGQWQLFRKHGYGKYVHVDGTTYEGEWQNDEKYGRGTETWADGARYEGEFLCGSKHGVGTYLSGAGARFQGQFRRDQMHGEGCYEFAGGRIYTGQWHCGHMTGEGKMQFPDGSKYEGSYTKNTKHGEGTFTWSDGKIFRGQWCNGKQDGRGVLVDKDGTETHSEWRNGVRISVASPCEEAAWPPTPRSFPGTPVMATGLAPVKTSEGASTASTCAVSGGLRPDQCGEWRAALTPLAFLVDMLHLQAAFDDTSAQHICTSC
>AzaSpi3D9184889_rbh_TGME49_292120
XPPIGLPGGGAAAPGTAAAPTAASRGPALAPPPPMGLPGSLGGPVDAASSGVGRGGGAVASRPGISGGYGTAPAIPAAPPPPSSLPGAAPAPPARVPAALTGASVAAAVPPPPPAGLPAAMPVARQTGPSESGFAAPPPPVGLPGAPPQTSGAEKAAGSVREPPLPASGQLPGAIRIGGDEGTVPGPAPSDADSDEDGSHAHDDEWRKCLEEDSSEENASGSGEDSDEAPDSQDALDRRKSDLDVLMREQCRSRASAVGGLRASPPASRAGSKGMEAVPEVSAGAVASAAREATPDGTGCSTPASKAKEGSTPCGSPTSVVTTPGGRKRKSIMSRLMFGSVGGDNPTIGTHCSSLLKQDVDEKRDDAWFQRNSARLSRDGVMCTKVGTNGKPYERRFHIDSRHLMVEVHGGRTGDTGISLDDLVDIIQGLDSAEFQIFCNTFRKSIIVTELAKRAMVLVTPVRTYSFLFSSESQRNTVGQFTVHLLRSKKRGMMADKAGVIHGANQKPPKEGFAKVAYPNCSTYEGRFHHHMRHGEGTLTLSDGTKYMCEWENDKRHGPGKELWADGTQFTGKYVKGMRSGQGVMLWPEGSKYSGQFEHDRANGYGELARTDGSVYRGHFSEDFMSGEGTMTWRDGVEYVGQFAHNRREGIGRMVWSSGKWKCYNGHWKEGQQHGHGTLVDHDNGEFSGTFAGGRL
>AzaSpi3D9187574_rbh_TGME49_292120
XTELLAVVDFQPPRAHDSMVAPQTFGGLLVNCCASLGRREGTADGDGKAVAERGRKMMAFFSPEVEESVGEGGSXGGIEAGPVLAGAERSCSSAAHQQDVVERRPERDRIEEIEIEVEAGAIYRGQWLGDKKHGLGLLVRPDGQQYEGSFANGAAHGQGTFSAANGNTYTGQWEQDRAHGFGKYVALDGSTYEGEWQMDEKHGRGVESWEDGARYEGEFAHGCKHGVGVYTGPGVQYEGQFRHDKMDGEGCYTFSDGRSYVGQWLQGNMSGQGTMEWTDGSRYEGGYANNQKNGEGTFQWPDGRIYRGQWCKGKQDGAGVTVDEAGVESLGVWRHGVRLKDGAADEASP
>BleJapR1072003017_rbh_TGME49_292120
QGHFYIGEFKDDMKDGRGCFTWSSGNQYKGEFRRDKRHGKGFMFWTDGSSYKGDWFEGNQHG
>BleJapR1072007002_rbh_TGME49_292120
MAKVLKNGLMEANMKEDISVAKSTEKGNLFGLMEALMMEILLITIFMDQELIAEVMEENXIGDWLNNKMDGKGTFTWPDGRCYVGDYIDDKKKASEFLLDQMAKNMKAPGLMENSTEKESISLLMEKRKKENG
>BreMinMf105b01003321_rbh_TGME49_292120
MRHGQGVLTLSDGTRYVAQWKNDERHGEGKEFCPDGTTFEGHYVAGMRHGYGVMKWPEGSKYSGMFERGRANGQGELLRTDGSVYRGQFCEDCMSGEGRMQWRDGVEYIGQFVANKREGYGTMTWMSGRWKKYAGQWKDGMQNEIGVLVDHNDQEFKGYFKMGKLDYWIDDR
>BreMinMf105b01007238_rbh_TGME49_292120
MLTYCCAAPTEHGQELHAHCYQLPTCCDTYDDVASKERAEVRPAHTFANGSTYTGEWLGLGRHTSSCTALIAWDAAWLWPAGVA
>BreMinMf105b01011723_rbh_TGME49_292120
MPHAFETVVLSSYEGQWEEDQPDGEGSYKWSDGSSYEGNMEEGKMHGQGRFVWPDGSSYEGSWFQGALHGQGRFDSRFDGGRYMQGQFHYNCFQKSDGRWIDILQHIKSHELREILEGNPLTQRVEPETAKKTKTKATKTTKGASCGGSILDYVLGPYPIRELKQALNDQTVAIEELQVLMQALFDQQTSLLVREMCRTANRREPKEGQVCTVLTPMPTIDELDQLEEKTMVSVNPDEDQTPSAEDEAEENQNHLQVPHDTRLSTQSTVTQRSTTTGIDVVALNTSDSMNPVQRLPVSEVVQAASTLSTSKRDSGRYTFVRANMDQHQERATSVALERGINGAVNLARRASQYQPHIDQSNANSQFLFNLVTSRRFMHGMMLVILLNLILLGIEVEISSKKSLDDISPFFFIANIIIVCVYVIEMLLKMTAFGVA
>BreMinMf105b01014812_rbh_TGME49_292120
MHGQGVYKYCDGTRYQGQFRDNIREGYGVLTFTDGSLYEGGWREDVPEGEGRVIYSNGEILNTTFRGGQQSMEKLESLVTESVPDAPPMALEFTTGKGGVDPALQDAPKMAALPPPPPPLNSGPLTGDMALALEGARLPILALTNLPPPPPLRNAKAPLPVRPPTDTVTAPAVLTPPP
>BreMinMf105b01019827_rbh_TGME49_292120
MVIMALVLSLLALPAFCLRQEGLERISFSSQPLNSLDHRSAGLIEVEAGTGGRETENEDECDKELRSLEKTVTKICERHDPGGTQGWCHTAAKGTIEREAAYFWQRHLASTVLDDGKTPVFWAGFRPGGEEGIDTRKALADFVSSVKGFQLVDTEWGQAAESEGANNLENCTWDRQKSWWKVASASMANAMALHEVPNIIIALHKTLHGNYSFYKTVLYQAELVYMGQEMQKQPTWNPEFEVRSIAVKGSPPNESGCALTSEVKFQLELHAKRWVTVWCKLCTTLQSCGDKKQVEEKEIMGECTEGDCRNGQGTLTYANAHKYQGEFKNGFQDGWGTKTWSNGNIYRGEWKNDKKEGQGTFTWANGNKYQGEFKNGHKEGQGTFTWANGNTYQGEFKNAQQEGQGTFTWTNGDKYQGEYKNGHREGQGTFTWTNGNKYQGEYKNGHPEGQGTYTRANGSKYHGEFKNGFRDGQGILTCASGNKWKVWHKEGHLTGRTLVEWRTSGGGC
>BreMinMf105b01028024_rbh_TGME49_292120
MAIGALVLSLLALPAFGVRREGLERISFSSQPVNPLDHRPAGLIEVEAGTAGRETENEDECDGELRSLAETFRKTCERHATTEANCSTEAKNTIEHMIMYLWQDHLASKVLDAGKTPVFWAGFWPGGEEGIDTRKALADFISSVNGFQLADTEWGQAAESTGANNLENCTWDRKKSWWNTASIMMAQAMADHNVKNIIIALHKTLHGKFSFYKTILYQAELPNMGMEMVEKYTWNPEFEVHSITVKGAPPDESGCTLASEVKDQLERHAGRPVTVWCRPCTTLQSCGPKQQVKKKEMEAECIEGDCQNGQGTKTWADDEIYQGGFKNGLRDGQGTFTWADGAQYQGQYKNDKKDGQGTYTYEDGSMYQGQFKNGKKDGQGTYTFADGAKYQGAWKNDLKEGQGTHTLADGKTMYQGAWKNNKIEGQGTFTWASGTKYHGPWKKGNQDGQGIMTYADGSKYKVWFKEGHIMKKVKTRWSLRSTVASLGEVTEVGENQPRSHASPRSMMGSFGRPFEPEDLAETADKSSPKKAAWDLRVWHVWRSWLRWLCVAHIAHVTPVHATSLGNVGNVSAAVLPRRNQDVQFYCGSDCENLLNLKLAADCASGGTAEAVLRVSQEVGVRWARFDASSLTAGLLYNLCLNRIDNQTFEDTGQTVFISPIQEVHPPLVQPSSSQELSITCVPGCTSATEVLLALDCDSLSGAPSATLTGFRAFWSVTLDLSSLSFGQVYKVCADVDGTGVSTLPVADTGLTVRTGGPTSVQVVSIIGATDQRVPIICIGCTHSTAAFQLRYHGKRRVSHRNRIHFNIFSAAHRSWNEMGCHH
>BreMinMf105b01031335_rbh_TGME49_292120
MVTDSRSGQMEPNLKVNGGMALRKGMANLCTPMVMCTRASVYHHADGSRYVGEWRDDQKEGQAIEEWADNSRFEGQYRAGKKHGHGTFSWPEGSSYEGEFENNEIHGQGTYFWNDGRVYRGEWANNRMSGTGTFTWRDGRKYVGSYQHDKKDGHGVFTWPDGREYDGKQHGIGVFKTAKGDFRRGEWKAGATDSKHQNNSCLEYSCVRKGTESAGYRKHIERMASSQVPRKKRLPRVSPIMTLHNVDPCQ
>BreMinMf105b01045158_rbh_TGME49_292120
MGEISGLAHQVLTHNTPTSGPIAASPLAPAVPQGAARHMAPPAAPVPAAKAGGYPRSRELAEQKRQLEACQSTNRPMANQLHRQMRALQEQQQRLLQRNATAAASPRRTAAPLSASPIRSVSPLQQPGYTRAVSPETSVSRLHQPRVVARPAAHVSATVVTGTRAQAAQGMPLEPTTMRRMDQAAVRSPSRNGVATSPRSRSATPRVESGPVRRVQSQTPPSPSKGNPARSLPRSRSATPTPAPVRTVSPPARSKTPPKDPLAFKARRTPDTEKTTSTPRDVSPTPTSRLPRKPAVPSAAVVKAKSEKNLSSFLPDSKPMGFADKVTTALAKPASPRSDGKENVYLGFRNGHGQRDGFGVMQVENGPTYTGQWSGSKREGHGTLFFDKGVFEGQWIQGNAHGKGIVHFKNGDTFQGNYQQSLGCSNGYNCYLRFGAMSFAFPEDT
>CarCio000829_rbh_TGME49_292120
MNCADGLGTYFKQLGATFYGQWKHDFQHGYGVEICPSSRFEGQYFRGKKEGDGVCFFANESEYRGMWNNSQPCGYGAFFAKDGRSYRGEWKNSQMHGIGTYTWPSGRKYLGEYVQGKKHGLGIMIWEKGAKYEGYWENGKQVSMLF*
>CarCio000830_rbh_TGME49_292120
MNCADGLGTYFKQLGATFYGQWKHDFQHGYGVEICPSSRFEGQYFRGKKEGDGVCFFANESEYRGMWNNSQPCGYGAFFAKDGRSYRGEWKNSQMHGIGTYTWPSGRKYLGEYVQGKKVR*
>CarCio003809_rbh_TGME49_292120
DELGPFQYRKQEYEAMKFKNELETKDPVKVDKNTYYFGQWIKGTETKEGRGILVQQDGSLYEGFWKDDEIEGAGRTINANKDVFQGIYKKGEESGYGIFKSSEGTSMKGYYRKGKLHGKGFEIWEDGSTFRGDYVKGVKEGEGTFKWQDGSVYNGNMEKNELNGEGHYTWSDGREYKGEFKDNMMDGEGVFTWLDGRKYVGGYMADKKHGHGDYSWPDGRLYSGGWENGKQHGEAQYTSSKGEIRRGLWNEGVKEKWL*
>CarCio003812_rbh_TGME49_292120
KMGTCCSANEDPNTKNDLGKRSPKKKRSKKGAKGTAAMEDDQFEQFKGEVKDDKPEEIWSDVEDFESDETTDENDFEKDTVEIERRGKTKALFKKKFMNKVVRYCPAEVKSVFDELGPFQYRKQEYEAMKFKNDLETKDPVKVDQNTYYFGQWVKGTETKEGRGILVQQDGSLYEGFWKDDEIEGAGRTINANKDVFQGVYKKGEESGYGIFKSSEGTSMKGYYRKGKLHGKGFEIWEDGSTFRGDYVKGVKEGEGTFKWQDGSVYNGNMEKNELNGEGHYTWSDGREYKGEFKDNMMDGEGVFTWLDGRKYVGGYMADKKHGHGDYSWPDGRLYSGGWENGKQHGEAQYTSSKGDTRRGIWNEGVKESKYT
>CarCio003813_rbh_TGME49_292120
QPESKTRIPIVFDLRLISVYRKQEYEAMKFKNDLETKDPVKVDQNTYYFGQWVKGTETKEGRGILVQQDGSLYEGFWKDDEIEGAGRTINANKDVFQGIYKKGEESGYGIFKSSEGTSMKGYYRKGKLHGKGFEIWEDGSTFRGDYVKGVKEGEGTFKWQDGSVYNGNMEKNELNGEGHYTWSDGREYKGEFKDNMMDGEGVFTWLDGRKYVGGYMADKKHGHGDYSWPDGRLYSGGWENGKQHGEAQYTSSKGDTRRGIWNEGVKESKYT
>CarCio006464_rbh_TGME49_292120
RIEGFGEYQWNDGRTYKGYWKDNRITGKGEFFWPNGNHFSGNYFEDKKEGQGIFRWADGRELRAVWRNGKATWPAVMKTSDGKEFEVNPEELETEANDLNDGE*
>CarCio007451_rbh_TGME49_292120
KLMESGIPEQQREKVSSITTALEPVLSNNATQPGEENKQRTSLPNVPVTDGNKTPLNLEESPKVPSEMRKVTLVERDPITLENGIVYKGQWCGDKKHGYGKQVWPDGAHFEGQWRNGVASGDGTFLAVDEENKQRT
>CarCio008159_rbh_TGME49_292120
YVGQWKDGRAHGHGIFTYPNGDMYEGEWEGNRASGYGVYTHADSSRYCGYWKDDAKHGEAVEIWSDGSKFEGFYSCGMKNGRGIFTWKSGAKYVGDFHENRMEGYGIYTWADGRRYSGQWSQNQLHGSGTFLWNDGR
>CarCio011156_rbh_TGME49_292120
FYDGEWKDDMQHGFGVETWADGVKYEGEYFEGNKEGEGIFILSSKDIYKGKFTKNQIQGFGEYTWSNGDMYKGEWNENHLSGKGEFIWTTGNRFVGNFLDDKKEGEGTFYWADGRKLCGIWKAGYLQNPAQLILKDGQKTEVDPKRIQTNVEEINDIEMEMSALLE*
>CarCio011691_rbh_TGME49_292120
MGACSGKPLNMPSSPAHAPVDRKSDHPNGTLPPLTECVDSEKGKIGTEGQATGSASQGKSPPTQINKETLMESPEIYPVLPSSVDETVGKASPALSTTKASFAALNCNIDEITQESEKAVMPEQQQEISSSVNNVLAPVLSNNAAQPSEGNQQTSPSQNVPVADGKQKHPSLEESSKKPSEQLKVSLVERGPITLENGIVYKGQWCGDKKHGYGKQVWPDGAHFEGQWKNDVASGDGTFVAVDGDRYVGQWENDKSNGYGEFIRHDGSWYKGNWKDDKKHGSAVEVWPDGSKFEGTFVDGMKDGDGVIYWAEKSTYRGQFRHNEIDGKGRYEWADGREYEGNWKSNKMMGFGVFTWTDGRKYIGNYVHDLKEGYGKIIWADGRLYEGEWKGGKQHGKGVFTGHNGEKRVGIWVEGKRVRWAKGDEERTLMEEVLNQFPNETTMPDSITLSS*
>CepComWS2016000093_rbh_TGME49_292120
MGCSGSNIETQATCASEYEEMLKNAQAAQRGVGDLTKLSVADLAGGITQKYKLNNIPKNKNDAKTATAGTPVLMEDNSKYLGEWANGLKNGRGKQMFVDGTIFEGIWVDGNANGQGKLELTGSGVDGSQPATWTGMVRSNMADGPGVFVYPDKSTVEGTWAKDEKNGYFTETWADGTKFKGLYVDGKKEGMGCMLWPDGSCYLGDFKSDALEGWGFYQWGDGRSARCEWDGVNKMHGFGDFVWADGRKYVGEYVEGKKEGFGIFYWPDGRIATGFWESSQQHGLTQLSKGNSSMTKWAVYDKGAREKFVEGRELDSLKKESGFDVKRPHAEYPAWMSKVPTETVPPEELLELYNSFDQSWSGPSDTSTPVCNQENDKKKEKKAKKEKRDKKTDESNAEEIEA*
>CepComWS2016001776_rbh_TGME49_292120
MALSRQRGNRLRLGEENKMMLTKSSMQEQSSRLEQPNEDQMNNNNNNNVTHRSSTVIGSNGKEINFTSTGKSTKQQSYLNSDSFFGTTVSDVDHNDLLTDSSTESRIDLLTKHLDGFNDILLTHPFSRRAHYLASAKKRKRSNHPIATHRINKNSSWLNNPRQLMGGSELFNEVRQKFEDAGDQSSAIQPHFWNILQLLKAENLNLRVSGSYIISDSKVGGIQHIFFNSGLYLSGHLTNLNNHTTVSSHHRSPRLRLSFLSLKTGTVKFNDRTTCPPKGVGRILYINGDAITANIEMGEPVGRGQIVKANGDVYTGEILARVPDGDGMMHYKDSRLLYSGGWKAGRREGAGVLVRMKQCDSRTANDFILPSNSSSLPLNLGGVQSTDSALRFMDGGDTDKLLASCDLLYRGGFRHGFYHGEGLCHLNEGHVYRGQWVNGARQGVGKQWFNVKQEKGGTASFSGFYDGQWSRLLELDFSPPKQEPPLACTPENLSYFSRGVKPLGRRHGIGTMNYPDGRVYFGMWRNGKRTGLGKMTYLDGTSLEGMWENNHFSHVIQRPCGEDKNVVHHWPSILPNAYFAAEGLSHSKSSSLTQSSLLMAPLHKNWTYTAARGLLLRDNRLSPGAGSQSQSMLSATEYSLYSLTSNTTEEGKYDVTVDRLFSSEEGKQDEEVFKRFVLLPSQAQSFESSAEFNRESTTGGCNSLHSLSGSSSSGGSEPVLSLSQFQIKNAAKKKKDT*
>CepComWS2016001779_rbh_TGME49_292120
MALSRQRGNRLRLGEENKMMLTKSSMQEQSSRLEQPNEDQMNNNNNNNVTHRSSTVIGSNGKEINFTSTGKSTKQQSYLNSDSFFGTTVSDVDHNDLLTDSSTESRIDLLTKHLDGFNDILLTHPFSRRAHYLASAKKRKRSNHPIATHRINKNSSWLNNPRQLMGGSELFNEVRQKFEDAGDQSSAIQPHFWNILQLLKAENLNLRVSGSYIISDSKVGGIQHIFFNSGLYLSGHLTNLNNHTTVSSHHRSPRLRLSFLSLKTGGHPSKASNYLSLFLGTVKFNDRTTCPPKGVGRILYINGDAITANIEMGEPVGRGQIVKANGDVYTGEILARVPDGDGMMHYKDSRLLYSGGWKAGRREGAGVLVRMKQCDSRTANDFILPSNSSSLPLNLGGVQSTDSALRFMDGGDTDKLLASCDLLYRGGFRHGFYHGEGLCHLNEGHVYRGQWVNGARQGVGKQWFNVKQEKGGTASFSGFYDGQWSRLLELDFSPPKQEPPLACTPENLSYFSRGVKPLGRRHGIGTMNYPDGRVYFGMWRNGKRTGLGKMTYLDGTSLEGMWENNHFSHVIQRPCGEDKNVVHHWPSILPNAYFAAEGLSHSKSSSLTQSSLLMAPLHKNWTYTAARGLLLRDNRLSPGAGSQSQSMLSATEYSLYSLTSNTTEEGKYDVTVDRLFSSEEGKQDEEVFKRFVLLPSQAQSFESSAEFNRESTTGGCNSLHSLSGSSSSGGSEPVLSLSQFQIKNAAKKKKDT*
>CepComWS2016001780_rbh_TGME49_292120
MALSRQRGNRLRLGEENKMMLTKSSMQEQSSRLEQPNEDQMNNNNNNNVTHRSSTVIGSNGKEINFTSTGKSTKQQSYLNSDSFFGTTVSDVDHNDLLTDSSTESRIDLLTKHLDGFNDILLTHPFSRRAHYLASAKKRKRSNHPIATHRINKNSSWLNNPRQLMGGSELFNEVRQKFEDAGDQSSAIQPHFWNILQLLKAENLNLRVSGSYIISDSKVGGIQHIFFNSGLYLSGHLTNLNNHTTVSSHHRSPRLRLSFLSLKTGGHPSKASNYLSLFLGTVKFNDRTTCPPKGVGRILYINGDAITANIEMGEPVGRGQIVKANGDVYTGEILARVPDGDGMMHYKDSRLLYSGGWKAGRREGAGVLVRMKQCDSRTANDFILPSNSSSLPLNLGGVQSTDSALRFMDGGDTDKLLASCDLLYRGGFRHGFYHGEGLCHLNEGHVYRGQWVNGARQGVGKQWFNVKQEKGGTASFSGFYDGQWSRLLELDFSPPKQEPPLACTPENLSYFSRGVKPLGRRHGIGTMNYPDGRVYFGMWRNGKRTGLGKMTYLDGTSLEGMWENNHFSHVIQRPCGEDKNVVHHWPSILPNAYFAAEGLSHSKSSSLTQSSLLMAPLHKNWTYTAARGLLLRDNRLSPGAGSQSQSMLSATEYSLYSLTSNTTEEGKYDVTVDRLFSSEEGKQDEESFESSAEFNRESTTGGCNSLHSLSGSSSSGGSEPVLSLSQFQIKNAAKKKKDT*
>CepComWS2016002467_rbh_TGME49_292120
MADMADVSSQALLSNTKAILATVSPVPESIRALRKLFPKDPLFGQCVKVDKHAEKRQYQDILYLGDYDNESEMTALGRVQYPLRGHSVEGWIVKGNFDGPALVEHPSGCRFVGRFRKNQANGYGLYSFPDKTRHWGCFENNQLSCFGRQKCSDGTEFFGIFDKNLKEGPGYAVLYDLVVPLNPLCQWRIQT*
>CepComWS2016003333_rbh_TGME49_292120
MADIDVSKSTDAVASLEDKKEHKVKKEKKEHKDKKEKKEKKEHKEKKEHKIKDAGSKTPPAAPPLSSIQKANADAMNIDHMEKFIVDNFPEDSLFGRTFEVPEGCEKKERGQGGFYTGEWSQTTGKPEGTGLHEYANGSTFLGEWVNGVPKGYGIWTAANNAAIHQGKFENNQPNGYGHIYYPESGMHHWGIFVDNKRQGLGYEKHGEYRYVGNFNAGSKEGTSFHEYLNTDTHESQQYFGQYKDNDADGFGIVRYSNGKSYEGDIQLNQPHGKGKMVYPDGRIYIGEFKQAKATGFGTTIYPDSRKFEGDHVMGLESGLGTIYFANGNSRKGRWIEGVRTMWEGDEIIGDVQEVLPEYIRPKGYEDVDVAGMDAFISNELKLTGGLENLFGKEVQLDIMDAKERKKMAKENKDVKKMEKKEKKDKKKKEKENK*
>CerFusPA161109003642_rbh_TGME49_292120
XMGAMGSTCVRTCMHSTPEYAEDLLQGSPQVPMGHGATSSSAGVAKSEGSEGISVRVLPPVPQWWSRMQEAQARSSPPETPRFDEVYTSPRMSTFSTPRDKVGGDFLSPRHTHRSGVSVPSGKASRSEEPCSSKSEEISFEGAYLGNLRHGPGRLRMSNCTYEGEFVNDIKHGNGSLHWDDGRQYCGQFACGKFSGSAIMTWPDGREYSGQYADDRKHGEGIFSWNDGRRYEGQWICGKRHGIGLYTNAKGITRQGYWQKDRPMQWDPPGTEEAHKADAACNSGPLSLSKGPSAWGGAYPPRLPEDRVVLEPCKSDRSSTRPCGWPLPPGDDGLSDPKPPGVDVVDKRTAHSEATNVANAVGPLEEAAQMDVLLPTEPRTTGTGAQVAAIEELTPRASPQPAQAWLTPVENSRAIASTRARTESAPASTDAIAPAAAAAESTAAAKAAAAPPSKETAAQHSSVDMALVDAAAKVGIEVANHSLPNRLGTEMRQNGTVCKAEANLHPNALASSSDATSTTAVQQSPQRLSETDVDLDMQARITQAAASIGIEVVRKPMLRLPAGGMQPESQNTGSCEQAPLSIMX
>CerFusPA161109005721_rbh_TGME49_292120
XMGAAHGETGVDVFCGRSSASECCRRVGSGEAGLVQQPMAYPNVGSDSAVDGAASDSIFGFVSGLKETASEKAGGMVAATGGHGSGIHECQDSEEVYEDGSSYKGQLLEGRRHGNGDWKSSTETYSGQWKCDYRDGHGRQTWRDQQAHRIFEGQFKFGQFDGHGRMEWHSPGGVTVYDGQYMSDVKHGTGKYSWSDGRSYDGQWKAGKRSGTATFTNSAGVQRRGLWKDDKVDNWLVEEFDTGAGANPDTRWDEERGTSTVHSIPLIQELLHEX
>CerFusPA161109006146_rbh_TGME49_292120
XAGNGSAPAVLIRSRDLAAAFPSPEGTVKYEDGSSYVGQIVSGKRQGDGVWSSDSEEYAGQWKNDQREGQGRQTWKAGRVYEGQFKDGKFDGLGRMEWHMADGIMVYKGEYVDDLKHGQGWYIWPDGRIYDGEFRQGMRSGRGTYTNENGQVRQGVW
>CerFusPA161109010183_rbh_TGME49_292120
MYCKPCCPLREEGVAQISDSCAHDLPRVASLPCFPAKNVQVENRPPYSFSDGSTYTGSWFNNERCGPGVQVWPDGASYKGEWLNGAVHGFGRFEHPDGDGYEGEWVADRSHGFGTYTHSDGSFYAGTWENDVQNGKGLEVWTDGSMYRGDFANGLKNGSGRFNWKDGSSFVGQFHRNVMHGQGIYKWPDGRTYQGRWQQNRMHGRGTFSWPDGQVYCGEYFDDAKHGIGMLQAADGRIFAGRWSEGELMVGHCGVLLKEHSQLQTEIQSSLQPEPCDISGKDDAEYEPELTHDSELVSILSX
>CerFusPA161109011354_rbh_TGME49_292120
EEDEEDEEDGEGEWDEEEEEEEDEDGDEEDEEQAGEEEDDDKEAEAKEGSDAVVNIRPGPRPPERISEDAGEKDEDAVEKDEERDPDSEAVYPDGSKYYGQWLQGLRDGQGKLTWPDGRSYEGEFRKGGVHGFGMYKHQSVISYKGDWAHGKQHGKGTEELPDGSSYVGKFDSGKKSGQGTYTFPEGSVYEGEFLDDSIHGHGTYIWTGGGNGRKYSGQWVKNKMNGKGDFTFADGRRYSGQYVDDRKHGYGTFHWPDGRKLQGMWRLGRPQGSGRKEDKPEETAANNHKSPRWPNRKSRKPEP
>CerFusPA161109029429_rbh_TGME49_292120
XQWRENQIDGAGMYVGGDQRCYEGQWQTSTMHGHGRYMWSDGSCYGGQYQWDQKTGFGVFTWADGRKYEGSWRDGKQHGVGRLADA
>CerFusPA161109029630_rbh_TGME49_292120
MGGGHCSCSCARLVPEGEDDVLGTTQCAPLGIPAASPRFEGGFDAADEEQITADGAAVAGVPPLPNWLHRLQHKGLPEGGQDEEVLQETPRFDDLLATPRQTNPPAIQTPKESPRPGSEEMIAGARAMEVSYDGAYLGTMKHGRGKLRMTECTYAGDFRHDQRHGHGELRWDDGRVYKGQFENSKFHGVAAMTWPDGRSYAGFYADDRKHGEGTFVWTDGRRYAGQWDAGKRHGIGVYTNAKGLTRRGTWNMDRPVEWEAPELDSTKEEKADVSDQNXQPSMMHQPIIGKWGSPLHSRCCCVGCMLIEPTRGSSRKLAPVVVADDQIRRLVDRS
>CerFusPA161109040387_rbh_TGME49_292120
MQEHTVLCDQEKTVLCNPSCAPDEVGFALLREDHRAASRYTRGRVRLQDGSVYAGQWIENEPDGQGRQDFPDGGSFVGEFRDYEAHGDGICEFPDGMTYKGRWLHDHAHGEGNCSQGKNIYRGGWADGRHDGEGTLVFENGMKYAGQFREGLMYGHGKVTYPPFMDGGVGGAFYEGQFVDNELSGHGAFFWKDGRKYEGQWRRNKKHGHGEFHFPDGRRYVGQYHADERSGTGTFEWADGRAYQGKFLRGKQHGGGLYKTEEGRKKVGIWDLGRLRQSEAISDEITWLALLGATMPSEQA
>CerFusPA161109041727_rbh_TGME49_292120
XTKLDSVLHLFFVNMSSGGSSPSWARCSACCVSNKNDEEKGLATVASSSMWFKLPDNAKYRDAASNGELVDKGPVELDNGVVYTGQWRDGRRHGQX
>CerFusPA161109042019_rbh_TGME49_292120
MVLWWTCQETCANDQDRYRGPDTINSSSTISTWSNPFSELPCGKKGCEMETNEITDSTGLSLSDTGSDLHSILSRPEFIVAGGEDYTGEWRDGRPHGRGEQRYPDGSSYTGDFAKGMADGVGVYTAGHNTIRAGFWSGGRAHGSGVLMKADGSVFRGQWFDGKQNGTGLLILGNGSKYEGQFHNGCKEGTGKLTYSGDQLGCSYKGSFKNDDFHGKGVYLWQDGRKYDGEWQCGMMHGNGIFTFADGRIYEGQYKDKKKDGCGIFKWPDGRIYRGQFSEGKQHGSGVWNDGQGNVQACTWDMGVVTGEATDLASMSFLMMPQLRSPPNADEQQCGVFVAATVAAAIPX
>CerFusPA161109050784_rbh_TGME49_292120
XSSCGRQAGDHGPFFLAVCMGAAQGLTMCGNSQEACCGKTAASSGLSRICPADASKARFGEGKDVQMSCLEAAGSTVAGNGSAPAVLIRSRDLAAAFPSPEGTVKYEDGSSYVGQIVSGKRQGDGVWSSDSEEYAGQWKNDQREGQGRQTWKAGRVYEGQFKDGKFDGLGRMEWHMADGIMVYKGEYVDDLKHGQGWYIWPDGRIYDGEFRQGMRSGRGTYTNENGQVRQGVWKDDKIERW
>CerFusPA161109057301_rbh_TGME49_292120
XLHDGPLPKSLSVRSAAALLAIXNHDKAAASCAVLDSGNGAAGEGVTKRQRSFAATGRSASGGADQPTLSRRWSQAEVTEADFDRLDHNGDGFITFEELETQFQQGLGARPIASPERAPASQAASSSRPAVSPRTAVSPRTAVSPRTAVSPRTAVSPRSPVAPFGGSILGSILSGQQGLSTLLLGDSDPDARLPLEERWQILEDGSEYTGQWRGRRRHGQGRLVTTDGESYEGQWAKDVAHGNGKYAFFDGATYTGEFVKGLQSGKGMEVWADNSRYEGEFREGNKNGTGIWRSAAGDMFKGNFHNDVMHGDGEYKFADGRFYRGLWKDGHMGGHGTMEWLAGADSDLEGDVFTGQWEDDMANGYGKYVHRDGSTYQGEWLKDEKSGKGFEIWSDGSRYDGDFLHGAMHGSGIWKSQTSEYRGEFRQDEYEGWGRYIFSDGRLYAGQWRRGHMTGQGEMDWPNAAKYAGGYLQDKQHGEGTYTYPDGQVYSGQWKNGTQHGTGVLKDAMGSTRPVRFKEGREVPPGRFCLGFSRPQWLRSESPPRLSEREGSPGDVHLGVLPSPVFASGGAKAPSLVSEIDGGGASLRTAISSFFGRRGREPAPSTHVAHMSSPRQSLYVSL
>CerFusPA161109058233_rbh_TGME49_292120
RMQWQHPRGVMVYEGEYKDDRKHGRGRFLWPSGRYYDGEWVAGQRHGIGEDVGMDGTTCRGVWEDNIFLEPVPETEDAGAGLGHFMSTSTHL
>CerFusPA161109066063_rbh_TGME49_292120
KSPTETYSGQWKDDYRDGQGVQTWRDHQERRQYEGQFKVGQFDGQGRMEWHSSTGITQYEGQYMDDLKHGTGKYTWCDGRIYHGQWISGRRSGTATFTNAAGTKRHGEWKDDKVVRWLDDKFNGGPGANPDARWDEECRDLHSPLP
>CerFusPA161109066845_rbh_TGME49_292120
MTVSGKELGDAAKKRSGSGSFLHCCCSSSEDTNDVAGSIGVSVLTDEKVSRTVVLEPVAETNHPADDEAKLEERPETSLELGASYTGQWKGLECHGRGRLLRPDGSWYEGEFVSSMAHGNGKFKAVNGNSYEGQWDQDRAHGHGKYIHEDGSVYVGEWSNDEKCGQGSERWSDGSYYQGEFHHGSKQGSGTYLSKNDIIVYQGQFNHDKMDGEGTYNFTDGRVYIGQWHAGHMHGEGTMEWPDGSKYIGTYIDDMRHGEGKLEWADGRSYSGPWVNGKQEANCVMINTKGKEKEGRNDNEVNERLALAAVAAATX
>CerFusPA161109069469_rbh_TGME49_292120
GLPGTLKPSRASIAGVPPPPPAGLPRAGPLESGSAVAPGPPAGLPERSSLLGDASLLSVPKPAAPVAPASLPTSAALSKDTSNTLVSAPFETDSIDKGVFRKSASAAALGSQTGSCRKPVLDDSWKRHLLDSSDESGEDSDNAFDIQGIEARRKSDMAMLPARNRTLRPAAARVRVEQKEEPLETETKKEEPLETEIKKEPTRTTEEGTNNILDPSGSVPRAHDDNSGFIVVGERPATKTSTISEKTADEIQNTGKLEVKPNGSLSSREVDAKRKALEEEAADLRRRQAQAEAKLRELDGNPPGRSSTSTVASGGWAAGLTEGSEAYSALDDEEKSVAPSVYSSASGSSKKQGLISRLLFRSQSSTEIVRAPGSSMLDTDISNLDEAWMQRHSSRMSNDGLKCTKVATNGKPYERRVCIDHRNLMLEVRQGRKGTTGVPLDELVDLNRGLDSPEFIKFLKAFKKEINSAELSRRALVCHMPSRSFSFIFASESQRDLTGQFIVYLLKSKRRGVMAGPRSGCVTSGKPSVKHPPKEGHECVAYQNCSVYEGQFQNYKRHGHGVLTLSEGTRYESEWVSDERHGAGEELWADGTTFKGSYVKGMRHGEGVMTWPEGSKYSGQFERGRANGEGELVRTDGSVYRGAFSEDCMSGEGCMRWRDGVEYKGQFSANRREGYGTMVWTSGKWASYTGSWKAGVQHGPGTLVDQQGHDYSGTFARGKLERX
>CerFusPA161109071624_rbh_TGME49_292120
MTVSGKELGDAAKKRSGSGSFLHCCCSSSEDTNDVAGSIGVSVLTDEKVSRTVVLEPVAETNHPADDEAKLEERPETSLELGASYTGQWKGLECHGRGRLLRPDGSWYEGEFVSSMAHGNGKFKAVNGNSYEGQWDQDRAHGHGKYIHEDGSVYVGEWSNDEKCGQGSERWSDGSYYQGEFHHGSKQGSGTYLSKNDIIVYQGQFNHDKMDGEGTYNFTDGRVYIGQWHAGHMHGEGTMEWPDGSKYIGTYIDDMRHGEGKLEWADGRSYSGPWVNGKQEANCVMINTKGKEKEGRNDNEVT
>CerFusPA161109077377_rbh_TGME49_292120
XLWWSCCVPNDHCCEPETMNSASTISTWSNLFSESSCGKKGTDLAEVSDTTGLPPSDADSDLHSNQSRPEFIFAGGATYTGEWLDDKPHGKGEQQFPDGSSYTGDFAKGMADGVGVYTSGHSSIHAGFWSNGRAHGKGVLMKADGSVFTGQWFDGKQNGTGLLILGDGSKYEGQFFNGCKEGVGKLNYGRDRMSCSYKGSFKNDDFHGKGVYLWPDGRKYDGEWQGGMMHGHGIFTFADGRIYEGQYTENKKDGCGVFTWPDGRIYRGQFAEGKQHGSGVWNDGKGGVQAANWDMGQVTGEAENLADA
>CerFusPA161109085382_rbh_TGME49_292120
KLATLALKRLPRGLKKIQRLRIAASLAAALEGKARLPKMGAMGSTCVRTCMHSTPEYAEDLLQGSPQVPMGHGATSSSAGVAKSEGSEGISVRVLPPVPQWWSRMQEAQARSSPPETPRFDEVYTSPRMSTFSTPRDKVGGDFLSPRHTHRSGVSVPSGKASRSEEPCSSKSEEISFEGAYLGNLRHGPGRLRMSNCTYEGEFVNDIKHGNGSLHWDDGRQYCGQFACGKFSGSAIMTWPDGREYSGQYADDRKHGEGIFSWNDGRRYEGQWICGKRHGIGLYTNAKGITRQGYWQKDRPMQWDPPGTEEAHKADAACNSGPLSLSKGPSAWGGAYPPRLPEDRVVLEPCKSDRSSTRPCGWPLPPGDDGLSDPKPPGDAGLPDPKPPGVDVVDKRTAHSEATNVANAVGPLEEAAQMDVLLPTEPRTTGTGAQVAAIEELTPRASPQPAQAWLTPVENSRAIASTRARTESAPASTDAIAPAAAAAAAASPSAETAAQHSSVDMALVDAAAKVGIEVANHSLPNRLGTEMRQNGTVCKAEANLHPNALASSSDATSTTAVQQSPQRLSETDVDLDMQARITQAAASIGIEVVRKPMLRLPAGGMQPESQNTGSCEQAPLSIX
>CerFusPA161109085635_rbh_TGME49_292120
VNMSSGGSSPSWARCSACCVSNKNDEEKGLATVASSSMWFKLPDNAKYRDAASNGELVDKGPVELDNGVVYTGQWRDGRRHGQGILVRPDGGKYDGQFEDDRACGTGTFAHSNGDVYSGEWLNDKAHGKGKFMHSDGSSYEGDWLQDMKAGQGFEMWHDGSKFKGEYASGKKHGYGVFTSSDGSAFAGQFIEDAMDGEGTYTFADGRVYNGQWRDSQMTGVGHMKWQDGRWYEGGYLGDRKSGEGKFCWPDGRSYVGQWKAGKQHGIGVYIDVKGVSKRGEWDSGKRAKWLDP
>CerFusPA161109096036_rbh_TGME49_292120
XAYMGATPRGSLSLSRGQEALNSSSLSSGGAFSSQLVTDFTPDVGRKKFGFSHEEVNDTGSAYYEGQFRLYQRSGEGTLHNPDTGLKYVGQWQNDQYHGDGDNSWPDGSRFVGQWKDGQKHGYGEFVSADGLHYLGQWDSGKRHGNGAQEYKNNDLYKGGWWYGMCSGAGTYYFADGSKYEGVWANGRYDGSGVLYDGAGGRERLWYKNGKLMKRQVLTTGAPEAQSRKDLIGSKVVYNHTRDDMSRPALRSKLHPSKYFTQRATGGIDLTAPPLRPSRVATASTX
>CerFusPA161109107526_rbh_TGME49_292120
XDGQYEGQVENGKAHGQGIYTYSDGARYEGQWQADKHNGEGIYTWSDGSRYEGHR
>CerFusPA161109110388_rbh_TGME49_292120
SPLFTKQPVFAIAAKPRAXEDIDERERFRYERKEYAFPNGVKYTGQWIEDEPDGEGVQVWPDGGRYKGEFRSGRAE
>CerFusPA161109115433_rbh_TGME49_292120
MQEHTVLCDQEKTVLCNPSCAPDEVGFALLREDHRAASRYTRGRVRLQDGSVYAGQWIENEPDGQGRQDFPDGGSFVGEFRDYEAHGDGICEFPDGMTYKGRWLHDHAHGEGNCSQGKNIYRGGWADGRHDGEGTLVFENGMKYAGQFREGLMYGHGKVTYPPFMDGGVGGAFYEGQFVDNELSGHGAFFWKDGRKYEGQWRRNKKHGHGEFHFPDGRRYVGQYHADERSGTGTFEWADGRAYQGKFLRGKQHGGGLYKTEEGRKKVGIWDLGRLRQSEAISDEITWSGVARRNYAV
>CerFusPA161109116057_rbh_TGME49_292120
XFREGRCVEELFETCVPALELDGADGTEFQRVFSGICDSTVQRTRMHKHIPDVDEDGNALEGKAIVLFLNGDKFLGTLKNGMKDGPGMYVYADDTAYKGHWRMDSIGGMVHPVPDSRQPQPVLDLHAINERNQKQTQALRQF
>CerFusPA161109118425_rbh_TGME49_292120
NDEPDGQLVLTEVQQPPSFLEPEAEADLLEEEVPPMPELPSAAKHLLDSAGQRTERGEIQLLGGSRYKGQWKGRERHGQGVLAMPDGSRYEGAFECSQVHGFGTFTESCGSTYEGEWEHGQKHGYGIYVHKDGSTYKGEWEQDDKCGQGEEFWQDGARYTGEFGQGCKHGEGIYVVDAVTRYSGQFRQDKMEGKGKYWFMDGRIYTGQWLAGHMSGRGKLDFTDGSTYEGGFENNLEHGQGTFRGSQGQTYSGQWFKG
>CerFusPA161109120380_rbh_TGME49_292120
XEDGSFNSEADIAEERPEDQPPALMPKVTPRDHELQIKGPCFDEDAPPDCDYLLVERPPYKFADGTIYEGEWCGGTPMGVGLKDFPDGQK
>CerFusPA161109131397_rbh_TGME49_292120
MSRGSAVAPGPPAGLPERSSLLGDASLLSVPKPAAPVAPASLPTSAALSKDTSNTLVSAPFETDSIDKGVFRKSASAAALGAGSQTGSCRKPVLDDSWKRHLLDSSDESGEDSDNAFDIQGIEARRKSDMAMLPARNRTLRPAAARVRVEQKEEPLETETKKEEPLETEIKKEPTRTTEEGTNNILDPSGSVPRAHDDNSGFIVVGERPATKTSTISEKTADEIQNTGKLEVKPNGSLSSREVDAKRKALEEEAADLRRRQAQAEAKLRELDGNPPGRSSTSTVASGGWAAGLTEGSEAYSALDDEEKSVAPSVYSSASGSSKKQGLISRLLFRSQSSTEIVRAPGSSMLDTDISNLDEAWMQRHSSRMSNDGLKCTKVATNGKPYERRVCIDHRNLMLEVRQGRKGTTGVPLDELVDLNRGLDSPEFIKFLKAFKKEINSAELSRRALVCHMPSRSFSFIFASESQRDLTGQFIVYLLKSKRRGVMAGPRSGCVTSGKPSVKHPPKEGHECVAYQNCSVYEGQFQNYKRHGHGVLTLSEGTRYESEWVSDERHGAGEELWADGTTFKGSYVKGMRHGEGVMTWPEGSKYSGQFERGRANGEGELVRTDGSVYRGAFSEDCMSGEGCMRWRDGVEYKGQFSANRREGYGTMVWTSGKWASYTGSWKAGVQHGPGTLVDQQGHDYSGTFARGKLERWDGX
>CerFusPA161109132013_rbh_TGME49_292120
GSSSCGRQAGDHGPFFLAVCMGAAQGLTMCGNSQEACCGKTAASSGLSRICPADASKARFGEGKDVQMSCLEAAGSTVAGNGSAPAVLIRSRDLAAAFPSPEGTVKYEDGSSYVGQIVSGKRQGDGVWSSDSEEYAGQWKNDQREGQGRQTWKAGRVYEGQFKDGKFDGLGRMEWHMADGIMVYKGEYVDDLKHGQGWYIWPDGRIYDGEFRQGMRSGRGTYTNENGQVRQGVWKDDKIERW
>CerFusPA161109132979_rbh_TGME49_292120
MGGGHCSCSCARLVPEGEDDVLGTTQCAPLGIPAASPRFEGGFDAADEEQITADGAAVAGVPPLPNWLHRLQHKGLPEGGQDEEVLQETPRFDDLLATPRQTNPPAIQTPKESPRPGSEEMIAGARAMEVSYDGAYLGTMKHGRGKLRMTECTYAGDFRHDQRHGHGELRWDDGRVYKGQFENSKFHGVAAMTWPDGRSYAGFYADDRKHGEGTFVWTDGRRYAGQWDAGKRHGIGVYTNAKGLTRRGTWNMDRPVEWEAPELDSTKEEKADVSDQNXQPSMMHQPIIGKWGSPLHSRCCCVGCMLIEPTRGSSRKLAPVVVADDQIRRLVDRX
>CerFusPA161109133005_rbh_TGME49_292120
XLAQGALVSSAASLQAAMGLACCAGQDGPKVGVDAETFDSKGKTRRIDTHTFSNGATYAGEWVGRLRHGQGIQEWPDGAKYEGQWE
>CerFusPA161109135909_rbh_TGME49_292120
FCGRSSASECCRRVGSGEAGLVQQPMAYPNVGSDSAVDGAASDSIFGFVSGLKETASEKAGGMVAATGGHGSGIHECQDSEEVYEDGSSYKGQLLEGRRHGNGDWKSSTETYSGQWKCDYRDGHGRQTWRDQQAHRIFEGQFKFGQFDGHGRMEWHSPGGVTVYDGQYMSDVKHGTGKYSWSDGRSYDGQWKAGKRSGTATFTNSAGVQRRGLWKDDKVDNWLVEEFDTGAGANPDTRWDEERRDLHSPLHSADSGVAX
>CerFusPA161109135974_rbh_TGME49_292120
XLHDGPLPKSLSVRSAAALLAIXNHDKAAASCAVLDSGNGAAGEGVTKRQRSFAATGRSASGGADQPTLSRRWSQAEVTEADFDRLDHNGDGFITFEELETQFQQGLGARPIASPERAPASQAASSSRPAVSPRTAVSPRTAVSPRTAVSPRTAVSPRTAVSPRTAVSPRSPVAPFGGSILGSILSGQQGLSTLLLGDSDPDARLPLEERWQILEDGSEYTGQWRGRRRHGQGRLVTTDGESYEGQWAKDVAHGNGKYAFFDGATYTGEFVKGLQSGKGMEVWADNSRYEGEFREGNKNGTGIWRSAAGDMFKGNFHNDVMHGDGEYKFADGRFYRGLWKDGHMGGHGTMEWLAGADSDLEGDVFTGQWEDDMANGYGKYVHRDGSTYQGEWLKDEKSGKGFEIWSDGSRYDGDFLHGAMHGSGIWKSQTSEYRGEFRQDEYEGWGRYIFSDGRLYAGQWRRGHMTGQGEMDWPNAAKYAGGYLQDKQHGEGTYTYPDGQVYSGQWKNGTQHGTGVLKDAMGSTRPVRFKEGREVPPGRFCLGFSRPQWLRSESPPRLSEREGSPGDVHLGVLPSPVFASGGAKAPSLVSEIDGGGASLRTAISSFFGRRGREPAPSTHVAHMSSPRQSLYVX
>CerFusPA161109136168_rbh_TGME49_292120
XPLTHAPGVMPATGLLDGQASKPGENRDGSRDISGEVNAAFKRAEEVIPDAGEALAEREDEDEEEEEDGEGEWDEEEEEEEDEDGDEEDEEQAGEEEDDDKEAEAKEGSDAVVNIRPGPRPPERISEDAGEKDEDAVEKDEERDPDSEAVYPDGSKYYGQWLQGLRDGQGKLTWPDGRSYEGEFRKGGVHGFGMYKHQSVISYKGDWAHGKQHGKGTEELPDGSSYVGKFDSGKKSGQGTYTFPEGSVYEGEFLDDSIHGHGTYIWTGGGNGRKYSGQWVKNKMNGKGDFTFADGRRYSGQYVDDRKHGYGTFHWPDGRKLQGMWRLGRPQGSGRKEDKPEETAANNHKSPRWPNRKSRKPEP
>CerFusPA161109137728_rbh_TGME49_292120
PCCPLREEGVAQISDSCAHDLPRVASLPCFPAKNVQVENRPPYSFSDGSTYTGSWFNNERCGPGVQVWPDGASYKGEWLNGAVHGFGRFEHPDGDGYEGEWVADRSHGFGTYTHSDGSFCSGTWENDVQNGKGLEVWTDGSMYRGDFANGLKNGSGRFNWKDGSSFVGQFHRNVMHGQGIYKWPDGRTYQGRWQQNRMHGRGTFSWPDGQVYCGEYFDDAKHGIGMLQAADGRIFAGRWSEGELMVGHCGVLLKEHSQLQTEIQSSLQPEPCDISGKDDAEYEPELTHDSELVSILX
>ChrVelCCMP2878000745_rbh_TGME49_292120
MSVSASSSSSWGSASLDAAQLQLQRGAEALQRFSTQALGRSRNFADWVREYVNKEVEPVLRAHLSKLKGFFADRPGTFWAVAAPVTLVPLAFLLRWLLSPRVQTLEFDEHGNKSTYVGQVKNGLRHGFGRQVWEEGTEFVGYWKNGFAHGKGKMKHNDGDVYEGQFVEGKACGFGVYNSKVKGSVYRGQWFNDLQHGNGREEWADGSEYRGYHEGGLKHGQGTLTWADGSVYKGEFRHNSIHGLGQYKWADGRTYEGQWQHSQMWGDGIFTWPDGRRYKGQYVADKKEGQGEFVWPGGKTYRGGWREGKQDGEGVLLHPDGSTRRGVWSDGRRMQWLDPPPGLAGGGGTNGSAKNGQQGEPGGTSVVEYGGDPSASP
>ChrVelCCMP2878001003_rbh_TGME49_292120
MGGANGKCCEGSCLDRSRPKESIAVEAASGGGYEPQPIVNSNTRDFDKMPTMMSGPISRQEVPAAGGISERGGTGADAADGEGWARDDGCRCVGDPMGSQGVIKFGDGSEYSGQWNRGYAEGEGTLMRSDGSKYEGQFERDVPHGNGTEVYPDGSVYRGEFIDGAKEGHGVFEWTNGTRYEGQFQKNAFHGYGRYDWNDGRKFRGQWADNKFQGYGRMTWVDGRKYEGFYVNDRKSGLGTFEWGDGRKHTGNWLEGKQHGKGIFTTSNGFARAGVWERGQRTEWTSKAVAEADIDEIKEPEIFPSPPPEMPKDFFAPE
>ChrVelCCMP2878003802_rbh_TGME49_292120
MGNANCGGSKCCESLGVKKKQTTISAIGGKEVPFHPPPTQGMALSQSPQPVVGEPQTGGNEAQTEESPQTAGGRAFYSQYFHSDSPLTPRSAQKMADDPGSPGALVSKPPMRFVSGATYTGQWKNGKRCGEGKLETSENALYIGQWSGNRTNGIGFFKHPDGDTFHGQWVNNTADGIGVGTFLKEGSEATKYFGNWKDDLQNGAGLETWEDGSSYAGEFIDGAKHGYGVYKWADGGEYTGEWRNNEIDGFGVYVGSDGRKFRGEWRRSQKNGVGVHEWDAQRYEGEYADDKKSGFGGFFWADGRSYKGFWKDGHQHGHGIFTGKAPNHETREGVWENGKRREWIG
>ChrVelCCMP2878006296_rbh_TGME49_292120
MGQCACLDSHGRAEKKVEVEVLRGRDEGYAPAAGSQASNALQKIGMTPGVEEGGVEGDLVALPEIKLEGGTLYTGQWRGTVREGEGVLERPDGGRYEGQFVNNRAEGYGKFFHANGERYEGQWKADKAHGFGTFYHEDGSLYEGQWVEDMMQGRGTEKWTDGSRFDGEYL
>ChrVelCCMP2878009616_rbh_TGME49_292120
MLVVGSASISQCSSGAGTERSFEKVRAAFQGSCQPSANALSALPLGSNAIQSLKSWLEDAQNVTSEIRQALLKDHEPEKLSKTKLISLMKKELGDNWRDRFSSFEDEPFAVSSIAQLWQRRQSEGRRRHIQHQEQLLPLHRRPLLFGHLTKEWRHEHNYQKEAEQQNKYREKIHNYEQSRAARRDLKEPALCVPSVVNDLTTKKVLTTEFAEGIPLREVAEKLPFSVRLSVARSLLRLFTAELTSTKLMKAEANEGDFIYCPDTNRLFLLDFGTTESLHGFSDNVLSLWRGLRDMEREYPRVFFSLQQWQLIDLAKGPLGEIISDTALASLLISICTDMNIFFNQGVILQAQAKLREYNSTVFRGFLSLFKETEGDNGVRPQREEEKETHDQKRVPPFFIPLCVVVRKLLGVSLVILRLVKGVGHLDQLHLLFDFRRSLLDALDGAPLLRESDPFLTAGAPDPHPGWDLNKIIQRVVEQERQKWEEAEAARKQAEKNRQNDGPSKTNHHFGSVEPYPGYYPYVPYPGDAPRTDHHSSSSQKWETTEEAKAQAHQKILQRDLEELSRLPGLTGEDRVEWRPPYQFQSGSSYSGEWKGNKRHGWGKMGWPDGTSYEGEWKETNAEGKGRLRHSDGEVYIGEWKNNTTYGFGTHFHQNSTSYSGGWKNDLQYRGEFYLNDIHGIGTYKWADGKSFSGEWKNNKLDGMGTFEWPDGRRYSGTYTEDRKKGFGIFHWNDGRRYEGFWKDGKQHGQGRFFQRNGVSRLGEYENGQRLRILSEDSREPPPQASTQAPPQTSTAAPVGPRGAGGPVGGVQLGGDCAPGTHL
>ChrVelCCMP2878023449_rbh_TGME49_292120
MQVSGLPITSTAPAPPSYVYSSRVRPQGESWRYADFPTLGRKKSAFLSTKGVYDGEVNLRTLQRCGFGQYTYEHATYQYRGDWLDGKKHGEGCMGHGMRRYPDGSAYRGEFLKGERDGAGEARDADGTIYTGAWKLNRRSGYGSRYTGSFVRSLYEGFGRFESSETKVSVSPNISKLQPDEIMKTKRDAKQKDGGGKEDGEAGGLLPTDGDVLWVYEGAFKEGKREGGGRLVDRVTGLELWTMWKEGSPAAGVASSFGVDVPEQPVVETKGNAKGKKGDPAHLRKIPPSLLPLCCSPSPHRAGRERPEKNEGTEGTASTDLQTLPHKPGVCHKGPTPGETGRLVRFRLLVVQPGEGGSEEVVPWGDPQVEIPRWEVCARLRDSQLHFGIPSEPPEAAAPPAPEESTPAESGENGQNPAEGQSDKAQTTETNKDEDPLKTKRQTQVLEVADSEEGTFVSDTLAVARRISEFPLKRGESRVPAEALTLPPELPPGDCVLEISDLSGALITNLLESRPAPPPDTQEGTDGAQEGGEAEGQKTSENTPAEGSAEKEERQEKINDGKDLSRGLADNVFVPLAPIRIHLIVI
>ChrVelCCMP2878028708_rbh_TGME49_292120
MGAHCSCFDAKRREQEHVEVLKNGEMAYSDPGPFTHEGGRPVHRSRTMLADGSCYTGEWVGQQREGSGILEKPDGGKYVGDLKANKAEGYGVFYHPNRDRYEGQWKGDKAHGEGKFIHRDGSMYEGQWADDLQHGRGVEFWVNGSKFEGEYVMGHKNGPGEFTWEEGSSFAGTFKDGSIHGTGTYKWSDGRVYEGQWENNHMHGQGRMSWPDGRVYSGEYVKDQKSGFGVFTWKNGSAYRGMWKDGKQHGEGELTEPTGKTFQGVWNKGSLVHVKEEEE
>ChrVelCCMP2878030650_rbh_TGME49_292120
MGAHCSCFDVNKRDDEHVEVVKKSGALASSQYGSASHSATQSGGKPVHRARQKLPDGSFYTGEWVGDTREGSGILEKKDGGKYVGDLKGNRAEGYGVYYHENGDRYEGQWKADKAHGDGKFVHSDGSCYEGQWAEDMQHGRGVEYWADGSRFEGEYIMGQKNGRGEFTWGEGSSFAGEFKSGSIHGQGTYKWSDGRIYEGQWEDNHMHGQGKMSWPDGRAYEGEYEKDRKSGFGVFTWKNGSVYRGMWKDGKQHGEGELTEAGGKKTTGVWVRGSMEPPSSERG
>CliVirW24003798_rbh_TGME49_292120
PEYMTNEDVRQIEVLLSNLDRDIAGLEPRNEVFNFPNLDDLENQIKADYLTKLTPEERNNIKHTQTIEFPESTYEGDVIGTQRVGLGTIRYKSARVYFGEWKNDLRHGRGIELYANGNKFSGNFAHGKAEGFGIYTWENGEKYVGEWRNGVKEGRGEWIGLNGDRYSGEWRDSKAEGWGKHIWANGDSYEGQWVACVKHGLGIEKYAVSGEEYKGQFVEGQPNGYGHYSYSNGSHYRGHFKEGQKHGKGSLKLSSKHTYVGDFANDLKEGRGCFRWNSGNVYLGEFKADKRHGKGIMKWTDGSEYKGDWKDGIQHGYGTMSFTDGRETKKGYFEKNTFVRPA
>ColAng003787_rbh_TGME49_292120
KQWYQRRVHGEFFFYMGQCAACLTQCGENDIINVDDKKSGNTMVDGDLLSKNNIPFNLDNIDKLVKQPSRDPKLIQETEKEIAEGFYTGQWLNGKRHGCGRTERRDNCVYEGQYVNDVPHGVGIFTYEDGSVYKGQWVNGAAEGTGTFIKGNGFTYTGDWKQNAQHGYGVEECAETRYEGTFVNNMKEGRGVFSWRQGSVYDGEFHKNKIHGQGTYKWDDGRVYTGQWVESTMSGKGTTAWPDGRRYEGDYLDNRKHGYGKFSWPNGRCYEGQWKEGHQHGEGAFLRKEGGKSKKYYWVYGTRHKTKPQELIDEERGIPIARGNKPKGADDQQMLNDDQSDDENQQQTTAKSYPAKNSGASVPVRR*
>ColAng012996_rbh_TGME49_292120
KAVVSTQSTWGNSRMGACLCAHNTVKEDTDLQPDQFKDVSLDPKIKLVAKGPVEVEKGIFYTGQWHNNNKWGHGTQTWPDGAMYQGEWKNGCASGKGRFTHADGDVYDGQWENDKANGQGTYYHSDGSRYEGQWKDDQKDGRAVEVWNDKSRYEGEYRDGRKHGQGCFTWADQSYYNGQFVNNFISGSGTYQWVDGRRYTGQWENNRMNGLGCFVWPDCRTYYGQYKSDKKEGYGEFSWSDGRLYRGEWLNSKQNGIGVHVSSDGRVRVGEWKAGHRVAWLDDKDPNKTLIELKWKYQFEKEGKLNVEELKAIALKEQKSLGIKIESGSRNRGDEEVN*
>ColAng013002_rbh_TGME49_292120
KQWYQRRVHGENSRMGACLCAHNTVKEDTDLQPDQFKDVSLDPKIKLVAKGPVEVEKGIFYTGQWHNNNKWGHGTQTWPDGAMYQGEWKNGCASGKGRFTHADGDVYDGQWENDKANGQGTYYHSDGSRYEGQWKDDQKDGRAVEVWNDKSRYEGEYRDGRKHGQGCFTWADQSYYNGQFVNNFISGSGTYQWVDGRRYTGQWENNRMNGLGCFVWPDCRTYYGQYKSDKKEGYGEFSWSDGRLYRGEWLNSKQNGIGVHVSSDGRVRVGEWKAGHRVAWLDDKDPNKTLIELKWKYQFEKEGKLNVEELKAIALKEQKSLGIKIESGSRNRGDEEVN*
>ColAng013004_rbh_TGME49_292120
KSSGINAEYMGTPNSRMGACLCAHNTVKEDTDLQPDQFKDVSLDPKIKLVAKGPVEVEKGIFYTGQWHNNNKWGHGTQTWPDGAMYQGEWKNGCASGKGRFTHADGDVYDGQWENDKANGQGTYYHSDGSRYEGQWKDDQKDGRAVEVWNDKSRYEGEYRDGRKHGQGCFTWADQSYYNGQFVNNFISGSGTYQWVDGRRYTGQWENNRMNGLGCFVWPDCRTYYGQYKSDKKEGYGEFSWSDGRLYRGEWLNSKQNGIGVHVSSDGRVRVGEWKAGHRVAWLDDKDPNKTLIELKWKYQFEKEGKLNVEELKAIALKEQKSLGIKIESGSRNRGDEEVN*
>ColAng017496_rbh_TGME49_292120
KQWYQRRVHGGKMTAEVDATPNDRVDCAKLISALTMDVRKVAPIELGEIPTISAPKTFQFQSGSTYTGEYSGTKKWGRGHWTHPEGDSYSGQFEEKHAGWGVYVTGRSGKKYAGQWVDGMMSGWGVYFFNPQETEYFIGQYANDKKHGIGMYHFADSGYNKAQTWENGELKREVDADEQTAAGYIAAVRNIIAHVQTFAPQYKSVGFPSV*
>ColAng025579_rbh_TGME49_292120
SPAPSSIRAPSSSATPSTSPVRSFLSRRVPPVSPNVAAPSHKQRSSVGDVLAADSFPSPLLQHRSAPPAEETASRQQRSQLPSNDSAHPSSGSPYLSNRHRTLQPLESEPATPDHPPSFESLSENHGSHLPSVSGRKSSDRRGTNRSTSTVRRREEGTQSSQTRISPAASEQLQQQQQQTGNKTDNTTNNKTSSSKKESKTAEIKSTSQLIDRNDANPLARQVKTSATVASPSPPPMIDPEASLSMSPTDGPRFGKHSWPDGSYYEGYFMGSNVHGHGKYVWGDGRVYVGGWVNGAMEDGAGETDAI*
>ColAng025582_rbh_TGME49_292120
TSSSTQSTWGSHPSPSKAGSTRKDALPNTISGSVTHNSNNNNNNSPSRNATAGPFASPPQTARRPPTSSTSSAGRQVSSVSQNRAVGNVQQPNNIPLKKSSLLNNSASPSMGLVSTFQPLQNNTPRSLSNVIASSPSPRPPPANQNGAYQIASVSPAPSSIRAPSSSATPSTSPVRSFLSRRVPPVSPNVAAPSHKQRSSVGDVLAADSFPSPLLQHRSAPPAEETASRQQRSQLPSNDSAHPSSGSPYLSNRHRTLQPLESEPATPDHPPSFESLSENHGSHLPSVSGRKSSDRRGTNRSTSTVRRREEGTQSSQTRISPAASEQLQQQQQQTGNKTDNTTNNKTSSSKKESKTAEIKSTSQLIDRNDANPLARQVKTSATVASPSPPPMIDPEASLSMSPTDGPRFGKHSWPDGSYYEGYFMGSNVHGHGKYVWGDGRVYVGGWVNGAMEDGAGE
>ColAng030023_rbh_TGME49_292120
MGGCLCVNSEAHQGNSDFKEKNLEIVAKDKVEIDKGVYYTGQWLGDKRHGEGTQEWPDGAKYEGQWKDGLANGRGKFTHADGDVYDGEWVNDKACGYGTYHHVDGSRYVGEWKDDQKHGRCMEFWADGSRFKGQYNMSKKHGDGIFEWPDKSVYKGQFFENEIHGNGVYSWADGREYSGQWEHNRMTGKGTFKWKDGRCYFGQYVADKKDGYGVFQWADGREYRGQWLDGKQHGLGVFKNFEGLWRKGQWKGGHRDGDWLSPVAYPSGEEPPGFFDGLGKPEGFSVEELMAMQKTLAGEAGTR*
>ColAng053446_rbh_TGME49_292120
QDICPQTLGYASESHAAEVIGKFAKKMGQFHSKFKVMQCSNTDNCFATIIDGQPYIIYDRDFLNRVERTAQTDWAAISILAHEIGHHANFHTIDKEGSRPEKELEADYFSGFWLHQMGATLAQAQQAIIYFQEENVTSTHPPKSQRLLAIKKGWEEADTEKQIEVSREPKNNQPKVQSDAEESFKSISLIESKPISPIESSLKKTGCISGDCKEGEGLFVHKTQGSYQGMWKNGKRDGYGIQYYPDGTKMFEGEYKAGKREGNGIYYFQHGERFEGKFVNDGTTEEGYYILINNDESDVELTYFFSDGRKEIIQIINE*
>ColAng053447_rbh_TGME49_292120
YLWFDILYIISSGINAEYMGSFKSISLIESKPISPIESSLKKTGCISGDCKEGEGLFVHKTQGSYQGMWKNGKRDGYGIQYYPDGTKMFEGEYKAGKREGNGIYYFQHGERFEGKFVNDGTTEEGYYILINNDESDVELTYFFSDGRKEIIQIINE*
>ColAng054314_rbh_TGME49_292120
SSGINAEYMGTWDDGRVYEGTFNRDLRDGYGVFVWADGRKHMGLWRNGVREGVGIFVTATGFARRGLWQNGDRSSWESDPVVVHDIESIMPKNLSQRIPPYIETLKTENAEALSQLVQQMSTPNFKKRLQEWKASL*
>ColAng072575_rbh_TGME49_292120
VLFRSKQWYQRRVHGIYDRDFLNRVERTAQTDWAAISILAHEIGHHANFHTIDKEGSRPEKELEADYFSGFWLHQMGATLAQAQQAIIYFQEENVTSTHPPKSQRLLAIKKGWEEADTEKQIEVSREPKNNQPKVQSDAEESFKSISLIESKPISPIESSLKKTGCISGDCKEGEGLFVHKTQGSYQGMWKNGKRDGYGIQYYPDGTKMFEGEYKAGKREGNGIYYFQHGERFEGKFVNDGTTEEGYYILINNDESDVELTYFFSDGRKEIIQIINE*
>ColAng072576_rbh_TGME49_292120
VLFRSKQWYQRRVHGNVTSTHPPKSQRLLAIKKGWEEADTEKQIEVSREPKNNQPKVQSDAEESFKSISLIESKPISPIESSLKKTGCISGDCKEGEGLFVHKTQGSYQGMWKNGKRDGYGIQYYPDGTKMFEGEYKAGKREGNGIYYFQHGERFEGKFVNDGTTEEGYYILINNDESDVELTYFFSDGRKEIIQIINE*
>ColAng072577_rbh_TGME49_292120
VLFRSKQWYQRRVHGFHTIDKEGSRPEKELEADYFSGFWLHQMGATLAQAQQAIIYFQEENVTSTHPPKSQRLLAIKKGWEEADTEKQIEVSREPKNNQPKVQSDAEESFKSISLIESKPISPIESSLKKTGCISGDCKEGEGLFVHKTQGSYQGMWKNGKRDGYGIQYYPDGTKMFEGEYKAGKREGNGIYYFQHGERFEGKFVNDGTTEEGYYILINNDESDVELTYFFSDGRKEIIQIINE*
>ColAng072578_rbh_TGME49_292120
VLFRSKQWYQRRVHGHEIGHHANFHTIDKEGSRPEKELEADYFSGFWLHQMGATLAQAQQAIIYFQEENVTSTHPPKSQRLLAIKKGWEEADTEKQIEVSREPKNNQPKVQSDAEESFKSISLIESKPISPIESSLKKTGCISGDCKEGEGLFVHKTQGSYQGMWKNGKRDGYGIQYYPDGTKMFEGEYKAGKREGNGIYYFQHGERFEGKFVNDGTTEEGYYILINNDESDVELTYFFSDGRKEIIQIINE*
>ColAng072579_rbh_TGME49_292120
VLFRSKQWYQRRVHGISLIESKPISPIESSLKKTGCISGDCKEGEGLFVHKTQGSYQGMWKNGKRDGYGIQYYPDGTKMFEGEYKAGKREGNGIYYFQHGERFEGKFVNDGTTEEGYYILINNDESDVELTYFFSDGRKEIIQIINE*
>ColAng097589_rbh_TGME49_292120
VLFRSKQWYQRRVHGIDKLVKQPSRDPKLIQETEKEIAEGFYTGQWLNGKRHGCGRTERRDNCVYEGQYVNDVPHGVGIFTYEDGSVYKGQWVNGAAEGTGTFIKGNGFTYTGDWKQNAQHGYGVEECAETRYEGTFVNNMKEGRGVFSWRQGSVYDGEFHKNKIHGQGTYKWDDGRVYTGQWVESTMSGKGTTTWPDGRRYEGDYLDNRKHGYGKFSWPNGRCYEGQWKEGHQHGEGAFLRKEGGKSKKYYWVYGTRHKTKPQELIDEERGIPIARGNKPKGADDQQMLNDDQSDDENQQQTTAKSYPAKNSGASVPVRR*
>ColAng097593_rbh_TGME49_292120
CSSDLSSGINAEYMGEFFFYMGQCAACLTQCGENDIINVDDKKSGNTMVDGDLLSKNNIPFNLDNIDKLVKQPSRDPKLIQETEKEIAEGFYTGQWLNGKRHGCGRTERRDNCVYEGQYVNDVPHGVGIFTYEDGSVYKGQWVNGAAEGTGTFIKGNGFTYTGDWKQNAQHGYGVEECAETRYEGTFVNNMKEGRGVFSWRQGSVYDGEFHKNKIHGQGTYKWDDGRVYTGQWVESTMSGKGTTTWPDGRRYEGDYLDNRKHGYGKFSWPNGRCYEGQWKEGHQHGEGAFLRKEGGKSKKYYWVYGTRHKTKPQELIDEERGIPIARGNKPKGADDQQMLNDDQSDDENQQQTTAKSYPAKNSGASVPVRR*
>ColAng102805_rbh_TGME49_292120
CSSDLSSGINAEYMGKKEGYGEFSWSDGRLYRGEWLNSKQNGIGVHVSSDGRVRVGEWKAGHRVAWLDDKDPNKTLIELKWKYQFEKEGKLNVEELKAIALKEQKSLGIKIESGSRNRGDEEVN*
>ColAng115777_rbh_TGME49_292120
RSSDLSSGINAEYNRMTGKGTFKWKDGRCYFGQYVADKKDGYGVFQWADGREYRGQWLDGKQHGLGVFKNFEGLWRKGQWKGGHRDGDWLSPVAYPSGEEPPGFFDGLGKPEGFSVEELMAMQKTLAGEAGTR*
>ColAng115778_rbh_TGME49_292120
RSSDLSSGINAEYMGKHGDGIFEWPDKSVYKGQFFENEIHGNGVYSWADGREYSGQWEHNRMTGKGTFKWKDGRCYFGQYVADKKDGYGVFQWADGREYRGQWLDGKQHGLGVFKNFEGLWRKGQWKGGHRDGDWLSPVAYPSGEEPPGFFDGLGKPEGFSVEELMAMQKTLAGEAGTR*
>ColAng115781_rbh_TGME49_292120
TLFRSKQWYQRRVHGWPDKSVYKGQFFENEIHGNGVYSWADGREYSGQWEHNRMTGKGTFKWKDGRCYFGQYVADKKDGYGVFQWADGREYRGQWLDGKQHGLGVFKNFEGLWRKGQWKGGHRDGDWLSPVAYPSGEEPPGFFDGLGKPEGFSVEELMAMQKTLAGEAGTR*
>ColAng136122_rbh_TGME49_292120
KAVVSNAEYMGFEGECHGVGKLISGRDGSVYEGNFHRGQKKGRGKITYSDGRTLEGKFRDGKIYTGEGVLVNKDKSSYQGAWIKGKKHGPGILTLQDGTVTRELWDNGKQLQ*
>ColAng142108_rbh_TGME49_292120
KQWYQRRVHGSEKEDSTNIFLVEKDTYQFPDGNIYTGQWNIAGNINQRWGAGSQQWTDGSSYVGQWVEDVRCGEGKSTAANGDVYSGQFKNDMVCGYGTFTSVTGSHYTGFWKDN
>ColAng147143_rbh_TGME49_292120
SKQWYQRRVHGHGQWDDNKIHGYGLYIGKDKRCFSGTWRASEMHGIGDYTWQDNRRYEGEYVADKKEGFGIFTWADGKRYEGFWKDGKQEGEGRYYNLKGQGRLAIWEKGIKKHWADEEKV*
>ColSpeColp10041417_rbh_TGME49_292120
RVQCLLAILSLEILIVVQLHGQWRGSARDGQGTQIWPDGAKYVGEWKNNKAHGRGKFWHADGDTYEG
>ColVieColp7a272573_rbh_TGME49_292120
RRVHGKRNKELRAQEERQRKEEERQRKEQKREQREMRKRYNIAYVGGGGPWFYRGEFKMGRLHGDGEIEWANGVKYSGQFKDGKRDGKGFIQFPDGSSYTGEFRQDRMEGVGLKTLPDTSFYRGDFLDGQLHGHGTYRWPDGTEFEGAWERNEIQGRGTRKFPDGTTISGIFSAEGVNGRGVKRWANGCVYEGEFVRNRLHGYGRYTWPNGVQYTGGFVDEVMQGEGMLVWPETPSDSLRNGSQGLSSLDGTTVLPPPAPAPSPPATSPTSPSPAPAPPTSLPPSSRRSSIVSAANSSRRSSSAAPIETGDIPSASPPVSSSTPIPTSLRDKSSPVAFASSTSS
>ColVieColp7a345566_rbh_TGME49_292120
EYMGAQQAIIYFQEENVTSTHPPKSQRLLAIKKGWEEADTEKQIEVSREPKNNQPKVQSDAEESFKSISLIESKPISPIESSLKKTGCISGDCKEGEGLFVHKTQGSYQGMWKNGKRDGYGIQYYPDGTKMFEGEYKAGKREGNGIYYFQHGERFEGKFVNDGTTEEGYYILINNDESDVELTYFFSDGRKEIIQIINE
>ColVieColp7a447280_rbh_TGME49_292120
IMSDGYESDEGVYEGETDSQDRMHGKGKYTFATGDCYEGDYFENEMHGKGKYTWADTTA
>ColVieColp7a484494_rbh_TGME49_292120
EYMGTLKHGTGRYGFADGSYYFGQWVDGQMEGKGVFYEASTGDKYDGVWEGGRRVQGVYRYSNGDMYVGGFDRETGTKKTGPSLVLDDCILYKALYREDRLIKRDLVLLPAHNSWEALLAGHNTTSNSGVTTNRATGRSPSPVKRAGSPQQQPFGRNASIQHAAGGIAASPQYKAPRKVSTFAQQSASQI
>ConMagCOL2001561_rbh_TGME49_292120
MLKDAQVPSNSGKDLYQLEEESIKRQFEEVKVKISQISKNIMNLFTSENLSGKEFYEESLEEAGDYVGEWDEGLRDGVGRNVWPNGDIYEGQWSQDMQNGWGQNIWSDGSKYIGYYLNNLKSGVGEYHWEDGSKFTGE*
>ConMagCOL2002685_rbh_TGME49_292120
YKDKRHGQGKHYASDGVISKGSWQNDYQEGKGRQNFPDGSKYIGNFTNGVKQGNGTQIWPNFGIYIGEFEQGAINNEGEFVWQDGRVYKGQWVNGEMNGNGCFTWLDGRKYIGEYKKSLKHGYGEYYHTDGTAYKGHWRKGN
>ConMagCOL2003075_rbh_TGME49_292120
NSCSCVSQSNTSTIHEDLEVIQIEDNRSREILESEVGYTVQSFLDVYPPGSDLARIAENKLGPFQFNSYDGFPKELTPPVKVDNGSVYIGQFSQDGKKSGRGIFLWPDGSKYIGYWVDNQANGLGRLIHADGDVYEGEWQEDKANGKGKYIHFNGATYEGDWFNDKQEGYGIEK*
>ConMagCOL2003855_rbh_TGME49_292120
MLDGSQYKGGWKKDYQHGYGVDQMADGAEYRGNYYKGQKQGSGILRIPELGVYEGEFSQNMIQGNGKMTYDNGNVYQGNWVQGVEQGQGTLNYANGSKYEGEFSNGRQNGQGVLKFIDGAVYYGEFKNGRMHGKGEMADKRGKKRKGVWVKGNMKPKSRGLRQLVVFVLEK
>ConMagCOL2007320_rbh_TGME49_292120
MGFPDGFGYIKYPDSSLFSGQFYSGFIKYGSFTSSNGDVYTGNFNKGKYHGEGIMQYSNGESIKGTWKRGKVEGEVLIKLIDGNTLEGKLSDNVIQGPATYETEDFVYIGEFKGLQPHGSGKQYWKDGTIYKGNFTCGKLNGLSEIIYSDGTTYTGKVINGVKEEES
>ConMagCOL2008148_rbh_TGME49_292120
SKTEDHYKGYFKKGKPNDFGQLRYKNNTIYYGEFRMGKKKGACILDLFDNKRYIGYFDNDLKNGIGQYAWEDGSFYIGNFKDDRRHGLGMLSWKDGTIYKGEWIEGIQNGYGVLYYSDGRPTRAGHFENNHLVDQQIQYIILCK
>ConMagCOL2014308_rbh_TGME49_292120
EIQNSSNTNQPIATGEQQSEEVQQPDVTSLNSNLPDYSNPAVQATIEKYGDFQFDEPYIPDSYLVTKPPTMLDNGAIYIGEWNSNNERHGRGTQTWSNGSKYEGN*
>ConMagCOL2015799_rbh_TGME49_292120
RGYMERGNCVSCLGEPTETKTTIKKKDENEKVQAHANDDSSQQVSVRLNHEPQKSKSQSSKSDSSSQSKQESKSESEDEIDIGQIRAQSAVRGYMERKSYKTVHRVKGERKQLKEVRENKVKLGRRVKKLLEQLGEYKRDANLRFDGELVEHDWVELSTGGYYKGQWNSGNQREGYGTLANNDGSAYTGWFRDDYRDGPGRQINTDGSMYEGEWRQNQTHGKGTFRMVDGSYYKGGWKNDRQHGQGVDVMHDGTEYRGQYYKGKKHGEGELKIPGRGVYQGQFYKNQIQGEGRMVYENKSIYEGDWADGIEHGQGTLKLSNGNRYQGTFENGYQNGEGVMKFKDGSVYQGQFRHGKMHGKGKMTDAKGKTRSGNWVKGNYKVSRGLRQFRQGFT*
>CryAnd30847000396_rbh_TGME49_292120
MGNCRSKPLKGVEKKASTIELRIEKRKLVELQDGITYEGEWLGDRKHGYGIQKWPDGAIFEGNFFNGMANGYGVFIHTDGDKYEGEWQNDRAHGFGTYTHSDGSKYVGEWRNDKKHGKAVETWVDGSKFEGNYAYGLKQGFGRFSWHDNSKYIGNFDTNQINGYGVYYWSDGRLYTGCWLKNHMFGFGKFDWTDNRCYEGQYINDKKDGEGKFVWPDGRAYIGQWRNGKQHGIGIFYNVKGEGRIGEWKDGNRLRWIKNLSDNVFDAEIEGLKNEYTKQREDYLKANDLWEDYKKLPKTNAELQQLRLTQKYDEFLEILKSPSNDDNSKRKESEQPHTPQESLSLEEPHNEDTQEKEVKLSSSKAQCDEQNNSDNDITNKEKNVDMIEADKVSHEDASETQKVFENEYSVNSNKEEEQVVEDHSNSHLPEEVTEIQIESGNSEYEEQMVECDGTPKRQVEEFQDGNNNILGEDKIIEQEIQDDMPKDTVDLEETVDEDQDDRDLVAENEARSEDK
>CryBaiTAMU09Q1016684_rbh_TGME49_292120
FKWIKRNYFKMGSCKSKIDKKVEKKPEPQVLELKVEKRPLVELQDKITYEGEWLGDNKHGYGIQRWPDGAVFEGNFVNGTANGYGVFIHTDGDKYEGDWQNDRAHGYGTYTHSDGSKYVGEWRNDKKHGKAIESWVDGSHFEGSYAYGLKQGFGKFSWHDGSRYIGNFDANQINGYGIYYWNDGRVYTGCWQKNHMFGYGKFDWTDHRCYEGQYINDKKDGDGKFTWPDGRAYIGQWKNGKQHGIGIFYNIKKEGKVGEWRDGSRLRWIKSSLENGELVGEGLALREEYSKQREELLKANDLYESYKKLPKNDMELQQLRIMQKFDECLSTLELTSKDSSEKNKEPEKIQLNSSVQEPQLISEKGELAIDKLEDNSIKDVVGDSKNIQESGKDDSEIELNPDPKTEKTVEKEFDSEDVHKGADGKVEEVFEGNPEERVSDLEKPTADFTQQDQDPVRADFADPTDPEVHLDKELVKDSGPVENVDRISVTSDHKELEGGNSQDLKTENQDSNVEANINSADNADNKQENLMTSQPDSKLDSEYTSGPEVNSSPIHASNKDISKIDDQNIEEVVNSDSNDVLKDDLRDKSENVDEEKHETKADED
>CryCohSeligo005298_rbh_TGME49_292120
XEGQYQNDTKVGFGIFEWADGRRYEGFWEKGKQHGEGRYYHGDGESVLALWNHGQREAWIDTESDEDDEEEDLDEDEEYYDDDEEGSYGX
>CryCohSeligo016171_rbh_TGME49_292120
XPDGSTYVGSLLDGVRDGHGTLTTNSEQYVGQWKADQQHGEGRLTWSDGRAFEGQFSQGKFNGKGKMTWRTEKGPMTYEGEYQDDLKHGQGRFTWPDGRVYDGGWAHGKRHGNATYTVRGTTFNEVWDKDECVRRDGEPPKN
>CryCohSeligo020222_rbh_TGME49_292120
DADSAAAAPEPAPAPAAEPASQQAAQTAATTTAGVPAGIDGHADSGAAAGSPDSSATSGGPEGEGGKFRAPLPDLTAPIATVIPPDTTGIPAIDTADPVGFANGMDQRPPSSLSLAATPLPSKQSSGHEVVNIPPMMHPLDEVLELPEPVQDLQLVTRDFAEGRGIFEADPXLSGSFQCTSSLGKSMRYDGTFLSDPHGENPMPCGQGVRTNPDGSTYSGQWKDGNYHGHGEWRNAATRESYRGDWKKGKKHGFGVQCFANGDVYEGDWADSKFQDRGKYVYANGDEFLGFFEKGVKVQGTFHYKDGRISTRRWQNGSLVSCQDFDPHRRSYQATITKAQVHDPIRGRVGASALGAIGASVVTPRGIRID
>CryCohSeligo021962_rbh_TGME49_292120
LPAGPGVPGVPKAVPAAPKPGALPGAPGKPGGLPGAPTGLPGKPAGAAPAAPSSLPSAPGGKPAGLPGAPTGLPGAPKALPKGAGSLPTAPGAPKALPGGPGAGRPTAPPAPKSLPSLRAGPSDTGFSAPPAPNQLPAAPPKPAAVPGAPKPGGLPGGYPAAPKPGVLPGAGVVPPAPKALPAAKVEEVEPEEPLSEEDELGGGEGQNWRQYIEADADDGIDDDDEPSDVGDEEEEEDSGEDSDAEPAASADEERRKRDMELLKARQETPGQYARAQMNEAKSAAAKPKPETFADAVTDEEEASPPHKSAGSDNEEVREDSSAAFLSQAPSSKKRSLISRVFSKSTKGQASPSLSGTSLLKANIDSHDESWYAAHLSRLEREGLPCTKIGTNGKPYDRRVHIDARNMQVEIRGGRTGATGVVLDDLVDLRKGFGSSEFEQFVVRIRKDCEPSDLHERALVLQMPHRTFSLLFSSGPACTTMAHSILYLLRSKNRGVMSSAPQVTSTSKGPKNGHATVHYPNRSSYSGQFQNYLRHGQGTMTLSDGTIHESEWRYDERHGKGKETCPDNTVFVGSYNKGLRHGFGVMTWPEGSRYAGQFERGRANGEGELLRTDGSIYKGRFAEDCMSGEGKMKWRDGVEYSGQFVANRRDGFGVMQWTSGRWKSYRGHWKEGMQHGVGVLTDHEGQDFRGVFAAGKLERWEE
>CryCohSeligo023701_rbh_TGME49_292120
MSRLCTRTTPSIVGSSEMANAMGKEPSHTPINDKRQGKGTEVYLDGTRFTGSYVDDLRSGYGKMTWPEGSQYQGQFERGKANGEGLLQRTDGSIYKGHFSEDSMSGQGCMQWKDGVKYVGQFVANRREGRGKMTWNSGKWHTFDGTWRNGLQHGNGTLVDHNGQVFHGTFQWGKLAKWCDPVSDEEEADLVGQSLQLPPYWVNQDLSVTFNQRLDVSDAFRTQIQRLLDGTMNGVRTRDRTGVVPTSLRLVKCHRVENSAVWTRYQCAKDRLRLRRGNKVRKVTQLHETSAPVKTQDLLDDSVAVHLDIHLNEHYLWHGTTPAGAIGISTDGFKLKLAGSHAGTYFGNGCYFAESCSKSDEYAREGDDLLSGVYALLLCRVTLGSLFRTTHPDEMAIQNALRSGDYDAVLGDREASVGTYREFVIYEEDLAYPEFVVLYERRYETS
>CryCohSeligo042407_rbh_TGME49_292120
DADSAAAAPEPAPAPAAEPASQQAAQTAATTTAGVPAGIDGHADSGAAAGSPDSSATSGGPEGEGGKFRAPLPDLTAPIATVIPPDTTGIPAIDTADPVGFANGMDQRPPSSLSLAATPLPSKQSSGHEVVNIPPMMHPLDEVLELPEPVQDLQLVTRDFAEGRGIFEAVHNKMLSKSLLSGSFQCTSSLGKSMRYDGTFLSDPHGENPMPCGQGVRTNPDGSTYSGQWKDGNYHGHGEWRNAATRESYRGDWKKGKKHGFGVQCFANGDVYEGDWADSKFQDRGKYVYANGDEFLGFFEKGVKVQGTFHYKDGRISTRRWQNGSLVSCQDFDPHRRSYQATITKAQVHDPIRGRVGASALGAIGASVVTPRGIRID
>CryCohSeligo046602_rbh_TGME49_292120
MAFLLAPFQAMCCADSNATEAQNMYDNGQGLQPRSLGTEEAVVSGTSPGDSKEAEGIMEERPEKDIEGGAKYAGQWMGKERHGHGELRRPDGQKYVGQFRKSQAHGHGVFCAQNGNKYEGQWAFDRAHGQGKYIHVDGSAYEGQWQQDEKSGEGVETWADGARYQGEFLHGNKHGRGVYKSATGVQFEGQFRNDKMEGEGTYKFADGRVYFGEWKEGHMTGQGEMQWPNKSKYIGQYQNDMKSGEGTFYWPEGRIYRGQWSQGKQDGNGVIIDTDGVETAGVWKAGDRV
>CryCohSeligo051917_rbh_TGME49_292120
XSATSRKSWGVWWTTVPPKLPIMGNSPCCSGASKDNTSLDVENSKKSSPILAGNDLQFTAQEAEPQGAAALQQAKTAGGNEGQNVTYPDGSTYVGSLLDGVRDGHGTLTTNSEQYVGQWKADQQHGEGRLTWSDGRAFEGQFSQGKFNGKGKMTWRTEKGPMTYEGEYQDDLKHGQGRFTWPDGRVYDGGWAHGKRHGNATYTVRGTTFNEVWDKDECVRRDGEPPKN
>CryCohSeligo056667_rbh_TGME49_292120
XCSRFRFGGQFYQIHVCVTNWTLPDPESRVCLMGIDTSKCEQLYEDGSRFHGQVKNGKFHGRGKMVWSSGESYEGYFAEGLMHGQGKYKHSDGGRYQGQFRGNLREGYGIFTFSNGILYEGGWKEDKPEGTGRVLYPGGEIVNTTFKNGAQDMGGLNGQLDAGSNNNMQQDL
>CryCohSeligo057328_rbh_TGME49_292120
NQALRPVCCSDSLAESTEDRHRPLEGVAIQHGDEEEVMPCRKVTVAEGCQGLACKARSSSTTDPGGREKFEHRLGDGSRYIGQISAAGAIPQYADIDTLPETMVTGHGHRWWDDGRSYEGQLVNGRLEGAGCFEWKLPGEGLMKYEGQFLDNRKHGWGHLIWPDGSEYQGSWKEGKRHGLGEELRNGEVYSGFWVEDRLLHSELLEAAEEDVQIFMKA
>CryCohSeligo060455_rbh_TGME49_292120
XFSKAVGTWPQPQRWSQVLQDSGMLFLDRTSGTSARDPPSSDGRLLAACCDRCRKSRISPLPDVEPILPFGRPAEEQPRNGHVEVMYPNNSVYRGQFRDGKRHGKGTLTHSNGTIHEAEWRNDKRQGKGTEVYLDGTRFTGSYVDDLRSGYGKMTWPEGSQYQGQFERGKANGEGLLQRTDGSIYKGHFSEDSMSGQGCMQWKDGVKYVGQFVANRREGRGKMTWNSGKWHTFDGTWRNGLQHGNGTLVDHNGQVFHGTFQWGKLAKWCDPVSDEEEADLVGQSLQLPPYWVNQDLSVTFNQRLDVSDAFRTQIQRLLDGTMNGVRTRDRTGVVPTSLRLVKCHRVENSAVWTRYQCAKDRLRLRRGNKVRKVTQLHETSAPVKTQDLLDDSVAVHLDIHLNEHYLWHGTTPAGAIGISTDGFKLKLAGSHAGTYFGNGCYFAESCSKSDEYAREGDDLLSGVYALLLCRVTLGSLFRTTHPDEMAIQNALRSGDYDAVLGDREASVGTYREFVIYEEDLAYPEFVVLYERRYETS
>CryCohSeligo060883_rbh_TGME49_292120
XSRPPDALYMGFRNPGGERDGYGVMRGLDGSVYSGQWARGCRDGRGTLFFSGGVFEGQWRNGHADGEGIVHFKNGDVFRGWYQCSQKSGEGIYRWSDGAEEVGNYHRGKKHGWHHWWHQSEHWDLLYDEGKVVTAQRAECNGTTGVACQTAMATAG
>CryCohSeligo073624_rbh_TGME49_292120
XAPKKKVVAEPPPVEEQEPEEPEEPEIFKKCFRSGGQMYYGECKAGTGDKQGRVIRHGYGRQVTITASPAGFRQTNPNRPTYEAIVQGIYEGNFEEDVLTGQGNYKWSDGAYYEGHFTEGQLNGHGRFVWADGSAYEGSFAHGTLSGQGRLDSRFDGKFHQGKFQRNSFQQGGQRWLPILEKAANEDKLRVSEGNGIPLKVVRCTVDAFLQPSASDSEAEMEQKALFRTIQQIHSDNLVPFFVAEANVPKTAMRCLLDMGLISQEAPGVSVRHAAIAHRRRRDCHRFFFESIQDSLKSGRLFTVAFEDDDEACSLLQEEYSDWATRQSKGVPQKPLHEDWKLSHFFFPTAFPEIVFQPVLFNCQNWARTFLPEAAPPTSGPLSLPEVAPVAAAAGGVSREQSKENPPVAEAAGATKAQETEETKRIKELLETASAGVNGNVVGQTGHFFEAEEDDLKAAKLEIRPFLRPAVLSFGRIPCSLGDEEVKLALSNRFSAHVPLHRTVVVILGRAPE
>CryCohSeligo076002_rbh_TGME49_292120
XNPSAGRKSCKTRGCCFWTGHTSGTSARDPPSSDGRLLAACCDRCRKSRISPLPDVEPILPFGRPAEEQPRNGHVEVMYPNNSVYRGQFRDGKRHGKGTLTHSNGTIHEAEWRNDKRQGKGTEVYLDGTRFTGSYVDDLRSGYGKMTWPEGSQYQGQFERGKANGEGLLQRTDGSIYKGHFSEDSMSGQGCMQWKDGVKYVGQFVANRREGRGKMTWNSGKWHTFDGTWRNGLQHGNGTLVDHNGQVFHGTFQWGKLAKWCDPVSDEEEADLVGQSLQLPPYWVNQDLSVTFNQRLDVSDAFRTQIQRLLDGTMNGVRTRDRTGVVPTSLRLVKCHRVENSAVWTRYQCAKDRLRLRRGNKVRKVTQLHETSAPVKTQDLLDDSVAVHLDIHLNEHYLWHGTTPAGAIGISTDGFKLKLAGSHAGTYFGNGCYFAESCSKSDEYAREGDDLLSGVYALLLCRVTLGSLFRTTHPDEMAIQNALRSGDYDAVLGDREASVGTYREFVIYEEDLAYPEFVVLYERRYETS
>CryCohSeligo086764_rbh_TGME49_292120
XKFSHIPKELGSLVDNSPTEIANHGQLSMLFGASKDNTSLDVENSKKSSPILAGNDLQFTAQEAEPQGAAALQQAKTAGGNEGQNVTYPDGSTYVGSLLDGVRDGHGTLTTNSEQYVGQWKADQQHGEGRLTWSDGRAFEGQFSQGKFNGKGKMTWRTEKGPMTYEGEYQDDLKHGQGRFTWPDGRVYDGGWAHGKRHGNATYTVRGTTFNEVWDKDECVRRDGEPPKN
>CryCohSeligo096245_rbh_TGME49_292120
XSSPDMSSGPPKSLPAGPGVPGVPKAVPAAPKPGALPGAPGAPGKPGGLPGAPTGLPGKPAGAAPAAPSSLPSAPGGKPAGLPGAPTGLPGAPKALPKGAGSLPTAPGAPKALPGGPGAGRPTAPPAPKSLPSLRAGPSDTGFSAPPAPNQLPAAPPKPAAVPGAPKPGGLPGGYPAAPKPGVLPGAGVVPPAPKALPAAKVEEVEPEEPLSEEDELGGGEGQNWRQYIEADADDGIDDDDEPSDVGDEEEEEDSGEDSDAEPAASADEERRKRDMELLKARQETPGQYARAQMNEAKSAAAKPKPETFADAVTDEEEASPPHKSAGSDNEEVREDSSAAFLSQAPSSKKRSLISRVFSKSTKGQASPSLSGTSLLKANIDSHDESWYAAHLSRLEREGLPCTKIGTNGKPYDRRVHIDARNMQVEIRGGRTGATGVVLDDLVDLRKGFGSSEFEQFVVRIRKDCEPSDLHERALVLQMPHRTFSLLFSSGPACTTMAHSILYLLRSKNRGVMSSAPQVTSTSKGPKNGHATVHYPNRSSYSGQFQNYLRHGQGTMTLSDGTIHESEWRYDERHGKGKETCPDNTVFVGSYNKGLRHGFGVMTWPEGSRYAGQFERGRANGEGELLRTDGSIYKGRFAEDCMSGEGKMKWRDGVEYSGQFVANRRDGFGVMQWTSGRWKSYRGHWKEGMQHGVGVLTDHEGQDFRGVFAAGKLERWEE
>CryCohSeligo099989_rbh_TGME49_292120
MQAMCQSVWAGCCFSESDKHNAIVPPLPKRLFTTEDAAELAAQLAGLSPTSKVIYSPASSPPTKGLCDQPEMEIQGGARYKGQWLGSKRHGHGVLLFKDGHRYEGDFADGRAQGHGTFTEVNGTIFDGQWSQDQRHGHGRYVHMDGTTYEGDWQRDQKSGCGVERWADGAWYEGDFHMGRKHGAGLYKSGTGAQYEGQFHMDKMHGFGRYRYVGGRTYDGEWLDGHMHGAGVMRFPDGSRYEGLFEKDLKQGGAAFIGQTAEVTMASGTTVGSTAEGNLCQPMGRKALGSGELESFLDEPLMTTALLPX
>CryCohSeligo107690_rbh_TGME49_292120
XQFYQIHVCVTNWTLPDPESRVCLMGIDTSKCEQLYEDGSRFHGQVKNGKFHGRGKMVWSSGESYEGYFAEGLMHGQGKYKHSDGGRYQGQFRGNLREGYGIFTFSNGILYEGGWKEDKPEGTGRVLYPGGEIVNTTFKNGAQDMGGLNGQLDAGSNNNMQQDLLPLPPLPGTGGGLALENFAISRRPPPSLPALPDRGEGSSPALTGSPSRGAGVGALTDSPGQASPGGAADAAARLPMLAPPPPLPGHNSSLSSMSIGTSPLGRKGQPSPLAAAAAGRTIH
>CryCohSeligo111180_rbh_TGME49_292120
LKQFMESRGLEEPPPASVRRGTYYGTYDAAGPLPGVLTSPPRSPSPSREASPSQRKGPTAGPGGGPWQAHEALGDASSGSRPPDALYMGFRNPGGERDGYGVMRGLDGSVYSGQWARGCRDGRGTLFFSGGVFEGQWRNGHADGEGIVHFKNGDVFRGWYQCSQKSGEGIYRWSDGAEEVGNYHRGKKHGWHHWWHQSEHWDLLYDEGKVVTAQRAECNGTTGVACQT
>CryCohSeligo117618_rbh_TGME49_292120
RAPLPDLTAPIATVIPPDTTGIPAIDTADPVGFANGMDQRPPSSLSLAATPLPSKQSSGHEVVNIPPMMHPLDEVLELPEPVQDLQLVTRDFAEGRGIFEAVHNKMLSKSLLSGSFQCTSSLGKSMRYDGTFLSDPHGENPMPCGQGVRTNPDGSTYSGQWKDGNYHGHGEWRNAATRESYRGDWKKGKKHGFGVQCFANGDVYEGDWADSKFQDRGKYVYANGDEFLGFFEKGVKVQGTFHYKDGRISTRRWQNGSLVSCQDFDPHRRSYQATITKAQVHDPIRGRVGASLTRWSYVVW
>CryCohSeligo145569_rbh_TGME49_292120
XDVENSKKSSPILAGNDLQFTAQEAEPQGAAALQQAKTAGGNEGQNVTYPDGSTYVGSLLDGVRDGHGTLTTNSEQYVGQWKADQQHGEGRLTWSDGRAFEGQFSQGKFNGKGKMTWRTEKGPMTYEGEYQDDLKHGQGRFTWPDGRVYDGGWAHGKRHGNATYTVRGTTFNEVWDKDECVRRDGEPPKN
>CryMelUKMEL1003310_rbh_TGME49_292120
MGGCKSKADKHIENREIPRAPELKVEKRPLVELQDKITYEGEWLGDKKHGYGIQKWPDGAVFEGNFVNGTANGYGVFIHTDGDKYEGEWQNDRAHGHGTYTHSDGSKYVGEWKNDKKHGKAIESWVDGSSFEGSYAYGLKQGFGKFSWHDGSKYIGNFDANQINGFGIYHWNDGRVYTGYWLKNHMFGYGKFDWTDHRCYEGQYINDKKDGDGKFTWPDGRAYIGQWKNGKQHGIGIFYNIKKEGKVGEWRDGSRLRWIKSSLENGELVGEGLSLREEYSKQREESLKANDLYENYRKLPKNDLELQQIRILQKFDEYLLTLSDSEKSLESNKQAASDILVDSNNAVAKLKNNNDSALENKDREIENDDGGQVQLNIDSLQTEETKNGQNCVDSENIVEYTADLSLVEESRDKEEKPISAPLIEEEIQINTELVDQVQVYSNKDNGVNSECSASDLLDHSENKGEILENSGADNFDSKLDSLEVKPCNNEDIQISELEVKGDSVENIGSELKANSLTERESGDIAENKGLEDSK
>CryMurRN66002808_rbh_TGME49_292120
MGNCRSKPLKGVEKKASTVELRIEKRKLVELQDGITYEGEWLGDRKHGYGIQKWPDGAVFKGNFFNGMANGYGVFIHTDGDKYEGEWQNDRAHGFGTYTHSDGSKYVGEWKNDKKHGKAVETWVDGSKFEGNYAYGLKQGFGRFSWHDNSKYIGNFDANQINGYGVYYWSDGRLYTGCWLKNHMFGFGKFDWTDNRCYEGQYINDKKDGEGKFVWPDGRAYIGQWRNGKQHGIGIFYNVKGEGKIGEWKDGNRLRWIKSLSDNGFDAEIEGLKSEYTKQREDYLKASDLWEDYKKLPKTNAELQQLRLTQKYDEFLEILETPPNDDNNERKEPEQPHTPQKSLLVGEPHNEDTQQKEVKLSSSKPQYDEQNNSGDDITNKEKNVDMTEVDKVSHEEISETQKVSENEHSVVNSNKEEEQVVEDHSNSQHLPEEATEVEIELGNSEHEEQVVECDGTPKHQVEEFQDGNNNTLGEDEIIEQEVQDDMPKDTVDLEETVNEDQGDRDLVAENEARSEDK
>CryUbi39726003101_rbh_TGME49_292120
MGGCKSKANKHIENKEIPQAPELKVEKRPLVELQDKITYEGEWLGDNKHGYGIQKWPDGAVFEGNFVNGTANGYGIFIHTDGDKYEGEWQNDRAHGHGTYTHSDGSKYVGEWKNDKKHGKAIESWVDGSHFEGSYAYGLKQGFGKFSWHDGSKYIGNFDANQINGYGIYYWNDGRVYTGYWLKNHMFGYGKFDWTDHRCYEGQYINDKKDGDGKFTWPDGRAYIGQWKNGKQHGIGIFYNIKKEGKVGEWRDGSRLRWIKSSLENGELVGEGLSLREEYSKQREEFLKTSDLYENYRKLPKNDMELQQMRILQKFDEHLLTLSDSEKNLESNKKMTFDVLGLDITNNPATHSNNNADLVLGGADQVDKALSEHGPADLDNLQTEETKNEENLDSSVNIADYTVESCLVDENRTQEEKLVNAPHSEEKLQADTEMVDQAQEDGSGGPEFIGGNYASNALDNCENRIVLENSGAESSNSKLDSLEVKSCNDTDVQKLEPETKEALVENIDSELKANSLNDKDFEDIVEKKGLENSK
>CycCayNF1C8003062_rbh_TGME49_292120
MDGSDEQAAPKAGIAGSNQRRLLLEVLRANLRVRSSSAVGKAFSQTAPLNQHTAHQAAAFMPRLDGLAPTMAAAEHITAMRAAVHHQHGVTRIEQERALDAVSIARESASRQARAATRSHPAPESVCSTNLAKTDCGERCKAARDSASSSSYNKPAPEVGFQRGLSTALFAKLAETLSVEKGPLNFLTWEDGSWYCGQLTGGALDGVGVYRYTDGSVYCGQWAQDRLHGYGVFIAPNGFLYRGHFEGDRQNGPGSPLAFSHRLDLLARPFLSSGGCQSVEQVVGSQTLLALCLCAVACAGVFVFPQGTTFFGHFRNGRLHGLSCYVSPSGKSRVLLGEWRDGEFQRTLPLQCRDAEFYRRAAETVDLLQAAWTPLPIPMPDARTLELPIREERTAAWSGRAEQACGSAVLEALRTELPSSLLQIAAEAAAEDAVQAPLRQAERRSSGSPAAGASKPPVRKRKASVSRLQCTQAGEPTARCRANKAANAEASGSSGGASAPPQRATTTKAQLLRWESEARKLPRIPHLNYNRVLGRWYARVRDPASGRRIWKGYTCAVHGFFQARDMAIDRLRQFSQLVSSQANEELDASEPAEDLHLSAACATEVEQLVIQLRGGEDERSAEPPKAEVAPNECSSSIAGTLSSEETHVSEGAPPARLIVEGDASACAPDAPAAVDPRASAEGSAGPKVLSEKAESACGAANTLLAAGLSVGEKTAVQTQRKTTSSGNAEVAPTATPHSVIPLSWENSLKEHLCAAGSTAELSFSSDCLGATYFKPNTARAQDEESLSCSRLTTADCSDTALSRCIPS
>Cys_WienI011334_rbh_TGME49_292120
MGACKSKPKTKRPAEAEPAAAGAAAPTISAGGEANAENQQAVSPLQSAADEPKRQQSAVEPPVQDEGADAPADPSSDSKDAGPENLSGQPDEQGATGYDLSAAPEQETPTPGDGEESEDQLVSRPVVTLANGVTYVGQWLGMKKHGQGVQQWPDGAKYVGQWKNGFAEGRGVFTHADGDYYEGQWKMDKANGYGEYRHSDGSEYRGGWQDDKKHGKAVEKWADGSHFEGQYAHGKKDGEGSFTWPEGSHYKGQFKDNEIHGFGRYVWADGRCYEGQWAHNRMNGEGVFTWSDGRKYVGGYVNDKKEGFGTFLWTDGRSFRGGWLNGKQHGVGEFTARSGEKKRGIWDQGVRKRWLEENEEVDEHGEIIKVNAGHPGAEDTGGEGRNETQPMAKLGTGGHSGSLQVAPAASLESRGNTLTTGDVHLQSGAGTSEGKQLLQPEEPVAA
>DinAcu007199_rbh_TGME49_292120
ARQGCWAPGAPDSVGLAAALAPMGNLGACCSAGNKDGACCAGGGANRMDLGSAAGVGPVPSNELQGIDATPPPGLTSKQSIEPSSKREADSAAGGDSKSDYQYVTYEDESTYTGQLDTVGKRHGHGQWQSRTAQYEGQWQDDKQHGKGRQTWTDGRVYDGQFAFGKFAGTGRMVWHTQKGSLVYEGQYEDDLKHGWGKFVWGXRRTYDGEWRRGKRHGKGTYMNVQGEKKVGHWLEDKFDRWEQPSGGPDERRAGPTPSTDRRGPQHAATEQVLRRAGA
>DinAcu035003_rbh_TGME49_292120
XASSLSAGGDEDEEQDDSWKHMLEDSDEDQDDESDPGHQEESGEDSDESPDVGDSSRHKNDMDMLLRQQNRFVNKGTTSPTAAASEAVTXVNKGTTSPTAAASEASPPRKGAEVQASRQPEQSYGARQEPEPARQRLQQEPRQQTPPPPERKPREAANTAASDSPDSSERGGATPLDDGGSPGGAMASLLGGKRKSTMSRLFGSSKSGVVEVLSGTSMLKEDITGHSDDWYDSQLAKLVKGINCIKVGTNGKPYERRVHIDSRNLQIEIRGGRGGSTGILLDDLVDLRKGLSSTEFEHFCRRFKKEDTPAELHDRALVMQTPHRTFSFILTSAGHRVTVAHCILFLLKTKNRGVMASGQTAPSGRGPKDGQGTVTYANRSTYEGQFRNHMRHGTGTLTLSDNTRYESEWRFDERHGQGKEFCPDCTTFVGSYVKGMRHGPGVMTWPEGSKYSGQFERGRANGQGELLRTDGSVYRGKFAEDCMSGEGSMKWRDGVEYTGQFVGNRREGYGRMQWTSGKWKSYEGHWKDGMQHGPGTLCDYDDQTFRGVFRAGKLEHWESPEYAHGADAX
>DinAcu036747_rbh_TGME49_292120
PPLRYENAEVEAATGASSRLDQQGYWKDEMAPDSPIVSPRHSRVAPDEESTLEVEAAGMSPSADRDDHGSSGPAEVRKGLRGRSKSEPIDHKHTDDSNHSNHIEAGPAGGGXGRQTWSDGTEYVGQWRRGRGDGIGHMRHGDGDTYAGQWVKGRAHGWGTYRFQNSDAVYAGRFRYDLRDGVGVETWVDGSCYMGEFKQGDKVGVGEYRWPDGTSYVGSWQANRPSGPGSYSLADGSVYRGQWAASKPHGAGMYEWVNGDSYQGQYHYDKRHGFGIFTSPTSRCYTGFWTX
>DinAcu040103_rbh_TGME49_292120
XLLAQDGHDGGVLRPQQQRPVLRLRAVQAVRPRRLPQVLHGEVMLPPYINADAAPDMHSVSVDPNKDDGGKHEVSTYKVYAESEASDASGKDDEIHEDELMLDVTHPSYQEVVVAEGTYKGQVRENTQIHGDGCQKWSDGRVYQGQFYDGCFSGHGRMLWKHPHGTMVYEGQYLNDKKHGLGKFTWPSGKTYEGQWVCGQRHGIGVDTSSNDFKVRGVWEDNVFMGYHDAEGGDGTEQAA
>DinAcu041767_rbh_TGME49_292120
XLSPLCCQMCCNKKETADSTDIKDXGLFTKSVFREEALPPLCSEDVCQCKLEERPEVXLEDGAGYAGQWQGRQRHGRGTLLGPDGQRYEG
>DinAcu047472_rbh_TGME49_292120
XALPPRKMAMHRSIRDEAIMRLWPSVCCSNCDAMDEADNLDSPMNRKHMMQMHDEVPIPSIPFDADPDSLRDYPEVQLGGGATYAGQWLGRTRHGQGVLTTILGERYEGSFAHDQPHGEGLFSMADGTTYRGQWEQGRRHGYGKYLQMDGISYEGGWKHDHKSGLGVEYYPGDARYEGDFSEGFKHGIGKYTSGMGATYEGQFKQDMMDGEGLYKFADGRKYFGQWRQGHMNGAGKMEWPDGSKHEGHYEKDVRHGPGVYMWTDGRLYRGHWRNGRLDGPGIMVDINGVETPCDSMPKSPGAAAARGAVPRALSMSQSSMSSAGPTGDGARGRPAPPATAGGPQAELMLDDVAGAPAGRAGRRXAELEQAAGPPTPSHFLGAACVEEMPKHVPGQCQEPLEHTRGDPGGIDPRICLATAVQVLEL
>DinAcu052688_rbh_TGME49_292120
PPLRYENAEVEAATGASSRLDQQGYWKDEMAPDSPIVSPRHSRVAPDEESTLEVEAAGMSPSADRDDHGSSGPAEVRKGLRGRSKSEPIDHKHTDDSNHSNXIEAGPAGGGEXXXXXXXGAGRQTWSDGTEYVGQWRRGRGDGIGHMRHGDGDTYAGQWVKGRAHGWGTYRFQNSDAVYAGRFRYDLRDGVGVETWVDGSCYMGEFKQGDKVGVGEYRWPDGTSYVGSWQANRPSGPGSYSLADGSVYRGQWAASKPHGAGMYEWVNGDSYQGQYHYDKRHGFGIFTSPTSRCYTGFWTX
>DinAcu072717_rbh_TGME49_292120
GVVTPAPQGAAYASAPAAAASPLGARASSLSAGGDEDEEQDDSWKHMLEDSDEDQDDESDPGHQEESGEDSDESPDVGDSSRHKNDMDMLLRQQNRFVNKGTTSPTAAASEASPPRKGAEVQASRQPEQSYGARQEPEPARQRLQQEPRQQTPPPPERKPREAANTAASDSPDSSERGGATPLDDGGSPGGAMASLLGGKRKSTMSRLFGSSKSGVVEVLSGTSMLKEDITGHSDDWYDSQLAKLVKGINCIKVGTNGKPYERRVHIDSRNLQIEIRGGRGGSTGILLDDLVDLRKGLSSTEFEHFCRRFKKEDTPAELHDRALVMQTPHRTFSFILTSAGHRVTVAHCILFLLKTKNRGVMASGQTAPSGRGPKDGQGTVTYANRSTYEGQFRNHMRHGTGTLTLSDNTRYESEWRFDERHGQGKEFCPDCTTFVGSYVKGMRHGPGVMTWPEGSKYSGQFERGRANGQGELLRTDGSVYRGKFAEDCMSGEGSMKWRDGVEYTGQFVGNRREGYGRMQWTSGKWKSYEGHWKDGMQHGPGTLCDYDDQTFRGVFRAGKLEHWESPEYAHGADAX
>DinAcu074056_rbh_TGME49_292120
XLRGIPGGFSTQLAGMGNIKTACAPEVXPSAKPYDVGFGDGTYAVKVEEAVRFEDTSDDARESHCSDDMADGTAERQGRMESANGNVYEGQLLDGKAXGRGVCKHADGSEYEGQYQDGAGTGLASSGPLAXQPTSASSRTVTSTAPATTRVPTADPTRVSTSTVWSQATDXQNTGWAHIRRPVEQGQAAWDRHVHGAREGEXRRRVGDGQSGEVAXGVAPRAQRGRRGPLPXEGGAVATEVDCGLAPRAVARAAAPARRRVCARKASSGHTVGVCLGGRDASLMLCACFGYNXGTDHSGD
>DinSpeMGD002856_rbh_TGME49_292120
MTGNGGFIPLKPFKCRFQYAEGTRPYGAPRAVAGANVEMNWNQAILAQAQGHGTMHTGPRPHHERPSLLSRKAPERELQPDDGLDSVERARLRVQAKAAAERGRVSPSASTSSTPKPQRQAPVMPVRDAHRPLELSVAAPRESHKDEVVTSAQETSPDTCAADSKGDAGKNLSTVEDVDDFRWELAAEANEAIGGVCRAWRLLRTRLQSGKVGSSKASVMKISDSVLYVGETIRKKPHGQGVLFLADGAQHAGHFKQGRADGPGAYLTAQGIASQGSWVENKRAGEFLVTDSKGILWIEKYNEEGKKTSRKKCETDQESGSASKCCIECHQKFHSHFNHVYACRKHTANWVVNRDEAD
>DinSpeMGD003930_rbh_TGME49_292120
MTMEEVLQGSWSFTNGSMTANYEGSFILSKENDEEQRVQHGTGVLRWQDGREYRGQFAFGKFHGEGTFLWPNGDTYVGQYSEDYRNGVGKFKFADGSKFEGNWIRGRPIIDFSGAFRAEYRLNEAQRAESLSSMNEWTLKKPSAAFLKATSKNERDCVKDTQDSMSPPDSKQIQTKQSELETKQNELSEQDSPEHDTSRAIGSLITQSEITDYLKDYPHLKEGYRVRLLKDKDAVVDACYKVNIIGDNDQNRRKAAGKTVQILVVDDDGTVKAKVPGVGDLWFGVEAFSKEPLRQKDQNLEAIGQESPRAEETQVETFVKPTEEASNKEEEAPREEAMPTEEASRAQAMPTEEAPREEAISTNQPDANQLQTRQSELNEQEYPCQEPTRAVGSMITQSEIPDYPHLK
>DinSpeMGD004862_rbh_TGME49_292120
MTTADGDGLQLNLFVSRSASRLSSTDSFSLQDSLAPLQTSVEPRSPGKGPDKLAAQGSLEAPGKKDGAKLKFGVSFSNTDQAGTRGADGKRMTTGASAATGTFAPADHPSVNLNKPQNTPPGQRSIIKKKKVPIRATDSEDSWDCNVEVKPMTHTESKDSDWDAKVAGVVLSDDELSDSSIISFPLQEPEGPEPFGYLARKYADSSGRGGCVDSILEADAKQKPSCLMNDPGDKGVPNRRSLENSGSVKEDTIGKSPSFNKKTKKSVIFRQEVSQQLATALEASSVKDDEKQAEPVPAAVSIDHSPRAELHHEGETTASPVASPEGACASAKKPKSKCKAKGKAKPKGGKRGTTVKKKKEAGSRSGSEGSHHEDHHDDHHWDHHEDNSSLPPSVQELSGASVSNKAQNINRSSVMSVHVKDDGSEEVRQQFFSRQDTDPQFADGYLMRKVLRKRSVKNFNDRARSSVPAVDTQTYFSDNLPLEFYKGELVGGKRHGYGRQSWEIGDEYCGQWADGKAHGLGKFIYDDGCSYIGEWKQGRAHGSGVLSVKWPEECTWTGNFDNDNLVGDGTETWGDGSTYAGQFAAGMKDGYGVFEWPDGKEYRGTWKDNQRNGDGRLTNALGQIVFEGQWKSGLIEGTGLYKWEGGWSYKGQYVLEMKEGFGIFEWPDGARYEGYWKDGLKNGRHIYFPGTGDSNDGLRRRSTPVIFEPKGRRNFNMKENSAAGGSPIPRCASSAVKSTTRNKEPSSVGVSSPLRITKAGGAGGGGPRSTFITIFIFSVKAWEPAATIALESPSTPLTSTMWSPAFTICVEQHCWRFH*
>DinSpeMGD008235_rbh_TGME49_292120
YVGQFDLNERSGEGTMCWRAGYWRRYEGQWLNGLQTGFGSLVNMRGQRHYGIFQKGQPVKWLGPDLAETSEQDAALIQSLTCSSPKTPLTSRTSPKTPLK
>DinSpeMGD010104_rbh_TGME49_292120
FEIEGFDGVATYRGDFHQNKKHGHGVQEWPDGRNYCGQFLNDSFHGEGTMIWPNGHRYEGHYANGKKEGQGVLSTSAGKFIGQFHNGKRHGHFLYVKADGTTLKLHFDNDKLCQSANPCLERQETPLVSESASSLESSVASTSTRCSDKDTRRPKPTHSSPDKWRVVDPGGAVVRFSSSLKSQRVGTLRKNEELTVVKEVGRRLQIVSPMEGWV
>DinSpeMGD012263_rbh_TGME49_292120
PSPGFVQSPSPSRQGFSSGVTQDEKLDLACETSPHLRSPWKSPETIQSPSLESDPSGYSSCHSVKPLLPGSAISCNSGKSECQEQLRSAETHPEAVAPAHDVPEFPKLSKTTINEASNQGVGSAKSDVVLSEVNKKDDPAVAVADSRKEKLDREDGSFYEGEVSMGMAHGEGALHHGSGSFYEGQFAEDKPSGQGMRRRSDGAVYEGQWLNGEYHGVGVDRSPRGTRYEGQFISGKKQGLGIVTFRDGSNYNGQFKDNMFHGDGKYTYVVNGVSNFYDGMWTEGKQDGLGMMGDSNSGHMRQGEWKDGSHIRWLSVITSME
>DinSpeMGD012613_rbh_TGME49_292120
MYLQLEKLQNQVKAVGDKVRMFSASKRVGSQECTLVAKFYLSGCIESKLAEVKLEDWPEEVLPDGSTYSGQWLGDVPHGRGKFIKPDKGIYEGDVRNGSAEGWGMYTHVNGDVYEGEWVADKPHGRGKSIHPDNSCYEGEWIEDQKCGFGRETWPDGSEYRGSFWHGKKEGDGHFTAPDGSTYQGQFRNDKMDGQGRYVFIDKRCYSGDWFEGLMHGHGHMVWPDGSHYEGQYKCDHKCGTGKFSWPDGRSYSGQWSDGKQHGYAIWVGYHGAERWGEWKQGERLRWLPESEVEGLNIALEAEGLRILKAAATDSATEVQVPEQRRQLLFPNCEPALDDGLRLSENTLSMLGNCQRNCRSINIVQL*
>DinSpeMGD015890_rbh_TGME49_292120
LPGAPPPPAGLPSRFGAGPSEAANGVPPPPPMGLPSGAPAASLGGGPGEATRDAPPPPTDFSSLGSISAFTSSGGDAARRDSLKDKPNEWRQYLGEAAGEDDDDSEGENKDDHEDLGEDSGEDSPDDATGQEDRRARDMDALFRQQQAAQNSIIRPAAKKPSESDEAMARRLQEEERSKQQNHDEPARSISGASVTASRDNKIPPKSGSWFVDESNTPNAQAGKKKSAGSGVLSRLFSKSLDKGGSGISLKSQSLLHDAEDAGKKYDEQWYSRNTARLGKEGLACTKVGTNGKPYVRKLHVDTRLDVLEIRGGRGGSTGVLLEDLIDVRKGLSSPEFEKFYQRIKKSRNEVPAPELLERSMVLQTPHRTFSFLFDSESQRDIGAYCIAQLLRSRSKAGGGDTPSNSAPSAAPKEGFGKMSYQNGSKYEGQFLNQKRHGKGALTLSDGTKYDCEWKNDLRHGTGKEHWPDGTTFEGSYVEGMRSGHGMMTWPEGSHYSGQFERGRANGEGQLVRTDGSIYSGHFAEDCMSGAGKMTWPDGVEYVGQFNSNRREGKGKMTRKGGKEEGRGGGKEGHCLNQVHWLVVTSSQQNHDCAKLWSKL
>DinSpeMGD016673_rbh_TGME49_292120
MKTWFLLQLASSTAGSHVQWRAGKDGRLGVFASKTLAAGEVVENCWSHALQPSDVQSTLLRPWLFNVGSEGDEPLLFPTGWCLLYNEVSVEGAEPNLEFEHDKNIDAKGKARYNIILRTIRSVGAGEELSVSHAKSSAGGSQRDMLSTLLEALEPEQCKVPEKLHLPPFDVESGSLIPPSPDDIEVRYSKIHGYGVFAKRSFEKDDVVEIAPTMLLTKEELGTVLLDYRFQGLHKNVSRITLGFGMIYNHGQRPNVQVRKAKTPSEDCPLAIRWCAVYVATKSIQPGDELFISYGDGYWTSRGANLTKRVPRGYEGDRCIKSGLRHGMGFQALPDGSWYSGQWRDGEYDGIGTYFWNSGAMFEGHYLCGKRHGWGASVSESGIVDLEYWTEGKPSGTGIRINAARDKARRFVNKKIKNAISYSD
>DinSpeMGD017869_rbh_TGME49_292120
MTPSQILCHFNLCSFGGHEGGASDINADGKLVEYASTSANAETPICEIGNPCNGAGEITVNGVTPEESVKIPNSHSGIGKPELYPPYIGPTEPASSSGPKATNKLGNINDAAGPQHNGPGTRSWKDGSKYVGQWVDGCAEGQGKLIHADGDVYEGNWRRGLAHGEGIYRHGDGGVYSGQWENDLKGGQGVEEWPDGARFEGEYANGWKHGVGTFLWPNGSSYHGEFVKDEFSGEGCYRAVDGRWYSGGWKKGKMNGKGRYVFPDGRQYVGDYKDGMRHGSGSFTW
>DinSpeMGD019473_rbh_TGME49_292120
MGQASCCTSAVNGSKTGTLDASQDELMSLRFEISTRNYEAVEHLPGDLDPDMLETERLLELDREERELNKWQHSIDVKRDVASVEDGNTLYDGQLKDGLMHGFGKFIVNQGRTQYVYYGESLEGQKHGKGVQAWSNGRIYKGQFRKGMFNGQASAKWANGDAYYGQYLDDMKHGFGQFRWGKDGSVYDGGWMKGRRHG
>DinSpeMGD019734_rbh_TGME49_292120
AILAQEIREVDKQWSPMSVLSEDLDATCNNKWYKEQFAEFEAQGCSCTKVGTNGKPYDRVLYVDTRKGIAEIKGGRGGRIKPILLNYIVDVRNDLESVEFKKFCNNSSLPWMDLLSRCAVLQTPERTYSFLFESELQRDVATYCIAWFIQNKTAVKSAPNSAPSAVKDGHGCVTYSNGSTYTGQFRDSKRHGAGKLTLSDGTVHDCQWQDDMKHGNGKEFWPDGTSFEGSYLEGTRHGTGVMSWPEGSRYIGQFEFGRAHGVGKLERTDGSVYTGQFRYDCMAGEGKMIWPDGVEYVGQFVDNRREGRGRITWVDGRWRSYDGDWKDGMQRGMGAYTDHNGKVYNGSWVQDKDEWKLYLSERSATAEQNESAKAPTEELASSSESEVGDENKENDNVEQGCSRTRLMMKLWQMGFHDVAKNQRALGEGDGTLDGARKWLAEHGQIPSNPLKPTGTQSDSIQQPDSIAFKPPPRRKQSQSREGKGRGKGRQKGKGNLETKRSSACQVNGADKAAEADDSENDADVPDEGASAIAETQSSKPLAQITSRSNINGVTKLQLSQLPKTEDIAEKAFSGGESGDDFDEDAEVPEEGPGAVQAQENRHATVGRKLRARSRARSKSARRKSADSEAEANGKLSPRRNSEEVTAINQQSADTQRHGSDGAAQPRTKNPRSARGRTPRRR
>DinSpeMGD020811_rbh_TGME49_292120
GHADDDQIPEARFPHGKITTFASHNARLPEADRIRRSEVRKQLGIKKKQRPAYNTIMPARKRGSDISSLDRSSWGSVDIENTARSSSASPRPSSFDGEMKSVEEDDNERYTRNSLEGEWWKSEGMSKFELTADAESSTSDANDECAIRRYFARERAGSDVTDTKESEPECTTTSSKVQPTRTYRFPSGASYTGDWLGGAQDGWGQQSWPDGAEYRGQWKNGKAHGVGKFVHEPEGWEHLGEWVQGAPSGFGVRRNLRDGVDGGCYEGEFVDGFRSGMGIERWGDGTWYEGEYSTGMRHGFGIYCWPDASMYHGSWHEGCMVGPGQFQAADGRTFKGYWLDDEMHGVGVYTWPAGSRYEGQYRKDKKEGFGILHTANGRFEGFWING
>DinSpeMGD023082_rbh_TGME49_292120
MSCAEWEYEVGHWKTEAERQVRSPLKRPKEQWKQSIIFDSAEVLKDKDGSESCSTAIDKDGWDSPGSWETRTIQSSLTLDSLDCPRDDEKNREYQAKVETMTSSWSSMETGPEYVGQNQDGKKHGYGRYAFMEQGQHMKYEGEFQEDLRHGRGVLTWKDGRVYRGQFQKGKFHGSGEMKWKDGRQYVGQYLNNKKHGWGTFTWENGGRYD
>DinSpeMGD026542_rbh_TGME49_292120
GEDTLLFPFGWGLLYNSPLGNERPNIMWEHEENLDANDQPRHYINFRATQNIAAGQELCTSRRLDGIVSKVRDTLGRSLQKLAARLPEKPDSKWTAQIKEGILKAPECEDIEVFCSPLHGNGVYASRSFKRDELVEVVPNLLLDKQDIGNCLIDYRYQGPDTTITKVALGYGSIYNHDPNPNVAYYSSQTQDCPLTQRFSASYFAKRDIEKGEELFITYGSTWWATRSLQDTNVNKCSDGGGYIGAMQDGKRHGEGTYSFPSGSQYIGQWCNGHYEGLGKYVWKSGEFFEGYYAEGEREGWGVYVSSNGSMELNQYIKGECTGWGVKWSPDCSKAWYLPVRSTKVDQEQDQTNIEKNVSLEEAVAMIQDAGVPEFKSLVTVMRKFPKHSG
>DinSpeMGD027539_rbh_TGME49_292120
MQLHIPARQPADAGWPDPTRTLSKVRASLAPALQKALKGAVDKDVIVRIKTSEFPVNQPGIMVIAVMFVVHGKLNMCKLQDALNDWVCDLEVRVKTAPHERLVGIINSCFDKAGLEPIKSDELKVSFDKARSVSWEELPAPEEDEFFESRHVVLRAAASTVTHGTLPKPPQLQNASAPALSPLNLDVQPKQYYEPFLQLPDDDDDDYADSSGSSSGTAEYGAEVSGVQDPISPEPAGQMTVDWKTRHEFQDGSVFWGKLEDGEKHGHGCFVTPDGSVYTGQFKDDLAHGEGSMQLVGNRGMYSGQWRGGEMNGHGLLHVKGLWIYNGQFVNNKRHGKGRCEWPMQSRTYNGHWKDDFPHGIGEICEGGSRLSGGEIHRFVEGRTQGPVLAVGGSAPLLSVFSAERFGLVIDLSTPVVSAQSSPIAGSIMSSPKFLEARRGSDLNQAWRLASEGRSLP
>DinSpeMGD028589_rbh_TGME49_292120
GQEWPDTTKALPRVRKYLAIGAADVLPPLHHADVRVKSADFSLDDPGTFDANLLCLTRTKQSVAAVEASLQRWSEVDGSGNAQFPRSQTVLLELLKTALRRGGLELGKPHMLKVTYSRAAEVNEDDLPPPEADLETSKNKQQGRPSRRGSRKHVGKRKKDSLDTEGIILLYAESADTTDSPVPPEPSNLRSIADAQDEIIVNDNGSHVFKDGSVFWGSLQDGKKEGWGRYSTPDGTVYIGNFKYDLADGEGTLKWKNGGMYTGQWQVGKMSGSGVLRYPGQWMYCGQFSQDKRHGVGRCEWSSKQWYDGEWFEDRQHGVGATDHDARRGAQGGIWQYVEGERQELLSEDPQPTKFQGDSRWQGIVQVKLSKGSQSSTNIPQEETLDSDADGQNQTGGDSSSSKCPEAVQTTNGSRFALPAMPAEGIALDLVANEVQQPCSGDVYDAFVEWPISTWGFTVGRPEPWLPSMSGALLITRIHTGGCLEAWGHANRGEPWRKPEVNAMVWSINGVRGDARRMADILKDESLDSITMVLRRPAAARYKDIKEHDDKEKKER
>DinSpeMGD033019_rbh_TGME49_292120
AKKQNSPCKVLPDNGHSDEEYAPASSGYLHVCCSETGKRTEEDTSRSMIGRPYHSTHASYCSFMDEMQCLTIDFQSLHDCRSSFELPLEDKYHYHGEFEHAQQLLVKFKNHKNEVNEGLKEGVLSNIISVSDFDCFWGTCCNRKVKDFQMEHGVPTEDGIYWGQWKNKVQHGMGHLEVRNRKGLSFKYDGEFLAGLKHGQGVLTWEDGRQYQGQFAQNAFHGNGVMRFAENIKYVGQYVEGRKHGLGAIYWENEGHKCWAGQWVNGKKHGRGVYTKSCGKHVEGMWKEDAPWEEPQQEADPTMLSVTDKHASETDSKPTFEIF
>DinSpeMGD040805_rbh_TGME49_292120
GVLETTDETQTTDAHRGDMSSQVVALEGGATYEGQWLGEQKHGEGILILPDGSQYEGQFNADRKHGYGRYTYNNGSTYTGQWQDDVQEGSGTECWSDGSLFEGKFHHGEKHGQGRFTWSTGCSYEGEFSSNDMHGEGMYRWNDGRTYQGQWSRNHMGPRGTMKWLD
>DinSpeMGD042190_rbh_TGME49_292120
MIATEVMGRIETAAQGLESTSTATDLLIEGVEKLAGVLIALQEQLEDSLANLLMQDVSDKDAREVMELFTAWKNFGEGSRVLAKNLQSIGTRCRNVAESAMHEQKQRIAEADRLQHSLMHSHDAAKPHSGWVGWWRGGPQEDETARQAKLESQGAVTHACLEAVAEQMEDVRGRSHQSLVDAIAEVHRHSKIFGEKLFMVEYVGKPHLAVFDCAATASSVSGQSGDDKSPSGPTSVVVTTCISSNVQINEDADGSEDRTAATSHEMMHDVKADPELENQMAMPNAATEACVTGKVAGLEHAGVSTESTVEATADAELQVTNASCSHELNTGDVLAHGELEGTNASCSPQLPPTIEVHQAPDSIGASSLQQDPTGPSGHLYKGPVVDQMKHGVGVLHYKAAGVTGSLIYEGEFVRNKKQGRGILTWPDGCQCMGQFVNDNIHGEATIVWPNGSKYMGQYANGKREGDATFFHFNGHTYSGQFRQGQFHQEKKTLSKTVGKHVHPEIGQRVHLIDPSLATFVSPYGTIT
>DinSpeMGD042885_rbh_TGME49_292120
AYVEACDALLTPVADDMYTAEERQKWISQPLPAFCNKLPTGDLTKMQQLANMRDTWSRAWVRLEAYMGSNIPLDPAMHFCWFHHVGITARTDRPHFVVTPMHLEDKENGGRIMVLPRSDKGVLSELHPSKGLLTDPTDMDTIKSLMEYLGFDDRKVSNYEGGEDDAGLPHGEGHRIGKDGEEYTGQWRHGKFHGEGKLVKADGSTYEGQWRNHERNGDGWMTYTSGQKYAGQWHNDMRHGSGLGRWADGMRYDGMWKEGKRGGKGKIVTQFAMNKWGIQLRPGDTLSGMYKANNPDGCMLLTHADDLESVKMYFVDG
>DinSpeMGD045614_rbh_TGME49_292120
MCADVCTVQTSTLSSGVEKSTGKEVSDASLSTRGPEGQRVVKYPNGSQYKGQVRNSKRHGHGVLTLADGTVYECEWRDDLQHGCVRERLPDGTTYEGLFANSTRSGHGVMTWPEGSYYSGQWARGRADGEGQLVRADGAVYYGQFTEDCMSGAGKMIWPDGDEYIGQFYKNQRQGHGKVIWKDGPWRSYDGQWKGGMRHGSGVYTDHNGNSYSGTWIFEDGKWKKITDEQQDNPAAPGQGTETAKPVPLAVRDLNAPQTRNSRKFNAPARTPATPRAGVSDKNVPSGLTPGPAAAKRRSSRPRASSRGPVQRARSKSRGARSQADSDGDVPDESGVAESATARVQSYRRPSAKNRQEVDVNDDDFDDDDEEGAVPDEDAESSARVSRCEGGEENEKRGPGRRMRGRSRRRSKSAKPKELEGC
>DinSpeMGD046574_rbh_TGME49_292120
GMSVQDWATKYASGEVFIPVRGPVVLMLSPFRLFSEEDDVSDTSFDTRILTHSDEDLPSLLNCGRHRSEQRRLLMDSSEDLPSLLSCGTPQSQQRTTLTDFSEDLPSLLNCGTQKSKHHNNEVVTEVDFNNTTNYHNADFQSITGETGPAVIPPVTWRDLEDAICDDECCFAPIGGNKKSVFEEALRRRSLGHRHVTCINDPVRFSSNGSAYQGQWYDGFPEGVGRVVCSNGDMYEGQWVKGNRTGEGACLNRNGDFYRGQWDNDECSGMGVER
>DinSpeMGD061160_rbh_TGME49_292120
GSSNLDLNGQVFSEIPRIDNEVSWASSNVTINDANFRLVNVTPITSREGAGIDMSAQALDLRTEVVEDHGVVDRVCDSCGGTCSRGGASGSRSEDARKVDPFLVKCSDGYAAEYSGQWLVKGTQNVRHGFGTQEWSDGTVYVGEWREGQACGRGQITFADGQLYIGEWRGNLANGYGTSKPTPNTSYSGSFKHGLRHGTGVESWGRNGHGRYEGEFSFGMREGYGICVWPDGFQYI
>DinSpeMGD062233_rbh_TGME49_292120
DNDGSFGSTPQSGAIAVLGPQPPSRFDGPGSLQSKAILSEEEQKSLRHTELTYDDGAIYKGQVNSDNVPHGEGSYTSRATVYLGQWLNGKSHGSGSQTWADHRSFQGQYRNGTFQGHGSMVWSAGVGKMCYEGQYVDDKKHGKGKFTWPSGKCYDGQWVRGERSGHATLTDCSGRKRLGFWDADRFQHWVDT
>DinSpeMGD062332_rbh_TGME49_292120
AVSKKSKRVAPQPTQDGSIHSVVPAASSGFLAATGAAHSASSSASRSDGSVVATYPKNSIYEGQVRDGKRHGIGTLTLADGTRYEAEWLDDKRHGKGTEVFPDGTRFEGLYVNDTRNGHGVMSWPEGSQYSGQFQHGKANGEGYLLRTDGSVYKGQFVEDCMSGSGCMQWKEGVKYVGQFVANMREGTGTMVWTAGKWQSYEGSWKDGTQHGTGKLTDYDGQIFNGVFHWGKLVNWEESSLGQPELPTDTTIPVPSYWINQDLAAGFNDRKEVSDEFQGQIQTLLESTFKRVRTRDRAGQIPSSLRLVKCHRVENSSMWKRYSKARQLLLSRRPEGCTSVHELDGQEDRFVRTQEVLGTEQADSLDQNVNEYFLWHG
>DinSpeMGD077034_rbh_TGME49_292120
MEGVTVSQGSWSFKLGPTSLTYEGGFIVSKQNQVEKKLKHGTGILRWQDGREYRGQFAYDQMQGQGVMSWPTGAKYVGEYCENYKGGIGKLTLPDGSSFEGSWFKGMRHGEILYIDPDGIAYQMEYNLDEVVSSRTLHSFDGWTLEPGYQVFTKSSSGKFFCEAPCTEATCCICLCDLEKGETCCKLPCNHVFHKDCIDNWTRRKNQCPLCLQKIPLQ
>DinSpeMGD077035_rbh_TGME49_292120
MEGVTVSQGSWSFKLGPTSLTYEGGFIVSKQNQVEKKLKHGTGILRWQDGREYRGQFAYDQMQGQGVMSWPTGAKYVGEYCENYKGGIGKLTLPDGSSFEGSWFKGMRHGEILYIDPDGIAYQMEYGPCQEKLHHQSGNRQYNLDEVVSSRTLHSFDGWTLEPGYQVFTKSSSGKFFCEAPCTEATCCICLCDLEKGETCCKLPCNHVFHKDCIDNWTRRKNQCPLCLQKIPLQ
>DinSpeMGD087224_rbh_TGME49_292120
MAASTPSKDLSVASSEKGFAYPDVGLDETGEAVKPLKAGDEKKQEGLVHAEFQYHEGTYSGQVDDQRNANGHGMYSSQSTTYEGQWKDGKHHGQGRQEWEDGRIFQGSYSNGQFEGKGRMEWHISAGFMFYEGEYREDKKHGHGKFTWPSGKSYEGQWVEGHRHGDGIHTDVSGRARRGVWKNDALDHWLEDEAGGQVGSDN
>DinSpeMGD094524_rbh_TGME49_292120
QEKYALANLENTLERWAAVNKSGQPEFQRSRAVLVDVVEGALRRGGLKLNKSKSLQVEFKQPEHMRMEDIPLPEVQPNPAAFHGVMREDLAESPRREYLSEGSPSFWGAVWSDHDTESTATPQVEPSVEPNLGYEPGKIYWGSTPNVEVVGERRTSEGGWESPVPRQFDTMPELRSVASLNHDLHVAWALRPRGHAFQDGSHFWGTLQDGKKQGKGRYLLGDGTVYIGHFLDDLAHGEGTVRWPNRSMYTGQWHHGQVSGHGLLRRTGEWMYVGQFQGDKRHGMGRCEWSDHQWYDGQWSMDVQHGFGEAGRDARDGTHASVWCFVEGERQELVADGPLQPLPTQFHSNSRLHGTILVSLEHREVSNSPPEDPPLSDAGSPEYGSVAPPAWKSLAIANSPQVESGNAHPPISLAIPRLLPSLPKPPDRIPLSPQEADPAPPMSVLAGLAPPPVECLHDEEVEWSLPRWGINIGRADKWLPCHWGALVITRLHPGGKLERWCANAKQTAPWIDLKPTALIWSVNGVRGDSLRMAGILRDSTINRVTLVIRKTAVERYLESLTFDERPDFFNLHPNTKSWYSDAMCGADGICKALPDSMCGLDACKTLNRC*
>DinSpeMGD094725_rbh_TGME49_292120
GDFPDGAKFVGQYSNGQKEGKGKFSWNDGSTYEGQFLKNEIHGEGTYWWADGRTFDGQWAHNKMHGKGLFTWSDGRSYEGQYNDDAKEGYG
>DinSpeMGD097492_rbh_TGME49_292120
MVQWLSLCGAPEKICNAINEDRKVEITVDRSALATGSSQRPGGAQALVAGSADAQPAGLHWRSKTYYEDGRKYEGQWLGDQRHGRGREESRFGDFIYDGDFKNDQYDGSGIMGWANGSRYVGQFANSLKHGMGKEWYGQGDRYRGEYKNGDIDGRGEYIKADGTSIKGIWSQGQLVRAISKFGSSFIVGDSFAESPPPMPHSFA*
>DinSpeMGD099762_rbh_TGME49_292120
LAQGLCSRAFLNLFSCCKVFVVQMPTGESDGPLSALLFGCGPAAAKCNACCSDGRDENWNGRVDPPTAKQMMWFEDPMSGVDSDVQLEDRPMVTLEDGAQYTGQWQGNQRTGYGVLTVSMVDDMKATLLQIMLLAMESSQLPTAMCTKGNGRTIVRMEKACIAMWMGAPTKASGQET*
>DinSpeMGD106225_rbh_TGME49_292120
MPPKKKEEEAPPVEAPEEPEIPQGVFKKCLKHAGQIYYGDCIYGPNGELIRNGYGRQVNTAQTVTGESVTLGVYEGYWKDNTMTGGGVYRWSDGSCYEGSFSNGAMHGYGKFTWPEGSVYDGTWQNNEMRGQGRFDSGFDGDFSQGHFHRNCFRQYDGRWFDVYRVREQLRAAKLKIQSSLDQRAVPVMTCAADHQAVMGKCHEALLRNLVPFVFTDSSVGGSPLSILEDGDRGLTAKTTLHVSYAAQSKRRQHDYQQLFKNAIQEALITYRPFALVFGDTDGNPQTGAEGEAVPATWKLSEFVNRHSFPPELFDLKLFHGRGRAHSFLPRDKHDTLLPTMPPHPDAQVPDAEQETTEEPTENPDAEGDAPAPVKPPQMIPPTAYLLRFLLVSLRSLE
>DinSpeMGD140600_rbh_TGME49_292120
MAILAACNHCCESKGLDVQLQERPEVELDGGVRYAGQWLGSMRHGKGVCWRPDGGKYEGEFRENLAWGFGKFTHSNGDIYEGEWVADKAHGRGKSTHPDKSSYEGQWADDMKSGDGFELWSDGSKFDGQYLNGKKHGKGCFSVPDGSTFTGEFRDDTMEGEGTYSFADGRVYEGQWRKNQMNGNGLMRWPDGRRYEGEYVADRKSGEGK
>DinSpeMGD147324_rbh_TGME49_292120
MAESLPAGSLITRYDYMSSPDKSADAVKHGEANGGQDNFRIIQKSESPKQCAYVNDCGTGKTGPCLCTAHAPEAKHKVFYTALRRVRLGCSHVACINDPIRAWSNESTYQGQWSVDFAPGEKPFNPKDRGRSCGGFPQGVGRVAHENGDVYEGQWWGGVAQGEGAYWETNGSLYRGQWKNDIKNGIGIEQWKDGRIYEGEYADGLREGSGVFFSDTLTYWGQFHKNDFHGKGSVWTCTEGWKHGYFMFGKFVGEKEPAGRRAFAATEVVVQQEGDD
>DinSpeMGD148419_rbh_TGME49_292120
MGNCSSDSPGCCERNDVNEVEEGLPAPAPPGLPETTFDNAGFAEKWQRPDASSVSSTDGNAKTQSNKEESIPGTFFTNVTYQDGSTYSGQIKDGQRHGSGTWSTCNSKADGKEPQEQALDSKYEGQWRNDQQDGAGRQTWSDGRIYEGQLKSGKFDGKGRMEWHTSQGLMLFEGSYMNDLKHGSGRFVWPDGRTYDGEWVHGRRHGSAVYINPQGEKRRGIWK
>DinSpeMGD148420_rbh_TGME49_292120
MGNCSSDSPGCCERNDVNEVEEGLPAPAPPGLPETTFDNAGFAEKWQRPDASNAKTQSNKEESIPGTFFTNVTYQDGSTYSGQIKDGQRHGSGTWSTCNSKADGKEPQEQALDSKYEGQWRNDQQDGAGRQTWSDGRIYEGQLKSGKFDGKGRMEWHTSQGLMLFEGSYMNDLKHGSGRFVWPDGRTYDGEWVHGRRHGSAVYINPQGEKRRGIWK
>DinSpeMGD161998_rbh_TGME49_292120
TTSTTTTTSTTTTTTTSTTTTTTTTTTSTTTTTTTTTTTTTTTSTTTTTYHTTTTTTTICDDQPVCPTKTGKKCACKDKCFNPVIGPELRATCPKMCGLCDTTTATTTTSTLTTTTTTTTTTTTTTTTTTFSIGEVCEDADTCPTKGGSCDCRDKCYHPFVGDIVRADCPVMCGICTTTTTTTSTTTTTTTTTTTTTLCEDKPDCTDFVGLCDCAMDWLRTKVQKDCPAMCGICDPGLCLKPRLPENMLGKMSKCDYKMSPGTTCTVQPFDHQCTTGTIPLTCPSDTADISNPLERHVELGSKLQLNCEVCGGALSSAGDTDPRGGYIEVRITWGPNAYNGILDEIGIGIFGYAVFAVDDCGLRTGNSLATVTANRDPLSNDCCDEKTYGTTVNYQLATVGTSVKFMVAPITYEGALHDGWVTSSVVDHIDTLSIPASSPASVPAASPAVAPPDIAATMENGKIEANGPEPEDLTEEDSTEDLQTEDLQQVVKGSDSSSEEEAQEEEEAPEEAAGGVGLQDVELAEVSAPASSSSSPIKAKDEIVYDDGSRYKGQLLNNQRHGYGVYTLADGTTYTGQFEMDRAHGEGSVQWVGGSFYQGQWAHAELHGHGVLNRPNEYQYCGQYVTDLRSGIGRCEWPDGQYYDGEWENGVQQGIGEVGGGSETPDAQIWRMEGGVQEELAPQQPSSLEDSMLALTVSRAAAAPEASVTPIEIAVPSLGLAVGRPDAWGPSRSNEGLLVTRVLPGGPVDSWNTVQREAIAAARGSTATQQGACVQPNAVILAVGSLRGKPLEMAAALADMSQSSVTLEVRNPAVIR
>DinSpeMGD165856_rbh_TGME49_292120
MAFLAWQNKSHSSAKTQTIASEGSKGILNVSMEKQGLFKESTALRFMKSMGAAKPSPGTNFSALNAPPGNESGARKNSGGASALGYPGAFAPDFSSDLGRKKFGFSREEIDATAYYEGQFKLYQRSGQGTLHFPETGAKYVGQFSDDAFHGEGYRVWADGSEYHGQWVHGQKHGKGEFVSPENLRYTGQWESGRRHGHGRQEYANGDHFDGWWYNGMCSGLGSYHFADGSRYEGAWANGRYDGTGVLIKSDGSREKQLYKAGVLQSRDVVPGKQVIHKNKVRQKRETMQQPYSLPTPIPSIQLITRETAGEDLSAAPVTERLKRAGTAPPMPLAGEAYLPGQIEDVEDRAKTAPAQHKYGL*
>DinSpeMGD165857_rbh_TGME49_292120
MAFLAWQNKSHSSAKTQTIASEGSKGILNVSMERKREDKQGLFTESTALKLMKSMGASKPSPGTNFSALNAPPGNESGARKNSGGASALGYPGAFAPDFSSDLGRKKFGFSREEIDATAYYEGQFKLYQRSGQGTLHFPETGAKYVGQFSDDAFHGEGYRVWADGSEYHGQWVHGQKHGKGEFVSPENLRYTGQWESGRRHGHGRQEYANGDHFDGWWYNGMCSGLGSYHFADGSRYEGAWANGRYDGTGVLIKSDGSREKQLYKAGVLQSRDVVPGKQVIHKNKVRQKRETMQQPYSLPTPIPSIQLITRETAGEDLSAAPVTERLKRAGTAPPMPLAGEAYLPGQIEDVEDRAKTAPAQHKYGL*
>DinSpeMGD177016_rbh_TGME49_292120
MQNPDSSLYCGQWEADQRTGHGVLHWDHGIFEGEWKKGVAHGSCKMWFENGDCFEGEYMDDKKHGQGCYAWADGSQEQGLYCDGVRHGKHIWTYKDDMWLVQYKMGIVVRTTVVTEKDLAKEPLEEMIKEKPKAGAAAPPPPKPADPKSLAAKKIMQQKRRMERAEAGPGTGNVRPKGGAQALMSPNALGNLKNVNFSPGEDSEPDSEQPALDAANLNASMKSQPDGEPAPLGATSNSPGATSNSPG
>DinSpeMGD181572_rbh_TGME49_292120
MGAALLGRSAGNCRYCPGQSLSEYDCCRSDNQLPTAPQLTSVVIDYRGQSSSEPAFCKSNTPFPMKPQMIEEVIDDSKFKINLKELVGKKSICDDMSGSSSDVLPFATNQPQRAPQEDMHFAQWRTKIDVENDVRSVNQGGTLYEGDEKNGLMHGFGKFTSNGFNQKTYVYGGEFHEGKMHGKGVLVWPGGRTYEGQFKDGQFNGHGSMSWPNGNVYMGQYVNDRKQGQGELTWATGQKYKGEFCQGKRHGIGIYTNKTGVSCQGTWDMDKLV
>DinSpeMGD181573_rbh_TGME49_292120
EVIDDSKFKINLKELVGKKSICDDPWEPVLESGSSSAVLPFATNQPQRAPQEDMHFAQWRTKIDVENDVRSVNQGGTLYEGDEKNGLMHGFGKFTSNGFNQKTYVYGGEFHEGKMHGKGVLVWPGGRTYEGQFKDGQFNGHGSMSWPNGNVYMGQYVNDRKQGQGELTWATGQKYKGEFCQGKRHGIGIYTNKTGVSCQGTWDMDKLV
>DinSpeMGD181574_rbh_TGME49_292120
MGAALLGRSAGNCRYCPGQSLSEYDCCRSDNQLPTAPQLTSVVIDYRGQSSSEPAFCKSNTPFPMKPQMIEKVIDGSKFKIDLKDMHFAQWRTKIDVENDVRSVNQGGTLYEGDEKNGLMHGFGKFTSNGFNQKTYVYGGEFHEGKMHGKGVLVWPGGRTYEGQFKDGQFNGHGSMSWPNGNVYMGQYVNDRKQGQGELTWATGQKYKGEFCQGKRHGIGIYTNKTGVSCQGTWDMDKLV
>DinSpeMGD181887_rbh_TGME49_292120
MSSLKGVANALGSLSRSALKHRRSSFQESPGLHEVDEESPAHLDEICETSDALPNLESIWIEEVPKTPSSASPSLKYNFQDPNGPPGQLYRGEFKDSKKHGSGAMSFPQNDPEFKFMYHGDFIEDKMHGSGTLEWHDGKQYKGQFASNKLHGEGVMSWPDGRKYIGHYSEGRKHGLGTVQYPDGCSYCGSFSKGKMHGEVVYTDKHGLAKLIHFNQGKAVQVNIIGSNAATSPLSGREDSVPSDATTETASIYSGTQSLTASGPVTNSANRTWIEL*
>DinSpeMGD181889_rbh_TGME49_292120
MPSLKGVANALGSLSRSALKHRRSSFQESPGLHEVDEESPAHLDEICETSDALPNLESIWIEEVPKTPSSASPSLKYNFQDPNGPPGQLYRGEFKDSKKHGSGAMSFPQNDPEFKFMYHGDFIEDKMHGSGTLEWHDGKQYKGQFASNKLHGEGVMSWPDGRKYIGHYSEGRKHGLGTVQYPDGCSYCGSFSKGKMHGEVVYTDKHGLAKLIHFNQGKAVQVNIIGSNAATSPLSGREDSVPSDATTETASIYSGTQSLTASGPVTNSANRTWIEL*
>DinSpeMGD182374_rbh_TGME49_292120
MPAPNEEATEKELRSGFWSFMLGPTCMTYKGTFFNHPSSERPVKHGKGVLKWDNGREYSGEFVNDQFHGSGIMSWPTGEKYEGTYVNNLKDGLGKFSYPVNSRQFSFLEGNWCKGMRHGDMIRYDPSFGYAKATYEADQMVSTELIPAQSDFTFKPDYDIFARSEGNDSCSESTCAICCNELCKGDTCIRTSCNHVFHKECMDMWMDRKLECPLCRQKVQKHSLCITDCGTSVPSGTVSQEATCPAIRGSARELPNHHTGSSFMTL*
>DinSpeMGD189648_rbh_TGME49_292120
MLCSMDNFMDDFNFLLNDPVPDHQISEKIEWDPLDAKPRYSGQFWGADRSGSGTYQWTEKGKNVRTQYDGDFHNNMMHGSGVLTWQDGRVFKGQFRENKFDGIGVMTWPDGRRYIGEYRAHKKHGIGSFLWPDGRKYEGQYSNGKRHGIGVYLDKMGIMKKGVWREDELEKWDTVLNTQEVAKDAIEEIPLPSLLRPSKDGMHSKSQKAQDLSINPRNAQFIARRQGASERGAEDRSESDKVIKQAHLTADLEREEEDKELPPLLWFLEDAVESVANFLSGASLPQYLQAVESAPPYPSPAPASLHGYIEL*
>DinSpeMGD195903_rbh_TGME49_292120
MGICLQKGASLCHGAPAMSQAFVHGSAPRDAPHCEVENDAEVIESGGLTDHWFLDLKETKQLSEQTVVLLPRIDETHKDTQPHETHGPDHLAEERQLSQWSSMVDPQADLSGIKEGETEYKGEKKDGLMHGVGKLINNAGKIGYVYCGEFAEGKKHGAGVLGWSDVKIYKGQFRNGKFHGESVMTWANGDMYYGQYVDNLKHGHGHMKWGKEGKVYEGQWCKGKRHGNGSYTNTKGITVKGLWDMDKPAGSPMSPRSTELPESN
>DinSpeMGD196475_rbh_TGME49_292120
MAVAPRPAPFQGPLTYASVYFERADEANLTSRDLQVLYVGASDVAGRRHGIGQQRWHDGAIYDGSWESGRAHGRGAFRRPDGDTFEGHWEHNKPVDGRYVCLAGRGRPAWSYQGQFGSPTAIPNGQGRLVFADTHDAFEGQFKNGLKNGHGKYSWPDGSWYEGQWYREHFEGVGTLFDVRKYDDDAGYPYERFEGQWRQSTKHGFGSYSWLDDHQSALCSYVGQYREDRKHGAGIFLWTAPADGGGGVKYTGEFVAGRIMGIGRMTLQGGAEIYGRWRADAEDAPPALEEQLDEPAWADAMVGYEAGDRWLTDPGLRTLTP*
>DinSpeMGD197726_rbh_TGME49_292120
MSSSMVPQEGATPSHGTWSFQLGPTHMHYEGGFIEAKQGADKRKMKHGQGVLRWEDGREYRGQFALDKMHGDGVMSWPTGAKYVGQYCDNSKGGIGKVTLPDGSSFEGNWYKGMRHGEILYIDPEGHAFRMEYESDQVVRTESISSSEGWNFKPGYDIFVKSGSADDTDTPNAEDETCCICLADLCEGDNCCRMPCNHEFHKDCIDSW
>DurBalCSIROCS38005922_rbh_TGME49_292120
LKHTARSSSDLAGRGAAPFALSMRRAFDRPSPPTAAKVSPSGGGGAGDIFRPALAFCIGIMRQGNPLSALLTGRLCCCADEGVDRCFETQDGVLVSATEGDDPIGQTAFPTIFKPREGARGSPSKKPNGFAEPKTPTGRSGSLLGIGGASPKCGPRGAMFAAFSPASPTEIVDRPEVDLGGGVRYRGQWLGEERHGRGELTGPSGETYVGQFFHSMAQGRGRFTEPDGSCYDGEWLNDMKHGDGVYTHADGTVYDGHWDEDCKSGRGTERWTDGAMYQGEFLNGLKHGVGVYRGGGVEYEGQFKEDKMHGEGCYKFVGGRKYFGQWEDGHMSGFGRMEWPNGSSYEGGYLKDLKHGHGTLVAADGKKYIGQFAQGKQHGKGISDDGRGSKRREVWEHGERVSSEPLPFSDDYEVRPSRRESAIAAPLVAXVGDGSAREAAHPQRPPICASVTGAIVIFPGARSRRRYRGRGRRLEYTLAVEPQGRRHSGSRAPAAPPPRPWRAA
>DurBalCSIROCS38019203_rbh_TGME49_292120
MGNQATTVCGEDNVERWNEARYSVQWGSEDRNAGMYDTAEGGAGYHASHPSRDRLAHGGVSDRRQGQLGQQGLSVDEVSVGAGTGAGSSRGWETDAGRGVGFMEHGEDDTEAEEGFGQEGSGFGDVAVAAAARLPKSFFDLEVGEGPILKDERLMHLRERIQHRFRSGAFYDGEWLNGNRDGIGRMEWLDGTEYVGEWERGRANGLGRLLHRDGDIYHGQWVNGRAHGLGSYDFQNGAATYRGEFRCDLRDGFGIESWADGSCYEGEYRRGEKSGFGQTRWPDGSYYVGRWRSNQLCGPGSLKTKDGLHYKGQWDMSSPNGMGVYKWPSGRRYEGRYLNDRKHGYGILREPNKPEVRGFWQHGELVSTRASGLK
>DurBalCSIROCS38024432_rbh_TGME49_292120
XKNMLQGIMYHGKWQNDQPHGHGVQQFPGEGSHCGIYLGQFIKGKRHGRGVWVAYNGEWKYLPDSLEGEKGNPPTPMPNWHEDMMHGVATVEDESCVHLHVVYTNNTCQMPFTDYGPPVKGVNQNLGTVYKAKKGAPAXPNKAASSKDAVNTPQPHRAAMESLGFQGRKETNMPRGITDMDGEDDVVIVVREQTDLSAPEEDVIVSGGRGDNEILNGLYYKLSNTFGVPIYRLVKTSSSSSFLPLPASFTQRFLYRDPALKCWIISDKTKGGINLSRACAFCEDPADDPCEVQHLWHVWHGPSATFKSPKLEEEVDEHGDEQPLTTYGKVDLPDLITVRSMVGFSVTLPDTAVVDNRHMIMVRRAEEFYGRPVYQSETSSNDGSYYYLYWMKDNGKLQEGKDASLFTHDEHGLRSFKNTGYWVIGKQVGGTNELLEGGTCVAYVKDRAATPDLIAASSMWYVSNGGSHFEKGTVKLSRQGWKTEEKVVPEGVTKGILPWSLPDGRTLLSGSPLAAASKTPLLSPGSSPTVG
>DurBalCSIROCS38027735_rbh_TGME49_292120
XEINTXXXXVXLXXSXXXSAWXSXASGTKPLSEESAWEELVAYSKEVDVQENSVMTKERLNSRVHVLNARFHQTAKYTLEAWGGEQDGDDVGDDDYFADPDLSCWKRMKLAIGRALSKCASCVTALFRRPITLAEKLETRGDISFAILDEPESAARAEEEYFRAMMSMQNALAGQGLGVEKLRRHKDRWIELAKEDDVKEMEDVLLKNGVRRQLATSEVSGNLLMSCVGAHEVIADPAAQDVIKEALISVIQDNGSSIGGTAPTVKVIVALEKGMPTTSLDDTATEGVRVSYTADVGLAPKKLAAVLSQGSLVFDKVSAFCKKKKVVRNWKSLRQVQHTVETALTKAIKNMKTDVAKIKERATRKARLGINPIPPHKLQYRRIGYHVHTLEPEGSFEKALLAMMFKENSTLQAGAKQILHYVCLSDHFKPTKVWKPDPILPHPAEVTIHEFEDVDSVTLDGGTNEKRLFGTINFKREMKDDGTNHPMTWNGRLLFRALEEVEGVDALDGFPRWSFHEQEAHEGKGSVLKADQEMTMREAKDFAAKHQACTGFTFKRPPVIGEKGVVSDDTRIHVTFLQGPIELKPSGVKKSDMISVKRNPVWLYWDGQSRWVMSYRKGEPPPYGLKGQSAEAFVWVSDTKALTPDMVTNSWMRWVPAAPGESSAQGATGKWDKDPDIKALNKNVATKGKGHEILKRAELDRDRDGGYGEDDQSLVGVAVNYFRDVFTEVLAIFMAEKHVQVDPSMRDALVSMDSHKVSFTWKDDHIERLAPFRKFLLQEFGTYEAAWTFMTSAIEMPRSLCRRNLALMLHRTALEITRQERERDKKANVVVEARRVHSFLDDLATDAANHYPEDAVTSFAVKMESIKEPEISDTLSIIGWSMGRFGPKAHNSLVNDPLTRESMIKLAKKKIRELEELQGVLFDVVRFTAEFSLATTNGFEDPILGKWAHELKHKTNASEVDHSIPYYQVILTVPLKLQAATPAKGAPKPATASKIPEPTGQVAIATVFNVDPAMVTVKNSTSKGFEARITMSDKELADECAKAKEDTRKALETELKTKDSNLVEVQQMKHQLIGISSINVLASELEAAEAADDGKDAARNQTKATENRQQAVVTTIPLDKRVAEWLTQGKYLTVNDEPVKASCSLEDIKVTQECRQTDVADSEAAAIEAAMEARKSNLEQADRKASMRSTGSHAAMNLGRGSLEVMQQFLQNGTQKYGQPDADSTRRDKRDLEKRKVAGKLQKAAGAKGTSAAPEKEKMVDVTEGMFEPLAAHIVDRLDVDRSGTIDVSELHALYAKDTDLQQNVIMFELSFEPYGLRVCMEQEPKLQKSLINMVQDATKRVLQGKGSEAPKTYMDDDQDMHVLSARVSVIVPIGTNPMALHSAMEQNMNQIRTEVAQGMLKDEAWAEQLQSTGAQQGLDLSKIEVSLINKVRLKKADGLLEEFRTFLRAHPKYSKIENMWAELSDDVEIGIDAFRRAMAPRIHKVVDPNLIGTPDQKAELIFTDLDVQISEGVTLKELIPSSGKTIKDVDQPLMTFDVPLQHLKEVRLEGAKKKDPEGRQCVRFVLHPQFENSPDWARLRSALNPDWEPKPGESLEVCMQPRHYDLWRAVVHESELGQPQEFIMHYTGGVLEHPLIGGVYMRDGEGVQYWVDGKVYRGSWRGHVYEGWGELYASDADFQANRPLYTGHWYGGKRQGKGKMEWEQQLLETAGAGRVANRSNFVGITKRYEGDFSNDLFHGHGKLEIVRARAQTLANSAARVPIPGCAPAAQIEPQLLVHFEGEFHADWDETDRLLRLVDPQYHKDYDELRTKPQARMGAMATGESGFARGISRGMSMGATSTRSMSRIHTRTASMASAGRQMSIAGQRLFQRAKDRIHNLQNKGYTPLDDGTVKEIQDETAMPDPDLNLTRITRKERFDNESNGYRKFKKYFPIDSRSRVQAAGTTLPDIALAAYSLGSWLPQDTEGGNNNTNAVMPASADDRPAGGFDTMHMRDGRAEYADGTVYDGEFFGGRPDGKCRKMTQYIQTAVGKKKIAEYVGQMKNGMKHGRGTYRVYNLDKNGVQYESYRVGEADDNSQLVQKSVGVLYQSTPAIDKKNSDGVLQISELKGMNVEAWCRKTGHNIAGWGTIVDGIVEDGFLKVAEGKYLPLKIPQAKWMGMSSKEVPVLFRSEHHDGVVYEGGWEENKRSGIGRITVPTSLRDAWGFSTYQGTWYNDMKDGEGEMVYGARDEFLYIGAFKQDKRESYKEEPTDDREYRPLWESLRPIRFDEPTTKDKDITYGGETKMGRVYLKDVPGTTPLIEVETNVKMFQSGFSKYVARQGRFSGVEIEGQGGNMTISEAMVKAVTLQDCVCFVVEKQNIWARWPQPLSHMNLAADGDRYQVNFFMEGKAPKPHGASSDPPASSTNATMFIRESDYIMLLHGEFKDDGVAPSCRAWSHLVNPGERSGRYYYGQLATSSSREGFGTLYVDQWPDEVLRKEFIQCFEQGKPFSTPHRPNPRHWPMTPDNFLRLDFSKFLAEFIENDKWQEKKLEGIIYHGMWSNDVPHGNGVQHYPGDTKGCGTYMGQFLKGMRHGLGVWVTYNGKWKYRPLQKGPKTKPLMNWEEDKMHGVAIVEDEKCVHENVIFTKGSCQMPFTDNGPPGSSFHNQHAEGNSILGLGTLLGTSKGAVAKAAAPSMTLVKSPTKGKAKAYGVDQEETKTLAQGLRAASSVPNFGTQGTLGRGATLGAETDAEGDPVAVLREPTDLNLPEEDIMISGGTGDNELMNGVYFKLTDTFGIPTYRLVKNNDGWLTTDRAQRFLYRDPGQKCWIISHKLRGGLVIDKACAFVEDEAENPSDIKEAWVVWHAPAKTMKSPADEDDGATETTKIKDKIDVIKVKSVLGFLVAGVPPDVTRMENGHMIRKPEEYFGRPVYESESGMQFLYWMEADAKLEDGFNATRYSRDEDGIKAFFKSRGYWALGRSVGLGKDKDGCFAICEDKCVTPDQIAKDSKWQLNKGNGVFQEADIKLEAQVWESSNDFLKGFRGQTTEIGSATGITTDSRTQSVDHGAXVVNAAKVSTLCGAAGAPAHACLICFVVAPPPSGLAWVSGDDTIG
>DurBalCSIROCS38029872_rbh_TGME49_292120
XKPVELQDWATRPPAGCGVAGGAARPPVMASSESDDTRPLDGLFAAFGRMCCTENSSISRDINDPNLTRHARGMEEDEVPTTADSRQLVPMQAATAALVDAPEVEVEDGARYRGQWMGNLRHGQGVLYKKDGQMYQGAFVEGLPHGYGVFKAANGNMYEGQWFKDQAHGQGKFTHVDGSSYEGQWFEDEKNGRGLEVWADGARYEGEFVKGVKHGHGVYEAGTGIRYEGQFRNDRMDGEGKYVFVDGRVFIGQWKAGHMDGKGKMTWVSGSTYEGQYSKDVKSGEGVYTWPNGQVYRGQWRNGKQDGYGEFTDANGVRTWGEWRAGEPASGPQVLAPGAAXAHAARGPPLSQASAPCAVHAASX
>DurBalCSIROCS38035387_rbh_TGME49_292120
XQGNPLSALLTGRLCCCADEGVDRCFETQDGVLVSATEGDDPIGQTAFPTIFKPREGARGSPSKKPNGFAEPKTPTGRSGSLLGIGGASPKCGPRCGAMFAAFSPASPTEIVDRPEVDLGGGVRYRGQWLGEERHGRGELTGPSGETYVGQFFHSMAQGRGRFTEPDGSCYDGEWLNDMKHGDGVYTHADGTVYDGHWDEDCKSGRGTERWTDGAMYQGEFLNGLKHGVGVYRGGGVEYEGQFKEDKMHGEGCYKFVGGRKYFGQWEDGHMSGFGRMEWPNGSSYEGGYLKDLKHGHGTLVAADGKKYIGQFAQGKQHGKGISDDGRGSKRREVWVASVSPPSPFRSRTDYEVRPSRRESAIAAPLVAE
>DurBalCSIROCS38050380_rbh_TGME49_292120
NRMMVAGGLSACLAVVAHPTVHSPSASAALRRRKSPRKSMTAMAVDIESRGSAAKVAMGTQPGTWQQLTSCCTRCRRPKVAAEPDVDSVLPFASAEHSARTEVVITYPNHTTYRGQFKDGKRHGRGVLTDAQGTKHDAEWKYDKRNGKGTETYLDGTKFVGNYVDDLRNGFGKMTWPEGSKYEGQFSRGKANGEGVLQRTDGSIYRGHFVEDSMSGHGCMQWKDGVKYVGQFVANRREGIGTMTWNAGKWHTFDGTWRNGMQHGRGTLIDHSGQVFHGVFQWGKLIRWCDGPDGEDDDLPERPLEAPQYWINQDLSVKFNQRKEVSEEFRDKVQRVLNGTFNGVRTRDRAGVLPASLRLVKCHRVENSEVWARYQRAKERIRQRRPEKEQILPVSQLSEGRVQPVRTEEFLGDDVAEHLDGDLNEHYLWHGTTPAGAIGISTDGFKLRLAGSHAGTYFGNGCYFAESSSKSDEYAREGSDLLAGVYALLLCRVTCGSLFRTTQPDENAIQTALRSGKYDAVLGDREASVGTYREFVIYEEDLAYPEYVVLYERKFDS
>DurBalCSIROCS38051675_rbh_TGME49_292120
RMVRPDAQQRPTLRGFWRALLGNLSCRPDSALCRTNCKGPCAQAGRPFAPFGQGTPWSQGVGGRCVDSDDEEADDEEGLEWKPTTYVEGGARYTGQWRGKLQHGEGVLEQPDGGRYEGRFRNGVAHGRGRFVAANGNVYDGQWRKNFAHGEGTYTKANKGVYKGQWVRDQKSGNGSERWADGSCYTGQYLNGKKHGRGVYWSPDGISYDGQFKNDRMDGEGSYKFSDGRTYAGQWREGQMHGFGKMCWPSGAVYEGGYVNGAKSGEGMFTWPDGRVYRGQWADGQEHGRGMLVEVRGGITRGIWDRGRLVQETPSGDALRASAANGSGDDEDSESLVSEKCGX
>DurBalCSIROCS38073358_rbh_TGME49_292120
XVGEFKDSAFNGLGCYTWSSGTSLTGVFENNFRADFIGELLQDEEHGRGVLSDANGARVVGMWEQGRLVEELVEIVVRSQEVDTVATGPEMQRVFVSKRAPSASESQPLAATDTGEGRAVCLFANGDRYIGGINSGKKMGSGMYVYADGSTYKGDFADDSLEGEQHPKSADACSEETRRLNEANMQTAAAVLALKAKMPRERKQAPAGVPTPSLHFAPAAARIRARAVVGHRSPPGTLLHLVSLPX
>DurBalCSIROCS38105539_rbh_TGME49_292120
MTWPEGSKYEGQFSRGKANGEGVLQRTDGSIYRGHFVEDSMSGHGCMQWKDGVKYVGQFVANRREGIGTMTWNAGKWHTFDGTWRNGMQHGRGTLIDHSGQVFHGVFQWGKLIRWCDGPDGEDDDLPERPLEAPQYWINQDLSVKFNQRKEVSEEFRDKVQRVLNGTFNGVRTRDRAGVLPASLRLVKCHRVENSEVWARYQRAKERIRQRRPEKEQILPVSQLSEGRVQPVRTEEFLGDDVAEHLDGDLNEHYLWHGNTTPAGAIGISTDGFKLRLAGSHAGTYFGNGCYFAESSSKSDEYAREGSDLLAGVYALLLCRVTCGSLFRTTQPDENAIQTALRSGKYDAVLGDREASVGTYREFVIYEEDLAYPEYVVLYERKFDIDGQAETVLRFLVFLASPSPNERVGRDSVVAPPCVRPGSRTACIIFSATADPACEAR
>DurBalCSIROCS38120034_rbh_TGME49_292120
XNISVEERGSACSYARSGSGGTLAPEAHLEADAAECQALVFGRAIAEGARVSHTLRSGAVYSGYWKGCSRHGLGFMSWPDGASYIGEWKNNKADGRG
>DurBalCSIROCS38123454_rbh_TGME49_292120
XSRQLVPMQAATAALVDAPEVEVEDGARYRGQWMGNLRHGQGVLYKKDGQMYQGAFVEGLPHGYGVFKAANGNMYEGQWFKDQAHGQGKFTHVDGSSYEGQWFEDEKNGRGLEVWADGARYEGEFVKGVKHGHGVYEAGTGIRYEGQFRNDRMDGEGKYVFVDGRVFIGQWKAGHMDGKGKMTWVSGSTYEGQYSKDVKSGEGVYTWPNGQVYRGQWRNGKQDGYGEFTDANGVRTWGEWRAGEPASGPQVLAPGAAXAHAARGPPLSQASAPCAVHAA
>EimTenHoughton002503_rbh_TGME49_292120
MMNGSDGLATAPTAAAAAAAAAARDSASWFLRAARSSASAAAGLHSPCSMQPCTDIKAKVGDTQLAASAAAADASKMITTSRPSTSLESSNDKGGLLQELSIALFSKLAESLPKDRGPLSFMSWEDGSWYCGQMADGALDGVGVYRYTDNSVYCGQWSRDRLHGFGVFITPSGFVYKGSFEADKQNGPGWHLFVSLFAFCLCFEYVLRCRLLTNMTILLRDLRRVLDFKKMRRHLEQHIGGLLGSHAFLLYSGIFLVPQGPTFFGHFREGRLHGFSCCVSPSGASRPLLGEWRDGEFLRALPLHSRIADFYIRAAEALDLLEAPWGPLPFPVPDATLLGLPKEEVPGILGSTGAPSHARREPKLCSAAMLEALRIELPRSLLQVAAAEGARHAAQQQQQNGRHSSGRLACSGKSLVRKRKASNMPKVQSKDGNDAAGSRFKGPGSDGYVSGGNATPPPRATTTKAQLLRWESEARKLPRIPHLNYNRVLGRWYARVRDPTSGRRIWKGYTCAVHGFFQARDMAIDRLRQFSQLVAPLPTAAAPHEGTTEAGEGTEVYNTGTLGDGKERQQQQEHDHQAVPPRQAESEIAVDGTIVSTAPSAKENVDVKEAQRQLGLVPTVAVCGAMATAECNSCANSPAVTPTTADTARKESPRSEANNQDSPDVALLSARQRSPADLKTHASCSTADEAAAVTVAAATTASPLPPQQQQQQLPAITPSGLSFGTEAEAAKHSCSQHKDSMQDEEGVSCSRLTTADCSDTVISRCTPTHCDSA
>EleDub029235_rbh_TGME49_292120
MGSCTSKHSKGKAKAPVAAAAAAPESKPADASAAAAGAAASASAGGATPPSKAGLPQTNEDAARGYAMNVAVAEGVDLDTIEGRDVGDNLIERGVLVLENRITYEGQWLWNKKHGKGVQIWPDGAKYDGEWSEGFAHGTGTFTHADGDTYTGQWVADKANGYGEYRHSDGSQYKGGWKDDKKHGQAVETWSDGSRFEGQYAMGRKEGQGEFTWPEGSKYVGLFHDNEIHGKGQYGWADGRCYEGEWRHNRMNGNGSFTWKDGRKYQGEYVDDKKHGQGTFLWTDGRAYRGGWKDGKQHGLGEFTARSGETKRGIWVEGVRLRWLEPNEEVPAEYASSPEARRLSQEVQPPSHLEAEPTPPESEPPAVIAAGPADTAESDGADKPQAPPAAAAADDHPQTAELQASDDPTPQLNAQQQAE*
>EleDub034990_rbh_TGME49_292120
MGNQLAAVAAGTTSARCSCFDPSLRDENLSEIRPPAGNAADPLPPTAPATLDETSPTLVIDRHVQDLRSEDGSIYSGGLLANGQRHGPGVLVRPDGSKYEGEFSSGRVDGKGTFTHPSGDVYEGSWKNDQAHGPGKFTHSDGSYYEGSWVADAQEGYGEEHWADKSHFRGHYKGSRKDGYGEFTWAEGAVYCGEFRANGIHGTGTYKWADGRVYTGPWAANHMEGEGLMTWPDGRKYEGQYHQDKKEGWGRFTWHDGRAYIGPWDQGKQHGIGVYINANKENKVGEWIQGKRIRWLSKNDIAKLPIQSINRAATDSDKAPGTTYSLIYHDLIKAIQNENKSGAAHADAEKAGPAEAVGGLTATSEVKQEAASNLHSPQTGNQNEVARQREDHEQPIKSNQTTSSSSSSSSSSSRDEPDQVRVPEPPAARKQLEVTAVLPGPGANGSNSKRLEESQNAHLVTIPVDEGAAVPSVAPSTVPSTAGAVVASDSLEHKSTRWQKFTKVLKRA*
>EleDub035001_rbh_TGME49_292120
MGNQLAAVAAGTTSARCSCFDPSLRDENLSEIRPPAGNAADPLPPTAPATLDETSPTLVIDRHVQDLRSEDGSIYSGGLLANGQRHGPGVLVRPDGSKYEGEFSSGRVDGKGTFTHPSGDVYEGSWKNDQAHGPGKFTHSDGSYYEGSWVADAQEGYGEEHWADKSHFRGHYKGSRKDGYGEFTWAEGAVYCGEFRANGIHGTGTYKWADGRVYTGPWAANHMEGEGLMTWPDGRKYEGQYHQDKKEGWGRFTWHDGRAYIGPWDQGKQHGIGVYINANKENKVGEWIQGKRIRWLSKNDIAKLPIQSINRAATDSDKAPGTTYSLIYHDLIKAIQNENKSGAAHADAEKAGPAEAVGGLTATSEVKQEAASNLHSPQTGNQNEVARQREDHEQPIKSNQTTSSSSSSSSSRDEPDQVRVPEPPAARKQLEVTAVLPGPGANGSNSKRLEESQNAHLVTIPVDEGAAVPSVAPSTVPSTAGAVVASDSLEHKSTRWQKFTKVLKRA*
>EleDub035014_rbh_TGME49_292120
MGNQLAAVAAGTTSARCSCFDPSLRDENLSEIRPPAGNAADPLPPTAPATLDETSPTLVIDRHVQDLRSEDGSIYSGGLLANGQRHGPGVLVRPDGSKYEGEFSSGRVDGKGTFTHPSGDVYEGSWKNDQAHGPGKFTHSDGSYYEGSWVADAQEGYGEEHWADKSHFRGHYKGSRKDGYGEFTWAEGAVYCGEFRANGIHGTGTYKWADGRVYTGPWAANHMEGEGLMTWPDGRKYEGQYHQDKKEGWGRFTWHDGRAYIGPWDQGKQHGIGVYINANKENKVGEWIQGKRIRWLSKNDIAKLPIQSINRAATDSDKAPGTTYSLIYHDLIKAIQNENKSGAAHADAEKAGPAEAVGGLTATSEVKQEAASNLHSPQTGNQNEVARQREDHEQPIKSNQTTSSSSSSSSSRDEPDQVRVPEPPAARKQLEVTAVLPGPGANGSNSKRLEESQNAHLETIPVDEGAAVPSVAPSTVPSTAGAVVASDSLEHKST
>EupCraCT5000637_rbh_TGME49_292120
XLTSDNLTSPISSDGXLDQGGVYFGQVTYVDQDNKIVEDIEQAKKEVEEILNQEPPPEGEEVVVPKFKRVRHGLGVNCYGRTEEDNILCKYEGNWEKDKKHGQGFLVFPDGSTYRGNFKNDKIEGDGVFHWAHKDHTYEGSWKDGRLEGEGSFSHADGTQFNGTFFNNYKLADGFFINPFLSSEEEAEYQSK
>EupCraCT5002010_rbh_TGME49_292120
PMSEDVDYKMKSDLFSFDELKQDPNFQVRKLKDAVYMGTIANDKRHGKGVMRYKNRLYEGYWKDDLRDGEGFEVYKNNNYYIGGFLKGKAHGKGIYKWSTGEIYDGEWEKDVSKAMVSGKARTVIPISVNGKIPKLTVTEFTLGLQAINTKVNGRNDXKFGQGTDFFSNGDIFTGAYFKGKPCGKGKYVWANGSTYIGDFKDGLKHGKGKWTKEEGDQVSVYEGEYADDKKEGYGVFQWATGNVYEGYFKSDERDGQGKMTWNDQTCYEGDWFRGIQHGYGKLIYPDGTSKEGYFENNIYIGKVKKEPENLNSISSNKMFSIGSKLNLSKSSPKLGLVNLQDKERNRIKNAIK
>EupCraCT5002044_rbh_TGME49_292120
XLEEMGCSESVEQESERDQELVLGRKRVKSEKQKIRKKKAKSRGDVGGLEGEDSLDIKRAATSLKKAMTILNNGRGKMNNNMQCDDDSVSSISSDDSDGQIGCLSPQAQAIQKKXQLEERSNNGDNLTWDDVVDGSSPKNDGFTEISVPGGRYKGQLKNGAFEGEGTLTLKDGSEYTGSFEGNKFHGKGKFINKKGSIYQGKWLKGK
>EupCraCT5003297_rbh_TGME49_292120
XWSNGDKYEGEWKNGLKHGQGSDIFKNGDVYVGSYQFGKAHGEGQYTWKNGSVYTGQFSDGMKHGKGKWVKDRKANSNSYIGNYYLDKKQGHGEFRWASGNVYKGNYKNDLRNGFGEMIGPMEASIKETGSMAFNTGVNGIQHGFGKMQFLDGTINEGIFDHNIFQGVNEEASEIEEESYDDTQNDEDHRDSLDNALTPAKTRQKLDEEEEDESMPIPQRTLKPSPLKERERQKREFENTDEEIEDIVTKAKVIDLIDEEEKFQNQPKVRHLKKIGSRNINPRTYETRKEVVDFGSQFSSKSREREVRGITIQADLDSSSGDENQSYFNSRGKLPSVVKKHKKKSRGLLNATVQERFKKRKKSRIAIDPTKKMKMINSSALKNFSPARNISIAKINKRKRSLKNHIFSNREKTISGSSTLAHHGMENRRSRIRKLSKSGVDNPNNSFDEREEKKQEVTYFPKLEHKPNFHPNFDMPLTMKNKKKRKKNKRGVNSDSINNFAHRSVMHDPDEGDSKFQLRQGQDQKRDLSLDKKKSPRDIRKLLATLKKRKAAREKRAWVPSGPIKHSDGYNPSLKMYY
>EupCraCT5004838_rbh_TGME49_292120
IQDEERLEVYGFRAMQKMKELMNENVEKTYRQRGEPSVLVECSGDLEFRPIKVYEDGRRYFGQWNKVTTLREGTGISTNLNDHQFVIGQFSSDKCTGKGLYIFSNGSYYEGDLKDLYAHGYG
>EupCraCT5007972_rbh_TGME49_292120
XGEWNQGQKHGYGEWKSHDGDSYEGEWKEGKADGQGVYAWKNGDRYDGDWLVCLKHGKGTDYFANGDSYTGQYKYGKPWGTGIYTWRNGSAYKGQFKNGLKHGKGKWTKGEGDEKCVFEGNYVKGKKQGYGEFKWASGNFYRGEYKGDERHGYGEMYWNDDSFYKGAWVNGIQHGQGIMQLADGTVKKGTFENNIFIEEVMEECESVESSAMEEYDESPQNVVSQKINKKKGKKKRNRDEPSLLPSIASQNTIPTKSGRKFSSAQKSLARNLSDANIRKGGIIQFNSARRFRNSSKKRGKNSLSL
>EupCraCT5008387_rbh_TGME49_292120
IASNGSGLKHLKLNKEEKEIEIVTNDSKTNRHSIKPSTLALGKANENDPQKSEPTPVEETVDKPEVNDEDSSDGELEYKSDHRFPNGAIYKGGWKNGQRHGEGTQIWPDGARYEGQWKKNKAHGKGKFWHVDGDIFEGEWKDDKANGKGTYTHMNGAKYEGEWRDDLQHGWGIETWADGSKLREIISKGNKHGHGSYIWSDGSKYVGEWNENKINGEGTYTWLDGRKYEGYWKDNNMHGYGVYTWRDGRKYEGEYVMDKKHGYGVYIWADGRRYEGKWANGKQHGEGKYILPDGTIKVGIWQEGKRIRWISQINPDGRQEDTSRGQPEHNEKVLK
>EupCraCT5010000_rbh_TGME49_292120
XNIDIDISKAAKLLEGSSKGYIDISHSTPEDGIVILRIIAPGISEEMAGCSSMSPFSSNSSEYKVYKMTSSVIDLEHKDITYSDGDSYSGQVKVSTGKTHGYGVRKWKNGCIYKGEWVDGDKEGHGTQIWGKETKWAGDQYVGQWLNGLMHGKGLYTWKNGNTYKGEYKNNQRNGYGVYKWTTGDRYEGYYEDDKRNGLGTYYYADGSSWHGTWKDDVQVKKLDKK
>EupCraCT5011017_rbh_TGME49_292120
XQKELNKSNFSIEEGNIIYTPENPEFDFEALKASPHFIFKKLKESIYMGEVQKGKRHGQGVMKYNSGRVYEGEWENDIRCGKGFERYTNNNAYVGEFKQSKPCGKGVYKWGNGEVYDGEWHNGLKHGYGIWKGIYGDSYIGEWKNSKADGYGVHTWSNGDRYEGEWKACLKHGNGTDIFSNGDIYIGHYKDGKPDGYGQYIWESGSSYVGNFKDGLKHGKGKWKQNKKGALSNTYEGEYYNDVKQGEGVFRWASGNVYIGRYKNDERDGHGEMMWTDGSKYVGEWKNGIQNGYGKMEFPNGTVKEGYFDNNIFKGKNKPEEPVFEDXXXXXXXXXXXXXLXDNEVPLENSKMDPIEQEDLWEKYGQKRKGKGKPSANASGDGWYYDPDLINEGNAHYSALDAEEYNNNMIHTAHPKDEGGVYPPNALDKARNKNTADTTVRKKARNSKTRMSSTGLKNKKGMRAPIPKVPAAKNRKR
>EupFocTN1011140_rbh_TGME49_292120
GTGLTYKGEWKNNKIHGNGFEKYDNGSRFKGHFENGEKNGKGFLKFFDGKDQETPHLYKGMFKDGIKEGKGSYTYPDGRKYVGNFKKDKKDGQGIYHWPDGKYYNGGWKNGKQHGEGNYKPKDEDKTYKGFWNKGKRIKWLNKQFYRVNAFILVKIISK
>EupFocTN1017981_rbh_TGME49_292120
GSSYTGNMHNDKLEGFGTLKMKDGKIYEGYFKNNKMHGEGTFSWPDGKKYVGSYADGKKHGTGKLVWSDGKEYYGDWVRGKAEGEAIVTDQDGTKTKQFAEKGEIRDE
>EupFocTN1018284_rbh_TGME49_292120
GLKHGKGVFTWIDQSRYDGEFKHNDIEGMGVYNWSDGRIYNGQWKANKMHGEGTFTWSDGRKYVGTYVEDKKHGYGVFKWSDGRMYKGYWANGKQDGEGLFIAQDNTEKKGI
>EupFocTN1021983_rbh_TGME49_292120
MKNNRKDGNGEIWWPNGNYYIGQVKDNKLNGVGELKIAKSLKDTSRNKSAFSTYIYIGAFINDQKEGFGTIYWEDGETYEGDFVKNKIHGDGKLFLKNGRVVKGKWRKNKIFEHNEYKDIESMIKSLEIQFNQ
>EupFocTN1022665_rbh_TGME49_292120
FKYRKRDYNHLKLDEDELEIKEPVQLSDKSYYFGQWVKGTEIKQGRGIAVNSDGSLFEGFWKKDSQFGKGRTISINQDVHQGYYKGDSPNGYGLFLHALGSISKGHYKDGKLKGDGYEHWTDNSSYRGKYAKGVKNGEGHFTWADESTYHGGMIENELNGTGTYEWSDGRKFDGDFKNNKMHGEGKFSWEDGRTYVGGYENDKKHGYGEYTWPDGRSYKGGWKDGKQHGEADYTNAEGHTKRGVWNEGAKEKWIQYE
>EupHar002857_rbh_TGME49_292120
XRDEQEKKVDAYSDSEYSTAQDHRMRGSSHQKFRSFEHKHSDSFVKPQTDSKKIIKKGTMEVSDGMEAEASASSSSTGTSSNNADRKIMEIKYEEASYYGQVRTNKDGESIRHGLGGLYYTTGRFYEGEWVSGSRHGRGYEKFESYNTYEGEYSRGKAHGQGVYKWRNGEVYEGYWKDGLRDGKGRWAGVEEDFYEGDWMQGKAHGYGVHVWKNGDRYEGEWYQSYKHGEGTXGDRYVGEYYFGKFNGKGRFVWSNGMSYEGEFEHGMRHGEGTWRQAQDGGDVYVGQYFDDKKHGQGKYIWASGNWYLGGFVNDQREGYGEMHWIDGSVYKGEWKAXDIVVEKNEDPEYRHPRSNSIEKESSWMAIASRIPFNQRIQVEQNEFSDGDDVGRHQKLSGFKHSDQENSLHSNSFHEQNELLKNKYNEILVKRFPNSKSEETTALQTPIRNIPKGLSKKKYSFHIPAHLKSKSKEFLAPQYRDGCKYNLEVLSNGKYSVKETQSYSSITKKRLLQSLKGKLSPPTGRVMNPRHKRTNKERYIKNYNLANRSDQSDSSHMLPNISKERISK
>EupHar004096_rbh_TGME49_292120
MTKAKGHRKGAGNTNGEAGKYSFADDEVSWTLLGDVKSYIKKIYDQHVEELDLNDAPNNEMLEFKELTKLMLGGRYEGYWNKLTKKKSGLGLLVYDDGSIYXGHWKNDVQNGKGLRVFIDTDSYIGEFRDGKMDGQGKFTSDKYTYIGDWRDGNKDGRGELTWDTGAAYSGVFRNDKFDGEGEYKWPEGKAYKGQWKDGVMEGKESIFGLMENKYEGEFKDDKRHGFGVFVWPSGKEYRGYWKNGKMHGEGKVIKDGVVTEGKWKNGEKV
>EupHar004935_rbh_TGME49_292120
XQLKMGNCCSNESNEVPTDMSLTKQKTGKKIKKTRKSANAKGAEGKPEDPQVVSEISTSAGTELEKMKELWEDPFYFNDDGIRDENFFEEDEITLDRRGEVHPLFNQEVTDKIFEHINEDVKKTYEREGPYMYRKGELNECKFKHESLEVRPLTKCDDGSIYLGQWNKETNKREGRGVAILADGSLYEGFWHDDLKSGHGRLIFSSGDAYQGQWRHGVSCHYGVFVGFANYKVKGNWKYGKIHGQTYECLANGSTYKGDFEDGKKHGKGVFIFGPGHHYEGEMRENKNEAKACTTGMTGGSTSGSSTTIRCTEWENSHGQMEESTTVNMQTTSRKAKASTNGQMADDMKATGSRESKKATAASQTPKARKNTALGKMENSLNGKSNLF
>EupHar009897_rbh_TGME49_292120
XRDEQEKKVDAYSDSEYSTAQDHRMRGSSHQKFRSFEHKHSDSFVKPQTDSKKIIKKGTMEVSDGMEAEASASSSSTGTSSNNADRKIMEIKYEEASYYGQVRTNKDGESIRHGLGGLYYTTGRFYEGEWVSGSRHGRGYEKFESYNTYEGEYSRGKAHGQGVYKWRNGEVYEGYWKDGLRDGKGRWAGVEEDFYEGDWMQGKAHGYGVHVWKNGDRYEGEWYQSYKHGEGTEGDRYVGEYYFGKFNGKGRFVWSNGMSYEGEFEHGMRHGEGTWRQAQDGGDVYVGQYFDDKKHGQGKYIWASGNWYLGGFVNDQREGYGEMHWIDGSVYKGEWKAXDIVVEKNEDPEYRHPRSNSIEKESSWMAIASRIPFNQRIQVEQNEFSDGDDVGRHQKLSGFKHSDQENSLHSNSFHEQNELLQK
>EupHar013778_rbh_TGME49_292120
XYPDGGSYIGDWKDDKGNGQGEYTYQDGGYYKGEWKDNKKHGQGKXIHPDKGXYEGEWMDDKKHGHG
>EupHar014556_rbh_TGME49_292120
ITWAPAXSTEEDKDNINIEKKTGANKKPDNAKRGAEAAPTTQKNVFQEESSPEDILKHANDKVRAIRLEKGEFNYGSKSSGKFQSRPIANLESGAKYLGEWNPSTDKREGRGIQVWADGSMYEGXWXXXXAXGXX
>EupHar016490_rbh_TGME49_292120
WVRNKMMGFGRVVWKDGKSYEGNFVDDKREGFGVFRWGDGRVYEGNWKDGKQDGRGKMTTSDGETKLGIWKXGKREMWIDEK
>EupHar017813_rbh_TGME49_292120
GRTYEGMWKENKMDGKGVFKWEDGREYEGEYRNDKKHGYGIFKYANGDTYKGFW
>EupHar018662_rbh_TGME49_292120
KQEDVGSSDYMQNEYANGDSPRNFGEGFEGKGYESDQENDHSNNGGAGVKTDGEPGPSHMKNKIGANVSAENAEYTPESSDFDFTSLKASPDFKVKVYPEAVYLGEIKNGKRHGKGVMKYTCNRVFEGEWVDDFRCGKGFERFNNNTYEGEFKKSRPWGKGIYRWRNGEIYDGEWYQGLKHGYGFWKGIHGDSYIGEWKNSRADGYGVHTWSNGDRYEGEWKACLKHGNGTDIFSNGDIYIGHYKDGKPDGYGQYIWANGSSYVGYFKDGFKHGKGKWRMKKGTVSNTYEGEYYNDVKQGEGIFRWASGNVYIGTYKNDERDGHGEMIWTDGSKYIGEWKNGIQNGYGKMIFPNGVIKEGYFDNNIFKGKNKPEDDLNQDNEVRLDHKAASIERENLWERYGQSRVSNKKIKQMSESSKLGNGWYQDKESLPDINNMNMSAYDNDTYNYNMMNTTDPTSAKKKPNTISHTQISFNRGRAKNPESMKQKYSSTKHPRISTATTSSVIQQKRRNLHTTSMNSRKDSKPNIPKYKPQIK
>FabSal000434_rbh_TGME49_292120
XDPEISKLEQEVPCFEFVHNYYFEGTNNFFRKIDYNYEGPESVKRVGVSQLTGNDSHGIWVYTGECLVGSKLPDGRGILVHLGEKTRFIGYFHEGKKNGFGRLVSREKLLEGDWFQGVLNGQGKEVTKSKCSYTGGFRNGAYEGLGKAWYRDGSSYTGEFKHGEREGYGEYIWQDNSKYQGDWKEGKLNGQGTYTDKNGNYYEGEWRDNKMDGFGEFTWSNGKKYKGNYFEDQKHGYGEFYWPNRKVWRGNWAYGKRHGQGESRVGGVPRVGIWQX
>FavTarFeNarragansettBay002005_rbh_TGME49_292120
QGDRSGYGRYVWSDGKKYEGNYLNDKRHGFGIYMLPDGRTYKGGYREDKQHGLASYSIINKQLSKDRAKVMYGVWEAGRRLKWFTIDQKVPVETQLGQIVAKQRDEHDLEEQIFYSFDEPEDFKSILDSVIANATALKEKLEHMRENGVDLHHAEDYPQENASASTMVTAPAHMLKPVRQKSLTQLIGDKQNKSGQGSIKLQSTGTFKGTQRSRTSRIQSIND*
>FavTarFeNarragansettBay008322_rbh_TGME49_292120
TGKRHGQGTMRYKKSGLIYKGQFCQNEKEGWGRMEWLTGAIYEGEWRASQRTGYGTYTWADKSRYIGQWLNGKRYGKGLMIWPDGTRFSGIFRDDKREGRGQILHQSGMFYEGNYHNDKRSGKGIVRTSKGEEYRGRWVGSWHNNKKGGQGCMVYSDGHRYEGGWSNNVLHGDGRITFPDGEVMIGRWDMDQQIEEIENKTKQHAKMIKKRPGRLFWDDILVSAQVADLSHARDALNLATQIQKSPISAQQN*
>FavTarFeNarragansettBay010795_rbh_TGME49_292120
MHYGNQPQMAGGDSDPNNNQQKEQQLHEMLMRTNHDNQQLKQQLQAMIQINSAQYMQLAQQQHVVKPFQGKAAAPFTPHQAYNPVPQPNVVANLIDQRPLSKDKTAQRRPIATPSSQMGKDQEKLVQETHNVPMALGDRLNQQVMEVEDDRGQIQQVSGGFGDSNDMDEAALQIAFTGEQRALQLALKYAPVAPEQWQQKAESEEYTMESQVFDYEILKQAPDFGIKHYSEAVYRGELVGGKRQGLGVMQYRKARVYEGQWQADTRSGRGMERYSNGNRYEGDFLNGKPHGKGVYTWANGEVYEGEWAHGLKEGQGIWKGIFGDSYIGEWRQSKATGYGVHQWKNADRFEGEWLNCLKHGQGSDFFANGDVFTGMYVNGKPEGQGQYKWKNGSIYVGEFKNGLKHGKGKWKKRFNDPNCNQYEGSYEDDKKNGIGFFLWESGNYYRGCYKDDERHGYGEMFWKDGSCYKGEWSHGIQNGAGRMEFPDGRVKEGIFENNTFKGPSIATPQLRNLKAQEILLNQTIMTPPSQNPAVDVTSNRIRITKSRAGSHPRAVLADQGKIQLPDKLMKAQAMSPAPQISSEKKPDLKYSEPLQQQESAQTQMGQGSQVQSFENVDINPFIVQKPSHLKTAAKVQLKRPNALNPVQDARKRDHSIGGSSDADNRSMQGSAIGSVVGPTQGSQHGYFSGGLQTDNESARLSNVQTYKFNKNGSKNRNAAQFAHSMNIRKINPNTVMLKPVSRGSGVGHGIAQSRASNPMNTMNPQVTQTIPATGGQRSVLGPEHLSGANGGMSVMSAGSGLPDVREAHRTMDSSQQQLRKASPEALALMMANKKKNDEARQSSAHWVPGGKSLKKNDSRQRNLFY*
>FavTarFeNarragansettBay011071_rbh_TGME49_292120
HIFKERKMGQDCSVNSCCQRDSTELTAPEATNQSKIMPSQSLINSADFTTYYLQRPQIQQPCSQEMSLSSDFFSKHYCQTGTTSSGQQLSDLSFSLLQQIGQQGTQVGSSMDLLMRKVVKIQACFKGYLLRKRLQETGEYDQTVDKSDFLRHTNVKQVFKRVGPYRVTEQVSARDEGQLVYEERACRLFGGVIYQGQWHSKMHCRHGHGWQVWPDGSLYDGQWRNGKIHGQGRLIYSDGTYYEGSWRHQKGEGQGKYVHSDGQIYKGSFKDDAKDGFGIQMYVDGSYYSGLWRQGKKHGEGQLTDKSGRTKRGTWVNDTAIMLDFKEMTQISSQGSLESQTDNDSDSIVLQKDDSSFIHVE*
>FavTarFeNarragansettBay012163_rbh_TGME49_292120
STGNSYHGTYEEGKANGKGVYQWKNGEVYDGEWMMGIKHGYGVWKGTNGESYIGQWQAGKAEGYGVHVFANGDKYEGEWLQCLRHGNGSDFFANGDCYVGQYTAGKPEGFGQYKWKNGSSYTGQFLNGLKHGHGKWKKKQADEYGNTKCNSYEGMYEHDKKHGYGVFEWESGNRYEGNYNEDERDGYGIMMWTDESTYMGMWNQGIQHGVGVMIFPDGVKRAGLFEENVFCESLKRQDQIDPYREVL
>FavTarFeNarragansettBay024070_rbh_TGME49_292120
EKEVMGTCHAEINCCGGETDAATEVAGPIADDPLRQPSARNLRITDSARLKLMAMSKQVDGSSIKTMRAICRIQAVFRGKLVRMRLEKIRRMLQQREEAGGAFDASIGNKAFFFNARVKEVFEREGPYEVPDIASSRALIHKEPYRMTNGVIYEGQWTADLKIRLGRGRQVWLDGSLYEGQWSNGQSNGIGRLIHADGDIYVGEWRANKANGEGKYLHFDGSVYQGSWENDQQHGQGVETWRDGASYEGEYVRGRKQGKGKFTWGDGSFYYGNFANNDIQGSGRYTWSDGRVYEGAWHANKMHGYGVFSYPDGRRHEGQYQNDKKNGTGVMYMADGRRFEGEWINGRQNGDGQIVNQDGTVKKGKWNKGKPVMWYDENNKDAVNFRPSLRMSEVAGRDSEVPSDIGANAQ*
>FavTarFeNarragansettBay024071_rbh_TGME49_292120
QKGSQSSEDMGAECQSVASCCGGISEQANEISYPPFHEDSHNLPSNRSARPEQQKHILAQLAQKVNGNTSAVINAIVAIQAVMRGKLVRSRMKKIRQLLRNRDEMSGVFDNTIDETAFFFNSRVKEVYNREGAFDTPAVTGLEQALVMKEPYRMKNGVIYWGEWTDDLKTRMGKGRLVWLDGSLYEGQWYNGQSHGIGRLIHADGDIYVGEWRANKANGEGKYLHFDGSVYQGSWENDQQHGQGVETWRDGASYEGEYVRGRKQGKGKFTWGDGSFYYGNFANNDIQGSGRYTWSDGRVYEGAWHANKMHGYGVFSYPDGRRHEGQYQNDKKNGTGVMYMADGRRFEGEWINGRQNGDGQIVNQDGTVKKGKWNKGKPVMWYDENNKDAVNFRPSLRMSEVAGRDSEVPSDIGANAQ*
>FavTarFeNarragansettBay026287_rbh_TGME49_292120
AEVKLFVENSQKRLTTVTLQTGSVFVGEMNGLGAQGLGFCQEQDRSYFYGHWLNGRKQGKGTYVKRDVHMYKGSWHADKMHGQGVMKQANGTIYKGGWQDGRPHGKGEEVFADKSNYTGDFVQGRKCGNGELVFPDGGVYKGQFENNQINGNGLYKWPAGILYEGEWVNNKKNGKGVLRWLDGSREYRGEFKDDERHGQGTYVWEHGTKSYRGTWRNGLKDGIGYVRDEFDYVERKGLWFCDKLVKWMPKDEEDEGQDGESIVSQDIADWEGSHTNFLAQGVKHDGKLSAADRRSIHTRRSLPQDLPEIEDVKEEIKEDSQIMLPFQTEPAQLERPLTMRNANQWRGDLKTQVTGVSTNSRRPVPTFRKATEEVKRLNVKRNKITKRVQNQDRSTSDDKSRLAPQSQRGMLSLERKVKLVAGKDLSLFNPPEVWKQLTKQYGAELPSPHFKVNTEVVDVDASASGYDQEEEGEEEQNEYFMFSPDVENADESF*
>GamAus007816_rbh_TGME49_292120
XWPGEGGASSAGDSGWEQLHTQGAQNLGSAXERSNELKGELQNDAKVPGFATRAALASFEPPDLSHSEAWPASASQPSGGKLNESLEYKRDKVILKYNDASVYTGQAVNGQRHGEGIWTSVTAEYQGQWCNDLQDGHGRQVWEDGRVFEGQFSKGKLAGRGKMEWHSKDGGSMVYEGQYADDLKHGQGRFDWADGRAYDGEWCRGKRHGNGVYRNARGKKRWGVWVNDKLESWSDPPEAAKSKPPRMPAEERETAAEG
>GamAus015722_rbh_TGME49_292120
XLCHVRSVLGVCRGATVGSVGERALAQKRHSRVMAGLWCCSRSDDASEHQGQTCCVRAGAGGASGVGSVAGALEGGPVGALACGREEAVLLPRAAASPTNGRSSAADLEERPEVDIEGGSRYRGQWRGQHMHGKGVLFRPDGQRYEGSFEKSMAHGFGIFSEASGTTYEGQWDHDQKHGHGWYVHIDGTTYNGEWQFDKKSGHGRESWADGAKYEGEFLQNMKHGSGIYTSGTGVQYEGQFRNDNMDGEGCYRFANGRLYIGQWKSGKMTGKGKMELPDGSTYVGQYDRGLKHGEGTFTWADGQSYRGQWRNGKQDGKGVLMDIDGKESLGTWRDGSRILPSLPEAQSVGCEAALLQACGSTASVTSMPTTLFPSPTSQAAPFADPLQMQARRGRSDAVVRLTPSF
>GamAus021919_rbh_TGME49_292120
DGTPMLTLVFGKGPATGGTEFPMGNSANCSSCGCGDKQDQSNTVHVDPNDPRFSPQPYSSSAPPPMSAAQPAGRGGAPISDDGPPTARKDHSLEVYRQEQLEKYGDRQYGDRQESGGIRDAGNTGAYQRKEEELEHRVERLADGSVFDGQFRGRDRHGYGKFTWATGGSYEGQFDSNDMHGDGTYQWSDGSTYTGQWQSNNMGPKGVMKWTDGRKYEGQFRNGKKHGEGQLLWPDGRSYTGQWEAGKQHGTGVTVTGKGLSRKSQWEHGKLVRWLEDGMDGGVELTDEGSTHEPDIGGTPIKAGLTGDTPKMGAEEAVKSADQGLTKDLATGXPGEMMVRGASTEPSGSMPGG
>GamAus024973_rbh_TGME49_292120
XAAAAPAPASAPGALPGASLPGRALPAGALATHVPAASPKAAPPPPLSVPSLTGRAGPSDSGFSAPPPPCSLPGAPARPSGPPAPSGLPGVAKAPPELHSPLQNVPSTKGVVAATPAGLPGAVDSTQERGPAALTTPLSAADSDDEKDVQDDSWRKCLEEASTDDDSEAGAEGVADQQTKPGNCQKDASSGEESEPEGALGAADQQARHKRDMDMLLRHQAVHAPKKTVQQKGEVVESNIAAASALPAEKATEKQVSDEVPAGEEEEEDQPSHTKTHEVDDEVESTTTTSPTSVGGKKKTLLGRLFGSTPKSGGSGAMPGGSMLNENITEHDDAWYGQHLARLGKDGVSCTKIATNGKPYDRRVLIDPRNLIVEIRGGRRGSTGILLDDLVDLRRGLRSPEFELFCGRIKKDAGIPPAELAERALVLQTPHRTFSFLLPSPTQRNTLGCCVLFLLKSKNRGVMAAGLGHSTPSARAPKTGQGSVVYANRSTYEGQFQNHMRHGRGTLTLSDGTRYQSEWRNDDRHGQGKEFCPDGTTFAGSYLNGMRHGNGIMTWPEGSRYSGQFERGRANGEGELLRTDGSVYRGQFHEDCMSGDGRMQWRDGVEYTGQFVGNRREGFGKMLWTSGKWKSYEGHWKDGMQHGTGTLGDHNGQEFRGTFKAGKLERWEEDAA
>GamAus026502_rbh_TGME49_292120
VPDPVATEPCVPEPESEPYEPEAEDDIDDACPPVLLDRHEVELASGSRYRGQWRGNQMHGQGILTMADGGRYEGAFEASVAHGHGTFTEVNGSVYEGQWALDQKHGIGTFVYIDGTTYKGEWERDAKSGAGQERWADGAHYKGEFLRGFKHGSGAYSAGAGVLYEGQFRHDRFEGEGRYRFANGRTYVGQWQSGHMSGHGRTEFPDGSTYEGSYQEDIQHGEGTFRWPQGRTYQGQWSSGKQEGFGVMIDGDGELRGRWAHGEYLGEVSRESLA
>GamAus030883_rbh_TGME49_292120
XNNSVEGRGRFTWTDGRNYQGLWADNRMHGEGRYEWPDKTGHWVRAYEGQYVNDLKX
>GamAus036580_rbh_TGME49_292120
XAASTAPSSRASKAPGFWQSLVDVLACRSKKPFCKGACSGKRLGEGRIDELFGLLSWGDASGSGDAGAEDDEDSDGGLEWQPPTYVEAGAKYTGQWRAALRHGEGVLERPDGGRYEGSFRRGKAHGYGRFTAASGNIYEGQWASDRAHGEGTYTKVSGGIYRGQWDQDRKSGTGAETWPDGSRYSGEYLQGKKHGAGVYWSPEGIHYEGQFHGDKMHGEGTYYFSDDRVYAGQWQDGQMSGKGKMSWPSGASYEGSYDGGVKSGHGMFTWSDGRIYRGQWMEGQQHGQGVSIDAKGKVTKGFWCRGELMARDGTAEKFSECNNALEQEHTESTLTSRSSGARGQRGQRGLRGACLGV
>GamAus037496_rbh_TGME49_292120
MVQANGIPRGLCCCKSSKDRHEALEGMEATPFNDEGLPALNKKIIEEELEERPEQQVEAGATYKGQWRGSTCHGQGRLSRPDGSWYEGSFVNGRAQGVGTFMANNGNVFEGQWDQDRAHGRGKYVHLDGSTYEGEWAQDEKSGLGVERWADGSQYEGEFLHGSKHGQGIYTSASGAVVFQGQFSRDKMDGEGTYSFTDGRTYAGQWHHGHMYGVGTMDWPDGTRYKGGFKKDVRQGDGTLMWADGRKYRGQWVNGKQEGHGVMIGTDGQESPGRWHNGVQQP
>GleFolCCAP11163002841_rbh_TGME49_292120
MILGTAGNAGLAGDAGSLGRVLSCCSRCRRPKVAVEPDAAPVVPFAQAELCTKNDVVVTYPNQTTYRGQFKDGKRHGRGVLIDAQGTRHDAEWRDDKRQGKGTEIYVDGTKFVGSYVDDLRSGHGKMTWPEGSKYEGQFSRGKANGEGVLQRTDGSVYKGHFSEDSMSGHGCMQWRDGVKYV
>GleFolCCAP11163050558_rbh_TGME49_292120
SSDGLAQGPRLRAHKAAQLPPRSRRAXXXALPPTPSGLRPPRARCRRRMGATTSCCASAQTCCSNKVRGEAPQDATELSAPSASTPGLTLGTKLDFMAEARRGSSSSQEGVDSRSDKRQDSLVTYPDGSKYQGQMVNGLKDGQGKLWSDQTEYEGEWQADMQHGHGRQTWTDGRLYEGQYDSGRFSGTGRMVWQRDEGSLVYEGHYKDDQKHGHGKFIWANGRTYEGEWRNGQRHGAGVVQNLQGQKRACYYVKDKFERWEDASASLPAASPDS
>GleFolCCAP11163052990_rbh_TGME49_292120
XAMGATGSCGAPAGGEGGKGGCCAGDDFVVAKWCASGVGVAVGGVASVASATAGLAAASAESCCEVTGMTPRSRAGGSDIDSGRPVPYPRSPSTAPEGDPRPLVPMAVQTREALLRDPKAPQAFEAEEVYEDGSAYRGEILNGRRHGIGSWVAEAESYTGEWRDDQRDGYGKQIWKDGRVYEGNFRNGQLHGRGRMEWRLQDGGYMVYEGEYMDDLKHGRGRYVWADGRAYDGEWRHGRRHGEATYTNTRGANRRGVWSEDKIQQWLDPIPAAQGDDAADGFPRRVAARALRLRRREGVLRGRWRSRARARACQRVGRREEARRAAKGEGGRGVEGLAGVEVREEHLEVEC
>GleFolCCAP11163056656_rbh_TGME49_292120
XPPRPPRAMFRCCCSQAKESESTIGDKAGTAYPNAYGENEEDWYGDEAWDEDWAEGEEEWGDYDEEWEGEEGGEEAAQQGSTAQQRDQSEAADATRTVEPTPEQEQAAVAKATASAPADQGAGPALGRGSPAKRREPPGIVPQQCLLAQQPATQDVDPEVGAIYEGETRGSEKHGQGRLIFPDGSMYEGEFEHDRQHGQGKYVFNNGSVYEGEWRNGLQEGEGINGSLADGSVFEGQFENGDKNGLGKFTWATGGCYEGQFRSNDMHGQGTYQWSDGRSYTGEWRHNSMGPRGIMQWTDGRKYEGEFLNGKKHGEGQLVWPDGRSYTGQWANGQQHGTGLAITARGLARCSEWNHGSFVKWLEDPPEDRQKDDSRRARSGAPPXELYARRSPRASRPLKAPRGRRP
>GleFolCCAP11163057983_rbh_TGME49_292120
XADDGPQVIEREPTWDDQEEDLGDETWRQFLEETGGDGSDEDSDPAPAGDDGEDSGEDSDDAPGEGGPDLDRHKRDMDMLIRTHQKITSQPKGKAGGAEETSTVAPSEAAAAAESEDAAGKSEEAAASAAGGDADEAASKATGVEALTPGKASGKEIPEHSWVVLPNKAYTPQRSVLKCLFKDVEVCKKKCLDQGWGAFSVIDGQATFCTENAPTCKDGAKDSKNGTLYLCYVGDERLVAPVSPQGKKKSSTSFMSWMFGSSQKGGSGEGPSGISILKEDIDNRDDAWYNHQLNKLSKDGINCTKVGTNGKPYDRRILLDARNMQIEIRGGRSGTTGIMLDDLVDLRKGFASVEFTQFIARVKEASQSTDLAERSLVLQTPHRTISLLFSSANTRTTVGHCMLFLLRSKNRGLMAKSHAGGNAVASKGPKQGHGTATYPNKSSYTGEFMNHMRHGKGTLTLSDGTLYEAEWRNDERHGQGKEFVPDGTLFVGSYVKGMRHGQGVMTWPEGSKYSGQFENGRANGQGELLRTDGSIYKGEFQEDCMSGEGVMKWPDGVQYTGQFVANRREGFGRMQWTSGRWKSYEGRWNDGMQHDRGTLCDHDGGEFKGIFKAGKLXALGGAVRPSAVAATVRFAGCGRLPGAGKRALRAAICWGDGRVSPRIGPRRAKYSEPFEYKX
>GleFolCCAP11163059646_rbh_TGME49_292120
EEAAQQGSTAQQRDQSEAADATRTVEPTPEQEQAAVAKATASAPADQGAGPALGRGSPAKRREPPGIVPQQCLLAQQPATQDVDPEVGAIYEGETRGSEKHGQGRLIFPDGSMYEGEFEHDRQHGQGKYVFNNGSVYEGEWRNGLQEGEGIERLADGSVFEGQFENGDKNGLGKFTWATGGCYEGQFRSNDMHGQGTYQWSDGRSYTGEWRHNSMGPRGIMQWTDGRKYEGEFLNGKKHGEGQLVWPDGRSYTGQWANGQQHGTGLAITARGLARCSEWNHGSFVKWLEDPPEDRQKDDSRRARSGAELYARRSPRASRPLKAPRGRRP
>GleFolCCAP11163110266_rbh_TGME49_292120
XGDDFVVAKWCASGVGVAVGGVASVASATAGLAAASAESCCEVTGMTPRSRAGGSDIDSGRPVPYPRSPSTAPEGDPRPLVPMAVQTREALLRDPKAPQAFEAEEVYEDGSAYRGEILNGRRHGIGSWVAEAESYTGEWRDDQRDGYGKQIWKDGRVYEGNFRNGQLHGRGRMEWRLQDGGYMVYEGEYMDDLKHGRGRYVWADGRAYDGEWRHGRRHGEATYTNTRGANRRGVWSEDKIQQWLDPIPAAQGDDAADGFPMEAARRGPGAAAAASRRCAERALALARARARHSAALSPRHPAATRGVRQQ
>GleFolCCAP11163119623_rbh_TGME49_292120
XRKLYGFSREDVDDNGAYYEGHFMFHQKNGRGEYHNPTVGTRYIGEFQADLQHGEGDKTWPDGSRYVGQWRHGEKHGRGKLVSADSLVYEGQWEKGRRHGIGTQTYSNQDRYRGGWFHGLCSGIGTYSFSDGSRYEGTWADGRYDGVGVFYGTDXDAGEAVVQPRLPGQAGGADPLRAAETGQQEGLHLQQGHRRPAALGDAQADPVGSEVSLAVLDPPGDRRLGPLRAALETQDRAGGRRPRSVGGLKRPIGRGPAGAAERRCGCVTLPPRRPAGRRSRSRLACPRTAGTAQHPHRVPIPRRRYGDMAGAGDVGRAAAPFCRPFSRPVWRAGRSSEPSP
>GleFolCCAP11163127762_rbh_TGME49_292120
XWAEGRAFDGDWADGQMHGRGVHTWSDGRRYEGEYHRGRKVGRGVLTWPDGSVYDGMWKDGVQHGVGTYTDKDGEKLRGEWKHGVRGPLKTGSPPLLGSNVTGSSSAHFSRDLVTVLNXGMTARTGSRM
>GleFolCCAP11163134437_rbh_TGME49_292120
XSKDGDLHETKDTALVDAVVLEGGGAVSSRAVGPRIVQDSELEDRPEQEVEDGVWYEGQWKGTQCHGVGKLRRRDGSHFEGSFVAGRAHGHGWFKATNGNVYEGEWQQDRAHGHGRYIHEDGSTYEGGWEQDEKAGRGVELWADGSKYAGEFLQGSKHGDGEYYTSAGNLVYKGDFKHDKMDGEGTYYFSDGRVYVGKWEDGHMQGAGHMRWPDGSEYIGNYVKDLRQGEGTLKWPDGRQYSGQWQRGKQEGAGVMTDARGVQTQGTW
>GleFolCCAP11163155385_rbh_TGME49_292120
LQQCLDKQNRQLEDWKLLVPRNKILLEQAIAKQESIQTKYCHMEAQYKEQKELVQQLQVTNEALVQNHKALEQENHQLQEQQSPASSDILAHTNSPMDCQMENYDPSVLEVVIPLDDPNGPLRKLVRDGFKFVVEWEWTSKTGXYGMYTGWLDLTGNPHGHGTLRIEDGSIYDGDWKRGLRDGTGVYTSIDGDLYRGSWRNDKQHGRGCYVWPDGQIYTGDYVDGLRKGKGIETWPHGAKYEGEYHDDRRNGLGTYWYADGRCYSGEYKDDRPDGQGKQTDSDGSVLYDGEWNLGEFING
>GleFolCCAP11163156714_rbh_TGME49_292120
VEVDGVRYRDGEGAFDDGIEKYEGGWAMDKMEGKGSFTFASGASYEGAFVDNKFDGEGKYTWKDGASYEGAWRQNKMHGEGAYTDPEGVKWAGDFYNGKFNNGRAYVALR
>GleFolCCAP11163161233_rbh_TGME49_292120
XTGPLHASSFEEHEVSALSAAKRSQGGPGAAPDPAGGGLVDRPEVVIEGGARYTGQWRGQMRHGRGFLTKPDGQTYDGEFADGVPHGYGVFTAANGNRYEGQWHRDQAHGHGKFVHVDGSSYEGQWCEDEKSGHGVEIWADGASYEGQFLKGSKHGSGTYKCDNGIEYTGQFFDDRMDGEGTYKFLDGRVYEGQWKQGHMHGRGKMTWTSGSTYEGQYDMDIKSGEGKYTWPNGQVYSGQWKAGKQDGHGEFTDANGVKTAGLWSAGKPVDQSIXMSRAEPPPPLAARRARARACVFPFASPRLGATAWNSGVAPGSRLRM
>GonSpiCCMP409002838_rbh_TGME49_292120
LKSDWPRASREPPQMFLSAAAADGLTWMPGAAGGVSEMPXQIYFGDVVEAEDGTCERQGLGLQIVTAVTVLGDTVVWGRYKGSWKRDKMTGSGTYRWSDGSVYEGFFVDGRPHGHGKFTWPEGSSYDGMWAEGEMTGQGSFYNAFDGITRMGVFHRNSVRMHDGSCVDLRQRREQHRIERLRIGYSGPGPEATIPVLRCGPSEVSARVSAVLREPPYLVPLVLATSMVPREVPGHSGSHSAAPLWCLQQGDCGLSGSTTVHLAFAAAEKRRRHDVHEIFRSAIREALLTYRPFALVFGDGSDGGNPQVEESLPPSHSLNEFFDAMSLPQDLFDLRHFQGSGGPDNFLPPDKRGFKCPSLAQELPPMSAPATVHLLHFVLVSLRRLGRDPTDDEVRSHLTRRFAEHVPLHRVAAIVVAPDK
>GonSpiCCMP409006804_rbh_TGME49_292120
XAKSTDGLPLPPPQDTDGERPSPAPVAAVTALLASRSADPPPQEEDTVVKCADGSEYKGPLRSNLYHGEGRLSFPDGGLYEGQFVDGQRHGIAKYTYANGAVFEGEYRENMKQGKGRLTCSKNASVMDASSYDGDWKKDLQDGDGIERWGDGSVFTGTFREGRKHGHGKFMWSEGCMFEGQFVGNDMHGEGRYVWADGRHYHGEWQENHMHGTGIMRWPDGRVHEGLYVMGNKHGEGTLTWLDGRSYEGQWLGNKQHGVX
>GonSpiCCMP409009518_rbh_TGME49_292120
XSSGHLGSGADVLSAALCESLDMAATAERGGEPGFWDKFVRGRCCCQSSQDNHEALETSPAVQDPSSANYLYDEGPEDDCKEELQERAEVLVEAGARYKGQWKGTQCHGYGTLRRPDGSWYEGYFAGGRAHGQGKFVAANSNVYEGQWDQDRAHGFGKYVHEDGSTYEGGWAQDEKCGKGIECWADGSSYEGEFLHGSKHGTGSYKSSSAKLAFQGQFCQDKMDGHGTYNFVDGRTFTGQWQTGHMQGDGTMDWPDGSRYKGGYKKDLRHGEGTLTWPDGRTYRGQWVNGKQDGNGEMVDVNGVEVSGRWRNGFQVKNEDXTALRRGGCTKKLHAELTRSRRCAPSASX
>GonSpiCCMP409017849_rbh_TGME49_292120
QAVAAQASGSSSPSRGLGLPAAATLALQGPGARLQIQHRPHGCFCAAIRRRSSAWSAGWLCNSAASFAXAGDEEIEAEAFCKSQTVVKRIWDEEPITVLANTCPGAEWLPSDIDTAGDEPPDGLEDRPEVQLEGGVTYRGQWRGCRFHGYGVLIRRNGKRHVGTFRDGQAHGFGIYVGANGSTYDGQWMLDKAHGYGRYVHDDGSTFEGEWRQDEKSGWGIESFPDGAQYSGKFEKGSKHGAGIYKSSAGAVFEGQFRNDRMDGEGVYKFTDGRIYAGQWLSGHMHGTGSMSWPDGTRYEGSYKEDAKHGEGTIRWPDGHVYRGHWLSGDLHGDGVMIDEKGNASPRQWEHGVEKDANALXHAASQDQQQQRRQQQAQLPQVAPEASLQQPVQAAVRVTVPASARAPDLPARD
>GonSpiCCMP409024065_rbh_TGME49_292120
MGAVSSFCVHPAGPPAEGEDPVDLVSFSIDLDGKGPPGGATGPYSSTASRQGVAVPSVPHWSKVTREAQRLRRDPGQHPQEAVCSPPMSRRSALDQMMTPRGNIGGEFRTPRLTPRTPRSSSRTEGDPSSSEVCYEGGYLGNMKHGSGWLRMEGCTYAGGFRHNSKHGRGTMSWDDGREYCGQFDHGRFQGSAVMTWPDGRRYCGQYVDDRKDGFGTFSWQDGRCYQGQWVSGKRHGVGTYTNAKGLTRKGXVGDGLSRGMGRPAARLSGGGQGAPEGTAALSEGHHLTLLDGSRPQGSAGWVGFTDGPNGGHALTDEX
>GonSpiCCMP409025231_rbh_TGME49_292120
XQDTDGERACSVPPSPTAVAALLSSEHPGEAQEEERVVKLADGGVYKGQSRGSVYHGEGRLTLPDGGLYEGQFVDGQRHGIAKYTYSNGAVFEGEYRANLKHGKGRLTCSKNASVLDASSYDGDWRQDLQDGDGIERWGDGSVFTGAFCEGRKHGQGKFMWSQGCMFEGQFLANDMQGEGRYVWADGRHYHGEWHQNHMHGTGIMRWPDGRVHEGSYVMGNKHGEGTLTWLDGRSYEGQWLSNKQHGVGVVTTSKGMQRKSFWREGKFVRWVADV
>GonSpiCCMP409026761_rbh_TGME49_292120
XQGGTPGCTQPPPADRFGQQNSQAMSMEPVAESPEAIETQSDREYSNEHPQMMQPLDIPLDLPEQDQVRDVQVVTRDFGEGQGHFAALHNSQLSRSLMTGSFVSSSCSGGTTRYEGTFLSDPHHEVPIPSGQGVRVNPDGSTYTGQWKDGFPDGHGEWIAPPPSCESYVGEWKRGKKHGFGLQKFANGDMYEGDWAKGKFQDRGKYVYANGDEFMGIFHDGLKVNGTFYFKDGRVSNRKWQNGVLISSQEFDSRKRSYLPTLTKDKAHDPQRNAYGSDLPHFSVISPRGIKQN
>GreNip001752_rbh_TGME49_292120
MGSTGTYPRFQGSHKNGLRHGPAVVTYNDGSCYQGPYEENHKQGRGIYTMASGATYEGQFDHGKFHGWGIFRWSNGEEFIGQWNNGLQHGWGIQTWPDGQRYVGRWVNGAREGFGEHRFNSGGCYRGQWKNNLRHGFVYYTFPDGDVSYGLWRDGKIYHHFESVDQADSYKDDMTDRKPVPVVPGWIKSRVLEKMGGENGLS
>GymCat005434_rbh_TGME49_292120
LKRSPLPGIAVCKRAPGRQPAMGTHCSTDACRDSCESTELVETGTFDSTREHCISHMHRHPYSSAPRKHPTHAGIEEVDDCTTLTSIPTNLCRENSGLNGLAPVKIIDDNSTGMGRASPWGDDSDIGHGPLLEVPPSPVFCPPPPSWSPLASAAEFDGEGQDADDQSFHLPRQTSYDAILASISDAQEGQASRKKSDADTDGMVEGTSSDRRSQEGGDGENSTREPSADDEASNARRNAATEAADTASTLKALESDRGEGDAADEEPAPSFHSDQVADCNMRIDAVENSDGDEDQASKSGTTYFDRERGELNGVERADMDLQEAALSTHSAPAPRTSASGGATCATASAYSAGRTAPRTRASGRTTGRTAKGTSNTARAPRPTQASGGATMQMAWAPPSTRTAHTMASGSTISSLAWGRGVARRIEVSRGSSSTGRNTASGFTSGATVPRHSGTWKDGMMHGAGEFRGVDGRVFHGTWVEHKKNGIGKCTWESGEKYAGQYVNDVKEGFGDFWWPDGTLKRCFWRGGMPTDVFD
>GymCat006263_rbh_TGME49_292120
XNEAIAESVASIAKEDAEQDDGKEDTSWRQYLQDDSGDDDSDEPGPVATVEDDSGEDSDEMPCNAAFSDRHKQDLDMLRAVQQKNLLSGPYKKDEVSPKAKAAPVVAKVSDGGGMETPTKKDARRGAESHDAEDEEAGKSDGDDQNEFGDPEEATTTSPSGGQKSLLSRLFSSGTKGLKLDHEVACVASMLKEPLTKHDSDWYDRQLGYLQRDGMSCTKVATNAKAYQRRIHVDSRNLTVEIRGGRLGSTGILLDDLVDVRRGLGSPELEQFYVKVNKGGGRAHTEDLATRALVLQTPHRTFSFLLVSSTHRSNLAYCLLYLLKSKNRGVMASGKVSTGRFQQAPKRGEGTATYPNRSTYEGQFENYLRHGVGTLTLSDGTRYESEWLNDERHGDGKEFCPDGTTFVGSYVKGMRHGFGVMTWPEGSKYSGQFARGRANGEGELLRTDGSVYKGKFSEDCMTGEGCMRWRDGVAYTGQFYNNRREGFGKMRWSSGRWKCYEGQWKDGVQHGEGTLTNHQDQEFLGYFRSGKLDHWASDGX
>GymCat008268_rbh_TGME49_292120
IQDRGLLGDGILLRVPAMQQKPDPNEPDGIFPSFFLNDERVRVANGKGAKNGSMQERPETELEGGARYRGQWRGEKPHGIGLRTRLDGSTYEGEFVGGKAHGVGVLMAKNGNCYEGQWEDDMAHGIGKYTHLDGSHYFGEWRLDAKCGKGKEKWADGSEYEGHFVQGVKDGDGTYWSSQGVTVFTGQFRNDKMHGIGTYNFADGRTFTGKWSDGHMEGQGAMRWPDGARYVGAFRNDVRHGEGELIWPNGHTFKGQWVNGKQDGEGVVTDAHGRRKSGRWKKGDLVVEEEPSN
>GymCat008780_rbh_TGME49_292120
IQDRGLLGDGILLRVPAMQQKPDPNEPDGIFPSFFLNDERVRVANGKGAKNGSMQERPETELEGGARYRGQWRGEKPHGKDCVRDGSTYEGEFVGGKAHGVGVLMAKNGNCYEGQWEDDMAHGIGKYTHLDGSHYFGEWRLDAKCGKGKEKWADGSEYEGHFVQGVKDGDGTYWSSQGVTVFTGQFRNDKMHGIGTYNFADGRTFTGKWSDGHMEGQGAMRWPDGARYVGAFRNDVRHGEGELIWPNGHTFKGQWVNGKQDGEGVVTDAHGRRKSGRWKKGDLVVEEEPSN
>GymCat015880_rbh_TGME49_292120
XQEPIKLYASKDDPRVFQLHLHVSDQVGFLFRFCELLMRHAFEILAAGTGDPQGQVVTLRFLLRIPNDCAVVPSFASISARQHILCGQLKKFVKNCESAEPPRPEDQRTLDRLSVNPDLLSVSSFHEVTPSTKASPDEVHFRLQVQGINQAGLLAYLSLTFFRCGFNIVNVDISTVQNAAVGEFILSTTSTTAPQLLRTHLDLPDATTPTAASSPPPSPKSAAAEFPGLIKSGSAMADNTAGVVPGDVQCIPFPNGDYYEGNAPTSQRARGYMVTARTGTVDLTRATNATPANGSLAKNMALAVLLDRAGGTYVGQWIDNMRHGRGVLLDPATEGAAVASAMPSFAYEGEWNNDEMEGFGVEETNNSFFFGTFHPDSKPSGRTGVRVQLQGNVRVSGCEAVEGDVETPLLDKLQAEIEWLYDAEAAAAVNEERKAQPCKSLSVENLVESAEDKTLYGLSRTSPRMKTCTHTTGGAHSLDLTVLPDTAAGTMWL
>GymCat028911_rbh_TGME49_292120
CHTACDASNPGQGLQGTGSYSISCNPFNLLCNVAEFGNEAHDVDFDNVDVIACRSDSHEPVAVYQGTEPMASCDKPEQLMPATLVERPKLEASAPSPDSEPMALCNKPECLLSTPSPGSERMALCDKPGRSQSAPSPGSDRGTAVDRPGRSLSAALVDHAEREVEGGAKYKGQWSGDRRHGHGLLVTADGLQYYNGEFEDSKMHGHGLFRSANGTTYKGQWRYDKMHGSGRYVHVDGTTYDGQWERDEKSGRGVEIWNDGTRYDGEFLHGEKHGAGKFTSSKGDCYEGQFRKGKMDGEGKYTFASGRVYSGQWRKGKMEGRGRMTFPDGSRYEGVFKNDVNHGAGMFVRIDGQTYIGQWYKGKQHGAGCFIDALGNEVYGTWKAGKLVDGGAADLIAAEPESPGQGTPKAKGNPVTGAPMVTLREQHEAFSPGSFGGSVXDDIVARASVGVTTRHQX
>GymCat031494_rbh_TGME49_292120
XAGKVGPMCCGAQEPCCDKKSDRRAGAEIQSTVPPSDFSGLALADGFIPKADMPVNEKGGQAVPAQDAEAINPEGAKQIDTEDEENKEEIYEDGSTFSGQLVCGRRHGRGIWMSPTEQYTGQWKDDQRDGHGKQTWSDGRQYDGQFSDGKFDGHGRMEWHTPNGLMVYEGQYVNDLKHGIGKYTWPDNRVYEGQWVQGHRSGHASYTNLNGEEKCGIWKDDKILSWVEKSVMEK
>GymCat053955_rbh_TGME49_292120
XPDGSRFSGNYSDGLRSGHGVMTWPEGSRYSGQFSHGRANGEGHLLRTDGSVYKGHFSEDCMSGEGCMQWKDGVEYRGQFVANRREGVGKMKWTSGRWRSYEGEWRDGMQQGHGTLIDQHGHVFSGIFRCGKLVRWDDEPASPIEEPEVVIAMPEYWTNQDVNLGFNERKDVPEEFQEQIQRLLDGTFKDIRTRDRTGQVPTHLRLVKCHRVENSSMWLRYLRAKARVRARRPEGVRPVNELEGDPAVGVVRTQELMDAQFSXGSRAGTYFGRGCYFAECSSKSDEYAREGDSILAGIYALLLCRVALGSLFRITHPDLPSIEQALGSGDYDSVLGDREASVGTYREFVVYDEELVYPEYVVLYERKYATPRGM
>GymCat063476_rbh_TGME49_292120
MTWLNGESYKGQFRKGQFHGRGIRVLVNGDRYVGEFECDEQDGQGFFDCASGGWSYTGLWLHGRMYGEGRIDWSDGTSYVGEWRDGMREGHGRLQWVDGSWYEGPFRKNEVEGQGRKVFADGSSFEGGFLGGEFEGRGLFSWPDGTQFEGLWRQSEIAGPGRQRLPDGTEIEGTFDDDGANGQGIKRWTNGCLFEGLLARSCIGSSGTFRWPDGRYYEGQFREDQMHGEGTLVWHNGMGSVPIAAVSGRTSSTATVXRIQCSLTDRRARVVLAGFPQRPFASSTLALAPPRAQDSIMEFPQAEAANLRAGADAPLTAQVSGKGTMVCESVEASACIIPVAPPPGVGQRPGVKSRIVKSHATQEQAHDTTPPGDALSALAGKIVGVSGELEELRDNIDLRRNTRFMQMRGNLKFLDDRLSAWHNEGSKRFELVRSGFKTFQEEFGAETQQRGELGKRMGQDISELDQSMLSAMQAEQASLRNQKSQILQLFESKLDALREDTTRTDRVGNDNEAKLRRHLEEDVPELYDMLRDERKNREQMEKHMLTTALAEVEELQGTIAAEKQAREDAEEVMLRMLEDAVEKMQAEIANERRERQQTEQMLVTLLKQAVGSLELTSKSL
>GymCat067857_rbh_TGME49_292120
LADACFPGGGKRSSRIDGERRSERAHALHRRGGAPPVPARPHPAGLLLQQQQPGRDERERDAASGPDGSDPLPFHDFCLKHFAQNTSVGKKYLKKKERKSKDPNAAAEEKPKKARTKVVKKKPPPTEEADSDSSSYKEPIATKGTEPDDVHGALIFGGMAAVASRRYSGVRDGDFSDDEASPRASQAGGKQDSPGASGTSTAVPSTTDKDSNHAKDDFGDIEINPNAPKYTYEDGSTYIGQVINGKRQGEGCWKYETGMYTGQWNEDLQHGQGKLVWSDGRIYEGQFMKGRFAGYGCMVWTGEEGQIKYEGEYKEGLKHGSGKLTWPNGRNYDGEWKRGKRHGRGAYTNSQMQKRVGYWVADKISTVQY
>GymCat074160_rbh_TGME49_292120
XQFHGRGIRVLVNGDRYVGEFECDEQDGQGFFDCASGGWSYTGLWLHGRMYGEGRIDWSDGTSYVGEWRDGMREGHGRLQWVDGSWYEGPFRKNEVEGQGRKVFADGSSFEGGFLGGEFEGRGLFSWPDGTQFEGLWRQSEIAGPGRQRLPDGTEIEGTFDDDGANGQGIKRWTNGCLFEGLLARSCIGSSGTFRWPDGRYYEGQFREDQMHGEGTLVWHNANGECSYRGSFRKNVFDGHGVLEYPDGXRIQCSLTDRRARVVLAGFPQRPFASSTLALAPPRAQDSIMEFPQAEAANLRAGADAPLTAQVSGKGTMVCESVEASACIIPVAPPPGVGQRPGVKSRIVKSHATQEQAHDTTPPGDALSALAGKIVGVSGELEELRDNIDLRRNTRFMQMRGNLKFLDDRLSAWHNEGSKRFELVRSGFKTFQEEFGAETQQRGELGKRMGQDISELDQSMLSAMQAEQASLRNQKSQILQLFESKLDALREDTTRTDRVGNDNEAKLRRHLEEDVPELYDMLRDERKNREQMEKHMLTTALAEVEELQGTIAAEKQAREDAEEVMLRMLEDAVEKMQAEIANERRERQQTEQMLVTLLKQAVGSLELTSKSL
>HalGra001682_rbh_TGME49_292120
MLLSGGMYYGESREGQRDGYGLLYCISSDGNQRLFECEWVDGLPIQGGWIVVFQNKWEKFEGQFDHRYLRTGSGKQQHEYGDSYQGEFKDGLQHGQGKMVYAKGDMYDGQWKEDNRNGLGKYTWQDGRYEIGNYGNDEPIGVHKFFTKDGTLLFYRTIEDKKVVKIVEVL
>HalGra001752_rbh_TGME49_292120
MLYCIDSKGNPSLFQCEWIKGSPIKGERILIFENIWEKIEGQFDHRYLGTGYGKWQHEDGTNYQGEFKDGRSHGQGKVVYAEGDMYDGQWKEDNRNGLGRCTWLDGRYQIGNYENDEPIGVHEFFIKDGTLVYYRTYEYNMVVKLVEVL
>HalGra002554_rbh_TGME49_292120
MLDGNRHGYGIVYTTDTSGNAWLYECQWEKGIPIEGRYIWIRRNSWFKFEGTLSHTYRLHGQGSVHGQDGYSYQGGYKEGEYHGQGKVIWSDGSSYEGGWQDHKYHGQGRETDKQGEYHEGEWKERKAIGVHRYYNREGQLLKIYDEDKKKEIKQ
>HalGra003604_rbh_TGME49_292120
MRRFLINKSLYSINYKFVDNLTLMKDKKQQQNKEVKPSSQEKQARKQKTAHISKDDMGNNQPPEEAASKQPQMAGTDANGQLQYLPDDQQHLIDYTMESNEFDYDTIKTSEHFGIKQYKDAIFKGELKDRKRDGKGVIVYHNGRVYEGEWSADKRHGRGFERFQNGNVYQGEFADGKAHGKGVFTWAHGEVYDGEWVNGVKEGYGIWRSTEGDSYIGQWKASKADGYGVHVWHNGDRYEGEWRACLRNGNGSDFFANGDQYIGQYRYGNPNGFGQYKWSNGNTYAGEFLDGMKHGKGKWRKKPEENADMGGYQQMRIQNGFEGEYKRDKKNGYGEFFWQSGNSYKGTFEDDKRQGYGEMHWVDGFIYRGYWLEGVQNGIGFMIFPDGFKKLGFFKDNIFKANIEKYDQIVEFFDRLDIAQIPESFNQEVKEHLGLNEPIRDSEDEYIDQEIKPLGEGAKDDPPDETAFKNMQEIINANFGGFNGMTKEQYAAEVEQYDRKIEEEKQEQLRTSIHKNKTIESKESIPKLDDSPQQTIPRNQTIEDNKSNFSQNTSVILPEVMRKRGQNPSYQPSPYKDYMFEHNRTQMMWKAVGIMAAGEPGRTVSHMFQDQRLKYNEFDYVKRIAVENFNSIQEPIRESRTRKKTEKLPEQKSLSEGRTSMVPLPARPNHRVMTKRPSPKKTPLRGTLTQLGQSDSQKKFGAYLSKIIPVQRGAAIPPIKQASHMNSIDYPRYQSPSFGGSNFNSTSTGQILQPIKIKNKVWVPTGKQQFSKPTRLLLNPVQAVPRALYY
>HalGra008505_rbh_TGME49_292120
MGEIKWKNGDIFKGKFVDDQLVEGSITKKDGLHKEGKFIDQELHGIGKLVKQSGEYQIGEWENGKRLGEHKVYAKEGNQRGYASYINDKLIKLVEIL
>HalGra009652_rbh_TGME49_292120
MMLASFFPVVSTIVKRKMGSRMVMGYSTALTDAISQTFLNASGSKVNQRDAPGLGLSTIFGAKTGNGKWCKEDGHQYQGQYHKGKRHGTGKQTWPSGASYEGEYVDDLRQGQGRYMYAEGNYQIGKWANSECTGVHEFYTNEGVLQQVLDYDYEESEEE
>HalGra011360_rbh_TGME49_292120
MVCIPKKAQEFQPYHNRVNNDKEEALSTKFVEHFESDLPDIYLKWQSEGEWFEKDESAPKCINNRVARQIKLQKTGKIQDSRGYYFGETYQGKREGWGAMYLKPNSDDSDSESDQDHLGQILEYWWHNNEPIEGRIIIEWPNNDSSDGSDDDYSYYNGEEKGGVYVGKIYDYEPHGFGKFKYFNGESYKGKFKRGYYNGYGVYKQENGDVFKGEWKDGDEHGEGECIYADGNSFRGRYEFGQRVGKHIHTEAFSGETSAINYSRDKRRRRDNYRY
>HalGra013673_rbh_TGME49_292120
MQCVLIRHVNIAQNQFKQTISKAEHLFLSLCASSVLARGSQYLVGFIKDAQNLINKSLYSINYKFVDNLTLMKDKKQQQHQEVKPSSQEKQARKQKTAHISKDDMGIDQPAEEATTKQPQMAGTDANGQLQYLPDDQQHLIDYTMESNEFDYDTIKTSEHFGIKQYKDAIFKGELKDRKRDGKGVIVYHNGRVYEGEWSADKRHGRGFERFQNGNVYQGEFADGKAHGKGVFTWAHGEVYDGEWVNGVKEGYGIWRSTEGDSYIGQWKASKADGYGVHVWHNGDRYEGEWRACLRNGNGSDFFANGDQYIGQYRYGNPNGFGQYKWSNGNTYAGEFLDGMKHGKGKWRKKPEENADMGGYQQMRIQNGFEGEYKRDKKNGYGEFFWQSGNSYKGTFEDDKRQGYGEMHWVDGFIYRGYWLEGVQNGIGFMIFPDGFKKLGFFKDNIFKANIEKYDQIVEFFDRLDIAQIPESFNQEVKEHMGLNEPIRDSEDEYIDQEIKPLGEGAKDDPPDETAFKNMQEIINANFGGFNGMTKEQYAAEVEQYDRKIEEEKQEQLRTSIHKNKTIESKESIPKLDDSPQQTIPRNQTIEDNKSNFSQNTSVILPEVMRKRGQNPSYQPSPYKDYMFEHNRTQMMWKAVGIMAAGEPGRTVSHMFQDQRLKYNEFDYVKRIAVENFNSIQEPIRESRTRKKTEKLPEQKSLSEGRTSMVPLPARPNHRVMTKRPSPKKTPLRGTLTQLGQSDSQKKFGAYLSKIIPVQRGAAIPPIKQASHMNSIDYPRYQSPSFGGSNFNSTSTGQILQPIKIKNKVWVPTGKQQFSKPTRLLLNPVQAVPRALYY
>HalGra013800_rbh_TGME49_292120
MKQNILYNYIIMSKLEAVKAYPIQSQGTQRQTLNRNPLPLNDSQARTNSSKFTQSDLDYQMLSNEFDYHELLDHAETFGVKRFKDAIYRGEIEPESNKRHGKGVIVYKNGRVYEGEWLNDKRQGRGYERFANGNTYQGEFKEGKAHGKGLYQWRNGELYDGEWNEGVKEGYGVWKGTDGESYIGQWVGSKAEGYGVHVWLNGDRYEGEWRACLRHGNGTDFFSNQDMYIGQYMYGKPEGFGQYKWANGNSYQGTFKNGFKHGHGKWKKKPAEDVVGAKSNSYEGDYFMDKKNGWGYFEWESGNSYRGRYVEDERQGFGEMRWTDGSVYRGGWLKGVQNGVGVMMFPNGERKAGQAPRLSFMNSKRFNKTKRTRQQDEGLNIVEDEDQDDLVEKDTLPDIKQQTIDSHRIGRPRKTPKSTDPTQHLITKVQQQLSMSVDHGKMLFDNNLSDGNMLKYHDFELIHGKHLHQSIQQPPQYKQAYLKYQGGAINRNHSIRSTTRRSQAETRVSEQSPSRFTNNRMTRRPPHTNLSMSMVTSKINTHQSVMIANRAKAAIAAQRSNSRIPEYTNKKEYLKRDFSPYIKRFLQHQHNHSPSNRNYQYAQLPAPHSLIQQAMAYPRQVRSNNSVGGAMTTERKKVWIPSGNPASKHIKKFVGYSVRRFIL
>HalGra014206_rbh_TGME49_292120
MEQQQLIQAQQKIPKENNLKVWELQEKLEQQPDDLESQNGIEEYDMESQLFDYNGVVRKQDNFGIKKYSDAIYRGELQNSKRHGLGVMLYKKNRVYEGEWANDVRHGRGFERYSNGNKYEGDFENGKAHGKGVYLWANGEVYDGEWRNGVKEGYGVWRGIFGDSYIGEWKNSKADGYGVHQWKNGDRYEGEWRNCLKNGQGTDIFANGDTFTGSYRAGKPDGHGQYKWKKQGGQAQCNQYDGEYSGDRKNGYGVFSWESGNIYKGNYVEDERDGYGEMYWTDGSIYQGEWKVGIQHGYGKMTFPDGTVKEGYFENNVYVGPVQQPPEGFPIDGEAIAKKIMSNSKFLQPILAKKQTDSQSKLGASSGGTTGTAAMNGTKYNFLKPIKEERTIVSQRPPRAASRPSIPGQRPSVGASAQKNNPLILSSENPVFQSPHQRDNSDSRPPTKAPTTLNPVQPPIKRADLNSSIEHAPFDYVSGGYTSPAQESEQQRFSNLKYAKKPAASQRESQASTALSKITKLQPLGKGAADSTMSPHGGGLMNQTHQSFHFQNMNQANTTLSASKNPTPAYEQMMLPALGTIQGPSPFLPEISKGLKSGETPNLIRSNSKGSVRTSNTMATDLSHFKKASPEALALMMKNLKNNNKNGGGKAWVPGGQKVKDKQGGAGAAEQAKKLFY
>HelCap000910_rbh_TGME49_292120
MIVRCVSFHHHNEKFMKKHDVPVTALESRSFMQDGSCSTVADLMLRPMYRSWIATTEYPSVVRQSTTPSQSKGATLGAFTYPNGDIYLGVFKNALRDGVGVYWSERIDGYYDGNWSKDNRCGLGLFVKPGHTHYGEWVDDMYHGKGFSLITDEVVSIYKGDFEKGQREGFGLLVNSLGNMYKGCFHEDHLCGLGQITRADGLVVVGSFLNSAAHDECVVRKNESTFQGRYSKGEIMGKGTISLNQHTKFEGMWRSGKRYGLGVLSVNDPERPELLFSLEGLWHQDACNVKHGEWVILFPGGMYKGSVCVNDDTNSRIEIPVEPKSMSPLEQSSPHSSSDTDNSDTCCIMDTFQTEALLGCNIGLHNVGDLRQHKVVIEGFPSVVPDGIGELIYDSGSGYSGTFMKGMFHGRGTLFTSEASYSGEFAFGRLHGNGRLTHPKLEKGNIVGSFRAGKFHLSPHERIVAGDSGAPKPAELHYKDYHYVDSFYLFDPVVLSKHKDSRKLLLGFDNPFYELDCSFLTKRSNTVQSVSMGANKPNQS*
>HemSpeSG2012SG2015002758_rbh_TGME49_292120
MGSTSSVPACCDDELCMPCNPRTWVPVGQDDSSRKKTKRPQIPLRNYNSLDVYAPPVDNTRHPHGALHPSSAARTLVPCGPPELGYLYQPYPVPRNNIEVGNLVPMCRAEGGGGGSAGDYAQDEYGNWYLNMPVHDFAHDDPAYCYPQSERTMKQDTNAARSARTDMSMATTACSVQQPQPTNVYSDLSCAAEPSHVMGGDSERNEAVSEKLSAVHTAFHTSTSSRIYDDERSEPRVSFSANGSMQKDAASRSGHSGRTAHSMRSGHISRTSAYSGGAYSGHVDADEISRVTARTSTYTGAAYSGNVDADERSRVPSGGDASEQHFRNWPSRGEDSRGGDQLGGVECGDDARTRSLVDVEIGRFALNDKLCAECAARHGAKVSQEGRSSGICTQALQYFETELAEMRRLPSTFCGFTFHAVEFSTAAVYAGWWNYRQRHGYGLHTWRDGSYYVGDWAHNCAEGLGMFARSCGTSYIGQWVANQARGLGHSKTSEDTEFCGVWEANELHGVGIEVSKKGHHYYGQFSHGVKDGVGRCMWDDGSHFDGEWRNNTISGLGTYVTCDGRIFRGEWENSEMHGMGIYAWSDGRSYRGEYRHDVKHGFGILEFPDGRSYEGLWDNGVQHGLGRVTTADGRSYRAMWSYGARVRIIEDSP*
>HemSpeSG2012SG2015004556_rbh_TGME49_292120
MGNNITCGPCSDVQFKSNDECGSECTMKTVEHEFAECRRQHRSSCILEDGAKYTGQWRHFKRDGKGVQQWPDGARFEGEWVDGLAEGHGRFKHADGDEYVGQWKADKASGHGIYCHLDGSTYHGQWIDDQKHGSALEKWADGSRFEGTYREGQKHGHGKFVWPEGCKYEGSFENNEIHGQGLYQWHDGRVFNGQWVNSRMNGYGVFTWKDGRRYVGEYLDDKKHGHGRFEWPDGRKYEGQWAYGKQHGEAVFTSIEGEKRRGIWKEGQRDRWLPDPADKRRS*
>HemSpeSG2012SG2015005059_rbh_TGME49_292120
MGNNITCGPCSDVQFKSNDECGSECTMKTVEHEFAECRRQHRSSCILEDGAKYTGQWRHFKRDGKGVQQWPDGARFEGEWVDGLAEGHGRFKHADGDEYVGQWKADKASGHGIYCHLDGSTYHGQWIDDQKHGSALEKWADGSRFEGTYREGQKHGHGKFVWPEGCKYEGSFENNEIHGQGLYQWHDGRVFNGQWVNSRMNGYGVFTWKDGRRYVGEYLDDKKHGHGRFEWPDGRKYEGQWAYGKQHGEAVFTSIEGEKRRGIWKEGQRDRWLPDPAGGSDHSYSHSK*
>HemSpeSG2012SG2015010311_rbh_TGME49_292120
MVCCVKRKPARKTSKSNISFASSKTIEPHLPPPVRNSYTLNVLSTSGTKYNGQFQGTAIDGHGTVELANGATYTGEWFRGTAHGEGKYESSTGDTYEGQFMGNKKHGFGIEVIQSPVKIRYEGSFVHDKRQDLGFLTWVEADDTYEGAFRQDVICGEGVFTWNGIGSYKGQWVDNLRNGVGVFTWLDGRSYEGNYVNDKKHGMGTFKYPDGSFYKGMWADGRMHGSGTLTFADGTTKRGTFMEGVMQDKESVTIRKPKSVQKNSPKISKRKKKVPELKD*
>HemSpeSG2012SG2015014062_rbh_TGME49_292120
MGACQTVYNSCADYLCCSCAGSNNVRQDFDPNAEDFDLPSGPPYSDSANAAWRLQSTPSGPPATISAGNAVGHSQSPHVRVVPQATFNPPAKSTLIPSNYPVWRSPGSQQTLLGQTSPKQQKKVPSVVKVRIMKSGVDRSSAQSPASPGDKVTTESRGSGLSAISLSMKVKARQSGLSGKSISSPLSFSAAARSMMPLEFLDKPPVIVYMDDSMYWGETKEKMRDGFGLWTSADITYCGEWTNDKQEGPGKQVWADGRKYEGQFSGGCFHGIGKMIWVYEDGEMYYQGEYKDDKKSGHGSFVWADGRRYSGNWFDGKRHGEGIFTSPTGEVTRGVWDQDKVVSIEGEDEDRTNGSSLSIDSSLKK*
>HemSpeSG2012SG2015021312_rbh_TGME49_292120
MGNVLCDSRNAGNTNEYREFPSSSNSTSFDDDNGLSELPMDSHDMQRKDGARYQGELKDGKPHGVGRLTHASGDVYEGQFSGGRAHGRGLYRRENQSIYKGQWKDDKQDGKGREYWSDGNSFEGQFVRGRKHGQGIFVWNDGTRFMGQFCENQIHGTGKYSWQDGRMYSGQWSVNKMEGDGKMVWPDGRTYEGQYVNDQKEGEGVFSWTNGRQYRGQWSAGKQHGYGIFRSEDGFVRQGEWSLGKKLYWMKTNETAC*
>HemSpeSG2012SG2015022025_rbh_TGME49_292120
MGNVELCCICDDEELREGEVAFDASPLYITAQNASSSKEPQKVTRRMADGALYTGQWTTQRHGFGTQKWEDGASYEGQWKEGRASGYGVYVHNDGDIYEGNWKNDKAHGAGKYKTKFGSEYNGEWMDDRQHGEGREEWPSGAVYEGSYANGKKEGFGHFRWQDGGSYEGQFKNNNLHGVGVYRWANGRVYEGQWDNNKMNGKGIFMWSDGRRYEGAYVSDQKSGSGVFSWPDGRRYEGQWEAGKQHGEGMYYDAVGEKTVGRWAWGKRMMSQDLDETLLAAAPAMDYRQAPMTQASADVLQNTD*
>HemSpeSG2012SG2015023676_rbh_TGME49_292120
MGAACSCERIVLSESISCVYSDNLDGLHSVINGHEKLKPGRPEQRVTYDSDWANPQVPLDEVSVRAIPHDLVEEGVEELAQKHYMPHLDSCEESEEMERNFPLVENLCVEIWTAEGSMETCWKCDEPGMNELGLRDEGHSASDNAEENLVPMAAVELLGGAVYSGQWNVRGQKHGSGRLDMPDSSFFVGQFFCDVKRGNGTYHYANNSMYEGQWENDVQHGYGIEVYWFFQGKSDEWRR*
>HemSpeSG2012SG2015033864_rbh_TGME49_292120
MVTLKPNPSCRPNHAPVISSDEGSFFFCCSNERGPNAANEASCMPRKDLFFLGRESEEDETQGEYRGQMVDNKPNGKGVLRRKDGGLYEGEFRDGYIWGHGTFIHSSNDKYEGQWVQDKAHAITLARSVGKEFSTRQTEHRTKDCSRMISCMARAYTASQTRKYIKDSGRNRRCMGMEP*
>HetRotSCCAPK0483008028_rbh_TGME49_292120
LLFSPVKACCCQQGNIDNKDILDGGEKIRPTQGLDEDELPVGAGLDDANAKLVERPETIVEDGARYKGQWKDDKKHGSGILVRKDGQMYEGSFKNGLPHGEGFFRAANGNTYNGQWFMDSAHGEGKFTHVDGSSYEGQWKDDEKSGKGVEKWADGASYVGEFLSGGKHGQGTYTSGTGVKYTGQFRHDRMDGEGSYTFADGRIYTGQWKAAHMNGYGKMSWTSGSTYEGNYENDMKSGEGTYTWPNGQVYKGQWRNGKQDGVGELVDSNGQKTVGEWRAGDPVQVHSTSKDVGAEAAA
>HetRotSCCAPK0483035508_rbh_TGME49_292120
XGHAVMTYPNNSTYRGQFRDGKRHGKGTLTDAHGTKHEAEWRNDMRQGQGTEIYADGTRFVGSYVDDLRCGQGRMFWPEGSQYSGQFDRGKANGEGVLQRTDGSVYRGQFCEDSMSGQGTMQWKDGVKYVGQYVANRREGQGAMTWTSGKWQTFDGSWRNGMQHGYGTLVDHSGQAFQGVFQWGKLVRWC
>HetRotSCCAPK0483038156_rbh_TGME49_292120
XQGAKPLSSCHAHRAPGSLRVQRYSAVMGSSTSCCASDRNCCSAAADGAWKDVKGIDETPTPGIDGKKDIFMNAGSDNAVVSSSQSTGACPGGDSAAGAGKGLDKKEQQYVTGVDGSTYVGQIVDGKKQGHGIWQSQSGHYEGQWFADAQHGKGRQTWSDGRVYDGQFQFGRFSGSGRMVWHTQKGLLIYEGQYEDDMKHGNGKFVWADGRVYDGQWQHGKRHGKGMYQNVRSERKVGFWVDDKFDRWEQAEAGGNQKDAPLTGEAGSTGGYAGGEPATADPPRGPHQPCSMLSSTDAQVCRQSRGSELGAAQHAAFAPRPPTGW
>HetTri022329_rbh_TGME49_292120
GQPQQQTIYMDGPAGERGPLPMSSARAERKSQAHSGGNGSELAAQPPQAMDGGALYEGQWRGEEKHGEGTLIFTDGSKYEGQFECDKKHGVGKYTYSNNSTYEGQWCREVQEGHGLERLADGSVFEGQFQAGDKSGHGKFTWTTGGSYDGNFRANEMHGEGTYTWPDGRHYAGQWLRNHMGPRGVMKWTDGRRYEGDFLDGKKHGEGVLCWTDGRSYTGQWVQGRQHGKGVAVTAKGLSRKSLWDHGNFVRWLEDPPEVTGETEKT
>HetTri023139_rbh_TGME49_292120
MRAASCGAVLATSYETETGACAQMSQTVVFPPFPCSSSPSGAPGPAELSALSERPTAGWADSHSPTRVLDSKVVLLGGATYEGSWLEGPGNDGREDDKENREVRQVYVKWIDALKHGQGTLVLPDGMRYCGQFQYDQRSGYGTYSCPSGFTYSGQWADNLQNGHGTEHYADGSAFEGQFCEGVKQGWGRFMWGSGCLYEGEFDHNDVHGEGCYVWSDGRTYSGQWHQNHMGPGGTMQWPDGRADQVYEGGFLQGRKHGEGTHWWPDGRSHCGQWQEGKQHGVGWARKAEGTKCQGRWEDGTFVEWIRDGEAEHIASPSGDSKSRNGDANGTALQPTIAVVLSLRGPCDDPDRARLX
>HetTri024097_rbh_TGME49_292120
XASAPRLNSSRGAGEGGGRSPLAASRTEAAQWGGPMIIAEESPGRTAALRGLGACCSTWRRARIAADPVTEPVVPFVPFGSPQCARNGHVVVTYPNNSTYRGQFKDGKRHGRGTLIDAQGTKHEGEWRCDKRQGRGTEIYTDGTRFTGSYVDDLRSGHGRMSWPEGSQYSGQFERGKANGEGMLQRTDGSVYKGHFSEDSMSGFGTMQWRDGVKYVGHFVANRREGQGKMTWNSGKWHTFEGTWRNGMQHGQGTLVDHNGQIFHGVFQWGKLVRWCDLSVAGESGVPGPVEVPAYWSNQDLGEGFNQRNEVSEAFRDQVQRLLDGTFNTIRTRDRSGNIPTSLRLVKCHRVENSELWTRYCHAKERVHARRPQGVRPVSELGCGAELVNVRTRELLDESYAEHLEGRLNEHYLWHGTTPQGAIGISTDGFRLKLAGSHAGTYFGNGCYFAESSSKSDEYAREGDDLLAGIYALLLCRVTCGSLFRTVNPDEMAIQNALRSGEYDAVLGDREASVARTYREFVIYEEDLAYPEYVVLYERRFENPPRSPRSFG
>HetTri033313_rbh_TGME49_292120
PLHMPTLPVRQQASTARRPGGKASKSRENVDPNAEQGFWQNLLDAVQCRPNSVMCQTKDGPMSSLLGSMRCRGEVCVEGTDAEDPDLEGLDAQLVWRPCTLAEGGAKYTGQWCGNIRHGEGVLERPDGGRYEGSFHHGKSHGYGRFTSANGNVYEGQWDSDRAHGEGSYTKASSGCYKGQWNQDQKSGTGSERWADGSCYNGEYLQGKKHGAGVYWSPNGISYEGQFVHDRMHGEGTYSFSDRRTYVGQWRDGEMSGRGKMSWPSGATYDGSYKRGVKEGEGFLTESDGRIYRGQWHNGQQHGKGVAVDTQGRVTRGIWQSGELVEAVAVAGAWKHGIAGKDGIEDTRESASVSSADEDECAGRX
>HetTri049700_rbh_TGME49_292120
AEAIPAAPTRARSSSKPSQPRQEWRGGGTYEGALGPDGKREGEGKMEWPSGKVYVGQWRADKFSGHGMLVAANDRGCLYNGQFQDGQCHGVGRCEWTGRGTWYDGEWASGVQHGLGEAGSLRRGATMTSAAVGTGKNPLATAHMCRMERGEKQESLCASHVIMSRFGLTKIELRVSPKEVNTNAANAPRRDDDLEVVDDVWGLAIGHPRSWLAPRWGGLLLTRLLEGGALERWLEAQKRLHGEAAPLVLPNAIIQRVNGVEGNAERMLAELLEHNGRKALVLELQNPPCIAFPNLRDRLQKRRAGQQGSPGWRPWLDQKAEPDDQRQAAQASFGGPSGSTPGDLRNAAQAAMAGPPPPMPPVP
>IchMulG5003450_rbh_TGME49_292120
MNSNKLNNNKLLLYKIEYRNFLNIYTEQILQMKNLNLKNFQRLKYLQMVQHTQENGMEIKCIERVFQHGQIVLNTKVFLQKEKDKVGVDLLQQKRIFMKGNGMIISNIEKGLYIGFCLQRRLEKLFKIRNQRRGVDRREQIQRRLQTSKKNGIGTFIWFEGKNYEGQFEVGMITEYGKMIYCNGKIYEGNFQKGKFHGKGCFIWLDEKKLYR
>IchMulG5004032_rbh_TGME49_292120
MGCYNFKNSQVQIQEKDQYPVDQNDQIQQNKSLIDKQQITTEKQFSQTQQNINSPKINFAVPIQENPYLKLNEKIKQILLDLGPFNYNNYKQFEEKEFLNNDDDQKLQWFKLIDNSFYLGQWKVGKRHGKGLIIWNNESFFEGFWKNDKIYGIGRLITFKQDIYEGEFLDQTQVENIEKFISELDFNNQDQKQQNIYNLKNDLYFFHGQGMLTHKDGSIYQGNWKYNQMEGFGTYQWPDGRVYIGEFIKNKKQGEGKFQWPSGRIYKGQWLDGKQNGYGVYINFKKQKKLGLWKNGMLVEWIKQNYQDFQIKTENIIVVQKNINQKFNTLNHI
>IchMulG5006669_rbh_TGME49_292120
MQQQKTQLLIDHEIISRRYKHVGVLGKGRDFMYEVPSVIHMMQDKFNEKKVIMQIFPALNEEILKMKLYQLKQSNFDNYISNWIRIIGYTTKKQNKSTSDLIILYQVDGIIGPTLENIISKHKKDNQSFSEQEILEYIYIMCESMKVSQTSEYLDLSPVNIFVPPENTPTKAKYYISNCGLSFKGTKWDKKFYCPTDSFFTVKISERNAHMATIIKIALFIMKANFQDGQKTNGLQYYKDGFKYIGEFKQDKKQGKGQLFWPKSVKNWVGEFIDDQMHGKGKMTIFRNEESKEIEVEFEKGIEKNGQEI
>IchMulG5007630_rbh_TGME49_292120
MDPPEDQKNKLKEFRKAQKLENNTTYVGEWVGEKMHGKGILTWPDGSKYEGFFQEGKRAGRGRFTSSEGDIYEGEWIDNKAHGYGVQYTQISTYKGDWKDDLQWGFGEEEWIDGSKYKGEYIEGKKCGKGIFIWFDGTQFQGEFQKGGITGFGKMIYCNGKEYEGEFWEGKLHGKGCFKWPDGKKYIGEYFYDKKQGRGAFLWPDGRKYDGEWLDGVQNGIGWFFDKDGSVKQGIWDNGVRIKWIDDYNENQQNIQKQDTVNQQIQFK
>KarBre006225_rbh_TGME49_292120
MTSIWNSIVSSARCQMCCAQNNSTGAFDAPDPEQSKPPQLFGYEEPINMTDLSTTGTRLSPRNLQQDENMIEQPDIEVEGGAVYGVNGEDSKGMAKDSSEGQMDKPIRVPLSMGELTAMVCSPQQTATPTKANGTKTGHMDMASTNMWTAAPMRVSGAKMRNPEEALKARYEGEFLHGAKHGVGTYKSGTGVNYIGQFRHDKMDGEGNYTFADARTYEGQWRRGHMNGLGKMEWPNGSKYEGIYERDMKNGEGTFLWPDGRVYRGQWKNGKQDGQGLTIDANGEKTRGFWSNGELAKKQED
>KarBre006596_rbh_TGME49_292120
XQCLQRFQSIAVHPVLVGTKAESKMGQASGCETCNPRDHACGPNSCKDNEAFHALVAVDGTWTDEKTHFPQWKQHTQLEDSDKYGVIQNXNPDGSRYEGELITGLKHGFGVFTTATGEVYKGQWHNDLKSGYGKYADLEGNRYEGTWRENKKHGKGSEHWSCGSHYDGAYWEGTREGAGTYTSPSGAVYVGNFSFDKMHGEGNYKFSDSRKYAGQWDLGKMSGKGVMDWQNGNRYEGEFHNDLQHGHGTFAWADGRQYKGQWKDGKQHGHAELVDTDGKVFSGTWRKGKPVAPRSQSASPSSTPRNSKKG
>KarBre009438_rbh_TGME49_292120
XDGEGKYIFDDNRIYEGQWSQSTMSGEGYMVWTDGRRYEGQYEKDKKSGKGKFVWKDGSSYDGQWAKGKPNGKGTYGKLGRSWTGQWKNGSPVRDKWDDTQSEATSIFTSTTANTKSTSS
>KarBre011880_rbh_TGME49_292120
MAGKKKEDEEKGIXLTDETVIPIEQRETTHVGGRYEGKVSIATGQRDGHGKYMYPNPFFTYEGEWSNGKKHGHGILSXGDGGFYEGRFERGEINGEGSQEWPDSTKYFGQFKDGHRHGQGNIYREHSSYKGXWAWNKYSGQGELSLPGGIVYNGEFHAHKYHGQGTLTDRTSERTYTGGFKVGHFQGEGELQERGGLFTYKGQFSAGAMNGTGKGTDTRSGIAYFGEWTDNLPTQKSLSWDLGHAETKESYLLMAEQLREEAANQLNPVAADPKAAKGKKPDPKKDPKKAAEAEEEEEKPKGPELELQAGLPLPEVLLRLVDAEKEALAGESGRLFRASMYRERRAPTAEDPTVTEVVRREVRXGDQRTVYVDPLDIEASPPVSGKSTPAPPPSAGAEEPPVDEDVYIGEASVDGQIGQXGVTVIGNNEAWLLPVHLVAGIYWIRVEDITQNVHPDSLFPLISPLEVPVRVKAAGDLXRPEWGALDMGSERHELIXASDLDKTNDSK
>KarBre019380_rbh_TGME49_292120
MGDWCDAVIHGLGKYNWPDGRQYTGQYIFDRKDGFGICIWPDGKKYEGFWWQGLQHGQGRYTHKDGACRASRWIRGKRESISEDDKDEEASD
>KarBre020238_rbh_TGME49_292120
XMGAGNSSSGDSKTENRALVDEAPVEDEPFNDRASLASLASMQEAHVGEVLSPDGAYIGELDDIGLLHGEGIQVFTDGRRYSGQFSKNVFNGAAVMVWPDGHSYTGQYENNQKSGEGIFIWPDGRIYDGQWCDGVRHGHGNYTAVESYVGQYAKGQRHGDGVLTWPDGKRYSGQFFRGRFHGYAVMSWPNGKRYLGLYKDNQKHGDGLFLWPDGRTYEGQWAKGYRHGRGTFLDKKGKERTGIWRRDKLVEPEKSSKPPTTPLETQVAAARAAMIGQMPLQPRPPEKEKPQEAKKEPQEQDQLNFCFDGLTLDSIDQDAFKQEFKDSLIANGASPTWVENLEVTLKEGSIIAGVVGPKDVVGDLRKLDLGGRVKVMGDAARVEEVLSPEAARALELAQAAKAASDERAAKRAEVLAKAAKIEEVRMRRAQREEQRQKRHEEKRAQSERAVRRQMLMRQNTMLNQQLQGTKDMSEPTNKKHGKRRRSSRKPPSQTRGSREGLQRRPSVPDALIGTTETGGRHSLVSMLTGAALPAPSISPPPSETGSIRSNRQHPMRLQRSGSLSRPQHTLSRGELEELMSLSSAGTGRARREKPPHQQRRYKDSNRPEGGAELKRQNSNEGLSPDGETIMKKKESRDLLDDVHPDGRGGRPRRGNSGTTMKFAALHGAEVTPAEFARESLHNPGMAMEVLAEEAFLRGRETWDGLLHRNRSDDGRGVGSSELPAASSTVKPLAQRNRRAAAAAARASDDADSPPREASVIGTTAGGTVGSQTAEQRSQGMDSANKIQSQISKLVHDPEHEIPDDLFQESSTLVADQANKRPXFADAIDFPQAEQTKRPAGAEVRCAQTL
>KarBre021553_rbh_TGME49_292120
XMGAGNSSSGDSKTENRALVDEAPVEDEPFNDRASLASLASMQEAHVGEVLSPDGAYIGELDDIGLLHGEGIQVFTDGRRYSGQFSKNVFNGAAVMVWPDGHSYTGQYENNQKSGEGIFIWPDGRIYDGQWCDGVRHGHGNYTAVESYVGQYAKGQRHGDGVLTWPDGKRYSGQFFRGRFHGYAVMSWPNGKRYLGLYKDNQKHGDGLFLWPDGRTYEGQWAKGYRHGRGTFLDKKGKERTGIWRRDKLVEPEKSSKPPTTPLETQVAAAASSDDRTDAPPLQPRPPEKEKPQEAKKEPQEQDQLNFCFDGLTLDSIDQDAFKQEFKDSLIANGASPTWVENLEVTLKEGSIIAGVVGPKDVVGDLRKLDLGGRVKVMGDAARVEEVLSPEAARALELAQAAKAASDERAAKRAEVLAKAAKIEEVRMRRAQREEQRQKRHEEKRAQSERAVRRQMLMRQNTMLNQQLQGTKDMSEPTNKKHGKRRRSSRKPPSQTRGSREGLQRRPSVPDALIGTTETGGRHSLVSMLTGAALPAPSISPPPSETGSIRSNRQHPMRLQRSGSLSRPQHTLSRGELEELMSLSSAGTGRARREKPPHQQRRYKDSNRPEGGAELKRQNSNEGLSPDGETIMKKKESRDLLDDVHPDGRGGRPRRGNSGTTMKFAALHGAEVTPAEFARESLHNPGMAMEVLAEEAFLRGRETWDGLLHRNRSDDGRGVGSSELPAASSTVKPLAQRNRRAAAAAARASDDADSPPREASVIGTTAGGTVGSQTAEQRSQGMDSANKIQSQISKLVHDPEHEIPDDLFQESSTLVADQAX
>KarBre025580_rbh_TGME49_292120
FHTSACAVMGNTGACCTASSQYPAGNIDGCCKSPCKRSGPGSSSVGGPASTRAVPSSEVLGIDCAPPPGIDSLVHLGPDGQADDKDGAGKEGDKALASNSNGHSVTYKDGTTYVGQLVGGKRHGKGIRKSPAGAYDGQWEADLPHGQGRQTWADGRCYDGQFENGKYSGRGHMVWSTQKGQLVYDGEYRDDLKHGHGKFMWADGRTYEGEWCCGKRHGRGSYINARLEQKVGYWIDDKFDRWEADGDGAD
>KarBre027253_rbh_TGME49_292120
MQAFYCCHNKTNQAELVFAPESRPLYTYPNGSTYAGEWLGTERHGHGLQVWKDGGKYEGQWAHDKAHGFGRFDQSNGDVYEGEWVEDQANGKGTYIHASNGSKYTGEWKEDKQHGSGEETWQDGAKFIGEYREGLKSGMGVFTWGDGSSYTGTLQENNLHGDGKYVWGDGRVYEGQWDANRMHGTGKYRWADGRTYVGGYVNDQKEGEGMFSWPDGRSYEGGWLEGKQHGNGVFTNQKGEKKPGQWVHGKRGTGX
>KarBre030504_rbh_TGME49_292120
MCQPGAVPAFIWQAGGPYKRGHAWVGQRGKSWTRHRSDHFWLSPEAEQRSDRGLAPLMASGRTPPPPPTGLPAAGLPAAPPPPSGLPGPLGTAGTAGGSTGSGGYASAGGAGRGSGGYASGGGAGRAAPPPPPMGLPSGLPGSNPPPPMGLPGGAQNLPGPAASARPSFSGAPPPPGGLPAARTGPSDSGFAAPPPPASLPGVLPTGKKSSGGSRMAPPPPPAPGQLPAPVATATAAASAVTPAVAAVEEEEEKGDDTWRQYFNEDNSSEDDSGSGEDSDEMPESEAATADRRKSDMDVLLRQQQRVGYSSRPSQSQRERPSVAAESQEAKEVSAEKPSDKEEEGGATPSTSAAGKKEKKKSMISRLSSGIFGSENKMGQAESGVVSLMKEGALQNCDETWLQRWAPRLGKDGXSLHQGGYEWRXMRAGVHVDARNMTMEIRGGRTGATGVLLDDLVDVRLGIHSPEFFKFAARFKKDFEQAEIMKRAVVLQTPSRTFSFLFSTENQRDTVSQYVVYLLKSNNRGVMASGPTEKSPDKGVKDGYGTVTYPTRSSYEGQFQQYMRHGKGTLTLSDGTKYECDWRHDERHGEGKEYWADGTVFSGTYVKGMRSGHGVMTWPEGSKYSGQFERGRANGEGELVRTDGSVYHGLFSEDCMCGEGRMQWRDGVEYVGQFVGNRREGFGKMVWTTGRWKSYEGHWKDGVQHGHGTLVDRNDSEFSGTFCNGKLDRWDDDL
>KarBre032024_rbh_TGME49_292120
MCQPGAVPAFIWQAGGPYKRGHAWVGQRGKSWTRHRSDHFWLSPEAEQRSDRGLAPLMATGGPHHHLQLAYLHPSGLPGPLGTAGTAGGSTGSGGYASAGGAGRGSGGYASGGGAGRAAPPPPPMGLPSGLPGSNPPPPMGLPGGAQNLPGPAASARPSFSGAPPPPGGLPAARTGPSDSGFAAPPPPASLPGVLPTGKKSSGGSRMAPPPPPAPGQLPAPVATATAAASAVTPAVAAVEEEEEKGDDTWRQYFNEDNSSEDDSGSGEDSDEMPESEAATADRRKSDMDVLLRQQQRVGYSSRPSQSQRERPSVAAESQEAKEVSAEKPSDKEEEGGATPSTSAAGKKEKKKSMISRLSSGIFGSENKMGQAESGVVSLMKEGALQNCDETWLQRWAPRLGKDGXSLHQGGYEWRXXXXGVHVDARNMTMEIRGGRTGATGVLLDDLVDVRLGIHSPEFFKFAARFKKDFEQAEIMKRAVVLQTPSRTFSFLFSTENQRDTVSQYVVYLLKSNNRGVMASGPTEKSPDKGVKDGYGTVTYPTRSSYEGQFQQYMRHGKGTLTLSDGTKYECDWRHDERHGEGKEYWADGTVFSGTYVKGMRSGHGVMTWPEGSKYSGQFERGRANGEGELVRTDGSVYHGLFSEDCMCGEGRMQWATALSMLGNLSGTGEKALARWYGPPAGGRATRAIGKMACSMATARSLTGTIRSSAEPSATASSTVGTMTCX
>KarBre043603_rbh_TGME49_292120
XSDSVVPQPWTPSSGSTQAARASLQGASAACRSNDVTITYPNRSTYEGQLVDGKRHGHGTLTLADGTRYVAQWVNDARHGEGIEMCTDGTYFKGFYSHGLRSGHGVMTWPEGSKYSGLFEHGKANGEGHLLRTDGSVYKGHFSEDCMSGHGCMQWKDGVEYVGQFVTNRREGTGKMKWTSGRWKSYEGGWRDGKQHGRGTLVDQNDQAYPGVFHWGKLVRWEDDSGGDPECLLAEQMHVPAYWANKDLSAGFNERNEVPESFQEQIQRLLDGTFRPVRTRDRSGHVPTRLRMLKCHRVENSAMWTRYLKAKANLAARRPDGVRPVNELDGDPGDGFVRTQELLDTKFAEYLDSSLNEHYLWHGTTPEGAIGISTQGFRLSLAGSHAX
>KarBre043698_rbh_TGME49_292120
XEWHPDREELSAKNHRTPNCHSEAMIAIDMFKCGMLECIVRPHCCERNHAISRNISRSGELDQGILNELRFCAHEEAILDAFPGDSSRSSELDRSIRNELTSCADEVAILDAVPEDSAGFCEVERDVTEGLVSAASPEDGHRARGLGHDLTAADKADKERRDQSAIVIDQPAMRIKNDTHNGQLQGKERSFEIVFVGKKHGHGIFTTPDGTSYEGFFEKGKAHGHGVFTAKNGSRYEGQWNKDRAHGFGKYFHSDGSIYEGEWCNDEKTGKGVQFWTDGARYEGEFVNGSKHGVGVYKSVTGVTYEGQFSHDKMDGEGTYLFADGHSYFGEWRLGHMNGQGTMKWLDGSKYVGSFQHDKKHGEGTYVWPNGRLFHGQWRHGQKDGNGIAMAANGKQSCGTWHX
>KarBre051914_rbh_TGME49_292120
XPMGLPGAGGAAGGSSRGAPPPPASLPSVMAGRAGPSDSGFSAPPPPISLPGSFPKPGAPSASPAKAPMAAPAPPAPAGPAAPPAPSPAVAAATAGSGKPDKVEADPSPSMGEASTVAEEEDEDNDVDVQDDSWKKFLEEASDDDDESEPEANGARAAEDEDSGEDSDEAPAARTGDADRHRADMDVLRRHQAQHQYQRAAAAGKDKKEESNETTNEAADEKAEENASSEEEAKANNETAWASPSGESKNASGRSPAKKKSGILSKFSMFGKNSDKGGKHAVAEVDAQASMLKENITEFDDAWYGRQLLRLQRDGVSCTKIATNGKPYERRLHVDSRNLTIEIRGGRTGATGILLDDLVDVRRGLNSPDFEQFCKKFKRENPPAEVAERALVLQTPHRTFSFLLPTVTHRGTVAFCILFLLKSKNRGMMAVGNTESRTPSTRGPKEGFGSVVYPNRSKFEGHFHNYMRHGYGTLTLSDGTKYMSEWRNDERHGEGKELCPDGTTFTGSYIKGMRHGQGVMTWPEGSKYSGQFERGRANGEGELLRTDGSVYRGQFSEDCMSGEGRMQWRDGVEYVGQFVGNRREGFGRMHWTSGRWKSYEGYWKDGLQHGEGTLIDHNNQEFRGVFRAGKLERWDDDV
>KarBre053232_rbh_TGME49_292120
MGAAQCGSCSSQQCRKENCGAAFAQTIVAGVADGENGPEGSNDPDKKGVKGQLTSSPMGTASPPDGRSPENDGRVHHEKRLLANGATYEGPWLGNEKHGDGVLTLPDGTWYSGQFKHDKRSGYGTYSYPSGSTYCGQWEDDLQVGHGVEQWTDSSVFEGQFSAGAKHGWGRFSWENGCSYEGEFAGNDIHGEGTYAWPDGRWYSGQWCRNQMGPSGTMGWPDGRAYEGEFQDGRKHGNGTHRWPDGRSYTGQWLNSRQHGVGTARTNKGQECRGLWKEGKFVEWLDGGPNMQPGAGNAGSTGGYMEQDSSDNGXRASLKESTLLFIGDQCARKETHLCAKKPSPFDAWMMICVLICALKCSDCTDK
>KarBre055106_rbh_TGME49_292120
MGAAQCGSCSSQQCRKENCGAAFXAGVADGENGPEGSNDPDKKGVKGQLTSSPMGTASPPDGRSPENDGRVHHEKRLLANGATYEGPWLGNEKHGDGVLTLPDGTWYSGQFKHDKRSGYGTYSYPSGSTYCGQWEDDLQVGHGVEQWTDSSVFEXQFSAGAKHGWGRFSWENGCSYEGEFAGNDIHGEGTYAWPDGRWYSGQWCRNQMGPSGTMGWPDGRAYEGEFQDGRKHGNGTHRWPDGRSYTGQWLNSRQHGVGTARTNKGQECRGLWKEGKFVEWLDGGPNMQPGAGNAGSTGGYMEQDSSDNGDRASLKESTLLFIGDQCARKETHLCAKKPSPFDAWMMICVLICALKCSDCTDK
>KarBre057598_rbh_TGME49_292120
FRHDMKHGTGVLTWDDGRQYRGQFQDGKFYGSAVMTWPDGRKYTGQYVEDRKHGEGTFSWQDGRRYQGQWIAGKRHGIGVYTNAKGITRTGTWNMDRPLHWEQAPNTKSPIDGPAEAGNVLNFSQSKNGRPPEAGIATIKQIVLDPVNQEPX
>KarBre061458_rbh_TGME49_292120
PPMGLPGGAQNLPGPAASARPSFSGAPPPPGGLPXGFAAPPPPASLPGVLPTGKKSSGGSRMAPPPPPAPGQLPAPVATATAAASAVTPAVAAVEEEEEKGDDTWRQYFNEDNSSEDDSGSGEDSDEMPESEAATADRRKSDMDVLLRQQQRVGYSSRPSQSQRERPSVAAESQEAKEVSAEKPSDKEEEGGATPSTSAAGKKEKKKSMISRLSSGIFGSENKMGQAESGVVSLMKEGALQNCDETWLQRWAPRLGKDGXSLHQGGYEWRXXXXGVHVDARNMTMEIRGGRTGATGVLLDDLVDVRLGIHSPEFFKFAARFKKDFEQAEIMKRAVVLQTPSRTFSFLFSTENQRDTVSQYVVYLLKSNNRGVMASGPTEKSPDKGVKDGYGTVTYPTRSSYEGQFQQYMRHGKGTLTLSDGTKYECDWRHDERHGEGKEYWADGTVFSGTYVKGMRSGHGVMTWPEGSKYSGQFERGRANGEGELVRTDGSVYHGLFSEDCMCGEGRMQWATALSMLGNLSGTGEKALARWYGPPAGGRATRAIGKMACSMATARSLTGTIRSSAEPSATASSTVGTMTCX
>KarBre063522_rbh_TGME49_292120
MGAAQCGSCSSQQCRKENCGAAFAQTIVAGVADGENGPEGSNDPDKKGVKGQLTSSPMGTASPPDGRSPENDGRVHHEKRLLANGATYEGPWLGNEKHGDGVLTLPDGTWYSGQFKHDKRSGYGTYSYPSGSTYCGQWEDDLQVGHGVEQWTDSSVFEGQFSAGAKHGWGRFSWENGCSYEGEFAGNDIHGEGTYAWPDGRWYSGQWCRNQMGPSGTMGWPDGRAYEGEFQDGRKHGNGTHRWPDGRSYTGQWLNSRQHGVGTARTNKGQECRGLWKEGKFVEWLDGGPNMQPGAGNAGSTGGYMEQDSSDNGGRPDGGAKGAAPADPASSGEP
>KarBre064915_rbh_TGME49_292120
XQCLQRFQSIAVHPVLVGTKAESKMGQASGCETCNPRDHACGPNSCKDNEAFHALVAVDGTWTDEKTHFPQWKQHTQLEDSDKYGVIQNPDGSRYEGELITGLKHGFGVFTTATGEVYKGQWHNDLKSGYGKYADLEGNRYEGTWRENKKHGKGSEHWSCGSHYDGAYWEGTREGAGTYTSPSGAVYVGNFSFDKMHGEGNYKFSDSRKYAGQWDLGKMSGKGVMDWQNGNRYEGEFHNDLQHGHGTFAWADGRQYKGQWKDGKQHGHAELVDTDGKVFSGTWRKGKPVAPRSQSASPSSLQGIPKKVDDLDVIGWKIFMLKARCVX
>KarBre068996_rbh_TGME49_292120
MPDVNSKPASDDKANVPQDKSKPVQSNAWAGLFDLGSSCKPCCKGRGEDRETFDETRAVPVMDDPIRVPALLADLPLEERDEVTVEGGARYKGQWRGAHWHGKGVLIRQDGLRYEGELAFGKAHGHGVSTSANGSTFEGQWDNGKVHGNGRYVHQDGSSYEGEWCQDEKSGNGVERWPDGSEYRGEFLNGGKQGNGCYTSNTGAVVYEGQFRSDQMDGEGYYRFDNGGIYSGQWRHGHMNGTGSMEWPSGSKYEGSYVEDVKSGEGVFTWPDGRIYKGQWRAGKQDGIGVMIDLDGKEVRGEWRAGKQTFNSGLNEE
>KarBre086001_rbh_TGME49_292120
XSVPPARLAEGAVRADSAAARAEAQRAAGAGRAPARICERVAGAGECXIASQQLDSDSVVPQPWTPSSGSTQAARASLQGASGQASGRSNDVTITYPNRSTYEGQLVDGKRHGHGTLTLADGTRYVAQWVNDARHGEGIEMCTDGTYFKGFYSHGLRSGHGVMTWPEGSKYSGLFEHGKANGEGHLLRTDGSVYKGHFSEDCMSGHGCMQWKDGVEYVGQFVTNRREGTGKMKWTSGRWKSYEGGWRDGKQHGRGTLVDQNDQAYPGVFHWGKLVRWEDDSGGDPECLLAEQMHVPAYWANKDLSAGFNERNEVPESFQEQIQRLLDGTFRPVRTRDRSGHVPTRLRMLKCHRVENSAMWTRYLKAKANLAARRPDGVRPVNELDGDPGDGFVRTQELLDTKFAEYLDSSLNEHYLWHGTTPEGAIGISTQGFRLSLAGSHAGTYFGRGCYVAECSSKSDEYARAGDSLLAGVYALLLCRVVCGSLFRITVPDHTAIDKALASGEYDSVLGDREASVGTYREFVIYDEDLIYPEYVVLMSGSLTLEX
>KarBre086662_rbh_TGME49_292120
XEQDIVVLPQQCKDWCDHEQKFDANFDSEAVADGAVFVRPVTRDSGPYPTTEERIEIDPGVYYTGQWNGSVKQGHGKLERLVGVYEGQXQRLSLGNGRFEKRNGDVYDGQWANDKAHGMGKYTHADGSYYEGEWHQDQKAGKGNEFWADGSIYHGEYVKGLKHGSGKLTFADSTTYEGQFRKDEMDGDGKRVFSDERTYEGQWRHSRMSGQGLWFGQMVVATSKKSGKGKFVWKDGSSYDGQWAKGKPNGKGTYGKLGRSWTGQWKNGSPVRDKWDDTQSEATSIFTSTTANTKSTSSGX
>KarBre088689_rbh_TGME49_292120
XEQDIVVLPQQCKDWCDHEQKFDANFDSEAVADGAVFVRPVTRDSGPYPTTEERIEIDPGVYYTGQWNGSVKQGHGKLERLVGVYEGQXQRLSLGNGRFEKRNGDVYDGQWANDKAHGMGKYTHADGSYYEGEWHQDQKAGKGNEFWADGSIYHGEYVKGLKHGSGKLTFADSTTYEGQFRKDEMDGDGKRVFSDERTYEGQWRHSRMSGQGLMVWTDGRRYEGQYEKDKKSGKGKFVWKDGSSYDGQWAKGKPNGKGTYGKLGRSWTGQWKNGSPVRDKWDDTQSEATSIFTSTTANTKSTSSGX
>KarBre092156_rbh_TGME49_292120
MAGKKKEDEEKGIXLTDETVIPIEQRETTHVGGRYEGKVSIATGQRDGHGKYMYPNPFFTYEGEWSNGKKHGHGILSXGDGGFYEGRFERGEINGEGSQEWPDSTKYFGQFKDGHRHGQGNIYREHSSYKGXWAWNKYSGQGELSLPGGIVYNGEFHAHKYHGQGTLTDRTSERTYTGGFKVGHFQGEGELQERGGLFTYKGQFSAGAMNGTGKGTDTRSGIAYFGEWTDNLPTQKSLSWDLGHAETKESYLLMAEQLREEAANQLNPVAADPKAAKGKKPDPKKDPKKAAEAEEEEEKPKGPELELQAGLPLPEVLLRLVDAEKEALAGESGRLFRASMYRERRAPTAEDPTVTEVVRREVRLGDQRTVYVDPLDIEASPPVSGKSTPAPPPSAGAEEPPVDEDVYIGEASVDGQIGQXGVTVIGNNEAWLLPVHLVAGIYWIRVEDITQNVHPDSLFPLISPLEVPVRVKAAGDLXRPEWGALDMGSERHELIVASDLDKTNDSK
>KarBre101315_rbh_TGME49_292120
MGAGNSSSGDSKTENRALVDEAPVEDEPFNDRASLASLASMQEAHVGEVLSPDGAYIGELDDIGLLHGEGIQVFTDGRRYSGQFSKNVFNGAAVMVWPDGHSYTGQYENNQKSGEGIFIWPDGRIYDGQWCDGVRHGHGNYTAVESYVGQYAKGQRHGDGVLTWPDGKRYSGQFFRGRFHGYAVMSWPNGKRYLGLYKDNQKHGDGLFLWPDGRTYEGQWAKGYRHGRGTFLDKKGKERTGIWRRDKLVEPEKSSKPPTTPLETQVAAARAAMIGQMPLQPRPPEKEKPQEAKKEPQEQDQLNFCFDGLTLDSIDQDAFKQEFKDSLIANGASPTWVENLEVTLKEGSIIAGVVGPKDVVGDLRKLDLGGRVKVMGDAARVEEVLSPEAARALELAQAAKAASDERAAKRAEVLAKAAKIEEVRMRRAQREEQRQKRHEEKRAQSERAVRRQMLMRQNTMLNQQLQGTKDMSEPTNKKHGKRRRSSRKPPSQTRGSREGLQRRPSVPDALIGTTETGGRHSLVSMLTGAALPAPSISPPPSETGSIRSNRQHPMRLQRSGSLSRPQHTLSRGELEELMSLSSAGTGRARREKPPHQQRRYKDSNRPEGGAELKRQNSNEGLSPDGETIMKKKESRDLLDDVHPDGRGGRPRRGNSGTTMKFAALHGAEVTPAEFARESLHNPGMAMEVLAEEAFLRGRETWDGLLHRNRSDDGRGVGSSELPAASSTVKPLAQRNRRAAAAAARASDDADSPPREASVIGTTAGGTVGSQTAEQRSQGMDSANKIQSQISKLVHDPEHEIPDDLFQESSTLVADQAKRPDLPMPSTSQGGTDQEAGRSRSEVRADAGVASCVGAGPGSREVMPVRSQGVINLRX
>KarBre108247_rbh_TGME49_292120
MQAFYCCHNKTNQAELVFAPESRPLYTYPNGSTYAGEWLGTERHGHGLQVWKDGGKYEGQWAHDKAHGFGRFDQSNGDVYEGEWVEDQANGKGTYIHASNGSKYTGEWKEDKQHGSGEETWQDGAKFIGEYREGLKSGMGVFTWGDGSSYTGTLQENNLHGDGKYVWGDGRVYEGQWDANRMHGTGKYRWADGRTYVGGYVNDQKEGEGMFSWPDGRSYEGGWLEGKQHGNGVFTNQKGEKKPGQWVHGKRGTGI
>KarBre111786_rbh_TGME49_292120
XGSGGYSAGGGSNAAAAPPPPMGLPKGGYSAPGRAPAAPAGLPGSAPSAPSGLLAASAAGFPGGGRGAPAAPSGLPGRAPGPPAGLPGGGLPGGTGGYGGAAASAAPAAPLGLPKAGKAPGAPMGLPGAGGAAGGSSRGAPPPPASLPSVMAGRAGPSDSGFSAPPPPISLPGSFPKPGAPSASPAKAPMAAPAPPAPAGPAGAVAGVAAATAGSGKPDKVEADPSPSMGEASTVAEEEDEDNDVDVQDDSWKKFLEEASDDDDESEPEANGARAAEDEDSGEDSDEAPAARTGDADRHRADMDVLRRHQAQHQYQRAAAAGKDKKEESNETTNEAADEKAEENASSEEEAKANNETAWASPSGESKNASGRSPAKKKSGILSKFSMFGKNSDKGGKHAVAEVDAQASMLKENITEFDDAWYGRQLLRLQRDGVSCTKIATNGKPYERRLHVDSRNLTIEIRGGRTGATGILLDDLVDVRRGLNSPDFEQFCKKFKRENPPAEVAERALVLQTPHRTFSFLLPTVTHRGTVAFCILFLLKSKNRGMMAVGNTESRTPSTRGPKEGFGSVVYPNRSKFEGHFHNYMRHGYGTLTLSDGTKYMSEWRNDERHGEGKELCPDGTTFTGSYIKGMRHGQGVMTWPEGSKYSGQFERGRANGEGELLRTDGSVYRGQFSEDCMSGEGRMQWRDGVEYVGQFVGNRREGFGRMHWTSGRWKSYEGYWKDGLQHGEGTLIDHNNQEFRGVFRAGKLERWDDDV
>KarBre113307_rbh_TGME49_292120
XPYKRGHAWVGQRGKSWTRHRSDHFWLSPEAEQRSDRGLAPLMASGRTPPPPPTGLPAAGLPAAPPPPSGLPGPLGTAGTAGGSTGSGGYASAGGAGRGSGGYASGGGAGRAAPPPPPMGLPSGLPGSNPPPPMGLPGGAQNLPGPAASARPSFSGAPPPPGGLPAARTGPSDSGFAAPPPPASLPGVLPTGKKSSGGSRMAPPPPPAPGQLPAPVATATAAASAVTPAVAAVEEEEEKGDDTWRQYFNEDNSSEDDSGSGEDSDEMPESEAATADRRKSDMDVLLRQQQRVGYSSRPSQSQRERPSVAAESQEAKEVSAEKPSDKEEEGGATPSTSAAGKKEKKKSMISRLSSGIFGSENKMGQAESGVVSLMKEGALQNCDETWLQRWAPRLGKDGLPCTKVATNGKPYERRVHVDARNMTMEIRGGRTGATGVLLDDLVDVRLGIHSPEFFKFAARFKKDFEQAEIMKRAVVLQTPSRTFSFLFSTENQRDTVSQYVVYLLKSNNRGVMASGPTEKSPDKGVKDGYGTVTYPTRSSYEGQFQQYMRHGKGTLTLSDGTKYECDWRHDERHGEGKEYWADGTVFSGTYVKGMRSGHGVMTWPEGSKYSGQFERGRANGEGELVRTDGSVYHGLFSEDCMCGEGRMQWRDGVEYVGQFVGNRREGFGKMVWTTGRWKSYEGHWKDGVQHGHGTLVDRNDSEFSGTFCNGKLDRWDDDL
>KarBre116796_rbh_TGME49_292120
MEFFIALPEDFHGGYLPDGARKKPGRLGLEPDQIAETRHKSCQNKLVSKPRMCIRGAYYTGQWLGDVRHGSGRLERVGVGSYEGQFVDDRATGSGHFVKVNGDVYDGQWLNDRAHGWGHYTHSDGSTYRGQWDSDHKSGQGVEEWTDGSTYDGEYYMGKKHGHGRYMAFDQSSFEGQFRDDMMGGEGQYIFTDGRIYSGQWRMSSMSGDGRMLWPDGRMYEGQYEEDKKSGSGIFSWPDGRNYNGQWFRGKQHGLGTYTDRRGRAWKGMWTFGQRNEGLNSRESTISASRSRKESEMDSIPDSQDFASAPHSPVHKTQAPTASDPTSRASGDDPHDSLQLELPSARGEEKQVPEVSSGTRNEAAQDKDAAGHEEAAGREEAAERDEAAELQQAAEDEETVLDAEAARLSGELARNEEAARLANTDX
>KarBre117008_rbh_TGME49_292120
MDDKGMVPVKSAMWFQMPEASTVKLANLRGGASRSSSDRRVELEGGWVYTGQWSGSNRHGHGTVSRPDGGMYEGQFREDRACGFGKFRHANGDVYEGEWLNDKAHGSGKFLHSDGSTYQGEWDNDSKSGQGYETWADGSFFEGSNRNGKKHGYGIFTSADGSTFKGQFVEDVVDGEGIYTSHNGRVYQGQWDGRSQGSRESREADEVAEDKRYEDTDKIDDAASSSIFEDRRKKVLSAAQEAMRIALVETKRALDTIAQEQSERALRAARLALVQESTRKTNEEVELDETAETDQMQPDKTVSARNCVGDMTEEQCSDDANRSNEIDPVMEAIQAFIQFIEKQDVKTLNCLSEEAQQMLACVRSTVSADCGMDDVMVPLIMCQRICQNLQQEVWNEKKLSELDAIREEGSDISDGTMPDSAPS
>KarBre125989_rbh_TGME49_292120
REELSAKNHRTPNCHSEAMIAIDMFKCGMLECIVRPHCCERNHAISRNISRSGELDQGILNELRFCAHEEAILDAFPGDSSRSSELDRSIRNXIDIVSILDAVPEDSAGFCEVERDVTEGLVSAASPEDGHRARGLGHDLTAADKADKERRDQSAIVIDQPAMRIKNDTHNGQLQGKERSFEIVFVGKKHGHGIFTTPDGTSYEGFFEKGKAHGHGVFTAKNGSRYEGQWNKDRAHGFGKYFHSDGSIYEGEWCNDEKTGKGVQFWTDGARYEGEFVNGSKHGVGVYKSVTGVTYEGQFSHDKMDGEGTYLFADGHSYFGEWRLGHMNGQGTMKWLDGSKYVGSFQHDKKHGEGTYVWPNGRLFHRHWRHGQKDGNGIAMAAXGKQSCAAWHEGQCVNLWPAV
>KarBre127354_rbh_TGME49_292120
XSDKRVEFEGGWVYTGQWLGSNRHGHGTVYRPKEDSVCGFGIFRHSNGDVYDGEWLNDKRHGSGRFLHSDGSTYDGQWDDDMKCGQGYETWVDGSFFEGEYVDGKKHGFGVFTSADGSTFKGQFVEDVVDGQGIYTSYDGRVYQGQWDGRGTQFEEGDAERDADQRRREERYKPDAASSRMSEDRX
>KarBre148120_rbh_TGME49_292120
CLQRFQSIAVHPVLVGTKAESKMGQASGCETCNPRDHACGPNSCKDNEAFHALVAVDGTWTDEKTHFPQWKQHTQLEDSDKYGVIQNPDGSRYEGELITGLKHGFGVFTTATGEVYKGQWHNDLKSGYGKYADLEGNRYEGTWRENKKHGKGSEHWSCGSHYDGAYWEGTREGAGTYTSPSGAVYVGNFSFDKMHGEGNYKFSDSRKYAGQWDLGKMSGKGVMDWQNGNRYEGEFHNDLQHGHGTFAWADGRQYKGQWKDGKQHGHAELVDTDGKVFSGTWRKGKPVAPRSQSASPSSLQGIPKKVDDLDVIGWKIFMLKARCVLAX
>KarMicCCMP2283009804_rbh_TGME49_292120
GDGRKYAGQWSQGELHGQGCMEWPNGSKYEGGYVKDQKSGYGKFQWNDGRFYDGEWLNGKQHGDAVMMDYHGVVSX
>KarMicCCMP2283010818_rbh_TGME49_292120
XCDAPTGPEKGGGQQNSAAYESPIADDGAMTKDTGSGNSFPSEVKQDEGKAGSTGREKVFLPGGATYDGTWLGNQKHGDGILTLSDGTWFSGQFRHDKRSGYGTYSYPSGSTYCGQWEEDLQNGHGVEQWRDSSVFEGQFRAGAKDGWGRFSWGNNCAYEGEFSG
>KarMicCCMP2283014931_rbh_TGME49_292120
XRGKRTNGIGNGTNGIDKGKGANHLNLDKGKGANHLNGLRPNYIVTSDESEGCYYTNGATDVTKSTSGIMEDEEPSSRSESESNSVGSSPQAKAQSSYTLPNGATYTGEMNKYEKKHGQGCLVFEDGCRYEGEWQSDKRHGRGILISDGIEYEGTWKLDKAHGHGFLRNGHVQYDGEWESNLLHGRGYVKWSDEAEFDGHYKKGLRDGKGKLIYPDGSCYEGEFSQNQFHGDGRIDWSDGRSYDGQWKNHTMSGQGTFSWKDGSAYYGIYADGMKHGRGVFHWADGREYEGEWQNGKQHGKAFYTSKDGLQREGEWSNGLRGDGPAKRTVDRRRLGFQPRSLELE
>KarMicCCMP2283016137_rbh_TGME49_292120
XETLDLSSFRASGSRFGRLGSARHGDRRMYYKDGSEYIGQFENGCRHGFGELISPTEQYVGQWRADVHHGDGHMIWPDGRVYRGQLHMGKLHGSGRMEWTSPRGAMVYEGEYVNQLKHGNGRYIWPDGKVYCGTWVRGKRWGTGTFTITNGEQRHGVWKYRRGDGNDVTTDSFSGSPRFLESPTQRELTGASCGGSLASTDLSTSAHSLEEPVDSEANALLRDILKVLSNGDPMRAEKSQNTINLQVVMPSGKAAQVEVKPEDTIDKIRQHILRTEGVNMSAYVMMFKGA
>KarMicCCMP2283020298_rbh_TGME49_292120
XFSKFCCCAGADYTFTEAQQSNRAEWAKTGEHEGQTVQLEKYLFSRGAETEVESSEGKKSESKIFNAFPVLAQISSFTSSVGSHQTLSVCTESTGSEVNERNSRNSGSLESLKGFNPKGVNCFRPLRPSHSSTRLSHSSNSSEHLIRLENAPPPRLVADENGDLSDCLIDTMDPCYREFETKYMVCGTGVGDSQNANDGGEVTGNYAGQVLEGTETFHGQGRFVTPSWTLHGEWQNGAMHGQGHQHWEDGRKYVGQFKHGRLNGAGFMQWRHKKGVMVYEGQYCDDKKHGSGKFTWPSGKSYEGQWVSGERHGIGVDTSAKG
>KarMicCCMP2283024245_rbh_TGME49_292120
XACSQQKCCGDSDQKVFPPDSSSGADAFETGAALEKRPEDPANIDGTIQSPGYFEREIAELSRMSPPAGSNTTEVVRLKPYTFSSGAEYEGCWQGAERHGHGVQRWPDGAKYEGQWRRNKADGMGRFTHCDGDMYVGIWKENMASSHGIYFHKDSTTYEGEWNDDVQEGFGVETWAEGTRYEGQFSRGSKHGHGVYFWPDGSQFRGSWRDNSIAGAHRFRWPLVQGLLEDAVIHGIGKYTWPNGREYSGQYVQDSKEGFGIFIWPDGRKYEGYWLKGKQHGNGKSTLKDGQIKYLKWREGKRLEGEE
>KarMicCCMP2283025425_rbh_TGME49_292120
ANDKMDGHGNYKFPDGRAHIGQFREGHMNGSGSMKWPNGCKYAGSYLNDMKHGEGTFQWADGRAYHGQWQCGKQHGTGVLVKKDGQEIRAVWHEGKVTSSPEQMSHQYAVREHMKNARTSVASAPSSSPTKEKATSPGRSEHSDGSSDEGPQNARRASADLALIAAPKATPASRRQDDLMLLTGNRWSSAQSSQLQQKSGMASLLQAQAPCLTPDGSESEDDASQASNLSATTQETADIVFRPGPVNLTFLDGGIVKSALAGGQASGAGVQPGWKIIKVDGIPVRAFEKSRQSQGEGQSNIDSQKAAFMEVAARLSAPKSDDEHKKPLIDKSVAGRDAEEKAEQAERDRFLYASTSKMEPTVRTPENAKVTEANKSPASIAEAVTEAAIEVTLELDSPRDPKSGSVRTGDGSTVASSPSKNSPGKKVAFAGEGKAGNNLLDAFQAAVDHVVNQXXPTESAQEDISTKNVQADNXSVGRTTATKEYSQKVSDDADFAAGGRRKSX
>KarMicCCMP2283030876_rbh_TGME49_292120
XYVAEWKNDARNGEGAEFCVDGTCFMGSYTNGLRSGHGVMAWPEGSKYSGQFERGKANGDGHLLRTDGSVYKGHFVDDCMCGEGCMQWKDGVEYVGQFVSNRRDGTGTMKWTTGRWKSYEGGWKDGKQHGSGTLIDQGDQVYSGVFHWGKLVRWDEDSKDESNSLPEGMVAVPAYWSNQDLSAGFNERNEIPEAFQDQIQRLLDGTFRTVQTRDRHGGIPSRLRLLKSHRVENSKKRYLKAKARIIAKRPEGVQGVNLLDGNPDSGNVRTSEVLGASFMEHLDSSVNEFYLWHGTTPEGAIGISSDGFRLAFAGSHAGTFFGQGCYFAECSSKSDEYARSGESLYAGVYALLLCRVSCGSLFRITMPDHAAISKALDTGDYDSVLGDREASVGTYREFVVYX
>KarMicCCMP2283034168_rbh_TGME49_292120
MALSLGMCKQTCCGSKPEEMQLDPIGQNTKYQEQALDIEENDPCGPAATTLKDLPFKDAPDDLVGRPATLVEGGATYTGQWMGSTRHGHGVLERPDGQIYEGNFVNGRSQGHGEFTASDGNKYIGQWNEDRAHGHGKYIHIDGSTYEGEWDSDEKSGKGVERWSDGASYEGIFLHGSKHGFGVYKSGTGVVYKGQFQNDKMDGQGSYVFSDGRQYQGQWQHGHMNGFGKTWPNGSYHEGLYVMDTKHGEGTFIWPDGRKYKGQWRNGKQDGNAVIVDKNGNETQSVWKNGERADNREAAISNA
>KarMicCCMP2283034179_rbh_TGME49_292120
XGSKGYFDVELLDGNALVGDGAHRGHTSRSGSAYYGQWKGSARHGVGLQTFKDGARFLGTWVDNSVTGLGEFTHADRDVYVGQWRGNLAHGLGSYYHMKDEQARWEEDLQHGPGVEIHQDGACYSGQFAWGKKHGFGVYEWPDGSVYSGQWRMNAINGWGEHVGSDGRQFRGTWRDARIHGYGVYTWPDGRKYGGQYADDLEEGFGVFTWQDGRRFEGWWHQGKQHGDGTTFAPTGELLKRGRWDMGKLNKELG
>KarMicCCMP2283034445_rbh_TGME49_292120
XEMTCCGKPGEGNEIVRAQPVGFQEFPGLLTSDKLAKQKEKPAQDNPCLYQVPEPILDQKEEPEPAQDSFGLYKILEVPPDQNEDDVEETYDDGSTYVGQIVGGQRHGHGVRTSADEQYSGQWKHGHRDGQGRQTWQDGRVFEGQFREGKLEGRGRMEWHMPKGLLVYEGEYVNDLKEGQGKYIWPDGRMYDGEWYQGKRSGKATFVNSAGERRESIWNDDKLERWCDQDEGQDEDAFACXDASSVFCAAEVMPLRAPGGWYESMYVKVPFKGLLKVT
>KarMicCCMP2283034777_rbh_TGME49_292120
XCNRCGAPCNGQLAEVVDINANPSYQFIGDESDIGVLVQAETLDLSSFRASGSRFGRLGSARHGDRRMYYKDGSEYIGQFENGCRHGFGELISPTEQYVGQWRADVHHGDGHMIWPDGRVYRGQLHMGKLHGSGRMEWTSPRGAMVYEGEYVNQLKHGNGRYIWPDGKVYCGTWVRGKRWGTGTFTITNGEQRHGVWKYRRGDGNDVTTDSFSGSPRFLESPTQRELTGASCGGSLASTDLSTSAHSLEEPVDSEANAEAPTVSQALHQQNHRTFALSTRARTRQSMAIDEKSDKVLSNGDPMRAEKSQNTINLQVVMPSGKAAQVEVKPEDTIDKIRQHILRTEGVNMSAYVMMFKGARVLGSRSVSITSKTVTESICKLTSPSATLSSFX
>KarMicCCMP2283037854_rbh_TGME49_292120
XNHATDGEIRRSGDAHEISDANYANFHSVDFIDRGKRTNGIGNGTNGIDKGKGANHLNGLRPNYIVTSDESEGCYYTNGATDVTKSTSGIMEDEEPSSRSESESNSVGSSPQAKAQSSYTLPNGATYTGEMNKYEKKHGQGCLVFEDGCRYEGEWQSDKRHGRGILISDGIEYEGTWKLDKAHGHGFLRNGHVQYDGEWESNLLHGRGYVKWSDEAEFDGHYKKGLRDGKGKLIYPDGSCYEGEFSQNQFHGDGRIDWSDGRSYDGQWKNHTMSGQGTFSWKDGSAYYGIYADGMKHGRGVFHWADGREYEGEWQNGKQHGKAFYTSKDGLQREGEWSNGLRGDGPAKRTVDRRRLGFQPRSLELE
>KarMicCCMP2283037953_rbh_TGME49_292120
XENVFEPLNRSSSTPGNIYRYEVHGQDDLEFEMKFAPVVISKNQDEIKLESRCETLVANGNTYTGQWSGDIQHGDGVLIQPNGQRYEGQFVDGHFHGEGIFHVADGIMYDGEWHNGKAHGHGRYTHNDGSIYEGEWDDDVKCGHGIEIWDDGSRYEGEFIRGSKHGKGKYSVIGQFRNDKMDGDGHYKFKDGRQYRGQWERGDMSGIGRMTWENGSSYEGEFRNNVKHGEGTFVWPDGKVYKGQWRHGKQDGTAMVSDRSGNESWSTWKDGEKVGGGA
>KarMicCCMP2283038720_rbh_TGME49_292120
XDGQWFQSSPDGHGTQEFVGGARYEGQWLLDRYHGVGSYIHADGSKYEGEWLDGHQHGRGREEWTDGSTFVGQYLDGLKTGAGIFVWPDGSKYEGQMFKNELSGEGTSTKIDKSKYTGQWVGNKMDGKGTFTWKDGKTYEGQYKNDMKHGSGVFVYADGRRYDGQWELGKMHGVGLWYEREKDGRGRKGEWARGKFQGWLTGSDEQSSRKSTTCSTLTNLELASYRILMKIIFSTGQVQVSSISEVLKEERDLAVEA
>KarMicCCMP2283040395_rbh_TGME49_292120
XGWKHGDGRQVWPSGNVYEGQWRLGKMSGQGTMTWKDSGSFEQYCGLWENNQPQGMGTHTWHAPEPRPDPNGKEGPTQQMNNRYHGEWNGGLRHGE
>KarMicCCMP2283040966_rbh_TGME49_292120
XFLTFASDHGKLWVSGKLSSEAAVVRHVAPXDSITDAEIVDTLNDPSWVFSFEESIPHFNAPLAAALARQGKDEIPHLVELPEVEVEEGAVYKGQWLGHERHGQGMMTRPDGQKYEGNFWHDQAHGYGTFTAANGNCYQGQWDQDRAHGFGKYFHIDGSVYEGEWHEDEKTGRGLESWLDGARYEGEFLHGLKHGNGKYSSLNGVQYEGQFRYDKMHGQGAYKFADGREYDGQWLEGRMDGLGKMVFSDGSVHEGMYARDMKHGEGSFIWPDGRVYQGQWQNGKQGGMGTTRDRNGLSSRGAWRHGEWMRNEENEECNDI
>KarMicCCMP2283050448_rbh_TGME49_292120
HADGSKYEGEWLDGHQHGRGREEWTDGSTFVGQYLDGLKTGAGIFVWPDGSKYEGQMFKNELSGEGTSTKIDKSKYTGQWVGNKMDGKGTFTWKDGKTYEGQYKNDMKHGSGVFVYADGRRYDGQWELGKMHGVGLWYEREKDGRGRKGEWARGKFQGWLTGSDEQSSRKSTTCSTLTNLELASXLSTSVLSDVTCQNSDEDYILYRSSSSDLPSAKFSKKREI
>KarMicCCMP2283051059_rbh_TGME49_292120
SFEAAAKLSGAVTGHIDRSNGAMYQGQVLKGLACGRGRQKWTSGAIYEGDWVDDTMHGQGVLSTPDGARYDGKWRESRQHGEGKYVAPDRGFYEGQWIQGKMHGKGKYTWPDGSSFEGQFKNGEKEGDGTLRYTNGSLYVGGWADSKQHGLGVFTTKDGRSRRGEWENGTRTRWLDDVVPENPKSVAPMTPRSNFEIENSMGEMQGVPRDTGGYALKDARKIX
>KarMicCCMP2283053780_rbh_TGME49_292120
XGATNASSSRRSSGFSGVPPPPGGLPAVRTGPSESGFAAPPPPSSLPGVLPAESGRAGTIAGVRRSPPPPPPPAPGTLPGASPNTPVQTTFPPAPLEEEEEEFDDSWRQQLVNDDREDDDSSSGEDSDDHTEQPNDDRHKNDMDILMRQSRTSVYGGRTPSASSTSARKSQCEKLGGDDEQQSEESPSVKEGSEGQDDKEADFASKSGRKGRGSLFSRLSTGIFGRSGAEEAAPTAGEGLSNLLKEESTAKHDDAWYQKWSHQLSKDGFACTKVATNGKPYERFLHIDSRNLLIEIRGGRGGATGVLLDDLVDIRQGLHSPDFLKFRTRFKNDVPPELSKKSAVLQTPSRTFSFLFRTEAQRYTICHFIVYLLKSRRRGIMADGPVDQSPEVIPTEGRGVVCYGNRSSYEGEFQNRMRHGQGTLTLSDGTKYEAEWRNDERQGNGKEYWADGTVFIGTYVKGMRNGFGTMTWPEGSKYSGHFQRGRANGDGELVRTDGSIYTGTFLEDCMHGDGRMEWRDGVSYIGQFANNRREGFGKMVWTTGRWKSYEGHWKEGMQHGHGTLVDKDSSEFSGTFVCGKLERWDDDL
>KarMicCCMP2283055003_rbh_TGME49_292120
XGKPTWGSAPSSSSIGTKANGMARSYTNMEQMEKFSQMNTVMSTPWDPYSREDRPPFTFDDGMVYTGQWLGSKPDGEGIQVWKDGSRYEGNWSDGQPSGQGRFFNAKGEVYEGGFYEGKANGTGTFWRNDGSRYKGAWKDDKQHGDATEHMSDGVVYVGQFENGMKGGRGTLTMVDGAKYEGEFKENDLHGQGTYSWADGRSYSGQWVANRMHGKGHYKWPDGKSYEGQYKDDLKSGTGRFNWTDGSSWEGEWQLDKQHGPGVSSMSGGKVKGVWQYNTLLKEDRHNPDNTXIXIVSVELFKQIDQDRHRELAQQFDYFEYPKGHALVRIGDRCNEFFIISDGTVQVDDVDNAVTTLSNGDTICEMGIVRPFISTMTLTALTPISVFLLSHX
>KarMicCCMP2283059598_rbh_TGME49_292120
MGNLTPGTVCCVKDESGGVTCCAKAGEGKGAEIVRSRPFGFPGLDTGDKLAEQHQEPTQSYQGHVPEPSSDHHEGDXEETYDDGSTYLGQLISGKRHGHGVWTSPAEQYSGQWKHDHRDGQGRQTWQDGRVYEGQFQEGKFDGRGRMEWHTPQGLMVYEGEYVNDVKHGQGKYIWPDGRIYDGEWSQGKRWGKATYVNSGGERREGIWKDDKLEGGATRKKDEHEVGATRSLFCACLEPVAYLRVQEVVSPEGWYDQSLLITRSPXKLEGRGRMEWHMPKGLLVYEGEYVNDLKEGQGKYIWPDGRMYDGEWYQGKRSGKATFVNSAGERRESIWNDDKLERWCDQDEGQDEDAFACWDASSVFCAAEVMPLRAPGGWYESMYVKVPFX
>KarMicCCMP2283062505_rbh_TGME49_292120
XAPPPPAGLPGSGGYNAVPKAPMSLPKSGVGSGKAPAAPSGLPGSAPPAPSGYGTSGAPPAPGSLPGSKGAPAPPSKLPGRAPSAPLGLPGSSKAPAMPTGLPGGKGAPSKPGGAPPPPLSLPVMGRAGPSMGASDNVSAPPPPIGLPGGFPKAGTAKAAPSKGAPPPPMKPPAAFPAALSSTTAPSQSGDRSAALKRADEAQNSKDVMEHEASTQADTDEPDDQVQDDSWRQLLQDDSEGDDNDSEPEDSGEDSDEDTGRSRNDDRHKSDMDALFRQQAVHQYQRSKDKSTAKEEEKSDGKEEAVDNRAXDSEEEEESSRPTQSLERSESPSSSPAKKKSGLFSRLSMGLKKGGEKERKSGIAEDANASMLNEDITEFDDAWYGRQLLRLQRDGVSCTKIGTNGKPYERRIHVDSRNLTIEVRGGRTGATGVLLDDLIDVRRGLSSPEFEQFCKRFKKDAPPSELAERALVLQTPHRTFSFLLPTVTHRGTVAYCILFLLKSKNRGVMASGERSAPGTRAPKEGFGSVSYPNKSRYEGHFHNHMRHGYGTLTLSDGTKYESEWRHDERHGEGKELCPDGTTFTGSYVKGMRHGHGVMTWPEGSKYSGQFERGRANGEGELLRTDGSVYRGQFSEDCMSGEGRMQWRDGVEYIGQFVGNRREGFGRMHWTSGRWKSYEGYWKDGLQHGEGTLIDHGNQEFRGVFRAGKLERWDDDGV
>KarMicCCMP2283071301_rbh_TGME49_292120
XAPPPPNSLPGVAPPPPVGLPGAPGASNASGERGIGGYPPASSSSVGRGRASLGAPPPPMGLPSAPSVASSDSLSTPLPPSSLPGATNASSSRRSSGFSGVPPPPGGLPAVRTGPSESGFAAPPPPSSLPGVLPAESGRAGTIAGVRRSPPPPPPPAPGTLPGASPNTPVQTTFPPAPLEEEEEEFDDSWRQQLVNDDREDDDSSSGEDSDDHTEQPNDDRHKNDMDILMRQSRTSVYGGRTPSASXTSARKSQCEKLGGDDEQQSEESPSVKEGSEGQDDKEADFASKSGRKGRGSLFSRLSTGIFGRSGAEEAAPTAGEGLSNLLKEESTAKHDDAWYQKWSHQLSKDGFACTKVATNGKPYERFLHIDSRNLLIEIRGGRGGATGVLLDDLVDIRQGLHSPDFLKFRTRFKNDVPPELSKKSAVLQTPSRTFSFLFRTEAQRYTICHFIVYLLKSRRRGIMADGPVDQSPEVIPTEGRGVVCYGNRSSYEGEFQNRMRHGQGTLTLSDGTKYEAEWRNDERQGNGKEYWADGTVFIGTYVKGMRNGFGTMTWPEGSKYSGHFQRGRANGDGELVRTDGSIYTGTFLEDCMHGDGRMEWRDGVSYIGQFANNRREGFGKMVWTTGRWKSYEGHWKEGMQHGHGTLVDKDSSEFSGTFVCGKLERWDDDL
>KarMicCCMP2283075001_rbh_TGME49_292120
MTTPGTEWEFGSPSSSGLGGSKGYFDVELLDGNALVGDGTHRGHTSRSGSAYYGQWKGSARHGVGLQTFKDGARFLGTWVDNSVTGLGEFTHADRDVYVGQWRGNLAHGLGSYYHMKDETSYEGRWEEDLQHGPGVEIHQDGACYSGQFAWGKKHGFGVXEWPDGSVYSGQWRMNAINGWGEHVGSDGRQFRGTWRDARIHGYGVYTWPDGRRLGEMQGFMDMECIRGLMAGTSEANTQTTSKKALVFSHGRMEDGLKDGGTXGKQHGDGXTFAPTGELXKRXRWDMGKLNKELG
>KarMicCCMP2283078611_rbh_TGME49_292120
ATFENVGKPTWGSAPSSSSIGTKANGMARSYTNMEQMEKFSQMNTVMSTPWDPYSREDRPPFTFDDGMVYTGQWLGSKPDGEGIQVWKDGSRYEGNWSDGQPSGQGRFFNAKGEVYEGGFYEGKANGTGTFWRNDGSRYKGAWKDDKQHGDATEHMSDGVVYVGQFENGMKGGRGTLTMVDGAKYEGEFKENDLHGQGTYSWADGRSYSGQWVANRMHGKGHYKWPDGKSYEGQYKDDLKSGTGRFNWTDGSSWEGEWQLDKQHGPGVSSMSGGKVKGVWQYNTLLKEDRHNPDNTKIDLEFIEVALESVELFKQIDQDRHRELAQQFDYFEYPKGHALVRIGDRCNEFFIISDGTVQVDDVDNAVTTLSNGDTICEMGIVRPFISTMTLTALTPISVFLLSHEKFVNSQLYSQLPCPKRKAFGIGPYTGETVKHSVKNHADKSFYTTNVVNNANLEKIVKLGNDMFELASAMCASSALQTFAAAKNILEQGAPASFFYLVKEGSLHTTEKKSAQGQSRAVASYEPGDSFGEGSLIVPGPSPWTVNAGSAGAVVYVIDRLHFHDIMVVMRLDAAKERVRIFGKQEIFKAMLDEELLAVARAMSEGEYKDGTVLIGEGDKQGNMYVLYEGVVTLQHGEKSKGILKGTKTAPALLGSQFLLSDVWECDVTFRVDTPVAKALVIDKQTFDLILGPLAGLQERGKQLGDSYVDKFPIPMFLRIPKERKLRRQLAKVGLIGHGAFGSVDMVQEMGSGDAFALKAVSKGYVSKQKITDYLINERNCLYMCNSPFIVKLYDCYCEAYFLSFLLELASGGELQDTYCKRNLYGSLNHARYYVAAIALALEHMHEMKIAHRDVKPENVALTHLGQPKLCDMGLSKVMQGRTTTLCGTMEYLAPEMLALGSYGLEVDWWALGILTYELMTGITPFYRSYPSMIVQHIVEGIAFVKFPVQMKVQQGDDFVRSLCAPRPLDRLPMRRHGVWKIKWHPWYAGFEWEAFEAGTMEAPFLPVLKSKTDTSNFTSGGEAPPMIMYKAKSKKIPGEYGDEEW
>KarMicCCMP2283079603_rbh_TGME49_292120
DGRTYEGCFVNGRVHGYGKFIAQNGTFEGQWVDDQAHGQGSYDHIDGSRYVGQWEHDKKSGEGVETWADGSHFKGQFFNGFKHGAGFYLSASGTSYEGQFANDKMDGHGNYKFPDGRAHIGQFREGHMNGSGSMKWPNGCKYAGSYLNDMKHGEGTFQWADGRAYHGQWQCGKQHGTGVLVKKDGQEIRAVWHEGKVTSSPEQMSHQYAVREHMKKEKATSPGRSEHSDGSSDEGPQNARRASADLALIAAPKATPASRRQDDLMLLTGNRWSSAQSSQLQQKSGMASLLQAQAPCLTPDGSESEDDASQASNLSATTQETADIVFRPGPVNLTFLDGGIVKSALAGGQASGAGVQPGWKIIKVDGIPVRAFDKETSIDFSSXVKARGQNYTVTFVKGGKNASKTNDPSSFPRQSQGEGQSNIDSQKAAFMEVAARLSAPKSDDEHKKPLIDKSVAGRDAEEKAEQAERDRFLYASTSKMEPTVRTPENAR
>KarMicCCMP2283081031_rbh_TGME49_292120
QCFKPPEENHATDGEIRRSGDAHEISDANYANFHSVDFIDRGKRTNGIGNGTNGIXKGKGANHLNGLRPNYIVTSDESEGCYYTNGATDVTKSTSGIMEDEEPSSRSESESNSVGSSPQAKAQSSYTLPNGATYTGEMNKYEKKHGQGCLVFEDGCRYEGEWQSDKRHGRGILISDGIEYEGTWKLDKAHGHGFLRNGHVQYDGEWESNLLHGRGYVKWSDEAEFDGHYKKGLRDGKGKLIYPDGSCYEGEFSQNQFHGDGRIDWSDGRSYDGQWKNHTMSGQGTFSWKDGSAYYGIYADGMKHGRGVFHWADGREYEGEWQNGKQHGKAFYTSKDGLQREGEWSNGLRVRWTSEANS
>KarMicCCMP2283082233_rbh_TGME49_292120
XSMALSLGMCKQTCCGSKPEEMQLDPIGQNTKYQEQALDIEENDPCGPAATTLKDLPFKDAPDDLVGRPATLVEGGATYTGQWMGSTRHGHGVLERPDGQIYEGNFVNGRSQGHGEFTASDGNKYIGQWNEDRAHGHGKYIHIDGSTYEGEWDSDEKSGKGVERWSDGASYEGIFLHGSKHGFGVYKSGTGVVYKGQFQNDKMDGQGSYVFSDGRQYQGSGNIWPNGSYHEGLYVMDTKHGEGTFIWPDGRKYKGQWRNGKQDGNAVIVDKNGNETQSVWKNGERADNREAAISNA
>KarMicCCMP2283083804_rbh_TGME49_292120
MASGERSAPGTRAPKEGFGSVSYPNKSRYEGHFHNHMRHGYGTLTLSDGTKYESEWRHDERHGEGKELCPDGTTFTKGMRHGHGVMTWPEGSKYSGQFERGRANGEGELLRTDGSVYRGQFSEDCMSGEGRMQWRDGVEYIGQFVGNRREGFGRMHWTSGRWKSYEGYWKDGLQHGEGTLIDHGNQEFRGVFRAGKLERWDDDGV
>KarMicCCMP2283091913_rbh_TGME49_292120
XPSSSSIGTKANGMARSYTNMEQMEKFSQMNTVMSTPWDPYSREDRPPFTFDDGMVYTGQWLGSKPDGEGIQVWKDGSRYEGNWSDGQPSGQGRFFNAKGEVYEGGFYEGKANGTGTFWRNDGSRYKGAWKDDKQHGDATEHMSDGVVYVGQFENGMKGGRGTLTMVDGAKYEGEFKENDLHGQGTYSWADGRSYSGQWVANRMHGKGHYKWPDGKSYEGQYKDDLKSGTGRFNWTDGSSWEGEWQLDKQHGPGVSSMSGGKVKGVWQYNTLLKEDRHNPDNTKIDLEFIEVALESVELFKQIDQDRHRELAQQFDYFEYPKGHALVRIGDRCNEFFIISDGTVQVDDVDNAVTTLSNGDTICEMGIVRPFISTMTLTALTPISVFLLSHEKFVNSQLYSQLPCPKRKAFGIGPYTGETVKHSVKNHADKSFYTTNVVNNANLEKIVKLGNDMFELASAMCASSALQTFAAAKKILEQGAPASFFYLVKEGSLHTTEKKSAQGQSRAVASYEPGDSFGEGSLIVPGPSPWTVNAGSAGAVVTDCISXDIMVVMRLDAAKERVRIFGKQEIFKAMLDEELLAVARAMSEGEYKDGTVLIGEGDKQGNMYVLYEGVVTLQHGEKSKGILKGTKTAPALLGSQFLLSDVWECDVTFRVDTPVAKALVIDKQTFDLILGPLAGLQERGKQLGDSYVDKFPIPMFLRIPKERKLRRQLAKVGLIGHGAFGSVDMVQEMGSGDAFALKAVSKGYVSKQKITDYLINERNCLYMCNSPFIVKLYDCYCEAYFLSFLLELASGGELQDTYCKRNLYGSLNHARYYVAAIALALEHMHEMKIAHRDVKPENVALTHLGQPKLCDMGLSKVMQGRTTTLCGTMEYLAPEMLALGSYGLEVDWWALGILTYELMTGITPFYRSYPSMIVQHIVEGIAFVKFPVQMKVQQGDDFVRSLCAPRPLDRLPMRRHGVWKIKWHPWYAGFEWEAFEAGTMEAPFLPVLKSKTDTSNFTSGGEAPPMIMYKAKSKKIPGEYGDEEW
>KarMicCCMP2283093872_rbh_TGME49_292120
XEAMGVACSQQKCCGDSDQKVFPPDSSSGADAFETGAALEKRPEDPANIDGTIQSPGYFEREIAELSRMSPPAGSNTTEVVRLKPYTFSSGAEYEGCWQGAERHGHGVQRWPDGAKYEGQWRRNKADGMGRFTHCDGDMYVGIWKENTWQAVMEFISXKDSTTYEGEWNDDVQEGFGVETWAEGTRYEGQFSRGSKHGHGVYFWPDGSQFRGSWRDNSIAGAGTYIGSDGRWFKGYWQDAVIHGIGKYTWPNGREYSGQYVQDSKEGFGIFIWPDGRKYEGYWLKGKQHGNGKSTLKDGQIKYLKWREGKRLEGEE
>KarMicCCMP2283099746_rbh_TGME49_292120
LDFSKFCCCAGADYTFTEAQQSNRAEWAKTGEHEGQTVQLEKYLFSRGAETEVESSEGKKSESKIFNAFPVLAQISSFTSSVGSHQTLSVCTESTGSEVNERNSRNSGSLESLKGFNPKGVNCFRPLRPSHSSTRLSHSSNSSEHLIRLENAPPPRLVADENGDLSDCLIDTMDPCYREFETKYMVCGTGVGDSQNANDGGEVTGNYAGQVLEGTETFHGQGRFVTPSWTLHGEWQNGAMHGQGHQHWEDGRKYVGQFKHGRLNGAGFMQWRHKKGVMVYEGQYCDDKKHGSGKFTWPSGKSYEGQWVSGERHGIGVDTSAKGTRIRAKWEEGSLVTHLDENDQPVQDFKAVKSVKSRCDIVYM
>KarMicCCMP2283101709_rbh_TGME49_292120
DGRTYEGCFVNGRVHGYGKFIAQNGTFEGQWVDDQAHGQGSYDHIDGSRYVGQWEHDKKSGEGVETWADGSHFKGQFFNGFKHGAGFYLSASGTSYEGQFANDKMDGHGNYKFPDGRAHIGQFREGHMNGSGSMKWPNGCKYAGSYLNDMKHGEGTFQWADGRAYHGQWQCGKQHGTGVLVKKDGQEIRAVWHEGKVTSSPEQMSHQYAVREHMKNARTSVASAPSSSPTKEKATSPGRSEHSDGSSDEGPQNARRASADLALIAAPKATPASRRQDDLMLLTGNRWSSAQSSQLQQKSGMASLLQAQAPCLTPDGSESEDDASQASNLSATTQETADIVFRPGPVNLTFLDGGIVKSALAGGQASGAGVQPGWKIIKVDGIPVRAFDKEDINRLFVAVKARGQNYTVTFVKGGKNSSKTNDPSSFPRQSQGEGQSNIDSQKAAFMEVAARLSAPKSDDEHKKPLIDKSVAGRDAEEKAEQAERDRFLYASTSKMEPTVRTPENAR
>KarMicCCMP2283103414_rbh_TGME49_292120
MTTPGTEWEFGSPSSSGLGGSKGYFDVELLDGNALVGDGTHRGHTSRSGSAYYGQWKGSARHGVGLQTFKDGARFLGTWVDNSVTGLGEFTHADRDVYVGQWRGNLAXGXGSYYHMKDETSYEGRWEEDLQHGPGVEIHQDGACYSGQFAWGKKHGFGVYEWPDGSVYSGQWRMNAINGWGEHVGSDGRQFRGTWRDARIHGYGVYTWPDGRKYGGQYADDLEEGFGVFTWQDGRRFEGWWHQGKQHGDGTTFAPTGELLKRGRWDMGKLNKX
>KarMicCCMP2283103422_rbh_TGME49_292120
IICGESTSYATDNIDISPEFEGESLTQCSKCMQSKXTSSNVTCIXLEPVPSESPADARVRLREKRPKQHLQDGSSXDGQWFQSSPDGHGTQEFVGGARYEGQWLLDRYHGVGSYIHADGSKYEGEWLDGHQHGRGREEWTDGSTFVGQYLDGLKTGAGIFVWPDGSKYEGQMFKNELSGEGTSTKIDKSKYTGQWVGNKMDGKGTFTWKDGXTYEGQYKNDXKHGSGVFVYADGRRYDGQWELGKMHGVGLWYEREKDGRGRKGEWARGKFQGWLTGSDEQSSRKSTTCSTLTNLELASSLSTSVLSDVTCQNSDEDYILYRSSSSDLPSAKFSKKREI
>KarMicCCMP2283106511_rbh_TGME49_292120
XKDRCGLVTQTIACDAPTGPEKGGGQQNSAAYESPIADDGAMTKDTGSGNSFPSEVKQDEGKAGSTGREKVFLPGGATYDGTWLGNQKHGDGILTLSDGTWXSGQFRHDKRSGYGTYSYPSGSTYCGQWEEDLQNGHGVEQWRDSSVFEGQFRAGAKDGWGRFSWGNNCAYEGEFSGNDIHGEGSYTWPX
>KarMicCCMP2283106747_rbh_TGME49_292120
STRLQXXMALSLGMCKQTCCGSKPEEMQLDPIGQNTKYQEQALDIEENDPCGPAATTLKDLPFKDAPDDLVGRPATLVEGGATYTGQWMGSTRHGHGVLERPDGQIYEGNFVNGRSQGHGEFTASDGNKYIGQWNEDRAHGHGKYIHIDGSTYEGEWDSDEKSGKGVERWSDGASYEGIFLHGSKHGFGVYKSGTGVVYKGQFQNDKMDGQGSYVFSDGRQYQGQWQHGHMNGFGKMXWPNGSYHEGLYVMDTKHGEGTFIWPDGRKYKGQWRNGKQDGNAVIVDKNGNETQSVWKNGERADNREAAISNA
>KarMicCCMP2283108092_rbh_TGME49_292120
XKDSASPTVFAAEVEECNELKKGLKQVPKNFEPYTFRTGAVYRGEWMNGLWRGQLVQPDGNRYVGEWDRSMASGIGTLYHNLGNRVFRGQWKNDLQFGYGVEAMRDGSHFEGYVKEGIKNGFGCYTWSDGTTYDGVWDQDHMHGPGSYVSIDGRSFKGQWKFSKMQGVGCYRWPDGRQHCGQYDQDLKHGYGVFSWPEGKRKLFEGFWTDDKQDGEGRYTLADGTSKRMKW
>KarMicCCMP2283115179_rbh_TGME49_292120
XSPFRCCRCWRGTRVCPEGHLDGDLGSVLPLSDQPGGRSQGSSTATSSSQIAGGKRHVVVKYPNGSVYEGQFCDRKRHGHGTLTLADXYGTKYVAEWKNDARNGEGAEFCVDGTCFMGSYTNGLRSGHGVMAWPEGSKYSGQFERGKANGDGHLLRTDGSVYKGHFVDDCMCGEGCMQWKDGVEYVGQFVSNRRDGTGTMKWTTGRWKSYEGGWKDGKQHGSGTLIDQGDQVYSGVFHWGKLVRWDDEDSKDESNSLPEGMVAVPAYWSNQDLSAGFNERNEIPEAFQDQIQRLLDGTFRTVQTRDRHGGIPSRLRLLKSHRVENSKMWTRYLKAKARIIAKRPEGVQGVNLLDGNPDSGNVRTSEVLGASFMEHLDSSVNEFYLWHGTTPEGAIGISSDGFRLAFAGSHAGTFFGQGCYFAECSSKSDEYARSGESLYAGVYALLLCRVSCGSLFRITMPDHAAISKALDTGDYDSVLGDREASVGTYREFVVYDEDLIYPEY
>KarMicCCMP2283121595_rbh_TGME49_292120
MQQMERFEDPGMRTKYLMQITLTSTRLISLTEANVRXXKGKGANHLNGLRPNYIVTSDESEGCYYTNGATDVTKSTSGIMEDEEPSSRSESESNSVGSSPQAKAQSSYTLPNGATYTGEMNKYEKKHGQGCLVFEDGCRYEGEWQSDKRHGRGILISDGIEYEGTWKLDKAHGHGFLRNGHVQYDGEWESNLLHGRGYVKWSDEAEFDGHYKKGLRDGKGKLIYPDGSCYEGEFSQNQFHGDGRIDWSDGRSYDGQWKNHTMSGQGTFSWKDGSAYYGIYADGMKHGRGVFHWADGREYEGEWQNGKQHGKAFYTSKDGLQREGEWSNGLRVRWTSEANS
>KarMicCCMP2283124529_rbh_TGME49_292120
MGNTCACCGNDSNKFDKSGQPLQSQEVLGVADKAPTPGFHTKAEIGMIGKGDVQNGDNNSKMDGDEDETINFEDGSTYQGQVINGKRHGKGIWQSRTGQYDGQWKDDMQHGSGAQTWSDGRSYKGEFCQGKFSGKGKMEWHTAKGHLTYEGQYVNDLKEGQGKFSWSDGRHYTGEWLKGKRHGKGVYTNAKGETKKGIWAQDKFEKWLDENEAALVMX
>KarMicCCMP2283125623_rbh_TGME49_292120
XSSRCCNRCGAPCNGQLAEVVDINANPSYQFIGDESDIGVLVQAETLDLSSFRASGSRFGRLGSARHGDRRMYYKDGSEYIGQFENGCRHGFGELISPTNNTLGXDVHHGDGHMIWPDGRVYRGQLHMGKLHGSGRMEWTSPRGAMVYEGEYVNQLKHGNGRYIWPDGKVYCGTWVRGKRWGTGTFTITNGEQRHGVWKYRRGDGNDVTTDSFSGSPRFLESPTQRELTGASCGGSLASTDLSTSAHSLEEPVDSEANALLRDILKVLSNGDPMRAEKSQNTINLQVVMPSGKAAQVEVKPEDTIDKIRQHILRTEGVNMSAYVMMFKGARLSPGFSIGFYNVKDGDRIDLQADVSFGYS
>KarMicCCMP2283131030_rbh_TGME49_292120
GTSCCVQDEMTCCGKPGEGNEIVRAQPVGFQEFPGLLTSDKLAKQKEKPAQDNPCLYQVPEPILDQKEEPEPAQDSFGLYKILEVPPDQNEDDVEETYDDGSTYVGQIVGGQRHGHGVRTSADEQYSGQWKHGHRDGQGRQTWQDGRVFEGQFREGKLEGRGRMEWHMPKGLLVYEGEYVNDLKEGQGKYIWPDGRMYDGEWYQGKRSGKATFVNSAGERRESIWNDDKLERWCDQDEGQA
>KarMicCCMP2283136784_rbh_TGME49_292120
PAESGRAGTIAGVRRSPPPPPPPAPGTLPGASPNTPVQTTFPPAPLEEEEEEFDDSWRQQLVNDDREDDDSSSGEDSDDHTEQPNDDRHKNDMDILMRQSRTSVYGGRTPSASSTSARKSQCEKLGGDDEQQSEESPSVKEGSEGQDDKEADFASKSGRKGRGSLFSRLSTGIFGRSGAEEAAPTAGEGLSNLLKEESTAKHXXXGXXXXXXXXAXNGXPYERFLHIDSRNLLIEIRGGRGGATGVLLDDLVDIRQGLHSPDFLKFRTRFKNDVPPELSKKSAVLQTPSRTFSFLFRTEAQRYTICHFIVYLLKSRRRGIMADGPVDQSPEVIPTEGRGVVCYGNRSSYEGEFQNRMRHGQGTLTLSDGTKYEAEWRNDERQGNGKEYWADGTVFIGTYVKGMRNGFGTMTWPEGSKYSGHFQRGRANGDGELVRTDGSIYTGTFLEDCMHGDGRMEWRDGVSYIGQFANNRREGFGKMVWTTGRWKSYEGHWKEGMQHGHGTLVDKDSSEFSGTFVCGKLERWDDDL
>KarMicCCMP2283137309_rbh_TGME49_292120
QGEWEEDLKCGQGVETWLDGSTFEGEYIRGKKHGFGKYRSADQSTFQGQFRLDAMDGDGQYVFADDRVYVGQWRLSRMSGEGRMVWPDGRRYEGQYEDDKKSGLGKFSWPDGDRTTQGDKNHRSSSRDRDELGPPIKKDAIFSNNSFGSTMSTM
>KarMicCCMP2283142392_rbh_TGME49_292120
XSARKSTAEAGAPLILTSLPTSSSPVKQKKHPDESQSALSCTNPVAESDAKDKAADQDEHLELEERAEVEVDEGGTYTGQWRGTTRHGKGVLKKADGRTYEGCFVNGRVHGYGKLIAQNGTFEGQWVDDQAHGQGSYDHIDGSRYVGQWEHDKKSGEGVETWADGSHFKGQFFNGFKHGAGFYLSASGTSYEGQFANDKMDGHGNYKFPDGRAHIGQFREGHMNGSGSMKWPNGCKYAGSYLNDMKHGEGTFQWADGRAYHGQWQCGKQHGTGVLVKKDGQEIRAVWHEGKVTSSPEQMSHQYAVREHMKNARTSVASAPSSSPTKEKATSPGRSEHSDGSSDEGPQNARRASADLALIAAPKATPASRRQDDLMLLTGNRWSSAQSSQLQQKSGMASLXQAQAPCLTPDGSESEDDASQASNLSATTQETADIVFRPGPVNLTFLDGGIVKSALAGGQASGAGVQPGWKIIKVDGIPVRAFDKESSIDFSSXVKARGQNYTVTFVKGGKNSSKTNDPSSFPRQSQGEGQSNIDSQKAAFMEVAARLSAPKSDDEX
>KarMicCCMP2283148370_rbh_TGME49_292120
MALSLGMCKQTCCGSKPEEMQLDPIGQNTKYQEQALDIEENDPCGPAATTLKDLPFKDAPDDLVGRPATLVEGGATYTGQWMGSTRHGHGVLERPDGQIYEGNFVNGRSQGHGEFTASDGNKYIGQWNEDRAHGHGKYIHIDGXTYEGEWDSDEKSGKGVERWSDGASYEGIFLHGSKHGFGVYKSGTGVVYKGQFQNDKMDGQGSYVFSDGRQYQGQWQHGHMNGFGKMEWPNGSYHEGLYVMDTKHGEGTFIWPDGRKYKGQWRNGKQDGNAVIVDKNGNETQSVWKNGERADNREAAISNA
>KarMicCCMP2283150679_rbh_TGME49_292120
XENGAKGALVAKENTVFDPLQQNTWDHIGRCHCLCEEGRTYDEGALVTAQSPFTPSQXLDQVAPSDGEVLTLRERKPVQVCSNGATYIGQWAGNLRDGQGVQEWPDGAVYSGQWVDDRAEGAGVFKHAKGDSYDGSWKNGRQHGHGVYIKADGSRCVGQWVDDKLTEKVVCETWANGMQYEGQFVEGDKAGRGTFKWPDGAVYRGQF
>KarMicCCMP2283158111_rbh_TGME49_292120
XSQQKCCGDSDQKVFPPDSSSGADAFETGAALEKRPEDPANIDGTIQSPGYFEREIAELSRMSPPAGSNTTEVVRLKPYTFSSGAEYEGCWQGAERHGHGVQRWPDGAKYEGQWRRNKADGMGRFTHCDGDMYVGIWKENIKQSWNLFPKDSTTYEGEWNDDVQEGFGVETWAEGTRYEGQFSRGSKHGHGVYFWPDGSQFRGSWRDNSIAGAGTYIGSDGRWFKGYWQDAVIHGIGKYTWPNGREYSGQYVQDSKEGFGIFIWPDGRKYEGYWLKGKQHGNGKSTLKDGQIKYLKWRE
>KarMicCCMP2283158630_rbh_TGME49_292120
XKAFDPPGSGTDIYRYRWESFVEPELEDEPRQPKAISSSFHDDIQMEDRPIEKVEDGSTYEGQWLGEVRHGYGILTRIDGHTYTGEFANGHSHGYGVFETTDGSKYEGEWAKNQAHGSGKYVHKDGAX
>KarMicCCMP2283161680_rbh_TGME49_292120
AGLPGSGGYNAVPKAPMSLPKSGVGSGKAPAAPSGLPGSAPPAPSGYGTSGAPPAPGSLPGSKGAPAPPSKLPGRAPSAPLGLPGSSKAPAMPTGLPGGKGAPSKPGGAPPPPLSLPVMGRAGPSMGASDNVSAPPPPIGLPGGFPKAGTAKAAPSKGAPPPPMKPPAAFPAALSSTTAPSQSGDRSAALKRADEAQNSKDVMEHEASTQADTDEPDDQVQDDSWRQLLQDDSEGDDNDSEPEDSGEDSDEDTGRSRNDDRHKSDMDALFRQQAVHQYQRSKDKSTAKEEEKSDGKEEAVDNRAXDSEEEEESSRPTQSLERSESPSSSPAKKKSGLFSRLSMGLKKGGEKERKSGIAEDANASMLNEDITEFDDAWYGRQLLRLQRDGVSCTKIGTNGKPYERRIHVDSRNLTIEVRGGRTGATGVLLDDLIDVRRGLSSPEFEQFCKRFKKDAPPSELAERALVLQTPHRTFSFLLPTVTHRGTVAYCILFLLKSKNRGVMASGERSAPGTRAPKEGFGSVSYPNKSRYEGHFHNHMRHGYGTLTLSDGTKYESEWRHDERHGEGKELCPDGTTFTGSYVKGMRHGHGVMTWPEGSKYSGQFERGRANGEGELLRTDGSVYRGQFSEDCMSGEGRMQWRDGVEYIGQFVGNRREGFGRMHWTSGRWKSYEGYWKDGLQHGEGTLIDHGNQEFRGVFRAGX
>KarMicCCMP2283166528_rbh_TGME49_292120
XRARKAPPPPNSLPGVAPPPPVGLPGAPGASNASGERGIGGYPPASSSSVGRGRASLGAPPPPMGLPSAPSVASSDSLSTPLPPSSLPGATNASSSRRSSGFSGVPPPPGGLPAVRTGPSESGFAAPPPPSSLPGVLPAESGRAGTIAGVRRSPPPPPPPAPGTLPGASPNTPVQTTFPPAPLEEEEEEFDDSWRQQLVNDDREDDDSSSGEDSDDHTEQPNDDRHKNDMDILMRQSRTSVYGGRTPSASSTSARKSQCEKLGGDDEQQSEESPSVKEGSEGQDDKEADFASKSGRKGRGSLFSRLSTGIFGRSGAEEAAPTAGEGLSNLLKEESTAKHDDAWYQKWSHQLSKDGFACTKVATNGKPYERFLHIDSRNLLIEIRGGRGGATGVLLDDLVDIRQGLHSPDFLKFRTRFKNDVPPELSKKSAVLQTPSRTFSFLFRTEAQRYTICHFIVYLLKSRRRGIMADGPVDQSPEVIPTEGRGVVCYGNRSSYEGEFQNRMRHGQGTLTLSDGTKYEAEWRNDERQGNGKEYWADGTVFIGTYVKGMRNGFGTMTWPEGSKYSGHFQRGRANGDGELVRTDGSIYTGTFLEDCMHGDGRMEWRDGVSYIGQFANNRREGFGKMVWTTGRWKSYEGHWKEGMQHGHGTLVDKDSSEFSGTFVCGKLERWDDDL
>KarMicCCMP2283167094_rbh_TGME49_292120
MGNNKSCCSSDITTVATFENVGKPTWGSAPSSSSIGTKANGMARSYTNMEQMEKFSQMNTVMSTPWDPYSREDRPPFTFDDGMVYTGQWLGSKPDGEGIQVWKDGSRYEGNWSDGQPSGQGRFFNAKGEVYEGGFYEGKANGTGTFWRNDGSRYKGAWKDDKQHGDATEHMSDGVVYVGQFENGMKGGRGTLTMVDGAKYEGEFKENDLHGQGTYSWADGRSYSGQWVANRMHGKGHYKWPDGKSYEGQYKDDLKSGTGRFNWTDGSSWEGEWQLDKQHGPGVSSMSGGKVKGVWQYNTLLKEDRHNPDNTKIXLEFIEXALXSVELFKQIDQDRHRELAQQFDYFEYPKGHALVRIGDRCNEFFIISDGTVQVDDVDNAVTTLSNGDTICEMGIVRPFISTMTLTALTPISVFLLSHEKFVNSQLYSQLPCPKRKAFGIGPYTGETVKHSVKNHADKSFYTTNVVNNANLEKIVKLGNDMFELASAMCASSALQTFAAGEKILEQGAPASFFYLVKEGSLHTTEKKSAQGQSRAVASYEPGDSFGEGSLIVPGPSPWTVNAGSAGAVVYVIDRLHFHDIMVVMRLDAAKERVRIFGKQEIFKAMLDEELLAVARAMSEGEYKDGTVLIGEGDKQGNMYVLYEGVVTLQHGEKSKGILKGTKTAPALLGSQFLLSDVWECDVTFRVDTPVAXXALVIDKQTFDLILGPLAGLQERGKQLGDSYVDKFPIPMFLRIPKERKLRRQLAKVGLIGHGAFGSVDMVQEMGSGDAFALKAVSKGYVSKQKITDYLINERNCLYMCNSPFIVKLYDCYCEAYFLSFLLELASGGELQDTYCKRNLYGSLNHARYYVAAIALALEHMHEMKIAHRDVKPENVALTHLGQPKLCDMGLSKVMQGRTTTLCGTMEYLAPEMLALGSYGLEVDWWALGILTYELMTGITPFYRSYPSMIVQHIVEGIAFVKFPVQMKVQQGDDFVRSLCAPRPLDRLPMRRHGVWKIKWHPWYAGFEWEAFEAGTMEAPFLPVLKSKTDTSNFTSGGEAPPMIMYKAKSKKIPGEYGDEEWKX
>KarMicCCMP2283169331_rbh_TGME49_292120
XTAPSQSGDRSAALKRADEAQNSKDVMEHEASTQADTDEPDDQVQDDSWRQLLQDDSEGDDNDSEPEDSGEDSDEDTGRSRNDDRHKSDMDALFRQQAVHQYQRSKDKSTAKEEEKSDGKEEAVDNRADRKRRKAPDQRXSLERSESPSSSPAKKKSGLFSRLSMGLKKGGEKERKSGIAEDANASMLNEDITEFDDAWYGRQLLRLQRDGVSCTKIGTNGKPYERRIHVDSRNLTIEVRGGRTGATGVLLDDLIDVRRGLSSPEFEQFCKRFKKDAPPSELAERALVLQTPHRTFSFLLPTVTHRGTVAYCILFLLKSKNRGVMASGERSAPGTRAPKEGFGSVSYPNKSRYEGHFHNHMRHGYGTLTLSDGTKYESEWRHDERHGEGKELCPDGTTFTGSYVKGMRHGHGVMTWPEGSKYSGQFERGRANGEGELLRTDGSVYRGQFSEDCMSGEGRMQWRDGVEYIGQFVGNRREGFGRMHWTSGRWKSYEGYWKDGLQHGEGTLIDHGNQEFRGVFRAGKLERWDDDGV
>KarMicCCMP2283174136_rbh_TGME49_292120
GRVYQGQWESGHMQGMGKTTWDNGCKYEGAYVNDLKHGSGTFTGLMDEFTAASGSGANSMGWQRQLMNVDTVRQQNGGTVFGFEKDVHSQPRVKVREDAQAAARHDHREAVWAQAASLHATILQYHQVLDLQTLGVREREHSTES
>KarMicCCMP2283175549_rbh_TGME49_292120
XGCKHEAFCVNSEIICGESTSYATDNIDISPEFEGESLTQCSKCMQSKPTSSNVTCISLEPVPSESPADARVRLREKRPKQHLQDGSSXDGQWFQSSPDGHGTQEFVGGARYEGQWLLDRYHGVGSYIHADGSKYEGEWLDGHQHGRGREEWTDGSTFVGQXLDGLKTGAGIFVWPDGSKYEGQMFKNELSGEGTSTKIDKSKYTGQWVGNKMDGKGTFTWKDGKTYEGQYKNDXKHGSGVFVYADGRRYDGQWELGKMHGVGLWYEREKDGRGRKGEWARGKFQGWLTGSDEQSSRKSTTCSTLTNLELASSLSTSVLSDVTCQNSDEDYILYRSSSSDLPSAKFSKKREI
>KarMicCCMP2283177798_rbh_TGME49_292120
XKDRCGLVTQTIACDAPTGPEKGGGQQNSAAYESPIADDGAMTKDTGSGNSFPSEVKQDEGKAGSTGREKVFLPGGATYDGTWLGNQKHGDGILTLSDGTWFSGQFRHDKRSGYGTYSYPSGSTYCGQWEEDLQNGHGVEQWRDSSVFEGQFRAGAKDGWGRFSWGNNCAYEGEFSGNDIHGEGSYTWPDGRXYSGQWVRNQX
>KarMicCCMP2283178620_rbh_TGME49_292120
XSIAIEATTDSKKSAKKKRSVDQSARKSTAEAGAPLILTSLPTSSSPVKQKKHPDESQSALIAAESDAKDNAADQDEHLELEERAEVEVDEGGTYTGQWRGTTRHGKGVLKKADGRTYEGCFVNGRVHGYGKLIAQNGTFEGQWVDDQAHGQGSYDHIDGSRYVGQWEHDKKSGEGVETWADGSHFKGQFFNGFKHGAGFYLSASGTSYEGQFANDKMDGHGNYKFPDGRAHIGQFREGHMNGSGSMKWPNGCKYAGSYLNDMKHGEGTFQWADGRAYHGQWQCGKQHGTGVLVKKDGQEIRAVWHEGKVTSSPEQMSQQYAVREHMKNARTSVASAPSSSPTKEKATSPGRSEHSDGSSDEGPQNARRASADLALIAAPKATPASGDKTLQAQAPCLTPDGSESEDDASQASNLSATTQETADIVFRPGPVNLTFLDGGIVKSALAGGQASGAGVQPGWKIIKVDGIPVRAFDKE
>KarMicCCMP2283180298_rbh_TGME49_292120
SPSSSGLGGRKGYFDVELLDDNALVGDGTHRGHTSRSGSAYYGQWKGSARHGVGLQTFKDGARFLGTWVDNSVTGLGEFTHADRDVYVGQWRGNLAHG
>KarMicCCMP2283181261_rbh_TGME49_292120
XSSIFNCQDVCPASLVNIRPDGFVSVFQPPEENHATDGEIRRSGDAHEISDANYANFHSVDFIDRGKRTNGIGNGTNGIDKGKGANHLNGLRPNYIVTSDESEGCYYTNGATDVTKSTSGIMEDEEPSSRSESESNSVGSSSKAQSSYTLPNGATYTGEMNKYEKKHGQGCLVFEDGCRYEGEWQSDKRHGRGILISDGIEYEGTWKLDKAHGHGFLRNGHVQYDGEWESNLLHGRGYVKWSDEAEFDGHYKKGLRDGKGKLIYPDGSCYEGEFSQNQFHGDGRIDWSDGRSYDGQWKNHTMSGQGTFSWKDGSAYYGIYADGMKHGRGVFHWADGREYEGEWQNGKQHGKAFYTSKDGLQREGEWSNGLXREMDQRSEQLIDVDWFPAEEXEXXSKAGGMLTTDGDGGECKQM
>KarSpeRossSea043925_rbh_TGME49_292120
KPCCRAGLDPNEVKDGSEAPSVANDNDLSISVLSTPNAASKTGGDAVQERPEEEVEGGARYKGQWKGSVWHGKGILTRPDGSCYDGYFIDGRAQGQGRFTAVNGNTYEGQWDQDRAHGNGKYIHE
>KarSpeRossSea062678_rbh_TGME49_292120
LDGRFSNEYLDDLPRASLAKANSNLLLARERRAALEQELAATKIQAGFRGKKARDALASRKAIAERNVQRTNSMNARKTKPVAKPVATLKKQNSKKAVDMSKDEAAVKIQASFRGKKARQEVAKKKELRPSTNDAKKAKPKDKPKKKSWFRRKSFSGEKEEAPKYGFEEEEAAIKIQAAWRGKQGRAEAGRLRAAKKARKKAEKAVGIDLHDMQAAIDPYSPYSMQTGFDPNGMQGQDRGQTFAGGFSSRMVQRLEDEDRWSQRVKQTSQYFATVRRGHMGNFQTTLKLHSTPKPEFSMHDRTQPRYARQPAAQSASVPALKVVACEERSQTPPPSKSPRSTPRQSKLAIASAPTLEKLPSQQKLSTNDTYSNLWLLPPGTTIPPSDKEWDEALHLFRDVLIQQHGSLEEAADAIDSSNSGGAGGFISKTELEDYFNKHLGIPNSKEQASNMHILLDKNASGRVTCKEIIEVLSTLDKLKDKRAVPRSSTARLGRSDSQVGLKRSDSSTSKRASVDSKAGRGTGKVGLKRSASKGSEKRHSAFGQTEHPKLPHGDTHHDLPTTSPAGTYHQKTHHDLTGQYLGFRSSTGQRDGFGVLRGKDSTTYSGQWQNGKREGHGALFFEGGVFEGSWEKGNANGTGNVYFKNGDHFIGPYQANKKEGHGRYKWADGAQEEGVYSKGVKTGWHWWKRGAEHWDLHYENGSVTAATRGTAPPLTPREGLSENPRRGVRGSATPKIAALKVPGSKRDSQSSKTPSLKKSNRIASTGTSAQAPPDPAPATVSVIPAPADPPSDPPADALEELPDSF
>KarSpeRossSea062679_rbh_TGME49_292120
LDGRFSNEYLDDLPRASLAKANSNLLLARERRAALEQELAATKIQAGFRGKKAREALASRKAIAERNVQRTTSMNARKAKPVATLQRQSSKKAAEPVATLQRKNSKKAVDMSTDEAAVKIQASFRGKKARQEVAKKKELRPSTNDAKKAKPKDKPKKKSCFRRNSFSGGKEEAPKYGFVEEEAAIKIQAAWRGKQARAEVERLRAAKKARKKAEKAVGIDLHDMQAAIDPYSPYSMQTGFDPNGMQGQDRGQTFAGGFSSRMVQRLEDEDRWSQRVKQTSQYFATVRRGHMGNFQTTLKLHSTPKPEFSMHDRTQPRYARQPAAQSASVPALKVVACEERSQTPPPSKSPRSTPRQSKLAIASAPTLEKLPSQQKLSTNDTYSNLWLLPPGTTIPPSDKEWDEALHLFRDVLIQQHGSLEEAADAIDSSNSGGAGGFISKTELEDYFNKHLGIPNSKEQASNMHILLDKNASGRVTCKEIIEVLSTLDKLKDKRAVPRSSTARLGRSDSQVGLKRSDSSTSKRASVDSKAGRGTGKVGLKRSASKGSEKRHSAFGQTEHPKLPHGDTHHDLPTTSPAGTYHQKTHHDLTGQYLGFRSSTGQRDGFGVLRGKDSTTYSGQWQNGKREGHGALFFEGGVFEGSWEKGNANGTGNVYFKNGDHFIGPYQANKKEGHGRYKWADGAQEEGVYSKGVKTGWHWWKRGAEHWDLHYENGSVTAATRGTAPPLTPREGLSENPRRGVRGSATPKIAALKVPGSKRDSQSSKTPSLKKSNRIASTGTSAQAPPDPAPATVSVIPAPADPPSDPPADALEELPDSF
>KarSpeRossSea062680_rbh_TGME49_292120
LDGRFSNEYLDDLPRASLAKANSNLLLARERRAALEQELAATKIQAGFRGKKAREALASRKAIAERNVQRTTSMNARKAKPVATLQRQSSKKAAEPVATLQRKNSKKAVDMSTDEAAVKIQASFRGKKARQEVAKKKELRPSTNDAKKAKPKDKPKKKSCFRRNSFSGGKEEAPKYGFVEEEAAIKIQAAWRGKQARAEVERLRAAKKARKKAEKAVGIDLHDMQAAIDPYSPYSMQTGFDPNGMQGQDRGQTFAGGFSSRMVQRLEDEDRWSQRVKQTSQYFATVRRGHMGNFQTTLKLHSTPKPEFSMHDRTQPRYARQPAAQSASVPALKVVACEERSQTPPPSKSPRSTPRQSKLAIASAPTLEKLPSQQKLSTNDTYSNLWLLPPGTTIPPSDKEWDEALHLFRDVLIQQHGSLEEAADAIDSSNSGGAGGFISKTELEDYFNKHLGIPNSKEQASNMHILLDKNASGRVTCKEIIEVLSTLDKLKDKRAVPRSSTARLGRSDSQVGLKRSDSSTSKRASVDSKAGRGTGKVGLKRSASKGSEKRHSAFGQTEHPKLPHGDTHHDLPTTSPAGTYHQKTHHDLTGQYLGFRSSTGQRDGFGVLRGKDSTTYSGQWQNGKREGHGALFFEGGVFEGSWEKGNANGTGNVYFKNGDHFIGPYQANKKEGHGRYKWADGAQEEGVYSKGVKTGWHWWKRGAEHWDLHYENGSVTAATRGTAPPLTPREGLPEKPQRVVRGSATPKTAAIKVPGSKRDSQTAKTPSLKKSNRIASGTSAQAPPDPAPATVSVISPPADPPSDPPADALEELPDSF
>KarSpeRossSea062681_rbh_TGME49_292120
LDGRFSNEYLDDLPRASLAKANSNLLLARERRAALEQELAATKIQAGFRGKKARDALASRKAIAERNVQRTNSMNARKTKPVAKPVATLKKQNSKKAVDMSKDEAAVKIQASFRGKKARQEVAKKKELRPSTNDAKKAKPKDKPKKKSWFRRKSFSGEKEEAPKYGFEEEEAAIKIQAAWRGKQGRAEAGRLRAAKKARKKAEKAVGIDLHDMQAAIDPYSPYSMQTGFDPNGMQGQDRGQTFAGGFSSRMVQRLEDEDRWSQRVKQTSQYFATVRRGHMGNFQTTLKLHSTPKPEFSMHDRTQPRYARQPAAQSASVPALKVVACEERSQTPPPSKSPRSTPRQSKLAIASAPTLEKLPSQQKLSTNDTYSNLWLLPPGTTIPPSDKEWDEALHLFRDVLIQQHGSLEEAADAIDSSNSGGAGGFISKTELEDYFNKHLGIPNSKEQASNMHILLDKNASGRVTCKEIIEVLSTLDKLKDKRAVPRSSTARLGRSDSQVGLKRSDSSTSKRASVDSKAGRGTGKVGLKRSASKGSEKRHSAFGQTEHPKLPHGDTHHDLPTTSPAGTYHQKTHHDLTGQYLGFRSSTGQRDGFGVLRGKDSTTYSGQWQNGKREGHGALFFEGGVFEGSWEKGNANGTGNVYFKNGDHFIGPYQANKKEGHGRYKWADGAQEEGVYSKGVKTGWHWWKRGAEHWDLHYENGSVTAATRGTAPPLTPREGLPEKPQRVVRGSATPKTAAIKVPGSKRDSQTAKTPSLKKSNRIASGTSAQAPPDPAPATVSVISPPADPPSDPPADALEELPDSF
>KarSpeRossSea072781_rbh_TGME49_292120
KPGAPPAPSRPGAPPAPSRPGAPPAPSKPGAPPAPGGLPGGYAGSATAGGYAGAPVKIESRIGEPSPAEEEASTNADEDNEKEGKADESWRQLLEDDGDSDGESEEEDSGEDSDENTDAAKHEDRHKKDMEALMQHQSIQKKQMKPEKTGKKTYDDVVEESAAAERDVKVEDSQNTKTTQEHENAAKEAEVFTNSNSCISDDTSSPSKTPTQNSSKRGSMFSRLGSVLGGKKDQQMAGAMTEADPGSSMLNENITEFDDAWYGRQLLRLQRDGVSCTKVATNGKPYERRIHVDSRNLTVEVRGGRTGATGVLLDDLIDIRKGLSSPEFEQFCKRFKKAPPSELADRALVLQTPHRTFSFLLPTVTHRGTVAYCILFLLKSKNRGVMAKKSGNEKSEEPTGKGPQEGFGSVVYQNRSSYEGHFHNFLRHGFGTLTLSDGTKYESAWKNDERHGEGRELCPDGTTFTGSYVKGMRHGHGVMTWPEGSKYSGEFARGRANGEGELVRTDGSVYRGQFSEDCMSGNGRMQWRDGVEYNGEFTGNRREGFGRMHWTSGRWKSYEGYWKDGLQHGEGTLADHSNQEFRGIFTNGKLEKWDEDAAPQ
>KarSpeRossSea072783_rbh_TGME49_292120
MMLSKSRRQRRETSKLRTLRTRKRSKRRQLRRLRFLRPAILASPMTLAVLRKHLRRIPRREAVCSRASEVSSAAKKDQQMAGAMTEADPGSSMLNENITEFDDAWYGRQLLRLQRDGVSCTKVATNGKPYERRIHVDSRNLTVEVRGGRTGATGVLLDDLIDIRKGLSSPEFEQFCKRFKKAPPSELADRALVLQTPHRTFSFLLPTVTHRGTVAYCILFLLKSKNRGVMAKKSGNEKSEEPTGKGPQEGFGSVVYQNRSSYEGHFHNFLRHGFGTLTLSDGTKYESAWKNDERHGEGRELCPDGTTFTGSYVKGMRHGHGVMTWPEGSKYSGEFARGRANGEGELVRTDGSVYRGQFSEDCMSGNGRMQWRDGVEYNGEFTGNRREGFGRMHWTSGRWKSYEGYWKDGLQHGEGTLADHSNQEFRGIFTNGKLEKWDEDAAPQ
>KarSpeRossSea073331_rbh_TGME49_292120
KTSTHHGPIPTNCPWLKKAHTKSSPRAAHLLVPRRWRLALYGMAKTASTRMACTGYLMQCLPDRCSNCVANDKAEDKVVMAPVNSAMWFQMPEGTTRVSKTGDSVQQDRKVELEGGWIYCGQWMGTQRHGHGVVTRPDGGMYEGEFREDRASGFGMFRHSNGDVYEGEWFDDKAHGEGKFSHFDGSTYEGEWMNDQKFGQGYETWKDGSLFKGCYRYGKKHGHGLFTSSDGSTFTGQFADDVMDGEGTYTFHDGRVYKGQWQTSQMHGRGHMRWPDGRSYMGNYVSDRKEGEGKFTWADARMYDGQWQDGKQNGIGYFTDTKARSKKGEWLEGKRQRWLDT
>KarSpeRossSea073332_rbh_TGME49_292120
LKKACIKSSPRAAHLLVPRRWRLAPDEMAKIASTRMACTGYLMQCLPDRCSNCVANDKAEDKVVMAPVNSAMWFQMPEGTTRVSKTGDSVQQDRKVELEGGWIYCGQWMGTQRHGHGVVTRPDGGMYEGEFREDRASGFGMFRHSNGDVYEGEWFDDKAHGEGKFSHFDGSTYEGEWMNDQKFGQGYETWKDGSLFKGCYRYGKKHGHGLFTSSDGSTFTGQFADDVMDGEGTYTFHDGRVYKGQWQTSQMHGRGHMRWPDGRSYMGNYVSDRKEGEGKFTWADARMYDGQWQDGKQNGIGYFTDTKARSKKGEWLEGKRQRWLDT
>KarSpeRossSea073333_rbh_TGME49_292120
FRLQSDIIETPCTFALQKACTKTSTRAPHLLRPRRWRLAPDEMAKIASTRMACTGYLMQCLPDRCSNCVANDKAEDKVVMAPVNSAMWFQMPEGTTRVSKTGDSVQQDRKVELEGGWIYCGQWMGTQRHGHGVVTRPDGGMYEGEFREDRASGFGMFRHSNGDVYEGEWFDDKAHGEGKFSHFDGSTYEGEWMNDQKFGQGYETWKDGSLFKGCYRYGKKHGHGLFTSSDGSTFTGQFADDVMDGEGTYTFHDGRVYKGQWQTSQMHGRGHMRWPDGRSYMGNYVSDRKEGEGKFTWADARMYDGQWQDGKQNGIGYFTDTKARSKKGEWLEGKRQRWLDT
>KarSpeRossSea074120_rbh_TGME49_292120
MRRCGDVRCKQVCYADEDPGELRVGNLQWLPFAYVAEADTLFDNRSGVVKSSAGSQLDIALGLAEHTHTARGRGDFEASGQLEERPRRKLTDGSYYSGQWMASHRHGQGRLERAGWGCYEGQFVSSKATGSGSFTKVTGDIYTGQWLNDRAHGQGHYVHSDGSTYDGEWDLDKKNGSGIETWPDDSRYEGTFMSGRKHGHGFYQACDKSSYDGQFVEDMMQGQGRYVFTDGRVYNGRWEHSRMQGDGCMTWPDGKMYNGQFKDDKKSGIGKFIWPGGCTYQGQWYQGRQHGEGVYIGKKGRHFTGTWDHGKNLTLAPPLTQESQSSSRRASQSQSSLSSRQSEDSSGRQQENLNFMRQLYAPKLYAALDSREVPSPSPSSMLKGNALYASIDENEPNMSYKSSEEGKQPVCQQREIPTYTYQPDAQSLNAALSATIGDSEPNISSNFQDSGRRERLPYTDEPDADSLAAAQVGLGSLSGNAQCDPETYIVSID
>KarSpeRossSea074121_rbh_TGME49_292120
MRRCGDVRCKQVCYADEDPGELRVGNLQWLPFAYVAEADTLFDNRSGVVKSSAGSQLDIALGLAEHTHTARGRGDFEASGQLEERPRRKLTDGSYYSGQWMASHRHGQGRLERAGWGCYEGQFVSSKATGSGSFTKVTGDIYTGQWLNDRAHGQGHYVHSDGSTYDGEWDLDKKNGSGIETWPDDSRYEGTFMSGRKHGHGFYQACDKSSYDGQFVEDMMQGQGRYVFTDGRVYNGRWEHSRMQGDGCMTWPDGKMYNGQFKDDKKSGIGKFIWPGGCTYQGQWYQGRQHGEGVYIGKKGRHFTGTWDHGKNLTLAPPLTQESQSSSRRASQSQSSLSSRQSEDSSGRQQENLNFMRQLYAPKLYAALDSREVPSPSPSSMLKGNALYAAIDESEPNMSFKSQDEGTQPVCQQREIPTYTYQPDAQSLNAALSATIGDSEPTISSNFQDSGRRERLPYTDEPDADSLAAAQTGIGSLSGNAQCDPETYIVSID
>KarSpeRossSea083549_rbh_TGME49_292120
QGSSLPQGHVTCQMSAAQADWQFKCTTCCGVSNEELLVSGDPSKNLKYEHHSSSLEPFDPMDAAAAVALTTEASAQLDERPATLVEAGATYTGQWMGQCRHGEGTLAQSDGQVYKGAFDQGRCHGYGEFTAADGNRYLGQWKMDRAHGVGKYIHLDGSAYEGEWDNDEKCGTGIERWIDGSVYEGGFQHGCKHGRGLYKSGTGVTYAGTFQHDKIDGEGVYTFGDGRKFEGQWQNGHMCGFGKMEWPNGSRYEGMHEMDVKHGEGTFVWADGRTFRGQWRNGKQDGHAVIIDKQGNETSSMWKNGERMSMET
>KarSpeRossSea088820_rbh_TGME49_292120
NEALPLIRLKGPFTMVFEDIFWTPRVSADDASWSSRMSARKTSTSTVATPRMSARTTSASNVSYDGEMVNGQKSGHGILEWPDCRQYVGQFADNEFHGTAVMVWPDGRKYHGQYCQGHKHGTGVLTWRDGRRYAGEWVKGKRHGTGVYTNARGHTCSGKWESDHPVSWEAVSASCSRDSWPSARDSDSRHSRHSTCSSDSHASAQGFPQRPRELQELVASQQNASETPLMQGLARARCHTSDSISSSATALTSPSCMIERTAIRPAYTWPDDLDDPALGQEEGAVGRLSVSQPSKARLSVPHEMLATMSMSNIVVVPQEDGASPAFPVQLAASHDTFPASSTSLIEQVKQSGSRDRVRPGAWPPLQTAPKARVCKLSKH
>KarSpeRossSea088821_rbh_TGME49_292120
NEALPLIRLKGPFTMVFEDIFWTPRVSADDASWSSRMSARKTSTSTVATPRMSARTTSASNVSYDGEMVNGQKSGHGILEWPDCRQYVGQFADNEFHGTAVMVWPDGRKYHGQYCQGHKHGTGVLTWRDVWGIVRTRE
>KarSpeRossSea088824_rbh_TGME49_292120
NEALPLIRLKGPFTMVFEDIFWTPRVSADDASWSSRMSARKTSTSTVATPRMSARTTSASNVSYDGEMVNGQKSGHGILEWPDCRQYVGQFADNEFHGTAVMVWPDGRKYHGQYCQGHKHGTGVLTWRDGRRYAGEWVKGKRHGTGVYTNARGHTCSGKWESDHPVSWEAVSASCSRDSWPSARDSDSRHSRHSTCSSDSHASAQGFPQRPRELQELVASQQNASETPLMQGLARARCHTSDSISSSATALTSPSCMIERTAIRPAYTWPDDLDDPALGQEEGAVGRLSVSQPSKARLSVPHEMLATMSMSNIVVVPQEDGASPAFPVQLAASHDTFPASSTSLIEQVKQSGSRDRVRPGAWPPLQTAPKVAPPMLETDQHNTALAFKSALGNWLNRERRTAQSQNCQSHSLPTLLPQFGTRSPWQAMCSDSHTSPAHTSMRVEEEWINGRGYTSESEDT
>KarSpeRossSea099306_rbh_TGME49_292120
MAEVQGQMLAELPPMMQPLDIVLKTEKLDLEVIQREFPDGQGKFQVLHNSQLSRSLMSGNFESASSTGGVTKYEGTFLGDPHKEPPLPHGQGIRQNPDGSTYAGQWKDGFPDGRGEWKAPPPSGDSYVGEWKRGKKQGFGVQIFTSGDSYEGDWADGKFQDRGKYVYANGDVFMGIYDGGVKVSGSFYFEDGRVSNRKWQNGKLLSCQDFDSKKRVYTPTILHTQVHAPDRNVYGSKALGA
>KarSpeRossSea113950_rbh_TGME49_292120
AGGSDQQMLQAQAAPVKAPAVASPAAKPVEVEADTVEAKATDKRTTVANHHGEVSGYPGTYTGQANEAGTPDGQGPQTARRGPQTANGWDYQGQWKDGERDGQGKMTFDGGTYDGQWKNGARDGQGKTTHPDGDFCEGTFEGAKFVRCAKCGKNVGQQKLMDQTNHWSNKC
>KarSpeRossSea116181_rbh_TGME49_292120
PEERPEADAEGGGTYTGQWLGSAWHGKGCLVRPDGSRYEGFFNGGTAHGDGLFVAANGNKYEGQWDQDRAHGHGKYIHEDGSTYVGEWHQDEKFGAGKESWPDGSCYEGEFLRGVKHGAGCYKAGKSSVVYNGQFCEDMMDGDGTYEFADGRTFVGQWQKGHMSGEGAMTWQDGSK
>KarSpeRossSea116185_rbh_TGME49_292120
WLKAQVVQNICKQHSLILWGVGRLSSMSIFSCLCCENHKDDYKNADAPAALVFAEGDAGFTIGASSHDQYNQDIEPPKAVKNIEEERPEAEAEGGGKYTGQWLGSVWHGNGCLVRPDGSRYQGSFNKGQAQGYGLFVAANGNKYEGQWDQDRAHGHGTYIHEDGSTYDGEWDQDEKSGAGKESWADGSCYEGEFLRGTKHGFGHYSAGGSSVVYKGQFREDKMDGNGTYKFADGRTFDGQWHQGHISGVGAMTWPDGSKYNG
>KarSpeRossSea116186_rbh_TGME49_292120
MSLFGCTCCEKQGDDDHRSGEVPVALIFGEGDAGFTLGASSKDQYGDIHASEPAKAILEERPEQEEESGGRYKGQWLGTFWHGQGTLVRPDGSLYEGTFAEGRVQGHGLFVAANGNRYEGQWDQDRAHGHGKYVHEDGSTYEGEWNQDEKQGAGKESWADGSCYEGEFLRGIKHGVGRYSAGGTSVVYDGQFKEDKMDGDGTYKFADGRTFAGQWQEGHMSGDGAMSWPDGSKYSGNYVQDLRHGEGTFTWPDGRVYSGQWKNG
>KarSpeRossSea116189_rbh_TGME49_292120
LKVAQNIRKQRSPFLCEAVRLSDMSWYSCHICCGVKPDDDYRDAYDTAALVLGEDDACFKGLSSHATQVSELPECQIGSKLDNEGWLSPQHSQSEDTTDWPEAEAAGGGKYTGQWLGSVWHGNGCLVRPNGSRYEGSFVEGRAHGDGIFVAVTGSKYQGQWDQDHAHGHGKYVHEDGSTYDGEWDQDEKSGAGKESWADGSCYEGEFLRGTKHGFGHYSAGGSSVVYKGQFREDKMDGNGTYKFADGRTFDGQWHQGHISGVGAMTWPDGSKYNG
>KarSpeRossSea116190_rbh_TGME49_292120
MSLFGCTCCEKQGDDDHRSGEVPVALIFGEGDAGFTLGASSKDQYGDIHASEPAKAILEERPEQEEESGGRYKGQWLGTFWHGQGTLVRPDGSLYEGTFAEGRAQGHGLFVAANGNRYEGQWDQDRAHGHGKYVHEDGSTYVGEWHQDEKFGAGKESWADGSCYEGEFLRGIKHGVGHYSAGGTSVVYDGQFREDKMDGDGAYKFADGRTFAGQWQEGHMSGDGAMSWPDGSKYSGKYVQDLRHGEGTFIWPDGRVY
>KarSpeRossSea116191_rbh_TGME49_292120
WLKAQVVQNICKQHSLILWGVGRLSSMSIFSCLCCENHKDDYKNADAPAALVFAEGDAGFTIGASSHDQYNQDIEPPKAVKNIEEERPEAEAEGGGKYTGQWLGSVWHGNGCLVRPDGSRYQGSFNKGQAQGYGLFVAANGNKYEGQWDQDRAHGHGTYIHEDGSTYEGKWDQDEKCGAGKESWADGSCYEGEFLRGIKHGVGRYSAGGTSVVYDGQFKEDKMDGDGTYKFADGRTFAGQWQEGHMSGDGAMSWPDGSKYSGNYVQDLRHGEGTFTWPDGRVYSGQWKNG
>KarSpeRossSea130474_rbh_TGME49_292120
MAPKKVAEPAPVEEAEVHEEEEVEPEEVEIHKKCFRVGTQTYYGDCKLGSAGRKGTFVRHGFGRQVNAAVTPARCRTSNNTIAYETSVMGVYEGNWEDDVMSGQGVYSWSDGSQYDGAFQNGKMHGPGRFMWPDFSTYEGTWHSGQMTGHGRLDYRFDGTSWQGRFQRDSFQKHDGKWVNVWQQTRGLEQKQILDHDAQATPSVRRCACSEMYAGRPQQPRMAEQVAKLEESIAMAQNQGYTPFIVADESLQSSALKCLTAANLTNHAKQTVSIRLAAIAKRRKRDFNGMFYGAIASSLQTGSLFTLVFEDDDEGCGLLAKEDDRWFERQPSTTPPTNLLPEQWKLRHFYTPGTFPLEILQPMLFNGRLMSKLFLPEQLREDAMGTGSAPSDLPAPAGAPSPTVEGDEPPNETGETTRRPSAKSLSSADAAQSAAAPTPAGGVGLTGHVFELPDVTDPRTVGLRTVHHIRPTIVSLSCLPSGLSDDEVCGRVVERFKSHVPMHRTYLILLTHDSTVEPDQY
>KarSpeRossSea130475_rbh_TGME49_292120
MAPKKVAEPAPVEEAEVHEEEEVEPEEVEIHKKCFRVGTQTYYGDCKLGSAGRKGTFVRHGFGRQVNAAVTPARCRTSNNTIAYETSVMGVYEGNWEDDVMSGQGVYSWSDGSQYDGAFQNGKMHGPGRFMWPDFSTYEGTWHSGQMTGHGRLDYRFDGTSWQGRFQRDAFQKHDGKWVNVWQQTRGLEQKQILDHDVQATPSVRRCACSEMYAGRPQQPRMAEQVAKLEESIAMAQNQGYTPFIVADESLKSCALKCLTAANLTNHAKQTVSIRMAAIAKRRKRDFNGMFYGAISSSLQTGTLFTLVFEDDDEGCGLLAKEDDRWFERQPSTTPPTNLLPEQWKLRHFYTP
>KarSpeRossSea130476_rbh_TGME49_292120
MAPKKVAEPAPVEEAEVHEEEEVEPEEVEIHKKCFRVGTQTYYGDCKLGSAGRKGTFVRHGFGRQVNAAVTPKTSNNTIAYETSVMGVYEGNWEDDVMSGQGVYSWSDGSQYDGAFQNGKMHGPGRFMWPDFSTYEGTWHSGQMTGHGRLDYRFDGTSWQGRFQRDSFQKHDGKWVNVWQQTRGLEQKQILDHDAQATPSVRRCACSEMYAGRPQQPRMAEQVAKLEESIAMAQNQGYTPFIVADESLQSSALKCLIAANLTNHAKQTVSIRLAAIAKRRKRDFNGMFYGAIASSLQTGSLFTLVFEDDDEGCGLLAKEDDRWFERQPSTTPPTNLLPEQWKLRHFYTPGTFPLEILQPMLFNGRLMSKLFLPEQLREDAMGTGPAPSDLPAPAGAPSPAVEGDEPPNETGETTRRPSAKSLSSADAAQSAAAPTPAGGVGLTGHVFELPDVTDPRIVGLRTVHHIRPTIVSLSCLPSGLSDDEVCGRVVERFKSHVPMHRTYLILLTHDSTAEPDQY
>KarSpeRossSea160776_rbh_TGME49_292120
FGSSSFTAKGRGLCSSLWRNPLSVMGAAECKDTCLTAPAEKADCCLEDKEADDKLEHHSDIKEHVFASGIKYYGEWMDRKRHGYGRQVWPNGSCYVGEWLNDKQNGQGRFTQGNGNEYDGAWLEDQAHGHGVYMDSDGSVYKGEWKGDKQHGEGEMRWPTGKSFRGQYEMGKQSGRGYFIWEDGSTYEGQFQNNVIQGEGLCVWPDGRYFRGQWHGFQMHGNGIYIWPDGRKFEGQYVNNVQDGLGYYRWSDGRSYEGEWKTGLQHGCGKYTAVGGTHRWGTWEEGVHEKWTERTETEV
>KarSpeRossSea171480_rbh_TGME49_292120
QAQAAKQLSACGQPATWPAQHQAMSTRRTPPPPPNSLPGAGGSAPAARPPPPVGLPGAGGAGSSRSGGEEPPPMPWGDNPSASSSAGRTPPPPPMGLPSAPSAPSAERKSKPPPPSGLPGASPPPPNSLPGSYGVGKSIVDGGELPKSTDWTSSVGPRRSIQSGAFPPPPGELPATRTGPSGGGFAPPPPPAGLPGIMPAGKKAGTAASGSTRPTAPPPPPGQLPGVLSSAGSGVAGAATLPLANNVPEAVDEEEVGDNSWRQYLEEDVDAGDSSGSGEDSDEAPDIAEDHAAQARRKSDMEMLLRHAKTVSGGYGRSSTTSSLPLAKETQEAETEEDNGCTPDSKAGVNGVESKDEQLFGSSPSRRKSTSFISRLSSGVFGRTATEDGKANQDNARGQGEGLASMMQEAAKLNYDDAWYQRWSERLSKDGLPCTKVATNGKPYERRLHVDSRNLTIEIRGGRGGSTGVLLDDLVDVRQGLCSPEFDKFCARFKRDIVPPELSKRAAVMETPNRTFSFLFSTEAQRDTVGHFVIYLLKSKKRGVMAPGPASRTEQAPKTGTGKCTYFNKSAYEGQFQQYMRHGSGTLTLSDGTKYECEWKNDERHGKGKETWADKTVFEGTYVKGMRSGLGVMTWPEGSRYSGQFERGRANGDGELVRTDGSIYRGKFSEDCMSGEGHMLWRDSVEYAGQFAANRREGFGKMVWTSGRWKSYDGYWKEGVQHGHGTLIDQNDSEFSGTFNNGKLEKWDEETLT
>KarSpeRossSea171481_rbh_TGME49_292120
QAQAAKQLSACGQPATWPAQHQAMSTRRTPPPPPNSLPGAGGSAPAARPPPPVGLPGAGGAGSSRSGGEEPPPMPWGDSPSASSSAGRTPPPPPMGLPSAPSAPSAERKSKPPPPSGLPGAPPPPPNSLPGSYGIGKSIIEGGDLPKSTDSTSSVGPRRSIQSGAFPPPPGELPATRTGPSGGGFAPPPPPAGLPGIMPAGKKAGTAASGSTRPTAPPPPPGQLPGVLSSAGSGVAGAATLPLANNVPEAVDEEEVGDNSWRQYLEEDVDAGDSSGSGEDSDEAPDIAEDHAAQARRKSDMEMLLRHAKTVSGGYGRSSTTSSLPLAKETQEAETEEDNGCTPDSKAGVNGVESKDEQLFGSSPSRRKSTSFISRLSSGVFGRTATEDGKANQDNARGQGEGLASMMQEAAKLNYDDAWYQRWSERLSKDGLPCTKVATNGKPYERRLHVDSRNLTIEIRGGRGGSTGVLLDDLVDVRQGLCSPEFDKFCARFKRDIVPPELSKRAAVMETPNRTFSFLFSTEAQRDTVGHFVIYLLKSKKRGVMAPGPASRTEQAPKTGTGKCTYFNKSAYEGQFQQYMRHGSGTLTLSDGTKYECEWKNDERHGKGKETWADKTVFEGTYVKGMRSGLGVMTWPEGSRYSGQFERGRANGDGELVRTDGSIYRGKFSEDCMSGEGHMLWRDSVEYAGQFAANRREGFGKMVWTSGRWKSYDGYWKEGVQHGHGTLIDQNDSEFSGTFNNGKLEKWDEETLT
>KarSpeRossSea176352_rbh_TGME49_292120
AQVALIRLDKGLHTFRDAMAWFGNCNPCSQACGAEEVFEKPHDQPGSYRYEDHLGEDTLDNDPNEPSVAAAFAAEASQLEERPHVEIENGSTYAGQWRGNQRHGQGVLRRPDGQAYSGNFEDGRSHGYGVFIAADGNKYDGEWQQDRAHGRGKYCHTDGSTYEGEWNNDEKCGKGIESWADGAVYDGFFDHGYKHGEGNYKSGAGVLFKGQFRNDKMDGEGHYTFTDGRKFVGPWLRGHMNGYGTMTWPNGSKHEGMYEMDTKHGEGTFTWADGRKYCGQWQHGKQHGNAVVTDRNGGASSSTWKNGERVGGAEGDAAMSGSQPKN
>KarSpeRossSea176353_rbh_TGME49_292120
AQVALIRLDKGLHTFRDAMAWFGNCNPCSQACGAEEVFEKPHDQPGSYRYEDHLGEDTLDNDPNEPSVAAAFAAEASQLEERPHVEIENGSTYAGQWRGNQRHGQGVLRRPDGQAYSGNFEDGRSHGYGVFIAADGNKYDGEWQQDRAHGRGKYCHTDGSTYEGEWKNNEACGKGIESWTDGAVYEGYFDHGRKHGEGNYKSGAGVLFKGQFRNDKMDGEGHYTFTDGREFVGPWLRGHMNGYGTMTWPNGSKHEGMYEMDTKHGEGTFTWPDGRKYCGQWQHGKQHGNAMVIDRNGGASSSTWKNGESVGGAEGDATPPKTEKPKVRARGQSIVGSQPKN
>KarSpeRossSea176354_rbh_TGME49_292120
AQVALIRLDKGLHTFRDAMAWFGNCNPCSQACGAEEVFEKPHDQPGSYRYEDHLGEDTLDNDPNASSVAAAFAAEASQLEERPHVEIENGSTYAGQWRGNQRHGQGVLRRPDGQAYSGSFEDGRSHGYGVFIAADGNKYDGEMQQDRAH
>KarSpeRossSea176355_rbh_TGME49_292120
MAFFGDCNPCSKACGIREEVYEKQHDQPLSYSYKDYLGEDALDNDPNAPSVAAALAAEASQLEERTHVKIEHIFTYAGQGHGRLRHGQSVLRRQDGQAYSGNFEDGRSHGYGVFIAADGNKYDGEWQQDRAHGRGKYCHTDGSTYEGEWNNDEKCGKGIESWADGAVYDGFFDHGYKHGEGNYKSGAGVLFKGQFRNDKMDGEGHY
>KarSpeRossSea176356_rbh_TGME49_292120
AQVALIRLDKGLHTFRDAMAWFGNCNPCSQACGAEEVFEKPHDQPGSYRYEDHLGEDTLDNDPNEPSVAAAFAAEASQLEERPHVEIENGSTYAGQWRGNQRHGQGVLRRPDGQAYSGNFEDGRSHGYGVFIAADGNKYDGEWQQDRAHGRGKYCHTDGSTYEGEWNNDEKCGKGIESWADGAVYDGFFDHGYKHGEGNYKSGAGVLFKGQFRNDKMDGEGHYTFTDGRKFVGPWLRGHMNGYGTMTWPNGSKHEGMYEMDTKHGEGTFTWPDGRKYCGQWQHGKQHGNAMVIDTNGGASSSTWKNGESVGGAEGDATPPKTEKPKVRARGQSIVGSQPKN
>KarSpeRossSea176358_rbh_TGME49_292120
MAFFGDCNPCSKACGIREEVYEKQHDQPLSYSYKDYLGEDALDNDPNAPSVASALAAEASQVEERTHVKIEHIFTYAGQGHGRLRHGQSVLRRQDGQAYSGNFEDGRSHGYGVFIAADGNKYDGEWQQDRAHGRGKYCHTDGSTYEGEWKNNEACGKGIESWTDGAVYEGYFDHGRKHGEGNYKSGAGVLFKGQFRNDKMDGEGHYTFTDGREFVGPWLRGHMNGYGTM
>KarSpeRossSea180675_rbh_TGME49_292120
MVSKRSFVVVQAGPRRTLQANAVSGWRQFLPDAKQIFANVTGRAAVFRVSKQDATLFNSVEELVNDKFAEYAGKAEAKAEEAAENFKEDHKQLACTNDVTPEDVMKRLRFIEDDAVKAEERVSAASKLEDAAASEGATGEGSVSTAGSATAAADGSASIGATVGSATPGAASATSAATAAAATSGATVATGATAAAGATSATGAAVAAAAGATTAAGATAAAGAAAAAGTTVAAGGTAAAWLLGGAVVIAVGGAVVAKKSSNDRHAYTVLKQQEERDAVAAQASAAAEKAAKKAARLRQVVNEVMSDRRGTFNYTGQVDEAGMRQGSGTASWSHGDRQRPQTYDGEWKDNVWHGQGTHWNKLYEYRGQFRDNRMHGQGIRRWHDGGDVDEGEFKPCHKVGNIVEGLWNGTRTSQSGKVKGKFVNGIFEFPQVLHPC
>KarSpeRossSea192508_rbh_TGME49_292120
MDQADGNGVQIKTLAARPVPSLDSITKNGFATAHASAIASARAKTERAEDEERAKRMPQPNFWARLFAPLGCKVCCCTSGGTMDDASEVYDTLETLPVLNTDDISAPAAAAIFEGRLEERAELEVAGGARYKGQWLGRHWHGQGVLVRQDGLRYEGTFASSQAHGYGISASLNGSNFEGQWKVGKVHGFGRYTHTDGSSYEGEWFQDEKCGRGIEKWADKTQYEGEFFGGGKHGTGCYKARSGEVIYEGQFRCDQLDGSGTYSFSNGGVYTGQWSKGHMNGQGSMGWPSGSWYEGCYINDVKSGEGVFTWSDGRVYRGQWQDGKQDGQGVMIDRSGHETAGVWHNGKQVARDSKGAAGAHATVQTEEEAPDSWQNYTVVSASLKTEE
>KarSpeRossSea192509_rbh_TGME49_292120
MDQADGNGVQIKTLAARPVPSLDSITKNGFATAHASAIASARAKTERAEDEERAKRMPQPNFWARLFAPLGCKVCCCTSGGTMDDASEVYDTLETLPVLNTDDISAPAAAAIFEGRLEERAELEVAGGARYKGQWLGRHWHGQGVLVRQDGLRYEGTFASSQAHGYGISASLNGSNFEGQWKVGKVHGFGRYTHTDGSSYEGEWFQDEKCGRGIEKWADKTQYEGEFFGGGKHGTGCYKARSGEVIYEGQFRCDQLDGSGTYSFSNGGVYTGQWSKGHMNGQGSMVWPSGSRYEGCYVNDVKSGEGVFTWSDGRVYRGQWRDGKQDGQGVMIDRSGQETPGSWHNGKQVTRDSKGAAEAHATMQLEEEKPESSQNSKGTPVGTPR
>KarSpeRossSea196646_rbh_TGME49_292120
ILAQARPKPHGCLASHNSRANMAMVARGADGGGGVRLPLREKARAGNRPGQVPIRLPDEHVNRKDNLTNTDHFIAEKFTGLDLAAIPRQVDRSARAVSSNRLVKDQRIFSNGNSYMGTWLDGRMHGEGHYIWSDGSEYVGEFHEGYMWGNGKKTWATGRSYVGEWRKDIMWGEGKMTWPSGEEYVGDFRKGIFHGSGTRIWPNGDHFAGSFKHGMQEGEGRFESSEEGWVYSGQWQQNRMNGRGKVATPCPPNFRAGAHRAPSANTRLLFAPIG
>KarSpeRossSea209930_rbh_TGME49_292120
MSGDSREAAAPAAASRMPAPATAKSSAIERKMVSSLPSMESFPSEASQADDAVVPEVKRGLSQRKSVRKSQKGKGKGKGSPAKSARGHVAADTGEEAGPSEGKAASSADAGAPGRASSSVGNASMLLSPIVALPTPMVLRNVKRQSECSTDSSPVETTAEGGGSNVGRAAEVSSPAASNMDSMASASSPAGSKVNSASGANSHAASSVDCAAGASSHTESNMDSAAGVGSHALDEPSPAGADFESSTSNKVRDAGPGKVSQVEEDSPETSLGSDMLRRDTVDRLSSEVPRKAVEELDIEERPEKTDEDGSKYKGQWRGEKRHGHGVLVKNDGRIYEGAFVDGTAHGDGKFTSSNGTFDGQWVNDQAHGHGSYKHVDGSKYEGDWQNDKKSGKGMEKWIDGSCYNGEFLQGYKNGSGEYTSSSGTAYKGQFAQDKMDGHGSYKFPDGRSHIGQFRGGHMNGSGRMEWPNGCTYSGSYKNDMKHGEGSFKWADGRAFHGQWNGGKQHGSGVLLKKDGTEVRAVWNEGKMVQSQPVSDVMNHINGASNSPESSSPPKELKKSTNGVNKSALAVDSDGGGSSDEGQAKQPSKMQNRAQNDLALLAGRRGLAKDAASRHANDLLLLRGSATGARKSSLTTGTGEPSNRSKDTALLAPVAPCLTPDGSESESEGETAPSHPPLPQAAQAGSSSTRDLQVESPTPGKAGAASDLRAVIGSAVSSVEAGGGSSSSTANAGATGNSTSGKKLRSIPTMAHKIQNGATLAAAPKAEPSSADAAAIEVTFDGELADPSPPEPSERRGAATPRNIDVGAGSSSAARQAQGFVETDAAANARKAPSSSPMSLIDMMQESVNDATGPQSANSAVASGPKLAAARAASGTERSADMTTQQSSPNGGYREVSPSGSPTGGSPASSSRASPNGTGRSPGQQAHDRSRAPITSREVQLWIYQLTIDPEVMQLFRDEMPPLQPRGFFPRGRSTARSSLEVRGLDKALEHDKDFVFYLSRADVNLSDATQWRMLQTVHMGLTNSAVCPATGKHWQALGFDSEDPRIALNTAGAMLNLIHFFLFFANNPHLVREMYRASAGKYPLARVSMDMTQGVMMALTTGKLSTCFKQSEHGVFETTCRLHAACLFLFHTRGQQRDQVHPACRGGANSPFEGTSHT
>KarSpeRossSea215087_rbh_TGME49_292120
LKFSSSSHRTGKCCVQPSSHWLYWRCGLMGECNGGFIPLGSFKTKFKFHEGVRQIGAPRSEAGATVEMGWNEAMLAEAQGWGKVNIGRRPHHNRPHLLEDAHAPSHELHPDDGLSSQERARLRVSGALASGSPALPAAADVVAARSESSTAAALMSNSDAAAVPTPLRTDFMTAPLAMARAPPPHRADVKAGCPALETQVASEASEVLGGLLSDLQRAWNSQRSKLHHACGGAGAPQSSMSRKVLNISDGVIYIGEVNAHRRPHGEGVLLLADGAQHLGHFDAGHADGPGFYLAPTGLAFQGSWKQNLRTAAFISINTQGEVFHERYGDDGKRTSRKRATDIPDGDAAIVEAAEYGEAPMTKTCLEMPPIRSSTIRMLAAATKAAS
>KarSpeRossSea215088_rbh_TGME49_292120
MVMWHKPVGRKHANLMRILYVAICVARPQHVGKFSPLAASYNRSKLHHACGGAGAPQSSMSRKVLNISDGVIYIGEVNAHRRPHGEGVLLLADGAQHLGHFDAGHADGPGFYLAPTGLAFQGSWKQNLRTAAFISINTQGEVFHERYGDDGKRTSRKRATDIPDGDAAIVEAAEYGEAPMTKTCLEMPPIRSSTIRMLAAATKAAS
>KarSpeRossSea215089_rbh_TGME49_292120
MGECNGGFIPLGSFKTKFKFHEGVRQIGAPRSEAGATVEMGWNEAMLAEAQGWGKVNIGRRPHHNRPHLLEDAHAPSHELHPDDGLSSQERARLRVSGALASGSPALPAAADVVAARSESSTAAALMSNSDAAAVPTPLRTDFMTAPLAMARAPPPHRADVKAGCPALETQVASEASEVLGGLLSDLQRAWNSQRSKLHHACGGAGAPQSSMSRKVLNISDGVIYIGEVNAHRRPHGEGVLLLADGAQHLGHFDAGHADGPGFYLAPTGLAFQGSWKQNLRTAAFISINTQGEVFHERYGDDGKRTSRKRATDIPDGDAAIVEAAECGEAPMTKTCLEMPACTCTSCGQLFHQIFDHPYACRRHKGSFVAERNSKDATERRVWSCCAARVEAAPGCEFSCHGPCE
>KarSpeRossSea215091_rbh_TGME49_292120
MVMWHKPVGRKHANLMRILYVAICVARPQHVGKFSPLAASYNRSKLHHACGGAGAPQSSMSRKVLNISDGVIYIGEVNAHRRPHGEGVLLLADGAQHLGHFDAGHADGPGFYLAPTGLAFQGSWKQNLRTAAFISINTQGEVFHERYGDDGKRTSRKRATDIPDGDAAIVEAAECGEAPMTKTCLEMPACTCTSCGQLFHQIFDHPYACRRHKGSFVAERNSKDATERRVWSCCAARVEAAPGCEFSCHGPCE
>KarSpeRossSea230809_rbh_TGME49_292120
MGAAASEACNPTRQSPPGEANQERNGMLWARNDGQERVAGSLPVEDNPPLPRRFGASHDDSESAGSGSSTSAARPTREPGISHDDWEAVGGGRNPGSTPSPGGGRKLELKAIGDARHREHDHKDEDLLQRANELANKPCYFDLELGEAGPASIGHDHSSVRERRWHRFRSGATYDGEWLGGVRDGIGKQCWPDGTVYVGEWRRGRAHNRGEIRHYDGDIYTGEWVNGRAHGSGVFRHQGSHAIYEGEFRCDMREGVGVELWVDGSWYAGDFRKGVKQGHGEHRWPMLSGTYYVGSWRGNELAGPGRYFVKDGPSYQGQWMNSVIDGSGVYTWLSGQQYEGQYSMDRKHGFGILTCMDGDSQESFWNQGVGCDEDPTQGLGLRGSSISDRPFQLSYMT
>KarSpeRossSea230810_rbh_TGME49_292120
SVRERRWHRFRSGATYDGEWLGGVRDGVGKQCWPDGTVYVGEWRRGRAHNRGEIRHYDGDIYTGEWVNGRAHGCGVFRHQGSHAIYEGEFRCDMREGVGVELWVDGSWYAGDFRKGVKQGHGEHRWPMLSGTYYVGSWRGNELAGPGRYFVKDGPSYQGQWMNSVIDGSGVYTWLSGQQYEGQYSMDRKHGFGILTCMDGDSQEGFWNQGVWCDEDPTQGLGLRGSRISERPF
>KarSpeRossSea230811_rbh_TGME49_292120
RKGVKQGHGEHRWPMLSGTYYVGSWRGNELAGPGRYFVKDGPSYQGQWMNSVIDGSGVYTWLSGQQYEGQYSMDRKHGFGILTCMDGDSQEGFWNQGVWCDEDPTQGLGLRGSAT
>KarSpeRossSea234466_rbh_TGME49_292120
MLDVGDLVQDVMAEIRDETDEAAMAGLQEIGSVLQESATSKITHLLCSELARSTVAGVTAAPLLAQDAPRALLFIRECLRFSWRNTISPVDWQGLLALAEVVNDKIEHGKVDDNYKCLKDLFRAEDGGFSFLDLLFFETGPYCARVRLVAFRAALSMKTQLQHSKLDEALQKEIDSKLRARCLMDDWLAGLDTASSTFTWDNVVATLTFSSCHRLFWLQDAKRANQAFAAFAPEESKAWKDKSQALHRESKTCIETNLGQLLHKTSLWQEHIEDARQTAEKPQQMSMDEHVELKQAQKSCASLQDEEPADEVVLQMPPTEDDVHEAMADAVSPQPPLVDEMGQKTEAVLIPSRPIRIDDVVPSSKRLEDRQGICAPNARPLSKKPESSGCSCTCCGLRPPRQVASEGGPAINGEAFQQMKENLAEAIQYGGPRSGRVSDLTPKDGGLLALTVDVLSAAASEMERTVTSINPLKNSHTRDHAELFLFASQLAHVARVPDSAANWAESASHKMTELEAPLEDRATLMFVAAKLQSEDSKAEHMISQGFELAEQVHNDKTRGIIQSRGKMEQAAVVERKDPEQAKTLRQQAIGRILEVAPERLLDVCETDSKDAQLDREVAAAQVVALKAVAVQQAAAAHAEAQKVATAQAAGLRQVDNMEMECLLPGVSNERYMKPITYTGQVNQVGMRHGSGRARWNYLVEWKEDLTYSGEWKDDKFQGQGTLRYGEDSSYEGQFDDHQMHSQGRVQLMDGTVREGEFKHHAQWNTLTTDKNGKVVEKWVNGAVQPP
>KarSpeRossSea243012_rbh_TGME49_292120
QFREDKMDGNGTYKFADGRTFDGQWHQGHISGVGAMTWPDGSKYNGSYMKDLRHGEGVFTWPDGRIYSGQWKNGKQEGRGAMKNTQGLSVESQWVNGVSVEAQ
>KarSpeRossSea243017_rbh_TGME49_292120
FGSRFWLRLCKNVGNRHSLVLCRVSSLSIMSFYPCRCCEKAPDDDYRNADAPATLVFGEGDAGLVQAKSIRASALPKVDEVLDEQPEVEVKDGAKYTGQWLKTLWHGKGCLVRKDGSRYVGSFRNGRAHGQGLLVKANGNKYEGQWDQDRAHGHGKYFHEDGITYEGEWNQDEKCGVGKESWADGSCYSGKFLRGCKHGAGSYRAGTTPVVYDGQFREDKMDGDGTYKFSDGRTFVGQWHAGHMSGSGSMSWPNGSKYKGNYEIDLRHGDGIFTWPDGRVYSGQWNKGKQHGKGTMKSPQGISVEGQWVNGAEVFS
>KarSpeRossSea251068_rbh_TGME49_292120
MSNGFFGCKLCCKQSDPNNVKDAIEMPSIYNEDGAIFDKVIQRSVSPKGGDDAVEERPEQVVEGGAQYTGQWKGSVWHGKGILRRPDGSLYDGYFVDGRAQGQGRFQGMNGNVYEGQWDQDRAHGNGTYTHEDGSTYEGDWLEDEKSGIGIESWADGSRYEGGFVNGIK
>KarSpeRossSea257441_rbh_TGME49_292120
MAAPPERRCFVNAGQIYYGDVVNGADAEIVRHGQGLQITKGVTKDGEPIRLASYEGSWKNGRMTGSGVYRWSDGSSYEGAFRDGRLHGIGRLSWAEGSLYDGTWLEGEMTGQGRFNNAFDGIETEGIFCRNSIKQHDGTWVDVHKLRQEHHAAWLRIGALGAGVEGDMPLYRCAPGGLGSIVSDVLQQNLVPLILADTNCPEAVPDVASTSDYVASASPLWCLQEGPRGCTPRSTVYISFAALEKKRKRDYQQVFRKAIREALVEYQPFVLVFGAADEANPQDGEPLPPAWRLTEFFDPFCLPPHLFDLQHFHSSDGVAAFLPPEEKGASLRSAANASGPGLGGGSAEQDPSTAPAENAQPLPPPTVPILRFAIVSLGRVEADLDDNAVRMRIGRQFAAHVPLHRMAIIVVGGE
>KarSpeRossSea275197_rbh_TGME49_292120
PLEIAFDSAVCADCLGGELTWGLGYSCMYRSVLGSCKGRQICLARNSAMGTCHCNRAPKTQLDAGEYGAEAPFYAGCCTMSALSGDNVLRDTSSTACSTGPKCKDTVHNAHSQDPSGQIQDAHREVLQPPGELYEHAARVLSPGTDETWHGAGVLSWPDGRRYIGQFCHGVFDGEATMTWPDGRRYTGQYRQNKKHGDGDFLWSDGRQYSGQWSDGVRHGLGTYTNARGEKRAGYFSQDRPISWSGEVFRNDIGASLLFNEDTTVKLEKDTPKRLLRLGEEAPATHHILSKKEHPVQQRRSSPSHGGA
>KarSpeRossSea275198_rbh_TGME49_292120
PLEIAFDSAVCADCLGGELTWGLGYSCMYRSVLGSCKGRQICLARNSAMGTCHCNRAPKTQLDAGEYGAEAPFYAGCCTMSALSGDNVLRDTSSTACSTGPKCKDTVHNAHSQDPSGQIQDAHREVLQPPGFPSCRADPPGCRADSHQGPAWPAADAPSKSFAINEDGAVVVKGTDETWHGAGVLSWPDGRRYIGQFCHGVFDGEATMTWPDGRRYTGQYRQNKKHGDGDFLWSDGRQYSGQWSDGVRHGLGTYTNARGEKRAGYFSQDRPISWSGEVFRNDIGASLLFNEDNTVKLEKDTPRRLLRLGEEAPATHHVLSKKEHPVQQRRSSPSHGGA
>KarSpeRossSea278703_rbh_TGME49_292120
EDKMDGEGTCNFGDGRTFAGQWQDGHMNGVGTMSWPDGSSYHGSYMNDLRHGDGTFTWADGRVYRGQWKSGKQKGKGTLKGSRGASVECEWANGVQVDGVQVDGVQVEAQ
>KarSpeRossSea278704_rbh_TGME49_292120
EDKMDGEGTCNFGDGRTFAGQWQDGHMNGVGTMSWPDGSSYHGSYMNDLRHGDGTFTWADGRVYRGQWKSGKQKGKGTLKGSRGASVECEWANGVQVDGAQVDGVQVDGVQVDGVQVEAQ
>KarSpeRossSea278705_rbh_TGME49_292120
EDKMDGEGTCNFGDGRTFAGQWQDGHMNGVGTMSWPDGSSYHGSYMNDLRHGDGTFTWADGRVYRGQWKSGKQKGKGTLKGSRGASVECEWANGVQVDGAQVDGVQVDGVQVDGVQVDSVQVEAQ
>KarSpeRossSea287001_rbh_TGME49_292120
MTYQGQFVNEQMHGHGSCDFADGRTFTGGWEQGHISGQGRMTWPNGSEYTGEYVKDQKHGEGSFMWQDGRSFKGQWLCGKQHGVGVATDAQDNVVHGTWHHGRVLSSAAEKNQNSRQQRAQPMALGNESLGGGGTTPPHSLAR
>KarSpeRossSea295580_rbh_TGME49_292120
MSFLWDSLVQKTQCNACCGKDDLRGDKSTDIHDRSTSYSKAFMMEESVPTMAASPNTMALAEADFGDSSQLVERPMIEVEAGAQYKGQWLSQQKHGQGVLTRPDGQRYEGAFAGGRAHGYGTFQAANGNSYEGQWEQDRAHGFGKYVHADGSTYEGEWYQDEKFGRGIENWADGAHYEGEFFHGSKHGVGSYKSGTGIIYEGQFKHDKMDGEGQYKFVDGRRYEGQWQHGHMNGSGKMDWPNGSKHEGSYERDMKHGEGCFTWPDGRMYRGQWRNGKQDGVGVTIDRNNVQTKGEWRAGERVSTNKGDVRKENSGLSVPT
>KarSpeRossSea295581_rbh_TGME49_292120
MSFLWDSLVQKTQCNACCGKDDLRGDKSTDIHDRSTSSSKAFMMEESVPTMAASPNTMALAEADFGDSSQLVERPMIEVEAGAQYKGQWLSQQKHGQGVLTRPDGQRYEGAFAGGRAHGYGTFQAANGNSYEGQWEQDRAHGFGKYVHADGSTYEGEWYQDEKFGRGIENWADGAHYEGEFFHGSKHGVGSYKSGTGILYQGQFKQDKMDGEGQYKFVDGRRYEGQWQHGHMNGSGKMDWPNGSKHEGSYERDMKHGEGCFTWPDGRMYRGQWRNGKQDGVGVTIDRNNVQTKGEWRAGERVSTNKGDVRKENSGLSVPT
>KarSpeRossSea305715_rbh_TGME49_292120
MKAEVKKAAEEKEAAEEKEAADEKVQEAEAKATAAKATDKRAGVANMKTNIGKYPGGETRTAIYTGQVIEAGKPDGQGTFSYNDGGKYVGQFKDGEKDGQGKMTSVNGCEYEGHYKNGNMDGQGKFTGDNRTTFEGQ
>KarSpeRossSea305716_rbh_TGME49_292120
SSAEGANSTCKDVHPPEAVRQKAEPKKAAEEKEAADEKVQEAEAKATAAKATDKRAGVANMKTNIGKYPGGETRTAIYTGQVIEAGKPDGQGTFSYNDGGKYVGQFKDGEKDGQGKMTSVNGCEYEGHYKNGNMDGQGKFTGDNRTTFEGQ
>KarSpeRossSea305719_rbh_TGME49_292120
WLKLPKCFMSRIRSAIQRSAMAANFALVLAFVILPLSSAAVLRGQTLLGNGMQPEVVARTLSSVQDEWKAEADVFAECSGTTGLPGASIVNCADAPSSFGKSCSTVVSAIVQGSGGDKDVAKEYMEDVCSQKSMSGWHSTQCHSLALAVRGSMSADKYSNRLGFDSGKLCTGFWSGMLNDEKVRLTKEKAVKDEAEKKAAEEAAEQEKQDEEAKKKEADAKKVEEAKHAKEEAEAKAAEAAARLAQKKAEAKATQEAAKQKMEEAKAAEKEQAEAKKAAEEKEAADEKVKEAEAKATAAKATDNCAGVANMKTNIGKYPGGETRTAIYTGQVIEAGKPDGQGTFSYNDGGKYVGQFKDGEKDGQGKMTSVNGCEYEGHYKNGNMDGQGKFTGDNRTTFEGQ
>KarSpeRossSea348581_rbh_TGME49_292120
MGNLSAGGIVCCEKDQSGVITCCDKPSEDKGTQIVRSRPFGFPGLDPCGLSFPDGKLAEDQQQQQGLGLAAPPPDGNWAFQGRQPLQFPIEPREGDEEETYDDGSTYVGQLVQGKRHGHGVWTSPAEQYAGQWKHDHRDGQGRQTWQDGRVYEGQFQEGKFDGTGRMEWHTPQGLMVYDGAYVNDVKHGHGKYHWPDGRIYDGQWSQGKRWGQAVYVNSGGERREGIWKDDKLERWLDANDDRQPTEDADVAR
>KarSpeRossSea351527_rbh_TGME49_292120
DEPAMVAAGPPQPGKYVLAVGAQAAGGAGVQGLTFRVRLLCEGTVAKRAAQQLAGGLQYDGEWLGEHPCGQGRLTMPDGSAWAGQWWCGLRHGEGELSVPASAHWSAEPLALKGSWRAGLPWACEGLLPLRVAEPS
>KarSpeRossSea355320_rbh_TGME49_292120
MGQTNCGRETCRKDQCGGFSQTIWASDASGSTSQPEPGAGDASGGPIIEDAKAIALAATLANGEEGKDGAAAARKDKVLLPDGGTYEGSWIGSQKHGDGTLTLADGTWYTGQFKNDKRNGYGTYSYPKCTTYCGEWEDDLQAGHGVEQWKDGSVFEGQFRAGAKDGWGRFSWGNGCSYEGTFAKNDIHGEGSYTWPDGRWYSGKWLNNQMGPSGTMGWPDGRAYEGEFADGRKHGDGTHRWADGRSYTGQWFQGRQHGKGVAKTPQGNECRGVWQEGKFVQWFGDDSGQKDGLPPGEGYMEANSPDTSAMPKRRSPE
>KarSpeRossSea372861_rbh_TGME49_292120
MDEQHGEGHEVFPNRDTYQGQYVCGLKHGSGSFHWHTSGSFKGQFKEDQLHGEGCYIWDDGHKYDGQWVNNQMSGRGLFTGPDGRRYEGEYVCGLKEGVGVFTFSDGRAWEGQWQEGRQHGRGVIMNQDGLRRAGIWEKGKRISWDTPDDDIVKDSKLSAFTEDSTASTAAAEDSPAPAGDRVPDSAASSGDQPPGFASSLRRVPSK
>KarSpeRossSea389895_rbh_TGME49_292120
ESPISSPWANLLLEESPISSPGANLLLEESPISSPRHGPLEVMFCCLSAADDQFASIVQGTCCLSEANDQVLSIVVNAQPLLYCEREERDKYFYSNGVVYTERREERDKYVYSNGDVYTGQWVGSSRDGQGLQTWTDGR
>KarSpeRossSea389900_rbh_TGME49_292120
PISSPRSNLLLEQSPVSSPGSNLLGQSPISSPRSDLLLEQSPISSPGSDLLLEESPISSPRRLPLEGMFCCLSAGDDQVFSIVQGTCCLSEANDQVLSIVVNAQPLLYCEREERDKYFYSNGVVYTERREERDKYVYSNGDVYTGQWVGSSRDGQGLQTWTDGR
>KarSpeRossSea394810_rbh_TGME49_292120
MAPVFPIDPQIAASLSQFKCDSEDGFSLPEPAKTSPRHFHAISLEQFKSSSTPATSSRENSRDTRYECWDNQCCHEVPQKSLAVCTPLMPTLDQNCLTSTGEKGCKDSCSDSCDTDEWQWYARWLRSSGVPSWLSFACCEEKTMSGPQQAIKLRTLIADASLEHAERTAGLQECGPYMPRRASGVQENHKAKRQFLVQEPAIPLPLPEGMEQRMRQAVPEVGEFQEETEREYTEVELESDAVNYRGQWLGKSKHGEGMLAFSDGRSYEGQFAHDLADGHGKLTLSSGATLESNWVKGKAEGCGRYSHQGQSLSPTLPLCMYREFISTRSQK
>KarSpeRossSea406992_rbh_TGME49_292120
WLKRFKLYKHFPLPIQSATHNCGHCRGGAEPNMDVAPSDSLAEGASRCWRVRTRIHPEKFDAGLAQVIPSGPSGCDQHHSSSASPSGSQAATGKRIAVITYPNGSIYEGQLCDIKRHGHGTLTLADGTKYVAEWRNDTRHGEGAEFCVDGTCFIGSYAHGLRSGHGVMTWPEGSKYSGQFVRGKANGEGHLLRTDGSVYKGNFVDDCMAGHGTMQWKDGVEYLGQFVCNRREGIGKMKWITGRWKSYDGGWKDGKQHGCGTLVDQNGHEFRGVFQWAKLVRWEESTNADSELSLEEMAPVPSYWTNQALSIGFSCRTEVSETFQDQIQRLLDGTFCTVRTRDRYGAVPIRLRLLKVHRVENLDMWTRYVRAKARVVAKRPDGVCSVKELDGSPDSGSVRTQEIMDSKHAEHLDVNNNEFYLWHGTTPEGAIGISTEGFKLSFAGSHAGTYFGRGCYFAECSSKSDEYARAGDSIFAGVFALLLCRVTCGSLFRTIVPDPVAIDTALATGDYDSVLGDREASVGTYREFVVYDENLVYPEYVVLYERKFETSIDS
>KarSpeRossSea406993_rbh_TGME49_292120
ESKPSSEGERHRETEIDINLSLASTFPPRCWRVRTRIHPEKFDAGLAQVIPSGPSGCDQHHSSSASPSGSQAATGKRIAVITYPNGSIYEGQLCDIKRHGHGTLTLADGTKYVAEWRNDTRHGEGAEFCVDGTCFIGSYAHGLRSGHGVMTWPEGSKYSGQFVRGKANGEGHLLRTDGSVYKGNFVDDCMAGHGTMQWKDGVEYLGQFVCNRREGIGKMKWITGRWKSYDGGWKDGKQHGCGTLVDQNGHEFRGVFQWAKLVRWEESTNADSELSLEEMAPVPSYWTNQALSIGFSCRTEVSETFQDQIQRLLDGTFCTVRTRDRYGAVPIRLRLLKVHRVENLDMWTRYVRAKARVVAKRPDGVCSVKELDGSPDSGSVRTQEIMDSKHAEHLDVNNNEFYLWHGTTPEGAIGISTEGFKLSFAGSHAGTYFGRGCYFAECSSKSDEYARAGDSIFAGVFALLLCRVTCGSLFRTIVPDPVAIDTALATGDYDSVLGDREASVGTYREFVVYDENLVYPEYVVLYERKFETSIDS
>KarSpeRossSea406994_rbh_TGME49_292120
WLKRFKLYKHFPLPIQSATHNCGHCRGGAEPNMDVAPSDSLAEGITTTDAASSLAIPSLPMRCCRCWRVRTRIHPEKFDAGLAQVIPSGPSGCDQHHSSSASPSGSQAATGKRIAVITYPNGSIYEGQLCDIKRHGHGTLTLADGTKYVAEWRNDTRHGEGAEFCVDGTCFIGSYAHGLRSGHGVMTWPEGSKYSGQFVRGKANGEGHLLRTDGSVYKGNFVDDCMAGHGTMQWKDGVEYLGQFVCNRREGIGKMKWITGRWKSYDGGWKDGKQHGCGTLVDQNGHEFRGVFQWAKLVRWEESTNADSELSLEEMAPVPSYWTNQALSIGFSCRTEVSETFQDQIQRLLDGTFCTVRTRDRYGAVPIRLRLLKVHRVENLDMWTRYVRAKARVVAKRPDGVCSVKELDGSPDSGSVRTQEIMDSKHAEHLDVNNNEFYLWHGTTPEGAIGISTEGFKLSFAGSHAGTYFGRGCYFAECSSKSDEYARAGDSIFAGVFALLLCRVTCGSLFRTIVPDPVAIDTALATGDYDSVLGDREASVGTYREFVVYDENLVYPEYVVLYERKFETSIDS
>KarSpeRossSea413715_rbh_TGME49_292120
MSGGFFGCCKQHSDPNEVKDASEKPSRSNDDGLGIGALNAPNATAKGGSDVEERPEEEVEGGARYAGQWKGSTWHGKGVLTRPDGSCYDGYFVEGRAQGQGRFR
>KarSpeRossSea418558_rbh_TGME49_292120
FGSSPGFARPCHGRAVTTARWHAPMGASSGACCSGSQGQGDDKCCSSNKDLSNQIGAPVAGKPLPSSEVLGIDSLQSPGWDTKAEISDSADGGGTALAIKGAIPGGDSAAGGREEHQNVTYGDGSQYMGQIVDGKRHGQGKWESKSGMYEGQWQADVQHGKGRQTWSDGRVYDGHFQSGRFAGSGRMVWETQKGLLTYEGSYQDDLKHGKGKFVWADGRTYDGYWERGKRHGRGTYTNSRLEQKIGYWVDDKFERWEDINDAKDVSSLQPVAVESNPNLNNKSPA
>KarSpeRossSea435767_rbh_TGME49_292120
EGDWLEDEKSGIGIESWADGSRYEGGFVNGIKHGLGSYRAGNGDKAYKGQFHQDQMHGDGTYTFADGRCYTGQWQSGHMSGEGAMQWSDGSKFKGGYKKDLRQGEGTFTWSDGRVYQGQWKNGKQEGSGAMTDTSGTA
>KryFolCCMP1326006992_rbh_TGME49_292120
EAPFSGVAVSSDGQHRCGDFCGAGTSAPPAVYFDLDVVEFASPIFARPLPAGTRASHVFRSGAVYSGQWMGLHRHGVGTQTWRDGSSYAGSWRGNKAEGRGIFTFADGVVYIGEWRNNNFHGVGAYRGGSETLYLGEWRDGSRSGLGVEETGGAPVTWYGGNFRNGVKEGFGTCIWPDGSEYAGQWRENX
>KryFolCCMP1326016374_rbh_TGME49_292120
RVRGAVSPMLVRLLASAGVPDDALLSVRAGATRRQAAVTARKPLKFAPADMADGELKVDLLQKIGHASICLKPSQQCVQYKVVLNEETQTTCELVVGESAELQQFVAGLGAEEHPLEQDVPVPVKPFMSARDSQEYLESIGVLQFVQRVLQQVVKTRPRKPYEFIAKQFMRGFDLPPQVDGSSQTESSEVEKDEAAPPPREAETGPVKVEKEESGASAEEAEALPVKIDMAVQTEVVELPQAHVVPPESPKSFEATSTRRGYPAEAEPSILSDTARKVTDLDVDYTGFGYREFPASGDIYEGEFLQGKRHGTGKYQFSIGDIYSGQWRGDVMHGQGSMHYHEGMYYEGQWLNGKHHGTGRYVWINEHEEYEGEFREDELYGFGRYIYANDEVYEGEFVNSVKHGRGKHYCADGSVAFEGMFSNGLPETADGSSLQEATAGMSLASRQPEASVVSDAEPKAEADTSQEAQKDPPALPQVAVAKEDPATEEKAAAPKPTDNQDVDDDASSIGSDGIX
>KryFolCCMP1326017875_rbh_TGME49_292120
XGRHGPRVVAIPIPEPFGACCCSDDDRQEASTLEPYHNHHYQEVHALVDATMAARPGPSQDPTASDGPGAYIPAEEVGSSVGLDSLKLTGYNDQAYDDQAYSDEAYNDQAFAGQAYSDHDFKDRAFRDEVEEATDLQECPKVEQAVQADTLAVPRRNTASTVGCESSTSPAAVSRKQLERLEQAGDIVEGGARYSGEWRGAYRHGRGVFTRPDGSRYEGAFEDGFAHGYGTYVAADGSRYEGQWRRDQAHGKGKYTYADGSTYDGQWREDQRCGWGVEVCKASRYEGEFFGGLRHGRGTFDAGVASFVGQFKFGMMDGQGRFRFEDGRTYSGQWWRNSIDGTGVMDWPEGSRYEGSFLSGMRHGDGTFMWADGRIYRGQWCNGRQDGTGVLTSSTGEKHKGTWRSGX
>KryFolCCMP1326023288_rbh_TGME49_292120
XQARLAQTRSTPVARGGTGGRMSSMVMVRAAHGGAAATRFQEATRVPDEALHKDRRFREEERETEASGNFLVDAVGAAGALLMSAMASADTLLKPKCCCADETDGQRFEVYDRPIGRVSEDVAPVAPFPTILQPPVAPPKSPASRTASEQLRASLLKSPASRTASEQLPAVPPRPPSPAEGVVCGALVVGAMGSDQLSAGSRPQDPPASPMDRDVPWKSDGVIASLIASSRHGAAIDGAPAETLEERKEVNLEDGSRYMGTWLGEKRHGRGVLLAASGDNYTGQFRDDMAHGRGTLVEPHGSRFQGQWDCGMKHGHGTYVHSDGTTYDGQWVRDRKCGTGTESWPDGAVYQGEFSNGCKQGVGVYKGHGVEYEGQFEEDTMHGAGCYTFASGRRYVGRWVGGHMQGRGRMEWPDGSVYDGGFLNDKKHGEGTFTDASGISFSGGWFQGKQHGKGISSDGNGLLESQIWEHGELVSKQPLPQGVNASGSDTDPEDGA
>KryFolCCMP1326033451_rbh_TGME49_292120
XAAAATVAATEVREATKDSEDEEVSQVPTDEPEDDEPVDESWRQRMKEMSDYSDEESAGNGGEDSGEDSDDNPRGSQDEDRHKRDMDMLLQTQTIVAQPKSKAVEPEAEESLEPSLEPSLASEHSAMGHAVEEEGAAVVAETSAQEAVAQTPQAASKLPASEPVGEKQPSKEFPEHTWIVQTKRTCTSRIAHKRSGLDVEVCKKMCLERGWGAFVVAEGYAAFYAETGPTCQENAKDCKESTLYLCYIGKERLVASTSPPGKKSSTFMSRMFGASPKNSSGGEGTSGVSILKEDIDNYDDKWYSNQLKKLSREGVSCTKVGTNGKPYDRRIHVDDRNMQVEIRGGRSGATGIMLDDLVDLRKGFASVEFDQFVVRVKKERDVPLMDLAERSLVLQTPHRTFSLLFNSVSVRTMVGYCMLFLLRSKNRGMMAETSVGGNVAASRGPKQGHGTAKYPNRSTYTGQFMNHMRHGKGTLTLSDGTLYEAEWRNDDRHGPGREKVPDGTVFEGSYINGMRHGPGVMTWPEGSRYSGQFERGRANGEGELLRTDGSVYTGHFHEDCMSGEGTMRWPDGVEYTGQFASNRREGFGRMQWQTGRWKSYVGQWKDGMQHGRGTLSDHEGIDYRGVXQGREARALGGVLKATGRHALARAGEGRPLSELLRAHARSAACHPGX
>KryFolCCMP1326045528_rbh_TGME49_292120
XQARLAQTRSTPVARGGTGGRMSSMVMVRAAHGGAAATRFQEATRVPDEALHKDRRFREEERETEASGNFLVDAVGAAGALLMSAMASADTLLKPKCCCADETDGQRFEVYDRPIGRVSEDVAPVAPFPTILQPPVAPPKSPASRTASEQLPAXPPRPPSPAEGVVCGALVVGAMGSDQLSAGSRPQDPPASPMDRDVPWKSDGVIASLIASSRHGAAIDGAPAETLEERKEVNLEDGSRYMGTWLGEKRHGRGVLLAASGDNYTGQFRDDMAHGRGTLVEPHGSRFQGQWDCGMKHGHGTYVHSDGTTYDGQWVRDRKCGTGTESWPDGAVYQGEFSNGCKQGVGVYKGHGVEYEGQFEEDTMHGAGCYTFASGRRYVGRWVGGHMQGRGRMEWPDGSVYDGGFLNDKKHGEGTFTDASGISFSGGWFQGKQHGKGISSDGNGLLESQIWEHGELVSKQPLPQGVNASGSDTDPEDGA
>KryFolCCMP1326046068_rbh_TGME49_292120
XLLASAGVPDDALLSVRAGATRRQAAVTARKPLKFAPADMADGELKVDLLQKIGHASICLKPSQQCVQYKVVLNEEKELQQFVAGLGAEEHPLEQDVPVPVKPFMSARDSQEYLESIGVLQFVQRVLQQVVKTRPRKPYEFIAKQFMRGFDLPPQVDGSSQTESSEVEKDEAAPPPREAETGPVKVEKEXEAAPPPIEAEALPVKIDMAVQTEVVELPQAHVVPPESPKSFEATSTRRGYPAEAEPSILSDTARKVTDLDVDYTGFGYREFPASGDIYEGEFLQGKRHGTGKYQFSIGDIYSGQWRGDVMHGQGSMHYHEGMYYEGQWLNGKHHGTGRYVWINEHEEYEGEFREDELYGFGRYIYANDEVYEGEFVNSVKHGRGKHYCADGSVAFEGMFSNGLPETADGSSLQEATAGMSLASRQPEASVVSDAEPKAEADTSQEAQKDPPALPQVAVAKEDPATEEKAAAPKPTDNQDVDDDASSIGSDGIX
>KryFolCCMP1326048762_rbh_TGME49_292120
DGYSYIGQWRGQVRHGLGVLESRPDGTRYDGYFVDGQAHGRGVFTGADGSSYNGEWDRDTMHGYGKYVDVDGSIYEGEWSQDAKSGRGIEIYSDGARYEGEFWMGGKHGAGIYRTGTGVEYEGQYAHDTMDGEGRYKFADGRAYSGQWQGGHMHGNGKMVWPDGSRYEGGYFRDKKQGEALSLGRIYSGQWLAGQPHGVGVFVDADGEEKHQEYDRGVLVHEEGEDASHTVLQYDNRATPPKRQEAQAPEVQPDDAEAEAAAFAAVWAEAS
>KryFolCCMP1326049563_rbh_TGME49_292120
VRLLASAGVPDDALLSVRAGATRRQAAVTARKPLKFAPADMADGELKVDLLQKIGHASICLKPSQQCVQYKVVLNEETQTTCELVVGEARTELQQFVAGLGAEEHPLEQDVPVPVKPFMSARDSQEYLESIGVLQFVQRVLQQVVKTRPRKPYEFIAKQFMRGFDLPPQVDGSSQTESSEVEKDEAAPPPREAETGPVKVEKEXEAAPPPIEAEALPVKIDMAVQTEVVELPQAHVVPPESPKSFEATSTRRGYPAEAEPSILSDTARKVTDLDVDYTGFGYREFPASGDIYEGEFLQGKRHGTGKYQFSIGDIYSGQWRGDVMHGQGSMHYHEGMYYEGQWLNGKHHGTGRYVWINEHEEYEGEFREDELYGFGRYIYANDEVYEGEFVNSVKHGRGKHYCADGSVAFEGMFSNGLPETADGSSLQEATAGMSLASRQPEASVVSDAEPKAEADTSQEAQKDPPALPQVAVAKEDPATEEKAAAPKPTDNQDVDDDASSIGSDGI
>KryFolCCMP1326054107_rbh_TGME49_292120
RDPADGDLASWRALGAQRLPPACRPAMILRGEADASVADGSLGRLGSCCSRCRRPKVAVEPDAAPVVPFATAELRTKNDVQVTYPNQTTYCGQFKDGKRHGRGVWIDAQGTKHDAEWRDDKRQGKGTEIYIDGTRFVGNYVDDLRSGHGKMTWPEGSKYEGQFSRGKANGEGVLQRTDGSVYRGQFLEDSMSGNGCMQWRDGVKYVGQFVANRREGVGKMTWISGKWHTFEGTWRNGMQHGRGTLVDHNGHIFHGIFQWGKLVRWCDDKNNVDEDNPFRPPEAPSYWTNQDLSIVCNQRTEVSDAFRERIQHVLDGTFNGVRTRDRSGNVPTSLRLVKCHRVENSTIWARYQRAKEQVRERRPDKVTPVSELSGEGGSPVKTGEFLGDDIVQHLDHDVNEHYLWHGTTPAGAIGISTDGFKLKLAGTHAGTFFGNGCYFAESSSKSDEYAREGSDLLAGVYALLLCRVTCGSLFRTTQPDETAIQNALRSGDYDAVLGDREASVGTYREFVIYEEDLAYPEYVVLYERKFDAL
>KryFolCCMP1326059435_rbh_TGME49_292120
XRPPLVAMDVGGRRCFRVAGQIYYGDVLEDAEGRCTRHGQGVQIFTATTVTGEALVWGKYTGGWKKDRMTGSGSYRWSDGSAYEGGMLDGKLHGHGRFTWPEGSWYDGVWCQSEMHGQGSFFNAYDGYPIHGQIVRNCIQMPDGCWVNLANRRAQRRAERLRIGAPPPLPKAVALADEHGLVPVAFCRSPQDLGEIAAAVLRGSGSKVPLILADFSCPPAGGSYGSAAPLWCLELGDNGCNPSTTVHMERAVIEKRRKRDHASLFIDAIRESLLTYKPFCLVFGEEEEEGKLPMTHSLDNFFDPLSLPSDLFDLPHLHAHGALRRFLHPEKRDLLAAEVSETETAGESAPPTSPPPVLHLLRFAIVSQRRIPCGVSEDDIRAHVAHRFADHIPIHRVSVLVVSGXELSD
>KryFolCCMP1326080904_rbh_TGME49_292120
XAAILSALECAPCCSDRDDIVADNLRVTARRPDDEEEPVEPWRTRRASVFRDPQRAGPSPWWSSGEQEHLLGEQRSKEKQLGEKELAQQQGQQPQMLQENQLQEDQLQVQVEQPLRTHEQQVVEAPVPQDPAQAPSPFVTEEGPASVADSWKGSALSRLNNSSGDADGDSLEARSEVELADGYSYIGQWRGQVRHGLGVLESRPDGTRYDGYFVDGQAHGRGVFTGADGSSYNGEWDRDTMHGYGKYVDVDGSIYEGEWSQDAKSGRGIEIYSDGARYEGEFWMGGKHGAGIYRTGTGVEYEGQYAHDTMDGEGRYKFADGRAYSGQWQGGHMHGNGKMVWPDGSRYEGGYFRDKKQGEGTLTWPDGRIYSGQWLAGQPHGVGVFVDADGEEKHQEYDRGVLVHEEGEDASHTVLQYDNRATPPKRQEAQAPEVQPDDAEAEAAAFAAVWAEAS
>KryFolCCMP1326085300_rbh_TGME49_292120
XDVLEDAEGRCTRHGQGVQIFTATTVTGEALVWGKYTGGWKKDRMTGSGSYRWSDGSAYEGGMLDGKLHGHGRFTWPEGSWYDGVWCQSEMHGQGSFFNAYDGYPIHGQIVRNCIQMPDGCWVNLANRRAQRRAERLRIGAPPPLPKAVALADEHGLVPVAFCRSPQDLGEIAAAVLRGSGSKVPLILADFSCPPAGGSYGSAAPLWCLELGDNGCNPSTTVHMERAVIEKRRKRDHASLFIDAIRESLLTYKPFCLVFGEEEEEGKLPMTHSLDNFFDPLSLPSDLFDLPHLHAHGALRRFLHPEKRDLIRFAIVSQRRIPCGVSEDDIRAHVAHRFADHIPIHRVSVLX
>KryFolCCMP1326089040_rbh_TGME49_292120
XAAEAPVVEALVRDHVKSIVEDAADESLEGSAEVSRIVDDLLLDDVEDEDEDDEIQEDTWKEHVKDVDESSDESDQETHCDDVAGGDIEELESQFSPAPEAAPQEAPDSAPQVLCSACGGTVHAGDNFCRSCGAKVRGSAPVDTPAAVAGSAPLAAGAAAAAVVSEPCRDPEITTAAAVEQPKAVTCATSSGRGXASPASKDPGKVGKKQSLMSRLFYGQVSRNNTVLEPVSGASARSVLSMDISKFDEACVQRWTQRLSRDGLTCTKIATNGKLYERKLHIDARNMMVEVRQGRSGTTGISMDDIVDLCEGLAGPDLDKFCNRFRKDIVPGELAKRALVIRTPVRTFSFLFSAVSHRENVCQVIVYLLKTKNRGVMAQRGAAPSKPPKEGTATVTYDNNSTYTGEFQGHRRHGRGTLTLSDGSTYECEWRNDERHGQGKEKWLDGTIFVGSYVKGMRSGYGEMTWPEGSKYSGQFERGRANGQGELLRTDGSVYRGQFSEDAMSGQGTMTWKDGVEYVGRFLNNKRDGYGKMVWTSGKWKSYDGQWKAGMQHGKGTLTDHDNASFTGFFAGGKLERWAEE
>KryFolCCMP1326097449_rbh_TGME49_292120
MAFLPSPLYRLCCSEDRSLEPQHVYEEHRRRSPIFEEEPVEHGRWMGYAAARSIGASPHHAPARPTDTIPRCAGAWSHETARFASMRSSCAAPQYMAAHPGFCPQVFASSSFHGAPLSPGHGACEVPQVALGQSDAPSFDPAHGGEGQLVERPEVEIEGGARYRGQWLNMRRHGRGVLTRPDGQRYEGEFSDNRAHGRGLFQTTNGKTYDGEWEADRAHGYGKYVHMDGSSYEGEWRRDEKCGRGEETWADGSRYTGEFRFGSKHGEGAYTSAKGVAYEGQFRLDKMEGEGSYRFADGRVFRGQWRDGHMHGTGKMEWPNGSSYTGGYERDMKSGEGTFVWPDGRVYRGQWKSGKQHGHGKTVDSSGLESEGEWLNGERASF
>KryFolCCMP1326103997_rbh_TGME49_292120
RDIRDHTGPLHASSFEEHEVSALSAAKRSQGGPGAAPDPAGGGLVDRPEVVIEGGARYTGQWRGQMRHGRGFLTKPDGQTYDGEFADGVPHGYGVFTAANGNRYEGQWHRDQAHGHGKFVHVDGSSYEGQWCEDEKSGHGVEIWADGASYEGQFLKGSKHGSGTYKCDNGIEYTGQFFDDRMDGEGTYKFLDGRVYEGQWKQGHMHGRGKMTWTSGSTYEGQYDMDIKSGEGKYTWPNGQVYSGQWKAGKQDGHGEFTDANGVKTAGLWSAGKPVDQSIXMSRAEPPPPLAARRARARACVFPFASPRLGATAWNSGVAPGSRLRM
>KryFolCCMP1326106476_rbh_TGME49_292120
XSAYRDDRDDYKYWKDEAERLQQCLDKQNRQLEXLWKLLVPRNKILLEQAIAKQESIQTKYCHMEAQYKEQKELVQQLQVTNEALVQNHKALEQENHQLQEQQSPASSDILAHTNSPMDCQMENYDPSVLEVVIPLDDPNGPLRKLVRDGFKFVVEWEWTSKTGRYGMYTGWLDLTGNPHGHGTLRIEDGSIYDGDWKRGLRDGTGVYTSIDGDLYRGSWRNDKQHGRGCYVWPDGQIYTGDYVDGLRKGKGIETWPHGAKYEGEYHDDRRNGLGTYWYADGRCYSGEYKDDRPDGQGKQTDSDGSVLYDGDGIWENSSMVDKLDSGQSENSSNSKERNGVASISPSFSQX
>KryFolCCMP1326112205_rbh_TGME49_292120
XGARPLQPDAPPSAQAWESAPQPAARQPYVRAKRRRFGPMAAQQGPSLAGFWRSVLDTVTCRADGPVCRATCTGKTPEDGRTFALFGPLRGNEGRGVRKDSDASGCGDDPDEALDDEGVEWLPPTYIEGGARYTGQWRSKMRHGEGVLEQPDGGRYEGRFRYGKAHGHGCFVAANGNSYDGQWRDNCAHGEGTYTKANKGVYKGQWVRDQKSGNGSERWADGSCYNGQYLNGKKHGRGVYWSPDGMSYEGKFRNDRMDGDGSYLFSDGRTYVGQWREGQMSGRGKMSWPSGAVYEGGYANGVKSGEGMFTWPDGRIHQGQWSAGLEHGAGMFVDVGGLITRGTWRHGTLVKPEEERQPTSPSSSVAKGSADVAEVESDGSESVRETSCGSAGVYAVC
>KryFolCCMP1326130030_rbh_TGME49_292120
XDDQEEDLGDETWRQFLEETGGDGSDEDSDPAPAGDDGEDSGEDSDDAPGEGGPDLDRHKRDMDMLIRTHQKITSQPKGKAGGAEETSTVAPSEAAAAAESEDAAGKSEEAAASAAGGDADEAASKATGVEALTPGKASGKEIPEHSWVVLPNKAYTPQRSVLKCLFKDVEVCKKKCLDQGWGAFSVIDGQATFCTENAPTCKDGAKDSKNGTLYLCYVGDERLVAPVSPQGKKKSSTSFMSWMFGSSQKGGSGEGPSGISILKEDIDNRDDAWYNHQLNKLSKDGINCTKVGTNGKPYDRRILLDARNMQIEIRGGRSGTTGIMLDDLVDLRKGFASVEFTQFIARVKEASQSTDLAERSLVLQTPHRTISLLFSSANTRTTVGHCMLFLLRSKNRGLMAKSHAGGNAVASKGPKQGHGTATYPNKSSYTGEFMNHMRHGKGTLTLSDGTLYEAEWRNDERHGQGKEFVPDGTLFVGSYVKGMRHGQGVMTWPEGSKYSGQFENGRANGQGELLRTDGSIYKGEFQEDCMSGEGVMKWPDGVQYTGQFVANRREGFGRMQWTSGRWKSYEGRWNDGMQHDRGTLCDHDGGEFKGIFKAGKLXALGGAVRPSAVAATVRFAGCGRLPGAGKRALARAPSAGATGVCPPALVRAAPSTPNHRLSS
>KryFolCCMP1326134957_rbh_TGME49_292120
XEEWEGEEGGEEAAQQGSTAQQRDQSEAADATRTVEPTPEQEQAAVAKATASAPADQGAGPALGRGSPAKRREPPGIVPQQCLLAQQPATQDVDPEVGAIYEGETRGSEKHGQGRLIFPDGSMYEGEFEHDRQHGQGKYVFNNGSVYEGEWRNGLQEGEGIERLXXGSVFEGQFENGDKNGLGKFTWATGGCYEGQFRSNDMHGQGTYQWSDGRSYTGEWRHNSMGPRGIMQWTDGRKYEGEFLNGKKHGEGQLVWPDGRSYTGQWANGQQHGTGLAITARGLARCSEWNHGSFVKWLEDPPEDRQKDDSRRARSGAPPGVRARVVRATVAACIASAQGPX
>KryFolCCMP1326136546_rbh_TGME49_292120
XENAPTCKDGAKDSKNGTLYLCYVGDERLVAPVSPQGKKKSSTSFMSWMFGSSQKGGSGEGPSGISILKEDIDNRDDAWYNHQLNKLSKDGINCTKVGTNGKPYDRRILLDARNMQIEIRGGRSGTTGIMLDDLVDLRKGFAYTVHRPGEGGVTVHGLGGAIIGTADATPDYLVAVQLGQHAHDGGPLHALPVALEERGLMAKSHAGGNAVASKGPKQGHGTATYPNKSSYTGEFMNHMRHGKGTLTLSDGTLYEAEWRNDERHGQGKEFVPDGTLFVGSYVKGMRHGQGVMTWPEGSKYSGQFENGRANGQGELLRTDGSIYKGEFQEDCMSGEGVMKWPDGVQYTGQFVANRREGFGRMQWTSGRWKSYEGRWNDGMQHDRGTLCDHDGGEFKGIFKAGKLXALGGAVRPSAVAATVRFAGCGRLPGAGKRALARAPSAGATGVCPPALVRAAPSTPNHASPP
>KryFolCCMP1326145054_rbh_TGME49_292120
XKLLVPRNKILLEQAIAKQESIQTKYCHMEAQYKEQKELVQQLQVTNEALVQNHKALEQENHQLQEQQSPASSDILAHTNSPXNYDPSVLEVVIPLDDPNGPLRKLVRDGFKFVVEWEWTSKTGRYGMYTGWLDLTGNPHGHGTLRIEDGSIYDGDWKRGLRDGTGVYTSIDGDLYRGSWRNDKQHGRGCYVWPDGQIYTGDYVDGLRKGKGIETWPHGAKYEGEYHDDRRNGLGTYWYADGRCYSGEYKDDRPDGQGKQTDSDGSVLYDGEWNLGEFING
>KryFolCCMP1326146928_rbh_TGME49_292120
IRDAAGQALPGSSLEEDEVSAPYAGKHLPTGAPVATSRSAAASDLVERPEVQVEDGATYRGQWLGGRRHGRGVLKKRDGQTYEGEFADGVPHGRGVFRAANGNMYEGQWHRDX
>LanAbb007398_rbh_TGME49_292120
XREGAEEVDLPKGMKYTGGWANGKQQGIGSMKYSDNSSYLGEYNAGKAEGHGCYTAKDG
>LanAbb007737_rbh_TGME49_292120
XEVDLPKGMKYTGGWANGKQQGIGLMKYSDSSSYLGEYNAGKAEGHGCYTAKDGSKYEGLX
>LanAbb008589_rbh_TGME49_292120
LGEYNAGKAEGHGCYTAKDGSKYEGLCKEGKANGYGIYTFKDGSKYWGPFEDD
>LecTuz021358_rbh_TGME49_292120
GGINAEYMGADKRLYVGEWKNNHMEGRGRMSWPDGRCYEGDYVKDKKQGYGVYTWPDGRRYEGGWIDGRQDGVALFYNAKGLLRRGEWNKGTRVRWLTPSPIESQTQENSSQQQNPSSTAQPVERFDNPQLHGSNSTPPDGSDAKVSSSKKKKKKKKKKVLCVD
>LepChlNIES1868001039_rbh_TGME49_292120
MGDSLKTLFGCQPCCSDKGKDLEESGTAPTSLVGDETALPVKSIDQQLVEHPEMEIEGGRYKGQWLGRQCHGQGKLSRQDGSWYEGTLVSGRAHGHGKFVASNGNVYEGQWDQDRAHGRGKYVHEDGSYYDGNWLSDEKHGHGYERWADGSSYEGYFEGGNKHGEGSYTSTAGQLVYKGQFDKDKMHGQGRYNFSDGRVYEGTWVNGQMNGQGNMQWPDGSRYVGNYTKDQRDGEGTLSWPDGRMYKGQWYGGKQHGNGVMVSTRGEESRGSWRMGVQVS*
>LepChlNIES1868001953_rbh_TGME49_292120
FFFGSSASVLAASAGMVESLKNLFDCQPCCSDAGGAEDTHPVSAILLGDEAALPLKIVEEQLVERPETEIDGGTYKGQWLGDNCHGQGILSRPDGSWYEGSLVQGRAHGHGKFVAPNGNVYVGQWDQDRAHGEGKYVHEDESYYEGQWDFDDKHGRGYERWADGSSYDGHFEGGFKHGEGSYTSAAGKLVYKGEFEKDKMHGQGTYHFCDGRVYEGTWIAGKMHGHGNMLWPDGSRYIGNYSLDQRDGEGSLFWPDGHVYKGQWSGGKQHGDSVMVSSSGEESRGRWNMGVQLTD*
>LepChlNIES1868003034_rbh_TGME49_292120
MAEESSGDGPSFWQTLLNTLSCKPTPTVESPLCRPSLACKVCHGSVGDLPTDNALKDDKQVVLFGSSPTADRDADAGADGGEAAVEQFERRPTQVIEGGARYSGQWCRHLRHGEGVLERPDGGRYEGSFRDGCAHGHGRFTAMNGNVYEGQWENDRAHGQGIYIHATGNTYKGQWCKDQKSGTGSEMWTDGSRYDGEYQRGKKHGNGTYRSADGISYEGQFRRDRMDGEGTYVFADGRTYIGQWQAGHMTGHGKMSWPSGATYEGGYMNDVKNGEGVFTWNDGRVYRGQWKDGRQDGTGMTKDPNGQVAQGIWRNGEKVDMSKDLASNGASKGSADAAKQQMDATNGSNAGPPSATPIRTSLATSPQMTSTRYGVP*
>LepChlNIES1868004770_rbh_TGME49_292120
MAIFETLWNTVFPDLKCLMCCSTEEELRRDADAALHVAQCERGNGGVFFDGDNDRVASKPRSSMPSRSPMPSRDDPTIEPPFAAAKDACPCESIDLEHRPRAWLHSESAWYTGQWQNGEVHGTGKLERQDGQNYEGNFSAGQRHGWGVLTAADGSIYEGQWVFGLAQGSGKYSRADGSTYEGEWHQDEKAGRGIEIWSQGDHYEGEFHNGKRHGAGIYYLAAGAVYEGQFTEDKMEGEGHYSCNDGSSYSGQWKNGQMVGHGKVIWPNGMQFEGCYMNGERHGEGTFIWADGRMYRGQWRDDEQDGQGVMIDAEGVEREGEWSRGKRVK*
>LepChlNIES1868004995_rbh_TGME49_292120
MASPLALWGRCGCKPCCESKDEEDKFVMVDTSPAAMFHEDSSSSTSKPKAKLTEMSLEHRPETTIDGGAKYEGQWLGAHFHGNGKLSLLDGSSYEGQFVKGRAQGQGKFQAFNGDSYEGEWDRDRAHGRGKYLHSDKSTYDGEWCQDEKCGEGVEKYSDGSAYSGQFLHGSKHGQGTYLSTTGDILFKGQMEHDKMHGEGEYHFTDGRKYKGQWYFGQMNGEGEMEWPDGSKYKGGMAKDLRQGEGTLTWPDGRTYKGQWSNGVQDGLGTVVEKDGTEVTGKWNKGLLEGDEAEATGNSNGI*
>LepChlNIES1868007531_rbh_TGME49_292120
MATFLSSSVVACAGQDENREARIRSQRQLFSCCKCWKGKVLPSHINADSVVPIPSSAQPTASSTSDSSSITAASSEIATINYPDASKYEGQLVDGKRHGRGTMTLADGTKHVAEWRNDRRHGEGSEIFPDGSRFTGCYAEGLRSGHGVMTWPEGSRYSGQFSRGRANGEGRLLRTDGSVYKGHFTEDCMSGEGCMQWKDGVEYKGQFVANRREGVGKMKWTTGRWRSYEGDWRDGMQHGHGTLVDQHGQIFSGCFRCGKLVRWDDQAKTASEELEEIPMEVPDYWINQDMETGFNERKDVPEEFQEQLQRLLDSTFKDIRTRDRNGQVPTSLRLVKCHRVENSSMWHRYLRARSRIAARRPDGVKKVNELDGDPDVGLVRTQESFGDDYQKLLDARVNEHFLWHGTTPEGAIGISTNGFRLFLAGSRAGTYFGRGCYFAECSSKSDEYAQEGDNILAGVYALLLCRVTLGSIFRITHSNQAAIEQALSSGNYDAVLGDREASVGTYREFVVYDEELVYPEYVVLYERKYGNSVTCSRA*
>LepChlNIES1868007957_rbh_TGME49_292120
MASADDMKASDRPCHNCYPEKTTDSSPSPGFFSFFNCRPCCQQKDQGMADLVDAIPPNQYIDYSSEINGELNGETLSVMAIDGQTDVTTERPEVELEDGATYTGQWQGKRFHGKGVLATADGTYTGMFSGGKAHGHGKFLAKNGNAYEGEWKDDRAHGHGKYVHGDFSTYEGEWRYDEKCGKGVESYADGSRYEGNFLHGRKHGEGTYYSKDTSIIYKGFFQHDRMHGEGLYVFADGRTYNGQWSHGHMSGAGVMQWKDGSLYEGSMRQDLRSGEGTLTWPNGRIYKGQWSSGKPEGLGHLTDANGIEEKGIWADGVLVKPQES*
>LepChlNIES1868011560_rbh_TGME49_292120
MGQGASSGCSHSHGSSSCDCNRFRRGFLSGSGDHSDDIGLRMTYPSVDATDVVLKQQVANRFPFVLPVPAHIEKQTLGAGRVECAAKIAQPRGCETVDYADFAQDKDCKNGEADTSEALFSYSSARRYAGDHTSVATSRCSDCTAITKLPSHGLLDIPVRFVPLSDLKGHGRLPRFGSDASFKHPVTGEANLNCCKEKDYFDADRTLFVFVSHRWSRPGLGSCGHPDTEDAHKCKLITEAANAMVGENALASSDFEIALWIDYCCVDQDGAPASELDNLDGIMRCCDIMLTPVVDPKHETWDFPPEIQDIFEAYGADAWQEYWSRAWCRVEAMFAAVEPVQKEKAGKFNHTLRNAFLNNRRPHFLFGTKELDTFRPPRSVPPLLNSHFDLYAPEKGEITRETDRPVIAKLTARARKHVTNVCEGYQGDRDGTGAPHGFGKYTWTDGSTYEGEWCHGKRDGIGKYTYPDLRCYEGGFKGNMKNGKGKLYFVDGGVHEGEWAHDRRSGFGVLVYPDGKTRYKGQYENDKRHGDGMMTFADGRAPFIGKWNNGSFEPS*
>LepChlNIES1868013732_rbh_TGME49_292120
MGAGNSGSMSCGAAGENGNGTCCTKVSSGCPSNSSINADFLGERSVDQPGLSLEHDLATKEARADADACSYKEPEVHRKDETATTVEEKHETYEDGSRYVGQIVARRREGYGTWTSKEEVYAGEWKADQRDGRGRQTWQDGRLYEGQFKDGKFDGEGRMEWHTPNGLMVYTGQYDRDVKHGSGKYQWPDGRSYDGQWVQGKRCGQATYVNSNGIIKRGIWKDDRVQKWLDKDTNAGS*
>LepChlNIES1868014181_rbh_TGME49_292120
MGAAVTREKCCSAICGACVNGSTQESSVDFVEALPSMPDNKFQMEGAKIEDGDTHTPRDAAQTQTPRSNKYPSVSPSASPSDPPRIENKTSDAETSHKDGQYDGPYLDNKRHGFGCLRLAASIYNGEFVEDEMHGDGVLIWDDMRQYRGQFREGKMQGNALMTWPDGCKYSGQYILSKKHGDGTFIWADGRRYRGQWVDGKRQGVGVYTNARGETRTGTWDSDCPLHWERLQPFNKHIDAKGQTNVQV*
>LepChlNIES1868014571_rbh_TGME49_292120
WLESLEATLFGRSFAYRVPPSPSALPLFEDWSHQHRPAAMGAGKSGPMTCCGSSSSVPCCTKTVVAAGGPASGGMNNEIKGATPVDYPGLSPEDQLSKQGGGVSGSPTSSPGKAVEDTDTQASQSPPTKAVEGTQEAEETYEDGSTYTGQLVDGRRHGSGVWTSPSEQYSGQWKADQRDGHGKQTWQDGRLYDGQFRDGKFDGHGRMEWHTPNGLMVYEGQYVNDVKNGVGKYKWPDNRIYDGQWVNGKRSGTATYTNLSGEVKRGIWKDDRIDRWLDDEKTEDAKDNES*
>LepChlNIES1868018094_rbh_TGME49_292120
CIPWSWVKPSQHEVARLALVCIARHTAAAVMGANLGVDFSRCTQEYEDGSVFKGQCHKGVFHGRGSIEWVTGESYRGTFENGFMHGQGVYRQADGGRYQGQFRGSLRDGYGVYTYPDGVLYEGRWQSDLPQGEGRVIYPSGEVVSSTFTAGLQDFQEDELRRRHQLKAGAPAADALERNLRSIEENTQILKHPTSPTAHDAIPSPTSLDPLHRRLTSGNAEHRNIADQPPPSQSAASSAAAQIALTRTVPPPPPPPLPPDSSTVPSISGIVQPGPLTAAGLLPELPPLIATGQLPTLPPMPRGPPPSGAGMALIAARRNYIGMPASRIPMLPPMVPYPPPPPPPKAPQT*
>LepChlNIES1868021107_rbh_TGME49_292120
MEEPDPSGNATGLGHFRLSWLLEGCRCTTCCCQIDDLDKRSKTFSSAVAYVIDESTIESVPSLSQRTGNESSSSSAREPLGKRDDPTASLSWTWTKDPKVNLTGGATYQGQWSGSDFHGVGLLLKQDGSRYEGNFQDGRAHGFGRFVAGNGNVYEGQWERDRAHGWGKYMHGDGSVYEGEWVEDNKSGMGMERYTDGSSFEGQFKDGAKNGDGICTNARGGVVFRGRMQYDKMHGHGTYTFSDGRIYTGEWSVGQMDGEGKMEWPDGSNYVGGMKKGLRQGEGVLSWPNGRMYKGQWFYGKPDGVCTSVDIDGHEVTATWRNGAVVSEKLSEPSSPATVRPTLNSIEELPEG*
>LepChlNIES1868021948_rbh_TGME49_292120
VCRSSHKCYLVSSFKLIMEPESIHGAIDQPLLTRESSNALMRAPSTGEVASQPKQDASMMEGVADNLPVEAVTLHLLGGKNISVNAVVDESGACTVASLREAILSQQDAAMSKGKLLLGSEALDENFIIQPALFNGEQSPRLTLIKLETVQESFAAEEASLIDRVDAVLACEAEDSTSELSNAHKCLEVEEKEFCLESEAIKGVGSPEGDPVMEESGASYTGQWKNGQKHGLGKQTWPDGAFFIGYWADSKAEGAGIFHHANGDTFEGQWKADQASGFGLYHHNDGSKYKGGWKNDQKNGFGTEEWTDGSKYQGWYKAGRKCGYGKFDWPEGSSYSGQFQDNEIDGFGKYAWADGRIYKGQWQRNRMAGEGVFTWTDGRMYKGSYIQDKKQGIGLFQWPDGRAYLGSWEDGKQHGRGFFKTATGDIREGEWNQGARTQWTSEPNGVVN*
>LepChlNIES1868022003_rbh_TGME49_292120
MGNSAVLCGAEGCCSSDGDHCCTSDAARPVESRPQICTDDESPGYEVMYPKTIAASASGNPGLSHKLDSKELAERTRGRAGDIAAGNDNTIDQLGPVTDLSQHVSYCDGSSYTGQVKDGKRHGRGFWQSPLGSYDGQWRDDFQHGDGRQTWSDGRSYEGQFVNGKFSGQAHMIWQTGKGRLCYEGQYQNDLKHGFGKFIWGDGRSYEGEWQFGRRHGRGAYTDSKRQTTVGIWDADKFQYPEAGDNGSGLVAGMEAIESHKCE*
>LepChlNIES1868024106_rbh_TGME49_292120
DTEETNIVPAVPFRHPCSQQCQAARMQMPNWKAWFAIKRGCVPEALTATVCCTGCEDVNGNNKGGDGGHENRTSSSWTATRNGATENDDIDQAVSSLLTQINQDIANAEGGSNLSNSSSSSSAQPWRRVPPSAALAPRVSPGADEERVRVAAASKNLEHVANYQLVDRGGRTWLYSGQWNGKEPHGRGRQCREDGTWYEGEWLGGKAHGCGTFVAADSGMIYEGQWVNDQADGEGQSTMPDGRQYQGQWRLNAKEGHGIESWSDGSRYNGQFFDSLKHGEGIYRGSSGAIVYKGQFRYDRMEGQGVFFYSDKRKYTGSWTAGKMNGAGLMEWADGVRYQGEFFEGKRHGTGVISWPDGRGYEGQWTDGKQDGKGVLKDVGGVNRRAVLYKCGMIQRKDTTPLADLVESVPAVGKMSTRHGIGAQDEHRGRPDAEGSPQAECSPASSAAKAVEIITEKPDLSPKSPSPAVEVIMEKSDFSSKSSRPAVYEDEVIVEDGAHHAAGIVGEAEVERRISNVI*
>LepChlNIES1868024556_rbh_TGME49_292120
MGLLHAVGTSRHHGRVGGTDHSRTYPNPAAKSSGRNRCPQALQTPSQLSAAVPDVPPPTTPRPPELRSSALKCIASKPVHGGAVRAGGGEAVRQPSRQRGFGSGSDIGELLSLLTEPELAELTSLDCKEYVEDIRQAFEACKSGSTSPWLVGIDMRGGTQYFGDLLAERDVSVPHGSGRMYWPDGREYFGVFEKGNRVNGTMIWKDGRMYSGAWKNGQPHGLGACYDEAGARWFGDWFEGRPQVVD*
>LepChlNIES1868028805_rbh_TGME49_292120
GERTAPVRPMGQSNCNDSKDYTCCAGQREQTVLLGSQSSARTTDASRDDKQAVGQMSEHSSVPKLKFEQEQATTLACDELKAASAELEVAKEELDVTAMYLGEWKGEQRHGEGKLVFSDGAVYVGQLRENVKHGFGRYTYSNGASYNGEWKNDFQDGSGVERLVDGSIFKGQFANGAKHGDGTFSWSSGGQYEGRFQFNQMHGTGRYEWPDGRVYNGQWASNIMGPAGTMQWPDGKRYEGEFFNGKQHGFGTVIWPDGQTRKGRWENGSCVEEKSAGVGAQAKSDK*
>LepChlNIES1868030229_rbh_TGME49_292120
MGSNVSCECCTDTADSGSTVNKTIQEQDTQEAVAVHVALALAAPRTPLASREPDFASLSHEQHGQQMYQESVGDGPGLHWSATTESTNGDNDSRLDSHESSVVRIDEQTAISRASSESGTPFGSRASSGRGRKSSDGRYQKALRLRARLSLKQMENETSESQRYHGQWLGSQAHGFGSYHGMDGVYYVGQWRNDAKCGQGYQRWPDGSDYRGEFLRGARHGHGVYVGSRGGKVYEGEFKHDKMDGDGEYIFTDGRVYKGQWEKGLMNGQGVITWPDGSQFIGSFCEGKVTGEGKKVEIDGTASSVQEPSDIYVGSESDNDLLQISEAQEIMKRKDILRARVDNMTALVEKVQEAGATIPPATLQAISDKARAARKWQDVSLSLDQLDARVQVIDKFMTDMVKTFR*
>LepChlNIES1868034109_rbh_TGME49_292120
HGEGTYNFTDGRIYTGQWRFGHMSGKGTMSFPDGSKYTGGMETDARQGDGTFLLPSGRIFKGQWSKGKPHGTCSVVDTDGIAVSGTWEDGKHVETTTKFAERSSARKDKLKSLETVQEGNEEVSSRDSSRAGADDAVPKAAAV*
>LepChlNIES1868035762_rbh_TGME49_292120
YWGDWVNDNQDGYGVESWTDGSRYEGLFKHGQKEGYGVFHWPDSSEYHGCWQGNAINGPGSYVGGDGRCFHGMWKQSVIHGRGAYAWQNGQKYSGEYAFDKKEGFGIFSWPDGRKYEGYWHGGQQHGYGNVTLKDGSTKEAIWDSGKPVT*
>LepChlNIES1868040253_rbh_TGME49_292120
LAAESVGICCSRRPISASQMPLWGACSCRPSPCCESSKDDEDKFVIVDTSSASAMLPIEEWNDNLTDIKLTDRPEVGVGNGAKYTGQWLGTYFHGAGRLSLEDGSFYEGQFARGQAHGHGKFQAFGGDSYEGQWIADKAHGKGKYIHSDKSSYEGEWRQDEKSGEGVEKYSDGSTYSGYFLNSRKHGEGTYRSLGGDIVFKGQIELDKLHGEGEYNFTDGRRYSGQWVGGRMHGEGEMVWPDGSKYKGAMANDLRDGTGTLTWSDGRVYTGQWSDGMQHGTGKLVLKDGDEVAGRWSLGKWSRGMSKSRSDSDLPYDIANLDMLSPTITNVPSTSSID*
>LepChlNIES1868041502_rbh_TGME49_292120
MVDSLKKLFGCQGCCKEKFKDIEDMGNAPANLVGDEAVTTLEQQLVERPEVDIDGGRYTGQWMGQRCHGQGKLVKQDGSSYVGTLVAGRAHGHGKFVATNGNVYEGQWEHDRAHGNGKYVYADGSYYEGSWQSDEKHGYGYERWVDSSSYEGHFEGGLKHGEGSYTSAAGNIVYKGQFGKDKMHGHGTYHFLDGRVYEGTWVDGKMHGGGKMLWPDGSRYVGNYTRDLRDGEGTLSWPDGRMYKGQ
>LepChlNIES1868055421_rbh_TGME49_292120
TWPDGAVYCGQWVNNNANGMGRLSHSDGSTYIGQWNENVAQGLGVYYHHDQTIYWGDFMNDLQEGYGVECLKDGSWYEGCFKDGQKDGYGVFLWPDTSQYRGCWRNNSIDGPGAYVALDGCAFQGMWKD
>LepChlNIES1868062074_rbh_TGME49_292120
MLAQAQGWGEMQIGHRPHHARPHLLEGGRAPEHELRPDDGLTPQERAQARVAVNNSNYSDNHMEQSPPEVTIEVGTGSSPLVTAAQAVLREDVMRMPLVVSTNTQPAAPMERARPLVVDSCSERGFEQLLQKWTSQWCRMQQPRGFLGDAERLGMGSSAYYIGQRNTSKRPHGDGILLLPDGSQHIGRFVDGRADGSGFLITPKGAVLQGIWRQNKRVGFMMSLDRAGVMWKERYDAQGKMIERNRVEPQAECGAAEACQLCGMHFNAKFDHTYACRRHKSTWEEHVDGLSNEYGSWLCCGSTSRQDLGCIFGRHNP*
>LepChlNIES1868064837_rbh_TGME49_292120
HVKLSAPPCGVVAPMPLAPPPAPKGLPKAAAPPPPVALPCGSGSGTGVNGNAPAAPKKPEGGYASASNAPAAAPPPPAALPGAGGPRPKAALPKPSGLPGSSAPPPPSSLPGAGLPGKPAGGAAAPGRPGAAAPPPPRMLPSAISGRAGPSESGFSAPPPPAGFPGAPAAPSGPGRGKSGALGSSAPAPPAPTSGRALGSSAPAPPAPTPGRALGSAAPAPPAPTRPSAPSAPTPGALGRPAGLPGAGGYGGGVADAGDAAPVSAAPTPEDNQVVKAGKPTDADASSSDGDADWRQYLQDSGDDDSEEDLTCAKADEDSGEDSDEALDSRAARAERQKRDLDMLQQAMGKQRPAAVPKSGAQTVTTQSPAASEGKAETTSAEAGNAGSPEKNRASSPTRSEASDDPSSPLRIGPGTAEKKGMLSRLFGKGSEKSPKVDAKVTRIQSLLGADLSSYDDPWYDKQLQKLTKDGMKCTKVATNGKPYSRRLVFDCRNLTVEILGGRMGATGVMLDDLEDVRTGLASCELEQFYLKLGPRAQEEDKTLAEKALVLQTPQRTFSFVMTSEFQKEVVAFCMLYLLKKKNRGVMAAGLSSVPAQKAPKQGYGTMTFQNRSVYEGQFQEHLRHGNGTLTLSDGTRYEAKWQNDERHGDGKEFCPDGTVFIGNYMKGMRHGFGVMQWPEGSKYSGQFARGRANGEGELLRTDGSVYKGQFQEDCMSGDGKMQWRDGVEYVGQFVSNRREGNGKMQWSSGRWKSYEGQWKDGVQHGEGVLTNHSSQEFPGLFKNGKLERWDAPEAEN*
>LepChlNIES1868076205_rbh_TGME49_292120
MTANAAQGGPLSCLRCSPCCISGTSEERTGLATVNQFSSNGTLWFQLPETAQYRTADGKAGKPDLVEKPAMELDTGVIYAGQWHGDRRHGQGVITRSDGGRYEGQFEDDRASGQGRFTHPNGDVYEGEWLNDKAHGVGKFLHSDGSSYEGEWCQDMKNGHGKEAWHDNSRFEGEYKDGKKHGYGVFSSNDGSSFRGNFKEDFMDGTGEYYFSDGRIYKGEWADNQMNGRGEMSWPDGRTYIGHYAEDRKAGEGKFCWPDGRSYEGQWSAGKQHGLGCYIDANGVARKGMWLDGKRTKWLDESNNASAGTPGI*
>LepChlNIES1868079096_rbh_TGME49_292120
DSNVASGQGAFHHYDLTTYWGDWVNDLQDGYGVESWSDGSRYEGTFKGGQKEGFGVYHWPDKSQYRGCWQNNAISGPGAYVATDGRWFQGMWKDSVIHGIGFYVWPSGDKYSGQYAFDKKSGFGVFSSGDGQKYEGYWLEGKQHGCGTMTLKSGNKKEATWDSGKLL*
>LepChlNIES1868098963_rbh_TGME49_292120
NDVGGSRVVTTVAYCGSGSRIAATVAYGGSRDTKASPASTREPSAVDLLLEPAEPIRPDCYFELDLGEGPTQVQVDALERHRFVFRSKSIYDGEWMRGERHGMGRQRWPDGAEFIGQWVNGRAGGNGWIRHKDGDSYCGQWVLGRAHGCGVYRFHGGQAVY
>LepChlNIES1868102444_rbh_TGME49_292120
MSAMESVTIDNDSIDPLESFWSRYGCRPCCENDSSKDGLLTQIHAVAPTYMYDEHLVHSTSDIEPAQSSTARSEQTIAPTERTTGAYDSGIGMVEREEIQTTEGVKYKGQWKDQLFHGYGVLRNDDGSCYEGHFANGQAQGSGKYTHPDKGIYEGEWLQDEKSGNGVEIYFDGTQYSGQFFRDVKEGGGTYTSNSGSILFEGQMRSDKMHGEGTYNFSDGRTYTGQWRAGHMSGKGVMHFPDGSRYEGGMKMDTRQGEGSFRLPNGQTFEGQWCNGKPNGTCVVVDTDGKSFSGIWRDGKHISTDPK*
>LepChlNIES1868118456_rbh_TGME49_292120
MSADSADPPPKREALSLWERCQCKPCCNNQGGRADFIDSQPATTYLHDEHVKTQYNHGVGDIVESAKEEDSVLVEKNEVEVEAGAKYRGQWRGTHFHGQGMLTLMDGSKYNGNFSHGRAHGWGRFTATNGDVYEGEWDMDRAHGQGKYVHCDGSTYEGEWAQDEKCGEGQETYIDGSKYAGQFLHGSKHGIGRYHNQGGDILFEGQMQHDKMNGDGTYNFADGRKYTGQWAGGQMDGMGAMIWPDGSKYTGGMKKDQREGDGTLIWPDGRSFKGQWVEGKQEGNGIVRDANGFETTGNWREGKLINESAQERVIA*
>LepChlNIES1868121526_rbh_TGME49_292120
MAGAGASLPPRAAPPPPSGIPGAAPSRPAAVPAAPAALPAGRGAGKSAAAAPPPPAALPSGSVGGGYGGGPGRGAGGGVALAGAGAKRSSAPPPPSALPGGYAGSAAAPPAPGGRPLAPAAVPAAPMKLPGGGGSKGSTSAPPPPFGLPSAPARTGPSESGFAAPPPPVGLPSVPDRKAAPAGGKRPAAAAPPPPAALPGAAATTAAASTGAPPAPAALPDGGGGNAACAVTTPAPALAPGTSSPTASTAATDQWLDEELASFAGGAEKDGSWRKFVEADDSDSGSGEDSDEAPEVPDQADRRNRDMDVLLQQQQRFTRPAVARRQDSDQTTSQAEKEEPASNGETNEAVGKCSTPSGTPSGNGKNADNDSEEATSPMKEDKTVSTPSSGGKKQSFMSRMIFGSTTNVDSPSHTLGGTATSLLNQDISKLDENWFQRWSARLGKDGLSCTKVATNGKPYERRVCVDSRNLAVEIRGGRGGATGVLLDDLVDVWQGLCSPEFCKFCQRFKKDIVPTELAKRAVVLQTPARTFSFLFTSESQRNTIANFVVYLLKTKKRGVMASAQPTSGTTTTQATPSKAPKDGFGKVTYPNCSTYEGQFFNYMRHGDGMLTLSDGTKYESEWKHDERYGRGKELWADGTVFTGTYVKGMRSGRGLMTWPEGSRYSGEFERGRANGDGELVRTDGSVYKGHFNEDCMSGEGKMVWRDGVQYTGQFVANRREGNGKMVWTSGRWKSYTGQWKEGVQHGHGTLVDQGDTEYSGTFVQGKLQRWDDDA*
>LepChlNIES1868124657_rbh_TGME49_292120
[truncated: 339,281 more chars]
