# Supplementary material for: Molecular characterization of the conoid complex in Toxoplasma reveals its conservation in all apicomplexans, including Plasmodium species
Source: PLoS Biol. 2021 Mar 11;19(3):e3001081. doi: 10.1371/journal.pbio.3001081 (PMC7951837; doi:10.1371/journal.pbio.3001081)
Supplement: S1 Data — Files are named according to the T. gondii apical protein query. The sequence headers comprise the protein identifiers in our in-house proteome database for the SAR clade (Methods), starting with an abbreviation for the species strain (see S3 Table). The headers furthermore contain either the descriptor “self,” indicating that this sequence is the original T. gondii query, or “rbh,” indicating that it has the original T. gondii query as its best T. gondii hit in a BLASTp search, or “none,” indicating that it has no BLASTp hit in T. gondii (see Methods). For sequences of P. falciparum 3D7, the header also indicates by which P. falciparum IT sequence it was gathered and if it was gathered via reciprocal best BLAST hits (“rbh”) or via unidirectional best BLAST (“bh”). The latter is only the case for the putative orthologue of T. gondii’s TGME49_219070 (see also S4 Table). (GZ) [file pbio.3001081.s005.gz › TGME49_conoid_proteins_putative_orthologs/TGME49_223790.fa]

>AncSagWS2016007913_rbh_TGME49_223790
MNGTHVAGCPGAETEASCNNRRCSVWRDLVEWFGFSGADLLTETDFEIHFTDAAHGGDGTYEKHVCSGDLLLRTSARLHVERRFSSAGDSWNASDVPSDVRESFPLEAIRVIWVMKRVERVVSQYALEAFCAGYLHMSSRLPTPVSRVRYLKGCVGYAYQRLGSFETTVWMPALLEHIYFAGRHSYKSGEPIDSEFLWDLRDLFGYAAVNVGPSISKLFVDNAQLTRCSNEGKRILKDACDVYFDALGTEVQNHRPPPSESRPRPSSSSHHISDSDWMLFTSVWLPSLKVKAENASAGKRSVLGPELLRLFHGIVSCCVALSRVDATGYEFSPISLVHRVRQMCVGIGFVTTDESPVSSVTVVPRFTSWDATDRIDAISNEDVIPVSLTIQNGKRIPSSTDAIDKNNASPPPPPPPPVVLNYRYQTRYQPPDPCCIGPPKDVGGLTDRAPVSPMLRPGRSLLTNDLFVCPN*
>AncSagWS2016007915_rbh_TGME49_223790
MNGTHVAGCPGAETEASCNNRRCSVWRDLVEWFGFSGADLLTETDFEIHFTDAAHGGDGTYEKHVCSGDLLLRTSARLHVERRFSSAGDSWNASDVPSDVRESFPLEAIRVIWVMKRVERVVSQYALEAFCAGYLHMSSRLPTPVSRVRYLKGCVGYAYQRLGSFETTVWMPALLEHIYFAGRHSYKSGEPIDSEFLWDLRDLFGYAAVNVGPSISKLFVDNAQLTRCSNEGKRILKDACDVYFDALGTEVQNHRPPPSESRPRPSSSSHHISDSDWMLFTSVWLPSLKVKAENASAGKRSVLGPELLRLFHGIVSCCVALSRVDATGYEFSPISLVHRVRQMCVGIGFVTTDESPVSSVTVVPRFTSWDATDRIDAISNEDVIPVSLTIQNGKRIPSSTDAIDKNNASRPPPPPSF*
>BabBigBond002558_rbh_TGME49_223790
MEHEENCPWNQSRPLINTSIQRPCESRKCAVWKDLKSWFGYVGSGLSKLAFEEVFRDVAHGGSGLYERMAVEGGDMLREASRAFAAKKAEDNQILISAVRFIFHGVRQKKALELFKKLFVQKEVTIMNETSLLNYFAKSYLSAAQFLNSPRSVSNYVRVLLSYSLNEIAGQDFHRKPTEWLPTLLQHIYHSQTFRHLQCNSDNLLLRDLHLIFDYKYDYFLPRIQECFDNPDAAHHVSFVVAGCKHDVQCTQTSGVELLSNFASKYFCELYKAHYGHDNAALSAEYANNQSREFIRSNAIEVFACVYMRLHLVYIGEEVDYMRLRSSQDCRTIFLNLVGACWSISQKETRTAWMANLFHSLRQVQLAITMNGLVHTASTTDENILASGDAVLENAASHPLDFSAMFCNTKPVQEGVRPTGCFLDRVVEKTMDLFSRPDKTCVEPDVRQDNTLPIRVQYDQDSGDASVHIPLGKLGDMEPVNYRTVLKRKGERVMEIAVSNKGTLPLLDIQF
>BabBovT2Bo000071_rbh_TGME49_223790
MEHEENCPWNKGQSLVNTPLRKPCEVRKCAVWHDLKTWFGYTGSSLSKVAFEDVFRDVAHGGSGLYERMAVEGGNLLREASRALAAKKAEGNQFIHSVASLVFRRDLQRSTLGLVRQLYIQKEVTIMNESSLLEYFARCYLSAAQSLTSPRSVSNYVRVLLSYSLNEVAGQDFHRDPSAWLPTLLQHIYHSQAFRHLHCDSDNLLLRDLYILFGYPHDYILPRVQECFDNLDGTHQLQCAHTSGEELLVTFATKYFFELYKAHHGNDRDVLAKEYATTQTREFINSKAIELFSCVFMRLHLVFIGEEVNYLRQRSLEECRIIFINLLGACWSISQKEVRNTWMANLFQTLRQVQLAIIMNGLDDVNLKLNRKSLESGGDSFVSEVARSLDFSAMFNTTCGKLQPDTPSKSSFIDQIFAKAADLFSFTCNATETTSEPPENELPIHVQYDKHSKEANIHIPLSKMGNMEPVDYRTVLRSKGENVMEIVVSKNADLPRLNVNL
>BabDiv1802A001779_rbh_TGME49_223790
MEHEDNCPWNRDQGLVTTPLRRPCEVRKCAVWKDLKTWFGYTGASLSTLAFEEIFRDVAHGGSGLYERMAVEGGNLLRETSRAFAAKKAESNLFVHYVAKLLFNRDRQKKALGLIKQLYIQKEVTIMNDSSLLDYFAKSYLSAAQFLISPRSVSNYVRVLLSFSMNEIAGQDVHKPPREWLSILLQHIYHSQAFKHLSCDSDNMLLRDLYIFFDYQYDYFLPRIRECFDNLDDTNRCTQISGEELLISFASRYFCELYKAHHGSDCEVLANEFAKSQAREFIQSKCIEVFACVFMRLHLVFIGEEVDFTTNRPLQDCRTIFINLVGACWSISHKETRNIWMANLFQTLRQVQLSIMMHGIHDNTGYINDFLHLPQDAAHEIEAPSTRTVANMVYTPSPELRQYLPSSTEFIENMFKGTMNFFTQLCTPNKAADVINDNELPIHVEYDNDSKDANIRIPLSRLGNMEPVKYHTVLKSKGERIMELAVSTNNSVPRLDVSI
>BabMicRI001659_rbh_TGME49_223790
MEHEEGCKYAVNTSNVQTEGPLESLCSSRKCSVWLDLKTWFGYKSKSLSNEMFNEYFLDVAHGGNGSYEKLILSANKAIVDCIQEDLLNCQDVISLQVLSRQLFPNMPHQISYELVLYFWCQKHSEIATTDTSLAIFVNSYLHGGQKLISNRAKASYVKVLFSFSYQSIAGEHHHEHVMAWVPCFLQHITTAHKHVHLGSELENQLLLDLETYLNYKYDYITPRIHECLSLPFDKVASLSDIDMGRDMLKLSCRLYFDAVEMLKSHGHMDKIDLNEQVELLLGSGSLEVMSSIYMNLHKITSHNLSIIGGEVEIAQAKSIFERLVGACCCTIKKDSLTLCDTEATQAKQKFETMAKLVQRLHQIQMAIQFFQKQINPDDAIRQKISMGVDKSVTTVPEATSIFAGMDISNSSKSSDKPSTILGNFQALVKSYENLWPIQDAICCKMMEISMHK
>BabOvaMiyake004202_rbh_TGME49_223790
MEVQGKLIFYDIHAGCRLYERMAVEGGDMLREASRAFAAKKADDNQLLNSAVRSIFHGVRQKRALELVKKLFIQKEVTIMNETSLLNYFGKSYLSAAQFLNSPRSVSNYVRVLLSYSLNEIAGEDFHRKPTEWLSTLLQHVYHSQTFRHLQCKSDNLLLRDMNLIFDYKYDYFLPRIQECFDNLDAAHHAHYGHDNATLSAEYANNQSREFIRSNAIEVFACVYLRLHLVYIGEEQSRRCMLVNIAERDTYRLDGESLSLSPSGPTTYNRIHASSDAAPENAVSHPLDFSGMFCNTKPVQEGVRPTGCFLDRVVEKTMNFFTHPGRTCADPEVPQDNTLPIRVQYDQDSGDASVHIPLGKLGGMEPVNYRTVLKKKGERVMEIAVSNNGTLPLLDIQL
>BesBesBbGer1005337_rbh_TGME49_223790
MTNHILEGREYRHQETCPNRPYDDEDESDALSGDTDSEDEEDDDKREARKGFECCSDRRCTTWFDLRSWFGLLSSDLPNPDFKACFTDVAHGGIGLFEKLVVLGGKTLNTFAEIHFFEQFASVSRPYLPRELAEVAGADAPRLLWSQKRVERVTAHQALYAFGKSYLSTAQALPTRQAVSKYVKSCIGYSCQSSDTENLYKWMPVLVEHIFWVQRVRTEADTHANELLQDLQEYLGYRHDHLLPRIRECLRNRQPTQRSDTPTGKELIRLYAADYFAVLARESGVEKKNQAVWTDEELDMFMEGPAIPLFAVLGMSLQPFLMRTDSNDLPTTEVFVATFYSLVAACWVLSTESRVKVWMPALIQRLRQVQLLVQLASFEGNVYTRAMRRRRMATQPVELSQFAAANNGASDLFRLWNVDPSRPPAGNLGAGPQSPRLLQLGGPAEAASPGFALPGLSFLFGRNKKQEGAEGGNEARAARNNDDTALLPPGDRTLMLTDFSQPPGAVHSPTLTLRPFARVVPPQPRRARSKPPAGSAPAGCCLFPYGNPSPYALPPPPGESSCCCAVPPSASVAQHSAFTSGILEGPPLRRLPARAHNSTFLEGGPAEEYRRHCRPSTGDEPRLRQPLRRHGKKKGTTVTISLDDEEGAPEGGLSRRGSSCPTSPRSSPSPGRRLRSRGDEEPSGADSADVRAILVGKNMKPVCLNIKKGGADEQPSVFLTELGEEDKQQIGLEKADGRTRDGGGDDAALIRTQQMQLELQQLQLQQLQLQQELQNEALFSRRPPPLFPSGPSALVTRQREATPPAGVSLQLQVPPEVVDETRKLCGSAPSGGVSAATSSELPSCTLLVTPQPPPAGKSSGAEGPLLSGCQLYSQAAPQVTSAFCFPQPPMPPADTVKSSAFKPVDILAYTMPRPAPAPVRHDAPARGYGRASAPGRDPRTCASAPVCASPSAMQIPNLLLEARERGGARVAETGESRSRCWPAAACFSGPAEAENEGAASGLWCPGAEAGRTEDEGLPPGFVVAPAAVQAHGRGGPVFYRQRTQKL
>CepComWS2016001993_rbh_TGME49_223790
MSRNITSISDQYNPNASQDDTAYDFTLMKSAAASESDPAYQETQSNAEKQGLHSHMSGCAQGRMEMAYVSGQKKRKTTRTRADEAAAIGTTLSSLERATQQEWTRLVVTGTCTDRQCNTWRDLHQWFGYNLPHLPGKEFSVFFTDAGHGGTGVFERMVVAGQEALRIAAEDHIGAYFDAQKLRSIPADLVKNLPDDTLREIWVLKRVERLLSPYSLLSFASNYLACAQSLPNQLASTRYVLACIGFSIQQSGRSKGMNTPVGSVEPLSDWMPTLVEHMYWIQSSAHRLDGITQEENELLQDLQQYYGYPYYDIVPRIREIMELRTHPIGGGYAREGLFGDGACGTTAPTGKNIVKFYATAYFTELAKQGESIKQRCLWNQKS*
>CepComWS2016001996_rbh_TGME49_223790
MSRNITSISDQYNPNASQDDTAYDFTLMKSAAASESDPAYQETQSNAEKQGLHSHMSGCAQGRMEMAYVSGQKKRKTTRTRADEAAAIGTTLSSLERATQQEWTRLVVTGTCTDRQCNTWRDLHQWFGYNLPHLPGKEFSVFFTDAGHGGTGVFERMVVAGQEALRIAAEDHIGAYFDAQKLRSIPADLVKNLPDDTLREIWVLKRVERLLSPYSLLSFASNYLACAQSLPNQLASTRYVLACIGFSIQQSGRSKGMNTPVGSVEPLSDWMPTLVEHMYWIQSSAHRLDGITQEENELLQDLQQYYGYPYYDIVPRIREIMELRTHPIGGGYAREGLFGDGACGTTAPTGKNIVKFYATAYFTELAKQGESIVTAERRSAWVFEETKMFMESKIIDLFASLYMSLSPFFARYSLLDNSIMVSSQTYGEVLMQLVAACYVLSNEARARVWMSAFVHRLRQIQLMLHATETKKLISLVRPAGTLSPLEELGVNRSDGWDVYKWSSMSKRIQRDRFLAEWGNHHGIMAALQDYPDSEYDDMKKALADNSSKSIDVIGTNSGDDAPGLGFCAAIGKFINETTLRSRSNGSFEIKQLPEGVRPVASSGWSKRPVMSPDYPDANSREQHEIERYRKAAGEPFAAGGVELWRPPGALFMKPRVISKPQQAQNLQHMIPMADTQQQFRDEDITLDIKYRANDVANPNRNVPSPSKPSVDDSIAPIDVVVEDETENYPRLIATIQHGDPAKGESIMTADYRTYELEPATPAKPWDQRDRWFVRESGRNRIIFDTAADGDTTPRITYIGPRGAQGSVQPVQQSSNHDGFHVPQPSMDSIEKTPISTPVSIRPSTRSPERRDINRRSSAQMNPSIILNRRNSVPNDIWKEF*
>CepComWS2016001998_rbh_TGME49_223790
MSRNITSISDQYNPNASQDDTAYDFTLMKSAAASESDPAYQETQSNAEKQGLHSHMSGCAQGRMEMAYVSGQKKRKTTRTRADEAAAIGTTLSSLERATQQEWTRLVVTGTCTDRQCNTWRDLHQWFGYNLPHLPGKEFSVFFTDAGHGGTGVFERMVVAGQEALRIAAEDHIGAYFDAQKLRSIPADLVKNLPDDTLREIWVLKRVERLLSPYSLLSFASNYLACAQSLPNQLASTRYVLACIGFSIQQSGRSKGMNTPVGSVEPLSDWMPTLVEHMYWIQSSAHRLDGITQEENELLQDLQQYYGYPYYDIVPRIREIMELRTHPIGGGYAREGLFGDGACGTTAPTGKNIVKFYATAYFTELAKQGESIVTAERRSAWVFEETKMFMESKIIDLFASLYMSLSPFFARYSLLDNSIMVSSQTYGEVLMQLVAACYVLSNEARARVWMSAFVHRLRQIQLMLHATETKKLISLVRPAGTLSPLEELGVNRSDGWDVYKWSSMSKRIQRDRFLAEWGNHHGIMAALQDYPDSEYDDMKKALADNSSKSIDVIGTNSGDDAPGLGFCAAIGKFINETTLRSRSNGSFEIKQLPEGVRPVASSGWSKRPVMSPDYPDANSREQHEIERYRKAAGEPFAAGGVELWRPPGALFMKPRVISKPQQAQNLQHMIPMADTQQQFRDEDITLDIKYRANDVANPNRNVPSPSKPIAPIDVVVEDETENYPRLIATIQHGDPAKGESIMTADYRTYELEPATPAKPWDQRDRWFVRESGRNRIIFDTAADGDTTPRITYIGPRGAQGSVQPVQQSSNHDGFHVPQPSMDSIEKTPISTPVSIRPSTRSPERRDINRRSSAQMNPSIILNRRNSVPNDIWKEF*
>CepComWS2016001999_rbh_TGME49_223790
MSRNITSISDQYNPNASQDDTAYDFTLMKSAAASESDPAYQETQSNAEKQGLHSHMSGCAQGRMEMAYVSGQKKRKTTRTRADEAAAIGTTLSSLERATQQEWTRLVVTGTCTDRQCNTWRDLHQWFGYNLPHLPGKEFSVFFTDAGHGGTGVFERMVVAGQEALRIAAEDHIGAYFDAQKLRSIPADLVKNLPDDTLREIWVLKRVERLLSPYSLLSFASNYLACAQSLPNQLASTRYVLACIGFSIQQSGRSKDGITQEENELLQDLQQYYGYPYYDIVPRIREIMELRTHPIGGGYAREGLFGDGACGTTAPTGKNIVKFYATAYFTELAKQGESI
>ChrVelCCMP2878017943_rbh_TGME49_223790
MENITSLLTTGADHRKGCPHRGAFTSNRSLVCADRQCVLWRDLSTHFGFRPPDLDPDDFSRCFCDVVEGGSGLYERLSVVGFKTLETFCDMFFFDAFGRVGPLPDGPIPPPNPADADPLRDNDRGEGMGVGEGLLTQQKKLTGEVLRQVWVTRQTERVTSPNALYKFAATHLQMSKVLRTRRAVAKYVPACLGFSCLYGSIMAVGPGGGKGKMPTEWLVKLVTTILESAKCHSEETPEENEFLQALQEYFGYKDERLSPNVILCILPGHEMAQRFAPLGDLILFRFASEYFASLAQEEGVPWEDQDAWVTSRTNALKAVPLLALFAAQYCSMYPLVQAGGGELIRRVTGRLHPLLGGQWADADYATAFKTLVAVCFEQSGDVEAQVWVSALVQRIRQVQLCAEIHCLSLSGPSESGPLQKQTALMKELHSQQGGEGGYGFGGDGQHPGRPGSPPHAGRFRHWLSQQAFQRSAAQLPSVAAHLKTSGMGGNALMPAVRPGSPQAVGMGILSPEEQMQLERERQERDSRLKRVDTLKSKSKLAPSVENDTAGHSMLHLKPKGFPTNGDWQRWRANVGGWLQPTALPPSPPPIFETYPPPPPVAPDSSTDDGGREEIVEDPHAPEVFSFLGGRLVCVGASAAAAAGPHEGRPGLTDVERQKQGLFVLDGWKLEEKPDGKGGKHFNLVKGPPALSLLERLPGYTILYDHNRDPILTPLSMRHSDGASQRAPRVFVAAGGGLVVAQDPSTGHLTVLPGWHIEYKSTGEAFLERQGEVGIRLREFTIGYDKKKGRPRLVRLPNAGGNVKPDGQGKGPSALFPSVLFSPDRHIVTTFDPVTKRKFHLGGWQLYFDEAGQPQLLQKGNEGDAEMDGDGLVRLDGYTISFPPPYVQGRTAHPTLVDMAAFKGRQESLCQGAQVFVQQGGLRVFLQRVGKGKEEIGGFRLAFVPSESGRTVEPCLVRNPQTEKQDGSELLLRSHAVLYTADGEPELAPLPKCAALVGVNEEVEDCEGEESENGTFKSIPKGWEHLLFASRDRRVVAFSSSLRGPKRVLNGRALSKGIGADGSAKLPHLQFSPGLLQLEGYTAVFSGWDVPRHWRTPAGMCLRELRPEERDGRAKPPAEVFVSADGRRVVLRTAGEGSALKPLVGYTLRHEERTGRPRLAAAEEEEEVLELLQGYAARLSQQGNWVLVVGSGPSDTRVLSSPDGSFVCILDPEEGSMEVLEGFGLKWGDEGVPRLARSVASMLVPLQGYTVDGPSSVDEALRQTLQGTPQIVRVEDTGKRVEEVPRVFVSEDGSFVAIAIPTDPRAEHDRGASDSRPVLLDGICLVVDPHTLRPALVRSHTARLFLVPKVSVSFDKRTGEPLVTGAPGSKDQQSGFGGPCAPDSLEGGGPRVPGSFAEAPRWPPDTAVNTKSESPVRQSIGAFGSARNSPGHFVPGGVRKLHVTPPGTPAVPPQSQTAYSAPQSQDRGDPSSPAPLFTAVPQPYLSSPITPGTTPPQPSIQPQPSQRRSSTVSGQAQPGLSADPPSTTPSQPPAGQGPTTAPTGSPPAAVEGTGTEDFEVLQGYTVAYNQKGRPVLLDAKGLEGQQLSAPPPVVLVRPADGAMRVGDPQNPSRSMPLQGCKIVSTWVGGKSVPSLVETQTPAVHPTTPAITGSRVATNANQPSTTNQTQMGGSSVPPLQPLVGGGIPAVPPPEPQEGGPGEQSSSARPVPATRDHIQQSPQDGPSSPSYAGKKRESTTIAVNPALIQAPPMSKPQQPDGPYTFPPSDQQPRTSQEVQFKIPNRESPPMVPSRHPTEAPPLSNQQSMHQSSQRIPFTASHWTKPSQGPATSWWAQSQAHPGAPTAQHNDPATAPAPPGSPPQPLQPYSDAYPPSATVPYASTHWTNYPLAGGGGGQVIHSPGSAQVILRQSAGGRTSAVSLTHSHSTIVRPLPHPAPPHAVHSPPRPSGIVPLTTVHQPVPPPVHINNGTAPPGPTPMVRGSYHVLPGYVAVPAGTQGFKLMKSAQHSTPISGPHHAVASSSDGRQVWLLPPDSPATRVAAAEPQATLLSGWRIGYDLSGAPVLVRGDATSSLPSSPNPLKKTPPIPKKEKELPEFHSKKRITATGEQEQSAEDAEDDSLQLKGYTIAMSPSGVPALVRVSDLPPRLLEAMGERVPVITVGENGRDVKAVDPTTGAWTRLDGHRLLVSPTGKPLLVRTRSADGEEEGGGGGADERREPPAASSGQPPEAAAPSHTPPPTAGPTSGPGE
>ColAng034039_rbh_TGME49_223790
IQNLCGFDVFAQLQSDFPSCFTDVVDGGSGYYERLSVFGSNVLRKYAAVHFARMFPSMLTAWHLNDSLRSFSHLNDNILCEIWTMRRVDRVCDPVTMLNYAASIPLKTPCLLNNDRSAVKYLRALISYSTAARNHSDLKWL
>CryAnd30847002711_rbh_TGME49_223790
MPRRGGVVVKFEHTPDTYIANREEGEKDARKNLEWEAASKKAILAGKHRRECKGKVTKFGWCSDALCRMWFDMTEYFGFSSDDIVDTDIDSAILSVADGGSGIYERLLVLGHRIIDSSSKEYAVTKYIRSGLEGVPTGSEEILNEQNKKLLVFLKMRWFTNNATSVMTLSKFGRRYLHYCQAEINNASPSWNDSRISKYIKFCIAFCLYWQGCFDWNNPLHTEVYITEQFPWLQHFTRLIDIGIITPAVQHEGILVSIDKLRNEKLLNILWQYFGYDKVKTTVPPRITYILGTPEGITLPEERTGEAIINHYIGHYLKAIATEHGLKGVDALHWVEREKNAIIESHAIELFSLIDLEMGELYFNGSSGSSKKKFQRYKSLLFSMVANMYVLSDQDEVAQIWIQEMVSQIRQIQLYIIEFQDIVANADSIKDSFFKNVSVGSNTLAYSYVPKILMPSEHEEEVSLLNIFDSQGTQAISALKKYLTTSKEYIRNLKNKISVSDWFKKGFVSCATYIYNDKQNIPFLEVSSKALSHEYTTNIESNEVNLEDKSEQLLINEETNKHIIKEEPEYHSHIHCSKVLSPILAPVTMQLSSDHPKLEIRPISLTLINDKGEPVNFTLNANSKILDGGVIKPLKDINSSYNIRTIESREELTLTSQDLNKHKTSIFSRNINKHQNDYLSSVRNSWNAATDYITNSQHFRSCTMQGYGCNTPSVSFKLPRTNPFQVYTTENH
>CryBaiTAMU09Q1025090_rbh_TGME49_223790
KMSEKGGVVIKIKHTADSYIEDKNDGKLQTKKQIELEQNAAKAIINLRHRRECNGEVTKFSWCSDPLCRMWYDMSQYFGFLGDDIIDTDIDNAIISVADGGTGIYERLIVLGHRILDAVGKEYAVKKYTSMGIESIPKEINKFIGEGNKKLLIFLKMRWLSNNICSVLCLSKFAKVYCHYCKAELNSEANKWDDIKLSKYVKFCISFCLYGQSIIDWSNPLNVENKLCQRFPWLEVLVRSMDISILSPSMQENGRFLSSDAIRNSRILGILWKYFGYNKNKKSIPPRILFALNTPEGSQLPEEKTGQMIFNHYISHYFKAVASEHGFTGVDVLHWVEKEKNNMLKSNAVEFFALIDLELGEIYSSGINLKPEEKFLRYRGLFFSLLANMFVLSEEDKNAQVWIQELVTCVRQLQLYILEYQNFTSNISSKINIVPQNEIMAITETTLDHTHTPEIFLSSESEEIQSFISLLENYRYPEIDEVIKDLFAVSKSCFDKIIESACVPQKWLKENLNKYVLCDRYGVQGKIRNFNKLDLIKNTNEINKPNKNEFEFEKDVIYSEDELDFTKKNQNVKKTHRIHCAEILTPILKPVTLRLAENTPGVEIKPVSMTFVDQDGKPVHYTLKPNSSSIPKGFVKPVKEISIKNNNLIDLKPLNGHLSENELPEEQLNDNEEKQRRSRSLHVFSRNTGRSRSPNYRIFERREHGIFGCEKTQDTILNENINVYKDKRNYFNYFGHSPDYLQYLNN
>CryHomTU502001603_rbh_TGME49_223790
MESESRMNSDEVVLFQEQDLNKSEPTVQSPNFESHEPFTVEDNFDDNCSSTTGASGYRDASVSPQRFSSIGHEIGTDSISASRANGIELEFNNLDSYKDSGSSGIHNEICVTEELEKENQNIEIETNHSTSNIPTTKIVNANHENENLENTDIRLDNSDITYDNLSSTEFLSRQRALDRANVFLRWNLAPTKQQIAEFLEMAQGKLNLSMVSEKGYDYCLLYFELLRDGLINAHLWRDTTIEELDLAITEARQTLNGEITPPQNIKKRRVNNNTLQEDHSSSYNSTNIENEKIPLHILAKVSKSHSELDDAASELQETPVNFNFEQSIKVDEVERKSNVDNEDLDNSYNSLGWQGINSNSSKASDISIESNGLNLNKDTSAESNKDGSDTDDTGDNTHDNEGNSSSRQDAMNRLLNPKSGCKGVSWSNRQMAWLAFWKEDNQRRSKTFSARKLGFEEAQRRAIEFLRRKREEVRMKTQAHLYEELPRVGTTINSSNDNSGIKTPNRRNYSNSNATTATPATPITPLELDQYSNTVHQFIPGFDDSTRNLIAGANPLFSTSGNILANNIPSMINHGTTVQQNVIQSNIGQPSILTATAAAAAAAHQMGLPFHLAALSSIAGGIPIDPSISATVAAATGMNLGVQTPQQSQANSINNFTQAALMAANPFFMFGAAAAAVGSSNTHIGSGSSNSHFPWQQFQNTGIGPLIQSQLQVDMRDAPFPQSISNLASNRPEQKSDNKDDSSEVNKNPLIENEDEQNHSNDKTLVGESRTEVIANDVNESLMGNFKSTPEIEDDCKMPEKGGVVLKIKHAAENYNEDKKDGKIAAKKQIELEHNAAKAIMNLRHRRDCNGEVTRFSWCSDPLCRMWYDMTQFFGFLGEDIIDTDIDNAIISVADGGSGIYERLIVLGHRILDATGKEYAVKKYMNSGIDGMPKEINKIVGESNKKLLVFLKMRWLSNNVCSIECLSKFAKRYCHYCKAELNSDSNKWDDIKLSKYVKFCISFCIYGQGIIDWNNPLNIENKLCQRFPWLEVLIRSMDMSILNPSMQDDGKFLSAEGIRNAKILGILHRHFGYNRGKKDIPPRVLFALNTPEGSQLPEEKTGQMIFSHYISHYFKAVASEHGFTGIDILHWVEKEKNILLQSNAVELFALIDLELGEVYSNGVSSKIEEKFSRYRGLFFSLIANMFVLCEDDKSAQIWLQELVTCVRQIQLYIIEFCEYSNSESMQKVNSIPQNEVFTISETSLDHTHVPDIFTDLEPEEIISFISLLEKCKSPAIVDALKDVISSSKNCVNAVTEIASIPQKWLNEAIIKFAKFSKHEAKKTVKKCNKLSLFSESCNVESDSSEQEQPTNTNLEKHDKRSKETTSRDSKCKNSNKDIDFNLKIESSKNIHCAKALGPILRPVSLKARNDELGLEIQPVSLTFIDEEGNPVHYTLTPNSSAIPNGIVKPIGEIVNENTKDNAMKENDNSTPKNKSLHVFSRNIGRSRSPNQRNFKRKEHGVFICGDFSDHIEENNPIRVYKDQRDYMKFSGYNTNDFPINNSYYHY
>CryMelUKMEL1002885_rbh_TGME49_223790
MESESRMNSDEAVLFQEQDLNKSEPTVQSPNFESHEPFTVEDNFDDNCSSTTGASGYRDASVSPQRFSSIGHEIGTDSISASRANGIELEFNNLDSYKDSGSNGIQNEICVTEELEKENQNIEIETNHSASNTLAAKIVNANHENENIKNTDIRLNNSDITYDNLSSTEFLSRQRALDRANVFLRWNLAPTKQQIGEFLEMVQGKLNLSMISEKGYDYCLLYFELLRDGVINAHLWRDTTVEELDLAITEARQTLNGEITPPQSIKKRRVNNNTLQEDHSSSYNSTNIENEKIPLHILAKVSKSHSELDDAASELQEASVNFNFEKSIKVDEVERKSSVDNEDLDNSYNSLGWQGINSNSSKASDISIESNSLNLNKDTGAESNKDGSDSDDTGDNTHDNEGNSSSRQDAMNRLLNPKSGCKGVSWSNRQMAWLAFWKEDNQRRSKTFSARKLGFEEAQRRAIEFLRRKREEVRMKTQAHLYEELPRVGTTTINSSNDNSGIKTPNRRNYSNSNATTATPATPITPLELDQYSNTVHQFIPGFDDSTRNLIAGANPLFSTSGNILANNIPSMINHGTNVQQNVIQSNIGQPSILTATAAAAAAAHQIGLPFHLAALSSIAGGIPIDPSISATVAAATGMNLGVQTPQQTQANSVNNFAQAALMAANPFFMFGPNNSNSHFPWQQFQNTGIGPLIQSQLQVDMRDALFPQSISNLATNRPEQKSDNKDDSSEMNINSLVENEDEQNHNDDKTLISESRTEVIANDIDESSMGNFKSTPEIEDDCKMTEKGGVVLKIKHAAENYNEDKKDGKIAAKKQIELEQNAAKAIMNLRHRRDCNGEVTRFSWCSDPLCRMWYDMTQFFGFLGEDIIDTDIDNAIISVADGGSGIYERLIVLGHRILDATGKEYAVKKYMNSGIDGIPKEINKIVGESNKKLLVFLKMRWLSNNVCSIECLSKFAKRYCHYCKAELNSDSNKWDDIKLSKYVKFCISFCIYGQGIIDWNNPLNIENKLCQRFPWLEVLIRSMDMSILNPSMQDDGKFLSAEGIRNAKILGILHRHFGYNRGKKDIPPRILFALNTPEGSQLPEEKTGQMIFSHYISHYFKAVASEHGFTGIDILHWVEKEKNILLQSNAVELFALIDLELGEVYSNGASSKIEEKFSRYRGLFFSLIANMFVLCEDDKSAQIWLQELVTCIRQIQLYIIEFCDYSNSESMQKVNSIPQNEVFTISETSLDHTHVPDIFTDLEPEEILSFISLLEKCKSPAIIDALKDLISSSKSCVNAVTEIASIPHKWINEAIIKFAKFSKHEAKKTSRKCNKLNLFSESCNLESDSSEQEHSGNTNMEKHDKGSKETVSRDGKRKNLNKDIDFNLKIENSKNIHCAKALGPILRPVSLKARNDDLGLEIQPVSLTFIDEEGNPVHYTLTPNSSAIPNGIVKPIDEIVNENTKDTTIKGNDGSTPKNKSLHVFSRNIGRSRSPNQRNFERREHGVFICGDLSHNIEENNNSIRVYKDQRDYIKFSGYNTNDYPINNIDKSIESICLLKKLALRCLMKNKEDLQTTDNLIPKYSSDKDPKISIITKAKPIENHLASIETLKRVEKKVPTNMRVHNLMESEFGNGWKENIFTYFCENLFAAASIGQVHHGTLKDGHELMAELKKELISECNYENELLFLKYYKEKITPTMNMYDLKVNFYIPTVFNHLSTKKIFTTENMNSENTVEISSLFQDNIKNTVELQNTMVLRNSIAESLLYLTLHELFIFRTLQTDPNPANFLVDLKKNRIILLDFGAVR
>CryMurRN66000677_rbh_TGME49_223790
MPRRGGVVVKFEHTPDAYIANREEGEKDARKKLEWEGASKKAILAGKHRHECKGKVTKFGWCSDALCRMWFDMTEYFGFSSDDIVDTDIDSAILSVADGGSGIYERLLVLGHRIIDSSSKEYAVAKYIRSGLEGVPTGSEEILNEQNKKLLVFLKMRWFTNNATSVTTLSKFGRKYLHYCRAEINNASPSWNDSRISKYIKFCIAFCLYWQGCFDWNNPLHTEVYITEQFPWLQHFTRLIDIGIITPAVQHEGILVSIDKLRNERLLNILWQYFGYDKVKTTVPPRITYILGTPEGITLPEERTGEAIINHYIGHYLKTIATEHGLKGVDALYWVEREKNAIMESHAIELFSLIDLEMGELYFNGSSGSSKKKFQRYKSLLFSMVANMYVLSDQDEVAQIWIQEMVSQIRQIQLYIMEFQDIVANADSIKDSLFKNASVSSNTLAYSYVPKILMPSEHEEEVSLLDIFDSQGTQAIGAFKKYLTTSKEYIRNLKNKISVSDWFKKGFVSCATYIHNDKQNTLLEVSSKALSNEYTTNIESNEVNLKDKSEQLLINEETNKHIIKEEPGYHSHIHCSKVLSPILAPVTIQLSSDHPKLEIRPISLTLINDKGEPVNFTLNANSKVLDGGIIKPLKDINSNYNVHTIGSREDLTPTSQNLNKHKTSIFSRNINKLQNDYLSSVRNSWNAATNYITNSQHFRSCTMQGYGCNTPSVSFKLPRTNPFQVYTTENH
>CryParIOWAATCC003674_rbh_TGME49_223790
MPEKGGVVLKIKHAAENYNEDKKDGKIAAKKQIELEHNAAKAIMNLRHRRDCNGEVTRFSWCSDPLCRMWYDMTQFFGFLGEDIIDTDIDNAIISVADGGSGIYERLIVLGHRILDATGKEYAVKKYMNSGIDGMPKEINKIVGESNKKLLVFLKMRWLSNNVCSIECLSKFAKRYCHYCKAELNSDSNKWDDIKLSKYVKFCISFCIYGQGIIDWNNPLNIENKLCQRFPWLEVLIRSMDMSILNPSMQDDGKFLSAEGIRNAKILGILHRHFGYNRGKKDIPPRVLFALNTPEGSQLPEEKTGQMIFSHYISHYFKAVASEHGFTGIDILHWVEKEKNILLQSNAVELFALIDLELGEVYSNGVSSKIEEKFSRYRGLFFSLIANMFVLCEDDKSAQIWLQELVTCVRQIQLYIIEFCEYSNSESMQKVNSIPQNEVFTISETSLDHTHVPDIFTDLEPEEIISFISLLEKCKSPAIVDALKDVISSSKNCVNAVTEIASIPHKWLNEAIIKFAKFSKHEAKKTVKKCNKFNLFSESCNVESDSSEQEHSKNTNLEKHDKRSKETTSKDSKCKNSNKDIDFNLKIESSKNIHCAKALGPILRPVSLKARDDELGLEIQPVSLTFIDEEGNPVHYTLTPNSSVIPNGIVKPIGEIVNENTKDNAMKENDNSTPKNKSLHVFSRNIGRSRSPNQRNFERREHGVFICGDFSDHTEENNPIRVYKDQRDYMKFSGYNTNDFPINNGYYHD
>CrySpeChipmunkI021484_rbh_TGME49_223790
KMPEKGGVVLKIKHAAENYNEDKKDGKAVAKKQIELEQNAARAIMNLRHRRDCNGEVTRFSWCSDPLCRMWYDMTQFFGFLGEDVIDTDIDNAIISVADGGSGIYERLIVLGYRILDATGKEYAVKKYMNSGIDGMPKEINKLVGESNKKLLVFLKMRWLSNNICSVECLSKFAKRYCHYCKAELNSDSNKWDDIKLSKYVKFCISFCIYGQGIIDWNNPLNIENKLCQRFPWLEVLIRSMDMGILNPSMQEDGKFLSSEGIRNAKILGILHRHFGYNRGKKDIPPRVLFALNTPEGSQLPEEKTGQMIFSHYISHYFKAVATEHGFTGIDTLHWVEKEKNILLRSNALELFALIDLELGEIYSNGVSSKIEEKFSRYRGLFFSLIANMFVLCEDDKSAQMWLQELVTCVRQVQLYIIEFHEFINSESMQKVNSIPQNEVFTISETSLDHTHVPDIFTDLEPEEIISFISLLEKCKSPAIVDSLREIASSSKNCINVVTEIATIPQKWIKDAIIKFAKFSRHEAKKRIRKCDNFNLFGESCNVESDSNESEHSANANLKKCGDKNKKTVPKGSKQNISNKNVDLNLKANNSKNIHCAEALCPILKPVTFKTHNDNLGIEIQPVSLTFIDEEGNPVHYTLNPNSSTIPNGIVKPIGEIVNENTKDNIIKDNENSTPKSKSLHVFSRNIGRSRSPNRKSFERREHGVFICGDTSYNIEENNNLLRVYKDNRDYIKFSGYNTNDFPIKNSYYHL
>CryTyzUGA55000624_rbh_TGME49_223790
MPEKGGVVLKIKHAAENYNEDKKDGKIAAKKQIELEHNAAKAIMNLRHRRDCNGEVTRFSWCSDPLCRMWYDMTQFFGFLGEDIIDTDIDNAIVSVADGGSGIYERLIVLGHRILDATGKEYAVKKYMNSGIDGMPKEINKIVGESNKKLLVFLKMRWLSNNVCSIECLSKFAKRYCHYCKAELNSDSNKWDDIKLSKYVKFCISFCIYGQGLIDWNNPLNIENKLCQRFPWLEVLIRSMDMSILNPSMQDDGKFLSAEGIRNAKILGILHRHFGYNRGKKDIPPRVLFALNTPEGSQLPEEKTGQMIFSHYISHYFKAVASEHGFTGIDILHWVEKEKNILLQSNAVELFALIDLELGEVYSNGVSSKIEEKFSRYRGLFFSLIANMFVLCEDDKSAQIWLQELVTCVRQIQLYIIEFCEYSNSESMQKVNSIPQNEVFTISETSLDHTHVPDIFTDLEPEEIISFISLLEKCKSPAIVDTLKDVISSSKNCVNAVTEIASIPHKWLNEAIIKFAKFSKHGAKKTVKKCNKINLFSESCNVESDISEQEHSTNKNLEKHNKRSKETASRDSKCKNSNKDIDFNLKIESSKNIHCAKALGPILRPVSLKARDDELGLEIQPVSLTFIDEEGNPVHYTLTPNSSVIPNGIVKPIGEIVNENTKDNAMKENDNSTPKNKSLHVFSRNIGRSRSPNQRNFERREHGVFICGDFSDHIEENNPIRVYKDQRDYMKFNGYNTNDFPINNSYYHY
>CryUbi39726001731_rbh_TGME49_223790
MPEKGGVVLKIKHAAENYNEDKKDGRTIAKKQIEVEHNAAKAIMNLRHRRDCNGEVTRFSWCSDPLCRMWYDMAQFFGFLGEDIIDTDIDNAIISVADGGSGIYERLIVLGQRILDATGKEYAVKKYMNSGIDGLPKEINKIIGESNKKLLVFLKMRCLSNKICSIECLSKFAKRYCHYCKAELNSDANKWDDIKLSKYVKFCISFCIYGQGIIDWNNPLNIENKLCQRFPWLEVLIRSMDMSILNPSVQEDGKFLSTEGIRNAKILGILYRHFGYNRGKKDIPPRVLFALNTPEGSQLPEEKTGQMIFSHYISHYFKAVAAEHGFTGIDTLQWVEKEKNILLGSNAVELFALIDLELGEIYSNGVPLKIEEKFSRYRGLFFSLIANMFVLCEDDKNAQKWLQELVTCVRQVQLYIIEFHEFTNSESLQKANNIPQNEVFTISDTSLDHTHVPDIFSDLEPEEITSFIGLLEKCKSPAILDTLKELASNSKTCINAFTEIAAIPNKWIKDSIIKVAKFSNHEMKKKVRECNSFNFLGESCNVESDSSESEHSNINVKKYNDKNKKIKSKDSKHKISSKNIDLNKKLENSTNILCAEALTPILKPVTFKVPNGSLGVEIQPVSLTFINEEGCPIHYTLNPNSSNIPNGIVKPINEIVNENTKDNTMIENGKSTPKSKSLHVFSRNIGRSRSPNQKSFERREHGLFICGDVSHQIEEGNNLIRVYGDKRNYV
>CycCayNF1C8001132_rbh_TGME49_223790
MPIYAKGFRHQRSCPNAQVENALKGASYAISDLSDTESTSSDEGETQENREKEARKICSDRRCCTWFDLSNWFGYLSLELPPADFEACFTDVANGGAGLYEKLVVLGGKTLDIMAEMHFYEMYPAIKDLHLPADLRADKEAMRVLWARKRAERVTALPSLFLFGKSYLAMAQSLPTRQAVAKFVKACIGYCCQSADTENLYKWMPILIEHIFWTQKLRTERLAEDNAILQDLQEFLGYKYDHLIPRMRECLEGTHIPQRSDSPTGRELLRLYATDYFTKMSEETGVDPSRRAIWVDQEVEHFLTGSALPAFACLSMSLGPYVVAAENGGPTHAQNFTDMFESLVAACWIISTEEKVKIWMPSLIQRLRQAQLLLHMAQMGDKYFTNGTLIRKPAKHPVDIRQFASANNGMLNQFALWNVDPTRRPLTEVPVDYPPVPLYYPAARPPATEQPACLPCCFVPRPPPRQVPGRPSGNGITLFDTDENKYELYLLGSQAFPQPRRRRPPLAARRSILGVRTPFRTAVSSSNAFAFPASGRNRGTVELPRGTDASIQTSSAFWRPQSPPPAANVLGGHQTSTCKLTASALALVQLDTRKNLLTMHALVLPHVFHTLIWHKACVSLLFVAGNEAPQQSIHPSATAGQSQRHPPAAFKAVPQDTAMPSTPQEPRVKIRYVSDNGDEGGQQTNNVEVFIDDVLVHNQPLPNAPDAAGPDFRAILSTPNSNPVVLNFARTGEDGRPTVYVTEERQPQLPSPWILQNSDSTHKPRAYTVEPNIRVSNNFEAGVPAGSGCCLTSQCTKGSTQVLANSETAPAVDIIISPVVPPASHHRITSAAELTDIEPPSDACILGTYMKHCLPGSRDPPQAIQVRKTLPFAEK
>Cys_WienI001747_rbh_TGME49_223790
MFMEGPAVPLFATLVMSLQPFLMDTESRGLPSTSTFASTFYSLVAACWVLSTEDHVKVWMPALIQRLRQVQLVAQLSATEGSAYTRAMRRRKLAPQPVELQHMASANNGATNVFRLWNVDTERPPVALPGAAAQWLPPPPPFPLRSELSPEKASGSAFLPLCGPCGGFPTQGSTGRERPPALPPAEGPLLVVEPGPPERAKEPRKIVLKPFARVVRPPGRRAKSRQTQPTESACCVLSCGSPPAPWLTNTEETAAFSPTMRSTSFDQQTNWEAASHRSVQAAHRRVSAASSPFHRRDGPASKGRGEEASHSCWSPCAGGDVCTSEERSASADVLDEGGDVPPVPSSGAVVGRPPEHRLKIRYIPEGLEDVETSLPVDEEDDGTQDRLRKPSQAATVEVFLDEVRLAREQVIADEKSDGEPDVRAVLTGPNLKPLCINFKAQGAAGGREGRPPAVYLTEPDSKDLEGAKHAQDSSGLARSPRRELLSTEQLLQQQQFQLELQQLQLQQLQLQQQMHQEILRQAAPPEPVYPRYDGGQNLSPNIPCATATIRFGDLSKAGSDWQTAIGGQGDLQGDSRESAAAPHGSSHASRTEIPRKAEAGTSSARGETQKEGPSQQQTDQPEPGRGWSRAPSGSRQRSFDNLRLVKPVDIIAYPSALPPPTSLTRARRPPTPLTPLHQRPGTGGPVVCTVQVPNVLLLEAEGSRPSGDGREPWWPGCTARCEVNQEPVRMQLVPAPASIQTRAREGPVFQRQRTKSQSSSSSTAAPLPR
>Cys_WienI005108_rbh_TGME49_223790
MAHRSRFADCYRHQDSCPNRPVDDDEESGFSSDDDDSVVSDKREARKNFECCGDRRCTTWFDLRSWFGYLLNDLPRADFKACFTDVAHGGIGLFEKLIVLGGKTLETFSEIHFYEQYVSAARPYVPRDLAEAVGTDAARLLWTHKKVERVTAAQSLYAFGRGYLTTAQVLPTRQAVAKYVKACVGFACQSRDTENLYKWMPVLVEHVFWVQR
>CytFelWinnie001651_rbh_TGME49_223790
MILENNDSILEAILNDLGYTFGKYKYVLRKSCFLQNCQELKEWDLIGPFIITIFYPLFIYLPTCIEDNYEQNRAYVYFFLFLWVGSLIAGLNACLLDSFVHYYTVTSIVLYGLLPSCLTTLVTRFMPDICKPLLIIPSSIYGGLLCYKFIKANTTRDKLHMKMYIILIYMLNYTLCQFNIEYVLPDIIVPIGPDTFGLLDKYKNNYKNIIVQNNIINVNYIKNKINNLNENVNEILKHYKEVSAIFATTSRFYYNYRHTGNTLAILSHFYKHGLVTNRNFITMLPEPCICHPTNSAAGRIYVTSYLDQDMYNGELENDTYNVYPKDVLITYKGYNTSKNEFRYMLTQRYPNKYPKCSKLPTYYGSDDRIRRMIYLTGHGGDSYLQVQAMDFISSLELGKYYKEMYIKYPNMKIFTILDTCQASTMFERIDNEIPMVWLASSIRGESSFSHNPNHFISVSTVDKFTFCLHGFLNSVLQSALTIKTKVAVSILSFNQMLRFFQRNLPDEEIAYKINNVLGTNEKKLYLGEYIFNYRTIYFNSYKFPYDENKIKDDGEIFINYDYNYKEELDHEDNCPWINNNESFKYNNRTFPKPCDHRKCAVWKDLKKWFGYLGTNLPKLAFEEIFRDVAHNGSGVYERMSVEGGKMLMDIVEVYALKKCQGDLYINGVAKIIFHNNNEHIIKLLNRLYIQNMTSIMNSNTLLNYFAKSYMSAAQNLTTPRAVANYVRVCLAFSINEITGHDLHDEPKNWLPVLLQHIFHCQRFSHLQYECDNILLRNLHLYLGYKQLNILPRIKECFNNHHALPQATEYGGYELLERVSNEYFVELFKMHNGGDVSEAMKYAIKETEVFFSSKAIELFSCLHMKLHLIYINENINLLSYRTLNETRGIFLNLVGACWSLSQINERDYWITNLFQTLRQIQMLMTVHMSRVTKDLTDVNYNEIKNTSIVENKFELLLNPKPMEPLEFVQESKGLNFLQDLFIDDVFKFIGDSCMKSLVDDEKRLTIHNPDDCKHDGKSDVIKKCKLIHEPTICFKVPTKK
>DinSpeMGD080108_rbh_TGME49_223790
MNMGQHRADCPQNEVANNDLRSCLVQDLHKHFGYLPNDLSDVDFKECFHDVAAGGTGTLEKLSVVGQRCLEQVGEDTFSQEFSCSEADQEHAPILRWVYVYRRKRRLIASATVESFARQEMACARGASSQLRVRLFYACLAFACQCRNTSLLSVWVPQLVQKMIECRKRDTAPDKPSWHSGLLEDLQDNLGYKQGVLYLSCEVQMCLQPHSSFVEEHAVLGNRLIYDHARSYFSRLALEQATPGQKLEALVDARVDTMLRTASLAFFAARYISLPDVLVAAHGDARRLAPLDYAQVFLALVAVCAGLSTTAEVNQWMPRLVRTMREVQVAVDLHAYSHSSRQTGLETISGTAFEKLHTYLTSLKDPSFVVPSERWRSFGHLLLQTGGQADGLRALDLSGSQEGDCISDDPFPFQPGDGQALPPNGEQDDDPAIPDEASSSREKLWMSFGVGDSRQVQDSGLSDHLPNATLPNPGARGGAVTPSLSPGYAITGSHPLPRRKPEASLGGIFSDALSAVAEETKMPTLRTKVMQPGRKFFTTPSIEMLHDSEVPSSPRSVEGQDEMPDKFDGVVAGDMRFYAPPQQASHAPSWMLGPPAPSMTTPVGLGPGSSFGSLAKPGFMGAGSNVGVMGQGSRHGNGSSALASTYLQPPVPVQAAPPLLWQPQPFNLPPLGLR*
>EimAce000346_rbh_TGME49_223790
MPVYAEGIRHQRNCPVGAAEEAAAATAAAAAAAAAGGSGDGFTSTSEDIGDSSEDETTSTDSEDYALRRQRRQRRQRRQQRQQEPQKLCTDKRCCTWFDLANWFGYLPLELSPADFEACFTDVANGGPGLYEKLVVLGAKTLGIVSEMHFYEMYEEASKCTNTENLYKWMPILIEHIFWTQRLRSERRPEDNALLQDLQELFGYKFDHLIPRIRECIEGAPVPQRSDTPTGRELLKLYAADYFNKLSDEAGVDPARRALWVEEEVHHFLSGPAVSAFAYACVSLGPYVAALKEEGPVKAQHFVDMFESLLAACWVISTEEKAKIWMPSLIQRLRQTQLMLQMAKAGGDKYFMNKTPFNKPSKTPIDIRQAPSSNNGFIDPFALWNVDPMRRPNAE
>EimMaxWeybridge004996_rbh_TGME49_223790
MPVYAEGIRHERNCPVGEAEEAAAAAAEAGAADSVSDLVGDSSEGETTDTEQPYGRHRRRRGAQKLCSEKRCCTWFDLSNWFGFLPLQLSQADFQACFTDVANGGPGLYEKLVVLGGKTLDIVSEMHFYEMYPEASKAFGMPQDMRVEPEALRVLWARRRTERVCSLAALFLFGKSYLAAAQSLPTRLAVAKYVKACVGFCCRSPDTENLYKWMPVLVEHIFWTQRLRTERLHEDNALLQDLQELFGYKFDHLLPRIRECLEGVAVPQRSDSPTGRELLKLYATDYFTKLSEEAGVEPSRRVVWVEQEVEHFLGGPAVAVFAVACMSLGPYVMALKEEGPTRAQHFVDMFEALLAACWVISTEEKVKIWMPSLIQRLRQTQLVLHMAQMGDKYFANKTRLQKPAKTPIEARQVAASNNGFLDPFALWNVDPMRRPVAEAPVEYPGPPLYYGPPARGSTLDSVSCPPCCFLSAPHPAPRIVPGRPSKKTVTLFDSEENRYELYPLGPQVFPLHRRRPNAHMLSNNSARDGRSLRSCCSGSHPPAAAGSSGGAQDKWAPVAQRAVDVSIQTPSQQRPAATERHEALAGTWSGDSGRPSVGPPTAGSPQAVCAVRHGEGATTACAAEPRVKIRYVADDRGGESSQKNSVEVYIDDVLVHEQALPQERDLSGSEFKAVLSTPTGLPVVLNFARNGEDGKPTVYITEGRSPALDSGGLQPADGAYGASLKEVHAAVAEASSGAATFVAGDANPQESSSCCFASTCGPRRSAAGTGRRVERGGAPVDILVSPAYPLASDTGNRCGVEIQEVEPPGDACIFGQYLKHCFAAPPPRIPQQPAWEQMQLPRSPAPQVYTVPRIRAYTGRAGVQR
>EimTenHoughton004904_rbh_TGME49_223790
MPVYAEGFRHQRNCPKGEAERALAAAAGDDSSSETESDEVSTESDSLGGRSERPRAKRAAAKKVCSDRRCCTWFDLANWFGYLPLELPPADFEACFTDVANGGPGLYEKLIVLGGKTLDIMSEMHFYEMYPDVKDLHLPSDLRADKEALRLLWARKRADRITSLSSLFLFGKSYLALAQSLPTRQAVAKYVKACVGYCCQSADTENLYKWMPVLIEHIFWTQKLRTERVAEDNAILQDLQEFLGYKFDHLIPRMRECLEGTSVPQRSDAPTGRELIKLYATDYFTKMSEEAGIEPSRRILWVDQEVDNFLAGPAVPAFASLCMSLGPFVVAVEEGGPTHVQTFTSMFESLVAACWIISTEEKVKIWMPSLIQRLRQTQLLLHMAQMGDKYFTARAKLRRPAKHPIDPRQIAAANNAFLDPFALWNVDPMRRPLAEAPVEYPPGPLYYPAPKGGGLETPCTPCCFVPRPAPRPAPCRSNKEGVTLFDAEENKYEFYPLGPQVFPPYRRRQNPNMACSTRDGSSGRGCFSTPRSAWGPRDRSSFEPGRGDDFSVQTTAGGHGVDRYSTVAPTWSRYPSQPHAVSGSSWPAPSRPGSVPGRPLPGEGAPAAAAPAAAEPRVKIRYVADEGGQGDQPKTNVEVYVDDVLVHNRPLPTNQEVAGTDFKAVLCTPTGSPVVLNFTRNGEDGRPTVYITEGKPVQDANTFYLQGSTWEAPTSAECGPLPGAPRGPPYGERAAAEEPLTPPSSGCCFAPTCGPRQPSIRYTDSEAPAPVDIMVSPAPPPAAAAAAAAAARRSRSFHEQQEIEPVADTCILGSYLKGCMTPTRNAQTPHDQQLRQQAVSTYTVPRIRAYTNRSGVSG
>EleDub042349_rbh_TGME49_223790
RYLAVFHSLIASCWTLSTEANARVWMALLIQRLRQLQLCVQLHSKEGASYSIGGEFSSRDRESSQAYACDMREAINGGHPRLPQDFHKLASYPSSVLNKFRLWNVDTSRNRLHTGNTLTCQRA*
>EleDub042350_rbh_TGME49_223790
RYLAVFHSLIASCWTLSTEANARVWMALLIQRLRQLQLCVQLHSKEGASYSIGGEFSSRDRESSQAYACDMREAINGGHPRLPQDFHKLASYPSSVLNKFRLWNVDTSRNRLHTGGRAARPLVPPPVCMPSCTPSNYASSAPALPPGRVLHLLDSTTGSKFELIPTGRVMQPPLEPYQPYPPDQAIAYADAFPPASPLRYRRTVAGSARRSSTPGRRDHGPSTDDKHQQRNRNYKKPADD*
>GreNip002922_rbh_TGME49_223790
MQHQEGCPLSSVAAYKAAALQGLADYVPEFDDSSNDLPCPDRRCSTWLDLKTWFGYVPRSLPSLDFQKCFADIAHGGGGIYERLAVLGEKALGMMCQIYISEKYSPIKMPFDLQRGYPPDMIRYIWTLKRTDRCCSLRSLSVFARTYLSTAQSMETATACARYVKAVIGYSIQAHSLMRTATANTRKLEMLSTANQDTLDADALAAGSGLIYDWATVLIDHIYDVQKLRSCSDPVECELVQDLQEFFGYPYDTLIPRVYNVIRADTSYMTEGDCEAQAQSGRDIVQLAATEYFLSLAQNAQTDPHLIDRWLRLELKTFMNSQVIGIFAATHFNLLPILNHMGPGGLGLTSDASPGLEQYARLFCQLLAATYGVVRESQSREYLPALIQRLRQIQLTLHMEELDIRINGPLRTPLALFQGIDIFRWSTISNWGHVNRYNLWQRHPRSKHLEAFLPVSDPVVRRRIRTLERTLPLEINNFDNVPRSIKALCPAPAREEEQGQQVSLNNVIPIVDADSALRGRDPGGATNGVYIHRFGTNKKPNTTPRLWSRLFKRTPATTAWSGLGLGGGSEKEGGTLWKPPFAAFMKPRLVNFNKGEAYVAPQNRRPCLSTGPKRLGDLKVHWEDNADDRGRAGDFGRDLGRGGDFGRGGRDPSGGRGAQSSHVGHLDPAVDSGSSSSSYCSSCSTCEGEQQHDCKGWNNVLREMQAKTRGLESQVRDMPDGGKVLITRDRATENAAVEIFRKRLGNPPTIGRPTGGIGTTTVGPVSMPQGLGPAGMLGLGGEDRIGLDRIGPDRIGPDRIDRFKKLGMSDEDLQEYLAFKFQHDPEGHKHLTVEGPRGTEFDPTPQNLADPNHISLNI
>HamHamHH34000075_rbh_TGME49_223790
MKEDQLLEKGYIHQDSCPNGVIEDDETDSSISDDDAEDDVREPRNGFQCCADRRCTTWFDLRSWFGYLATDLPRPDFQACFTDVAHGGIGLFEKLVVLGGKTLETFAEIHFFEQWASSARPYIPRELAEIVGQDAPRLLWAQKRVERTTAAQALFAFGKSYLSTAQDLPTRQAVAKYVKSCAGFACQSTDTENLYKWMPILVEHIFWIQRVRTEADSSANNLLQDLQEYLGYRHDQLLPRIRECLRNRNVPQRSDTPTGKELIRIYAADYFGVLAQESGVEKKAQAVWIDEELDVFMEGPAISLFSVLVMSLQPYLMTNDSQDLPTADVFVSTFYSLVAACWVLSTEDRVKIWMPALIQRLRQVQLLAQLSSFEGNVYTRTMRRRRLASQPVELAQVAGANNGARDVFRLWNVDPNRRLPAGQRIDESDSPRLLRLGRPRLPDSPRGENPPCQFGWFGAKREAGGERDAGEQSRGFVEQTLPSDRNLVLSSVAAPSAGGKAAQTVVLRPFARVVPPRRRPSPRQQPQAPGPPASSCLLSCGPPASCRSDATAQQSFAWSSPCGPSEPPSEFPSFLGVSSSQLPRQESVGVSAHLDAGSVYGDQTKKPTTVKICLDDPSASGRLAVVPAFASVSSSAVSSLRDLRVVGGQEARGGDRVPEGREPDARAILVGKNIQPVCLNFSKDESSARVYVTEVGDEEKAKLGVAGEPVKPETENELNRALEPLLQCQQMQLELQRLQLEQIQLQQETFLQARQGQPLSQSVTTPASRLDEKSPAQLPISVRVELPPEAIKQALREASGVSRRGPDSASPQSGPVQACTGPFRGVDPSRVPGVPAASREAFGPQKALPKPVNIFAYAMQRPAPTPARYDGANVAFLPKHPGLVASRPTFQAPRQVSVQVPNLLSKQAGGGGDACNWTACLTEPEGNVTGPWTCWPEQLRATSDGDIREGRALYCTEPPTMAACRRAGGQTDDPPSRGFFPLPPSLQTRARDRPVFGRQRTHKL
>HemSpeSG2012SG2015023562_rbh_TGME49_223790
MHMRGCTSGFVMEDEQECGDKRCHLWQDLRTWFGFTRDEVNTELYDSHFYFVTLASMPKYLIEHGRSALLKSLEQIAPSKPWLLKWTGRVFFPAVLTAFAKSLAIRAETDQVVLALAGWAAHVGKDEKWCTSVTNWGRDLVQHLVDSFLTGVVETPCDGYWPTKGFPVDLIVEFRVDIEAFGNSIWKEVLRGSVEDVAHRGDWLIFQTAREVEPKSASVLRSSSMLAKFGRLYLEMPQEALQVAQLVRGMAYASHTCGADLRLLILRMNEVRQILVHEKNTKDLGALSSSSSDSSSLPMSSSVSDKPCATRKNECTTHVPTLRAEITQMLSAVPRDLAAGRASPASSSASAVRKPGTVVTCSVVDGTGSDGSSSCLTNVHHTVQCTENEKGSGTLVIQRRGPTGVFPSEEGKIRGEKSEVDVVTDVKQQVGADWATRASFLAQNRDARGGDAPHSSSSSARPAHDSLQVPPQKVPQQRQQQRRTKRSSRLHPSQCPPQHPTQNTEQHPQRPTQYTEQHPQRPTQYTEQHPQRPTQYTEQHPQRPTQ
>NeoCanLiverpool004935_rbh_TGME49_223790
MKGANLLEQGYIHQDSCPNGAFEDHETDSSLSDDDDESVREPRSGFQCCADRRCTTWFDLRSWFGYLSTDLPSADFQACFTDVAHGGIGLFEKLVVLGGKTLETFAEIHFYEQWASSARPYVPRELAEAVGEDAPRLLWAQKRVERTTTAQALYAFGKSYLSTAQDLPTRQAVAKYVKACAGFACQSTDTENLYKWMPILVEHVYWIQRVRTEADTNANNLLQDLQEYLGYRHDQLLPRIRECLRNRLVPQRSDTPTGKELIRLYAADYFGVLAQEGGIEKKSQAVWIDEELDMFMEGPAIPLFSVLVMSLQPFLMTNDSQELPAADTFVATFYSLVAACWVLSTEDRVKIWMPALIQRLRQIQLLAQLSNFEGNVYTRAMRRRRLASQPVDLAQAAGANNGARDLFRLWSVDHKRRPAGEPAEDNNSPRLLQLGGPKAAERTGGPLSSVWSAVRGLGGRAAESADAAKSRPCLEQTLPSDKTLFLTDVAPAAGEGKASQTLVLLPFARVVPPPRRRPAPGPQQEAPAAAPSQCYLFSCGSSAPPCVPPAPTSFAWSSPCRASASNGELLSSVGASSAALNRRQESVESSQLGSFCASEGPDRRAVRERKKPTTVKICLDEAGSGQPAVLRAFSGVSASALSAGDVHRERSREKREDGRESEVREPDARAILVGENMKPVCLNFSKDASEARVYVTDLDEDEKAALGVASEASPEKKTPDRSLVDPRLQCQQMQLELQQMQLEQLQLQQEIQREALLQARPVPLFAPPASPAPRSERTIPCQVPISVRVELPADALKKALGPDPDRASELGTDRPSRQVSGSLLITPQPGGDRRLAPPMPFCGGAKPFQMAPRPLPGSAAGSAPSKPLPKPVGILAYAMPRPAPAPVRYDGARFAFLPMAQPAHIAPPKPAAPYPLEVTLQVPNLLCQQRTSTDRQRGCNWNACLPEPLGGKEDSAWSCWPEQARLSSNESRVGNSALFCADKAPGGDLKRQFGPAPPQGLVPPPPSAQARVRDGPVFNRQRTNKL
>NepSpe062586_rbh_TGME49_223790
FTDIAHSGEGLYEKLIVLGSKTLEAMAEVYFSDLYEIEGEHNLPKDLYFAHSQNLIKYLWAQKRVERVTAPNALYAFGKCYLKCAQSLPSKQTIVKYVKSLIGFGAHNKTNKEIYVWLPILIRHIYWVQKLDTENSQSENDILQDLQQYLGYNYNYLLPRIKDQLKAENHMERYSDQKTGNDLIIKFSNDYFKSASEAYIELESNNEIDWDQWVEQQTKELINSDAIKFFGCIFMSLSPFINGIYGLPLPHSKINEDIFKGLIANAWILTSEKDGPIWMLLLIQRLRQLQLLIKLNNLRG
>NepSpe086673_rbh_TGME49_223790
DLSQHQQDCPNRPTEAGVKDNSKYVCSERRCAVWRDLHKWFGYESQSLPELAFKACFTDVAHNGEGIYEKLIVLGSKTLEVMSEVYFSDQYDADGAPTIPLDLRNAMDPNLLRYLWAQKHVERTTSSHAIYAFGKCYLSCAQTLPTRRAIVKYVKSCIGFACHSSATESIYFWLPCLIRHIHWIQRLNTQDTAEKSVILQDLQEYLGYKYDKLLPRITECLDAHTDPVGTFSDAKTGTDLIMKYCEEYFRATFEIKFHDEGTDKAETLKWAKHEVAEFMESPAVSLFACIYMSLGPFSTTFCKSHLPESDFFSNFFRFKSVTSLKHKHNKLIKMHAAPGGLKLYAAS*
>NepSpe086675_rbh_TGME49_223790
DLSQHQQDCPNRPTEAGVKDNSKYVCSERRCAVWRDLHKWFGYESQSLPELAFKACFTDVAHNGEGIYEKLIVLGSKTLEVMSEVYFSDQYDADGAPTIPLDLRNAMDPNLLRYLWAQKHVERTTSSHAIYAFGKCYLSCAQTLPTRRAIVKYVKSCIGFACHSSATESIYFWLPCLIRHIHWIQRLNTQDTAEKSVILQDLQEYLGYKYDKLLPRITECLDAHTDPVGTFSDAKTGTDLIMKYCEEYFRATFEIKFHDEGTDKAETLKWAKHEVAEFMESPAVSLFACIYMSLGPFSTTFCKSHLPESDFFSNFFRSLVANCWALSTDSEGDSWMPLLIHRLRQRPLLQGAS*
>NepSpe117466_rbh_TGME49_223790
QSLPTKRSIVKYVKACIGFGCHNKTNRNIYSWLPSLIRHIYWVQRLDTEKQDSENDILQDIQEYLGYSRDTLLPRVKDQLNFENHIERYDDQKTGQ
>OxyMar015750_rbh_TGME49_223790
XRGGAPSGGAASGGTWLPTADMAXDDLDATDYAACFQVLESDTFQKLVIAGGRQLALHARLYFEEQWEAEEASELSQQNIASWVDRRAGRATSSPAIFRFATSRCAVYATAPEEAELVPLVLALIGFACRAPGAAPPAQWMPGLVAGIAAVRHFYCTQPRYSELVQDIQDHLGYEEPHIDASVEACLDPTSTRTAMLSGVGDLLLHSAATEVASREKDPWMSSQVRTASAVSAYVRSDLDLEQHVSRLLRRPCTDEELACCFRAILALCQRGKSPETNAKWLIPLVERIYETAAPASTNTVMASSRSPGEDALASSRTPLPPWMASSAASDAARGSDVFRIRQPSTASEDDGLWPSERLPTRGLPPPTPVTQPVLSPATVTRSASPNWLGGGGGGRVTRPEPGGDTSSTPLWLEPDGGGAGGRVVSR
>PlaAdlG01002891_rbh_TGME49_223790
MNIRHVNGCSYFERKHDESCKDEIKKVMDNLIYERQKNFEENDNYCYNSSMSICPNVYCNIYTDLYNWFGFKNCRNIDTESLNTCFTDITNGGIGYYEKLIVLGGRILELYSELHFFNKYNYEKNEEIVDDLKNMKCIKEVVYHYLYVQKRKNRVIYKNSLYLFGYSYLYTPLFFNNKNSIIKYVKACIAYAVKYNESNIFSWMPSLIEHIYHSQKLKVSQIEEENELIQDLQEYFGYQFDYILPRIAECFSYHNIYISNSHLTGLQIIQLFSNEYFSLLADDIGICRKEKAVWVKEETDAFLNSKCIEIFSGSMISINKYLNENNVKIDKIKNIFEMLLSSCWVLGNEKRNRIWVSALIQRLRQIQLLTQITTIEKWCYNIKKYNDINISNFVKDIYSFNNINGNILSPFQLNNINTYIPPKETTLKTLPYYTTAVHKYKEKDSDKEKQNVNKMNEWNFYSILNNISNNIYKHFVPRNQNNRKSSNLKKIIYTNNETIQQDIKELNAKAQAQPYDDTYMSSSVESEDMMNEEEYEKYDLINHVQKKKNGIPVKIRYIRDTLDDENSKYVIEIPKKDLKGHENKNHIKAVLWGNSKKGLEIKLPGTNNFVPQMKIK
>PlaBerANKA001950_rbh_TGME49_223790
MNIRHVNGCEYNEKENDKEYKDEIKKVMKNLINERKKHFQEQDNYSNNTPICACPNIFCNIYTDLYNWFGFKNCKKIDTESLNTCFTDITNGGVGYYEKLIVLGSRILELYSELHFFNKYNYEKDKEIVQDLYKSLPPIKDVVYHYLYVQKRKNRIIYKNSLYLFGYSYLYTPLFFNNKNSIIKYVKACIAYSVKFSGANIFSWMPILIEHIYYSQKLKISDIEEENELLQDLQEYFGYQFDYILPRIAECFSHYNIYIKNSHLTGLHIIRIFANDYFSLLADDVSIEGKEKAIWVREETEAFLNSMCIEIFSGCMVSINKYLNENNVKISKIRDIFEMIISSCWVLGNEKRNKIWVSALIQRLRQVQLLTQITTIEQWSYSIKKYNDMNINNFVKDIYNFNNINGNILSPFQLQNLNIHLPPKETNIKQIPYYTTLPDKYKNRFKQGADKIEKEHPNGCKLYDVLSNITNNLQNSFKSRTPKHVQTTIVKKPLAPNQPNIFSDMRYSNFKTEVTFNELPKSIINTRNLDSLKYNRENNKSVSKNKNNKIPVKIKYIKDSKDDDKSKYVIEIPKKELKGKNSKDHIKAVLWGSSNKGLEIKLPVEASNII
>PlaBilG01002910_rbh_TGME49_223790
MNIRHVNGCSYFERKHDETCKDEIKKVMDNLIYERKKNFKENDNYCYNSSMSICPNVYCNIYTDLYNWFGFKNCRNIDTESLNTCFTDITNGGIGYYEKLIVLGGRILELYSELHFFNKYNYEKNEEIVDDLKNMKCIKEVVYHYLYVQKRKNRVIYKNSLYLFGYSYLYTPLFFNNKNSIIKYVKACIAYAVKFNELNIFSWMPSLIEHIYHSQKLKVSQIEEENELIQDLQEYMGYQFDYILPRIAECFSYHNIYISNSHLTGLQIIQLFSNEYFSLLADDVGICNKEKAVWVKEETDAFLNSKCIEIFSGTMISINKYLNENNVKMDKIKNIFEMLLSSCWVLGNEKRNRIWVSALIQRLRQVQLLTQITTIEKWCYNIKKYNDINISNFVKDIYNFNNINGNILSPFQLNNINTYFPAKETTLKTLPYYTTVVDKYKEKDNDKEKQNVNQMKDWNFYSILNNISNTIYKHFVPRNQGNRKSSNIKKFIYTNSETVHPDIKELNTKTQVPPYDDTYMSSSVESDDMNEKEYEKYDLIHHVQKKKNGIPVKIRYIRDTLYDENSKYVIEIPKKDLKGHENENHIKAVLWGNSKKGLEIKLPVAHNFIPQMKIK
>PlaBlaG01002793_rbh_TGME49_223790
MNIRHVNGCSYFERKHDEVCKDEIKKVMDNLIYERKKNFEENDNYCYNSSMSICPNIYCNIYTDLYNWFGFKNCRNIDIDSLNTCFTDITNGGIGYYEKLIVLGGRILELYSELHFFNKYNYEKNEEIVDDLKNMKCIKEVVYHYLYVQKRKNRVIYKNSLYLFGYSYLYTPLFFNNKNSIIKYVKACIAYAVKFNESNIFSWMPSLIEHIYHSQKLKISQIEEENELIQDLQEYMGYQFDYILPRIAECFSYHNIYISNSHLTGLQIIQLFSNEYFSLLADDVGICRKEKSVWVKEETDAFLNSKCIEIFSGTMISINKYLNENNVKIDKIKNIFEMLLSSCWVLGNEKKNRIWVSALIQRLRQVQLLTQITSIEKWCYNIKKYNDINISNFVKDIYSFNNINGNILSPFQLNNINTYFPSKDTTLKTLPYYTTMVDKYKEKDNDKEKQNVNKMKDWNFYSILNNISNNIYKHFVPRNRGNRKSSNLKKIIYTNNETVQQDIKELNAKAQVPPYDDTYMSSSVETDDMNEEEYEKYDLIHHEQKKKNGIPVKIRYIRDTLDDENSKYVIEIPKKDLKGHENKNHIKAVLWGNSKKGLEIKLPGTQNFIPQMKIK
>PlaChaChabaudi002700_rbh_TGME49_223790
MNIRHVDGCEYNEKENDKEYKDEIKRVTENLINERKKHFQEQDNYCNNTPISACPNIFCNIYTDLYNWFGFKNCKKIDTESLNTCFTDITNGGVGYYEKLIVLGSRILELYSELHFFNKYNYEKDKEIVQDLHKSLTPIKDVVYHYLYVQKRKNRIIYKNSLYLFGYSYLYTPLFFNNKNSIIKYVKACIAYSVKFSGGNIFSWMPVLIEHIYYSQKLKISDIEEENELLQDLQEYFGYQFDYILPRIAECFSHHNLYIKNSHLTGLHIIRIFANDYFSLLADDVNIEGKEKSIWVREETDAFLNSMCIEIFSGCMVSLNKYLNEKNVKISKIRDIFEMIVSSCWVLGNEKRNKIWVSALIQRLRQVQLLTQITTIEQWSYSIKKYNDMNINNFVKDIYNFNNINGNILSPFQLQNLNIYLPPKETNIKQIPYYTTLSDKYKNRFKQGTGQIEQEHPNGCKLYDVLSNITNNIQKSFKSRTPKHFQTTIVKKSLTPNQATNFPGMQFSNFKTEVTFNEVPTNIISTGHLDHLKYSQENNKSVSKNENNKIPVKIKYIKDSKDDDKSKYVIEIPKKEIKGKNSKDHIKAVLWGNRNKGLEIKLPVETNKII
>PlaCoaHackeri002353_rbh_TGME49_223790
MDVKHVEGCEYHARESDRECKDEVKKVMDKLIYERKKNFQGQDNYCRNSSVSICPNVYCNIYTDLHNWFGFKNCKKIDTESLNTCFTDIANGGVGYYEKLIVLGGRILELYSELHFFNKYNYEKDEEVVQDLRTIKSVKEVVFQYLYVQKRKNRVNYKNSLYLFGYSYLYTPLFFRNKNSIIKYVKACIAYAVKFSGANIFSWMPSLIEHIYYSQKVKASEVEQENELIQDLQEFFGYQFDYVLPRIAECFSQHNLYINSSHLTGLQIVRIFANEYFSLLADDVNIEGKEKTTWVREETEAFLNSHCIEIFSGCMLSLHKYLGEKAVKVGKIKSIFEMLLSSCWVLGSEKRNKVWACALVQRLRQVQLLTQITTIEKWSYSIKKYNDLNIQNFVKDIYNFNNINGSVLSPFQLQNVNIYLPPKEGPLKEIPYYTTLADRYKDRFPRPDSATQGGNPNSNSRSNGNCQLYDVINNITNNIYKRFRPRKPRNRGSSDVTRLVYTNRDDCPPDMSYHDLKASLASDDSTKYDAAQDLDLEDEEDDTYGEEEDPVMPYSAEEGTHAKGPKTGKNGIPVKIKYIKDAADDRNSKYVIEIPKRDLAGRGSNNHVKAVLWGNGKKGLEIKLPSESDLMPHVRIR
>PlaCynM002560_rbh_TGME49_223790
MDVKHVEGCEYHGRESDRECKDEVKKVMDKLIFERKKNFQGQENYCRNSSVSICPNVYCNIYTDLYTWFGFKNCKKIDTESLNTCFTDISNGGVGYYEKLIVLGGRILELYSELHFFNKYNYEKDEEIVQDLRSIKSVKEVVFQYLYVQKRKNRVIYKNSLYLFGYSYLYTPLFFRNKNSIIKYVKACIAYAVKFSGTNIFSWMPSLIEHIYYSQKVKVSEIDEENELIQDLQEFFGYQFDYVLPRIAECFSQHNLYISSSHLTGLQIVRIFANEYFALLADDVNIEGKEKTTWVREETEAFLNSHCIEIFSGCMLSLHKYLGEKGVKVGKIKGIFEMLLSSCWVLGNEKRNKVWACALVQRLRQVQLLTQITTIEKWSYSIKKYNDLNIQNFVKDIYNFNNINGSVLSPFQLQNVNIYLPPKEGPLKEIPYYTTLADRYKDRFSHRDSARQGGSASNGRSSNGNGRSSNSRGNNSRGNNCQLYDVLNNITSNIYKRFKPRRPRNRGSSGVTRLVYTNRDDCPPDMSYHDLKASLSSDESTKYDAAQDLDVEDDEEYIYGEGEDPFMRYCANEGTHSKGPKTGKNGIPVKIKYIKDAADDRNSKYVIEIPKRDLASGGGNNHVKAVLWGNGKKGLEIKLPSESDLMPHVRIR
>PlaFal3D7003628_rbh_PlaFalIT_PlaFalIT003102_rbh_TGME49_223790
MNIRHVDGCSYFERKQDETCKDEIKKVMDNLIYERKRNFKENDNYCYNSGMSICPNIYCNIYTDLYNWFGFKNCRNIDTESLNCCFTDVTNGGIGYYEKLIVLGGRILELYSELHFYNKYNYEKNEEIVEDLKNMKCIKEVVYHYLYVQKRKNRVIYKNSLYLFGYSYLYTPLFFNNKNSIIKYVKACIAYAVKFNESNIFSWMPSLIEHIYYSQKLKVSQIEEENELIQDLQEYMGYQFDYILPRIAECFSYHNIYISNSHLTGLQIIQLFSNEYFSLLADDVGICSKEKTIWVKEETDAFLNSKCIEIFSGSMISINKFLNENNVKMDKIKNIFEMLLSSCWVLGNEKRNRIWVSALIQRLRQVQLLTQITTIEKWCYNIKKYNDINITNFVKDIYSFNNINGNILSPFQLHNINTYIPSKETTLKTLPYYKTMVDKYKHKDNDKEKHNGNKIKDWNFYSILNNISNNIYKHFVPRNQGNKKSSNINKFIYTNNETVQQDVFNSADIKELYLKVQVPPCDNSYMSSSVQSDDMNEEEYEKYDLINHAQKKKQNGIPVKIKYVRDTLDDENSKYVIEIPKKDLKGHEKKDHIKAVLWGNSKKGLEIKLPGTHNFIPQMKIK
>PlaFraNilgiri005507_rbh_TGME49_223790
MDVKHVEGCEYHARESDRECIDEVKKVMDKLIYERKKNFQGQDNYCRNSSMSICPNVYCNIYTDLHNWFGFKNCKKIDTESLNTCFTDIANGGVGYYEKLIVLGGRILELYSELHFFNRYNYEKDEEIVQDLRNIKLVKDVVFQYLYVQKRKNRVNYKNSLYLFGYSYLYTPLFFRNKNSIIKYVKACIAYAVKFSGANIFSWMPSLIEHIYHSQKVKASDVEQENELIQDLQEFFGYQFDYVLPRIAECFSQHNLYITSSHLTGLQIVRIFANEYFSLLADDVNIEGKDKTTWVREETEAFLNSHCIEIFSGCMLSLHKYLGEKGVKVGKIKSIFEMLLSSCWVLGSEKRNKIWACALVQRLRQVQLLTQITTIEKWSYSIKKYNDLNIQKFVKDIYNFNNINGSVLSPFQLQNVNIYLPPKAGPLKEIPYYTTLADRYKDRFPGRESTGGSNSRSNRIASNVNNGSSNRGCQLYEVINNITSTIYKRFRPRRPRSRGSSDVARLVYTNTDHCPPDMSYHDLKASLTSDESTKYDAAQDLDLEDEEDYTYGVEEEPIMGYPAGEGTQAKGQNKGKNGIPVKIKYIKDATDDRNSKYVIEIPKRDLANGGGKNHVKAVLWGNGQKGLEIKLPSDSDMMPHVRIR
>PlaGabG01002821_rbh_TGME49_223790
MNIRHVNGCSYFERKNDESCKDEIKKVMDNLIYERQKNFEENDNYCYNSSMSICPNVYCNIYTDLYNWFGFKNCRNIDTESLNTCFTDITNGGIGYYEKLIVLGGRILELYSELHFFNKYNYEKNEEIVDDLKNMKCIKEVVYHYLYVQKRKNRVIYKNSLYLFGYSYLYTPLFFNNKNSIIKYVKACIAYAVKYNESNIFSWMPSLIEHIYHSQKLKVSQIEEENELIQDLQEYFGYQFDYILPRIAECFSYHNIYISNSHLTGLQIIQLFSNEYFSLLADDVGICRKEKAVWVKEETDAFLNSKCIEIFSGSMISINKYLNENNVKIDKIKNIFEMLLSSCWVLGNEKRNRIWVSALIQRLRQIQLLTQITTIEKWCYNIKKYNDINISNFVKDIYSFNNINGNILSPFQLNNINTYIPPKETTLKTLPYYTTAVDKYKEKDSNKEKQNVNKMNEWNFYSILNNISNNIYKHFVPRNQSNRKSSNLKKIIYTNNETAQQDIKLLNATAQAHPYDDTYMSSSVESEDMMNEEEYEKYDLINHVQKKKNGIPVKIRYIRDTLDDENSKYVIEIPKKDLKGHENKNHIKAVLWGNSKKGLEIKLPGTNNFIPQMKIK
>PlaGal8A003368_rbh_TGME49_223790
MDIRHVEGCEYYERENIKDCEDEIKKVMNKLLYERKKNFQEQDNYCHNPSISICPNVYCNIYTDLYNWFGFKNCMKIDTESLNTCFTDVTNGGVGYYEKLIVLGGRILELYSELHFFNKYNYEKDEEIVDDLRNIKSIKEVVFHYLYVQKRKNRVVYRNSLYLFGYSYLYTPLFFNNKNSIIKYVKACVAYAVKFSGSNIFSWMPSLIEHIYHSQKLKVSEIEQENELIQDLQEYLGYQFDYIIPRINECFSYHNLYISNSHLTGLQIIRIFANEYFSLLADDVGVYGKEKAIWVREETEAFLNSNCIEIFSGCMISINKYLNEKNVKISKIRNIFEMILSSCWVIGKEKKNKIWVSALIQRLRQVQLLTQITTIEKWSYSIKKYNDININNFVNDIYNFNNINGSILSPFQLQNINTYLPSKKTQLKQIPYYTTLADKYKDRFHQNDNKNTKNKKDYKISNVLNSLSNNLSKHFKSRKQRINAPPNMMKIYANNGNLPAGSNYINSNDYYSNDDVSGYDVSNRDEEEIEDENNEEEDEHKYEEKKKNNKIKSKNNGIPVKIKYIKDSKDDENSKYVIEIPKKDLKGKGNKNHIKAVLWGNKERGLEIKIPTVKNILPQMKIKTNKIL
>PlaGonATCC30045002201_rbh_TGME49_223790
MDVRHVEGCEYYERESDKGCKEEIQKVMDKLIYERKKNFQGQDKYCQNSSVSICPNVYCNIYTDLYNWFGFKNCKKIDTESLNTCFTDITNGGVGYYEKLIVLGGRILELYSELHFYNKYNYEKDEEIVQDLKNLKSIKEVVFHYLYVQKRKNRVIYKNSVYLFGYSYLYTPLFFNNKNAIIKYVKACIAYAVKFSGSNIFAWMPTLIEHIYHSQKLKVSDTEQENELIQDLQEYLGYEFDYILPRIAECFGYHNLYITTSQLTGVQIIRIFANEYFSLMADDVNIGGKEKATWVREETEAFLKSNCLEIFSGCMLSLSKYLNEKNVKIGKIRNIFEMILSSCWVLGKEKKNKVWVCALIQRLRQIQLLTQITTIEKWSHNIKKYNDMNIHNFVKDIYNFNDINGSILSPFQLQNVNIYLPPKETPLQKIPYYTTLADKYKDRFPHCENVKNDSRTPWAEKKIKNKYSSPIYDVLNNITSTIYKGFRPRRPMNKGSSASNRLVYMNRDDSLAEMNYHNLKASVSSDESTRYDTTHDLDVADEDEEDEEAGVDENEGVFEEDDEEMMMMRMKKKFRTHKRDQVRTEKNGKSGIPVKIKYIKDTTDDQNSKYVIEIPKRDLARGGDKNHIRAVLWGNSKKGLEIKLPSESDIMPQMKIK
>PlaInuSanAntonio1003398_rbh_TGME49_223790
MDVEHVEDCEYHAREGDREYKDEVKKVTDKLIYERKKNFQGQDNYCRTSSVSICPNVYCNIYTDLHNWFGFKHCKKIDTESLNTCFTDIANGGVGYYEKLIVLGARILELYSELHFFNKYNYEKEEEIVQDIRNIKSVKEVVFQYLYVQKRKNRVIYKNSLYLFGYSYLYTPLFFRNKNSIIKYVKACIAYAVKFSGANIFSWMPSLIEHIYHSQKVKVAETEEENELIQDLQEFFGYQFDYVLPRIAECFSQHNLYISSSHLTGLQIVRLFANEYFSLLADDVNIEGKEKTTWVREETEAFLNSHCIEIFSCCMLSLHKYLDEKGVKVDKIKAIFEMLLSSCWVLGSEKRNKVWACALVQRLRQVQLLTQISTIEKWSYSIKKYNDLNIQNFVKDIYNFNNINGSVLSPFQLQNVNIYLPPKEGPLKEIPYYTTLADRYKDRFPRGDSARPGGNGINARGSNSRSNNIRNRNNCQLYDVLNNLTSNIYKRFRPRQPRNSASSGVTRLVYSNRDGCPPDMSYHDLKASLATDESTKYDATQDLDVDDEEEETYGEEEDSFMPYCADEGTHAKGPETGKNGIPVKIKYIKDAADDRNSKYVIEIPKRDLADGGGRNHVKAVLWGNGKKGLEIKLPSESDLMPHVRIR
>PlaKnoMalayanPk1001331_rbh_TGME49_223790
MDVKHVESCEYHAREGDRECRDEVKKVMDKLIYERKKNFQGQDNYCRNPSVSICPNVYCNIYTDLHNWFGFKNCKKIDTESLNTCFTDIANGGVGYYEKLIVLGGRILELYSELHFFNKYNYEKDEEVLQDLCTLKSVKEVVFQYLYVQKRKNRVNYRNSLYLFGYSYLYTPLFFRNKNSIIKYVKACIAYAVKFSGANIFSWMPSLIEHIYHSQKVKGSEMEEENELIQDLQEFFGYQFDYVLPRIAECFSQHNLYISTSHLTGLQIVRIFANEYFSLLADDVNIEGKEKTTWVREETEAFLNSHCIEIFSGCMLSLHKYLGEKGVKVGKIKSIFEMLLSSCWVLGSEKRNKVWACALVQRLRQVQLLTQITTIEKWSYSIKKYNDLNIQNFVKDIYNFNNINGSILSPFQLQNVNIYLPPKEGPLKEIPYYTTLADRYKDRFPHGKGVRHGGNDSSNNRISRNMSNKNCQLYDVINNITNNIYKRFRPRRPRNRGSSDVTRLVYTNRDECPPDMSYHDLKASLASDDSTKYDAAHDLDVDDEEEDTYGEEEDLVMPYSAEEGTQVKGLKTGKNGIPVKIKYIKDAADDRNSKYVIEIPKRDLAGRGSKNHVKAVLWGNGKKGLEIKLPSESDLMPDVRIR
>PlaMalUG01002618_rbh_TGME49_223790
MDIRHVKGCAYYEREDEIDYKDEIKEVTENLIYERKKNFQEQDNYCYNSAISICPNVYCNIYTDLYNWFGFKNCRKIDIESLNTCFTDITNGGVGYYEKLIVLGGRVLELYSELHFFNKYNYEKDVEIVNDLKNIKSIKEVVFHYLYVQKRKNRVIYKNSLYLFGYSYLYTPLFFNNKNSIIKYVKACVAYAVKYSGSNIFSWMPSLIEHIHHAQKLKIAEIEQENELIQDLQEYFGYQFDYILPRIAECFSYHNIYITNSHLTGLQIIRMFANEYFSLLADDVNINGKEKVVWVREETEAFLNSKCIEIFSGCMISLNKYLNEKNVQVSKIRNIFEMILSSCWVLGNEKKNKIWVKALIQRLRQVQLLTQITTIEKWSYSIKKYNDINISNFVKDIYNFNNINGSILSPFQLQNINVYLPPKEVMLKQIPYYTTIADKYKDRYQQADNNKVKGKKDCQLYNALNNISKNIYMHFKPRKQTNVHSASVKKLVYTNKEDPYADMNYHKLKANLEEDESSNERYDDLVNMDEEEVFFPNKKMNIIKSERNKKNGIPVKIKYIRDANNDENSKYVIEIPKKDLTQRGSKNHVKAVLWGNGKKGLEIKLPAASNFISQMKIK
>PlaOvaCurtisiGH01002043_rbh_TGME49_223790
MDIRHVNDCEYCAREDDIECKGEIKKVMENLLYERKKNFQEQDSYCNNPKIRICPNVYCNIYTDLYNWFGFKNCRKIDTESLNTCFTDITNGGVGYYEKLIVLGGRVLELYSELHFFNKYNYEKEEEIAKDLKNIKSIKEVVYHYLYVQKRKNRVIYRNSIYLFGYSYLYTPLFFNNKNSIIKYVKACIAYAVKYSGANIFSWMPTLIEHIYHSQKLKVSEIERENELIQDLQEYLGYQFDYILPRIAECFSYHNLYISNSDLTGLQIIRIFANEYFSLLADVKKTGIDVNIHGPERTIWVREETEAFLNSNCIEIFSGCTVSVSKYLNEGNVKIGKVRNIFEMLLSSCWVLGNEKRNKIWVSALIQRLRQVQLLTQITTIEKWSYSIKKYNDMNISNFVKDIYNFNNINGSILSPFQLQNVNIYLPPKQSTLKQIPYYTTLADKYKECFHQDDNKVERKKDCHLYNVLNNITNNMYNHFKPRRQKNVQASTIKRVIHPQWGDNFQGQGKKKTCIHTHVDKIYMSYCNLKENVSSRESSSFDIDNEDTAEYQQFNTKKKNEIKKRDKNNGIPVKIKYIKDSKDDGKSKYIIEIPEKDLKAQGSNNHIKAVLWGNSKKGLEIKLPVDKNTMSQMKIKKTEIF
>PlaPraG01003274_rbh_TGME49_223790
MNIRHVDGCSYFERKQDETCKDEIKKVMDNLIYERKRNFKENDNYCYNSGMSICPNIYCNIYTDLYNWFGFKNCRNIDTESLNCCFTDVTNGGIGYYEKLIVLGGRILELYSELHFYNKYNYEKNEEIVEDLKNMKCIKEVVYHYLYVQKRKNRVIYKNSLYLFGYSYLYTPLFFNNKNSIIKYVKACIAYAVKFNESNIFSWMPSLIEHIYYSQKLKVSQIEEENELIQDLQEYMGYQFDYILPRIAECFSYHNIYISNSHLTGLQIIQLFSNEYFSLLADDVGICSKEKTIWVKEETDAFLNSKCIEIFSGSMISINKFLNENNVKMDKIKNIFEMLLSSCWVLGNEKRNRIWVSALIQRLRQVQLLTQITTIEKWCYNIKKYNDINITNFVKDIYSFNNINGNILSPFQLHNINTYIPSKETTLKTLPYYKTMVDKYKHKDNDKEKHNGNKIKDWNFYSILNNISNNIYKHFVPRNQGNKKSSNINKFIYTNNETVQQDVFNSADIKELYLKAQVPPCDNSYMSSSVESDDMNEEEYEKYDLINHAQKKKQNGIPVKIKYVRDTLDDENSKYVIEIPKKDLKGHEKKDHIKAVLWGNSKKGLEIKLPGTHNFIPQMKIK
>PlaReiCDC003021_rbh_TGME49_223790
MNIRHVDGCSYFERKHDETCKDEIKKVMDNLIYERKRTFKENDNYCYNSGMSICPNIYCNIYTDLYNWFGFKNCRNIDTESLNCCFTDVTNGGIGYYEKLIVLGGRILELYSELHFYNKYNYEKNEEIVEDLKNMKCIKEVVYHYLYVQKRKNRVIYKNSLYLFGYSYLYTPLFFNNKNSIIKYVKACIAYAVKFNESNIFSWMPSLIEHIYYSQKLKVSQIEEENELIQDLQEYMGYQFDYILPRIAECFSYHNIYISNSHLTGLQIIQLFSNEYFSLLADDVGICSKEKTVWVKEETDAFLNSKCIEIFSGSMISINKFLNENNVKIDKIKNIFEMLLSSCWVLGNEKRNRIWVSALIQRLRQVQLLTQITTIEKWCYNIKKYNDINITNFVKDIYSFNNINGNILSPFQLNNINTYIPSKETTLKTLPYYKTMVDKYKHKDNDKEKQNGNKIKDWNFYSILNNISNNIYKHFVPRNQGNRKSSNINKFIYTNNETVQPDVFNSADIKELHLKAQVPPYDNSYMSSSVESDDMNEEEYEKYDLINHAQKKKQNGIPVKIKYVRDTLDDENSKYVIEIPKKNFKGHEKKDHIKAVLWGNSKKGLEIKLPGTHNFIPQMKIK
>PlaRelSGS1like001993_rbh_TGME49_223790
MDIRHVKGCQYYERENISDCEDDIKKMMNKLLYERKKNFQEQDNYCHNPSVNICPNVYCNIYTDLYNWFGFKHCMKIDTENLNTCFTDITNGGVGYYEKLIVLGGRILELYSELHFFNKYNYEKDEEVVDDLRSIKSIKEVVFHYLYVQKRKNRVVYRNSLYLFGYSYLYTPLFFNNKNSIIKYVKACVAYAVKFSGSNIFSWMPSLIEHIYHSQKLKVSEIEQENELIQNLQEYLGYPFDYIIPRINECFSHHNIYISNSHLTGLQIIRIFANEYFSLLADDVGVYGKEKAIWVREETEAFLNSNCIEIFSGCMMSMNKYLNEKNVKISKIRNIFEMILSSCWVIGNEKKNKIWVSALIQRLRQIQLLTQITTIEKWSYSIKKYNDININNFVNDIYNFNNINGSILSPFQLQNINTYLPAKETQLKRIPYYTTLADKYKDRFHQNDDKNIKSKNDHKIYNVLNSISNNLSKHFKPRKQKIITSPNVKKIIHVNNRNLPTARNYNNSKYCCSYEDLSGYEVDKDTYDENEDEDEVEVQEEDDVEEYEDENEEKIKNKNNGIPIKIKYIKDSNNDENSKYVIEIPKKDLKGKGNNNHIKAVLWGNSKKGLEIKIPTTKNR
>PlaSpeGorillaG2002863_rbh_TGME49_223790
MNIRHVNGCSYFERKHDESCKDEIKKVMDNLIYERQKNFEENDNYCYNSSMSICPNVYCNIYTDLYNWFGFKNCRNIDTESLNTCFTDITNGGIGYYEKLIVLGGRILELYSELHFFNKYNYEKNEEIVDDLKNMKCIKEVVYHYLYVQKRKNRVIYKNSLYLFGYSYLYTPLFFNNKNSIIKYVKACIAYAVKYNESNIFSWMPSLIEHIYHSQKLKVSQIEEENELIQDLQEYFGYQFDYILPRIAECFSYHNIYISNSHLTGLQIIQLFSNEYFSLLADDIGICRKEKAVWVKEETDAFLNSKCIEIFSGSMISINKYLNENNVKIDKIKNIFEMLLSSCWVLGNEKRNRIWVSALIQRLRQIQLLTQITTIEKWCYNIKKYNDINISNFVKDIYSFNNINGNILSPFQLNNINTYIPPKETTLKTLPYYTTAVHKYKEKDSDKEKQNVNKMNEWNFYSILNNISNNIYKHFVPRNQNNRKSSNLKKIIYTNNETIQQDIKELNAKAQAQPYDDTYMSSSVESEDMMNEEEYEKYDLINHVQKKKNGIPVKIRYIRDTLDDENSKYVIEIPKKDLKGHENKNHIKAVLWGNSKKGLEIKLPGTNNFVPQMKIK
>PlaVinVinckei002060_rbh_TGME49_223790
MNIRHVEGCEYNEKENDKAYKDEIKKVMENLISERKKHFQEQDNYYNDTRICACPNIFCNIYTDLYNWFGFKNCKKIDTESLNTCFTDITNGGVGYYEKLIVLGSRILELYSELHFFNKYNYEKDKEIVQDLHKSLTPIKDVVYHYLYVQKRKNRIIYKNSLYLFGYSYLYTPLFFNNKNSIIKYVKACIAYSVKFSRANIFSWMPVLIEHIYHSQKLKISNIEEENELLQDLQEYFGYQFDYILPRIAECFSHHNLYIKNSHLTGLHIIRIFANDYFSLLADDVNIEGKERAIWVREETDAFLNSMCIEIFSGCMVSLNKYLNEKNVKISKIRDIFEMIVSSCWVLGNEKRNKIWVSALIQRLRQVQLLTQITTIEQWSYSIKKYNDMNINNFVKDIYNFNNINGNILSPFQLQNLNIYLPPKETNIKQIPYYTTLSDKYKNRFKQGTGKIEQEHPNGCKLYDVLSNITNNIQKSFKSRTSKHFQTTIVKKSLTPNQPNNFPDMRFSNFKTEVTFNEVPTNIINTGHLDHLKYNQENNKSVSKNKNNKIPVKIKYIKDSKDDDKSKYVIEIPKKELKGKNSKDHIKAVLWGNSKKGLEIKLPVETNNKI
>PlaVivP01002558_rbh_TGME49_223790
MDVKHVEGCEYHARESDRECKDEVKKVIDKLIHERKKNFQGQDNYCGNSSMSICPNVYCNIYTDLYNWFGFKNCKKIDTESLNTCFTDIANGGVGYYEKLIVLGGRILELYSELHFFNRYNHEKDEEVLQDLRNIKSVKEVVFQYLYVQKRKNRVTYKNSLYLFGYSYLYSPLFFRNKNSIVKYVKACIAYAVKFSGANIFSWMPSLIEHIHHSQKVKLSELEEENELIQDLQEFFGYQFDYVLPRIAECFSQHNLYISSSHLTGLQIVRIFANEYFSLLADDVNIEGKEKTTWVREETEAFLNSHCIEIFSGCMLSLHKYLGEKGVKVAKIKAIFEQLLSSCWVLGSEKRNKVWACALVQRLRQVQLLTQITTIEKWSYSIKKYNDLNIQNFVKDIYSFNNINGSVLSPFQLQNVNIYLPPKEGPLKEIPYYTTLADRYRDRFPRGSGGGSSNNRGSGNNGGGHRGGNCQLYDVLNNITSTIYKRFRPRRPRHRGSSGVTRLVYTNRDDCPPDMSYHDLKASLSSDESTKYDAAHELDVDDEAEDTYGEEEDPLTRSTREENLFTRYHAGGGTHVKGPKTGKNGIPVKIKYIKDAADDRNSKYVIEIPKRDLAGGGGTNHVKAVLWGNGKQGLEIKLPSESDLMPHVRIR
>PlaYoeYoelii17X002590_rbh_TGME49_223790
MNIRHVNGCEYNEKENDKEYKDEIKKVMENLINERKKHFQENDNYCNNTPICACPNIFCNIYTDLYNWFGFKNCKKIDTESLNTCFTDITNGGVGYYEKLIVLGSRILELYSELHFFNKYNYEKDKEIAQDLYKSLTPIKDVVYHYLYVQKRKNRIIYKNSLYLFGYSYLYTPLFFNNKNSIIKYVKACIAYSVKFSGANIFSWMPILIEHIYYSQKLKVSDIEEENELLQDLQEYFGYQFDYILPRIAECFSHHNLYIKNSHLTGLHIIRIFANDYFSLLADDVNIEGKEKAIWVREETEAFLNSMCIEIFSGCMVSINKYLNENDVKISKIRDIFEIIVSSCWVLGNEKRNKIWVSALIQRLRQVQLLTQITTIEQWSYSIKKYNDININNFVKDIYNFNNINGNILSPFQLQNLNMYLPHKETNIKQIPYYTTLPDKYKNKFKQDDDKIEQKHPNGCKLYDVLNNITNNIQKSFKSRTPKHVQTTIVKKPLVPNQPNQPNIFSDMRYSNFKTEVTFNELPKNTIHTRNMDSLKYSRENNKIPVKIKYIKDSKDDNKSKYVIEIPKKELKGKNNKDHIKAGWHK
>PolSpeWS2016003111_rbh_TGME49_223790
MFSRVFDLRLAKIPHSISCPKKDLTGPACASKRCAVWRDTKDWLGFVEAELAEQEYKEYFIPVSEGGTGRYEILIVKGREELDRMVHQKAKDWWEYCMAKKDSNELKTAQLCRNVLGIDFDIQFKIFSLKWKDVLMSSSAIRKFCVQFLALHDRYDMKIDSPQYILEQHLFHLIGFGLVLQYQKRIESDWKNNLLEHLIFCGRNSIVPSFPGEAIDNIESFKFLSLEIQHYLGYEGPDKPTTIKRLIETDQAESEVYTSLTGKELLTQSLFSLLKAIAEEKGPASCRVPFSVQQSFQWQEEKSQHGFLHRFL*
>RhySp1WS2016041234_rbh_TGME49_223790
TKNDNMGEGLRVTDDVIRLCAAQKQVERVVSNHGLFAFGKGYLSRAQTLSSRQTVVKWVKACVGFASQSEMTESVYAWLPVLIDHIQWIGK*
>SarNeuSN3004186_rbh_TGME49_223790
MWTHGTNRFYGGGTGRGGYRHRVNCPNEEREKGDGTSSDEDGKGDQLEADSGDECCSDRRCTTWFDLRNWFGFLSQDLPYADFKACFTDIAHGGVGLYEKLIVLGGKTLETFAELHFYELYASAAQPYVPQELLDLIPSETVRILWTQKRVESTTSSHALYVFGRSYLATAQGLSTRLAVAKYVKGCIGFSCQSRDSENIYKWMPAGTYGS
>SelPygWS2016030488_rbh_TGME49_223790
MDRTLIQGWVEDETIHFINSQSAAVFAVTWMSLTKHLLRREGGKLDTECYDQTLKALIAGCCALLSETEARVVMALMVHRLRQIQLLLNLDAMGVVMGHPKLPIDINKDADALHWSSISNRLSNRFLHFEPKD
>Sym_XWS2016067150_rbh_TGME49_223790
ICDDPRCLVYRDLSVFFGYNDDDIDEEVFNCCFKDVVDGGRGDYERLSVFGVKALEQYATFLFTDECPSPSTSPFLPPSMRPLKSHTDKSHQCERQHYERQ
>Sym_XWS2016067151_rbh_TGME49_223790
RQHYERQPGFNVSGSVERLSEDVLKSVWVQRMVDRVCAPHSLVTVGKTLHSSSLLRTDRAIGKFVRASVGFGARHWKGGEWLETLVRLILHTTRPTSEPSFEQNEVLQAFQGCLGVSSTDVCPKLKMCFMPHGHTVDRYAPMGDLLLQRYAEMFMTHLSQEHNIDTQKKHKWIAERVHELKATPVLSLFASQYMGLYPLLSWRHGERRRDCDTHFSECDLVNTFKALVAVAYESSVDDEADVWMLSLMQKLRHTHLCVMCNANTTLYTHTHAHTYTDPIDDDEDYIRRRERTHALASYTHKGIHTHTQTQTDTLRRSIAMGKWIDTRTHTHTQLPAEQKHTTSDTHPGDTHTGDTIDMRLKMSPAAKSSSHMHTHPLSHIHTHTHKDMCDDETQVRERRRARSFMLSLGETDAPHLRGLAVSHLHHTHPNVSRTNRDGWLTKSHDEHNHTHTKDDSTSVPLCVCVRMRSIPGLTAHDKGWPPPLLTSNTHIHTHTRTATPALYLAPLNTDTHTHTLTEGPRLFTLLGGEFVCISHDYFRHLPAPSLFLINGYSLNVKGILDEKRRVWCSLEESEEVNKIELSLKCSVRVEDCMRELTGYTIMYTDTHIPYLVSTTHFQNNTLTQQCASCPRLFFCGGMVMVNDIRGSLLHVLPGWRVVFSKEGYPSLQEGGEAAVELQGWTVTFTNWGEPTLVRSIAHDSHTQTLGIHDKNSKFPTVLVSNDLSAASLVDTVSLVKRPLTGWRVRFDRNDNPELVRQTSTKDSGNESECLRLLEGFSLSETIDQFGNKIPKLVRRKNLKHSNSRDTDVLVSQGGLKVYKKETGCVCVCVSGWRLVYSSTDGPTLMKFNTKGEELLLSGYTAVFRSDGTPELVRLPHTDDWENDQLERQPYVLATCGMHRGGETGAPRETADMNTEVHPASLPLIPQQNLRELTQTDVQTGTHTRNTDDTTGTLTGKTCKIRNSSVTHTVIETDKRIGIHTDTRTHRHTH
>Sym_XWS2016085114_rbh_TGME49_223790
DIVNYFGYIGKEVSAETYRLSFTPVGDGGVGRYERLAARGRTFLESFCDSFFTENCYEFGFEPNRVLTNSDNKLRRVEIQVWVNRMIERLVSIPSLFSFAQRRLKMVNLFTGTNKHSPTARYVLACVGYCCQEETALKEPHGWMERLVKEILDSYGIDVTPIDKIVQSLEEILGLNSTNTQTTTEVIACLDTTNSHTQMFATQGETSLKDISTRYFTALRRAHTHSHTHTHTHMHTPTHSQWIDNQVNLVLSDWILALFASQYLCVRMHMVAHDDNVSPRWKNLATVVKAFVGNISTKLTSDGMCVCLTSLVHRLRQCQLCLSEYTRTSHHNNETTRSNINSNSHSKFEQNNNMGQYDELMGQDKFILGHTTNNILQNMITNKDFDNNNNNYISQNNLGHNKMRQNKRNSGERGSSRVDVKIGIRQRVRDGVGRDDRENYRNNLPYNTKDDIETYGISCRGDSDVSAASHINDNYNISNNFQKLYPKDDTNKNIIIDDNNKYFYNNINNYKNNTNNNNNNKDINQNNSNIYSYPYKYDGSNVDNINISSGWRDRLGFYLNPSAKTPIGCRMCSNNKYNDTYKNREAIDKDRAAIELAKGYSNIRESSPSDKCRFGCVGVCVDKPYTHTHTH
>Sym_XWS2016085115_rbh_TGME49_223790
DIVNYFGYIGKEVSAETYRLSFTPVGDGGVGRYERLAARGRTFLESFCDSFFTENCYEFGFEPNRVLTNSDNKLRRVEIQVWVNRMIERLVSIPSLFSFAQRRLKMVNLFTGTNKHSPTARYVLACVGYCCQEETALKEPHGWMERLVKEILDSYGYTHIVVLTYMHTRTHTHMNAHTH
>ThaAnnAnkara002911_rbh_TGME49_223790
MEHEENCPWLTSEQNNSLIHTLPKNCQNRKCSVWKDLKEWFGYLGNSLSLLAFQEIYRDVAHDGSGVYERMAIEGGNILRKVVELQSMAGTKEDLYLKGVSKLVFGITSGSYVNFIKQLQLQKMSDLVNDTMALCNFGRLYLAGAQTLTTPRSVSNYVRVCVAFSVNEIAGPSHHSPIPEWIVPLIQHIYHTNKLRHLQYTCDNLLLTNLHRYMGYRYNELLPRIKECFDNLQNTPQGTETHGFVLLNAFAQDYFLKLHKMNYGDNSKAEEFAKTEANNFLNSKAIELFSCVHMKLHLTYLNEDLKVMIQRSLRDTRTIFINLLGACWSISQKDSRKLWLSNLFQTLRQIQLSTMAYFSTRTLTAADLELIEFTGSDLARDKFELLLNPKNMKPKDSRGEMSQDLEVEKSQLELHNSPYKPFSSQVKDESLGKEALVKLGGSLLEAYGYVQEFVVDNAYKLIQNSCFTPSNSNTQQQKESLRTENVLPLNVRYEEASDMAHIKIPLGKIASANKLEYRTLLKNKDKRLMELSINNFDREFPSFCVKVPTKK
>TheEquWA005292_rbh_TGME49_223790
MSVEGGSLLASIVELMTLKNRNDDLFINGVSRVVFGRSNGTWSQLIKGLNARRIVDIVNNVDNLHLFAKKYLCGAQLLTSPRAVSNYLKVCITFSINEIAGEILHSDPIKWVIPLVQHIYHANSFNHLQSESDNSLLTSLHAYMGYTQNGLLPRIKECFENLHNTPYGTEVHGYVLLSSFATEYFGELYKFQSDANSERVKSEATTFLNSKAIEIFAALYMKLHLIHIGENINPLNQRSLQDMRTIFINLLGACWSISQGNKRDVWMANLFKTLRQIQLTVMLSTVRETTSLKQVAYKDIKNSSIVENKVEFLMNQGPSTDKDQVDASCALDIQGFAGEIGATVYNACGETIHNLQESYDYLKTKAYKLFRDQCKGTPPEPSGHKHVIYNKEIKQEVDENTLPINVKYIGQTETDDETAYVTIPLSKVGNKRFNYRTVLKRNDEEVVELAINSVKKEHPVLCFKVPTKF
>TheParMuguga000302_rbh_TGME49_223790
MEHEENCPWLKSEQNSSLIHTLPKSCQNRKCAIWNDLKEWFGYLGKSLSLLAIQEIYRDVAHEGSGVYERMAIEGGNILREVVELQAMSGTKEDLYLKGVSKLVFGKATESYVKFVKQLQLQKMSDLVNDTMALCNFARLYLAGAQTLTSPRSVANYLRVCVAFSVNEIAGPSNHSPTAEWIVPLIQHIYHSKRFRHLQYSCDNLLLTNLHMYMGYTFKELLPRIKECFDNLQNTPQMYYTDETKADEFAKTEANNFLNSRAIELFSCVHMKLHLTFLNENLNVLFQRSLRDTRTIFINLLGACWSISQKESRKLWLSNLFQTLRQIQLSTMAYFSGTTLTAADLELIEFTGSNLARDKFELLLNPKNLKLKDSRGAMSQDFDHDTPPYKPFSSQVKDENGKEFRRKEEFGKDSMGGELMSKEALVKLGGSLLEAYGYVQEFVVDNAYKLIQNSCFTPVNTNSQGEQKGGLRTENSLQPSALPANVLPGNMLSGNVLPGNMLSGNVLPANVLPLNVRYEEASDMAHIKIPLGKIASANKLEYRTLLKNKDRKLMELSINNFDREFPSFCVKVPTKK
>ToxGonME49001102_self_TGME49_223790
MKEDQLLEKGYIHQDSCPNGVIDDDETDSSVSDDDAEDDVREPRNGFQCCADRRCTTWFDLRSWFGYLATDLPRPDFQACFTDVAHGGIGLFEKLVVLGGKTLETFAEIHFFEQWASSARPYIPRELAEIVGQDAPRLLWAQKRVERTTAAQALFAFGKSYLSTAQDLPTRQAVAKYVKSCAGFACQSTDTENLYKWMPILVEHIFWIQRVRTEADSSANNLLQDLQEYLGYRHDQLLPRIRECLRNRNVPQRSDTPTGKELIRIYAADYFGVLAQESGVEKKAQAVWIDEELDMFMEGPAISLFSVLVMSLQPYLMTNDSQDLPTADVFVSTFYSLVAACWVLSTEDRVKIWMPALIQRLRQVQLLAQLSSFEGNVYTRTMRRRRLASQPVELAQVAGANNGARDVFRLWNVDPNRRLPAGQRIDESDSPRLLRLGRPGLPESPSGENPPWQFGWFGAKREAGRERDAGEKSRGFVEQTLPSDRNLVLSGIAAPSSGGKAAQTLVLRPFARVVPPRRRPSPRQQPQAPGPPASSCLLSCGPPSSCRSEATAQHSFAWSSPCGPSEPPSEFRSFLGGSSQLPRQESVGVSAHLDAGSVYADQTRKPTTVKICLDDPSASGRLAVVPAFASVSSSAVSGLRDLRVVGGQETRGGDRVPEGREPDARAILVGKNIQPVCLNFSKDESSARVYVTEVGDEEKAKLGVAGEATKAESQSELDRALEPLLQCQQMQLELQRLQLEQIQLQQETLLQARQAQPPSQSATTAASRLDEKSPSQLPISVRVELPPEAIKRALREASGTSGRRPDSASPQPGPVQASTVPFRGGDRSRAPAVPAASGEAFGPQKVLPKPVSIFAYAMQRPAPTPVRYDGTNLAFLPKHPGLVASRPTCQAPREVSMQVPNLLSKQADGRGDACAWTACLTEPEGNATGPWTCWPEQLRATCDGGSREGRALYCTEPPTMEACQRAGGQADDPPSRGFIPLPPSIQARARDRPVFGRQRTHKF
>NepSpe022268_rbh_TGME49_223790
LIQRLRQLQLLIKLNKLRHDSYTEDYRLRKYLENMPLNRLNNGLVVPVPNSMISKFDLWNMEMDEKYAKTINSDSPQIYAKKEENNCFPPEAIQFCKDVLNCPIGK
>Sym_Mf125fA3023046_rbh_TGME49_223790
MPMQGVHRHRASCIAGTYDSVCADTGCLVWRDLQEFYGYLADDLPESVFHSVFEPLLVPAEAETVSAIELQEAYAGQVAQMHWAGRRMETLAGNFIADNVADLRHLAEENLLEQLGRLAARLEATGLVPRGDVWLLKWRRRLRTAVGTLMLREAAAAPYLFQAGGTKAAEHYALIISGYAMRSAHHGLACDPSVWAPSLLQRALRCMGRTVLDPSDTETNFPTELLTDLSLDFGQVWPTLGDVGDLKRLVVQSQTDLTLAYRGNLRLRLXXXXXXXXXXGGNLRLRLHAWEYLQQHDEAAALHSTTALYRFASTYLGLHGSPRDLAAMMCSLVEVCARRCDVQSKRTSQFAETAGSDTWLQELVHRIHEVQILLRGEQWTQDCVCEDEDLVLQPPSTASVSLANRSMSSAEAANRTEIQVEPTHWPMLSNEASSAAAENSQVQSEMLWQTTAEVVLVPHVSLPEEESASQTSGCSSRPNNYVTPSSSSAAVSQGFMPNEGLVDRLPEKHVDCDLLLHWAEAALEEDKAPADDVPGSHWDEVQSSQNQGACVREVRGX
>HemSpeSG2012SG2015026303_rbh_TGME49_223790
MHRSQCSKADTLHCEDHQCYLLRDLKTYFGFKMSELGGDDVFHCHGSGGRSDKLQVLGRQVLEMAALSVEGSVWLHAQKYRAMCTSITAGAHFVKKHLWYGKLKAADSTFLVVYLHNCVGYAVGSPKCCRDAKTWLYPLLQLLVPCKDADQCLCNSLCSVIKFPKWGTEDLPAGIAQCIHPGSAHARHFAAIGDRTLFIAALDYYSMLKLHKRSADKNTFVEKAMKFVQNADDLCYYATCFLGIPAVFQKRYPTRDIADLDVAQILKAIVGVVALQNDECDVGAAIFKSIREVLISRDMISLGENVMASADLDKFLREVDRTITSTTNVGGRSDDSSDLFSRPLPSTETHAKPPNAWESGRPMCHLPRTDTESDAHSTDQFSRTMPCTDAQSSIRVADQLTHSSSHISAQSSARSTDRRIRPSSNTDAESSAHSTDQRIRLSPNTDAQSSASSTDRLVRLSPNADAQSSAGSTDQCIHPSTRTDAQSSVRRTD
>StyLem006569_none_TGME49_223790
MRGIGSEKVINSTNDSKIFVFFSGYGATGLLGFPQKYLYADNLISNLTYMRQKNMYSEMVFYIDACESGSMFQGLLDPALNIYVMTATNSWESSWGTYCYPDDLKDGRHLGTCLGDLFSVNWMEDTDASDILKKSLLTQFEIVKKATRWSHVMQFGQLEFQDNSQQQSQLIKRNLRDAEIENIQQRISLTNDCSQTSNVTIGNEGMNSSNHNLQYCWSKQVQTDIIQRSSKGSREIKIHYLQSRVQMNNFKFPNQQRELDLEENKRITDDYVFDLFKDQVNQNHKKQTNGIDEAIIIQDEEVLPRNFDCLRAMIDAFEGSIYAKMDDYQMKYVRYFVYACEKTEMTEENKSQKIHELSEQIRDACIRAI
>CryCohSeligo044321_none_TGME49_223790
MQSVVAERPTVRTNATFVLVGGEAYEWQGVAHEERELLHTSVAFVGSAYEQLRSAGVPREDIITIVQLQDYFNVLQRGCRGELTAATGIPAKWYAEHVALTQARCQRLLDEGGADYDFEAVNPSTVWSVLLGQAPNGTGCQRVVPADSNGAIVFGIYSHGDKHPAANTGEAAEWFAHFPYEATQQEMYDFVATEGAKEAGRGRNRPHNYLYCTQLRLIFHKIFARSPSRPIVGLLNYCLSGGNLEFMRRPIVRQSLGVDQWPLFLMSSSQASRESMVAGLWDAWFQQLAVCLARRDVSTTVQGLFERAESAYYQDNLYELLNAVKAKVYVPQVWSLKFSFPGQKDDAWDPWHIDLTIALRRCAPIPGRPFSFDSLKDLTANYESGQAYCLLTSMTPLERQELQRLGGFAADAAHPERAIVWTEGGKRQPQNGFGRPGLQNVKWAPYPVRLVRYHLTEEIGVCNDLAEVAKEAYAMIAQPDSVHGCDSGISDMPVLDLLRPLARI
