# Supplementary material for: Molecular characterization of the conoid complex in Toxoplasma reveals its conservation in all apicomplexans, including Plasmodium species
Source: PLoS Biol. 2021 Mar 11;19(3):e3001081. doi: 10.1371/journal.pbio.3001081 (PMC7951837; doi:10.1371/journal.pbio.3001081)
Supplement: S1 Data — Files are named according to the T. gondii apical protein query. The sequence headers comprise the protein identifiers in our in-house proteome database for the SAR clade (Methods), starting with an abbreviation for the species strain (see S3 Table). The headers furthermore contain either the descriptor “self,” indicating that this sequence is the original T. gondii query, or “rbh,” indicating that it has the original T. gondii query as its best T. gondii hit in a BLASTp search, or “none,” indicating that it has no BLASTp hit in T. gondii (see Methods). For sequences of P. falciparum 3D7, the header also indicates by which P. falciparum IT sequence it was gathered and if it was gathered via reciprocal best BLAST hits (“rbh”) or via unidirectional best BLAST (“bh”). The latter is only the case for the putative orthologue of T. gondii’s TGME49_219070 (see also S4 Table). (GZ) [file pbio.3001081.s005.gz › TGME49_conoid_proteins_putative_orthologs/TGME49_291880.fa]

>BesBesBbGer1001390_rbh_TGME49_291880
MQRSYADSGGVPASSRGDLRRYMPGYNPSELTDKGRGWNVNHCTIRRENDRLKAENRSIARDFDRLYRRAHAAEVQLNNLKAAASRNLLSGTSYSVMQLVKLATNLLELLAKQPEQPCINAVPDALAFLSDCHVRDRRLFAAGEKLKRLLQYPGRLAADEDKEAKTRPLGRPAADVAPDLKWLATVSDDLSWLKWADQWDIMPVDLRWVSIAVDDRTLLLHRFLWARAPVDLRYLTVVSGNMDWLYIGPDRWRATPMQVRLRAIAHNDPAAIRPAMAEASSYNLERDEVCGEDKLSLPVLPAHHSPGEDLDLTLRINLSPADIIISSEKRGLAPTLQGVGVESEETKGKNVGASETNDPSGKVSSIPTASSKTPPSDASGGSTKTGGTKTVPSPLSKTAASLKADTTAPAQSAPATDGAAAPKGVPLGKKASPSIKEGGSISDLGKKANVGPKANEDVSLKTTDIPKTGKGPPVGKKAPGPLGVKGGTPLPPPEEGAHGVASGFATPKGPIAPPKPAGGNPAKLPGAGPPAKKGPPLGKGLPPAAAKASPAGGDEAKEPGAGPPAKKGPPLGKGLPPAAAKASPAGGDEAKEQGAGPPAKKGPPLGKGLPPAAAKASPAGGDEAKEPGAGPPAKKGPPLGKGLPPAAAKVPPAGGDEAKEQGAGPPAKKGPPLGKGLPPAAAKASPAGGDEAKEPGAGPPAKKGPPLGKGLPPAAAKASPAGGDEAKEPGAGPPAKKSPPLGKGLPPAAAKASPAGGDEAKEPGAGPPAKKGPPLGKGLPPAAAKASPAGGDEAKEPGAGPPAKKGPPLGKGLPPAAAKASPAGGDEAKEPGAGPPAKKGPPLGKGLPPAAAKASPAGGDEAKEPGAGPPAKKGPPLGKGLPPAAAKASPAGGDEAKEPGAGPPAMKGLPLGKGPPLSKGPVAGKTTAPAGGAPTTKADDGSATKGPPNGLPKGKAPPKIRDAKGIRKAYGGLELTVFWRECVPVIAEQAD
>CycCayNF1C8002076_rbh_TGME49_291880
MGSAAASHEWLVRPYVYCVLFLKADDGGKQDWEFLYRTVNAERNRLEYENKAIGASFDALFQKAYSAEVQLRNVRAYAARCSGMYAPNLSDVKELVTLVTNILSLLGNSASEPIISRIPEILAMVSDCRVHDKRLYAASEQLKRKAGDCGLAASTGPREQPRTKFGSDGVSADLRWLVAATNDDSWLEMSDRWDVSPLDLRWLAVATNDRSWLLNRFVWKRSPRDLQWLAVNTYRREWLLLGASDRWQSTPPAIKLRAIQAQDPSIVRPTLTEAVHYKLDAQIRSDIQREVAARKETMFSDKDRQREVVYSPEEPVLTAADVTAMPEERKPFSSLTTPDKPSSQSKAPTFPKQGTVPATQPPVPNSSPPPTTPFTPKTGSIPRKAPEAEQKQPSDLPGPGGPKAAPAAGKSLPGKAGAAAGAKTVPSPAGKKDGPPGAKAAGAPAATAGGPPEAKAGPPGVKTSAASKQTAGAPPASGTGAPSAPPEPAKEGASKGKSAGPPTSRTVPSVTAKPPASPAPPGKAPKPPSAGGPPGAPDSASPEAKGSGAGDSSKKAPGAPLTAPGAATAKTAAPPKAPSAGNSNLLSKAPTAPPTGPSQSKAEAPSPTSGSPPTGKSSISSGPPADKAGPPSKPTGPPSLPKGPASPGPPKDKAPLPPSKDKAAPPPPSKPAAPPPPGKASPAPAAGMGAPPAPPPGGKAPPASSEEAPKLPPKAAKAPPSPPDGKPSPPSKSGAPVPGPPKKAPGVSNTP
>Cys_WienI001733_rbh_TGME49_291880
MTQCPVIRIPYQANRVTSGMRCPPTEQHFRSPRAGARRRRAVFLLLQECDNTERLSDIYTRPRVDPSTLRRENERLQAENRDIERSFDRLYQHAYASEVKLKNLKAAANKSLFGESSYTVAQLVKLASTLLELFTKQPEEPCITFVPDAIACLASCQVRDRRLFAAGEKLKRVLGSPARAATQAKRLDMRPLGTPAGEIPADLRWLASATDDLSWMKWAEQWNLLPVDLRWVSIAVDDRSLLLHHFLWERAPVDLRYLTVESGDMDWLYIGGQTPADCSAPSATYQHAGMAFLATKVVHTREFLPSWVETEVGFSGEVAYCPICISSTADRWRATPLQLRMRAIALGDPSIVKPTMAEASAYCLERGGIGAREEGLPHLPYSRSPEEDLDITLRVSLSPGDIGDTPEDRKPGSLAAPTAKVAEEEKPAKTGVPLSQSKDFDAESTRAFKAYEAPKSSEYSTQARKPTGSPPLSETVALAGTPKTPATAAVKSAIPSASPGKAAEIKSPMKAKTVPSPLGKTVPSPKGPSVASLSKACGPLLTERGGPEKTAVPFPERAPSLSDAPAKSGKGLPLSKKASAPPGPAAGEHPSSPSSKAPGRPTGLLAGKLPQATALSKAGEDASQGKGAPLPGGKGAPLPGGKAGPPPVAKEALPPAEKPGSPPAGKGGALPGAKGAPPPGGKGAPLPGGKVGPPPVGKGGPPPVGKGGPPPAAKEAVSPAKEDHRQQAKEDHRQQAKEDHRQVKLDFQEEIRLWARERQQGSSKLTAEEPSLMRKVRRFVCCVQGSPGCLRKVKHRSRPWIRALQVYQKVETRQVKRDYHREEKPCLWGQNSRRRFRHRPVTELNQWLRSKHLRDRMVNSHLHSREVERKALRMLTKFQVGHRDRRRGRRLGCQARGRRERKDRHPFLEAKRQRERRQVGLRRKGHHLDPRVRRKEKFLQKLIERQFEAT
>EimAce001984_rbh_TGME49_291880
MLARQDDALCSAFYKRARAAKTAEKPQEGLSNATVRTGSTSIRLSTQRETVLNMKTKRKQQQQTQQTQQQQKQRQKQQ
>EimAce002394_rbh_TGME49_291880
HDRRLFAATEILKRKAGDCGLAAAKGPRKPPPSDVFTGETSLDLRWLAAETKDDAWLQMSDRWEFCPLDLRWLSVATNDRSWLLNRFVWQRSPRDLQWLTVSTYNREWLLLGASDRWRGAHPSLKLRAIETQDPNLLRPSLSEAAQKIIDNCMQREIQKEMDIREEVYASKKTPHTMGTGNGIGIGSFDSFRLSAGDLTADPGLRKPFTSLPTAAAAAATEKAAAADKGGPSHFPKEGTVPASKPPAAHSEPPPSTPFVQKTGSIPLKKAAEAKGAGAAATAKPTAAPAAGMGGPPGKKDGPVSSGSKIGGPALGKTSAPPSAKKEIPSGVKTLGHPTAPEGVPAPPAATSKGPATAAKGAGAPPADLAKKGPPAAAGKGEGALPAAPKTLGPPTAKTAKTGPPKGTTGLPAAEAGAAAATKSEGPPGPPAPKKETPSAPAGSKKGGPLGAPGGGLPGGKPTGHPVGRTVPAPTIKSLSPPPPKPSGPPTPAAAAAPAAAKAAEPAAKAETVAAKPTGSPGGPPKGPAASGLPKGPPGGPAGGPPGPPGLKKASPPPTDATKSIEGKEAAVPSKGPPPPGGSPTPTKAPLGAPGGPPKPLGAPVAAGAPKEKAGLPPSPGGSKEAKLPPAPGAPKGAVGGGAPPAKPKGPPAPLSKDSTASPPPKDSAAAKPSPPPTKEKTPPPPPAAATKPSSPAAGGPPSAAKLPPSPGAKGPPSSAAAPGGKGPLPPKGGPPKPTPKAAEGEPSPSLPKESSPVNKGPPGGPPKGPPGGPPKGPPGAAPKGASEGPPKGPPGGPPGTAAKGPPGGPPGAAAKGPPGGPPGAAAKGPPGGPPGAAAKGPPGAPKKPSPPAGKLPGVPPPKLLPGPPKAKTNGQ
>EimMaxWeybridge004437_rbh_TGME49_291880
MLARQDDALCSAFYKRARAAKTAERPQQEYTAFPPLFVSVMRFLIYSLDVSGTFYLCCFLIFSSSLPPLRGYIGGGSRRPCSTTSYPSTAKQGNGQDWEFLYKTVNAERNRLEYENKADLAVFFSFYCIVVLLLLCVNLPICLYARLLARISVVTGVYMQVYAYAARCSGVYAPNLSDVKELVSLVCSILGLLASSTADPIVSKVPEIVAMVAACPVHDRRLFAATEQLKRKAVDCGLAASKGPRKPPPSDSFSGEPSLDLRWLAAETKDDAWLQMSDRWEFCPLDLRWLAVATNDRSWLLNRFVWKRSPRDLQWMAVTTYSRDWLLLGASDRWEATPPALKLRAIQSQDPSLVRPSMSEAMQHLLDVRLGADIQREVDIREEAFNKTPHRIGVGIGPYDSFRLSAADLTAEPELRKPFASLPRAGETQKAPAAAFAAAAVEKGAPLSHFPKEGTVPASKPPAANSSPPPCTPFTPKAGSIPLKKAPEEKKTPGSAPSKAPSKATTAAPAPAAPGAAAVEGKGGGLAAKDTTSASGSKVGGPALGKTLAPPTKPGGLAGAKTLSSPTANPAGAALAAKGAGPPTAAKGAEPTATSPTGPPAAPGKAEGPLAPKTLGPLTTKKATAPPSLKKTSGPPATPTKSEGPSSLPVQKKETALPPKTDPPTPTKAPTPGAPGGGPPALKPAGHPPGRTVPAPTAKSLSSPPPKPSGPAAGAKTEPEAVSASGPPPAPSKGPLGGPSKGPPLGFSKGPVGGPQGPPGLKKDPAPPKATEAATSAKSSETQDMVNKQVIEPMGKTKGESKAQAASPRKGPPVAGSPSATKAPLGGPPKLPKAPASVGPPKDKASPPPASGGPKEKASSPLEAEAKPPPSSVATKAGLKGPPKSPKPTGPPAPPSKDAAASPSPKDAAEAPIEAKPPLPPKEKTALPSAKGTPAAAPAAGTPPSASKLPPPPGAKGPPPPAVTPAGKGLLPPKGGPPKPPPVPTDDAASSSPPREPVKKGPSGPPTGPPSAPKGPPGPSKGPPGAPKGPPGPPKGPAGATKGPPGPPKGPPTKPPSPAGKLPGPPPPKLSSSPPKPKATNGQ
>EimPraeHoughton002299_rbh_TGME49_291880
MGCSARPSSTTTRPSPARQGRDQDWEFLYKTANAERNRLEYENKAMGASFDALFQKAYATEVQLRNLRHDRRLFAATERLKRKAGDCGLAASLGPKKPPPSESFSGEPSLDLRWLAAETKDDAWLQVGDRWGFCPLDLRWLAVATNDRSWLLNRFVWKRSPRDLQWMSVATYSREWLLLGASNRWEATPPAVKLRAIQSQDPNLARPSLSEAVQRSLDACIRSDIQREMDIREEAYQANSAQQRQAIGVGIPPFDSFRLSAADLTAEPELRKPFTSLPTAAETQKKPAAGGASAGAGAGAAGGAAADKGASTSHFPKEGTVPASKPPSANSAPPPSTPFVPKTGSIPIKKGPEETKAPGALPAKGAPKAPAAAAGTAPAAGKGGPLAGKSAPSPAGSKPGGAPLGKTLAPPNAKKDVLSGAKTLSPPTAPPGGPAADTSAKGPPTAKATGPPTAPAKGAGPTAAAGKGPLAAAGKGPLPSAGKGPPTAAAKGEGLPAPKTLGPPTTKSATAPPGLTKTTGPPAASAKAKSEGPPGPPVPKKETALPPKKEVPSPATGATAAKPPERDSSTP
>EimTenHoughton003718_rbh_TGME49_291880
MRARQDDALCSAFYRRARAAKTAEEAPNAALPPLRGYVGYNSRSRPQARNPSSGEAQDWEYLYKTVNAERNRLEYENKAIGASLEALFQKNYAAEVQLRNLRAYATRCAGLYAPNASDAKELVTLVANILGLLGSSTAEPIISRVPEILAMVAACPVHDRRLYAATEQLKRKAGDCGLAAAAGAKKPQTSEIGSDGASLDLRWLAAATKDDAWLQMSDRWEFCPLDLRWLAVATNDRSWLLNRFVWKRSPRDLKWMAAATYNREWLLLGASDRWQATPPAIKLRAIEAQDPSIVRPSISEAAQYTLETRLRADIEQEVAAREAYMQREKDGERRGPLSAQGSALSAADLTAEPESRKPFSSLPVAGAPKQGPGEKAGGAAGFPKEGTLKASKPPSPNSAPPPSEPFKPKFGTVPIKRPPEQDSPAAAAPPAAGAKAAAKGPEAAKSGPPGAAGKGPLGAKGGPPGDAAKGPGGPPGVKTVPSPAAKKDAAAAAPPGAKPASTLPAKTGGPSPAKAEGPPTAQTKGAPSAKGEGPLAAKGKEPLASKAEGPPAGKGGLPPAAAKGKGTPGAKAEGPPTSKPDGPPAPKTLTAPGAKTTPVGGKTSGPPGPPGAKGDGLPGPPAAKGEGPPSAAKGGPPAPPGAKPGAPQAGKPAGLPAATRTVPAVTSKSLSAPPGKSPGAPAGKAEGEGGPSPGSPPSKPPAKAPTGSPSGSPTAPASTGSPKPSSGPPSKPPSKAPTGPPTGPPTGAPTGPPSSKPPSGAPTGPPSKAPAGTPSKPPGGPPSGPPSGPPGAKKGPPLSKGAESSPAAKSSEDGEAAKKAPGPPGKDTGELKSKGPPLSKASLPGAPTPPGGGPPKAPQKTASPPPAKSETEKAGAPPAPPGAKDKAPGGPPKGPPGGPPGGPPGGPPKGPPGGPPGGPPGGPPKGPSGGSPGGLPGGPPKGPPGGPPGPPKGAGGPPSPPSKSPGPPSDKAGPPPGKPKGPPGPPPKASTAPAASKGPEGPATPQEKAPVAPPKEKGALPPGKPAAPPSAAKLPPAPAGKGPPEASPPPGKGALPPKGGLPKAPPKAAADAAKAAADAPKAAADETSSPPEGKAAKAATGKGPPAPPPSGPPKKLPAPGGKLPGGPPKLPPGPPKPKS
>HamHamHH34006269_rbh_TGME49_291880
MPNLTNATRDHMIVLFQAWHVNSATLRRENDRLKAENKNIERDFDRLYQRAYIAEVQLNNLKAAASKTPLGGANYSVTQLVKLAANLLELLTKQPEQTCVSVIPDALACLSMCHVRDRRLFAAGEKLKRTLQCPGGASGYNGKESKTHPIGRPAGEVAPDLKWLATVSDDLSWLKWADQWDVLPMDLRWISIAVDDRSLLLHRFLWARAPVDLRYLTVVSGNMDWLYIGPDRWYSTPIQLRLRAIALEDPTIIKPTMAEAALYGLEREKIANTLIPDADLPNLPSPHAPEEDLDLTLRISLSPADIAVCENNGGIASSAKAGAPAGTSGMPTPGSKAGQPKETSASSKVGMAKTVPSPLSKTAPPSKADASEPVPSKVGGGSVGGPKATPSPSKAGPPPKDSDKPGGVAKKASPTPPSKAEGVAASGSGNAPQEPKSVKGASPGKKGPGPLGVKGGSPLPPPGGAKGKASPESATAKGPEELPKGPAGASKTAVPGKAAPVGPGKGPAAPLGKKASGEPVGKPKAEMMKSSPSVGEPKADAKKSPPPPSGSPKAESKKSPSLPLGEPKADVKKSPPPPLGEPKADVKKSPPPPLGGPKAEMKKSPPGASPAAPKADSSPPAAPTGATPPKTKLGAPPGKAPTAGTAEGKEAAPAKKGPLPAKGAAPLGKKGPPPVAKAEDTTKLPPPTAGQNAEAEGAGVSAKKQSPLGKGPPPKKGPLQGKKAPPAPDAPDAKADDASPAKKGPPKGLPKGKAPPKGKGFL
>NeoCanLiverpool001754_rbh_TGME49_291880
MGYTQSKDSIERDFDRLYQRAYMAEVQLNNLKAAASRTTVGGASYSVTQLVKLATNLLELLTKQPDQPCVSVIPDALACLSMCHVNANEWKTRPIGRPSGDVAPDLKWLATVSDDLSWLKWADQWDMMPMDLRWVSIAVDDRTLLLHRLLWARAPVDLRYLTVVSGNMDWLYIGPDRWNATPMQLRMRAIALEDPTIIRPSMTEAALYGHERDRICNTLTTGAESGLPILPSPHAPEEDLDLTLRISLSPADIATCANTGEVASTTQAMATDGESRKIKQTGKVPAETPGQIKDTTSVPPSKVGMAKTVASPLSKTVPSPKADAAGLAPSKAVSGPAGGSTALPSPSKLASPPPKDGEKPSDVAKKAAVASPPKAEGAAAAGSVNAAGGVKAAKGPPLAKKGPGPLGVKGGAPLPRPGETKEEASSESATAKVAADLPKGTPVASKSAVPGKAAPLGPGKEPPAPGGKTAPGAPVGGPKAEVKKVPPVGGPKTEVKKDPPVGGPKAEVKKVPPVGGPKAEVKKVPPVGGPKAEVKKVPPVGGPKAEVKKVPPVGGPKAEVKKIPPGGPLGAPKADGSPQAAQDGGTLPKAKLGPPPGLGKVLTSEAAESIKETGPAKKSALPGKGVPPLGKKGPPLAAKVEEKGGDSPPAAAKASSSSVDQAADQNEGAGVAGTPVKKGPPLGKGPPPKKAPLVGKKAPTAPEAPDAKADDAPGTAAKKGPPKGLPPKGKAPPKGKGFL
>SarNeuSN3006722_rbh_TGME49_291880
MFSRGFFAAERWRSTPAEIRLRAVAQRSPLLLWPAATSSAAHIEEEAYAELRSAITESLPAVPFGLSPGEDLDISLQLRLASDRPASIYSGRVGLQKEKMQRTAEGVTAPPSLAVTVDARPPVVKTAVPPEPSPAAKLQVGVGPEKKAPGLPFEKAERAVVSLSAKTAGKVTPPAVPAVEGKKVGVLPEVAGKPALSVEKKLPTVLEGKGATGPSLQKKAAGGLKEAPLKAAQPSSAEAKTAGVTSLPRTLKSPQAPEPKAPEGKEAQAKLTAGVPPGAPPKLAPAMLAKGGGETKQVELVTKKVGISPHEPGMSKAGGEAGVKQKAPGPLKEKEAALSSGPPPASKKGAPPKKGGGIKAAEAPVATAAGERNVSALGKIQEGVTATGKTGVTPSVVTPAVDKPGKDTGSSVPSKVGGPPGKVPPPGKSSAPPPPTEKTSAPPPSTMEASALPPPTAKTSAPPPPTGKTSAPPPPAGKVSAPPVPAEKTSAPPPPTGKTSAPPPPAGKTSAPP
>ToxGonME49006150_self_TGME49_291880
MLARGDDELCSSFYRSANKHIRGVGGEPPASSRADLRRYMPGYTAPPSLNAYKAWHVNSATLRRENDRLKAENKNIERDFDRLYQRAYIAEVQLNNLKAAASKIPLGGANYSVTQLVKLAANLLELLTKQPEQTCVSVIPDALACLSMCHVRDRRLFAAGEKLKRTLQCPSGASGYNGNESKTRPIGRPAGEVAPDLKWLATVSDDLSWLKWADQWDVLPMDLRWISIAVDDRSLLLHRFLWTRAPVDLRYLTVVSGNMDWLYIGPDRWYSTPMQLRLRAIALEDPTIIKPTMAEAALYGLEREKIANTLIPDADLPNLPSPHAPEEDLDLTLRISLSPADIAVCENNGGIASSAKAGASTGTPGMPTPGSKVGQAKETSASSKVGMAKTVPSPLSKTAPPLKADPSEPVPTKVGGGSVGGPKATPSPSKAGPPPKDSDKPGGVAKKASPTPPSKAEGVAASGSGDAPEEPKSVKGAPLGKKGPGPLGVKGGSPLPPPGDAKGKASPESATAKGPAELPKGPAGAAKAAVPGKAAPVGPGKGPAAPLGKKAPGEPVGKPKAEMKKSSPPVGEPKAEVKKSPPPPSGSPKAESKKSPSPPLGEPKADVKKSPPPPLGGPKAEMKKSPPGASPAAPKADSSTPAAPTGATPPKAKLGAPPGKAPTAGTAEGKEAAPAKKGPLPAKGAEPLGKKGPPPVAKAEDTTKPPPPTAGQNDDADGAGVSAKKQSPLGKGPPPKKGPLLGKKIPPAPDARDAKADDASPAKKGPPKGLPKGKAPPKGKGFL
>AncSagWS2016006546_rbh_TGME49_291880
THVSWDLQYICGISGRCHFLKYAKIWRLIPAELRWVAIVTNNPVWLTHCKEYMLAPVDLQWIAIQSKEPTWLHLSPVWNDIHLDIRMKAVCEG
>CepComWS2016011824_rbh_TGME49_291880
MRQLNKAEVTRSGSTFISLFVDRLAYMMSLVADDPQTLGVELIPEYLLILDRLPYGDERLFNIANKLKAALSDPSYSLAIKLRDCLPSQLTLKGSQVLELLDELKRSEESLKPNAAVTTEQELRALDKLVKYDAPYELKFVASTLADPSWLQLDDVWSTLPLCLRYTIISTMDRSWIQYRYMYNKAPPDLRWVAVYHNDIRWLHNAGVWDRVSISHRMQAILTGDPLCINIEKVQLMPQVMDKVSRAIEDCCCDKDPEQSREVSKFICKHCDLHCTGAIDPTTHPELIRLRNELREQQADAIAMKAQFEDIQATYKKRVR
>GreNip002035_rbh_TGME49_291880
MLRDVLFSYVRWFSQLTIRVSLDGAERMLSHGADLGADAFYREPPVNDNGVLPPLLQISENKTIDMRAPEATVEDSQAVAKGKELNRGLGLAKGGELAAKESKGEEERRCCEDCGRVCGPVCVQCSGGMDSACVQGAVKLLQKELCQVQSRLAAVRPHIDRGCLQSVEGMTNSVLNILRREAASGEVGVLNVLPKVLEVMDSEHLAFESFVRQRDQIFQLVTGPRFSSANHRGSRSLTISPDAFPLESQGKLWQVIAGLDAPADLKYVAYATDDGGWMDLVPWWKRSPLSLRWASLVFADQRWLAYAELYARAPVDLRWLAIHFNDPRWLHFCSRWKFILPEQKRRAVECRDYTFLRGGSSVQSAANRTMGLGCSSGLCQAGVSKFGACPAAGACPPGACPSGACPSGVCQRSVNNGGGGPGGGAGPGGLASKTVAGEMAGEQRVRDCNSLGGCMGDVAGETYVGSRFELWDCPRPVEDYYLIPVELRRGYQTRLCNRCVQCPIHCSTISTVRLDLIEFNQLKDCMESMFRELLAQVQAQQQSHDSIVDEFKTKLRQSETEADRYKKEVRQLNGQHETLVQQSQLAQEQLTAQLAICKQNYLELEAILAQEREAWARRQQDWESDRIRLMELWKEASLNGPALASPGPQAKPTPEMKSAPAKEPAAAKKSDPQKAKPAPAKPAPAKSTATKAEPKKEPGPAKAAPVKAALVKAEPKKDPKPAKAAPVKAEPKKESGGAKADPKKESGAAKAAPPKSAPTKAAPTKAAPTKSAPTKAAPTKAAPTKVAKEEAIKSIPTKAEATKSAQTKAGATKSPLSSAPVAKAPPEKVTAKTAEPRAKETKAVSPKPKSEPGSAKPKQAAAEQPKPAEAAKPAPTAKQAPTAKQAPTTKQAPTAKQASTAKQAPTAKQAPTAKQAPTAKQASTAKQAPTTKQGATAKQGPTAKQGPTAKPAETEAAPKRGSAVAKAQSSSDQKTKTPGSEPGATKSEPAKSNMKQPAAKAPPPAATKDSHLAAAKPSHPAGAKASHASHPVAAKASNPTATKASPPAAAKAHPPASNKPVVTLKAPPEHVATPLNRGVLVSDLQTVARAAKATTYYEELSEGTTHIHDIVRDILQKKVATSYSLVKSIAYRSFNKFERASLNRTYLDDAISHLAETKQPSNINKAVVAAKLPSSNTKNTTTYKEFKVEHNEETITVGALPTCPTKMLAIPLLCVDAKNIPAPQYFDSKGEELYKNLPPDSWGPTILETIAQDIRYIAFGSTLFKLSFTRDKERADFDQLYYLSGKQQ
>LecTuz000615_rbh_TGME49_291880
INAEYMGDDLTSAYANAPPGRLANYRHTFVDHEPTRKFDSRGGGYASRSANVDFLRSENRNLRLENDHLKAQLKASAGTMGRAIDDLRVAKEESLNLKRLLARQTMFSPQSLAAYATLLARLLDRMSDLPDEKTYTLLPYAVELLDNFSYNDPQLVAVKQKLKRAMVDPTEPSGKILVSQTDPNARSGGGLPPPDLEVLAKAHGNAAWLTLADRWSAAPLDLRWICAATSDPSWLTYRSIYESSPPDLRWAAVCNNDKRWLHLSPSWKWTPLQLKMKGIALRDPFIIKGGPSEGAFAAFMQRTYETGALLPEDR
>LecTuz029525_rbh_TGME49_291880
GINAEYMGDDLTSAYANAPPGRLANYRHTFVDHEPTRKFDSRGGGYASRSANVDFLRSENRNLRLENDHLKAQLKASAGTMGRAIDDLRVAKEESLNLKRLLARQTMFSPQSLAAYATLLARLLDRMSDLPDEKTYTLLPYAVELLDNFSYNDPQLVAVKQKLKRAMVDPTEPSGKILVSQTDPNARSGGGLPPPDLEVLAKAHGNAAWLTLADRWSAAPLDLRWICAATSDPSWLTYRSIYESSPPDLRWAAVCNNDKRWLHLSPSWKWTPLQLKMKGIALRDPFIIKGGPSEGAFAAFMQRTYETGALLP
>MonAgi020225_rbh_TGME49_291880
MDSRLTESAHRLRLLMTEPIIPVAAAMHGAPESSIHRVDERGRPVNAAAMPTADELQLIAKTTRDPGWLSLSDRWSNLPLDLRWLCLATQSKSWMAYKSIYEESPLDLRYIAVALQEPRWLHNYSTWTVTPLQTRLLAIARRDPAVARPTISDVQYSAFLERVEKGFPKELAPATGFAAPHALCSRCPVHCPIVARRPDEERLQLRFRVQAK
>NepSpe013595_rbh_TGME49_291880
DGLALITKFQLQNTEMFAIKEKIKKIIYMQPIDKENQKIENTLINCPAYCLDLQWLAGKENDTSWLCESDRWEDIPLDLRWLSIVTNNRDWLNYSYSWKICPIDL
>NepSpe018800_rbh_TGME49_291880
MSCRWKEAPVDLKWASIAMNDRTWLTHHYLWNISPRDLKWAALLLNEKSWLHLARSWNQTPISIKLKAIAQKRFLLAKPTMAETIAREDALLDAAASGIVHFSTSGATHSFWLFC*
>NepSpe018801_rbh_TGME49_291880
MSCRWKEAPVDLKWASIAMNDRTWLTHHYLWNISPRDLKWAALLLNEKSWLHLARSWNQTPISIKLKAIAQKRFLLAKPTMAETIAREDALLDAAASETESDLKQRRNDDEMGPKDLRIYPFSRSVLAARIQALGETGEEIESIIQDDEMQQDHIVASRPRDFSYKAAIPKQIGISDVTPFIEKSMELLQIIQGQGNIALHSAGTTTAFKDETVPGLGDTKETAKKEKREAVDKKGKKSHDMKAKILKKVRGKKVVEDDVIVSDASEHESIIGEGTEEKVIPEESVAKKASLQEFLSKGDVETKSLGVTKGSGTSTKASPIKKASATPGAEEARKIAAKSERPATVRRSFVKESDSEPAGSEKPPTQQELEGELRNGKEKGSELSTGKEKGSELNTGKEKRSELSAGKEKGSELSTGKEKRSELSAGKEKGSE
>NepSpe018803_rbh_TGME49_291880
MSCRWKEAPVDLKWASIAMNDRTWLTHHYLWNISPRDLKWAALLLNEKSWLHLARSWNQTPISIKLKAIAQKRFLLAKPTMAETIAREDALLDAAASETESDLKQRRNDDEMGPKDLRIYPFSRSAMDSQFLPLSSNDVYPSSLDRSVLAARIQALGETGEEIESIIQDDEMQQDHIVASRPRDFSYKAAIPKQIGISDVTPFIEKSMELLQIIQGQGNIALHSAGTTTAFKDETVPGLGDTKETAKKEKREAVDKKGKKSHDMKAKILKKVRGKKVVEDDVIVSDASEHESIIGEGTEEKVIPEESVAKKASLQEFLSKGDVETKSLGVTKGSGTSTKASPIKKASATPGAEEARKIAAKSERPATVRRSFVKESDSEPAGSEKPPTQQELEGELRNGKEKGSELSTGKEKGSELNTGKEKRSELSAGKEKGSELSTGKEKRSELSAGKEKGSE
>NepSpe057519_rbh_TGME49_291880
MSNKSIENFKIYDENDDLITKNYADLQWIASREREPGWLSEIDRWEHICTDLKWLAISTKNRDWLNLYITWEYA
>NepSpe085143_rbh_TGME49_291880
AISIILDGNRWNDICTDLKWLSISTKNRDWLNSSISWDCASIDLKWITILTRDRAWLNLASTWSQVPISVKLVAISEMNPFLAKPTFGGMRGLNTVLSPNDFDTSTMELRNTERGLQQIRNKKGQKADEGILVDIIKEESILSSNFKTEQENKETRQNKEVSSGKMPVAKAQPKVAKKHTNVYVVKKNDLDISRKASREETSEFPDTQSSKRSSSQKKIDLGEKYAKGGISEPSETEHSKLSSSLGKVEIGREIFKGEKEITIGKKNAKVEISDSLDKESKNFPNSPKMIDLNTKDAKGKSSGTLDIQKIDTLDSPKDNSGEMAKETKSLPGKSTLGGDFSIASNKKTPILMKQKSEGILATKGEIFVLQLDLKETRKLF*
>PlaAdlG01001496_rbh_TGME49_291880
MIGMNHDFLSANFVGYPMEEKKTLCYEDLNINKKRTTPFKYNNFNNYEYLKELDDLREYKRITSEKIKKYESSIYSYKNQLRNVNKNKLDGGKINLKLINIFVNNICDIIEYLCSDINKSVLSVLPFIHTILNTSPIRDKKIYQCSKLIHITLTQLNCKNVVHNKDEILREEIEKDDDLRTHKLDDLEWLACETNDKGWLAISDRWETCPKDLKWLCVKRNNRSWILYRHIWENSSDDLKYIAILFDDKKWLHLYKIWKLIPLSLKFKAINSRDVTICKPSLSEIIYNNIYNNDIYDDENFVNINSYNSSSIKNNYRTSSMMGNYYLRYNNMDEKIWSSKLYENMQKREDALEESLKYDLYKAQMKKKKSDDNNKDKHILKHINAKKSVIKNGADNLNDKLLMLKEIEKDKKENESFKNGIIHSIHSYEEDKEKQYGSDSRVVIQKGMSKSVLHEEGGITKKKEEDKQIGKDDKRDIISHNQLDINTINKRLNSKFSLKKSCKENFIKNMLFNKINIQQKVDNNNNNNNNNQYEEKNKSNDEKKKLDDKNDILEYTISEIHILKNEDIKIDNTNKNEIQLLEKKESEKMKNNIQKKKLPSLKNMLKMKEECYLKKFSKMTIKKSILEECVSSIQNKQNSKSIEIFDDSSSDEFIDTKHSYSIKHDEKKISKRTVPLLLNKLSKIKLENIKKFPIQIKKQNFKEHIINMKEKDALKTDEKYTNSLYHENVQYEKNDNKHILKVGTSNDMQGVVGKETLLMGESFKSEDINEKEIEINKEQKDEDIKKEHQGMVTNYFTDLFNAFNFVNTPKEVGSFFDLKNNEDKILFDDNLIRKNCDSWEENDKSDDEKEYSIEKANNNKDVMKLNIKSMNSEMIMEGNNINEENIKNDNDILTNSKNMEENKLPYIKTLRSLKFNKFAIKNNLKGYSIKEELLTKIKKKNNEEKIISMESTEYKLKESKYQSNSYICKDPILQFYTNKKNSSFLKDSQDCSMKNNPSNILRKILDSDLSNFNNMNKKRMAADEIAKHTNASLYITVKRKASQSSLTNSLKIIPKIKEKPKLSF
>PlaBerANKA001067_rbh_TGME49_291880
MIGVNHDFLSGNFLGYPLEENNTICYKNLRLNKKKENLKTPNYHEDYLVELNELKEYKRLASQKIKKYENCVYSYKNQIRNLKSNTGQVKNINIQLIDVFINAICDIIEHICLNIHKPVLHSLPLIHTILTSISIRDKKIYQCTKLIHIILTKLNSEHVVRDNGSGIKEEENGQMGLTSHKLQDLEWLSSETNDKGWLAIVDRWELCKRDLKWLCVKTNNRSWLLYRHLWEKSSNDLKYIAVLFDDKKWLHLCNIWNSVPLSIKLKAISLKDPSICQPTLREIMLNDDDVYKNNTISALSEILNIANLENNYLISQSNHRESNNSLRYIDHTYKHFTGKKNLEIFPEKVQIMKGSILEELLADNINGIDRINCKEHFHRNSVTTAEKLSEIKQIDESNDSKEEKCDEKKTQKENAGSIEKKNFITPLKDVPKSFLKSKNIEKSGYIRKKNYVPLKFIEKYKNKNPMEQKISTKKSETNVVLNNKNDLTCENTIGKITKMNKSKSGFNSKLILKKSSETNIYKNGITVKAGVDKDVMRIESLDKQDVTINKTIEETGTEKITEENNNIISEIVKNNRIKKSVKPLGEKIPQKINTGLKGVNMNNDISLIEKKNVNFSKLEKIVKNPILFSVKNLTKVKETTFEKKNISLKKGNLEKNICSSEGNCSENSDTTNNNINTQVSNTSLSEKCGEKKSENEFKTSQEKKKENPMIYKLLKLKEQNGKKCSITLKKNSNHQSNETNGTSKESRDLNENDIQNKAVKYTNSAGNSQRIKSSDSVGSIGSIDNDRKEDDSSEDEVKVDTTCKNEETAKQDVPNNVTNYITDLFSAFNFVNTKVVSKASKEVHNIEKENGENNFDHHSGGDNKTTVKEENKEDSGKSLKNSWTSDNSSEEDSTYSKKNYIYNKKEFSKKIKSFEYKKSSISEVKDTVHFNEEIKNRDCVETKKSTSAAFENIHNDINNEEKCVKAKRNISLRTAKYNTDSIKDKFLRKTKRSFDVEHKLYTNLSESKLEDNNKASYINELGKNKNSNILLTHEKRNIIVKGLNIKREKPKLPFLGKNINNIEKKN
>PlaBilG01001508_rbh_TGME49_291880
MIGINHDFLSANFVGYPMEEKKTLCYQDLNINKKRTTPLKYNNFNNYEYLKELDDLRKYKRITSEKIKKYESSIYSYKNQLRNVNKKKLDGREINLKLINIFVNNICDIIEYLCSDINKSVLSVLPFIHTILNTSPIRDKKIYQCSKLIHITLTQLNCKNVVNDKYEILREENEKDYDLRTHKLEDLEWLACETNDKGWLAISDRWETCPIDLKWLCVKRNNRSWILYRHIWENSSDDLKYIAILFDDKKWLHLYKIWKLIPLSLKFKAINSRDVNICKPSLREIIFNDIDIYSNDIYNDKKFVNINSYGSSSIKNNYRTSSMMGNYSLRYDNMNMYKNYMDENILSSKLYENMQRREDALEKSLKYDLYKEQKKKKGDDSNVDEHILKHINTKKGVTQNGADNLNDKLLMSKEIEKDNKENESFKKYMVSKSEKGKNQEIQKIMNNIQKKKLPSLKNLLKMKEEYYFKKFSKMTIKKSILEKCVPSIQKKQNSKCIENFDDNSIDEFIDTNNSYSIKYDEKMSKKTVPLLLNKLSKIKLDKIKKFPILIKKQNFKEHIVNMKEKNSLQTNKESTNNLYLENMRFKRNDNKHMLKTGMSNDIQDVRKETLLMGESFKSEDINEKEIEINKQQKDEDIKKEDEGMVTNYFTDLLNAFNFVNTPKEVGSFFYSKNNEDKILLDENLIGKNCASWENDKSDDEKEYSIEKTNNNKDVMTLNIEPMNSEMIMEGNNINDENLKKDNIIPNNSINMQENKLQYIKTLRSLTFNKFSIKNNLKGYTIKKELLSKIKKKNNEEKLISMENAESKLKENKYQSNSYIYKDPILHFYTNKKTSSFLKDSSDCFMENNHSNILQKVLDSDLSNFNNMSKKRMTADEIAKHTNASLYITVKRKESQPSLTNSSKIIPTIKEKPKLSF
>PlaBlaG01001435_rbh_TGME49_291880
MIGINHDFLSANFVGYSMEEKKTLCYQDLNINKKRTTPLKYNNFNNYEYLKELDDLREYKRITSQKIKKYESSIYSYKNQLRNKKKLDGGKINLKLINIFVNNICDIIEYLCSDINKSVLSVLPFIHTILNTSPIRDKKLYQCSRLIHITLTQLNCKNVMNDKDEILREENEKDYDLRTHKLDDLEWLACETNDKGWLAISDRWETCPKDLKWLCVKRNNRSWILYRHIWENSSDDLKYIAILFDDKKWLHLYKIWKLIPLSLKFKAINSRDVNICKPSLSEIIFNDIDIYSNDIYNDKKFVNINSYDSSSIKNNYRTSSMMGNYYLRYNNMNMYKNYMHENILSSKLYENMQKREDTLEESLKYDLYKAQKKKKGDDSNNDEHILKHISTKKGVTQNGADNLNDKLLISKEIENDKKENESFKNFMVSSDNYKNGIIDSIHAYEEDKEKQYAADSRVIIEKSMSKSVLHEEQGVIKKKEEDQKNEKDDKRDIISHKQLDINIINNRLNSKFTLKKSCKENFIKNMLFNKINVQQKVDMDNNNHNNNNNNIYEEKNKSNDEKKKQVDKNDILEYKISEINILKNEDIKINKTNKKKIPLLEKKEIEKMMNNIQKKKLPLLKNLLKMKEEYYFKKFSKMTIKKSILEECVPIIQKTQNSKCIENFDESSSDEFIDTKNSYSIKYDEKISKRTVPLLLNKLSKIKLDNIKKFPILIKKQNFKEHIINMKEKDALQTNEESTNSLYLENMQYKRNDSKHNLKRGTSNDIQGVVRKEKLLMSESFKSEDINEKEIEINKQQNEDIEKEHQGMVTNYFTDLLYAFNFVNTPKEVGSFFDLKNNEDKISLDENLIRKNCASCENDKSDDEKEYSIEKTNNNRDVMKLNIEPMNSEMIMEGNNINDENIKKDNIIPTNSKNMQENKLQYIKSLRSLTFNKFPIKNNLKGYSIKKELLTKIKKKNNEEKMTSMESDESKLKESKYQSNSHNISKDPILHFYTNKKKSSFLKDSSDCFIENNHSNILQKVLDSDLSNFNNMNKKRMTADEIAKHTNASLYITVKRKASQSFLTNSSKIIPKIKEKPKLSF
>PlaChaChabaudi001623_rbh_TGME49_291880
MIGVNHDFLSGNFLRYPLEENNTTSYKNLRLNKKKENSNKLNYCEDYLIELNELKEYKRLASQKIKKYENCVYSYKNQIRNLKNNTGQAKNVNIQLIDVFINAICDIIEHICLNIHKPVLHSLPLIHTILTSISIRDKKIYQCTKLIHIILTKLNGEHIVKDNGTGIKEEKIEQIGLTSHKLQDLEWLSSETNDKGWLSIVDRWELCQKDLKWLCVKTNNRSWLLYRHLWEKSSNDLKYIAVLFDDKKWLHLCSIWNSVPLSIKLRAISLKDPSICQPTLREIILNDDDVYKNNTMSVLSDILNITNLENDYLISQSNHRESNNSLRYIDHTYKHSTGKSNLEIFPERVQIMKGNTLEGLLAGNINCKENAHRNSVITDGKLSERKPINESNDSKDENDDGQKTQKEDANPIEKTNLTTPLKDAPKSFVKSKNVENNVYIRKKNYVPLKYIEKYKDKNPMKQKIFTKKSKTDVTLNNKSDLTRENTIGKIPKMNESKSGFDSKLILKKSSETNIYKNDIVVEAGVDKDVMKIESLDKQDTTINKTIKEPIPEKITEANNNIISEVIKNNIMKKSVKPLGGKILKKFNTGPKVANMNSDTSLIEKKNVDFSKFEKIVKKPIPLSVKNLTKVKEKFIKKKNISLKKENPEKNMDSSEVSGSEKSDTTNNNINTQVSNTSLSEKSVEKKRENELKIGHEKKKGNMMIYKLLKLKEKNGKKSSIMLKKNSNHKSNETNGTNKENKNVDENYIQKKAVKDTNSTGSSQKSEKSEKSEKSEKSENSDSVSSISSVDNDKKQDDSSEDEVKADTTWKSGETAKQDVPNNVANYITDLFNAFNFVNTKTVSNVSNEVHNAEKGNEENNKTIIEEKNKEGSGKSLKSSWTSDDSSEEDSVYSKENDIYNKKEVIKKIKSFENKKSNMGEVKYSVHFNEGIKSRDYIETKKSASIEFANIHNDINSEDKLGKAKRNLSLRTAKYNADSIKDNFIRKIKRSFDVEHKLYSKLSESKLEDNNKANYINELEKNKNSNMLLTNEKRNIMVKGLNIKREKPKLPFLGKRINNIEKKS
>PlaCoaHackeri000427_rbh_TGME49_291880
MKNKERNTSMTEKVKKYEIAVYSYKNQIRNLKRSELHGGDVNIQLINVFINAICDIVQHICSDVRTPVLALLPLIHSILNSITVRDKKIYRCTKLIHTVLTQIGDTHVEKEAETRDELPPHKLEDLEWIASETDDKGWLTIADRWELCRRDLKWLCVKTNNRSWLLYRHLWEHCSNDLKYISVLLDDKKWLHLHNVWKFIPLSLKLRAISSKDPSVCKPSLTEMILKDDDIYRDNTLPLPLSRSFHLLSKPNVWSDPHLEGDPSPKCIPRSGMGLYPHRNSTHLYARDPLGGKENKKLLLLRTEVEEGGNFLKEPLKNVVPGMEKGTLEGGIHKSEKILGSLPVNRIKKDSNCVGRMLYLANSGRGKVTPRPRPAPTPPSKGEGSKLLSTGRGVTRILAPQNRYENEGDNVAVPCAEKEANRVGSLGRSKYSNVIHFKGISNRKEVQEDVSKKGFTQKVTPKDAKPNGVHTVESYKEELAKRQESKNIMRGEKFLSKVPNGGSPTVNQEKQSCYFKGTEISAKAVEQRSDLSVEPHILKEGSNPTGMAGTDESNTLGETTVPSAKESVAGRLLPPLQKGKIVPKGKGPPLGAYTPILKHPVSGKGSEVEQKGSSSLSVQNEKVKMSNGQLEGVTPKVKNAPKKIPPLTGGLIKSLLKMKEPNGKNISDLLKRKSFKESPLVLKKSGSIVHVNEVVIATSSEDGGREEEIQASMSHREESPKKEPKGSSSTYFSDLFSAFNFTINGKLGRASSHSADTEREERNSEFGTPGEEKSSESSDDSGAEKGQHKDQIASDLEGKAFPGVGREEGEMVRRGDSDKGSADGKKDGNTDANVDGNVDGSTKFRAHPMGRSLKGYSMKRDFLQVKKAVSTVGATSDVGSLFQGDPLTKPIGHLDQNNTKGFSPILEKPMKKFPPKKSSNILQKVLNADLAHLNYSNKRMTADEIAKHKNASLHITVKRKVSLSSLKMKTVPKR
>PlaCynM000575_rbh_TGME49_291880
MNLFNNNADYLVELNELREYKRLMTEKVKKYEIAVYSYKNQIRNLKRSQLHGGDVNIQLINVFINAICDIVQHICSDVRTPVLALLPLIHSILNSITVRDKKIYRCTKLIHTVLTQIGDTHVEKGTLEKAQEKEETETKDELPPHKLEDLEWIASETDDKGWLAITDRWELCKRDLKWLCVKTNNRSWLLYRHLWEHCSNDLKYVSVLFDDKKWLHLHNVWKFIPLSLKLRAISSKDPSVCKPSLTEMILKDDDIYRDNTLPLSSHLLSKPNVWSDPHLSGDLSPKCLPRSRMGIYSHRNNTHLYASDPLGGKENKKLLLLRTEVEEGGNFLKEPFRNGVPGMEKGTLEGGVHKSEKMLGPSPVNLNRIKKDSNFVGRMLYSANSGRGRVTPGPRPPPTTPSKGEGWKLFSTGRGVSKTLAPQNRHEDEGENVAVPCAEKEANRVGSLGTRRYSNEIHVKEISNRKEAQVDVSKRGFITQKGTPKDAKQNGVHPVESYKEELAKRQGSKNIMRGKKFLSKGPNGGSPTGNEEKQSCYYKGTEMSAKAVEKTSGLSVEPPILKEGSNQTGVEGTDESNTLGETTVQSSKAGIARRLLPPPQKGKVVPKGKGPQLGAYTPVLKHPLSGKGSEVEEKSSSSLSVQNGKVKMSNGQLKGVISKVKNAPKKMPPPLTGGLKNLIKIKEPNGKNISDLLKRKSFKESPLDLKKSGSIVHLDEVVITTSSEDGGREEETQASVSQRADSPKKAPKGSTSTYFSDLFNAFNFTINGKLGKPSSHSTDTEREERSSEFDTPGEKKSSEPSDDSGAEQEQHRDQIASDLEGKAFPGVGKGEGEMVRRGDSDKGSEGGSADGNVGGNTDGNADGSKKFGAHPMGRSLKGYSMKRDFLQVKKSVSSAGAPSDVEIRFEGDPLTKTIGHLDQKNAKGFSSILEKPMQKFPPRKSSGILQKVLNADLAHLNYSNKRMTAEEIAKHKNASLHITVKRKVSLSSLKMKTVPKR
>PlaFal3D7002682_rbh_PlaFalIT_PlaFalIT001630_rbh_TGME49_291880
MIGINHDFLSANFVGYPMEEKKTLCYQDFNINKKRTTPLKYNNFNNYEYLKELDDLREYKRITSQKIKKYESSIYSYKNQLRNVNKKKLDGGKINLKLINIFVNNICDIIEYLCSDINKSVLSVLPFIHTILNTSPIRDKKIYECSKLIHITLTQLNCKNVVNDKYEILREENEKDYDLRTHKLDDLEWLACETNDKGWLAISDRWETCPKDLKWLCVKRNNRSWILYRHIWENSSDDLKYIAILFDDKKWLHLYKIWKLIPLTLKFKAINSRDVNICKPSLSEIIFNDIYSNNIYSNNIYSNNIYNNDIYNDKKFVNINSYDSSSIKNNYRTSSMMGNYYLRYNNMNMYKNCMDKNILSSKLYENMQKREDSLEESLKYDLYKAQKKKKADDSNKDEHILKHTNTKKGVTQKGADNLNDKLLTSKEIEKDKKENESFKKFMISSDNCKNGIIHSIHEYKEDKEKQNDTDSRVVIQKGMSKSVLHEEREVIKKKEQDQKNEKDGKDDKRDILSHKQLDINIINNRLNSKFILKRSYKENFIKSMLFNKINVQQKVDTNNDNDNDNDNDNNNNNNNNSDKYEEKNKSNEEKKKQVDKNDIPEYKISEINILKNEDIKTNKQKIQLLEKKESEKGKNKEIEKTMNNIQKKKLPSLKNLLKMKEEYYFKKFSKMIIKKSILEECVSSIKKKQNSKCIENFDDSSNDEFIDTKHSNSIKYDEKISKRTVPLVLNKLSKIKLNNTKKFPILIKKQNFKEHIINIKEKDAFKTNKKSTNNLYLENMQLKRNCDKHIFKTGMSNDIQDVVPKETLLMGEFFKSEDINEKEIEINKEQKDEDIKKEDQGMVTNYFTDLLNAFNFVNTPKEVGSFFDLKNKEDKILLDENLIRKNYASWENDKSDDEKEHSLEKTNNNRDVMKLNIEPMNSEMIMEGNNINDENIKKDNIIPNNSINLQENKLQYIKTLRSLTFNKFPIKNNLKGYTIKKELLTKIKKKNNEEKWISMENDESKLNQSKNQSNSYICKDPILHFYTNKNKSSFLKESSDSFMENNHSNILQKVLDSDLSNFNNMNKKKMTADEIAKHANASLYITVKRKASQSSLTNSSKIIPKIKEKPKLSF
>PlaGabG01001460_rbh_TGME49_291880
MIGMNHDFLSANFVGYPMEEKKTLCYQDFNINKKRTTPLKYNNFNNYEYLKELDDLREYKRITCEKIKKYESSIYSYKNQLRNVNKKKLDGGKINLKLINIFVNIICDIIEYLCSDINKSVLSVLPFIHTILNTSPIRDKKIYQCSKLIHITLTHLNCKNVVHNKDEILREEIEKDYDLRTHKLDDLEWLACETNDKGWLAISDRWETCPKDLKWLCVKRNNRSWILYRHIWENSSDDLKYIAILFDDKKWLHLYKIWKLIPLSLKFKAINSRDVTICKPSLSEIIYNNNNIYNNDIYDDENFVNINSYNSSSIKNNYRTSSMMGNDYLRYNNMVEKIWSSKLYENMQKREDALEESLKYDLYKTQMKKKKSDDNNKDKHILKHINTKKGVIKNGADNLNDKLLMLKEIEKDKKENESFKNGIIHSIHAYEEDKEKQYGTDSRVVIQKGMSKSVQHEERGITKKKEEDKQIEKDDKRDIRSYKQLDINIINKRLNSKFSLKKSCKENFIKNMLFNKINIQQKVDNNNNNNNQYEEKNKSNDEKKRLDDKNDILEYTISEKHIIKNEDIKINNTNKNEIQLLEKKESEKMKNNIQKKKLPSLKNMLKMKEECYLKKFSKMRIKKSILEECVPSIQNKQNSKSIENFDDSSSDEFIDTKHSYSIKHDEKKISKRTVPLLLNKLSKIKLDNIKKFPIQIKKQHFKEHIINMKEKDVLKTDEKYTNSLYHENVQYEKNDNKHILKVGASFKSEDINEKEIEINKEQKDEDIKKEHQGMVTNYFTDLFNAFNFVNTPKEVGSFFDLKNNEDKILFDDNLIRKNCASLEENDKSDDEKEYSIEKANNNRDVMKLNIKSMNSAMIMEGNNINEENIKNDNDILTNSKNMEENKLPYIKTLRSLNFNKFPIKNNLKGYSIKEELLTKIKKKNNEEKIISMESIEYKLKESKYQSNSYICKDPILQFYTNKKNSSFLKDSQDNSMKNNPSNILRKILDSDLSNFNNMNKKRMTADEIAKHTNASLYITVKRKASQSSLTNSLKIIPKIKEKPKLSF
>PlaGal8A000160_rbh_TGME49_291880
MMSINHDFLSGNFLGYPLEENTLLSHQNFNLKKYKINPLKNNIFNNNEDLLKELDELREYKKIINQKIKRYENIIYSYKNQIRNLKKNMLNGGEVNIQLINIFVNTICDIIEYLCTDINKPVLSTLPFIHTIINSAPLRDKKIYQCSKLIHITLTQINNENKINDKEKSIQEEEDQFYQFSPHKLQDLEWLASETNDKGWLTVGDRWELCKRDLKWLCVKTNNRSWLLHRHMWENSSNDLKYISVLFDDKKWLNLYKIWKFVPLSVKLRAISLKDPSICKPSLNEIMLKDDDIYKINMLELNSDISDLLKRNYLKYKLNDKMSDSLRDNSYEFENYIDKNENDLLTYRKIKQREDILEKSLEYNSCNTKEENILEGNENRLISNFLPREYIKNEKSSRNKLLNSKNVESEKVNTLKQEPLTKVLKKIPISVLKNENTKNNEIQKSKNILPKSFIKHEENNVNKKNSIIIKTTKGIIDNKSIINKEVMKGLQETKVKLELFKEGFSAKQIILKKIPQNITDKSLFNKENVEKNNEKVMEIKEFLKQNSNQKIQENKTTNNKEHKLNNDKKEKEIINNIKQKCVIPEKNILNNIKKENMTIKLPQSGSNLLEKKEIENKKEFIIPKTVIPTKIAAPLSILPKIKEENLKKNLIIPKLDSSKEKMLMLNKNNNFHAKDADVINEKSLENKNKNIISKTSIPKKIAAPLSILPKIKEENSKKFPIILKKNSSKENLLNINKNGSSETNQSSCILNENDSKNENVINITCDSQNTNPNDLKTIKRKESILRTHAFINNEKEIKINTPNKTEDPKKEPQSAVTNYFTDLFNAFNFVTKKEDDEIPDENEHNKVETEENRENENQKDLNEENLKNETKNSDEEENSVMDKKNLTKEGNKSEEKKDMMDEKKNSLKEEKFLEKEDGNSKLKRKHTKVKKKGSKEKEHDKNKKNIHSEEMDSRKKEEHSDKDAREKEHLNEKIKCSEEEKDSREKITDLEIKEKYIKDNEKECLNKMEKDLKEVENLKEEVKDLGKVEKELKQKKKKSKEKDSKERTTSEEKEDLNKKKKDSKKERNLEEVKEDLDEKKKDLKERATLEVKEDLNEKKKDLKERTTSEIKEDLDEKKKDLKERTTSEIKEDLDEKKKDSKKERNLEEVGDLVKKKNKKDEEKNLEEKDYLDKKKEDLKEKKKTNEKILKRESRDDSNELKIKLKSIKSLRNLNSNKYSIKSNLQGYSNKGKLLKNENFPNLEKKIENNKNISVGIEKEGNNKILDETYLESKISDQKNKSMFLEKPSVKFTKNKPSSILQKLLDSDLSDFDSSSKKMTAEEIAKHTNASLQISVKRKASLSSIKVKSKLMPKPKPLFNL
>PlaGonATCC30045000468_rbh_TGME49_291880
MTGKIKKYEISVYSYKNQIRNLKKSQLYGGEINIQLINVFVNAICNIVEYICTDVNKPVLAVLPLIHSILNSTTVRDKKIHQCTKLIHRTLTQIESENVMNSNENITKEETEENYEKIVPHKLEDLEWIASETNDKGWLTISDRWELCKIDLKWLCIKTNNRSWLLYRHLWENCSNDLKYISVLFDDKQWLHLHNIWKYIPLSLKLRAISSRNPSVCKPSLTEIILKNDDMYQDNMLEFGSQMLNVLNLSVFRSANSKNVAAEGDTNVFRAPQNKDEDEKDISNEVNNVIPLCIGKEIPSISRMRSNSKYRIGIHEEKILKSKDNYVDAPKNILNSKKFIPKEIKQSNINKINFLKKDFAKSNVNENVTKSKYFLSKVQKEETLMGAEKEQTSDFEETKINGKAIKHKSTLVQGEQILTKKNLHIGIMSSDESNSLRSTNEHTSKTCTFSKPHPQQRKNLLEIEGSSLKMENCVPILKEKISCVKNSKVEKKVSISSIPKSNEYISITNEHLEDDTTNVREAKKISPTLGIKTFLKMKEQSKKKFNNLLKKKNSKEILFNLNKIGGMQLDEVFSTRAENGYKHEGITIGKMNKVNIPQREKSPKKSLEGNSNTYLSNLFNAFNFARNMGPGRSSNQGDTDSGSENGSKHGSQNGSKHGSQNGSEHGSQNGSKHGSQNGSKHGSQNGSEHGSQNGSEHGSQNGSEHGSQFYSSGGESAQRKERKDETKKISHVKNKEFASIRENYGEMEVDVEIDREGGGENKSNNTESRHRLKTVRRLRDRDSSTNLNVYSISRSLKEYSMKREFLKTNKSISSERGLSDVDSETASQSGSKIKDDFHLNKITNHLDSNKTKEEIRISEKSKHKFSQSENSGILQKVLNADLSHFNYDNKRMSANEIAKHKNASLHITLKRKVSFSSLKMKIGPKR
>PlaInuSanAntonio1001478_rbh_TGME49_291880
MKNKERHTPMTEKVKKYEIAVYSYKNQIRNLKRSQLHGTDVNIQLINVFINAICDIVQHICSDVRTPGKKRTKRIKQGEKILHMAEYESEHENEHENEHADGSSFFPSVLALLPLIHSILNSITVRDKKIYRCTKLIHTVLTQIGDTQVEKGTAERAHEDEAAASAAAETKDEILPHKLEDLEWIASETDDKGWLAIADRWELCKRDLKWLCVKTNNRSWLLYQHLWEQCSNDLKYVSVLFDDKKWIHLHNVWRFIPLSLKLRAISSKDPSVCKPSLTEMILKDDDIYRDNTLPLSSHLLSKPNVWSGPHLAGELSAKCLPRSPMRIYSHRNITHLYASDPLERKENKKLLLLRTEVEEEENFLTGSFRNGVPSMEKGTLKGGVYKGEKMLGSSPPDRIKKESNFVGRMLYSDNSGRGRVTPGPRPAVTPPSKGEGLKLFSTGRGVIRTLTPQNRHEEEGNNVFVPCAEKEATPVGSLDRSKYSNETHVKGISNKREAQTDVSKKGFTQKVTPRDARQNGIHTVKSYEEELAKRQESKNIMRGKKFLLKVPNGGSPAGNQQKQNCYYKGIEMSAKATEERSGFPVERHILKEGNNRSGVEGTDELNPLGETTLLSSKAGVVLRLVPPPQKGKIVPKGKGPKLGAYTTPILKHPPNGEGSEGSPSLSVQNGKVKTSNGRLEGVPSKVKNVPKKMPPPLRGGLKSLLKIKEPNGKNISDLLKRKGSKESPLDLKKSGSIVHLDEVVIATSSEDGGREEEIEASLSQREESHKKASKGSSGTYFSDLFNAFNFTRNMKLGRQSSHSADTERQERSSEFDTSEEEKSSEPSDDSGAKREQDSDEVAGDLEGKAFPGVGQEEGEMARRGDGDKGSTDGSAHGSVDGNTDGNVDGSTKWGAHPMGRSLKGYSMKGDFLQIKKSVSSAGVPGDVAVPFQGDPLTRTMGHLEQNNAKGFYPILEKPMEKFPPRKSSGILQKVLDADLAHLNYSSKRMTADEIAKHKNASLHITVKRKVSFSSLKMKTVPKR
>PlaKnoMalayanPk1004894_rbh_TGME49_291880
MNLFNNNTDHLMELNELREYKRLMTEKMKKYEIEVYSYRNQIRNLKKSQLHGGDVNIQLINVFINAICDIVQHICSDVRTPVLALLPLIHSILNSITVRDKKIYRCTKLIHTILTQIGSTHVEKSTGETAEEEEKAETKDELSPHKLEDLEWLASETDDKGWLAISDRWELCRRDLKWLCVKTNNRSWLLYRHLWEHCSNDLKYVSVLFDDKKWLHLHNVWKFIPLSLKLRAISSKDPSVCKPSLTEMILKDDDIYRDNTLPFSFHLLSKTNMCSDPHLTDSLSSKCLPGSRMGLYSHRNSTHLYAGDSLRGKENRKLLLLRTEVEEGENFLKESFRNGIAGMERGTLLGGGSKSKKTLGSSPANRIKKESNCIGRMLYLTNSGRGRVIPGPRPAPTTHLKGEGGKPLSTGRGVTRILAPQNRQEDKGDNVVAPCAEKESNRVGGLGRSKYSNETHVKGIFIIKETQEDVSKGGFTQEVTPKDANPNGAHAVESNKGELAKRQGSKNIMRGERFLSKVPNGGSPMGNQEKQSCYFKGTEMSAKAVEQRSDLSVEPHILKGSNPSGVEGTDESNTLAETAVGSSKTGVPNRLVSSLQKGKIVPKGPPLGAYTLILKHPVSGKGSEAEQKGNSSLSVQNGKVKMLNGHLEGVISKVKNAPKKIPPLTGGLIKNFLKMKEPNEKNISDFLKKKSFKESPLDFKKSGSIVHVDQVVIATSSEDGGKEEEIQASVSQREESPKKTPKGSSNTYFSDIFSAFNFTINGKLGRASSHSADTEREERRSEFGTPGEEKSSDTSDDSDAEQEQHRDRIASDLEGKEFPGVEKEEEEMVKREDSDEGSADGKTDGKTDGKTDEKADGSVDGSTKFRVHPMGRSLKGYSMKKDFLHVKKSVSSAVEPSDVGSLFQDDPLSKTIGHLDQNNTKGFSPILEKPIKKFPPKKSSGILQKVLNADLDHLNYSSKRMTAEEIAKHKNASLHITVKRKVSLSSLKMKTLRKG
>PlaMalUG01000545_rbh_TGME49_291880
MCFSQNIFNNSGDYLIELNELREYKRLATQKIKKYESCVYSYKNQIRNLKKNSLQGPAINLQLINVFVNAICDIVEHLCADINKPVLSALPLIHTILNSTPVRDKKIFQCSKLIHITLNRINGVNIIDGGESITHKSEDKIDHNENIIDSKENVVEEKVGKNYEFIFSHKIQDLEWLASDTNDKGWLAIGDRWELCKRDLKWLCVKTNNRSWLLYRHLWENSSNDLKYISVLFDDKKWLQLYNVWKFVPLSIKFKAISCKDPSICKPSLSEFILNDDDIYKNSILELTSDILKMPSLRSDYLKCHLNDKSSKYLWGNDKNTAYMDKTWTSGNDFLSSYANNNRKENNLKQSVETYNMCEFIKGNNQEGEGGLLGESVFKSIRYEQRTEKGSGDCNYRGYCSGDSNANGNDDNDLTDKFVNAKTDEKGRGRITSIVEKHHLKNVLTNMSKSFLKNQKKEDVVPIKKNVNILIKSPIKYEGKQIEKNKLPIIREKRKNINILINDTKNYYINDQHSETLRERNIRSKFFSPKECFSSDFLLKQIHENEIHKNIVDEGNRVVKSKTHKHIIKKIDLHTSNTNKESYSKQIKVTGESQKVQGNLTPTPGKEQRDSDIAQKYMHMLAEDTGRITSRCSALGLLQRTRGDASDDALFVAPSGALNGDGDKEMTLPMRNLSKRDGNKLGKVLAAFKKVLSPPDSSNDINMKTKEVHTQNAQTKKSKNSNMYTNQMKNIPKETYKENKNGRVFHNHPGELKKMKSSIMKKLLKIKEQHTKINPLILKKSISKEYILNIRGNINSDTNEQTTGILNKNDKPYITKTINKVDIVDCTQRTITSNEARSTFKTGEEKLSKHALVNNEAEIEAETEAEIEAEIEAEIEAEIEAETEAEIEAETEAEIEAEIEAEMTVNPLQGPHGKVTDYFSGLLNALNLGIPKRIDEESDESVNHNAKQLQGEDVEVSEEEFKFPREEGKEPVKGKKESMKRESNLENKEKNINRSEEKCRVLIKKSNCDDTDENGMKLKTSRMLRTTNSSKYFTNNNLKGYSIKKELMKVKKSVDDGNKLQAKSPVHVVRDSRIEIYLNGEEKEFEEKSASRSPQGSISGYSSRSSREYSNEEINKAVNEVPNERIHKVPYDVPDDEQDEALNIMIKYSNFSKAKNKLPFLQKPLLNKLIKSKHRGILQKVLESDLSDINSSRMAAEEIAKHKNASIHINLKRKASLSSLKIKPIYKV
>PlaOvaCurtisiGH01000416_rbh_TGME49_291880
MGFFNNSEDYAIELNELREYKRLTIQKIKKYESSVYSYKTQIRNLKKNRLQDGEVNIQLMSVFVNAICDIVEHLCSDTQQSVLSALPLIHVILSSTPVRDKKIYQCSKLIHMTLTRIGNENVTIDCEQFEKERENKNYGFTSHKLQDLEWLASETNDKGWLTIVDRWELCRRDLKWLCVKTNNRSWLLYRHLWEKSSSDLKYIAVLLDDKKWLHLHNVWKFVPLSLKLRAILLGDPSICKPSLREIALNADLPSHRDCCCNGYDYHYDYDEASRQNEDTSTLLNVKSNHVKGQPSHKMRSNFLINFIPLHKRSMRKSTFMVSNSKMERRDSVPNEIVTYDLYNAEEKKNIKKGEWGEEEEHGDEHAKAEPVLEILPTEEQIKNEEIPKNVLLNSKKIIEKEKGILIKKGHFMNILKKMSKSFLKNENREGDVPFEKNGHTVLNLPVTHLSAFTENRKTLLINKTKKGTQVDSKKNHTNDEMEKVKIDMSKKGFTQKLFLKKRVPNSVHKFVVSKKDMIGKSRVSTNEESKNLGKKKDENENGKKEQESNKIFHGKISPLGKNPAILMPRSFNVPHLLEKQNANCSKVEIPKKMKAPSVKNLAKIKKPNFGKFPVPLKKGIPQERAGAEASAASSEASSAASSAVTLAGASPIKAARAKEPSNTSSEERGESEKKDVSTTGICAGKKNLPKTKQNEKRFPITLKKKPSKENEVFLNKSSESEIVKTDDAPNERGMDMGDNTLEEMEDLKKDPRSNVGNYISDLFNAFNFVTHNKVHQVSEGTGDNEERLGEQEGEKFSRGESESSSAERSVSFENEEGYINGRKLFPPNEKKEDLNEGKRRENVTKNGSSYIVETKKIRSTVSRSLRTVKSSIYSVDNNFKGYSLKRLLSLKGKKTPGVDVKIPTQGLEDELEENNTQNYGNQGKKKNSDEPSNGNSNIVINVLDINKVKSKPNFFGKHLQKLSKKKPSPILQKVLDSDMSNFNTFNKRITADEIAKLKNASLHISLKRKATLSSIKMKQNE
>PlaPraG01001697_rbh_TGME49_291880
MIGINHDFLSANFVGYPMEEKKTLCYQDFNINKKRTTPLKYNNFNNYEYLKELDDLREYKRITSQKIKKYESSIYSYKNQLRNVNKKKLDGGKINLKLINIFVNNICDIIEYLCSDINKSVLSVLPFIHTILNTSPIRDKKIYECSKLIHITLTQLNCKNVVNDKYEILREENEKDYDLRTHKLDDLEWLACETNDKGWLAISDRWETCPKDLKWLCVKRNNRSWILYRHIWENSSDDLKYIAILFDDKKWLHLYKIWKLIPLSLKFKAINSRDVNICKPSLSEIIFNDIYSNNIYSNNIYNKDIYNKDIYNKDIYNKDIYNKDIYNNNIYNDKKFVNINSYDSSSIKNNYRTSSMMGNYYLRYNNMNMYKNCMDKNILSSKLYENMQKREDSLEESLKYDLYKAQKKKKADDSNKDEHILKHTNTKKGVTQKGADNLNDKLLTSKEIEKDKTENESFKKFMISSDNCKNGIIHSIHEYKEDKEKQNDTDSRVVIQKGMSKSVLHEEREVIKKKEEDQKNEKDDKADRRDILSHKQLDINIINNRLNSKFILKKSCKENFIKSMLFNKINVQQKVDTNNDNDNNNNNNNNNNSDKYEEKNKSNEEKKKQVDKNDIPEYKISEINILKNEDIKTNKQKIQLLEKKESEKGKNKEIEKTMNNIQKKKLPSLKNLLKMKEEYYFKKFSKMIIKKSILEECVSSIKKKQNSKCIENFDDSSNDEFIDTKHSNSIKYDEKISKRTVPLVLNKLSKIKLNNTKKFPILIKKQNFKEHIINIKEKDAFKTNKKSTNNLYLENMQLKRNYDKHIFKTGMSNDIQDVVPKETLLMGEFFKSEDINEKEIEINKEQKDEDIKKEDQGMVTNYFTDLLNAFNFVNTPKEVGSFFDLKNKEDKILLDENLIRKNYASWENDKSDDEKEHSLEKTNNNRDVMKLNIEPMNSEMIMEGNNINDENIKKDNIIPNNSINMQENKLQYIKTLRSLTFNKFPIKNNLKGYTIKKELLTKIKKKNNEEKWISMENDESKLNQSKNQSNSYICKDPILHFYTNKNKFSFLKESSDFFMENNHSNILQKVLDSDLSNFNNMNKKKMTADEIAKHANASLYITVKRKASQSSLTNSSKIIPKIKEKPKLSF
>PlaReiCDC001546_rbh_TGME49_291880
MIGINHDFLSANFVGYPMEEKKTLCYQDFNINKKRTSPLKYNNFNNYEYLKELDDLREYKRITSQKIKKYESSIYSYKNQLRNVNKKKLDGGKINLKLINIFVNNICDIIEYLCSDINKSVLSVLPFIHTILNTSPIRDKKIYQCSKLIHITLTQLKCKNVVNDKDEILREENEKDYDLRIHKLDDLEWLACETNDKGWLAISDRWETCPKDLKWLCVKRNNRSWILYRHIWENSSDDLKYIAILFDDKKWLHLYKIWKLIPLSLKFKAINSRDVNICKPSLSEIIFNDIYSNNIYNNDIYNKDIYNKDIYNKDIYNKDIYNNDIYNDKKFVNINSYDSSSIKNNYRTSSMMGNYYLRYNNMNMYKNYMDKNILSSKLYENMQKREDALEESLKYDLYKAQKKKKADDSNKDEHILKHTNTKKGVTQKGADNLNDKLLMSKEIEKDKKENESFKKFMISSDNCKNGIIHSIHAYKEGKEKQNDADSRVVIQKGMSKSVLHEEGEVIKKKEEDQKNEKDDKDDRWDDKRGILSHKQLDINIINNRLNSKFTLKKGCKENFIKNMLFNKINVQQKVDTDDDDDDDDDNNNNNNNNNNSNKYEEKNKSNDEKKKQVDKNDIPEYTISEINILKNEDIKINKTNKQKIQLLGKKESEKGKNKEIEKTMNNIQKKKLPSLKNLLKMKEEYYFKKFSKMIKKKSILEECVSSIQKKQNSKCIENFDENSSDEFIDTKHSNSIKCDEKISKRTVPLVLNKLSKIKLYNTKKFPILIKKQNFKEHIINIKEKDALKTNKKSTNNLYLENILLKRNGNKHILKTGMSNDIQDVVRKETLLMGEFFKSEDINEREIEINKEQKDEDIKKEHQGMVTNYFTDLLNAFNFVNTPKEVGSFFDLKNKEDKILLDENLIRKNCASREDDKSDDEKEHSLEKANNNRDVMKLHIKPMNSEMIMEGNNINDENIKKDNIIPNNSINMQENKLQYIKTLRSLTLNKFPIKNNLKGYTIKKELLTKIKKKNNEEKWISMESAESKLNQSKNQSNSYICKDPILHFYTNKNKSSFLKDPSDSFMENNHSNILQKVLDSDLSNFNNMNKKKMIADEIAKHTNASLYITVKRKVSQSSLTNSSKIIPKIKEKPKLSF
>PlaRelSGS1like000208_rbh_TGME49_291880
MMGMNHDFLSGNFVGYPLEENTLLSHRDFNLKKYKINPLKNNIFNNYGDSSKELDDLREYKRITTQKIKRYESTIYSYKNQIRNLKKDMFHGEVNIQLISVFVNAICDIIEYLCSDINKTVLSTLPFIHTILNSISLRDKQIYHCSKLIHATLTQINNENKINNNEKIIQEEENKIYQFSSHKLQDLEWLASETNDKGWLAVGDRWELCKRDLKWLCVETNNRSWLLYRNVWENSSNDLKYLSVLFDDKKWLNLYNIWNFVPLSLKLRAISLKDPHICKPSLNEIMLKDDDIYKINILELNSDISNILKRNYLKYKSNDKMNDFSLRNTFHQHDYSIDENENELLTEYGKIKKRENILEKSLKYNLCTIEEENIPKGNENGLVLKFLPRKLIKDGNTSKHMEKEKVNSLKKEPFTKVLKKIPILALKNENNNNNGIKKSINIPIKPPVKHEENYINKKNPIINKINKNIIDNKSIIPKVVENLQEKKIKLELSEEGFDTKQNILKEIPKNTAIKSLVNKQIMEKNKNEHIETKEFLKQNSNKEIQENKIMNNKEQKLNNDKKEKDIVNKIKQKCIVPEKKILNNLKKENMSIKLPQSGLNLLKKKETEQKSEYTTKKNIPTKMAAPLSILPKIKEENLKKSAAVLKSNFSKENILGINKNNDFHENESDNILNEKSINNKNGNTIPKVTTPTKIVPPINNLSKIKEKNAKKVPAILKKTFPKENMLELNKNGNTQINESNSILHECDDENKNIVNITDNLPNINSCDLKTIKRKESVLRTHAFINNEKEIKINVSQKIEDPKKESQNVVTNYFTDLFNAFNFVTKKDEDDEISNENKHIEVEKDEDDEISNEDKHIEVEKDENEEKKNEEDSYKEEKKNPLKEKNYLKSENKDSNKEGICLKDKENLKKEENKSEEGKKDINDEKNNSIKEEKCLKDKEYLKKEENKLEEEKKDIKNEKKNSMKEEKYLKKKSSDSKLKKKYKKEKKKDLREKGHDLRKKETYSEEKEIDQLEEEKDSRRKKKDSEKKVRDLEGEKKHIGEKGKYSKEEEKGSKEKIKNLENKEYIKGKEEYLNELKKDLKEVEDLKKEIKDLEKIEKDLKEKKKNSKEKGDLDKKKNDSKEEKNSEKKDLEEKKKENEEIVKKEISDDSNEKKMKLKSIKSIRNINSNKYSIKINLKSYSNKGILLKTENTLDSENETDTKYSEKKLEYKNRKISLDIEKERKNETLDEICVESKTNYPKNKSILLEKPSAKFTKNKPSSILQKLLDSDLSDFDSSSKKMTADEIAKHTNASLQISVKRKASLSSIKVKSKLMQKPKPLFNL
>PlaSpeGorillaG2001476_rbh_TGME49_291880
MIGMNHDFLSANFVGYPMEEKKTLCYEDLNINKKRTTPFKYNNFNNYEYLKELDDLREYKRITSEKIKKYESSIYSYKNQLRNVNKNKLDGGKINLKLINIFVNNICDIIEYLCSDINKSVLSVLPFIHTILNTSPIRDKKIYQCSKLIHITLTQLNCKNVVHNKDEILREEIEKDDDLRTHKLDDLEWLACETNDKGWLAISDRWETCPKDLKWLCVKRNNRSWILYRHIWENSSDDLKYIAILFDDKKWLHLYKIWKLIPLSLKFKAINSRDVTICKPSLSEIIYNNIYNNDIYDDENFVNINSYNSSSIKNNYRTSSMMGNYYLRYNNMDEKIWSSKLYENMQKREDALEESLKYDLYKAQMKKKKSDDNNKDKHILKHINAKKSVIKNGADNLNDKLLMLKEIEKDKKENESFKNGIIHSIHSYEEDKEKQYGSDSRVVIQKGMSKSVLHEEGGITKKKEEDKQIGKDDKRDIISHNQLDINTINKRLNSKFSLKKSCKENFIKNMLFNKINIQQKVDNNNNNNNNNQYEEKNKSNDEKKKLDDKNDILEYTISEIHILKNEDIKIDNTNKNEIQLLEKKESEKMKNNIQKKKLPSLKNMLKMKEECYLKKFSKMTIKKSILEECVSSIQNKQNSKSIEIFDDSSSDEFIDTKHSYSIKHDEKKISKRTVPLLLNKLSKIKLENIKKFPIQIKKQNFKEHIINMKEKDALKTDEKYTNSLYHENVQYEKNDNKHILKVGTSNDMQGVVGKETLLMGESFKSEDINEKEIEINKEQKDEDIKKEHQGMVTNYFTDLFNAFNFVNTPKEVGSFFDLKNNEDKILFDDNLIRKNCDSWEENDKSDDEKEYSIEKANNNKDVMKLNIKSMNSEMIMEGNNINEENIKNDNDILTNSKNMEENKLPYIKTLRSLKFNKFAIKNNLKGYSIKEELLTKIKKKNNEEKIISMESTEYKLKESKYQSNSYICKDPILQFYTNKKNSSFLKDSQDCSMKNNPSNILRKILDSDLSNFNNMNKKRMAADEIAKHTNASLYITVKRKASQSSLTNSLKIIPKIKEKPKLSF
>PlaVinVinckei001142_rbh_TGME49_291880
MIGVNHDFLSGNFLRYPLEENNTTSYKNLRLNKKKENSKTLNYCEDYLIELNQLKEYKRLASQKIKKYEDCVYSYKNQIRNLKSNTGQTKNVNIQLIDVFINAICDIIEHICLNIHKPVLHALPLIHTILTSISIRDKKIYQSTKLIHIILTKLNSEDIVKDNGTGIKEEKSEQMGLTSHKLQDLEWLSSETNDKGWLAIVDRWELCQRDLKWLCVKTNNRSWLLYRHLWEKSSNDLKYIAVLFDDKKWLHLCNIWNSVPLSIKLRAISLKDPNICQPTLREIILNDDDVYKNNTISALSEILNITNLENNYLISQSNHRESNNSLRYTGHTYKHFTRKNNLEIFPERVQIMKGDTLEGLLGGSINWKENVHRNSVTTDGKMNEMKPIDESNDSKDEQPDGKKTQNEDTNPIEKNNLTTPLKDAPKSFVKSNNIENSDYIRKKNYVPLKFIEKYKNKNPMKQKIFTKKSKTDIILNNKNELTRENSIGKIPKMNEPKSGFNSKLILKKSSETNIYKNDIIVKADVDKDAMTIESLDKQNATINKTIKETIPEKITEANNNIISEVVKNNIMKKSVKPLGGMILKKLNTGSKMANMNNGVSLIEKKNVDFSKFEKIAKKSIPLSVKNLTKVKGKFFKKKSISLKKETPEKNMRSSEVSGSESSDTTNNNINTQVSNTSLSEKSVEKKSGNEIKIGHEKKKDNMMIYKLLKLKEKNGKKSSIMLKKNSNHQSNETNGTNKENKNLNESYIQKKAVKDTNNSGSSQKSENSEKSYSVSSIDNDKKQDDSSEDEVKVDATRKNGETAKQDAPTNVANYITDLFNAFNFVNTKTVSNVSNKVHNAEEPNLENNKIIIEEKNKEDSGKSKSSWTSDDSSEEDSVYSKENDIYNKKELIKKIKSFESKKSDISEVKHSVHFNEGIKSRGFIEAKKSTSIEFANNHNDINNEEKSIKAKRNISLRTAKYNTDSIKDNFLRKIKRSFDVEHKLHTNLSESKLEDNNNKANYINELGKNKNSNILLTNEKRNIMVKGLNIKREKPKLPFLGKSIKNIEKKS
>PlaVivP01000565_rbh_TGME49_291880
MNLFHNNADHLVELNELREYKRLMAEKVKRYEVAAYSYKNQIRNLKRNQLHGGDVNIQLINVFINAICDIVQHICSDVRSPVLALLPLIHSILNSITVRDKKIYRCTKLIHAVLTQIGGTYVGEEAEAETKDELPPHKLEDLEWIAAETDDKGWLAISDRWELCKRDLKWLCVKTNNRSWLLYRHLWEHCSDDLKYVSVLFDDKEWLHLHNVWKFIPLSLKLRAISSKDPSVCKPSLTEMILKDDDIYRDNTLPHSSHLLSKPNVWSDPHLGGGLSPKCFPHSRVGTSPHRNSTNWYASAPLGGKENKKLLLLRSEVERGENFAKESFRNGVPGVEKGTPEGGVRKSANLLRPSPVSRIKKDSNFVGRMLYSGNSAQGRVPRPRLAPTPPSKGEGWKGEDWKGEDWKGAGWKGLSTGRGVSRTLAAQSRHEDEGDHIAVSCAEREVNRVGSLGRSKYPSETHVKGISNEKEAQADVPKRGFTPKVTPKGAKQGGVHPVERYEEGLAKRQESKSIMRGKIFLPKVPTGGPPTGNEEKQSCYYKGTVMSAKEVPQRSGLSVEPHILKEGSKQTGVKGTDESNTLGETTLHSLKAGVARRPLPPPQKGKIVPKGKGPQLGAYAPILKHPFNGKGSEAEQGGSNSSFSAQIGSVKMSNGKLEGVTSKGKNAPKKMPPLTGALKGLLKMKEPNGKNISGLLKRESLSEGPLDLKKSGSIVHLDEVVIPTSSEDGGTEEEIHAGVSQRGENPKKAPKGSSGTYFSDLFNAFNFTRNGKLGRASSHSADAGREERSSDLGTPGEGRSSQQSGGGKTDGDADVDTDDNVGDNVDGNADDSANCGLHPMGRSLEEHSTKRDFLQVKKSVSIDGAAGDVGIQFQGDPLTKAIGHLGQSNTKGLLSPILEKPMQKFPPRKSGGTSGGMSGGTSGILQKVLEADLAHLNYSNTRMTADEIAKHKNASLHITVKRKASLSSLKMKTVPKR
>PlaYoeYoelii17X001490_rbh_TGME49_291880
MIGVNHDFLSGNFLGYPLEENNTISYKNLRLNKKKGNLKTPNYHEDYLIELNELKEYKRLASQKIKKYEDCVYSYKNQIRNLKSNAGQAKNINVQLIDVFINAICDIIEHICLNIHKPVLHSLPLIHTILTSISIRDKKIYQCTKLIHIILTKLNSKHVVRYNGSGIKEEENEQIGLTSHKLQDLEWLSSETNDKGWLAIVDRWELCKRDLKWLCVKTNNRSWLLYRHLWEKSSNDLKYIAVLFDDKTWLHLCNIWNSVPLSIKLKAISLKDPSICQPTLKEIILNDDDVYKNNTISALSKILNITNLENSYLISQSNHRESNNSPRYIDHTYKQFTGKNNLEIFPEKVQIIKGGILEELLLDNINEIDKTNCKEDFHRNSVTTAEKMSERKQIDESNDSKEEKYDDKKIQKENGDPIEKNNFITPLKDVPKSFVKSKNIENSGYIRKKNYVPLKFIEKYKNKNPLEQKLFTKKSETNVILNNKNDLTCENTIGKITKMNKSKSGLNSKLILKKSSETNIYKNDISVKADVDKDVMKIESLDKQDISINKTIGETVTEKITEENNNIISEVVKNNRMKTSVKPLGKNISKKFITELKAVNVNDISLIEKKNVNFSKLEKIVKKPALFSVKNLIKVKEKIFEKKNISLKKENLEKNKCSPEGNCSENPDTTHNNINTQVSNTSLSEKCGEKKGENEFKTSQEKKKENPMIYKLLKLKEQNGKKSSIMLKKNTNHQSNETNGTSKERKDLNENDTQNKAVKDTKRAGNSQRIKSSDSVGNSQRVKRSDSVGNSQRVKNSDSVGNSQRVKNSDSVGNSQRVKSSDSVGNSQRVKSSDSVGNSQRVKSSDSVGNSRRVKSSDSVGSIISIDNDKKQDDSSEDEVDTTCKNEETAKQDVPNHVTNYITDLFNAFNFVNTKVLSKVSKELHNIEKENEENKTNVKEENKEDSGKSHKNSWTSDNSSEEDSTYSKEDDIYNKKEFSKKIKSVEYKKSSISEVKDVVHFNEKIKSRGWVETKKSTSVAFENIHNDINNEEKWVKAKRNITLRTAKYNTDSIKDKFLRKINRSFDVEHKLYKKLSESKLEDNNKASYINELGKNKNSNILLTHEKINIIVKGLNVKREKPKLPFLGKKINNIEKKS
>RhySp1WS2016021194_rbh_TGME49_291880
DVAPSDLQWIAVKLQDQSWLRLAATWAATPMEIKIKAVHANNPSIAISRTADRLINAYLMECPSMEHRGTYETRGNECDLLAASVTGAAASRQQQQQRGPSSGGGGGLALAQPRPQGKDARNTSPAGKTSFQHLDGFRATNSDTSPKQSDLSIPRLFRSIHAPDKAPPRKRPI*
>RhySp1WS2016076514_rbh_TGME49_291880
DLRWLTICCDDRSRLYSLHSWLTCPRDLRWVAVGLNKKDWLRIGTEWTGVPLQKKLTAVASGNWKSALGSSTERPGGDSDILAGAHGGGTQHSGRFATS
>ScrTroCCMP3099058899_rbh_TGME49_291880
XAFYAQWVDVPRHXLQGHAMRPLDSMLGARTRLFSALLAFWILPWAPRRALGEGEALPGDGRQARAEGEEDAEECAVLQLRTSLATEETSQELQFPRGNFSPLGIAPVAARAAPPAALLSFPLNETQEMLLSSVAQRSAAALLDSRRVWAHHSRVRAELDRVRAENGRMKREAARLREESAQLEIQLASQQAAASRGPLAATIACMHQYWLLILAVSVGLLFFALCGWILVRWCTKKKKKRKRDIQIPGQGDLASPEEDADKAKAPEGEEEKSLNSRPQDDDDDSCLGMIYTCFCGCSTETKITFYSVCLLWNIGLAGLWHFGILQPLLRQLVIFAMLGIALVAFVGLMAFEAWMQTKGRFGMVVFMLDFIHRKIDSILNSLGFDQETLMERSRSMK
>ScrTroCCMP3099144775_rbh_TGME49_291880
RAFKKSDLHVRRSDFCSAEASLSAFYAQWVDVPRHXLQGHAMRPLDSMLGARTRLFSALLAFWILPWAPRRALGEGEALPGDGRQARAEGEEDAEECAVLQLRTSLATEETSQELQFPRGNFSPLGIAPVAARAAPPAALLSFPLNETQEMLLSSVAQRSAAALLDSRRVWAHHSRVRAELDRVRAENGRMKREAARLREESAQLEIQLASQQAAASRGPLAATIACMHQYWLLILAVSVGLLFFALCGWILVRWCTKKKKKRKRDIQIPGQGDLASPEEDADKAKAPEGEEEKSLNSRPQDDDDDSCLGMIYTCFCGCSTETKITFYSVCLLWNIGLAGLWHFGILQPLLRQLVIFAMLGIALVAFVGLMAFEAWMQTKGRFGMVVFMLDFIHRKIDSILNSLGFDQETLMERSRSMK
>ScrTroCCMP3099257213_rbh_TGME49_291880
XAFYAQWVDVPRHXLQGHAMRPLDSMLGARTRLFSALLAFWILPWAPRRALGEGEALPGDGRQARAEGEEDAEECAVLQLRTSLATEETSQELQFPRGNFSPLGIAPVAARAAPPAALLSFPLNETQEMLLSSVAQRSAAALLEVGACXWAHHSRVRAELDRVRAENGRMKREAARLREESAQLEIQLASQQAAASRGPLAATIACMHQYWLLILAVSVGLLFFALCGWILVRWCTKKKKKRKRDIQIPGQGDLASPEEDADKAKAPEGEEEKSLNSRPQDDDDDSCLGMIYTCFCGCSTETKITFYSVCLLWNIGLAGLWHFGILQPLLRQLVIFAMLGIALVAFVGLMAFEAWMQTKGRFGMVVFMLDFIHRKIDSILNSLGFDQETLMERSRSMK
>SelPygWS2016001705_rbh_TGME49_291880
MQPRASDQLSMGLFSAPGGRDYYDTFRDRAPLHKYLSSGKLHVDNENAEHKIKYLESQIRKLTAENNNLKIEVIRLDKELSQSETQCKDLSTKLSTLNKFAVTRELSGMGSGVATILSSLAARLAEQIANCHSEPGYSIIPDAIALFDTCPFRDARLAEAYRKLKASFVAASEAAPRANQRPRSRSSQRKDPEADVSLDLHQISEATNDPGWFEVRDRWEQAPMELRWLCCASKDRTWLAYNSLWNAAPTDLQWVAVAANDKQWLHLASTWNYTPVQTKLRGIAARDPVQTRPAMASAVYQDFLKRAEETASITIEGGTASEHLLPPPPTQKSPSPDLPPPKKDFPLQPPSKQGPPKDDVSSKKPSSPPNKKETSPPITRKEPVEEANAKAPGLSPMPKLGPPRKVGPAEPAPKSPVADAKADAPWEKSSAKIGPPAKKDAPLTDETKTAPPLSTKQAYTPRGDDASPAKKVPSKTPTVKEKEAKTEMPKKAAQSLKQETPGKIPPKLLPKCDEATRSLPKKAPIGKATPEALPEEGDTNTPPSKKPPLSKASPKVLPDGGETPFGKTIPEVVPGVKDTKISPPKKAPFGKAIPETLPEGKDIQKSPPKKALGKAAAGGLPDGGDTNKAPPKPSTGSEPKEAKKVPETKDSKKPPPLKKAAPPKASLDTLPKEAKKPPLKKSPPVKTTPDVGEAKKNPVPNETPVLNETAPGDIAAGLPKIEHGDSKKAPTVKKAIPPPTKGAPKAQPKVESAKKSPLSEKAEQKIPNLSVKSPPSADETTKNPLPTKQALFPKKGGSQPTNDDDSCQTKKPPLKKAVPSPKAKIIGESVEQTQSRESMPLPKAEGVEGVIDDGAKKPSPSLKKSGPPVIKETPQLIPEAESPRDGPSKSTKASLKKASIPPKKESFSPLKGAAPKPKPLPETIESSEPPKKTPPLKKPPTKALGKETSPTASALGETENEGPTKAIPGNTPPPPKERVKTPGVQAPVMKVKLPPKKEGLSEGEVKLLEKFEKASAKSLKAKVAAKNTTFVLGQKSASARVSAKKNAEAFIEGMS*
>SelPygWS2016001711_rbh_TGME49_291880
MQPRASDQLSMGLFSAPGGRDYYDTFRDRAPLHKYLSSGKLHVDNENAEHKIKYLESQIRKLTAENNNLKIEVIRLDKELSQSETQCKDLSTKLSTLNKFAVTRELSGMGSGVATILSSLAARLAEQIANCHSEPGYSIIPDAIALFDTCPFRDARLAEAYRKLKASFVAASEAAPRANQRPRSRSSQRKDPEADVSLDLHQISEATNDPGWFEVRDRWEQAPMELRWLCCASKDRTWLAYNSLWNAAPTDLQWVAVAANDKQWLHLASTWNYTPVQTKLRGIAARDPVQTRPAMASAVYQDFLKRAEETASITVSRPTPTKKGLSVTTSFKTRTTER*
>SelPygWS2016001719_rbh_TGME49_291880
MQPRASDQLSMGLFSAPGGRDYYDTFRDRAPLHKYLSSGKLHVDNENAEHKIKYLESQIRKLTAENNNLKIEVIRLDKELSQSETQCKDLSTKLSTLNKFAVTRELSGMGSGVATILSSLAARLAEQIANCHSEPGYSIIPDAIALFDTCPFRDARLAEAYRKLKASFVAASEAAPRANQRPRSRSSQRKDPEADVSLDLHQISEATNDPGWFEVRDRWEQAPMELRWLCCASKDRTWLAYNSLWNAAPTDLQWVAVAANDKQWLHLGRFMSSLSKAEAFISWQRPPGIIHPFKPNCEVSQLATQFKHALQWQVRYIKTF*
>EimPraeHoughton006392_none_TGME49_291880
MHSTGDLGAASRVHTPHEGPRTAHAAEEESPKGPLDLRGNRQTAAEAAAAAAADAAAPAATAADLATNGLEQGQQAKDLPVQRSEEGRQQQQPQQQPQQQHRSSLKHSSNNSNSSSSNHPHRSVTFKDKVCVAEVPVERKAHAPIPLTDPVASTPQIQQQQQQQQQQQQQQKQQQQQQQIRSGDLRGACRGEGFCVW
>LecTuz000616_rbh_TGME49_291880
INAEYMGKEESLNLKRLLARQTMFSPQSLAAYATLLARLLDRMSDLPDEKTYTLLPYAVELLDNFSYNDPQLVAVKQKLKRAMVDPTEPSGKILVSQTDPNARSGGYEIPFGHTRHHFLPSLIVIFC
>LecTuz029526_rbh_TGME49_291880
GINAEYMGDDLTSAYANAPPGRLANYRHTFVDHEPTRKFDSRGGGYASRSANVDFLRSENRNLRLENDHLKAQLKASAGTMGRAIDDLRVAKEESLNLKRLLARQTMFSPQSLAAYATLLARLLDRMSDLPDEKTYTLLPYAVELLDNFSYNDPQLVAVKQKLKRAMVDPTEPSGKILVSQTDPNARSGGYEIPFGHTRHHFLPSLIVIFCRPW*
>LinPolCCMP1738325348_none_TGME49_291880
XRQHQVDYLVYRPSEQLFGSQSELPAEQMLVPVPAAEPPMTGSTGDGCPAADLWQAPQPGPRPRQPPPREYEVQQPWVPASAFVATTPRTWGRTWGLKDSAVAGLEAKAGALAPTLEPDSRGPLRPRPQLHSQQQRRPQQQPRPQLQTQQQRRPQQPQQPQQPQQPQQPQQQRQSNAVGRSTAARATSPPRNRASSPPKSRPSSPPGTRPSSPLGTRPSSPAGTRPSSPVGTRPSSPGTRASSPGHRRRIAAGGTNITATLSATARSHGRAHAHCLGPADIGASDMGSSSSRAQARSPGLADGRASSSRMQARPLSMTDGGRVDTGRGCRAQARIPGSADGSGPDSGSSRAQARSPCPAEGSGPNAGGSSSRVPARPLGPAEVSGADIGSSSRVQARSLGPAEGSVAPAGSSSRAPAQVEGSGADTGSSSRVPARSPGLAEAKALDTGSFRYGHPAESSMLVTPMRSHASSSRGLSPSSGRQRAEEPAAPQGALAAEADFPGASMANSAGVFADVVNSLRQTAARMAGVVADDSACEADGTHSGSPGSQASPEASAAGVAAGPAGANAGHSAAGAREPAAALAVASGGRIRPAAKAAVPTSHSRGDRARCVWX
>NepSpe111175_rbh_TGME49_291880
EKLNRFFPHKNTNAVGFLPREKIRYYELQIKNLKSDLEAYKKENKRLEKKIKEINSKFEMEKTRVHQLKIDYKCVKEMALATDMKLLSNFVVQFLNLLVHNHRKPTYTILPDGLALITRFPLQNNDLFAIREKIKKILFMVPTDSDPLEDDY
>PlaMalUG01000708_none_TGME49_291880
MQASKNLFKVLKRFKNCCMLEKLEEIKEYEENLKKLSNHEKIVRIDINGKEKKASKYFFDKNKYIYVKNNSDIKAFETKGREGKKKKGAIAAEPGVVTGAAVREGVISEMGTVSAKKDEDYVIVDTLRRRSNFRKNENFERSLKRLKDTYNLSEEEIIYMKFIYKIKIKNIYSLINNLRKNIYVDKKKKEVLLNCIYKYLSYNCYTMSRNEILFFFYIFPQYMKYSNKIMHYLTSLLNKDQLKIEECINLITETNLLYINYCIKDVYISYLNRCIHNIDIIHILILLSKGSYIFTTWIDNRSSISDLSITFRDNLYHMIEKKKSCLNRELKNAYLQFNAYLVNNMNTFLNIFFNDLYILLYRKIILENLNREELDYEYFHNVKTLTSHNSTIRHINLFLQNSDYYSFASKKQNVKIKVFPSFIDEPSGIDKDSKGDIVNILPEYFACTNNANINCEASSGKTEDTNGTDRHCTKSSITTVRTPNRRSNNVYMSNKNNYSEQQEEELMVDNHSIHEMQDCLLSQSKKKRPLYDAVDTPSYQAVDTRYDSYMTNRKGKPIMNSPEATASLQHYTHHIRQQIFQFTYPSDRIKETRYNELREKYKIATKVTDKNVKVLLNFLRISFNSKSLHFNEIFSKNSLSQIASDMKRYAAKLRKDEIGKNYKNLFFRLADCWDGLKGNRPEWTSTHENDVYLLESRDRNLVNANNLPLDMVACTNLSHVITERVEEKLVDSVSINSTHTSPTPSCRTRCSTPPPDGVKREYNYEEKRGLLFHSVNTDDRSMIRCYEVDEEKEKERTPLQKRQNILLQTKEKTAVQNNSIVNLVNHIYFSSINGKKFYSLSEINMISKLLLYLCSSFLSHYYAYEYKHEHAHQYQHQHQHQHQHQHQHQHQHQHQHQHQHQHQHQHQHQREYAQRDGKCVDVISYELLYCRFEKLFYEMFTYVLKNMYIINVSNYFYIFAAFSIFANKITPKIMNKQGGDKKKNEQNYHYHKIANLLYIIHTVRMHQLNQVKSLLNDEDNRRYLRFLQHSDNKLDWDNDNDEVLKKKKKKNILRNDFDYPVLHETILNKFKLDNMHISRKDKKQLEEYSDCHLSSGITSNELNVRDTRQGSVEYCGFTNGKGFYSGNDNDTNNRREDYLSQLLSPTLINSYNFLLMFLNNYLDCATFHMTKFLVSIYYLNINVPSSLSCLYHLESRLHTNHQKFMNKHFYCAISASIGRETLLGLGKSYMRKIIKLQREHLDINRIPNRSININHNNGINRNNNPNFVYSDILNTLPFSCNYNVYDNIEDIFKKKKNLFSLENTLNFILIYSLNKFYYSTIYYDMSKYLSKFDLTHVSDNVKMLLFFLFFQCIHVYKPFYFLLLYDILTKWKKNLGKMNLYILCSLILILIKESKIKMKSVIYKKRKFGKIAWNFFFPLDIFIHKNIMNNAEKKVRRLEKNILSKKADIKGDTCIKEQINTAHITPFLFTINQFKNHFKNIIPQIVEQYKHYYKNGKSAEQEYENTNVKEEEASPHNSSFFFYFDNTIESEVFKTCLNFLSYEYVTAHFLLPKKSLYYDILLHLKNSKVRL
>PolGlaCCMP1383028688_none_TGME49_291880
QQQQQKQQQQQQPQKQQQQQQXQEQRQQQKQPEQQQRAKQAKNTSSRPGPARKKPKTTDVRGSRIFPGDEDGPFELNLDALQGRWRHSHPNLGMLTVRGESVKFDSGLPYEVKEMPGGQLDMAGWQASKEKSTEAIVWIKDQFICSWFLEEDLERADEEGLDSKNIIDGKRGRARVNYRALDRQMQDEEDRQTRNVYSDASSDDDRRPSRGREAMETVSPKELAX
>SieNemWS1WS2_1092147_rbh_TGME49_291880
MLWCGVGTGAVLVGRTTMTGSTWRLTPMQLKISGIARGDPTHTRPALAQPAFKDHIDRAHELLIQEERMLTAAAAMVKQSKTRP
>Sym_XWS2016044335_rbh_TGME49_291880
DVPVDLAWLCVTYPEWFGDWSRLSSQQWRAAPYDLRWLSVVSRDRDWLSCASDWSRLPTDLRWAAVLHSVEKFSWLALGFGPSTQVDKQGMYLDSPWNTSALMCRFNAVNSGDSALVKRGVGVSRSKGISAASHMCYIRCPICNLPRYNKKQHGLPFCASCGSPDAVEAAFLEASRLTPFGFRQRSPRATPSPIKNKNNSLVYKWSHIDSNIEPNTHTHIDSNIEPNTHTHIDSNIE
