# Supplementary material for: Molecular characterization of the conoid complex in Toxoplasma reveals its conservation in all apicomplexans, including Plasmodium species
Source: PLoS Biol. 2021 Mar 11;19(3):e3001081. doi: 10.1371/journal.pbio.3001081 (PMC7951837; doi:10.1371/journal.pbio.3001081)
Supplement: S1 Data — Files are named according to the T. gondii apical protein query. The sequence headers comprise the protein identifiers in our in-house proteome database for the SAR clade (Methods), starting with an abbreviation for the species strain (see S3 Table). The headers furthermore contain either the descriptor “self,” indicating that this sequence is the original T. gondii query, or “rbh,” indicating that it has the original T. gondii query as its best T. gondii hit in a BLASTp search, or “none,” indicating that it has no BLASTp hit in T. gondii (see Methods). For sequences of P. falciparum 3D7, the header also indicates by which P. falciparum IT sequence it was gathered and if it was gathered via reciprocal best BLAST hits (“rbh”) or via unidirectional best BLAST (“bh”). The latter is only the case for the putative orthologue of T. gondii’s TGME49_219070 (see also S4 Table). (GZ) [file pbio.3001081.s005.gz › TGME49_conoid_proteins_putative_orthologs/TGME49_307020.fa]

>BabBigBond003960_rbh_TGME49_307020
MAQHSGRDDVTDKVVLDPDVYCSLVKCAFNGAFQRKTEMNEHSLLFKQLVNTLVDAPSEPSQHNPPQPKTGVLSGNLKESIDAIKADFLDHYSLLYNLQEYSIKERLEILGRHAPVENTVAHETTRATHTPIGETTYAQRADAPEEALKEETSVSQGVLSMIDALKHKFETLNNRIEALDNEIEAEVGDPNLREWEYSKESMHLRGHHDLEGDAELCNHIRNLYAYLSHQAKINDQKIEAMRNRLITLQAHAKILSKRQPNDTRVAF
>BabBovT2Bo002005_rbh_TGME49_307020
MADAAFSERLADHSTMDKVVLDPDVYCSLVKCAFNQAFQRKSEMNQHSLLFKQLVNSLLETPDSDKTIGPPKPNPGVLSGNLKESIDAIKTDFLDHYSLLYNLEEYSIRERLEILGRHTTVENTLHHESVGVSRNQPGMSCIFAITTDPWYSGSGYSIE
>BabBovT2Bo002006_rbh_TGME49_307020
MVYFKGLFEITDELGYGGDTGIPEDDQPDEGTVSHGVFDMINSLKNKFEKLNQRIEALDNELDAQVGDPNLREWEKSPESYHQRGEYDLEGDQELCDHIRNLYAHLHHQAKINNQKIEAMRNRLSTLQAHAKVLRRRDPHDTRIGL
>BabDiv1802A000554_rbh_TGME49_307020
MGAIAGGKVPQNSGCTDANDKILLEPDVYCSLLKCAFNKAFDRHGGQSDGGILFKQLVNTLVEEPSGAGIRNPPAPNSGGLNGNLMSSIEAIKADFLDHYSLLYNLEEYSIKERLEILGKHSPIEESVIPKSNVDTLSRKGVNPAGDDVAAHNRQEEQEPTVSQGVFSMIESLKHKFETLNNRIEALDNEIEAEVGDPSIREWEHSKESVHIRGGKGGFDTDDELCTHIRNLYSHLYHQAKINGQKIDVMRNRLLLLQSHAKVLSRRPNNDTRIAF
>BabMicRI001247_rbh_TGME49_307020
MDFQNNTQILNKATDSASVTPPSHVSIPTELYCILLKSALSDVNFGNFSPGNPPPINNSAINTVLTSLNKAPSQLDESYHKLNLLVNKYLAEKSAIQEQNNLKGSLKESVNAVRERLLQHFNIVNSINADQLLTPKKLISSNYGNNNAHGDVEQVLEQIEVQNSAKEDSINQLEQKNITEPSPSRWLISPRRIFGSKNVNCGSVSKDCSAPQAITPSDCNITKILDEIKCKFDQADNTILNIEAQLESDICDPNKREWEFSSFMGPANSDQSVIFEHARALYTNLYNHAKTNKMKISALREKLAVLQTHIKPMVSDHRNAL
>BabOvaMiyake003791_rbh_TGME49_307020
MAQHSGRDAVTDKVVLDPDVYCSLVKCAFNGAFQRKTEMNEHSLLFKQLVNNLVDAPSESSQHNPPEPKTGVLNGNLKESIDAIKADFLDHYSLLYNLQEYSIKERLEILGRHAPVENTVAHETTRATKIPTGETTYAQRAAAPEEAIKEEPSVSQGVLSMIDSLKHKFETLNNRIEALDNEIEAEVGDPNLREWEYSKESMHLRGHHDLEGDAELCNHIRNLYAYLSHQAKINDQKIEAMRNRLITLQAHAKILSKRQPNDTRVAF
>BabSpeXinjiang000948_rbh_TGME49_307020
MATVASSQGSGRAVPSDMGDKVVLDPDVYCSLVKCAFNQAFQRKTEMNEHSILFKQLVNSLVEAPAGAAEKTPPQPKTGVLSGGLKASIDAIKSDFLDHYSLLYNLEEYSIRERLEILGKHGPVENAVTAESVGADRIPLVNATFELAGPSTYEERAAAPEESSDAEPTVSQGVFAMIDTLRHKFETLNRRLEALDNEIDAQVGDPNLREWEGSTESMHLRGEYDIEGDKELCNHIRSLYSHLHHQAKINEQKIEAMRNRLTTLQAHAKVLRRRDPKDTRVAF
>BesBesBbGer1003384_rbh_TGME49_307020
MDVAGLPKTPPFDPPSFGGMGAPPEAKGFGNPGAVPQANPKSPGGLSPKDVEPGRQTGRIRVKGPSMVGDIRTNLDDIKSSLVSYYGRLYSGTSPSIADRIDALSFRGQSAEPSSRWLRRRERETKYEALAEANMDGFPSRSGRDRGYEDIDETPEMAGFGGQRSAGRFNKKTGEVYDMLRDLRLKCETASAKLNTVSDELYPQISNPNLREWEYTTINKARRRPEFGNQEELRHHATNLYRHLHTQAEINQSRINSLQSKMKILYMQTKAEMTKHQQDPRVGL
>CarCio009309_rbh_TGME49_307020
RDYISPRYNGAELKSASQSSRPRSTSHLHFPHDSTDVESVPHRSGRMSKASNQEHRQFYPDETLSGIYAAHANDNFIGDIANLSEQGDIPQKRKLDNLILTGETARKSTAGQIYTMLNDLKEKAVHTSRRLAGVENGLVAEIGNPNIREWEFDATPQLRRRSIFGKNNQLRDHIAMLYSNLYSRAQFNEEKIATLSAKMKLLTINTQRQKLRARDDPRLAY*
>CepComWS2016005127_rbh_TGME49_307020
DTSLGDTKGNLDNIKAHLMGFYSKLYSKTGGTVDQKLNHLRDYHWPGGERAGTVGASSWNDMKFNEEIRQDPYQDVIMNPNECHETVSSAVHGM*
>CycCayNF1C8005783_rbh_TGME49_307020
MELGKFGGLQLPLGAPLPHPMSADPKSPLPETPRLEGALHGITEAVQGPSNTTDGDFLKRKAPEHIVVGEIRQNLDDLKAAVLSYYSRLYSLAGRSINERLDRLAAPPFSNKASTRLPLARGSRSTSKKHQGLSVPPPDTCFDFFAEEHQDGDLVSKAEDPSLQRRFYGISQLPGEKIDREMVGHDNFLGRQLKETRGGHINELLGDLRSKCSAATSRLNLIGDQLERECEDPNLREWEYTTLPQVRRKPDLGRDPQLRRHLLTLYRDLSHQSQTNQLKINAIQSKLKVLNLHTQSDMIKLKSDPRIAF
>Cys_WienI004186_rbh_TGME49_307020
MFSGPFLSRFASLSLSLFRSAVFSSLHCRFLSILSSLLSGFLSFSFPFLVLLLFLFSYPFLFSVCLFFTSQLYPADTMAMDPAAKFQLSRTPSSSSSPSLPDIGDNPYAPLRPSSPLPSSPSFGMPPPSAFSSPSPQNFAGSTSAPPPPKFSPQSFPSKHAMGGAGIDFYGKEGPRGRDRFDIDADSFPPRMEVKGPSIVGDLRTNLDDIKSSLVGYYSRLYSQPSTSIEARLDALSSKSSCRFFDSSQRWLDTRRREKRYEAFIKATMSPLPDEPSFLHNHTRGRSSRSVGLVEHNGDNGDDLEDGEDFYSYPGGRDSSLPPYSPGYPSSSQRRAKGEVYDMLRDLRLKCETASTRLTTLADGLYPHVTNPNLREWEYSTIPKARRQPSFESAELRRHVLGVYKNLHSQAEINQSRINALQSKMKILQMQTHADMIKLQQDPRVAF
>CytFelWinnie000154_rbh_TGME49_307020
MMNSDGNERLKNDDKVTVPIDVYCSLVKCALNNTTQESTNTNNNKEKSNDNDLNINKTIQTLLKMTNKIENQNSNDKISIPVPPNLLKGQLKGDLKNSIDQVKQDILNQYSLYYNLEEYDIPTRLNILSQHNTPNNKVEVSNEVEGYNPSTGIIDMLNTLKSKFEYTCEKITLLENELDSKVNNPDLREWQYSRASKELRGQRDMEGMEEMSEHIRNLYGTLLHQVKMNQMKIDALQKKLLAYTAHNRILSQRQPHDKRLAF
>EimAce002054_rbh_TGME49_307020
MDARAPEGSQQPLVSPQPPLPGTDIGPSHELPEQGSSSTDPSSGLVRRRAPEQIVVGTKDPADTDLTAAQKTFYGISQLPGQKASPEMKGCENLLGRSLEEAHGGQINELLGDLRSKCTAASTRLNTIADQLERECENPDLREWEYTTYPQPENVVICSFDMQAMSVAGSPSTISRTGPAVAAASVDHLPRPVSPVANESVENQRNQEQAQSVEFPHPVRYD
>EimBruHougton003588_rbh_TGME49_307020
MSSPPPPAGSQQPDIPPPPQAPGGDAGGPWVSSDRTNGPVRRRPPEQIVVGEIRQNLDDLKSAILSYYSRLYSNPGRSIEERLDLLAAPPFANTVKTGRLPLADMQQGQARKPKPPIAFPPPDTCFDFLEEEGKAGVVKDAAGLDLSEAQRTFYGISQLPGRKAGPEMRGYENLLGRSLDEARGGQINELLGDLRSKCTAASTRLNTLSDQLERECENPDLREWEYTTYPQVRRQPYLGRDPQLRRHLMTIYRDLCHQSQTNELRINAIKSKLKVLNLHTQSDMIKLKSDPRIAF
>EimMaxWeybridge003553_rbh_TGME49_307020
MDSPAPAGSQQSRGSELPPPTGADARPSSGTPEQDTNTDPRSGLVRRQAPEQIVVGEIRQNLDDLKSAILSYYSRLYSQPGRTIEERLDALAAPPFSSTVKMGRLPSVDPALSRSRKQPFIGFPPPNTSVDFLEKEGDAQGPTDKDPSMTYKTFHGISQLPGHKATPDMKGYDNLMGRSLDEARGGQINELLGDLRFKCTAASTRLNTIADHLERECENPDLREWEYTSYPQVRRQPYLGRDPELRRHLLTIYRELCHQSQTNQLRINAIKSKLKVLSLHTQSDMIKLKSDPRIAF
>EimPraeHoughton006657_rbh_TGME49_307020
MDCSSHAGSQQPLGSQQPALPGADVGPGPSGGALEQTANADTRNGLVRRRPPEQIVVGEIRQNLDDLKSAILSYYSRLYSQPGRSIEERLDLLAAPPFSNAVKTGRLPLGGTAHRREKDPTDTDHSEARKTFYGISQLPGQRAAPEMRGYDNLMGRTLEEAQGGQINELLGDLRSKCNAASTRLNTLSDQLERECENPDLREWEYTTYPQGRRQPYLGRDPQLRRHLLTIYRDLCHQSQTNQLRISAIKSKLKVLNLHTQSDMIKLKSDPRIAF
>EimTenHoughton002931_rbh_TGME49_307020
MDSGSPSSPQPPQGSPPASQPTANEGATEEAPKRASSIRKSNDGGVVERRPPEQIVVGEIRQNLDDLKSAILSYYSRLYSQPGRSIEERLDRLAAPPFSNTVKMGRLPPANKASSRPKRQSSFPVPPPNTCFDFLAEDQRDGTATRQTDLQRDPNLQKRFYGISQLPGDKPSSGMKGHSNLLGRQLGEARGGQINELLQDLRSKCTAASARLNTLADQLEREVEDPDLREWEYTTYPEVCL
>HamHamHH34006473_rbh_TGME49_307020
MDGVSRQKSLPTSPPAGQLSTSPGETDLPILGGQKERTDGPRVPVPAGETAPERVRIKGPSVVGDLKTNLDDIKSSLVSYYSRLYSGSSPSIEERLDALSFQSQNPESPSRWLRRRQREKRFEAMAETSVDSMRDHLSGGRDVAGARRWCDEPAVGQRSCRTSGEVYDMLRDLRLKCETASLKLNTISDDLYPQISNPNLREWEYTTTPRGRRRPQFGDQTELRHHATSLYRHLHTQAEINQSRINNLQSKMKILYMQTKAEMMKHQQDPRVGL
>MonAgi022517_rbh_TGME49_307020
YMGARTREGPANEAERISAQPLPFAPSASEPFPSAGPNCMGVLNPVQAPPPGELMRDRLRQAQLTTPAAAAPTLYGSSPTARMSPRHGIFDVLSDVKQDADLASRRLVGLTGLISRETDNPNLRAFSYSNYPKARRRPRFGTQNEMEQHMVQLYSDLYSQSQWNEKTIKTMQQRLSILQMSAREPT
>NeoCanLiverpool005379_rbh_TGME49_307020
MDDLTRQKSLPRSPPGGVCSTPLGADLAIPGGAVIPGGAVIPGGAVIPGGAVIPGAQTERTDESPFPVSAGEPAPERLRVKGPSVVGDLKTNLDDIKASLVSYYSRLYSGSSPSIEDRLDALSFQGHGSEPTSRWLRRRQMDKKYEAMAEACMDSERGPFRGGKSTARSRQKCEEPAVGQRAATTRGEVYDMLRDLRLKCETASLKLNTISDDLYPQISNPNLREWEYTTTPRARRRPQFGDQVELSRHVTSLYRHLHTQAEINQSRINTLQSKMKILYMQTKAEMIKQQQDPRVGL
>PlaAdlG01000372_rbh_TGME49_307020
MKGNTKIPLLKKINPPVLTKKSIIASKNINTKNDQNNLNRSEYSEEARNNDNTICESVYENAYSPDSETFDFVNENFNDDSNQDMFPYESYMNKEKNYKNKQMMIDDELIFQNEMLRNVFKSSQKIKEMQRELFNVDTKNFIPVVYPSENNRGAYSIPRDYSKKIDTVETIDMFDIDDKAYGGVKSMGCPNDNNSSYLQNNEKNNNLYDTYEGKISIKRDKTQQYNTKSNKNKESILKSKLDSHVSKIGEIKVNIDDIKTGLLSYYSNVFSLDEYDIGDRINILRYGEKRKNTSDLNNVKYSYEINDIPIKPSYLYNNSKLHNSFYTSNEQKYIPNDYYYNDIESYDQLKGSKSVDTYNNQNIKNSLYENMSKSVNKYDHYGQIAELLTSLKNKCDDANFKVQDLSSRFCKYENPDNRFWVHNLVPEHLRKPALYKDDDLRKHLVITYSQLFNEAMLNKKKIEALEKKLHILKLRVKCFKNGYKMETRNAL
>PlaBerANKA000531_rbh_TGME49_307020
MKQVFNDPRDGTKNNPPMKLHNFNINDLNQLKINDDTIFENETYDNETHEFYNSKYMNNTNKETFPYEALYNIEAHFGHLNKTGRNYENKLTNENDLIFKNEMLRNLLNSSQKVKDMQRKLINVDENNFIQVLPPESKRLYSIPREFPNTHINIKEGKDANYNYISNKNHIIGNTNKLLHNNKEYEGNVVIHKNKYENKGIMTNNNNNISVQNNPNLETIPKVHNPEIGEIKVNIDDIKTGLLSYYSNVFSLDHYDIEDRLNILKYGKKQDTSNNIKYSYINRKKYKPVNRLSFIQHINELSAPNSSSYQHINPEYYYNEINSNTQKMYSYNNSPCKYTRNSINDCRDKYDHDGQISALLLSLKNKCEDANFKTENIISRFNRKYENPDSRFWIHNLVPTHLRKPQLNNEDGIRSHLVETYSQLYNEAMLNTKKITTLEKKLHILKLRAQMFKNGYNRMETRNGL
>PlaBilG01000406_rbh_TGME49_307020
MKGSTKIPLMKKMNPGVLTKKNIIDSKNINTKNDQNYLNPSEYSEQARNNDNTICESVYENAYSPDSETFDFVNEKFNDDSNEDMFPYESYMNIEKNYKNKQMMEIEELIFQNEMLRNVFKSSQKIKEMQRELFNVDTKNFIPVVYPVENKKGAYSMPRDYSKNIDTVETIDMVGSADMVDNYDKAHCAVKNKRCPNDNSAYVQNNEKNNNLYDKYEGKITIKKDNTKEYNIKSNKNKESILKSKLDSHASRIGEIKVNIDDIKTGLLSYYSNVFSLDEYDIEDRINILRYGKKTKNTSDLNNVKYSYEISDIPIKPSHFYDNSKLHNSSYTSYEKKYVPNDYYYNDNEIKNYDHLKGSKSIDTYNNQDIKNSLYENMSKSVNKYDYYGQIAELLTSLKNKCDDANFKVQDLSSRFCKYENPDNRFWVHNLVPEHLRKPALYKDDDLRKHLVVTYSQLFNEAMLNKKKIEALEKKLHILKLRVKCFKNGYKMETRNAL
>PlaBlaG01000335_rbh_TGME49_307020
MKGSTKIPLMKKMNPHVLIKKNIIASKNINTKNDQNYLNPSEYSEQVINNDNTICESVYENAYSPDSETFDFVNENFNDDSNEDMFPYESYMNKEKNYKNRQMMTSEELIFQNEMLRNVFKSSQKIKEMQRELFNVDTKNFIPVVYPVEHKKGAYSIPRDYSKNIDTVETIDMIGSSDKVDNYDKAHDAVKNKRCPNDNSAYVQNNEKNNNIYDKYEGNITIKKDNTQQYNIKSNKNKESILKSKLDSHASRIGEIKVNIDDIKTGLLSYYSNVFSLDEYDIEDRINILRYGEKRKNTSDLNNVKYSYEINDIPIKPSYFYDNGKLHNSSYTSYGKKYIPNDNYYNDNDKKSYDHLKGNKLIDTYNNQDIKNSLYENMSKSVNKYDHYGQIAELLTSLKNKCDDANFKVQDLSSRFCKYENPDNRFWVHNLVPEHLRKPALYKDDDLRKHLVVTYSQLFNEAMLNKKKIEALEKKLHILKLRVKCFKNGYKIETRNAL
>PlaChaChabaudi001055_rbh_TGME49_307020
MKALNNTRNSMKSGPAMKSYNLNINDLNELKMDDNTIFENETYDFDNDNETHEFYDSKYMDNRNKQIFPYETLYNIEAHFGDRDKTGKNYENELTNENNLIFKNEMLRNLLNSSQKVKDMQRKLINVDEKNFIQVLPPESKRFYSIPREFPNTHGNIKEGKDTNYSFINNKNHIIGNANKLLHNNKEYEGNVVINRNVNNDNISMQNKPNLEAIPKVHSPEIGEIKVNIDDIKTGLLSYYSNVFSLDHYDIEDRLNILKYGKKQNAPNDIKYSYINRQNYKPTNRLSFIQYNHELNAPNSSYQHIKPEYYYNEMNNNTKKIYSYNNNPSKYTHNLINDGRDKYDHAGQISELLTSLKNKCEDANFKTENLISRFNRKYENPDSRFWIHNLVPTHLRKPQLNNEDGIRRHLVETYSQLYNEAMLNNKKITTLEKKLHILKLRAQMFKNGYNKMETRNAL
>PlaCoaHackeri001947_rbh_TGME49_307020
APPRADERAEGTDPSAERGLNELAKCPSEACQQDIENTACDSIQESGHDPHHDTYEAYNSQNVCGVREDIFPYESLSNIEEDNNNSNRKDHTNHTDKTGKKQLICEHQMTMEKELIFQNEVLRNVLKSSQNVKEMQRELFNVDVRDFVPVIPPAQGQSAYSLRRDHPQQGDKAGESIEGHPHCHYDGHMVIRHGGDHQSANHSAPSSKGTKSSTPWKTNMHPPRIGEIKVNIDDIKKGLLTYYSNIYSLDHYDIEERINILKYGEKNISEHVQANYCYKKRELPSRPPFVHYNDELDNPNSRAYQSMLPDYYYKEGANRSRDGKERSPLGSTSLEHHKKMEETNAFKSEYDHVGQISELLSSLKNKCADASFKAQSLTSKFDRKYENPDNRFWVHNLVPMHLRKPSLQNEDGIRNHLVVTYSQLYNEAVLNKKRIAALEKKLHILKLRANLPMGGYRMETRNAL
>PlaCynM002175_rbh_TGME49_307020
MQALPHRDEHAEGTGPSAECRLSELAKCASEAYQQVIENTACDSVQETGHDPHHDTYEAYNSQFVCGAGEDIFPYESLSNIEEDRARNDSSHRNDSSHHNDSSYRNDRNDHTDQMGKKKLINEHQMAMEKELIFQNEVLRNVLKSSQHVKEMQRELFNVDVRDFVPVIPPPQGQSAYSLRRDYPHQGDEAGDNIEGNRDSHYDGHMVIRHGEDHQSADRGTPSGKGIKSPLASKTNMHPPRIGEIKVNIDDIKKGLLSYYSNIYSLDHYDIGERINILKYGEKNISEHVQANCCYKKRELPRRPPFLHYNDELHNPNSFTSQSMLPDYYYKEGASRSREGKERFHLGSTHLGSTHVEDDHKMEETNAFLSEYDHVGQISELLSSLKNKCADANFKVQSLTSKFDRKYENPDNRFWVHNLVPMHLRKPELHNEDGIRNHLVVTYSQLYNEAMLNKKKIAALEKKLHILKLRANLPRGGYRMETRNAL
>PlaFal3D7000045_rbh_PlaFalIT_PlaFalIT000428_rbh_TGME49_307020
MKGSTKIPLMKKMNPHVLTKNNLIASKNMNTKNDQNYLNPSEYSEQARNNDNTICESVYENACSPDNETFDFVNENFNDDSNEDMFPYESYMNKEKNYKNKQMLESEELIFQNEMLRNVFKSSQKIKEMQRELFNVDTKNFIPVVYPVENKNGAYSIPRDYSKNIDTVETIDMVHNNDKAHCAVKNKKCPNDNSADVQNNEKNNNLYDKYEGKITIKKDNTQQYNIKSNKNKESILKSKLDSHASRIGEIKVNIDDIKTGLLSYYSNVFSLDEYDIEDRINILRYGEKTKNTSDLNNIKYSYEMNDIPIKPSYFYDNSKLHNSSYTSYEKKYIPNDYYYKDNEIGNYDHLKGSKSIDTYNNQDIKNSLYENMSKSVNKYDHYGQIAELLTSLKNKCDDANFKVQDLSSRFCKYENPDNRFWVHNLVPEHLRKPALYKDDDLRKHLVVTYSQLFNEAMLNKKKIEALEKKLHILKLRVKCFKNGYKMETRNAL
>PlaFraNilgiri005033_rbh_TGME49_307020
MIKHGVVITTEQHTGRKGTDIENTACDSVHGTGHDPHHDTYEVYNSQFACGVREDVFPYESLSRIEEDNDGNNSSHHNNSTHRKHHTDKTGKTKMIKEQQMAMEKDLIFQNEVLRNVLKSSHQVKEMQRELFKVDARDFVPVIPPAQGQNAYSLKRDYPQQGDEAGDNMEGHPDCHYDGHMVIRQGGHHKSTDRSAPSSKGIKNPIASKTNMHPPRIGEIKVNIDDIKKGLLTYYSNIYSLDHYDIEERINILKYGEKNISEHVQANCCYKKRELPTRPPFVHYNDELNNPNSVTYQSMLPDYYYQEGAGRSRDGKERFHLGSTNLEHHGKMEETNAFKSEYDHVGQISELLSSLKNKCADANFKAQSLTSKFDRKYENPDNRFWVHNLVPMHLRKPALHNEDGIRNHLVVTYSQLYNEAVLNKKKIAALEKKLHILKLRANLPRGGYRMETRNAL
>PlaGabG01000356_rbh_TGME49_307020
MKGNTKIPLVKKINPPVLTKKSIIASKNINNKNDQNNLTRSEYSEEARNNDNTICESVYENAYSPDSETFDFVNENFNDDSNQDMFPYESYMNKEKNYKKKQMMIDDELIFQNEMLRNVFKSSQKIKEMQRELFNVDTKNFIPVVYPVENNKGGYSIPRDYSKKIDTVETIDMVDIDDKAYGGVKSMGCPNDNNSAYLQNNEKNNNLYDTYEGKISIKRDKTQQYNTKSNKNKESILKSKLDSHVSKIGEIKVNIDDIKTGLLSYYSNVFSLDEYDIGDRINILRYGEKRKNTSDLNNVKYSYEINDISIKPSYLYNTSKLHNSFYKSNEKKYIPNDYYYNDMENYDQLKGSKSVDTYNNQNIKNSLYENMSKSVNKYDHYGQIAELLTSLKNKCDDANFKVQDLSSRFCKYENPDNRFWVHNLVPEHLRKPALYKDDDLRKHLVITYSQLFNEAMLNKKKIEALEKKLHILKLRVNCFKNGYKMETRNAL
>PlaGal8A002349_rbh_TGME49_307020
MNGSEILREKKKNQNKNFESSYEICNADEIQEFYQTEFIDSSNEEFLPNKSLLKNKEYSIYLDKKKKNYENKLKMEKEISFQNEMLKNILISSQKMKEMQKELFKVDVQNFIPILPPESRNSYSIQREYTGMYDNINQCCQYNNYNNNKNINHNYYNKCESNIDTNEDIPRNYLSGNIEKCSESKLISYPSRIGEIKVNIDDIKKGLLSYYSNIFSLEQYDIEDRINILRYGEKNISDSLNIKYSYLKKEIPKNPQFLYYNSELNNPYSSIYQNIPPEYYYSYHSDKNTNYLKDDIVKSNENCYSEKTQNEKSVFEGNFDHQGQISELLNSLKNKCEDAKFRVEHLSSKFNKKYENPDNKFWIHNLVPPHLRKPGLNDEDDIRKHLVTVYAQLFNEAMLNKKKITALEKKLHILKLKSKIYKNQCKIETRNAL
>PlaGonATCC30045001876_rbh_TGME49_307020
MNSRSVQTGIIYRWAQKNGKSYLTSARRAECTNENTACESTYEYDHSPNHETHELQSAEFRGQVREDIFPYESLTKIEGDNDHKNKTHTRNVLNLNQLGMEKELIFQNEMLRNVLRSSQNVKEMQRELFNVDVRDFVPVSPPPPEAKSSYSIRRNHSHFCEKKSGHNEAGEANEVGEVNEVGEANEVNEKDKNRDSIYAANYGGNVTIRDGNQKSNPSTSHCKGKNPSESKLNLHQPRIGEIKVNIDDIKSSLLSYYSNVYSLDHYDIEERINILKYGEKNISDSVQTKYCYKKRELPQRLPFLHYNDELNNSSSFSYQTISPDYYYAEGIHRSRDKREKYHSDLKYSGDKRNIKKVNAFESEYDHVGQISELLTSLKNKCADASFKAQNLTSKFERKYENPDNRFWIHNLVPMHLRKPSLHNEDDIRNHLVVTYSQLHNEAMLNKKRIEALEKKLHILKLRANLPKGGYRMETRNAL
>PlaInuSanAntonio1001941_rbh_TGME49_307020
MSPLWSGYTHVIENTACDSVQETGHDPRYDTYEAYNSQFVCGVREDIFPYESLSNIEEDRAHNDRSHRNDRNDGSHRNDHTDKTGTKKLINEHQMAMEKDLIFQNEVLRNVLKSSQHVKDMQRELFYVDARDFVPVIPPAQEQKEYSLRRDYPHRGDEAGDKTGDHIEGNRDCHYGGQMVIQHGGDRQTADRGKPSGKGIKSPLASKTNMGPPRIGEIKVNIDDIKKGLLTYYSNIYSLDHYDIEERINILKYGEKNISEHVQANYCYKKRELAQRPPFLHYNDELDNPNSLTYQSMFPDYYYKEGAGRSRDGKERFHLGSTLLDDQNKMEETNAFHSEYDHVGQISELLSSLKNKCADANFKAQSLTCQFDRKYDNPDNRFWVHNLVPMHLRKPALHNQDGIRNHLVTTYSQLYNEAMLNKKKIAALEKKLHILKLRANFPRGGYRMETRNAL
>PlaKnoMalayanPk1002472_rbh_TGME49_307020
MQALPHADERAEGTDPPEERGLNKLAKCASEVYQQVIENTACDSVQESGPDPHHDTYEAYNSQLACGVSEDIFPYESLSNIEEDNNNHNNHNNHNNHNNHLTDNSGRRNSHTDKTGRKQLINEHQVAMEKELIFQNEVLRNVLKSSHQVKEMQRDLFNVDVRDFVPVIPPAQGQSAYSLRRDHPYHGNEGGGKIEGHPNSHYDGHMVIRHGGDHQKVDHRAPSSKGKEGSFPSKTNMHPPRIGEIKVNIDDIKKGLLTYYSNIYSLDHYDIEERINILKYGEKNISEHVQANYSYKKKELPSRPPFVHYNDELDNPNSLTYQSMLPDYYYKEGVGFSRDRREKSHLCSTNLEYHNKMERTTNAFKSEYDHVGQISELLTSLKNKCADANFRAQSLTSKFDRKYENPDHRFWLHNLVPMHLRKPALHNEDGIRNHLITTYSQLYNEAALNKKRIAALEKKLHILKLRANLPMGGYRMETRNAL
>PlaMalUG01002175_rbh_TGME49_307020
MNSSENFENFETNDHTIYDNTYENDYDPDYETHEFYNTEIVGCIREKTFPYECLYNIEHNSECQNQKEKNYKNTLTMQNELIFQNDMLRNVLKSSQNMKEMQRELFNVDVKNFVPVSPPQTKSAYSVQREYSKMYDNDIHEDYDLNNSNSNSTQNANKPSCYNTSYECNAFINKENLKHKNITVSKEEKHSSKQKLPLQPPRIGEIKVNIDDIKTGLLSYYSNIYSLDHYDIEDRISILKYGDKNISDSVNVKYFYKKEQVSKRLPFIHYNDELNNPNSFSYQNTPVDYYYSGDAHNSKWSTPHHFHMNNLTNKEAKLEEEAEKEEETKLKKVNASENAYDHVGQIAELLTSLKNKCADANFKAQTLISKFNSKYENPDNRFWIHDLVPHLRKPKLNDDDGIRKHIAVTYAQLYNEAMLNKKKITALEKKLHILKLRANSYKNGHRMETRNAL
>PlaOvaCurtisiGH01001726_rbh_TGME49_307020
MQYDKNYLNNSENSELVRINDNTMCDSTYEHDCVPDNDTKELPNSEFLDNLREDIYPYECLYNMENALERCNKTKSSYKNKLEMEKKLIFQNEMLRNVMNSSQKMKEMQREIFSADINNFIPVCPPDLKSAYSIQREYPKMHDNIEEKYNVDNDSNDNGAKEVPYHNNIYDGDLFIRKNQEKDKNAPSNERNKNTESTLNAKCPQIGEIKVNIDDIKTGLLSYYSNVFSLDHYDIEDRINILRYGEKNLSKYINKKYSYKKKEQINRPPFLHYNNELNDPDSFPYQCVIPDYYYGNDSNCSRGDITGSSNFHAMRSHSTEEAGGIHERIEQDTYDHVGQISELLTSLKNKCADANFKAESLTSKFNAKYENPDNRFWIHDLVPMHLRKPRLSNEDGIRKHLVVTYAQLYNEAMLNKKKITALEKKLHILKLRTKLFRNGYKMETRNAL
>PlaPraG01000448_rbh_TGME49_307020
MKGSTKIPLMKKMNPHVLTKNNLIASKNMNTKNDQNYLNPSEYSEQARNNDNTICESVYENACSPDNETFDFVNENFNDDSNEDMFPYESYMNKEKNYKNKQMLESEELIFQNEMLRNVFKSSQKIKEMQRELFNVDTKNFIPVVYPVENKNGAYSIPRDYSKKIDTVETIDMVHNNDKAHCALKNKKCPNDNSADVQNNEKNNNLYDKYEGKITIKKDNTQQYNIKSNKNKESILKSKLDSHASRIGEIKVNIDDIKTGLLSYYSNVFSLDEYDIEDRINILRYGEKTKNTSDLNNIKYSYEMNDIPIKPSYFYDNSKLHNSSYTSYEKKYIPNDYYYKDNEIGNYDHFKGSKSIDTYNNQDIKNSLYENMSKSVNKYDHYGQIAELLTSLKNKCDDANIKVQDLSSRFCKYENPDNRFWVHNLVPEHLRKPALYKDDDLRKHLVVTYSQLFNEAMLNKKKIEALEKKLHILKLRVKCFKNGYKMETRNAL
>PlaReiCDC000403_rbh_TGME49_307020
MKGSTKIPLMKKMNPHVLTKNNLIASKNRNTKNDQNYLNPSEYSEQARNNDNTICESVYENACSPDNETFDFVNENFNDDSNEDMFPYESYMNKEKNYKNKQMLESEELIFQNEMLRNVFNSSQKIKEMQRELFNVDTKNFIPVVYPVENKKGAYSIPRDYLKKIDTVETIDMVHNNDKAHCAVKNKKCPNDNSAYVQNNEKNNNSYDKYEGKITIKKDNTQQYNIKSNKNKESILKSKLDSHASKIGEIKVNIDDIKTGLLSYYSNVFSLDEYDIEDRINILRYGEKTKNTSDLNNIKYSYEINGIPIKPSYFYDNSKLHNSSYTSYEKKYIPNDYYYKDNEIGNYDHLKGSKSIDTYNNQDIKNSLYENMSKSVNKYDHYGQIAELLTSLKNKCDDANFKVQDLSSRFCKYENPDNRFWVHNLVPEHLRKPALYKDDDLRKHLVVTYSQLFNEAMLNKKKIQALEKKLHILKLRVKCFKNGYKMETRNAL
>PlaRelSGS1like001674_rbh_TGME49_307020
MNDSEILVEKKKNSNKNFGSSYEICDDDKIQEFYKTEFIDSSNEEFLPNQSFLKNKEYSKYLKKKKENYENKLKMEKELLFQNEMLKNILNTSQKMKEMQKQLFNVDVHNFVPTLPPESRNSYSIQREYPLIYNKEKGCHESNNYNSSKNINHNNYECEINMATNEDIPNNYLAENKEKYSKSNLISHPPRIGEIKVNIDDIKKGLLTYYSHIYSLDQYDIEDRINILRYGEKNISDSINIKYSYLNKGISNNPPFIYYNSELNNPYSFSYQNMPPEYYYSYQSNENKKYLKDNMVKYEKNYYLEKTDHEKRNVSENNFDHQGQFSELLNSLKNKCEDAKFRIQHLSSKFNEKYENPDNRFWVHNLVPPHLRKPVLNDEDDIRKHLVTVYAQLFNEAMLNKKKIKALEKKLHILKLKSNIYKNQYKIETRNAL
>PlaSpeGorillaG2000368_rbh_TGME49_307020
MKGNTKIPLLKKINPPVLTKKSIIASKNINTKNDQNNLNRSEYSEEARNNDNTICESVYENAYSPDSETFDFVNENFNDDSNQDMFPYESYMNKEKNYKNKQMMIDDELIFQNEMLRNVFKSSQKIKEMQRELFNVDTKNFIPVVYPSENNRGAYSIPRDYSKKIDTVETIDMFDIDDKAYGGVKSMGCPNDNNSSYLQNNEKNNNLYDTYEGKISIKRDKTQQYNTKSNKNKESILKSKLDSHVSKIGEIKVNIDDIKTGLLSYYSNVFSLDEYDIGDRINILRYGEKRKNTSDLNNVKYSYEINDIPIKPSYLYNNSKLHNSFYTSNEQKYIPNDYYYNDIESYDQLKGSKSVDTYNNQNIKNSLYENMSKSVNKYDHYGQIAELLTSLKNKCDDANFKVQDLSSRFCKYENPDNRFWVHNLVPEHLRKPALYKDDDLRKHLVITYSQLFNEAMLNKKKIEALEKKLHILKLRVKCFKNGYKMETRNAL
>PlaVinVinckei000587_rbh_TGME49_307020
MKSGTPMKSYNLNINSLNELKMNDNTIYENETYDFDNDNETHEFYNSKYMDNRNRQIFPYETLYNIEADFGDIDKTGKNYENKLANENNLIFKNEMLRNLLNSSQKVKDMQRKLINVDEKNFIQVLPPESKRFYSIPREIPNPHANIKEEKDTNYSFINNKNPIIGNTNKLLHNNKEYEGNVVINKNKYGNVNNIENKGIMTNNDNILIQNKPSLEAIPKVHNPEIGEIKVNIDDIKTGLLSYYSNVFSLDHYDIEDRLNILKYGKKPNAPNDIKYSYINRQNYKPTNRLSFIQYNHELNAPNSSYQHIKPEYYYNEMNSNTQKTYSYNNNPSKYTRNLINDGRDKYDHAGQISELLTSLKNKCEDANFKTENLISRFNRKYENPDSRFWIHNLVPTHLRKPQLDNEDGIRRHLVETYSQLYNEAMLNNKKITTLEKKLHILKLRAQMFKNGYNKMETRNAL
>PlaVivP01002176_rbh_TGME49_307020
MQALPRGDERAKCAGEACQQAIENTACDSVQESLHDPHHDTYEAYNSKFACGVREDVFPYESLSNIEEGSHRDDRGGKAKLTDERQMAMEKELIFQNEVLRNVLKSSQDVKEMQRELFYVDERDFVPVIPPAQGQSAYSLRRDYPPRGGEAEDEAGGEAGDKPGDNLEGHPASQYGGRMTIRHGGDHQSAECSSPSGKGLKGPLEAKTNMHPPRIGEIKVNIDDIKKGLLSYYSNIYSLDHYDIEERINILKYGEKNISEHVQANCRYKKRELPRRPPFVRYNDELDTPNSVAHQSMLPEYYYAEGVGLSRDGRERSHLGSTHQMEETKAFQSEFDHVGQISELLSSLKNKCADANFKAQSLTSKFDRKYENPDSRFWLHDLVPMHLRKPALHNEDGIRSHLVVTYSQLYNEAMLNKKKIAALEKKLHILKLRANLPMGGYRMETRNAL
>PlaYoeYoelii17X000823_rbh_TGME49_307020
MKVFNDPRNSTKSGPPMKFHNFNINDLNKLKINDDTIFENETYDNDFDNETHEFYNSKYMNNTNKQVFPYETLYNIEAHFGHLNKTGRNYENKLANENDLIFKNEMLKNLLNSSQKVKDMQRKLINVDERNFIQVLPPESKRLYSIPREFPNTHINIKENKDANYNYINNKNHIIRNTNKLLHNNKEYEGNVVIHKNKYENRNVNNNNISIQNKSNLETIPKVNNPEIGEIKVNIDDIKTGLLSYYSNVFSLDHYDIEDRLNILKYGKKQDASNDIKYSYINRKNYKPVNRLSFIQHTNELNGPNSSSYQHLKPEYYYNEMDSNTQKMYSYNNSPCKYTRNSINDCRDKYDHAGQISELLLSLKNKCDNANFKTENIISRFNRKYENPDSRFWIHNLVPTHLRKPQLNNEDGIRSHLVETYSQLYNEAMLNTKKITTLEKKLHILKLRAQMFKNGYNRMETRNAL
>PteSch010177_rbh_TGME49_307020
YQRRVHGVVGREDNIPDTTKVPNQLGDYTVQRHDIPSEGIDHVSNISTDIHRVPLKGVNGEISDTMGDIVDSVQATTNKLNKLTLKMDKTVEDPSLRGYAYAAAPSTFRRPKFGGHRELDSYMVQLYGDLYSQTQLNEQKIEALKSRLKALQLSSGNTLTYSGYDSRYSRNDPRNAL*
>PteSch010178_rbh_TGME49_307020
IQHTFHSSSCRRVYRCKSPLYSMVGSSIDDKIRYLRQYHYTTPVHELDEYHRYIAENCIEVPSEYVDTQSSRTEGHTDSKIVSQVMADPEYKHNFFGVVGREDNIPDTTKVPNQLGDYTVQRHDIPSEGIDHVSNISTDIHRVPLKGVNGEISDTMGDIVDSVQATTNKLNKLTLKMDKTVEDPSLRGYAYAAAPSTFRRPKFGGHRELDSYMVQLYGDLYSQTQLNEQKIEALKSRLKALQLSSGNTLTYSGYDSRYSRNDPRNAL*
>PteSch010179_rbh_TGME49_307020
GVKCVLDDLKGSLLGYYSTLYSMAGSSIDDKIRYLRQYHYTTPVHELDEYHRYIAENCIEVPSEYVDTQSSRTEGHTDSKIVSQVMADPEYKHNFFGVVGREDNIPDTTKVPNQLGDYTVQRHDIPSEGIDHVSNISTDIHRVPLKGVNGEISDTMGDIVDSVQATTNKLNKLTLKMDKTVEDPSLRGYAYAAAPSTFRRPKFGGHRELDSYMVQLYGDLYSQTQLNEQKIEALKSRLKALQLSSGNTLTYSGYDSRYSRNDPRNAL*
>PteSch013613_rbh_TGME49_307020
VIADPEYKHNFFGVVGREDNIPDTTKVPNQLGDYTVQRHDIPSEGIDHVSNISTDIHRVPLKGVNGEISDTMGDIVDSVQATTNKLNKLTLKMDKTVEDPSLRGYAYAAAPSTFRRPKFGGHRELDSYMVQLYGDLYSQTQLNEQKIEALKSRLKALQLSSGNTLTYSGYDSRYSRNDPRNAL*
>SarNeuSN3006113_rbh_TGME49_307020
MVSTRMRVNHTMDEKDGIRGLHSMCKMTVDPRRMNYGSSCQDASEGRERPLLALQSNTQKGQKRLPTNFVVGDARANLDDIKFALMSYYGRVYSNSSRTIAERVDALSSTLPERCDTLAKKVSYGLPRDTSDLGGLKRQMDGSRSPLPLYEGRAAELNAALTDLHRSCEAATYKLNALSGVFYPQIENPSLREWMYTTTPQVRSRPRTNSQGELRKHATSVFRHLRTQAELNQERINALQSKIKILYMHTKPQMLKLQEDPRVGL
>SelPygWS2016030894_rbh_TGME49_307020
MGEHRRHTFMIADSPTHGGASSRRGSSQLPPLSIQIPNTPHGQQPSSPQSPSINITVPPPPPAPTFPHSNGLPDAPARLIPAGERIPLPGGDMPADGDKLSPCAASIGDVKGTLDDLKASVVSYYSNLYREGGSIDDRLNRLGQHFYPSPFPLSGNAPQIDGYGMNRSPHIGMTNPLTRNTDHTQRGSPSDTRHKNASPRPSVDAMPVPPNLDRVPAPDMHPSRGDPFLQGGKIEEGDNFFGMMHKPGERGPTGGTNVMGMDINDIKRLRELDEEKHGSSRGAPQGGIEEVLSDLKSKVKTCNQRLEAVSGVVNAETNDPNLDTFAFTTCPKLRRRPGFNRDDGLEEHILQLYRDLHSATTYNGRRIKALQSQIRVLDMHNKKGMMQIKDDPRIGF*
>SelPygWS2016030897_rbh_TGME49_307020
MGEHRRHTFMIADSPTHGGASSRRGSSQLPPLSIQIPNTPHGQQPFSPQSPSINITVPPPPPAPTFPHSNGLPDAPARLIPAGERIPSPGGDMPADGDKLSPCAASIGDVKGTLDDLKASVVSYYSNLYREGGSIDDRLNRLGQHFYPSPFPLSGNAPQIDGYGMNRSPHIGMTNPLTRNTDHNQRETPSDTRHKNASPRPSIDAMPVPPNLDRVPAPDMHPSRGDPFLQGGKIEEGDNFFGMMHKPGERGPTGGTNVMGMDINDIKRLRELDEKKHGSSRRGPQGGIEEVLSDLKSKVKTCNQRLEAVSGVVNAETNDPNLDTFAFTTCPKLRRRPGFNRDDGLEEHILQLYQDLHSATTYNGRRIKALQSQIRVLDMHNKKGMMQIKDDPRIGF*
>SelPygWS2016030899_rbh_TGME49_307020
MGEHRRHTFMIADSPPHGGASSRRGSSQLPPLSIQIPNTPHGQQPFSPQSPSINLPVPPPPPAPTFPHSNGLPDAPARLIPAGERIPSPGGDMPADGDKLSPCAASIGDVKGTLDDLKASVVSYYSNLYREGGSIDDRLNRLGQHFYPSPFPLSGNAPQIDGYGMNRSPHIGMTNPLTRNTDHNQRETPSDTRHKNASPRPSIDAMPVPPNLDRVPAPDMHPSRGDPFLQGGKIEEGDNFFGMMHKPGERGPTGGTNVMGMDINDIKRLRELDEKKHGSSRRGPQGGIEEVLSDLKSKVKTCNQRLEAVSGVVNAETNDPNLDTFAFTTCPKLRRRPGFNRDDGLEEHILQLYQDLHSATTYNGRRIKALQSQIRVLDMHNKKGMMQIKDDPRIGF*
>ThaAnnAnkara002302_rbh_TGME49_307020
MDNILDNIKSIIECVGLVGGENVTMPLNVYCSLVKCALQNSTLGFTTSLLRRDVTLNSNTSFNTEIKNTIDSLLRISNAETENLTKMPMPPEVKKGHLEGELKDSLDKVKSELLQHYSLYYNLEEYDIPTRINLLSQHTIEDTENDYKKYLKKEYKLSDGVMEMVENLKNNFENINERIKLLENELEIEISDPNTREFQYNNSYVFYRKLFGYLRVEWDELENMKEHVRNLYGNLHNQAKINQKKIDVLQKKLQTLKAHTRLVNQRDPNDKRNAN
>TheEquWA003480_rbh_TGME49_307020
MPIEGQEPGVASLKGDVNIPLDVYCSLIKCALHNSSLGFQSPLINSRASACDYTIRSTIDSLLKVSGGSAAPEPSGCSTAQTEQPKGASLHKVPPMAKGRLEGGIKDSIDQVKTDLMSHFSLFYDLREHSIADRLEILSQKGPKEEVDKAQESSKVSSAWNEENGRTIKSSIMSMVDGLRSKLEATTQKIGHLEDELERQLGDPNSRVWENDVIYAKEFKVGLFFTTRPNGVYGCMVELVNLESVFSSRVKSMENGGQEIACSYYLG
>TheOriShintoku002842_rbh_TGME49_307020
MSNSEGIQENVTMPVNVYCSLVRCALQNSTLGFQSSLLNPLNGRTNTNLGFNTTTNFGNNTEKPLKIDGLNSTINCLMKLSNSEVEGLDTHTMPMPPDAKRGNLQGDLKDSLDRVKSELFDHYSFYYNLQEYDIPTRLELLSLHSVPNGESIFYNYIIRQLDKSNSNVMDMLEGLKNKFESINERIYVLEDELNNEVSDPNVREYQYSSATKNVLGLDDMDDLENMKEHIHNLYSHLHHQSKLNQKKIQVLQQKLLTLTAHTRLINQRQPNDKRNGL
>TheParMuguga000562_rbh_TGME49_307020
MNSTQSMVGENVTMPLNVYCSLVKCALQNSTLGLTSLLPRDPKYSGTFFNSEIKNTIDSLLRISNAETEKMTKMPMPPEIKKGHLEGELKDSLDRVKSELLQHYSFYYNLEEYDIPTRLNLLSQHTTQDNTENDYKKYLKEYKVSDGVMDMVENLKNNFENINERIKLLEHELENEISDPNTREYQYNNTNSYVNNHLLIYLLG
>ToxGonME49004218_self_TGME49_307020
MDGVSRQKSLPTAPPPGQLSTSPGETPILGGQKERTDGPRVPVPAGETAPERVRIKGPSVVGDLKTNLDDIKSSLVSYYSRLYSGSSPSIEERLDALSFQSQNPESPSRWLRRRQREKRFEAMAETSEDSMRDHLSGGRDVASARRRCDEPAVGQRSSRTSGEVYDMLRDLRLKCETASLKLNTISDDLYPQISNPNLREWEYTTTPLGRRRPQFGDQTELRHHATSLYRHLHTQAEINQSRINNLQSKMKILYMQTKSEMMKHQQDPRVGL
>ChrVelCCMP2878016621_rbh_TGME49_307020
MRPSSAGAPDDKPPGPPPAQKLSGEIHSNLENLRGCICKWYAVAHSITGNTNSTINEWNPSNPNVSQFLHKGPVPGFQFGTSLCERINGLPGTSYVSPGGDPAAALKSGSSTVQPTHQFGLPNAYPGVQADLVKQSPGMVRDLLFKLEDSERELAQLQGKVAASADNPNDSLYYGNNVPKGLCQTKSISPEFRGHLQQMYKTVYDRVQSNERKIAMVRHQMTVLNAPNEVKTDPRVGL
>CryAnd30847003162_rbh_TGME49_307020
MEKAKLAVKKQSAYPTSDIAIIKDTKTTKQVSPVSPKVLDQKVVPKQPSICRTFQDGDGPPLPNYSSAEERWPHIKNISDIGNTITDLKTNLLKYYRTLYIPAESSIESKIEALRSYGQSKEYISTNRCHKNILSNTTVTTDSRGLDIFHRPREAPLLDDLPGPSDPIPPTVFSSRDKMGRPKPGLTPVDKEDFLDFHGLVQTPNMQKLRIETSSNNKGEKSAGILDSNFNIKENLIGLDLKDLATVNNIHKKERLPFNQMGEMLDCISKSCQDVQNRLNNVENSLSILQDNPKIASFVPPISNSRRLINNYKANDPVACYIYTLYRDLYNRSAINAKRIEVIKSKIKVLQAHAKPNMLRIISHPSLGMPDT
>CryBaiTAMU09Q1013291_rbh_TGME49_307020
KMDGSKLEKDATKKSENPKLGESPIGDNIKGIQQNISAITNTSVADSETFKLTPANIRAFQEYKKAPLPNNTPVEERWPHLDNITDISTTITDLKSGLLDYYGTLFIPSGHDIASKIESLRIQDNLSGGYRFNTNLKNSSDIQVSMNEHGLGVFNKKKVLHF
>CryBaiTAMU09Q1013331_rbh_TGME49_307020
QKKSAPLLDDLPDPYSPVPNSIYSFRDHKGNPISGSKKVDDSELIDFHGLAELPGKGMLRAANHSKRKSKLTERNKSKGTKLSNDSTSIYVREPENLLGYDLKELSAKGNLNSKERIPYNEIGEMMESISRNCKDVQGRLSLFEDALASYQCNPNMAQFIPPVNEPKRFLKNYQSKDPISTYIYTLYRDLYNKSEINSRRIEVIKAKLKVLQSHSKPKMLRIATHSSLGL
>CryHomTU502000062_rbh_TGME49_307020
MDNNKTEKKEGVKLGELNKVGDSPIGDNIKVIQQSISTIANSNVNTADVSASKLTPAQIRTFQENSKAPLPNNSPVEERWPHLDVVTDIGTTITDLKSGLLDYYGTLFIPSEQDLSSKIDSLRTQDTIHGNYESNRRFINNSEIKVTKDNNGFDVFHKRKNAPLLDDIPDPWSPVPNSIFLYRDANGNPISEKLKMENSEMVDFHGLTEIPGKGSIRAATSKSNKSNKGVGSKSEKSNKVAFDQISIEENGPENLLGFDLKDLAARGALSTRARVPYNDIGEMMECISRNCKDVQNKLLFFEDTLSSYQSNPNMAQFIPPVNESRRFLKNFHSKDPIATYIYTLYRDLYNKSEINSRRIEVIKAKLKVLQSRSKPKMVRIAAHSSLGI
>CryMelUKMEL1000440_rbh_TGME49_307020
MDNKTEKKGVKSGELNKAGDSPIGDNIKVIQQSISTIANSNVNTAEVSTSKLTPAQIRTFQENPKAPLPNSSPVEERWPHLDVVTDIGTTITDLKSGLLDYYGTLFIPSEQDLSSKIDSLRTQDTIHGSYESNRRFINNSEIKVTKDNNGFDVFHRKKSAPLLDDIPDPWSPVPSSIFLYRDANGNPISEKLKMQNSEMVDFHGLTEIPGKGNIRAKTSKSNKSNKSVGSKSEKSNKVAFDQISIEEDEPENLLGFDLKDLAARGALSTRARVPYNDIGEMMECISRNCKDVQNRLLFFEDTLSSYQSDPNMAQFIPPFNESRRFLKNFHSKDPIATYIYTLYRDLYNKSEINSRRIEVIKAKLKVLQSNSKPKMVRIAAHSSLGI
>CryMurRN66001264_rbh_TGME49_307020
MEKVKLAVKKQSEYPISDIAIVKDIKTMKQASPVSPKVLDQKVLPKQPSMYRTFQDGDEPPLPNYSSAEEQWPHIKNISDIGNTITDLKTNLLKYYRTLYIPAESSIESKIEALRSYRQSKEYISTNKYHKNILSNITVTTDSRGLDIFHRPREAPLLDDLPGPSDPIPPTVFSNRDKMGRPKPGLTPVDKEDFLDFHGLAQTPNMQKLRIETSSINKGEKSAGILDGNFNIKENLIGLDLKDLATVNNIHKGRLPFNQMGEMLDCISKSCQDVQNRLNNVEDSLSILQDNPKTASFVPPISNSRRLINNYKANDPVACYIYTLYRDLYNRSAINAKRIEVIKSKIKVLQAHAKPNMLRIISHPSLGMPNT
>CryParIOWAATCC001639_rbh_TGME49_307020
MDNNKTEKKEGVKLGELNKVGDSPIGDNIKVIQQSISTIANSNVNTADISTSKLTPAQIRTFQENPKAPLPNNSPVEERWPHLDVVTDIGTTITDLKSGLLDYYGTLFIPSEQDLSSKIDSLRTQDTIHGNYESNRRFINNSEIKVTKDNNGFDVFHKRKNAPLLDDIPDPWSPVPNSIFLYRDANGNPISEKLKMENSEMVDFHGLTEIPGKGSIRAATSKSNKSNKGVGSKSEKSNKVAFDQISIEENGPENLLGFDLKDLAARGALSTRARVPYNDIGEMMECISRNCKDVQNKLLFFEDTLSSYQSNPNMAQFIPPVNESRRFLKNFHSKDPIATYIYTLYRDLYNKSEINSRRIEVIKAKLKVLQSHSKPKMVRIAAHSSLGI
>CrySpeChipmunkI005840_rbh_TGME49_307020
IMDSSKTEKKEGVKLGESNKMGDSPIGDNIKGIQQSISTIANSNVNTTDINTSKLTPTQIRTFQENSKAPLPNNTPVEERWPHLDVVTDIGTTITDLKSGLLDYYGTLFIPSEQDLSSKIDSLRTQDTIHGNYESNRRFINNRKIQVSKDHNGFGVFHKIKNAPLLDDIPDPWSPVPNSIFLYRDANGNPISEKCKMENSEMLDFHGLTEIPGKGTFRAAIGKSNKFNKGPSPKSEKSNKVDFDQISIEESGPENLLGFDLKDLAARGALSTRARVPYNDIGEMMECISRNCKDVQKKLSFFEDTLSSYQSNPNMVQFIPPANESRRFLKNFHSKDPIATYIYTLYRDLYNKSEINSKRIEVIKAKLKVLQSHSKPKMVRIAAHSSLGI
>CryTyzUGA55002644_rbh_TGME49_307020
MDNNKTEKKEGVKLGELNKVGDSPIGDNIKVIQQSISTIANSNVNTADISTSKLTPAQIRTFQENSKAPLPNNSPVEERWPHLDVVTDIGTTITDLKSGLLDYYGTLFIPSEQDLSSKIDSLRTQDTIHGNYESNRRFINNSEIKVTKDNNGFDVFHKRKNAPLLDDIPDPWSPVPNSIFLYRDANGNPISEKLKMENSEMVDFHGLTEIPGKGSIRAATSKSNKSNKSVGSKSEKSNKVAFDQISIEENGPENLLGFDLKDLAARGALNTRARVPYNDIGEMMECISRNCKDVQNKLLFFEDTLSSYQSNPNMAQFIPPVNESRRFLKNFHSKDPIATYIYTLYRDLYNKSEINSRRIEVIKAKLKVLQSHSKPKMVRIAAHSSLGI
>CryUbi39726002797_rbh_TGME49_307020
MDSNKTEKKEEIKLGETNKTGESPIGDNIKGIQQSISTIVNSNVNTDVNTSRLTPSQIRKFQENSKAPLPNNSPIEERWPHLDVITDIGTTITDLKSGLLDYYGTLFIPSEQDLSSKIDSLRTQDTIHGNYESNRRFINNRDIQVSKDNNGFGVFHKIKNAPLLDDIPDPWSPVPNSIFSYRDVNGNPISEKCKMEDSEMMDFHGLAEIPGKGIIRAANCKSNKTSRGPTSKSDKSNKAAFDQINIEGDLPENLLGFDLKDLAARGALSTRARIPYNDIGEMMECISRNCKDVQNKLSFFEDTLSSYQSNPNMAQFIPPVNESRRFLKNFHSKDPIATYIYTLYRDLYNKSEINSKRIEVIKAKLKVLQSHSKPKMVRIAVHSSLGI
>NepSpe033025_rbh_TGME49_307020
LEPPAHVNDTEDQIYNMLNDMRKKADVAEKRLRGVRTDLIQEIGNPNLREWDFNVSSKVFRNPPLNRSIRVKNHISSIYRSLYAKSQIFE
>NepSpe053781_rbh_TGME49_307020
SINHYLKSPHTQIARKEGEVDKHALDANLDTRHRPTITLDKANKRQFEADRENFEGILSKGDREISPSMGSDLPKPKNRLQDQINTMLDDLKKKTDLAERRLKGVQSNIHNEIGDPNTREWEFNVANKVTHTIYDSTHTHTINTLSLGHTPHCL
>NepSpe053782_rbh_TGME49_307020
SINHYLKSPHTQIARKEGEVDKHALDANLDTRHRPTITLDKANKRQFEADRENFEGILSKGDREISPSMGSDLPKPKNRLQDQINTMLDDLKKKTDLAERRLKGVQSNIHNEIGDPNTREWEFNVANKIYR
>NepSpe061681_rbh_TGME49_307020
VVKILSEHTYPNLYTSPLLTKKVNIHQMCKKPWEYIYSRKNNNFDNNNNIQTDISNKTEKQTTENNFKGMLVPPTQNDNFDENTPTYINKTEGDIYTMLSELRNKTLIASNNLKRIQMGVEKEIGDPNIREWEFGSSKKNYRTSVLARNDKLKNHITNLYH
>NepSpe087151_rbh_TGME49_307020
MLDELKKKTISASRRLRNVKTTIAAEIGDPNIREWELNTAPQLYRRTVFGRNSELKNHVTNLYASLHAAAQINEQKIATLSAQMKLLAMNTQRSRLKSKDDPRVAF*
>NepSpe101484_rbh_TGME49_307020
SGNKTEELKIKPLIGDIKCTLDDLKSCYLNYYTKVYAFNDSIPIENRLKLLSNHMYPTLSYSPLISDNAYTRRVLANSLRTQNEPQGAGEFMFSDKSELAQDFSRSRHDSSKDAIKSDSRSNFRGD
>NepSpe112146_rbh_TGME49_307020
DIDLKRMVEGLTKLSESLTIDKNVLNKIEDIKEKSDFLSGYRQIGDVKSNLDDLRSTYLHFATDLYDLKQFTIDERLSLLSDHTYPSLYTSPLITDIQSLNRQLIPPWKQIQRKHQNTQNLDKNNEKSKNKPK
>NepSpe030862_rbh_TGME49_307020
GSSSSSRMNTTHRDVHLNVDLPKAEIERIHQKVRESDELGKLDQMLQNSLKKLVDSDNNSERYGRNERYRMKMGDIKKSLDDLKCSYLGCMSNLYMLDEVPIRN
