# Supplementary material for: Molecular characterization of the conoid complex in Toxoplasma reveals its conservation in all apicomplexans, including Plasmodium species
Source: PLoS Biol. 2021 Mar 11;19(3):e3001081. doi: 10.1371/journal.pbio.3001081 (PMC7951837; doi:10.1371/journal.pbio.3001081)
Supplement: S1 Data — Files are named according to the T. gondii apical protein query. The sequence headers comprise the protein identifiers in our in-house proteome database for the SAR clade (Methods), starting with an abbreviation for the species strain (see S3 Table). The headers furthermore contain either the descriptor “self,” indicating that this sequence is the original T. gondii query, or “rbh,” indicating that it has the original T. gondii query as its best T. gondii hit in a BLASTp search, or “none,” indicating that it has no BLASTp hit in T. gondii (see Methods). For sequences of P. falciparum 3D7, the header also indicates by which P. falciparum IT sequence it was gathered and if it was gathered via reciprocal best BLAST hits (“rbh”) or via unidirectional best BLAST (“bh”). The latter is only the case for the putative orthologue of T. gondii’s TGME49_219070 (see also S4 Table). (GZ) [file pbio.3001081.s005.gz › TGME49_conoid_proteins_putative_orthologs/TGME49_278780.fa]

>BesBesBbGer1000735_rbh_TGME49_278780
MSLRRRVDTCSPYSRLSLSPRPFEKESLGGKEPEEAKLSPSALSSLSDDPIAPSKHASPPCVPKSLPGSPTDSPRSLDRFLARVAGDLELDGRAVADIKARLKTSHIITEKELREAVAERRLCGLLHPYISEAIAACVCGHPIPFFDLDDYSESKIEIRNPSNFRNGALFVHRIAPVPGTRKGKIAVTWAFDLDLERTTVAELLQRLEALVPDVPVERMRLVFNGFTMAATSTLGSYDVVAGDTLYLYTLRSPNTQVSFLCGPRHGPPPVVLPSAGAACLPSTALASPLAPAAPVAPYAVAAAPGFPACASVPVASPVCGLDGAERGSSSLESAPSLSQSSLSSAASTVAPVLWTASPCQPAAVGAAAPGAPPQAAPTLELRHAQAVLPPSLPGAVLPASMLAPSLQHVAASASLFPAAYAPAPFAPAAVCPQATSSCVGAQNPLTIGQRGDMCLLPQAYDRRVETCSCGACTAFRYTPIAPLTPSCANCPEGAQYATRR
>CarCio010278_rbh_TGME49_278780
DEEEQPSIDVANPAKFLNPAIFIHRIAPVPGTFKGRIICTWALDICETARVTDILDKLSAFLNLNIDTMRLIFNGVQLKMTNTLADYDIRGGDTMYLYTLSSCTIRNFDGD
>CycCayNF1C8000784_rbh_TGME49_278780
MADFKLREEEPIGGRTIDDLVDGVAEDLGLTREAHLEALEDGLKDKKLCGIVHPYVADALLNRLYKIPNETFEVDVYPSSRLVTRNPTHFKNVAIFVHRVAPIPGSSKGKLACTWAFDLDPEECSVAELKRRLELLASTSSERMRLVFNGFTLTATNALAEYDIQGGDSLYLYTVKDPNETTVICCSGEETPHTSAPAAQCCCCTSPPHGATCSAEPCVAFARKSRKYVARLLQNA
>Cys_WienI006545_rbh_TGME49_278780
MSMHLRLCSFFFLPTSLCFLFLLPAVNTALSFSVLVSHGSICTHLFLDRSPLSSSSIASQEGTKEGGFSDFLSLLIMAKPGLRKKSPHPARRSNLTTAAASQTGEAPLSPSASSSSSRPGDQGEEAAGSSQCSSSAGSSSATASPPLDSCSRRSSSDCSSTAEETSQDGEVAFDNLLKDLREDLGLDKNALQDIKLRLASAYIRDIHELWSAVRQRRLCGLLHPYITEALCARLTGEPLPLFDLGEYSEARMKIRNPAKFHHGAIFVHRVAPVPGTRKGKIAVTWAFDMDLEETTVAELLQRLETLIRDIPVDRMRLVFNGFTLAATSSLASYDITEGDTLYLYTLRDPRAQTAYVCATGPSPPAIVTPPPPPGGCVLPDEKHPDRATMNVGVPASTTSHSTSSSPSPPFQTVISKPPHVITTSPSSPPASSSPPAVGVCTPGGFVAAAPAVMQAHHVSSGGTVVASQPGGGGIGQCQTTTSTPAIIQQTMGPHHQHATHTTVTPMSSSWGEGPVAVASHSPYGTLVGLGCPARPPHPGDPPVYMSFASAPHGIHMVSQAPPSMAAAPHCSCSGSAGGGCYTNPASLNFTPTTTIVSPHTNPQTITQLIHRAPPSVSPSCPHMMIGGASSALGGHGAGEVGVGNGGGGSNVTWIGPKATRETCRVAQPYVRTMEVCSCGACAGFQYAPLRSTLSPAPCTVPVGAGTCTYMSGERREKRRDSSDQSVSTDG
>EimAce000893_rbh_TGME49_278780
MMVIFPETRLQTRNPTHFKNVAVFVHRVAPIPGSNKGKIGEGAFNQQQQRQQQQQQQQQQQQQQQQQQQQQQQQQQQHSTVRTVWGILFVAFACTWAFDIDPEECSVKELQQRLERLIVTRADRMRLVFNGFTLTATNALADYDVRGGDSLYLIAATAAAKHIAGECAKILTQQQLKLSLQQQSQSDCCF
>EimBruHougton006369_rbh_TGME49_278780
MSDFQLREEEPADGRTIDDIVDGVAEDLGLSREVHLEALADALKGKKLCGVVHPYIADALYNRLNNKPNETFEYDVYPEARLQTRNPTHFKNAAIFVHRVAPIPGSNKGKIGENSQQQQQQQVQQQLQQQQDNTCTWAFDVDPEECRVQELQQRLARLAAAKPERMRLVFNGFTLSAANMLSEYDVRAGDSLYLYTLKDANEITVVCCSSCSSSDAPHAAAAPDYGCGCGCGCGYTSNRHMQPMQTACEQQQQQQQQHYVLQLLLQFPDAGLFTSQAQRLPMDSAAG
>EimMaxWeybridge002383_rbh_TGME49_278780
MSDFQLHEEEPVDGRTIDDIVDGVAQDLGLSREAHLDVKLKLREHYIRSTQALADAIKEKKLCGVVHPYVADALYNRLNNKPNETFEYDVYPETRLQTRNPTHFKNVAIFVHRVAPIPGSNKGKIGEHPTYSSSNNSSSSK
>EimTenHoughton005161_rbh_TGME49_278780
MSDFQLREEEPVDGRTIDDIVDGVAEDLGLSRDAHLEALEDALKDKKLCGVVHPYVADALLNRLRNKPNETFEFDVYPEVRLETRNPTHFKNLAIFVHRVAPIPGSNKGKIACTWAFDVDPLEYSVSELKARLERLALTKMEHMRLVFNGFTLTATNSLADYDIQGGDSLYLYTVKDPNETTAFVAALLLLVPVAACVLRSVVLVRGTKYHLTSVGLLPPLLYLAAAAPVGGVLFPKPSWPSRTPVTYSAAFAAAA
>EleDub016509_rbh_TGME49_278780
MEMIEGWTSVAPDRQRLVFNGFTLSSSNALSDYDLRAGDTMYLYTLRTPEEPGKSGVSETMANVPPGDGSMCTRCNCCGSMQNPAPCPCPTRACNCTRSAPMHVCSNNPPVGHHHCAMRGPGPSCY*
>HamHamHH34005520_rbh_TGME49_278780
MALGARRSGRSMAARVTLYPSEVSADEKETEHTLEVSADQEAEDDFCPHSTSIDTFLKWIGKDLGLDADGVEDIRARLLVNHITTGEALEAAVREQRLCGLFHPRVTEAIVARVTGRALPMFDLDEFMETRLRVKNPAKFAHGAIFVHRIAPVPGTRKGRIAVTWAFDLDLETTTVAELLQRLELLVGDVPVDRMRLVFNGFSMATTSSLQSYDVRSGDTLFLYTLRDPQTQVTFTGTPQVLTTPQPVHAPLPVGLAPAAAPVRAPLPMALLCAPNACAPSCGAGAQMPGFPVSPGAAQTQEQRSETLQAGVGEPAMAAPGSAFLTTPSTGAHVVSSQVSAPQIFAPQVAAPVLSAVGGAVLTPAVCPSMYGYVAPGAQLAVGAGGYGDPCLVAQPIDRRVETCKCGSYTAFRYPAPGTRVTTCGSCPVNHQQTSS
>NeoCanLiverpool006785_rbh_TGME49_278780
MNRDAGETQLPGVAAEVRPEGCVCHDTSLDSVLKIVGKDLGLDANDIEEVRARLLVNQITTAQALEAAVREQRLCGLFHPCVTDAIAARVSGRVLPMFDLDEFSETRLKVKNPAKFANGAVFVHRIAPVPGTRKGRIAVTWAFDLDVETTTVAELLQHLEVLVGDVPVDRMRLVFNGFTMSTTSSLRSYDVTPGDTLFLYTLRDPQAQVTFMCAPPAVPTHLVPAPLPVGILPTTVPAPRSSLPAPVTVLPSPVACAPVPGLSVSPVPATNPGEPYDSSFPRQTVPSVSAAPVGAFLAKPPSGGAHLLAPQIIAPQLAPAVLPSVGGAVLTPAVCQPVYGCVAPGAQLAVGAGGYGGDTCLVTQPVDRRVETCKCGSYTAFRYAPPVPPVTTCGTCPMELQSAGGRE
>NepSpe012906_rbh_TGME49_278780
IHTGRLSSLVHPFIAERISERILGDGNGFIDFEEPDGPLMKISNAAKFKNQAIFVHRIAPVPGTFKGRIVCTWALDVADSTRVSDVIMKLAGYLDIDLDCIRLIFNGIVLKLTNILSDYDIRGGDTLYLYTVQSTSTDQTIDYELSPHMDRCKPSPNKKYPCTWYACPGSPVCNYETTNLCFPVCECPSKYADLKLIHSCHCSPNSPEFHCIPSNHLKCHAKPCYRNFNM*
>NepSpe041486_rbh_TGME49_278780
AERLAEKVLGLDELGVINFDEPIDKSIAEETFRISNPAKFKNPAIFVHRIAPVPGTNKGKIVCTWAFDVTEDTRVTDILDKVGAYIQYDVSLMRLVFCGANLRRTSTLLENDIRAGDTLYLYTLREPVYQYNPSM
>NepSpe047777_rbh_TGME49_278780
SEESMRLIFNGLVLRLTSSLDDYDVRGGDSLYMYTLGDNVPIGRGAVCREFSTGGGGYVKCGCCLCSSSSSSSSNNNSNVSNNLSQNENSSNDNKDSGSNKNPTAVCNFLKEDEANGRF
>NepSpe072863_rbh_TGME49_278780
YNIYIKISILDQVKRTFRSYYRKTVMEENQETTNPVEEIIELVGKDLELNQRELLDVQLQLHKNYLRSIPALRESINTGRLFSLIHPFIAERVSERILGDNDGFIDFEEPDGPFIEIQNPAKFKNAAIFVHRIAPVPGTFKGRIICTWALDFLPSSRVTELTELLASYLKSEVDCIKLIFNGLVLKLTNTLEDYDIRGGDTIYLYTIGRKYQQVEYCGNSPNEVISLHPSCKAKSGPYQVQYCSSYPTSIFNHCEEITCNSQHKACNHNHKIPPLPFYPMGKFKFCHNCGYNPSSCGQCDSP*
>NepSpe072864_rbh_TGME49_278780
GFVDFEEESQPPCEILNPAKFKNAAIFVHRISPVPGTFKGRIICTWALDISEDSHIIDVMEKLCSYVCVDIDCLRLIFNGILLKMTNTLSDYDIRGGDTLYLYTVSNFDGEETSSLENDASLLRNYLPCPPVHDCCITPVNRHCFAQNNRFGASVENCCAVPPVTMRGHVPQPPYSNAVQCGCRHL*
>NepSpe094176_rbh_TGME49_278780
MSECVNEVNPVEELVEQVAKDLELNHRELLDVQLQLHKNFLRSIPALKESINTGRLFSLVHPFIAERISEKILGDGGGFLDFEEPEGPLVEIQNAAKFKHPAIFVHRVAPIPGTFKGRIVCTWALDVPSTCRVTELTEKVAGYLKVDIDSVKLIFNGLILKLTNTLEDYDIRGGDTIYLYTISRKCCEGEYCCANYTTECSAGFPNSKIKLGGYCMRCCPNYTVNKCCQFEQIPCDYATPTVCNKPQGVPFYPMGKIKYLNSNGCNTDCCCDSDSA*
>NepSpe124040_rbh_TGME49_278780
QLELYKNFIRSIPALKDAINTGRLFSIIHPFIAERISERVMGDENGFINFEESDGPLVKISNPAKFKNHAIFIHRIAPVPGTFKGRIICTWALDIPPSARVGDVILKLSGYLNIDIDCIRLIFNGIILKLTNILSDYDIRGGDTIYLYTIHNS
>NepSpe124041_rbh_TGME49_278780
QLELYKNFIRSIPALKDAINTGRLFSIIHPFIAERISERVMGDENGFINFEESDGPLVKISNPAKFKNHAIFIHRIAPVPGTFKGRIICTWALDIPPSARVGDVILKLL*
>ToxGonME49003542_self_TGME49_278780
MVLGARRSGRSMAPRVTLYPSEVSADEKETERTMEVSANQEEADDFSPHCPSIDTFLKKIGKDLGLDADGVEDIRARLLVNQITTGEALEAAVREQRLCGLFHPRVTEAIVARVTGRGLPMFDLDEFMETRLRVKNPAKFLHGAIFVHRIAPVPGTRKGRIAVTWAFDLDLETTTVAELLQRLELLVGDVPVDRMRLVFNGFSMATTSSLQSYDVRSGDTLYLYTLRDPQTQVTFTGAPQVLATPQPLHAPLPVGLAPAAAPVRAPLPMALLCAPSACGPTCGAGAQVSGFPVSPGAAPTQEQRPEALQAGAGEPEMGRAFLTTPSTGTHVVPTQVSAPQVLAPQVAAPVLSAVGGAVLTPAVCPSMYGYVTPGAQLAVGAGGYGDACLVAQPIDRRVETCKCGSYTAFRYPAPGTRVTTCASCPVNYQQTSN
>DinSpeMGD035693_none_TGME49_278780
AILAQEQPWFKMHGEPDIMGDSTKVHQLQCNRCIIVLQIQDMSGKSHGTFEFDSSCQVSQVKKMLSLQEDQCADLVFGGTVLNDRLTLEECGISTGSMITAVVKRTILRSSRAYMSVFYTQNMIGSPPSSEDEKGDCQFAAPQHTKALPQSLEGVETRIEGMQVGIQQTQGSIVKEVVHAEARHDPIKMPQSKCNNSTIEIQILDMGGKSFGTFELDPSCQVSQVKKMLSLHRNQHADLVFEEAILDDVLTLDECRIFTGAKLTVVIKKKPLRQLLKSSTAYIKDLISSLTSSEDEN*
>GleFolCCAP11163037651_none_TGME49_278780
VKPVSDPKTPFKSEEDFIAALQSHHKVMLLAVKCKQTVDPANADALESAVTEMGKMYLPA
>HetTri001057_rbh_TGME49_278780
RGSVSAARIRLVFGASPLENFSTLESHGVQDGSVLMLIMLPPIYGQLDELGVNVPDDVLAKKAQLHDDLAEAXPPAAPEMVRRGAAHMAWKWX
>HetTri010305_rbh_TGME49_278780
XEVLAELIREEAARLGDGAMPSLDMLLGALAGPGPVPDMLHTADPCAAAAKISRFRRSVRFEDGLKRREDDALDELLNKTFLCSINGGGWRNGKYQLGRRRKKPQERKQRPRAKPEASAKWWQVSDDALMRLIESLAAGHDPXGGEAEGATRAPXXPAHQLPGTLRRSPQLARLSRAGASVLQLRSCSEPNSPSHSSTATSPSRSSDRENRRTERIAVSVFDAETGRTITLRVSPDLTLGPGPAQPSPAVPLAELFAMAAGAKGETQARGLDHWQRRFGAARGTTIVESLKDVIKQLTGVPVARQRLLCRGSTLNSDETTLRSYGIAEGETISLYVQPTPGANKRDVLLARARQHEARDCLMPIKKSDEVADATNRTLGGNAHVRDSRHLKRTRSDGDMTAXRWTKVIARADSGLGGHGDAAPFAEAVWSPSYEDX
>LepChlNIES1868010559_rbh_TGME49_278780
MAVSVKPLENPVLKNHFRLRVRNPAGFLLELEVSPFETVAELKHRIEAAGGSFAQTQRLLCNSVLMSDERTLESYRLSGGDAAILAVPQLRSAEKAGKDKALSASRGFLMVPGLDQPWRPHCASKSDVAQVEAFFDSSKLPAPWEISPNAS*
>LepChlNIES1868158255_rbh_TGME49_278780
MEASHTLVSRAGCPDCHVLIGHALSPSCQRSIEQSHGHVANLWIEAEDAEETNAMRPTVTVAITRPPKPLMPHVGAFSVHAASAGPQLPQMEQRTQPSDGLQGATARESSLSWARSSRPSLWPTSKHCTPRQQSASRSSRPKCKQCTPRQITVHIEDVESTHKLVLSVDQDVTVGPYAFKADECRAKCQGNVVKRASLKEVISSALDIDMTRQRLFFKGVPMSSAGRTLQSYGVSDGDAIWLQIVRSSSPAPAVTHRSWAMGGA*
>PelBei004711_none_TGME49_278780
XIFNDDGRIATILEDAMTIRKAVVQCQELHKSGKLQDMHQMVRWIQTKEEHATKIMTTIAQYFLAQKVKKELLSEHDYVTVLALHHAVLVAAMKTKQSSDIGPX
>ProMinCCMP2233026433_none_TGME49_278780
XLAQAHSGACPRNACKPRIPGLRAAMIRTVARTFVRQGGGAPALPLAALRFHCQVPCGIFHDDGRIAAITEDAATIRKAMVQAGELHKANGLQEVHQMVRWINTKEDHASKIMTTIADYFLAQKVKKDMLAKDEYLEVLALHHAVMVAAMKTKQNTDPSFADALDAAIEALKPVYTPK
>ProMinCCMP2233215773_none_TGME49_278780
XQAHSGACPRNACKPRIPGLRAAMIRTVARTFVRQGGPGGARAPALPLAALRFHCQVPCGIFHDDGRIAAITEDAATIRKAMVQAGELHKANGLQEVHQMVRWINTKEDHASKIMTTIADYFLAQKVKKDMLAKDEYLEVLALHHAVMVAAMKTKQNTDPSFADALDAAIEALKPVYTPK
>SteCoe008931_rbh_TGME49_278780
MGCGTSSNTNVEINQPKFSVAKDYVEIEGKTSGEGVKLTKAWEATLTPSALQAKRNEFWQTFRGHNRSSCLYLRQAAEAEPSSAKLILEMGGFALENGTMAVCLSPNGHRYEIPPFILSDPVRFKDPNMPLITKKVIHESVVKLKLRTVFTVKEDEIQINNGCTAKELKDLYFNTNKDIEVNEIRLFFGGKELVDNRSLISYSIESGMVILVYKKS
>SteCoe016567_rbh_TGME49_278780
MGCGTSGNTNVEVSQPKFSVAKDYTEIEGKTSGEGVKLTKAWEATLTPSALQAKRNEFWQTFRGHNRSSCLYLRQAAEAEPSSAKLILEMGGFALENGTMAVCLSPNGHRYELPPFILSDPIRFKDPNMQLIAKKVIHESVVKLKLRTVFTVKEDEIQINNGSTVKELKDLYLNTNKDIGVNEIRLFFGGKELVDNRSLISYSIESGMVILVYKKS
>StrAcuSPMC142020977_rbh_TGME49_278780
LRKKVAFAEELAEEAKSHQPLRRVIVRGMDGRELEIKVQLSALVKTAKTLVGAELAAASGERGSVSAARIRLVFGASPLENFSTLESNGVQDGSVLMLIMLPPIYGQLDELGVNVPDDVLAKKAQLHDDLAEAGRLLRPRW*
>Sym_C1035705_rbh_TGME49_278780
XKCEVQGQKGLRKTRRPCGMSLHVQDLVGATWTVEMEGLKTVHDLKKVLEQVVVDMPIEQQRLILIRSDQRLQPDTAQLSDFGVQAGDQ
>Sym_C1058078_rbh_TGME49_278780
LKCEVQGQKGLRKTRRPCGMSLHVQDLVGATWTVEMEGLKTVHDLKKVLEQVVVDMPIEQQRLILIRSDQRLQPDTAQLSDFGVQAGDQIELQVLSWTEAQGLXTPQETGTSEVNPTX
>TogJolCCCM725009320_none_TGME49_278780
MFRIAHALARPAAVTVGGCVGMSLIGPPPQARPLLRPGSVRDLPDDGRIAAILEDAITIRKAVTQAQELHKAGKLQDMHQFVRWVNTKEEHASKIMTTIAEYFLAQKVKKDQLSEHDYHEVLALHHAVMVAAMKAKQSSDMAAVDALDAAIA
