# Supplementary material for: Molecular characterization of the conoid complex in Toxoplasma reveals its conservation in all apicomplexans, including Plasmodium species
Source: PLoS Biol. 2021 Mar 11;19(3):e3001081. doi: 10.1371/journal.pbio.3001081 (PMC7951837; doi:10.1371/journal.pbio.3001081)
Supplement: S1 Data — Files are named according to the T. gondii apical protein query. The sequence headers comprise the protein identifiers in our in-house proteome database for the SAR clade (Methods), starting with an abbreviation for the species strain (see S3 Table). The headers furthermore contain either the descriptor “self,” indicating that this sequence is the original T. gondii query, or “rbh,” indicating that it has the original T. gondii query as its best T. gondii hit in a BLASTp search, or “none,” indicating that it has no BLASTp hit in T. gondii (see Methods). For sequences of P. falciparum 3D7, the header also indicates by which P. falciparum IT sequence it was gathered and if it was gathered via reciprocal best BLAST hits (“rbh”) or via unidirectional best BLAST (“bh”). The latter is only the case for the putative orthologue of T. gondii’s TGME49_219070 (see also S4 Table). (GZ) [file pbio.3001081.s005.gz › TGME49_conoid_proteins_putative_orthologs/TGME49_315780.fa]

>AmpCarCCMP1314024924_none_TGME49_315780
XELDVRFSRMGSKTWTEGEKKKIGDIFKKFDNNGDGTISKAELAAVLRKLNPGLFNDRVLGAILGSADANHDGFIDYQEFVDFVGSSTGMAIFKASAGESVDLTDAVMHELFSKYDVDDTGFVDEIELAPMLEDFDLLDHHGESDQDTMLELFMELLPEAAEHDDHKISFEEFKKFVALAKTKKDKKKGGASGLGGTMTKTGSHAGGGIKGRDSKALDKETEDKRKEAERKRLEAKAQQAAQLAERNREMKKRLAEAKKHGRDAKALTPEEEAARKKKEDERLXDQKRFKESLQKQNKDMQARIKEAGAHGRDAKALSSETEDLRKKREQESKDQHERQLKQQAQANKEMKEKLSSATGRDEKSLSAETESMRAQRERQSKEEHEKALKQQEKANKEMKEKLASATGRDEKALSSETEALRQQRERQSKEEHERALKQQEKANKEMKEKLNNATGRDEKSLSTETEALRKQREKELKDSHARQDAQLSASTKEYQNRLKEAGSHGRDDKGIMNSK
>BabOvaMiyake000166_rbh_TGME49_315780
MAPRPHLRLSAEHLVMFENHFKLVDSNGDGCINQSEFRLLFRSFGQAITNKRLDQIVEGRLTAHAEIGNNVSEAFKNAPSTGVDFEAFVNIFVQHFTPPPTERAVREALMLFDKNNTGFIDTRELIRLLTTRGEKLEQSEVNYLFELLGIPQSTPRIDYVTFVEDIYRMMPILPNRKV
>BesBesBbGer1003086_rbh_TGME49_315780
MSNLVRPIKLQEQHLRLIYEDFRLLDEDRDGYIDQIQYATLVRALGQTVSDVEIERTWRIALEEQQKADEEAKAEFARAAAAMKKEGPENTLGLPRKAAPPPPSSGPQNTVSFPVFTKVFAENYIPAESEKTLLQAFQLFDPSNSGKLSMQQLQAIVMQRGEPLTAAEFDEFVLLAGLDSQKKFDYAQLSKRLLKGPAGIATINSTN
>ColVieColp7a501256_none_TGME49_315780
SSSSSSAAAVSARLSRSAPSTPASPSSGASAFERSFSPTISKSEAEARLRSLFRMVLVKKEAEHVELEFKKADPTSRGTLDFSSFLTCLRDAGIRVSSDVFKHIALHYGSKDMDSRVIRWKDFLTVFNRPPTPKRAETVISTASSEMDMPDRPDIQTAEEAFTFFVHDISKRMTYEEWFQWADKNRDGCLTYDEI
>CryAnd30847002185_rbh_TGME49_315780
MSKNKPNLRLNNAQLAAVRETFDLADDNSDGKITFDQACILFRVLGQTVSEKELKLLLLESWPNADSRSSSISTSELQPIEFDTFVKIFRAKYKTPYDEATVIEAFEVFDPEHSGNMKSKDFLTLMTTTGEPIPPEDAEDILLLANTNDDGIFDYTLLAKRLVEGPKNIRVL
>CryBaiTAMU09Q1005992_rbh_TGME49_315780
ACILFRVLGQTITDRDLRKALLESWPGLDGEEDSSNNKVTKNIDTNKLEPIEFDTFIKIFRAKYKPPYSEETITEAFQVFDPDNTGLMPANSFIKLMTTTGEPVPANDVEDILLLANVDEDGNFDYAQLAKRLVEGPKNVRVL
>CryHomTU502003232_rbh_TGME49_315780
MSLNKQSLRLNEAQLIAVRETFDLADDDSDGKINFDQACILFRVLGQTITDRDLKTALLEGWPGLDIQSDETKDKGFKKIDTSSLAPIEFDAFIKIFRAKYRIPFDEDTIIEAFQVFDPENTGLMPANSFVKLMTTTGEPVPANDVEDLLLLANVDKDGKFDYTQLAKRLVEGPKNVRVL
>CryMelUKMEL1001322_rbh_TGME49_315780
MSSNKQSLRLNEAQLIAVRETFDLADDDSDGKINFDQACILFRVLGQTITDRDLKTALLEGWPGVDIQSDETKDKGLKKIDTSSLAPIEFDAFIKIFRAKYRIPFDEDTIIEAFQVFDPDNTGLMPANSFVKLMTTTGEPVPANDVEDLLLLANVDKDGKFDYTQLAKRLVEGPKNVRVL
>CryMurRN66003354_rbh_TGME49_315780
MSKNKPNLRLNDAQLAAVRETFNLADDDSDGKITFDQACILFRVLGQTVSEKELKLLLLESWPNTDSRSSSTSTSELQPIEFDTFVKIFRAKYKTPYNEATVIEAFEVFDPEHSGNMKSKDFLTLMTTTGEPIPPEDAEDILLLANTTDDGIFDYTLLAKRLVEGPKNIRVL
>CryParIOWAATCC001237_rbh_TGME49_315780
MSLNKQSLRLNEAQLIAVRETFDLADDDSDGKINFDQACILFRVLGQTITDRDLKTALLEGWPGLDIQSDETKDKGFKKIDTSSLAPIEFDAFIKIFRAKYKIPFDEDTIIEAFQVFDPENTGLMPANSFVKLMTTTGEPVPANDVEDLLLLANVDKDGKFDYTQLAKRLVEGPKNVRVL
>CrySpeChipmunkI032810_rbh_TGME49_315780
ACILFRVLGQTVTDRDLKTALLESWPGLDIQSDGSKDKGLKKIDTSSLAPIEFDAFIKIFRAKYKVPFDEDTIIEAFQVFDPDNTGLMPANSFIKLMTTTGEPVPANDVEDLLLLANVDKDGKFDYTQLAKRLVEGPKNVRVL
>CryTyzUGA55003023_rbh_TGME49_315780
MSLNKQSLRLNEAQLIAVRETFDLADDDSDGKINFDQACILFRVLGQTITDRDLKTALLEGWPGLDIQSDETKDKGFKKIDTSSLAPIEFDAFIKIFRAKYRIPFDEDTIIEAFQVFDPENTGLMPANSFVKLMTTTGEPVPANDVEDLLLLANVDKDGKFDYTQLAKRLVEGPKNVRVL
>CryUbi39726001175_rbh_TGME49_315780
MSTKQSLRLNEAQLVAVRETFDLADDDSDGKINFDQACILFRVLGQTITDRDLKTALLESWPGLDIQSEGSRDKGFKKIDTNALAPIEFDAFIKIFRAKYKVPFDENTIIEAFQVFDPDNTGLMPANSFIQLMTTAGEPVPTNDVEDLLLLANVDKDGNFDYTQLAKRLVEGPKNVRVL
>CycCayNF1C8005709_rbh_TGME49_315780
MASGKGVKLSEQHLRLIYDTFKLLDEDKDGMIDKAQFFTLFRALGQTTSNANLTKIFALAVAEESKKAATAAKEDQAAAKKTAPTVAATKKAAPVPAGERVSFSEFVKTFSDNYQKPVTETVLINAFNVFDPSHSGKLTLTQLHDILTKRGEPLPKTEVDELMLIAALGSAKQADYALLAKR
>Cys_WienI000187_rbh_TGME49_315780
MYCNSWGPTITLRHENLQESEEEESSTKKRKENSVGFQVFTRVFSENYIPPETERTLLEAFRLFDPSNTGKMSVQQLQDLVMTRGEPLPRSEFEELLLLAGLDGTKTFDYTQLVKRLIKGPAGLAIINTR
>DigOweWS12038917_none_TGME49_315780
KMAKALTTNDSIRVLKMGNNLITSGGAIALISAINNTDNCEVEELDLTDIEVEYEFLRVLEDTKMKRANFVCRYGQVMRAGNTIDDLGKPGIDPLKKKKQPVVILQEHIEINDMRLIDLLRRYDTSGF
>EimAce003978_rbh_TGME49_315780
MAASKGIRLTEQHLKLIYDTFLLLDDDKDGLIDKNQFFTLFRALGQTVSDASLSKIFAAALAEEEKNAKSKSTDPTAKKAAAAGAAAGAAAGAAAGAAGAAKAAAPTASPEGVSFQQFARTFAETYQKPLTESALINAFNVFDANNTGKLTQTQLHEILTKRGEALTKEEVEELMLLAALGHAKETDYALLAKRLVKGPAGISTIDST
>EimTenHoughton006360_rbh_TGME49_315780
MASSRGIKLTEQHLRLMYDTFCLLDEDKDGRIDKGQFFILFRALGQTVSDANLSKIFASALAEEAKNAARAKQAAPKDAAAAAPKKAAGAAAAAAAAPPDADAHAQGTLGFAQFAKTFAERFEPPLAAATLRRAFGVFDAARSGKLSQTQLLEILAKRGEPLRKEELDELLLLAALGHSKETDYALLADRLVKGPAGIATITD
>HamHamHH34001931_rbh_TGME49_315780
MSNVVRPIKLQEQHLRLIYDDFRLLDENRDGFIDHSQYATLVRALGQTVSDSEIDRSWKIALEEQRKQNEETKAALEKKEALAKKEAAGTLGLPKKQPPPGPVAPPPNEINFQVFTKVFADNYNPVVSEKVLRQAFQLFDPKNTGKLSVQQLQEIVTHRAEPLSKAEFDELLLLAGLDGQKNFDYSQLAKKLLTGPAGIATVNATR
>HelCap012780_rbh_TGME49_315780
MDALPCLTRCSFLSGPREFWKLPVAPGKSTWITRQRTTKKEAPRESQVFEDESEIVITHSSSTSSVRSGSRNTKVAKKRAAEDHNIVMRYLQHFDSTNTGTLTISQLRNLLCERGESLSVDDFNTLCKVQGIDYQSNTKVDIREFVQWVCTPL*
>NeoCanLiverpool005913_rbh_TGME49_315780
MMSNLVRPIKLQEQHLRLIYDDFRLLDENRDGFIDQIQYATLVRALGQTVSDREIDRSWQIALEEQRKQNEEAKAAQEKKEAQAKKEAAPGTLGLPKKQPPPKPVAPPQNEVNFQVFTKVFAENYIPVISEKTLRQAFQLFDPKNTGKLSSQQLQDIVMNRGEPLSKAEFDELVLLAGLDGQKSFDYTQLVKRLLKGPAGIATINATR
>NepSpe088085_rbh_TGME49_315780
DLKGFTCEEFINFFIENYKKPTSIDLLLEAFEVFDKNRLGFITHENLLEILTSRGEPLTHTEVEEVLSLSGAKTKGNVDYANLAETLIKGPQDIRSV*
>PteSch012164_rbh_TGME49_315780
GINAEYMGNDYLKLSLFYFMPRRILFSKKHINLIKHNFDLLDNDKDGYIQREDVATLYRSLAVFPKLKQLETEKAPVEESQAVEKQTVLPDKDTLLDAFEYFDSNHTGILSKSELIDIFTSDKHEPLTIKEANEFVALGLGNNEEEKVDYTELTRRIFEGPEFPKCYFL*
>RhySp1WS2016047299_rbh_TGME49_315780
EGKLDKSLSKKAAKSSSPRSAAPKEPGEAELPTGLCFDEFLEVFAAEYKPPVTEEVLRQAFEVFDETSSGKISVAQLSALLTTKGEPLPQKEIDEVLLLANANKAKKEFDFAELARKLCEGPAGIRSL*
>RhySp1WS2016047301_rbh_TGME49_315780
MASSKPKVKFSDKHKALIKENFDVLDDDKDGRIEQDQFATLFRTLGQTITEAALNKIIQGVYGEVGARQQTAETENVEGRMVTKGLLKKEAAQPGGSAAQKPSDVETSFGLSFEEFLDVFAIEYKPPVTEQVLRQAFEVFDETSSGKMSMMKFVEVLTTKGEPLPKKEVDEVLLLANVDQAKNEFDFAELARKLSEGPSGIRSL*
>SarNeuSN3003114_rbh_TGME49_315780
MSTGNKPIKLREDHLRLIYDGFRLLDDNSDGFIDQCQYATLTRALGQTISDSQIARLWSVALEEQARVAQVEIEEYKRTTALSTAAQADGGGPSSVPKKRVPIEPAQAPPNTVGFQAFVKIFTDNYTPPESEKTLIQAFQLFDKENKGKLSLQQLQEIVTSRGEPLPKAEFEELVLVAGLDGQKHFDYTVLAKRLVKGPAGIRIVGMSG
>SieNemWS1WS2_1094670_rbh_TGME49_315780
MSKRVLFTPEHEAVIKENFTLLDDDKDGKLTYEQAALLYRALGQTVSEKDISLIFCEFFKLKDPPPLTEPLIDFEKFTDMFQLHYSRPLTEDALSEAFRVFDANNSGRLSADKLRELLSTRGERLSPQDMERLLMLANQGRDQLFDYVALAKRLIDGPEGIHNM*
>ToxGonME49000324_self_TGME49_315780
MSNVVRPIKLQEQHLRLIYDDFRLLDENRDGYIDHSQYATLVRALGQTVSDSEIDRSWKIALEEQRKQNEETKAALEKKEALAKKEAAGTLGLPKKQPPSGPVAPPPNEINFQVFTKVFADNYNPVVSEKVLRQAFQLFDPKNTGKLSVQQLQEIVTHRAEPLSKAEFDELLLLAGLDGQRNFDYSQLAKKLLTGPAGVATVNATR
>AleCatOF101041130_none_TGME49_315780
YQLGPWPLQSPPPHPRLLGTAMGNHSAIGHTMNACWCTDALGFEHSAKALINLNGIEPWNARTLIRENLRKQGELARRSPLQKIPVEDGLQFIGQKVRGWFLRTLSKEQFNKTCDDLLKAQKIPHTPKDLQDLHEIFDSMDFDRSGTLSLGEWAGGLSVFFKGDTEACVHAVFKTLDGDKSGTLTKKELQEYLTPFVKAMSPQSADALRPLLLKKAVDDIYKEMDLDHQGDISSAEMLAWTKRGNNIIDRLADIIDKEVYSIWLTENHKRITREKLAGSPSSRSPASNGTPSNDGQQYGGAQNQYGGPQNQYGGPQNQYGGGPPGXQYGGPQXQXGXXSXPGGSQQAASGWGGPPPGQDWGGPPSGQQSARDGSPGGQQGPGGWDWASQRPPQQLQSHGQGGWDSPGGQQDGPGLPGMPSPSQAWGAPPGGPPRGLSHDQSPGGPGPQWGGPPRGQQDGPPPFPGTSGSPHGHDPFAQQHEGWHVPPPPPPPRRGGPPGQSSYGAQGGAGSYGAPPLGEPTSPSNAAGSYGAPPPQQSGG
>AleMarAMGDE01CS322037559_none_TGME49_315780
EEEVMEEGEEEGEGEGEEEGEGEEEGEEEGEGEEQDEDEGEEDPEQMMADLDADKDGLLSFEEFAAPDVSDKEHEAERGAFKKADADGDGKISKGEMHSLVQELAQLDVDEGEEQNKAEGGAGQQSLQHRVSRKRSRIRPEGGAX
>AleMonCCMP3105031364_rbh_TGME49_315780
XEESRERLYAYLGISGDGLVSRQEFVDRMMELEGCLRHMDQAGIALKDLAATMQAACAQVDENQDGHISRTEFAAFVRRLHVFLSDGQIEVLFRFCGAGEDDFIAVDNFRTSGTDAPLQFVSALRSAVDSQVEKKGLHRFGYYAQKLQRVWQKPGDVLEKSRNALACAWEGVDSFLDAASCSTDLLGVGTAVCAMLQETLNNSAVTVDELNIAPFAVFLGICSXQALRKVAEGXESDLSEREALLYSQAFX
>AleMonCCMP3105045040_rbh_TGME49_315780
XEESRERLYAYLGISGDGLVSRQEFVDRMMELEGCLRHMDQAGIALKDLAATMQAACAQVDENQDGHISRTEFAAFVRRLHVFLSDGQIEVLFRFCGAGEDDYIAVEKFRTSETDAPLQFVSALRSAVDSQVEKKGLHRFGYYAAEAAEGLTQVEKKGLHRFGYYAQKLQRVLQKPGNVFEKSRNALACAWEGVDSFLDAASCSTDLLGVGTAVCAMLQETLNNNAVTVDELNIAPFAVFLGICSTQALRKVAEGX
>AleMonCCMP3105078964_none_TGME49_315780
GLWGAQAARQATSHRRGRFIPLAERRSACQKLCSKYIYESSERRECLVDCRVRTDLAHSHGEESLRDFADSQLGAQEEAKAYRKMLGQKECKPLVNVGEIEFKDVDLNDDGSIVPSELVTVGSLLCIPGRLTRKLFTDLDTDSDRRITLAEWRKAGEDTVYEYEVDKVVDQRPVTRREATVSSMAARAVQELLAEVHAPDFQVLDADGDGFLNDWELLSGCMRELVQRDPTMSRAMRRHMMEVLGRGIGDAVKMIDSDHDGLVSPSEYAAVKADNDLGDELREYARNLFAGSKPREPSKKEGARPSSASREGREEEAARSTTAPPQEGREDPEEEAAHDADDPPQEQREEREEQEPQEPEMEPRANPVKAAPAAEPPGPPVTAPPAEPGPPVTAPAEACVRARAHAGPPVTAPPAEPGPPVTGSRRGAPAAEPPGP
>AleMonCCMP3105104513_none_TGME49_315780
PPVWPGTHARFCFSLHSLAAAMGNHAAVGHTMNMCWCTDALGFEHSARALINLHGIEPWNARDLIRDNLRKQGELARRSPLQKVPVEDGLKFVGQKARGWFLTALSREQFVRTCTDLMLQQKIPHTPKDQQELFEVFDSMDFDRNGSLSLGEWAGGLSVFFKGDTDACVHAVFNTLDADKSASLTKKELQEYLTPFVKAMSPPSADALRPLLLKKAVDDIYKEMDLDHQGDISSSEMLAWTKRGNNIVDRLADIIDREVYSIWLAENHKRITREKLSGTYGAGTAGGGGPAGGPGPDAQLAGQGGPPSQQYGGAPNQPGGPPGQQCGGPQSQQRGAPPDPQYGGPQSQQGCPASGRDSSSRSQAQGGWGGPMGGPQAAYNWAPPADSGEPPGGQPGSRDGSPGFPPRGQGGWDPRQQQQYPSGFDGPFPGQARAPGGWDGSPGGPQDAAGPQWQAAPWGGPPSVAPNGLPGRPVQDWSLQQGPSQDQFPGGCPAGFQQTSPPGGATQPLGAGGRSPGGPGRDPFQSHDGWSVPPPPPPPRRGGPPGQSSYGTPGTGSYGAPPPPVGACGGGSSPSCSAGGGGGGCAAPAPPPAGGGGFGACGGYGGYGGCGAAPLQASSGPYGAPPPGGGGLPSGGGLPSGGSSPAFQSSAPYGATGGQEGYGGGFGGYGPYAGGY
>AleMonCCMP3105111018_none_TGME49_315780
XALAALVLAAGPWNQAAATLFDGGAATSQALEALDTDGSGKVEKNEVEAFARGQGLSADDVRSQFKSLDTNGDGELEASEISHTLDDTTQQAASAAVTSPTSAFSELSAASAAGPSRTSVSSELSVEAVEAEAQRHAGKALAEVFARTAAKALESRNEDGEKAAKLEEAAKHLRGQTAEIRRTAAAQTAEAARQAAAQVLKEAAGQVKALEEQAVAAERQAAAKREEAKKAMESALAAQATMTATMKEX
>AleMonCCMP3105189152_none_TGME49_315780
XAALVLAAGPWNQAAATLFDGGAATSQALEALDTDGSGKVEKNEVEAFARGQGLSADDVRSQFKSLDTNGDGELEASEISHTLDDTTQQAASAAVTSPTSAFSELSAASAAGPSRTSVSSELSVEAVEAEAQRHAGKALAEVFARTAAKALESRNEDGEKAAKLEEAAKHLRGQTAEIRRTAAAQTAEAARQAAAQVLKEAAGQVKALEEQAVAAERQAAAKREEAKKAMESALAAQATMTATMKEFKX
>AleMonCCMP3105198371_none_TGME49_315780
XLKQLRPKTRPSLXXAXSXXSXPXXRDXXPXPAXPXAXVAALAXRGFAEEAAKEGTEGKMEGEDAEASEEEAVSGEDEGDAEGEDEGKDEGEKEGEDVGEGEDEEDLEQEARGETHAAFLQMFDKNKDGLLEFGEFDEQSEGVTDEEREALKRHIAEADGDGDGKINKEELPALLQAFEREEEEEEAEQRPEVPEGGEE
>AleMonCCMP3105209074_none_TGME49_315780
MDETFLRASALCRPPQADSRSTAGSPQALPPAPTRRAPHGLGRSGGGSSASRPRRRPSGAFQLTSVAPVEGKPAEEDVAEAAPVPPWSHAVPKGRSAGPWRVRRRSDEQDVVSRLKRFGTDSSQADSSLSDATSSTRSGPSSGADPGASSTAGCREWLAAQEADALRRPWRPLSARAGKREGRIRDNLRRLLTPDGGASATGATAPVLLQHAAPAVGFGDPGASRRPRRRSAETCSESGLSGSSEGDEDAAGPVEIRDRRGREGRPGRRGQRPACASPIDVPRPERRAEDRRIVGRLKAFDRRWSCMATTDRAPASASSPXATQVLPIRGARAGVEGEDGDGQDTAQPALAAVIDAITSKRPKTGKRSSVMEKEIQLSIASWSSQHPPHVAKSLLQANGRWETATRHTSNQYLTFQLAEPEAVAAIEFSLAEAATDPKHCRVQFSAASVVGPWTEAWSFTVSPSPGQACFKSSHSYVKTQNSVSELILNHCGGLDAAWRLVDPNGTGVLCIREFKHLCNQLQQEEGLDLLAAAALQDVPALFQELDIYGTGKVKVTDLLRVNKFEPPKATWWRLLILDNHGSPTCITLGAPLRLFGPPERPQISMRRRNRRSSETCKVTAFHPETVGLKPEVRILREVAKSYNRPLTELEDIYEHFHRDGLDQSAEISREAFEGLLLGMLGLPECDVQKVRFEFCWKQMDRDGNGKINFAEFMAWYRSNFQQEPDGGPEGSMMGEQLLEMLLESKGREASSGCLSLHDRMPWIRHVDSMRREEECLHTALRRTLSYLDKEPPEDQPLLPRAHAGHPGNFHSEEHDDEGTDSGSSHSGSSSESEDSGLPASRYLSETSELSGAAGTVGTGLA
>AleMonCCMP3105227034_none_TGME49_315780
MASTMSFALAALVLAAGPWNQAAATLFDGGAATSQALEALDTDGSGKVEKNEVEAFARGQGLSADDVRSQFKSLDTNGDGELEASEISHTLDDTTQQAASAAVTSPTSAFSELSAASAAGPSRTSVSSELSVEAVEAEAQRHAGKALAEVFARTAAKALESRNEDGEKAAKLEEAAKHLRGQTAEIRRTAAAQTAEAARQAAAQVLKEAAGQVKALEEQAVAAERQAAAKREEAKKAMESALAAQATMTATMKEFKX
>AleMonCCMP3105228227_none_TGME49_315780
GTQTGEFRVVADLDWATLDVYNGPEYLEEDNPIPLLAHTLEVKNGGRAVLATFSFLPVECRGEVLLDDQGCMNGTFTDSNGEGRYVGTTQWYERPYTTDPPRPKDLFQREPTSVRWQVPPCLQDGRVLLLGIGGASRSGKGTLARSVSEALCRKGLDCVVVHQDNYIRLAGSYLIRGRKGEVEVDNFETPASISWRDFTKAINTAAKKVTPEARGRKFKPGIVIAEGFLLYWMKEINEVFRARIFLRASRQEVSFRRQESKPMHQAFLEHVFWPAHLAYGQPQAPVHEIIVEDGQQDFPLPIPMLRAALEVLRDHGGDELHRALTQKASPGRSSSSQATRAEATEANPARVSSSQASRAEAAQATPTPPPPSPRLPRIAAAEAPSGASIVGDTTCENCLAVFQQLDKSGSGVIPRQDFGRVLKALGHSTLTEDQLDAMLAA
>AleMonCCMP3105240226_none_TGME49_315780
XGAXXXAXXXAXXLPXXXSSXXSXXSPAAXVAXXXAKEGTEGKMEGEDAEASEEEAVSGEDEGDAEGEDEGKDEGEKEGEDVGEGEDEEDLEQEARGETHAAFLQMFDKNKDGLLEFGEFDEQSEGVTDEEREALKRHIAEADGDGDGKINKEELPALLQAFEREEEEEEAEQRPEVPEGGEEXSGRGGAPSPGIGPDRGPQGVSAGSGPPLPKHA
>AleMonCCMP3105253848_rbh_TGME49_315780
XGSLREADRRPSTGTPSSKDRFGPTPGQRASSRPQRRFWHSRNEAGTPTSYEDLFSAMDRTDQGTIGKRDLRAFASYVDRRLGLGSCEESRERLYAYLGISGDGLVSRQEFVDRMMELEGCLRHMDQAGIALKDLAATMQAACAQVDENQDGHISRTEFAAFVRRLHVFLSDGQIEVLFRFCGAGEDDFIAVDNXQDKRDRRDAVDSQVEKKGLHRFGYYAQKLQRVWQKPGDVLEKSRNALACAWEGVDSFLDAA
>AleMonCCMP3105297460_none_TGME49_315780
LAAGGLWGAQAARQATSHRRGRFIPLAERRSACQKLCSKYIYESSERRECLVDCRVRTDLAHSHGEESLRDFADSQLGAQEEAKAYRKMLGQKECKPLVNVGEIEFKDVDLNDDGSIVPSELVTVGSLLCIPGRLTRKLFTDLDTDSDRRITLAEWRKAGEDTVYEYEVDKVVDQRPVTRREATVSSMAARAVQELLAEVHAPDFQVLDADGDGFLNDWELLSGCMRELVQRDPTMSRAMRRHMMEVLGRGIGDAVKMIDSDHDGLVSPSEYAAVKADNDLGDELREYARNLFAGSKPREPSKKEGARPSSASREGREEEAARSTTAPPQEGREDPEEEAAHDADDPPQEQREEREEQEPQEPEMEPRANPVKAAPAAEPPGPPVTAPPAEPGPPVTGSRRGVRAAXPXGPPVTAPPAEPGPPVTGSRRGAPAAEPPGPPX
>AleMonCCMP3105306851_none_TGME49_315780
XASGPARRGPSRGRTPSSRRSSPNDGGVRIAWHGEKSPAVKTHRRTAPLKPSLSPQRPRTPLTASADLARLLAAQRSPTPRVPAGPVKTWPSQASRTLMVTPCTPTPRAPAGPEVAPAPPEPAEGGHARSPRPAPAGLDGDLAQLAEATARPIECVQRAPPSAGTTPPAPRHGSAQKAAALEAGGQQAGSTLPAPRHGSAQKAAALEAGGQQASTRGPAPGLRHGSKAPATAAGRTSRASGGGSVAAQRRTRPSPVLSPPPRFSVLQPASGSQESLHTPESPSPSAMAPEEAAAERRRQSAQVIVGQGRVGSTMSLRETLQQMAQHLKIPVDVMRQAYDIFTEHAKCPDERQSQDVEHTFLFEALLSHSQFAEILCALTSIARPEELPEDLLNSCFITADSSMSRMLDFSEFAVWFSRYGFNENMLLSDEQRDLRMLARRHGIPITTVEKYKAKFDTFDLDGSSKIEFGEFERLLYVLLRIPDGLDLPSSRVRQFWSDSGPNAEGGLGFEEFLLFYTRHFVHDSESLHPFQGFYRGLRRX
>AleTarCCMP1771005900_none_TGME49_315780
WVLVLMFLMLYAIAILCTRLIGHKELESESEEASMSEEAENVRALFSSIGXEHVPPLPGDERVELAAITAAVQGLARRAGGLLALLHLRRLDAXTGTVSFTMIAFRSQLQGEDRAREEARREQATEMMQQMFRNFDQDNSGEITFSELQNALQSKEIKTLLETQTNIQPKDLEELYSWIDDNQNGSISFDEFIYGFRWLNDTFKTQNLLRLREKVTKDMKQLLRRMQATVQSSFDDLKSEIQAPAKKVHALSEQVQLVHAQERCYEAPRAIAELEFYVGEQIDAVVAEVEALAAARGEPPVPLHRAPSMQSGAPPASSDGSPRSKETELAMGKVQSLRCSNLAGLASFVSAEEPEEPEEPDESEEAMEAVASLRRSWDLGAEMASEGSPRSERSAGHIQPVASLKSALELEETSSVGSKTSKHSELRIQAAASMKSSLSLAAAESSVGSARSRQSKQAASLVGPTKSKDSLAAGSSASRHSKHTASLVGPAKSKDSLAKGSSTSTPPVVHSKSKASLSSVSSQRPSASAASSSDAASRSATGTSRSASX
>AleTarCCMP1771032372_rbh_TGME49_315780
PLTKNENDVRVASFTALRSTVMVECAQLRAEAMAVMLHRAFASGAKDPPRVTDASRQPNVSKMPTRRPSSGGADPLFVPEVTQAQKQAAAVLKSADEAAAAAKKAAAEAGALATALKRVADEYALAKKKADEAAVAAHLAADRAVAAKRKADEEAVEVLKKAADEEKAFLKRAFQHFDTGKSGTITSQQLQAILTTLKLPANSGDVDDLMQIMDLKGWLNLMPIEMKEALRTHPSAQEWGNRS
>AleTarCCMP1771038686_none_TGME49_315780
XEIDEEDIPEDDFESESAEGEESEEAEVERFEPRRDLEKDPAPAGEGDASATQDPEEQAREEGEDEEENLAEGSIAAEGSIAADMTRAGQSALQGILAAARSPTHGSSPSGQRLEDSYVEQDLASPDGTASGTQVGESPGGGGGMDADTDDPAPSRAAAEPGSERAETGEDFDEPSDTPRGDVSSLQQQADLPAREESQEESFEPPCDTPRGGTPEREELSEERPGELALSRALPGELEEESDADEQDLLELPLELQHAETAHTEVLAKDHLPSQEEAVPLDPSAAHERSPSHATEGEVGSQDVSAEETLQAADSEPPVDEVPGPSVTAEAPSPQQDTGAVAAQSVADAAGAVQERLAGNADSAADGIAEVAADGLGDAAPPDALPGGEAHVASESELGVAPEEAASDRSLAQQSPSGEGIEAAPDVTVSAQRRVSWDTQPTVSESANLDIAASEVCEAAQDEGPSVAEHARCQDAAPMEPEDAAPVEPEVPLTWEDVCTPSRQKLAQKLKDFEGCVPKEAMQEEWRKGWQSKSKRVKNRDKDKFLSMMKDRGGGSVTLAWRRYFDSDGDGELDFTEFCNAIMDLGYTGDVLRLWHDLLPDGLSSLQLETLDPEGAEILDFFGNWCHEKFGGPTEVFRAIDADGSDSLTADEFAEGLAEFGFYEVPGIPLTIRTEEAVIDKLFSILDVTGNGCVMAENVLFLEQDPQKKARVKREIDKIRKYGAEKSEPPLPRDAQKFLHKVGMQNTALGGRHWX
>AleTarCCMP1771040205_none_TGME49_315780
SSSPSHRSPRASRPTLASAAASGRQAPRRQGSSSSGPGSDGGPVDGHGSAPGCAKTTQEAEEAGSEAEAAAPWGGLPLKVVQLLERSRKQRATRETIFAGEPGHGHHHSDAATRPQPVAAAAAAAAPTAVLLLGLAGGASGEAGGGSGAAVSGEVEEEGSSTRERKEDPDAPAFQESTGGGTLEELHEEEQEEEGKKEPGDGGAGPALGRLRKHIAGKAPSHQGQGERKARGTFQAMRLATCWNRSQSPQPEQQRQERPQQPQRPNTAPPPAAAAALSMLQPPGAAVLAQQPALELGRQRPEGGAAPQAEDTVGSPPQQPRSRATKASRARLRAAAYAAAVAHAPRKRPGGGPALPIVPKESAGQASASSGEDSSGSKRPSRRREEQTEAELRSEFGLSAPVRVSHWSSQRDEHRHAAVNLTGGALGTMWESAGPPVQWLILDLGSDIKVRGLQLRCPGTFCDPKEVTVLRGSFAGRDPLEAAADPGVAASGAESPSRGAFHSPPEPDCPWIIVKRCILHAGPERRSQQSCHRIKFEEVAARFLRLVFSQTWGEGRRVRLLRPLVVYAAPADSLRAAPLRPRTSLSTLFSEAVNLSLEDRELRRIARKYGIPLDEAEGVRDQFRRWDTEGEGALSLKAFAPCVRAMVASRVPGGHSPGADVCDSRIKLLWQDVDWDGSGRVELEEFVVWFHKTFCRKPHELALRSSHSDHEATMAERFYASX
>AleTarCCMP1771040507_none_TGME49_315780
XEAEVERFEPRRDLEKDPAPAGEGDASATQDPEEQAREEGEDEEENLAEGSIAAEGSIAADMTRAGQSALQGILAAARSPTHGSSPSGQRLEDSYVEQDLASPDGTASGTQVGESPGGGGGMDADTDDPAPSRAAAEPGSERAETGEDFDEPSDTPRGDVSSLQQQADLPAREESQEESFEPPCDTPRGGTPEREEQVKNDLGSWPYLPGELEEESDADEQDLLELPLELQHAETAHTEVLAKDHLPSQEEAVPLDPSAAHERSPSHATEGEVGSQDVSAEETLQAADSEPPVDEVPGPSVTAEAPSPQQDTGAVAAQSVADAAGAVQERLAGNADSAADGIAEVAADGLGDAAPPDALPGGEAHVASESELGVAPEEAASDRSLAQQSPSGEGIEAAPDVTVSAQRRVSWDTQPTVSESANLDIAASEVCEAAQDEGPSVAEHARCQDAAPMEPEDAAPVEPEVPLTWEDVCTPSRQKLAQKLNKDFEGCVPKEAMQEEWRKGWQSKSKRVKNRDKDKFLSMMKDRGGGSVTLAWRRYFDSDGDGELDFTEFCNAIMDLGYTGDVLRLWHDLLPDGLSSLQLETLDPEGAEILDFFGNWCHEKFGGPTEVFRAIDADGSDSLTADEFAEGLAEFGFYEVPGIPLTIRTEEAVIDKLFSILDVTGNGCVMAENVLFLEQDPQKKARVKREIDKIRK
>AleTarCCMP1771098322_none_TGME49_315780
XHFRLSASQDTSFITPVPTETSIYENYGRDWVALGDELAQRGHTSLDGTLPSILTKVSQELNRRESGASLRSLAACQPLPSDVPTPLRAAAAAAKARKLGRGEEPEGPSCYSAVTTCQSEEQEXEXEGPAEAARQDDGSASRAAPPPPMPRRPSSAESLRRAVSASRLTKDALASEAPRQKAGPSRPSSACGLRSSASFRSVASQGEKERSLPPRPHSSAASTRSAGGGPRRDAAEVSTPSLDSTMRPGTLEEAQAAEADDAPEVEPMEAAXATAASSVTPAAASRPSSGHSRSSSARPASSWPAHTAPAGMPSGMSAAAGAQRPTSATQGPREPWARRRDIPPAPTAADVLAKLRALVAERRLRVSDCFQDSDRLRRGTCTFTQLRTALTLVGLELEPQEYELLFDGFRAGDGAAFRYRDFCAEVSGEAVDVCVHGCARGLTSSRSKAELDQKARSALEDLEGQLRRRAQVRRVELRSAFESFSRARPGHVTRAQFARIMAMHGFRLTEEQISVICRAYCDTQDQQELNYLLFCASMEQPRSRPEAGGGA
>AleTarCCMP1771119835_none_TGME49_315780
XIPEDDFESEIDEEDIPEDDFESEIDEEDIPEDDFESESAEGEESEEAEVERFEPRRDLEKDPAPAGEGDASATQDPEEQAREEGEDEEENLAEGSIAAEGSIAADMTRAGQSALQGILAAARSPTHGSSPSGQRLEDSYVEQDLASPDGXTASGTQVGESPGGGGGMDADTDDPAPSRAAAEPGSERAETGEDFDEPSDTPRGDVSSLQQQADLPAREESQEESFEPPCDTPRGGTPEREELSEERPGELALSRALPGELEEESDADEQDLLELPLELQHAETAHTEVLAKDHLPSQEEAVPLDPSAAHERSPSHATEGEVGSQDVSAEETLQAADSEPPVDEVPGPSVTAEAPSPQQDTGAVAAQSVADAAGAVQERLAGNADSAADGIAEVAADGLGDAAPPDALPGGEAHVASESELGVAPEEAASDRSLAQQSPSGEGIEAAPDVTVSAQRRVSWDTQPTVSESANLDIAASEVCEAAQDEGPSVAEHARCQDAAPMEPEDAAPVEPEVPLTWEDVCTPSRQKLAQKLKDFEGCVPKEAMQEEWRKGWQSKSKRVKNRDKDKFLSMMKDRGGGSVTLAWRRYFDSDGDGELDFTEFCNAIMDLGYTGDVLRLWHDLLPDGLSSLQLETLDPEGAEILDFFGNWCHEKFGGPTEVFRAIDADGSDSLTADEFAEGLAEFGFYEVPGIPLTIRTEEAVIDKLFSILDVTGNGCVMAENVLFLEQDPQKKARVKREIDKIRKYGAEKSEPPLPRDAQKFLHKVGMQNTALGGRH
>AleTarCCMP1771119920_none_TGME49_315780
XPFRLQPAGRGAAGMPSDEGDELESEIDEEDIPEDDFESESAEGEESEEAEVERFEPRRDLEKDPAPAGEGDASATQDPEEQAREEGEDEEENLAEGSIAAEGSIAADMTRAGQSALQGILAAARSPTHGSSPSGQRLEDSYVEQDLASPDGTASGTQVGESPGGGGGMDADTDDPAPSRAAAEPGSERAETGEDFDEPSDTPRGDVSSLQQQADLPAREESQEESFEPPCDTPRGGTPEREELSEERPGELALSRALPGELEEESDADEQDLLELPLELQHAETAHTEVLAKDHLPSQEEAVPLDPSAAHERSPSHATEGEVGSQDVSAEETLQAADSEPPVDEVPGPSVTAEAPSPQQDTGAVAAQSVADAAGAVQERLAGNADSAADGIAEVAADGLGDAAPPDALPGGEAHVASESELGVAPEEAASDRSLAQQSPSGEGIEAAPDVTVSAQRRVSWDTQPTVSESANLDIAASEVCEAAQDEGPSVAEHARCQDAAPMEPEDAAPVEPEVPLTWEDVCTPSRQKLAQKLKDFEGCVPKEAMQEEWRKGWQSKSKRVKNRDKDKFLSMMKDRGGGSVTLAWRRYFDSDGDGELDFTEFCNAIMDLGYTGDVLRLWHDLLPDGLSSLQLETLDPEGAEILDFFGNWCHEKFGGPTEVFRAIDADGSDSLTADEFAEGLAEFGFYEVPGIPLTIRTEEAVIDKLFSILDVTGNGCVMAENVLFLEQDPQKKARVKREIDKIRKYGAEKSEPPLPRDAQKFLHKVGMQNTALGGRH
>AleTarCCMP1771124788_rbh_TGME49_315780
MMFALRASQRSAAPLWLSAHSFGPKPCAVMLHRAFASGAKDPPRVTDASRQPNVSKMPTRRPSSGGADPLFVPEVTQAQKQAAAVLKSADEAAAAAKKAAAEAGALATALKRVADEYALAKKKADEAAVAAHLAADRAVAAKRKADEEAVEVLKKAADEEKAFLKRAFQHFDTGKSGTITSQQLQAILTTLKLPANSGDVDDLMQIMDLKGWLNLMPIEMKEALRTHPSAQEWGNRS
>AleTarCCMP1771167677_none_TGME49_315780
MNADAPNDRFEGRRSFARLQRELVEANKAVDDAKFLGARGIEGFKAYLTTRFGCIVAGWRQLDIDKNGRLTYYEFINACRRMGYAGNLKKLWAELDANCNGSISLMEIDPEVGHYVGTFKLALIRRYGDILTAWQKGIDLNKTGRIEQKEIDGCCEHLGLQLDPKKLFSMLAVGPTSLGMTLQDFDPEAYNRWQSGDLKGLASSQADTEFLDDLDKSGGLPDDVMRTTVEGGAKKFRAESVARDRAEMMTEKESDAKLRLGLHTAAGFKQALVVRCGSLHSAWREALDLDGNGRIAFREFSNALHRLGFHGNIKGLWAELDTQKKGQLVFADLDPETDAQVKDFKTKLAETYGNVLLGWLKGLDTKSSGMVNEKQFIKECSNLGVSGDLEHLFRVLQPDIHRNFLTVKDFDTRAYLALSRGDFRMISEPEETQKSGDKPSTELTFFERQYSCFNYQLQRAWQAAKREEFAKSCRVAVPAHLVDTTEGFELLCKRTYGSLIGAWRFCLDADGNGKLTFGEFCKALRRLGFSGDFQALFKKYLKDGKXVADIEIITSFLDMFGKEYGELERGWRLGFKKDPHDSIDIEGLREACQALGYPHDVGKLFRCLQPMPGRQLITIWDLDPNCTRKRQRGDPAFICQPKAAESKPGQRTHFTKGEETSKTLRTETAMSSAIEAQIPNLEILRRSLRLKYGSTVVAWRLALDPDSVGTTAFGRFNLILDECAFKGNRKAIWQELLQKQPEKRSHITFQDIDEEAQALIRDARELLLGRFSSICDAWRQAIDPESIGRIGEEEFLRSWEALGFQHRWSARKLFQMLLARRYQRVMIQDDLLSLLIGVSPPERAAIWGGTSPAVRRSALARGASAERSSKESADKSDATSPRSATPLSSRSPSRARTPSSPSRSPSPSPTRTLNLSGSPDLKGRDMSPTRSDFDPSLSLTLPWSPKASRKYDLKFPAKDVIKTNQKHHEQDVIVTNLANFKKMLKTKYGSIFSAWNHVLDVDHNGVVTLRDFADACRSLGVKATQKIWLELDVELKGQVSLKDLDFQTWEGISALDQLLKEKYPSTKAGWKELFDADNRLSCDQVKFEAGCQKLGLEYDAATLFKLLRPEPGRPALFYEDIWVDTKVSKNSKPSSPKG
>AmoSpeAT52003059_none_TGME49_315780
MNLGVKHEIVTPHPANQRNRHHHEKARQEREWQHERDHAVFGVDAVSPRTEDGKERPKPSPAPSLSPSPRPMPREPPNGGSPCLHGTSSPGGERSRSPRSGTPSNMRPRSGSPTSDMLGKRAGAEDFFSSDRTIQSAATAASGRGESGASSSSPAQEQPASSSSAATSSTARSGAGVAAPQEPAEPASNYYASPRTVPHHWGRNSPPRGKVALVPRVPSVLFEFGSKPEKDNPEGKIFDANKTRSAGAQSPRETGQTGSACMTVPLPIPHGGGQAHVPEVQGMAACLQSSRVMPFPLSPALPNKSPDEVGATEVAPAGAAAGASSPLSGTGTSGPSSLHQHGQGARVLISANTTGESFRSRTKTDAGATSTQRRSSPNSAGGTASRSHSPRSAPAFERIEEYFKTVVGDYGTSAYGKPTSSYTGHQHKHNKDHRSGSDADVEFPRARSDCFRLEPMLNANDAAAPPTGQLMSTSAANKFKSVVVTTGLAAPGPGGGVEAPSGADPSQPLLPATTSGRLFGNQQMTSRRHHVSGHHNGAPSSHGSSAGNSTTSKLNLQSLSPSRSVPVKAVKLACITGISNVNDKRTPTTNLPPQDNDSRFVREKWQLPPRRSLEPHQIAHRFESALAAENASLELFRHQEAKKLKAEREREAKKQKDRVNAKVSFQRVLEQREREDEKQRLAFEKQRLEKKELLARANSEVEQEMLHAGDHLRGRRAGGMDPKKILEDALEFVDNECLVFDARSTGAVLPPKNKTKTNGTLAQSSREKTQPSGAVTSSIAEEGHGEHQGQAGMAASSEHDLQPSSKKMRPLNKSVSFAMEDVEEISRRGDLTTGEISSEDQDRLFIHHSEFGLDDGESTEQDLAVSSLAQEMFGASASNWQTVELDAKDRLFTVPNGFGPVPAFGGEFDDFFNGRASGRAFPDEFQFNDEFGFFPPPPGGDADGPPQQDENNSLDLDSSSSAGAVGTPLSSDRGRPGSRTDQRSGPRRSTQKETPQDTSNSSLSVVDRLVAKAYRKAQGLATPADKDKKANGLHVKGRLVEGLVEAGEVTRVQDHYVVFQQPSLRRAANHVAELQLHQRGSGGAPHVNDHNALQLAQPSSLQGNAKVAAGAAPPTFKNAATAELIHGPHEPTLKQRLNLTTNESFLGEIQRAPVNPYSSRSRTTWNRVEWPPMGHRGARGPALPPVFGRDPMFLHPCARDEASTLAHSREAVGFMDDIAVARRDTHVHPNNQLLHPARRAALMSAPQSVAHVTKYGSILPEFATGEQIRYMTKRPPYLRMSEMTAGGGGTTWSEDRIDRLSITWSPGDFPQIFYPGEESDENGEPHQTQQSVDEDVAGSLFDYDFVNNQAGVLFADACTTMAVSKFFNPTAAALKQTPGGGLKLSQKTIEEERAERTPPSRISQLHFYPEESDAEHFAEVDVEKTSDAQQVEAKQSSTCCVLQKNLHLFYHGEPDGREMNKTRSQHNRVHAEHSRASAGNTGLEAPANKISTNSVHFENSLLQSFLHPNHLTRNLPLKSFRNLKPEVVFDHYGLRPDLTLSAISEVAMTNRGARKLHLEHRRDATAAMKKVLHPFPVLRLSELKRRDEALRRRELNEFDLTKELLQNAGPDGGSIPMEAIPLGALVGATAHMREVERQRREEEEAEEEARRARAAKELGVEMDGLEMEGTKDLEEDADGAPGRTDDPIPNAFDAAAEDIAAKQAAYESFKEQARPTRKPLPTKHHPIVSLRPINPKRSHLWHTEPKRDNAKLADAYLPQQGTNPMQTTNSSWHSGGSWSSREGQHSPRIHLASPEMSIAQRSDRGFTPVAQDHDPSLRSLVDEDERSLASVPPFVFPPYADLSDDRRARVLALLQERKMRARARGILARQRAEGNLRELEALAAARRLSLLQGLGYFDSLSADDRAALFKQAQKQLSGEKMKMERDEKNKQTAGANKSKFKSPKERLKTYVKALQIAVQRDPEMVNYKAIDFGKEYFDSKSASDVWWLFPAHSAFAKKFNSHMDRLSNLFLRESAERGGSELFRVGAQRGAPGGAGSSTRSSPSGSGRASPAAAVHPTIYEHESTHGGGSSPSSSRHGGMLSPTARKTRAQLIEAVQNPNESFDLFKNRASCAELGQTISALIRELSTDDEIELIGPMTLAFPISQVAHKMRFLEKLQALAEHIRLRAKKQKIIDLRILSLLLKLCNTRLILHLDHLTAGTALMRKDAVKVPGEMLRRKATQLVAMALTQTQEQLLKAEQAEEEVLGAMEHWEKAAKAMGLTIPGGTPSMAQVVEEARAAAQLEQEDELGAPDPTLFGAFDEQMLLATPSPTKSKKEELLTGKSPAGRHAVSFIAKSARSGSFSELSRGGSMEFSRGGSIEFANVVEASSPSQTTGSTPKEVAFEDEGRAGSPAQHQGSTAPGSLPPLSSSSPRPAVSSSPKVVKQMKHAHTVQVLPNELRPGSKEQLKEERQQAALAGTSAAVAGAPHPKMRRAKTSVMPISTEEDVPPIDEEKYVRDAAIQNIRFGLEQVASPVTKHKVTPVVGAAAVALKTHEGAVATSSSPSAPTGASSPSVRAAALSRKSSFATGSGGQTSQQQTPSLAASSSPGGYNFKATALPRTKEGLQTKMSQLQQGEEQDTPLYHPVSFLIRKLGLECASSAMKTQDLEILCSDDPEQMGFLDKNPTGVSLTPYMLSLLTELNKEARKLKDMKALHAGGGKKIWKETSNIMADPQMQNFGIGDFRFTMEESSTNALANLSLEVQLKKDFLLADIMDKDWKVKVDEVFALLDTDYSGYVMRSDMQEWYSQALIKQQKEKNAYDGTVTISKQVQAIFDDIDSNGDGLISYDEWVLYFANLVKNGGISQTQLMMELDWFVKAGGHGTVGLFAKPN
>AmoSpeAT52006674_none_TGME49_315780
MLEAPGAPRRLSRRAQTEHLEAPPTLLTDRSQGLGGEHPHRSADQQGTTSTGSQNPPAGRELQTRRSFLRPNAQLSRQGTLEVSPESRRASVVDDGPDSRSAFGERESAGDAEGGISGRAGSPPARRTLRSTSRSRIWDDVQEGNNLLKTFLEPAGGKGAFSVGLAKASSHTQLEKIFHHGGSVLDNIHAVVNEVNQVNNENPHSVRAFVAKKKLLMWLFLEEPFLTPLSTAYSLLMILLVFCGFYTAVAPQAFNNFSGEFHPTPHFESRVYWFTFAVNLICTLETGVRFFVAPVKTNVFGCVLWLVKLCRYFPGWYLLRMALRNSMSALLIPVFFLTMMGVAGASLITTFDWIAAVNGDAPFTISSWMNAFHYIMVVTISIDVSPVYGTAAQSGPAQAITVLWMYLGVIFLSMPIAIVGTCFSQTWFDQDRIVLVEKVRSRMRQQGYTTDDLREVFDEVDEDLSGEIDFYEFKRMLEAFHFFAPIGKTRKLFNHFDSNGIRRDQRWEEFVCVIFPEITDIVDWDGDVRADVDGDALQAIAEEDSEDVSDSSSRPSSEFTSSRSGSASTGSGSGGFSRDNNSEEGSSKSRSRSEESAGAGKTKKGIKAKAGAHGGPARAAQKKPKKRSRSSSADGLPSGGDSDSSGPARLSIPGLISKGKVIKVASAAGAEEGANSGGAGAQQQLQIEQDTSKAEPEPEGEDAVVNVGANDARSASNINRDSGDKDEDIHGGSGEKDDNPNSGLHDNSAQLVDGPIGGSSPSEIPRPPPVPGLTATVVAAVVTLGPNDEELLGQNIVVDKGVLRRTRSTDHAGAGSLTLGSNNRRSGPGSSPPPKGSALAAMASGGRSPIPRRSVEREREQTPRVIAKAREDAEIAAHLTQSQAAVKARSPAGAATGLLKSIFSRSSAHKEPARPPELTTTSKLGVLTGKATSPVEGSLRQSGGMTNRSSQPGGDQVRDHSARSIHDDDHLHANAPMTHKRSGGGTASRPAAARTKSGKKSGKVKALTGGFGTPGAGGTSSQPMLGGPAAGASQSLGLGSGTNASGRFAGKNKTAGGGNGVGGSGQNIRGMGGGSGAGGNFGGGAGGSYNFSAGGSSSGMGMGAQDQSVQSVLLRVTGRVVNLENQLNAICDAQKHRTSIISSAEYYHGIGMIGGGGGGQGGGGGGGGQAGESSTWFRRMSKLELLTGTSAAATGSATLGGRRGSSANANRENGTASTSSSNFLSEIVVDPGGQRSGSKTSNRSNRGGNCRSANRAGNNYPNNAHDNDDEYDFLPGSAVGSVALGGTIVDSSGKTLSVGSAAGGSGGASERLRRRSSGGSKAKTDRADRERADHQHLHKKLRINTEFSVEENASREHSVALSQSVAQTPSVVSEGAAPRADVDVAPGVAEIPPEEAVPEPETSPEQ
>AmoSpeAT52014487_none_TGME49_315780
MSKRRGRGFVREDLDVIGYLRDRRDAIQNGIRSEEQVELFSVDDEGRRYKILVPEARSYIRRLEREHEERLRALGAEAEKEKQVVRALELLHGSRDESLRRVAGWSFRGNWKGVHAVNSLRQAAGGFMIRRQDNDDDEAADLEDKTHLSGVTVRELGLLGNFDYLAKLGGNALDAEHNRLLDADKLAEGYYAMGAGGLMSGLPENLAELEERARSGGVAIQVSQEFLGSSKINGQHLAEWASLARGVANSGSETESSSTSGDEEGDGARSDSSDGLPDYRSLLERSPSAVALEQKRQRRIEMGEEEADGIDPIKAPPKIAGKKGRKSGSPRGGDSSTKKNKKDKDSGGDDGKASKSKSDGATSSKSKKPKAGKRISFAGVDDGEDGVGGRRETLEDMIEREMKESQARFMKQTGRVQEPTEEEKEKEKQKAERRAAREEKAAAAAAGDNAEAKPEDQQMRELPDSTLLEPELVRSDYVVGVFQDPLRVTSHEPVTRWQRVSLAAETQPSYNAYLQIWDKLQSLFNGFQLNLIADFFITNYISQLDTLQRQGATDSAERLSYAWMDLSTLATWIPLYLRVLYPKADLLSPNQSFRLDMYNDVLRIVFCETPSQVRACIRRVPFELACVILEVSRLYWMQYAENCGFDAAETGELNEIFHSFDMDDMESGGLRAERIFDVLEQAGFVLVEEERALLGMLYRQCDQDGNGYIDFNELLYILRRFQDKRLATQMVQCASHMKHLPSVFLEEYQYLLEMDAEPKATDHDIVQMYNLFDLRMIFTSFDFDNMRKIVQRFELSRLELGLPVDFNREQACRLAARVHDEHDELVLEWARYLASKPPVLVERGLEDVPIPQEIRPTTLKEHVDEWSARQLTDEARFRKYIATSAWVHDARKIIGALMKSVRKRNWLAARMKGKQIKREQEKLEREAEKEKVVKKGKALLSKGMMAAKLMKKN
>AmpCarCCMP1314011880_none_TGME49_315780
NEELDTEELGRDHLEESPMEADAEDKYLVFHHLEAAVHADADEDVDVELTMKIFMKQVRARAAEQQPXLVTLLDEALESEAEADADEDQSKAKHATKSPSHSPEEEESATAPKSTSDAASEQKQGELSQREEPQEQPANEELEMVFDSATAHXSEDASXSGVEEHPVREARVADAGAPAVSSXAEGXQVGEPXPTTEQQPNDKPVVAMTHGPGACVAEQQPQSVDDEDVDGEHMNLCAQVLRKPPPQHPPFRGPSVESRKCSAKGRVINVRNEAIEARLAAMWRASQVRQGDSNDGSSLCSDDMVPVSTDVLELQETFGKRASSASDSALLVKVSHWSLDDSEAASAEIDDSLAAMAQDDQRALGEAGAAKSRDGSRGSNRPNTQGSSGSRRRRFASEPDLTPLKQEREVKFAAAAGMQRHTIASGRGKRPKLGTEAVADQAAGRLQGLMHLAKPGEHLAQAAAQGPRVSVKPGRTPKEKKAGLAGDLERMLNQVQASDSSLQDLESATNLVQQAMRKTDDIRRMKKDPREVAEQIRRERAEQAAKMQRASKTVLDRRRSSVAIPVQREETVQQTTSDRREEFEGGFGSKDESLMEVRRTNRRAITLSQASSFVGKMKALGDGNIGVAWRRHFDSDGDGELSFAEFCSGLARVNHTGDVVELWQQFAGNAGHMSLQALDPISAMILEKFAKWCADFLGGPIEVFRAIDTDGSDSLTPDEFAEGLRELGFFEPENLESMPESLHSEELVLENLYPLMDQNGRGNIQAEQLLFLEKDVEKKEELQKTLARQRQYGYEAALEQTTSEAQHMLEEHARNAHWDVPNDSSREEPRPKRGRVLAPFSESKPLHTPFFTKLFVAENAAKQKRAKEQLQVVKRRPAVRKDSQAASLSGSDPLQTSPVSDELTSLVEHSSEGQPVEEQTRTGTPVDVEDPHYSVHETDRHKKVRHLLKRQGAPHGC
>AmpCarCCMP1314028104_none_TGME49_315780
XDILHFEGDVPQLVVCVVYLGKMAESSSPMRPAGTMMPLLSMPFSPSSDLMASSLLPRARAPIAQSFGLAEHMMLGDRTEPILYVWSLEKFLQRLQEMREVYTEGIEIDDGFESVRQRFKQKPHTNPWREMRFKDVRVMAEAGWEASSASTQPGRITPKHSPLAHSKAAALASPDPSQQSNEADMSLSFGMYAMTSGMTSVPSSAVPLASAGEVPNFGGVMDLRQSGSSMPGSGDTPYVVQLSENSAAVAAAAVSAAATTGGRLVTTSQCLGRQQTLAEVARSCAAPSASTAAMRVHQSVSSATVLSARETTGSVDDTTSNATTPANPANSPVLEARPPDIEKLRMELLACRAETGRFTAERDRFAKLLDRLEGLLTHLSSEQQSERATGAESARRPRPSTARPDVYQDPTAEAQHRSEPVESARPRMSSYRSWLRQQPHSHYAPTAAAMLHADGSATTPQPPPFQLIPTRRTVSPPQTVVKDDSMPSTYRRQPATTAWAPQSSSVPAVHCVKPPAVVNMPRVPGAPSSATVPSGRRMAMPRRVLMRSLSNPLEPVATSPGPPSPSPGGPASIAACASVPTLPTSHEIADMLFNQFDGNKDGVLTRSEFQAGMADSIFNQLDRNKDGVLTRSEFRAGMVGAQSQPSLFTPLVTPLGGTPRASSPPREPIVGRMPVHNATIPVACDTASGTPVAVPTMV
>AmpCarCCMP1314043289_none_TGME49_315780
XGASDSEENSNPEQVQQESGEDEDDDFMVAWNTCSNGNVKDDDFMAAWNEGLSEGEEECEQEEEDEEFSEEQEESEERSDEQEESEELSDEQDLEQDEETSEEASTSISESTGGSTSAGGIEESSDSAREDTSDSAREEISDSVPEGSSAGVHEEMDADDDGVASSPKNVVPLALPGSRDQTTDVGKDRSSKGTTSNTTSEMESDNGVDVIDVSPVSEELSLRLPSLLESGHASPNRVRPGESRASSGGHTWSSPGPTPVATGAAHRLVASTRPCSSKEKGGLGKRMRLSREKPPRHLNPLDPHVYWDRHALDYAVKINEACPFLGWSSAVAYSSPSTTGMSGLLRKGAEPAKLGKVAGERRAPSSAMEEDLLALEMGLTKGTKERIEKAWVAHNQVLADTITRQKDLLRFRGIGTTPSTQELTTRPPGSAPALFAKSHGQELIEKAALVLEKRFGSGKDQTLRPKSASTPNLQADRQFWQENASFGAGVRDKVEAATVEFQEDFEATASTLPQGATGSAAPRAFRSSLKQRTEDPDERPKRRGGSLARSCVNEDMHSKNRASVIAGFRGSVPRSASGGSRPGSPTMNSRAARKQRRSTMVSSQKPPPVDHNKIGRVFWQLEHQNEVAEELIVKALEMLGFRRVEEHTDWIHDIMDSYFDSARGLGRKELHLFAEQYSVKNWNLLNAIYAELPRGATGLLEQEGLEVFLQRRGITPLPWVLKELLSEFVADPCLRGLNLREFALLDVTLEDRCGFTEQEAQTLKEVFQRHDPVSTGEIPLSTLRAAIAYIGYPRNRVVETRIAEATVEDGFCVEMLTQNDFFKLIRLVRETFVDVLRHELLKRGDGEVVRIQDMPQILWHLGYHTAAPRTCHQAAAALNFAEARQVTLVQIYCVAERLQSTRGLSDKEMEEAPEAFRKFGLMRKGLMCVLEARLALWWLGYPLTTHAVRKLIVEFDEDLDDCIDIREFIRCIGRCHDIEVERIRKLFSDSSIDPLQALSSDDEDDYNEDEESERTSVSQVECASLPRRVLLDSGHEACEEMDRFLADEIGKHGESDWSSWELVEMASEYRLHSKERLRRQHLFSNFEVENLFGAFRKHDPAELGYLDGERLADLISSLYPSSTTNPQVHAQARELLRGADSNTDAKLEFDEFLWLMRQTYDKLARDEYWRELQVIREASFARDEVNEYRALFRKSCLGELLPRVPSDAVSDLVMDVCTERGQESRLYQLLHDLGQNDDGGAFDFPDFLFLXVEVGDRDSSSLADAWRAETEEVHVAITADGLTTACLVLFRGVVTEDVELKNRQLRQLRDMVKX
>AmpCarCCMP1314052912_none_TGME49_315780
XPTTEQQPNDKPVVAMTMDQAHVLLAEQQPQLVTLLDEALESEAEADADEDQSKAKHATKSPSHSPEEEESATAPKSTSDAASEQKQGELSQREEPQEQPANEELEMVFDSATAHESEDASRSGVEEHPVREARVADAGAPAVSSDAEGMQVGEPRPTTEQQPNDKPVVAMTHGPGACVAEQQPQSVDDEDVDGEHMNLCAQVLRKPPPQHPPFRGPSVESRKCSAKGRVINVRNEAIEARLAAMWRASQVRQGDSNDGSSLCSDDMVPVSTDVLELQETFGKRASSASDSALLVKVSHWSLDDSEAASAEIDDSLAAMAQDDQRALGEAGAAKSRDGSRGSNRPNTQGSSGSRRRRFASEPDLTPLKQEREVKFAAAAGMQRHTIASGRGKRPKLGTEAVADQAAGRLQGLMHLAKPGEHLAQAAAQGPRVSVKPGRTPKEKKAGLAGDLERMLNQVQASDSSLQDLESATNLVQQAMRKTDDIRRMKKDPREVAEQIRRERAEQAAKMQRASKTVLDRRRSSVAIPVQREETVQQTTSDRREEFEGGFGSKDESLMEVRRTNRRAITLSQASSFVGKMKALGDGNIGVAWRRHFDSDGDGELSFAEFCSGLARVNHTGDVVELWQQFAGNAGHMSLQALDPISAMILEKFAKWCADFLGGPIEVFRAIDTDGSDSLTPDEFAEGLRELGFFEPENLESMPESLHSEELVLENLYPLMDQNGRGNIQAEQLLFLEKDVEKKEELQKTLARQRQYGYEAALEQTTSEAQHMLEEHARNAHWDVPNDSSREEPRPKRGRVLAPFSESKPLHTPFFTKLFVAENAAKQKRAKEQLQVVKRRPAVRKDSQAASLSGSDPLQTSPVSDELTSLVEHSSEGQPVEEQTRTGTPVDVEDPHYSVHETDRHKKVRHLLKRQGAPHGC
>AmpCarCCMP1314062236_none_TGME49_315780
XSDSEENSNPEQVQQESGEDEDDDFMVAWNTCSNGNVKDDDFMAAWNEGLSEGEEECEQEEEDEEFSEEQEESEERSDEQEESEELSDEQDLEQDEETSEEASTSISESTGGSTSAGGIEESSDSAREDTSDSAREEISDSVPEGSSAGVHEEMDADDDGVASSPKNVVPLALPGSRDQTTDVGKDRSSKGTTSNTTSEMESDNGVDVIDVSPVSEELSLRLPSLLESGHASPNRVRPGESRASSGGHTWSSPGPTPVATGAAHRLVASTRPCSSKEKGGLGKRMRLSREKPPRHLNPLDPHVYWDRHALDYAVKINEACPFLGWSSAVAYSSPSTTGMSGLLRKGAEPAKLGKVAGERRAPSSAMEEDLLALEMGLTKGTKERIEKAWVAHNQVLADTITRQKDLLRFRGIGTTPSTQELTTRPPGSAPALFAKSHGQELIEKAALVLEKRFGSGKDQTLRPKSASTPNLQPIGSSGKKTPASEPVSGTRSRRATVEFQEDFEATASTLPQGATGSAAPRAFRSSLKQRTEDPDERPKRRGGSLARSCVNEDMHSKNRASVIAGFRGSVPRSASGGSRPGSPTMNSRAARKQRRSTMVSSQKPPPVDHNKIGRVFWQLEHQNEVAEELIVKALEMLGFRRVEEHTDWIHDIMDSYFDSARGLGRKELHLFAEQYSVKNWNLLNAIYAELPRGATGLLEQEGLEVFLQRRGITPLPWVLKELLSEFVADPCLRGLNLREFALLDVTLEDRCGFTEQEAQTLKEVFQRHDPVSTGEIPLSTLRAAIAYIGYPRNRVVETRIAEATVEDGFCVEMLTQNDFFKLIRLVRETFVDVLRHELLKRGDGEVVRIQDMPQILWHLGYHTAAPRTCHQAAAALNFAEARQVTLVQIYCVAERLQSTRGLSDKEMEEAPEAFRKFGLMRKGLMCVLEARLALWWLGYPLTTHAVRKLIVEFDEDLDDCIDIREFIRCIGRCHDIEVERIRKLFSDSSIDPLQALSSDDEDDYNEDEESERTSVSQVECASLPRRVLLDSGHEACEEMDRFLADEIGKHGESDWSSWELVEMASEYRLHSKERLRRQHLFSNFEVENLFGAFRKHDPAELGYLDGERLADLISSLYPSSTTNPQVHAQARELLRGADSNTDAKLEFDEFLWLMRQTYDKLARDEYWRELQVIREASFARDEVNEYRALFRKSCLGELLPRVPSDAVSDLVMDVCTERGQESRLYQLLHDLGQNDDGGAFDFPDFLFLXVEVGDRDSSSLADAWRAETEEVHVAITADGLTTACLVLFRGVVTEDVELKNRQLRQLRDMVKDHTNLWFHPHG
>AmpCarCCMP1314075482_none_TGME49_315780
ETGGHFKEVYPYLQQLSTRAPENIVQELLRSLKSLQPLIEEANLLTGEVFQEDILRFEMHALTDILHFEGDVPQLVVCVVYLGKMAESSSPMRPAGTMMPLLSMPFSPSSDLMASSLLPRARAPIAQSFGLAEHMMLGDRTEPILYVWSLEKFLQRLQEMREVYTEGIEIDDGFESVRQRFKQKPHTNPWREMRFKDVRVMAEAGWEASSASTQPGRITPKHSPLAHSKAAALASPDPSQQSNEADMSLSFGMYAMTSGMTSVPSSAVPLASAGEVPNFGGVMDLRQSGSSMPGSGDTPYVVQLSENSAAVAAAAVSAAATTEVGYHQPMPWATADPGGGSAKLAAPSASTAAMRVHQSVSSATVLSARETTGSVDDTTSNATTPANPANSPVLEARPPDIEKLRMELLACRAETGRFTAERDRFAKLLDRLEGLLTHLSSEQQSERATGAESARRPRPSTARPDVYQDPTAEAQHRSEPVESARPRMSSYRSWLRQQPHSHYAPTAAAMLHADGSATTPQPPPFQLIPTRRTVSPPQTVVKDDSMPSTYRRQPATTAWAPQSSSVPAVHCVKPPAVVNMPRVPGAPSSATVPSGRRMAMPRRVLMRSLSNPLEPVATSPGPPPPHSSCVGAPVSPGFLSRGYLPTPRLSSRSPSPSPGGPASIAACASVPTLPTSHEIADMLFNQFDGNKDGVLTRSEFQAGMADSIFNQLDRNKDGVLTRSEFRAGMVGAQSQPSLFTPLVTPLGGTPRASSPPREPIVGRMPVHNATIPVACDTASGTPVAVPTMVTX
>AmpMasCS259020912_none_TGME49_315780
XLQVMLNVQQNRLSLLTPAQRDIFEAAQRAHHYEEDSDDDENEMQKELSMFAMKSKQGGGEDEFVQRAAEAMARGADHIKGDKQAYKIRDQALLMHLLQERGHGSALRGWRLELDPAGNLQCSFTDFCKAAARLKYTGDVVALFGGDGDNSTLALSELSIRLGTLMDKFKAWLRDHFRAGTPRKTMRLGASAYKKLFDACDVRKEGKVYRSVFVATCQSRQCPIGRDELNEVFDLCDYLDRQWVSAEDMIVIEPDKQVRELAMFVRKIGNRSDVQDSLSKDYLEHLAQVKKAAASTKAGKKGKQKRGGTPQESGKDKPDAKESKPRPWRRHSFERHHLQYENLPHVLCHRRRERQAEREERQKVAREAFFEHAVSLYGNEVRMMRRGLDPHCTYYIDWVRLRHYCRKHNLELNTQDLWRALDQDCDGKVTFWEFVGPVAVALAKLHTWATDRFGSATRLWDCKEAAQLRRKTREEKSWPSEKTMQVAKFMELLRSLGWPAAGEPNMTSMLRSSLDACDSGLISRQDMQWLDGWDPPKWLLAEADPQAWRSVKEMLLKEHNHLLRAWRILDEGDTNCLSWTRFHDFLNEAGFKGDIAGAWCAADEDRSGTISIEEFDPNSAKMLLSFKEWSDMHFGSVWHCFKALDADKSGTVRYMELRRALEKYHWPGNARVLFNCLDVRGHGKVLDYEEMTFLDNWSISKKSDKQKSGASDPSKPPTSAPSSPVASQGGRRSSAGRESQSAQQAEGEETTGVATPKKQLEVVLPEKDDNSSLGNADSSNHSSIDEKAAPAGLTRSVTAPATRPSVTWEGLPMSIGRGSVRFSIDDGGALNERLSATAPPKIILGHADDSSSATEDAPGSPLPPPPPCARAVTEPALDTGTMSCSLEVTLRPQQLSSAQSESKAARPASALAGGAPGAKRRSSSSSTSSGGATASQPQSSLPAAAGAAAAGSGTGAGAARPPDYALGGLRPRSAAKASPLMQSLTSEEAILIPHRRATHLQRISSAPALSKVEPKDYPALPGGMAPKPLETLPSTPSTTNRPNTAPTAASRGLTPQALHAGMAKRPKTPKSPYQATPQELLGIKKQPRALRAKMFEMENFSPELLQDLLKAFTGGSETHLFGIRSDQLKIAAGAFEEKA
>AmpMasCS259021708_none_TGME49_315780
MHQTQNAWADDDNFDEQENAKAEMLGRLRALLKFAANRSESGGGSRTGQDADARKNELTQMVRWKQLFLKFDAHHTGGLSWKQMGQLIRVSLRLSERVLPEQDLSVVLHALDSDEDGFITFVDFASFLTGGQRGEKMDKNATKTVGRAVRLAMRRKHLTLARIRNLDPPMDDSGHAGVNELKDFFRHDLGITKKECSDRSIMSAYRMLMNTETVNLTKEELFDFVSDVWQEGEGLSNLDNDTAAVEGSRGVKGLVATMSEIRKQCRPQSSQSRGMETIAFRGLGRSKPPADRLSSTSGAVTPMSAPSRPQSQQSNRPTRSDSPAGSQSRANVMLAGLASAEGLGEQNGSVTGLEQFQAWGFESLASPVSAAAPQRVKTIGAWQSQLEGASAPRASVSASGFARRSTAVRPLAGQTGESLAASVEKASESPASIHPSDGFASEAGAAPPPAARTRLSIQHMPSSSPNAASSGIPLLADAALFNQFGGASQQAEVRMGSRTKRATLDAADALPGSPAGSVAPERRSTRAPRASVTFGMQGAPTDAALPRNGISSSQPGLPRPMSGVRPQIAPLGPAADERLPSRTGRVSKGELEIGAAPQQANTGTDDSGAVNPARQLDQAERGPGPKAAKSNNASVNGKYLWMLGADSLNRVEHKLFEAGVDVRGGFYRPGLIVQAGDAFDAX
>AmpMasCS259024200_none_TGME49_315780
MAAAVTALQYSRSQRQGSQAAVDDALRNISHTHRREHHHRRGSAELSSSDSLSPKSVQKAHLQDLRSLAAQRFQHAASKILASVRSTNFASTEEANEEKEQEEEPAADPSRSTSSKKHPLDGSESSAARTDRTERSLTKEKSKTSRSLRTASADSKKEDSVKEMPHATTPGSNQLHPNIFSSTSSRTLNGHLFKSIESNHSAGASLARPQSNRSVGKASAGNESGGDRSSGLDSERAAMDIRQLLEEHNTELGHVKSLFPMGLSATMPSRSEVRPQGFRGVVTSILGAPSWDLIMGLVIVLNLAVISWEQTYRLDDRDGGNFDVLEHIFLTIYVVEVVGRFYVWGWDCMRSTFVAFDVFIVVVGVCTTWIIKPIFGDVEELGPLFILRIARLLRLVRALRVMIIFRELWMLVRGLMSALRTMLYTVLLLCVMLYAFASVALELLARHHLVVGEDPDAVFKEVVETNFSDLPTAMLTLMQFVTFDNIVYIYTPLVKRDWKLLGFFVCVIMVVGIVLMNLVTAVIVNSALEQAVQDKDLTRSMEEDRRKKLVKEMRKIFLHLDEDGSGLLSRTEIQAISSSDREILHKLMGMNDPVEIFDALDVNGDEEIGIEEFVDGIWHVVVSNTPIHVKRMEKQLDLLRAQMNNAQELQLEFQNKIDSKLDKVMCSVGKTLSQADPQRRVTVTSNNSASVALSAATSSQQGQAQAGEAGASAEARLGKERSRSGKSWTALAEGGNSDLSGDESSPMNGADAMPAWACELVAELHEACRAAREVCWKDRMKAVGGTRQYKSSYGSIRDVDELNVRRATMPSRSGLAKRNRSGDGDLGNKRNPSSEGVQGGSMQSGEISNKDKSMTNSSKSGEIGRRSVDGSLASGGPSPESSASSAESELLARMAARGRTSKSNGSGERRAGAAGASVGASDADSEQLPMRHYDKNSSPAAYAGAAARNCTASPQSSGSAALTPDFGLTRASSEGSGGGLAAANGENPSPHSTSRPSRGXGARSGRLLHGISEVPVPSPLALDEQDSSNIGGASTSAKKGQKVNCCRPPGGDGFSSSGSVSAEESTRGERIGSRSRQHQDELERIRVNLX
>AmpMasCS259025834_none_TGME49_315780
XPPQSLGLMWQLVDKDSDGAITYPEWARYFVAAVTQPALPQQPLSSSSALPLATAAGTTGASLLPPAVPSQPGSCGGNMRGIMTDEYFNILVGRLLAKLRASNVTTVQDVVRRFDRNRDGRLSRRELEGALDIEAPNLSRAERAEMASRFDADGDGIVTTQELEAAFTRAAAVHSQAQQRADAMFGKLREAVARSPYPPQQVFQQVCRNQMTMSKQEFDEMVRRFDPSVDASTLALMWQLVDKDNDGSLVYAEWSRHFTSGAPGALAGGTPPTLPPSLPGASAQCAVQVGQQGLAGGAATATSMRGMMTDEYFNILVGRLLTXEIEQHHNVQDVVRRFDRNRDGRLSRREFEGALDIEAPNLSRAERAEMASRFDADGDGIITAQELEAAFTRAADIHSQAQQRVQVVFGRIRDAVARSPYPAQQVFQQVCKNRMTMSRPEFDELVRGFDPAVDAGSLALMWQLVDKDNDGSLVYTEWARHFVSTSAPGAPLGQTTAAQLPQQQAQQPMQSQLPLPSTQLQQPVPQQPALAQQPLQQQQQQAQQLAQQPMACQSQQPAFAQQPMQQQQQPLRPGLPGQPLQPQQAQQSQPSLAAVQQQQQQQQPQQGYLSQPSQLQQQPQQQGLSQQPQLQQPQLPQQTAQPQLQQFPQQPQQACASLQPAAQAQPLQQTPQSLPLQQQQPQPSHLQQPQQQPLPQQQSFPQQQALPQQQSLPQQQQALPQQQQLQNQQSQPQQQPLHQQQPLPQQQPLPQQXPLPQQQPXPPQXQLXQQXPLQXXXXXQQXXQXQXXLPQQQPLQQQQQLPQQPLQQQQQLPQQHQQQPQSLQPATSNPLQHQRPSPLDQSFSSTQMVSHPPSPTPDPDAKLKMELGRIGRVLENKGRQPDQYFRSLDMDRDGSLSISEFTTGLMHLGIGMDAADLRGLFHRISNGMDRINVGQLIEAVKLRQLQTVLPAAGVVPAQQQPPQQQQLQPQPQQPQQQQQPLQQPHQQQPQGMLQSSPGFTPAEMQTRLQTAVSKVAQSSSAAEALFASACRSGKSTMTWQDFQQLAAVHTPEIPQNLLSQLWGAVAGDATAESISFTQFCTKLCPIALEPAAPGRMAPKQLSMFLHRIALRVCGQPDGVRRSFSHFVPPGASGLSLDDFLRACLQSRLGLSRLEVEKVFSQMSQPRLGGGPREVTLAALEAALNSSFKVEPPDAKAAKQTMVGLNDRARQAGSSLEVVFHAYGQEALDVMEFRRVLGRYAALSEEEQALVLSFAEKQGDGKVLXEAISSMGRSCELTNGVACREDELADGQGGSAYSAMWGVLTVVMILVLAARLELKKVQQYDX
>AmpMasCS259035756_none_TGME49_315780
XLQVMLNVQQNRLSLLTPAQRDIFEAAQRAHHYEEDSDDDENEMQKELSMFAMKSKQGGGEDEFVQRAAEAMARGADHIKGDKQAYKIRDQALLMHLLQERGHGSALRGWRLELDPAGNLQCSFTDFCKAAARLKYTGDVVALFGGDGDNSTLALSELSIRLGTLMDKFKAWLRDHFRAGTPRKTMRLGASAYKKLFDACDVRKEGKVYRSVFVATCQSRQCPIGRDELNEVFDLCDYLDRQWVSAEDMIVIEPDKQVRELAMFVRKIGNRSDVQDSLSKDYLEHLAQVKKAAASTKAGKKGKQKRGGTPQESGKDKPDAKESKPRPWRRHSFERHHLQYENLPHVLCHRRRERQAEREERQKVAREAFFEHAVSLYGNEVRMMRRGLDPHCTYYIDWVRLRHYCRKHNLELNTQDLWRALDQDCDGKVTFWEFVGPVAVALAKLHTWATDRFGSATRLWDCKEAAQLRRKTREEKSWPSEKTMQVAKFMELLRSLGWPAAGEPNMTSMLRSSLDACDSGLISRQDMQWLDGWDPPKWLLAEADPQAWRSVKEMLLKEHNHLLRAWRILDEGDTNCLSWTRFHDFLNEAGFKGDIAGAWCAADEDRSGTISIEEFDPNSAKMLLSFKEWSDMHFGSVWHCFKALDADKSGTVRYMELRRALEKYHWPGNARVLFNCLDVRGHGKVLDYEEMTFLDNWSISKKSDKQKSGASDPSKPPTSAPSSPVASQGGRRSSAGRESQSAQQAEGEETTGVATPKXXKQLEVVLPEKDDNSSLGNADSSNHSSIDEKAAPAGLTRSVTAPATRPSVTWEGLPMSIGRGSVRFSIDDGGALNERLSATAPPKIILGHADDSSSATEDAPGSPLPPPPPCARAVTEPALDTGTMSCSLEVTLRPQQLSSAQSESKAARPASALAGGAPGAKRRSSSSSTSSGGATASQPQSSLPAAAGAAAAGSGTGAGAARPPDYALGGLRPRSAAKASPLMQSLTSEEAILIPHRRATHLQRISSAPALSKVEPKDYPALPGGMAPKPLETLPSTPSTTNRPNTAPTAASRGLTPQALHAGMAKRPKTPKSPYQATPQELLGIKKQPRALRAKMFEMENFSPELLQDLLKAFTGGSETHLFGIRSDQLKIAAGAFEEKA
>AzaSpi3D9002818_none_TGME49_315780
XDEAPQPADAEQPPLEADAVPSSPESPTPGLCEEKRISPGGLLEVPEEEESSRGQETSMAEAADVAAVAQEAATAVAEEQPAEALEEAAAAVAAAAPQAELGGVAAEEEPVVAQEEAVQAQAEPVAVAAEDEPAAAQKEEAAAAQNEAAAAQEEPVAVAATEEPAAVEAEQVAVAAEEEPAAAQEEVAAGQEEPVAVAATEEPAEAQAELVVVAAEEEPAAAQEEVAAGQEEPVAVAAEEEPAGAQAELVAVAAEEEPAAAQAEPVANTAEEEPVAAQAEPVAVAAEEEPAAVQAEPAAVGAEEEPAAAQEDLPASVQEETCAVLEENPSVVAPADAQQVPAAAVAEEQPAAVVHEELASAEQPAVAAANGAEDAASLATSPEVLPEQTPQEPAPPRWEELMSPSRKKIDAIMETFEGREDPEGKKKLMKQRVEKRKQGSRIACSFLAMLRDIGKGSATLAWRRYFDSDGDNSLSFGEFCDALIELKWDGDVIALWQDLAGELASVLTLELVDPEGAATLDYFSKWCHACKGGPLEVFRALDDDESNSLSIPELSQGMVRLGFFETKNLPANIATEALVAKNLLPLLDAQGHGNITADMLVFLERDKEKRDRYRSDLGRLAQFGGIFAGPEELPKDANKMLHSLYMKNTSAGGKHWNMINSKLACAGIRVRGGHRTLRSAPSGPLAAAAAAAARGPAGARALKEGDGGGDGRGLRRVASAPSGGASAGAAGNALGGAPGGPALSASTPLPPSDSAPSLPPSASVPSLPRITAGARGGGVAEGAAADTGGSAEXVQEKAESGGEEEGAQPAEGLLPEPHAVFAIVGLQLQADVPVQGVLGPAVPAASAAGPQAXASILGVPTTSSPPAWSGTSFSTTRPSQLLSPAITDWAGGAPVRRHCHPSLSLX
>AzaSpi3D9005209_none_TGME49_315780
ASRPSTAQSRVSAATSSTSAQSRVSAASSSTAAKGPLAPLKKAERLSGECTCQPAREKYKKMEVKPGQILGVCTCAHRVNRNIYSREVMEALNYRGGAVWERYVKKAAEKEDADDGEAAPESKSLLDLLHKKPKEELRQVKKPLSKAEAKPAAEEGAKEALDVVPVMAIAPEEAMVPASASPAAPVEAAPATAEERRLKEIFDQVDLDGSGEINKRELIKTCRTKKDIAEFLGLPTSVRQEDGSRTAVEVFFQRMDRNNDRAVSWPEFRDFCMPQVRKARGEAAPAAPLALVATALTVMPVAKAASGALEPAAPXPSATEAVXTAPAVAPVPVVLAANAAPAALAASMAPAAPVLSAVPALSATKVEPAPPVEAPVPAVIAAEAAPAPLIAPVATAAPVMPVATASRVLEPGSPVPSATEVVPAAPTAAPVPASGPSEVLEGSVPKAQARLREALATAFSSGQLEDVLEDVLGHGMDRSGDVGAGASAGMAASLVSEVAPVAPVGVSGNSRALAPVLAPSAASLTEIDKEQVRERLRRKFADAYKSGRLDQAFEQLSEPADTVSTTPSAASPASPPAAPPAAAFPPAAPP
>AzaSpi3D9005758_none_TGME49_315780
RGSGSIVGLDDLLQALRAEHKHLREDQKQYFQEHAVSIEQMLMQHETSLQYLKDHTVNIEQMLVQHEANVEKQLQKQATPEGSRRSSDGSDPKDKEKRQEERLGQSLXNRLLAECPVGPGGDSLSHPGTSNILPAPTTRIPLPSNTPLPSKPGSPIDQNAAAPSTPPDVLPYDEEGKSGEDPRDLPPSTSSSGAAQRSSQRKPAKRSYTLQLPGGKTITGRSSGSSGPDLAEEVTKPLERGGSPMPQKKLVQRAGTMGSTVGRTNGHSPHSSNRVSRVKEDIEYDENEESVVRVQSKKSKTAEFLVEATASVENSGWRDEESASVNSLQTWSSMIPGAYINGTVNLDGLRRGDTTNSLDYEGGTISYSSSEDDFGQXKDSNAEMEKQREDWQEIIKATIEKQLQSRRKGLFSFSGGKEKVTGALRSRLALFASSRRFHFICAILIISNAAFIGIDAHVGIKNVLAEPRIEDSQWFAVIHRVFAVFFALEIIFRIFVFRLAFFFGPDWRWNALDALLVVVSILEETLSGFSFDNFRVLRVLRLLRIVRVVRDLRFMRDLRLMVSSILQSLTSLSWAIVLLSVIMYLFSVCFLHGVTTYFHSNELSAAMREEVALWYGDXIHHLDDAAAVHHWRRRLDRPCAPAVKDFLGLHDHFRLVVVIGVLNVLTGIFVERASELSGLDRDLVIQGELKHNEAFLSEMKAIFEEADTDGSGTINWQEFKEYVKNKEVRAYLSTQQLDAFDARQLFNILDLGDDQEVGIEEFILGCMRLKGMAKSVDVVAMLQETRAMHRKQKAFMGEVEDQLRRIASKVHMSDLKTLGMASNRSSRKNSFMSVAPDGAPVGSRRQSDAAYSRSGSVHVRESKVSMRASSNSCLELDPAGLHGSMMMRASSNSCLELDPAGLHGSMMMRASSNSCLE
>AzaSpi3D9018608_rbh_TGME49_315780
XSSETGLRHAHPFRLPHAAPLAPAAAMASPGRSTATASEPSSPEAHSKKTTAGYQEYRKVADKPQGAPTPTGVEGTMALTSASDQKVAFEMLDERREGVLERTQARHWLRCMGWCLTDEELDTMLNGASPGRGVTLAGGSHERSKWGLKQLADIMQQNRGRQNSSVDALQSALRRLANNRGKISKERLLELTSQEKDLTEADLDQVLGSIGLASYKQLDCDALASKLLNRVCQPPSIMELHALSK
>AzaSpi3D9026409_none_TGME49_315780
VDPPAGNRLKGADAEPGGAPWRQEPRSNSAACPGDPRGGWAASEIRFSDVAHYVGLSLLRDPSMTRSPPKAGLRIAQVPGLEKEAPASLPRTPAMESPSPSSKAGDLPQIHQSQADRMRCQLEWLRAEQRAEKEQLRKLETCVSDSTLIANKAQRRASKHKEMRDFHQQRAADVEAKINRLKQELGVRDGQSQKSAARQSNESHSQAWAGTEDGGRSGPGMLANAYRASSSQSTGALRREEGSWQKSHEEGRRAQTSPGARSDLEETLPLESPDMNPGSGGEAISRDLPPVSPATAEVEGVEGGGEAAAAEGVGEEGAAQGAAAPEAAAALEDGAGEGATETARPETSGSHSRAEEGKKASPKARPSPTSSVQQVPATQDLPEEELQEHHRTVIRTELVRAAKGAREAFKKIDLNGSGNISSQEFADGVKSMGVPWQDITGLRRDRDLFKLFDTDKDAVITFAELFPEESAAENAPRRVSTPEFWKTWVRKNQNAENMERGPRWQPENQEEEMQLLFDVADSKEEVDLKRKWMAATMRRLKSRGKSDARCREVIALHLPRGTGPKDREDVPTFSGAEVRACKKQYTDQVLNPARNIQKLVIDMKEQSKILKSCRQKLWAVTMEPSMRARAEEDRKAVNPLSAGLGMMDKAKDDDSASGSKGGHGGQKSLKAIAQECKMDDDVVEDLYKDFNKFADTNEMINRKGFTRMLQGLCPNRTLADNDVEAWWNQVTRGTQGEDGDGKGDERRSASSGRSGKRAQCAFAQFAEWWATSEARIEAAARGHHTATNAIPXLEGHMSSPSWRRRPK
>AzaSpi3D9030561_none_TGME49_315780
XAESGQQASVLEAFHKFDTSGDGEIDKHELGALLRSLGPSPDIWSDDAVSCMLKAMDVNRDGKVQFSEFVAWVFGEKPPDDDPISPSVARELVVSPAGKRQSKTKASPKSSSKSPGGKAKKGKAGDDEDAEEEEEEEEEEDEEEEEEEEEEEEEEEEEESEDDGYDPDEREELSKTARNAVWRQLMPAREGSAMDAAAKMKKLRPPDPKKPDDHAHAELYLRNHAGADRDLEGVAPPGAKRVNALRWLRAALSKISEGDHRYHLPAKWLIGNWRLWPDTNDDEETGLCELKEFAITKLDSIGEKYEEEVFTARGIGKILGSIGEDIEQTRPRQDTALPMPKGLTSDGDDLETTYIALLLTAVHAVDHLFQGVAKGICEAAGGTCKGPPPKGFMRMLAKMDTDHFEAQKPRPAENIDTNRVAWIFEEPSQLKAAFEGASAAWGPPLRVKNGYDPEFDAMEESKGYRNILANYRFAPKGLTWGDLAGGSGEDAVLVQDAWRRLREKMLDTFLKMGFVDEAHLDEELLDYLHGFDVARAHLSSESMKTVPVVLIVEVQYMLRSYFEMRKYTHAWYKI
>AzaSpi3D9080513_none_TGME49_315780
XMKAPSPVSGEEGAAESGQQASVLEAFHKFDTSGDGEIDKHELGALLRSLGPSPDIWSDDAVSCMLKAMDVNRDGKVQFSEFVAWVFGEKPPDDDPISPSVARELVVSPAGKRQSKTKASPKSSSKSPGGKAKKGKAGDDEDAEEEEEEEEEEDEEEEEEEEEEEEEEEEEESEDDGYDPDEREELSKTARNAVWRQLMPAREGSAMDAAAKMKKLRPPDPKKPDDHAHAELYLRNHAGADRDLEGVAPPGAKRVNALRWLRAALSKISEGDHRYHLPAKWLIGNWRLWPDTNDDEETGLCELKEFAITKLDSIGEKYEEEVFTARGIGKILGSIGEDIEQTRPRQDTALPMPKGLTSDGDDLETTYIALLLTAVHAVDHLFQGVAKGICEAAGGTCKGPPPKGFMRMLAKMDTDHFEAQKPRPAENIDTNRVAWIFEEPSQLKAAFEGASAAWGPPLRVKNGYDPEFDAMEESKGYRNILANYRFAPKGLTWGDLAGGSGEDAVLVQDAWRRLREKMLDTFLKMGFVDEAHLDEELLDYLHGFDVARAHLSSESMKTVPVVLIVEVQYMLRSYFEMRKYTHAWYKIVRAENADALVLDFNS
>AzaSpi3D9085637_none_TGME49_315780
XRPAAAEAASAASPSQSNSHVFPSQGLAPYPVANQGSPWGAAPQQRQQRLCAASXAQVLVCLWVAASASPGPSQSQQLAEVVAKRGSALLQLLESRSTEGNRQAIAHDSGPEEAERTMVALDSNRDKRVDENELSAFADLQGIDSKEAVKAFSGLDSDGDGVLNAAELAAALGSGGGLTGGGAGSESQAAPSPPPQEAGSAGAAGQRSPTSVAGAEAELAAGTEDQSQMATHASKAQAKDPKTAELFLKTLDKNADGHVDEEEIDKFAALKGMDLKKALKAFMSLDANGDHLLNLEELGGVAVAIKSASGKTSSPPSTAPAASAAPAGAPASGAAHAALQKALPAELEQPLEQAVPEHAASTQPEEAALQKALPTELDQPLEQAVPGHVSSTQPVDPALTDELKEQTLNSALPPVDADSQVAASNGAAAPLPDSSTLVAVEPGLEMPMPAGVGMMANNVSSSGNDSEAHLLNAKVRHTEKHALTTVADLLEYARQQESQAEALETRAEELRAEAAMVARKGKEDAEKASSMAVQKKVQELMEAASRLDKEESELTVAAAQLRARSRVMVDQANDYMKAADDALLNATNNATALEPLAGQLHGSLRFRACRYSACAGPPSQPRPSREQX
>AzaSpi3D9099954_none_TGME49_315780
XPQFKPDGDKMHSGLTSAELADFLQRPSKGADKIPSDAKAFKASLLKKYSKXEYAWEQIDENGDGLLXXXEFVXACRRIQFSGXXRKIFXELSAGRDGLRPEALDPALPAQLAKLHAADIEGKSPLRRPIFVGPSRTLSQSVDDGGGPQFKPDGDKMHSGLTSAELADFLQRPSKGADKIPSDAKAFKASLLKKYSKLEYAWEQIDENGDGLLQFHEFVXACRRIQFSGXXRKIFXELSAGRXGLRPEALDPALPAQLAKLHAADIEGKSPLRRPVFIGPSRTLSQSVDDGGGPQFKPDGDKKHSGLTSAELADIIQRPSKDAFSAPSDAKVFKASLLKKYSKLEYAWEQIDENGDGLLQFREFVTACRRIQFNGNLRSIFNELSAGNDGLRPEALDPALPARLAKLHAADRXEQKSTEKAKLYRPEEGSRRHDIGCEGFQSSASEEVWWQLGARVGGYRPERGRHPPVQRVCNRLPAHPVQWQPEEDFQRAHSRAGWVASAPQALDPGLAAKVSQHQRGQKSRKSSRGSLAGQSPSRCRSNSAMSGSVGSPLEPDLQSSIGAEALDPSSPASGKSPLSSRGSPETPLRREALEVDADVKSPSSGSEPPDGPFGRESEVLSNEDKGDCMSQAGEIGSPCARVRQSTDLVDKVGSMGSKSGFATPLEEQETSCSEKLEAEGKASRSPSTTPRPPCRHHNSADTDDGCDIVASPTAEQRLEDRAEGFEGRDKIVDATAEAKGPVSEAX
>AzaSpi3D9134069_none_TGME49_315780
XESGQQASVLEAFHKFDTSGDGEIDKHELGALLRSLGPSPDIWSDDAVSCMLKAMDVNRDGKVQFSEFVAWVFGEKPPDDDPISPSVARELVVSPAGKRQSKTKASPKSSSKSPGGKAKKGKAGDDEDAEEEEEEEEEEDEEEEEEEEEEEEEEEEEESEDDGYDPDEREELSKTARNAVWRQLMPAREGSAMDAAAKMKKLRPPDPKKPDDHAHAELYLRNHAGADRDLEGVAPPGAKRDQRSALVASSALKISEGDHRYHLPAKWLIGNWRLWPDTNDDEETGLCELKEFAITKLDSIGEKYEEEVFTARGIGKILGSIGEDIEQTRPRQDTALPMPKGLTSDGDDLETTYIALLLTAVHAVDHLFQGVAKGICEAAGGTCKGPPPKVEGASAAWGPPLRVKNGYDPEFDAMEESKGYRNILANYRFAPKGLTWGDLAGGSGEDAVLVQDAWRRLREKMLDTFLKMGFVDEAHLDEELLDYLHGFDVARAHLSSESMKTVPVVLIVEVQYMLRSYFEMRKYTHX
>AzaSpi3D9135460_none_TGME49_315780
XVSLEQLRSLPVGTTFAVPHGTFGPGPPASTRALQVQAMPSMTPAYAAPAPLPPFESLDLNHDGVITRQEFMQMQQQAMFQQQQMQQMQAMQPMLPVQPMQPVQXSQQPSSMSFSAAAPPAMYGPQQPSSMSFSVAPPPVSYAVPAATPPTSYVTPATAYVQGPTYTSQPVGXQVPPQQAVTTVVAPAVYAAPSPEAVARAAGSYVPPVPSTVAYAAPPTSCVRSCSWASDPQTQQYGSTVMVGASAFDAIDRNHDGVITRQELNQAMYTGPAQPVSYSVPARTYPTTIVNDDYGFDGGPRHITREQLIAEGQLVEAPGASTQDYYYTAPSYTAPATMAPATVAHATPTYAVPTASYAAPLSTVAYAQPSASLAGPSIAVDAPVYMRSGSWAAEPTQVLSAPSMFDSMDRNHDGVISRQEFNQAMQQQMGSFQQAPQMAPALY
>AzaSpi3D9148049_none_TGME49_315780
XYYDHGHAAVPYWPVSPPYREGYDFSYGYGYGGDNASQVPANSVNTNPFYPTWALEPEGHIGVLAFPGLDGSIQLVPEGYAGYGIGGAGAGGAGRSKRASASAPATAHLRKRTKINEDIAKRIQSQLQSATYGISPAKLFRKYDGDRSGTLSGDELKKLIRKELRISRDSLKDEEIDALVAALDDDGGGTLSIDEIVDFIQRGTATFFSGPVEAEASSGAGSGAIEGGGSNKAPGTVEEAAPGEREAGGSRPPSSRSLPGEAGTGSGEGGGAAGGGGRDLAWAQPRSAGQRGGGLGGQGGQGFGAVSPRGVGGGTGLARTGRLMFLPLGSGLINTLKRTPSSAAAAAASRAQGSAARSXEEEAGGVGLGPEEEGEELGREEAEGEGEEVQEGDEERLQGSRGPAFAASLAAAPPSPSLSPPSRSSRRPLLKPAVPRTERLVTCRPLPGFGSGGEVGGLPGSPLRLAFSASSAKAVHCYKKPLPLQGALPRGLATARAGGCDPQLARSFGNV
>AzaSpi3D9148625_none_TGME49_315780
XQGMKAVGGSMHSIKYPPSIWSLGGADEVYYDHGHAAVPYWPVSPPYREGYDFSYGYGYGGDNASQVPANSVNTNPFYPTWALEPEGHIGVLAFPGLDGSIQLVPEGYAGYGIGGAGAGGAGRSKRASASAPATAHLRKRTKINEDIAKRIQSQLQSATYGISPAKLFRKYDGDRSGTLSGDELKKLIRKELRISRDSLKDEEIDALVAALDDDGGGTLSIDEIVDFIQRGTATFFSGPVEAEASSGAGSGAIEGGGSNKAPGTVEEAAPGEREAGGSRPPSSRSLPGEAGTGSGEGGGAAGGGGRDLAWAQPRSAGQRGGGLGGQGGQGFGAVSPRGVGGGTGLARTGRLMFLPLGSGLINTLKRTPSSAAAAGCFEGAGFGSEVGGXGRRRQEGSGWGXEEEGEELGREEAEGEGEEVQEGDEERLQGSRGPAFAASLAAAPPSPSLSPPSRSSRRPLLKPAVPRTERLVTCRPLPGFGSGGEVGGLPGSPLRLAFSASSAKAVHCYKKPLPLQGALPRGLATARAGGCDPQLARSFGNVRCTPSDPA
>AzaSpi3D9150995_none_TGME49_315780
RHERSEPERMHSDAWQAPSAWEAFGGSGGGRRQRNDLLEPSESYRHDRQRPLESHRSRDDDFYRRGGYVKGYTDHHSDYPTANQGQRRSDFAYHNGVDGRSLQKLSATNYDSEVYASRPENVRWRDTQQQILLGQWQKDLVMPQAAAGGPPPYQRWNPLEGIRRHWVPSETVVEVPPVATLVQPMAWALGACGGAAWPAPQPEPVGPLVEPRLGARPLARSASPLAAMAHGRLGPAARLWAASLAVAPAAVESLSPTLSPASSRPQSPALKRRDIHLQGTSLSAMASVSTPSALPAWYTQAALSSQWASAFRQWASAAPAQPRQWTSAAPARPQQWAFAAHVQLQGTFASFPSTTVRASAPLPQARPRRLPEAVASPAAPKTVASPVAPEAAASPAAQVEAASATTEELRLKEIFDEVDLDGSGQINKRELIKTCRKNRDVAEFLGLPTTIRQEDDSRKVMEVFFQGVDRNDDRSISAMTIVRSRGMNSASIACPR
>AzaSpi3D9158834_none_TGME49_315780
XSGAFMVSLAVPFALSWAIEXAAANLRTADQLMKEPTLVREAVKALQGDLKAPPPRKKKQKAAWASAIEIEQEVAKPALPALPPMSGWPMVPPPRPPLPPPTSDQLSPPPIPRLGGIGRPGTASDSEGGQSARESEDSFANAAMDDFRAASGGCVPPQPGMRPPSLPGTSQPSSARSFPPLPQAPDQRQLGPQAMPPPLAPLQPPPSMQQVMGVPIDPSESMALLSDADRELLENARRVLQEFSEVDEDGDGMMGESELRGAFRRFGRGPPPPNDILDRLLANAGVTADGRVPYEDFMRYIATKLGVPHEAFMATIDGRSAISFGGQAPHFGKAPESRPGTGSSDDLASAGIGGMSPRFMFVDDDELNAAEEAGERTKAAMAASMKYADEAAGLCLQARLEQMDFSDEEEEVDDSDEENALPAPSGSYAASMRYAEQANELSLQQRLEQMDFSDDEEEIDEEETKQAFFASTQKYAAESGAMALQARLESMDISDEEEEEDDEDEEVGASGGEAGDGLPISPTKLPEPRPPSGPGLAPEVAEVTWAARGQASPAAADAPLPPPPEGPVPETETATSLPAVPALWSAREAEPAASASVPALPPLPELAAPSQDAPLPPPPKPISENASPSPPPPQEELAAARVGEGPAQAPLITPPPEEAAPEPDLAEVTWAARNSSVDRPAPPVVPPLEQLISSQAAGAAFRMALASTPGSATPVTGPATPHQAEPWAAYADGSTPGTSTPQRSTSLQAPNLAPVEELRQIQERVEQIHSRPPSAQRDRDGMESENWRLRGHNEQLRHLIEEARRMQQMGKRVRTREEREVLRQARTTIKHKFERLELSRPKEEDQDPDKDKDKSDHDQARSSHX
>AzaSpi3D9183020_none_TGME49_315780
XESGQQASVLEAFHKFDTSGDGEIDKHELGALLRSLGPSPDIWSDDAVSCMLKAMDVNRDGKVQFSEFVAWVFGEKPPDDDPISPSVARELVVSPAGKRQSKTKASPKSSSKSPGGKAKKGKAGDDEDAEEEEEEEEEEDEEEEEEEEEEEEEEEEEESEDDGYDPDEREELSKTARNAVWRQLMPAREGSAMDAAAKMKKLRPPDPKKPDDHAHAELYLRNHAGADRDLEGVAPPGAKRDQRSALVASSALKISEGDHRYHLPAKWLIGNWRLWPDTNDDEETGLCELKEFAITKLDSIGEKYEEEVFTARGIGKILGSIGEDIEQTRPRQDTALPMPKGLTSDGDDLETTYIALLLTAVHAVDHLFQGVAKGICEAAGGTCKGPPPKGFMRMLXENIEGASAAWGPPLRVKNGYDPEFDAMEESKGYRNILANYRFAPKGLTWGDLAGGSGEDAVLVQDAWRRLREKMLDTFLKMGFVDEAHLDEELLDYLHGFDVARAHLSSESMKTVPVVLIVEVQYMLRSYFEMRKYTHAWYKX
>AzaSpi3D9193858_none_TGME49_315780
XRRGRDWTSDRISRKVTGFGRYQERRPSGLRPDANGGFKLADLMKYCFTREGLDEEYVKEALTKHMFHEDHMERGALRFAFSESHGETVVEXAAKAAPWRQGCAAGEIRXRSAPQQRSAPQPLPKRLPRPPPSAEAAEDPPISMLSLEQLSLEQKLELSLDDLSGPLRAVPDACLESGESGGEGEGMVLNFLSELPVSKLKSIARLRAVSTVGCSEKEDLVSALRAAGVPDEIDVEAPAAAQAPAAKAPAPPVFDRGALKRRLFMIYDQDGDLVLSKSEMMNFAGCLGFEGGEEDWTEEYEQICSNLGCTPSTGVPQDVFLNFLEDRSEAGCYFSTEELIGLIRKVGPPAGGGGGGEAGAVGSSATAAPSEAAPPLPPRAELKRKLFRLFDEDGDGALKTGEMMKFAKCVGFDGSQDEWNAEFARICTDNGCVRSKGVSEAAVMKLMDDESEDGCHFSDGELLKVLQDAGVDLRPPPAPVASSSGASGSTGAAAEKAPPATPSAPAPAAAAAPPEPEPPKEVPEKALEDFSLISVGAXRVLSDGAAVVAACKEAGLSSEVWLTPWTAAVGTLVEVLQKDEGNKQVKCRVPGVKDVWFALAALTATKAGDAPPPSPAAKEGGPPPAKKGRVVAPRGKSTDAIPPGVVLKPGLVKGGVVPPRNKTPPAAAGAEGGAAATAANGADGAPAAEVKEDPMAPDRFNGVSAGKLKTLAKDNKIDISGCTEKKEIIDLLLAAKIPKEAPAPAAPEPEKDADGKIKPPKAEFDPKKQCTNCGHPWPEGSDFVFCPKCGHKREGGPAEEAAKPAEEKVEEKPPVVITDPYGHFRDEFIPGDVWEVYTGIALWKNEWGRDKAHGYAQPSPWAKPPCIEIVRHGIKRMYVRGIKGLRWKAGWLDVGLMVHNGELLMKRVGNIIDPEMQYVPWRPKPKPEPAPPPAQKGEGGEGAAAAPAAAPAKSTKIEX
>CepComWS2016005904_rbh_TGME49_315780
MINLRMSNGDMVKCTQAHIDLNYTMTLINDGTLDLMRDNFAIVDADGDGKLKMLEVIRLFRAMGQTQSAVSLESRLQKYFHDGDDCDINGIGFETTVKAFEQLYITPTSGAVLKDAFRLFDVNQNGTIDKEVLSAILKSEHEVQPNTVTDYLTSHEFDVFCKFMKIDPQSSELPYEGIIQQLMRGPPKIRASYWKISGKKPKNQI*
>CerFusPA161109021575_none_TGME49_315780
MEDGSSPYPVGPSLTHVTVNMAVALTSPRAGRIGSIDQVDLTSSQVVEAPVAHAPEWAENALNGIGGMREARHGKLQERWEGNESVQTWDGNDEAMLGGSIKTVETPLRGNPDNSTWTVDTAAFNRAVEEAEQRANNETIDSNGLPRLGSNDERRPPQGGMSPLEHVDLTDLRCGCPIPAAKEKSDSCETDIADEAFGDGGSQCPLGACGAVHSDGVREGDVATGPTLRSINDATLTPLLTGKKHIQTPMDRCVMIARASISCAVIAVAIVALFLSSGSEQLASHVNSNNTQVPLEPSKGPLSITTTALPANEQRPEALEYLALSLEVKKVNAQRLILDADQSSAFESTVKAVIAAVGGHGIRSEDVLLDLSAAGSGDIIADSTVRIPSSISKHALAKRLGRQQLFNVALESKLADMAGFHKVTAGDISVKVATGDATLDAAAAKPPSYSSVTTKASVQSTTANGPHTTALRQPLATQAAVASSGTTLLAETTQTSRPAHASVNEGLSTASPSQAKKSGELATHATKAPTITTLPAASSGSSHMAAPNRRPAMKLPKALAGVLAVTASKTATVTALPTPSLRPVLPVHPAATATTPAAVQVAPVSPSVQPTSKAPSWLGEYRKRLTGQGQTLAVQIKLTGGMDTSTLTEKQLHDFSSAMTTELSKIIGIHVSAIENLEGVHGQLSVSTSRWGVTLTASGRVCLPLNIGIQDAVPLITSQHARNRLAVAMSEMPILQGPIHRAGSIGSFTVSAGQSSEDLFSKLDRNLNKLLDLQEFSTAARNLLRPPLKNNEIAEVYHQLDADHDGQLDADEFFGRFSRS
>CerFusPA161109069242_none_TGME49_315780
XAGAEATTPAAEAATAPVAENGKAGEADKEREKENGASDGDKAQEKEKEIERETGPVKGPDAQEDSKMRGSLKKRVFLLWDVDGDGNLKKDELLKLARHVGFGGSGDDWTNEYEQMCTQRGCTARYGLSEEAFNNFIDDESEMGCYFSNEELATILAEADAAXXXXLATMLAEADAAAAAAKKNLIMLCNTDGTLKRDEMLKVAEWVGFLGATDEQKNQWCKEFSQVVSDGIGSPKAGLSKEAVTALAERTKAKLPTELFKKNAGDEASKRLTWRQKRQQGVQTEKKSAGGVGVGPAHKKGRTIAPPSKAEME
>CerFusPA161109069586_none_TGME49_315780
XDRLAAEHLEEQVRLREQITGMQSRMRSLRSMLQRAKMHARARPRMRLWAHHARTRAWARVHSWPRVRARGRWSRVRLSPLPYFSETEEEEEEEEEEEDEDEESMGSVCDELPRAAPTETGQPLPGTRAIHNVLPNSAGSPEHLSRAPAAINRSGSVVCASFVDREQEESCKVGSVTTPAVDVNAKDRMETTPLKAQWSDDAGEAPDKVGTASESLAPSPAARLKRVVSSDYYEMFIGILILTNTGLTGVELQYIGYDIGHLLDYNTYDRPAQDVWPGANEALVILNHLFLGIFTVDIVFRVLVLGGDFWKMKLNWLDVAVVLMGWVELAVAIDINPFVLRMLRLFKFFRALRVLRYPHLMESMTMLVKCMVSSYTTMFWSMLLILVVNCIGGMIISILVSGYLSNDSASLEDRRDVFMYYGTFSRTLVTMFEVLFANWSPACRVLTENVTEWFGMFFILYRCLVGFAVLNVVRAVFIQQTMKIAQQDEVVMMDVKENARKSYGKKLKALFQELDDXXXXXXXXXLDDSNDGTINWDEFQSLLVDPQLRTFMSALDIEPHDLQELWEMLDDGDGQITQQEFISGATRMKGPAKGIDMVSLLQKTKKLESTIEALFRDIQGAEGADASGVHHRSREMVVHESAATLAIPSPKPKLFDSPPASSTXVQQVVTLHVSRVFGCISSX
>CerFusPA161109126695_none_TGME49_315780
XSNPGVAKAHGTTSRQSSIFDXDNGVPATVEAQSPYVHTHPRATTIDDDATWVAAADELPMLHSVSAQPNGNGSPIHTLDGLQASASATGTDAATVAPCITAVVATTHVTVAASSTRGTAVATTDSILTAVTASTGGTATCIATTAIAAAATTVGEWALASAAVTCVPAIVATPTVPSFCDAATTFIALSVPDEQDAVPAQSRCHSSPYASSAEDFMYPTGAYAGNGAAADTTLCQANITQQKTPVWQFDGTTGPTISITSPQWLVDSSSSSSPSNATAXXXXXXXXXATAGACGVRHASPPGSMQLPPASAKATPLADTGGTPLPPWGRPTGGNSQASVREASPCESAKGSPSAGTSTDLPSSRSYKRPSSNAPSSTAATPLFSRLGEGSLQYHLEEQQQQLLQQELTMPPMGLGTASSLGSRRISAQRTNSGPISDLGALPPHVPRQVLGVFFGQPCGDTSVGSSPGCGDRGSLASSRQESVRLVPSPWSEGTELELWHQHAWIPATIKRNQNGLITMSYLDESVGTYVEVELPSGHPHMRLPGASSQAARRCPSSKGPIPVLVDTALALAEAMNGREQQPTSKRQGSSIETADPRNSSGASAETRSGRAIRVLVESIPPQAAVSSECGVTSAVATKDFPPKAEDDAPVMMISASHVFEHGRGEANNKERSPTSTSQFPPTSTMQGSSSNTPILDAATPPDAEWHFRDGDFVDIWSGPRRAWLTAKVVQMRSAGSEAAAGARLVTVTYRDASGLRVYEEVGPERLRRPARKVCSDGTSCKLRQQTSHLFWYVHPFESDYLDTCERCGNTPMEPSLRQLFEWVDSDGSGRITRWELEAALPLLSRIVGEAATISEDAWMRLGEDGSGTVGFREFAQWAGPRLGLPLDGEVSREASESSLTTVPCAGSGSMEEAQVSQAAEEVERTKDNCCCGILGCPCKQYELALGDSDSWTATCTCGHKRSAHTISINEPDAFQLESRYPSHWISLPSRDMSTQMVRLGQSEQNSFQVLFQETYRDIWTRDRKKNQSAPFTLPRGYRVLRGFRCESPHSWCRYQARREQMLEIIQDGGAFELYEDVLSNDVWHAVGICDGDQVLSHKCNEWYLFFGTSIKSAENICTKGFKRGAXXXXXXXXXXXXXRGAPIGNTGSLYGKGAYFAESITKADEHAKPNEAGECAIVFCRVLGGRVLYTDAAEPDPENLVHSCINGPYDCVLGDREKNKGTFREFVLFDADRILPEFVVHYTREMPASEDTEAPEGSSX
>ChrVelCCMP2878003632_none_TGME49_315780
MGAAGSRRASQSHAPHTPPQNIPYHYPPHAYPPQAYQSTPTPPPAYYGPPPPMPVQPHTHYPQQPPRPPAYDGGQNGETIIIIQQDPEPVSVQYPLQPQAFIHPPTAPPPPPPQPQRPAPPPSTPAPRVDERYVEKLHELQELLMVHFEQSEGLVLKERFDELDTDKSGYLNASEFYFLLQKMEEDIFSKLEPVRPPRQISAATVEREMRRFDQTKDGRLSRAEFLEAAEGVFVSGVMRHAEMLVGPLGASLEGRLVHISGLQRKAVTSLR
>ChrVelCCMP2878029178_none_TGME49_315780
MARDSGQTFDLHHFLGSLWIATSALPEDGFGLFQAVFLLTVYSYLAFRSAGLILHGCHFLLLVPEWENAAAALLIPLLDILPEAVVLNAARSLEIRHVTKAIGTYVALSLFSLFIPLFIVVCWGRVDIELVTAEEKTTWQQRWTVQSVCTYTRPMRAGPGWRQLSRHHRFSFLRSGIEFYGPVGRNAGVLLLSVIPHCILLSGLVSRVLGDRCPSLLQSFARSETVLAALVCAVVGVIHIGMNVFRAGSRDQLLKARLHEIRLRAIQAKRVPLRDLLKRIAREMLRPEKTADGMGRGEEEEEEGLIQRSPSARRISKLLQEEETRQEVTELLRPFFLRLDADNSGELDSAEVAALLHELGMRPSVEGVTAFMRAADVDASRTITLPEFVVALLLWASGGLSLKNAGMCTQQQQGTGQQQQQLGKKADETSERPRRRAGVQFGEDGARVEGERKVCALDDLKALRRVGRVRVVENSHRSYGSSSSSASSSSSYSGSGSVSAGGPASASATVPRRGSSSSAAAFPPPSPPEFGAPGAAPSTLPGPGGWRDIPLQEDEGPPVGVGRRASSEERSPSRVAGLEVPRLQSDGGGGTPNSFSPLPPPVAQPSPSLGPSDSVLGGGVKKGVHGGGSGVSSHHLEDHISPFGLGLRGILWVLAGSTGCFLLTEPALEAAWTVSRRLGAPSFFTGSIIAPFFASAARTVLMPLGHARQRTRQAHTFVVAEALGISVMHNSLLLGSLLLANLRKDTAWKYPGESLLLAVAQTLCGVHLNIRSRLTFAEGVWFLLLWAASVVALFVLSAFVDDESVFSF
>CliVirW24006319_rbh_TGME49_315780
MEQEKLQLSEYQKAELENAFRLFKPNSKGKIHVSQVTNLLEGLEIAREEQPTERVGVYRVHSLSETNSPLTQPPSPLSGRPESRFSLNSFPNGEDECDFETFLKIIEENMSSYDSLEESLRHTFKLIDVKRTGKIEAQDLKTVADLLGEPIESDAEAQRLLNLMTMMETNSASFDEFFAYFMKTLKPERSP
>ColVieColp7a262380_none_TGME49_315780
RAYDKLPSQSLTCDEFIDALDSMGLELTRNQVDAVFNYIDQGQDKKIAYQEFVQQFGLDPVPAFAFSSSPAPPPTTTSGFSRPGAPSAAGTGNSPGGSSSSSPKALTSVHLYSLILKVRIHVMKQLQQERVKSLLEYFRSSDPDRNGDMPMTDFRRVLSRLRLDSLLSDSENDALMKMVDTSANDYVLYQDFAATFGPNTPAYLPPSLREPSTAFCPRLVRHCAHVAYNLKRAQSSLPDLLDRVPATRDRKHISATDFAAALRTVSTLNMDVKDVQDLISITEVGTDGMVRRTALLDRFDRLSNFGESIYSSPYAAEVSAAPRAVSSFNRQLASSRVDLVKHMERFRTGGNNRVSEYKLYDALADLRLPSVIDADLKDVAQFAKKVAAFSSRSSAEICIDRFCLALADAASVVPSSSTAASSAPGFPQPPSSSSVPSFRAGSPQIRDPSPPTLSRPPPFAAPVPPSAPSAPRLPSAPFRSASPSFDSNPPRFGGISIGGANDSFNPSPPAPPPSAPRASAPSVGPPSAPRGFRKPPPLS
>CryCohSeligo021930_none_TGME49_315780
XLGLAALPSGAAGDDSRTEEVTLGKFFGMADLNRDGSITIREMIKVVRQNPEVAKFFGLPQSVNDRDGSLDRVTSLFQSLDKDGNRSITWEEFRRWYASRPAVPLEVDGDCQLTALPDVAPLPAEEMLGKIXRAMRRAGSRLHQEACLGGGHEDELARGLLLRPPPLQGLPFAGAVGRLVQGAGPERAVRDIGWSEFSGWFRQRQQQQLPSMRPILPSPTALEVTAPLQLSNGNDDNSSVGTSPPADLLESFNAAAASSSPTSRMGAVKSATYIPLPVPTNFSFASPGRRAVPSASPSPSRSPPPPQSPVGVVFVAPKPATMSPSNTSTSPTRLPGPSGMPGTIVSPRAWTASPARSPHQGPSTTQTVTVTAVPRQQASTIGSDLFGKLDTNKDGLLTKEELEQAFAVMDVGRKGKVSKEEFKHFMSEGKKPAGAPAQLQFRPAPTPAPSPATAPADVAFPRSPMSSSSGNFVLPMPRRVVVPAGSPRSPVLAG
>CryCohSeligo040317_none_TGME49_315780
MTNCYSYSNWQSAQSSWNYGGYQQWPQQKQQQKQQGQKQVQVQWSQKQNHQQQQQQQQQQQQQPSNNHHHHQHQSQANANMDRSRSRRRANNQGPPQPTQKNPSNAAVVQSNREQNVAASAPLSSPGDREELYAFFRGKGTDCECRSLNEILAWDDTLMEVCHDYIQWVFPTDELSKFNSDAPILDREAQRVFASDHVIRDNLRRVLQRFAKFLGLKDNFDTRQEGEPMKIEKAXELRKTNFDVLAGTRQPQLEAQLPSTTLLGIERHEGXEQQALLSCLESIIISHPGLIDDTSVGRWMDEGCVKSKLVQTVSTGYITGVLRSPNLLASLCKQYFHRYDLNADGFLCLHEVECLARELHASLGLPLDTINEKNLKESISGFDENGRLTKESFPSWFRKELEYTIEKSEQLKVVKENEHNGMRRRVSSQHFGSFSGDIREQRPEYLLALAKSPQILKSICSQYFKRYDLNQDGFIQAEEALKVTQDLNECLGLPSDSNLLAQLQDTLPQFSRAKRASLTADEFPDWFQGSLQERCSSSNKCX
>CryCohSeligo049923_none_TGME49_315780
LGLLRQEAVHARCWHLSHPSCSAAFATSKTCSAKPAAYTVYAAASSYSSSSSFSAAAASSSASSSSPSSNPCPRRRSRPNATSPALLRREENARCHNNFSEPETAATARSTRSSQPAVVLRRVTASTNFSPNGIGNRRTIVGNWFFRDVESCPPIDQSMVQEALKNHPHVAESRLVGNYVYVVLKPINSDGQASAKLTLLGGDGVEDWEIKEFLTVKLAKKGVTAHCVPNVRFIDRLPMEDTPFTFVHLMDALFAEIDTDDTGYISFQEFMEFCQARKLFANNAAQVRETFFTSVKRPSTSEYLFDSPDMFHVGAIDKTKQEIKFYDFQKLLIDNGIVEWTPISDEQRGVQAPRSSYFVDERVVDIVVKKWFRTYASEEDNLVHEGGYGRMVSDYKLNFAVNEEALRRMDVKHLGGLDLEEFQALLEATNMLRTGASVKKDDEVGKLWREIKETQQFLPQRRAFAADGREGVSPAQAEGTVRFVCISDTHGMHRQLTNSLPPGDVLLHSGDFSMTGELEEVSDFGRWLASLPYSKKIVIAGNHDLSFDEDYGGHRSKKDAKAVQDAFDAACGKDAGVVYLEDDFLEVDGIKVYGTPWQPEFGFWAFNLPRGQFLLEKWHLIPEDTDVLMVHGPPLGRGDRMVPSEQHVGCADLLKEIQTRIKPEFVICGHIHEGAGVSYDGTTHFLNACSVD
>CryCohSeligo103365_none_TGME49_315780
XPVTIPAPREVTLGKFFGMADLNRDGSITIREMIKVVRQNPEVAKFFGLPQSVNDRDGSLDRVTSLFQSLDKDGNRSITWEEFRRWYASRPAVPLEVDGDCQLTALPDVAPLPAEEMLGKIFGLCDGQGRGFIRKPVLVEVTRTNSRVASFFGLPPSKGSPSLEQLDALFRELGPSGRDIGWSEFSGWFRQRQQQQLPSMRPILPSPTALEVTAPLQLSNGNDDNSSVGTSPPADLLESFNAAAASSSPTSRMGAVKSATYIPLPVPTNFSFASPGRRAVPSASPSPSRSPPPPQSPVGVVFVAPKPATMSPSNTSTSPTRLPGPSGMPGTIVSPRAWTASPARSPHQGPSTTQTVTVTAVPRQQASTIGSDLFGKLDTNKDGLLTKEELEQAFAVMDVGRKGKVSKEEFKHFMSEGKKPAGAPAQLQFRPAPTPAPSPATAPADVAFPRSPMSSSSGNFVLPMPRRVVVPATHQEAPSPVGFXXSPVLAG
>CryCohSeligo103451_none_TGME49_315780
XPCPCAFCLLRSTQLGDPPLFCILLVTIATTLSLKEAALKLGLAMGNHVAFGHAANCCQDGAEFLGCGESVKFEHTATAVMEYNGIQSWNAKAMVKGMLEKQKELANRSPLRLIPVEDGLSYVKRRLEQVGVMSKGLAIFTCTRGFHMTRDQFVQICWDMMKELTDYRNGMIRRTPKDRDDLFLIFDSMDIDGSGILTTGEWAGGCSVFFRGSTEECIKAVFEVLDQDESGTLTKSELREYLKPFLKAMIPEQASALQPMLLKEATDKVFKDMDKDHNDSISAEELLKWSRSGGNIIDALSSLIDEKVYSIWMQNQKKRERQAYNSWGSGAQSQLPTTTGPSNQKPGPLDSQGGKMPGQALGSAGPDPRHAGSIDHFESTASHWKSIPPPPPPPNRSGGLEGACGVVHSPMSGGGGRGASPPTHSAFLASQSGFAGSSMNSFQPPLSLGGGQLGSPGMASGPFQPSMPQYPQSGHMGMAGAPQLGYQGMVLAGSDDXSSTSPSLLAIALAQVTRTCVCYHLQTKIEVFEVLFFACLLKFLAEAQPPVPIQLQQNPSSLPPFALPSPVETAAATSGSTRVRSPIHGKAKVESELPLPQPTSPQQLRCAAPLRASQQCLLCSLSLSLFLSLSLSSSSSSPSSSAGASGSSPSLELLVFLTAVVPPSPSSAPSMALASAGDLRSDSSSDALVPGTDATLASVSRDGDLADFADLTDLAATEFLPEAMLDLRDFSSVKPPSCVSSGAGVSASKTGGSSLLFLLQIARLMNFLSSAWWSTCVLL
>CryCohSeligo103486_none_TGME49_315780
MTSPRFDREGSTPTGSATMDNESSGSELRRRRPSKENMFSRSSSDGSDNSHSANKNAQAHSIFVDCEEMKRKVRENLTKPAYDVSNFYHKTGLWRQIATNPGFEKVTLAVIGFNAIWIGVDTDWNKSDTLLQANAQFQIAEHFFCFFFSFEWFSRWNEGSGIAXRDAWFVFDSSLVIMMVLETWVLTMMMLLSGGGGNGGMGNASILRMARLARLSRMARMARLLRAMPELMILIKGIVAATRSVFFTLALLCLLMYIFAIMFTQLTKGTDIGEDYFNKVGESMYTLLVYGTLMDNITLPLSRLGKVNFLYGGLFLLFVLLAALTLMNMLIGVLTEVVSAVAATEKETLTVLFVKNKMQEVLTKIDQDGDGTISKVEFEQILASKEATEALNEVDVDVIGLVDFADFIFADEDNNGEPRTLNLSEFMQVVLQFRGSNSATVKDVVNLRKFVSNSLKSQRDELQELKELVFSRAALSVEELEDLEMFGRFATEGGKRRSMSGKSRSAGRKSCPGLVEAGLSQGDYPEVPLDILKLDFPIANKLLEASERVDVSKTPEPRSRSMSREEIYNEKLAVITAVIEANGGLGVVDGCGDWGMGSGRRMNGDGSRDGIGALGVADIKESQRRGRETAGGVGCFEVSGGSTGGTAEAGVGVPLCNTMPMLMRGQTGHLDATPNQHQPQPQNHKRRTREEDLPALPSAPNSLLLIPQPQPEAPSLRNGRQRLPPLLAQPQLPSQSESLIPPQLEKGIISGSTTATNETDHNHFAEGRLSFGTSSPNLFESTLNPLQDGTGATQAPFSLAALSPAPEAPLIFLPPLAPLNPPAPNFVPSAMFSSSQSPSPPSPSFAGPARPHQSASPPNPGPFDQHQTSGACKGFPEWRGPPGSSAATSGSSCVISNGRSSPRTKVSASRPSAGLFGGSVPAPLPPAFMHTDLGTPFTSFSVPPPSGVADVPMPHMPPTSTASFGHDRHKDFSHFVPTPTPPAHPAQEVCQKSPTSAAFPRSPQAHPGTAPQLGTPSAPTWGLSPPSPLLPSEVFFQPPSPPTLARCPSPPKPDLDLANPIFAEPSSLPMPRWLNFRSAGADAEARPPPLPAPPSAFTSPSLDDFSKPTX
>CryCohSeligo120948_none_TGME49_315780
LMYIFAIMFTQLTKGTDIGEDYFNKVGESMYTLLVYGTLMDNITLPLSRLGKVNFLYGGLFLLFVLLAALTLMNMLIGVLTEYFXVKNKMQEVLTKIDQDGDGTISKVEFEQILASKEATEALNEVDVDVIGLVDFADFIFADEDNNGEPRTLNLSEFMQVVLQFRGSNSATVKDVVNLRKFVSNSLKSQRDELQELKELVFSRAALSVEELEDLEMFGRFATEGGKRRSMSGKSRSAGRKSCPGLVEAGLSQGDYPEVPLDILKLDFPIANKLLEASERVDVSKTPEPRSRSMSREEIYNEKLAVITAVIEANGGLGVVDGCGDWGMGSGRRMNGDGSRDGIGALGVADIKESQRRGRETAGGVGCFEVSGGSTGGTAEAGVGVPLCNTMPMLMRGQTGHLDATPNQHQPQPQNHKRRTREEDLPALPSAPNSLLLIPQPQPEAPSLRNGRQRLPPLLAQPQLPSQSESLIPPQLEKGIISGSTTATNETDHNHFAEGRLSFGTSSPNLFESTLNPLQDGTGATQAPFSLAALSPAPEAPLIFLPPLAPLNPPAPNFVPSAMFSSSQSPSPPSPSFAGPARPHQSASPPNPGPFDQHQTSGACKGFPEWRGPPGSSAATSGSSCVISNGRSSPRTKVSASRPSAGLFGGSVPAPLPPAFMHTDLGTPFTSFSVPPPSGVADVPMPHMPPTSTASFGHDRHKDFSHFVPTPTPPAHPAQEVCQKSPTSAAFPRSPQAHPGTAPQLGTPSAPTWGLSPPSPLLPSEVFFQPPSPPTLARCPSPPKPDLDLANPIFAEPSSLPMPRWLNFRSAGADAEARPPPLPAPPSAFTSPSLDDFSKPTX
>CytFelWinnie002810_rbh_TGME49_315780
MASRQRLRFNVEHIILIRNQFKLVDRDGDLLINRDEFRTLFRSFGQTLSNKRLDWITSEVFNQSSSGIDFDSFINAFVTYYSPPPTEKVVREAFTLFDDKFTGKSLFRYSRNKRRDKQDRLHITGRQYLQNADRYTIA
>DinAcu079208_none_TGME49_315780
HRGGMSARTAAATLQAAGDASPSQQPALAYQVGQHEKHHAGLPPAERLSAERHHHHHHHHRRKSKHGSSNDSDSISLPSRRHSMDTLQARSGVAPFGTPGFGPPSAPRDADMGQLCQDLRRALAANEAKRHQAQERLKVFEADAEGDEAILREKLRLAQESLRLVHAQRQAAASTRPRKGEERVDPEQLWFRAELREAELEREAALYAGSELETELMAARAHAAVAAPLPAAPAAASSSLMGIEAVGADAVESALRAEAGAYRTALRFYHQERDDLARAAHASRQEEAARAQQRAQREEAALREERGAQHQQELALEAAEDRLRIGQIFEALAMVRPPADAGEEALRRAAAGAAAEGAACAELREALAPAQEECQQLMRLHRAAESRIADLVSRLQVGLHASVEQALGVLRLTGLQGPAALVLVLAQLCGGPRQAFLALDTNHSGKISMSELDSNLRLGFCLDYEAFTGMKLRALFKEFDTERHGVITQENFARCHPGVWAKYGRAMQEPDAAQGRQPTRRSMEFRHYQPPPRKTKPVDRX
>DinSpeMGD000543_none_TGME49_315780
HFGSSSKLGGEGERSLPSGHLSPWWVLYPTSGQMPLPNLFGSNAQARYPKTFTGFSSVAESSSPFPPDSSPSRGPSRGASSSRGAPSPFSTTSAQSIWRSYALKPWSKVRQSRVSPAKVQAKIAIRYAQKKVRQQELETEILNQVDILTGGPELWSPDSGADDAYSFIVETKERTRALRKRTVELVRKVEHSEAELAALRAMQAASPMLSEGAPPAADEVNAEQQSNAEQKPEADEAAPSDQSKDATLKFPSNRKVSEGPEMPSKSKQSGSKKSSAQKPVESNESSAGTVRASIQVQEAQTCKTDQVAPAAAAEEEADDGTAEAHALSEKSRKKIKSDMKQRMMKEAPAVDPGHAQPRDSDPMPGASILKRNTDADEEVDILDEVKKVPSTSKLQGKGHGRKASNDPASHGTGSKDTSTDSVTHSKTRSRRPSISHYATASRLSHSFHRDDDDKEKGGSSMSMGHVASNKVHARGSFKATTPHHKAHAKKLESAGHHNEVYKETKKFDGEMWLMTIEEDKAAQALHFCAFCMKTKRNVKRDMPFAEVEQVYQWGGTQVEDLTDAKKYTWLGDHLDLFHASDDSSKLEIQIKDYVPPQKEDKKLQDSAVVLAGFREIYELSHHQKLSDGTYSHKLGALAHFETGEATAFSSSETNQKNDWKERLKPLHERLGVREVVLDTLKTKFKKLDKNNDGNVDSQEFNEMMTWLGVDKDQGGVMKKKHMLEEFDNLKKDCRIDFEEFATWIVGKYPHLRSLSAREADIFVNSAQHHS*
>DinSpeMGD003379_none_TGME49_315780
ILAQAHWNTTVFVLSRALSDGRVRTHLVDEVVMQLIMWFHWIHFIVPLLLDNNLVVDAYRNNALRAAEAEYAGADRNLDLNALSTDQEQEDVQEDPKWRTTAKNTMGRFTTYMNKVRQRIESVMPLSGSKEATDDELKRHGAHQAFGRDQDEPIIVHHLLMLWKFMIICSLFVATGILLITFYHRLQNRVLLQLAAVNLQILVVLGVLLICPGVRTIMATRGATLYWVYALRNLLEAILLLLVFCTIPGMLFEYLERSMKVIKDKGVDGVGGMGRGGSNAERRFGYTSNREGSFSHRSQTFSEKDFTGMDSESANECLERVRSSWKLMIGILLLRAVINGIRSIARLGFGFQEPFQISLTCCCSNLVLLLAAIFVAIRKTHDFSTRLKHMLGLRPPVYNLQLTIALLLVFAQLQDLVLLSVFGSENMAQIIAGALYIFEIVIAMVLVALIVANDPVVAIAAYHSDQEDSTWKDKVLQIIRPYVFHPLIASSDPPIPIRRHRKSKQPLEAAWEMNKEEQELYNEGKLEQRTVWRTVLLDLFSNRVRSKPLSVIVVAIWMNQCVFLFPRMVGVVEAHFSPDAQGLFLAIGQMVIAFVIWVVCGITLIGNNIFWSRWWLGLAIAKLTYTTTMCYIRFLGTTSVSGFEELTRLWMQLFLGIAGAIGLCICAKLIFADRREMNFFLSEERANQYTADIMDPVPPDTDAKEHMVYTRQIYRSVDDLPQLLLVGSMSAIPIVLAVSFITMYVGVEGIRHARIAQVYSRGIMGDISRSDAIQTLDYDYNGEISPSEAGLSTVLHMLGSAELSNVAGECWQKADTDENGDLNEDEIFGFLDRMRATKAAITSWRQGDPLLAGELLITSLDRDHSGTLNTTEFSDEDMERVVEVSAPGQEVLVGSDLEELRAASDADGDGALSMPEIGAYFTAVKERTAEFRNIVQVAIVSLIRMVSQGVANLWKQGVSVANWTVSFVAKDAKQEAELRASAEKIADNMIAVLSQSARSAGQMLAALLASLQALGQRLPDDIAEQWANMPDLPVPSAWSLEGSMPPVPRLPGFESQFSAPSPAGAPAPLEAIPASPMPAPAASPMSSPQDQTQGGPESLNSFGSGDSAAQPTQTSTPEYGSLNPFGGGDAVILTKENSTSPNNKTSVPYGTLDPFGKGNTLSLLGRRDPTLEEQKEADKKMVEEKTEAGKQWAEGKTEAAKEWAAENKPKFESAKASAQSAMDSGAQRGDGWAAAAEARKPQVKGQIDAAGAKTQSGIDYAVQEGNRWLTKLVELFEELLPKLRDMVSRAFAFLEALKEKAYDAPDEAAHDLVVRLDNNTDGKLNDEELGLRGALAMVHPDLAPRAQELVMLVDNSLAHQGSSGGDVADGALTEEEIAQLLRYTGALLLDYFGDLDGDGEATQADLKILVQAAIDRAFAEAEEPAPAPASAPSPAAVSLLQTTVKPHQRAAPVSLIQSKSTLRRAMSLSAFPLRKAPQALDLELLQQRQPDYFESLTAKIPDTGGWLDFNIQMQAAKLFNGAVALAMHYDLDRMEAYLYTAALCAFCFGLFIVARPFFGYRRVFEHMQSGHHHKFKGYTHIKELEQRVDFATFFPGIVFSTVLSGMAVIFILVFLVLNILTMKELYEFIWSLRKMLVYLGTTVVIQLVIMRRIVLDYLCLQDGDIIRPRLFACVYVMFVIINFALGAVASILRIICMIPFIFIQTHTLDDCILREEFVPFDIGYTSFLTLTRVDYRLSNPVHRAFIGNLMPQANRRYGPKPSEESRFTPEQA
>DinSpeMGD145484_none_TGME49_315780
MNSGHADVFVPHDLNQQHPTRQRYKNLSPVLKTRRRSVSCSKLPPLNSMDQSSPLLSSASTRASSTASLRSNSKSSSGASSNSAGRGSPHQQSSSKTSTRSSSKASDCLSSPESSRGKSPSSAQHTSGGSRRSLSTQTSEWELFPKLPNSLTDALFVSRRHGPQQKASNKKAKMVTPHKQAASDKRGLEVNTNVHNMLAPLLEQHRTIRLLHERNTIAANRENDDCIPSLLDTAKTSNCHKNGACHRDDPLVLDDTKGDDEFLLNSMKKADCCRDDANHGDIVGKLCSGKSRRSPMELHACNDAVDTKKEGLKGSDCHSTKSCLGKSLADFHSCNSEKLRLDSPTQERSMVGFHNAQSCDLRDDDFTARTLEALVSPDVRKMKMRPRALLRGQTVGMKGKLDPKCIPEQKLQDVTSTFMEYDKDSNGRLSLSEFNQLLKDQGISLDSTDINDAVAMVLPEGSSSLLMSPNIANGVDLAAFTELVAHGVRAEGLREEQYHGYSEEQADVLQKVFDAYDSNHSGVLEASELGHLLEDIGQAPRTFSEQEELHNILKQILGGSLKPLEFRDFLEFAKILQTTSIGSGGRDEKDHPKQLRQRSDLDIMQVARRAGLRMADVAQLQDDFSRDAKNGGMLSSSELYDLLKSRLRLKAAEGEREMQVHSIIERYAGSAGSLDFEDFLNIIGDLVDAKLATVSSILGGQERSTDHFLGNLATLLE*
>DinSpeMGD146306_none_TGME49_315780
MTESGGKFVNCLHDAVNGDRVSHAVTAALILGNKSPSSTTSTRTSTPSGSKPPSPASSSRASTPRSSKSSSGQVSISSEGKSLSLPICSRTITPRSSRNSCAGMPPSVALRSVTKVERCQCCDIDEFWRVYESFCLMDKQGLGSVRRCDFWEAFTDHVTKDMQCTIARAKLQQRFRATAADLTFEELIERMWPAATESDHKMMNHWARLRDASMIISSPSFRGSRQNMKQVFDLLDAEGSEMLSLSELVRARILTKEELKKLLQDFHEMFGGRKDIQALSFSEFKVITQKHFLEKHAQDSWADPCRSAFKDSKKSANLGPSVNIEKVLSRRSTLNQSPVAMAC*
>DinSpeMGD163974_none_TGME49_315780
MAEANSIRELFNKWDPDSNGTLSHEALSKAVSIPDDATNALFSQMDTAGNGVLGFEEFVGWICSSSVVNSVSEDFKLCCPDGHTCQLFAPNTDGWCCEECGEDLVANEDALQCAECDGQSFCIQCSLKLLDVERFALAAARKFLDESGLTVQSSSETPKEEEPAEIADSECEPQHQPSVEEPIHLNNKMVETSTKKMAAAGSDVASEPLGDGSKCAICSKPIAGKYTQMGDAKILEGCMPWVNDQINLMAELMDKEDITGAGRIARTLREKGIKLPGGAGLPTVGAAPQAPPTGPGCVSGSKPIQDQIAKVKELEAQGDSADDNELGEDSGQKAIAVAKSKASEATSTVSDPTPKVQGAGAVLTLPKYAAGSGANAVRSAQAEAPPPKVPAAAPQATPSKSAAEDKAPSPKEPAASSAAKPGPPPETPSKSVAEAPAKAKAAPAKPVGKAGKAAPAAGPKAKAKGETSVPAPSAPTYNGPKAIFTKAKAGGKERGDKAQGITSDAMKEAMALALTDPEASAKAMQEIMRAGGRAVYKGKDVEEAVTEAASSSAEAASNAAVKSKAKSQASSSSDAPIAEQQHAESNAPAGSLGVHRPEVKTPVHFEVLKEEASIDFSSASNFSAEDKSVLQNMQSWACRAKLHNEDWDVRVHGISAPGGTASKVALFVHGAGPDRCAAFWANFWGPLHNAGYHVLSLDLPGH
>DinSpeMGD192767_none_TGME49_315780
SHFGSSYLIDYCACSNIAVFIVLMDFSEWEEWTNQEVAFFISAYCELPQYAKCAERNLNGQQLKKLSSYGTLLQGLTYAGIQDFAHQKHIALSVHRLQKINPDELNKELEMKLHASHKKRKSNTQILASLPSKVKKKGLAVAPLSLRSTPTQSIESSTMKQMQRSQSETTLSFPHRSVERLTPLPWRCLGGQGVGKQRKSMNMDDIQPTSMPSKLRRTLATCQAQYSQMKAEDALETKAMEARERTTALINELKEGADNLENLIPSLPQWLQKLFSNREFDELCNGKFEQYDIKNVGLLSSEEVFPLLVDLTSEQPISLTMEHCTRFVEIFDKDNSGTIDKKEFKDFLRFSLAMAFLEAASTGNDNIGEEVVDQIFAEAKAERETRKSRLAAEKKLEGMIDAMEAGGMAGLNEILPSLPDWLQDNLTNPDFKKLCDQRFGELDEDGSNELSIEEIFPLLLELTGESPIHIEKRHCHRFISAFDKDGNGNLDLEEFTNFVRFAMAMVYLEGEKVKEAAAAAQKRLQEQISKVNADLTDMPALIAKMPVPVQKMMENVEYTKTFKDRWNALDVDRSGTLEIYELLPLVSELCEGMGIEGASLDKEQCAAFAQMFDENGDGVISKTEFADFIRFCLAMSFVDAQKQQQEEVEAIEARAESASLAAQKQEVVHTKKKASFIEVSEEDMQLLEMNAEDEMKIAKIQAAYRGKKDRKAAAKKKEAKELQNWTDDIGDDADLMARKLQALHKKKLQKRASQAKVEEQEDLESQLTTLKKSKTDREKQTAKKRASQINQESATGGVDVLFAALADEDIHGVSRNDGEFDISQLSEEHRAQLEQARIATESSSEVMRKKKEMEQRQRDHERRIKEARIEEELKQWALSFGVDGDDAATKIQRFWKKGVAGLISQKAQDQVHVETYTTGKGKKGVKKKKDDKLQKELQEWEQSIDPKELNEAALKVQAATRRKQAKKEAEDKRKKKQADQPQGLRREKTEPPSSPSHIEKSDQEVNPQDFEGPECEAAATKLQAIQRGKLARCKTSRMIEEKKKH*
>DurBalCSIROCS38059185_none_TGME49_315780
SPLGRSSVLQSHQATDAGGWTSPRDLQVPSVNPPRVSTLTAGTTATGRKREASVLRVRDSIVDQEELNEFSENRQFVVSVIENTKFDTLMGFVIFANTITMVFQTNSKAWEIATMRQWERETGHRVSVQHADSALLDILDIVFLSIYVVELSLRLFAYQVKFFRTPWNWLDFGVVGLGLIDTIATLEATLSNATTQRGVPIEVLRIFRIFRLLRVVRILTFFPELMEMVRGFMMAMFAMFWGGVMICILLLLWSLLTIEAVNLAGIHRVDFGDNQEWCETSFNSVEACMLMFFQTLCAGDSWGACAIPVIQQSFWMAVIFTGSLISITLGFTNLILAVIVDRASEVSKGDKAKDLDKMQKERKAATEQMRGVFEKIDQDSSGKISWPEFINGYDSDLELQALINTVSLEREDLQLMFHLMADGDEDVPYDDFVNNLERCEHTPVSTQMMMVNCVLHKISAQVEKLMDLEDDGCAPPGRDSRGGTQDSNDSEGTNGASRGTYAVPTSPRDTAAMSVPATTTMTESTKELKLNAALTRSKTGPLLSAPESEKSGTSSATKPKPAKANSKRDIGQIASSPSPSPTPSPSSASPPSPSPKVKSKSKMVSXDERCHDKQLQASRRRRRRQRGRAEEDILEAKGRPDDDGGDIGAEGQDAVARPLKAADRADQRLIDTASIGSDFKAAGPDTQASASSGSARTEEKGGQEEAVVDGFXETLELYERAPESDTDFPPAASIAGSTASHAPFCFWFLQRSPEAAFA
>DurBalCSIROCS38059808_none_TGME49_315780
XDQNLVWERTGPDAKVLEAGPNVVGSIDLCEGVDEVARRCDTKFGMAPKICIVGGAFRNADAAALIPMLAARISGVGQRAWVLTQGLPGVQQAFAQHFWPEGMLAHILPKGASSGFGRGIDFHAAASFKEAAEAFAQIGDIYVCIEADVAGAEVAQQAYRRGAFIIPLVRSGLATSGEQGFPREAFKKPASXWLDLFNPGVSVDDTATAVASIILQHLEQLEQGDMYVLALIQALFEKFDTCGSGRLSCEAMFVFASQMCGFDRGRAQWNDEFSEVCQVRGWDPKVGVNLKEFQAFVSNRNNAGFCSTAELEALVEKHLGAQKLKAIQAQRLPAVRIGSALRRAAVVEKLFACLDSASTQVLDSQSIHRFARACGFQGSYQDWVKEWNALCNLYKWDRTKGVDKQAFETFVNDEESIGHCGDRELEEVVRKLGGTIDDVGASDLSALIFHMMDNNKDGYISQEEWASVMNTAYPDGRHLRARDLFKQVACGTQPGSVMRDFGAQAFDDPKSIACQVTSLSQLSDRSVEERMVAYQDVVGGRKVSKLAQTSGGSCQASALAQTSEGPLRTGEHAPPTGGQPDEEFLRQLRRGPHPLRPTASIVSAIASGADPQSEMMSVVAKAREETTRARIATSRLSEMLDKANRREQVANHRETSALEDRAAAGLSVNSQARTSGRESEANDRFEASLRDAVAKQLEEASSEAVAALQACQARIAALREKKATKPGAGNVMHKSFDNTSEHGDRQAINQAKTDRELMTSAGNLLTSARDDGTLEPILQSVAEFGSVREAMVRKQPTALNPVRIELIFDTLSLKGMSDEDKRLFQQELQSTLLYKGVAADHVGHMQIKLRHGSLIAALEGPLESLRHAKNARLHPLYVRGHLARILYIGKGLEDEEKFGAVASNRAQISTKRASSEVPIAQVLEEVDCEEEDDEERRALKANLLKFSNVTVDGASGVHACEDDVVDETPQADIKDVISPPPRSVSVTGAPIRSALASGDKSSGWYKLRRVTSEIRWADCPDAPSKAKDEHDWQRSGSSVVWDAVTASVRETLAARAANHEHDELEVAAATAEIEAASLEAAATAAQRRLEERRETLAQARALRDRHEAAAASQQRVVPSVAEAPPNVEAALAEHARARAMVEQSDVERLEQEHEDLSARAEIARLRAHLAAARAAVVINRARAASEDTAAEEARRTAARARGDIAETRAKSEQARVEAERSAETVQSLMVKADALQRLTETAPPTQRERAILDLAEMEHRRASAERTRLLRESERGDFDKAAAKAMLEAEEHSKRADEHVAAAHAARDEAERAEQRSTSLTEELSARLQYQEKQALGKREREDVATFEAKAPEEEAASKERARLEGIERQLAMDLGRLQAAAEASMAKQRDLEHAEQVAECARLGTERGRECSGGEADFEQEQARESRDMVAMDADIVALGSKAAEARAAVDCLDAEQRRIALALMPQQLEAELERARIREVEEQAALRQVDAAQAQKTREAKRQRRTLQEHERELVRKCAAEEQAKLQAAEAEREARRLATVAEEARFTAELQDGDERDRSLRNARQAQASSEAAWRRSVVRSKAADRFAAEVRELREKLAALEGEAQRAEAEVVNARARAEEARRNAASAIRTGRCTSLDALESVAHQADRRVSASRGGDVHHPRIFGMLEEEKAVERANAEAVEADRRLQEEQAAFDKKQFDAKVAQHKADDMERDAERHAILAAAARLQATALDGRSRDTTLHDAESEDERHGVSRRTSILMHDQAVRFMADCKDLEQRVKHAEQAANRARVGVADAQAKAEVARRRVEANAEAERARAIANLQETAQGDLDATLSRLDAERSRLQAIEEAARLRASEQLALQRALEAFLDDAERRRNSWKVAVATGTTAYEEARHRAEADMREANSLRVEADMLRRRAQAAATSSAEDAWRLAEQARNAHEEATGRSVAAFAEAQRLHEEVVSARRHLVEEDSAVIILRQEADEAQARAAIATEEHRLCDEALQCIRTQLELDMELSKVERSHFNETAVAKANEAKALDMLIAYRDGALRAADSRRRQATEEAEATRHNAFRDRLFQQALQEQEIADWHSSLAAESLHGSPEAKADLARGEALREVAKEEDARTKQSQLAEQRRGEALRAEAIAMEHGAKAQAAADQAEEWERKALEAKASACEAAVAARLAMRRANAAVGVAEALKARGARSLRAEQLACLRPVEMSSLSQATVTPGTAAAAALAESLARALTSADNDVCADLDLDEVGNAIRSALVDVQFEGSAASAALAHELALEAQEEEDAEPEEEDYEEEEEEEEEEEARTKAEEPRPAAFADPRPTMQEGEKTEAARPLLDKVAAGIVHVQTVGGSESPIRDGSIGTMLRDIATAYEVETAEADKRMRALELQLEAAKAEEIARRGLGHSETAIRLQVARRTHTLLAKMQTPEFREIRQAAQDAAARCHDTKAALEGX
>GleFolCCAP11163019240_none_TGME49_315780
VREGGVARFAGPEQLGSCDRNLSGGCNKVGGVFFEPEGSVTKETWHYVGEGRGGYAKMHTYSYVGDGKGTFERDEAARRSTCCKCMCALCTVLFLLLAAVGGYCVMLRYGMDPLQVFTGDASASASQLQKASAAVSRFVSEELEALGLGNGSEAGAGGQRPSVVARSSDVRYHCVPGREDARIAAAVFAEWTAADENGDGLVNKAELLAQRETLSDATLDALLAADSDADGSLSRQEFTDALVNRSRAGRAKRDNVTSEEEMVKSWSPEKREWCCSHAGIGCPPTTRASSTSPPAAETTSAAAEAPATTPAKTPAARPKEEPATEATNDGAADDGAADSGAEGAVRLQGRPGQLAGHVAQRQARVVLQDPPARVHTEADRRRMRDDVLLDGIDASCKERVHWTAKHVFKSQPGACTNAIETVLTNCTQCAVCSLAEAECTEEAPAPLAAPAPLADRTATYDCDAELVAWQAKWSTAKQTWCCAHETKGCQQAARDDAKETVVDDSKEEPSTATATLQFACEVEPNWEAGWTAQKKAWCCEHESFGCSKDVAAAPEFNCLSGYSTWFWGWSEEKKSWCCSHESKGCPSDAPX
>GleFolCCAP11163064082_none_TGME49_315780
AGAMGAGFGCVREGGVARFAGPEQLGSCDRNLSGGCNKVGGVFFEPEGSVTKETWHYVGEGRGGYAKMHTYSYVGDGKGTFERDEAARRSTCCKCMCALCTVLFLLLAAVGGYCVMLRYGMDPLQVFTGDASASASQLQKASAAVSRFVSEELEALGLGNGSEAGAGGQRPSVVARSSDVRYHCVPGREDARIAAAVFAEWTAADENGDGLVNKAELLAQRETLSDATLDALLAADSDADGSLSRQEFTDALVNRSRAGRAKRDNVTSEEEMVKSWSPEKREWCCSHAGIGCPPTTRASSTSPPAAETTSAAAEAPATTPAXDAGGEAQRGAGDGGDDGADDGAADDGAADDGAADSGAEGAVRLQGRPGQLAGHVAQRQARVVLQDPPARVHTEADRRRMRDDVLLDGIDASCKERVHWTAKHVFKSQPGACTNAIETVLTNCTQCAVCSLAEAECTEEAPAPLAAPAPLADRTATYDCDAELVAWQAKWSTAKQTWCCAHETKGCQQAARDDAKETVVDDSKEEPSTATATLQFACEVEPNWEAGWTAQKKAWCCEHESFGCSKDVAAAPEFNCLSGYSTWFWGWSEEKKSWCCSHESKGCPSDAPEAKAPX
>GleFolCCAP11163071709_none_TGME49_315780
XVSLGAAARRGCPPGGSAPQGARGAAGAMSVQRRLEERGLPVCQRQRGLPAAFRALAAVLGVVDELGGDHDAEDGAAAGVGDSQLSSATDFGDARRPASAKEMYRLFDALGQKVAQRFTCIRDCLRFVDSNKNGYIDRGEIRRLFAAFNMAQDQADLLFDALDPHRAGELTYEVFQAVVGQHIQPGHIEDRAASPRPLSRSMEVRQQEAELREVAEVVGAKAQQRFRNAREVFRFLDVNKDGRITREGCRRFAEYFGLSSDLGDMMFDMTCPPEASFIDYTSFIARLGPYILPGHDPHAEVLPGDRGDRAKRRPSSAXSGGRWARPPRLRRRRRRPGAGWGAAALLEAELRAQPADVRRRLQDAHVRLDLHQKRMSPDTEPEFTTTTRDMHEDGMKDASMMRPMPVDRSPGTLPLSDVSATSAPASSVCAASVSSVSSAWPPPRPRPRSARPQSARAPTPPLPKEAYAPSEASTAASAASASSGSSGRGDAHCGQVHAAEMMQPPIPVMETSPNGAVVIRRRGSYCLASKFPLSARFRPMPGGGGGGPRRGLFSEVTHAPLTRELMNTLGKTWSIL
>GleFolCCAP11163072854_none_TGME49_315780
AADSARSPHTAPERLRGAAPSAPGRGPAAMGNHVAMGHAVNCFQDGAEYLGCAHKSLKFESTAKAVMNLHGIESWNAKALVQETLSRQAELASRSPLRNIKVEEGLDFIKKELAKGFGPLGLRHPNGGFTAPSLSMCTAAVTGGVNMTRDQFAYVCWEMLNTVKDYRGYRLEPRSKDREILYEVFDAMDIDRSGVLSTGEWAGGCSVFFRGNTDECVRAVFKILDQDHSETLTHPELREYLKPFIKAMIPESAAALQPMLLKRATDLIFQDMDKDNSHTISAQEMLQWTHEGKNIIDSLATLIDKEVYRLYMENKKDQDRRAYNSFGAMGTSTGGKYGQQQQGGANGPMSSGMGGSQQGGGPMGSQHNMFGTGGPLDPTMGYPPQSGGGDRGWGGAMQSGSWGQSQQGGWGGSPSASQSGWGMGGGAPPPNSTGGGGPCGSWAGGPPQDGSWAGGSGMGFGX
>GleFolCCAP11163074031_none_TGME49_315780
XSARARRGVVGGGRKTRLPTRRLGSAGGARMQSYASRSAGSXXASGXAXSXXAXRXXAAXXXXXXELXXXXXDRXTAQRPASATPSCRRPPTSGDARRPASAKEMYRLFDALGQKVAQRFTCIRDCLRFVDSNKNGYIDRGEIRRLFAAFNMAQDQADLLFDALDPHRAGELTYEVFQAVVGQHIQPGHIEDRAASPRPLSRSMEVRQQEAELREVAEVVGAKAQQRFRNAREVFRFLDVNKDGRITREGCRRFAEYFGLSSDLGDMMFDMTCPPEASFIDYTSFIARLGPYILPGHDPHAEVLPGDRGSPHRLGRPLGATAQAQAAPTTPGAGWGAAALLEAELRAQPADVRRRLQDAHVRLDLHQKRMSPDTEPEFTTTTRDMHEDGMKDASMMRPMPVDRSPGTLPLSDVSATSAPASSVCAASVSSVSSAWPPPRPRPRSARPQSARAPTPPLPKEAYAPSEASTAASAASASSGSSGRGDAHCGQVHAAEMMQPPIPVMETSPNGAVVIRRRGSYCLASKFPLSARFRPMPGGGGRRPPPRPIQRGDPCAVDARAHEHLGQDLEHPLKRAHGAPCALARGLRSALATHRVVTVCPREGFWNRTTRPLGGALQSRMDRRAQALPAADA
>GleFolCCAP11163102002_rbh_TGME49_315780
REKFLLSAPVPSEVKSDMALASMGDVRRAFMMLDTKRTGALDRAQARDFLRCCGWVVRDKELNAMLDSGHVGRRKAASFDFKQLVMILEQYQAERNSGISELQQALQRLGSGSASLPKSRLQEAVKPDVMATDLEQILLMVGLKGMGNLDCEVMASRLLERVCRPPTALEVKLLSEAPASSH
>GleFolCCAP11163112833_none_TGME49_315780
XEEADMDGDGALDGEEVREFVGRVLAKDVFKFVRFGDEEPVEEDAEVAAAEAVADFFRQLDDDQDGIVREEEVVKAALSASSEASVDLVRELFDRADADRDGGLDRIEAEVFLQYLEAATGVPLLSPSNPALDAEEDEEDVAEEYEGQEEPKEYEGQEEPEEYDEEAEESAEQHEHEVDEDNEEPEEDADEEGAEVVEPVDVPEAQXVIHAATCAMACAERVLGMAREMAWAPAASTDAGIRVGQLLPCMCLLSSGALCERADFLSRVGKPRLRCRPSSPRPDFAFEVCGGKAVLCVVSPPLFPWCASEAAGIDAASWKGEKX
>GymCat002635_none_TGME49_315780
MSATEAGSSALGRDVFNELDQDGDGIITREDIERLGGRLPEAVVVAXSVSIEEHCCSEHVPASVRKSPRGVRSYRFLGAPFGSVDADSIAAGFHCLRPVFYEGGEPAAAIRRSAFRQHVNASGASVPRFFTGASAWNRYINVGRADCRHSPRFWCCQSTTNPAANGLRNDYLAGELHGAATGSTRGRDGGASKQPRRDRDAAEHGFLMVAATCDQQPIFRADGAAAARPPTVDFSTESAAFDHRAACGTADPDIEVPSTPAPLAAPMSTSTSNWPAPAAGTQLPESPAPAADLMTPPPMPVLPPLPSQPPVARQHVQHIALSPRSFQPPGSVAEGVPSNSDSAPATAVEVPAAGSAEQVFDMLDRNNDGVISREEYMSALAGQNIVAVSERHPNVAIVPDATNVAGENVQLELDGDVLDPSFEDLFLFRDLDGEITDGPGDLFAQIDRNDDGVITKEEFLRAFASNRRITLHPDALHSRGYRETEWYLTGPPCLASGRGSDERGMDNANLQAQDFVVVSGLDAHAPARGLAAPNFDQHSSPNFNMHAANLGAFAPDFDVSARGINVPDGAAKLNLGEYEPEAKLTWIGYIAAVVVFLSPAATAAAVASRGPRTPLKGPPVAAMRVAAHVERAATRPWSLARRAVAIPSTSGVAAAAVKGDALGLSRVFPWLFTFLCFILFAGPILLTRRLGQDMQVRYWITDRLWIVSLLPVLYTFTQWWHYRKATISRILVCFCLVGSCVFLLIVGDMVLLSAHQKANALLAKDCSTDVEKMQLQHQWQNAQFFYSQCMTETASATGSGLEVAYSLYRIQDCAGYSEQLERNPAWPYLGALEQNYNCGGVVHSQPAVVDIQTSEGLLLHDGRRRLVQQSAVHDVQGRSLHDSCPRHRFRWPDPGWADHEEPQRPLEVRRLRTAEVARCWGRDFMGS
>GymCat016773_none_TGME49_315780
XAISSAVRLPRDEHGRPQAPPPAHSFLALKTQGAVKAKKTKLPEKLCERVCQQHSQKDAYRRECIAHCRVRTDLANGAYGHAAFRRFAMKHSRGTRNAFEDMDPNGTFPKCHPTRVPKDIEVDFVEADADHDGLVTRDEAREVGEALCVPDGLEQAIFGKRDVNRDGTLDKKEWGLAGEDFVLEYEVGRFIDEVETPTGSEVTAFKSLDANGDGMLEDYELLDGFVHEVAMHYANMTSESKDHATQVFWDHADEIVPIMDINGDGGVSMQEYEATHGHTTGKEQREAKAEEDAVGVAADEKEESKKEEKAVANGSADAQLEVLTNPDAEEDVIAPEPEAAASKEERANDELEELAPESGEELAVPMDEPLDGPPDAADDMAESPAEGSAEEPTSAPEEEVVRFASDRGSRLRGASAARPIRLHRDDVRSAANADVVESEDATWRQSVEQAWANVEASDRREGGEIGPALTARDVLREXKGAGVGDSRLNGAPLLGIAAMNAK
>GymCat024483_none_TGME49_315780
RLDAVHVAAGSVVLAMSTSLRSRPQIRTAANPHLQFSDVANFVGLTLKPNQIRKRGAASAGRLPPPRDLPSSPPFIDSKEHSGQRTTEDLDSSIFDACMSQKRTSGDGVNSDDDLAATSPLEGSTHSESEVKEASRTGADHAPDQPSPSQGPEHRLGRSDRLVVQLEWLKSERRAVQEQLGSMERNMSDSVLNEMKAKKRVEQSREQLEFHRKKAVAMERQIRSIREELGAYSESKPSASSSARVGSRMAASSTHSDGFPNSPIRSQPSPEVSRQLSRQDEKPLPPYGEAEASNLDDAPQAQASTNARRRSRRASNTGVAPPSAPPAEEGQTSERVSTIDEATFASTAPAGFAASSPSNAAMPRSAVSQPTSPAGVPRGKASAAGPTLEAPRSRLSSRSSRDSNLIVDLTNYTPAELDNLYRELIREEMINKMGNAQKAFAALDLNGSGNISLQEFADGINRIGVRWQDITKLKTNRAIFKLFDQDRDGVINYMELFPVQATQGEPHEHVSTPRFWKTWCEKNPEEDFKHQKPRWTHANSEDELQALFAAAQSRQDCQDKRKWMESSFWRLKNKGKSDARCRELIGRHLPKHLWKGTGPRDRDGVNTICESDVLKSKKAYAEEVLEPVKNVQKALGLMGSQSSDGAPQAIRDMREQRRILQGYRQQLFQVTMEPLLRQREDEKRKEAVASITGMSTLLSFKKVKDGPDVEAGAEEKTAPQPAVWSGVKTTKELAKTCRMEEDRVNDIQKEYNKLMDKSETLSRKKFAQLLQVLAPSRSLADADLEVWWEQAGSKDGQRKSSTARRTSVTFEQFVVWFADTELNTGXLGLRGGGSRARGVRRVTGARGEAGHGRAGX
>GymCat036694_none_TGME49_315780
MRRMTNNREHLSLAIGXAEEAQPGEHPGRPNPEDVAISESRAAAANDRVGKFVVLQAPAALRWLIARAGVAEARRQPRKRRANDFFDSDAWEVPRGVPQVQPEFPMWGGSKLDLPDLTPQSIEGSPVTSRSRTSTVTTEDLTCRLLQTPATSRSVSSSSPATKDGEGSPDPSSKARTSSKRTRFASSVSSQTSSRSSLLKPNSCKESFADSSRHDALGAAMDGPQGGVTSITNEFRAILCKKYGNLTRAFQALQCAASTMTSNVAAAQKASRTGSTRLTYAQFEWCVVSFLRCGDRRMARRLFAAFDRDKREEIGLVELAASPVRSKGLMSLVEFRRRLLERHSSLTHAFREFEDWLDVHFVATDQQQRGKRSSRTMRLAEFIAVTALFGLEEQQATHFFRLMDRDSNGELSFDEFLAAVTEMPRSVLLYDFRQRLLARHPSIKSAFRELSTSMAGARMNQTDFERTVSAWGVADVEAAELFRLMDGDKSGDVSAQELMDCLREEAPHTTYEEFWARFAKEWPEVVRAAHKGGNAGREFVGVLLADLLPQRLTEVSCPLRRRAIFAALDLIGESGGKAALSYQESSRTVSVLNFEAFNALVVQLDISPGDATNIFRRFFSGRVGGSPGQDPMDIEVEADADEGGFHVEDFIELVQLWVESPIRPPLDGSGAIAHQSGAEAIQQVVAPTRAAITALKAELSPSHVAGVVDAEGREQLNTRVQARRPRNLPKMPWRAHHRTGDRALVAIAA
>HemSpeSG2012SG2015012243_none_TGME49_315780
MSWEQETLTTLRIETEKRLKELRCNEEWTLDGPWQMVVEMTNGAPAVLLMPEQSEPEESAHADDDENGKREEEEEEEKHVPESIAESDESDEEEEEEDMSWADTLLLFRWNSLGIMQIAYNMEAMQSEERGEYKLLNTESLCKVIVRAAEDCFSIVSISESYITEAIKGYHSKKELYNFRDFVSICHESIQNYQNNHHASGFDLDEKSEIQKCFDSFAVGDGLKLEHAFSVLQALGVPCATVPDQQSIIALRHGDESNKSGVMTFGNFLHWYRRILRSRHCRDRVSEISIIKNSGFSNEEIQGFRVIFDAAAPPDATDAWTGIEIQKTIGLLHNAGVKFSREDKITVLKWIKLVDDDNNGVLNFGEFCALMSLIWHTNLGGCRELKKKEASKNARTRKGSVVASESNLSSELESTKEGLDKAVTVTEDDAPISWVTLLIEQHRDAEKIESIVTGVEQPRASFRARCARRMSARFQNIADGIDDPDENSKQVLKQRAATFTISESPRFSQESIKNI*
>HetRotSCCAPK0483006188_none_TGME49_315780
XEARGNPGEDRWSMDALPGRESVTDEKHLREIFECCDRDGNGSISRIELIKVCRSSPAIAEFLGLPTQIRQEDPSHTAFENFFQGIDANNDRQISWEEFTGFFMMPLYDIRSPIIDYVTPALGDVGSSRATTPNQAGMSPARVPSPAPDVAAHERVMYADGHSSRPFLDPSGYQPMAQPVAQLPAQERVYVAQEREPEWGAAMPERDVVYMGAAVQEPVQTTMPAGEWEVIGGERVRVAKVLSVSTPHPRKLVSDYEPSKQLRSTMGPPTTQGYYVSQAPAYYADGGQAPAYCADGGYAEGYYTAESQSTKAGSYTLSRPSFITSEYTDGSWYATPASHPHSHGASTTAPAYSFEPVTYGVSASAMPAYGVSATAPPYSFEPVAYGGGSTSLAVGMPARMAPPSARRATMAPGVVTSVRVSEPRRRASSVPERRFAYLQEDQPMRREPSLRYQDDSAVRYAASQMPPAGPAVLGSLPPSPGLSARPPPPEPVAWLQEPVAWRQQPSQQQQPQPQPQPQPQPSQQPQSLSMGEFVENFREMVSHAEYLLEELEEEVSSEYGDDHSPRDRTVHHHHHYHGQVKQGEAPYAPPPAGPKRSCCGSDSPDGANSPAYPNPGGAGLPHRAGVPLTQWAVPHGADPLSGSMPAQQPPTAQQVAPPPAQQLPTARQAGPPPSQYMXAADLAADGSSSIAALGATSPPDDGATAHAVLGAVHAVDGAGTDGALRATATAAGWAANAAPGATTIAADGAAPNTVPSAIAAGRAADAGAAPNAVPPAHADAPGSPGWAAPDAVPSATAVLASDGTSGSWAADGAHARTADGIPAHAVHGAAALAASGPSGHAAAAGPVAAYRSPSDTGGGHAADAATVLAAADGAGADAAGGRADGVDAVAVLAAAHGAAADAGGGHAADAVAVLAAAXGAGADAGGGHAAVGARAHARAGGAANDAAGSDRHAAAGAHSRAAAVLAAAHGAAADAARGRADALAAAAAAAAAAX
>KarBre022069_none_TGME49_315780
XNERASMQDADERLQLGGHTEADTDGKADIDGLNLENTLPEDALRAHNGADQQPAEADVDPEQGSEAGAEAKPASQGQRKGPDLHLETVPDMDMLYDAVTPKGSPTTKSTELKGQTAFCNFSDTTAPSAPATGNAGAAASEMALGEASASGTASGTSTAPNSAQNSARQSPRRRPVSHSEKTSQPSHWQLDGPRLRQPNPLHVPEAVGLVQPSWLPYTVATPQSPARPPVGDRQHTRRHRWNRWTTRHHICGSKDNRCLPRLQRTYFDDLPHTRCQGGDYRMVPGHRSRNFDQFCLAPAHTQQRELHQRFERYPFVKAAKLPPRPHTYAGDSLTSAFSSVGVDACIVDSYGSRSSSSSPRTPPPILNLSTSREILPDVKVNAMGEVDVLPASSQEHGTGRAPLSPSGDDERQSSARLQIGASRYTRAINSASDAEPACEDSARRGTKAKKSRMARYTHIAKYSIFARGGVPQFHSWCALKFGSLVRLWRCLDVHHHMRVGQGQFLKGLQELGYSGDARELFKVLNRDQTGTLLFYHFAPEAALSVAELLDWSRENFGSLAALGLGSIIDQRSFITRQQFTSIFTKKGFTNQRALRHTFDLIDKDGAGSAVKAEVALLDKWEFPEWLTAKPDERAAEICKSKLVTKCQGNPLAAWRQLDRNGNMRVAWNEFRQACRKLLTQEDCEVLPAVWRALDEDLSGWLSLRDFDVGTYNNLLRLVNWAHESTGSFTAVFRKLTPSGKKDAQDYRITQSEWNRVLKACGLGDQILATLYSGLDKDRTGNIPIHDIRFLDQWRATSDLKETEAWAAFTGRQKAAKRKSSRSPRVSDRRTLSSFRGSTRNPSFL
>KarBre030772_none_TGME49_315780
LAPAEDQGEGFSWEHRELLGTAPLEDDDEESLSSMEFGVGVLDMAPSGWSRVEAPPEDAPMVAAGINLELAEAPAEDQDDLDASFAESDDDFPAMATQPLPCRAPPEESPKIHHPPVGLSSPLLPFKDTGGAASLLQDAIVAPASLDVHDYSLSATSRQPDGSADLQSFSLTGATMDFEQLQAAARQESPQESRWGDHEQRGEEEAGAALASSRHRAPSTCKEDDEQHARAGHHPVVHQGAAFDKDRLAGLLPGSKDALAKQRRAALFARWDPNGNGVLSLAEVDKGIEELLGSMVPKPAIHRAFYAARRIAPPVADHSDDFIDFNEFRLFNVYLRHYLELWHWFAAMDADADRRVSLAEFREARCLLQRWGCRAAFEAALTDPDSVFHRIDKDGGGLVLFDEFAHWVLNHCEELFEAGDAKDRSEALAMLQRKPANLCAENENQRMYAVPRPLAHRGVPKLPVKQSAARATALGSARGAQRGKARSVSAAQSSSKSRVRSGSPVVLNRSRENSPQPRSTNASRATASRGSRSREASVENRSDISISSARTSARSTPEKNASELNRGRPPKQTSKARPRGGSSEGQMKTSCASRAWASASPDSRSSSSACHQLHSAPSPSTACRSSPAVTAAASTAPGRGSGQVCSQQRSQTVPSKSTRSSSLPPPRLPPVISKKPKGAGAVHVLPKAEXVTRPPAPTYRVHQGADGSVPEACHTEAFPPSSSGAHSWLEAVLMALSMWPWALGGVRG
>KarBre031958_none_TGME49_315780
MASETTLLPVLSPPQVRNSTSAKTPGLLDLSQLEASCSTAASDLSSQPGDCTDSEHDSSLSPREVCSDDVQWLLSGLTENQKTYLDRSAFHRECLRIFKNNDRDDSGFLDTQELQQVFEHLIPDSHRNLANASGRRLVLSIRSVIATFDRDSDRQLSAEEFCDFVRFCYAWRCHYETMTMDTKSKSLGDLQAGDSCMEAGPRNAASSSPLQSPPTPSGSGYRMVKSLSMGTSGFLDKSTSVPASPRSNISAQTNVIGPAPNSKSSKRKISSLARVQLKPLPSTSSSRQKLSSLVSPKGNSRASSRTVSPEPQASGRRTKSGASSRRVSPIPLASRSRRPRSASSSRIVAKAENVTNTSLAASASEPNLPLASSEAARGLVLTQSMSRPSSPRGLASLMIESGSSVASESHSRASPRTPRTGSRAGHKAARQEGLPRRQLQALKALVRELAPSHTTLHDLVSKLLLKVLSPSGLAAVPPEKQQHICDVVLRRVEIPSSPEVAGSTLSSSPWLVDFFELMHHSAVPLPANKSLEELCGESWFLEDRVVEVMTMLSVQWHDMRCAECVPEMTRYAQRRWLPPAFSSLVGQVLWRHRAAASLKRFEADVENVRWVTSLLDERIVDDFNRVFKHFANSNAGIMKLSAFRRVVELLAMNSDLRVRLRRCDAVRACYSDIGGRGGEGMNKKEFKLTLFKTAELMGVHPATLFEELAFRVDELEPSRPASRCLM
>KarBre032611_none_TGME49_315780
MLLQAYGDPSGWGYMCPVTPDAYGYLMASLGYVQKPVEQPKRENKKRVTVTTRSKRKNLDGDLCKRMQSHLQSSIIGTPLQKFFRRFDKDRSGTLSSDELRRLIRIELRIPPATLSDKDVETFTQALDDDNSGTLSIDELIDFVERGTATFYTNQQGASTLPAPEAAAAAAGEAASKEEASSAQLASAFEGVSSAQDRRLSETWSPGSAPWVAPLPIAEGHYFPPGTAPAGLVQVRDEEGTVPLAVLEGLDEKPLGYVAEVNPEVYGFLLTSCGWQPPPEEPPEEPKKTKLKPRREISEEIAKRLQSSLKNSINQSAVYGIPPQKLFRKFDKDKSGTLSSEELRRLIRIELRVPPSQLDDKDIQALVLALDDDESETVSIEELMDFIERGSATFYRGMEDDDDDSGETRAQKASNSEREQDASESSENEQAARGATAPSPRGPRSRRSMVQGILFSPAGISLNPTRGGDDASSPVKLPPTTAAPRTSRRTVGETSGGNRGTLTARPGTTSDGTLSSRGTMLGSSPPVSRASSSGARTSRSSRSSRGRRGTNAIVENHGLHHRSLTGGSFAGGSFAGGSFSGGSFAGGSFSGGSFSGGSFSEGSFSGGVAQQAPPQSPLGAQGSPRHGTLGSSQPLSLPPLAEAAETECIEELPARNAMAALPPRTAPAAGDAQILRNLRSAQQAQRPSGDQHKSSLPRYRGVCSSMTKGSPRKDCHRQTGISLSDAGKLPGMAPIAQRPSDPAFRPX
>KarBre050374_none_TGME49_315780
XDSSLSPREVCSDDVQWLLSGLTENQKTYLDRSAFHRECLRIFKNNDRDDSGFLDTQELQQVFEHLIPDSHRNLANASGRRLVLSIRSVIATFDRDSDRQLSAEEFCDFVRFCYAWRCHYETMTMDTKSKSLGDLQAGDSCMEAGPRNAASSSPLQSPPTPSGSGYRMVKSLSMGTSGFLDKSTSVPASPRSNISAQTNVIGPAPNSKSSKRKISSLARVQLKPLPSTSSSRQKLSSLVSPKGNSRASSRTVSPEPQASGRRTKSGVSSSRIVAKAENVTNTSLAASASEPNLPLASSEAARGLVLTQSMSRPSSPRGLASLMIESGSYQNHIREQAPGLREPDPVQDTKLHAKKXLPRRQLQALKALVRELAPSHTTLHDLVSKLLLKVLSPSGLAAVPPEKQQHICDVVLRRVEIPSSPEVAGSTLSSSPWLVDFFELMHHSAVPLPANKSLEELCGESWFLEDRVVEVMTMLSVQWHDMRCAECVPEMTRYAQRRWLPPAFSSLVGQVLWRHRAAASLKRFEADVENVRWVTSLLDERIVDDFNRVFKHFANSNAGIMKSSGRAPCDEFRSPGKIAQVDAVRACYSDIGGRGGEGMNKKEFKLTLFKTAELMGVHPATLFEELAFRVDELEPSRPASRCLM
>KarBre058963_none_TGME49_315780
MDSEEEEASYGEDSYDPSEAYEIIDDDFEQDSDSKSTSESEGSDVAARVVELPAASPRSPITPPQQAAVEEDSRSDRESEAKDSDSPEAELLVVKPLSPIRSPPSSAAEEQAAEPEILLQTEGKPEDDDARPGSGRNLLGIDATAAAEEFPPSESQESDEAVSVEPPAMMMDIEATPAPEGLAPSEGQYRESVVLGSAATRRLVYSTASKADPDADHEAVSREAPAPPAPARRSEAGESEHDTMAVSPMKAVPAAMAAHPGSLEEPVHTSQGETEATISAKPSAQFPEAPQSLTKQVNSRMAALEQDVAARDAADTAIEAAIVDVEPGSPELHPGSPELEPCSPGDEDPGLQSPEVHETLVHTEGQYRDSAVLGSTATRQLVYNTASKAVPDAEEAPVFKVAHEAARFQATPPVRSVFQNEGEAEVEDDDLPEGRPFQNEDEDEVEDEELPEGLPLFPEEDEESFSDPEDPIESSWREETLENLRRGSKPRPLSGDIFKAEPSSRRSSKRKSTKRRSSAKSTDLAHTEARPTSGGQYRSSVVLGSTATRKLLYSVASKAVPDGGKQGSRRGSKQASRRGSRSTSRRGSRQEYVETVRERYEKPSPDKQAQEPTELDKLEALEKQLQNEGVGKELAFADVEKQAEPKHHHHFEDEDLEHIEIADSQVARPGDTIFDPDMPNSQMVRCKSFRSTGYVEHEEVPSEDCSAFSEEHDPNAGTQQGAGNLFTMGEAWKNVFTTGVEIMRRDSFEGKKMSPRSRMKKERQVMGRRGSLLQSEAEQFLQHLRAKGDGSVGIAWRRFFDTDGDGALSFTEFCNALVAVEYHGDAVALWRQFGGEKSSTLGLEVLDAESAMIIEFFRRWCVKTKGGPLEMFYAFDDDGSDCLQPNELADGLSETGFFEEPGLPECINTMERMLRVLYPLLDRNGRGALAPEELLFMELDPERRKRHEMAIQRRRKGIVSSMEEEDTNEALGLLRAVTMETTALGKHHWKMVKHPLLGGDLKSSSSSKRFASKMSQRSSSFGASAVSRSLSSGSTRRRTPRFLREFREAKRAATSGALHGPTGIPPPIPLLGNAGSHQDPGRSGAPSGFSASSSATLTGGAFDLREGWLPASAPAAETRTLAPAAGEQPRLRRPAPLVLRSSSAPSGVLDLREGWLPAPAQAEDQWTQSAVQGRTEQAPRPGTPAHIEGALQQGSDGVAGPEEVAGFGQTAAIASKPCGGDIGPMTAWVGTLPLRRCPKPNPAASRASAXEQKVKAAPQDLWPEPCACAGGAGASQTRSMFNSELNATWATTACCSLQQ
>KarBre059076_none_TGME49_315780
MDSEEEEASYGEDSYDPSEAYEIIDDDFEQDSDSKSTSESEGSDVAARVVELPAASPRSPITPPQQAAVEEDSRSDRESEAKDSDSPEAELLVVKPLSPIRSPPSSAAEEQAAEPEILLQTEGKPEDDDARPGSGRNLLGIDATAAAEEFPPSESQESDEAVSVEPPAMMMDIEATPAPEGLAPSEGQYRESVVLGSAATRRLVYSTASKADPDADHEAVSREAPAPPAPARRSEAGESEHDTMAVSPMKAVPAAMAAHPGSLEEPVHTSQGESEATISAKPSAQFPEAPQSLTKQVNSRMAALEQDVAARDAADTAIEAAIVDVEPGSPELHPGSPELEPCSPGDEDPGLQSPEVHETLVHTEGQYRDSAVLGSTATRQLVYNTASKAVPDAEEAPVFKVAHEAARFQATPPVRSVFQNEGEAEVEDDDLPEGRPFQNEDEDEVEDEELPEGLPLFPEEDEESFSDPEDPIESSWREETLENLRRGSKPRPLSGDIFKAEPSSRRSSKRKSTKRRSSAKSTDLAHTEARPTSGGQYRSSVVLGSTATRKLLYSVASKAVPDGGKQGSRRGSKQASRRGSRSTSRRGSRQEYVETVRERYEKPSPDKQAQEPTELDKLEALEKQLQNEGVGKELAFADVEKQAEPKHHHHFEDEDLEHIEIADSQVARPGDTIFDPDMPNSQMVRCKSFRSTGYVEHEEVPSEDCSAFSEEHDPNAGTQQGAGNLFTMGEAWKNVFTTGVEIMRRDSFEGKKMSPRSRMKKERQVMGRRGSLLQSEAEQFLQHLRAKGDGSVGIAWRRFFDTDGDGALSFTEFCNALVAVEYHGDAVALWRQFGGEKSSCLEVLDAESAMIIEFFRRWCVKTKGGPLEMFYAFDDDGSDCLQPNELADGLSETGFFEEPGLPECINTMERMLRVLYPLLDRNGRGALAPEELLFMELDPERRKRHEMAIQRRRKGIVSSMEEEDTNEALGLLRAVTMETTALGKHHWKMVKHPLLGGDLKSSSSSKRFASKMSQRSSSFGASAVSRSLSSGSTRRRTPRFLREFREAKRAATSGALHGPTGIPPPIPLLGNAGSHQDPGRSGAPSGFSASSSATLTGGAFDLREGWLPASAPAAETRTLAPAAGEQPRLRRPAPLVLRSSSAPSGVLDLREGWLPAPAQAEDQWTQSAVQGRTEQAPRPGTPAHIEGALQQGSDGVAGPEEVAGFGQTAAIASKPCGGDIGPMTAWVGTLPLRRCPKPNPAASRASAXEQKVKAAPQDLWPEPCACAGGAGASQTRSMFNSELNATWATTACCSLQQ
>KarBre072128_none_TGME49_315780
MQRSRFDGHVASIKAKFDELDKSKDGALQFEEVKEFLRERRPDAKDRDLKWWFQEYDKAKKGRMSFKDFSDMAHKEEFTGGLVAEREEAGKLVVTRESSEARSTLTDEVPEERESTAAESAGLDWEVVQNVFAFYAGSDKVLQGNEFARLCRDCELYDDEYFTPGHAEMVFSKFCHKDSTIMKKQGFRKALISIATMKGVPISYFRLSLKQRTEHIEEQVRNQQLRRDSFQSKKRRSTVSSISGLPPRPSVSSTTSTRPSITSATSEERSGPSNSSAASVASSPIHSPTNSSERSSSLSGSIAVALRKAKEDSPGKSERRPSPLIRTNSTPALRRSGSLSRINSKSEGKLATSKSLKAAGGRVLALASITAAAKAKGA
>KarBre082901_none_TGME49_315780
MRTSLKANGPRQRGNIASLAEASRTRPPDAKAAGKSKSRPGDRKARSRPAPPSVLSEDSTPRSSQVQQELSPAAGELTPTGNALQAEDFDESTPARSSVVSKDELLSSKSKKAANNALAKAPTTKNISEFQQIRLQELKVGEAWNETFKNPFFRNDPEIIEKFWAETKARLMKRFGTIHSAFRHIDSSGDGSISFLEFNDMLRLIHLPLDQRICRGIFEKASGGDRALSLEELKAMLMERTIQKLQMTMRGFRRNQERIKRHTHLFLRYLAQADKVSLTRAVDRFQRKLTIPFCRDFWNLLRNHLAKHNTDGRMDRFNFKLVLHHAIGKRFMAYEVSFLLRIFDTVDSRRHEEISLCDLITTLVLLSPDVDQCSKLGLVFEVFDTDSDGCLLYEQILSMLRCICARRPIAEETAAKTEADLAFQEELTSQDGQRIYECVFWHLQRTTKVVSDIVSWGEFWDAVEAQPDVLNALLPGTFRIHWAMEGPENDEDELMPTHSEHAASSSSSGNATAPSGAGGANIAWGAIESPGSGLAHSPGGGLAHSLGPAMVTATAMAQTTAATATATTRTMAMATATAMATATTMLTGMVMXALHAFAEASRERRNAMIATRGHHRVSVLLHYANQLAGGHGPDAADKGPTEPEDASTVFRRDVTSRFQSSLRKSGDLRYAELAAAFSGIDPGEAAAAAENGEGGLTPSSRGGLTPSSRGGLTPSSRGGLTPASRAGQAGATGQLLRPSSQGALSATQRRTASGPRSASSASRQASVFPASPAKGQDAAGAAAASPAASMGPRGNLTPTGVRSTGSAANKGASLHQRGALSRPRSSQSTGDLRLQGDSPELLPSIGSQKWGAEAADRFRLYASVKLLHGTAGGGGSAALGLTEGYGYKCQLCRSQHTLHAS
>KarBre100452_none_TGME49_315780
XGRCCGWRTSGPACKMLMKDCSLEDIPEADTDGKADIDGLNLENTLPEDALRAHNGADQQPAEADVDPEQGSEAGAEAKPASQGQRKGPDLHLETVPDMDMLYDAVTPKGSPTTKSTELKGQTAFCNFSDTTAPSAPATGNAGAAASEMALGEASASGTASGTSTAPNSAQNSARQSPRRRPVSHSEKTSQPSHWQLDGPRLRQPNPLHVPEAVGLVQPSWLPYTVATPQSPARPPVGDRQHTRRHRWNRWTTRHHICGSKDNRCLPRLQRTYFDDLPHTRCQGGDYRMVPGHRSRNFDQFCLAPAHTQQRELHQRFERYPFVKAAKLPPRPHTYAGDSLTSAFSSVGVDACIVDSYGSRSSSSSPRTPPPILNLSTSREILPDVKVNAMGEVDVLPASSQEHGTGRAPLSPSGDDERQSSARLQIGASRYTRAINSASDAEPACEDSARRGTKAKKSRMARYTHIAKYSIFARGGVPQFHSWCALKFGSLVRLWRCLDVHHHMRVGQGQFLKGLQELGYSGDARELFKVLNRDQTGTLLFYHFAPEAALSVAELLDWSRENFGSLAALGLGSIIDQRSFITRQQFTSIFTKKGFTNQRALRHTFDLIDKDGAGSAVKAEVALLDKWEFPEWLTAKPDERAAEICKSKLVTKCQGNPLAAWRQLDRNGNMRVAWNEFRQACRKLLTQEDCEVLPAVWRALDEDLSGWLSLRDFDVGTYNNLLRLVNWAHESTGSFTAVFRKLTPSGKKDAQDYRITQSEWNRVLKACGLGDQILATLYSGLDKDRTGNIPIHDIRFLDQWRATSDLKETEAWAAFTGRQKAAKRKSSRSPRVSDRRTLSSFRGSTRNPSFLKESNNTPPVGARP
>KarBre112542_none_TGME49_315780
MLLQAYGDPSGWGYMCPVTPDAYGYLMASLGYVQKPVEQPKRENKKRVTVTTRSKRKNLDGDLCKRMQSHLQSSIIGTPLQKFFRRFDKDRSGTLSSDELRRLIRIELRIPPATLSDKDVETFTQALDDDNSGTLSIDELIDFVERGTATFYTNQQGASTLPAPEAAAAAAGEAASKEEASSAQLASAFEGVSSAQDRRLSETWSPGSAPWVAPLPIAEGHYFPPGTAPAGLVQVRDEEGTVPLAVLEGLDEKPLGYVAEVNPEVYGFLLTSCGWQPPPEEPPEEPKKTKLKPRREISEEIAKRLQSSLKNSINQSAVYGIPPQKLFRKFDKDKSGTLSSEELRRLIRIELRVPPSQLDDKDIQALVLALDDDESETVSIEELMDFIERGSATFYRGMEDDDDDSGETRAQKASNSEREQDASESSENEQAARGATAPSPRGPRSRRSMVQGILFSPAGISLNPTRGGDDASSPVKLPPTTAAPRTSRRTVGETSGGNRGTLTARPGTTSDGTLSSRGTMLGSSPPVSRASSSGARTSRSSRSSRGRRGTNAIVENHGLHHRSLTGGSFAGGSFSGGSFAGGSFSGGSFSGGSFSEGSFSGGVAQQAPPQSPLGAQGSPRHGTLGSSQPLSLPPLAEAAETECIEELPARNAMAALPPRTAPAAGDAQILRNLRSAQQAQRPSGDQHKSSLPRYRGVCSSMTKGSPRKDCHRQTGI
>KarBre113326_none_TGME49_315780
MLLQAYGDPSGWGYMCPVTPDAYGYLMASLGYVQKPVEQPKRENKKRVTVTTRSKRKNLDGDLCKRMQSHLQSSIIGTPLQKFFRRFDKDRSGTLSSDELRRLIRIELRIPPATLSDKDVETFTQALDDDNSGTLSIDELIDFVERGTATFYTNQQGASTLPAPEAAAAAAGEAASKEEASSAQLASAFEGVSSAQDRRLSETWSPGSAPWVAPLPIAEGHYFPPGTAPAGLVQVRDEEGTVPLAVLEGLDEKPLGYVAEVNPEVYGFLLTSCGWQPPPEEPPEEPKKTKLKPRREISEEIAKRLQSSLKNSINQSAVYGIPPQKLFRKFDKDKSGTLSSEELRRLIRIELRVPPSQLDDKDIQALVLALDDDESETVSIEELMDFIERGSATFYRGMEDDDDDSGETRAQKASNSEREQDASESSENEQAARGATAPSPRGPRSRRSMVQGILFSPAGISLNPTRGGDDASSPVKLPPTTAAPRTSRRTVGETSGGNRGTLTARPGTTSDGTLSSRGTMLGSSPPVSRASSSGARTSALRAPHEDVAERTLSWKTTGSIIAVSQEAASLEAASLEAASLEAASLEVASFSGGSFSGGSFSEGSFSGGVAQQAPPQSPLGAQGSPRHGTLGSSQPLSLPPLAEAAETECIEELPARNAMAALPPRTAPAAGDAQILRNLRSAQQAQRPSGDQHKSSLPRYRGVCSSMTKGSPRKDCHRQTGI
>KarBre114067_none_TGME49_315780
MLLQAYGDPSGWGYMCPVTPDAYGYLMASLGYVQKPVEQPKRENKKRVTVTTRSKRKNLDGDLCKRMQSHLQSSIIGTPLQKFFRRFDKDRSGTLSSDELRRLIRIELRIPPATLSDKDVETFTQALDDDNSGTLSIDELIDFVERGTATFYTNQQGASTLPAPEAAAAAAGEAASKEEASSAQLASAFEGVSSAQDRRLSETWSPGSAPWVAPLPIAEGHYFPPGTAPAGLVQVRDEEGTVPLAVLEGLDEKPLGYVAEVNPEVYGFLLTSCGWQPPPEEPPEEPKKTKLKPRREISEEIAKRLQSSLKNSINQSAVYGIPPQKLFRKFDKDKSGTLSSEELRRLIRIELRVPPSQLDDKDIQALVLALDDDESETVSIEELMDFIERGSATFYRGMEDDDDDSGETRAQKASNSEREQDASESSENEQAARGATAPSPRGPRSRRSMVQGILFSPAGISLNPTRGGDDASSPVKLPPTTAAPRTSRRTVGETSGGNRGTLTARPGTTSDGTLSSRGTMLGSSPPVSRASSSGARTSRSSRSSRGRRGTNAIVENHGLHHRSLTGGSFAGGSFAGGSFSGGSFXFSGGSFSGGSFSEGSFSGGVAQQAPPQSPLGAQGSPRHGTLGSSQPLSLPPLAEAAETECIEELPARNAMAALPPRTAPAAGDAQILRNLRSAQQAQRPSGDQHKSSLPRYRGVCSSMTKGSPRKDCHRQTGISLSDAGKLPGMAPIAQRPSDPAFRPL
>KarBre114093_none_TGME49_315780
XQGEGFSWEHRELLGTAPLEDDDEESLSSMEFGVGVLDMAKRLEPCEAPPEDAPMVAAGINLELAEAPAEDQDDLDASFAESDDDFPAMATQPLPCRAPPEESPKIHHPPVGLSSPLLPFKDTGGAASLLQDAIVAPASLDVHDYSLSATSRQPDGSADLQSFSLTGATMDFEQLQAAARQESPQESRWGDHEQRGEEEAGAALASSRHRAPSTCKEDDEQHARAGHHPVVHQGAAFDKDRLAGLLPGSKDALAKQRRAALFARWDPNGNGVLSLAEVDKGIEELLGSMVPKPAIHRAFYAARRIAPPVADHSDDFIDFNEFRLFNVYLRHYLELWHWFAAMDADADRRVSLAEFREARCLLQRWGCRAAFEAALTDPDSVFHRIDKDGGGLVLFDEFAHWVLNHCEELFEAGDAKDRSEALAMLQRKPANLCAENENQRMYAVPRPLAHRGVPKLPVKQSAARATALGSARGAQRGKARSVSAAQSSSKSRVRSGSPVVLNRSRENSPQPRSTNASRATASRGSRSREASVENRSDISISSARTSARSTPEKNASELNRGRPPKQTSKARPRGGSSEGQMKTSCASRAWASASPDSRSSSSACHQLHSAPSPSTACRSSPAVTAAASTAPGRGSGQVCSQQRSQTVPSKSTRSSSLPPPRLPPVISKKPKGAGAVHVLPKAEXVTRPPAPTYRVHQGADGSVPEACHTEAFPPSSSGAHSWLEAVLMALSMWPWALGGVRG
>KarBre141643_none_TGME49_315780
MDSEEEEASYGEDSYDPSEAYEIIDDDFEQDSDSKSTSESEGSDVAARVVELPAASPRSPITPPQQAAVEEDSRSDRESEAKDSDSPEAELLVVKPLSPIRSPPSSAAEEQAAEPEILLQTEGKPEDDDARPGSGRNLLGIDATAAAEEFPPSESQESDEAVSVEPPAMMMDIEATPAPEGLAPSEGQYRESVVLGSAATRRLVYSTASKADPDADHEAVSREAPAPPAPARRSEAGESEHDTMAVSPMKAVPAAMAAHPGSLEEPVHTSQGEPAEATISAKPSAQFPEAPQSLTKQVNSRMAALEQDVAARDAADTAIEAAIVDVEPGSPELHPGSPELEPCSPGDEDPGLQSPEVHETLVHTEGQYRDSAVLGSTATRQLVYNTASKAVPDAEEAPVFKVAHEAARFQATPPVRSVFQNEGEAEVEDDDLPEGRPFQNEDEDEVEDEELPEGLPLFPEEDEESFSDPEDPIESSWREETLENLRRGSKPRPLSGDIFKAEPSSRRSSKRKSTKRRSSAKSTDLAHTEARPTSGGQYRSSVVLGSTATRKLLYSVASKAVPDGGNKAAEEAVNKAAEEAVNKPAEEAADRRAEEAAGKSTLRQYARXYEKPSPDKQAQEPTELDKLEALEKQLQNEGVGKELAFADVEKQAEPKHHHHFEDEDLEHIEIADSQVARPGDTIFDPDMPNSQMVRCKSFRSTGYVEHEEVPSEDCSAFSEEHDPNAGTQQGAGNLFTMGEAWKNVFTTGVEIMRRDSFEGKKMSPRSRMKKERQVMGRRGSLLQSEAEQFLQHLRAKGDGSVGIAWRRFFDTDGDGALSFTEFCNALVAVEYHGDAVALWRQFGGEKSSTLGLEVLDAESAMIIEFFRRWCVKTKGGPLEMFYAFDDDGSDCLQPNELADGLSETGFFEEPGLPECINTMERMLRVLYPLLDRNGRGALAPEELLFMELDPERRKRHEMAIQRRRKGIVSSMEEEDTNEALGXAQGCHDGDYGFREVPLLGGDLKSSSSSKRFASKMSQRSSSFGASAVSRSLSSGSTRRRTPRFLREFREAKRAATSGALHGPTGIPPPIPLLGNAGSHQDPGRSGAPSGFSASSSATLTGGAFDLREGWLPASAPAAETRTLAPAAGEQPRLRRPAPLVLRSSSAPSGVLDLRAPAQAEDQWTQSAVQGRTEQAPRPGTPAHIEGALQQGSDGVAGPEEVAGFGQTAAIASKPCGGDIGPMTAWVGTLPLRRCPKPNPAASRASAESRKSRQRHKTYGQSLVPALEGPERHRPGRCSTPSSTPPGRRRRXVVLQSAQARSLPHEHKIKEPLRTLWRDSLMVPLSLMYISLGLLS
>KarMicCCMP2283013970_none_TGME49_315780
XPLSGWKVPYDGPVDETLVLTATPKEAAGDQQAQQQQQQQQQWNQGQWSQQQQQAWAQQQMQMQQMQAKMQNPALQQQQMQQLQLMQQQRLQMQQQQMQAGQAQGWQQQQQQQQWGQQQQLSPEAQKARAEAQMKQIEEMKEKQRAMKAEADKKRAEAMEAKKTEQVAVLQILRVLQRYKNVMPNQQDEVKKELDEAIAQHIDACGSQREKLTREIEQTLAQAQQRIQKLAEYKAAEQARQKEAAEQASKMMKEFEEMIEKAEEVTKGAVEEAEPLKGDKPMTGSEIETCAAAVDQAVKDANLAVQVATDYATKESANVKKLLSTSGEPATGALADLAKLMARLNTAKKTTMRTLVECNNAKTTLVKKAHAKEKFDAVFAVFKKYEKDGTLGRRQIQKLAQGEYGFSLPSQALDKILQVLVKDGEKGVSKDDCPSLKSMIGIAREVAMDEKRREAKAEREKVIAEKAAKLKADIKKVEDLVTSTAETIGTAEKQSDVVAGSAKAKTMTAEEMFASADESDSAIKEGKAAVAKAKESVASLTCEDDAEVKAILAAAVTKIEASIKVLDLRIQKSGDTVAKWRQAAQRKANAELDKLCSESIAMMYRYMGEKKLDGDGMFKAIDKNKNGTIEEDEFLKFFKANLKTIGEAADATALADADVKRLFAYLDNGGSGSLSKEEFLSTIRKFMKASKASVITEDISIKSKILRRLDEGEVFEIIMGPIKEDLVDVARLRVKALKDGVDGWVTPIGNQGTVFLEDGGNLFKVVKETILTDSFVIGGDSKTKDRKLKVGEICEARVWPRKDEASGLTRMKVRVQSDSEIGWVTSVGNTGTAFLEIM
>KarMicCCMP2283016363_rbh_TGME49_315780
MKTPQRTGGRPDTTGGKVTSSPGRTGGAAATKRKEAESQKLRTEDGYKEYRQATDYAMGAPVPAGLSDAKMTLTGASDLKTAFDMLDEKKEGVLDRIQARKWLRCAGWCVTDEVLDQMLDLADSNVRSKMRGMSEKRSKWGLKHLQEVADTCRDRENSSLEDVQRALKRLAGGNKTRITRDRLLEFTVQEKGLKKEDLDEVLDILGMDSNKLFDCDELAQKLLYRICNPPSVFEQQTY
>KarMicCCMP2283022025_none_TGME49_315780
MTIDQAKLKCKELEGCXSGGPDASSDEAIEIIFCSGAEVQEATFTTYTTFLLTEEKETLDIDDYDAEDDGKETSQENRKSDNLQPLDVDDYDQDGNEGADQKADAPVDENTKVANEETLDLEDYDADGDGTPEREAAEREAEDKARREAAATKIQKLQRGKVGRTQASSKKEDAAKREAAATKIQKLHRGNVGRTQASSKKQEKADLPAEKEPSEDDVDDDEAQAKKAAALLDDPSAAEREAEDAAKRDAAATKIQKLHRGNAARTEASSKRQQKTDLPAEIGAAEEEPLGDDDDVSQARKKEVAATKIQKLHRGNVGRSQASDKKRQVLNAKISNDAPEVREFEQKSSFDDQDDEETRAKKEAAAIKIQKVQRGKVGREEVRGKPKDRPSRDVDERKVKANGVATNDTDPSDLVSDDDVVYSSDEANAGKPMKTDSSLEDTRFSSMWISLVADESVTKLGFTFDRTLEVQKVTTGGWADNEGIEEGDQIMRINGRRASDLSPEEIKTMMDERPLKLKMVQAEQHDAALAIQSVWRGKRVRDKTSSQLSSAKNAKGQSQSERERNKMLEELGVMGLTEDSDSGVEGRGYSAESETESKAARLNALRQKAKRGLSQALGDGTLETRMEEHKANQRASPMLGKGAGGSLSRSPLPERRVLLQKLFRLCDIDEDGFLNEKELLIYARNMHYPGDSXVWSEDYGDFCEEFGWNANKGXNGHEFLELANNIECDFFCSDEDLGSILNNFQTFQDARVHLEEDEESQADSDDLTAQQTIKLQRKRTPKHKIVRARDDYETQPSIDLIEEVFKLLDVNKDEHLNQREMLRFVRCLDYPGDAEGWGKEYKALCRYHEWDPAYGIDFEGFVTLVDDNDDNYFLEVEQMQNLLLDLEHQIAVEALGHRAAEAPGGRVEPGYHDLRFQQYDLPMQLKFVLKIDGLDFERLDAHEDMCADFMDTIVAEFSIMTGRDEDDIHISMETEATKIQVTVETPDLEIADKLTRDLELSSGDLEIALAEAVSEIHHIGIVKKGKVVVTILDVSDPVPKRGGRQTMIEAGLAAMSAKSMRHFLETNAEKPAFPDAEKKLVVRSRETSTLPLDSVEVEDWTHNSATRVHRPLRRLICESQDINARGRWPGSRRVLTRKLVAEFKEDMLRRELSLASAWRRCIDPEWRVRISQTDFCEAMRRIGYRGQYRALWRELDVDRSGTVTFTEFDWESAATLGSFYNKIMKRYGSVEVAATKWGIHGPRRCHLKEFLDELIPRGFVVGQNDGEMLFYMLADTPFGNPHNLENRSPAVQAVEMQWLAKIGPSLPEPALQRVSPGSLGKSAMQTFSATPSTATPGTMIMSPGTVSSTPQTATPGMTPSPYMSTPGTTKMSPRMMPSYLSDDTTKYDSEIEEYASDSGSEPENPRFDKLYAEAKDWHASRIRMYGLQKSPSPNMVANKMRTQLVWSHSQAGHVNDEDKTVRLCVETKKYHCDSPLEDGTFCGRREKGSRDRPQCASCQRFQEAYRVNEAMAPVLLDEKTKKYYCGRKLGRVQIPRSDKGICGPDDNPKCPQCDECKKFQAYEDAKIKPEQHAKLFQRLFTTGAKEDDPKVGDVVKLEEILSLSYRKKKIRLPKGTKGEIVALDHGNGRVRIKFDGSVRRDWIPIKEFRNMTIFTQDGRRKKRIRHIDGTDMGSTLTEGASSPDSSSKASPMNADIWNRLWEKKKEIGVDHTEKSTNLAFRQEAVLEGLSIQELMAHAAERAGEIGDTEFKAWGKSRCDLLEYLKKNRKQLPEKLDDGEVVKKMHVEGEKKKERLMEKAATLARQKRDKEVQEWQCLLHEKHNPQCAHCIRYETLKEKAKDLAELKKKMEEELTEAANKCKEEGHANGVNKPHPNCPHYKKWLKLKEQADHFDDWRYLLHQVFHNTRHDGKAWGRLYEEGKKHHHDKLEQHTKVFKQLLEDADSKGLVHGRNLMQARLLLKAEFEHDPRWKTVRGGHRDKLIKQGVGHFTEKRHIAEERGIPYGKKDVSNPETFYRLHLDGKTSQVKREEQMRSKAIEEERFLKNTSIHRSTKSNPGVFDRLASGEYVKPPLSKQAWGKRRRKLETDWEREVHANFEKKDADAEKKPVHMLLFSFPRAPWPPPQFFESELRYNLEILGSPDMTYINVRLREGHPGVTAEVRGGEEELEKFHQLDLGRLVVTGIPVVEVWSQEAQEDPIGDFVDFISEKFESLEEAFKSMEVKNSGTINRSDFVRVCKTKGFTGNLTFVWHALSSGHNHLSMPDWMQLGPYVAHKAAMVRLPHSSDVRHMHGKSNMRPAGEFALAVQTLFGENDAAYEHFNPNGGQPLSFSEFQAVARSIGWKGDCKEVFKEMDVHRKGRVGKEEFRQLKKILHEESAMGRQATQRRTLIEMKGKGGRATIVIPGKGGAAEVGTSTKAGYEAPKGRAKGSRSILHTGPAQHHGEHQHVTWAKVSPQARQSVASAPDEVHHQLEVLKKKHSIAPRATKSIAISSPTREQVRPQAAQKSQRHVHPVAQQNPYAAAVQRAEARSQAAEARSQVPVHGREAGWAAGEFHSPPPAPPSALLKEARKSVSAARASIARSMQQGISMEEQARLQQQLDAQASQWQPAPPSALYKEARRSVAAPRASLFQGPSQPTLAGLSHDEQDLIQQRLDAQWQASPGRASLKSHVSQSDSRRARQSVSHAAAPPPLDDFSNAAQENQDQSAPGNTAIAAALHVKSDAKKKGPPPPPMPPLPEDFVARDIVAEKKREMMERKQQMVANHSKARVSLVNRARESAANLLAVKSTVPPNPRASRMDIAANAAMDWEDRSSESESDVPEEVIDDMLEQQWNKNATPARSSLVVALQGAKEQS
>KarMicCCMP2283088827_rbh_TGME49_315780
MKTPQRTGGRPPDTTGGKVTSSPGRTGGAAATKRKEAESQKLRTEDGYKEYRQATDYAMGAPVPAGLSDAKMTLTGASDLKTAFDMLDEKKEGVLDRIQARKWLRCAGWCVTDEVLDQMLDLADSNVRSKMRGMSEKRSKWGLKHLQEVADTCRDRENSSLEDVQRALKRLAGGNKTRITRDRLLEFTVQEKGLKKEDLDEVLDILGMDSNKLFDCDELAQKLLYRICNPPSVFEQQTY
>KarMicCCMP2283090882_none_TGME49_315780
XAHAAERAGEIGDTEFKAWGKSRCDLLVSSTXKKNRKQLPEKLDDGEVVKKMHVEGEKKKERLMEKAATLARQKRDKEVQEWQCLLHEKHNPQCAHCIRYETLKEKAKDLAELKKKMEEELTEAANKCKEEGHANGVNKPHPNCPHYKKWLKLKEQADHFDDWRYLLHQVFHNTRHDGKAWGRLYEEGKKHHHDKLEQHTKVFKQLLEDADSKGLVHGRNLMQARLLLKAEFEHDPRWKTVRGGHRDKLIKQGVGHFTEKRHIAEERGIPYGKKDVSNPETFYRLHLDGKTSQVKREEQMRSKAIEEERFLKNTSIHRSTKSNPGVFDRLASGEYVKPPLSKQAWGKRRRKLETDWEREVHANFEKKDADAEKKPVHMLLFSFPRAPWPPPQFFESELRFAIXEILGSPDMTYINVRLREGHPGVTAEVRGGEEELEKFHQLDLGRLVVTGIPVVEVWSQEAQEDPIGDFVDFISEKFESLEEAFKSMEVKNSGTINRSDFVRVCKTKGFTGNLTFVWHALSSGHNHLSMPDWMQLGPYVAHKAAMVRLPHSSDVRHMHGKSNMRPAGEFALAVQTLFGENDAAYEHFNPNGGQPLSFSEFQAVARSIGWKGDCKEVFKEMDVHRKGRVGKEEFRQLKKILHEESAMGRQATQRRTLESAMGRQATQRRTLIEMKGKGGRATIVIPGKGGAAEVGTSTKAGYEAPKGRAKGSRSILHTGPAQHHGEHQHVTWAKVSPQARQSVASAPDEVHHQLEVLKKKHSIAPRATKSIAISSPTREQVRPQAAQKSQRHVHPVAQQNPYAAAVQRAEARSQAAEARSQVPVHGREAGWAAGEFHSPPPAPPSALLKEARKSVSAARASIARSMQQGISMEEQARLQQQLDAQASQWQPAPPSALYKEARRSVAAPRASLFQGPSQPTLAGLSHDEQDLIQQRLDAQWQASPGRASLKSHVSQSDSRRARQSVSHAAAPPPLDDFSNAAQENQDQSAPGNTAIAAALHVKSDAKKKGPPPPPMPPLPEDFVARDIVAEKKREMMERKQQMVANHSKARVSLVNRARESAANLLAVKSTVPPNPRASRMDIAANAAMDWEDRSSESESDVPEEVIDDMLEQQWNKNATPARSSLVVALQGAKEQS
>KarMicCCMP2283136600_none_TGME49_315780
XAVSSQDPAALRSAIEEGKKAGLKAKELEPASALLNGEDQKNKARHSLKQAVLSREISRLRNAIDEGKQVGLEQAELLEALATLREEERKVKAREGLTDAVSKRDRQALREAIKEGEGSGLRAKELEAAKTLLLEEDRKAEAEAALKKAMAGKEAAPLKTAINQGKKANLPKASLDEARHELKKREARDEKHKRLQEATKARDVEQLRSALPEAEEARVDNAVLEEARRVLIDEERKIAARNALDAAMKQGEAGSLQDAISGGERVGLPDEELEPARRLLADLQQKLEARDALTKAIETDDIDSLIEALHAAERAGLPPSELEDARTRLRGLQRKHAAGDELRKAVASKDADRLQHAIDAGSEAGLREDELEDARRSLSAEKAKNAARQHLEKAVQSRDKDELQAAINNEGVGAGLTEAELAAARRALAEEEQKMQARLDLSDALSGEDIDRLRAAVKQAEAAGLHGNELEGARKRLGDQERKDAARAALRNAVDSRDIDRLHSAIREAVCAGLDESETLEAREVLAEEEQKAAARTHLQDAIRRHDLKALQTSIKEGEDAGLLDEELEPARQLLSQLQRQQKARENLDEAMKADSVEKLSDAIREAEQSDLSSADVEDARTKLRELDRKRAAREELENAVASRDASQLQNAIQGGRAAGLNEDELKTALRALAEEEAKNFARQRLQQAVRGRDLDELRDAIDNGVQAGLTDDELAAARRVLSEEQCKEEARLALKDALAGDYLEALRSAFQKGESVGLRGTEMEEARRRLEDEERKAVAREDLQNAIASGNAEQLRKAIEQGENAGLDEDELDAARQALAKAELQDSARQRLRDATANEELEVLRAAIDDGEQAGLSDEELEEARRTLADQEQKTQLLATLQRATSGDAALQSTSKTDSTPEVIGDTIKLDETQPKPIEEESLGDTGKSTTSTVHHQHHHEHHHRHDHYHHNASPNSTNATSDTRAKEKSEFMFKKAELEDNLSDSEIIAALKQRLRKIHTSPAEALAMCMQVPAIATSGNAGSLNFPLVDRGVLGAFAEQLQYILSPNRAETFLRNSNLSSGGNGEPVLEVPKFLGLFDGNTATGNGAGTRATTSSMPITDQAGTSNSFGSADDTPPSRSLPKEQQRRHLQQQKKPSERLRQLVLEQRVNQLTNREYQLVTQLREALFERHKSMKKMFEKVDLNEDTIVTLEEFLYALEGAGEASGHEIDRAKAYLSEEEAARILSFFDRDGQGVLRYNEFMRLLQGTIDIPGPPEVQEQRFGGARVHELGDMDDLVMVLSPGSASADMRDTKMVRERLGLGRGGDDVRRVQDAFRQWDTNGDGLITEREMRSVLQSLDPKLATRDVQX
>KarMicCCMP2283138096_none_TGME49_315780
XSGQQFPVPTSSKGSLKPMASSHSSSSPYRQMRKESEFDSSKKRSPPAFNSSSQRSPGELSKPSSESRSVTPNPQYNRRTPRSNQVSSDKRLRLSAEELAQIGARIKAATYTMNNHQLDVFFNRLDHDRSGCMNLEDLRRALRKYFKISPSVVSDFELDELCAAVGDQDFGLIGIRDFKGFIGLESAASQQSAITPRNLAASTGSSAYGSDISPRKADQQKILPGGNLFTVFKRRGPPITEEAVNCIRMKLRNEMPSTIGGRYLTSLFARFDRDGTGRLQDDEVRISLRRTLRISPTSLSDADIYSACAAIDVDCAGSVRIEDLVTFICGSKVLRDGRRMPWESS
>KarMicCCMP2283163414_none_TGME49_315780
XLQQQMQMQQMQAKMQNPALQQQQMQQLQLMQQQRLQMQQQQMQAGQAQGWQQQQQQQQWGQQQQLSPEAQKARAEAQMKQIEEMKEKQRAMKAEADKKRAEAMEAKKTEQVAVLQILRVLQRYKNVMPNQQDEVKKELDEAIAQHIDACGSQREKLTREIEQTLAQAQQRIQKLAEYKAAEQARQKEAAEQASKMMKEFEEMIEKAEEVTKGAVEEAEPLKGDKPMTGSEIETCAAAVDQAVKDANLAVQVATDYATKESANVKKLLSTSGEPATGALADLAKLMARLNTAKKTTMRTLVECNNAKTTLVKKAHAKEKFDAVFAVFKKYEKDGTLGRRQIQKLAQGEYGFSLPSQALDKILQVLVKDGEKGVSKDDCPSLKSMIGIAREVAMDEKRREAKAEREKVIAEKAAKLKADIKKVEDLVTSTAETIGTAEKQSDVVAGSAKAKTMTAEEMFASADESDSAIKEGKAAVAKAKESVASLTCEDDAEVKAILAAAVTKIEASIKVLDLRIQKSGDTVAKWRQAAQRKANAELDKLCSESIAMMYRYMGEKKLDGDGMFKAIDKNKNGTIEEDEFLKFFKANLKTIGEAADATALADADVKRLFAYLDNGGSGSLSKEEFLSTIRKFMKASKASVITEDISIKSKILRRLDEGEVFEIIMGPIKEDLVDVARLRVKALKDGVDGWVTPIGNQGTVFLEDGGNLFKVVKETILTDSFVIGGDSKTKDRKLKVGEICEARVWPRKDEASGLTRMKVRVQSDSEIGWVTSVGNTGTAFLEIM
>KarMicCCMP2283165101_none_TGME49_315780
LQDGERAQLPESDLETARRVLEEEDSKAQARANLLRAVSSQDPAALRSAIEEGKKAGLKAKELEPASALLNGEDQKNKARHSLKQAVLSREISRLRNAIDEGKQVGLEQAELLEALATLREEERKVKAREGLTDAVSKRDXAIKEGEGSGLRAKELEAAKTLLLEEDRKAEAEAALKKAMAGKEAAPLKTAINQGKKANLPKASLDEARHELKKREARDEKHKRLQEATKARDVEQLRSALPEAEEARVDNAVLEEARRVLIDEERKIAARNALDAAMKQGEAGSLQDAISGGERVGLPDEELEPARRLLADLQQKLEARDALTKAIETDDIDSLIEALHAAERAGLPPSELEDARTRLRGLQRKHAAGDELRKAVASKDADRLQHAIDAGSEAGLREDELEDARRSLSAEKAKNAARQHLEKAVQSRDKDELQAAIXNEGVGAGLTEAELAAARRALAEEEQKMQARLDLSDALSGEDIDRLRAAVKQAEAAGLHGNELEGARKRLGDQERKDAARAALRNAVDSRDIDRLHSAIREAVCAGLDESETLEAREVLAEEEQKAAARTHLQDAIRRHDLKALQTSIKEGEDAGLLDEELEPARQLLSQLQRQQKARENLDEAMKADSVEKLSDAIREAEQSDLSSADVEDARTKLRELDRKRAAREELENAVASRDASQLQNAIQGGRAAGLNEDELKTALRALAEEEAKNFARQRLQQAVRGRDLDELRDAIDNGVQAGLTDDELAAARRVLSEEQCKEEARLALKDALAGDDLEALRSAFQKGESVGLRGTEMEEARRRLEDEERKAVAREDLQNAIASGNAEQLRKAIEQGENAGLDEDELDAARQALAKAELQDSARQRLRDATANEELEVLRAAIDDGEQAGLSDEELEEARRTLADQEQKTQLLATLQRATSGDAALQSTSKTDSTPEVIGDTIKLDETQPKPIEEESLGDTGKSTTSTVHHQHHHEHHHRHDHYHHNASPNSTNATSDTRAKEKSEFMFKKAELEDNLSDSEIIAALKQRLRKIHTSPAEALAMCMQVPAIATSGNAGSLNFPLVDRGVLGAFAEQLQYILSPNRAETFLRNSNLSSGGNGEPVLEVPKFLGLFDGNTATGNGAGTRATTSSMPITDQAGTSNSFGSADDTPPSRSLPKEQQRRHLQQQKKPSERLRQLVLEQRVNQLTNREYQLVTQLREALFERHKSMKKMFEKVDLNEDTIVTLEEFLYALEGAGEASGHEIDRAKAYLSEEEAARILSFFDRDGQGVLRYNEFMRLLQGTIDIPGPPEVQEQRFGGARVHELGDMDDLVMVLSPGSASADMRDTKMVRERLGLGRGGDDVRRVQDAFRQWDTNGDGLITEREMRSVLQSLDPKLATRDVQX
>KarMicCCMP2283172157_none_TGME49_315780
MTIDQAKLKCKELEGCFGFYYSGGPDASSDEAIEIIFCSGAEVQEATFTTYTTFLLTEEKETLDIDDYDAEDDGKETSQENRKSDNLQPLDVDDYDQDGNEGADQKADAPVDENTKVANEETLDLEDYDADGDGTPEREAAEREAEDKARREAAATKIQKLQRGKVGRTQASSKKEDAAKREAAATKIQKLHRGNVGRTQASSKKQEKADLPAEKEPSEDDVDDDEAQAKKAAALLDDPSAAEREAEDAAKRDAAATKIQKLHRGNAARTEASSKRQQKTDLPAEIGAAEEEPLGDDDDVSQARKKEVAATKIQKLHRGNVGRSQASDKKRQVLNAKISNDAPEVREFEQKSSFDDQDDEETRAKKEAAAIKIQKVQRGKVGREEVRGKPKDRPSRDVDERKVKANGVATNDTDPSDLVSDDDVVYSSDEANAGKPMKTDSSLEDTRFSSMWISLVADESVTKLGFTFDRTLEVQKVTTGGWADNEGIEEGDQIMRINGRRASDLSPEEIKTMMDERPLKLKMVQAEQHDAALAIQSVWRGKRVRDKTSSQLSSAKNAKGQSQSERERNKMLEELGVMGLTEDSDSGVEGRGYSAESETESKAARLNALRQKAKRGLSQALGDGTLETRMEEHKANQRASPMLGKGAGGSLSRSPLPERRVLLQKLFRLCDIDEDGFLNEKELLIYARNMHYPGDSXVWSEDYGDFCEEFGWNANKGINGHEFLELANNIECDFFCSDEDLGSILNNFQTFQDARVHLEEDEESQADSDDLTAQQTIKLQRKRTPKHKIVRARDDYETQPSIDLIEEVFKLLDVNKDEHLNQREMLRFVRCLDYPGDAEGWGKEYKALCRYHEWDPAYGIDFEGFVTLVDDNDDNYFLEVEQMQNLLLDLEHQIAVEALGHRAAEAPGGRVEPGYHDLRFQQYDLPMQLKFVLKIDGLDFERLDAHEDMCADFMDTIVAEFSIMTGRDEDDIHISMETEATKIQVTVETPDLEIADKLTRDLELSSGDLEIALAEAVSEIHHIGIVKKGKVVVTILDVSDPVPKRGGRQTMIEAGLAAMSAKSMRHFLETNAEKPAFPDAEKKLVVRSRETSTLPLDSVEVEDWTHNSVESQDINARGRWPGSRRVLTRKLVAEFKEDMLRRELSLASAWRRCIDPEWRVRISQTDFCEAMRRIGYRGQYRALWRELDVDRSGTVTFTEFDWESAATLGSFYNKIMKRYGSVEVAATKWGIHGPRRCHLKEFLDELIPRGFVVGQNDGEMLFYMLADTPFGNPHNLENRSPAVQAVEMQWLAKIGPSLPEPALQRVSPGSLGKSAMQTFSATPSTATPGTMIMSPGTVSSTPQTATPGMTPSPYMSTPGTTKMSPRMMPSYLSDDTTKYDSEIEEYASDSGSEPENPRFDKLYAEAKDWHASRIRMYGLQKSPSPNMVANKMRTQLVWSHSQAGHVNDEDKTVRLCVETKKYHCDSPLEDGTFCGRREKGSRDRPQCASCQRFQEAYRVNEAMAPVLLDEKTKKYYCGRKLGRVQIPRSDKGICGPDDNPKCPQCDECKKFQAYEDAKIKPEQHAKLFQRLFTTGAKEDDPKVGDVVKLEEILSLSYRKKKIRLPKGTKGEIVALDHGNGRVRIKFDGSVRRDWIPIKEFRNMTIFTQDGRRKKRIRHIDGTDMGSTLTEGASSPDSSSKASPMNADIWNRLWEKKKEIGVDHTEKSTNLAFRQEAVLEGLSIQELMAHAAERAGEIGDTEFKAWGKSRCDLLEYLKKNRKQLPEKLDDGEVVKKMHVEGEKKKERLMEKAATLARQKRDKEVQEWQCLLHEKHNPQCAHCIRYETLKEKAKDLAELKKKMEEELTEAANKCKEEGHANGVNKPHPNCPHYKKWLKLKEQADHFDDWRYLLHQVFHNTRHDGKAWGRLYEEGKKHHHDKLEQHTKVFKQLLEDADSKGLVHGRNLMQARLLLKAEFEHDPRWKTVRGGHRDKLIKQGVGHFTEKRHIAEERGIPYGKKDVSNPETFYRLHLDGKTSQVKREEQMRSKAIEEERFLKNTSIHRSTKSNPGVFDRLASGEYVKPPLSKQAWGKRRRKLETDWEREVHANFEKKDADAEKKPVHMLLFSFPRAPWPPPQFFESELRCNLEILGSPDMTYINVRLREGHPGVTAEVRGGEEELEKFHQLDLGRLVVTGIPVVEVWSQEAQEDPIGDFVDFISEKFESLEEAFKSMEVKNSGTINRSDFVRVCKTKGFTGNLTFVWHALSSGHNHLSMPDWMQLGPYVAHKAAMVRLPHSSDVRHMHGKSNMRPAGEFALAVQTLFGENDAAYEHFNPNGGQPLSFSEFQAVARSIGWKGDCKEVFKEMDVHRKGRVGKEEFRQLKKILHEESAMGRQATQRRTLIEMKGKGGRATIVIPGKGGAAEVGTSTKAGYEAPKGRAKGSRSILHTGPAQHHGEHQHVTWAKVSPQARQSVASAPDEVHHQLEVLKKKHSIAPRATKSIAISSPTREQVRPQAAQKSQRHVHPVAQQNPYAAAVQRAEARSQAAEARSQVPVHGREAGWAAGEFHSPPPAPPSALLKEARKSVSAARASIARSMQQGISMEEQARLQQQLDAQASQWQPAPPSALYKEARRSVAAPRASLFQGPSQPTLAGLSHDEQDLIQQRLDAQWQASPGRASLKSHVSQSDSRRARQSVSHAAAPPPLDDFSNAAQENQDQSAPGNTAIAAALHVKSDAKKKGPPPPPMPPLPEDFVARDIVAEKKREMMERKQQMVANHSKARVSLVNRARESAANLLAVKSTVPPNPRASRMDIAANAAMDWEDRSSESESDVPEEVIDDMLEQQWNKNATPARSSLVVALQGAKEQS
>KarMicCCMP2283175772_none_TGME49_315780
XGRINLYMDGKGPGVLESFTWLEPDEDGQEDELNLLLTRLDRSWQESLDRCGRPRQELVEIFLQLGRRPKAIFDDGMRKDSIFLTELNAVRGVSWMDKFVDSMQWRDHIRSCNSKCMCIPETLHRISMITKGEGSELVLIGLNARVGRSVVGSIPKMCPWIRTGKQFLGKEGFPSLNLARKSILFIGSPGVGKTTILREIAYSLSCLSDDGIVSDKTVVVVDKINEIAGNSDMPHRCIGEARWMPCGNPDLQSKILREAIQNTTPDVVLVDEISDSAEVESARAIIGRGVSLIATVHGNYLTDLVSDKTRHVLLGTVQEKLRLHKPLFDVAIELHSRDAWILHPNVQKAVDRYLRGQSIEAIELRPGLTTAIVGTAVGGAWDYRPIALHESHSGQQFPVPTSSKGSLKPMASSHSSSSPYRQMRKESLDRSAMRSSTPPRKRSPPAFNSSSQRSPGELSKPSSESRSVTPNPQYNRRTPRSNQVSSDKRLRLSAEELAQIGARIKAATYTMNNHQLDVLFNRLDHDRSGCMNLEDLRRALRKYFKISPSVVSDFELDELCAAVGDQDFGLIGIRDFKGFIGLESAASQQSAITPRNLAASTGSSAYGSDISPRKADQQKILPGGNLFTVFKRRGPPITEEAVNCIRMKLRNEMPSTIGGRYLTSLFARFDRDGTGRLQDDEVRISLRRTLRISPTSLSDADIYSACAAIDVDCAGSVRIEDLVTFICGSKVLRDGRRMPWESS
>KarSpeRossSea074013_none_TGME49_315780
HTSMDGCAIVLPQMSPAQRRPLTPAKSDWAGDRRRDSSQSTAASDGSSDGESLAEATRSFSSYDVSWLLATLNKDQQASLEQSQFHHECQRIFRLMDKDASGFLDEWELQDVIALLILEPKKTVCSPAGRHHVRLSVESVLSAFDKDSDQQLSAEEFPDFVCFCYAWKSQQQRMLLIDTANKTTRPSSSPAASDRPTPELFHSARSMASIPARGASKEALPPRATMAAVESAGLFQPSGQSSFLAMPGCPTSSPPKKAMTKSASNPCVRHSTSSRRSCKSRPSSPASSRRSCKSRP
>KarSpeRossSea084167_none_TGME49_315780
QECAANLRRVMFEAPLTLVSEVSTIAAASDAHDEVRQRICGGPVEEELSEAVVGLDFNSVDEAVAACGNLAPETAPSIDPVPEPSHDFIADPLTTADLDPDLAASPQRSEPSTAGLNSALEGSAQPANAPPRTESSTVRAPAADLTSEVGALLPTLLGSRRTEPSTVRAPAADLTSEAGALLPTSEASTTTGRARARCPRSPWLPPPTPRQRSAPSKPGTAGNPLQVPEPSGLVEPSWLPYSLPLPGLPLSGASQTKMKSSQCLSQQSSCLSSPRASQRIVDRQQKSRQAHWNSRHGVCDSKDNRRLPSLQRNYFDHLPHSRCQGDEKQATPSHCSRNFDNFLGAPSQDQLRQLRLRFQRYPFVEAQLIKDEEPSFQHEMSAFGYQQLVPSSPSSSISQRSQSLGTAQSDFEQTLEYQNEDESKLHDVLPEDQPDDHEAKHVAFAERQSLLAERQSLQKPKVDRTRMAQYSILATGGVAEFQSWAAQKFGGLCRMWRCIDLQNHMKISQGEFLRRLRDLGYSGDLRELFRLLNRDQTGTLLFYHFAPEAAIAVAEFLHWTRENHGNMAGIGVTSVCDKRGNISRKVFIQLCKKKGFNNEETLGLTFDLLDKDGSGTVVKSELAVLDAWDFPEWLTAKPDPEAAVHIMQTITERFFGNALLAWRHLDRNGTMRVSWHDFRQACRKLLSNEDCQSLASAWRVLDDNLSGWLSLREFDTAAYDQLTALVSWAELTFGSILEAFPKLSGKQNALINPAEFRHVCKASGLGENTLMNIFQGLDVDTAGHLGMHEIRFLSSWKVSNEQQEEKAWASLTHTKKSPFLRKRSRRIRNRP
>KarSpeRossSea102929_none_TGME49_315780
SSTFKFKHGQGAAWGRQSFMAVTLLPPGGGGQKDLFADVSLSLRLHGVEPRMLFQRLDSYGRGKLSRDEFYRMACTYRPELDCVELDSLFWQANTSCTGEIDFNEFCGALGYASDVTGLDPGLQDIVRRIHNTLKDMQLEPEQLFRSLDTSSQGRLGRAEIDRMAATFDQQLGPMELDRLCRHFRIGGDGGVDAAGFRHALAFPQLPPGTAVPMATLPYGAAPATLPYGMPQSALPYGALPASLPYGAVPATLPYGTVPPASLPYATLPQVATLPPSAMLPSAATLPPMGMLPPANPLPPATLPPAGAGYNAYAGTMPTTAYNAQNVATSNLLSSQSSPYGSPTLPSGSPPMGPSPYGSPLPPPLPPPMGGSPLGPLGGSPPPPAGGSPLPYGSPPPLPPGSPPMPTSPLGPLPNPSQPYGAPMSPYGNSPAPMGSPLPPNSPAVTAPLGSSTYGGQQATTASLLGGPSSPYGSPSPPMGSAPLAPLGSPSSPYGSSSQPMGSPPLGPLGSPSAPYGSPSPPMGSPPPGPLGSPYPPNGSSPLAPLGNPSPPLGSPLGSPLGGSPSPPYGSPSPPLGSQSSLPGTSALGAPSSYGAQQSTTASLLGSSAPLAPLGSPNLPLGSPPLGPSGNPRPPLGPAGSPSPPLGSSSAALGSSMGSSPLSPLGSSMDRGRQGQTTGSYTQAGMSSPTSSYRPTGMSAPAPPSSSYTPAPASSSYSGARPPASTGASLADRRGLSSLTGGSSTGMSSSTASASYSSPMGGIGGHGRSSPPSGISSYSPSAPIGGSGIGGRNAAGGTSSYTPSAPMGSSGIGG
>KarSpeRossSea102933_none_TGME49_315780
SSTFKFKHGQGAAWGRQSFMAVTLLPPGGGGQKDLFADVSLSLRLHGVEPRMLFQRLDSYGRGKLSRDEFYRMACTYRPELDCVELDSLFWQANTSCTGEIDFNEFCGALGYASDVTGLDPGLQDIVRRIHNTLKDMQLEPEQLFRSLDTSSQGRLGRAEIDRMAATFDQQLGPMELDRLCRHFRIGGDGGVDAAGFRHALAFPQLPPGTAVPMATLPYGAVPATLPYGMPQSALPYGALPASLPYGAVPATLPYGTAPPVSLPCATLPQVAMLPPSAMLPSAATLPPMGMLPPANPLPPATLPPAGAGYNAYAGTMPTTAYNAQNVATSNLLSSQSSPYGSPTLPSGSPPMGPSPYGSPLPPPLPPPMGGSPLGPLGGSPPPPAGGSPLPYGSPPPLPPGSPPMPTSPLGPLPNPSQPYGAPMSPYGNSPAPMGSPLPPNSPAVTAPLGSSTYGGQQATTASLLGGPSSPYGSPSPPMGSAPLAPLGSPSSPYGSSSQPMGSPPLGPLGSPSAPYGSPSPPMGSPPPGPLGSPYPPNGSSPLAPLGNPSPPLGSPLGSPLGGSPSLPFGSPSPPLGSQPSPPGPSSYGAQQSTTASLLGSSAPLAPLGSPSLPLGSPPLGPSGNQRPPLGPAGSPSPPLGSSSAPLGSSMGSSPLSPMGSSMDRGRQGQTTGSYTQSGMSSPTSSYRPTGMSAPAPPSSSYTPAPASSSYSGARPPASTGASLADRRGLSSLTGGSSTGMSSSTASASYSSPMGGIGGHGRSSPPSGMSSYSPSAPIGGSGIGGRNAAGGTSSYTPSAPMGGSGIGGRT
>KarSpeRossSea121565_none_TGME49_315780
WLKAGRAQDSGTAMERDADTSPQPNLRQGYKAANRFSPKRGAPLARVRCLAQFVGPSRATPSFRSIALAVQGGRHSGSQHRSVTILPAIPQALPCRSASDPCFAIAAASSAEASKCADGNLAAREGPTSPTSQTSSSSRLSESLRRASCPGISMKTGSADKARESLPPLRFSSSVATGGMEYFCSSVAADDEEDPPGDAISLKAIDSGTSLEGLRSATTNSPLTSDRRPDSAASSKPSSLSSTCSDTLHSSSLKDSAPSKSSSRWTAKQTSKIPSRHLSRQFSNSDLECMGRLSIPIRSPSKAVDFLGVRPRRPSIVELMDEVVQDRARLDATMSDWEDVDTTENCTDPVQRLRLHLKMRFGTLRRAFKVLDSNGRGVISCKDFKHGLEKNDVRWVEVSGCNDLHQLFRSFDVQNNGNVNFTQMMGMSHETSDDHEDWQYLTTMEKWTRWCSHTDGFANKQHDEVSCSRAADRPEPLRQAREGMYKIRMQQEQKRDRDRARMRRMIAQGLHKTPSGLHLTASHLPKDIASKEYNAKKYRHDALEKVDLQSKRIQQAITYSTEARQQLKHCNEAMLGIQITSKKTEMAEFLVTLRSDKPDGGGLLSASTKLSFDMVNMFNEEDLSPEERHVRCLARSLGMPIPDAEAVHAQYVACTKHAKGLTLKKFPKMLRALCGGEYSDAQLPELWRTIDQEGKGYIRFDEYLVWHYYTCDAPNLGFHPPTPSTASPSATPREDAMAQPSRTNQPNPELSEPRYRCRKPVKSPER
>KarSpeRossSea121568_none_TGME49_315780
WLKAGRAQDSGTAMERDADTSPQPNLRQGYKAANRFSPKRGAPLARVRCLAQFVGPSRATPSFRSIALAVQGGRHSGSQHRSVTILPAIPQALPCRSASDPCFAIAAASSAEASKCADGNLAAREGPTSPTSQTSSSSRLSESLRRASCPGISMKTGSADKARESLPPLRFSSSVATGGMEYFCSSVAADDEEDPPGDAISLKAIDSGTSLEGLRSATTNSPLTSDRRPDSAASSKPSSLSSTCSDTLHSSSLKDSAPSKSSSRWTAKQTSKIPSRHLSRQFSNSDLECMGRLSIPIRSPSKAVDFLGVRPRRPSIVELMDEVVQDRARLDATMSDWEDVDTTENCTDPVQRLRLHLKMRFGTLRRAFKVLDSNGRGVISCKDFKHGLEKNDVRWVEVSGCNDLHQLFRSFDVQNNGNVNFTQMMGMSHETSDDHEDWQYLTTMEKWTRWCSHTDGFANKQHDEVSCSRAADRPEPLRQAREGMYKIRMQQEQKRDRDRARMRRMIAQGLHKTPSGLHLTASHLPKDIASKEYNAKKYRHDALEKVDNQSKRIQQAITYSTEARQQLKHCNEAMLGIQSTQKKTEMAEFLVTLRSDKPDGGGLLSASTKLSFDMVNMFNEEDLSPEERHVRCLARSLGMPIPDAEAVHAQYVACTKHAKGLTLKKFPKMLRALCGGEYSDAQLPELWRTIDQEGKGYIRFDEYLVWHYYTCDAPNLGFHPPTPSTASPSATPREDAIAQPSRTNQPNPELSEPRYRCGNHLEVPEASQMPRTVN
>KarSpeRossSea121571_none_TGME49_315780
WLKAGRAQDSGTAMERDADTSPQPNLRQGYKAANRFSPKRGAPLARVRCLAQFVGPSRATPSFRSIALAVQGGRHSGSQHRSVTILPAIPQALPCRSASDPCFAIAASSAAASKGPDGNLAAREGPTSPTSQTSSSSRLSESLRRASCPGISMKTGSADKARESLPPLRFSSSVATGGMEYFCSSVAADDEEDPPGDAISLKAIDSGTSLEGLRSATTNSPLTSDRRPDSAASSKPSSLSSTCSDTLHSSSLKDSAPSKSSSRWTSQQTPKIPLRHLSRQFSNSDLECMGRLSIPIRSPSKAVDFLGVRPRRPSIVELMDEVVQDRARLDATMSDWEDVDTTENCTDPVQRLRLHLKMRFGTLRRAFKVLDSNGRGVISFKDFKHGLEKNDVRWVEVSGCNDLHQLFRSFDVQNNGNVNFTQMMGMSHETSDDHEDWQYLTTMEKWTRWCSHTDGSAHKQHDEVSCSRPADRPEPLRQAREGMYKIRMQQEQKRDRDRERMRRMIAQGLHKTPSGLHLTASH
>KarSpeRossSea130791_none_TGME49_315780
MPDAPLQGPVSPYARRSLDKVKVGEAQQRPQTPLCKGKSASEKTKAAKPIKDAKVATQKTKGAKQTEDAKHDTQKAKQAKEAKSTKDGKDESRKVEDVVSEDDTKVTPVKGKSKLGETIRKQPGKDHPRPQPPGTRPESPRPPSPHSERLLLERARSESPQLQCPVPKSPRAPRTPQPQSPRPQSPLLLGKSPRNSRPSSGLSMGSTTPRRFSRIAAMMGFSAPLSLREGAEGILRSRASRAVGSSPKKWPLSSAPPQSQYYKYCPFLGVAPPYYSLRPPPAHYHRSKQVPNCKVHAASSVLEDVLLKLRRRRRREHARWARNTFSTLDPQESWKIRRSALATASFMKCIQDCLGEHSSDISSIGSIVDFVLGYNGDDGDGNFLCNEFEEFTWHLKDMTLDMDVETEFIHAILNADRGAEDQFLKFEDLFNLQSRRAMKNSNKEYVAAVLKELDEVNDGNIALTEHRRWCLLNSGLFDGLSSSKDEEWPFSPEVKREEHRAWASQAFSRLDSNGAGYISRSELASYQCSREIEEYLPGRPLDHEGALPLIDLLLKKVDNDGDYKVTLDDFEICTFKLKRFGSNVPELPAWKLKRAEMDTAAPRSVSSNTKSKGPAS
>KarSpeRossSea195320_none_TGME49_315780
MSIVQLCVLCRAQGHSGLTIRWQGSPPSQASWGPWGSFLCSIASNLICGHSLMAHAKGRGALQRKPTSFYGDNDEAQAMSQHLFSKLDYDGSGYLDTEEMRRARELMLSVSVNSDSARISGDALGGTLSELIKDLDFNHDGQIDDEEWDTFNRSLYEVLGQKQYLRIARTWATNLSHSSEEASPDAAASRTDTRKPTAGSWRKSDGTAVPTEELDHTSGKAWRHEVRRDSLSSVRTETLGQPEGLHRASTDMGHEGPQEIRNSLRRASQDSMLMSDSSRRKDRIQTDGGLRRGSQDANDSLRHKLTSDSAAHSTSGTLHNTDRGKVDSEVQGMQATETGASSATAAAVGILKQEVANIDSEAARSAPNEVRFPGSIHPPSQPRPDRSRSPAPAIQVISAVRRISGPGFNASSSVTQAQKATKLSQGSLRGNALRKGSETADGSQPEGLKRVLSAGAAPTRSGTSGASALPGGAAPRLMAPAREPVRHHSEPPPVTDSTGDVQEDATTASIANRTPALRANSKESASTKFGVWEIEAEKVAAELVATDKSGALQNAAEQTAAELAATEKFGGSSRSTAEKTAAELAATEKATLDMIAAAAEKLVARSTESDAAERENAVRPDADGAVTAKEVLKEALPDTETAEEVEAKKVAHRAAADKAAADKGRADKPSVEKE
>KarSpeRossSea263507_none_TGME49_315780
MSAGKLPPRSQDPWEVPLSPGARELSHWGDETLRYQSTVKQRVPSAPSGPFVQDAWQPRCAKKSAGAMGNLFSQPAQKPYAAPSSANLFSQVDMDRNGVITHSELEHAVKTGIVTQIGSTGMPLSGFVTRQVQDERWRKPDLGASQTVRLAANVAPDLLPGGASGNLGVTARPGRLAPILPEAMILEHQEHLRAYAAAARASSGLQAPSVARACAARLGAPPAMQWEAEFQRAGARAQEKEDLTRVFVQMGHKEEDLPQLFAAFYSASQAEQTKLLKEYQDWYSVASIREQHMKQREQEMKREEEERKRKEQIEFALRSKAALKLQANWRGRQARALVKEKGNARKQLEENKKLERLRARNEAQMSSECSRREGGMKTRQKCHKEQSAANKQRFAQIRAKQQHEERERAAIKIQSEYRSRHVRKEFNGRMASMKEIAEAKKSAKLEAYMAARRLSSERHEREKEIEHQQSRLAAQKKIAEFEETRRHKAASRIQAMYRSRKAKQRVQQLLQAKNNQEAANKAAAAERRAQARRQSMERKKLEKEAELDKLQGEEMRQKWKVAATMIQAARLAQLAKRAIAKIASEKEALEAQKQRKIAARHEKTQEKRKMEAYAIKIQAMRRGQLARREFIVKRQGELEEKATKAEEKERRQKGKQDKEQAAKDKAAREAAEKELKEIEDKKKVAAAVKIQTMWRGRKDRRYVFGQMRARQEQKEEQKALKEQEQKLEEQMRELEKEAINRKAQEDNKQRLLLIQQKKMDSAATKVQNMWRGRKARLQVKAMRSAVEEEAKQKKRQAEADKLSREWKDQEVKSREAGATRIQAAWRGKLARRQALQRRQLVEKQLEVKATLAEQRKQARNEKDLQVLEEKTREAAAIKVQSRYRAMRLKRELVRLRAEKVGFPEKCRLADLQRRKNLEQLLAAQQKKVDRGVDRKAREEKIAREKEKQRTRENTAATKIQGWWRAKVKRRQFLKVRQSRRDYEAASKQARLDAKEGREQLEQDERKRKQQELEEEKAREEDARLVYMEQRRQEKAAAKHEAQMAKIAKKEAELEAHRARMEGQQYEFYIGRLEAEKKLEEAQENKRLEKEATENKHQQKKYERERQEQARRQAEEEKGAEERAISLAKIGLQKEELRSRAQALNQSKLNTAASRIQAMRRAQLERRKFLHKLQATADEKHAAQQIRKYEKLTTAQAQKRALEEEERMLKEAQAEKQEILMLDAVEQARLRREKIALDKQFKADEKRQLEEQRELARQAAELEEKEAKMKEQEEIEARFQFAKEKRWQEQQALEQEKNNKREARLREKEAQFEAEQQRLAEEHEMTKAERKQQIAKERAAAKAKQEWFQDRQAAKIQSMWRGKQERRQFDKTKQRAHEEVADAKFNKKDAKEKAAEAERQARLLAEEEDWLVKERKRSLLLAGKREAGVQKKYEMEADRQEKQAKWQEHRAKKQAEAEEVEELARRGVEAAEIEGMRYEHEQFGRWEERDRSAKSGDKTRRMKQREQDKREYAAATKLQASVRGRLARKQVAEKRADWFQEREWRRQLTREKTLLRKERQKELDREMEIAEEEAKRIRASELQEGTDLREIQKRIKAAKAGNRDSGAEEGKRDSVYELEKTRDRLLAEQEVRRTKDAKKQEDFDIAKKERTKLYEKQQLEAEERERTMEREAQQRDRLAKVRERKIAEKEQEAEFQNWIREYPEEDQRPVTAEQQRRPEEQEERRRRLEERQALHRRIRRQADPQLMLARGSATEEDMLCLHETEDAKWDRREQNRARMGNVTDLERLEARYKEDLDQLTDGSAAGTAMTSRTGGSRDSPKKHNRRSVFERIEAEDDACHLEEMTSKEVEAMMIKERELRMKMRELESSLEGLSPDLMHRTLVHRQAKLKREHQVQDRWLTSLRDPSPDKYPGSPSKDPKEREREKRRLAWDTERACRRQEHLESITEAKRLEFMVKMAEERSRAAELDIVVSRKREDIYEQRKLLARWTDEVSRLRLLAALGSDVGRCYRCDMNLTNLQPVLQALQRICKEVQSSPVDGKGKVGQNLLPTIAEILRANAHIDPQIAELSSYMPKGLQASVSGVSPRSPSSSPGARLLREPPRSISPALSHSPTRHSWSPGPLWSSVAAQLGNGKSPKEQRMHEVQVADFKKEIAEAGGVKEYAEKRFGTGEPGASGPMGISGMPKLKSQKSLKSPPRQRSQHTRSFSAPFGKPTAPPANYNILADGTGRNADSNASTAMGIEMKERFGSMREAYLAINADRDGRITKAELLKLCRDWNIPTTEAERVLDAADVDQNGELSFAEFAQCFNPSQSNASAASEQRSRRVATDRGNRRVARDEDWF
>KarSpeRossSea263508_none_TGME49_315780
VTNWSRISIKFDKKGLHDGSPKEHLRAYAAAARASSGLQAPSVARACAARLGAPPAMQWEAEFQRAGARAQEKEDLTRVFVQMGHKEEDLPQLFAAFYSASQAEQTKLLKEYQDWYSVASIREQHMKQREQEMKREEEERKRKEQIEFALRSKAALKLQANWRGRQARALVKEKGNARKQLEENKKLERLRARNEAQMSSECSRREGGMKTRQKCHKEQSAANKQRFAQIRAKQQHEERERAAIKIQSEYRSRHVRKEFNGRMASMKEIAEAKKSAKLEAYMAARRLSSERHEREKEIEHQQSRLAAQKKIAEFEETRRHKAASRIQAMYRSRKAKQRVQQLLQAKNNQEAANKAAAAERRAQARRQSMERKKLEKEAELDKLQGEEMRQKWKVAATMIQAARLAQLAKRAIAKIASEKEALEAQKQRKIAARHEKTQEKRKMEAYAIKIQAMRRGQLARREFIVKRQGELEEKATKAEEKERRQKGKQDKEQAAKDKAAREAAEKELKEIEDKKKVAAAVKIQTMWRGRKDRRYVFGQMRARQEQKEEQKALKEQEQKLEEQMRELEKEAINRKAQEDNKQRLLLIQQKKMDSAATKVQNMWRGRKARLQVKAMRSAVEEEAKQKKRQAEADKLSREWKDQEVKSREAGATRIQAAWRGKLARRQALQRRQLVEKQLEVKATLAEQRKQARNEKDLQVLEEKTREAAAIKVQSRYRAMRLKRELVRLRAEKVGFPEKCRLADLQRRKNLEQLLAAQQKKVDRGVDRKAREEKIAREKEKQRTRENTAATKIQGWWRAKVKRRQFLKVRQSRRDYEAASKQARLDAKEGREQLEQDERKRKQQELEEEKAREEDARLVYMEQRRQEKAAAKHEAQMAKIAKKEAELEAHRARMEGQQYEFYIGRLEAEKKLEEAQENKRLEKEATENKHQQKKYERERQEQARRQAEEEKGAEERAISLAKIGLQKEELRSRAQALNQSKLNTAASRIQAMRRAQLERRKFLHKLQATADEKHAAQQIRKYEKLTTAQAQKRALEEEERMLKEAQAEKQEILMLDAVEQARLRREKIALDKQFKADEKRQLEEQRELARQAAELEEKEAKMKEQEEIEARFQFAKEKRWQEQQALEQEKNNKREARLREKEAQFEAEQQRLAEEHEMTKAERKQQIAKERAAAKAKQEWFQDRQAAKIQSMWRGKQERRQFDKTKQRAHEEVADAKFNKKDAKEKAAEAERQARLLAEEEDWLVKERKRSLLLAGKREAGVQKKYEMEADRQEKQAKWQEHRAKKQAEAEEVEELARRGVEAAEIEGMRYEHEQFGRWEERDRSAKSGDKTRRMKQREQDKREYAAATKLQASVRGRLARKQVAEKRADWFQEREWRRQLTREKTLLRKERQKELDREMEIAEEEAKRIRASELQEGTDLREIQKRIKAAKAGNRDSGAEEGKRDSVYELEKTRDRLLAEQEVRRTKDAKKQEDFDIAKKERTKLYEKQQLEAEERERTMEREAQQRDRLAKVRERKIAEKEQEAEFQNWIREYPEEDQRPVTAEQQRRPEEQEERRRRLEERQALHRRIRRQADPQLMLARGSATEEDMLCLHETEDAKWDRREQNRARMGNVTDLERLEARYKEDLDQLTDGSAAGTAMTSRTGGSRDSPKKHNRRSVFERIEAEDDACHLEEMTSKEVEAMMIKERELRMKMRELESSLEGLSPDLMHRTLVHRQAKLKREHQVQDRWLTSLRDPSPDKYPGSPSKDPKEREREKRRLAWDTERACRRQEHLESITEAKRLEFMVKMAEERSRAAELDIVVSRKREDIYEQRKLLARWTDEVSRLRLLAALGSDVGRCYRCDMNLTNLQPVLQALQRICKEVQSSPVDGKGKVGQNLLPTIAEILRANAHIDPQIAELSSYMPKGLQASVSGVSPRSPSSSPGARLLREPPRSISPALSHSPTRHSWSPGPLWSSVAAQLGNGKSPKEQRMHEVQVADFKKEIAEAGGVKEYAEKRFGTGEPGASGPMGISGMPKLKSQKSLKSPPRQRSQHTRSFSAPFGKPTAPPANYNILADGTGRNADSNASTAMGIEMKERFGSMREAYLAINADRDGRITKAELLKLCRDWNIPTTEAERVLDAADVDQNGELSFAEFAQCFNPSQSNASAASEQRSRRVATDRGNRRVARDEDWF
>KarSpeRossSea300958_none_TGME49_315780
MVDPLFWPECGALFCKAKTASFEEQKHTNHNRDAIATDSFYKAKAEYLKERDPHVNAVRYVDTLLQDCTLMAAFFDRQVPRLRHDLPDTSDSETNTGMTAGTQPKGDPYSEGSVETNSVDMERQITPEFGTGSSDRTDWPLEETMHGHYALHETERNPTGALAPERISLESWEALASGGQQSSQNRNHNRQAAINLQTSRHRTLPPDPDQCRHGRFAKLMSESAQWPGLPSINMLQPVRSSWPKQPFGKSVPQPTLTGDAQWSETDRLLHILGCNNPGGENVSSNFGNKTTSSSRSQPSPSSSRPQTPATRRATAAALLLQHSRPSTASSSRRSEAPAQQCSSRQGATAAAAATANGEISAQRSKQRASAGGELLMLQRTDLPRRCSTEAAATSPRPSQHQPKARRDTIVSAGSGVASSNQGGARKDVDSVPRPGTARVSVKNGSGKDVCSSQASGMDNRGAPGAQKSREAVLPQGSARKSAPRPRSAYGQAQPSQQNKKSGFEEWRNKSVSHRKSLASLIDEEQEDDPVTSLKESLQAMWKGCPDVLGWQTRQHARDMNMPLESVALAKEVFSSFDADGSGTLDLGELEAAALKLIQLTTTDCELEHLNCNSVSEWSYWGTMNCDGINFEEFIQWYASHSFKEDILLSRDQQKLRQIAKRHGVSPDQVERVKKSFDACTKDSSEISFEEFSPIIHDALQVPLNALPESRLRFFWSQIDVDLSGKICFVEFFDWWILCFPKESPYEGFYRSVRRIGKDHLDPSPYSATAGKETPNGRRNMVGVEDMDEKEIDSDHISEPVSAASDSNW
>KarSpeRossSea300959_none_TGME49_315780
MVDHPFRDALLARPECGALFCKAKAASFEEQKHTNHNRDAIATDSFYKAKAEYLKERDPHVNAVRYVDTLLQDCTLMASFFDRQVPRLRQDLPDTSDSETNTGMTAGTQPKGDPYSEGSVETNSVDMERQITPEFGTDSSDRTDWPLEETMHGGYPLHETERNPTGALAPERISLESWESLAFGGQRSSQNRNHNCQAAIKLHTSRHRTLRPDPGQCPHARFAKPMSESAQWPGLPSINMLQPVRSSWPKQPFRKSVPQPTLTGDAQWSETDRLLHILGCNNPGGENVSSNFGNKTTSSSRSQPSPSSSRPQTPATRRATAAALLLQHSRPSTASSSRRSEAPAQQCSSRQGATAAAAATANGEISAQRSKQRASAGGELLMLQRTDLPRRCSTEAAATSPRPSQHQPKARRDTIVSAGSGVASSNQGGARKDVDSVPRPGTARVSVKNGSGKDVCSSQASGMDNRGAPGAQKSREAVLPQGSARKSAPRPRSAYGQAQPSQQNKKSGFEEWRNKSVSHRKSLASLIDEEQEDDPVTSLKESLQAMWKGCPDVLGWQTRQHARDMNMPLESVALAKEVFSSFDADGSGTLDLGELEAAALKLIQLTTTDCELEHLNCNSVSEWSYWGTMNCDGINFEEFIQWYASHSFKEDILLSRDQQKLRQIAKRHGVSPDQVERVKKSFDACTKDSSEISFEEFSPIIHDALQVPLNALPESRLRFFWSQIDVDLSGKICFVEFFDWWILCFPKESPYEGFYRSVRRIGKDHLDPSPYSATAGKETPNGRRNMVGVEDMDEKEIDSDHISEPVSAASDSNW
>KarSpeRossSea300965_none_TGME49_315780
MVDHPFRDALLARPECGALFCKAKAASFEEQKHTNHNRDAIATDSFYKAKAEYLKERDPHVNAVRYVDTLLQDCTLMASFFDRQVPRLRQDLPDTSDSETNTGMTAGTQPKGDPYSEGSVETNSVDMERQITPEFGTGSSDRTDWPLEETMHGHYALHETERNPTGALAPERISLESWEALASGGQQSSQNRNHNRQAAINLQTSRHRTLPPDPDQCRHGRFAKLMSESAQWPGLPSINMLQPVRSSWPKQPFGKSVPQPTLTGDAQWSETDRLLHILGCNNPGGENVSSNFGNKTTSSSRSQPSPSSSRPQTPATRRATAAALLLQHSRPSTASQSSSSRRSEAPAQQCSSRQRATAAAATAVGEISAQRSKQRATAGEGELLMLQRTDLPRRCSTEAAATLPRSSQHQPEARRASSNQGGVRKGVGSTPRPSEAGMERVSVKNGPRQDVRSSQASAMDNRGAPGAQKSREAVLPQGSARKSAPRPRSAYGQAQPSQQNKKSGFEEWRNKSVSHRKSLASLIDEEQEDDPVTSLKESLQAMWKGYPNVLGWQTRQHARDMNMPLESVALAKEVFSSFDVDGSGTLDLGELEAAALKLIQLTTDCEHENLNCDSVSEWSYWGTMNCDGINFEEFIQWYASHSFKEDILLSRDQQKLRQIAKRHGVSPDQVERVKKSFDACTNDSSEISFEEFSPIIHDALQVPLNALPESRLRFFWSQIDVDLSGKICFVEFFDWWILCFPKESPYEGFYRSVRRIGKDHLDPSPYSATAGKDTPNGRRSMVGVEDMDEKEIDSDHISEPLPAASDSN
>KarSpeRossSea300966_none_TGME49_315780
MVDHPFRDALLARPECGALFCKAKAASFEEQKHTNHNRDAIATDSFYKAKAEYLKERDPHVNAVRYVDTLLQDCTLMASFFDRQVPRLRQDLPDTSDSETNTGMTAGTQPKGDPYSEGSVETNSVDMERQITPEFGTGSSDRTDWPLEETMHGHYALHETERNPTGALAPERISLESWEALASGGQQSSQNRNHNRQAAINLQTSRHRTLPPDPDQCRHGRFAKLMSESAQWPGLPSINMLQPVRSSWPKQPFGKSVPQPTLTGDAQWSETDRLLHILGCNNPGGENVSSNFGNKTTSSSRSQPSPSSSRPQTPATRRATAAALLLQHSRPSTASSSRRSEAPAQQCSSRQGATAAAAATANGEISAQRSKQRASAGGELLMLQRTDLPRRCSTEAAATSPRPSQHQPKARRDTIVSAGSGVASSNQGGARKDVDSVPRPGTARVSVKNGSGKDVCSSQASGMDNRGAPGAQKSREAVLPQGSARKSAPRPRSAYGQAQPSQQNKKSGFEEWRNKSVSHRKSLASLIDEEQEDDPVTSLKESLQAMWKGCPDVLGWQTRQHARDMNMPLESVALAKEVFSSFDVDGSGTLDLGELEAAALKLIQLTTDCEHENLNCDSVSEWSYWGTMNCDGINFEEFIQWYASHSFKEDILLSRDQQKLRQIAKRHGVSPDQVERVKKSFDACTKDSSEISFEEFSPIIHDALQVPLNALPESRLRFFWSQIDVDLSGKICFVEFFDWWILCFPKESPYEGFYRSVRRIGKDHLDPSPYSATAGKETPNGRRNMVGVEDMDEKEIDSDHISEPVSAASDSNW
>KarSpeRossSea300968_none_TGME49_315780
MVDPLFWPECGALFCKAKTASFEEQKHTNHNRDAIATDSFYKAKAEYLKERDPHVNAVRYVDTLLQDCTLMAAFFDRQVPRLRHDLPDTSDSETNTGMTAGTQPKGDPYSEGSVETNSVDMERQITPEFGTGSSDRTDWPLEETMHGHYALHETERNPTGALAPERISLESWEALASGGQQSSQNRNHNRQAAINLQTSRHRTLPPDPDQCRHGRFAKLMSESAQWPGLPSINMLQPVRSSWPKQPFGKSVPQPTLTGDAQWSETDRLLHILGCNNPGGENVSSNFGNKTTSSSRSQPSPSSSRPQTPATRRATAAALLLQHSRPSTASSSRRSEAPAQQCSSRQGATAAAAATANGEISAQRSKQRASAGGELLMLQRTDLPRRCSTEAAATSPRPSQHQPKARRDTIVSAGSGVASSNQGGARKDVDSVPRPGTARVSVKNGSGKDVCSSQASGMDNRGAPGAQKSREAVLPQGSARKSAPRPRSAYGQAQPSQQNKKSGFEEWRNKSVSHRKSLASLIDEEQEDDPVTSLKESLQAMWKGCPDVLGWQTRQHARDMNMPLESVALAKEVFSSFDVDGSGTLDLGELEAAALKLIQLTTDCEHENLNCDSVSEWSYWGTMNCDGINFEEFIQWYASHSFKEDILLSRDQQKLRQIAKRHGVSPDQVERVKKSFDACTKDSSEISFEEFSPIIHDALQVPLNALPESRLRFFWSQIDVDLSGKICFVEFFDWWILCFPKESPYEGFYRSVRRIGKDHLDPSPYSATAGKETPNGRRNMVGVEDMDEKEIDSDHISEPVSAASDSNW
>KarSpeRossSea300969_none_TGME49_315780
MVDHPFRDALLARPECGALFCKAKAASFEEQKHTNHNRDAIATDSFYKAKAEYLKERDPHVNAVRYVDTLLQDCTLMASFFDRQVPRLRQDLPDTSDSETNTGMTAGTQPKGDPYSEGSVETNSVDMERQITPEFGTGSSDRTDWPLEETMHGHYALHETERNPTGALAPERISLESWEALASGGQQSSQNRNHNRQAAINLQTSRHRTLPPDPDQCRHGRFAKLMSESAQWPGLPSINMLQPVRSSWPKQPFGKSVPQPTLTGDAQWSETDRLLHILGCNNPGGENVSSNFGNKTTSSSRSQPSPSSSRPQTPATRRATAAALLLQHSRPSTASQSSSSRRSEAPAQQCSSRQRATAAAATAVGEISAQRSKQRATAGEGELLMLQRTDLPRRCSTEAAATLPRSSQHQPEARRASSNQGGVRKGVGSTPRPSEAGMERVSVKNGPRQDVRSSQASAMDNRGAPGAQKSREAVLPQGSARKSAPRPRSAYGQAQPSQQNKKSGFEEWRNKSVSHRKSLASLIDEEQEDDPVTSLKESLQAMWKGYPNVLGWQTRQHARDMNMPLESVALAKEVFSSFDADGSGTLDLGELEAAALKLIQLTTTDCELEHLNCNSVSEWSYWGTMNCDGINFEEFIQWYASHSFKEDILLSRDQQKLRQIAKRHGVSPDQVERVKKSFDACTNDSSEISFEEFSPIIHDALQVPLNALPESRLRFFWSQIDVDLSGKICFVEFFDWWILCFPKESPYEGFYRSVRRIGKDHLDPSPYSATAGKDTPNGRRSMVGVEDMDEKEIDSDHISEPLPAASDSN
>KarSpeRossSea325963_none_TGME49_315780
MATQVDNAPPQEPVRLLAVAYDSNWRLKKVVPEQAIPVGWSLPDHSKALPIGKSPTRSPRPPKSDRSSKPTSLSGSKGEPISPGKSPEKTAGRRETDRGRKARDKSGGLKFPSRKALFSDSLDIPNSLGSTVEEQKKTSARKQQESDDGKDQESDDEREEKPLAEWAEESGVPLDLAYQALYIFVDFISNSPPPERYIRTEEVMVGKPFDAGADLGSMDDAAFGKACCRIADVGDLTGLPAGFLANAMQAADKDGSGDIDFGEFLYFYYKFSFSEEVLVGADERLLRAAAREHKIPYDEIGRYKYKFDQTDTNKNGKICIDEFKVLLNKLLKVPKGEEIPARRFKDMWLEACRGQEAGADLGFIRFVGWYKRYFMGDNVQGENPFEAFYKNIRRVSVYDSSLYH
>KarSpeRossSea409139_none_TGME49_315780
QRPRSSSSKFAQTSSKQRLSSLPSTGMASEALQALSQPLPQLLPLGLHSLSQRFSTLSLTISTNGFADSAPPPLRLLATAYDTQWKMKRVVQRTCLPTPDVSPSSTWSSFQRSPSRLRSAPMKTTSEGFKRSRSHSGSLQPLPGAINSSAPMTTTSEGFKRSRSHSGSLQPLPGAINSASAPNLHNSSKLSKPQVRRIRRSSKVMDKSVSLPSLGLSDQSPCSAESDEEAPEKAKKIINTTPSSDDGREEKTFTEHAEEAGVPLDIAKQALHTFVEFVSNPPPSRYAAYVRDILVGTPFDACTDLGSMDTEAFGKSILKIVDCKDFSSLSIYFLEDAMRSADADGSGDIDFGEFLYFYYKFSFSEEVMIGPVERQIRMTARDQGIPYDEISKYKYIFDQADTNKNGHIDRDEFEVLLCRLFKAPKNEGLLKSRTDEMFRGACRGSQGEGLDFIKFIGWYKNVFGTNDREYGESPCERFYHNIRRVSVVRHDIDSDALAKDG
>KryFolCCMP1326000969_none_TGME49_315780
ADAREGDAGAAAGEAKHGFLSSRIKSAGRPVSAGDEDSMCNVFSDGDKNHGSQLFRSARQKAAPLLALAGGADVGSRSLRLTRNACQAAALAADAREGDAGAAAGEAKHGFLSSRIKSAGRPVSAGDEDSMCNVFSDGDKNHGSQSFRSARQKAAPPLALAGDADVGSRSLRLTRNACQAAALAADAREGDAGSNGLGSRSARPSRHKWQAAVTARDAALAGEGCLSPREAAGEGSSSPLSRIDRFSRRTSPGDGDICEAANEGEKSAASRPSRITRRSIQAAVAAAAAEVREADNRSQLLQGVVPPLASPEGESPGRRSLKFRRHALPVSEEPLADSVGVPREDAAPWECQGGAAQIRPPCRDERESASTRRSFVGRPEGHAELVTSGGAPRRSVVAPADGHERVDAARQVGRPASCRRASTSGAMPEDSNAPDMEGDGARHEAAAGAPSLRLDNLDRRMALERLHGPRSVAGSASGRLSIVDDQLAPRGLEVMCETRARFSVVGWSSQSEAHPATNLHPMGHETGRRWESMDGKVKNEFLTFELDCPSHVTAIELGIVEDPFVNPRRCSMQYSTDSADGPWRDQWDFEVPMVAKRSSFRSDSRLGEALRGFVDGLMLYCVNAAAVRQLLDVHGTGKVSHEDLLALCKEFGQSRGSMAASDIAGTDLVKLLRDAGAKPEDSVDIDHLLSGEVHRPSARWWRLLIIDNQGSRVCTSIQAPVKVFVHDGTVRAASDSLGQRIPDWQEVGGKQQQQQAAICPQQAMLRRAAFRHNLPHCEVHEIFEKFKRVDADNSGTIEREEFAALLAKAYGLTDVDLVPEDRLDQEWDSADKEKRGSLRFPQFLKWYLAKVRKKGPRRPRPDPFQACIADALDVPSGTSACRIGVKPQTREAHAKLCRCGLRSAASFQDAGEARARRGGAARGLSKKALAAEAFAQQALCRADITEATLLRAISLVPMPLQKRSHVAPSGAQADX
>KryFolCCMP1326006455_none_TGME49_315780
GASARACVFVGVTALGAMASNASVAGPAPSQRDEECADVNEVLSSISDLLKQKQLRVLDLFRNPQYNPSYITNRDEELDAEELASVMVKAGLELSADECNSLISVLDKNRSGVLEIPELENAIRKFRRGCRDWAVDESKSKQSRKHWRRTSATAVPPEVVDKDGVSTPRAVPGGMKAMSAISQLLDETHSRIQDLFRNPAYNPAYSNGAGGGDESLNAKGIYTVLKKAGLDLPVADVKQMLECLDEDCSGTLDISELESALRNHRRGNIDWQALTEQAAANKKEKKVVNLDHLHSLSDGYKMKLERFRDLARQREEAEDQEIDDAKAKARIGTRACLTERDFDPQTCSSRLFQGHVELAERRRQMLADHQAQEQQRIDEAKARSRRRRSASVPDFHREVDANIVSERLHSHREARERELRILRSKCEADMLSQIDVIGQKASTSGARTCERHEQLYDDAKQRRERLESYAMKKGQVESQILAEHMVGKGREALTPRKMARIRELHEESSLREKRRQQLATSREQQEMKAIEIAALQAREPTSKKLETVRSKVKECMPFKAPELSDTAGSECWSPRRHEATARSPVGFGSATRRKWLLGDEHRSTWSIESVGHAIGVINTAVSTRCNAMPSDDHLEESLRELVDPLKAAIQEFRDATGESELQGEGVMALRALNSRRLFACGNLLDDPVGWHECCEPDPIRQMEPDFEKLFEIAERAQAALLAAVGPESACSGEQLVRRWPVGAKWNHPRATKKAHFAVNAGVKSKERATAKALVRYAPAERGLRFRHMTDLARCGLVFVDAAMLRAGLEQIIDRFEVIDVRNYYHPTAQNLLGSKFIEVLVVIKCPEPFVCEIRLEEMSYTIARERAQKYIDKIATTMADLYSGNGARPDAIKYLVHWSLYKPKETHAVTVFKKHLARRFGSTVAAWRKAFGNFPLVPFQKFRESCQEIKQRHRCVEFWQSLDSCKGGCISLFDLDPEATVLLAKLYWRVLGSATKEQLVDPEALFARLTTKSVVKLNTPGKLEAHEFRRVMKPLGFDQSEADRLFVMLDSHGGDLFEPPATVLPGDIMWLLRLPKLVDLPSVMLKEDSCASEMESLRALTFAARSCNLDSRRVRTPALCTQGAVSHIPRASMLARRASSAGPPGGTPRSSSCFNPEKRKNSRLCLAPPELLPTPSTEQPSPADGSLAASLQIPPASPSSKSGPTEEGGARGEDEVAAPRPPQATAVKASPSSQVLRFGPGDVVRAEEPILDAKKAMIRRGQQGKVVRIATGSSAGPVVLVHFAGATSPQKIESKDVAKLVVVAKSSARDASRRDVVAADAPRSQPLETERSRTSRKADQAKNSIGLDLDDDENVADPLGSDLDVDDLSDAFEA
>KryFolCCMP1326020515_none_TGME49_315780
RANRAVLHDVFSAASGKAGTLTFEEFKRAAGRLAIRSPDRQLRAAFQRFDTERSGRIDCEEFIEFVCFQEGDDRMAATSSTASMSPTLSSSAGSKQLQGAKSRGSATARSPGRSGRQAVRTNSGELDRGRTELLSPTKKGEAALPGAATRIADRIFEQEADLRHAFKAWDKDGNGGLDPKEFSAALTSLGFKAAPETSRMIFXLDSQADGRLSCYELVRGLSSFQALAEEDFTDDQRKNRRASKLENAIKHQESSLSIMGAGLGGGHMPRIDQARLSLQSSIAEGNIDALRQAIKLGQEVGLGPQELAPAKLRLRVEEAKSVAAGALEAAVAQRPRDPQRLRSAIADGEAAGLREEDLQDGRRALADEEHRAHVKRMLQAAVDSRDQEHLRDAIEEAVAANLSEQDLEAARGALAEEQRRAERQARARAALRQAVDGGELEALRQALAEGERAGLNEQDLREAREAFGKAGAQAAARLALKEALASRDEAQLSNALAAGSAAGIPDEELEEGRKALADEERKSKARRSLRYAIASGDPQELRDAIAGGEACGLPAPELDAARRALGEQEQEAEARRGLADAIASGDAGRLADAVKVGERAGLPAAELEEARKRLGEAERKQAAREALKDATAARDTRRLPHAIAEGEAVGLDKALLKKAREVWDSETNRDEARRNLDAARRSGDEKALKAAISAGEKAGLGDGELRXAXAREQLSSAAQQLAARTALEKAVAGKEPGKLREALALGEKASLDDAELALPRRLLAEEDRRAAARKGLREKLAGVSGPGGVAALREAIAEGEDAGLGDGELGDARRTLATEEKKSAARHRLEEAMQIRDPEALEVAIADAERAGLGKREIEAAKKALEEASRKDKARSELRRAMASKNRDALKTAIGEGRKAGLREQELDEATALMNGEGKRAAARKILREAISVGDKAAMAAALEGAKAAELDAAEIDEAQRAIAMVERQKAAREKLEEAVKSRNIQRLYSALKEGEAAGLRAKDLEAARKALAEERKKIEARDNLDAAIASKDMADLRAAINAGERAGLTNEELGPARKSLQALDLKASKRKQLKDAMARKDPEELRKAIAEGQAAGLDKGDLETARNVLVKEEAASXGALKDAIRFAEGKHFRGPELDEARRMLQQEERKNKAREALKTAIASGSQDKIKSAIAEAEEAQLDGDELEDAWRALHQAQAKEQASKDLHDAMSSGDIGDLREALEAARKANLEPKDLAEAERRLAREEKAGEARRRLEEALASGSLEDLEAAIHAAEAAGLPESEIAAARSALEKAERQRRARAALAQAAKDRDIKALLSAIRDGEEAGLGADELAEARQLLGDEQRRQAAREALQEAERERSVPRLQGAIREGEDVGLSDEELDPSRKALEEEARKERARELLKEAVRSRSIPDLRSALKAAAEAGLDDSETEAARRVLAEEERKERAREQLKEAVDNPTVPKLRDAIQECEAAGLHGAELAEARALLRNEERKLSANAGLKNAIRDGKTDMLKSAIQNARAAGVNKDDIDEAEKALEEAEQRDAARRRLQEAMAGDDDDVLRAAIDDAERAGVPEEELEAAKKLLAGRQAKADARKALDAACQSGDLNALEDAVEAGKKAGLSSDELDAGLRALEKARCLAKLDAAVQADNAEDLRAAIKEAESIGLDGPEVDKAVEALAALDEKEEARRRLAEAADDVAALKAALDDALDAGVDTKTLDQAQQALVEAESKTQKSGLNATQTSPAGQPARTGGGSGPTPTSVTRIFEKSEYVFKPTIVQVSMNDANLIALLKQRLRKVHATPGEALAQCMQCPAIASFCSGDASADSLPPVGPDAFQAFAGQLQLDVPRERAESFISNAASQMGEPDGADARQLPAAKFLELFGAGAPGSTLGGDTIASGGGAHSGAHGGXAXKSSWMPVAQVREERRRQLQQQKAPDEENRRLVLRQRVSHLGQHEAQLVTQLREALFERRSNMQKMFKSVDLNEDGIVTLEEFLHALEGAGIPTGHEIDRTRAHVTHEEAARMLSFFDRDHSGYLRYNEFMRLLQGTIELPSGQPRSPEPQFARRISDIGAPSEVGSPASMSGSFSVTGRGMIKEAAGLDKSGGGHPDDILKIQDAFRKWDINGDGCITESELLSVIQKLDRRFSAKQVHQMFAAADMNRDGVINYEEFVDWLFR
>KryFolCCMP1326023043_none_TGME49_315780
XAADTGDARCGGGGGGVGAAGPGAMLDAAAVADNGEAQQANAQPPWLAPGTVGWASASEVMTAQVPSHEPAQQRRDMPRDLFEDLQSEPSQERRRPDMTHWDSGRILDCANASEVMTVQAEALDVSDTASQVMSSQTSTGHESVARGVAAGIFARPDDKAPSQTAEPLAAEPPAALRPRLPSALSAGSSDKTKVWQPAAAAAADCSSPGNVASQLPSAASSAQDERDSVAGEIAGFMVAGFVNKGKRTDLTPEPQPSSDGHHSLATSNVLTGQSDDREKESVAGAFVGAFTGCVAPGEPNAGARADRSVEIDTMRILQKSPSLRSWTTDTDDEATTMGPEGHFRSVSVKTLDNVLPSVEERAGDEAGCDQDFGADGDGDVDEMSEASDLIRGLVANSAQQLVDQSASSGTRSRSMEAATGTSPSLLAPRGSQTQVVSPLNLELAPAATTVAVSEAWTSQRLGDGEDEGGREIIFRRGVQIGDTYYIVSVAELAPHSRLEFTAVDMDTCEELDAACGASEFEALFVGTDVPDDDRYDWVIERLGIETGSGAEGSRRLVLPSREEAQGRASPEFQRGLQIEGVYYIVSVSQSPRSGDMHITAFDDEECEEFETTCRRQDFEATYRYRTDLADIEERYDCAISHLAIETDSGGARKLVFRVPTLRPQDSLRSPFSGEQSASSSTAAGGLIQDLIDSAAVAGAASQSDEQADSAPSVARVPAATAASLASGPTLSHAASKSSSRGVGAVAVPGGASRSSQAXSSSASAGAXLXXXXXXXAVXEAXAAXGAAAXGSSXAXSGSXSGAGLVRGLVAGAVDEAPTSSDSMTRSMHDSTIMSSAGVHVDGPATVGSAHDGAQRTSPGEGGSMVWSPSSASSSHGGFVRGFIGAAVEDAPTSRSSAANLLSRSDTTSPSAPLGRPRASGTPSANISSATAASAALAVVAGESAIRSVAGQDSLRSPFSGEQSASSSTAAGGLIQDLIDSAAVAGAASQSDEQADSAPSVARVPAATAASLASGPTLSHAASKSSSRGVGAVAVPGGASRSSQAVSSSASAGAGLAQSVVDAAVGEAAAAPGAAANGSSSAVSGSTSGAGLVRGLVAGAMDEAPTSSDDMTRSMRGSTTWTSPAGTQAMQPPPSGPTPSFEASKTSTDGVGGAVAVLVPAVAEDRRSPSVAASSSDGGFLSGLVAGAVGSVSESRSSRSVARSSSGASSSSVGVGGAVAAGAATAAASSELGANGYSSASEGAAAGSAVAAAVAGDFAASSEADRVHHSKSPTAASGMALDVVWAAAEAAVSEGTDAGSYDMHPSRSSSSVDFAQVVNGIVELGAAAATAGEASRGKSDADGRTSPSKASTYESIIASEATTEPEHIARELASAILGVPAADLEAEDDDADDVVEAPDIDMVEIVFPALTLKTCKRRALRKEIRQELTSKGLERPVAERLKIRLREGSVIASLHGPTADVDKLRQLPLHEVTIRGCQAVVLDSDQEPFPEPVITEEQIDELRAAFQSADADNDGTLTKPEIVQALMEKPEIAHLFGVDPHVMADKTLAASSLCLGGHVEQLLKGADADDDRRVSLEELIEHHKRDAEEKARVQALRRRDLRVAYSAGSVKLIIGLAVALRPQFIGGGGREEFEAKGPWRFSVSPALPRGLELDPQTGEVVGAAQERTDLKAYVVTIRQERPQKDFLPLRADLLLRVVLAGGLLSPPKTSDTMRHSSQRSSIRRAQVQQARAIKSTAAETHEREAKKACWEALLACDPEAVKRLIASGEMRGEWLDSSDMINEDGCTLLEYARRQGNFKILHAMYRQLARPSTASGGSARGSGALALPPLNVAGGAGQRALAGALEPPDXAAVHALGADAAIPDDAARPDLWPERSAQPAVLNGDAPGPRDLGHLGSLHDRSPVARGHAPERPERPDQGRTGEGMSQANAHCDDGRAGAQDWRGQEGGDLFRPPSRGAADFLVLPVRGAVGGHFRVSDESAEEATRHGLAASQPISARGPAPRGGAFAATASGAFAGGGVPLTARQPPPPPVAALALQPEVGGGKPDRFEVHPPLPEGMRLDPTSGVLEGLPTAQRPLTHRSMHTILAENLVGSVMCKIYVEAHESGWGVKLVRIHMMKTGDPTQAATRAIGNPRPASSHHEADWEHLLKKVEAMLERAEATPITLPVDFGSSFASGLGPAKKVARALDAQTLVRCLGLPAEDVEDASRLLVREVRRKAAAAPRPHSSRLGTAASGPRPTSPTATRGHTRLGVVERSNGVAVVYLEAPAPTTAERLALSSAGGLGIGSLGGSLVGSLAGTGPLRLTAKASDALPSVHALATQEEAAALRDTLFPRHAGRLAASAPDGSGGGEAVLPVAAGVEIETADGAGTELEEDDAFRAFPALPSGRRARRAEACGPPVSCPRRSPPFGKAVS
>KryFolCCMP1326038319_none_TGME49_315780
IAAKLHAAKTTRRELRANRAVLHDVFSAASGKAGTLTFEEFKRAAGRLAIRSPDRQLRAAFQRFDTERSGRIDCEEFIEFVCFQEGDDRMAATSSTASMSPTLSSSAGSKQLQGAKSRGSATARSPGRSGRQAVRTNSGELDRGRTELLSPTKKGEAALPGAATRIADRIFEQEADLRHAFKAWDKDGNGGLDPKEFSAALTSLGFKAAPETSRMIFXLDSQADGRLSCYELVRGLSSFQALAEEDFTDDQRKNRRASKLENAIKHQESSLSIMGAGLGGGHMPRIDQARLSLQSSIAEGNIDALRQAIKLGQEVGLGPQELAPAKLRLRVEEAKSVAAGALEAAVAQRPRDPQRLRSAIADGEAAGLREEDLQDGRRALADEEHRAHVKRMLQAAVDSRDQEHLRDAIEEAVAANLSEQDLEAARGALAEEQRRAERQARARAALRQAVDGGELEALRQALAEGERAGLNEQDLREAREAFGKAGAQAAARLALKEALASRDEAQLSNALAAGSAAGIPDEELEEGRKALADEERKSKARRSLRYAIASGDPQELRDAIAGGEACGLPAPELDAARRALGEQEQEAEARRGLADAIASGDAGRLADAVKVGERAGLPAAELEEARKRLGEAERKQAAREALKDATAARDTRRLPHAIAEGEAVGLDKALLKKAREVWDSETNRDEARRNLDAARRSGDEKALKAAISAGEKAGLGDGELRXAXAREQLSSAAQQLAARTALEKAVAGKEPGKLREALALGEKASLDDAELALPRRLLAEEDRRAAARKGLREKLAGVSGPGGVAALREAIAEGEDAGLGDGELGDARRTLATEEKKSAARHRLEEAMQIRDPEALEVAIADAERAGLGKREIEAAKKALEEASRKDKARSELRRAMASKNRDALKTAIGEGRKAGLREQELDEATALMNGEGKRAAARKILREAISVGDKAAMAAALEGAKAAELDAAEIDEAQRAIAMVERQKAAREKLEEAVKSRNIQRLYSALKEGEAAGLRAKDLEAARKALAEERKKIEARDNLDAAIASKDMADLRAAINAGERAGLTNEELGPARKSLQALDLKASKRKQLKDAMARKDPEELRKAIAEGQAAGLDKGDLETARNVLVKEEARLEALRRLREAMETREVGALKDAIRFAEGKHFRGPELDEARRMLQQEERKNKAREALKTAIASGSQDKIKSAIAEAEEAQLDGDELEDAWRALHQAQAKEQASKDLHDAMSSGDIGDLREALEAARKANLEPKDLAEAERRLAREEKAGEARRRLEEALASGSLEDLEAAIHAAEAAGLPESEIAAARSALEKAERQRRARAALAQAAKDRDIKALLSAIRDGEEAGLGADELAEARQLLGDEQRRQAAREALQEAERERSVPRLQGAIREGEDVGLSDEELDPSRKALEEEARKERARELLKEAVRSRSIPDLRSALKAAAEAGLDDSETEAARRVLAEEERKERAREQLKEAVDNPTVPKLRDAIQECEAAGLHGAELAEARALLRNEERKLSANAGLKNAIRDGKTDMLKSAIQNARAAGVNKDDIDEAEKALEEAEQRDAARRRLQEAMAGDDDDVLRAAIDDAERAGVPEEELEAAKKLLAGRQAKADARKALDAACQSGDLNALEDAVEAGKKAGLSSDELDAGLRALEKARCLAKLDAAVQADNAEDLRAAIKEAESIGLDGPEVDKAVEALAALDEKEEARRRLAEAAEKADDVAALKAALDDALDAGVDTKTLDQAQQALVEAESKTQKSGLNATQTSPAGQPARTGGGSGPTPTSVTRIFEKSEYVFKPTIVQVSMNDANLIALLKQRLRKVHATPGEALAQCMQCPAIASFCSGDASADSLPPVGPDAFQAFAGQLQLDVPRERAESFISNAASQMGEPDGADARQLPAAKFLELFGAGAPGSTLGGDTIASGGGAHSGAHGGGGKSSWMPVAQVREERRRQLQQQKAPDEENRRLVLRQRVSHLGQHEAQLVTQLREALFERRSNMQKMFKSVDLNEDGIVTLEEFLHALEGAGIPTGHEIDRTRAHVTHEEAARMLSFFDRDHSGYLRYNEFMRLLQGTIELPSGQPRSPEPQFARRISDIGAPSEVGSPASMSGSFSVTGRGMIKEAAGLDKSGGGHPDDILKIQDAFRKWDINGDGCITESELLSVIQKLDRRFSAKQVHQMFAAADMNRDGVINYEEFVDWLFR
>KryFolCCMP1326066675_none_TGME49_315780
XDNQLRVERDELQHAAEQRGAREAAELAAFWAKVARLRGVEDGAGAGALSNDHRLAALPSPSACSTKRDAKDLSTSYRFGQATLSNLKQAEQDLEASLTRRPGSHVGRGARDFWGAGDLGSGPHINLFEAAEKRQGDQVQDHERQLSYMERNNELAGKSKHRPMSEFDEVMGLSSPWYLRSPRTGEVGEGAPDRGSQLPASPLKLRKWSSSHGQAVLRVHSQASGLAVEGSPQPSRPPALVEESAGASLTRSTSVSTASSSHEVGPSPAEAKRLGPILDGGELEVERKPKKEKAAKKDKKEKKDKKEKKDKDRDKEKRDKPSSIEKADKKDKKDKKERTGDGEKRSKVEKGDMLAVRTDGREDPVGSGLPPSKASAGSKVPVKRRSSKDADSAAGDQTESKANEANPAATESKAKEDIGALDEANPAAAESKAKDDGTSSLDRSESKAKEGKTSAKESKAKEAGVASLDPSEPKAKEVKPSAKEPKAKEVRLAKSMDDVGPATTYKDKLKSAEGWDSQKVRFSLRGGAEGGACSKCSTPFAGAELVCGQCGAHRRAVADCVQQLKQEQFDAIVSAFYRYDINDSGTLDTTEVRMALRELGYDTPTEDCERWVALGGKKGLNITQFQYLVASGKLGPRLYESGGHVAPKVLGPNNAKKRNMNMMMKNLVGCGSSRMERRGALKMDYKGRPIRAETAGLMNALVGPALGEGDDEWNNLPPNRRRELREAWAHFDRDHSGFLEPHELDCCLRGLGFTFDQATIVGLCVRCGGGVSRQMFFNMVSAQILHRDQEIGIMRVLQGMKAPSATQFFGGDVDKDVPKNTTERFREELQNAYHYLRQTSNTTKDLRWRNLFLTRHKHIGEYAVGVKLYFDVIFILLAGFCGYAVFNIYYMTECSNSNGGGHLSVHVPDDLAGFFKISVGNLGKKTSSDATSYCVMDIMDGHAGAVVGILLSHRAIEHKKVGGARLEDLAVQVKRLPRDLQDFHPGYSDHLIDHFVEIAHSLAERDGSEMVDLPVKEVVLWRDYKGDVRGVLEQVELIRKENAIDAELANIALQAKLHDVENLLHGEEDVDVDFMRRQRNDSSSDEDEAAKDKRKANRRVSRVIDINDTVAKRYKGMNRAKPXVAAVIANHHAGLIAKREILEERMLEIETMX
>KryFolCCMP1326088316_none_TGME49_315780
XTGAATQAMVGERPLAASQPGLRAAAAGAAGAGGQPEGQGEGRLRAIGRRSTGGPAPSAERKSLLAAACLWSAAPGKIEKGRNRTPQGRHEVPLGKRAPNEAGVGSDMPPQAMAPSRSSHATSDSSSAGSAAAGAQVRPQSAVCARSSSTKAEAVAAEVRPGAVAQQELGGGLQIRIRPATAGAARNKVGIAGACPWRARSARPHRRAPAHVRLATSRASAVHGLDHRCLRLGGAGRLSPIGAXAWEHLSILEEGWATQEDEAGDKMTENTAASSIGSQTLGGGLSASQEGVMGSKGRSRWQARVRAIFRHLAIDGEVSCDDLEHALRLLGYPTPSEDLVAQVDMRRKVGRSFVDWEEFRYFCSRYGELFQCQMMRNFSGADKRRSGIISFEDLVDLLRRDGIRPFSYLLHALLVDALGISRACFEFRFCDYIRAFLIAHGRGGMLDLDLSRVKTVAGRMDRDGRGVVAQEDLPKALDMLGFVVRSKVVPALLPDGKPLSELPYLTFIRRYRDSELDSVMRVLRTSGFESGATAPLEEVSDAFLALGYELATPGVIQEALMLFQRSLLDAPVESTMATLWTKDGGSIIVGYEPLYVILERMRHTRGLLECELQEASAAYEAYAAARSLAWLGRTASASRSSWVGGRPAALCASRRAMPAARRGPMSGGAIPVALLGAMRSLGFAVNLWSLLWHLDDLGFDERGRVDQEAFLQLVAAVRRSEFRQLRNASASGKVLRPKLHEALFRMGYGMTEITSEDRVGIWDAEAMLKGFRAKNAALVQQNLGFSVAEKRCISEEFLDAESDAVGALRPKGIAKLFTALFPGSATDNAEHARARALYKAAVAESDGEMHIQEYILLRRLAEDDGMRLQTDRELAMIGTTEFTRSEIKEFRTIFRDALFAHCSDGAMSLAEFSALVSRIVPVRGRDMEREFRDKFLELSVPLPSERGEKVIFFGEFLCAMHQLVKLNWRGINDAAASISSVSTSSGTSPAFSEATAAEGEGRLKSDPEQRRGPANXAQARRERLAAFLAGRLPRGRASAAGRPPALVKVP
>KryFolCCMP1326099251_rbh_TGME49_315780
XEAEAEAEAKAKAKPGPPRAPQAAVTPKAPRRREKFLLSAPVPSEVKSDMALASMGDVRRAFMMLDTKRTGALDRAQARDFLRCCGWVVRDKELNAMLDSGHVGRRKAASFDFKQLVMILEQYQAERNSGISELQQALQRLGSGSASLPKSRLQEAVKPDVMATDLEQILLMVGLKGMGNLDCEVMASRLLERVCRPPTALEVKLLSEAPASSH
>KryFolCCMP1326159997_none_TGME49_315780
REGGVARFAGPEQLGSCDRNLSGGCNKVGGVFFEPEGSVTKETWHYVGEGRGGYAKMHTYSYVGDGKGTFERDEAARRSTCCKCMCALCTVLFLLLAAVGGYCVMLRYGMDPLQVFTGDASASASQLQKASAAGQRGRRGRAAALCGRAELRRQVPLVPGREDARIAAAVFAEWTAADENGDGLVNKAELLAQRETLSDATLDALLAADSDADGSLSRQEFTDALVNRSRAGRAKRDNVTSEEEMVKSWSPEKREWCCSHAGIGCPPTTRASSTSPPAAETTSAAAEAPATTPAXDAGGEAQRGAGDGGDDGADDGAADDGAADDGAADSGAEGAVRLQGRPGQLAGHVAQRQARVVLQDPPARVHTEADRRRMRDDVLLDGIDASCKERVHWTAKHVFKSQPGACTNAIETVLTNCTQCAVCSLAEAECTEEAPAPLAAPAPLADRTATYDCDAELVAWQAKWSTAKQTWCCAHETKGCQQAARDDAKETVVDDSKEEPSTATATLQFACEVEPNWEAGWTAQKKAWCCEHESFGCSKDVAAAPEFNCLSGYSTWFWGWSEEKKSWCCSHESKGCPSDAPEAK
>LecTuz017978_rbh_TGME49_315780
MPRRVLFSRAHQTLIRENFNLLDSDKDGKLQRAEVILMLRTLGQTVSNREVEAIVDRRLPCAAPSVAPPLVKANSAEGLNGGDQTPKPPPPGLTLQEVLNLLQDVYEEPSGEETLVEALQLFDRRHCGG*
>LecTuz017980_rbh_TGME49_315780
MPRRVLFSRAHQTLIRENFNLLDSDKDGKLQRAEVILMLRTLGQTVSNREVEAIVDRRLPCAAPSVAPPLVKANSAEGLNGGDQTPKPPPPGLTLQEVLNLLQDVYEEPSGEETLVEALQLFDRRHCGKLKASDLVALLTSETIGSEPLDIELARDIVKVATVADGEVEYKELARKLTTGPHVTFVRNFRPADPPL*
>LecTuz017984_rbh_TGME49_315780
VSTQSTWGNAESQRIMPRRVLFSRAHQTLIRENFNLLDSDKDGKLQRAEVILMLRTLGQTVSNREVEAIVDTAAPCAARAGRLPCAAPSVAPPLVKANSAEGLNGGDQTPKPPPPGLTLQEVLNLLQDVYEEPSGEETLVEALQLFDRRHCGG*
>LecTuz033067_rbh_TGME49_315780
MPRRVLFSRAHQTLIRENFNLLDSDKDGKLQRAEVILMLRTLGQTVSNREVEAIVDRRLPCAAPSVAPPLVKANSAEGLNGGDQTPKPPPPGLTLQEVLNLLQDVYEEPSGEETLVEALQLFDRRHCGHLRVAVREVEGI*
>LecTuz033068_rbh_TGME49_315780
VSTQSTWGNAESQRIMPRRVLFSRAHQTLIRENFNLLDSDKDGKLQRAEVILMLRTLGQTVSNREVEAIVDTAAPCAARAGRLPCAAPSVAPPLVKANSAEGLNGGDQTPKPPPPGLTLQEVLNLLQDVYEEPSGEETLVEALQLFDRRHCGKLKASDLVALLTSETIGSEPLDIELARDIVKVATVADGEVEYKELARKLTTGPHVTFVRNFRPADPPL*
>LepChlNIES1868008891_none_TGME49_315780
MNERGGAKIEPRAPPRSTVCHEDAASTGAPMPLTISLDLQAATRARQVLMQSAMQPTIVTTLAQPLAWRSARPISVSSACVFSGIFASTPPRPRPRSSSPLPVARHNSAESFSSLRSRSFSPLVPARPPRAARPRTLSTISIPPYSTPFVRSIPLRRKCLSTSPKLDALRPPKDSKAHSLTGRAVLSGGVPLPIPMVSPTVSPTAAPHRNTRPADERLAWHGCSIALKAPDTLGSEQSGVKSEPSEMLNRAVVLPGNKEVQKQNGAEVTHNASAVVPMNGMMMGVPRALPVKLTPPIVVAPPQLAPLSTASISAVAPPSQCFSPCSPQRAPGRKAGFSHHTTPWAALPLMKSGLASSLTCSAEWLGSLSDPTSAVLKAVSSTTSSNNHAVTAPPRKSTTQSPRTSATVGRACVSPGELCNRMHRFGVTTSSEMLPRSAPSAALGCDASVLPCSATSKNIEDELLPPALTTAQTDIFFLKESTDQQHRRKRNTTIDAPLFGAICSRAEENDGHLGIEKFADIGTDASVEKLATEQTPPKTNSLIRAASREQSLSSTLETRKPLPSRPVQSSAHNVGETSGFEAPHFIPPQNRRHTSGNAAAVDENIRSCGEHVAQSNSTGPEMVLAAIVAASVERRASCVADRHFLIAGCSTAAPSSGRRDSTASEEDAVVDDEGAISSQLRNETDERVAILAGAGGTQPISKGNTWCCDSCGNILQADSAYCTKCGKSKWLGLAQGDYGTSSKFRGAGNVLHFEAMFNPFENLTSDPTHALYGVDGNERRLREIFDAMDLDGSGRVNKREFIKTIKTSGKVNFFPRRPWNVGHEDGARVTFEGMFQALDGNSDRVITWEEFKGFYSSIVGSSG*
>LepChlNIES1868012220_none_TGME49_315780
MKGASASEERNAHVKQLISALKEAGGGCFLRGWRCELDPDGKMEVGYQDFCAACTRLRITGDMEGLLGGDNDYRSLSLAELAPAFAALLERFKSFTKAKFGSPKELFAQLDVSRTGRIDNDVFVASCKRLGFAGSDHDLGELFSCCDVDNAEAIEWEDLAFLETDPRLREPQQLEIKRGRRERHRRLWAEAYVTALERIPSPLDRHAPRPWLASTFDQLPSVKYQRQADWRQEMRRRKTMARADFIEQLRKSFGNEVRAWRIVLDPKDTYQVSPDTLSKYCRNVNLRVRFAELWKALDTDGDGYLRLEELTPKAAEVLAGFQQWACDGFGSCANVWDHPEVEQARTAHDQNGHWASDKRMRKKAFLRAITSLGWPGVADSEDRAILLASLDLCGAAAVSKADLSWLDGWEAPSWISARPNLPAWMELRALMLRECVTLLRAWRQLLDRDDSNTISWSEFTHACDRLGFTGDAAGAWRALDTDLSGFITMREFDVESAELLASFRRMCEENFGSTRIAFRAMDITNSGQITLAQMKRACQRLQWRGDVRSLFDFLEYEQRSTSTNQDDLVVLSGRKALSLDVAAFLDKWGNVDHEQEEAVTQELKSSNANDRQAHSKSFSRLATPHSRPSGSRGSICSFSQAASTCAKPHTGLAKSSMQSNGAHCYPRAASAPGSLRPSATARATSLAGHHFPSPSSTEGGNRVLQASSCVFIPGCSCNDCRFGEGAPRPSPPPAEEHSSSSAYNSLGVFRDPEAVGTTSVASAAVCGSATSLGRRTGPTRVGSAAGSSGRRQCNTQSTFALKREAASAALSALQSTPPQGDVRPTTTTSRKPKAGQRGPPPKTTKADREEAHVGGLFIRTNTALLLSSLEGQPTWASPSSK*
>LepChlNIES1868025323_none_TGME49_315780
MDNDDVAAVQAAFHEWDIDGNGTISRKELSTALSNLGIQMSKRQLTALIRNVTTQENAEIDYNSLLEWIFKDDTPTSRCPTREKVRESLGILKETDEEDEDDGEEEAEEEDGDDDADDEDEEGDSGMDDEDEVDDEEKEGDENDDEEDTPSNAAGRQTRGVSKRAPKSQAKAKARKRNASARPGKDDSAQAELNKAAEEINRLKADLAQREKAQQEAENKAMTAQQQAERERQEMLEAIAVAERKAEHANSTEVSRLGESGSLPLGAPPTTKAKKKIEKENPYLQEEGVVCVQEIQMGEQKQVRSALGVGNEVWTIDWGGTVSVRSRHNAQDIKAEIRTNRFVTCMLHMQPSLMWLGQEQQGISIIDSRRRRQIGSLPGGHTSMVSCLCVDEANLGDEGADGVFPARRAWSGSDDFTIRQWHVQTWRAEASQPASISADVVIVETDGFKSAISRGLQLHGHKNKVRCMLKMGPYLWTGSDDGTIRIWNCADSLCHETIHAHRDGVLNLCSVRSFVWSAGMDGSIREWSNHLPNSSGTARGCQRSIAPEGSEKGVYGLLPLGQEVWTCGHNPNIQVFDQHSCEKLTAYEAHKPYVSKLIPVDRMVTKTVWTTSYADRKLKVWSHVVRDDDADTDVLKAENKLYVQAERDHAGHLEELARKLNENQAIIHAMGLGDLDPETAKKIAEKIGKLLDEFKDLTPEEQANILEKIAGVINGLSHLSAEDMATALDKVGTLLNNLGKLPAEQMAKALEQLAQLVAALDHLPPEKLVETLQQVTDLVQHLSDKDMLDVLGNLSAVVDAFNDLGLKRLLKNPDALKRFLQAFVNQGMEHLIDDPEKMEAILKIFNDLDAKGLLDGDALNAYMQSSGAGSTRADGASDGGHSEEPPLKRVVAAGKELSDLVAQYKDLLDAMGIGDILKDPSQLRKLFETLQELRSALEENGYGEFLKNPKGLAEFLSNYNKVKAAFEEYGLGEIVEDPYSAKGWLRNYAKIQEAFRDAGLEYLLSSAGAMKDFLAKHAAAGAALQDMGDISSRLSQLENELQRKESALQRANAENEKLKRSLLSYEELGTVDQLKRMKNEMVTLAHGAKNATALQSRVTELERELANKEQERLDALAREKVMFTRYKELDIFKLDIIARELKGVLKKVELTEKRCKELKDQASRFKDYGERKHIEGHGNGLIDGCRQTEAHIHDVILKCFSETQRRHIGVATDNEYRADDRRDGRLLDGGTMLYSVEEEAELAAKASLAHVVGTPDVERPDYGSSRAAPLYRSDALKKGVG*
>LepChlNIES1868052600_none_TGME49_315780
NEVVEATADYKQELQEAHAAIQDVVEAESHYKEELQEAHDSKHSVTQATLEYQEEMQEARDAKQDVKNATAEYGEETQEARDAKQHTVAAVAEYKLKLESHKNSEAIETAEVEEARLKMEAAKKKEAEEAAEAEDARLKVEAFKKKEAEEAAEAEEAWLKLETTKRKEVEEAAEAEKARLELETEKRRAAEEAAEAEQARSVLESRNVKAAQEFAEAEKARLELEAAMQKEADEAAEVEYARLLLEAEKKRADEEAAGAEEARLKLEALRKKEAEELTEAEEARLRLEVAKAREAEEAAEAEKARLELEAEKKRAVEVAAEAEEAKLKLEALKNKEAEEAAEAEKARLKLEAEKKRAAKEAAEAEDARLKLVAQKLQADLERVRQIVTNNLEEEKAFRVLARQTRDDFEELRATANASKKEFHELTQQAKKEYADLGAELQETRKSIEEITTHVRDLLDTQGAPQAVIEAVVDFAERDANGDGIVDKSEFVAQETFEAIDKNNDGTIDRSEAATDGLTEERFKEIDVNGDGAIDKSELLANDEVHPQVEGTACQQEAFAEMDANGDGTVDMSECVAHGLLVFSDANKDGVIDQTEATTEGITTERFKEIDANKDGAIDKKELVASDIIQPLRKVIVDSLIEASRDGRLQNALAHDSEIMAAKLAAHSTGQPEALEIAVLRTEAKEKLLLAGRDGRLAKELREVKRSRSGVSMDVEETANEALAQANADDLSVDKMRRLAASALILASSDGRLAAALRSSNDVHWDVKERAHETSAPTAMDGQASFGPNVLRKAVSDALVRASLDGRLVATLSSQVLKDISTFESADKNADGIMDRNEAAAVATTQGVFDKMDVNQDGVVGVVEFVEHGQNKISEELDGLQRIIKEGITRASRDGRLIEALAKTLSDEASEDMSTFVRADKNADGILNRSEIEAMATTMATTADAFQQMDTNEDVMVDVSEFVGHGQMEAEDVSALRRMMREHLILGSRDGRLSQAVQTSRDDQAVGGLEDANSLRGLLREALTMGCRNGSLMEALAAPNADTGSNSDEDLRRLVGFALLEAHDDGRLAALVSGLEVPHNDSEIAELHELAPQSLQKAAAQGTLEELSAP
>LepChlNIES1868133524_none_TGME49_315780
MSQLVDAILRALAEVVGLRGGDAVAQLSNFDDMGMGKLDRISFGKAMRWYIPSLEDAVQTSLWSHVCRVVSSGDDTVRIDALAKLLEPRTVNVVEHKNQYPDVGPLWLAFRKVRGAFHSQHWRLPAAFNKLAPPLVGESAAEVRRLPIAALSQGLAAIKCRLADDELHALYMAMASQPHLGATQNEFNNAFGTLGPAFDAYARDILKIVGKALVSRVRGSVSDAFHMLDLAGDGEIGKANLCAVVSRFGDTNLSDGQLDRLWKIVCDDGGPGAVTMNFETFKRLMCSDLERAADAAPPMIVTPSLEKSCQHLERLGCMAALRAKLLSRNADGLLPLEPLSSCIREVAPQLSGMEIEQIIRLASRQGGPLRGEDMYDYEPLLLRFESGVHDWHPVPSHERVMAADVCRYIQAQIKACNYSSLAQWLTTASSQVAAGGSSGFAPMAKHVLFEQLARFLITMGEKQIAEHSLLLLGRPIGRDEIDLAEFCERFEQLAMGPVTSSAPIVTAESSGQAVIITGGIPGSREPRRAFARLSWPVEIRAADLEYLLEQISRSFPGGTLPFHTLVRLFEARNVPLKRRQQEALRTWLSPSDKDPYWPLLFAFGVVVEKLTVVADRATRRQYSEGLQLEVSFCNESVTFDPVPWRLGMVSSYAPGEPKTMVLQPQWHALFVLDGPYGLRLEDIACALSHQHPSQSHLIRIALFGLQLRSAVASDPSAGTMVGPGTHRVQLAETELAVSSEVPKTDLRAGMPGAERIMPWRPASGTDSSMLPLSQAPPSPAAAARGRSASPAGQRRTSAAPRVVVSLATRQAARLYQVAAVAQSRPLPTAGAAAQAAGTAFPSTPAAAFIPDSDSACSRQAAMAFPPTTTAPAVGASLAGAVPQSEVPPVGATVAVHQPLPPTTTAPLVGASPAGAVHQSRVPPAVATVSVHQPLPPTTAAPLVGASPADVGDGLAVAAAAVQTPMPWTTANKSDAGGGLAVAAAAVSTPVPATLATGPGGIVGGVSKSALAAPAAPAQAPAASGIVGAALASLDARQSSSISGAAASSTTSYGIGGGGLTASGAPTASPAPATQATASVPGVLARAAAARPPGNDAGVGRVPP*
>LepChlNIES1868137683_none_TGME49_315780
MTMQPYSASVMMMPPSEEHISTVPADPISAYTIPKTQTMPMNTVVSIGSLPPVALPPVSDTRPQQYQPLASATRRQSIGKPTMNTGPLSSPALSHRSHQLADTAPVTQAPPIEPVFAYPDGDQEHNSLESRQSQILSNAIFDSWDLRKGDGKITREEYQRVLGGSARQLVVEDTLMPDADTQQSWEELRTFQAAMMEIFQMCDTNGTGRISMAELLNLSRHKPMIGLFFGIPLKASMEEMLEVFQMLRCKDASNITLEEFGQFCEQAVKRNRAAAAASRAAGVRPIPKQPPASIPPTRTINTITTTGPTSTIAVHPKQISHPVRGQPTVTPEERKRLQRQLESIGWPNNIHVVEKDALAPPFDPPFEAMQPSPTVTAAPQQTTVSPAPEFEMKAPQPILQPLPPPPPPPVKVTMPLPPSTTAIVSAPDKIRKSEWHTTQDEVYETTLVTDDVPLMTGWMYEAAHSAPPVGNLFGNILCAFGLGSREKEPVVMNEYVLQNRPVQQLALPPRRVWTDHDVDAAALANVRYNLQSRTSTGDPHGVKWTGTHIVGETNGSVQAETQLPKVHFPPPQPPIAPQAWASTTVPVATQMPAEPATQPLSTLQAPPPAPPAVMVPMSPPLPRTQPTAIEISPFAADAPRNPPPPIAQPVVMSPHPEVYPVPVAVPVSVQHETATIPVAVPATILASVDVQQSEIEIPCPAPSVSLKSSWEPPTEEAVAPVDSESFATELSRTDDIPLADFPEIAWLLVRSLSRGHEDIVKILYDFLEKQRQTLPVGKAIKSDIIPFDFERTGSRHEVERLRVEIKLQRRVNDIVVAYEYRCSFMPIAVKPTQYSVPPPLPTPEYIIPPSPVECTVSVPTVETLPKDEGVYEYEEPPLGNCYNLNSIFDA*
>LepChlNIES1868149954_none_TGME49_315780
MACPPSFWPAPPRSRTCSMPPRSSSPPPRSCSPSVHGHPPSLPMPWATTAALPAQFASISQVPSAPLRHPGRPCRATSPVLTAPPRLKFPIDRKPTALGFASTVPMPIPIVPSNVSPAAAPSFSAKPVVGIAMRRSISLPGSFVAATAACASDVHRPTPESILSSRALPSKVTQLFGGVDDHEQSGSEASQALMTAPPRAAVGIPTSSVTGVPPPLPMRLSPQVAVAQPPCPRKIVGFAAVTSPMEPFSPCLPQRAPIRSSISGGSQLCMPGLSPQMRSGSPSPHRRPSPLLASSGDFRRVCEREQSSTVPSTENSKTKAPPQPILPFFPTGVHLERGCAAHGELGNAVIRSCGTGEAGASMPGITPGTNPGCDVLPSPDTAFPQNIAGDVLQRLLAITQMNPLSLNQMSGAQQTEEHNKPGYEALLPCTTSLHAENFAETSGIRNFFDVSTEAHPSRPLAESIPQADASLSHVRFQEAHDTRGRLDPDGSICRPNYELMTNSPNRTPVAVQSTGRNTPPSELLWRRAWKASNAETSGAFCSSLKEENSQASSASNPERVLAAIVAASEKLRASCAADRDFLTAACAKDSDAATAVPSSGWDQSSAKDSDVAASHEKSSVSVAIGDCVTHSTGTSSTVLQTGHGAIDWPATLATERSPRHTDDANTLHYGYYGIEPGDNSAVASSSGMERGRWSAESNRCHGLEFHVMANGSFANQSSLQAVGLSRVSGQESELSPFPPRGCRTPSSPSEPETEKSPSIPSCASAKRNGGAGADHALAGRDRCGFKASVSSSSAVGGTAKERRLRKIFDAMDLDGTGTISKRDFANSIRSGNVACFFGLSRNIRQEDGSIVDLECLFETLDTTSDRVINWTEFKAFYDSVVQNELLEARETLPASRTSQFGVAWCVA*
>LepChlNIES1868154151_none_TGME49_315780
SRSHSPSGAYSASMPPTVLGPARDPAADELLPGACAATASPAPVYAATAPPAPVYAATAPPAPVSAHVAQVAVPASATVYTTMPASGVGPAEPSMGAAAAPSPLIMTPPTPPLTATSLDRPPPPPVPYAPPSPPPAAVMPSTVEAAASTSTTMQQHQPVTTTPAEAFDLLDKNKDGYITKQEMKLALEQYNAGIVVTTPQKVHGVAAEASAPTKVEIQVGATIEGMDPSEEELFMYRDLDGELTGSGGEVFAAIDTNDDGVISRDEFLLAFAGNRRIGLRGEDDIEGGLSYDGFGCADTNMPGGSWDEEGHVHPGGYWGADGQW
>LepChlNIES1868154760_none_TGME49_315780
MAFMRHSSGRLPQAGHYSDYSGSMSDWQHWSHADKEAAIRAAQRGLRGTSPLRGRLRSSSRAGLRRAYSPARRDQSPDRAAGGWRPSTNYGSLDSKPYREEHGRHGWQQSLRAGDYSGGAIPSHSSFGVDIGRDAYFELPQSWDCYPRQEREEARRFLAAADKGSRDGRITRYELDRLLQSGSYESERFRDLARWLKVNFTWWDKNQSGALSFSELQDAIGSFLGEGHEIGLQNEIRSMRRYGQWDHSDPQVDRMAALIMISADHRCRDGRLSRSELEDLLRSSAYENSRFRGLLEYLRANYTWFDANSSGVISMTELRQAVAGFLRSGQWRSVVDSFDHYRRTESQFDKAEIDKLTAQLMLVADQISRDGELTINEVQALIESNTLDTVRFRGFLQWLKDNFKWMDRDSSGTISQAELRNAVTQYLGEDQLRFEIRAFGGLRTGSRFAGYQADPQIDRLAAQIMMDIDKRSHNGQISRRELEMLMYSSRFEDQRFRGFAAWLRANFNWFDSDHSGQISIPELRQAVVDYLAQGHIPDGAGRVDMGLGASPMGMANPTHMGMNTMTAMDMMGAHADVCTRLQGDHRDLQMTLASQKELFEMKERPKEIELCLKEVNFLAREIETTRYQSRGLRLEVVWAEKAAEWTKDRAKKLHPRVEKWSADVSELRNKLLEQLPAEASELRKQCFQKKQLLQDAEDEFEKRDLQYREAEGLVDRARKSEKAFDEERDAMEQKLNGPHMEVRLERATPIVHSIVRQLEHTQEAEERTGIFLKELGKAARMVRTQIEGFAGAVAEAQRWIFPPDLRQVLDDPRCWGWDLSEALAEWLSQHLRRVESREREFLLQQNTVQKVLTGIEDELHRLQIVMGKRLMDMNFDDLDCSEVAKIVEDCRSQAETVFKEHREATKKRRMDCIEYEQKLNDTKANMSVLQKQLQTAENRAHEVVRNVTSRRPGPPGLAAASEARSELVEDERATAEAMELIRGRASAMNQTQILEEELAEQQYEVRLLQAVLSSMEFPTETEEAFTEKAMPDARSFSSSFRGGTVVPISQQDNIPLHGDQVLIPLRGEQVSLIDSEEVDDFLALHLRERLEDLLKDPDKITVGDWERFKKDRDEFYECENHVRKFQEHVEEETVNQRTRLASFHGERARAEAQIRAARAECGHLSAELEQLVVDQRSEEKEMIRCECALDEVTGEQREAERAAHDVQTLLEDIRRRQEETEKELRLGLKQLEETRDRFIQKEEETRLNQLCVDEFAKTMEVAAGDLDALRISKDCLMEGVESARDRLEGIAKVLQAAGESLSDAEAWEPNCRFKLSALGLADNTQRGLTRTPCVTNGGRMTAKVPNKEWWASLQEVLSDNLVVQKPFEFDNVRLMTGCKLLPLGPLKGCTTKKGLFTVNHDWGPDDDPDPMWLTFEGPAASLTTLTQGPNDPRGDVTNWPAAKYRDKWGELTTWPNGMPNVNVAGQVQRLEAVAKAMGEAASGVTNNRLKHLLGRLESIAQVKNDSQLKEILAAHEQLKALELVAMECTRAVSERAKSWGHLSEVTNDAHQLTWKMSDAQLEAWGLERKLAAAKAQVQRVQLVRERREEHRRRQALELGVLDKSRLNAEHRCDLLREELGVAEGEARTLQAWLRHSGTDEEKNFGGVMIPQWVLPSRRASMVNDIALAKDLSIATQLAASASPQRHRWAGSHKPLVRYN*
>LepChlNIES1868155084_none_TGME49_315780
MELEAYFADRSSCGRSRCSTGSSRQTTATRSTASGDSAASARRPKSARSSTLSSSSVQSYSTVTRIRPPSTPRSGVFRRPVAYTPVPASLASSGSRPSTAGSVKTSRSSTSSTATSSNALSGTLSSRCSISGSGRASVDSRPPRLASARSSRSRTEAPIVGAYGMAWRTNGSPLGNDTVVDEPWMTEELHAACELVSAKAASKFRNMREFFRGLDRNRNGCVERQEMLEFIRSCNLGDDLIEPLFSALDPGGHGSVDYSRFSRILGGHAKPAYKMLYQASEQMPYECSTDISPEVRRIEGDLKQMAQVVGAKAHQKHRNTFECFRFIDENKDGLVERNECAHFIEGFGFPYSVGERIFDALARISGKPDSSTVEVNVFMDVFAPYIQPGYRPSSAAIRSPQGGHEKPRPSSVQSLARPSSVASTRPSSAGCARSPYAAPVRPVSGGSARPSRPASTGHRRPTSASDTVVQVHSPLTQPPVDFKAKPPPSVDGSEGTTCSVALQDIYREPSVEKAAVQRTRLRREAQSRSPTRVREAKLLRRKSWHGPLIVTAPRCAETAPRNGREAPDRPPTPIVGVLGPAPRATTLEDRPTSARRWKQRGRRSELAQRGTSGMIAACGGGGSNFMVASISAAANGTSVQQEIEAQAPRKYRSRPRSAGPTMTKDAYHAGRASRINSCNRPIRDFVGKCVHDIDQQISGRHADNSIPMDATKEEPWTRWQGRDHGPD*
>LepChlNIES1868164842_none_TGME49_315780
MATEEEPEESYADDEFEEIAEDYGDDDFASDTEADVRSPLGDRGDQDQYDDESDVSLFANDEQPASDMEDSLLTSNNENQPVVSRDESLQTSRDGQQADPNQPAVVEPVDSLLTNHNPVDVIGGQPMIEPLDLMLTSHNPADMSSGNDAVATDQPIIEPMDSMFTNHDTANVTEDERWPSPDPTSVEPSGSLIVSPLDQPALEPVDSSVTNHVQDNMADERDDATFHVQASKPEDSLLENPGPNQNAADISQGQCDAISDQKMIEPVDSMLTNYGEHHMADERDDAALHAEANEPDDSLLTSSWPHQDATDITQGQYVVISDRPIIEPVNSLVTNLNPGDLTRAGSDIPSHPLDVHQRDCGLVSAQTTIEAGDSMVTNHALPKALLESSDALLTDFNSSEIHKGKHGTGLEQHAEKSILANKVHVGMSDEQRDPEVLPWSTADRKKNKIQARLYLEFFYTAITNKFVATIGAEELKKNQFTTYPCRDMPKLNSVVDLRKLPESWWELQYGRFEHAAVSSTIGESVANVDVPRQAPELELDLTRTPHEWSAEELNRLLLKYEGIEGTRAQTARRRLRELIGTRKTDTEVDKFLNRMREKGEGSITIAWRRYFDSDGDGELSFSEFVNALVDFEYQGVDVVKLWHAVGKGAKEIGLEMLDPLGAEILETFTNWCIREGGGPYEVFKMMDDDGSDSLEPHEFIEALEEMGWFDQPRLPATIADGDSVLKNLYPLLDQSGLGCVQAEQVLFLEKNKEKRAQISAEIARIKEFGHDAMLRPLSWFADEHLHKVYMEHTPLGGKHFKTLRKKEAELACGAGLPPRRNQPRLGHDREAEPYRLAEPRTFWPSSPSKVQICKSEAKQPLPKSKSVPSLKATPSVQKSVMSMPTKTSFLGDLISVADAGKGTHSHRRLSGWGGGNQRLLVHGGTLGTGKPDFNHGAGLDPRSIYAKSLIPPLPPLEDYVVAKGAAKQLLPKLKKKPKKDVDFHPHTAITDEFFFSRKLRNVYNHYDSISSMNWGNH*
>LepChlNIES1868164843_none_TGME49_315780
MATEEEPEESYADDEFEEIAEDYGDDDFASDTEADVRSPLGDRGDQDQYDDESDVSLFANDEQPASDMEDSLLTSNNENQPVVSRDESLQTSRDGQQADPNQPAVVEPVDSLLTNHNPVDVIGGQPMIEPLDLMLTSHNPADMSSGNDAVATDQPIIEPMDSMFTNHDTANVTEDERWPSPDPTSVEPSGSLIVSPLDQPALEPVDSSVTNHVQDNMADERDDATFHVQASKPEDSLLENPGPNQNAADISQGQCDAISDQKMIEPVDSMLTNYGEHHMADERDDAALHAEANEPDDSLLTSSWPHQDATDITQGQYVVISDRPIIEPVNSLVTNLNPGDLTRAGSDIPSHPLDVHQRDCGLVSAQTTIEAGDSMVTNHALPKALLESSDALLTDFNSSEIHKGKHGTGLEQHAEKSILANKVHVGMSDEQRDPEVLPWSTADRKKNKIQARLYLEFFYTAITNKFVATIGAEELKKNQFTTYPCRDMPKLNSVVDLRKLPESWWELQYGRFEHAAVSSTIGESVANVDVPRQAPELELDLTRTPHEWSAEELNRLLLKYEGIEGTRAQTARRRLRELIGTRKTDTEVDKFLNRMREKGEGSITIAWRRYFDSDGDGELSFSEFVNALVDFEYQGVDVVKLWHAVGKGAKEIGLEMLDPLGAEILETFTNWCIREGGGPYEVFKMMDDDGSDSLEPHEFIEALEEMGWFDQPRLPATIADGDSVLKNLYPLLDQSGLGCVQAEQVLFLEKNKEKRAQISAEIARIKEFGHDAMLRPLSWSILLPRPRSATCGSLTSICTKFTWNIRHSGASTSKLCAKRKQSLLVELVCLREGTSRGFRDPIADDRILMTRPSYRSGLVRLGHDREAEPYRLAEPRTFWPSSPSKVQICKSEAKQPLPKSKSVPSLKATPSVQKSVMSMPTKTSFLGDLISVADAGKGTHSHRRLSGWGGGNQRLLVHGGTLGTGKPDFNHGAGLDPRSIYAKSLIPPLPPLEDYVVAKGAAKQLLPKLKKKPKKDVDFHPHTAITDEFFFSRKLRNVYNHYDSISSMNWGNH*
>LepChlNIES1868190009_none_TGME49_315780
MAETEPLHHKGDLGVKRKKGVESRFFLLYKDRLDYYKHEKDVGKGENPRGRLNLEDIISIEPLTHEDGSQGIIFKLEGDQNLELLSIGQRGSELTEWVAALAKVVHEKKIRGLTSALAFATPSSAVSEARQQFEAESSVPSITVHLMSGQELLTTDPSFCTNLDDLRQKIAEASRKRGLDWDVRRLDLQPREWGDILKTRKVQATCSQEAGNVVMQGPLGVQRKDKLTQRYFVLHTDCLEYFEAETDFAKKADPRGRVMLADIAKIQASYMGPGDKQDGFSVLIYDEKRPLELKGDSEQDCKGWVDAISALIGGSPQEPVSTKGQAAPSPLPAPAPAPAATAAPAASSSGNVQKLDVVCDGIVSVLKKGKMDERYFILWSDRFEYYNSLDDHQNSGNPRCRVPVDQVLGFEIHDEQFHIQLQDRKIQIQVSQGDMKRWAKAWAEVGVSPTQPAAAAAPAHAPALASAADDSGAARSASAAPPAVSPAPPSVLASAPVPAPVPAPVPAPVPTQAEPAHAAATTLAPSPKPATPREQAAIPTAVSTPRTPRKDDEEQKKDPSKSTPLSTTKHKGKAPPRRRSQAEDTSDKNARHRQSFRSEDDSNRSGRRRRSQTPDTDSEDDHTPPVSARWRSLPDSGHEEQASRSTKHKGKSLVAGQLDLVKKKGVEHRYVVVFKDKIEIYSSQKDMEEGDQARVIASEDIKDVKANILGFTVEMEFRNLEFQCQSSSDCDKWVEGIRSILSFEERAKGRDIQARGRTRNQRGGKRTDFATSREERSRPYQRSISPNDSSPHSMKEVVMHQGDLMLDKEHKSSRGSKSEEKHVVISKGPIGCKLMIFDSKPEHLHKPRPDALEIVVSSIRAFKVTDDGFIISTDKRDFKLKVSSDLESWVNAFRDVFREQASLEATACSNCGADFAADAAFCQKCGKQRSESVRLAGVSSPLSAMSPRPTCSRSPSPRSDAASPRGRSRERDVRWMTAIPGGSKSFEAGSPGTKVAKPKWPTAELHDSHLQSWLHQIQVKDPVLHDGLLGVQPKGQSTQKLVTGYFVLFKDRLDFWNQPIDAASGKRPCGRIMLTEVRSLEAVSSGFILNYKGRKMGLHVQNNEDLHEWSRGLLLALAPAQNRAVSEPPPSSRSKSPRRNGKQMQLDIDQELCDRMRHQLQKMVGTIPVDRMFKFLDKNKTGSLSADELKKAVKNTAIKNGETLEVSEADLQNFATAIDVDGTGLLKVDKIVMFIDQGAEGTGKGRHKFKSNSKMPPDWVPRVATLAHGHPGARKAFIDPEEEALNSSVQPGRRKLSFMRQRHGGLSLVVPTNEHSRKLGGHSWKDVNVVGKVNQPPPTDEVTGPVERKRRSSRDQRYLQGKITSDWGDERVIATGIEQKNACPWTKINHSSQDSYADPDCARGEKAASKDPSSVNAISGKIGAEDRYPQKPRVCLTEKVTDSGIGRKPLIAREAFNRLNSSLTEKVTESGRTCTGWAQPFSVSFEMKHRPMTFSFEKHPATASSPQIMSNAAATKETN*
>LepChlNIES1868190014_none_TGME49_315780
MAETEPLHHKGDLGVKRKKGVESRFFLLYKDRLDYYKHEKDVGKGENPRGRLNLEDIISIEPLTHEDGSQGIIFKLEGDQNLELLSIGQRGSELTEWVAALAKVVHEKKIRGLTSALAFATPSSAVSEARQQFEAESSVPSITVHLMSGQELLTTDPSFCTNLDDLRQKIAEASRKRGLDWDVRRLDLQPREWGDILKTRKVQATCSQEAGNVVMQGPLGVQRKDKLTQRYFVLHTDCLEYFEAETDFAKKADPRGRVMLADIAKIQASYMGPGDKQDGFSVLIYDEKRPLELKGDSEQDCKGWVDAISALIGGSPQEPVSTKGQAAPSPLPAPAPAPAATAAPAASSSGNVQKLDVVCDGIVSVLKKGKMDERYFILWSDRFEYYNSLDDHQNSGNPRCRVPVDQVLGFEIHDEQFHIQLQDRKIQIQVSQGDMKRWAKAWAEVGVSPTQPAAAAAPAHAPALASAADDSGAARSASAAPPAVSPAPPSVLASAPVPAPVPAPVPAPVPTQAEPAHAAATTLAPSPKPATPREQAAIPTAVSTPRTPRKDDEEQKKDPSKSTPLSTTKHKGKAPPRRRSQAEDTSDKNARHRQSFRSEDDSNRSGRRRRSQTPDTDSEDDHTPPVSARWRSLPDSGHEEQASRSTKHKGKSLVAGQLDLVKKKGVEHRYVVVFKDKIEIYSSQKDMEEGDQARVIASEDIKDVKANILGFTVEMEFRNLEFQCQSSSDCDKWVEGIRSILSFEERAKGRDIQARGRTRNQRGGKRTDFATSREERSRPYQRSISPNDSSPHSMKEVVMHQGDLMLDKEHKSSRGSKSEEKHVVISKGPIGCKLMIFDSKPEHLHKPRPDALEIVVSSIRAFKVTDDGFIISTDKRDFKLKVSSDLESWVNAFRDVFREQASLEATACSNCGADFAADAAFCQKCGKQRSESVRLAGVSSPLSAMSPRPTCSRSPSPRSDAASPRGRSRERDVRWMTAIPGGSKSFEAGSPGTKVAKPKWPTAELHDSHLQSWLHQIQVKDPVLHDGLLGVQPKGQSTQKLVTGYFVLFKDRLDFWNQPIDAASGKRPCGRIMLTEVRSLEAVSSGFILNYKGRKMGLHVQNNEDLHEWSRGLLLALAPAQNRAVSEPPPSSRSKSPRRNGKQMQLDIDQELCDRMRHQLQKMVGTIPVDRMFKFLDKNKTGSLSADELKKAVKNTAIKNGETLEVSEADLQNFATAIDVDGTGLLKVDKIVMFIDQGAEGTGKGRHKFKSNSKMPPDWVPRVATLAHGHPGARKAFIDPEEEALNSSVQPGRRKLSFMRQRHGGLSLVVPTNEHSRKLGGHSWKDVNVVGKVNQPPPTDEVTGPVERKRRSSRDQRYLQGKITSDWGDERVIATGIEQKNACPWTKINHSSQDSYADPDCARGEKAASKDPSSVNAISGKIGAEDRYPQKPRVCLTEKVTDSGIGRKPLIAREAFNRLNSSLTEKVTESGRTCTGWAQPYADAFSDKCRPMVSNLERQLAKHAPNLSRSPAVMAAAHKRSPFV*
>LinPolCCMP1738025471_none_TGME49_315780
XAAGQDQPASALDVTASAATEEEPVAASAMTEEEPAAASEEPVAASAATEEEPVAAEEERPGAVERDITAGLEGELAATVKEEHVAALDERHAAMESITEEPEDAATLDEEPVAPIGPAAEERAAALATVEEEPARELDGATAAAMEEPAAELEESLAELEESAAAGEEAPSAALEAPALALEETAAESEKLAAVLGDPAAALEGRAAGLEKLAAGLEEPDAAADQPVAPSEEAAAVLKGPAAPQEEPAAASEEPAPPSDELATALEEPAAPAEEPAAASEEPAAPSEEPAAASEEPAAPSEEPVAALGQPVAAFEEPVVASEQPAAAFEEPAAALEGPAAALREPAAALVEPSAALEEPRAEQRGLAAEETEGPLDTAGLAIETQTPRPEPAAQKHVSWEELCTPTREALNQKLAQFEGRESKEQVQERLRKQAQASVAKKKNREVERFLGMMQERGGGSITLAWRRFFDSDGDGELSFIEFCNALVDLGYEGDVLKLWHDLLPQNGESLQLEVLDPDGAQVLGFFGDWCIEVSGGPSEVFRVIDADGSDSLTADEFAEGLGEMGFFKAPGLPENLSSEVLVLANLFPLLDVNGRGCVMCEHLLFLEKDREKKAKIKRELERIRMYGSHNAVEPLPHNAQKMLHELILGTTALGGKHWALLEPGLAVGNXEYAHARRLPAADAGRGRLSRADARAVQGPVTTADAGYSSKGRAGEDPDAELRAAPGRRGAEDADAELXAAEDADAELCAAQGRRAAEDADAEPSAAPGLAAQRHX
>LinPolCCMP1738027601_none_TGME49_315780
XSSSASPVESGGAEPLAGKGSRLRRQLILDVFHTLDADRSGRLGRREVRKYAHFCGYDGDDPGWNKEYQALCALHRWDAKVGLDVEQFAQLVEDEQGNGFSTDQELRHILEALGPGKASWAPPTAVERLPPSDTEVESHEPSSEGESDGSADQRHHLLDEMFHLLDIKGKGRLGREELWPYIDLCGLRGGKTAWAREYQVLCSRQQWDSRAGLDVEQFATFTNQQGGCGHSTTQELHAILVDLNKEFADGFSSEASMSFVSEESSLRSAQHRRHQRLDGATATRPSQEAFQRGAAAPPEAETEVSDSDLDVSAVAALPPSWLRQPALPLQPGTRPGTASSYTRTPVRSTLRPAAAAPPVATLSLASSPAVTPRAIRTPPPPDAAALLEDMQPVFTLPAPTSTAASSPAATPRVSRPLPAAPGQATWPLNSVQRLALRGGGGAHAQGSNVA
>LinPolCCMP1738039346_none_TGME49_315780
MSTGSTPHRCGFNAEREAVAQQGRESDGGAKAHRGPDAPHASGVAGGPLRLPQVAAGRARELHLDRQNWTHTDDMQTRRSRTSPRHRARCCSGHAEHHKPQARALSSRSSSASARRLGQAPEASGAREPDVAASSSAGGPQGPGCPVLPMLLSSKRHWRRHVSKWLAPELKASEAQQAIDVTGRDSSSVGSEARAAELRRAGAEERPEGPERPEGPEGPEGLEGPERLEARFSGGVAAAVLSTGAMTPEEGEATPMADGEPWGLHKGRGLLAREVFEQYGAASAGACRTLAGAVGPGEHCLDYSGFLRLVEDAGARRRAYTDAVIIVLHCIFKSYDRNGSGSLEKQECFRLFADCGRTAETAKDSKELCKLIASCRPDGTAGPVGFEQFLALLRCLMPQGPSREGGYDPLLDDLA
>LinPolCCMP1738064439_none_TGME49_315780
XEMTPETDGDTTVYAIRVLAQGRAWEVRRRYSDFRGLNRELREREWLARTSGSSGQSWVRRAPLPLWDVPGKVLFKHNVCHFADSRQKGLEKYLDKLASQMPHLSALPPLERFLTPNAADRLVPAQPAPEPPAAEQLAPGKTEPEQEAMEQLLAPPGADQLAHFIGDGPAAVQPAADLPAPEQPEPAQQTAAQPEVEGAVAELPASRPEAPEQQAAEQLAVPLPAADQPAPEQPEPAAPQPEPEQPAAAQQPAAAAQPAPAPEAQAPXRADTFERLDTDGDGALCREEFDARWGAQAQAPXRADTFERLDADGXGALCREEFDARWGTQAQAPARADTFERLDADGDGALCREE
>LinPolCCMP1738111040_none_TGME49_315780
XAATGPAACCGPPTCDGSTPTKAYRATSSGSLCGAGAMMASSPAGSRSTPNLFKGDGTGGSADWASLTIGSTASVAXALQVHVRGLDADEGLRRRAPGQPELRGLEPLRLQRRAGHGHAAAHDARQVPGPPAPPRVGLERGLPRGGHRAPAAAGHDALQVRAEPAPGRAPLAPGPHRLLRAPAGATRPGAPRAAPPPPAPPWATAPTSPAAPPEAAARAPPPAAAAADAGGVDWLLGTLTSEEREEFEQPWFLEDCRRKFRVLDSTRCGSLSLEELSSPAFVDMFPTLQMELIDGDHRIKELTASLPSLIAALDKDKDGRISEDEFPDFVKFCQAWRLRQYLSTGQMLGRKSSRPPAMPRRGPGAGVAPMAAATGGKVPGRTALGALPLRPPSRQSSVSRNSAASRQSSTSMDSSVSCQLSARRPSVSVDRLCATLAAAYPVDFARSSQRTLPRTVAPLEKFGSTLPGGGPAPVPAAHKRRGRSRSGRPGTSGSAASGSAPGSSRGSSRGSSRGSDGRGRSKTQKGHLDLEASQTEALRALVEHVVGVSKLTSLGEVVHLLVQQVLTRESSQAFSRDTVLSAAARVQRRKAEADGESPAEALAEAAGEAXAAQRAAAVGLAARRTNRRSRHTARQPAPPGQQRVTPGSVLEVFRELADQGTLPLSDILGQVLFRHRRAEALQGTQHRAAVESTVWVDGDVALAEEVYRMFTRKDHGRMRRSQWLKLVQLMQRNPVLRLKVRHADADRLFYSVTTRNKDPNRTISMSEFLQLLLMLVETSGLHPWMIFFSVAAHAEHLAAEAQLGWD
>MonAgi030030_rbh_TGME49_315780
MAAKIRLGAQHLRLIQEHFQLLDDNHDERLNRKQTGLLFRALGQTISNRDLDALLDQHLKVEPSDKDKDAPDSKPKAPDASAAAATAAKSTSSKITLPALKPGAKQPPQEPIEEPTIGFKEFIAMFEDSYQKPLSFDVLSESFRLFDQEQTDSNEACFICKCRNSFGLLNSSARQNDVGRVEVSAIC*
>NepSpe004092_rbh_TGME49_315780
MEYVDLKLQLNLVLDIFTEYFNLLDDDHDGKLQIVQASILFRALGQTISDASLNRKLSEFMEEIEHRKDEVIGNEIKTEGTSIQTKGILKKGKDRSDPSSRMELKRSPSRTLNRLKSTSSQEGEGMNLEQFINFFIEHYTHPTSEKLLVESFALFDENNLGFITVDMLTEILTRRGEALSSSEVNEILLLAGCRDKGAIDYVQLAERMVKGPQNVRSV*
>NepSpe013368_rbh_TGME49_315780
MSRSKVKLTDEHVKQINEYFSLLDDDHDDKINAMQMKILFRSLGQTISDSQLDNKIEEFSSKKAELANSLSSEENKKDHSAPVSKKSYSAAKSSVDSKRSHSKVSQSIKAQASDGTIDFTCEDFVNFFLNHYKKPISYELLLESFQVFDENRIGFITSDKLLEILTRRGEKLTQVEVEEVLSLAGGDPKGNVDYTCLAEMLIKGPQNIRSV*
>NepSpe040839_rbh_TGME49_315780
MIRTKPKLTESHIKQISEYFDLLDDDHDGKLQALQVSILFRALGQTISEASLEKKISKVMEDVAETSKGSASETSISNPLKKFSSAKSETKNKYEIKRSSSKNLSRLKSNTSSANTGMSLEQFIDFFIENYSHPTSEKLLFEAFALFDENRLGFITAEKLSEILTRRGEPLNPTEVKEVLMLSGSKEKGNIDYTLLAERLIKGPQNVRSV*
>PelBei006551_none_TGME49_315780
XMRRLAGPGPDRKGLEVVTEKAISELLGRQDVEKIPQRIPNRMVWKLGKTWRTDRGKWFSIDELGDDVDHRVLNVLRKTRADSARLLRTIFRIVLGKYRSLPEAFMTFDINGSRELSFKEFEDGMKGLMSDAQDVPSCLRQPDWVQKVYLILGGGGGCLTLHDFSIRLCGIGRGPIRKLRDRLLLKHHSITRAWEALATPEAGSKNSFVGEEDFVNEYLALLKGKPASLSSTSAALNLVDPEDEKQDAFLTWQARALFHMMDAGLGNANGQIDLDEFKLLMADVSPPCCLEEFRINLLLNHGSWTAAFQAVQKSGSSAKTLYGTLVRCAGTLDIRISDLQMIFERVCPSAMRGEVSVQDFMEQLQSQGKGFSLAEFSIRLWLGKPEGMSLDEVLARNPIDAARRLRLDEFSAELFGLGPGVSKLKSEQRKILPAFPRLKEAEVAQLYDALRLQHHGKVSLQSLRQSAVTSNVSDILATNKVSYSPGETAYIHYRVPRDRVGQLLEKPFIAMVSTEMKWVAGGGGGWMLRGKPITEVGSVMAVLPNKREGVVCVPLPLSEAFFERQEFRLFASPNGTRVGAQIGGGVSFEVAPPEAGQPVIDETTHNSMRLTWAPPELEVDKIKVSHYTLSVRPLEAAFEVSTKQSDKFSLLTKWDHDKQALRHVCSFRLDGLRPGLSYRTTVVPHFVRKDQGTTIEGPPSNPSEALELPKCIPPGPPSEPRIKSANRQEVELEIDIAEDGCGEILSGFQVYRMLARENMSGTTKRLRKQSTGATDFFLLPDYEKSQEKAGLVAVEIAYVKMAARGRSARILVRSLPTDGKVWRFLITAKNSAGEGALSAPSSPWQAPTPLAPPSALADHEFCEFIPHQWKFLGLLQXXXXXXXXXXXXXXKEDPQQEVTCLFRWAQDLGGFGSFVFAVEAANEIGTGPLSPESDAAVLEEDAGLRLLSTLGMSGSHDNQKVAANRLSLGEAVEFRGGMEGFLQLLTDEGLGPPPPAEEEEEDEFEEXXXXXXXXXXXXXXXXEDEFEEAAGASPVEIDPEVEARKAAAQAAKEEHRKREARRAATEAVLKKLESMGGATAFLEASDGLDLSSLGAWLDVMRKAGAAGDADAWQELASQVVASGGEKDVAELLKRCSFNARGARTLVSTLAGRDPEEQVQENLKKLSEFVKQAGSLTSFLEQLKGINLQKIAAQVKLLQNLGIDGSDTSAQKIQDVLVKVKEAGGADEFLKAAEGIDLSALSEVKELALAAGIGVPAPSPLSPAVDPTADNKELDIQPGSQKLNATAAAQKAASSAKPWTKSTTDAVPELLRAAQAAGGIPDSLALLRQANRAGGAAKLLDALAVTAXXXXXXXXXXXXALAVTAEAVPGAEHLFGSLRDEEPSSTSSASGRASGKNASKVHAGSPVDRAYCPLCGKLDVAVAREVLEKSTKRGSREEHLPLASDHVHPSLHGKPSPGATFRDSGTAEAHEKRIRAEAAAWFAIQQVTQAAVNALNEGGPEKAMEILEEKAVIKSAQTSIGNRHFVNGKARISGDTSESKGGVSKASATPSATSSSIEAGDKPKPPDEISTGQTADEASTSEVASPTTSPSGRAKRVRISLDSTSEDAGDTVEGGDGMASPGAELDSGGARGTAEAREMTDEERAARRALQAQLTSGMGTAMVMVGLTTAASAASQGQSEGGASTAKAVSHSGRRISARTGISREDVEFCGRFSTPEIRETLKRALEAAGSKEGLTDALLAIETSSRGFRGLELRLQLLDELLAAGAGQNPEIAEETGQEEHFKEDHQVSRSWRSLAEVARKLAGGAAELLQAAKAVDIPLMLYAQAGRSTSSPKDPDCLNDLLREAVSHAGATSLVRKLRKIGSLDAAVMLLNGMNLATPDPSTSSKKAKDAQEEAMAMSFSKERVNLWSAAIGRVEEEGGPANFLDCCGELGSLRNLRVLSSYLPRFQELLSGGSGEKEELNHLCDRIEECGNVSGFLWQLRGCRVDRLQQHAFAVELLKKSLDQKGEDLWAILEDRSLLERLFTKIAEAGGIETFLDTIGDMSMSDFAKNIATLKTFEFDQLGADGNDQVSASQQLLNRMRGAGGLGSFLKETEALDMSHLSDYVRLLNACGVIGKGKADNLHQWIIVAKRMRQEDRGCEIFLEVFGQTKADQEALSLRAVRRCITVLRQLGLLPAGGQTKKLEWVASSLKDVNLADLLELANSVGGFTCFRESVEILRAFNLGANGEQEALRLAKLWMELVEEVHADRGPEAFLAHLQALRKHTSLCRYCRNASSMPISPEHAGTGFSGAPLPIVLQSVDELSPTQSEMHLPSIADEEYARGRGRSLPPGYVDALEDLSPVRGAHRRQHSHGSNRLSPQKSFPELKSPTGAV
>PelBei006555_none_TGME49_315780
NEAPQSCWRRMELSVVEALNIPADRLLSVRHGEARRQASVDRFYRHPLRLSWSGKETAEPLRIEVLKVVAVERLVLHPHKDCLYQVAFDKDAEQEALPDNSQKMSLKLRTRLLSADEKKGSHEKAGEKSSKDSAASAREYLETHGLLHYMQALLQAVLQDRPQDPFAYLRRQLSANVPPGGNATSGDAVAKADEPPKTDSSPQVPREEAAPLADKSARADPLPEIQKEEAAAPADEPATAGSSPEMPKEEAAPPADEPPKTDSSPQVPREEAAPLADKSARADPLPEIQKEEAAAPADEPATAGSSPEMPKEEAAPPADEPPKTDSSPQVPREEAAPLADKSARAAKAELSAFFSWSVDQRSKSPASPKTQGTAAPGARMPENPSTAEALEASALTPLDLVHAGRVDGNDKLTLEEFNQIFTSFGIQVPKDMFLGVFQAMDEDKSGRIAYGDFAAALEHFLCPSDMPVPGQLSVAGHVALQQLRHEKQHRHQQTADLLRSGSIHGHDRLTLQEFNKVFASVGIPVPQDVLVEVFNAVDKNKDGRISYTELERALQPVSVGSPRQQLEPTLSSKILPLDTLGEASKTVTVSEHRKEVRELKGDKEVSPRSKEPIEISAKASPRLRPTALDLVRFEHMSNQSRVSWQEVEQLFSSVGIDVPLQILIRVFDDLDKDQKGCVSYGELASALEPGRSEGTGGEKKHSSLPGMDDLGGVRGIPYSAEGAPLGNQGWDALRKIFRRVEQRSHSCHKVKPDESEGEFKQPXXXXEGRVQAAHVVDEILSDPKMRQMKLLDRPVVAANPDRDIPSVALKHALELVAQQREETVTWERFQWLLLEAPRCCMVTGPPGAGVGDLGETEKQARGKLAAGHTEAACAGIKLSSSGRIEADWPFDANLQPERANQWMEEEYGIDGELLGRIYFVFSNCRRGRSPLTPVLRNKFVESIQAAPKLHTALVLTPLVPAEKAQLVKPKIWGDLLLDISNLDTASLLWSDVLEVLRWNVGLSLGLISEGASGPKGLRPSLRDWERGPVVKVAQERLEQILHSNPAKGDLAKAQTAAPSQERPVPCQSVPDVSEPSTGRPASTEGKDVASAAFPGLKTQVTPEKRISAEEVSFGPVKMDPSGQAAVPPIVPPVLIARSPDGVTATRKQELEQGGSPVAAVDRKLDRSVFGAVPRELPLSDTSHLARHPLIDYYSDDEYPGFRNVPQLPPSPKLPQLGPAPMQSRPSEKWTSSVGHVKGAQEASQQQPTRLASVKLQLPSSQLDQAGFESAEELEAALAEMWNX
>PelBei011611_none_TGME49_315780
XAQQPLELGHPQVAASVTNMTFESLDANGDGVISREEFEAAVRHAKTASVVTDGMDTAVSAKPFELGRPQVDAASTVTMESFGTAHLAEGDAEALRTMAQNILVKANEAGKLQESLDAVVEQVTEQEKQAAALASASFEDIDKNGDGALSLDEVKDYLLSQAAPEVPMPVESMPITAIEESMPEPPKTEQYLMPITSPEVTALDIPFEEIDANGDGVVTREEFEAFKAAQAKKAALKAETDRMKKWVNLQLKSSLDDSAKEGSVVTLGVEQTGDSSIEATPRVESGFNVMPRSSPQAVSLVSLGSDSKLLPSSASHMPHPRGSPSMAGTFVSGQGDEVELEANAIVKSIVSMAPRGSPSAVTMEDEDASSLVSRMSKVVVIEAVVEFTFENLDYAVVSASKALSEEIINNVRQGVSQNVGVPMDKVRVILSSGSLVAKSMIECADRTGAMSITGKAVRDSADLLSVIGSLVSKVPGIEAAKTADDLGLSKLTTKVESKRPLSGLRSITELQADALASASFEELDKNGDGVISPEEYQLFLDETLSKAAESPEVLREVATEAAAAALHFELQEENRAADAGGLDAGESKELDAGDSKTLEDWDPDLKLSVAAGSASKVSVPSLAFGDVDINKDGFLSRAEFDKLKSNLQAAKAESVASASKVDGTLAEDSRDSAMLFNLDKQVPTEGSDFSALDSPSDVAWESAAADLMNNISKEATARAVSKEAADMKDQDDTSEVAASKTAAAVMMADVSKKVDRALAKDEEASMAGMTSEADGIEISAVSLGDAVFAREMRQAAASTISMETVPSKAPEKPPPENAAQADESHQDDVLAEAEDLMAGFTFEDIDTNKDGVISPEEYEAFMEKVEAQQEDAKPAEEEPPPVPTEPKPEPVEEEETFKEEAEAEVEGQQEDAKPAEEEEPSPVPTEEQEPPPVPTEPKPEPVEEEETFKEEAEAEAPKQEKTDEEIEADAEAIFKAADKNGDGILTQEEWTEYQLEEAKKAKEAEEAPKEEAPKEELP
>PelBei013139_none_TGME49_315780
XYFTPFLSHTCFALCFCAAWQLAMEQTWYKGYEKRQKESNNFRKTEPAFPLYRGVLGASASAPLLPSPVSPSKPLSSTAQSFLARQAKTSQGMDIRVSTSKTQMLVAKTYRAVDDVGFWGAQGVPGFRTYLIKKFGSIIAGWRELDRDKNGRLTFYEFCNACRRMGYHGNLKQLWNDLDKNLNGSVSLSELDPEAGKLIGEFKLALMNKYGDMVTAWKKGIDTNGNGRIDEPEIEAAVKRLGLKMNPHKLFAMLRCSPGKHSPGLTFKDFDPEAYDRMDVGDIHGLVHGPDKEFIEDLEGMGKEVEWPEDVKKARPTDGARKWRQQLREEDLEFLKKMLGDIANFSLGVSEPEGFRRALIGRCGSLLGAWRHALDLDGNGRLTPGEYLRAMDRLGFHGDLKGLYHKLDKEGKGYVNFADLDKATDAALTELKEKLAEKYGNMLLAWVKGLDRRGTGCVSKSDFQRTCRDAGYANSARLFRKLKPEAGRNFLTLKDFDTKAFLALSRGDFRMISEPETKSKPKMLSMSFEERQNSGFYHQIRKAWDASRRAEFQKALLLANTPEHLIDTHEEFEHLCIRNYGTVIQAWHKCLDLDHNGRLTFNEFCTACRRIGYAGELKGLWSELGGKETGHLTLKDLDPQAEELVTSFLELLKERYGHIDNAWKKGFGKDPHDSIDEKELTKACEVMGYSHSAKKLFKCLIPDKGKVLLTLWDIDPMSERERARGGGLIAAPKDPHNMGGAGNQGHNFGEAESPEPRHPKHYKVDLAKKGLGVQAARTSMRNMHGCTAAAWRAVFGVQTTRIDFYGFCRLLRNSEFDGSFKDLWKEVARQDVDSNQSPAVSSTAKPGGNEATEEDEDADPKQFTTFGVIDPTVQAILKSARSQLVERFGTLRAIWKEMSGLAAERKAAEEKAEAEKRGDPPGDPEKVAKLLTRVNFASFIAWCQQIGLELKKPGTPELLFKLLKSHNGQRSLVFKDLETLLIGVPVEEHAELRGEAPPKPPEKSIKAHLDEQLKDLHQTDLIVRHLESFKKLLIRTDGSLFAAWRGRFDLDDNGVVTRAEFSQGCRTLGVRNVRELWRELCPADGVDQITLAELDPVVTELFGELVQLLVERYGSTVKGWRKNFEHAEKTAKQVDKAKFVRRCKELGMQGNAALLFKLLRPDHARKHHLVYEDLWRSLNKNATYVDKPGGKNGATFVVARPAPKAPEGLPEEKQEQGPAEDPLVLVEDLVAEALAENAGVATHAGNGVAQLPEDDLPAPAGQPDMMQAMLASATAALAEHARVAEEQKAADAMAQALEEHAGVAEDEAAVDAVAEAPAEQAGVAEDEVAAAVEAGAEPELPPLEDADAMQDAGKQEDQDDSADSGFEDEDEFEEESSGYEDEFEDDDDWRQQAESDDDDSVEDEKRKTKGDQYMVAEEEQPASLQATVKMASFQDDYEDDMWNDQASFMASGTLKLSQASLGSAISQSHASEAHDRDSEDEANDASAEYYAAASDGSAAEGDQLAETKSEGDFEAASEDD
>PelBei047802_none_TGME49_315780
RALGKGARAPKMDSPRRGPRASILDSVKQVEKLPMFQVANGVSSGAGATGALATAQRRQGLTLKVAKARGPAAAQSGDPNRSKLFGIWQAASTDVETAHLAMSGIAPDSVHSAKTIAGGTVASGAAGAKDKLDATKRLKHGVELSFSQAGHRQSWQAQMQDGVRYTEYFKKCCKRKHFNMTRAWRVLLDPGGNGRVSFVPFCNAARAMGFANVQVLWKHLDFDNSGFITLDCWDPDAFRNLMEFRHICMSEYGGLQEAFRFGIDNNGSGTIAKDELQVFLDNYEFSGDLDVLWGALDENNGGFITADELDFLGRWEGERFRPARVAREYDLGFRRLQMTRRKQRTADQKVIADRLRGEAEKKSIEENRSERRKVLRQSEFLQGDDHLQALESYKAPTMASLKEESDDEDVTQEKRAKKRQSILNMRQSILAFEQQLEARPGSRAITESPRPTSSASSAASAWPQSP
>PerAciPAER2019087_none_TGME49_315780
RAPCLSIPCMVASPPTSPQHGRALTPDASAGRSSIPSSVKSFKSALLKKFAKLEYAWPELDTNEDGSLQFHEFVAACRRIQFVGNLMTIFEDLTRGGDVLKPEFLDPCLPEKLARLKEAKQRAMLSAKAALGPGGPAFAGGRGQAQTFGELHNILSRPDARATRPPADAKTFKAALLKKFGKLQYAWEPLDTNEDGVLQFHEFVAACRRIQFGGNLRKVFEDLTQGQGGLTPEALDRALPAALARERAARDERSLSPGSRGRSPEPNGPSFAHGVNGGAQTMGEVHRMLIATPARATQPPLDGKAFKAALLKKYSRLERAWEELDTNEDGSLQFHEFVAACRRIQFSGNLKKVFLDLTGGADKLTPEALDPGLPTALEAFRAERERTAKRSSSPLLGGPNFAGGLSGSAQTMGEVHWLMSALPHRTTVPPCDAKAFKAGLLKKYMTLERAWEVLDSNEDGRLQFREFVAACRRIQFHGNLKKIFYDLTDGAEELTPVALDPRLPEKLSKYHREREAIRLKKARSLSPCGSGRMSLESSRSLSPQVTVATQRMRRRKARLAAALASEASPGSPSGPLSPGGSSLSRSPSRRGRRSASPSPVGGRGLAGREEPAAPHGSPPRALQTRPSASVPQPGVLQAPAPYLVSSSTPWADRISGRAPSAQVPAESPAAASDGSQTMAAAVGAVDAAAVGSSDSGLVAEAMRPTTAAAASGAAGCGGGADGGAGGQASSPTSSSSSLDKSPASAAAAPAASSASEGQQAQAWGPRPRQGQSLASVLKMPLTPGGVPRPLPVTPPATPGKLHGRGDSGSV
>PlaAdlG01002553_rbh_TGME49_315780
MQVNFPEDKIDLFEKNFNLIDNNNDKKISAEEFKILIRVLGQTISEKDLDEIINKHFEDGIDECVKDQKDNEEKNNKSFNNVNKKVDIKNLISKINNIKNNEEKTQNNLIKNNDHLNQKIINKKHINFEQFLKIFMNIYSQPISLHDLIKYFQIFDNENKGYMDIEKLKYMLTNSDEKITEEDFKLFLDSINSKNKDTIDYVILSKMIKNLS
>PlaBerANKA000794_rbh_TGME49_315780
MKTQINFPIDKIKLIEKNFNLIDGNGDKKINTEEFKILIRLFGQTKTDKEIYDIINHHFEDEAEKAEDNKHIENNSGKIVKANGGETSKNNIVKKNGGKTPPNHDRIKNLINKLNNFNDDYNIRNNGIKTNEKNLKTANVIEKGETKPKKDINFETFMKIFINTYTEPISLSELIKSFETLDSKKTGYVDESTLKHIMISSDEQINNDDINLFMNSLNFKDTKKIDYILLSKKLKNIIS
>PlaBilG01002609_rbh_TGME49_315780
MQVSFPEDKIDLFEKNFNLIDNNNDKKISPEEFKILIRVLGQTISEKDLDEIINKNFEDDIEECVKEQKDNDEKNNKSFNSINKIYDIKNLTSKFSNIKSNEQKTENSLIKNKCHLNEEIINKKHINFEEFLKIFMNIYSQPISLHELIKYFQIFDNENKGYIDMDKLKYMLMNSNEKITEEDFKFFLDSINFKNKGKIDYVILSKMIKNLC
>PlaBlaG01002482_rbh_TGME49_315780
MQVNFPEDKIHLFEKNFNLIDNNNDKKISPEEFKILIRVLGQTISEKDLDELINKHFEDDIEECVKEQKDNDEKNNKSFNNIEKNDDIKNLIPKLNNIKSNEEKTQNSLIKNKDHLNEKIINKKHINFEEFLKIFMNIYSQPISLHELIKYFQIFDNENKGYMDMKILKYMLMNSDEKITEEDFKLFLDSINFTNKDKLDYVILSKMIKNLC
>PlaChaChabaudi001335_rbh_TGME49_315780
MKTQINFPIDKIKLIEKNFNLIDGNGDKKINPEEFKILIRLLGQTKTDKEIYDIIDQHFEDIDEKSEDNKQVENSKEKTVKTNGGEINKNTIVKKNGGKISPNHDRIKNLINKLNNFNDDYDKRNKGIKKNENNLQTDNGIDISEMKPKKDINFETFMKIFINTYTEPISVNELIKSFEILDNKKTGYINEDTLKHIMISSNEQISNDDMNLFMNSLNFKDKKKIDYILLSKKLKNTIY
>PlaCoaHackeri001314_rbh_TGME49_315780
MQGSSISQEKLQLMQKNFNLVDNNKDGKITAEEFKTLLRLLGQTRTEKEMDEMVDKHFEDVKEGEEEEKAEATDAANKGKADKGTPSATKQSGAQKNAAKASPNHDRIKNLITKLSNFKNEDKKKNSQNVKNNRTCDVYAKNELMNQKKKHINFETFLRIFLETYKEPLSVDELITSFEFFDKEKSGYLDEEKMRFILKNSDERLVDEDIKFFFKSLNLKDKDKIDYVMLAKRLKNVT
>PlaCynM001435_rbh_TGME49_315780
MQSSISQEKLQLMQKNFNLVDNNKDGKITAEEFKTLLRLLGQTRTEKEMDEMVDNHFEDAVGGEEQEQPEAAEAADKGKADKGTPSEAKQSSGQKNPAKATPNHDRIKNLIAKLNNFKDEDKKKNSSNGPNNRTCDVYAKNELMNKKKKHINFETFLRIFLETYKEPLSVDELITSFEFFDKEKSGYLDEEKVRFILKNSDERLVDEDMKLFLKSLNLMDKDKIDYVTLAKRLKNVT
>PlaFal3D7003253_rbh_PlaFalIT_PlaFalIT002739_rbh_TGME49_315780
MQVNFPEDKIDLFEKNFNLIDNNNDKKISPEEFKILIRVLGQTINEKDLDEIINKHFEDGIEECDKEQKDNDEKNNKSINSIKKKYDIKNSISKFSNIKSNEEKTQNSLIKNKDHLNEKIINKKHINFEEFLKIFMNIYTQPISLHELIKYFQIFDNENKGYMDMEKLKYILMNSDEKITDEDFKFFLDSINFKNVDKIDYVILSKMIKNLC
>PlaFraNilgiri002001_rbh_TGME49_315780
MQGTISQEKLQLMQKNFNLVDNNKDGKITPQEFKTLLRLLGQTRTEKDMDEIVEKHFEDATGEEQQQPEAAEATDKGEADKGTPSVAKQPSGQKNTAKATPSHDRIKNLIAKLNHFKDEDKKKNNPNAQNKGICDVYAQNELMNTKKKPINFETFLRIFLEVYEEPLSVDELITSFEFFDKEKSGYLDEEKMRFILKNSDERLVEEDMKLFFKSLNLRDKDKIDYVMLAKRLKNVT
>PlaGabG01002488_rbh_TGME49_315780
MQVNFPEDKIDLFEKNFNLIDNNNDKKISAEEFKILIRVLGQTISEKDLDEIINKHFEDGIDECVKDQKDNEEKNNKSFNNINKKVDIKNLISKINNIKNNEEKTQNNLIKNNYHLNEKIINKKHINFEQFLKIFMNIYSQPISLHELIKYFQIFDNENKGYMDIEKLKYMITNSDEKITEEDFKLFLDSINTKNKDKIDYVILSKMIKNLS
>PlaGal8A004348_rbh_TGME49_315780
MQYNFPEDKIKLIEKNFNLIDDNKDKKINENEFKTLLRLMGQTKTEKEFNTIIEEHFDDESEENENNKSENGINKESLKLGNDNHIKKLNLKINRSKDEVMGNSRNNIEDNTKMNELIKKKKKPINFEKFLKLFMLTYTEPISVDELIKSFEMFDNEKSGYINMEKFKYILTNCNEKLIDTDINLFLNSFNFKDKDKIDYVTLSKKLKNIN
>PlaGonATCC30045001151_rbh_TGME49_315780
MQGNISQNKLQLMKKNFNLVDKNKDNKIDTEEFKILMQLLGQTKTEKEMDEIVDKHFEDDNGDKDTAEDDGKSEIGKSDNGITNGGKSGGGASLPASNLAKQKSCQKNAMKVAPNHDRIKNLIAKLNNFNDDEKKKKSNNNELMKKKKKHIDFETFMKIFINTYTEPISLDELIKSFEFFDNEKSGYIDEEKLRFIIKNTDERLMDDDMKLFLNSLNFRDKDKIDYVMLAKRLKNVT
>PlaInuSanAntonio1002437_rbh_TGME49_315780
MQSSISQEKLQLMQKNFNLVDNNKDGKISAEEFKTLLRLLGQTKTEKEMDQMVDNHFEDAKEGEEQEQPQAADAAEAADKGEGDKGTPSAAKQSSGQKNKAKATPNYDRMKNLIGKLNHFNDEDKKKNSPNGQNVRTCHIYEKNELMDKKKKHINFETFLRIFLETYEEPLSLDELITSFEFFDKEKSGYLDEEKMRFILKNSDERLVDEDMRLFFKSLNLRDKDKIDYVTLAKRLKNVT
>PlaKnoMalayanPk1004633_rbh_TGME49_315780
MQGNSISQEKLQLMQKNFNLVDNNKDGKISAEEFKTLLRLLGQTRTEKEMDEMVDKHFEYIGEEEEQEQTEATDATAKGGIDKGIQSTGKQSNGQKNTAKASPSHDRIKNLITKLNNFKNEEKKKGNPNIQNNKRCDIYERNELMNNRKKHINFETFLTIFLDIYEEPLSVDELITSFEFFDKEKSGYLDEEKMRFILKNSDEKLVDEDMKLFFKSLNLKDKDKIDYVMLAKRLKNVT
>PlaMalUG01003119_rbh_TGME49_315780
MRGVIPEDKIHLIQKNFNIVDSNRDNKIDEHEFKTLLRLLGQTKTEKEIEEIIEKHFEDDNDEDKEDKREEDGKNKKDEEDNKNYKSKNYIKKNTVKGIANHERIKSLIAKLNNFSENNKKEDGITNIGNNSLLNNKLIKKKKKKPINFETFMNIFMNTYTEPISLNELVRCFEVFDNEKSGYMDEEKLRYILMNSNERLIDEDIKFFLKSLNLKDINKIDYVLLSKKLKNIS
>PlaOvaCurtisiGH01001026_rbh_TGME49_315780
MRINLPEDKIELIRRNFNLIDSNEDKKIDEEEFRTLIRLLGQTRKEKEIDEIITQHFEDDNEEDEVNKNNEAENEIKKEEGKNESKNFFKKNTTKNIPNHERIKNLIAKLNNFKEDNKKKKDTNSLGTKEEINSELKKKKKKKKHINFDTFMKIFINMYTEPISLNELIKSFEILDNEKCGYIDEDKLRYILMNCDEKLTDEDHKLFFNSLNLKDKGKIDYVLLSKKLKNMSIEGGE
>PlaPraG01002916_rbh_TGME49_315780
MQVNFPEDKIDLFEKNFNLIDNNNDKKISPEEFKILIRVLGQTINEKDLDEIINKHFEDGIEECDKEQKDNDEKNNKSINSIKKKYDIKNLISKFSNIKSNEEKTQNSLIKNKDHLNEKIINKKHINFEEFLKIFMNIYTQPISLHELIKYFQIFDNENKGYMDMEKLKYILMNSDEKITDEDFKFFLDSINFKNVDKIDYVILSKMIKNLG
>PlaReiCDC002659_rbh_TGME49_315780
MQVNFPEDKIDLFEKNFNLIDNNNDKKISPEEFKILIRVLGQTINEKDLDEIINKHFEDDIEECHKEQKDNDEKNNKSINSIKKIYDIKNLISKSSNIKSNEEKTQNSLIKNKDPLNEKILNKKHINFEEFLKIFMNIYTQPISLHELIKYFQIFDNENKGYMDMKKLKYILMNSDEKITDEDFKFFLDSINFKNIDKIDYVILSKMIKNLC
>PlaRelSGS1like001003_rbh_TGME49_315780
MQANLSEDKLKLIQKNFNLVDSNKDKKIDENEFKTLLRLMGQTKTEKELNTIIEDHFDDESEDNENNKKGNNINNDSLKLGNDDDIKKLNLKINSIKSEVKKNSRNNMKNNTKMNELTKKKKKPINFEKFLKLFMSTYTEPISFDGLIKSFEIFDNEKNGYINLEKFKYILMNCNEKLIDEDINLFLNLIKFKDNDKIDYVMLSKKLKNI
>PlaSpeGorillaG2002527_rbh_TGME49_315780
MQVNFPEDKIDLFEKNFNLIDNNNDKKISAEEFKILIRVLGQTISEKDLDEIINKHFEDGIDECVKDQKDNEEKNNKSFNNVNKKVDIKNLISKINNIKNNEEKTQNNLIKNNDHLNQKIINKKHINFEQFLKIFMNIYSQPISLHDLIKYFQIFDNENKGYMDIEKLKYMLTNSDEKITEEDFKLFLDSINSKNKDTIDYVILSKMIKNLS
>PlaVinVinckei000870_rbh_TGME49_315780
MKTQINLPIDKIKLIEKNFNLIDGNGDKKINPEEFKILIRLLGQTKTDKEIYDIIDQHFEDKDEKSEDNKQVENSGGQVVKANVGEINKNTIVKKNGGKISPNHDRIKNLINKLNNFNDDYDKGIKKNEKNLQTNNGINISEMKPKKDINFETFMKIFINTYTEPTSVNELIKSFEILDTKKTGYINEDALKHIMISSNEQISNDDINLFMNSLNFKDKKKIDYILLSKKLKNTIS
>PlaVivP01001384_rbh_TGME49_315780
MQSSISQEKLQLMQKNFNLVDLNKDGKIAAEEFKTLLRLLGQTKTEKEMDEMVDKHFEDAPIGEEQQQDAAEAADKGGANEGTPSTAKQLGGQKNTAKTAPNHDRIKNLIAKLNNSKDEDKKKNSPNGQINRTGDVYAKNELINKKKKHINFETFLRIFLETYEEPLSVDELITSFEFFDKEKSGYLDEEKVRFILKNSEERLADEDMKLFLNSLNLRDKDKIDYVMLAKRLKNVA
>PlaYoeYoelii17X001149_rbh_TGME49_315780
MKTQINFPIDKIKLIEKNFNLIDGNGDKKINTEEFKTLIRLLGQTKTDKEIYDIINQHFENEDEKGEDNKHIENNNGKIVKAKEGEIHKNNIVKKNGGKTPPNHDRIKNLINKLNNFNDNYNKQNNGIKTNQPNFKTANGIEKDEIKPKKDINFETFMKIFINTYTEPISLNELINSFETLDSKKTGYTDEHTLKHIMINSNEQISNDDINLFMNSLNFKDKKKIDYILLSKKLKNIIS
>PolGlaCCMP1383000694_none_TGME49_315780
DFRRALIGTCGSLRSAWQQVLDIDGNGRVPFAEFCQAFHRLGYHGPIRELFSQLDSSGKGYMLFGDLDRSCDKALSELREKLXQVHGNMLLAWLKELDARGTGFCSKTDFLRACRNVGFTGDAAKLFRKLQPETGRRLITLRDFDTKAYLALSRGDYRMLSESNKPAERSLLYMSFEERQSSGFFHQIRRAWDASDREEFAKACHAEEPDWVIDTVEEFELLCLRKYGSITQAWRQCLDWDHNGRLTFNELCAACRRLGYAGDLKALWAEFGGKERGHLTLKELDPQADELIKSFLELLTLRYGHLDIAWKKASENPHDTLDRGELEKALAVLGYPHSAKKLFKALIPDKGKVLLTIWDLDPSCSRERARGGGAAAGAVSEPKSPGHVGKRGHTLGAEDGTVGPPAGPSAGAVSWVKHLRNAMRNQFGSTTAAWRAALDPASRGKDAEASPPGGENDLSMTSLAAIDPQVXAIVNSTRECLLARFGTLLKAWKQCMAVARQKKAESCNKDGLANVQNGAGVAKGQPRIDEANFDSFCQHFELDLKNPQRSFKLLXARPMQQRCLVMGDFEALLLGVPVADRPTVWGEADPIPPEVVSRQFFEQQXKDFSXKNKAVTSLXGFRAMLIKQFGSLWSAWRNFLDEDRNGVLTQQEFGKCCQQYGFRSVNAVWSLLDAAQTGQISLSNLDPAVTELFGELDCLLNERYGSVRKGWTKCFENPEPRSPQVDQKKFVRQCKVLGFSGNAAQLYKLVRPESGRKNQLFFEDLWRSLNKNATTAESGGSRQGTTVPAPRKEACKEQTQDGSTGQAQDFILVEDSCGVLLITAIEEEGSKDVPASEPEAGLQKEELEPKQESQAELDATPLSVPXSPGTTATTIPTTATTTTPAVPPSPREDELDAAAHQAMPVPPPAPEDAGGHQVEHFPADGEDNSAATAGGEDAGGNFPASGKDNTAATAGGEPEVELGGPAESQQAAGGPXDSNALSPRERSSTFEADESEAEAGDKTGLHDSKATFEDESDAEAGDESGRNASKASLGAASFEDESEADA
>PolGlaCCMP1383049345_rbh_TGME49_315780
MDIKLTPGAMLSPQQREEIKKGFNFIAQKSEIGRAAKRAGLPLVLPKSDVSKLLRACGRAVSPEELQQVLEKVSSPDKGVELQEFYTLFELACEIGEPPLNEMQLFTALAALDLTASDSLDTKTLKDILGTMGDRMGVNEIDRVIEGXPKDGRGRLSCRLIARRLVKGPEGIPHI
>ProMinCCMP2233080039_none_TGME49_315780
XGRSLFPLLGCLLRASASVLLQDPTPLTEYYHRTLKDYKGLSWKTISPESAAPMTRVKNVGQDEFKDLVRHGYPFIVDDCVPEDAELRELACSEYGRRWPKEHMKAEYTRGQEHINLGDSDWHSVQKPTAKAKKHMSRGKPLSGPYIWHVKDETDDPQTKTDIQRMFPVPYFLNSSALNYNEVKDSFEFWFVLENGGSQAHADAYCETTISMQLRGSKKWRLGAFPNITNAFQPYGFHDSEIYRHSSLWRPEHEETVDPGSCVVFPMGYIHETYVAEGKGGDDGCSVASTFQFQDPQPIYQWKNFLARWGLSHYTRDEPCLQRMQPYVFLGKPWGVGLKGEAARAKIRERFREVDKNLDDALSYDELLELFRQLYARFHMPWTQVLAEAEASRVRDEKQDWVAEDAFLFHDDDGDGTVTYGEFEHTLLRFEAVRQRAKDIKRHEREPEELFARERDWITRHMCTDSDCEALKQLDKDFAPIGKRLAARAAEEAAKEAAKAPAGQKLGGKKPGSKSPGGKAPASKKKASGKAPGGKKSAKRFIDDXVGRPGRATGRRAAARASEQSQGCARVPGGKSRLASSGKLARQGSRTHRRAVGGPGVGGSAAALVGSRSQAARARDDRPAGKAPLTQRRRPRQARPSLPRRRRFHAVRWSLPLILADFPSCCQAGGTRTKRIAVLPPRSVAGGSLRRRAKPLGGRSFQTAPSRIEGLKVLCGRLIWRRRCLKSARVHRPG
>ProMinCCMP2233085812_none_TGME49_315780
XRSTGLGIPRHAAAAAHVLELGAPRQDQVGPARPAGRLARGLNVPLGKPPLRRLRQRPGAEQTSLGEPRRQGERERQQVVHRQQLEPREEGEGRPPDVLQGPPGRDAAHRRGGALWPGRRAAAERGAVEHTRAAEEAERQVVIADGGPGGGRDQRGRGPEQGEAGVVAGGRGGGDVGSGGMTGESLAAKRLLERLPQDGQGWMLPTPEHRLPSGPQDVAWKPIVVRYLHLAIDRACESIEGKDASAQGGSRKLARSTSTLARSALALAALQAARSAVQNSSNLPELCGLVSAHTFAINTARLVAGPADPRRRSQGAAARHPAGHAAVLGQDLRDAHGEVQVFPWAFRWLDADGSGYMKTDEFVRAFTELNMSHMSLSAPEDGEKEGQVMSKDLFLTALRVDAEFLFQALQTEQSGLSLSECRNVQVTKPQLIMRIMSVSGRSLQKIRNGVLNRWPDYLHSAVEEFGVQKRGELNWAEFESLCQGMTRMRGRGSSSQRLQGEQFTPKDRLPQLFQGADLWGKGSVSVQELEQVLGQAVPMVPFSTLRKRMLLRHGAFEPFFQKFPSGFQAEDEVTQFSHTYDLNPVRQGWSFARDMGLLSRALQGGMKHQIGDGNDGRHSVRKMVTMATAGMPDEGYSVEEFAIAVFLCKQDRASPEDLAKELSKAERERHVSFHDFSEHIVNIDQRSYVMMKRKSTTDSQPKRTRDAGKMNRKDLAMQVMQSRKSRTTVIHVTPSLCSKTQLRTVYEALEREHKRVSVDAVLRSMRNVSDCIALDKCTYQAGERIAXPDPAVVRPAEAVQLVPFPGRGAPPPGDDGGQHRQDLLGPRRQAGHEVLGVLGVLPAAARLAARARGAPGGVHVDHGPVRVLQRRLLRDPHLRVEEGGRQRGPAAGGPGRADRGAAAPAQPAPRGAGRAAERGRGLRGAALVRAPRQLRQPSHSRLRTAGGARGVPEGDPRELRWGIDGCNDDSSDSGMSGRTVDEDEDAADEGAALKEVVVWSPDEFDFSKRLRARVDGLKRGTEYRFGVQCLHACPLVDGPQVDPFAPCAEVRGAPSELSGVVSMPLAMVLQQPGNVRGEWSKHMDAVRLRWQLVFNQNTVDNVKFCRHKLEYRHVTIIRSRGSAGEDGSDSDETSDSEDDQNQHTEDRRSHSDWQPIDQASSPVFTTAPIEDNYGCYEVCCTVEDVAKLRDVYPGQRYQFRVCVVNMAGESEWSQPSRSIKVDVGANRDRSSIPRAMLSRLEVKESQGTYTPLRGLQPRTHCHLRWRISKEMADSSPRYMFQVTDLGDTAWYWTKVQGYILHEQSRHKSQRMTAAYSHDFVQVEALVTGLEIFPPNARLSLQVVASTDRGSCTEEVEVPPTDPEPAAPPGAPEVVQALRQEDQTVMVELQWSRRGSSSGSEEPTIPTGYAVQAAHCLRGHAGDDRHWSAFGTLSSGVHMSSSERAEAPVSCILKGLEPGSVLRFRVCALAPXASVALRGERAPEPGREPACPRGPPRTAAVALARARPDAEQVAEPVDLGRPDPRGPARPQAAGPADPARRGELVRAGLRATDAHGPHCALRLRGSGVPPRRGRRGGGAPGRRELAAREDRVHDPGGEAARDRGGGRSAGPGCRVLPRGDGPGVQHALGAVLAAAGAPRRQPGVVGPVALAAAXXGAPELVASALQYHSVEWAEAPGDETSPRGARQPAHAAVPYE
>ProMinCCMP2233117882_none_TGME49_315780
XSRAGPAAPPLNCRADLAAWRHQWPELLAPALQGPTPRRRXFVGLSLWSATLQEAARLGLEPPRLVDEEAVRCRQEAEAEREPSDEPEPDEFCPPLNAVAIAGGLASALLDKVKNASLGVPGDAADGKKDKKGAPKAKADPKAKARASSSAAQDTPATPAMPEGGDLAASLACLQRALQEALPEYLAAQRAPAKECPANGELAGALQRGCVYLALHADADAAFDAESGGYALIAGGPSRTQDEMVELYAQLCESEPLLTTLVAPLSPRDEAYAAGMAALRARLPPGVALLEDSGAGAGAELARGGGPEGAQAPDPGEPGAAAAADASPQDVAAKAEVFAGLEAALVGSEDSARDEVHGALHAALGDAPLKERSVSTGAARDLRATALGLAAEHQRGSAAFAGKDGLYDFGVNPELFAQAESYVDVSLALPERSRLLALPGPQPEGLVASLATLSAQLQDLFQFVYGREHPSDGREKKEGLTLPQLREGLRRTGFADAESSERIFYLLDTRNSGFLSVEDLGALEHVRGHASLEELDEFRAWLCAWELRQRKGDLHPAEDSPVASVWRRLGPYDGTWSFGEFKRAMQKTAKYPPSPESSCHLLELFACLDGRCSGAISEAEFMRLSVFSARNRLDRVCDVWDFIRERFGSSHGGFQAVDEPRAGTVGAEVFADVMVSQHGYHSKEDVRAAFQFMNIHRKNAISPKDFEVLETLDADRFLADVASLKDCLEQKHGSLRTAFQRFIDEAATVAVEEGRFSNRSRAASRAASTATDTRSQTPGTSASAGKGQRPKASLDPQEFLAGCRSSGHQGTYDVRYIFNFLDCAYAGKLGASDFVLLGELDAVDRLERASKPMHSAITAVKAFAFAGAPSGAEAEAAGKGPWASLHAQLRAATHHDLFA
>ProMinCCMP2233147535_none_TGME49_315780
XRSTGLGIPRHAAAAAHVLELGAPRQDQVGPARPAGRLARGLNVPLGKPPLRRLRQRPGAEQTSLGEPRRQGERERQQVVHRQQLEPREEGEGRPPDVLQGPPGRDAAHRRGGALWPGRRAAAERGAVEHTRAAEEAERQVVIADGGPGGGRDQRGRGPEQGEAGVVAGGRGGGDVGSGGMTGESLAAKRLLERLPQDGQGWMLPTPEHRLPSGPQDVAWKPIVVRYLHLAIDRACESIEGKDASAQGGSRKLARSTSTLARSALALAALQAARSAVQNSSNLPELCGLVSAHTFAINTXAAHGTLLDPQIPVGVRKVLLRGILQAMQLCWDRIYEMLMARCKCFHRAFRWLDADGSGYMKTDEFVRAFTELNMSHMSLSAPEDGEKEGQVMSKDLFLTALRVDAEFLFQALQTEQSGLSLSECRNVQVTKPQLIMRIMSVSGRSLQKIRNGVLNRWPDYLHSAVEEFGVQKRGELNWAEFESLCQGMTRMRGRGSSSQRLQGEQFTPKDRLPQLFQGADLWGKGSVSVQELEQVLGQAVPMVPFSTLRKRMLLRHGAFEPFFQKFPSGFQAEDEVTQFSHTYDLNPVRQGWSFARDMGLLSRALQGGMKHQIGDGNDGRHSVRKMVTMATAGMPDEGYSVEEFAIAVFLCKQDRASPEDLAKELSKAERERHVSFHDFSEHIVNIDQRSYVMMKRKSTTDSQPKRTRDAGKMNRKDLAMQVMQSRKSRTTVIHVTPSLCSKTQLRTVYEALEREHKRVSVDAVLRSMRNVSDCIALDKCTYQAGERIAXPDPAVVRPAEAVQLVPFPGRGAPPPGDDGGQHRQDLLGPRRQAGHEVLGVLGVLPAAARLAARARGAPGGVHVDHGPVRVLQRRLLRDPHLRVEEGGRQRGPAAGGPGRADRGAAAPAQPAPRGAGRAAERGRGLRGAALVRAPRQLRQPSHSRLRTAGGARGVPEGDPRELRWGIDGCNDDSSDSGMSGRTVDEDEDAADEGAALKEVVVWSPDEFDFSKRLRARVDGLKRGTEYRFGVQCLHACPLVDGPQVDPFAPCAEVRGAPSELSGVVSMPLAMVLQQPGNVRGEWSKHMDAVRLRWQLVFNQNTVDNVKFCRHKLEYRHVTIIRSRGSAGEDGSDSDETSDSEDDQNQHTEDRRSHSDWQPIDQASSPVFTTAPIEDNYGCYEVCCTVEDVAKLRDVYPGQRYQFRVCVVNMAGESEWSQPSRSIKVDVGANRDRSSIPRAMLSRLEVKESQGTYTPLRGLQPRTHCHLRWRISKEMADSSPRYMFQVTDLGDTAWYWTKVQGYILHEQSRHKSQRMTAAYSHDFVQVEALVTGLEIFPPNARLSLQVVASTDRGSCTEEVEVPPTDPEPAAPPGAPEVVQALRQEDQTVMVELQWSRRGSSSGSEEPTIPTGYAVQAAHCLRGHAGDDRHWSAFGTLSSGVHMSSSERAEAPVSCILKGLEPGSVLRFRVCALAPDASVALRGERAPEPGREPACPRGPPRTAAVALARARPDAEQVAEPVDLGRPDPRGPARPQAAGPADPARRGELVRAGLRATDAHGPHCALRLRGSGVPPRRGRRGGGAPGRRELAAREDRVHDPGGEAARDRGGGRSAGPGCRVLPRGDGPGVQHALGAVLAAAGAPRRQPGVVGPVALAAAGGPSAPAAAGSPRAGGERPAVPLRRVGGGARRRDLAEGRQAARARGGAXTRVASAWFTAPLSLVQGADPPADAGLGRRVRALVERTAIADALAKAVARGPEPEQQRMASKHGSALSAGGADLIRFRVRVAADAAAGSMHGLPSEWSKAAPNAVASAPVPPPAHLRVAGLGRLFMEDRGGAAREPELLQLEWDLPEEAGGPSAEHALQPVAYEVEREEQEDGTWLRLPGVLLHVDQGARRASALVMLPAGGGVQQARFRAVALRAGMGGQGERSSAAYSAETEVLRWGRPLFEAGDAAPRLEWAEPALLSLRFTLGSGLTASVKCAVWAVLEVGSGGGAPAAEGAPRAPARGARRTAAASPPSSASGSTPSSGTPAATATRATRRGSAGASWCCRAPGERVRVRLRTAPFEFDEEDKVQQHSAYSADAEVLQPVAGGVMA
>ProMinCCMP2233158490_none_TGME49_315780
MMXGGMPQGMMAGWAQLMQQQARQQPPQQQQHDRGGAAANASQLSVSGCAHATVGAIVRGSFTAVGQNHGKPSYKKDTQVNGLDVMLYFWDERDGQAFSGWWFGPKVGGDQVWAYHPSNTMTPPTTGWKVPCDGPVDQTFVVSFGAPKPQQQQQQPPQQSYGQQRAAPAAAGGMNAAMQAMQNQAXAQXMQXQAAAAAAXMQQKMLMEQQKQXQMKKIEDMKRQQEXLKMKQMXQKXQREAELVKKRQEQTTLISIRRVIQKLRTVTPDNFAELKQELEALLAKELANCGLQAQKVQDEAKAGLQMAAEKVEKMAAVKREAQEKLAEAARRREEAQKLAEQLLKELESLLDEAEKAVKTLKDKAEPLKDAADMSVKLVEKNAKAVEEKGDIAKAKLKAVSDFVKENSAKIRVTHKVPPSETAVDTGAGLAKAXARNSACTKECNEALVFAETTVAKMRKKAEAKKQMDVLNATFAKFDKDGDGLLSKPEVKTYARTTHKFAVGDAAMAQIFKNLVEGDSKGVKKDDFQRLRVQVGIARELAMDAERKKARLEKEAKMEEMKKEVQGSIDAAAEAAKATGELVDKVQAASKEAVGKAMALDVEELGKEADELDKLLEEAKESIAKSKETATGLLTDVDEDIKAWMTQKAGEIKGRIHASDQRLGKVAGSPSKLRDIAKRKVIAEMEALEAKALSFLRYHQKEAKLSRDELFKAVDADQDGKISEAEFVKFFVTCKRPPKPQDPKAKADADGEEALDTAPDDEGLQKVFKHFVDEDGESFLTKKRFESVVRHLMKVVTVSVLSKELKTDSEAVRKLESREVVEVLEGPIEDEVSKMKRVKVIAMRDGAEGYVTLAGNGGTVFLRDGGRLFKVLREVPMTDKFELEEAPKQEKPAQEKPVAGQPVPDGPVAAGPVSASAPDDVRKLKAGELIEVIEYPKKDEKSGSMR
>PteSch002335_rbh_TGME49_315780
STQSTWDVPKLYLNDYLKLSLFYFMPRRILFSKKHINLIKHNFDLLDNDKDGYIQREDVATLYRSLGQTISNDDLYKKIDAVFPKLKQLETEKAPVEESQAVEKQTVLPEGVNLEEFVKFFRDSYDTPTDKDTLLDAFEYFDSNHTGILSKSELIDIFTSDKHEPLTIKEANEFVALGLGNNEEEKVDYTELTRRIFEGPEFPKCYFL*
>PteSch002336_rbh_TGME49_315780
STQSTWDVPKLYLNDYLKLSLFYFMPRRILFSKKHINLIKHNFDLLDNDKDGYIQREDVATLYRSLGQTISNDDLYKKIDAVFPKLKQLETEKAPVEESQAVEKQTVLPDKDTLLDAFEYFDSNHTGILSKSELIDIFTSDKHEPLTIKEANEFVALGLGNNEEEKVDYTELTRRIFEGPEFPKCYFL*
>PteSch012162_rbh_TGME49_315780
GINAEYMGNDYLKLSLFYFMPRRILFSKKHINLIKHNFDLLDNDKDGYIQREDVATLYRSLGQTISNDDLYKKIDAVFPKLKQLETEKAPVEESQAVEKQTVLPEGVNLEEFVKFFRDSYDTPTDKDTLLDAFEYFDSNHTGILSKSELIDIFTSDKHEPLTIKEANEFVALGLGNNEEEKVDYTELTRRIFEGPEFPKCYFL*
>PteSch012165_rbh_TGME49_315780
GINAEYMGNDYLKLSLFYFMPRRILFSKKHINLIKHNFDLLDNDKDGYIQREDVATLYRSLGQTISNDDLYKKIDAVFPKLKQLETEKAPVEESQAVEKQTVLPDKDTLLDAFEYFDSNHTGILSKSELIDIFTSDKHEPLTIKEANEFVALGLGNNEEEKVDYTELTRRIFEGPEFPKCYFL*
>PyrBah024149_none_TGME49_315780
RRHHTVAGTPQGHRVLDERAVPPLQQQQKAHSRAAPAGGAMSGRVPPAPLTLSLPLLGSPRQGSAVTSSRRNQTSPSSGRPTTGLAESPSLPALGSRATTPSNVGSSAVGLDGSPGGRKGARGALAVQALGGGSSPSSIAGKLPAASPEVPAMAGRSAASHHRAAVPRTGERRPGARAGHLTVGGLSAQDRGQEPQARQDRGRRAAATDVEPAGDATGLPSPREVAHRAPSKDVRAPLFAARYRLQLNEVRHILQEFDKTTSLSGEEKAVTSWDFRDLLCRVFGVSSLPNEALDNAYEACGCSGGAVTVEDFLQWYTINMFTVVNLLNADTDQAASDSLIYSLARKHQVPTMVIDKAKSKFDLYDADGNGFIDMDEFRYLLSVLMKAKTGSELSEDRVVRAWKEIHGRGNGSGVTFPEFTEWYLKYLEPPTNEDFDDLTPAESFYDSFSPMVQRRLYASKEGRFSEPPAYGSSAAAVIALVRLSCARPGDAELTPLL
>PyrBah025047_none_TGME49_315780
XPLEAMAPSEANLRHKQLLDLEELISEASCPTVSSSSKSGASTARPPRRPSSAASEGSRSRRPSSASCRSRPPSSAASTASGHSSGAASARSAASACSAASSAHSTASSGQGAASHHGAAEGSKKDCTKDTEARSKEAEARSKEFEALCDLVGSKAAQRFRTIRQCFRYLDRDHNGFVARSEIHEFFRHLNLNREFADRFFDFLDLNRSGGIDYLEVASIVGPHIQPAYQAPVLRSALSKEEHLDIEELRHEHELVQMGEVIGTKASQKFRNVTDCFRSLDADKDGRITREDCRRFIENLGFKASQGDRIFDLLRGQHHEVDFHRLVDTLGPYIQPGYIQLGRAASPSPSRVVVDRQAPNVRQRPQSARPACRGGRSRPAADIRAAAAWHAKASHGSSAGSLASASTASGTQYSSSEALEAATFRPEEAGLADPDKRYRAEVNAGPFGSFMYLPETPRAVNNLTWDSTQVKKRLGVYPSSDAGAPASRTAAPRPPSARRQARQARWPRPREAEASGATSAKRQPHQAGAKSGTPDHAPHGAEITRATQAQSPTGRRRPRQVRAPLRAPSNSGGASCEASCA
>PyrBah085216_none_TGME49_315780
XTAPALLPTPGCDGCTGAARLRVGSTAAAXARALLXGXAPGXASFLALPTASRAWGVAGASPSSPARSASPMLSRALPVPSGSSPTPSYASLPGVGLAPPAAAGMPASPAGGSPASAFRTVPRSPAKRSGSGSSTLSGGDSEEDEVAQQLREVCRRIDKDGNGFISELELISAVQRDPTVATCVLPGVDSCLLMSDERCFDEIDAVFSAIGGGKPRVKYSDFIEHFRAQQAIGNPCSVEKRAIFGLMDADRSGLVSKLELVDAVRKHPGVAEFVLPHVDCNQALGDEAVFDAVSTIFEAISGGKRRFDYADFERYYGKAPRAEPWPRAGIDRAAVKVFIVGPGFGLQLNPRQGASIVQAGYQVRWCHDVPNPEQPNFPVLPHLDRIKAQIEEFQPDVVAAASKGGAYLTGLWHMGYWRGPSLLINAHPTCLQVPEGLSFVMAHGSNDEVYQKPRSDLEALIATGSXNRCFLYYTANSGQLPSGQLSRLGDRHNMESLLQYTSRHHKGWDDQKLFDVPPGSEEFLRVAAVFHAAPKEPPAYMLSPQAMWDRVRILRVQRIEKLLVVPALXXXXXXSMRRSLEEQGIDFEPGTHTSWAFHGADNSAIDSIVSNPVAGFQPLASGSRGASLWGLGTYFAREAKYVADGGFCGPPAADGTRRMLMCLLS
>PyrBah085403_none_TGME49_315780
XATADVGGGEAASAPMPEVPAAAVKVPAPELPTAAVAGEARDARAVENLVQPDQGIGETACEEGSQSPSCAVLMEATPRVTASSSRNRSGXQASGRSALSARARGADRGLAACARRAGRGAAQAFRGQDRFARQEPWATEFVTTQADPSACYPYXGSKPASGLVQGSLPLGAAGSAAKEGEVATMPATLPDLLGATEPVQSPAEQRQEPEVLAAGTDEEAAGVVALPGSGRSPGPRQARPRSLSRPRLANTQPAVAGGTGVPASAAAGPAAATADEEQLPPPVPRTDEGNQVSKCGATEEKGSTEDADRSPQKAAALEAVMPAAGGKAAEENSTAALLPQVAESTAVFADTGIFFNDADAGFADASAGFGVPAELEKPHIAPTPELEHGHPVALVVDSGVGTGLGGLAKAQLSEVALDGSPLNVASSEAWTSSFPLADSSEPPAPEETHGTSIDSVTQPLLEAVAGAPTTNRGRLGEALRWECGQQRLQLRQEYNSHEVSAMILIRRYDTDGSGVLEADELRCLLQEYNGGRPVRDDELRFIIMAADTNRDECISQEELLYALKVWYAFKHMPLSVGAALTRYGIGDGPPPSVQALRELMITLNDSLPVQTDEVLRVLAVAARLGANDQLATTEQMRKAIATWYLHIQRDETPPLQLVGDAHKVVTRQLTWAMVAGQDMVSSSPEHELAHPSDSSCPFPMDFWSGVDGIDRRRLVLILILGSIMMFFACLEIWVGNGAPSXDVREEAEWAPVLHGGDMPHHHNPQLRGRGCLSRAIFAGRLAPGVDQAGSVPSGAGQLRAFGACDHGLLLGCLELCREVRSDALGDVQLHLRTAAPGADGIRLLRPLLLLLLPQRLAQRRPVHYGQASHGALTFCTPGDGKDDVGVCRQR
>PyrBah093733_none_TGME49_315780
XSNGERNVEELKNLIVHTLETNGVLGQIRAQLRANVYKAIDCEEESPVSNVCGPVKLKKAPYGRLMTEIVAEFFEFYEFKHSLSVFIPESSLGRDRRAAVXDIALEAGLVRVLQDASILEQLIGLATGADCAKGGAGGHSSASSTTATTVSTRPQTADGSSRPESPPPKHSPPAPASGGASAGAGPPQLEDAEGSGEDVIAPAAVAAKEPLKKRSGGPPATAKPTGQALSEAGSGRAPNSPPLADDMPEEAPEEAGRKHRSAQEGHVPPSLPGSPTGSMSGSSGKVFGSQHLKASGNGSGQVSERGRASEEASLAESMGGTSRDSFDEVDRKLQAQIDQKIQRLNRCAGLERGGAVEQATADQATSLPPEQVAPVHEAHASAEAERPSAAGQPALEQAQEAMLRDIFDRCDKDGSGSINKRELIKVCRTDAGVAEFFGLPARIRQEDGSRDLMEAKFQRIDANDDREISFEEFYNFYVNVVAQHSPKASSASGSPAPGRSTGQKAHMELPAPEAGSPTGEDXDEIFAKVCVSLAGELRRGLFDQVGLGLASALRRWFRLPSQVAGPLTTPFCLWFTSGLAERIACEVAGGLPGRLRRALAGALARPVGLAVAGAVASAVAGGVPSAVAAQSPAQSPAQSPAHSPAASNASGASASRSLGAQSRSGEREARHSLSQQSEASGSGGRRSSGSRAHRAAAEDSAAEDSYSIDGDGSRSSGELDLTGGDQLGSGAGSRSGGQPVQLGSGGRALSGELSDEGAGSIEGDEGAGSVEGDEEPFNSHSSVRSAVSEGNNSDDKF
>RhySp1WS2016047300_rbh_TGME49_315780
ALIKENFDVLDDDKDGRIEQDQFATLFRTLGQTITEAALNKIIQVGVRQQTAETENVEGRMVTKGLLKKEAAQPGGSAAQKPSDVETSFGLSFEEFLDVFAIEYKPPVTEQVLRQA
>ScrHanSHHI4013780_none_TGME49_315780
XGSWRGGAGEWGRSKGRAPCLSIPCMFASPPTSPQHGRALTPDASAGRSSIPSSVKSFKSALLKKFAKLEYAWPELDTNEDGSLQFHEFVAACRRIQFAGNLMTIFEDLTRGGDVLKPEFLDPCLPEKLARLKEAKQRDMLSAKAALGPGGPAFAGGRGGQAQTFGELHNILSRPDARATRPPADAKTFKAALLKKFGKLQHAWEPLDTNEDGVLQFHEFVAACRRIQFGGNLRKVFEDLTQGQGALTPEALDRALPAALARERAARDERSLSPGSRGRSPEPNGPSFAHGVNGGAQTMGEVHRMLMATPARATQPPLDGRAFKAALIKKYSRLERAWEELDTNEDGSLQFHEFVAACRRIQFSGNLKKVFLDLTGGADKLTPEALDPGLPTALEAFRAERERTAKRSSSPLLGGPNFAGGLGGSAQTMGEVHRLMSALPHRATVPPCDAKAFKAGLLKKYMTLERAWEELDSNEDGRLQFREFVAACRRIQFHGNLKKIFYDLTEGADELTPVALDPRLPEKLSKYQREQXGLAGLALRAALAGGLLVVQVSFAPRQALRIAIAGRWEGPRWAGGARRXAPEGPSDLALSLGAAARRASGSRAVLGVVEHTLGGQDLGPPPSAQVPAESPAAASDGSRTMAAAAVGAVDAAAVGSSDSGPTAEAMRPTTAAAASGAAGGGGGADGGAGGPVSSPTSASSSLGKSPAAAAAARAAPPPSEGQQAQAQAQAWGPRPRQGQESPASVLKMPLTPGGVPRPLPVAPPETPGKLQGRGGSGSTPSPHRQARRFSAERRPASRSRGAR
>ScrHanSHHI4038568_none_TGME49_315780
XGAGEWGRSKGRAPCLSIPCMFASPPTSPQHGRALTPDASAGRSSIPSSVKSFKSALLKKFAKLEYAWPELDTNEDGSLQFHEFVAACRRIQFAGNLMTIFEDLTRGGDVLKPEFLDPCLPEKLARLKEAKQRDMLSAKAALGPGGPAFAGGRGGQAQTFGELHNILSRPDARATRPPADAKTFKAALLKKFGKLQHAWEPLDTNEDGVLQFHEFVAACRRIQFGGNLRKVFEDLTQGQGALTPEALDRALPAALARERAARDERSLSPGSRGRSPEPNGPSFAHGVNGGAQTMGEVHRMLMATPARATQPPLDGRAFKAALIKKYSRLERAWEELDTNEDGSLQFHEFVAACRRIQFSGNLKKVFLDLTGGADKLTPEALDPGLPTALEAFRAERERTAKRSSSPLLGGPNFAGGLGGSAQTMGEVHRLMSALPHRATVPPCDAKAFKAGLLKKYMTLERAWEELDSNEDGRLQFREFVAACRRIQFHGNLKKIFYDLTEGADELTPVALDPRLPEKLSKYQREQXGLAGLALRAALAGGLLVVQVSFAPRQALRIAIAGRWEGPRWAGGARRTPRLAPEGPSDLALSLGAAARRASGSRAVLGVVEHTLGGQDLGPPPSAQVPAESPAAASDGSRTMAAAAVGAVDAAAVGSSDSGPTAEAMRPTTAAAASGAAGGGGGADGGAGGPVSSPTSASSSLGKSPAAAAAARAAPPPSEGQQAQAQAQAWGPRPRQGQESPASVLKMPLTPGGVPRPLPVAPPETPGKLQGRGGSGSTPSPHRQARRFSAERRPASRSRGAR
>ScrHanSHHI4076908_none_TGME49_315780
XGSWRGGAGEWGRSKGRAPCLSIPCMFASPPTSPQHGRALTPDASAGRSSIPSSVKSFKSALLKKFAKLEYAWPELDTNEDGSLQFHEFVAACRRIQFAGNLMTIFEDLTRGGDVLKPEFLDPCLPEKLARLKEAKQRDMLSAKAALGPGGPAFAGGRGGQAQTFGELHNILSRPDARATRPPADAKTFKAALLKKFGKLQHAWEPLDTNEDGVLQFHEFVAACRRIQFGGNLRKVFEDLTQGQGALTPEALDRALPAALARERAARDERSLSPGSRGRSPEPNGPSFAHGVNGGAQTMGEVHRMLMATPARATQPPLDGRAFKAALIKKYSRLERAWEELDTNEDGSLQFHEFVAACRRIQFSGNLKKVFLDLTGGADKLTPEALDPGLPTALEAFRAERERTAKRSSSPLLGGPNFAGGLGGSAQTMGEVHRLMSALPHRATVPPCDAKAFKAGLLKKYMTLERAWEELDSNEDGRLQFREFVAACRRIQFHGNLKKIFYDLTEGADELTPVALDPRLPEKLSKYQREQXGLAGLALRAALAGGLLVVQVSFAPRQALRAGRWEGPRWAGGARRTPRLAPEGPSDLALSLGAAARRASGSRAVLGVVEHTLGGQDLGPPPSAQVPAESPAAASDGSRTMAAAAVGAVDAAAVGSSDSGPTAEAMRPTTAAAASGAAGGGGGADGGAGGPVSSPTSASSSLGKSPAAAAAARAAPPPSEGQQAQAQAQAVGASASAGPGVPGFGPEDAADARWRPPPAAGGAAGDAGEAAGARRQRLHALAAPAGAAX
>ScrHanSHHI4085594_none_TGME49_315780
XTAVLVSSASLPALAGQLHPLDHTLTKTRSTFGAASGLASHAMQVSGSSRQRVGLARFVGAPTSFRSIATMVDSQQTRKLRQGPPHDVFLPAIAGRGAPPLSQGVGRQASEPVFGRGALNRQHLPKFEEAPEHESIAQNTCGDSREGASAPAEPTELTADQLTSKWLKRTPAGWDGIPLAAGAAPMQMARRRNKDGSGEPGPSMKMDEGRGSGSQQTSASTTEGGSLKGSKDSDCKDDDARSSTSSRSSSSSSSSSSSSSGFGSSGGEDDDKKPIPEIPREVVALLMGTHAGVVGDGSSRAPGAVIASGAAVDGSLGDARGETPGSAVRQMRRMSAGSVAVGRYLNEGAVASGAGAFRRRLTTTAMPAAVEVGGGMPLAPVVSLGGVGARRVSLMPLSRAPSNWGRLQARRGNLASLNLRVDPSKAPETLNDLRALLVVKYGSLRKAYKTLDNTGCGAMTCHQLREALISIGVLENKREATKKFQALFKEMDVNISGSLSFSEFLGDRAQEPPPDESEEWHYLTTDEIGAAGECDRTATDSLKSRPPVWAKPMGAMDAQKDYEDKRQKDLHRMRTMMSQGIHKTSGGLRLTAPHLLNDFDEDTVLNYRREALDTVERSSKRIRHALQQSVRTRHDLQGCVQELRNIELQAKRNEKRDQLTQKRGGRLKISSLFTVDVVNMLVPPKKEEGVEGEEGDEGTPST
>ScrHanSHHI4135356_none_TGME49_315780
XPCLSIPCMFASPPTSPQHGRALTPDASAGRSSIPSSVKSFKSALLKKFAKLEYAWPELDTNEDGSLQFHEFVAACRRIQFAGNLMTIFEDLTRGGDVLKPEFLDPCLPEKLARLKEAKQRDMLSAKAALGPGGPAFAGGRGGQAQTFGELHNILSRPDARATRPPADAKTFKAALLKKFGKLQHAWEPLDTNEDGVLQFHEFVAACRRIQFGGNLRKVFEDLTQGQGALTPEALDRALPAALARERAARDERSLSPGSRGRSPEPNGPSFAHGVNGGAQTMGEVHRMLMATPARATQPPLDGRAFKAALIKKYSRLERAWEELDTNEDGSLQFHEFVAACRRIQFSGNLKKVFLDLTGGADKLTPEALDPGLPTALEAFRAERERTAKRSSSPLLGGPNFAGGLGGSAQTMGEVHRLMSALPHRATVPPCDAKAFKAGLLKKYMTLERAWEELDSNEDGRLQFREFVAACRRIQFHGNLKKIFYDLTEGADELTPVALDPRLPEKLSKYQREQEASPGSPSGPLSPGGSSLSRSPSRRGRRSDRTPRLAPEGPSDLALSLGAAARRASGSRAVLGVVEHTLGGQDLGPPPSAQVPAESPAAASDGSRTMAAAAVGAVDAAAVGSSDSGPTAEAMRPTTAAAASGAAGGGGGADGGAGGPVSSPTSASSSLGKSPAAAAAARA
>ScrHanSHHI4141690_none_TGME49_315780
XCMFASPPTSPQHGRALTPDASAGRSSIPSSVKSFKSALLKKFAKLEYAWPELDTNEDGSLQFHEFVAACRRIQFAGNLMTIFEDLTRGGDVLKPEFLDPCLPEKLARLKEAKQRDMLSAKAALGPGGPAFAGGRGGQAQTFGELHNILSRPDARATRPPADAKTFKAALLKKFGKLQHAWEPLDTNEDGVLQFHEFVAACRRIQFGGNLRKVFEDLTQGQGALTPEALDRALPAALARERAARDERSLSPGSRGRSPEPNGPSFAHGVNGGAQTMGEVHRMLMATPARATQPPLDGRAFKAALIKKYSRLERAWEELDTNEDGSLQFHEFVAACRRIQFSGNLKKVFLDLTGGADKLTPEALDPGLPTALEAFRAERERTAKRSSSPLLGGPNFAGGLGGSAQTMGEVHRLMSALPHRATVPPCDAKAFKAGLLKKYMTLERAWEELDSNEDGRLQFREFVAACRRIQFHGNLKKIFYDLTEGADELTPVALDPRLPEKLSKYQREQXGLAGLALRAALAGGLLVVQVSFAPRQALRIAIAGRWEGPRWAGGARRTPRLAPEGPSDLALSLGAAARRASGSRAVLGVVEHTLGGQDLGPPPSAQVPAESPAAASDGSRTMAAAAVGAVDAAAVGSSDSGPTAEAMRPTTAAAASGAAGGGGGADGGAGGPVSSPTSASSSLGKSPAAAAAARAAPPPSEGQQAQAQAQAVGASASAGPGVPGFGPEDAADARWRPPPAAGGAAGDAGEAAGARRQRLHALAA
>ScrHanSHHI4188317_none_TGME49_315780
GPGSPFSTVEVEAASAPPDRQAECAXMLRGSDHPASLDLVAWRAAELPALLPHGLRAXCPAQRGCPLCRAPYSEVVPVPPLSWTAEWLEIMDFNRDGRLDLQEVRDAVAATLPVDVEVLAEILPVLWASWGKDQGGSVSIGEFLGPRDGLLQQLRNSLQMRQQPQSQQHALLLGMLGQAASATKKAPTSVCPELHLDKRGWFSHWDDNKSGVLERNEVIRGIAKAFSSDVPGKVMKKRLRVRCIVEEMWRLCDSDGNDRVSLEEFCKPYGLADLIIQRFQPQQQRAPRTPKRRLRKKQVDPELRWNCTDLADDGRRDVPNLLMRPSLGFRKAADHRTVGQRKVTAQWADAMGDLTQWARPATSPLPSDADVADNFWTISTESESGSEGNAIDEPHFKQQKWVTAELDLNQFAVPATPSRPSLKSRRPKFLQQRWSGAELDLNDLAVPMAFPIPSDQAVSDGTIVAPTSPSSPALKPRLPRMQQGSPSSPKRRSQSEVEPLEPGEILASPCSPTGRRSSRPQSVKATASRPSTPSGERSSIQRPGRKGSAPASLAAVAKLAQVGRSLRGRSVSQSAAGQALKAQDSNRSTAATSRKGSAPSSRRHSVSSTGGVSAAAAAAVSPWXNRTDMREDKLLPHARVPRWHKVPSEX
>ScrHanSHHI4191542_none_TGME49_315780
XCMFASPPTSPQHGRALTPDASAGRSSIPSSVKSFKSALLKKFAKLEYAWPELDTNEDGSLQFHEFVAACRRIQFAGNLMTIFEDLTRGGDVLKPEFLDPCLPEKLARLKEAKQRDMLSAKAALGPGGPAFAGGRGGQAQTFGELHNILSRPDARATRPPADAKTFKAALLKKFGKLQHAWEPLDTNEDGVLQFHEFVAACRRIQFGGNLRKVFEDLTQGQGALTPEALDRALPAALARERAARDERSLSPGSRGRSPEPNGPSFAHGVNGGAQTMGEVHRMLMATPARATQPPLDGRAFKAALIKKYSRLERAWEELDTNEDGSLQFHEFVAACRRIQFSGNLKKVFLDLTGGADKLTPEALDPGLPTALEAFRAERERTAKRSSSPLLGGPNFAGGLGGSAQTMGEVHRLMSALPHRATVPPCDAKAFKAGLLKKYMTLERAWEELDSNEDGRLQFREFVAACRRIQFHGNLKKIFYDLTEGADELTPVALDPRLPEKLSKYQREQEAIRLKKARSLSPCGSSRMSLESSRSLSPQVSVAXAADAAEEGEARGGPRVRGLAGLALRAALAGGLLVVQVSFAPRQALRIAIAGRWEGPRWAGGARRTPRLAPEGPSDLALSLGAAARRASGSRAVLGVVEHTLGGQDLGPPPSAQVPAESPAAASDGSRTMAAAAVGAVDAAAVGSSDSGPTAEAMRPTTAAAASGAAGGGGGADGGAGGPVSSPTSASSSLGKSPAAAAAARAAPPPSEGQQAQAQAQAWGPRPRQGQESPASVLKMPLTPGGVPRPLPVAPPETPGKLQGRGGSGSTPSPHPGRRGVSALSGAQLRARAAPDEAHLDLESLRLGMP
>ScrHanSHTV5001695_none_TGME49_315780
XSHDEVPSEVATFVAGFCFAVPREPLGVRPGEHAQALVAQCTSAPGFASTFASRFAEACSLQPLAIQAHVDVESMQMVVEEPAEIELSGGRGEPVFVASLSEASLPARAGVCEGFELIRCEHQKLSKLLPCPAGHTLSFTGTSTGSDWTCSARQEECGCVQGKAGFSLAKGGRRFRCATCDYNLCAECHRARSEAARWLVDEDFRALRPEQVLSRERVRAPARLVFRSPLSRLPNLSERQLGESLGVRRIKEMHFRRLVVEIGHAWKKIEVSNRDVLHRFQQACDEELVLNEEVLLGDEDEVEKALTVAGRDEAASVAEPLPGEHEEVEAQRFRQLGAPHHLGVGQEAPAAGLSATAPSEGTSGGRDILAELEEEELLLGAIEPTEDDLDRYGETAWEMSLAEAFVMDTEGHFVNVGQPVKAHHVLSVTKALQARLRDREHEDGFDGLVSRSDVKAALHLGGIMWFTPEQVDVLLDAMDAGRGGGFLLTDWLSRFRWEPLQAAVEVQRALGHSAGRMRALEQALAGKALGFHDFQSQLTALGVRWLTLQQQRVIFDAIDGDRSGYITWKEFVSVEERRRSLEVAREGEIEQELAEAAAKRAAEEEDRAARSTKAATMIQARIRGHEGRAAAERRRGEVPAAAAAAASAAGATRIQASIRGRRGRARVAQRKHEVVAAAEAAASAAGATRIQASIRGRQGRARAAQRKQEVAAESAAAEATAADAMKAPEEEAAAAGKQAAEVAEAEAASAKQAAEESEGAATDVQDGKAALAPGAAGAPAAAGRGAAAIGAPSAAGAPTADDYDDDYDDDDDIGDDDDAAGGSASREQAAAASSAGAPGAPDAADAPDAAAGAAVGGGRAHDVSDDAAGGGAGGGEEGADG
>ScrHanSHTV5010483_none_TGME49_315780
MAEQDEPAQASAIAGDPPASASASTAAATAVSLPWEGAAAVAPKATAFAGGPPTSASTSAFASASASASASAAASLPRHAAAAAPSEADAALPVSASVAASDAASLPRDGAAAASKADAPPLPSEAGQLDAKPSGTKSPSHSAPNSGSATPSSTGGGSARKDEDKDKASPREQSNDGPPSKGAGPTAAAATAGSAAAAGSTAAAPVAGQAVAVPIGSGVGPTCSEGSSARSRSAAGSAKAHGPTLTADPPMVAAVAREPGDVGVVAATAKDAGSAWPGPLALKWHPGLVITRIRNAVARNALPVATFFWHLDKDGDGFLSREELDPLICGLEPGKRARDIDAVFSRLDADGDGKVSLVEFCRALEMPAPPPLSPPRGAHAALGEVDDYGLQKAPTNWDICARLQEHHRPPGRHLVHAEKARAFARQGGYPPRRAQASSSNGGCPGSAAVAAARTPGRSAAATAEATRQAVARRRDEERTRVLADFAARHRREAGEEAGGKAEPTKPPLTPPALRKAQAGAQRAGTGGRQRAAKPRQGGSPPRAAKPKLDAAAVEALLAFAVRHGRRAAADAGAGEPELGGSIGGGRARRGSGEDADDYEESFASQSDGSGSKSSSSSSRSRSRSRSRSPSSESSASRRSGRGSKDGKGSKDKKPSNVDSETAKDKKDVAGSGGAAQAQGLSTGTGPDSSGGAASEKESKPSNVSGGTPKDKKKALAGRGASDGGLKAEKKADASGSASEAKAKAKDDKRSGGGSGAAGAKX
>ScrHanSHTV5014131_none_TGME49_315780
QAGSWPGGAGVGPFQRKGPMLVDSVHVRLASDLAAAWQGFDARCICWEEQHSVQRQEFQAALLKKFAKLEYAWPELDTNEDGSLQFHEFVAACRRIQFAGNLMTIFEDLTRGGDVLKPEFLDPCLPEKLARLKEEKQRAMLSAKAALGPGGPAFAGGRGGQAQTFGELHNILSRPDARATRPPADAKTFKAALLKKFGKLQHAWEPLDTNEDGVLQFHEFVAACRRIQFGGNLRKVFEDLTQGQGALTPEALDRALPAALARERAARDERSLSPGSRGRSPEPNGPSFAHGVNGGAQTMGEVHRMLMATPARATQPPLDGKAFKAALLKKYSRLERAWEELDTNEDGSLQFHEFVAACRRIQFSGNLKKVFLDLTGGADKLTPEALDPGLPTALEAFRAERERTAKRSSSPLLGGPNFAGGVGGSAQTMGEVHRLMSALPHRATVPPCDAKAFKAGLLKKYMTLERAWEELDSNEDGRLQFREFVAACRRIQFHGNLKKIFYDLTEGADELTPVALDPRLPEKLSKYQREQEAIRLKKARSLSPCGSSRMSLESSRSLSPQVTVAXAADAAEEGEARGGPGVRGLAEFALRAALAGGLLVVQVPFAPRQALRIAIAGRWQGPRWAGGARRTPRLAPEGPSDQALSLGAAARRASGSRPVLGVVEHTLGGQDFGLRALGRGATGSPAAASDVSRTTAAAVGAVDAAAVGSSDGGPVAEAMRPAAAAAASGAAGFGGGADGGAGGPVSSTTSSSSSLGKSPAAAAAARAAPPPSEGQQAQAQAQAWGPRPRQGQESPASVLKMPLTPGGVPRPLPVTPPETPGKLQGRGGSGSTPSPQRQARRFSAERRPASRSR
>ScrHanSHTV5018853_none_TGME49_315780
XVGPSPHLFVRVRFEVFLEARRRRSCSAGIFGWPQEVAASLAPLDDWTVRAXAEGVGTEGEVVVAMTSLAMLQANALQADRMKVIKVLVERGNGSLLRGWRVEIDPDGSLDVNFLEFCRAAQRLRLNVDSSLLFGDDSPNEMTLDELDPESGAFVNKFRKWMTEKFGGPSEMFTVLEPPNSEGRLSRAEFMNGILAQGVEFTEPQIFEIFNLLDSACCNSVAMEDVMFLDLDPKTRMGAIRKAKNKPRIEHEQLLTKLHRDITGTGYPEGHRLAPRAWHAPDIEKLPEVVIERRHEYKDRMFIKKSEAYALFKRHLVSTYGNGIRAWRKGLDPGATFRLSRIQFLQYCRRLNLEFDASLLWSILDSDADGSLRIEEVAPQAGAALAVFWKWAKEEFGSCADAWPPIMKAARPPASWKSTTSLKYGTFLAAIKELGWTTDLSETASALCQALDRDGCGIISISDVKWFSAWVPPEWLFCSPDKQAWLKLSKRLLQKFKRPLTAWRRMDQDDSNSASWDEFVRICDDMDFQGNRGGAWRYLDRDTSGAITLWEWHQESAQLLSTFKDFLDSNFGSVKLAFDRIDTDNSGSVTFSELNRACKRRDYKGNVKVIFKCLDVCVLPGFRSLSYKDVSFLDSWEPELNEDILDDVGKPGQHPVDAPAAAVVAVDAPKRKPSVRNSRSVPSLGSKALAPGAAQASAVLAVAAGKQRPKFPPAGPGPQPSSAAAVGGGGIGRSQAKLPTLAQSPPSSPAHGARPSLSRAEGPRPLSRDIATPTLSELMGDLPPLPPTSQGRRKAGVGCLRSETLDHMRQEMERLKG
>ScrHanSHTV5068655_none_TGME49_315780
XSAPPLRPRPDPLAHGRGAEDAAAAGAASPTSTSARGRLHPPALFEVVLERRPFSSSSAPALSCSSAAAAATAVATSSPWAGTASAASLHSVRCWSGSFSSAPDVAAVAPLAASSAATAPKAAEAAIAGAAVGATTPAGGRAAALAANLAGLSGFAANRRRHTSMRSVVFFDVPGGLAGVGGCEAQRSVALSPPRSSGATSATTGRPRAGPQALQKCRGEISMVTTPGGSSQGGSSPSAARATADLPPPRFASSASASASASTWPAASRPPTAPEVPAEEEAVPPLAAAPPEPPRPAAAAPQSCGGPVPVNSPWAESQRRWHAHQMWAVEAWDAIAGAAGADGPSSRGEGLPPSALVSKTCAQRLHECTVEGMEPTVRDAAVGPLVAFLASRATSEFRGLLPFEDFKAFTWKLRQMEHPTGASARPDFVFKMFSGNKIGNLNRGEFTQLFKETKEGGLAASNKEYFSDVVEHLGQELGLGETACEQALASQMGQAPAPERVAGACAADVVVAAGAATAEEEEEAEGSAGAAPAWGEWAAPSAASSGSASAPSSRAGGPHEADSPAPGRHPLKRMSTRQSKLQELRPMTAEQMESLLTAPGVWRDLVRKKGLMHRDWAASRFASLDTDGDGALTRANLSGAAFARVLLECLGDRLPDPEDVDTLIDAAMRGADVEGDGRLVCEDFEAFTWRLKRMVADTDFEVVQAMGAGRGAVWKHVLTHAREIHDEWATTAFEALDMRGSSAMTRAELRQPGFEYLLRQCPGGRLADTVGVRPCVGLAFRRADGRGTGRLSRSAFEEFTWQLARMGADVEVEGRRFADLAKAGGGEAQGGLGDCEGQDPDPNGDSSSEP
>ScrHanSHTV5153313_none_TGME49_315780
MSPVMPSKGADEEEGDEDEEEDDEYDDGDSDNGRIGGRPAGAELLRRSSEGSVCTGRAGPRASDGLDEDLPMMRAKTVDSSALGHPCPNKAKISKMKVQMRERMTRMSRQTKTTTVEQNNAAEGPTSASTQGAASSSSSSAAPRPSPPRRLSLKQNVAEMVRDLMLQHSGSTLIAWVQIFDRNLNGSCDIGEFRVAMHILGFTEKIDEAWHELDPFKLEIVSLDMIDPVEAKTWYAFRRWAAESFDSPRHMIHQLRLEAGEKPDVDDIPLPLWQDGLRACGWQEGFERQLFQALDMSGSGLIHCRELPWLDIEIKRHEAKQQAKWRFRRESQARAINTLATQYAKKDFKAFLQRHFGCTYHAWRRSMDPEGSMSMQRGELFKACKQLNWQGDVRSLWRSLDFDSSGSTSLEELEPSTAQLLAQFRELAVNMX
>ScrHanSHTV5168580_none_TGME49_315780
AGVGPFQRKGPMLVDSVHVRLASDLAAAWQGFDARCICWEEQHSVQRQEFQAALLKKFAKLEYAWPELDTNEDGSLQFHEFVAACRRIQFAGNLMTIFEDLTRGGDVLKPEFLDPCLPEKLARLKEEKQRAMLSAKAALGPGGPAFAGGRGGQAQTFGELHNILSRPDARATRPPADAKTFKAALLKKFGKLQHAWEPLDTNEDGVLQFHEFVAACRRIQFGGNLRKVFEDLTQGQGALTPEALDRALPAALARERAARDERSLSPGSRGRSPEPNGPSFAHGVNGGAQTMGEVHRMLMATPARATQPPLDGKAFKAALLKKYSRLERAWEELDTNEDGSLQFHEFVAACRRIQFSGNLKKVFLDLTGGADKLTPEALDPGLPTALEAFRAERERTAKRSSSPLLGGPNFAGGVGGSAQTMGEVHRLMSALPHRATVPPCDAKAFKAGLLKKYMTLERAWEELDSNEDGRLQFREFVAACRRIQFHGNLKKIFYDLTEGADELTPVALDPRLPEKLSKYQREQEAIRLKKARSLSPCGSSRMSLESSRSLSPQVTVAXAADAAEEGEARGGPGVRGLAEFALRAALAGGLLVVQVPFAPRQALRIAIAGRWQGPRWAGGARRTPRLAPEGPSDQALSLGAAARRASGSRPVLGVVEHTLGGQDFGLRALGRGATGSPAAASDVSRTTAAAVGAVDAAAVGSSDGGPVAEAMRPAAAAAASGAAGFGGGADGGAGGPVSSTTSSSSSLGKSPAAAAAARAAPPPSEGQQAQAQAQAWGPRPRQGQESPASVLKMPLTPGGVPRPLPVTPPETPGKLQGRGGSGSTPSPQRQARRFSAGGAQLRARAEPDEA
>ScrHanSHTV5169295_none_TGME49_315780
XFLRLAAGGRAAPASLDGRRRWQRRWRRLTIGLCVLSGGGRHGGGGGGCDDVVGDAAANALQADRMKVIKVLVERGNGSLLRGWRVEIDPDGSLDVNFLEFCRAAQRLRLNVDSSLLFGDDSPNEMTLDELDPESGAFVNKFRKWMTEKFGGPSEMFTVLEPPNSEGRLSRAEFMNGILAQGVEFTEPQIFEIFNLLDSACCNSVAMEDVMFLDLDPKTRMGAIRKAKNKPRIEHEQLLTKLHRDITGTGYPEGHRLAPRAWHAPDIEKLPEVVIERRHEYKDRMFIKKSEAYALFKRHLVSTYGNGIRAWRKGLDPGATFRLSRIQFLQYCRRLNLEFDASLLWSILDSDADGSLRIEEVAPQAGAALAVFWKWAKEEFGSCADAWPPIMKAARPPASWKSTTSLKYGTFLAAIKELGWTTDLSETASALCQALDRDGCGIISISDVKWFSAWVPPEWLFCSPDKQAWLKLSKRLLQKFKRPLTAWRRMDQDDSNSASWDEFVRICDDMDFQGNRGGAWRYLDRDTSGAITLWEWHQESAQLLSTFKDFLDSNFGSVKLAFDRIDTDNSGSVTFSELNRACKRRDYKGNVKVIFKCLDVCVLPGFRSLSYKDVSFLDSWEPELNEDILDDVGKPGQHPVDAPAAAVVAVDAPKRKPSVRNSRSVPSLGSKALAPGAAQASAVLAVAAGKQRPKFPPAGPGPQPSSAAAVGGGGIGRSQAKLPTLAQSPPSSPAHGARPSLSRAEGPRPLSRDIATPTLSELMGDLPPLPPTSQGRRKAGVGCLRSETLDHMRQEMERLKGAQENLQREQKKFKAKARLFGGGGGGGVPSMAASVGALPKVRPPAGRAVRQDEDVALEDYREGPLWMPPLPARPESQQLTDADLRRWVVTAAR
>ScrHanSHTV5186607_none_TGME49_315780
AVGATTPAGGRAAALAANLAGLSGFAANRRRHTSMRSVVFFDVPGGLAGVGGCEAQRSVALSPPRSSGATSATTGRPRAGPQALQKCRGEISMVTTPGGSSQGGSSPSAARATADLPPPRFASSASASASASTWPAASRPPTAPEVPAEEEAVPPLAAAPPEREPPRPAAAAPQSCGGPVPVNSPWAESQRRWHAHQMWAVEAWDAIAGAAGADGPSSRGEGLPPSALVSKTCAQRLHECTVEGMEPTVRDAAVGPLVAFLASRATSEFRGLLPFEDFKAFTWKLRQMEHPTGASARPDFVFKMFSGNKIGNLNRGEFTQLFKETKEGGLAASNKEYFSDVVEHLGQELGLGETACEQALASQMGQAPAPERVAGACAADVVVAAGAATAEEEEEAEGSAGAAPAWGEWAAPSAASSGSASAPSSRAGGPHEADSPAPGRHPLKRMSTRQSKLQELRPMTAEQMESLLTAPGVWRDLVRKKGLMHRDWAASRFASLDTDGDGALTRANLSGAAFARVLLECLGDRLPDPEDVDTLIDAAMRGADVEGDGRLVCEDFEAFTWRLKRMVADTDFEVVQAMGAGRGAVWKHVLTHAREIHDEWATTAFEALDMRGSSAMTRAELRQPGFEYLLRQCPGGRLADTVGVRPCVGLAFRRADGRGTGRLSRSAFEEFTWQLARMGADVEVEGRRFADLAKAGGGEAQGGLGDCEGQDPDPNGDSSSEP
>ScrTroCCMP3099000018_none_TGME49_315780
XIAERRLRPSGCFQDFDRLRKGTCTASQLKAAFTMLGITVDAESFASVFELYRTEDGKFRYPQFCAEVSEPPGEPSRPPSAGMQSLRYKAPIEAEGRAKLEELRDQLRAKIRLRRTEIRSTFNDACQRCGIVAAGHVTSSQFARIADMLGFQLGDEQVELLCQAYCDSDDGTSFNYLKFCDDVDPRDGAQPAALAAPPSLGGASSKGSARSTRPASAASAAAQRQAASFRAGAAAAAAMAAEKASSTAASVVHPAATAATAAAAAAAVPRRIEPPTYFDARGRXGAAGLFRWQGAAGLCAVPAADCLVKAAPG
>ScrTroCCMP3099001049_none_TGME49_315780
XFPLHGHMGGVGSSSAGGAQQLRADINVKLHASKKSRRDVRANRTVLREAFGGPSVASVTFEEFKRSAGRLAVRAPDRQLRNAFRFFDSQGNGRLGCTEFIEFVCGEEDPLLGATASSAIGSSARPSAAPTRGGQGAASPPPTRGGPATTSPPPTRERGGGTSSVGRRTGTRRAARGTAGQTSGTPKGSTGAGGIVDIPAIAAKIADAVYDKDWDLRQAFRQWDTDGSGALDHEEFGTALQSLGLGVGAGSETANKLFEALDARGDGRISCWELVRGLGNLQAVAEESMGEEEKKRRREQKLESAMKHQEGSLSIMGAGLGGGHLSRVNEARAGLSSALLNRDLHALRAAIKRADXAGVGSEELAAARARLRQQEEQAVARDGLDDAVNIRPRDERRLREAISDGEIAGLDEGELSDARQALADEERKAAARQLLXXXXXGESANLPEEELEPARRALAEEERKAERQARARAALARATALPSDGNGARADALRAALAEAQRAGLPRSDGDAARSALAEEEAKAAARKALQAAVAGRDAGKLRAALGEAAAAALGEGETEEARRVLADEEHRAQARRLLQDALQSRDRGQLRTAIESGEAFGLPEAELAVARRALDEEERRAAARDSLAAAVASKDPDLLREAVRQGEAAGLDASELEEARRLLGEAERKSVARDALQDAVAARDLARLPRAIKEGEAVGVEPALLAKARKILADEEAKAAARSRLADAIRSRDPGALRDAIQGGEGAGLSEGDLAEARGLLAELDAKSDARGKLEQAVRSKDKKALQVAIRVGEAAGLEDQELEEARGALRDEDNEKDRARAALAQAVVSKDVGQLKDAIQRGEDAGLPDEDLEAAKKALAAEDQKAAARRRLEEAALIRDIEALEVALDDAGRAGLGADETEAASRILDEERRKAKARSDLRRAMTSGSQDLLEAAIKEGKEAGLKPKELDDASAMLKALDKKSAARKALKEAAVARDVGRLRAALDGAKAAGLDESELQEALRVLAEEEKKAAAKQKLQAACKSRKLDELRSAIKQGESVGLRAKDLEAAKKALAEEQRKADARASLKKAIASKDEKALRSAIQAGERAGLTKKELDEARAALADCSKREELRKHLRDAVTSGSPDRLRXGFADAAEPDLEAARAALAEEEGKAAARKQLQQAVQSRDIGDLRAAITNGEQKGLTEAELEHARRMLQEEEDRQRARSDLQKAAASGDAGKLRRAISDAERAQLPPEELEEASAALQQTERKDAARKELKDAVDSKQLDRLRAAMEEGREAGLGADDMGDAGKALALEEHKAKARRGLDEAARKHDVGELRAAIAEGEKAGLSKAELASVREALTAEERRQKARDAVAAAESSGDIDGLRAALKAGEQAGLCTGDLSAARRLLGEEQRKASAREALEDAVEDRDLARLREAISEGEAMGLSSRDLGAARKALEQEERKDDVRTRLQEAMRDSDLKGLKGAVRDGEKAGLPTSELQPAKKILDNLESKAQARAKLKEAMANPSCAGLREAIDDARKVGLDANELQRAQSLLRGEERKEKVRKALNDAISSGNAARIRSAIGRGESAGLDEKDLADARHALKEEEVRDSARVALRDAISSGDIDALQEAISHGISMGLSDKELEPARFRLTSEKRKADARAGLKKAMDTEPRDTAALRSALEEAKHAGLSETELSAGRSALREEERRSRAIRDLARAMAIKDVEQLRQALQDGEAAGLDDEALGKAREVLEEQEDKDATKRRLHDATCCGELEVLRAAIEDAEEAGYSDQDLQDARRALEEAEQKTQVLQTLRLAAPRSDETLDLTRAGGLGAASDLTQKAKSAGLSSSLSSSMPAPTTDTRVHEKAEFVWTTNTPVGDDVPDKDIIVLLRDRLRKVHTSAADALAQCTRDPVLQASVSGSSTIDHGGAPAAPVGAEAVKAFAGQLQVDLSSQAAKKLLCSASAQTDGSDGQDSVSPDDFLSLFGPSAGASRRGSGGGSAGDAGKPSGGSGSPTASAARRSKQSHDARRRELQQQKAPSETMRKLVLKQRVTQLNQREGQLITQLREALFERRSSMKKMFESVDLNADGILTLEEFLHALEGAGVAAGHEIDRARACVTDEDAARILSFFDRDGQGVLRYNEFMRLLQGTIEVPDDRAPRWEPQFARRINELGGGPPSPAARSRQQQRDSPTAGLSRSGLLRHHVGVGSGNEMEDMRSIQDAFRQWDVNGDGFITEREMMTVLRHLDQRFSAQDVHAMFKAADANRDGX
>ScrTroCCMP3099002854_none_TGME49_315780
XENGASAMAPRTTGLCELMSSSRAGWEDEFSSLATASSAENSPHRQKFSRSSPAATASDAPPVPMPPPPRPGASAGGGPGRPARHAPRRPVTAGRRGGGGGGVVAASGGGPLAGDPPPCHLGGAVAALVRARRSSGTGPGKGGAAAETSGAGPRKEDLSIVRLVSTPWGKLPRSAAQVLRNELKQGRPMRVEALPEPCELQPVPEHKQSLPETPAIADGVLAVNSTLVVSSSSSSQPDAVSTSVAGAAEGSGSSDGDAEASGQFGDGTRRVWKRGATPAKQEAIPRRQTAPCNATELSETDMEKDETSSEPQEESKAGGPHDKKMKSIKARLRKAYTETVTNNTSLVNEHDINAALAMRPRKKKATSLKSGIEPGGEEEEKDRGQDEDDGEEEAGPLRRQRFEEEQHQQQQPAGLQPQHQQRGQQRQQKRPSTXQHGGALRLAEPQGVAPSSARAGKGQRSGFAGIVSAAAATEKTSSTKAAGSGGATSSSPEPAWKVVKFANTKGPPLPPWSLRANAGAGGCNAPGGCGAGADARERGSSCTSSLHGDSSASGGETDEPREPGGERLGSARKSFLRGFVLGKQAQTHPHLALENGASEGVRHRGSITRKPEERDPHSCPMPFEVIDWSSQRDDSRHAATNLAHGPAGSMWETGGPPEQWLIIDFRRQVEVCSMQLRCTGLQMDPKDILLYRCGAEDPPDAFASNSRPHLQSNAGSSEHASGAPDGPWIIVRRFLVQAGPQSRGDRSVHNVPVDASCRARYWRLVIKDSWGGNRRVRILAPLVFYGEWDSKPKTALQSVVEQEMHKQPSLTTMFSEVVNLSKEEREMRMIARKHRIPLDLAEKVREEFRRFDTEQTGSLGYQQFVSIVRLVAGSKQTSPSPMRTLDKIPETRIRHLWQNVDCDGSGRIELEEFLVWFHRTFQVNMHEAESSKHSERKADTVTEQYYASLGSQRLRYMTQRAQAAQQGTVV
>ScrTroCCMP3099003613_none_TGME49_315780
AADYDGAGNVERENGASAMAPRTTGLCELMSSSRAGWEDEFSSLATASSAENSPHRQKFSRSSPAATASDAPPVPMPPPPRPGASAGGGPGRPARHAPRRPVTAGRRGGGGGGGGGVVAASGGGPLAGDPPPCHLGGAVAALVRARRSSGTGPGKGGAAAETSGAGPRKEDLSIVRLVSTPWGKLPRSAAQVLRNELKQGRPMRVEALPEPCELQPVPEHKQSLPETPAIADGVLAVNSTLVVSSSSSSQPDAVSTSVAGAAEGSGSSDGDAEASGQFGDGTRRVWKRGATPAKQEAIPRRQTAPCNATELSETDMEKDETSSEPQEESKAGGPHDKKMKSIKARLRKAYTETVTNNTSLVNEHDINAALAMRPRKKKATSLKSGIEPGGEEEEKDRGQDEDDGEEEAGPLRRQRFEEEQHQQQQPAGLQPQHQQRGQQRQQKRPSTAQHGGALRLAEPQGVAPSSARAGKGQRSGFAGIVSAAAATEKTSSTKAAGSGGATSSSPEPAWKVVKFANTKGPPLPPWSLRANAGAGGCNAPGGCGAGADARERGSSCTSSLHGDSSASGGETDEPREPGGERLGSARKSFLRGFVLGKQAQTHPHLALENGASEGVRHRGSITRKPEERDPHSCPMPFEVIDWSSQRDDSRHAATNLAHGPAGSMWETGGPPEQWLIIDFRRQVEVCSMQLRCTGLQMDPKDILLYRCGAEDPPDAFASNSRPHLQSNAGSSEHASGAPDGPWIIVRRFLVQAGPQSRGDRSVHNVPVDASCRARYWRLVIKDSWGGNRRVRILAPLVFYGEWDSKPKTALQSVVEQEMHKQPSLTTMFSEVVNLSKEEREMRMIARKHRIPLDLAEKVREEFRRFDTEQTGSLGYQQFVSIVRLVAGSKQTSPSPMRTLDKIPETRIRHLWQNVDCDGSGRIELEEFLVWFHRTFQVNMHEAESSKHSERKADTVTEQYYASLGSQRLRYMTQRAQAAQQGTVV
>ScrTroCCMP3099016274_none_TGME49_315780
XAAKNSESLEDLLEAGDTDTDGFISEAEFGDLVAGCGIDVTAQQAKTVFEKCDPTGTGRVTEAALLEQVQTLTEQVESAQKQVFKRLASCAVERGTTVQKLLQASDKDSDGRVSPVELSGAADTCGLELSSGEASSLVASTSSSVGKPASIDEFVQKVSQVLLPNQTTPPATLTTTTKAPSTSSTLAAIPTLPPLPKLVPLSPSTTTLMPTTTSARSSSTTSTHSTSRRPTTSTTHAMTTSSTTGAKSSHAEQDHSSPGHSATKAAPSASHDESAAADATSDLPADIPTLAPLPRLRGLSPTTTTAPPTTTEEDDVDAIVPKEEDDDAVAPKEDDDDAIVPKEDVDAVVPKEEVDDEIVPKEEADDSVVPKEDERETSASGKTHEASETAVGSASASESESKAASPLEQKHESSSNLEEKSKSTSLPPPTPPPTQEPAEEKSEASSDIVEKNAWLPPSSTSPPTVETSEEKSKASSDIEEKSEAVLPSPT
>ScrTroCCMP3099017009_none_TGME49_315780
RAGQRSFARLQRVAATAPSEGSRARKHQRRSKPSTSPAPMTGVAHLLQPGEEDWQDILERLCERFETYGPERVVKILRDCNGHAGQAASTLRDLAGTEMRPVDPDDAEHVRTLLCSPLMFSHACKEHFRRYDVNGDGALEWSEIVGLVNALYENFGLQPPREGGLKAFFEATDTNGDGVLSEKEFKHFFECFLRYAFFDVVNHEQKAKEPQGSPAHAKSHHQEGQQTGRSQHRAPKEPSASPPRRSERSARSAAGSPSAAGGGGGGRVGEESLSASPQPAASRHESRRHHHGGQAELGAGVFRCYAPQGMAYRQSPDLNSPSDTVGVQKGEVVQALEHWIRTPQGWLPVAISTGERFFEPSSAVPKASRSSAAVAAAASPDQHQSSRSSKRVSRSTGVVERSEGYASVGGEGRRDREKAPPAAPVAPVAGAGGGGSGSGGLRPGEEEWQGVFERLSLRFPTATSSDVAQALRDYGGHA
>ScrTroCCMP3099029850_none_TGME49_315780
XVSHRSVMQPGSSGTSSPVVSKDSAAPARSSGSPRVAPVARSPSLTXSRXFSQQTVXXTASAGASPVVSHRSVMQPSPSGTSSSGVSKDSAAPTHSSGSPKIAGAVCSPTLTHSHSQPCMNTSGGPSGSLQVMGRRVSTPCIVSTRGPQACSEEDEEIRKIFAVIDTDQNGVVSRLEFVNAILGDAAVAAYMLPGIDGGSLMDDEYNYDVADEAFDAVANGRQWVTFRDFQGYVKKRNAEARMEKVSGTSKERMIFDLIDADGNGCISKLEFVRAVLQNPAAEQFLVPGGGSSQLMSNELSFDKVNAIFDAISCGRKRIDFHAFQRYFRQTSAGQVSPSSASSRQAKRIFIVAPGFGRETHPKQAQMLEQAGFQMHWCTSVPSPDSPNFPVGQYSRQIGAELDQFQPDLVACASVGGAYVADLLHSGLWRGPTLFINAHPSFRRLPQGVPVVLAHGSNDELFGTTRACLEELVATGTPNMCFLYQTANSGKLSSGHFSRVGDRHVMESLLQHDCLPRLVDAALNPDGPELHMQRTWRERLSETRSEAESWLGSTTISLRRRWSSQGGFVQNYLAEVPQGSEEFQRVVDVFKAAPREPPAYILAPQELWDARRVLRVQRIENSLQEECSARPYCASIQHSLAKQGVSFEPGTHTVWAFHGAEASAVESIISNPVAGFQPLASGTRGASLWGSGTYFARDAKYVADGGFCGEPSPADGSRRMLMCLLSVGIPCLGDPQHKGVLPFRQKPHRYNSSVDSLANPEIYVIQHPGAALPAYMITFA
>ScrTroCCMP3099041049_none_TGME49_315780
XFPLHGHMGGVGSSSAGGAQQLRADINVKLHASKKSRRDVRANRTVLREAFGGPSVASVTFEEFKRSAGRLAVRAPDRQLRNAFRFFDSQGNGRLGCTEFIEFVCGEEDPLLGATASSAIGSSARPSAAPTRGGQGAASPPPTRGGPATTSPPPTRERGGGTSSVGRRTGTRRAARGTAGQTSGTPKGSTGAGGIVDIPAIAAKIADAVYDKDWDLRQAFRQWDTDGSGALDHEEFGTALQSLGLGVGAGSETANKLFEALDARGDGRISCWELVRGLGNLQAVAEESMGEEEKKRRREQKLESAMKHQEGSLSIMGAGLGGGHLSRVNEARAGLSSALLNRDLHALRAAIKRADXAGVGSEELAAARARLRQQEEQAVARDGLDDAVNIRPRDERRLREAISDGEIAGLDEGELSDARQALADEERKAAARQLLXXXXXGESANLPEEELEPARRALAEEERKAERQARARAALARATALPSDGNGARADALRAALAEAQRAGLPRSDGDAARSALAEEEAKAAARKALQAAVAGRDAGKLRAALGEAAAAALGEGETEEARRVLADEEHRAQARRLLQDALQSRDRGQLRTAIESGEAFGLPEAELAVARRALDEEERRAAARDSLAAAVASKDPDLLREAVRQGEAAGLDASELEEARRLLGEAERKSVARDALQDAVAARDLARLPRAIKEGEAVGVEPALLAKARKILADEEAKAAARSRLADAIRSRDPGALRDAIQGGEGAGLSEGDLAEARGLLAELDAKSDARGKLEQAVRSKDKKALQVAIRVGEAAGLEDQELEEARGALRDEDEKDRARAALAQAVVSKDVGQLKDAIQRGEDAGLPDEDLEAAKKALAAEDQKAAARRRLEEAALIRDIEALEVALDDAGRAGLGADETEAASRILDEERRKAKARSDLRRAMTSGSQDLLEAAIKEGKEAGLKPKELDDASAMLKALDKKSAARKALKEAAVARDVGRLRAALDGAKAAGLDESELQEALRVLAEEEKKAAAKQKLQAACKSRKLDELRSAIKQGESVGLRAKDLEAAKKALAEEQRKADARASLKKAIASKDEKALRSAIQAGERAGLTKKELDEARAALADCSKREELRKHLRDAVTSGSPDRLRAAIADAEAAGFADAAEPDLEAARAALAEEEGKAAARKQLQQAVQSRDIGDLRAAITNGEQKGLTEAELEHARRMLQEEEDRQRARSDLQKAAASGDAGKLRRAISDAERAQLPPEELEEASAALQQTERKDAARKELKDAVDSKQLDRLRAAMEEGREAGLGADDMGDAGKALALEEHKAKARRGLDEAARKHDVGELRAAIAEGEKAGLSKAELASVREALTAEERRQKARDAVAAAESSGDIDGLRAALKAGEQAGLCTGDLSAARRLLGEEQRKASAREALEDAVEDRDLARLREAISEGEAMGLSSRDLGAARKALEQEERKDDVRTRLQEAMRDSDLKGLKGAVRDGEKAGLPTSELQPAKKILDNLESKAQARAKLKEAMANPSCAGLREAIDDARKVGLDANELQRAQSLLRGEERKEKVRKALNDAISSGNAARIRSAIGRGESAGLDEKDLADARHALKEEEVRDSARVALRDAISSGDIDALQEAISHGISMGLSDKELEPARFRLTSEKRKADARAGLKKAMDTEPRDTAALRSALEEAKHAGLSETELSAGRSALREEERRSRAIRDLARAMAIKDVEQLRQALQDGEAAGLDDEALGKAREVLEEQEDKDATKRRLHDATCCGELEVLRAAIEDAEEAGYSDQDLQDARRALEEAEQKTQVLQTLRLAAPRSDETLDLTRAGGLGAASDLTQKAKSAGLSSSLSSSMPAPTTDTRVHEKAEFVWTTNTPVGDDVPDKDIIVLLRDRLRKVHTSAADALAQCTRDPVLQASVSGSSTIDHGGAPAAPVGAEAVKAFAGQLQVDLSSQAAKKLLCSASAQTDGSDGQDSVSPDDFLSLFGPSAGASRRGSGGGSAGDAGKPSGGSGSPTASAARRSKQSHDARRRELQQQKAPSETMRKLVLKQRVTQLNQREGQLITQLREALFERRSSMKKMFESVDLNADGILTLEEFLHALEGAGVAAGHEIDRARACVTDEDAARILSFFDRDGQGVLRYNEFMRLLQGTIEVPDDRAPRWEPQFARRINELGGGPPSPAARSRQQQRDSPTAGLSRSGLLRHHVGVGSGNEMEDMRSIQDAFRQWDVNGDGFITEREMMTVLRHLDQRFSAQDVHAMFKAADANRDGX
>ScrTroCCMP3099059047_none_TGME49_315780
XHPPLVAFIVIFVLFGSFGMHGLLTGVISEGIIDKNQARIEDQQVDKQTKRKLVEQCSGDLFDELDARKRGMLSYQDFVKSRVLHFQSVDIKELFRVLDSDNSGQIERDEFVRCILQLCDKVQTVDILELRSLASKCALKIDLCSVKMDEVAGALEQKYQHDKAAERTYSRAKFRTPLHRLQEVAHDHLCRDRFHLQTNSEKLAAASCSKERLASLELAGDSHTGAEPDDKSTGSDMGRSGEQDLPGAKGWQNVLQQAAYHLEELSNIQTKLAEASLRSERAALTELAALGRRLTNLVSKNSEALGRCLCYNSVAGHVPASGVCSLPSHASSSSTCSSNVSVSASPPPAPTPIAVWPSSSFSSSPRLSLPVLPPPPLSCSPCLSPPHSLLP
>ScrTroCCMP3099072000_none_TGME49_315780
ARAGDLANEWPPGDAADVVAPLGTPEPSSPCPTVEATSTAVPVSPTEVASPEGSWSDGLETSLPPTDDEGDGDADAGANVESDALLAAALADSHLAAARADEATGGQAAVAPFFDDAEADALIAGAMADDLSVADLAVAGVDGFKEPAPAPAVAAPTAPDPGVAALMAELADRATKAAREDVQQQLFEAVDEDGDGELSSRELRCFAELMGFDGGDEDWSEEFAALLDTHGDTNRATFSLRQFRAMLDDESDDGFYCKTQELEQALTKLPPRKPSSVQSPPPPSQEPTPAARRPGLGMADCASQTPLGGEESGNERPDEDAKGTECANDSDSDCSPAGSMGAQEQIELLESVWEPPSGEESEDELDGPMAAFLAAAAASEAVAAHGTVGHRHVNGSSAASSSRVGREGGASASSAAKASTLEYPIFPGSSAPSSDRTTDTARKRRQLEGGQAAASSSTADAEVAAASRVRGEPIAFVTGERLNRLREELKQLGTREAMKNRHSVPDCAKRVAKKYLPAAGAPAVFSLMAAVFRELETSSKLRLVIVYVFHEMLVNQVAREERSALARDGASHFLESVKDSITQVPASKKEPFMKLLGTWGRSRLFSEGYLRRLRNEWAQQPPPGQQRQGQPAPRPVVVSSSMPMAALPRTHDGRRTALRQPRPGASQRLVDPAPTSPALPSX
>ScrTroCCMP3099072869_none_TGME49_315780
QALTHPVAAPAASRPPWVRRPAAAAMGNHVFLGHAVNYCQDGAAMLGCHESVKFEHTAKAVMNLHNIESWNAKSLVKESLRRQSELANKSPLRYINVQEGLAFIQKALSKDWFRGQGMQIFTCNPGVHITREQFVDVCWEMMNKVKDDRQRAIQCNAKDKEELYEIFDSMDFDRSGVLSTGEWAGGCSVFFKGSTEECVKAVFNILDQDKSETLTMNELKEYLKPFLKAMMPENASALQPMLLKRATENIFKEMDKDHSNTIKADEMLQWTQSGHNIIDSLAELIDREVYTLWMQNNKENARRNFNSMGGNNMQYGNQQGPNQNGSPMNGASPMNGASPMNGGWGNSPMNGQYGQQGQYGGGPQGGMYDQQGQYGGGPQGGMYPNNGYPQGGGGGWGGGGMQQGGGGWGGSPGGMQQGGAWGSGQGPPQQQQQQQQQGGWGSPGGSQAQQSWGQTPPGSQANLGSGYSGCGGCGQQQQGWGAQGGGQGGYSAQGGGSQYGGGGGYDPYGGNGSPGRGSHEHFQSTASHWSNVPPPPPPPQRGAPRQDTSSSSYVGGGGGSYSYSAPSMQTAEQGGLGSSAPYQSSAPYGGGGGGYGGGGGYGAYPAYXMRRGAITRXGATEMX
>ScrTroCCMP3099083569_none_TGME49_315780
XDYEEDDDYDDSYADEDDEAYEEDEAYEDEAYEDEDQDKDSDAASEDKEDSFESRSLTAAEDTGSPSGGSPSGGPSPKSAAGPDDESQDGRDDEGDAHEDGLVGVGEVGCRNDEVEAADGVGATSDPTPGGGVDLADTPEEEIQDLVRELQQGFFDDELVCLRVRVGKWSDASRVRLSGLLAQLPHGAQAIEGMRLPAPPPALAPGTGSIASSEDGGEESPVHRQQLDDREPATAKEGDHNEEEPEEKAPEESKDAAEGGEEHILDDDRCDDLEEEERPKHEDEAEDEREQALQRVAAQSEKGEEEPETYYEEETYEDDDEHADLEEQARQEVVTQSDKDEEKPEKGQEEETYEEDDEHAELEEQARQEVAAQSEKDREKPEQDHDEETYEDDDEHAELGDHETQTQDDQHVEEKLEEELGEKAPEGSSVGADRVEDVTEIDDEQCRLVGEEDAGERLADVANESETAEGDLAGKNEAGETEELMTQGEQQTEVVPQASEEVETVAREDKSLVLVMDEGSNKSLGLLNERSDEQHEPSTGQEEIGEDIKTKRQEAVAVEDGTVSETLGENGDDDEDDDDDEDGDDDEGAEQANGRKGRRAKKTGLSRRVARPKRLADISSSESLGGSSEATDTAKESEDQEGDEDEEDEEDEEDEEDEEDEEDEEDDEGSDYRRLDSVIEEEDEGEDKEAEEERRREEEQREAQELDCMRQEEDRQRLAAHQEELWGRLTAGYSREHLDDQLWHLEGREEVEVINERMRKRARATAAKKANAQIDHFLKLMKEKGGGNLTLAWRRYFDSDGDGELSFAEFCAALKDLGYSTGEDLLKLWQDLTVRGNSPNVDCITLEALDPAGAAVLETFGRWCKEEHGGPFELFRKLDEDGSDSLTADEFAEGLTEFGFFKQDNLPPEITDEESVTSYLFPLLDQNGFGCVTADQLLFLEENKDKRKLIQQELKRAREEGTGDRDLCPLSNDAQEWLHKMYMKNTNLGGRHWTTVKSTVAVGHPCEILPPPPSQPLAGSPANAARRLQGNSGLQRSSSEPQCFGGSSGSRGKRQQQRPADDPGEFSPEALAAALAKDFGQPASSSSASAAAAPPAAGSRIGAASASAAAAAWAARRKKLKELPPLQVTSPHVLEHYKAWGLGGGRITYHKDPAPEAGTAGXTSAAAAVPRLRRLPGGDAPAKGTTPFDLRRKCYRQSFVPKVLPALDTWSSAPSLLPSAGAPSGSVGSASAVGGRSAGAALLRAARKKQAGALR
>ScrTroCCMP3099102075_none_TGME49_315780
GEAFGLPEAELAVARRALDEEERRAAARDSLAAAVASKDPDLLREAVRQGEAAGLDASELEEARRLLGEAERKSVARDALQDAVAARDLARLPRAIKEGEAVGVEPALLAKARKILADEEAKAAARSRLADAIRSRDPGALRDAIQGGEGAGLSEGDLAEARGLLAELDAKSDARGKLEQAVRSKDKKALQVAIRVGEAAGLEDQELEEARGALRDEDEKDRARAALAQAVVSKDVGQLKDAIQRGEDAGLPDEDLEAAKKALAAEDQKAAARRRLEEAALIRDIEALEVALDDAGRAGLGADETEAASRILDEERRKAKARSDLRRAMTSGSQDLLEAAIKEGKEAGLKPKELDDASAMLKALDKKSAARKALKEAAVARDVGRLRAALDGAKAAGLDESELQEALRVLAEEEKKAAAKQKLQAACKSRKLDELRSAIKQGESVGLRAKDLEAAKKALAEEQRKADARASLKKAIASKDEKALRSAIQAGERAGLTKKELDEARAALADCSKREELRKHLRDAVTSGSPDRLRAAIADAEAAGFADAAEPDLEAARAALAEEEGKAAARKQLQQAVQSRDIGDLRAAITNGEQKGLTEAELEHARRMLQEEEDRQRARSDLQKAAASGDAGKLRRAISDAERAQLPPEELEEASAALQQTERKDAARKELKDAVDSKQLDRLRAAMEEGREAGLGADDMGDAGKALALEEHKAKARRGLDEAARKHDVGELRAAIAEGEKAGLSKAELASVREALTAEERRQKARDAVAAAESSGDIDGLRAALKAGEQAGLCTGDLSAARRLLGEEQRKASAREALEDAVEDRDLARLREAISEGEAMGLSSRDLGAARKALEQEERKDDVRTRLQEAMRDSDLKGLKGAVRDGEKAGLPTSELQPAKKILDNLESKAQARAKLKEAMANPSCAGLREAIDDARKVGLDANELQRAQSLLRGEERKEKVRKALNDAISSGNAARIRSAIGRGESAGLDEKDLADARHALKEEEVRDSARVALRDAISSGDIDALQEAISHGISMGLSDKELEPARFRLTSEKRKADARAGLKKAMDTEPRDTAALRSALEEAKHAGLSETELSAGRSALREEERRSRAIRDLARAMAIKDVEQLRQALQDGEAAGLDDEALGKAREVLEEQEDKDATKRRLHDATCCGELEVLRAAIEDAEEAGYSDQDLQDARRALEEAEQKTQVLQTLRLAAPRSDETLDLTRAGGLGAASDLTQKAKSAGLSSSLSSSMPAPTTDTRVHEKAEFVWTTNTPVGDDVPDKDIIVLLRDRLRKVHTSAADALAQCTRDPVLQASVSGSSTIDHGGAPAAPVGAEAVKAFAGQLQVDLSSQAAKKLLCSASAQTDGSDGQDSVSPDDFLSLFGPSAGASRRGSGGGSAGDAGKPSGGSGSPTASAARRSKQSHDARRRELQQQKAPSETMRKLVLKQRVTQLNQREGQLITQLREALFERRSSMKKMFESVDLNADGILTLEEFLHALEGAGVAAGHEIDRARACVTDEDAARILSFFDRDGQGVLRYNEFMRLLQGTIEVPDDRAPRWEPQFARRINELGGGPPSPAARSRQQQRDSPTAGLSRSGLLRHHVGVGSGNEMEDMRSIQDAFRQWDVNGDGFITEREMMTVLRHLDQRFSAQDVHAMFKAADANRDGAVDYQEX
>ScrTroCCMP3099103119_none_TGME49_315780
EGKAAARKQLQQAVQSRDIGDLRAAITNGEQKGLTEAELEHARRMLQEEEDRQRARSDLQKAAASGDAGKLRRAISDAERAQLPPEELEEASAALQQTERKDAARKELKDAVDSKQLDRLRAAMEEGREAGLGADDMGDAGKALALEEHKAKARRGLDEAARKHDVGELRAAIAEGEKAGLSKAELASVREALTAEERRQKARDAVAAAESSGDIDGLRAALKAGEQAGLCTGDLSAARRLLGEEQRKASAREALEDAVEDRDLARLREAISEGEAMGLSSRDLGAARKALEQEERKDDVRTRLQEAMRDSDLKGLKGAVRDGEKAGLPTSELQPAKKILDNLESKAQARAKLKEAMANPSCAGLREAIDDARKVGLDANELQRAQSLLRGEERKEKVRKALNDAISSGNAARIRSAIGRGESAGLDEKDLADARHALKEEEVRDSARVALRDAISSGDIDALQEAISHGISMGLSDKELEPARFRLTRAADTAALRSALEEAKHAGLSETELSAGRSALREEERRSRAIRDLARAMAIKDVEQLRQALQDGEAAGLDDEALGKAREVLEEQEDKDATKRRLHDATCCGELEVLRAAIEDAEEAGYSDQDLQDARRALEEAEQKTQVLQTLRLAAPRSDETLDLTRAGGLGAASDLTQKAKSAGLSSSLSSSMPAPTTDTRVHEKAEFVWTTNTPVGDDVPDKDIIVLLRDRLRKVHTSAADALAQCTRDPVLQASVSGSSTIDHGGAPAAPVGAEAVKAFAGQLQVDLSSQAAKKLLCSALRQDSVSPDDFLSLFGPSAGASRRGSGGGSAGDAGKPSGGSGSPTASAARRSKQSHDARRRELQQQKAPSETMRKLVLKQRVTQLNQREGQLITQLREALFERRSSMKKMFESVDLNADGILTLEEFLHALEGAGVAAGHEIDRARACVTDEDAARILSFFDRDGQGVLRYNEFMRLLQGTIEVPDDRAPRWEPQFARRINELGGGPPSPAARSRQQQRDSPTAGX
>ScrTroCCMP3099103908_none_TGME49_315780
VAAPSAVSPSSSSLALTAAIASAAVVLRRRATGRRSRSLGESADTLCDSVAAEAAVHPPQRRRSGILRRTGEEVSLGSVMKVRQPGVRPASAFSFSSSQTRFMGSGSPSTTSSSSTARGSRAALVVHGAAPAPVATDAGSGPRHGKCRTIAADGSLEGSSSVKGRQFRRLQQLPLRRPVSXAVGSSPMASALASPLSTSATSATSGVARRPSSAMVAGEGGARGRQRPPALFEVILQRPLTSGRAPGGLGGWHSAPPSSTHAGSMSPTSPASACSTPGGRSLARSTTGSADDSFGWSALGSSAAAAGVTAGGYAAVAVAGLFGSSASARFRGHHGLRHRAHRSTVLFDVPGGLGPPPTPAASSGDRGCPAVAEDGPTMPAKPVPNLFRRSVQRDSTHQPPPEQSPPEHSPAMPQKSSSRPPSSQEPLAEQPSSPAAAAEQAQPVAAMVEDTAVAAEPPPAPVPARVSALDSASGPWAEAQRRWHAHQRWAREAFRSLGADTSCGRGLTPQDLDTAACAAKLAECLVEGTAVDWTVAPLVTLLIKKAAVEDNHMLSYEEFEAFTWELRQMEKNVEVKADFVYKMFSGNKIGNLSRNEFMQLFKEPSGSSKGYLDNMMEQLDQDSEGGKNVAMVVAGEVEPQSSGKEGEDRNGEEEEKEEEEQEEDEGSMIADAPAWGAWAAPSEASSDTSSCSSREVSPHSPPRRSGLLRASQDLPPVGPEHHQSLQEAPAAWRELVRKKGLIHRDWATSRFASLDTDGDGFLTRSNLSGAAFARVLLECLGDRLPDAEDVDVLIDAAMRGADVEGDGHLGREDFEAFTWRLKRMVADTDFEVVQALGAAKGGAWRDLAARARVPHCEWAATAFVALDTDNDGLLARADLRKPGFEYLLRQCPGGRLADIAAVRPCEGLAFRRADAKGAGRLAKADFEEFTWQLARMGADVATEGARLSELVTQQKDDEAGG
>ScrTroCCMP3099105329_none_TGME49_315780
LNGKFLKLVAGGARFEGSSRWERENGASAMAPRTTGLCELMSSSRAGWEDEFSSLATASSAENSPHRQKFSRSSPAATASDAPPVPMPPPPRPGASAGGGPGRPARHAPRRPVTAGRRGGGGGGGGGVVAASGGGPLAGDPPPCHLGGAVAALVRARRSSGTGPGKGGAAAETSGAGPRKEDLSIVRLVSTPWGKLPRSAAQVLRNELKQGRPMRVEALPEPCELQPVPEHKQSLPETPAIADGVLAVNSTLVVSSSSSSQPDAVSTSVAGAAEGSGSSDGDAEASGQFGDGTRRVWKRGATPAKQEAIPRRQTAPCNATELSETDMEKDETSSEPQEESKAGGPHDKKMKSIKARLRKAYTETVTNNTSLVNEHDINAALAMRPRKKKATSLKSGIEPGGEEEEKDRGQDEDDGEEEAGPLRRQRFEEEQHQQQQPAGLQPQHQQRGQQRQQKRPSTAQHGGALRLAEPQGVAPSSARAGKGQRSGFAGIVSAAAATEKTSSTKAAGSGGATSSSPEPAWKVVKFANTKGPPLPPWSLRANAGAGGCNAPGGCGAGADARERGSSCTSSLHGDSSASGGETDEPREPGGERLGSARKSFLRGFVLGKQAQTHPHLALENGASEGVRHRGSITRKPEERDPHSCPMPFEVIDWSSQRDDSRHAATNLAHGPAGSMWETGGPPEQWLIIDFRRQVEVCSMQLRCTGLQMDPKDILLYRCGAEDPPDAFASNSRPHLQSNAGSSEHASGAPDGPWIIVRRFLVQAGPQSRGDRSVHNVPVDASCRARYWRLVIKDSWGGNRRVRILAPLVFYGEWDSKPKTALQSVVEQEMHKQPSLTTMFSEVVNLSKEEREMRMIARKHRIPLDLAEKVREEFRRFDTEQTGSLGYQQFVSIVRLVAGSKQTSPSPMRTLDKIPETRIRHLWQNVDCDGSGRIELEEFLVWFHRTFQVNMHEAESSKHSERKADTVTEQYYASLGSQRLRYMTQRAQAAQQGTVV
>ScrTroCCMP3099107373_none_TGME49_315780
XQFGAAAEVAGARARGAVTMAIRARAAQRLAASAATRRLLHLWGGDSEEDDEESSRGSIDGGGGGGGGDFDGIGGTATVATGGAGGTGGGLDDDDYGDELVIGHRGVGGLGQASAVDQRRLHRRRGSAGSPAAVAAAEGHSPFFLDDDGAAAGATGGAGCLGRLSPMPPGFGGGCGGGGAAEVPARRTIRVAENTTLGRMVQSDPSRAAKYNLLAVPAWQQNKPWPPPPVPVRRRVPGGLPYLKRRHELKFAEAELQKKRHTIRDLQMTAAIKIKAKARKSTTERCERLSSLHTSNKEPTVSVDLEAAQRLITQEDFDFCEEIYTRYSMGSGGRLDARGLQLAMKAAGIGEPADYEQQQKVKAVQEEVISHFRGLPGDSDEPPQVGNPLTNAKGLWELREFVMLVAGVQELERQDRTFNHRALADQLGLQMEEVSQMARIFREHDEDGSNSVSLVELQRLLAKCDLRPSIEELKVVLGASHHDQEYKFEDFVSCIATLSHFMKPDLPAAIRKHDAKRAS
>ScrTroCCMP3099118526_none_TGME49_315780
XSQPCLKKQGRPTVVRPLAAGGGDGAIGGQQSAETPETVKAVHVTAPMTGVAHLLQPGEEDWQDILERLCERFETYGPERVVKILRDCNGHAGQAASTLRDLAGTEMRPVDPDDAEHVRTLLCSPLMFSHACKEHFRRYDVNGDGALEWSEIVGLVNALYENFGLQPPREGGLKAFFEATDTNGDGVLSEKEFKHFFECFLRYAFFDVVNHEQKAKEPQGSPAHAKSHHQEGQQTGRSQHRAPKEPSASPPRRSERSARSAAGSPSAAGGGGGGRVGEESLSASPQPAASRHESRRHHHGGQAELGAGVFRCYAPQGMAYRQSPDLNSPSDTVGVQKGEVVQALEHWIRTPQGWLPVAISTGERFFEPSSAVPKASRSSAAVAAAASPDQHQSSRSSKRVSRSTGVVERSEGYASVGGEGRRDREKAPPAAPVAPVAGAGGGGSGSGGLRPGEEEWQGVFERLSLRFPTATSSDVAQALRDYGGHAGQAAQRLRAL
>ScrTroCCMP3099182792_none_TGME49_315780
QALTHPVAAPAASRPPWVRRPAAAAMGNHVFLGHAVNYCQDGAAMLGCHESVKFEHTAKAVMNLHNIESWNAKSLVKESLRRQSELANKSPLRYINVQEGLAFIQKALSKDWFRGQGMQIFTCNPGVHITREQFVDVCWEMMNKVKDDRQRAIQCNAKDKEELYEIFDSMDFDRSGVLSTGEWAGGCSVFFKGSTEECVKAVFNILDQDKSETLTMNELKEYLKPFLKAMMPENASALQPMLLKRATENIFKEMDKDHSNTIKADEMLQWTQSGHNIIDSLAELIDREVYTLWMQNNKENARRNFNSMGGNNMQYGNQQGPNQNGSPMNGASPMNGASPMNGGWGNSPMNGQYGQQGQYGGGPQGGMYDQQGQYGGGPQGGMYPNNGYPQGGGGGWGGGGMQQGGGGWGGSPGGMQQGGAWGSGQGPPQQQQQQQQQGGWGSPGGSQAQQSWGQTPPGSQANLGSGYSGCGGCGQQQQGWGAQGGGQGGYSAQGGGSQYGGGGGYDPTASHWSNVPPPPPPPQRGAPRQDTSSSSYVGGGGGSYSYSAPSMQTAEQGGLGSSAPYQSSAPYGGGGGGYGGGGGYGAYPAY
>ScrTroCCMP3099187543_none_TGME49_315780
XSRNPKSIEAIPRIDILTKLKSTIAERRLRPSGCFQDFDRLRKGTCTASQLKAAFTMLGITVDAESFASVFELYRTEDGKFRYPQFCAEVSEPPGEPSRPPSAGMQSLRYKAPIEAEGRAKLEELRDQLRAKIRLRRTEIRSTFNDACQRCGIVAAGHVTSSQFARIADMLGFQLGDEQVELLCQAYCDSDDGTSFNYLKFCDDVDPRDGAQPAALAAPPSLGGASSKGSARSTRPASAASAAAQRQAASFRAGAAAAAAMAAEKASSTAASVVPAGAESSRRRTSMPVAAWCRGALPLAGCGRALRRAGGGLLGEGGSX
>ScrTroCCMP3099203596_none_TGME49_315780
XRKQLQQAVQSRDIGDLRAAITNGEQKGLTEAELEHARRMLQEEEDRQRARSDLQKAAASGDAGKLRRAISDAERAQLPPEELEEASAALQQTERKDAARKELKDAVDSKQLDRLRAAMEEGREAGLGADDMGDAGKALALEEHKAKARRGLDEAARKHDVGELRAAIAEGEKAGLSKAELASVREALTAEERRQKARDAVAAAESSGDIDGLRAALKAGEQAGLCTGDLSAARRLLGVALEDAVEDRDLARLREAISEGEAMGLSSRDLGAARKALEQEERKDDVRTRLQEAMRDSDLKGLKGAVRDGEKAGLPTSELQPAKKILDNLESKAQARAKLKEAMANPSCAGLREAIDVKVGLDANELQRAQSLLRGEERKEKVRKALNDAISSGNAARIRSAIGRGESAGLDEKDLADARHALKEEEVRDSARVALRDAISSGDIDALQEAISHGISMGLSDKELEPARFRLTSEKRKADARAGLKKAMDTEPRDTAALRSALEEAKHAGLSETELSAGRSALREEERRSRAIRDLARAMAIKDVEQLRQALQDGEAAGLDDEALGKAREVLEEQEDKDATKRRLHDATCCGELEVLRAAIEDAEEAGYSDQDLQDARRALEEAEQKTQVLQTLRLAAPRSDETLDLTRAGGLGAASDLTQKAKSAGLSSSLSSSMPAPTTDTRVHEKAEFVWTTNTPVGDDVPDKDIIVLLRDRLRKVHTSAADALAQCTRDPVLQASVSGSSTIDHGGAPAAPVGAEAVKAFAGQLQVDLSSQAAKKLLCSASAQTDGSDGQDSVSPDDFLSLFGPSAGASRRGSGGGSAGDAGKPSGGSGSPTASAARRSKQSHDARRRELQQQKAPSETMRKLVLKQRVTQLNQREGQLITQLREALFERRSSMKKMFESVDLNADGILTLEEFLHALEGAGVAAGHEIDRARACVTDEDAARILSFFDRDGQGVLRYNEFMRLLQGTIEVPDDRAPRWEPQFARRINELGGGPPSPAARSRQQQRDSPTAGLSRS
>ScrTroCCMP3099203728_none_TGME49_315780
XENGASAMAPRTTGLCELMSSSRAGWEDEFSSLATASSAENSPHRQKFSRSSPAATASDAPPVPMPPPPRPGASAGGGPGRPARHAPRRPVTAGRRGGGGGGVVAASGGGPLAGDPPPCHLGGAVAALVRARRSSGTGPGKGGAAAETSGAGPRKEDLSIVRLVSTPWGKLPRSAAQVLRNELKQGRPMRVEALPEPCELQPVPEHKQSLPETPAIADGVLAVNSTLVVSSSSSSQPDAVSTSVAGAAEGSGSSDGDAEASGQFGDGTRRVWKRGATPAKQEAIPRRQTAPCNATELSETDMEKDETSSEPQEESKAGGPHDKKMKSIKARLRKAYTETVTNNTSLVNEHDINAALAMRPRKKKATSLKSGIEPGGEEEEKDRGQDEDDGEEEAGPLRRQRFEEEQHQQQQPAGLQPQHQQRGQQRQQKRPSTAQHGGALRLAEPQGVAPSSARAGKGQRSGFAGIVSAAAATEKTSSTKAAGSGGATSSSPEPAWKVVKFANTKGPPLPPWSLRANAGAGGCNAPGGCGAGADARERGSSCTSSLHGDSSASGGETDEPREPGGERLGSARKSFLRGFVLGKQAQTHPHLALENGASEGVRHRGSITRKPEERDPHSCPMPFEVIDWSSQRDDSRHAATNLAHGPAGSMWETGGPPEQWLIIDFRRQVEVCSMQLRCTGLQMDPKDILLYRCGAEDPPDAFASNSRPHLQSNAGSSEHASGAPDGPWIIVRRFLVQAGPQSRGDRSVHNVPVDASCRARYWRLVIKDSWGGNRRVRILAPLVFYGEWDSKPKTALQSVVEQEMHKQPSLTTMFSEVVNLSKEEREMRMIARKHRIPLDLAEKVREEFRRFDTEQTGSLGYQQFVSIVRLVAGSKQTSPSPMRTLDKIPETRIRHLWQNVDCDGSGRIELEEFLVWFHRTFQVNMHEAESSKHSERKADTVTEQYYASLGSQRLRYMTQRAQAAQQGTVVEPQQGGPLLPAAPPTQLDRRGACIEGARPRIKGVALPASAEISYTVPXPIVQCPQGXVQLGTRLRKTSLCPSLPFARLRSTADAASCMPX
>ScrTroCCMP3099203845_none_TGME49_315780
XENGASAMAPRTTGLCELMSSSRAGWEDEFSSLATASSAENSPHRQKFSRSSPAATASDAPPVPMPPPPRPGASAGGGPGRPARHAPRRPVTAGRRGGGGGGGGGVVAASGGGPLAGDPPPCHLGGAVAALVRARRSSGTGPGKGGAAAETSGAGPRKEDLSIVRLVSTPWGKLPRSAAQVLRNELKQGRPMRVEALPEPCELQPVPEHKQSLPETPAIADGVLAVNSTLVVSSSSSSQPDAVSTSVAGAAEGSGSSDGDAEASGQFGDGTRRVWKRGATPAKQEAIPRRQTAPCNATELSETDMEKDETSSEPQEESKAGGPHDKKMKSIKARLRKAYTETVTNNTSLVNEHDINAALAMRPRKKKATSLKSGIEPGGEEEEKDRGQDEDDGEEEAGPLRRQRFEEEQHQQQQPAGLQPQHQQRGQQRQQKRPSTAQHGGALRLAEPQGVAPSSARAGKGQRSGFAGIVSAAAATEKTSSTKAAGSGGATSSSPEPAWKVVKFANTKGPPLPPWSLRANAGAGGCNAPGGCGAGADARERGSSCTSSLHGDSSASGGETDEPREPGGERLGSARKSFLRGFVLGKQAQTHPHLALENGASEGVRHRGSITRKPEERDPHSCPMPFEVIDWSSQRDDSRHAATNLAHGPAGSMWETGGPPEQWLIIDFRRQVEVCSMQLRCTGLQMDPKDILLYRCGAEDPPDAFASNSRPHLQSNAGSSEHASGAPDGPWIIVRRFLVQAGPQSRGDRSVHNVPVDASCRARYWRLVIKDSWGGNRRVRILAPLVFYGEWDSKPKTALQSVVEQEMHKQPSLTTMFSEVVNLSKEEREMRMIARKHRIPLDLAEKVREEFRRFDTEQTGSLGYQQFVSIVRLVAGSKQTSPSPMRTLDKIPETRIRHLWQNVDCDGSGRIELEEFLVWFHRTFQVNMHEAESSKHSERKADTVTEQYYASLGSQRLRYMTQRAQAAQQGTVVEPQQGGPLLPAAPPTQLDRRGACIEGARPRIKGVALPASAEISYTVPLSYQGISITMPIVQCPQGXVQLGTRLRKTSLCPSLPFARLRSTADAASCMPX
>ScrTroCCMP3099203898_none_TGME49_315780
RMKFSAPPVDRPFATPRILTGSTSPRHGGPYLRAAAPVPAPLGGAAPVGGGAGTPVAGGLAFSTPRAPGRLSSSGSPSLASLGSGSLSPLGLGLNTSVSSSNMPALSSPVQSSRTQVTCTSPRAALSHAGRGSVALMMTGVGPVDGSGLGAPQPLSVQSATHAGGSMVLSNQTVLPTASAGASPVVSHRSVMQPGSSGTSSPVVSKDSAAPARSSGSPRVAPVARSPSLTLSRSFSQQTVGASPAASPAVSHRSVMQPSPSGTSSSGVSKDSAXAPTHSSGSPKIAGAVCSPTLTHSHSQPCMNTSGGPSGSLQVMGRRVSTPCIVSTRGPQACSEEDEEIRKIFAVIDTDQNGVVSRLEFVNAILGDAAVAAYMLPGIDGGSLMDDEYNYDVADEAFDAVANGRQWVTFRDFQGYVKKRNAEARMEKVSGTSKERMIFDLIDADGNGCISKLEFVRAVLQNPAAEQFLVPGGGSSQLMSNELSFDKVNAIFDAISCGRKRIDFHAFQRYFRQTSAGQVSPSSASSRQAKRIFIVAPGFGRETHPKQAQMLEQAGFQMHWCTSVPSPDSPNFPVGQYSRQIGAELDQFQPDLVACASVGGAYVADLLHSGLWRGPTLFINAHPSFRRLPQGVPVVLAHGSNDELFGTTRACLEELVATGTPNMCFLYQTANSGKLSSGHFSRVGDRHVMESLLQHDCLPRLVDAALNPDGPELHMQRTWRERLSETRSEAESWLGSTTISLRRRWSSQGGFVQNYLAEVPQGSEEFQRVVDVFKAAPREPPAYILAPQELWDARRVLRVQRIENSLQEECSARPYCASIQHSLAKQGVSFEPGTHTVWAFHGAEASAVESIISNPVAGFQPLASGTRGASLWGSGTYFARDAKYVADGGFCGEPSPADGSRRMLMCLLSVGIPCLGDPQHKGVLPFRQKPHRYNSSVDSLANPEIYVIQHPGAALPAYMITFA
>ScrTroCCMP3099204008_none_TGME49_315780
RMKFSAPPVDRPFATPRILTGSTSPRHGGPYLRAAAPVPAPLGGAAPVGGGAGTPVAGGLAFSTPRAPGRLSSSGSPSLASLGSGSLSPLGLGLNTSVSSSNMPALSSPVQSSRTQVTCTSPRAALSHAGRGSVALMMTGVGPVDGSGLGAPQPLSVQSATHAGGSMVLSNQTVLPTASAGASPVVSHRSVMQPGSSGTSSPVVSKDSAAPARSSGSPRVAPVARSPSLTLSRSFSQQTVGASPAASPAVSHRSVMQPSPSGTSSSGVSKDSAXAPTHSSGSPKIAGAVCSPTLTHSHSQPCMNTSGGPSGSLQVMGRRVSTPCIVSTRGPQACSEEDEEIRKIFAVIDTDQNGVVSRLEFVNAILGDAAVAAYMLPGIDGGSLMDDEYNYDVADEAFDAVANGRQWVTFRDFQGYVKKRNAEARMEKVSGTSKERMIFDLIDADGNGCISKLEFVRAVLQNPAAEQFLVPGGGSSQLMSNELSFDKVNAIFDAISCGRKRIDFHAFQRYFRQTSAGQVSPSSASSRQAKRIFIVAPGFGRETHPKQAQMLEQAGFQMHWCTSVPSPDSPNFPVGQYSRQIGAELDQFQPDLVACASVGGAYVADLLHSGLWRGPTLFINAHPSFRRLPQGVPVVLAHGSNDELFGTTRACLEELVATGTPNMCFLYQTANSGKLSSGHFSRVGDRHVMESLLQHDCLPRLVDAALNPDGPELHMQRTWRERLSETRSEAESWLGSTTISLRRRWSSQGGFVQNYLAEVPQGSEEFQRVVDVFKAAPREPPAYILAPQELWDARRVLRVQRIENSLQEECSARPYCASIQHSLAKQGVSFEPGTHTVWAFHGAEASAVESIISNPVALASGTRGASLWGSGTYFARDAKYVADGGFCGEPSPADGSRRMLMCLLSVGIPCLGDPQHKGVLPFRQKPHRYNSSVDSLANPEIYVIQHPGAALPAYMITFA
>ScrTroCCMP3099204035_none_TGME49_315780
RMKFSAPPVDRPFATPRILTGSTSPRHGGPYLRAAAPVPAPLGGAAPVGGGAGTPVAGGLAFSTPRAPGRLSSSGSPSLASLGSGSLSPLGLGLNTSVSSSNMPALSSPVQSSRTQVTCTSPRAALSHAGRGSVALMMTGVGPVDGSGLGAPQPLSVQSATHAGGSMVLSNQTVLPTASAGASPVVSHRSVMQPGSSGTSSPVVSKDSAAPARSSGSPRVAPVARSPSLTLSRSFSQQTVGASPAASPAVSHRSVMQPSPSGTSSSGVSKDSACRTHALLGVAEDRWCGLQPYLDALALAALYEHQWRPIGIVAGDGSESVHALIVSTRGPQACSEEDEEIRKIFAVIDTDQNGVVSRLEFVNAILGDAAVAAYMLPGIDGGSLMDDEYNYDVADEAFDAVANGRQWVTFRDFQGYVKKRNAEARMEKVSGTSKERMIFDLIDADGNGCISKLEFVRAVLQNPAAEQFLVPGGGSSQLMSNELSFDKVNAIFDAISCGRKRIDFHAFQRYFRQTSAGQVSPSSASSRQAKRIFIVAPGFGRETHPKQAQMLEQAGFQMHWCTSVPSPDSPNFPVGQYSRQIGAELDQFQPDLVACASVGGAYVADLLHSGLWRGPTLFINAHPSFRRLPQGVPVVLAHGSNDELFGTTRACLEELVATGTPNMCFLYQTANSGKLSSGHFSRVGDRHVMESLLQHDCLPRLVDAALNPDGPELHMQRTWRERLSETRSEAESWLGSTTISLRRRWSSQGGFVQNYLAEVPQGSEEFQRVVDVFKAAPREPPAYILAPQELWDARRVLRVQRIENSLQEECSARPYCASIQHSLAKQGVSFEPGTHTVWAFHGAEASAVESIISNPVAGFQPLASGTRGASLWGSGTYFARDAKYVADGGFCGEPSPADGSRRMLMCLLSVGIPCLGDPQHKGVLPFRQKPHRYNSSVDSLANPEIYVIQHPGAALPAYMITFA
>ScrTroCCMP3099233097_none_TGME49_315780
XQRSFARLQRVAATAPSEGSRARKHQRRSKPSTSPAPMTGVAHLLQPGEEDWQDILERLCERFETYGPERVVKILRDCNGHAGQAASTLRDLAGTEMRPVDPDDAEHVRTLLCSPLMFSHACKEHFRRYDVNGDGALEWSEIVGLVNALYENFGLQPPREGGLKAFFEATDTNGDGVLSEKEFKHFFECFLRYAFFDVVNHEQKAKEPQGSPAHAKSHHQEGQQTGRSQHRAPKEPSASPPRRSERSARSAAGSPSAAGGGGGGRVGEESLSASPQPAASRHESRRHHHGGQAELGAGVFRCYAPQGMAYRQSPDLNSPSDTVGVQKGEVVQALEHWIRTPQGWLPVAISTGERFFEPSSAVPKASRSSAAVAAAASPDQHQSSRSSKRVSRSTGVVERSEGYASVGGEGRRDREKAPPAAPVAPVAGAGGGGSGSGGLRPGEEEWQGVFERLSLRFPTATSSDVAQALRDYGGH
>ScrTroCCMP3099269954_none_TGME49_315780
LVRTLVMHAAADSLPALGGARSHALEHTGNSMPRQSVAAEPPHGLWPDKRMQSVRSFAGAAPSFRHVAALVDARRSRAPARMRPTLPPLEPCSLNRSTTAPQLTPIASELQDIPKGVCSAGGLDVTSVHAQKPRDASCSDTLSADQLVQVHHMEVLSDANAIDKDTAAERASAHHHRSDTKRQTSSKAMMSPLKDSGGTREAEGSAFLQFAGLVKAARAPHVSPVSNTSDQYCSNDSTTPNEGSPRRSSCGSSSSSSSSSSSSSSGSSSSSSSSSGDSNCSEIASLGGDIDAEGDEKSDTDARCLKTTWPEVPGLLGRINRSASASGIDSKVSVPVHGRPSANMGRRSTTAMRMPEFSGPVQLDTSPLLGSHPPRAASKDRKIAGWGALRSRRSTLARFALSPGSFAARRRTGIKLEVGTQSIAFVPRYQVWLAAESIQIFDKSGAGTLTCQELRDGLVECGMAEPEQSKNIQVLYKAFDTQGAGVISISDFIGDANEAPPDDSEEWRYLTTAEKWTRWCDRTSAEVPAKPRPALWQMQSFSSFDAIQESEEKRARELQRMRTMIAQGIHKTESGLRLTAPHLLADVDGDXGHVELSGKRVRHALQESARSRHDLQGCVQQLRCMEEEARKAEKKKLLVMQRQSRPDQGRGGNRIRVSAX
>ScrTroCCMP3099281900_none_TGME49_315780
XALVDARRSRAPARMRPTLPPLEPCSLNRSTTAPQLTPIASELQDIPKGVCSAGGLDVTSVHAQKPRDASCSDTLSADQLVQVHHMEVLSDANAIDKDTAAERASAHHHRSDTKRQTSSKAMMSPLKDSGGTREAEGSAFLQFAGLVKAARAPHVSPVSNTSDQYCSNDSTTPNEGSPRRSSCGSSSSSSSSSSSSSSSSGDSNCSEIASLGGDIDAEGDEKSDTDARCLKTTWPEVPGLLGRINRSASASGIDSKVSVPVHGRPSANMGRRSTTAMRMPEFSGPVQLDTSPLLGSHPPRAASKDRKIAGWGALRSRRSTLARFALSPGSFAARRRTGIKLEVGTGQAVLSPLLSASRLRLCLATKFGSLRKAFKYLDKSGAGTLTCQELRDGLVECGMAEPEQSKNIQVLYKAFDTQGAGVISISDFIGDANEAPPDDSEEWRYLTTAEKWTRWCDRTSAEVPAKPRPALWQMQSFSSFDAIQESEEKRARELQRMRTMIAQGIHKTESGLRLTAPHLLADVDGDAVQAFRREALEVVELSGKRVRHALQESARSRHDLQGCVQQLRCMEEEARKAEKKKLLVMQRQSRPDQGRGGNRIRVSAIMTQDMVNX
>ScrTroCCMP3099283636_none_TGME49_315780
QALTHPVAAPAASRPPWVRRPAAAAMGNHVFLGHAVNYCQDGAAMLGCHESVKFEHTAKAVMNLHNIESWNAKSLVKESLRRQSELANKSPLRYINVQEGLAFIQKALSKDWFRGQGMQIFTCNPGVHITREQFVDVCWEMMNKVKDDRQRAIQCNAKDKEELYEIFDSMDFDRSGVLSTGEWAGGCSVFFKGSTEECVKAVFNILDQDKSETLTMNELKEYLKPFLKAMMPENASALQPMLLKRATENIFKEMDKDHSNTIKADEMLQWTQSGHNIIDSLAELIDREVYTLWMQNNKENARRNFNSMGGNNMQYGNQQGPNQNGSPMNGASPMNGASPMNGGWGNSPMNGQYGQQGQYGGGPQGGMYPNNGYPQGGGGGWGGGGMQQGGGGWGGSPGGMQQGGAWGSGQGPPQQQQQQQQQGGWGSPGGSQAQQSWGQTPPGSQANLGSGYSGCGGCGQQQQGWGAQGGGQGGYSAQGGGSQYGGGGGYDPTASHWSNVPPPPPPPQRGAPRQDTSSSSYVGGGGGSYSYSAPSMQTAEQGGLGSSAPYQSSAPYGGGGGGYGGGGGYGAYPAYXMRRGAITRLGATEMAAARDPSRNAGRLKAFRF
>StrAcuSPMC142041073_none_TGME49_315780
HPAPTSTYRPTPRPPLSRTHKHSSPFSSCPSHRPGTIPLSSSPPPCLQPASRSQATQHTTPSSMPSCEASPAIRQPAAMSSSPPHVPSPSTSPVLPSKHQAEPPSHPVRRAQGMLGIISLLRNLFTLRASHRIHPHVARSKPPPDLMDTLDTSISVPISARTSKCQSAQSERLNDTLATGRSQLDVLARNHFGVGQRWTKQSVSFRADGSVRDDRYDDGLKRAVASAADLMQLSNEELEIAMRTFRKFDRDRDGKLLPEELLAFWKHIAFLTVADHAGSIREAGETTDEYIDGLDEEAFGDRTAVSTDGAMDLPEFIKVFQRFSAAEQTLMQGATAGDAEDLDYRMLLSQAACSLVVYDAISQLPGQQLQRAVELFRRADVKRRGSLRMTVAAARLGLARTSVGPECDLDKNNVLDFNEFVKSVFPKMESFEATSEAAPGESKNGRWGVAARWKTGKYASFRNMADEPVAEHGGAILDRVGGALAGDSFSELTAEDLDSAMRLFKKFDHDGDGILKPEEMSEFWRHVTNLSATDHYGSVREADERDFGPGDERVLLDNLQCDVGMDLTSFITVLERFSSAEKALVSRLDASRDDEYEYRVQLVASASSLCLFDAVSMLQADHLKRAVDAFKQADLNRRGSIRLTVAGEMLGVEMDPSDDADANGILDFNEFVRFVMPRIDAMLKRMKKLDGFSPAQQSRELRAIARRNQASVRASERASERASARSSQHASVHPLST*
>StrRasRas09003849_none_TGME49_315780
XTKGLDDKATPQAKMVFDNKKKGKEFSTAEAXQPAVAERPGSAVERRVATNDDHEKKNQEAAQAXLGSVGRGEGEEGAMEAEAARVKAEKEEAERIKAEKSLXAAVAANAEAKKIKELEAKAEKERQEAEAAKALAEKERLEAEAAAAEAERIRLEKEEEERQRLQKEAEEKAKKEAEEAEAARLKAEKEEEERIKVNXELAAALAANAEAEKIKELEAKAEKERLEAEAAQALAEKERLEAEAAAAEAERIRLEEEAAEAERKRLEEEAAAAEAXKNQEEEEAAAEAERIRLEEEAAAEAERIRLEEEAAAAAAEAERIRLEEEAAAEAERIRLEEEAAAAEAEKIRLEEEAAAAEAEAEAERIRQEEEAAAEAERIRLEEEAAAAEAEKAQQEKKXEKTEEQEEPKAQEGEGEGEGATEAGGKKEKKKLSKNQLKKLKEKKNKLIASINTELENDKEVTEDESKEYAEQWMAIADVDENGTIDFNEFKEFMSKLKITDKQGLSEEQLLAVFNSMDSNGNGELS
>SymGor026929_none_TGME49_315780
MEEVENETDKVQSVMEAFQRYDQDGDGMINFKELAALMRDLAGSAGDWDDHQIRVLLKAMDSDNDGKVILTEFGAWLFGSQLSDEDESKLKTAELKLATGTEKAEGRSNAGNGGESKLSKIRSGTSGTSGEGGTSEKRDKERDKTAWRPGRRLPEGAEQGDDEEEEEVEEDEEDEDGDAEEEEEEPEDPEEPEEDWEEFDEKMFNKLSQSGRSALWQRLMPAREGSAQDAAQRMKSLKPPNPKRPNDHKHALLYLQNHAGGNADLAGQPPDGADRKKALQWLKDALLKISEAHDKSYQLPVKWLIGNWRLWPDEDEGDSKKDPGFVDLKNLAIRKLDGIGKKYEDLYKERKLGMELGFIGENLTFEIRPRQDHYLVPPGYFGLKELHDRALGNKPTDTELHEHERKKQSSFIIFLLTAVHGVDHIFQEVAKEICESVAGTSRAPPPKGFMRMWAKLDTDHASAKSPRAAENIDTNRVAWIFEEPSQLRDAFEKAQKIFGAPLRVKNGYDPAFPAMAETKGYRNILANYKFSPEITWGALAGREGPNEKATKTEAAWDKFRKLLLDTFLNMGYADEAAFDDELTYYMHCCEAARAYYCSKDMQKKPVEIVVEIQYMLQSYFDMRKYTHTWYKIVQNLSTNPVMVNGRQLKQSQSGTILPGGCIAFLARSDGKEETTFLEFNLHMDAKRNWAFETGQRNP
>SymMic005016_none_TGME49_315780
MRGWGFNSPGRARGGSPRPKTRAKPSEPGDGRASPSTKTKDKRSGSGSAACGASQERRSRGRRRSRASRPRRRTRSGDKKDRSRRGPKRRRRQSTKTEKPSAEAPEDQAGAQDAPEDAAKASQDRESDTEVADPDTDTEANNIRQSPRSPTVVRDVRDLETAMDKDKEDLEVRRPPADGSSQDGAQAAEAEEKDSAVPKRRKKKDGKTEKKRKKKGKSGQAAKEETEVEEKAEEDRPQPQEAPKSPEEQSPAREQELPEQQEQEEKKKKKRKRKKDKDSTLLAQAAKEETEVEEKAEEDRPEPQEAPKSPEEQSPAREQEQPEQQEQEEKKKKKRKRKKDKDGKKEAKDKSECREREQSEEAEKPSKPTKAALLEAGAPRPKAASRRMMLGALDGRREEAKGSADDVKTESAPEDGDRQASAHLLQAAEGAGEPGPKESTEPKEEKGSELAKSEDEKPASSKASSGKAPSEAPASPQASPQDPGTSSAEGKEDEQTDVKKEAQEDSPKDARLRKLIRGVYERKNPEKLADLDDLLAKYADKLEQAYEYVCNKYGETKEDLDSMEPPLTVFEKQKDSTSEESEEDRHERKHKGRKRTGHGHHREKTHEMKAVKKELKEKDKEKEKDKEKEKKRKDKDKDREKEKKRGKENQGLTSTPPPHLPMHMMPGMGMHVPPGMHGMPMTMHGMPLPPWAHYMDPRFAEAMEKKKEPKDKKEKDKKDKKEDKKDKGNKDKKDKKESELSPAAEAAAGPSVQDTMKAARLRELIRGIYFRRNPTKLAELDSIFEKYAGSEWEVYEHVCKKYGEPILEAKESPAISGTSPAASSKPPGATAQVSDGQLPGTESPQRPKVVSVAKLEPAPEDRYQPKIEAWPFEEAYSPNSPSPSPLPADERPSQRRSEQVPGRPPGDSKPWRPPASAPSKAPPDARASGANATTAAAARVAKMLARKQPALASAWAAPVASKPEARGVRPRAAHPVTLYNDMAYLLRPTEQRRLRRYEELWLQRKGVEATRDPSAVFHLHDDPNSWPCWTLSGRLPCLTASMGILWHAASRSIVLPAERPAPGLPSERALLEPGSQASRGSRASRFEMSSSYMNKNQIGKLDKDHGLGGAMDTKDELAKMKALLAGSSFKARKTLSHGGGIRTSSLDVGPPALYASTWEVRLDDGGVIFTRDPGDALWACTFDDLMTQWRISTPSLLPSTLSADRKGDCLELTLAAAMFLLDVAPGGGGAGPGLQRCLCAARILIEDLARTNEEMHFMLHPAHEVLVPKPHGVEITRQVASAWGEPVASKASEKPKQSQESLLPVTKQKQDASARGDQARATSEAPTSAAQSAAAKEVNVSKEAKPSPEKQRTGARASAAELARQRAAEVAASLASRTSGTASATGNAGKRVAAEPLTSLEKRAKAEPAAAASDSEVTEAPSGEEEEAKAKAGTAPAAATDSAASASKSLAPTVAAVPQSSGAPAAAGTPAPASTPAPTPNTTATPTTPATASTPAVAGTPTAPTTSDPAPTSQTAPAPSQTATSPALNIPRPPPPAPPVPPAPPPPPSRPLRAPGVLNTPPQQLAGGAWSQPIPGHMAISRNCCIAICHLPPPPPLSPNDHIDMRSIFVPIPLNDSLQLPMSFLLPAFLPDIYHLETASRVRPSLPPCAFKPVFLGMALAKAFQHETSSNLMDRIQSAVAEQRPKEMTKEMKVDLLRTVYRQMDIRRTGKISKQDLGAMLRKIDPTITTQKVTSLMKQMSTDGDDIVSFEEFVEFYTSEESANDADIVKATFRAWDKDGNGKLSKREFWGVMKKLNSGMTDAKIQLLYAAMDADNDGRISYDEWINYMFKVLEVPPQLGMMAPQAASMPFGAPGMGFVPGMPQMNAPMALQQLQVPTVVMGGAQQLPGIAVQPGPFGSPMPMQPGWTVQLLQQQAGMGVTAPPQCVSSCKYCSKGQLFFKAHLVVHVTCKADVGHQEAADMAKPHEPHDRWQHIQSFAMESSRLMELQVSLLQAYLGQQVAWDRGLEDATKSVEEAVEQVCETIHGLQLRLASESFKSEVPTEVVSRAPEMLEDSNLDDKEDVSLGQPIESLALGEFGYGLAISELGGADEPPADRRPSGMQESIASVADSLQSIESDPWGNSAICPYGLLNPHWGLKLAWDFLVMFLVLMDATVLPFQLTFKGNMEEDSFDLAWLWITTLIFGIDVVASFNTAVEATEKDLNVPPGKLITSRAVIAKKYLRGWFAIDFGSTVPWSQIAEAITAGDGSTQLTRLTKVVKFVRLLRPLAVTIPKVFLVPGH
>SymMic020887_none_TGME49_315780
MAKCENCDSVHWQLQQSSVQVCEPETGVEKVKRKWLQRTGPQVSHFGLKGAAVALRPCRHALMAASQAILSFAHTFRDAAMHGQWADAKASAVSLALAVPGASEAGEWDVSGSRDARTAEVLWVAASTAVPGLQCFSSTWAARGPSRELALAAAASCTALLPEAWPPGAAEDLLGMPGIMALLLRAAALGVRSKPGLGGFATLRASRAAAELLAAVLEAAVPELRHSSEAALFRDASLSSPMQALAAALLSGTPDPRLHEALLEILWRGLRRVAAGAALTSLASVHPALICLEERQAGLSARLQGLSPDQLLDLLRPRGWAAMRGSFGQPSNHSAAVLGRRRASIEALANSSWDDEALPRSDLAKLNGRKEEDLKAKKEEKKEEPSRRQLPIPKDLAKCIADLTLGIGRLQAELEEAQKQVKERPLPPAGPPPGLASEMQGRHPGKLVLEEQWQASPTSTEIGLPGSLESEFGSKEESPSHDENPEGGNSSPDAGSVLKKLGQERKMRRVGTQELKEEFGTGRGNVAAELHFENLHSKHDTRDFQSLSCDKINQLKSLERAEQPVEMDLQMLRGLLGEQASLIKASSSRLLDEAVLKVEKKLDLLYELENAQKVVSRNWLESADMNEVARAGARAGSGATVHGHGGGSIDGAVDAIKQLFEVDPSDTLLRRFVNGVFFKAMCMVAIGANTCYLGIAADWNVRNSFKPIDCAAHGLVCGKVKALRRLRTMIFSILNSFVDLLWAIVVVILIIYIFSIIFSNAVALYFDEVHMGLEDLDNGNKTLVIQQAAEVSAEFGDLYSSILALWSAVRGISHGELYFVIFNFYIAFCVIGMFNVVTGVFVDSAVCCRTEDEVVQGYIDDLRNTTREIKSFFQTADTDRSGTLTYEEFKKQLDDPLVKAYFSGLDIDPSEASIIFAILDADKSDELKIDEFVNGTMKLKGAATKLDVMTMMFDNTKQTIKFNNLCEFVEQEFTDIRKGLLLLAKSVQEVRTEAAAAIELSAASAASPPASPSAASPAPPETTAPSLLHEEDAESRRPRSGHPSRRKPSSVHRVPSSAIRVRPRSKTPDSRAEGEEEQEEEQEEEQEEEEEEEADARGFALELAEAQPAAFAYRVVSEVSWPFFVCGCFATLNLMLSELSQGWQCPYFFLAGAVLISDPQATVSAGTASGASAYLGYVLPLLSGVSLGFIFISSRKSKSASPMLLPTSSMIFRCVTCCTLMCIPAANSGGLQILAASPGCTVLLLLALLVAVLVSYLTCSIGSQLCPAAISATAIPPTNMITGYAADILLFRKVPNMSTIFGAVITLLAMVAAAAKFSASRRADPQLPDSSRQIIRQRTVPASTLAAATPTKQAVKVYRGNASGWDDGRPGTAVMSSFCLGLHPENGGLEPALELPWESLQLNDLCPAPEAEVGFGNSSGEVVLLIMSVDVEQMMQLGCLSEEQPVPEKLEILLDGILQDVQDTLTHCMDFGRMKMVPPRTQAPAVEESRPRLLFEDPIFVQESPKLVKRAAKSRPAPAPKEPRCAQKGKDKGMPSTRKPLSEANGGPPPEPMAEAKTAFPEAPPPQQRQAAPRDSVQRVLEEAARLAREVAEVQRQFKQSKLATDARSNEATALLDDIAKAGRGGKRTRLD
>SymMic027956_none_TGME49_315780
MEERVTQWTPQGHVSRTKDTLADDELLAKLSVAVDEEDEEVSRIVPGSTPSTATSTPTPPYHSAGPKQRAKSSMTMAPTAEETAPDDHPTRPDSVCGVASARGPGNANVRWRMATDNQRPASSAYSARAPRKGNGKNALPPMSSASPKSEARPTHSSTQDTPTQSTVSKSSQASPVVQPSKRRLQQQPSQQSNSSASFSEGQRKKPQHLPQDPALQAVARKLNKALVAHAQKRQSDGPPSWARFFMEADTDGSGMISFEELDIAGLGQMVLIEEHEDPELPMPATLHELISSDDDGTPGRDEQPQPNATAQEGALAALQPEAFCHSEELRQALEHLARAQRVLCTITSDVVVDGLERLHAVKRTLQEDLEMATSGTVNDRLQVLLKLHAQALEECRCAEEKCEAEQPEISMLRRSIAETSRRMPRIRENPDVDETSLQEAPEHSAVPRSGRLAALQQALALRSRQAQIAKGSLLSEDKLLSAELNVAKNALKEAVMEGQRLEEMKDEAEAEVFRACRALASVEDKGEGDGESVKNIPRTAYQKAREVEAFVAKGPAAPWRLSALHQPSGTGSIGTTAALLDPEAYRLNREKATAQADKDLEAMIEAYVAEKEQIQRAVHDEVQRQKDEEAHFAAELQSLREHIKERRHGIDTALAAQSSEKDQRLLEAQRQLTLELRQIESQERSNQLHGQTRVQRVQRLLLCMKSFDAFARPVQEFQVKTAVGGYISIGSICLVAALFLSELRYFLTLETKDEMLIDQSQERKYLNMSLDVTFSSLPCSVLGVNLLDPKQNNVMHVAHEIFKERLTSTGEVIGKPIRDGLQNVAMTPADLATVFRDQQVKANHSSTRSRCPSCFQSLFDEDSCCNSCKEVREAFLNHGWDDRPDDYIFSQCIDEAYQRTAAQIGEGCHVKARLHVRKVPATLHIGISQHIRRDLVRATSVAELTVGADFTHHIHSLSFGPDFPGLVRVLDGRQKSSHQPPLSEHYQYDVHVIPTRYLEDGSDEIAGHQYSVTEYVKAVDATHPGHEVATTGIWMSYDFTPFEEALRQEVRKARQRLAQAAACAKQQLDLRLAKVRTDCREMLRSTAMQWERAVIRERQALQAKQRGQHRSRTRAKREREGSLSDDLDGEDVSEALVLDPLQELFGIRSSTGESAPRDEKRKPRTPVRYFASPPAELTPPPPLTSTSTASRGTTSLPEPPANKMTGGPPEGGERRLPPLSPTIKGEKANGDQADKLVKLVGKCNPAVEEELRIYMYRFPGKIRTLLARGKQVYKEVLANQRHGGTQDTRTAELRRDKKDKAKKDKDRKKQKGKKEEQKEGKKKKKQKKSAKDVQHHNTANPSPEEMDVGDPNKTHKTEDVQNHTAASSSPGEVDWGDEDDEIELDTVQNAATNLGGCDSDSEDAPIAASEEAKERREHWQKRLKCSKDAFRGHCVKTGVYARTLDSTRRRILDSLVPRAKVGDVYSWARRKLKAPVSRYELRVFWRRLDEDNSGQASVEEFGRLMYKIELSQWPDLTDDEIWRVVGVLNQAAHKWHRAGGNWFKIFNQIDADGSGNLSFDELVQCVRGTYPCLRVPTRDVKERELQGLWKALDDTGSIEVPVHRFMVFMRRWSADASFKEQKQKTPAKSSLPPVSERSGAEVRGVAQALERALSSYYIDKGYLSVASACEAAAWQGGAKVNDTACSWTRFFMEMDKDGSGRLGPAAMLFDLCPACCTYSDDLRNTTVQRVVTESLTESSLSPVLLTGPGGPGPEDEFKDLQVVRPAPLARELSPADAPSTEARFHFDQAEIPGLFNVSLDCREGQLLGLEFDMVDSDVCIVSVVRTSGLAEAHNNKEGLPASQQIRPFDQVVAVNGTLVLKSQDLPNQLQMAQSGTDSVTLSLKHPEKSEFTIDRQGSLLGIKLAASRATPSILVKEIEADGAMGRMNKADGRTYLMPHDRIIEVNGKNSISDRSAMVRSLAENVVKITICRYYLAQTTSFGT
>SymMic032230_none_TGME49_315780
MFVPHVRWPVICTSIKHVDMNASDLKFLFDILDEDDDGTLSVREMVQLGALEVSDALLLSEHLDKDDEEEEEEEDQHEAQDEDERKEVTGHVGDEFMDSLRGAEIPSDMDVKVVAHAEIKSRTRSVRKMKELRPCWADSATEIFRKYDLDGDGVISQAQLEELHSGVVRPATFQARECGRNNNGTLEYEEFAPCRHRHPEDTGIAAERGWIAAYILFLLWEQTVEAKLAEAVQHFDLIQTXGVGVGVGVGVGVGVGVGVGVGVGVGVGVGVGVGVGVGVGVGVGVGVGVGVGVGVGVGVGVGVGVGVGVGVGVGVGVGVGVGVGVGVGVGVGVGVGVGVGVGVGVGVGVGVGVGVGVGVGVGVGVGVGVGVGVGVGVGVGVGVGVGVGVGVGVGVGVGVGVGVGVGVGVGVGVGVGVGVGVGVGVGVGVGVGVGVGVGVGVGVGVGVGVGVGVGVGVGVGVGVGVGVGVGVGVGVGVGVGVGVGVGVGVGVGVGVGVGVGVGVGVGVGVGVGVGVGVGVGVGVGVGVGVGVGVGVGVGVGVGVGVGVGVGVGVGVGVGVGVGVGVGVGVGVGVGVGVGVGVGVGVGVGVGVGVGVGVGVGVGVGVGVGVGVGVGVGVGVGVGVGVGVGVGVGVGVGVGVGVGVGVGVGVGVGVGVGVGVGVGVGVGVGVGVGVGVGVGVGVGVGVGVGVGVGVGVGVGVGVGVGVGVGVGVGVGVGVGVGVGVGVGVGVGVGVGVGVGVGVGVGVGVGVGVGVGVGVGVGVGVGVGVGVGVGVGVGVGVGVGVCVCVCVGVGVGVGVGVGVGVGVGVGMGVWVRACVLQKIESSEDEVTQATSLSMGLPQSKSKQRITASTLGAAQGIVIVVDLKYVLGCFRRFFAQVGMSAGDLRWVFDVLDEDDDGREDKFQKRSLDNNCATSVEEGASAAASEEKAASGMDDRRRSDNVDSIGRFGTRRQDLTGYASSSMVPKVGQSSATGSGHRAPCALATGPQWSSTVESLMPAPIPGRGDFRYRCSLGRRRGVAMTRRKSLSRSRHDPKPGRRGKSSRTPRRRSGERRARSQGRGRSHRRQSREPRRGRSREGRTQREPLRRSGRSSDRQEGGGGRRSRRRSEKRGERKRSSSEESLCPGARLAAAGVDPMAMLEAACDIGTAAPEPSRAEAPMEDVSEPALTPVALPKIAAVQTVSIPLLAEKETRPPSSSSSTPSSSLSPSPVITRHTAPRRAEENVLGPLERYLLRSGEILESVTLESRALAHRTKNTG
>SymSpeCY103023288_none_TGME49_315780
MSQGSQGLDEVRQSFRQFDLNGDGVIDQTELTNVLQTVDPDIWTDEAVTTLLGNMDRAATGQVQYEDFVDWLDQGLDSTISRNFRSAYEQLQNSDNESEEAKSAQNSASLGDFKPPKGAKGKSSNSPGVKCDKTLEFGKPIRNAICIGDEVWTVDWHGVVTVRDRDNASKVLGSIPTDRFVWSMLHMKPGLMWMGQEAFGISLFDSKKKEPKGTLMGGHTGGVTCLACDDSLGDNDAQEFPVRKAWSGSNDFTIREWHIHTWRAKKAVPAIVKEDKEAAIVELGRWKVGILKGMHMHGHKNGLKTLLKLGPILWSGADDGAIRLWRCIDGECIEIVEDAHVGSVNKLTVVKCFVWSAGSDGLIKEWNMTGEKRECLRQVAPPGSEKGIYALLPLGHDVWVCGHHPTIQVFSQRDMAQTSAEDGHKPYVSNLIGVDRVESKIVWSTSFGDRKLKVWRHTMRGDEPSVDELKAANILYQQEEETQAERIGGYLKRIQQLQQSEDQLDERNKICQELQAALDALRQIFAEAGLEHLLSDPDALKAFTQRGAKLEEVLRRLGLEALLEDPEEMGRLLELMKKIKEVMERCGMLDLLESPEALEAMLSRYKAMKAAFESHGFSDLFEDPTKLDAFLATHRQVRNVFEEFQQTPLIDDAEVARHFFEQRQKDLEASQSTNDALKALETEMAELRRQLEEAQQSRDSFENDYLKLLEKYDQAGEDRLLMAKLRQVFEEAGQSRLLEEFEIASTTDGLDEDPADPDGEDGEDAEEGPEDEPDEGEEPEEGDEGDEGDEGDEGDEGDEGGEGDGDEEEEEEAGEDDQLHDKAKGKVASEDTDGKVKALPKGKAPAPPAQSFPALRKYLFRTNAFERVLREEGMEYLLDDPNELGRLLRLLKELMKILETYGLKEAERDPTRLAEVLSAYRQLEAAFKEYDMQELFEDPEYSLKAFLRNHHRIRAEFEKYGLGYLFDSVPSMRDFLAKYKDMEEELKAMKAARAGEKLAERDAEMQRLEGRLAKKEEEIDSLKERLKEFEQLGDVAAIQKWKADSEELKRIQRLYNSVSSRLAELERLLAAKEREREEAEARERMMAVKYKELDIFKLDIIARELKALDNELGRVGGGVKSLHQDAGRLRNYDEQQSIGHQSDQLLDQCKQLRSHIRDVINKCLSETQKMHIGVGIDDYMAAGELKDGGTMIATIYEEIERPDHGSSKAAKLRQQDERRR
>SymSpeCY103051154_rbh_TGME49_315780
MDSDEELLPDTEAEPDAYAIQPASDSTADFTAALTAAQQAEMANLPDENAQRAFQAGGFPAKSYTRQVFDKDGTGRMSINKLVEVMSMSGNSFTDAELEDILLNSGVDGGTVDYRAVVQKHFFGDGSLAALGDWPALQGAKPQEPLQEIWPRCHDAASLCEVAKMKAERGKIQEALELYQDALARLEKTEQAAAARSLLASTLHDMARLQENNGESEQALALYLRALKIREEVLGPDHFYVATTLDCIANLKDGAGQIEEALQFACRSLEIWERFFGREHSHIAKILYNLAGRRDLVGDTKGALEFYIRSLAIFKRVHGMRSGEVADALDGIADLKWRLGESKQALICYRRELGIREKLLGPEHSEVLELREFIASLDPS
>SymSpeCY103070165_none_TGME49_315780
MGCGVLSGIYEPACCQAYVGCLEEALRRTQGRRTCRRVPPLEASASREKVLTYASGDSAPVCKGVVTSEALSQSERDKLEVEIGELSKRMDELWKVRADRKEWDTVKADLAVYQYSLSDADVEACREVLARKAGGFWLEGTPRTTVRNVLHDCVPSGPPVSSQPHNLKGEAAAWVDEKLEEEVRRGQLVRGSSAWGSPPFPTKEAPAHKRHRKRRLVVDYRRVNARVQRSTYYCRKASDVLATAAGSIWFSFVDAVTGFNQIKNTRRAMEVLAIVARSGKFLPICLTFGPVNGPDDFCYVVDRAYAPGRGRKMRYTKEWVAYVDDLTVRTGRVVNGKYLTDDQAEEEVREACKKGPVEAVQAAEEALKALGVGVWHGADLNQCDGIIRFGVFGSDSGVKGRRRVQWILGEKPNAAGMREKFRQESEILVEASVGELWDNKIRMLHEAQKEVTTGDVPPELVERIWGLKDAEYGELLAERKGGTLDAEYGELLAERKGGTLVSLEDETSGPPQDAVRSPVGGEGADWDISSESSSSSTPVPASSGVRKAXGGEGADWDISSESSSSSTPVPASSGVRKAKEELSAQEKAEAVGPAEGSAGERKAAEGPVKEAPADQEVAAGPPEVPNKPSADREVAEEPSADQPVAAAKVSEKTELKAETVAEEKAASSELQKDTKQKEKRDPRPLPRPLPRPLRRSKTRPRAVASPKKRRASARKPPSVPRPPSVPPPAKPISASTPKHGKDHDPGESGRRRRRKERPDTERSEHSPPKQKLGRMARGESVSRASKRLVLRSVARYDPVVLVEPKQRLDLARTRPASPDRPPKETPLLTVRPAQHEYGSWVCSDDACRKVNGPTVYECEDCGSSYWDASEWASDFRHEVRQCEKNLQKQHRDGLLAEALEAGRWVCPRCQGANLLIRRKCYRCSTRKPERSERTTKSSSESDEQGKSDRVNQTLDQLEVMHQVGPPRKRKRGGRKHNKKKGVGVATTCQVRYLKDDATFPVFAELLKGLAAGSTVHLRAYSCDQPDTVDSLLAAVAKQLQVSGVKVRMTRGKSVAEAYRNDRRSTKVMEDCFVREPDYGTFRIPQKKQLPRPPPTLDDPEDENEAAFQMSSSRLPEETLFSFRKDVETKLLKEIREVMRDIGYKVRMSYKRPRDALRGLDLEKDGIIRREEMRDFFRGFNKSESFADRVFDLLDPEGSGKVDFAEFLAHFDEVLTPAHRQVERAPVIGLQDLERSRQVATVVNAIGHRMLTKYKNARQAFRDLDLDKDGKVSRQELRFFVKKMGLPLETADVLFEALSPTDFGGLIEQETFVSLFLDLRGDLSSHSRTTLKLPKIP
>Sym_C1011997_none_TGME49_315780
XQRYDQDGDGMINFKELAALMRDLAGSAGDWDDHQIRVLLKAMDSDNDGKVILTEFGAWLFGSQLSDEDESKLKTAELKLATGTEKAEGRSNAGNGGESKLSKIRSGTSGTSGEGGTSEKRDKERDKTAWRPGRRLPEGAEQGDDEEEEEVEEDEEDEDGDAEEEEEEPEDPEEPEEDWEEFDEKMFNKLSQSGRSALWQRLMPAREGSAQDAAQRMKSLKPPNPKRPNDHKHALLYLQNHAGGNADLAGQPPDGADRKKALQWLKDALLKISEAHDKSYQLPVKWLIGNWRLWPDEDEGDSKKDPGFVDLKNLAIRKLDGIGKKYEDLYKERKLGMELGFIGENLTFEIRPRQDHYLVPPGYFGLKELHDRALGNKPTDTELHEHERKKQSSFIIFLLTAVHGVDHIFQEVAKEICESVAGTSRAPPPKGFMRMWAKLDTDHASAKSPRAAENIDTNRVAWIFEEPSQLRDAFEKAQKIFGAPLRVKNGYDPAFPAMAETKGYRNILANYKFSPEITWGALAGREGPNEKATKTEAAWDKFRKLLLDTFLNMGYADEAAFDDELTYYMHCCEAARAYYCSKDMQKKPVEIVVEIQYMLQSYFDMRKYTHTWYKIVRAEDPEALVVDYNS
>Sym_C1028663_none_TGME49_315780
XFVQRCARHPWPSGNRAMGCGASQKAKDPQPATAPGDADGTSQALETAPSHGDGGLPEAPAPATPATPATLRQPGAEAVNKSYRKASPKAVHTSPSATSVRRNSAPDSFAMRSPTLPPSPSNLTYQEPQLPGLPGAVESPSGTPMAPKGVQGPDTMKASPSAASTRSEEKLMQNCSFASSTSSLNAASSSKTEEKGLGGKTPKRLAAERPRPNGHFAATVAGSLGSLSKEEGLTDEQMAQLDQIFSFIDRNQNGKLTRKELLIALRKSGAVRALLNIPGHELVEVQADYEGQGRLGSAEAWWCSLTEEDALYRADFIKHFAEHPQQALKGILLLERPKFSATHEWQPVPKGAACPPGLEYKMD
>Sym_C1056635_none_TGME49_315780
PERAAXMGSEKKPSTVAPANVEVQVALEESAKDAKSASCASKIIEEEAQPKGHLVVFVCSDEFEIACGCAICYSVFVICLQTDAVDAPFFIQFSESLVTAFFLLEWILRVAAFGRKWFKGFQTLLDTFIVWCPGVVVVWIMQPLNIEGNMSDLFKFFRIARMLRFVQLVRTFKHVAAFEDLWKLVRGLVSSGGTLLSAMSLIVFNLYVFAIFCCELIGFQEFSAEASDAAKEAQQRFKGISQSMLTLTRFMHGDDSQGIMDDLVEELPYIWIFLWLFTALSSFVLLNLVTAVIVQQAMDMSKGDEKELAIIRKREQDREMKELAEMFREIDEDGSGIVSIAEFEEALKDETILGKFMMLGLKKDQAMELFALLDTGGEGELDLSEFMQGMSQLKGVAKNKDLVMLVKGIERLGKGITRMGESMGVHGLQDDDQEEPKLRERVVSLRNKLRERLQKSEDGLQRFSARMDKMAIQAEAAIRRIKEGGAPPSRKAEEFSRSKSKDQLSERKAKSPGKKERSKDREATKEDRDKESKEPKESKRREKEPKEAKEAKEPKEKETKEKDLKDSKGEEAEEPGGEREPREKSEKDPHEKREKKERKERRKKKKDDAEDAVDDPEA
>Sym_C1072641_none_TGME49_315780
XPTFVQRCARHPWPSGNRAMGCGASQKAKDPQPATAPGDADGTSQALETAPSHGDGGLPEAPAPATPATPATLRQPGAEAVNKSYRKASPKAVHTSPSATSVRRNSAPDSFAMRSPTLPPSPSNLTYQEPQLPGLPGAVESPSGTPMAPKGVQGPDTMKASPSAASTRSEEKLMQNCSFASSTSSLNAASSSKTEEKGLGGKTPKRLAAERPRPNGHFAATVAGSLGSLSKEEGLTDEQMAQLDQIFSFIDRNQNGKLTRKELLIALRKSGAVRALLNIPGHELVEVQADYEGQGRLGSAEAWWCSLTEEDALYRADFIKHFAEHPQQALKGILLLERPKFSATHEWQPVPKGAACPPGLEYKMDLATGETLARLCX
>Sym_Mf125fA3020275_none_TGME49_315780
XAWGRDSSDFWKGGDRGEPGIKRSDVEWLIRTLSREQLHHFARPAFLNDCRHKFRLLDKNKSGYLERDELMDAVMHMFPAVQRKLVEKDYCLPAVNVDNFDSFIDAFDKDSDGRLSESEFPRFVQFCQAWRIHQYFNAAGGNPKSSMATNRVFNPPRVMTAPATTRVHHVQMMADKDSQDQQHASPLARTKTLQELQPLRAASAPGSSRMAAAAAGAELRSPASGSQGMTATKSSKLRPAPSGNTSLLTLTVRPSALTRRASASVPRMDKAVPANAADMAAATAYAGAGRPRSQGQRRSSSNTKAPNYYNMTQLEYEEAQTKALAVWVEHNIDKLSMRQILDENGFLQSILCDLQAPTMGKAFTPEAVKREVEDCLADLISEDEAENGSESGGLFPASLLSGTPTLSRMTSPTVQDPTDRPLTAPGPTLRKRNGIEHRRDQPPVAPVIPRPPAGPLVPRRPVQAFSMRTDLDEENAARSMSSSSGSTRRSTSVSSSGKESRMTAETEDASPEVVSPPAARFRQMEAGRQPTEQSKTAGGRGSIAKDNGSGRGVTPGGAAKHVVMVLRELERHSPMTYSDMVGQILWRHRAQEPLKEAPLAYLVEDVRWVATESKVRDDVESTFRSLTIGDRGKMRYQEWQTVVNFMRLNPVLQDSISVGIISRIFYSATQHRMPPVVSFKEFLELLLEMGEMIQVHPAFLLLSVAANAPLKQ
>Sym_Mf125fA3029751_none_TGME49_315780
MLMPAAEATLPSSTSWDELLAGSTQTVPPSSKGPIVWGSVEFPWLPSKAPLDMESSMASLTTQADSELAAGLSLDSLTSDLNSLTEQASPSELALLHSEALPEIIRVVGRGMDSGGAIFEGTTPTAEVYRAGSPGPCAVIPDMDPDVYERLLLLALYGEGATADALNRKPDLMERFGEDLARRVIGELRPVPLQKAMNRYDKAQTGRFPCSNFKRMLRNDMRIPPASVSDSEIEAMLFALDNENVGTFSIAEFVDFMELYSPKRSASRSPVPRPPSAGPGGRSPRADAEAPGGAGSHACGSFRRHPRTSHKAPLRTRSKEPQSVPSSASSADDGVPVNTVKKTAKPKSRARKLKKPAASPPADDESVQDGAAEGGKRTEDQLKPVKKPAAARGTKERRQSIASEARDIKAEDTRGDDFADDIWNPDGANRLDAGRGVLFFPPVPYLVNIPLNGRDASKKARDTTSEEVDDEFFIVPASTTTRMSAGQPAYAGLKETTSSLLPALISTPRGAQQRSLKSKHSNAWSEHYMPRSARGPGRF
>Sym_Mf125fA3034399_none_TGME49_315780
XQSPSRADGREVQPAWEDEQKPDTGGDSDESNEMLNRLRALLKFAANRSESGTPDPDTRKNELTQMVRWKQLFLKFDSHHTGGLTWKQMGQLIRVSLRLSERVLPADDLSIVLHALDSDEDGFITFVDFAAFLKGSGQTTKKMDENTTKAVGRAVRLALRRNHLSLANIRRLDPPVDDSGHLGVNELKDFFRHDLGITKNESSDRSILGAFRMLMKTDTVNLTRDELFEFVRGVWQEGEGISNLDGDAGSATAGPRLMKGLVGSMRDVRKQCRDDRPKSGPSGIETLAFRALGRSRPPTDRLASTSGLPTPASSRPQSQQSMRPGRTDVPSLGLTLAGTDPIFDQSPLAAPGSPSGGLEQLQAWGFETAGPKSPSGVRVKEGRTSSRASSAAAGRRSFATRLGAHEAVAPAGAGGGQMNAEPANDGGSDGGAPHHQRQRLSITSIAAAAPSAVGTPMDGVPTLNLGTPGQTDSKNPRKHTIADSPNSLAASGVALEKKRSRAFASTAPLQGLLAAATAPRRGTSGPTGMPQLGRAQTAPPGAREEAPRPSRLESAEVANAVQQAVGDSEAVDQTRPAEQAQRGPEPKDSGGSSTKSAPPAEGKYLWMFGAHSLNRVEHRLFEAGVDVRGGFYRPSLFVQADEDAIDGMSGKVKATQGLLTADLEVALQRQFRQMVRSHAQ
>TheEquWA002706_rbh_TGME49_315780
MTTKQILKLSVEHIILIRFVNRQLTLLDSQLPNSYLIRNQFQLVDSDGDGFINKSEFRKLFRSFGQTISEKRLKWIILEAFKNLDNGLGMDFDTFASTLINYYSPPPTEKVVREAFQLFDKNNTGTNDSQPKYTQSGYIDKSKLTEFLTTRGERLTVPEVEYFNKIVGIKPDNDKIDYTTVAEEICKLLSQVQV
>TheOriShintoku003245_rbh_TGME49_315780
MASRQKLRFNSEHIKLIRDQFKLVDADGDKLINEDEFRKLFRSFGQTVSNKRLDSIVAEVFKDLNGAKGIDFETFINSFIKYYSPPPTEKALREAFALFDSSGYLDRARLFNLLATRGEKLSRAELDEFSQVMGLGKDVSKVDYRKLAENMHSILSQVPASS
>TiaFus010898_rbh_TGME49_315780
MSSMTVEDLQEAFFNFDEEKTGYVSIQTLRDLVTTDGEPMHDVEDFLAEAEQFSDGRGNVDYKSFAECMLSGGD
>TogJolCCCM725016401_none_TGME49_315780
RHTQCQPPSPIQALSIATPKRHQLLXSASARPGNAATSMAPPPMAPPAQDSSAGLTVAGVQNATVGNIVRGSYTPYSENHSRIVYRKNEQVNGLDVLVYYWDERDGPSFCGWWFGPKVGGDQVWAYTSQQTQLPPQTGWKVPYDGPVDPTFLVTGMPATAKRHADAGSPYSQPAQKQARADEYGYSASASDRDRYGQPGQPQAASYGQPPSPAYGQSGPPQQRYDSGGYQKEQDYRAMDHSRQREMDRQRAEQESRYRQEEQRRRQMEDEKRRMETQACLVARKAIQNLRLATPENYEQVRREVDDSVYQELPRCGSQAELVRDELDKVIQQTLHRIEGIKEQRRRDEEHRREEARLRKEHEETARQLLQELAQLVETAVKDGERLKEVAAPASQPDMDTTPEEVRKLVSSVSEVAASAKASCKACNDFIVTNRSALEQAKFVWNETKAELLRWQSQIQDCLRQIISLTLRAKSVQTRMVRKATAVKVIAKRSATFDKYDKDNDGELNKKEVLAYAMSEFSFAIPKDALPKIFQQLESANGGIPKAKFHQLKMAVGITREEEASRSRREEAERRRQMLEARKKELQRSVDAASEALDDVEPEVAKAEERVTPLAGSIPESMAAAEAQKCIENTQDQHTAAKNEADAVAKQRSRLLENVEQELLPFITAEVRKLDARAALFDERLGRVAAAMQRGRDHVARLELIELERLSAEASKLMKAYAKKENLSLEDFFAAVDKDGDGVISQAEFLALFGRLEGCELSHEKLTKLFAHFDQKGSGSMSKESFLKLVRVFYHVVSETVMTTEMSIKEGRTIRRLEQGEVIEIQEGPAKDDGLDVTRIKGRAMRDDSVGWATLVGNNGNVFLEEGGPDFVVVLETALTAGFALSGSETLRLLREGTVLEVLEWDKREEQSGSVRLRVRVKGEAGVEGWVTKVSSDGT
>TogJolCCCM725017533_none_TGME49_315780
LVDRLGYLCVRARVFQVLGSMASMFDTLDRNHDGKISREEFMQLGSMLGLAAQGAQQPQPQQQMAPGYGPPATAPQMYQAGSMQCGGSFQAGATTNFGAPTNTYAAPSTYQSAPPQQTQVSYAAPIYAAPQQTPPTAQTSWASQPTGCVGGGANQTMTYGAPGTTPSASYVPPAAPNFAPPTTSPAPYAQQSAYQSYTPQTYSAPAPNPYASQSCTMPQTYAGQASQSYQSMGAPPQTYAAPQTYAAPAQQQYSAPSQTFTASAGNFTAPQMSYSQAPAQSFTAAQSYSQPQPQQGFSVPQTYSAPQSAPPQAFAVPQTYAAPASPAPQGYSASQTFTSQAYPAPQPQQQSYSMPQSYGPPQSYAAPAPVPSQSFAPQTYAAPAPQPPQAYPVPQSYGAPAPQGYSGMGFQGTQNFSSMPAAQACAVPQTYGAPEAPVPQAYPVPQTYGGASMPCSQAFPAQQSYGAQGCAGFDIPQTSAGQCYGGQTSMTQQNLAVAQAYPVQQQDFVARGYTPPQSFSMEQSYGQQQNNVPTYQPPMSSAQAYNPPTSCAGAYAPPSEQQLTYGAPPPSYGGPAASYVPPVTAESAMQIFDQFDVNHDGRITREEFRAAMMTPQGNATASQLAASLGVDSQQSQQFTYGAPPATGARDYSGAGASSYGNYGQEFKYSSSTPDYSGGAGRAYGDYSTQAYDSPGLGASYSYSGQTSYRDYAKPLAPGDSVRVVGLVMEPEMNGQTGVLERFDYGRNCWILNLPNGVFAAKAENLQLADSTNLFDEIDRNHDGKISQEEWDAMSPAQQRMIQEKMRTSMTHQQQGNTDCILQ
>TogJolCCCM725024764_none_TGME49_315780
KEVAHCIGHGLHELEPAGNFPLLQLRRTSASPEKLWCELQWRRAEQKVEQVRVRALHRHHSDSTLNVARGQRQGERTTAWLDLHERRATNSEKAIGEPPEEWQQEAGKAQTSLELRESIAIAFQRRIGELPKESQQILLKGNALWTDPPSRDSLVSTAASSSGFSKAPVSARLSGGSDPDAAFPSSSNLSSDRGAATSSSMNLSSGPGAAISSWMNLSSGPEDAITSSINLSSRLEAAIPSAMNLETAPDAAVSSLTGPSSSTALKGGRPLRSPSLEARTLRPRAAPAVLEACERMPSASSPSRSPNCWKSTAAKRGMSVSMAPLGLASPSPVGPDAHSPGLGRAVRAARGCQSPASAVMEEEKCIQIGAPEADSSERLAVPHMMPVQLSSPEPHQRQPHPGATFNESQALGKKVTHAQAVSESERLRQAIRRELIERAGGARKAFRNLDLNGSGLISLQEFESGVDRLGVLWKMKGIRRPKELFTLLDQDGNSVIDWMELFPDLATHDMEQPSTPSFCKGWLLVGRAGESMKRGPLWERDGPLEEQEILTAASQRIEEMKHRKWMSSTYRVLKSHGKSDGQCREAVALHLPKGTGPEDSGGVMSFSSLEATGCKMECKKEVRGCARSIHKAVYDLREQRKALSISRQQLWALTEEPTMRETILQELQSSFASLNLLGKQRVGRKKSSVFRRSSTMASRGVLC
>TogJolCCCM725031800_none_TGME49_315780
XSLFLVLAAANFGVEVGASARSLRLRQGHATPKLPEKPCRVLCEAASKKDTYVRECLASCRVRYDVAPEPRIHVLREVASELGPRGRKAFQEMTGEAVPACHPVEKPDQLVINFEDVDMDKDGYISLTEALSSGEKMCVPAMRVKELFAKADTDEDGLLDPEEFLSMGESTVLEYEISKFAQCPKVAAEGSPGNSTNDTAGNATSFESLDGDGDGILEEDELEGAFLKMLIEKYPEVDDNEDFSEQVHALFQESIDEMISMADFNGDGSITRAEFEEWTAHTFAEQEAAEAAYEEAAKENETAEDSEENVTDTAVDEESVAKEHEADQQGDGEEEEKESAEETHSEAGGTAAQEDSSPESTEEKEGVEETHDEAEAKAAEDKTVQEEASHDVAEDTEHEKATEEKAADEKVXEXXXETXEKXAEEEGXXX
>TogJolCCCM725040774_none_TGME49_315780
TELGDAKSGLEDPEADAAPDASLDLEPEPSGDVDSDAALEVLHPELDGFTHAIEYAVSEAESRSEAEVEVEPMNSDDTGEASSWLDEEESRRPEEPQVQVADEMPGEEAPAEEAPAEVSSWSEEEECRRPEEPQLLVADEMPEEAPIEASAEASLRSNDEEPERTEDSQVQAADEVPGEATIEESAEAAEAEEAEEAADXGSDEDPPALQEESFNSCPSPFKDLSQWASQTTSQVSKARTLRRGVGRQLRLPPPSAYAGNKATSSGSDAKGLMRRVDLLERLSKTLLGRIEGVEHAAQMVDQRLAQFQKAYDDSEVPLLLAERRLELRLKRPPEEALRDHLEVALEEERQAYLTARQDFLAHLRAGQEAFTTLTSTKDAMASELQKQRRLLRLERARLLFDGFHSEAAVLPQISKAKLGVLVVAGEDSTVTSRHSVDALLLQARSAQEEGQRYCRNADADLLQAKRRLHQAFLRTRSSMKARISETKALKKQLEKEISETGASIAQIENQLGSMQRDLTVPTAISLPSGRRAKHAVEQQSLVDKLSAVETAAAEALVQAKIFAGDYSGIVGLHHAEHLLTPHVSALAEACEELAAAQEEATGERLRLLNQVATKLGPTKSKVETELTSVHNSQESASRTLQERCSWAESVLIEMRDSLARMAVDLERKTAAAVIDLQCWNLSPSQVKRPESAQSRSASEGQALQPRPYRPPLPPGILDQLRSKILAASYTGHSGRELDVIFGRFDKDGSGQLDEDEVRTALRRTLRISQKVVSDIQISLLCAELDKDNSGTISIEELVAFVGSSSPTTASRRPRLVPALAEKTSESSWQSRPPRPYRPPLDPSVLETLRAKIKSATYTGHLGRELDVVFGRFDGDGSGQLEDEEVRHALRRCLRIPPSAISDAQISSLCAMLDTNSTGSVSVQDIVAFIGSEPETSNRTGKQTRTAQLKSLLESESRVHRGEQALEALGPQ
