# Supplementary material for: Molecular characterization of the conoid complex in Toxoplasma reveals its conservation in all apicomplexans, including Plasmodium species
Source: PLoS Biol. 2021 Mar 11;19(3):e3001081. doi: 10.1371/journal.pbio.3001081 (PMC7951837; doi:10.1371/journal.pbio.3001081)
Supplement: S1 Data — Files are named according to the T. gondii apical protein query. The sequence headers comprise the protein identifiers in our in-house proteome database for the SAR clade (Methods), starting with an abbreviation for the species strain (see S3 Table). The headers furthermore contain either the descriptor “self,” indicating that this sequence is the original T. gondii query, or “rbh,” indicating that it has the original T. gondii query as its best T. gondii hit in a BLASTp search, or “none,” indicating that it has no BLASTp hit in T. gondii (see Methods). For sequences of P. falciparum 3D7, the header also indicates by which P. falciparum IT sequence it was gathered and if it was gathered via reciprocal best BLAST hits (“rbh”) or via unidirectional best BLAST (“bh”). The latter is only the case for the putative orthologue of T. gondii’s TGME49_219070 (see also S4 Table). (GZ) [file pbio.3001081.s005.gz › TGME49_conoid_proteins_putative_orthologs/TGME49_250840.fa]

>BesBesBbGer1000909_rbh_TGME49_250840
MRRGSPAPPQGARLAKTGGGAAGFQKWAQKAGPAAKKTGGPPLQRAASSRTLAALSAAETVIPFIKGGDAEHTLVVLQRLQLDAAKEFDNTAGAHVDVHATFLTRELAMRDQTRKQIDLSYLPEGRDKSDQGKAQPTSLLGKGLEMLFSSDKQELGTCQDRTLANLKAQVNYLKQWGEALHNYEVLPATGGSPMRSPSLAPSAFPSASKHSRTCDHMAEVAGMSPQEVRKKEQERRRAERQGRETWLTSQASLTCPAGLGAVEQKTPAGLRKPVFSAPAGEREWVDLRLPEHSEQTEEILRETEEPRRKKFGGADEDLLAEDLDEEEQQEIDQMHAEQDNRQAAAGHVGVKEMIEFFETTRIPASQRVKMLELDCRSLLTTIKKLRSEKAAAQAQLREAQQAKEEMARNIETRERLVQQKAAAIRLALKDHLRIQRALQASVASGSQIIEEEQKKVAAVRRSEAQISQQMEQVSVIADHQAEELKVLRKKLEDTKKEYEAREAKEFLDQKAYRQDQIKLEKYHYRCLSLGEDRIRLLEAVRRERANLDLRTAEALLYKHHLEEMTAERGHFYDAAQNTRKKAMEEKVEYQKRLQDELEKSNQMLSAKDRELAAEREQRTLEQRQTAKLRTKSAMTLHQLKEMKSIIDTQQEQLKSQSSNFQEFVKNLETFHTKLDILDRIVQNLRTYYLQKKAVSGGSPLARQQFANRRKTERETQNARTLSFRDDDGPRRRGSARPDRIEISEEERRRAFEEAAEGQPQITAEKAAQAARKLGLAPSLADVETLHKNLTGAGVDPQTFAKFCHFCARSEDEGEQLATFFKAWDPTESGFISKAAAKNILRSFGEPLTEEEADFAIRVLADDADRINYREFCDK
>CepComWS2016001192_rbh_TGME49_250840
MFETAPAHAPRHRELYSSDKPRSDEFSLKNLDIRRLPGGLDGQFNQQWSSSSRRQKNKYDYLSDLSFIDWNILHPPKPPKVKKSKKVKAVPVGETPEEAEARARDEQIKKEQAEKRAAEEQLLKAKKAELEDKFMKFSGGSSTMNTTQVALAAREFGYAPDLADLSKLEEKCANGCGLDELMAFMADLGGHIDEPDDLMEFFKSYDRLNEGTLRQAQVANLMRTYGEPLTKEEFDVLIDLAGLKGQDPMSYVQFVNFLCSTD*
>CryMelUKMEL1001023_rbh_TGME49_250840
MPPFKISKERIEFSFRDAAGGGPTIQSSKIGEIVRRMRFVASVGQTCDLQAFVKFCDSIVHPEDTFDNLVQFFRSYDSNNSGTITSQQLTSLLTNTGEVLTSKEIEILLKDFPSNDGGFNYENFLKELVR
>CrySpeChipmunkI000195_rbh_TGME49_250840
IDLLMALKATYGNELTEAAAKEATDCCENQDEAAKCLQEFYSEWAQNKGMVSRKIVRGLLMVWKAKLDQVSAEAWITSLCGTDENIDIQSVLNKVECKTNEIN
>Cys_WienI008371_rbh_TGME49_250840
MQRAANRGPNQVAGAREHRTAPGFAKWKVGKKAAPPGGKAAAKKPQTSPGAEGQEGGEVQVPRYGGGTALTVSVLRTLEPQRNPLIAGGDDEHNLVLLQRLQLDAFQDRDHAFEHSTREYALSRSVGQRRLARREIDLSYLPDEASGSLDRAGERVSDGGEVTLCEKIARDCLGIAGYARNGYDIHSDPTLLALKTEVGHLRRWGEALHDYNVIPATAPVGDEAPSPPRQMVRGHVASCDDCLPEGLTPEERKRELIRRRKDPTRDRTFLDGPPTCPAGPRRVEQGYATSIRPPAFPLATEAQQLFRRGSDADVEAELQGAGGHLGGALQNDLDMILDDYDDDDASELDELNQKGAGGTGRVKELVEFFGRKVPVSQRVKMLEIDSRALLATIKQLRSANEESKKKLEEALREKEAMAQDVEMREKIVAQREKAVKLTLRDHLRVQRSLQRGMAEASSLLQEEKKTVSAVRTSAGFLQRKLETAQTVTETHEQELNALRDQIEEMKKEYDRKEAEDFTDQKAWRKDQIKLEKLHFRCECLGEDRIRLLEAVRREKANLDLREAELVLYKKHLEDMTKERDHFFDTAEAVKKKSAEEKAALQKRAREALEKKNAALAEQEQATKEQQQRNAELTVELDKERVANTSSVRHMKAMKEIIKSQQELLKSQSANFGSFMKSLYELQEKLAVLTKLANNLRAAYARHQERLRVQIERDHLRRRVSAEVPPPRETEDSAPTPKTSAKPAKEVPKDAINQAFSAVANGADELSADAAATAARKAGLAPSNADIEALRAATKNVVDRKAFEKFCNTVVHNEDEGSKLASVFKVWDTSNSGVLPKAQVKFLLQTFGDPLTAEEADFAIRVLADDADPINYRLFCEKLLACGAARS
>EimAce004963_rbh_TGME49_250840
MDSAYPQILLKNVLPLSPFNCRMDKPLRRGDLGRPGTIPASSRPSSISSKQLIAAFKDVSGGGGLILTTKAGDLARRLGLAPSLGEIEELKAVAGEYCDISTFATFCKGVAHCNDSPKLLAELFGCYDPSCTGKVPLRVVRNILQNCGEVLTNDEVNAVLEASTEEVDYKAFCERLLLER
>EimPraeHoughton007048_rbh_TGME49_250840
MFDQGLAPSLGEIEELKAVAGEYCDMPTFATFCKEVAHINDCPKLLAELFGCYDPSCTGKVPSRVARNILQNCGEVLTKDEIDAVLEPSADEIDYQAFCERLLSER
>EleDub013155_rbh_TGME49_250840
APAFDEWEELALPSDSRGASFSEAAQRAAALEGEAAQRAKTPSKAQREFDAVSGGKPLVTIDQAVFLARYHGCAPSQGDVVCWRSKHGERLDAGQFAAFEEAVEHKEDTEELLLQFFKALDREDTGYVAKQYFVDFLGTYGDKLSPEETREVLKTFGMEEQDPINYGEFVRKLLQPAPVDALPLEDVAAITSRLDQVAAPPPAPTPPPPPPPP
>GleFolCCAP11163006509_rbh_TGME49_250840
XGDEVPGEANGDAEGSGSAGPALRESVEGSEAVGPAWEQGDVDPQASDGGGAATGIGIEHASTVGGIEHASATGGRTMRPSHQDSYIDELKAAYLQWQGDGPAIPVEQVAEPLRLLGYAPSEKELRSFCDRADGKTNLVNAGIFAALCEELDWEDPGDETLVTIFEHFDRQKTGSVPRKVFANIMTLMGEALSFEELEMALQELATLSGTPTNEKVNYLDFIEWAKDR
>GleFolCCAP11163146380_rbh_TGME49_250840
XAHDPGDEVPGEANGDAEGSGSAGPALRESVEGSEAVGPAWEQGDVDPQASDGGGAATGIGIEHASTVGGIEHASATGGRTMRPSHQDSYIDELKAAYLQWQGDGPAIPVEQVAEPLRLLGYAPSEKELRSFCDRADGKTNLVNAGIFAALCEELDWEDPGDETLVTIFEHFDRQKTGSVPRKVFANIMTLMGEALSFEELEMALQELATLSGTPTNEKVNYLDFIEWAKDR
>HamHamHH34006905_rbh_TGME49_250840
MERARAAQRGATRPAHSQKATASRRDHFAKKAVPAAKGATEREGAALTASHTPPAAQTHIPFNPLIGGGEAEHNFVIFQRLQLDSSEDRERTLTRRDSRAALATQELVQRVSLRKEIDLSYLPEGHARRDEETEKPCPWFLGGRGRLMGQRERQPLPDEHSATLDRLKAQLEYIRRWGVALHENEFVPAARGQHALCPKRPAGRVPPVCYSDVPQSSPLAGTHAGDCDNFAELAGLTPREAQKRANARRRLREAGEDHWSAAQGAWSCPAGAVSGPDSASAGPRRLRRPLFVDPATQPGFTLYRPEAVDVDEALREAEETGRKKVGGDSFELDLTEEEQRELNEMLAEHEGFATDVCHVDVKAMAQFFDTQRIPPSQRVKMLELDLRSFLVTMKKLQSAKTTAEEQLQKVRKEKEAMAKDIAAREERLKQTEAAVRLALKDHLRIQRTLQATVKAGSEILEEEQNKVATIKRSETRLQVQMEEASLVNGNQAEEIETLKRELAEMKQRYDEYENKMFIDNKAYHEEQIKLEKFYYRCLSLGEDRLRLLEALRREKTNLDVRSAELVLYKQQLEDVTEDRQQIKDMAGKTQQKMMQDRNALLKKWKQETTQKNTIIAAKTKELEELKEQKAEEAKQAARYRAVSTLRLHEMKKMRNIIDLQQTHIKKQSSNYEDFLKSILAFQGKLTVLSKLAKNIRTFYEEHGDEFRVRPEPGSDRQSNGGRTSTSPRAEEQATELSKRRSLPQSTHENVKSQFQSAAKGGDTLAVDQAVHAARKMGLAPSLADIESLRSKAANARVDSATFSAFCESAFHADEASKLASFFRAWDPKEKGTLRRDVVKNLLQTFGEPLTAEEAEFAIHVLAEDAETINYRDFCEKLVALVPQK
>HelCap003558_rbh_TGME49_250840
MLVEQRPSMISKINKLFKRNRQEFNQFGIYHPEPYYRAASDAPPVSSSSVEMEMNSEQKAAYEIKQAAAAESKAAEAKKQEEEAIRRKEEEARQAALEAAREENMKTLKEITGGKPDCDEVEGAALARKLGYAPDKSDIEAIHAQYGARITYDQIIEFYSGNGKVDSASDLADFFKAFDPMQTGELTPTQISNILQAFGEPLSAAEANACIEICGFAGKSQINYMDFVEALLKIDD*
>HelCap003559_rbh_TGME49_250840
MLRVSHVLCILEWPVSVDIFVFQAAAAESKAAEAKKQEEEAIRRKEEEARQAALEAAREENMKTLKEITGGKPDCDEVEGAALARKLGYAPDKSDIEAIHAQYGARITYDQIIEFYSGNGKVDSASDLADFFKAFDPMQTGELTPTQISNILQAFGEPLSAAEANACIEICGFAGKSQINYMDFVEALLKIDD*
>KryFolCCMP1326091059_rbh_TGME49_250840
XDEVPGEANGDAEGSGSAGPALRESVEGSEAVGPAWEQGDVDPQASDGGGAATGIGIEHASTVGGIEHASATGGRTMRPSHQDSYIDELKAAYLQWQGDGPAIPVEQVAEPLRLLGYAPSEKELRSFCDRADGKTNLVNAGIFAALCEELDWEDPGDETLVTIFEHFDRQKTGSVPRKVFANIMTLMGEALSFEELEMALQELATLSGTPTNEKVNYLDFIEWAKDR
>LanAbb009612_rbh_TGME49_250840
MLQNFGDAMTSSEIDNLFKVLGFNSDPVEYEIFVKKFVKLMLRGNSV
>LecTuz012620_rbh_TGME49_250840
MTLFLACNDVFRTCTPAEEYFEYGLWMPKDDRLPTYAQGTMGSIRTGRGESFIPEEEELEEDAPPTLDPVAVDQQKEEFNQKFGNTATTEQVADYYREKGLAPSQKDLAEIKEKYGDNVTPSQMEEIRIAMYHNDSVDHIVKFFETYDAKGEGTLRKEVVENLLQNFGEPLTQDEVTAILEETGHTGAVIDYREFAKKLVE*
>LecTuz021459_rbh_TGME49_250840
MTLFLACNDVFRTCSPAEEYFEYGLWMPKDDRLPTYAQGTMGSIRTGRGESLIPEDEPGEDEPPALAPEEKDKLTVEFNQKFGNTATTEQVADYYREKGLAPSQRDLQEIKEKYGDNVTPAQMDEIRAAMYHNDSVDHIVKFFETYDAKGEGTLRKEVVENLLQNFGEPLTQEEVTAILEETGHTGAVIDYREFAKKLVE*
>LecTuz031647_rbh_TGME49_250840
GINAEYMGHNKCLTDAEITTAFRKFSGGRSSIRPQTAEQLAWLLGLAPLQRECLKATVEKSDISLQEFLKWIRIVETRQQQLHPNDVVKIFRVYDPKDTGRVTVKVFRMILKNIGEPMSEEEVDDIVEKLCPGAHTVDYKEIVAKLLKHN*
>NeoCanLiverpool006701_rbh_TGME49_250840
MENPAFGARERKAGNLPKAPGAAATRETFRKWAVGKKAAPAAKATNASRGTLASANLPHKTAHIPFNPLVGGGEAEHNFVIFQRLQLDSSKGRAGAVSRRDPQSALATQDLVHRINLRKEIDLSYLPDGQREREESEHPPSGGFLEDLGNLFWQRGRERRPVDTQDATLGRLKAQVEHIRKWGEALHENDFLPATLGRQAPCFRGPSPASPVPYPDVPLSNPLAGAHARDCENFAELNGLTCGEIRKRERERRKQRQTAGPEAVQWFLKQGAWSCAAGPEAVPQPAAGGLRRPIFMDPADEPMFALRRPEALADVEEVLREAEDAGRKKAAGDSLELDLDSDEQRELEQMLAENEGFATDACHVDVKAMAQFFDIQRVPPSQRVKMLELDCRSFLIMIKKLQTAKACAEEKLQQARKEKEAMAKDIAAREARLKQTEAAVRLALKDHLRIQRSLQATVKAGSEIIEEEQKKVAIIKRSETRLTFQVEEAAQVAEQQAEEIQALKQELAEVKKKYEEYEKKMFIDNKAYHEDQIKLEKFHYRCLSLGEDRLRLLEALRREKANLDIRCAELVLYKQELEDVTEDRRQIKDSAGRAQHRMMQDQQALQKKLKQETEKRNRVIQAKDKELEALREQKLHEEKQVDRYRSLCSLRLREMKKMRNIIDMQQSHLKEQSSNYQEFLKNIMAFQGKLTVLGKLARNIRAFYAEHGAELGGGFGAALPDEAGADRRDSSSRGPSTADVTQDAIKSQFDAASKGAETISVDQAAEAARKLGLAPSLAEIESLRSAAENSRVDRAAFAAFCDSAAHEDEASQLASFFKVWDPKEKGTIPKGVAKNLLQSFGEPLTPEEADFAIHLLADDAETVNYRDFCEKYGERLKGERGAKNATQITLSVHLDKPTVFFYVVVAYSGTQTQGVYSPDSNRHVKQPDFTYTSMYLLCVSAVKEHTYRRAARLCISKDASLCLFWERPHL
>SarNeuSN3004491_rbh_TGME49_250840
MTMDKQDAQENGSAAEGQEEVSISRLEEEEKSVNPLVAGDDVEQNFVVLHRLYMDCHGAPAQRPTGVADIRDYVLAQLAEKQVLERKQIDLSYMPRGHREAAAAVSRRKGAAAGAAAAADACERLLLACCPGKPCRRFRPSPVTEENLKKELQYLQQWADMLHAYGVAPAVEALSPPPFVSSSSSFSPAAAASLLDREEGAGAAARQRQVEQRQGQPPAMRPAALTNLLQQQQRGRGGRRRGRTATAASLPLPLQPPPHLRPPLFRPPPAGAARVLQTAGWRAAAAAADAAEGPVPQQRGHTEDADKEKEEEEMRELLRVPSALQADAVLPHTYGVREVVDTERSSSSRSSCSHKGRCLAAALPVGSRRRTKTSRGAVGAMEKAAAAAADPAAAEATTRPRQPEGAEAADAEAGVGAPQAEAAVVQRRQKKQPTRGRTSKRGSSINRSGSNTRRSSSNADRNSGCSSSRSRSTRGRSSRCSSSSTGRGSSSVGRSGSSTGRGSSSIGRSRRSSNSSSTGGMSRNYSNRCWMPGRRSCSRGTRRDRKISPSDSRADAAGGGAAKEKRESGLFKRMQPHAMLELDCRRLVQQVKQREAERDRALERLQQATREKVRMTKETRIKQKILQQREEALALTLEEQDCVRRVLERKLQKKEKAQQQQDEEITASKTSLAQLQSRLIQSEALLDSQEKGLEQLRSHLSEVQKEAETKETEHLEERKAYLEDRLKLERIHFQCECLGEDRLRLFEALRRDKATLDLRDAEIVLYRRHIEVLTEERNYYAQACEAMEMRTREEKAQVQHRFEEELSRRSEILREEKDRHAETAKTLAKAQQQYARQQQLLGRFKDIVQAQQAHLKSQATEFSKFMERMQAFKEKLSALEKLVDNLKTAYGARVEELARPTVPVPTAPAAPETILPAPPAEGAPGIPTAGPAAAAAGPLPIPKETLLEAFAQAAQGRPHLSVAAAVERARRLGLAPSEADVEALATRSGGEVTAEAFTQFCAASAHPEDAAENMARFFSLWDSSGSGMLSATQIRQLLQAFGEPLSDEDAQFAVTVIGEGKDVIDYRDFCRKLLAASAEQRQ
>SelPygWS2016052698_rbh_TGME49_250840
MASRVFPLDTGSYLVPSFTTLRYIDVDEDGSSDGTATPVQQPELPQAGRSAISPSLLLQYCIGLHPWTTHFTQGFAPSEEDIENIRESDSFSGVLPKQAVSHLLTTFGEPLTPECVSTALKDQPDPVPYRDFVQL*
>ToxGonME49004754_self_TGME49_250840
MDRARTAQRGATGSAHPQKAVASRKYHFAKKAVPTAKGATERENAAPAASYTPPAAQTHIPFNPLIGGGEAEHNFVIFQRLQLDSSEDRERTLTRRDSRAALATQELVQRISLRKEIDLSYLPEGHVRRDEETEKPFAWFFGGRGRLVRQREREPFPDEHNATLGRLKAQLEYIRRWGVALHENDFVPAARGQPALCPKRPAGPVPPVCYSDVPRSSPLAGTHAGDCDNFAELAGLTPREARKRENARRRLREAGEDHWSAAQGAWSCPAGAASRPESASAGPRRLRRPLFVDPATQPGFTLYRPEALDVDEALREAEEAGRKKVGGDSFELDLTEEEQRELNEMLAEHEGFATDVCHVDVKAMAQFFDMQRIPPSQRVKMLELDLRSFLVTMKKLQSAKTIAEEQLQKVRKEKEAMAKDIAAREERLKQTEAAVRLALKDHLRIQRTLQATVKAGSEIIEKEQNKVATIKRSETRLQVQMEEASLVNENQAEEIEALKAELAEMKQRYDEYENKMFIDNKAYHEEQIKLEKFYYRCLSLGEDRLRLLEALRREKANLDVRSAELVLYKQQLEDVTEDRQQIKAMAGKTQQKMMQDRNALLKKWKQETTQKNSIIAAKTRELEEMKEQKAEEAKQAARYRAVSTLRLHEMKKMRNIIDLQQTHIKKQSSNYEDFLKSILAFQGKLTVLSKLAKNIRTFYEEHGDEFRGRAEPGSDRQSNGGRRSSTSSRAEEKAMELSRRRSLPQSTHEAVKSQFQSAAKGGDTIAVDQAVRAARTMGLAPSLADIESLRSKAANARVDSAAFSAFCESAFHADEASKLASFFRTWDPKEKGTLQREVVKNLLQTFGEPLTAEEAEFAIHVLAEDAETINYRDFCEKLVALVPQK
>AleMarAMGDE01CS322042095_rbh_TGME49_250840
XPPLPPLCPHLARAAPMAAAALRVASPAHANAAPMSAAAQRAASPSPANAAPMSAAQQRVATMRGIVRTASALRLGTSKAGPGKAELASLFAPFDPEGSGQVRAEVLVRLLTLGEGGLSEEEATAALEAHRDGVAPSGREDAVGYRDFVAWATQK
>AleTarCCMP1771078345_none_TGME49_250840
XLSASQDTSFITPVPTETSIYENYGRDWVALGDELAQRGHTSLDGTLPSILTKVSQELNRRESGASLRSLAACQPLPSDVPTPLRAAAAAAKARKLGRGEEPEGPSCYSAVTTCQSEEQEPEEEGPAEAARQDDGSASRAAPPPPMPRRPSSAESLRRAVSASRLTKDALASEAPRQKAGPSRPSSACGLRSSASFRSVASQGEKERSLPPRPHSSAASTRSAGGGPRRDAAEVSTPSLDSTMRPGTLEEAQAAEADDAPEVEPMEAARPQPQQLQRRASSVTPAAASRPSSGHSRSSSARPASSWPAHTAPAGMPSGMSAAAGAQRPTSATQGPREPWARRRDIPPAPTAADVLAKLRALVAERRLRVSDCFQDSDRLRRGTCTFTQLRTALTLVGLELEPQEYELLFDGFRAGDGAAFRYRDFCAEVSGEAVDVCVHGCARGLTSSRSKAELDQKARSALEDLEGQLRRRAQVRRVELRSAFESFSRARPGHVTRAQFARIMAMHGFRLTEEQISVICRAYCDTQDQQELNYLLFCASMEQPRSRPEAGGGAALTPAPPAGAPPGGGA
>AleTarCCMP1771098322_none_TGME49_250840
XHFRLSASQDTSFITPVPTETSIYENYGRDWVALGDELAQRGHTSLDGTLPSILTKVSQELNRRESGASLRSLAACQPLPSDVPTPLRAAAAAAKARKLGRGEEPEGPSCYSAVTTCQSEEQEXEXEGPAEAARQDDGSASRAAPPPPMPRRPSSAESLRRAVSASRLTKDALASEAPRQKAGPSRPSSACGLRSSASFRSVASQGEKERSLPPRPHSSAASTRSAGGGPRRDAAEVSTPSLDSTMRPGTLEEAQAAEADDAPEVEPMEAAXATAASSVTPAAASRPSSGHSRSSSARPASSWPAHTAPAGMPSGMSAAAGAQRPTSATQGPREPWARRRDIPPAPTAADVLAKLRALVAERRLRVSDCFQDSDRLRRGTCTFTQLRTALTLVGLELEPQEYELLFDGFRAGDGAAFRYRDFCAEVSGEAVDVCVHGCARGLTSSRSKAELDQKARSALEDLEGQLRRRAQVRRVELRSAFESFSRARPGHVTRAQFARIMAMHGFRLTEEQISVICRAYCDTQDQQELNYLLFCASMEQPRSRPEAGGGA
>AmpMasCS259033881_rbh_TGME49_250840
ETLHXLMRQTGYAASHAKVAEALGLSSPDARLEKATFVKCCRSVGYEDRTLEDLSSFFGPYDPEGTGYISWSHFQQMMQVMGDGLNDLEVETLKX
>CryAnd30847000910_rbh_TGME49_250840
MEIINQAIKNLRIHYDNLHVENWNYGELVVLVDIEEDNKEEYSEVEVEIEISSNKSTDNVLEIIKEQPIAKREPTIYEIEFEKVANSDNKCDINQLKKYLHTLGLAPTESQILKIVDKYGDSKISLENALMVYKEISNDKYTSEDLSKGIESDSTEISRKRLHLLLEQFGDHMSAEEIDIVLDKLGFQGLNSFSKKEFLEALSKDAKQIQVSENEMNESIDKTNTQVSNLVAEKPIDKNPIDEVVLN
>CryHomTU502000620_rbh_TGME49_250840
MEIINRTLDSIFVKCHDIQVENIKYGELVVLIESDDDYSGYSDADINENYGEFDGENEDNGEIADESSVEDVLEIVRQATIAKKEPTIYEIEFGNVSNTSGKCNFDDLIKFLHRLGLSPTEDQCNELKKEFGTSNIDMESALKAYNKTSIDKYTPEELIVSLESTQSEVTRKRLVILLQTFGDKMTEDEINRALDKLEIGNEPIDKNLFIEKLCAGSKQIKTSNTGSINTQSRENLNKSSENCIDPQDNNNNNDNNVQQEEISDVN
>CryMelUKMEL1000294_rbh_TGME49_250840
MEIINRTLDSILVKCHDIRVENIKYGELVVLVESDDDYSGYSDADNEIYGEFDGENDDNGEIANESSVEDVLEIVRQATIAKKEPTIYEIEFGNVSNSSGKCNFDDLIKFLHRLGLSPTEDQCNELKKEFGTSGIDMESALKAYNKTSADKYTPEELIVSLESTKSEITRKRLVILLQTFGDKMTEDEINRALDKLEIGNEPIDKNLFIEKLCVGSKQVKTSNTGYINAQSREDLNNSSENSNEPQEDDNNNNDSNVQQEETSDVN
>CryParIOWAATCC000031_rbh_TGME49_250840
MEIINRTLDSIFVKCHDIQVENIKYGELVVLIESDDDYSGYSDADINENYGEFDGENEDNGEIANESSVEDVLEIVRQATIAKKEPTIYEIEFGNVSNTSGKCNFDDLIKFLHRLGLSPTEDQCNELKKEFGTSNIDMESALKAYNKTSTDKYTPEELIVSLESTQSEVTRKRLVILLQTFGDKMTEDEINRALDKLEIGNEPIDKNLFIEKLCAGSKQIKTSNTGCINTQSRENLNKSSENCIDPQDNNNNNNDNNVQQEEISDVN
>CrySpeChipmunkI025611_rbh_TGME49_250840
AMEIINRTLDSILVKCHDIQVEDIKYGELVVLVESDDDYSGYSEIDINENGEFDAEAGEIANESSVEDVLEIVRQATIAKKEPTIYEIEFGNVSNSSGKCNFDDLIKFLHRLGLSPTEAQSNELKKEFGTSNIDMESALKAYNKTSTDKYTSDELLVSLESTKSEITRKRLVILLQTFGDKMTEDEINRALDKLEIGNEPFDKKIFIEKLCVGSKQIKSSDGCSISKSKENLNRSCENANDDDNDNNNNVQEEEISEVN
>CryUbi39726000993_rbh_TGME49_250840
MEIINRTLDSILVKCHNIQVENIKYGELVVLVESDDEYSGYSDDDIEELNGEYGDIANESSVEDVLEIVRQATIKKKEPTIYEIEFENVSNSSGRCNFDELVKFLHKLGLSPTVNQCEELKKEFGTNNIDIESALKAYNKTSADKYTQEELLVSLKSTKPEITRKRLVILLQTFGDKMTEDEINRALDKLEIGNEPIKKDEFIEKLCIGSKQIKRSDCSNKSKENLNDFSEKNDINNDQKEELSQIN
>EimAce001043_rbh_TGME49_250840
MEVEDSASSGKEALNVLLRMTIDAKTAKQRLEKSVRTVSEDYSIRMPERDYKAEVAAACTPNQLARLCLSRCLGVQTEEEMETPYHKQLKSEVSALRQYGDQLKRSVLVEGLGEGSRKGLGFAEEGEEDKQKTAAAPPHILTPLFDWKKSDKQQRKDRNTQKEAKLRESEIIQQLLAAYEGTKKEKTVHSIIQFFEGNAQPSREVRRLEFENRKLCASQRLHDAQTKSLHERIGGLEAENLYLKDKNQQQLHWLQTQKEATQQELHVKEVELSALKEKLKTAQEEIKTANQKLSKAEEKAKKMEAALTRKKPVETETGNAALTEALVRLEKLAWTCEFLGNEKLVALESYKQAKAKEALARSEVEVYKKYLDELTEERDHYYHTAIQRILLKKAADDFKTLSGALKENNEEAQQLKKLVHLVVDRMKNHVEATKALPVVEEPQETVTEEQLQQALARLPSEKTIREQFEKAAGFAPSYEDIEQFSAAVAAAAAASPAPAAAAGAAAGAVKISDFIAFCLSVRHIEDTAEGLAEGFSLWDLESKGLISADTLKYILKNFGEPLTDEEADIAFKTLIKGQNPVDYQQLCNRQA
>EimBruHougton000628_rbh_TGME49_250840
MWLDTATEDAPSGGKETLNVLLRMTIDAAKSKEGAKAAAVDISEDHTIRLPEKINRNPCSLRNICLSLNPCSGLQTEEQAEEHPYQQQLKSEVSALSELGQRMRERVCVEGSLKGAGSLLDMSGGIVRWIGRSPFQGLGQLEFENRQLCAAQKLHNSQMETLKNKLEKIKKENKTLLQQQQQQQQLLQTQQQAAQHELKIKAAEAAALQQKLKEAEDEIVKKNNKINEEEEKRKKVEIALEIKTRQCLNLSQAFEEQMRSTKSLQTPKVTRTQKLIETDATNTALTEALVRLEKLAWTCEYLGNEKLVALESYKRAKAKEALARSEVEIYKKYLEEVTEERDHYYYTAIQRDLLQKAAEDFKKIFEGLKGNAKEAQELRRLVQEAVERTKNHMHEVKAIPTVEEPGESITEEQRELALAGLPSEKAIREAFENAAGPNKTLELSAAVALSRKLGFAPSYEDIEELSAAAAAVSLREFLDFCLSLRGFTDTAEEAAAALQTLTDGEDPVDYRLFAKRSKP
>EimTenHoughton006518_rbh_TGME49_250840
FVFEQQQELLKKTTNEFKKVSDAFKENNKEAQQIKRLAHLVMEYLNNTEQRAKAPPPPEPSPVVEEPEDSIAEQPSEQAPSLLASEEVIRAEFEKAAGPSQTLDRDSAAVLARRLGASPTVSEVSALPERVDLNTFLGFCSSGEAGDSVEGLASVFSLWDPQQKGFISKTLLKHILIHFGETLTAAEADLALQQLAGPQEQVDYVQFCQKASGASQKAARQLSKLLLLRLLQLLLLQLLQQLLLQLLLLQSPRLQLLLLQLLLLQLVLQLLPLQLVLLLPLLLLHLLLLLQLPLVLLLLPQLLHLLLQLLLVAVLL
>EleDub006948_rbh_TGME49_250840
MWLKWKEYIDIHRKGGEGERQPAAASSPVDVGLHKRLAPLKRTGSVVGRNGRKPRPSKPRNAKLSDCQGGLPPLEWPGPSLSSGHLLIIQHRGAMIVTDDVAEAAFSAASGGGAGATLTLDQLTTAFRSAGAALSQDDILAMAKKDGKSSFSLEQFKQLLKEIGQKPDNAADDLLRLLRLHDSQGTGSIPVAAFKSLLQDSLGEPLTDEEAQAAIETLAPNQQAINYSQMIQKLI*
>EupCraCT5011159_rbh_TGME49_250840
XLPKPTNNMEKIKQQEYYKYKIRKVFECIAKESNHNNDITIKNEIAYILRYFSQFPSEAQVTDYVIQKIEDDEPNDFIKLTKFEPYLLDVIENNEFEPSPPEHLLAAFRVLDTDKGRIPIDVLNNLLTTEGIPFRKEEMDSFQEFALDKSQKFVYYEDYVAKLVEENDKHVEXIPERISYLQAPD
>KarMicCCMP2283093321_none_TGME49_250840
XFRSADTNNDGTLNKSELKHLLMSLKMPIQNDDIDQALHAADANGDGLIEYEEFLHWVLGTKNIEQAFRKTRQSMTRLSPEVEAKRKQAAEEKARQHALHEKQLHARNRQYEKAIKEASTHGRDTKSLSSDTEALRQKMAEQHAKDKARQERLAHETHEYQKRLHEAAKHGRDSKHLSADIEDLRQKNAKEHAKDKARYEQRLARENHEYQQGLYEASLHGRDAKALDAEIEALRRKTAEEHARAKAIQDQRLAQETHDYERRVHEAGLHGRDAKRLSAEAEALRQKTAEEHARDKAKYEQRLARENHEYEKRLHEASLHGRDAKCLSDEXEALRQRTAEEHARDKARQEQRLLNETREYERRVHEAGMHGRDAKSLSAETEALRQKTAEDHARDKARYDERLALENLAYERRLDEAASHGRDAKCLSSEVEAVRQKTAEEHARDRDKYQHRLARENAEYQRGVQEASVHGRDAKALSAETEALRQKIAEDHAKDKAREAARLANDTHEYQRRLHEAGMHGRDAKALDAETEELRRKTAEDHARDKARNSQRLAQENREYERRVHEANLQGRDAKSLSAETESLRQRTAEEHARDKAKQEQRLAMETHEYQRRVHEAGLHGRDAKSLSSETEALRQKTAEEHARDKARYEQRLARENHEYQQGLYEASLHGRDAKALDAEIEALRRKTAEEHARAKAIQDQRLAQETHDYERRVHEAGLHGRDAKRLSAEAEALRQKTAEEHARDKAKYEQRLARENHEYEKRLHEASLHGXDAKCLSDEXEALRQRTAEEHARDKARQEQRX
>LepChlNIES1868025323_none_TGME49_250840
MDNDDVAAVQAAFHEWDIDGNGTISRKELSTALSNLGIQMSKRQLTALIRNVTTQENAEIDYNSLLEWIFKDDTPTSRCPTREKVRESLGILKETDEEDEDDGEEEAEEEDGDDDADDEDEEGDSGMDDEDEVDDEEKEGDENDDEEDTPSNAAGRQTRGVSKRAPKSQAKAKARKRNASARPGKDDSAQAELNKAAEEINRLKADLAQREKAQQEAENKAMTAQQQAERERQEMLEAIAVAERKAEHANSTEVSRLGESGSLPLGAPPTTKAKKKIEKENPYLQEEGVVCVQEIQMGEQKQVRSALGVGNEVWTIDWGGTVSVRSRHNAQDIKAEIRTNRFVTCMLHMQPSLMWLGQEQQGISIIDSRRRRQIGSLPGGHTSMVSCLCVDEANLGDEGADGVFPARRAWSGSDDFTIRQWHVQTWRAEASQPASISADVVIVETDGFKSAISRGLQLHGHKNKVRCMLKMGPYLWTGSDDGTIRIWNCADSLCHETIHAHRDGVLNLCSVRSFVWSAGMDGSIREWSNHLPNSSGTARGCQRSIAPEGSEKGVYGLLPLGQEVWTCGHNPNIQVFDQHSCEKLTAYEAHKPYVSKLIPVDRMVTKTVWTTSYADRKLKVWSHVVRDDDADTDVLKAENKLYVQAERDHAGHLEELARKLNENQAIIHAMGLGDLDPETAKKIAEKIGKLLDEFKDLTPEEQANILEKIAGVINGLSHLSAEDMATALDKVGTLLNNLGKLPAEQMAKALEQLAQLVAALDHLPPEKLVETLQQVTDLVQHLSDKDMLDVLGNLSAVVDAFNDLGLKRLLKNPDALKRFLQAFVNQGMEHLIDDPEKMEAILKIFNDLDAKGLLDGDALNAYMQSSGAGSTRADGASDGGHSEEPPLKRVVAAGKELSDLVAQYKDLLDAMGIGDILKDPSQLRKLFETLQELRSALEENGYGEFLKNPKGLAEFLSNYNKVKAAFEEYGLGEIVEDPYSAKGWLRNYAKIQEAFRDAGLEYLLSSAGAMKDFLAKHAAAGAALQDMGDISSRLSQLENELQRKESALQRANAENEKLKRSLLSYEELGTVDQLKRMKNEMVTLAHGAKNATALQSRVTELERELANKEQERLDALAREKVMFTRYKELDIFKLDIIARELKGVLKKVELTEKRCKELKDQASRFKDYGERKHIEGHGNGLIDGCRQTEAHIHDVILKCFSETQRRHIGVATDNEYRADDRRDGRLLDGGTMLYSVEEEAELAAKASLAHVVGTPDVERPDYGSSRAAPLYRSDALKKGVG*
>PlaChaChabaudi002601_rbh_TGME49_250840
MIQNLYTPKNNKIKNVNERKNTSLFRNNSVSFYNDVNTEAISLLDRATQQIDYNMIKNDCILYKDGNKNQHTKKEKEFEKITKIVNDADYLNSLKSKIHTTDIEKITQPLGIYSSKEKSNSHRAKYNDIIYKNKYKSLKKEYDDLKERIDIKIDLELIKSGAFYNKEDIHDILHLIKKYQSKIKEKKDIIDTQNNVIENIMEQTKLNRNKFIVEKKKNEDMAKICNSYYHQSKKTQMKMKMLKYSFLEYKMALENIVSCCEQIGGDKIILMDAIKSAKTQTDLSIATEMLNIKKIKELEMSICYCEHHINYLNEELNLKLQELKNAAKEKKETQNEIYSYKKELAKNNNMIIKILEDYHQTMATMEKIIYENDNANANKHKTDFIKDKKKYNDLVKKVLESNNELKNNNDKLFLHDNVLKGKLKAHQELLTKHMNEHKPKEAVNKAPSLADQKNETENADKPETGVMGNENNSTNEVEPKDNQDIPVDLEKIEKIQEFIKNKNVDKLKFEDCLDIMYKSNVVLTRSKMEELKQMDPITTDEFVTFIKPFIINEEEALKNMITFFEIWDVKKTGYMHKDLFMPILKYFGDHLSDQEMDYLQKELSLSNEPNISYVDILKKWIYGKDQQT
>PlaCoaHackeri002449_rbh_TGME49_250840
MEILKGSVNKIVNTQRRNPLSYDDDGKPFSSLFRKNRVSFYEDLRTEAVLLLDKGSEPINYKLINRECVLFSQGKQIRHTRKKQEFEKINEIINNIDYLDTLKEKVHDRNVEKIIEPLGICAPGEGIPKGSGGEYGELTYKDKFEAMKHKYNDLKKNLDTRIHLELIKAGVFYNKDDIQNVLHMVRKYQGDLKTKKSIINVQNGIIQNVMERNKLSRNKLLVDKKKNEELMKMCRTYYEQNKSTQMRLKKLKHAFLEYKIALESIVSCCEKIGGDKIILMDVVKSARAQTDLSIATDILNTKKIQELEMNICYCEHQINSLKDDLDDMLGKIQNEKNEKREVMNQTLQYKEHLAKNNAMLIEALENFRRVMTSVDEHLSREGDRSNFKETFDKSKKKYNDFVRKAAEKNKELQKMGDKLLLVSALSGRELKKHQEYLNRKINEIRKNQGGVEEEEQKGYMNQGKVGEAEKGSQEEEQDNKQNLEGESSQGAKEIPNDVAGKEAEQKDEQPTHVDESLEGRKINQVMELLQKKENNKLTFEDCVDVIYKANLPLTQSKLNELKAMGEVEKGDLVAFIKTFIIDEDEALQNMITFFEIWDVQKTGYMHKELILLILKQFGDRLTEDEMEYLRGEVNAFKESSISYVDLLKR
>PlaCynM002457_rbh_TGME49_250840
MEILKGSVSKTVHTQRRNPLSYDDDDDDGKPFSSLFRKNRVSFYEDLRTEAVLLLDKGSEPINYKLINRECVLFSQGKQIRHTRKKQEFEKINDIINNIDYLDTLKEKVHDRNVEKIVEPLGICAPREGIPKGSDGEYGELTYKDKFEALKNKYDHLKKNLDTRIHLELIKAGVFYNQDDIKNVLYMVRKYQGDLKTKKSIINVQNGIIQNVMERNKLSRNKLLVDKKKNEELMKMCRTYYEQNKSAQTRLRKLKHAFLQYKIALESIVSCCEKIGGDKIILMDAVKSARAQTDLSIATDILNTKKIQELEMNICYCEHQINSLKDDLDVMLGKLQNEKKEKREVMNQTLRYKEHLEKNNAMLIEALENFRRVMTSVDEHLSREGNRSDFKETFDKSKKKYNDFVRKAAEKNKDLQKMGDKLLLTSALSGHELKRHQEYLNRQINEMKKNQGGVEEEEEQKGHKNGGKVGEAEKSSHEEEQDKKQPLEGESSQGAKEITNDTERKQAEQKGEQPTHVDESLEGRKINQVMELLQKKEIDKLTFEDCVDVIYKVNLPLTQSKLNELKAMGEVHKDDLVAFIKTFIVQEEEALQNMITFFEIWDVQKTGYMHKELILLILKQFGDSLTEDEMEYLRGEVNAFKESNISYVDLLKRWIQGTE
>PlaGonATCC30045002098_rbh_TGME49_250840
MEILIGSATKLLHTKKTNPFNHDGDGDRNPLSYDENSHKNPFSSLFRKNNVSFYDDLRTEATHNCLHYKIVGLIENEFEKINEIINNIDYLDTLKEKVHNRNLGKIVESLGICTLKDVSPRRSEGKEEEKIYKQKFETLKKKYDDLKEKLDTRIHLDLIKAGVFYNKEDIQNILHVVRKYQDESATKKSIIDVQNGIIQNVVERNQICRNKLVVDKRKNEQLLKMCHTYYEQNKKAQMKLRKLKHAFLEYKMALESIVSCCEKIGGDKIILMDVIKSSRAQTDLSIATDILNTKKIQELEMNICYCEHQINCLKDDLDTMLDKLENQKKEKREVMNETLRYKEHLRKNNALLVETLENFRHVITNVDKYISKEDSNNKHDFKEIFDKNKKKYNDLVRKATHKNKEIENVGNKLLLSNSLSKHELKKHQEYLNKQINEIRKNEGSKWGHKEQGLVEEEESIIQYEVEQEEKEKEKKRKQEEEEKTQLANEVEQENEIKGPDRKAEQEVERPDPVDETMEGRIIKQVNGILEKIDVNKLSFQECVDVIYKANLPLTQSKLNKLKGMGEVSKEDLVTFIKTLIINEDEALQNMITFFEIWDVKKTGHMHKELILLILRQFGDSLTDEEMDYLRGEINAMKESNISYIDLLKRWIHGIQE
>PlaKnoMalayanPk1001243_rbh_TGME49_250840
MEILKGSVNKIVNTQRSPLSYDDDGKPFSSLFRKNRVSFYDDLRTEAVLLLDKGSEPINYKLINRECVLFSQGKQIRHIRKKQEFEKINDILNSIDYLDTLKEKVHDRNVEKIIEPLGICAPREGIPKGSGEEYGELTYKDKFEVMKNKYNDLKKNMDTRIHLELIKAGVFYNQDDIQNVLHMVRKYQGDLKTKKSIINVQNGIIQNVVERNKLSRNKLRLDKEKNEGLMKMCRTYYEQNKNTQMRLRKLKHAFLEYKIALESIVSCCEKIGGDKIILMDVVKSARAQTDLSIATDILNTKKIQELEMNICYCEHQINSLKDDLDTMLAKLQDEKKEKREVMNQALQYKEHLAKNNDMLIEALENFRRVMISVDEHLSRESDRSDFKKTFDNSKKKYNDFVRKAAVKNKELQKMGDKLILMNALSGQELKKHQEYLNRQINQIRKNQGGIEEEEQKGNKNNGKVGEVEKGNQEEEQDQKQTLEGKSCQGVKDIPNDIEGKQGKEKEEQTKRVDESLEGRIINQVMELLQKKENNKLTFEDCVDVIYKVNLPLTQSKLNELKAMGEVDKEDLIAFIKTFIMDEDEALQNMITFFEIWDVQKTGYMHKELILLILKQFGDKLTEDEMEYLRGEVNAFKESNISYVDLLKRWIQGTGE
>PlaVivP01002455_rbh_TGME49_250840
MEILKGSVSKFVHTQKRNPLSYDDDDDDGKPFSSLFRKNRASFYEDLRTEAVLLLDKGSEPINYELIDRECVLFSQGKQIRHTRKKQEFEKINEIINNIDYLDTLKEKVHNRNLEKIVEPLGICAPREGIPQGSDGEYGDLTYKDKFETLKSKYDDLKKNLDTRIHLELIKAGVFYNQEDIQNVLHMVRKYQGDLKTKKRIINVQNGIIQNVVERNKLSRNKLLVDKRKNEELMKMCRTYYEQSKSAQLRLRKLKHAFLEYKIALESIASCCEKIGGDKIILMDAVKSARAQTDLSIATDILNTKKIQELEMNICYCEHQINSLKDDLDAMLGKLQNEKKEKREVMNQTLRYKEHLAKNNAMLIEALENFRRVMTSVDEHLSREGGRSDFKETFDKSKKKYNDFVRKAAEKNKDLQKMGDKLLLASALSGRELKRHQEYLNRQIKEIRKNEGIVEGGEEEQKGHKNRGKVGDAEKGSHAEEQDKEQPLEGESSSQGAKEIANDAEGKEAKQKGEQPTHVDENLEGRKINQVMELLKKKEIDRLTFEDCVDVIYKANLPLTQSKLNELKAMGEVRKDDLVAFIKTFIMDEDEALQNMITFFEIWDVQKTGYMHKELILLILKQFGDSLTEDEMEYLRGEVNAFTESNISYVDLLKRWIQGAEE
>PyrBah071314_rbh_TGME49_250840
LKPFWLKRTAPLSRNLVTSVRTRFLPVAMATIIGPSASTVKDVFKKWDVHDTGTISRSMLVQLMNKLLPNFCKQEVERLVVDMGARGDTVQYEVFVDQLLSSSGQAMPGVPRTGPELEIVSNSTPIKAPKEPTLMDNTLLFLPEAAVRELGLEPNMDDKGDEVKELWFGRVWELRALLATRYQKVLDRVKTMEARLEASRKQQLDSALTLDPHKLATVVKVQAALAGSSLPPALRSLGVGPAEVGKHAGHVDLRARLRWLQLGQLPDLX
>SarNeuSN3003238_rbh_TGME49_250840
MAATVTRRVPVESVELKVQSLIFPRRIRLLEFLRTFDPLHHGIVTRQQFVRALDQCGVALDADEMRSICHAYSDETSEGVRYRDFAESIERVFRISKAEKNPELRHPLPGASLPPSFTPKPLTGEQQTVLEDVLRRLALLSKTRGVIFKYCYQTFDHLHSGFVSPAIFRRNFPFDLAEGKFAEEEISLLAEHFSSSNGKGVNYSLIHDLVTEKGADTEIPFATSPYDPRPCSRRWSHQELRAEQKIQALAALKQLPLRDFFKDFDRLRKGYCTRTQARAVLTSFLGISLNDGRSHECRSDFFAANQCRAFLSFTMSIITHLNAHS
>SelPygWS2016026360_rbh_TGME49_250840
SFPPEFYLDYCAYVPGRTWFPKSPRVVEPPTEQEGGHEEDQDENEKDGEGYEEKKEGSEEKKEGAEVDDFIPSPESERKERFQEKSEGVDSHITVDQASHLARDLGFAPSEQDVD
>GleFolCCAP11163032136_rbh_TGME49_250840
XLGFLAIERGVQMDARQQYVAMQLQLQAELSNRTYEELVRGGYWRHVEPSDHLDMRTTGGAFRKAVLLAFTLASTIGFGSVTLYSGVGRAFSVVYSLFAIPLTVAFYMFVAARVARFMQVVLVSLTHPSWSTFRKYDVDGNGTLDKRELHTALRDLGMTHVTQDVAFAIIVHMQAEGQQLSYAQFCEAVRLLLPPKVMDWHHKARFGAAFVACVVWLLLGGAVFARCEGWRFQDALWFSWETLSLIGLGDFVPGTAAGEVATIVWSTLGLGFLAMLLSIVGEKVAQVVTLEDVHHEHDQPSPSERCELRVRRFLRESSNLLLKGGNKRRRRRSNRAGPMASLPNLRPAGGGLLDDAPPPSPRGAELGAX
>KryFolCCMP1326134325_rbh_TGME49_250840
GALGFLAIERGVQMDARQQYVAMQLQLQAELSNRTYEELVRGGYWRHVEPSDHLDMRTTGGAFRKAVLLAFTLASTIGFGSVTLYSGVGRAFSVVYSLFAIPLTVAFYMFVAARVARFMQVVLVSLTHPSWSTFRKYDVDGNGTLDKRELHTALRDLGMTHVTQDVAFAIIVHMQAEGQQLSYAQFCEAVRLLLPPKVMDWHHKARFGAAFVACVVWLLLGGAVFARCEGWRFQDALWFSWETLSLIGLGDFVPGTAAGEVATIVWSTLGLGFLAMLLSIVGEKVAQVVTLEDVHHEHDQPSPSERCELRVRRFLRESSNLLLKGGNKRRRRRSNRAGPMASLPNLRPAGGGLLDDAPPPSPRGAELGAMPRQVTSXVTRX
>ScrHanSHHI4058276_rbh_TGME49_250840
AVVVVLARRRRGAGALAPTAREHISEERLREIDAHAKETKFLCKLFRQYDTNKTNKLEADNVKNLLRXLNGVDPTEEELXFIMKLCDDQCANSAIDLSELKHAIIAWMDYCKNRDKMQEALDKYDKSX
