# Supplementary material for: Molecular characterization of the conoid complex in Toxoplasma reveals its conservation in all apicomplexans, including Plasmodium species
Source: PLoS Biol. 2021 Mar 11;19(3):e3001081. doi: 10.1371/journal.pbio.3001081 (PMC7951837; doi:10.1371/journal.pbio.3001081)
Supplement: S1 Data — Files are named according to the T. gondii apical protein query. The sequence headers comprise the protein identifiers in our in-house proteome database for the SAR clade (Methods), starting with an abbreviation for the species strain (see S3 Table). The headers furthermore contain either the descriptor “self,” indicating that this sequence is the original T. gondii query, or “rbh,” indicating that it has the original T. gondii query as its best T. gondii hit in a BLASTp search, or “none,” indicating that it has no BLASTp hit in T. gondii (see Methods). For sequences of P. falciparum 3D7, the header also indicates by which P. falciparum IT sequence it was gathered and if it was gathered via reciprocal best BLAST hits (“rbh”) or via unidirectional best BLAST (“bh”). The latter is only the case for the putative orthologue of T. gondii’s TGME49_219070 (see also S4 Table). (GZ) [file pbio.3001081.s005.gz › TGME49_conoid_proteins_putative_orthologs/TGME49_252880.fa]

>BesBesBbGer1000602_rbh_TGME49_252880
MPPPTPLAPPGPAPPASLSLRSPCPTSSPSSPCASPPPSALPSSSAAAAPIPCSVSPPAPRSSALAAPSSPLSPSGLASAASPWLTPPSPVPVAATPSCSGSPPASALLSAPPASPAGAKSQAAPVGSRCAPPQTTPADRQGSPGLPSAASRLDGSTAAPPCFGSRPASTVSLPFDRGWLSRAQLPTAACISPAPLRAGAAAAASRPAADGQADSGALGAPSLVHVLPLSCSTLELLGRGSGAEARSAMLPLTPVSQPPAGADEGVDFLGKRIAPPLHPPSSCYSPPQSPSSRSMLSLASCVSAAAAATPSAPLPQLKDSQLFSPVPITAAPCPSLRRSTCASRSAEDKDASAPLPALPSTSSVARLAAVSDVSAAAPGAEGTPMHPPAAARRRDSPSAEGGSALAASDAAAPPPPADDPRRVRIARAQSAGGEGGRRRGRDAEREREEAEAERRREKGRARQRARTVDAAASLRRRRVERRRRDAGLGGSEAACRRSASVSSPSALESLESSQGAPAGGVRGGGASKSPNQGRISSKPADPRTRRPSFPLSVPLAFAVRGDSLPCTTLSCGSPSLSAFQTASSRLLAGAQATAPGAFSGAAPSLSPDDASAAQILSVDKDAYRRFVDSIMRSGSAKQEERTALYYWEEVQRLRGYLQSALEQSDELRAAVRLSQLAAKRSRQEADRAREEARRNAENRALVASARDLKAENVFLEQFVTRGDRVLQNKELVKCREAVDRLEAENRSLRNRVYEERKNIMLLVRQRCALDALLQHVASQLDVGEQEDLLAHMRLCAAACISIDTKGEDLGVPSCVASAATVPCALLPPKSFTLDGLGKRADCEGSGNQDAETGVRGCGAVAAPAEVEQDKAEGVSRDQAQIVTLQSEIDLEKRRSFELKSRLADKESHLSNLQHERDAQEAEIRRLRSQLEKQAEAYAAANKPRSSHEAEKIRALETQLMTVEEQAKKDLQRKNDVIENLQTQVVDVQQQLALERAAFALKEEQHTREAALLAAKAAAGGGAAAEISELRKKLETEQSEKAKLHGELKALQEKERQLASQGADLAGLQKGLEDKKKLLAAEEAKTTDLSQRLQETEKKNKDLETLVESLKKELAAEREEKSRAQQDLAAEKRSHEEKEKALQAEIKALSEAKAGLAGDAGAACTVPHAPAGKGLPPAPGKGVKSKATLPPPGKNMKSSPASPAPSAGDVAALSAQIAKLTEENQRLTKALEAASQRPGADEPKPPLSKTASLKKAGVAPSAGDSAEPQASRAPLPSLAGKKAPLQGPAKKGAPPPPASKAAPAQADEGGAPLSLAQQFAAAEKAQAKGILDTLRRTLTFSRSASRAQSLASPRGGEAEEAARLRTQLEKVKEELANVLAENEALRRQPPAGAAGELPASEAMPPSKKTVPKKTTATGPPPGKKASVASGTSPASVKGGDGEAEKAIDALRAENAALLNKIAELESAISTAPIPSKPAAEESEKNLPVPAKKGLPPAQKGSLLPKAKKAAPASEAETGPRAEGALPADAEGAGEEAKRLAAEVATLKNEKAALERELEAARAATRELEKKLQEAPPTASSAAPEEATKAPTLGAKPKGKGAAAPPVGKKAPATASGPTSSPAGESKGEVERLRAELEAAAKERDELKKEIEDLQKAANDSKAEAGAAAEPATKVGVKGPPSKGLPPPKKALGSPAKKAGLPVSPAAGVAPPAPEETEGSAGPQGADEEVAKLRGEVEKLRKEKDELERRLGESEATRAALEVQLATEEKKAVGKETPKPAPPAKAKVWAPPAANAKGKGAPPPKAKAPSDSPSAGPGAGEPAESHARIAALEGELQMLKEEKEGLLREVEELKMKGAGEQEADAAPQGPPRPPAPLKTSAMPPKKKAPLPGGGVVPKASPEGEKAEAEAAGVLNAKLEALEQENRKLREELAAVQDQLKHTREAKREGEAPPPASSGDAGGAEVAPEEAKKATPPPGLKAKGGPPKKKAPLPSAPSAAYDEARPASEKRITALEKENAELKQQVKDLEAERDGLKKEVESLKQAADAAGAAQPAPALSPPAEKAKTPAPIGKKAVPPKKAAPAAREAEEGAQTGDDTAKELAAANERVATVEKEKEELIKRVKELEEAAKAAAEKLKEEGSGGEAATKLGKLPPPPKGGKKASPPLKKAAPPAKAEEGAQADDSERLKTKVDELEKENANLKKEVEDLKQNLSSVPAPAAEAAPLAEGEKGVVEARTAALEKENEGLKQKVKASESETETLKKQIEELKSKMGAEAEAGASPPPPPAGKAKKPPPPKKAAPPPATPPSKPEDSKEDEEGKNKGHEELAAAKAKLEILEKENDDLKKRVKELEEAQKGEKTEEETETEGGEAQTSGAKAKAPLPPKGGKTLSPPPKKEASAAKEGAEAQAADSEALTSKLTALEKENVELKKELETLKQRAEAPADGRAAALAADEEVKLKDELARLRNENEELHKKIESGAGGAEANSKERVDEEEKTKATEAPRAGSKAGKAPPPKKKPGVSAAKAPVSAAKEEDAAEGDSTNELAKQVAELRRQNEELMKRLEARKTEAEDGSAGGGGASEEVLKKLREEVESLKKEKDEQEQKLKAQIAELEKDKAAVKTPSDQPVAAAGEGKDGEKDVKALEEEIKTLKLEKESLQKRLKELGLASASEAAAAPSTAKSKPGPPPAKAADGKEGAQAGTDAEAAQRLQARLEALEKENEELKQRLHALPQVSLLSSDGEGSKADKKGGLASRAPSARFGEDDAVFEKQWSTLSPSAGNMVPLSKYEAAKSKYEKLLEAYRGQKTKVAAFDGERRRFAEKRAALEAQVTDLEGDLRRTRDELNVFLEVERQKEEEEERKRAEEEAQSASGGFFSFFGGGAAEAELSEQSDPEKNKLEVQCKLLKVKVKNLEEEKLVLEGKVAKLEEKWKEVREGATESMATIPTMEDLNKTGEAGGGAESLKKLQELEKQVAEGKAKEEQLGDQVKKLQAQLQSLQKADGGGEAKEAAEDAAKQGDAERVAQLEQKLQAVERERDELRQKLSEEEEEIKKLKGENESLEKGKTDLLKKVADLEAEVKGLREQAAALDASAKVAEAAKEESGGEEKKPADDEEKRKEKRKKKENREKEKDKEKEKDKEKEKDTEKEKDTEKEKDTEKKKDKEKEKDKEKEKDKQKEKDKEKEKDKEEKKPKDEKKEEATPKAEKEKEAPPPPASPPSPPPEPKEEAPASQDAGFFSWFGGGEAATSPPEEKKAEDEGAGASLLSAFGFGAPAEPEKPSDDEAAPLRLSTAVKDEPDKKEDDARSVSSSEDEADGGVGATIAGYFWGF
>Cys_WienI004332_rbh_TGME49_252880
MVSPSPVSAGPSSSSSLSPLHAGERDGGYASSSYSFSSSTSFLDRENEGEQGFLDREDTSHAYPSTSSSLPSPPPHRHPPFNLQPISSSFSPSTSLPPPLPSSSFSQMNSLSLSTPSFSALSSSYRLPSFSSSYQKASSNNFSSSTSISPPPPKTAAQRIPLSPCSDRPPLSLPAPDPHLGDAMSESTPRIFIAPPGVSIASSREGGNKYFAPSSSYTSYHCQLPPYPSSLSIAPPKGAFISPSPYPPSGSSVSPVSSPNSLHHHDRAGPLKSLSPPSHYHPSFHPSSHFSGASPSSFPISYPPSSSFHQPLQMSPSPAGFLSSIRSPSMYPSPISNFPASPPPPPPPASTSSALSYRPSDHRSFSSYSPSPAPSPSLPLYEGNGPGYLLSSFNTPSTAGPVIQPRAPPPAFPPFTASKNEKITQLSPASRRSNQRNPDNDDDPGPLRGETSSSSFSSGVDASPLIPTTRSKTGGACEDRPSLTSSSSIGNSFFPLRRSTLSQLQAKKSSYSSLSKPTRSRPPPCASPSLSSEGGLASSISPPSGGSSSCSPPSPPIRRCPSSPLGLALLPCKPQKGIGIGGGGEEEEKKKKDSTLLNSPRYMVSSSFSSGHNPSHGSSSLPTPTTLTYTRNRGSPASSSLHRSNSRRKGEEERDWRKQEATDRVRTGRRCDSSTGSRGRRRRGRRRRVASSSPPIRASGGFSSPQHSLSCVNGRCCSSNHEDREEKSGGLLREGIFRLRRCVSDDENGQRAEEERRRTSCLVTRRWIDEGGKKREGEELCCCLLPAPHFFYYHRPSYSSSSSFQGCLHRHYLDGDYCSCSSFSSSPPPPPCPFPSSPLLIQRGSRSSPQSNSRRRKPESLQKEDDKEGYDGSYNSSPSRGGLDADRSQENNVDGQEDFPSRSRSSSPFLKIQRQPTTTRLGANKDEEDFQASSACRRTPSQGRDGSFSCLAIQHPTSSFDRSLSRRKPPRFYKVSTTSPSSFSSSVSPPSSPLTFTLSRSCRTPRRSHLCRSLSLSSTSSLSSSSSVGFLPRSSSTSSFVITRKAPRVWSSNGARKKDRRKMSKRKRDHLFPSSSVSSSSSAIAFKDAMKKTMNSSRKEGDITQSGKDLVNFLETVMTDGKPSRNTPYLLQSHQTSPSLSYAPHPPPSSSSLFSYYYEKVKELQRYLNLSFEEIERLRHQVASRNHLRKAKKGTSQILKTTVERLTIDRETVIEAKSLKAENLFLENFLTRGDRILQSKELHRCYTSIETLEGQNMSLKRKFLDERQRSLQLVRQKYILENIIQKILGYLQGNRQYSSLLSQIQLLLFDREAPGQEEDEETEHDNERRDRRDDLVLPSEGNEKEEEQDREDLFRRRSIMNEEQKDRMKDEGGGGGGTEAEGGGRSTMVLSSFLSSSDKGSQKKDMKARYFSSSSPYLPLREDYESSFQIDRKETRERRIQDPQHLLLSTMKRAGHMTEASLQNAFAARPVESLWMKKYLGVKNGEDEEERKRKMLDMKKKNGKIFGRHQEEGRRDQVDRGTVYIQHKVHALLCYTDELKKQLEEKTSHISQLEFELQKQHGLDHLVKSKISSSFSPSSSPSSSSASPLSLSHPIPSSLPDGRRERISRGEGNGRDLLPQPLKKDRERELAAVKAAEEEKEKDREREEEKRRDLLERQRLEERCKDLERRVKASEERSFSETSEVKRAHQQISELQGKLVDLQQVLITERAQFKVKEEGWKSQMSEVKQMAETMHAKNDSYSRGRESELQKKVEEYHEEFKRQETEKVEILERMLEAEKGKEPLRQALEAEKLEKSAALKESENLQKDLLSSQSKVKELELLVESLKKDLAKEKEEKDKMKSEYEGTIKQYQEKEENLQKQVQTLTQENETLRSSSSSPPSSLATKTKAPASSLLGKTGGKVSSPAPPTSSSGSSKQEEGKEKSTAVEEEEEQDLSPSSPLISQKSSSFPAVSTKGGSVKSKPGLPPPGKTAKAVAAAFKGASVPQLAQEILKLQHTLALVMEENSQLKKKISLAPSQHVSEEKESPSDSGGLEPAGGGEEEEEEQKTKKAPPSLLPGGLKTGKKMSPSASSSTGAPLPKKKLGVGPGVSTAPSSSPSGVSSGKSPLAEGKVGGAKAVMVDKTNENMRALEEELHKLRHENEDLKTKVQSLETQLQASSSSSSPISKEEISSLSSSTKAAVEDQGREAKSAGEGAKKSIPSKISSLKAPLLGKGAVGKKAGPMAKMGVPEKEEQEGGKEEEEVSVSSQVPKKGVLGGKAAKAAVGGGIGLGKKALGVGVKGGEQGGGGEESIQAEKEEELVRLRGQVEKMREELLQLQKQNLDLVKREEGRMSSASPKKKSSPSPPPPSPPSSSAVVPPEDGEGEKEGESQAATMPKVGLSKAKTSSPPLKKKALGKIPSAPASCVKEEEGPKGGEIEDEVSLADLKREVVQLREENGSLKAKLLDFEKTVSSTAMKSLPVAKERAEGEKKEGEDEGVVPQGPAVKGKKGGSLLPPAKKKTLASPSLPIKKAGIPPLPSEEAEGAEQGKRDAEKGEEVKRLKEEIEKLEKEKEVLQNQVKDLEGKLQEKEKDILSLQQKLSTDKPASETKKASAPSLPPMKKKSTQMLPPPPSGTAKQAEPEGMKEEEEEKAVLLEKKLKDLEKENQDLHTQLKDTLSQLDDLKKQISSAPPTSLQEGDKKVQGQEEEEEGKASPTSVPSPSLPPPSKKSPPKKSTTPAGPPPSPAGKKKSAVPPPSSCPLAKTGVTSDRAEVEEMREEEKERMQKLEIRLNEVQSEKERLAKRVEELEEKLKSLEERRGKEGEKEGEILREGGEKEEGGVGIKVPPNKKAPLSVPPKKKSMPPSSSPGVHTPEKASLPSKKAGVPSPGTSPGVDTATEKKEGDLLLRKESQMISEKDLERLREEINELKKERDDLKDKLSKQTNELERQLSMLRKDSVPKVRFQEGLEGGGKKKSILSPPPSKKSTSPPPSAKIAKKEAVSSSSSTFPGGEVEGERDGGKGEKGFAKNEAAKDLAKKIEELEKRVKDLSQENSDLQRKLTDALSSSSTIKPEGEGDASTTMAAPPPSKSGPDGMKKAPPLPSSKGGLPTPGKAKSLPPSPLKSSKVSRPLPSPSIGEGEQQRGGVCTPEVMEKLEAENRDLRNEISSLKQEIESQRQSGVSTANELEKIKLEKTDLLKQIETLQRETSSSSLSPKAPAPPPPPSSSKAKPPPKKAQLPPAPSSSSSDLASSASSPGTSEKKKSDENPPVSVEEYEKLKGENDDLRKKVVVLEEEKKQLLAQVKDLQSQQGAKLPPPTEEKKKEGKQEEEEEKKDGDEEGKKVPPPPPGKGPVGAPPLGKKKSPPPPKKSSVPPPSSSGVTTPGEGQGEGGEKDLEKQKEALEKMSSLQKENSELKDRIKDLEKQVDDMKKEVQKTQSDQKGGGGGGGEDGEKKREEGEDLPKKPKPPLPPGSGAKSKPPMKSKISTPGLPPPKKAGDQGEGGKAPGVVEGGGENKEIKEKEREDLIKTLQEDVSKLRKENEDLRKEVSQLKEATPQKGPGEGAQGEKDGEEKGEVEKKKEEEGEKPMKDGGSESAEMEKLKQENEDLKKQIDLLKKEVAEKSSEKKPGDEVPPTKPAEGDSSPSTALKDLEDLRHEVDELKKVENKLEEEIKKLQEENEDLKKKNSDLEGRLSSSSELSKDDSSASSSSSSATPLKKFPSASPSPPPPKKKPPPAKKAPSPAQGKEEEKKKEEGEEEKKKEEGEAKKDDEKISTEKEGGEKEEKERVIKKLQEENQFLKKELESLKSKGEEVDKNKVAPEASSSSPSLPENVATAGGVASEEKAKRIEELEAEVKKLKDLLEKKPPSPPESEDKSAGPSQSKELEDAKEEGERLKKEIAKLTEEKEALQKAVEEYKQKASSSSAPSTSDGAAAGVPKKKPSLLPPPKKAMAKEGGEGGEKKKKEEEEGGEGEEEKKKEGEEDKKKEEGEKKEGEGEGGEEKKKDEGGEGVEIKDLKSRIEVLERENNDLKKSLEEERRTRERPPGEEKKDQEAKQEAGDNTKEGEEKKKEGEAVETVGEGGLNEVKEKLASLEKENVDLKKRLDEALSRLASVPAKGEGGEIKKEEKSEDGAKGGGGAQAGEAKAGVVPLAKGDSKLLASLGSDKGFFDLEKGNTVDLAKAAATGVVPLPKYEAAKSKYEKLLDAYRRQKVQLTSLQEEKADYLKEKTDLLDKIQEIEGTLSRTKDELEVYQEFEKKQAAAPAADGGGGFFSFFGGADQGSSTGESDGKLEVQVELLKVKVRNLEQEKRSLESQVSNLKTKLKDVVHTGGGGSGAAGKGGVDSMATIPTMEDLR
>HamHamHH34003308_rbh_TGME49_252880
MKEEIERLTKEKEELQKEVAALRGAAEKTEESSGEGGVPAKAGAKGGKPPPPKKKPGLPALKAKEGVQDKGEGEGKDEVKTEDINVQLEELRKENEDLRKRLEAVAKDGGAPAAGSPQDEIKKLQEELEELRKEKEKSKAEETLAGGPGGGADVEKLKALEAENESLRKQLSELQKAGPTAPASEKKDEKADAPSEKKEDVSQTVVALQEEVGVLKEEKGSLEKGLQEAASASPPAAVKSKSAPPPKDAEGAPKDEAGDVKALEAKVAVLETENKKLKARIASLTTAAAGKEGAAVQEGQKLEKRASILKVADDEDGLDRQWSVVVPAAGDLIPAAKYESAKAKYEKLLDAYRRQKGKIAAFEADASQYAEERETLQTQVTDLQGELRRTRAELEVFQELEKKQDETQKNTEEPEAQAAGTFFSFWGGGAEAEPAEAVPAEEKTNEAEGQVKLLKVKVKNLQEEKEVLESKLEKMQKKLEATRSGAGSMATIPTMEDLKRGPGGGEEKSEAGGEPSSEVTKKIAALQKEVEEGRIRENKLQEEVAKLTKALEGLEKGAKSEQGDKPEQTQEEAGREVQKRLEEVEKERDELKVKLSEKEEEIKKLKGEKETLEKDKGDLLKKVAALEEEMKGLREQAAAESAKASVAEAATSQKEHEEKEKKEKAKKEKKEKEVKDKQEEEEKKKEQEEEHAKQAKEEQDKKEKEEKERKKKEKKEQAKREKEEQEKKEKEEQEKKEKEEREKKEKEEREKKEKEEQEKKEKEEREKKEKEEREKKEAEEKEAAKAEEPAPDQGGGMFSWFGGGAAAAPEQSDSEPPSEEEKEEGGGFLSAFGFGAPAPPEKEEETAILRLSTAPQEGPEDAKNAADATSDASSEDEAEGGIASSIAGYFWGL
>HamHamHH34003535_rbh_TGME49_252880
MAPSNAQPSPGPVPIAIGSLSPPSSLAAPSSGSASCALPSPVPGSSRAASLRVPSWHSYPLLAGSSTCPPSPANADCDVRVRKRRSAAAVCISASPQHATAPRPLHFLAGRAESRAVQACSSAPSCTGAVAASSEAAKRTPEADRPCDRPVHVPALLAGSTRGAPEDAVEFQGKRIAPPLHPPSSSPPASPSARSTVSLATYFSFSAAQSPLSPSRVPPVFSPAPITAAPCPSHRSVSSAVRGESNTPRHTPLASYRLPSQLPELPSSSRPTPEGDRGEGPCENASTEVATQGPRGLRGSSGDKPDARSSSAVSHQRSASRGPEEGSRMRAQSAGGDRQGHRGRQRQGRACSACLSRQRMRTVDSADLRRSGNESSAHEVDDGFLHVLEQGIHLAEPRSAATSAASAAAPNGSPRRVSPSFPLSAAPPRLQTPADEARRFLSWHPPESPAASPEEAAVSSAVDRDPSLRLLREACRNHEEGNMYRLVLEQVMRGRCLRQPLEDLPAPDFSEQVQRLKHSVHSALEQFTGVHGHSGARSSPKGKRRRDEVPLAREDARRRSELRAAVAVSRDLYAENTFLEQFVTKGDRVLQTKELARYREAIGKLEQENKSLRLRVTEERNQTLSFFRQRCALDMLLQRVAAQLGEDDQRELLARMRLCAAACVAVDWRDQKRGPGDKAAASASELPPVAGFSFADLLPCAVSALEELAASKGAKRGVRGEAGGVEQAVGVGGRRETLGISGDAGRAMAVRTADSCVPSRSRSVCASPRERETAEQGTAGAQRGVRDELAGLRSLLIDKEAALNSALVERDGQRAEIRQLKSLLEDREEATVAAKRDVEGENARLKATIKSLQESLKSTEKKSQEERQRTEGLVAQLQSQIAEARESLAQERATLKAREEELARRAGGDGQAEPEALWKKLEEDAHAKLQAEVAALKAKAARSDSLEAELEAKKQLLAAEAAKVCDLEAKLRETEVRNEELEQLVARLREDLAAAADKAKDQVSPPLELGKGSSVVKSVKSKPLLPPPGKGTKAPASVPLSADVSVLQTEVATLLAENQRLALALQEATLREAAAAAGAQDRAAPSPGRVAKKGLVPSKAKVASASPAGPLGAKTAGTPSSGGPHGPASGLAKKFAAAEKPKAKGMFDTLRRTLSRSSSPAQKASPPLSPRMAGGSSDEVARLRAQLEKMREELARALEQKDVLRVHEATPSAAGAGLGPSGKAKTPAKVGTKKAALALEASAETAKKQIEELKSENEALRQRIVELEASKPSEPGGEKAAPTAKQGPPTQKGVAPPKKGVVPPKKGSVPPKEAARLQPAQTQGESQRSVDFGEAEEVKRLRSEVDRLQLEKERLEAELKQGHEELGELQQTVRGPPATLGGSKKVSLPLGAAKVKGLAPPKASAAVASAASHADEELQTLRSALSEAQKERDELKKRLESLEGAEKRDETRDHAPQPEAAGKAGTSKKAGPPKKPPLAGAKKAASPAPPASGEAVSGVPGAAEVSPVAVGDLQDIEALKKEVEALRAQLVASEGAKVALEEKLKTAEAPKSKPSPPAKAKLAPAPKNAGESHAPAGDTGAGDAGEKLRELEVEVKTLRAENEALAKEIEQVKKEREDTPQGQEAKAGGKTAVPKKGPPKPGGLPAKKAAAPVAKADEEQKPEGSVGMDSKLEEKVAALEMENRTLRDELAKVKEQVQQSTKTRAETPQTAEPSSAGKTVPPFGVGKAKGPPKKALPAPATPVCASTGEAEQKEAEARLAALEEETGELREKVKRLEAERDALKRQVDELKQAKGKPEDAGDAPDALAPSAARPAAKAKKAALDLAAAAEVGETETGGKGKAASREREELATATEKVKSLEEEIEALRTRVKELEAAGLKSSGEESEAKGKAVAPVGKKSKMPPPPKTVKSGTSPLPPPPTGAGEKEEATDEALARMVAGQATATLVSLQEENASLRKEVEELKKHFAAGSPAQDELKPQETQTMKEEIERLTKEKEELQKEVAALRGAAEKKEETRGGENAQETQTMKEEIERLKKENAELQKKVAEQSGTTEKKEEPSGEGDVPAKAGARGGKPPPPKKKPGLPALKAKEGVQDKGEGEGKDEVKTEEHXXXXXXXKEEIERLTKEKEELQKEVAALRGAAEKKEETRGGENAQETQTMKEEIERLKKENAELQKKVAEQSGRTEKKEEPSGEGDVPAKAGAKGGKPPPPKKKPGLPALKAKEGVQDKGEGEGKDEVKTEDINKMKEEIERLTKEKEELQKEVAALKEAVEKKEETRGGXNAQETQTMKEEIERLKKENAELQKKVAEQSGRTXXXXXXXXRRRRKSLQGKAMSQRRLEQREASRLRLRRSLGCQL
>SarNeuSN3001465_rbh_TGME49_252880
MAAAPAAAEATAGCTSRRSGYISFISEECTSNSRIGRYSSESTRRACAAQVPAIYCFPPPRLLSTLSSGAHSSGRSKASRNKTSSSHSSRRPEQGIHRRGPPAALVRLQRLTPPAPCRSLAAAREARAAAQAGAADATAAVWRRAPAAAAAAGSGEAPADIPEATCGRQIGGAAGDRSVCCSPAAAAARSRRAQEGLAAAAVSHATGEAAAGTTGSECRRVDVGGAGIASGYGWTQAEAGGYRRTPAQIAAIARPSRCAAGSKKTTSSSRQQQVSERDSSRRAVFPARGRAAAELPMRESEEDRTAGDTAAAVLAARPAAALGPAVASANSADVAARRWAAATAEPTTPAAGRQMTGAAMADNFSEAPPAYVSFADTRTKLKRPPGSAAADVAAHCTAPGEPSGYNSLSATGSAAALPPGTTAVMPQPHGSLVHQQQQQQRWDWTGQVTAAAATATAARTPPAAVPRDESEADAPAVIPAAVETAAALKGAWHDDFDKGLAPASAGAVEFPEGLTAAPEPDGRRSRGAAADGRSSSCAGGGGPGGGGGAPGGSSRSTSTESSPRLSWYASRPTCSCLQSSNSSSPPRLYYSSSRTTSPSPHYFPTLASPRNGNSKTARAAGGAAAAAAGAAPWRTQQQQQQQGQWRPEQETQQQTQRVQPPSVQLHQQQQQVASPVSACNTQQQQQQYTLQQYTLQQHQQSARAPLPPQLTQQQQSEFALREVVAALEQQLAVAERGKQQLQEQLNISRRCVRRLRQEAGAAWKEAAAAAQQKQQVRSARDLKEENFFLQHFITKADRVLQCKELLRCSRQLQLLQEQNITLHRACMRSRDHAAALSKQLQVKDWLLQTAVTEEADDEKLLRATWQEGPPQAAAAQHDVAIAAASQQPDAQFQEQQAPADADSAAATAGSAVHQLQERAVTAQLQEVQRLQQEVQRLQQEVHRLQQQLQQEQELRKEATEAAQRQAEAVAVDITTAADHLLLQQQLQQKQQLSEDLRLRCSQLEKSLLQQREEHQQRQKDLQQRVAVAEARTAAAEAEAAAAVAQAEQVAAETAQLLQQQQHQLRAAKSTASVREESVKAEPAAAGEIQALQQQVAAAEQHAAAATQRELQLQQHVENLEKELAVTSRKQRQLEEELKQAEQQLRQQKQQVTQQEQLLLQRDQQVKEQEERLQQRDKQLKEQEERLQQVEQQLEQQLQLQRQLLEERQEQKEGEKAQDMQQQQEYIQLVQQERGEESAARTEKAAAAAAALPKKMSPPPKKAAPAVGKVPSASTLDRAVPKAAAKTETPATPAAKDTRAPKLRSPLAVVGKEGKIPRAPPGAATADAGAAVDRAEGAPKQQQEGDVRHLRSEVARLSILNAELQQLQQQQQEQLERQQQQLQAQEQQQSAVPAGAQLQDHEEVKTLRQQREEMRKRLHQLEEETQRLRAAAAAPPAAAEGGEPAVAATLRKEVQQLLEEKELQMQQRTKELEEARKQLLQLSAQAAAAQTAAEMKEAPVAPTTMVKGKIPKLPPSKKPASPAAAAPAAADICAPRGAAADGAAADGAAAGCAGEAATASVRRLEEQLAALQKRNEELQQTVLLLEEQLQEKEAAARQQQATGIKECVGAAAAPSDASAVAAATTKGGKSSPSEASLRPKAQIPQPEQEAGTAAAGKTTPASGTKKAAEGKSVLIKGKKGLPPVSMTSAGAPAATGAAAAESEGIAPAAAIDAPAGKAARAALAAAVGHGTLQHLEQENQSLRQEVKSLQEQLAAVAGSKPTAVAAAAAAGAGAPAKGAAPTAAPDGKPSATAAAEEEDAAKRFQDLQQQVEALQEQNKKLREQLEEMRGAGATAREQMEAHAGKEGPGLGKTPGAAGGFALAKEKAKARPVPPTKRRTDAVAAAAGAGKAGIATAGEAPTGKTAGTETEKKAAAAGDAEKELQQQQPPTKEPPQLLRQAAAVGKTPKAPVALGKVKAAGKAVIAQEGAGGAGDTSVGAEGGKQFAEELSRENERLKRRVDELQQERDQLKHQVEELQAALQRKEEELEQQRLLLQKQKGAELEAPLAQRSASDNSKQVSETGAAAGEAKKATGIAEEGKTPQAELKERQQEEAKTPTAPVRRSSLKRSTSGSGSSTLPATRKKSISFEGIPASSDAQEGDDLMRSPSGFDTTGMSEEGKQAAVVPATKYEAACNKYRRLLDAFRRQKTRVEGLLEDRELLLHEVELAQQHVADLQHEAEKHEQEVTRLQRQVKELEAELEEKQVQLKLKETEAKEAASVAGGGGGFFTLFGGPAPAAAAKGEAEVNKLQAACKVLRAKVQRLEEENAALRLKAGVAAGDKVAAGPPGKPAAGISGGATQEPKMATQAVQEEATEVAAAGEMKGGEESGSMTTIPTLEDLKQQQQQDVSQRQRSDSSLTAQTQQHQEEAGAVATVGIEAVQAKLEAKEKECTLLRGQLQQREAEVKALQQQRDTLEEEKQALQQKVEALTKDVESLTQQLQQFQKPGDGGLKRADGKAALAADGKEAARKGGALATPAEKTAAAATKTPTAKAVSGAKIAAKALAKAAAKGDMKAAAGKAEGKAIPAARGKATAEALALDDMRADSAAVGKTTVALEASGKVVSETAAGELAAGEVPIAKALAKAAAGEKAPAEKEPAEKAPAEKAAAEKEAAEKAAADKAAAEKAAAEKAAAEKAAAEKEAAEQAAAEKEAAEKAAAEKEAAEKAAAEKATAEKEAAEKAAAEKAAAEKAAAEKEAADKAAAEKATAEKEAAEKAEKEAAEKAAAEKAAAEKAAAEKAAAEKAAAEKAAAEKVAAEKAAAEKAAAEKAAAEKAAAEKAAAEKAAAEKAAAEKVAEEKAEAEKAAAEKAAAEKADAEKAAAENAGAEKTEAEKAAAGGEAETKRKKKKKDASKEADAAAGEGEEGEGEKRRRRKSSKKGVAIAEAPPETEGVAAAAAVAEEGEKETEGPVAGAAGLLSYYWGGLTGGGTAAPKQQEESGSEPDEDKEGKEEPAAPSAAVAATQNLLAVFGMAPAASEQKEKDDEAPPLRLSTVRDVDKEEKLKAKAKVKEGDKEEKPKEKKKEKKTEKKSPSPPPRSPSESEVSSEEEQGGIAASVANYFWGF
>ToxGonME49002899_self_TGME49_252880
MAPSNAQPSAGPVPIAIGSLSPPSSLASPSSASASFALPSPVPGSSRAASLHFPSWNSHPLPPGFSLSSPPSPANADCDLRVRQRSSAAAVCISASPQHATASRPLHALAERPESRAVQASSSALSCPGAVAASSEAARTAEADRLSERPVHLPALAESRRGAPEDGVEFQGKRIAPPLHPPSSSPPASPSARSTVSLTSYFSFSAAPPPLSPSRVPPVFSPAPITAAPCPSHRSVSSAVRGETHTPRHKSSASYRLPCQLPVLPPSSRPTPEDDRGEGFCETASTAVAARGPRGLRDSSGDNLEACSFSAASHKRSASRGLEEGSRMRAQSAGGDRQGLRGRQRQGRACIACQSRHRTRTVDAAELRRNGDESSADEVDDGFPYLLEQSIRLAEPQSYAAPATSAAPATSAAPATSAAPATSAAPATSAAPAAAPKDRPRRVAPSFPLSAAPRRLQTPAEEARRFLSWHPPESRAASAEASAVSSAVDRDPSLWLLREACRNPDEGNVYRLVLEQVMRGRCLRRPLEDVPSADFSEQVQRLKHSVHSALEQCTGFRCHSVSRGSPKGKRRRGEAPAVREDACRPSELRAAVAVSRDLYAENTFLEQFVTKGDRVLQTKELARYREAIGKLEQENKSLRQRVTEERNQTLSFFRQRCALDLLLQSVAAQLGEDDQRELLSRMRLCAASCVAIDWRDQKRGPGDKAAAAASDLQPVAGFSFADLLPCAVSALEELAASKGAKRGVRGEPGGDEKAWGVGGRRETLGVSGGAGRARAGLGAESCLSSRARSVCASPRERETAEQSTARAQRGVHDQLAGLRSLLIDKEAALNSALLERDGQRAEIRQLKSLLEGREEATVAAKRDVEDENARLKATIKSLQESLKSTEEKFQEKSQRTEGLVAELQSQIAEARQSLAEERATLKAREEELARRAAGDGQAETAALQKKLEEDVHAKLQAEVVALRAKAARSDSLEAELEAKKQLLAAEAAKVGDLEAKLRETEARNEELEQVVARLREDLAAAAGKAKDQVSAPLESGKDSTVAKSVKSKPLLPPPGKGAKASASVPLSTDVSVLQTEVATLLAENQRLALALQEATLREAAAAAGAPDRAAPSPGHVAKKSLPPSKATSASPAEPLGAKTAETPSSAGAQGLASGLAKKFAAAEKPKAKGMFAALRRTLSRSSSPAQKASPPPSPRSAGGSSDEVAKLRAQLEKMREELARALEQKNILSGHEATAGAAGAALGTSGKAKTPAKVGPKKAAPALEASAETATKQIAELKRENEALRQRIAELEAFKPSEPGGEKAAPAATQGPPAQKGAVPPKMGVVPPKKAARLQPAQTQGDSERSTNLGEAEEVKRLRSEVDRLQLEKERLEAELKQERQELVELKQTVRSPSATLGGSKKVSPVGAAKLKGMPPPKASSPAVPAASHADEEMQTLRSALSEVQKERDELKKRLESLESAEKRDETKKDAPQPEAAGKAGPPKKAGPSKKPPLVGAKKAASPAPPAVDAAVSEAPGAAEASPIAAVDLQDIEALKKEVEALRAQLVASEGAKAALEEKLKTAEAPKSKASPPAKAKLAPVPKNAGGTDARVGYTGVGDTGEKLRELEVEVKELRAEKAALLEENAKLKREGSQVVQGQPASEDQGKPVPGKKAGPVGGKVPPKATAKAPASEAPTSGHEATETQRKLEELEVEVKTLRAENEALAKDLAKLKKEREDAPQGEEAKAGGKTAVPKKSPPKPGALPAKKAAAPVAKAEEEQKPGGSVGMDSKLEEKIAALEMENRTLRDELARVKEQVKQSAKAREETPQTAEPSSAGKAAPPFGVVKAKGPPKKALPASATSICATTGEAEQNEAQARLAALEEETRELREKAKHLEAERDTLKRQVDELKQAEAKPRGGGQEREERSEEGDAPAKAGAKGGKPPPPKKKPAVPAPKAKEGVEEKGEGEGKDEVKTEDITKMKEEIDRLTKEKEELQEEVTALKGAAEKREETAGGEKAEETQAMKQEIERLKKENAELQKKLADLSVATEKREEASGEGDAPAKAGAKGGKPPPPKKKPAVPAPKAKEGVEEKGEGEGRDEVKTEDINKMKEEIDRLTKEKEELQKEVTALKGAAEKREETAGGEKAEETQAMKQENERLKKENAELQKKLADLSVATEKREEASGEGDAPAKAGAKGGKPPPPKKKPAVPAPKAKEGVEEKGEGEGKDEVKTEDITKMKEEIDLLTKEKEELQKEVTAIKGAAEKREETAGGEKAEETQAMKQENERLKKENAELQKKLADLSVATEKREEASGEGDAPAKAGAKGGKPPPPKKKPAVPAPKAKEGVEEKGEGEGKDEVKTEDISVQLEELRKENEHLKRCLESVAKDGGAPASGASQEMKRLQEELEELKKEKEKSKAEETNAGGAGGAADVEKLKAVEAENENLRKQLSELQKASPTAPASEKKEENADAPSEKKEDDSKTVVALQEEIRVLKEEKGSLEKRLQEATSASPPAAVKSKSAPPPKKAGAAPKDAEGAAKDEAGDAKALEAKVAALETENKKLKAHIASLTPAAAGKEGISVQEGQKLEKRSSILKVFDDEDGLDRQWSVVVPAAGDLIPVAKYESAKAKYEKLLDAYRRQKGKIASFEADASQYAEERETLQTQVTDLQGELRRTRAELGVFQELEKKQEEEQKKNEEAEAQAAGSIFSFWGGGAEAEPAEAAPAEKTNEAEGQVKLLKVKVKNLQEEKQMLESKLEKMQSKLEAARSGAGSMATIPTIEDLKRSSGGGEEKSEAGGESSSEVTKKIATLQKELEEGRVREQKLQEEVTKLKKVLEGLEKGTKSEQGEKPEQTQEETGREVQKRLEEVEKERDELKVKLSEKEEEIKKLKGETETLEKDKSDLLKKVAALEEEMKGLREQAATESAKASVAEAEPSQKEHEEKEKKEKAKKEKKEKEGKDKQEQEEKKKEQEEEQAKQAKEEQEKKEKEEKERKKKEKKEQAKREKEEQEKKEKEEREKKEKEEQEKKEKEEREKKEKEEQEKKEKEEREKKEKEEQEKKEKEEREKKEAEEKEAAQAEEPAPDQGGGMFSWFGGGAAAAPEQSETEPPSEEEKEEGGGFLSAFGFGAPAPPEKEEEPSILRLSTAPQEGQEDAPKAADATSDASSEDEAEAGIASSIAGYFWGF
>AmpCarCCMP1314005860_rbh_TGME49_252880
XGLPVGSPSGSPSRLAPESPQPIAHSTKRQQHTTTRLHERKTRIAQLEKESQELEAERDELKRKVEEFKQAYQTVRA
>AmpMasCS259008440_rbh_TGME49_252880
MYRYSRGQPGQSALPRGAGGHSNRAMSPEPGTAPALNSGGGAASGGGGGTDGGKEQSWPSSSQDVVILQLENEVNELRNACSWKDQRIAELSRTDVPVARLKRDVRLLAAELHHTRKELSDTVRELQELQAQVARGEAANNDASKHPLARDVLESSSGAPAAPGQGTRENWANGDRSANDSRLQERVNELQDENRQLRERLAASQDSVQRDGGAPSSEAPQQGRQTSSSSSQRGSANFSNTSFRDSYASQQAPSTSGMQASIPSLPEPEEEPLRPVVYSSANTKNAATIGPTVLQGIGTVDGVASVAKVLLSRIHSSVCAAHRRQ
>CryCohSeligo049371_rbh_TGME49_252880
ESSNASRKVAQQDAGEKARMVPAASQAVTDFFSDAVPRKACEEPMKPRKTAIDPALLSGWNDGPCLKCEELNKRLAEDRRKAFLETEHLRRGLRRMLEACSSVMSTSTVNHLLNSLQLNVRYISRADGDDCDKPIQGNDNVKPGASTAGDAGDVIAELKDKVAELEEELEDMRKQNAKLKYQLDAQLLINKRRSSAQGIGQEGMVPVATQTEGGSNFDFDSDGSEDEHGFKKKRSQDPNRQKPTGGKQPGSSHLEGASESHGGKASDLERELRRLRAENELLQARCSAAEKGKAXDGLNESLEQVATLSQKLQESEGALAKLRADRGQAPDDPNATTAEGDPKDPQKGSKDGPNRSGGGQRVGKSSQNPNATTDKKSKSYRSANGSSKDPGAPGKPSRKKRDKNGDAVDDDDDDEDSDSSEEQRPNMEDKCVGNGPGKGMADEPLHVEGHKAPGVTQEINGQGRCYVRTVRSVPELLSTGECVMSGFGRKSLTPLLPKSKPRRTLAAAKGLTWSVPFVSENMMLSLEPEPYLLEVWEKNPKGHKQPSKT
>EimPraeHoughton000372_rbh_TGME49_252880
MEAKQKLEKEVTDLKEQLAAREELQKAYEALQKENESLQAKLNAVKSPEKSTGLRPAGDKPVGKTQTAVSEANQPNAPAELQADVEVLKAKAAAAEALEKDIRRLQEQLRASEELRAAHEALEKETEALKEQLRELQSKAGQQKDLEETKSAGKGQLLTASEIEAVLQERNELRERVRDLEKEVAAAAGSAAQPSAMPLTTKKAVEQKGPGKSLPSDSKPPPPLPRRGQASSAKPAAVALPAGEEAGKPSPEETGEVVSKVGGVLSPAAKIANGEQEPGATKTFVGGKGPPPKKLESSLGKKPLPPKAGKELLLSKKAEGSEGPAEPLRKSTKKAPPPPPKPAENDTKVPPPPKKAPPVVSTSGDRVELNGESASNLEQEIASLRERLAAAEGLKKTHESLQKEFEALQEELKALKTQAKASGTEEKAQTSEAEILEPQETEQLRKERNTLRERVAALEAELSTLRAAGAQVVTIPKTKGSLPSKVKPGKPPLPAKVPTQAISTAKDVLISGAAGDGKDEGPVISAGAEAAKEETHHEAKLGSPSMKGVALEGRLNKESLLTEEVLSKSDAETEEGDSEGESSPAEERVAELTERLYRAKRRVRNLVIKCNALVEMEKEREALRNQLESLKAKHEANIKLHEKEAKDKPAMTVVDKAEDSATMLKPASAVTLPSSAVASTVADDLEGMSTMKTGLTTQSSSALLDVRPPADWAAKYEKLKAQRDKVYQAYKAQKERITSLEEEEAITKERLEKLERLYRDTKEELDIATRPPQQVEETESTGILSWLGGGAHEAKNPEEQKLRARVELLQQRLQKALAENDALSSKLAQLRTTPTGSPRGEASVGDEATTRGPQRRASEHLLPDAAVKEAGHASFAKAPPTTPPGPVSGEGTEGNSLAELQEQIKQKDAQIKEYKAEILELKASAAPVSDAASVAAELAKKQEELQTKASELEKVTEEALKKETLIREKTKEIESLKARLESLEKEKLQVLSDNSALKKELERVQKELEALKAETSGPPPTKEKPKPQPSGGANSSPGKAVQRAPSIAKRMPGLPPPPASKVDRPGTAAVSAGATREEQQAADQKPTKTAVAGPTGDQLKKPSQHLKGRDENDEDPSHSEASGTETVSKKKLKKKTAESDGDSKPSKSPEEDDGGAKKKKKKKKKGETSEERSAQHSEVENAAEAVGETTATADAPTGWGFGLFGNNQGTNDASKGDTAAKDASSSAPRPSLLGMIVGGDRAEETPKENEVPPLKLSTVEGAEDQSDDSSSDDGETDGGIASTIAGFFWGI
>EimTenHoughton000793_rbh_TGME49_252880
MEAQSGDGAPGGQPDAALGAVDATSILPYFLKEMQRQDRSTSVPREQTVGRGRRTVRIPSLNGGQPGPQSRPHVEGRRAPSTALPLQNAQTWRKVDENSVKGEWLAASLDSIVKSSDAVPLLNHLRLLTSRLFSENQWLKAQVQQKANGTRQNVQQGRQQPRQKAHEQEAASLMRRIMEENSYLQSFITSNARILQSSELAKAQKERAEALESNRRLEKQAERDRQVIVELELKSRTFADACAWLTSHARMIHAKDAPALVALWRARVATASAMEKGSVVPEFTKDLARAYAVADSEGDAETCSEDGSDKKMREARLMAAELREAEAVSEARHAQTQALLAEKRATVAEQRLSAAQTELKELKRVIREAPSTCNSASHSATDGEQKLSAALIESQKRAELAEEECSKLRGHLEELQSALDAAASEKNSLEKETANALLAAETKLSTLSAHHAEAIEQLQAKHAQEIEAMKCSAREATQLRKEVEDMHQQCAELSSKLAATNAKAGEGLAKALSPQSIGSPTASDIPTLTSERDSYKAMALRLEMDIKRLHAKAAEVAQLEKTVAALNAKLLAGEELKKAYENLQSETQRLRSKVGSCKVAANGITGPKTERTISDNAALTKERDCLNARIIYLEEQVGNLQKENESLRNQVAGFKMASCKALETNGSVGPVPTSDKFSEMSEERDILKTRVRLLEEQLAAVNSSVKSPTQESSESKCTSPSKSSSETVKSSQSNKPQPPVPKRSLGLFSADATLNSDTYIPSEEVGANRPSRVSELRPAKARIGVFPAGMSEGLPAATQSSADTVPPETKCSAETALPKKVVIPMSGKTLPSGEPKTPTKGLPAETARRRGSTVLVSQSGDEASLLKYSGPPASRKQPSALPPIPVKASVAKPSQDTSARRQSQHSADSEVEGASPKTIGLSEGKELPKTLPMEVMKATLSAPSLQGSTTVEEQAVVEAEAVPSMQLGPAVGKKSPGTLQSSIPSALSANSVVSGKANGIAEGPATCATTASSALAKGPVASVKEAKISSVGVTKRPTEATKVPAPPKKAPPVESAMLPEEIFSKEAKERLEREMADLRKQVAAGEELKAANETLQRENEELQARLKAAAGTSKRPGPSSEGNDCVELPDSAPSASSGNYADVVKQRDSLSEKVKTLEQELLNIVDAHKAPSSSSESREEAGPATKMPLSRKDASHSSITLRKAPAQEVSTAGEESAAATAQAQANLDSLEQEVTMLRQQLLALQKLKDENAALTEEAEKLRKENAMLKKQIEELKALPEIGARASSSRGAPMTADGTVEVTKDRESLNRQVIAVEEELAAPRTVAQNYVDERQEPKATADMKSSAGRLPVPHTKRPPSPMSKPLKALSVTTNDQGTSIQDEATEQVVPKALERLTAEVKPQALPPKVAKTGPEASQTKNALPGAEAGTLLSKRVSHAVTKKLAGGLQSKNAAISSPTPSPENTASAPEPAAEAEDAKPGGLEASSGAVLPEGIPADAKAGGLEASSGAFLPEEIPAKGPPVASSPERFHASSKGKAESALPKKLGHSVGKASPAIPQSSVDIPLSQGFTVSGGAEEHAEGATASTGGARAVKDEGAVATTEVKAVSVGGPKKLPENTKVPAPPKKAPSVEPLLVPEGTQSESAQLRVAQLEAEVRTFKSKAEAAKKLEVEIERMRREVLAGEEARKANEILQKEMEKLQRQLTELQTRAQKCAEPGSGNALEERDRETLRASGDLQTVLKERDELRDRVRVLEEKLVSTGAKTQSQMEPLLSTEPPPADVPRESLNSKEPTQLLRYPSKEQKAEVAKLKAGGSVSADIATELRKREEDLKAKTAQLEEIRKESLEKDKIIKEKTQEVETLRAKLETLQKEKMDAIKDSVALKKELEKLQKELEALKKGGSASQVSPRQKMVTAAEESAAVAGKAPKRTMSLTKRKPGLPPPAPKADRPDPPAAAASGTSEEKKEVPNLEPNDTEEGNSATSHKEEPGRRPRDKVAARQKGDHTPGKMNGREVLSPRHRDPDAVEEEGKETVAAEKVSPPKRIGSCAGKEATLEDGKPAMTRPSSQSQIDSSARNITAPKKGALSVLKSMENTKVPSMGAYPMRELEGSGAELTTELKEKLEKEVASLREQLAAADELRNLQNTLQKEVETLRGQLRAQRAQEKATGTEKEADRHITKGDSGKEGGLDVEEAETLRRERNALKERIAALESELRTLRSSAAKGAPSTKPKGAPPLKSKPAKFAIPTKAHTGSNTEAKGGDESSEALEGGGEVRPPTSLVDTEAAKKRPQDTKQHDSGALGTMHLDGIPDKASLLTEEVLSKSDAETEDGDSGAEMSSAEELVADLTERLHRAKRRIRNLVIKCNALVEMEKERDSLRRRLESFQAKRETRNMDPSEEGKDKGGMAVAKAMEGKSFVLKSASAAALPASGIALEETDDINHGSTVETGLTTHSTSALLDAHPESDWAKKYEGLKTQRDKLYKAYKAQKVQIANLEEEEETTKERLEKLEQLYQETKEELEIATRPPTQHNEAEPAGLLSWFGGGGQDSKSPEEQKLQARLGLLQRRLQKATAENEALRSELSRLRAPFTESLRGAKTREGEVAVDKPQESASQRPDHDAAGGGTSNRHLEEGPAAGSSGLSVDIKDARMRLAEFQRQIEQKCLLIEEQKAEIAKLKAGGPVSADIAAELRKREEDLKAKTAQLEEVRKESLEKDKIIKEKTQEVETLRAKLETLQKEKMDAIKDSVALKKELEKLQKELEALKKGGSASQVSPRQKMVTAAEESAAVAGKAPKRTMSLTKRKPGLPPPAPKADRPDPPAAAASGTSEEKKEVPNLEPNDTEEGKSATSHKEEPGKRPEGEFDKLNETPEGDKRQKEKKSKISGAATNSQSESKRGKSPREEAKSTKKKKKTRKKDASSDERSIPHSEAESAANEADANGTATAPTTSGGWGFSLFGNSERTSPDASKDTSQPTTSSAPRPSLLELIVGTETPVEASKDSDVPPLKLSTVDGADDQSNDSSSDDEETDGGIASTVAGFFWGF
>LinPolCCMP1738006019_rbh_TGME49_252880
XFQNPATPGAPLTCVQYDGFDIHGLGERLGKELDRTVGQLEVVERVVRNANLEKSELQAQLRETISSYTEAXAAAPAAAGAAGAAPARGRGGAEGAEDLGALRGDAAQVEAVRGEISQLRTSISALAGDAAMNSQRDLTRGKELSRLRSDVDRLNSEKEGLERCALQADKEKHDLIENFLYVKGCLDKLQMASLQTPAASPEHEREVAKLKESYSQVVDERNRLAVRVEAMDRDREKQKQQRESGLERVMNANARLLEERDRLEKEKARLSELYQSTMGAMGAVAERGPGAGEASAGGDLAQLEALKAELARX
>ProMinCCMP2233171096_rbh_TGME49_252880
XRNRRRQKLVTVHDMQSAVREAKEEVQLQEGEKVSNLARENEDLHEENTSLKARILELEAHAHDLDLRAKGASPRCEQPQESQFQQVVRLAVRKSRKVKTEEHLKIMEALQETEGHKEDLHSKLDEAAQEIERLRGECQQLRAENEDCHHDLESX
>AleTarCCMP1771079044_rbh_TGME49_252880
XANRGSTPGKVTAWNTYVASCSLQQPHELPEKGLQASRSPSPAGVAATSPVVSLGRNFLAAGTVPFTHTFEVPQGIAGSKAMVRSSSSSLGSTNAGTGLAAARTLISRRSFGTLLSPECQAAVPVPWPPGPEGTGTSATRAPRPRTRRMRCQPSAADLKDAAAPVEAPAEAALVEAQPELQPEDPAAACPDQPSGLTPASLKHLRRQRDSLATERERLLAEIARLQALAREQQAELEAEARRREELQRQLREAQEPGRREADAEAAAQAIRAPLEEALHSREIEITELRRALEDEQRSSKEARKAAEAAEAAERAGEERLQAELERAAKNVAELEELVEGLREQQLALQKENQRLTQDSDDWQKRAKEAEEARESAVQLHDRYKRDMEKLRPELVTSTIRSKIELHICVPRVALEYPDAPPVIVDMANGLSREHMRKFLQNKVFPQFDPLWMCLDGADRAPDGTNKKAYTARILELLTDRLKEFVDEFRSKMDGSPGMITPEDDSCLKARVAVAAQAAAGEGHRRADFSRRKACALYARHCGFDGLSKRPIFSRVHRIELMNSGISX
>AzaSpi3D9030639_rbh_TGME49_252880
XGCGTPRGMVESRMRRQPPTPVKDVSIGRGGTSQTGDDQFRRADEESVREEHSHLRAGVANLRREGAEARERLRAADRKLATADKLLQDLLASATGASGVPGEALDQLREDLQALLQVKKRAQEARNQLEEKEQKIQAIMHELRSSCVSSMTYDVSAAKSEAKAKAMEWAKVSATSASAQQQKRAKDLFEQMTKVEREISKAQQDIVMLQDKRNKLEGTVSSHGGQIEKLRDKRKEIQQQMEQCQERIDSLSGVAERHVVLRQECDACFEDVRKARQEGLALKLKNASASRSSSANSASWEVNAKLFAPGFRPLRQGADTKAEILLSRFRLATGLGRISALEVLAAEDADGDGRVSTQELAHALQQLQIPGSDSLAVQRLVGALSDGLAPGADGLVSIVDFALALQLQPPRASLSDTELWEACESLAWACRRRGITEVELRSRMAAWLADPNANLANEVGSFCGQLGLESAVALVLGEGLEVRREQFGVFVPSWRCLTSRSQVSELLRFARDLAVRGRVAATAAAPLLAVSDCLSFEAFLEAGSLLGPTWCREDLEHVALLAEAGAGAGAPRTGAPPAVDGARLARAATPGGFATEFPEAARDALPDALAVVEAAAVAATRRTGAAAPGHARPSSARSAASSRSRSGERAAPGHSQVSTATGAQAATTAPAGQEPFQAEAAPAAASKEDSYGDEDSFEAESYGG
>AzaSpi3D9181896_rbh_TGME49_252880
XPTPVKDVSIGRGGTSQTGDDQFRRADEESVREEHSHLRAGVANLRREGAEARERLRAADRKLATADKLLQDLLASATGASGVPGEALDQLREDLQALLQVKKRAQEARNQLEEKEQKIQAIMHELRSSCVSSMTYDVSAAKSEAKAKAMEWAKVSATSASAQQQKRAKDLFEQMTKVEREISKAQQDIVMLQDKRNKLEGTVSSHGGQIEKLRDKRKEIQQQMEQCQERIDSLSGVAERHVVLRQECDACFEDVRKARQEGLALKLKNASASRSSSANSASWEVNAKLFAPGFRPLRQGADTKAEILLSRFRLATGLGRISALEVLAAEDADGDGRVSTQELAHALQQLQIPGSDSLAVQRLVGALSDGLAPGADGLVSIVDFALALQLQPPRASLSDTELWEACESLAWACRRRGITEVELRSRMAAWLADPNANLANEVGSFCGQLGLESAVALVLGEGLEVRREQFGVFVPSWRCLTSRSQVSELLRFARDLAVRGRVAATAAAPLLAVSDCLSFEAFLEAGSLLGPTWCREDLEHVALLAEAGAGAGAPRTGAPPAVDGARLARAATPGGFATEFPEAARDALPDALAVVEAAAVAATRRTGAAAPGHARPSSARSAASSRSRSGERAAPGHSQVSTATGAQAATTAPAGQEPFQAEAAPAAASKEDSYGDEDSFEAESYGGDDFAEDSDEVDVEDED
>EimAce002849_rbh_TGME49_252880
MEAPGGEGAPKSAIRAVDETSILPYFLDEVRRQDLHSPCTHNNIGSRDRRTLRTSASNNFGGGLSKPQEWPLAAAVERRKGSSAALALVNGETPRGGARGPISKADWLTASLESAVKSSDALPLFNHLRTLTSRLFSEDESLKKQAPRNAKMSFQQAQKGRLPCLQSLDAEDAVRLAHHLAQENSYLETFISTDARVLQSAALMKAQRELAAALQSNRRLQQQAEKDRQVIVELELRSRLFADAYAWLTSHNRMIHAKDAPALVALWRKRVAATSAAKRGPVAPEFIKDLAEAYAAVDSEGDTETASEDGREKEKEDLLAAAELREAEAVSEARQAQSRAALAEARAVAAEQQLAAAKAQLERLTSAAAASALAAAAASASLSSPTPVGEGEEHMHAALRDSEGRAKTAENECARMKTALETLQASLDRAASERQRLEQELAEAVAAAEAKLTAQAEQHAAELAQLQAEHSQVVRSFEGSVHEAEKLRRELDEVRQQCAGLSAELVAAKEKGTGEGFTNVASPGGLASPPASDISTLTSERNSYKATALRLEMDIKRLSARAAEATQLEKTVAALKEKLQAGEELKTAYEALQKEAQTLKGQLSSRQSPPVAPAGPEIPAKAIDITAITRERDALREEVAALKKQLAKLREEIEILKTQGRGLKKPPVTGPEDTSCEETTLAAAEVAEILKERNCLQERVRALEEEVEALRASATSLAQASQAPKRISSPTSTPQTSQPPQSKQHPAPTPKDRAVPISAEMSASAESGITGERDKIDKPPEVLSPCVAKVQLGPLPPASPNGVLAAAVSSADARASSPKASPATVAVLAKKVGPSAGAKALPPKIVGKTLTVAPSQGELQRPESEDSAEAALSKYAGRVVSKPVPSAFMPKVAVSPAAALSSEVTSSHGGAACQPEPQIASEGKGEAEVISTKILGPSAKKKVAPSLSSKAARPKTVPAATDLGGADTRLEDNVVAKPKTPVTKTSEPSVGMKAPGAVLDQDRKTHSGDSGVSGGDAGTPPPAAAAASENAAAKSTAASVDAAKSVGMTLPKTLAKGTKVPAP
>EimMaxWeybridge003958_rbh_TGME49_252880
MEVPGEGGAPGEAVRAVDDTFILPYFLDEVQRQDLHSPSPLRSTYNRERRTLRPSTCNSFVGGICRPQERPLAAAVQRRRITSAAHSLGNGGAASGDSRGTLKHAEWLRTTLQSALKSSDTLPLLNHLRALTSRVFSEDRLFKTQASLTAKISLQQAKMGVPQLMQSLSAEEAIRLACRLAQENSYLETFVSTDARVLQSAALVKAQRERAEALESNRRLLQQAERDRQVIVELEMRSRAFADAYAWLTSHSRMIHAKDAPALVALWRKRVAGAAVAGNGPVVSDFSKNLAEAYVAADSEEDTEPSSEDGSEKKKREDRLIAAELREAEAVSEARQAQARAALAEARAAAAEQELSVARSQLARLTSAAASSAAAAAAAAAIPSPPTSPGGGRHEQLQAALRDSEERAAAAENECAQLKKTVETLQASLDLSVSEQHRLQHELAVAVGGAEAKLAAQIEQHAAERAQLQAQYSQEVEKVKASVHEGATLRRELEETRKRCADLSAQLAAAKQKGIGEGQTKAAFPGGLASPSTSDISTLTSERDSYKATALRLEMEIKRLSARAAEAAQLAEAVAALEEKLKAGEEIKRAYEALKKETQTLRSQLSERLSSPPALKDPAACNKQTDSTMMERDTLRREVEALQEQLSKLREEAKSVKTLETAPQMPSATGRDDSSNTETKRTAAEVEELMKERSSLQERVRALEAEVAALRGAARNPEKVLPVTKSVPSPTSSSPTSQPSPSKTPPAASPKGQGISVPVEKTQTAFPAVTREGDTVVQPSRATGSCVGKVPEGLALPKVPKGLLTAVPSPEGSPAALSEAKSGTKAPLPKKAGPPEGVKVLPAATPKIVAMTPTAVPSSQQHPQRPKWDAEAARLKNASPAVSKPLPTSPVQEAGTVPHAATSPDTPGEASLKERQAAAKAKDAAAVTLSKTQGPYLGKKVASPLLSKSAKGSYPVQGLNAAGTPLDSNPASSKTSEPPASKTSHGAVPVHDPKTPPTESAISGGDEASPSPSATALPQDTAAVKFSAASADGAKNAGAALPKTLAKATKVPAPPKKAPPVESPTVIEEVFSEEARQKLEKEVAELREQLAARDELKKAYQTLQKENENLQSKLNAVGALGKQAGPSSAGDKSSEKVEKAVSDGQQADVIAALEAQLSVLRPKAAAAEELEKDIKRLQGQLSAKEDLRKAHEALKKEAETLKEQLSELQSKARLPAEPVKPTAPGKGRSLGVGELEDALRKGSELRERVRGHDEEASAVSGSSTENATVPSTAKEAVASIGPRGPRSTKKPPPPPPLKRGQVVSAKPAVEALQAGDNVGQASTDDVGKEVISKTAVAEEAAGGRETGATEATVRGKCQQQTNGKPSVGKALMDLTAGKEPSTGEKAEVAGGPAEGLPKSAKKVPTPTPKPAEKATKVPPPPKKAPPVGATPIDGSEFTVEAKGNLEKEIARLREQLTASEELKKTHEALQKEFEALQGEFKALKAQAAAGMVEGNAKTAEVANSESHKIHLLLEERNSLRERVAVLESDLSAFRAAELQGVAIPTRKVAIPKTKGKLPPKVKPGMPPLPAKTAKQANAKAMEVQTADATGHRSNESHQNLAGAKPAHEDIGGEARPRSPPMTGTAGEGHQDKASLLTEEVLSKSDAETEEGDSGTETSPAEERIAELTERLHRAKRRVRNLVIKCNALVEMEKERDALRSRLESLQAKHEAISKLHGKEAGYKSAELQAKKLEGVNTLPKAASASALPASTFASTVADDVEGLSTMESGLATQSSSALLDVRPPADWAAKYEKLKAQRDKVYQAYKAQKERINSLEEEEAATKEKLERVERLYRETQEELEIATNPPKQREGTEPTGLLSWLGGGTHDEKNPEEQKLRARLELLQQRLQKAQAENEALSNKLAQMRTTPTGSPRGDKASGGEAATDESQKRGSKHLSPEATAKETGSAMPSAKTPSSQPPGPIGGEDSEGERKSLEELKMQIKQKDSQIDEYKAEILKLKASAVPASGTISVTSELAKKEQELQVKAAELEKFRNEALKMETLIKEKTEEVKTLQAKLEILEREKLQALSDNSALKKELETVQQELDALKAERSAPAPAKDKPKSRPSADPTSAPTKTFKRSSSLAKRTPGLPPPAPASRGDNLNAAAMGANEAREEEAQSVSSKPIQKVVTNPTGDQLGRQEERSEVQDGKEESSNNEGSGAETVSKRKPKKASGEAEGEPNSRKAQKEDNEGIKKKKKKKKKVEVSGETSAQHSGAESIADHEDVAGAAAATSSTPAWGFGLFGTGEGTPDASKKDATAKEAASSAPRPSILGLIVGTNPAEETPKEDEVPPLKLSTVDGTDDQSDGSSSDDGETDGGIASTIAGFFWGV
>ProMinCCMP2233044988_rbh_TGME49_252880
XSAGEVDAAACALRKLLQSNPGLSTHLTTDGEIAGIVQLFAKRFRTRIIQAETPIQITTLYQPLCEVIWRVIGAVFQSCSQLGGGDGAGGQPQSLLAGVQKPIMPHEAHGQLRVLLKTNEDLSIKLSEARRSYLRELAQHRDRQRTLSPEAVQLLQNLKEQPVMFYEPLETVLDDSTKAFVREVVEERIKLGLQTGGGGDDSTVGLNAQIRTLEKDLQRRDEQLRLARADLTKEAARIKHLSSNLDEAKEYNAKVKAEFEEKVAQLEEHIEEMRQAASHRRNSNTASERRASVGVDQAAVDAMKQTYDEQLAGLRSELQELQKQNKLLEARLPVEKEKADKLEEKLSALKAELEEAQKKGLPKKTGPSQAELRKAEDEAERLRRELQAX
>ProMinCCMP2233131770_rbh_TGME49_252880
XDVWPTRHELEQWLVRSAGEVDAAACALRKLLQSNPGLSTHLTTDGEIAGIVQLFAKRFRTRIIQAETPIQITTLYQPLCEVIWRVIGAVFQSCSQLGGGDGAGGQPQSLLAGVQKPIMPHEAHGQLRVLLKTNEDLSIKLSEARRSYLRELAQHRDRQRTLSPEAVQLLQNLKEQPVMFYEPLETVLDDSTKAFVREVVEERIKLGLQTGGGGDDSTVGLNAQIRTLEKDLQRRDEQLRLARADLTKEAARIKHLSSNLDEAKEYNAKVKAEFEEKVAQLEEHIEEMRQAASHRRNSNTASERRASVGVDQAAVDAMKQTYDEQLAGLRSELQELQKQNKLLEARLPVEKEKADKLEEKLSALKAELEEAQKKGLPKKTGPSQAELRKAEDEAERLRREXERRAKAAEEALSSLRAQGPVVDTSAX
>ProMinCCMP2233184877_rbh_TGME49_252880
XSAGEVDAAACALRKLLQSNPGLSTHLTTDGEDRPAVCETLPDPHHPGGDPHPDHHPVPAALRGDLARHRRGLPVVLPAGGRRRSRRTAAVPAGWGAEADHAPRGPRAAESAAQDERGPEHQAQRGAALLPAGAGDREVVEERIKLGLQTGGGGDDSTVGLNAQIRTLEKDLQRRDEQLRLARADLTKEAARIKHLSSNLDEAKEYNAKVKAEFEEKVAQLEEHIEEMRQAASHRRNSNTASERRASVGVDQAAVDAMKQTYDEQLAGLRSELQELQKQNKLLEARLPVEKEKADKLEEKLSALKAELEEAQKKGLPKKTGP
>ProMinCCMP2233216530_rbh_TGME49_252880
XRHELEQWLVRSAGEVDAAACALRKLLQSNPGLSTHLTTDGEIAGIVQLFAKRFRTRIIQAETPIQITTLYQPLCEVIWRVIGAVFQSCSQLGGGDGAGGQPQSLLAGVQKPIMPHEAHGQLRVLLKTNEDLSIKLSEARRSYLRELAQHRDRQRTLSPEAVQLLQNLKEQPVMFYXAREVVEERIKLGLQTGGGGDDSTVGLNAQIRTLEKDLQRRDEQLRLARADLTKEAARIKHLSSNLDEAKEYNAKVKAEFEEKVAQLEEHIEEMRQAASHRRNSNTASERRASVGVDQAAVDAMKQTYDEQLAGLRSELQELQKQNKLLEARLPVEKEKADKLEEKLSALKAELEEAQKKGLPKKTGPSQAELRKAEDEAERLRRELQAAERRAKAAEEALSSLRAX
>PyrBah046681_rbh_TGME49_252880
XRISRAATPDLGGDDQDDSSNPDSTHDAQPRPVAFFRSPTDGHLGLGAQARIVPEDKKKRKVTGQDLQECVDKLMVDLQQLRVDCFSHVQESTDKLQSELKELDGRFSRKAEAAEEGISSVSEELTVLVEGCNTRLDQEIKRLTLQYDDQLSKERTMFQALDARRVRDTTTMESGLKEKISSMSAELSASIAVLYSHIGKMLEQQEQKLMQSAEGLRAEIASRFDEARVVAEEAVRQAEARAEQARMEMAEVAQEQRTENRARIAELEAKLSDTAMESRNLHFESRSEIFSTLTSRLTKHDHRLDTMEGQVQLLDEAMAEVSNLPTRRIEWSLRNISRSVSPPQGEEAAPLCWASQEFDVAGTKALRLELKQVAAPGAKADXSAAFGRTPPLGGSVAQPGLGGLQGDCVLRLWARKGLYLLFRLIVGEMSTQFEHNFDGARPFTSEPLCFLRDQVNADDGTLRVGIEVLEAVYQTSDTRLMRPSSREKSDGGTGGEGQAPETSMVVHRYVNHRVLDLVQGHVDAMSSRMVKRVEWRIEQASTLRRYFTEGESICSSTFDAGGTHGLQFVFYPLGYPGAKEGFCSFFLYCPCASLLKCWLSVGKMRREVRMSFEQQGYLGRTSFCRFDGSIDPTDDSVLLALEIEEAQNSTTEILSHRVRSPSEPPAPPGRAVLPQTARLLQPALPQAAREGSKSSAVAGATPRRSSGAELDSDGSQLAAPVINSVVKLSRSPGRGMEETKLLPSIWTATPPGNITDCLEGFHTFSAMKAVRRPLSSRHRGSTAGGSSTGYGFSLEFDARPGTSPRQPRPTAERRYAMYVKERGAALHPLSRGLAVPPAHFLAVHGSPRRTGVA
