# Supplementary material for: Molecular characterization of the conoid complex in Toxoplasma reveals its conservation in all apicomplexans, including Plasmodium species
Source: PLoS Biol. 2021 Mar 11;19(3):e3001081. doi: 10.1371/journal.pbio.3001081 (PMC7951837; doi:10.1371/journal.pbio.3001081)
Supplement: S1 Data — Files are named according to the T. gondii apical protein query. The sequence headers comprise the protein identifiers in our in-house proteome database for the SAR clade (Methods), starting with an abbreviation for the species strain (see S3 Table). The headers furthermore contain either the descriptor “self,” indicating that this sequence is the original T. gondii query, or “rbh,” indicating that it has the original T. gondii query as its best T. gondii hit in a BLASTp search, or “none,” indicating that it has no BLASTp hit in T. gondii (see Methods). For sequences of P. falciparum 3D7, the header also indicates by which P. falciparum IT sequence it was gathered and if it was gathered via reciprocal best BLAST hits (“rbh”) or via unidirectional best BLAST (“bh”). The latter is only the case for the putative orthologue of T. gondii’s TGME49_219070 (see also S4 Table). (GZ) [file pbio.3001081.s005.gz › TGME49_conoid_proteins_putative_orthologs/TGME49_248740.fa]

>BesBesBbGer1007556_rbh_TGME49_248740
MEKKDREDAAQEGSLSSPDVPPVSQTASPLTPEAADQATFKPESPPLVIEVSGFLEVVDVKGPPSLSIKSVNLPGAPRRQSGDSVSGRTHATERRTSAVGKKAGEEKPEAEKQEHAVRQGLTKKAAPAAPQAKTKAATAQRLGLKKPEEAKAKEEEKDATTAHRLGAAKKEEAAKEEEGHPEKAAMKAKVSPKKLEPKEDATEPKAKAKVLVAKKAPVAAKKEESEEENKDDQEGEKEKLEDKEPEKKEAAAPKAKAKTLVAKKAPGLKKAESGHEAKDAKEEGEAKEDKKVETADGKEAEKKETPEPKEKAKVLAAKKAPVLKKAGSGQEKKDADTKEGGVEKEVEEGEKKEGVEGEKKEGVEGEKKEGVEGEKKEALAPKAKAKALLAKKAPPAAKQEDKDETKEDDKKDGTKDDLKEAKEDEKEGEKKETPEPKAKAKALLARKAPAVKKPESGHKAKDADVKEGEEKKEGEKAEKKKGGEEAEKKKEGDAAEKKTPDPKAKAKALLVKKASPAAKAEGKGEAKEEAKEGESKAGLKEAKADEKEGEKKETPEPKAKGKAVLAKKVSPKAKAEEKDGKKEEKEGEPTGDKDADAGLPAKELAKTAAAKKAVLLKAKLGKLDAEKSGEVEKQKAMVSPRGTKVVTKASTKKPTAPVSKASGAAEVDAGAKAESITEGVNDKKGESQPDSALTVETLQDELKGAAEGREGVAVVEPQTKALDSVSTLELVAKLIQKEQEQEAEMQEGSLTPAAALKAKISAKKAAQKPVAKAKAEETAAAVEEVTATGDKKAAAPAKKVVAKKAAAAAPPSKQGKPEDTKSNSAVQKLEKEEALATQDAEPAAAAASPRKLMAKKAVTPKTKPSASTKEEAATSEEREPLNVAKKAAKKVVAKGAKTLVASRRSSEDYLGAAEKAAKGAKTPMASRSSSEDDVGGVEKKKKKKKAVSSKDSSASLSADEGSPKKAKKALVKKAAKGKAKTATAKEAKDAPALVKQALNEKETKKGSSEAAKKGEGATAAPPKVAKPQPVTKKTVSLVDDTLVSQEDTPAAATAPRSSAVAADQSKDKPIAAKPLVEGGGPAGMTAPLASTTSGMAAPLASAAGQDVALTSAATVGLKAASADHLTTSAAAAMQDGQQVLPTESRSVGRASRVGSSGAVGAKTPTLGKRRSEAEASPVELHGVAEAVKPAGTLSEEHSLTSVSVAPQGAPAAVDTHLPAPEAEGRSSPESRVSRVSTATFGSDRPQRRTACRAGSAVALAPGHSAVLTQAGGATTSPAPGAEAGVSGIGAEAPASPTPSRPSWCQCCMPARKPDYSYRTKPLPKSAILSQRLVTPDIQKRLEQHSAVMLFPGNVWVQPQPHHKSHDRVPPPRPLTSSKAVDFFAKLGFATCCCEPCLSSRERSGPAPAPGVTHTDAGLPLRRPSSQASRADLAETAAVGADSQGAEASATQTGAAAEPREAEGAGGPQVTADQQQEQQQWQGYYDENGQWKSYNYGGYYDQDGNWVQTQDYGGYYDESGNWVWTNQTQGAAEQAASGAEQATAQSGWTQAADGTWTYDANAQGYGQNDYGGQYDQSAYNYYQGHEAYGQNGAVSGADQRSSEQAGWDANANWGAQTGYHQNAYSGQDQGGYDQGA
>Cys_WienI007840_rbh_TGME49_248740
MNKDSKTPIGSDHPTTPGGGGGADEEDKKNKNKDDQGPAVSSSTVLQTVKTTGLPGATTGAAAPVVKEPQQQTSGGGEIKKEGDRGSPPSREGEKAGGEGEAKNPFVLEVRGFLEVVDVKAPPALTIKSVAVADPPRRAASPAARDASRTAAPVQQTTTTAAKTGKVAKAAMVRKAVPGTAKKKGEEEKAKESSPRELVGRARPDKKEAGEEPLDREDSLHRFRLGKAPSVEEEGKDGEDKKEVHPQRLGSKPDDGKEEEKEKKDATEPKSKEGAGKAPKAKVLVKKSMPATKAKHGSGEKKDEKDKEGEKKDEGEKKDEGEKKEEEEKKDEGEKKDEDEKKDEGEKKDEGEKEGEVSKSGSPSPRAKSPKKVEAKARPKTIAPKKAPADATPSDAKKEEIRAGGEGKDEKEEGEEGKASPPKVTTTKTATPKKLLVKKAPGSAVKSTSPEGSKASPPPEKVEEDSKASPKHEKEADGDGEHTKKEEKEDAPPPSPDTSSSKKPAAGHAKAGGDAKATTAKATGPVESKAAKPASPKKASAVGGKKAAEGGRDAKSPQSPRPKSAKPGQSGDGAEASPRGEKKPDEETLGKIASLKKEALDTVGGEGEGVGVSQMVKAEGGENDGLDKYSSLELAVKLIEQDKKNQKDEGEKGDERKPSPKKKDDGKKAPAEKKKGEKEKKAQPPTVVPKKAVAGKPSPKRPGVGAAEPKHPVKGGDEGGKESPKVQEEFKAVVEKKEEKAKDEKKVLPEKEAGRVGAGDEKKEEEKKTKDNSDDKDKEKSASPGSRRDDHAEDATKSPETAKEGKPKDDKEKVVKGKKALGAKKAAVGKKSAGEGKTAAGQPKKLLSKKPSLEKTPKEEKKDEDARTDGGESVKEESVKKGDEGNKEEAPSTTSSPETGETGNEGEGGEELTKAKKAKAKKGTKTVAKKAAKVKAAATAAAGGKKKKAVPNLLKKASSKADAGTPKPKEEAEAKSKQPATAVKSAPGAKVPKPKPEVKKSEGGKPSKVEESTAKTPSTPPKMGPVRLASEKIPEKPTTTEKKGSEPEETSKTLETVTKPEAKNVSSDTQDGAFGRGGTLPHSTSIVAVTPPAEHAAAPALAERFASLGRASLEKRAESRTLPESHSSVTPEVVSATPPQPVQESEATSQATGGDISRKLPSTGSISPVPEKPPSEPETEPLPSLQQQQQEQPSRVLSREPSQVVTKTISGVSRQGTTVTPPTGQVEVSGKADDRPKQEESQAPLPSRTLSAIRQGPITVVAPPSGPASPIEPTRYRQLPSLMAVSRTKTGEAAGAPQDACCAACCYPCQCCQFPSKTESVYITRRLPPKEILSQRLLTPEVQRRLEDHSVLMLHRGNVWQPPRPTSETRIRRYRQEHPGGGSLKMAEFFRSCCCTEVSSQLLYERAHESHLPPGQLLPVTRSGDFRQGASPLASRTTTEVRPAVSDTASKAGSLRRDSQASVSVAKGEASKSDQGEAQPQQGKDVTQAPPGGADNQEAKEDASADTTAAAAGGGVADAGASPPDATGGGGQPTAQYDTSSQWQGYYDENGNWISYNTAGYYDENGNWIQQQPQQSQQQQQQDYGGYYDEQGNWIWTSQQQQQQQGDWTQQGGEGAAQQGQQGGHQSGAAEGTGYDYSQGQQQQDYSQNQDWSAAGNTYGQQEGQYYDQNAYSNQYQGFYGPSGGQTGDQSGAAAAGGGWDQSGNYYDPNAYWGQSGYDQTTAPTQS
>HamHamHH34002259_rbh_TGME49_248740
MSAVSGGPRRMADVKSNKNPAMIPSPGPGIVFASFFQATATVPATAQNAIASAPATSGEPAARSESKPLVLEVRGFLEVVDVKGPPNLNIRSVSVAGVPRRQLSNSAAREATAVKSATPQRVGSKAEVKKEDGKETRQLISKARSAPKQIETAAPDAKASEPAAKPKLLVKKAAPTPKPAGEKQEKTQDTQIEEKKEGEKDAKKAEAVRKVALVNKAPAKATAAKQEEKKKEKKAEGDVKDAAKPDPVKKVLLVKKAPPKAVAAKKEDEKKEEAKKEEEKKEEAKKEEEKKEEAKKEEAKKEEAKKEEAKKEEAKKEEEKKEEAKKGGAKKEGEKKEGMKEEGKKEDEKELKKAESLKKVVLVKKAGPQVMAAKKEEKEETKEEKKPQVKMIAKKAVVPKAREEAKIEEAKVNAAKAVPQAKDKLGKKDDVTVEKTEEAVKSATGLEAAVVAGTSKEGEVTTSPSDEATKLVEHQTKEAKAQEKDTKKSDSLVKIVAKKPAGKPAPKLPAAALVASKKEAQKDSAKAGSEEVKAAETKKVVKKDAAKPSGKAAEKPEEPKTEGKAEKEPAKKALVKTVKAAAGKKEDGEEAEKKPAAAAEKEGHASTSTDEGSQSKLKKVAKKAAKRKPSASGEKKKVASVAKRAAKDEKSKGTVTKAETDETKSAKKGNTEAAAKTHKVAKKTEATTKKEGAKKTEGAKKKEETKKADTPKTTEEAKKTVDVNKTDGAKKDEDVKKMEEVKKVEETKTKEEVKKKEEAKKKEDAKKMEELKNVEELKKASADEETKAKAEEKAGELVSAAASAALEALQPSRKASMSKKEAPKAAEKTQPSSGIPTTASSGGPAKQASKTEDAQTDVSEEVCGVEEMPPRHELSDEEFVRSIEATAKPASLSSCVQAELATGEQLNITRGEPITLMHDLTRGSSPQFVVLPEKTAAKAPVMDPTIEHTISDEIVKKNGRSLNWCRCCVFERPSDYTYRTKPLPPSKILAQRLATPEIQKRLEQHSAILHHPGSVWIPSAPKSHKSSHARPRESSKAATFLRGLGVCSCFTCEPARSSIETEAIIRTERAAKQKLSEKSSAETEKESGAAEAAAGQTEAGDSSAEQQWQGYYDENGQWVSYEQTGYYDENGQWIAYNQGGYYDENGNWVEAQNPGGYYDENGNWVQFQNAGGYYDENGKWVDYQNAGGYYDENGNWVDYQNAGGYYDENGNWVDYQNAGGYYDQKGNWVWANATEAGAGASPQNTAIKANEGA
>NeoCanLiverpool006551_rbh_TGME49_248740
MENSEKEEAPREASPGTPLVPATLNNSVRNAPAAAVDEPVRKESKPLVLEVRGFLEVVDVKGPPTLNVRSVSLAGVPRRQLTNPTSREATAVKSAAPQRIGSKAEVKKEEEGKETRPVIAKAKVTPKQPAAAAPDAKATEPLAKPKVLVKKQAPTPKPTGEKQEEKKEEGQKPEQDEKDAQKPEPVKKVVLVKKAAPTPKEEKKEDEKKADEKKADEKEEEKKPEAKAKVVLVKKSAPKPKEEKKEDEKKEEKADEQKPDEEEEEKKPEAKAKVVLVKKAAPKPKEEKKEEEKKEEKADEQKEDEKTVDEKKEEKKPEAKAKVVLVKKAAPKPKEEKKEEEKKDEKKAEEKKEEGKDVKKPEAKAKVVLAKKAVPKAKEEKKDDKGNAEAKTPAKVALQAKEKPATKEDDVTVERKGEAVKGAAGEDTAVAAGKGKEAGVSSPLDQATMLIDQQTKETAKNQENEARKAEALKKVVAKKAAAKPSPKVPGEAADSTKEAGKDGAKDASGAEASVVKKVMKKVAGKASVKKADAPQKSAEAGKEEKEPVKAVAAKKAPAKAKKAAAGKKSDSAGESEGKKKVSGAAKETSSSADEAAPKKAKKAAAKKAVKVDSKAAAKKKVVPNLMKRAGKDEKAKDAAPKAATEKQKTAKTAGSEAAPKASQKVAKKTEAKKTELKKAEAKTTSPDEETNPKTEEKAKEQPDSTATPQSENVGPKAKTAAAKNATPEEAKNSPAEPEQAKEAAKGDKESRPQEAVDEQAKTADAQADSGDKAGEGAIGAESPPEVEERIQAVKSFEEAPAPAATHAGALQQGFANANQLNITRGQSIAIMHDLTKGPVPHVAVLPDRHVSEPPVMEPSTEHTIKKEIATPAPRRQMNWCQCCVFERPSDYTYQTRPLPPSDILAQRLATPDVQRRLEQHSAFLKYPGNVWIPPARKSHKSSRAHRPRKSSKAAKFLRCLGVPCSLLCQPTRSSLEAENDFRPKRSTATKLPADAGASKTKQEAAAATGSAEVTESQSAANAQLADASSQQQWQGYYDENGQWVSTNQGGYYDENGQWISTNQGGYYDENGQWISTNQGGYYDENGQWISTNQGGYYDENGQWISTNQGGYYDENGQWISTNQGGYYDENGQWISTNQDGYYDGNGQWVSTNQGGSQNDAGYYDEKGNWVWTNLTQTSTNYNGPSADQDYSGQWGEDANAKSGVEGEQDQNTEWGQEQSAYV
>ToxGonME49001734_self_TGME49_248740
MENTEKEDAPREGTPATPAVPETAQNAIASASATAGEPSARSESKPLVLEVRGFLEVVDVKGPPNLNIRSVSVAGVPRRQLSNSAAREATAVKSATPQRVGSKAEVKKEDGKETRQLISKARPAPKQIEAAAPDAQASAPAAKPKLLVKKAAPTPKAADEKQEKKQDTQIEEKKEGEKDAKKVEAVRKVPLVNKAPAKATAAKQEEKKAEEDVKEAAKPDPVKKVLVVKKAPPKAMAAKKEEKTEEKEAKKEEEKKEEEKKEEEKKEDEKKDEAKKGEVKQEEAKKEEVKQEEAKKEEAKKEEAKKEEEKKEEAKKEEVKQGEEKKEEEKKKDDKELKKAESLKKVVLVKKAAPKVMVAKKEEKTEEKEEKKEETKKETKEEKKPQVKMIAKKAVVPKVREEAKVEEAKVNAAKAVPQAKDKPGKKDDVTVEKTEEAVKAATGLEAAVAAGTSKEGEVVTSPSDEATKPVEQQTKEAKTQEKDAKKAASLMKIVAKKPAGKPAPKLPADAVPASKKEAQKDSAKADREEVKAAETKKVVKKVAAKPSGKTAEKPEEPKADGKAEKEPAKKALVKAVNAAAGKKKDGEEAEKKPAAAAEKEGHASSSADEGSQSSLKKVAKKAAKRKPSASREKKVASVAKRAAKDEKSKGTVAKAETDETKTAKKESTESAAKTHKVAKKTEATTKKEVAKKTEAAKKKGDTKKADAPKTTEEAKKTADANKTDGAKKDEDMKKMEEVKKVEEAKQKKEANKMEEVKKMEELRKVEEMKKASTDEETKTKEKAGELVSAAASATFEALQPSQKATMSKKEAPMASEKTQPSSGIPTTASGGGPAKQANKTEDAQTDVSEEVCGVEEMPPRHELSDEEFVRSIEATAKPALSSSCVKGELATGDQLNITRGEPITIMHDFTSGSAPEFMVLPEQIDSKVPLMDPAIEHTISDEIVKKNGRSLNWCQCCVFERPSDYTYRTKPLPSSKILAQRLATPEIQKRLEQHSAILHHPGSVWIPSVPKSHKSSHARPRESSKAATFLRGLGVCSCFSCEPARSSVETEAIIRTEWAAKQLSEKSPAETEKKSGAAEADAGQTQAGDSSAEQQWQGYYDENGQWVSYNQAGYYDENGQWVAYTQGGYYDENGNWVEAQNPGGYYDENGNWVQYQNAGGYYDENGNWIESQKVGGYYDEAGNGVDSQNAGGYYDENGNWVYYHNAGGYYDENGNWVWANATEAGADLSVQNTAVKANEGA
>ColAng029055_rbh_TGME49_248740
SSGINAEYMGTRKGFAGVSSVLPVAAAAVVNPFDDDQAWGQVAQTSPSKVDGSQHFENGNFKYDDDNNNNNYDTNDVDGQYYYDENGNYIGGDEQQNDTQGYYDENGNYVFYDNEGYYDENGNPIYDYNDGTDAQYAGGYYDENGQWIASSSAEYSMQPPFPTQQEQR*
>ColAng029063_rbh_TGME49_248740
KQWYQRRVHGDGQYYYDENGNYIGGDEQQNDTQGYYDENGNYVFYDNEGYYDENGNPIYDYNDGTDAQYAGGYYDENGQWIASSSAEYSMQPPFPTQQEQR*
>ColAng120978_rbh_TGME49_248740
CSSDLSSGINAEYMGVLGSILWAAVMFLRPHVFLKVFAWSKPWIDDEDFVSLSISKLIKKVLKEGDENTLKNKDAEGDEALLAKNMQNMEGNFVKIWVVDPDGGNGHFEFVKMSDIKQQDGKSPKGLNKRKAKYEADNEDDDDDENDVTDSESESARSNKKKKKGSMLSKESSDRAAPAPGQIGKLTSLPLSASDPRSLGALWSHTALAPPPTPPHVSASVANEDGGRSLLPSSPLPVPISSSTPIVTGSPAAGFGGVTRKGFAGVSSVLPVAAAAVVNPFDDDQAWGQVAQTSPSKVDGSQHFENGNFKYDDGNNNNNYDTNDVDGQYYYDENGNYIGGDEQQNDTQGYYDENGNYVFYDNEGYYDENGNPIYDYNDGTDAQYAGGYYDENGQWIASSSAEYSMQPPFPTQQEQR*
>ColAng120979_rbh_TGME49_248740
VLFRSKQWYQRRVHGDDEDFVSLSISKLIKKVLKEGDENTLKNKDAEGDEALLAKNMQNMEGNFVKIWVVDPDGGNGHFEFVKMSDIKQQDGKSPKGLNKRKAKYEADNEDDDDDENDVTDSESESARSNKKKKKGSMLSKESSDRAAPAPGQIGKLTSLPLSASDPRSLGALWSHTALAPPPTPPHVSASVANEDGGRSLLPSSPLPVPISSSTPIVTGSPAAGFGGVTRKGFAGVSSVLPVAAAAVVNPFDDDQAWGQVAQTSPSKVDGSQHFENGNFKYDDGNNNNNYDTNDVDGQYYYDENGNYIGGDEQQNDTQGYYDENGNYVFYDNEGYYDENGNPIYDYNDGTDAQYAGGYYDENGQWIASSSAEYSMQPPFPTQQEQR*
>ColAng120982_rbh_TGME49_248740
VLFRSKQWYQRRVHGVAQTSPSKVDGSQHFENGNFKYDDGNNNNNYDTNDVDGQYYYDENGNYIGGDEQQNDTQGYYDENGNYVFYDNEGYYDENGNPIYDYNDGTDAQYAGGYYDENGQWIASSSAEYSMQPPFPTQQEQR*
>CycCayNF1C8001212_rbh_TGME49_248740
MEKASTETEGTTTQRFLAFAEVNQASQVGVEQWPSRFGLASAHIVLLAVLRAATARSRGWFVVMTASAHAGARRALSRGPSLAKATAPRVASLPPTAKAAAPSKAGEAIRKGLSEERQTPKEKAATVVERVGLAKKAAPALRKEGKAEGPGYTARLGSVAEKKAASTEGKASEFAKRLVPKEAPPKAMEDAGSGAAEKKQAEATLPQPKAPAGLPPSKDVLAEKSVSAEKLEAAEEAERPPPAKKTVVKKASAGSASLDLRKEDSVGSEAKAEKKEPEGGRGVVAEREAEAGKQAKAEGTETAALEAAERKGSKELTSFEIAMKSAELEIARGGSSGVSQEPAGAKATSVRRSPGPAVKALAAVKAEAAAKKALSKGPLPDKGVEGREGVAPGEKAADEDRQEAKRDVPKKAPPKASVKAVVKKAAPAAAAASKERAGDEEEAKGAKEEKPSGALATRGIVPKAVRAPAPKGAAAKKAAEVSSKDLAKAEDEASELVLAEGQLEKQEAEEISGTLSETSSKAAAAKGPLEVESAAKGLAGSPRQKDSQEGGEGAPSAKKGAPPAGIPRTLAKAAPRAPLSRVATKKAAPPPSATEAAAAAEASKAQRPSEASRAGAAQEAEAMAEAKSSEAGVSEVAEGLMGPEGPGEEGAEAAAKRGGSSVKSLSPSGRGSPASASLGSGRKRPEGVPPLRGLPSRDAEGRLVLPKRTPSVPQEAVEKAALERQASAAESSEKETVGPSESVSGSGTEPQKKLKKPKGEKKEKAEKAETAQKAKEKETAEKALDKTKITSSGKISATKKEKSPLVQTEQHDAAALSRKESSPPLGLAVDQISKASAGGEAAAEKGAAERLGETSKSSAVSVRGLLTSDATHGGAMATEGKAVSGELRREGSGVSPQAEGGLAAKQPVCGVEEEILQKGLSFKQSVSSPRVEEKASEDASSNIIAKRFAALGSFGPADAAGHPTLQEPSKLSSLPAFPPSPPPEAPLGACAFDAFAAFSVAVSALPSKLLSHGKEEGTQLAPAPPHTWFETRSAVPELLERRLKSPALQSRLEQHSAYMQQKGVPWRASDRSPARPYGKKAGASPSDRCQEAVSQLVSSASRFRVCRCFWGAGGGGEGPVARSRELGARGGRTCGVSRLRKLCSLPFAVRACVLVSTGWASCSSRREASAQSRHSTEKADGGARQASQEVPERPLTLAGAPSQETAVGGKWEEYNNLAEGSQQEGLAQGYYDEQGNWVAPAPGGAAGGGYWDESGNWVGTGGGYYGQEGYVQQAYAGYYDEQGNWVQQGEQQAQQAYAGYYDEQGNWVATSAEQQQQQQPQQAYAGYYDEQGNWVQQGEQQEGGYWGADGNWTEVCMPGNQSSREFRNGASGKWRWSCWLRRMIKGEQSCPSEGARRSGEQKAYRAVIVSLSVEKQN
>DinSpeMGD005877_rbh_TGME49_248740
VSTEPGKGQGYYDKNGNWVPTGPGTGQGYFDSNGNWVSTGGGLGGQGYYDENGKWVSTSQGQGYYDQYGNWVSTGPNAQMNGFGQNHHNPLAGGGGYNSHGNYQGAGGPYDQNGHYTGPGSPGYGSTNYNSYGTPGTGANPNIAVSNQGPGYRDANGNWIPGVNPGEWGSTGGAYSGSGPRSSRQNPQNVGNPTDLESQLDGVIAGSNLPQSDWVGDGQPPSATDTTFEYQSAIGRDGYEPDPHRPRHEYFGPFMVDYTTHTLFLRDWNLLLGTHWGSLGEGNLVVGIGNTYHEATNSVILGKNNVAKGDSTFVAGEANEVTADGAAAIGKDNVASGKFASVLGGEDNHASNEYAVVQGGKENTAKAKFSVVGGGKYNDADGESSSVMSGEDNVPVAPLSSVLSGRN
>DinSpeMGD074464_rbh_TGME49_248740
MSCSRFVLMALCYAQGSADSHSHRFQKEVQASDLLRREAMEHVSHKALAIDAEASLNQAAQNLNEKPWRFSMTRRHQSTDNSRSLSENSTSEQSPTPTTQSAAPHASLASYPGLYSPPFMPSQHLSGQAWSTQTNTWSQRGNFGGTFSGPGGYYDQYGNWVSKNGGVPGANGYYDKNGKWVSTGPGGAGYYDKYGNWISTASTSKGKGKGPGFYGPNGKWISLGGGAGTGFGGGAGKGKGYYDKFGNWISTEPGKGAGYYDANGNWVSTEP
>EimBruHougton001294_rbh_TGME49_248740
QGLNRKLNLFLLPNNLPPVCLAAAAAAAAAAAAAAATTTAATAAAAAAPSRFSNQPSSSSLKQPFSREGSGAPGGPPGGAPGGPPEEGGPPAERVLLLQTCSISPSLLQQRFENPKLQQQLLQHSAYMRQRCVPWGLPVRAAAAAAAADAAAAAARAAAGQKPRRICCGSSDLKAFGFLNSCYGLTCCSPAAAAAAAAAAAAKTNEGATAGLKQEKADSSSKAAKYEGNAQQQDTAGDAAAAAAASPAAAAAAPAAAADPDPAAAAAAAGGYWDEQGNWISTAGETAPAAAADAAAAAADAAAAGGYWDEQGNWIPAAAAAAPAAAAAADGYYDEQGNWVYTGDSSWMQQQNDYYYQQQQQQQQQQWGDGYGGYYDQQGQQLTPEQQQQQQQQQQQYAADGYWDEQGNWQQLQQQQQQQPLQGNGYYDETGQWIAYDQQQQLQQQQY
>EimTenHoughton006300_rbh_TGME49_248740
MEKLDSASSPRSPRAPSAEADPLTLEVRGFLEVFGVRTGQSSDSIGSRRSLSLSRGSSLGRTATPAAAAAKTAAARKAPGAPGDAAKAKQQERAASVPSKSRLVKKAAPGAPKAAAAAEKAPTAVRLVSAEAKKKGKEDSSEAPKELPHRLVEKTAAAAAAQDPKAAAPDAAAAAGPDDPAAAAAADAPAKQQPAAKAAAGPPTAKRVLAKKEAPPEKPSEEAAKAAAEAARAAAEPAKAAAETAKAAAAAPVAKRIIGKKAAPASLLRKGSLGAAAAAAEGKAAPEKPAADAGDAAAAAAAKPAADAAPADKAAPEAAEPKAAPKDATKAAEANATAEEAKGAAEAAEAAEAAEAAEAADAADAAAKKTAEAEEAADAKKDAAAADAAKAAAAADEADAAKNAAAEAAKDEAAAGKADAAKDAAAEAEDDAAAAPTKPEAASGSPDDPSAAAAAAADADADEKQKGEKEKEEKIKVEQQAAATKESKMQESAAEAKEAKEGGPQQQTAASEIAVEAAEGEAEEGPQAAAGAPAAAKAAAAKKAPGLAAKAATPAAKTAAAAAKTPAAAAKTPAAPTAKTAATAAKAPAAAAAKTPAAAAAKTPAAAAKTPAATAKTPAAAAKTPAAAAAKTPAAATEAPGAEAAKTPGTAAAKAPGAAAAKAAAATKEAEPEAEKDGEGEQPEEEEAAQQQEEESTEGAAAAAAAEEPKKAAAAAQAPSAKVPLKKAVPTPPPAAKTAAAAAKAAPAAAAKTAAAAAKEASAAAKEASAADAAKAGPPAAAKTTTAAKATPAASGAAKAAAAKAPAAKAGSAKAAAAKGAAAAATAAADSQAEAKKDDKEAAKGSAAAPKAKALMHKAAPKAAAAAAAAKAEPEVSKAAPGAQQKGAPKEGKAAAAPTRRSSDLEAAAAEAAKADKTPAAAAAAKTQDKASPKIAAKAKPAAAAAAARDEVPTSPPSAKTPKKKAAPASPSSAAAAAGAAAAAAAAAEGRKSESPQGEAKRASSNESEGPHREDTPAKLSPSGGPPSGGPRGGPPGGGAPGGPHGGSPRGGPPGGPPEGAPGGPLDESDAWSVSSDGFVGERAAAANSKSDSNRPAAVPRLSHIPSRDSEGHKSSGDSSDNKGLEKKTKKEKAAKGPKAAAAAKDSSKGTPTLSRKGTAQLLSQQNSKQLPAAAAAADKTKEKEKEKEKEKEKEAASLKGPKSRVGKLGQAAEEEAAAVAPLKHLSSKGKQGAAAAAPAAAAAAAEGSARQTPKESAQQPSSKELKERAAAATTATVAPAAIAALKAPATAQVITEAIPAAAAGGAAAAPAEAAAAKPQTAAAAAAGPEKLQSLREVGKAASVVSFKGLSPLQSFSSSEEGAAEAKGAAAAAPAPAAASLAKRFAALQQNKGDYGNSQISPQPSRTSTGLQHLASLSKKLPSSSMSKLASHQSVKGAPGAPGAPGGAPGGPQGGFGPLPGHLLLHTRSFSPALLEKRLETPQVHGKLLQHTTYMRQQQVPWRVPERASAAPAAAAAAAQQQQQHRRSGCSNAFVLFSQCCGLPCCDIPQEARVELRGPEVKRASSKVPKQLSSQASLRAAPSRQSSSKPGKGSVGGGPQEAAGAAAEGQGPPAAAAATAEAAAGYWDAQGNWVPTEGGAVDGGQQQGGDAAAAAAGDAAATGYWDENGNWVDTAAAAQPAAAAAAGYWDEQGNWVSTAGYFDEQGNWVQQQNDYQQQQWQQQQWDQEQQQQQWDPQQQWQQQQWDPQQQQQWDPQQQQQWDQQQQQQWDQQQQWQQQQQQQWGDGYAGYYDQQGQQGNIEQQQ
>HemSpeSG2012SG2015017800_rbh_TGME49_248740
MGVLFILGTLSLTFHLPGVFGNVADYDPLQYTADVLRLDVYAPSLRRLQSDCEVLHCQTCNAENRNICDDCIAPYKKTAGKCEKDDEEENAFYLPWWVWFAIIVSVLISCIGCCLLCCWASGCISDEKLGIRKDKGDKKRNSVNRSSKYQGPQSPSPMSQASRAPQSGRQDRYPPPSFAPADESERSPKSPKKKRKKPKQEAPDWGAGDDWGGRGGQTDGYYDANGNWIAGYYDANGTWINT*
>SarNeuSN3002859_rbh_TGME49_248740
MSSTDALPPAAPQEQLPRRAEEAAADAGAASTRAGEDHQPFVLNVRGFLEVTSGQHDQSSAEICKSAHEIVIRVKHYAGQPSLTPPTRKTLPSTGAAVKAPAAGKPSPAAATAAKTAAAAGKPPASVGRPSLLAGKVPARAAAPAKTSATVTGEGEGKESGTVVRLQQAAGKGTEDRTAESKPKVGAFRVRTSAEGTKKQEAGTTQQQEGTAVRLLTGRAPGEKATPTEEVAETKPGEKVSPAAKPLAKLPRKSPPATPTKAAPTAAEAGAGEKKERDEGATPKPQPKLVKKSPPATVLKTAPPAAEAGAGETKEAVEAAAPKSQPKLVKKSPPATLPKTAAATEAGEKKEGEEAAAPKPQPKLVKKSPPATLQKAAAAAAKAAKGKEGEETRDVKVEEREGKDRGEAVAKKEEEAADKGGAAPAGDDEKTKKAPPSVLDSRKSTVAKKAALEAGKPAAAVAKTEGLQQQQEGKQEAEKPRTKAAPVFPAAKGVGKAPATAAEAAVETAGPAQAAEEPKADEAPKLEGAAKQVEASKAAKQEEKDAKAVAAKRSQPGPTAATKGGTTASKAGAVTTGAKPVPAKAVKETPAKGGSTPAAAGPSKTDAKTGATDLKETQVEAASEVAKKRETNVVSKAAAAEGKATAVGKDEKKEGQAGLKKKGEAKDALKEDAKKPGIGARAATPAAAVAEKKAAEGKAAKQGPPPKRVVTKKGAPTAGATAAAPGLKKAKAAVLRKEKMDEGGDADTAGQPAAKKLKTAKKTKGESSTASSGSEGSKTGKKIARAATGEKEAGAADQKHAKAAPRKLVKKKGDTTAGAKKPLPNLRKKASLKARGTSPTTPAAAEKGLTPQKPETSEQRQEGKPLGTQEKPRQQQEEILRQKQEEEKMQKLQDEKMQKHEEEKLQQRQNEEMVQRQRERAQKQQKEKLQRQEKQQEETLQHRQEVLLQPQQVDLQQRQEGLLQQHPEENVQQQWEQVQEQQRAKRKGTAKEKSMKKADTLSTDRLPDVMLQRKESKEQARRTELSEGAVSPPEAFGPAVVAPKDRETSAALLPEEQWQEHQAELQEFAVSSITGKSVEEAEASQLKEKEQVEEKAIFFPWYRSSTTFTAYLFAGGTLPQLSCQADLQSERRSSTTNITATATGPAGPSGSTETPAAERDAEARLPKTAVRAAPDAPSLHDQQQQQQTVEAVGQQQPTATEGWPDSSPYVSQQGYYDEAGNWISAPQGYYDETGNWISTPEENYNTADVSASVGQNLQDAGGSYLQGYYDDEGHYIQGFFDENNNWVQGYYDATGNWVWVPAVQQTQ
>AmoSpeAT52005898_rbh_TGME49_248740
MEERGSASDAKKPRTTAAPDGGETDDGGCCAATYEKYFVKDEVYIDVTALYPPEYWDALRRGDSFDPNAFDDVDRLQEKYARNKNPNGQAAAGITKPFKLQTEEATENLNFLTTAQRHLKDKFSSEEEVFETMVHMASVTQGYMLKDRFPQTSLFACFSAFAPQLRYFDASRKKDEWVLDWYIDKDYRDELRATQQYSVNDDRGTVPFRMMKRVWKGQSDYRHQILILFNEYDPRTDMAKNDRDTKKLEITCQGERDCGIWCRILKMFVQVAKQEHVSSLKTAKNKNGQRGGGESTQGQSQWDESEMGFFDEHGNWVDAETGVVTKAEDMGGHCGENGEWIDDDDARATRNT
>ColAng029052_rbh_TGME49_248740
KAVVSTQSTWDRCEYSDDLQRSYCMLVGYDYVAIVMYVIIIITLVLCIVTCLGTVLKTASDKTGAMYACLRYEMNVSTFSHTAAAAVKGKGKKAVNAAGEDANDAIEDDVFTEKGKKSMTARKSTKFEGNENIYAILPQILRFLSFALTTFIVTCQHVSILPLILPSEAMSTVKFLAYSMRWTNFQFNWWLWGDKYKTPTKYGAHKDRFASDTTDGSMQMIFEEANAVLWGFTSYFMANVFYMVVITVIVASVVLICRPAQKKAESGSNDVKGLASGVNRARRSMVDPTDVFNRRSIAVNGKNTFLDLSFFSRFAVVFNEWALMGYFTRLGYIFFFPICITCLLQLASVPVADTSRFFFTLNILFSQFFLLALLLLPIIIIVRVRAAVQGGIAFTVGAVENALGTTFSVYRNEYLDWLWRPVVMRLVLVFTAVYLSTVPWFSALIAAIATICYLVFFIKCQPYRSLYMQIFEIFDWTAFTVMFIMAWAASVFGFTTSIDFPVAVIASILVFLKFLLVVLGSILWAAVMFLRPHVFLKVFAWSKPWIDDEDFVSLSISKLIKKVLKEGDENTLKNKDAEGDEALLAKNMQNMEGNFVKIWVVDPDGGNGHFEFVKMSDIKQQDGKSPKGLNKRKAKYEADNEDDDDDENDVTDSESESARSNKKKKKGSMLSKESSDRAAPAPGQIGKLTSLPLSASDPRSLGALWSHTALAPPPTPPHVSASVANEDGGRSLLPSSPLPVPISSSTPIVTGSPAAGFGGVTRKGFAGVSSVLPVAAAAVVNPFDDDQAWGQVAQTSPSKVDGSQHFENGNFKYDDDNNNNNYDTNDVDGQYYYDENGNYIGGDEQQNDTQGYYDENGNYVFYDNEGYYDENGNPIYDYNDGTDAQYAGGYYDENGQWIASSSAEYSMQPPFPTQQEQR*
>ColAng029054_rbh_TGME49_248740
SSGINAEYMGDYFAVKSKPIALFEVTSDPQAITQTFNITGLLPFQNYYSIVQAVTAEGFSLWSAHSDIFYVPLPCGNAAVDMFEYCDDGNTRDGDGCSSSCQIETGYRCEYSDDLQRSYCMLVGYDYVAIVMYVIIIITLVLCIVTCLGTVLKTASDKTGAMYACLRYEMNVSTFSHTAAAAVKGKGKKAVNAAGEDANDAIEDDVFTEKGKKSMTARKSTKFEGNENIYAILPQILRFLSFALTTFIVTCQHVSILPLILPSEAMSTVKFLAYSMRWTNFQFNWWLWGDKYKTPTKYGAHKDRFASDTTDGSMQMIFEEANAVLWGFTSYFMANVFYMVVITVIVASVVLICRPAQKKAESGSNDVKGLASGVNRARRSMVDPTDVFNRRSIAVNGKNTFLDLSFFSRFAVVFNEWALMGYFTRLGYIFFFPICITCLLQLASVPVADTSRFFFTLNILFSQFFLLALLLLPIIIIVRVRAAVQGGIAFTVGAVENALGTTFSVYRNEYLDWLWRPVVMRLVLVFTAVYLSTVPWFSALIAAIATICYLVFFIKCQPYRSLYMQIFEIFDWTAFTVMFIMAWAASVFGFTTSIDFPVAVIASILVFLKFLLVVLGSILWAAVMFLRPHVFLKVFAWSKPWIDDEDFVSLSISKLIKKVLKEGDENTLKNKDAEGDEALLAKNMQNMEGNFVKIWVVDPDGGNGHFEFVKMSDIKQQDGKSPKGLNKRKAKYEADNEDDDDDENDVTDSESESARSNKKKKKGSMLSKESSDRAAPAPGQIGKLTSLPLSASDPRSLGALWSHTALAPPPTPPHVSASVANEDGGRSLLPSSPLPVPISSSTPIVTGSPAAGFGGVTRKGFAGVSSVLPVAAAAVVNPFDDDQAWGQVAQTSPSKVDGSQHFENGNFKYDDDNNNNNYDTNDVDGQYYYDENGNYIGGDEQQNDTQGYYDENGNYVFYDNEGYYDENGNPIYDYNDGTDAQYAGGYYDENGQWIASSSAEYSMQPPFPTQQEQR*
>ColAng029056_rbh_TGME49_248740
KQWYQRRVHGDSTVTKWRLATYRVTTTTTRPVFNALAYPNNTMKAASTRWKIYFNEATYVEYLLVYRLTASFLLNEDIPVAPSNDVRRLDVAGEEEFEEEEEEVVYVSKKTFERMAPHEVFDFGESPFDAPVNDRSMLFANADEVDALGNLDPVGEASSEERSGAEYLSANGHEVLVMRRVKGEWFFLKESDTRLPIYSHNGFDWFYFHPYNQRTPVRISFEESKIMPGDELHAKYLSRVEETNRRRLQTTVESLRMVPRDGTLANIDTSTYDASTMATPSDYFAVKSKPIALFEVTSDPQAITQTFNITGLLPFQNYYSIVQAVTAEGFSLWSAHSDIFYVPLPCGNAAVDMFEYCDDGNTRDGDGCSSSCQIETGYRCEYSDDLQRSYCMLVGYDYVAIVMYVIIIITLVLCIVTCLGTVLKTASDKTGAMYACLRYEMNVSTFSHTAAAAVKGKGKKAVNAAGEDANDAIEDDVFTEKGKKSMTARKSTKFEGNENIYAILPQILRFLSFALTTFIVTCQHVSILPLILPSEAMSTVKFLAYSMRWTNFQFNWWLWGDKYKTPTKYGAHKDRFASDTTDGSMQMIFEEANAVLWGFTSYFMANVFYMVVITVIVASVVLICRPAQKKAESGSNDVKGLASGVNRARRSMVDPTDVFNRRSIAVNGKNTFLDLSFFSRFAVVFNEWALMGYFTRLGYIFFFPICITCLLQLASVPVADTSRFFFTLNILFSQFFLLALLLLPIIIIVRVRAAVQGGIAFTVGAVENALGTTFSVYRNEYLDWLWRPVVMRLVLVFTAVYLSTVPWFSALIAAIATICYLVFFIKCQPYRSLYMQIFEIFDWTAFTVMFIMAWAASVFGFTTSIDFPVAVIASILVFLKFLLVVLGSILWAAVMFLRPHVFLKVFAWSKPWIDDEDFVSLSISKLIKKVLKEGDENTLKNKDAEGDEALLAKNMQNMEGNFVKIWVVDPDGGNGHFEFVKMSDIKQQDGKSPKGLNKRKAKYEADNEDDDDDENDVTDSESESARSNKKKKKGSMLSKESSDRAAPAPGQIGKLTSLPLSASDPRSLGALWSHTALAPPPTPPHVSASVANEDGGRSLLPSSPLPVPISSSTPIVTGSPAAGFGGVTRKGFAGVSSVLPVAAAAVVNPFDDDQAWGQVAQTSPSKVDGSQHFENGNFKYDDDNNNNNYDTNDVDGQYYYDENGNYIGGDEQQNDTQGYYDENGNYVFYDNEGYYDENGNPIYDYNDGTDAQYAGGYYDENGQWIASSSAEYSMQPPFPTQQEQR*
>ColAng029059_rbh_TGME49_248740
YQRRVHGEKKKSFFVSRRMIFTRISIFFVLLSFFVVLSADQTCTPGQSCQILSAGATHMFITNGNCGTADPFLVFGRSKFLVGSGDFSATLNNNASLAGTYSICVCSASCVDASSTAINSAFTKEGDLTIISPNHFYVQTCVLGSVCQVVISSANGGVPLTIDDRVAIKNTCGALGTAYTGLTAINPTISGTNFIYSWPALTSVPTAQVEARICWCTGVNCEPSSEIGIAFLHARARPSAPTVTNTTAGRIATEWLSILPQLNAVSSSNARCIDSTVTKWRLATYRVTTTTTRPVFNALAYPNNTMKAASTRWKIYFNEATYVEYLLVYRLTASFLLNEDIPVAPSNDVRRLDVAGEEEFEEEEEEVVYVSKKTFERMAPHEVFDFGESPFDAPVNDRSMLFANADEVDALGNLDPVGEASSEERSGAEYLSANGHEVLVMRRVKGEWFFLKESDTRLPIYSHNGFDWFYFHPYNQRTPVRISFEESKIMPGDELHAKYLSRVEETNRRRLQTTVESLRMVPRDGTLANIDTSTYDASTMATPSDYFAVKSKPIALFEVTSDPQAITQTFNITGLLPFQNYYSIVQAVTAEGFSLWSAHSDIFYVPLPCGNAAVDMFEYCDDGNTRDGDGCSSSCQIETGYRCEYSDDLQRSYCMLVGYDYVAIVMYVIIIITLVLCIVTCLGTVLKTASDKTGAMYACLRYEMNVSTFSHTAAAAVKGKGKKAVNAAGEDANDAIEDDVFTEKGKKSMTARKSTKFEGNENIYAILPQILRFLSFALTTFIVTCQHVSILPLILPSEAMSTVKFLAYSMRWTNFQFNWWLWGDKYKTPTKYGAHKDRFASDTTDGSMQMIFEEANAVLWGFTSYFMANVFYMVVITVIVASVVLICRPAQKKAESGSNDVKGLASGVNRARRSMVDPTDVFNRRSIAVNGKNTFLDLSFFSRFAVVFNEWALMGYFTRLGYIFFFPICITCLLQLASVPVADTSRFFFTLNILFSQFFLLALLLLPIIIIVRVRAAVQGGIAFTVGAVENALGTTFSVYRNEYLDWLWRPVVMRLVLVFTAVYLSTVPWFSALIAAIATICYLVFFIKCQPYRSLYMQIFEIFDWTAFTVMFIMAWAASVFGFTTSIDFPVAVIASILVFLKFLLVVLGSILWAAVMFLRPHVFLKVFAWSKPWIDDEDFVSLSISKLIKKVLKEGDENTLKNKDAEGDEALLAKNMQNMEGNFVKIWVVDPDGGNGHFEFVKMSDIKQQDGKSPKGLNKRKAKYEADNEDDDDDENDVTDSESESARSNKKKKKGSMLSKESSDRAAPAPGQIGKLTSLPLSASDPRSLGALWSHTALAPPPTPPHVSASVANEDGGRSLLPSSPLPVPISSSTPIVTGSPAAGFGGVTRKGFAGVSSVLPVAAAAVVNPFDDDQAWGQVAQTSPSKVDGSQHFENGNFKYDDDNNNNNYDTNDVDGQYYYDENGNYIGGDEQQNDTQGYYDENGNYVFYDNEGYYDENGNPIYDYNDGTDAQYAGGYYDENGQWIASSSAEYSMQPPFPTQQEQR*
>ColAng029064_rbh_TGME49_248740
KQWYQRRVHGGSMQMIFEEANAVLWGFTSYFMANVFYMVVITVIVASVVLICRPAQKKAESGSNDVKGLASGVNRARRSMVDPTDVFNRRSIAVNGKNTFLDLSFFSRFAVVFNEWALMGYFTRLGYIFFFPICITCLLQLASVPVADTSRFFFTLNILFSQFFLLALLLLPIIIIVRVRAAVQGGIAFTVGAVENALGTTFSVYRNEYLDWLWRPVVMRLVLVFTAVYLSTVPWFSALIAAIATICYLVFFIKCQPYRSLYMQIFEIFDWTAFTVMFIMAWAASVFGFTTSIDFPVAVIASILVFLKFLLVVLGSILWAAVMFLRPHVFLKVFAWSKPWIDDEDFVSLSISKLIKKVLKEGDENTLKNKDAEGDEALLAKNMQNMEGNFVKIWVVDPDGGNGHFEFVKMSDIKQQDGKSPKGLNKRKAKYEADNEDDDDDENDVTDSESESARSNKKKKKGSMLSKESSDRAAPAPGQIGKLTSLPLSASDPRSLGALWSHTALAPPPTPPHVSASVANEDGGRSLLPSSPLPVPISSSTPIVTGSPAAGFGGVTRKGFAGVSSVLPVAAAAVVNPFDDDQAWGQVAQTSPSKVDGSQHFENGNFKYDDDNNNNNYDTNDVDGQYYYDENGNYIGGDEQQNDTQGYYDENGNYVFYDNEGYYDENGNPIYDYNDGTDAQYAGGYYDENGQWIASSSAEYSMQPPFPTQQEQR*
>ColAng120976_rbh_TGME49_248740
CSSDLSSGINAEYMGPVADTSRFFFTLNILFSQFFLLALLLLPIIIIVRVRAAVQGGIAFTVGAVENALGTTFSVYRNEYLDWLWRPVVMRLVLVFTAVYLSTVPWFSALIAAIATICYLVFFIKCQPYRSLYMQIFEIFDWTAFTVMFIMAWAASVFGFTTSIDFPVAVIASILVFLKFLLVVLGSILWAAVMFLRPHVFLKVFAWSKPWIDDEDFVSLSISKLIKKVLKEGDENTLKNKDAEGDEALLAKNMQNMEGNFVKIWVVDPDGGNGHFEFVKMSDIKQQDGKSPKGLNKRKAKYEADNEDDDDDENDVTDSESESARSNKKKKKGSMLSKESSDRAAPAPGQIGKLTSLPLSASDPRSLGALWSHTALAPPPTPPHVSASVANEDGGRSLLPSSPLPVPISSSTPIVTGSPAAGFGGVTRKGFAGVSSVLPVAAAAVVNPFDDDQAWGQVAQTSPSKVDGSQHFENGNFKYDDGNNNNNYDTNDVDGQYYYDENGNYIGGDEQQNDTQGYYDENGNYVFYDNEGYYDENGNPIYDYNDGTDAQYAGGYYDENGQWIASSSAEYSMQPPFPTQQEQR*
>ColAng120977_rbh_TGME49_248740
VLFRSKQWYQRRVHGNITGLLPFQNYYSIVQAVTAEGFSLWSAHSDIFYVPLPCGNAAVDMFEYCDDGNTRDGDGCSSSCQIETGYRCEYSDDLQRSYCMLVGYDYVAIVMYVIIIITLVLCIVTCLGTVLKTASDKTGAMYACLRYEMNVSTFSHTTAAAVKGKGKKAVNAAGEDANDAIEDDVFTEKGKKSMTARKSTKFEGNENIYAILPQILRFLSFALTTFIVTCQHVSILPLILPSEAMSTVKFLAYSMRWTNFQFNWWLWGDKYKTPTKYGAHKDRFASDTTDGSMQMIFEEANAVLWGFTSYFMANVFYMVVITVIVASVVLICRPAQKKAESGSNDVKGLASGVNRARRSMVDPTDVFNRRSIAVNGKNTFLDLSFFSRFAVVFNEWALMGYFTRLGYIFFFPICITCLLQLASVPVADTSRFFFTLNILFSQFFLLALLLLPIIIIVRVRAAVQGGIAFTVGAVENALGTTFSVYRNEYLDWLWRPVVMRLVLVFTAVYLSTVPWFSALIAAIATICYLVFFIKCQPYRSLYMQIFEIFDWTAFTVMFIMAWAASVFGFTTSIDFPVAVIASILVFLKFLLVVLGSILWAAVMFLRPHVFLKVFAWSKPWIDDEDFVSLSISKLIKKVLKEGDENTLKNKDAEGDEALLAKNMQNMEGNFVKIWVVDPDGGNGHFEFVKMSDIKQQDGKSPKGLNKRKAKYEADNEDDDDDENDVTDSESESARSNKKKKKGSMLSKESSDRAAPAPGQIGKLTSLPLSASDPRSLGALWSHTALAPPPTPPHVSASVANEDGGRSLLPSSPLPVPISSSTPIVTGSPAAGFGGVTRKGFAGVSSVLPVAAAAVVNPFDDDQAWGQVAQTSPSKVDGSQHFENGNFKYDDGNNNNNYDTNDVDGQYYYDENGNYIGGDEQQNDTQGYYDENGNYVFYDNEGYYDENGNPIYDYNDGTDAQYAGGYYDENGQWIASSSAEYSMQPPFPTQQEQR*
>ColAng137028_rbh_TGME49_248740
SSGINAEYMGYHNGQFGFYDAVRAAPVEWVQYEDADGNPYYYDPISQQSQYRVPVDADIHHYTEDERREYDSVHGEGAYDAYMADKAFKDGVNQNGGYYNEKGLWIEMDGYYDENYNWVPNEGYYDENGRYRKYAKVCGDLSFMV*
>EimAce000295_rbh_TGME49_248740
METSEQTSPPRPPPGESEEPLTLEVRGFLEVFGVRSRQGSDVAPRRSLSRGSSIGKAVGAPKAASEGSTAAKAAAVRKAVGAPGEAVGPQQEQQGAPGAPAVQAKARMVKKAAPVAAPKAAKAEASSTAVRLSSADARNKEGETETKDKPKGLPHRLLSKAAAAPKAKEGAAETAAAAADKTRPAATEAATAAKAPPAAAKAATEAATAADAPKEAPAAKAAAGLPPVKKVLTKKAAPQAKAAEAAEAPQTATPQVPSKKTIVKKAAPATMIRRGSSGTAAGAADAAAATAKAPSAAEAAAAPKATSEAAKTTAATPGVESKPAAKEEKPAADAAEKRPKAKAAPPAAAAKTEDKKPTAKEADKKPATEAADAADKKPSTEAKGEKPAAAAGDKPAAAAAEEKPATEAKAAEKDSAADAAAKEPAAEAAEVKPAAEAQKEKGAAASTEAAGAAAAAAKVEKEKKEDKDKPTETKETSLKHSEVADAEAATKEAAEGAPQKLTSLELAMKAAEAQIRQEAAAGAPTGAAAAAKKAVAKKAVGLAGKAAAAAATAKTAATAAKAQTPAAAKKAEEKKEMNGGAAATTAKTPQEGGQKKAAEASAAATSTSDALKKAAATQVKVPLKKAAPTPPAAKAATAAAAAAKTATAAGTGAAKAAEAAQAKTPSAGAAKATPASEANGVAVKTAAEGSEAAKETAAPKQTLVVKAAPKAAAKVAAKAAATPAAKAAASKTAAAKTAAAKTAATEKAEAEDRTKVKEAPKAGAAADKPSVQQQTAAKEDKAAAKEDKGAAKEDKGAAKGERGPSEQKDKEGAAAAAGERKQAAAAAKTTAAKTAASKTAATKTPTKAAVKAASKSAAAAKPAAAAAAAANGDEVPSSPPPSQPTKTKAASSSVSSKGAAAAAAKGLEGEAHAADGERKGSPSPAAEGGPLKAAKAAAAEVENGAAASLGSKKEANDNISSVSSEGLSAEAEEQQNSSTTRQRPAAVPRLTHLPSKDKDGKLLLLLPKAEGPEGPSSSGAADEETEGGQQNKKSKGAAAKTKVEDKAKKTAAGGAPLKEKKKLQQKKEAADTGAKGTEKKAKTALKDKTTKKSAALSSKSQTSTSGEGRLLGSLFSLKNADSKRGLEAILGAASPDAAAAAGDAAKAAAPAAATSKQNSAESVQQLKESKEQPEGAAAADAAPPAAAAAAAAAAGKEKQQSELQLKTAASMGEGRSLSRQTSATKAVGSKKGEKAAEKETAAAPAAAAAAAAAAPTIPLAERFAALQQRPVKEEEAKKIKEPSREPSRASSGIRSPPATTKKQLSTELLKQLSSASVGLPSSAAPQEAPGGPSGAPVAPDGSLLLQTKSISPSLLEERLADPKVKQRYMQHAAFMLQRGVAWGVPERASAAGTPEGAAAAAQRRRVCCGSSDLNALGLFARCYGFSCCTPPSPQDSLSNELLTHSATQQMPSSEAAAAEGIEPLPSGPAAVAAGDSADEHAAAAAAAAGEAAAEGYWDEYGNWIPTGSFAGGSFAAGEGGPAGGDAAAAADAAAAGDAAAGYWDEQGNWVPTPTAAAAAGYYDEQGNWIYTGDYYNQQGSWAPQQSEYEQQQQLQQQQPQQQWGDGYGGYYDQGGAEQLTPEQQQQQLEQQQQQYAANGYWDEQGNWQQLTEQQQQQLQPLQSGFQGNGYFDEAGQWTAYDQQQQLLQQQQ
>EimBruHougton008194_none_TGME49_248740
MPNPEKGPMQRGAPPTGGPPGGEEARAPRREAATGSENSSSSSSSKDCNRSGVESRSSSGIGRSTSCSSSNNRFSSSSSSNCIGGRSGDSSNNSSSASSWDSSSMRSSSSSSLSTANRLAVGVQQQQNEPAVHTPEVSSRCDPAVAAVTAAAAAAAAYACRSSCSSSGSGEGGGYGSDSLSWKRNDSSSSSNSSSSSSSNGSELFSDFDWRPQSQDAAADSAAAGPSDPGSGGFSSSSSRCSRSSSRSNISSCFGTEGGKSSSSSPSGDKAAHACVGSSNGSSSSSSNDCSNSSSSSGSSSNDSSNSASNDSNSNSHSHSSSCSNDRASNSSNRSRRSSRSSSSNSSSSCSSDNSSSNKAYEGGSSLKRRCSGCKAAWNAEMLLRNATEAWPRSSSSSSSSSSSIGLAGMKRGSAADREAAAAAEAPAEAADSLARMQVASLLRVRDEFLGLKEKQFLHCAASGRLLRQLRLLLLSVQPAVRVAALLLLRHLLVSNRQLLLLRRLCIPQLLAAGSLLPPKRQRQAAAQQQTQQQQQQQHEEREWADLERALALQLLLRWGLLLTGGWGKVPPPTCLVTAATNLAAAAVEAAAAAAPGGGLLPEVRGPHEGTTGLELLLQQEQQALLRLRLWHSGQLQLHMLQQQQQQHFWPSSKTMRSDGSLGSSLWQQQQQRQQDQQHLRQQWMACCISVLLQFAAVVPPAALLRRGAFGVLLHAAAEAGLCRCLPVLAPSLFSSEAAAAAAAAAAAAAAAAARRGKEPHLGEQARRSPSSARGDRSSSSSSSSSSSSSSSSVDWPLVAFELSCLPRMICFDAAASQWGPSGAPRAAVSRISSLATGKAVSSSSSSSISSNPSSTNPTIAANPESFFQHQQQQQQQQQQQQQQQRQSVLPPEALGPYLSLGSLPPGHIPAASSSCSSSTATGAASLARGPTSAQQQQQQTAAHALIVLLQPMSGILLLCSTPQPLLRLLQLLLLPETPQEHRCFLLKFMHCLLSLSLGFGGRRLAAADCRQLLLQQQQQQQQDGPRPFCCDGIEVARARLLLLLLLRWHFHVVLLGLLEGCSSSSSSAPYVAADDSSVYGGLLLRGNDSFATLGTPWTQGDPLFAWGLSAAATAAAAAGSRQTPLPLHSTSSVSLLQQQQQQRQQHWAREHAQQLQLQPHPLQQEASQLLFVLLFSAAALLPLPYVREAHRVIDEPSGGPPLESFQPCGIPGAPGRQQQQQQQQQQLLLQQQQQCDPKMNKGPFEVFWGPPAAAAALQQAARATGAQQQEAGSCSSNHCAADSNGSAGSSNSSSSSSSNSDDTDDCSSSSSNPWCGVSLFSNVLTTASAALPASFFSSSSSSSSSSAAGQKQEILVELLGDSPFRCMDTPCPLLYQVSGGLGAFATAAAAEERLRKMGMQLEASLYHPAGPKGPSSLQRSGQGGPPGGPPGGPEGGPPGGPPGGPEGGPPGGPPLRGSIDEQLEATGVLNEAKECDQQWPQILVQLHGGLGGPGVLLQKDPLGAPWGPPQRFLERCISCFSPSSPSLMSALGGPQGLYLPAAAHALAVLLLLLLPHLQEQLQLPTSIYVGETEKAAAAAAAAAATAATAAADTAAAAGAEPATAAAATAATAAAAPATEAAATETTAAATATATAEAATAETATAETPVEETPAAETPAAGAAVEAETGTATAETAAAEAAAAEGAAAEAAAAETATATAEAAAAEAARSEAASETTETAAAAAEAAAAEAAAAEAAAAAAAAALAVELDYRGLQELFGLRRLLKEIEDLLVQLLYASSSSSSSCFLAADSDRRAAGVQLLQQQRLLPRLLLLVETGSFASAAALAAIVPLLSLQFAATREVAAKALQNGTPSLQLAILAHWSCECCCCRNMQQQQQQQQQQQQQPEQAQTPEWVWQLQLLVQLQRKDGLDGFLPVGVSQQVLLLQQQLLQRHGAAAAECVLQLLDREGPEALSRAPEPLKLQLLRCSEGLRLLAVEGWLQQQLQWQSVLLWGDTAAAGAAAAAAAGETQVEKQQQLPLQQRLGGGLARVLYSVADEALKCSLLWPAESAAATEGLWAAAGPPHPAAAAAATAAAAAAKGPSAALVICSPYDWRGARSAAAAAEATATAHLPWLYPAMDPSSGPLARWGGACCSSSSSSGSSSSSSSSSSSCCSSACSREWGWLASVPWEILLQVVDFGAHHHHHHHHQQQQQQQRREAAAAQQQLKHHLMLDHEDKGAPIVLQEVALAAVPSRCVGDWVAGAFYAHHYQKQQQQSAAAAAEAEATAAAAAAAAAAAALASSSCALSAVPGLPPPLCSIIDGGPLATNWVLSSICNLPLFRRPQEPAVAAEEGAAAGDPTPAAAAAAAAATAATAAAAAAAAAAGREVEVQQQSERGLFRRCYLRGSGGPPTDQEMQQQQQQQQQQQQQQQQQQKLVGDGPEEEPCLMVYLQRGPYRWTLCCHLMPPEQQQQQQQQQQQQQQQQQQQRKAPARVRLSFVHLVAVRAAIHLMQETHKSLGPPASVATALARTKEAAAAAAAAAAAATWLAVQMAVSCGSLEALRQLDPPSSFLLQQQQQQMLLLPQQQQHAEKYQRLPWLLQQVWRVAAAAEDPAVRTAAAAALAALPAHSEAAGSFLLSGWGPLQPDLELPQGPLRGPPAGGPPEASDGTGSSSSSSSSSSSSEVESDDTGSDIGDTALARDLSRDKVIWGPPLHLPDSEGEGGPRGGPPSRQGAPEGRGAPEGQGPPEEEVGGPWEGPTEWEDWSLASLSSSSETESSSSSSSSSSSSSSSSWRSPGASAAAAASAPNSSTPESAAAAAAAAAAAAAAAAAAPQLQQKRAAQAADLQALLPISLLRCSQILECPFLPREDSSSSSSAKAPIHAAAAAAAAAAAAAAAAPAAAATPAAAAVKAAGGSIKSTIRLMCLGGPFRGPYSLLLLVLQQQQQQRRAPPYHRQLQQQQQQQKQQHEQQRDKKGTNMGP
>EimPraeHoughton001091_none_TGME49_248740
MRRLHAPPDQGPPPSGVRLPAAAGRGRWALQAFAAAFEQQAAAAPAFAAAGPPPAAAAAAPSPDAAAAAAAAAAAAPDADINAPARPLPEGVSDSPDSSSSSSNSNSSSSSRDVGCALACAALDLPPPSFSLLHECGDRIWDCSSEGPPEGPLMSGFRDGGSSSSSSSNSSNSSSSSSSRRNRLFVLESAGIGLMARPLALLPPWFLTLSQLLLQQELALIFTVSVGRPILETFTELLLQQHAARKSLQQRGSLWLQRDVVASTPTQPQITAAAAAAAAAAAAPISQTGASSTAAAAAASTAAAGEATAAYREEGSDAATASAAAAAAAAQQQQQQLLLMPSRGMHGSYWLSDSPYDRADPTYTTAATAATAAAAAAAAARPAPVSRELAAAAAAVIERRARHLLQQLKMRPPFSMGAPRSFADVWGPPPCAAVGAAALQQEAVELLDMMWMHMQQRGTAAAAATAAARVAVSEAAVSAGLRYGSVRELLLVLLLCLSAVQQQQQQQQQQQQQQQQQQMDASAAASHTESAPTVGSTAAAGAAAPGAAGAAAPGAAAAAAAATAAAAAAQDDDMSTVAAEGGAWGDAALEELQMVSLLKDYSWSLRVSETSAAAAAATAAAAAATAAGGGGGTAAAAAAGTRGRAYLVVSNNPRIVTWRPHSPSREGLEGSEQQQQQQDAAAAAAAAAAAAGAPGATSVAAALAAAASEQTAASHEGVAVLGRASDSGASSTEEEGDALIEVSRQPLAAAAAAAAAAAAVDAEEEGEPMLLLSPFSSSSVHSHSSLAEHRHHHHQQQQQQQQEELHHLLLQQQLEEQQDTYIIPTWTGLKAAVTPPGCICCVRLQQGEQQLNISYLREIPGTDLECIDSSPPLEDRRRAYNSRYSSSNSSSSSSSSNSRAQTALWMPDGRGWREPVSLRDEVMLLTAEEALSTTYVLLQQGPRPLQRLQDLLPPLLPAAAAAATTADALRCHILPQQDSRGSYSSPHAAAAAAAAAAAGAAAAAASRSHRSAADAAAIISGAAAAVSSSSSSSSSGGDAAAESAARGSRAAAGWDEGAGGRRRSSSSSRSSSSSNSSSNSIRTEWFAAAETREWVRSGVHVCQLLLSETLTAAAKVEGTDPPPYPLHPFEVGIALCDAQGFLYVVDGYQAPPPAAAAAAAAVGQQQQQQQQQGLWGQQVVVLSAAAGIYGRGSSCTLRIMLLLLLLQQQQQQQQQQGQQQVLMELMQV
>EimPraeHoughton006391_rbh_TGME49_248740
MKASDSTSPPQTHSGESEPLTLEVRGFLEVFGVRGGQGSDVAAPRHSVSRSPSLGKVAAASKPASEGPTPGTAAARKTVGAPGEVGGPQQQQQQQQQRGPPSGPSKARMVKKAAPTAPKIAKAEGGPSAVRLNSVDINKKEVENETETNNKPKGPLPHRLISKVGAPKAKESEKTAASTATPSPAAAAAAAAAEADKTSPAAAEGAAAREETKEAPAAKAAAGPPTIKKVLTKKAAPQPKAAEAEAPKTTPPLLPSKKTIVKKAAPATMLRRGSSGNAAAAAPAAGPTAAAAAAAAGETAAKTPAAQEPSAAKATTAAEKPAAKEASAATAAEAADKKPAAEAAAAADKKPAAAAADKKPGAEAAAAADKKPAAEAAADKKPAAAAADEKPAAEAAAAADKQPAAEAAAAAADKKPAADAAAAAEKKPAADAADAAAEKKPAAEAAEAAAKAAPAAAAAAAAAAAEDAAAKPQEEEGEGEKTKDKVEGEQTKETTLKHSAAAAAAETDTKEAAAAALQQLTPLELAMMAAEAHIKQEAAAEGAPAAAAAKGVVPKKAVGLAGKAAAAKTAAAAKTAAAAAKIAAAAKTAAPAAKTAAAAAKTAAAAAAAAKKAEEQKEINGEASDGGGAAATAKQQQEEGQEEAAAAAGAAAATAATAAATAAEESKKAAEIQTLTAKAPVKKAAPTPPPAAKAAAAAAAAGAKTPAATAAKTPAATAATAAKATEAAAARTPSRDAAEATPAAATNATAAKAAEAKTAAAAAAAAKTEGKETAVPKKTLVIKAAPKIATKAAAAAAAAAKTAAAKTAAEKTAAAKTAAATEKADTEDSAKDREAPKTNAAADKLQQQQQQTGEEDTAAAKEEEGSAEKEAAAEKKLKQEATEAGAAAAAATAKTAATAAKTAAAAAAKTAAAKTAAAKTQAKAPAKIVPQNKATAKTAAAKTAAAKAAAATAAALREEAPSSPPEQKTQKIKATPASVSSKGLSAAAAAAAGPPPRKASLGEGPPGAPLKAAKAAAAGSSSSSSSDGAAAAAPAAADKERGTHPLVVIKGEETENDASSVSSESLSAASEEEKQQDNSSSSSSSSSSSRNSKSSRTRPAAVPPLTHLPSRDKEGKLLLLPKTAGAPPGGPPQGPEGPQGPPGAPQESGGVSSSSATDKEEDSKINKKSKGAARKTKTGETTKKGGGGGGGPSIKSKKKLISKKEVVDKSNQENDEKEILLNKNKNKNIKSRSADATSKHKIIQNDSAAAAAHPAAAVEGEKEEKKNKEAAAAAAPTEAAATAAAATEAAATKAAAAEAADSLKGLRSSSSQEDKLAAAASGEGKLLGSLFSLKGTDSKEGGALGSDAAATAAAAAATAADEAAKKQSAAEDIEQQQQKMASKEQPEDPAAAAAAGETAAATETAAALAAAAGGPEKQQSKLGTKTAAAMKDPPSLSPRKTAADLVEVKKGEKAAAAAELSSLAAVAAAAAVPLAERFAALQQQAKDNAAAKTSNPSSKQPSRASSGLQSLPSSSSFKKTLSTGLSRSSSSSSSSSSSSSSSSNSSSSSSKRATAAAAAAVAAAAAAMELLLQHFCLCISTRELLKTQSSASLRESGAGKKLGAPVGPPTRDSVLLQTSSISPSLLQQRLSNPKLQEAFMQHSAYMRQRGVPWRVPSAVHTPETAAAAAAAAATTHKKRICCGSTDFPSFGLLSHCYALSCCGKQPAALETKTETDPHNKERIYHSTTQRMPNSKTAAPDTKGQPQGGAYSPAAAAAAAADAAAAAGAAAAGETADMYAAEEPAAAAAAAAAEGFYDEQGRWIYTGGYWDDQGNWQQQPQQQQQQQQQQEQQQQWGDGYGSYYNTEGQQMTPEQQQQLLQQQQLQQQQQYAQDGYWDDQGNWQQQQQQQPQQQQLLQGGYQDNGYIDEGGNWVSYDMQQPQQQPLQQQQY
>PlaMalUG01000708_none_TGME49_248740
MQASKNLFKVLKRFKNCCMLEKLEEIKEYEENLKKLSNHEKIVRIDINGKEKKASKYFFDKNKYIYVKNNSDIKAFETKGREGKKKKGAIAAEPGVVTGAAVREGVISEMGTVSAKKDEDYVIVDTLRRRSNFRKNENFERSLKRLKDTYNLSEEEIIYMKFIYKIKIKNIYSLINNLRKNIYVDKKKKEVLLNCIYKYLSYNCYTMSRNEILFFFYIFPQYMKYSNKIMHYLTSLLNKDQLKIEECINLITETNLLYINYCIKDVYISYLNRCIHNIDIIHILILLSKGSYIFTTWIDNRSSISDLSITFRDNLYHMIEKKKSCLNRELKNAYLQFNAYLVNNMNTFLNIFFNDLYILLYRKIILENLNREELDYEYFHNVKTLTSHNSTIRHINLFLQNSDYYSFASKKQNVKIKVFPSFIDEPSGIDKDSKGDIVNILPEYFACTNNANINCEASSGKTEDTNGTDRHCTKSSITTVRTPNRRSNNVYMSNKNNYSEQQEEELMVDNHSIHEMQDCLLSQSKKKRPLYDAVDTPSYQAVDTRYDSYMTNRKGKPIMNSPEATASLQHYTHHIRQQIFQFTYPSDRIKETRYNELREKYKIATKVTDKNVKVLLNFLRISFNSKSLHFNEIFSKNSLSQIASDMKRYAAKLRKDEIGKNYKNLFFRLADCWDGLKGNRPEWTSTHENDVYLLESRDRNLVNANNLPLDMVACTNLSHVITERVEEKLVDSVSINSTHTSPTPSCRTRCSTPPPDGVKREYNYEEKRGLLFHSVNTDDRSMIRCYEVDEEKEKERTPLQKRQNILLQTKEKTAVQNNSIVNLVNHIYFSSINGKKFYSLSEINMISKLLLYLCSSFLSHYYAYEYKHEHAHQYQHQHQHQHQHQHQHQHQHQHQHQHQHQHQHQHQHQREYAQRDGKCVDVISYELLYCRFEKLFYEMFTYVLKNMYIINVSNYFYIFAAFSIFANKITPKIMNKQGGDKKKNEQNYHYHKIANLLYIIHTVRMHQLNQVKSLLNDEDNRRYLRFLQHSDNKLDWDNDNDEVLKKKKKKNILRNDFDYPVLHETILNKFKLDNMHISRKDKKQLEEYSDCHLSSGITSNELNVRDTRQGSVEYCGFTNGKGFYSGNDNDTNNRREDYLSQLLSPTLINSYNFLLMFLNNYLDCATFHMTKFLVSIYYLNINVPSSLSCLYHLESRLHTNHQKFMNKHFYCAISASIGRETLLGLGKSYMRKIIKLQREHLDINRIPNRSININHNNGINRNNNPNFVYSDILNTLPFSCNYNVYDNIEDIFKKKKNLFSLENTLNFILIYSLNKFYYSTIYYDMSKYLSKFDLTHVSDNVKMLLFFLFFQCIHVYKPFYFLLLYDILTKWKKNLGKMNLYILCSLILILIKESKIKMKSVIYKKRKFGKIAWNFFFPLDIFIHKNIMNNAEKKVRRLEKNILSKKADIKGDTCIKEQINTAHITPFLFTINQFKNHFKNIIPQIVEQYKHYYKNGKSAEQEYENTNVKEEEASPHNSSFFFYFDNTIESEVFKTCLNFLSYEYVTAHFLLPKKSLYYDILLHLKNSKVRL
>ScrHanSHHI4001548_none_TGME49_248740
FGSSSAPLKSRPTAPAPSDTMAAQVSYSFQGKEFTIWNAEQLTAINRTKLKQRAMDIREHVGADCLPSMPQHPEELVRWIMDVQAGLMGREPAAFAAYAQLGRGHQQQQQQQQHQPQQWQQQQQQWQQQPGVRVPPSAPASVACSEDLAAYRDASKGARAARDRNRGSGIXLSPERPSSLGSARTQPCAAPSQRLEASARGRLGAGLSEX
>ScrHanSHTV5028922_rbh_TGME49_248740
XACAATSGARPCLREVAMGGCCGSDSIPQEIDAEVYGQVVQMRPGRYFEKGVGPAIEGPSTAKVIEPGKGATRVVGWQRFEFDFNWMPEQGKPKAQASEGKVKWSKSHAKAMDNALLSTTEDDLRCGREQLLFAGLMSATFPSQGTAKVDKVAGVALLSTGRLFIMNIKKKTVHRSCHLFDIRKVTATAGSDEYSMSLDFDAAALPFQGPKCAALASNTGPVSLQLKMTSQQATDLLSALSRLHLVLRASKLDAEAPDAMPKFTLPAPPCDGGFLSLFYATCSYVGTPISEVHVGKQYFESVPYLELDATGFEPLNAVAAAIRVGMEKSAGMRGFVRRARPIQDAAFKQLLPMFRRGTLMKVHLPSCGLTGVQLSQLFDAFKAPGFNPVVDMDFSGNAFDTAARDGLIRAIEAIQGSVRALALRSVSMKGEMWVPLLKAIGARASKLERLDLSGNAIGAVRENAHPLASIWNPRLEILNISKTGMELEKIIGAVQQKDIQALRILGMAELAFPAAAFQRLAALLPPTFQRIDILGVAKSSLDFGALFAALASSQAAANLELGFEVSEQLRGEFTTLLDGLSMATATGKIPGSVDFDSGRRAAACKRTWTVVEPKIADAFLKAAKAGLTGGAAMDKVAKDVNQIIRAGTADAVVLDKFANLVGSLQVAKLGITGNDKEASATNAFTANVSLFSGPDIGGKAGLILSKVGFGPELALVIPGIAKNRSTLELDLTDATGGDAVALALGVALKENRTLRSLHVTGNYFSHHGLAAVRSALYGNKKLVEFPFPQADAQEMITRYQAAMKQCGNSVLQCRGKIKMAFKSTKGRRTPYVNQTLDSQVSEIKVYKTREARFRLTIAKYAKVQQEIQEAIARNQKDAKNLELEQKLQNKETNESWKAATKALGNVNKFQEEKAQQQTATQQGLWTKRQEVAKAWLTKKSELKKHNKAAPWLDSWVINNTKEGDQLIVTKAAAEFLLLRVPTDQASQFKAEVKLTTELVKFEQELDARQQLLNCKIEEAKLQVNEIKMSPCWVAPMVNSPPGFMNSQQAKVLATPVPLKAAAPPPGVIQARVIAVGSRPTAGPVIQGHVVQGEPASKAIVGTPVAVCAPSATVQQAQYEQWRVYQQQQEFQEQRFHQQVQQKTQQQQTTKQPWWKFGRGGGGGTKATRTQNRRDDRHYDDGYGYGGYGGYGYDGYGYYGMYSYNQYGRGGYYDEYGHYHYGSSPYYGYNDGYQVDNYHSESADWAAQHEQIPAGTEADRSGFDSVIDQQVPPEGTEIIASDDAGVDGGDVAEAGEVVAAYAGGEDDRPGRGPYFGGGKTAVRNPLLNPTPPRLDLAQWFEERIAHAEESAREAVLGRVGPLPCEREVLLRSVPNMSQPEAFAETICLVTQCSLDRLPRLEELLCCWPGELSVAVFVDCPKGSAAAAAARQSIHETCARAAATHALGSEGGAVPLWTITAMYELADAEVRCEVYDRLYPVNTLRNVALQNARADLVFLLDVDFVPSKGLFSLLLGAGGARKLKDALRGSDRQPPTALVIPAFEAACKPRSGSILPSDGQALRAAHEVGEVEGFHVGHFPKGHRATDFDRWLAGREATRTSPARGGFVEQAQGVDAYKVEYEEHFEPYVVAIRALVPAYDERFRGYGLNKISHLYSMSAHGFAFRIAAHEDAFIVAEKHPKSESWKVCVGPEAEAEGRARLATHYASFKAELRERLPEPPAVPSPCPPVAAADATTSAQTAAKLAELLRASGPTMATSTSGAASSLSTAMESPSPRLVAADHQVLLRRKEVSSWCLLVIEIRLRSRGGAMEPGAMPAFALTHSTAGPPAQRSRGGANRALRLGWEEDRASXVAAAAVVAATSAAVATVGVAAAAAIG
>ScrHanSHTV5128133_rbh_TGME49_248740
PGSVDFDSGRRAAACKRTWTVVEPKIADAFLKAAKAGLTGGAAMDKVAKDVNQIIRAGTADAVVLDKFANLVGSLQVAKLGITGNDKEASATNAFTANVSLFSGPDIGGKAGLILSKVGFGPELALVIPGIAKNRSTLELDLTDATGGDAVALALGVALKENRTLRSLHVTGNYFSHHGLAAVRSALYGNKKLVEFPFPQADAQEMITRYQAAMKQCGNSVLQCRGKIKMAFKSTKGRRTPYVNQTLDSQVSEIKVYKTREARFRLTIAKYAKVQQEIQEAIARNQKDAKNLELEQKLQNKETNESWKAATKALGNVNKFQEEKAQQQTATQQGLWTKRQEVAKAWLTKKSELKKHNKAAPWLDSWVINNTKEGDQLIVTKAAAEFLLLRVPTDQASQFKAEVKLTTELVKFEQELDARQQLLNCKIEEAKLQVNEIKMSPCWVAPMVNSPPGFMNSQQAKVLATPVPLKAAAPPPGVIQARVIAVGSRPTAGPVIQGHVVQGEPASKAIVGTPVAVCAPSATVQQAQYEQWRVYQQQQEFQEQRFHQQVQQKTQQQQTTKQPWWKFGRGGGGGTKATRTQNRRDDRHYDDGYGYGGYGGYGYDGYGYYGMYSYNQYGRGGYYDEYGHYHYGSSPYYGYNDGYQVDNYHSESADWAAQHEQIPAGTEADRSGFDSVIDQQVPPEGTEIIASDDAGVDGGDVAEAGEVVAAYAGGEDDRPGRGPYFGGGKTAVRNPLLNPTPPRLDLAQWFEERIAHAEESAREAVLGRVGPLPCEREVLLRSVPNMSQPEAFAETICLVTQCSLDRLPRLEELLCCWPGELSVAVFVDCPKGSAAAAAARQSIHETCARAAATHALGSEGGAVPLWTITAMYELADAEVRCEVYDRLYPVNTLRNVALQNARADLVFLLDVDFVPSKGLFSLLLGAGGARKLKDALRGSDRQPPTALVIPAFEAACKPRSGSILPSDGQALRAAHEVGEVEGFHVGHFPKGHRATDFDRWLAGREATRTSPARGGFVEQAQGVDAYKVEYEEHFEPYVVAIRALVPAYDERFRGYGLNKISHLYSMSAHGFAFRIAAHEDAFIVAEKHPKSESWKVCVGPEAEAEGRARLATHYASFKAELRERLPEPPAVPSPCPPVAAADATTSAQTAAKLAELLRAX
>ScrHanSHTV5135588_rbh_TGME49_248740
XTTLLDGLSMATATGKIPGSVDFDSGRRAAACKRTWTVVEPKIADAFLKAAKAGLTGGAAMDKVAKDVNQIIRAGTADAVVLDKFANLVGSLQVAKLGITGNDKEASATNAFTANVSLFSGPDIGGKAGLILSKVGFGPELALVIPGIAKNRSTLELDLTDATGGDAVALALGVALKENRTLRSLHVTGNYFSHHGLAAVRSALYGNKKLVEFPFPQADAQEMITRYQAAMKQCGNSVLQCRGKIKMAFKSTKGRRTPYVNQTLDSQVSEIKVYKTREARFRLTIAKYAKVQQEIQEAIARNQKDAKNLELEQKLQNKETNESWKAATKALGNVNKFQEEKAQQQTATQQGLWTKRQEVAKAWLTKKSELKKHNKAAPWLDSWVINNTKEGDQLIVTKAAAEFLLLRVPTDQASQFKAEVKLTTELVKFEQELDARQQLLNCKIEEAKLQVNEIKMSPCWVAPMVNSPPGFMNSQQAKVLATPVPLKAAAPPPGVIQARVIAVGSRPTAGPVIQGHVVQGEPASKAIVGTPVAVCAPSATVQQAQYEQWRVYQQQQEFQEQRFHQQVQQKTQQQQTTKQPWWKFGRGGGGGTKATRTQNRRDDRHYDDGYGYGGYGGYGYDGYGYYGMYSYNQYGRGGYYDEYGHYHYGSSPYYGYNDGYQVDNYHSESADWAAQHEQIPAGTEADRSGFDSVIDQQVPPEGTEIIASDDAGVDGGDVAEAGEVVAAYAGGEDDRPGRGPYFGGGKTAVRNPLLNPTPPRLDLAQWFEERIAHAEESAREAVLGRVGPLPCEREVLLRSVPNMSQPEAFAETICLVTQCSLDRLPRLEELLCCWPGELSVAVFVDCPKGSAAAAAARQSIHETCARAAATHALGSEGGAVPLWTITAMYELADAEVRCEVYDRLYPVNTLRNVALQNARADLVFLLDVDFVPSKGLFSLLLGAGGARKLKDALRGSDRQPPTALVIPAFEAACKPRSGSILPSDGQALRAAHEVGEVEGFHVGHFPKGHRATDFDRWLAGREATRTSPARGGFVEQAQGVDAYKVEYEEHFEPYVVAIRALVPAYDERFRGYGLNKISHLYSMSAHGFAFRIAAHEDAFIVAEKHPKSESWKVCVGPEAEAEGRARLATHYASFKAELRERLPEPPAVPSPCPPVAAADATTSAQTAAKLAELLRASGPTMATSTSGAASSLSTAMESPSPRLVAADHQVLLRRKEVSSWCLLVIEIRLRSRGGAMEPGAMPAFALTHSTAGPPAQRSRGGANRALRLGWEEDRASXVAAAAVVAATSAAVATVGVAAAAAIG
>CerFusPA161109012147_rbh_TGME49_248740
DLHGENDEIGSPCAESLPLYGQGPRHLRVARPHGAYYPHPRGWWRIGTVTMAVLLTLVISACVCLATWPSARRSSRPLKVQRPSRQSGLSQKEANDAVLVTDEQVVPLTSQVAVKPLAKDNSTLSVPRKQDKQVVRNDWLPETALRPLLVNTGVNAAVRDNRSRLGDTQKHLHKGDKPSEHEENRSVHGDPQKHPHNGDKQSQPEDNRSRLGDLQEHPLHGDKPIQREDNRSQHEDMQNNSHNGDKPSQPEEQQQHQKQKPEQQQQQQKQKQLQTTTQPQQSLQPLPPPALMKGISYGPTPLMKPGNLPNDDFMCSAATQQWGKPGRNDLEVIKALGANSVRLYGNDPSADHSDFLDAALALDLRVLPGISDFPFLQSPGSCKMAHGYDCSTTTFDAYLGNLRRGFLRNRSYHPALAYVITINEPDMKLPDISQPKLFCKAIISAIDGILVAEEEAGVVGPRPNITVTFSFTICGNRCEHLGWKPSLGQMWMLRDAMQHPEKYGYKPRNDLGEVYRTRFTHSFNTGNPSFDIPGLFLEAYEKEFPDTPVFIGEYHCPNQNAQIDVAKMLDIARNSALLQGISFFEYMVRYDVGGHTDFGLFSPTAHRRNIPGSPLQGMSYFGQQYDVPCLVPKDSLPWQLGAAFHGNADKAVQLLKQQQVCS
>CerFusPA161109067252_none_TGME49_248740
MCCLVSAIVFVFVLLCVIEDLFPEADASWSGPATQGTILAGRSAAVAASPQQFQKPAVKLSPGSSDGVTHVEPEPQQQKQQQQQQQQQLEQQKQSVAPVAPVWIFCASQWQECLCYGTVRWGTRDTWAEYKAKRDGAANRVVCSISKLPDVAPGDDTKHCECAVQPGSDFHHSLNPALLEGAMARKSKLAASCEIFEAARKDSESAASLWEAVAAFCSDDWATLNADARTGNRAMSLDTMRSLMRAWVDDRFVGNYKRFFKEKGWAERGFVNYYAGAPGGKHVRMTEELINSVHAFSSEPIIVFHFGTFTPKTWSAEKWPQLVLFHAAPIPPHAHRSFNFNKLRAMLLCRVRVGMQLDSDQFVAPGVDAIFGRTAQEITKDYAMPILPVHFLDRTPQDTGAYWARYCPGDVCRWQTTRWGHAHPTWTFWALPWIGRWLRRNFRDEWLPEKKGGEMSALRVTDIPEDEDLLNVGTWEEGGTKQWCKIDLPGPDDFNALLHTDPGAKRCTWSCGNVSPDRRFHPQGAAKVFYTAHHAVDPMATIRWVAQLKSRKNSLPPPIMYRGRFYKTGQEMMAEHPNVKCII
>CerFusPA161109068858_none_TGME49_248740
XSPSVSGVVVDGHLIFVARSIVTENPVRVAHLPQDAALSIAVLNAGAKACTGPLVGPAPLSTGPLPLAVMRTNATTPPDEEGLPPHSLTWLGWFPLTPSAGGPVAVSSARLCLSVLFEGAALLAPCRQQQHQQQQQQQQQQQQQPLQQQKQQDSSSNNSSSSTSSVQRRCLHCPHFRILQQAQASGLQIRGTLSGHGSMKAHGLAIVRSPSAGQTFGTDASWQPATKPSSATMARQRQQAPKSCTTKEARQPATEPPAAEGGSGDAANALPGRARLQSETYQPLQIREGCKSLPRAHSCKSFPEHTRAARAVPETPPRRPVAAGTLVRTHAETSSAIVEAELMHSVLGRLYAQLVQAASGGLVQQWAGAFDALVAELMHGGGCRDIAMLAQQEASIEIDLTREIYPSNRVEHMQHTSATL
>CerFusPA161109094880_none_TGME49_248740
XFAASNFQGTCWDVGSLEEGIEINVDNGQVGTSSLMPASSLQWPGICSPLLERRNGEDYPWAIHCRGFSYFSSPHDGALLCSLDSQWHRSTVCELFRVATNCVNLPCTREVVTPETLSAAIRRGQAPLPRGAGELMEVLLAEAGAVSGLLEMVPSSQLTFQMFLAIYTVAVLCLREKLPAGTHQQLFKLRANSQGREGCRDLVSEHFEHVFAMLASTGGTSTAAAAAATGGPQAEGVPVSLRQQRRQQQQQQQQQQEXQKKIGDMKPSHAVLKKTGAAARRHIIALLPQGPLGVADVETSATHHYDYLPTDEPWSRFVVRTPRETPAHGLATDVALWRERQEGWGWQSAWAAVRLANRLEEMLADPAELDGWLDAWIDSLGAERQSMLDGREWISGEQRQIGYRRWRGTQQILTPISGHYRPMWRAALLQRVAEATEKGGPHVPIFQSPDESTEEARRTWNCGAVLSWADIPVSCSLALHLDIGESDDKNGKPARAPSNSSLINLASGGCRVVLNRAILRTPMDAAALGQLSSCNEWYGMSVVQHNVSYAVRPQWLHADLVAVDVLEHRLLPAALQRVAIASQEVHNSSSRSPLRVRLHDAAEAIAEFTYYMFNGALYTRGSAAIAILSHHAMYLSLLRSPEDGERGRLARHRLQALRCLPNWRAHTMPDVEATSSHTAQAYTSYVYWKSFDSASGDPREELLSCLERALVLDAESEERGRQDAHRLQKALRELKSSRPGVG
>CryCohSeligo020637_none_TGME49_248740
QRPIGGGGGAALQSKTSHWRHWLWSGDGFLSKALKLSLETCSKLAAGSPLAHVRRQGLLGFAQVCGAEPAMLVGGEFPKVLAMRLNDDSAFVRASAVQVVSKLAETSPNPTVSELVRAARTRLSDTAPSVRYASLRLVCATAKLEREEDGKLFGELLSRSASEGENYRNHVLKALDNAIFSSGGSSVVERLAILASSADVPKSVFSELFGARRAMLTDARFDMLAKVIIDDHIDRLTQTDTKPESATMIGRVLQSLAELSPDAFEGHLTTLLDWLTAKPDINIGKDHRRLEACKLLKIALPNWVSRGERGEVEHFLQQLQASLLELLEVTDLPLLREAARAYVALACCGGKKRSLDLAEFLDQVEYAMTFLRGNISSSGHDLRQLSIGNQRRLGQSLWFVTTAAAELWEADRKVLSDLNITVESLRQFAAEILKILNRIGLGTSLSMRYCALPCAGFLASAFPALLQSSGGEDPAGESLLKFFSESLRVPELVPRCLEALVDLMSALQAKLDLASTAGQTGPSSQKVPATTKAMTAAAATTAVARRSAAGVDPSRPMQNPNQNQSTLTVALSTLSTLQGLVLQSLRAAAVVPAASEGSAAAAATAAKAAADGVAAAASQSIQQQQQHTLQLQQQKQQQQQDQHRLQQQQQSASTIWWSVRLLEAIHRVGLLHLATALPELLGCSFLVREANLRSLIAKLVSNSPEMFLHAVPKGIRAGATLLVAQASTPTDANNSSSTKSNNNNNNSNNNSSSSNSKSTSAPPPSHNNPSSNNSGLLEPSQRWRFLGFLEASGVSLETAQQREGLLDALTNELKTRPSDQGGQVASGEVMSRDLTKLELIFGLLNALSWKSEQELGFVCRWAHSYVSLKVSPFLHNDQDEESGEQGTAPDLHIHDAAVVLAVYHLCNHWASKVDVNRLLTAPAERAGGGHYQGTIHLPSTELSEGFEAIRRILGLEASGRSSALRSLLLKTVEADSWLVTGKAGRKSATRKRALPKSAAQPETKAKPKKRAKQ
>EimMaxWeybridge001461_none_TGME49_248740
MGASVSSEESRLQAALLLLSQNPQARLLQQQQQQQEQQQQQQTEGTQQAEWRSLSSAILQHFGEDSPCRWSDEAYLDSLWLKGQQLTDEAPVLLHELLLALQQQQQQQQQHQQGTGVTYSGDEPAGSSSTCPAAAAAAAAAAAERAAATAAAAATAAVAAYENWQTDTLLLLQVVQQLLQSPALFKHLAKAPHNSCLRQLLQQLLQGARCMRCALKFSPPAAAAETTTATPKADRGTVIDGQQEQQQQQQQQHKQQQLLSRLYLYQLALIRSFIALVLYLGWRGVIHLEQQQQQQKRLIVSNRRQLLHLHAVSMAWREAWIDSDLLLQLLLFCRYLQQQQQERQGSCGTVEHPMCSSATAATAAAAATTAAGTIEPVSLLYTCVAPSAAQIPPRVAAAAQPTSSSSGSGSSSSYCCESAVVLDSVAAEDSSKTAAAATATTTATAGAATSQNMTVAAVAPLTAAVVATSAASAASAASVLVEAADAEVICAALQLCCCCLGEKQHSPMVLLLRVVAACSRSSSVALILDLTQHPHERCRRRALLLLQQVLLHASAPLRNQIAAVAVRVGMLLPLLLRLLLLLQQGGRQQQTATCLAPLEGLTPQQHQQWRQRKQQQQHETLPRDFSELEEVRGDFAVAAASGSSNNSLLLLQKQQQQVHQTEETLLLNVLALLCGELSGDCSSSTNDNSNSSKSNSSNSSSYGCPSGSSKCCSSSDQQVLLQLLHLMPPSALLQLQQPAAPSPGAAGRTRRRSSKSSSSCCSEEGGILCPVLGRCVAASEESLLLGWEYSSSNSTSSNSCNSSSSTALLPNCSRWDAPMKWRLFAAALQQAVVQQQQQERQQQRRQADNSKYVSALLLLLQQQWDDLLLFRGLCGGVYVELLQEDWMSLLLLYVQQLLQQQQKQQQQQQLIPSYQSFLRLPLDIGGASQLLQQQQLLHVQLLQQHWGVHNPAMSAAALQQLLRRLAVLQRMQRRRAAAQRAAFNCGSSNGNSSNSSNSIDEVWGWEMLDLHSLGKTLQSSSSSSSNAVARGCELLQMDSNAAAAATGAATAAAAAAAARLAEGAACTLLRRGSEELLLLQHAAAAEVVRDPSAMCNAVVQQVLLHSAAPAAALLPLLLLLWKRLLQCYPQALQLHSNSSSSRSLQHDSLLEADSPLAAGGSDAVAAAGATASSSVAAGTAAKTTAAAPAEAAAATISRVEGIEVAVVLLQQGGSLPQAARSLALNVLLLLLAAARQQQQQQKHVAWLLLQCNAHRLLLLLVRAFVAQELQRLQHNMQQQKWQQKQQQQHAAGTYRSNHHAAAEVLVQLLGIPEAAAAAAAPAATGPAPARAAAATADCADDNIEQTISCSGAAAALNAAQDGRGTHSGLRSYSSDSSNINISSSSRHSSSSRHSSRQNGNSRRLKTPVRRPVLKSSISTTWTERRGRQQQQQQQQQQKQQKQQQLQMRRREASPLPSLLSAAGSELYDDSSSSGSSARHHNLCSSSNNNNSCSNSRRSSNGSADLKYSSKFNSSGNYSSKRSSRRSRWEQTHAYHGVHGAAAAAATAAAVPTATEAAAAATIATEAAAAATRRTIKQQKQQQRQQEQQCSSTLLQQQWQQHTGYRDSSVDCKQQQQQGQEQHKQQQPQQQPQKRQPQEQQPQQQQQQHQQQQQQQQQQELLLLPAVSPFAVAKLSPAEVAAALHALHLGCISAADLLRCCMQICSDPRQQQQQQQQKQQGGSSSRLLPSPLARLLQAEASLTLSAAAEKAAATATAAGAAAQRDMRGPVALAALFSSCAAGAAVETPELIWSNKLQQQLLLQLLHPIAGLLQRDSSSSNNNSSSKGVCDGLSFTTALNAPLGLQQQNAAAATDCLDVANKDGMGSDCAAAASAAAAAASASAAAAVFVHHRQLSLLLTVGRLFVLPSLLRAETLWCWLLQQIKQQQQLLLQQQQQEHTLYKLSSSSVCLHHALEKQHQLQQQQLASKRAAEEPAATAAAAAAAATASVHGATLQIWFAAALQQQDRLLQELQLLPLPRQRTQQLPLKCWRAPQQQQQLLLLQEEKKKQRQQKQQQQQRPVTLLLQLIQCFHTHVGLKLQQQQPGDFNGSSSNSDSSSSSKNGACCSRRICSELDLLQLLRLEQLLLLLFPSMFVRCSCSSGSKLARSAAAATAGVEAVTEGYCGCSVCHAQQQLLQQIECLLRSRWLLPTSLVLQSVLLLHASLQVALAQATAAATTAAAATTTTIAPESHPLLLQRIINSDAVPQLLLLLQELQCGSLHQQQQQRQQQQQQSRKSSLLQQLRQYLQQAAVADSPCSNSSSNSPRGRDSSSSSSSRKSSRSSCSTGGSISTNDATCSNSNPSDDFPAQKKQLQQQQQQQLQEEQEQQQQHKGKLKRKGISKLVLQQNSLLQLSLLSSSAFAAALMPPAKSDAITSGLQQQEQQQLQQGQHQPQQQLHLRLAVLETVYCLISNAPVARWAAAFVAPPSRRSSSSQWREAAGAAEDSDAADSWSSGSSRSSCISSRRSSISSNNSWRQLSTAELQHYQQHYQHQEQQQQQQQQQRMRQWQKIHMLCSDGITEGLILLLAEACSSSNNSSNSNDSVCCCFSCTGLLLRCLLLLCAEKCLQQRLLRHGVPLVVLQLLLLGGGRSNPDGVPVPCCPERQQQQQPQQQQQQLTQEQMWRPDQKQRQDLQQQQQQQQQQQQQPLDDSQQHVGTKDAAPSATAATAATAATRAAAMLQHEETLLLLGEVVAAFVGITPRCSRFAAAAAAASCCSPASLPAISGRPISPIAAAHATAEAASTTGAPAAAAAEEREGSRGIISLRGIALQWEPPDTQARGRGAVAAAVAAAVAVAADAVAADALVAVVAALLIVEALAQLLTPALLLQLLPQHGSCSTCSELRLQQLSLLSSSNSSSSSGTAAAGKAASTDYPVDLCQEVSGAPEAAEQATAPTVAATAAAAAATGPTAACTRNQLLRFINILMGCRYTADCLWNENNRNTVKAETARQLLLSLRSKDTYSLPSARRRNSNSSSSSSKHLLPVWSLDGFLAADGFHYQHPALRRKEFVGGLYLRPLAMRMLREQPLRTHLLIWGPLSDSSSSSSTCSSSNKSKNGSSKYHRSSRLWGSSSAALRRAAATPAAFAATLEALVTCVAAPAEAAADEKPQDGVRNAAATAAAAATETAAEAAAVADSPLYQRVVGVAALLQQRLVVLELTQQQLQEKDYCSSSQAALPSVLLLPLLELLLKQLQQQPKPLLYESAFEYRLLGGLHFLEALAFAASIAARNIMGSDLVQDTHGVHAWQQQQQQQQQEVEASAAASTEGAATAATCNTSLSLNKPWRRCLLLLLPLLCALLNYGATATPATAAAPAPAATAAVAAALQQAVSNTGIGMVLLLHVTRHAGQQLQQQQQKHSEDAAEEYAITYYATQLLAALLRCTQQQQLTLVDSAADTARGRESSTSAAAAALAADVRAAAPQAALPTEAAATLLLLLWVGGGLCGAASVAAAAAAGAAAAAAAGAANCMVQAASVGGQACVRLLQQLWIRQHAQSSSSGSSKNSLLQQQVQQLHRVLLLQIQMQQSAAAAAAAAPAVAVPAAIANPCAELVAAEELLQLLYSGKKPQQQQQRRVAALSTALHWQQQLLLGDLQHWRRATRQSAAQQHLFLQKRSSGAALTRCCSSGSSSSWSCSSTIDDGFLDHQQQQQLQQQQDRLLMPQHSAAAGAAAAWLLLRTRELLMAEQQLPLLLPTKPYLLLLQVYMQKPGRSIARNVEVLLQLLQTIRQQMHQQQQQQQQQQQGDGHFDVGALAALYSISSAAAAQAVASICGAAAAADKSAAAATAAALETGAFPAAPGASPSAATVGQGRAILRHQQPQEEQQQDNQYQQQQQHHYLHQQQQQQQEQQRRMELHLGSKTARKLSDSLVISSSSSCSSSQRTKSNSCSSSSSLGADRRRSNDIQISNCRSSSSSKARRRRPPSVVDGDAAAASGSAAAAAAAAAAQQWNMPATIETLLQAFTLCCSDGASDFLQQQQQRQRQAAAVRQEVLHCMWQGVALLLLQQETPWGLTNARSSNRSSTSCCSSTSGGICWCCGESHERCCCQGAAAADRLLLFSPLSPVSVQSTATDAAAAAPDAAAAATTAAADSEMVTASYRSSGEAGEAAGAAGAPALDAAAAAAGILWQQLLLQLREASLLREETLMLLLLLMEAAAAGGILAMLQQQAKPPLLPQQQQQQERFALLVAPFLQLLQQDAANVLRSLSLAGIRCSSSSSSGNSRVKLPTLWFSALRSIFVLLCLLHSGGNSNSSSNNSSRLRCTHHRTAAAALAMWRLDIDAAAAEDKHINAAAAADATAVAAVAAAAVEEEAAEDWPEYSAAAAATAFAAARAAAKELQQAGVLLPLVLLAGNHGSSTSSKRATRHWIMSRSSSKELPLQCSFSSTCSTTTAAAAADAALEGNVTRLRMWGEQLKAAAAALSICKLLPSAKEELLQLLRRGLPLQQQQQQGDSECRDAVVSAAAGLLLHSSRSSSEEPPMLPVSLSEASLLVCLLSRTGGGAAAVPEQSCHSRGNSSSSRRDQAAAVAAHQQRAARSALYMSLFS
>EimPraeHoughton003755_none_TGME49_248740
MHILTNPHTPEQHTYDAPKQQQQQQQQQQQQQQQEVEQHNNASSSNSSSINSTSTTSSSINNTSNSINSSSSINSSSNSNNTSNSSNTSSINSSINSSNTSSSNTSSSNSSNTTSNSSSSTYTINSSINTSNTSSSSNSINSSSNSSSSTYTINSSINTSNTSSSNSINSSSSSTYTINSSINTSNTSNTTSSNTNSINTSINSSSINSSSSSTYTINSSINTSNTSNTSSNSISISNSSINTSNTSSSSNSINSSSSSTYTINSSINTSNTSSSNTSNTTTTSSSSSTYTINSSINTSNTTSSSSSNSINSINSSSSSITYAINRSISVDIFVNIYIL
>EimPraeHoughton007437_none_TGME49_248740
MLRCLYNSTAASSSSCSRQEPQQQQQQQQQQQQQQQQQQNCNSSNSSSNSSSSNSSSNSSNSSRNTPSSSNSSSSSSINIIIVVISSSKSNTINTISSKSSNTSSSSSSIKTNNSSTTINTLTTTITISSSSSTTTTTISSISSISSISSIIISSSSSISSIISSSSINNDGDMVVYSRLSAAFCG
>GamAus009600_none_TGME49_248740
XVLISRLVDWHEMMDSHESKGVPVSRFLQRKLYKDAKVLIDEYKEVDRMDEKRLREAVQGFTVEENITKAELRALVKKMRLSLILPLPELRKEVRSLPGLVKPPTVRGLAEMEERGELCHHLLGAERMLVWDQRGFRAMKFDDVATSXXXXXXXXXFDDVDHVYTIVLQDEEQNRLPDAELRARYKNANLLADEQLTRQEMLDILRKVMIWELLPLEELRKDWQEVGLPCSVPVEGTDDERNRLMQDLVVWETRASYERKGIPVKRLKGTEVAMGLAQTFESFESMDMLELKAAYDTYGIPAGHSTRRPELLKHLKDVTLWISFSTDELWRECQDRGMPMDGFEQLAVEAERPEQLLATNEEHPSLREQLLVRLVLRARQTALQETLEEQLSSGDEERDGDSEADACELPAFLENSAAIESKAVDTTRSAEEQGESLGAVEKRKRTSSWKAKVWEKLRYIRDPVIAESICRVAVKPLPKSLRLPPEARLQWQPLEAALHLLSLEMLIPEQHGRGLSDAPQDVDAQQKRLVSVVCPTSSRRRHFHQLLYENFDNQTYETKELVIVDSGESESPFFMKKIEQDARVVYRFFKVEDSREGIKTQKKAWTLGLKRNVACYLARGEAIAHFDDDDLYAADYLAYMMPKLEQAAHPDGPIPGRRLAPAAAKLSAWHILDITTREFRFIDIHTDKSIPPRSYRSWLYGWGFSYFFTRTAWDLAPFPDVEFAEDSGFMEGLMAHNVPVALVGLPKGKGLVAHSQHASSTSGGEVQGVKRCGSQVSTMPPEFVKLMKTLNLVNGMETNPVRQCSEQLQRFTAKHKPLFGAPKPPLAGKAWTQSRGLRDTGMSPLRQQQLMQLQRQQQQQQQQQQQP
>KarSpeRossSea230829_none_TGME49_248740
LKPFCPKFSSSCSAGNACWCRITRCFAMARVLAVVMTALLVGGGEADTCPTGLKEWPLSSSELRMFEDQGLWYEVASEDLSKLSGCSCFRYDYRTPGLCSDPRYGNSREIPGTSRMPTAPYQILEFGAMGEYAVVYACIGLPYGQVVEKNVTFTYIFARDPQALEKNTIDFEGIKSRLTAQGIDATKIKIVPQPETCKYPEAKEQQQQQQQQQQQQQ
>KryFolCCMP1326110623_none_TGME49_248740
QQQQQQQQQQQPQPRSEYQAPVKPQQAASGPPADGLDQTAFVPGSTGPSGLDPSAARVRPPALGGGADAGPRMPPDMVYDMQRRILCGNLRVYVFNKDLELQAKRLALNPSNRRISILRDDGLCEDSWETETLASISLTIDSSILAEPPPPGAAAFKFSFGDAGDRFLCVVFESEDDCALATEAFGAALRGAGNSRVRGGRTAAAAAPRSLVPWTLEDALEFAKPTAPEERGRGAGSSRRPRGAAGRPRPLSQPLHRGARARAR
>OxyMar026127_none_TGME49_248740
XQQQQQQQQQQQQQQQQQQQSTCTSLSGQSFARPMQERNAIDYGSWSSASSATTDVTVWRPKMSGTGARGSRHTWSGRSDSRVGLYIGGGAVATVHDQRASSPPCSECTVQFVSCDSHQEWMRSGSNTETICKQSLQRPVLKKAGTEELGGFVHGKRLYTGAVAPSESSVVLTEISPARSSRVRPRSAGYAVPLGARSISGIMSRPESCSGAAREGPNRVKIRRPFSATVRSTSIVSLVPPGVAGAPRACVADLLAM
>OxyTri000369_none_TGME49_248740
MNILIYNQDNIKLPDEYDSETNDNDDEMYGHGNSTIEKSMNHKKQEDRFISIRATDNQKRGDIMSVYAMHSDDFESKTIIPIGQNEKMTQFVMVMSDQLQQKYEQFYGLTSFQAIELWKVKDIYSYKKSAQSSAALKNSQTQIQIQGKVKDQLKANDYIMCKVDSADIWLKLKIQILSPHKSLETGVEMKVDKELIGKSLTEIIQKYCIDIWNNYCQSILHKKGGKQNVKGSQAQLQQLKDMLYVLTDFKVIRFVQSQVIHTPKVKSGVASHLSVSRILERKTINKKLIQELSEDLKIGDMFNYQENELRVQCRFQTMKQLFQLQYPLLKLQTDNNLDVLSTDRKMPLTSQKSQKNLVQALQSDRRFSGRFGRITTQVDRKQINYLDQSSKLENQNPIFSTSMPVGTNILGSQYDSNKDMKLDHIDNSSLVEEDLLSKDEPNSLSKQNQESQTFMQLTVHEETSSPDKITNEHNYNRATTNGLFSRQSTKMTRLTQPKNVNSPKEEMTFGDRATQAKHQFQQSKQLIQNPEHQQYGYQQQQSLQLQVQQQQPFKPNHLLNHIILPKKYNFRFQEEDISGIKDTSQRLSTSVDLVTNFDFQQNLNYHNYHHNTTRNFDYQGKHQKRLIEIEEEAQDQSHYDSTTRKPLSRKLTDLELDSKSGRLASQNVQQFGSQQSPNNSVAQSNANSKRNQESSLVKQKTSTFQVIEEEEEKYDIDASPKTQGFFKRRVTKKRTADFNMMNFKKQGDRTDSNENINQRNGDLLLMYQNSKIKQPLLDSFPDTDRNTNKSKSRLNLHQTINVELDNNQKRTDLIGSNTKEGFKFSSVTNRESYSNLSQSNSHTALGIGSGAQDSQLKELLSNKNKNDAAFTRLQGQAHGHQKKASIFNNFINYIRGTPRQQQALKKPLVKQVNAQRPQDEDQLTDEQMIQKLNLQEQFKFLLKIEEYQVITIPLTRNFYLLEKQIDDKSESEFYGMGIGGIEFMLTEENQIKSRNKRRNCAILIGLVFLTILITVALVLVLNQEQ
>OxyTri016805_none_TGME49_248740
MPLQHSLSQHQNLKLHNMKGYSQKNLVYPHPLPIPSNQFLSDYNNSITDRGLQQNNEASNSVAAQNVMLGIGNISNIQNNNKHSINSNNSSSHNLGLKPKLFRINSNRHPGFLNKPSHGYISKLPENKDLAFQKKQKADQFKRTGLEQDHFILESQTKQININSEGKNRLRQSQSKLGMAKGGLQQQQQEPGINEIDMNISPTQRYEQQQKLIENFYDEHYGSNPPNLSHLNQEIQNSQQQLTKQSTLSKLRKMSLLKGQVIIQEEVSYDHDLLDEHIVDKIENYKNHNDRKLRQFNKIIKDYQKSDVQTRVQKYGKKTLYEDLKLQEMELKKQLRINAGLQQESSAERRNLQTASQLNDNDNIIMKNIMQQNNASEYNLNSGLFGSHSHVPPIPFSNQALFTNLSEKERYIKFSNEFNKVKAQIDAHKHEDYNICQMYLKTKMSELIEEPTRDQVKNFAKFIKDEQRLFDLRKTLEGIIIDAMNGEYTYDRLQELYDRKKRSQTAEIAETLSNHQNRFLDVFQQYQADLGQNYIIWNQKTEFNYDGIPKQFPLTGPRGRINRRRNKLQYQRKVPYGNQPLKLQTVMQNYIGENKKLGAKEFISPTLEHEYSCAVNFNKETVNTVLNFAQESKVRLMNSLSSNNLIAKPGTAYPQLQKNQSVAILNKDIQPYEQQRQLQTAGPSLYQKKANHRSMANLNLDVKSQQSSQQQQQFLQSESQAYSKISKLHNVESESVYKRNRLMLEHVMLERALKKLNSRKERKEAQKLQEKQKTEGGTNDWKVRQAMSNEIFEKQRQVMSNKKSKKQQQQL
>OxyTri020066_none_TGME49_248740
MSNPMPNKQQKTATNNNIIPNRQQTNNVNNNQAINDAKSKMNQKHKQNNIQFHLDNNHQQDQQQYMYNVRSFSQPNQQQNNINSQQNQNKLLNNNNRLEGNISQINGWDQSKELQQRSSDSNHQSHLHNINHKQRFKVKGQNPTNKVNQTVKLEFYMNSQKKNSSQIIQDSIRHQDQQQNKMLDRHNETFDEDQEGIGHIMMANFSGSVGASRQRRKRNEMYFSLNSTTNNHNIANIAQKQIESQQSNFISNEEIKIIDGLNKSYENTSSLNQIQSNQNYLEIVDKYKQVEKLPFNQHQLVIDPDSKVIMPNVKIDTVGSANSFNGQGTLLLNNQSNSNHKLLNLQQENSQVQIINTLEQSKEFNLTSTFQRDPVEQIENMNKILNTGQSSQLMNYFTQMKHNQNQKSQNELEDVEILTNMQTSLPIRLRPIDDSIINKHEISTQINLKQKALIQKSYKNMNARLLIKEFVDPKNPGNFNQLYKQYKTNPQNLEDRQSSSQTDQNLNQAHQQQTKIFSSRLSSIGDRKDPQIINKAIKDSYKELITINNQRQNLHQIYSKFNRFNQVMKGSSTIFEKGIPIKSNEISIRDELVPTLQISKINETQSFMSGINTSNSPGRKTKRFSIREDNQFTNPTNEMFSQLSRRLELQENQDSASQDVFVKQILRNKVQQDIDSNKQSYGSVLYSKHKQNFSELIKMHSQSLSQGLNQNDSQAQNSNMRPTSFIMDNFKNSSIFVHNRFNSMLRESKNSTSLQKQIYRQKLERKGYQMNLSAIKKMDKNTDENNLKSEIQSERFRETSISKLPNFTRDSSLSKESIQKKYVTQSNF
>OxyTri023219_none_TGME49_248740
MRKFKPSQEHHHQHNDSYNDNSLMQQHISKSKSPMKRNLQSSLLNPKKRVIEFTNQWNQLLDDKFVEKSSNFNQHYSKVIQSTLLNNSSQFPQMGSNSTTPAATQSQVIHRQNYGVSRAEALDKFYHSAIGLGGEQVKPDRRNIIKLGQKGKEILISQNHDNSKDNEDYNNAIAHQNRDDELAISEMKLVKDITPAYEQIQIKPHKPSQKSPNTNKQTLINNDLNPYLQKQPVYLYSNNSKQIFLVSQDGIGQYNYPSINQNKQFKIKSNRSHSTAQSHQQRSLRSNQKAQQQFRMQEQNNASSISQTRHSSNFRNNKKLRNIQSNVNQTSPYNGNYIEGEEEAVNQSINVIVKDNSYSNLQKESPLRDADLDQNEVNMNQTASDIYGLDQTAANNQSHLLNKSHNILEEMNEQERQQLIKEIQDLNYFTQKNESYIATHKLSKRELFGRNQFIQGGNFKRDANNSSNRNRSMQRPYSSNVYQSSNSNNSNYQTQNTGFQITKGQQQQYQQRHDQSSKQMLNRSQSRGLTPDFNHTKSENFKSTANLATKNLNTTKQSIVHHPINNDFTNSFLSRNMSSLKSQNTKSSINDKVSSSQSKVRKSQKSIVTNIKVVDEYYKNINNDEEIESIKFMNEFKRLFDTLEKLWKANPNLIPQQEQDFVLFFLNQQLFQNQSQNSGLNSTSSEYIFTGSYSKSSIQQYLNKLVVDYDTRPLILLRVSQYIQKTQKYIQNHNKLQSLIAERESAINRLKNMAQSNNLNEFCQKDRGPQMLVSIRDLSLKIISTHFVLLALLREDNINKQPLLYEHDTNVKRCYLCKLKYNDNFELSNTSQLFIKLLIFIEDFLSLQPKENDLVKHEIQQKLARDEKYFTLSEIAQFERICKSFKVKESSKTYNSIQNMLTLLKEHDCGNQQVIIKDLCFKNSKNVSTNKHRQIKQIKLGEYQGFFKFIWNLVDDANYHELKREDNNKMSAPIFIIKDQLNQQACRENFQSRAQNALSQLRNLQEQEENSSFNNQELNLDINDRDSSSKFISINDMKQDATFRKSISLFLNNKEESQINGNLEEKSKLHESITPTITKPIQITYETLQDLQQDSHMPSENQQSFHNEILTQNPHHILINNNLAQDLQENNLIQELPQEDQTERQNIEISHNLQVKIHKTQRNSNQQSQLNSQAQSQFNSQNPISQSVTQLNFYNNQDLLIVQDSQKIHSLNHTPPRTNSTYRIRGGIQNQKVGIREQKGLQDRGLRKNYTNNILRPLKQMQPPKIQDFSDKRPNTQQISKRASKEFRNNQIIQENKNPISALESEQAQEIEFFLKMKQVNK
>PolGlaCCMP1383003825_none_TGME49_248740
TTATAATAAAARPATILAEPAGSAVARIAAAASSLHAQQQQQLQQQQQLQQQQQQHGQQQSWLSRPDQPLRVLQRQPAHYTHGNNXNYNXNNSNNNYSNNSNSNNYSNSNNNYSNYSNYNDHNDSNNNNYSNYSNYNDHNGKQGIPKQPQHRHPSTTENSTDNNNNNNNRYNYHNYNNNNTENIDNNNNRYNNNNNNYYNNNTENIDRAWPHNSAVSGCKVTEYPSNNNNNINNNNNNNNNINNNNNNNINNNNNNNNINNXNNSNXAAQASSQHEHNINIDTTFNRHHDGHNTINNTSKNNSNNNX
>PsePer36N120E000927_none_TGME49_248740
MSQKEKKDKNKKTKNLQKIEEYIISNSGVEINLDKIDQQNDENDISNESNKKNLSNKQNNLDYNFNSNSIINNSQENYKKQVDTQRKQGVQSEFMEMKNSTAKTVQEEFMVQFYEVKELMKNDCKFRIKNIAYHIFQNEQVTLMITKVPINNIQSDQKNQEQHNLDIGHELRTPLNCIINMLEEALNDQEGFFENNFNQVLTSSKLLSNLVHDLLDMSQQRAGKFKLVYNVFDFYQLIYNVKNLLTILTEQKNLYFEVEILENVENFVKSDQFRIRQILINLVSNAVKFTDNGGVKLIISNAGQKQIKISVQDTGSGIKDKQKLFKAFNKDDDDSKNPQGVGLGLMISNKLAKELNNQKQGLIVENDYNQGTTFSFIIDNLVDSADIIQKSQMSNSFQNGTIYDEKQDQSAMSNFLTANQTMHQSINSNRKKSTLIGKNQLNNLNLDLALPALQNKYIQSNNSINSIVNIDQNNTNNKNQLVSGNNNPLNRVSFQQQLQNPNQFNSNKLRNIGYISEKSLKVLQEDFSENLNQSINDNNIIQINSINPKLKTCQLETFFEDKSNSNDKNDKEKTFQLEINQNQPLKKSQNDEFKILIQKQIYEKPNIIQNHSLINNISSQNNECDCTQILNKLSIQNAVQDGMENFLEFQTQKNQQQINQNKNEAPLQNQQTKKLNQNKLDHLSEFSANNNRAYKINYLSTSKSLGNYCQYNIQEKNQTQRMQNQKGIKYDYNQNKTRFQTIDMQQKNKIQLNFQNQSNQAGPIEYLSKINQPGLSLNINLNHCDSKENSQIKRKHEAQNEQQQINNKLNMGSKLDVTNNLLEHEQKQHKNIQKNNENQVFQNKQKDKNSDQIQSLAQSYSGEFLSLNDEEIDKIEEQQYEKDQENEDQNKTSINQSNSQKNQEQYNNKVISKTYYEQSPQSQISYFKRDYKQKCQTYVNQRENIDDQSQQSIYGQNLFNKFHFQNFFNEEKSKFQVKMYMNQNSRYQGQQYQSQASQFNLGNKNSSSKVQNQQNWQKQHSPKASNKSGDKFNKKNNFLRTKSSFAYIKDENKYKIVEVTLIPIIYKNQSCILFFIQDVTKIQSLQALITLNENKNMHYNYVVHELRNPLNVISSGLQTAKSDPEEFLKSQLQLLISQTQILTNRVNDLLDESQQKAGIFNIAIREFNFYEFLVNIKDTMRTITDIKGLDLYLNVDQNVPQFVNSDFNRLTQIMMNIIGNCIKFTDQGSIGIIVSCIQQQKIDSQQGLQLKLTEKQKNNKKVYSTLEVEDDDQQQNEIIQQEYIQFTIKDTGVGISQENQKKLFKAFAKIKDDDRNPQGVGLGLEISNRLVYQLSGNKKGIQVQSSGINGEGSQFVFQIKNYQNLRNHDSEEYQHQTTQFSQFTSDDYHNHLKQKLFQYGHIKQLADEQLSTSQKNQNYSYNQNQNNMKVKNDPKQNKEYKQNQSNRMIEKDEFNFEDLDDRSFDECRENKENNQDYNQIHDSRQFHIAHISNINNNLGLENNSNSINNLALNNNNMSSILNNDGHISREYLLQSKQNAYDLDDIQLQMDVKKNNICSNFTTKRDNSSDRILIQFNDKENGQKKCQCNQILVVDDEPLNIISFKSIIRSYYQKIDSAFSGEQAISRVREKQQNNCCQKYKIIFMDMNMGNLSGLDTIKQILQLEKQQKFILLSGNSCDDKNLNLKSYGIEYWWEKPVQKNLLQEYIKQNIL
>RhySp1WS2016032327_none_TGME49_248740
QQLQQQQQQQQQQLQQQQQQQQQQLQQQQPQQQRLQAAVISKAAEEEMEEADERRRQSNVEWKEKEECRSRERVWELLMEKEELEGMVEEAETLQKESERKRKDVAEALEQKEKETEKIKKELRRAEAEVEWQKKKGEEMKKEMKKEMEKEMEKEMEKEMEKWKSQEIEKETEKLKTREAEKELEKLKSQEREKEMEKWKSQEMEKWKSQESKKELEKWKSQEMEKWKSDEMEKHENTSRAVSHRLAKEEEKVAELREICEWMEQEMVEGELSSLKHMETLLTEEQRRAKEEERKLKEEKEQEKKEKEKALEERGEWRSHLGSLKRKLKSMQEEEDNKPTGEQQKDGEEEEEEVQPKSKRRRTKEEVAETLQKESERKRKDVAEALEQKEKETEKIKKELRRAEAEVEWQKKKGEEMKKEMKKEMEKEMEKEMEKEMEKW
>ScrHanSHTV5060422_none_TGME49_248740
XQQLQQQQQQQQQQQQQQQQQHXPQLPKYTIEISGVNLINGTYVPSNVTSQNKTCFYNDKNQFYLCLLPAGCWGVQPKAKIGTNEAYMTGDKKEQAPQSSGPWKVNVLGQWVASPGIQVVVVDDPTISKTITRALIGLLSVVSVIVWLALAQSPSCRESTSAVVCSSWTACTAFAACSLPALLASTPAKSILPKFLETHEDLVCFLWFTSLNFMMVVVSWKCQYSFFRVAAVRTLGAYFTAYVGVFNFTAFQREAIKQAPEAMKNSGFSDHMAEVLASLLVVVLAWLLLMLYRKASQELRRTLFSEAPEGPWCKMKSTAAVVMKAATSTATGLVAGDRFGAKDWDRWQEQLEFGEDTVAILLLSFLLVNTCFYWKSRELPGLREEYFRYGEDEGGTWTGFGLVFLIAGLSASVLRRRGEESRRVRIAEHSGLTAVSWSVYRLIHFVVLGIFPDSPVAPVVGAVVTTMLAMGLIRLCSMGGMNDELGDSASGWLTEMPISSPFAASTLMGSGDSGGWKNFVLPMSTCIGNAVGLYWGTVFMGRTGCVSRIAVHVSEIAGLEAEIEACINLGLSILFTCVAGLVLWRAILPTCELHQYQQQELIEAEAKYIFDVE
>ScrTroCCMP3099016293_none_TGME49_248740
XACWLMVLGGHAEEEVEHFQLEAAGLKEDGALDRMDAEALKGAAKNPSSQPVKRLQQQQQQQQQQLEQQQQQQQQQQLEAGLVLKQRTVSGVFVDGFYGYRVFRIPAIVQHEGILFAFVEARRHGDYDQDHIDILLRRSKDEGKSWEEPDLVVGYPNDAWGSGTDTGQPTPIVDQKAGKILLVYCVNNSWVWQVETSDLGATWSTPRNITSMVKRAGWGWMATGPSHGLATASGRLIVPFNTFLAEKKVVTEVVETGCAGTPECSYYHPNKSLSLKYTITNTADPNDLELKGTLKGTKLPPDFTWAGDRSGVFYSDDHGATWHIGGQISDYVSSSENTVEEIFVGNRSELLMSFRVEDNYNHCRKMAKSLDGGLTFQPYFEPRSQNGTCIPDPTCQGSVLSLFGGKILLTSGPGSKKSRVDLLYKSRSTAVELLSKLMDGEAKYSDLVFLGGTPDNARAGVLFGGSGGVFFVAFDITAERSGASIGSVPFII
>StyLem008998_none_TGME49_248740
MYTDQIQMYLRKATSTEFQQKQYLKWETGNPQGVISNIQTLNPSMQSQINNNILNNLNKQAQNILMMSHNGGLLNVGNYNNAQGNLKTPKGKKPKKILLSQTANITQINNGLLLQGQGQMNQQIMMEALKLCEEFPESDQYVITTQAQQYQAELIQQQMIMMQEAQQQVEEETIEQFNKAVIEPEEKQIKLQIKSKQKAKLKKSQNTIASQQSKQAVKEQITIISSNLLPLQPQQPQIQGKKATNTKQSQENQQQIVNPQQQKQQNQMANLKQGLIQTIQEVVKPVVSRSEDMNFLKQIIDIKNRKLKPKYTDSTVFFNILQKENQRQQVEAFHLNKTANIRIDDKPIIKKLQKSVKKMLKPFKGLNFDDFLHAEIHLNEIMVSQQDSQQMEQMKESRKRHMRILQAALKECIVDPSVCIAICVQVSRQAFFNELKDYFQCAHENIINGQLPAQTTSTNNNSGNTNTNSTQSEILNYQNLKKLIQKANVQSKVQIQHNKKIDKIFKVLFEQNVHVLKQISTYKDKYDQKKITDQIQSEQDTPTYFTRNRDSTLNTGRNQSAIDFIKETNYIINLPNTKKKQTISLDQNPDLLKANTGHKVTLSRSGNQTMQNFYNTPQVKVTSKIDPNMITVRLGNQKAVTTNSNSKVLAPIQKMNISSKGTTHTTESLYDSQQIYLENLDLKNLKRLNQLPSIQHQHLNSGVSTPIGNQAQLSGKDSGHRGNSAENLLKLLYQNKKKKLLEPIRKNKHEQTMKKPMTNNPLMTQDNRIQIAKLNSSPPKMQKHSSQTRVEMAQGRNRNQSQGKTNKIIINHASFTVKETNNESQQDLNNKSLGSINLKQSLSNNNMSRMVRTSNMQVRNKFAMFNRMTTQNLEIYDKFRTPTKSLHHQQQSSYEYRISEQLDAYLTRYFNKKEIINFMINHQAKIIQWAWKERFEQKIQAKNFILKYWKLHRQYMVRCQNLDTKIYLINHKRAARIIEKAYSLYRIRKRFRSWNQFIDYSKISGFMAKVVMIQRAVRKRQMSNYTEYRQISKCYNHFVNEFNKLKQKYIPQVILDSRRIQNDMYFSLQCQQLDEYISVQQNNYITDLQKYEQKLEEAVEENLDKREWNFNSASREWTNQRLNLTLKNHYANGQQPQITTPLQKLLECNRLSFMPNSQQQQKFLESLRTIKAKMIHQLNMDRLETNWELEMALKLNRIKQIDQSFD
>StyLem011054_none_TGME49_248740
MYMQQLYKTSANPSHQDSNVITATAMGGLLNQSSNIQLNLQSTHTNNQIQQMILDQYDLDGSTPSHNMASKQMMYRPKSAIPYNISLEIRSKSALNNSTDMRKQLQQQNQSILYQNQYLKQGAFNQQLKNLFVKQAPKEIIDIHLPAFQSKIQCITNALTGPNINATQGLNISGSALNNNLGNSFQVTTLLNNNPAEETQQSLLYTIQKAQQEQNNSFFLQRGMLSNTFSSKNNINDSSPEQQLQPKVALIDESRVIKQKTFVNSKLHSNTSQLTSAKFNKSTSRQQPQIQAKNNTNSINNSQNMHIRNSYEHGGIVEYSCIPIRDGNQDIFENEGQNSQRNNSNEAAFRQSKSQNSNRFNLKEALETSIGILPSAGAGATAKKSKSKKSKEGNSISSKYGGKSKKSQDITESVVHATLNKGQTHIPNDYQTPLSNNYQNQIMHGKLQKQLMNCAQNFHIINKRFAQRLGSQSPDFALAQQNLKDEQKSQLLKQIEETNKNLENVMDGSTFGDCIINLTQTDRKYLDYFKPQFYRSNSISSQNQNQNNAIPMSRCHRNSIRQVTRNSVGLDPKSKTSFAKSGQNNSNQLMTLNLNERSQDHFNENLELSHDVKVIQLDVKYKEKDTTNQEINSSEYKNNLKSFIDSKKSIVQKDKSFQKANQENHERSTKGIYEEAISPKNLSTIRKNVEGLQSHEQMMPVLTEENQRSHYKTEQTNRQMIVNAKSQHISSEISMHGLHHNNIQPLVNINYLRRIHLESQKDQINESPLGNSKGKFGKKGKQIEQRQVLQSQYQLCEGQFQDQKQVRIRKQTSSLAAKKLQMSRYSQQSQSIIKEERAKNIKHSKDKIQRLYNFKNEFPLKELQYSKVQSIQHYPLLDGKQQFLLQQQMMLNNNSQLLEQINESPQVDINKNQVQRPITEMRIKENLNKSQISEKLPQLNQEQEQYFDYLNQELKAQQIQFNQYSNDAFTEQIKSSQDRQGGQGYYSQNNSIYQAQSSDFNGGSDLKSSTRVQDPRYNQKIQMKVQLNREGLRSVQGHRNIIKGEKSLDESTNKSKKTNLRQIRPSTQMSLEQQEEHRSLITSLKAQLLEDDLELFDLLKICGGFKFDQQKMNRLLLDRIKYGSGYRQGRVLISKKIGSDSSGFNNTEFEKEIRRRLEELDKEIVYSKIDLQQQQLQINQKNSSMRTSQLAEIPGKLPMSEMISGVGSQREFNNDHESINEYESNISKTPFKNMQQPPSIVSQNAVGEFTLIDQKLQVRRYSNIKIQDEQSQLQVKVQRQISTPIDLDELERQNPDALNYQRIMNQRKNYQQSPLIKRKMSKTPSVIGKATSNLSQMKDTHEASFESINIDQLKNNKLLNSHLKNQNQSLLMNQQQYQVDSFTMNTTANNQTQNRDIDYVSQFGNESSIQNAQRSNFKENFYQKRKRPQQSSLMTRKRNDGFQRGDQLANESLLIMGNKNILIKKQEKYKTKTYNNQNTSFNGGTYESLWNSKGNFDISAVTLT
>TetEll002620_none_TGME49_248740
MKFNAETSVLLGNVLGIQEENKELNSVKNHSNDWNERQLRFASQHNSSAQLILQGSQNNISNAFLPNHNNKILGKKDFSKGPSLSLHSQQLSSGQIQEQNQLLNRIDNYYQIPTANPQECKICQINNSICSVCLQKQSKVKKKFLNPKGSESFCSNIPLYKYSRFSDQEKLNSSYSYGDSCKQSIIRKKLMLNKKEQNSRESLHSSQQMNSLQDKFQDILKVKHRAHNTNNQSQSLISSIENKNTISISLDKIAPQTATQKENQSFKQTFKQENKDEQILSDNYMNYILRIRQEELENPSKNYLQNEFYSSIQYENAEMSDKNKLKNQLPMVQQEQQQQQQQQQSKKINENNQHHPSNLSLSNQLKILDLNNLLSKQKSCSNYVNSQYIVDQSSQNNKNNLMNITQLNFIERNNFMSKKKYESSIYKKNSQDHKRVNQDGFQTQNPIVAATQTIQEYQKHLKKPKKSIIYSKIKSLNQQNFSDKENSVIDKDKNIDEIILKRNNQEEESSQINKQFQDSNLVNSAMNELNKSNSRFMNSSYLVLDETSEMLDYIEESSYNEDQIFSGKNKNIQDQLQKYVRNLKLKMQQQQNSQLKNVSNINNMNEKENKKLIALEPSEIKLSSLTQKSSDKNIFNFKYRKTLLKASTNFNTNSNNQSIEQVDKESIKHLTIDPKEQQKLDNKNINQDSTASLDALPISFPKLHKQQIKKSTSINQRSDLQLNAQKLYVGNRLDKHFIQSGKDIFYDSQTNKKQVEKQIIYSQSFSKQNKLLQNQNNLSSNKQIKTEPDASEMELTFKNGIQMNTFINKNRISLKEISVSNNFDINHPHRNLQQNNPQNQKQIENIQDIDLCEWKHSPNSFISNIDYQIIAEKQENNIYEGINISKAKKKKQKIIKQKNINQQLKDS*
>TetEll018562_none_TGME49_248740
MAGFKKVNNSKQEYPSQNIPSNFTVSIQNDEQKEHVLKKCYDKFLEFPLEHQQKIIQSIQPQPQAAVKEKDQILEIINFLIEKDKTIQQSTARQRMNLIANKPKYEIIMRVFEAKFAQMQKSKEEMIKFCMRKAFKFVYDKIVSEKKQKLNKKEQKQLKNEYFGITNESEYALPFRDDSAEKTMNDDFLKKTFALNNFINDYKLFLENYDEILEKDNQKKIAILVDQILETEDTNFEQGILKIKRIPWSREILEQTKQLAQFLLQKYGTINESLTSSKPSNQNNSQLKDAHNNIQSEGIFNDQSLNFQNSQANNSNSNSFNTNTFTKQKQPYVSYEEFKKLILSFSKNPYFKELVMNLLKDFNKNDQSNLESTNFQDFQHNSQTYSCEKNDSVNSANLNINQKHQNVQLASELNQNLPHEQSIIVKENQLMQSPERSGINNEKNLNTKTLQRKSSLEKSNSMCVKEELNDSTKIHSFREKTPELSSFKAFKSTSQFNISPIGNIGSMSQSANLSQKNFNQSQNQQIGMFGEQIPNSIAANPFNQVNLQGLIGQQEQIQQQNLQSQNIYINPYQRPNNNILPPVNITSLPIESNNQNFNQNLYLGMNEMAQQMNLNNADNTFYQQPFTQANQSYVEQQDSFKSIFLSLLLYFDQNQQNQQQQQQQNQINFMNQDLLNFQNLLTPPISAQDYSLQDLAQQTKQYLQAGHTQLLTPQSLIPNNEFYGERNLSLIQNQTLKQQKQQNSYQNSGFSNNVFSNLVNEVSLDIPKQNLVQDQNLLKRMNPNSQFYYPVSESQPENIQINQIQTINQSEEILNKGIQKKDQQ*
>TetEll018563_none_TGME49_248740
MAGFKKVNNSKQEYPSQNIPSNFTVSIQNDEQKEHVLKKCYDKFLEFPLEHQQKIIQSIQPQPQAAVKEKDQILEIINFLIEKDKTIQQSTARQRMNLIANKPKYEIIMRVFEAKFAQMQKSKEEMIKFCMRKAFKFVYDKIVSEKKQKLNKKEQKQLKNEYFGITNESEYALPFRDDSAEKTMNDDFLKKTFALNNFINDYKLFLENYDEILEKDNQKKIAILVDQILETEDTNFEQGILKIKRIPWSREILEQTKQLAQFLLQKYGTINESLTSSKPSNQNNSQLKDAHNNIQSEGIFNDQSLNFQNSQANNSNSNSFNTNTFTKQKQPYVSYEEFKKLILSFSKNPYFKELVMNLLKDFNKNDQSNLESTNFQDFQHNSQTYSCEKNDSVNSANLNINQKHQNVQLASELNQNLPHEQSIIVKENQLMQSPERSGINNEKNLNTKTLQRKSSLEKSNSMCVKEELNDSTKIHSFREKTPELSSFKAFKSTSQFNISPIGNIGSMSQSANLSQKNFNQSQNQQIGMFGEQIPNSIAANPFNQVNLQGLIGQQEQIQQQNLQSQNIYINPYQRPNNNILPPVNITSLPIESNNQNFNQNLYLGMNEMAQQMNLNNADNTFYQQPFTQANQSYVEQQDSFKSIFLSLLLYFDQNQQNQQQQQQQNQINFMNQDLLNFQNLLTPPISAQDYSLQDLAQQTKQYLQAGHTQLLTPQSLIPNNEFYGERNLSLIQNQTLKQQKQQNSYQNSGFSNNVFSNLVNEVSLDIPKQNLVQDQNLLKRMNPNSQFYYPVSESQLNIQKQPENIQINQIQTINQSEEILNKGIQKKDQQ*
>TetMal001281_none_TGME49_248740
MSSLRLTDLNTEEICHDLFTFATKQEKQYKSQKNDKFTKQNGEPAVDQLAQSAQKSKYWHLIKESKFLDASKIKICQEKEFIWDSNREQQLWYKNLVIPTIKVNGKISQKESKIFAKMRCFKQLENQSFHEVELTGELEQEFNDDKPLFFSGIKFLETTFISRSICFYLVLTIEKSQSKELQKQSEILASYVSDSIYVEARKKSKRLRSERFTSNYLDTLTSKNQSTQKLNQDVKSEYFVSEIKELYELNSYLNQLNNENEEKISPFILCQLFPSIIRVYINKKIYADCKELLNDSIVQTQQILNNDPAYFLQKNVCNQNESDCVIYLQVSKSSKNQLLPTVQQIQQKLLRFKPQALQCIFEKSSYLQQKYRQINSSPEIAELIENNYQIFNKHSTKPFKFSKAQKRITKIDDFLNQLEENRSKVQYSYKEFIKQEKQIFCKYTTTINLRDFPPFEPLLTKKVKAIANKMQFKKLGTQSLIEIEEKEVNKDFIFNNKQIETEKNISIQSTQITSFASPQTHMLQLDSIPLKISLSNEDLSTKLLSKESPKFSQDKLTNPILNISQSSIFDEIPLHNRDIFQNTQNSYQAIQENINSFTYMPLDIDFLEKQQNLIQQNNLNQSQQNYINQLQQNNINEIQQFNYNMNFNNQQIIENQQSSFYLNQLSSYEQQKQFNYFNQPYIPNNLVSNLQQKQQQQIYFNKNQQKNYLNELNMQHIYHNQNSQYSINEQKKQQYFGNLIPQQQQFPHQLLLERNQPVQNIYQDNLIKQQAGSISLIYI*
>TetMal009733_none_TGME49_248740
MNKFQSPQSLPKKTVQFESSSQQQRSTMQKLQETGNSDLNHLTASFGMTELQQGGFKSVLKNSNNNNISMQEKNQDLPRIYSNIYSPEMILKDDINQRDEQQDNFIEHFQHREQQINQDINQNPNELYSKSQEYNEDTLHQQQIQQQQSQYIFEQQQYELSQNANSSKQKGYKGSNRQNHMKDSKIQTYLQQMMNNANYLKNIENSISNFTSLPSAMSAYEGSQMQQNYQSEDNEMQRNVPPPQPETLAVGQLSYGEIAHLKQRQRQLSEEKIKASKQKKLLDEIAHFYRQLAVKKKEDQNNRSIITSPSPIRKSDSTSRLRKKSPQNTVQNKQVLQQSDNRILQHSQSAASIYKAGENKTSRQDKQSTVKQNMRYQEENHSKSVQQFYINNADVQQELSENLENQIDQTNQLSQAGQAQENQQQNVVENKRMVKGNIQSRSQDQFKKTLEHQSQISTQRQKKPFKYPNQAICKRLQNQNSSAQQVDFEQQQIISLSNIFILNPVQFQALENKIKKCDISQIKQKCIQKYRFLIEKVKFSSETQNYLSTIKDLFNEYGMMNHYDINLSEKIQLINKLSIKDIFSNIKEAIDLTDSYETITQDIQQIQANQNNRKNLKTTIQLEKEQQTLQLLKDMQMRLAQKIFFTYLSKVQSRYKKEIVKQLESFEKVQNELRLSLTFNMIKYFAKIRSYKSQLQKITKQEIQLKKLKKIFDAIKQKSNKNAYYKPFIQAIRSNRRKNLKLNSLYSLFEYSQRKKSEKKQLYLSQQIYNSHLITKSYLILKAFCNRKKNNASIQTMTAKNISIQYILELKSSMLQAGSSLRIRNQLQDQNYQDERVQEKSNQSYQHRNQNILSQKNDQECYNIGEANIYNQSNVLDKQFVEDNSYLKYQENKSQTVNKQLNFQEYDDQFCEEDVSYDSKQFQKHFYCEEEFLSSARNLLDMKRQIALDKLDKLKHLTSQNLQNEDQSSFLQKNKEKVQELIRENYEYSNEKPPQIQESDTKMNLVQIPPIKEEIQRAEYINHSKEIKNIDYSLIDEQNFLEQEEDCKSIVTLEQHIKQIIRVLKKLSKKKTIFQQKNPAQLLLNKDSFFYSSGDDLSKQQKNGKQQQKNIPHPLQEHQEMIKRIEENEKKKTTSFLFYHWKIVFLERTLNAEITLLNSLKKCKLILQLFKQKYRDNNEICALKQQIRQEKIKNDIFQQWSFMASETSQINQQKLQIFHKKLCFRRILYYTTYKKIQRVADDFHAKSMKKNVLIQWDKISKSNQVVRKKHKNAIVRRYFNNWVEYISKIMFLRKFWKKILYSPDEILFEKYGNKKNLLKHILKSWRGIVIDNENTMKQKLALKSAINHRAVVQKTKAFFQWVNFLNIKKKLSKIFESRVVQKIFAQKILQPWKNAVAEQKSAICTFKRKANINIKFKAFHCLKIKYLQNKMVQNCFLKKFFYHWKIQQQQNQEILPHNFYNRKLIKKTFTSIIYHQLLLMRERAKTEKSTKFFLYHIKKFMQTCLLLWQKHTQKKKSKKLLKIKLQKYSEKNIKKRAFNSFKLLKIQSRLKIIQNKKALEFKAIQYQKKYDLKRLITEPHLNPKLQEVLQIIHYWRAYAIKQKSIKFIQARIQKFHNRKMMIEYFTLWQDKYNQKLFVNTKAKFQEQEEQDNVYNKYKIKQNMNQNFIDQIVDNSNNNRKVQHNRQLSDQALSKDTIQVKNNSNQIQKMQNDDNQSLSRKDLENLSQYKQLENNDKLKQNHKISLDSQARQHSSRSPRFLSNQTSNSKSPSSKSNSPNYNKSTLKTNQSQENVRKNRKSVRFELDPKQQGINIPKFDYFDQKYNENEAFYQKLLSERRYNTCQQ*
>TetMal025938_none_TGME49_248740
CQFCQQNQYLLQQSCYQWCPNNYQPNQVQQTCDQCSTYTSDCQACAATCKSCQFGNKNICLDCYESMNYLNGSCTCKNGLDNRNIFYQCSNDNIAVIQANLASQSPTLTINFGINLLNNNPSCQQIFDPNTMQMLGTNPICAISQTNITVQLDQDATIMETKTILFQKNVLQFSNSNKLIDTFYLISFQQLRDQPIQFNFQYDQIQNTCNDIIFKYLNVLHDANRSFYSYQWGIQTDINLDSSILQQLNLIVQKANDQKSLTLLIPKYLIPAGTSITAQFDYKMKINSNGTLYFTTKYETQKKIQIQASYSSSIYRYVDSYLYFKFIIEICNQNGAVELNDPLDISIASKALPILNQNFSPFTNQILNVNIKKYQIPPNTVLDIWVSSVLESDKSISQKQEIQITPILSDLLILIQGGNKVQFDYQKDINLIGIARDLEIQDASSPQGIDLTWKCESLVKTNGDFQCYDYSNNVISLTQNSLNVSIPAFTFNAYQVYMFTFSGKKDSRSNSQTMTAFVSEYGIPILIVQFSNQNQLQQVNLNEDIFITLKYGNGNVPSDALTYSGVVLYQNKQVGVIKFDYQQIQFRIWDYFNNISQKNPIIQIRFTAYNPSYFMPSMTVINFNINLPPTSCLFSINQTTGFSLKTVFIMQMTGCSSLKGDLTYQFFYYQDNNDYQQEILNPNNILRRQIQDQGMQNILSTFLPSGNLTILGRAIDSQLAIYNSTVQIQVNYLDQGEEKLNSFIDQTLQQQNNNQAQLSIINLCILGEELSKNYPTYNLFSVNQQKIQLINSIINQTKNLPRDSYLSTFSNKIISQLQLSLASQSDSQMQNILNYIQAILQNQVSLIQNKQDTFFNNNNIILQNLVDSFKMLNSTTKTISNNLLPQQIDLSQQICYLLTNITLPNTGGIQLQGNLIQQNCQQITQKNLNQYLAAIPNEDNNKTNLYSVAYNTFAQNPYEYTPEFQIYIQKLKKVEPNISISSYPVILPSLQYINSSSVKRILEDKSNISQPTFIYKFQNISNNKNNLTCLQKQSSSWSQSNCQIVNNIEVNSFNCFCKDQTPTTIIDDLNQLIENKNLQTAFSSQGIKNLSGFGDFYKYAIFWTLAIITISQIGLFLYGQHLDKKQLFYSIEPIKSFNKNKIFNEQRSIENQQQEQQNTIQTIIDNRQLQQKQQNLNSQHKIKQQDSINSMQSQEQIAKQNEQTQNQKGTTMTTMAKIGAQSYLSLNLLQGNQSSRMPTIQQLQKQQISQTNTQLINSKLDQNYENEKESQSQQQPEDIAIQNKHNQDDKNQNETLHKQNLQNKQIADNKQESQLISQTAFIKNLEILKAKPLLLRIIIFHEFFNIFYSYNPTISRAIRFNIFYLRIVHSLCLTTIFDESYNIQQKIMISIASSIILVTGVTIITNIHKIKAVGRKLSAFFMICLLLFYYYVILTIISGEDVYQANTKTLSFLMIAAIDFLGVITLLSILKLAIAFNSLKQTKKQGAINIFFKLFDLQLIIQNLNL*
>TetThe004265_none_TGME49_248740
FQLINYFQLIQQQKVLQINQLVNQKFCCKTIQQQYLNMDENSQQLPKKQLVFFKPKSVNQKYNKVINNFLIKSKNFDYLESCYKHKGVQPFDKSQLEKQNNFFKFTQPKIQQDDKKLRNQNKIQNENQQGKIQQSYEVESTEVKSQKPLDLNSDFNFQRNIKLGFPKSKSLYASPLMIPASNLDSLNEKFFLQNDDTTQGTFQIRSNSVSQNTTLYSNRQFSIFDNSIRRKSSVCQQNLDQDEILSQEINQQTNENLPLKINLLQQKEKLKDSLQSYQNYEAHSYNLKTQDQQNTQANQKCELSQSQQQFIKSKLIHKQNDQSSDIIKICDQQQNMPSLNNLMSQSNKSKNSPLQDMNNFSQSKNNRNEITLSKNIPKQKSHSMHEDNKNKTQNHLDQKYILSSKLFLEMHDQNKFSSHLNNLKQNNNQTKLLEDELDQYLPKITMDSQTQIKIKNNQIQSQYQNYYNQVCQYLNEFQNSLQEKNHIYDFKSYYNQQQESMRQEKKISQIQQMYNLHAHTQEESSPISKSDINFYKNLDQAQQFKVQQIYSLLLNLNQNFSHLVLMKRNKKKVMKALVQILGFNDQIKNTVLEEDQINVKKDIDFGLGLSIEAWKLVYQKNIKNIANLQKIPIETNQGIDYVPIDEAWQIYQIFQYFNQNLFQYIQIKLQYSERQRRNDLNNYLKDISSMRFQQVNKPNQSFKSQQQIQIFDKNVQDIFDRGQFVKQEQVVKRLEKYEITKGEFPFISQLSRLKSKQIDKAFDVFRKKIQK
>TetThe010049_none_TGME49_248740
MQKKQSLKLTQIDKQEVPVLMKDQVNHQSESKEEQDCIISSEQNLEVQAKDQVKQMKLHKFIQNKEQMFDKIKQLCDESINLVDRNLFQESNYFLEQAEEIIEFAANRGKQIDRNLIITVLYNRACSYQGLWKLDKCNKYIDGVIYNLETSLKNDFWPEYENFESQIVLEKVAYKIKRQTFLVRCYLQQCAILSQLVLHEQAIQTAKKAISVLEDIYNQLLSISQDKLNQCEQTATSVITAQKQGGIFNATTQSNISKTDNKVNNSQKNLPTPKGMQSKNKFNLASSNKVFDLSGEQDNDDQINLGNSNTEADSYLGAKKSAVKEEVLFNKIILQQACSFLKTFEQKVAFETNIGDECSSQLKKARQSIYFWKNNPDNNEKNMRQELNVPTKNTDDDNRNIVGVQKSQEWIEQFNIGSIMHMTCISYDEFILFEDILFELSKKQLIEKMLLLSICFFTIATEIRFIELDKQKSFTTNSKTQQYDLYKQDAYKQSEIYHLKSIEIVCQAVTCYSPYITHLINSYHKHYNSSLELIEEEASILSQISHNNEAHDELQISCKDTTLSKNTTDILECSELQETINIIKVNNNEMPNFQKPYLAHKYTNNKVQDLQSKGSLSFNSFTNNSRSPQKQGKIRKRSPQNNQINNFSNNISSNASESAQQSKDSSENILKRPKSHHTAASQESDISPLLNNSKQSKNQAASTKKQVLALDLETINTTFGNQLNQQNNIQKVQTNKDIQNSIKKNTQPNNLLDESKRLQSKQKENLSQNNINQFSILRNYSLSNGSPRQSASNPIKTIFQGKNSQQNQQQQQGQSQQQPYLIQNQQQITNNSQSQSQQFQQHLQQQQLQLTTQQQQLLKAISNNKTNSIQLSQSQQQSLTSSQKQISYTVQQLQNSQNNGLSKTNRIFTDLDLKTINEHKSFEEKNGSQSHRSLTTPQTIQQNQNAKLSTSQINSSNHMSNSNNININGSQISNNNNNNNNLENKAATTTSLLKLQASQKNIQTSNTSNKFVKQLSGQNNQYKSLKNDINISPKQTHHFLQQFDFISSKNSNLSQQNSKEFVINSSNSTRNTQVPFNSKGIPKLDFNLIQNNPQLKAEDSIRFFSAREHQNKKINNYINK
>TetThe019778_none_TGME49_248740
MSRERNQLKSDNLPALNESKSKHYFFSPVKDFKQQKIQQIKQNQLSLSTDKTEFQSYLKAKYEKQIIKEQSMQNKNNNHINTMNTTMAQKIIDKIFINSPSKKITSQQMSQSMLDVQVLSQSTQNLGQKFTLKNMLFNHQICQIQNKNNFVSQLGVQSPFKSLKIQIKSGGEEELMKTKLKNGQWTSTVELQNLRSHGNLPSENVNKYVSPTKLKVSMPLMEEIQQINEEDRINKQKRNAATKLQKKQILELSKVNKKLEKIKHQKTNSLNFLPQNSYIQLAINSCQNICLNSQTNTAQTKPQPQKQQLIHQKESQINRNDNANSNNNDFSNCSSITNIPISNANNTGFNKINKQPSLDDIHFNCNNNSQKNEGKSFNIFTNSNTNTATNFLPGSDKNITNLISFENQSNLELNNFNLDDNQHSKQNNGHHQILQRFASLQQSSINSSLNHFNLKNNLRQNIINKEYSNLPQQSETIKFNLKNQKEIQRQSKEDEQKQNDQQKQNSFNNCLNISKEDFYNAQKQESSKQIQINSLIQIEPNSKSETLIEPLFQGKSNLNSIILEIPKKAGYSSMIQLEVHEEEIEETIEPKIQPKSMIINNLKNEFLQENSQISNRSYLNQSKDEIDTNKFKKSTDNNHQHLQKSKSNFIFFGKNNNSMQLQLNSQQSSQSNNPSNANTNIQEQIRRNLKQQLNVSSPLNNRKDILIQQIFLQNQKNKTHQSHHASHLQSPNSLQHHQSRPSPLRNHENLTPLNLNSITPNSTIKQNSNQQQQNPLSPLNLSPHSELMPTINNQQNLQEKYKINLDLIKQNNQSNNLLNQSDSVCSLDTPKIINTPLLTSNKQLLQTSTPTAFNRKRQASNIEITHNGGHHSSNQALLSQILKKNTKNFSLTRNNSTNNQQIVNNISSNSNNVNTNLRTLNSSLNSQFSLSSANVTPQNQQTRKNSIKTKFNQEQQNEYSKQSFSNFLQASSQQEQQIQNNIEQQESSAHKQRSSFQNNQNQLRFTIDELCQGLESYILKDVDFMKELKQSEIDSSSFTFYISKYLQLSQLDVQNSQNQKQKDKLVLFKINSQLFEKSRAILQKKMEDMNLDKPLQEKIIKLFEDSKQSILASNVFEEIGGKKQIRQFIQLIVSDIKENTNIPILNQFTDQKELLDSSTQFFSHLFKGEYEQVNILSQQFLSKSFNVTLIEYFLLKNYAYNSLRKDQTLIKEVILRILEKIESVRSCLVQNYDDNLVLNSDSRIQSLLFDLGIHSNPVHKFIKPLKNKILPESQYDPFSYYLKQEVKYLITNPKLRKMARMVEANLKSKDDFYIVSQNFLEILKKQKSIKFTANQLLNIEIRILKVAILLGIEESYLGLFKDISELESQLIEEIDQYNQLGNKKQSVQDMKQSLDIKFLCFVIEFTFNQYCVFNAYDISIAKKFYSLNEEIITIQISSLENLLLKRKKESKMFIQIQQKIPQFISLLKKILIHT
