# Supplementary material for: Molecular characterization of the conoid complex in Toxoplasma reveals its conservation in all apicomplexans, including Plasmodium species
Source: PLoS Biol. 2021 Mar 11;19(3):e3001081. doi: 10.1371/journal.pbio.3001081 (PMC7951837; doi:10.1371/journal.pbio.3001081)
Supplement: S1 Data — Files are named according to the T. gondii apical protein query. The sequence headers comprise the protein identifiers in our in-house proteome database for the SAR clade (Methods), starting with an abbreviation for the species strain (see S3 Table). The headers furthermore contain either the descriptor “self,” indicating that this sequence is the original T. gondii query, or “rbh,” indicating that it has the original T. gondii query as its best T. gondii hit in a BLASTp search, or “none,” indicating that it has no BLASTp hit in T. gondii (see Methods). For sequences of P. falciparum 3D7, the header also indicates by which P. falciparum IT sequence it was gathered and if it was gathered via reciprocal best BLAST hits (“rbh”) or via unidirectional best BLAST (“bh”). The latter is only the case for the putative orthologue of T. gondii’s TGME49_219070 (see also S4 Table). (GZ) [file pbio.3001081.s005.gz › TGME49_conoid_proteins_putative_orthologs/TGME49_257300.fa]

>BesBesBbGer1002926_rbh_TGME49_257300
MELEEKEAEERKKKEEKEKKKPEEGSKTQDEEKEKEEEAKQPPSTPPAPEPPAAKEEESKKPEEEKPVVTHLAEDVQEQLANQLVEAEKNQNMSAPQGAIVMTQLILPEEQQRAIISEVKRWTKLEIYISHVDRVFFQFAKYFTKGNLKVRLYCIAFYDGEDPNYVSLLSGHRTKLMRPEVHPVYPNSRIRCQIDQALILPFDGSAKGFHIGLVAVLGQRKKTGEGEFRRKMIGMTEMIDARVDKIRLKRTAAWALFVPQDLRENVAVPQVCGEIFFRAEGFEGSDGPELPKDDVLRASFDFGSADRLKAKAALRATALAQLANRELSLPKTQEDNKPGFFQRLFGGRRREGEPKPAPEPKPAPEPKPNPAAVNLDTYLKNSLAKLPPPAKHKPEYLDIMVDVARPDDGTEDQNEVLCVVRKKMEVVHKVVFGGPAAAPKPPVKKASQLWADETGGSRRGKPGGEGAPAEGAAKSNEERKRPEGTRSEGTRPEGKKPEGKKPEGKEGETKKSSGSESGQRSSGSSGKSKPAGPAVSAAASMAARKAPAKETEEGAKGGSAPRAPAAAVTKEGGKPASEGAKKAGEPAKKVFTSGVVADPRRAQGAQANAATSATGGKKAADTAAPLAKAEAGATPQPKAKASQADSKAKAAKAADARGAPTVAATKVTAPPPVKKVPAATPNGAKGGPPAVLTADAKGASGGKPPAKGGAAGAKKPAGADAQKPSGAKNTGGAKAGPATGGAGDGASTQPQRAAEPKGKATAGSSGGAAVKKAAFMPPPKKESTVTTRP
>CycCayNF1C8005412_rbh_TGME49_257300
MPPATLLPAAAELGATYRPITAAECTVGDAGWGTTPDKVPLPEQSDLHLQARLAGGDKAKIRAYGQGLPREPQNVPPPRKCVLQQVFLWRAEEALPDVENELHVAWEEAADARGLSLGEWRGRVECNAENMLSPLPLIRQREAMGDADGEASDLKIAKDEKDNVLEGQQRTATYLRLEGFLDPREQRTPVLEETQVPSVEASKPEPEVTPPPPPSTEPPPPSAAVQIAPETPEEPPAQVGPSGEQLEDSGALKMTDAAASMVVLPIVPTDDGRGPESDGCTVPEEQLRGSEEDAPLEANAVIETKKIIHKWTKVAIRIVQYRRLYYKFAHAFQLGAVTTRTYCVVFHDGEDLDYISLLASHRTEIARPQNDSEFPKSRINCNFKQTVVLPFDVSSPVLRIAVLLVMAKKGHNGEPGEFMRRVAGITKPLSVEQCRERMSKTSAWPLYVPQQVIGATATPDPQIVGVIFFTLSGYTGGEGPKLSAEVVHSPSFDFRAGRPPATPEKESEPPQKMAWYEYLNPFKALRPQSAAQKKAAVSLEVQDSLARIPLPPKHKEAYLHLLSPAKPAANERPQIELHRTKTEVPVHKKQSFDQSSLLPPSGKARPKGKDMAPSASPSPTAKESRAPEETHLTALPKDNTGKATSKAPPKVAAASTAARDVGPAPAASLGMATKFMAASKEPVRSIGAASSVQSAAGKAPSTSSGDPQAGALDQRSSAAHKEVSGVLHNQTPLTASAKPKPGGPSLSKSSIPSNIGGSVGGNATAKTPAAESAVPKVGALQGNVLQAKGKASVADAPSKKGERILTKGLMAQSAARKEASASQSKAAQPSPKDSRRGGGI
>Cys_WienI008866_rbh_TGME49_257300
MPKKVEEPPKKVEEPKPSPPPPKKVEEPPKPPPEEKKEKEPSPPPPSPPPGEKKEEEKKPESPPEEAAPKAEGVVTDIDLTKKEEQQELADRLLQEERRQSQLDPANPIIVSSLLLPESEQKKLDAQVEKWTKLAIDIAYGDRIFFKFANYFERGTLKVRLYCIAFYHGEDPNYISLLSGHRTALARPQLHPEFPASRLKCVFDDEIVLPFDASSKGFHVGVVAVMAQKKKTGEGEFMRKLIGLTEAIDARKNKIRLSRTAPWPLFVPVDLLDPEVSNPQISGELYFSVEGFEADDGPEMPKDNVLRVSFDFGAKERLQAKAAAKAAALEAAKREAEVAAAKEEPLGFFQRLFGKKKKVEELAPPAKQKSTTPTKEYKIKDSLAQVPLPKEHKPSFMNILENPSRPDDKTKDEKDVLKLVRAKVQVTPKIVALQPKDSTGGGKKGLERGLSSSSISSSMELPKVAGGLKVPPRAPPKRQQSSKASATASTVGVKSSTVVSKSGKLPDGDKAKKADDQTSPQDAKAARGPLAAPATPSSKMPPGSGKETAKAKGGAAGDLTKSRSGVGTSKAVGKENTKASSPSGGKKEPATTGKKSPSGGGTPTSAKKAAGSEAAPPPQKKQGGAAATAPAKDGKKAASASTTKKAGGPPPEKQGKAGGSPPPAKKTTGEAGDKKASTPEGKAKQGVEGKEEAPTKKKAVSGTSTSQKATAKADGKTAASKTTADAKGAGGGGGGTKPAGAASKPSTASTGKKTSSTGA
>EimMaxWeybridge002973_none_TGME49_257300
MDRGDTKLVKKNKQIAYASRLRPIRSSSSSISSSNCSSSTTKYSSSSSSSSSSKRRSNSSIAALPPLTFPIRPPDELNRTFLKPFRTAAAAATAAATAADDAALQQKSFTKRPVPPAAAAAAAAPTAAAAAAAEAKALAPYERLIPPCTDAAAVLVGQSAAAAAIAAMQQQLLLEQQMQQQQQQQQQARGRVLHPVVVLDDIKEQKEKEEIKERKEQQQQQQQQQQQKQQHQQQPQQQQQQQPISSSSKSSTSSSSSTSSRRKTRAEIEREAELFLDPLPPLPAAAAAEPATAADAAAPAAAAAAAAPPAAAAAAARGSSCNIAEAQQLTDCFLRLEGFVDRSKRPPRPAAAAAAAAAAPRAAAAAAPAAAPAAPPAAAKKSVSELLKSAVVKPPPPAAPPAAAAPPPPAAAAAAAAKPVEPPPVIEVPKPAPEPEPPAAAAAAEPAAAAAAAAKTPPPSLLPAALSRLLSRSLPEANAAAAAAAAAEEKPAAAELPKEEPVTPPAAAAAEEAAAAAEEEEAKKEEEEKIPAESPATHSSRSSSRSPSSSRSSSSSSIGAAEESAAAAAAAAAAAANSMTIQPLEGLKGGEEGPDKDGCIIAAADIEEGAAAAADDDDTSAAAAAAAAAANIQQLKQWTKAAININKINKLYYKFAAAYKAATIKTRVYCVVFHDGEDLDYVILASYDFHPHNPPAVAAAAAAAAKAAKAAKAAAAKAAAAQQEKVAWYEYLNPFRARRSNRTIKDINIF
>EimPraeHoughton006340_none_TGME49_257300
MGGTAAAAAATKSVPKLLQSSALLIPKTDAAPPLPPPAAAAAAATAAAAAAAAAKEEEEKEREKDPSPPAEPAAVLQEPEQQQQQQQQQPAAAAAAAAAAAAPSLLPAALSRLLSRPSPPPPAAAEEERETAAAAAAAAAEAEEDKSAAAAAPLPAPQQQQQDLQPPEAAAAAAAAKETKKEEADVDSSSKSSSRSSSRSSSISSSSSSSSRSLLLKQSAAAAAAAAVNSNIIINEIEETGRDFVGPINDGCSIAAEGLEDTAAATAAAAATAAAAAAAEAETAQQLRRWRRVAVSLLSGHRTEIAKPQNDEEFPKSRINCPFKRAVRG
>EimTenHoughton002737_none_TGME49_257300
MALPPSRTTQTKNVFFNGARLRAPSLPPRRPAAAAAAAAAAEDGGAAAEQQESVGPFSPQLVLHPLVILGSSASEANSALEPERSPFEGFEFYSSISEALAQQQQQQQQQQQQRSTDAAAAAGKAKKQKPAPESAPAAQPETPKLSDSTLEGQRCTDCLLRLDGFVEPLKREKYIPAAAAAAAAAAVSRAPAPAAPKPPRAAAAKSVITTTPPKPPPPPPEPEPKPAAAAAAAAAAAAAAAAAAPPPPPPPPPPPPPPPPPPPPPPPPPEPKAAAAAAAAAAAEQQPPPEPKKDPVSHSETPAAAAPAAAAPAAPAAASAAPVAPAAPPPESPRKVAVSIPPKQKEPAAAAKSAAAAKSAAAAKSAAAAKSAAAAKSAAAAPEPEPKAEPKAAAEPAAAAEPAAAAAEPAAAAEEPPASPATSEASRSSSSSSSSRSSNSSKQLQQSVIIQPVGPQKEGEGPESDGCAVAANEELGLAAAAPQPAAAAAAAAAESHKIIKKWTKAAIRISRVQRLYYKFAHAFQLGVVKTRVYCVAFHDGEDLDYMSLLSSHRTEIAKPQNDSEFPKSRISCNFRRTVVLPFDASSPVLRIAVVLVMGKKNEKTQQGEFMRRVAGITKPINVEQTRERLSEINAWPLYVPQEVMGVAAVPEPTLVGAVFLTLKGFSGAEGPELTPEKVLSASYDFSGGPAAAAAAAAAAAEPKKAAAAAKEQKTPWYEFLNPFKARKKETAAAAAAAAAAKETSGVRTLDSFALLPQPERHKSIYLKLLAPQKAPSTQSPNIELHSIKSPALQQQKGPLDAAALQPPSSRGKPKAAEKAKPKAAAGPPPDAAAAAAAKQSRAAAAAAKDPEAAAAAGKSGSLASQFAAASSAPPKKQGAAAAAAAAPGKEAKSININKSSSLKKETSAEKAAAKETLKRTVTAKSSAAAAAEEAAAAAATKASKAAAPADAAAAKHSKAAAPGAALNQSKAAAAANQSKAAAAANQSKAAAALNQSKAAAVLNQSKAAAALNQSKAAAAAAKPSNTAAAAAPSQGKATAVAAAKPSKAAAPPTIAINQNKAAAAAKPGAAAAPAAAASPSKAAAAAAAGTPKTASVSKSTMPGSKNAAAAAAGNNKAAAGAAKTRVLSKGILAQQAARKAAAAAKS
>HamHamHH34001228_rbh_TGME49_257300
MNCSWDTAVWGDALPPCTHPPFRRPSLLQGTPAEADDFVISQKTVAQQCVDMTPEYAAHVLSDVSSDIFSGASTPRVPPASELEDRKPPRRLSGASPPSALKRRETKESRRGRGPAKTREAGAEEAAESDKKDRQFKQFIRQRFTQLNRVWPAPRAAVFIIGRCSEKQGKKGTEQDIPVISGGDLGEEKKEEEKKKEGEEKKEEEKKKEGEEKKEEEKKKEGEEKKEEEKKEGEETKEEEKKKEGEETKEEEKKKEGEEKKEEEKKKEGEEKKEEEKKKEGEEKKEPEAKKIDLSQDEAQDKLADQLVAAEKSQCADDPAGTIVQTALILSEDEQKCINAQVERWTKLVIHISHTDRLFFKFANFFSKGTLKVRLYCIAFYENEDPNYVSLLSGHRTKLARPEVHPAHPMSRIRCKIDQELVLPFDASSRGFYLGVVAVMGQKKKTGEGEFRRKLIGMTELIDARRDKIRLRRTVVWALFVPQDLVEHVPTPQITGEIFFSAEGFEGDKGPPLPKDSVLRASFDFGGADRLQAQRLAKEKQGKAPPEKPTGFFQRLFGGRQKEEHPPLKPEEYARFLKTSLGKIPVPATHKPGFLNLLDETTRPDDAVQGEPEVLRIVRNRMSIVQNVVVTAAEPALESQAKREEGQASASDGSAPKAAAARGKPSDQSASLKSSQGRERTAQAADPAGDVAAGSGRLGGKAKEAVSGRESGRGATLAPPDRASARATKASAGGKKAAESKGAGKSKAGEATTRSLQSPRSEAKSKSGVTAAGKTSQGGKQGGAPAAGKQSNSASPAMKQPNKSAASSNAKLDPKSAAGKKGDVKAATPPSKGEGKQAGSSPRPKENSRTAASAGASKQKQTSPAGKQAPKAGKIAETKVTAPPPVKKPASVASKGAGAKPAAQKEAGPAQAKKDAKSVKAEKKATPAKPVESAPKKEAAGKAVKKAAPSGPPKKA
>NeoCanLiverpool003683_rbh_TGME49_257300
MDMWSTDVWEEALPPGTHPPARRASLLHGSPAEVEDFVISEKAVAHQCVDMTPAYSVHLPPDLSSETASFASTPRASPYAMRDDFAGGEKRFSGSSPPSALTRHVDKVRADSTLEFTEQRRAVQKRRREEKKKQLAHKEEQKEQQFMQFIRDRYTQLNRVWPPPRACVFIIGRCAEKQGKKGTRQDMPLLVDGDLEAAAEFHRAHSLCDLHRMTTSLHVRRSEPEKPVAKPSPPREEKQNTSRPTSTLRVSFASKLETPAPSPPPPAPVQATPPPPPPPVQATPPPPPPPPPPPVQATSPPPPLTPVQATPPPPPPPPPPPPPPPVQATPPPPPPPVQATSPPPPPPVQATPPPPVVSPDADKKKEEEKKEEKKEEKKEEEKKEEEKKEEEKKEEKKEEEKEEEKKEDGKKEDGKEEDGKKEEEQKIEKVDITQDETQDKLADQLVAAEKNQSRDDQGGMIVQTELILPDEEQKVINAQVERWTKLVISISHTDRLFFKFASYFSKGSLKVRLYCIAFYDNEDPNYVSLLSGHRTKLMRPEVQPAYPKTRIRCIFDQQLILPFDASSKGFHLGIVAVMGQKKKTGEGEFRRKLIGMTELIDARRDKIRLRRTVAWALFVPQDLVGHVATPQITGELFFSAEGFEGDDGPALPKEDVLRASFDFGAEDRKQAKMLAKAERVRRGVAKPAPEKPMGFFQRLFGGQRQKDAQPQTPEPVAYSAFLKTSLGKIPLPPAHKPEFLNVLSDAPRPDDATEGEPEVLRIVRNRMEVQSIIVTKTAGRRAEGGDAEKSKAGDGGGARSSTRSAGAHGSSHSDKPRRVHTSSASRSTATSERTDRSHRSEVQAKDAHLRVDRSARGDSRASPRKSPSASERDAKAGAKDTQKTASGGKMPPSPRGRTKDSGQPIPPSRSRVDATPRSTAETRAQQGKAGPGADTKATAPDSKQGTGKASAPPGKQSSAQRSASPAGQQATQSAVLPAKKADPKAAASPAKKADPKAAASPAKKADPKAAASPAKKADPKAAASPAKKADPKAAASPAKNADPKAAASPAKKADPKAAASPAKKASQNAPASEKAASKQRTASPAGKPANPTAAPGGKQAVTKSAALGKVSETKVTGPPPVKKVTGASPQQKAAGGTAKGPAKATKTSAGKDAGPPQKDATGAKPAEQGKTAKPGKPAETKAPAKKEAAAAPTVKKAAPAAPPKKA
>SarNeuSN3000711_rbh_TGME49_257300
MHTLMQRSQAHSTSRNEPETAGKGTGDFREDRSGTLRGSDASGRVAHKAALKSRNPTVSPHEAEESFRGRIQRICVSTLVFRVSSFPVSKIFREYDPSSDEAARESPPEALPESGGYYMLTYRPPEERRKKMKKHLRDREGREPKDDENLIQHQEEKNRGTKKDRLPLQRHGKKRGGKSEKHVQQTDGGTDTGGEGPAAGVRQQDLKRMEYMKQRERLLSSVWPPPRATVLIFGPQEDGGSPRKRQAGQQRSRSCAPREKNKLPVTLSGAENGEEYAQAWALFHVHTLEYLQRLTTVRAKKQQQQQLRRGVTDRQAEGGKKSRPAAVSVSPPRSPASSSASSVPTRLRTSATQAKEAGRGVGMSRAPVVRSSGSARRQVPPAAQTTTAGLPVMPPSFPKEVPAVSAASSRRELQAGSPAVAMSKPAAPLPVPSSSQPKAADTVAPAQLPATPEKIGASKYFVSPVARSIHPEAGSKVAAGELHATPAAVTASKLFTSPVARSLHPEAAVAGTGAAGAAVAPPVEPVIASEHERRTRDDGEAREQQERQKEAKKGETEEAAGAAASEKKEEAAGETVKVSGSVRQSEVRGGGEEAAKADTEKKDERSAADLEKEKKKEEEEKEEKKEEKTEEEKKEEKTEEEKKEEKTEEEKKEEKTEEEKKEEKTEEEKKKEKTEEEKKIPEEGEKEKAEVKAADASTESGEKEGEERKGSQGFDLQVKSGVGFSDLEVQKKLAQQLKASEEQEKAKLAPGGGAILLSQVVLAPVEQERLDAEVKQWSKIVVYFHHASLLYFRFAKYINKSIKVKLYGVAFYAGENANQVSLLSGHRTRMVKPEVEPAYPDSRIKCFFKSTVVLPFDAAATGLHVGVIAVAGQRRSSGAGEFIRKFIGVTTALNIRENKIRLLTNTVWPMFLPTDILQPEPASKPALTGQLYFWVEGFKGKEGPPIPDDRPISVDMDFGEEERARIREVTERAAAAAAEAKKVGFLQRLLAGKKLKEAEALEKEAAELSAHPADSFALLPLPASHRPDFLDILKNPFLPDDKTKDNKPVLSLLQRKCFVEARSEEGQPAAGPAAAAPGQAALTAPAASSAGGAAAARSAGGKGAEPRGSAALLSAALAAPEAPAAPPVSQQKIAAASLVGPRQPQQGAAPPAGQKAVPGQRSAEGQAAAGATPAGKTGAAAAAAKNAPAAGGGGGKAAALSQGKAVAATEKTQPTAAGGKGVKAAAVPPGKPAAGVGTAAAATAKTQAATSPPGKPAAATAATKAPAAAAGGGKTAAAAATQQKVPAGQKGGEQQQLQKKFAVRPQAKAQAGAPEASGQPGGARQAVGEKKVAIPTGKTPSAGTPAAGKQIGGGAGAAAKAGSKAGVGAAGAKGAVAGTASKPAAGKASAAPGKTAAAPVQGGTKK
>ToxGonME49006648_self_TGME49_257300
MNCSWDTAVWGDALPPCTHPPFRRPSLLQGTPTEADDFVISQKTVAQQCVDLTPAYAAHLLSDVSSDTFSGASTPRVPPASELEERKPPRRLSGVSPPSALKRRETKEPRRGRGPAKTREAGAEAAAESDKEERQFKQFIRQRFTQLNRVWPAPRAAVFIIGRCSEKQGKRGTEQDLPVVSGGDLVAAAEFHQLHSLCFLQRMTTSLHVRRPEAAKPATTPVPPRKPQSASPASRVSFAPPPEAKVKSSASSLQGVSPVQLPPSPPAPSPPAPSPPAPSPPAPSPSPASAPPAPSPPSVSPPAPSPPSVSPPAPSPPSVSPPAPPPPSVSPPAPSPPSVAPPAPPAPSVAPPSLSPPAPSPPSVSPPAPSAAPPPVAKEAEKKKEEEVKKEETKKEGEVKKEEEKKTEGEEKKEGEVKKEEEKKEGEEKKEGEVKKEEEKKEGEEKKEEEKKEGEEKKEEEKKEGEEKKEEEKKEGEETKKLEIDKIDLSQDEAQDKLADQLVAAEKSQCADDPAGTIVQTALILSEDEQKCINAQVEKWTKLVIHISHTDRLFFKFANFFSKGTLKVRLYCIAFYENEDPNYVSLLSGHRTKLARPEVHPAHPMSRIRCKINQELVLPFDASSRGFYLGVVAVMGQKKKTGEGEFRRKLIGMTELIDARRDKIRLRRTVVWALFVPQDLVDHVPAPQITGEIFFSAEGFEGDKGPPLPKESVLRASFDFGGADRLQAQRLAKEKQGKAPPEKPTGFFQRLFGGRQKAEIPPLKPEDYAGFLKTSLGKIPAPATHKPRFLNLLDETTRPDDAVHGEPEVLRIVRNRMSIMQNVIVTAAEPAPESQAKREEGQASASDGSAPEAGGDRAKPSDGSTSLKSSQGRERTVQAADSAGVPVSGSGRLGGKAKEAVSGRESGRGTTLAPPSRASAKATNASTGGKKAAESKAAGKSKAAEASTRSLQSPRPEAKSKSGATAEGKTSKGGKQGGAPAAGKQSKSASPTTKQPNKSAASPNAKLDPKSAAGRKGDAKAAAPAAKGDAKQAGFSPRPKENSRTAASADATKQKQASPAGKQPAKAANAGKIAETKVTAPPPVKKSAGVSPKGAAAKPAAQKDAGPPKKDSKSGTAEKKAAPAKPVESAPKKEATGKALKKAAPSGPPKKA
>BesBesBbGer1002925_rbh_TGME49_257300
MTLRLSATAWAEALPPGTNPLRRRVRHSLSHASQSEFDDVVISKKVLADRCLDKTPAFTCHLQSTASEASSSRSSSPERDGGYAEGRGRRHVSCGRTRASSRSPGPASRPPQTRRKSLAAQRAEKEAEREREARREERRQKKLERKAKEEANHLAFIRERQARLNRVWPPPRAEVFIIGQKQGPTARREIQLFLDENYEAAAEFHQIHSLDYLYRLTTALHPKPPPVVLKPPPPVEKPKPPPPVEKPKPPPPVEKPKPPPVAKAEKVEAPPPPPPPPPPPPPPPPPSAPLPPPLLPRLHPHRPPPLHPPLPLRRRLRRRRRPHPHRLRPRCRLRPSPSLRRS
>AleTarCCMP1771000092_none_TGME49_257300
XWRMAGMVLRSRPAALDGSAMKLPVELRQVAQVQACPSQIITSNAPAGAVTPGSTITPSCMSPQSSGSSARSSFFTAHSNSISCISPRGSMELRRTLTTLQPAPGFTPHNGTTVTSSTLAGSPRASLVRTHTSPALPSPTADAAGTVAPLLQRTVSGSAGPTITTTTTVGVPMPSPNAAVTPASILRKYGPSPGMPYPPGMGFTPAAAKVGALQRKISFGLTTGPPPEEGALVRRTSVASVAEEEGAIPRDMLLFYRWDATGLAGEGLSAEQAGFLLPQPGWLRAQKHAAPARPSAPQAEAPAPAAAPPLQHRSTARGGGGQRKVQQQQQQQYPQAQQHQQGWQQAGNNQEWWSTQEWRQWSAPQQQQQQQQQ
>AmpMasCS259009362_none_TGME49_257300
QQQQQQQQQPAGPATEEAVHQHVAPAKSACVVRPPLQQIGRAKTDDALGVRPARSLPSSIAISTAAGAGGKKRGRPQSASALLVRRLTQDQEMGMSEEAPHSSGKQRLDSAVARAPAPAHAQASRQPAVVLTPVVGKVMQASPKPVPAQAQQKKQALGDVIKGTVSEQPAVVAPPRHALAKKRPQSSPSHMQQQQQQQQRHXLKEVLGQLAVQQAAAVVDVFLEQQAXWKPQENGAERLLLVAAAEASKQWPMMSPQAWGHRHVSPSVEASKGIIVIGKSGHVVYPLRPGSVREQLISDVRSLAQSTVAIGAAAPPPLQPAAAAQTL
>AmpMasCS259034347_none_TGME49_257300
XWFLPATSAVAPQHGVNIQANNINTVYTQQQNWLLYCQQQQQQQQQQQQQQQQQQQQQQQQQSQQLPQQQAQQLMHVVAPHGAAHAAHANARGEVRQSSVLATATGGQNKGLKLNKVDGAALSGRKLFGIAGISRLPSVRIASPADGKEADESETRCPTIQEEAAGDMTTAICTDKQKSPAAGRPSFSSSSGDPCSPSVAVKSFKGASWADLLEKEDVPGCEGFPFPDDGTSTCASLSGHAFHQSGLPLRSEHDTFLHDETSSSESESEHESQGTQSFKTAPAVSEVSREAKQQHQQSQQQKDEVLKPASYVGAWPQRQQTADWWSFVQDTLEHQQLKSESQHPPWRSQHSYSARRGKHSRKQWQGKGWQAS
>CerFusPA161109031108_none_TGME49_257300
QQQQQQQLQKLKRYSAPPQQPLSSKLSATAGIKEGAPDADKTKCDCRFTLYEEHECEQSPHLILNGWDVHNNLRQKGKLASSVKINKAGCSITIYADRGLTGASATYGGIEGDSCFDLQHELNDKVGSAXNQRSLPASVSSIRLDTASDSAHTYDIIMPRLRQGLDCRFHIACFGPCERGNKCSMLFVPTVLQQQGWQQQQQQQX
>CerFusPA161109063695_none_TGME49_257300
XVAHEADWQTMTDHPCLASEFMHNNDSAVDEYTPVSSQPGWQDLFDNATRADEFGGLTHDCNFTARQFNCQDSNSAAGSRPTRKVDSERCRRYSRSPTRESQEDDGRCESPTARLRIIERACQALTEEAVALAGQSQLQQAQQAQQQQQQQQQQLSNIPYDELLARTLRSELRTAVADQEKRLANTLQKGLQEIINVVMMCVKEAKWAQGQVQSLLPRVQALENSQQEAINSLTPQTRNHNGFDPPSKQPVQDVLQALQEHVENAKCISHKMKEGLTETCTVNGQQQQQQQQQQQXAVTPTITLTIAKITCQADSSGFVSAASTTSASSNAAGSVAAAAAADPNAALFSMQHAAGLRPTMLTNCRSTGGVNDQPRGMQLFCEAGVQPQTAQPQGVGSSVQFQPGSQSVMPSPPDIPVNVQQLRRGHSPAMRMRSCGDGQQXXXXXXXXXXXQLHMPQQQQQLQLPIQPQQSQQQTSGWLPQDIGSPLQTQCRAPLCTPTRLPAGIPDASNSQCPNPPWASLSAAALGHQTMLNKLPQWCGPHTSPG
>CerFusPA161109063727_none_TGME49_257300
MPPTPLSRNADLSAYLKELRSQADGGFGQALQRCIGIVSKARSVINPCRVSLLKDFGDGYISKRVQGHFIAADIFPQVDGNSGLDDEVEVRVRVELDNIIASNRLGEQTLKGAMLRAVQQTRQGLEAFRPLDDPRDVGLLRCCPPELFGHLTAVVKKGGKRKNSSAPSRCRKRQPCAIQVASQLGEQGSGTSSMFVQEAAETMTPACTDVAALALAEATVAATSGADGASVGLLTTPRHDSKVFQEGTSPLPLGSNEFIDVGDDQESGQEQRMDTKPGICQHPSLTPAKEARACRPFSGGWAIMIALFMQRNKPQTKAELAALSAEHGLCREPLVKLQSTVGREGMWYEPWSSCTRLRQVGWVVKSGRSLFMLTEAGQAEGSRYMQQWQQLRMQKGADAVEINPRANTLGACIAAQRQQQQQQQQQHEQQRIAAQRQQQQQQKQEQQPWQPLQPQCHVQQALKPKHGEDYCAGTAPCSTSPSEQAMVEEPTGIALPLQQHLQQIVPFAKDSIAEGIVSPKKRGGRGRGGGRGRGGGRGRMPAAAAITATETLPGCAETQEGACKQSEGFSVLVDVREQPVIRASLGRLLASSTELQVPGIDYSFGRQIEGRWRLANVLLERKTVYDFHATLSCQRAAFQARVHKSLQNVGFRVAVILEGTNELKQHPEQSRLLEAAYASEVDVLTTASLTDTAELLASMSAGPLSLHGDWAVDSLQTLLRPLYRADPTETFISALCALGVARSTADSLARGYGELHLLLEQLPGPGRDAETAAMDLASYGGITLFQAGKVLRAMGVDSAPLLKKRRMRPDTHIPQPWEQPQAWHWGPDDLGKAPEQQQQQPQPDQRNEEDGQRDADCLQSQANEPHAAVEEVSVEVGPAVDRSLVRCLKTLIPKVVERRDLGQGLLHVCKGPIGARGKPAYTFGATAATAQSLVPGRHWLLMPGSDDWRNVARARAQAYAQHGVVSSICISPAQAARHVAACAMAHAPKEQASAEDSRCGSSMVNSRGATGLENVICLARTGAGAIPLPTAKELIRRLGCKSLYQMMQKLRQEPESYLRELAVRDFGSERAAAVRSLLLGL
>CerFusPA161109067252_none_TGME49_257300
MCCLVSAIVFVFVLLCVIEDLFPEADASWSGPATQGTILAGRSAAVAASPQQFQKPAVKLSPGSSDGVTHVEPEPQQQKQQQQQQQQQLEQQKQSVAPVAPVWIFCASQWQECLCYGTVRWGTRDTWAEYKAKRDGAANRVVCSISKLPDVAPGDDTKHCECAVQPGSDFHHSLNPALLEGAMARKSKLAASCEIFEAARKDSESAASLWEAVAAFCSDDWATLNADARTGNRAMSLDTMRSLMRAWVDDRFVGNYKRFFKEKGWAERGFVNYYAGAPGGKHVRMTEELINSVHAFSSEPIIVFHFGTFTPKTWSAEKWPQLVLFHAAPIPPHAHRSFNFNKLRAMLLCRVRVGMQLDSDQFVAPGVDAIFGRTAQEITKDYAMPILPVHFLDRTPQDTGAYWARYCPGDVCRWQTTRWGHAHPTWTFWALPWIGRWLRRNFRDEWLPEKKGGEMSALRVTDIPEDEDLLNVGTWEEGGTKQWCKIDLPGPDDFNALLHTDPGAKRCTWSCGNVSPDRRFHPQGAAKVFYTAHHAVDPMATIRWVAQLKSRKNSLPPPIMYRGRFYKTGQEMMAEHPNVKCII
>CerFusPA161109068858_none_TGME49_257300
XSPSVSGVVVDGHLIFVARSIVTENPVRVAHLPQDAALSIAVLNAGAKACTGPLVGPAPLSTGPLPLAVMRTNATTPPDEEGLPPHSLTWLGWFPLTPSAGGPVAVSSARLCLSVLFEGAALLAPCRQQQHQQQQQQQQQQQQQPLQQQKQQDSSSNNSSSSTSSVQRRCLHCPHFRILQQAQASGLQIRGTLSGHGSMKAHGLAIVRSPSAGQTFGTDASWQPATKPSSATMARQRQQAPKSCTTKEARQPATEPPAAEGGSGDAANALPGRARLQSETYQPLQIREGCKSLPRAHSCKSFPEHTRAARAVPETPPRRPVAAGTLVRTHAETSSAIVEAELMHSVLGRLYAQLVQAASGGLVQQWAGAFDALVAELMHGGGCRDIAMLAQQEASIEIDLTREIYPSNRVEHMQHTSATL
>CerFusPA161109094880_none_TGME49_257300
XFAASNFQGTCWDVGSLEEGIEINVDNGQVGTSSLMPASSLQWPGICSPLLERRNGEDYPWAIHCRGFSYFSSPHDGALLCSLDSQWHRSTVCELFRVATNCVNLPCTREVVTPETLSAAIRRGQAPLPRGAGELMEVLLAEAGAVSGLLEMVPSSQLTFQMFLAIYTVAVLCLREKLPAGTHQQLFKLRANSQGREGCRDLVSEHFEHVFAMLASTGGTSTAAAAAATGGPQAEGVPVSLRQQRRQQQQQQQQQQEXQKKIGDMKPSHAVLKKTGAAARRHIIALLPQGPLGVADVETSATHHYDYLPTDEPWSRFVVRTPRETPAHGLATDVALWRERQEGWGWQSAWAAVRLANRLEEMLADPAELDGWLDAWIDSLGAERQSMLDGREWISGEQRQIGYRRWRGTQQILTPISGHYRPMWRAALLQRVAEATEKGGPHVPIFQSPDESTEEARRTWNCGAVLSWADIPVSCSLALHLDIGESDDKNGKPARAPSNSSLINLASGGCRVVLNRAILRTPMDAAALGQLSSCNEWYGMSVVQHNVSYAVRPQWLHADLVAVDVLEHRLLPAALQRVAIASQEVHNSSSRSPLRVRLHDAAEAIAEFTYYMFNGALYTRGSAAIAILSHHAMYLSLLRSPEDGERGRLARHRLQALRCLPNWRAHTMPDVEATSSHTAQAYTSYVYWKSFDSASGDPREELLSCLERALVLDAESEERGRQDAHRLQKALRELKSSRPGVG
>CerFusPA161109138953_none_TGME49_257300
QQQQEHHQHQQHQQQHKQQHQQQQLVRAPVCRVSPDRGQLSMTLRHTLTPSRSRRANRKAATASTAAASFSSRSTLPANFRASATWAGHAASASALQTPRAFCGTPLAPIASGXNIPTDFTSGEVYAQQRILTLIAIHSMLIASAAAATWYRRASSTGACHLNSTSAAFCVDLTGCADLHDTIMH
>ColAng026367_none_TGME49_257300
RSSDLSSGINAEYMGSSLENISTASSSAVQHSSMVSSQSQQTQSQQQQMTIVNPSSGSSINASQQQLQQSSSNSSSSVSSKNLIHPTSVSSNSSSTQQQQQQTTDHTSSLDYISQQQQQQAQNSSLLDPSNVVALQQQLTASMYPPTSAPPSTSSMTQQQQTQQQQMLQQSNNNSSAHAYYTQQQQSIQDLHLHHHLVQSQQQQYLSATQNLPSTRRARSSRVSLSSVHPYNMTDDSHSSLADYSAAFSSHIDPSSSSAPAGLSSGRQRTSRVRAS
>ColAng026368_none_TGME49_257300
TLFRSKQWYQRRVHGQLQQSSSNSSSSVSSKNLIHPTSVSSNSSSTQQQQQQTTDHTSSLDYISQQQQQQAQNSSLLDPSNVVALQQQLTASMYPPTSAPPSTSSMTQQQQTQQQQMLQQSNNNSSAHAYYTQQQQSIQDLHLHHHLVQSQQQQYLSATQNLPSTRRARSSRVSLSSVHPYNMTDDSHSSLADYSAAFSSHIDPSSSSAPAGLSSGRQRTSRVRAS
>ColAng064039_none_TGME49_257300
RSKQWYQRRVHGNAQAIKQQFSTTYKCVYCQNAPAPSSTQQNFASVNFPSVPRSDPSNMTPKDSSFLSPPQSPPLLHPFYYQQKQEQNQTFTAAVEHPGSNSLVIPQSALLSRTAHPPHHHRDQLKVVVTHQQQQQQQQPHLKKKKVSRNASTVLDSSSLDSSSSASLDDSDDDSSDSDGSAIPVPLSSRSSHLHKQQQKNHLQQQMKQLQQIQQLTSVLTSKTSKNNNSNSASSNRLLKKPSPTSSTSSNKQNKEKNRKSVSTQLVLFSPVRVQSAPPRPTPLSSLASTAPPVSPLLVNASPRRPPINAYSHASLASKNSHAYSKNDDESSSHFGDSSASSSLDDEERMRLVKKQRRLLLRKQQEAVSLQNTDHVADKRSSKRKPDSTVGGDVKQQSTQKTEKSFLSLQYGNMKNEKKNDISKPKQSVNYYSSDTESETTLKGVDADLMKSLSREALKLHKQRLSASATISSSSSTSLPLSSSRQSNQHQLVPAVNSGVSLHMVEKSFAPSSHQVSVRSRGSLSSLIQKSSDLMATSHQRQEQKQAIRSYHTRPVSTSKTPTVHEVDSSDDDDINDFHLRRQALNTLSRSDYTVVKPSSSSSSTINSKDTLKSLSQVSEALQQKYAAMRKPLPQP*
>ColAng118462_none_TGME49_257300
SVVASSSAVQHSSMVSSQSQQTQSQQQQMTIVNPSSGSSINASQQQLQQSSSNSSSSVSSKNLIHPTSVSSNSSSTQQQQQQTTDHTSSLDYISQQQQQQAQNSSLLDPSNVVALQQQLTASMYPPTSAPPSTSSMTQQQQTQQQQMLQQSNNNSSAHAYYTQQQQSIQDLHLHHHLVQSQQQQYLSATQNLPSTRRARSSRVSLSSVHPYNMTDDSHSSLADYSAAFSSHTNRRSRPMYSALIPLLRS
>ColVieColp7a245062_none_TGME49_257300
QSTWGGSNVPSPYDRQQQGSDGGQGQGMGGLGGNINSNSNPNIGGQVFVGGNQHQPQQQQQGINNRQQQGQWNVQQGRGGGGGGQQQGGTHGAPGSQFVVAGGNQQSQYTAPSPTLNNVNISSSHPHGNMAPGQQHNGGGNNNNNLIPGTGSAPHSGGQSFNNTLSSPMYHSATSRPQTQNQQHQFMQQQQHPYQQQPNSHQHGQGFGGNMPNGPQHPNGGLQAQSQSQQQSRNNAYYGDSSNGNNFQPQHHQQQQGGGGGGGHPSGPQHQPQHQQLPQFNSSAPPPQSHQGQYQGQQQQQQQ
>CryCohSeligo020637_none_TGME49_257300
QRPIGGGGGAALQSKTSHWRHWLWSGDGFLSKALKLSLETCSKLAAGSPLAHVRRQGLLGFAQVCGAEPAMLVGGEFPKVLAMRLNDDSAFVRASAVQVVSKLAETSPNPTVSELVRAARTRLSDTAPSVRYASLRLVCATAKLEREEDGKLFGELLSRSASEGENYRNHVLKALDNAIFSSGGSSVVERLAILASSADVPKSVFSELFGARRAMLTDARFDMLAKVIIDDHIDRLTQTDTKPESATMIGRVLQSLAELSPDAFEGHLTTLLDWLTAKPDINIGKDHRRLEACKLLKIALPNWVSRGERGEVEHFLQQLQASLLELLEVTDLPLLREAARAYVALACCGGKKRSLDLAEFLDQVEYAMTFLRGNISSSGHDLRQLSIGNQRRLGQSLWFVTTAAAELWEADRKVLSDLNITVESLRQFAAEILKILNRIGLGTSLSMRYCALPCAGFLASAFPALLQSSGGEDPAGESLLKFFSESLRVPELVPRCLEALVDLMSALQAKLDLASTAGQTGPSSQKVPATTKAMTAAAATTAVARRSAAGVDPSRPMQNPNQNQSTLTVALSTLSTLQGLVLQSLRAAAVVPAASEGSAAAAATAAKAAADGVAAAASQSIQQQQQHTLQLQQQKQQQQQDQHRLQQQQQSASTIWWSVRLLEAIHRVGLLHLATALPELLGCSFLVREANLRSLIAKLVSNSPEMFLHAVPKGIRAGATLLVAQASTPTDANNSSSTKSNNNNNNSNNNSSSSNSKSTSAPPPSHNNPSSNNSGLLEPSQRWRFLGFLEASGVSLETAQQREGLLDALTNELKTRPSDQGGQVASGEVMSRDLTKLELIFGLLNALSWKSEQELGFVCRWAHSYVSLKVSPFLHNDQDEESGEQGTAPDLHIHDAAVVLAVYHLCNHWASKVDVNRLLTAPAERAGGGHYQGTIHLPSTELSEGFEAIRRILGLEASGRSSALRSLLLKTVEADSWLVTGKAGRKSATRKRALPKSAAQPETKAKPKKRAKQ
>CryCohSeligo026746_none_TGME49_257300
XQQQQQQQQPQKQLQQQQVVEREGAGLGLSDDNDNNEGPGQERNIPHQKLAQQQLPHQSQHYSQQQVQQQQQHMPGPARPLSASMEELHRRAAEQKAKEEEQRRRLAEVPPARSTYKAGGLRTTVNTPAALVLEEATDEDEAPGDVELPREQYMYYAQQYATLAQEYAHYAQHYALRAEGNLSGAAASSSAGPAPPPLPPPPGVAPQQALQQQQQQQRLLPPRQQQQQQPQPQQARAGTVKVGGGVRIGAAAAPPQQQRQQQQQQQQQPQQQQQRQQQQEQDQGKKPPPQNMNQIMVTPYRHNWLISGAHRESSEGWLLGLRNEISAVAGAVRNLGSTEGPGWRACFPELLSTTTTTAAAGGAAGGGGGGGEGASAASTSAASASASASAAPSSASSPTSSAYVAASR
>CryCohSeligo034049_none_TGME49_257300
XAATTATTTTTAAANAARTSKGPREAAASTSSPAVAASVLTCYLFVLLLSASSHLGVEGVTVLMRSETEVKANQASDLSSSVSVSSNFTTSHLHRRQRQQHQQQHQQQQQQQQQX
>CryCohSeligo047429_none_TGME49_257300
MEDDAQSNYSGFESDADESRPVEKKRSKERSKPAPKAESDDGDFESDGEEARQPAAAQEQLQNQEEYEEKREAAASTEDAARGSSRSNDASPLDRTNATTNDHENVEAEAVTKAADSNERDLEPDFEDFGSPAPGKPFNGSQPIVPNMTSQTEDDEATGEDDFQAAPNRQDAPLASSAPVETRSSSRTPSQPNPQREQPKQQQQQQQQQKQQQQQLPQEPPSPPPPQPQPQQAPPPEARSMSHEQFQLQNSAQIHARIKTVVKSCSGPSFNERIKAASRAYKKENKRLEDYQHSLLEDALARAKTRPCASAPRQAALVPASIEERYKVNTEKRKQKEAEFAKAAAQNKGRLNSREPIFRVSEVQAVFAAQEKQKTEHRKFLREQEEAQWEHIRSLQAKVISRPLLVENYQGPEHVRSLPELRLIPNHTKETPLQAKVHSAIERKDFLESAWGKEVEAIRERQNNRQKLHEIPYPPKVHPKKVLGPRELMPVEVKMEAVINTPWYQKSEWAERVREIKQRMDX
>CryCohSeligo051835_none_TGME49_257300
SNKAPLKIGVIPPDTRGPSTEPPPAGTDHQASAYQGPARKLPPLLPPLPKEEEDQQGLDMTPDPSESYEVRPTVSXXSXXSPTASLSPSRNSPKCSTSRRAHSLRGAADIGNVHQRQRRGERGRGEVNSEGSLSGSPDRSPRSRFASDLSGGSDCVPQAETEAAHQQHQQEQEQEQERQQQQQQHPQQKQQKQQYPQLPPLPGERAFSNSSGAAPPTATKDAEAAKAAAADEEEEEEEAAAX
>CryCohSeligo087061_none_TGME49_257300
XGLGNPVMGSTTSGSGVPTQWSRPTSSSXEXQQQPQQLLSAVSASSQAQQQQQHQQQHQQQPQWHSGSAVRGTSPSNPGPMVVQQTVLARSTFRASSPEAQQQQHHHHHNQQQHSMRSTFPVSVSPGPTRGGFGTSTTVIHQASAQQLSAMQQQQQQQQQQQQQQHAVPVLRRDSSRSAGAVNPMIAAALVAQTTPGRVVQSTRSTWPPPGMSSAQAVQAQMQLQQQQQQQQASSYLAKAQVSQQQQQPWX
>CryCohSeligo091792_rbh_TGME49_257300
MELRRNVRTAGGEKFGGKHSQATAKAKRAAGVSLASPQQAPARATVPRKAAVSVADTKAKPQSPARELPRELTGSSSTANLDAPPPAAQRHSSLEGYSSSGGQGASASASASAFAGSGLIVMDASTSLASSMGPSASGASARLVSSGSATAAGATAEPTRSASPTTSGQRQVLRSDDGRRALLFEQVQAEAAAANAAVSNVTSATTTKEDHQVAALSDQVEVLQQQLQKERQQHAALVSEMEEKIASLESLARDLCMQIRVRVVIPTSRSLPLASLRHRFRSTVQCFQRQAARRLLNHEENVQGRFVEDQLFPEPNSIRPGFAPPAPSAYGNIHAVDPSVARACDDPLCCWQQHHDGSEDAGHDVDVWDFFLHLFVGNAHEAPEDVPAYLLRAQEGNNNSHSNSSLAAAPERATAASFAGQRTTTTVAAQGRAIGTGSLTQPVGTMGLGQQVLLRSASAGPRCAAGGISSSPTPPIPAAASVTMASAGPTRRTSMSPPPQARQLLSSTSSVTSISLPVAAATPTATVVAGPVASSLAPWCNQSRIDHPQSTWASSAAAGADATTRLLSAPVNPVTTHVGFAVQGRSFSSGQVAAGHPEVKVAVKNQAPDDANPPEDQVMSAVISAMAAQKVESTGSTDPSALAPAAGPPEVPPPATSTTTMAGVLRQVSGVATAGGKKSVPRYASPVTVTVQVRPRSVSPVDSHHQSQQHLQHQQYPRYATPAVGLAQTVAVPGVATRQESPQRVLQTSQGTSTGHHLHSLHAAQEQQQQRPSRVLLCASPILQARDCNQELQYSSSVKQANYCYQQQRQVHNNSPLRSMTQLQQQQQQQKHQSAYSGAQQEPTQTQQTWLRSSTKNTVDSMGAILNHSQQHQAQLSQQNQSQVFYQQEQQQKQLHKLQQLQQLQQLQHKQLQQQLQQQLQQQSSPEHSLLPPNEDESASESEVSEPPPPKRPSAAPLVRVPPLALQGLQSLALMEDAR
>CryCohSeligo097097_none_TGME49_257300
MEDDAQSNYSGFESDADESRPVEKKRSKERSKPAPKAESDDGDFESDGEEARQPAAAQEQLQNQEEYEEKREAAASTEDAARGSSRSNDASPLDRTNATTNDHENVEAEAVTKAADSNERDLEPDFEDFGSPAPGKPFNGSQPIVPNMTSQTEDDEATGEDDFQAAPNRQDAPLASSAPVETRSSSRTPSQPNPQREQPKQQQQQQQQQKQQQQQLPQEPPSPPPPQPQPQQAPPPEARSMSHEQFQLQNSAQIHARIKTVVKSCSGPSFNERIKAASRAYKKENKRLEDYQHSLLEDALARAKTRPCASAPRQAALVPASIEERYKVNTEKRKQKEAEFAKAAAQNKGRLNSREPIFRVSEVQAVFAAQEKQKTEHRKFLREQEEAQWEHIRSLQAKVISRPLLVENYQGPEHVRSLPELRLIPNHTKETPLQAKVHSAIERKDFLESAWGKEVEAIRERQNNRQKLHEIPYPPKVHPKKVLGPRELMPVEVKMEAVINTPWYQKSEWAERVREIX
>CryCohSeligo097755_none_TGME49_257300
LDSATCWLLFAGWFIVWTIVHHIAQILWGAGLLPICPPDLLDVYRRRLYRSQVYCFVAVAASIYLLSLCRFQAEDLLHVSLACSDVGGLPLRRFLGAGADERLFDGHDPNTFLAKAYLLHHMVAASGFMTILMLRCCTGLGAFGLLFELPVLLMNHRELALHERGRGRRASWMYHPRKLRTYWETLILLLFVGRGLPTFVYVYSLAFWRDVISRLGTFEGVLYHGMAIFFTLVNSNLLRLFSIWKYADMREARQAALSISQASLISERSPSPMHQGTSGQSFEPFQQQHADQQPASDRTTEAYFQQQQHQQQHQQQ
>CryCohSeligo119844_none_TGME49_257300
XTTTTATATAAAAEEAHRVQEVMASGLAATAELSSEEVVALASRSTHDCHDEYDDCSGSANNNNSNNNNNNNTNNDSNERDEKISETWNSATQEATKPTFIDLTPMSTGQKARHPMASPDLIFRLRLLAHKVSELHSDFEALESADRSRGQFWPRIETPPRQPHQHKQQRRQQPTPQQQHELHSPPDAAAAASLALAEVKNTTTNMATEAEADGDCFEQTQQQQQQQHRPLPFVSDEDYTLSSRPDEMHWPRPIHCCSA
>CryCohSeligo133280_none_TGME49_257300
XQQQQQQQQQHQQQQHQSRAAPLILLMEFEARVALNQENLAKMVYQAATTMTLPVKCFLTMAKLAIQAKRSHDAGSECLRWYLRLLAQVAAQGPGENLQKFAVALRELVHLHLSRNDCWGCFEEVVGLLKSFPWIASCYPKSELEWLCAVAWGNCQHSLKVGDISWALRWVTAAVDLVGHCPAFEASKEKMERIAQLCRESSSGSSSQQ
>CycCayNF1C8000553_none_TGME49_257300
MASNTSPASAVGSERAAASAPVSAAQTARHTAALARLCAPRKPQDVAAQASPHSPPKQAILPGGTDPSQQQQQEERLPQEQACGSEASTAAGGMATASGSASARGMVQRRRRSFQAAAPTLSSSTQQQQQQQPPAAATTLSSSTQQQQPPPAAAATLSSSTQQQQPPAAAAAATSFVESSFFPSLDQTRSTREAPEAYAAAAVAAAAATEPSRGEVLAASSYCNAQRRRSSPSAQTPPATLRFAATADGFALRARAGSSGAATIETAEAVIPAELRGVQGFLKEEDDRRMASAGSKQLALAGAACSISYGKESPSRCSAEARASNMTSEETPPTRRILGRTPPTEFRAENHRSSGNLLKGPDMLLSWCSICPECAAFYREA
>DinSpeMGD030871_none_TGME49_257300
MTGVPNNGGGQMYYYIVQQSGDMGGGMQGGFGDQTGEGGMQQNYGVQMGGQGYPAGQQQFFVVNQDASGGMGAQGMMPVAMMPSQAIAPGGQGQVVMAPVMQNQQQGNQMDQSHDMSQNTGWGNMGQQMPNNQMDQQGQNQSMNQQAQSQTPTASKAFKIVNPNTGESIGQGQKVGASAPSQDKGKGSGKGGGGTPKSWGKGGMDNQDSSQQGNLGWQGGGFVAPQGNNFNAQNGGFNAQQGQGSGQGSMQQGQQGQQGVQQAPMPNQQMGMQQQMGVPVPQQQQQQQ
>DinSpeMGD085923_none_TGME49_257300
MQHQQQQQMQQGHGQQSFSNQQGQQGYGGQAQQAAGFGGNQQAFGQQHGFQAAGHQGTGSQLRASAGAFNAAGAAGLNANASSWPQKQPQATYGVGGQNQQDSFAQASQRGGASGLNANAQEFNIGQANAVAQQMQQGFGGSGANFAQQQQGFQQQQSGRGGYGNNWQQQGQQNAASSWAQPHGVITNLNAGAAEFVPSEVVDPQAAQQQQQQQ
>EimAce004837_none_TGME49_257300
MAGSGCSSSSSNTDEQQHQKQKHQQPQQQQQQQQQQQQLSPSSCAYTPHVKSRRRPVKPSPRQQQQQQQQQQQQQQQQRQKQQGLHNVNEQENTSSGEMCIAAAPVAAADTAAAATVAAVAAAAAAATAATAAGDNSGPEELPQQQQEQQQQQQEQQQQQQEQQQQQQEQRLQQQEHQQQQREKHQQQQEQHQQQQEQHQQQQQRQQPHEQQQQQQRQQLRQQQQWEQQQHQQRQLQVAGEKLQQTQKQQHQPHSMQDEQQQQQQQQGQHQRKHQQQSAAPLLLSQQPRQEQQQQQAAPDVCEEKETEEKLQEQQQQQQQQQQQQQPELRVTPREALDQPKPLEQQQKQQQQPPQQQQGARVRFSHEQQQLEEEQQQQQQQQQQQQQPQQQQQLYQQRKQKIKEKWISQATELLRLRQQQQHHRSQLQQLLAQQQQQLQRQPHMEDSSHQEREADLQQQQQQHQQQQQQQQRQNQQHQHQQLQQQQHQQQQQQQHRHQQHQQQQQQQHQQQEIGDGLCIDSGKLQHQSAVSPQQQQQRLQQQGRQQHRLQQQQKRLLQQQQKLQQQQKERQQQQHQQKRRLEQQHQQQQQRQQQQQYQQEEEHHEQQQQQELQKPQQEEEVQQLHQAEQQQQQQQQLQQQQQQQVQQQQQQQQQEAAVPLWVRHLLHEGEETIITSADRKSRHSNNSNNQQQQQQQQQQGHSTIGAAVSGFFHWLAAPAESAEHSKKQQQQQQQQQQQQQQQQKQQQEEDTEQQQQQQQQETGQQLQGSESHNRTLQQQQTDDKEKRQEQQQQQQQQQQLQQQQQPQLQQLLQHAGL
>EimPraeHoughton000918_none_TGME49_257300
MAAEGSNPAPQVQRVQDNFVGSRYTADFFAPLRSPKPQWSTSMQTVHSQQQQQQQQQQQQQQAPEFMRSRRWLGNKDLRWQQQQVKELLLEERMQLLKDSQLMNFNSLLAAYTYEYHPQDYTTPLATPPTATPEQAANAAANGLASAAAADAASAAASTLTRTKEATPASEARAAATTDAAAAAPAVPNELLPNGSASVSDRTKANARCKDTRNGNRDSSSSSNNCSSSSNSNSNSSSTTKLSIDRRRALLFSRREILTARVSTDLLQSHRTQQQQQQQLQQQQQQQLQQQQQDDSDH
>EimPraeHoughton003697_none_TGME49_257300
MLLCVNRGYVDMQQHRQLMCVQGVCKPVVSPLQQQQTILEQQQELMLPLAVNGFSADQQQQQQQQQQQQQHLTVYSVYRVADQQQQQQQQQQQQQQQQQQLASNTHHTHAIDTRRLQQLQLISSSHTQTAASNLSNPHDSSQALLRFQQQQQQQQQNQQQQQQQQQQQQQQQQQQQGQPGSSGQQRHQLCLGRM
>EimPraeHoughton003755_none_TGME49_257300
MHILTNPHTPEQHTYDAPKQQQQQQQQQQQQQQQEVEQHNNASSSNSSSINSTSTTSSSINNTSNSINSSSSINSSSNSNNTSNSSNTSSINSSINSSNTSSSNTSSSNSSNTTSNSSSSTYTINSSINTSNTSSSSNSINSSSNSSSSTYTINSSINTSNTSSSNSINSSSSSTYTINSSINTSNTSNTTSSNTNSINTSINSSSINSSSSSTYTINSSINTSNTSNTSSNSISISNSSINTSNTSSSSNSINSSSSSTYTINSSINTSNTSSSNTSNTTTTSSSSSTYTINSSINTSNTTSSSSSNSINSINSSSSSITYAINRSISVDIFVNIYIL
>EimPraeHoughton004710_none_TGME49_257300
MLSKQGQQQDAEADKHLAVSVECSESCCSGQQQQQQQQQQQQQLHLLLLQQAAGESSDSTSDRSNRRFSSPLPQQQETAAAAAAAAAANSSKLPPPPTSSRSISPTSRGPPAGGPPQDPKTRSRRSPAAAAAAAATAAAAAATDAAARAGGKRTTAADRAAGTRAARTAAAAAAARTATPVAASPSSPIVAAATTATAATAATAAAAEATPPSVLLLQQQHERTSRRSAAVRAAAAAAAVNAAPLAVSSRSSSMSSSSSSGRSSSRHLDGSSRSRSSSSRSSSSYRLKL
>EimPraeHoughton005952_none_TGME49_257300
MQLKGLDTNESTPPALDLSSLLGAGRQQQQQQQQQQQEPAAAAAAGSSIASSTDNSTPQQDHVQQQQLQQQLQQLQQQQQQQADNPVFAISSTGVVLRASDPGAIRLKQDAAAAAAATAATAATAATAATTATAAATAAAAAAAEGDMQQASQQLQRLLSSFLDNTAQAQQRITAAVAAAAATAAAAAAATAAAASAILGDDEETAQALQEKESLPPHEV
>EimPraeHoughton006392_none_TGME49_257300
MHSTGDLGAASRVHTPHEGPRTAHAAEEESPKGPLDLRGNRQTAAEAAAAAAADAAAPAATAADLATNGLEQGQQAKDLPVQRSEEGRQQQQPQQQPQQQHRSSLKHSSNNSNSSSSNHPHRSVTFKDKVCVAEVPVERKAHAPIPLTDPVASTPQIQQQQQQQQQQQQQQKQQQQQQQIRSGDLRGACRGEGFCVW
>EimPraeHoughton007437_none_TGME49_257300
MLRCLYNSTAASSSSCSRQEPQQQQQQQQQQQQQQQQQQNCNSSNSSSNSSSSNSSSNSSNSSRNTPSSSNSSSSSSINIIIVVISSSKSNTINTISSKSSNTSSSSSSIKTNNSSTTINTLTTTITISSSSSTTTTTISSISSISSISSIIISSSSSISSIISSSSINNDGDMVVYSRLSAAFCG
>EimTenHoughton006505_rbh_TGME49_257300
MQPKDAVLRASAGRQQQQQQQQQQQQKQQQQQQQQQQQRTLGLMQRYQKPPVMSGCSSSSSSNHSSSSSSSNHSSGSSSSNHSSGSSSSNHSSSSSRLIKRRDKGEDNY
>EleDub003454_none_TGME49_257300
QQKEQQQPQQQPQQQQQQHSFLPSASCATSSSVRCSSASSSASFSVSKRPLERLSDEEFSETSRTPRRRVMIAPSTCPPTSVPTATTICIPATTTTTCFPTTNSISSATTTCIPTAFPITTATSIPTTRAPSISTFVSTSNPATIATTTSSTSSYIGRGTFSSAATSSKAPSASTAASSTTASRGLPRSSSSSPCSMSAPPSSLASTSSYYLASASSLPQSSSSSSFSSLSLLSSFSSSSLSSSFSSSSSAFSSSSSSSFTSSSSSSSSRSCSSLPPASIHPC
>EleDub003959_none_TGME49_257300
QQQQQRQQQPQQQAQHPQEEEGLDDEGRPSPAACAPTASQASLEFSATSSFSCGTSGRPPPYGNDTTEFHTPSLPSSSLSSSSSSSPSSSSSSPPLSCSSRIAPTLLAQSSPRPVCARAVPSLARLASCSCCASSIFSSFSFLPSPFASWLGSCEGRRLSPLASSSPRAGGSYSVGSSPPTSAPALLGGLAPLYASAPPLPPTARRSSSAAPPPPPPGAPH*
>GamAus009600_none_TGME49_257300
XVLISRLVDWHEMMDSHESKGVPVSRFLQRKLYKDAKVLIDEYKEVDRMDEKRLREAVQGFTVEENITKAELRALVKKMRLSLILPLPELRKEVRSLPGLVKPPTVRGLAEMEERGELCHHLLGAERMLVWDQRGFRAMKFDDVATSXXXXXXXXXFDDVDHVYTIVLQDEEQNRLPDAELRARYKNANLLADEQLTRQEMLDILRKVMIWELLPLEELRKDWQEVGLPCSVPVEGTDDERNRLMQDLVVWETRASYERKGIPVKRLKGTEVAMGLAQTFESFESMDMLELKAAYDTYGIPAGHSTRRPELLKHLKDVTLWISFSTDELWRECQDRGMPMDGFEQLAVEAERPEQLLATNEEHPSLREQLLVRLVLRARQTALQETLEEQLSSGDEERDGDSEADACELPAFLENSAAIESKAVDTTRSAEEQGESLGAVEKRKRTSSWKAKVWEKLRYIRDPVIAESICRVAVKPLPKSLRLPPEARLQWQPLEAALHLLSLEMLIPEQHGRGLSDAPQDVDAQQKRLVSVVCPTSSRRRHFHQLLYENFDNQTYETKELVIVDSGESESPFFMKKIEQDARVVYRFFKVEDSREGIKTQKKAWTLGLKRNVACYLARGEAIAHFDDDDLYAADYLAYMMPKLEQAAHPDGPIPGRRLAPAAAKLSAWHILDITTREFRFIDIHTDKSIPPRSYRSWLYGWGFSYFFTRTAWDLAPFPDVEFAEDSGFMEGLMAHNVPVALVGLPKGKGLVAHSQHASSTSGGEVQGVKRCGSQVSTMPPEFVKLMKTLNLVNGMETNPVRQCSEQLQRFTAKHKPLFGAPKPPLAGKAWTQSRGLRDTGMSPLRQQQLMQLQRQQQQQQQQQQQP
>GleFolCCAP11163002095_none_TGME49_257300
XKNNGDSSDTNNPARILGMAVSSQLQQQQNFRMHQQRYLAPNPNRKPSEDDLFEMASMLLQPPPVSSQDEDEEELAMPQNNGNNNNDNINNNMMMMTRTMMTMTQPPSLLVPNRVSFNSSSSNGTNTMMMAMLPQQQQQQQVMYNNNINNMFFNPSSSQPQQQFQHQAQVLVDDDGDLFDDDELDSV
>GymCat000364_rbh_TGME49_257300
XARCDRIGHASGGCGIRHRLDHGHSASESRQGLSHGTFSPLVWCMHVAGSPLRQPEADAAAAAAAATSAAAAAATAAASAAAATFPTTATWARASTPAVAVRALAEASFAAAAAATAEVATKTREAFQQQLHVDRPTLRSRRGQPREELSPATPSELRPVLASRAQPQLLQSQVWQQQQQQQQSLKQRPSSPQHGQHEQLQKPPQLEQVRQRPIQQRHGRPVRQQSPSFAWGVARPASPYPLRSVVPASPPSSPPQPHRRNQQQPPPQPQLFPNQEQQLQPQPLTRPHEQPHHPRQQPAWQLQAQPQAPPVGRLAVRASSSSHRSLSPPLTLDCSSRGAAVQLSSRSAATLAPPRLDIASPPNNVKDRLGGPDCVLKRETQPDDGGSHIGAIPSITDGSEESRRSASYSSRLPAMYAQRQWRFSTQRPSEANTAAGGDSMAKFTPNPSVREGSDANSSVGGDTVLAMSEVSEVSEVYLAEDAPVSGGASARECSGVEVEVGAEAETHAGGGADGDRLGFMLQPMEKEQTHEDQSDKECVNFEEVDDASLGKPRWRRSVSFLPQVPEDKTLDFVFSVTFVVPAGDVGKEFLESMRACVSGIPGAWGGRGDLDCDDGDVGMAGVTGQSPPTPSSEQRYSWFAFLPVAGGQTALITMYRLNQAEAIASTLNRSRRKMTSPDTPADAAAAVATNAASATLATAASNGVGMVFAPMETRQGELPETDEQTSAESTAIIYVVPPFISMEDTERHLGPVCSVEASYAVASDGRRPLRLVVAVREAVASSSRWALPHSMSDEVARHLRSRRVTDLPCISVSRGDLDEHAVLLNFVADSLAANFDQPDSPEKPGGASDVAEATTXKPAEQHAKQSEEHWLQRCDYYTGACCESIQDCAAAALAGS
>GymCat024200_rbh_TGME49_257300
XARCDRIGHASGGCGIRHRLDHGHSASESRQGLSHGTFSPLVWCMHVAGSPLRQPEADAAAAAAAATSAAAAAATAAASAAAATFPTTATWARASTPAVAVRALAEASFAAAAAATAEVATKTREAFQQQLHVDRPTLRSRRGQPREELSPATPSELRPVLASRAQPQLLQSQVWQQQQQQQQSLKQRPSSPQHGQHEQLQKPPQLEQVRQRPIQQRHGRPVRQQSPSFAWGVARPASPYPLRSVVPASPPSSPPQPHRRNQQQPPPQPQLFPNQEQQLQPQPLTRPHEQPHHPRQQPAWQLQAQPQAPPVGRLAVRASSSSHRSLSPPLTLDCSSRGAAVQLSSRSAATLAPPRLDIASPPNNVKDRLGGPDCVLKRETQPDDGGSHIGAIPSITDGSEESRRSASYSSRLPAMYAQRQWRFSTQRPSEANTAAGGDSMAKFTPNPSVREGSDANSSVGGDTVLAMSEVSEVSEVSEVYLAEDAPVSGGASARECSGVEVEVGAEAETHAGGGADGDRLGFMLQPMEKEQTHEDQSDKECVNFEEVDDASLGKPRWRRSVSFLPQVPEDKTLDFVFSVTFVVPAGDVGKEFLESMRACVSGIPGAWGGRGDLDCDDGDVGMAGVTGQSPPTPSSEQRYSWFAFLPVAGGQTALITMYRLNQAEAIASTLNRSRRKMTSPDXRADGDAAGGASKTDEQTSAESTAIIYVVPPFISMEDTERHLGPVCSVEASYAVASDGRRPLRLVVAVREAVASSSRWALPHSMSDEVARHLRSRRVTDLPCISVSRGDLDEHAVLLNFVADSLAANFDQPDSPEKPGGASDVAEATTXKPAEQHAKQSEEHWLQRCDYYTGACCESIQDCAAAALAGS
>HalGra017438_none_TGME49_257300
MMNSMLSPNPSPHFGSNLQYESRLRNISDQTAVDGLPFNTMQQANQAQLPLSSNINPQFQGDPNWGQNQASPQHLRNGSAVILASQAQSPMAAQFTQAPRQSNKTIQHQETLGNLKTPSLQPQINQNLEQYQKQMNMQQPQLANMDEQQMQALYNQLQAQANLSNMQQQPLINSPGLSVDPKGNNGGGGLSSGGNATPVNNMDQSQQQQQQNQQVAVDPVAQLLEELANSTDQISAQQLQQLLLMSGVPEAEVNALLQQAMAQQLQQQQQVMPYQQPDMSSFYPQQQQKQGLQMPGVSRSRMMGNDGLMIDTGSSMQDLSGLKSSIKGRNLGSGLDTAMTDAYMTMNGGTLPYGGGSLQQQKVYLPPLPQAFQPNHQNSMSNSDRLTALIQQQSMLRENRRLGNMGGFAPSRSHMIIPNQNHPLAQGQNHSMKNLQQSAFLNGGPGGSFLPGTKKKKTLKLRDNKYDYFLKAFATQHGTPNAMVEQLPELLANNPNSDIEFLEMQQKRLFMPSTQSRQMVNSLSPLRSNTEEAMLQQMNFNGNPYLNKQPLLGQTSNIPLDQIPKSAPSLNFGFSHPNATNSQLFASKLRAFQEFYQQTNLANNLQLQNYQASSPAQNQQEPSKVDSCEFFLKIPISIGDFQGTNFDFGHAIAQQLTNVIKTVCPRFESQPSGGESKSLLGKNSPTQQPPPQHQKTNSKGASNLVVKAEPNNKMLARLKTNEQPDKQQKLKDYAFKVNQDMLKVRDYKNSVKATRKDVIRGFVNYCLNLALVKKQPPQSNTSLSNKIKAVSMIVPKLTKRPPNKRDIISCFTKFAIATAFTPKDLRPSMRRDIVWSLVSFSLQMYKSKEFRQRVQKERQERRRKMIEQQKKPRASGGKKPPPDKSDFIQKEAKEIRFRMSKFAMKYYYVFQQKKRSSLLIREVSVVEKRKSQIQQQPPPAFIPIMNVQNSMGANNNDRQVDHRKNSSNEYSSESSPLMREISIVDKKRQSNMSSSSPMEKKRTSIIGDGIVSVHERRISQNSSKNNQSPAQQTRPSIVRDVTMVEKRPSQSPKPRPSTKIMTTFAPLPPQVPVQQVSPAFKREVTVMDRLSMSASPPPQPSGGLQREKSILDKRKSQMLPTNQITQGLQREISVIDRKRTSILVASGTQNMGLQREKSIIDKRISSSMAPPVDAPKGNPPLMREKSIIEKQRTSIAGGGGPAFTSQKSFMKGSPAPSQSPGFTSQKSFLMRTVTRNKIKRDGVDELNEDGPVHEQKQSTSGGAFVQPQKLQHQFSRMGTAFLAPHSGSKKKDEEPVGGSNPFNVSQSNDYNQFQQQQTYNFGGGGDQQSNQGSNHSGNYPKQPTPQPPQSMARMTTSIPSGAQSKQAPSFAQNVAVQNAAAAHHPSPQSAFKSTPTAFFKHENTPSIKEDSDDGDSHHHSMLSSQKAPPGDNSSFKSEVQDLSEFNSSRDGQSDRRHGHEEESKREHQAKKPDPPPKPPVTNAGPGFISAMTVMMLGKNDAHSEGTESMRTDQDSPKHKAEEKKTPAPPSKPESNAVSPAKTGEPPKLGFVSAMTIMFLGDNPRGLMETERSNNSLQTDEESINGKHHNHHQKKEDKA
>KarBre134002_none_TGME49_257300
XYYMQYLACCGEMRQEATARVLYSRQDGRHLLLPSLTLSVACALHPPAHRRHACMGSASTAGACWQASTNSPVPYAVXELPAPAEICIEASEEELDPQVELVVPEVPPSPRTRFLSTIGGRKGWRESRSSPSLPTIRRVARDGNAASMVLLRNAISNHSNVSAGGSLSTPTSPTSVRQGSTPSLVPSLEPLNVSQSPRSSLPLGLQSQSHSSLSPQSPVQSLLSPPSLSLALRQQQQQRQQQRQQQRQQPQPRRRTVRIPGLLARIARMGPVEIPRFTQHMVWLQGESFVNAADAHVLCRAIRRRVADILSHLPLASLSQGGDLVTLLMDHMRSCPSLGGDTPRRALEARLSYLVYHPAGDDHDAAELDTLEKCYREALALAGRELIAPRLVGVVITHILRWVQHAPIACIYQHAGVVRSLAETIPEVRQYLSTRIQRLALQRFDALQLMGYVLVLLDFREHGLALLDSNLESKLLHQVSSSVSSWAAARLTTELGPEGALRLLCHTSPFIKQAVADTLLKRVLGGVQKIASSLKRDSDCERVKQELIEWGQLVHMGGAADVLALTYSERQTIVDTLSDCIARCMSSTTLRSHVGELEKAQWAIVVLTAGPALNFGQSV
>KarSpeRossSea045785_none_TGME49_257300
QQQQQQQQQQQQQQQQHLSVGSSSSPPQVDMQQRPVSSAGPQVNIQQRGTSSAGPQFFNYNAAAPAGPRVQVSFQVQQAGLCGREVQNKLKAVPCAPLYEKLGPGAQGQRREVIKKVTPAAQLHVQKNVTSLSRIPSAEKFVQIPFLQRDAINEERRASQVSSPASTALSVRLSPLRRRDERSVSPFRRPAASTEMADVENALTERRNSYARDLRQSADSPIEVQGRSGSQDPLFVPIHVSVPSAGMNADSTLDGFLASRPSNNTVKALGELLLPNRSPSPLNAQQLYGRDVPSPPPTILSVGTNGLCIQAAISSVRGSESHCGSSHSLPPLIPMADSSYFGGEPGDRKLVAII
>KarSpeRossSea045788_none_TGME49_257300
QQQQQQQQQQQQQQQQHLSVGSSSSPPQVDMQQRPVSSAGPQVNIQQRGTSSAGPQFFNYNAAAPAGPRVQVSFQVQQAGLCGREVQNKLKAVPCAPLYEKLGPGAQGQRREVIKKVTPAAQLHVQKNVTSLSRIPSAEKFVQIPFLQRDAINEERRASQVSSPASTALSVRLSPLRRRDERSVSPFRRPAASTEMADVENALTERRNSYARDLKQSADSPIKVEGRSGSQDPLFVPIHVSVPSAGMSADSTLDGFLASRPSNNTVKALGELLLPNRSPSPLNAQQLYGRDIPSPPPTILSVGTNGLCIQAAISSVKGSESHCGSSHSLPPLIPMAASSYFDEDLGDRKLVAII
>KarSpeRossSea230829_none_TGME49_257300
LKPFCPKFSSSCSAGNACWCRITRCFAMARVLAVVMTALLVGGGEADTCPTGLKEWPLSSSELRMFEDQGLWYEVASEDLSKLSGCSCFRYDYRTPGLCSDPRYGNSREIPGTSRMPTAPYQILEFGAMGEYAVVYACIGLPYGQVVEKNVTFTYIFARDPQALEKNTIDFEGIKSRLTAQGIDATKIKIVPQPETCKYPEAKEQQQQQQQQQQQQQ
>KarSpeRossSea233850_none_TGME49_257300
QLQQQQQQQQQQQLQQLQQQQQQLQQQTRPWRTPQITVQQQSQPNTASLPVCIQQMQKQFSPMEVETEHRQLWPPDAFNAVLPAALAQPLAASSQWPTWNAAASGNSGSTNPMVEYVRQMSGMAEPSPSQQASMLLDSVAAMARQMNETAGPSVAAASSRAVPCSPGGTCLDGDQASEEWEFVEPDGPSAGSRGLEDRARVSKHKSESKRVHKRGSRQEPGGSHKRLKVSEAPREFGNAHAAKHSSAVVFSHGEDVQYWSGTHNKWLDTRVKKTLFDKRGHLIACEVFGRQASVKVQRLRPKKSDGTSKASGSKSSALTAAGSRAKEEVASAKQSDPAREHVDSTCHDEAFEVGDKVQYWSTTHNKFLDTTVVAVRLGKDGKPVSYDLKGKPQAELDKLRRRPKQAADQSTISAKQTAPAPKLFDPEASPEADGVRSSPPAGPNSAIKFAVGDRVRYWSETVKRLVKAQVKAVRLDEEGCLLYDLTCKAGVQAQRVQRALPLQKQARASASKKSGTTAKRVAGSLSKKSVGPIQDDAYMKEQRRRRWQTWQQRAPGAGGKPPAAPQTGGTHVAEVRPAALKKPLPTPKAAGTAGSSSIRPAEENPAPVPEAGELPGWKYFQDAADDAG
>KryFolCCMP1326032722_none_TGME49_257300
ALAMPFPFKPALGPDALDLAVEEEARLADDQSGLSGAAPFVERSADEVQDVLRQRIAVLSEEKVASQENAEEYPLVSHHGSDLLSQAVGADLDVVAGAAPVSMQQRSQKHQQEHQQQQRQQQQQRGAAMHRNVASVAAAEKASSVISARFVARTSSTSDVGRETRKLLPTLLIAGLSCTMLILIALIIHQRLVQQVPGIAGRRLETAMTRSLSNTEADGLFVGAQALQRAAGVGIRHHKWPPPWAISVDEGSRQRDDQGQMPDVGLEYLSGESLTFFTTQELWEERPNSELGRQVSVALYGPSGAIFGQICRVPTERGVMYQVFKDHMRIDSPLYTFSGDFATHSIRVTECGPLGRLVASCEPSQAGDDEDVMQVKIEPLMDAGIVLLGLLX
>KryFolCCMP1326050025_none_TGME49_257300
XPPSVAGSPPQQRDAVCQPGTAKLLPLEHQPELQPHDRVERKLGRQLFRELEEKPVQFAERQIQPAENGLWLKSGEQQLQKQQQQRSQPQQEPSMQQQRPPGCCLQQVVHERAKPQTGSRVDEAQGEENRRDTAXVDAAALVAVVRGAPAGAVFVADGRAPRRVAGGQALAAADARGGDERTSGAASRGRTETEPSPIHMASPTSAAMMAFEDGGDRDSPCSATFPASPAGLTLQLGLPPGPHGLEHXVAVLGLLGDGARGDVRGAALGVALRGGGGPRLATAQPRLLADEQRRLPVDADHLLCGHAAADACGHATLARRLRRGSTTVQPAISRVPEAQPPLGNLAAPLPREPHAAERYDAPGPQQREPHAAXVGAXGSALFFSAAAASAPPAPRSSGQSAIRAASASASVAPWGRSGGAALAPGRASLVSKASRAAAEWHELYLTEVGRLPANADQLRAFVVHRGGNLPYYVARRALQXVTPSRAVGVVGRHSVARERRKRCARRAPSPTSSALX
>KryFolCCMP1326110623_none_TGME49_257300
QQQQQQQQQQQPQPRSEYQAPVKPQQAASGPPADGLDQTAFVPGSTGPSGLDPSAARVRPPALGGGADAGPRMPPDMVYDMQRRILCGNLRVYVFNKDLELQAKRLALNPSNRRISILRDDGLCEDSWETETLASISLTIDSSILAEPPPPGAAAFKFSFGDAGDRFLCVVFESEDDCALATEAFGAALRGAGNSRVRGGRTAAAAAPRSLVPWTLEDALEFAKPTAPEERGRGAGSSRRPRGAAGRPRPLSQPLHRGARARAR
>LinPolCCMP1738325348_none_TGME49_257300
XRQHQVDYLVYRPSEQLFGSQSELPAEQMLVPVPAAEPPMTGSTGDGCPAADLWQAPQPGPRPRQPPPREYEVQQPWVPASAFVATTPRTWGRTWGLKDSAVAGLEAKAGALAPTLEPDSRGPLRPRPQLHSQQQRRPQQQPRPQLQTQQQRRPQQPQQPQQPQQPQQPQQQRQSNAVGRSTAARATSPPRNRASSPPKSRPSSPPGTRPSSPLGTRPSSPAGTRPSSPVGTRPSSPGTRASSPGHRRRIAAGGTNITATLSATARSHGRAHAHCLGPADIGASDMGSSSSRAQARSPGLADGRASSSRMQARPLSMTDGGRVDTGRGCRAQARIPGSADGSGPDSGSSRAQARSPCPAEGSGPNAGGSSSRVPARPLGPAEVSGADIGSSSRVQARSLGPAEGSVAPAGSSSRAPAQVEGSGADTGSSSRVPARSPGLAEAKALDTGSFRYGHPAESSMLVTPMRSHASSSRGLSPSSGRQRAEEPAAPQGALAAEADFPGASMANSAGVFADVVNSLRQTAARMAGVVADDSACEADGTHSGSPGSQASPEASAAGVAAGPAGANAGHSAAGAREPAAALAVASGGRIRPAAKAAVPTSHSRGDRARCVWX
>OxyMar026127_none_TGME49_257300
XQQQQQQQQQQQQQQQQQQQSTCTSLSGQSFARPMQERNAIDYGSWSSASSATTDVTVWRPKMSGTGARGSRHTWSGRSDSRVGLYIGGGAVATVHDQRASSPPCSECTVQFVSCDSHQEWMRSGSNTETICKQSLQRPVLKKAGTEELGGFVHGKRLYTGAVAPSESSVVLTEISPARSSRVRPRSAGYAVPLGARSISGIMSRPESCSGAAREGPNRVKIRRPFSATVRSTSIVSLVPPGVAGAPRACVADLLAM
>OxyTri000369_none_TGME49_257300
MNILIYNQDNIKLPDEYDSETNDNDDEMYGHGNSTIEKSMNHKKQEDRFISIRATDNQKRGDIMSVYAMHSDDFESKTIIPIGQNEKMTQFVMVMSDQLQQKYEQFYGLTSFQAIELWKVKDIYSYKKSAQSSAALKNSQTQIQIQGKVKDQLKANDYIMCKVDSADIWLKLKIQILSPHKSLETGVEMKVDKELIGKSLTEIIQKYCIDIWNNYCQSILHKKGGKQNVKGSQAQLQQLKDMLYVLTDFKVIRFVQSQVIHTPKVKSGVASHLSVSRILERKTINKKLIQELSEDLKIGDMFNYQENELRVQCRFQTMKQLFQLQYPLLKLQTDNNLDVLSTDRKMPLTSQKSQKNLVQALQSDRRFSGRFGRITTQVDRKQINYLDQSSKLENQNPIFSTSMPVGTNILGSQYDSNKDMKLDHIDNSSLVEEDLLSKDEPNSLSKQNQESQTFMQLTVHEETSSPDKITNEHNYNRATTNGLFSRQSTKMTRLTQPKNVNSPKEEMTFGDRATQAKHQFQQSKQLIQNPEHQQYGYQQQQSLQLQVQQQQPFKPNHLLNHIILPKKYNFRFQEEDISGIKDTSQRLSTSVDLVTNFDFQQNLNYHNYHHNTTRNFDYQGKHQKRLIEIEEEAQDQSHYDSTTRKPLSRKLTDLELDSKSGRLASQNVQQFGSQQSPNNSVAQSNANSKRNQESSLVKQKTSTFQVIEEEEEKYDIDASPKTQGFFKRRVTKKRTADFNMMNFKKQGDRTDSNENINQRNGDLLLMYQNSKIKQPLLDSFPDTDRNTNKSKSRLNLHQTINVELDNNQKRTDLIGSNTKEGFKFSSVTNRESYSNLSQSNSHTALGIGSGAQDSQLKELLSNKNKNDAAFTRLQGQAHGHQKKASIFNNFINYIRGTPRQQQALKKPLVKQVNAQRPQDEDQLTDEQMIQKLNLQEQFKFLLKIEEYQVITIPLTRNFYLLEKQIDDKSESEFYGMGIGGIEFMLTEENQIKSRNKRRNCAILIGLVFLTILITVALVLVLNQEQ
>OxyTri014402_none_TGME49_257300
MEDKKDQLSQLKEWEKQNYYSQFSIFGKDVRTQFKQHQLRTNFHAKLLHSLDSSIKFSENLDALYTPIIKQQVKYLRHGRQIDEFTLQQQKDESTQKIQAEQQIYSNKILSFDLKYLPPQEGGVDYKNQFEKIQVANLALLDEIKRIDMENKFIKSKFEAPLESRQAVKPQMEMKPEYFKTSFHQNPPFQLQTHYPIPQNPFFTSREPFVTHRAPHDQVQQQQQQQQQQQNNQFDQRALTKQHLRQFDTLNPQQNVASSRQLSNKESLTISQQVKQSINNQVNKPLSSMGSSEYDQQFSGNIAYDKRKRFRRTANEIERRFVCWCGKSYGSEGSLNQHKKLKSHYDNNQAQSPTGEQAQSQPPETPTNNQPIDDAQ
>OxyTri014898_none_TGME49_257300
MQQPIISNQNQLHQPPIQHVNRQSYFTYLAKHATAVKPLSTITRGKDHIKGSSQVLNNPIVRQVCSPKKENTQQIAMKMRQFSNQSKRSRSSLNNFTQQNTQKTQFTQIQEEQNQVALQEQSKCKDQGIQVDNYFEEDLIKTTDSQQQLQVEDDNYDLQNDQQHQKYLNNLNQQWEAFQVKKHEQFKLFEEFYQEAQCDSYEIPQLPPLSINQQNRPINSSGIVRVIRLQDLQINESENHLQQSFKFNNQSSQGNFLQRVNQSGVPYYPDQQKQQKLKIDVCSPISYQYTQNVIDLNQTSNLKSSHCQLSAVVSPLKHQMLSNSKHNETVYFSLRKENLESTQKFRSINIVTPLKDVEGNIQLTNQNLIQHQNNQQYNQLEQLDRQQNNDQLLQDQTREKQVSPFQEEKSTQQQNSSILYEKVQIKPIIRNSTINKLRSIEETGTFSKEQLFISNFLGDTNQLQQLTTENNDKEAIQNLEFSRSSQLILQLPLQEQFLPNDTIKGQEQQNLNESVNKFNKSPLNNDMVQSTTTLSPSAQSSENFRVQQHYDMMQRSQSQSPVASTYSGKKQTTVINRDSFKRAKQFVENSEEKHAYLSNNARSGLSPQSHLILFKGQSMGNILKNGYILSSRRSSSQTTKGKHSKQASQYQSLFDRAALANGCNRNQAQNINSFQSQTYSQIANNLTEKFFMQQQPLRPQLKQKDYAEKLQDKLSLCLKKNAIRVNKIQAQPQQYTTQNQSCLNKARSKSIDVTKYGGKRQKLIQDQLKHNSQESQNQNQSMADRLRQIIILNKNCQAKQ
>OxyTri021604_none_TGME49_257300
MQKNRRSDNFNSLRPVSPQPRPTSYLCYNQNRLPIAFNIVRSENVKNKYTRYWIEVQTQYERWEVHHRYREFRTIYKQLCLSELADALKDIKFPKKTLFKFRDQVIKQREEALQQFMNALCNKDPVNNLRLLQSDPFCDFIKIDEDVRLLLIDQYVSTERQLENYIDKKRGGTFINPRTNHNSLIIASHQHHPTQKDQPQIQQQQNLYQQYQHQHHSISIPNQNNSHQNNSLIRASFTIAKFPNMEQTVFDFLFFLNQNNEEKQNTVKEFEDYFFKRNIEHQPLMSKACLNLVNKMLNYQQNKYADTYNKIFGRTETGLIKAMKLELHMKERNQFVTNQQVMLILDSYLKSNPHFKDIRLLLSDPEACQIFTKWQRVRKNYKDMNLVEPKNIKLSKASFRKSTKASNFSGFSDEETHQGTLNIKRIQGTMGNVEEDPLENFSDQFSQLDRESIDKRQNDQLKDVRRSMSQLNCQQWIFSHLQDNDIRIFVNEKGQNLIEFGTQIEYDSFSMENQNVDFIVQVLQSDLLEFIPAEIEDNNDDSSIFYIRLNEKPIMRVNIQIQDQLQSIFVQISEIDSKNKILSNYIVIQFCHSIQGMSSIQNPQNMEHYQMMHVVDEDAENEDEEEDKLPDIDIMTSQQHQILQNTSQNMHIHNNALLRTSTMKSGITTSDLQVVNSNDSQLIPDQTQQQSSGSGDPNSSGSSRFVNVRMVIQLNEQLDNIKQTICQNLSRLRSLQFFHDII
>ParTetD42024440_none_TGME49_257300
MYKLQQARPNTECQAGFRQKYLPFQQFKSESKVVKDQPKTKKRKKIDNKLQDPLKLYELYLKALQGTEFTDEDQKDYERLIGKCSYDFHTTFYPDGVISFPNPDYEEVARPQQMKPLEFFDFVQQALKINPKSLNDQLLFKAIETSYQLLSISQSELQNSLSSDPFQLQSQQSDVRYKQFFTQQTLSGKRFSKSIRPMLSAQEKLNYAMKALREKFEAALSSNMKANLIDFINLDYKSLEEAQTRCDVKGEYLNQIQEQWFKTPKEALDTSTMLRNAILIQLSRKGFQTRQVISNDGRWIFLLIKMDEENLKVVAEQKKLSKRLNFWFSDLFSLEPVDKRLRPLRLNNRLWKPNEYQCTTFFEYLRPQIIELIEQINFKRLSREVNQSHINQELFQYGKQDLNDEVDHGPSDDEWFAFYKYLVHLKKCVTEHRQQNIIDSDLSAILNKQMDSFQLYIKRFQKELISQGLGNKQEIFLNKQNILNPENQQHLEKVEVYDHNAESLMNEYKQYMIEQNIPLTKYIKILQKERLAYNYMQAFIESLEVANDSKQYLKNLWSQVDLTPQEPYINFRRPTKKMAPTLQAQQQMIWCKYQKDEDGNISVFSSIDRLKLVYFAVDDCFDINSFTMKGYIHQFFCLNDQYELLGYCQNFEKALTSETQFYHKKLFFFADEWKFRIFEPWFAPIDIICSYYGEKIGLYFFFMSYYTKMLTFISVCGFGCSLAEWILNNQDGEASIIITMIFTFVLIQWNSIVTDYWKQQQVRFNLKYGQLNEKEKSTERSSFKGTFIRSLENDQLNSAAQDDSDLVLRLFLASILLVLLISAYSGLVVGLFTLTTALRNSFGSEFSNVSVMSLEVTLSATINVFVQLFVDKFYDYISTSVTDFENHKTMQKYETSFVVKKFILYFCSYVVPLLFIGYLNGPLNLYCSKSNCSRHVQYYFSTIIIWQFLFKILQLFKFISDLAKYPKIKYEINDNDIHQFIDETSRRQSYAISPERYGTLEDYMEILILYSLLIIFGYSFPLSYFLLWSFNILQLQVKKYSFMYCLQRPWPQNESSLGIWNNILDLVNQIGILTNTGIITVLYNKKYGEQLVLVFLSLLISNSLFKFVIASVFGDTPFRLTQLTIRHKYLLKSTLEIFSKTKQSTKIKKEEEDIYKRFPLFKVYSSTNNMEFGSFQTISSQSDLEEHIRKGQLRNELNQKRETKVQPKKIDLDDPPYELLHNLFSQRVSNWAFEIQYNNLNPFQRKKKLIKYWKYLYKLSVLTTYKKLWTEDRLTQRHFYMKRKKLAITNLDQRKLYILKQNYKLTHQVYSDNAQLKFRKKFQQVTKNSNKPDDIKEYENIVQKQQNYIEKNLWLNCRKVVVLKIKAIWIRGFRKTVVRRSAIQNIRVITKTSVQNGTFSLKSNIHKQYNKLLETNQKMDGYSMKEFINMVGQLNFEQIDQIVFPLTSQSLNIQQYILYPKKSYIFKTVIDQLRDTFIFDTQTTKQQEIAMQFFIEEQFQIENIELIKHYHDNIWLGKKNDQEYLVQFLQVTYNQKLQFQQKLDSKHGVYYAESKNYLRLSNIIDQIDDFVIKGYCLCLYELEKPLSLWQVIKFRKTYGIDYKSEEINEFLYANLILMKSKPHPYISIFNYFLDGRQYALLNTLKSEQPLYNLAKVIIQMICLKQIDDPYQQLEQMDHKLTDVLRAMLDNNITIDQIVYEIRKQYKFKEIQYASDISKSPDQSFNSQIQLFLHKINCSFRMKFYDQTLNLIQQFDNILKREYPPQNKDAVSIFSKSLKDEISKIILQPNYMQRNLDIILIYYLKMATLCALKLDFDEDLNSLLTGIQSCSNEINLIVRQLCLNIEFQNLNPTEQHTLLRKRKKNKQNTKLFSEQRMFLLETLRYNQEYLNVIIQYKSQLQRYSNQLNIVQSIKQYFNKNYGFASFLIDDSIKNTQKIIKPVQLPVILEQARQISLEMFNLDQFSPQMDDDDVIDLFNKPNKDFNILDEIHTNLNYCMQYLYFQYLQLIVWFDEQNVMFDQNCQQFIKLQIQNIPVFDNLKCQILQLMKFEVHQDQIKSYEDCELGKYLILKIRKWNESNFNEIYDIIDSSDFQYMWVQFMTQSLINKTLLNRQIICEFLEQDKDDIRFILLRIRLLMQLLHMDDYQSTNIIINQNIQNYQKLNRKYEDKSKILQLKSLIKQYKYQYYYLEESWFQHFSLSQLRLTYLLAICYAFSPKHIENFHNQSSFEITQLQSALNQIEENKQQESFHLMLKAAQIVQLHDYCNLLDDEAIGFVKYQQLYTFITLSLQQGVGLQFTFEAIKRIINYDINPSIFILLLIQQFISFQLIDQVDIFIRLIQKMQQNKSMLLEEAHEGFDMDLKIFTFFTKSQDMKIIKPYDQLYIRYPTIQQYKDLLLDSQSLFYFSLYHENIEEQQIQIRTQLRQLLLDARYTKMIQLYESLLLYFNMQIGEEVDQLHSKVARYQITEKTLFHAIICHQLSRYYVCRYDYQLAFNSSKHALNYIKSSQFEQAVIIKIEKNIFHFKNNIQNEELMKLFNLQQFDCIYEESDQYYNNVIDETFIHEQILIHVESVINLQYQYIYQQSYQTNRGRQQSQYQQTKQNEQQQIFEIDIQLTDLLYLLQTLPFRSQQLKVFYIIAQYLLYHLTSEGIQTVEMNLKKNCKQRLKEIASQISSIKLIVSQKIQQKELTQEEFQDAELRKQLLSFEQIILNSVEYGINKVIMLSWIHQSIDRALELCEYFQDQYMIKVHYFVPKFQLLQIRMYQEGEQLIKLINQISFVNDSLRDFYSNNSHPTKGVLYYLMGQQKRWLKYIYIKYIEQVIEFQQFNIDELRVITKGLLEQNLKLYHIWEKFDSPYRYTIPQILEAFIIEEIGNIVKEDNDATDLKVFQAAGIVEELIKQFQNQIDVNGNLDFIYSASQFDYFKQDNFYTQDIKFIQQQDKLKQQQEQDLQQQQQQVGQKRR
>ParTetD42028553_none_TGME49_257300
MANIPQQQYSTPSNLPSYNRDQSTYQQPTLGQQQVPQSNYQPQQSAEKGLQYLPQQQGILPQNVQTQPLYGQPQVGIVGQPFTQQPIFGQSQIQQLPQQTVETQQGQVVKGQSRIEYIPYERTITEYEEVRRQVQVPITKQVTDYYAVQYDIEYIPQVIQEKQVEYVPVERVAERTEYYTVERQNVIQQPVGYQSSQVQTSYAPVQTQQFTQQYTQYVPPQQTIAYQQPVQIQQQYQTREVIHQPIVQQSYLQQREVIPQQQVQVQQSVALQPTIPTTQYLPQQQYQTQPQLQIAQTVPLNYGQQIQTIQTQQQPIVNPATQPTTQINQGYSIPVTQTQAPQYSVYGQQSLGPQQPKTQQPLAQTTQYNPQLQQTVAPAQFAQSVPQQQQQQQQQQQQQSIPQDMGRTRPYQQGQLPQQPSQPQQAGTAQKQNKEKSFLEKLFD
>PelBei029933_none_TGME49_257300
XPTQHTQHQRAPDKNREKQLQQQQQMHQKHQQPKQHQHQQEELQQPQRHREVSFEGTSPRQRNQKRLPQQQGLHPLDSKQTDEIQPPQKRRKLPQKLPQPIGHASPAAIFAVGAHVQYWSASKGKWMDTRVKAVNYAEDGSIISYDCSGKPNADARKVRVPPPKRSSSRPQGSAGDPAATRKSSMRSQVQRAPVLKNSGQRKVNFLDKIKKSKVRPGPAQSFAVGDRVQYWSDNQGKWLDTRIKAINLNSRGAVVSYDCSGKPKAEPAKLRLREPDQPAESQQGAAASATLPSRAAAPAPQKKLPEAAGATXXXXXXXXXXXXXXXYTTAISTEKNSSSPGAPAQKKAIATPGSKKAFVVGQKVRYLSGQANKFVKGVVLKVHRTKYGDFRYDLTIKRGVTSSRLQADTAEEPPETGKATGQSGLHFKNDAPAVDRQEDATSRRISEIEREEVRERWMLKQMAAKPPPPPMEALPDLLGEPPGPPSPETX
>PerAciPAER2048142_none_TGME49_257300
XQQQQQQQQQQPPMNQQGQQGGQQQGGAQQQGCGSMMGGFMMPGQQGGNTMQMYPSMYNMQNMQGGPTGPMGQQGMNNGGMQQGGMQQGGQQQGGMNQQGMPQMGQMMMMGPNGQQMMMMPTQGMGPNGQMQQGMMPTGMALVDKAARPPDRMGPNGQMQQGMMPTGMVPGGQGGQTAGSTTGPMMMNMGGQQGGVMMVPMMMGPNGQPVFNPQQGMQGFMPQQMQGQTHMMQQPMYGNHQGNANG
>PerAciPAER2053816_none_TGME49_257300
XCGAMACPEAAGDRAGGXAESDQPEATPLRGGSLYCAWHLPQYLRSGSSVWGGTSRRRQDGRRQLSIDRFFAPPPPRSAERRHHELSEEQLELIESNRRVALERKQRRQMSQPSADDCEDVGSSQQLPAETSISQEQRELIESNRRKALERRLRRQLSQAGAEGSGELGGSQLSQALPAEASTAQASEPEWRESLPASQLTQEQLDRIAQNRQRALQRRASRQQEPEETVSLPQQLQPQPPPSQVSLQQQQPQQQRPPVENPYWMATQRHQPPQQQPPHQQPLQQQQHQQQQQQQQQQQEQPKPASPDLGALRPATVEGASSGLAGDGSEATSRGRVVEDERERSRTPPPQPRRRLVLCLTASPVLPQLGRHSRAAAALDSSIATQCKGQSAQLVPDNDSRTKGCSX
>PlaGabG01004252_none_TGME49_257300
ESENLSIFDNSNIAGKNIKINNKDDTIKDMNIHKSESVESTTQNMNPIESKILTLNNINDEKDQNEIIINDRYIFEKREDEMYNMTLSNIYKPFNHIEKICSQKNYQCVGIQPSIEDTKNISHIDNTNYMTNNKNDHSLEYKNNLFNNKNDYINTFLCNKNLCAKKKIQYIRKKQNRQHPVYPFSDTNMIKMEDINSSNDLYEQINILNNNISSINSTFNNLKEKLYILKNNDEIELFINNNLNNDHTKKYSNFYNNTKCFQKNNKKNKQKKNKKQINNIITYQNFYIPPSNKLYNIQNWDIQKKKKKNKNEQIKHQQIKHQQIKHQQIKHQQIKHQQIKHQQIKHQQIKHLQIKHQQIKHQQIKHQPFHSIYEQINIINNQIHFINNQMNKNIIKNKKFSNISDISPKSINTYMEYEKEEETHEHKDNNIFSSYITHAYNKKNSLKKFKMIKRSTSKKINKDQSGRIYIKKKKNTKKNRNNINIRYFNTIHFLNYYYNIDHTNKEQIYDLHSNHDMDINKKSHHSYNLNIKNIKNTKKKNITNQNDQTFIYQDHTFEERVEDNKMICLNKKLMTSKILKSKNHILNDNLTKECEKYFDHSKKSNNKVEENNKFTYKIDHNICSNNNSNNIQYETEVTKINNKYKDALKKWRYDIAHKNKGTKRKPNRCNKQEKYNGNIKKHIKKKHKKQNKKIKAYKFGNIYNYMENKVNNNKGNKKERKIKNKIKSQIKGETINNKMTKHKKKNNNNINNDTNDHTDKHNNNSDIYKKGSHKNDHNNNNINEPMCHINSDSAYNNACHKINKDHCKPLVYVFKNKKKRTRRKKKKLFNYQESITNPP
>PlaMalUG01000708_none_TGME49_257300
MQASKNLFKVLKRFKNCCMLEKLEEIKEYEENLKKLSNHEKIVRIDINGKEKKASKYFFDKNKYIYVKNNSDIKAFETKGREGKKKKGAIAAEPGVVTGAAVREGVISEMGTVSAKKDEDYVIVDTLRRRSNFRKNENFERSLKRLKDTYNLSEEEIIYMKFIYKIKIKNIYSLINNLRKNIYVDKKKKEVLLNCIYKYLSYNCYTMSRNEILFFFYIFPQYMKYSNKIMHYLTSLLNKDQLKIEECINLITETNLLYINYCIKDVYISYLNRCIHNIDIIHILILLSKGSYIFTTWIDNRSSISDLSITFRDNLYHMIEKKKSCLNRELKNAYLQFNAYLVNNMNTFLNIFFNDLYILLYRKIILENLNREELDYEYFHNVKTLTSHNSTIRHINLFLQNSDYYSFASKKQNVKIKVFPSFIDEPSGIDKDSKGDIVNILPEYFACTNNANINCEASSGKTEDTNGTDRHCTKSSITTVRTPNRRSNNVYMSNKNNYSEQQEEELMVDNHSIHEMQDCLLSQSKKKRPLYDAVDTPSYQAVDTRYDSYMTNRKGKPIMNSPEATASLQHYTHHIRQQIFQFTYPSDRIKETRYNELREKYKIATKVTDKNVKVLLNFLRISFNSKSLHFNEIFSKNSLSQIASDMKRYAAKLRKDEIGKNYKNLFFRLADCWDGLKGNRPEWTSTHENDVYLLESRDRNLVNANNLPLDMVACTNLSHVITERVEEKLVDSVSINSTHTSPTPSCRTRCSTPPPDGVKREYNYEEKRGLLFHSVNTDDRSMIRCYEVDEEKEKERTPLQKRQNILLQTKEKTAVQNNSIVNLVNHIYFSSINGKKFYSLSEINMISKLLLYLCSSFLSHYYAYEYKHEHAHQYQHQHQHQHQHQHQHQHQHQHQHQHQHQHQHQHQHQREYAQRDGKCVDVISYELLYCRFEKLFYEMFTYVLKNMYIINVSNYFYIFAAFSIFANKITPKIMNKQGGDKKKNEQNYHYHKIANLLYIIHTVRMHQLNQVKSLLNDEDNRRYLRFLQHSDNKLDWDNDNDEVLKKKKKKNILRNDFDYPVLHETILNKFKLDNMHISRKDKKQLEEYSDCHLSSGITSNELNVRDTRQGSVEYCGFTNGKGFYSGNDNDTNNRREDYLSQLLSPTLINSYNFLLMFLNNYLDCATFHMTKFLVSIYYLNINVPSSLSCLYHLESRLHTNHQKFMNKHFYCAISASIGRETLLGLGKSYMRKIIKLQREHLDINRIPNRSININHNNGINRNNNPNFVYSDILNTLPFSCNYNVYDNIEDIFKKKKNLFSLENTLNFILIYSLNKFYYSTIYYDMSKYLSKFDLTHVSDNVKMLLFFLFFQCIHVYKPFYFLLLYDILTKWKKNLGKMNLYILCSLILILIKESKIKMKSVIYKKRKFGKIAWNFFFPLDIFIHKNIMNNAEKKVRRLEKNILSKKADIKGDTCIKEQINTAHITPFLFTINQFKNHFKNIIPQIVEQYKHYYKNGKSAEQEYENTNVKEEEASPHNSSFFFYFDNTIESEVFKTCLNFLSYEYVTAHFLLPKKSLYYDILLHLKNSKVRL
>PolGlaCCMP1383005230_none_TGME49_257300
XSNNSNNSNNSNNQRQQHQQQRQQQQQQTETRTLNHADGPSELVFRAAIATQGGLDDSDXQNFSYPVRDSEIVLISVRPGSGDRMVSQSASLKLEFAEDVKAGPGSFKLVPTVSQVSGITPSEVSMLAKSCHFEGSTVTCIPPVLLQLGASYSVVYTTAAMLDAQDEAIGMGPNGRSPSFTVIDVDXRSTSAAVCRSFRPDAPSHSLQAXXGXWKLPKPKMFAARGALLTLNFTEEVQAGVGDLIILDCSPGDTALCFDGTSEHYEDLEVMRINVSGADGQSKLLFQ
>PolGlaCCMP1383010036_none_TGME49_257300
XSSXSNSSSSSXTSTTNSNNNNNNHQQQQQQQPQHHDDYNQALPMPNRQYEYEQRVVELRQQLEMLKNTRMGLENPGPSEPMPQYQEHQLVQQRQSQPDQASSFEEQQRRPWQQDNDKDLLPEWQAPQQAXQQELHPFSQLDQQAGNQGQQELRSSSKGSQRPPQASPYDRDLLAPSAQDSRDLSLRSVDSRDSFRGEGRSSSRKATPQDLNLSLGHLELLSMVPPGQGRSRSQSGSLLPQGADGPFGVISPPISSTSLGENLPRVSSSNRFGFIDISDREMTAPGTLEHFAAPGLEHVPGLSLFPEVAQADAAEESTNRHLNLEDTSSMTAEELAFLRYEQRKQQRRDQPRRDARVFVTSPAAASTDGLSLHQGRFDLASLYQEQLRTERCRVIVDFTNGRILFSNAHANLLFSNFHSLQQKEIVDLVVEDTRVDLSACIMYLSIGKFTAMDAIVVRIITGKGIVPALLTGENMVSALWWLDFDIDMNEVVTGF
>PolGlaCCMP1383026668_none_TGME49_257300
XQQQQEQQQQQQQPSAGVCLPQSIELAGSSRRLVLSNNNNQQPPTEKTTANAASMNDSSGDEGIVDLYSEASDVAQASTXVVVAAAVFEVDAETEPAFAVCEVKARTEPAIAESPEALVFSTXPAGGYREAIASVYXKPAWQSGQIRKTWXYACVVCQXPMGRGAXDHLPGDGHRRKLAEKVSALCPSQDEHASALLAESQREEWLQAFQLLGKRIVLNHLTGEFQPAAAGVGTLDVQLVEAKSSSNNSNSNNVSNSNSDNNNSSSSKASSSSEPAPKKAKVSEDYSXVTVSWRPALXYHEAWKQWMRPFAQQLRAVHQQLCESHETCSFQCAICSDXVDWTDEHLLSLGHYNATLGELSLMDNMDPVGSLCSQWAQPFESKTGCYLFNHLTGDQGWEDWEERHSESDAKLCDNSSANGG
>PolGlaCCMP1383028688_none_TGME49_257300
QQQQQKQQQQQQPQKQQQQQQXQEQRQQQKQPEQQQRAKQAKNTSSRPGPARKKPKTTDVRGSRIFPGDEDGPFELNLDALQGRWRHSHPNLGMLTVRGESVKFDSGLPYEVKEMPGGQLDMAGWQASKEKSTEAIVWIKDQFICSWFLEEDLERADEEGLDSKNIIDGKRGRARVNYRALDRQMQDEEDRQTRNVYSDASSDDDRRPSRGREAMETVSPKELAX
>PolGlaCCMP1383038764_none_TGME49_257300
QQQQQQQNQQQQRQQQVQVPVQQHLHYDPSQQLQPPVAMVRGPKRGRGRPRKESSPSALEVAAAPATTMTTRHLTTTRTTITAAATTTALEVAAAPVGPEMHEEVAAAPAGPEIXEEEEEEVNHAAAFHDLRPLRSPTPPRSKRPRPWPKAQAASLARKEGSHRWSRSLSGGPSVELDLD
>PolGlaCCMP1383039644_none_TGME49_257300
XQQEQQQQQQQQQDEQQQKQQQPQQNGTWTPAFPSRAAESSKVGRTEVKLSARQEEEPEDGPAAHIPTARSTRSAGDRRGEEGFQGIEEGKDPGGQGRRQRQVLCEQVKPHRATEPDSAGSVELPGRGKVRLLRKALPDQPADPSPGEEGGEDNSAAGGPRLRGEDVRNASLSEEVSPGAGVETTSHSGSSHYGSNNNX
>PolGlaCCMP1383053732_none_TGME49_257300
QQQQRCVASDDRPPLSQLCQHRPTQRHAAPDDRPPVLQQQRSAQRRSRASRLSDAITQQCQPTQRRVAPGDRSPVLQLQRSAERGVAADDGPPVCPELQQPAREFLQPTQQQQQQQQQQQQRCFARDXFATMTALPADPATRRPXRQYYSCGGGPSEASLLTTGHQSAQSCSSRASVFSALGESPPSELQEEGSCAAEEELQPDRQSSDEESAPEDHMVVFPPSGAWDFPLSRAEKVQRLVELFESRIMELEESEEAPGGSKRSASLGAEGRDVGASDRLGMYARQGQVPVASISLTXXXPXXXXXXSXXXXXXXXXPXXXXTSSGTQATGFSARAWDGPWAPLPLLRSLLPQGRVGGRAQRQDAASRTKHQQQQQQQVSQTAQTSGSGSISAVLWGGGGDGAVRWLRLASKAEAEEAQQSASGDVKVICLPRGEHIRAVRGRAAVLDGRLSDWLVLVTSSLKCLTIGRMDSPAPTFSFLAAPGHEICGIVAGSTGSVGGVEQAAMEGPTRLAAPVAAPAMPGSPRLSKRSSSGGGSRASCSSFVVGGASRRETRSAGSHGLHLLLAGGDAASSNASGRDSLASSGEVTAAVAAASRSSSRVSFSDFSAHX
>ProRetCCCM535045162_none_TGME49_257300
QQQQQQQQQQQQRPAAWLGCPLHARLRGRRSLLGGGLALHDAVPDLRSDVRDALAGTVRNEDGLALRGRPNVLQGLKVLRDEQQLRDPGAAELLLRVADDRALEAVHDGRALLRDADALEPRGVGVGLGLDHNLDLLGLRGHDCGVAQALLLVDLVHGVHDFLAGLQLCHQGLVDHEAVIHHVLPELLLDGLEIXVLVLEGLVEKHLRHVRPDDVGDVGVNLGAHVREPVERGLRVVRHNALLDRDAGHDEHIVLGLGLNQALVLFHPARDGAQLDADPAAVEADAGEARP
>PsePer36N120E000363_none_TGME49_257300
MAASKQYGIIKQIKVPTQGRVRINSIPKSFSYSSKFKSLEDIANEKKAKLEAKNYNIYEVQAFQNYLNYNKNTNYATVLDSMQNGQTQQKHILNFLGSLNLLVKDNSIQNNSQANINQKKNPFQFIQDKDHLQKSLTRNHQNNNMKSSNAYDHTFKVPRRKSCCCRRCGIVPVNTLQFKTLDYEQIINQHYQEYLKTLELILNEQDTQVKIKKASNGNKFFKSKINNAVQYSRLKKDVTSNNSNNNSQLEMIQSGQYSKGCKKSTYINISFQSDISQMQDSLQNNQQQLNLQQVQNQSEFQNQQEYQNQEKENLKLQQQNQQKLLNINNVTQNISSKNMQLQNQEKIKLEQNSFLEQETDQEQTPENKKKNIKKSTKQIFTLNQQQQQLIQQEISKNVINYSNFELNNVNQKEKIEAKDQQINHKQYNKQAYFYVKEKFNKNQMSILSQIFPHQEQQNIKDQNLIGENFQKLKENKLIIDTKNNKKENFMQTEISPIISGTRIQTLEGPQTSQKNVQQALLGYRKSQPALEQVKLISPKARYIDFNKNHLETKTKGFQKQNESQFFKSDKQTYSGFPDIISQRQSQIIEENKQQKQPIKSQKKAKKSIKQQKKYQNFNSTYYSNQYSILSRPSTTVTNNSTFNKATQQKKSQFVNQNTDSLQGKSLYQQFQSREQCSHNINQKSKNSEQDKNLPFRFFHPYKSSGNSFENEKKCAPSLYVQSYVKDLRKENIRSKLELDPLSTFIDNKKMNKNNESGEKDESENTQYIYNGQQLGIGADQKIIPKLLNYYKDDEQSIPEYIGNLPTDIEKISKEISEQVYNNNLENDNINKAQNLVNNNLLCPENFTDFFSDLKKMKSGQLNSQKSYQDFIEEQKIKAINQDYLEEYSITQSKNQLINTQCTYRELAPIARQLANIQNDGNSDKNLSLITEEEFLINFDQVHWQDIVNIVSGRISNKQLNQIIKNKNLVNSDKDQQYEQIQNNFGNANVQRENDASTQSNQDIISLQQGQLYQQKLTSKEIQFKKVQGEYNAQNITQKSQGIQTDQNLLIQVENEYKEKEKNMNKQLISNIFGQTDYILKEIEQIKSKKIQYQDVLQKKEAASLKKDINRKMEHLLTQLLSVIVYDAPNRLKNQDRNYQKVNNKITQRNGNTNQFGSKKNLLVLQKTQTQSSQGFESDQQEEISNKKVIKMQKIINSPLQQINEHENDLNIMQEMHGVNKDNNKNNILGQQQQLTQKNPRKLVKMKTVGNFQTENDFQQNSKYQNGSINNNAIYSSDDEDSYKQGNQSDNQEIINKQNKNFNQRQMGYEDYSDEEPKALVYH
>PsePer36N120E003317_none_TGME49_257300
MGLDQLQNISIESKDNDIYHIMKQETNPKPSSTWRQGEKCNSLQRLQKNVYTVQSDTSIRASSVDIKKQQASNQMYERMNTDRNLIENEKKQYFSKNRKNDNLAPKITQVSHPRPPLQQKQQPKINQFDDQNIKRVMSENNVEFKSNFNTQQNILANQLSDIEIRYKTESLIQNQMQEQQKTQKIVSQTQFIDNQNHGKNYKFFDDFKFEFTSPRQNISNLQAQPLKNKNFQKKQRKESYSKNQQQQQKKNTNFNGNNQGNLQACQKQNTNQQQTNRNKTQNYKNYYQQYNQNKKSINYKKPSYLKTVKSKISDEVKKDKMAYQAFRQSLQNQNQIQIQNQNQNQNQNQILNLNTNQENFHFQMDEQQQEENYNQNININQYDNDINFKTQTEYDEQSTEFQQQNYNSLDARENNQPYNFQKINQNSNQEQQQLNNQQIENQEQQYLQHSQNSSEYNFSSTYVNNINIENKGNLNESNENSYNNQQNNYYMYEKNQQNQIQNDYLEIPQDKFRKKSDSINEESEQKNNNNICSLQHYNQKKLEIDNYFNEEFEEQQQQQYQQIEECNQDYQRMEENKKDTIQSQNNQHINNQNYFDFYSQNNNLQQSKELEYSQSQLYSTRNRGDEEIFLHQQQLKQQSYSNNNQQKKYQEQELNNDNQVFDIDQQGQEQHEQQNQQNFDNQFQNLDSSNTSINFQEDVKNIENQQKQYLNDIYSNNLNSNEFNQNLLIDGDINVNASRNDFSGTDTSFSASINIQNSQLSLNTSEKINFQEQTTPHLQNHCKEQNIREIANSFLNSPFIKQNLFGPEFGAKNTGQFAQKSERDNISEIIEQKSDLNDVQKDPQQVLTDNINKINQQLEHQQLSCDQKYSYQNKENINKFNNPKTMLLPLQQPQQKINNLTQNKENQQIQNINQYEKKEQSQAQEIKLQFNQIQQQQISSTDKKLIDISSFEPKTPNNLYQNNKNPVNILNSENQGINSHSQKGIKINDPQQIQLQQQNYYQQQIQYQQYKISEQKKLSKNLNQQQQQLHQTRTEDLEEVGDLQSSFNSSNFSMFNPNEEMKGFFHKEFFAQSESNNKFNLQDISRDSNFMQSFMQSQQKYNKHLKFSQDQFYKNNNAQQQMQQNPNKNKNINNNYLINKNDSNNQNNLDLSHNLSNNKFVGVSPK
>PsePer36N120E005350_none_TGME49_257300
MQKGQNENIIQSNFSHYNTLSNEFQISQVIARQNLSLGQKDFGSKIINQIKNNGNSSLSKINQNPKQIQNNQQKVKVYKNSDPEICLQQTLNNLSKQHSCLTGPTLESKTSHSNTEFLQDDLDEEDSNGFLNSMISQYPQSSSINFLSDQNSSFELKNYENFAYHENIISLQVQQQNLQDIKNIQQEQDQQDDQLVQSSIYKQSQHHINQKNQQIDQIVIDNNFNLQNNENFQDNQNGKIPKHYQNINNQNSNLLNNCNYDEMSGEDIFTQYNNNIYNTNNFQPKIQQSVYENEILQQTKHTNFQQVDIPQNNYEIIQIKQQLGQSGASQLLTHNQVKQSSSQQLYTYYQFQNQFNQNDTFYKINHQKNSNFYSDTNQNLSNSLILKTYENINQKQKQEEIQIQQVINIQNHGLLQQQQQIQENPQQNVTPPNKIYQKEEYLEPSRNLGFSNEQFSNSNSQTNITEQKPAVSNDKIEISKLSSQQYQQKQQQTLSQQKINSQTETKNLVKNIAAIDPQNFKTFKPVYA
>PsePer36N120E005386_none_TGME49_257300
MTMLIKPSIVNMQKINQANQRNLFETSGIIESDEQENQSQQIYNQNQDKNLDQFPQFKNQKSPQQQNQQDQFLSPNLMKEQIFEFKQKMIESMQFNQSLTKSQEFEQNNQENGNENTLNGFSNYLGQDAKLKFLNVFNQDQQDKKGGDKNKNQKGKKNQEQIQIQDLSLMAEKTMVYIQGIKKNSLLGQYIMDLRKQHQQKKLQQANDQKSENEKSNDLSETFNLPEKLQINLNTPKLRNMTSQINGNKNNLSNVISQQNSPIKQKSQQNDPVLTEYEQMLETCKNFLIFTQNINQEQEQNKYFLEEIKNYDKFENEENEKKKKNKKLLNNYLVEQVRKNIEKTNLFDSGENQESSYLQINKNNNNKNNNNSQNNMQSFSQQENLDSINKSHEKNNSYMKNSQKKSEQLQQQQSFSSSNYSNQYAQQTKNAKKVKQENQEKFFFKNYFGNCDSIQQQYNNIIGKCKILAIIKAEDYFQIKYSFLKQSEQIIGLEKALLFLEGIETVRYNIIKDYYIMAQLEESHEIKGNLSRALTQHLPRLVRYTKEEILDLSTFSYLAKTFFSKYDTFNYEDIQLCIQQQIEKKQIKRWGYIFDIQIKGFQKVLIEQAKLQKSQAQIISQSLWSAVVDQIILA
>PsePer36N120E005951_none_TGME49_257300
MKEFISQIESPSKFSFQPEQNSPLSKNIETEDAIKQVFEMYFNQEIPHSPKFNSPSEKYQKMMNEVKQNEQENRVDLESYLNLPDQKGNLQQQQQDKTPERNVLSDITNQNSIKNINIQAFGKMQELGETIKNSLSSIHQKYSETKFSLNDLSKSRGPEEQQEYEKRKLNDIWDSQLNQYYQDFLNNAQDALLKATGTPGKFPKNKINISKSSAQKFPTQKLSAQKFSTSKVQHPPWNSSKQQQQQLQQQGNLTRRLTGSAQKFSTISKNNSLNYNKPMSVQKFPNLSGSGISLRSSNLSQQGKNSLSNSQIQQQKQQQNQGKQSASKSNLIKQQQQQKTVGKLSTGKSQQNGIISKSKDIKKIVVPSRFSQYNKK
>PsePer36N120E006365_none_TGME49_257300
MGCTASTSKSQKKSMYNSKNSKKSENSNISSMEKIWIQQQQQQKYQQGNITKNELKSSQPTMDSLNSHNCSQFQKSGVSINNLNKKQGQKKQILSEVVEQTSNESQNQNSHKNNNVEQQICEQLQYDLDEDQLQNQIELEAQIKQELERIGSDIPKYTVTLKYLQARKQCRKIRKASENPAPIIFKNIEKSFLIQRREILVQQINEALGEQDQEQLQQQQ
>PsePer36N120E006485_none_TGME49_257300
MKHQYIKQNYQYEDNQNQPNQNKQTSKNLQKYSIINNNDKDKQTQNSIINEQIQDENSNIYDYNQSVNDMKYSNNLNYDNMQETNHSEVLRNSMINNQQKYENQKIYSKFQNLVNNGMNEIQQKNIAQGMIDIKKGCYYRRIGDLQTAINILEQAEELVLETGFDEYAGLTYLNLSAIKSQIQDNNSSKHYSVEAINQFQEKLKIYCQQKVLSDLQKDQLFLELAQNLSMSYYNLAISYQKMGEINEAKNSMENSVKVAFINLGEKHALSQSERKQPVSQRKENINQNNNNNNTSIQKPPKPVIRELFGSPKTEIRKNELLNKYLAPENQKEEINKENNQINNQSLERFLALKKEGVLKNQILLKNGVQISNKNQVWSDEENEIEEDIDINIDTQEEISLNNAKEIVNISNNKNKAQQKEKKCSQNDFLADFEHFRQKSIQKEEYVDQNQIQSFYKENSQIDENLSQQLSGDIMKKDIQIELTELQQKHIFQAEFDILFDSDTMNRHMGDNYNNFNNNNSNFSSYNQVDQFQQKKGFQLPPIPGSTQQNNTTINKNQTNSTNNQFQQIPQVNQINFQQSFMSNQFLNPLVIQQQQQIGQQNVKSSLQNFSQYNYQQQGQQSQPSQQLQQQMQINNLPLPPQPQASSQSLQKSDSSQSNQQNQGFSINPINNLLLNNTTTNNIINNNVNQNSGLENIKNGNNIGSSLQNNPTVQYQIFKLPNEVINAKRKNSSFQQIDLQSEVQKKVKIDKDNKFLEKGFIKSIQKNIFKDGFLTIKQNQQIDSTEVIKQQQFQQINPYSLLQNQNNQNKALNNVLKNLLLEGISSSKSNINQLQQNKKKEQPNQSQQKQSQPLKKRGKNIIDTESDDDFNNDQNSKQYYSSNSPSQSNNNNDKNMEMDIDIEQNSINSNEDIEDFENKNKDMSNNENEANLNHNKNNKLSDNFEIELQKWRQKIANMQAQYKQIKQNNNQHRNITNNVIQKYERSQIKSYVANKYFDTIQSQLHQY
>PsePer36N120E010355_none_TGME49_257300
MNQSQKEVFQHKPYYQEYQLDQQNQKLVQNENKNIFKQKQMTQQKNQNYQQLLENLYSKQNQDKKIFKNEQNSLDKQCQYSTQQQQLMNNSNNQAWQKKGTSYSLNQDIYNKENIRNYGKGEIFDKKQQDDQEDKIFQDKQMQQQFFDQQYKQNNMNTNDNEKLLKAFKNYSENEYSKTLNFECANNNEKLSKMLNQFLKQKAQNDIQQNTQNKQQQQNSQNQNADLKLQLLQKMQKISSRSSSMVSQDLITANNLKKQQILKQQQNQIDKKHDNLGLKQNFNLNLNLKLDKKLLNSLKNIQKIDQTNSQKNQVKLQLKKKHQRQPSQSFNTINNNNKEMHYDDKKESDQSGFQVEIKNLNQKLQRQIDGQQDKFYLNGLENLKFSQLSKIKRRKQQYDSVHRQKNMFFKRYKGHKSEFANFFWKNKQSYCEVNEDDGDDCSPLFCEEEIVNIKFPLQQFVNQNNFVSKNRENQIKMDAQKSQNQPKYQDYYLKSGEKKATQNQREILNDSMKWHKDFLQKSENQKSQQKQQNNLLNFQSEQLQRKKFYSTFQIDAKDYSEEIAQLSPNDNNYNKINTNIDSQINNNNNQNINFENDYKNINDYSKVVNDNNDQKDINNNINIKNEIQIEDKQFNRNEDFEWFNGEDLEILEINYQKQQNKWYQIKKQALQQSKEICWVMRAILIDWMMEVSMEFMMKRETFYIAVYLVDMLISVEQNIERSKLQLIGVVCLFIAAKIEEVFPPRLLDFVKSTDDGYKQEELEEMEYYICKWHLNPLTYNYQMGFYLQKWDKFLDYQLGLSLEQNEICDNQVKINPFFNILLQDLQNEKQEEFNFETINLAQFREEIKNLEGKFKFKNQSQQSYVNYRTIYQYLDLLQLDFSFYNLSQQKLIAALIYLIGGIMIELFQQKVIFEEFQHTSYFITGEEYAVYNEYYNKFLSGYFGMLLLDILPEIQSISQIFDSEINLDLPTGAIELDQENNNNNQKNYEEFLSFQPFYSNQIEYIKQKGQMFQQNELDQEQRVSLLDL
>PsePer36N120E012547_none_TGME49_257300
MDKINNKIENLENKNEQQNIKMLTMLDQKIPDEFIVELIAKVDIELEKLGQVGIYMIEHIILKCYLIQLLQDQSIVQKINVSFEESVIYMPRIKSLLNVNYYKNLEVQPYRMIGLLEVYLLRIQSQKFGLNYDELIDEINDWLGLFEMAEKNEFLRNKNELSRAIRKIYVIVIARLASIQNQVTDCDTIKNIIVLYNILKGNYVCKHIDYRQQLQQNNIENQKQEQNKIKLEFGYLKNRYPSVDTQIYLLYKICSYMLIFVGDKNQDHVKYIKQYLNGFYITKPTKQGNFETLEIGSNIQENCQNMEQLIMVNLAIIHESTPFDDSTLSMKACVQLYEAQEYSKLYQLIHIMLSQESIQNHPFKSVILAMSSIFTGIKLGKSEEGLAMSRLNLRDFDIQQQNLHQEQNEQQKKDKEQKQFLIDYETRLSHLGYSYYNLYRYQTQAFQQSGYMVKAIEYLSQSCHNNYLANFTLARCYAIKNQLDLAQQHVVESLKLNKNYTQGFLLLAQIYTSKQQLPKADIIINKLLEDEPDKPLLLIFKAYLETEKYLLSNQQNQSLDYAQEFGKGTLEYLLQERLKGGKVQQIIKLMMQGLLKTINQENDLITMASDLNSDFMNLLPKLSSLHDQNIDSQKYIDYKNQGQLLEQRDQDYESAYQQYEEILREDYYNFKTMVQLATLLIREFQNDKRKIERAYELLITASKVEENAEICFGFGQMYQIQGDLERSNHYLIKALKLSKSQPILGFSYLPDQLFTL
>PsePer36N120E012771_none_TGME49_257300
MQDFQKQNEFQYHLKDQNKSNKIPQLDNQYVDNKNNETQSYAMFKSKSCLKLQENQIQNQSNQIQDTNIQNIKQNKLSQNYASQQNHAIQNQLKFKSKQVSPTQDYKIKRKNDDNINNLVKPPFSKRNLQFDNIFPQTPSTLKLNQNNSQSIQQNQNDNKIQPSFQNDSDQQQFDTLFQLPKTPALITQNDGKKFDFNFNQQAKKAYQVDNNYKELNTTIDNKIDSSTNFFKLTLKQSLLQQIQNKKEQIENNLFNYEQKQSQIQNLEQKLIPLLQQQLQNIKKSYFLNEQQQQQQQQQQQQQQQQQQQQQLQYIPLKSQNQTQNQLSLSNNKIPINEKFLTFIQKFKQKLKKLSVQKIYRAKEQIYPQLNTISTENDQLPSFREGSKDNQNKQNIEQKINQQETQQQSFKFDFFYSIKNKALQNQLEGIDQLIQICNQLENSLLNFLQTKNTIQMNQEDYLQKQIQNQELSAQVEQINENFQENYKQLPQSIDIHYQLKQLIENKEQQNDSQQQQSFKNKQENSPNSICNITNLQLSTSNNQNPHSPNNKIFQESENQDFETNINNFLQNQNFLNFSDKQSLKNEQNDTPQQNNRINVDQYNNSTSKIQENQQNYKESQEKKFIEENYKSLTQKETKKQDNLDNSFNNFDKDSSYIPYNEDEEKTIQSQNIQTQKQLIQQFQNNQKNNKKQMIQHSEGLDKKNNNNIDNNNLQDLLQQEKHLNTLQKYYESKINQQLNQSYDAISNYIDSFNQSAQSNLNKKSFTSNNNQQILNYNDKQISDFQTSEIQKQNQKNQCPPQNQNFQQTNLPQNTFQFQNKQKIEKNNDINDNKDIEKQKLIENDIQNKTFESQKQSKLSSQYLFQNLKENEQSIDILDSTSNNSNNISQKLLEYTNNQEIQNTPQKSQQENQNNYQNQNQNQNNEKISQYLKNYIEKQEKNEKVPKISEESEISFKTSNKYQQQDQQNFINIYNQSDFKNENTENPKTNISTLSPFRSSLSTEKILPQKQSPIQAYKNLYNLNQQLEKQQQDQQIIIENFQYQKNLQETQIFSNNSPKFPAKEQNQKENQTQNYKQNYYNYYYNNYHSNEKIKNNGGEQIDEMYIDLLKRNIQSHKFSYLISGQSLKALMLDYDKNISFELLSQILNQQLRILMVEYDLNTVETGDQYSPDQQFIKIPEKLRILMVEYDLNTVETGDQYSPDPSKNGDLLAKQYDLNDSQTSYQQRKQTLQQQLIKGPQYYIKNIQKDYNDIESIINPENFNIFSDIQDFIDIREIKIVQKINQNELDLYQKQLISLKFKQNGYQYDNFIFIQLQNKQQQIYYCLLSFLDSFLTDIVFEELQAIIENQNKLFEKFQIK
>PsePer36N120E013126_none_TGME49_257300
MESFQQKIQYNSFEQESIKNNQESSYLKQQKISSNINDYQQFFEVSTPNGLKKQINKQQLEKLAENQEIVKTQNFKEQNKFNQSENGKSILVSSYIKHNKSNSVKEYKEDKLKSFTEKSQLCQKIIAQKIQEIQQQCEQIQDHYGQQIEKILLYFDSLEQFLQLQKNRLLEKMNEIQQSQVQDLEKKIQCFEINQQKIQTFNQEIEENSTSIINEMEKEPFNQVIENYFQKVNEYQNEVKDFNKFEQNQCKYVCLSKFKEQKNDDQIIKNKYLDLEEIEIEYFEKNTQIIDQLIPILKNQYEMDEKIAQNFKQFDKDNVQNIKINQNNQAQIMGENNQQLNEQLQQNQQLQKGNFNINKQQNQYQYNEVNNINLDLQDNQEQDQKIKYQEFSEKLGFSDKKQIFFQQIKEEEEDQEQEYENIVNETLQILQEQSQKQQDNHNNIDKNNQSAIININKDINKPMPFQFEQQNQNLEQLLPENNKIKNQFTLQEINKTDKSDMELSLQEIQSEEPLNESDLNYQNQNFNYERQNFYKKTVQFLKTSEFNYEDNNIQCLQEKQVQKKNYDQKMLSEPSTSDQKYNNKNEDQDYSDNLSFQQQKQKQIQFIRDSQMRILFNKKINEEIDNHSNFQDKNQQQLQQYDLKSLDDIQNNLHDNKKDSNNNKNQKDFQQENLFVNEDNNCNKNLNNKFKQFLEQTQLQNNKNLQNNQENDDEMQNFEYLQNQSKVSKSNYMEKLALFKQNKILKEESKKHLRSKNQTQTQFQYQQQNQTQINVFNNNNHGHSLSQQTSPNKFFQQIKEKKQANSQKKKLFLNELDIQICDQKGNLQNLRKNENQIKCKENDEFSQHLQKGLNKLFNQSEIYSKKEQINQNNNLTENKEKFGSMKNSVFFTINSPNNRVLQKCDKNFMYGSQLHEINNNKNSGINEYSQNLSINSNSNLLKKCTSLKNIKFNYTEKNQQKSKDISIINQGEYFQKSPNNSSNLRNQFNNKFEVLGVNKNYENQQKNNDIRGNQGLQSKNQKLQNQKISTNKNINLNSGLSSSAKNCKMLLFNNNNNIQNENKKKENENQKNQQNNENIKEDNEFKQYQLFTQQFAASRKNLHFNNQENKVMDQEDQYQSQVANQNNLNQADNKKSNNDKNMNSNNTNNNINNGSNSKIMNKNTWEQRKKQNNFRSQSSGNLKKYAQVMQNNINNINNSNKNQFKNGTSQNPGSYCMGQQQYQQQQQQSLYKQIVSIKSKRNSQQIVKSQQVNQEINNKLGDVSKKLGFSNLANQNNISINNIYNNYQGESNQNQQNIRKNNSNEKSIYINILKGIQQKSPLLKENVVQQNQRFNI
>RhySp1WS2016016699_none_TGME49_257300
QQPQHQQHQPQQPQHQQHQPQQPQHQQQQHYSPSIVPANIPPLAIPPPSPSSFVRRPYHPVGPPPPSSLLQTTNTTPPPSLGRSNTSSTFSSVASFSPSASPLQRPPPPPRPPTTTSCTNLPPTSSGTPQQLLLPHHPFPPQQQRMSSSSSMPPSGCCQLFPPPPPSSLASSPSCSSVARPNLQFPINHTTTTRRPPPPPSPASSSSSSLPSFPNYKNSFTPLLLPSSPSPFNPTTNLMTQPLPSSALQHSPSSLPNTTIMPPPPLFAPPPTTTNPFSPYYYHKQNRSRHPQTADIPSPSSSYPLPSSPSPFVVSAQSPPPPPALSP
>RhySp1WS2016016703_none_TGME49_257300
QQPQHQQHQPQQPQHQQHQPQQPQHQQQQHYSPSIVPANIPPLAIPPPSPSSFVRRPYHPVGPPPPSSLLQTTNTTPPPSLGRSNTSSTFSSVASFSPSASPLQRPPPPPRPPTTTSCTNLPPTSSGTPQQLLLPHHPFPPQQQRMSSSSSMPPSGCCQLFPPPPPSSLASSPSCSSVARPNLQFPINHTTTTRRPPPPPSPASSSSSSLPSFPNYKNSFTPLLLPSSPSPFNPTTNLMTQPLPSSALQHSPSSLPNTTIALDRLLLLPTPHHPHPQSSTRM
>ScrHanSHHI4001548_none_TGME49_257300
FGSSSAPLKSRPTAPAPSDTMAAQVSYSFQGKEFTIWNAEQLTAINRTKLKQRAMDIREHVGADCLPSMPQHPEELVRWIMDVQAGLMGREPAAFAAYAQLGRGHQQQQQQQQHQPQQWQQQQQQWQQQPGVRVPPSAPASVACSEDLAAYRDASKGARAARDRNRGSGIXLSPERPSSLGSARTQPCAAPSQRLEASARGRLGAGLSEX
>ScrHanSHHI4026517_none_TGME49_257300
EKIQQVTQPLLQDCSTHAANVDPRSGPRRGPCLAVAGLLRCWWQSARSSAALKTDAGMRDSWGLLTCAFLLVGLSQVIDLRLVGLSVSFSFGSTGLTRWALSALLARLALLVPRRSAFADLSFFCAALLSLSFACGMGLGTPPSDSWAGVTETWLLPSILTLPFVGVHWSASLALWISGCVLPLMCHGGCSPSGVPAAPMLMVAIGIVAAGAAERNIIKLCMALQLLTEVATDGSGTCASASGELRKVSPRLRRTFGLDVRFAGGHLEDFVLAEDRLSLQQLLREAADQGRTGSVVVAVQHPPASRDRPAADAEQGRHLCQDARIIVYEPSGTFCKFCLQVLGSPSSATESPWLGLSLESGVSSDPEPHTGQGEQQREGTQEQLQLWQRQLLPPRPEHLIDQHQRPLPSQQQGRQEGPPVGQQVQSQSQAKMQQPPVHTLPQRPQQRQQQGSASNRQELTQWQLRQVYGPSGVPGNGHNAHHSSGASVRSERSEPRSVDHGSVMTVSSSNVTQLSGSGSSGKQSRGVATCSEVSFALSVPAGPRKADQGTQTEAELGGPTEALPATRGAYATATAKTSGLGRPDPDSISRPGSDSLENSFDDMFPPGLVLKLETASVAAALATDESWEPSAEPVVGCSAADALTSVKDELGXGPFFASNGEGTSSQESLDRFRVHAPQHVHHVIAVGDVALEHPGECLDMLPVASCLGGGRSPSVDALGLGMQEAMGASCRLAMRQVPEHEPRGHRGVRPVPPGALRGQRRSKPGELWRDVLQGLALMIFGVFVSGNVLPRALRGQCDIGEHSGDSHEVSPVPRRPPSGTLX
>ScrHanSHHI4033031_none_TGME49_257300
XQQQQQQQQQQQPTALHMPQQMHQQHQQLITSAPVWQNQQAAMAPMAPVAAPMLQTGLNAAGWRCVHGAANPPPSMPELAVVDEAGYALVVQWPSVNHATAYVVELREPGALRAERFVRAVPQQGVGSLIELRVGGLRAAGPGCCYVAQVRSIAPCGCESELSQAAPAPAPAAPRAPAFGKDGFAISLADACSPPAATCRGTYGFSKV
>ScrHanSHTV5029345_none_TGME49_257300
XLEFIVFRHGRLLTGPHMTLTEKIQQVTQPLLQDYSTHAANVDPRSGPRRGPCLAVAGLLRCWWQSARSSAALKTDAGMRDSWGLLTCAYLLVGLSQVIDLRLVGLSVSFSFGSTGLTRWALSALLARLALLVPRRSAFADLSFFCAALLSLSFACGMGFGTAPSDSWAGVTETWLLPSILTLPFVGVHWSTSLALWISGCVLPLMCHGGCSPSGVPAAPMLMVAIGIVAAGAAERKIIKLCMALQLLTEVATDGSGTCASASGELRKVSPRLRRTFGLDVRFAGGHLEDFVLAEDRLSLQQLLREAADQGRTGSVVVAVQHPPASRDRPAADAEQGRHLCQDARIIVYEASGTFCKFCLQFLGSPSSATESPWLGLSLESGVSSDPEPHTGQGEQQREGTEEQLQLWQRQLLPPRPEHLIEQHQRPLPSQQQGRQEGPPVGQQVQSQSQAKMQQPSVHTLPQRPLQRQQQGSASNRQELTQWQLRQVYGPSGVPGYGHNAHHSSGASVRSERSEPRSVDHGSVMTVSSSNVTQLSGSGSSGKQSRGVATCSEVSFALSVPAGPRKAEQGTQTEAELGGPTEALPATRGAYATATAKTSGLGRPDSDSISRPGSDSLENSFDDMFPPGLVLKLETASVAAALATDESWDELGXGPFFASNGEGTSSQESLDRFRVHAPQHVHHVIAVGDVALEHPGECLDMLPVASCLGGGRSPSVDALGLGMQEAMDASCRLAMQQVPEHEPRGHRGVRPVPPGALRGERRSKPGELWRDVLQGLALMIFGVLVSGNVLLRALRGQCDIX
>ScrHanSHTV5060422_none_TGME49_257300
XQQLQQQQQQQQQQQQQQQQQHXPQLPKYTIEISGVNLINGTYVPSNVTSQNKTCFYNDKNQFYLCLLPAGCWGVQPKAKIGTNEAYMTGDKKEQAPQSSGPWKVNVLGQWVASPGIQVVVVDDPTISKTITRALIGLLSVVSVIVWLALAQSPSCRESTSAVVCSSWTACTAFAACSLPALLASTPAKSILPKFLETHEDLVCFLWFTSLNFMMVVVSWKCQYSFFRVAAVRTLGAYFTAYVGVFNFTAFQREAIKQAPEAMKNSGFSDHMAEVLASLLVVVLAWLLLMLYRKASQELRRTLFSEAPEGPWCKMKSTAAVVMKAATSTATGLVAGDRFGAKDWDRWQEQLEFGEDTVAILLLSFLLVNTCFYWKSRELPGLREEYFRYGEDEGGTWTGFGLVFLIAGLSASVLRRRGEESRRVRIAEHSGLTAVSWSVYRLIHFVVLGIFPDSPVAPVVGAVVTTMLAMGLIRLCSMGGMNDELGDSASGWLTEMPISSPFAASTLMGSGDSGGWKNFVLPMSTCIGNAVGLYWGTVFMGRTGCVSRIAVHVSEIAGLEAEIEACINLGLSILFTCVAGLVLWRAILPTCELHQYQQQELIEAEAKYIFDVE
>ScrHanSHTV5126258_none_TGME49_257300
LLTGPHMTLTEKIQQVTQPLLQDYSTHAANVDPRSGPRRGPCLAVAGLLRCWWQSARSSAALKTDAGMRDSWGLLTCAYLLVGLSQVIDLRLVGLSVSFSFGSTGLTRWALSALLARLALLVPRRSAFADLSFFCAALLSLSFACGMGFGTAPSDSWAGVTETWLLPSILTLPFVGVHWSTSLALWISGCVLPLMCHGGCSPSGVPAAPMLMVAIGIVAAGAAERKIIKLCMALQLLTEVATDGSGTCASASGELRKVSPRLRRTFGLDVRFAGGHLEDFVLAEDRLSLQQLLREAADQGRTGSVVVAVQHPPASRDRPAADAEQGRHLCQDARIIVYEASGTFCKFCLQFLGSPSSATESPWLGLSLESGVSSDPEPHTGQGEQQREGTEEQLQLWQRXXXXXXXQLQLQLWQRQLLPPRPEHLIEQHQRPLPSQQQGRQEGPPVGQQVQSQSQAKMQQPSVHTLPQRPLQRQQQGSASNRQELTQWQLRQVYGPSGVPGYGHNAHHSSGASVDPRGQXXXXXXXXXXXSVRSERSEPRSVDHGSVMTVSSSNVTQLSGSGSSGKQSRGVATCSEVSFALSVPAGPRKAEQGTQTEAELGGPTEALPATRGAYATATAKTSGLGRPDSDSISRPGSDSLENSFDDMFPPGLVLKLETASVAAALATDESWDELGXGPFFASNGEGTSSQESLDRFRVHAPQHVHHVIAVGDVALEHPGECLDMLPVASCLGGGRSPSVDALGLGMQEAMDASCRLAMQQVPEHEPRGHRGVRPVPPGALRGERRSKPGELWRDVLQGLALMIFGVLVSGNVX
>ScrHanSHTV5161729_none_TGME49_257300
GRLLTGPHMTLTEKIQQVTQPLLQDYSTHAANVDPRSGPRRGPCLAVAGLLRCWWQSARSSAALKTDAGMRDSWGLLTCAYLLVGLSQVIDLRLVGLSVSFSFGSTGLTRWALSALLARLALLVPRRSAFADLSFFCAALLSLSFACGMGFGTAPSDSWAGVTETWLLPSILTLPFVGVHWSTSLALWISGCVLPLMCHGGCSPSGVPAAPMLMVAIGIVAAGAAERKIIKLCMALQLLTEVATDGSGTCASASGELRKVSPRLRRTFGLDVRFAGGHLEDFVLAEDRLSLQQLLREAADQGRTGSVVVAVQHPPASRDRPAADAEQGRHLCQDARIIVYEASGTFCKFCLQFLGSPSSATESPWLGLSLESGVSSDPEPHTGQGEQQREGTEEQLQLWQRQLLPPRPEHLIEQHQRPLPSQQQGRQEGPPVGQQVQSQSQAKMQQPSVHTLPQRPLQRQQQGSASNRQELTQWQLRQVYGPSGVPGYGHNAHHSSGASVRSERSEPRSVDHGSVMTVSSSNVTQLSGSGSSGKQSRGVATCSEVSFALSVPAGPRKAEQGTQTEAELGGPTEALPATRGAYATATAKTSGLGRPDSDSISRPGSDSLENSFDDMFPPGLVLKLETASVAAALATDESWDELGXGPFFASNGEGTSSQESLDRFRVHAPQHVHHVIAVGDVALEHPGECLDMLPVASCLGGGRSPSVDALGLGMQEAMDASCRLAMQQVPEHEPRGHRGVRPVPPGALRGERRSKPGELWRDVLQGLALMIFGVLVSGNVLLRALRGQCDIGEPSLL
>ScrTroCCMP3099009742_none_TGME49_257300
XGPSRFLALLHFFRPSLIVGLNSLVYGLEGERPPDTAAAKKVTIRXERQASKKIAHGSGFSALKALGSLLAFFSRLEMFFVRLGVAWIVRDPIIILLLLLVLVVQPIVVAMLSVWRVGRRSLCDKQVRRGSVVCCKPMDSKAPLCSGVLPRSSSLAVVVRRRSSTRVLCRAKTQPLADTTAEPIALRAVLPLLXDWQRLSVRSTWMQSGLCKSSALKGFLLGPEAGGESCVQIXAGLVYRVQGAQRPPREFLVHVQEKFVQVLTSWGRMVEQLQQQQQRQQQQQQ
>ScrTroCCMP3099016293_none_TGME49_257300
XACWLMVLGGHAEEEVEHFQLEAAGLKEDGALDRMDAEALKGAAKNPSSQPVKRLQQQQQQQQQQLEQQQQQQQQQQLEAGLVLKQRTVSGVFVDGFYGYRVFRIPAIVQHEGILFAFVEARRHGDYDQDHIDILLRRSKDEGKSWEEPDLVVGYPNDAWGSGTDTGQPTPIVDQKAGKILLVYCVNNSWVWQVETSDLGATWSTPRNITSMVKRAGWGWMATGPSHGLATASGRLIVPFNTFLAEKKVVTEVVETGCAGTPECSYYHPNKSLSLKYTITNTADPNDLELKGTLKGTKLPPDFTWAGDRSGVFYSDDHGATWHIGGQISDYVSSSENTVEEIFVGNRSELLMSFRVEDNYNHCRKMAKSLDGGLTFQPYFEPRSQNGTCIPDPTCQGSVLSLFGGKILLTSGPGSKKSRVDLLYKSRSTAVELLSKLMDGEAKYSDLVFLGGTPDNARAGVLFGGSGGVFFVAFDITAERSGASIGSVPFII
>ScrTroCCMP3099159738_none_TGME49_257300
XQQQQQQQQQQQQLLFQFQPVTPLAGTPTSPSRSSLATSERIRRWRQLREQNWDDSFAKSSSADGSDGGNGNLANLGWEELAFMMPQAKGFFGDLGGPPSAASTRALLLQRPLRGASASGVLCKTAMHDSPHCCQEQVGPMEIGMDHHSTSLTHAALRNTALVLVLAIDSLTPSKEFMRSFARSQRQMVQLQFTTTSTMFGAALGGVAGANGFEAFSLAGEASSAATAEEFVRVMEHASALLAFRDATVLVINGLQEHERLLTNLQQEVGPLEQRHPSYAQLQRIDLALQQFLSTWSRRFAKPPWSEGFGSELPPAQFIWRGADALAQIRLDGASLWQQTSSVTSGSSSKVGMSRRPAGPQNCADRAALNDVRGLRALLRSGGGS
>ScrTroCCMP3099270161_none_TGME49_257300
GSLVEKNTFAAVGKVLVEQPVLCCSSTISTAEAAHVGQVPEQPEPAEVSESGSPVEKNTCAMVGEVLVGEETEQRMLPTGHTALVEQSTVAVVEAVFSDDDAKTSELPDLQDQFMQPGCGVHLEDQSSAALASDVAVEQPEEQSPKVARNGDESKAAEAAQVQEEREQLQLDQHQEKETIVXDKVLEEPQKDHVTKISVAHFHDEGAGPVAEGMPIEQSHMLTKQYKDVSGEESTEEQVSIETCQMEPQHLEQQSCVTLLDDSNHLTVDEACLQEKQQEFRQHCVEHSCNEVFNEEALEKPLEEGKFSETIPVKEQMIHLDQPWCQQMMSMNGNFAKRTAESTDPVLPERKSYQQSDAIVDEVSLAVVSAASQPEQQTKLNQEITGEQQGKAVSAAPSELVQQEQQRQHDQPDKQDQKLDEALGDGESSAAEELALAAEAERTAAEGLVRIQRVQEERERPCLQAAVGEEKLAAAEIVHVQHQTQESGEKHAKPCLATPGEEVEPEDQPSDEQRPEQKAPEQQAYEQREAMLDKXEAPPWQRDHRPKHGRTQXEKLDETLADGESSAAAELALAAEAERAAAEELARIQREQEEQERPCFQAAVGEERLAAAEIVHVKHQTQELEPEDQPSDEQRPEQKAPDEQQAHEQRESTLEGGRVIIDRSMAERRDDVHGYAEQALX
>ScrTroCCMP3099270741_none_TGME49_257300
XQQQQQQQKQQQQQHGHNESRLGPPADYYDERPSNMSYASGSADFRPSATENSRSSFFSSGSVDKRFKDLEMGIADFILEGSGLGVSARQYGLRPRRKWKRRHTGDSDDSWRSSFEMAPNLQAKRASRTKGGGDQALEAGLQDMAQVQPHFTDCRTPGAIADQEVDKKEEPSPQSSEESPNEDAEAGLFADPVLSESNDRLVPIVRSSTSRTLAKGYMTDTEMMQCRVEELTEVIPNFSGFDTKEDQDSEGEPEAESGFGKCLLLGFRTAGVLAWDAASRPQLSGLYQRAEVTSNRKGLLSLNPTCGSPSPICWQQRGLLSDIALAVGAVTGLALLSLRQGRRGLDDVVSLLQAYAQQHGLSQLWMSRVRRDVVCTAGIFLCASGWAGTAMLYDAGGRPIDAAATVHFVMFLVTSCTLCWLVMFILYVFRMLSVTVDMFCCHLIEHPDISEATQDWNVLQAVLRKASASVELFFVTLFAIAAFAIPALMMDYVSMGSDVAAFPTLSPSILVVCGVLRMFVSAAGITDKCTRIPSLINSLSFGAGTERERQVEYIVNSGAGFYVFDVRLTTSMALKFMYMWTVVFFGLIANGLSDDXVKPMRDQIPACSGMQVQPDLGSL
>ScrTroCCMP3099289404_none_TGME49_257300
XTSGNMLQAAVAAPSGASSLSSATQDPLLQVPQAVRRLDEGLPAAFAGVSRGPSNLPLAFANIAKAGSSGTGPMPMAALTSSAMGFPGMDAAAQQQQQLQQLQQQHQQQQLQQFAVAQQQQQQQQX
>SieNemWS1WS2_1015399_none_TGME49_257300
MLWSENAMFAGLGGVTELEEVDEETLEMDISLEQAMRSPTTRRDGNSAGSNLISAPIVSAAVAAAAASSSSAGGGRWSSRHQFDSSDVLNLNWWNVRSEVVGEAGGVDARNVQQAQVHHQQQQQQQQQAQQQRHSSVLHSMNDDEVGAARLLHHHDDDDLADLELDLGGVDARAAAATVLLQSSCDWGMLTDDHHHHDPEIAAEQLMGAAWGGGGLLNLHSSHHHHHAHHHHMAAPQGMIMAPPMEGHGHLLSPHSHHGYYHHIGATADII*
>SieNemWS1WS2_1091726_none_TGME49_257300
MSPPKRQTAQSGRTVSPEAQSVRREGAPAVMAAGDAQQKLLRKRAREAMTNKKSRMEQGTSQPLQASGSPVLPTLHSDMVAGSATAGVAAGRGSVLRSKTRAAAVEAPRNQQPTQRRVITAATTAAADDGGSRLGLQHADGQRSFLVTAGGEAGGASPSRGGRGGAVRARSSVSAIMRGRGRGLSSPPTALTLSPRPDSALQAPQLQQQQQQQQQQQQQHTGLGGHPQQQAQAQAQQRQPQGAAAVRLAWGGGKCQVPSVSSQWRWRMRPLRDGLQ
>StyLem003030_none_TGME49_257300
MSQFNQQQNQIAICQQCGAKYRRGTTHNCVAQIREEYDLKFQQQDQKLNDLQNLYNQLQQNLNRVSNEPRPGSGYGALNQGNFGIIPDQQQLTSQIKFHESKIDWIIDEVKEKFKSTENRIYAMNKEIGALQSNRCCVHCNMEPRIQKIISPNEQLFENQWGYAKPNDNNMGNYFHQQQQQQHPNNNFKRQERQQDQNYREKSPNLLRQDIGQQNFNERVPINRQPINNYDVQGRLLHKSRDTSMDNRPAFQTKQNSFSGFPEDQVTPGVYYDHQKKNASSEFLQDPPIFNQIQQQQPIQNRNQQQQRQPLQYQQNQQQPLFDSSIFGQENPNLPHFNQQNNQRQQQQYQNQHHPPNQFQQQQQQRDSRQNMNQNQFQRHDPLMDMNAAQDVNYRRDDRQLNDYLQEEVKRVKQPMTKIVMKNELIPNQGNTQDLNFDPYGEQNQNIEFGSKTEREILDQFDDLTIQSSQIGEKDDETRIVKNETGSISAQLNLSSIPLKLVVYMQRTTQKPLLRTGASMIEKTEYYNVVKNYVIYYQMFFNENRNERMTFVQIISSRKMPKKNAQTKIVEWLKLFAKLNDVFGGYSYNMKKQRLSCILVMSFKNYQDLRKLQESDGKIAEFDLIDLNLDIYNDDQVLKEWEASEEFIF
>StyLem008998_none_TGME49_257300
MYTDQIQMYLRKATSTEFQQKQYLKWETGNPQGVISNIQTLNPSMQSQINNNILNNLNKQAQNILMMSHNGGLLNVGNYNNAQGNLKTPKGKKPKKILLSQTANITQINNGLLLQGQGQMNQQIMMEALKLCEEFPESDQYVITTQAQQYQAELIQQQMIMMQEAQQQVEEETIEQFNKAVIEPEEKQIKLQIKSKQKAKLKKSQNTIASQQSKQAVKEQITIISSNLLPLQPQQPQIQGKKATNTKQSQENQQQIVNPQQQKQQNQMANLKQGLIQTIQEVVKPVVSRSEDMNFLKQIIDIKNRKLKPKYTDSTVFFNILQKENQRQQVEAFHLNKTANIRIDDKPIIKKLQKSVKKMLKPFKGLNFDDFLHAEIHLNEIMVSQQDSQQMEQMKESRKRHMRILQAALKECIVDPSVCIAICVQVSRQAFFNELKDYFQCAHENIINGQLPAQTTSTNNNSGNTNTNSTQSEILNYQNLKKLIQKANVQSKVQIQHNKKIDKIFKVLFEQNVHVLKQISTYKDKYDQKKITDQIQSEQDTPTYFTRNRDSTLNTGRNQSAIDFIKETNYIINLPNTKKKQTISLDQNPDLLKANTGHKVTLSRSGNQTMQNFYNTPQVKVTSKIDPNMITVRLGNQKAVTTNSNSKVLAPIQKMNISSKGTTHTTESLYDSQQIYLENLDLKNLKRLNQLPSIQHQHLNSGVSTPIGNQAQLSGKDSGHRGNSAENLLKLLYQNKKKKLLEPIRKNKHEQTMKKPMTNNPLMTQDNRIQIAKLNSSPPKMQKHSSQTRVEMAQGRNRNQSQGKTNKIIINHASFTVKETNNESQQDLNNKSLGSINLKQSLSNNNMSRMVRTSNMQVRNKFAMFNRMTTQNLEIYDKFRTPTKSLHHQQQSSYEYRISEQLDAYLTRYFNKKEIINFMINHQAKIIQWAWKERFEQKIQAKNFILKYWKLHRQYMVRCQNLDTKIYLINHKRAARIIEKAYSLYRIRKRFRSWNQFIDYSKISGFMAKVVMIQRAVRKRQMSNYTEYRQISKCYNHFVNEFNKLKQKYIPQVILDSRRIQNDMYFSLQCQQLDEYISVQQNNYITDLQKYEQKLEEAVEENLDKREWNFNSASREWTNQRLNLTLKNHYANGQQPQITTPLQKLLECNRLSFMPNSQQQQKFLESLRTIKAKMIHQLNMDRLETNWELEMALKLNRIKQIDQSFD
>SymMic021253_none_TGME49_257300
MMESPGLDAVSTFLIPSWVQQQQQQQQQQQQLRSEPASPSSSSSSSSSSSSAPESAVLTAAAAAAAAAAAAFATKLWTQQQQQQQQQQQQPPISSAAASSSSSSSSSSSSLSCLRIKADTARPAIAFSWTVMLAAVPQQQQQQQQQQQQLCDPDGHSSSSSSSSSSSSSPRPNAELPAAAAAAAAAAAAIPSLALYQQQQQQQQQQQQPLHAISRRSSSSSSSSSSSSSLSFFFLSAAAAAAAAAAAASLLTTMAQQQQQQQQQQQQPFPHSSRLSSSSSSSSSSSSSLSPSPAPAAAAAAAAAAAACRSAFRSQQQQQQQQQQQQRKKARSLSSSSSSSSSSSSSLALTQIGRDGLLLTLGLGLLAWLLCRCQQQQQQQQQQQQPLLGRFSRSSSSSSSSSSSSLTGIRLLPAAAAAAAAAAAACCQPTESQQQQQQQQQQQQHDGRHLQISSSSSSSSSSSSGHQLVCSPAAAAAAAAAAAAGYLAHQPQQQQQQQQQQQQPRLQVASSSPRPGRQYFLGSPGACLVVAAAAAAAAAAAAASRDIELQQQQQQQQQQQQQLVPPPSDISSSSSSSSSSSSSHVAMTITAAAAAAAAAAAAWNR
>SymMic041851_none_TGME49_257300
MITDSFKCGSLANLMGEGDDGLQVFADAFVTFMGDKYSFGTEWCKGYAEYGFKIEPQGPTGDLEYHECVTSRSERLEFCSEIAVSVGNETYYFPKPGKLSNSLTVSFDLGNPRSRAGLTKATAMMANCIHQPLLFALCKAMVDGHRADGGNLDLKHLRRLMGRDEEIDEEGFEERLEKEHMRFMSDPVAPKRMMQALERETGISVADQELAILGLSTGNRETELTEEAIAILEASCPDLLSVLASDLACEFIERVLSATKRLVEGNIYPAFGEDQDLFGAQNLRSSIVPSPNEQIGTEHGRVLGGALKIRITMGSMQSLLTMNLLSTLHISIVVFCWSLFLHGTVMDVTPDAFYVFSVAVAMNSALQGLHPLPEDLARDLEHGWTNVRHVVLGLYGVFRFGPDESATACMATAADVLCTLMIAGDTEATVLFDVFFRVVAVAFSGAADNRGDLCRLGRTFCLCAARNRIAKALDWRVKLPAMPPCEIAGPVARPGAEQHGPAFHLLVLPPHPSELLLLLLCEKPHFVPGCGLVPRTFEMILQISLGPGPPDTESSKDVEKLRKLQKQGEAVLAAESPVLPVVEATPAPPKRRKALMLRKNKLKYTLVFVLLLALLVVLALLLASLLLLVVVLVVVVVVVVVVVVATAAAVVVVLLLLLLVLLVLLVLLVLLVVVVVVVVVAVVVVVELVPPLLLPVGGSRNEDRRFDLWLSTTAADFRKRHLFFLLRSLAGHRLTAVPGTSRRTGRKVKTLSVRPNLILSAKLKQRPSSTVFRRHHHHHHHHHHHHHHHQQQQQQQQQQQQXLVLVLVLVLVLVLVLVLVLVLVLVLVLVLVLVLVLVLVLVLVLVLVLVLVLVLVLVLVLVLVLVLVLVLVLVLVLVLVLVLVLVLVLVLVLVLVLVLVLVLVLVLVLVLVLVLVLVLVLVLVLVLVLVLVLVLVLVLVLVLVLVLVLVLVLVLVLVLVLVLVLVLVLVLVLVLVLVLVLVLVLVLVLVLVLVLVLVLVLVLVLVLVLVLVLVLVLVLVLVLVLVLVLVLVLVLVLVLVLVLVLVLVLVLVLVLVLVLVLVLVLVLVLVLVLVLVLVLVLVLVLVLVLVLVLVLVLVLVLVLVLVLVLVLVLVLVLVLVLVLVLVLVLVLVLVLVLVLVLVLVLVLVLVLVLVLVLVLVLVLVLVLVLVLVLVLVLVLVLVLVLVLVLVLVLVLVLVLVLVLVLVLVLVLVLVLVLVLVLVLVLVLVLVLVLVLVLVLVLVLVLVLVLVLVLVLVLVLVLVLVLVLVLVLVLVLVLVLVLVLVLVLVLVLVLVLVLVLVLVLVLVLVLVLVLVLVLVLVLVLVLVLVLVLVLVLVLVLVLVLVLVLVLVLVLVLVLVLVLVLVLVLVLVLVLVLVLVLVLVLVLVLVLVLVLVLVLVLVLVLVLVLVLVLVLVLVLVLVLVLVLVLVLVLVLVLVLVLVLVLVLVLVLVLVLVLVLVLVLVLVLVLVLVLVLVLVLVLVLVLVLVLVLVLVLVLVLVLVLVLVLVLVLVLVLVLVLVLVLVLVLVLVLVLVLVLVLVLVLVLVLVLVLVLVLVLVLVLVLVLVLVLVLVLVLVLVLVLVLVLVLVLVLVLVLVLVLVLVLVLVLVLVLVLVLVLVLVLVLVLVLVLVLVLVLVLVLVLVLVLVLVLVLVLVLVLVLVLVLVLVLVLVLVLVLVLVLVLVLVLVLVLVLVLVLVLVLVLVLVLVLVLVLVLVLVLVLVLVLVLVLVLVLVLVLVLVLVLVLVLVLVLVLVLVLVLVLVLVLVLVLVLVLVLVLVLVLVLVLVLVLVLVLVLVLVLVLVLVLVLVLVLVLVLVLVLVLVLVLVLVLVLVLVLVLVLVLVLVLVLVLVLVLVLVLVLVLVLVLVLVLVLVLVLVLVLVLVLVLVLVLVLVLVLVLVLVLVLVLVLVLVLVLVLVLVLVLVLVLVLVLVLVLVLVLVLVLVLVLVLVLVLVLVLVLVLVLVLVLVLVLVLVLVLVLVLVLVLVLVLVLVLVLVLVLVLVLVLVLVLVLVLVLVLVLVLVLVLVLVLVLVLVLVLVLVLVLVLVLVLVLVLVLVLVLVLVLVLVLVLVLVLVLVLVLVLVLVLVLVLVLVLVLVLVLVLVLVLVLVLVLVLVLVLVLVLVLVLVLVLVLVLVLVLVLVLVLVLVLVLVLVLVLVLVLVLVLVLVLVLVLVLVLVVVLVLVLVLVLGLVLVLVLVLVLVLVVLVVVVVVVWVVMNAVSSLQQQMASLLA
>TetBor008396_none_TGME49_257300
MIDKKTIGTASMRQRPTQQGGISQFGVNQSATLQNMRPFLTPDSTQYAQVANNSCMNIPTTSLMNSMMNDNPSYINLFDTSQINNHNKQQSFGSSSNLQLSGHPQLQQQNIFQQFKNNYLKQPTTPQVNQNTANQEKRFSEQLHNENSIKMIQFTQQQYTQESQNQASPQLSLIQTLTQKSLAPNQSSTRVNQKMRKTNSMSMIRLRQSQDSFFDTILNEDSHSNQGRNMVQSKNKKKGKKFGIGGCAVSPTSTAASALSQLISSQTNRMKSIPSPQPSNSYLLNKTDTHKQYQTSTSLQNDFSPQFFSKLKKKKMLFYQQNSKVQQSKIESKQDMKEQYQKQQQQQQQPKQQQIHHVHSSYDNSPNYQLWLIQQQQQQQVQNNNLPASSPTLKNTASTLSQQSLTSGVQQPYNQLPSQIIHSMNSYSLEHNPNSTNLKSGSNTSKTHSLLDKLNKLHKYSQQNINVKSPTSFKYSSQENFAPNQQKISSEQAAQQKNLLIKEQQINLDVPCIPMVEVDNQKSNNLFRKFQDLLGEQSCKNSTSQQSPYHMSDQISQIELQQNDHVIESELTKSKSQLLTQKLIQAANQIQDIPLPSQTLKNNQYEQYEQILEEYKKLHSQSDLNLQQFMDYLIIFAKKYIKPIPQIVKNTQQISSQYKKKDEEVNKLKSEKLSLLVERNKQNQQKKQQQQYTSFEKQMPQFIQIQHNQQLQQQTLKELHTPSTQIEETNQQGLIVDQQAQIMILKKQLENKNNQLNNLIERENITIEYLQQLQKLGYLPASSSFCSDSSDRGQNHIPNLIDDKNSGVDFSNHNTPHQTNCSENSALRNINTLSLSQQQQVLQSSEKEYQVSSNLMTLPSKDNDKESLQMQYQQLYTRLQKIVPFQNQNRETFLSEPSILVGQNKEKNQQQHEISQQFNQWLKFISNKKKTHYLQKSCFNQMSSQNNINSPVDSYCTTMNHNNNNQPSYINPDFSMNLDQSHHTQLCNSTSERNTITTSQIKGQAYVHNSENQEISEDRKVKDKSVNVLNLLENAQKQQKNQSLIHHNGGVSSDNTLHSQVDIAFQNKSTQGNINQTTSLSNDVEITSFQYLKNTPLIQGEQAPLEEYKKKNSKLSSVCSSSRNSFTSKSSYLDDDLNKLDIQNQIVSAQQELQQRYTQTMIIKSKSSSNLNDNIRQKLKLDLSVLKSPSSNTNLNNQSKGLGLQLHLGALKEQQQDNQNNQLDQQPVMDYYDEFMSKIDEFSLSWRKAVIDESQKYQNRDNPFKKQQLMKQHQQLQQSNNNIN*
>TetEll002379_none_TGME49_257300
MQKAKPQRPLIKMNFSATKSKNEPQVDSIFFQSNLLNHFEQKTTQKISQDLLSPHDPANNNNKDQGHIIFQCKEHKNKAIFVCQDTSCSQQSKQGCTKCMNVYHYGHSDIIILEQSKDNEDEDLIIKKQTAQVKQQFMRFQKMIKVPIETLQNQSTHQSVNEKDLQQQCQQQSSQQQVFECFYVGKVNAQINQTEEKIQKKNTHIDNLASDTDFQKQTQSSKKLFAQKQSQINDNYENQDLKAITKIHLRQNVLQNQNKSSCSTSQIITISQNQNNQKELNNSDQRLISSYKNINGNNFENLSQNDHKFIDVSKHPQQIINSCNQIDIQQQLQTNQNIPLPSFDSRVDQKNQVIFLPTQYLPIISYIPQQYPQNYIINMQPNQVQFVTPNPYFLPQQNIQQNIIQNIPNFQNFTPFNILNSNIQAQINNNQQQIYGGAWVQQPSTFNQNNNNLMVDSIPQQHKMDSYFIQNNLLQNQNEQIQSVKQQQQINANKQSENLNQLNNITQISQQQNKNDTALTNLSVSNQIDIKTCNHNIVNSQQIQTNTNNMAHQIQCNQQKQNEMQEKQQLLLLNNRCLQQKSKSIQAPQNIKIEAIENIEPQNIEKLQQKSCQTQEEREQQSEKISEKNLLILKQEESDFSGNVINKFKMERVQLCKSTKILESAQASSSEDKNLSQKDRNQQQLQSQQIERVQLVPYRTSSFSTKSVCNPNGSKKVSVQYFIDNKCMKSQYTSIDKVVHQHIDYYPQLAFLDSESFLQISVNTFEMKYYLNLVDIKQKKILQRREASSIFQSKNSSIFEENKLVIQKINLNISAVYEKGENQVDFISNQTLKVVKRLKQNSIQKVISYNSGRSLAIASLNGLVSLYNINCNKFLVINQFNVKDIKTKYFSHQQVDNNQRVQIEQQDIINQQGQEAEEIDDEDIRRNNPHYQMFSFLLNCDIFIQQNKLIWCGSSLFKFTYCIIDITSSARMILEPKQDNYPEGILNNDQFKIQISNLQVFNDRVYFEFSYIGRESDQFLNNQNASSVLLQSRYTVVQYKMNQQDDQIQLNYHSLHPNSNLIKVQDTQNQIFLYNQLKSYIIGILFEKDAKKKITQQSNEKLSYENRFLVINNIAHLKSLFKKRIYKEDYEEVKFKMNISQFQNNQSLYIFLNTSSPSSSSNQKFITLVDNKKIFHKVFLSQSQYTTKIK*
>TetEll005161_none_TGME49_257300
MGCNPFQQGNNMGNNSQSLPIIFQEKKRVKEEHFEQSKISGIEKNSKQKISLQDIGSESNADKPQIQEEKRLTVNTNQSNSTNASIFSEDYRIAGLRYIKKGYNKPIEIICNDQFLSKKNNGNLADDRNINYGNITIKPSHAAAANVQNTFLNEIHSSSSQKTFKASEKQCEENLKYHRNSNDTIKLECCTQMPQDKLKKIKNSKKIKLEEKYQSQHSQKLIIQSQFQNNKELSFLPIKQDNQLKKIKPQKINDNRVDQPVKTNFLNAESSQHSALEEHILDSLSIESTNNSDKSLKIVNEIKCYINQQNSIDSVLKDIQNNAKNFSQEEILSKCIFITQQSETHKVFQQILKQPFFLGSDSTNQCESNQPNNNSIKDQSAQQFNQQQTQNLKAFRTQNDQYLQKNTNPLQETLTSPKKQKSDTQINNQTEKIFRKGLQQYVKPKQIPININQSQQQYNVYYVGSQKNIMSTPRQAQMINQEKNQPQQKQFLQNNQQQIKNSDRLQQLPSNHQKNMVHFKTMKRESSHPDLAIISRKNSRVFFEKELKDLQQQQQQQQADNLGQYNQFLTKSYNDISNQQIQQQLNTQTVSSLSNLSNIQSPLSKINVNPLTQHIEIQGSRYLKGDSSIERKIIKNENLQQKRNQVQKQYETSNQNSKNLLQEKEQEENSKKYFELIQNKFLEIDTIQNEQNTQTSLNEEVKSNEQEQPNMTSNFLSLNSLKMNNQEKPLNIQSNNEFQGLVPLRVLKKVQMSQGQATSINNKKQSFQTAINYQTAPPLGEAIENITELAVVEPIAIYAADLVAEEKAFSVSLGILEGRMEQEQELLAKQQELKHDKQQVLDCQQVLQFCEHYLQVLLLVSKQYPSMQQHVFFVVSKLHPGSLLHQRQNLGSSVQTQQLSEQPTQLLQSQFK*
>TetEll015733_none_TGME49_257300
EEQLLQQQQQQQNTILQSQNSLYELNQGRPSDFGSDQGLDSIGQAQIQDFFSPYDNHYNNNYYLLQNHSNPVNDQQIQSTQNQELNSSNTTCQQRNQRSSKQDELVQKMSDMINQELNFNELRKFNNSIKKNTIRTILQKCNKNINQEILRQFLENKLTDNKVLSTYNRLNDIYMQLFPDNLNMRREVFIAFTQLYNEDRTKYNYGNVKYLFQDARNNQQIIIQQIKIVKMKVKRSHDHILLLITCAQQIFREFFSQFLEQQLIPYLYSEYKHNTYPNKKYNSMKYRYLDIYSTLYWVDTLFVKNM*
>TetEll018463_none_TGME49_257300
MDLEHQLKIQNPFKKESQNNNLNSHSDNFQFTTNNNNQNPDEGYNFHNNELNQHSGYNEPNSHPNQNDFQNEEDSQNQNMDANLQYINQHLIDYQPGMLDDQDGQINLYQQEMMYNEQNDKNQQDYENILNFSITKISQTEQYLDKYEKVTEYLLQADKHSLNGIRNTLTYQQNKNFFLQEKCCLEILHQNNQIFNFEAYKCVMIMCGILLDASISLIKDRRFYLAEKYLLRAKYLTEPNEKHLRKVNQKRLRQQLMYENQNQIEEKKENDNEESQIQHQSSHENEDDLNEQDDFDSIFESDLRYHDIRIEIALNLCEVYKQQMKILKKKRKNQNKRKSIQTSNQAFEGSNRKYDSVGNEIAGMKEIKEEHELEMEHENFDKQNGSPPIQSQANISPNKEKQVFFAPTPVQTTIALSRNIGQNSMKNIQDEDILKKEIEKKESYQQMLLNQREREMDEEELKDEEEKQNENKLENAIKILNDIESKLTDEYIELSKQDLKGTLCKFYAKKVEVLNELLKNSEDQYEEQEIKEISKELLECAQFVIARLESILLPLKANDPPEQQEDQIYLATILSYTWTKLGKYRLKTKEIEKAKQCYKNAFEKLQNFFKEGQDKNMLQYKFQRKYDKLVGKLEFDKADIIEFSQFQLDCMKNQKNEDNLKVNTNKNYLASKRGIPNSDIQSPTVQYYIDPQYLNQLQNHHTVKSLNKNRYLKKVTISHPFGSSLTGFTQQQNSVVQKQANNTQSAQQQQQSEGRQFKFKKNLQLQLENYKSQILGQTTTSFMNQQPQQQSHAEEYFTIPKSITGKQIELSPDEKNAPFLIPTKKIREKPQSAKVRGSSSTKAKFFDSNSQLANEQNYYSNTNLSNQNQMQPPTKIKLHRKAPSFANTLTKISSSSTKNFNLNSNNNEINNFISESASNLNQQQKNFLSQTTFNSKKNSKVDLKFNQEETQSQVPPSGFSYQQKSLSLKSNNIYKKNEEENTQYQQSQEEQGGIVSVTKDESNQKIMQNPKKLSLHQLGQQQGMNIGKISSAKSPMISKQMQSIEAYHQNSNQPLFFNNLIDPSNTSRSKIETTKIFKKPTTSRISSQNDILDNIMNFVDQINEGHNYKNSFANSNKSTTASTSHRKAFSSSRPSSSIIYFTTNRLANNNPSQSVHQNQIPQQQMDQQGIIYEGNEFQDVSKQIVNEQKQQMRFLDQSSQDQQNPFFPTQTIKKPLDGNNFLIINQRPTKAAKNVEKIIDTMGNLRVQLNNLFETTTPKIQPNQAGPKISIKLSKDQQQEFMNIICSRPSSKTDQGQIGKKNINSSRKMSSQSQIQGQQAQQQQLQQKNNQINQIEEEYFNQNTKISTRNIQHPTKISSYRNSIKIPMQVQMNQQQQYKSLTQFDDNNKKMQSNKHLQVDKKNEGSQKRLNTIEKQNTKNKDMSLLYSQQQNQQMQQQQIGGSSAFIPINQNQINNNNNNNVQYNTGNTNQYHAHSSQHVKIPQGSSPKSKEKDIQLETNRNIPNTNNNNNINNNNNNIANVVPIKRKNTEVYNDSSLVSVQPLLNKQGDQAQVNKSGQVNNSKIEDKMKQTIRRQSTNINDSVFKRQPTANYEQINIDIQTNQQNNEEEKRPVSQFSAPFLKQKFEQFENMNNDRMNKDQNKINETQSSQEDEDEDSKTEDSGEQQKNVPYQMLDDLQNNQIDELKGADENQYSMVDDLKKSEKRLGNSINLKASIGTHLSKLNQQSPDISRLINSQQGQLDVNRSYGHHLHITEQGLSSLQQSFNQQSQNNMQQQNYGAIDKSTVITNSQNIANALIGNTKGMNTSQNLKQQMGIQKQDLLPVKTVYFPSVKQSKYLFVQNRIQELLFAPLYFYKSYNQYSLCQWNVSNITIELENVTAQEDAEDIEQVLKGNQQNKGLPLTSDKIRYDIKLCIFLECIITDQHIINNPLIFYLKNQSLNFIDHLWPNDKSKIETKYELAILLLDRWIRERDLDAVEEFYNIGLSMQNVQVQFVLRGGNAFLEFQNLIKKDNEKGSWRCAQITHRFE*
>TetEll018562_none_TGME49_257300
MAGFKKVNNSKQEYPSQNIPSNFTVSIQNDEQKEHVLKKCYDKFLEFPLEHQQKIIQSIQPQPQAAVKEKDQILEIINFLIEKDKTIQQSTARQRMNLIANKPKYEIIMRVFEAKFAQMQKSKEEMIKFCMRKAFKFVYDKIVSEKKQKLNKKEQKQLKNEYFGITNESEYALPFRDDSAEKTMNDDFLKKTFALNNFINDYKLFLENYDEILEKDNQKKIAILVDQILETEDTNFEQGILKIKRIPWSREILEQTKQLAQFLLQKYGTINESLTSSKPSNQNNSQLKDAHNNIQSEGIFNDQSLNFQNSQANNSNSNSFNTNTFTKQKQPYVSYEEFKKLILSFSKNPYFKELVMNLLKDFNKNDQSNLESTNFQDFQHNSQTYSCEKNDSVNSANLNINQKHQNVQLASELNQNLPHEQSIIVKENQLMQSPERSGINNEKNLNTKTLQRKSSLEKSNSMCVKEELNDSTKIHSFREKTPELSSFKAFKSTSQFNISPIGNIGSMSQSANLSQKNFNQSQNQQIGMFGEQIPNSIAANPFNQVNLQGLIGQQEQIQQQNLQSQNIYINPYQRPNNNILPPVNITSLPIESNNQNFNQNLYLGMNEMAQQMNLNNADNTFYQQPFTQANQSYVEQQDSFKSIFLSLLLYFDQNQQNQQQQQQQNQINFMNQDLLNFQNLLTPPISAQDYSLQDLAQQTKQYLQAGHTQLLTPQSLIPNNEFYGERNLSLIQNQTLKQQKQQNSYQNSGFSNNVFSNLVNEVSLDIPKQNLVQDQNLLKRMNPNSQFYYPVSESQPENIQINQIQTINQSEEILNKGIQKKDQQ*
>TetEll018563_none_TGME49_257300
MAGFKKVNNSKQEYPSQNIPSNFTVSIQNDEQKEHVLKKCYDKFLEFPLEHQQKIIQSIQPQPQAAVKEKDQILEIINFLIEKDKTIQQSTARQRMNLIANKPKYEIIMRVFEAKFAQMQKSKEEMIKFCMRKAFKFVYDKIVSEKKQKLNKKEQKQLKNEYFGITNESEYALPFRDDSAEKTMNDDFLKKTFALNNFINDYKLFLENYDEILEKDNQKKIAILVDQILETEDTNFEQGILKIKRIPWSREILEQTKQLAQFLLQKYGTINESLTSSKPSNQNNSQLKDAHNNIQSEGIFNDQSLNFQNSQANNSNSNSFNTNTFTKQKQPYVSYEEFKKLILSFSKNPYFKELVMNLLKDFNKNDQSNLESTNFQDFQHNSQTYSCEKNDSVNSANLNINQKHQNVQLASELNQNLPHEQSIIVKENQLMQSPERSGINNEKNLNTKTLQRKSSLEKSNSMCVKEELNDSTKIHSFREKTPELSSFKAFKSTSQFNISPIGNIGSMSQSANLSQKNFNQSQNQQIGMFGEQIPNSIAANPFNQVNLQGLIGQQEQIQQQNLQSQNIYINPYQRPNNNILPPVNITSLPIESNNQNFNQNLYLGMNEMAQQMNLNNADNTFYQQPFTQANQSYVEQQDSFKSIFLSLLLYFDQNQQNQQQQQQQNQINFMNQDLLNFQNLLTPPISAQDYSLQDLAQQTKQYLQAGHTQLLTPQSLIPNNEFYGERNLSLIQNQTLKQQKQQNSYQNSGFSNNVFSNLVNEVSLDIPKQNLVQDQNLLKRMNPNSQFYYPVSESQLNIQKQPENIQINQIQTINQSEEILNKGIQKKDQQ*
>TetEll020559_none_TGME49_257300
MQKTLFQNNEGQVEKFIVVSLEDDDQINRFNLQDYYSQSLVKMGDSLHVSLGDNIMFVKEIVSKILEGSYKLLKQIKFELKGVKQEFILRFMSDNFFQLCFENEVGEEIFQIIEEFIIIQEQEIKQLEFFYKYQVDTHYNQLIYNLVEEKLKGLYHVSFIFQINDVKREWKQTVLNNIGCFEQIIMISICWNIKLFQYDIISILNNCKSNKFLLLQSQNMHLYFKEPSKIKNYQKELTDVQKIMEQIKPDKQLYLDISFFKPGLIEDCDVMEMNDFWKWVQERASCSVSIKLKFATSKQINKVINQILDAIMEKRQSITLESSDIKLEYNLLTRNLFIHCKEDEQQKNIFKPLDWSFVLKNIWNQNILSLQILVNQQVQLNQNAQKEKQQPKQENMKPSSQNQQKQQFTQQQIQVIKTVDNKIVTAVKRYRNNQYQAMVQDLELSQQAYHLNYIVKHQSYFMQFIFQKDQKKYQVKDNSINQFLDQESKNNILLEQQEQINQNLEKQEQLKNIQVQTKLFFFYEQNSKMKNIQLKINMRNKNPEFFNQLVTIRDFTIIHDLHLVLQPESSDSKNDQILQYLSNSKYLKNIKIKLQSVSLHDLIPKLLRFIRSNLKELITLEIIIERIYKGSLQLECIQNIISLLPFKEQQKKFQSGVFKFQGLNNLTNLNNTLQIIKNIQKEQTIQFNTQAFDISKNSQNQFNIRVDCKDSYLRDVFDPFIIIHQTYQDYQIYSLDAIVNELQLESFFRFVQVYIEKIKVLNILILNLDDDKNKADTNEKILNIVQNYRNFDRFELSFRDRNSKEDSYMIIYDNQKKYLNIYFQGNQVYSNDFNYDRLINISSKLQNLYENELQSLKIELVFDNEARFQRCMLNSQVKNNFRKEIIWDTISLMIFGQMHLNLKPLLFKKFLINQSDNSKEVSKESFKNLAAVDQFEDKK*
>TetEll021310_none_TGME49_257300
MSIFENIQYLNNSQAPLLASLTSSAPSNTSNPLYDLSLAASLLPNLLQAQTQNQQTPNSVATSQFSTTMEPFGNNFALNQNASLQQNLNQGNISSMNQSALMQLEYLQQIQLMKQQQQQQDQQREQYKLALITELIKLEQQSQQPTQNPLPGVFDMAIQNQFGQQQLPNTNNLLLEILLQQNKNGGNSQQQVTPQSYLSEMQNQQCLLQQKQKNILLNSSQSPKGNENNFESRTLSFIPSIASASPQLQAQISPQLKKEDDSICIPQLNQLNTQPLNLKNNGQQQTDLQQDAMSQQAQAKNLQQNEMNQMDSNSTTKTLNQQNFENCLFSSSQQLIKQQGQNTDANNQNIDINILLKQQNNDEQFEIQRKRQERLIKIEKYKNKRRNWLRKISYDCRKKVADSRLRIKGRFISKKDTEKIKELIGDNQEAFNAKKNLRLDFMNSKMKLQNLDLNPAISKNEILNQIEQLLLKNRQIHTTQTMQQIVKRIQKKQQVFCLIKRGQTEMIKLSANNRSSSSINYQDNNEEYSSMCENSKISSSQN*
>TetMal003765_none_TGME49_257300
MECQLEKKSLNSNTASLDHRQEPLIKRNKGPRIGDLLKKRKIRLLRKEEKTKIKADELVLKSALDQHNEQVSYEEDEEDEFDRGLHTKEECHLHEEKIKKISSLKEKANQCFSFEMYQEQYDLKYACKNKSYQSYCEKNIKTQNLNHQNEDSQQLFKKIKLFDSNAKKKIEKFDAKQKIIYEMCSSLVKEYLVEREDEEDSKFQVSNNSEESDHSNMDQEVYQQIIEDQYQQFEDANKRKKKTKRVLTYQEKHNELLKVASKYQQINFPNSKKAYKKNSLLSKQVFLQQQQQQSDNTTMPIHNSQINVGNNFTIHSNIQTLNPQLQQFQQQNQQQQNQQNHNTQYQPHYQQQDIIMHDQGPEYLLKKVKLLDGCNKYLDKISWEAPEDELDKMEKEFRQSQLKPDQTITQLNNSNKRTIIQDKKFEKVYHSLRKSIKWSERIFDENSQVFNKMLIELNIEQNLCKDDFNILNNYKIQLVTPINESNLIDKKKNEQILEFFMQENNFVMDKSQIRDISGFKSNQHGQQQAQINQFKTYHQQVLQQQNQAQHIQSQVKPVELRPNLGQTQQQQQQIVLGGQQNFLNYQQQFNQNQRINQDQQIEQVQGLPYNSDTANQFKFANQFKGVVSSQQLHQSQGHNMPSDQQNSQQQSGQNITKKNKGNLQSQSYNFHHYIKCFKNNQLSAGGISSSNNLIYQNSKFAGGKNEIIVIDSPKRTQQNNQQMINLQQESNQTCNGQTINTGQNQYDSSFFQNMQTSSINQQQTIQQQTQQQAQQIVINGQHKSQQGFNNTNLLEQGQNQNFKINQLPQSQQQNIQQQNMLPQNQLLQQQQQINQIQNQFPQLNQYPLLNQFNKVNYVSYNPYAITTQFLQAPISAANNSYNQFFTASLSNNNNNNNNNPSNQQIQTNSQHIQLQNQHQQQSQTWPFGQINIQNTAPQQQLSSSILQNNNQQQQAQQQTDQLQQQVNRQLQLLNTLNNQQNSQIYFQVNQNPQQQSQAQQQFNQNQQQNDQSLQQFTEQNQLINTIQNQQQQQVIKQSSPAQANEELNIDQYTQLLQNQQQNNQKYQQQYFNGIQSNINSNLALNNNINSNTTSTVNNIPIQNRSANTQIMQNQGQQNNYFLLLNQNCANNQINQVSQQQQQQQQNQPQSAHQNQLYLLMQQQQQSYPMLPIIAANQNTLDSTKMHQVVIQQGVLNSAATACVPNQNLLNNQFLINNQITQSQII*
>TetMal004813_none_TGME49_257300
MIDIHNKEDLRIDLMVIQKAQQIRIVKRLQDTLINTIYRLYVDPILHKHVVCQSNPNYKSITTYQAIRSRFEGVEKGQLCSLVIQEYRKEMIKNNILQRYVNTLISILEEERQERPTELKEKTRKKGKIQASWEAQTWKKIISLLMLANYENPALVTFRQMWDHVYPNNPLPVNKPGRKSKMNPNQEGSDEEECLEGDEEDQQQEINQLNSNILLNDKQSASQIKINKSNQNNVDDQSQQNLKSQEKYLNENQENERTIACEEQQIVMSNPTQTIKVQQKDIQQQNQIQFNEQNSEICLICCGEAQKIQQNLQLQQQEIEESDDVCLECLQNNFSQSINNNQFLINKNLDQIGDYPNQSDQQGYSTYDQFKENSKTQLSILNNQIIDNNPTKLIAQLQTKQIKELQNEKNETKIQGKDQFNTQHAEQNYSRTMDSSIQNSNNVFGDAKNYSLVQKNRIVQKEQEDYQQLCNVNHQNLQEKNSNKFLQLDKTESSKINNYSFELPQQGSTDWNIKQQRFEILQNIKKDKSMRTYSSQDIIDVKQENIYNPNQESLSTPNELTYKHLNQMQQISAEKKLSEEQLLQTLGKIQMNQLNSTFLNTENQIQQLQQHLNNISQQANEKLSYNYLQINHKQGQGEELIKDTNSTQGCSCCENINPASPTTKMDSINNKIQNSKKKNLLLHQNPEKNNQNQQYELKLEDNLKFSKQNNLNNQSEKSQFIQQQSKCPHNSQKMNGFQIAKSQQTINQYFSDKIQQLEQIIQKQSQDLSKSLEIQEQLRAENVMFRRHFESQIINQNQLLGLLKNPQSVQTELRQQTFFQVQDNSFSQTCITGLTPKEQDFQKYLSAKQKSPKQTQTRGFVKSGSQDILNKDIQFKRTRNSSEISLRDKKMKQNQIEELMISIHSVQDGDSTGKQLSKLNKKEYQELKIFTVFNQIRDLNDKDQIHQAIRILDNMEERSLLIDKILKRKQERQDADQIVRISKVQPLINRFLRKMKRAAQNFDAFENDISINKNQDIGSKTSINLEASNKESGQIKSSTSITQNGSNLVIQDSTPMTDRSNNSNNLQIPKSTKEPVISNKAIFLSMLQKKVEEPQSKEKLSHIIAYKEMFHKMSKASNNQINLNQVSQNSIDLINQGKELAKQKINELLKDIQKQSLAARFKSAQLRNKFNSNQLNNDMQYINSFYSDKIDEQMQKEKQKVQNYIQYKNCIEATKVIENDVVRFIDQYKQDPNNFLINSKTIQQPYIRQIENQIQKTCYESAQKKQQLFDLKNKYSKSEYAQSYNKSKNKIIQQITQQQQKPSFNLDNSINKSFSCKQYQVNQQQKNKILPQQQDKNQQLRQQYILSRKQASSLNITKGFQLNNDTDQIDEGKQINQKYNFSRKKTSIPNITKGFQSISDINSCKALSSQQSPRSLYNGQTMTERGNLITSPRYNSQKQSNFEQGFSTFRSPKIRSPEENYIQQRQRVTSFNENKFRYQNELDYMLDQEQQKEIFGLEEDDKKKQLYKQEAMNFQKKMLQQKIRNVKVVDSWKLNGSIRYCGNQSPPNQSDVKDDDTLVSFTEIKLDKLYTKTLNIQTQQRFLERFEMLQATNIKLKQGAKNSLHI*
>TetMal009733_none_TGME49_257300
MNKFQSPQSLPKKTVQFESSSQQQRSTMQKLQETGNSDLNHLTASFGMTELQQGGFKSVLKNSNNNNISMQEKNQDLPRIYSNIYSPEMILKDDINQRDEQQDNFIEHFQHREQQINQDINQNPNELYSKSQEYNEDTLHQQQIQQQQSQYIFEQQQYELSQNANSSKQKGYKGSNRQNHMKDSKIQTYLQQMMNNANYLKNIENSISNFTSLPSAMSAYEGSQMQQNYQSEDNEMQRNVPPPQPETLAVGQLSYGEIAHLKQRQRQLSEEKIKASKQKKLLDEIAHFYRQLAVKKKEDQNNRSIITSPSPIRKSDSTSRLRKKSPQNTVQNKQVLQQSDNRILQHSQSAASIYKAGENKTSRQDKQSTVKQNMRYQEENHSKSVQQFYINNADVQQELSENLENQIDQTNQLSQAGQAQENQQQNVVENKRMVKGNIQSRSQDQFKKTLEHQSQISTQRQKKPFKYPNQAICKRLQNQNSSAQQVDFEQQQIISLSNIFILNPVQFQALENKIKKCDISQIKQKCIQKYRFLIEKVKFSSETQNYLSTIKDLFNEYGMMNHYDINLSEKIQLINKLSIKDIFSNIKEAIDLTDSYETITQDIQQIQANQNNRKNLKTTIQLEKEQQTLQLLKDMQMRLAQKIFFTYLSKVQSRYKKEIVKQLESFEKVQNELRLSLTFNMIKYFAKIRSYKSQLQKITKQEIQLKKLKKIFDAIKQKSNKNAYYKPFIQAIRSNRRKNLKLNSLYSLFEYSQRKKSEKKQLYLSQQIYNSHLITKSYLILKAFCNRKKNNASIQTMTAKNISIQYILELKSSMLQAGSSLRIRNQLQDQNYQDERVQEKSNQSYQHRNQNILSQKNDQECYNIGEANIYNQSNVLDKQFVEDNSYLKYQENKSQTVNKQLNFQEYDDQFCEEDVSYDSKQFQKHFYCEEEFLSSARNLLDMKRQIALDKLDKLKHLTSQNLQNEDQSSFLQKNKEKVQELIRENYEYSNEKPPQIQESDTKMNLVQIPPIKEEIQRAEYINHSKEIKNIDYSLIDEQNFLEQEEDCKSIVTLEQHIKQIIRVLKKLSKKKTIFQQKNPAQLLLNKDSFFYSSGDDLSKQQKNGKQQQKNIPHPLQEHQEMIKRIEENEKKKTTSFLFYHWKIVFLERTLNAEITLLNSLKKCKLILQLFKQKYRDNNEICALKQQIRQEKIKNDIFQQWSFMASETSQINQQKLQIFHKKLCFRRILYYTTYKKIQRVADDFHAKSMKKNVLIQWDKISKSNQVVRKKHKNAIVRRYFNNWVEYISKIMFLRKFWKKILYSPDEILFEKYGNKKNLLKHILKSWRGIVIDNENTMKQKLALKSAINHRAVVQKTKAFFQWVNFLNIKKKLSKIFESRVVQKIFAQKILQPWKNAVAEQKSAICTFKRKANINIKFKAFHCLKIKYLQNKMVQNCFLKKFFYHWKIQQQQNQEILPHNFYNRKLIKKTFTSIIYHQLLLMRERAKTEKSTKFFLYHIKKFMQTCLLLWQKHTQKKKSKKLLKIKLQKYSEKNIKKRAFNSFKLLKIQSRLKIIQNKKALEFKAIQYQKKYDLKRLITEPHLNPKLQEVLQIIHYWRAYAIKQKSIKFIQARIQKFHNRKMMIEYFTLWQDKYNQKLFVNTKAKFQEQEEQDNVYNKYKIKQNMNQNFIDQIVDNSNNNRKVQHNRQLSDQALSKDTIQVKNNSNQIQKMQNDDNQSLSRKDLENLSQYKQLENNDKLKQNHKISLDSQARQHSSRSPRFLSNQTSNSKSPSSKSNSPNYNKSTLKTNQSQENVRKNRKSVRFELDPKQQGINIPKFDYFDQKYNENEAFYQKLLSERRYNTCQQ*
>TetMal011174_none_TGME49_257300
MSKKHKDLSFKQFQNQRYKVNCFIDQEQKKQTNSNLNAKAANHQVKQNNESTNEKKMMSYKSYLQEEQEQYFSDLNMDSIYFETKKVDLEFQEYQQKSDRENNPSRQKLLRSIESRQNSQKQLGKQNQKQINNLGVNTEMSEKKVMKFLKYTIRNSQNCQPFIERQRAYTLVDEPLREESPTLKKLKTEIENVRGSQKYPMQQENQRQTNQYFFRPQLNQREEHHYYLNHAKKGVKISTQALCFENVTQPLGSAQSCNNGGIETNFKFVQPLRRKSLISNNNLNQSSFNNENSNPINIKSNTNELQASYMQRFFIPKLRLNCQSSQQQKRQMNVSSSMNRIRAYTVTTSQTQTCKNVNDQMNQTDILKCQQNENSISFQDKFNNQRAIQIKEVELCLPQESLLQEYNFITKDSSKCNKSMNNNQPFNTFYSTKQSKSITTENMYLHMQKKDNFRNQQNNNSHKESSFDSERRSVMQQSQLSHRDLISATSQSALHQQKQFQINKLTFQKNPFFYQSVKNNPSIVNYVEKANTQNKQIQNLNQLNFQENQLITERQKSFSVNSLSNCNQVDQQSKIEQPPQENQNLDKIENYNSVQQQQKYEIQQQQNQNEYQYSINRSGILKEQDLNLKHNSTQQKQIQENSNKKPFKIYSNIQQIILPLKPAEEQKSKALDITALSRIRINEEKGNNLLKKQFKRTLNISNYHNENNFQEQNTSIQQQNQQLKQKQCGTEKLNVINPLKQLKMIYQPFQVTVKNGNYIENNLNFYS*
>TetMal017474_none_TGME49_257300
MQIDQQFNPFEYSRLNQQQQQLIDQSKQKQAKNFEDQNPFFSINNEGESTSNSIPFNATFNFNQNLQLQQNGRKLSREGGTKLPSISQNQNQQLNTQSQQPQQQSANAAYQSSIKQFQNANPKSIAKYAQISLANNDPTVKYINEQGFNSSLKNRKIQRTQAQSVTNGVAAGTISKAAAYQNQIANQNNQANNEQYPLQNNSHSTQETTPEMSIKSTNYNSPVGQKIIGLNMNQMQMLSPSMQQQYEENMANNQYLSIVQSVPVSQMPQQQNQQPNMINSVSSRVGMRTNSPKTLNPIQLAQAAEVYYSKNLGAMQSSIQQPQKEVQRISPQYNSEIKVHQKQDTTQLNYQNKVQNKYDFNEDQKQELKEIRNFASAPHAHQQSLDNNERQKFDTIVNSTLQKQKMFLPPPDQQIPKQQINLKTYFEQQNMFNQNLNNPNQNLTNQNNLQPYDSLMRKHQSLGQMTISKRIQLDPIKLSDPINQQTLTTSGTASTKKFLTRKPQTKILNRVFSSKADVKPNKNAFNKNIPQTANSQQTTNSPLFNEDHLHNLPEYNLNTEPPQFQANNEFKKITANFFSQPEKDILNEELERKQQEKILYESNIYSNLDSKRNYNKQIGELDSLQSTLSRGAKVIQNHQRLLQKPAMEILNNRQQILFQQGEQYNQQQQFLNFKNSRQNFKPQVQQISFQ*
>TetMal021816_rbh_TGME49_257300
MKRNKSEQDQNKDRRQTFEAKSMNKLKTLMKENANKKANFIELQDEEYVAQNDQQDYNDLDKWKKDLLLKENDDMSDKLKQKFQHIQSLKEDIQMPELNFDVIDSVMNPKYYQDEEIVYQKEQTPSIIQNYSLQNTIEKARKSVLLSQDFNVQDTQVNRSTFYTQAKNENFTDLINQQQDQTQNSQRNKRKSASTTLQTQTDQQQSSPKTATPKVLEKQLNRINNQSSIFQQRNLNKQLLNNLLLNRITKKYVQNQKTPIQHDQVKNQEKKVRIDPKFQGQSFYQQETKQKNESVDKIRLLFSEETDKFSKTTLNSFKNVGNQFFRLGNVIEYDQLLRDIIGAIFHPQGILDEKKINSINGEIEFDQESYNYLEKALLENYTFCSQKIEELQTKIKEERLYQTHIAEELKNTHEQMVSQLARIDLDEETFLNEINSANNSQIFIHSMNTKMNTVRFKNFNNQDYRNKHKKIEEEREEVKIYFETLKKAITQRTKTSLEKLELMDKEILKIKQKRNTTKLILKDLYLKAIKCNQFPKQSFVLIVKQLILINEELNNSNILPSFLDEESKQFLIQWAKLMIEQDRIQEKIKRLNVDGVNVSQQYQNLAMESSKISSKNSRDLIQQKVHRMAKGSNQQKQTDWGTMTQSSQNFYPGADEVSQNSFAKYQERIAFDLNKFSDDCIQTVGIKNDLRQDLHRVNVIIEKLKENEKQRIYQKYKPNGFGYQQKITQLQQALNALFGKQESESYITHNLKQQSLYDEKINSQKFFKFSSKKYSQDQQQQQINNSMGEDSYQAQQKPQTHNKNFSQTSVPQRIEYQRKHSDIQQNQQQKLQIPQQIINNYMQKKDSINQNNKLMFQYNQLSNYLFNHSAKNAQKTNLDQQLLNQPGTLDHYFFNYNPNKRRASDHNSGNVSQSSLLKSPQFSQTNYQKNTLSDKNKKISTQF*
>TetThe011850_none_TGME49_257300
MKQRRTKQGRFTSIENEREQQRKLYEENLRKKKEMLYFEFEKQEEVLKYTKLSVETHNDVNFKYEHDRVTNIRIEKENQLQDLLKTLKDAQEINKMQEPLPEGQSLYGQANKGINLTSIFSKSFYRSSGLQILTSTQMKSRDDVNNYIAYMNQEIEQVNENLKNEEQRTLTLKKSMQELFKTKQKFRDQLHDLEFLNETADRRFHDLAAVQFKAKEKKIAIDKDLNAAKKSLKEYQQIGDKYKEKQMVKMKSGEKIKKTAEEIISHDMIRQDELEKEIQMLQQVIQKEVIKQQTIIEKRSESKYILKYIDCFTQFERLFLSGEVKEKDIQDLYEFNNINRRSILSQHQQNLSDDGSTINLQSHNLILNAHRSRKDSRMSSGDSRSPTLSPTRDRMRSSFNIQEEDNRRSLIDTINKFDSEHPNGARDLVNEMIKMYNNYSYIQETLNGNHSRLLEEKARKQQELIDLENNLNNIKKFNQYLDEMENNKQFEKQMLELTEAVDSGLLTIPQSENKINGAINQNTNNHHNKEQKQLISTVNILKHDNFQHESEKIKELAQKNQNFIFNFFSNYCESVIRVCQILELIFGFSLNLCPVQLEKLSKSTIQFIKDIWAGKFEENLDPLQKKNNKRSRQTIIYQKLGTQELLNGEEQPVAYFKHIESEKFTHEEIRNLFTEIFPHKHHLADSFFSYIKSERIIWFFCNLEQISNYLNDQRKQNGEEKGAQLALDNIHELKEQGLAIFQNKLQNLMELMIKIHNQIKDSSHNCIKYIRETYPDYNPYRRYTQKQVRENDEIREAKLKATQKSDNYFRNNDPLMEDFIILKKEDAYNILIRENSSDQEKQQLQQLQQKKQEDKNQDQINMLIEYIKKTKNNGQQILIEQKKQQVMQMQKNKQKNQFSQQESIQSQQQINNGIIHTVSSQEGSNVLYQRNQSQMANTSDFSSGNQPQQISTVNAIQSSQDSSNKLYLSSVKEDITRFKQLNKGENETIQKERERIHNLSKQKQIDELLEIERQLQQKNNKFFVSNEITSINDRLHQEKNAPFKEKLIRNFSESQLVLSKVDRMDRFSGFIGPQVVNKIQEEKNQMVRALRGELYQPDLNYLKSNNAYNVRKQVAMEQLNFLHDQKLKQTVLLNHSSSQSIQSSSKKNDQNQFSFNKDTHSKQKKSENQNAAKTDILLIKDDKQLNEQQVFNQQLSHFHPMKHQSKVDQITIKREQPSDEKSQQKEILQQKLKDIKTTLKLPSANSTRLQTIDSRPQTQGSNNYRKIKKQEFLVQDGFSNKKSNLTLSGQNFYSNKLVRDTSANDLQYNRKAQTPINYNNFGLSDVFSSETSFTQNPNSVGPYNNQNLKFYQRYASPEGDAFFDQILNGPPFYNLNNNQARPMTQQNTKAQQKYQMKNNEYNYPINEYNLDQVAKPQSSHEGKRNLFYKQQQQFPQQQKYNSNQNQNQQDQILEEDQQREKRVSFGQESEHFQVQQQNKQIEIEEFGQMNSNRQTDIYSTVSQSSSRTNNTHINRLSANQKHDQEASQQNEQ
>TetThe016400_none_TGME49_257300
MYFTFGDQLYQNITNHSAIKYYQKIQKNNRQDLLVTFKQINNRRNFLFIQHLISIYVFHSVSQQINLIIEIKLKDSNNNYYLLLNITKIFLDQEKKEQIERQLYISQAKQIDLKNMEQQANQQFQFQRHQVYQMQQAEQNNIQNTNKIIIQKKEYFVKDILEIFQNYEILNIINYYEQRMAQNQDYNKQQQLISKLNFSYEPLQLFGLLRLYADFNIKSDQLKQAYYDASKKFPYQILIRGDGNCFYRSFMLCYLFTIVIQKNNKEILKLFKQVLGLKILQYKIENITQNQINLTEEFKCSFLQFWINVFIKCQTQLKNDHKYELKDLFLDYNHEPFVDAATIIICRNIIFDKFQYLLTDPNYCFFITDESRENSPKNLELYGQEAEDVIIPIAAKAFEVDLIVKNIYRINSEIFQDEYEYKFDDSIKSNVVSVLFTKGHYNCLFTNSICQIDSQVILWPQENEQEGIQTNQQLQQQFNNNYQQLQMESPKKIDNQSNQENKLAVSNQVKENIIQSQYTLIEQQEELLEEFSCKICKKIRDGIIILTQCSKKNVQHCLKCIELYKDQMEKPIKSIYEKLQKDINCQKCDIKVKFIKSFECKYLRYFTKQRCINCIEKKYKKNEIIYTPILYSIFQFSETFSENYRCFECKKSEQKVKLLIYYQNMADTSFNLIICQPCYANKYSPFFNKLNLIQKQYEINDYFGQCQKCFVTTQVFICEDGQKHCLVCIKQIINQLEIVSIEKLNQLLIYFYQAIYQQKLCIYCLSQETAGDFQLEIQSPQHNQKPYNVFLCKRCILRIFKFQNTELQKKFKINLFYFKRDIELQFQFNPEVIRKTIFKNQSIKN
>TetThe016401_none_TGME49_257300
MSQIKSGQGSFDNLISDILKQIKQNEQIMKSLFYQAEEISFKIQPIIKYENLSECKMSQIPIQKLLKKNYKSIMYISGDGNCFYRAFMINYLIQIFSTQNIQLIELLIRNTYNLNEIHLKLTHYQQNINQQIQLSIKLTFLQSLIKWYQISTQKANSSNSSGQTQIKLLAETIFNDYRDNFCLDLCSVVICKNLIYEVFKSLKGDINCSQIKAIDIHAEEEIPQLLFKYNEFAQSFCIYCAPHAFKCQLKTILVDIKKEDIIEFYFQNKYLQQSNNLIEIDLLLMNQHYYILFKSLAEDLNIQSYKSSFFQQVMEQSILIQNQFIKSQDMQASSINQSNKDQKCQKCKKKQEEVIFFENGFQCLRCIQNQLNNQTNNKINYYISIEQDVEIEKQLINQALGLEEQYSSKQDNSVMEFIFFNDNDICQECNSKNKKVYIIQDNKQQYCWGCLQFLKMHKKDEKIQKAYELIQKKQVKDIISTFQKCRQCNKSKNELFQNVCMECIQIISKIEFNEQQQKQQQQQQQIQNQQDKMNQSNNKNNNNSKVKENNSNEINYFNQQPPNQLQWNNNNNNNLTNSQKNLINQQLGQQSNNENFQANGQNIQNNLLNEGQKINNQRQSQFNFQQKVNFSSFPQKQNQQQQIQQQNFPQQNQLSQNTESSKQFVLQQNQFQNGQNFQNMNPSHNQMYQQNQNNQQSINNNYNQIQNQQYLNQYQSWQQPQQMSNYNQNKYPNQQYFENQNNQNQDNSYQFGNNQNYVNVYQFGNNSFQNQQNQGNMNNQQTNSNQIWHQQSKPLIENDNNNNQNQFQNQNQFQNQFNQQQQQNGNGNQLNNNQIQNQIYSNNNMNYQQNQNENQSQQNNNFNQIQLNNQNFQLNNQFQSQNNQDNHIFQQFQNKSQNNLHVQKDLPNQIQRFSSQINQSQIPQVNNQNQNDQNQNLWFGNQNQQQQNENKQLQNSNVIKQNQQSQNNINQKQQFFQQNQQLFQNQNSHILENQNQLQSQFLENNNIYLGLQDQNNNNTKNVVLNSQEFYPKPLSEQEKQSLDYPNSFIQNKLKQQGNMETNKKMDNQNYYQNNNQQIQNNFFGNQMMQQNNQIKNQQNQINVQNQQLQNPPQFQSNPQPVQQKQLLPFQQVQQKKNLHFIQKNVNDKFDQQQQQQNYNQGDQQYQQNMYSNQQQQIQNNQQSKIQYQPQFSGQKSNNSNNNNPSNNYFVQSFS
>TetThe016476_none_TGME49_257300
MQQAQAEFCQGNLLFFQQYQNPNELERHNSSTNNNMYLSPNFVPACYNQISLEHRASLCESSGKMSIENEPNGNLSNHFNPRSLDKNNQEEQKDQSDADNSEEHISLEKSFEKSPIFKKLNIVFNLDIIDNQLHNLPQNNILVDQDKDQKQEQLTQQEIQQVNQQQRLPPLTEEKSSIISTFLNNKNQQFMQNKIEEVVEQVFSSDQISVINNSNISRSEEEAFLINQAQQEEQNTFNQSIKTNSCFQNQKQQQQQKEIEQHSDDISNFHNIYEKMNRKKIKNNNEQAAVQLQQRLLVDDKINKNPRYHSAHIKEEKKQSLQTQQKNYQINQISNQQDHTLSSKPFLNNPLFSSNNFQSIQSNLLNPTIEIPSKISSTLFQNQNTLFGDSLNYQRDHTKIINSQSNKTSPNKMYDPFTFLQKSLEINQTLQQNLNQVHSIETLNQNTFDSLKEKVAQNNIQYQPQQQQNNLNNYQTKDLFEPYLKMCNFYEPSDQIDSNNIFINHQEYTEIQEKPSSSKQRANFLSEKNSDEQDQENFSDIESVSSNPNNTKSYISSQDDIDDLLRLDDIDLNDFSDVYCKQHNQNNSQNIDQPQENK
