# Supplementary material for: Molecular characterization of the conoid complex in Toxoplasma reveals its conservation in all apicomplexans, including Plasmodium species
Source: PLoS Biol. 2021 Mar 11;19(3):e3001081. doi: 10.1371/journal.pbio.3001081 (PMC7951837; doi:10.1371/journal.pbio.3001081)
Supplement: S1 Data — Files are named according to the T. gondii apical protein query. The sequence headers comprise the protein identifiers in our in-house proteome database for the SAR clade (Methods), starting with an abbreviation for the species strain (see S3 Table). The headers furthermore contain either the descriptor “self,” indicating that this sequence is the original T. gondii query, or “rbh,” indicating that it has the original T. gondii query as its best T. gondii hit in a BLASTp search, or “none,” indicating that it has no BLASTp hit in T. gondii (see Methods). For sequences of P. falciparum 3D7, the header also indicates by which P. falciparum IT sequence it was gathered and if it was gathered via reciprocal best BLAST hits (“rbh”) or via unidirectional best BLAST (“bh”). The latter is only the case for the putative orthologue of T. gondii’s TGME49_219070 (see also S4 Table). (GZ) [file pbio.3001081.s005.gz › TGME49_conoid_proteins_putative_orthologs/TGME49_245640.fa]

>BesBesBbGer1007762_rbh_TGME49_245640
MQQSGFFGAKSSGGPPSSVALSRVGSRLVACGARSPQQSPSASFARSGLLGGSNLSTPAQQPPQRSTSTSTGLNFDAVQTSLVAKSMRGGGFSPTSKDEKVRSSQSLGSAHKSKGSSAFGPAVCKRMLDSLSASQATSPSPEAEPSPSGQQKLQTQQTMGRTEAVELRKFGTQWADAPEDLEEKTLLLAADGSADDDQYAEPAPLSEEEETTAARLDDSRAWDGEWIHPHMANPLCGRSNRERCAFTQSNDWIVFAMHRQYVRALRSSDWLPGEACIRQRNSFELPPGAATYSGSSLSIPETAWEPFIFPNPPRPFLLRNKTFRSAAKTVTPSSRLKAGWTLGGSQDASSLTREDWLDLERMLWFEPEPRLEQPYRLYANSKTCIKGSIGDVGHLMRTGW
>CepComWS2016009235_rbh_TGME49_245640
MDSPSTSKAEKTHMGEPFEPNEKEVCKCAVCQTADKRNIAGKQIWCPIREYGGKVKFEELLPPERCAMKPSYAWEVFASHGTVVRPAIDHNYLPGHGGTRRLRGSFYLPPGSEPFTGTGYSIRCNDPFVFPNPPRTCRDEPNLRHPPASAPLLWQDDIQDIDQMLWHRSEPRRERPYRIYADSKMCLKGHNHTGDIRRLMRPGW*
>CycCayNF1C8005691_rbh_TGME49_245640
MDKLGIILPPGGSASSASSALVTNASRRVNFTSSAALTKPSKDLPLRSALQKQESQASISSGLRKSSSVSTRGPAQAHRPLSSHKGNHSDNSRQKGADGFSFSSVQAAGGAQKSLGSEVEYWSYSPPTPSVAHRAFPSASRHDGPSSGSEKPVDGGVSRSWKTSRPERLHDVRSSNILDRGKTDSPGAAALRQALHSLNDENQEAYEQLEDSPEWQEVDDAQESQGANDAIAGALWKKRIPRSAHYPICCRTARERCAYTTSDDWAIFALHNQYVRPLRDREWLPGEPCIIRTDSFELPPGACKFSESTCGLSATAFNSFVFPNPPRQFLMSYRGAASTVPFAMPSGSMRTGRARGRSRAFISQLTQQQLLDLERMLWFDPEPRLDRPFRLYADSKGCLKGRIHDIGHIMRCGW
>Cys_WienI001589_rbh_TGME49_245640
MQSSVSSSSSSPGAFASGTLQSRSMSRSASRVDHSGSAVLRSRAQQSGTASPGGSLSVSLGAAPGSAPPVSQSPQTAVRPSGPPQASDRKVVEVSGPVRVGSTVAFAPPVKDERVRPVDPLGSYYLAAARSTMASRREKGQAKKVLAERAEPTPPKQQPERLPTMKPTYKAEYKRLGTDGRREELETVEDAEDSFLLDDADAQDGGAFETEDGNLGSLRGGGIWGTEWVHPSVNYPVRCRTSRERCAFTQTQDWPIFALHQQYVRPLRSTEWLPGEPCVRQRGSFELPPGAARYSSSALAIPETAWEPFVFPNPPRAFLLRNKRFNSSAKTLLQGQKARAGCVLGGTHCAADLTLADWLDLERMLWFDPEPRLEQPYRLYADSKTCLKGPVLDVGYLMRTGW
>CytFelWinnie001972_rbh_TGME49_245640
MNYYKCPLVYNSSFFNDLKNDYKSPYHGIRIANPPRIFGNHNAIGLSTYFNSRTYIHGVANGNRAVYMKTSQGLTKNSLEDLELMLHFKSEPVYERPYRLIADSKLCLKGNCHTISAILRPSY
>EimAce003672_rbh_TGME49_245640
MDRCASASSFGSGRCPAAESHVGSSVLVGDSRRVNFTPKTGRAKADGGGSSGTSSQMYELTNASNLRAAQTASAPASEKSRAPAAPRGLTSLHRQAERLAPNSSAGQERRRDNALSFSRVQATGVQGSLGKEPDYWSYTAPSPSSASHHAFSVNSKYDMKSEYIGPAPQSGSAGAGMTGNIERILGTSHSPADKKIVPPDSSLRQAVDAPRDEREFEEQELLQDDAEWEEPGEEKNAEDYGDGVAEALWEKRIPQTSTQNPISSRTPRERCAYTTSDDWAIFALHNQYVRPLRDREWVPGEPCIIRRNSFELPPGAYRYSESACGIPATAFESFVFPNPPRQFLMAARGRTSVNVDFAPPSSHGRKSALRSGPRGRCTQLTQEQLLDLERMLWFDPEPRLERPFRLYADSKTCLKGRLHDIGHIMRSGWLAVPRQEPNTSTTGDPLVLHEELRNRLQLSNYEIEHGAAFGRPLRRNLHRVNHGGRKDTLGDNGKLLVFPCYVHRY
>EimBruHougton007872_rbh_TGME49_245640
MLASQATSASGSRTTAASRGMTPPQRQQGYLSNSSPGKEQKAYGGFSFSRVQAAGGAQGSMGKEPDYWSYTTPPSQTAAHRAFSFGSKYDMQSEYLEPAFRSGSGKSGATGTVERMLGTGQSPSDRKAGPSGSSNLRQEETDQNEGEFEEHEHMQDNADWPEPEEDRELGDCSGGITEAVWDKRIPQTSTRSPICSRMPRERCAYTTTDDWAIFALHNQYVRPLRDREWVPGEPCIIRKNSFELPPGAYRYSESTCGIPATAFERFVFPNPPRQFLMAARGRTSGNVDFAPPSSYFRMGTSRSGMRGRGSQLTQEQLLDLERMLWFDPEPRLERPFRLYADSKTCLKGRLHDIGHIMRSGW
>EimMaxWeybridge003302_rbh_TGME49_245640
MDRSSSTSSSGIGRSRASELKVSSSTPFGVAARRLSFTPKPGLAERVKGGASAFSQMFEFFNPSPVLSTQTGSAPASEQSASRGSTPFRRQKDGLALNCSAEQERKIGSTFSFSRVQAAGGAQGSIGRESGYWSYAAPSPSSAADHSLAFRSRCDPQSAYLEHESKSGSVKPAGSGNIERILGTNPTAAGKTGEPAAPASLRQMVAPPNDEELEEEEQVQDDADWHEHEEEQDPEYCSGDVAKALWEKRVPQTSTQYPICSRTSRERCAYTTSDDWAIFALHNQRLCTVLFLALSVADRYSESSCGVPATAFESFVFPNPPRQFLISARGRTSGNVGFAPPSSSIRMGTSRNGNRGRCSQLTQQQLLDLERMLWFDPEPRLERPFRLYADSKTCLKGRLYDIGHIMRSGW
>EimPraeHoughton003777_rbh_TGME49_245640
MNRSASISSLASGRGRPVDPQGSSSILDGAARGVNFATKAGPAKSIGGGYGRSSQRFELSNASPVLASRIASAPASEKSCPSAASRTPLHRQDGLSLNSSVKQERRTGSTFSFSRVQAAGGAQGSLGREPDYWSYAAPSPTSAAHRGFPSCSKYDMQPEYLEPASQSGDIRQRMDGSIEEILGTNQSATNKRTVPPSSASLPQVVTSQNEGELEEQEEPQDGAYWQEAEEAKDPEDCSEGAAEALWERRSPQTSAQYPISSRTPRERCAYTTSDDWAIFALHNQYVRPLRDREWVPGEPCIIRRNSFELPPGAYRYSESSCGIPATAFESFVFPNPPRQFLMAARGRTSGNVDFAQPSYFRMGTSRSGARGRCSQLTREQLLDLERMLWFDPEPRLERPFRLYADSKTCLKGRLQDIGHIMRNGW
>EimTenHoughton004390_rbh_TGME49_245640
MEVPTTASYSGSMRGGPAADSSRGITLSGGGARRVNFTQKIAHPKTVGAAPPRSSLQRLDSTPSLHQQASQALSTAASEKSRASRASISSKALTPAQQPVERTASTPLAENKAGGAFSFSRVQAAGGAQGSLGSETDYWFHAAPTTTSAAHRAFSVSSKYEAQSETSEALREEGRFTSGRTSNIERLLGTTPVYVDKKEETSHGLEALRQAVDGLNEDRELEEQEQQQDLSEWQEPLEEKDSDGAISNGSAIATELWKKRDKQSSTYSPLCSRTLRERCAYTTSDDWAIFALHNQYVRPLRDREWVPGEPCIIRKNCFELPPGACRFSEVSCGIPATAFDSFVFPNPPRQFLISSSRRTSGNVDFAQPSFVRSGRARGGARGGGSQLTQQQLLDLERMLWFDPEPRLERPFRLYADSKTCLKGRIHDIGHIMRSGW
>EleDub033181_rbh_TGME49_245640
MAQQRQPEGIRRLLGCAPPNYARAETASRPSPAELEAQDHDELYNERPYGAPAKTPPATDRDVFAEDWMAANADDDDVVKAAEDADRLSAEWARRRRKKAAETAKPIGTRTDREKCAYTTNGDWSLFSLLQKQRVHSRRLEDWRPGEPGRQVRDNLILPPGAAAYSTSSLSLPANTSAPFVFANPPRELLLNLGGPFAPPPRRQQGGGYASAPYATDLGRTPKLSTREMMQLERMIWFDPEPRLERPYRLIAESRLCTKGATVGSVGEIVRRGW*
>HamHamHH34002048_rbh_TGME49_245640
MNQSTIVATSVVAPQSAISLSRAPSRPGPSESFGKQQESRPGVSGSGLAESKRVLSLTQPSLERSGTMSRRKLDALSMSLMPKLDRGATSSLAAKEEKLSSIDKIVSKSTHSFGGSSKLTAGLMKTKSVFPPQTLSAPWNAPARCARKDDVGTKAWIEKLQRETTGTSQPPLERQKSQRLAQSEPVQKLRTSWLEPPQEVESGHGGAEGDDLSVAAPEYHVPETEGGKLSFKPSDPRVWNGEWVHRRIHNPVLSRSNRERCAFTQSNDWLVFALHRQYVRPLRSTDWLPGEACISQRDSFQLPPGAAKYTSSSLGIPETAWEPFIFPNPPRPFLLRNKTFNSSARTWIPSRKVKAGLVGGGTEHACNLTQHEWLDLERMLWFDSEPRLEQPYRLYADSKTCIKGSVLDIGHMMRIGW
>LecTuz019168_rbh_TGME49_245640
YQRRVLFFFFFFFFFSIIHTHPTPHQFFDCPSKARSRCALLPLTDSHAKQPFQAHTSAATEGLVDKMARRQVDRRHSADQTAMNFDAQRDSLYVGAPPDEHLDFEPPPWMARGEMLSGPPRELLLPREKLARRTGEEWCVFSQHRNYVRPTADSEWRAGQPCRIARGSFELPPGAGEHRDRPR*
>LecTuz019169_rbh_TGME49_245640
VSTQSTFFFFFFFFFFSIIHTHPTPHQFFDCPSKARSRCALLPLTDSHAKQPFQAHTSAATEGLVDKMARRQVDRRHSADQTAMNFDAQRDSLYVGAPPDEHLDFEPPPWMARGEMLSGPPRELLLPREKLARRTGEEWCVFSQHRNYVRPTADSEWRAGQPCRIARGSFELPPGAGEHRDRPR*
>LecTuz032473_rbh_TGME49_245640
SMAARRRERRPSAEQSAMNFDAQQDSLYVGAPPDTHLDFEPPPWMARGEMLSGPPRDLLLPREKVARRTGDEWCVFSQHRNYVRPVADSEWKAGRPCRIARGSFELPPGAGESALPVTASLRRHVG*
>MonAgi000325_rbh_TGME49_245640
MELDQPNPPTEAAQNPTAVREWVVAPAAPVEYKACPREEAATVTSYDWCIFALHNNYIRPIRDHEWYHGEPCRLRSFGSGKMFELPPGSVPYSSNSLGHPATSWDPFVFPNPPREFLMSQRRQHPSIPRSYMLGPPQPTCGIVGIGLRGQADFRRNGNLTYFRRRISPQELRTAAIPPIELDDLERQLWSDPEPRFEKPFKTYADSKYCTKGALVDVRQLMRPGW*
>NeoCanLiverpool006354_rbh_TGME49_245640
MNHSSSFASSATAQTAPAVSRTPTRLAVGDILGKQPEIRPGLSVAGLGESKVASSFAQQPLGRAATMSRRKVNDAVGTSLPKESDRETPSSPRAKDERLSAGDKMGGVYVSKTTLSLGEGGLKQAAGLLKSKSGLAPSESASVGAPAHQSRKDDTGTKAWIEKLRSETAVLSRQQPIERQKTARLAESASTKKLDTAWSEPPQEVLEPELDVGDGDELGDEPGDYRVPVMDGKSFKPSDPRVWNGEWLHRRIVNPVHSRSNQERCAFTQSNDWLIFALHHQYVRPLRSSDWLPGEACVSQRDSFQLPPGSAKYSSSSLGIPQTAWEPFIFPNPPRPFLLRNKAFNSSAKTWIPSRKVKAGLVGGAEEACNLTQSEWLDLERMLWFDPEPRLEKPYRLYADSKTCIKGSVLDIGHMMRIGW
>NepSpe087137_rbh_TGME49_245640
DFNKFKNLKNQNDIIENIRIRDYLSKENVAYKRNEDFSIFALHKYHTRPLREHEWVPGESSRNLRDMFEKPPGSAKFTNNGNSFPVSAMEPFVLPNPLKSFTFMKILTDSCQNYPCQKGQIWRINSDTINRKTYPFIRNASNNLRDMIELERIMWFDPQPLVYQTRNISSPLVNQVAHTVYKGISYHLKN*
>NepSpe091281_rbh_TGME49_245640
VNRESTRYQNVEIKQQKSLRPRQPNLEGWQRTEATAKEDEAVQESALRKPSQLFKNSGRGKAKIDYGDDSKRTLQEPRSSEQPSEDTPTHSPRPVEEAELNTADRIPPEQNVWRPANLRFPKPLRMRDRFPKERRAMERNEDYSIFSLHSHYLRPLREFEWLNGEICRPRRNATEIPPGAEKYFISSNSLPATAFEPFVFANPPRHFFFHTIESSC
>NepSpe107434_rbh_TGME49_245640
LKPSILESNYKPACNPFPSFLPTKEKIAYQRNEDFPIFSIHNNYVKPIREFDWLPGENARDLYSGIRLPPGSVKYFESYNSLPIHAKQPFVFPNP
>NepSpe112968_rbh_TGME49_245640
LNIDTVSNELNSQFIQKEVLAYKRNEDFPIFALHKYYLRPLREYQWNPGESSRCIRGFYELPPGSEKYCNGSNSYPNTAIE
>PteSch003797_rbh_TGME49_245640
NYPTCHPRTSAGLGPYTTLHPTPYSHSRLCGRQPGAIICLDDLERQIWFDPEPRMERPFRTYADARYCLKGKVIGDVGTVMRTGW*
>PteSch020915_rbh_TGME49_245640
MHRRYVFPRERQARRSSEDWCVFSRHENYVVPRREFEWVHGEPCTIRRGAFELPPGSEPYYYSSMGFPATAWEPFVFPNPPRTFLLNY
>SarNeuSN3004800_rbh_TGME49_245640
MAGLLPALERCTFTQSYDWLIFALHGQYVRPLRSNDWVPGEVCQRVREGFELPPGAAKYTINSLAIPETAWEPFVFPNPPRPFLLRNARFCSGKLAPVPTKQLRAGWVLGGTEDACSVSRAEWLDLERMLWFEPEPRLEQPYRLYADSKTCVKGAVREVGVLMRTGW
>SelPygWS2016011307_rbh_TGME49_245640
MPRSFYNKPTRGTRQLERSEEAPIPQNSNQDFITHQRDPLKLRPRATEDWGAPHDPRGMHCDLEVSDMDHLFTDPHASNEETDGRKRERIYRRVPLTTPKEHAAYRRSEEWAIFALHGGYVRPTRGREWSHGDITRKRWDSYELPPGAVPYYAKSTAGLPVTSKAPFLFPNPPQEFLIGLSRPNEQPTRGTGQTSTSEKALTSSFDSDPNRPLGELKQSLLSSEESKDLER*
>SelPygWS2016011309_rbh_TGME49_245640
MPRSFYNKPTRGTRQLERSEEAPIPQNSNQDFITHQRDPLKLRPRATEDWGAPHDPRGMHCDLEVSDMDHLFTDPHASNEETDGRKRERIYRRVPLTTPKEHAAYRRSEEWAIFALHGGYVRPTRGREWSHGDITRKRWDSYELPPGAGMRMPTHTFHPCASIY*
>ThaAnnAnkara001861_rbh_TGME49_245640
MIKGARLVFKQTEDSFKSDPPITPDFDEIKFESSGIYCQNRVLKIPHPGYMSNVYKFLESKGTFKRRFLTGVSTCKNITFFKAGDSDLGVSKESIDDLMRMLRFENEPCYQRPYRLIADSRLCIKGNCDTISTILRPGW
>TheOriShintoku001436_rbh_TGME49_245640
MFKPAAVIRKVKNEFALRNHIPTKDDENTQEPETNYIPITALRMPYPIDMPNGYKILQNPNCFFKRRFLTGVSSCKNISFIRANENFDLNDDSLQDLMKMLKFKSEPCYQRPYRLIADSKLCLKGNCDTVSKILRPGW
>TheParMuguga002143_rbh_TGME49_245640
MIKGARLVFKQREDPVKSDPPTTSDLDDLKFESYGHYGPNKVLKIPYPSYMSNGYNFLESKGTLFKRRFLSGVSTCKNISFYKSGNPDFEVSKESIDDLMRMLRFENEPCYQRPYRLIADSKLCIKVRNRYINNKILGKLRYHFNNTEARMVI
>ToxGonME49001624_self_TGME49_245640
MNQSTIVATSVVAPQSAVSLSRAPSRPGPSESFGKQQESRPGVSGAGLAESKRVPSLTQPSLERSVTISRRKIDAVGMSLVPKLDRTTTSLAAKEEKFSSIDKIVSKPTHSFGESSKLPAGIMKTKSMFPSQTLSAPWNAPARCARKDDFGTKAWIEKLQRETTDTSQPPLERQKSQRLAQTEPVQKLKTSWLEPPQEVESGHGVAEGDDLSVAAAEYHVPETEDGKLSFKPSDPRVWNREWIHRRIHNPVLSRSNRERCAFTQSNDWLVFALHHQYVRPLRSTDWLPGEACISQRDSFQLPPGAAKYTSSSLAIPQTSWEPFIFPNPPRPFLLRNKTFNSSARTWIPSRKVKAGLVGGGTEHACNLTQHEWLDLERMLWFDSEPRLEQPYRLYADSKTCIKGSVLDIGHMMRIGW
>VitBraCCMP3155004689_none_TGME49_245640
MSASTPEESEGSYDPPSPSPAPSAGMASEKEKSEPPPLPRQPAAAAPPGKKAPPRPPPPPPTAKFPGDEEGGAAIDESPKFLRPSVSSVGKGPPKSKAAMEERRRSVEGKVVSLAQSTAPPGAPAKTKAPPPPAGPAKPKAGTISSVVGPKAKAYSAEEGQIDIEGDDKGGVGVGVGVGDVALHAGKRSAYVTSRSARQPMAVEESDEERDEHRKEPNRGTDRRRGRPLSCPGHHARAASLGRNSRSLLPRIARMKMKLRISRPSTRRPSCLLSSFEFGLPVGRRRRHVLKPPKEAYAYADVHVSLPASGWEPYVLAKPPIQWTFRSPPPSTLLGPVPQLLRPVTHPPATPNPAYAHGRADAGVSPSRQMLKLRHRFGAVVEGTQQPERGGVRAGRAGGGGRGVSGAGGSYACRLALASSPSSWYFGRPYKLYADPRTCAKGSRQFGLGEIVRPGW
