# Supplementary material for: Molecular characterization of the conoid complex in Toxoplasma reveals its conservation in all apicomplexans, including Plasmodium species
Source: PLoS Biol. 2021 Mar 11;19(3):e3001081. doi: 10.1371/journal.pbio.3001081 (PMC7951837; doi:10.1371/journal.pbio.3001081)
Supplement: S1 Data — Files are named according to the T. gondii apical protein query. The sequence headers comprise the protein identifiers in our in-house proteome database for the SAR clade (Methods), starting with an abbreviation for the species strain (see S3 Table). The headers furthermore contain either the descriptor “self,” indicating that this sequence is the original T. gondii query, or “rbh,” indicating that it has the original T. gondii query as its best T. gondii hit in a BLASTp search, or “none,” indicating that it has no BLASTp hit in T. gondii (see Methods). For sequences of P. falciparum 3D7, the header also indicates by which P. falciparum IT sequence it was gathered and if it was gathered via reciprocal best BLAST hits (“rbh”) or via unidirectional best BLAST (“bh”). The latter is only the case for the putative orthologue of T. gondii’s TGME49_219070 (see also S4 Table). (GZ) [file pbio.3001081.s005.gz › TGME49_conoid_proteins_putative_orthologs/TGME49_226290.fa]

>BesBesBbGer1004565_rbh_TGME49_226290
MSRSGSIHNSSHVPRQPAVALTFVKGPSGREHVFYNDTPHSSLVPHTVPGGSPFLSSVSCPPQSPLGQATSLGTSQYTNHGERRLSYGACMTGGGPHAHCLRDGFHGLGVPAPYFESSPEELSASERRPLCHRLKAKLRAPAPKASADGAFSGDDIINVQLTERDLEELMALVRSEQDVVLLKRRDQQRGNLGAVVEEQCRQMRILSLELKKTKAVLEEKEFLLEAEKQKTASLTRQLRMLRRLRRAEKQEHQQTLKCAENQLERELENYMEAAHRQGLSFFGRTTESGAGEFRDPDGADAAFADEENFPGSSVAGGEPVIGSEGRDVGAEDWDTSGYSGEAGDGLGFQPDDEGVITGESHAGV
>Cys_WienI000334_rbh_TGME49_226290
MNLIEREQRASRRRCRQPVNQDLDEVVHQQRQELRILTAEMQKTKAALEEKGFLLEKERRQNAVLSRQLSLLRKLRDAERKGFQGSLKRAGCQLERELEKYVAAAYQQNLSFFGETTARDSAIGVNPDEEGQYGQATVQQDYESQACQFLGPPQESTVEGYERAEAMPGNAAEIEVTESVQFEEGADAEGVGDVEEGA
>HamHamHH34000294_rbh_TGME49_226290
MSFSGRTENGSSFRRQPAGGLTLAKYPSGHERVYYREKLLVTPCSQPGVPLSLYLSSVNRRAHFSSEQAPPPPEQNCTRSAFCDRSSGDTQGRQNSRPGLSTVERNPISVSATPEEQRCRGNMARSERETVCQRWTTRFRVSAPKVSECGAFSDNELINLQLTQRDLEELMALVRQEQETRLQRRVQQNRNLEAVVAEQRQQIRILSLELKRTQAAVEEKTFLLDTEKRKSEALERQLRMLRKLRQSERQEQHANLKDAESRLEKDLEKYVEAAHVQGLSFFDRTTEDGTREADHSPGSFSSFTEGGNFPTSSVAGDEQMVHVEGPTVVDEGW
>NeoCanLiverpool004727_rbh_TGME49_226290
MESMSFSGRTEDDKNFRGRPASGRTCVESHLGPHVYYREKLVSTSRSEPELPASLSVSTGNRSPHSSSEQESLPSSPNYTLSHLRCRSCGRSQGRNRSPPVPSTVNWSPVSGVATSDVERYPGNMTKSDRETVCHRWTTRFRVSAPQVAEYGAFFDNELINVQLTQRDLEELMVLVRREQETRLRRRVYPKENLGAVVEEQRQQIRVLSSELKRTQAALEEKTFLLDHEKGRSDALARQLRMLRKLRLSEKQEQQENLRNAECKLEKDLEKYVEAAHSQGLSFFDRTTESGTREADQPHDSFSAFTEGENFLTSFGAGEEHMIHVEEPSGVEEGWYDDSYTREVPSELYSGENGGSAGA
>ToxGonME49001224_self_TGME49_226290
MSFSGRTENGSGFRRQPADGPTLVKNPSGHERVYYREKLLVTPCSQPGVPLALYLSSVNRPAHSSSKQASLPPEQSCTRSNFCNWPSGDTQERQNSPSGLSSVERNPSFGSATPEEQRCRGNMARSNRETVCQRWTTRFKVSAPKVSEYGAFSDNELINLQLTQRDLEELMALIRREQETRLQQRVQQNRNLEAVVAEQRQQIRILSLELKRTQDAVEEKTFLLDTEKRKSEALERQLRMLRKLRQSEKQEQHANLKDSESRLEKDLEKYVEAAHIQGLSFFDRTTEDGTREADHSPGSFPSFTEGGNSPTSGVAGDEQMVHVEGPTVVEEAW
>EimAce004383_rbh_TGME49_226290
MLGRRRYCRYRCTPPPVPERWISTLDQNGTSELLELLEQEEMQQREETGALLELLQRQRRDIRLLQQQQQQLQQQLEETQATLNDQRQQNQQLRRQLLVIRKLRSSEKQKVISNLKQAETQLQQDLDFFFSQGPPEAAAAGTQSFFEPPLTLQQTQAAAELLRQRQQLQQQQQQQQQQQNWSSSAASSPLASRGLLGAPQGAPPQTFSNLGAPSAAAAKLPNILLPPTSTLRGGPTPAGGPQQQQQQQQLQQQLKAKPPLKGPPAMKHAMLALGSSKTPGAPSLLAANGGPSNGGPLAPTSAAAAAAAAAAAATGNGETAAANNAAKPPSSLSPSFPLSSQYNGRAAVGGPLRGPLGGPPGGPSGAPGLLSPGITAAAANSKPAAAATYGALLDVPKGIPRGPPPGAPKSITKAAADLGIGSPSLKGAPKAAAAAATAASGAPKGTLLGAPTTAGAAPTTHIAGLTRLSE
>EimBruHougton005916_rbh_TGME49_226290
MGPNNRVYVHLKDSLAAAAAVAAAAAAVAAAVEAAAVEAAAAVAAAVAAAVEAAAAAAAVEAAAAVAAAAAVAAAAAAAAAAAVAAAAVAAVAAAAAVAAAAPVAAAGTVVIAPATAAAAIATATATAAAAPAVAAAAAAVAAAAAIIVFYNNPAPVATQIVIPPNNSFLPFFTAAATDQQQQQQQKQQQQQQQQQVFQNARQAGILPLPLQPPACPRAMGLPARSEHELLELLQQEDRRQQEETAALLELLQRQRGDIRVLLQQQQQLQQQLESVQASLNDQRQQNQQLRRQLMVLRRLRTVEKQKVLNTLQNTEKQLNQDLYFLFSADGEGGPLGGPRSFFEPPLSPQQRAAAAQMLQQRQQQQQQQQQQQQLLLQQQQQSVPSVSSSAASSSPFVSWGVTGAPRRGPPSITLGGPPLSASRGPPPAAAAGGPPPSTAKLLGGPPPKQPAFKGAPSTLLAGAPITQEAPPQQQQQQQQQQQQQQPDAGAPPSKGRAPPPLSHNGAPTKGGPPPKAMPPKGAPPKGPPLKGAPPAKGPPPKGPLGAPAAAGGGTAGSSNQQQQQIAASVYPTLTLSTHYNGRAAVGGPLRGPPAAAATAAAAGASGLLASGLLGDAKTPTPAAAAAAAAAPAAAPAAYGALLNVPKGGPLGGPPKSVGASGALTHSQQQQQQQQQQQQQQQQQQQQSMYTGTADGV
>NepSpe020231_rbh_TGME49_226290
LLEEHAYNIQRSVQLEACLHQQDYQIRLMSEKLKEAIAELERCQYSAASEANAKYKLAKQLSILRRLRNASFCNTEATLKQVERRLESELAKISKSR
>NepSpe035669_rbh_TGME49_226290
KKLFPSFKKNSNSMASSGQPYQQQTDESQKLSHSKYILQPSEHETPSKSKYPEQSDGDDKSRKAQYSPQPDENEKINKAQLPQQLKNIEKIKAKHPKQFEDADKYVGSHDQQEAIEKRKLSQQRNQQLLKEITKVSQKQLSGELASNKSSQSGPKLIQNAPLEPQLSDMSVPTNRSLLSPPSNQELKIISHKIPPPPYHTTTHTAAVPLSKYPIIKPLCLGYQYSGDRPSIRNPTYSQSNPPMMLRYPYGVGTSSPYYLGGVPYFSNSMPGRNQIFSASNPLSSQAIEDYDQSQPQDIEPILKMLNKEQEKSMRRNLELEGCVSQQDHQIRILSEQLKEAINRLEQCQHYSAVQSNEKYKLSKQLMILRKLRNEQFYNTHNALRQVEKNLENELKKVHGSVKNKQGKSFFGDNVIQEVDKEKLYEMPTKVLDQVRIQPQIKSTEPLSSHEEEKLNEDLVSRQSTRLTDVEKKAPSIIVPEGLQSIPGLGINPELPSNTMNVLPPAPMPNTFENMKNKLISLNESMRHDLLSESQFQEREELKKANDILLQKLADRENISQSGLNEELNKMNAEREDLARELDIQKARNRDLEFRMDQELDNARKLRNENWVALEEERQAAWEKVRELEERNRQLEASFDANLSQKRGIENEISDWQAKCDNLTSNLREVLLENEALNTKNSDLEKQVIKLRDTTVKETSGLKEREKAFKQAIRDNLEYSTKEIELLNEQIAILKSNFLNTQKLNKKLKKKNFEIVEKYSETDSKIRDLNNQIADLLSKIKGLELRAATKEEQCVSYENAMKQEMAKAEAYYKQIQQLENEQGLNQQRQKEQESTIEQISNELNLTVIEMNKKDQELVETKEVLIHFEEIKHEKLQADITLQKMELDLKDLKLQRDEELLKLKNELIETKEMNRMLSLKTKDFTNFKDEEV*
>NepSpe035672_rbh_TGME49_226290
KKLFPSFKKNSNSMASSGQPYQQQTDESQKLSHSKYILQPSEHETPSKSKYPEQSDGDDKSRKAQYSPQPDENEKINKAQLPQQLKNIEKIKAKHPKQFEDADKYVGSHDQQEAIEKRKLSQQRNQQLLKEITKVSQKQLSGELASNKSSQSGPKLIQNAPLEPQLSDMSVPTNRSLLSPPSNQELKIISHKIPPPPYHTTTHTAAVPLSKYPIIKPLCLGYQYSGDRPSIRNPTYSQSNPPMMLRYPYGVGTSSPYYLGGVPYFSNSMPGRNQIFSASNPLSSQAIEDYDQSQPQDIEPILKMLNKEQEKSMRRNLELEGCVSQQDHQIRILSEQLKEAINRLEQCQHYSAVQSNEKYKLSKQLMILRKLRNEQFYNTHNALRQVEKNLENELKKVHGSVKNKQGKSFFGDNVIQEVDKEKLYEMPTKVLDQVRIQPQIKSTEPLSSHEEEKLNEDLVSRQSTRLTDVEKKAPSIIVPEGLQSIPGLGINPELPSNTMNVLPPAPMPNTFENMKNKLISLNESMRHDLLSESQFQEREELKKANDILLQKLADRENISQSGLNEELNKMNAEREDLARELDIQKARNRDLEFRMDQELDNARKLRNENWVALEEERQAAWEKVRELEERNRQLEASFDANLSQKRGIENEISDWQAKCDNLTSNLREVLLENEALNTKNSDLEKQVIKLRDTTVKETSGLKEREKAFKQAIRDNLEYSTKEIELLNEQIAILKSNFLNTQKLNKKLKKKNFEIVEKYSETDSKIRDLNNQIADLLSKIKGLELRAATKEEQCVSYENAMKQEMAKAEAYYKQIQQLENEQGLNQQRQKEQESTIEQISNELNLTVIEMNKKDQELVETKEVLIHFEEIKHEKLQADITLQKMELDLKDLKLQRDEELLKLKNELIETKEMNRMLSLKTKDFTNFKDEEEQEKISLSGLKSAKSSQSIKSGQPVKSGQPIKSGQPIKSPDFSQSIEGSKASSRLKQLASELSQNEKDIDQLINEISSQAEQGGTKTLRELANQFLNPTVNKIDMENSYLEAMEDSGTLSSEQELPFLDEEMANLNNLGRDAFLPIPQDGSYKSFSDSQTKLAHMNREHFISAPSEESQKVLTKRGQDPKSRRSIDYGDQQDMPRRTSSLVVRGTEYDGLESYNFHRSGTEPSRLRKGTKKSEEDTYNLYHHGFLGSKSKYSDILDPNFPTPECPEYKDEEGLLSSPTWDGISNQTQPPDSVRQSSTSDNKLRENIIPSQTTSISSSVVRYYNETQINEPRKPPYGKSAYSEKRSQYPRITVQSPKTESRQPDLVRKDSQPSPLNLFSSIGPEGTNFRFK
>NepSpe061688_rbh_TGME49_226290
KCLKRNLILEGCVYEQDNQIRILSNQLRNTLYELEQSQYHTAVQSNERYKIERQLMILRKLRNENFYNTQNALREVEKNLEYKIGNIQNKHIRRKQHPLLNNKNSFFHNKHESEK
>EimMaxWeybridge005932_none_TGME49_226290
MLGRRRYCRYRCSPPPVPERWISQLDPTSSSELLELLEQEERKQQEETAALLELLQRQRGDINVLLQQQQQLQQQLECLQLTINQQQQQNQQLRRQLIILRRLRINDKNKLINKINNNNKQIQQDIQFIFNTQEEEGEEGGGGGGGGAAAAAAAAAAGGPVPGTLTYFEPPLTQQQIETAAQLLRQRQQQQQQQQQQQQQQNWPSTYSSSSGSSPLTSRVAVGAPSSTLLGAPTTSRLGALSTSRLGAPATGRLGAPSASRLGAPSTSRLGAPSTSRLGAPSTSRLGAPSLAASTNLPRVVLPQPEETPNEQQQQQQQQVQQSRLLAGSPPTKNGAGPLATSKITGAPLASSKITGAPPPVASANGGPPLKGAPHIKGPPPPKGLRGPPKGPPPPKVGGGAPKAPEGTASSSSSQEDAAASVSPTFTPSVPYNGRAAVGGPSRGPPPPAPVSTLHATGVLSGETANPAASAAAPAAAPAAYKALLEVPTGGLLTATRGVPTDGNTGAPKSFMGAPPAASGALPRTPGFTRLSE
>NepSpe118467_rbh_TGME49_226290
CSSLPPKNRVFSTSNPLSDRAIENISTPMDPTEIQPLLKMLNTEQQKSIRRNLELEGCVSQQDHQIRILSEQLKDTIDRL
>AmpMasCS259034347_none_TGME49_226290
XWFLPATSAVAPQHGVNIQANNINTVYTQQQNWLLYCQQQQQQQQQQQQQQQQQQQQQQQQQSQQLPQQQAQQLMHVVAPHGAAHAAHANARGEVRQSSVLATATGGQNKGLKLNKVDGAALSGRKLFGIAGISRLPSVRIASPADGKEADESETRCPTIQEEAAGDMTTAICTDKQKSPAAGRPSFSSSSGDPCSPSVAVKSFKGASWADLLEKEDVPGCEGFPFPDDGTSTCASLSGHAFHQSGLPLRSEHDTFLHDETSSSESESEHESQGTQSFKTAPAVSEVSREAKQQHQQSQQQKDEVLKPASYVGAWPQRQQTADWWSFVQDTLEHQQLKSESQHPPWRSQHSYSARRGKHSRKQWQGKGWQAS
>CerFusPA161109063727_none_TGME49_226290
MPPTPLSRNADLSAYLKELRSQADGGFGQALQRCIGIVSKARSVINPCRVSLLKDFGDGYISKRVQGHFIAADIFPQVDGNSGLDDEVEVRVRVELDNIIASNRLGEQTLKGAMLRAVQQTRQGLEAFRPLDDPRDVGLLRCCPPELFGHLTAVVKKGGKRKNSSAPSRCRKRQPCAIQVASQLGEQGSGTSSMFVQEAAETMTPACTDVAALALAEATVAATSGADGASVGLLTTPRHDSKVFQEGTSPLPLGSNEFIDVGDDQESGQEQRMDTKPGICQHPSLTPAKEARACRPFSGGWAIMIALFMQRNKPQTKAELAALSAEHGLCREPLVKLQSTVGREGMWYEPWSSCTRLRQVGWVVKSGRSLFMLTEAGQAEGSRYMQQWQQLRMQKGADAVEINPRANTLGACIAAQRQQQQQQQQQHEQQRIAAQRQQQQQQKQEQQPWQPLQPQCHVQQALKPKHGEDYCAGTAPCSTSPSEQAMVEEPTGIALPLQQHLQQIVPFAKDSIAEGIVSPKKRGGRGRGGGRGRGGGRGRMPAAAAITATETLPGCAETQEGACKQSEGFSVLVDVREQPVIRASLGRLLASSTELQVPGIDYSFGRQIEGRWRLANVLLERKTVYDFHATLSCQRAAFQARVHKSLQNVGFRVAVILEGTNELKQHPEQSRLLEAAYASEVDVLTTASLTDTAELLASMSAGPLSLHGDWAVDSLQTLLRPLYRADPTETFISALCALGVARSTADSLARGYGELHLLLEQLPGPGRDAETAAMDLASYGGITLFQAGKVLRAMGVDSAPLLKKRRMRPDTHIPQPWEQPQAWHWGPDDLGKAPEQQQQQPQPDQRNEEDGQRDADCLQSQANEPHAAVEEVSVEVGPAVDRSLVRCLKTLIPKVVERRDLGQGLLHVCKGPIGARGKPAYTFGATAATAQSLVPGRHWLLMPGSDDWRNVARARAQAYAQHGVVSSICISPAQAARHVAACAMAHAPKEQASAEDSRCGSSMVNSRGATGLENVICLARTGAGAIPLPTAKELIRRLGCKSLYQMMQKLRQEPESYLRELAVRDFGSERAAAVRSLLLGL
>CerFusPA161109067252_none_TGME49_226290
MCCLVSAIVFVFVLLCVIEDLFPEADASWSGPATQGTILAGRSAAVAASPQQFQKPAVKLSPGSSDGVTHVEPEPQQQKQQQQQQQQQLEQQKQSVAPVAPVWIFCASQWQECLCYGTVRWGTRDTWAEYKAKRDGAANRVVCSISKLPDVAPGDDTKHCECAVQPGSDFHHSLNPALLEGAMARKSKLAASCEIFEAARKDSESAASLWEAVAAFCSDDWATLNADARTGNRAMSLDTMRSLMRAWVDDRFVGNYKRFFKEKGWAERGFVNYYAGAPGGKHVRMTEELINSVHAFSSEPIIVFHFGTFTPKTWSAEKWPQLVLFHAAPIPPHAHRSFNFNKLRAMLLCRVRVGMQLDSDQFVAPGVDAIFGRTAQEITKDYAMPILPVHFLDRTPQDTGAYWARYCPGDVCRWQTTRWGHAHPTWTFWALPWIGRWLRRNFRDEWLPEKKGGEMSALRVTDIPEDEDLLNVGTWEEGGTKQWCKIDLPGPDDFNALLHTDPGAKRCTWSCGNVSPDRRFHPQGAAKVFYTAHHAVDPMATIRWVAQLKSRKNSLPPPIMYRGRFYKTGQEMMAEHPNVKCII
>CerFusPA161109068858_none_TGME49_226290
XSPSVSGVVVDGHLIFVARSIVTENPVRVAHLPQDAALSIAVLNAGAKACTGPLVGPAPLSTGPLPLAVMRTNATTPPDEEGLPPHSLTWLGWFPLTPSAGGPVAVSSARLCLSVLFEGAALLAPCRQQQHQQQQQQQQQQQQQPLQQQKQQDSSSNNSSSSTSSVQRRCLHCPHFRILQQAQASGLQIRGTLSGHGSMKAHGLAIVRSPSAGQTFGTDASWQPATKPSSATMARQRQQAPKSCTTKEARQPATEPPAAEGGSGDAANALPGRARLQSETYQPLQIREGCKSLPRAHSCKSFPEHTRAARAVPETPPRRPVAAGTLVRTHAETSSAIVEAELMHSVLGRLYAQLVQAASGGLVQQWAGAFDALVAELMHGGGCRDIAMLAQQEASIEIDLTREIYPSNRVEHMQHTSATL
>CerFusPA161109086802_none_TGME49_226290
XLKGARAGSHCWSLRMTAASVEVPSRGLGEERGVPLPVARRVSAPSLAAAAWQPQRSPIPIRPSQVRERRGPPVQQVEHRSSAGGQASEQVQSELSQVGESVDEPFRTSHIVDEDHVTEDTLGTAALGATATSASSRVAPPQLDVALWMLDECETPKRSRSIILDTSKRLGFGETPSKKMPALTPPVHMSMAPLEVAIAPTPCIGVSDPTADDSWQYRASSPTDRTNAQSPVGCKLERRLFAPEAPQSTLASVHGIEKQEQQTTVQAEADAARQRRISRLTPGGDYSVGVWAAVHRTATEDPLSTAVLGLGCXIPPPFMAADAAAAAAAAAAAAAAAAA
>CerFusPA161109094880_none_TGME49_226290
XFAASNFQGTCWDVGSLEEGIEINVDNGQVGTSSLMPASSLQWPGICSPLLERRNGEDYPWAIHCRGFSYFSSPHDGALLCSLDSQWHRSTVCELFRVATNCVNLPCTREVVTPETLSAAIRRGQAPLPRGAGELMEVLLAEAGAVSGLLEMVPSSQLTFQMFLAIYTVAVLCLREKLPAGTHQQLFKLRANSQGREGCRDLVSEHFEHVFAMLASTGGTSTAAAAAATGGPQAEGVPVSLRQQRRQQQQQQQQQQEXQKKIGDMKPSHAVLKKTGAAARRHIIALLPQGPLGVADVETSATHHYDYLPTDEPWSRFVVRTPRETPAHGLATDVALWRERQEGWGWQSAWAAVRLANRLEEMLADPAELDGWLDAWIDSLGAERQSMLDGREWISGEQRQIGYRRWRGTQQILTPISGHYRPMWRAALLQRVAEATEKGGPHVPIFQSPDESTEEARRTWNCGAVLSWADIPVSCSLALHLDIGESDDKNGKPARAPSNSSLINLASGGCRVVLNRAILRTPMDAAALGQLSSCNEWYGMSVVQHNVSYAVRPQWLHADLVAVDVLEHRLLPAALQRVAIASQEVHNSSSRSPLRVRLHDAAEAIAEFTYYMFNGALYTRGSAAIAILSHHAMYLSLLRSPEDGERGRLARHRLQALRCLPNWRAHTMPDVEATSSHTAQAYTSYVYWKSFDSASGDPREELLSCLERALVLDAESEERGRQDAHRLQKALRELKSSRPGVG
>CryCohSeligo026746_none_TGME49_226290
XQQQQQQQQPQKQLQQQQVVEREGAGLGLSDDNDNNEGPGQERNIPHQKLAQQQLPHQSQHYSQQQVQQQQQHMPGPARPLSASMEELHRRAAEQKAKEEEQRRRLAEVPPARSTYKAGGLRTTVNTPAALVLEEATDEDEAPGDVELPREQYMYYAQQYATLAQEYAHYAQHYALRAEGNLSGAAASSSAGPAPPPLPPPPGVAPQQALQQQQQQQRLLPPRQQQQQQPQPQQARAGTVKVGGGVRIGAAAAPPQQQRQQQQQQQQQPQQQQQRQQQQEQDQGKKPPPQNMNQIMVTPYRHNWLISGAHRESSEGWLLGLRNEISAVAGAVRNLGSTEGPGWRACFPELLSTTTTTAAAGGAAGGGGGGGEGASAASTSAASASASASAAPSSASSPTSSAYVAASR
>CryCohSeligo029740_none_TGME49_226290
XVKEWLEPVQCFAEXSDVDXXGVSLSTAVEAPXTPTTATDDSPSSKLSXXPSPVASXXSLTSEEPKQQQQQQQQQQMMKHKMRKTKTTKNDASLLPTTGLPVXXNCRFNILEILNHLPEPYFTMEQTAQTVMAVRRSAPYKLGRFTIVKEWLEPVECFAEPLDVDDAGMSLGTAVEAPTTLKPSTTPTTPTTPIPTDVSSPNKISDLPSLLASGFVSSEKPKQQQPIEEMEQDVKNTTTTTTKNDACVAVATTRRTSSARKTLNVAETKLCCLSRSSSSTSTSAGSDFRSLDSETSLLSVVASP
>CryCohSeligo034049_none_TGME49_226290
XAATTATTTTTAAANAARTSKGPREAAASTSSPAVAASVLTCYLFVLLLSASSHLGVEGVTVLMRSETEVKANQASDLSSSVSVSSNFTTSHLHRRQRQQHQQQHQQQQQQQQQX
>CryCohSeligo043184_none_TGME49_226290
XKLQQQQQLEEGEVEEEEKGMLLQTELKEEDNRQPDHHQQQFLQQTDQAQESQEDAAEQTHLESVKSESRKERPSVGFESYDEELPDAEFLGAYVAASLGASQALDGVATLPPAPSTKAFTATATATATATASAASAASSAKQWELLKEDEAEFFTGEEDEASTAKLRQHEEQMGLPKRLSALRHERPRPSSSQDHAASCRQTSRGAIRRIDFDQVMDDDDEPHDDDVVQEFDPPPVAQQDPQPDGAVLGEEQEPREQEPEHEQEQEQGEQADGEPEHGPAQPKAKSKGKAKAKAKPAKKAAAKSDAPAKRRISVDRGQKLVATIGHTLRPSQQGARVMVIGDGWGSVGEGAQKKGYEAIVTEADRLTFTVVAVRPNGRWEETHVLQEKCIPMTRISPPRNTKREAKVKAPKRCKSSLTKQEAKVKLSQASSSRLSNKASDRPEKGNFKGKAKAKATAAEGKRLAKTPATAAVTATATATATATATAASSSSSSSSSSSSSAPQQGSTVAMGLGTFLQLHLDCCCDGPWYLTPNPT
>CryCohSeligo046106_rbh_TGME49_226290
XQQQQQQQQQVRRQLRQQQQQQQQRHLIDLDGRGVPSLQPHGSTMQRMMLMMPIAPKSPSSFKFFDAGTRDGDREQTAAPGAPRCAADEEDDGSHEGGAEEEECMRRKGRGGEGGGRHCWQLLLRQHKCTHARTMRPSLPQTGSLCPPALTPWLLWA
>CryCohSeligo068159_none_TGME49_226290
QQEQQQQQQQSPLWYQKPVSAEAVGVPPFLQHHYSSNSGFLQQPEVAPRQPWQSGPGPGESSSLAAGLWQLAGTNTNGPVAHHSASKCAGDEEGSAAAAAAAAAAAAAAAAALRPASPGQSRVLSAFDIQSIAEGNFDFNL
>CryCohSeligo070602_none_TGME49_226290
MKVEVEKSRATPGWGSEQFPQRLSYDVPLWMFSGVIGSLQAMPGLLRHLDVPQTAGSTSCQNVELPPFRIPXLNDGQHPTSIIADEKFGFRIARQAGGCAVDFAVFVAAAAAAAAAAAAAAAAAAAAAAVFLADREPTVFGLRLQSRRGNICTPHCKLGGRPLRTVKCKLTRDADDTLHPAWPQPQQRQNKAH
>CryCohSeligo119844_none_TGME49_226290
XTTTTATATAAAAEEAHRVQEVMASGLAATAELSSEEVVALASRSTHDCHDEYDDCSGSANNNNSNNNNNNNTNNDSNERDEKISETWNSATQEATKPTFIDLTPMSTGQKARHPMASPDLIFRLRLLAHKVSELHSDFEALESADRSRGQFWPRIETPPRQPHQHKQQRRQQPTPQQQHELHSPPDAAAAASLALAEVKNTTTNMATEAEADGDCFEQTQQQQQQQHRPLPFVSDEDYTLSSRPDEMHWPRPIHCCSA
>CryCohSeligo133280_none_TGME49_226290
XQQQQQQQQQHQQQQHQSRAAPLILLMEFEARVALNQENLAKMVYQAATTMTLPVKCFLTMAKLAIQAKRSHDAGSECLRWYLRLLAQVAAQGPGENLQKFAVALRELVHLHLSRNDCWGCFEEVVGLLKSFPWIASCYPKSELEWLCAVAWGNCQHSLKVGDISWALRWVTAAVDLVGHCPAFEASKEKMERIAQLCRESSSGSSSQQ
>CycCayNF1C8005549_rbh_TGME49_226290
MEWKAAQATTQAPTCPNSEVSMRFCATWGFLCFCNNPKACTSVDGAAECSQRVPLQICSQWYPAGWPHHSDPPPPSGATAAGVASQPVQHGGGESASSSPEDGSNVIPNRKSDSAIICSLLVHLPPSRYAKGLLRVSDLYEPLRRSAAAAASLASALGGITSTGSSGKSKVVIVLHPSRSSTSSMSSGSCVAPAASEKATAKAEMLLSLFLCSEGLMFVQLCLPTRLSLVSATVASRQTFEAALMQQQMQQRQLEQMQKAATGLMQQLQQNVRCMEATAATAQQQRQLLLLGCCRLLNEKKQKCRQLQALLQQQQSQRQEPHGRQEGNPPEEGCERPLKSRRKRRSIMFAAGTPPFAACDEREEGSGGSTGERRRTQIWPLHTRAESKAAGFAASEATAAGDGVVSAASDPPAPNSTVLVAAAGGRRAATPQPKGMPVVPRV
>EimAce004837_none_TGME49_226290
MAGSGCSSSSSNTDEQQHQKQKHQQPQQQQQQQQQQQQLSPSSCAYTPHVKSRRRPVKPSPRQQQQQQQQQQQQQQQQRQKQQGLHNVNEQENTSSGEMCIAAAPVAAADTAAAATVAAVAAAAAAATAATAAGDNSGPEELPQQQQEQQQQQQEQQQQQQEQQQQQQEQRLQQQEHQQQQREKHQQQQEQHQQQQEQHQQQQQRQQPHEQQQQQQRQQLRQQQQWEQQQHQQRQLQVAGEKLQQTQKQQHQPHSMQDEQQQQQQQQGQHQRKHQQQSAAPLLLSQQPRQEQQQQQAAPDVCEEKETEEKLQEQQQQQQQQQQQQQPELRVTPREALDQPKPLEQQQKQQQQPPQQQQGARVRFSHEQQQLEEEQQQQQQQQQQQQQPQQQQQLYQQRKQKIKEKWISQATELLRLRQQQQHHRSQLQQLLAQQQQQLQRQPHMEDSSHQEREADLQQQQQQHQQQQQQQQRQNQQHQHQQLQQQQHQQQQQQQHRHQQHQQQQQQQHQQQEIGDGLCIDSGKLQHQSAVSPQQQQQRLQQQGRQQHRLQQQQKRLLQQQQKLQQQQKERQQQQHQQKRRLEQQHQQQQQRQQQQQYQQEEEHHEQQQQQELQKPQQEEEVQQLHQAEQQQQQQQQLQQQQQQQVQQQQQQQQQEAAVPLWVRHLLHEGEETIITSADRKSRHSNNSNNQQQQQQQQQQGHSTIGAAVSGFFHWLAAPAESAEHSKKQQQQQQQQQQQQQQQQKQQQEEDTEQQQQQQQQETGQQLQGSESHNRTLQQQQTDDKEKRQEQQQQQQQQQQLQQQQQPQLQQLLQHAGL
>EimAce005188_none_TGME49_226290
MSSSIDRTSQPQKYNRTQTKTKPQNTCPAYEGAVVAALASAAGAAAAAGAAAALSPTQLHRAWPIIEREGISIAYNLHVHWGPPTGPLQEFDASSSKGPPEGAHCHEEDSETVFTSARAPRAPFGGTTKGLSDGFQGHLGTGAPREAPLRPISGSPMRAPLGSPLGAPLGASMGAPLGVRCSSSGLKARWLQVMGRKALEVALLISSASEKSHNHLVYLRFMQKQQQQQEQQQQQQQGQQDIEHGCCCGLHRSFGICQHVAALLLLLSLTDVSSGADTAAAAAVAADSASAAAGPAATDSGTAAPAAAVPTGGAAGFPATVLGTAEATAAAAADAAAAVAAAAAAGSPSGSTLPPTQPLSCGSDQRLFSSSTDRISLSLLEAATAAAAVAATFLAAPSAAAVSAAAAAPVPAAAAAQAEFCTLGAPAGEACGESMRLDPLAAESAAAAAASAAAALSAAAQEAEFNNAKEDVAAAASCLLPYESPSYLGASSMEYAAATTAAAAAAAAAATAPAESATATAEAPIETDGCGYDKCSADEIESDYDDSQLQQQSSSNTGSNKCSNSRSSNGSCCCGGLSVWSVLSRQHALGKAASTPIAHRRSSWLSKRDSSSSNCSSNCSSNGSSGKRRRSNCSSRFHEGLLLSPLTCKHQPRRLRSRHSLTDLPTGYTEQQEQQQQQQEKQQQQQQAVAPPQSSYRRVSDSSKYCSKGESQLLSSSKDEAFPLLVRVRGSAACEPGAPPFSSKMGGPPGGP
>EimBruHougton006271_none_TGME49_226290
MPATAAAAAAAAATAAAAAAATAACNVSRFWGLRGRQRKRPKKRLRQQQQQRQQQQQQQRQQQQQQQQTFKYLNAQQQKQQQQQQQQQQQQQKQQQQQQQQQQQQQQQQHQQHQQQQQKQQQQQHQQQQHQQQQHQQQQHQQQHQQQQQQQQQQQQQQQQQQQQLTKGH
>EimPraeHoughton000918_none_TGME49_226290
MAAEGSNPAPQVQRVQDNFVGSRYTADFFAPLRSPKPQWSTSMQTVHSQQQQQQQQQQQQQQAPEFMRSRRWLGNKDLRWQQQQVKELLLEERMQLLKDSQLMNFNSLLAAYTYEYHPQDYTTPLATPPTATPEQAANAAANGLASAAAADAASAAASTLTRTKEATPASEARAAATTDAAAAAPAVPNELLPNGSASVSDRTKANARCKDTRNGNRDSSSSSNNCSSSSNSNSNSSSTTKLSIDRRRALLFSRREILTARVSTDLLQSHRTQQQQQQQLQQQQQQQLQQQQQDDSDH
>EimPraeHoughton003094_none_TGME49_226290
MQTSFKQRLQQQQQQQQQQQQQQQQQQQQMQQQQQQVQQQQQQLQQKQQKQKQQEQMQQQQLCLLNKQTATAAATAAAATAAATAAATAAATAAAAYIRPPLQQQQQQQQQQQQQQQQQQQQQHQQQQQQQQQGGSSLKSFVCSSTRKKQQQQQQHKLLLQQQQQQQLVQQQQQQEQQQQQQQQQQQQQQQSPTACVSILNSSSNSSSNSSNGSSSSNSSSNSSSNSSSNSSSNSSNAEDTNSSMHLQHKDALQQQQQQQQLQQQQLQQQQLQQQQLQQQQQQQLQQQQLQQQQQQQRQQQQQQQQQQQQQHCYLHFSCIDAEIIFQLRLQQIPKTQQQQQQQQQQQQQQQQQQQQNQQQQDHHQQQKLKHLPQHQQQQQHLQQQHHHQQLLQHHHRHHRHHPHHQQQQQQQQQQQQQQQQQQQQSYLSYNKIHPHRSFAVRQLRRIY
>EimTenHoughton003312_rbh_TGME49_226290
MSLSLKAATGSASVTSTSAAAPAAAAAAAEAGAAAAAGAAKSFASFAARLHAGARSSSDLLHSLAGFIPAAAAADGAPTAAAAAAAAAQDGHGKETAAAAADAAAARAEEQQLLQKLQQLRLQQQQQREEDLDDLDGPVLLRQLQQRDSEVLLLLQRNRQLEAAAAQQEQQLQQLRQRQQQEHTVLLDVLQRFGVVDASLAVAAAAAASAADPSSSSSSSSKMIDVFVCAQRLSAHLLRLETDRGALASFCLLLFPREMSLQLVAALRGTSSSGGSKSSSSCSNSSSSTFSSSSSRWPRSPGRRRLCCFSCCSSARLLLQPQQQPQQQQTPAAAKPRPAAAGAARCSSSKQQQRPMRNSSEMRLATCKVKVAAPRRTAAAAATAAAAEAAAATATIAASEALLLLLLAKE
>EleDub003959_none_TGME49_226290
QQQQQRQQQPQQQAQHPQEEEGLDDEGRPSPAACAPTASQASLEFSATSSFSCGTSGRPPPYGNDTTEFHTPSLPSSSLSSSSSSSPSSSSSSPPLSCSSRIAPTLLAQSSPRPVCARAVPSLARLASCSCCASSIFSSFSFLPSPFASWLGSCEGRRLSPLASSSPRAGGSYSVGSSPPTSAPALLGGLAPLYASAPPLPPTARRSSSAAPPPPPPGAPH*
>KarBre134002_none_TGME49_226290
XYYMQYLACCGEMRQEATARVLYSRQDGRHLLLPSLTLSVACALHPPAHRRHACMGSASTAGACWQASTNSPVPYAVXELPAPAEICIEASEEELDPQVELVVPEVPPSPRTRFLSTIGGRKGWRESRSSPSLPTIRRVARDGNAASMVLLRNAISNHSNVSAGGSLSTPTSPTSVRQGSTPSLVPSLEPLNVSQSPRSSLPLGLQSQSHSSLSPQSPVQSLLSPPSLSLALRQQQQQRQQQRQQQRQQPQPRRRTVRIPGLLARIARMGPVEIPRFTQHMVWLQGESFVNAADAHVLCRAIRRRVADILSHLPLASLSQGGDLVTLLMDHMRSCPSLGGDTPRRALEARLSYLVYHPAGDDHDAAELDTLEKCYREALALAGRELIAPRLVGVVITHILRWVQHAPIACIYQHAGVVRSLAETIPEVRQYLSTRIQRLALQRFDALQLMGYVLVLLDFREHGLALLDSNLESKLLHQVSSSVSSWAAARLTTELGPEGALRLLCHTSPFIKQAVADTLLKRVLGGVQKIASSLKRDSDCERVKQELIEWGQLVHMGGAADVLALTYSERQTIVDTLSDCIARCMSSTTLRSHVGELEKAQWAIVVLTAGPALNFGQSV
>KarSpeRossSea037249_none_TGME49_226290
MVVLARIAFVRQQLFAGLVGSAHCSYNVATGCEKVKFLIGKTPTAIISCHTALHLLEYLDELCNANDPSIMERGHRHPSGDTEVLLCLCKSVTSSIGKHSLGAVSIAPIADIVAPLSLSEVTLPVLTNQSSVQNFGSNVGEEMSAGGLHGSSLNSEPTHSSGLVATSKVAAAAAAAAAAAAASAAAAAAAA
>KarSpeRossSea045785_none_TGME49_226290
QQQQQQQQQQQQQQQQHLSVGSSSSPPQVDMQQRPVSSAGPQVNIQQRGTSSAGPQFFNYNAAAPAGPRVQVSFQVQQAGLCGREVQNKLKAVPCAPLYEKLGPGAQGQRREVIKKVTPAAQLHVQKNVTSLSRIPSAEKFVQIPFLQRDAINEERRASQVSSPASTALSVRLSPLRRRDERSVSPFRRPAASTEMADVENALTERRNSYARDLRQSADSPIEVQGRSGSQDPLFVPIHVSVPSAGMNADSTLDGFLASRPSNNTVKALGELLLPNRSPSPLNAQQLYGRDVPSPPPTILSVGTNGLCIQAAISSVRGSESHCGSSHSLPPLIPMADSSYFGGEPGDRKLVAII
>KarSpeRossSea045788_none_TGME49_226290
QQQQQQQQQQQQQQQQHLSVGSSSSPPQVDMQQRPVSSAGPQVNIQQRGTSSAGPQFFNYNAAAPAGPRVQVSFQVQQAGLCGREVQNKLKAVPCAPLYEKLGPGAQGQRREVIKKVTPAAQLHVQKNVTSLSRIPSAEKFVQIPFLQRDAINEERRASQVSSPASTALSVRLSPLRRRDERSVSPFRRPAASTEMADVENALTERRNSYARDLKQSADSPIKVEGRSGSQDPLFVPIHVSVPSAGMSADSTLDGFLASRPSNNTVKALGELLLPNRSPSPLNAQQLYGRDIPSPPPTILSVGTNGLCIQAAISSVKGSESHCGSSHSLPPLIPMAASSYFDEDLGDRKLVAII
>KarSpeRossSea189400_none_TGME49_226290
GGPDIQRSLQKQKKKKKPKQKQQQKQQHQLGVKKQKPKQQRQLGAAAAVPAEARAQTEAEAAVPAEAASAKAGTVCTATVHDADKTSIDAHERIQSTCPVPQNDIPSIVKKREPILKPEVSGQARSRVMNILKAGRSQRAQPSVLLASGLRDGLSIKVQLDDACSPLGLIWAPDRLVLLFVFSGSTAAKDGIARHVGRRCLGVNGKVVGSLSDFDMIRSQCNDLNLRFQSERTWHPDLTDSERRLLQTKAGNHGITVAAWQDACKQVGADSSYFTPRDICRIILELGNASPGQGAS
>KarSpeRossSea230829_none_TGME49_226290
LKPFCPKFSSSCSAGNACWCRITRCFAMARVLAVVMTALLVGGGEADTCPTGLKEWPLSSSELRMFEDQGLWYEVASEDLSKLSGCSCFRYDYRTPGLCSDPRYGNSREIPGTSRMPTAPYQILEFGAMGEYAVVYACIGLPYGQVVEKNVTFTYIFARDPQALEKNTIDFEGIKSRLTAQGIDATKIKIVPQPETCKYPEAKEQQQQQQQQQQQQQ
>LinPolCCMP1738292920_none_TGME49_226290
XPAPGQPPVTSAVRLPREESSAPSTSGAPDGYLAVEAGSPRTDRRVLEAGSRQHDAALMSLQQKIIVSCAVFVLVLLTICCGTWVGVQLGNLAIEQQAQQAEQQAQQQRAHMRVQHTSLAPHLAAPRATRAPAAAAATSSTTTTHASTSTSSEAPTTTEALVVTSTSTATTATTTTTITSTVTHTTTMTKTMSTTTYSPTLFCFSIMRSSGYELSLVRVQLAQGLSIFACDAYTVFSDDVVWLTPGPPVRIDSEALGMDLEAPEGVKEHILNTEIFLQAWENVRKEGRYKQYEWVVKVDPDAVFFPDRLRKRLDSEVQEGGSVLYFLNCQVSFGLFGALEVFSRKAMEAFYAGLPRCKSEVSWKDVGEDLFMRQCMDHLGVDHAKDYELLADGYCNTQPSPCSSGQVAFHPFKNVEIYLQCVREAKD
>MonAgi013827_none_TGME49_226290
IPRKHPQRSASSSFQQSGPSTTTSRQLPISNDQQFKLDNRIPDEQQQQQQQQPNYNMINSASTEGQQQPTSRRHSSMTDLHPQQQQQQESHTYNNHSAATSAAASAGVQPSNQFKPPPHPPPRPSTTAAQSPPSAQSDPFWNATQNNHQPSNINHNTGGNIHPASNMNNRPSTIAPPAFYAPSTSPFNNSVDGLPQSSPPAMSLRRISASAPSSYATPVFREPYDHCNPTTVSLMQQQQQQQQQQQQQQQQQQQQQTPPPSSAAANLISPNLQTPPRAQQPLTHTTPPHPHSHPPSNPPSHPPCHPPSHPSHPPSSARRFGDTHPRCSSHPTHLTQSAPRRQSVRMRVPHLQPLTPATNSPPPPSSAAAN
>OxyMar026127_none_TGME49_226290
XQQQQQQQQQQQQQQQQQQQSTCTSLSGQSFARPMQERNAIDYGSWSSASSATTDVTVWRPKMSGTGARGSRHTWSGRSDSRVGLYIGGGAVATVHDQRASSPPCSECTVQFVSCDSHQEWMRSGSNTETICKQSLQRPVLKKAGTEELGGFVHGKRLYTGAVAPSESSVVLTEISPARSSRVRPRSAGYAVPLGARSISGIMSRPESCSGAAREGPNRVKIRRPFSATVRSTSIVSLVPPGVAGAPRACVADLLAM
>PlaMalUG01000708_none_TGME49_226290
MQASKNLFKVLKRFKNCCMLEKLEEIKEYEENLKKLSNHEKIVRIDINGKEKKASKYFFDKNKYIYVKNNSDIKAFETKGREGKKKKGAIAAEPGVVTGAAVREGVISEMGTVSAKKDEDYVIVDTLRRRSNFRKNENFERSLKRLKDTYNLSEEEIIYMKFIYKIKIKNIYSLINNLRKNIYVDKKKKEVLLNCIYKYLSYNCYTMSRNEILFFFYIFPQYMKYSNKIMHYLTSLLNKDQLKIEECINLITETNLLYINYCIKDVYISYLNRCIHNIDIIHILILLSKGSYIFTTWIDNRSSISDLSITFRDNLYHMIEKKKSCLNRELKNAYLQFNAYLVNNMNTFLNIFFNDLYILLYRKIILENLNREELDYEYFHNVKTLTSHNSTIRHINLFLQNSDYYSFASKKQNVKIKVFPSFIDEPSGIDKDSKGDIVNILPEYFACTNNANINCEASSGKTEDTNGTDRHCTKSSITTVRTPNRRSNNVYMSNKNNYSEQQEEELMVDNHSIHEMQDCLLSQSKKKRPLYDAVDTPSYQAVDTRYDSYMTNRKGKPIMNSPEATASLQHYTHHIRQQIFQFTYPSDRIKETRYNELREKYKIATKVTDKNVKVLLNFLRISFNSKSLHFNEIFSKNSLSQIASDMKRYAAKLRKDEIGKNYKNLFFRLADCWDGLKGNRPEWTSTHENDVYLLESRDRNLVNANNLPLDMVACTNLSHVITERVEEKLVDSVSINSTHTSPTPSCRTRCSTPPPDGVKREYNYEEKRGLLFHSVNTDDRSMIRCYEVDEEKEKERTPLQKRQNILLQTKEKTAVQNNSIVNLVNHIYFSSINGKKFYSLSEINMISKLLLYLCSSFLSHYYAYEYKHEHAHQYQHQHQHQHQHQHQHQHQHQHQHQHQHQHQHQHQHQREYAQRDGKCVDVISYELLYCRFEKLFYEMFTYVLKNMYIINVSNYFYIFAAFSIFANKITPKIMNKQGGDKKKNEQNYHYHKIANLLYIIHTVRMHQLNQVKSLLNDEDNRRYLRFLQHSDNKLDWDNDNDEVLKKKKKKNILRNDFDYPVLHETILNKFKLDNMHISRKDKKQLEEYSDCHLSSGITSNELNVRDTRQGSVEYCGFTNGKGFYSGNDNDTNNRREDYLSQLLSPTLINSYNFLLMFLNNYLDCATFHMTKFLVSIYYLNINVPSSLSCLYHLESRLHTNHQKFMNKHFYCAISASIGRETLLGLGKSYMRKIIKLQREHLDINRIPNRSININHNNGINRNNNPNFVYSDILNTLPFSCNYNVYDNIEDIFKKKKNLFSLENTLNFILIYSLNKFYYSTIYYDMSKYLSKFDLTHVSDNVKMLLFFLFFQCIHVYKPFYFLLLYDILTKWKKNLGKMNLYILCSLILILIKESKIKMKSVIYKKRKFGKIAWNFFFPLDIFIHKNIMNNAEKKVRRLEKNILSKKADIKGDTCIKEQINTAHITPFLFTINQFKNHFKNIIPQIVEQYKHYYKNGKSAEQEYENTNVKEEEASPHNSSFFFYFDNTIESEVFKTCLNFLSYEYVTAHFLLPKKSLYYDILLHLKNSKVRL
>PolGlaCCMP1383003825_none_TGME49_226290
TTATAATAAAARPATILAEPAGSAVARIAAAASSLHAQQQQQLQQQQQLQQQQQQHGQQQSWLSRPDQPLRVLQRQPAHYTHGNNXNYNXNNSNNNYSNNSNSNNYSNSNNNYSNYSNYNDHNDSNNNNYSNYSNYNDHNGKQGIPKQPQHRHPSTTENSTDNNNNNNNRYNYHNYNNNNTENIDNNNNRYNNNNNNYYNNNTENIDRAWPHNSAVSGCKVTEYPSNNNNNINNNNNNNNNINNNNNNNINNNNNNNNINNXNNSNXAAQASSQHEHNINIDTTFNRHHDGHNTINNTSKNNSNNNX
>PolGlaCCMP1383005230_none_TGME49_226290
XSNNSNNSNNSNNQRQQHQQQRQQQQQQTETRTLNHADGPSELVFRAAIATQGGLDDSDXQNFSYPVRDSEIVLISVRPGSGDRMVSQSASLKLEFAEDVKAGPGSFKLVPTVSQVSGITPSEVSMLAKSCHFEGSTVTCIPPVLLQLGASYSVVYTTAAMLDAQDEAIGMGPNGRSPSFTVIDVDXRSTSAAVCRSFRPDAPSHSLQAXXGXWKLPKPKMFAARGALLTLNFTEEVQAGVGDLIILDCSPGDTALCFDGTSEHYEDLEVMRINVSGADGQSKLLFQ
>PolGlaCCMP1383027452_none_TGME49_226290
XQQQQQQQQQLEYLDKRSLLRGMATTVVATPVVDDANAASNEVAEVMSAAPASTQAASTQPVMMMLSAEGEGTALIFDPVTAAAIADGNMVVMGVPIEDQGSRKTTKRVVFLAALGATLYILNFVINLMRGNYDVNXNYDVNYSGSSSENSIWAAFSSLLIELSIPMCGYCGALYHNRQLACCYCSCNLFVAIVSIMSFIRFNIRISEIHGQCVSEPDLQQRRQCEIWVSESVDKYVMLFSTMSTIFMGFFAFWTGNILYNKLAQEQGVVSRSTRPLVGEVVQLSHVPLLQGDASESPAPGPESSDLVESEGVSEVDISVSGLSFGGPRIVPNNTVAPDIVGGPQGIEVRPWPGSSSSSVDAEPTAPIAAQDLNVVSLDSQTSNEPQQGEPSGQQQLREGSGATLDAWLHVAVG
>PolGlaCCMP1383038764_none_TGME49_226290
QQQQQQQNQQQQRQQQVQVPVQQHLHYDPSQQLQPPVAMVRGPKRGRGRPRKESSPSALEVAAAPATTMTTRHLTTTRTTITAAATTTALEVAAAPVGPEMHEEVAAAPAGPEIXEEEEEEVNHAAAFHDLRPLRSPTPPRSKRPRPWPKAQAASLARKEGSHRWSRSLSGGPSVELDLD
>PolGlaCCMP1383039644_none_TGME49_226290
XQQEQQQQQQQQQDEQQQKQQQPQQNGTWTPAFPSRAAESSKVGRTEVKLSARQEEEPEDGPAAHIPTARSTRSAGDRRGEEGFQGIEEGKDPGGQGRRQRQVLCEQVKPHRATEPDSAGSVELPGRGKVRLLRKALPDQPADPSPGEEGGEDNSAAGGPRLRGEDVRNASLSEEVSPGAGVETTSHSGSSHYGSNNNX
>PolGlaCCMP1383053732_none_TGME49_226290
QQQQRCVASDDRPPLSQLCQHRPTQRHAAPDDRPPVLQQQRSAQRRSRASRLSDAITQQCQPTQRRVAPGDRSPVLQLQRSAERGVAADDGPPVCPELQQPAREFLQPTQQQQQQQQQQQQRCFARDXFATMTALPADPATRRPXRQYYSCGGGPSEASLLTTGHQSAQSCSSRASVFSALGESPPSELQEEGSCAAEEELQPDRQSSDEESAPEDHMVVFPPSGAWDFPLSRAEKVQRLVELFESRIMELEESEEAPGGSKRSASLGAEGRDVGASDRLGMYARQGQVPVASISLTXXXPXXXXXXSXXXXXXXXXPXXXXTSSGTQATGFSARAWDGPWAPLPLLRSLLPQGRVGGRAQRQDAASRTKHQQQQQQQVSQTAQTSGSGSISAVLWGGGGDGAVRWLRLASKAEAEEAQQSASGDVKVICLPRGEHIRAVRGRAAVLDGRLSDWLVLVTSSLKCLTIGRMDSPAPTFSFLAAPGHEICGIVAGSTGSVGGVEQAAMEGPTRLAAPVAAPAMPGSPRLSKRSSSGGGSRASCSSFVVGGASRRETRSAGSHGLHLLLAGGDAASSNASGRDSLASSGEVTAAVAAASRSSSRVSFSDFSAHX
>SarNeuSN3002585_none_TGME49_226290
MRGPSRSSPPHDRVAAPRKQQHTQQTRQLLLPCSSHGRSESSDMGQPNQRRGSGRSRLTAYGCSTSQRNSSFATATAATAAARGAATAAVVVAAAAVHRQRYQQQQQQEVLSSSYSSSSGGSNSSSSATATAAAATAAVVAQQQQHRVSRSGAWAHQRQQPSSSSGGVPAVNPSEYFSAKHPLHCFFFSSQLRSPSSRRAAPAAAEATGAKRRLSSRRSSSRKRLRDRYQEVQRQPLLWATQQEQQQQGHAAQRRRSSSTICSSKGSTLYTRNSSTTCSSNSKHTRNICSSKSRTTCSSKSRTICSSKSRTTCSNRSRIICSSNSSSS
>ScrHanSHHI4001548_none_TGME49_226290
FGSSSAPLKSRPTAPAPSDTMAAQVSYSFQGKEFTIWNAEQLTAINRTKLKQRAMDIREHVGADCLPSMPQHPEELVRWIMDVQAGLMGREPAAFAAYAQLGRGHQQQQQQQQHQPQQWQQQQQQWQQQPGVRVPPSAPASVACSEDLAAYRDASKGARAARDRNRGSGIXLSPERPSSLGSARTQPCAAPSQRLEASARGRLGAGLSEX
>ScrHanSHHI4026517_none_TGME49_226290
EKIQQVTQPLLQDCSTHAANVDPRSGPRRGPCLAVAGLLRCWWQSARSSAALKTDAGMRDSWGLLTCAFLLVGLSQVIDLRLVGLSVSFSFGSTGLTRWALSALLARLALLVPRRSAFADLSFFCAALLSLSFACGMGLGTPPSDSWAGVTETWLLPSILTLPFVGVHWSASLALWISGCVLPLMCHGGCSPSGVPAAPMLMVAIGIVAAGAAERNIIKLCMALQLLTEVATDGSGTCASASGELRKVSPRLRRTFGLDVRFAGGHLEDFVLAEDRLSLQQLLREAADQGRTGSVVVAVQHPPASRDRPAADAEQGRHLCQDARIIVYEPSGTFCKFCLQVLGSPSSATESPWLGLSLESGVSSDPEPHTGQGEQQREGTQEQLQLWQRQLLPPRPEHLIDQHQRPLPSQQQGRQEGPPVGQQVQSQSQAKMQQPPVHTLPQRPQQRQQQGSASNRQELTQWQLRQVYGPSGVPGNGHNAHHSSGASVRSERSEPRSVDHGSVMTVSSSNVTQLSGSGSSGKQSRGVATCSEVSFALSVPAGPRKADQGTQTEAELGGPTEALPATRGAYATATAKTSGLGRPDPDSISRPGSDSLENSFDDMFPPGLVLKLETASVAAALATDESWEPSAEPVVGCSAADALTSVKDELGXGPFFASNGEGTSSQESLDRFRVHAPQHVHHVIAVGDVALEHPGECLDMLPVASCLGGGRSPSVDALGLGMQEAMGASCRLAMRQVPEHEPRGHRGVRPVPPGALRGQRRSKPGELWRDVLQGLALMIFGVFVSGNVLPRALRGQCDIGEHSGDSHEVSPVPRRPPSGTLX
>ScrHanSHHI4070722_none_TGME49_226290
XQXXSHFGSSNQSSLCSHLRIPPPPPRSEAMGCLSSKMDADTPMARPHAPQCAPGLPSAAWQPGLRSSAANYDPGVAQGYPPQQGYQVMQQAHGQHQQMQQQQQRQSIPDTPFMRTAAPNGMPWSQYVQKGKLSIDHSTGYLTGPWAECICQCVRFEHSNAWQRMPEYTXGEGPVGGVLSALAAVAVDRTDGERLLEAANALEDAAHSAVEGGRPLPVASSPEAPASDDRYGGGRPPYDQPSGYEQLGSGQPYGQPAYGQPSHGQLDRQQPGYDQPAFGQQTGYGQPAYGQQTCHGQPAHEQQPGYGQPAYGQQPGYYGGSGDDYYQQQQQHQQQQQQYQDAGNPTLLGQQRPQKQGGGGGMGKLAMX
>ScrTroCCMP3099016293_none_TGME49_226290
XACWLMVLGGHAEEEVEHFQLEAAGLKEDGALDRMDAEALKGAAKNPSSQPVKRLQQQQQQQQQQLEQQQQQQQQQQLEAGLVLKQRTVSGVFVDGFYGYRVFRIPAIVQHEGILFAFVEARRHGDYDQDHIDILLRRSKDEGKSWEEPDLVVGYPNDAWGSGTDTGQPTPIVDQKAGKILLVYCVNNSWVWQVETSDLGATWSTPRNITSMVKRAGWGWMATGPSHGLATASGRLIVPFNTFLAEKKVVTEVVETGCAGTPECSYYHPNKSLSLKYTITNTADPNDLELKGTLKGTKLPPDFTWAGDRSGVFYSDDHGATWHIGGQISDYVSSSENTVEEIFVGNRSELLMSFRVEDNYNHCRKMAKSLDGGLTFQPYFEPRSQNGTCIPDPTCQGSVLSLFGGKILLTSGPGSKKSRVDLLYKSRSTAVELLSKLMDGEAKYSDLVFLGGTPDNARAGVLFGGSGGVFFVAFDITAERSGASIGSVPFII
>ScrTroCCMP3099126928_none_TGME49_226290
XAAAAAAAAGAAAAAAGECPXGXGXXCVSAVSEVEEFEVRLMQERIQXVXERXSXXDXLQQXQQQQQXXXQQQQQQHQQHQQYQQHQQF
>ScrTroCCMP3099173617_none_TGME49_226290
XQQQQQQQQQQQEVHQFSQRDASPWPVPAPSTSSGSVSAAPTTSSPAESVQLAGTRPQFECTLSSPPGPLPRATAAAAAAVAACQPALTTAPPAGSAAGLVASASSSRLLQAMTTPTAPGHAQAGGLAATIGTLTPAGMNALALLGGAKVGAVGGVAGGMVGVSSGGATGSLTRRGSQQVLPKASSPQAQQRQRQQQKQLSSPSPLRRQQAPQTQQASGLTFAGKELPPQPWDVGIASAASPDAPPPAGAAAIAAAAAAASLAAAAATVEHLPSGLLAISSSQRRLSAAGRTPKGPAEDEPEPPPPPVPASASREPCGVAAPPASPTSVAASSPLHSDSSRRTPPRGSLRFRQQVQQQQQQQQQX
>SieNemWS1WS2_1015399_none_TGME49_226290
MLWSENAMFAGLGGVTELEEVDEETLEMDISLEQAMRSPTTRRDGNSAGSNLISAPIVSAAVAAAAASSSSAGGGRWSSRHQFDSSDVLNLNWWNVRSEVVGEAGGVDARNVQQAQVHHQQQQQQQQQAQQQRHSSVLHSMNDDEVGAARLLHHHDDDDLADLELDLGGVDARAAAATVLLQSSCDWGMLTDDHHHHDPEIAAEQLMGAAWGGGGLLNLHSSHHHHHAHHHHMAAPQGMIMAPPMEGHGHLLSPHSHHGYYHHIGATADII*
>SymMic021253_none_TGME49_226290
MMESPGLDAVSTFLIPSWVQQQQQQQQQQQQLRSEPASPSSSSSSSSSSSSAPESAVLTAAAAAAAAAAAAFATKLWTQQQQQQQQQQQQPPISSAAASSSSSSSSSSSSLSCLRIKADTARPAIAFSWTVMLAAVPQQQQQQQQQQQQLCDPDGHSSSSSSSSSSSSSPRPNAELPAAAAAAAAAAAAIPSLALYQQQQQQQQQQQQPLHAISRRSSSSSSSSSSSSSLSFFFLSAAAAAAAAAAAASLLTTMAQQQQQQQQQQQQPFPHSSRLSSSSSSSSSSSSSLSPSPAPAAAAAAAAAAAACRSAFRSQQQQQQQQQQQQRKKARSLSSSSSSSSSSSSSLALTQIGRDGLLLTLGLGLLAWLLCRCQQQQQQQQQQQQPLLGRFSRSSSSSSSSSSSSLTGIRLLPAAAAAAAAAAAACCQPTESQQQQQQQQQQQQHDGRHLQISSSSSSSSSSSSGHQLVCSPAAAAAAAAAAAAGYLAHQPQQQQQQQQQQQQPRLQVASSSPRPGRQYFLGSPGACLVVAAAAAAAAAAAAASRDIELQQQQQQQQQQQQQLVPPPSDISSSSSSSSSSSSSHVAMTITAAAAAAAAAAAAWNR
