# Supplementary material for: Molecular characterization of the conoid complex in Toxoplasma reveals its conservation in all apicomplexans, including Plasmodium species
Source: PLoS Biol. 2021 Mar 11;19(3):e3001081. doi: 10.1371/journal.pbio.3001081 (PMC7951837; doi:10.1371/journal.pbio.3001081)
Supplement: S1 Data — Files are named according to the T. gondii apical protein query. The sequence headers comprise the protein identifiers in our in-house proteome database for the SAR clade (Methods), starting with an abbreviation for the species strain (see S3 Table). The headers furthermore contain either the descriptor “self,” indicating that this sequence is the original T. gondii query, or “rbh,” indicating that it has the original T. gondii query as its best T. gondii hit in a BLASTp search, or “none,” indicating that it has no BLASTp hit in T. gondii (see Methods). For sequences of P. falciparum 3D7, the header also indicates by which P. falciparum IT sequence it was gathered and if it was gathered via reciprocal best BLAST hits (“rbh”) or via unidirectional best BLAST (“bh”). The latter is only the case for the putative orthologue of T. gondii’s TGME49_219070 (see also S4 Table). (GZ) [file pbio.3001081.s005.gz › TGME49_conoid_proteins_putative_orthologs/TGME49_233030.fa]

>Cys_WienI010039_rbh_TGME49_233030
MGAACTKNKAKQPVRGTAKELAEKKASEAPQESIDEEAERERELEEQRKREEEEEEERRRKEEEERRRKEEEERAAEEEARKRREEEARRKEEERRKAEEEKRRLEEAERQRQAEEARRREEEERKREEERRREEEERRRQEEERRRREEEEERRRAEEEEARRREAEEEEMRRRKLLEEEEEDYDDEEEEEEEEEEESEPPTPTATISSAGSRSTTGECKHNRRSDKSRGRNMKVVHKCVTLVSHHCGCELEPSHDDLTCRVCEFTDHGDVPLLR
>HamHamHH34000596_rbh_TGME49_233030
MGGACTKNRTKQPGRKKAQELKERQRREQESIAEDERKRMEEAAEQRRQSEKEDSRLREEEEAALASPQKAEAEEGKQADERRQEEDRRRTEEEDRRRAEEEDRRRVEEEDRRRAEEEDRRRAEEEDRRRAQEEGRRRAEEEERRRAEEEDRRRAQEAEERCREEEEQARQRREEDARAERKTIEEAERRREELEAERRRLEEEEEAAHRRKLLEEESDEYTSESPSDQEQYDQETESGTSSPATVSSRVSRSVTGSTSQRRSRKVHGANMKVVHKAARIVSHHCGCELEPLHDDLTCPVCEFTDMGDVPLLR
>NeoCanLiverpool003993_rbh_TGME49_233030
MGGACTKNRARLPKRRTAQELADKQRREQEALAEEERQKMKEVAEQRRQTEIDREEDSRLQDEEETALARQQQEEAEKKKQEEGRRVAEEEAKQEAERKQAEEAERKQAEEAERKQAEEAERKQAEEAERKQAEEAERKRAEEAERKRAEEAERKQAEEVEKRRREQEQEVRRRLEEGASAARRAEEEAARRQKEETERRRREEEEEAEHRRKLLEDDSDEYASDSLDDSQEYEQTDSAASSPATVSSRASRPVTGATPQRRSRKSHGANMKVVHKTARIVSHHCGCELEPQHDDLTCPVCEFTDMGDVPLLR
>SarNeuSN3004426_none_TGME49_233030
MGAACGKSNAKRPRKRREAQELEETRRREAEEAAAAEKRRREEEEARAAAEAREKEERERREKEEQEQRQREREAAEEEARRRKEAEEEERRRQQALEEERVREEERRRQQEEDERKRQEEERRLKEEQEQRRREEEQFRQQLEREETARHQKAEEEARWVEKEARRAQEEARRAQEEARRAEEERRRQEEEQKRKLQEAEEKSEDSEYESQRDSEPSSISTSTTEGKKGPERGRGKVRVVHKYAGIVSQQCGCALEETHDEKSCELCEFTDFGDVPLLR
>ToxGonME49002276_self_TGME49_233030
MGGACTKNRTKQPGRKKAQELAERQRREQEAIAEDERKKMEEAAEQRRQLEKEDSRLREEEEASLASPQRAEAEEGKQAEERAEEEERERAEEEDRRRTEEEDRRRTEEEDRRRTEEEERRRAEEEERRRAEEEERRRAEEEERRRAQEEERRRAQEEDRRRTEEEERRRAEEEERRRTEEEERRRAQEEDRRRAQEAEERRRKEEELARQRREEDARAERKIKEEEERRREEVEAERRRLEEEEEAAHRRKLLEEESDEYTSESPSDQEQYDLDTESGTSSPATVSSRVPRSVTGNTCQRRSRKVHGANMKVVHKAARIVSHHCGCELEPLHDDLTCPVCEFTDMGDVPLLR
>BesBesBbGer1003148_rbh_TGME49_233030
MGNACKKNTAKTPTRKQAEELAEKERQEREAKEKAEAEEKARREAEEKAAREAEAERLAAEAKAREEEARREAEEAKRRAEEEAARAAEEQRRKEEEERAAEERRKAEEESLAAKKAAEEASRKAEEERLAAEAAAEQERQMQEALKQQEMSPREKYDKLASSEDAGSETTMATQPQKVAEHGSSAASERSGVTPCDMGAIDETAKYVSRRCGCDLGEQHDENACPICRNIDLSDAPLLN
>EimAce006299_rbh_TGME49_233030
MGAACGKNKAKEPKRADPKELEEKKRKEEEEKAAAEAAAREAEQRAKAEAARAEAEAAEAKAREEEEKAKAEQEAAAAAAAAAAAAEQARQAEEEARRQKEEDERRVADEQRRAQEQAREPEIVEKPAEEQAVEQPEELQIGEKEKQPAAEDIASEATMETSRPLRKVSEPDHGAAQAGRKIRTVTPCDMTAVDETSMYVSKRCGCDIGEEHNENSCPVCRCIDLSDAPLLN
>GleFolCCAP11163146159_none_TGME49_233030
XEREREKERERENXAVEEEAERLRQQGEAAGEGEAEVQGPGEGEGEGPGQEGQGPEPQRLPRRQEGPGPQGPRQGAGPQALQEPEPQPQEAQPEPEAQQQPTPQPGPEEERQPQAQQEGERQQAAEPQPEEERQPEAQPDDRDRKRDDRGRSKRKDEKERDSKKDDADRKREKDKEAERKKSSKGDSKKARKESPSEARKRKKKEEESSDSDSDDEDEEETEAKKHRTAKEEKAEKKVEKKAEEEDEDSDDEEEDEDDEEEKEDEEDDAKEEDSDDEEDDESDSSDSDAEEKKKQEEKKKEEEKKKAAKAKEEAKAKEEAKAKEEAKAKAAKEKERQKAKEKEKEKERQKAKEKEKERQKEKERQKEKERQKEKEREKAKAKAKEKEKAEQKKRAASSSSSSSEAHEDLLAHGCSGELGGLGGRRGVQFAEPPAAGRRRADPLPRTRPAAIDRPAGARMSLDARLVVVIAQWEVLPRSQEACACVCKAGGVKHEX
>KryFolCCMP1326158741_none_TGME49_233030
EKEREREKERERENXAVEEEAERLRQQGEAAGEGEAEVQGPGEGEGEGPGQEGQGPEPQRLPRRQEGPGPQGPRQGAGPQALQEPEPQPQEAQPEPEAQQQPTPQPGPEEERQPQAQQEGERQQAAEPQPEEERQPEAQPDDRDRKRDDRGRSKRKDEKERDSKKDDADRKREKDKEAERKKSSKGDSKKARKESPSEARKRKKKEEESSDSDSDDEDEEETEAKKHRTAKEEKAEKKVEKKAEEEDEDSDDEEEDEDDEEEKEDEEDDAKEEDSDDEEDDESDSSDSDAEEKKKQEEKKKEEEKKKAAKAKEEAKAKEEAKAKEEAKAKAAKEKERQKAKEKEKEKEKERQKAKEKEKERQKEKERQKEKERQKEKEREKAKAKAKEKEKAEQKKRAASSSSSSSDSS
>NepSpe026156_rbh_TGME49_233030
MGCKSSKVKKPQRDEAKELEEKERLEREAQAKKEEEEAARRKKEEEDALAAAEAAAKAEKEAAEAAAAAKAAADEEAALEEARLRESKEPEPIEQEPTDLLQPDEIGSIGTMSVGQEASSAAYPKEEVYKEPIEQITVASHAGAAILTARSVTPCDMTVVDQIAKYVSIQCGCDLGPVHDENMCPICRNMDLSDAPLLN*
>PlaGal8A000577_rbh_TGME49_233030
MGNYCRKNKVRDPKRKDIDELAERERLEKEAEKQREEQPEELEEQNEEPPEEPPENEEDQDDEDDKDDEPEEATQEESKSFEEKPIDDLDRSNSELYSESQQKYDNGSEKMETGTQLTLSTEATGAVQQVTKLSEPAHEESIYNTYRSVTPCDMNKVDETAKVFSRRCGCDLGDRHDENTCKICRKIDLSDTPLLN
>PlaRelSGS1like004483_rbh_TGME49_233030
MGNACKKNKAKDPKRKDIDELAERERLEKEAEKQREEHPEEVEEQNEEPPEEPPENEEQDDEQEDNKDDEEPEYATQNESKSYEEKPIDDLDRSNSEAYSESQQKYDNVSEKMETGTQLTLSTEATGAVQQVTKLSEPAHEESIYNTYRSVTPCDMNKVDETAKVFSRRCGCDLGDRHDENTCKICRKIDLSDTPLLN
>SymMic015875_none_TGME49_233030
MTSSGLMMRMMRLVKLLMSWLDRKGSYRVQYGSINLKADNEGQLAEFGESLMVLVNRKNLPAPLVEPPPLEDSEAGIIVQDLELNKIFGDEDSGPPNLSDEEIRDLDRKAMVTEIDRLIAMQAVQRTALSEIEKEEKTDRETQLFCGATTLRTPFRNSILVVHVDGIQAAGKSKNGSFDFSTVAEKQEHLLEEHRVHPQMLSLFKDLGQAVQELCASHSPEGTEAEEDSEEARTMATQVGKELKTLMEKQGINIGLLSEEIKDLKGTIKELMVEIGNLRTEYGKYFDEEQEKLKQDLRADRDRTEIHEFSDRAYFDAMTQEEEAQEMMEENENEYYTQSFNYISEEEAGEEEKEPKKRPEQTQEEYDAERKEQERGLKTPLDKSHDWKFYTEGGSIWKQNYQTGEKIWWTYDFKYKHQKGKGKQEYEKEEKRRKREAAKAAAEEEERQKQKARETLERAAEENDRKEAEAKKAREEAAAEAEKAAAVAEEKARKAAAAEEHNRRKAAAAAEERKKMEAAEAEKRKEQEANKEKDRIKELEKELAELRGETRSETGSTKGEEGKTERKERASSSTEDPELSAKGPPNPGQFQRGAPKFDEDTDKNFYAVYPYDGNDYQWKWNSVNCLWYFYDLENRCSFASTKSRSFCSPKERKEKERAKAKERKEKERAKAKERKEKERAKEKKKRRTCQSTRPSSTTSKPKKEKQESKKQKEEAAALASSEEDQQQESKSEDRIKGLGPKKQEKKREEIEEESKVKQRQDQRNRMVYPSDLHRNHLSRAFADRLKDPDTPVQYKEKCAAVLWGRNV
>CerFusPA161109068858_none_TGME49_233030
XSPSVSGVVVDGHLIFVARSIVTENPVRVAHLPQDAALSIAVLNAGAKACTGPLVGPAPLSTGPLPLAVMRTNATTPPDEEGLPPHSLTWLGWFPLTPSAGGPVAVSSARLCLSVLFEGAALLAPCRQQQHQQQQQQQQQQQQQPLQQQKQQDSSSNNSSSSTSSVQRRCLHCPHFRILQQAQASGLQIRGTLSGHGSMKAHGLAIVRSPSAGQTFGTDASWQPATKPSSATMARQRQQAPKSCTTKEARQPATEPPAAEGGSGDAANALPGRARLQSETYQPLQIREGCKSLPRAHSCKSFPEHTRAARAVPETPPRRPVAAGTLVRTHAETSSAIVEAELMHSVLGRLYAQLVQAASGGLVQQWAGAFDALVAELMHGGGCRDIAMLAQQEASIEIDLTREIYPSNRVEHMQHTSATL
>CryCohSeligo020637_none_TGME49_233030
QRPIGGGGGAALQSKTSHWRHWLWSGDGFLSKALKLSLETCSKLAAGSPLAHVRRQGLLGFAQVCGAEPAMLVGGEFPKVLAMRLNDDSAFVRASAVQVVSKLAETSPNPTVSELVRAARTRLSDTAPSVRYASLRLVCATAKLEREEDGKLFGELLSRSASEGENYRNHVLKALDNAIFSSGGSSVVERLAILASSADVPKSVFSELFGARRAMLTDARFDMLAKVIIDDHIDRLTQTDTKPESATMIGRVLQSLAELSPDAFEGHLTTLLDWLTAKPDINIGKDHRRLEACKLLKIALPNWVSRGERGEVEHFLQQLQASLLELLEVTDLPLLREAARAYVALACCGGKKRSLDLAEFLDQVEYAMTFLRGNISSSGHDLRQLSIGNQRRLGQSLWFVTTAAAELWEADRKVLSDLNITVESLRQFAAEILKILNRIGLGTSLSMRYCALPCAGFLASAFPALLQSSGGEDPAGESLLKFFSESLRVPELVPRCLEALVDLMSALQAKLDLASTAGQTGPSSQKVPATTKAMTAAAATTAVARRSAAGVDPSRPMQNPNQNQSTLTVALSTLSTLQGLVLQSLRAAAVVPAASEGSAAAAATAAKAAADGVAAAASQSIQQQQQHTLQLQQQKQQQQQDQHRLQQQQQSASTIWWSVRLLEAIHRVGLLHLATALPELLGCSFLVREANLRSLIAKLVSNSPEMFLHAVPKGIRAGATLLVAQASTPTDANNSSSTKSNNNNNNSNNNSSSSNSKSTSAPPPSHNNPSSNNSGLLEPSQRWRFLGFLEASGVSLETAQQREGLLDALTNELKTRPSDQGGQVASGEVMSRDLTKLELIFGLLNALSWKSEQELGFVCRWAHSYVSLKVSPFLHNDQDEESGEQGTAPDLHIHDAAVVLAVYHLCNHWASKVDVNRLLTAPAERAGGGHYQGTIHLPSTELSEGFEAIRRILGLEASGRSSALRSLLLKTVEADSWLVTGKAGRKSATRKRALPKSAAQPETKAKPKKRAKQ
>EimAce005188_none_TGME49_233030
MSSSIDRTSQPQKYNRTQTKTKPQNTCPAYEGAVVAALASAAGAAAAAGAAAALSPTQLHRAWPIIEREGISIAYNLHVHWGPPTGPLQEFDASSSKGPPEGAHCHEEDSETVFTSARAPRAPFGGTTKGLSDGFQGHLGTGAPREAPLRPISGSPMRAPLGSPLGAPLGASMGAPLGVRCSSSGLKARWLQVMGRKALEVALLISSASEKSHNHLVYLRFMQKQQQQQEQQQQQQQGQQDIEHGCCCGLHRSFGICQHVAALLLLLSLTDVSSGADTAAAAAVAADSASAAAGPAATDSGTAAPAAAVPTGGAAGFPATVLGTAEATAAAAADAAAAVAAAAAAGSPSGSTLPPTQPLSCGSDQRLFSSSTDRISLSLLEAATAAAAVAATFLAAPSAAAVSAAAAAPVPAAAAAQAEFCTLGAPAGEACGESMRLDPLAAESAAAAAASAAAALSAAAQEAEFNNAKEDVAAAASCLLPYESPSYLGASSMEYAAATTAAAAAAAAAATAPAESATATAEAPIETDGCGYDKCSADEIESDYDDSQLQQQSSSNTGSNKCSNSRSSNGSCCCGGLSVWSVLSRQHALGKAASTPIAHRRSSWLSKRDSSSSNCSSNCSSNGSSGKRRRSNCSSRFHEGLLLSPLTCKHQPRRLRSRHSLTDLPTGYTEQQEQQQQQQEKQQQQQQAVAPPQSSYRRVSDSSKYCSKGESQLLSSSKDEAFPLLVRVRGSAACEPGAPPFSSKMGGPPGGP
>EimMaxWeybridge000566_rbh_TGME49_233030
MGAKCGKTAAKQPGRKDPKIMKERKETEKQEEEEQQQQQQQQQQQQQQQEEEEKQRQLEQQQKEEEMRRQKEEEERRQQEELRRKQEEEAAAAAAAAAAAAAAAEEEERKRKEEEERRIREEEEERKRKEEEEERKRKEEEEERKRKEEEEAAAAAAAAAAEAAEAERLQQQQREEEERAAAARRAELREQKQRQKQLQQQQQQQQQQQQQKRKKAAIKFKVCEKEAKEFAAACGCSLLQHNEEECPVCCYTDFTDSPLLA
>PolGlaCCMP1383028688_none_TGME49_233030
QQQQQKQQQQQQPQKQQQQQQXQEQRQQQKQPEQQQRAKQAKNTSSRPGPARKKPKTTDVRGSRIFPGDEDGPFELNLDALQGRWRHSHPNLGMLTVRGESVKFDSGLPYEVKEMPGGQLDMAGWQASKEKSTEAIVWIKDQFICSWFLEEDLERADEEGLDSKNIIDGKRGRARVNYRALDRQMQDEEDRQTRNVYSDASSDDDRRPSRGREAMETVSPKELAX
