# Supplementary material for: Molecular characterization of the conoid complex in Toxoplasma reveals its conservation in all apicomplexans, including Plasmodium species
Source: PLoS Biol. 2021 Mar 11;19(3):e3001081. doi: 10.1371/journal.pbio.3001081 (PMC7951837; doi:10.1371/journal.pbio.3001081)
Supplement: S1 Data — Files are named according to the T. gondii apical protein query. The sequence headers comprise the protein identifiers in our in-house proteome database for the SAR clade (Methods), starting with an abbreviation for the species strain (see S3 Table). The headers furthermore contain either the descriptor “self,” indicating that this sequence is the original T. gondii query, or “rbh,” indicating that it has the original T. gondii query as its best T. gondii hit in a BLASTp search, or “none,” indicating that it has no BLASTp hit in T. gondii (see Methods). For sequences of P. falciparum 3D7, the header also indicates by which P. falciparum IT sequence it was gathered and if it was gathered via reciprocal best BLAST hits (“rbh”) or via unidirectional best BLAST (“bh”). The latter is only the case for the putative orthologue of T. gondii’s TGME49_219070 (see also S4 Table). (GZ) [file pbio.3001081.s005.gz › TGME49_conoid_proteins_putative_orthologs/TGME49_295450.fa]

>AleAndCCMP2222007956_rbh_TGME49_295450
XYDKTIQETEAAYMKILESSQTLLHVLKRETVNLTKKKQGGGLDP
>AleAndCCMP2222031454_rbh_TGME49_295450
XLKPFWPEVHEQVLVQPARGAPSSATHRVAANLHGVMASQGATLQNYNNELVNSIEDLRGKREELNRQILKEEEDKAKIQKELAILSDRLQKINESLVRKTQARNEYDKTIQETEAAYMKILESSQTLLHVLKRETVNLTKKKQGSD
>AleAndCCMP2222034362_rbh_TGME49_295450
XSQGATLQNYNNELVKSIEDLREKREELNRQILKEEEDKAKIQKELAILTDRLQKINEGLARKTQARNEYDKTIQETEAAYMKILESSQTLLHVLKRETVNLTKKKQX
>AleAndCCMP2222034440_rbh_TGME49_295450
LKQLPEEGVGVCVGGEASLLGAIDPARRGAFLPQARGGDMASQGATLQNYNNELVKSIEDLREKREELNRQILKEEEDKAKIQKELAILSDRLQKINESLVRKTQARNEYDKTIQETEAAYMKILESSQTLLHVLKRETVNLTKKKQGSDEPPRTGPWLREEEPVADPAWRGASARLAIHIAWARRAGMTRLSCSTDPQPFAERWRATCRQYAAALPGHGACTGA
>AleCatOF101003850_rbh_TGME49_295450
XEEEDKAKIQKELAILTDRLQKINESLARKTQARNEYDKTIQETEAAYMKILESSQTLLX
>AleCatOF101009942_rbh_TGME49_295450
YMKILESSQTLLHVLKRETVNLTKKKGGGD
>AleCatOF101015265_rbh_TGME49_295450
XILKEEEDKAKIQKELAILSDRLGKINESLVRKTQARNEYDKTIQETEAAYMKILESSQTLLHVLKRETVNLTKKKQGSD
>AleCatOF101015447_rbh_TGME49_295450
XLHCGRFGKGLVNPVAAAPEIAIRGRHGGLARRVAAERSVQERVSALICGYALVCFDRAEEEAFADPQPHDAVELAARLSELRQHRQELHERVLQEEDEQAKLQERAHVLTEQLQRLNESIAEKVEARDHHNSTLQDANAAHADIVESSHKLLYTLRKEHLNXGEEAPVEPRPAWPRGGGGAPEGLAAAELPEGTGGPMTAARRPRRGPEEAGAAPRLLLFFSWEFP
>AleCatOF101047025_rbh_TGME49_295450
XQAKLLPPFPCRRRAEGVQALPPASMASQGATMQNFNNELVRSIEDIRGKREELNRQILKEEEDKAKIQKX
>AleCatOF101063698_rbh_TGME49_295450
PAALPATPPSPALLRLPPRLGTSGLRPGSGMASQGATLQNYNNELVKSIEDLREKREELNRQILKEEEDKAKIQKX
>AleMarAMGDE01CS322012636_rbh_TGME49_295450
MSSQGATLQNYNNELVKSIEDLREKREELNRQILKEEEDKAKIQKEVAILTERLQKINESLARKTQARNEYDKTIQETEAAYMKILESSQTLLHVLKRETVNLTKKKQGSD
>AleMarAMGDE01CS322029805_rbh_TGME49_295450
MASQGATLQNYNSELVKSIEDLREKREELNKQILKEEEDKAKIQKEVALLTERLQKINESLSRKSQARNEYDKSIHETEAAYMKILESSQTLLHVLKRETVNLSKKKQGAD
>AleMonCCMP3105040098_rbh_TGME49_295450
XYIGPRSCRRPPSSPPIALLGCAQQTRMASQGATLQNYNNELVKSIEDLREKREELNRQILKEEEDKTKIQKELAILTDRLQKINESLARKTQARNEYDKTIQETEAAYMKILESSQTLLHVLKRETVNLTKKKGVDELRRHRTAAFVCRAGGRGAHRERQVRTGX
>AleMonCCMP3105053735_rbh_TGME49_295450
XQAEPPPPVVFRSPPPPGARQAAPGIARGGXGYPAQMSSQGATLQNYNNELVKSIEDLREKREELNRQILKEEEDKTKIQKELSILSDRLQKINESLVRKTQARNEYDKTIQETEAAYMKILESSQTLLHVLKRETVNLXEEEGLRLSLPDPLGVLAPGGGRSEGSGGAAEQAAXADALSPAGPARLGLHAGAPAT
>AleMonCCMP3105106801_rbh_TGME49_295450
XRAQAEPPPPVVFRSPPPPGARQAAPGIARGGXGYPAQMSSQGATLQNYNNELVKSIEDLREKREELNRQILKEEEDKTKIQKELSILSDRLQKINESLVRKTQARNEYDKTIQETEAAYMKILESSQTLLHVLKRETVNLTKKKGSD
>AleMonCCMP3105139557_rbh_TGME49_295450
XPPIALLGCAQQTRMASQGATLQNYNNELVKSIEDLREKREELNRQILKEEEDKTKIQKELAILTDRLQKINESLARKTQARNEYDKTIQETEAAYMKILESSQTLLHVLKRETVNLTKKKGVD
>AleMonCCMP3105249414_rbh_TGME49_295450
RTRRRGYPAQMSSQGATLQNYNNELVKSIEDLREKREELNRQILKEEEDKTKIQKELSILSDRLQKINESLVRKTQARNEYDKTIQETEAAYMKILESSQTLLHVLKRETVNLXEEEGLRLSLPDPLGVLAPGGGRSEQSCRADALSPAGPARLGLHAGAPATTRAX
>AleTarCCMP1771046473_rbh_TGME49_295450
XSLGLELRPRSAQRGRGSSLSGDSLLSQPLPAVGSSRRSSGGAGARLATPRAAGDKARAVRAPGGARDREASPAPQHRSAAELAARLGELKSQRQAVHEQVLQEEDAREQLQSRVSLLTAQLQQLEESAQENVMARDAHDRALNVASRMHSEIVESSAAAAVHGEDRAPEAGEEAPVEPRSRGLRGGGQAAAGGLAEEALPPQAVREEEEDD
>AleTarCCMP1771106102_rbh_TGME49_295450
MASQGATLQNYNNQLVQCIEDLREKREEVNRQILKEEEEKAKIQKDLAILTERLSKINESLQRKQQARSEYDQTIQETEAAYMKILESSQTLLHVLKRESVNLVKKQSSSH
>AleTarCCMP1771126051_rbh_TGME49_295450
XDAWLSVRHEAMAGSLGLELRPRSAQRGRGSSLSGDSLLSQPLPAVGSSRRSSGGAGARLATPRAAGDKARAVRAPGGARDREASPAPQHRSAAELAARLGELKSQRQAVHEQVLQEEDAREQLQSRVSLLTAQLQQLEESAQENVMARDAHDRALNVASRMHSEIVESSAAAAVHGEDRAPEAGEEAPVEPRSRGLRGGGQAAAGGLAEEALPPQAVREEEEDDEEEEEGD
>AleTarCCMP1771175071_rbh_TGME49_295450
XWLKPWARRRHASPLFSHLPKSSLGSCCRMASQGATLQNYNNELVKSIEDLREKREELNRQILKEEEDKAKIQKELQILTDRLQKISESLARKTQARTEYDKTIQETEAAYMKILESSQTLLHVLKRETVNLTKKKQGGD
>AleTarCCMP1771177954_rbh_TGME49_295450
XDSRRGKGAGSGAMAKQGSTLQNYNNELVKCIEDLREKREEVNRQILRQEEEKAKIQKDLSRLTERLSKINESLARKMQARNEFDQTIQETEAAYMKILESSQTLLHVLKRESVNLAKKKQTSS
>AlvSpeCCMP3155013074_rbh_TGME49_295450
MAAQGASLQNYNNELVKCIEDLREKREQVNAQIMKEEEEKQKIQKEVALLTDRLNKINEGLVRKTQARNEYDKTIQETEAAYMKILESSQTLLHVLKRETVNLTKKKHTTEG
>AmoSpeAT52003023_rbh_TGME49_295450
MAAQGATLQNYNNELVKSIEDLREKREELNRQILKEEEDKGKIQKELSILTDRLQKINESLVRKTQARNEYDKTIQETEAAYMKILESSQTLLHVLKRETVNLSKKKQGSD
>AmoSpeAT52006475_rbh_TGME49_295450
MTMMEAQKARLQSYNVELVGSIEDLREKREELNVQILKEEEDKAKVQKELAVLSDRLQKINASLVKKTQARNEFDKTIQETEAAYMKILESSQTLLHVLKRETVHLNKKKAVTSDAAQGSAPAAAAGA
>AmpCarCCMP1314003449_rbh_TGME49_295450
XSDVANYNNELVKSIEDLREKREELNRQILKEEEDKAKIQKELSILTDRLQKINESLVRKTQARNEYDKTTQETEAAYMKILESSQTLLHVLKRETVNLTKKKQGSD
>AmpCarCCMP1314003855_rbh_TGME49_295450
XRLQKINEGLVRKTQARNEYDKTIQETEAAYMKILESSQTLLHVLKRENVSGSCX
>AmpCarCCMP1314010536_rbh_TGME49_295450
MASQGATLQNYNNELVKSIEDLREKREELNRQILKEEEDKAKIQKELSILTDRLQKINEGLVRKTQARNEYDKTIQETEAAYMKILESSQTLLHVLKRETVNLTKKKQGSD
>AmpCarCCMP1314027462_rbh_TGME49_295450
MASQGATLQNYNNELVKSIEDLREKREELNRQILKEEEDKAKIQKELSILTDRLQKINESLVRKTQARNEYDKTTQETEAAYMKILESSQTLLHVLKRETVNLTKKKQAQTEPRMPCTVERATNSLHCSWDYLFGSQGTRRAQLAGKASLLSCPTGSD
>AmpCarCCMP1314040243_rbh_TGME49_295450
MASQGATLQNYNNELVKSIEDLREKREELNRQILKEEEDKAKIQKELSILTDRLQKINESLVRKTQARNEYDKTIQETEAAYMKILESSQTLLHVLKRETVNLTKKKQGADS
>AmpMasCS259010286_rbh_TGME49_295450
MASQGATLQNYNNELVKSIEDLREKREELNRQILKEEEDKAKIQKELSILTDRLQKINESLVRKTQARNEYDKTIQETEAAYMKILESSQTLLHVLKRETVNLTKKKQGSD
>AzaSpi3D9010905_rbh_TGME49_295450
MASQGATLQNYNNELVKSIEDLREKREELNRQILKEEEDKAKIQKELSILTDRLQKTNESLVRKTQARNEYDKTIQETEAAYMKVLESSQTLLHVLKRETVNLTKKGQGAS
>AzaSpi3D9013608_rbh_TGME49_295450
XLAQAVLTQEPTDEREGRRLTPADFVAFQAMSSQGATLQNYNNELVKSIEDLREKREELNRQILKEEEDKAKIQKELSILTDRLQKTNESLVRKTQARNEYDKTIQETEAAYMKVLESSQTLLHVLKRETVNLTKKKEGAN
>AzaSpi3D9017969_rbh_TGME49_295450
XAQALSAQANSLTGFAASGGAACIAMSSQGATLQNYNNELVKSIEDLREKREELNRQILKEEEDKAKIQKELSILTDRLQKVNESLVRKTQARNEYDKTIQETEAAYMKILESSQTLLHVLKRETVNLTKKKQGVGLSPWQVVWDEVGAAAMTSFAQKVTSAQFX
>AzaSpi3D9023497_rbh_TGME49_295450
XLAQELSSKGEFLVSVELFNCLFFVARAMSGQGATLQNYNNELVKSIEDLREKREELNRQILAEEEDKAKIQKELSLLTDRLQNVNQSLVRKTQARNEYDKTIQETEAAYMKILESSQTLLHVLKRETVNLTKKKMGSDKWRPVQQARCMTAEEGMIDLPQPPNDHCALPKGEASCMSDALGGRNIAGX
>AzaSpi3D9071555_rbh_TGME49_295450
XEYDKTIQETEAAYMKILESSQTLLHVLKRETVNLTKKKQGSD
>AzaSpi3D9088132_rbh_TGME49_295450
MSSQGATLQNYNNELVKSIEDLREKREELNRQILKEEEDKAKIQKELSILTDRLQKVNESLVRKTQARNEYDKTIQETEAAYMKILESSQTLLHVLKRETVNLTKKKQGVGLSPWQVVWDEVGAAAMTSFAQKVTSAQFHAPX
>AzaSpi3D9175126_rbh_TGME49_295450
XQAVLTQEPTDEREGRRLTPADFVAFQAMSSQGATLQNYNNELVKSIEDLREKREELNRQILKEEEDKAKIQKELSILTDRLQKTNESLVRKTQARNEYDKTIQETEAAYMKVLESSQTLLHVLKRETVNLTKKKEGAN
>AzaSpi3D9178392_rbh_TGME49_295450
ILAQELSSKGEFLVSVELFNCLFFVARAMSGQGATLQNYNNELVKSIEDLREKREELNRQILAEEEDKAKIQKELSLLTDRLQNVNQSLVRKTQARNEYDKTIQETEAAYMKILESSQTLLHVLKRETVNLTKKKMGSDKWRPVQQARCMTAEEGMIDLPQPPNDHCALPKGEASCMSDALGGRNIAGR
>AzaSpi3D9183630_rbh_TGME49_295450
MASQGATLQNYNNELVKSIEDLREKREELNRQILKEEEDKAKIQKELSILTDRLQKVNESLVRKTQARNEYDKTIQETEAAYMKILESSQTLLHVLKRETVNLTKKKQGSD
>BabMicRI001262_rbh_TGME49_295450
MKNVAKVNGTSTNEWDRKSSREELSKCIEGLKREREELVYEIEKETADREELEAQLEDIQQQLEENSFSLSIKIQTKSELDTTIMETETAFVRLTESAQHLLDALKAQQKRFSEFKQKR
>BesBesBbGer1001128_rbh_TGME49_295450
MTSTTNSNLHNYNHELVACIDDLRRKREEVNRQLIKEEEDKAKVQKEIIILQERLQKLNESLARKIQARNEYDKTILETEAAYTKAKSAQTLLHVLKRESVHLGRKTAGDPGDVPGTGLSGIGSEFVPGSVPEQRQRRLGGAKSGSGAF
>BesBesBbGer1004855_rbh_TGME49_295450
MMANHHPANLSSCGNELLKCIDDLKRKRDEISKQIMLESEEREKVQRGISALTEKLQKLNASNEKNMQAKEEYDKTIQDTEAAYMKIIESSQTLLHVLRRESMSLAKKSSME
>BleJapR1072005474_rbh_TGME49_295450
XEELKEQRGELDQNIEKVLNEKSDLEMQLAQLSGKLALVNENLSKRIQARNEFDRIX
>BreMinMf105b01015162_rbh_TGME49_295450
MASQGATLQNYNNELVKSIQDLREKREELNRQILKEEEDKAKIQKELSILTDRLQKVNESLVRKTQARNEYDKTIQETEAAYMKILESSQTLLHVLKRETVNLTKNKQSSD
>BreMinMf105b01020932_rbh_TGME49_295450
MASQGATLQNYNNELVKSIEDLREKREELNRQILKEEEDKAKIQKELSILTDRLQKVNESLVRKTQARNEYDKTIQETEGAYMKILESSQTLLHVLKRETVNLTKKKPEQ
>BreMinMf105b01042974_rbh_TGME49_295450
MASQGATLQNYNNELVKSIEDLREKREELNRQILKEEEDKAKIQKELSILTDRLQKVNESLVRKTQARNEYDKTIQETEAAYMKILESSQTLLHVLKRETVNLTKKKQGSD
>CarCio010751_rbh_TGME49_295450
LQKYVTDLIKILENLEKDRDDVDSQINKEQAEKDEIEKNIETLSVELQSIMEALKKKYSVLEEYNKTTEELEGAFNKIVESSQTLLHVTKKEKNTLQKK
>CerFusPA161109020041_rbh_TGME49_295450
XALFVFERLGEEKAACLKMSSQGATLQNYNNELVKSIEDLREKREEVNRQILKEEEDKNKIQKDLSLLTDKLSKINESLVRKTQARSEYDKTIHETEAAYMKILESSQTLLHVLKRETVNLTKKKQGHXLRHLALGRKVAALAFAGPAPSTEASSKQLTAGQMPAVAVVASH
>CerFusPA161109086417_rbh_TGME49_295450
XLFVFERLGEEKAACLKMSSQGATLQNYNNELVKSIEDLREKREELNRQILKEEEDKTKIQKDLSLLTDKLSKINESLVRKTQARSEYDKTIQETEAAYMKILESSQTLLHVLKRETVNLTKKKQGHXLRHLALGRKVAALAFAGPAPSTEASSKQLTAGQMPAVAVVASHRDCANCTHSDEPSEENTRGX
>CerFusPA161109112718_rbh_TGME49_295450
XEAAYMKILESSQTLLHVLKRETVNLTKKKQGHD
>ChrVelCCMP2878003143_rbh_TGME49_295450
MAAQGATLQNYNNELVKCIEDLREKREEVNRQILKEEEDKAKIQKELAILTDRLQKINESLVRKTQARNEYDKTIQETEAAYMKILESSQTLLHVLKRETVNLTKKKQTAE
>ChrVelCCMP2878031619_rbh_TGME49_295450
MAAQGATLQNYNGELVKCIEDLREKREEVNRQILKEEEDKAKIQKELAILTDRLQKINESLVRKTQARNEYDKTIQETEAAYMKILESSQTLLHVLKRETVNLTKKKQTAE
>CliVirW24007594_rbh_TGME49_295450
XAAQGASMQNYNNQLISCLEELKDQRDELNAQILKEEEEKAALQREISLLTERLARVNDSLSRKASARAEYDRTIAETEAAYMKILESSQTLLHVLRRESIALNKKGSDVK
>CliVirW24011094_rbh_TGME49_295450
QGASLQNYNNQLITALEELKDTRDELHALVIREEEEKARILKELSVLTQHMEHLNSDLEKKYVARAEFDRTIAETESAYYKILESSQTLLSVLKRESHTLKKKEV
>ColAng007604_rbh_TGME49_295450
KQWYQRRVHGNELVQLIEEMRERRSDVDKNIRREEEERNKIVAEMKTLAERLRLLDDSIARKQTARNEFDRTIHETSNQFTKILESSRLLLSSVKQDSMSLAQRM*
>ColAng041351_rbh_TGME49_295450
SSGINAEYMGQGASLQNFNNELVKCIDDLREKREEINRQLQKDEEDKAKIQRDLSVLTDRLTKINESLARKVTARNEYDRTIQETEGAYMKILESSATLLQVLKRETVTLVKKKT*
>ColAng086570_rbh_TGME49_295450
MAGQGASLQNFNNELVKCIDDLREKREEINRQLQKDEEDKAKIQRDLSVLTDRLTKINESLARKVTARNEYDRTIQETEGAYMKILESSATLLQVLKRETVTLVKKKT*
>ColAng139886_rbh_TGME49_295450
LFRSKQWYQRRVHGDSTIMASQGATLQNYNAELVKCIEGLREKREEVDRQIRQEEEDKSKIQREIASLSERLNKLNESLTRKTQARNEYDKTIQETEAAYMKILESSQTLLHVLKRESVNLVKKKEASE*
>ColAng139887_rbh_TGME49_295450
LFRSKQWYQRRVHGQGATLQNYNAELVKCIEGLREKREEVDRQIRQEEEDKSKIQREIASLSERLNKLNESLTRKTQARNEYDKTIQETEAAYMKILESSQTLLHVLKRESVNLVKKKEASE*
>ColSpeColp10024838_rbh_TGME49_295450
MASQGATLQNYNNELVKCIEDLREKREEVNKQILKEEEEKAKIQKELAILTDRLSKINESLARKTQARNEYDKTVQETEAAYMKILESSQTLLHVLKRESVNLVKKRQSST
>ColSpeColp10092091_rbh_TGME49_295450
MASQGASLQSYNNELVKCIEELREKREELNASLVAEEEEKAQIQKDVAILTERLSRVNESLARRTQSRNEFDKTIQETEAAYMKILESTQTLLHVLKRESVNLVKKKQSSS
>ColVieColp7a009110_rbh_TGME49_295450
NAEYMGIMAQHGASLQSYNNELIKCIEDLREKREEVNKQILKEEEEKAKIQKDLAFLTDRLAKLNESLARKVQARNDYDKTVQETEAAYMKILESSQTLLHVLKRESVNLVKKRQTSA
>ColVieColp7a044060_rbh_TGME49_295450
KQAFSIVLLSFCPLLPMAAPGASLQGFNNELVKCIEDLREKREELNNQILKEEEEKQKIQKDIAVLTERLAKINESLARKVQSRNEYDKTVQETEAAYMKILESAQTLLHVLKRESVNLVKKKQSSQA
>ColVieColp7a273005_rbh_TGME49_295450
TQSTWVELNNIAMASVGADVQSTNNELVQLIEEMRERRSDVDKNIRREEEERNKIVAEMKTLAERLRLLDDSIARKQTARNEFDRTIHETSNQFTKILESSRLLLSSVKQDSMSLAQRM
>ConMagCOL2013203_rbh_TGME49_295450
TQGASLQNYNNQLVNCLEELKEQRDQLQDQIEKEESEKAQIQKQLAELTERLSRVNDSLSKKNQALNEYSKTIYETESAYMKILESSQTLLHVLKREGVSLAKRTTDSQVNFKNFKK
>ConMagCOL2014171_rbh_TGME49_295450
ATQGASLQNYNNQLVSCLEELKEQRDQLQSQIESEETEKAQIQKELAELTERLSRVNESLGRKNQALGEYQKTIHETESAYMKILESSQTLLHVLKREGVSLAKRTSD
>CryAnd30847002393_rbh_TGME49_295450
MADPRAMLNYNTELMKCLEDLKEKRDEIKRQVQREEEDKAKIQREMNVLNERLKKVHESLQRKTIARAEYDKTIQEIENAYTKILESSQTLLHVLKRESVNLSNSKKHIGS
>CryBaiTAMU09Q1007772_rbh_TGME49_295450
ILHYLLIIDFFLNSSFRNIKLKMADPSAMLNYNAELMKCLEDLKEKRDEVNRQIKREEEDKAKIQRELGILNERYKRVSESLQRKTIARAEYDKTIQEIEGAYTKILESSQTLLHVLKRESVNLANPKKRP
>CryCohSeligo009639_rbh_TGME49_295450
XRQILKEEEDKAKIQKELSILTDRLQKLNESLVRKTQARNEYDKTIQETEAAYMKILESSQTLLHVLKRETVNLTKKKQGSD
>CryCohSeligo032555_rbh_TGME49_295450
MASQGATLQNYNNELVKSIEDLREKREELNRQILTEEEDKAKIQKELSILTDRLQRLNESLVRKTQARNEYDKTIQETEAAYMKILESSQTLLHVLKRETVNLTKRKGGADM
>CryCohSeligo036511_rbh_TGME49_295450
XQNYNNELVKSIEDLREKREELNXQILKEEEDKAKIQKELSILTDRLQRLNESLVRKTQARNEYDKTIQETEAAYMKILESSQTLLHVLKRETVNLTKKKQGSDMXRHPRWTCLLSGQAAEPPPKPGVLKARTALAPQIKSRSVALAGPPTSTDFACLFVASFMFRSNIQHCLPEGSRVCCMYESRPASQSQSKQDLVLPVTARLEIEVDWPRTRQADQDQDRX
>CryCohSeligo049013_rbh_TGME49_295450
MASQGATLQNYNNELVKSIEDLREKREEVNRQILKEEEDKAKIQKELSILTDRLQRMNESLVRKTQARNEYDKTIQETEAAYMKILESSQTLLHVLKRETVNLTKKKQGSD
>CryCohSeligo051160_rbh_TGME49_295450
XYNNELVKSIEDLREKREELNRQILKEEEDKAKIQKSQRNAASVGLGLGGAAATGTQARNEYDKTIQETEAAYMKILESSQTLLHVLKRETVNLTKKKQGSDM
>CryCohSeligo060215_rbh_TGME49_295450
MASQGATLQNYNNELVKSIEDLREKREELNRQILX
>CryCohSeligo085928_rbh_TGME49_295450
NRQILKEEEDKAKIQKELSILTDRLQKLNESLVRKTQARNEYDKTIQETEAAYMKILESSQTLLHVLKRETVNLTKKKQGSD
>CryCohSeligo088741_rbh_TGME49_295450
XQNYNNELVKSIEDLREKREELNRQILKEEEDKAKIQKELSILTDRLQRLNESLVRKTQARNEYDKTIQETEAAYMKILESSQTLLHVLKRETVNLTKKKQGSDM
>CryCohSeligo093855_rbh_TGME49_295450
ATLQNYNNELVKSIEDLREKXEXXNRQILKEEEDKAKIQKELSILTDRLQRLNESLVRKTQARNEYDKTIQETEAAYMKILESS
>CryCohSeligo141467_rbh_TGME49_295450
MASQGATLQNYNNELVKSIEDLREKREELNRQILKEEEDKAKIQKELSILTDRLQRLNESLVRKTQARNEYDKTIQETEAAYMKILESSQTLLHVLKRETVNLTKKKQGSDM
>CryHomTU502001200_rbh_TGME49_295450
MADPSAMLNYNAELMKCLEELKEKRDEVNRQIKREEEDKAKIQRELGILNERLKRVSESLQRKTIARAEYDKTIQEIEGAYTKILESSQTLLHVLKRESVNLSNPKKRA
>CryMelUKMEL1003041_rbh_TGME49_295450
MADPSAMLNYNAELMKCLEELKEKRDEVSRQIKREEEDKAKIQRELGILNERLKRVSESLQRKTIARAEYDKTIQEIEGAYTKILESSQTLLHVLKRESVNLSNPKKRV
>CryMurRN66000861_rbh_TGME49_295450
MADPRAMLNYNTELMKCLEDLKEKRDEIKRQVQREEEDKAKIQREMNVLNERLKKVHESLQRKTIARAEYDKTIQEIENAYTKILESSQTLLHVLKRESVNLSNPKKHIGI
>CryParIOWAATCC003511_rbh_TGME49_295450
MADPSAMLNYNAELMKCLEELKEKRDEVNRQIKREEEDKAKIQRELGILNERLKRVSESLQRKTIARAEYDKTIQEIEGAYTKILESSQTLLHVLKRESVNLSNPKKRA
>CrySpeChipmunkI011502_rbh_TGME49_295450
KMADPSAMLNYNAELMKCLEELKEKRDEVNRQIKREEEDKAKIQRELGILNERLKRVSESLQRKTIARAEYDKTIQEIEGAYTKILESSQTLLHVLKRESVNLSNPKKRV
>CryTyzUGA55000378_rbh_TGME49_295450
MADPSAMLNYNAELMKCLEELKEKRDEVNRQIKREEEDKAKIQRELGILNERLKRVSESLQRKTIARAEYDKTIQEIEGAYTKILESSQTLLHVLKRESVNLSNPKKRA
>CryUbi39726001575_rbh_TGME49_295450
MADPSAMLNYNAELMKCLEDLKEKRDEVNRQIKREEEDKAKIQRELGILNERLKRVSESLQRKTIARAEYDKTIQEIEGAYTKILESSQTLLHVLKRESVNLSNPKKRV
>CycCayNF1C8000499_rbh_TGME49_295450
MSVQPQNANLSACGSELLRCIEELKKKRDDLARNIQAEAEEKEKIQRGIATLTEKLQKITVNQDRNMQARDEYEKTIQETEAAYIKIIESSQTLLHVLRRESLNLAKKAGP
>CycCayNF1C8001859_rbh_TGME49_295450
MAISNTNLHNYNHELVQCIDDLKRKRDEVNRQIEEEEQDKEKIQREIELLQERLQRIKESLARKIHARCEYDKTIQETEGAYTKILESAQTLLHVLKRESVHLNRRTAIPDSLPVSQTTRSPGPPGNAARVPLQGARGLSSSAPHE
>Cys_WienI001581_rbh_TGME49_295450
MARLDRQGLSRLPRLPQEEEDKAKVQKEIVILQERLQKLNESLARKVQARNEYDKTIMETEAAYTKILESAQTLLHVLKRESVHLGRRTAGSSGDAAGVGIPGIGTEYTAATSADSRSRRSQGPRTGGTAN
>Cys_WienI006030_rbh_TGME49_295450
MMTNHHHTTNLSNCGNELLKCIEDLKRKRDEISKQIMVENEEKEKVQRGIAALTEKLQKLTNHTVLSCLQQQKTKEKEEKAKRFRSLKTSHMTQNACVCTSPASTERNTQAKEEYDKTIQDTEAAYMKIIESSQTLLHVLRRESMSLAKKSSLE
>DigOweWS12005426_rbh_TGME49_295450
MSQQGAALQSYNNELVKCIEDLCGKRDELHRSILQEEEEKQKLQNDIRVLTERLAKVNESLAKKMASRNEFDKTIAETEAAYMKILESSQTLLNVLKRESSTLKEKSYPTTTGGSTQRTLTQS*
>DigOweWS12009260_rbh_TGME49_295450
MQSGGTEMQSANVELINCFERLRKERDDMAHRIKIQESDKQKIEHDLSKLKNEIKVLSEKLAKNRQTRDEYDRTLAHSENAYMKIVESSCTLLNVLKR*
>DigOweWS12051934_rbh_TGME49_295450
VTFSLLEPYSRVNKMAFKGPDLTNTNQQLISCIEDLKQHREQINQQILKDEETKNRMEKEVQILSDKLEKITESLKNKQAAKAEYDKTIAESESAYMKILESSHTLLHVLKREPRH*
>DinAcu013265_rbh_TGME49_295450
XLKSGDFPRVLPHAAAPASSPRRRSWERAGLRKQAMASGGATLQNYNNELVKSIEDLREKREELNRQILKEEEDKAKIQKELSILTDRLQKVNESLVRKTQARNEYDKTIQETEAAYMKILESSQTLLHVLKRETVNLTKKKQGLTELHAVRAKRGRPHRSWEPRPPCPPGGAVREWDSTAPKMGRARPGLPRVLWLSSDGX
>DinAcu048015_rbh_TGME49_295450
FHVCRVALCRTSSLQKWFVGAFGYIKKLRASLACGEMAGQGATLQNYNNELVKSIEDLREKREELNRQILAEEEDKAKIQKELSILTDRLQKVNEGLVRKTQARTEYDKTIQETEAAYMKILESSQTLLHVLKXGDREPHEEEAGLRLT
>DinAcu050468_rbh_TGME49_295450
LKQYIVSQVPARRCHAAFAGAPSADRAQAMAGQGATLQNYNNELVKSIEDLRXKREEVNRQILKEEEDKAKIQKELSILTDRLQKVNESLVRKTQARNEYDKTIQETEAAYMKILESSQTLLHVLKRETVNLTKKKQGSD
>DinSpeMGD020853_rbh_TGME49_295450
FGSSSNELVRLARLSLYQEVVAAVGMAAQGATLQNYNNELVKSIEDLREKREELNRQILSEEEDKAKIQKELSILTDRLQKINESLVRKTQARNEYDKTIQETEAAYMKILESSQTLLHVLKRETVNLTKKKQGSD*
>DinSpeMGD037360_rbh_TGME49_295450
MSSRPQTVQGRIESGLRQAASKRSQGSLVIQQCQVKPGSAGVVKLNGSQDRSEKVAVVPLSARYARPRTCGSLNGSQTYGLAHRRALGLASDTPLPTMPTCLPPLAMRDTTHSTQLTDNGTKTQTLAQSQVLQRYDDELLRTIFGLREHRDELDHQIAQEDVDKAEIERHIKELAQQLEGVNSVLKAKTDVWKDHDRTLRAMEGAHKNITDSSQTLLHVIQREHVNLAKKHFGQDLSSQYRSHRSD
>DinSpeMGD193917_rbh_TGME49_295450
LKPFWRKLRGLKVFQFKVEAPVSLSSPMAAQGATLQNYNNELVKSIEDLREKREELNRQILKEEEDKAKIQKELSILTDRLQKLNESLVRKTQARNEYDKTIQETEAAYMKVLESSQTLLHVLKRETVNLTKKKQGSD*
>DinSpeMGD195513_rbh_TGME49_295450
MAAQGATLQNYNNELVKSIEDLREKREELNRQILKEEEDKAKIQKELSILTDRLQKINESLVRKTQARNEYDKTIQETEAAYMKILESSQTLLHVLKRETVNLTKKKQGSD*
>DurBalCSIROCS38009392_rbh_TGME49_295450
LKLRQDLRPGRPSLCDSISPSLKAMATQGATLQNYNSELVKSIEDLREKREELNRQILKEEEDKAKIQKELAILTDRLQKLNESLVRKTQARNEYDKTILETEAAYMKILESSQTLLHVLKRETVNLXEEVAGLPSSATPAAPEAHATFAALERRELPMATLADVEQRRWQQQPSGDLQHSRLRAPFSVRAEFRPHLRPGNVALHRTQALAAMERRLNSAPGSTSPGREGCGSRARTCGLPRMPGTLTAAE
>DurBalCSIROCS38016859_rbh_TGME49_295450
XSSAILPSRPIPSARYRRPSLAAMASQGATLQNYNNELVKXIEDLREKREEVNRQILKEEEDKAKIQKELAILTDRLQKLNESLVRKTQARNEYDKTIQETEAAYMKILESSQTLLHVLKRETVNLXEEEAGLRLSAATEAPQASGNAPGQCSASGGCMLLSIARALFGSRSNSRTLRLGNAAPCGTRMAPPRLGRHLHGALETKPPRVLYKSDLGSEAPVDLTRAVLILX
>DurBalCSIROCS38028686_rbh_TGME49_295450
XSFGSKPLPSHTVPRSRALTRVASRLKGMASQGATLQNYNNELVKSIEDLREKREEVNRQILKEEEDKAKIQKELAILTDRLQKLNESLVRKTQARNEYDKTIQETEAAYMKILESSQTLLHVLKRETVNLTKRGQGXELRALRGMRX
>DurBalCSIROCS38033793_rbh_TGME49_295450
XSGSGPPPPTPPHRAPCAAPPAAMASQGATLQNYNNELVKSIEDLREKREELNRQILSEEESKAKIQRELAILTDRLQKINESLVRKTQARHEYDKTIQETEAAYMKILESSQTLLHVLKRETVNLTKSSRVRREASVRDVRRCRANARNVPMRVFEVX
>DurBalCSIROCS38045034_rbh_TGME49_295450
XSIGGSPATVCPRALPASVAMASQGATLQNYNCELVKCIEDLREKREEMNRMIMKEEEDKIKIQKELSILTDRLQRLNESLVRKTQARNEYDRTIHETEAAYMKILESSQTLLHVLKRETVNLTKKGQGAY
>DurBalCSIROCS38080019_rbh_TGME49_295450
XSKPLPSHTVPRSRALTRVASRLKGMASQGATLQNYNNELVKSIEDLREKREEVNRQILKEEEDKAKIQKELAILTDRLQKLNESLVRKTQARNEYDKTIQETEAAYMKILESSQTLLHVLKRETVNLTKRGQGXELRALRGMRAQRIPQX
>DurBalCSIROCS38084771_rbh_TGME49_295450
XAILPSRPIPSARYRRPSLAAMASQGATLQNYNNELVKSIEDLREKREEVNRQILKEEEDKAKIQKELAILTDRLQKLNESLVRKTQARNEYDKTIQETEAAYMKILESSQTLLHVLKRETVNLXEEEAGLRLSAATEAPQASGNAPGQCSASGGCMLLSIARALFGSRSNSRXLRXGNAAPCGTRMAPPRLGRHLHGALETKPPRVLYKSDLGSEAPVDLTRAVLILGRQKKX
>DurBalCSIROCS38107464_rbh_TGME49_295450
MAGQGASLQNFNNELVKCIEDLREKRDEINRQLLKDEEDKAKIQRDLXVLTDRLAKINESLARKVTARNEYDRTIQETEGAYMKILESSATLLQVLKRETVTLVKKKT
>DurBalCSIROCS38111961_rbh_TGME49_295450
XQGATLQNYNNELVKSIEDLREKREELNRQILSEEESKAKIQRELAILTDRLQKINESLVRKTQARHEYDKTIQETEAAYMKILESSQTLLHVLKRETVNLTKSSRVRREASVRDVRRCRANARNVPMRVFEVX
>EimBruHougton008515_rbh_TGME49_295450
MSAQPQNANLSACGSELLRCIEELKKKRDDLARNIQAEAEEKEKIQRGIATLTEKLQKLTGLAARHFDVIDEEL
>EimMaxWeybridge004506_rbh_TGME49_295450
MSGQPQNANLSACGSELLRCIEELKKKRDDLARNIQAEAEEKEKIQRGIATLTEKLQKITVNQERNMQARDEYEKTIQETEAAYIKVSSGC
>EimPraeHoughton002225_rbh_TGME49_295450
MSGQPQNANLSACGSELLRCIEELKKKRDDLARNIQAEAEEKEKIQRGIATLTEKLQKITVNQERNMQARDEYEKTIQETEAAYIKIIESSQTLLHVLRRESLNLAKKAGP
>EleDub040828_rbh_TGME49_295450
MATPNGNLHSYSSELMKCIEDLKRKREEVNQQITQEENDRQKIRKEIALLNERLEKFNESISRKSQARSEYDKTIQETEAAYLKIVESSQTLLHVLKRETVNLSRRKASGEPSEEPIETPIPSGPMYAAPASISDLPPRLPPPS
>EupCraCT5006058_rbh_TGME49_295450
QMANQGASVQKYVTDLVKILENLEKSRDELDTQITKEQTEKDEIETNIETLNVELENVMEALKKKYSALEEYNKTIEESEGAFNKIVESSQTLLHVTKKEKNTLAKKKVAVMANKEKE
>EupCraCT5012430_rbh_TGME49_295450
MSASGATMQNYLTDLIQNLESMRLDREEIQSEIAEFEKNKKEIEDNIMVLSTRLQELNTSLEKKRAVKQEFVSNITEISTAFNKILESSQTLLHVAKKESNTLEKKKEKVMNEEDSDAQKTPVKVDEDPQE
>EupFocTN1002936_rbh_TGME49_295450
QMANHGASVQKYVTDLVKILENLEGSRDELDTQINKEQDEKDDIEKNIETLNIELQNIGDALKKKYTTFDEYNKTIEESEGAFNKIVESSQTLLHVTKKEKNTLAKKKIAVMANKKEQLVIIHKKERNYNCI
>EupFocTN1015744_rbh_TGME49_295450
ENLEGSRDELDTQINKEQDEKDDIEKNIETLNIELQNIGDALKKKYTTFDEYNKTIEESEGAFNKIVESSQTLLHVTKKEKNTLAKKKIAVMANKKEQLVIIHKKERKKK
>EupFocTN1020643_rbh_TGME49_295450
ENIKFKMSSSGATMQNYLTDLIKNLESMKVDRGEIQEEISEFEKSKIETEQNIQTLATRLEELNISLEKKRSVKQEYVSNITEISTAFNKILESSQTLLHVAKKESNTLEKKKEKVMSDVNETLQTPNKKEEEVKEESQNQDVEQIQILKT*
>EupHar011006_rbh_TGME49_295450
MTSQGATMHNFMNDLIQNIESMKQDRSEIQEEINETEQHRKEIEENIHALSTRLQELNDSLKKKYXLRKEXDNNIGEMSGAFTKILESSQTLLHVAKKESNTLEKKKEKVMGDDNKSNAGSRMSRQESEHNEDD
>EupHar015238_rbh_TGME49_295450
XLKAIMSVNGASVIKYVTDLVKIIESLEKSREDIHQQVVKEEAENSEVEKNIEALSIELQNTTDALAKKYTALEEYDRALAESEGAFNKIVESSQTLLHVTKKEKTSLTKKKVAVMKTKQETGE
>FabSal002742_rbh_TGME49_295450
XNNQLVTYLEELKEQRDNLDQQIHQKATAKDSLESRLSSLTERLAEVNQSLEKKHQTKNEYDRAIQETENAYMKIIESSHSLLNVVRKETPNQKRX
>FavTarFeNarragansettBay017713_rbh_TGME49_295450
QFEAAMVEDSAIGGVLTSNMETLNKKRTDLMNQSKVLNEKIAKKEEKQTYLVTRKAELEARESDLHSKIQKLMLIREEFDKFIETTENSQAKIDESVATLLHVVKKESDSIIRKKSAINSQMQ*
>FavTarFeNarragansettBay018900_rbh_TGME49_295450
PRSLSPLLTRDQHTMAKQGSTLQSYNNELVKCIEDLREKREEVNRQILREEEEKAKIQKELSRLTERLSKINEGLQRKMQARTEFDQTIQETEAAYMKILE
>FavTarFeNarragansettBay019216_rbh_TGME49_295450
QNYNNELVKCVEDLREKREGINRDILKEEEEKAKIQRDLSILTDRLSTINESLARKIQARNEYDRTIQETEAAYMKILESSQTLLQVLKRETVNLVKKKQSSH
>FavTarFeNarragansettBay026376_rbh_TGME49_295450
KTTSPPPFLAPQSHPPAVQTFQTMAKQGTTLQSYNNELVKCIEDLREKREEVNRQILREEEEKAKIQRELSRLTERLSKLNEGLQRKLQARAEFDQTIAETEAAYLKILESSQTLLSVLKRESASLVKKKQVSSQSRPPTTTSP
>GamAus035046_rbh_TGME49_295450
XKLWQPLLHRAAMAGQGSTLQNYNNELVRSIEDLREKREELHKQILKEEEDKTKIQREVSLLTERLTKVNESLVRKHQARNEYDKTIQETEAAYMKILESSQTLLHVLKRETINLTKKRQGGD
>GamAus048499_rbh_TGME49_295450
XAQGSHFGLFPTPRPGGEGAQQQQXVREMSSQAATLQNYNNELVKSIEDLREKREELNRQILKEEEDKTKITKELALLSEKLQKINESLVRKTQARNEYDKTIQETEAAYMKILESSQTLLHVLKRETVNLTKKKQGSD
>GleFolCCAP11163004746_rbh_TGME49_295450
LQNYNNELVKSIEDLREKREEVNRQILKEEEDKAKIQKELAILTDRLQKLNESLVRKTQARNEYDKTIQETEAAYMKILESSQTLLHVLKRETVN
>GleFolCCAP11163005931_rbh_TGME49_295450
MAFQGAMSRNEHEFLSSIEDLREKREEVNRQILKEEEDKEKIERELVRLTDRMKMLDESLVRKAQAKIDYDKTIQETEAAYXEDLGVLADAAADAPQGVGGPREDQEEGLPAGDEGRRQRPPRPAITRRLRHRLSALLMLEGAVAREKQLGVESSQRRELGARSPSLAPXXGXVAAXAXXXXXAXXXEXRXXPXYPGDRGRVHEDLGVLADPAPRVEAGDGEPHEAEAGRRLSPRAISRRCX
>GleFolCCAP11163012314_rbh_TGME49_295450
XEDLREKREEVNRQXLKEEEDKAKIQKELAILTDRLQKLNESLVRKTQARNEYDKTIQET
>GleFolCCAP11163032377_rbh_TGME49_295450
XKPSAPSQRSTRSAPALHAPLRAPKVDVPALKANSASGAMASQGATLQNYNNELVKSIEDLREKREEVNX
>GleFolCCAP11163048841_rbh_TGME49_295450
XLLQAICLRQIWCKVDFSAMASQGATLQNYNNELVKSIEDLREKREEVNRQILQEEEDKAKIQKELAILTDRLQKLNESLVRKTQARNEYX
>GleFolCCAP11163051050_rbh_TGME49_295450
XSEASRSRAQAAYSGHPAPLGRSSGXSHQPSAAMASQGATLQNYNHELVKAIEDLREKREELNRQILKEEEDKAKIQKELAILTDRLQRLNESLVRKTQARHEYDRTIQETEAAYMKILESSQTLLHVLKRETVNLTKRKQGAAEPPRDIAPLRPRRKGFADLRRRRLRRCSFCSRPLQCFGKDTSAARHMARX
>GleFolCCAP11163054020_rbh_TGME49_295450
XSRYPGSGRLPPSSPPQRPGALATMASQGATLQNYNNELVKSIEDLREKREEVNRQILKEEEDKAKIQKELAILTDRLQKLNESLVRKTQARNEYDKTIQETEAAYX
>GleFolCCAP11163071301_rbh_TGME49_295450
XRLQKLNESLVRKTQARNEYDKTIQETEAAYMKILESSQTLLHVLKRETVNLT
>GleFolCCAP11163094384_rbh_TGME49_295450
MAKQGSTLQNYNNELVKCIEDLREKREEVNRQILKEEEEKAKIQKDLSRLTERLSKINESLARKMQARNEFDMTIQETEAAYMKILESSQTLLHVLKRESSNLAKKKQRLRERGGGVCATCSVGGWVWDGRLNRDGFNCMVGWVLVGAAVLRHARAARAAQEWSAGSARAAGCGARASACVWLTRGQPHAWARAAQRGGGMVAASYAFAECQCGVRAVVPDRLRQ
>GleFolCCAP11163100821_rbh_TGME49_295450
XGSGRLPPSSPPQRPGALATMASQGATLQNYNNELVKSIEDLREKREEVNRQILKEEEDKAKIQKELAILTDRL
>GleFolCCAP11163113284_rbh_TGME49_295450
KTIQETEAAYMKILESSQTLLHVLKRETVNLTKKKAGAD
>GleFolCCAP11163114558_rbh_TGME49_295450
XQARNEYDKTIQETEAAYMKILESSQTLLHVLKRETVNLTKKKQGGIECPPAGGPRSVAAGRNRPRQPAQSSDSETCRGLXGDLR
>GleFolCCAP11163116690_rbh_TGME49_295450
MAFQGAMSRNEHEFLSSIEDLREKREEVNRQILKEEEDKEKIERELVRLTDRMKMLDESLVRKAQAKIDYDKTIQETEAAYXEDLGVLADAAADAPQGVGGPREDQEEGLPAGDEGRRQRPPRPAITRRLRHRLSALLMLEGAVAREKQLGVESSQRRELGARSPRLGAYLAPGPGCVAANAIATGGASALEPRASSGRA
>GleFolCCAP11163118467_rbh_TGME49_295450
XICLRQIWCKVDFSAMASQGATLQNYNNELVKSIEDLREKREEVNXQXLQEEEDKAKIQKELAILTDRLQKLNESLVRKTQARNEYXKTIQETEAAYMKILESSQTLLHVLKRETVNLTKKKQGADEEACGPLAAPAELAPLPIPDARPGQPLKSAVAPKAVARHRSARRTSQHHSRKTRESQFVQLAMLAARCARDGMRALLLELVVTKK
>GleFolCCAP11163122737_rbh_TGME49_295450
MASQGATLQNYNHELVKAIEDLREKREELNRQILKEEEDKAKIQKELAILTDRLQKLNESLVRKTQARNQYDRTIQETEAAYMKILESSQTLLHVLKRETVNLTTRRQGVA
>GleFolCCAP11163123768_rbh_TGME49_295450
EEVNRQILKEEEDKAKIQKELAILTDRLXRLNESLVRKTQARHEYDRTIQETEAAYMKILESSQTLLHVLKRETVNLTKRKQGAAEPPRDIAPLRPRRKGFADLRRRRLRRCSFCSRPLQCFGKDTSAARHMARDFLIRSRISKPLSNRAEATGHVRAVGAX
>GleFolCCAP11163140942_rbh_TGME49_295450
XEDLREKREEVNRQILKEEEDKAKIQKELAILTXRLQKLNESLVRKTQAXNEYDKTIQET
>GleFolCCAP11163142415_rbh_TGME49_295450
MAKQGSTLQNYNNELVKCIEDLREKREEVNRQILKEEEEKAKIQKDLSRLTERLSKINESLARKMQARNEFDMTIQETEAAYMKILESSQTLLHVLKRESSNLAKKKQTSS
>GleFolCCAP11163144895_rbh_TGME49_295450
XPSQRSTRSAPALHAPLRAPKVDVPALKANSASGAMASQGATLQNYNNELVKSIEDLREKREEVN
>GonSpiCCMP409031765_rbh_TGME49_295450
XQAILAQAVCCPSARQIACAAGLKALQLTPSHLKAMSSQGASLQNYNNELVKSIEDLREKREELNRQILKEEEDKSKIQKELSILTDKLQKINESLVRKTQARNEYDKTIQETEAAYMKILESSQTLLHVLKRETVNLTKKKQGSDXSAAQAQPDATNARKVFSRVPGALRSRVGYTRAIESSAGLGDACMTAAPLRRGRHRRKRRSNSNPGPWGQHPPRLANVCDPSVEDGYSGX
>GonSpiCCMP409034325_rbh_TGME49_295450
LKSPFFRCDLFLHACGEAAFPAWTSVRSCCDFLEALAXAMAGQGATLQNYNNELVKSIEDLREKREELNRQILKEEEDKAKIQKELSLLTDKLQKINESLVRKTQARNEYDKTIQETEAAYMKILESSQTLLHVLKRETVNLTKKKQGSD
>GymCat013367_rbh_TGME49_295450
MASQGATLQNYNNELVKSIEDLREKREELNKQILKDEEDKAKIQKELSILTDRLQKVNESLVRKTQARNEYDKTIQETEAAYMKILESSQTLLHVLKRETVNLTKKKQGSDN
>HalGra004729_rbh_TGME49_295450
MASQGASLQNYNTELIKMLETIKESREEVQQEIESEEREKTAIEEQMRLMSIRLQEINDSLHKKYNTRNEFDKTIGETENAFMKILESSQTLLHVLKKEGQSLSKKKAATLGQPPGTAPK
>HalGra014736_rbh_TGME49_295450
MSISASGEGVQFTQGSALQRYNSELTRYIENIRIGRDDLHDEISKDEEEKQHIETEISQLSERLAMLTDALIKKYEAREEFDRTIQETEQAFMKILESSQTLLHVLKKEDSALNKRKINVSTRKAAANKENFNAQSTQSPIEATTTTTHKRPVSKTKQYVLAGGQQQKLFQPSASLSHQQQQYQNQILGEHHHHNGQVVQDYTSSSGREDDEDDEDEDEEEDEESVEQQRR
>HamHamHH34004561_rbh_TGME49_295450
MMANHHPTNLSNCGNELLKCIEDLKRKRDEIGKQIVLESEEKEKVQRGIAALTEKLQKLNASNERNMQAKEEYDKTIQDTEAAYMKIIESSQTLLHVLRRESMSLAKKSSLE
>HamHamHH34006528_rbh_TGME49_295450
MTSTTNSNLHNYNHELVACIDDLRRKREEVHRQIIKEEEDRAKVQKEIALLQERLQKLNDSITRKIQARNEYDKTILETEAAYTKILESAQTLLHVLKRESVHLGRKTSGDRAELPGIGITGVGVEYPTNSVSELSHRRTEKGKPTAGAG
>HemSpeSG2012SG2015007101_rbh_TGME49_295450
MAAQGASLQNYNNELVKSIEDLREKREELNRQILKEEEDKAKIQKELSILTDRLQKINEGLVRKTQARNEYDKTIQETEAAYMKILESSQTLLHVLKRETVNLTKSSKPGA*
>HetRotSCCAPK0483009671_rbh_TGME49_295450
XGRGDEVLGSSSAAPTSRPPSRTSSFPVPEGEMASQGATLQNYNNELVKSVEDLREKREELNRQILKEEEDKAKIQKELSILTDRLQKVNESLVRKTQARNEYDKTIQETEAAYMKILESSQTLLHVLKRETVNLTKKKQGSDXRCDFSAPDSASPCLCAFARLGQVERPGGRGAPLRRLGPRTPREARAKVRRTPQSSRGSPPGAASNYQCAWGTRVPEHSEHAGCTRGAAPVHLSNTPPCLETAVPVHLSNTPPCLETAAPVHLSNX
>HetRotSCCAPK0483019533_rbh_TGME49_295450
XSSDQRRLFVAGTCTNGCPELFVRMASQGATLQNYNNELVKSVEDLREKREELNRQILKEEEDKAKIQKELSILTDRLQKVNESLVRKTQARNEYDKTIQETEAAYMKILESSQTLLHVLKRETVNLTKSKQGXPVIPGLRGLPCASPALRPARGVAESQGPPNRDCEAVMQTVMQPTHRHSACGIPHEGAGDRLPREF
>HetRotSCCAPK0483024140_rbh_TGME49_295450
MASQGATLQNYNNELVKSIEDLREKREELNRQILKEEEDKAKIQKELSILTDRLQKVNESLIRKTQARNEYDKTIQETEAAYMKILESSQTLLHVLKRETVNLTKSKQAGQ
>HetRotSCCAPK0483024993_rbh_TGME49_295450
XSSSKRPAPRRRSQAAGSPGCLAAMASQGATLQNYNNELVKSIEDLREKREELNRQILMEEEDKAKIQKELSILTDRLQKVNESLVRKTQARNEYDKTIQETEAAYMKILESSQTLLHVLKRETVNLTKKEEAPADAAAAGFX
>HetTri002752_rbh_TGME49_295450
XVEDLREKREELNRQILKEEEDKAKIQKELSILTDRLQKVNESLVRKTQARNEYDKTIQETEAAYMKILESSQTLLHVLKRETVNLTKKKQGSD
>HetTri018162_rbh_TGME49_295450
LKSFPAAQQGKASGRQGLCLEMASQGATLQNYNNELVKSVEDLREKRNELNSQILKEEEDKAKIQKELSILTDRLQKVNESLVRKTQARNEYDKTIQETEAAYMKILESSQTLLHVLKRETVNXNQEVAGFLHSLAAALVTQVANSLPNFSCEGEAPANAMASQGATLQNYNNELVKSIEDLREKREELNRQILKEEEDKAKIQKELSILTDRLQKVNESLVRKTQARHEYDKTIQETEGAYMKILESSQTLLHVLKRETVNLTKSKAQV
>HetTri050905_rbh_TGME49_295450
XQAASPSWPEPAPLSSRARVQGAEMASQGATLQNYNNELVKSIEDLREKREELNRQILKEEEDKAKIQKELSILTDRLQKVNESLVRKTQARNEYDKTIQETEAAYMKILESSQTLLHVLKRETVNLTKSKQSGHD
>HetTri051770_rbh_TGME49_295450
XNELVKSVEDLREKREELNRQILKEEEDKAKIQKELSILTDRLQKVNESLVRKTQARNEYDKTIQETEAAYMKILESSQTLLHVLKRETVNLTKKKQGSX
>KarBre010112_rbh_TGME49_295450
XYNNELVKSIEDLREKREELNKQILKEEEDKAKIQKELSILTDRLQKVNESLVRKTQARNEYDKTIQETEAAYMKILESSQTLLHVLKRETVNLTKKKQGSD
>KarBre077435_rbh_TGME49_295450
MASQGATLQNYNNELVKSIEDLREKREELNRQILKEEEDKAKIQKELSILTDRLQKVNESLVRKTQARNEYDKTIQETEAAYMKILESSQTLLHVLKRETVNLTKKKQGSD
>KarBre089153_rbh_TGME49_295450
GRAMASQGATLQNYNNELVKSIEDLREKREELNKQILKEEEDKAKIQKELSILTDRLQKVNESLVRKTQARNEYDKTIQETEAAYMKILESSQTLLHVLKRETVNLTKKKQGSD
>KarMicCCMP2283012302_rbh_TGME49_295450
EEDKAKIQKELSILTDRLQKVNESLVRKTMARNEYDKTIQETEAAYMKILESSQT
>KarMicCCMP2283020162_rbh_TGME49_295450
MASQGATLQNYNNELVKSIEDLREKREELNRQILKEEEDKAKIQKELSILTDRLQKVXESXVRKTQARNXYDXTIQETEAAYMKILESSQTLLHVLKRETVNLTKKKNTSD
>KarMicCCMP2283022197_rbh_TGME49_295450
XSSAASFKLKFAGNRVRESSRLAQMASQGXTLQNYNNELVKSIEDLREKREELNRQILKEEEDKAKIQKEXSILTDRLQKVNESLVRKTQARNEYDKTIQETEAAYMKILESSQTLLHVLKRETVNLTKKKNTSD
>KarMicCCMP2283038348_rbh_TGME49_295450
EMFPESLRQMRVFVALACLAEASHGRRAPHSLEALLLSVMPFQNAFSSPASTPQKVDSASTLVKLPGFATEIKKAIEDLYAKREEWNRKINSEEADRIKVQEQISALTARLQELDESLEQSTWRRNEYDKTIDVTEAAYKQIVKSSHDLVNMLKREKMNLSSKKNAPRQDAPSRTESVASKLESVLPFAVPSQGQKVQEKVR
>KarMicCCMP2283040380_rbh_TGME49_295450
KTKRRRQPDSLETLFLALEPSFTSRISLPTRRSRALQMNGLPPRNTPHNQPTVPRSQQTASSPFSKLQTYNSEMVNALEDLREKREDWNRRILAEEQKKIEINEKLVALTARLQAIDEKLEQKTWQRDEYVKTIEETEEAYMKIVKSSQELLTVLKREKVSLSVKKKDTGDEASSTKREDTPSEDSKASKEPAKEEKSVKEXTTVSATNAEKSENTASSQQDADDEELRTMTLKAVGKLFS
>KarMicCCMP2283051720_rbh_TGME49_295450
MKPIVALACLASTCHARRLQSFDEDEERLPDSLASFLLSFDPIVSSRARSAQVTMSNFPPRQPSPHSVTASVPARVAKAPSQFSELHSYNTELVNSIEDLHKKREEWDRQIAADNEEKDRIKTQIAALKANLEEIDASLLQKSWQRNEYDRTIKEADLAYSTILKSSQDLVQFLKRESVSLSSKKQAPNEVTGPASSPVKSASGVKSNTEAPSKKNVGSEDANAEDLRKMTLKAAGMQGSS
>KarMicCCMP2283058082_rbh_TGME49_295450
MESFALLKLALQPLPRRDALRAAIVGAGLSFLQPALAADRDLYDLSDNNYNSALLKQIEDMRDKRDELGLKIVKDEDDAAKLRKDLANRNARLSKLEALIQXRTKVRSALDSDIQDSEQELFKILDSSASLLQKLKKKIG
>KarMicCCMP2283058406_rbh_TGME49_295450
MASQGATLQNYNNELVKSIEDLREKREELNRQILSEEEDKAKIQKELSILTDRLQKVNESLVRKTQARNEYDKTIQETEAAYMKILESSQTLLHVLKRETVNLTKKKNTSD
>KarMicCCMP2283059008_rbh_TGME49_295450
REELNRQILKEEEDKAKIQKEXSILTDRLQKVXESLVRKTXARNEYDKTIQETEAAYMKILESSQX
>KarMicCCMP2283094481_rbh_TGME49_295450
XFKLKFAWNRVRESSRLAQMASQGATLQNYNNELVKSIEDLREKREELNRQILKEEEDKAKIQKELSILTDRLQKVNESLVRKTQARNEYDKTIQXTEAAYMKILESSQTLLHVLKRETVNLTKKKNTSD
>KarMicCCMP2283095221_rbh_TGME49_295450
LKFAWNRVRESSRLAQMASQGATLQNYNNELVKSIEDLREKREEXNRQILKEEEDKAKIQKELSILTDRLQKVNESLVRKTQARNEYDKTIQETEA
>KarMicCCMP2283102905_rbh_TGME49_295450
XPFQNAFSSPASTPQKVDSASTLVKLPGFATEIKKAIEDLYAKREEWNRKINSEEADRIKVQEQISALTARLQELDESLEQSTWRRNEYDKTIDVTEAAYKQIVKSSHDLVNMLKREKMNLSSKKNAPRQDAPSRTESVASKLESVLPFAVPSQGQKVQEKVR
>KarMicCCMP2283105763_rbh_TGME49_295450
XRRQPDSLETLFLALEPSFTSRISLPTRRSRALQMNGLPPRNTPHNQPTVPRSQQTASSPFSKLQTYNSEMVNALEDLREKREDWNRRILAEEQKKIEINEKLVALTARLQAIDEKLEQKTWQRDEYVKTIEETEEAYMKIVKSSQELLTVLKREKVSLSVKKKDTGDEASSTKREDTPSEDSKASKEPAKEEKSVKEATTVSATNAEKSENTASSQQDADDEELRTMTLKAVGKLFCFIGSSRQQVTR
>KarMicCCMP2283107198_rbh_TGME49_295450
XYTVEERRAPHSLEALLLSVMPFQNAFSSPASTPQKVDSASTLVKLPGFATEIKKAIEDLYAKREEWNRKINSEEADRIKVQEQISALTARLQELDESLEQSTWRRNEYDKTIDVTEAAYKQIVKSSHDLVNMLKREKMNLSSKKNAPRQDAPSRTESVASKLESVLPFAVPSQGQKVQEKVR
>KarMicCCMP2283108248_rbh_TGME49_295450
XRRQPDSLETLFLALEPSFTSRISLPTRRSRALQMNGLPPRNTPHNQPTVPRSQQTASSPFSKLQTYNSEMVNALEDLREKREDWNRRILAEEQKXNRNVALTARLQAIDEKLEQKTWQRDEYVKTIEETEEAYMKIVKSSQELLTVLKREKVSLSVKKKDTGDEASSTKREDTPSEDSKASKEPAKEEKSVKEATTVSATNAEKSENTASSQQDADDEELRTMTLKAVGKLFS
>KarMicCCMP2283113826_rbh_TGME49_295450
XEELNRQILKEEEDKAKIQKELSILTDRLQKVNESLVRKTQARNEYDKTIQETEAAYMKILESSQTLLHVLKRETVNLTKKKNTSD
>KarMicCCMP2283119039_rbh_TGME49_295450
XGATLQNYNNELVKSIEDLREKREELNRQILSEEEDKAKIQKELSILTDRLQKVNESLVRKTQARNEYDKTIQETEAAYMKILESSQTLLHVLKRETVNLTKKKNTSD
>KarMicCCMP2283121941_rbh_TGME49_295450
XSSAASFKLKFAGNRVRESSRLAQMASQGATLQNYNNELVKSIEDLREKREELNRQILKEEEDKAKIQKELSILTDRLQKVNESLVRKTQARNEYDKTIQETEAAYMKILESSQTLLHVLKRETVNLTKKKNTSD
>KarMicCCMP2283131066_rbh_TGME49_295450
XFVATLIACLAWSFYGRRVHTKSREQEINQRSMESFALLKLALQPLPRRDALRAAIVGAGLSFLQPALAADRDLYDLSDNNYNSALLKQIEDMRDKRDELGLKIVKDEDDAAKLRKDLANRNARLSKLEALIQDRTKVRSALDSDIQDSEQELFKILDSSASLLQKLKKKIG
>KarMicCCMP2283145663_rbh_TGME49_295450
XFVATLIACLAWSFYGRRVHTKSREQEINQRSMESFALLKLALQPLPRRDALRAAIVGAGLSFLQPALAADRDLYDLSDNNYNSALLKQIEDMRDKRDELGLKIVKDEDDAAKLRKDLANRNARLSKLEALIQDRTKQELFKILDSSASLLQKLKKKIG
>KarMicCCMP2283149867_rbh_TGME49_295450
ARRGVLSLKTKRRRQPDSLETLFLALEPSFTSRISLPTRRSRALQMNGLPPRNTPHNQPTVPRSQQTASSPFSKLQTYNSEMVNALEDLREKREDWNRRILAEEQKKIEINEKLVALTARLQAIDEKLEQKTWQRDEYVKTIEETEEAYMKIVKSSQELLTVLKREKVSLSVKKKDTGDEASSTKREDTPSEDSKASKEPAKEEKSVKEATTVSATNAEKSENTASSQQDADDEELRXYDIEGGWKIVLVX
>KarMicCCMP2283150323_rbh_TGME49_295450
EELNRQILKEEEDKAKIQKELSILTDRLQKXNESLVRKTQARNEYDKTIQETEAAYMKILESSQT
>KarMicCCMP2283155649_rbh_TGME49_295450
XRRVSSYXVEERRAPHSLEALLLSVMPFQNAFSSPASTPQKVDSASTLVKLPGFATEIKKAIEDLYAKREEWNRKINSEEADRIKVQEQISALTARLQELDESLEQSTWRRNEYDKTIDVTEAAYKQIVKSSHDLVNMLKREKMNLSSKKNAPRQDAPSRTESVASKLESVLPFAVPSQGQKVQEKVR
>KarMicCCMP2283162576_rbh_TGME49_295450
XSSAASFKLKFAGNRVRESSRLAQMASQGXTLQNYNNELVKSIEDLREKREELNXQILKEEEDKAKIQKELSILTDRLQKVNESLVRKTQARNEYDKTIQETEAAYMKILESSQTLLHVLKRETVNLTKKKNTSDKVTRASDTAPVQFCLLVMLRILTDRLQKVNESLVRKTQARNEYDKTIQETEAAYMKILESSQTLLHVLKRETVNLTKKKNTSD
>KarMicCCMP2283171856_rbh_TGME49_295450
MKPIVALACLASTCHARRLQSFDEDEERLPDSLASFLLSFDPIVSSRARSAQVTMSNFPPRQPSPHSVTASVPARVAKAPSQFSELHSYNTELVNSIEDLHKKREEWDRQIAADNEEKDRIKTQIAALKANLEEIDASLLQKSWQRNEYDRTIKEADLAYSTILKSSQDLVQFLKRESVSLSSKKQAPNEVTGPASSPVKSASGVKSNTEAPSKKNVGSEDANAEDXSQDDIEGGWNARQFVVARAKWSEALPSEPLGAWLEPRGHEFTCSRYCMAXAMPTV
>KarSpeRossSea113769_rbh_TGME49_295450
MASQGATLQNYNNELVKSIEDLREKREELNRQILAEEEDKAKIQKELSILTDRLQKVNESLVRKTQARNEYDKTIQETEAAYMKILESSQTLLHVLKRETVNLTKKKQGSD
>KarSpeRossSea113770_rbh_TGME49_295450
ATLQNYNNELVKSIEDLREKREELNKQILKEEEDKAKIQKELSILTDRLQKVNESLVRKTQARNEYDKTIQETEAAYMKILESSQTLLHVLKRETVNLTKKKQGSD
>KarSpeRossSea361272_rbh_TGME49_295450
MASQGATLQNYNNELVKSIEDLREKREELNRQILKEEEDKAKIQKELSILTDRLQKVNESLVRKTQARNEYDKTIQETEAAYMKILESSQTLLHVLKRETVNLTKKKQGSE
>KryFolCCMP1326014130_rbh_TGME49_295450
DKTIQETEAAYMKILESSQTLLHVLKRETVNLTKKKQGSDDAAWERSGHKRAPGFGLSGATQTSGATCLAGGRASRNRWQRLCRGFPHQLMCAVCAQTARIGGASRMYARAQTTRPSGGVAVMNNVCTNE
>KryFolCCMP1326014986_rbh_TGME49_295450
XRSRGQLNSPPTPATVATMASQGATLQNYNSELVKSIEDLREKREEVNRQILKEEEDKAKIQKELAILTDRLQKLNESLVRKTQARNEYDKTIQETEAAYMKILESSQTLLHVLKRETVNLTKKKQGSD
>KryFolCCMP1326016921_rbh_TGME49_295450
VRSSFCASLSAAPKLSGLCLVPAMASQGATLQNYNNELVKSIEDLREKREELNRQILKEEEDKAKIQKELAILTDRLQRLNESLIRKTQARNEYDRTIQETEAAYMKILESSQTLLHVLKRETVNLTKGARAQLDPPSRLTTAVPRGGHRGEGRAAQWPSPRVAPVFPLALGAPX
>KryFolCCMP1326022064_rbh_TGME49_295450
XLKEEEDKAKIQKELAILTDRLQKLNESLVRKTQARNEYDKTIQETEAAYMKX
>KryFolCCMP1326023911_rbh_TGME49_295450
DTVSPELKALTIAPPAAMASQGASLQNYNNELVKSIEDLREKREEVNRQILKEEEDKAKIQKELAILTDRLQKLNESLVRKTQARNEYDKTIQETEAAYMKILESSQTLLHVLKRETVNLYEEQAELGVSRSSEAVVGSAPLHIASPGAPGGSX
>KryFolCCMP1326067045_rbh_TGME49_295450
MASQGATLQNYNNELVKSIEDLREKREEVNRQILKEEEDKAKIQKELAILX
>KryFolCCMP1326079752_rbh_TGME49_295450
XREEVNRQILKEEEDKAKIQKELAILTDRLQKLNESLVRKTQARNEYDKTIQET
>KryFolCCMP1326080057_rbh_TGME49_295450
LAILTDRLQKLNESLVRKTQARNEYDKTIQETEAAYMKILESSQTLLHVLKRETVNLSKKKQGSD
>KryFolCCMP1326081474_rbh_TGME49_295450
EGFLSHSCVSALSGDLASAMASQGATLQNYNNELVKSIEDLREKREEVNRQILSEEEDKAKIQKELSILTDRLQKLNESLTRKTQARNEYDKTIQET
>KryFolCCMP1326086734_rbh_TGME49_295450
XTIQETEAAYMKILESSQTLLHVLKRETVNLTKKRQGAD
>KryFolCCMP1326089041_rbh_TGME49_295450
AGSAQXGIPLVSVGVSSAPMASQGATLQNYNNELVKSIEDLREKREEVNRQILKEEEDKAKIQKELAILTDRLQKLNESLVRKTQARNEYDKTIQETEAAYMKILESSQTLLHVLKRETVNLTKKKQGSD
>KryFolCCMP1326089710_rbh_TGME49_295450
XQARNEYDKTIQETEAAYMKILESSQTLLHVLKRETVNLTKRKQGAD
>KryFolCCMP1326090600_rbh_TGME49_295450
XSVMASQGATLQNYNNELVKSIEDLREKREEVNRQILKEEEDKAKIQKELAILTDRLQKLNESLVRKTQARNEYDKTIQETEAAYMKILESSQTL
>KryFolCCMP1326093156_rbh_TGME49_295450
MAFQGAMSRNEHEFLSSIEDLREKREEVNRQILKEEEDKEKIERELVRLTDRMKMLDESLVRKAQAKIDYDKTIQETEAAYXEDLGVLADAAADAPQGVGGPREDQEEGLPAGDEGRRQRPPRPAITRRLRHRLSALLMLEGAVAREKQLGVEARSGVNWAHARHALARTSRRGPVALRQTPLQPAGPPHLSLAPLPDGRRARTGPPPSLLX
>KryFolCCMP1326093898_rbh_TGME49_295450
KTIQETEAAYMKILESSQTLLHVLKRETVNLTKKKQGAD
>KryFolCCMP1326100458_rbh_TGME49_295450
QKELAILTDRLQKLNESLVRKTQARNEYDKTIQETEAAYMKILESSQTLLHVLKRETVNLTKX
>KryFolCCMP1326103037_rbh_TGME49_295450
XSEASRSRAQAAYSGHPAPLGRSSGXSHQPSAAMASQGATLQNYNHELVKAIEDLREKREELNRQILKEEEDKAKIQKELAILTDRLQRLNESLVRKTQARHEYDRTIQETEAAYMKILESSQTLLHVLKRETVNLTKRKQGAAEPPRDIAPLRPRRKGFADLRRRRLRRCSFCSRPLQCFGKDTSAARHMARDFLIRSRIXWSCARGWSVIAVFPRQALASCRARPGIRRGPLCHMRVWEGTAAPMRFEACSRRAPSA
>KryFolCCMP1326108592_rbh_TGME49_295450
MASQGATLQNYNHELVKAIEDLREKREELNRQILKEEEDKAKIQKELAILTDRLQKLNESLVRKTQARNQYDRTIQETEAAYMKILESSQTLLHVLKRETVNLTTRRQGVA
>KryFolCCMP1326119061_rbh_TGME49_295450
XVLLQAICLRQIWCKVDFSAMASQGATLQNYNNELVKSIEDLREKREEVNRQILQEEEDKAKIQKELAILTDRLQKLNESLVRKTQARNEY
>KryFolCCMP1326121175_rbh_TGME49_295450
KEEEDKAKIXKELAILTDRLQKLNESLVRKTQARNEYDKTIQETEAAYMKILES
>KryFolCCMP1326126194_rbh_TGME49_295450
XEDLREKREEVNRQILKEEEDKAKIQKELAILTDRLQKLNESLVRKTQARNEYDKTIQEX
>KryFolCCMP1326141505_rbh_TGME49_295450
PSAPSQRSTRSAPALHAPLRAPKVDVPALKANSASGAMASQGATLQNYNNELVKSIEDLREKREEVNX
>KryFolCCMP1326160246_rbh_TGME49_295450
LKEEEDKAKIQKELAILTDRLQKLNESLVRKTQARNEYDKTIQETEAAYMKILESSQTLLHVLKRETVNLTKRKQGAD
>LecTuz015750_rbh_TGME49_295450
MESGAGTRRIDATSAVLRIDQPDNDVGASFEDLRKCLDDLKLRREGINRQVAQEEEDAAKIQRELEILTDKQKRLQGEDGARIPLPKQSPIAESIERKVNAKREYDRTIQETEAAYKKVLPACALAEG
>LecTuz015751_rbh_TGME49_295450
VSTQSTWGREWTARPPPSRPKSRRRGASSLSGGTWKHFSGRRRKEFPFGASTVEMESGAGTRRIDATSAVLRIDQPDNDVGASFEDLRKCLDDLKLRREGINRQVAQEEEDAAKIQRELEILTDKQKRLQESIERKVNAKREYDRTIQETEAAYKKI
>LecTuz031897_rbh_TGME49_295450
MESGAGTRRIDATSAVLRIDQPDNDVGASFEDLRKCLDDLKLRREGINRQVAQEEEDAAKIQRELEILTDKQKRLQESIERKVNAKREYDRTIQETEAAYKKIMESSRTLLAVLKRETANLGGRREDGVT*
>LepChlNIES1868006550_rbh_TGME49_295450
SKPHWRRRRESHSLTQAGLAVLRKLLKLLRTAGLMEKQDGFRASSSAPLLPRFFQDLRGNREDLNSLNRHELSFYFQRSQQLPLVKNNISIPLPLNEAKVQKELPTLARNWCDAEIQELTREAFNNQIFKLEGEKAKLQNELYILTEQLQKVNESLVRTIQARAEYDETIRESKVSKLRAVVCQHRAGNAEDCDVDSTRDSTRLDLEPSTPTLPALRAHSYLSLPSSLVSPRSDLEEHAPDFKVLNCELTNRILEMTEHVNSLRNDTERRFLPRGLSEIVAEVTLAEGILKAHSAKKDIICSDAREKTYLLQANLFTCYRKGDLMGCREKLKQIKSVAAEEYCRLGRVLEQIVLQYSLDNRRWEKVKSIPQGANKASTLQILPESYVGRYEESTKYLLHEAHWLEPLFQSQVFALVHVFNSARSHADICAAFGLDKADWTQNLRTELVAFNFEGNDCNNIVRVSFAPEKKLERVRAKAIEKGSAAESKDLLRCLFEFADPYVLGLFYAVLETVFGTAIVVCKNKFKQETYTEPPDIQLNLFYMGHIAEVQLILKDVLLLKHEMHRFYELSRTDDFEVATRSSFHSLASPGQHFAPPSDSDCGVDFAKLVQALGVKEFAAERVALAKQRGIDIDATYCPLFDESAIPCAQM*
>LepChlNIES1868006551_rbh_TGME49_295450
SKPHWRRRRESHSLTQAGLAVLRKLLKLLRTAGLMEKQDGFRASSSAPLLPRFFQDLRGNREDLNSLNRHELSFYFQRSQQLPLVKNNISIPLPLNEAKVQKELPTLARNWCDAEIQELTREAFNNQIFKLEGEKAKLQNELYILTEQLQKVNESLVRTIQARAEYDETIRESKVSKLRAVVCQHRAGNAEDCDVDSTRDSTRLDLEPSTPTLPALRAHSYLSLPSSLVSPRSDLEEHAPDFKVLNCELTNRILEMTEHVNSLRNDTERRFLPRGLSEIVAEVTLAEGILKAHSAKKDIICSDAREKTYLLQANLFTCYRKGDLMGCREKLKQIKSVAAEEYCRLGRVLEQIVLQYSLDNRRWEKVKSIPQGANKASTLQILPESYVGRYEESTKYLLHEAHWLEPLFQSQVFALVHVFNSARSHADICAAFGLDKADWTQNLRTELVAFNFEGNDCNNIVRVSFAPEKKLERVRAKAIEKGSAAESKDLLRCLFEFADPYVLGLFYAVLETVFGTAIVVCKNKFKQETYTEPPDIQLNLFYMGHIAEVQLILKDVLLLKHEMHRFYELSRTDDFEVATRSSFHSLASPGQHFAPPSDSDCGVDFAKLVQALGVKEFAAERVALASQIGRAH
>LepChlNIES1868108218_rbh_TGME49_295450
MAGATLNMYNDEIVKSIEHLREKATEIYEQVQADENHTRQEELDGYYVVIKDGEAEYMKMLEQSETLLHVLKRETINLIRAFTEEHLSARDVQSDCREFESPDQMAQRLQETHPPLKPSSVGSGAAFFDECVLSIEYLRKDRGEIEGKEYGSELLEEYDQVILTAENGYMKILEQAQLLLHAMKKQALSRERKVGKILRLFQSYDTNGDGTITKTEFAKVFTDWSEQERDKIWNVVDKNSDGYIQYAEFADWVVGKWGC*
>LepChlNIES1868130224_rbh_TGME49_295450
MASQGATLQNYNNELVKSIEDLREKREELNKQILKEEEDKAKIQKELSILTDRLQKVNESLVRKTQARNEYDKTIQETEAAYMKILESSQTLLHVLKRETVNLTKKKQGSD*
>LepChlNIES1868147139_rbh_TGME49_295450
AKKIQQDLAQVTTVERRPRLLAMASQKAALAAQEKIISDLVAKREDLAKQIAQDEAEAKKIQQDKIRLQSRAEKLTQSLDEKVGARDAFDAVIVELEAAYLKIRESSQSLEAVLQRERMKYHSFAE*
>LepChlNIES1868148207_rbh_TGME49_295450
MASQVAALPNYNELVKSTEVLREARENLNKKILSEESQKRDLQEKLSSIYEKLQNVNNRLVHLTRGRNDYDEIIHKAEAKLRPSAE*
>LepChlNIES1868185361_rbh_TGME49_295450
MASQGATLQNYNNELVKSIEDLREKREELNKQILKEEEDKAKIQKELSILTDRLQKVNESLVRKTQARNEYDKTIQETEAAYMKILESSQTLLHVLKRETVNLTKKKTRFGLSRLHRS*
>LinPolCCMP1738011367_rbh_TGME49_295450
YNNELVKSIEDLREKREELNRQILKEEEDKAKIQKELSVLTERLQKINESLVRKTQARNEYDKTIQETEAAYMKILESSQTLLHVLKRETVNLTKX
>LinPolCCMP1738044192_rbh_TGME49_295450
SFRSSPESHCARMSSQGASLQNYNNELVKSIEDLRAKREELNRQILKEEEDKAKIQRELAILTERLQKTNESLVRKTQARTEYDRTIQETEAAYMKILESSQTLLHVLKRETVNLTKKKQGTDXSGGPAGSGFPLLSTPPLLDKDLREKREELNRQILKEEEDKAKIQKELSVLTERLQKINESLVRKTQARNEYDKTIQETEAAYMKILESSQTLLHVL
>LinPolCCMP1738059240_rbh_TGME49_295450
PRPSRLQHLGPRSRGPSVGALIASRARMASQGASLQNYNNELVKSIEDLRX
>LinPolCCMP1738143475_rbh_TGME49_295450
XQAVLAHAPWPGVLQPILGSPESQSAQMASQGATLQNYNNELVKSIEDLRX
>LinPolCCMP1738147954_rbh_TGME49_295450
NYNNELVKSIEDLREKREELNRQILKEEEDKAKIQKELSVLTERLQKINESLVRKTQARNEYDKTIQETEAAYMKILESSQTLLHVLKRETVNLKHVGSRPSSFRSSPESHCARMSSQGATLQNYNNELVKSIEDLREKREELNRQILKEEEDKAKMQRELSILTERLQRINESLVRKTQARNEYDKTIQETEAAYMKILESSQTLLHVLKRXDREPHEEEAGFRLSGSPEDSSPAVASLACGPAEIQAGLSSCPATRLAARGSALHDSCLVAAGSLVVSEKPGAELTDPLAHDLTTRRRTVSARNVELLTAQQQDSQLCMERIQPRASGTTPFGSHEWTSTLTRHSX
>LinPolCCMP1738182803_rbh_TGME49_295450
RMASQGATLQNYNNELVKSIEDLREKREELNRQILKEEXDKAKIQKELSVLTERLQKINESLVRKTQARNEYDKTIQETEAAYMKILESSQTLLHVLKRETVNLTKKKX
>LinPolCCMP1738183103_rbh_TGME49_295450
RMSSQGATLQNYNNELVKSIEDLRAKREELNRQILKEEEDKAKIQRELAILTERLQKTNESLVRKTQARTEYDRTIQETEAAYMKILESSQTLLHVLKRETVNLTKKKQGTD
>LinPolCCMP1738245122_rbh_TGME49_295450
XLKHVGSRPSSFRSSPESHCARMSSQGATLQNYNNELVKSIEDLREKREELNRQILKEEEDKAKMQRELSILTERLQRINESLVRKTQARNEYDKTIQETEAAYMKILESSQTLLHVLKRETVNLTKKX
>LinPolCCMP1738265341_rbh_TGME49_295450
XSLQNYNNELVKSIEDLRAKREELNRQILKEEEDKAKIQRELAILTERLQKTNESLVRKTQARTEYDRTIQETEAAYMKILESSQTLLHVLKRETVNLTKKKQGTD
>LinPolCCMP1738267694_rbh_TGME49_295450
XYNNELVKSIEDLREKREELNRQILKEEEDKAKIQKELSVLTERLQKINESLVRKTQARNEYDKTIQETEAAYMKILESSQTLLHVLKRETVNLTKKX
>NeoCanLiverpool000241_rbh_TGME49_295450
MTSTTNSNLHNYNHELVACIDDLRRKREEVNRQIIKEEEDRAKVQKEIALLQDRLQKLNESLTRKIQARNEYDKTISETEAAYTKILESAQTLLHVLKRESVHLGRKTSGERGDVPGVGIAGVGMEYSPPSPPELPHRREGKGKPAAGAG
>NepSpe003544_rbh_TGME49_295450
PKYNMASKSKDSLNNTNPEAYASEVLKCIGQMKEQKSRLKEDLRRFDAEKKKLQNDIRFLTDKLAKLNHISAQKTQLTMELEKTIMDTEMAYAKLLESSQVLYRSVKETKNQLVEPASPSK
>NepSpe009460_rbh_TGME49_295450
MLAESLNAKIAARSEYDKTIRETDAAYMKILESAQTLLHVLRREQVNLGEKASAPYGEMTPEKMIQMARNLEKLDNLHRQ*
>NepSpe009462_rbh_TGME49_295450
MDGTSSLHDYNRELLNCIEALRAKRNEVHDAIRQEEADKAKIQKELTVLTERLRQTNESLNAKIAARSEYDKTIRETDAAYMKILESAQTLLHVLRREQVNLGEKASAPYGEMTPEKMIQMARNLEKLDNLHRQ*
>NepSpe015176_rbh_TGME49_295450
QEILQEEADKNKIQREMTLLSNRLQKVNESLNIKTKARSDYDKTIRETHTAYMKILESTQTLLHVIKRENISLGQRSNIKTEMLPGSDNLGIEFESLAAKFKEKK*
>NepSpe053328_rbh_TGME49_295450
KAKIQRELTVLTNRLQRVNDSLNIKTKARSDYDKTIRETQSAYMKILESTQTLLHVLKREHVNLGQKSNIKTESLSVPEGLAKEFDSQSGRI*
>NepSpe079058_rbh_TGME49_295450
IESDNAEKARLHNDIRSLSDRLAKLNVEIAQKMSSRIEFDKAIVETEAAYTRLMTTSQSLLQTVHGATLEIKVREAIETGNEAIGKLPKVQQKRELVSKK*
>NepSpe083096_rbh_TGME49_295450
MSHQGAALQSYNNELVKCIEDLCSKRDDLHRQIVQEEEEKQKLQNDVRVLTQKLAKINESIAKKMSTRNEFDKTIAETEAAYMKILETSQTLLNSVKGSISQVEGGKQKLDY
>NocSci003298_rbh_TGME49_295450
MSSQGATLQNYNNELVKSIEDLREKREELNRQILKEEEDKAKIQKELSALTDKLGKINQSLCTKGQARNEYDKTIQDTEAAYMKILESSQTLLHVLKKESVNLTKKKASETLLSAGACCSAPNASPAQANLIIDAASQARQRTLHPNFLVTPASSSASAFGSGNTPSERRLCTQIDGSVMV
>NocSci007840_rbh_TGME49_295450
MSSQGATLQNYNNELVKSIEDLREKREELNRQILKEEEDKAKIQKEMAVLTDRLNKINESLARKTQARKEYDKTTRDTEAAYMKILESSQTLLHVLKRETVNLAQKKSGDP
>OxyMar003536_rbh_TGME49_295450
MASQGATLQNYNNELVKTIEDLREKREELNRQILKEEEDKAKIQKELSILTDRLQKLNEGLVRKTQARNEYDKTIQETEAAYMKILESSQTLLHVLKRETVNLNKKKQVTD
>OxyMar011151_rbh_TGME49_295450
MSSQGATLQNYNNELVKTIEDLREKREELNRQILKEEEDKAKIQKELSILTDRLQKINEALVRKTQARNEYDKTIQETEAAYMKILESSQTLLHVLKRETVNLNKKKQASD
>OxyTri006662_rbh_TGME49_295450
MAASGATLQNYNTELIKMLETIKENRDEVQIEIDAEESEKRHIEEQMKQLSNRLQELNESLGRKYNTRNEFDKTISETENAFMKILESSQTLLHVLKKEGASLNKKKAQTLNGMTQKRGPGGPGDDFNTPSRDQH
>OxyTri011076_rbh_TGME49_295450
MSEQFAQGATLQRYNSDLTRYIENIRVGRDDLHEEITKDEEEKSLIESEIASLTERLGQLNDALLKKYEAQEEFDRTISETEQAFMKILESSQTLLHVLKKEDSQLSKKKLNVSTRKIKEYQQSPEKKPHNNTTRKQYKQQNQVNQDQSSDYSYDQTVE
>OxyTri023275_rbh_TGME49_295450
MNSSKLNTLKSSSLSLKQPNSQQSSKSVIQKRETPVSKTQSLEIDVINVTQPSSQIGQTIANDDNGNKNQINFANANPLPSESVQQNNVKQQPTNLNNSLSRQNSIKRKSVLNNSFSKQQIHLQLGLTKKSNNLNDSFNMNVNNSSNLQTSSTIQNAQNDANLVKNDSLNQFEMLMNSIDDSDQRVQESPLKKHSQKVNKKLDKVKVAREEILIEIVAEEEEKQQIEEQMKLLELRLKQINSSLQKTYQIRDQYNKTIKQGEIGISKLQQSSQSLNYVLKRESKTLFSLKDKLDLENQNKRKIKQQINDMERQRDIADQLNDSNIKSNEQNSKQGKENDDLIEQEMIRY
>ParTetD42030782_rbh_TGME49_295450
MSNYQNLVAELIGTLEDLREKKEELKCEIYEEEEERRRIEKELEILSERLDRVNETIMRTATEKRELEKTIQETEHTKNKIVESLKTLLHVLQKESQYHIKEQ
>PelBei037252_rbh_TGME49_295450
XSKLFALICDPSSNLLAGVIEMSSQGATLQNYNNELVKSIEDLREKREELNRQILKEEEDKAKIQKELSILTDRLQKVNESLVRKTQARNEYDKTIQETEAAYMKILESSQTLLHVLKRETVNLTKKKQGSD
>PelBei038135_rbh_TGME49_295450
LKDLVKLEELFYPDWKDVFPGATLQNYNNELVKSIEDLREKREELNRQILKEEEDKAKIQKELSILTDRLQKVNESLVRKTQARNEYDKTIQETEAAYMKILESSQTLLHVLKRETVNLTKKKQGSD
>PelBei039861_rbh_TGME49_295450
XQNYNNELVKSIEDLREKREELNRQILKEEEDKAKIQKELSILTDRLQKVNESLVRKTQARNEYDKTIQETEAAYMKILESSQTLLHVLKRETVNLTKKKQGSD
>PelBei043056_rbh_TGME49_295450
MASQGATLQNYNNELVKSIEDLREKREELNRQILAEEEDKAKIQKELSILTDRLQKVNESLVRKTQARNEYDKTIQETEAAYMKILESSQTLLHVLKRETVNLTKKKQGSD
>PelBei043674_rbh_TGME49_295450
XYNNELVKSIEDLREKREELNRQILKEEEDKAKIQKELSILTDRLQKTNESLVRKTQARNEYDKTIQETEAAYMKVLESSQTLLHVLKRETVNLQKKKQGSD
>PelBei046238_rbh_TGME49_295450
MASQGATLQNYNNELVKSIEDLREKREELNRQILKEEEDKAKIQKELSILTX
>PerAciPAER2003387_rbh_TGME49_295450
XARNEYDKTIQETEAAYMKILESSQTLLHVLKRETVNLSKKKQGSE
>PerAciPAER2007595_rbh_TGME49_295450
MASQGASLQNYNNELVKSIEDLREKREEVNRQILKX
>PerAciPAER2014678_rbh_TGME49_295450
LKRSNLSKIRCPAASLAALFPAMASQGASLQNYNNELVKSIEDLREKREELNKQILKEEEDKAKIQX
>PerAciPAER2016233_rbh_TGME49_295450
XQILKEEEDKAKIQKELSILTDRLQQLNGSLVRKTQARNEYDKTIQETEGAYMKILESSQTLLHVLKRETVNLTKRKQGSD
>PerAciPAER2038449_rbh_TGME49_295450
MASQGASLQNYNNELVKAIEDLREKREEVHRQILKEEEDKAKX
>PerAciPAER2044147_rbh_TGME49_295450
XQAPLQPRRPLALRAFFAVPAMASQGATLQNYNNELVKSIEDLREKREEVNRQILKEEEDKAKIQKELSILTDRLQGLNQSLVRKTQARHEYDKTIQETEGAYMKILESSQTLLHVLKRETVNLTKKKQGSD
>PerAciPAER2044227_rbh_TGME49_295450
AQASSLPLGEYRIASLVASRLTLLPAMASQGATLQNYNNELVKSIEDLREKREEVNRQILKEEEDKAKIQX
>PerAciPAER2044310_rbh_TGME49_295450
MASQGASLQNYNNELVQSIEDLRQKREEVNRQILKEEEDKAKIQKELSILTDRLQSLNGSLIRKTQARNEYDKTIQETEAAYMKILESSQTLLHVLKRETVNLTKKRQGSD
>PerAciPAER2045150_rbh_TGME49_295450
XQILKEEEDKAKIQKELSILTDRLQKLNMSLVRKTQARNEYDKTIQETEAAYMKILESSQTLLHVLKRETVNLGKKKQGSE
>PerAciPAER2063216_rbh_TGME49_295450
XRQILKEEEDKAKIQKELSILTDRLQQLNGSLVRKTQARNEYDKTIQETEGAYMKILESSQTLLHVLKRETV
>PerAciPAER2068003_rbh_TGME49_295450
XQGSGPRPFTTLVHFERESSGRLGAMASQGASLQNYNNELVKSIEDLREKREELNRQILKEEEDKAKIQKELSILTDRLQRLNESLVRKTQARNEYDKTIQETEAAYMKILESSQTLLHVLKRETVNLSKKKMGSDELGWEVAGPPFRHPSIVSRARKRRHPSGALCVNNTSPPEFARGRCT
>PerAciPAER2068071_rbh_TGME49_295450
XRNEYDKTIQETEGAYMKILESSQTLLHVLKRETVNLTKRKQGSD
>PerAciPAER2069676_rbh_TGME49_295450
XLKEEEDKAKIQKELSILTDRLQKLNGSLVRKTQARNEYDKTIQETEAAYMKILESX
>PerAciPAER2069710_rbh_TGME49_295450
XETEAAYMKILESSQTLLHVLKRETVNLTKKKQGSD
>PerAciPAER2073448_rbh_TGME49_295450
XRQILKEEEDKAKIQKELSILTDRLQKLNMSLVRKTQARNEYDKTIQETEAAYMKILESSQTLLHVLKRETVNLGKKKQGSE
>PerAciPAER2076167_rbh_TGME49_295450
MASQGASLQNYNNELVKAIEDLREKREELNKQILKEEEDKAKIX
>PerMarATCC50983008671_rbh_TGME49_295450
MSNQGSTLQNYNSELVKCIEDLREKREELNRQILKEEEDKGKIQKELAVLTDRLQRINESLVRKTQARNEYDKTIQETEAAYMKILESSQTLLHVLKRESVNLTKKKQVSD
>PirSoc008303_rbh_TGME49_295450
MTTKQEAAMSPHHVPRMTSEGASLHNYNNELVKCIEDLREKRDQVNSQIVKDEEAKHKVQRELAVLSDRLAKLNEGLVRKTQARNEYDKTIQETEAAYMKILESSQTLLHVLKRETVNLTKKRDIVE*
>PlaAdlG01004237_rbh_TGME49_295450
MERKKGMPLIKSEDELSKCIEILRVKRQEIHEQIIKEEDKERMQKEIAMLNDKLQEVCHSIAKKLQTRLEYDRTIKETSAAYTKIRESAKSLLHILKREESHLGNKLYSGTSEDDLRSLRELRNIQN
>PlaBerANKA003030_rbh_TGME49_295450
MDHKKSIPLIKSEDELSKCIELLRIKRQNIHEQILKEEDKERIQKEIALLNEKLQEICNSITKKIQTRLEYDRTIKETSSAYTKIRESAKSLLHILKREETHLGNKLYNGTSDDDYKSFKDLRHIRN
>PlaBilG01004248_rbh_TGME49_295450
MERKKAMPLIKNEDELSKCIEILRVKRQEIHEQIIKEEDKERIQKEIAMLNDKLQEVCHSIAKKLQTRLEYDRTIKETSAAYTKIRESAKSLLHILKREESHLGNKLYSGTSEEDLRSLRELRNIQN
>PlaBlaG01004102_rbh_TGME49_295450
MERKKAMPLIKSEDELSKCIEILRVKRQEIHEQIIKEEDKERMQKEIAMLNDKLQEVCHSIAKKLQTRLEYDRTIKETSAAYTKIRESAKSLLHILKREESHLGNKLYSGTSEEDLRSLRELRNIQN
>PlaChaChabaudi003247_rbh_TGME49_295450
MDHKKSMPLIKNEDELSKCIEVLRIKRQNIHEQILKEEDKERIQKEIALLNEKLQEVCNSITKKIQTRLEYDRTIKETSSAYTKIRESAKSLLHILKREETHLGSKLYNGTSDDDYKSFKDLRHIRN
>PlaCoaHackeri003490_rbh_TGME49_295450
MDRKKAMPLIKNEDELSKCIEILRVKRQEIHEQILKEEDKERMQKEIAMLNEKLQEVCHSITKKLQTRLEYDRTIKETSAAYTKIRESAKSLLHILKREENHLGSKLYSGASEDDFKSLRELRNIHHH
>PlaCynM003230_rbh_TGME49_295450
MDRKKAMPLIKSEDELSKCIEILRIKRQEIHEQILKEEDKERMQKEIAMLNEKLQEVCHSITKKLQTRLEYDRTIKETSAAYTKIRESAKSLLHILKREENHLGSKLYSGASEDDFKSLRELRNIHHH
>PlaFal3D7002571_rbh_PlaFalIT_PlaFalIT004473_rbh_TGME49_295450
MERKKAMPLIKSEDELSKCIEILRVKRQEIHEQIIKEEDKERMQKEIAMLNDKLQEVCHSIAKKLQTRLEYDRTIKETSAAYTKIRESAKSLLHILKREESHLGNKLYSGTSDEDLRSLRELRNIQN
>PlaFraNilgiri003278_rbh_TGME49_295450
MDRKKAMPLIKSEDELSKCIEMLRIKRQDIHEQILKEEDKERMQKEIAMLNEKLQEVCHSITKKLQTRLEYDRTIKETSAAYTKIRESAKSLLHILKREENHLGSKLYSGASEDDFKSLRELRNIHHH
>PlaGabG01004129_rbh_TGME49_295450
MERKKGMPLIKSEDELSKCIEILRVKRQEIHEQIIKEEDKERMQKEIAMLNDKLQEVCHSIAKKLQTRLEYDRTIKETSAAYTKIRESAKSLLHILKREESHLGNKLYSGTSEDDLRSLRELGNIQN
>PlaGal8A001064_rbh_TGME49_295450
MDHEKPIPLIKNEDELSKCIEILRIKRQEIHEQILKEEDKERMQKEIAMLNEKLQKVCHSIAKKSQTRLEYDRTIKETSAAYSKIRESAKSLLHILKREENHLGSKLYSGVSEDDLKSLRELGNLRK
>PlaGonATCC30045002740_rbh_TGME49_295450
MDRKKATPLIKSEDELSKCIEILRIKRQEIHEQILKEEDKERMQKEIAMLNEKLQEVCHSITKKLQTRLEYDRTIKETSAAYTKIRESAKSLLHILKREENHLGSKLYNGASDDDFKSIRELRNIHH
>PlaInuSanAntonio1001025_rbh_TGME49_295450
MDRKKAMPLIKSEDELSKCIEMLRIKRQEIHEQILKEEDKERMQKEIAMLNEKLQEVCHSITKKLQTRLEYDRTIKETSAAYTKIRESAKSLLHILKGEENHLGSKVYSGASEDDFKSLRELRNTHYH
>PlaKnoMalayanPk1001078_rbh_TGME49_295450
MDRKKAMPLIKSEDELSKCIEILRIKRQEIHEQILKEEDKERMQKEIAMLNEKLQEVCHSITKKLQTRLEYDRTIKETSAAYTKIRESAKSLLHILKREENHLGSKLYSGASEDDFKSLRELRNIHHH
>PlaMac021397_rbh_TGME49_295450
XIASQRMANVAADAQTTNLELATLIEEMKERRTELERVIKKEEEEKLRLQREFNLLKERLSGVENSLAKKYATRSEFDRTIAQTSSEFEKILSSS
>PlaMalUG01003353_rbh_TGME49_295450
MDRKKGMPLIKSEDELSKCIEILRIKRQQIHEQILKEEDKERMQKEIALLNEKLQEVCHSITKKLQTRLEYDRTIKETSAAYTKIRESAKSLLHILKREENHLGSKLYSGASDDDFKSLRELRNLHN
>PlaOvaCurtisiGH01002579_rbh_TGME49_295450
MDRKKAMPLIKSEDELSKCIEILRIKRQEIHEQILKEEDKERMQKEIALLNEKLQDVCNSITKKLQTRLEYDRTIKETSAAYTKIRESAKSLLHILKREENHLGSKLYSGASEDDFKSLRELRNIHN
>PlaPraG01004711_rbh_TGME49_295450
MERKKAMPLIKSEDELSKCIEILRVKRQEIHEQIIKEEDKERMQKEIAMLNDKLQEVCHSIAKKLQTRLEYDRTIKETSAAYTKIRESAKSLLHILKREESHLGNKLYSGTSDEDLRSLRELRNIQN
>PlaReiCDC004389_rbh_TGME49_295450
MERKKAMPLIKSEDELSKCIEILRVKRQEIHEQIIKEEDKERMQKEIAMLNDKLQEVCHSIAKKLQTRLEYDRTIKETSAAYTKIRESAKSLLHILKREESHLGNKLYSGTSDEDLRSLRELRNIQN
>PlaRelSGS1like002530_rbh_TGME49_295450
MDHEKPMPLIKSEDELSKCIEILRIKRQEIHEQILKEEDKERMQKEIAMLNEKLQKISHSIAKKSQTRLEYDRTIKETSAAYSKIRESAKSLLHILKREENHLGNKLYSGASEDDLKSLRELGNLRN
>PlaSpe012604_rbh_TGME49_295450
MPQTGASLQNYNNELVKCIEDLRERREEVNRQILREDEEKQKIQKEISILTDRLTKINDGLVRKTQARNEFDKTIQETEAAYMKIMESSQTLLHVLKKETVKYRQSDA*
>PlaSpe012605_rbh_TGME49_295450
INAEYMGPQTGASLQNYNNELVKCIEDLRERREEVNRQILREDEEKQKIQKEISILTDRLTKINDGLVRKTQARNEFDKTIQETEAAYMKIMESSQTLLHVLKKETVKYRQSDA*
>PlaSpeGorillaG2004200_rbh_TGME49_295450
MERKKGMPLIKSEDELSKCIEILRVKRQEIHEQIIKEEDKERMQKEIAMLNDKLQEVCHSIAKKLQTRLEYDRTIKETSAAYTKIRESAKSLLHILKREESHLGNKLYSGTSEDDLRSLRELRNIQN
>PlaVinVinckei003140_rbh_TGME49_295450
MLKMDHKKSMPLIKNEDELSKCIEILRTKRQNIHEQILKVQQNKEENDKERIQKEIALLNEKLQEVCNSITKKMQTRLEYDRTIKETSSAYTKIRESAKSLLHILKREETHLGSKLYNGTSDDDYKSFKDMRHIRN
>PlaVivP01003170_rbh_TGME49_295450
MDRKKAMPLIKSEDELSKCIEILRIKRQEIHEQILKEEDKERMQKEIAMLNEKLQEVCHSITKKLQTRLEYDRTIKETSAAYTKIRESAKSLLHILKREENHLGSKLYSGASEDDFKSLRELRNMHHH
>PlaYoeYoelii17X003891_rbh_TGME49_295450
MDHKKSMPLIKSEDELSKCIELLRIKRQNIHEQILKEEDKERIQKEIALLNEKLQEICNSITKKIQTRLEYDRTIKETSSAYTKIRESAKSLLHILKREETHLGNKLYNGTSDDDYKSFKDLRHIRN
>PltViv005782_rbh_TGME49_295450
MPQTGASLQNYNNELVKCIEDLRERREEVNRQILREDEEKQKIQKEISILTDRLTKINDGLVRKTQARNEFDKTIQETEAAYMKIMESSQTLLHVLKKETVKYRQSDA
>PltViv005783_rbh_TGME49_295450
INAEYMGPQTGASLQNYNNELVKCIEDLRERREEVNRQILREDEEKQKIQKEISILTDRLTKINDGLVRKTQARNEFDKTIQETEAAYMKIMESSQTLLHVLKKETVKYRQSDA
>PolGlaCCMP1383008376_rbh_TGME49_295450
MASQGATLQNYNNELVKSIEDLREKREELNHQILKEEEDKAKIQKELSILTDRLQKVNESLVRKTQARNEYDKTIQETEAAYMKILESSQTLLHVLKRETVNLTKKKQGSD
>PolGlaCCMP1383008392_rbh_TGME49_295450
MASQGATLQNYNNELVKSVEDLREKREELNRQILKEEEDKAKIQKELSILTDRLQRTNESLVRKTQARNEYDKTIQETEAAYMKILESSQTLLHVLKRETVNLTKKKQGGE
>ProAdhBoc000491_rbh_TGME49_295450
MQGTDVPTSGVTSAEGQIFTMLQELRSRLTEVDDSIDEDKNEKEGIQNDIAILAQRLGSLETNLSKKRDLRQEFDRKVDESQDAFKKIADSMRTLLTVGKKESSKLQRIHGHAFKPYDEMQSFINLILPTVDKFSICAFWQLRLRVWYLPCFLLSSFPLCSSKIESRQQAWIQNMKFMSRKK
>ProAdhBoc029345_rbh_TGME49_295450
MANQGANLMTYNNELVKCIEDLKERREELNDIVSREEEEKLRIQRELQVLTERLGKIDDSLQKKQKARHDYEKTIQETEGAYMKILESSQTLLHYLKRDSGSLSRKEKNLTKGEQVKLAKGLEMEFVCLQCLSGFLHVQRKDTGIRAPQHCNFESEYSYRIAVCQFRNNFLNISLSFFLLLNPATNSKKK
>ProMinCCMP2233009688_rbh_TGME49_295450
XEEDKAKIQKELSILTDRLQKINESLVRKTQARXEYDKTIQETEXXXGAPAAPRRPTPQPPREGEAMASQGSTLQGYNNELVKSIEDLREKREELNRQILKEEEDKAKIQKELSILTDRLQKINESLVRKTQARNEYDKTIQETEAAYMKILESSQTLLHVLKRETVNLTKKKQARIERPSRSLRTACLLVSSGARGQETSSQHVEAFRQCLALPEPRDAFDTGGRLHKCCCYAWMFFSRPFLTHPAALGGSALWWLRDEKTGAAVQVSCR
>ProMinCCMP2233046409_rbh_TGME49_295450
QKINESLVRKTQARHEYDKTIQETEAAYMKILESSQTLLHVLKRETVNLTKKKQGSDEAXPPAAPPHPAAPPAERTNPQTRATEGGARPETPAGLARAAAASSSSSSSX
>ProMinCCMP2233063878_rbh_TGME49_295450
QAVLAQGGPPHSAARRPPEQPGTPPRGGRMASQGSTLQGYNNELVKSIEDLREKREELXRQILKEEEDKAKIQKELSXLTDRLTKVNESLTRKTQARNEYDKTIQETEAAYMKILESSQTLLHVLKRETVNLTKK
>ProMinCCMP2233071666_rbh_TGME49_295450
MASQGSTLQGYNNELVKSIEDLREKREELNKQILKEEEDKAKIQKELCILTDRLQKINESLVRKTQARNEYDKTIQETEAAYMKILESSQTLLHVLKRETVNXNEEVTEGFAQLAHRLHSRFSWRPGQHTPSQHVDGWGECLAVSEPFDADDL
>ProMinCCMP2233101176_rbh_TGME49_295450
XDKTIQETEAAYMKILESSQTLLHVLKRETVNXNEEVTEGFAQLAHRLHSRFSWRPGQHTPSQHVDGWGECLAVSEPFDADDL
>ProMinCCMP2233131459_rbh_TGME49_295450
MASQGSTLQGYNNELVKSIEDLREKREELNKQILKEEEDKAKIQKELCILTDRLQKINESLVRKTQARNEYDKTIQETEAAYMKILESSQTLLHVLKRETVNXNEEVTEGFAQLATACTAVSRGVQASIRRRSTSMAGGSASPFLSLSTLTTSENNLXLWLSLCVNGSSLPFXXQXTRKTQARNEYDKTIQETEAAYMKILESSQTLLHVLKRETVX
>ProMinCCMP2233141601_rbh_TGME49_295450
RQILKEEEDKAKIQKELSILTDRLQKINESLVRKTQARHEYDKTIQETEAAYMKILESSQTXLKWRTRGPPAPHAPAAAEGEAMASQGSTLQGYNNELVKSIEDLREKREELNRQILKEEEDKAKIQKELSILTDRLQKINESLVRKTQARNEYDKTIQETEAAYMKILESSQTLLHVLKRETVNLTKKKQGSD
>ProMinCCMP2233141963_rbh_TGME49_295450
XQAVLAQGGPPHSAARRPPEQPGTPPRGGRMASQGSTLQGYNNELVKSIEDLREKREELNRQILKEEEDKAKIQK
>ProMinCCMP2233156378_rbh_TGME49_295450
XEEEDKAKIQKELSILTDRLTKVNESLTRKTQARNEYDKTIQETEAAYMKILESSQTLLHVLKRETVNLTKK
>ProMinCCMP2233201288_rbh_TGME49_295450
AVLAQGGPPHSAARRPPEQPGTPPRGGRMASQGSTLQGYNNELVKSIEDLREKREELNRQILKEEEDKAKIQKELSILTDRLQKINESLVRKTQARHEYDKTIQETEAAYX
>ProMinCCMP2233231257_rbh_TGME49_295450
PRWSAAWSRARHRPAQSSPPAARGARGESMASQGSTLQGYNNELVKSIEDLREKREELNRQILKEEEDKAKIQKELSILTDRLTKVNESLTRKTQARNEYDKTIQETEAAYMKILESSQTLLHVLKRETVNLDEEIRILPVRASGSLQRAGVLTSCSLIAALSRAAVDGQMQDGX
>ProMinCCMP2233233773_rbh_TGME49_295450
XSSGAPAAPRRPTPQPPREGEAMASQGSTLQGYNNELVKSIEDLREKREELNRQILKEEEDKAKIQKELSILTDRLQKINESLVRKTQARNEYDKTIQETEAAYMKILESSQTLLHVLKRETVNLTKKKQARIERPSRSLRTACLLVSSGARGQETSSQHVEAFRQCLALPEPRDAFDTGGRLHKCCCYAWMFFSRPFLTHPAALGGSALWWLRDEKTGAAVQ
>ProRetCCCM535000976_rbh_TGME49_295450
XKISEVAQGLAHPSRKGRSQGMSREGATLQNYNNELVKSIEDLREKREELNRQIIKEEEDKAKIQKELSILSDRLQKINEGLVRKTQARNEYDKTIQETEAAYMKILESSQTLLHVLKXGDCESHEEEAGFRLRPAVPEVVPPLAGAHPQQLAVHSCDPQAKERLSLLAWSQAEPPDRPMRRA
>ProRetCCCM535011678_rbh_TGME49_295450
TIQETEAAYMKILESSQTLLHVLKRETVNLTKKKQGAD
>ProRetCCCM535074485_rbh_TGME49_295450
XPVWLNARAGCGPTRDPDRMASQGAALQDYNNELVKSIEDLREKREELNKHVMKEEEDKAKIQKE
>PsePer36N120E003436_rbh_TGME49_295450
MSQLQKVQQIKESEKEGIIEDIGILQQRLKALDKSIQKKREIFEEYDRTLSETENAFNKISDTTKTLLEVVNKENQNLQNQLNPSQYQQQQQQQYFQQPNNFNQYKQSNFQNQQTQQYQQTQNKFNQQNQN
>PsePer36N120E006521_rbh_TGME49_295450
MQNQGVALQQNVGDLALAIQTMRENKYILQEQINNEEEERERVQKELLILNNRLENINELLQKNENEKIELERTIQNTDETRIKILESYRSLLNVLQKESTHHLKN
>Pse_Brazil008181_rbh_TGME49_295450
FNRHLPMADQDFSQVAALQRYNKDLGLYIENIKRGREDLHDEIAQDEEEKGFLESEILQLSERLNQLCEALQKKYEAREEFDRTISETEQAFLKILESSQTLLHVLKKEDSTLTKKKMVVSTKKCGANTTQQSPEKKLLASSRLQKQVDQSCEVEDLSKYYQ*
>Pse_Brazil011917_rbh_TGME49_295450
MASQGASLQNYNNELVKCIEDLRDRRETINREILNDESAKAKIQQDLALLTKRLAEINEDLAKKITARNEYDRTIQETEAAYMKILESSQTLLQVLKRETNNLGKKKQSQPRLYFPATDSLDTDTYEMCV
>Pse_Brazil015540_rbh_TGME49_295450
ANQGASLHNYNTELIKMLESIKESREEVQIEIENEEQEKKQIEEQMIILQHRLNEINESLNRKYQTRQEFDKTIGETENAFVKILESSQTLLHVLKKEGASLQKKKVQMVGAQSYKQETPQRNQSEQKMQ*
>Pse_Brazil020112_rbh_TGME49_295450
AMSDLNSRQTLPSDSQFSSSSTLQRYNQELSRHIDNIRENREDLHEEILRDESEKQLLESEILSLSERLSVLNEGLAKKYEAQEEFDRTIGESEEAFLRILESSQTLVQVLKKEDKQLMKKKSQVSSRRTTMKLDEMSMQQSAEKKKVGPIQTYKKPEKRQFIESIQEITDQSQNQDEEQNN*
>PyrBah008302_rbh_TGME49_295450
XGSSISVAVCVQFCNSLIAWHWEVSAEMSSQGATLQNYNNELVKSIEDLREKREELNRQILKEEEDKTKIQKELTILTDRLQKLNESLVRKTQARNEYDKTIQETEAAYMKILESSQTLLHVLKRETVNLTKKKQGTD
>PyrBah017196_rbh_TGME49_295450
LKSLPWALPFVRRAPPSPRRGESRQPSGMSSQGATLQNYNNELVKSIEDLREKREELNRQILKEEEDKTKIQKEVAILTERLQKTQESLVRKTQARNEYDKTIQETEAAYMKILESSQTLLHVLKRETVNLTKKKQGTE
>PyrBah031965_rbh_TGME49_295450
XLPWALPFVRRAPPSPRRGESRQPSGMSSQGATLQNYNNELVKSIEDLREKREELNRQILKEEEDKPKIQKEVAILTERLQKTQESLVRKTQARNEYDKTIQETEAAYMKILESSQTLLHVLKRETVNLTKKKQGTE
>PyrBah064952_rbh_TGME49_295450
XGDLAAMASQGATLQNYNNELVKSIEDLREKREELNKSILKEEEDKTKIQKELAILTDRLQKINESLVRKTQARSEYDKTIQETEAAYMKILESSQTLLHVLKRETTNLAKKKGGDDQHGEWGRSGPWASALVRFDSACKDGYARRGDLDVX
>RhySp1WS2016033630_rbh_TGME49_295450
MATHSTTSSSGTSLHSYNNELVKCIEDLREKREEVNKQIIREEDDRGKIQRELSVLTERLQRINESLVRKTQARNEYDKTIQETEAAYMKVIM
>RhySp1WS2016054140_rbh_TGME49_295450
MAQHASSSSGTTLHSYNNELVKCIEDLREKREEVNKQILREEDDRGKIQRELSVLTERLQRINESLVRKTQARNEYDKTIQETEAAYMKILESSQTLLHVLKRETVNLTKNKTSE*
>RhySp1WS2016054141_rbh_TGME49_295450
MAQHASSSSGTTLHSYNNELVKCIEDLREKREEVNKQILREEDDRGKIQRELSVLTERLQRINESLVRKTQARNEYDKTIQETEAAYMKIVDSAQSLVTVLNREHVHLQRRGQNPDGVVGDSRRGSSGRVSVKGRKASVEISELLAEVERNIHKSDLRIDKYQQET*
>RhySp1WS2016054145_rbh_TGME49_295450
MAQNNGAATLQNYNCELVKCIQDLREKREEVNKQILKEEEDRIKIQRELSVLTERLQRINESSVRKTQARNEYDKTIQETEAAYMKILESSQTLLHVLKRETINLTKNKPTD*
>RhySp1WS2016080720_rbh_TGME49_295450
MASTLQNYNSELVKCIEDLREKREEVNKQILKEEDDKGKIQRELSVLTERLQRINESLVRKTQARNEYDKTIQETEAAYMKILDSVQSLLVVLNR
>SarNeuSN3002516_rbh_TGME49_295450
MSAPPPRNESLQNYNYELVECIEDLRRKREEVDKQITKEEDDKAKVQKEIVILQDRLQKLNGRIQCVLDTDVGGSSSH
>ScrHanSHHI4004562_rbh_TGME49_295450
LKRSNLSNISCPAAFLAALFPAMASQGASLQNYNNELVKSIEDLREKREELNKQILKEEEDKAKIQKELSILTDRLQKLNGSLVRKTQARNEYDKTIQETEAAYMKILESSQTLLHVLKRETVNLSKKKQGSE
>ScrHanSHHI4006933_rbh_TGME49_295450
NNXLEVVSEVSGIGFAGASEFDSSLLXEMASQGASLQNYNNELVKSIEDLREKREEVNRQILKEEEDKAKIQKELSILTDRLQRLNESLVRKTQARHEYDKTIQETEGAYMKILESSQTLLHVLKRETVNLTRKKQGSEAVNPRSASSVEGPGRGPPGEAEELNRQILTEEEDKAKIQKELSILTDRLQRLNESLVRKLKAQVPVPSPRVCILSGRAQADLXAMASQGASLQNYNNELVKSIEDLREKREELNRQILKEEEDKAKIQKELSILTDRLQRLNESLVRKTQARNEYDKTIQETEAAYMKILESSQTLLHVLKRETVNLSKKKMAPIELGWEVAGRPFRHPSVVARARKRRHPSGALCVNNTSPPEFARGICT
>ScrHanSHHI4007803_rbh_TGME49_295450
MASQGASLQNYNNELVKSIEDLREKREEVNRQILKEEEDKAKIQKELSILTDRLQRLNESLVRKTQARHEYDKTIQETEGAYMKILESSQTLLHVLKRETVNLTRKKQGSEAVNPRSASSVEGPGGPAAAIGRCIQGNXIVKXIEDLREKREELNRQILTEEEDKAKIQKELSILTDRLQRLNESLVRKTQARNEYDKTIQETEAAYMKILESSQTLLHVLKRETVNLSKKKQGSDXTARGPAPVFRGGMHGCARAEMRARMRARARIRG
>ScrHanSHHI4012522_rbh_TGME49_295450
XKEEEDKAKIQKELSILTDRLQKLNMSLVRKTQARNEYDKTIQETEAAYMKILESSQTLLHVLKRETVNLGKKKQGSE
>ScrHanSHHI4022561_rbh_TGME49_295450
XILTDRLQRLNESLVRKTQARHEYDKTIQETEGAYMKILESSQTLLHVLKRETVNLSKKKQGSD
>ScrHanSHHI4043721_rbh_TGME49_295450
XQVVLSCHSPRGPPSGLHSCERVAAMASQGASLQNYNNELVKSIEDLREKREELNRQILTEEEDKAKIQKELSILTDRLQRLNESLVRKTQARNEYDKTIQETEAAYMKILESSQTX
>ScrHanSHHI4056858_rbh_TGME49_295450
XHSTTFPSSRPFTTRVHFERESSGRLGAMASQGASLQNYNNELVKSIEDLREKREELNRQILKEEEDKAK
>ScrHanSHHI4059144_rbh_TGME49_295450
QASSLLLGEYRIASLVTSRLTLLPAMASQGATLQNYNNELVKSIEDLREKREEVNRQILKEEEDKAKIQKELSILTDRLQQLNGSLVRKTQARNEYDKTIQETEGAYMKILESSQTLLHVLKRXDGELDEEEAGLGLEAVCFPIQAVAPVSPLVCASFLAHLRAACRWFASFFAQAPVGEEFKCTLFDESELVLMCIGCNIHHE
>ScrHanSHHI4063646_rbh_TGME49_295450
XAMASQGATLQNYNNELVKSIEDLREKREEVNRQILKEEEDKAKIQKELSILTDRLQKLNGSLVRKTSQALAGHFFAPSLFPPFLHSLNLKMASQGASLQNYNNELVQSIEDLRQKREEVNRQILKEEEDKAKIQKELSILTDRLQSLNGSLIRKTQARNEYDKTIQETEAAYMKILESSQTLLHVLKRETVNLTKKRQGSD
>ScrHanSHHI4073025_rbh_TGME49_295450
XKEEEDKAKIQKELSILTDRLQQLNGSLVRKTQARNEYDKTIQETEGAYMKILESSQTLLHVLKRXDGELDEEEAGLGLEAVCFPIQAVAPVSPLVCASFLAHLRAACRWFASFFAQAPVGEEFKCTLFDESELVLMCIGCNIHHE
>ScrHanSHHI4073360_rbh_TGME49_295450
XNEYDKTIQETEAAYMKILESSQTLLHIFVNTMPGKTITVDLEVGATICLDKVESAVLKRETVNLSKKKMGSD
>ScrHanSHHI4078265_rbh_TGME49_295450
XQGSGPRPFTTRVHFERESSGRLGAMASQGASLQNYNNELVKSIEDLREKREELNRQILKEEEDKAKIQKELSILTDRLQRLNESLVRKTQARNEYDKTIQETEAAYMKILESSQTLLHVLKRETVNLSKKKMAPIELGWEVAGRPFRHPSVVARARKRRHPSGALCVNNTSPPEFARGICT
>ScrHanSHHI4087075_rbh_TGME49_295450
XQASSLLLGEYRIASLVTSRLTLLPAMASQGATLQNYNNELVKSIEDLREKREEVNRQILKEEEDKAKIQKELS
>ScrHanSHHI4087682_rbh_TGME49_295450
XWLKRSNLSNISCPAAFLAALFPAMASQGASLQNYNNELVKSIEDLREKREELNKQILKEEEDKAKIQKELSILTDRLQQLNGSLVRKTQARNEYDKTIQETEGAYMKILESSQTLLHVLKRXDGELDEEEAGLGLEAVCFPIQAVAPVSPLVCASYHGPPPAAQREPGAQDAGQERVRQDHPGDGGRX
>ScrHanSHHI4090518_rbh_TGME49_295450
XKEEEDKAKIQKELSILTDRLQKLNGSLVRKTQARNEYDKTIQETEAAYMKILESSQTLLHVLKRETVNLSKKKQGSE
>ScrHanSHHI4090920_rbh_TGME49_295450
XLKEEEDKAKIQKELSILTDRLQKLNMSLVRKTQARNEYDKTIQETEAAYMKILESSQTLLHVLKRETVNLGKKKQGSE
>ScrHanSHHI4111214_rbh_TGME49_295450
LKHSRGHFFAPSLFPPFLHSLNLKMASQGASLQNYNNELVQSIEDLRQKREEVNRQILKEEEDKAKIQKELSILTDRLQSLNGSLIRKTQARNEYDKTIQETEAAYMKILESSQTLLHVLKRETVNLTKKRQGSD
>ScrHanSHHI4121024_rbh_TGME49_295450
XQVVLSCHSPRGPPSGLHSCERVAAMASQGASLQNYNNELVKSIEDLREKREELNRQILTEEEDKAKIQKELSILTDRLQRLNESLVRKTQARNEYDKTIQETEAAYMKILESSQTLLHVLKRETVNLSKKKQGSDXTARGPAPVFRGGMHGCARAEMRARMRARARIRG
>ScrHanSHHI4146055_rbh_TGME49_295450
XSNLSNISCPAAFLAALFPAMASQGASLQNYNNELVKSIEDLREKREELNKQILKEEEDKAKIQKXALDLDGPAAEAVKAQVPVPSPRVCILSGRAQADLXAMASQGASLQNYNNELVKSIEDLREKREELNRQILKEEEDKAKIQKELSILTDRLQRLNESLVRKTQARNEYDKTIQETEAAYMKILESSQTLLHVLKRETVNLSKKKMAPIELGWEVAGRPFRHPSVVARARKRRHPSVVAPCSQARDGEPLQEEAGLGLTARGPAPVFRGGMHGCARAEMRARX
>ScrHanSHHI4147800_rbh_TGME49_295450
XQLPPCEMASQGASLQNYNNELVKSIEDLREKREEVNRQILKEEEDKAKIQKELSILTDRLQRLNESLVRKTQARHEYDKTIQETEGAYMKILESSQTLLHVLKRETVNLTRKKQGSEA
>ScrHanSHHI4160850_rbh_TGME49_295450
MASQGASLQNYNNELVKSIEDLREKREELNRQILKEEEDKAX
>ScrHanSHHI4162911_rbh_TGME49_295450
MASQGASLQNYNNELVKSIEDLREKREEVNRQILKEEEDKAKIQKELSILTDRLQRLNESLVRKTQARHEYDKTIQETEGAYMKILESSQTLLHVLKRETVNLTRKKQGSEAVNPRSASSVEGPGXKTQARHEYDKTIQETEGAYMKILESSQTLLHVLKRETVNLSKKKQGSD
>ScrHanSHHI4180551_rbh_TGME49_295450
XEAAYMKILESSQTLLHVLKRETVNLTKKKQGSD
>ScrHanSHHI4186472_rbh_TGME49_295450
XSSLLLGEYRIASLVTSRLTLLPAMASQGATLQNYNNELVKSIEDLREKREEVNRQILKEEEDKAKIQKX
>ScrHanSHHI4191117_rbh_TGME49_295450
XQPRRPLALRALFAVPAMASQGATLQNYNNELVKSIEDLREKREEVNRQILKEEEDKAKIQKELSILTDRLQRLNESLVRKTQARHEYDKTIQETEGAYMKILESSQTLLHVLKRETVNLSKKKQGSD
>ScrHanSHHI4192568_rbh_TGME49_295450
XLKEEEDKAKIQKELSILTDRLQKLNGSLVRKTQARNEYDKTIQETEAAYMKILESSQTLLHVLKRETVNL
>ScrHanSHHI4193257_rbh_TGME49_295450
XEEVNRQILKEEEDKTKIQKELSILTDRLQKLSESLVRKTQARNEYDKTIQETEAAYMKILESSQTLLHVLKRETVNLTKKKPGSE
>ScrHanSHHI4193369_rbh_TGME49_295450
XQAEISSLLGVHRNTPPAAALVAPFPAMANQGASLQNYNNELVKSIEDLREKREEVNRQILKEEEX
>ScrHanSHHI4194707_rbh_TGME49_295450
MASQGASLQNYNNELVKSIEDLREKREEVNRQILKEEEDKAKIQKELSILTDRLQRLNESLVRKTQARHEYDKTIQETEGAYMKILESSQTLLHVLKRETVNLTRKKQGSEAVNPRSASSVEGPGGPAAARLVHPDKARVVLFVRVREGSAVQAIDGIRMQRCQCTLAFSVIGAEGAVHAX
>ScrHanSHTV5005374_rbh_TGME49_295450
XQAPLQPRRALALRAFFAVPAMASQGATLQNYNNELVKSIEDLREKREEVNRQILKEEEDKAKIQKELSILTDRLQRLNESLVRKTQARNEYDKTIQETEGAYMKILESSQTLLHVLKRETVNLSKKKQGSDWRGLESGSSSTCNEVLLARKRKHLRAGCLCAPGALKFGATPIADKLRALGFSSPTATTPLSLVGX
>ScrHanSHTV5022527_rbh_TGME49_295450
LEVVSEVSGIGSAGASEFDSSXASEMASQGASLQNYNNELVKSIEDLREKREEVNRQILKEEEDKAKIQKELSILTDRLQRLNESLVRKTQARHEYDKTIQETEGAYMKILESSQTLLHVLKRETVNLTKKKQGSEA
>ScrHanSHTV5029379_rbh_TGME49_295450
MASQGASLQNYNNELVKAIEDLREKREEVNRQILKEEEDKAKIQKELSILTDRLQKLNESLIRKTQARNEYDKTIQETEAAYMKILESSQTLLHVLKRETVNLTKKKQGSD
>ScrHanSHTV5047973_rbh_TGME49_295450
XGLHSCERVAAMASQGASLQNYNNELVKSIEDLREKREELNRQILTEEEDKAKIQKELSILTDRLQRLNESLVRKTQARNEYDKTIQETEAAYMKILESSQTLLHVLKRETVNLSKKKQGSDXTARGPAPVFRGGVHGCARAEMRARMRRRARIRGVAALSRRVALLWR
>ScrHanSHTV5060047_rbh_TGME49_295450
VLSCHSPRGPPSGLHSCERVAAMASQGASLQNYNNELVKSIEDLREKREELNRQILTEEEDKAKIQKELSILTDRLQRLNESLVRKTQARNEYDKTIQETEAAYMKILESSQTLLHVLKRETVNLSKKKQGSDXTARGP
>ScrHanSHTV5062630_rbh_TGME49_295450
XQGSGPGPFTTRLHFERDSSGRLGAMASQGASLQNYNNELVKSIEDLREKREELNRQILKEEEDKAKIQKELSILTDRLQRLNESLVRKTQARNEYDKTIQETEAAYMKILESSQTLLHVLKRETVNLSKKKMGSD
>ScrHanSHTV5066195_rbh_TGME49_295450
QASSLLLGEYRIASLVTSRLTLLPAMASQGATLQNYNNELVKSIEDLREKREEVNRQILKEEEDKAKIQKELSILTDRLQQLNGSLVRKTQARNEYDKTIQETEGAYMKILESSQTLLHVLKRETVNLTKRKQGSDKMAVCFPIHAVAPVSPLVCASFLAHLHAACRWFASFFAQAPVGEEFKCTLFDESELVLMALGATHTTNKCEVXARAXXXXXXXXXXXXXXXXXIASLVTSRLTLLPAMASQGATLQNYNNELVKSIEDLREKREEVNRQILKEEEDKAKIQKELSILTDRLQQLNGSLVRKTQARNEYDKTIQETEGAYMKILESSQTLLHVLKRETVNLTKRKQGSD
>ScrHanSHTV5089441_rbh_TGME49_295450
XKHSRGRSFAPSLFPPFLHSLNLKMASQGASLQNYNNELVQSIEDLRQKREEVNRQILKEEEDKAKIQKELSILTDRL
>ScrHanSHTV5090559_rbh_TGME49_295450
XQKELSILTDRLQQLNGSLVRKTQARNEYDKTIQETEGAYMKILESSQTLLHVLKRETVNLTKRKQGSD
>ScrHanSHTV5092484_rbh_TGME49_295450
XKSIEDLREKREELNRQILTEEEDKAKIQKELSILTDRLQRLNESLVRKTQARNEYDKTIQETEAAYMKILE
>ScrHanSHTV5094141_rbh_TGME49_295450
XQASSLLLGEYRIASLVTSRLTLLPAMASQGATLQNYNNELVKSIEDLREKREEVNRQILKEEEDKAKIQKELS
>ScrHanSHTV5099758_rbh_TGME49_295450
MASQGASLQNYNNELVKAIEDLREKREEVNX
>ScrHanSHTV5099817_rbh_TGME49_295450
XQVVLSCHSPRGPPSGLHSCERVAAMASQGASLQNYNNELVKSIEDLREKREELNRQILTEEEDKAKIQKELSILTDRLQRL
>ScrHanSHTV5107361_rbh_TGME49_295450
XEDLREKREELNRQILTEEEDKAKIQKELSILTDRLQRLNESLVRKTQARNEYDKTIQETEAAYMKILESSQTLLHVLKRETVNLSKKKQGSDXTARGPAPVFRGGVHGCARAEMRARMRRRARIRGV
>ScrHanSHTV5126072_rbh_TGME49_295450
LKRTSCKPPWLASPGPSSCISRVPCVPTMASQGASLQNYNNELVKSIEDLREKREELNRQILKEEEDKAKIQKELSILTDRLQKLNVSLVRKTQARNEYDKTIQETEAAYMKILESSQTLLHVLKRETVNLGKKKQGSEEMAIWCMSPHGDSLLSPCEAAYMKILESSQTLLHVLKRETVNLSKKKQGSE
>ScrHanSHTV5140767_rbh_TGME49_295450
XCISRVPCVPTMASQGASLQNYNNELVKSIEDLREKREELNRQILKEEEDKAKIQKELSILTDRLQKLNMSLVRKTQARNEYDKTIQETEAAYMKILESSQTLLHVLKRETVNLGKKKQGSE
>ScrHanSHTV5152213_rbh_TGME49_295450
XAPLQPRRALALRAFFAVPAMASQGATLQNYNNELVKSIEDLREKREEVNRQILKEEEDKAKIQKELSILTDRLQRLNESLVRKTQARNEYDKTIQETEGAYMKILESSQTLLHVLKRETVNLSKKKQGSDWRGLESGSSSTCNEVLLARKRKHLRAGCLCAPGARKFGATPIADKLRALGFSSPTATTPLSLVG
>ScrHanSHTV5171284_rbh_TGME49_295450
XSCERVAAMASQGASLQNYNNELVKSIEDLREKREELNRQILTEEEDKAKIQKELSILTDRLQRLNESLVRKTQARNEYDKTIQETEAAYMKILESSQTLLHVLKRETVNLSKKKQGSDXTARGPAPVFRGGVHGCARAEMRARMRRRARIRGVAALSRRX
>ScrHanSHTV5191731_rbh_TGME49_295450
XWLAQAEISSLLGVHRNTPPAAALVAPFPAMANQGASLQNYNNELVKSIEDLREKREEVNRQILKEEEDKTKIQKELSILTDRLQKLSESLVRKTQARNEYDKTIQETEAAYMKILESSQTLLHVLKRETVNLTKKKPGSE
>ScrHanSHTV5194831_rbh_TGME49_295450
XSGPGPFTTRLHFERDSSGRLGAMASQGASLQNYNNELVKSIEDLREKREELNRQILKEEEDKAKIQKELSILTDRLQRLNESLVRKTQARNEYDKTIQETEAAYMKILESSQTLLHVLKRETVNLSKKKMGSD
>ScrHanSHTV5195658_rbh_TGME49_295450
WLKHSRGRSFAPSLFPPFLHSLNLKMASQGASLQNYNNELVQSIEDLRQKREEVNRQILKEEEDKAKIQKELSILTDRLQSLNGSLIRKTQARNEYDKTIQETEAAYMKILESSQTLLHVLKRETVNLTKKRQGSD
>ScrHanSHTV5197161_rbh_TGME49_295450
MASQGASLQNYNNELVKSIEDLREKREELNKQILKEEEDKAKIQKELSILTDRLQKLNGSLVRKTQARNEYDKTIQETEAAYMKILESSQTLLHVLKRETVNLSKKKQGSE
>ScrHanSHTV5197219_rbh_TGME49_295450
XCHSPRGPPSGLHSCERVAAMASQGASLQNYNNELVKSIEDLREKREELNRQILTEEEDKAKIQKELSILTDRLQRLNESLVRKTQARNEYDKTIQETEAAYMKILESSQTLLHVLKRETVNLSKKKQGSDXTARGPAPVFRGGVHGCARAEMR
>ScrTroCCMP3099013399_rbh_TGME49_295450
MASQGATLQNYNNELVKSIEDLREKREEVNXQILKEEEDKAKIQKELSILTDRLQKLNESLVRKTQARNEYDKTIQETEAAYMKILESSQTLLHVLK
>ScrTroCCMP3099014433_rbh_TGME49_295450
XHRQPSHEMASQGATLQNYNNELVKSIEDLREKREEVNRQILKEEEDKAKIQKELSILTDRLQKXNESLVRKTQARXEYDKTIQETEAAYMKILESSQTLLHVLKRETVNLTK
>ScrTroCCMP3099023910_rbh_TGME49_295450
XEDKAKIQKELSILTDRLQKLNESLVRKTQARNEYDKTIQETEAAYMKILESSQTLLHVLKRXDGEPHEEEAGLRLIDPGRSRASCGERADKX
>ScrTroCCMP3099053781_rbh_TGME49_295450
XRIWLKLPAQPESLYPTSLGLLRQHLSHAMASQGATLQNYNNELVKSIEDLREKREEVN
>ScrTroCCMP3099053969_rbh_TGME49_295450
KSIEDLREKREEVNRQILKEEEDKAKIQKELSILTDRLQKLNESLVRKTQARNEYDKX
>ScrTroCCMP3099065924_rbh_TGME49_295450
MASQGASLQNYNNELVXSIEDLRXKREEVNRQIXKEEEXKAKIQX
>ScrTroCCMP3099079535_rbh_TGME49_295450
XSRPGPLHSTRQGRFVSSVAALAAPRFLRAMASQGATLXNYNNELVKSXEDLREKREEVNRQILAEEEDKAKIQKELSVLTDRLQKLNESLVRKTQARGEYDRTIQETEAAYMKILESSQTLLHVLKRETVNLTKKKQGSDESEDDDHRASASQLX
>ScrTroCCMP3099111869_rbh_TGME49_295450
SRPGPLHSTRQGRFVSSVAALAAPRFLRAMASQGATLQNYNNELVKSIEDLREKREEVNRQILAEEEDKAKIQKELSVLTDRLQKLNESLVRKTQARGEYDRTIQETEAAYMKILE
>ScrTroCCMP3099114521_rbh_TGME49_295450
XNYNNELVKSIEDLREKREEVNRQILKEEEDKAKIXKELSILTDRLXXLNESLVRKTQARNEYDKTIXETXAAYMKILESSQTLLHVLKRETVNLTKKKQGSD
>ScrTroCCMP3099139735_rbh_TGME49_295450
XQAILPQALSTWNRCIQPSSVGVCRRRQLSQHAMASQGATLQNYNNELVNSIEDLRGKREEVNRQILKEEEX
>ScrTroCCMP3099151408_rbh_TGME49_295450
DKAKIQKELSILTDRLQKLNESLVRKTQARNEYDKTIQETEAAYMKILESSQTLLHVLKRETVNLTK
>ScrTroCCMP3099156979_rbh_TGME49_295450
IQETEAAYMKILESSQTLLHVLKRETVNLTKXKQAXXEREQRERGSANAAWSLLSRSSSEASGRX
>ScrTroCCMP3099167554_rbh_TGME49_295450
MASQGASLQNYNNELVKSIEDLREKREEVNRQILKEEEDKAKIQKELS
>ScrTroCCMP3099168482_rbh_TGME49_295450
MASQGATLQNYNNELVKSXEDLREKREEVNRQILKEEEDKAKIQKELSILX
>ScrTroCCMP3099168733_rbh_TGME49_295450
LKQIWLKLSAQPELLYPSSLGLRQHLSHAMASQGATLQNYNNELVKSIEDLX
>ScrTroCCMP3099169031_rbh_TGME49_295450
ELVNSIEDLRGKREEVNRQILKEEEDKAKIQKELSILTXRLQKLNESLVRKTQA
>ScrTroCCMP3099169223_rbh_TGME49_295450
LKEEXDKAXIQKELSIXTDRXQKLNESLVRKTQARNEYDKTIQETEAAYMKILE
>ScrTroCCMP3099211828_rbh_TGME49_295450
XHAMASQGATLXNYNNELVKSXEXLRXKREEVNXQIXKXEEDKAKIQKELSILTDRLQKLNESLVXKTQARNEYDKTIXETEAAYMKILESSQTLLHVLKRETVNLTKKKQGSX
>ScrTroCCMP3099224445_rbh_TGME49_295450
KSIEDLREKREEVNRQILKEEEDKAKIXKELSILTDRLXXLNESLVRKTQARNEYDKTIXETXAAYMKILESSQTLLHVLXRETVNLTKKKQGSD
>ScrTroCCMP3099226092_rbh_TGME49_295450
XGATLQNYNNELVKSIEDLREKREEVNRQILAEEEDKAKIQKELSVLTDRLQKLNESLVRKTQARGEYDRTIQETEAAYMKILE
>ScrTroCCMP3099255760_rbh_TGME49_295450
XQQLEXLHPAILXRFVTSAAAFEAAMASQGASLQNYNNELVKSIEDLREKREEVNRQILKEEEDKX
>ScrTroCCMP3099256633_rbh_TGME49_295450
KSIEDLREKREEVNRQILKEEEDKAKIQKELSILTDRLQKLNESLVRKTQARNEYDKTIQETEAAYMKILESSQTLLHVLKRXDGEPHEEEAGLRLIDPGRSRASCGERX
>ScrTroCCMP3099267685_rbh_TGME49_295450
XHAMASQGATLQNYNNELVNSIEDLRGKREEVNRQILKEEEDKAKIQKELSX
>ScrTroCCMP3099289533_rbh_TGME49_295450
XSTSARSRGVSAVRPSLRPSVLLPGAVPGDRPPSSASQGAMASQGATLQNYNNELVKSIEDLREKREEVNRQXLKEEEDKAKIQKELSMLTDRLQKLNESLVRKTQARGEYDKTIQETEAAYMKIX
>ScrTroCCMP3099289909_rbh_TGME49_295450
MASQGATLQNYNNELVKSIEDLREKREEVNRQILKEEEDKAKIQKELSILTDRLQKLNESLVRKTQARNEYDKTIQETEAAYMKILESSQTLLHVLKREXXXXCTRXSSSDVRLHVFAAYRSQASLLHSEFAPHX
>SelPygWS2016052944_rbh_TGME49_295450
MNALRTSMSASLLRKVHARSEYDKTIKETEAAYTKLYESTQTLTHVLQRETALLGKQADMLTKQPTRFTGMQAPKQSSLPVSLLPEVEDDIIGPPGVLPSHEGFQPHELHSSIFASRYRSQGGDPPRRGPTKTTPGGEEDYGPAATLNYQGSEINLTDLKLDQKQPITKKKSKRK*
>SelPygWS2016052946_rbh_TGME49_295450
MNALRTSMSASLLRKVHARSEYDKTIKESEAAYTKLYESTQTLTHVLQRETALLGKQADMLTPPRFAGMLAPKQSKLPVALLPEVEDDVIGPPGVLPSHEGFQPHELHSSIFASRYRSQGGDPPRLAPTKTTAGGEEDYARAATLNYQGSEINLTDLKLDQKQPITKKKSKRK*
>SieNemWS1WS2_1042904_rbh_TGME49_295450
MSQQGAALQTYNNELVKCIEELCSRRDELHKQILEEDEEKRKIQNDLRILTERLARVNETLSKKMASRAEFDKTIAQTESAYMKILESSQTLLNVLKKETQTLSTSKTAGPAGNQPASSRNQTTLS*
>SieNemWS1WS2_1123776_rbh_TGME49_295450
MLLDRKEGSLFPTESMPIALHSHPSSVRLKTSRRVTSLLEARQTTLFNYSQELVYCIQALRDKREEVHRQIVKEEEDKDKIQREIIILTERLQRLNESITRKTQARTEYDKTILETEAAYSKIFESTQTLVHVLKRETGSLKLRTDAIKGPSAPPPASMAEVEALRRQQRELGMDDTSRMPHGFARGPNAPPPPPPPPEAFHLSSATHTPQKMKSHKFELSRQPTVKPRQSPGEEAFPESRGTPSEPPSSHQPAVSIQSQQSRDG*
>SteCoe003733_rbh_TGME49_295450
MAAHGASLQNYNNQLITCLEELKDQRTSLDKQIEKEMGEKSSIEREISELTTRLSQLNEDLSKKLMTKQEYDKAISETEGAYLKILESSQTLLHVLKRETVNLSRQ
>SteCoe008342_rbh_TGME49_295450
MAAHGASLQNYNNQLITCLEELKDQRTSLDRQIEKEMGEKSSIEREISELTARLNQINEDLSKKLITKQEYDKAISETEGAYLKILESSQTLLHVLKRETVNLSRQ
>SteCoe009482_rbh_TGME49_295450
MATQGASLQNYNNQLVSCLEDLKEQRGDLEKQLQEEMAEKSSIQKQIAILSDKLARVNDSLNKKITARNDYDKAIQETEGAYIKILESSQTLLHVLKRESLNLAKKVNL
>SteCoe016032_rbh_TGME49_295450
MAAQGASLQNYNNQLVAHLEALKEKRVEVEIQIQEEMKEKSKIERQIALLTDKLTLINRNFYLESLQKKLESRENYNRTIQETESAYMKILESSQTLLHVMKRESMNLAKKLNK
>SteCoe018636_rbh_TGME49_295450
MAYKERNLNVYSQQLVSHLGDLKDKKANLESQISNAMTEKTSLEDEMIRLTERLAELNGMVNLENIKKKSEAKVQYMTAIQETEANYMKVLQNSQNALKNFKKGK
>SteCoe020411_rbh_TGME49_295450
MAAQGASLQNYNNQLISCLEELKDHRTSLDTQIEKEMGEKSAIEREISELTARLSQINESLSKKLITKQEYDKAISETEGAYLKILESSQTLLHVLKRETVNLSRQ
>SteCoe021247_rbh_TGME49_295450
MAAQGASLQNYNNQLVAHLEALKEKRVEVEIQIQEEMKEKSKIERQIALLTDKLTLVNRKFYLESLQKKLESRENYNRTIQETEGAYMKILESSQTLLHVMKRESMNLAKKLNK
>SteCoe025587_rbh_TGME49_295450
MAYKEKNLNVYSQQLVSHLGDLKDKKANLESQISNAMTEKTSLENEMIRLTERLAELNENIKKKNEAKVQYMASIQETEANYMKVLQNSQNALRNLKKGK
>StrAcuSPMC142000124_rbh_TGME49_295450
LNTKNMASQGSQLNNVNTDLIKMLENVKSNREEIQEEINQEEEEKHSIEEQIRTLTIRLEELQGSLSKKYLTRKDYDKTIEETETAFKRILDSSQTLLHVLKKEDASLKKKKIATMSGANHGGSIQSSPAPNNQMDNQQQ*
>StrAcuSPMC142014047_rbh_TGME49_295450
LAQVANSLPNFSCEGEAPANAMASQGATLQNYNNELVKSIEDLREKREELNRQILKEEEDKAKIQKELSILTDRLQKVNESLVRKTQARNEYDKTIQETEAAYMKILESSQTLLHVLKRETVNLTKKKQGSDQVSRRPGCGSLVPARLRSHVL
>StrAcuSPMC142024531_rbh_TGME49_295450
APLLPHPPPTPFTRKLPRAPMAQAGATLQNYNNDLVRCIEELREKREDLNRSVAQDEEEKAKIQNDLRILTERLARINDNLARKVASRNEYDKTIQETEAAYAKIMESSQTLLHVLKRESVNLTKKRQASSQSPHAEWCRACDVKEEGGWPSGCF*
>StrAcuSPMC142031060_rbh_TGME49_295450
FGSRYSLGPLRQRSPNRLPTSYTTLSLAGSMASQGATLQNYNNELVKSVEDLREKREELNRQILKEEEDKAKIQKELSILTDRLQKVNESLVRKTQARNEYDK
>StrAcuSPMC142037720_rbh_TGME49_295450
LIVRMNTRNKNNQFNKNTKNNNGEFDKMIGDIRKNKDEVKRQIEREEQEKTNIEKQIQVLQTKMESLKAELALKYETRNEYDKTIAETEAAFQKILQSSTNLLKVLSKDPSNKVTPQQAEALVGNSSVATGNTMNFTTTNPTMNFNLNQQAQQFNLQPMQPMAAPFNNMQPQTNSMMAPTMMPFQQMPAPTLTMPSATAAPTLNPPQMMMNPATNMTFPQNQFQK*
>StrInc005608_rbh_TGME49_295450
MMDNINRQKQEIQELINTEEEEKRQIEEQMKNLADRLETINSSLAKKYITRNEYDKTIQDTQSAFNKILESSQTLLHVLKKEGAQLYKKKVATVGDSK
>StrRasRas09004697_rbh_TGME49_295450
QQAEAGDLGAYKLGGGGEKEIEEQMKALSDRLETINSALAKKYITRNEYDKTIQETQSAFNKILESSQTLLHVLKKEGAQLYKKK
>StyLem005429_rbh_TGME49_295450
MSEQFAQGATLQRYNQDLSRYIENIRVGRDDLHEEIIKDEEEKHQIESEIASLTERLGSLSDALLKKYEAREEFDRTISETEQAFMKILESSQTLLHVLKKEDSQLSKKKFNVSTRKISNNLKEYQQSPEKKPSNTTRKFKAQPVHDQSADYSYDNTIDN
>StyLem007741_rbh_TGME49_295450
MLSVENQMDQLNLSSVEQQLQESPQKKTRDQRLISKIDKVKTGREEINADIMTEEEEKQQIEQQMKQMIDRLKEIEQSLSKSYKIRDEYNKAIAETEMGIGKITQSTQTLLYVLKKEGKQLIKKKEDLHLENNSPKKS
>StyLem015526_rbh_TGME49_295450
MANSGATLQNYNTELIKMLETIKENRDEVQVEIDAEESEKRQIEENMKMLSLRLQELNESLSKKYNTRNEFDKTISETENAFMKILESSQTLLHVLKKEGASLNKKKAQTLTGVKKGDFETPQRDH
>SymGor007325_rbh_TGME49_295450
MGWDASAWSAQGATLQNYNNELVKSIEDLREKREELNRQILKEEEDKAKIQKELSILTDRLQKVNESLVRKTQARNEYDKTIQETEAAYMKILESSQTLLHVLKRETVNLTKNKQSSEPWTDGRSPARARSPSHVPARAGWVAVGPCVHGMPGDLALAAVCGDRICGGISVRDLLMQSTFTLQFPVPETHHFWRRKVVKYRMM
>SymGor023018_rbh_TGME49_295450
MRRTTSSLCRVARRKRCWRRVKERTPGRSKPIGVLKSQKCRDEMSSLTRPQKEPSFFLDSCPDASLVTLVTAPLADVPFFLDIAPDSSLLVGAAPAKSGPPEMKLLRPPGLIAAAHLSSTEPPPAALPEDTVSQQEVPLQDEGDDMPPPEPLAFRVIPSTESMAEAALEAAWMAPEEQAPGPHQGLLAISNIKSVETGDLHPLVGLKTSLSNLGPQSFVPGKSASTAIPGTFSMQQLMKGSSVANILNNPSWEACPRGCLQAFPKGYACPECEYGHGAYVAPQHLQSVVANLKDNGKFMVTDALEIFESSTIIAMELVKEHVDDFRHIKTSTETEVLTEIFPDADAHETESSIGSDGSFEAIDAGKGQKKGPCAGKQEEPEHESLDRFYRENEAKRAERKRPVQPRYYEGDKTSEQLSSALRTDDGYLTRLGSKIFCMVCFGTGHRAQHCPESRCWICFSTGHNVKHCPRAKEKCASCWRKGHGGDPSTACPFGTLKAAQRYREQWSHVRCAVCREPGHPMCDGTGKPFLGWWDDDEPAGPRQDETQKAHRFAAALRGAAGTWNAGRSNWDEHKWKQDSWKRSHDWKDWDRSDRKRHDGIAQDPRDTVLITALRGRHHHSVPSMRIRAAPSARSAQRAAEKLGCLKRHQLHVDSEEAKAPELVKSIEDLREKREELNRQILKEEEDKAKIQKELSILTDRLQKVNESLVRKTQARNEYDKTIQETEGAYMKILESSQTLLHVLKRETVNLTKKKPEQ
>SymGor033119_rbh_TGME49_295450
MASQGATLQNYNNELVKSIEDLREKREELNRQILKEEEDKAKIQKELSILTDRLQKVNESLVRKTQARNEYDKTIQETEAAYMKILESSQTLLHVLKRETVPWVAMRYSQVWSVCRTYRSAAAPFVRTTCTSSFQYGKGAGRGFCAEFVTCYLRSSNIQ
>SymMic021269_rbh_TGME49_295450
MSCWLHRRAARSRKDFQPFTMASQGATLQNYNNETRCEKREELNRQILKEEEDKAKIQKELSILTDRILAALFMVSLQKINESLVRKTQARNEYDKTIQETEAAYMKILESSQTLLHVLKRETVNLTKYWAQTERRRASNEGFSWQTDFKDIEADGKTELAHALEKLLRRPLTSEDVSYDTSEDINALEPSFQSSVTVRLEQYEFRRQATGHSAASSQHAAAMSLLKDWAEVEAHASQANPGAIVPAGTLQEAPAVQASEGAAAVDSDDRPADCKSILTRLMQKVLGRPVTKDDVKFQTVEKQGQQSQNKPFFQSTVILRISANEWTGVGETVCGPKKTAEQDAAWKALQECPELKPLYEAMVMAATGNRTVNPALSNDATTDIPDITGAGDETAYPNALSNDDTTDIADMTDGLVGDKRIEHEASKPATVQVVSEEVRIPHDLAELTEVEVEDAMVDNVTRQLEVQWPRWTLRTSPRLTRYGTLLQMIMTMTMREGVGR
>SymMic022407_rbh_TGME49_295450
MPPLQPYTLSQAFELPPIEGHKDWCWSFPFASAEACCFRAEATSVQVQGRCWPEALIGVAFLLCCLSVEHAATVKARELLSDRWSIPGRGLLSPPALLEDLAGGFGPLHSAYHAKDAGVLLQLVMALPVVWAHLGATARNVYGALPAMGDDQSPAQALWVQFRTTSKQVPVDGFLDIGRWLRAVKAAFAPGLEKVSVARLELYSLRESGNLPEIVADSNLELLTSGKKISKLISLGRGLKENDAFQLRVRSEDKAEPDAWGGNHELAMAAEKAAAAARLHSNGACADSHGHAGYWCEVCSAHCSSATAWKQHYASKHHQRRQGSAGSEAQARPGGDSANPWSRGMSALAQFPCRRAGTLDVSTKFFDLSESQKELLKLYLVSSFNGEEELLKAFDVLLQKSADHLRIKEVFETVEVWKKVVSHLQRCNSTRKERGLPVLDRIYDVASGHGLLAVLLAYRFPRTAVIALDLEKRAGFERYVEAVNSYGSCVEGNKTCLANLSFIVGKFEDLSEGPASGTAYVCVHGCNELNFAVLQRAKEKLAAWLVVPCCIRDGLTDICVRCAGTEQGDDSRHAIMCGIMGAQHQATAIVLALEILKWLDDAEALVASSSGPGRWNQSFEVPASAHPWRVEPGWEVLMVELQPPPHQLPLARIPISPEDLTSLESKLWTYGPCSSTTTSYPAMSRAGPLVWAHRGASKTCPENTMAAFRAGLAAGADGVELDVHPTLDGHVVVIHDATQDRTTEGRGLICHAPLEEIRRLDAGSKHSAAFRGEQVPLLGEVLDLAMNWPQGRRKVLIELKGGFSGVPEWVQSTLRRVGMLKKEPEPAYPNLARLVAEALAPYSQQVEEGFIVAQSFHQPYLHELRHLLPSLRVMYLSLSSATGMLEKENLQHVGLGFAGVAVRHSSLTASALKRLHLTQGQVFAWTVDAVDDIEAAVAIGVDGIITNYPDRALAILAGSLPPRKRRRLRSGVKRLQEKARPVQLARAKEPAIFEVTAGLWKKDPPLSIASLLQRHVARVQQLVRGSYEPLKAVWELSRELTLLSQSLVLFLTTLDLRRSLNLPGPQFRLADVPVHSGCCERYRILSGLLERLRQDLGKTKLVYVEVGVADGLTALFLLRKFGKKRWLGEPSISLEAARAVAGLTTELGAYSFMPQYFHLDFRDGMNTGKGGTLVRCTHGADCTQGCVFRQGNRNPDNVRCPACGHTWLTFFDDDFFNCVQCGRIRFECPQCRTQSEASRNYCRYCLSGCYDRTIVISLVVQQLQDCSLLIKCVTLAGEEILVTTLPGEETVGGFRPKAVEAALADSGCKRGEDGELCSEEQLREWGYWHDVYSTSQPGAGQMQGTCGKSLFWFLSIGSWFWECSGRASVQDAAWRRCRDGGGELLYARLQFGYTAAGQEFFAGLEVLDLADSADGAGDDVNDGGGLFDTACVPAKCAGVEEIASTPCAAIKGWLLRSLLDEHGKAYKDTGDIGIDHVFTTVLREHRWLIHGVEASEPAEPAASTSAIQSFPIPARTAPMDESSSGSSVRVALLSHHAPLANVFAEHIDHYAMRAGLEPFDFAYFSVCYLCQETSGCEDRKVPSRADVLCEYFHSTNVTFQQFYEVADDVAHRMGNSDLLVCYGLTFCHFMFSLLPKLPRLQFLGMNPLQSAPASLSGMLLLDLARRADQGDAIFCTSMVTWNLLAYHLGPAASQVASLTLFRATLTSDALKATWELNRKVLLASSFLMQVSAVYLAMRSALMQVSGFEFVEQTHNTPWSFASFEDVQEMLDHFCAVYFPEHPYKNYFNDMYAMLLPIFTPTLDFLAHIWQQLHDMEESGVYDGWFSRAIPRVRLRLKAEDDPLPPFDLGSNGLQKVLKWTAAADYFHFPGVMTFNGLADLTSKLRSQDLQSNLEDARFKMLQHVQSRREDALRKCGQVLNHLSARAEKRQNVALASWLCDWSGLPWLHAYLVENKPKSIRRRILPFTALTIMASQGATLQNYNNELVKSIEDLREKREELNRQILKEEEDKAKIQKELSILTDRLQKINESLVRKTQARNEYDKTIQETEAAYMKILESSQTLLHVLKRETVTRLQSCGEPDEEEVGFGLSINDGLEVQLERLLSALRPVQDRAHLLPMDSVEAAVKFREAGLVADAVFLDGDHSATGIRRDLAAWVPLLGDGGLLAGHDFSWEHPGILETIFLERAGFELYLAPDHVFYWFQRSNQSDVHTRKNRGACGKNEGAPQSQGHAPCTLVTASEIIAIDTAGRWMPGNRRRRGPKGPVPNKESALSTAADGESERICGPLVAAFRGAVAMDVKTGGVPLLIEVSSHLESITKVLFSQDSLEKTNLAEALWPILEGSGWEEERIERFCTTCWEAAHKAGLRRATQDRPQPTSRNPHQVLQRALSILAETHAQELVQEEEEQLSRSARRAAKAGRAFEPEVVAEDADDAASQYATHQRYQQHSFVLAVMASFPELVAKTVEEFGFRIGISIGAQVVIFVACLLVAKGCFPKAKDPVGLADTLYSIPFFSFLAFCAMAGTLTLYHDPDSRWQGVNHWSELYLVLYVSRSLVHIFMQPFEHISRELLIMMTLHHIFISEFFALGDVGTHWAPFTPTRLALTMIRLWACFLLFSAAAEGSVSFLTLGDWGGYALGSFHQTTVTAVAQQMAKTATQTGASFVVNTGDNFYYCGITGTADHQVAEDFTNVYSNKSLKVPWYSVLGNHEYGYNVEAQCQLSSVLSNWVMDSRYFSKRVALGSGHFISFIFLDTSPCVAAYRADDQSHWDPCSSEFPTCEPIVEGPCKFHENILSQNCTTQFEWFKAELAKVPASDWLIVVGHHPADEMDVEDFVAPMVQHGFDLYLNGHTHLLNHYTINGGGAYVTSGAGAMVRTKDQDDEESHLVTGKGSKKVQLVWEEKVAGFTLHTFSSDFKDLKTDYISYTGDILHSFNVTRGSGPPPSPPSPPSQGSCSKYGCGRYDPSHTCQCNSFCKEHADCCSDYSKSCAGPSRGSCKEFGCGRFNPKQSCQCNSYCEADSGTPSGCDGPVPTAWEILQSGIAASKLQIVQTLNKISAGCMGAYVIGLGCGRCHFWGCLDGCCELTTIFLNNLYLLNDVEIDGRRLKEFFPRWVVAANGVILWVGFIAFRLALFPTWLYLFYKDMREAPSKSSAVITDLERYLYPGVNLVLLLLSIAWFVPLTRGMVKSVKAVGKVEAKAAKQN
>SymSpeCY103016703_rbh_TGME49_295450
MFLRFVEGWSPVGSSRSQPPDLSSEALCDFPLQLSEKTMASQGATLQNYNNELVKSIEDLREKREELNRQILKEEEDKAKIQKELSILTDRLQKVNESLVRKTQARNEYDKTIQETEGAYMKILESSQTLLHVLKRETVNLTKKKPEQ
>SymSpeCY103067708_rbh_TGME49_295450
MGYGSRRGDSPDRRRMDSRSRARQRPMRRQSPVRNNRRGSTSRPRMDSRSRTRPVRDSRSRSKGRGRPNRQPHRSPPRDPPVDTNPWRKPFSVTPEQRRNSVHVNGYLYATLDWSSPFAPAPWSYEPPERYNHQSRTDPSVTAWKSIPNGWEIAEAFDEVIEKVIKPHSWGTHMLIVEGMKAYWTAAGRKPGNLEALWDYEKGIGSLVEFLFIHAEAQVWREFNSPRNHPHEDRQRRPVMPILRGATQWFAHHRTSWPKCKKTLCASQSFGKRPEDGRKEAFDQQRSGNSPGSLPPFWLRQLVRSWIHCDFTEAFLAMASQGATLQNYNNELVKSIEDLREKREELNRQILKEEEDKAKIQKELSILTDRLQKVNESLVRKTQARNEYDKTIQETEAAYMKILESSQTLLHVLKRETVNLTKKKQGSD
>Sym_C1030691_rbh_TGME49_295450
XWLKPFLAQAPAVLCSLAAPVTMASQGATLQNYNNELVKSIEDLREKREELNRQILKEEEDKAKIQKELSILTDRLQKVNESLVRKTQARNEYDKTIQETEAAYMKILESSQTLLHVLKRETVNLTKNKQSSDDGRSPARARSPSHVPARAGWVAVGPCVHGMPGDLALAAVCGDRICGGISVRDLLMQSTFTLQFPVPETHHFWRRKVX
>Sym_C1034884_rbh_TGME49_295450
XSSRSQLLDLSSEALCNFPLPSETKMASQGATLQNYNNELVKSIEDLREKREELNRQILKEEEDKAKIQKELSILTDRLQKVNESLVRKTQARNEYDKTIQETEGAYMKILESSQTLLHVLKRETVNLTKKKPEQ
>Sym_C1036563_rbh_TGME49_295450
MASQEATLQNYNNELVKSIEDLREKREELNRQILKEEEDKAKIQKELSILTDRLQKVNESLVRKTQARNEYDKTIQETEAAYMKILESSQTLLHVLKRETVNLTKKKKDQIEQPGGGTASMRRSRILRFEKLTFDEQIE
>Sym_C1056030_rbh_TGME49_295450
MAAQGAALQNHNNELVKCIDDLRDKREEILKQLRDDETEKAKIQADLQTLTKRLAQVNDSIARKTETKVEYDKVIQETEAAYLKILESSQTLLTVLKREAINIQKKKQASSKRRVVHGRVTLMDAAHAMWNACDDIMTKFDTCDGASYLASL
>Sym_C1057945_rbh_TGME49_295450
MASQGATLQNYNNELVKSIEDLREKREELNRQILKEEEDKAKIQKELSILTDRLQKVNESLVRKTQARNEYDKTIQETEAAYMKILESSQTLLHVLKRETVNLTKKKKDQIEQPGGGTASMRRSRILRFEKLTFDEQIEX
>Sym_C1059196_rbh_TGME49_295450
XRSQLLDLSSEALCNFPLPSETKMASQGATLQNYNNELVKSIEDLREKREELNRQILKEEEDKAKIQKELSILTDRLQKVNESLVRKTQARNEYDKTIQETEGAYMKILESSQTLLHVLKRETVNLTKKKPEQ
>Sym_C1059882_rbh_TGME49_295450
LKPFLAQAPAVLCSLAAPVTMASQGATLQNYNNELVKSIEDLREKREELNRQILKEEEDKAKIQKELSILTDRLQKVNESLVRKTQARNEYDKTIQETEAAYMKILESSQTLLHVLKRETVNLTKNKQSSDDGRSPARARSPSHVPARAGWVAVGPCVHGMPGDLALAAVCGDRICGGISVRDLLMQSTFTLQFPVPETHHFWRRKVV
>Sym_C1060658_rbh_TGME49_295450
MAKQGTTLQNYNNELVKCIGDLREKREEVNRQILQQEEEKAKIQKELSRLTDRLSKINESLSRKLAARNEFDNTIQETEAAYMKILESSQTLLHVLKRESVNLAKKKKRHRSGGTNSAGAVGVEWAIIALLAVVCWRGDX
>Sym_D1a003768_rbh_TGME49_295450
AFQGSSSELVRLSLALSDMASQGATLQNYNNELVKSIEDLREKREELNRQILKEEEDKAKIQKELSILTDRLQKVNESLVRKTQARNEYDKTIQETEAAYMKILESSQTLLHVLKRETVNLTKTKGGGEQ
>Sym_D1a004911_rbh_TGME49_295450
XLQNYNNELVKSIEDLREKREELNRQILKEEEDKAKIQKELSILTDRLQKVNESLVRKTQARNEYDKTIQETEAAYMKILESSQTLLHVLKRETVNLTKNKQSSD
>Sym_D1a006325_rbh_TGME49_295450
XANSVEPCRAVTLEEMASQGATLQNYNNELVKSIEDLREKREELNRQILKEEEDKAKVQKELSILTDRLQKVNESLVRKTQARNEYDKTIQETEAAYMKILESSQTLLHVLKRETVNLTKKKQGSD
>Sym_D1a006407_rbh_TGME49_295450
MASQGATLQNYNNELVKSIEDLREKREELNRQILKEEEDKAKIQKELSILTDRLQKVNESLVRKTQARNEYDKTIQETEGAYMKILESSQTLLHVLKRETVNLTKKKPEQ
>Sym_D1a009702_rbh_TGME49_295450
MASQGATLQNYNNELVKSIEDLREKREELNRQILKEEEDKAKIQKELSILTDRLQKINESLVRKTQARNEYDKTIQETEAAYMKILESSQTLLHVLKRETVNLTKKKGEQ
>Sym_D1a015835_rbh_TGME49_295450
MASQGATLQNYNNELVKSIEDLREKREELNRQILKEEEDKAKIQKELSILTDRLQKVNESLVRKTQARNEYDKTIQETEAAYMKILESSQTLLHVLKRETVNLTKKKQGSD
>Sym_D1a024505_rbh_TGME49_295450
MAKQGASLQNYNNELVKCIEDLREKREEVNRQILREEEEKARIQKELSRLTERLSRINESIARKVQARNEFDTTIQETEAAYMKILESSQTLLQVLKRESVSLNKKRGTAS
>Sym_D1a031036_rbh_TGME49_295450
MASQGATLQNYNNELVKSIEDLREKREELNRQILKEEEDKAKIQKELSILTDRLQKINESLVRKTQARNEYDKTIQETEAAYMKILESSQTLLHVLKRETVNLTKKKSGSD
>Sym_Mf125fA3003339_rbh_TGME49_295450
AQAKYLAQISTCERCSLCLFLEGQTPTLPQMASQGATLQNYNNELVKSIEDLREKREELNRQILKEEEDKAKIQKELSILTDRLQKINESLVRKTQARNEYDKTIQETEAAYMKILESSQTLLHVLKRETVNLTKKKQGSD
>Sym_Mf125fA3033089_rbh_TGME49_295450
MASQGATLQNYNNELVKSIEDLREKREELNRQILKEEEDKAKIQKELSILTDRLQKINESLVRKTQARNEYDKTTQETEAAYMKILESSQTLLHVLKRETVNLTKKKQGSE
>Sym_XWS2016011030_rbh_TGME49_295450
MAAQGATLQNYNNELVKCIEDLREKREEVNKQILKEEEDKAKIQKELALLTDRLQKINESLVRKTQARNEYDKTIQETEAAYMKILESSQTLLHVLKRETVNLTKKKQTSE*
>TetEll021939_rbh_TGME49_295450
HNIIKDMSNKVGDNMQQNFSDLIKQIDVMKTKKVQIDQEIYAEQQQLMKTEQELQILTNRLNELEEFLAKKQNEKSELNNTIVQTEMARNKIVETYKNYLSFLQQQKIHHLSSQQ*
>TogJolCCCM725003017_rbh_TGME49_295450
AQARFAGRSQPGGEAEXVRVRLVAMASQGATLQNYNNELVKSIEDLREKREELNKQILKEEEDKAKIQKELSILTERLQKVNESLVRKTQARNEYDKTIQETEAAYMKILESSQTLLHVLKRETVNLTKKKQGSQD
>TogJolCCCM725030322_rbh_TGME49_295450
XVASLAPMSKDVQNPASVLSLHLDEVKRRAEHLEELTTSEAAEVAVVEAELQKVIECLDPFEETLSTRIQSRDELDKELQERTAAQRQIAEEMGKLEAAVSGCRSEVEHFLSDTPAKCVELRHLVGKESEQHTLKLQQELQALAERAAAAAEKLDMKAKLERDQESEAGRLKELKDLERERAKIHQLVVGAEAEKSELQDRRAALSARLQELKVNLAAHQKALTATRATVEDGERAYAKILNSSETLLHILKGEKHKLSKG
>ToxGonME49008205_self_TGME49_295450
MTSTTNSNLHNYNHELVACIDDLRRKREEVHRQIIKEEEDRAKVQKEIALLQERLQKLNDSITRKIQARNEYDKTILETEAAYTKILESAQTLLHVLKRESVHLGRKTSGDRAELPGIGITGVGVDYSPNSVSELSHRRAEKGKPTAGAG
>VitBraCCMP3155003715_rbh_TGME49_295450
MAAQGASLQNYNNELVKCIEDLREKREQVNAQIMKEEEEKQKIQKEVALLTDRLNKINEGLVRKTQARNEYDKTIQETEAAYMKILESSQTLLHVLKRETVNLTKKKHTTEG
>AleTarCCMP1771149375_rbh_TGME49_295450
MAAIRDAVGMSFDKYDRDHSGTIDAYELSALCQALGTPLSHAEASRAMRYLDKDXSGKVEKEEFIDWWLGRGRAGTEAADLDGDGRVDDMEAQLGRVAQVGSTEALRLHIEKIRGERDVLQREVLELQEDRARVQKQMVDLEEQLSRINEDLARRYAGRNDIDTVLRETESAYMTILSSSKSLLLAVQRHIPRFESL
>AncSagWS2016032956_rbh_TGME49_295450
GDPHMFQYRTSNAQSSLVKGKHSSTGNDEQTATASHLIESLADAICKLRVKRDNLDVVIRQDGEETSKLSAKIDELTTKLREKEDRLEERRSQRDMWSTKLGEAEEAYNKILESAQTLAHVLRRESVE*
>AncSagWS2016032957_rbh_TGME49_295450
GNNRCVLICMSHAMNPHMFQYRTSNAQSSLVKGKHSSTGNDEQTATASHLIESLADAICKLRVKRDNLDVVIRQDGEETSKLSAKIDELTTKLREKEDRLEERRSQRDMWSTKLGEAEEAYNKILESAQTLAHVLRRESVE*
>CliVirW24010027_rbh_TGME49_295450
XPEFDPVTFVKFCKSSAVDADFLPKLSRELQSFLKDTRKKLEGLVQRDFEKLLDIPQKLAAVDEGMMEAIRKLESQAVAYKTKSIQIQKSSEVAVDKIAKLKEVETRVKKLEATLEAERCLNTLDRVVPLLSTKSHIAEVERAARLVEACLKLRLEDYWARISLHKAALVKLLEREVKQALTSENPENKLGSLLRCLCHLNSTEAAELMLTELFFRPIVERFGSEAKSSPNTVSAFLDLVFENLKSGSLQLASSLSQVHPALHVFTMCLWPCIKDVLSEELKGNVPTFFKEFSSAFNIFIKFIQNCEGILSPAELQFFSNSASYKAFLSKWNLGTYFSLRQHDIIRPLQASLNSKVLDDFIRTSPHELFWGALEKCWDSELYIPQIAFRFLRLTFQIVSRYVGFINKKVIEQGKSGQVNSGTLVKLLEGINWLQTSIREKLVSLAPDLTTESVEECCELLAKVSEPCLRCLTDLVTKQVCGNLDVLRSIPSLYRLTNKPLPTTPSSAIEKVLLPYQDIKHVFSQPVYETRLLDKVIVKCFEVFAEVAEDIQKSKEMLSKYQAEGQDDALKMKTQLALDIEAFVKLMESHGMQSSDVLIQLASQAAALNXLMETDALSRLKAKLDAMRRERDLLNGEVLHERAEVSAKEAQLAKLQMEYKREQAELQDREDMLTRLNTTIRETENAFSKLLTSTDKLLSALDQESASIAKRKRL
>ColSpeColp10062185_rbh_TGME49_295450
GGFTLNFNMEDDALRKLKQRITELKKARHDVNTLLHQVRAEQLAKEEEMHKLSRELDAIKSKVDQKEQLVSQYDRTISESEKAYSKIIENSQLLLSALDRESQSLKGASSK
>HetRotSCCAPK0483007153_rbh_TGME49_295450
IQETEAAYMKILESSQTLLHVLKREPGQTPKVQRASWRTKLGLAKGQDAGKAPKAGLAEGEGGEEAPEAAERCPLLRTLAALFADRHSKDAQSKAAAALADALRWLASELLLILVELFGLARWLFGLARRHPKPAAVAAVFVVLFGLAFVHFFGTGQEACMKESKLREGFQVFHEYEELCFSRKPGAEDSNTAQYFGESCFDKSRGWLVEWRRAENPHHPIWMDDKACHMRRTNNLASQQWNEEWMGGCGIPPRRFPHLPTKLCHADDEVQKDPKSAWLDHLEVVEPEVHAGDDVPMDEEVEEPQGSSAASRPQGSSGLAPGHKDLSWAPSAGAGAEAAGAVAMINPEITGAANWASLITTTPKRTTTDPGDALPPPVYAHGDVVLVYIAFAKCAGSWLFGASITTLGKVGKWRGPVVVITDMPGCVRRNQGPRAAKAGIKLSIVKMNRKKLVIDMKLEKTHIWQHVEDAGFNPKLLVYIDEDLIVMKPVQFFIDYLDREHPTSDIMMFRDSRHRQWAHGGLMATRNTDKAKKCLREWQSQISKAKKAGGHLDQPALDITKCRHDGTIQVMETGWEGGLFTWPTGKALKSNGKVVWLHFTNNGRMRGHNGITHNQVKSFFETRLGLAGNPWGVVNCKYEDE
>KarMicCCMP2283001428_rbh_TGME49_295450
MAQERRKESLQRHDRFAATIDRRDILRAAIGGAGLVQSALVQPAVAAVDFSDLPYQNFNTELLDNIENMREEHDRMGVKILNEQAEHAKLEKLIASRTNRLRRIEGLISQSSKLRNELDTSITDAETELSQILGSESALLDKLKKKYA
>KarMicCCMP2283004944_rbh_TGME49_295450
PKLNEESSRSLALLSLALQPARSENFRPVRADLGTRSHESIVMHEGLVDALMHRRNLVRAAFGGLGLALAQPVFAAGGKEEDLPSFFGTEEPKKEAKKEEPKKKEEPKKEEPKKEEAKKKEEPKKEEEKKKEEPKKEEKKKEEPKKEEPKKKEEPKKEKKKDIDFADLRDENYNSDLLKQIEDMRDKRDDLNLKIIKYEEDAAKLRKDIAGKNGRLTKLETLITQRKKLRGELETDISEAETELMKILETSSGLLSKLKTKISK
>KarMicCCMP2283021006_rbh_TGME49_295450
XGGIGVSFVQPVIAAEEPKKKKDIADLREENYNADLLKQIEEMRDKRDDMSLKILKYEEEAAKLRKDIASRNGRLSKLEALIAQRTKLRADLDEDITDAETELFKILETSSGLLNXIEVEDCPLGQLWIVNGNAIPTLVVLQRLSVLAFACSSFGLEMGRTQIPTKTSTCSRLDEFX
>KarMicCCMP2283049389_rbh_TGME49_295450
XEIRPIKLESVKRMKILALALACLACGSQTRRVQVLGEPKLNEESSRSLALLSLALQPARSENFRPVRADLGTRSHESIVMHEGLVDALMHRRNLVRAAFGGLGLALAQPVFAAGGKEEDLPSFFGTEEPKKEAKKEEPKKKEEPKKEEPKKEEAKKKEEPKKEEEKKKEEPKKEEKKKEEPKKEEKKEEPKKKEEPKKKEEPKKEEPKKKEEPKKEKKKDIDFADLRDENYNSDLLKQIEDMRDKRDDLNLKIIKYEEDAAKLRKDIAGKNGRLTKLETLITQRKKLRGELETDISEAETELMKILETSSGLLSKLKTKISK
>KarMicCCMP2283080672_rbh_TGME49_295450
XSQTRRVQVLGEPKLNEESSRSLALLSLALQPARSENFRPVRADLGTRSHESIVMHEGLVDALMHRRNLVRAAFGGLGLALAQPVFAAGGKEEDLPSFFGTEEPKKEAKKEEPKKKEEPKKEEPKKEEAKKKEEPKKEEEKKKEEPKKEEKKKEEPKKEKKKDIDFADLRDENYNSDLLKQIEDMRDKRDDLNLKIIKYEEDAAKLRKDIAGKNGRLTKLETLITQRKKLRGELETDISEAETELMKILETSSGLLSKLKTKISK
>KarMicCCMP2283088533_rbh_TGME49_295450
XSQTRRVQVLGEPKLNEESSRSLALLSLALQPARSENFRPVRADLGTRSHESIVMHEGLVDALMHRRNLVRAAFGGLGLALAQPVFAAGGKEEDLPSFFGTEEPKKEAKKEEPKKKEEPKKEEPKKEEAKKKEEPKKEEEKKKEEPKKEEKKKEEPKKEEKKEEPKKKEEPKKKEEPKKEKKKDIDFADLRDENYNSDLLKQIEDMRDKRDDLNLKIIKYEEDAAKLRKDIAGKNGRLTKLETLITQRKKLRGELETDISEAETELMKILETSSGLLSKLKTKISKXGX
>KarMicCCMP2283093868_rbh_TGME49_295450
XSVLVCLACLTHARRRQPCSLEQKLQNKESRALELLALALKPARVHDLRPSRILDMRSRQPVRVEKEHVEHSLARRDLVAAVLGGIGVSFVQPVIAAEEPKKKKDIADLREENYNADLLKQIEEMRXKRDDMSLKILKYEEEAAKLRKDIASRNGRLSKLEALIAQRTKLRADLDEDITDAETELFKILETSSGLLNKLKSKIAARPAMDREWKRNTNSGGAPATFGTRVCMQQLRPRX
>KarMicCCMP2283118743_rbh_TGME49_295450
XCLACGSQTRRVQVLGEPKLNEESSRSLALLSLALQPARSENFRPVRADLGTRSHESIVMHEGLVDALMHRRNLVRAAFGGLGLALAQPVFAAGGKEEDLPSFFGTEEPKKEAKKEEPKKKEEPKKEEPKKEEAKKKEEPKKEEEKKKEEPKKEEKKKEEPKKEEKKEEPKKKEEPKKKEEPKKEEPKKKEEPKKEKKKDIDFADLRDENYNSDLLKQIEDMRDKRDDLNLKIIKYEEDAAKLRKDIAGKNGRLTKLETLITQRKKLRGELETDISEAETELMKILETSSGLLSKLKTKISK
>KarMicCCMP2283120374_rbh_TGME49_295450
XHARRMHLPLHEERLRAEQSKSLSLLSLAFQPPHQRRNVIRAAFAGAGLSLVPTRVFAAEPLKPMLIDKKIVMDVGGTQVVLPVIDEGQKQQMKNIAPPTTTAAPTTTAATTTPAPTKAPTTTPAPPKTTMKATAAPPLKVTDSEKQMIKDLDDFTEKNYFADLMKQMEGMRDKRDEVGRKIAEDEAEAAKLRLDIQTKTKRLSKVESSIAERAKVRAQLDEDISDSESTLFKILESTSALLDKIKGKMTR
>KarMicCCMP2283122850_rbh_TGME49_295450
XEIRPIKLESVKRMKILALALACLACGAAHKHEEYKFWXEPKLNEESSRSLALLSLALQPARSENFRPVRADLGTRSHESIVMHEGLVDALMHRRNLVRAAFGGLGLALAQPVFAAGGKEEDLPSFFGTEEPKKEAKKEEPKKKEEPKKEEPKKEEAKKKEEPKKEEEKKKEEPKKEEKKKEEPKKEEKKEEPKKKEEPKKKEEPKKEEPKKKEEPKKEKKKDIDFADLRDENYNSDLLKQIEDMRDKRDDLNLKIIKYEEDAAKLRKDIAGKNGRLTKLETLITQRKKLRGELETDISEAETELMKILETSSGLLSKLKTKISK
>KarMicCCMP2283135533_rbh_TGME49_295450
XSQTRRVQVLGEPKLNEESSRSLALLSLALQPARSENFRPVRADLGTRSHESIVMHEGLVDALMHRRNLVRAAFGGLGLALAQPVFAAGGKEEDLPSFFGTEEPKKEAKKEEPKKKEEPKKEEPKKEEAKKKEEPKKEEEKKKEEPKKEEKKKEEPKKEEPKKKEEPKKEKKKDIDFADLRDENYNSDLLKQIEDMRDKRDDLNLKIIKYEEDAAKLRKDIAGKNGRLTKLETLITQRKKLRGELETDISEAETELMKILETSSGLLSK
>KarMicCCMP2283135897_rbh_TGME49_295450
MAQERRKESLQRHDRLAAIGGAGLVQSALVQPAVAAVDFSDLPYQNFNTELLDNIENMREEHDRMGVKILNEQAEHAKLEKLIASRTNRLRRIEGLISQSSKLRNELDTSITDAETELSQILGSESALLDKLKKKYA
>KarMicCCMP2283143304_rbh_TGME49_295450
XFLVLANACLACVSHARRMHLPLHEERLRAEQSKSLSLLSLAFQPPHQRRNVIRAAFAGAGLSLVPTRVFAAEPLKPMLIDKKIVMDVGGTQVVLPVIDEGQKQQMKNIAPPTTTAAPTTTAATTTPAPTKAPTTTPAPPKTTMKATAAPPLKVTDSEKQMIKDLDDFTEKNYFADLMKQMEGMRDKRDEVGRKIAEDEAEAAKLRLDIQTKTKRLSKVESSIAERAKVRAQLDEDISDSESTLFKILESTSALLDKIKGKMTR
>KarMicCCMP2283156233_rbh_TGME49_295450
XFLVLANACLACVSHARRMHLPLHEERLRAEQSKSLSLLSLAFQPPHQRRNVIRAAFAGAGLSLVPTRVFAAEPLKPMLIDKKIVMDVGGTQVVLPVIDEGQKQQMKNIAPPTTTAAPTTTAATTTPAPTKAPTTTPAPPKTTMKATAAPPLKVTDSEKQMIKDLDDFTEKNYFADLMKQMEGMRDKRDEVGRKIAEDEAEAAKLRLDIQTKTNKVESSIAERAKVRAQLDEDISDSESTLFKILESTSALLDKIKGKMTR
>LitPic007581_rbh_TGME49_295450
XLMNSINNGEYSSEISKSLENMRQVKEDLTQEIENTELYKEKLIDKLKTLEVDLEKVDSSLEDKRLIYSVYEKILKDSDSAYLTIVKSTEALYQMVKTEEKKITKKX
>OxyMar038633_rbh_TGME49_295450
XDNIDSFKGLLVKHEEVIHQKKVVLQEKKKIAADMQAEIDELTKEFDGMEHRKQELEKTIEEAEKAYSRITQSTQTLQAVIQQEFHRFQDPDPMGSQKMAGSPKS
>ParTetD42005905_rbh_TGME49_295450
MFTQPSGAKSSAQSTPYKTKYHHPEQEETISEDESQINNILKALKQQYLILDNTLNEKEEEKAQILEDLQILNQRLQQLNRSVAVKRQKYEKCDRTLKEAESAFATIADSTKSLLQIVKSNIGDMGKKQKN
>ParTetD42024468_rbh_TGME49_295450
MFAQPSGAKSSAQSTPYKKQYIQPEQEETICEDESQINNILKALKQQYLLMDNTLNEKEEEKSQILEDVQILNQRLQQLNKSIAIKRQKYEKCDRTLKEAESAFATIADSTKSLLQIVKSNIGDMSKKQKI
>PolSpeWS2016006043_rbh_TGME49_295450
MHNQTPHLITQLGEAISQLKAKRDAIGVSIRRESDEAGRLTIEVAEMTEKLKLKQESVAKLKAQQEEWDKKIQESEEAFSQIVESARTLAHILKKEMA*
>ProAdhBoc004715_rbh_TGME49_295450
MDPTVLQKLNEKVSVLKQNRDELNSVILKERSDLSVMEAEINKLRSEYEYKISLLKDKERSLQEYNVMIGETENAYSKLIDNSTKLLNAIDQESAKLKDKLEHRQVHPRRCWQSNSSRFSPLGVFNQIISFQSQSSERSTGKTYIETTSYRSGLCLE
>RhySp1WS2016054138_rbh_TGME49_295450
TIQETEAAYMKILDSVQSLLVVLNREELQMEKNNRRNNTSLLKQPPPPPLRYLAQTATSGEGNRSYSNADLIQSSSAPGVGDMLAQVERTMVERRSGG*
>ScrTroCCMP3099047246_rbh_TGME49_295450
IGINVDAGGSVRKAHRGSPRLESAERWCGHDLGGGFARGTGTQERITRNVRQHGNTLVRLKPLVSVPLSHRGPLAKRLFSQGIPPMLSTPQQSVLTDHELGPTNGPLGSTIASPGRQLRERKPVSVELEVQGVPQLQATLDVQLESAWRAVANLLAGNGFTSDPSVTSSRGNSSHSHQGVVSCGGGGGGSINSSFPAPVPVETRQSTPSSGGGQSFGGSRIMSPSLLEWPAAASSPTMTPPVCTAARSPNGSSPQGAPLPPLTPPASARSWNGGRPATSGSPVAGIAVWSRPQSPWGHHHGPPSPATAPAHFGRPSQGANHLKIDRRAAWAAFMPESAFGLLDCDQAVASVFEVLRSSSVELCRQLKSGELERSRLQAEIIMRTQQLQLLDDSLKRLEEERDEHDQRLLALEEEHAKIVDSSRALLEVVLHE
>ScrTroCCMP3099145221_rbh_TGME49_295450
IAALQDLSQQSGGVVMIWAAALRVERGLXERITRNVRQHGNTLVRLKPLVSVPLSHRGPLAKRLFSQGIPPMLSTPQQSVLTDHELGPTNGPLGSTIASPGRQLRERKPVSVELEVQGVPQLQATLDVQLESAWRAVANLLAGNGFTSDPSVTSSRGNSSHSHQGVVSCGGGGGGSINSSFPAPVPVETRQSTPSSGGGQSFGGSRIMSPSLLEWPAAASSPTMTPPVCTAARSPNGSSPQGAPLPPLTPPASARSWNGGRPATSGSPVAGIAVWSRPQSPWGHHHGPPSPATAPAHFGRPSQGANHLKIDRRAAWAAFMPESAFGLLDCDQAVASVFEVLRSSSVELCRQLKSGELERSRLQAEIIMRTQQLQLLDDSLKRLEEERDEHDQRLLALEEEHAKIVDSSRALLEVVLHERRRLPTDLEX
>ScrTroCCMP3099246021_rbh_TGME49_295450
SAERWCGHDLGGGFARGTGTQERITRNVRQHGNTLVRLKPLVSVPLSHRGPLAKRLFSQGIPPMLSTPQQSVLTDHELGPTNGPLGSTIASPGRQLRERKPVSVELEVQGVPQLQATLDVQLESAWRAVANLLAGNGFTSDPSVTSSRGNSSHSHQGVVSCGGGGGGSINSSFPAPVPVETRQSTPSSGGGQSFGGSRIMSPSLLEWPAAASSPTMTPPVCTAARSPNGSSPQGAPLPPLTPPASARSWNGGRPATSGSPVAGIAVWSRPQSPWGHHHGPPSPATAPAHFGRPSQGANHLKIDDGAWAAFMPESAFGLLDCDQAVASVFEVLRSSSVELCRQLKSGELERSRLQAEIIMRTQQLQLLDDSLKRLEEERDEHDQRLLALEEEHAKIVDSSRALLEVVLHE
>SieNemWS1WS2_1088165_rbh_TGME49_295450
MPLAPHTVHSSTEPPDKLNLESAYDREMQRTETEILKILESSQTLMRVLERKERRLDTTRWGPRKNPAAKIPPAPRTPSRPPPSPRDASSNLPTPASLFPTSTSQGRCRSGDKLQCAGTDIGDDEAAIDFDSCD
>SieNemWS1WS2_1123778_rbh_TGME49_295450
MMVMMMMMMMTTQIFESTQTLVHVLKRETGSLKLRTDAIKGPSAPPPASMAEVEALRRQQRELGMDDTSRMPHGFARGPNAPPPPPPPPEAFHLSSATHTPQKMKSHKFELSRQPTVKPRQSPGEEAFPESRGTPSEPPSSHQPAVSIQSQQSRDG*
>SieNemWS1WS2_1123779_rbh_TGME49_295450
MMVMMMMMMMTTQIFESTQTLVHVLKRETGSLKLRTDAIKGPSAPPPASMAEVEALRRQQRELGMDDTSRMPHGFARGPNAPPPPPPPPEAFHLSSATHTPQKMKSHKFELSRQPTVKPRQSPGEGQSSHFLRFSPLPHQFGGSLAACVNPSLRSSLVFACISSFPPLLLRAIEFQFVARIPSFPYCLCSVMSRARGCGHASSSGARELSTTVVPLRSDTIAVVASVHSLAHLRC*
>TetThe003281_rbh_TGME49_295450
MSNKVGDNMQQNLSDLIKQIDVMKTKKVQIDQEIYAEQQQLMKTEQELQILTNRLNELEEFLVKKQNEKSELNNTIVQTEMARNKIAESYKNYLNFLQQQKIHHLSSQQ
