# Supplementary material for: Molecular characterization of the conoid complex in Toxoplasma reveals its conservation in all apicomplexans, including Plasmodium species
Source: PLoS Biol. 2021 Mar 11;19(3):e3001081. doi: 10.1371/journal.pbio.3001081 (PMC7951837; doi:10.1371/journal.pbio.3001081)
Supplement: S1 Data — Files are named according to the T. gondii apical protein query. The sequence headers comprise the protein identifiers in our in-house proteome database for the SAR clade (Methods), starting with an abbreviation for the species strain (see S3 Table). The headers furthermore contain either the descriptor “self,” indicating that this sequence is the original T. gondii query, or “rbh,” indicating that it has the original T. gondii query as its best T. gondii hit in a BLASTp search, or “none,” indicating that it has no BLASTp hit in T. gondii (see Methods). For sequences of P. falciparum 3D7, the header also indicates by which P. falciparum IT sequence it was gathered and if it was gathered via reciprocal best BLAST hits (“rbh”) or via unidirectional best BLAST (“bh”). The latter is only the case for the putative orthologue of T. gondii’s TGME49_219070 (see also S4 Table). (GZ) [file pbio.3001081.s005.gz › TGME49_conoid_proteins_putative_orthologs/TGME49_219070.fa]

>AmpCarCCMP1314000598_rbh_TGME49_219070
XLGGAKGEIEVKHYKRPGEYFGEIALLSSATRKATVRASGTGCTTLSVCRADFDSVLGPIKAILAKNIDX
>BreMinMf105b01012952_rbh_TGME49_219070
MGSFPLMASLGELEIEECAKVLEQTSFAAGEEIIRQGEEGLDCFIVDSGECYASIPINGEWKEVLKYEPGGFFGERALLRKEGRAATVTARSDVKLLKLSREEFVSMIEERDHKAKDSAVIVADSVERLDAGGKVKTKSILATAFSHLHEAATSFLNNAKSDWKMGGRSNLFVAASYLQAQSRPNLG
>CarCio004492_rbh_TGME49_219070
SMASLHRRLEEMYCDPAIPFHDLEITQNERVYSEHFIQICAKVGVGYTHAISLWKNVDLLENDFITLSNLLILLEGSASIEEVRKAEEDATKLLSVVWGIIAAKPVAQETSSTHMTREQLENLPTDTNLKLQWGLNEKFVILDDMLETQFPWSVLRFEERQQVFDLLIYNKWKPNERIQAEGDTRCPMFLLVSGKVNLMQQGIFFESVKEEIIAPSIIFSQTLLEDMPNEYAIVVPEDSGSSTKEVITWTLERNAYNDNLKELLQKRQGEVEEIQQMMAKVAVLHKLSVSGQLRLAAYFEKNFFTAGEAIIREFDEPEYFYLISKGKASAIKEVGSPEPEELRIYQVADYFGEISLIRNQTRTATIIAKTDCECLLLNKENFHWLLGKLQDEFIRRADKLYAMNQFNKHTLKKGEQKKHKKKKRRAKIITAENNQDDAIPKNTLEKGLKSDESYTLDLEIEETLAFRLIRIEKKMELDELMLILETVPILKDLTLDRRQHLVQDLELEMHYPNAPIVIEGEKPDKFFILKSGTVSVELYQGPGKLLKPVRNYSSAEYFGEMSFIKNEKRTAYIIAITPVHVYSLQKEKFFTQLRDQFDAFIARARVEYRSAADIELETTEFSSKDTENELGVTKFQQLQLLMSSVPVTQSLD
>CarCio004493_rbh_TGME49_219070
SMASLHRRLEEMYCDPAIPFHDLEITQNERVYSEHFIQICAKVGVGYTHAISLWKNVDLLENDFITLSNLLILLEGSASIEEVRKAEEDATKLLSVVWGIIAAKPVAQETSSTHMTREQLENLPTDTNLKLQWGLNEKFVILDDMLETQFPWSVLRFEERQQVFDLLIYNKWKPNERIQAEGDTRCPMFLLVSGKVNLMQQGIFFESVKEEIIAPSIIFSQTLLEDMPNEYAIVVPEDSGSSTKEVITWTLERNAYNDNLKELLQKRQGEVEEIQQMMAKVAVLHKLSVSGQLRLAAYFEKNFFTAGEAIIREFDEPEYFYLISKGKASAIKEVGSPEPEELRIYQVADYFGEISLIRNQTRTATIIAKTDCECLLLNKENFHWLLGKLQDEFIRRADKLYAMNQFNKHTLKKGEQKKHKKKKRRAKIITAENNQDDAIPKNTLEKGLKSDESYTLDLEIEETLAFRLIRIEKKMVRKALLKKQNS*
>CarCio004494_rbh_TGME49_219070
SMASLHRRLEEMYCDPAIPFHDLEITQNERVYSEHFIQICAKVGVGYTHAISLWKNVDLLENDFITLSNLLILLEGSASIEEVRKAEEDATKLLSVVWGIIAAKPVAQETSSTHMTREQLENLPTDTNLKLQWGLNEKFVILDDMLETQFPWSVLRFEERQQVFDLLIYNKWKPNERIQAEGDTRCPMFLLVSGKVNLMQQGIFFESVKEEIIAPSIIFSQTLLEDMPNEYAIVVPEDSGSSTKEVITWTLERNAYNDNLKELLQKRQGEVEEIQQMMAKVAVLHKLSVSGQLRLAAYFEKNFFTAGEAIIREFDEPEYFYLISKGKASAIKEVGSPEPEELRIYQVADYFGEISLIRNQTRTATIIAKTDCEVAWLLI*
>ChrVelCCMP2878026517_rbh_TGME49_219070
MSVRSPRSQKGTPRLMGVEGQSAFVDWHHILSTAAFSIQADDQTAASLQKKEKALLDKLALSLLDLGELASDHADRKQVERVLGCVSKLAKLRESTELVVNSKDRLSAYYQATEGAREEGKERELEETRLQLKDCESVLSERTGEMNLAIQRAASLRKELDQMTAAKGQAEFQTAFYRKIAENSKAKAKSRLLDKMQAMFKHRKSEVRATVKARKEGEAGGGAKKRKSMKAEGEGTKDQQGSSVGRGDGKGNEGRGELETITEGDHETDVASDPDGSQTNGENGQEGDREADINSDEEQASSDSDQAEKGHKPANRSRGGLLRLLSGKPPRRRDLSRLFQDPSMMMRSVTENVMKEMELDPEDPEARVILPLHSQIQIETVHGRNLREILEGIRGSAEGTEGDGTGGEKGKGMNADEKGEVQGKKGGNGISCRCEEALEELLGLARFGFASMEKGALVQRAELLEFERDQVIIRLQETAGKLEELKFRIANDPSKSGALTDGDRGRMLAEVTKAERRAAVAELVDSLKRFSATLASVKKRREKSARLLLPSIEADCKVTSALCEKAGDPSSRLDAFSMQLPGLDHLEPAGASASHWTQQDTEALQDLDREAATRAFSPKEREALDLLARAKAQLQADRAKLRRLNEVVHSLMEDNEELELRLTEREAKIASLEKKAQLCDRLLKEKEDAQTKLSIEIEDEDEYQKWMIFKDKEKVKQQVDVPCLLRALQESLDLWQRDRRRLTEALEGKEEAERQLENTFRGRKQEEEALQNAAALETALVEVQRGRMMDLDDFRERLTRSEHRAETLQENLEKTSQQRTELLEMLHTIGSESGEILRENQEMKNVYGRFKNLLHERIEEKEQERSSMKTRDRHTTRSLYVCRLVSLHFSTAMRGFLFLDKTQSGAFRYPEFKDRVKSLHPQCPQQMVQQAFDALDPTGDGNVTTSEFLSVVRADKPRDFLELTLRLREFGEGSLATALGAAADDPVTLDQEISQKGFVSFTKQCGFDLKETERIWEKLDRGNAGFVTIGDILEEEEHARKEANADRLENEVVQHPAVLLLRQVISPNFEDEITSFVAAAHHKKKLDKRSFKRFFTQLDHQKVLSDKKLEEAFAVIDEKRDGDLSLADWVKGFRKGKSPSPEELFYRLAKVTAGDLGAALGASGAKEGGEISLDAFQRLGNKVGFSREESEEVFREIAGNTADSIALQKILDAVERWRRGGGWREGDGSAPPPPTATGARWRLAGGEDQDFAIDEALMPREDPKNVRTRQTLDSEDPNWEEIQPADLVRAMATLRRCAVLNELEEDTLLEMCSRGLEKRIYRRLGDCVIRQHEPADRWFLIEEGRVAVVAVDDFGRRSPVAFIREGEMFGEMGVVSGRVRSKDVVVARTPLTLYSLKDNLFLRYFDTPEKRQKFLDYANARAMSETKITVVRPRTQGMQTMLKHEVSQQADLPTPREERETQTPSVLYRPGISPEDTPWSRRLQEGLSPDEMRVEQEMQTKAPFPGAIFEDPQWEHESAAVYERMRPKAPPPKPKEKELPPRPKARPGQATGSSDAKGGTDSSAGRKKKASPVTSAAGGEVKQNHYVAVVVDPWQKKTVQERKFSVPSVGSPPPSHRGASGKRGSVGAAPLPPTSSAQQSRNMQSKSPTPVPGASPDTSAALRPPAPTSPRFADEPSSHKPARPSPPSSGPIPPSEPAATAAAVPTQSPGAPLREFLVPPDESGDPFVSSDPDEDVMALLLRGKEDRYKGTSQSQGSQGTAGGYRRRRSRDSAGGGSPRRPSVPGGPPGGPRRSSVASTGSASLQRPKPPGPPPPSMVPPPQGTPFPRDAHFVGESSDDGAWP
>CliVirW24006972_rbh_TGME49_219070
MTDIRRMRSRPLTIADAYEFFKKPPSVRRFSEIDAVAKYICEFDYFKRLRNDHNFLAVKECVSFMQYEYSPPGRYLFRQGEEADRFYVILDGVCGVQILRTDPEKPEEPAKLVEVAEIHKGSSFGDYALLQNDKRGASIYVKKNSHFLVLYKNEYLHILGKVEARKLKDKVDYLSSLSVFKNWSERKINRVSFAFDLKYVNRKQSLFEEGEPLETVYFIKEGGVPXXXXXXXXXXXXXXXXXYKCKKPIMLTKKLRQTPVLKTKVKKVQVAILGAGEMIGEEDIINERPHTTSCICISTRGVLLEISIKAFAKRVLNRDNMKTMKDNTDMRLTDREKRLKDLRSFENSEDNSVTSSPTRSRPESTIRAKYNINLFSRNGRADSQKNLELLDKTLDKTPFSSMRSLSTIPKFPSNFSLTNETIREGTTSREKSPTRLDVLERQFEQHRASMNFLSTQDLHLIKRLYPSLRQSX
>ColVieColp7a236554_rbh_TGME49_219070
RRVHGFCDKAYWIYTGEIRVVFANSERAPLLLTDGDSFGEEFLEAPQHSNLIISAAKGTECLMLSSAEYHALMQEHDKADQMERARFLKTLGLFSHWSIPKLARLSGFFTSKRYRKGQVVLRKSDPPDAFYIVREGEFAVSAELETLKENKWPLEKHKWEISKTAAALSVTLKVLRAGEFFGEMGLLTQAIRSAKVTAVSDGEVLCLTKYHFNKWLSETEKTYLREYISNFPSSEELDRRERTRVELEKVKKEAILAAAVSSSRKIDLRANFSSDSPSMRLRQWANSLQQRKSISAGEPGATRLLQSSNERFHATDPPYPELKELHDRLTSIPTIPTNPISLSLAIPLPSNHPGSFRNKSPPRFAATAPGPAAIQSTAPVEMTFRKNKKSSSMRSLGSSGSGSGSGGSRRDDTSPLPAADSSPVSTSSAFVTQRSVG
>ConMagCOL2001826_rbh_TGME49_219070
QELVSLMQLEYLQKNQVLFTKDSPSDKLYIILKGRLGAYDYDKQGEMKQVGEIKSGKFIGEIGILKQQQRLFTLLALTPCLILSIQAQDFIRIFGNEAQNEKQERLSFILTYIP
>ConMagCOL2007876_rbh_TGME49_219070
MRKLLCWVILETMIFFKSMPQMLVQQTCERLVSQNFQEGTMIIKKGDPADCMYIIYSGQIGIYVNSNAKVGQRGPGQVIGETALDNSMARTADCVCMTDCILLKLKKTEYESIIL
>DinSpeMGD193098_rbh_TGME49_219070
RKAKTKEEVNPDAEAEEEKAKTSWGKTSSSYSELKRARKKEKGEAAKDNEKQPESEENQEQPKRKKQVRVSLETSEIFVEEKASGGEDEEAERKEKKKKKKDKQITEKSRKRSSVFFESPSASEKSTDSSPDEIKAAAKRKSMANLRAKLNEESNAATKLQSAFRGSMARKSVSALLQDQVQMQKELAEKEQKLKEDEAAAKIQAIHRGRQARERTIPHMHAVEKSERERYYAEQSAALRIQRMQRGKTQRRQFDIMKEQQRQYEEHLKWEAEEAEKARIAREEEKRVLEEEAAVTMQKMMRGSCARRTVKMMKDDLAAIQKHEEEKQAAAIKIQSIGRKRQAAKEASARRETKMRKEEEAAALKIQCANRRRTAKKSVMMRREEIQLHREEKAAMKIQASFRGKGARRKVRDLKAQKKDNLSWKLKRMDSEDQLEKEQKLIEAKEAELRMKAERKAMAEKGDWAGLAREGSRYTCTDTDLNRLQRETMHKNMSTPVHQEETSYSKDSETSTTKDPHRPSLQSGLRSSILQQQGALKGSVKCKKSALKKGKSMSFKGTDTHAKFSENVSVESIIIDDDTPDAAQSKPRQKNQKTSIHDQAKLFKKVSAFAKLSASEIKNLVYETREVHYGRNEVVVEEGDAGDTFYVIVSGFCQVFVAGKKVTQLGPGSSFGENALLTNEKRTTTVRATSPALLLEISKDAYNAAIALSVHKSNQKWVGQSKPKSASPTRQSASDTEVSSDASTIDSASGRSVSPVSSQYPLPKSKEKTKSSLRRRSERRARVGVDYCLKIFQNISIFKDLAIVGQTNLVKRLVEEEHPGGHIVCKEGEMGDKFYILRHGYCDVMIKGVKLQRLAPGSFFGERSLITDEPRDATVVVCEAKGRAKFLIIRKKDFKGALCHRRSSQCSNFMRRYSDDLGQRRAKAIGGADVLEGECTFKPTVSTSPIYKSKKENAREDGVTIWESLHKRAAEQQQARYQAHQSATGDLWVGVDLRVAPETMRFHMQTITATSRGAYNNSRPAPQLSQGCRSSIGSVAPQTFSGSRSFSASSVCSSRR*
>EimMaxWeybridge005269_rbh_TGME49_219070
MGKRDCEKHSRRREQAPEGATRIAGDTGSMTPEMVSCGTPGREMPCTREPIDAALAANSVSVDHTTTDQEQPSCKLHSQILSTVDVNDKNASSVSKSTVIETPAANAFEGKEKSGKPCDSSHSEARNDSEEQWILGSISASIFESSEPLGLITAISALGSWVSAAFATHEKDLEGELVKTDKRQEEEEEANRAKAKGKEKNETENDSEPSGNLQGGKFGASAPENLPCAKVESRQSDAQPKQARVVLSSEFQQGSLDQLAALPSPQASPNVSHLPHGDDSHLDLQVFLHLCGQPHPIRWSPGDAIPKQSTGLRLMDAAENGVLQAPDSNHLQVPAPELLTETESHLQSPTERLSLRQFAENIEMWFLDIGSKGLIAQKEDSASSSDSFEETTGAPLTGIEGDFTFPAGGDGNHQTCPDDGLCWLNSTLPMFQRELGCRNPLEGFSRASRVPVDAVEGDDTGLQSAMPRHGAEDTPTALQGTHCRTLLQQDTQNGSSHQLTIGRGEDSTIDELHPQGAHGSHHYASKDENSGTGAADSVLLLDDLYIRLDRSALRDFVEGTETLRANPSAKATFVQEQQLACGATENADRTMLGDVSSCEAFASTVDGELSTEEAATKEASLRSWGNRIWAFFGGETGAERTQADGDAKMDVVEQTLPFEDPAVVQRDDHRAFSSETSLLLESIKQEHTLQLLSPQQQRYVASLMRRDIFPASTCIVEEGAEPVLMWCSAGEFEVSQAGFFGVSVLRSLTPGEFFGLEELVSGEKLKCTLTSRQSASECALWVLDRDIFNDSVKDMLAKRKAFVPVAQDFLHMVCLVRDLPEEEIYAVARACKVERFAEGQTVFKMGFHGDMFCFIYKGEAITQKPQDGGGFLELARQGKGEYFGEMALIKSTRRTASVVAGTELVLFCLDKESFETLLSPLKEKMAAKAASTYKRQDEAPLTASEMKSADGSALAPVLATRDAGEVCAKKRTRKNSLALLNYSKIRDQEKQSENGESDTPEDRSTARWRLAREPESIHEPPPLCTQGGRSCLKENNPQGVHRKPKSPVRFDEGSLLPSESSSDEG
>EimTenHoughton005512_rbh_TGME49_219070
MQEQSCPGRDGGSNTAAEVADEEAAGTIQPLISSSRCSQNPPKSCSGSPPSAESVLNLYSNAAAEGATHNSDRHQLHCTTEDLSTLSEREGVGGTSSGETVCVSAELVAAVASPRSHEPSDSPLPEDADRLHASAPLGSISSSVFGSVEPLGLTAIVSAVGSWVSAAFDKHQEENATIEGVSTGASELSESTEASPESRARPVVGEDVATAKNTATQVSVLSLSPKPSVDEPIECLSTSQTSLEESPLPEDEGLHREPTVLLHLCGQTEPIRWSPNDCCPSQGDESECLYHNGDFNSHQIDPHLLRVPDPDELVEDPLELPVRQMSFHEIADNIEMWLLSSGQRILNAREDDSVSSSDSIEETPGAPLLDVMETSSINTDKAHVNDPASYDEFVGVHGDVCMPESQPHASGGADISEDTVNFSRLAGGDELETVTPFRRTLYTALRLPGAENNVAAGKRSSGLVQQTGDTAAPGGLTEATDADLKMGSTQGRCARHCQPFADRGTQYLARAEKSAVVGAGCTSPQETPTSAARVNVPEDTTGMPSEGHTKREELQTFGESANRDLGTAMPFPNCELSPEEAAAKEAELRSWGNRIWAFFGGDAGSEAAAAGGEGPVVGDPVEETLQYEDPAVVQRDDHRAFTNETFLLLESIKNDPILQVLNPQQQKYISSLMRRDVFPASATVAEEGADPALMWCSSGEFEVSQAGFFGISVLRSLAPGEFFGLEELVSGEKLKCTLRSRQSSSECALWVLDRELFLDLVKDMLTKRKLFVPVATAFLQKVRLIRDMPEEQIVAVAMACKVEKFSEGQTVFKMGFHGDMLCFIYRGEAITQKPQDDGGLLELARQGRGEYFGEMALIRNTRRTASVVAGTELLLLCLDKESFEALLSPVKEKMAAKAASSYKRQEDAPPSETDAKPTEGRTAAAVPATRDAGEACVKKRTRKSSLALLNYSKIRDQEKQAENGGGDALEDKSTARWRLAREPASIHEPPPLSAQGTRSCLKGNSDTQCGGRKRKSPVRFDERSLLPSESSSEED
>EleDub031005_rbh_TGME49_219070
MIHSPIGGTPRPEAQTAHAEEFFNFIASCNIEAPCDTLSYPLFFAVLTGGPPGTHLTLQRLYKRCGAPVKTRAQIFARLQEVHLSINEALTSVETEVEGKVNANEFTRICELCGIENEVALAAFQEMDVWKRGHRSPRDLHLLLSGEVLVADEATSVEALRRKWAGVVSRVAKTRGSLSAFAIRGSQEFTRRLSAALPGEVFASIRRKNSKEAEANGNEEQEEAKGPNRQAEALMETDQDEEEEEEEEEEEEEEEEEEEDISDDDGEEAEEVVEEEKNKTEVEILTDKLLERYGCLAGSFRRMDGSGKGTVLLHEFADMMGELGYKESYTTLHELFESLCQPVRGCLTVEALYRNLLGGCPGERADIARRLQEIHGELPLAFLPPSASVPSDSTPDDSMGTSTIEREEFLRVVGGAGVDEPHAALFWKAMNPHDHECLFVQSVVLFLLENVDLSELLQCEQERASMLHRFGGFLGYAALPPKPLRPKAKSSSPVSFSELSLPAAAKHQRGLPMELCEADYVLETSDQFCVLQLEQRRQLLDNCRAVHEGKGTRLVEANDAECPLIILNRGKIEIKAAEFFGERVETERYGPSLIFADEVVDGKPSAMAAVVAGSTESECYLLPRNIFDRDFDPMLSRRHDAVAKIERLLRRVCFLNRLPAQHRRKLACCFVERTFKANELILREFDATRGFFLLEAGEAALLSSSSLGKTGRPGRPRALEPTPKAAYETLAVFQENEFFGELELVEHLGNRIADVVALTECKCLELDNEEFELLLAASIPLMVDRLSKLRLAWARQTAIREKEHRAACKLQMKEERIKKRADKLKEKENKKKQALLKKQQRISGSKNGPKMNKGNISKDRIQKQSTE
>FavTarFeNarragansettBay009298_rbh_TGME49_219070
RHSTDLTESASKDSNANHTISVPPGHTANTSNTAHQTMSYTEAGNYNFGSSISVQKNSVDSLIQPSLFVPKQNMRAASNFQEPHRKGVYGQNVSLHEPIRLQAANSVVSYGSLAGDYGVQYEPSLRADGAQSVDRLRFLNSSGFREFDSNQMKLYTAVKQQQLQQSRQIVNDQLIPQDTSFSTAALNDTYQRTFVARATIGAKRLKISATRNGLTFDEKQRDVLQRQVSLPATLGQHDEALQNFSQRERMSISILLQDQYSSSGAQHAPGEDDPLSCLQINYEDKALTKKKRMESVLASLKLKRRTKFKAIPAKRANSVQCAKAAIAEGSAEKHTQSKQLQISEQTGLRNDETADSVEQASPLGGAEKSAQANVFKLDHEPQSASVKFKQFKEMLQQSVEEQDYVSESQDSNEGLNEQNDELEDYYKDELFFRRSIRMQKEGGINLLEIIRKEPSQRDAEEREHFICHLKYRVPFFRGQSRELVTTLVEKLECVEFKQRESLMDQGEIGDCMYIIYSGECGVYIFKSEHDGLAASHSAVAILGANTAVGESAVIDKFDNGYRSATVLAHTEVVTFRLTKSDYQKILYQHQIMERQRRFEFLSNLTFFHSWDRVSLVDLNTMTEEIKLTKGTTVYDIGQDPHTIYVCRRGKLVQETIIEIDSYFRFPIDKKCWEIRKNTRTIRYKLQSIFQGSIFGHEEMLQGYKRRSRVRCLTDCTLVYVSGEQMMKRWPPERVEYLRKQMRILDLDHIVNKITRYYKEKAKRNEAILDGASLNCHDFSGARSQFMQVNAQQKIQKLLPWINKCRQNSTQNLNLLHELKKVALLKTSEEKFVIHKDDPKSLMPSDEFMEKKHARFVMPEKAKQQNQQQSEIVSRLNRRKKEKEQKHTSPKRTSLMGSSNLARIKHASSQSVSGDIFPWLAARGKENFILAKNPTV*
>HamHamHH34007756_rbh_TGME49_219070
MLADRLVCKEVLHEIDDRRSELRERDAALGFSRAALNRLRVVPGDVYGMKRRKRKEERRESHSRESESESLDDDVEEAETVRMRVSESAWSQDRDRLLVRQVELLRRLAGGEAKFRFPRNDAIEEDELGEEREKRRKKKKRPEGDKERGEEDASYLLSPEVEALMQSTEASLRGEVADIKEKAEAESERQAERQRLMGEVKKAREQAAREMRKQMEEMRKQMDKEKRELVRRLEEEKRRHREAMEAEEKREKERRLERQKAEEAFWRECEERRKKAEEDEERTRREREEEDARLRAERERRFQKEEEEREQRRQQRIREEDEERRLREERRRREEAEEEERRQRRKEEEERDAERRRHMLEEKAEEDRRRKKEIEEAEKEARKRKQIAEEEERRRKQRAEEEEEEERRRKRRAEEEEEDKQRKLREATESAQREEDRLKHEAASSPPQTENISTTRQEEPGHEAAAQASDGQPPRPLGRLAKRNASLATSIAPVKMTEVTNLADSPAVAASTSSGGGEGDFSDSETDSVTSASYSPRTALKHKILDKYNSLANAFKHMDARRTGSVTLHQFADFVDESGLDYPFSTVHSIYCQLSQPADTLTEALLYRNMDGDATLVQLGRRLEDIYGNMGVPFEAEGIGPTGRVTREAFYRVCTKAGLTAENSHALWNSFDLLGTGHLQMESLLLLLEDNVELDEVKRVEEEIANMEGGFMSFFGQTGPLPSPQPKHKRHESCGRPLALTRKLSLGFTEAEAAIDNLLEADTHWDVLFPLTRLAMIKQMQKTVYEPGERIQEAQDNACPLYVVMTGSIQLLSPGLLMETVAEEKSAPQLLFSEEMLEDKPNPFAVKALTATKVFAYSREDFVRNIKHEQIKRTRDVATNMALIKIVPVLSKLTEVQSRRLARTFGEETFDDGQAIFKEFDEPDNFYLVKKGEAAVVKYKKDPTTKEMEEVVFRIYQPGDYFGEISIIRDQTRTATVKARGICTVLSLPKEDFNTQLRRFEAAFIGRAGRVYTAQGHVDKGKKPKKENETQPTSIEEPEETTDGASIEETSADSRSREGLGQTIEDMLATEQTKLRDECMLLLEGVPVLKELSLERRKEIVKAMSLECFYPNTPIILQGEESQNFYVLKTGTVAAELYVGPGKPFRKIKEYNSTCYFGEMSIIKNEPRGCYITAKSPVQLYSLTGEKFKELLEDCYPAFQEYAQAQYEQETLKRQASSQLVSPEVVREEPTADYGEIMNLLVQVPVINMLDEDALQQLTRAFKVECYQEREVIIQEGTPAEHFYIIFSGDVSVQKIVDGAPVEIVVLHAGEYLGEIAFLNEQPRTASCVAKSDVKLLSLTRSDFQVHLGALQEAFLNQAESKYAASKDEAIPDWLVEAGEQGALYDPSASKKAKDEDEEPDGAFRGTVDIDKEKEMYNKKRGRKDSDSSRKKSDASADKTGEAKARDAHLKKSGETPPGDGAEEAQKPGDHEVAEAAADTNTAEKKKKKAKAKEKEKEKHGGESEETGGETKKKGKQIQAKRRMSLAGGAALLAAAAAAKAAEGEESPNEKEEEEKEETKEGKTEEKQDKEETAEKEEKKKEKKKKKKKDEDEVAEDKAAEDQRIDEFRDLVRGTLKNKYGSIAQAFQQIDGNNSEIVDFDEFAAFVKDLRVQSLKKKDIQILFDDLCQPLKGTLTVANLYRNIDKKDQLSKAEINLRWVEIFGGSRKAFKAVANLGGGDECTEENFINVAAAAGVSEENAKSIWTELDKAQTGQMHTKVICSYMAGELTAEEAAAKEEELASLGTRFWNFFGGSASDDENASASNPTSQGDEQKIQEALKWEDMAIVQRDDHRTYPTCTKRLVDVLEKKEGFMNLQLLQLRYVASTMRRECLAKGVRVMEAGDEACMVFCAWGEFKILQSGLFGESEVGVVCPDECFGLSELINDTPLTASLVTEVDNSVLWVLERDTYNDLIHDMLEARRAVVPVIEHFLKSVPIVKDMSETEIQDVARACKIETFSPHQTVFRAGMAGDMFCFIFKGEITMLKPMGAGQEPIELGRLQAGVYFGEMAVIKNQRRTASIIAATDLTLFCLDKDSFERVLGRVKGKMIERAESLYKRQDVATTDPKEGEEGNATASSTSAAGAGESFSPGDHFEKKRTRKSSLALLQYTKIREAGAAEGESEKKSGEEEEEEREARWAMAQDPEIIHRPPPLSAAPKKSALRTTSSKSVGIKNSVFFDEKTLLPSPPSSDEGE
>HetRotSCCAPK0483037052_none_TGME49_219070
XMLTSPEGTPRASAHKAGRANTFQRETSVDTSNADGEEYPDGAEXEAKEIEIEAEAEGLSGRCQARPQGRERPRPVDEAHPQGGQVRQAARQPQAGGHIPAGPGLRGAMMSDQGRTAAVATLEDCHFAVLEREDFLSILSGDQVQGLEXAVQVPEVGASLQPDAGPEDREDSARTAPAGHEEERG
>KarBre016076_none_TGME49_219070
MTALGLQTLLLQAMNFIWLAWTERVSHACWATKEGSPYPVDGGKRRKSVTFAATGSTDSAGEEKPKMRKRGTGFIDRSKLIHLLEEAGEEVDEDEEEGVDSVASATSEVVQTPGKKVGFDAAPGQGVPKVRKQGTGYIDANMLKKLLEEAGEEEDDDEEEDEKKVHFNDDSQDDGRPKEKKRAGTGFISAEQLKKLLEAEEDDEEDEADRKVQFDDESGEGAPKAPVKRGXGTGFVHIDQLKKLMDEDEDEDEDEDLDEEEMEVHHRPHRFSX
>KarBre151404_none_TGME49_219070
MGCGSSAKSKYETKEDGKAASEEKKDDKGATEQAKGTTEKQGDGTAAATPATAAGAATPATADASKKPGETPVEARRDEARRDDARRDEAAEKKTTVEEPKKDEEDEEEDDEEDEMDDEAFEKMMNSKGRKSRAALX
>LecTuz018559_rbh_TGME49_219070
GSSTSSASSSSLLSKTSSSSRSSSPSSSPANRSSSGSSPTSSASQNLNSSSNFRDSVISPKEIQPIDSIDSAEEEAKMQNAPEPDSAVLELIKNISVVNQLSENRLHLLARAATQAPFIDGEFIVEAGRPAKYFHVVRSGAAASIAQQPADSSEEADPLEVFQQGGHFGSLELALKENWGHSIVAKEFLWTLRIDGPEFLKIAKPILAELLSHCEARRARAQSGSPQSEGETKGQKKDKGAPTARRQRSGADAESLAALVSSRKSRGRGRRKKHDNN
>NeoCanLiverpool006204_rbh_TGME49_219070
MPVAAPAGADCDGVEEAETVRMRVSESSWTLDRDRVLVRQVELLRRLAGVEEKFTFPRPGAVSEVEESEKGEKKRRGDGKWRSGEEAGSSRDEPAASYRFSPEMEATMRAAEASIRCDAAGIKEKVESEAERKAERERFMGEVRKEQERVAREMRRQVDEMRKQMEKEKLEMVRRMEEERRRRREAMEEEERREQKKKLERQKEEEAYWKEREARRKKAEEEEERRRREREEEISKRCEERERRFREEEEELERRRQQRIREEEEERRLRDERRRREEAEDEERRQRRKQEEEREAERRRNQLKEREELARRRQKEEEEEEDRRRKQREQEEEERRRKQREQEEEEERRRRRRAEEEEEERRRKQREQEEEEERRRRRRAEEEEEERRRKQREQEEEEERRRRRRAEEEEEERRRKQREQEEEEERGRQFRQAEERARREAEPARQTLPSDALDGQSEAATNGETASTRNQEALPASSPSYADGPPAHPESGAEQPPGPLGRMAKRNASLAGAIAPSKMKEITSCSAAEDENQGAAVHFDEDDSPSTSVSTATVTGADDASTDSENESVVSASYSPRSALKHKIHDKYNSLANAFKYMDNRRTGAVTLHQFADFLDESGLDYPFSTVHDLYRQLSQPAEMLTEGLLYRNMDGDATLVQLGRRLEDIFGNMGVPFEAEQIAPTGRVTKDAFFRVSAKAGLTSQNAEALWKSIDVLGSGHLQLESVLLLLEDNVELAEVKRIEEEVAKMEGGLMSFFGRSSPPPSPQPKCKRHESCGRPLALTRKLSLGFTEAEATIDNVLEGSTTWDVLFPLTRLAMIKKMTKTVYEPEQRIQEAQDSKCPLYIVMTGSVQLLQPGLLLETVAEEKSAPQILFSEEMLEGKPNPYAVKALTKTKVFAFKREDFEKHFKHERIKRTRDVAANMALIKIVPVLNKLSEVQARRLARTFGEETFEDGEAIFKEFDEPDNFYLVKKGEAAVVKYKKDAATNEMEEVTFRIYQRGDYFGEISIIRDQTRTATVKARGLCTVLSLPKEDFNAQLRKFETSFIGRAGRVYTAQGHVDKRKKSQKKRETETKPTSIEEPDDGTDGAGVLSDALGDERRTGGSGATIEEMLATEQTKLRDECMLLLEAVPVLKDLPLERRKEIVKAMSLECFYPNTPIILQGEESQNFYVLKTGTVAAELYVGPGKPFRKIQEYNSTCYFGEMSIIKNEPRGCYITAKSPVQLYSLTGEKFRELLEDYYPAFTEYAQAQYEQETLKRQATFQLKTDDQERAQPTADYGHIMNLLVKVPVINMLDEDALQALARAFKVECYQEREVIIHEGTLAENFYIIFSGDVSVQKVVDDAPVEIVVLHAGEYLGEIAFLNEQPRTASCVAKTDVKLLSLTRSDFQVHLGALSDEFLQQAESKYGASKQEEIPDWLVEAGEQGAFYDPSASSGKAEEEDEEPGGAFCGTIDLDREKEMYNKKKERKNSGIGKKKSEATAGDTASGDEKAKAGEGAPGEHGAAGDGSRRKSGEPESTGEVAWAAGAEGAEKKNKKKKEEREEGDESTKKKGTKSQAKRRMSLAGGAALLAAAAAAQSASGEGWEEEEEDEQAERDEKKEEDEKKKDKKKKKKKKDKDDGEDATEQVPVEDRVGEIRDLVRGTLKNKYGSIAQAFQQIDGNNSENVDFDEFAEFVRDLRVQSLKKKDIQILFDDLCQPLKGTLTVGNLYRNIDKKDQLTKAEINLRWVEIFGGSRKAFKAVANLSAGEECTEENFIKVAEAAGVSEENAKSIWTELDKAQTGHMHTRIICSYMAGELTAEEAAAKEEEHASFGTRLWNFFGGSGSDDENEKSANNLTTQGDEEKIKEALKWEDMAIVQRDDHRAYPTCTKRLVEVLVKKEGFMYLQLLQLRYVASTMRRECLTKGVRVMEAGDEACMVFCAWGEFKIVQAGLFGESEIGVVGPDECFGLSELVNDTPLTASLVTEVDNSVLWVLERDTYHDLIRDMLEARRAVVPVIEHFLKSVPIIKDMSDTEILHVAAACKIETFSPHQTVFRAGMAGDMFCFIFKGEITMLKPMGAGQEPIELGRLQAGVYFGEMAVIKNQRRTASIIAATDLTLFCLDKGSFERVLGRVKGKMIERAESLYKRQDVATTDPKEGEDSASASPAAAAAAGGGFSPGDQFEKKRTRKSSLALLQYAKIREVGNSEGEGEKKGGGDEEEESEARWAMAQDPEIIHRPPPLSAAPKKSALRTTSGKSVGMKKNSVFFDEETLLPSPPSSDEDA
>NepSpe036683_rbh_TGME49_219070
MEKQMEIDELMLIMETVPVIRLLTKEKMKLLVQDLQLEIFYPNEPIVIEGEEPDKFYILKSGTVSVELYQGAGTPLKPVKDYSSAEYFGEMSIIKKEKRTAYIISKTPVHTYSLDKAKFFIHLEDYIEAFFERAQGGSDKK*
>NepSpe112766_rbh_TGME49_219070
KQQTSIFSNLQKVFGLNFSEEKTSKTLSNDEIFEINTKFEEPIIVQRDDHRSYSNECNKMKYSFEDDAILSYFSDEQRRYILSLMKRDVWSAGKRPIVQGSRNHGLVWFSSGSADLIQAGFFGFESTIETLVPEKFVCINEIFEEKMAEYSVVCKEDGAVFWSCGSETFDKFIKPMIDERKANVTSIFSLLSTIPIFRGLNENQLLKASKAFKVEFFKKKQKIFKSGVSRDTFCIVFSGKAYEATNTETKNSIEKVFHRGDFFGESSILSNEPAKYSILAETDVKLISLGKIDFNRLLSPLRNRFMFDTTHPIQTDVSSQAEHELIEWKKSSKKKTRKSSLALSTYSKMRDSERRAILTDESIEDDSKTENERWKNIAEPLILHSPPSPSDMIVPKFPCLKHDASEFIKKNLAVTFEDDL*
>NepSpe118103_rbh_TGME49_219070
ARLTEWEDLVDLRVYQVADYFGEMSLIQNKTRTATILAKTNCECLRLNKETFHRLLGRLEEEFIKRADKLYAAKGHVVVSMLPKKGRVRQG
>NepSpe119951_rbh_TGME49_219070
EIGLYENDKIIGEQFMQTAGKAGVSYAASGAMWKQIDALGNDYITVRHLLLILEGSATIEEVRDAEQQSSAMLTAVWNALNLTSPPLLKSHRDTE
>OxyTri013227_rbh_TGME49_219070
MQLNLQNDEELEQLPKLQLQESIMSQNNQEQTFANSIVVNSNQLNTIQQQKNNNQQSKQSRQQSALEKLIGILQKGSRTRTDRDLQHLVPLIKEIQFFKERDIKDQDFVDIVSCLTYESCQAQDNVFEWDTNGDKFYIILEGVVSVMIPHPDKKDSDIEITKIRKQIEEKKLQLKLVQDQIEWEKREIDLLNSDTMRKDTSINQQLANGTSPTSILRRRLTMAQKSPNRFQSNMAIDEYLSPNQSLQKFSPNSLNKRQSMGVQALQYNKAQVFSFGNQNNNSAQLILKQKQQSFSPIKPINNFNDNDAKSMMLGFMNQLTNPYNSTSYQNNHPLMNQTRNSFNLGLKSMEKLTGSDKQNKNSNALLMYQNNSKISEFDNSDANSENSSQQMGNSRQQLHSNNMKLSIKAQKDLTPEEQKQMLIEQIRGLKKLEQTQYLMEVVQLTAGKSFGELALIKNKPRAATIKCLQPCHFAIMNKTDYQKVLQRIEYKNLHKIVDFLHQVPFMSFMTRTTLSKLQYSFETRTYKRNQVLYREGTQATHVYLIKSGEVEVSKKLVLKAKKVLNTQQYLGDLSDGKGVMKEKKGVISYVKASQDDIDIEEYMRLTGNNENKKQRKGQVYIDDQTKSSKQSLNYKIALLGSGQLLAEDDVLSQYENYSTTTTCKSNECEIFCIKTDEFFRKFKSNQESWKILILMALAKERAIKSKITQIMKIVGQSKGDQSDGMGGIVANKATLYLLNQNEYDLRETLKEIIKEFPTVEEHKKLLSFYYSNIRGQQSQAEAQNYTQQQENSISPGSKKHRHKLNLQETQEIEKKDKTAQKKEVFAKKKTLEFSFQDLSNSNQQEAPNKPSLMEKLKNVIQEKLKKQISQNQAQSSPGSKKKSQKDLNLKQKQSEIKVPIPFTRAYISSKIANVLDAFQKPDDQENNNINDDILSDISPGQKIKRKLSPNKIPFKLDKSSRHMKQKQQETGQGVDQHNQTMQNSKQLNIKLDKSYITSSDLPKDNNQIQLDFTQQSQQHELKQSSRSKTVLTNKQNRSSIVKFQNEMVSKNTSIEQYPNNSQESNKNNSYQQILPQSRNIGMSISQRIYPLNQSIAAQHLNKTLYMTKRNQNQSLNKNGSSDSKPFVPFQKPEVYMSVAHTLQNSQHYSQIDNLKQQHKLLRQNASSQTAATDRRRRNNIIMFQSQQQNLPNSLQFTLQQQAFGSISGIQSNQISNIKTERFNSNSNQINILRQRQSQTKQDIYSDVINSSQRLNLTQASSYNSQNRYQNIKNLNQSLDMQNIPSQSYMQQNLLNSSQGSRRMNGIMKSQDRVTMSSMLSKIIEMGEVKLVDDYDD
>PelBei000799_rbh_TGME49_219070
XSARPTSQSSLTESVTENANEMIRILEFMHKVEAFNDIPDADLSALAQAFTDRTFSDGEAIIKEGDEANELFFIASGTVSICARKKDAVISPKSRRPSLTQSHEEEEIATLSNGQHFGETALLMNAPX
>PlaAdlG01004443_rbh_TGME49_219070
MEDLESKAIENIHDNLKKCIDRRIFKNTNEDEEESSKDIFFIYNSLKEYIEQLKHTNNFIQRENDYLRKKNEKLIKESNKRNSMNRNSNKNQKYGTYINEINQLNNENEFIKYKFQNMLRKNISLERSNAELNDQLLSKDNISQYLKSQSEIQNNKYNKDVRKRQPELNNFVGNIKGYNNLIKINNTTTNNYYNNYNNNIDENIRDSLKLSENIEGINNIITNEHIDTYENNNEYQNIKHKNISSIESLNFDEKLKSICACSMLLHDILNILNQNIKYDEPGIFQKSMKSIKIEKDELIMQNKLLKEKILQIETFILRDPFLVEKLYPTHQNINNNFLVKDKNNLYQNNKNISLYRNLCYLENKNFNLRKELFHYKQKILFYKTYVNDMRDKLKHNLIQFYKQYHENKNENTEIMTSIYETINSKNEIVNTYNQYKNQNISYSKNICDSNTKNNSKIDHNEKIIIQTWTKLNELNVENKNLQDVKDKNLEPLKKDITLVDLNIPNKNDMYYFEIKELINKRKIELDKKLKGDIHVNINTSNHNINSGCNCVKAREEVKSKNNSSLSGVIKNKILENTDNSTYIHKRNNYKPKHINNYNSYINKNIMYTYIKYKCMYDFYIQNKNILKKEMNKEEFNEFVNKYFLLYKKNNKTNQHFNNIYKDKMKHCSQTIPCVNKKNEHSENLDEDKNINQKETNDEDTKNDNLNMNVEDYHDITLGDSHENFIYNIEDEIIKQDIPEKTYKKENNINDNFNEKKNIYQDNKKSKSFKENGKDVHKIQENIMNKKKHKQKEKKKINEKEKYVKEKIYNSFDIKKDTYKENTEIYKKSDEESVGKTKNEIENVENDKNVESDKNVESDKNVESDKNVESDKNVENDKYDENIKNKEEWNHNKKHENFERFYGVEEYPRRHDSSLEVLKKNIKDLLKKKNKDEKYAFQDDKKDINVSEGKKDGNVQEENVLANKNSNNNKYNNNNKIEDNIEKVDATLLKEENHIKQISNVNKKNGFENEQVKDDSFNIIENVKKHEEYIDEKNVVSFEGDNSRKQIIKHKSKVLNDNPKKEDNKMNKNLINNDNINSYSIEDDKSNHNDQNDQNDQNDQNDQNDNNDHGCINSFKSNIHNYNSINEKLLRENEKIFTDKSVIINNNEEEKYVEDKINFRNTNFFMKSGSEYSEQDFFNNKKYSKVNIQTFKEIIYHYDMNIYNFYLNLILYSKIDLIKMYKNKIFSVQINSDDILQYALNTYMNCNNNNNNFVKEGEFMNKKEKNDNSSNIKKLNEKEYKTVIEYICNNSNNTCLKTIYHKINFITNESYEEFKNRFVECGGVVNLINLFYDEDLNNFDKIFEVSFVNFCDIIGISRDSCSYHFNCMDKKFKGKGYIFLRNILRYLNVEEEMKEEYHKYNFISMHLKNLMYIYITENFHNLHEFFNAVIKKNKLYISLNEFIYFFSSNEKMASYNFVQDDIINLYYSIIFYVYYTNKNKILQTVNYFHKGKNYENGYIKNKSHDDNEYVSRNKDNDITKLYTKNYNNNNNNNKNNNNNNNNNNNKSVMQNNAHCFVEYDLSLCKEYFTLEDFDFAIEVKDLYFYFEGSECPLSKIKRRIIEIYGSVKKGLFINDQVCNSSDDSINSDSDINEKDIEENTYDIFKKNKYKHIDKITLYEKKIKNTLENDNPNDDIKVNKINKKTFMCLMYNIGIQIDYCLTLWENFEPFLEDHLLDYKMFSAFLNGKINCSNHDSEENIQNIKKQINDIEEDKEISHRLNHHNRFKGTICSNLFMNIEEMNNGNLLTADEIEVTCQILNNISPFYYLDKNERKMFIKQLKKKCYKQNYDLNLLKNHDNTNKNKHNTSNDNNDYFKNEIIILINGILRNNKDAKCFINSVNVIYKNDIYNYIAHTNIAIINIDNSIYTHEFMNLIDKKRNISEEFMSIVNKIPILKNFPNMKKISLSMNVKKCIFEKNKIVIRKHDDPMQFFILKEGKINIFYHTSKTKNNPINTINQYQFFGEVSLIFNTLRTCDAIVESDTACCYSISKEYFLSLLNKDIVTEFVEYIRKTYTKGIESIISNYANSNEDVEQMNKYRKIQNEKKNKNKINQNKNNNDDDNNNKIITCDEYETDECQNLSSDEKKKIISIINNKENKNEQDVKKSNSSPLSITNSFNNMQKNKKYISNSFNKKSYYTNDFSNKTLNNKLSITSNNLSTDYISLDIEYIDKNNIQSFYSDLDKLLLNIFNAEQKYFTEEIETNLMKIKSFKKILRQMKDKETFLKNLKYEKCPKGKYIILEGDHCEYFYFIKQGQISIQKFNQHKNMYDEFVTYNENQYFGHQLILKNIKAFFIAVAIKDTELYTLEASLFLEFLSPFIDMLNIINDINQIDVLNEDIKNDFQKKKHDKNYILKVLKFLKKVNIIQKLDNDALYNASKNFTLQFFKKGQVIIKYQDTPDFFYIIKKGIVAVKTDFKEDTNEYVSNQKGVEKKLNEEKNILKDKINKTKSFYLYKYDYFGELSIINEQLRTTRCEAYTNCFLLAIDKISFTNHFSSLFNDLLQEADIKYTRSYSLPPWLKSMYGNNFNTNMNSLSIKIPDSASSFSSISEDSSDVFSFEKEINEKLKEEKKKNQKEKEKERETNTYHYQTKKDDQKDITRKNIKHNNEQKEKSPYDIQRYHTNNFKNSKSTFSEYSNYSIDNEKEMKKIKEEKEKKINEIKMKELKVIEKIKLKEEKKLKSIMKRKVDEINMNSNSNIINSEQTYDHQGDAKNNDMKDKENTATNTSDTTTYNNNNNNNNNNNNNDSDNVLCYANQEDKIEEEKKKTKNAHEELLNKNHHSVTKEIKEADIYKHENKDSSSNLVKNEYINIENEENDKYVTDFPKKSSSILKKKISNSNSSELDINKMLETLIAFISSEYNSIYHFYKGIDKFNTGYVKYNDFLDYMISLNIEDLFGSRENLESVFKYLCNEKNILTLIDLYKNIYKDEEIDKYELNLRLTEVYGSSTLAFKNIVFLNVEDAVCNYINFEIVCEKVGLSNTNIKSIWDEINIMNEEYIPLEIVLSIMNGELFIEEAYNAYNLKKSLLNQVVNFFQGNENLTKMNTDMMETNFEVTYEEPIILNKGHHKIFTNECTHIVKLLESNIYFKFLTLEQRSFFTTLMDRQIMNYGDIIIKQNDEEAPIICIYDGKANLITYNLFGIEAPIGSVENNEIYGCDQAINEIPSNYEVKISSDIATVWILERSVYKENVKPMLEERQKNCTHILPVLRNVPILRYLSEEELVQISYAMKVEIYHPNHTIIKANTYDDKYYIICKGLVTVEKNTDCNKDKIVLSNLKKADYFGELALIKNIKRTANVILDTEAILLSLSDSEFNRLLHLHFNKFLNRAKANYKRVHMKKKTSIQSDIINLNSNTNIHTLASYRSKNKIVTIQDNEDNDKHKNDVTMSKLPKGNISFSIEEKQDKKQKDDAQNVQTDNNKKKKDKEKHTKKNNKDKEKDKNKEKNKKIKNKKKEET
>PlaBerANKA002457_rbh_TGME49_219070
MDYSEAKSIKQIHDYMKECLSKPFNDKNSIELCENDIPSIYSSLKKYILRLTNINNFMRCENYVLKKKNEKLIKNIKESNISYMDKKNMHDIYINKINKLNNENDFIKYKFQKMLRKNISLERNNIELNRNLLNKDNYTHLENNKKRVKHDNEENKIIETYKGYSSSHLYEHTKCDNSIIFNNENYLDNINPFSLEKEIEKIIECTNILQGILNLLNHNLKYEDPIIFAETLKNMNIEKEKLLEHNSYLKNKILQIETFILNDPFLGEKFSNLYDMVNIDFDKSIKKNIKLYEKQNMKILFKRLCSLENKNDDIKDELIYQKKQLDMYKMHIYDIKNIIKKKINNFYTLNYHQNIVFNALNKFNNAKFAFNNLNYFNSCENDEKSIYNSSMIKDKFNCTNNLSTIKNSDSFTIFQINNNKTGHNHKLLNEAWQRISQLGQDVCYFKKKKTEKTWYEGEKDISGEEDDYMANELYYIKIKELINKRKIKLNNFLNSELREIKYTQNDTSKISQCKLGGYKLNNCNLKIDSSKDPNYENNYINSRIILKYMKYKQAYNFYMQNKNLYKKNVNKTKFNDFLNKYILNDECQNPLNYNNDIQIGGVKKTFFELHQKKKIPHKKKSNEQRESMYVEIENIDFGENQIKLSQENNLLISKKSDNSELLCESENVKKDIENETKKNDSLEKNEDNYISLNNLKNNDNNSENFNSCLECPKRHDLSLDILRTNINNLAKKKTIENTNNEHIENGIHKRSNSNMLESYEINKNISSSSINSNQNFNTTKEQLYQNVINREHFQYSIEFESTNESEKLTNIKEESEKSANDLKKEIIIQENKYDSTNEDFNQNLKHQKSSIFVKKKIDCDIEVKKIINQLSIEFYSDELNNSKESEGKENFISIKNILDSPILVKDDQENYPKIPKRVNFSSSTKNDTMDIHEKSITDSNKAIKKMSNNKIDNSENHDNKKGEPSVEQIEKTEIMETNSYENSLQINNFEKRKSSDICNTDEFDLKRSISGYSDPDLFDNKKYSNIKIELFRDIIYKYDKNLYEFFIKLILHSNTDLVGEFKNKIFNAQIASENVLDYIVSNYTKNENRGNNININKNTKIEETEKVIDLLGKNDCKIINEYICNNSTSTSLRTLYHKIHFITKENYKEFKDRLLESGVINLINLFLDEDINHFDKIFSVSFVNFGDTLGISRDTCISHFNNMDKKHKEKGYIYLKHILDYLNIENEIKEEYHKYNFISVKNKNYIYISINENYSNLYEFFNAIIKKNNLYITLNEFVYFFSQDEKLKKYNFRKKDVIELYYSILFYAYYNNKNKKLLNILQSSDNPKNDGINTVANNNVVNKETDDKKELYKKEDENSEYNLHLYKGYFTLSDFNFVIELKDLYSYFEGSECPYTKIKRRIIEIYGTLKNGVLINSEMCNNNDDDDDNLENNDADLKDLGIELNEDSFKIFMKDKYKYMHYSKLSLYRKKADSNKIVQKINKKTFMCLMYNIGIHINYCLILWNNFIQFLEADLLDYKILSAFLNGEINLSNNETEQDINYIKKKIMNNNLEVDEFSRNNKHRLDGTICSHLFKNTQKLYSTHALTFDEIEVLSKVLTNVHPFKYLYKNEKKKFISNLTKHCYKKGHTFESIKKERNVKNNEKVCNKEKKSTENYMDTEIIILLNGILKNTKENNSFINSVNVIEKCNLKFYIAHTNVAIVEINDNIYTEDFVNLVNRKRELSNEFMSIVDNIPIFKNFTYDLKNYISMNIKKCEYKNKQYIIRQHDDPLDFYILKDGEVNIYYNNTDNAINTLSAYSFFGEISIIFNTLRTCNVAVKSDIAICYSISSEYFLSLLNKDIVKEFIIHSQINYNEESLNNAIITYMNNQIQNNSNNIKDINISISRLNMSPNTSVNTSMSNNWKNISRDNISNLTSSTTLSLDNIMLDTEYIDNKKYIRSFYSDLDKILLNNFNTEQKYLIEEIETNLMRVKVFKNILSKMEKKDQFVKNLKYEKCPKGKHLILEGDICEKFYFIKQGVVSIRQFNQYKNTYDEIITFKDNQYFGHQLILSKAPSIFIVVTVCNTELYTIDANLYIQFLSPFIGILNKSKDINQLDILTESINNDAKIQKKDGDFIAKAIHFLKKINIINKLSDDELYNSAKNIQFKFFKKGKVIIKYQDEPDFFYIIKKGIVSVKTDNGGKSISNENSLNVNINMDFDKTNITESQNEEHNMVKSVYLHKYEYFGELSIINNQLRTATCEAYTNCFLLAIDKISFTNYFNKIFSELLQEAEIKYTKNYSLPPWLKTIYGNENNYDNIKSFISINLPKLDSSLSSLSDRSSEEFEFEKDIKKKIKKAKKKEKEIKNKKTNKNRSDKTLEKDKVNTKRQNNNENSNKKKINESTNGISHSKSNSNLLSLSIENVDEKIKEIEKEKDKKLEEMKLKELKVFEQIKLRDEKKVERIMKKKNKKKHKKNDMLKLDDNIEKKTEKINKKKNDNLAKEKFPEVENSQISGKVNLNDGNNPTTRVKVNGLKEAHNENNNIAEKKHILQTKQVEQKEGKNKLAPLNPPKKSSSILKIRTNSSSSTDLDVKDLIQKLTNYIESEYSSIYQFYESIDKFNRGYIKYEDFLNSMNSINITYKIFDKEEKIENVFKHLCNDMNILTPNNFYISVYKHKSIDKYELNLRLCEMYSNSILGFKKNTSLKTVDDAIINYEEFENVCNQIGLIDKDNIQNIWNEINIMNEGNIPLEIILNIINGELGVEESYEIYNNKKSILNQVVNFFQGNNAELIKMSTNVMEYNILTNYEDPVIINKSQHKSYPNECNHIVKQLELDPNFKILTLDQRKYFATLMDRKVSNLGDIITKQNSENAPIILLFEGTANLITYTLFGIETVVREIKNDEIYGSSEVIADSRSDYEVKINSNSAIIWILKREHYNEKIKPMLEERQQNCTHILQVLKNVPILRYLPLEILDNISYSMKIEIHEPNHTIIKEGDYDDKFYIICKGLATVDIPSKFSYNKLIISSLKKADYFGELSLINNTARTANVVLDTTSILFSLVSSEFNRLLSPYFDKFTNRAKANYKKIKIENPLPDTDIQIHNVNQNYPNSLIYNRNRKTKVTIQDSNYLKNIENNLKQNIPKQNEPHKSQNPDNKINT
>PlaBilG01004462_rbh_TGME49_219070
VLRENEKIFTDKSIIINNNEEEKYIEDKINFRNTNFFMKSGSEYSEQDFFNNKKYSKVNIQTFKDIIYYYDINIYNFYMNLILYSKIDLIKMYKNQIFSVQINSADILQYALNTYMDCNNNNFDIEGELINKKKNANIKKLNEKEYKIVIEYICNNSNNTCLKTIYHKINFITSESYEEFKNRFAECGGVVNLINLFYDEDLNNFDKIFEVSFVNFCDIIGISRDSCSYHFNCMDKKFKGKGYIFLRNILRYLNVEEEMKEEYHKYNFISINVKNLMYIYITENFHNLNEFFNAVIKKNNLYISLNEFIYFFSANEKMTKYNFAQDDVVNLYYSIIFYVYYTNKNKILQTVNYFHKGKNYESGYIKNKSNNNDEYVCGHKDIGIIKLYMKNQNNKNNNKSINNNNNNNNNNNNNNNNNNNYNSGNNKKSLIQDDGYCFVEYDLSLCKEYFTLEDFDFAIEVKDLYFYFEGSECPLSKIKRRIIEIYGSVKKGIFINDQVCNSSDDSMNSDSDINENDIEENTYEIFKKNKYKHIDKINLYEKKIKNTLENDNSDHIKVNKISKKTFMCLMYNIGIQIDYTLTLWENFEPFLEDHLLDYKMFSAFLNGKIKFSNHENEENIQNIKKKINDIEEDKEISHKLNHNNRLKGTICSNLFMNIEEMNNGNLLTADEIEVTCQILNNISPFYYLDKNERKMFIKQLKKKCYKKNYDLNLLKDHDNTNKNKHNTSNDKNDYFKNEIIILINGILRNNKDSKCFINSVNVIYKYDIYNYIAHTNIAIINIDNSMYTHEFMNLIDKKRNISEEFMSIVNKIPILKNFPNMKKISLSMNVKKCIFEKNKIVIRKHDDPVHFFILKEGKINIFYHTSKTKNNPINTINEYQFFGEVSLIFNTLRTCDALVESNTACCYYISKEYFLSLLNKDIVTEFVEYIRKTYTKGIESIISNYVNNNENVEQMNKYRNIQNANKNKINKNNNNDDGNNTITCDQYKTNEFQNLASDEKKKTSIIYHKENKNEQDVKKSISSPLSTTNSFNNIKKNNKYISKSFNKRNYYTNDFSNKILNNKLSNTSNNLSTDYISLDIEYIDKNNIQSFYSDLDKLLLNIFNAEQKYFTEEIETNLRKIKSFKKILKQMKDKETFLKNLKYEKCPKGKYIILEGDHCEYFYFIKQGEISIQKFNQHKNMYDEFVTYNENQYFGHQLILNNIKAFFIAVAIKDTELYTLEASLFVEFLSPFIDILNIINDINQIDVLSENIKNDFQKKKQDKNYILKVLKFLKKVNIIQKLDNDTLYNASKNFTLHFFKKGQVIIKYQDKPDFFYIIKKGIVTVKTDFKEDTNECVSNQKDVEKKINAEKNILKDKINKTKAFYLYKYDYFGELSIINEQLRTTRCEAHTNCFLLAIDKISFIKNFSILFNDLLQEADIKYTRSYSLPPWLKSMYGNNFDTNMNSLSIKIPDSASSFSSISEDSSDVFSFEKEINEKLKEEKKKKEKDKEKNKNKNKNKNKNKNGYDYQTRKDEQKDITGRNIKHINEQKEKSSYDIQSYDTNNFNNSKSIFSEYSMYSIDNEKEMKKIKDEKEKKINEIKMKELKVIEKIKLKEEKKIKSIMKRKVDEINMKSNSNIITSEEIYDHQGDTKNNVIKDKSDTATNTSATTTYNNNNNYNYNILSYPNQAEKIEEEKNKKKNSHEDWLNKYNHSVTKENNEVDIYKDNNTDSSSNIVKNEHINIDNVENLENKKEENDKYVIDFPKKSSSILKKKISNSNSSELDINKMLETLIMFISSEYNSIYHFYKGIDKFNTGYVKYNDFLDYMISLNIEDLFGSRENLESVFKHLCNEKNILTLIDLYKNIYKDEEIDKYELNLRLTDVYGSSIIAFKNIVFLNVEDALCNYINFEIVCQKVGLSNGNIKSIWDEINIMNEEYIPLEIVLSIMNGELFIEEAYNAYNLKKSLLNQVVNFFQGNENLTKMNTDMMETNLEVIYEEPIILNKGHHKIFTNECTHIVKLLESNVYFKFLTLEQRSFFTTLMDRKIMNYGDVIIKQNDDEAPIICIYNGKANLITYNIFGIEAPIGSVENNEVYGCDQAVNEIPSNYEVKISTDMATVWILERTVYKENIKPMLEERQRNCTHILPVLRNVPILRYLSEEELVQISYAMKLELYHPNHTIIKANTYDDKFYIICKGLVTVEKNTEYNKDKIVLSNLKKADYFGELALIKNIKRTANVILDTEAILLSLSDSEFKRLLHLHFDKFLNRAKANYKRVQMKKKTTIQSDIVNLSSNTNIHSLGSYRSKNKIVTIQDNDDNHKHKYDGTIPKLPKGNISFSLEEKDPNNQKDDGQKVQPDNNKKKKDKEKYRKSKDNDKEKDKNKEKNKKNKKKKKEET
>PlaBlaG01004296_rbh_TGME49_219070
MEDRESKAIENIHDNLKKCIDRKMPKNTNEDEEESSKDIFFIYNSLKEYIEQLKHTNNFIQQENDYLRKKNEELIKECNERNSINRSFNKSQKYGTYINEINQLNNENEFIKYKFQNILRKNISLERSNAELNDQLLNKDNINQYLKSQSGIHNNNYIKDIRKRQSESYNFMENIEGYNNNPIKIDNTTTTTTNNNNNNYYYYYNNDENVRVSIKLSENIEGINNKITNEHIHTYENINTSENNNECQNIYIKHNNITSIESFNFDEKLKSICTCSMLLHDILNILNQNIKYDEPGIFQKSMKSIKIEKDELIMQNELLKEKILQIETFILRDPFLVEKLCPTHKNINNNFLVKDKNKLYQNNKNISLYRNLCYLENKNFNLRKELFHYKQKILFYKTYVNDMRDKLKRHLIQIYNQYHENKNENPKIITSIHETFNSKNEKNNTYNQYNNKNISYSKNIFNNNTKNNPLNPNYDLTKYEKSFFGVNNLDFNNILKTNNSKIDHNKKIIIQTSTKLNELNVERKNLEEVKEKYLEPLEKDITLVDLNIHNKNDMYYFEIKELINKRKIELDKKLKGDINVNIHTSHHNINSGCNYVKGREKVKSKNNSTLSGVIKNNILENTDHLTYINKRNNYKAKHINNYNDYINKNIMYTYIKYKYMYDFYVQNKNILKKEMNKDEFNEFVKKYFLLYKKNKKTNPYFNNKSNDKMKHYSQTIPCVNRRNEHSKYLDEDKNINQKETNDEDTKNDNLNMNVEDYHDITLGDCHENFIYNIEEEKIKQKIPQDTCKKENNINDDFNEKKSKHQDNIKCTNLKENEKDLHEIQENIMNKKKNKHKEKKKIKDKGKEIYIKEKIYNSLDIMNDTYKKNIEISKRNDDESISKTKSEYEQYKNNKNNENNENNKNNENNKNKEINKNNENNKNNENSRNNKNSRNNKNNEERNHNKKHENFERFYGVEEYPRRHDSSLEVLKKNIKDLLKKKNKDEKYVFQDHKKDINISEGKKDGKMQEQNVFANKNSNENEYNNNKIEDNKEKVEATLLKEENYIKQNSNNNKNVLENEQVKDSFNIIENVRKHDIYIDDKNDTINTHMKDEKNVVSIEEDNNGKQIIKQESIELNDNAKKEDNKMNINLINKDNINNYSIEDNKTNHNDHNCINSFKSYIHNYDSKNEMILRENEKISSDKSIIINNNVEEIYIEDKINFRNTNFFMKSGSEYSEQDFFNNKKYSKVNIQTFKEIIYYYDINVYNFYMNLILYSKIDLIKMYKNKIFSVQINSTDILQYALNTYMDCNNNNSVKEGEFVNKKKNANIKKLNEKEYKTVIEYICNNSNNTCLKTIYHKINFITSESYEEFKNRFVECGGVVNLINLFYDEDLNNFDKIFEVSFVNFCDIIGISKDSCSYHFNCMDKKFKGKGYIFLRNILRYLNVEKQMKEDYHKYNFISMHLKNLMYIYITENFHNLHEFFNAVIKKNKLYISLNEFIYFFSANEKLTKYNFAQDDVVNLYYSIIFYVYYTNKNKILQTVNYFHKGKTYENGYIKNMSNNNDEYVSGHKDNGIIKLYMKNQNDKSINNSNNNNNNNNNNNNNNNKSFMQDDGYCLVEYDLSLCKEYFTLEDFDFAIEVKDLYFYFEGSECPLSKIKRRIIEIYGSIKKGIFINEQVCNSSDDSMNSDSDINEKDIEENTYEMFKKNKYKHIDKITLYEKKIKNTLENDNSDDIKVNKISKKTFMCLMYNIGIQIDYCLTLWENFEPFLEDNLLDYKMFSAFLNGKIKSSNHDNEENIQNIKKKINDIEEDIEISHRLNHNNRLKGTICSNLFMNIEEMNNANLLTADEIEVTCQILNNISPFYYLDKNERKMFIKQLKKKCYKKNYDLNLLKDHDNTNKNKHNTSNNKNDYFKNEIIILINGILRNNKDAKCFINSVNVIYKYDIYNYIAHTNIAIINIDNSIYTHEFMNLIDKKRNISEEFMSIINKIPILKNFPNMKKISLSMNVKKCMFEKNKIVIRKHDDPVHFFILKEGKINIFHHTSKTKNNPINTINEYQFFGEVSLIFNTLRTCDAIVESDTACCYSISKEYFLSLLNKDIVTEFVEYIRKTYTKGIDSIISNYANNNESVEQMNEYRKIQNAKKNKINKNNNNDDGNNIITCDEYEPDECQNLSSDEKKKTSVKYHKENTNEQDVKKSNSSPLSIANSFNNINNNKKYISNSFNKKNYYTNDFSNKTLNNKLSITSNNISTDYISLDIEYIDKNNIQSFYSDLDKLLLNIFNAEQKYFTEEIETNLRKIKSFKKILKQMKDKEIFLKNLKYEKCPKGKYIILEGDYCEYFYFIKQGQISIQKFNEHKNMYDEFVTYNENQYFGHQLILNNIKAFFIAVAIKDTELYTLEASLFVEFLSPFIDILNIINDINQINLLNENIKNDFQKKKQDKNYILKVLKFLKKVNIIQKLDNDALYNASKNFTLQFFKKGQVIIKYQDKPDFFYIIKKGIVTVKTDFIDDTNESVTNQKGVEKKLNPEKNILKDKIDKTKSFYLYKYDYFGELSIINEQLRTTRCEAHTNCFLLAIDKISFIKNFSILFNDLLQEADIKYTRSYSLPPWLKSMYGNNFNTNMNSLSIKIPDSASSFSSISEDSSDVFSFEKEINQKLKEEKKKKEKEKEKEKEKEKNKNKNKNKNKNKNAYDYQTKKDDQNDITGRNVKHINEQKDNNSYDIQTYNTNNFNNSKSIFSEYSMYSIDNENEMKKIKEEKEQKINEIKMKELKLIENIKLKEEKKIKSIMKRKVDQINMKSNSNIINSEETYDYQGDTKNNVIKDKADTETNTSATTTYNNNNNNNNNNSNNNSNNNSNNNSSNNNNYSYNILSYTNQTEITEEEKKKKKNSHEECLNENNHRVTKENKEVDIIYKDDNKDSSSNVVKNEYINIDNEENLENKKEENDKYVIDFPKKSSSILKKKISNSNSSELDINKMLETLIMFISSEYNSIYHFYKGIDKFNTGYVKYNDFLDYMISLNIEDLFGSRENLESVFKHLCNEKNILTLIDLYKNIYKGEEIDKYELNLRLTEVYGSSILAFKNIVFLNGEDALCNYINFEIVCEKVGLSNANIKSIWDEINIMNEEYIPLEIVLSIMNGELFIEEAYNAYNLKKSLLNQVVNFFQGNENLTKMNTDMMETNFEVIYEEPIILNKGHHKIFTNECTHIVKLLESNVYLKFLTLEQRYFFTTLMDRKIMNYGNVIIKQNDVEAPIICIYDGKANLITYNLFGIEAPIGSVENNEVYGCDEAINELPSNYEVKISSDMAIVWILERTVYKENIKPMLEERQKNCTHILPVLRNVPILRYLSEEELVQISYAMKVELYHPNHTIIKANTYDDKFYIICKGLVTVEKNTECNKDKIVLSNLKKADYFGELALIKNIKRTANVILDTEAILLSLSDSEFNRLLHLHFHKFLNRAKANYKRVQMKKNISIQSEIVNLNSNTNIHSLSSYRSKNKIVTIQDNEDNDKHKNHATMPKLPKANISFCLEEKDDNKQKDDAQKVQTNNNKKKKDKEKYRKIKDKDEEKDKNKEKNKKIKNKKKEET
>PlaChaChabaudi000451_rbh_TGME49_219070
MDDSEVKSIKKIHDYMKECLNKPFNGNNSIELCENDIPSIYSSLKNYILRLTNINNFMKCENYVLKKKNEELIKNVKEPNISYMDKKNMHEIYLNKITALNNENDFIKYKFQKILRKNLSLERNNIELNRNLLNKDNYTQIENNRKRVKPDTKGKNITEVYKSYISNHLYKHTKCDNSIIFNNEIYSNDLNPFSLEKEIKKIIECTNILQDMLNLLNHNLKYDDPITFSETLKKMNIEKEELMEHNYYLKNKILQIETFILNDPFLVEKFNNLYNMVNINFDKSIKDNIKLYENHNMRILFKRLCSLENKNSDIKDELIYQKKQLDMYKMHISDIKNVIKKKLSNFYTLNYHQNIVFNALNQFNNTKFSFNNLNYFNSCENDEKFIHNPSIIKDKFNCTNNLSTIKNSDPFTIFQINNNKTDHNHKLLNEAWERISQLDQDVCYFKENKNEKKQYEEGKDIHGEVDNCLVNELYYIKIKDLIKKRKIELNNFLNGNLSEIKSAQNKTNKINQCKVDGYKLNNCNLNIDSNEYPNYENNYINSKILLKYIKYKQAYNFYMQNKNIYKKNVNKTKFNNFLNKYILNDERKKSLNYNNDTQTGGVKKTFFELYKNKKIGKYQKKIIIPPKKKSDEQRESIYVEIENTEYDENQTKLSQESNSLISKKSDDNSSILDTSENVKKDIESEKEKDDSCEKNEDSSISLNSLKNNDTNSENFEPHLECPKRHDVSLEILRTNINNLNKKKINANTNYEHIENSIYKRDNSKVVENYEINKETSLSSINSNKNSSTSKEELYQNVIDHEKLQNSIEFESTNESEKLSNIKEESAKNGNDLKKEISIHENRYDSEDIKLNQNLKHQKSSIYVKKKSDCDIEVKKIISELSREFDSDELNKSKESEEKENIFSIKNKLDSLILVKDDQEDYSKFPKKVSFSSSTKSDATDIHEEIIDDSNNVIKKVNTNKIDKFESYGNKKGEPSVEKIENIEIKEANSYENPPQINNIEKRKSSDMYSTDDFNLERSISVYSDPDLFDNKKYSNIKIELFRDIIYKYDNNLYEFFMKLILHSNTDLVGTYKNKIFNAQIASGNVLDYIVSNYTKNENRGNNRNSKIEETEKVTDLLGKNDCKIINEYICNNGTSTSLRTLYHKVYFITKENYKEFKDRLLECGVINLINLFLDEDINHFDKIFSVSFVNFGDALGISRDVCISHFNIMDTKHKEKGYIYLKHILDYLNIENEIKDEYHKYNFISVKNKNYIYININENYSNLYEFFNAITKKNNLYITLNEFVYFFSQDENLKKYNFTKKDVTELYYSILFYAYYSNKNKNILNILQSSNKSKNDDINTVTNINMVGNETDNKKELDKKTDEDNEYNLHLYKGYFTLNDFNFVIELKDLYSYFEGSECPYTKIKRRIIEIYGTLKNGVLINSEMCNNNDDDDNLINSDEDLKDIGIELNEDSFKIFMKDKYKYMHHSKLSSYRKKTNPNKIVQKINKKTFMCLMYNIGIHINHCLILWNNFIPFLEADLLDYKIFAAFLNGEINLSNNETEENINRIKKKIMNNNLEVEEFSRKNKNRLDGTICPRLFKNNQKQYSTHALTFDEIEVLSKVLTNIHSFKYLDKNEKKQFISNLMKHCYKKGHTFESIKTEENTKNKGKKSSENHMDKEIIILLNGILKNTKENNSFINSVNVIEKCNLNFYTAHTNVAIVEINDNMYTEEFVNLVNKKKEISNEFMSIIDNIPIFKNFTYDLKSYISVNVKKCEYQNKQFIIRQHDDPLDFYILKDGEVSIYYNNTDKDINTLSAYSFFGEISIIFNTLRTCNVAVKSDKAICYSISSEYFQSLLNKDIVKEFIEHSQINYNEESLNNVIITYMSNQMQNNSNNIKDINMSTPRLNVEPNASVNTSMGNKCKSISRDIVSNVTSSTTLSLDTIMLDTEYIDNKKYIRSFYSDLDKILLNNFNTEQKYLVEEIETNLMRVKIFKNILSKMEEKDKFVKNLKYEKCPKGKHLILEGDKCEKFYFIKQGAVSIRQFNQYKNMYDEITTFKDNQYFGHQLILNKEPSAFIVVTICNTELYTIDANLYIQLLSPFIGILSKSKDINELDVLTESINNNAKVQKKDADFISKAIHFLKKVNIINKLNDDELYNSAKNFQFKFFKKGKVIIKYEDEPDFFYIIKKGIVSVKTDSGRKTISNENSLNSNSNIDSDRTNTTESQNEEPNMTKSVYLHKYEYFGELSIINNQLRTATCEAYTNCFLLAIDKISFSNYFSSIFNELLQEAEIKYTKNYSLPPWLKTIYGNDNNYDNIQSFTTMNLPKLDSSLSSLSDRSSEEFDFEKDIKKKIKKAQKKEKEVKNNKMNKKNKNDKTLEKDKANTKKQNNKENSTSKKVNESANDTGNSKSSSGLLCLSKENVDEKIKEIEKAKDKKLEEMKLKELKVFEKIKLRDEKKVERIMKKKNKIKHKNNEVLKLDDNIENKDENINKRDNDKLAKEKYAEVENNQISEKVNLNDGNNPTTPIKVNVLKEAHNENNNDAAEAPHILQTNQVVQKEEKDKLAPLTPPKKSSSILKIRTNSSSSTDLDVKDLIHKLTNYIESEYSSIHQFYESIDKFNRGYIKYEDFLNSMNSINIINKIFDKEEKIENVFKHLCNDMNILTPNNFYISVYKHKSVDKYELNLRLCEIYSNSILGFKKNITLKTVEDIVINYEEFENVCKQIGLIDKDNIQNIWNEINIMNEETIPLDIILNIINGELGVEESYEIYNNKKSLLNQVVNFFQGNNADLIKMSTNVMECNILTNYEDPVIINKAQHKSYPNECNYIVKQLELDPNFKMLTLDQRKYFATLMDRKVASSGEIITKQNSDSSPIMLLFEGTANLITYTIFGIETVVREIKNDEIYGSSEVIADSLSDYEVKINSNSAIIWILKREHYNEKIKPMLEERQQNCIHILQVLKNVPILRYLPLEILDNISYSMKIEIHEPNHTIIKEGDYDDKFYIICKGLATVDIPSKYTCNKLIISSLKKADYFGELSLINNTARTANVVLDTNSILFSLVSSEFNRLLSPYFDKFTNRAKANYKKIQVENSLSHADMQIYNINQNYTNSTIYNRNRKHKVTIQDSNYLKNIENQLKQNIPKQNESSTSQNDDNKNNTEL
>PlaCoaHackeri005054_rbh_TGME49_219070
MRKANMDDLESRAIENIHHYLKDCLDRNNCKVDPAEAQRDINDVSLIHSSLKKYVVRLANINDFIKQENYFLKKKNEQLAKRCSERAAFDFYKNEKGTHRVHRTNGTHTMCMNEMHKLSDENEFIKYKYEQMLRENLSLQENNAQLNNTLLNRDKHELHTNRGNRKMEIENGFLRKNTHQLWTHQEEGRNILRSRNEMDGETQPAEVNYMTFEQKINRILKCTKILEEILATLNSNLKYDEPLLFQKKMNLMEVEKEELIRQNDFLKEKILQIETFILNDPFLVEKFNFFYDSTSFNLDPSMRDNLQLYKNNSIKKMFHNLRCSQSTNADLKQQLSSEKKKSLIYQKYMYDMREKLKDNLNELLRLDKDKNMNYHDMNACNGSIRHFSEKGSSPPWNIFYDDSNNGDKEVVSTKEHPEYYNYLSDLSTPNLHRMLNMNSSKIDHNEQRLTQSWNRIRQLGQDAGCFQKRKNEQTCRRDEHDASLADLENDMQNEVYYFRIKKLINMRKKELDGMLQSERRQLASQKGKEDRNKLKNEMYLNRMEYKVALREWLRGKEKKLHTSDHPRDTHRKDDRPCGSRNIDQLNLYIDRKIIYQFVKYKHIYEYFVQNKSVCKEQISKEKFINFFNKHILNLQNCDTARCSKKGLPVDGERRTTKSCQRRKGFHNDEANQKRGSAYVEEDNTQYHDVTLEDRAKRGSHHSEESTLRSDHPGVKPAEATGRKEGDAKKEKQREAKRERQREIKAEKEKQRKIKAEMERQRKIEKENQRKIERKKQRKMKKEKQREEERARKVQVELVHQVDGDSPTTEKRASEEENQNQSDIDIEPSDNSQGEKMKKGNLKKSDQMSEKFYMPEEHPRRHDSSLEALINTIKNINKNKIRENMSSKSVEDLFSSTNSMDETGRSSLIGESPQKERRVSNLSRKDSSQGSVESMKSSKSLGVEPTEGEINKIEEETSDREEFSLGHAESESSNAVDTEDEKKRQFSNLSSEAEKEDHMGGEANPEEDTNRGGLENHVGATARVPERRSGRHKTIFGGSVALDEIRKINTMMGSGASELIHPDGDEQMGDAESGPEKDSDEEEPRKDGVLEEHNKDRNQNGLPKNIDQSGPPEKVDQGESPQEDEITRSNHATDKREKPSPKPFHHEDFLESDGEYSEQDLFDNNKYASVKIQEFRQMLHLHDKNVYTFFMKLIVHSKINLVRDYKNKVFNAKVGARDILEYLLKNYFEGDKFAIKGDVRKEGSHIEVHLSEIEFKHINEYICNNSSSTSLKTLYHKILFLNNENYESFKNRLLEGGVINLINLFHDEDINNFDKIFDVSFVNFCDIVGISKDTCTYHFSRMDKNYKGKRYIYLRHIFRYLEVERDMKEELHKYSFISMQKKNLMYIHISESFDNLKEFFKSVEKKNKLYISLNEFIYFFSENEKMETYRYSQEDITSLYYSILFYVYYTNKNKLLQTLEFCGDPNVGEEKDPQKTGPTGQNDHNRSEPPKEHPPAGINPLVDEIGRNKLAPADGCNYVNNNLSFYKEYFSLDDFNFAIELKDLYFYFEGSECPFSKIKRRIVEIYGSVKKGLIINHETCKSKRDGDDTSSSQSDQDEAADLDVDLQLDSFQLFMRNKYRYKHSDRVCFHEREAKKGKQEKSAKVGRVTKLEGEDEPDLLNEVGTVPPISKKTFMCLMYNIGIHVNHCLTLWKSFSPFLEYDKLDYKIFCGFLNGEITVESHETEEGIKEIKSKLINIKDEEEEDSTCNYKNRLGGTLCPSLLNKLSEKDSTQPLTVDEIEVLAQVLNHVIPFNYLDKNEKTNFIQKLKKKCFKKGHDFVSIGGRDVKIGEKGEVSNGETSDSYRNNTIVILLNGILRHTTKTNSFINSINVIDRANVRSYTAHTNVAVIEVNKELYTSDFVKLVEQKREVSEEFMSIINDVPIFKNFPDALKNSLSMNVQKCKYEKKKVIIRQHDDPTHFYILKEGEINFYCNGVMSTPVRVISRCSFFGEVALIFNTLRTCDAVVESDVAHCYCISKEYFLSLLNKEIVKEFVEYFRANYTEGIQHIVKNYSSGNMQVGGPPLEEDNNGGNNPNGANVLQMLPSDGEEMLMEIKRSTSIKYTKQLSTIHSISRKFSSVALSADNITLDVEYINQSNITSFYSDLDKILLKFFNTEQKYFVEEMESHLMKVKVLKKVLNNMKDKETFLKHLKWEKCPKGKHIILEGDLFDKFYFVKEGEISVQEFNQYKNVYEEICTVRKNQYFGHQLIMDRAKSSFIAVASVDTELYTLEASLYEQFLAPFIDTLNKKNDINHTDELTESINKHVMMKKDNKDFVIKVIRILKKVNVLQKLNEDQMYNGAKHFDFKFFRKGAVIIRHNDTPDHFYIIKKGIVSVKVDDKGVEDAVHQTNDLHSRDNNQEEESTHTGGRTKSVYLYKYDYFGELSIINNQLRTATCEAHTNCFLLAIDKVSFIEHFGIIFNELLQEADVRYTKNYSLPPWLKNMYGNGEFNESMHSMSMKIPELGSSLSSISDDSNEMFSFEKEINAKLKREKRNKRKGKGKLKGSNADDEYMDDHPAAQSENEVEDASSGNLSTNRSLSIVNNEDRISKIKEEKRQKMEEIKLNELKVIERIKQKEERKIKAMMKKKGILIPRKNAKEELNAVQPSSNTKDDQEEGGAPKEEAKTVTVNTESSRKESKSQSKENNHPNSMQHKSSSILKKKMSPSNSSELKVDKMVKKLLGVICSEYNSIFHFYECIDKFNTGYIKYNDFLNFIVSQNLEELFEGRDNMESLFKYLCDGKSILTLTQFYISMYKEKHIDMYSLNLRLCEVYGSSVLAFKKIVPQFNTQDDSLCSFANFELVCDSVGISKTNIKNIWDEINIMNEEQIPLEIVFSILNGEVSVEQAYITYNEKKSLLNQVVHFFQGNEEDFTKMSTQVVETKFTINYEEPIIINKCHHKSCSNECQELVKLLQSDTHFKYLTLDQRIFFTTLMNRKVMKLEDVLINQGDNDAPIIFVYQGTANIISYNIFGIESIIREIKNDELYGCYEAIEGTPADYQVKISSDNAIVWILDRSSYRDHLKDMLEERKQNCLHIFALLKNVPILRYLPEETLHNLSYAMKVEHYQPNHTIIKENTHDDKFYILCKGLATVEKNSEINKNRLILSTLRKADYFGEMALIKNIRRTANVVLDTQTILLSLIDLEFHRLLTPYFDQFLNRAKANYKKLHLDIELVPAEIASISSNANIGNAALGRGAQKKVTIQGFDEGDSPVEDPRDKKKGEVSFVQSAEEASLLEEETTERSGNTHQGGGKKGGHSKHTGKAKDKGMSRTKKGKEHGLKGERPEGTEKKREKKKDAHK
>PlaCynM004800_rbh_TGME49_219070
MDDLESRAIENIHDYLKECLDRNNCKADPGGAQRDINDVSLIHNSLKKYVVRLANINNYIKQENYFLRKKNEQLVKKCNERDAFDFYKNEKGTHRMHRTHGPLKTHGTHTMCMNEMHKLSDQNEFIKYKYEQMLRQNLSLQKNNVQLNNTLLNRDKHEPHTNGGNRKIKIENEFLSESPHHLLPHHEEGRNMLGSRNEKDMETEPAEVNYMTFEEKINKILKCTNILEEILAILNSNLKYDEPLIFQKKMNMMEVEKEELIKQNDFLKEKILQIETFILNDPFLVEKFNFFYDSTNFNLDPSIRDNLQLYKNNSIKMMFHNLCCSERTNECLKQQLSSEKKKSHIYQTYMYDMREKLKDDLNELFRFNRQQNVNYHNLNRCDDSIRHFSEKGSSSSPWNIFYNDNNNEEEENVSRKEHLKYYNYLSDLSTPNFYRMFKMNSSKINHNEKTLTQLWNRIRDLSQDAGCFEKRKYEQICRQGKHDASQAELEDDMQNEVYYFRIKKLISMRKKELDRMLLSGGRQMAIQKKKEDRNKLKNELYLNRVEYKEALREWLRRQEKKLHSGDDPRNPPHRNSPCGSKNIDQFNLYIKRKIINQFIKYKDIYEYLVQNKSVCKNQISKEKFINFFNKHILNFQNCDTAQCSNKGTPGDAERRVIKSCQKGKSLLKDEANQKRGSVYVEEDSTQYHDVTLEDRARRSSHHSEESTLRSDHPGEKQGEATGGKQGDAKREKQREAKRERQREMEKEKQREIKAEMEKQREMKAEQEKQRKIKEEMERQRIMEEKRKRKMEEKKQRKMEEKKQRKMEEKRQRKMEEKRQRKMEEKRLRKMEREKQREEERTRKVQVERERQVNADPPTTEDHAGEEENQNQSELEIEPSDNSQGEQMRKGNLKKNEEMSEKFYMRAENPRRHDSSLEVLINTIKNINKNQTGKNMTSKSVKGLFSPTHSMDKTGRSSLIGESSQKESRASNLSKKDSSQGSVESIKSSNSLGVEPTEGEINQSEGGASDREEFSLGHAESDAAKSDAAKSDAAKSDAAKSDAAKSDAANSDAAESDAAKSDAAKSDAAKSDAAESDAAKSDAAESADAEDGKKRQFFNLSSEPEKDDHMGGEANPEEDINRGGWEIHLGAAARVAEWLSVRGRTINGGSVALDEIKRRNTVRGAGASELIHPQGDAQMGDGESGPGTDSDEKEPRKDDVLEEPNKDLDQNGLPENVDEDGPPKDSNPNGLPKNVDKGESPNNVDKDGPPQNADKDGPPQNADKGESPQDGETTRSNRATDKREKPPPKRIQNENFLESGSEYSEQDLFDNNKYAKVKIHEFRQMLHLHDKNVYTFFMNLIVHSKINLVRDYKNKIFNAKVNATDILEYLLKNYFEADKLAVKEEMRKGGSHTQVHLSEVEFKHIKEYICNNSSSSSLKTLYHKILFLNKENFESFKSRLLEGGVVNLINLFHDEDINNFDKIFDVSFVNFCDIVGISKDTCTYHFNRMDKNYKGKRYIYLRHIFRYLEVERDMKEELHKYNFLSMQKKNLIYIHISECFDNLNKFFKSVEKKNNLYISLNEFIYFFSENEKMEKYSYSQEDVTSLYYSILFYVYYTNKNKVLQTLQFWGESNGGKEGNDPQKTGPTEQNGHNKNEPPRTHPSVGINTIVDQTRENKSPPDDGYNYVNQNLSVYKEYFSLDDFNFAIELKDLYFYFEGFECPFSKIKRRIVEIYGSVKRGLVINQETCNSERDGDDTSSSQSDQEETTDVDVGLQLDSFQLFMRNKYRYKHSDRVCFHEREAKQGKQEKSAKVGKVGRVANLDRESEADSLDEVGTVPPISKKTFMCLMYNIGIHVSHCLTLWKSFSPFLEYDKLDYKIFCGFLNGKITVGSHETEEGVNKIKSKLINTKEEKEEKEEKEEDAIYNYKNRMRGTICSRIINDLSEKDSTQLLTVDEIEVLTQVLNHVTPFNFLDKNEKKNFIQKLKKKCFKKGHDFVSLGGRDVKIGEKEKEEISKGETPSSAYQNNTIVILLNGILRHTTELNSFINSINVIDMVNMRSYTAHTNVAVIEVNKELYTSDFVKLVEQKREVSEEFMSIIDDVPIFKNFPDALKNSLSINVQKCKYKKKKVIIRQHDDPTHFYILKEGEIHFYCNSVMSTPVRVISRCSFFGEVALIFNTLRTCDAVVESDVAHCYCISREYFLSLLNKQIVKEFVEYFRTNYTEGIQHIVKNYSSGNMTAEGALLNEENNRGNRPKGANILQKLPSDGDEMLVEVKRSNLKKDTNQLSQVGSLNRYLSSVTLSGDNITVDVEYINQSNISSFYSDLDKILLKIFNTEQKYFVEEMESHLMKVKVLKKVLNNMKDKETFLKHLKWEKCPKGKHIILEGDSFDKFYFVKEGEISVQQFNQYKNMYEEISTVRKNQYFGHQLILDKKKSSFIAVASMDTELYMLEASLYEHFLAPFIDTLNKINDINHKDELTESINNHVMMKKDKDNDFVIKVIGILKKVNVVQKLNDDQMYYGAKHFNFKFFRKGAVIIRHNDTPDHFYVIKKGIVSVKVDEKEVADIVEHRNNLHSADNNQEEETTHRGGRTKSVYLYKYDYFGELSIINNQLRTATCEAHTNCFLLAIDKVSFVEHFGIIFNELLQEADIRYTKNYSLPPWLKSMYGNGEFNEDMHSMSMKIPELGSSISSISDDSNEMFSFEKEINAKIKREKRNKRKRRGKLKDRNVDDEGMGDHPSTKNENEVEHASSRSLSSNRSLSIVNNEERINKIKEEKRQKIEEIKLNELKVFERIKRKEERKIKALMKKKGVFLQGKNTKEDLNAAQPSGNTGDDQEEGAPAEEGKMITINPESDRKENENQSKDKQPSSIQHKSSSILKKRINPSNSSELKVDKMLKKLLGVICSEYNSIFHFYECIDKFNTGYIKYNDFLNFIVSQNMEELFEGRDNMENLFKYLCDGKGILTLTQFYRNMYREKDIDMYSLNLRLCEVYGSSTLAFKKIVTQFNVQDDSLCSFDNFELVCDTVGLSKTNIKNIWDKINIMNEEQIPLEIIFSILNGEVFVEQAYAAYNEKKSLLNQVVHFFQGNEEDLTKMSTQVIETNFKVNYEEPIIINKCHHKSRSNECQQVVKLLQLDTHFKYLTMDQRKFFATLMNRKAMNSGDVLTNQGDDNAAIIFLYEGTANIISQNIFGIETVIRELKNDELYGCYEAIEGTPADYQVKISSDNAVVWILDRSSYNDHLKEMLEERKQNCLHIFSLLKNVPILRYIPEETLHYLSYAMKVEHHQPNHTIIKENTHDDKFYVICKGLATVEKNSEINKNRLILSTLRTADYFGEMALIKNIRRTANVVLDTQTILLSLVDVEFHRLLTPYFDQFLSRAKANYKKLHLDIELVPAEIASISSNPNIGNTPSGRGARKKVTIQGFDEGDSPVEDPRGKKKGEISIVQSAEETSPKEEPTQESRNSHQGDSKKGSHNKHTDKAKDKGLSRTKKGKEHRLKGKQGEGADGTEKKREKKKDAHK
>PlaFal3D7004054_bh_PlaFalIT_PlaFalIT004706_rbh_TGME49_219070
MGNVCTWRQGKEKAGDDNSQVIKDKELQNEFKTFEQKMRSNKKNAHEGDMNNDGEDDRYKFSRGFSLSKKPSKTKIPITKTDSEILDGLDYSEMSKQVLMTLNKKNILNDDGSSDGNDTDVHSMFDRKEIERKVLDLESIHFIQKKRLSVSAEAYGDWNKKIDNFIPKVYKKDEKEKAKIREALNESFLFNHLNKKEFEIIVNAFFDKNVEKGVNIINEGDYGDLLYVIDQGEVEIYKTKENNKKEVLTVLKSKDVFGELALLYNSKRAATATALTKCHLWALDRESFTYIIKDMVAKKRKMYEDILSHVNILKDMDPYERCKVADCLKSKSYNDGEIIIKEGEEGDTFFILIDGNAVASKDNKVIKTYTKGDYFGELALLKNKPRAATIKAQNFCQVVYLDRKSFKRLLGPIEDILHRNVENYKKVLNELGLDTTCIDEN
>PlaFraNilgiri005148_rbh_TGME49_219070
MRKENMDDLESGAIENIHHYLKECLDRNNFKVNPAGAQRDINDVSLIHSSLKKYIVRLANINNFIKQENYFLKKTNEQLVRKCNERDACGFYKNEKGTHRVHRRHGPLETHGTHTMCMNEMHKLSDENEFIKYKYEQMLRQNLSLQENNAQLNNTLLNRDKYEPHTNEGNGKLKIENGFLSQSLNHLLPHQEEGRNMLRSRNEKGGETKPAEVNYMTFEGKINRILKCTKILEEILDILNSNLKYDEPLMFQKKMNLMEVEKEQLIKQNDFLKEKILQIETFILNDPFLVEKFNFFYDSTSINIDPCIRDNIELYKNNSIKRMFHNLRCSQSTNADLKQQLLSEKKKSHIYQSYIYDMREKLKDDLNELFSLNRDQNMNYHNLNGCDDSIRHFSEKDSSSPWNIFYEAGNNGDELVSRKEHQKYYNYLSDFSTPNFYRMCKINSSKIDHNEQMLTQSWNRIRELDQDAGCFEKRKYEQIFRQDEHDASVAELEGDMQNEVYYFRIKKLISMRKQELDRMMQSGGRQLASQKKKEDSNKLKNELYLNRVEYKEALREWLRGQEQKLQTSDNPRNNLLCGNKNIDQLNLYIKRKIIYQFVKYKHIYEYFVQNESVCKNQISKDKFINFFNKHILNVQHGDTAQCANKGTPGNGKRGVTKSCQKGKRLHEDEANQKRGSAYVEEDSTQYHDVTLEDDARRGSHHSEESTLRSDHPGEKRAEATGSKEGDATREKKRESKRERQREIKEVQEKQRKIKAEMENEKLRKMERKKQRKMEKEKQRKMEREKQREEERARKVQVERTSQVDGDPPTNENQAGEEENQNHREMEIEMEIEPSDKSQEENMKKENLKKNDDISEKFYMREEHPRRHDSSLGVLINTIKNIDKNKMEKNMTSKNVEGLFSPTHSMNERSRSSLIGESPQKERRASNVSKKDSSQGSVESIKSSKSFDVEPTEGKMNQSEEEANDREEFSLGHAESDATNSVDAEDGKKKQFFNLSSEPEKEDHMGGEDNPEEDINQGGGEMRIGAVAQVSERLSVEDKIIVSGSVALDDIRRINTMRGAGALELIQPEGDAQMGDGESAPEEDSDGGEPQKDDVLEDPNKECDQNELAKNDDQGGSLEDRESTHSSRATDKSEEPPLKPFHNENFLESGSEYSEQDLFDNNKYANVKIQAFRQILHVHDKNVYTFFMNLIVHSKINLVRDYKNKIFNAKVMATDILEYLLKNYFEADKFSVKGKVKKGGSQKQVHLSQVELKNINEYICNNSNSSSLKTLYHKILFLNNENYESFKSRLLEGGVINLINLFHDEDINNFDKIFDVSFVNFCDIVGISKDTCTYHFNCMDKNYKGKRYIYLKHIFRYLEVERDMKDDLHKYNFISMQKKNLIYIHINESFDNLKTFFKSVEKKNNLYISLNEFIYFFSENEKMEKYCYSQEDVTCLYYSILFYVYYTNKNKVLQTLEFWGEPSGGEENNPQKTGPTQKNDYNKNELHRAPASVAVNPLVDQTRENRSPPDDGYNYVNHNLSLYKEYFSLDDFNFAIELKDLYFYFEGFECPFSKIKRRILEIYGSVKRGLIINHETCNSERDEDDTSSSQSDEEEAADLDVDLQLDSFQLFTRHKYRYKHSDRVCFYERKVSSLAKVDREVEPDSLEDVGTIPPISKKIFMCLMYNIGIHVDHCLALWKSFAPFLEYDKLDYKVFCGFLNGKITVGSHETEEGIKEIKTKLINTKEEEEADSICIHKNRLRGTICPRLLNNLSEKDSTQPLTVDEIEVLTQVLNHVTPFNFLDKNEIKNFIQKLKKKCFKEGHDFVSLGGERDIKIGKKEEKEISYGETTGNSYQNNTIVILLNGILRHTTEPNSFINSINVIDRANVRSYTAHTNVAVIEINKELYTSDFVKLVEQKREVSEEFMSIIDDVPIIRNLPDALKKSLSMNVQKCTYKKKKVIIRQHDDPTHFYILKQGEIHFYCNSVMSTPVRVISRCSFFGEVALIFNTLRTCDAVVESDVAHCYCISREYFLSLLNKQIVKEFVEYFRTNYTHGIQHIIKNYSSGNIAAEGATLQVDNNGENRPNAGNMLQKLPSDGDKMLIEVKRSSSRKYTNQLSTVGSLNRDFSSVTLSEDNITLDVEYINKSNMTSFYSDLDKILLKFFNTEQKYFVEEMESHLMKVKVLKKVLNKMKDKETFLKNLKWEKCPKGKHLILEGDLFDKFYFVKEGEISVQQFNQYKNVYEEISTVRQNQYFGHQLILNKTKSSFIAVASVDTELYTLEASLYEKFLAPFIDTLNKKNDINHTDELTKSINNQVMMKKDNDFVIKVIRILKKVNVLQNLNNDQMYNGAKHFNFKFFRKGTIIIRHNDTPDHFYIIKKGIVSVKVDDKEVEDVQHMNNLHNTDNNQKEESTHRGGRTKSVYLYKYDYFGELSIINNQLRTATCEAHTNCFLLAIDKDSFIEHFGIIFNELLQEADVRYTKNYSLPPWLKSMYGNGEFNEDMHSVSMKIPELGSSLSSISDDNNEMFSFEKEINAKLKKEKRNKKKRNLKGRNANDEDTDDRPHAENENEVEHGSSINLSTNRSLSIVSNEDRISKIKEEKKQEIQEIKLKELKVFERIKRKEEKKMKALMKKKGVLLPEKNEKEELNPDQPSGNKRDEKEEGGAPVEEAKMTTLNHESNRKENASQSKDNKQSSIQHKSSSILKKKINPPNSSDLKVDKMVNKLMRLICSEYNSIFHFYECIDKFNTGYIKYNDFLNFIASQNLEELFEGRDNMESLFKYLCDGKGILTLTQFYISMYRDEDIDMYSLNLRLCEVYGSSLLAFKKIVPQFNAQDDSLCSFANFELVCDSVGLSKTNIKNIWDEINIMNEEQIPLEVVFSILNGEVFVEQAYVAYNEKKSLLNRVVHFFQANEADFIKMSTEVMETNFKINYEEPIIINKCQHKSCSNECQELEKLLQLDIHFKYLTLDQRKFFATLMNRKIMKSGDVVTKQGDNDAPIIFLYQGTANIISHNIFGIETVIREIENEELYGCYEAIQGTPADYEVKICSDNAVVWILDRSSYNDHLKDMLEERKQNCLHILALLKNVPILRYLPEETLQNISYAMKVEHYQPNHTIIKENTHDDKFYIICNGLATVEKNSEINKNRLILSTLRKADFFGEIALIKNIRRTANVILDTQTILLSLVDVEFRRLLSPYFDQFLNRAKANYKKLHLDIKLVPAEIASISSNPNIGNVVFGRGARKKVTIQGFEEGDSPVEDPRGKKKGEVSFVQSAEEAPLDEEPTEGSRNSHQGDSSKGGHDKHTGKAKDKGMSKTKKGKEHGLQGEDAKGTEKKKGKIKEAHK
>PlaGabG01004331_rbh_TGME49_219070
MEDLESKAIENIHDNLKKCIDRRISKNTNEDEEESSKDIFFIYNSLKEYIEQLKHTNNFIQRENDYLRKKNEKLIKESNERNSINRNSNKNQKYGTYINEINQLNNENEFIKYKFQNMLRKNISLERSNAELNDQLLSKDNISQYLKSQSEMHNNKYIKDVRKRQPELNNFVDNIKGYNHLIKINNTTTNNYYNNYNNNIDENIRVSLKLSENIEGINNKITNEHIDTYENNNEYQNINIKHNNISSIQSLNFDEKLKSICACSMLLHDILNILNQNIKYDEPGIFQKSMKSIKIEKDELIMQNKLLKEKILQIETFILRDPFLVEKLYPTHKNINNNFLVKDKNKLYQNNKNISLYRNLCYLENKNFNLRKELFHYKQKILFYKTYINDMRDKLKHNLIQFYKQYHENKNENTEIMTSIYETLNSKNEIVNTYNQYKNQNISYSKNICDNNTKNNSKIDHNEKIIIQTWTKLNELNVENKNLQDVKDKNLEPLEKDINLVDLNMPNKNDMYYFEIKELINKRKIELDKKLKGDIHVNINTSHHNINSGCNCVKVKEEVKSKNNSSLSGVIKNKILENTDNSTYIHKRNNYKTKHINNYNSYINKNIMYTYIKYKYMYDFYIQNKNILKKEMNKEEFNEFVNRYFLLYKKNNKTNQHFNNMSKDKMKHCSQTIPCVNKKNEHTENLDEHKNINQKETNDEDTKNDNLNMNVEDYHDITLGDSHENFIYNIQEEIIKKDTPEQTCKKENNINDNFNEKKNIYQDNKKSKSFKENGKDVYKIQENIMNKKKHKQKEKKKINEKEKYVKEKIYNSFDIKKDTYKENTEIYKKNDDESVGKTKNEIDNVENVENDENVENDENVENDENVENDENVENDKNVENDENDKNVENVENDENDKNVENDENNKNKEEWNHNKKHENFERFYGVEEYPRRHDSSLEILKKNIKDLLKKKNKDEKYAFQDDKKYINVSEGKKDGNMQEENIFANKNSNNNKYNNNNNNKIEDNREKVDATLLKEENHIKQISNVNKKNGFENEQVKDDSFNIIENVKKHEEYIDDKNDGIITHILDEKNVVSFEGDNSRKQIIKNKSKVLNDNPKTEDNKVNKNLINNDNINSYSIEDDKSNHNDNNDNNYHNDHSCINSFKSNIHNYNSKNEKLLRENEKRFTDKSVIINNNEEEKYVEDKINFHNTNFFMKSGSEYSEQDFFNNKKYSKVNIQTFKEIIYHYDINIYNFYLNLILYSKIDLIKMYNNKIFSVQINSDDILQYALNTYMNCNNNNNFFKEGEFMNKKKKHDNSSNIKKLNEKEYKTVIEYICNNSTNTCLKTIYHKINFITNESYEEFKNRFVECGGVVNLINLFYDEDINNFDKIFEVSFVNFCDIIGISRDSCSYHFNCMDKKFKGKGYIFLRNILRYLNVEEEMKEEYHKYNFISMHVKNLMYIYITENFHNLHEFFNAVIKKNKLYISLNEFIYFFSSNEKMTSYNFVQDDIINLYYSIIFYVYYTNKNKILQTVNYFHKGKNYENGYIKNKSHNDDEYVSGHKDNDITKLYTKNYSNNNNNKNNNKSVMQNNTHCFVEYDLSLCKEYFTLEDFDFAIEVKDLYFYFEGSECPLSKIKRRIIEIYGSVKKGLFINDQVCNSSDDSINSDSDINENDIEENTYEIFKKNKYKHIDKITLYEKKIKNTLENDNPNDDIKVNKINKKTFMCLMYNIGIQIDYCLTLWENFQPFLEDHLLDYKMFSAFLNGKINCSNHDSEVNIQNIKKQINDIEEDKEISHRLNHHNRFKGTICSNLFMNIEEMNNGNLLTADEIEVTCQILNNISPFYYLDKNERKMFIKQLKKKCYKQNYDLNLLKDYDNTNKNKHNTSNDKNDYFKNEIIILINGILRNNKDAKCFINSVNVIYKNDIYNYIAHTNIAIINIDNSIYTHEFMNLIDKKRNISEEFMSIVNKIPILKNFPNMKKISLSMNVKKCIFEKHKIVIRKHDDPMQFFILKEGKINIFYHTSKTKNNPINTINQYQFFGEVSLIFNTLRTCDAIVESDTACCYAISKEYFLSLLNKDIVTEFVEYIRKTYTKGIESIISNYANSNEDVKQMNKYRKIQNEKKKKNKINKNKNNDHNNKNITSDEYETDECQNLSSDEKKKIISIINNKENKNEQDVKKSNSSPISITNSFNNMQKNKKYISNSFNKKSYYTNDFSNKSLNNKLSITSNNLSTDYISLDIEYIDKNNIQSFYSDLDKLLLNIFNAEQKYFTEEIETNLKKIKSFKKILRQMKDKETFLKNLKYEKCPKGKYIILEGDHCEYFYFIKQGQISIQKFNQHKNMYDEFVTYNENQYFGHQLILKNIKAFFIAVAIKDTELYTLEASLFLEFLSPFIDMLNIINDINQINVLSEDIKNDFQKKKHDKNYILKVLKFLKKVNIIQKLDNDSLYNASKNFTLQFFKKGQVIIKYQDTPDFFYIIKKGIVAVKTDFKEDTNEYVSNQKGVEKKLNEEKNILKDKINKTKSFYLYKYDYFGELSIINEQLRTTRCEAHTNCFLLAIDKISFTNNFSSLFNDLLQEADIKYTRSYSLPPWLKSMYGNNFNTNMNSLSIKIPDSASSFSSISEDSSDVFSFEKEVNEKLKEEKKKNQKEKEKERETNTYHYQTKKDDQKDITRKNIKHNNEQKEKSPYDIQRYHTNNFNNSKSTFSEYSNYSIDNEKEMKKIKEEKEKKINEIKMKELKVIEKIKLKEEKKLKSIMKRKVDEINMKSNSNIINSEQAYDNQGDAKNNDMKDKACTTTNTSDTTTYNNNNNNNNNDSDNILSYAKREDKIEEEKKKTKNAHEELLNKNHHSVTKEFKESDIYKHENKDSSSNLVKSEYINIENEENDKYVTDFPKKSSSILKKKISNSNSTELDINKMLETLIAFISSEYNSIYHFYKGIDKFNTGYVKYNDFLDYMISLNIEDLFGSRENLESVFKHLCNEKNILTLIDLYKNIYKDEEIDKYELNLRLTEVYGSSTLAFKNIVFLNVEDALCNYINFEIVCEKVGLSNTNIKSIWDEINIMNEEYIPLEIVLSIMNGELFIEEAYNAYNLKKSLLNQVVNFFQGNENLTKMNTDMMETNFEVIYEEPIILNKGHHKIFTNECTHIVKLLESNIYFKFLTLEQRSFFTTLMDRKIMNYGDIIIKQNDEEAPIICIYDGKANLITYNLFGIEAPIGSVENNEIYGCDQAINEIPSNYEVKISSDIATVWILERSVYKENVKPMLEERQKNCTHILPVLRNVPILRYLSEEELVQISYAMKVEIYHPNHTIIKANTYDDKYYIICKGLVTVEKNTDCNKDKIVLSNLKKADYFGELALIKNIKRTANVILDTEAILLSLSDSEFNRLLHLHFNKFLNRAKANYKRVQMKEKTTIQSDIINLNSNTNIHSLASYRSKNKIVTIQDYNNNDKHKNDATTSKLPKGNISFSIEEKEDNKQKDDAQNVQTDNNKKKKDKEKHTKKNNKDKEKDKNKEKNKKIKNKKKEET
>PlaGal8A002725_rbh_TGME49_219070
MDDLESQALENIHDYLKECLDKNNYNTKGKEENNVDNISLIYMSLKKYILRLININNFIKQENFFLKKKNETLIKENNEKNILKVTNNKKGMHKIYMDKINELNNENEFIKYKFQKILREHISLARDNVHLNNSLLDRHNYILNDNFKNKSITLKNDNSDKSLNMSKFYEGENSTEDDNLNYLNMNLFSFEKKFERICKCANFLEDILNILNRSIKYDESVIFQKKVENLKIEKEELIMQNLFLKEKVLEIETFILNDPFLVEKFNFFYDSKNISFDESIKNNFKLFKNNNKHMLYLGLCSMEKKNIYLKEKLSNEKKENQIYREYIHSVNDKLKKDLTELYKLDGNKNISYNNSTEICNTNNYQNINENTFYFNFYDTKTKNNGFASNKTKNIWNLNNELSKMNDSRFSGMFKMTGNKIDYNQKRLTYAWKRIKELEEELNDLKERKKESNLKQHKEDSLLEELDDYMKNEAYYYRIKELIIKRKKQLDAILKTEANEKNNKINKFSAVNYHLERNYMNNRRLLNEYLKNRENILSLDSHCSNEKNNYNYYINNRIIYQYMEYKRMYDFYMQNKKILKKNVNNKDLNNIVNKYASYYENIDKRHNNLSMLPNGINNESMKLLQKIIESRKFLKECSNNLYNKEENENGKNLYVNKKESQFHDYILDNNNQSHKNNSKDENEKNNHKDSKMKNRNESRSYENLNDISLNENKIYESISEKDHIGKMKKYNKEYNLSNKNENSNINLKDNYNVHENSENFDSNVKYPRRHDSSLEVLKKNIRNLVKNKKVKKEKSKYEKKRIDLKLSKSLSIYKTNKNYNNTNSLENCNNISNFIEKGSQSSTKYNIQNNEFEIEPMEKKIIATKKKEEIKKSEDSVDNNNINIQCKKGLDNMHETKKENITNNDKLDIVDKIKGKKEIKNESELNTTEEIKKKVNITHKDNSYIIDNIKNKENIKSENKLDLKNVTKKDINVKNKNKLDIKSEIKKNKNDKNKNELPSKDEIKNNKTVKKKNKLDAEDEIKNNKNDKNKNKLPSKDEIKNDKNDKNKNKLPSKDEIKNNKNSSNINVIEKNDKVKYDNDDKKNKENIVKENENSSFTNNNSFDIKNNNKEKHLGKKENFDLIDNTESEYESSVQDFFDIKKYSNVKIGLFREILYSHDKNIYTFFMNLIAFSKIDLIKTYKNRLINVQINSSDMLQYVLNNYTRYNMNTEEKEKKINPKDLSENEYKLVIDYICNNDNAFSLKILYHKINFISNEDYNEFKNRLLECGIINLINLLHDEDINNYDKIFNVSFVNFCDILGISKESCTFHFNCIDNSNKKKGYIYLKSLLNYLKVEEDIKEEYHKYNFISIYKKNLIYININENFDNLYKFFKAIIKKNKNFISLNELVYFFYEDEKLKRYNFPQDDIVSLYYSIIFYVYYTNKNKILQSVNNFKDYDKNIANNSDKDDMKEKNKNKIIDPYAKVKNKNYKGDITSDSSYNYVNYNLLLCKEHFSLDDFNFVIELKDLYFYFEGYECPFSKIKRRIIEIYGSLKKAVLINKEIVNYNNEKNNSDSDDTQSKCDLDSDHFYTTDKYRYMHSEKITFYERKTSYKEEDIEINKINKINKSVFMCLMYNIGIHIDHCQSLWDNFVPFLEGDMLDYKIFNGFLNGKINIKGNETEDIIRNIKINSMESEEIHTESNGRLTNRLKGTICSQHFKNFREKNFINNLTVDEIEVVAQVLNGVHPFNYLDKNEKKEFIKKLNKKCYQKDYDLELLHEKIGQNKEQSETGNNKLPDETYLNNKITILINGILRHKKDANTFINSVNIISEDNIYNYIAHTNIAIIEIDNTFYTSEFNNLVKQKILVSQEFMKIVDDIPILKNFPYEKKYSLSMNIKRYEFEKKRVIIRQHDDPVSFYIVKEGTLNIYFNNTDKPINTISQNTFFGEIALIFNTLRTCNVIVESDTAICYCISKEYFLSILNKDIVNEFIEYFRSNYKDDVEKMIRNSAYNYERNSNNKLNNKNEKESKNEFTEHPKKNEKNISRRNNDSLSTRTLSQIKEINSSDTNTIYSKNGCLSKSFNNLIDENNKSCVNSLKSRNQYSINSANSKILSNSLSADNVSLDLDYINKKYLQSFYSDLDKILLNIFNTEQKYFTEEMEKNLMKVKVLKKILNKMEDKEEFLRNLKYEKHPKGKHIMLEGEYFEKFYFVKKGEISIQEFNQYKNIYEEISIFKENEYFGHKFILNKNKSSFIAITTTYTELYTLEASLFKKFLTPYSDILNKKKDVFKIDALSETINKEVQTKEKDTNYILNVLKFLKKVKILNKLDDDALYNAAKNFTFKFFKKGQVIIKYNDAPDFFYVIRKGIVSVKLEDKEENAENNNLYDEKKEQKKLNELNKIKSAYLYKYDYFGELSILNEQLRTAKCEAHTNCFLLAIDKESFINNFNIIFNDLLQEAEQRYTRNYSLPPWLKAMYGYDSNKCSTSLSIKIPDSGSSFSSISNVSSDEFSFEKEINEQLKNEKEKTKNKNSDILATSKTSEFSNSKSIFSESSLSSIDNDKEMNKIKEEKEKKINEIKLKELKILEKIKLKEEKKIKETYMKKKGVSETIYNRENNQDISENSSSNQINHNITTQSYSDKEKYIDKDNFDKKKLNSEESSLKKDPEDVEEKNKNIIYKDTKKKKEIENKDIEKYADVLPKKSLSILKKKVSSCNSSELDIGKLIEKLIDFINSEYNSIFHFYESIDKFNIGYIKYNDFLDYIITLNIEDRFESRENLEKLFKYLCGDKHILTLIDFYKNIYKNEEVDKYELNLRLTEIYGSSTLAFKNVALLNVEDCSCNYSNFETVCEKVGLSIANIKNIWDEINIMNEELIPLEIVLSILNGELLIEESYKAYNDKKSLLNQFVNFFQGNEDLTRMNTNLMETNFEITYEEPIIINKGHHKLYSNECSHIVKLLENNIYFKYLTLEQRKFFTTLMNRHTMKCNDIVIKQNDEEAPIICLYEGKANIISFNIFGIESVIREIENNELYGCDEVVSESPSGYEVKVSSDIAVVWILDRLSYKENLKLMLEERKKNCFHIMPVLRNVPILRYLPEEELENISYAMKVEFYQPNHTIIKANTYDDKYFIICKGLATVEKHSNSNKDKLILSTLKKADYFGELALIKNSKRSANVVLDTETILLSINDSEFNRLFNPYYEKFLNRAKANYKRMEIRNLNVSSDIVDANSNTYISSISSYKSRNKIVTIQDYDDIEKSINSSSENVKDNICFSFDQNDNNEKKENDISVIENKKKEEDEGEKNVDKKKKKNKGKERDKDKDKNKKDKKKEKNKEKDKNNVNKEKEKSKENNKNKENKK
>PlaGonATCC30045004185_rbh_TGME49_219070
MDDLELGAIENIHDYLKVHLHKSICKTKSMEEQNDINDVSLIYNSLKKYVLRLTNINNFIKQENNFLRKKNDELIKKCNERDISKIFQNKKGTHGMYLNEIHKLSNENEFMKYKLQKLLRNNISLEKNNVELNNTLLLNRDNYALNGNIKSEKIKLKCMNLNESPNKFLLHQYGEHVKLEYRNENGNLTHLVGVNSHMFGEKINRIHKCAKILEEILNILNSSLKYDDPVIFQKKVDTMKIEKEELIMQNEFLKEKILQIETFILSDPFLVEKFNFFYNSNNINCDKSIRNNSKLYNNNNIKMIYHNLCSSENKNIDLKQQLSYEKERSHIYRTYMYDMRDKLKNNLKELFRLYNEENINFHNIDQSYDSIDYFKKKENLSYANNYHHVNNDKKNTEHVSEKDHCKYNCHTDLSNSEFYSMFKVNSDKIDYNQKMLKHAWTRIKELNQDTDNLNKRKSENSFKRRGHNAILDHIEECMKDEVYYFEIKELIRRRKKELDEILKSNINPLDYPKKDNNKLEDVLLISPMKDKEMLRERLRNHDQKLRMNNLQVDKHNDIFRHYINRKIISQYIKYKHIYDFYVQNKGVWKNKISKEKFMNFFKKHILNFKNDNTSRYNQKNIPYENQNRPSNFHYNRKVLNSIQVNETRESAYMQVGNDEYHDVTLDDPAKCVNRHSDDGTFSRVIQKEKRTERRKEGKRCKKKKNYAQEEGKGNRRGAEKRNRRGAEKRNRRGAEKRNRRGAKKRNRREEEKRNRSREKKGNRSRETKRNRSRKTKRNRSGEAKRNRRGAKKRNRREEEKRNRSREKKGNRSRETKRNRSRETKRNRSRETKRNRSRKTKEIEAERRKEIEEERRKEIEEKRRKEIEAERRKEIEAERRKEIEAERRKEIEAERRKEIEAERRKEIEAERQKEIEAERRKEIKSKEKQSKGNTKVNLSSSNKDLTYEHSRRSIYKDENEKQYEHESCDEDEINSVRKESFKEHQENSENFYVRAEYPRRHDSSLEMLRNTIENINKKKIGKTISSDDKKGHLSLPNSEDIKNMPFNEVSQSSFITMSSQNNKDISNLLEKKDSNQNSIKPIRLSKEFGEHTENEIKESEMNANQNEKFSSDEIELDIDKVPNKENVKKRTNFNLLSDHKKEEYIEEGSSVHSPYESIEKQTNPSGSEKILHRGNVNQNWSEIRLGAEMVVTERRNVRNKTMVGSSETVYKIRSRNAMKSMKMPEFAHVDGNVQMKDDNNESVEEMNPNEQMKDVNPNEQMKNVNTNEQVKEVNPNEQVKDDGRGTSHNPDLINNHAIHGTKKREKLLSKNYNDGNFFESEDEYDEQDFFDNNKYANVKIQEFRQILDEYDKNVYAFFMNLILYSKINLIKSYKNKVFNVHIEAKDILQYLLSNYLEHDKCKSKEEGEDDNSYINNQRLTEVEYKHINEYICNNSNTSSLKILYHKINFINNESYESFKNRLLEGGAINLINLFHDEDINDFDKIFDVSFVNFCDIVGISKDSCIYHFKLMDKNYKGKRYIYLKHILQYLDVEKTMKEEFHKYNFFPMHKKNLIYIHISESFDNLNEFFKYVNKKNKLYISLNEFIYFFSQNEKMEKYNYSKEEITCLYYSILFYVYYTNKNKILQTLQFFNDEAGEKVNVQDKDQILENAIDRNEQISTHPTEGLNRLVNESNNGKLTPNDGHNYSNYNLSLYKEYFSLDDFKFAIELKDLYFYFEGFECPFSKIKRRIVEIYGSVKKGILINQEICKRETNTNETNSSESDKDMMDLNLDVQIDSFHLFTKHKYRYMHSDRVFFCERQGSSENMDQMEKMEKIGSVTKRTFMSLMYNIGIHIDHCLTLWDGFSPFLECDVLDYKIFSGFLNGKINISNEETEESIKNIKNMLMNTHEEKEKDSICHHKSRLVGTICSGLLKNLNEKDYSTQVLTVDEIEVVAQVLNNVIPFNFLDKKEKKNFIQQLKKKCFKKGHNFASLGENVFKNKTEITQNESLPQMEYQNNNVVILLNGILKHSTNSSSFINSINVIDRDNICFYTAHTNVAVIEIEKELYTTDFVNLVEKKREVSKEFLNIIDKIPIFKNFPHSLKNSLSVNIQKCEYEKKKVIIRQHDDPSNFYILKEGEIHFYCNNEKTPISVISNCSFFGEIALIFNTLRTCDVVVESDVAHCYCISREYFLSLLNKQVVQEFVEYFRNYKHGVQHIIKNYENSNPNFHSICQEGEFHKLNEKNFNDADIKSWNDKEKNGTSNFSHSVELNSSRSDLQNGLRNSWRNSLNNQGKMGNKEKELHSEGITNKESSISSLNREISRSVLSGDNVTVDVEYINQHNISSFYSDLDKVLLKFFNTEQKYFVEEMESHLMNVKVLKDILENMNDKENFLKHLKCEKYPRGKNVILEGDFFEKFYFVKEGEISIQQFNQYKNMYEQIYILKKNHYFGHQLILSKTKSDFIAVATVDTELFTLEASLYEQYLSPFIDKLNRLNDIKHSDVLTECINHHVEKNKKDEDFIIKVINILKKVSIIQKLNDDEMYKAAKNFNFKFFKKGKVIIKYNDTPDHFYIIKKGIVSVKMDDKETTDTVANMNKLQSSDNDTNKIMHQKSFSAKSVYLHKYDYFGELSIINNQLRTAICMAETNCFLLTIDKFSFINNFGTLFNDLLQEADIRYTRNYSLPPWLKSMYGNNEFNNDMHSVSIKIPDLGSSISSISDDSNEMFSFEKEINKQLKKEKKEKKKKEKKKKGKKDKTNHSEETNTSTNSIDRTDNVDSNENEIDRLKSRCVSIERSLTVVNNEERIKKIKEEKEKKLNEIKLNEMKIFEKIKLKEEKKMKAFMKKKGAYLPDKSSKNNSRPSHTQVDSNIIDQNKNITTLDSNNTNNTSMSDKDKCSSRKVGDAPPKDTAGEGNEIDNIKEENREQHLKNKTNEVKEKYKNSVQQKSSSILKKKINPSNSSELNIDKLVKNLIGFICSEYNSIFHFYECIDKFNIGYIKYNDFLNFMICQNMEELFEGTENLENLFKYLCDGKNILTLIDFYKNVYRDKQIDKYELNLRLSEVYGSSMLAFKKIISQFNTQEDSLCNYENFQIVCEKVGLSKMNIENIWKEINIMNEENIPLEIIICILNGELFIEQSYTAYNEKKSFLNQVVNFFQGNDEGLTKMNTELIETNFQINYEDPIIINKCHHKSCSNECAEMVKLLETDVYFKFLTLYQRHFFATLMNRKIMNNGDILIKQSDVDSPIIYLYQGKANLISYNIFGIETITREIENKEIYGCYEVINEIPADYEVKISSDNAIAWILDRSSYIEHLKPMLNERKQNCVHILSILKNTPILRYMPEEVLDNISYAMKVEFHEPNHTIIQENTYYDKYYIICKGLATVEKNSEINKNKLILCTLRKGDYFGEMAIIKNEKRSANVILDTQAVLLSLVDTEFHRLLTPYFDQFLNRAKANYKKIKINNEPLPTEIARISSKTNVANIASLRSSQKKVTIQELDEKNKFNTGCSA
>PlaInuSanAntonio1002212_rbh_TGME49_219070
MRQADMDDLESRAIENIHDYLKECLDRNNCKADPAGAERDINDVSLIHSSLKKYVVRLANINDFIKQENYFLRKKNEQLVKRCNERDAFDFYKNEKGADRVHKTHGPPDTHGTHTMCMNEIHKLSHENEFIKYKYEQILRQNLSLQNNNTQVNNTLLNKAKAKQHRNARNRNVEIGNDFLSERPNHLLPYQEEGRNMLRSRNGKDGETQPAEVNYMTFEEKINRILKCTEILDEILAILNNNLKYDEPLMFQKKMNIMEVEKEELIKQNDLLKEKILQIETFILNDPFLVEKFNFFYDSTSFNSNPSIRDSLQLYKNNSKEMMFHNLRCSESANADLKQQLSNEKKKSHIYRTYMYDMKEKLRDELNELFRLNREQNRNYHNLNRCDDSIRHFSEKGSPSPWNIFYHDSNNEDEDDVSRKEHPKYYNYLSDLSTSDFYRMFKMNTSKIEDNEQMLAQSWNPIRELGQDAASFEKRKYEQICREDEHDASPAELESDMQNEVYYFRIKKLISMRKKELDAMLQSGEGQMPSQKKKEDDKKLKNELYLNRMEYKASLREWLKGNQRELHRGDGPRRIPHRDPPCGSKDIDQFNLYIKRKIIYQLVKYKHIYEYLVQNKSVCKNQIDKEKFMNFFNKHILNFQNCDTAQCSNKGTPGDGQKRVTKSCQKGKILHKDDANQKRGSAYVEEDSTQYHDVTLQDCSRRGSHHSEEGTLRSHHPGKERAEATGEKEGHAKREKQRQTRRERQREMEKEKQRQAKRERQREMEKEKQREAEQEKQREIEKEKEREAEREKQREIEKEKEREAKREKQREIEKEKQREAEREKQREIEKEKEGEAKREKQREIEKEKQREVEHEKKRKIEEEMEKQREIKAEQEKQRKLEQEKKRKIEAEMEKEEQKKIKAEQEKQREIEAEVEKEEQRKMEREKQREKERSRQVDGDPPTTEDQAGEREMENQREVEIESSDKSEGEKMKKGNLKKNDEMSEKFYMRAEHPRRHDSSLEVLINTIKNINKKKIGKNMTSENVKGSFSPTHSMDETGRSSLIEESPQNERRASNLSKKDSIQGSLESIKSSKSLGVEPIEREINHNEGGASDRQEFSLDHAQLDAANSVDAEDGKKSRCSNLSSEPEKEYHMEGEANPEEDINRGGRESHLGAAARVPKRRSVRGKTVFGGSIPLDEIKRSITMRGASASELIHPEEDAQMGDGQRGPGKDSDEERSRKDDVLEEPNKECDQNEPPKNVDKGGPPKDSDEKEPRRDNVVEEANKGCDQKGIPKNVDQVGLPKNADPGGSLQDGETTPISHATDKREKPSPKGFHNESFLESGSEVSEQDVFENNKYANVKIEALREMLHLHDENVYTFFMNLIVHSKINLVRDYKNKVLNAKVKASDILEYLLKNYSEADKFAAKREVRKGGSNTQVHLSEVEFKHINEYICNNSNSTSLKTLYHKILFLNKENYGSFKSRLLEGGVINLINLFHDEDINNFDKIFDVSFVNFCDIMGISKDTCTYHFNHMDRNYKGKGYIYLRHIFRYLQLEMDMKEELHKYNFVSMQKKNLIYINISESFDNLNEFFKCVEKKNNLYISLNEFIYFFSENEKMETYSYSQEDVTCLYYSILFYVYYTNKNKVLQTLQFCGEHGGGGQNDPYKIGPIEEGYRNKNKQPRAHPSVGINPLVDQNRENRLTPDDGYNYVDQNLSLYKEYFSLDDFNFAIELKDLYFYFEGFECPFSKIKRRIVEIYGSVKSGLIISHEICNSERDGDDGTSSSQSDHDAADLDVDLQLDSFQLFMRNEYRYKHFDRVSFHEREAKQGKQEKSQKVGRVTKLDREAQLDSEPEPDSLDAVPPISKKTFMCLMYNIGIHVDHCLALWNSFSPFLEYDKLDYKIFCGFLNGKITAESHETEEDINKIRRKLINTKEEKEEDSMRNYKNRLGGTISSRLLNILSEKDSTQPLTVDEIEVLAQVLNHVIPFNFLDKNEKKNFIQKLKKKCFKKGHDFVSLGGRHVKIGEKEEGEEKISNGGTPVSAYQNNTIFILLNGILRHTTEPNSFINSINVIDRAIVRSYTAHTNVAVIEVNKELYTSDFMKLVEQKREVSEEFMSIINDVPIFKNFPDALKNSLSMNVQKCEYKKKKVIIRQHDDPTHFYILKEGEIHFYCNSVMSTPVRIISRCSFFGEVALIFNTLRTCDAVVESDVAHCYCISKEYFLSLLNKQIVKEFVEYLRTNYTEGIENIVKNYSSGNIAAEWAPLQEDNNEVNHPKGGNILQKVPSDGDEMLIKLKRSSSKKDTNQLSPGGSLNRDFSSVTLSGDNMTLDVEYINQSNISSFYSDLDKILLKIFNTEQKYFVEEMESHLMKVKVLKTVLNNMKDKETFLKNLKWEKCPKGKHIILEGDFFDKFYFVKEGEISVQQFNQYKNVYEEISTVKKNQYFGHQLILNKTKACFIAVASVDTELYTLEASLYEQFLAPFINMLNKTKDINYTDDLTETINKHVMMKKDNDFVIKVIGILKKVSVIQKLNDDQMYNGAKHFNFKFFRKGAVIIKHNDTPDHFYVIKKGIVSVKVDDKEVEDVVEHRNNLPSADNKQEEQSTHRGGRTKSVYLYKYDYFGELSIINNQLRTATCEAHTNCFILAIDKVSFIEHFGIIFNELLQEADVRYTKNYSLPPWLKSMYGNGEFNEDIHSMSMKIPELGSSVSSISDDSNEMFSFEKEINAKLKKERRNKKKGRGKLKGGNADDEDTDERPLAQSESEVGDANSRNLSTNRSLSNVNNEERISKIKEEKRQKIEEIKLNELKVLERIKQKEEKKINAFMKKKGVFLQGNNAKEDLNAAKPRENATDDQQKGATAEEEKVITPNPESDRNENQSQSSKDKQPSSMQHKSSSILKKKITPSNSSELKVDKMVKKILGVICSEYNSIFHFYECIDKFNTGYIKYSDFLNFIVSQNLEELFEGRDNMENLFKYLCDGKGILTLTEFYRNMYREEDIDMYSLNLRLCEVYGSSQLAFKKIVTQFSAQEDSPCSFSNFELVCDSVGVSKTNLKNIWDEINIMNEEQIPLEIIFSILNGEVSVEQAYVAYNEKKSLLNQVVHFFQGDEEDLRKMSTQVMETNFKINYEEPIIINKGHHKSCSNECQHVVNLLQFDIHFKYLTLDQRKFFATLMNRNVMNSGDVVTNQGDDDAAIIFLYQGTANIISHNIFGIETVIRELQNEELYGCYEAIQGTPADYQVKISSDNAIVWILDRSSYNEHLKEMLEERKQNCLHIFALLKNVPILRYLPEETLQNLSYAMKVEHHQPNHTIIKENTHDDKFYVICKGLATVEKNSEINKNRLILSTLRSADYFGEMALIKNIRRSANVVLDTQTILLSLVDVEFHRLLTPYFDQFLNRAKANYKKLHLDIQLMPAEIATISSNPNIGKTACGRSAQKKVTIQGFDEGDSPVEDPWGKKKGEVSFAQSAEEAPLEGETTQRRRNSHQGDSKKGDHNKNTGKYKDKGLSRTKKGKEHGFQGEGAEGTEKKKEREKKKKDAHK
>PlaKnoMalayanPk1004182_rbh_TGME49_219070
MRKENMDDLESRAIENIHDYLKECLDRNNCKVDLAGAREDINDVSLIHSSLKKYVVRLVNINNFIKQENYFLKKKNEQLIKKCNERDAFDFYKNEKGTRRVHRTHEPIQTHGTHAMCMNEMHKLSDENEFIKYKYEQMLRENLSLNENNAQMNNTLLNMHKHEPHTNGENRKVKIENAFLSQSPNQLWPHQDEGRNILGRRNEIDGNTQPSQVNYMTFEQKINKILKCTRILEDILSMLNKNFKYDEPLMFQKKMNLMEVEKAELIMQNDFLKEKILQIETFILNDPFLVEKFNFFYDSASFNLDPSIRDNLELYKNNSTKMMFHKLRRSQSTNADLKQQLSSEKKKSLIYRTYMYDMREKLKDHLSELLKLNKDQNMNYYNLHQCNDSIHHFSENGSSVPWKMFYDHRNNQEEDELSRREHPEYYNYLSDLSTPNFYRLFKINSSKIDHNEKRLTQSWNRIRELNQDARCFQKRRFEQICRQYEDDAILAELENDMQNEVYYFRIKKLISMRKKELDGMLQSGRRQLASQKRKDSSKLRNEMYLNRMEYKEALRKWLRSKEKTLHTSDNHRNTHLKDDLPSGNRNIDQLNLYIKRKISYQFVKYKHIYEYFVQNKGVCKKQISKEKFINFFNKHILHLQNCDTAQCSYRGTPGDGERRIIKSCQKGKVSHNDESNKKRGSAYVEEDNTQYHDVTLEDHGRRGSHHSEESTLRSYRPRVEPIEAAGRKKGDAKREKQREAKGRKQREIKAVEEKQRKIEAEMVRQRKMEKEKQRKMEKEKHRKMEKKKQRKMEKRKQREMEKDKQREEERASNVDRDPPHTEKQAGEEENHDKSNIHIEPSSDNSQEEKMGRENLKKNDQMSEKFYMPEEHPRRHDSSLEALINTIKNINKNKIQENMTSKSIEDLFTSTNSMDERDQSSLIEESPQKERRASNFSKKDSSQRIVESMKSSKSLDVEPIEGEINKGEGGASDLEEFSFDHVKSDTSNSVDEEDEKKSQFSNLSIEPEKEDHIGGEDNPERVVNRGEWENHVGATAQVPARLSVKQKTIVGGSVPLDEIKRVNTMRGVGVSELIHPEEDAQKEEFESGPGKDSHEGELRKDDVLDEPNRDSDQNELPPNVDQSEIPPNVDQGASPPDEEIMHSIRATDKREKPPPKPFYNENFLESGSEYSEHDLFDNSKYANVKIQAFRQMLHLHDKNVYTFFMNLIVHSKINLVRDYKNKVFNAKVMAGDILEYLLKNYFEADKSSVKGEVRKEGSHMQGHLTEVELKHINEYICNNSNSSSLKTLYHKILFLNNENYESFKNRLLEGGVINLINLFQDEDISNFDKIFDVSFVNFCDIVGISKDTCTYHFNRMDKNYKGKRYIYLRHIFRYLEVERDMKEELHKYNFISMQKKNLIYIHISESFDNVNEFFKSVEKKNKLYISVNEFIYFFSENEKMRVHSYTQEDVISLYYSILFYVYYTNKNKVLQTLEFCGEKKGGEENDPQKTGPTGQNDNNRKESPGANTSVGTNPLVKENAENRLIPDDGYNYVNQNLSQYKEYFSLDDFNFAIELKDLYFYFEGSECPFSKIKRRIVEIYGSVKKGLIINHETCNNERDTDDTSSTQSDKDEKSDLDSDLQLDSFQLFMRNRYRYKHCDRVFFHEREAKKGKQEKSAKVGKVTKLDGEDKADSLQEEGTVPPISKKTFMCLMYNIGIHVNHCLTLWKSFAPFLEYEKLDYKIFCGFLNGKITIESHETEEGIKGIKNKLINTKEEKEVDPMCNYKNRLGGTICPCLLSNLNEKDSTQPLTIDEIEVLVQVLNHVTPFNFLDKNEKKNFIQNLKKECFKKGYDFISLMGRDVKIGEKEEISKGEATGNFYQNNTIFILLNGILRHTTKANSFINSINVIDRVNMHSYTAHTNVALIEVNKELYTKDFINLVEQKREVSEEFMTIINDIPILKNFPDAIKNSLSMNVQKCKYKKKKVIIRQHDDPTHFYILKEGEIHFYCNGVMSTPVKVISRCSFFGEVSLIFNTLRTCDAVVESDVAHCYCISKEYFLSLLNKEIVKEFVEYFRTHYTEGIQHIIKNYSSGNIGAEGTPFEEDNNGGNHPKGANILQKVPSDGGEIPIDIKKSSSRIYTKQLSTIGTLSRKFSSVALSADNITLDVEYINQSNIGSFYSDLDKILLKFFNTEQKYFVEEMESHLMKVKVLKDVLNKMKDKKAFLKHLKWEKCPKGKHIILEGDFFDKFYFVKEGEISVQQFNQYKNVYEEISTVKKNQYFGHQLIMDRTKSSFIAVASVDTELYTLEASLYEQFLAPFIDTLNKKSDINHTDELTESINNRVMMMKKDDEFVIKVIRILKKVSVVQKLNDDQMYNGAKHFNFKFFRKGAVIIRNNDHPDHFYIIKKGIVSVKVDDKEVEDVVNQMNNVHSTDNQQEDRSTLTNGRKKSVYLYKYDYFGELSIINNQLRTATCEAHTNCYLLAIDKLSFIEHFGIIFNELLQEADIRYTKNYTLPPWLKSMYGNGEINEEFHSVSMKIPELGSSLSSISDDSNEMFSFEKEINAKLKREKRNKRKGRGKLKDHNAYNANDENNADDAKNEDMDDDPLAESENDVEHATSQNLSTKRSLSIVNNEDKIKKIKEEKRQKMEEIKQKELKVFERIKQKEERKIKALMKKKGILIPGNVAKKEIILAQPSSNTRGDQEEGGASEKEDETKMISVNPESKEKEKQNQTKDNKEANSIQHKSSSILKKKMSPANSSELKIDKMVKKLLGVICSEYNSIFHFYECIDKFNTGYIKYNDFVNFIMSQHLEELFEGRDNMESLFKYLCDEKSILTLTQFYISMYKDKQIDMYSLNLRLCEVYGSSLLAFKKIVPQFNTQDDSLCSFSNFELVCDSVGISKSNIKNIWDEINIMNEEQIPLEIVFSILNGEVSVEQAYITYNEKKSLLNQVVHFFQGNEEDITKMSTQVLETTFKINYEEPIIINKCHHKSCSKECQELVKLLQSDIHFKYLTMDQRIFFSTLMNRKVMNSGDVLTNQGDYDAPIIFLYQGTANIISQNIFGIETVIREIENYELYGCYEAIEGTPADYQVKITSDNSVVWILDRSSYRDNLKDMLEERKQNCLHIFALLKNVPILRYFPEETLHNLSYAMKVEHYQPNHTIIKENTHDDKFYIICKGLATVEKNSEINKNRLILSTLRRADYFGEMALIKNIRRTANVVLDTQTILLSLVDVEFHRLLTPYFDQFLNRAKANYKKLHLNIELVPAEIAKISSNPNIGNVSLGRGAKKKVTIQGFDEGDSPVEDPWGKKKGEVSFVQSAEETPPLDGEATQRSRDNQEGDRKKGDHNKHSGKAKDKGMSRTKKGKEHRLQRRHEEGAEGTEKKRERKKKMHTHEEVPR
>PlaMalUG01004804_rbh_TGME49_219070
MDDLESREIENIHDYLKGHRDRSIRNYKSTEGNNVNDVSSIYSSLKKYILRLTNINNFIKQENYFLRKKNEELIKKNNEGNILKIYQYKKGVNGLYIHEINKLNNENEFIKYKFQKMLRKNISLERNNAELNNSLLNRDKQVLSQNAKNESINSVTNNSDERYKLYKLYEMDNMDDNQNNHILDINEYNIVDNNINYLAHNNSIMMEHKIKRILKCANILEDILNILNSNIKYEEPLIFQRNMKNMKIEKEELLMQNAFLKEKILQIETFILNDPFLVEKFNYFYDSTNKNVDNSIKNNFKLYGNNNVKMLYHDVRALENRNVDLKNELLNEKKKSLIYKTYMYNMRDKLKNDLTELYKLNNDRNVNYNNLNQLYNTSCSKNEKENLHYLNISDYANTTNNSFEEESKKITRKYKNCFTDMNNTEYLRMFKMNSSKIDNNQLMLTQVWRRIKKMDEDIDYLKKRKNENNLRQNKKDNTSPEELDDSMEDELYYFEIKKLINKRKKELDDILKSDLNILGKKTNDNKILNYHKLKLSKKKDDTLINARFNNNEDNILFLGNLKNHKRINSLRNYINNKIIFQYMKYKCMYDYYMQQKGMYKKQINQKQLNAFFNKHVLNIKNGHVSHCNQNLRPNNIKNNTVELLQYIKKKKKNDLKKYNRSLSRNEVTDKRESLYIEVEKTEYHDKEAKYSSGDNKTKAIYQVERKKEKKSTEKGSKRKKEKEKNSDSEIKRGEIDRESEREGEINRKFEKGKEEEKKEKHTDKMKDRETEIERESEREGEINRKFEKGKEEEKKEKYTDKMKDRETEIEREREKEAEKEKKKKRQNKKKKMKKTEIKREIERKSERESKRESKRESEIESENEIGNEKDCDITIDITTIRDNDEEYVCRSSNDKLLNENKEENNRANSNKIDENNLENFKNRNENSDKLYPNEENPRRHDSSLEILRKNIKNIIKEKTVKRGNSKNEKNELICSFDKGSISIDETYHSKSSTKSLENKCSIISYVTDKNISQHSIKFGMSRKSFEVEQIKEEIKAITEKQENNKNVEYIGDNNNIYIDEIKLDTTKEVYRKNVKKKRSSSLSLNPKKEESIETVIESDSTKKMKEEEDVRSLISENGSYTLEKNKEEQKIGRVKSMKSSGSTNNENEEEQDIEGVKGKRNSDSTNNENEEEQDIEGVKGMRSSDSVNNKNEEGKEIGWEKSISSSGTLNQIKRKNTMKNVIYSEFVDKKEKREEDKNINVNDNSSVNAIKNAIENANQNANQNTDENVNTNTYSINSSLSHENRSNELSVKKGSSADNDFMKLGSEYSEQDFFENNKYSKVKIHLFRETLYHYDKNVYTFFLNLILHSKTGLIETYQNKIFNVQINADYILQYILRNYLKSDKHSNKSKEIKENIGNKENKENIGNKENKEIKEIKENLDVVKSLSEVEYKLVTEYICNNNNTSSLKTLYHKINYITSENYEEFKGRLLEGGVINLINLFHDEDINSFDKIFDVSFVNFCDIVGISRDSCLYHFNYMDEKYKGKRYIYLKHILYYLDIETSLKEEYHKNNFISMHMKNLMYINISENFDNLNEFFKSIRKKNKLYINVNEFIFFYYEHEKMKKYNFSQEDIISLYYSIVFYVYYTNKNKILQTLHFSNDSKRSGSHDLKIGSSQRNGNIIENGDGIENCNSIENGNSIENGNSIENGNSIENGNRIEYNNNEQNSTIEQISNNKKKGSTVNPNVRGKTVHTNAKNKNHNNAHILDDGYNYVNYDLSLYKEYFTIDDFNFVIEMKDLYFYFEGSECPFSKIKRRIIEIYGSLKKGLLINKEVCDDDRNIDNDEISSSSSINTDALNSMSDSFNLFMKDRYRYKHSDKLSFYERETSFSKTDIRMNKINRISKKIFMCLMYNIGIHLNHCLTLWDNFLPFLECDLLDYKIFSAFLNGKIHLTSHETEETVNKIKKNLMHNNEEKDSKYIRNHKNILQGTICSRLFTNLEEMTSTYELTADEIEAVIQVLSNVHPFNFLDKNEKKIFIQKLKKKCYKKGHDFASSEECHKQKSKERKFKIKPSDINYINNELIILLNGILRHNKDSNFFINSVNVIKRDNLCNYVAYTATATIEVNNSHYTDEFIHLINQKREISQEFMKIIDLIPIFKNFPYALKKGLSINVQKCTYERKKIIIRQHDDPTNFYILKEGKISFYCNNREDTPINTMSQYGFFGEVSLMFNTLRTCTVVVESDTAHCYSISKEYFLSLLNKDVAKEFIQYFRDNYTEGIQHIISNYVFTNIRDTSMHQGGNGAIKGAVNDTTYEATNDTTNETTNDTINDTMNKISSRSAEDYFTLSKENAHISSKDSNNSDVLDGYKKWKTLKSASQISADSISKKLSSVIHSTDNITLEVEYINESCIKSFNSDLDKLLLNMFNTEQKYFVEEMESNLIKTKIFKKILKNMKDKGKFLKNIKYEKYPKGKHVLLEGDYCDKFYFIKEGEISIKQFNQYKNMYDEIALFKDKQYFGHQLILNKMKSFFIAVAITDSELYTLDALLFEEFLSPFIEILNRTKDVNQIDTLTETINNDIQTKKKDNDYIVKVIKFFKKVSIVQKLNDDELYNGAKNCNLKFFKKGKTIIKYNDTPDFFYIIKKGIVSVNIDNKGRDSVEEKSLQKNGEYKKKHADESHNSTSVYLYKYDYFGELSIINDQLRTATCIAHTNCFLLAIDKVSFITYFSSLFNDLLQEAEIRYTKNYSLPSWLKSVYGNELNQNTHSLSIKIPDLGSSFSSISDDSSEMFSFEKEINKKLREKTKNKNKKKKREKGEGVSAADEKGEKEEEDIGKKIGDNFNFLRRSIKTDELNSSKSFLSDGSSLTSINIDEKLQEIQIEKKQKIEEIKLKELKVFEKIKLKEEKKMRTLTKKKKCAVSAYSNKDNHQTLYKLPNSSKKKENEVKKETTEDKSYLHNKHDKIVPNEEKDLSIGKHAVQCSVENIKVTDKDRATKKKMNEKEARAESISDTSVSDTRTSESLKPAFTQNSSSILKKKTSSSISTQLTTDKLVEKLMGFICSEYNSIFHFYESIDKFNTGYIKYDNFLSCMTLLNMEEVFEGPENVENLFKYLCNGKNVLTLTDFYKIVYKDKEIDKYKLNLRLCEVYGNSMLAFKKNVVILNMDDCLCNYANFEIVCEKVGLSKMNIKNIWDEINIMNEENIPLEIILSIINGELYIEESYTIYNAKKSILNQVVHFFQGNEEDLTKMSSDVMENNFQVNYEDPIIMNKYHHKSCSNEWAHIVELLETNIYFKYLTLEQRKFFATLMNRKIMNYGEIVINQYDEQGPIIFIFEGKANLITRTIFGIETIIREIDNKEIYGCYEVINESPAYYEVKINSENAIVWALNRSDYVDNLKPMLEERKHNLIHILHVLRNVPILRYLPQDILDNISYALKVEYHEANHTIIKENTYDDKYYIICKGLATVEKNSEINKNKLILSTLKKADYFGELSLIKNTKRTANVVLDTHSILLSVVDSEFHRLFHPYFDKFLNRAEANYKKVNINDKLLLFTEMEKFSSNSNIAYIPSKRKKTKRVTIQDNYDIEDVTHSVQNKTKGGGVSSFYEENANTDEVNYGQTVEKDKRVFGAADTHEHSDKKKRTDKENGSKEKGNNEKNIAEKDDKKKNVIRRNKEKEKNKSKNKKKEKT
>PlaOvaCurtisiGH01003972_rbh_TGME49_219070
MDDIESRAIENIHDYLKGCLEKNICNDKEVEENNVDDVSLIYSSLKRYILRLTNINNFIKQENYFLRKKNEELIKKHREKNILKNYKNEKGIHGLYMKEINKLNKENEFIKYKFQKMLRKNLTLERNYMQLNNSLLNREYYSYKENDKNKPINIKLNESNERSISSNFDINDNQFTYTTSEIQLGNSQGKGKNCLDVINPFSFEQKIERILKCAYILEDILNILNNNIRYDEPRIFQQKVKNIKAEKEKLALQNAFLKEKILQIETFILNDPFLVEKFNFFYDITNINFDESIKNNYNLYESSNMKMLYHNLCSLENKNDDLKQELLNEKKKSHIYKRYMYDMRNKFKADLTELCKLNYENSVNYNRVNQFYSTHRYSTKQVDPYHFIIHDDTTTEKKELQDNHRKEMKWKYMNYLYNMNNSEFFGMFKMSNEKIDHNQQMLAQAWRRIGELDGDIDYIKKNKNLNNSMYLQNISPEDLDDYMKDEVLYLKIKELIRKRKRELDRMLDSNLNVLSNERNNIERRNYGNLKLKLINNQEMLNEFSRNTKNNISLYNLNIHKKDNNFTYYINNKIFSQYMRYKQMYDIYMQDKETYNKKIKKKEFNNFFYKHALHFKNDNVSQCNYNLCSNDLRNISVDLLKNAKNSKGLFKKRDKCLPKNEAKEKRKNEHYIVDSAQKNNRTVEFVNTEEKDKMEKRKEGEIREREEMEMAIKEEKKRKLEKEKENKRDMEMEMEKEKEKEKEKEKEKEKEKEKEKEKENKRDMEMEMAIKEEKKRKLEKEKENKREMEMEKEKENKRDMEMEMAIKEEKKRKLEKEKENKREMEMAMEKGKEKGKEKGKEKGKEKGKEKGKEKGKEKEKKREKKKEKENERVKKKGIREEKGAVSKSVCKNNLGEGYETTADISTIRDEVEENSHRMGYDEYMFENKEKHDEPDMNEKHNLNHFAYGDEPLEKFYANVEHPRRHDSSLEVLRVNIKNLIKKKTEKNGNGNFETMKENLLNGQNLFISVDEINKKNSIIHCDKRDNNISDEMEEKPRQSSENSVISHKSVSVELIEEDNEHTNTKKQEVRRSEKRRDIKRKGLEEIKLDDNKGGKEKEKKKEYLNFFNEPKRVNDTESESGLNISDVEEGVANEYVESGNNSLISHKLSSKSTEKNVNNALSMEEAEETQEVENTEETQEVRHTEETQEVKHTEETQEVKHTEETQEVKHTEETQEVKHTEETQEEKHTEDKRKETVEESRPDKVDSLSDNSFNVKDREEQIFTYENDNSYENKIMKSGSEFSDQDLFDNSKYSKVKIHQFRKIIYHYDKNIFTFFTNLLLHSNINLVGKYQNRIFNVQIEATDMFQYLVSKYTQPCKSSKIDIEKKKKTNSESLYLNESEYKIVNEYICNNSSTSSLKMLYHKIHFIANQNYEEFKNRLLEGGVINLINLFHDEDINNFDKIFDVSFVNFCDIVGISTDSCLYHFNCIDKNYKGKRYIYLKHILQYLDVEKDMKEEYHKYNFISMHKKNLMYINISENFDNLNKFYKAVRKKNKLYISMNEFIYFFSEDEKMKKYNFSHDDIVSLYYSIVFYVYYTNKNKILQSLHFLSDNRFVYPNGDGDNTKKIRHYVGGEIKLKQEKKENHNSGLTSDDGYNYVNYNLSLYKEYFTLDDFNFVIELKDIYFYFEGSECPFSKIKRRIIEIYGSVKKGILINREICNVGNDNDEDANSSASDVETKNFDLGLDVDSFKLFMSDRYRYRHQERISYYERHSSLTRRGTKVGKIGKVSKSWKSGKPGKETKGDDEIGACKIDRKTFMCLMYNIGIHINHCLTLWDNFLPFLECDMLDYKIFTGFLNGKINISNNETEDSINIIKNNILKTSEEKDMEFTRDYKNRLGGTICSRQFHDLKEIKSTHALTVDEIEVAAQILSIVCPFNFLSKNEKKDFVQKLKKTCYKKGYDFVSFSECYLQSEDENDGKDNKRYIDKKVIILLNGILRNSKDSNFFINSVNAVERDILCNYVAHTNVAVIEVDDTLCSDEFIKLVEKKKEISEEFMKIIDNIPIFKNFPYALKNSISVNIQKCQFEKKKIIIRQHDDPSNFYILKEGKINVYCNSVDTPINTISDCTFFGELSLIFNTLRTCDIIVESDVAFCYSFSKEYFLSLLNQDVVKEFIKYFHANYRKEGIQHIIANYANGKKRALTFDQDTNRNKQLEEAKGDVPKMTNGISEDGIGNTWIGSKRLSKGFSGLNELSDIHKLNSLRRESPVGSINKEFSSGILSTDNIILDVEYINQNNINSFYSDLDKIILNIFNAEQKYFVEEMETHLMKVKTFEKIIKKMKNKEQFLKNLLYEKCPKGKQIILEGDPCEYFYFVKKGEISIQQFNQFKNMYEEIAIFGDYTYFGHQLILNKMKYFFIALAKTDSELYKLDSHMFEKFLSPFIDILSKSNDINQIDTLTEVINKDVQKKKKEENFIIKVMKILKKVSVIQKLTDEELYNGAKHFDFKFVKKGKIIIEYEDTPDFFYIVKKGVVSVKMDNKEHDMEKDKENNLNINTQEDKVHTKKNNTIKCTYLYKYDYFGELSIINNQPRTATCEAHTNCFLLAIDKISFSKNFSTIFNDLLQEADIRYTKHYSLPPWLKSMYGNEIQDNMRSISIKIPELDSCSSISDESSEVFSFEEEIKKKLKVEKRKKGKIASADGEENGAPIGESSDVRSQGSLTISINEKKLSEIKAEKNQKIEEIKRKELKVFERIKLKEEKKIKAFMKKKGVVFPNCVNTTNDQPAHEEAPVDSVPNDAYLEMEQISSKRDKVVKKREKLKKENKHSKPAGVDEQKRDTTDRSSETTKRNANEDERRNSMIRTIPQKSLSILKKKISTSSSSEFNFDKLVKKLIDFIDSEYNSIFHFYESIDKFNTGYIKYNDFLSCIISWNMEELFEGQENLENLFKYLCDGKNILTLVDFYRNVYKGKDIDIFELNLRLSEVYGNTVSAFRKNIGLFNVDNCICNYTNFETVCEKVGVSKANIKNIWDEINITNEENIPLEIIITTLNGELSIEESFNAYNNKKSLLNQVVHFFQGNEDLTKMSTDIMENNFEINYEEPIIINKQHHKIYPKECIYIVQLLESNIHFKYLTIEQRKFFTTLMNRQVLKIDNIAIKQNDEEGPIIFIYEGKANIITYNIFGIETVIRELENEEIYGCNEVINELPADYEVKISSDNAIVWILDRSVYKDNIKSMLEERKNNCIHILPVLRNVPILRYLPEELLHNISYAMKVEFHEPNHTIIKANTYDDKYYIICKGLATVEKYSEIHKNKLILSILKKADYFGELALIKNIKRTANVILDTPTILLSLVDSEFNRLFSSHFDKFLNRAKANYKKNEIENKIVSIPLINLTSTNNIGHATYNRSKNKKVTIQDNGYAKSVTRDLQNEIEVGVSSYQPAGNSDALQESTQDSASEKKEEVSRKVYKELYPGDDIDPGEIAKQGNSEKSNSEKNDVPHKHKERKGEKEKVKNQVKEKKKERSTHKKRDGKKKK
>PlaPraG01004962_rbh_TGME49_219070
MEDLESKAIENIHENLKKCIDRKIPKNTNENEEESSKDMFFIYNSLKEYIEQLKHTNNFIQKENDYLRKKNEELLKEFNEKNLINRNSNKSQKYGTYINEINQLNNENEFIKYKFQNMLRKNISLERSNVELNNQLLNKDNISQYLKSQSRIHNNKYIKDIRKKQSKSNKSLENIKGYNNAIKMDTTTTTTNNNIINNNNNNNTDENIRDSIKLSENIKGINNKITNENIHTYENINTYENINTYENIHTYENNNECQNIHIKHNNVTNIQSFNFNEKFKSICTCSMLLHDILNILNQNIKYDEPGIFQKSLKNIKIEKDELIMQNKLLKEKILQIETFILRDPFLVEKLCPIHENINNNFLLKDKNKLYQNNKNISLYRNLCYLENKNFNLRKELFHYKQKILFYKTYVNDMRDKLKHNIIQLYNQYHQNKNENTEIMTSVDETFNTNNQQVNTYNQYNNKHISYSKKNICDNNTKNNSLNQNYDFIKNQKSFFGLNNSDFNNILKTNNSKNDHNEKIIMQTSTKLNELNVEKKNIEEVKDKYLDPLEKDIPLVDLNIHNKNDVYYFEIKELIHKRKIELDKKLKGDINVNINTSHHNINSGCNYVKGREEDNSKNKSTLSGVIKNNILENTDNLTYINKSNNSKPEHINNYNYYINKNIMYTYIKYKYMYDFYVQNKNILKKEMNKEEFNEFVKKYFLLYKKNNKTNQHFNNTSNDILKHYNQPIPCVNRRNEHSKNLNEDKNINQKETNDEDTKNDDINMNVEDYHDITLGDSHQNFIYNIEEENIKQDIPEETCKKEDNINDYFNEKKNKYQDNIKCTSLKENGKDLHKIQENIMNKKKRKQKEKKKIKEKEKEKEKEKEKVKKKDKDKDKEKEKEKEKEKEIYVNKKIYNSFDITNDTYKNTEISKKNDEESISKTKNEYEQYNNNENNKNTEERNHNKKHENFERFYGVEEYPRRHDSSLEVLKKNIKDLLKKKNKDEKYAFQDDKKDINVSEGKKDGNMQEQKLFANKYNNNKIEDNKEKVDDKLLKEENNIKQNSNINKNVIESEQVKDSFNIIENVRKYEEYIDNKNDRINTHKLDEKNVISIEEDNNGKQIMKQESRELNDNEKREDNKVNKNLINNDNINNYSIEENKTNHNDHNDHNDHNDHNDDNCINSFKSYIHNYNSKNEKLSTEKSIIINNNDEEKYIEDKINFRNTNFFMKSGSEYSEQDFFNNNKYSKVNIQTFKEIIYYYDINVYQFYMNLILYSKIDLIKMYKNKIFSVQINSADILQYALNTYMNSNNNTSDIEEEFINKKKNGTIKKLNEKEYKTVIEYICNNSNNTCLKTIYHKINFITSESYEEFKNRFVECGGVVNLINLFYDEDLNNFDKIFEVSFVNFCDIIGISRDSCSYHFNCMDKKFKAKGYIFLRNILRYLNVEEEMKEEYHKYNFISMHLKNLIYIYITENFHNLNEFFNAVIKQNKLYISLNEFIYFFSANEKMTKYNFAQEDVVNLYYSIIFYVYYTNKNKILQTVNYFHKGKKYQGAYIKNKSHNNDQYVGGQKDNAIINLYMKNQNNKNNNKRINNNNDNKSINNNNDNKSITNNNDNKRINNNNDNKSINNNNDNKRINNNNIHDNNKSIMQDDEYCFVEYDLSLCKEFFTLEDFDFAIEVKDLYFYFEGSECPLSKIKRRIIEIYGSVKKGIFINDQVCNSSDDSMNSDSDINEKDIEENTYEIFKKNKYKHIDKITLYEKKIKNTLENDNSDDIKINKISKKTFMCLMYNIGIQIDYCLTLWGNFEPFLEDHLLDYKMFSAFLNGQIKCSNHENEENIQNIKNKINDIEEDKEISHRLNHNNRLKGTICSNLFMNIEEMNNGNLLTADEIEVTCQILNNISPFYYLDKNERKMFIKQLKKKCYKKNYDLNLLKDHDNTHKNKQNTSNDKNDYFKNEIIILINGILRNNKDGKCFINSVNVIYKYDIYNYIAHTNIAIINIDNSIYTHEFMNLIDKKRNISEEFMSIVNKIPILKNFPNMKKISLSMNVKKSMFEKNKIVIRKHDDPLQFFILKEGKINIFYHTSKTKNNPINTINEYQFFGEVSLIFNTLRTCDAIVESNTACCYYISKEYFLSLLNKDIVTEFVEYIRKTYTKGIESIISNYVNNNEDIEQINKYRKVQNSKKNKINKNNNNNNNNNNNNNNDDGNNTITYDEDKTGECQNLSSDEKKKTSIIYHKENKNEQDVKKSSSSPLSITNSFNNINKNKKYISNSFNKKNYYTNDFSNKTLNNKLSNTSNNLSTDYISLDIEYIDKNNIQSFYSDLDKLLLNIFNAEQKYFTEEIETNLRKIKSFKKILKQMKDKETFLKNIKYEKCPKGKYIILEGDYCEYFYFIKQGQISIQKFNQHKNMYDEFVTYNENQYFGHQLILNNIKAFFIAVAITDTELYTLEASLFVEFLSPFMDMLNIINDINQIDVLSENVKNDFQKKKQDKNYILKVLKFLKKVNIIQKLDNDTLYNASKYFTLQFFKKGQAIIKYQDKPDFFYIIKKGIVTVKTDFKEDTNQCVTNQKGVEEKINEEENILTDKINKTKSFYLYKYDYFGELSIINEQLRTTRCEAHTNCFLLAIDKISFIKNFSILFNDLLQEADIKYTRSYSLPPWLKSMYGNNFNTNMNSLSIKIPDSASSFSSISEDSSDVFSFEKEINEKLKEEKKKKEKENEKENEKEKKKKQDKNQNLYDYQTRKDEQKDITGRNIKHINEQKEKSSNDIQIYDTNNFNNSKSIFSEYSMYSIDNEKEMKKIKEEKEQKINEIKMKELKVIEKIKLKEEKKIKSIMKRKVDEINMKSNSNIINSEEAYENQGDTKNDVIKDKPDTVTNTFATTTYNNNSNNNNNNNNSNNSNNSYNILSYPNQAEKIEAEKKKKRNSHDEWLNKNNHNVTKENKEVDIYKDKNKDSNSNIIKSEYINIDNEENVENKKEENDKYVIDFPKKSSSILKKKISNSNSSELDINKLLETLIRFINSEYNSIYHFYKGIDKFNTGYVKYNDFLDYMISLNIEDLFGSLENLESVFKHLCNEKNILTLIDLYKNIYKDEEIDKYELNLRLTEVYGSSILAFKNIVFLNVEDALCNYINFEIVCEKVGLSNANIKSIWDEINIMNEEYIPLEIVLSIMNGELFIEEAYNAYNLKKSLLNQVVNFFQGNENLTKMNTDMMETNFEVIYEEPIILNKGHHKIFTNECTHIVKLLESNVYFKFLTLEQRSFFTTLMDRKIMNYGDVLIKQNDDEAPIICIYDGKANLITYNLFGIEAPIGSVENNEVYGCDEAINEIPSNYEVKISSDMATVWILERSVYKENIKPMLEERQKNCTHILPVLRNVPILRYLSEEELVQISYAMKLEMYHPNHTIIKANTYDDKFYIICKGLVTVEKNTEGNKDKIVLSNLKKADYFGELALIKNIKRTANVILDTEAILLSLSDSEFKRLLHLHFDKFLNRAKANYKRVQMKKKTSIQSEMVNLNSNTNIHSLGSYRSKNKIVTIQDNDDDDKHKYDNTMPKLPKGNISFTLEEKDHNNQKDDGPKVQPDSNKKKKDKEKYRKNKDDDKEKDKNKEKNKKIKNKKKEQT
>PlaReiCDC004612_rbh_TGME49_219070
MEDLESKAIENIHENLKKCIGRKIPKNTNENEEESSKDMLFIYNSLKEYIEQLKHTNNFIQQENDYLRKKNEELLKEFNEKNLINRNSNKSQKYGTYINEINQLNNENEFIKYKFQNMLRKNISLERSNVELNNQLLNKDNISQYLKSQSGIHNNKYIKDIRKRQMKSNNSLENIKGYNNAIKMDTTTTTNDNINNNINNNNINNNNINNNSTDENIRDSIKLSENIEGINNKITYENIHTYENNNECQNIHIKHNNVTNIQSFNFNEKIKSICTCSMLLHDILNILNQNIKYDEPGIFQKSLKNIKIEKDELIMQNELLKEKILQIETFILRDPFLVEKLCPTHENINSNFLLKDKNKLYQNNKNISLYRNLCYLENKNFNLRKELFHYKQKILFYKTYVNDMRDKLKHNIIQLYNQYHQNKNENNEIMTSVDETFNSNNQQVNTYNQYNNKHISYSKKNICDNNTKNNSLNPNFHFIKNQTSFFGLNNSDFNNILKKNNSKIDHNEKIIIQTSTKLNELNVEKKNIEEVKDKYLDPLEKDIPLVDLNIHNKNDMYYFEIKELIHKRKIELDKKLKGDINVNINTSHHNINSGCNYVKEREEDNSKNNSTLSGVIKNNILENTDNLTYINKSNNSKSEHINNYNYYINKNIMYTYIKYKYMYDFYVQNKNILKKEMNKEEFNEFVKKYFLLYKKNNKTNQHFNNTSNDILKHYNQPIPCVNRRNEHSKNLDEDKNINQKETNDEDTKHDNINMNVEDYHDITLGDSHQNFIYNIEEEKIKQDIPQETCKKEDNINDYFNEKKNKYQDNIKCTSLKENGKDVHKIQENMMNKKKRKQKEKKKIKEKEKEKEKEKEREKEKEKEKEKEKEKEKEKEKEIYINKKIYNSFDITKDTYKNTENSKKNDEENISKTKNEYEQYNNNENNKNNEERNHNKKHDNFERFYGVEEYPRRHDSSLEVLKKNIKDLLKKKNKDEKYAFQDDKKDINVSEGKKDGNMQEQKVLSNKNKYNNNNNNNKIEDNKEKVDDKLLKEENNIKQNSNINKNAFENEQVKDSFNIIENVRKYEEYIDDNNDRINTHTLDEKNVVSIEEDNNGKQIMKQESRELNDNEKREDNKVNKNLINNDNINNYSIEENKTNHNDHNDDNCINSFKSYIHNYNSKNEKISTDKSIIINNNDEEKYIEDKINFRNTNFFMKSGSEYSEQDFFNNNKYSKVNIQTFKEIIYYYDINVYQFYMNLILYSKIDLIKMYKNKIFSVQINSADILQYALNTYMNCNNNNSVIEEEFINKKKNANIKKLNEKEYKTVIEYICNNSNNTCLKTIYHKINFITSESYEEFKNRFVECGGVVNLINLFYDEDLNNFDKIFEVSFVNFCDIIGISRDSCSYHFNCMDKKFKAKGYIFLRNILRYLNVEEEMKEEYHKYNFISMHLKNLMYIYITENFHNLNEFFNAVIKQNKLYISLNEFIYFFSANEKMTKYNFAQEDVVNLYYSIIFYVYYTNKNKILQTVNYFHKGKNYEGGYIKNKSHNNDEYVGGQKDNGIINLYMKNQNNKNNNKSINNNNIHDNKSINNNNIHDNKSISNNNIHDNNISIMQDDEYCFVEYDLSLCKEFFTLEDFDFAIEVKDLYFYFEGSECPLSKIKRRIIEIYGSVKKGIFINDQVCNSSDDSMNSDSDINEKDIEENTYEIFKKNKYKHIDKITLYEKKIKNTLENDNSDDIKINKISKKTFMCLMYNIGIQIDYCLTLWGNFEPFLEDQLLDYKMFSAFLNGKIKCSNHENEENIQNIKNKINDIEEDKEISHRPKHNNRLKGTICSNLFINIEEMNNGDLLTADEIEVTCQILNNISPFYYLDKNERKMFIKQLKKKCYKKNYDLNLLKDHDNTNKNKQNTSNDKNDYFKNEIIILINGILRNNKDGKCFINSVNVIYKYDIYNYIAHTNIAIINIDNSIYTPEFMNLIDKKRNISEEFMSIVNKIPILKNFPNMKKISLSMNVKKCMFEKNKIVIRKHDDPLQFFILKEGKINIFYHTSKTKNNPINTINEYQFFGEVSLIFNTLRTCDAIVESNTACCYYFSKEYFLSLLNKDIVTEFVEYIRKTYRKGIESIISNYVNNNEDIEQINKYRKVQNSKKIKINKNNNNNNDDDDGNNTITCDEDQTDECQNLSSEEKKKSSIIYHKENKNEQDVKKCSSSPLSITNSFNNIKKKNKNYISNSFNKKNYYTNDFSNKTLNNKLSNISNNLSTDYISLDIEYIDKNNIQSFYSDLDKLLLNIFNAEQKYFTEEIETNLRKIKSFKKILKQMKDKETFLKNIKYEKCPKGKYIILEGDYCEYFYFIKQGQISIQKFNQHKNMYDEFVTYNVNQYFGHQLILKNIKAFFIAVAITDTELYTLEASLFVEFLSPFIDILNIINDINQIDVLSENVKNDFQKKKQDKNYILKVLKFLKKVNIIQKLDNDTLYNASKNFTLQFFKKGQAIIKYQDKPDFFYIIKKGIVTVKIDFKEDTNECGTNQKGVEEKINSEENILKDKRNKTKSFYLYKYDYFGELSIINEQLRTTRCEAHTNCFLLAIDKISFIKNFSILFNDLLQEADIKYTRSYSLPPWLKSMYGNNFNTNMNSLSIKIPDSASSFSSISEDSSDVFSFEKEINEKLKEEKNKKEKNKNKNQNQNQNQNRYDYQTRNDEHKDITGRNIKHINEQKEKSSNDIQIYDTNNFNNSKSIFSEYSMYSIDNEKEMKKIKEEKEQKINEIKMKELKVIEKIKLKEEKKIKSIMKRKVDEINMKSNSNIINSEEAYDNQGDTKNDVIKDKPDTATNTFATTTYNNNNNNNNSNYSNNSNNSYIISSYPNQAEKIEVEKKKKKNSHEEWLNKNNHNVTKENKEVDIYKDNNKDSNSNIIKSEYINTDNEENVENKKEENDKYVIDFPKKSSSILKKKISNSNSSELDINKLLETLIMFINSEYNSIYHFYKGIDKFNTGYVKYNDFLDYMISLNIEDLFGSLENLESVFKHLCNEKNILTLIDLYKNIYKDEEIDKYELNLRLTEVYGSSILAFKNIVFLNVEDALCNYINFEIVCEKVGLSNANIKSIWDEINIMNEEYIPLEIVLSIMNGELFIEEAYNAYNLKKSLLNQVVNFFQGNENLTKMNTDMMETNFEVIYEEPIILNKGHHKIFTNECTHIVKLLESNVYFKFLTLEQRSFFTTLMDRKIMNYGDVLIKQNDDEAPIICIYDGKANLITYNLFGIEAPIGSVQNNEVYGCDQAINEIPSNYEVKISSDMATVWILERTVYKENIKPMLEERQKNCIHILPVLKNVPILRYLSEEELVQISYAMKLELYNPNHTIIKANTYDDKFYIICKGLVTVEKNTESNKDKIVLSNLKKADYFGELALIKNIKRTANVILDTEAILLSLSDSEFKRLLHLHFDKFLNRAKANYKRVQMKKKTSIQSEMVNLNSNTNIHSLGSYRSKNKIVTIQDNDDDNKHKYDNTMPKLPKGNISFSPEEKDHNNQKDDGPKVHQDSNKKKKDKEKYRKNKDNDKEKDKNKKKNKKIKNKKKEKEKT
>PlaRelSGS1like003946_rbh_TGME49_219070
MDDLESRAIENIHDYLKECLEKNIYHIEGKEENSENDMSLIYMSLKKYILRLININNFIKQENYFLRKKNETLIKESSQKDIFKIAQNKKGIHKMYMDKINELNNENEFIKYKFQKMLREHISLTRDNTHLKNSLLDWHNYTLNDNFQNNRISKKNDNSDKKCNILELYENYSNIEDDNLNYLRNRNLFSFEQKFERICKCANILEDILNVLNSSIKYDESTILQKNVENIKMEKEELVMQNSFLKEKVLEIETFILNDPFLVEKFNNFYDSKNLSSDELIKNNFKLYKNNNKNMLYLGLCSLEKKNINLRKELSNEKKEKQIYREYVQDLRDNLKKDLTELFKLKNDENICYNNFTEIYNTNIYPNKNENTFYMNLYDTKTENNDTKSDQIKNIWNYNNELYNIYNSEFFSMFKMAGTKIDYNQKRLKYAWRRIKELEEEISDLKERKKENNLKQYKKDSLLEELEDYMKNEVYYFKIKELIYKRKKELGEVLKRNIEEKNNKISKFRVMNYELDGKYMNYRRLLNEYLKNRENILSIDDDSSHNKNSYYNYINNRIIYQYMKYKRMYDFYMQNKKILKKNIIKKDINNILKTYASYNENIDNSHDNFSILPNGINNKSMKLLQKIIESRKGLREYSNKLSKIKTNEESKSYYVNKRDAQSHNYILDGDNESLIYNSKDKIIKDNYNERKMKKKNEKKKYLNSSDISTSNNEAYEKVSEKNNTRKIEVCNREYAIPNANESNKSSSKNIDNVHENSEKFYYSAKCPRRHASSLEVLKKNIRNLVKKKKVKNEKSKYEKKLIDSNSSKSSLIYKANENYSNITSLENYNNISNFQKKGSQSNTKYNIQNKEYKEQKENEIKLMKKKEEIKKSKNIVDNNNIKYKEFLDDTYETKKEKIKNDLDFTCEVKKKDDIRSKNKLDAINKIEKKENIKKKSELNAIEEIKKKENITNKDSSDVMDEIKKKKENIKNENKSDAKSEIKKNKNIKNKDSSDVIDKIKKKENIKNESKLDAKDEIKKNKNIKNKDNSDAMDEIKKIDRVKHDNEEKKSNENHVNINSNSNIISNNSFEIKGNKEDYSDKKENFGINDFIESENESSVLDFFDNKKYSNVKLELFREILYKHDKNIYNFFMNLITFSKIDVIKTYKKKIFNVQINSSDMLQYVLSSYDGSNKYTKEKKKNSDFKNLNEKEYKLVIDYICNNNSTSSLKTLYHKISFITNENYDQFKNRLLECGVINLINLLHDEDINKYDKIFDVSFVNFCDIFGISKESCTYHFNCIDNGYRKKGYIYLKHLLNYLKVEKEIKEEYHKYNFISMHKKNLMYININENFDNLHEFFKAITKKNKNFVSLNELIYFFSEDERLKKYNFPNDDVVGLYYSIIFYVYYTNKKKILQTVNNLKECGKSIKNNTENGDIQGENKNKIINPYAKVKNENHKRDITLDDGYNYVNYDLSLCMEYFSLYDFNFVVELKDLYFYFEGCECPFSKIKRRIIEIYGSLKKGLLINKEIVNYNNETNSSNSEGIQSEDDLDSDIFFMKDKYRYIHSDKISFYEKKTSYKEEDIELNKINNRIFMCLMYNIGIHIDHCQSLWDNFVPFLEGDMLDYKIFTSFLNGKINISGNETEEVIRNIKESIMENNEIGTEDAGRNTNRLKGTICSRNFNNLKEIKFTANLTADEIEVVAQVLNNVSPFNYLDKNEKKEFIKKLNKKFYKKSYDLKLLYEQIFNNNEEAKTENNKLPEESYLNNKIIILINGILRHKKEANTFINSVNIINKDNIYNYIAHTNIAIIEIDNISYTSEFNKLIRQKILNSQEFMKVVDNIPILKNLPYEKKCSLSMNIKRNEFEKNRVIIRQHDDGIHFYILKEGTINIYFNNRDKPINTISRNNFFGEIALIFNTLRTCDVIVESETAICYIISREYFLSILNKDVVNEFIEYIRSNYKSDVEKIITNSTYNYEKNSNIKLKLSKNKNKNEKESKNKSTKNSVKDGNDNKNEKDSIRNINDSSGIGTSSIKKKMKSNAFNTIYSKDGNISKSLNNLIDANNQSFINSLESKNGCSVNSVNNRISSNSLSADNVSLDLDYINKKHLQSFYSDLDKILLNIYNTEQKYFTEEMEKNLMKVKIFKKILNKMEDKEKFLRNLKYEKHPKGKNIMLEGDYFEKFYFVKKGEISIQEFNQYKNNYEEISIFKENEYFGHKFILNKTKSFFIAVTTTYTELYTLEASLYKEFLSPFSDILNKKKDVIKIDALSETINKEVQMKEKDKNYVLNVFKFLKKVKIIQNLDDDTLYEASKNFTFKFFKKGQVIIKYNDEPDFFYAIRKGIVSVKLEDKEENMKNNNLDNKNKEDQKKLNEMKKKKFAYLYKYDYFGELSILNEQLRTARCEAHTNCFLLAIDKISFINNFNTIFNDFLQEAEQRYTRNYSLPPWLKAMYGCEFDKNSASLSMKIPDSGSSFSSISNDSSDAFSFEKEINEQLKNEKEKKKSSGILKTSKTNEFNNSKSILSGSSISSIDNDKEMNKIKEEKEKKINEIKLKEIKIMEKIKLKEEKKIKETYMKKKGVSKIIYNRENNKDISDYRSNNSQTSHNIVNQSYYNEKEISIEDDNDKEKLNDKEESNKSKSSEYIEGKYKNIIYKDSNKKREKESEHTDNYADIRPKKSLSILKKKVSSVHSSELNIGALIEKLVDFINSEYNSIFHFYESIDKFNIGYIKYNDFLDYIVNLNIEDRFESGENLEKLFKYLCADKHILTLIDFYKNIYKDEKVDKYELNLRLTEVYGSSTSAFKNVALLNDENCSCSYTSFEIVCEKVGLNSANIKDIWDEINIMNEETVPLGIILSILNGELFIEESYKAYNDKKSILNQFVNFFQGNEDLSRMNTNLMETNFEITYEEPIIINKGHHKLYSNECSHIVKLLENNIYFKYLTLEQRKFFTTLMNRSTMNCNDILIKQNDTEAPIIFLYKGKANIITFNIFGIESVVRELENNELYGCDEVISGSPSGYEVKINSDIAIVWILDRSSYNENLKFMLEERKKNCFYILPVLRNVPILRYLPQEELENISYAMKVEFYQPNHTIIKANTYDDKYYIICKGLATVEKNSDSNRDKLILSTLKKADYFGELALIKNSKRSANVVLDTETILLSVGDSEFERLFNPYFEKFLNRAKANYKRMEIKNLNVTSDMTDGNSNTYISSLSSYKSRNRNVTIQDNDNIEKTIDSSPKNIKGSISFSFDQTSNTEEKENNKQVKEVKKKEKDMEKEIEKDKEKEKEKNKEKEKNKEKEKNKEKDKKKDKDKKKEKEKNKEKEKEKEKDKKKDKDKKKDKDKEKDKYRKKEIK
>PlaSpeGorillaG2004405_rbh_TGME49_219070
MEDLESKAIENIHDNLKKCIDRRIFKNTNEDEEESSKDIFFIYNSLKEYIEQLKHTNNFIQRENDYLRKKNEKLIKESNKRNSMNRNSNKNQKYGTYINEINQLNNENEFIKYKFQNMLRKNISLERSNAELNDQLLSKDNISQYLKSQSEIQNNKYNKDVRKRQPELNNFVGNIKGYNNLIKINNTTTNNYYNNYNNNIDENIRDSLKLSENIEGINNIITNEHIDTYENNNEYQNIKHKNISSIESLNFDEKLKSICACSMLLHDILNILNQNIKYDEPGIFQKSMKSIKIEKDELIMQNKLLKEKILQIETFILRDPFLVEKLYPTHQNINNNFLVKDKNNLYQNNKNISLYRNLCYLENKNFNLRKELFHYKQKILFYKTYVNDMRDKLKHNLIQFYKQYHENKNENTEIMTSIYETINSKNEIVNTYNQYKNQNISYSKNICDSNTKNNSKIDHNEKIIIQTWTKLNELNVENKNLQDVKDKNLEPLKKDITLVDLNIPNKNDMYYFEIKELINKRKIELDKKLKGDIHVNINTSNHNINSGCNCVKAREEVKSKNNSSLSGVIKNKILENTDNSTYIHKRNNYKPKHINNYNSYINKNIMYTYIKYKCMYDFYIQNKNILKKEMNKEEFNEFVNKYFLLYKKNNKTNQHFNNIYKDKMKHCSQTIPCVNKKNEHSENLDEDKNINQKETNDEDTKNDNLNMNVEDYHDITLGDSHENFIYNIEDEIIKQDIPEKTYKKENNINDNFNEKKNIYQDNKKSKSFKENGKDVHKIQENIMNKKKHKQKEKKKINEKEKYVKEKIYNSFDIKKDTYKENTEIYKKSDEESVGKTKNEIENVENDKNVESDKNVESDKNVESDKNVESDKNVENDKYDENIKNKEEWNHNKKHENFERFYGVEEYPRRHDSSLEVLKKNIKDLLKKKNKDEKYAFQDDKKDINVSEGKKDGNVQEENVLANKNSNNNKYNNNNKIEDNIEKVDATLLKEENHIKQISNVNKKNGFENEQVKDDSFNIIENVKKHEEYIDEKNVVSFEGDNSRKQIIKHKSKVLNDNPKKEDNKMNKNLINNDNINSYSIEDDKSNHNDQNDQNDQNDQNDQNDNNDHGCINSFKSNIHNYNSINEKLLRENEKIFTDKSVIINNNEEEKYVEDKINFRNTNFFMKSGSEYSEQDFFNNKKYSKVNIQTFKEIIYHYDMNIYNFYLNLILYSKIDLIKMYKNKIFSVQINSDDILQYALNTYMNCNNNNNNFVKEGEFMNKKEKNDNSSNIKKLNEKEYKTVIEYICNNSNNTCLKTIYHKINFITNESYEEFKNRFVECGGVVNLINLFYDEDLNNFDKIFEVSFVNFCDIIGISRDSCSYHFNCMDKKFKGKGYIFLRNILRYLNVEEEMKEEYHKYNFISMHLKNLMYIYITENFHNLHEFFNAVIKKNKLYISLNEFIYFFSSNEKMASYNFVQDDIINLYYSIIFYVYYTNKNKILQTVNYFHKGKNYENGYIKNKSHDDNEYVSRNKDNDITKLYTKNYNNNNNNNKNNNNNNNNNNNKSVMQNNAHCFVEYDLSLCKEYFTLEDFDFAIEVKDLYFYFEGSECPLSKIKRRIIEIYGSVKKGLFINDQVCNSSDDSINSDSDINEKDIEENTYDIFKKNKYKHIDKITLYEKKIKNTLENDNPNDDIKVNKINKKTFMCLMYNIGIQIDYCLTLWENFEPFLEDHLLDYKMFSAFLNGKINCSNHDSEENIQNIKKQINDIEEDKEISHRLNHHNRFKGTICSNLFMNIEEMNNGNLLTADEIEVTCQILNNISPFYYLDKNERKMFIKQLKKKCYKQNYDLNLLKNHDNTNKNKHNTSNDNNDYFKNEIIILINGILRNNKDAKCFINSVNVIYKNDIYNYIAHTNIAIINIDNSIYTHEFMNLIDKKRNISEEFMSIVNKIPILKNFPNMKKISLSMNVKKCIFEKNKIVIRKHDDPMQFFILKEGKINIFYHTSKTKNNPINTINQYQFFGEVSLIFNTLRTCDAIVESDTACCYSISKEYFLSLLNKDIVTEFVEYIRKTYTKGIESIISNYANSNEDVEQMNKYRKIQNEKKNKNKINQNKNNNDDDNNNKIITCDEYETDECQNLSSDEKKKIISIINNKENKNEQDVKKSNSSPLSITNSFNNMQKNKKYISNSFNKKSYYTNDFSNKTLNNKLSITSNNLSTDYISLDIEYIDKNNIQSFYSDLDKLLLNIFNAEQKYFTEEIETNLMKIKSFKKILRQMKDKETFLKNLKYEKCPKGKYIILEGDHCEYFYFIKQGQISIQKFNQHKNMYDEFVTYNENQYFGHQLILKNIKAFFIAVAIKDTELYTLEASLFLEFLSPFIDMLNIINDINQIDVLNEDIKNDFQKKKHDKNYILKVLKFLKKVNIIQKLDNDALYNASKNFTLQFFKKGQVIIKYQDTPDFFYIIKKGIVAVKTDFKEDTNEYVSNQKGVEKKLNEEKNILKDKINKTKSFYLYKYDYFGELSIINEQLRTTRCEAYTNCFLLAIDKISFTNHFSSLFNDLLQEADIKYTRSYSLPPWLKSMYGNNFNTNMNSLSIKIPDSASSFSSISEDSSDVFSFEKEINEKLKEEKKKNQKEKEKERETNTYHYQTKKDDQKDITRKNIKHNNEQKEKSPYDIQRYHTNNFKNSKSTFSEYSNYSIDNEKEMKKIKEEKEKKINEIKMKELKVIEKIKLKEEKKLKSIMKRKVDEINMNSNSNIINSEQTYDHQGDAKNNDMKDKENTATNTSDTTTYNNNNNNNNNNNNNDSDNVLCYANQEDKIEEEKKKTKNAHEELLNKNHHSVTKEIKEADIYKHENKDSSSNLVKNEYINIENEENDKYVTDFPKKSSSILKKKISNSNSSELDINKMLETLIAFISSEYNSIYHFYKGIDKFNTGYVKYNDFLDYMISLNIEDLFGSRENLESVFKYLCNEKNILTLIDLYKNIYKDEEIDKYELNLRLTEVYGSSTLAFKNIVFLNVEDAVCNYINFEIVCEKVGLSNTNIKSIWDEINIMNEEYIPLEIVLSIMNGELFIEEAYNAYNLKKSLLNQVVNFFQGNENLTKMNTDMMETNFEVTYEEPIILNKGHHKIFTNECTHIVKLLESNIYFKFLTLEQRSFFTTLMDRQIMNYGDIIIKQNDEEAPIICIYDGKANLITYNLFGIEAPIGSVENNEIYGCDQAINEIPSNYEVKISSDIATVWILERSVYKENVKPMLEERQKNCTHILPVLRNVPILRYLSEEELVQISYAMKVEIYHPNHTIIKANTYDDKYYIICKGLVTVEKNTDCNKDKIVLSNLKKADYFGELALIKNIKRTANVILDTEAILLSLSDSEFNRLLHLHFNKFLNRAKANYKRVHMKKKTSIQSDIINLNSNTNIHTLASYRSKNKIVTIQDNEDNDKHKNDVTMSKLPKGNISFSIEEKQDKKQKDDAQNVQTDNNKKKKDKEKHTKKNNKDKEKDKNKEKNKKIKNKKKEET
>PlaVinVinckei002556_rbh_TGME49_219070
MDDSEVKSIKKIHDYMTECLNKPFNDNNSIELCENDIPSIYSSLKNYILRLTNINNFMRCENYVLKKKNEDLIKNAKEPNISYMGKKNIHDIYINKINKLNNENDFIKYKFQKILRKNLSLERNNIELNRNLLNKDNYTQIENNKKRVKPDTGEKNITEDIPNHLYEHTKCDNSIIFNNEIYLNDINPFSLEKEIKKIIECTNILQDMLNLLNHNLKYDDPITFSATLKKMNMEKEELMEHNSYLKNKILQIETFILNDPFLVEKFNNLYNMVNIDFDKSIKDNIKLYENHNMRILFKRLCSLENTNTNIKNELIYQNKQLDMYKMHISDIKNLIKKKLNNFYTLNYHQNIVFNALNKFNNTNFSFNDLNYFNSCENDEKFIHNPSIIKDKFNCTNNLSTTKNSDPFTIFQINNNKTDQNHKLLNEAWERISQLDQDVCYFKEKKNEKKQHEGGKDISGKEYDCIVNELYYIKIKELINKRKIELNNFINGELSEIKYAQNDASKINQCKLDGYKLNNYNLNLDLNEYPNYENNYINSKILLKYMKYKQAYNFYMQNKNIYKKNVSKAKFNNFLNKYIFNEEHNKSLNYNNDIKISGAKKTFFELFQNKKMGKHKKKIIIPPKKKSDEQRESVYVEIENTEYDENQTKLSQESNSLISKKSDDNSRMADTTEHVKKDVENEEKKNDSCEKNEDSSISLSNLKNNDTNSENFDSHLEYPKRQDLSLEILRTNINNLAKKKTIANTNSEHIENDTYKRDNSKMVGSYEINKDISLSSINSNKNSNTSKEELYKNMIDHEKLQNSIEFESTNESEKLTNVKEENTNSDNDLKKEISIHENKYDSTDVKFDQNLKHRKSSIYVKKKTDYDIEVKQIINELSGEFDSDELNKSKESEEKENTFSIKNKLDSPILVKDDQEDYPKFPKKVSFSSSTKSDATDIHEENIEDSNSVIKKVNTTKNDSFESYGNKKGEPSVEKIEKTEIKEANSYENSPQINNIEKRKPSDMWGTDNFDLKRSISGYSDPDLFDNKKYSNIKIELFRDIIYKYDKNLYEFFMKLILHSNTDLVGTYKNQIFNAQIASENVLDYIVSNYTKNENWDNNRNSKIEETEKVIDLLGKNDCKIITEYICNNGTSTSLRTLYHKVDFITKENYKEFKDRLLEYGVINLINLFLDEDINHFDKIFSVSFVNFGDALGISGDVCMSHFNNMDKKHNEKGYIYLKHIFDYLNIENEIKEEYHKYNFISVKNKNYIYININENYSNLYEFFNSITKKNNLYITLNEFIYFFSQNDNLKKYNLTQKDVIELYYSILFYAYYSNKNKNLLNILQSSDNSKNDGINIVDNINSVDKECDNKKELDKKEDINNEYNLQLYKGYFTLNDFNFAIELKDIYSYFEGSECPYTKIKRRIIEIYGTLKNGVLVNSEMCHNNDDDDNLVNSDADLKDLGIELNEDSFKIFMKDKYKYMHHSKLSSYRKKANPNKIVQKINKKTFMCLMYNIGIHRNHCLILWNNFIQFLEADLLDYKIFSAFLNGEINLSNIKTEENINCIKKKIMNNHLEDEEFSRNKKHRLEGTICPRLFKNNQKLYSTHALTFDEIEVLSKVLTNTHSFKYLDKNEKKQFISNLMKHCYKKGHTFESIKTGENVKNKEKKSSENYMDKEIVILLNGILKNTKENNSFINSVNVIEKCNLNLYTAHTNVAIVEINDNMYTEEFVNLVNKKKEISNEFMSIVDNIPIFKNFPYDLKSHISMNVKKCEYQNKQFIIRQHDDPLDFYILKDGEVSIYYNNTDKDINTLSAYSFFGEISIIFNTLRTCNVAVKSDKAICYSISSEYFQSLLNKDMVKEFIAHSQINYNEESLNDVIITYMNNQIQNNSNIIKGNSISIPRLNVEPNASVNTSMSNNSKGISRDIVSNVTFSTTLSSDTIMLDTEYIDNKKYIRSFYSDLDKILLNNFNTEQKYMVEEIEANLMRVKVFKNILNKMEEKDKFVKNLKYEKCPKGKHLILEGDKCEKFYFIKQGAVSIRQFNQYKNMYDEITTFKDNQYFGHQLILSKEPSIFIVVTVCNTELYTIDANLYIQLLSPFIDILNKSKDINELDVLTESINNDAKIQKKDADFITKAIHFLKKVNIINKLNDDELYNSAKNFQFKFFKKGKVIIKYEDEPDFFYIIKKGIVSVKTDNGRKTISNENSLNSNSNIDSDKTNTTESQNEEPNMKKSVYLHKYEYFGELSIINNQLRTATCEAYTNCFLLAIDKISFSNYFSSIFNELLQEAEIKYTKNYSLPPWLKTIYGNDNNYDNMKSFASINLPKLDSSLSSISDRSSEEFDFEKDIKKKIKKAQKKEKEIKNNKMNKNKNKNDQMSEKDKVNIKTQNNKENSTNKKVNESANDISNSNNSSGLLCLTKENLDEKLKEIEKVKEKKLEEMKLKELKVFEKIKLRDEKKVERIMKKKNKHIHKKNDGVLKFNDNIENIDEKINKKKNDKLAKEKSAEVENNQISGKINSNDGNNPTTLIKVNVVKETHTENNNNDAAEEKHILQINQVVQKEGKDTLEPLNLPKKSSSILKIRTNSSSSTDLDVKDLIYKLTNYIESEYSSIHQFYESIDKFNRGYIKYEDFLNSMNSINIINKIFDKEEKIENVFKHLCNDMNILTPNNFYISIYKHKNIDKYELNLRLREIYSNSILGFKKNIVLKTVEDIVINYEDFENVCNQIGLIDKDNIQNIWNEINIMNEENIPLDIIINIINGELDIEESYEIYNNKKSLLNQVVNFFQGNNADLIKMSTNVMECNILTNYEDPVIINKAHHKSYPNECNYIVKQLELDSNFKMLTLDQRKYFATLMDRNVASSGEIITKQNSDSSPIMLLFEGTANLITYTIFGIETVVREIKNDEIYGSSEVIADSVSDYEVKINSNSAIIWTLKREHYNEKIKPMLEERQQNCIHILQVLKNVPILRYLPLEILDNISYSMKIEIHEPNHTIIKEGDYDDKFYIICKGLATVDIPSKYTCNKLIISSLKKADYFGELSLINNTARTANVVLDTTSILFSLVSSEFNRLLSPYFDKFTNRAKANYKKIQVENSLSHTDMQIYDINQNYTNSSIYNRNRKHKVTIQDSNYLKNIENKLKQNIPKQNELSESQNDDNKNNTEL
>PlaVivP01004643_rbh_TGME49_219070
MDDPESRAIENIHGHLKECLDRNNCKVDPAGGQRNIKDVSLIHSSLKKYLVRLANINNFIKQENYFLRKKNEQLVKRCSERGALGFYKNGEGTHRVDSTNGRHGAHGTHTNCMSEIHKLSDENEFIKHKYEQMLRQNASLQVNNAQLNNTLLNRDTHEPHTNGGNRKVKVENGFLRESPNQMLPHQEGGRNMVGRRNEKDGKTQRAEINYIMFEERVSRILKCAKILEDILATLNSNLKYDQPLLFQRKMDMMEVEKKELKKQNDFLKEKIIQIETFILNDPFLVEKFNFFDDSNCFNFDPSVRDNLKLYQNNSLKMMYQNLRCLESTNEDLKQQLSSEKKKSHIYKTYMYHMREKLKDDLNELFRLNGETNVNYHNLNRCADSIRHFCEKGSSPPGNVFYHDLINEEEKEASRKEHPKCDNYLSDVSTPNFYRMFKMNSSKIDHNEQLLTHTWNRIRELGRDAAFFEKRKYEQICRQDEHDAGQEELEDDMQNEVYYFRIKKLISMRKKELDGMLQSGGRQLASQKKKEDIKLKNDLYLSRVEHKEALREWLRRQEKKLHTGDNPRNGPHRDSPLYGGENIDQFNRYIKRKIIYQFVKYKHIYEYFLQNKSACKKQISKEKFINFFNKHILNFQNGATAQRSNVGNPGDAERRVTISCQKGKKSHKDEAEEKRGSAYVEEDSTQYHDVTLEDRARRGSHHSEESTLRSDHPGEKRAEAAGGKQRERQREMEKEKQREIKAEQEKQRKMEEKQRKIKAEMEKMKQKKMEKKRQRKMLREKQREEERARKMQAERALQVDADPPATKDQADEEIPNQRELEIEPSDNSQGEKTKKGNFKKNDELSEKFYMRAEHPRRHDSSLEVLINTIKNINKKKIEKNMTSKGAKGLLSPAHSKDETGRNSLNGESPQKERRASNLCKKGSSQGSVEPIQLSNSLGVEPTEGEANQSEGGASDREAVSLGHAESGAAESDAAQSDAAQSDDASLLNAEDRKEEQFFNLSSEPEDTNRGGREIHLGAAADAAEVPLRRSVRGKTILGGSVALDEIKRINTMRGAGASELIQPEGDAQMGDGESGRGKGSNEELRDDIQEEPNEDCGRDGLPEYVDQGGPLKNVDPGEPPKDSHPNEPPQEGETTHSNRATGKREKPPPKRVHNENFLESGSEYSEQDLFDNNKYANVKIEAFRQMLHLRDKNVYTFFMNLIVHSKINLVRDYKNKVFNAKVGAGDILEYLLENYSQGEKCAANGEERKGGTKHTKEYLSEVELKHINEYICNNSNSSSLKTLYHKILFLNKENYESFKSRLLEGGVINLINLFHDEDLNNFDKIFDVSFVNFCDIVGISKDTCIYHFNLMDRNYKGKRYIYLKHIFRYLEVEQNMKEQLHRCNFISMQKKNLIYIHISESFHNLSNFFKSVEKKNKLYVSLNEFLYFFSENEKMGTHCYSQEDVTSLYYSILFYVYYTNKNKVLQTLQFWGEENDPQNDPQNDPQNDPQNDPQNDPQNDPQNDPQKMAPTGQSFHDEKEPPRAPPPVGVNPLVGQTRENRLTPDDGYNYVNYNLSLYKEYFSLDDFNFAIELKDLYFYFEGSECPFSKIKRRIVEIYGSVKRGLLINHETCNSERDGDDTSSSQSDQEEAPDLDVDLQLDSFQLFTRNRYRYRHCDRVCFHERAARQGKQGNAAEVGKAAKGGRVRMDAEPDSLDQAGSVPPISKKTFMCLMYNIGIHVNHCLALWRSFAPFLEYDRLDYKIFCGFLNGKITTSSHETEEGIKKIKSKLINTKEEKEADSTCSYQNRLGGTICSRLLNSLSEKDSTQSLTVDEIEVLAQVLNHVIPFNFLDKNEKKNFIQKLKKKCFKKGHDFVSLGGGGAHEGEVKEDSASGATPGSAYQNNSIVILLNGILRHTTEPNSFINSINVIDRANVRAYTAHTNVAVIEVNKELYTSDFVKLVEQKRNISEEFMSIIDDVPIFRNFPDALKNSLSMNVQKCKYEKKKVIIRQHDDPTHFYILKEGEIHFYCNSVMSTPVRVISGCSFFGEVALIFNTLRTCDAVVESDEAHCYCISREYFLSLLNKQIVKEFVEYFRANYTEGIQHIVKNYSSGDIAAGMAAGGEALQDNHAGNRPRGANALQEFPPDGDELLLEVQRSSSRKDTNQLSPVSSLNRNFSSVTLSGDNITVDVEYINQSNISSFYSDLDKILLKIFNTEQKYFVEEMESHLMKVKVLKRVLHKMKDKETFLKHLKWEKCPKGKHIILEGDSFDKFYFVKEGEISVQQFNQYKNVYEEISRVRKNQYFGHQLILSRIKSSFIAVAFQDTELYTLEASSYEQFLAPFIDKLNQSNDINHTDELTESINNHAMVKRDNEFVIKVISILKKVSVLQNLNDDQLYNGAKHFNFKFFRKGATIIRHNDTPDHFYVIKKGIVSVKVDNKEVVNVPHHMNNLHSEDNHQGEESSRRGGRTKSVYLYKYDYFGELSIINNQLRTATCEAHTNCFLLAIDKASFIDHFGVIFNELLQEADVRYTKNYSLPPWLKCMYGNGEFNEGMHSVSMKIPELGSSVSSISDDSNERFSFEREIKAKLKRERRKRPSGRNEEDEHDERGEDDGNADDHPPAQSEHEDTISKIKEEKRQKIQEIKLNELKVFERIKRKEERKIKALMKKKGVLLPGKSAKENLNAAQLSGNMGDDQGEGAPPPEEAKMVAINESKREENQNDSKDMQPPSMQQKSSSILKKKISPSNSSELKVGKMVKKLLGVISSEYNSIFHFYECIDKFNTGYIKYNDFSNFIVSQNLEELFEGKDNLESLFKYLCDGKGILTLTHFYKSVYREKDVDMYALNLLLCEVYGSSLTAFKKIVTEFNTQEDSLCSFASFELVCDTVGLNETNVKTIWEEINPTNEEQIPLEVLLTILNGELFVEQAYVAYNEKKSLLNQVVHFFQGNEEDLTKMSTQVVETNFKIIYEEPIIINKGHHKSCSNECQQVVNLLELDPHFKYLTLDQRKFFATLMNRKVMNMGDVLTNQGDDDAPILFLYQGTANIISHNIFGIETVIREIQNDELYGCYEAIQGTPADYQVKISSENAIVWILDRASYNDHLKDMLEERKQNCSHIFALLKNVSILRYLPEETLHNISYAMKVEHHQPNHTIIKENTHDDKFYILCKGLATVEKNSEINKNRLILATLRRADYFGEMALIKNIKRTANVVLDTETILLSLVDLEFHRLLTPYFDQFLSRAKANYKKLHLGIELVPAEIASISSNPNIGNAASGRGARKKVTIQGFDEGDSPVEDPRGRKKGGVSFVQSAEEAPLGEEATQESSNTHQGDGKKGAHNKRTGKAKDKGLSKTKKGKEHSLQGEGAEGTEKKREKKKGAHR
>PlaYoeYoelii17X003188_rbh_TGME49_219070
MDNSEAKSIKQIHDYMKECLSKPFNDNNSIELCENDIPSIYSSLKKYIIRLTNINNFIRCENYVLKKKNEKLIKNIKEPNIPYMGKKNMHDIYINKINKLNNENDFIKYKFQKMIRKNISLERNNIELNRNLLNKDNYTQLENNKKRVKHNTEENKSIGAYKGYSSKHLYEHTKCDNSIIFNNENYLDNINPFSLEKEIEKIIECTNILQDILNLLNYNLKYEDPIMFAETLKNMNIEKEKLLEHNSYLKNKILEIETFILNDPFLGEKFNNLYDMVNIDFDKSIKNNIKLYEKQNMRILFKELCSMENKNDDIKDELIYQKKQLGMYKMHISDIKNIIKKKTNNFYTLNYHQNIVFNALNKFNNTTFAFNNLDYFNSCENDEKFIYNSSIIKDKFNCTNNLSTIKNSDSFTIFQIDNNKTGHNHKLLNEAWQRISQLNQDVSYLKKKKNEKKQYEGEKDIHGEEDDCMVNELYYIKIKELINKRKIKLNNFLNDKLSETKCAQNDASKINQCKLDGYKLNSGNLKIDSSNDPNYENNYINSRIILKYMKYKQAYNFYIQNKNLYKKNVNKTKFNDFLNKYILNDECPNSLNYNNDIQNDGVKKTFFELHKKKKMEKKKKKISPRKKSNEQRESMYVEIENIDLDENKINLSQENNSLISKKSDNSKLLYESEHVKKDIKNETPKNKTPKNETPKNETPKNKTPKNETSKNETPKNKTPKNETSKNETPKNKTPKNEPPKNKTPKNETPKNETPKNETSKNETPKNKTPKNESPKNEPPKNDSRVKNEDNSISLNNLKNDNNSENFDSCIECPKRHDLSLEILRTNINNLTKKKTIENTNNEHIKNGTHKRNNSNILESYEINKNISLSSINSNDNFNTTKKQLYQNVIDREHFQNSIEFESTNESEKLTNIKEESEKSEEIEKSEESEKSEKSEKSEKSEKGVNDLKKEISIQENKYDSINEIFNQNLKHQKSSIFLKKKTDCDIEVKKIISQLSIEFYSDKLNNSKESEEKENLISIKNRLDSPILVKDDHEDYPKIPKRVSFSSSTKNDTMDIHEKSIADSNKVIKKMNTNKIDKNFQIDNSENDDNKIGEPSVEEIEKTEIKETISYENSLQVNNFEKKKSSDICNTDDFDINRSISGYSDPDLFDNKKYSNIKIELFRDIIYKYDKNVYEFFMKLILHSNTDLVGTFKNKIFNAQIASENVLDYIVSNYTKNENRGNNININKNTKIKETEKVIDLLGKNDCKLINEYICNNGTSTSLRTLYHKIHFITKENYKEFKDRLLECGVINLINLFLDEDINHFDKIFSVSFVNFGDTLGISRDTCIFHFNNMDKNHKEKGYIYLKHILDYLNIENEIKEEYHKYNFISVKNKNCIYININENYANLYEFFNTIIKKNNLYITLNEFVYFFSQDEKLKKYNFRKKDVIELYYSILFYAYYNNKNKKLLNILQSLDNPKNDGINTVSNNNVVEKETDNKKELDKNEDENNEYNLHLYKGYFTLNDFNFVVELKDLYSYFEGSECPYTKIKRRIIEIYGTLKNGVLINSEMCNNNDDDDNLENSDADLKDLGIELNEDSFKIFMKEKYKYMHHSKLSLYRKKTDSNKIVQKINKKTFMCLMYNIGIHMNHCLILWNNFIQFLEGDLLDYKILSAFLNGEINISNNGTEQDINYIKNKIMNNNIEVEEFSRNNKHRLDGTICSRLFKNTQKLYSTHTLTFDEIEVLSKVLTNVHPFKYLDKNEKKQFINNLKKHCYKKGHIFESIKKEGNVKNNEKVCNKEKKNSENYMDTEIIILLNGILKNTKENNSFINSVNVIEKYNLKFYTAHTNVAIVEINGNIYTEDFINLVNNKKEISNEFMNIVDNVPIFKNFTYDLKNYISMNIKKCEYQNKQFIIRQHDDPLDFYILKDGEVNIYYNNADNVINTLSAYSFFGEISIIFNMLRTCNVAVKSDKAICYSISSEYFLSLLNKDIVKEFIMHSQINYNEESLNNAIMTYMNNQIQNNSNNIKDTNISIARLNMAPNTSVNTSMSNSWKNISRDHISNLTSSTTLSLDNIMLDTEYIDNKKYIRSFYSDLDKILLNNFNTEQKYLIEEMETNLMRVKVFKKIFSKMEKKDQFVKNLKYEKCPKGKHLILEGDKCEKFYFIKQGVVSIRQFNQYKNMYDEITTFKDNQYFGHQLILSKVPSIFIVVTVCNTELYTIDANLYIQFLSPFIGILGKSKDINELDILTESINNDAKIQKKDGDFITKAIHFLKKINIINKLNDDELYNSAKNIQFKFFKKGKVIIKYQDEPDFFYIIKKGIVSVKTDNGKKSISNESSLNLNSNIDSDKTNATESQNEEEHNMTKSVYLHKYEYFGELSIINNQLRTATCEAYTNCFLLAIDKISFKNYFNNIFNELLQEAEIKYTKNYSLPPWLKTIYGNENNYDNIKSFISINLPKLDSSLSSLSDRSSEEFEFEKDIKKKIKKAKKKEKEIKNKKTNKNRNDKTSEKDKVNTKRQNNNENSNKKKINKSTNDASHSKSNSSLLSLSIENVDQKIKEIEKEKDKKLEEMKLKELKVFEKIKLRDEKKVERIMKQKNKKKHKKNDVVKLGDNIEKKNEKINKKKNDHLAKKKGTKVENSQISEKVNLNDENNSTTLIKVNVLKETDNEKKKIKNNNNAEKKHILQTNQVEQKEGKNKLTPLISPKKSSSILKIRTNSSSSTDLDVKDLIQKLTNYIESEYSSIYQFYESIDKFNRGYIKYEDFLNSMNSINITNKIFDKEEKIENVFKYLCNDMNILTPNNFYISVYKHKSIDKYELNLRLCEIYSNSILGFKKNIALKTVDDVIINYEEFENVCNQIGLIDKDNIQNIWNEINIMNEENIPLDIILNIINGELDVEESYEIYNNKKSLLNQVVNFFQGNNAELIKMSTNVMEYNILTNYEDPVIINKAQHKSYPNECNHIVKQLELDPNFKILTLDQRKYFATLMDRKVSNFGDIITKQNSENSPIILLFEGTANLITYTIFGIETVVREIKNDEIYGSLEAIADSRSDYEVKINSNNAIIWILKREHYNEKIKPMLEERQQNCTHILQVLKNVPILRYLPLEILDNISYSMKIEIHEPNHTIIKEGDYDDKFYIICKGLATVDIPSKFSYNKLIISSLKKADYFGELSLINNTARTANVVLDTTSILFSLVSSEFNRLLSPYFDKFTNRAKANYKKIKIENSLPDTDIQIHNINQNYQNPSIYNRNRKTKVTIQDSNYLKNIENDLKQNIPKQNEPSKSKNIDNKIDT
>PolGlaCCMP1383005771_rbh_TGME49_219070
XLPLLTEVPVLKPDHEDLSSQEQEMRKRLEAELGEMLDFMQKVPAFKSIPRADLADLARAFVARAATDGEVLIKQGDPGDELFFIHSGSVSISVSKDGGPEVEIATLQHGHYFGEX
>Pse_Brazil007456_rbh_TGME49_219070
IIRQGNVGDNFYIIAEGDVGVYRTDESNKETKLTVLHQGAYFGEKALLKEDVRQASCIAESHVVCLTLGREDFIDMLGSMEDLLAGERPAPAEGASATPVPQIEETKEGFL
>SarNeuSN3000734_rbh_TGME49_219070
AGGASTEASTAAEDAADDATDGESDSKKSEQQQQDTEEEDEGEEEEEELSPRTQLLHKIYDRLNNLANAFREMDKSDKGTVTLHEFADFMEECGFEYPLPVVHQIYVELSRPANVLTLSLLYRNAEGNCSLLELGRRLEDIYGNIAQPFLRLGIPEEGDVTKEQFVAVAGKAGVTTPHAEKLWGSVDVLQQDHLLLQNVLLLLDDNVTLNEVKRVEEDRQQQKSSIFAIFSGGAASGGSSPRPVPRTARSRTLTKPTSLQRKLQQGFTEAEATVDDVLELHEPWDVLQPRTRQQLVRKLQLRRYPAGESFQQAEDAACPLYILSSGTVDLLRPGLLMNTLEERKEAPALLFSEEFLAHKANSLAATCREASVLYFLERRLFESLFEALLVQRMRKVAEVQQLLKTVPILSRLEGFAARRLARCFDEEEFREGDVILREGDEPEKFYLMKEGEAAVVRYVPPSRRGAAAGAAAGTAAGEGEEVHVYRRGEYFGELAIFQNKKRTATMKARTACTILTLPRADFEQQLRKFEREFCRRAGRVYSAQGHVKGRRSSKGKGEQKKEGSAAAPGATGEKKKGGGRGGTGRSSSSGRSKGDAGGDAETAGKRANAAAEEKSERRDEQASPASSSSSLTSSSAAAAAEQRQQLLRSSSITDLVSDVAAERAMQQLLAEEEQKELEDCVLLLETAPVLEKLPAAKREELARYMKLECHGIYTPLIIEGEDSFKFFILKCGILSAERYVGPGTPNKSLRTFGPGCFFGATSIIKKEPCACNIAAKTAVQVYSLPKDRFEELLHPYFNAFLEVGEMQQQTESDASSAEEGGAAAALGEDRRQALEVAGKQQRDRRTLHLAISDILELLSRVPIINLLEENELHALAQAFTAEQYQAHEIIIQEGTAADRFFIIYDGEVYVEKAEGEGQPHKVVVVLHPGDYLGEIAFINEQPRTATCVAKTDTKVLALSRQNFQQHLLPLAEAFVQQANAKYGGGEGQQQIPDWILEAGDQGAFYDPTKGGSSTSRRSSGGGSSGSKKSSEAGSETAGGGPKKKAAGKEEEEEDEEEDEEGPQCGGGLRGVVDTEKEKYDKKKERRLNSTQRRKSSSSGGTSPAAAVAAAVAPGLTTAGAPGRAATTEEDAGEEGAQEKKKKKGKKEEGEEKKKKKKGGSEADEQAQEEEGEGEKKKKKKKSGTAAAGAAAGGATSEKRKKKKGGGEGETEGEDRATSGRRESGGDETGDDGGEEEEEKKKKKKKKKDEDEEDAAVSHEESLAQVKEIRDLVRGTLKNKYGSIAQAFQHIDANTSDMVDFEEFLFFVKSLRVRSLRKKDVELLFDDLCKPLVGRLTVANLYHNIDEGQPVSRAGLNLRWVEIFGSPLKAFQATADLSPQDPCTKQNFLKVAAAAGVSEENALEVWNDLDRAQKGSMYTKIICDYMGGELTAEEAEKREAEEDSVGSRLRHFLGWGQPAAAATTKQGDASSGGEGEKNEEAAAQQLIDEALKYEDMAIVQRDDHRTFPACAKRLAAGLSREEGFSFLQQTQARYVASLMKREVLPLDSRVLTQGEEPVLLWCARGKFKIMQAGFFGESEVGELAHGQFFGVHELVHDEPLQASLVTAADHSAVWVLEKDIFHDLVEEMIAARKTVVPLFVDFLATVPVVKDMQRQELQEVAAACKIEKFTAGQTVFRAGMPGDMFCFIFDGAVRMLKPQTPLPGVSSAAAAAAPGAAAGRGAAKEKEEENEDDDEEEEEGEDRQKRKSQKQQQLKLQMLQQQPIELARLEKGTYFGEMGVIKNQRRTASVVAATNLTLLCLDKESFEKVLSPVKNKMLERALSLYKRQDVTPGHEELPTTGRGAAAAAAAAAAAAAERAGGKGGASGGDASAGDGGAGDAAAAAAGTHFTSKRTRKSSLALVAYTKIRDSTAGGGGASAGMKNDGESAGEEGEEARSATTEEESETPRNARWLMADNPKKIHSPPPLSAAPAKSILRSSASSSPAAASRRRNPVFFDESSLLPSPPSSDDEEVFS
>Sym_C1082252_rbh_TGME49_219070
SAPFFSDLTDQQRRETAEMMMLQAVEENETVFQQGDPGDKFFIIIDGEVKAFVQRDGEDSSGKVEEMVKHYLTGEYFGELALLTSAPRRATIRNSKDGQTLLLY
>TetMal012100_none_TGME49_219070
TGSPIFSETITITKDLKLNSSKKNQSGQETNQNGRMSYRANTKQSNKIKSNENLDDAQVQAPNQAKSSPQKQKSKKYKFQFTTEQCDDSIFTEKIPQNIKQIHKERQKQKYEAMQIYKYEQTNYQKVQLNHFKNKYNQNETPYYKQSAVYKSLEPLIQNKIAKLGYKVIKLKDQEIENQNRAYYSIEDNYSQLQAQRNEISNLMQITSCGESWVNSSVDQKINLNSPQMQQTKNKFQIINSNPGKSKIDNISQIRECQKIRLRPLIINNQSNSACKNLNNKNSLNFNNFYNGKLDQTDNIYNN
>TetThe015193_none_TGME49_219070
MTIKIQFKIKKTIKNNLIKCIPQAPKIDQVFLQNCQTEENSSRNNTQKQKRRQRQSKIQFIYPEQEDQNEPTNEKINLRSQLINSNDVEIIEKQLQKKMQICQEQEKKITSHLKNYKIDESNLPVSIEENQAISDSLMRLLKTKFGKNQQKITTTDWRYNSSLIFTQENDMSYSPENKKQQQILAARQRKDIIALKQKINIKQSAASSQLSSPTESRKRFSSSINYDDKAIQTSKDQEIQNILHQIKEYNQKKFVNQIQQGDEIEVDKNSLLTKNFNKYNFKELKNQTQFSDLNISQQNDYLCGDNSIYFDQNQSVQRPQTTQNKIKQIIPNKTCNIEWSISNHLKKQKQQEKQATLLEQDSIKKTYQINDDDKEQSMLESDERLPSKSFELKNKLSKVEICSQEKQSKFQIVNNDQANQEQSKYQNRTLQNNSDSDFQANQTVINNKKFMPYQTRRQTKFYQPFQSPTRPRRIVNIKVNFQGSSLKQKLNQSIQEQAKQSSQTNKQFIEQTSLNEKQSFQKDFSQQIKITSIKSLEKPHQLSQVELWDSRCYNSNKEFNQTFYQYNSPLQHQKILNKLTSNNQSI
>TogJolCCCM725006836_rbh_TGME49_219070
TGRCQNHFRRGACLIVAFAVVTAAEVARLPRQASPAGGVPISSVVSARERLAFLRLQHLGLQPRVLLPSCGGSPLVRHRVSVGRPLRCSLEQRDHAWEYNDVRDLLSKVGPFKRLRQRERYEIFTKMRWSVFGDNSTVIRQGDKDDRVFMLLNGKCEVYRQEGDEQETLVKVYDKPGDYFGELAGLRNTTRQATVRTVGRTQLVSLSRQDFAHYVPLHIVWKQEWMLRLTEFLNKAMTALFIVTAVMVIIFNVTEWLIPDDMDGMMGFVDNVLRTSLLRLDPYVGAVFFLELIAHTHARENFGPIWFFFVILKLVSCMPILTIASFYLGPNVAVVSPESISSTYTSGHVVARIFRVRQAIRIWRALDICVQLTMRGKSSPVVLVLAFASVGTWLLGGAAVLICELGAPGSTIRTASDALWWSAAAITTCGYGDVSPVTTGGRTVAFAVMLVGILLFGAFSGVVGAEVLQRSRRSQNRKQAQAEKEADFRTEQELQSLRHDVMVLTKLVKNVADMIESKRATDSQGAVQGAQGVARAP
>ToxGonME49004496_self_TGME49_219070
METRAMLGAPWSAAEGGDGVADPDRLYTRSLREDLEEARDKLLKLKKMNELLEGENQDLRRRLLSQLVNCPDAAETRELARRYGPELAHAFSSLSDENKYLKVKLQSSQRAEVRAEIRAEQLANALRSDEEKRYAFGLARDAARGSISSKVAMLEAGCLGSSARGDVGDSPVFRGEDVPGPVAVLRDNKHLRLRADANEHCLCTEKLQELMDSLDDNLKSYERNVWQLQVNVLEDERTELQMKVANLSERLTEIQSKIMNDPFLSAKYAAAGTPGAVPNAQTQLREASARLALAESVNAELERRLAFERSISRSWQTNLRAMQRELREHLASLALASRKSGMSCDLFRGGILQAAEAAARRDLAGVPGCERESLRLLRQAADRIDSDAKRLEVYSSRIAELEREVKDLRFSNTRLAESTTRVCARSVDPVESLSVFPPVCDVCPRVSSVDPGDALRSGLLFARQMLADRLVCKDMLHEIDNRRKELREREAALGFSHAALNCLRAVPADVYGMKRRKRQEENRENHRRESESESLDDDVEEAETVRMRVSESAWSQDRDRLLVRQVELLRRLAGGEAKLRFPRTGAIEEAELGEEREKRRKKKKKRLEGYKEKGREDASYRLSPEVEALMQSTEASLRDEVADIKEKAEAETERKAEKERLMWEVKKAREQASREMRKQMEEMRKQMEKEKRELVRRLEEEKLRHREALEAEEKREKERRRERQKAEEAFWREREERRKKAEEDEERRRREREEEDARLRAERERRFQEEEEEREQRRQQRIREEDEERRMREERRRREEAEEEERRQRRKEEEERDAERRRHMLEKEEEDRRRKKEIEEADKEARRRKQAVEEEERRRKKRAEEEEEEERRRKKRAEEEEEEERRRKKRAEEEEEEERRRKKRAEEEEEDRQRRLREANESAQKEEDSVKNETASSPPHTDNISTTRQEEPGREATADASDGQPPRSLGRLAKRNASLATSIAPVKMAEVADLAENPAVAASTSSGAGEGDLSDSETESVTNASYSPRTALKHKILDKYNSLANAFKYMDTRRVGSVTLHQFADFVDESGLDYPFSTVHSLYCQLSQPADTLTEGLMYRNMDGDATLVQLGRRLEDIYGNMGVPFEAEGIGPTGRVTREAFYRVCTKAGLTAENSHALWNSIDLLGSGHLQMESLLLLLEDNVELEEVKRVEEEIANMEGGFMSFFGQTGPVPSPQPKHKRHESCGRPLALTRKLSLGFTEAEAAIDNVLEADSHWDVLFPLTRLAMIKQMQKTVYQPGERIQEAQDNACPLYIVMTGSIQLLSPGLLMETVAEEKSAPQLLFSEEMLEDKPNPFAVKALTATKVFAYSREDFVRSVKHEQIKRTRDVATNMALIKIVPVLSKLTEVQARRLARTFGEETFEDGEAIFKEFDEPDNFYLVKKGEAAVVKYKKDPTTKEMEEVVFRIYQPGEYFGEISILRDQTRTATVKARGICTVLSLPKEDFNSQLRRFEAAFIGRAGRVYTAQGHVDKDKKPKKEKETLPTSVEEPEEPTDGASIEETSADSQSREGLGQTIEDMLATEQTKLRDECMLLLEGVPVLKELSLERRKEIVKAMSLECFYPNTPIILQGEESQNFYVLKTGTVAAELYVGPGKPFRKIKEYNSTCYFGEMSIIKNEPRGCYITAKSPVQLYSLTGEKFKELLEDCYPAFQEYAQAQYEQETLKRQASSQLVSSEAVREEPTADYGEIMNLLVQVPVINMLDEDALQQLTRAFKVECYQEREVIIHEGTPAEHFFIIFSGDVSVQKIVDGAPVEIVVLHAGEYLGEIAFLNEQPRTASCVAKSDVKLLSLTRSDFQVHLGALQDAFLNQAESKYAASKDEAIPDWLVEAGEQGALYDPSGSKKTEDEDEEPDGAFRGTVDIDKEKEMYNKKRGRKDSDTSRKKSDASADKTGEAKASDAHRKKSGETPPGDGEEEAGKPGNDEVAEVAADTNTVEKKKKKAKEKEKHGGESEETGGETKKKGKQSQAKRRMSLAGGAALLAAAAAAKAAEGEPSPNEKEQEEKEETKAGEMEEKQDKEETAEKEKKKEKKKKKKKDEDEDAEDKAAEEQRIDEFRDLVRGTLKNKYGSIAQAFQQIDGNNSEIVDFDEFAAFVKDLRVQSLKKKDIQVLFDDLCQPLKGTLTVANLYRNIDKKDQLSKAEINLRWVEIFGGSRKAFKAVANLGGGDECTEENFINVAAAAGVSEENAKSIWTELDKAQTGQMHTKVICSYMAGELTAEEAAAKEEELASLGTRLWNFFGGSASDDESASASSPTSQGDEQKIQEALKWEDMAIVQRDDHRTYPTCTKRLVDVLEKKEGFMNLQLLQLRYVASTMRRECLAKGVRVMEAGDEACMVFCAWGEFKILQAGLFGESEVGVVCPDECFGLSELINDSPLTASLVTEVDNSVLWVLERDTYNDLIRDMLEARRAVVPVIENFLKSVPIVKDMSETEIQNVARACKIETFSPHQTVFRAGMAGDMFCFIFKGEITMLKPMGAGQEPIELGRLQAGVYFGEMAVIKNQRRTASIIAATDLTLFCLDKGSFERVLGRVKGKMIERAESLYKRQDVATTDPKEGEEGNAAASSASAAGAAESFGPGDHFEKKRTRKSSLALLQYTKIREAGPAEGESEKKSSEEDEEREARWAMAQDPEIIHRPPPLSAAPKKSALRTTSSKSVGIKNSVFFDEETLLPSPPSSDEGE
>AleAndCCMP2222021993_rbh_TGME49_219070
XSKSVQRSPPISLAVRDMCGALANMLAMVGKSADENQQPDALKRKRSKKTALQGRKTGQLEPITHWAIGSPVGALGPGSLVGEIALIDDKPRTATVTCEEDSEFLVIKKQDFDRLVK
>AleCatOF101000235_rbh_TGME49_219070
XQASWVRSFNGSTWGSELMMQETEVPIPNRIPPSPISAQQSFRRKVSFLSTASRALSERSQKSKVQSERTSDASSWKSGNHIPPQDEWWEEPEPDHCGSCCAMHENNPFRSAWNGILSVLVVYIATIFLYRLCFLEFHIPEPRGQDDATWATIEEVVNWLFWLDLVANFFLTYRDAHGKEVDSLRLIAWHYLTGYFTLNFLACMPDSAIQSIVAAFGSPDGDDSSVQFSANKVVRITRIQRVSRLTRLARLARLAKIASFRPTNQIWVWLQGLRGVRVINNTVGLVWIVHCLACGWYLCAALGEDPTETWVGRRSIDTAGEVSLLTAEPVVQWCHAFYFVLTVFTTVGFGDMSAVTTSEIVYVCFTMMVGAVVHSIIISEVIATVTSADQTSAFVNKRVELIESFAKHTELDDATEQAMMEWVRYNARSWVNHQYDREEMKQLIIGKYMPRWLLGSLPGSLFGGHLLENQYFSVCREMAVLPPRLPLLLALAVHRHAFDAGEIVYQRNDVPFNIYMVMEGTFANIGRPTPKGGCDEECRVRSDVDRTLTMHLYPYQLFSRNSYLGDVEVMEAQPRSSTVRCESNGGAVLALHKRDFWQLVEEFPQFGVSWRSMARRRHKQRLRLLKRLKCGMTYRHFAASRIQHFIRSQNRRALRPEKRVSVAASLAKSATMVTNATFHEGGAKRPSSGQVLASNELKELKASLDALHLKLDALQAQDPALAMQGASANMDRGARMPAHSKSTTSAAVQDSAYGRNQHALI
>AleCatOF101034148_rbh_TGME49_219070
XVPSELLFKKGAPGDGMYFVSKGEVVLYALYDPATVQDESCIDLHLLRRLSGQCSEGGAFLVEECKSGGFFGEKALLEERSLREASATAVTFSELLFLPRAEFDSVTARYPAFVQQLHSHWKRRISGXLNEFAATPRPDFSQGQAFDGPQPDLQDVRRGASGGGRGGRQLAAGQALPTGGSARADARWIPQRVPGRRPESPRRPVSRAPSHRSSTASPAGTACDAVLRARSEQRPSLVLVQTAHGLLFKVRLRHRAWGSRTFDQFHF
>AleCatOF101042338_rbh_TGME49_219070
QRVIDKQLALIDAYTAHAHMDADTAKEIKSVITWRAKNWATSYGFDKTEMKDLLTGKYMPRWLLSKMPKSIFNGALLRNNFLRCVTDVPARLPCLLAVHLITCDFQAGEVVYQMGDYPFNIFLVLSGTFAFVGRPSPAGGQDAMEVDEIKLHVAHTNSLGEAAAAVSSMLITETNNNKSDRLYPYRLFSCQSYFGETEMLMGKPRLSTARCERKGVGLTLHKSDFLDIKEMFPQFGSLWASAMRRRERFRKLARACLTKPTTCKVLSVTRIQEFWRYRGQKLPSEQRRASSRFTEVAVANHQRLRRSSIEAPSATRGDADSISSLRGEIESLRMEIRQLVKEQRKFHGVPDQGGTASATLVVRPGEHEI
>AleCatOF101048485_rbh_TGME49_219070
VQREVSLELLRSTVLNFPLFRDVLHSFLAELAQAHSWVKCLPGDLVVEEGQLMQEVVFVIRGRLLMQCGLGIQEGEGPSPSDEEFQNLHGTRDVEISAGAWFSEAALFFDDRVRTATVFAATESELAVLSSGEYFRIVRKYPRLLKRHRSIEQALRTGDVSLEEMAYTKPPDDTDQESWHFGTWSCWPNHWCHAR
>AleCatOF101060148_rbh_TGME49_219070
XVESVYMMTGALDNPLGDGGPRENNLASLVIVSVFGPIGMVVVAILIAAVVREQALQFALEIRHEENMAFVTRALENLNIPAELQRRVVSLHYFQKMSHDTEAFSQLFNRNNLSGPLEDAIRVYLYHKVLCSAFFTRGGPNYLLAVVRVLEDSMYLPGDYVARRGEVGAEMFFINRGELSVLVAGADSDDIADAVLIAGRKKKGAYFGEVALVKKSLRTAWVRAETYVIVSVLHRHSIEEIWEFFPLEREALVAHVSQTMERDKQRNMRTRWQDAVKDVAAGAQERQGPEGARASALLDGARTSALERTARTSIPSARAARASRCLQGRYPAPPPVVTSISAAATAAMAMRAESPHADDLSDEVATSLQALREQGELHHRLAMQAAEQQRQRLDALERQVARLAALSEEAMAKAHGGSHSNKPGKKRHHAHRMSQVTEVRVESKPERSPEWPPGVNLTEDGLSVARGAVPEERPLSSLEX
>AleMarAMGDE01CS322000264_rbh_TGME49_219070
VKLTGDRVKRLIDVMWSETVDEGQEVIKKDDLDADHFYVVQEGAFDVFAEDPANPEQLACVQTITAGG
>AleMarAMGDE01CS322024685_rbh_TGME49_219070
XISEVIAIVTSADQTSAFVNNRAELIESFAKHTELGGQMQGRMQEWVKYNARGWAKHQYNREEMRQLITGRYMPRWLLGELPGTLFGGRLLQNRYFSVCREMSKLPPRLPLLLALAVHRHHFEAGEIVYQKNDVPFHIYLVLEGTFANIARPTPRGGCDEECWLAGSELTRTGGLLYPYQLFSRSSYLGDVEVVGAQPRGATARCESDGGSALALHKRDFWQLVEEFPRFGASWRSGARRRHIQQLRLLKRLRCGMTYRHFAASRIQHFLRARRRRACRPCRRASPKATSLARSASMVASRAFREGGAKSPTWHGPSAFEMQELRASIDALHVKVDALQSQEKASLQEGPLAANIVCAHPSLQSTGLQDSAYGRRRHLAV
>AleMarAMGDE01CS322046873_rbh_TGME49_219070
EAEIIYVAVTMLIGAVVHSIIISEVIGIVTDTDEFQKAIDKHISLIDAFQAHADLDTCVANEMKAEITWRARAWAMSCGWSKAEMKELLTGKFMPRWLIAKVPESVFGGALLRNSFLRVLDYLPPRLPCLLAVHLMHCDFESEETVYQMGDYPFNVFLVLSGTFAYVGSPGPQGGTDSIEQLEKQISGDGHISTLESSKKTNSSGSNKRPDFGRAIAVLRRPTNAPSTDFSSAMALHPYRLFSHEAYFGEAELFTGKPRAATARCERRGTSLTLHKHDFAEIDAMFPHFGVAWAHRARRRERFRQQALSKLVQGLHYKLLAATTIQSFVRRVKQGTGLAQTAENRSRADAGQGASMQQVANVSLHLATRQSRLSNSAANIHGRQEADRGVDKDVHASVAALRHDFDDFRKEMRAFMQDAASCSCCRGQVLSTRCPSDCGPPDAAASSSAHTTAFRHGVYAGEGWVV
>AleMarAMGDE01CS322049549_rbh_TGME49_219070
XLVSMYFVLTVFTTVGFGDISAGTEAEIIYVAVTMLIGAVVHSIIISEVIGIVTSTDEVQKAIDKQIALIDAFEAHSELDTRVANEMKAEITWRAKAWAISYGWSKAEMKELLTGKFMPRWLIAKVPESLFGGALLRNQYLRVLDYVPPRLPCLLAVHMLHCDFEADETVFQMGDYPFNVFLVLSGTYAHVGRPGPQGGTDSTGQGEQQTCGDGNVRALASCKRSGSGSNQDFGGADATPRSAVYMPSATFSSLTALQPYRLFSHGTYFGEAELITGKPRAATTRCERRGATLTLHKNDFAEIDKMFPHFGVAWAHRARRRERFRELALGKLVQGLHYKLLAVTTIQSFYRRVKQRTEPAQTVEDAGQGVSMQEVAAVSLHRHATGKRRSSVTQIHGHEKVDKDVHASVAALRHDFDDFRKEMRAFMQEQRSLRLLQGKDSTYKMPI
>AleMonCCMP3105015312_rbh_TGME49_219070
XKVMSFSALISKLFTSNTCKALYTIEDIEAKLYDIQHHDTTSRLLQQRGIISVDDEELDEEEKGVRSRVIRCFTDKRAEYAAMVMLFSVLCTFVVAPLTFASGDTWSGTLRDGGPLVEPQGIDGVDVVMDLIYAGYLLLQLNMSFMHPKRRVEVTSRKKILMRWLLSPLYYVKWLSATTYLWVFLFDLPLIFNNIKLVRVVHWMRLPDPMWLLQGNSVVXVGCSSSSLAARIGWPASSSGAGGTXDQLLALGDGAPLLQFRGDELDGTGHLRFYLMALVESIYMMTGALDNPLGDGSARENSVGSLVLVSVFGPVGMVVVAILIAAVVREQALQFALDIRHEENMAFVTRALENLNIPAELQRRVVSLHYFQKMSHDTEAFSQLFSKNNLSGPLEDAIRVYLYSKVVSSPFFSGGGPNYLLAVVRVLEDRMFLPGDYVARRGEVGQEMFFINRGELSVLVPGEKGDDIAHAVLIPGRKWRGQYFGEVALVKRSLRTAWVRADTYVIVSVLHRHRIEDIWEFFPKEREALVSVVSQTIERDKQRANRRRWQEAFQDISGAGRETICKLPASGRPSIPSAASLAPQAFSGAADVDEPGASAESVATQLKXAPGPGARVALGGHGGGGEPAAAPRGAGELVLLFSEQQFSAAKALQARHSRAAKRRGTCPEADPPGDRRPRRGDGARADLEX
>AleMonCCMP3105020220_rbh_TGME49_219070
AAKKSGSDAEAEDGSSKKEGSDANDAATTKSEVSLYFVGPTTVAEDEFGRSSWMAASAGGGAEQVTKKVAQQALESMESLSLLEVMSNKKGMSEFVAKVQASDGATVEFGFAEESFKAGEMIFGKGDIGDNMYIVAEGTCVISDSEDGASNSSWELVVX
>AleMonCCMP3105027093_rbh_TGME49_219070
MNIHGSMDRSTSATSALSARRDMLVEIPDEEPVEDHCGSRFVLCENSPVRTTWTVVLFLLLLYTATIFLYRLCFCVFHINEDGADPIGSDDPFWNTLDRCVDVLFLVDLVANFFLSYKDVRGNEIDSLRRIAKKYLRGLFWMDLVACLPEELVEVILQDVQSENGVNKVVRVSRIHNLSRLVRLARLSRLLKLLTFKSSTNPWWEWVKSLRGVRVISFITALIWSLHLLSCFWYLCASMHEDVQETWVGRRQVDQSGTSLLSQTPFEQWLVAMYFVLTVFTTVGFGDISPVTEAEIIAVAVTMVVGAVVHSFVISRVISIVTSNDQIQEYIERKHQMIDAFSEYGTVTKATRSRLKREIAWRVKAQAVHPSFDREEMAELIQGNTIPAGVLADMAGELFDGSLVKNAFIQCCSSVCYMPPRFPLLLTCFLSRVDFENGEIIYQLHDFPFNLFLVLNGTFAHVARPTEDGGVDEMDADSPLDPDSIEVGQSLGQPSNLFPYRFFSDRSYFGELELFQGCPRTATSRCERSGTLLVLHKADLLRLEDQFPHFHSAWVLAARRRERCRVLACERLTLPLPLRTAAAVQIQAAWRERRKPVRPNGRATPNKTAVFMTVQRQYVLGADIGALTGRSHTTDPGLKALAQTEQLRQSVDTLNTNFKAFQREMRELLRPAGYDCMVEEFQTLRGEVRRLVQDRGQAARRRHSDTTHSRRRSMASVETFSVDMLMFQREVRGLMQSVTSEDTAGEQDDEEVRVHQITTEDTAGEGDVAEAVSGWRSAKDTAGEGDILEAHGLMQSIAAKQSAGEGDAAEARRVVL
>AleMonCCMP3105034125_rbh_TGME49_219070
XWLKPPARHLLARASTCMVMVPPHACGTGAGADEFVLMLRHLADMALGHSGARRWSGGGRQLFRGPRPETLATGPAPLRPDGDSGKRLRLLLARLECAWQSAQDLXRSASVLLCLGALRSVLRMVVIHHAAPFXRCGGARGKPGVQVDRLTSLHWFLNSMIVQLQGLRQEKANRQRIVYEFLRRHKISSALSIRVRRHVDRSQPHCVREANADSLRRLSTELMVDLLEEMRVPALSVHPFFENLRTKHQDLVRELCHKALQLMLRGPEEIVFSAGETCCRMYVIVNGHVQYTFQSRDGSGPPQVRRTLHSGQWLSEAALWTGWVHRGDLRVVTDCLLFALDASGFARVISSHESAHRFAAGYARRFVEGLNRGPQTDLVEAGP
>AleMonCCMP3105049370_rbh_TGME49_219070
XDRSTSATSALSARRDMLVEIPDEEPVEDHCGSRFVLCENSPVRTTWTVVLFLLLLYTATIFLYRLCFCVFHINEDGADPIGSDDPFWNTLDRCVDVLFLVDLVANFFLSYKDVRGNEIDSLRRIAKKYLRGLFWMDLVACLPEELVEVILQDVQSENGVNKVVRVSRIHNLSRLVRLARLSRLLKLLTFKSSTNPWWEWVKSLRGVRVISFITALIWSLHLLSCFWYLCASMHEDVQETWVGRRQVDQSGTSLLSQTPFEQWLVAMYFVLTVFTTVGFGDISPVTEAEIIAVAVTMVVGAVVHSFVISRVISIVTSNDQIQEYIERKHQMIDAFSEYGTVTKATRSRLKREIAWRVKAAGSPPELRPGGDGGELIQGNTIPAGVLADMAGELFDGSLVKNAFIQCCSSVCYMPPRFPLLLTCFLSRVDFENGEIIYQLHDFPFNLFLVLNGTFAHVARPTEDGGVDEMDADSPLDPDSIEVGQSLGQPSNLFPYRFFSDRSYFGELELFQGCPRTATSRCERSGTLLVLHKADLLRLEDQFPHFHSAWVLAARRRERCRVLACERLTLPLPLRTAAAVQIQAAWRERRKPVRPNGRATPNKTAVFMTVQRQYVLGADIGALTGRSHTTDPGLKALAQTEQLRQSVDTLNTNFKAFQREMRELLRPAGYDCMVEEFQTLRGEVRRLVQDRGQAARRRHSDTTHSRRRSMASVETFSVDMLMFQREVRGLMQSVTSEDTAGEQDDEEVRVHQITTEDTAGEGDVAEAVSGWRSAKDTAGEGDILEAHGLMQSIAAKQSAGEGDAAEARRVVL
>AleMonCCMP3105063561_rbh_TGME49_219070
XAPCEVAVMAPPHACGTGAGADEFVLMLRHLADMALGHSGARGRGGGGRQPARGPHPETRATGPAPLRADGSGKRLRLLLARLECAWQSAQDLVRSASVLLCLGALRSVLRMVVIHHAAPFLRCGGARGKPGVQVDRLTSLHWFLTSMIVQLQGLRQEKANRQRIVYEFLRRHKISSALSIRVRRHVDRSQPHCVREANADSLRRLSTELMVDLLEEMRVPALSVHPFFENLRTKHQDLVRELCHKALQLMLRGPEEIVFSAGETCCRMYVIVNGHVQYTFQSRDGSGPPQVRRTLHGGQWLSEAALWTGWVHRGELRVVTDCLLFALDASGFARVISSHESAHRFAAEYARKFVEGLNRGPQTDLVEAGPVDP
>AleMonCCMP3105067293_rbh_TGME49_219070
GYLLLQLNMSFMHPKRRVEVTSRKKILMRWLLSPLYYVKWLSATTYLWVFLFDLPLIFNNIKLVRVVHWMRLPVGCSSSSLAARIGWPASSSGAGGTXDQLLALGDGAPLLQFRGDELDGTGHLRFYLMALVESIYMMTGALDNPLGDGSARENSVGSLVLVSVFGPVGMVVVAILIAAVVREQALQFALDIRHEENMAFVTRALENLNIPAELQRRVVSLHYFQKMSHDTEAFSQLFSKNNLSGPLEDAIRVYLYSKVVSSPFFSGGGPNYLLAVVRVLEDRMFLPGDYVARRGEVGQEMFFINRGELSVLVPGEKGDDIAHAVLIPGRKWRGQYFGEVALVKRSLRTAWVRADTYVIVSVLHRHRIEDIWEFFPKEREALVSVVSQTIERDKQRANRRRWQEAFQDISGAGRETICKLPASGRPSIPSAASLAPQAFSGAADVDEPGASAESVATQLKXAPGPGARVALGGHGGGGEPAAAPRGAGXLVLLFSEQQFSAAKALQARHSRAAKRRGTCPEADPPGDRRPRRGDGARADLEX
>AleMonCCMP3105076702_rbh_TGME49_219070
XLDEVLPTKSKMISSTSVAPKVMSFSALISKLFTSNTCKALYTIEDIEAKLYDIQHHDTTSRLLQQRGIISVDDEELDEEEKGVRSRVIRCFTDKRAEYAAMVMLFSVLCTFVVAPLTFASGDTWSGTLRDGGPLVDLRALIGVDVVMDLIYAGYLLLQLNMSFMHPKRRVEVTSRKKILMRWLLSPLYYVKWLSATTYLWVFLFDLPLIFNNIKLVRVVHWMRLPDPMWLLQGNSVVRLGGMLLLFLGCSHWVACFLFWGGGYRDQLLALGDGAPLLQFRGDELDGTGHLRFYLMALVESIYMMTGALDNPLGDGSARENSVGSLVLVSVFGPVGMVVVAILIAAVVREQALQFALDIRHEENMAFVTRALENLNIPAELQRRVVSLHYFQKMSHDTEAFSQLFSKNNLSGPLEDAIRVYLYSKVVSSPFFSGGGPNYLLAVVRVLEDRMFLPGDYVARRGEVGQEMFFINRGELSVLVPGEKGDDIAHAVLIPGRKWRGQYFGEVALVKRSLRTAWVRADTYVIVSVLHRHRIEDIWEFFPKEREALVSVVSQTIERDKQRANRRRWQEAFQDISGAGRETICKLPASGRPSIPSAASLAPQAFSGAADVDEPGASAESVATQLKVLRDLGRGWHSEAMEAAESQRQRLGALEQQVSRLVLLFSEQQFSAAKALQARHSRAAKRRGTCPEADPPGDRRPRRGDGARADLE
>AleMonCCMP3105088128_rbh_TGME49_219070
XLLARLECAWQSAQDLVRSASVLLCLGALRSVLRMVVIHHAAPFLRCGGARGKPGVQVDRLTSLHWFLTSMIVQLQGLRQEKANRQRIVYEFLRRHKISSALSIRVRRHVDRSQPHCVREANADSLRRLSTELMVDLLEEMRVPALSVHPFFENLRTKHQDLVRELCHKALQLMLRGPEEIVFSAGETCSRMYVIVNGHVQYTFQSRDGSGPPQVRRTLHGGQWLSEAALWTGWVHRGELRVVTDCLLFALDASGFARVISSHESAHRFAAEYARKFVEGLNRGPQTDLVEAGPVDP
>AleMonCCMP3105103241_rbh_TGME49_219070
MNIHGSMDRSTSATSALSARRDMLVEIPDEEPVEDHCGSRFVLCENSPVRTTWTVVLFLLLLYTATIFLYRLCFCVFHINEDGADPIGSDDPFWNTLDRCVDVLFLVDLVANFFLSYKDVRGNEIDSLRRIAKKYLRGLFWMDLVACLPEELVEVILQDVQSENGVNKVVRVSRIHNLSRLVRLARLSRLLKLLTFKSSTNPWWEWVKSLRGVRVISFITALIWSLHLLSCFWYLCASMHEDVQETWVGRRQVDQSGTSLLSQTPFEQWLVAMYFVLTVFTTVGFGDISPVTEAEIIAVAVTMVVGAVVHSFVISRVISIVTSNDQIQEYIERKHQMIDAFSEYGTVTKATRSRLKREIAWRVKAQAVHPSFDREEMAELIQGNTIPAGVLADMAGELFDGSLVKNAFIQCCSSVCYMPPRFPLLLTCFLSRVDFENGEIIYQLHDFPFNLFLVLNGTFAHVARPTEDGGVDEMDADSPLDPDSIEVGQSLGQPSNLFPYRFFSDRSYFGELELFQGCPRTATSRCERSGTLLVLHKADLLRLEDQFPHFHSAWVLAARRRERCRVLACERLTLPLPLRTAAAVQIQAAWRERRKPVRPKGRATPNKTAVFMTVQRQYVLGADIGALTGRSHTTDPGLKALAQTEQLRQSVDTLNTNFKAFQREMRELLRPAGYDCMVEEFQTLRGEVRRLVQDRGQAARRRHSDTTHSRRRSMASVETFSVDMLMFQREVRGLMQSVTSEDTAGEQDDEEVRVHQITTEDTAGEGDVAEAVSGWRSAKDTAGEGDILEAHGLMQSIAAKQSAGEGDAAEARRVVL
>AleMonCCMP3105127251_rbh_TGME49_219070
FRLCMQKLSDKHLQRAMCFLKMDPTFSAMKEDEQKILAGACSVQMFRRGEQILRAGEVSPCMFILIEGSVQIVDKHGNSDVKKPGTILX
>AleMonCCMP3105142248_rbh_TGME49_219070
XPARHLLARASTCMVMVPPHACGTGAGADEFVLMLRHLADMALGHSGARRWSGGGRQLFRGPRPETLATGPAPLRPDGDSGKRLRLLLARLECAWQSAQDLIRSASVLLCLGALRSVLRMVVIHHAAPFXRCGGARGKPGVQVDRLTSLHWFLTSMIVQLQGLRQEKANRQRIVYEFLRRHKISSALSIRVRRHVDRSQPHCVREANADSLRRLSTELMVDLLEEMRVPALSVHPFFVNLRTKHQDLVRELCHKALQLMLRGPEEIVFSAGETCCRMYVIVNGHVQYTFQSRDGSGPPQVRRTLHSGQWLSEAALWTGWVHRGDLRVVTDCLLFALDASGFARVISSHESAHRFAAEYARKFVEGLNRGPQTDLVEAGPVDP
>AleMonCCMP3105161618_rbh_TGME49_219070
MNIHGSMDRSTSATSALSARRDMLVEIPDEEPVEDHCGSRFVLCENSPVRTTWTVVLFLLLLYTATIFLYRLCFCVFHINEDGADPIGSDDPFWNTLDRCVDVLFLVDLVANFFLSYKDVRGNEIDSLRRIAKKYLRGLFWMDLVACLPEELVEVILQDVQSENGVNKVVRVSRIHNLSRLVRLARLSRLLKLLTFKSSTNPWWEWVKSLRGVRVISFITALIWSLHLLSCFWYLCASMHEDVQETWVGRRQVDQSGTSLLSQTPFEQWLVAMYFVLTVFTTVGFGDISPVTEAEIIAVAVTMVVGAVVHSFVISRVISIVTSNDQIQEYIERKHQMIDAFSEYGTVTKATRSRLKREIAWRVKAQAVHPSFDREEMAELIQGNTIPAGVLADMAGELFDGSLVKNAFIQCCSSVCYMPPRFPLLLTCFLSRVDFENGEIIYQLHDFPFNLFLVLNGTFAHVARPTEDGGVDEMDADSPLDPDSIEVGQSLGQPSNLFPYRFFSDRSYFGELELFQGCPRTATSRCERSGTLLVLHKADLLRLEDQFPHFHSAWVLAARRRERCRVLACERLTLPLPLRTAAAVQIQAAWRERRKPVRPNGGRATPNKTAVFMTVQRQYVLGADIGALTGRSHTTDPGLKALAQTEQLRQSVDTLNTNFKAFQREMRELLRPAGYDCMVEEFQTLRGEVRRLVQDRGQAARRRHSDTTHSRRRSMASVETFSVDMLMFQREVRGLMQSVTSEDTAGEQDDEEVRVHQITTEDTAGEGDVAEAVSGWRSAKDTAGEGDILEAHGLMQSIAAKQSAGEGDAAEARRVVL
>AleMonCCMP3105172238_rbh_TGME49_219070
XKGVRSRVIRCFTDKRAEYAAMVMLFSVLCTFVVAPLTFASGDTWSGTLRDGGPLVDLRALIGVDVVMDLIYAGYLLLQLNMSFMHPKRRVEVTSRKKILMRWLLSPLYYVKWLSATTYLWVFLFDLPLIFNNIKLVRVVHWMRLPDPMWLLQGNSVVRLGGMLLLFLGCSHWVACFLFWGGGYRDQLLALGDGAPLLQFRGDELDGTGHLRFYLMALVESIYMMTGALDNPLGDGSARENSVGSLVLVSVFGPVGMVVVAILIAAVVREQALQFALDIRHEENMAFVTRALENLNIPAELQRRVVSLHYFQKMSHDTEAFSQLFSKNNLSGPLEDAIRVYLYSKVVSSPFFXNYLLAVVRVLEDRMFLPGDYVARRGEVGQEMFFINRGELSVLVPGEKGDDIAHAVLIPGRKWRGQYFGEVALVKRSLRTAWVRADTYVIVSVLHRHRIEDIWEFFPKEREALVSVVSQTIERDKQRANRRRWQEAFQDISGAGRETICKLPASGRPSIPSAASLAPQAFSGAADVDEPGASAESVATQLKXAPGPGARVALGGHGGGGEPAAAPRGAGAAGVKARLLFSEQQFSAAKALQARHSRAAKRRGT
>AleMonCCMP3105182600_rbh_TGME49_219070
XGNAKPVATLISGSIFGEMALFGARRRTATVRALEFCDCRCVSHQMFHGILSRFPEEKKYFVQLAKD
>AleMonCCMP3105183519_rbh_TGME49_219070
MAPPHACGTGAGADEFVLMLRHLADMALGHSGARRWSGGGRQLFRGPRPETLATGPAPLRPDGDSGKRLRLLLARLECAWQSAQDLVRSASVLLCLGALRSVLRMVVIHHAAPFWRCGGARGKPGVQVDRLTSLHWFLNSMIVQLQGLRQEKANRQRIVYEFLRRHKISSALSIRVRRHVDRSQPHCVREANADSLRRLSTELMVDLLEEMRVPALSVHPFFENLRTKHQDLVRELCHKALQLMLRGPEEIVFSAGETCCRMYVIVNGHVQYTFQSRDGSGPPQVRRTLHSGQWLSEAALWTGWVHRGXLRVVTDCLLFALDASGFARVISSHESAHRFAAGYARRFVEGLNRGPQTDLVEAGPMDXLDALPGGNEWGRGLTRPGSPGLDRRWKFGRMMLVFPCGVAWHGLARWRAGFYRGSSRGRX
>AleMonCCMP3105184607_rbh_TGME49_219070
GRSSWMAASAGGGAEQVTKKVAQQALESMESLSLLEVMSNKKGMSEFVAKVQASDGATVEFGFAEESFKAGEMIFGKGDIGDNMYIVAEGTCVISDSEDGASNSSWELVVGPGEFFGEVALLLKQPRPAFAYARTDTTLYNAVQCGPVLLSAVGGQRRSVTEGPRGS
>AleMonCCMP3105198886_rbh_TGME49_219070
LGSALAGGLLFAGLDTALSGHGAFLRKASTVRAYVGRLRYAMMRRLIARLKLVPMFEVLEQTELERLAKSMVKERYAVGTTIFRELSRDSSIYFVMSGHVDLTVTTQYTXEAGQAREPVLRGVGDSAAASQQQTPGTAVDGALEEVKDFFRLGPNDIFGEMALF
>AleMonCCMP3105209267_rbh_TGME49_219070
XLPDEQAIMVLAAADYVEIDGEEVLFRQGDPVDFMYIIASGSVRIEVFMESYGCAVTEGTLIDGQLFGEQAAACDKWGAKTRRYSIVAQEQTFLIRLLPVDYRRIVGAPDPLCRVAEPDLSPEEIHLQAHSVDRRASAKRQAMSESTRLRLDQLKLWHFLAGIDDHALAVLASNLQEVELRHGDEFMKVGQRLDGCYLLLEGVCKVFLRPEDVWDEGEIVRKESARLSGLLSWRELGGRRQGLGNGGTYPQGALSQPLARRPATPRAADLHAVGRPSYSARSWSCGQRRKGVPRVGVPWEKTLRAEPLPEVIGTPCSEEICLGLLHAGQAFGLSALTTPPGACPQAAGARVRIDSCVARLVVLTRCSLLHLPGPVSDCLLAALRSAADPVRPCPGLVRX
>AleMonCCMP3105213031_rbh_TGME49_219070
STSVAPKVMSFSALISKLFTSNTCKALYTIEDIEAKLYDIQHHDTTSRLLQQRGIISVDDEELDEEEKGVRSRVIRCFTDKRAEYAAMVMLFSVLCTFVVAPLTFASGDTWSGTLRDGGPLVDLRALIGVDVVMDLIYAGYLLLQLNMSFMHPKRRVEVTSRKKILMRWLLSPLYYVKWLSATTYLWVFLFDLPLIFNNIKLVRVVHWMRLPDPMWLLQGNSVVRLGGMLLLFLGCSHWVACFLFWGGGYRDQLLALGDGAPLLQFRGDELDGTGHLRFYLMALVESIYMMTGALDNPLGDGSARENSVGSLVLVSVFGPVGMVVVAILIAAVVREQALQFALDIRHEENMAFVTRALENLNIPAELQRRVVSLHYFQKMSHDTEAFSQLFSKNNLSGPLEDAIRVYLYSKVVSSPFFSGGGPNYLLAVVRVLEDRMFLPGDYVARRGEVGQEMFFINRGELSVLVPGEKGDDIAHAVLIPGRKWRGQYFGEVALVKRSLRTAWVRADTYVIVSVLHRHRIEDIWEFFPKEREALVSVVSQTIERDKQRANRRRWQEAFQDISGAGRETICKLPASGRPSIPSAASLAPQAFSGAADVDEPGASAESVATQLKXAPGPGARVALGGHGGGGEPAAAPRGAGAAGVKARLLFSEQQFSAAKALQARHSRAAKRRGT
>AleMonCCMP3105222023_rbh_TGME49_219070
XAGELFDGSLVKNAFIQCCSSVCYMPPRFPLLLTCFLSRVDFENGEIIYQLHDFPFNLFLVLNGTFAHVARPTEDGGVDEMDADSPLDPDSIEVGQSLGQPSNLFPYRFFSDRSYFGELELFQGCPRTATSRCERSGTLLVLHKADLLRLEDQFPHFHSAWVLAARRRERCRVLACERLTLPLPLRTAAAVQIQAAWRERRKPVRPNGRATPNKTAVFMTVQRQYVLGADIGALTGRSHTTDPGLKALAQTEQLRQSVDTLNTNFKAFQREMRELLRPAGYDCMVEEFQTLRGEVRRLVQDRGQAARRRHSDTTHSXTXDEEVRVHQITTEDTAGEGDVAEAVSGWRSAKDTAGEGDILEAHGLMQSIAAKQSAGEGDAAEARRVVL
>AleMonCCMP3105252787_rbh_TGME49_219070
RAAPCEVAVMAPPHACGTGAGADEFVLMLRHLADMALGHSGARGRGGGGRQPARGPHPETRATGPAPLRADGSGKRLRLLLARLECAWQSAQDLVRSASVLLCLGALRSVLRMVVIHHAAPFLRCGGARGKPGVQVDRLTSLHWFLTSMIVQLQGLRQEKANRQRIVYEFLRRHKISSALSIRVRRHVDRSQPHCVREANADSLRRLSTELMVDLLEEMRVPALSVHPFFENLRTKHQDLVRELCHKALQLMLRGPEEIVFSAGETCCRMYVIVNGHVQYTFQSRDGSGPPQVRRTLHSGQWLSEAALWTGWVHRGELRVVTDCLLFALDASGFARVISSHESAHRFAAEYARKFVEGLNRGPQTDLVEAGPVDP
>AleMonCCMP3105270700_rbh_TGME49_219070
RACRPAPSSTXVSPPPDEDYTEPSDDCGSSVVLHRANPLRLVWSCVMFVLIIYTATVFLFRLSFCSFHINEEGMAPIGLDDPGWNAADRLVDCCFWADMVLNFFMTYEDVRGNEVRSLRLIARNYLMCYFWLDLLACLPEQAVEALMSSQGINKIARVTRMQKIPRIVRLVRLLRLAKMASVRYNCGAWLRRFEGKRVVQFINFMSSLLWTLHVVACFWYLCAALQDDPMETWVGRREVDRDGTSLLSQSPFEQWLVSMYFVLTVITTVGFGDISAVTEAEILYVGFVMVFGAMVHGIIISKVISIVTSSDQINEFIQNSHNLIDAFSDHTMLAEGTRRRMKDEVTWRTKSNATSQRLFDREEMAGMIMGKVLPWALQAEMSTGVFGGALSKNDFLRCCRTVCYVPPRLPLLLACCLSRIHFDSGEVIYQLHDFPFNLFLVLHGTCAYIARPTARGGVDEMHSLKPGQELDVQNDLQRSTSLAARFKAFMAERSLSMSSRASTFVSELYPYRLFSKHNYFGDFELFQGCPRQATARCEKAGDLLVLHKADLNRLEEQFPQFHSAWATAALQRERFREQARLKLRYGLSVRHLAALHIQLHFRALRRRRQSGWAQASSMSTQRPATANLFEAVLQECAVQSRGDALRADAGPKGCSSDCCLQAEKLRLSLEALKSDVNQRMDSMQADFRAFRHEVLNAXAGKTPEHLIAAEEERSPADX
>AleMonCCMP3105296082_rbh_TGME49_219070
XWLKPPARHLLARASTCMVMVPPHACGTGAGADEFVLMLRHLADMALGHSGARRWSGGGRQLFRGPRPETLATGPAPLRPDGDSGKRLRLLLARLECAWQSAQDLIRSASVLLCLGALRSVLRMVVIHHAAPFWRCGGARGKPGVQVDRLTSLHWFLTSMIVQLQGLRQEKANRQRIVYEFLRRHKISSALSIRVRRHVDRSQPHCVREANADSLRRLSTELMVDLLEEMRVPALSVHPFFENLRTKHQDLVRELCHKALQLMLRGPEEIVFSAGETCCRMYVIVNGHVQYTFQSRDGSGPPQVRRTLHSGQWLSEAALWTGWVHRGELRVVTDCLLFALDASGFARVISSHESAHRFAAEYARKFVEGLNRGPQTDLVEAGPVDP
>AleMonCCMP3105302833_rbh_TGME49_219070
XTEGPPALDEVLPTKSKMISSTSVAPKVMSFSALISKLFTSNTCKALYTIEDIEAKLYDIQHHDTTSRLLQQRGIISVDDEELDEEEKGVRSRVIRCFTDKRAEYAAMVMLFSVLCTFVVAPLTFASGDTWSGTLRDGGPLVDLRALIGVDVVMDLIYAGYLLLQLNMSFMHPKRRVEVTSRKKILMRWLLSPLYYVKWLSATTYLWVFLFDLPLIFNNIKLVRVVHWMRLPDPMWLLQGNSVVRLGGMLLLFLGCSHWVACFLFWGGGYRDQLLALGDGAPLLQFRGDELDGTGHLRFYLMALVESIYMMTGALDNPLGDGSARENSVGSLVLVSVFGPVGMVVVAILIAAVVREQALQFALDIRHEENMAFVTRALENLNIPAELQRRVVSLHYFQKMSHDTEAFSQLFSKNNLSGPLEDAIRVYLYSKVVSSPFFSGGGPNYLLAVVRVLEDRMFLPGDYVARRGEVGQEMFFINRGELSVLVPGEKGDDIAHAVLIPGRKWRGQYFGEVALVKRSLRTAWVRADTYVIVSVLHRHRIEDIWEFFPKEREALVSVVSQTIERDKQRANRRRWQEAFQDISGAGRETICKLPASGRPSIPSAASLAPQAFSGAADVDEPGASAESVATQLKVLRDLGRGWHSEAMEAAESQRQRLGALEQQVSRLLFSEQQFSAAKALQARHSRAAKRRGTCPEADPPGDRRPRRGDGARADLEEEPVEGGGGHAGGPPQAPAVPPGQSPRAGGAQASGX
>AleMonCCMP3105309120_rbh_TGME49_219070
XRRDMLVEIPDEEPVEDHCGSRFVLCENSPVRTTWTVVLFLLLLYTATIFLYRLCFCNRCVDVLFLVDLVANFFLSYKDVRGNEIDSLRRIAKKYLRGLFWMDLVACLPEELVEVILQDVQSENGVNKVVRVSRIHNLSRLVRLARLSRLLKLLTFKSSTNPWWEWVKSLRGVRVISFITALIWSLHLLSCFWYLCASMHEDVQETWVGRRQVDQSGTSLLSQTPFEQWLVAMYFVLTVFTTVGFGDISPVTEAEIIAVAVTMVVGAVVHSFVISRVISIVTSNDQIQEYIERKHQMIDAFSEYGTVTKATRSRLKREIAWRVKAQAVHPSFDREEMAELIQGNTIPAGVLADMAGELFDGSLVKNAFIQCCSSVCYMPPRFPLLLTCFLSRVDFENGEIIYQLHDFPFNLFLVLNGTFAHVARPTEDGGVDEMDADSPLDPDSIEVGQSLGQPSNLFPYRFFSDRSYFGELELFQGCPRTATSRCERSGTLLVLHKADLLRLEDQFPHFHSAWVLAARRRERCRVLACERLTLPLPLRTAAAVQIQAAWRERRKPVRPNGRATPNKTAVFMTVQRQYVLGADIGALTGRSHTTDPGLKALAQTEQLRQSVDTLNTNFKAFQREMRELLRPAGYDCMVEEFQTLRGEVRRLVQDRGQAARRRHSDTTHSRRRSMASVETFSVDMLMFQREVRGLMQSVTSEDTAGEQDDEEVRVHQITTEDTAGEGDVAEAVSGWRSAKDTAGEGDILEAHGLMQSIAAKQSAGEGDAAEAXQSGALVR
>AleTarCCMP1771003163_rbh_TGME49_219070
AGLVWALHLLACGWYLCAALHDDVTQTWVARRSVNVDGTSLLEAAPFEQWLVAMYFVLTVFTTVGFGDISAGTEAEIGYVALTMLVGAVVHSIIISEVIGIVTSTDEVQKVVEKQLALIEAFTAHTNLAPDTSKEMKSEISFRAKNWAMSFGFDKSEMKDLITGKYMPRWLIAKIPQSLFDGHLLKNNFLHSIGNMPPRMPCLLALHLMSCDFEAGEVIYQMGDYPFNLFLVVNGTFAYVARATPQGGIDAMEPDEPKQLGSGDAGEVLKSFSLRKPSMSRQPSGPAVCSSASAQHLFPYRLYSQTAYFGDIEMLAGKLRSSTARCERRGTALTLHKKDFADISEMFPHFYSAWVSRSRHSEAFRAASLAKLNLGVSYRNLAALKIQQFLRAKRGQGEPARGANARKLSEISCQQALRGGNRAVPAPAAQGGEAQATLESLRQEIAGLRQEVRSEGGWSLWEPESLSDLRCGTDELRRWAQRQRRSSKVLGSCTTSKSCLIPDASIATMGGLGRLDHARQPDAADSGELAAGDNGTPSGGLKTCSSRGRMQPSGX
>AleTarCCMP1771027397_rbh_TGME49_219070
PQHTAIIKQTSFRRKVSFVSNISQVKSEKSRVQSDRASDLSSYQSGCYTPPKDEWWDEPVQDHCWSYLTMHESNPIRSVWNGVVSILVVYIATIFLYRLCFLEFHIPDPQGQNQLVWTVIEEVVNALFLADLIATFFMTYRDSHGKEVDSMRLIAWNYLTGYFVLNFIACVPDSALQSIIGALQGADGSDSDSHFSGAEIVRIARIQRVSRLTRLARRLVKIASFRPTNHVWAWLQGLRGVRVVNNAIGLLWIVHCLACGWYLCAALEEDPAETWVGRRNLDSAGEVTLLSAPPLVQWCHSFYFVLTVFTTVGFGDMSAVTTIEIVYVCFTMMAGAVMHSIIISEVISIVTSVDQTSAFVNKRVELIESFARHTELNEDVQLMMSDWVKFNAKSWMHIQYDREEMKQLIIGKYMPRWLLGQLPENLFSGRLLQNNFFAVCREVSMVPPRLPLLLSLAVHRHHFEAGEIVYQRNDVPFNIYLVLEGTFANVARPTALGGCDRECRFRSNDMERTATINLYPYQLFSNCSYFGDVEVMQAKPRSSTVRCESNGGAVLALHKRDFWQLVEEFPQFGASWRSVAARRFIQRLRLLKRLKYGMTYRHFAAAKIQHFVRAQKRRWCRPDRRCATRKSCLAMSASLMTSANFLEGGSKLPAPVQAESSRELQEIRESLDALHLKLDALQRQGKPSTHLDVQAQAQAQASTPXFAEVCAPAADVDMKPDKPKVAKXFSFVDRHSIPRSRHWEAWQDARSSVHNRDKPEPPTRPSGQKGREARPRARKGSRGRRQPTWRPPRGLKFRRASAX
>AleTarCCMP1771027781_rbh_TGME49_219070
GCLLAASAPLFATAPGGAARQPAARSPAAPVTAGAAADLVATPSSAGLVALGGVIGAAGXALAGRTRNGAGRQSARCVNLAAEGEAAAPARSPQHTAIIKQTSFRRKVSFVSNISQVKSEKSRVQSDRASDLSSYQSGCYTPPKDEWWDEPVQDHCWSYLTMHESNPIRSVWNGVVSILVVYIATIFLYRLCFLEFHIPDPQGQNQLVWTVIEEVVNALFLADLIATFFMTYRDSHGKEVDSMRLIAWNYLTGYFVLNFIACVPDSALQSIIGALQGADGSDSDSHFSGAEIVRIARIQRVSRLTRLARLARLVKIASFRPTNHVWAWLQGLRGVRVVNNAIGLLWIVHCLACGWYLCAALEEDPAETWVGRRNLDSAGEVTLLSAPPLVQWCHSFYFVLTVFTTVGFGDMSAVTTIEIVYVCFTMMAGAVMHSIIISEVISIVTSVDQTSAFVNKRVELIESFARHTELNEDVQLMMSDWVKFNAKSWMHIQYDREEMKQLIIGKYMPRWLLGQLPENLFSGRLLQNNFFAVCREVSMVPPRLPLLLSLAVHRHHFEAGEIVYQRNDVPFNIYLVLEGTFANVARPTALGGCDRECRFRSNDMERTATINLYPYQLFSNCSYFGDVEVMQAKPRSSTVRCESNGGAVLALHKRDFWQLVEEFPQFGASWRSVAARRFIQRLRLLKRLKYGMTYRHFAAAKIQHFVRAQKRRWCRPDRRCATRKSCLAMSASLMTSANFLEGGSKLPAPVQAESSRELQEIRESLDALHLKLDALQRQGKPSTHLDVQAQAQAQASTPXFAEVCAPAADVDMKPDKPKVAKIAEHX
>AleTarCCMP1771038907_rbh_TGME49_219070
XSPEAEERPPGSGGAMPGDGNGAAEAGRGVRFGEPAKAPNDGKENKEAAAKQKQEKQEALRRALTLASSKTTNTDGSSLGGIVNVMAFFGLMKGRYKAAYTIEEVEAKLYDIQHHDGQTRLVQQKSIISVDEEELDEEMNDVRSRVIRCFTDRSAKYAALVMLFSVVCTFAVTPLTFIFGGDWSASTEEGTFADMRAAIAVDIAMDLIYAGYLLLQLNTSFMHPTRRVEVTSRRRILRRWALSPLYYVKWLSTTTYLWIASCDASLLLNNIKFVRVVHWVALPDPLWLSEDNSVLRLGRLLFLLVGCSHWVACVLFWGGGYREELFALGEDAPLLRLNGEELPGTGHVRLYLMALVESIYMMTGALDNPLGDGSARENNLASLILVSVFGPIGMVVVAILIAAVVREQALEFALEIRHEENMAFVTRALENLNIPAELQRRVVSLHYFQKMSHDSEAFHHLFNKNNLSVPLEDAIRVYLYHKVLMSPFFTHGGPNYLLAVVRVLEDRMYLPGDYVARRGEVGAEMFFISRGELSVLVPGGGSEDIADAVLIAGRKGKGHHFGEVALVKRSLRTAWVRAETYVIVSVLHRHCIEDIWEFFPQEREALLSVVTQTMERDKARNKKGWKEAAQEAVATAAAPPHARASRSSRGPAMCNVAALAMRRASVAQRAQDAEADEAAEDPEERRHRQAMDAAGHQAQRLESLEQQVTQLTSLLGDALSLGARTDKHHGSAKPVRKRTHAPRGSEAQLLARGAEAAGRGAGAEPGE
>AleTarCCMP1771040035_rbh_TGME49_219070
QAEPRPGTPDGSHVGKSGAISHNMTIQSTSSRERKIEESISHITYDDLDNADDMDHFGSRFVMSEKNPTRLAWSLIVCILLVYVASVFLYRFSFWTFHIGPNGLDPVNEDEIVWIVIDYIIDALFWVDLVITFFMTYKDTRGREVDSLKLIAKNYLSFYFWLNLTACLPEQAYSSLFPPSSDDVDQGPGMDFRVTRVYRLQRISRLARLTRVTRLFKLAQIMSTSHLWKKFQALRGVRVVNFITGLFWALHCLACGWYLCAALHDDVSETWVARRAVSVDGRSLLESDSFEQWLVSMYFVLTVFTTVGFGDISAGTEAEIIYVAFTMLVGAVVHSIIISEVIGIVTSTDEVQKVVAKQMSLIDAYTAHTQLSAETSKAMKSEIGWRATNWAVSHGFDKSEMKALITGKYMPRWLIAEVPQSLFGGRLIKNHFLRCVSSVPPRLPCLLALNLMSCDFEAGEAVYQMGDYPFNIFLVMHGTFTHIARPTQYGGIDAVEIDERKVCGNGSLEEEGREGREGRSRRSSRSSRSGLNLKEATQAESISTGSHQLCPYRLYSFGSYFGEVEMIAGKPRTSTTRCERRGSTLTLHKKDFTEMEEMFPQFGAAWQSGARRRERLRVLSLAKLTKQGNYKTLAATRIQQHFHQMRDKTCPEQGANERKLSEISHARVLRGGGVVSPATSQAKKTQVALDTLRLEMRNFRKEVLDLLKGEKNDGLSL
>AleTarCCMP1771040816_rbh_TGME49_219070
XSPEAEERPPGSGGAMPGDGNGAAEAGRGVRFGEPAKAPNDGKENKEAAAKQKQEKQEALRRALTLASSKTTNTDGSSLGGIVNVMAFFGLMKGRYKAAYTIEEVEAKLYDIQHHDGQTRLVQQKSIISVDEEELDEEMNDVRSRVIRCFTDRSAKYAALVMLFSVVCTFAVTPLTFIFGGDWSASTEEGTFADMRAAIAVDIAMDLIYAGYLLLQLNXVFHAPHTSRGGDEPPADPPALGAEPALLRQVAEHDDLPLDRLLRRVAAAQXRLLFLLVGCSHWVACVLFWGGGYREELFALGEDAPLLRLNGEELPGTGHVRLYLMALVESIYMMTGALDNPLGDGSARENNLASLILVSVFGPIGMVVVAILIAAVVREQALEFALEIRHEENMAFVTRALENLNIPAELQRRVVSLHYFQKMSHDSEAFHHLFNKNNLSVPLEDAIRVYLYHKVLMSPFFTHGGPNYLLAVVRVLEDRMYLPGDYVARRGEVGAEMFFISRGELSVLVPGGGSEDIADAVLIAGRKGKGHHFGEVALVKRSLRTAWVRAETYVIVSVLHRHCIEDIWEFFPQEREALLSVVTQTMERDKARNKKGWKEAAQEAVATAAAPPHARASRSSRGPAMCNVAALAMRRASVAQRAQDAEADEAAEDPEERRHRQAMDAAGHQAQRLESLEQQVTQLTSLLGDALSLGARTDKHHGSAKPVRKRTHAPRGSEAQLLARGAEAAGRGAGAEPGE
>AleTarCCMP1771040859_rbh_TGME49_219070
XSPEAEERPPGSGGAMPGDGNGAAEAGRGVRFGEPAKAPNDGKENKEAAAKQKQEKQEALRRALTLASSKTTNTDGSSLGGIVNVMAFFGLMKGRYKAAYTIEEVEAKLYDIQHHDGQTRLVQQKSIISVDEEELDEEMNDVRSRVIRCFTDRSAKYAALVMLFSVVCTFAVTPLTFIFGGDWSASTEEGTFADMRAAIAVDIAMDLIYAGYLLLQLNTSFMHPTRRVEVTSRRRILRRWALSPLYYVKWLSTTTYLWIASCDASLLLKDNSVLRLGRLLFLLVGCSHWVACVLFWGGGYREELFALGEDAPLLRLNGEELPGTGHVRLYLMALVESIYMMTGALDNPLGDGSARENNLASLILVSVFGPIGMVVVAILIAAVVREQALEFALEIRHEENMAFVTRALENLNIPAELQRRVVSLHYFQKMSHDSEAFHHLFNKNNLSVPLEDAIRVYLYHKVLMSPFFTHGGPNYLLAVVRVLEDRMYLPGDYVARRGEVGAEMFFISRGELSVLVPGGGSEDIADAVLIAGRKGKGHHFGEVALVKRSLRTAWVRAETYVIVSVLHRHCIEDIWEFFPQEREALLSVVTQTMERDKARNKKGWKEAAQEAVATAAAPPHARASRSSRGPAMCNVAALAMRRASVAQRAQDAEADEAAEDPEERRHRQAMDAAGHQAQRLESLEQQVTQLTSLLGDALSLGARTDKHHGSAKPVRKRTHAPRGSEAQLLARGAEAAGRGAGAEPGE
>AleTarCCMP1771065480_rbh_TGME49_219070
XSHAALGILLTAVGRKVYLVDLRAVDHVEGRVPVLGVEEHGLPVHEDLGQLVATLGFTEARCLHAQEVLPKLWPSALLPNRIGKLGHQAKVQVLRPPDAVQLLGRLRAERVVARVADLPADAAACDPLQDPRALAVRGDVAPLLAAPGRVVREVHVDAEVVVDAREELAAELVAQMLLSLGARYTPFGHQVKLQAVAARGKVVLVDRSPVHASARVLLAHVDPLPGGALHDDVSETWVARRAVSVDGRSLLESDSFEQWLVSMYFVLTVFTTVGFGDISAGTEAEIIYVAFTMLVGAVVHSIIISEVIGIVTSTDEVQKVVAKQMSLIDAYTAHTQLSAETSKAMKSEIGWRATNWAVSHGFDKSEMKALITGKYMPRWLIAEVPQSLFGGRLIKNHFLRCVSSVPPRLPCLLALNLMSCDFEAGEAVYQMGDYPFNIFLVMHGTFTHIARPTQYGGIDAVEIDERKVCGNGSLEEEGREGREGRSRRAASGLNLKEATQAESISTGSHQLCPYRLYSFGSYFGEVEMIAGKPRTSTTRCERRGSTLTLHKKDFTEMEEMFPQFGAAWQSGARRRERLRVLSLAKLTKQGNYKTLAATRIQQHFHQMRDKTCPEQGANERKLSEISHARVLRGGGVVSPATSQAKKTQVALDTLRLEMRNFRKEVLDLLKGEKNDGLSL
>AleTarCCMP1771066875_rbh_TGME49_219070
XNADDMDHFGSRFVMSEKNPTRLAWSLIVCILLVYVASVFLYRFSFWTFHIGPNGLDPVNEDEIVWIVIDYIIDALFWVDLVITFFMTYKDTRGREVDSLKLIAKNYLSFYFWLNLTACLPEQAYSSLFPPSSDDVDQGPGMDXPGNACVQVAADLSLGKAHACDAPFQACPNFWKKFQALRGVRVVNFITGLFWALHCLACGWYLCAALHDDVSETWVARRAVSVDGRSLLESDSFEQWLVSMYFVLTVFTTVGFGDISAGTEAEIIYVAFTMLVGAVVHSIIISEVIGIVTSTDEVQKVVAKQMSLIDAYTAHTQLSAETSKAMKSEIGWRATNWAVSHGFDKSEMKALITGKYMPRWLIAEVPQSLFGGRLIKNHFLRCVSSVPPRLPCLLALNLMSCDFEAGEAVYQMGDYPFNIFLVMHGTFTHIARPTQYGGIDAVEIDERKVCGNGSLEEEGREGREGRSRRSSRSSRSGLNLKEATQAESISTGSHQLCPYRLYSFGSYFGEVEMIAGKPRTSTTRCERRGSTLTLHKKDFTEMEEMFPQFGAAWQSGARRRERLRVLSLAKLTKQGNYKTLAATRIQQHFHQMRDKTCPEQGANERKLSEISHARVLRGGGVVSPATSQAKKTQVALDTLRLEMRNFRKEVLDLLKGEKNDGLAFDCPAHMQAS
>AleTarCCMP1771094376_none_TGME49_219070
XELSDVKSAKILKAGRVVKAFRVLRLTKLVRFLKLSAVIERIEENFSINRNVLHLVKLLIGTLMMCHFFACAWFFVGSIEEDETVPSWILAEGLWEQPYDRRYIISFYWAVATLATVGYGDVVPISTPETVFATFGMLLGGCYFGYIIALMASLVSKLDAARAKYYEKMDSVVAYAKSRNMPRDLINRIRRYYKHYLEQKTAFDEASILSELSSFLREEVAMFLINDTIYSIPLFQKRGPHFVTQLIRILKPLTCAPGDHVMEAGEIGRDMFAVIHGDLKVLAEDKTVLARLGPGAYFGELAALGVNSVRMTTVVADSYCELYSLSRDDLFEAFQEYPHVIEDMRQVAVATYQHLVDKYAEASAAGSGDSDSLHDSEVISIGDSTRSLFSARNRLHGRNSGTAAVGAAAAAGLHRSVSAQPARTHAPAGVGSASAGGPPAGRSRTSGSQPTSSPVVDTTAPPFHSPGVVHQGSRDSLHSTPGTPMGLASPGSSLGPLPSWSVSAPGQLGGAASGIEFKIIGHKTSDDEDDEDSKAGPSAASGSPGPSPGGSARLLPAAALMQSAPPLERFGSRALDQRRVGVGRATGQRSASQTTLSDVGSVSMTASVGTDQLQIPGTALVRRGTDSPTGPRSARSPPSAALANFGSNGSSVSRPGASVDPLSHGSRRPGPVGPDAAAGGGGLXAAGARMSDVLGHGGPPQPQRFSFSLPAGSAAADARRGSALSAGGRSVGTDGDDIGLLDSLSVAASRKHSNVSDISAMSGSTDRRSVGRRERSAERQRRLSGVAGRETGGPPARAASRSVTARGGAGGSNDPTSHSYSFNHGHGVYVREVVPGISALGAPVMLAGFQHASFLVRSQMSRLELLVEAALSRPDELSSLVSAGGNPDALLLGSSAQQRGRSGRPSGAGAAAAGSGGQKEGSSRRDSVDETLASAEALLAEGGAGTGALSPHNKSPPSTGPASPALTPTHRRLRAPLRRSLTEGSLSISAPQTRKHSTGSLGAARHESRTIPPEVREQMAQMYEALEAQTRKLGEVLRRL
>AleTarCCMP1771110628_rbh_TGME49_219070
MDWQREFVKELAVIVREEIIATKTVVCHEGDASIAAYMVLRGELRIIVRFASAPIANFTQGMWVGEKALVNPGLRRSATVMAVTMSSLMAVPAERFQELLSRFNLRGKFEELCEEHLWKGLCGRCGSLGTHFSDACPHLGAGGLYAASRRRRMRFMDRTMSMGTAGTSFEAASDEDNGEPILHRVSSRKTLKAVKTSVPLERTLSEFLKLHNLHRLVPVCQRLNITSLAALEDADWKELKEQEELTEEEEAQLTQEAFEDFRDRIKKAGRGVIR
>AleTarCCMP1771111576_rbh_TGME49_219070
AAKQKYYTAVIEQLSPGLKAELAGYVNKSWIEKIYFLSEGPSLASRSRFTAELALQLTGHTFPSTEYVVRMGDATDSMYIIKKGLVARMNAVLSTGRHFGEDVVLHGATRLYTVRALXXGTKENLESVLNIPEFSYQRKIVRRATIKLSLRNTFINFHNIVLKMKQWVEHDTEPTNKGKVEAAASRQQYFRYLKTNPIFVTLCETYGGIQKTLEKLGYSEIFREILEKDDLASPVPSKATNRRRSALEALNAVQTEVERLRSMLQTET
>AleTarCCMP1771119294_rbh_TGME49_219070
QGGSSARWPLGRRRAAANGEASSRRSRRPQLAGGGGXSGGAMPGDGNGAAEAGRGVRFGEPAKAPNDGKENKEAAAKQKQEKQEALRRALTLASSKTTNTDGSSLGGIVNVMAFFGLMKGRYKAAYTIEEVEAKLYDIQHHDGQTRLVQQKSIISVDEEELDEEMNDVRSRVIRCFTDRSAKYAALVMLFSVVCTFAVTPLTFIFGGDWSASTEEGTFADMRAAIAVDIAMDLIYAGYLLLQLNTSFMHPTRRVEVTSRRRILRRWALSPLYYVKWLSTTTYLWIASCDASLLLNNIKFVRVVHWVALPDPLWLSEDNSVLRLGRLLFLLVGCSHWVACVLFWGGGYREELFALGEDAPLLRLNGEELPGTGHVRLYLMALVESIYMMTGALDNPLGDGSARENNLASLILVSVFGPIGMVVVAILIAAVVREQALEFALEIRHEENMAFVTRALENLNIPAELQRRVVSLHYFQKMSHDSEAFHHLFNKNNLSVPLEDAIRVYLYHKVLMSPFFTHGGPNYLLAVVRVLEDRMYLPGDYVARRGEVGAEMFFISRGELSVLVPGGGSEDIADAVLIAGRKGKGHHFGEVALVKRSLRTAWVRAETYVIVSVLHRHCIEDIWEFFPQEREALLSVVTQTMERDKARNKKGWKEAAQEAVATAAAPPHARASRSSRGPAMCNVAALAMRRASVAQRAQDAEADEAAEDPEERRHRQAMDAAGHQAQRLESLEQQVTQLTSLLGDALSLGARTDKHHGSAKPVRKRTHAPRGSEAQLLARGAEAAGRGAGAEPGEDRRGME
>AleTarCCMP1771119367_rbh_TGME49_219070
XREAPAQMAIGAAQGGRQWGSLFASVTPSSSSPEAEERPPGSGGAMPGDGNGAAEAGRGVRFGEPAKAPNDGKENKEAAAKQKQEKQEALRRALTLASSKTTNTDGSSLGGIVNVMAFFGLMKGRYKAAYTIEEVEAKLYDIQHHDGQTRLVQQKSIISVDEEELDEEMNDVRSRVIRCFTDRSAKYAALVMLFSVVCTFAVTPLTFIFGGDWSASTEEGTFADMRAAIAVDIAMDLIYAGYLLLQLNTSFMHPTRRVEVTSRRRILRRWALSPLYYVKWLSTTTYLWIASCDASLLLNNIKFVRVVHWVALPDPLWLSEDNSVLRLGRLLFLLVGCSHWVACVLFWGGGYREELFALGEDAPLLRLNGEELPGTGHVRLYLMALVESIYMMTGALDNPLGDGSARENNLASLILVSVFGPIGMVVVAILIAAVVREQALEFALEIRHEENMAFVTRALENLNIPAELQRRVVSLHYFQKMSHDSEAFHHLFNKNNLSVPLEDAIRVYLYHKVLMSPFFTHGGPNYLLAVVRVLEDRMYLPGDYVARRGEVGAEMFFISRGELSVLVPGGGSEDIADAVLIAGRKGKGHHFGEVALVKRSLRTAWVRAETYVIVSVLHRHCIEDIWEFFPQEREALLSVVTQTMERDKARNKKGWKEAAQEAVATAAAPPHARASRSSRGPAMCNVAALAMRRASVAQRAQDAEADEAAEDPEERRHRQAMDAAGHQAQRLESLEQQVTQLTSLLGDALSLGARTDKHHGSAKPVRKRTHAPRGSEAQLLARGAEAAGRGAGAEPGEDRRGME
>AleTarCCMP1771130324_rbh_TGME49_219070
PQHTAIIKQTSFRRKVSFVSNISQVKSEKSRVQSDRASDLSSYQSGCYTPPKDEWWDEPVQDHCWSYLTMHESNPIRSVWNGVVSILVVYIATIFLYRLCFLEFHIPDPQQGQNQLVWTVIEEVVNALFLADLIATFFMTYRDSHGKEVDSMRLIAWNYLTGYFVLNFIACVPDSALQSIIGALQGADGSDSDSHFSGAXDRQDCQDTAGLAPDEAGTALARLVKIASFRPTNHVWAWLQGLRGVRVVNNAIGLLWIVHCLACGWYLCAALEEDPAETWVGRRNLDSAGEVTLLSAPPLVQWCHSFYFVLTVFTTVGFGDMSAVTTIEIVYVCFTMMAGAVMHSIIISEVISIVTSVDQTSAFVNKRVELIESFARHTELNEDVQLMMSDWVKFNAKSWMHIQYDREEMKQLIIGKYMPRWLLGQLPENLFSGRLLQNNFFAVCREVSMVPPRLPLLLSLAVHRHHFEAGEIVYQRNDVPFNIYLVLEGTFANVARPTALGGCDRECRFRSNDMERTATINLYPYQLFSNCSYFGDVEVMQAKPRSSTVRCESNGGAVLALHKRDFWQLVEEFPQFGASWRSVAARRFIQRLRLLKRLKYGMTYRHFAAAKIQHFVRAQKRRWCRPDRRCATRKSCLAMSASLMTSANFLEGGSKLPAPVQAESSRELQEIRESLDALHLKLDALQRQGKPSTHLDVQAQAQAQASTPXFAEVCAPAADVDMKPDKPKVAKX
>AleTarCCMP1771132104_rbh_TGME49_219070
MAQAEPRPGTPDGSHVGKSGAISHNMTIQSTSSRERKIEESISHITYDDLDNADDMDHFGSRFVMSEKNPTRLAWSLIVCILLVYVASVFLYRFSFWTFHIGPNGLDPVNEDEIVWIVIDYIIDALFWVDLVITFFMTYKDTRGREVDSLKLIAKNYLSFYFWLNLTACLPEQAYSSLFPPSSDDVDQGPGMDFRVTRVYRLQRISRLARLTRVTRLFKLAQIMSTSHLWKKFQALRGVRVVNFITGLFWALHCLACGWYLCAALHDDVSETWVARRAVSVDGRSLLESDSFEQWLVSMYFVLTVFTTVGFGDISAGTEAEIIYVAFTMLVGAVVHSIIISEVIGIVTSTDEVQKVVAKQMSLIDAYTAHTQLSAETSKAMKSEIGWRATNWAVSHGFDKSEMKALITGKYMPRWLIAEVPQSLFGGRLIKNHFLRCVSSVPPRLPCLLALNLMSCDFEAGEAVYQMGDYPFNIFLVMHGTFTHIARPTQYGGIDAVEIDERKVCGNGSLEEEGREGREGRSRRSSRSSRSGLNLKEATQAESISTGSHQLCPYRLYSFGSYFGEVEMIAGKPRTSTTRCERRGSTLTLHKKDFTEMEEMFPQFGAAWQSGARRRERLRVLSLAKLTKQGNYKTLAATRIQQHFHQMRDKTCPEQGANERKLSEISHARVLRGGGVVSPATSQAKKTQVALDTLRLEMRNFRKEVLDLLKGEKNDGXEPLIVQPTCKRLRMDKSQG
>AleTarCCMP1771132218_rbh_TGME49_219070
XEAEGEAPAPARSPQHTAIIKQTSFRRKVSFVSNISQVKSEKSRVQSDRASDLSSYQSGCYTPPKDEWWDEPVQDHCWSYLTMHESNPIRSVWNGVVSILVVYIATIFLYRLCFLEFHIPDPQGQNQLVWTVIEEVVNALFLADLIATFFMTYRDSHGKEVDSMRLIAWNYLTGYFVLNFIACVPDSALQSIIGALQGADGSDSDSHFSGAEIVRIARIQRVSRLTRLARLARLVKIASFRPTNHVWAWLQGLRGVRVVNNAIGLLWIVHCLACGWYLCAALEEDPAETWVGRRNLDSAGEVTLLSAPPLVQWCHSFYFVLTVFTTVGFGDMSAVTTIEIVYVCFTMMAGAVMHSIIISEVISIVTSVDQTSAFVNKRVELIESFARHTELNEDVQLMMSDWVKFNAKSWMHIQYDREEMKQLIIGKYMPRWLLGQLPENLFSGRLLQNNFFAVCREVSMVPPRLPLLLSLAVHRHHFEAGEIVYQRNDVPFNIYLVLEGTFANVARPTALGGCDRECRFRSNDMERTATINLYPYQLFSNCSYFGDVEVMQAKPRSSTVRCESNGGAVLALHKRDFWQLVEEFPQFGASWRSVAARRFIQRLRLLKRLKYGMTYRHFAAAKIQHFVRAQKRRWCRPDRRCATRKSCLAMSASLMTSANFLEGGSKLPAPVQAESSRELQEIRESLDALHLKLDALQRQGKPSTHLDVQAQAQAQASTPXFAEVCAPAADVDMKPDKPKVAKX
>AleTarCCMP1771132290_rbh_TGME49_219070
IRKEASGSTGGGSQRSAASRVLGRSSSMFFKPKRKRAARQLYGLTARDLRRDRLQQSALQAEAARARIIHPESAFRIYWDIFAVLLVLQTSVVLPFRLAFVHQLEVDGWFIWGIFEDIFFLCDVVLNFHTAYFDDGVLVIDPRRIRRHYCRGTLALDVAAALPVDYISLGVEDGGSSLLRASKALRILRLFRLVRLFRLSRLFRYLGRYEEQFNSNXIRMAKMFFMLLLFSHWNGCLLFLAASMEGFDPNSWVSLNGLVDAEIDVQYSNSVFNSLSHMLCIGYGRFPPQLLSEVWVTIWSMLSGASLFAGIIGAMSALMLNADTSGAQFRARSEELRQYFIKYDIPEDIRVRAWAHFKGRWSANKLFNEDVMEDLPRSMQRELQVARCRKLIDSMWFFEGAEPAFVAHVASHLRWQLLLKGEVVLQEHSPPSDLFFIAEGEVGLFYDGAWRATFTEGSYFGEFSLLWGHKQPLTVKTTQDSEFFIMSEEDFHDIMAEYPDTITLMKEVAKERIRRLNIPEGWVSRGDAALGSEKRAELKKVQKLVRRRFDGHGSMLSIAAAAAAAERGSSILSMKKGTLAALDLADRDASYSSLPASEGSMRSLGSTDDRTARGSSVITVNSIDKLPGLGPTGSDLSSVGSARTNPAPPGAAAVTLFPAEVALLQRLVTDIGGQGRGASEQSSDELDMSGATYRHFEELGIHRGQSRRISAALTAISSSSRGAVAAAAASHGVVPENPEAPETPEA
>AleTarCCMP1771172658_rbh_TGME49_219070
XVYSIICMIAGATVFGYIVGSMASIVNQLNYGDSRYTEKMDEVVEYLRERNVTPELRKKIRKYYEYYLARKSAFDETAILSELSDSLKREAVMHLNKDIIRKIPFFEAQSDGFISFVMSIMSPMFCVPRDYIFQEGEIGLEMCFLVKGRVEVVQGSGEDEAVLKELGEGSFFGEIAILCATKRTASIRAITYCNLFVLLKDDLDVMILHYPTLAKMMQQSMRKKMEAMWAETAAQKFAKAARMIKFTAKMGGAAAVAGLMGNGGEAAVATDKPDSEAKMLEHLAGGIDYFAGKDKEKNRAAAELKRGEGIAMMAASVVEX
>AmoSpeAT52013649_rbh_TGME49_219070
MSMGMSSMMEEPSRQTQTTSVMQLSTEVSTDKDAFKQKTMNNDILRLLNGFAMSRRLMISQNRRQYRQPQLLHDDVRKIEASMCKLLQKMDFQFVRRFSEAQLAKLVSGLKIMTKKPDEFVYHKGDLTNSIYFIFLGEIDVKRLGACLNFGEQERYGAPRKSSAVAHSYTILGALDKSGFLSTRSEQAVMDMGRPDGKWVSGK
>AmoSpeAT52017834_rbh_TGME49_219070
MAGAKLTGNFAWDEDRVTVFLRKVPLFRELSEIDIRQISHALELKHYPPNAVIYRQGDPGDSINGGGLNILLDGEAFVKVSAGAFLERGDSVRLRKPCKIGKATYEQDSVGVVEHFDVTRRFPFTVRMKASGERGRVLPDEIAPAKHTMKASDKVIASCRAGDYFGDQSLLFHSYRFATLVTGPQQPVVLATLTKKRFLDLELNTKMHFRKRKAVIAPTDPKLVNGTIGSGAEISSLLPKVPKSDAEKKLIAKALQNNPRLHAMLAASGGLSLEQCEQLAEYATVKLLKTGETLVTEHDPFVEEMYVVDTDSEFSFSVTKIISSAEDRVSQFSWMQECVSGGVFNELHALHGYPAYCSVQATKPSKVYAISRHMVRYVLRRTYAEKVSELMKVLHHVPQLDALYHEEKEIKD
>AmpCarCCMP1314010334_rbh_TGME49_219070
DYAVKEFDRRSHAVGSGEDMQVAASLWKGTKNFKDLAAAFRLVQFFNQKTLLSQIFQLELKVPSHAEVWRLRATSPWASGLRYALRSLALLAVFATPLLFAVSPVCGVMSTTDEQQLLALRALQLVVGITYTVGAMLVNAMVTLVXAEEELRARVYPRTAEVALENLWLLGTDVCAIISCFAEVSLAAEPLRVGLDPSFRQWITLLDXVLLVVVAHFFACFWILLGFLQQRHWGLDAWAGDRTCMEQYWASIYFSTYTLTSIGYGDIHGTNSVEYAVATVYMILGQMIVAKIFADLTWLTSLWNLARAQSVSRRAQVMSDLEQAKVPYELRQRILAFQDFCTVHYNGAHEHGDPGSSGLSALSPALSEELRLARYHRFLINVKYFQQQPISVLRRLVKAVHETTSLPGEFIIRWGDPGEAIYFVQSGVAAVYLQSEQPTWTSPSARAYTTGESFGEVGVLAGTPRTAWIMAKTYCTMAKVPADDLLSLLEFNPGSFLLLVKNLLECQDLTLPLKHPWSDLRASLEEMFESVEDAYEWFCDSSGVITLPTFEHCLKELGVPQGLELRIRWAEIDHACNGEVIFEQFEQQLGGWNRNPSTGVPRLSRMTVTSPRLLRGHGSTEFRHGSTEFSPQSQQRRSGRSSLSFGLSAAHPSRPTHAGGHTQEVGREVARRVDRIVERRLGDTCQLIEELHRRLLHADSMEGAPSIGAASRTSGRKSTIRSQMSVWTGIHQELDGEEDIVKFS
>AmpCarCCMP1314014474_rbh_TGME49_219070
XSTEQSADDFTTSSSSSRFTEFDRLQYKAWTLRGGTASTQVGQGLLGYRQPPVRLSTPSALVPEDDRRSPSRSPAASASQSMQSVLFGRSGERWMSSNSRLSASSGAFQDPFAEEEDASSSSSTSRTPATIKKMKQPSGAGENQETWADAPADEVVREEDPSGSSAKRPRKAASEQNAQRLMTSLXENDSGPSDRDQKYSCFSRASTFSRSALKERQANLAEALEAFQKYRLETHGAEERKTCVIHPDRPLRLTWDMVALTAITYQALTVPYELAFLTGTPVAELCLYRTFTFASAGDDCFFAMVSLLVDIFFFFDIMMNFMTGFYDKGTLVLSKHRCAWHYTRTWLAVDLLGIFPWRVVSPAESPGGGATNLLRMLKFLKFIRLLKLLRVMKLRSTLIKLEDHLKSQYLYFVFQVIKLGLSLLLLCHITACAWYGIGRLTLANDEHHTSWIQEAGLPTGDCEGECYGAALYFTMATMTTVGYGDIHAGTSPLERGFATLMLLAGTGVFAMLISSIASLFQGQSSASVYATAAERNRAGVRYLWKTGAGGALTVEIRKYLEQKERLKEDVLMENHLRDNLSLSLLHDLCVENFRPSIVKFEFFKEMTSSVIDEVCTICLSSRFCPGEVVCIEGDEADAMFFIKQGRVLVFRHGIGLACPPMGEGMYLGEACFFTTVAYRQATVICETFCELVQLDKAKFKELCNWQDELKKSMRLRMRRVSIHSQLLASTGKLEESKDHLRLASVCSLCKVQGHYPHECPTKRIFDDPETHLIIGRSAPELPTWHDWWSKLGRTVLPGSLSDKLLSHARHRRRIQIMGVWADESDDGTEEEIGESKSVPRTHNLKCLRRSISEIAANAEWSDSDDDESEEYEDYTALNAAAGLAGITEEKSSDGIGKPAGSILSQPGSSSLCSPRNGSILSQPGTSSLGSPKNTKKARIVLEASADMEEAQSEQADHAQEESGDGERRKQRVSIS
>AmpCarCCMP1314014586_rbh_TGME49_219070
XSPSSAHSKGEDGNQLNGGRVTEDADAAESHHMEEAPSIPREVEGADVGDERPTFQKEHKAGRKQGGSFGGSSSKREHRGRHNSTFLARMLPGYQRSPSKSSSSSSESLQEEPHSPASARHSAQTIHKALTIESARAFQEVMYKETEIEVGGGKCVIHPDRPLRLAWDLVALFAIIYQAILVPYELAFSSENPSGEACIYNAMIGASSEDAEMCFVGALNLVVDMFFLFDIMMNFMTGFHHKGTLVMEPSRCAWNYFRTWFIIDLLGIFPWRYITPGEQKAGAAKXKFVRLLKLLRVLKLRNLLIKLEDHVRSEYLYFVFQLVKLSLSLLLLCHVTWYGIGLISMDLRGSDNERHVSWIEFQDLQDEEGSATTDGERYIAALYFTMATMTTVGYGDISAGTFPLERAFGTLTLLGGTGVFAMLLSSISSSVSQPSTANSATGADMNRAALRYLWKNGISGELTVQIRKYLQQREEAKEDVAVESYLRESISQNLLQDLCVESFRSTVLKFDFFEDFCNNTIAEICFLCARARICPGEVLFAEGDEADGMYFIVKGSVLVFKHSRRQEDPVPELSQGMYFGEACFFLDVAIRHASVVGKVFCELVTISKGSFLRLAEWNDEVAEAVQARRKAREDFAERQSQALKLLPEEESRMGTQCGLCKMLGHYPDECPITYRFDNHRRELLYAQPIPPVTPVSAVVMQWLPWGGCCPRRLTKLRDFGRLRRRRLTIFGYVNELPGGDGPFLFVPRSEVLYQQHPQRPSRTHAIGAFLGILPNAGSSETSPEFARQRSRSSITSRGSVLSQDLTDLLDAEPRNRARASTDGALRPSLTRSSLHSRSGPVGLQARSMSNLGGSRPTLNLTERFSRLWGKSTTLTALQEELTPQTPEDPFGAQSAPDKKAPAKVPEQAVPGRPSLLGVIGPGAEEVASSNGFTSPFAASPSGGTADTSILPSVVRQ
>AmpCarCCMP1314040674_rbh_TGME49_219070
XSTEQSADDFTTSSSSSRFTEFDRLQYKAWTLRGGTASTQVGQGLLGYRQPPVRLSTPSALVPEDDRRSPSRSPAASASQSMQSVLFGRSGERWMSSNSRLSASSGAFQDPFAEEEDASSSSSTSRTPATIKKMKQPSGAGENQETWADAPADEVVREEDPSGSSAKRPRKVSIRTECSEADDVSPTELSENDSGPSDRDQKYSCFSRASTFSRSALKERQANLAEALEAFQKYRLETHGAEERKTCVIHPDRPLRLTWDMVALTAITYQALTVPYELAFLTGTPVAELCLYRTFTFASAGDDCFFAMVSLLVDIFFFFDIMMNFMTGFYDKGTLVLSKHRCAWHYTRTWLAVDLLGIFPWRVVSPAESPGGGATNLLRMLKFLKFIRLLKLLRVMKLRSTLIKLEDHLKSQYLYFVFQVIKLGLSLLLLCHITACAWYGIGRLTLANDEHHTSWIQEAGLPTGDCEGECYGAALYFTMATMTTVGYGDIHAGTSPLERGFATLMLLAGTGVFAMLISSIASLFQGQSSASVYATAAERNRAGVRYLWKTGAGGALTVEIRKYLEQKERLKEDVLMENHLRDNLSLSLLHDLCVENFRPSIVKFEFFKEMTSSVIDEVCTICLSSRFCPGEVVCIEGDEADAMFFIKQGRVLVFRHGIGLACPPMGEGMYLGEACFFTTVAYRQATVICETFCELVQLDKAKFKELCNWQDELKKSMRLRMRRVSIHSQLLASTGKLEESKDHLRLASVCSLCKVQGHYPHECPTKRIFDDPETHLIIGRSAPELPTWHDWWSKLGRTVLPGSLSDKLLSHARHRRRIQIMGVWADESDDGTEEEIGESKSVPRTHNLKCLRRSISEIAANAEWSDSDDDESEEYEDYTALNAAAGLAGITEEKSSDGIGKPAGSILSQPGSSSLCSPRNGSILSQPGTSSLGSPKNTKKARIVLEASADMEEAQSEQADHAQEESGDGERRKQRVSIS
>AmpCarCCMP1314041553_rbh_TGME49_219070
DYAVKEFDRRSHAVGSGEDMQVAASLWKGTKNFKDLAAAFRLVQFFXQKTLLSQIFQLELKVPSHAEVWRLRATSPWASGLRYALRSLALLAVFATPLLFAVSPVCGVMSTTDEQQLLALRALQLVVGITYTVGAMLVNAMVTLVXAEEELRARVYPRTAEVALENLWLLADVCAIISCFAEVSLAAEPLRVGLDPSFRQWITLLDLLRAWRSWAPVSPLVSGRFMLLDIMGLAVLLVVVAHFFACFWILLGFLQQRHWGLDAWAGDRTCMEQYWASIYFSTYTLTSIGYGDIHGTNSVEYAVATVYMILGQMIVAKIFADLTWLTSLWNLARAQSVSRRAQVMSDLEQAKVPYELRQRILAFQDFCTVHYNGAHEHGDPGSSGLSALSPALSEELRLARYHRFLINVKYFQQQPISVLRRLVKAVHETTSLPGEFIIRWGDPGEAIYFVQSGVAAVYLQSEQPTWTSPSARAYTTGESFGEVGVLAGTPRTAWIMAKTYCTMAKVPADDLLSLLEFNPGSFLLLVKNLLECQDLTLPLKHPWSDLRASLEEMFESVEDAYEWFCDSSGVITLPTFEHCLKELGVPQGLELRIRWAEIDHACNGEVIFEQFEQQLGGWNRNPSTGVPRLSRMTVTSPRLLRGHGSTEFRHGSTEFSPQSQQRRSGRSSLSFGLSAAHPSRPTHAGGHTQEVGREVARRVDRIVERRLGDTCQLIEELHRRLLHADSMEGAPSIGAASRTSGRKSTIRSQMSVWTGIHQELDGEEDIVKFS
>AmpCarCCMP1314043724_rbh_TGME49_219070
XSATEELISQALASSRLFTGCDTSLLTEIGRRANKFEVADSSELDVGEVEGLVVVLSREXKXHVMVASGPTVIMGPGTVFNGQAILRGKGVTLSPLQMHPDGAVRIGPTPVHDESQTYSFKDEAARCLQGLCPHSMKHIGAKGHRQKLRLETRRGPENASGGASFACISKNLVEQVMATSEADLSNFQKNVETMTMVQSVMLYNFLFTGVPEVAWALAEAMDVQVYNEGEVLVNETQVGETADSVLIVQSGEASVEKMMGGDDARHIVVGTLSTGAIIGDVCFVGCRVPRSGTVRATTEVKVLSLQQQRLLTVLGRFPGMVADLKTNQREVGELLWPSLPRPAEKLNSLSLFVQCKSDFVHDLANATQX
>AmpCarCCMP1314051841_rbh_TGME49_219070
XWCDYAVKEFDRRSHAVGSGEDMQVAASLWKGTKNFKDLAAAFRLRTVLPADDQKTLLSQIFQLELKVPSHAEVWRLRATSPWASGLRYALRSLALLAVFATPLLFAVSPVCGVMSTTDEQQLLALRALQLVVGITYTVGAMLVNAMVTLVVRRKNLELVSTRGLLKWHLRTFGFWADVCAIISCFAEVSLAAEPLRVGLDPSFRQWITLLDLLRAWRSWAPVSPLVSGRFMLLDIMGLAVLLVVVAHFFACFWILLGFLQQRHWGLDAWAGDRTCMEQYWASIYFSTYTLTSIGYGDIHGTNSVEYAVATVYMILGQMIVAKIFADLTWLTSLWNLARAQSVSRRAQVMSDLEQAKVPYELRQRILAFQDFCTVHYNGAHEHGDPGSSGLSALSPALSEELRLARYHRFLINVKYFQQQPISVLRRLVKAVHETTSLPGEFIIRWGDPGEAIYFVQSGVAAVYLQSEQPTWTSPSARAYTTGESFGEVGVLAGTPRTAWIMAKTYCTMAKVPADDLLSLLEFNPGSFLLLVKNLLECQDLTLPLKHPWSDLRASLEEMFESVEDAYEWFCDSSGVITLPTFEHCLKELGVPQGLELRIRWAEIDHACNGEVIFEQFEQQLGGWNRNPSTGVPRLSRMTVTSPRLLRGHGSTEFRHGSTEFSPQSQQRRSGRSSLSFGLSAAHPSRPTHAGGHTQEVGREVARRVDRIVERRLGDTCQLIEELHRRLLHADSMEGAPSIGAASRTSGRKSTIRSQMSVWTGIHQELDGEEX
>AmpCarCCMP1314058202_rbh_TGME49_219070
XHGKFYDIHAVIAEAGSAANSMFIVHRGELEVLMPRGDAPPLVLGEGATFGDQTLLGTEPRRPATVRAKTMCHLFEVTCHAFMRSLQLHTQERRRFEVMRRNQRKQHEQQDVEAPPRQRSEAPRSTKLPKPHGFASVLPEAPSGNGTSDNAGCSRVMGPSLSGGCRASGTLTATGPLKLMAIRQQRSLDRETSIKSAIPASKDEASSGSLSSAMSAVHVATRLAGHSKEAPAKTVWFRPPETDQKMPDRLKELNQPDIGDRPPFWWRNVKRPATPEDQACIDALKRSLRLDSRRGSFLLVPGAVGAPGAHGADGAEVNAEEAPADSYLDVGLLPPIAVMCPAQKVVAQRQLESRIVARRRMRTVVKKGMNLNFMKRIVS
>AmpCarCCMP1314060912_rbh_TGME49_219070
XSKGEDGNQLNGGRVTEDADAAESHHMEEAPSXPXEXXXXXXGXRXXXXXXXAXXXSXXGRLXXXXXXXXGADXGXXXXYXLXXSXXXXIPEVTEQEQLQQLESLQEEPHSPASARHSAQTIHKALTIESARAFQEVMYKETEIEVGGGKCVIHPDRPLRLAWDLVALFAIIYQAILVPYELAFSSENPSGEACIYNAMIGASSEDAEMCFVGALNLVVDMFFLFDIMMNFMTGFHHKGTLVMEPSRCAWNYFRTWFIIDLLGIFPWRYITPGEQKAGLKLLRVLKLRNLLIKLEDHVRSEYLYFVFQLVKLSLSLLLLCHVTACTWYGIGLISMDLRGSDNERHVSWIEFQDLQDEEGSATTDGERYIAALYFTMATMTTVGYGDISAGTFPLERAFGTLTLLGGTGVFAMLLSSISSSVSQPSTANSATGADMNRAALRYLWKNGISGELTVQIRKYLQQREEAKEDVAVESYLRESISQNLLQDLCVESFRSTVLKFDFFEDFCNNTIAEICFLCARARICPGEVLFAEGDEADGMYFIVKGSVLVFKHSRRQEDPVPELSQGMYFGEACFFLDVAIRHASVVGKVFCELVTISKGSFLRLAEWNDEVAEAVQARRKAREDFAERQSQALKLLPEEESRMGTQCGLCKMLGHYPDECPITYRFDNHRRELLYAQPIPPVTPVSAVVMQWLPWGGCCPRRLTKLRDFGRLRRRRLTIFGYVNELPGGDGPFLFVPRSEVLYQQHPQRPSRTHAIGAFLGILPNAGSSETSPEFARQRSRSSITSRGSVLSQDLTDLLDAEPRNRARASTDGALRPSLTRSSLHSRSGPVGLQARSMSNLGGSRPTLNLTERFSRLWGKSTTLTALQEELTPQTPEDPFGAQSAPDKKAPAKVPEQAVPGRPSLLGVIGPGAEEVASSNGFTSPFAASPSGGTADTSILPSVVRQ
>AmpCarCCMP1314062449_rbh_TGME49_219070
LRSRSRVSTEQSADDFTTSSSSSRFTEFDRLQYKAWTLRGGTASTQVGQGLLGYRQPPVRLSTPSALVPEDDRRSPSRSPAASASQSMQSVLFGRSGERWMSSNSRLSASSGAFQDPFAEEEDASSSSSTSRTPATIKKMKQPSGAGENQETWADAPADEVVREEDPSGSSAKRPRKVSIRTECSEADDVSPTELSENDSGPSDXRPEIFVFQQGNLAEALEAFQKYRLETHGAEERKTCVIHPDRPLRLTWDMVALTAITYQALTVPYELAFLTGTPVAELCLYRTFTFASAGDDCFFAMVSLLVDIFFFFDIMMNFMTGFYDXAPLSYPSIDVLGTTPELXLAVDLLGIFPWRVVSPAESPGGGATNLLRMLKFLKFIRLLKLLRVMKLRSTLIKLEDHLKSQYLYFVFQVIKLGLSLLLLCHITACAWYGIGRLTLANDEHHTSWIQEAGLPTGDCEGECYGAALYFTMATMTTVGYGDIHAGTSPLERGFATLMLLAGTGVFAMLISSIASLFQGQSSASVYATAAERNRAGVRYLWKTGAGGALTVEIRKYLEQKERLKEDVLMENHLRDNLSLSLLHDLCVENFRPSIVKFEFFKEMTSSVIDEVCTICLSSRFCPGEVVCIEGDEADAMFFIKQGRVLVFRHGIGLACPPMGEGMYLGEACFFTTVAYRQATVICETFCELVQLDKAKFKELCNWQDELKKSMRLRMRRVSIHSQLLASTGKLEESKDHLRLASVCSLCKVQGHYPHECPTKRIFDDPETHLIIGRSAPELPTWHDWWSKLGRTVLPGSLSDKLLSHARHRRRIQIMGVWADESDDGTEEEIGESKSVPRTHNLKCLRRSISEIAANAEWSDSDDDESEEYEDYTALNAAAGLAGITEEKSSDGIGKPAGSILSQPGSSSLCSPRNGSILSQPGTSSLGSPKNTKKARIVLEASADMEEAQSEQADHAQEESGDGERRKQRVSIS
>AmpCarCCMP1314065981_rbh_TGME49_219070
LRSRSRVSTEQSADDFTTSSSSSRFTEFDRLQYKAWTLRGGTASTQVGQGLLGYRQPPVRLSTPSALVPEDDRRSPSRSPAASASQSMQSVLFGRSGERWMSSNSRLSASSGAFQDPFAEEEDASSSSSTSRTPATIKKMKQPSGAGENQETWADAPADEVVREEDPSGSSAKRPRKVSIRTECSEADDVSPTELSENDSGPSDRDQKYSCFSRASTFSRSALKERQANLAEALEAFQKYRLETHGAEERKTCVIHPDRPLRLTWDMVALTAITYQALTVPYELAFLTGTPVAELCLYRTFTFASAGDDCFFAMVSLLVDIFFFFDIMMNFMTGFYDXTLVLSKHRCAWHYTRTWLAVDLLGIFPWRVVSPAESPGGGATNLLRMLKFLKFIRLLKLLRVMKLRSTLIKLEDHLKSQYLYFVFQVIKLGLSLLLLCHITACAWYGIGRLTLANDEHHTSWIQEAGLPTGDCEGECYGAALYFTMATMTTVGYGDIHAGTSPLERGFATLMLLAGTGVFAMLISSIASLFQGQSSASVYATAAERNRAGVRYLWKTGAGGALTVEIRKYLEQKERLKEDVLMENHLRDNLSLSLLHDLCVENFRPSIVKFEFFKEMTSSVIDEVCTICLSSRFCPGEVVCIEGDEADAMFFIKQGRVLVFRHGIGLACPPMGEGMYLGEACFFTTVAYRQATVICETFCELVQLDKAKFKELCNWQDELKKSMRLRMRRVSIHSQLLASTGKLEESKDHLRLASVCSLCKVQGHYPHECPTKRIFDDPETHLIIGRSAPELPTWHDWWSKLGRTVLPGSLSDKLLSHARHRRRIQIMGVWADESDDGTEEEIGESKSVPRTHNLKCLRRSISEIAANAEWSDSDDDESEEYEDYTALNAAAGLAGITEEKSSDGIGKPAGSILSQPGSSSLCSPRNGSILSQPGTSSLGSPKNTKKARIVLEASADMEEAQSEQADHAQEESGDGERRKQRVSIS
>AmpCarCCMP1314070805_rbh_TGME49_219070
XSKGEDGNQLNGGRVTEDADAAESHHMEEAPSIPREVEGADVGDERPTFQKEHKAGRKQGGSFGGSSSKREHRGRHNSTFLARMLPGYQRSPSKSSSSSSESLQEEPHSPASARHSAQTIHKALTIESARAFQEVMYKETEIEVGGGKCVIHPDRPLRLAWDLVALFAIIYQAILVPYELAFSSENPSGEACIYNAMIGASSEDAEMCFVGALNLVVDMFFLFDIMMNFMTGFHHKGTLVMEPSRCAWNYFRTWFIIDLLGIFPWRYITPGEQKAGSQVTQGAEAAKLLIKLEDHVRSEYLYFVFQLVKLSLSLLLLCHVTACTWYGIGLISMDLRGSDNERHVSWIEFQDLQDEEGSATTDGERYIAALYFTMATMTTVGYGDISAGTFPLERAFGTLTLLGGTGVFAMLLSSISSSVSQPSTANSATGADMNRAALRYLWKNGISGELTVQIRKYLQQREEAKEDVAVESYLRESISQNLLQDLCVESFRSTVLKFDFFEDFCNNTIAEICFLCARARICPGEVLFAEGDEADGMYFIVKGSVLVFKHSRRQEDPVPELSQGMYFGEACFFLDVAIRHASVVGKVFCELVTISKGSFLRLAEWNDEVAEAVQARRKAREDFAERQSQALKLLPEEESRMGTQCGLCKMLGHYPDECPITYRFDNHRRELLYAQPIPPVTPVSAVVMQWLPWGGCCPRRLTKLRDFGRLRRRRLTIFGYVNELPGGDGPFLFVPRSEVLYQQHPQRPSRTHAIGAFLGILPNAGSSETSPEFARQRSRSSITSRGSVLSQDLTDLLDAEPRNRARASTDGALRPSLTRSSLHSRSGPVGLQARSMSNLGGSRPTLNLTERFSRLWGKSTTLTALQEELTPQTPEDPFGAQSAPDKKAPAKVPEQAVPGRPSLLGVIGPGAEEVASSNGFTSPFAASPSGGTADTSILPSVVRQ
>AmpCarCCMP1314071900_rbh_TGME49_219070
XVGILIQSGEADVIDEDGRRTATLKAGQCFNEHVFLHLPHSPDEKFVPVGSCEVQVVTQHVWDKVMTEFPDQVSRIERSILYYMAEKAKEKMGGETSGKAMLRKSALFRMANPGLVVASSRFLKERVYEIDEAIVQDGQKGENMFILLGGMAKKVSGFITSHLRPGNVFGENVLLGINHSYHYRVVAEKMCVFQTLSWSDLAAVLRDYPDDRHQFGMLLKAGRHFSGDKLPKRLRLTENFKDSSDNFVELLCHHNDEQFFADGEVVVQAGEECSPGETDMFVLLGGTVVAENNLGLPVASVKPGNVFGEVGALGLESHRSATIRARGGPAQCAKEAKNQSFAADRTKWLEGTIMPMLRAGPMLPGIPEELLAHIAAPLSELRFKEGQAIVTAGELAESMLILVEGSATVETLKGKKVCELQCGAVFGESAVLGLFRTRAATVRATCACRVLDVPTSALRKALETPEWSFARGPYEELVQTRKQQVERGMPIAALPINVPHTEVGVRAVALQAERFDLAPGDTWLPIADSNPSGPHFAVIVAGRAMLEVVSDRRPVMRLMPGSLLVEGAAAEFNSRLRALSAVEGYRVRYYDLSIVTSSIKSAEEWEKRFRLFFEETKLLLASRLMSVRGAAESCAVHADDSAIQAFINSQKECRHFAEFARAQRLKYSLKIPLPEPAQPARKFIKLPALKRQVSAPILPPTAASSRASTAQSEQLREEESRRLAAGPSGSSSMVVSSHYRASS
>AmpCarCCMP1314074790_rbh_TGME49_219070
XSKGEDGNQLNGGRVTEDADAAESHHMEEAPSIPREVEGADVGDERPTFQKEHKAGRKQGGSFGGSSSKREHRGRHSQQYLLGTDAARVPEVTEQEQLQQLESLQEEPHSPASARHSAQTIHKALTIESARAFQEVMYKETEIEVGGGKCVIHPDRPLRLAWDLVALFAIIYQAILVPYELAFSSENPSGEACIYNAMIGASSEDAEMCFVGALNLVVDMFFLFDIMMNFMTGFHHKGTLVMEPSRCAWNYFRTWFIIDLLGIFPWRYITPGEQKAGAAAQVTQGAEAAKLLIKLEDHVRSEYLYFVFQLVKLSLSLLLLCHVTACTWYGIGLISMDLRGSDNERHVSWIEFQDLQDEEGSATTDGERYIAALYFTMATMTTVGYGDISAGTFPLERAFGTLTLLGGTGVFAMLLSSISSSVSQPSTANSATGADMNRAALRYLWKNGISGELTVQIRKYLQQREEAKEDVAVESYLRESISQNLLQDLCVESFRSTVLKFDFFEDFCNNTIAEICFLCARARICPGEVLFAEGDEADGMYFIVKGSVLVFKHSRRQEDPVPELSQGMYFGEACFFLDVAIRHASVVGKVFCELVTISKGSFLRLAEWNDEVAEAVQARRKAREDFAERQSQALKLLPEEESRMGTQCGLCKMLGHYPDECPITYRFDNHRRELLYAQPIPPVTPVSAVVMQWLPWGGCCPRRLTKLRDFGRLRRRRLTIFGYVNELPGGDGPFLFVPRSEVLYQQHPQRPSRTHAIGAFLGILPNAGSSETSPEFARQRSRSSITSRGSVLSQDLTDLLDAEPRNRARASTDGALRPSLTRSSLHSRSGPVGLQARSMSNLGGSRPTLNLTERFSRLWGKSTTLTALQEELTPQTPEDPFGAQSAPDKKAPAKVPEQAVPGRPSLLGVIGPGAEEVASSNGFTSPFAASPSGGTADTSILPSVVRQ
>AmpCarCCMP1314083129_rbh_TGME49_219070
XLRHDHGVADSGADLREVRVQAALRGLLERRKTLTQLANSRHCLLEDGESSNGLLVQTAPEQFNTPGVYARAGLLRDCSAAFLSDLSKFAGPQRQHGKFYDIHAVIAEAGSAANSMFIVHRGELEVLMPRGDAPPLVLGEGATFGDQTLLGTEPRRPATVRAKTMCHLFEVTCHAFMRSLQLHTQERRRFEVMRRNQRKQHEQQDVEAPPRQRSEAPRSTKLPKPHGFASVLPEAPSGNGTSDNAGCSRVMGPSLSGGCRASGTLTATGPLKLMAIRQQRSLDRETSIKSAIPASKDEASSGSLSSAMSAVHVATRLAGHSKEAPAKTVWFRPPETDQKMPDRLKELNQPDIGDRPPFWWRNVKRPATPEDQACIDALKRSLRLDSRRGFLLVPGAVGAPGAHGADGAEVNAEEAPADSYLDVGLLPPIAVMCPAQKVVAQRQLESRIVARRRMRTVVKKGMNLNFMKRIVSAAAAQN
>AmpCarCCMP1314083193_rbh_TGME49_219070
XALRIYLYRENVLQSVYFKDKNQNYILEVIRALQDQIYLPGDYVTRRGELGESMFFIATGNVTVLVPDASSIRDSDVESAVEVCTKQKGDFFGEIALVQDVLRTAWIRSDTYSLLSVLYRARVEAIWHYFPEERQALVDKVLETAQKDLERVQAQMSCRASGRSPKSRQSQNLTRSFSPFWWRSLTSQPADTKMNKMNSNGNGSRLSGLSASRPLRLSAFGGALGGRVSSFAHSLKIGAFRGSVNSRGASCDESADDDRRLSGELILAAANVNQLNGKKHANPEDMNGHGPPATPLDDAVPRERDEPAVPCANSQHSRLEFLC
>AmpMasCS259017599_rbh_TGME49_219070
GDRTLIGASKTANATVRVWTPFAIVLELEQEVFNSSLKRFPAEQKHFQKMKHTPEVRTLGRMMMHIEVFEKSCKAFVEEIARFVQPRCYLPRMTMCVQGAKDACQMFILKSGHVNVEKGKTKCGELATGASFGELAMLGAVRRRTVTIRAMVFCFTMEIPRENFVAAXFPDERSHYEAEGMKKMDDETKVYWPSLGGCPERLQYLLSLYAERKICQAQATWMNQTRLQRSAMLIVSGSVNVSDSSGRSECLGAGECLNEQALLGLSLSDKLEASIIPETACEVQIITMDVWDKIVREFDNALARVRPGIVGSMVAKATRRWERIFX
>AmpMasCS259030568_rbh_TGME49_219070
XQVPVSTYTVCSHPRCPAKQTHKCHLEVVAAAGIAMSSPPLGTLTQGDTEVATKSLRNSHEVPAESEGRGSKTKTMAGKIGKKFMALTSIRAAAYTLCDVEKTIYDERHGNRNEPLLMESDLINVEGNDGNEDFYVSPILLRCFQDQRCVVVDVLMLLTVLGSTVVAPLTFIWGGNWNQFDQIPGGYQCLQVDMALDAAFGLYLILRLNMSFMHPHRRVEITSRWKILKRVLTSPMYWIQLLSTMTYVAIIHRGVYTIANAVKIVRLTHFVELPDSLWRFRNRAVVRVMRPVFLLVCLSHWCACLLSCIGGYREQIEEAGHDAFVTRWTGTSSNEVIISGHVSVYVMTFVEACLLLTGSFDNPLGEGSARENNFGALVMVAIMAPIGCVGVSMIIAAVVREQQLIFALEMRHQESKSFMTRALENLNIPKELRRRVYSLHYFQKMSHDNEALHALFNSNNLSPSLDSALKVYLYRDSVLYSQYFKGKNTNYILEVIRKLVDYVYLPGDYVTRRGEVGTMMFFVVRGVLTIFVPGGRQSVQSEFDSAINVGKKWKGDWFGEIALIQDSLRTAWVRADCYVILSALSRASMEEVWRYYPDQRQELYEQVVATRERDQQRKLKAEGATRDSLGSVHSQVRRGSTHTVEDNEQALRHLREHGASSVLDSQSFSQQSDKLGHLYQQLRVDQTDLQSRLHALEDYILTAQTSSQNGQNYSSGVPRLPSDECVADSLLPFKPKSFGKQWTPAVAQRRPITQGYLX
>AncSagWS2016030344_rbh_TGME49_219070
MIDEPILNMEEREAINAGRWFSTLSPSLRHDILRCAYVKRYKDSDLICARGDQPTEWIGVCKGAARVSSTSISGKQITYTYIEPGIWFGDVAMFDGDSRTHDVYAHGATTTLCVARADFNKILSLHVELYEALMRLQARRIRQLFGLVEDLNTMPLRARLAKQLLHLSRSYGIPSLTHAGEIRISLHLAQEELAQLLGASRQRVNQELKAMEREDIIRVEQAGLVVRNRDLLMGIIEADHD*
>Ari_ATCC50986000031_rbh_TGME49_219070
LAGKAIVHRVQSKEIVVNQGEEVDHIYFIKSGRVKVIRKIDFRINPETGKIPLEESSDPTSDDYALGNVKKILVEIDELSNGDYFGDYAMFQEQKLEYSVVASIPCEFITITKKDTMELKMDVMYEFYKNSKPYPDDSELRRIYADMIKWHQWKKKTMDNIIIEKANSKLGFNHQMRKPFKKLHAIDQFSVPIENEKTLKIIDVKDPRTQQYISPQKYLRSVEIEDNKMYAIVTNPTKHLRRHAPKSTQNSMSVSNLKRSSLGQFQIPQTTTNAARDFSSIKFDFTKPKHKEHKKMQSMLASTANKKDEKKPKKGQSLLDSLLMQSAQKSEENAPKDRFYYGLAGPGVMPVDPKIRHQKNVSFVSSKDLNRSKDMMDFDGAFANAGMKGKNQHLPTLQGKTKASNLILEKMK*
>Ari_ATCC50986001027_rbh_TGME49_219070
MKFHRTQPVYMEGDEPKHLYIIKQGSFLVTKVVKIDPYSDKASSQFDNVTNRLYKFNKTAMKKTIEVSTYSQGEVFGEDEILLDKPRQYSVICDTTDGGELIAITKNDFYRKLYYDLTFRKHIANLAKQRQNYHTERIKQVLETYDNQKDLMLPYKFSPSKRIYTSNQQLRKASMPTIPSPKAEQRLTIEELLKTNRSSVGRDQYTSISHVTSKPQTEVDAPAEFKKFYIKGEENVDFSQLNNL
>Ari_ATCC50986004159_rbh_TGME49_219070
ADWLEKLDVFSQYPKNVLVSLASKMTGVRLSDEEILCDIGDPADSIYMIYAGEIGIYTGSQRRLVDVAKAGEYLGRGALDKQTTRTAQLRSIGETFIVMLE
>Ari_ATCC50986005066_rbh_TGME49_219070
SHPDDEELLALLSTNLRDEIHQHINGKVLKQSSLFKEVFSQKLTNFLSNKFVEKTFAPSEVIYDDCESFDFNIYFIRKGGVELYLGDNNNKSLAILGKNQYFGEVSFFTGSPTKISAKSSGFSTVLMFNRQNFLEILEKYHTDKETFHLIKDKILLYNDFTEISRKCYICESKEHSTDLCSLIQYIPNKPQIIQNLHTREAEFRSLFVRPRPYKRIIKYRKTALEEAALQIRHHYLSEISKINLDNKGSTKKSIKFRKLDTLGQTI
>Ari_ATCC50986006421_rbh_TGME49_219070
LSNSQDKNDSSDGSPKDSASNSRRGSLLRDAIRKHQLELKNTTSSDSRFRTMRRDSIVENQANTDRQQTPELANRIGAISDQRRRSSLKGILKLSSSTSVPRRMSLKNSQETKSLLKKQKWEKYIQDKYGFVKDEIDQPGQYFGERALQTKHARGATILPKIDCKFLVLTKDLFDKVSEYFDKEKKEIEAIAKKYLPGISAISSPDLMASFLKIFRDQHFKIHQTIIKEGENT
>Ari_ATCC50986007138_rbh_TGME49_219070
YTVVKKSVQNTENHDQSHGKDPAENQDDPKRPTIIMGDVDDLRIDNSGHRFTITEIDSKSRANLHSKGKTLQRIEERGSLADLDEAQSQGSNSRPSISRPSMVGGIKKKSTSKRGSKSVIPEENEKEEEDIKIVLNEGPISKGTGNMLTVLKSVNKFSRVLNRKRQPEELKKQQKKEDSSESEDEAEQDFKKFAAKFGNLVRVMKPGEGFGELALTKNKPRSANILTKTAVEVMVLEKGPYEGFFGKIKKERDDFIKSSFPQMDEQISSSSNLNYLLFSFKGE
>Ari_ATCC50986007478_rbh_TGME49_219070
SLMYGHSRTATGIAHVDTELLVLEKTVFDNIMKGANPSFASSDPDFLKKFDMFAKANETFLKRLATKVTVKKFMSHHLLLRQGDKPNNVYFIKSGKVKILRKVDFMNADTTTRFVQDESILYDPGKYDMVDGNAHSKLIEIDELAPGSYFAESAALMDEPITFT
>Ari_ATCC50986009865_rbh_TGME49_219070
GSRQGTRKSTFVAAATPQSQGQGHRASVSKFNQPKRGTIASLSSLSDADDDGTPKNYQQEKLIEDDLLIEESESSSSSDDEKDEAQIDFEKFAMSFGKVLRSMGAGQGFGEIALQQKKPRTASVMSKSRTELLVLEKKDYDFFLGKAKKDRQQFLMGCFPQFAQTISSSSNLNFLLYYFKSETFPRNHYICQEGKVS
>Ari_ATCC50986009923_rbh_TGME49_219070
EILIDLNSRILTENFIFNINFSKPFLCALSYKLYQKTLGPEEVIFSEEDDDDSVYFITRGRVEIYLAKNNKQLNVLHAGSYFGEIKFFGGKQRTASAKSQNFSNIFYLGRNDFLSVLDKHHDENEAFCYIKDKLNLYDDCRILKVNCYACEKQGHTVSRCSDMKYNPDPYSIIKKINIMDSNFRKRFVRKQRLRINARGDRKEIAKAAKLIREDLEESNPSRQFSKSKSLHKGHVPIIPHKDHDSKESGGGGSMQKLGDEEPPKRKKSRK
>Ari_ATCC50986010628_rbh_TGME49_219070
VFAYTMNRINYLLSGLETTSETYKHALQAITNYMKKKHVKKELQIKIKKYLEYALEIETSTDSNEEYLNLYLNDSLKKELIYETHGRNLIGTHLFKGFDDHLLAKVAHFVQEIFYSPEDTVFLEYDERDQGLYFVNSGKVEIFNFWSNSLLKVLQKGSHFGEVSFFSGQARTASARSVDFSSLYFIKREDFLMVVDEHPQEKEKYHQLKDTINIYNDYSSLNMVCYSCGSKSHLVKNCEVIHYVVNKEKCLTSYRTRKTHFQKSFVRRRNRGTKAVNRLETMMQSANKIQEKIFQGKIEIEKFLKADYMQDDNSQDYSRVSHINRLFSMDRTALRERQQSADSQLFKRESTLGGMVMGHEPKDNRYVRSLSPNKPDSGQPESLQKQPSSLTPRNRETVRRLSGHGGESPELRRVAGQHSYHHNAQRDVRVAMISRKLMSPWEVGFDKVCNFTHYFPHNNISNMIPDSQAEVRSAVFDYGVETYAENTKNLLRKFVNILKDKVKAKRAAEYQLQLKQQTMRSGSILSPQIKRWTPELDSSKKNTPDPDSPRSRSGSSISILYGGPAMRGGAPENKLSLKKRDSDNYRVGNQLSSLNSQVLPNMGGQGGGNPYLQGSYYGGSNHPVSPTHLDVYSRGQNFGSYLQNGSNLPSRTVVSSRNRIGTTILPSHMPSYTQIGSYARTPSINRMSSGTSLMYQTQSGRRPSNLYSNPGGSNTILGTNLLGSNNTLPSNF*
>Ari_ATCC50986013515_rbh_TGME49_219070
SLDVGSFFGAFTQGEKSLCDYIVTKIAKVALIPTSQFEQIGYGYPIWFQRTKGLIKRKWLQYKVRNPTADVQLALNNMESDQSVEINDAGSYKKRLVFKSDPSNFKVQPIPNPNRIDMHGPDMRMAKKVAKRRGSENYLEVLAARSKVNQLNLGFKRSQSLEYKTQNDLNSPALVKPIRHKLNLKKKQATIKLDVEPIQGKVIKLDDPRIKFQKSKLSIKKLTFSSQQMPKSSIWSMCKLVLHKHRVRFMEKIRKQTLTDLKITYGIKDGEKKFLYPNQRRRVAIDLIHFFLAMYSMFVQPIRVGFDLDLNIFFLITESITTLESIFFIIASFRTVVDLFGVQTLDRNVLFMTFMEKGLFSEVIAAIPVFLITLGQDNSNVLVAIARLHRLVLFTRLNGYLSSFEVRYKALGKKITLIKVGIYLLIFWNFILCFWFYFLLNLDHSDMLNYYERNTLSAESFLYNYVFSGTFVMSVVTGTGYSEHQVYNTYERILFIIYIYIGQAIFGVGFGLFAINSQVIPTKFAEYYDLIYKVNDIVAGIRVPSKLKKKLEDYYEYTVNSESDRANTLSALGSLLPQTMLDEMNRLQVKALIQNFTLLGEIGESPLFMRELAPFLERHIYCPQDYIIYKDDVGEEMFFIIEGQVGILTPNEKQVVKRIDKGSYFGEIAIFTNQKRICSIVAETFCHLFVLNKHILDHIIRQFPLLEEKFMNESRKRQENYEKTTSSKKRKTKTYKDMRKTVLARQGAMSTTSRKALKIMQEPGSVGLKVKNKNGGMGFGAGGEDDDEESKSFIEDSFSAAAGFLDNTDRSQEKVVPTRAAKTPKMKKSLFTRPGQADAVSPQKRLTKKSVNEFHKSMLKIDDGETSSSSSEEEDEADIPQEQAVEKNEMEDIDEMDNKTSLRYQSKKVERRLSRTTLKKEKNSSKGGSGISIKWGITMS*
>Ari_ATCC50986014076_rbh_TGME49_219070
ITNKNEMLKDLEYFKFKKIDETASDPYVVDDGVTKYYQSSDGNLANRGQIAHAFANLLKKRPSGSGAPSKISTLLQKAKPTENNSKLPVLSSDFIKPRATRQQMSPAKKEDSDTQLASLKDKKNFAFSGLLSNNTSTQIQNAATTGIKLMESNEESKLNEAKQDEAGGPSTAKSTERPLLDSQRFSDSKPKTKLASMLGKAFVKREVNSNSNDPSPTGQKKQGQEQSDKVIKIKSATMQDPAQEPQNEGEIKPKPGKFAFLLKKHNFVPSLKEEQDAKHKRDTIKDINEYFKQAHNNGNGDVQGNIWGNLKNKFRQAGREESKKQTSLFGEKLKRELEIKHSKYFFMPSSDIRVLIDLIHVIFVIISSIQLPIMICFDIEYKIGWILFEVVIILECIGYLFVELRTATYAEGILTVTWKHTFQNYKENGFWWDLIAAFPFNIALLFAPQHGILALLRALRCIQALNLKRQFAVLQARYRGLNSALGILKSILVIMFVWHWTSCIWFYNNLAYTKENEGEKTWISENDLENSSFGTQLLNSLMFTINIATSTGYSEQRIYNDYERILFIFMTYIGNGLFAFGFGLMSSATQLFSTEFEQNFDTLRKMNKMKEEGLISDNILRKIQDYSLFKMENNVQDREGFSRLSEKIPQTLSSKIALERMHSQLSKFPIFEKTDTLFLTEIALSLELRLYLPYDYIFYQGEYGQQVYFIEDGKVGILEEDERNIKNEIESGSFLGEFSLFVPSKRSCSAISLKYSSINILSKTKLDQILEKYPLIKENVTNKVEKRKKMYLASIENKKKENFEDVPQTGVFRNILTEVEKRSEQNKGEQLGNELIIDVPCEEKTTPVKSTGNFLARLVGKMGMQRQPQNKIELEKRKLLLEKRNDRDNRFNIKKIEILADSDSDQSPTGGKDEDFGRQEIVEEGEMDFDIHIEKTSRRLNPRYKGERRYSRISLGKELVMSKKAATCLRWGMNIE*
>Ari_ATCC50986018115_rbh_TGME49_219070
VYFIYSSAFCNQPSLPTKPMLKFKKAVSAVKFVNMTKGNTKEKTSTKNRDDDGEEKKRENSPKRLGSSVEEGIDELLDLKTGQTKGEATPVNVENFEKAISFKKENKLIFRFDADFDPDDVETPTLKNSQMNNPFLNKLTKNASQEKSISLQQSKQESKQKEMSSQEKQGNANIDKANAPKFRKIMVDTLKETIEQKEENQEGNKSDRDNKKARKNSLTIEHRSSSRKKSSILEENDIPFKSRKVMRSLTELEKKDPDRIKVRKSRTLSLALDKQTSKNKLSIVNSSSSIKDSEQQELNEKNEDADENENAIIEDFDNLAGTAQQVKKPQNRKHLSGKSMDSQFYDFEKEYVLGLEEEEDLKYRYDPRYSHVKGVIFPDDAFKGVWEIIIAVNLLYTAIFIPYQLAFLEDDILWVNILSYISDIIWALDIILNFLFAYEDKDDNLVYSHKKIALNYVTGWFIIDLLSVFPFEWVFNTSSSYNSLVRLSRLPKLTKFVRLTKFARMLKFMRKENKISLYMQRYLRLRPGIERMFTSAFFFFMFCHIAASLWYMQTQLGDEGDITWVTEDYKNTESDSNGAIYISSLYFVTATIVTVGYGDVRPYNTIERGIAIILMFTGAFTYSYIVGSLSSIILSMDARSRKIDDRLNTLIEIRQKYKLDHYMFNKIKKSLKYGNGQNEESKLEFLNLLPQAQRTKLSVIMHRDMLRDIEFFKRKNVKFLGTIGPLMREIKIGENEYIFTEGEYASEMYFLKDGTAEIVIKEYNNFPFMSIEKGYYFGEVDLLFGETRRFSYRSKTPCVLLSLSKKNFQKIFFNDFREIGAEIYNNALKRRVRAYKVYKEALAFCEAEAKEAKAKQFQPQSTSVKNATFSLQPKDFSNTFVRQAVQLLSSNNDEKKEKEPKSMEEIKTQGDATTVDENMTDCLPSSNKNFSSDLKTFDENNMDKPQGEQKNIEKDDNGDAQQPQNWQSNNSSSPGIWNKMRQNFLDPSQKKSSAENDSQDLKQSNGKSQSFSKSTENDLLKRRAFHSQKFQSMKNLFSQQSREVLEMEELEDDDQQHLGGHSSPFALMAQNVKSTLSKFGASFGQSPKAQPQEIDVVDKDVKEAFGDGWNNLKNSLAKRGSSFNSALSEEAKKLIHSKHQSFSKSPQTEVNTQYQLQMTEMNKKIMNLEKIAAELYNCFDDVTKQLNILEENYKNHPPYSESASPNNDILKTKFASDGSNTPLHHSDQIIQHSFQKDSSIKPYAKHHDNSFSVNSDSVDHTGRF*
>Ari_ATCC50986018952_rbh_TGME49_219070
LELISKISYYLKEREFGGYETIYNEGDTPDHIYLLRSGEVQLIKSINEDKRDNIPNSCVIKQEGKKKFVTRRKIVVGSIQAGGTFGEYETIKGKQRLYTAKTTSGTTVCYILPKNTYFDIFEKYLPYAVNCFVSLTKKKLKWRFQREVKEQEMTNIILGQIPVPNHPEEQQDSPKKKIPSPSKSRLFSRLREQKLNDIVETMQQSKANPLKSENNSFIKDLEDSSSDEYDSRNASILTELIQKKTFQYSERFKSRPVNQNIIVSHYNHKYDKLKQKKLKESWKMFDYDVMMNSHRPARYFQNKKNLKNYIPKKIKDRIKSKSRDATPSRLDVDEKPQTIEALETQEDSPLKLEKKGSSQNQLNYYRRKTYAFNAPINWMDPDLAAQRIIRMTSHEAKAETISKIKLNDSDSELLEDRDTIHQDLDAILNTEPAPETAFDSATKKVNKSRSKEKKKSRPPSVEPQIVKQRPQTANVLLVKSYKNNYDSKVVKSSQQDATANYHYLPYYNLNTDRQSNESFQRWRRTTESSFQGTQHPSSLLQNKTISKALKDESLADRLVSKSKAFKAPLSRRESQTSKSVTEILPTRPNSARPQFVNPHARAMAEQRKKSAGPKITQFSRSNSHQVLPQHPNSYRELPKDIQKDSVLKSPPSKKLGKESVNIFKRILTSMPSKDEDVPTEYGIINPATFSVRAMNRDSLTDRTDNGSPTKIINDYALYQQQNSKEVQAKEEVILSKVDKSKFFIDTQKALSHKPSYIGSQSTRIPTSPKLQKQNSSGVKGSNSNTNYAKVLRKSTIG*
>Ari_ATCC50986019607_rbh_TGME49_219070
VMNKKKIAINYLTGWFLIDVVSIFPFELILQVDKSYNSLLRITKLPKLTRFFKLAKLAKMLRCVKEGNKVVKAIKDWLKFRQGVERFLMTLVFFFIFCHVACCIWYLLATLNSDDPTNWIEVQDMKNESNFRRYIVAFYYICATVVTVGYGDVSGNNTMERIFAVFLMFTGAFNYSFIVGSLSTIILSSDSRERDYEKKTNTLIEIRQKYKIDSVLFKKIRRALKYGYTNQDDSRLQFLNDLPPNLKLKLSVIMYRDLLKDLDFFKDKSLRFWAHIGPFMKPIRIGATEYIVTEGEYAAEMYFIRKGRVDIVLREFNNFPFITVEKGYYFGEVDLLLGETRKFTFRASEETELLALSKKDFTKIFIQEFKDIGAEIYHNALRRRVKYLKTQKEAIEYCKVKGFRQKPSFKSQKTMISKDKFNMRRGSFQNLIHGLKVKNDGSDKKDDLSDEETPQGQPKIIEEEAENISSSSSSSTPSQNLEGDQSVESKDSSDSDDDDDANSGQVGGSNKAIKKLQTSEKSSKSGSGRSPKGKGKGGIKRFSSDSSAMAQFTKFGSGIDEDIVEDQKVEAGVPKEFKKRFSKFSGAKSFGAMESQKEKEERAMMKNMLQDQFMKPRENTTKEDFVRSKKQKRTMLQWALQQAEEMKQAEKPANEGRRGATIVNFGGAAHEEKLKEIQNRAMERRIKKIEDAMDKIFEMHKDMGIEVPKVGSDIPERKESSTSIENLDSPPPKRRGNKTKTFAY*
>Ari_ATCC50986020513_rbh_TGME49_219070
MTYVSLIRHLEHIHCPKHTTIFEKGQKGEKFYIILTGAVAVLEDNENLTEEEVEQLKVEQKQALAEEEQKQMNLNKTKMSTAHKSRFANKRRDSIKLEVDTSQRLIPTAENTDSADKSAASLHSATKRKAILPGQKSVFQRPALHINTRQNNVQSSPGHQLHADSPYLNQSSGDGSSPYRDSPRVKNSPIRGKISAKEKFQFAVNETIADRGSPSKGKFMGAFKQAQLEKYNLDLKKLESLESQKEGEASPTDSVKSKIEEDTMDNFLKRSYPLMKVSNQLVNGKAFGELALEMPNCKRTATVVTSQDTHFAILTKEAYDRILKDYYQNLYKDKIEFLKSLYIFSDLSNARLSSIMMGLDIITINKNTPIFNIGEPTKNLYFIRKGEVELYEPISWKEKTSVQESIDIVKKGRIDENSKFKIKKMMKVIARLGPGSIVGEQEIIEKQIHRKQMALAESHQVILYVMQKEKIGDYLKKRLQEQIELKNKWRNDLRKNISNQIASHNERFKDAKIKLSSQENSLNNDHKQLNDRFVIWRKSHSTSKLEPAPKELVPKSRPKPKALQPDQQNVTKTDGTVNELSNASFQRKENQSVPNHPPKNIQLQNHWQSANPAFQKLSTAIRETSIEAELFTSKLQSPSRPSNKPQQPQKSFVRLLTNNSGTDTQRGQPKIMRGSDTVMNLDVAPAQTLDLDSANRKGPVASTIQIKEPSPTQAGPLKPTTAPSKPNNAQSRKTTKMQHVSSKPNSPYIDVLEKQESFLKFLAATSPTQLSALQGSKSPKFGSGKTIKQEIDSLKFFQKTSPTKAKRPSTASQSQINVRDFLKDLRHSNKPRVKTRESSLSHNEILEASNNETTQPASFQYPRTRLGSANSMSHFFPGSSIVSNVHRRSPTDPHSQTYLGSRTFQKERDKIFDDKQLEYLKTNNTTQEDEGNALSRFPMLIFDEEGLENLNLVQGGGGQPYSPPKKEVVNIHVQKKLRAVTTNPNSRRRLIKRPGLVKGKAIQLRLNNTQETADSSKIMLHTTIQ*
>Ari_ATCC50986021560_rbh_TGME49_219070
KIEMGRNKNSKKSTQSTYELSLQIAKSNPSNWTKSEKEILVKLLQETGFFKRHLDSKLSYKDFLSLLANYITVNKFERGDTILLEGSPPEAYHLILEGEVIKYASKPLKELEKESEEMAKNQTLNKLKRANNKKSSFLDGSALKTTIFVGKMKKLGAQRKERLQELEKKKNQKTRLFIPVKKKEGEEKASSNKKSRRNVNKNAESSTQAKSQAEKKGTRKQETLGFGKKLQGLTNIQDNLENGEQTPATNKDEEGSKSDDDEEDDDDVSPMNEYELEKALERQRILDQQEDNELIQLAMDKDKSLESKFFWINVIKLKRVKPIEVMGSFGEGFLRQVRPIHNTIIASEDTITLTISRENYLEIINTLIGRMQDKVQFFKELFPSLKDDKVSKLAYYFGEVHFERGDSIYTEGDSVDHLLLLKSGDVKLSKTVSLPEDRKLKEKIEKLYINTPQNEMKIKLPITSIAERHFFGEEMILREESRLFTAAAGSYGAVCFFLEYAVYHQIKNDFWEIFHNLKNQAQDRMVWRANRLEELLTNRDVVEVQSLMSNRGRKKNRFAAIHSKSTTNLKPQISKLTPGFMPLQRKQQEQPYSPQPVLNTYSDELDVGGRYGSLPTETYETPKKMVMVPQPRKKVSITSQYESGVKTETTPKQEPRTPAHKRFQSIPSLEFGGLLPGSKRVAAHHKQNSEDVQYIGLIKNKNIYKNKFSRKTYQDQVDVEEKFRHDKLEHITDPASAFKVFNFTEELMHAKVSPKVYKQHLNQNKQHIYNVDSGLDHLRTPIQLPQIGSPNRVSVAKIKEFITEESESTARGNNKHDETNQNGSNFYKLTSVPEAKTVRGDANAAFLLNYLAPTVREEAESDPIIRNKNGSYSVVNGRSKIRDCINNFEHSIIQNVYAGGTNGNSMLQTTENSIDFDATRKSIIIGGTGNNDSVLEYSNLKSNRSHKPKLLKSIRKVPSVPLLNKAKYQQLLQQGIMVKKLNHLDKALEGLARQQKKDM*
>Ari_ATCC50986022185_rbh_TGME49_219070
MNKYGSQDFHKKFMGSSKLGTTFSNLNDRDNPSRQTSGSQLPSIRLNSVITFENINLEEDKNKETSHAKGRSKDTYLNPNRISEERFLLSNTRSGRRHSSTAVYQMVKDISDKGSDVGLQSKIIKQKRRASSIEPTHTRHDTEVSSRIVERKGTEGQTIGDSSVYSSLPTIKQAETKLLKKISSVNPKQEVPGSESISSSILGFVQDKTSWDDKWLKKRDGFEKDQKLRHILKKHAIKNRNSLDFTSLVQKLTQQKKISRTRRLYNRISKRCYGCWRKLKKTCTKLSKPVHPESSMKTMWDMVLMVLIIYELIMLPLDLCFVLPFEDTLLSIDIFITIYFFLDICLNFHTSYTSETGTVYDHKLIAKHYFRKWFWIDFISSFPFGVILKGGTDSSLSSGLQALSVLRALRLVRIARIFKIKKIIEKLKEFFGFSHGINGIFKLFKLCFVIIFVAHWCACFFHYIAFLRQEEGYEDNWITRWGYDGTSWDQKYIASMYWAIATMLTVGYGDITADSQAEQIFNIFAMLIGCGVFGYSMNQIGDIINQINAERSYRERKMHIMTKFLKRNEVDPRFQRKIKDYMNFLFDNEKEFKGEESQLVESLSTNLREQLYKTINGKIMKSNAVFAKHFGNKFLSTVAMRLQESIFAPDEIIFSERDHSNNSIYFIAKGKVKMLIERFDLDIKSFDKGDFFGEISFFTDRPRVATAATLTFCSIVQLNKEDFLEMIEDFRAEKQTYHMIRDKINLYKDYSDLQIKCAICDSFKHLYDECPKAHYSIDREQFVSDYTKASNEFMQSFQRTDRIRYHAVSRQKFTKRRAQTLQRTIGINPQATSVTDLDLKPKKNPSLMILRGAVNRASTPEKSDNHNTSLSSTSNLSDLGIAEFKERGGKSSRSLSPLNQREESGERTPKMASFSLTHLEERGPFIPEFATKIEIPSEQPEEIRFDAVHNFEVYFPHNNVTKILDELEAKRKNVRTIGARFTSANEMNLFKIKLGRILEKSKLKKNMLKNSNRTSSNEHIMKVRTDSLTKNNGNSMALELPSKHHKSSLELGVQRFPSQGRIQSFSKTPTQKARKSSFFATQD*
>AzaSpi3D9001518_rbh_TGME49_219070
HHSFTDADLATGMFKRWFAALHYISRGNPHSQAKTFRERLIKTIDIMFAFRTIXEAAGGLRAYVLGVLGVEPTCSYMAVTSSSQGVRDVVTLMHFINAVLYVLLSFSSRGIFSFVDFSQEQSLTLPLEFVRSPSRSPGFWLDLLSLVGLAAELVSLNSGSEPHHVPTASQWLSLLQLGKGWRVVLPESPSSKEQLTSLXILSGAVWLFFALAFYSHVMACLLLVLGNYETSWDGPSWTDSFRDGKNGCVELYGEAFYFAVISLTSVGYGDLLITPLEHALNSVILLLAQLFAAKVCADLTWLTSTHNQWEAQNQERRTQTWVALTRMQVPTVVMKRVLAYQSYVAQVHREDLLQPALAGLSENLMKELRLVAYKKLILQAPFLREQSKDVISLMVNSLEDSIFLPADFVMRVGDRGRELFFVRRGEYSIFVGNEVPTWGKTPEVATYSEGSYFGELSMLTGRTRGAWVMAKTYGICSVLPHAAVEQMSKDCPGSFTTLVQSMVNAFHLKSSTSWPALCERLMTRAHFRSTEDCFAWFCRQSDESNLDDELSAKAFDKGLERLKVPELDRKILWAEMDSDNQGFITLDQFMVVVNLVPSETDSGSVPDGSRPSITNSMLDDGVACQVGAQEVGEPVLSLASVRSADLEP
>AzaSpi3D9005074_rbh_TGME49_219070
GLCARSRSDAMSASEQAGAEGTREWDLEEVAVLTAALASAPVFGGCHGQLLEAIARRANRRELVAGEGLELGGEQEMLVVVSGAVKVSVGSGPAVLWGPGAILNAAGLFGVNMEVAQPALPAEAPHVVTTTSSEDVALRHISDPCPRGRRRSFSSADLPTTASPTSPNRRTFPTSTTSLASPVSEKGPAALDPGSPIRAINDGKHGGLTCKANSWAKMRLLKKFASRARGLGDDGVEGIRGPVSLEAADLSHSIKNLCPHMPPEXFREAEPDYGADNEYEYAYPQSRKEAPSAFCHWRCRSSASCRIVGNEIADSGIHSVLAAITMDHLEGVLLGSGCWTVFRANREGLRESALHFLHHEVFPGAPAEVAWAMAEVMEQQLASKGDELFCQGQVGETEEGLLVITEGWTQVEKPAVGTAVLAAPGQATSVVVGRLGPGAVIGDLCFVGANVPRAATVRATTSVEVLRITSQRMLSVLRRFPGMTACMRSRIRGVLNFLQAGLPAQVDXADFVGAVASTAERRIFQCGDVIAEEGSEVSSLFIVEFGFCRSEGVDPSSTGLCHAGSCFGEAVLLGKAPNRVVSTWRVASPVAILMAVPHRAMSAALTRYFEELHRFQAMSALPSGLTREKDILAIDVFQNCGRSFIEEIEDAAEMRCFLPGQTIFVRGVADAASMFIVKGGRIRCEGSHGEPLGDDFVVGAVFGVQAMLGVVRHRASTGXCTAYASTLCFLLEIPRMSFLAVLERHPAERERFERASMRYADAESSGHWPILEGCSQGVCYQVNLHAERHMTAAKAWTSQGGEPLVEVAAVLVLHGTVTFAGEDGRGPTEVGEGQCFNEHVLLGLPARGPKPLPTASCEVQLLTKEVFDRVMAEFPEDKDRVRQRIVAEMAGKAEQRLGCKSGTDTLRLSGLFRAMPYDFVRAICDSLEPCVCEPGQLITRTDGEGDCMVILLDGRVSVGACGEAQQELAAPWGCRIFGETRVLNIASSYPKAVRASSLCLAQRLRRDRFEEAMRNHPKEQELFKALSAGARGSESESLQVRLSRHALFSQARPDFIAMACKHAEDVIFNSGEKIVKRGELTGLGDSPIYVVLSGQAVVEGDFASALAKLCVGDIFGEAGAFGVSSAQLATVSAWAGGLTLCARLRGASISAAVRTFPEDHQKLVTMVKRCQEVSQDFMACRSQWFQETVRPALACSSFFAGLPPDLLGEVTGRLTEVRHPRGAVITMAGELANSMLVLLEGEATVHSKVGEVCGRLSAGALLGEVSLLGLLEVRTATVCAATECTVAVVPSLVVGTVLSTPQGARWRKDLDLLARARRQQAACGIPLSALPISVPTDDLCAQAMALHAHRLDMCASSGWVPLADTAPNGPHFTILVHGRASLFFGAEGRFVMGFLQGDLLLEGLAAEYQEAYLWADTACEAYRICQSDFLVAVRSVTGGSQEWVGRLECLCAEARRRMRLRLESARNTAGCAAPRRSDAEIRRWKAKRQQLLHQAKRKWQASAPX
>AzaSpi3D9005727_rbh_TGME49_219070
XQTPTDPEDEDIMDPTVSMNMSSVLPTAIPSVVVQPADGGELHRSESGGLGCDSREMLDDXKDWLPSSSMRAEAGDLDAENKSKPPARQEPKSAEPTSRSRERSTAGRSGSVDADGDDMMGMSRTMTNKSVPGPMQREPSSAQGKLLEQFCSEAHPLERYLTGSCDQAGKVVSTDSEKAELHEWLIGVPCSQEFNLQRLRLAETSDQKFRDIVEHLVKVRCIDAEDANDVSTMLRDTRVQWSFFDIIEVDEAPVETVICTWSIMGQVICGALAMISFWSVWYNTLLASFDDVIRYDELVGPGTLPNQILNCIDVVLDVLYLLGTLARLRTTFIHPVTNMEICSVRRIRRSTLRSTSFWTDLASCVPFLLLRHIFPHVSIWARCVKLTRFRHFIPWILDWQGSSSLVMRPYWQQVVMLMLFIVIWGHIFGCAWYQVAAAERHPLLEAAAGGARWIVPSLADRPLFLYYTYFWKTGLYITLGIIVQGYSVWENLLIVIMAPIGASMNAFVFSSIVVLVSRSTASKTNQVEKTEKLKQAIRTQALPASLQLRIFAYHTQQRVHRCSSETNNLFRGRGLSSQLWFEFNLVLYFNLIMEAEMFHKSHPRVLRQLVLAFENKLFLPGDYICRYAEEGEEMYFIFKGSCSVLTDNFTLLKRMEKGEHFGEVSLLTGQRRTAYVRSNSFSVLASLGKSNFDKIMREYPKQLELIMEAMPHSRRQWVQRVGTSNTGAKPGSAIPGPRVSTTRTSISGVHRGSVASAGTSRLSLALIESPASSRRSSGVPNTQLGKLSQGNINQVTPIDFEGLMNGKYRSSLINDVNEGLQGKRSSSSDGGKHSSSESKRESSKEGKRSKGSKDSVSKRAGSKGSKESGSKAGARKRSIESSRSTSSRHGEEAESEPMTPSSLRTVHSSKLKAESSEEEQKEDDGPSKEEEKEDKPEKEQESSESDSDSSSSSSEASEDSNKKDESYELAQLVDTATRRVAMALEAQNMICRQLQEITDRQNMCRQLVDKVEFEPEGSDDSLRHNRTVMLEYISTDVENMRQAILETRAYTDRNNESIDVVSAYMYNNPNAENKQYDEESYGGLSSTASPARRHSDDSSDVDVGDRTVL
>AzaSpi3D9030573_rbh_TGME49_219070
XVFLNAVDHHPKELRSPEVNRLLGEEIDRVDPVPASALPGGTATEEGQNSESDATLFGCEQLIGALPLLRGCDKRFATRLSSKASRNLCMAGQRLCRSGAESSSLFIVARGEARMHMAGLHIRSFTRGEAFNILAVSIEAFVPRYTVACERASELWSITHTDFLAALESFSSEKRRLNTLLSTPLQAWGVTAGSPGPKRFSMDAARALHRHGNDRIDEPSSTASIAPPFDLSTIDLFRSCSLGFLVWIRDHLETVVHFPDAVVVRENSTDECMYFLCIGTIILEGSSTQQKQVSLGRGAVFGEQRLLEVEEVARATATAVEITMLQVLHTNVFRSGLELFKSEVPRFEQVAVQWLNASEDKDITQVPFFSGCAQDFVLQVARFLRSRLVHRGGVIVEAGAEGDRLFILRSGSASMEYAQKAIGAPAKEKGGLVGGGLAVASPAGAPPTGVLPAGAQLGGGASGSDKPESGAALLQASAVLNAAAVLGIQSRAEATVRAEQVCAVAEIDAVSFLTILNRFPQEVMRLLQVVAGRLWPMEADAVPLFRGVSMHFFNQLMGASEWHMFLPKQCVVRQGGHGNLMYLLCHGTAITKASGLILGAPLAQGDLFGAANFFGIRDKYRISVWSQTVCHFRIIPPAQLEHFVKENPAEKERFDQLKQQVQRDADEYDKLQTVEVAREKLRRRVNDAFQKHVASNRRLRMHQKASETGDAVAVRAALGLEPEVRVKEVLASRRGSEKNLAKLMQEEVEEEKADDEVVMRRKEEDHAMAEAASFLDSNEIRRNALRSAAKGRTATKHVDDSKADGIMAMNAMKMRFSRARTSRGSVHDLRQYFQLHGKSGPTSHAEKAVAVTTVEDSSSKDHSHGEDLGMKMSVASISAEAIAAQFERQRQTTQGRARRIRRRWVFGSPHGVAERQLADDTSPSPGNSAERKNLSSQPGTASTAEGKRKKKSQHEGSVEEAGGAAGRAAAAAAAAAAAXSSSCSSSESLTDDEVPETTRRGSFQMKVTLTDTGIGKQKDDEAEEVAQASSQSDFFYCGRERADSPESKLDIVESAISGFIEDRNX
>AzaSpi3D9031053_rbh_TGME49_219070
TERAGGPSLLGTPVAACSGCGNGSAQRRSSELDGLLFTQDLDPPLQQSQQPPGSIVHGRLSSKESIRLSSKEGRSTLVDRKGTLTLPSDGCIKHLALFKDCDMKFVEEVATRVEVKVFQPGEVLRREDMPSESLWIINRGEVQVSRMGKPTGRLKDGASFGEDLLMGARQYSLETIYARTVVDTRILDRTSLREVLAHYPYERALFQQMAVRQKLAIMHTVSTDGNKAQAHEQRILEDEARRLDLFLKQGRDAVQKQSRGGATPNVPGNKEAAAGGSGRCRCVMVEEPTSGSRLTLADWHRQLAASREGRRLNVWQLDFYAEPGGPGDSLPPTAGPSSGRVSTQLEGSRLTAPASSLCPTREPTMPPRVPVYSRNSQRYPELPSSPPHDPSCVRGSSRPWSVCSTFGRAHSTTPTPRRHQDPLPPGLSEAMADLSQGVLRSRWSCEQHQARAGSGSPGPAPEPRELRAGAVSALGYFSATTSVNEMDGGVAEVAAAASDAQEGTGVLVPFGPRRRLEVTLRGTFRNLGTAEGDDATAAGEGDFLYIWDAAESRGGAGASGASPAPQVASVAAATPPPLHGARFRSPVGSQVQEQAAAFEAEERERMGFGKDEGGALPSGRSSVPAIRGGARSAPPPLPAKGADEGIELEGLAAHVAQHVRRILERGLRDEGPSRATSCEPPLVDGERGVSPPQLSYGGRSPSPRVLGAEEQLNLRIRLRLCQSRCGSSSAVLELTLDHHAGCSEARGCRCSPPPEEAEAWLLAYFARHSKLQLTSTMPSVRVFLEPLPAGEGEGDEDDNGSGAEEHHSVAVLARAEAEAMADETPGLWTG
>AzaSpi3D9039208_none_TGME49_219070
XEAWRVPNAAVRFAIRQYSSSRAQLEERMDKQVKQLLRGRAAGRFSKKCQPRFFEQLFKKMIVLHYAKDTELFPEELMDDALTIICRGTVRIQRAGMQRRNTPFMTSAKSEEMDKFSLPPKQGPQLSTLWARQGSQMSYVPEELAQPRALARGSTLAEEMAVPSLTPVQPKFSVVAPGALLPGGTTESDTNVVLPSLGKSQPRNPAEKRQSQTRFSAEDNEVIEIEGRACTEKQDDSAEDYKLKEPKEQEEEKQEERKDQEEQKRQTEQHEQKDYQEQAEHTAQNEQTEQKTAQRKQSGRQRGSSKVPLQIRTSWKAARNHVHIAEGAQESSDSSEDSESESESEGCSESEQPPVARLHSDDGDNSLSSDENGDEASSSSGSSDTSEDDVKVLEVASNLPENCQCLDVELLPGPVNAVAGPYPIVFGDDLLLDIGSKGRATVKHGSPVVVRDCVAFQLSREHFEQALSRHPREAMRYEQLAETEHEEWMRCGIGRTSRVHQDVSVLLASFLTELMSVAAPLLYFPEEVIMVQGTISDGLVLLMDGIASQVSDEGTDDIEAPHTFGSLEWLGVKKEACAQLVAESLCQVLRITRKDMLRCLKTYPDESTAMVSDVLEHNGFRLSLRAPKEVPPQEHHSHHHHRHHHRHRSHSRHGKFAQLPMWWHLQFCQGCDPNFTEQFTTSLETHRIVPGQAVVTQNDFLMVMTRGNVQITDNESEKEGVPKPEFEMISIGVCEIYRLKKDVAAKLAEAFPKDSRIVFERFMAQQLLLANTLGQPWFTQHATLTHQREFNEIGAEFLVECANQMQLELYMPGEMLVEEGRRTDSTLILESGKASVEKRDVSSRLFEIEDGYWIGGIAGICGFSGERRRKATLRAMTICKVHRIITAKFIETLQNYPAERERFRLLAQNQLRSNNAERLEDHDFFKSFPKAVLNLLRAKCRPLVYFAGEVLMRQGELAETLFVLGADSHVYLEIDGRKFKELTGRACLGTVAILSKRNVTRASTVVTRTACAVLTLSRGDWLDTFKHHPENRPWMQNFTNDCLKEVKDERKTHMSKLAWGKIRERDETARQLHCKRAMPKGARKGRSDSDRSSSPRPERGLSITPEQTRRRQGAILGHMARKPGQAEVQDDTVQVWDCFNGQKVEVPHTRLPRLHIPAEQGSVDASEETPIGGGDIPGQLASVMQHVGLFSVRNFFAVS
>AzaSpi3D9043877_none_TGME49_219070
GAASLLGPPWHRSPLFRPLGDTAEAGLRCRSGRLHHVDGVVHHRVLELGHHKLLHPRTDGTLVMQLTKTARHYLRTWFLLDATVVGIDWALIFLRTADPLALEVIGFTRAGKTLRILRVFRALKLLRLAKLRQLLNMFFERITSEYVRTVAEMVHYVVIIVAVNHIVACAWYALGTADLNQEASWVPFYRMDDAGIAYRYTTSLHWSLTQFTPASMSVQPQNVWERTFAVIVLIFALCVFSSFVSSLTSKMTHLRGLGAAHEQKFRMLRKYLQQNDVSLQLSTRIQRYVSLSIWTRSKRTQEKDVVLLQVLTGPLRHELQGELFKPILVVHPFFADFSQRSRAIFLMVCCLAVDQVYLAPFDVLFRMGETAENMYFVVRGKMKYKQTGSNDTVVVSPGQSFCETVLWMPWVHQGRMQSGHDCTLLAVDAAKFRNVVLRHPAEVVFFRNYAISFARRQAEADCVSDLGLDRSPKFDGAQSGGTSSIATRSVTTTANSMMKTVSTFNSCX
>AzaSpi3D9059438_none_TGME49_219070
MIVLHYAKDTELFPEELMDDALTIICRGTVRIQRAGMQRRNTPFMTSAKSEEMDKFSLPPKQGPQLSTLWARQGSQMSYVPEELAQPRALARGSTLAEEMAVPSLTPVQPKFSVVAPGALLPGGTTESDTNVVLPSLGKSQPRNPAEKRQSQTRFSAEDNEVIEIEGRACTEKQDDSAEDYKLKEPKEQEEEKQEERKDQEEQKRQTEQHEQKDYQEQAEHTAQNEQTEQKTAQRKQSGRQRGSSKVPLQIRTSWKAARNHVHIAEGAQESSDSSEDSESESESEGCSESEQPPVARLHSDDGDNSLSSDENGDEASSSSGSSDTSEDDVKVLEVASNLPENCQCLDVELLPGPVNAVAGPYPIVFGDDLLLDIGSKGRATVKHGSPVVVRDCVAFQLSREHFEQALSRHPREAMRYEQLAETEHEEWMDVASRTSRVHQDVSVLLASFLTELMSVAAPLLYFPEEVIMVQGTISDGLVLLMDGIASQVSDEGTDDIEAPPHFYLEWLGVKKEACAQLVAESLCQVLRITRKDMLRCLKTYPDESTAMVSDVLEHNGFRLSLRAPKEVPPQEHHSHHHHRHHHRHRSHSRHGKFAQLPMWWHLQFCQGCDPNFTEQFTTSLETHRIVPGQAVVTQNDFLMVMTRGNVQITDNESEKEGEPKPEFEMISIGVCEIYRLKKDVAAKLAEAFPKDSRIVFERFMAQQLLLANTLGQPWFTQHATLTHQREFNEIGAEFLVECANQMQLELYMPGEMLVEEGRRTDSTLILESGKASVEKRDVSSRLFEIEDGYWIGGIAGICGFSGERRRKATLRAMTICKVHRIITAKFIETLQNYPAERERFRLLAQNQLRSNNAERLEDHDFFKSFPKAVLNLLRAKCRPLVYFAGEVLMRQGELAETLFVLGADSHVYLEIDGRKFKELTGRACLGTVAILSKRNVTRASTVVTRTACAVLTLSRGDWLDTFKHHPENRPWMQNFTNDCLKEVKDERKTHMSKLAWGKIRERDETARQLHCKRAMPKGARKGRSDSDRSSSPRPERGLSITPEQTRRRQGAILGHMARKPGQAEVQDDTVQVWDCFNGQKVEVPHTRLPRLHIPAEQGSVDASEETPIGGGDIPGQLASVMQHVGLFSVRNFFAVS
>AzaSpi3D9065997_none_TGME49_219070
XRVARVAKMTELLSHFPEERDQFSISAMSNREGYRHILVTHFENVFRKSEKPEKMAETTEKVEKRTSTRSDASERMKSKFSERYKSNSSERFKSNSSSQAEEEDDDKDDKDEESHEEHDSGENATSTSIVDCLRKTGVFAESDLGILHFINESLEQTVYFDGQVIMQQDDVGDFAVLIMHGKCIVEVGGVRVGEVSPGSLIGEMAILGSGHRKATVRAVGNVCGFNIXAAFAEFPFERVRMKEVVRLRKQSNKVLLHQHSLHGRDARRPRVAPQAGNARGSIFASLDDMQDDESANDGSPRNRKKSLAGVMPAAPSNLRRASASEAHAPPRRRRSSAADVLHTTNQQSRRRTVTNRVSLAQPATGSGSRRPSACKSDQSSSSSEDEPIGNRRMXQNAEQLGLSWEQTWKQEAKLREQLNERPRKQEGEPHMRWQEGEPHMDNERFWLGGNDTGSNSGHTQQTESEPAHAPADSESASPMPSDQLGKHAPGSNRKPGLQIPTSPAASRPGSRHGSITMHTALRVPRGKGQSSRRASSSRSSRRSSRATSRAASSRGSSTHVDPSKLGDPDEICQTVFDFAHAAKLALLTSTASSPTQNDSSSDEEDESVSPPGQKQWQKELEVSFRVEEEDEDDADEEEEDEEEDDAREHEKESGKAEQNGDEDKKAAEEDIESDTEEEKTEGEEAVEKPEPEHIEWARRRKEALRAASDCRARHLAQTGNLLPLIPSGQGYQAPPMLPSRPQTWDGTAARR
>AzaSpi3D9066006_rbh_TGME49_219070
GCLGQACSSQGPEVLGRLVAGGSGGRRMQQRRAPVSSSEWPDAFYLDESHTSRTALMAIYEELVTLPAGSAEAERCRIRAEALAKELLAGGAAKATAEATAEATAEATSEATSEAAAEAGRQGSSGSMELGPTESKQAGQQNSCESSRRQSDSSFSKSDVPTAAVSRNPSILNRRSILDNRISRASERENVASRPNVRVSLQEPDQVYLGLEKDAGMDGHFDEPRRQSLTAARISAILDSANMQEGQPATRTSQTRYSFMSFMEPIVSNISKNSMGSVMEELSAPLKAYFRHDSRENLYTYCFGHPKSEKDCMRRLGNTMPDNSHLRKIVLKLHAHMDQHGSGMSESLQEDAATLLRDTTVDWSYFDIFEADLHESNEYMSXGDPCLLAVCMPREDVREADLPLVHRLLLVYCNLLGHFERRCQLRAKLLRMAGDEDLRRCLRHHLPDDNTLTLDYYNCGCVQWHGDLSAETHHQDGAEDRFLDRHPVGLPVDPLRNHARVVSDVAGPLEDDPGLPPFDSADVWLVFDQDTNLLQHLFSVIFLGGHLLSCFFYLLILSRIHPKSRSVVLPHWTFAECYMFSLRTCMYLMLGEDMETFYHEEVDLGSLGCIQNLFVVLCMPVGVLINGFVFSQIIDIVQRYSALETLYVEHENELLRQTMKSYDLPSSLQLRLLAYYKYEKIHHAHSTFGKIFKGLSPQLNFELRLFLFYDYITKVPLFEDCQPRALREIVLHLEDKLFLPGDYVCRLGDKGEEMYFIYKGACSVITRDMTSVIVELGPGGHFGEVAVIMGQKRTAYVRADGFCMLASLNKSNFEEIMREFPEELRVILSKMSSDKRRQIKALGRKSIEAREAGGEVRVQPRMSIGRESIGRDHEVNQASLARLLGEHRNSLQNGVPDPGRNSATMSSSSAGSSQEDLASLKSEGNATLGRPSQRIVAKKIGDLSPVASISISGMYSDFSSEASHSEQLSHGRQLSNRSKNAMLGSRQKLGGGLPTTLDLVGDLELGRSPSERVNERVSERVSERKPPIMEDSAQEITECETTAADSAPARELCEEEEEALVGKTLSDEYALDEDGYGNAMGNVLSDRSEFSTNQAFVEVHVTAAVSDGQAANAPIIRVTGKDMKALAPGGLEVSKVSSLNSKQSSYRGSSPAPNMQEVSAMVPTSSSNSNSFFAPTLSSNSFLGLISGSRIVSKQSSLSSEQIDDGERQKRKSSRHNSRQASQHGSRQGSLERTSRQESRGRPAERAAGRPAERAADRPAGRAAGRAAGRSARRVAAMAAGGGSKQGSKQGKQHASKLGTQQAIKQDIQQVSNHGKQEGIEQGNDDSPADSPTNSNDCTWQTSPSLVLPRQESNSPEMLGLSSIAGVEMYGMSSTDSPNSTESPMSQNRYQSDRTCSDDGKINVPALLPGMSGSSVFLDGKKDRSKALKLADHVKGLISSRGKNLRALARSLGSSLGNSLAASRAHSNNASVSQTPTASPGASRKVSPWAXPKASPKASPKASPHASPRHSLNLGMTLLDPSMTMPLNCYANGGSPTSSGKQDDPLEKLRVEIKAGQRDFPGTLGQELRLLSSVLDEMLTVQLQFKTHIKNMDVHTKSLETAVSKIGSHWKKKAEALSQDDHLLHEGLEDVWVHVEEVQGLLEEVKARGQGMEIDLATQAMDIVDSGDMGSPLSGALKCAKVQELDEVGDAEVEDLDYGGEVVSDPEGTPMHQEMRGSHRSQTVPQAQQRKPFARRRSHEERGEVISNPVVADSALSDGDAPAENRPARSMRRRKTEIITYAAGAAEARLAEGAISSLL
>AzaSpi3D9099886_rbh_TGME49_219070
XRSDAMSASEQAGAEGTREWDLEEVAVLTAALASAPVFGGCHGQLLEAIARRANRRELVAGEGLELGGEQEMLVVVSGAVKVSALGARGILNAAGLFGVNMEVAQPALPAEAPHVVTTTSSEDVALRHISDPCPRGRRRSFSSADLPTTASPTSPNRRTFPTSTTSLASPVSEKGPAALDPGSPIRAINDGKHGGLTCKANSWAKMRLLKKFASRARGLGDDGVEGIRGPVSLEAADLSHSIKNLCPHMPPEAFEKRSLTMERITSTSTPTPKAARRRLRLSVTGVAAPVLVAGTAIVGNEIADSGIHSVLAAITMDHLEGVLLGSGCWTVFRANREGLRESALHFLHHEVFPGAPAEVAWAMAEVMEQQLASKGDELFCQGQVGETEEGLLVITEGWTQVEKPAVGTAVLAAPGQATSVVVGRLGPGAVIGDLCFVGANVPRAATVRATTSVEVLRITSQRMLSVLRRFPGMTACMRSRIRGVLNFLQAGLPAQVDVVNSLRLFAGCSADFVGAVASTAERRIFQCGDVIAEEGSEVSSLFIVEFGFCRSEGVDPSSTGLCHAGSCFGEAVLLGKAPNRVVSTWRVASPVAILMAVPHRAMSAALTRYFEELHRFQAMSALPSGLTREKDILAIDVFQNCGRSFIEEIEDAAEMRCFLPGQTIFVRGVADAASMFIVKGGRIRCEGSHGEPLGDDFVVGAVFGVQAXXPASTAYASTLCFLLEIPRMSFLAVLERHPAERERFERASMRYADAESSGHWPILEGCSQGVCYQVNLHAERHMTAAKAWTSQGGEPLVEVAAVLVLHGTVTFAGEDGRGPTEVGEGQCFNEHVLLGLPARGPKPLPTASCEVQLLTKEVFDRVMAEFPEDKDRVRQRIVAEMAGKAEQRLGCKSGTDTLRLSGLFRAMPYDFVRAXLRQPGALRMRARPAHHQDGWGGRLHGXLDGRVSVGACGEAQQELAAPWGCRIFGETRVLNIASSYPKAVRASSLCLAQRLRRDRFEEAMRNHPKEQELFKALSAGARGSESESLQVRLSRHALFSQARPDFIAMACKHAEDVIFNSGEKIVKRGELTGLGDSPIYVVLSGQAVVEGDFASALAKLCVGDIFGEAGAFGVSSAQLATVSAWAGGLTLCARLRGASISAAVRTFPEDHQKLVTMVKRCQEVSQDFMACRSQWFQETVRPALACSSFFAGLPPX
>AzaSpi3D9103516_rbh_TGME49_219070
RHFGPVCHPAAAEPYNASAWPDGAHCHPTLAIGAIGQTEGSPGRVKHDSQLAASEVEHPDGGHIGAWQAKQQSSSEELGGSDPTEEAQPSSVETPVSLQKGNSEMAMGSKAKVEETEDDAVNAIIEKVQYAAFSDHNLDQLIHRSPVFQECSYDFIETIMLHTRKKLCPPGVVIVDEGSPDNPSMFFMLWGTAVRSCMDEECGEFVEGESFGVPQFLGISKTWHWKVTAVSSCMVCELPRSCLQVALEEYPEEAEHFAAITDGHERRQQXAAWLQLEGSCAPLKRCSEAFLRELEAHMDHRCFFRGETVVSEGTEDGTLYVLEYGAVNVEIDGRVVRTEEVPRVRTRLLYNEEYGLLHAGDRRGSENNRSGRLSTSSNNGSSEGRYESKDFRADAGSADGSSEAAQGSEDGGESIEAVAFGNQAVLGISTMRTVTVVAAEDMRKPFLDCRQEEVFPPLSVAEMPVFGEQRFKDLGLSKAFLDFCEAHLEERMFAVGDIMTLDTFHRNIHP
>AzaSpi3D9103904_rbh_TGME49_219070
GCLGQACSSQGPEVLGRLVAGGSGGRRMQQRRAPVSSSEWPDAFYLDESHTSRTALMAIYEELVTLPAGSAEAERCRIRAXAXXXXXMAXATAXATAEATAEATAEATSEATSEAAAEAGRQGSSGSMELGPTESKQAGQQNSCESSRRQSDSSFSKSDVPTAAVSRNPSILNRRSILDNRISRASERENVASRPNVRVSLQEPDQVYLGLEKDAGMDGHFDEPRRQSLTAARISAILDSANMQEGQPATRTSQTRYSFMSFMEPIVSNISKNSMGSVMEELSAPLKAYFRHDSRENLYTYCFGHPKSEKDCMRRLGNTMPDNSHLRKIVLKLHAHMDQHGSGMSESLQEDAATLLRDTTVDWSYFDIFEADLHESNEYMSXGDPCLLAVCMPREDVREADLPLVHRLLLVYCNLLGHFERRCQLRAKLLRMAGDEDLRRCLRHHLPDDNTLTLDYYNCGCVQWHGDLSAETHHQDGAEEDRFLDRHPVGLPVDPLRNHARVVSDVAGPLEDDPGLPPFDSADVWLVFDQDTNLLQHLFSVIFLGGHLLSCFFYLLILSRIHPKSRSVVLPHWTFAECYMFSLRTCMYLMLGEDMETFYHEEVDLGSLGCIQNLFVVLCMPVGVLINGFVFSQIIDIVQRYSALETLYVEHENELRQTMKSYDLPSSLQLRLLAYYKYEKIHHAHSTFGKIFKGLSPQLNFELRLFLFYDYITKVPLFEDCQPRALREIVLHLEDKLFLPGDYVCRLGDKGEEMYFIYKGACSVITRDMTSVIVELGPGGHFGEVAVIMGQKRTAYVRADGFCMLASLNKSNFEEIMREFPEELRVILSKMSSDKRRQIKALGRKSIEAREAGGEVRVQPRMSIGRESIGRDHEVNQASLARLLGEHRNSLQNGVPDPGRNSATMSSSSAGSSQEDLASLKSEGNATLGRPSQRIVAKKIGDLSPVASISISGMYSDFSSEASHSEQLSHGRQLSNRSKNAMLGSRQKLGGGLPTTLDLVGDLELGRSPSERVNERVSERVSERKPPIMEDSAQEITECETTAADSAPARELCEEEEEALVGKTLSDEYALDEDGYGNAMGNVLSDRSEFSTNQAFVEVHVTAAVSDGQAANAPIIRVTGKDMKALAPGGLEVSKVSSLNSKQSSYRGSSPAPNMQEVSAMVPTSSSNSNSFFAPTLSSNSFLGLISGSRIVSKQSSLSSEQIDDGERQKRKSSRHNSRQASQHGSRQGSLERTSRQESRQASRASSRQASRAGSRQASRQGSRQGSRQVSPQGSRHGSRRGSKQGSKQGKQHASKLGTQQAIKQDIQQVSNHGKQEGIEQGNDDSPADSPTNSNDCTWQTSPSLVLPRQESNSPEMLGLSSIAGVEMYGMSSTDSPNSTESPMSQNRYQSDRTCSDDGKINVPALLPGMSGSSVFLDGKKDRSKALKLADHVKGLISSRGKNLRALARSLGSSLGNSLAASRAHSNNASVSQTPTASPGASRKVSPXAXPKASPKASPHASPRHSLNLGMTLLDPSMTMPLNCYANGGSPTSSGKQDDPLEKLRVEIKAGQRDFPGTLGQELRLLSSVLDEMLTVQLQFKTHIKNMDVHTKSLETAVSKIGSHWKKKAEALSQDDHLLHEGLEDVWVHVEEVQGLLEEVKARGQGMEIDLATQAMDIVDSGDMGSPLSGALKCAKVQELDEVGDAEVEDLDYGGEVVSDPEGTPMHQEMRGSHRSQTVPQAQQRKPFARRRSHEERGEVISNPVVADSALSDGDAPAENRPARSMRRRKTEIITYAAGAAEARLAEGAISSLL
>AzaSpi3D9108319_rbh_TGME49_219070
XCLLLVLGNYETSWDGPSWTDSFRDGKNGCVELYGEAFYFAVISLTSVGYGDLLITPLEHALNSVILLLAQLFAAKVCADLTWLTSTHNQWEAQNQERRTQTWVALTRMQVPTVVMKRVLAYQSYVAQVHREDLLQPALAGLSENLMKELRLVAYKKLILQAPFLREQSKDVISLMVNSLEDSIFLPADFVMRVGDRGRELFFVRRGEYSIFVGNEVPTWGKTPDSEGSYFGELSMLTGRTRGAWVMAKTYGICSVLPHAAVEQMSKDCPGSFTTLVQSMVNAFHLKSSTSWPALCERLMTRAHFRSTEDCFAWFCRQSDESNLDDELSAKAFDKGLERLKVPELDRKILWAEMDSDNQGFITLDQFMVVVNLVPSETDSGSVPDGSRPSITNSMLDDGVACQVGAQEVGEPVLSLASVRSADLEPDN
>AzaSpi3D9112026_rbh_TGME49_219070
LKQLSVLGGPPFWVPRLPLAAAAAMGPPREGARSSMGSFSHRTSIRRSSNRSSRAGSIVHGRLSSKESIRLSSKEGRSTLVDRKGTLTLPSDGCIKHLALFKDCDMKFVEEVATRVEVKVFQPGEVLRREDMPSESLWIINRGEVQVSRMGKPTGRLKDGASFGEDLLMGARQYSLETIYARTVVDTRILDRTSLREVLAHYPYERALFQQMAVRQKLAIMHTVSTDGNKAQAHEQRILEDEARRLDLFLKQGRDAVQKQSRGGATPNVPGNKEAAAGGSGRCRCVMVEEPTSGSRLTLADWHRQLAASREGRRLNVWQLDFYAEPGGPGDSLPPTAGPSSGRVSTQLEGSRLTAPASSLCPTREPTMPPRVPVYSRNSQRYPELPSSPPHDPSCVRGSSRPWSVCSTFGRAHSTTPTPRRHQDPLPPGLSEAMADLSQGVLRSRWSCEQHQARAGSGSPGPAPEPRELRAGAVSALGYFSATTSVNEMDGGVAEVAAAASDAQEGTGVLVPFGPRRRLEVTLRGTFRNLGTAEGDDATAAGEGDFLYIWDAAESRGGAGASGASPAPQVASVAAATPPPLHGARFRSPVGSQVQEQAAAFEAEERERMGFGKDEGGALPSGRSSVPAIRGGARSAPPPLPAKGADEGIELEGLAAHVAQHVRRILERGLRDEGPSRATSCEPPLVDGERGVSPPQLSYGGRSPSPRVLGAEEQLNLRIRLRLCQSRCGSSSAVLELTLDHHAGCSEARGCRCSPPPEEAEAWLLAYFARHSKLQLTSTMPSVRVFLEPLPAGEGEGDEDDNGSGAEEHHSVAVLARAEAEAMADETPGLWTGLRGCCAMRX
>AzaSpi3D9129337_rbh_TGME49_219070
XPSPRDQPSSSESRGEEIKAPPHSRLDSIKSVSTADVVEDMVPQLHIPDAPVPTAPLSSSSSKALPPGAKGTRFSSDSRNFRADQSLCHTRDSRLHLSGIIAPGKNKEDLGVCFCTRAGTHHSFTDADLATGMFKRWFAALHYISRGNPHSQAKTFRERLIKTIDIMFAFRTIERLLAVSATFSCAYVLGVLGVEPTCSYMAVTSSSQGVRDVVTLMHFINAVLYVLLSFSSRGIFSFVDFSQEQSLTLPLEFVRSPSRSPGFWLDLLSLVGLAAELVSLNSGSEPHHVPTASQWLSLLQLGKGWRVVLPESPSSKEQLTSFLSGAVWLFFALAFYSHVMACLLLVLGNYETSWDGPSWTDSFRDGKNGCVELYGEAFYFAVISLTSVGYGDLLITPLEHALNSVILLLAQLFAAKVCADLTWLTSTHNQWEAQNQERRTQTWVALTRMQVPTVVMKRVLAYQSYVAQVHREDLLQPALAGFXNLMKELRLVAYKKLILQAPFLREQSKDVISLMVNSLEDSIFLPADFVMRVGDRGRELFFVRRGEYSIFVGNEVPTWGKTPEVATYSEGSYFGELSMLTGRTRGAWVMAKTYGICSVLPHAAVEQMSKDCPGSFTTLVQSMVNAFHLKSSTSWPALCERLMTRAHFRSTEDCFAWFCRQSDESNLDDELSAKAFDKGLERLKVPELDRKILWAEMDSDNQGFITLDQFMVVVNLVPSETDSGSVPDGSRPSITNSMLDDGVACQVGAQEVGEPVLSLASVRSADLEPDX
>AzaSpi3D9155506_rbh_TGME49_219070
XDYVCRLGDKGEEMYFIYKGACSVITRDMTSVIVELGPGGHFGEVAVIMGQKRTAYVRADGFCMLASLNKSNFEEIMREFPEELRVILSKMSSDKRRQIKALGRKSIEAREAGGEVRVQPRMSIGRESIGRDHEVNQASLARLLGEHRNSLQNGVPDPGRNSATMSSSSAGSSQEDLASLKSEGNATLGRPSQRIVAKKIGDLSPVASISISGMYSDFSSEASHSEQLSHGRQLSNRSKNAMLGSRQKLGGGLPTTLDLVGDLELGRSPSERVNERVSERVSERKPPIMEDSAQEITECETTAADSAPARELCEEEEEALVGKTLSDEYALDEDGYGNAMGNVLSDRSEFSTNQAFVEVHVTAAVSDGQAANAPIIRVTGKDMKALAPGGLEVSKVSSLNSKQSSYRGSSPAPNMQEVSAMVPTSSSNSNSFFAPTLSSNSFLGLISGSRIVSKQSSLSSEQIDDGERQKRKSSRHNSRQASQHGSRQGSLERTSRQSERAAGRPAERAADRPAGRAAGRAAGRSARRVAAMAAGGGSKQGSKQGKQHASKLGTQQAIKQDIQQVSNHGKQEGIEQGNDDSPADSPTNSNDCTWQTSPSLVLPRQESNSPEMLGLSSIAGVEMYGMSSTDSPNSTESPMSQNRYQSDRTCSDDGKINVPALLPGMSGSSVFLDGKKDRSKALKLADHVKGLISSRGKNLRALARSLGSSLGNSLAASRAHSNNASVSQTPTASPGASRKVSPWASPKASPKASPKASPHASPRHSLNLGMTLLDPSMTMPLNCYANGGSPTSSGKQDDPLEKLRVEIKAGQRDFPGTLGQELRLLSSVLDEMLTVQLQFKTHIKNMDVHTKSLETAVSKIGSHWKKKAEALSQDDHLLHEGLEDVWVHVEEVQGLLEEVKARGQGMEIDLATQAMDIVDSGDMGSPLSGALKCAKVQELDEVGDAEVEDLDYGGEVVSDPEGTPMHQEMRGSHRSQTVPQAQQRKPFARRRSHEERGEVISNPVVADSALSDGDAPAENRPARSMRRRKTEIITYAAGAAEARLAEGAISSLL
>AzaSpi3D9176920_rbh_TGME49_219070
MTIGLLSCSALWAIGDLGNASGDDCSHEQFLADDEHGDNVHREQVEEIRGVGIADEASAVNSASDDSQSHSEENQSISSHNGLSVSGSSHRGGIVASPLPAPVPSPPPGRPRLRSSTVTTRGSQVRKIGDRKSVGAAGAADAEGAADAGHAQRRNLLPDVPCPDLVPFVEFDSGLPEFAVMMQEEAAATRKPQLLRARAYYRNRLAHGPTSYEALVNLACCHVVLGQNHLALPLLEKAVKRSPQRASAHVNEVLCRLRLEDPAGTLAAVARTLDLAAELSEEQQLCLLRCKASVSPESAELPGMPVRRARTGTVDLAKGGTLDAKVFADMRQELGSLKSYPEESTILAPLWGRCHVFSGDAHGSAGAEAGGGQRWQPLGSDQLAVLRRELRRGLPREDHGGLQPKGSIAEGAEEKIVKFEEEQLRRRPHPGSAQVAYEAAQSLSFLQRLEPLRAVALLESSELVELAVGEYIIRQGDVPDYMYIIASGSVSIESTLEQYGQFPVIIDCFYDGQSFGEFTVTSSGEVSLRRASVKAQEPCLLLRVR
>AzaSpi3D9180303_rbh_TGME49_219070
XLHRSESGGLGCDSREMLDDEEDWLPSSSMRAEAGDLDAENKSKPPARQEPKSAEPTSRSRERSTAGRSGSVDADGDDMMGMSRTMTNKSVPGPMQREPSSAQGKLLEQFCSEAHPLERYLTGSCDQAGKVVSTDSEKAELHEWLIGVPCSQEFNLQRLRLAETSDQKFRDIVEHLVKVRCIDAEDANDVSTMLRDTRVQWSFFDIIEVDEAPVETVICTWSIMGQVICGALAMISFWSVWYNTLLASFDDVIRYDELVGPGTLPNQILNCIDVVLDVLYLLGTLARLRTTFIHPVTNMEICSVRRIRRSTLRSTSFWTDLASCVPFLLLRHIFPHVSIWARCVKLTRFRHFIPWILDWQGSSSLVMRPYWQQVVMLMLFIVIWGHIFGCAWYQVAAAERHPLLEAAAGGARWIVPSLADRPLFLYYTYFWKTGLYITLGIIVQGYSVWENLLIVIMAPIGASMNAFVFSSIVVLVSYGIEDQSGGENRKAQAGNSDAGFAGLLAAADIRVPHAAAGAPLQLGDENLFRGRGLSSQLWFEFNLVLYFNLIMEAEMFHKSHPRVLRQLVLAFENKLFLPGDYICRYAEEGEEMYFIFKGSCSVLTDNFTLLKRMEKGEHFGEVSLLTGQRRTAYVRSNSFSVLASLGKSNFDKIMREYPKQLELIMEAMPHSRRQWVQRVGTSNTGAKPGSAIPGPRVSTTRTSISGVHRGSVASAGTSRLSLALIESPASSRRSSGVPNTQLGKLSQGNINQVTPIDFEGLMNGKYRSSLINDVNEGLQGKRSSSSDGGKHSSSESKRESSKEGKRSKGSKDSVSKRAGSKGSKESGSKAGARKRSIESSRSTSSRHGEEAESEPMTPSSLRTVHSSKLKAESSEEEQKEDDGPSKEEEKEDKPEKEQESSESDSDSSSSSSEASEDSNKKDESYELAQLVDTATRRVAMALEAQNMICRQLQEITDRQNMCRQLVDKVEFEPEGSDDSLRHNRTVMLEYISTDVENMRQAILETRAYTDRNNESIDVVSAYMYNNPNAENKQYDEESYGGLSSTASPARRHSDDSSDVDVGDRTVL
>AzaSpi3D9188598_rbh_TGME49_219070
RSSELDGLLFTQDLDPPLQQSQQPPGSIVHGRLSSKESIRLSSKEGRSTLVDRKGTLTLPSDGCIKHLALFKDCDMKFVEEVATRVEVKVFQPGEVLRREDMPSESLWIINRGEVQVSRMGKPTGRLKDGASFGEDLLMGARQYSLETIYARTVVDTRILDRTSLREVLAHYPYERALFQQMAVRQKLAIMHTVSTDGNKAQAHEQRILEDEARRLDLFLKQGRDAVQKQSRGGATPNVPGNKEAAAGGSGRCRCVMVEEPTSGSRLTLADWHRQLAASREGRRLNVWQLDFYAEPGGPGDSLPPTAGPSSGRVSTQLEGSRLTAPASSLCPTREPTMPPRVPVYSRNSQRYPELPSSPPHDPSCVRGSSRPWSVCSTFGRAHSTTPTPRRHQDPLPPGLSEAMADLSQGVLRSRWSCEQHQARAGSGSPGPAPEPRELRAGAVSALGYFSATTSVNEMDGGVAEVAAAASDAQEGTGVLVPFGPRRRLEVTLRGTFRNLGTAEGDDATAAGEGDFLYIWDAAESRGGAGASGASPAPQVASVAAATPPPLHGARFRSPVGSQVQEQAAAFEAEERERMGFGKDEGGALPSGRSSVPAIRGGARSAPPPLPAKGADEGIELEGLAAHVAQHVRRILERGLRDEGPSRATSCEPPLVDGERGVSPPQLSYGGRSPSPRVLGAEEQLNLRIRLRLCQSRCGSSSAVLELTLDHHAGCSEARGCRCSPPPEEAEAWLLAYFARHSKLQLTSTMPSVRVFLEPLPAGEGEGDEDDNGSGAEEHHSVAVLARAEAEAMADETPGLWTGLRGCCAMRLP
>BabBigBond000494_rbh_TGME49_219070
MSLTGKCACVEKLSQLHATVLSDLHPCKEQVYEARVSQLQSTIDTLQLRNADLCTQLADIRSRIAADPFLSSKFQCVTEKSSEEPSRIYGVNLDPTSSPADVYRQLCVLADRNRDLESRLFTEQAISMSWKHKINSLEQRLKEQLDDLVYITRDVTCMKDVDCAGKRSDRREALTKEALELLKLARLRIDGDRTRMEMYANRIADLERELLEHRLKASDAASQLDHSSAAAAISQRQADITGGRPASTYPLRHAAQPDSCVAFGTSALMRELEMSKGSLRHGVWNNVDGGCNVELSQSELLSHSASASQEDDRRKLIRLYSDILTLIRKNNVQAIPPVTQMRSMLRTGSQVDRNSESGTGETPINNFPIPPHKVDEDRIDKAVAKNHDYHITPGDLACMPSVSVVKREDDASRTVRAQPSAASNTDESAFSLEERLISTSKTLPRNESENSDPADDSRQGDTLLLSSESATETQSARFTDVNTQMDDSPSSDDTVMLSSSSMDNGSPVSSDTCDGSHHDGSAPDDVSMAIGVTNCESNQSVKIPDDISEDLASSSARLGSSDTSISNPRADGEVKSSHLGSRLSSVEHVADKFDHPSPAVEVTSKICTMTPEPVNGTASVSGTPRSSSASSLHDNTKPAESGVLAGSDSPLESRFSDSPSSLGKGSPDVSSQILRGHESKSVEFNGIDIPLSELPSYEFGTACENSMEDQTMRRGDTLSVNGLKSFVSAQKREMLDALLLLLQGVPVLNELSEERLRGLLPYFKLQSYSPRAAIILAGEQPRCFYILASGMVSAYSYESFDKPNRLLRRYLNADYFGELSLINNRTCTSYIIAEGHVTVHAMEGQDFVEQLSDLFPKFMERAMAEYDKSNWRSTVSPSPRVNRKAVEDLPDITTFISNVPIISTASHMDSFISSFAYRKFGAKEVIATSLTSLPYLYVVYRGSVAVQLRESESAEVSEFAVLDPMSFIGGVCFVDPHVQWLSSASLVATSETILLFVEADTLEMQPENWKTHVRTYQEQFFVDKMVERKLLQGVEKLSAPPKEITHSGSLSDALISSDSGGFSDGLNENSSITSDRSPQSLHAMGDMSPGQASSSAVSTVKEEDECSDLMDSVLPSPKSSVTSDDLSSVSSQMLEDTSAVVRTGSYKLLNIQRSPVNDVKSGVTPGTTTALIKGVEKKASNFTAYTPPTGHETSISSPVKDISRDIDKNPIAEDDCRSLISESDQFRESDRSESLASDCMVSDRNVDNKLNTEDNTDERDVDANATPRSFARKMKRAPTGIFKNDRKTAQQTLNKAPRGTVGSTTELPATYRSSVGDTELRDSSIDSMIDETDGLSDDTSFDSDLSDLPSSSFSDCSSVTPKNYDENTVNASKDLLIATLKCKCTSLGAAFTFMDANNCGVVFRQRFYDAIEELGIASIESSELPYLFDLLRENDREVMTVASLYRNSGERVSTAQEFCTRLKHVHGSSRVAFEKHFGPLKMSSTCAEADFLILAMNVGVEEDDARKIFKTLDICGNSYVTILTMLKLMRGDWTLDVALEKEQAAVSSYNQIVGYWQNDDYESFRKEFSNPYICVFDILEYGVDVSQVDCGWEEVTSLAIDSSTKSHYVDTLIIPTLETHSYFRQLSPIQIRFVASLFVESRSKTGTVIFSQGDDDFPLYIVLSGQVHSTYITYLYTESTSTDVIVGSLLEFDCFISGQQSPCTYKVGSIGPAVLASIAKAMFREAVQPIIDVRSKRVPVISTFLSKVPCLEGLDPEVIDRIACASVVRKRKNHETIIREGDSTEWMYIIFDGSVDIKVSSAANQIADSVTSTGLLGAEEVAFSLPSYVSTAIANSSTVLLIGWLASSFATAFGDAAERIREASREASLVRSNSLKTPDQQSQRLLSKSTKTVSFSINRTKNA
>BabBovT2Bo001463_rbh_TGME49_219070
MPPGSKCACIAKLAQLHTTVLDELHPCKEQVYESRISQLLGTIDALQLKNDDLRTELADLHSKIASDPFLSSRLQGVLSKLQNGSSRVYGSDFHAETNATALYRQLTILEDRNRELESRLSMEYAVSMSWKHKIQDIEHRLREQLDDLVGETRDVSCLKDSDAVKSRSDKREALSKEAFDLLKLARIRIADDKNRIDSFVARIADLEKELLEHRLRHPDLTNQTTRPLPGIDVSGLHLGRPHVEQAIVETARMQLSSSRNAIGCEREVELSRLSINNEPLIFNDNIGAAPAESNGSRESARRQKLISLYSDILDLLKQNRTKAPPVPIQQSKQTKTILVPVPADSKRKPRANKDSRRQHETSKSRSKSPDDVMSTDTLPMAPSAAPLSETKEAAATPLAHEKTSITAGGVEYNNKLPSNPSVGKEEGLAASEAENLDTVVAPSTFENQDEAFSDNLLSSAPQSDAEDSHTLSDIGERNHELDISDDVMEEQPSIRNESLQSSDTIPLSEPEVPPSDSTPLSPDSISSVLEQNIAIRISSSINDVSPSRVSDSDFSDRSCQDVTSLHENESTVSSHSPPDAELDDNKLAPDAMSWSDSISSETSLTPDDKEAFSPIVSHEDDAPVAQPVTSVATNVDESETDMIVNDDVEPPLSLGTNVVSVEHSIHSTSRSSTQDNVEEARHISKPPSAISDTESISGYSETPSLEYENSTVVLPGASIQPLTEQKRQILDALMLLLESVPILKDLPKERLRSLLPYFKLQSYPPRAAIILAGEKPRYFYILASGTVSAYSYEGVNKPNRLLRKYLNTDYFGELSLINKQACTSYIIAESHVTVQTMSGSNFLKLLKDLLPKFRERALASYSSNKNDDTNAEVTTVKKDFPDVSQFISGIPIVNVLAKQQNVAKLFRYRELSDGEILVKSILELRDLCVVYKGALDVKLHGSKKIAVIDPKSFIGGVDCFDSQVVDAMASSHLVASGDTLLLILDGDILRERCKNVLEHVRHFLEQYFRDKLQELELLQGVDSLSARFERITHSVNATISLTQQSSIAGSFINDSSEGELDSEDGSPVSVSTDTPYVSALTGSKMSFVETPNDSIETKSMEDDSDIMSSSKEASIQSNDRSDAPAAASISVASSIQQNDLDSDTMEIALSHNQNDGSRSITSFDSDSSGTLRDDSIITDSDACSGIVETDKESCAEAIDATIKTDKNMGSNSTSHNNQPIANVVRNTKRVPTGIFTRGIKASETAQSILHSEVKPADSYFSDSSDSSDLSEPLSTFSDSALDDESCSSPRNYTDDELLAMKYLMIATLKTKFTSLGAAFQCMDIDNCGAVDRDSFFMFVENLCIASFENSDMPYLFDMLKDASSDAITMSSLYHSSGETITTTKGLHDRLQHAYGSARLAFVKQCGPLKMSTTCSDSDFVAMCTNIGVPEATARDLFKKLDVCDNGYVTVMTMLKLMCGDWTFEDAVAKESVASSSYNQILGYWTTDDYDSFRKELKDHESSVFDVLDYGVDVSLVDNTWEEPCSLADEGNTIKRYMDLVIKPAITAHPYYKSLSLVQKQYIATLLTESRQKSGSVVIAQGDKDFPLYLLLSGLLESSYTTYIFVESYKTEVEVGTWLDFDSLVNKQVATMTYTVSDTDEALLGRIDRRKFHETVVPMVETRIKRVAVIATFLSKVSCLEGLDDNDIHLIACASVVRKRKMHETIYRQGDKPDWFYIIFDGSVDLCMPGSRDNTAITLFTTSLLGTEEVINSMPAYSNTVIASSSTVLLLGWPAGSFKSVFGAACERIKDASLKAHSQCCHLFSQMLEASKNAGTKSSKSVSFSPDTADNNV
>BabDiv1802A000233_rbh_TGME49_219070
MTPTNKCSCVVKLEQLHATVRDELHPCKEHIYEARLSQLQGEIDNLQLRNDDLRGQLADITSVIANDPFLSNKFQGIATRLSEEPSKVYGIDLNPASRNVDVYRQLCILADRNRDLEIRLSSEKAVSMSWKHKIHDIENSLKSQLNDIIDMTADSACIQDLDHARAQSKKRDNLTKEALHLLKLARLRIDSDKHRIECLTNRISELESQLLEYRLNNPDAANHVTQHIPTFNLYKQVKAPQSFCPALKNTDTFQDPVSYERDLMMQSLGMSKSVVTSDSSKFYDCTRVTKQSTISGVHDPGVASQASSERRQLISLYSDILQLIKRNREPIPQPRNHITEAVASTTNAKEQPKDASQASVEETPSSLISASANEYETNIHHIEDAVDCTRPYSSRGESAPSYKSDSVPSVYNSNDNKKDHVIERTYSDPSFVSSDDGALLSDAELNPGADSSVHSELTDDCTSPTIDMYHNEAYLSDALHKDMTQRLSFDKGEDDEGDLPPGSPRRDLMGMDSASVCSSTTDSVSPPLSSHAGSDTNTTPSHNHSEAPLTSARSVSVETSRDSIGLDDASVNVRSDAEQSPVLSAASSILCEDDSLVMQGSLAATTNTQHITSIEPSISDTVDIGGSNTSNHSMFDEYDGLESSSSEDPSSRGDEISGQSPPESSISSVMSTPTISQSSAVIQHLEDEKDYSEDNSKSPGNSAPCYDRLGSYRDSFAPISEQRRQMRNDLLLLLESVPILKDLPKERLCGLLDYFRLQSYPPNAAIILAGERPQNFYVLASGMVSAYSYESFDKPNRLLRRYLNADYFGEISLMNNTPCSSYVISEGHATVQAMSGSDFVEQLSDLFPKFRQRAREEYISKINDTPIGSFTSNHATATEALQDIVDFIKRVPIVSMIPNLDRVVSKFERKEYSNKEVVVGSLKSLRDFCIVYRGSLAIHIDDPAFSMFSDFAILGPTAFIGSFEFTNPTVAKFMDSASLVAIGDVVLLKLDANTFNHHMKDIINHLCEYIGQFILDKMQEHELVQDVEDLSARLREGTSSELVSEEVASSSVDNSDDSSDGGFSPLDSAQLTSKCQSYQTTEMESPISNNGDDTHITDDGTHSDIISLAHCDEEPTSLLDPLEERQPVDSNYNDSATSCSINDNSHTGGGSFTVSKEGSLIDSGDHCDLSSLASNNLDIALKPYIEDDSISIKSSSFGSSASSSTFGSSEGDSVSLPLSKESLDTARTDTLDLPGSDASLPPYAGGPDRCENFENDQFQTFGIEVSTPDNDVDITETPRPIAVRKPTGIFETRIRASARVANGNRADACFVDDNASTTELTNNLHSDDERDSLSPNTDDDMSVSDDDSPELDMSDEYHDFYSDETGSATSRLYDEVSLRASKALLIATLKSKCTSLASAFSYMDSDNCGFVLRSRFYEAADDLCIASIEAGELPYLFDLLKEADRDVMTLASLYRNSGEHVKDATELCLRLKHVYGSALVAFEKQFGALKKSSTCTEADFTIMLNNVGVSDEEARSIFKELDVCGNGYVTVMTMLKLMRGDWSHEVALERETVSASSYNQILGYLQQEDYKEFRKEFSNPYMCVYDLLEYGTDIAAVDSSWEELKMPTKVSKAMQRYISKVIIPALEANEHFKMLSVIQRKYIASMFIESKYDSGSIIISEGQVDYPLYLLLRGKVVSYYSTYLYNEYGLADVAEGSWLGFDTFVQGQQSAYSYKVSEGAALLCSINSEAFKETVVPMIEARAKRVPVFSLFLNKLPCFENVDPADRERIARACVVRKYKMHETIFKANDPVEWLYILFDGCVILKMTGAHDQTCVSVETTGMLGAEEVAKNLTHYQKTAIANTPVLLLIGWPVAVFDDVFGNAAECIYEASQVDSATRDSMLQKLNSMNLASQSKNKKSVSFSINKDR
>BabMicRI002044_rbh_TGME49_219070
MDSSALQTLNFYQRLQFELEVEKLVVQNRELQRANDELKQKLTTACKNPFKDNLSFEFKQIYQMEIQRLNNCLENEKKLSKTWRFAFYQLARQMDPGADHARNSLVFAKALVLLEEAMNKIEFYEKNYTSKIIPNDLNQKDSINEQLPLLSPSIRSVNPKSSDYPGAQTFFSKLKQQTGDTNDTKLFNPIDAKCLGEQFDELIKSDRDEHASTDAAMTDVTNEDFNYSNSVIGDTIKVCSNDDDFPNSNICSPLNYLNIDTKHTESLDYDPNDTAVNASLDDEYANDSDNNFSPQTFPINNLNTMDSPITQHKEIANPHLKFLDDTTSAEDEDENSQTNSPKDVSTISEHMNSDALFLIESSPHLKHLSAKVQQNISKRLRHISFYPNASVIIQGEDPDGFYIIASGTASISYYDGAGYPLIECDKLGSGDIFGHHNIISGEPHPAYIVAKSHLKIFKLSLDDWNELCMGELLVDMVPLPLPPVVNLSRDELVDYLINLNEFKYLKVSKIAKYLKVHRLSPGERISDEFSNENMIIVKRGTIGDPKSSKYFVENNIIYPDTEDMHLKATDYCLLLTLSADKVKKYFPKAQSEESPGNTNSNISVEGSETILMVDGVNLTTSDSFSSQKSHTTDKPNSKPKKSNSDIKSESTESTIKTPSTDILTSKNITDLSTSADVSVKDHPLYNFFRSIGKKSLPSQESFKTPFPSGSNISKWFASCFEKHVLKQDSSIVSPEIFVVTKGKVAMKHVGYFGIETNVGSIPRGKIIGLDSEMDCNYYVQSSNATVYILPCKLHDKIIMCLKEWDKITTFARNITGSTSAYSEIINVLALGPDESVGMGKYIVYSGKVSTEDGIKTIGDVFTSEVISKQNSILLSLLLLKSCLKNGKKNTDKHVSFSTKHEVVY
>BabOvaMiyake002153_rbh_TGME49_219070
MPLVSKCACVEKLSQLHATVLSDLHPCKEQVYEARVSQLQSTIDDLQLRNADLCTQLADIRSTIAADPFLSSKFQCVTSTLREEPSRIYGVNLDSRSSPADVYRQLCILAVSFADGNERYEYFLQDRNRDLEGRLFTEQAISMSWKHKINSLEQRLKDQLDDLVEITRDAQCIKDVDCAGKRSDRREALTKEALELLKLARLRIDGDRTRMEIFRNRIAELERELLEHRLKTSDAASQLDRSSTAAGISQLQPDITGGRPASTYPLQHTAQLDSCAVSGTSTLMRELEMSKGSLRHNSWNNVDDGGCKGAPSKSEAAAHSASEDGNRRKLIRLYSDILTLIRTNNAQAMPPVSQTRATPRTGASVHRNSERRAVQTSASKSPRPSYAVSEDRIDEAVSKNIDDHIAPSERLVRIPSMSMVKSEDNAPSIFRSQSPVASNKDVCVSSPKGCLLSASKSLPRNESGTSDPLDGPCQADTSLISSDSATEIQSARLTDTNLQIGDSPSSDGTVLLSSSSLDNESVSSDTCDGSQHDGSAHDDGHVVLDLTNDEPNQIVNTQDAVSEGLASSADSLSSSDTSMSKPRDYAGVKLSHVDARSSSVEHIADKSDDSSSAFEVTTKMLTMTSEAVNGTASVDGTPESSIPPSLHDNTNTADSAMVVEYDSPQVSQSASSSSRGKGSPDVSSQVLKNNESKSIVFDGIDTPINELPSYEFDTPRGNSTADQSMRRVDTLAINTSSSFVSAQKREMLDALLLLLQGVPVLNDLPEERLRGLLPYFKLQSYSPRAAIILAGEQPRYFYILASGLVSAYSYESFDKPNRLLRRYLSADYFGELSLINNRACTSYIIAEGHVTVHAMWGQDFVEQLSDLFPKFMERAMAEYDKPNWRSTVSPGPRMDRKAIEDLSDIKTFISKVPIISTAPNMDSFIRSFLYKKFRAKEVIVTAIASLRDFYVVYRGSVAIQLKDSQNEEVRDFAVLDPMSFVGGVSLTDPHVSQLLGPASLVATSDAILLVMETDKFSRQPDSWKTHVRTYLEQFFVDKMVERKLMQGVEKLSALPREVTHSESLSNAVLSSDSGCFSDELNGQSSITSDRSPQSPHAMGDKSRGQMSSPAVSTVKEDDDDSDLMDSVLPSPKSSATSDDLLSVSSQSLDDTSAIVRTGSYKLLSIPQSPVNELDSGAALGTTTVLINSGEKKVPNSTADNRPAGDESGISPPVKDISRDMDQISITDDNRHSLICESDTLQESDRSESLASDCIGSDRNVVDDMHNDNGDDSAEIDDVKNEAPHSFTRRVRRAPTGIFRNDRKDFRNTLSSGRKGTIGSTTDLSATATSVVDDTELRESSIESVIDETDGLSDTSLDSDVSDMFSNSFSDDSSVTPKTYDEDTLKASKDLLIATLKCKCTSLGAAFNFMDADNCGVVFRPRFYDAIEELGIASIEPSELPYLFDMLRENDREVMTVASLYRDSGERVNTAQEFCLRLQHVHGSSRVAFEKHFGPLKMSSTCAEADFLILAMNVGVEEEDARKIFKELDICGNSYVTILTMLKLMRGDWTLDVALEKEQAAVSSFNQIVGYWQNDDYESFRKEFSNPYICVFDILEYGVDVSQVDCGWEEFTSLANDSSKSHYVDTLIIPTLESHSSFRQLSPIQRRFVASLFVESRKNKGNVIISQGDVDFLLYIVLSGQVQSTYTTYLYTESASTDVVVGSFLEFDCFMAGQPSACTYKVGSVGPAVLASIEKAMFKEAVQPIIEVRSKRVPVISTFLSKVPCLEGLDPEVIERIACASVVRKKKIHETIIREGDPPEWMYVVFDGSVDVKVSSAANQIAESVSSTGLIGAEEVACSLPSYMSSALANSSTVLLIGWLASSFATAFGDAAGCIREASREASLVRSNTLKMFDQRSQRLPLKSTKTVSFSINRASNA
>BesBesBbGer1006938_rbh_TGME49_219070
METLASVSGMGPPSRPELGAGETDRSPSRGYSFRNDLSETHDQLNRLKKMNEFLEAENTDLRRRLLSQLDRYPDATETRQLARHYGSRLAKDFADVIDENKYLKVKLQSAQRAEARAEVTASNLADALRSETERGFARSIAADRCDPYALEGGAGDSGRVSSALRRVQDAPLPQALLRDGKHVRLRAEASEHCLCTEKLQELLDSLDENLKSYERNVWQMQVNVLEDERNELSMKVVALRQRLADVQARIMGDPFLASKYAEATGAGGRVPATQLQLREAAAKLALAEDVNTELERRLAFERNISRSWQSNLRAMQRELRDHLADLAVASRSSGMRCDLFRGEILQAGQAAAHSAVGAIPYAERESLRLLRQARDRIEADAKRLEVYSSRISDLETEVKDLRISNSSLEAGMTRLYAREKEPAGAGFSLASLSSPLSMSGTPARAGDVFQSGLLVARQVLADRLVCTHALRDIERRRTELQTEKQRHPRRFVVAGFAARSARADLAEAGELFASERRRREEERERRRRRRRAKAEALRDEEARSEPNEEDVEEAEAIRVRLPPSALSLDKDRELVRQVELLRRLAGGEEKFRFPRVPLVPEQAEAEAEKRKRQKKESRFVDRGFTERGGHVGASREDTPEGDDAASSYRFSPELRERMGEEEGAVRQAAEDIKDKLCQQEALKAERQRLRLEMERETQMMAREIERERSAMMRHLEDERQRRRAEIEEEERLRRERAREREKEEEAYWREREERRRRDEEEDEQRRRERERRFMEEEEERERRRAQRLREEEEERQLRAEWRKRVEEEDQKRRQNGDERDKDRHAQGRTTDGREEEEARRRRQREEEEAEWKRKQRLKEEEEAESLRKQRLQEEEEEEKRRKRRLQKEEEEAERRRKQRLQEEEEEERRRKQRLQEEEEEAERRRKQRLQEEEEEERRREQRLQEEEEEAEKRRKRRLQEEEEERRRKQRLQEEEEEELRRKQRLQEEEEEAERRRKQRLQEEEEEAERRRKQRLQEEEEEAERRRKQRLQQEEEAERQRKQRQREEEEAERKRKQKQVEEEEAECLRKQKEEEEKRQKQLEQQKEEADRAAKAQAEKAQESHSTANGTQETQTTVPDSSPLAPRASPQKPSTASGRFREVTAKVRAIAFFERVRKQERPVTVGRTEVNRSSPPRAIVAPAAPPTGQTSPSSMVSTAAATSGEDEESSESETEASGRQDSPRTALRDKLYDKYNNLANAFKHMDKEGTAVVSLRQFADFLDESGLDFPFATVHDLYRQLSQPANVLTEPLMYRNMEGEASLTQLDKRLEDIFGNTSVPFEQEGIEANGRVPEDVFVRVAGKAGLTPDNAKKLWKQMDVLKSGHLQLENVLLLLEDNVELSEVRRVEEEVSRSEGGFLNLFGATPVAPSPQPKVGRHQTYGRPMALTRKLAMGFTEAQAAVDDILESNTPWDILLPATRLEMIKKMTKVLYEPEERIQEANDPNCPFYVLVSGTVQLLTPGLLMESVAGEKTAPTVLFGEEMVEDRANSEAVKALTKVKAFVFSREEFNSGIKELEMERRKKVEEYMGLIKIVPVLNKLVGGLARRLARSFEEQTFQDGEPIIREFDEPDNFYLVKQGEAAVVKYMKVPGSEEREETVVRLYQSGDYFGEISIIKNQTRTATIKAKGECTVLSLPKADFNAQLRKFEADFIRRAGRVYTAKGHFEKGKKKPKTPEVQPTSVVEPDDTQSAGSSAERCDSSDDETKAKLIEDILTTEQMKMRDECMLLLEAVPVLKDLPLERREKIMRAMTLECFFPNTPIILQGEEPHSFYVLKTGTCAAELWVGPGKPFRKLKEYNSACYFGEMSIIKDEPRGCYVVAKSPVQLYALTGEHFKDLLGDCYPAFIEYAQAQYEQETTKRQESLASISSERESAQPTVDSADIMKLLVKVPVINMLSTSELEALTHAFKVESYQEREVIIHEGEAAEKFYIIYSGSVSVQKVVGDAHQEIVVLNEGEYLGEIAFLNEQPRTASCVAKTDVQLLSLTREDFKAHLGALADAFLTQAESKYSGSKQEEIPEWLVEAGEQGAFYDPNAPRKDDDDDVPTSSFRGTVDLDKEKEMYNKKKERKNSSSKTKKSDAEAGTAARASAGGESEKGADAGAEETRRQAEADAASEGEGEEKKKKKKKGKGSDEEKLEKDETNKAASTKTQAKRRMSLAGGAALLAAAAAAKAAGGEPQDGDSEEKDKAPEATEKKKEEKRGKKKKKSKDKDEDNDRDREAEATQVAEIRALVRGTLKNKYGSIAQAFQQIDGNHSDNVDFDEFAAFVKDLRVQSLRKKDIQALFDDLCQPLKGTLTVANLYRNIDKKDNLTKAEINLRWVDIFGSSRKAFKAVVNLSARDDCTAENFIKVAAAAGVSEENAMSIWKELDKLQKGSMQTKIICGYMTGELTVDEAAAKEEEHSSIGSRFLNFFGGGDSDDEAEKSKNSTTQGDEEKIKEALKWEDMAIVQRDDHRAYPSCTKRMVDGLENQEGFSYLQLLQLRYVASLMKRECMTQGTRVVEAGDEACMVWCAWGGFKIVQAGFFGESETGTVGPDEFFGLSELVNDTPISASLVTEVDNSILWVLERDTYHDLIKDILDARRAVVPIIENFLTSVPIIKDMTKEEIGKVARACKIETFSPHQTVFRAGSAGDMFCFIFEGEITMLKPMGAGQEPIELGRLQAGIYFGEMGVIKNQRRTASIIAATELTLFCLDKGSFEKVLGRVKGKMIERAESMYKRQDVSTTDPKENEETSARASPSAPAGPGSAAGPAGAEGDQFVKKRTRKSSLALLQYAKIREGGSGEGEGEKKSPSGTGGTSGEEEEEKESRWAMAEDPQTIHHPPPPDAMPKKSAIRTSSNKSVGIKNSVFFDEATLLPSPPSSDEEEG
>BleJapR1072004052_rbh_TGME49_219070
XAMFAMIVACGVFAYTVGSIGSLVSKQNAVENAYREQVVAVNRYMRKKDLPHDLQFRVRRYLEYVWENKKKSNLDEKQILTLLSEPLRDEIYAHIHGIVIKLCPIFEQYEAHFISQLTRALESETYAPGDTVIEEGEMSTKMYFIQNGKIDIFHHSTKSTYKDLGPKXXXXXXXXXXXXXXLGPKEYFGEIAFFTEKPRCASAKCLDFVDLLSLSRANMNQLLEKFPEAKEQTDLLSKKCEDNDFSTLLVKCYICKELGHVAIKCKKILLNLDKEETKKKWLEKRSAPETKRLKAEDSFEPNYHRVPKMRLINRNYNSRNVRGISKPIAKLFSNDPYIYPKIEGFIEKYGQGQSYSSSIVSATNSQLEMPASEFPVRKAEPKFSMIYLDSEDSDKVEEDVXXXXXXXXXXXXXXREEDVSPGYETKPARKKKFRMSLLDRLSTYGGEQQQAEKNKSGKLVLERSYSMIEERAEPDSEAFMIQPQAINPDISEDVKEEQKAESSVNTEIYLPNIEPLEGNFFKSSPSP
>BleJapR1072005750_rbh_TGME49_219070
MTTVGYGDIVPKTIPEKIYAMFAMIVACGVFAYTVGSIGSLVSKQNAVENAYREQVVAVNRYMRKKDLPHDLQFRVRRYLEYVWENKKKSNLDEKQILTLLSEPLRDEIYAHIHGIVIKLCPIFEQYDTHFISQLTRALEGETYAPGDTVIEEGEMSTKMYFIQNGKIDIFHHSTKSTYKELGPDEYFGEIAFFTEKPRCASAKCLDFADLLSLSRINMNQLLVKFPEAKEKTELLSKKCEDGDFSTLLVKCYICKELGHVAIKCKKILLNLDKEETKKKWLDKRGAPETKKLTPEDDFEPNYHRVPKMKLVNRSHKAINVHGIAQPIVKIFPDDPHIYPKIEGFIEKYSQSQSHSTTSFISPPNSAIEMQADIGFERKAEPKFTMIYMDSEDSDKYEEEDASPSYDIKPTRKKKFRMSLLDRLSTYQSGQQQHETKIKSGKTLERSYSMHEEKAEPDSAAFNLTPQINPDISEDIKEDPKEEETIGDTEIYLPNLKPMEGNFFKGYLSSPHNSEYEESEESMEL
>BleJapR1072007352_rbh_TGME49_219070
NNLDEKQILSLLSEPLRDEIYAHIHGVIIKLCPIFEKYEAHFISQLTRALESETYAPGDTVIEEGEMSSKMYFIQNGRVDIYHHQTKSTFKELGPGEYFGEIAFFTEKPRCASAKCLDFVDLLSLSRTNMNMLLEKFPEAKDSTEAMSKKCEDGDYSSLLVKCYICHELGHVSVRCKKILLNLDHEETKKKWLDKRGAPETKYVSAHEDVEPNYHRVPKGMTSVHYNSRNIVGVPRPTIKMFPKDPQMYPKIKGYLEKYIQGPNGASSSSTSANSGYENQQPGNESFARKAQPRYTMFYLDSEGNEDREDIEEEDEEEQSRSKKFRMSLVDQGKFPDPQPEQQQEKIEPKIATQEEPVPPKKASNKILPL
>BreMinMf105b01004833_rbh_TGME49_219070
MFRTKTFQEGGYDYFFRVDTDLFFVESPVVDPFQLMAEMGCLMVYHRLSREAPGCYDDFDLRSRELLEQIHYVGQPDLDILLVGKGPAAAGGQWTIGDVRFFTSDMYLKFADYMASGIYAHRWSEQIILLRSAALFGPRVRELGTWRVMRTLRMNTTVPPQPLQRDLKPPADAAGNVEHVFNLESLLKTQEFAGRDANLVKELMANASVETFADDQVIFRENDDVDRLYFIQAGEVAICVDDEPIEKISSGKVIGLGAIFETLGLPVSVKAMASCDCRSVSKETFLSALRKYPEDENHLRSFADRLCKEETSRWEKRGALLRTKRKLKAISAMRNGRKLAVPGGTGPSGPESTFERQQSSASKSSASEVATPRLLQDEARRRQKVQMIRAGLARLAEAKRGGGDGTESVRTRRVQKMSNAEDSGSLISSTPMSPLGPLSPISRNQRPIRLLEEEMLIAPTTSGASASQMVEVDELDPELDVLNDGIEDDLKRQHSAMSTGSELMASGGGRTRSGSISTRNKENREEGTGSLSMRRSMKRSFLPVVPGAAP
>BreMinMf105b01008060_rbh_TGME49_219070
MVDVMFLLDLMIQFLFTYTSEKGHEVALPRKIAIRYLSGWFWVNAISCVPEEVANAIYTSMSNHEASSHANGISCSAQIPKDSNMRLVRMQRMTKIVRMLRLVKLTQLTERLNLDTYIQRYKVVAVLNTLFGLVWAVHVMACGWYLCAALHSDPFETWLARRLVGVNEEMLLNCSPFDQWAHSMYFVFAVFTTVGFGDISAFTTGEIMYVTLTMMVGAIVHSLIVGQVISEVTSDNTVNAFLKNKLKLAKEFAAHANLDAAGAKALSIWLEQSARDLMTEQFKMDEMHQLVANDMPLSLMKELHGRLFQGQLAKNLFLQAPYVVTPPRLPLLMSLVLTPKSYESGQLLYQAGDAAFHMYLVLSGTFAFVARPERPSKSPRANEMWPYQLFSHKSYFGNFELHGGVKQFRRATARCESERGHALRLPREHYCRLCAEFPQFSAAWHGESLRREALRCQLLAGHVRMLNYRVLAARRLQKYFRRSQAAKEVASRNCNDEESTLLSCEVRPHSLHSSSGEGSETLASLSLGSMAPQNSDKEVFAFTRGTTRKATDWKMRGDEDAWKQQLLATMSALKANADMQAEAIDGLRRELRQAVATFFWVTEILDAIGSSDDQCVERETRRASGSPVTMFISFLAILLVPAAAQDTTTPKPLTALYSPDLQQSCTVMQNCQLQGDFPNRGLCVSVPTVGGTQCWDVCNPSHNASDYLAAGNDQIQVMNFVASELVSQVRAGLNNNVTCPKELHLTVTSLQCPPGDPCPKSLRHQFKVPYGRGLCVVKGDEKHGFACFDMCDYRTPASRFSEGAHQGIALQVMNFRSSGACSNTPWLPWVVLLIVLLLIGACIGIYYFQKRRSKRGDMSMKDQDGEEYTEDHDDEDEHENQDLPPFEDQPAYRQEMDAEYGMPGRASASSEVPPMSGYMPDHLGASLKIPGLDEPHLPMPNVGFQIPSNTVQSGVSAGGQYGMGLPLLAPSSPQQAYTTQLPTSYQVGPASPGSRVFTTTLPSAYTAGAVPTSGGSVRISSPLPVQTVPQTYASYTMPS
>BreMinMf105b01011835_rbh_TGME49_219070
MGYGISGKVSGGVSLYFMAFVEALYMLTGSLDNPLGDGGPRNKDFGSLLMVSIFGPLGCVVVALFISAIMREQQRAFALESKHEENKAFMERALQILQIPPELQQRVLSMHLFQKFEHDVEAFNSLFEKKNLSKALENTLLVYLYRETVVCSPHFRNKDPNYIIAVVNVLEDQVFLPGDYVARKGEVATSMYFVSRGWLTILVPDHEDENNVEKAKPIPQRLGVGDQFGEIALVKDTVRTAWVRADTYVIVSALPSSSIRHVWDFYPEERSELLRTVERHAERDRKRRVKQRWEKGLGGATVTPWKVRGTPVNESSQTQGSLQSGKTVRFDASDSESPRSFAASTSKSVDLSESSREMVESGRRLQAIESRMDELLRRQSSLERSISESLKRREEENAALAAMQRGWREDMARVSLLGPEEWNERSLRPPQERKVKRKHRSKVPKPCVDLTALAKIEVCPDPALEGAVPVYKATLQAPMPEAEENESVILQLNFPDGEHGATNGSLGAGWLASTSTGKHQKAGSTRSTGAEIDLGGE
>BreMinMf105b01025714_rbh_TGME49_219070
MFATGLRPPELQALARPKFPLHPRSWPWSRPHLWQEGARLSIFGLAAMVTSRKRSMSASTRFAPRTSTHGKAYRPTKETSTMKDPPAMASTPLSSQNHAFLMLKPHANNKQGIEVLKDGEITAKEIEEKHLIDNHYGCVAEKAVNTDPHDLVIPDDALKSFEDCYGISWELALKQDDLICNAKQAMKRLDWNTEELGAHWDELKLGVGKVINGFYMAMRNKYVIDGSSICWFQLHWQSSRLSWKKFRDEIVGDTDPATAAPHSIRGQFFKQWQTLGLKAQPHVGENVIHGSASPLEALTEKMTWLGDEFANDAFGKLLKDEGVNEELLAEWQQNPTVEMNGRKCPLFDHIENKDALACLSSLKSLPPLNKQIEEVKILQPELTRTWMARNAMGCGASLRTEEITIGVTQQRRKGRKSQVQAENANKEYQDKIEFLLSVPLFQRLPQDEHPVVASVCESCRFKRNDMIIRQGARGEEFFVIQTGAADVFVKKTNGQRDKIATLRAGDHFGEGALLRDEPRAATIVSASEVQALKITRSDFQSLGLHKKLKFGRRAAVSGSKEKFNKAKEPTQKTEVETKLIAEALRTNENLWVFQNLEEKIPELTSVMWKEFVKAGKKVITEGDLEADYFYIVQEGKFEISVREDKLQGTVAMKGPATSVVVGHSKKGRDQGN
>BreMinMf105b01027853_rbh_TGME49_219070
MAFAEAEGRAPSMLGFHFGIPGAVESEALESSHLREAAVGENSSTTLQKRWCSGMKRNSEIMVQELSAEKDSEVTFDEVVTARKQRSQQYKRQQMRFLLLPGSRELNFWKATMVTVVLLAVILAPLEMAFSYSPTITSLTWLSRLIDILFILDMMITFNVATSSKGRLETDRKTLSLNYAKTWLLPDLLINFPWDIMLQEPGKTRKIAKILKLPKVFRVTRLLRAAGQEAHYFGTAANICGILLMGHYLSCIWVMLLIDCTAELDAEQLCPEMLTVYLQGLSVGLATLGGSDGWLRFILDPSMDEGTVNFEWPAQYGAFVELVAALSCLMGFVLIGMLFSNLAHAMDRRHSHTRLFHARVANLQAAANQHQIPQELYNRIKRHYYYVWSCGSDTSKAILSDATLSLDLRRELAYCFYGDILKQVPFLEMVDKHFLQQLCEFVEIEIFAAQDRIICAGDVGTELYFVAVGEVEVVLPQAQQEKGTVIKVLHEGSFFGELGLLFPDSKHKVDVYGATSGWLLVVPRGTLETLCTEELLETFRFVAIERLRKQPEMGFGMMVASMGEDAAASEASQETGSEEWNPHEKPKEEEEEVPQGSQVTDRQEIRKSRSLSGSMDFRGDGAEPMDLHAQLKQMTCRTEFFRKPQMLRRQTYTVPSFELTGVGHAGRRASMYFQEQMDGSVTGQSASSPLLQTLHKVEHGMNTLLSRMHTIDVNSKGGDMKTFDAVLEDEDPPQDGSP
>CarCio003800_rbh_TGME49_219070
MSSVPVTQSLDKQQLVNIVKASRIMEYMEREIIFEEGNRVHHLCIIIEGEVLIQHSWDEVQQTVSEVLHDGQFLAQIEFFTKALTTFSCVAKCKVKLLCITKEALKLYLDFENFPILSPIGFYGRESISIKGYNFSQSMSNELNVDKADEETRINQTGDEMEIERKSFLWHVDDEKKYYQRKKLERRASQKGSLDSEHGGDYNISSVTDKNEIDSKRGLSSFNEFPTEESQEATNNLKKILKTGELDDDELRMIIFRTELKNRFETFANAFRMIQPNIAETVNFKNFSRFVKSMNIDHCTKLKERKILFESLFLQPQDTISIGSFYRNLEAGEIITIEVLKKRLTEVYGSVWDSLQVVCGENKEDCGLIDFQRLCSTVGINEGECIGLGIFTDGDNDSVKTFESVCSLIAGTSLRQTESYQNANKPPQSVTFFENVMGLWGYSTQEESQTQQVPDNSNQEIHTLFEEPLIVQRDDHRNFPDECKELKESIGLHAKLSYLSEEQSRYLTSLMKREVWVPGKRPLLQGSEDIGMAWLYYGDIDILQRVCHLVSFVVLFVILYLILLL*
>CarCio003802_rbh_TGME49_219070
MSSVPVTQSLDKQQLVNIVKGNRVHHLCIIIEGEVLIQHSWDEVQQTVSEVLHDGQFLAQIEFFTKALTTFSCVAKCKVKLLCITKEALKLYLDFENFPILSPIGFYGRESISIKGYNFSQSMSNELNVDKADEETRINQTGDEMEIERKSFLWHVDDEKKYYQRKKLERRASQKGSLDSEHGGDYNISSVTDKNEIDSKRGLSSFNEFPTEESQEATNNLKKILKTGELDDDELRMIIFRTELKNRFETFANAFRMIQPNIAETVNFKNFSRFVKSMNIDHCTKLKERKILFESLFLQPQDTISIGSFYRNLEAGEIITIEVLKKRLTEVYGSVWDSLQVVCGENKEDCGLIDFQRLCSTVGINEGECIGLGIFTDGDNDSVKTFESVCSLIAGTSLRQTESYQNANKPPQSVTFFENVMGLWGYSTQEESQTQQVPDNSNQEIHTLFEEPLIVQRDDHRNFPDECKELKESIGLHAKLSYLSEEQSRYLTSLMKREVWVPGKRPLLQGSEDIGMAWLYYGDIDILQRSFWGYEVTLRRVATFEFIGADTLLSNSVIDYSAAVVGYKDAILWILEKEIYLDCIQGMLEERQRNFPLIVNFLQSILLLQEMSEENITEAAKACKTESYSAKQIISKSGRIPGSFYIVYSGAATSIYEDTETAVFEQQFLARGDYFGELSTLKHPLRKCTITSTSDTKLLTWNQAEFTRTFTHFSKGVLPASDLPAKRQPSQQEDLSPPQQVRQIRTRKSSLALSTYKKLRDQEKTANINHSSSNGETEIAKMRWELAPDPLVAYSPPSLDAVPGPSSLKSEFSLRKSGVSFDQETLLHSVSSEEDS*
>CarCio003804_rbh_TGME49_219070
MSSVPVTQSLDKQQLVNIVKASRIMEYMEREIIFEEGNRVHHLCIIIEGEVLIQHSWDEVQQTVSEVLHDGQFLAQIEFFTKALTTFSCVAKCKVKLLCITKEALKLYLDFENFPILSPIGFYGRESISIKGYNFSQSMSNELNVDKADEETRINQTGDEMEIERKSFLWHVDDEKKYYQRKKLERRASQKGSLDSEHGGDYNISSVTDKNEIDSKRGLSSFNEFPTEESQEATNNLKKILKTGELDDDELRMIIFRTELKNRFETFANAFRMIQPNIAETVNFKNFSRFVKSMNIDHCTKLKERKILFESLFLQPQDTISIGSFYRNLEAGEIITIEVLKKRLTEVYGSVWDSLQVVCGENKEDCGLIDFQRLCSTVGINEGECIGLGIFTDGDNDSVKTFESVCSLIAGTSLRQTESYQNANKPPQSVTFFENVMGLWGYSTQEESQTQQVPDNSNQEIHTLFEEPLIVQRDDHRNFPDECKELKESIGLHAKLSYLSEEQSRYLTSLMKREVWVPGKRPLLQGSEDIGMAWLYYGDIDILQRSFWGYEVTLRRVATFEFIGADTLLSNSVIDYSAAVVGYKDAILWILEKEIYLDCIQGMLEERQRNFPLIVNFLQSILLLQEMSEENITEAAKACKTESYSAKQIISKSGRIPGSFYIVYSGAATSIYEDTETAVFEQQFLARGDYFGELSTLKHPLRKCTITSTSDTKLLTWNQAEFTRTFTHFSKGVLPASDLPAKRQPSQQEDLSPPQQVRQIRTRKSSLALSTYKKLRDQEKTANINHSSSNGETEIAKMRWELAPDPLVAYSPPSLDAVPGPSSLKSEFSLRKSGVSFDQETLLHSVSSEEDS*
>CarCio003805_rbh_TGME49_219070
MNNLGNIIFQASRIMEYMEREIIFEEGNRVHHLCIIIEGEVLIQHSWDEVQQTVSEVLHDGQFLAQIEFFTKALTTFSCVAKCKVKLLCITKEALKLYLDFENFPILSPIGFYGRESISIKGYNFSQSMSNELNVDKADEETRINQTGDEMEIERKSFLWHVDDEKKYYQRKKLERRASQKGSLDSEHGGDYNISSVTDKNEIDSKRGLSSFNEFPTEESQEATNNLKKILKTGELDDDELRMIIFRTELKNRFETFANAFRMIQPNIAETVNFKNFSRFVKSMNIDHCTKLKERKILFESLFLQPQDTISIGSFYRNLEAGEIITIEVLKKRLTEVYGSVWDSLQVVCGENKEDCGLIDFQRLCSTVGINEGECIGLGIFTDGDNDSVKTFESVCSLIAGTSLRQTESYQNANKPPQSVTFFENVMGLWGYSTQEESQTQQVPDNSNQEIHTLFEEPLIVQRDDHRNFPDECKELKESIGLHAKLSYLSEEQSRYLTSLMKREVWVPGKRPLLQGSEDIGMAWLYYGDIDILQRSFWGYEVTLRRVATFEFIGADTLLSNSVIDYSAAVVGYKDAILWILEKEIYLDCIQGMLEERQRNFPLIVNFLQSILLLQEMSEENITEAAKACKTESYSAKQIISKSGRIPGSFYIVYSGAATSIYEDTETAVFEQQFLARGDYFGELSTLKHPLRKCTITSTSDTKLLTWNQAEFTRTFTHFSKGVLPASDLPAKRQPSQQEDLSPPQQVRQIRTRKSSLALSTYKKLRDQEKTANINHSSSNGETEIAKMRWELAPDPLVAYSPPSLDAVPGPSSLKSEFSLRKSGVSFDQETLLHSVSSEEDS*
>CerFusPA161109063954_rbh_TGME49_219070
XSIVVPAELIFKKGAVGDAMYFIARGEIVIYNPGTADDAELDLNRLLCLSYEVVMPLEQTSDGAVLLSVERDGGYFGERALLLGAPRAASAAARTFAELLRLPSEDFKGVLKQHPX
>CliVirW24000024_rbh_TGME49_219070
MIKLKNELKLFGTHSTTFDSLFSNNTNLAQMIKFKSDNTQEFGAAGDIKLPCLILHPYRAPKEIWNVFINTLLLYTVTIMPFTMAFYDIKPYSTWWYFDVFVDFTFVLDFLINFNTGFYDSEGELVLNRNAIARNYASSWLFLDFFATFPCVVSNFLSDNEVGDYNWLIRLARTPRLYRVLRISRLLKIMKNYKSTVLIERLQDLLKINIAIFRAMTFTILMMIVIHNISCFWYYSAKVDGFNPDTWVVRNHLTEEDTGTLYLACLYWTFMTLSTVGYGDIYPYTDFERLISMFVMAFGLTFFSFTVGSLASLLSSLNSKEKSLTNKLSFIDLFAQEMKLGKDLKQRLRHAVRFSADRNGFTIKEQHKLLEALPRNLRFEISLAMHSGAARCIPFFTDKDKVFVSSIVPFLSHVFVPKGEFIFLQDEHAEEMYFITNGRAAYSIQETNIIFKVLQQGSYFGEIELIKKTKRINSIQSVKDCNLLVMNKDLFEKMCKDFPIVAREIRDIARVRERMNLRAKAETEALIELKKSGRLEKMTALELKMQMKKVADEQEQCSFSKEQGFESAVEFEIKRLQESVKHLTDLQAADSEKLDRIIVALGGGPRPTPMQRSPDTSTFQLFPIEDSDLTPHPRFV
>CliVirW24001760_rbh_TGME49_219070
TRPFRIRWDLLTMLMSLYNCITVPLFLAFEIEETTALVVLNNLADVVFVSDLILNFFTTYIDSSGEEVLELRKIVIEYLKFMFWIDLVSAVPFDIILLIFASQLSIPEALNLTDMVKTIRVLRLNRMIRFMRSKSEHKSIYRLVIMMLYLLLWVHFASCIWYGLARINGEWTPVNSWPYGEIDIYSLENYKKYVYSFYHGVWCLRGNELGPRDYKMACIGGLLMICGSMVTAILFGEIAVIMGEMTRKSTNFQNTIENCLTTATELKLSSELTDKILDYVTSSKAQQNQQSEFESFTNLISPSLQSKVRACLYGNLLITNKVLSSNPQAAQAIAKLLKQKLYKPEEAIVTEGMTSDSMFFIVRGEVCVWVVDPSREKKPVCFLGDGAHFGEIGLLYKTLRTATVTSQDFSTVAQLMEEDFNEIVHQYPNIIDSMRKLTEEYEDPWKLYLIENFVRANYFNYLPKSAIHELVYLCDVDWVKPGNYLFKPGDKANRAYLVTEGLLEISCTINEKSLHVMKRKYKMDRIERAPTVERRRKHEVDYSLWNLELSDITLLKPCYEVLPLMNEAGVVVSKFYGESNPPNFKTIGDYPQEIVLEYCERGTLLNTELILIDYNHELQCRALKLSKVYSFNTDLIHELAVRHPRFDNFIVARKDKLNSIWESVVNPIDVKTKSVNSKARRMWKSAIIRVILRSRKARLQGAWKIVDLVTKIRAILACENAGKFELAQKVIQDVIPPHYITEEGSLDPSCSIESVKQVVTSTHPVMQIFKKLQRDITEPKGVIQTLLSSLARITKTQGMKLFEMKQDIFEAKMIILDLLEKFDAPRASMFRPQLMRFATSNFSQDKMRQSIKTRVFSMQDFDTSR
>CliVirW24001850_rbh_TGME49_219070
SMVVSSVVFAYLLGSVTAFVAQQSELETSHRERFMILSAYMKRKCIPGELRFRVKRYLNYLWERRREQPIDEMSLLTSLSRPLRSEIFSLTRGPIFVSCSVLPERFDKQIQVMSDLLVSEIFAPQDTVFNEGELSSSMYFIKSGEVDIYQRKTKSTYKVLEENQHFGEIAFFSLSSRCASAKCRFFTX
>CliVirW24003721_rbh_TGME49_219070
XSRVLSRLQSLKDEDLFPENQVDTDESTSPWLIWGVLHPEGWFHMLWDLALMCLLIHQAFYVPYQLCFSIPPDDGTIIFDIVVNVMFMMDILVSFNTGVLEKGSLVMSRNKIALSYIRFWLWLDLLASFPYDWIINGGPMKVPKDDSPAATKVPRLLRILKMVRFFRMLRLLRLAKLRKLMMKIEDVLSNSFIVMVFLLLKLLVMVFFIAHLTGSFWYYISESESTYNPVTWISTFEIHSKRVLTYEDFYIAALYWAFTTMATVGYGDFVPYTAIERLYAILCMIVACGLFAYTVGSIGNIVAKQSERSTEHRDLVLRTNSYMRKHNLPRELQFRVRRYLDYKWDTEDDHFIDEESVLSMLSDPLRNEICAFIHGGIIKSCPPILGFTDSFIQQLSKTFRSEIFAPGDSIIDEGEMSFHLYFIQSGTVDIYHKGTNSTFRELNKGLFFGEIGFFTGHTRWASVRCLLFTSLLTLSVENMKELAKKNPEAEDYLEGVRERCKDGNYTTLEVICYICGKKGHVALRCDLAIINLDHTLIRKHWLNGKLYKKSVRVNPYFGEPPNFQRPEKKKAKPVMKGAQVVGRPHQPGKVYKNKPSLLKRIRGFLSTTDSTPLSRKVSPSLSPDYGTPSIKRNNKPRYSFIYKDSDSEDEIPNTHNTRAPIPKYFSSYVLPEYDDTLDQSRLEHGRQYEPPSSPMSMMSDREMLHVE
>CliVirW24003816_rbh_TGME49_219070
XIAEGFLLSDTDTTRYYNSRLENRMQNRWLIRLSDPRRVNWDLYTMILAGYTSFAIPYQLSFDLDSLNSVESLAINGLISISFTINILLNFRTSYISKTTGDEVFDPQLIALNYIKSGMFFLDLFASLPLDLISQILTQSSSGNYIAIISLIRIINIFRLGNIITNMRFRDDIKIVARLCLLLLFLILYVHLVACIWHMIVAIDETWLPPTDGAETDYYDDSTKVSKKYSYSLYHSVYFLRGVETNPSNSQEMFFLIIVLLIGSIISAVMFGQMAVLMSNLYRNSSHFNEIMGTVQTTMKNMKLEEKLQLKVCDYLIATQNVLVQQEEFERFTKIISPSLQQEVNEQIYKHLIPKCPLLRSHPQAAQRVINRLQHRFLRPEAPLTIQGEEGKEFYYVVQGSCQVIVLDEDKKEHVIRKLVDGMYFGELSLIYNTSRTATVRTDSYTSVAFLSEEDFTFILSNYPELTALFKREAVKYNDHWKLFLMNALTRVPYLRDCSDRLLTELIFSLESHTLDKREELFKKEVPADRLYIVGDGKLRILFNLRSKIHKATFDKSAEYSDNEDNPQLDFSKRRRKTQTKIKMLNDYDEDKSTAPLKLTTLGVGSVLCASQALVYAPLQIRCVAAEPTTVYTLSMEKLDRLCKQHSKLKWNVENYKSQITHIENGEVIKKVPLIDITINPKKGNIKESLWKSNLRFKNKVLSTIFRKRNMNILSISNLKSLVAKLKAINTANERGYPDVARKIARGDLEAESVQSIGILSHKEMGNPLLMQFASKAATMRQINEAIEGRLRELLGKLQLKQVGISQIREVFKDMRGMLNEX
>CliVirW24004450_rbh_TGME49_219070
XQTPTEYRNATQLDMLSRNVSHLRLFNELNRKYRNDKVTKELCKHMSLLKLTAGQVISKVGFTGPAVCVVLEGKLLKRVDSRHKRGETEGEDIGVPLLQGDYFGQVFEKRGSIIDVEALESSLLIYIINDNYIEVLSQFATARAQELMAFVSSIPSFNNWTKSSIQKLINCFDIRTYLRNQIVYQEGDKATEVYMIMRGEFKFTKQVKLTPVVVPNLAGLYGPRTTNKEFNARRNAMHRPSTSLKSRKVDIAILGAKELFGEDEILNDKKRQSTCVCTSVESEVIIVSKLDFLKRMSHPITLEILKGRNQCLQTFHNTRFNSFLRSSKDIKSSSCVASPNVSSSPQRRSVVPLLSQPPSMKTLMIEDKSHTASRISTALSSESLTRPLSTKVSENRARVRKGVLVPRLASX
>CliVirW24005419_rbh_TGME49_219070
EAFRTISEGHESRLPWYVIHPDSSFSRLWSFVMSLLLLYTAILMPVRVAFFETVFFDTWTIMELCIDSLFLVDVGINCIQSFERKDGSYERHLRGIMLSYLKSWFVIDLIGCIPFSLIEYYQNPDSGHQPKKYNQLVRLARLPRLYKLLRVFRIAKAIKKCRNSKIFERLQDFLHMNSRIFKFFKFILTVTLCVHIMGCFWFMSARIDDFTPDCWVVRRGILNSDVMTQYLNSVYWAFTTVTTVGYGDISATTQLEMILAVTWMITGVGFYSFTIGSLSSFLSAIDTRDSILNAKLAALHEFAKETGISTDCKRQISAVVSYNTSKLGTIWSDKHSLFQELPKDLRYEVAITMYNGIATEIPFLKGKNHAFVIDVMPLLRPLKLSNEDHLYKEGDYAYEMFMITRGRVNLVLGNEVTYKSYLKGSYLGETEIIFKTVRLETVQACGETEFLTLGKKDLLHLLEEFPSEARTIRKIAKEKRIRNKKAKRELLELIKIKSEVGTLTDLAGKRNNINITQEPEPEASDDEGDLEGMIDDLKATTNCVIDLRDRTERLEQRLDELLHCFRGGDKPGVQASIVTRLIKRKQKGRKSQTGSLLY
>CliVirW24006059_rbh_TGME49_219070
XKTCPSLYTLTPSSVTWHSLRSHMGLKRYMTKDKTVVFEDLGDSSADEPFFRYAKVWQKARIKLRGCVFLFILCLELRLYGTSSCLKDNSHKYKKNLTTLLSKLQFKRVEEEEPKIPRCMIHPNGNFKRAWNIYTVILLIYTATIMPYRIAFVETSSTGVWFIINSVIDVSFFFDILVNFNSAFENPDGSIEFNRKKIFSKYLHSWFIIDIVAVFPFEALGNAYLEEDESDSKGGYNNLFRLLKLPRLYRLMRITRILKLIRQAKESDFLEKCQDIFQLNTGLVRIISFAVTLFTVVHIVGCLWFMLAKLENFGPDTWVVRSHLIDSSEDKQYIASIYWTFTTLATVGYGDITPYTEAERLFAMMWMMVGICFNSFMISSLTTLLSSLNSTNNDLKEKLGAIEQLARETKLKPSLARKLRAAVKLNSKRSELGTLDKQAMFESLPKKLRYMIAKNMYESAADRIPFFKLRSPEFIASVIPCLKFTYYEPDKFVYKEGDDSDEIYFLYKGRVNFILNVRQIAFKSMLEGSYFGDIEVFAKIRRLCSSKTQGDCDMLVLERGNVKTLKEDFPEVGEEMKELAKKRNEKLVEAQKEVFDALKITYKSRKLAEKELKRAKQKLLHVSKTES
>CliVirW24006767_rbh_TGME49_219070
KRRKATDLTAHSDILVDDLFDQTSINTARSITQGHYSYLRVWKRALFKIRVARMINHKKDQDLLYGVSQVADDPEEKLDDSSENLFTVEEIETRSKVPWYLINPEGNLYAAWSFLLMLMLAYTATIMPVRVGFYDVIFFDAWTIIDIINDIIFFLDVLINCVLTYRLPSGFMERSLKKVFLRYLYSFMLVDLFACFPFYVLELSNLQSAEGYNYNQLIRLIRIPRIYKVMRIFQVAKFCKNYSQKRLIRRIKLFVRMNSRFVTFMKFVISILLCVHIMGCFWFLVARIDGFSPDSWVVRRNILDAPIGEKYLTSIYWAFTTATTNGYGDIYAYTDLEMAIAIVCLFVGVGFYSFMVGAMSSLMSQLKKKETELHAKHAAAVEFAKQTGISMKCKRKIIKTITYNSEVGGSIWQNYHSIFKELPRHLQYEVALTMYGGIATKLPFFKNRDPMFVIHVMPLLKPLQHTNDEYLYKEGDFPTDMFIVVKGRISFVLTFSEVEYKSYLKGSYFGEDEILMETYRRNNAQACGDVDLMTLSKQHLYELLEEFPSIGKDILRIAKEKFKRNAHAKQEMAALFTLRAKHGSLNVLAGQRFELEALDDTKLDILEDNECEKLASDIVNANELITELQFGMDRLEDKFEQLSSVLLDEESSEVDRAQQATASSEQGVLWTLLII
>CliVirW24007514_rbh_TGME49_219070
XLMKLRLRRALNSLNEDIILYGTSNEVFDIGTYEEIMHAKSDRQRLSQHNTNLPWYLMSPKCPYLYFWNIVIALLLIYTATIMPVRIAFTEPIYFDGWTIFETLVDMLFIKDIFVNCFTSYKNDKGDYESDIRKIMFTYIKSWFFIDLISSFPMGLIEYSEGIDSQGGPGKANRFARLARLPRLYKLFRIIRITKLGRIYKGNPLYEKIDDWLDVNGRFLRLFKFLISIFLFVHFFACFFYFAAKIEGMTDETWVFQMGYQDKSIGSIYLCSFYWAFTTIATVGYGDIHAFTEVEMVVCIIAMGFGVAFYSMIISSITSLISSIDIREATINNKVRAAEEFGKEAGLNRETINKIRQVIQHNATVFSIDNLKLIDEMPKILKVEVTKQMYNGLARCMPMFAGRDPSFIVYVIARLKPIFFDEGDSVYKENDPPEDMFVIFKGRVSLTIKAMRNKKIDFKGFLKGTNFGEIELLANCRRIDNATVFSIAEVLAMPKESFNEMLEEFPSEIKKMRSIAELRLDRNYDAKLMAMRAVGVLETTIAEERQKYLNLKRNFETSQRVYEGEIALKRLEKTDKKLKSAVNQLEEELRLX
>CliVirW24007815_rbh_TGME49_219070
XLTTQNSEIEESLKSRYKYQHVWKRAMFRMKVHKAINWVSDEILQYGTSNAFVDINQNFKQNLDEIVWKKENKKEDFRTLTREPELKLPWYVISPDRPASKCWSMIMSVLLMYTAIIMPVRVAFFETVFFDAWTILDLCVDGLFLIDVCFNFFSTFERKDGTMEPSLSRIACNYVRSWFPIDIIACVPFSLIEYGQNPDSAQTRGKYNQLVRLARVPRLYKLLRIFRIAKALKHYRNGEIFERLQDFFRMNSRVFKFLKFIISVTLCVHIMGCFWFMSARIDGFTPDCWVVRRGILDADIPTQYLNSIYWAFTTVTTVGYGDISALTQLEMVLSISWMITGVGFYSFTIGSLSSFLSAIDTRDSIMNAKLAATHEFAKETGISSECKRKITAVVTYNTQKVGSIWSDKHSLFSELPKHLRYEVALSMYNGIASEIPFFKSRDPAFVVYVMPRLKPLKLMENEYLYKEGDFATEMYIIIKGRVNLVFKQTEIVYKSFLRGSYIGDIELLYKIQRVDSVQSCGKTEFLTIAKKDFYEIIEEFPAVGKDMKKIAKEKYKRNKQTKKQVLEVLKLKTELGSLSDIAGKKNIFDTAEDAEDDVSDAEEKYKKMLTDVKSTSDCIGDLRGRMTRLEQKIDDLLICFKGVGKPGTQASMISRLLRRRRLPPIT
>CliVirW24008792_rbh_TGME49_219070
PVSFESFIPKTPVLYLDESFWVTKWVFHPESFKHTIWDIASFLCIMFQAVSIPYRLGFQVPVTGPYAYLEFAITIFFLADILVTMNTGYYSFGALIMNRKLILRTYLKTWFIIDLAASFPLTWIIDGPFVENEDDESGSSALMAPRLLRLFKILRFLRILKLLRIAKLTRILVNFEDVLSSNSMSNLFVFLRLLTGVFFLAHWTACMWAYLAGKDNTDNYRTWRTNAYIADRSDAFDQYVAALYWAFTTMTTTGYGDIIPITLSEKIFTMFTMLLACGVFAFTLGSVSSLITKQGQEEAAYRISVTRLGQYMKKKGVPTELQFKVRRYMEYVWDVSKESFSQEHELIDLLSEPLKEEVYSHLHTRAIRMCPVFDMFQPEFSTGLTKLIATKTFAPYDVIFEEGSFSRCIFFIKSGEVQIYHKATNSIFIVFRPGQCFGEVGFFGNIYRTASVKCLDFTMLMYLDKFNFDKEAEMYPEVFAQT
>CliVirW24009338_rbh_TGME49_219070
XLLDRIRGTYKVCPIIDQDNDPTLETQDENMSLTARRRKFVMSKPVQNKSTAAKFKSARNKIKGLHLWNKMRTEIQTYGTGSNLFDVYDSYKRHLNLIMKQKKREKKAVVETAPWPRYLMSPENRFKQVWNFLIILLLLYTFILTPYLIAFEEVQIGSSWFFVDVTVDSCFFLDMIVTLNSAFMNKDGEYVTSRKQIFLKYLKGMLIIDFISVFPFYLFGSGASARSNVFIRFLRMARLTRIFRASKIINIMKHFSNSEAMESFVNFLKMYSGVTRLITALFVVLLITHFTACMWYYSARLDDFSPDTWIFRYSLQDEGKSKLYVTALYWSLTTLTTVGYGDVSAFTVGEMVICMLWMMFGVGFYSFTVGTLSSVLSSMDAKSSMINTKLSLIDLFAKDTQLPDELVKRISKFVKNQSETVTLDEKQRQLLLMQLPKAIRYEIAMSMHSHAASKIEFFKSQEVAFVANIVPLLQYTTIQDNEFIYMRGDYPEEVYFLVTGRVNYVYSQQNTIFKTIVQGSYFGEIEIIDQVSREFSAMTEGNCEFLIMNKSTFELVLKEYPRVAERLKHLAAERKVRNMEAQHELVELLEKVEILKEVTLSDLAGMSKSSVMEKRERRSKSLSEMDITSFNAEKLKLELNSSHVSLNIGSIRKELKDLKALAASIVSEIPKXNGASRCVWDISCSIARDYQLLRSASVPQARDHLPRSHPLPPLSINAGPGARDIRTFLELFLLCFGDLFVTCLLLTEEPPAEIWIMLAQFFLLLTFVHVLKSKGGFEEFRDSYYRVALFLAEAYIQSTSVATAVQVILQRNPFSYLVCSFCIFTVIAKMTTSPLVALAGTFWSGAEDKHQWRELKTEAKKGFFLGLILVGVALTTKLSAEDWFFATNASVAKTVANTYFLMLYSLEAIQYSARH
>CliVirW24010196_rbh_TGME49_219070
XIPVSCSEDEKWRDEIDDWVGEAGSNYRNTPEFAHVKFVIFPDDTFINYWQIVIILLLLFTATVTIFRIAFVDEEPLGWIVADYIIDGLFFVDVIVNSFSAYYDEEMNLITDRRKIFFKYLKSWLLFDLGACFPFSSVLGYTKNYHNALRVMRLPRLYKLIKVTKMLRILKVAKDRTILHRNMQSFFQFSQGLEKLILMMTFFLLLIHMIACLWGFVGRNADSYENWIFQGGFLDSSTDELYIISLYWVVTTLATVGYGDVLPFNNTERIVCSLVMLIGIISYSYIISSVSSLIGNLDRNKVELDRKIGLLNEIARQFKLSKIFYKKLSKAIEYDNSRKLSVEMTEMIDELPMKMKSALLYVIHKKMIERNAFFTGKSIQFIACVAEILRPCRTDPLEIIYKDDEIAVEMYLIYKGEVSFTVTKRMIPYLVIGEDYYFGETDLLLNEKGRHTTTAVSNTLCELFAIEKADLLDLLEKFEAFKEEILILSRDRLSRAQDLKAQALLSSKNFSVLSRRQSTPMSPNSKSSLLRTFTDYTVEKVDEDSRESQDSDIELEETETLKDQEVTPVEPPPKPRSSVLHNKSEMSFYDVVQRLTSSASGPKLKSYNKFKHKVQHLEHMLKHIAHSQFQVISKLDDIERMTSESNA
>CliVirW24010327_rbh_TGME49_219070
XIYRNRKLIKLLFNVYKQTQYNDLANVSQGLIDDPKKAGSKVLSSAKNFKPSLYRTRTTVDGSEGPTLMIGVFFPESGGRLAWDVCAGLLIIYQAITVPYFLCFHMYITGFLAILEFVITFFYILDILVAFNTGYYSRGALVLNRCAIARHYIRFWFWFDLVASFPYTWITDGPLQIEEESSDSNIYKAPQLLRLIRFVRFLRCLRLLQIAKLKQILIRLEDYIASNTLASLFMFLKMLFAIFFIAHWIACLWFWIGDVEREANAVTWVTVAGATNLSNYDKYITALYWSVTTMATVGYGDIVPHTFYEKIFAMFAMIVACGVFAYTIGSIGSLVSKQNAESNLHRERLNAVNKYMKKKNLSHDLQFRVRRYLEYIWENQKQNNLEEKEILKLLSEPLRDEIYAHINGVVIRGCPIFLSFEEYFISQLTKLLEIETYAPGDIVFEEGEIGTKMFFIQNGMLSIYHKKTKSTFIQLEPGNYFGEISFFTEMLRCASASCLDFVDLLVLNKKDLSKLLEKFPDAKTKVEVLGKKGAEGDLSALEVICYACKHKGHVAPLCPKISLNYNQEETKKAWLRQRTSQTRLVNANYTGTNFNRRVPKNIMTPRYNGRYVLGKPRKTFKMFPDEPEMFHKLKRFMEHKKSRSDSSTSLSNEELKSAQQLASASKIVNPALSMIYKESEMSDEDLEEPKLVRFAQSNLSVESAKKLRKSSKVVPSDYFDHSAEAHATMTLEEEPASARLQMHNTEVDY
>CliVirW24011115_rbh_TGME49_219070
SRSKHFAYWPFKRYLALPQVESDWKSILSSNAASIYEKSDEESSAAEGFKYVEVWRRTRVKLKGVVFLFILCLELRLYGTKANLRDGSSNYKKNLTQLLQDLQHKRVEEGEIYLPRLILHPNCTFKRFWNVYLVMLLVYTATIMPFRIAFADDSNQGSWFIVETLIDASFFLDIIINFNSAYEDTDGTIIGDRKKVTKKYLTSWFLMDLLACFPFEVIGNSFADEDAQTNKGGYNNMVRLVKLPRLYRLLRVTRILKLIKQTKESEFMEKLQDLMHLNTALVRTMSFIVTVLVVLHIVGCLWFMMAKLENFNPDTWVFRADMLDAGADSQYIASIYWAFTTLSTVGYGDITAKTDGERVFTILWMMLGIAFYSFTIGSLTSILSSLNSTNNDLAIKLSAIEQLAKETKLKPSLTRKLRAAVKLHAKKTELATLDKQAMFDSLPKNLRYQIAKNMYESAADRIPYFRGRSPEFIASTIPSLKFSYVETFEYIYREDDDSDEIYFLYKGRVDFILNIRSIPFKTMLEGSYFGDIEVFFKTRRLNSCRAQTDCDLLVMPKFQIKAIQEDFPDIYQEMNELAKKRQEKLIESRDEVRDALFLTNKRRKQATKKQQLVKRKKTKLLQVGKTESLSF
>CliVirW24011799_rbh_TGME49_219070
ENSFNNEGDTEQTMLNSTTKDSVDSKKSTPHTEVSRSHYKYRHVWRRCLMRARFQKTMGGLNDDILFYGTSNEIVDAGTYEEIMAIKHKKQQAILIKRQKLPWYIVSPLGQFASVWGIIVAMALIYTVSVMPYRIGFIDPVYFDAATVIDITVDFIFIFDALVNCFMSYKITEELYEDSLLRIFFKYLKSWLLVDLVACIPISLIEAYRGEADSSSKSSIGKVARLPRLYKIFRVIRFSKIISVYKRHPLYIKLQDFFDVHTRLVKLFKFLFMTIICIHNLACLWHFAARFEDFDYETWVVRIGYINKSNGSRYLAAMYFVITTITTVGYGDIVAGTGIEYIFSVITTGIGVAFYSMIISSVTSLLSSIDIKESKTAAKLNQALDFGKEVGLSDGTLFKIRKNIRLNASNLTFDAAVLFNSMPKSLKYEVAMNMYNGIAKLMPLMKDKDASFVVGLFSRLKPCSIADDLVLYMSGSISDEIYFVIKGRIELVIPECPKAVYKSYLKGSYYGEIELFHNIVRIDCAKALTRTQLLTLNIEDFKQILLEFPESEKEFRFIALERLKRNTEAKIEAYKFLKQFHPDLEVDTDALLKFCDSFEDKFKEPTNPLNDKVVKADKEMHEKLENMQGEVLGVQESLKALLNKIKX
>ColAng005530_rbh_TGME49_219070
MMPELDGYGVLYLLQKNPKTAAIPFIFMTAKAERADMRKGMEMGADDYLTKPFDDVELFNAIESRLKKKQKPEGFRSAPADKETLFAELKSKGKVRSFANKQIIYVENDEPNFLYFIKHGQVKTYKRFKDGRELSSTLYKDGDFFGYESLCNGTTYADNAATLSDCELILISKADFLDDILNHQEIASTFIGLLSGSVIDKGEQMLQLAYFSVRKRVAEALVQVANKFGNTQSDSCTLKISRDDLAALVGTASETVSRMLADFKEENLIEKSGNAIKIISIEKLKHIKQ*
>ColAng015164_rbh_TGME49_219070
KQWYQRRVHGSSNPLAPTRIWYLFYLLVFALVTFIHIAAVTFPMIEGAVEGDVAFPFPLTYITSLYFIVTTVTSVGYGDCYPTQAYSRSFIIATQIVGICTYAGLTAYTAHYLTNTDTHIQDLAATKQRVKAMLQYYNVPWKLRKEVMMNLQPALERRTEDLFLPLLLALPLHLRHDIQLFQRIKLLRNVPILRELPDQLLAEMARRAQVRYYSEFENIVTLNDQGDDLYIIVEGRVELSGLVPSGQVKAITTLRSGHYFGEAALFEPTVRIVTAKCVQTSEILSLGRDVFQFFVNEVAELADMAHQYHKQIQFWSANSVQFSLLNGEPVDIDDFDFRLDLQTD
>ColAng015166_rbh_TGME49_219070
SSGINAEYMGFYLLVFALVTFIHIAAVTFPMIEGAVEGDVAFPFPLTYITSLYFIVTTVTSVGYGDCYPTQAYSRSFIIATQIVGICTYAGLTAYTAHYLTNTDTHIQDLAATKQRVKAMLQYYNVPWKLRKEVMMNLQPALERRTEDLFLPLLLALPLHLRHDIQLFQRIKLLRNVPILRELPDQLLAEMARRAQVRYYSEFENIVTLNDQGDDLYIIVEGRVELSGLVPSGQVKAITTLRSGHYFGEAALFEPTVRIVTAKCVQTSEILSLGRDVFQFFVNEVAELADMAHQYHKQIQFWSANSVQFSLLNGEPVDIDDFDFRLDLQTD
>ColAng020831_rbh_TGME49_219070
MKTILLIEDSDDIRETTAEILELASYNVLTAENGKVGVELAQKVKPDLVICDIMMPILDGYGVLHIFSQNPELQNIPFIFLTAKAERSDHRKGMEMGADDYLTKPFQEIELLNAIESRLKKIDNLSKSFKNTELELEELYQQAREYVDINSLSKDRKVSAIKKKQLIYTEGDEPIKFYFLKSGKIKTYQSNRDGKEFVTGLYNSGDFFGHIAIIESTEYQESAEALEDCEVIGIPKNDFLELITRNQSVANKFIKMLANDIQEKEKQLTQMAYNSLRKRTADALVMLSKKYKTEKQDKFSIRISRDDLASVVGTATESLIRTLSDFKSDKLIEVSGSEITIIEEQKLANLRG*
>ColAng083268_rbh_TGME49_219070
MYNSNSMSGDGGDGGVISALEGKGIAKRLQVKLLSQMGRDMIMRVPLLRNEAKNDQFVRALAVSLVPVTLPPFTVFFRKGDDGDSMAFVTHGSMGVVSPTFEETHDESASSVFFVLKNGSFFGEIALVLGVKRTATVSSLSQFATLLVLSKDNFDVIGQDFPSVFTRLQLEAEARLAGVHGNPEALNALRMNKLWEALRVSGLRFYFKQWVDFLKMRMRAQRMVANELYRSAAASIPSPVVAEGPAPDEF*
>ColAng083270_rbh_TGME49_219070
DLSSGINAEYMGSPTFEETHDESASSVFFVLKNGSFFGEIALVLGVKRTATVSSLSQFATLLVLSKDNFDVIGQDFPSVFTRLQLEAEARLAGVHGNPEALNALRMNKLWEALRVSGLRFYFKQWVDFLKMRMRAQRMVANELYRSAAASIPSPVVAEGPAPDEF*
>ColAng083271_rbh_TGME49_219070
DLSSGINAEYMGGGDGGVISALEGKGIAKRLQVKLLSQMGRDMIMRVPLLRNEAKNDQFVRALAVSLVPVTLPPFTVFFRKGDDGDSMAFVTHGSMGVVSPTFEETHDESASSVFFVLKNGSFFGEIALVLGVKRTATVSSLSQFATLLVLSKDNFDVIGQDFPSVFTRLQLEAEARLAGVHGNPEALNALRMNKLWEALRVSGLRFYFKQWVDFLKMRMRAQRMVANELYRSAAASIPSPVVAEGPAPDEF*
>ColAng117606_rbh_TGME49_219070
VLFRSKQWYQRRVHGIYTEGDEPIKFYFLKSGKIKTYQSNRDGKEFVTGLYNSGDFFGHIAIIESTEYQESAEALEDCEVIGIPKNDFLELITRNQSVANKFIKMLANDIQEKEKQLTQMAYNSLRKRTADALVMLSKKYKTEKQDKFSIRISRDDLASVVGTATESLIRTLSDFKSDKLIEVSGSEITI
>ColSpeColp10018727_rbh_TGME49_219070
SSSSSSSSSPSELVHFVRNIPFFSRLEITSPVAFKTMVSSLSAIDLQAGQILVRAGDPDDNVFIIYSGVCEVVSAHTASSVVLHANSVIGDLTLFPAAESTVSVVALTLTRVYRLSRSRLVDAMSSSFRGSNLSKYPELHSEAGRIQS
>ColSpeColp10053832_rbh_TGME49_219070
RDILIKHGETRSDDDMHVLERLFSDIRPLRTVPGKYRQQLSLIMGYRRLTAGEELLTSSDSHVNFYLILSGMVHCPPEPNEEEGEEEERVKPRVQFGVGECVGDLGFSLYSNRPSGCVLVAAEPTECLTLDREEVEKVLKMGDAARPSTSSDDVGFLLEHVPGFKNLSTVMRERLCQYFKKETFKRNDQIVGQGEEVQHALLIKDGECRMVSAGSPKGTGIRGFSSSTTVNKNLGILGVGQWIGEEALFSDCPQQVAIVATTTVTVLRVTKNDFFSRLPKDMIER
>ColSpeColp10066613_rbh_TGME49_219070
ISKDTVKSKWHRAKVAAKVMTRLTRINNDVKIFGTTRAFVPAEAPTYVTVTTGRSTVPWYILMPSNGYRGLWNVFISTLLLYTAVIVPYTVCFIDQEDYGWFVADNVINAVFFADILVTFVSAYIDNAGVIVTEPKRIIQRYLTGWFLLDLIACIPFDVIINGSAGSTGYHNFVRLARLPRLYRLIRLTRVMKMMRVVRESSWFARFCDNFQFNSGIVRLYTFMFTVLFSLHMAGCIWFLMAKLNDFTADTWVYRAGLLDADNYSLYLASIYWAASTLFTIGYGDISAHTNEEKLIAIIWMSFGAGFYSFTVSTLSSVIVNMDTRATSLQQKLAVINTFVKDAKIPPQLRDRLARSIEYNHHHNILKWADRHSILSELPTNLRCEVAMVMHSGVINKIPFFAKRNAMFVATVVPLLQPVSVQEKDFVYQEGDHPDDMFFIAKGRVHAVLENGVVYKTIVEGSYFGEIELLFSTYRNMTMQAAVACELLALSKRDFYRVLSEFPEVALDLKTVAQERNGRNMTAKESAIEKVE
>ColSpeColp10168673_rbh_TGME49_219070
ESIIASNSVFRKNWDRVIYLSTLFTLIVEPFVASFQADEEGVVYIMLSYLVDLLFVVNIVLNFQTSYIDQDRKIEVFEQSEITDNYLRGWFIVDLLGALPGFAFYPFSIFGSAVSLLLSQHRLLRCFYLFRLEFFDLNAMSSCFKLVQMLAIMFLSSHWFTCVWYSIVKSQTGEDTWLHAQGLADKSTTSRYISILYASLGMLTGDNINPVTDFEKQVAMLSSVFASILEGAIFGNIALIIQRVNAAAIQREERLENIGMAMRMLKLPDALQQRVIYYHRYCYEHQLGDAYDDFIGKLSTPLQLEVGVYRHLELLKKSWLFEKCEPAILLQVVSRLVDETFLPGDYILRINEKASEMYLIVKGKCAVIDSSDENNMVRELVEGAYFGEVALLLNQTRTASVRAITYCTLAKLTKDAFDEISEQFPEYAKYMAQGLKQYEQPESKDQT
>ColSpeColp10235670_rbh_TGME49_219070
PLDVIGLYVGPSCMPLTNNCDGVLAPYWRLNRLLLARFSVINFSDIIDDISTERGWFHPMLGRFILMYIYFFMVVHAISCFLNLILDAYPYLATTWKFDPIYFERTVMDKYIQCMDWSTKTAVGFWQGENFNLTAPTLLYVLIASFLGIGIFAALVGALGAWVTVPTPFYKTCAHIDAIYDAKSHGLMDDQLYLDIRKYYWHMYNSNSMSGDGGDGGVISALEGKGIAKRLQVKLLSQMGRDMIMRVPLLRNEAKNDQFVRALAVSLVPVTLPPFTVFFRKGDDGDSMAFVTHGSMGVVSPTFEETHDESASSVFFVLKNGSFFGEIALVLGVKRTATVSSLSQFANLLVLSKDNFDVIGQDFPSVFTRLQLEAEARLAGVHGNPEALNALRMNK
>ColSpeColp10455162_rbh_TGME49_219070
SSMVRMGSPRGQTMDDPILTIEEREAINSGRWFSSLSPSLRHDILRCAFVKRYKDGDLLAARGDPPEHWIACAKGALRVSSTAVSGKQVTLTYVEPGIWFGDVAIFDGDRRTHDAYAHGDTTILCVAKADFRKILAVHTELYEAMLRLHARRIRQLFGLVEDLNTLPLRSRL
>ColVieColp7a098742_none_TGME49_219070
RRVHGLPKSLKTKLRRYFLFLKRMNLSREELEAENTLLNELSLTLRNEVSIYLNCEIIRKIPFMKEINDPFFVSDLVTQLKPKYFSPDELVIREGDEGDTMFILVKGGVQVSCKGQVVATLHDKSIFGEMALLDISNRRTATVKTISFCEMRCLSRLSFQRIVEKYAAVKAKLEEEAASRLQVLKNALARVESGDSPSSPLAGTPHRASLTTSKSNRLLMPPSAPSMDDLPSPTLTTLPSVKRSVLIPTESLLETPTTPIGVLTNSHAQFSQYHLNSPHPLSVVGRVVAARAFTDRLKSLRSESNLSSAHLMSVNPQPPTGHNHDEHDDSDLILSTQFLDSMSHASPATRMIAQALAAKRSRLGQGSSSRLSSMSSSSLHNTSSHSLTDPASASTIADSSSESAPLLSSGEHEGLASEDESALELEKEDKVFELSLPKRKKSFSSQPLLASSSSLSSSSSSSSRNRHAAPPMRARPQTSSSSSYAPSSLSPAGARAASAGSMSYSPNSLLFTSSSSSTSSSSSSTSSSSVTSSSSSAALAGEAVSSSSSSSSSSSSVASSTSSSSSSS
>ColVieColp7a105967_rbh_TGME49_219070
HKKNSQAINSLAGDQFQAAKELQTVIISIPQPIALLAKADHPANVLSSTLPTPSPSSNLSSPTTPQARRGDMPGAVNEEYGLASSASASSVPVAGGQRLQFRLPPDHIDRVFSSASNQDSVDKEGVDAFKSRDKLSVNKSSAMGRSPNLLSPSFEPDQQLKSPLTPSSLFTSSDKLITATLEGVLLPPLAVLAAAVMPLGGQEGALGSKVLEVLGLLEMFPHDNHKGYQSPSKPTSPNRQLGPELFGPLALSGVPHPRRPSRVGSLNEQAKSSSNQQSTMNSVLNPALSALNNNGAGSVDPKLLATAVAMLQQGLASEERKSKLASRIAAAGQRFSVRQLPSWKLAIQRATERKAEAAEAQAKVEQELTYFSTLPFVNDDYAEIDVVSKYATVGETGIQGPPKPSKIRDENNTTVATPLSQEKQEELANTAFKTDEQIRNDNFIKFMDSGMPVITLIISTLQLVYFCAVLFEICFGRMMSQADLLAEWLTMDIPMIVFVAWVGISPRKVKGVYLFDESWFAAAKRYVTSKFFIFEFLGMIPLDVIGLYVGPSCMPLTNNCDGVLAPYWRLNRLLLARFSVINFSDIIDDISTERGWFHPMLGRFILMYIYFFMVVHAISCFLNLILDAYPYLATTWKFDPIYFERTVMDKYIQCMDWSTKTAVGFWQGENFNLTAPTLLYVLIASFLGIGIFAALVGALGAWVSVPTPFYKTCAHIDAIYDAKSHGLMDDQLYLDIRKYYWHMYNSNSMSGDGGDGGVISALEGKGIAKRLQVKLLSQMGRDMIMRVPLLRNEAKNDQFVRALAVSLVPVTLPPFTVFFRKGDDGDSMAFVTHGSMGVVSPTFEETHDESASSVFFVLKNGSFFGEIALVLGVKRTATVSSLSQFANLLVLSKDNFDVIGQDFPSVFTRLQLEAEARLAGVHGNPEALNALRMNKLWEALRVSGLRFYFKQWVDFLKMRMRAQRMIANELYRSAAASVPSPVVAEGPAPDEF
>ColVieColp7a185095_rbh_TGME49_219070
NAEYMGVVFTLMDGGFFGEIALIYETKRTATIVARTYCDMFILTKDDFDDVKEKFPLQVAAIEEEAAERKRANQLKEQEKKEREAADKAAAAAKVKETIERNLSSLRKRSSWNDSSSAVDDQRPSSPLPLPVHEEHPNFHSPAERDPSEEMMPIIK
>ColVieColp7a211954_rbh_TGME49_219070
AEYMGLRGVVVMTALGPVQFGMPPETVKDHLIANSEVPTYYVLPSNRFDRRLGINLAEFEFPAYFNFFCKKKKVKLVCTEEGRHAVAAVFQETLLGPQGPIDLTNEVALDFPSELVPNLRKELDFFARNPFNPSEPLTLDTLVDFVIFDPSTKVASLSEAVQIRFEPGRFVVLENGTETAVVEDGVKVVPQVFPAPTQDFEPPMFGVTVLGSSHGFDPQGSTSGYVLWVNGRGIMVDPPPHSSELLKQYNIPSRLIDGIILSHCHADHDSGSFQKILAENRITLYTTPTILNSFVRKYSALLGTTEQFIRRLFMYRPVCIGENIKVHGGEFRFFYSLHTIPCLGFELYFGGKSIYFSGDTCNDPGRMDAMVEKGVLTKARRDFLVTSPWHHTVILHECGVPPIHTPVQTLLEQPDSVKERLYLVHCAAKDVPKGCGIKCAESGVQNTIRIEVRPPKHAEAIRILELVNSIEIFRNLRIQHARDMLQFCRFQRYAKDEVLIEAGTPGDKFFVIVSGKAKCVPVDDGFASKFFVSGDYFGETSIVLGQPRNASVFAVTEVEVLVIERYDFLYLFRNTTILDKMIHISNMRASRQFEICQMNTVLREATLSQLIELASVMELRQVRQGEWLWQANQPAMEAYLIERGNFYFVGTDMLPFTSGAFLGNFDKLGGSQVHNHSTSVRAEEDGAVFAVKRADLQVFFKNNPGLFVAFLNSLFVE
>ColVieColp7a335265_rbh_TGME49_219070
AEYMGSAIKKKQLIYTEGDEPIKFYFLKSGKIKTYQSNRDGKEFVTGLYNSGDFFGHIAIIESTEYQESAEALEDCEVIGIPKNDFLELITRNQSVANKFIKMLANDIQEKEKQLTQMAYNSLRKRTADALVMLSKKYKTEKQDKFSIRISRDDLASVVGTATESLIRTLSDFKSDKLIEVSGSEITIIEEQKLANLRG
>ColVieColp7a573426_rbh_TGME49_219070
RVHGGFFGEIALIYETKRTATIVARTYCDMFLLTKDDFDDVKEKFPLQVAA
>ConMagCOL2000392_rbh_TGME49_219070
KFGQFKFEKRITTGKQEKYKNGIQPLNTFYKASLVTLGQNEMFGEDDILNETQRSCTCICESDSSLVYTISKNDFLKRIRSQDSLSYLKRRFEFKQSIMNERVQYAHHLEEEKSGITPRKKSKQSLSKLIRVT
>ConMagCOL2000524_rbh_TGME49_219070
MILGVGFYSFTVGSISSFLSAADSRESIINAKLTTVEEFSIEAKISKKCTHKIKEAVKLNAYKNCTVWANKAVLFSELPRQLRYEVACQMHKGIVNDLIFFQNKDPAFTVIVMPLLKPIVIQDNENLYNEGNHPDEVFFIVKGRLNLMLGNSGLSYKSYLRGSNIGEIEIILQCPRLDTVQTCGNTELLLLTKNDLLTVLDEFPKDAR
>ConMagCOL2001664_rbh_TGME49_219070
IFAKLYGYTIKRCSIFIKIVHKRLIAPLTKKLKFKTFAPNDYIIIEGQFTRTIYFIQTGELIIYHRESKSALQELNEGQFFGEIGYFSGYQRTASAMASSFCEVLCLT*
>ConMagCOL2002242_rbh_TGME49_219070
MVLAITWMVLGVGFYSFTIGSLSSFLSQLDSRETELNSKLAALQEFAEETGISLEVKVKIREKLKYNSAKLSGFKTDKRSLFNEIPKALRFEVATSMYDGIAKDLILFNHRDQQFVVAIMPLLSPLHVFDQEFLYSEKDHADELYIVTKGRVHLVVEGSPIFYNCFMRGSYLGEIELFIGCPRIDNAKVVGIGEFLCLSKSNFAWIVQEFPEDARHLRSKAKIRMQVNKQRKNQVLDYLDSKPEFREIAVKARKFNLFGKEQNEYELKDEEEDLKRVEQVMGETEQMVEQLQE
>ConMagCOL2005636_rbh_TGME49_219070
QFFIGKDPSFIVLVVPFLTPLQCHGDEFIYLEGQHPDEVYFLTSGRINFVQFDGIPYKSYLKGSYFGEIEILLGISRQNTICSVGETELLVLDALRFKVVLKEFPEISNELYNVAKKRLKFNKKAQRNLESLVKLRNKKGSLKEIEGKHVSLLQ
>ConMagCOL2006277_rbh_TGME49_219070
MTTVGYGDIVPFTVNEKVYAMFSMIVACGVFAYTVGSIGSLVSKQNAVENAYREQVVAVNRYMKKKDLPPELRFRVRRYLEYVWENKKKNNLDEKQILGLLSEPLRDEIYAKIHGILLKQCSIFKEYEDHFINQLSRTLETDTYGPSDTIIEEGEMSSKMFFIQNGKVDIFHQNTHSSFKVLEPREYFGEIAFFTEKPRCASAKCLDYVDLLTLSRTSMDMLLEKFPQAKETTGLLAKKCEGGDYSALYILCYICKEQGHIAARCRKILLNLDHEDTKKKWLDQRKQSNTKYINPEVEVENNYRRVPKPNRQIKFNVRNVKGEPKDTVKMFPEDPRLYPRIRRFLENNNNLRSCTNSSTSVTSGNGENRLENAQRRNRPRFTLIFRESDDEEEEQQNEQPDQPRNKKFRMSLIDRGMSQEEIIKKERKSTKVSQVVPLNMPVVTEEQCPDFDAIPSNIYDYEEEVVAEFANDEDSQLNCLLIKK
>ConMagCOL2006411_rbh_TGME49_219070
MIVNQDEKWQPPKYSGQKHEFYKEGQYSTKYSVSLYYATLLLLGNDILPYTEGQTVYSTIALLIGALVTAALFGHMTVLVQKMNKRTAKFHNRLDVANQAMTNIVIPKKVQNKVIEYICYTYDSRDLQKELNKFFKLLSPSIQQEVKIYLYRDILQNCPIFGDYQDMIELMLQKITTRLASPEDTIISRDEQSNEIYFIQRGEIQICTINKQLVELESTTLYPLQFLGEIALLMNSRRTATAKAKNYCTLATISGEHFNEVLTAYPGVKQQLLQHIFNYDDEFHVYKIFLLKTIPYFSMISSQELSYLAFKMHVMTLEQNQLLIKRKAIAQNIAFIVKGELNILIESPQRQAFPCKILGKNSSVLVFSTIEQIPAQNTIIATKKTSLLVLPYHHIEDLSNKNQQFADSVTRIRKRAVKEQVAIKNDYVDYEYDPDLLSYWRQLVIRIMKGQWNVNWESKNKKLEQLMRGVQNLIEENRLSKQRKSVEEFRRQLNSILITSEELVRKVENL
>ConMagCOL2006568_rbh_TGME49_219070
MIICILWMLFGIGFYSFAIGSLTSVLFSLDAKSSMLNSKLQVIEAFAKETNLDFKIAKEIKKQLKQEGGSMSKQSSKFNVMLAMLPKNLRYDIAMSMYKGAAQKIKLFVDSDKAFVASIVPMLKIVDVPGNTFLYQKGDYPDEVYFLIFGRVNYLYSKRNISFKTMVTGSYFGEIEIFDQNQRDFGAITECDCKLFTIHISKFRKLMENFPNVSTKLIKTAQKRKVQNDIAKYDLIELLEKTEITKEAKLEDLEGQSIYKFQSNKSTNHNSQQSPFQSLSNFTHLAQQNQSNAKQQEQLKQDIFQLKDQLASVIRTIETVKLLYSQNETSKEWAGNSRNKQYLLPPVHPNNRYDRNKRKRRRSSPNIEDMSFR
>ConMagCOL2006608_rbh_TGME49_219070
LHQKLKKSQYSLIAFLKDYPFLQQFGDNNLTKMTYFMKHQNFKSNQVVFQQGDKSGKAYFVYQGQFQLFSWIQNNNLVRNKLQTAQLSNRSQNKKMIQIAVLNKGDQI
>ConMagCOL2006832_rbh_TGME49_219070
MFQGKLQRVSFFRDSNADFIVAIVPFLNLDQLDRDETIFQKGENSNEIFFIIKGRVNFIFSKRRIVYSSASIGAFFGDISVCHNIRRVTDVETSQKSKFLVMDKEISEMVRLDYPQV*
>ConMagCOL2008608_rbh_TGME49_219070
NQAMNSIQLPNEIQNQVAEYITYTYNNRDHQQELNKFFDMISPSLKYKVTVHLYRKVLCKNPILKGNPELIEFIIHKLETKLTQPEQKLMKMGEKGNFMYFIARGEVEVYALGQQSDEQYQSQLKAGEFFGEIALLIGCKRTMTVVSKNYCTLAKLDQQNFQDMIQRFPGAKSNLQTKIYEYNDSYHQHLIQFLKLIPYFFNLSQGDLQHIAFQ
>ConMagCOL2009325_rbh_TGME49_219070
MHHGAAKEIGFFSTKDQGFVAQIVPFLSHMFVGAKEVVIKEDQLADEIYFLVQGRMQYVYGQEQLVYKNIPRGAYFGDIEVIKQIHRKYTIIAAIDSNLLVMSKQIIKQIKEEFPSIWEEMVEVAEMRDQVNQRSCF
>ConMagCOL2010131_rbh_TGME49_219070
VMYQKMIESNAFFGDKPTQFIAKVVQKLKSSRHDAGEYIYRAGDLAVDIYFIIKGKIGFEILANNAFLIFNEVGEGYYFGETDLLVYNRKQRNRKYSVKCLVRCKVLTLSIEDLDIILDEFEDVRFDIMQEAEQRIQRFKEYKKEIIQEFVYKRRIIRRESVPRNVCIDPNLLRNTNDQPLQDLSYNEEDPTSPKTGSQ*
>ConMagCOL2011346_rbh_TGME49_219070
MDVIANCFLAYYDSDMNLIVSKRRIFLNYLSGWMIPDILACLPFQLLFESSKDYSSLIRIARLPRLYRLIKVAKLMRMLKIVKQRNNLMANVKRVLKINIGIERLFWFLISFVVFIHFCACGWGFLGRFMLLEDSSNWIMVTNRQDLEVDQLYLSSLYWAITTLTTVGYGDISANNSTEAVFCCIVMVVGVVVYSYMIGSLTNILSNVDSVRAKLDKKLEVLSDLAKTYCLNKVFVKKLASSLEYEHSTSRGLLEEILQDLPTTLQTQMQIHVYRQMLNSNAFFEDKSSDFVTTVAPFLKGINFDMNEVVYMQGDYANEMYFIVHGQVSFVFITGNNLIPFTDIFEGYYFGEIELILQKPRIHTIQATSRVELLILPRKCFDEIGESFENDYDEILINAQERMTRLEERKEQVYDQYMEKQNIQRYTSEPIIRSEFDSNFEALVPMRINIMKDTEDSRMVSNSNLDEESDSHRDSQQPLMSQQNSLLHPQYQSDQFVQPKPVSWLQKVQDKKGLFQDAVRKKLGDDKLDLDIYNRRLKSLEDEAIVIKQMIQELGEQLNIGIEVPQEEESKSNQIQGGFLGGLIQQVTQQGQEQNYIDAEENVQQEEKKIGGFLGGFLKNKQQQ
>ConMagCOL2011351_rbh_TGME49_219070
SEPLRDEVYAQIHGVYIKTYTIFDQYEPYFISQLSRQMFSETYGPGDIIIDEGEMSFKMYFIQHGKVNIFHKATKSSFQELGAMQYFGEISFFTENPRCASAKCLDYADLLTISRTEMDILLQKFPEANKLTEDINKLCEEEDLSSLHVQCYICKDIGHVASNCRQILLNLDRDETKDKWISKRRNLQSKVIDLKSSEEEAQFKRVGKATNIMRFQARNIKGVPKDTVQLFPQFPRLYPKIKQYVQQYQSQAPSINTTWDSTVQPTEKQKVSKKPSNRKPRFTLLLQNESDEEREPRNIKHLKSAYEIIEDDLSPEYSSFMRRNSLNTNYSQLYEQLPLNLLPPQYPEPEEFELNPINIDDYEKVSVVDATRLEYH
>ConMagCOL2012299_rbh_TGME49_219070
MKKEAKDQMEFQELDIWEKQMIFKDLPKDLQYKIAINMYNQAAKSVPLLLKYGQDFTSSVMKFMQYQYYQQSYHIYKRGDYPDNIYFIVIGRVIYCYGKDNLSFKTMVQGSYFGEIEAFEQVLRYFSAMAEQDCEMLVLPFTRFKKVLVNFINVYQDMQTIANEKKARNNKAKKELIDLLETTEIKQEARASDLGGRQAPTLKQIPRQ*
>ConMagCOL2013219_rbh_TGME49_219070
KGFINSLPPSLQTRVNGILYKNVFSNQTIFMSDESINYTLNNLRIKFSQPEFEVISQWSNSELFYFLTQGQSEVLIYDDDFYLRKVKCLEVGNYFGEVGLIYNIRRTATIRSIGYCTYATLSKMHFNNLIKNYGGIKTKLLLQINEYQDH*
>ConMagCOL2013539_rbh_TGME49_219070
FYSYAVGSLSSIMEQLDSREAVVQTKLQAVEDFAQEAQLQLKCKNNIRDVIRSNALKMGSVWSDKYSLFAELPKQLRYEIATSMHNGVANDLIFFMNKDPSFVIDVMPLLKPCLNSNQSFLYREGEHADEVYFIVKGKIDLTLLNSGISYKTYLTNSYLGEIEILCKCNRLDNAQGTDDAEFLVLAKHDFITIMNEFHAEAVEIQKIAYERAKRNREQKLQMIEILQHNSPEQFSMMQYSTDLFEARNPMQAIMQETIKEDTMTMIARLETELNATNGQISSINERMLRIEEIIHKF
>ConMagCOL2014961_rbh_TGME49_219070
MTTVGYGDILPYTVNEKIYAIFAMILACGVFAYTIGSIGSLVSKQNAQENEYRDQVVAVNRYMKENHLGRELKFRVRRYLEYIWGNKRKYNLDEKQILQMLSEPLRDQISSHIQGGVLKKYQGFNQYEENFISQLSRTLYIETFGPDDKVFEQGEISSKMYFIQSGFVDILHSTTQMCYIQLKAKDYFGEIAFFTDKPRCASARCSDYVDLFTVEKSAMSQLLEKFPEAKEKTKAIYEKCQDDDYTDIYVYCYLCNCLGHVAMRCRKMIYNMDHEETKQKWINQRAMSSAKAIKPNSNINSNRRLKYRIESRNVKGIPKDTVRMFPNSNALYQKLVRFLQPEVTTKEYEKSEPEQVSEMEIEEIVAPQIDFSIICSESDNSESEFNMQQNMKA
>ConMagCOL2015339_rbh_TGME49_219070
MVVGIFIYSYMIGSLTNIISNLDSIKAKLDRKLEILQQMAKEYNINKVFLKKLTNALEYEHSHHKRGLNELLEDLPTNLRTQLLVVIYEQMLQGNAFFSNKPSYFIAAVAPNLKNLRVEQGEFVYRKGDYATEMYFIIKGKVEFLFFEGTIPIVYAEVLDGYYFGELDLLFSKEKTRYHSVRAGEVTELLALSNENFHQLLDTFDEQSYYIMQSAQSRFKRMMTRQKQAQQEFFEQREVKRHQSIPNNESPVSAKTIMKKLEIDDIFAEEQSDESEQSEQSESITSRSQVSNNSNSRSYNDNQEAEPQPMVKQGSWLQQIKTKSSKGSLFHSIIESKLGTEDRQISDLKQRMKDMDSSMDRLKGMLTRINKHLDDREQQN
>ConMagCOL2016388_rbh_TGME49_219070
MILIGSVITAVMFGEMAVLMSNLSRRQTQFQEILDGAITTMNKMKLNQELKNRILDYITQTQSSLSAQEEYESFQKFISPSLQKQVSACIYDPIIQKNEILSQETDLTKQIVYRLQNKFTKPEENIVVEFSQSKNLYFVVNGECQVFVTDQFDVKNLVCYLYPGAHFGEIGLVYKTHRTATVQGIGYCTIAQLEQKDFESLVSSFKGFADKLKKWANIYRDP*
>ConMagCOL2016742_rbh_TGME49_219070
MVVNDQKSWNPPTDSAVPDADFYNESLGHRYWTAYYTSVFFLVGAEVAPITTEEYALGAILFLIGALITAYMFGEMAVVMSNLYKEQSQFTREHDLMNTAMKNYDLPKLLQYEILDYFISNYRQIIRLNEFDEFIQSLPPSLVNQINAYYATETMNQFKFFNSPEVLDYLIPKVATTFVQPEKTIFFQDDPPLNFYWLNMGICEVYLADPSGRDYRARVLQQGEYFGEIALLYKAYRTATVISYNHCSLSVLDNFKFEEMLTKFQHIYEGLLEHASRYDDRWKHFMDKNLRKNELLTEISPQSMCYVIYNGITLQLEENKVVVQAEQQVQSFYMILEGQVELQIQIQDQYAYEFLNHDTEDVSYGEMWPFVVEKLGRGSIFCHNLFLLKQKSMIDYKCSRPTTLYQIGQKLINRLCKIEANFQLKIDEIKQKLSSYDSIQQSRVAVNIPIDIIKYQSGKVYTNERLNYLMIVLKNEVIRRIIQKRYGKIIGCVNIPLLVKRLKASTTAKQLGNEIAARRIAKGELPPEFVHVITVLTANEMDNPLLSQFTQKIIELRQIAMLASNKVNQIGLKADQNDAKRRKLSRNIKLIERKLKELE
>ConMagCOL2016880_rbh_TGME49_219070
MVYEKGSFCNEMYFIIHGQCNIVLLTSSQLIPFIRLRQGYYFGETDLLLSQTKQYTHSVQTHTRTELLALKRSDFFKLIEEFNEDGIDICARAYERHYRIQTKQKQAETEYKRSMMVNRCESIPEQDLTKRTKYDLERIVTNSYEPLNTIVERPGEEDQKVVQNNSSVMESSFIRQLYSKRVSFQQTMFDKIVNSKIKKVDKLDMLKQRIIRTEQMVRQYGELCEQIYRKLHVGNEIDDEPLIQNFRNEKSRSLSRFSKSSFLGVIVQAIRKVLSNDQDLSDLEDQQQNVKSYY
>ConMagCOL2017530_rbh_TGME49_219070
MLVGGEVGPRTTTQACFATFMILMGAMITAVMFGDMAALMSNLNMRQTKFQENQNAVNTAMKNLRLPEELQQKISDYLIYTEATMASQKEFEIFQQLISPSLYKQTLICLYESIIKQNSVFGELESIYDSILPKLNPVFCKPEEAIVYQWNNPSNKCLYFVARGDCNVLVQDVRKKQRLVKILRPGDHFGEVALMTKSCRTASVFARSYCTLAVLDEIDFNRFLLVNPDVVRIFKQTMHQYKDRYKRFLIKAIQRNPFFKNLKYGTEQEILYSLKQTTIENNEYLIKPGDSSSNILFVLDGTIEVSFTLNDKKLKKRAENQGQDKWSSMIIDYSSVKSSVEIYPLWGVMGIEGSVHSTELTRNLQSKILGSSCVEIILDYLNAGSSLGFYTTLANDCFSIQAKTLTKCHLAILEKDELVKLRKNHLDLHKNLTKFEIWARTKTPHQDDYIVSNDIKPGRHSLEKSHRALYRFRGVVLRVIRENRDLKILNTPMIALMLNKVQKTGNSNYKLRQARRENINGQFNQNLSLTGNLNKNQPVEKLSEQVNSITNTLLRHSHSLSKLQDDMEIILNKLRGENMDNRQSGVHKLAGNIAFIQSPSFSKPSVTRKQIGSFAYKVQKK
>ConMagCOL2017585_rbh_TGME49_219070
MPYRVAFEETIYFDAWTCLELGVDSIFFIDVFVNSLSSTQLEDGTVIKDFKTIFKNYAKGWMVLDIIACFPFSLLDYMLGNDDESSPGRYNSLIRLMRLPRLYKLLRVARIMKAFRHYKNSEIIERIQDFLNLNSRIFKLFKFVLSVAICVHLMGCLWFFSARLEDFHRDTWVFRYGYLDEDKGTQYLASIYWAFTTVTTVGYGDISAGTDLEMILAIFWMVAGVGFYSFTVGSLSSFLSAIDTRESVLAAKLAAIYEFAKETGISDHCRHKIRQAIKYNNYKTGTVWSDKHSLFSEIPKKLRYEVAMSMYNGIAAEMPFFKDRDPAFVVFLMPLLKPLRVSDGEYLYRVDDFPDEVYFILRGRVNLVFGKMELVYKSYLKGSYMGEIEIILDCHRIDDVQAFGECEFLTVSKSDFKVLIEEFPYQAKEISNIAKERKRRHIQARKELILVIKHKRSQGTLNELEGKAELLDELSEGEESEEEELTLLNLRDQVRENTRQITDLTESITLLEHSINTFDNIFKQLTPNKPAGSILERIVKSKVPKLPPIQKQANY*
>ConMagCOL2018120_rbh_TGME49_219070
RLRAAINQTQILLSNFIKSFPIFKGLSRKSINNIRDACKLMKCRKNQYLYKLGDEPQLIYFVKKGSFQIYERLEIQEPQIDQNALPIKNRIKKRKKIGNVRIIEIQQGEILGMYEMFNNVKFKNSCICNSQTGEVLVMDQKIFNMHVRMNQNAVAYIEDLQETKMQ*
>ConMagCOL2018339_rbh_TGME49_219070
MILGVGFYSFTIGSLSSMLGVIDSRDTILKSKLAAVQEFADQTGISTQCRNRIRDAIKYNTIKLGTVWTDKHSLFNDLSKALRYDVACSMYDGIAQELAFFNGRDNAFLVATMPLLRPLKLGDSEYLYKEDDHADEVYFITQGRIDLVIEVGNTPFKSFYKGSYVGEIEIVVECTRLDTIQIIGHSEFLILSKNNFLMILDEFPNDAKDVRKIAIKRMEKIKESKEEAIEQIKQKPNFQEIKQMQ*
>ConMagCOL2018394_rbh_TGME49_219070
MINFLCSYIDREGEEICDPKLIAKQYIVSGRFAIDFISTIPFELLELLFSDQGNSSILQLFQVAKLIRLLRLRRIITYLKFKTDFKLWLRIAFIIFILFLFVHMNACFWYMLVSSDKDWYPPKDSGRETEYYDEDDLSYKYSVSLYYATLLLIGADVTPYDLEQTTFACVVLLLGCIVTATLFGHMTVLVQGLNKKTKKFHKQLDTANQAMSNLNLPRKYQEKVLDFISYTYYNKDHQKELKKFFSMISPSLKYEVSLHLYRDVLAKNSIFGRQSDILEFIIYQLDTYVSIPEQNIILIGDQPDYMYFIARGEISVFCLDAQLDLVQQSCLHIGDFFGELSLLLPTNRTANVVSMNYCTLAMLHKTQFNEMIDRFPGLHDGLLDNIYSYQDGYYQMVKTMLQKIPYLKSMSNSNIQRIAYQANCQYFLQDTVIFKRGDIIDSILIVATGQIAFQVEYSTGEKFILKRFAQGSVICFNFIFSNISNQFNIIAEQDSHIVIVKGSILERLGEKNAFFKATIKSLKLKIETEDIPTTNDFIEAEPSVEY*
>ConMagCOL2019052_rbh_TGME49_219070
MHIFGCLNIFLYSFEENDPDTWINRGGFKDESEMTQYLAALYWSFTTITTVGYGDIVPKTEFEIVVSIIIMLIGVFLYSFTIGSLASFLTDIDTKDSILSSKLAAVHQFSKETGIKTRVKQEIRSFLKYNTNQTGTVWSDKHSLFKELPKKLRYEVATTIYNGKAYKMPFFRDSDPQFIISVVPLMKPYHQKHGETLYYQEAYPDEMYCIFKGRVNLVLPDVELMYKSYLQGSYVGEIEILNQSNRKDTAQSFGECDYFTIQRSQLLQLIEEFPREGKRMVKIAQRRESENIICRNQLVQILKMKIQGGQLSQLEGQVGLRCLEEQEKSSHVKISSLFKECQQNKQSLADIKFRIGRLSSDFQRLSKIISASLIK*
>CryCohSeligo027560_rbh_TGME49_219070
MVVQGNFADHGKLNQGIRVIRLQRLTKLFQIFRMPGSHLPTWLEWMETTKVARVLNLTIGLFWIIHLMACGWYLCAAFHDDPSMTWVATYKVSNSKTVAELNAFDSWMQSVYFVITVFTTVGFGDISATTNGEIVYVFFLXVHSMIIGEVIAIVTSNDRVNEFVKGREALLDAFSEHTELDQKSREKLSHWIYTNARHWVKQQYSKEDMKQLIIGRYMPRTLLGELPPQLYHGQLTSNKLLTCVGKYPPRLPMLLALHMGRSTFIQGETVYEKGDHPFNLFMVRVGTFAATRTSFLPAPDRDAQPIVTDEVCELYPWSTYFGDREIFRGTPRLTSAICCSDLGIVMAIPRKEMEEVVDEFPQAARAWSKRARRKDRFLSEMGAKTSLDLAALRIQQYWRNIRNSQRPGRISSPLLQSRLPTVQNLMTLPDINPERGRAVATPISVDDGTKARRATTSSGNGDDSSRLRVVETKVDMLDQKVNAILSMLKTLMRDAPPPEYAMSL
>CryCohSeligo065920_rbh_TGME49_219070
PMQDAKSWIPRTADDLDGSSNRQQLPESMQAEIRSALEKLPAQRSPEELELIWDHVISPMEDPFLMKMGDGPEKHFQEAPPGRVIMDYGETGDQVFLLYKGKVQIDVPSDRVRQRLVGGLRGAATGRPGGAGKPGEVELATLKCVEAGKVVGDRAFLSSDNRRNARVTTLEETWLLSITREDYQYCLTCSGDNIVQDRMMFLSSLDRASLAGIDQGDLQALATHLEEESYIGEKVILKQGDAVDKKAGLCQERILQGGAELNPRCRPIFRRYADESGPPPNPFADEEESDDRSGAALLPWRPSGSQSARQPGNHLGSKNSLKENSLSKGPSSSRSSAGGSSPRKKALDSRSINNLEEEQRSIEGMTFQQQLAKILPKACPPARSGDCQX
>CryCohSeligo070383_rbh_TGME49_219070
XHPPTPQSSKRRSPFSFFHSSQTLEEGDLHAQQAGSGNLWIHQLNQLNLSNVGGSMQFSSKKLPKRATGREKSIAHAFGDSALIAAPKSNLDRSPRLPRYVIKEGTFYSLWQMLIATLLVYTGTVFVYVLCFIDFKIDVDNPELTGQGSHKSLFIDVLDTVVYVIFIIDFFLGFFFSYKDVNHVEVIDLPRCMRHYLRSTFVINFFSCLPPGLVTMVVQGNFADHGKLNQGIRVIRLQRLTKLFQIFRMPGSHLPTWLEWMETTKVARVLNLTIGLFWIIHLMACGWYLCAAFHDDPSMTWVATYKVSNSKTVAELNAFDSWMQSVYFVITVFTTVGFGDISATTNGEIVYVFFLMMVGVVVHSMIIGEVIAIVTSNDRVNEFVKGREALLDAFSEHTELDQKSREKLSHWIYTNARHWVKQQYSKEDMKQLIIGRYMPRTLLGELPPQLYHGQLTSNKLLTCVGKYPPRLPMLLALHMGRSTFIQGETVYEKGDHPFNLFMVRVGTFAATRTSFLPAPDRDAQPIVTDEVCELYPWSTYFGDREIFRGTPRLTSAICCSDLGIVMAIPRKEMEEVVDEFPQAARAWSKRARRKDRFLSEMGAKTSLDLAALRIQQYWRNIRNSQRPGRISSPLLQSRLPTVQNLMTLPDINPERGRAVATPISVDDGTKARRATTSSGNGDDSSRLRVVETKVDMLDQKVNAILSMLKTLMRDAPPPEYAMSL
>CryCohSeligo072679_none_TGME49_219070
XPAEHPNGKAGVLMCASMTDLGGFEDLKRVRKVLGVSFGVWTPSTGAITEGSYFRQAWGVIITFFLIYMGTYFVYRLCFVEFRLETPEEYLTWDNATQQYRDYVREYEEQPFIGPFSGYFDFTLNAVFWVDLFVNFFFSYRDDSNREVINIRSTAWHYLRGSFLINFVACIPPEIIEFLSQSLPSTTNQGLRLARLQRVSRIARLMRVTRLAKITSYSKRLTQWFEKHRGARVVTLFVVFVWLVHLLACGWYLCAALHEEPKGTWVFRRSVDNDGTPLITRGSREQWFHAMYFVVTVFTTVGFGDMSAVTAGEIMYVCCLMVIGVVYHSIIISEVINVVTSNDYASEFMLKKRDLIDSFSDHTELSEATRKDITEWICINAKHMVGDDYSKADVKKLITGKFMPQSLLNTVPASLFQGELIKNSFLQLCNRVCNMPPRLPILLSLALVKMEYTAEDVVYQTGDFPFNVFLVYSGVFAYCAKWGEQGTLQPYKLFPRGSYFGDLECIEGGPRRTFARCESRKASVLALSGEDMKELMTQFVRFGGIWRRAAVNRETLRIRKLSEMPQGVHYKDIAASTIQNWWLPKTSMMGKKLRAAATGDLREKRPAVRGIHTIMPELFADLDRRVSRKVEGLAGDVASMSSKLDFLTSQVTALLALQRYPPEYTARSETAPTMSQTCSQALSQHLQTQQQQQQQSQQSQQSQQQQQQQQQQQQQQQQQQQQQQLSLSQQQSYRSNQSHPPRSASPSGSDFQMPTRSQPQPSRRAGREGNSGMKKWRSQDFLSQSLSSLKASQRYILPQGAPKFPDAPKPPGWEQPILPGMMARVPSTEDASDLLNSTAS
>CryCohSeligo072738_rbh_TGME49_219070
MRPVHACGDGVGSDEFLVMLKHLTEASSSPSRALVADSQRMDRAIARPFRYLWSNMWCLLRACQDFLAWVSICLTLFVVHSQIKLALLCHALTCCRCSERAGEVGCCSIMHWNMIAALVNLKTYTKERAREQQAVSAFLSKRRISATLCLRVRAHVDRARPERVTEDNADQIRRAAAELMIDLLEEMFVPPFSSHPFFVNLRGKHPHLVKELCQEALQPLLKAPDDVIFTAGEVCSKMYVIISGHVQYCATVPQRDAPPGSPPAIVKRTLRGGQWLSEAALWTGWVHRGELRAVTDSLLFALDAAGFARVISSHKSAHTYAAAYARKFVEGLNRGLQ
>CryCohSeligo080040_rbh_TGME49_219070
MALHSAQLMSGQSSPATPFEPVPILPGPGLGLGSGLEQQQPRLPSSPPGSSPPLDSGGHSPKSTFCARQGSHPPTPQSSKRRSPFSFFHSSQTLEEGDLHAQQAGSGNLWIHQLNQLNLSNVGGSMQFSSKKLPKRATGRXXEKSIAHAFGDSALIAAPKSNLDRSPRLPRYVIKEGTFYSLWQMLIATLLVYTGTVFVYVLCFIDFKIDVDNPELTGQGSHKSLFIDVLDTVVYVIFIIDFFLGFFFSYKDVNHVEVIDLPRCMRHYLRSTFVINFFSCLPPGLVTMVVQGNFADHGKLNQGIRVIRLQRLTKLFQIFRMPGSHLPTWLEWMETTKVARVLNLTIGLFWIIHLMACGWYLCAAFHDDPSMTWVATYKVSNSKTVAELNAFDSWMQSVYFVITVFTTVGFGDISATTNGEIVYVFFLMMVGVVVHSMIIGEVIAIVTSNDRVNEFVKGREALLDAFSEHTELDQKSREKLSHWIYTNARHWVKQQYSKEDMKQLIIGRYMPRTLLGELPPQLYHGQLTSNKLLTCVGKYPPRLPMLLALHMGRSTFIQGETVYEKGDHPFNLFMVRVGTFAATRTSFLPAPDRDAQPIVTDEVCELYPWSTYFGDREIFRGTPRLTSAICCSDLGIVMAIPRKEMEEVVDEFPQAARAWSKRARRKDRFLSEMGAKTSLDLAALRIQQYWRNIRNSQRPGRISSPLLQSRLPTVQNLMTLPDINPERGRAVATPISVDDGTKARRATTSSGNGDDSSRLRVVETKVDMLDQKVNAILSMLKTLMRDAPPPEYAMSL
>CryCohSeligo080776_none_TGME49_219070
ESLPQLGACLAPELDAGDDALTRAFSRGKLGIYNKGDRLQGEGEEVRYYSIVLAGSCKTRCRAPAPKTVAFSKTSKAADLSSTIVDEEDAFLSSLDEDGCVHVGVVHRGEPIGLLPGEPRAPWEVVAVERVAILQLSAEDYSSSLKPFQRKFQAGIVEFLRQQGVCPQGTASSLMRLTSQARQRTFRKGAVLHAAGENQRHVFILKSGTVSVLSPPQEKDPVEADADEDEWEEAAAESERKELEVEEEVQRRERLRSYSMQGSANQLKGAANEARNQILKKHARGALNKALRGDRFTKPQANLGVTARKDGLVPTATVTEPGSIVGEEVLLYDTFRELAVARNCYTTIAEEDCICLVVDLAAFQMLRATVGADTILERTRGRINRHASQHTHCRRLALQMTKESRQTKRREHQKQERQALRLPPSYSGASPLDFLESTDDWLGTVLQYKKAPKNPKMPGSLMCLTTLALDPLTFQAGPGTAALLQSVNGPLEFRTLREGRRHRSLGGLRLDGSRNPMGEFIQKEARYLDTPAPPLPSEAPPPAVLPAPILDTASQAGAEGDYAGGGFFYTEIEESTDFATKLQSEDVSFSMSMGDAFKVAPEAPSRSSSVPVLPRLASDTSMSAASFTEAMASGNRNSKSPSGPAAPAPAPPSKRIGNSREARITRTFCKTIAGKSVLVLTDQADSRKSLMRGLQAVLTEFELVFAKSTTELWSRLNASKETHHTLILDLAKNDLQADALLKTVRSHHRYARLPILVLSSDRELSATVRSSCSFVVFQPISAPMLREGLLWCLDKKAVLGKTAKAEAITSPSLDSLSQLGSASMNTTEAX
>CryCohSeligo083845_rbh_TGME49_219070
QDEESSSRREDSLWDTPPNGSSKEFPENTRTIVNRLMQYQVRNHLALDVNWWNAGAVFRKLPAFEDCSMSFLAEVAKLMELKLFLPGDPLVEEGALSDSTMIIECGRCVVERRSMKCLWSNEVIAEVGDGFWIGGIGGICGFAGELKRTATVRAAEVCKVHNIPTQSFIDLLGSNSVERQRFRAIAERELRAKDSDRLEDHPFFASLPRAFLNLLRPKCRVHVFFGNETLYNEGDPAECMLILNAEACVSMEVGGRREKQLHGRHCLGVLALLTLAPVKRASTVRTLTACAVRVLTKEDWLDALKLFPEHREWLGDFTKEQVAQIGDVRTKIHRRRAWEKIQDRNLAAKQAYWQRRSCGFGRPPPKGPAAPAITLQALPNVKRETAPGASITTMSPKKEEAPAALPAPSQASTMKSRPKPQPARQVWPCFNGPGVEMPSVVLPRLTLGTKAIATSDANDSDSMSGLDDDDDTRSVCSRRSIKSDRRASTRQEFDWQHCDRALGLEAEFLARPRCSRGSIVGVRGGSRPSSGRDIPMLTLRSSNSGFWDEEEEEKKKKKKKKKE
>CryCohSeligo088678_none_TGME49_219070
LAFLEVLSRKAEDEFFAPNELIIKIGEPCFFGQTPLYVLLAGKAVIENEHGVMQNMLGPGELVGEGGALGLAAHRGSNVRVLGGSCAHCLRIPGPTLEEGLSEFAEEHGTFEALQHMRIEKNMQFMAKRQAWMNQIAMPALQKVTLFPKKSQNFLGALAAPLIEMTFKKGEILVGVGDLSESMLLVLDGTVQAVSVDDKTVLGELTAGALIGEPTGLGITDWSFATVRAKTDVRMLGITETARRRAGPLLSQVKEMRRKQVERNLPMGALPIFVEKGNLASKAISLQADLCRLKAASKMRPWPEDHPSGGHYWIMLSGRAELELDLKGRNPIQVMPIFAGYLLIEPLASELGLRVRATTAIKACRVRFFDLKTVVEKVRDAKDWLARFEAFEAQTRDELSKKADAAWGVAESIDEHVNDPEIHRWRERKGLAVRRAHAKELRRNPIPEHLLDPLVKIGPNERPRPQEDVAPTIACSAPPGKKGGSQHSSKEGSQRQHSQSNSNHTDNNNKSNXPQPPLSIRPCSSKPTEAAAAAAAFLSRGLAEDDDDDEIRTEERPPPSPPSPPSPPSSSQQQQRRELRALIILGLPKLWKSRDRAQRPQRSQERSPCRLPSAEALEAAAGTLQPQSTSPGGGSRRRGLDADGVVPPKAPSHNDVSGGGPPVRPPLLPEDDDDADEQQLSSSSLGSSSSSKMQKAQSAPELQSLRHQEKRRRQQQQQASRPPQPDQSTMANLLEEIDVVKLPMLRK
>CryCohSeligo115585_rbh_TGME49_219070
XYKDVNHVEVIDLPRCMRHYLRSTFVINFFSCLPPGLVTMVVQGNFADHGKLNQGIRVIRLQRLTKLFQIFRMPGSHLPTWLEWMETTKVARVLNLTIGLFWIIHLMACGWYLCAAFHDDPSMTWVATYKVSNSKTVAELNAFDSWMQSVYFVITVFTTVGFGDISATTNGEIVYVFFLMMVEVHSMIIGEVIAIVTSNDRVNEFVKGREALLDAFSEHTELDQKSREKLSHWIYTNARHWVKQQYSKEDMKQLIIGRYMPRTLLGELPPQLYHGQLTSNKLLTCVGKYPPRLPMLLALHMGRSTFIQGETVYEKGDHPFNLFMVRVGTFAATRTSFLPAPDRDAQPIVTDEVCELYPWSTYFGDREIFRGTPRLTSAICCSDLGIVMAIPRKEMEEVVDEFPQAARAWSKRARRKDRFLSEMGAKTSLDLAALRIQQYWRNIRNSQRPGRISSPLLQSRLPTVQNLMTLPDINPERGRAVATPISVDDGTKARRATTSSGNGDDSSRLRVVETKVDMLDQKVNAILSMLKTLMRDAPPPEYAMSL
>CryCohSeligo119824_none_TGME49_219070
ESLPQLGACLAPELDAGDDALTRAFSRGKLGIYNKGDRLQGEGEEVRYYSIVLAGSCKTRCRAPAPKTVAFSKTSKAADLSSTIVDEXEDAFLSSLDEDGCVHVGVVHRGEPIGLLPGEPRAPWEVVAVERVAILQLSAEDYSSSLKPFQRKFQAGIVEFLRQQGVCPQGTASSLMRLTSQARQRTFRKGAVLHAAGENQRHVFILKSGTVSVLSPPQEKDPVEADADEDEWEEAAAESERKELEVEEEVQRRERLRSYSMQGSANQLKGAANEARNQILKKHARGALNKALRGDRFTKPQANLGVTARKDGLVPTATVTEPGSIVGEEVLLYDTFRELAVARNCYTTIAEEDCICLVVDLAAFQMLRATVGADTILERTRGRINRHASQHTHCRRLALQMTKESRQTKRREHQKQERQALRLPPSYSGASPLDFLESTDDWLGTVLQYKKAPKNPKMPGSLMCLTTLALDPLTFQAGPGTAALLQSVNGPLEFRTLREGRRHRSLGGLRLDGSRNPMGEFIQKEARYLDTPAPPLPSEAPPPAVLPAPILDTASQAGAEGDYAGGGFFYTEIEESTDFATKLQSEDVSFSMSMGDAFKVAPEAPSRSSSVPVLPRLASDTSMSAASFTEAMASGNRNSKSPSGPAAPAPAPPSKRIGNSREARITRTFCKTIAGKSVLVLTDQADSRKSLMRGLQAVLTEFELVFAKSTTELWSRLNASKETHHTLILDLAKNDLQADALLKTVRSHHRYARLPILVLSSDRELSATVRSSCSFVVFQPISAPMLREGLLWCLDKKAVLGKTAKAEAITSPSLDSLSQLGSASMNTTEAX
>CryCohSeligo123035_rbh_TGME49_219070
MALHSAQLMSGQSSPATPFEPVPILPGPGLGLGSGLEQQQPRLPSSPPGSSPPLDSGGHSPKSTFCARQGSHPPTPQSSKRRSPFSFFHSSQTLEEGDLHAQQAGSGNLWIHQLNQLNLSNVGGSMQFSSKKLPKRATGREKSIAHAFGDSALIAAPKSNLDRSPRLPRYVIKEGTFYSLWQMLIATLLVYTGTVFVYVLCFIDFKIDVDNPELTGQGSHKSLFIDVLDTVVYVIFIIDFFLGFFFSYKDVNHVEVIDLPRCMRHYLRSTFVINFFSCLPPGLVTMVVQGNFADHGKLNQGIRVIRLQRLTKLFQIFRMPGSHLPTWLEWMETTKVARVLNLTIGLFWIIHLMACGWYLCAAFHDDPSMTWVATYKVSNSKTVAELNAFDSWMQSVYFVITVFTTVGFGDISATTNGEIVYVFFLMMVGVVVHSMIIGEVIAIVTSNDRVNEFVKGREALLDAFSEHTELDQKSREKLSHWIYTNARHWVKQQYSKEDMKQLIIGRYMPRTLLGELPPQLYHGQLTSNKLLTCVGKYPPRLPMLLALHMGRSTFIQGETVYEKGDHPFNLFMVRVGTFAATRTSFLPAPDRDAQPIVTDEVCELYPWSTYFGDREIFRGTPRLTSAICCSDLGIVMAIPRKEMEEVVDEFPQAARAWSKRARRKDRFLSEMGAKTSLDLAALRIQQYWRNIRNSQRPGRISSPLLQSRLPTVQNLMTLPDINPERGRAVATPISVDDGTKARRATTSSGNGDDSSRLRVVETKVDMLDQKVNAILSMLKTLMRDAPPPEYAMSL
>CryCohSeligo126416_rbh_TGME49_219070
XTSVEYGDDLYILLEGEASYQDFESKVTVRPGQCFGEPVMVGVARKYPGILVSEQPSMLLTLSGATAMSFLPKHPATFSQLERLKSQAYRVDADKIQKILLKSPSFGPVNKDILGILCPRANIEIFYPGQLIVANGEKCEIGKTNFYILLGGQVCAEGNFGAHLATMKAGVTFGEMGAFGLTVERTASTRAARDGLAACAVIRGQSIXXPDAFSFMLEHYQKQLTTNKATLAQRKX
>CryHomTU502001678_rbh_TGME49_219070
MYRERIEKLSGWLEDQVVSGHVFEKMKEIRNRRITDAMILRPNLDDNQEKGNSNEKKNIKGLGEGEELGAMEIYLNQDAERRARQLIQRSGVVPASMDELKRQNRRLSQITNGNNGKLDKNAKNEVIETWLSSGMMPGDNQIDLPKEYNEWKMQKMVENLAPDLRLRKKLLENSLNKIKAVPVNGEDLPENMVDDENVLQKNFETSVMFAPPLAMPEIKVKSPKRMMHSRGRSPVKHTSPRKIGIDMKEIAKVVVKQVQDTLEATIENSQIEIEDKIDSLNEYLKQLEDKTNLILEKSEQNSPKLEIIKSESFKEKVEVVPKKQNLSLLSPVKKKMEAPIPPKKTTVAPKSTEVEKEEREQSHEKVSVKFSQYFSMFKKKMLKSFNSINELYHEMKPDSNGDISKQNFTKFLINNKIPGGNIEHAKLFDELKSQSGLITRLSLFKNIHPLYESSDPSLEDFVKLLDEIYEGCEIPVLVSTFKDTFLNKKTFVKFGQDQLLLNESSMDYIWKNYLSSGEVGIFNTSDKFIEKIMSIRKELGLEDLANEGINADMEISKKEKEEEEERERERIRKEKEKEEEEEKERERERERIRKEKEEEEERERIRKEKEKEEEEEKERIRKEKEKEEEEKKERERERIRKEKEKEKEEEKERERERERIKKEKEREEEKEKIRQEMKKKTPSVTSLSSVSSVKSKSVQSSGPSSSSSSSSSSSASSSSSSSSSSKKGSKNVSSIPSKENLSEIEVSRGRSRSRSRRNSSKSNFSESNRNSIIGSSDSEKDSKIASKSKSKDKLKSESKNKLSSGSNSENSIESESSSSSSSSSNSKSGSRSTSRSESESSNSENEMKLNKKLSSSSNINKLDFQTQEDLNSFEKDPTKRAILMNLDPETENLPLEDRLRSRIKEVYKTGIAAYKEMCGDKFGNKNATLSEFGDFIEKLNIFLSFAENKEFYGKITKSQGGSLTIGSMYSYLYKLESVKNADPEIIGNHLKEIYGTIEEAFKKKDLFDHETIVEEEFIKICIDSGYNQNALKSLFKEMTGNIDGAYVEVQDVIQCLQGHITAKEVYEDESNRNSQWAIWRVVPQRKIPINEDKRKSELNIVVQALTSEKIKEFKGIGREELLHIAENFFMREQLSASSQILAIDEKGYSLSVIVSGAVDSIESLWYGENILETFKVGDVVGIGMFKSEPSKQFLRTNEETVLWKLSPKIWEIKLKNKINELKDGFLAIEDYFKQDKVFSKLDSNNQKKLYDNSIFTRYPSKTCIFKQGELAKSFILIFEGSVSLIVDEDLTKIPENYRKKSSGTSIGDKYLINRMKYPYSCYCDSECESVIIITISDDIINSVLNDEIKQELIKMDEKLEKKNPIPIQEKLRYPDLKLIPKVGIGKNLKIEKRKKSNNNIENEEDNEDCNNDDKNKNKNNSDSNDESDKDSIDENNNDNNELSESEKKISLEYLKADIQSRILRKHISLGDCFNYMYEKCVSKENKEKMKNKPPITLFDEDSQPDKDLIIKWPKYDKLFIGNWIDTDAFAEYVSEVLHIKATFTDITTIFTNFCSPLDDRLYIGTFYRNFEKISELSLKDFNRRLVEIDGSVFNTFTTVGGVVPGGSISTDTFIVIGGRAGFTRPEATELFLKQIDVLKTKTISLTTLSKLVSGEISKKEAHEQESGYGLFSMAQDYFGGGGGSVSKLCDSNGVLDYKKLTTKYEDVSCKKEKELKLLDNRENIKLLTNLDNIEPLTVLNSNQRIWLISLLERKQVKKGSKFINQGDPNAPMVILYRGELSVMQTGFFGYDSQLEEIIVKEEKDDIKLYGWKEYYSLKQASEVSLVAKNDSIVYLLSRNDIDQIIEMINDRVEKIKNIYLVLLKTPNIRDWPINVLEKFACCLRIEIFMDNDIILEMGPCDTENLRFYIVADGEVMIEGVPMGDMEELSDYTIGRSRYFGEWAIIKGFDERTSNVISKGKKTALLSIPKRDFKRILLLIGDYAIHRFQDYGLQLYHFSPKHSKRFNSPIRVLKDKS
>CryMelUKMEL1002812_rbh_TGME49_219070
MYRERIEKLSGWLEDQVVSGHVFEKMKEIRNRRITDAMILRPNVDDSQEKDNSNEKKIKGLSEGEGLGAMEIFLNQDAERRARQFIQRSGVVPASIDELKKQNRRLSQITNGNDGKLNNNAKNEVIEAWLSSGMMPGDNQIDLPKEYNEWKMQKMVENLAPDLRLRKKLLENSLNKIKAVPVSGEDLPENMVDDENVLQKNFETSVMFAPPLATPEIKVKSPKKMMQSRGRSPVKHTSPKKIGIDMKEIAKVVVKQVQDTLEATIENSQIEIEDKIDSLNEHLKQLEDKTNLILEKSEQNSPKLEIIKTGSFKEKVEVAPKKQNLSLLSPVKKKMEAPIPPKKTTVSPKSTEVVKDEREQSHEKISVKFSQYFSMFKKKMLKSFNSTNELYHEMKPDSNGDISKENFTKFLINNKIPGGNIEHTKLFDQLKSQSGLITRLSLFKNIHPLYESSDPSLEDFVKLLDEIYEGCEIPVLVSTFKDKFLNKTTFVKFGQDQLLLSESSMDYIWKNYLSSGEIGIFNTSDKFIEKIMGIRKDLGLEDLANESINSYMEVSKKEKDEEKEEKERERIRKEKEEEEEKERERERIRKEKEEEEEKERERERIRKEKEEEEKEKERERIRKEKEEEEEKERERERIRKEKEEEEEREKERERIRKEKEEEEEKEKERERIRKEKEEEAKEGEKIRQEIKKKTSSVTSLSSFSSIKSKSVRSSTPTSSSSSSSSSSSSSSSASSASSSSSSSSSSSKKGSKNVSSIPSKENLSELKVNRGRSNLSNSNFSESNRNSIIGSSDSEKDSKISKSKEKLKSKSKNKLTSGSNSENNIESESESNLSSNSDSKSGSRSTSRSESSSSSRSESESSNSENEMKLNKKLSSSSSINKLDSQTNEDLNSFEKDPIKRAILMNLDPETENLPLEDRLRSRIKEVYKTGAAAYKEMCGNKIGNKNAALSEFGDFIEKLNIFLSFTESKEFYGKITKSQGGSLTIGSIYSYLHKLESVKNADPEIIGTHLKEIYGTIEEAFKKKDLFDHETIVEEEFINICIDSGYNKTALKSLFKEMTGNIDGAYVEVQDVIQCLQGHITPKEVYEDESNRNSQWAIWRVVPQRKIPINEDKRKSELNIVIQALTSEKIKEFKGIGREELLNIVENFFMREQLSASSQVLAIDEKNYSLSVIVSGAVDSIESLWYGENILETFKVGDVIGIGMFKSEPSKQFLRTNEETVLWKLSPKIWEIKLKNKINELKDGFLAIEDYFKQDKVFSKLDSNNQKKLYDNSIFTRYPSKTCIFKQGELAKSFILIFEGSVSLIVDEDLTKIPENYRKKSSGTSIGDKYLINRMKYPYSCYCDSECESVIIITISDEIINSVLNDEIKQELIKLDEKLEKKNPIPKQEKLRYPDLKLIPKVGIGKNLNLKKTSNDNIENEDDNNDDKNKNDSNNESNKGLIDENNNELSENEKKISLEYLKADIQSRILRKHTSLGECFNYMYEKCVSKENKEKMKNKPPITLFDEESQPDKDLIIKWPKYDKLFIGNWIDTDAFVEYVSEVLHIKATFTDITTIFTNFCFPLDNRLYIGTFYRNFEKISELSIKDFNRRLLEIDGSVFNTFTTVGGVVPGGSISTDTFIVIGGRAGFTRPEATELFLKEIDVLKTKTVSLTTLSKLVSGEISKKEAHEQESGYGLFSMAQDYFGGGGGSVSKLCDGNGVLDYKKLTIKYEDVSCKKEKELKILDNKENLKLLTNLDNIEPLAVLNSNQRIWLISLLERKQVKKGSKFINQGDPNAPMVILYRGELSVMQTGFFGYDSQLEEIIVKDEKDDIKLYGWKEYYSLKQASEVSIVAKNDSIVYLLSRNDIDQIIEMINDRVEKIKNIYLVLLKTPNIRDWPINVLEKFACCLRIEIFIDNDIILEMGPCDTENLRFYIVADGEVMIEGVPMGDMEELSDYTIGSSRYFGEWAIIKGFDERTSNVISKGKKTVLLSIPKKDFKRILLLVGDYAIHRFQDYGLQLYHFSPKHSKRFNSPIRVLKDKS
>CryParIOWAATCC003753_rbh_TGME49_219070
MYRERIEKLSGWLEDQVVSGHVFEKMKEIRNRRITDAMILRPNLDDNQEKDNSNEKKNIKGLGEGEELGAMEIYLNQDAERRARQLIQRSGVVPASMDELKRQNRRLSQITNGNNGKQDKNVKNEVIETWLSSGMMPGDNQIDLPKEYNEWKMQKMVENLAPDLRLRKKLLENSLNKIKAVPVNGEDLPENMVDDENVLQKNFETSVMFAPPLAMPEIKVKSPKRMMHSRGRSPVKHTSPRKIGIDMKEIAKVVVKQVQDTLEATIENSQIEIEDKIDSLNEYLKQLEDKTNLILEKSEQNSPKLEIIKSESFKEKVEAVPKKQNLSLLSPVKKKMEAPIPPKKTTVAPKSTEVEKEEREQSHEKVSVKFSQYFSMFKKKMLKSFNSINELYHEMKPDSNGDISKQNFTKFLIKNKIPGGNIEHAKLFDELKSQSGLITRLSLFKNIHPLYESSDPSLEDFVKLLDEIYEGCEIPVLVSTFKDTFLNKTTFVKFGQDQLLLSESSMDYIWKNYLSSGDVGIFNTSDKFIEKIMSIRKELGLEDLANEGINVDMEISKKEKEEEEERERERIRIEKEKEEEEEKERERERIRKEKEEEEERERLRKEKEKEEEEKERERERIRKEKEKEEEEEKERERERIRKEKEKEEEEERERERIKIEKEREEEKEKIRQEIKKKTPSVTSLSSVSSVKSKSVQSSAPSSSSSSSSSSSKKNSKNVSSIPSKENLSEIEVSRGRSRSRRNSSKSNFSESNRNSIIGSSDSEKDSKIASKSKSKDKLKSESKNKLSSGSNSENSIESESSSSSSSSSESGSRSASRSESNSSSRSESESSNSENEMKLNKKLSSSSNINKLDSQTQEDLNSFEKDPTKRAILMNLDPETENLPLEDRLRSRIKEVYKTGVAAYKEMCGDKFGNKNATLSEFGDFIEKLNIFLSFAESKEFYGKITKSQGGSLTIGSMYSYLHKLESVKNADPEIIGNHLKEIYGTIEEAFKKKDLFDHETIVEEEFIKICIDSGYNQIALKSLFKEMTGNIDGAYVEVQDVIQCLQGHITAKEVYEDESNRNSQWAIWRVVPQRKIPINEDKRKSELNIVIQALTSEKIKEFKGIGREELLHIAENFFMREQLSASSQILAIDEKGYSLSVIVSGAVDSIESLWYGENIIETFKVGDIIGIGMFKSEPSKQFLRTNEETVLWKLSPKIWEIKLKNKINELKDGFLAIEDYFKQDKVFSKLDSNNQKKLYDNSIFTRYPSKTCIFKQGELAKSFILIFEGSVSLIVDEDLTKIPENYRKKSSGTSIGDKYLINRMKYPYSCYCDSECESVIIITISDDIINSVLNDEIKQELIKMDEKLEKKNPIPIQEKLRYPDLKLIPKVGIGKNLKIEKRKKSNNIENEEDNEDGNNDNNNNNNNNNSDSNDESDKDSIDENNNNNNNNNNELSESEKKISLEYLKADIQSRILRKHISLGDCFNYMYEKCVSKENKEKMKNKPPITLFDEESQPDKDLIIKWPKYDKLFIGNWIDTDAFAEYVSEVLHIKATFTDITTIFTNFCSPLDDRLYIGTFYRNFEKISELSLKDFNRRLVEIDGSVFNTFTTVGGVVPGGSISTDTFIVIGGRAGFTRPEATELFLKQIDVLKTKTVSLTTLSKLVSGEISKKEAHEQESGYGLFSMAQDYFGGGGGSVSKLCDSNGVLDYKKLTTKYEDVSCKKEKELKILDNRENIKLLTNLDNIEPLTVLNSNQRIWLISLLERKQVKKGSKFINQGDPNAPMVILYKGELSVMQTGFFGYDSQLEEIIVKEEKDDIKLYGWKEYYSLKQASEVSLVAKNDSIVYLLSRNDIDQIIEMINDRVEKIKNIYLVLLKTPNIRDWPINVLEKFACCLRIEIFMDNDIILEMGPCDTENLRFYIVADGEVMIEGVPMGDMEELSDYTIGRSRYFGEWAIIKGFDERTSNVISKGKKTALLSIPKRDFKRILLLIGDYAIHRFQDYGLQLYHFSPKHSKRFNSPIRVIKDKS
>CryTyzUGA55000270_rbh_TGME49_219070
MYRERIEKLSGWLEDQVVSGHVFEKMKEIRNRRITDAMILRPNLDDNQEKGNSNEKKNIKGLGEGEELGAMEIYLNQDAERRARQLIQRSGVVPASMDELKRQNKRLSQITNGNNGKLDKNVKNEVIETWLSSGMMPGDNQIDLPKEYNEWKMQKMVENLSPDLRLRKKLLENSLNKIKAVPVNGEDLPENMVDDENVLRKNFETSVMFAPPLAMPEIKVKSPKRMTHSRGRSPVKHTSPRKIGIDMKEIAKVVVKQVQDTLEATIENSQIEIEDKIDSLNEYLKQLEDKTNLILEKSEQNSPKLEIKSESFKEKVEAVPKKQNLSLLSPVKKKMEAPIPPKKTTFAPKSTEVEKEEREQSHEKVSVKFSQYFSMFKKKMLKSFNSINELYHEMKPDSNGDISKQNFTKFLISNKIPGGNIEHTKLFDELKSQSGLITRLSLFKNIHPLYESSDPSLEDFVKLLDEIYEGCEIPVLVSTFKDTFLNRTTFVKFGQDQLLLSESSMDYIWKNYLSSGDVGVFNTSDKFIEKIMSIRKELGLEELANEGISADMEISKKEKEEEEEEEEERERERIRKEKEKEEEEEKEGERERERIRKEKEEEERERIRKEKEKEEEEKERVRERERIKKEKEEEERERIRKEKEKEEEEEKERERIRKEKEKEEEEEKERERERERIKTEKEREEKEKIRQEVKKKTPSVTSLSSVSSVKSKSVQSSATLSSSSSSSSSSSSSSASSSSSSSKKGSKNVSSIPSKENLSEIEVSRGRSRSRRNSSKSNFSESNRNSIIGSSDSEKDSKIVSKSKSKDKLKSESKNKLSSGSNSENSIESESSSNSSSNSKSGSRSTSRSESESSNSENEMKLNKKLSSSSNINKLDFQTQEDLNSFEKDPTKRAILMNLDPETENLPLEDRLRSRIKEVYKTGVAAYKEMCGDKFGNKNATLSEFGDFIEKLNIFLSFAESKEFYGKITKSQGGSLTIGSMYSYLYKLESVKNADPEIIGNHLKEIYGTIEEAFKKKDLFDHETIIEEEFIKICIDSGYNQIALKSLFKEMTGNIDGAYVEVQDVIQCLQGHITAKEVYEDESNRNSQWAIWRVVPQRKIPINEDKRKSELNIVIQALTSEKIKEFKGIGREELLHIAENFFMREQLSASSQILAIDEKGYSLSVIVSGAVDSIESLWYGENILETFKVGDIIGIGMFKSEPSKQFLRTNEETILWKLSPKIWEIKLKNKINELKDGFLAIEDYFKQDKVFSKLDSNNQKKLYDNSIFTKYPSKTCIFKQGELAKSFILIFEGSVSLIVDEDLTKIPENYRKKSSGTSIGDKYLINRMKYPYSCYCDSESESVIIITISDDIINSVLNNEIKQELIKMDEKLEKKNPIPIQEKLRYPDLKLIPKVGIGKNLKIEKRKKSNNNNNNNSESNYESDKDSIDENNNNNNNNELSESEKKISLEYLKADIQSRILRKHVSLGDCFNYMYEKCVSKENKEKMKNKPPITLFDEESQPDKDLIIKWPKYDKLFIGNWIDTDAFAEYVSEVLHIKATFTDITTIFTNFCSPLDDRLYIGTFYRNFEKISELSLKDFNRRLVEIDGSVFNTFTTVGGVVPGGSISTDTFIVIGGRAGFTRPEATELFLKQIDVLKTKTVSLTTLSKLVSGEISKKEAHEQESGYGLFSMAQDYFSGGGGSVSKLCDSNGVLDYKKLTTKYEDVSCKKEKELKILDNRENIKLLTNLDNIEPLTVLNSNQRIWLISLLERKQVKKGSKFINQGDPNAPMVILYRGELSVMQTGFFGYDSQLEEIIVKEEKDDIKLYGWKEYYSLKQASEVSLVAKNDSIVYLLSRNDIDQIIEMINDRVEKIKNIYLVLLKTPNIRDWPINVLEKFACCLRIEIFMDNDIILEMGPCDTENLRFYIVADGEVMIEGVPMGDMEELSDYTIGRSRYFGEWAIIKSFDERTSNVISKGKKTALLSIPKRDFKRILLLIGDYAIHRFQDYGLQLYHFSPKHSKRFNSPIRVIKDKS
>CycCayNF1C8004812_rbh_TGME49_219070
MQPQGPLEALGPAKAPTGPMMPPAVADFSTDPRSYDDQNIERPPAGLQRMRRECTILQELEAGDRQANERNSLSTRLFELGMELRKVRQVNDILEAENADLRERILHQADAYPHAAEIRALARRSGPELAESVSYLIEENKFLRLKLQSSIRSQARLQGTATELGNALREHEERAYARELAESGVSNEYKMAATTEKPGDIPSTSPRTLCDKSPERPTSPTRGDFVRRYCVCSKKLQELLDCIDSQIGDYERGVWQTQVNVLEEERDNLMLKTVVMRQRLAEVQAKIVTDPFLAARFGADVNAELERRLASERNISRSWQTNLRALQRELRDHLADLAAASRASGLRCDILRGTLAQAGEAAAMKEIQGFTRSEKESLRLLRQARDRIAADANRIEAYAIRVRELEQEVANLRCDLTQLERGDTYKWEESAQVYTCDCDFSVAITGGDNASSDSDCTVSALRTARQLLVDRAETARVLESVQKRKHQLQTQQLASEEVLLPELAAPGGLSRSPLEDNTFALTMDITPIAAALFSDQPATGISVSKVYDALTVERGRDIFRRLMVLRKIANSATFYTEGTPSIPGAKLGPSAEVDTSERLDEIKHIQKSIDQRERSLQQAEEAMQARVALRQVESELIKKLKQNQEQFEEQRKKDAMKANEEMARQRREYEKQLETERARCEVLRKELELQAMELDLQRKIEEERIVERSQKENLELERELQKLRNQLRAMELEMQRISADAARESLAAKSAAAEERATLSAATQAAEHKANDALKQLHEHEKQDEMRAVENKLKQALASRAGPAPAPPLSRAPEEVSTKESISPLSKPATAELGGNAHAPKHHAPSDLSPRSYFRKMVTGKYTSLASAFRHMDVDHSNTVKLSIFGDVEQPFNDAGIPSEGRVTKEQFILIAEKSGVSTACANSLWDYMDRANRGSLQRENVLLLLEDNVDLDEVERVEQSASNVLTNVLNVFSGTTVTPKPAAKNPRRSSFKKLTYTAAREELGFTSKEAQVDAVLADCSPWDCIYPEDRKEMIADMKHRTVGKGQLIQKEDDPNCPLYIFLKGTVSIFQPGFIQYSFVESSPAPCMLYSENLVEGTPNKTCAKADSDEDVVMYTLDRAVFERSYESFRKQTFQPDEKIISEGDPANRVLMVKDGEAVALGLRTSKEEVEIRVYRPLDFFGDGTLIKSHTHTASVRARTDCTVSHLSFKEDSCILTHKSLRPTAYLVQHKSDCELLSNFQVLWMGSNIFYGVLRTLETEFRRRNGRATTLESGVMELQSQPSAGTTAGDELASMQSGALADEDIRNVPLVGAQQESQEPESLATAIPAQEKTLVDAELIEKLLQEETERMHEECGLLMEAIPVLKNLPKERRQELCNRMVREIYFPNQAIVLQGEAADKFYIVKSGTVSTEIYVGCGKMQKISEMTSGSFFGEMSIIKHEPRTAYIVAMTPVYVYALKASDFQELLGDTHEAFLEHAQRMYSQKTAKPIAMEEEAAHLSEAELPPVLNLLSGVPVIKLLNLEELNELARAFQVMNVREREVIMHEGDPADKFCIVIEGMVSIQKSLEPGKPRQEVAVVNAGEYLGEIGFLNNQPRTASCVAKTKVKLLYLGRAEFDQHLGRLAEAFLQQAESTYSTQQADIPDWLRDAKEKGAFYDPNAATDSTEDLEEPIRKFSLTEASDEAEANVYKKKKERKTSAEGGAAVVGAAVSVESSEDEAKKKKKSKKSGEKDKPKDKKKSSSKTEDSASTFTSGDLDRLRDLLAGTFKNKYGSLAHAFEEMDVNKSSIVDADEFYAFIKKSNVRGFRKAELDALFDELCRPIKGRLVVGNLYRNARGVEPTGAEIHLRAIEIYGSVLAAFKKTAGMDSTDLCTRDNFTSLAEKVGVDNDKAQRIWEEYIDGVKSTDDCVTLSTLIGLMSGELTPEEAAAKESEARSLGNRIWAFFGGGAGVEAAASGSDAPTEGEAVEETIPFEDPAVVQRDDHRAFPNETQLLLESIKKEPPLEVLSPQQQKYVATLMRREVVPANTSVAEEGGDPALMWCSSGEFDVTQAVRHPIGIXGFFGVYVIRTLKPGDFFGLEELVSGEKLKCTLKCRQSTSECALWVLDREMFLDSVKDMLTRRQAFVTVAQAFLHKVPLVRDLPEEQIAAVAKACKVERFSEGQTVFKMGFHGDMLCFIYKGEAITQKPQDDGGILELARQGRGEYFGEMALIRNTRRTASVVAGTELLLFCLDKESFENLLAPVKEKMAAKAASSYKRQDEAPPTEAESKPSDVATTGPVPGSRDAGEACVKKRTRKSSLALLNYSKIRDQEKQAEEGPGENAEDKPAARWRLAEEPGSTHEPPPLSAPGGRSCIKRSSSRDGVRTRKSSVRFDEDSLLPSDTSSDEG
>CytFelWinnie001936_rbh_TGME49_219070
MIENNSCHCHTKLTQIHSTIINELHDCKEHVWNYQITNLQKQRDDLLLKNNQLKLQLANIQSLIVSDPFMSKRFYELTNNNTKDYNLDQLFNLPKFTNESDAYRQLTIYADHNKELEERLSTEQLISMSWKHKFNDLEEKLGGLVNELLELTQDKSCLSNVNYNKYRNDHYYNIAKEALELLKLAKVRIEGDKSRLESYMERVEELEYKLKDSQYSSSIYENSSIYIMNTSNEPESTPSKVTNKIQQDLDDFNQILTNEPWKYLENESKEQLNQFKITLTTPKEHSITSPHRKTLNKIYQEILQLITPKPFNDNTSTKTIRKNPFTEVTSTKGHTSIDDTQSIITPTPLEGKATPGDRGGGEGRGVDESPQMEIHVQDEHKILLEDRDILSGSKTFTSIPSMDSDRLLVDDIFDDSTLLNLNEQDYALQMDLLHLLETVPILCELPKSKLMMLLQHFKLRSYFPNSAIILAGEVAREFFILSSGTVSVYLYQGYNKPNKFIRKYQNADYFGEMSIINNKLCSAYIIADCNVTVQAMLAKDFRLLLGDLYDKFILRANKQYEQLNINDNNNDNNIKAITVLDGILKFIECLPIISPGMYIGGIELNYHIEKFLSKSSYVAYGRVILLSLKPKHFNKYLKSIIQDIKLYIEEYLSNSIHTNTINNHSSNSSTTQLEGKATPGDRGGGEGRGVDEISDGMVSINDDVTSDFSDLDDDSSIDDSTLNLEMNRLSSLDSRLSSSIVESDDDFDESVVQNEYNYLSSYQLDDEDDDLITNLSDDLNISSDDDISYYDDECLQSSKELLLSTLKNKYHYLGLVFLAMDEDHNGIVSRSEFIEFILKLGIGAIDEHELTFIFDLFKDDLNDDITMVSFLKNSNESIKTIVDLNNHLILLYGSSFIAFNKKFGPLKRNSICTRDQFLSFAYDVGIQNDDALYIFNQLDVCKLNSITILTLLKLLVGHWTIEYAIEYEERYRSEVSPNEVREVSPSETRNEDRGGVGGHLSADDNTMLNENPSPSLRPSSLHSDRPPTSDILPSEGLSSDDLIFEFYKSSSAYLLEMEIEESVITNEMEEYYNNQSSNDKYINIITPMLLKYDHFTYLSSIQLNYLISIMDINQIEGYKVLYNRGDYDYPLHLLLKGDLIGYENFILNKPSDKTVFIPKGIKTTIASWTHNIYNEIILPMIEIRIKRINIIKNFLKSIKIFNNYNNNEIIKISKKCIIKQFKLHETIIKFNDLPNYFYIIFNGSITITKDDNKFNKIYSSCTLLCANDLIHNRNHNFTIIATSTVKLLSWKQSDFIQLFNNTKSLSDNDPCHHLNNNTYTTNVHKKVSKKVSFANFLNE
>DigOweWS12016211_rbh_TGME49_219070
SFSNFFMSIQIEVVRDNVSILCNELPLPDNDYSFKNWLINIVSNIEINDRILQCSGRSGLANQNEGLLYPLDPESNARASINALKIQLLVFSLKETDSPKMTFLNRSTSSDERFEINEVPSAAESIPPPKRSSFMRMKNHFKSATNWHSDSWEFERHQSEDLPCLILDPEGVVRAFWDCLCLILLAYQAISIPIEMAWSVNRLDGPWTIISWTIDVLWMVDILLNFSTAYYHGEALIIDRKKIAKSYLTGMFVIDFVATIPWSAILQEVGEDSSYAEAPKLLRFLKIAKFFRLFRLLRFLKMQRLLWKISDSFDNRWLTLAVETTKLLGLTALLAHWSACAWYYIAAHVNSVKTWIILAGLENETSTDQYVSALYWSVTTLTTVGYGDIVGANRYEKIYSLVSALLACGVFGVIMSGIGSIASKFSQEQRQIDARVSAVIRYLSKKNVPRILQFRIKHFLAWKFQRMADDRVRDQLDAHLTEPLADDLAYETLGDVLRKCPLFTNTPRSVLSKICRAAKLKLMMAGDVVFSDNILAAEMTFIVRGRARVVKKGVPCELAVELVPGSWIGEVYLFHEGVRTEIIQCITFCEIAILHRLDFMEVVEKWPMFQEQYKAIKTEVEGGNEDIIKVACKYCDSRAHHCDDCISKTTLGRQVSGPKTSLLKSLRATIIGSRLDDVFDNPAPYALSPSHKLREHMSRSFSHKSSRSVGPARSRSHRIAHSTTSAPIHRRSTTMSILDNISSLEFEQLDLHNNNIYENNNNIYENNNNNIYENNNNIYENNNNIYE
>DigOweWS12016217_rbh_TGME49_219070
MVDILLNFSTAYYHGEALIIDRKKIAKSYLTGMFVIDFVATIPWSAILQEVGEDSSYAEAPKLLRFLKIAKFFRLFRLLRFLKMQRLLWKISDSFDNRWLTLAVETTKLLGLTALLAHWSACAWYYIAAHVNSVKTWIILAGLENETSTDQYVSALYWSVTTLTTVGYGDIVGANRYEKIYSLVSALLACGVFGVIMSGIGSIASKFSQEQRQIDARVSAVIRYLSKKNVPRILQFRIKHFLQAWKFQRMADDRVRDQLDAHLTEPLADDLAYETLGDVLRKCPLFTNTPRSVLSKICRAAKLKLMMAGDVVFSDNILAAEMTFIVRGRARVVKKGVPCELAVELVPGSWIGEVYLFHEGVRTEIIQCITFCEIAILHRLDFMEVVEKWPMFQEQYKAIKTEVEGGNEDIIKVACKYCDSRAHHCDDCISKTTLGRQVSGPKTSLLKSLRATIIGSRLDDVFDNPAPYALSPSHKLREHMSRSFSHKSSRSVGPARSRSHRIAHSTTSAPIHRRSTTMSILDNISSLEFEQLDLHNNNIYENNNNIYENNNNIYENNNNIYENNNN
>DigOweWS12042758_rbh_TGME49_219070
RKMSDFNTALMRARVTDVEPREVNSRRQSAEETSSMKLRMKRTSLGGESPGDIWGPPVTDEYILDLAKKDLINILGLKNPSLLDDHVTLEYVKAGTLLCKQGDQDANLVFVVRGTLHVLQQSVGGGPKEVKLFSVTAGEMMGMLAVLTGEPSFFTTRAKSDLVLAVFTKANF
>DigOweWS12048890_rbh_TGME49_219070
IVSSVATQAAKVGSDKKEYQNQVVHIMHWLRKKQITLDLQRRIKQCLESSHDFLLNNSIKNSMNELLTESLRREVALELYSPYLRNFSLFDNLNDRRLLGDLCRKCKAKWHADGDTVMEAGYLGYSMYFVMKGHLTMTTNCSGIKVSQELFPFDWFGGQCLFANRLMSSTVTCDTYCELIELNRSGFLEAAEAFPRLLQRYKTCCEQLNLGVKDCLRRECMHCRSWRHHTDNCWRNNASVSRRHAGYIHRLMEKAFPRTPTRRKSMVSFDETNRIFGTDTDNDGENVKTVKRAETFELSDSHIEPISPFQKAL*
>DinAcu037435_rbh_TGME49_219070
XGAALRHLAGGGGADPDAPREQKIMEAFGWGFLSASSLVFGSLLGIYRLPSKVVRASMMAFGGGALIEALSIELFAHIIATAKGGHGGGEHGGGTDHALVFIALGSAVFGGLLFAGLDYVISGQGGFLRKASTLQSYAGRLRSALLRRLVARLKVVPMFEVLTTPQLEKLAKSMVKEKYSAGATIFRELSSDSSIFFLMSGQVELTVKTRYMHSIAPGTAAVADSPLAGAAPREDPGGGELQKPGAAEKGGGLEEEVVDCFRLGPNDIFGELALFTGETLQAQAVAAVASTVLRIPSTAIHHLLASNRRLQDFVAMTAIDRLRETEVFRYCTPSTVQRLVKFSQQAEFEAGDVLFYDVDSLCPIYFVVLGRVKVVRGKGPQVRDTDPQMGGGDGSGELDHHVVGANELLGTEHLVFGHAX
>DinAcu062050_rbh_TGME49_219070
XSLDSDGSIANCSPYLPTLRKFQPRMVSLLKHLETVSSCGGDNSGSPRHSPRADWSLATGAEAAKAPYHGDTEFLHPRRKKDCGDQWRSDVCPLSFLPDSLPVVPAQVQAGEGNQKVHIREDVFITEIDDHESCRAERTHKSPSXGNPSRKTLSERQVSRWVANNMFDSSDDEDVTXVEARVPPVAGSGPGGAPVPDFAADARKLRADAHVAHPLVRFHPHATLRLLLPRAAARGLAVRGAVGAGVPREADGALPLRDGRQRGKIVGHLAGRSAAALPSWPDAPGRCGGDPLARDVAGRGPAGPRPAEAVAAQDPAAPAANSGFVFGQHDPFFFSHSALAAIHPNQLRVMKLMCLFFLMVHLVACGYHLVGSMSQSEWMSYAVEQSSLLVEWTHAYYWALCGVLGENMEPFGFMEAAYNSIVIALGVLLNSCIIGSITSLIGHLDARAALQKSKLEAVEMFFNKNTLPSEIQEQVLQYYRYKFQSNILDNEVFDDLSASLRLKIDICIHWKFLRKCHIFARCPPECIVSVVNIISQSSTILVPKEVVFRKGDVGDVMFFVAKGEIVLYDPGNMEDETCVDIELLCENGGPHTEGGARMLTIAHTGACFGELALLLRDNLRAASASARTFSELLRLPQQEFNHVLEKHPNYAMDLRTQVERRYSTEYLSLPIKSASLTAYKPPCLSPDSKSDDFPHNPNALQEFADAEVXEPVGLTCTVX
>DinSpeMGD001951_none_TGME49_219070
MQKQPAKQQSKDVSSTAAKGSNTKRQKATFQSDVQNVKQKAPKVTKEVKAPSRAAKPSSQVKEEFAATQLQAAFRGANARKQQDSTRNVAMLRAMYQSARTKFAAEKTSNLKVSLKSAAKIVGQEATNWKRRHEIMGAIVDASHKSKLQKKGRDLVFRSLAADDLDILEEYVKELMAEIDAILAINDDDMSMQELEDLKQGLLACSKDLRIANEARRASVSMLEKLADPTLSKNDRHNLHMLCQAAVHDSQVHGSSVADKLVQLGFVHVDREADKIHERFSRNSMQVAADERMRQRSMRRGRSRKSQEWQKDSPFRGAAQKAEANGGEAGTPSRKRANGASLSFSSFSPELSSHPEGDDIEESARHPTASHVNFMQNSGDPDIEDEWATMMGTDEEPSNGSPATKSSALDDIRAEQEREKAEDMMALDDLCRWEPFGYREMLDEIERYAEVAEMCATTIQLSFRALKRARNSRKKAMRSRSLKDDGGVDNPDQTVSPSKRRSRRAVGYRRVQTDPGSQSKLAHLDDDQVLEKLEQDREEEAAITIQAWCRGHLARKTQKRKKEGFRRHKTMGAVAEQTTADSYSGTGIRATIGTCTIGDVPIESEELTGGLTSPRRTRSPKAKKTLAVRRAASMLATFHVGNETPRGDEGLVSRRSVGRGVLESFSQEQSRSQSAAAVMPPSPRGTISSTSPFGFDDKIDVELRAGSAASEGSSTRPSTRATSAMATGTSPSLAIGGDEPLHNRARGPSRSSLGQIAGLCGAVVPDSLSCDVPIEEDVGQSDSASQVSSATSSSESYDRFSSSESSRTTESAGSTYRDQKQHQGKQGVPEFQVVNLEVDPWCKKCARLACRDCLDLFPADVVGHRVKSENMSWKTDLEHICGPELIESKFSESPSSFKVLSHRDLGNIERWGIQQVKNKYLRYAAENASAREVRQIRDECEIATLRGLGRKAPTQRTNPEVDLIVQHLRKNCNQFFSAVPDRLISHCARHLEFRRFEAGEVLWSEGDAAAWCCLILSGEIQVTSSSAVECVVAQPCTVVGTSELGLMKKPVFEVFQESERVRRSTGFTHERTDTLVLSLELLMEISESYQIHSRERITDILRTLFPITMRQPRLIPKSVDSWRLELFPKNYALFLEGQLATSQDDRVIVIEQGEVVLKQKGRITSTRGRGSMVGEEALEAKRYMHSAVCNSPQVLAISISVQDYLQYVGKVPKYDRQEEANVTDQQAGVGALTGKIMTEATRAVRAKADAQAIEDKEWRLVRGKHKLQLRINPAETCSVDRFAPESFTGVVSRVEVGMPTKCDLSPNAQREWIATKGFQSTMNTSKSTYRSDHSTMNSSLGDWMNSSLMSNTSSATEKSRRKLPHKTRMDEKRRLEVAQGADDFEGFALAPIPPVEPPLHPPKG
>DinSpeMGD004979_rbh_TGME49_219070
MGIIDRLKGSHDKDSEPVMPADSNEKPEKGRASVVGSLQSNSQSGKERVSFMELATKLGATGAGECMLFRVFDIRNEAGDINRFLQTDLTDAEETKNHLDRWAWAQNSFQAMSLQLIEYMITLESIPYTVWRLSFYDIKEYDDQRYVYDIAHCALSGIYGVATVLTHFCTSCKSSRDLQSAIEIFSIRKLIAYKLRHWAWWWDFFSFFDLPFQIVCLATMGTLDRSWMVLQFLRVRHLLQVPSFLHYMNSFHILRLCVITFFTAHVIACVWWRVVNSSGTTKQHFEAMVFEEDQELDEYSYAMYLAVLMMLGRGPRVLSNIEMQLAAVLGLSGTLLMAIIFGQMNMVVQRSNTLASRHVAKIASVKQALSNMTVAYGLRRRILKYHEYIDTMHNDNATQNLFERLSGPLALELKLNIYHSLVTRAPFFQHTNPEVIKNIVVSLQDAVYLPGDFVIRKGDYGQEMFFIFRGTVEVLNSERIAIAMLTHGSYFGEVALLTGRRRSAWVQAAAYSILAVLQKDDLDVIVEDYPEALTALFQRMQQVCNITASITLDELRERLLTRFRSLEEAFAHIDADKKLEVTIIDFQRAMKRFNVEKTDSKLLFSLIDKQAKAVLDFESFRDALQDKREQENELLALAGISEKSADEAPKFNKGRRGSSVRLAPETDDRDKPKKERSSRHSLSASRAASAAGQAPGTSILKDSSGGVDVPPSPGIGPGSPRPPSAEPPALQGNKSHADSMKQMMAPSPSGPENESNTEEPARRASCSVLAPSIAVLAPHAQEPEVVQLPRRSSMPTFNSQGKDVDAAFEDKADKTEKEKDQGTAISKRMSVNGGGITAGIGNSLNLPGLSVGVRRPSATNSTMWKTTGGGLKGLANMAPSPRPPSSCSQSETQSSTSSGDDNGPSADNLRPASRASESKMVIASLGECEVQPPRSPSRVSQSSRRPSLLQRAFGSRRPSMAQSNLGDLDELKSSATDSRRPSDESEQAPMIATKSQPNPQGFDKERAPRNMITTYGTIGQRKQSIFGNSSRRPSQAQIPVFAKSLRDDDETSSKSSNSSQIDEMRDNLEDLESKLESIEQTVSDQFEQLEVLLQTHKGKQIAPTWAIEIENLVSLAVDKALTTKVNQKGLRSSPGHEERRLSSESQSEFDKQIQAVLGGNKEPETDGEADGAQMNESLDEEIKAVGLDDLPENVMSRRNSVGQGEVEDQIIQEVYGE
>DinSpeMGD014553_rbh_TGME49_219070
SFHVFEIFMMLVGALVVGVFLAEVEILVRLRDAAGKEFAHNAHLIQKEMELLHIEEHYRIRVAAYFDYYWLNRAKFGDLRVLQDTRIPIYVRKSVAYSLYKKHLDKVSFFDALSVREKEDVSLKMSHRVYLTGDVIVHKGEETDGEMYIISSGSVGIGVGEANEPLTVVAILSTGAFMGEISILSNVKRTATLMALEPVELLIVTREALNANNLLWQGSPFRTALEEFALARMKKSKAPAEKEEEEEQEGKEDTAEAEIPQDQAQVESAQPETAAEDKDKSKDEAALLENNIPKNNSKNMLKNMIGKKSDAGKRIGNILTKSKMTSRIVKGMAAKPNKSVMMAISGFADDYSLDAIATSGGNAVDESQIPTD
>DinSpeMGD023840_rbh_TGME49_219070
SLAGREDCVAKLSTWLRIELTEHLNGEILARHPFLQQLPKKIFKRVCSIAHSVLYASGDVIMERGHRASCMCFLVRGKVRMTKMRMTPQHDADGDGLSEEKSVILEPPVFMGDACLFVNDTVRQNTVVALTHVELLTVAVEDFAPLLQEFAKLRSMYDKWRVRYLEEKDLKCDYCGELGHTAENCERFKESMLDTLNSPEPDEASVALGNTRAQRRAKQEERNANNAKRLNEKGKAGGSKKLRQVGRKILDILELKPALEPAGIPRTVSNKNMKNRKGGLLKSSEEQFGAQKSAEPTSGDVEETRKSPLALQGSKTLSGKILAQMKKGNLKTQGLQRSASERPTGSTENLN*
>DinSpeMGD024313_rbh_TGME49_219070
MNVMNSIKSFFGRKVHANQNALEEYGVATASSEYRPKRTPSLYSRLSMTSKRSMASTIGDLPKFRNTNKSAKSRVSLPSDKRDSKSSNPLATSVEDLEGEANEASKEEEAPNASDNQVGKPKSSSFFPRLNYDSIFGVDRDDPTPRVWGREVKSRRRLGDGMENVTSSESSQASNLARKRRSANGKLMLRDITVPFSYVDVFQSDFDEVEETVIRTFSIGAHILEHVKIYLSVWTTWACTAVCAFWNLESPSKEMMGLDGAMDVLYAIALALQLRTTVLDIEIGQESCKPSKIFYDHLVSRTFWFDVVSLVPMAVIVAAADGAQWGRWLMLVKGLRSWRLSREPPRTVFVSSNHFVMFNLLITLIIGGHLLACLWFTIVYEYTGTCPKHYELNGGETPVPYKGFWEYYFLSLNNGIYLLLGIERDAASTIEHAFLTLCVPIGAFAHAYVFGEIVLLIERRGMLDSIENEQTLAMQQAMRLLGLSPALQLRIIAYFTYERLRRNSRSCDIMLRRLSPQLRYEIHLCLYTDLVSDAALFQRTRPRVIRDIVTTLKDIVFLPGDNVCRFGEHGDSMYFIIDGFVTILRSDNETQVASLEVGGYFGEVALLTGVRRTAFVRAETFCLLAQLTKHDFEPIIRTYPEEIDMLIGEIRSRAERERIRAEALRHYGVSLKRHSNASTAGDHHQSRRDSRVSLGGFQRGFTADGMDAPDPSSARRFSTTSVDGHFRSSTNALESRIRNSANAETGSLAYDHSSSYTSRASANDPQGRISSSEIEARVPTGRQSAAEAEAQMASPRSGEAWAADDLQVKGQDTNAAVAAPATPSPKISSEAKVIRRSMKSPAKGFGGLSTRMRRTIEEGAALIGVSKSARDAKKRGSVPSNNYDSINQVLPGAVMSSSEIEAKVVQKMEEIEGVCSVLDEAVERVPRAAQDQVQMFNAVLADLRKDLFTEVKAELAPLKRQIPEMQAEILELCDRLLADRHGDRNSVSMGRRCATPERRGSYDDDDALNFLKQRSNVRRI*
>DinSpeMGD032889_rbh_TGME49_219070
MIQAIVFGRIGLIIQRRTALNQAQAQRLDEIRQAMRLLQLPGEIQLRILSYYAYLQLHRNQRALSGLFENLSEQLKVEMKLYLYCDLVLRAPFLQQTPGYVLREIVVVMKDEVYLPGDWICRYGEDGTGMCFVVKGECSVLSQQMEYLRMLRTGAYFGEVSLLTGGQRTAFVRAERFCTLARMPKECFDPILEQYPEQLDLMVTIFWDSVKRWHRRLKKHPEMVQEGASTTVQLEVQRRMEEEGSEEGSDICGKQDSVQSLDCISSVHSSDFHDGPEDEIDRTQLQSVLGVTVGSCDDLVSDEGTSTAAPPSAEADPEVSPLPPPPMEHKFNKVASTSSQASKGIANRFNKVSSTTSNGAAKKMGSLANRFQLLRKGTLKKLEGGGGESQPKPVEPKPVEVTFGKQQTEPFAAWGRTQSQGAKPKRKAQLKSQRSLGFLKSDDADHAPASLDDPDAIPGGSQLPKKSAKPSRISFKTPEPASPVSPAGGNPWSPKAGQDIEQMITKRHEELKGKMDDRLNKIEDFLKKMEERLEDRIVECNQNIGFIAKKFEVNPGRSSLPMSGVGAPSKLRLRVDKALQRQRSRSREPEAPDNGSNSQKLSASRVGSSESLDGDQSSPRRRSQDLSRAASPAPVVMLVASESTAPAKADPLERPASSCFLMGGMPGFGPTGSDGGRNDENHAQEDMARRRSWAAPNSSSTSSNPVSPKLAGAGLGSNPREGSRRSLPMHSVFIPDNLPSNEDEGDEEDFFTL*
>DinSpeMGD038286_rbh_TGME49_219070
VYLFLGIDVDGFTSTENYLLALTTPVGSFFNAVIFSSIVVIVSRKTALETSHIEHSQKVKQAISSLGLPAGLRLRILAFYLYERIHRSHVTFNALFQGLSSQLNFELHLVLYYGLITNVPIFKKSQPRVLREIVLVLEDKLFLPGDYVCRFHDEGSEMYFIFKGACSVIAENLVDVFKRLKTGDYFGEVALLTGQRRTAFVRADKFCVLASLQKANFESIMREFPQQLEVIISQMTDTQKLWIQSLATKSLSDQTGGEEQVPSRLGSRRPSRSVSPRPNTRPSSPGGTPIDQAATLSRTCSRQSMTSPMPGSSASQQGNALVVTKQPTIPRRNVLSVQDAKTSLAKPIASLGPSLSFSGSPSLRDMSGRTPSPLPVASASGAASEGIVSFGKSRSLGTCLSATEGSSQSETPTCKRSATLDSRLDALDPNSEQSNEDSDGGKETNSIEDSKITEKSSNDDQLTLHADKNESTVPMAEEASAVQKMDSEAFAVQKLDSWVPDLPNMDAIRGSKRIITPIISAPETADTSVLARSESKESNGTLKPSSTQNKQGQKDKQSGTGSSGSGSSSSAASTPAPSECQGAQGCIPENAIAQSVAVDDLPSHAESGRVMPACAAPAADPEEASAIEGLEPKELDAEAQEIVNAARCDPVKAMEMISGKVAEADQMNASIVSDMEAIRDEQKELATLLEELRQGLAPKSEEQRSQDRSEITVAIEYIAQQIDLVRDAFEDVRDQELGMVDDGMDIMNQAMDVVEQQRRKRSLEMKRS
>DinSpeMGD042824_rbh_TGME49_219070
METSEDWFLALTAPIGCVVQATVIAVVVTLVQRRSILENEHIHRMTVTRQAMQTLQLPPSVQLRILAYLSYQWVHRNDNALRQHFRNLSEPLQWELSLCCYHGILRNTNIFRRMPPTMLRSVVMTFEDRIHLPGDFLCRFGEEGDGMHFVLRGRLAIFDATCQNLLGFKLPGEYFGEISLLTASKRNAYVRAETFSTIAFLPREDWDGILAEHPGHLERMIELMDTSQKRQLKRNQGLMRTYSHVLSDDGRGDDEDEDEDDDEDEDEDEDEEDMKDDIDTSVKHSENAENADDSKPLLSLIKKEAPATPKGGSSASSAIRTVPSVAAASAGSRNQLSTASQASSSSSRRRGIRNSVGGMVAPSPLRGIVLGDGAPPLPATVEGFFRFMCEREAMRIRRSRWDPEPWTDDPILRKARIANVRREDDRTTILVRRLLSVQLQAPEWAAGRNRGNEQRRLAKGILLNVVLWRRFGSVDFIQRMGFVPLPETEEGLEKVLKDAIECAVSLWREGLYACTDAYNPARWCHVLEHSAWANAGQSG
>DinSpeMGD043152_none_TGME49_219070
WVGRRDLIGESHFSNWLNSVYFVLAVFTTVGFGDIHPVSTSEVVYGMLIMLIGAVVNSVIVSNVIAIVTRVDGMNSEMRLKKKAILTYGHLAGLEGSKYLTRISTFSDFATRQKYAQRASSKKSFDWKLIWEIIREMSPEMRTKLRERAFQGALNRNALFKISHAGAENEALALLATTFLSWARFDTKSLVWRYGDQACGLYLISTGILSYVAVPTDRGGVADFSLFLGGDMKELHDVLSPYHIHGHGSYVGEWELIIPHPRASSCRAESRTECLFLPQHGFIVLVSSFPQTLDSMKRLARRREGRRQYKLSSHKQRLETNELAVVQIQSLFRSIQQRKKRSLVIATKAVRSTVRMKKEHTIADLGPEIGDGQRQHRKQTEELEVITGDTVIAEAEQLLAEAWRTNQGASSSSDAQSGSSTTAPGSSSPSTSTDDSSNSPDTQTGRKSKEASVSAMQCTEARVQPSRPPGPQRDL
>DinSpeMGD045645_rbh_TGME49_219070
MASLQSEKLGQNEQEVPVETSQRLSRGPFRSDISNADENAHADVGCDSTSLDHEDEVGVTSLSVTKRGINSISYRRWTDHENLQSAHARNSVGRVNSQASDKVQFAVSMSEQSDGEKVVQKTQTLESQFITPGGTCLKVPTAPRAVDSISLGFMSKKKTDMSDDQKLELVRECKQLKALKKNDQESLARAFEVVHFNENEEIMRQHDPCKGIHIIVSGSARMAIPQDIATLERGEMVGENAFLQDAACEYNLTATGPAGVVALHLPFLACKVLGLKKKLAINAKRKRKIKAAMQRNRE
>DinSpeMGD045834_rbh_TGME49_219070
NSFEPYALPGFEHVATEFHTRIFQQSDFAICKSGKAIFSEGEHHEDMGAVLVWHGNVSCDVGGNAVHTLSLLRWQGLTELMEICPARTHTVTPKADAICIFIPKKVFMGVMEDFDEELPMLNKLIFKTFDCLIPWSVRLEDLAMFSECSQSVVQELAKGMERKYYGQGDAILKRGEESEYMYVVSRGVLTVQTEEGVTVQTLKAGDQFGELALFGISDNRRTFQSLTCFTAAEVTLLSAQTLMTTLERHPEDKEAFSKLWSAHTADEQIAEDVIFELALFRPLGEDCMKTLMTQTTDHVFFPGQIIYGIGAEGNSMYIVVRGIIQIVTGSGKRFEMQGPCCVGEFALDITNNDLWHRTATVSAGTVCDLKELTRQDFMKTIDKYPGNKQRFHDHLTKEVEGFEEFRTDRADDKSFELGNKKLHEAGTLLGSSGEINCLNNFFAKCSQAFLKEITSALEKKMYYPGQEIIKEGDLGEYGVIIQVGHANVESCSSGSAVKVGELGPGSFVGEMAVLGFVDRRVATVRATSLVLGLILHREVIVNALECFPDEIKRFSDMADARSVVLNSMLDYEADIHTTPGTTSSASLGIHRRYAHMVKPTSMGFQRRNSQRTTVKRRTQQRASIDDGDAVEKTASHPTTTNQQVAREALKQFVQQAIDENTAEAISIKCPPAVLNKWSRNKIKHWLTKRAAQMDNAEVCRNIHLYHLGEIVSLVPEDQGCVHAIGYDNGSQ
>DinSpeMGD047935_rbh_TGME49_219070
KIKMYIHNVSERQNEMHMNPTVLNLLSPPLRSEVIRQSTGPVLLNCPFFKIFPEGLLRHICTMCESHSSGAGDRVVEQGSVVDAVFFIIDGFITMRIRVIEHHEKDFDDPLQSLKSFTAEDHGDNEDSDDNDEADDDYHEVETGKLKPGQYFGEQCLMRENVVHSCSMDCKTHVQFLILQHRKFKEAMDKYPEAAAFLQKTFFQRDLVDCSSLSPFWAQDGHEYNQLNPDARF
>DinSpeMGD054618_rbh_TGME49_219070
RMYILAERREEQMACIRQAVHFLGVPRKLATRILEFQKFLQGAHDSLTIETLFSNISAPLSLELKLTLFYDLIAHAPFFASCNANVLKKVVMSLIDQFFQPGDFIIRKGEPASEMYFVVRGVCEILTDLEAGVVRVFYSCNYFGEVALLRGDANYRTAWVRSAVYTHLTMLTKGDLDDALAAFPLERENMLERMQYCMHGGNPKDLLKGKEAQDPPAIALVRPHSTEPVNKKDDPELPSLKPAASAPNLGQPAATDEESDPDADDQDDEHSNNSANVVQASTSKGLVPPKTGFTVKLNRERKNSQSKADHTVIVREGDAELVEPKESMQEAGTTAAGKDSGMLSGFKTLARKLRSRPGSPLQRQKTVNLETGKASFNMPGSLDLEVLGPRLDQMQRNGSKERVRAAPTGTDNSNMHSQIVSQMNSHLNSQVPSQMNSHVPSQANSVVASVLNSRAGSRQQMLSRQSGFIHVD
>DinSpeMGD057128_rbh_TGME49_219070
MGCGASQNNLKVTPPSAPAPEEVVKPPISTKSLEQNENAEYECALHFLNSVPIFSRLAGYDHPRTATEMVKKSFTAGQTVISQGSNGTDFFLVYEGLAEVTVKSAQGNGKKMQDSVVATLQAGDYFGEQTLLTDEPCNATIKAKTELICYCIPGDKFKQWRLGTTLQFAKRRAEVTKLYEIDERAHGQAAKKSKKEKERIAQALRDNKNLNELVSLDDDQVNQLVEVAWKQTVTANTELIKER
>DinSpeMGD058267_rbh_TGME49_219070
VGWGHEWSSWNGWSKDIFKGDDPEIGADSIGIEPGGLEDAFFCYMRSLRDGIYMVTSWGGPNAVSGIELTALTILGPLSGCITAYHYAALVTILNRASMAEQRFTEEAAILSSSCHDMGVPRELRIRICQYHGYLCLHNIKDSQELFGCLSTNLILETRVFRMRSIIQNNMIFQQLSSRMIFLLVSTCTDQVFSPGDFIVRKGEIGDCMYVVLRGYLSALVGDRPGELVKVASLLDGESFGEASFLSAGGQRLAWIRAETYTVLSRLDKGQFEAVLAGDEELYHGVLHAIRTTINNFRSRDDKRTSTIAGLETMIVEGGENGSSPINAAVKNLRDVDTEKMNGEDDEENERTPLMSQRSDDAVDSSQKLVPIVKIPSAWKKRDSKKDGAQRRATLSLNSAGAEVLRGSTSLGAIAKIPSLRTSPSLSGHSENFGGQVQLPSSLESQLDDLRKCQDLILQKIRGLEESQQRIEAKIIPTGGGGGGSITSPRQLAGAAASRFFRNNKAQ*
>DinSpeMGD060342_rbh_TGME49_219070
MTQVFGYKRPGEYFGEISLLTQARRSAYVRAEAFCTIAFLEKHAFNEILANHPEQLQVMITFMDDQQKMQLEANMNRGAREDVDLEEDSQDESGESSSGDSGESTEMEAQVQNEEEQKKRRIGGEVNTLGMVNTLSQLSLKDNDETKKQQSGAVSPDSLIGSPDSPLTAKSRF
>DinSpeMGD060668_rbh_TGME49_219070
KMVILGMEIGEDPQSAAEDWFYAFGMPLGAGIQAVVIGVIVTVWQRLTALESDHLHRTDMLRQTMRTLRLPHAVRLRILAFRTYQRFQRNTEALHSQFSDLSSQLRWEIFLCLYHSVFCNTNIFWQMPSEMMRAITMALTDQIYLPGDYICRYGDHADGMHFVIRGRCAVLDRTCMVLFGFREEGEYFGEVSLLTEARRNACVRSEVFCVLAFLSKEDFDGILEEDPGHINTMINLMDDHQKNLVDLGSAAMDKQ
>DinSpeMGD062366_rbh_TGME49_219070
LDGVHLAFSVLYFFAIFISHFLTSSTNHSEIVEIYRFRQVINFELRQPAFWCDVLSAVSLPAQLAGIAVTGSLSVPWLALEVLRVRHFVALPEIQKMRLVLLLAFSVHCLACVWWNSGCIDSTQLEGAGGFEYLEAVQAGISAARGSNNCEVTGSIVVLRLAGLLFFAVVLAAASELLRCRLNIESTQLSRIANLKKTLCSMGVPASFRNRVLTYQAFLESLNYGDSINGFCGNLKGPIAMELRLSIYHPVICRSSYFIDLPKEVIKNVALSLQDAIYLPGDFVIRAGDFGREMFFILRGMVEILNENRMPLARLQSGQCFGEVA
>DinSpeMGD064899_rbh_TGME49_219070
MKIASIKQALKNMKIDKTLQHRILRYHEYIDTMHNEHATQHLFQHLSGPLALELKLIIYHPLVTRAPFFQHTSAEIIKNIVVSLQDAVYLPGDYIIRKGDYGREMFFIFRGTVEILNADRVPVATLTTGLYFGEVALLTGRRRSAWVQAGTYCIMAVLQKDDLDVIVEDFPEALTALFHRMQQVCNVCASISIDEVRDKLLQRFRTLEDAFNHMDADRKMELNILDFQRGLRRCNIDKTDAKLLFALIDKDGEVTIKLPQFKRAFGITDDNDPGFPKNPGPGAGAGGRRPSMMGGSRRPSMFSGSSRRPSIAQGSRRPSVMVKMNSNGTQASSFVQPQSVSMKPLSSLSIGPSIGSPLSSQSHAAQGPQLSQLSELTSSMESKHEYGPDSPPFESVKSDPSVKESVKSDPIPARDAGPETISDQRRRSHSEGRQSFEREQRRGSEASRASGKSSRRGSQERRGSRRSSKERRRSEERRGSEERRSSRTGAGAAELQSQPQPPTTGAGMEMQLEKSGIPGQEGVLTMSNHLVEPGDKSGLLATIKSDQELSQSDLLASDAGIKNTSSQDGITANPAELRSHVSSPLSSESGINSYLSAATDQDTVERIELLQNALRTSVETIT
>DinSpeMGD066511_rbh_TGME49_219070
KGASPALIQKIVVALNECTFSPGDIIILKGRIGDSMFFIVKGKCEVLNDHNVPLAVLKSGAFFGEIALIFEQERTASVRAATYCVLGKLEKGPFDIITADFPEDHKRMVGIAEARTKKTVAAKDLQLKVPVQNEMLPQARRRTSLLGKVKDKLVGGDRRPSQIPAPSTLMHVDEDEVLDEGLQEPPPVLRITVGMASQPVATSSKSMASQAVEQEDSESTEEQLLPGSVGSIPAPPKSLPSSPPPPPPGSGPMPPKVTGSGMGLQDPAAGRVTLHDAPATPAVSSSTKISVHDAPSPVFSSNAGSVSQCPKSPEHEVVPVRVISDQLDAEGDVDTLLQAYNSAEESERRSDSIAQGEKALSPSLTQDRAQSPVGSPSPKRGMSPSPATDLVMHRDSIQSQQRHSTR
>DinSpeMGD070901_rbh_TGME49_219070
SIPIFAKLAKPDLAKLVQAFQRQHFYIGEQVVKQGDVGAQLFIIAEGEAAVKISKSGSEPMTVAILQKGDFFGENALIRPDGARQATISAQGDLTCYALSKADFDLLGLREKIIFPKRKAIQGVMGDRTKGARASFAGKNKKMTHKTPLTMGILAKALKSNENLKAMLGELEDGQIKAAVERAWRKEVPKGQELIVQGDEEADSFYLVEKGKFEVWIRADDHTNVDMMSGAVA
>DinSpeMGD071721_rbh_TGME49_219070
LVLTKCLRCWRIYFIPEYIHLPFLSFGLFQIMRLSSLIVLFGHVLGLVWVTVCSSTKTLGLHMEGASTLPEEHITPVQIYINALRTGVIMIVGRMNTPGLSELENLLFSICMPLGVCVQAVVFGRIAMIIQRGEALRQAQTQKLDEIRQAMLLLQLPTSIQTRILSYYAYMQLHRNQRSLSGLFEDLAEQLKVEMRLYLYCNLVLQAPFLQQTPGYVLRQIIMALTDNVFLPGDWVCRYGEDGDGMYFIVKGQCSILSQRLTHLSTLYQGLYFGEVSLLTGGQRTAFVRSDTFCTLACLPKDFFDPILQQFPEQLDLMVTLFWDSVKAWHRRIRQNPELAGNNQGSTLVQLEVQRRLHAEDAADNADDHEDDDDDLEYDNTYNEYVDEMSNQSPEGNANEEGDDLNTYMPLSQIASPLDENDGHLDSDDEKVMAGILD
>DinSpeMGD073111_rbh_TGME49_219070
QKCSIFRRCSGEFLQYLCTQCESQRAGPGDRIVTQGTLVDAVYFIINGKVAMHIKYQSSSSPKYLKRGQKEVETGTMKDGQHFGEQGIL
>DinSpeMGD074527_rbh_TGME49_219070
MFFLLQGEVAILGPANKIIKILFAGEYFGEIALVKDQRRLAWVRANSYSIVLILSREEFHDILQYFPEEEQRMKERVEHILKAQKSQKAEKRNSKRSLDSSLESAETDPVQNAGKEDLHTLTELDLDEDSDCDDEDGISSLPLRNGSDYSSEASGKSEKSHSLFALSKGGGGSQSSELRKKRLGGGASPKGGGASPSVNVKHAAEATPQVKIGKRPTVSSSPPQKRTSILLTGGSKIGEAKPVAVGPKQVLAPVLTPPAQLTIPNQARRATNTVASLAVRRATSHAGSAMGIQMVPANPFEASLALPSLGMPMSPLSQPAPV
>DinSpeMGD083652_rbh_TGME49_219070
MFGRGDTEELFADEDVAHPPKLGRVLENDANGRRTVRGSQTSMLSSPVVVAQQPPSFIDKVLAPLIILPDSSLKKFWNGVFAVLLLYTLTLFPFKLCFLSFKILENASDSAPDDTFEWQTLGLVTDILFWMDLAINFFSAYTDKKGNIIDRATVVIKSYLKGFFILDFVACLPPELFGKIIALTQDGDEASAKGDEAGKALRLMRVGRLARLTRLMRLTRLTRLLKVGQIFRRFEFIRQMEKSRGARIAKLTLTLAFVVHLLACGWYLVAALHDDVGETWVARRADTKEGFIYAAPHVQWFHAMYLVFTVFTTVGFGDIYAVSEAELVYAILTMLIGAVAHSIIVSEMINVVTHVDEAELDLDKKKELFTAFCRHADISKGNEKLMKQQVAFQQDALFRFDRSTMHTLICTNFFARETSEALAAEAFEGRLATNLFFNCITRSKGENVVDPRPVLLVAIYISQRQLMRNQPIYRRGDHPAGIFFVSSGTCAAVEYGGKSWEVIMGDETTRHNSSQKSTEVPKFQSDEEDGPQENNSFGTSFKLETEMWPYKVYSRKNYFGEYEVLFDKSRNATMRCETALAEIYFLPKKGFEEVGQEFPRMFANLRRESKRRESHRDLCANKFKEQRVRIHYKIHAVHIIQRAIRYWRVARAEAAKAKARHGVAESVNSVFNRSRSTLPDEPIKSKFFSGEGTDDGYLGIKGKNKEMIKVIEKRVERLLDIRLESISQEQQ
>DinSpeMGD084807_rbh_TGME49_219070
RNCGEDYVCRCGEGGDGMHFVLKGCCVVLDRSCRVLLGTREQGEYFGEVSLFTAARRNAFVRADAFCAIAFLAKQAFEEILEDYPCELEVMFELMDVEQQRQLQQGFKLEGELSSPMDMMSPLNSDPESEEKAGSPAEEMEDNAGQPKKQIANPKVKIESEMQNKPRRPQIVLSLAYPKNPRHGLLVYQI*
>DinSpeMGD084952_rbh_TGME49_219070
TCVVTNTQSCVERSKSGSESPALDVPILKFSGSNGNMFNVSEVAIKPAVEVSVTVAKPAPVKRSQTLFTPGSKDGLGAPARTKNSLSVAPKKLAGRRPSFALNEEEINSIQREAAPARLKAEEESSDEEMETIVTLEDVIEHMSKVPMLSRLNDEEKEQLAKHFSIDKFQPEQHILKYGQAGGELVIIHSGTCKKLELKEADTVVPGTVLGEQSLFKPAVTSTVAI
>DinSpeMGD088497_rbh_TGME49_219070
ERVYVIIMMVLSFLLCSVVLSQIVVVVGELNQSGAELKLRIRRAKDFMTWRKVPVGLQGKIKRYLVYESKASSQSQGHNLVFMSKLSPWLRLELTEHMNRDVILRHPFFQELPRPVLKRVCNAAVTVLCAPGDIVVQKGHQATSMCFIVRGNLKILRARTVSSKTRDGKAEQAVELPVFLGPPCWIGDMCLFREMVRANTVVSVSHSELLTLVKGQLLQVLSEFPRAMRFYEGFKEKVNAGNYIATGVHCRHCDAPGHYVADCPLLNQKEETANAKHGIAASIHAHVPQAVEHAAEEVS
>DinSpeMGD090663_rbh_TGME49_219070
EEEVAQLVEGDYFGENSLHRNEVRTASIRAIDNVEVLSLTRDQFLHLGLQKHIRLPKRCAMVTKDSEQDDQTPGKRNSSQQTEKTAEEEKLIRTALVTNENLQVFVDLQQEEEKLDALTK
>DinSpeMGD092674_rbh_TGME49_219070
MTVPGELRDAAGEVQLPATFSQEQMPPSSSGRAITAQTSSKGGSGRHSEIITASMTSTGSKWKKAAQASSAMSAFKGALSTGGRHKSVMQKVREPTSQLVAAKGRRNSDGFGSKAMSTMRDGAYEQENEAQLGVFELEGAIEPCSLRFGAPLALMFEFLRAVSGLFTFLYAPFAVSFAPHYTWLSSWDVAKMEVAVDFIHGILLALQFITTFCDIRAGKEYCQLSRVRKILLSSLRFYLELVSCIPWVCLYLKFVPSNSFLDVLVVVLKTGRSILWFRLPASFMGLEYDLRYNIFRLLSSVFLFGHLFACIWHLTIWYGGELEAHFEAAHLEGLQPSGYYLFALRDGLMMVAAQDRVATNESELICLVLLGPLAAFFFSYVFGSTTVILQRASALTTRHHEHMAFIRCAMDSLDLPPSLQLRMIAYHHFLHVHHNPTAYDSLFTGLSVNLLVELKLFLFRQLFIASPIFRDSSPQLIQKTVLALEESTFSPGDIVMQKGTVGQEMYFIVKGKVEVLSADTNLPVVVLQNGDYFGEISLIYHQERKASVRAATYCVLGKLTKVQFDNIMHAFPEQYERIKLVADGRAGMQNSPKTTSTDEHGDSVRAKRSRESDNLGDQVLIPPNNGHSEPSAQANNDSCFGKIKSFESSASQRSGLPSARGSERNTDPARSRGLGNTVALVKERLQRLSRTR
>DinSpeMGD099347_rbh_TGME49_219070
KLYLYADLLTSSPFFEGVMVKVIKALVLKLELCIFTAGDYVIQKDDPANEMYFIIRGICEVIIELGQAPIMRFQPGKYFGEMALHRGGGTASRTAWVRATTFCHLAKLTRDAFENVLQRFPDCSGLLYQKIGDEVERIRKKMQDEQDSSHGSDSRSKEGSHRSSPHEDPPLFTLGLDGPASLGRRASASSAGSMPSEDLSPPDLGQQAGAPQPPQSPCPALDVQPMSPVPTIAVVQPVVAAQTDQQVISAGHKSDS
>DinSpeMGD099704_rbh_TGME49_219070
MSLHQHAGTWKAHYDALEIFFVVAGVIIVGVVVAELQILVKLHDAEGKMFTQNLVVIANEMERMYVPDDLREKIFRYFDYYWLNQSYFGELRVLADIRIPVHVRQQVAYSIYSKYLDSVPFIVDILSIPEKRAISLELTHRVYLPGDFVTVMGELSNGEMFILAQGKLAVEIPSGAGGNKLIAILEVGAFMGEISILQETRRTASLLAMDPSEILVLSSASLKKFGLLHRQSAFRMALAEFCKDRLARSKRLGQPNDENDEDKKGDFQAVASITPGAVNDASRTTGASINVKGGTLARWNSAATSSDLESEDTEGRRTTTSSKRTTKSIKASRCSRKITVPQSIPRFSAKSEFVMEAVDEDGTSVTTRKQTTVTFADNESLHKVLPVIHIEEEDDEGIPDIPAEGRTTKSRVSSPPRDRTTGTSELEDLTKELEAERQRTHGLRTDLEAAREQKKEALRALALAQREEAKAQSQLEKALANRGDDGALSNDLMDAKLQSARQESEQYCQALNEARKSLGLAEKQVQELKALVEKQRSQLADSNAAKINLQSRLHSCEAELLCAREELNLFKSKGKSTVTDVDTGMDVPQGHAQTSCTNPLSLQDVDMPIAPPTFQAGSSLPAAQLPMRSHADIESWLMQQSSTQAKSELMQARSLLMKFQSLAQEMSASLKETDLPASLSSSLSPNPSNHINDLNGEKKSKDFEVVRKDNQ
>DinSpeMGD114302_rbh_TGME49_219070
QHGEYFGEISLFSEARRNAYVRAEVFCTVAFLSRPDFESIILEHPEQLEVMFKLMDVGQQRQLQVFGHQASIGSDATSVASAQSEAPPRPPPAAASPVAPLDIAPSPISVTADVKVVESQVRKASKEKERKNSVQPVSGSTFPAQLLLPASNLPTRSASM
>DinSpeMGD120481_rbh_TGME49_219070
VGDYFGEGSLMKDEPRAATVKSTSPLATYSITGQAFQELELHEKIQFAKRKAVLDKPEEVGTGAPAGPTEKTPEEEALITQALKSNVTLTTLVTMDDDRVSQLVAVAWKQAITEGEEIIKEGDAFADYFYIVAEGEFQILLNTDDPKGAEEVAVEQEHVGTAKAGDSFGELALLYYSPRAATVKAITAA
>DinSpeMGD126951_rbh_TGME49_219070
MVVSFIVCSTILSQIVVFVERLSADKTEFDQHMRSVVEYMVHRKVSRTLRTKIKRYLEFQFKMRRKNGDGFDFMSMLSPWLRLELKEQIYRDIILRHPLFQGLPVAAFKRVCAIAHTVLYAPGDVVAQKGHSAGCMFFIVVGRLKVIGNKVTDKMSKKFSTFSTAKVQNDAMNILEPPSWLGDQCLFMDMTRTNTVISLEHTELLTLPKELFEVLLKEFPKIQPWYEEWRGKGIS
>DinSpeMGD140701_rbh_TGME49_219070
GRGPKVLSNTEMVLAAVLGLSGTLLMAVIFGQMNMVVQRSNTLSSRHVAKIASVKQAIGNLDVHPQLRRRILKYHEYIDTMHNDNATQNLFERLSGPLALELKLSIYHSLVTRAPFFQNTNPEVVKNIVVSLEDAVYLPGDFIIRQGDYGQEMFFIFRGNVEVLNDVRTPIAMLTSGSYFGEVALLTGRRRGAYVQASTYSILAVLQKADLDVIVEDYPEALHALFQRMQQVCNVTASITLEELRAKMLRKYKTLDDAFKHIGGDNLEQALTMNDFQKALRRLHVDKTDSKLLFALIDKDGKAAIQWKDFKKVLASAEQVRAESDAQYMATRPETSHGMNDRSRNNTKELAKMILPRALSKKLDSSPSSPAKSISRPATSHDSRSYEDDDSMPLRPSTSHASLTRPEGLNHVVDYDEDDSQPMMTKTKSEGVGVVRTKPDKYDTAMEVLRMKSAPRETQKHRIQNNPVQLPGALANHKKSRTGPLPGPMINIKGPSPIGEGEPEEGRSFELPNGLAKSCDELNQSSEDHDKQPAMVKTQTEPSTNHSISKTGTEPGSNWNSLSGRKPSFSYGDGRKLSCHGGERALNVPGLSVKMRRPSGGGNQLWKSGGGHTAPKREPSRNSNRDSSPESGGSASSRPASVRSFKSQNSYMSAINSRASSRQSTGGKNPFVPLRKPERSLTGCSNASGVAPSLLERALSGAGRADSPGENEAVQEPMQTPVNKKKSAHRSKTTPNLRSPAGTGKPHGGSLLDRYENQVLEVKRSRTTGRLDPSNDDDSNSRASDEDIKEQNMGQHQETPSLGSTPDSPEDQIVAESWSGVPRRPSDHDLQNVARRASPQGLEQIKKSMPTYKNSQNFQGRRHSTVGHSLAGWRGSQFQGMSGMTALAALTEKVMQIDGTARPPSQSPPPEDQPPQPLPQTGSGTVRMSSDVAEKFEELELKLEHMERQAAHYFSLLLEGQQEMRNENRDFFSERLRNQIEASVKRTVEDVLSKDVVHAMQPILLQEARRASQDIRELREHIQTVVEESDESGLSSVEESSSPDEFSGQIQQVVGQIPGPQGPVKNKRRKKRRRRKSCHGQIERQEEDNSLNVPPMLPKAQSNIDMATSGAKHKQQSGKPGNRDELEQQINEVFKDGVRPGLDDTQTQKQSAMQTST*
>DinSpeMGD152051_rbh_TGME49_219070
MFFMRSGAVDVLSSDGKSTMLTIEAGLYFGEVALLTRRRRSTWVRAATYSTIAVLQKESLDPIVEDFPEALSALFSWMQQVTNISSSVSVQELRLRLLSRFKTLDTAWAAMD
>DinSpeMGD166903_rbh_TGME49_219070
FFGEAAVLLYEQKRTASVRAQTFCVLAKLLREDVDEIFLRAPRQRDMMIQSALKSTHGSDDIQLESCGESNNGANEKATVSRADAKF
>DinSpeMGD169208_rbh_TGME49_219070
FFSVDILLSLITGYFYDGLLVMRWSMIIHKYVRGFFLLDVIAVIPWEMVLESSLSEGDSDTSFLKVLRFAKFARVARLLRLVKMKMLLERLEDLLPSSSLANVLSLMKMLGCFVLVLHWTACVWGFLGSPERIGHSTADLEPYTFETCEPDGPCEAGVIGSPWLRRYGIDHFETDVQYSTALLFAAGLITGGEWSVKPGNGVEQSYAVCMMVLSFLLCSTILSQIVILFQQMTEDSTKLRQNLRTMKGFMANRKVPLLLQGKIKRYLEFQHRVQGRAIPMNRVAFVEQLSPWLRLELTEHFNSEVIVRHPFFKQLPQQIFKRICALASVVLYAPGDRVLQRGHRAACMCFIVEGKLRLLKSGRKEGQLPVVLGKNEWIGDLCLFQEMIRANTVVAMTHTEVLTVGRDAVQIVLAEFPRLQPIYDSWRRQVLDEGDQILRCRHCNAEGHSVVDCTELAADMEQAAARINQANSRLTYVSTVEQSTLKRMQSLFNKYILRRKETRPKLSRSMTKRAGFVSSKNSQRDCAGNPVSNADERRVAPATSDTSLNTDENKPQSIQVAPDTNLDADKVRQEKQKTKKK
>DinSpeMGD169545_rbh_TGME49_219070
MSQFNNYNHIFLFLIAVCSCAMSTGALACLLSAGPPPGFENFVRECANVDIVLDAIYLMGVLLRMQTSLVDMTTGQETHSTSVIRRHTLYSPTFWLDILSCLPLLVALEANGMVSAARCLLVLLKFFRIHRMADRPPQRQLIYSPYFELSRMAILLGFLGHVATCAWICVSPHINSYPAALRVGMNVILGIETFVNTNYPTEDWFLAISSPVGCVIQASVIAMVVMIMQRMSALESDYINRIGVAQQAMQTLRLPQSLQLRILAYHSYQWIHKNDATLRKIFHNLSQPLRWEMHLCFYHDILGNTNIFKLMPAEMVRRTIMSFEDHIFLPGDFICRHGDEGDGMHFVLKGRCGVFDRTYCITLRYCVAGEYFGEMSLLTNSKRNAYVRAETFCTIALLPREAFDECVADHPEHLEEMISLMTDTQKRQLSRFSMSRQYSGAILNGLQQLSSDGSDEHDYYSDSDNESYAQDAMSDAGSETYYLGPDDKSGEGGSIQVEHSSPKMRRSDDGTGESFSPVPEGAEEQCDVLDSPEVNDTGNPSTESQSDHNLSGTAFGSNANSISSRLSRGSEHRDSRRSHDFSNNRFAQAMKTDSKRSIGLKRESFDFIKKLSHRKSDIDDVGVPVSHQFSSGNSMRKLKSNGKRDSTNAGKRDSTLSSTSNTANTMNARENKSESAKSSAPRNILGSLASRGSTLVRRWSHEEIGKSTQPEPAPPLRTSNSMLPPSATCNSEGEPAIAQDAEPAKVAAEKSKSRQRRSQSIAHTGQTLQRQVTFHQDEVDDMITNGGEDSTDPTALKMSHGKTERSSQLRRASTQEVEPTRTSIQRRRSFANATKVERRKSVALGIDDVMEPPAPMSKMKRMTAATQSTKLTKGNSNSGIMRNTVGGGPLGGSAGTSDACIAEVRELRRQINDLKEFMDIQKNDNQVAIELQNAQLNKMQEAMDAQRTQSATIQSQVAEVLSLLKEKQGELAQPLPGMLSPDSPKGSAPASGKTSPRLL
>DinSpeMGD170152_rbh_TGME49_219070
RAASTEDGKLAQGFSDLGVVPPHMSSLSQVEAAGFQLQGTTGYTPSGSYLQGERTLRSLGKHHVNGFWLDIISLGGFIGEIFHLLEEPSRIPSISQWLMLLSLTRVWRPLAPRDPIVGSKSRTSAMGEVSKLFFQLACAAHLAACGFSLLASMENYFGMPTWADTHGQLDTPEGQRSCTKLYFGALYFSTYTLTSIGYGDIVPVNELEQFFVVLFALASQMYAAKIFADLNFITSSRNYWRAQHQARIMQTSAALTSMGVPKNLFRRVLAYQDFVDRLLVERRAQVHLDDLGPRLCEELRLCVYHKLVMRASFFSTQPVDVIRMIVMSLQDCVYLPADFIVRMNDPGEELFFLRTGQCGVFMCSDMPTWEDQEKVLLNEGSYFGEVALLTGKRRTTWVMARTYCICALLPKFTLDALSSNHPGSYISLVQSMQRTLKIEPSLSWFSLAARFAEDFTSTADVFEWICEQQGDNLSDEMSVDDFLMAMSRLHISSFDAKLLWAQMDLTAKGIVQYDDFCRMLMQDDDDVDWSDSPQNDSPRGLDSSIRSISEEAVTSSGLAEDIKHMQSVVADLPQIANRHADEISSQGPSLIVAPQHQSKRWSIRHSRTSTIEGSINSIPITCKDSLAVCAATNKESRTAVPGDSRTSELDPNKLHLQHDTMTTRSSRRLSSRNFPGIYRTHSNRSTTSIPSGDRPMAETTMSGRSERLTVGSTLDVPMTHTCSTLSTAGCTASTGSSELGLKVFGERPNNLQHMHASQQQQQQQKQRS*
>DinSpeMGD170545_none_TGME49_219070
MHAGPGANPVVPTPPCSHAPVPMPPSESPALERPNFVLSRKGGNRPGEGAQTAASVESMSDKEGDKHIFKAVTSVESLADNNEASEVRGLSKSSATGNSQSSGDSDSSNNSEADILREPAARTKSTGSQNPMAKTISLQSPNGIQSPVTKSPTTGSLGAQLHLPGSSGVQRPASACAPIVGNKLGVEKHHSLGRPISADQRQRRLSVQPTSTSAAEGSFDAGSQRRLSTASAVVPGQSSQRRLSACFQDSVRRVSLVKSITNLAVPEGLKDQRRKSAEHKLEGLNLGLPGMGVPTAQHGDHSNGDGNDANGDKKDDIFVPQAPASKALQEGLYHRRTIHSERAEMAAEKKQQRESKKSAKRKDSNKLPRDDEDDSQSEASSSSQSDSSEEDSDEELDDIEDSRIPVFSVFSRIAQIVTVLATAIAALSGFYIPYIWAFQDAYPDFDWTAVEIAAKFLDLLYFCCVIAFFRIAYIEDEYKEEVFVPRRIFWFRLRSASLYIDLASCAPTDLSSPLGAVFKILRCYRLLTISVTYQHLQFTALIQIGRMICSVMYASHLLACLWYRSIATGGNFQQYLEKGYDPVSNPSPYLVALRDAVFMMFNRPVFALNDREIILNIAMAPVGAMVIATIFGNINWLFQRIHARSMKHFEELSDVGQALSRLHTVPDHLKNRILNYFRYMQIHHDGRSHERLLQGLSPTLLMELKLYLYADLLSSAPFFANDVPPQIIKAMVLILELCIYASGDFIIHRNESANAMYFIIRGTTEVLVELDQPPVVSFHKGQYFGEMALYRSVERSAKRTAWVRAVSFCHLAKLTRDAFEDILLEFPDDRNGLLGKIGDIAVSKRFSRSGSSGRLSKTFSINSKTSIVESDMSKMSMSSPNSNGAPLNGAIQPPKISLVASATSEDSDSSHSQASSSSSLRRASEIANSRKNSEQNKTSMQESESTSGVSTTANRAAHAESAHSNACADVATPPERSKKAPPQSLESLSGSEEPVRARSKESSRTRSKSKESNRSTDVLQSALNTSPNSRGKNSVSFSLAGVKAQCGQSSKSSISAKQETEASVPSPKVTEEDMSLLHELERMIESLGRDEISSCLRDDSTGDVALTPRTDPEIPATGSRHDEDARDRQCREQLSQGLDLLSQHQLTIAKQLRSVQEAIGPLASLPKLLKEAMGQRIGTSALHEEFKSSPSSKIRKSVDARMDANQEFGGAVRKTKTEKTSRERLSAADPRMSLRCDITKKASTEKMSGEKGKEGKPRNSQSHRPTLQRQQSLGEALRAERDKKEREREGAASFVNSLFNVEDASRSLPRGLLRRMDTQGQQRRVTLN
>DinSpeMGD178899_rbh_TGME49_219070
MSAAPAVEEAPNGSRSSASSVPGGRISLPLRRPNNVALERSSTKAMTLNELKNKMVGKGSFGLSLHQVFEIRTEHGDICRFRPTDCEGVSDTKKVWAENDIKTKCVRVGALCIAVWSVAFVSWRAAFHNVACAPEGRCYEVDVFHTVISGIYIALILLLHLNVSCIGDDLMCELFIPASVARHQIRRPGFWIDILSCVDLPHQIWSLFTYRSLNCQSLLLQGFRIRQLLQSPAFLEYHHFFKILRLVAITFFTGHFCACLWWILLSAEDTFPEHVELTNFQQGHDVNEYIYVLFLAMQTVLARGPRALNGSEMVLASVFGLGGTLLMAVVFGRMNGLVQTGNQLESRHFEKVSSVKQALINIAVPVGLRDRVLRYHEYVDGCHNDNASDSLFERLSGPLALELKLNIYHSLVTRAPFFQHASTEVIKNIVVSLQDAIYLPGDHVIRKGDCGREMFFIFRGTVEVQGAERVGVASLTAGLYFGEVALLTDRRRGAWVQAVSYCILAVLSKDDLEVILEDFPQALTALFRRMQEICHVSASISLEELRDRILQRFQTLDDAFHKMDQDNKLEISIIDFQRFLRRMNIEKTDAKLLFALIDKDGQTMLTLEGFKQGLGDYSPPDPGATGLRRSSRRPSMAQSGSRRPSQVGSGLQIPGPSRSPLPMGEAIAEGENEHGESMRSIRNTDWQNARSSQRKIQDLPLQPVEPPKIRVTETRVSEASMPLVLRVTKPREEISLPGTVPDSSGQQERVESVGSRPPQVAEFAQQQSPDTANAPQANESALKSGNSSIPSDQKNEGMTSPPPSKSGSVPEGNRQSLLGTQPAPAGSTSSRSGSLLSPQSYNSTSETVASDQSGATILNLLDAAADSDTDSGPSVAGSRRCSRLEPIQSGSRRGSNLSVASGRGSMNLTDRQRQSLNLSRAGDSRRGSTASNRAGSRRGSTASQSGSRRASGVENTSMLRRLSNCSARNEDSASWQKPASGVARGLPPRLSTEVSEMGPGKMQVSTYAPLGSRRPSAMGLSSSMPRRPSMMIGLVQPRPQSPSTESSTSDNEEVANTTSLCLEKLDALEEQHSALEEWIASGFDRAEDLLEL
>DurBalCSIROCS38012191_rbh_TGME49_219070
XFEMRAAHFPKTLRQRVKQTYEHMAQIGRTDRVGMLQDPTLSIDLRRNLAFHMYGNVLRRVPFLAAIPDRYLKCLAQKVQTRTYTPGDLLIMAGEVSQELFILQSGSVRSVADDGSPLRDTILGEGCFFGELCFLEIGSKRTASIQCVEFCTAIVLTIEAFTQLGLSGLLYEMRMEAQSLLDMGDQSL
>DurBalCSIROCS38015435_rbh_TGME49_219070
MAQDAVMVSAAAAKPATGIEKNSPRRFYELLAELAREHSAALQRATGELRTQNEELSLALQQARLEAMQASVCTDVEQEEKSRRPEKGSSTPPISEQDRYRRPQLAHMMATQSDHEFDRPRHASGAVTPRRRGNGIVWKKDGRNIQERTFLNAQERRNVRISIAQILQDYMPVSRTLSEVALDAEIARSQKLALTSDSHEIRNPPRHMAMQGRKHIKDPSETPRSRFGAFKDFISNPIHPEGAFMEIWRPMMFVAVAIAVTTAPFEITFDWWSPPKWYKVAGMGLDIFFILDMVLNFNLAYIHHGRLITSRRKIAQHYAETYLLFDILSNMPLDWFMGKEGKGRKFAKFLKLPKLLRMVKLLRTLKDLTQYVGVPLTFAALQLAAHYYACLWVFLELTGCEEPTCPRVEDAYFESFTMSLSALLGADARRRLEDPSETSLLLKLRPEGEPNVGAIEDMLVALMKTTGVALVACLFANVASALAAASFHARRRTEMLSQRMAEMRAADVPLPLVQKVRQTYDLMTRWGQTGRGGMLRDTSLSLDLRRNLAFHMYGGSLRRVPLLEAIPDRYLKCLAQRVQMRAYTPGDLLIMAGEVGQEVFIIHSGSVRPIDESGKPIRDVVLGEGCFFGEICFLDPSCRRTVSFQCVEFCNAMVLTIDAFSELSLKGLLDEIRQEAQKVVDGSDDDAEDXHVLIQMHAKFPAVFFGLAPRGDLYDGSPTHARSSRRLMVLRFFAGSAAALGNCITPSMLGASEGAR
>DurBalCSIROCS38015468_rbh_TGME49_219070
PGQFPHPALMACSMPARSPSPQPEPAADDHAEEERASMQRFRELLGELAREHETALQRMSAKFRAANEKLATSLDGAVNTSQADVWDTESQRRAGWTPTQRSPPRVSWKHVVSQKSDEPTPVASARSLGPAGRMHIDEEEEAVHTGHSFLNDQEKDSVRASIAVVLQDYTPAPKNFNEVALTAEIARSQREEHSMSTVSGHKNRIERIPSVASTRKSGIATKATTSGATDQSRRQRWCARFYPLPRSLPQPVKPDSSFMEVWRPMLIVAVVFAVVMAPFEIAFDWWDAPVWYKVASRLIDVFFILDMLLNFNLAYIHGRRLVEDRKHIAMHYFKSYFVFDLLSNTPFDLFVGAEGKSRKLGKFLKMPKLLRMVKLLRTLKDQTQYIGVPLTFAAIHLAVHYYACLWVLIQHTGCTPRSECPPVGATYMESFGMSFAAFGGSDARRRIVDFAGHGYLLSEDYDDSRSPISALEDLILALMTATGLALTACLFANTAAALTAASAAARRRTEMLAQRMSEMHAAKSLRIKVKQTYERMARFGQSGSGGMLQDMSLSLDLRRNLAFHMYGDALRRVPILAAIPDRYLKCLAAKVQIRAYTPGDLLIMAGEVGQELFIMHSGTVQPIGEDGFPLRDVILGEGCFFGEICFLEPGSRRTASIQCVEFCSAMVLTLDAFTELSLKGLLLEIRKEAVKLSQMYVNPTNSALDYLGDVEEEA
>DurBalCSIROCS38017548_rbh_TGME49_219070
XSRMSVGTSSPLPEPIVDEDAPEDHDASTRRFRELLAELAREHATAVQQATAKLRAANEDLRLSLHQAMNPPQAEDSDTESHRRVATYVRRRAAGVSWKGAASQRSSEWKVMVSTRRNHHSCHSAMSMFDAEDQDGTDSSFLNDAEKDGVRASIAVVLQDYAPAPRHLNEAALNAEIARSQRLERSISGMSGHRRAPSVASHRRSDMETKSSSVSIGRSCLQQCLGFVDFAVYNVPGPVHPDGSFMEIWRPLLFVAVAVAVTMAPFEIAFDWWEPPGWYSATGRALDIFFIVDMVLNFNLAYIYKGRRVEDRWKIAKHYMMSYFVFDLLSNTPFDWIFGSEGKSRKLAKFLKMPKLLRMVKLLRTLRDQTQYIGVPLTFAAIHLAAHYYACLWVLIEHTGCSPHSACPPVGATYIESFAMCSAALAGSDARRHIMDFANHGHLLSGEYDESRPPINAVGDLLLAAMTGTGVALMACLFANTASALTAASAAARRRTEMLAQRMAEMRSVDVPKNLRTKVRQTYEHMARFGQSGSGGMLQDMSLSLDLRRNLAFHMYGDALRRVPILAAIPDRYLKCLAAKVQMRAYTPGDLLIMAGEVGHELFIVHSGTVQPIGEDGEPLRDVVLGEGCFFGEICFLEPGSRRTASIQCLEFCNAMVLTLEAFTELSLRGLLLEIRKEALKLSQVYVNPTTSAFDYLGDDDDXSDMTTFDSFGATSAHNFSALRHILDEFVVHVALVGFMVRAGRGLRQAAHCRCPCGFSRDGDAQLFSSRSVELLAWASHRVRTCRQGSQSTTPSMVGAPPALTYTA
>DurBalCSIROCS38020619_rbh_TGME49_219070
XKTRPALSSGGNPARAAQRPSSPMSRFHDLLSQLLAEYERLEADNYRLRRGGGTSGPGAEKALEAKPPGSQASSSSSLEVKKKNRSPTASKSNLSFQLQDVHIPEDYPREWESVDSHSSLGAVQASSSASAEPPGGRAAKGIIFCGGDRDRRKVAAGRLLTFGGCAASDDEVSSCNSPSPRHSKMRAQFSEEPVAVGSAAAMGSSGNLPSLGPVPSRRNSGMPNMGTIECRRLSIAQIELLSQGGLDMGSDDASQSIARGSSMGYPQHPMETCYGGPEIEQQTQLFIQRELENARPPPPDWGILSPVGRIRLLWEAMWVFCLSFELWLIPFQLLFYEDPLPPELIICSWISMAFFGFDILLNFNTGLVDLEQQVLIMSRRKIMAEYARSWFLADVVSSFPWEVFGEGDDVFSTVRAVKASKVSKAIRMLKILKLLRMLKVVRTIRTLRFMRNHQPVYKLEKAREAEAERGGQHEKKPQRERRTMLDNLQEALEPVFAVVQAPVQALLLLSALAHFFGCLYAALQQDTYMASSYQQGVDGWYRCFTWAYSMMVFGGVVESVDPGVATLELCVVSTRIALVGMATGRVVFFALVTLQREVAFACQHHDAMHYLKARCVSAETQLSVLNSLRATVRERQMQTNFQKIAEDYLPEEVRRGLSVEMWVEKLMTLGLIRQVNGWRQDFVTELAQLTRVELYAPRCVVFKHGDSATAAYLILDGEIAVMSNCPISVEPQPDMPYTAGMWIGEKALLSLGLRRNTMAFTRTKCELLSVPSAGFAGLLESSELLEKFGDFCASEVWRGLCGRCGMVGDHLSDECPLLKRRKAWLWSAMKSSFANRHGSALSLEFHGRDGSRDRLARDLKMFLVSQQLAWLENDLLLLDVITLQNLRDLDIARLRERLADTPGGRNLTQEEESKISSDAISAFLEGKSVEYKKSMKDELTPGGFLLFLSHYKVEAGTEAALMKAELENLLMDESAEPDVPMSVFLDSEDLTTLENLQDNVRNSKYVALLLTTNVLSRPWVLVELVTAHENQIPVLLVRLTKEGNDFKYPDDPFYDSLLDGSLIGEAGTQIVRACGYEISEVVEALKHVFKRIALPYSPHRPASIRRAELFALLQSCSVGALSESARFGPANSKAGAVRAGPSVKKYPRGSEQPDTFGAMLXQERLRVESDSVMNLSTDTYYVQWLAHRLQHQALASAGTDALPTWWFTALASWPQASDSVVTAIRALRDLPRDFVGKCRALFRLLAIPCSHATLGTLGTGASFRCDVQLRETCVR
>DurBalCSIROCS38034314_rbh_TGME49_219070
RVACEPCGDGTPRFRAMSATASPVKPVHATEEQHVDVEASMRRFRELLDQLAKEHAMALQRASGKPSVRHEEEVARSLCQAVNIGHAHVDHEPPRVPNDAFLRMQSPAPFMHQISRPGPLARQISCGERRASVISMYNEVTCTPFMSDLERNGVRAGIAVVLQDYPTAGMPKGLSHGALDAETARSQKLDRSGSKKLSRQHSRSSGQSGTTSIAHAAVPGSIAESEATPSDDDIDAEVRWPRLHAFVQAAKTPISQNGMFMEVWRPLLFVAVAVAVTMAPFEIVFHWWNPPVAYKVFARLLDVFFIVDMAINFNLAYMHDGHVVDDRRNIAMHYLKTYFFFDLVSNFPYDWMMGSEGKSRKIAKMLKVPKLLRMVKLLRTLKDLTQYVGVPLNYAALHLCTHYWACLWVAIELTGCEAQTSCPPVAATYLESFTMCFSAVVGADARRRIEDPLESSHLMKLRDLDDVRVGVVEDLLLSLMAGTGVALVACLFANTAAALTAASAAARRRTEMLSQRMFEMRAAHFPKTLRQRVKQTYEHMAQIGRTDRVGMLQDPTLSIDLRRNLAFHMYGDALRRVPILAAIPDRYLKCLAAKVQIRAYTPGDLLIMAGEVGQELFIMHSGTVQPIGEDGFPLRDVILGEGCFFGEICFLEPGSRRTASIQCVEFCSAMVLTLDAFTELSLKGLLLEIRKEAVKLSQMYVNPTNSALDYLGDVEEEA
>DurBalCSIROCS38040668_rbh_TGME49_219070
MACMLAPPSPSPDSLRNPTSRFDELLGELAREHMSALERAAEKARLRFEAGHMNAASSMRLQVPDRLSVYTHAEEICSSGNCRSSIVDKSSNQGGQTWFGGTVLSVDRPSAPGTTMGGTSFLSPMERHSIRASLRVVLQDYQPDMHSLSDAVNDAKMSLSIKHDRDVSNSSPRRSRLSRGFWTPTSRRSECSSVRPSYEDQPARSWKEFFEDLRANAVVPIHPDGAFMEIWRPMLFVAVLLAVTMAPFEISFDWWTPPGWYKVCSRGIDVLFMVDMALNFNLAYIDRGRCIDRRANIAEHYMKSWFFIDLLSNTPFDWMFGSSGKGRKLVKFLKVPKLLRMVKLLRTLKDLMQYVGVPLTFGAILLAAHYYACLWVFVELTGCDELVCPLVEAAYIESLSITFMSMVGADARRRIENMQGTSNLFKFRAKTDSPVDAVEDLLLVFMTGTGLLLIACLFANTASALTATSAAARRRTETLAQLLTEMRMARVPRPLRKKVRQTYEHMARFGKSGRGGMLEDKALSLDLRRNLAYFMYGEALRRVPILSAVPDRYVKCLAQKVQVRAYTPGDLIIMAGEVGQELFIIHRGSVRPLNEDGTPHRGIILREGSFFGEACFLDHCNRRTESMQCLEFCDALVLSLEAFNELSFTGLLEEIRIEAQRASAAGYAER
>DurBalCSIROCS38045789_rbh_TGME49_219070
LVVTGGVLWATYMLVRGWVNASWERGLKDAKTPRRRNRSGDGLLDLFDDAGQESETDTEIEGPRGVRVSKQRVPTVTEKFLGHTRKPKTSDILRGSSPSQLSPTLSAAVAADPSSASSSPLRHIRALSELDGECLGFLLSRSSSKXAVRDAFLVVKSGQVVVEVTPPQYADGRREEYALEAGDTAVGLLFVLASLEADPTESRSDAVLPPEVCRFHGSSGKAGACGAEVLAVPTAAISEAFDLYPAAMQSMVRRLCVRNALVVFNTLSTYFNLRRETLVPSTYENLNIEGAESLVLEPREVFERLLGHRWRSLAKDRRDRIEEVLGSAKSLECEEGEYALPPNQRAGHLLVLLEGELHMERLEKQVEQGKETPLKKPKPPERRPLWGRQASGYASGPHRVNIGEAIGEVSVLIDRPAPIAYQCATRCRFAALPRETAQQLLELCPRTWCLKLLHLLAARTASWLHRVDAALDWLPVEGGQCLYREGDPNAGFFVVLSGRLLALEEREANSRRAGGARAQGMARMSSAGRQQWHVLDVLQRGRLCGELDCLRETPYSHTVRASRDSEVCRVSPTVLHLIAMEFPRAILHFSSLVGPRAGGRRVEARHKVTIAVIPASQDVDIQAVCANLSSALNKLGKTLHISPHSDFGGLPGSVLGAAKVDGTRLGRHLAELEERCRWLVYEGEPPSKNQVTDGRAAACGRXAVNFDGRCRGDVPEGVNERYIEEAGLLHVDRDLLILHQAATGFTGEGKPETRDDWFALAARAADALKPGVQSFVAHHTQLFLGHRKGRALRSTRHYLNPRPWATRWHHVRVRVPGDWARCSRLLAGRAIGICLGGGGARGNCHFGVIKALHELGIPIDVVSGTSFGALAGGIYSMCAPQPGSMYRVIRTVMGRKFSTRKMLMDFNFPRTAYFTGAYLNSILKDTFARRRCEDLLVPFACPSCDILTFDAKMHREGPLWRIVRASMSLVGFVPPLPYQERRGDDGSVTNSLLVDGGYVDQYPIEVLKDHGAGVVICTVACPDFEPINTDYGDVVHGGWVTLRRFFGCRRRAVADPPSQAEIQERLMFLVENMKEGNESRSDLTLYPDIQGYGLLDFAKYEEIMETGYRTAITRLPEWLAGDSKGARLTREIIEMAKSEEQASPTLNEVEYGGRMQYAKWRNAGLQRATQIVRRFRSRTELRTSGADDXQSEPEPDEPEGADSVSLRGLPTLNDPX
>DurBalCSIROCS38051348_rbh_TGME49_219070
VVADEFLVMLHHVAAASTALQQQQKGSKSKSKSNPSIMLPEPVVAAGLSLQDALSFCTSVLSLGALKSMLRMLVWNQAAPCNRCGFGRSKQPGEVDRRTSVHWALANMIVQLRGLRKEQRLRQRAIDEFTSKHRISSLLSVRVRRHVDRCRPERVRDANADSLRRSTVELMVDLLEEVRVPPLSAHPFFLNLRTKHPHLVRELCQEALQPILKSLDETVFSAGEACSRMYVVISGHVLYMASVQQQDAPNAQPTLVKRTLHAGQWLSEAALWTGWVHRGELRAVNDSLLFALDASGFARVISSHKSAHSFAAAYARKFVEGLNRGLQTDLVEAGPVDQ
>DurBalCSIROCS38055428_rbh_TGME49_219070
XVADTYLESFTMSFTAMVGADARRHNAPPVGAIEDLLLSIMAGTGIALVACLFANTAAALSTASAAARRRSEMLSQRMFEMRQAFFPKTLRMRVKQTYEHMANAGRTDRVGMLEDPTLSLDLRRNLAFHMYGAALRRVPFLAAIPERYLKCLAQKVQTRMYTPGDNTDLHASDLLIMAGEVSSELFILRSGKVRSVADDGSPLHQTTLGAGCFFGELCFLDICSKRATSIQCVEFCX
>DurBalCSIROCS38055964_rbh_TGME49_219070
XPLHVDGVVADEFLVMLHHVAAASTALQQQQKGSKSKSKSNPSIMLPEPVVAAGRLRLCVARVECALQSLQDALSFCTSVLSLGALKSMLRMLVWNQAAPCNRCGFGRSKQPGEVDRRTSVHWALANMIVQLRGLRKEQRLRQRAIDEFTSKHRISSLLSVRVRRHVDRCRPERVRDANADSLRRSTVELMVDLLEEVRVPPLSAHPFFLNLRTKHPHLVRELCQEALQPILKSLDETVFSAGEACSRMYVVISGHVLYMASVQQQDAPNAQPTLVKRTLHAGQWLSEAALWTGWVHRGELRAVNDSLLFALDASGFARVISSHKSAHSFAAAYARKFVEGLNRGLQTDLVEAGPVDQ
>DurBalCSIROCS38059287_rbh_TGME49_219070
PGQFPHPALMACSMPARSPSPQPEPAADDHAEEERASMQRFRELLGELAREHETALQRMSAKFRAANEKLATSLDGAVNTSQADVWDTESQRRAGWTPTQRSPPRVSWKHVVSQKSDEPTPVASARSLGPAGRMHIDEEEEAVHTGHSFLNDQEKDSVRASIAVVLQDYTPAPKNFNEVALTAEIARSQREEHSMSTVSGHKNRIERIPSVASTRKSGIATKATTSGATDQSRRQRWCARFYPLPRSLPQPVKPDSSFMEVWRPMLIVAVVFAVVMAPFEIAFDWWDAPVWYKVASRLIDVFFILDMLLNFNLAYIHGRRLVEDRKHIAMHYFKSYFVFDLLSNTPFDLFVGAEGKSRKLGKFLKMPKLLRMVKLLRTLKDQTQYIGVPLTFAAIHLAVHYYACLWVLIQHTGCTPRSECPPVGATYMESFGMSFAAFGGSDARRRIVDFAGHGYLLSEDYDDSRSPISALEDLILALMTATGLALTACLFANTAAALTAASAAARRRTEMLAQRMSEMHAASVPKSLRIKVKQTYERMARFGQSGSGGMLQDMSLSLDLRRNLAFHMYGDALRRVPILAAIPDRYLKCLAAKVQIRAYTPGDLLIMAGEVGQELFIMHSGTVQPIGEDGFPLRDVILGEGCFFGEICFLEPGSRRTASIQCVEFCSAMVLTLDAFTELSLKGLLLEIRKEAVKLSQMYVNPTNSALDYLGDVEEEA
>DurBalCSIROCS38063976_rbh_TGME49_219070
XQAFGCDSIKGVTRLSGRQRLPEEQPSMNRSYERKRSYETQRSKGHRLSKKLTVAALLNLEEDQEEEPDDDEQSEVSQERPSTQSQKKSAHFMPQAIETDDAEIDKPRHSAILRDLPPSPLIAARRKGNRKSVAAHPDNSGGLGPSQAVSERRSVELAQYRHGVAVAQAAADRKAAAGRRKSGRVSIAXHAQRPVCDGGHSPSTSFSQSAAQETVVGGQQAVYEVTASTETFSIKAGFEFARGISANSRGGESSLSDSSLSSDLSAQSPTPGKPRRRRWSVLRSGFKRGDLSARKSIDDFEEHLLVPGKVLRGRRDSDGSSWVSSDSSGGESQGMSHSSTEPAAKASRRQSAASPFRSKYASSGTGRDSVEVGVGPAKKRSIISVLKMNRSLSRLSVGFQVALTRQMKLVKCTDAEDDAIVRYGSSDYEQSWGAAEGTTTVYLLTSGVLDLLVPDAHGGEIVVGQVKPGSIVGGEAACGVTRGHLFTVRPHKPPEVESEESSDGEDHQDRKGRRRSTMQAQPEEQPDLALCALPGAVLAEVREKFPKDFAIFKGGLLRDMRKALLPRIRGLMKSGFFSRHGDEFVDRVTRLMQLRVFSPGELIFREGGFAKGLGMLLRGKIEIIHVNNNFVATRGSFGLTFGQTALSGDNVRRTATVSCSTDQECLVCFLAKDTFFEEVDRFPDERGRLAAHLKQYIMQLTLTDFX
>DurBalCSIROCS38101368_rbh_TGME49_219070
MDAVHPAASVFFVFYLILTLAVSNIALSIIIELQNSMLAGKTTKDRDSQKAKLDIMFNKIKDQARIRAVFSARGKMNFNNIVMSQFQSSDTRHFXADMDGEKHLKLEDIKSCQKYSSIDLVGHYIQEHRNNSDQHWEVDFLTAMKDSGIKTQISYKPGQYIISAGEPADRLFLVISGSVAVSDPKCLGHTFATATYFIGQEALAPRAQYQYQCVADSDCVLLAISHSDITDHLDADHCGIILRMGMKSFAKLEAGLQDARKKASRVASQTFSSNEASPTDDSSTRNQQMKHLQGIAPERGIHRENSFNFGICETPREDRPVSPTPTVHTPTAAGKPPRNSSLSRPNSRPSELNKETS
>DurBalCSIROCS38107009_rbh_TGME49_219070
XLWVFLELTGCEEPTCPRVEDAYFESFTMSLSALLGADARRRLEDPSETSLLLKLRPEGEPNVGAIEDMLVALMKTTGVALVACLFANVASALAAASFHARRRTEMLSQRMAEMRAADVPLPLVQKVRQTYDLMTRWGQTGRGGMLRDTSLSLDLRRNLAFHMYGGSLRRVPLLEAIPDRYLKCLAQRVQMRAYTPGDLLIMAGEVGQEVFIIHSGSVRPIDESGKPIRDVVLGEGCFFGEICFLDPSCRRTVSFQCVEFCNAMVLTIDAFSELSLKGLLDEIRQEAQKVVDGSDDDAEDXHVLIQMHAKFPAVFFGLAPRGDLYDGSPTHARSSRRLMVLRFFAGSAAALGNCITPSMLGASEGAR
>EimAce002126_rbh_TGME49_219070
MQPEGSLPASLAGAPPPSSPRGGGRTTNLGVSTPSSMARLPEARKAAGGEPSKWGLKKASSILLELEAGKREAEERNALNSKLCELGTELSKVRRVNDILEAENADLRERILHQQQAYPEAAEIRALARRYGPDLAKSISLLIDENKSLRLKLQASMRAQASLRGTAASLGNALREHEERAYARELASAGRPYIQIPAFREPDLNATTNALSKSCQDVSSDQQGPPAGGNFVKRYCACSEKLQEILDCIDSQMGDYERGVWQTHINVLEEERDSLMLKTIVMRQRLAEVQARIVSDPFLAARFGGDVNAELERRLATERNISRSWQANLRALQRELRDHLADLAVASRASGLRCDMLRGTIAQAGEAAALKEIQGFTRSEKESLRLLRLARDRIAADAHRIESYSIRVRELEQEVADLRCDMTRLDTGNTEEWEDDVQVFDCDYDPCAVLAGSSAVSSDIDYRVAALRTAKQLLINREETDKVIRALEDRKRQIHEQQENILPGSEATHSTKLGPGTSTQPAESNSAFGILELPPMQDAFFGSSIGSGSSSAKLWDALTTDQTRDIIRRLAVLRKIASNATVCLEEHRKASDSVEKSSPEADNSEGWQKLKQLNKDIDQREVALQQAEEAMQARLALRRAEAEHKKKMRRKEEEFEEQRRKDGIEARELMMRQQKQYEQQLAKERERCESLRKEMEVQAMELDLQRQLAEERIRERSQKQSLELEEELHKLRMKHRELECELQSIKADAAREALALKSAATEERAILSAAAQAAERKANEALKLVREKELELKEMEEKLNQSLTGGPAAPCLLHNPAEKTPKKEPVTGLTVHAPAFDKEGVSSGTANASGKAAPEVLSPRSSFKKLVLGKCTSLASAFNHMDVDHSGIVKISIFGDVEQPFNDADIHSEGRVTQDQFLTIAGQAGISPACANTLWAEMDRSKRGSLQRENVLLLLEDNVDPEEVERVERDATNVLNNVLNVFSGAPKTPKPEAKICKRSSFKKLTYTATHQELGFTDNEAQVDAVLADFPPWDCMYPEDRKAMIGDMKTRTVEGGGLIQAEADPKCPLYVILKGTVDILEPGFIQYSLVENMSAPCLLFSDNIIEGTPNVACAKAGEGEDVFLYSLERGVFERSYETFRKQTFHAGEKIIEKGDPADRVLMVKDGEAVAVGFADSDEELELRIYRPLDFFGDITTVKGRFHTASVKAQTDCTVSPGIKRALLAPGDSATEFSPEMNSVALSGLFRFQDVSHPCKASFCSLPMLQVLSIESGIFYSVLRKLEMEFRRRSGRSSTVDNSIVSLHSQAKEGEESGDGGTWNCSGTTEEVEEGNKAAVPKETESNQETSTTLAIPEQEKTLVDQELIERLLQEDTERMREECSLLLEALPVLKDLPKERRQELCKRMVLEIYFPNQAIVLQGEAPDKFYAIESGTVSIEIYLGCGKMQKIGEMTSGSFFGEMSIIKHEPRVASIIALTPVYVYALQAGDFEELLGDLHDAFLEHAKLMYSQKTVKSMTGEDKHSQLSDEELPQVVHLLSGVHVIKLLSLEQLRELASAFQVVEIREREVIMHEGDPADKFCIVLEGMVSIQKSPGPGKPRKEVAVVKAGEYLGEIGFLNNQPRTASCVAKTKVKLLCLGRAEFDKYLGHLADAFLQQAESAYSASEAEMPAWLRDSKTQGSSHHLHALPDPSGETEEIEEQASSEIPRTASEDAETKPHKETGEKKSVEGVSEGARAAAGASVHEENEKKKKKKRSGSKDTHKEKHGTANSKSSRTVAPISPGDLNRLRELVVGTFKNKYGSLAHAFAEMDVNKSDIVDADEFYAFTKKSSIRGFQKQELDALFDELCRPIKGRLVVGNLYRNARGVEPTGAEIHLRAVEIYGSALSAFVKVVGLEATDLCTKENFTSLCAEVGVDNDKAEKIWDEYVKGVRSADGRITLSTLIGLMSGELSTDEAAAKEASARSWGNRIWAFFGGEAGAERTKAGGDGKMDVVEQTLPYEDPAVVQRDDHRAFSSETSLLLESIKQEPTLQFLNPQQQRYVASLMRRDVFPASTCIVEEGAEPALMWCSSGEFEVSQAASPYTRISHPLGFFGVSVLRSLTAGEFFGLEELVSGEKLKCALTSRPSTSECALWVLDREVFNDSVKDMLAKRKAFVPVAQSFLHTVRLVRDLPEENIAAAAKACKVERFAEGQTVFKMGFHGDMLCFIYKGEAITQKPQDDGGFLELARQGEGEYFGEMALIRNTRRTASVVAGTELVLFCLDKESFETLLFPLQEKMAAKAASTYKRQDEGPPSENETKSAEGAPLTPALVTRDAAEACAKKRTRKNSLALLNYSKIRDQERQAENGESDAPEDKSTARWRLAREPESIHEPPPLDTQGGRSCLKEKNPQSGARKRRSPVRFDEGSLLPSESSSDEA
>EimBruHougton005199_rbh_TGME49_219070
MQPEGSLSPPLAGAGAPSSLSGGGRAAAPKLGASASSPKARLPEARGQSVGDPAKWGVKGASSILLELEAGKREAEERNALNAKLFELGTELSKVRRVNDILEAENADLRERILHQQQEYPEVAEIRALGRRYGPELAKSISLLIDENKSLRLKLQASIRAQARLEGTATTLGTALREHEERAYARELAYAGLPEGQRPAALEPTLTASTKALPKSGQDASADQPGSPTGGNFVRRYCACSEKLQEILDCIDSQMGDYERGVWQTQINVLEEERDSLMLKTIVMRQRLAEVQARIVSDPFLAARFGVAGAAEGTVGSGRNAMMDLRDTIVQLSTAQDVNAELERRLATERNISRSWQANLRALQRELRDHLADLAVAARASGLRCDMLRGTIAQAGEAAALKEIQGFTRSEKESLRLLRLARDRIAADAHRIESYSTRVRELEQEVADLRCDMTRLDTGNTEEREEDAQLFDCDYEPCAALMGSNDVPPDTDGVVAALRTAKQLLIDREETDKVIRALEDRKRQIHEQQENMLASIEGTHSTKLEPGDSTQQYEASSAPGGLEMPPVESAIFDTQGGSESSSKTVWDALTADQARDMYRRLSVLRRIASNATIRLQEKQTASDRVEKPAPEAESPDGWQKLKQLSKDIDQREVALQQAEEAMQARTALRRAEAEHKKKLRRKEEEFEEQRRRDAMAAREEMMRQQKQYEQQLAKERDRCESIRKEMEVQAMELDLQRQLAEERIRERSQKQSLELEEELHKLRMKHRELECEMQRIKSNAEREALALKSAATEERAALSAAAQSAERKANEALKLVREKELELKEMEEKLQQSHTGGPVVTPSLYQPPQEAPKKGPVTGLKKFQAVAHKVQMGQTFSRLAKSKRAKTINPAASTRNTNASEKLVPKVSSPRSSFKKLVLGKCTSLASAFNHMDVDHSGMVKISEFANFVDDLGMNLPFSATHDLYNTLCAPHDGMLIFGDVEQPFNDADIPPEGRVTQDQFLTIAGQAGISPACANSLWAEMDRANRGSLQRENVLLLLEDNVDPEEVERVERDAANVLNNVLNVFSGAPTAPKPEAKICKRSSFKKLTYTATRQQLGFSVNEAQVDAVLADFPPWDCMYPEDRKSMIGDMKARTVAEGEVIQAEDDPKCPLYVILKGTVDILQPGFIQYSHLENLSAPCLLFADNLVEGTPNVACAKAGTGGDVFLYSLERSVFERSYEPLAIQRQREVEEYQKLLRKVPVVNKLNPELLRCLAAGDAVNRVLMVKDGEAVAVGLTDTDEELELRIYEPLDFFGDITTVKGRFHTASVKAQTDCTVLSIENDIFYSVLRKLETEFRRRSGRSSTVDSSIVSLHSRAKIGDVNGGDQDTRNSLGIAEVVSQNSNIFLSEDSEGINAVSLGLAIPEQEQTLVDQELIERLLQEDTERMREECNLLVEALPVLKDLPKERRQELCSRMVLEIYFPHQAIVLQGEAPDKFYAVESGTVSIEIYLGCGKMQKIGELTSGSFFGEMSIIKHEPRVASIIALTPVYALKAEDFKELLGDLNDAFLEHAESVYSQKTVKSITGEDKHTQLSEEELPRVIHLLSGVHVIKLLSLEELHELAHAFEVMEIREREVIMHEGDPADKFCIVLEGMVSIQKSPGPGKPRKEVAVVKAGEYLGEIGFLNSQPRTASCVAKTKVKLLCLGRAEFDKYLGHLADAFLQQAESAYLTSEAEMPAWLRESKTQGSTQHLHALPDSSDTTEDTGDNAILGSPRTASENAEAKKHQKEKREKKNADSGSDSSVGAGVTSDHEEDEKKKKKKKKVGSKDTAKEKQGSANSKHSRATASISPGDVDRLRELVVGTFKNKYGSLAHAFAEMDINKSDIVDADQEFYAFTKKSNIRGFQKQEIDALFDELCRPIKGRLVVGNLYRNARGVEPTGAEIHLRAVEIYGSALSAFSKVAGLEATGLCTKENFTSLGAEVGVDNDKAEKIWDEYVEGVRSADGRITLSTLIGLMSELTADRDSGSVQEAVLHTESGPPTCTTPEPTLHMGTVHDKTAFGVTEGTGMETAAVNAIAGRHKPSEITDSSNTAVGDDLEGNWPLASITSSMFDTSEPLGLSTLVSTFGSWVSEAFDKRDGDEDEEEEETEANEKAGGGEETVDEKEKRETETGTEVGEMEKENEPAGNLQHSIIHGETVPGSLSQSNIEGGQADAETTQVEVSRVVPSSEGRQGVSGQPAAPASPQTLEEASHGDDSHKDLQVFLHLCGQPKPIRWTPDGFAPTQNEGSKGSHNTGDSMLQQTDPHFLQVPNPEVSTETENLLHSPSEQMSLRQVAENIEMWILDIGSQSFFAKGDESASSSDSFDETTGAPLTGSEGDSAFPLGHTGGSRTLFDYNVGGMNWDSAKLQPGVGSCSHIEGTSPCSSAAAEEQDAEAAPVEGYLHPALPRYGAEDAPTAAQCTPRTRSTDQATEDSSSCQLKTRSGKDIKIDKLHSHRAHRSRRSAKKDKHFETGAAKAGVVQGDFITPLSVSELSELKGGSERLDEKPCAEETFVKEQLLVSGTGEDANPNTTMLGDGNSYESLASMADGELSTEEAAAKEASARSWGNRIWALFGGETAAKRTTAGGDNLMDVVKQTLPFEDPAVVQRDDHRAFPSETSLLLESIKQEPTLQYLSPQQQRYVASLMRRDIFPASTVIVEEGAEPALMWCSSGEFDVSQAGFFGASVLRLLTPGEFFGLEELVSGEKLKCTLTSRQSTSECALWVLDRDIFNDSVKDMLEKRKAFVPVAQSFLHTVPLVRDLQEEEITAVAKACKVERFSEGQTVFKMGFHGDMFCFIYEGEAITQKPQDDGGFLELARQGKGEYFGEMALIRNTRRTASVVAGTELVLFCLDKESFEALLSPLKEKMAAKAASTYKRQDDAPPTESELKPADGAALAPVLVTRDAAEACAKKRTRKNSLALLNYSKIRDQERQSENGESDAPEDKCTARWRLAREPESIHEPPPLCTQGGRSCLKDNNPQGGCRKRKSPVRFDERSLLPSDSSSDED
>EimMaxWeybridge005268_rbh_TGME49_219070
MQPEGSLPAASAGATPPSGFSRSGYSSANNYGVSATSPKAGLPATRKHAINEPNTWGIKKASSILLELEAGKREAEERNALNSKLFELGTELSKVRRVNDVLEAENADLRERILHQQQAYPEAEEIRALARRYGPELAKSITLLIDENKSLRLKLQASIRAQARLQGTATTLGNALRDHEERAYARELTSSGRSDSQTKDDRVRYLTATTHGIQMGGQSGSVDRQGPQSVGNFVSRYCACSQKLQEILDCIDSQMGDYERGVWQTHINVLEEERDSLMLKTIVMRQRLAEVQARIVSDPFLAARFGGAGAAEDALGPGQGRNAMMDLRDTIVQLATAQVGLWKQVNMSDVNAELERRLATERNISRSWQANLRALQRELRDHLADLAVAARASGLRCDMLRGTIAQAGEAAALKEIQGFTRSEKESLRLLRLARDRIAADAHRIESYSIRVRELEQEVADLRCDMTRLDTGNIEECGEDGQVFDCGYNPSAELTACVAAPSDTDCSVAALRTAKQLLIDREETEKVIRALEDRKRQIHEQQENILPETHSARLDLGDSTQPCEDSSAPGSLEIPQVEATFFSNQIGSGSSRTKLWDALTTDQARDILRRLAVLRRIASDATSSLDDRQEHSGSTEKPYAEGAPSEGWQKLKQLNKDIDQREVALQQAEEAMQARSALRRAEAEHKKKMRRKEEEFEEQRRRDAMEAREEMMRQQKQYEQQLAKERNRCESLRKEMEVQAMELDLQRQLAEERIRERSQKQSLELEEELHKLRMKHRELECEMQRIKADAAREALALKSAATEERAALSAAAQSAERKASEALKLVKEKEMELKEMEAKLQQSHTGGPVLPPPVYHPSQNTAKKGHTTGLRTEDAAPEILSPRSSFRKLVLGRCTSLASAFNHMDVDNSGVVKIGDFANFVDDLGMNLPFSATHELYNTLCAPCEGMLLLSNFYKNLQGETCTLAELHRRLEEADNVDPEEVERVERDATNVLNNVLNVFSGAAKAPKPEAKICKRSSFKKLTYTSTHKELGFSANEAQVDAVLADFPPWDCMYPEDRKAMIGDMKARTVTGGGLIQAEDDPRCPLFVILKGTVDILEPGFIQYRHVESLSAPCLLFSDNLIEGTPNVVCAKAGEGEDVFLYSLERSVFERSYEPLATQRQREVEDYQKLLRKVPVVNKLTPELLRCLAATFRKQTFHAGEKIIDKGESANRVLMVKDGEAVAVGLTDTDEEVELRIYEPLDFFGDITKAKSRSHTASVKAQTDCTILSIEADIFYSVLRKLEMEFRRRSGRSSTVDSVIVNLHNQGKEDEVNEGDEDMQNLTGSTEEPSEDAEVSPSGDTESAQATTTALAISKREKTLVDQELIERLLQEDTERMREECSLLLEALPVLKDLPKERRQELCTRMILEIYLPNQAVVLQGEAPDKFYAVESGTLSIEIYLGCGKMQKIGELTSGSFFGEMSIIKREPRAASVIALTPVYVYALKAKDFEDLLGDLHDAFLEHAKLMYSQKTVKSMTGEDKHTQLVVEIREREVIMHEGDPADKFCIVLEGMVSIQKSPGPGKPRKEVAVVKAGEYLGEIGFLNNQPRTASCVAKTKVKLLCLGRTEFEKYLGHLADAFLQQAESSYSTSEAEMPAWLLDSKTQGSSHHIHALPDSSDETHEEKEKSSPRSSKTAKNVEAKKHKERREKKLAEGVCEGEIVAAAALDNEEEEKKRKKKKSGSKEAPKEKHGQANSRSSRAVAPISPGDLGRLRELVVGTFKNKYGSLAHAFAEMDVNKSDIVDADEFYAFTKKSNIRGFQKQELDALFDELCRPIKGRLVVGNLYRNARGVEPTGAEIHLRAVEIYGSALAAFLKVAGLEATSLCTKENFTSLSSEVGVDSDKAERIWDEYAKGWVKISAVRLGPAEAVTCYGNYYCQLLPCNNTPLIVPNPNRPRRTA
>EimPraeHoughton000008_rbh_TGME49_219070
MPAPPGGAPTPPSLSGSGRKAATNVGVSAPSPKARLPEGRKSAACDPTKWELKKASSVLLELEAGRREAEERNALNAKLFELGTELSKVRRVNDILEAENADLRERILHQQQAYPEAAEIRALARRYGPDLAKSISLLIDENKSLRLKLQASIRAQARLQGTAATLGDALREHEERSYARELASAGRSYSPTAVVREPDLNAATGVLPKGGGGVAGDQPESPPGGNFVRRYCACSEKLQEILDCIDSQLGDYERGVWQTHINVLEEERDSLMLKTIVMRQRLAEVQARIVSDPFLAARFGGVGAADEALGAGQGRNAMMDLRDAIVQLATAQDVNAELERRLATERNISRSWQANLRALQRELRDHLADLAVAARASGLRCDMLRATIAQAGEAAALKEVQGFTRSEKESLRLLRLARDRITADAHRIESYSIRVRELEQEVADLRCDMTRLDTGSTEEWNEDTQVFDCDSDPCAALAGINSVASDTDCRVAALRTAKQLLIDRKEAEKVIRALEDRKRQIHEQQGDILPSTERDNLARANPEDSIQQCENGSASGLSGMHPTEAAFLSSKIGSGSSTAKLWDALTTDQARDISRRLAVIRKIASNATVCREDNRKVCDSKEKPPCEAGPSEGIQKLKQLSKDIDQREVALQQAEEAMQARSALRRAEAEHKKKMRRKEEEFEEQRRRDAMEAREEMMRQQKQYEQQLAKERDRCESLRKEMEVQAMELDLQRQLAEERIRERSQKQSLELEDELHKLRMKHRELECEVQRVKADAAREALALKSAATEEKAALSAAAQSAERKANEALKLVREKELELKEMEEKFQQSLAGDTAKGPMLYHPPQKGAKKGPNTGLSAGDTSQKTPEVLSPRSSFKKLVLGKCTSLASAFNHMDVDHSGMVKISEFANFVDDLGMNLPFSATHDLYNTLCSPCEGMLMLNNFYRNLMGERANRGSLQRENVLLLLEDNVDPEEVERVERDAANVLNNVLNVFSGGPKTPKPEAKICKRSSFKKLTYTATHQELGFTPNEAQVDAVLADYPPWDCLYPEDRKAMIGDMKARTVAAGGIIQAEDDPKCPLYVILKGTVDILEPYSHVDNLSAPCLLFSDDIIEGTANVTCAKAGEGEDVFLYSLERSVFERSYEPLAIQRQREVEEYQKLLRKVPVVNKLNPELLRCLAVTLRKQTFHAGEKIIDKGDSANRVLMVKDGEAVAVGFTDSDEELELRIYRPLDFFGDITTVKGRYHTAAVKAQTDCTVLSIESDIFYSVLRKLEMEFRRRSGRSSTVDSIIVSLHNQAKEGEANEGDRDSKNSSGSTEEASEDATAFQSEGPEGTQATSTALAIPEQEKTLVDQELIDRLLQEDTERMREECSLLLEALPVLKNLPRERRQELCKRMFLEIYLPNQAIVLQGEAPDKFYVVESGTVSIEIYVGCGKMQKIGEMSSGSFFGEMSIIKNEPRIASIIALTPVYALKAQDFEELLGDLHDAFLDHAKQMYSQKTVKSITGEDKHTQLSEEELPQVVHLLSGVHVIKLLSLEQLRELARAFQVVEIREREVIMHEGEPADKFCIVLEGMVSIQKSPGPGKPRKEVAVVKAGEYLGEIGFLNNQPRTASCVAKTKVKLLCLGRAEFDKYLGHLADAFLQQAESAYSASEADMPEWLRDSKAEGSSHHLHALPDSNDEEKETGEISSSISPRTASEKAEPKTHKEKREKKSAKGASEGALVAASEHGEEENKKKKKKPGNKETHKDKHGSTNSKSSRGPISPGDLDRLRELVVGTFKNKYGSLAHAFSEMDVNKSDIVDADGLFGMVGEQEFYAFTKKSSIRGFQRQELDTLFDELCRPIKGRLVVGNLYRNARGVEPTGAEIHLRAVEIYGSALAAFLKVAGLEAADLCTRENFTSLGAEVGVDNDKAEKIWDEYVKGVRSADDRITLSTLIGLMSDDSPLKVKRGMGCLRNVEQAHVIAGEGQPTCVSQAQTLPLEILSGRAAPSASEGTDVETSSANATASGQKPSEPNVSPNPVVGDQFDEQWPLGSISASVFGSSEPLGFITLVSTFGSWISAAFDKRGEEGEEDEGEDDDGQEEEEKEKEEGEKEQEEKEREKGKGEIAKGEAKPEADEPKNVAGGAEGSAKEDGGGEVKEGTKGRGKGEKEVDSIQHQSFPKTTPPGSSHAHVNRKQATQAEASRVLPSSEIHQGVLGQGESLPSSHSFEDPSCMRNGDDFHIDPQVLLHLCGQPKPVRWTPDGFVPTENKGVRGPYDTGNDVSQHTDPYHLQVPAPQFSTECGSLLTPYGGQASLRQVAESIEMWLLDIGSQSLGVKGEESASSSDSLGEITGAPLTDFGGGSAFPVGPRGTPQTRSDDGRGGLNGDSSRLKLGVDSRGPLDGTLPSSASPVVEGNGETVREDKHLHSLLPRYGAKDNSATMKGASRARLLQLHTKGRSSRQIMTRIGMGGRSKLHLQRMYRPSRPPNKGKSPEAGTVNSTAFQDDFVLLLNGSEFSDYIESTQNLDAKADAEETFANVQLLAPVAGENSNPNRAVLGDEPSCELSTEEAAAKEASARSWGNRIWAFFGGETGTDRTNAGGDSKMDVVEQTLPFEDPAVVQRDDHRAFSSETSLLLESIKKEPTLQFLNPQQQRYVASLMRRDVFAPSTCIAEEGADASLMWCSSGEFEVSQAGFFGVSVLRSLTPGEFFGLEELVSGEKLKCSLTSRQSTSECALWVLDTDIFNDSVREMLAHRKAFVPVAQSFLHMVRLVRDLPEEEIAAVAKACKVERFAEGQTVFKMGFHGDMFCFIYKGEAITQKPQDDGGFLELARQGKGEYFGEMALIRNTRRTASVVAGTELVLFCLDKESFETLLCPLREKMAAKAASTYKRQDDAPPTENEAKSADGTALASVVGTGGAAEACAKKRTRKNSLALLNYSKIRDQERQAENGESDAPEDRSTARWRLAREPESIHEPPPLSARGGRSCLKESNAQGGSRKRKSPVRFDEGSLLPSESSSDEG
>EimPraeHoughton000360_none_TGME49_219070
MRRQFAVEIPIKKSPTSSSSSSSSNSSSSSSSSSSSSSSSSSSSSSSSSSSSSSSSSSSSSSGNNPQQQQQQQQEQQQQQQQQQQQQQQQQQQQQQKDNDQTKGQQQQQTPQQQQQQQQQQQQQQQQQQQQQQQQQQEEEQQMLQVATLEAGAGFGEMALLEDQPRSATIVALEYIEALCKYMQQQQQQQQQQQLLLLLLLLLLLLLLLLLLLLC
>EimTenHoughton005513_rbh_TGME49_219070
MQLGGRTPGPMPGAAAPPGSSGSGATSSEAPAPTEIKNSLEARKPGTSEPPQWGIKRTSSILLELEAGEREAEEKKTLNSRLFELGTELRKVRQVNNILEAENADLRERILHQAEKYPEAAEIRGLARRYGPELATSISLLIDENKALRLKLQSSIRAQARLQATATRLGDALRDHEERAYAKELEAAGSRVAPEAAAKASQYAQKVGTISPWAPDISVPRAESPNSGNFVQRYCACSEKLQEILDCIDFQIKDYERGVWQTQVNVLEEERDNLMLKTIVMRQRLAEVQARIVSDPFLAARFGGAGAAQEALGLGDGRNAMTELRDTIVQLATAQDINVELERRLASERNISRSWQANLRALQRELRDHLSDLAVAARASGLRCDLLRGTIAQAGEAAALREIQGFTRSEKESLRLLRLARDRIAADAHRIESYSIRVRELEQEVADLRCDMTRLEKGDREEWEEGAHMLDCEYKGPVALTGSNIVAADTDSRAAALRTAKELLIGRAETQKVVDAVQDRICELREQEKNLLASADGCERVSNLHQGDSAILSVDQPETDSAPLVGQSGHQNPYSKLYDALTTDRAREVLRRLVVLRRIASTATVSVEEARKAAESTGETNLNLNDSYGIVALKKIRNDIDQREVTLQQAEEAMRARLALRRAEAEHKKKLRKKEEEFEEQRRKDSIEAREELMKQQREYEQQLEKERDRCESLRKEIELQAMELDLQRQLAEERIRERSRQQNSELEDELHKLRKEHRELEFEVQRVKAEAARETLALKSAATEERATLSAAVQAAERKAKVALDLVKEKEQELKDMENRLKQSIGSNHTSPSLPTPLAEKKGSKAALKKLQAVAQKVAMGQTFTRLARNKRPKTITPGACKQNRSVGGGNQLGKAGPAVLSPRSSFKEFVLGKYTSLASAFRHMDVDHSGIVKISEFANFVDDLGMNLPFSDTHDLYNTLSAPCDGMLVLSNFYKNLLEAFTSVSSARSYKIFGDVEQPFNDAKIPPDGRVTKEQFVTIAGEAGITLSCANALWRDMDRSNRGSLQRENVLLLLEDNVDREEVERVEQGATNLLNNVLNVFSGTTKAPKPEAKICRRSSFKKLTYTAARQALGFTPSEAQVDAVLADSPPWDCMYPEDRKAMIADMKPRTVGKGQLIQAEEDHNCPLYVILKGSVDIFQPGFIQYRLLENISAPCLLYSEEIMEGMPNTTCAKADQAEDVFLYSLDRSVFERSYERLAVQRQREVEDYQKLLRKVPVVNKLAPELLKCLAAGETASRVLMVKDGEAAAVGFADIDDEVEIRVFRSLDFFGDITTVQGRSHTASVRARTDCTVLSIDSDVFYSVLRKLEMEFRRRSGRSATVDRSIMNLHSRAGHRNALEDDPHSRSPSEALEEDVEGDKSSPGESLEGSQITSTALAIPTQGKALAIPTQEKTLVDHDLIERLLQEDIERTREECNLLLEGLPVLKDLPKERRHEICNRMSLEIYSPHQAIVLQGEAPDKFYVLESGTVSTEIYLGCGKMQKISEMTSGSFFGEMSILQHVPRSAYVIALTPVYVYALKAADFEELLGDMHVAFLEHAKSMYSQKIVKRIIAKEESTPLSEEEVPQVVQLLSGVPVINLLSVEQLQGLARAFKVEEVREREIIMHEGDPADKFYIVLEGMASIQKSPEPGKPRKEIAVVTAGDYLGEIGFINNQPRTASCVAKTKVKLLYLGRAEFDKHLGHLADAFLQKAESTYSTPEVDMPAWLLSAKAQGAFYTPSSIKDSPEEPDETISTGSLTRTSDEAEAKAYKEKKEKKKSSDSSHKADSEHSGGSHDDEEKKKKKKKKPGGKEVSKDKDKAPIMTSSGAAVPITAGDLDRLRELVVGTFKNKYGSLAHAFAEMDVNKSDIVDADEFYAFTKKSNIRGFQKQEIDALFDELCRPIKGRLVVGNLYRNARGVEPSGAEIHLRAVEIYGSALNAFLKIASIDGKDLCTRENFTSLSANVGVDSDKAESIWDEYTKGVHSSDDRITLSTLIGLMSGEISLRNSSLLCHLTDTPEIRSCLDIDASWGVGGVLCSARLCLVTTTACLINFGSLSCANHASGFELAESHFSPLVAASLQSCPRS
>EleDub008527_rbh_TGME49_219070
DILDPVTGKVLQAREEGAYFGEIALLKPGTRRTASVRAQTFTFLARLTTQSFEAVLEHFPGQMRFAFAGIELLNPKDVQRAIEAAERRVRLRRSSPHLETPPRASQPRHF*
>EleDub026518_none_TGME49_219070
MPAAVGPVRLCVASSACPSAGCAGTLPAAAASLGGRVSGSSLSSAGCPRLPHSRSLRVSTFASQEEAGRVTLLVKLHQWEIVGEWGLARNERRSATVLALVPTDVVCVSRRFYQTALRGSRLQHVLRTATEATIRAKRPAQRTFVDLDLITDYLQTLEALAAVPRGNLYEVAGRIEWKNCATLTTLVVEGAEPADLFIVLSGQVGIYSRRGKQKGAEPQERLALTETGERADADVQAHTPSENQQRRSQQMQLVCRRSDTNLTSETQPGGGKAMGKPQAQPPERELTQPTQAQGEITPDEGNSKRTQHHYCDSCHIWDHHQHCHALENKGKHEIKGNHEISGNDEINVMDEISGNDKINAIDEIDGEEKDDNEKKNNDEEAPEEEEETTVQVGSFPVCKLGATNKSLQPEGNKPASLWASAGSELESESIESLSRGDGCDSEGKKQ
>EleDub032425_rbh_TGME49_219070
MNKGNISKDRIQKQSTEEEMGKDKKENEKENKNRETELAEQALKLQQTREKELLVILEDMPLINKFTVERQEKLLKRLRVEFVLPGSPIVLEGEEVRECFFLLSGRCYRELWQGPGRKAQRKDTFHAANLFGHVHILDGINWDASVIAETHARILRCPRATFLEEFADAAEELRTQRLGIDTVADAQTEVEELQLKLPPLTHEESAVLFPGQQSLGPEVGVAFLQSVKMFEALPQPVLLGIAQEMELYCYTSHEVIYTEGDSCPSLLLHYSGEIRLSSLPPGEPWHVAQGAAAPGAFLEPTAFLRRQPHEASAVAHGDEAKVISLSASTCRLHLSSLAAEFGAVADVPAALVFAAVDFAPSAQPAPRPTTAGVEETAEPTQKKKKSSKKKNRPKEGDEEATEELEDGDETKKEGKHQKHKEHSKHSKKKKETILEVEAPETIVQKQEEQILGKLIKKEKNFEKNIFQDKTNETEAQPLLASEPTVEECEQAELIFATLRASYPRLIDAYEVMAQTGDDRDLLSFRRFVRTHLNNICVTRGGARAAFHRLAAPTAGQPAVLSLALLYAQIDGAEPQPEVVEGRLVEVFGSIRNAFKEVGGLNLEDACDRNTFVRVLASVGVAASQAENIWTTFFNDDAPVQSSLVEAKLGHQKLVRSGSVADLQAVASRGSAALDCALEDPPFVMRAQHRAHPVEVSELLAVIGRTLPLGFLNTTQRQLVVSFFVRFQVEEATKVVEEGEADAPIVWISRGQATRNKAGLFGYRQVESGPTPLELLGLAEATEHVPAESAVEISPPPEGQAVYWTLSRDAYVANVHAMVCARKEIVAELAQLLQHECKFFADWPVGEIHAVAQLLKAESVVAGQTIMRVPRHHGLWLLLVSGRASVLLPERRQGGAPGTLKRSRTLRRGDCFGMRQREEAPRNTVVVADTEAVICWLSSTDMSCLPSSVSSRLWTWPLASSSSSASSFSSSSSSASSSSSSSSSSSASSLTVGSKSARRSSKRRGTAFAVSGSVPAEVSSPTDAQQGESPADGFAEGHVDGAAQPPAEMSELAQGVDDAVVRHLPRPLTAMPERGCFKREKKKQQLTVSFLVPSSS*
>EupCraCT5004079_rbh_TGME49_219070
XSFFKSHPIFGDLTLVSLEKLFYLVELKFYTRNQSIFKEGDQVKGFYLIYRGEASLTKKVTKKVQKKINIG
>EupCraCT5004392_rbh_TGME49_219070
XYSVYWALQTLTTVGYGDIPVDTNLEKVVCICWMVFGVGFYSFTIGNLSSFITTIDAKGAQLRAKLQTIEEFSRKHDLPKDLEIRMKSLTTNQNEITQHDQNKLLQELPSSLRAEVLNHIHADIFKVIMFFKDKGPEFLSASLPLVRRFNLPPKEILYKEGDPSEEVYFILKGQIKLTTKDKVAFRVYKDGSMFGENEVIYKEGRDSTAQSITECQLLVMSKFDFNKLLEEHPDEARKIKINALLRRERHKKDKQKIKKKKGKKNDRVKSSSKNRSSKNLPKQSSNPSSNKNIEELLELNQVDALNKEEKSPLLELPSDPNLHDCRKKKSGSKKPKSKSSMLNKDIMKDEIAEIASENSVSQSEVNLQTYKMKRNEEGKESLSSSLTIKNENPKPDSKEKQTSNHINLKYDPDEIVNESDTDYKESTDEEILDDEYSNEGEEDDETLDELLFLEAVASLNENISMLTINSTDIFNCFQNLVKETTTLSSTLKEFNTNLLSNQIHEVSEK
>EupCraCT5008005_rbh_TGME49_219070
MAAIINANIFGNIAVLIQSLNRKASNFQEKMEYASETMKNLKIPEEIQDEVKSYLTYTQTTLDHQKDLDLFLNMLSPSLKHEVSVHIFHDTISMNDCFKEDGEVVKSILNDLKINLLLPEDKIIRQGDAAECMYFLAKGECDVFVTDEHQIEKFTRSLKGGSYFGEVSLLKNCLRTASGSVNNYSTCAKLDKASFFRLTERYQFIKESMLDHMREDYQDKWKRFIKRCIRNIDYLSYGIPDKIVEEMTYLFELTSLKEGNYLFRAGEVCKDIYIINNGELNIYVHNNSKETYLESLYTGCSIGAYSSLSQEAFTISGRAKTDITLLKLPFSKMSELREKFEDLDKVMSEYEAYIEENGLPYCDYRLLRNKNSDMTPKEKFKSGVNRVMRIIRSYKSSAFADLMDKIRAKMKQEKDMKENRRRSVIMRNVPLTPEXEDPADTHRLIVSKVESLKDKIDRQDKQIGNLKQELGAKIEQRNDIXGSSFEFSGESSNMKTPKSKKSKKKICGKNIIKDTKSKAGDRNSNYLIKIEPAKTIPAPNCESGRPKISRNSMMVNPSKVLMMGIALNKPVMKEIIEEGSVSSKKSQNEESLDGDTFNQESFERFDTESKLDLDNDHVLNKEELKEDQLQIPTLIEDDPQNNSLIIKADKAKLLKRKKADKNEVSVKMEEKLNLTSLDFLSEDKQSEG
>EupCraCT5012675_rbh_TGME49_219070
XTIPRTDHGQSLREAAPVNYREGKVVMGKGDKSEFMIVIYSGDIGIYLQTVKELENTGKEGKCIAQKGAGGVLGEAGLLKEASRGATCIALTDVKX
>EupFocTN1014207_rbh_TGME49_219070
SFIIGNLSSIMNEIDEKAAKLQDKINTLDDFARRTKLPIETSDKIKRFFQNNQEADQEIIDPSLLVDLPVAIRADIMYHTHREIIEKISFLKATKKNLLWLVLPRMKPMRFYKRDYIYRQQEQAEEVIFLYEGDVTLYIDINDQVNGKPNQLPFNKYEAGSYFGDSDIFCAQLRDSSAMCLDDVNALVLSKEDLKYVIEKDKGVGDKMSVLAYERTNVHIQRMIDVLVKEGLNVLEAKHKVNLPIKRSTP*
>EupFocTN1016681_rbh_TGME49_219070
TEAVKRNDIMFEIMNSGHDEADKILTSFVLRLRIELAQPEQIILEQGNLLDEDPNKNFFYLITSGECAVILKDKAKFEDIKIRVLLEGDHFGEISLFYKCKRTATVMSNNYCTLSKMSEFNFNELLNKYTYNIEEKFREIVYQYNDPKISFLLNTIDKISYFNGVSKQDKKRYCVLSKPSEFRQGRFNLQTW*
>EupHar000907_rbh_TGME49_219070
MNDINQKAAKLQDKINSLTEFARKTKLPNPTVEKIKKFFENNQEADSDIIDPNLLADLPVAIKSQIMNFTHQEIIDKISFLKSVKKNLLWLILPLMKPMRFFEKDTIYRQQEQPDEVXFIYEGDVILSXDINDKINGKPILIPFNKYRPGSYFGDSDIFSKQLRDSNAFCTTDVNVLVLSQDDLISIVQKDEELAETMTMIAMERSSVHIQRMCTALVKHSKVTEFARKIYPDTGVKRNTAAEFARNLVRLYLEKKPKELSKEERMVLRALNEEKVLSSAVVPEMEVEPLSLEEKQKIEKAKIVREQAKYSEGLGRMRDNAKEIQKSTLRIKTNNRLINSRLNDINESARIISQKQSSMEELVYRILVRVS
>EupHar003401_rbh_TGME49_219070
QEELLYSLHPETFEEGQIIFDNNDVIQNLYFVSEGEISIVLQLDNGEEVITDMLTPGSNFGTYSILKDNKQMFTFKANTFVCVQVLEREALGKCRDQFKDLNNVLLDYENYIEEVGIPACDYKTTEMNLKEKFRLAVNRSMVLNEYENKKNSKLGMLIEQLKKQHAENEIKEVKMAKRSEYKRSLGKLISEHFKENMPNYDESTMYTIEVFKFMNKLXXXXXSXXXFKEGMRLLHLALNGKSDDELEVIPEAGQDNFDFDYEDETQINEGNTGMPVLDSMDFKNEEKKSQKIFS
>EupHar003762_rbh_TGME49_219070
REETGEYKESEYSQFNKNNSGNNSVDNTISKIDSAASPSPFPVGKXADPXSRPKSPEKYASTGFLNNLELEKFLNEEKRLTGYYMMKFPKEEEKKLTEHSAHSESGEQPNDGKANKKTAKVAPEDEPRESIDAMKAFLSSRKNESSXMNDPNRIKWDLFIMVLATWNDIASPFDLAFKPSFSXSPAWITSNAIINFFFMLDIIITFRTTFIDSSGGDEITKPKQIAKIYLKGRFWIDFLSAVPFDSIVQGDGSEILKLLGLLKIVRVTRITRIINFMSIKDDMKMVLKLLKLVFFLVLYIHFSACFWWALVKNELTWIPQMDYAWLMTYTYDEFPMFKXVFAMILSNFIFLGGSGIGPRSDTQRLYGITIILIGAIITANIFGNMAVLIQDLNQKASRFQEKIDTVNTSMKKMNLPGWLQNKIRDYMFYTQSNLENQRELEDFKTMISPSLKVEVTRHIFLQVLINSPIFGNNPELNELFIEKVSTYSFPPEDVIIKQGDAPKALFVVSKGELAVLVKDEYNKESFVKILGPGELFGEVSIISDXPENSHGAVNELLHLCIFADEGFREICKLFPDMYTKLKKKRETYKDKWKTFMFNIIYTIHYFKNLSVDSLEEIFYSLETDYYEKDTVLVEAGDSLDKIWIIVDGEIDINVHMDTGEVVIIETLTRGCHFGQFSCMIEAPQMFQYKTKTNVTIQSINAAMLEQLRIELADLDDELASGEIHEYGVPVCDFKVNRIEDFAIMNKIREEEAKQKAAMDKSMNKSMIMNKSMNVNRSMNASFAESPKQRLFYSSKQKLQDCVRRAYVLNLYKKKKTTRLTQLIIDLKKKAMDEEEEERREQKRERYKKDLSEIVLDLLEGHLIEPKKPNLSSKYMELKMDNYVTILEDQNNILNHFNKKIKSFLESVKMNRELDELSFX
>EupHar008845_rbh_TGME49_219070
IDTANTAMMNMGLPMSTQNKVINYLLYTQANLDKQREFIEMKSMISPSLNMDVVRSIFSYVILNNPIFGGGNDNLVDHVLQSIGTGSFLPEDSIIKQGNDPEILYFLSEGECEVLVSDENSEEHRVDILTKGAMFGEIAIISNCKRTATVKCLNYCSCATLTKQDVKDMAKKFPEIMSKLKARRTQYRDVWKEFLRKLILSVDYFKNLKPNTVEELIYLLKEEYIEGSKVIFKX
>EupHar008885_rbh_TGME49_219070
EELLYSLHPETFEEGQIIFDNNDVIQNLYFVSEGEISIVLQLDNGEEVITDMLTPGSNFGTYSILKDNKQMFTFKANTFVCVQVLEREALGKCRDQFKDLNNVLLDYENYIEEVGIPACDYKTTEMNLKEKFRLAVNRSMVLNEYENKKNSKLGMLIEQLKKQHAENEIKEVKMAKRSEYKRSLGKLISEHFKENMPNYDESTMYTIEVFKFMNKLIDKLNVRIQTFDIIKEGMRLLHLALNGKSDDELEVIPEAGQDNFDFDYEDETQINEGNTGMPVLDSMDFKNEEKKSQKIFSLKHNEEEKISSX
>EupHar015114_rbh_TGME49_219070
MNDINQKAAKLQDKINSLTEFARKTKLPNPTVEKIKKFFENNQEADSDIIDPNLLADLPVAIKSQIMNFTHQEIIDKISFLKSVKKNLLWLILPLMKPMRFFEKDTIYRQQEQPDEVIFIYEGDVILSLDINDKINGKPILIPFNKYRPGSYFGDSDIFSKQLRDSNAFCTTDVNVLVLSQDDLISIVQKDEELAETMTMIAMERSSVHIQRMCTALVKHSKVTEFARKIYPDTGVKRNTAAEFARNLVRLYLEKKPKELSKEERMVLRALNEEKVLSSAVVPEMEVEPLSLEEKQKIEKAKIVREQAKYSEGLGRMRDNAKEIQKSTLRIKTNNRLINSRLNDINESARIISQKQSSMEELVX
>FabSal002536_rbh_TGME49_219070
MMNTDENWIMKGNFQDFAEFDLYACAVYWAVTTLTTVGYGDISAHNQSEIISCCIVMVIGIFIYSYIIGSLTNLLQNLDSRKAKLNRKLDILNNISREYQLNKMLHQKISNALEYENSHNNKRELEELIEDLPTSLKSQLLIVIYQKTLENNAFFEKKPTYFVAYIAPLLKPIKVEKDDYVYKIGEHASEMYFVVKGEIAMVMTTNEGTEIAFNIITSGYYFGETDILFSDNKEHSCSVKAQQNSELLAFHRNDLENLLKTFEEESLEILGLAQQRNARLEEKRQEAERQYLEKKQVKRFRSFPVVDFTKEELFDQLQRNQDSFEEEEVPESDRQLLSPRAEEGSANTSIDHQDATPKKESSIPWFDQLRNVKNSSLFNSIVNSKLGGTEETELAWTKKKIKKLESSVEEVKNMLLKVSQIMNLPEIGPVRVSSSTGVSRENSLIGKPGFLTTLMKEVNKVNSEESKDSKDPQDPEDSEKPQDPEGPX
>FabSal003097_rbh_TGME49_219070
XFWYILVIQHEAWIPPVHFNYMSTDLYTASTAKKYFFCAYYAMFMLVGSEAGPRELEEYILASILLLLGALVTAFLFGDMAVIVANLSKGDLRYNAIQFQIATAMKNMKLPSRLQLKIMGYLTSTYEIIQKQENYLNFTKLLPPTYQIEINSYVYRNILSRNIVFFQNTAVIDFVVNRLQNKFYEPEKVVIQQFKFPKKFYFIVEGSCGVYTYMKKGTECSLRKIKKLESNSYFGEVGLLYDTRRTAYVYTLCYTTLAFLRRSYFEKLICNFPRVKKSLLKAIETYNDPWGQELHKMFYRVPYLTRATKEMSQYLTYTLSHEFFDTNQVIFRKDEPIDKAYFVFEGEYCLYFSLNSSSRSHFSLGSQSESLSYKRLVSNSVKESYVKLCKGGPGSVLCSNQILYEQSSSVTCIALSPVKALVMDKNYLNHFIQKYPSLGGCINRFKQSHFSFDSIANVYLPSIKPIDIYKPKVRPRQLHKSILKFKNSVLKLVLRKRRRHTFGSMHLKCLLEKLKGIDYAGELGFPELALKIAKGEISPETLRVINYLKPDELYDSVKIQFAGKAQEMESAISSLENLFESSKQKLNTQQNRLNTLKESFSEVNSILGALESSICET
>FabSal003123_rbh_TGME49_219070
XLNKLKTLFKENEFLKTVPSSLRAEFCAHMYLKEVPALQSFIKETEKKPDFYMVLKGKLILRNRTKETTLTPFEIFGCTKQLDSKKWIPSRCTAKEATAILYIPREAFKNCMEKVGKINDDARVLQVLIRTVPGLKRLGQAGKQRVLNYFEKVSFKAGDTLLKQGEHASYAFIIEEGECKQVNKQNPVQRPGSAITRGFMSKTTSCYHLGIASSGEWVGEDSVLLDKPMEFSVIANTYVKTLRITKEKLRDNLTRETVNALKKGVEDKASWRNNRKDCITKVISKNVYEEEDEFAVSNYENTEKNYPTASKLALNSIRRREMIKSERESRKKLENNQESPYGLVRAYSRPDSKRPVSSYTKRPSSSYSTMVSPSKRTIPNNSFVPENSPNKVKLYSAFTLGYSLVPVLPVKSKMTSSATPLKTSPRKVEKVDFSYEIKGNQKLTYAQMVRKGRPNSPNPAEVWARKHNVEX
>FabSal006009_rbh_TGME49_219070
XCGWYYVSYQDNTHFTWVYQELCYSLSTQKFEFYLKSLYFGLATSSSVGYGDYNPSSTNEVVFSLLTLLISVFVFSYSITGLSSYIVKRGEEEYELREKMIYLNVYMRELKLPERLRFKVRRYLQYVWEKQKTNKLREEEILSMLSEPLKNQIYGLSRGKTLSSCKVFKQIYNKRFIGRISRRISQKIMGPDDTVFEEEEQGSQFYLLCSGVVDIFHKPTGNSFKDLREGSYFGEISFFTGHSRCASARCLSYVELLVLRREDLDSELERXXXXXXXXXXXXXXXXDSELERNPEALSLTQLVSKSCEGYNYSALGIKCYICKKLGHVATKCSSAILNLDHQQIKSRW
>FabSal006218_rbh_TGME49_219070
MNLRKAELNRKLEILNQLARKHKLSKLFFKKLTKAIEYEYQHSRKEVEELLGDLPPNLSKELLIIIHEKMLKNNAFFSDKSANFVAWVAPRLKTVKVENGEFIYKEGEYAAEMYFLIKGEASVVALKQADCIPFVMISEGYYFGEVDLLFSENKTHLDSVKATEPCEILTLSREDFSEMLFTFEEEAVEICTAARDRQIRSDQKKEEAERKHALHTMKRRSFSNLANSKENLVEKKHKYLVSEETHQRQETPLREKTRSQIMKNRKTMAGNVLNAISKEDEVVEFQKVKSKVRVIERSVEETKLICKRLFEVFSGSEGSSGVSPSESVGSIAKEGEAKNQISRITEERSIQEV
>FabSal006469_rbh_TGME49_219070
XENEFATEVYFVIRGEAAMVIVKKFISLAFIYFDKGSYFGDSDLLYSENKCYLNTMKAMDDCELLTLSRDIFIELLYNFEEEAVEICTNAKQKLDEYQEKKLQAEEEYKLQNKLSTLEDEQDEQPKKPSXXXXXXXXXXXXXXEQPKETLQTPTQSHWASFKNFAGSKKQTQEEIVRNSRTVAGNFMQTVKGEPDQEEFPQIKNRIRKLEGSVETAKTLCMNIMEAFERIPQSAPEQEFGSFVSESG
>FabSal006992_rbh_TGME49_219070
MTTVGYGDIVPFTVAEKIYAMVSMIVACGVFAYTIGSIGSLVSKQNALENEYREQVVAVNRYMKKKDLPHELQFRVRRYLEYIWENKKKNNLDEKQILSLLSEPLRDEIYTYIHGGVVKLCPVFEHYDHHFISQLTRTLENETYAPGDTVLEEGEISSKMYFILSGRIDIFHNPTKSSFKELGPKEFFGEIAFFTEQSRCASAKCLDFVDLLSLSRENMNLLLDKFPESKESTELIAKKCVEGDYSCLLIKCYICKALGHVAIRCRRILLNLDHHETKTNWLKSRKSPATKYISAENYPPSKPKFNSRQVLGLPKSSDKLFPQSSKLYPKIKGYLKSFKQSGLSASTSVNSGTETPITRTRIPHYTIIYKDSEGSEEDPQDQARPRTFRYSLLKNSPENQQLSFSEASKPKKTAKVV
>FabSal007360_rbh_TGME49_219070
VYPITQLESVTCLIFELIGIILMTIIYGNIIEIVSRGMKDATKLDENLSLLNSIDDRLNLPKKLVEEITDYFVNIHNSDSFREELTEFVKSLPPSLSKSVYKYLLSKCLDSHLYLKDLSLGVRYGLLSLVIPEMTNPDQVIAQQGNSANYLYFIIDGTVEVHLSTHSQKDYLQEKTTIALLRHGEDFGFCGVLNTLGRYTYTAVSQKYNSLLKLELKKVFELLDFDLRMVKNYKNKELLLHETHYRRSFDLMKMVPYLNPRNLEESFEIISTVHREYFPKFTELIRRGEKQYQVFYVEKGTVALKYRMKAQDPLIIDYLPRGSVYGLYSFKTQKSIFDLETVEDSIVQTINFSDLEKIQTKVRKLKNFKAIYDGVQKDDYIIKNQSELRKSIIVKYENFHKLVFFEDLKTMHDTPRTLLKVLKGTVLKVMRGVYDKKLEIIRSDQPAAKKKPKYNIFERENILMMTKILKAQKTLLELIENNTLFD
>FabSal007532_rbh_TGME49_219070
XEGFHPDTWVVRGGHFDKDTTTLYFLCVYWAFTTLTTVGYGDISAGTNLEIMFAVIWMSFGLCFFSFTIGSLSSMLSSIDTKETVLTNKLAFIDEFAKEAHLEKELKMRLRHALKYSTEKSGFSWLDKQNIFNELPRQLKYEVAVIMHQGAAKKIPFFIQKEPVFVSAVVPFLQNLFVEENEFIYKEGEYADEIYFITKGKASFVLKNGEPYKQLNRGSYFGDIEVLEMVERKYNVMALLDCDLLTMNKNIVQHIKQEFISVYYEMKEVAIQRDKYTCISKQEAKQLCKMREMPEFAHKSDLELKNIIRINAKDDIQEQEESIRPKTKKPSSNYYVQDIRENKKQIQELKETLENSNKMTFEILRLLRKANDPRKKTRNKTTFESFSLG
>FavTarFeNarragansettBay001198_rbh_TGME49_219070
MLVGVGYYQIFFGQIVSVITAHATNASMLENKLKSLEDFSKETKLYEQDEELQSQIRQFLINNYLELNAKIDEEALLAELPLVLKEEVLYRQFGVLVETIKFLRESTDNEFVWAVVQIATKIAFEKDDTIYLQGDFSENIYMVFKGKVSLYAQNGYIFSSYGEGDLLGDSDSFLEEVRDSKAIASVNSIFYAVTMDKLEEVFAQHPEQQALMMRNAVRKNARHKKKIAAIEKRFPVYGIIKPELDAAGKLRLGSLLNQDEEGHNRHSDPDYTVMLTFLDELDEKLEQQPDLEEKKITEIYEFIQRRAMKSSKVHMTGDGEFSRDIAQLLQQKKSAEVNQDKSNFDDLKREIKNLKNYYAIMADAQADDQDQASRDKALQQDLPPDAGNFIVQPFGSNKSPHDVYKKAMTSIQDQSPSKTATPSTAAIRTNNHRQALDTVRDEVRKLAEYQKIVERDDRLGVPEAQAALEVVHHFNDDMQRIQGNMSELLSLMEQMGGQAQEQQQQMWGLEGQIISHMDKQQQVDKACESLMTKIGV*
>FavTarFeNarragansettBay003574_rbh_TGME49_219070
LEKASRNATIKTMGEPVHFATLSKEQFIGSLQKIEQKKVSQTVEFLQNIPCFKSQTRKAIQRFTHCLKELKFVRGQTVYSEGSPANCVYIVYKGEFELAKKLPKQERQYDSANLNSLGGSSHNAKTMRRNILAKRLPEIKDLPYNLKLTIFGRGSLMGEEDVFSRSKFSCSLKCYSSKGAVFQLAKEQFQLLKSSEHSWLSIMEKIIQKENRQQATHLCHSPRDFEKEDKKKKEAMPR
>FavTarFeNarragansettBay006377_rbh_TGME49_219070
SLNIGVHVCEDFQKGDIIEPDPSVVRILWQGLVEPAIPAHSYKKRKSVEGQYFLFLPRHTLIGNDLFADPLVNRQCHCEKEDCKCRETNNLVFFEIELERLNELLKNAAKEEISQMVVFLTQIDIFLKVSNRKLEFAASKVQIRECKKGEVILSKEDFPLDQFFIVKKGKVNLYKQVTVERTNFMPTTKESYQKRSYKKQVLHALGAVRPGQYYGVIESLMEMREGQVTCPYAKAAEDTTLVYFNKIDFVNTFSKDQIGEMLDVIKTQKLIKDIPADDLVLRTMHKDKVLEMCKPRERVFKDRDTPRRIKKIIMDHQSSHAFRVKQLQSYQGKRQKEVINVVEGEEKVADQLPKKNMVVPRNKYAQPIIKRAKICQDDDDRMQEIARADFQTSQQFIRGQKRSVAQSTITQFFKRDNWTIVGYNSTADLLTDYNVGFDVQDKPDGANDAPALTTVASGKQPDAAKN*
>FavTarFeNarragansettBay006729_rbh_TGME49_219070
MSRVRAAKIIAQDLRTNNEKRRKRIKQKASQYSNQHEFLQSTNRKRGTNVTGIDIDLLADLEDSEMESEQDSEEDLETTRTAMLYKELMKDRKFLFTFQPRMLNGASSDEEGGGEGSEADQVGDGEKKLGQLEAGESLMITKSQANMQISQVQDSSSSQVIDKSIEKNRQMHPEERELQDALRYRWYIIRKSSSTRAYWDYTVMSLAIWNCIWTPLTISFDWAIQVDQTGMFQTIDYIVLSFYTVDIIVQFLTSYINTTTGDEIMKPSYIARRYFNGEFLVDFMSTFPFRKFKLADTNAGYKVFSSACQLLKALRVRKLYSVIATSNLTIQSKALTKIGFYSFLIFIYTHIIGCVMWFMLKEDYLWVAPTDFGAIRSRMQDPWYQAGQVSDAGKTSEMRKDYQIFIFQWLSMWYHSALSLALVEVTARTQQHIWILILCYIINAIFNAILFGIYFELIVEAKRKQNEFQTRVDDANTAMANLNLPEELAEQVRNYILQTDLTRTEQNEFIEFAESMPPSKQKSINALIFKKMINKSTNFGILRLAMRDHHRKKMRAIHDMDIDDPNVEKIDIDKGEREFRKLISQVVSQVKVMHVRPEEIVVMQSDIIKDEQGEYIDDKAKFYLILNGDFKVSTLKFNKQKHKKKNKDAKKAVTSKPGKGNEFKKVLGPGEYFGEVAFLFDCGRTSTIKAKLYSTLGTLNHEQTNSLLTGYPIFKNHLKNDVVRVYDDDLKLFLMHALRRVDYLANVKDEIIVQLAYMCVGDIREKGSVLHDMDEEPENQLNDELVIIFDGACELYLVMDAGTEFRLELLTAGSVINSHNMLVQRKHSVNVRFTQNTMFYYLKYSKLVQVARNYPAFAKELLKEKGMAEALKSRDQNPIDYLLGIEFYTDAHDRVLDKGTSQKVIKIMAALKNSVMYLLLKNRKDRKVKNLRKILEEFIQRKNKQKEMQRIKKRELEDLPLDEKLEKMIGDDKILTEIQYQNVSELMSEIVTESIEQNFTQLRLLKSNFEQRLLKRGSGKSVMADQENIEL*
>FavTarFeNarragansettBay008589_rbh_TGME49_219070
SRRRKTLFLKNLPMFQHWPTKWLNRLQEGFTDETFIRNQAVYQEGDSASDIYLIHSGEFLLTKKVPVKEEHSVQLDKLIGPNQSSLQEQVKPFDQKVVHSSLGDKGPKSAAQTNPNPEKSDQQSLAKTKMHGAFKLISLDVGQLFGDEDVVVGRERLATATCMSQTGHVFKITGSEFLKRIEQMEETKIEFHKQLFTKQKQQNERLSMIEGIYNIKPKDILASIALEKAEGDKAQKPALQNSSPAMSPSNNRNSTMMGQADPNSSFINHSQVVSGARTPANLQSSPNRGGGSPQRLAEDLSPHDQLNSSMLINDRNLTQPTGRGGSNEKVQDMRNKKRKKRRNTHHKPDRGGNKVIVEPFDIQPPKEFKEINNTRKVHYPMMLQKYNCEKVMPWNLDDFRYAMLMIVRTDNDEVFNEHLAKKSGRAQLKKQEQESLRKFVNTVQLNPDDPLDRTSPQKVAPRGFYAGSSLFNNASGSISRSKQDVSRFMSEQGTTIRTNPHQQMAIGTPLENSHSVYGTQQARNQRTPELPHVSAFNNGRASAPFVDPYGQRAEIINGGFKGVQRSSQAVAVTDVKTTNDNGGNIPESQPYESSSQSFVPNSMQQHALRAGLPIDAENSHRPNLHQQLGLPSMQVGDISTQHPQTSKPGNIRNAMTQGHNAFSAVRSSGQAQQRPWMLGQRQLRSNFSMLPSKTYMQYNTGSFIEKDSVITKQIKQQRREQVEARLLANSLPARILAQKQVKHFRVASTIRKPVRLEKII*
>FavTarFeNarragansettBay011300_rbh_TGME49_219070
MNVTENDPFAEAESSNFLVLQKQTSVSHKQSQSQLQLGDEDSDEDEKRLGWYDVYKELQCPEKRFVLTNIEAFFTEEGEEEEEDSPETLVAARMKKRNLEEQIKEQRAQNKGKTDQKQTAKEQLLKSQQAAHKLQFQLKQAKEIANAEDAIRPRWFIIAHDNQYKFYWDVFIIVLAIYNAIALPLQIPFVAVQNFQSRSPGLETFEIIVDICFAIDIFLAFFQAYIDVYAGETIRRPKLIAKHYFKQGFLLDFLSTTPLVLRRLFAGDKVLEQMVTLFRLLKLTRVRRISKLIQNLNWPVETKSQLKRVYVIFLLALFIHILGCSLFWILAEDQTWIPPTDLGSFYTDVFEAERGFAFHYFKMMYHSTLTYAMVDINVREDSHLVIMSQVLIVAAIINAIIFGQFAVLTEELKTDQNAYMDKLSLVNTVLNQQKQPPQLKADVREHILTTHSLKKLQEEFKEFSQNLSQTQRDNVKIRILSKIYRQSAIAFTLRISLYREWLRLSNLNRQLERANQPSLTIIPVEDRYDGILYWLSKNTELDYFEPDMKILKQGYREADYMYIIQQGVCAVSIFDQDLVTGKMVDQEVRTLEQSDYFGEVSLIHDSVRTATVTTKNYCTLGKLGLDALFEVCSNYAFFKESLMQNIARYDDQLKIFLMTALRDIPYLSDCSDEMIQSLALSMKFDWLEPGVHYYNIGEIQECMSIIQCGEIELSTIMDNDSTIVLERLGRGSILGAYTFLVADENSVTAKCTTATQIFTIERKRFTQLVQRDQKLFKKLLSIQDELLVAPTNDRILDYIQIKHSFDLPDGGYLTGAKAVKASQLAQKLKNVIMQQILRNKETRKVPKLKEILNNAIARQHKEQAEKRKSALDPSYAIKLLRGSSIPKMSMSNFEMANEQLARLMIALDTNKINLDLLKTKIDTVLRPISPRLRAAMRKREKYKVRSETRKSHLKAPIALKGIDRRKNMALTYDKQMSSSRHREETRPISQDNRRSAGDGGGSHDEVEQESEPEIIFQ*
>FavTarFeNarragansettBay016739_rbh_TGME49_219070
MLVFESLIDLCFFIDIILNFFSAFEKKNNVVETRHRQIAISYFKGWFWIDFISTVPFQLVEELIKSESSTSEIKLARVTRLPRLYRIVRILRLIKLARLSKRGGFLAQVQELLQLTSSTSNMVGLLLTVLFLTHLVACIFFLQSKLRDFPDDSWVIQEDVMDKEVFFQYTIAFYWALQTLTTVGFGDITIVSVEERIFAIMWMIIGIAFYSYAIGNMTNFIDNMDADREQLNQKLAVLKEFRSRTQMPINMYSKIKRHLENNQKSANSFQEQEKLLSELPLTLRNQIIQCTHGEIVDRIDFFKDKESEFLFLIMPELKPLKLLEGDVLYQQRDYADEVYLIKEGTIKLNIDISDFILEGDPEIYMTQHQKEDEEDEEDQRKNIFDLCFPFIKYIEGSYFGDVDILVPGLKFFERDSTAVAASEVNLFVLSRDIIMNVLKRTYAKEIKQMEQLAKRRKACHKVLMDRLAKKVRTIQSQKKKQSIGSRDFYEANLINMEANEVGLAEPKSDSENESAKTLFSNRKLNRKDLGSARKLSPFRDSGKITPRNRSGRRPIKNSAVDEKRDNLRQRQELFEFNYQDTLANFKFNMQVLDEQSAKMAKLSQSLQQQQSQSSTVYSLLERLDKSLQKVEENTNSTNQYLDFLAQNFRRA*
>FavTarFeNarragansettBay027157_rbh_TGME49_219070
IQLLRFLNQEAIASVPFLQNRNDTFYLNYLEKLKPMRFDKDEILFERGQKSREVFLSTKGEMISEQTNRIFSAGTMIGQDDILFQQNRQFTIQAHTELYALRLEKEDFEKMLKEFPELKASILEQANLRKLYQQKQVETRQAIVNKEAKLIIRMFNGVENDKSYHVQQDQRVPALRRKEVQYRRSIEFLYKDKRLRNAVP
>GamAus014080_rbh_TGME49_219070
XRLAKVLPGFLQLFRFGVNYTPNYTIEDLEHRIYSIEHHGVGSSRLLQQDGLISIDNDELNAEENEIRSRVVRCFTDRCAKYAAFALILCVLCTLFLAPVSFMWASGWRDLDRPVLILDISLDVLYALYLVLQLNMSFMHPTRRVEVTCRSKILRRWLRDPLYLAMWASTTTYFWVVVCNAPMLINNIKLVRLAHLMTPPDALWLFQDDSRARLGRVLLLLVGCSHWVACVLVWGGGYHELLHERGEESFALTFKGQRLPGTGKLNLYLMALVESIYMMTGALDNPLGEGGARENNLFSLVLVSVLAPLDASLXXXXXXXXXXXXXXXXXPIGCIIVAILIAAVCREQALQFALEIRHEENMAFVKRALENLNIPSELQRRVESLHYFQKMSHDVEAFGQLFKKNNLSGPLEDAIRVYLYYNVLCSPFFTSGGPNYLLAVVRVLEDRMYLPGDYVARRGEVGDEMFFXXXXXXXXXXXXGTAGEVGDEMFFINRGELCVLVPGAGDNDDINKAMPIAGHKRKGHYFGEVALVRRILRTAWVRAETYVVVSVLHRSSIEDIWYFFPEERKALMKAVDQTRLRDLQRANRQKWRTAIDKLKQQPCLDQQGNACENGETSTASATISAHSTHFSDSDESEGGPELGGSMRSSSVQRAQSAGRFSWGGGGTPQVRELVQAVQVCHKDSMERLQSQSQRLDVLEHQLSKLVSLVANIPGLPSTKADGAKHKRKKRSIDGSDIELRTGRLDESTVAPRRLSALESTLLS
>GleFolCCAP11163019725_rbh_TGME49_219070
LFVRKQCDLVDAFSTHTELNGRSSKYLQQWVSMNAKHWISHKYDREEMKEIITSRSMPRDLLGQLPLDLFGGRLIDNRLLTICDGICNTPPRLPLLLALSLQKVWFNSCEIIYQVQDFPFSLFLVMSGTFSLVAKPGRRGGVSASLEGATLARARHHRTQRRGGLRGIVKSMPKTLAEVGKQPGTATTSGRQDETEVDPHKDMFPYILYDGAYFGDVEVVQSRPRKATARCESDVGCLLTLGKQEFKELGDHFPNFGVKWEQMAAVHERSRINKLARLRQGRTYRHLAASVIQGWFREWQKIALNDGDYDMTRRTSLVQKRAMSILMAGKGADSVHMYDQQKRMHAEMRELTRTVGDIAHQVNLISQKIGCSTSI
>GleFolCCAP11163068653_rbh_TGME49_219070
GSLAVATRADGRRPSLSHWSSASSKTRFDIDEWASKAEPQGEVIHTLAIPERSRFRQAWNVVLVVLLVYVGTLLPYFVAFYQLRIADERSIADAEVSFWIIDSFFYIDLVLNFFFTYEDASGLEVFDLRKIAKRYLTGRFFLDLIACMPVAFWGAILSAANARGSVSDGGMYKLTRLARLQRASRLTRMASLSRFVDRISSKYSVFMALKGATGIRIMNFACTLFWFVHILACGWYLCAALHQDPSRTWVYRRQLDSAGTLLVEESPEVQWINAMYFVLTVFTTVGFGDIGAVTAGEITYVCFTMVVGAVVHSIIVSEMIGVVTAMDTQQKEASRRMELVDDFASNCDLDDRARESIKTWLRKQAKLGNFRNVFDQDLARSIFLDGTMPNDLLHELPKQLFGGQLLDNSLVKVLRSCQRSVPPRLIISLALSVRRRQLHYEEEVYKSGDAATALFIVEDGTFALVTRIEKRSGSVGQEAPRPSLPGEVEQAGFAPAKMLRGRAGGLGNVSANMFTRSSSVEGEAMRADTLRLVPYKVFRPGSYFGDVELLGKKMRRDTARCESTVGALLSIASIDFFTIIDQWPQFRRVWQAEAARRGKATVAALKHRVQGSLRDAAARRLQAFWREKRERRLRPTAPQEVVGLLRDAALPDRPPRPSQEPVGLARAGHSGECGATWESSGEPEGPICACAFTPCGRLCKYGQGFAEALISKHITALRVEMLEEIRQGFARIEEARDLQHAGGGPGVLV
>GleFolCCAP11163094848_rbh_TGME49_219070
XFASNCDLDDRARESIKTWLRKQAKLGNFRNVFDQDLARSIFLDGTMPNDLLHELPKQLFGGQLLDNSLVKVLRSCQRSVPPRLIISLALSVRRRQLHYEEEVYKSGDAATALFIVEDGTFALVTRIEKRSGSVGQEAPRPSLPGEVEQAGFAPAKMLRGRAGGLGNVSANMFTRSSSVEGEAMRADTLRLVPYKVFRPGSYFGDVELLGKKMRRDTARCESTVGALLSIASIDFFTIIDQWPQFRRVWQAEAARRGKATVAALKHRVQGSLRDAAARRLQAFWREKRERRLRPTAPQEVVGLLRDAALPDRPPRPSQEPVGLARAGHSGECGATWESSGEPEGPICACAFTPCGRLCKYGQGFAEALISKHITALRVEMLEEIRQGFARIEEARDLQHAGGGPGVLV
>GleFolCCAP11163104277_rbh_TGME49_219070
XLSPALRREVLMFINKEIIRSVPFLRDADQGFVAEVAPKLKPYFCIPGDYLIVAGWXKELFMMKRGEVHIINRKGEILRALGSGSFFGEISLLEGCRRTVSVRCTTNCELFGLSKRDLLSALQQFPTFAEGLRLVAKARKNGKQDPDMKDMKSAPPPPGFASWEDLSGNTSRFLNRAQQLAKHVEASESKSTWKKVKSTKAAAGGIGSSKNSLLGRVGAAKGAGGSAGAGTSSPASAVLPSLHGSSHLHKSGSAPAEVAEASSGKTSPSMAVAMAHAASPGPSGLATASPLGGPRGGQASGAGYADASAVAQMAKDIKQLKTLTVSLMQSLSDRIEGLEAKLDARAF
>GleFolCCAP11163113411_none_TGME49_219070
XCLPEEGRSERDLASIEAYLRRVDCKGLRRFVRSAKGHGSSMRRLCQSAKLLSLEEGTILFQQGENAGSFVYFIVSGGCDVRHDPRRLGFAERAARGTRSGDFGALMPTPSRRETLGPRVGVLLAGESVGETILPEGVESTRRTCSVVALTHEELSAVTPVSKASDNNDVSSGASADAAAAAPCTTLVLQLDAEACRGLCPQLFAAAEESVTRRVALLRRMYAFKGWPVSELAFLAQWCSDVTFEKGARVFRAGDALDHVFFVERGSVGLSVTVKAGGAADGGLGRSKRRKRGFAVNVEHVVAPGLVGEGDVLAAYSRAMASTPAAEADDRATLRLTATRAHDAVAVEEASGFLLPAHAFYALCASSAAESAEAGRRAWRSLQVEMAEDAAATLGAEPPTPVPFVLTTETQSTLVPCACCNKTQHASNACPSERAVAAARGAAGAAAAAVAGRPPLGAAATPKSTPTPTSSPAGSMGARPTVRERRRVARAQARVPTRLQEMAMTPPGPRLGGAGVAAAARPASLPLPPPRSSPPPSASQKGVFGGEEGEERGKYFEVPGPADAVVPPTPPPQARGFEIPGADEDRVGSAAPQLETPALDDGAAASVLPARSTEAEAGTGKAKPVPGMPVGTVYAGVPSHSLPPGPPPSATLRPSARAHTAAASIMTPSPPPPSVTRRASPGVDWNGESPSPSGPVHRARGSVGASAAGSTGLTGRDWTRMTQLRVARESMTAVKKAARAFKRLVRRRMSVLQAAQLQSQGARAGTGQSAQLAHVKSKPRLGSARRVDSSSSTDAGGDGDAEPRQHETPLAGDLPRGSFMGSTRSLPASAGAVAQPASALALRRGISGRTGSTPRLLHRGTGSSAVLWGGSSGPALATSGAMPSASAGDVAASAPAAGVARVASSYDSSSDDGDGATSDASAGSEPFQSGSERHASRRGASSRHATKFREAKAASSARASNGSAATDKSGKAKHKKGAVSSGLARLRRRLSRGRNTHRVSDAPASTSEPQTADRDSGGSKPAASTVDAHRHKVAPTAHQLRQAELQAIMERRKKALAMRGGAASAGGSRYAASHGAQASLRNALATGRDK
>GleFolCCAP11163113973_rbh_TGME49_219070
TPPRLPLLLALSXQKSWFXSGEIIYQVQDFPFSLFLVMSGTFSLVAKPGRRGGVSASLEGATXARARHHRTQRRGGLRGIVKSMPKTLAEVGKQPGXATTSGRQDETEVDPHKDMFPYILYGRGAYFGDVEVVQSRPRKATARCESDXGCLLTLGKQEFKELGDHFPNFGVKWEQMAAVHERSRINKLARLRQGRTYRHLAASVIQGWFRXWXKIALNDGDYDMTRRTSLVQKRAXSILMAXKGADSXHMYDQQKRMHAEMRELTRTVGDIAHQVNLISQKIGCSTSI
>GleFolCCAP11163154196_rbh_TGME49_219070
XEVTAAAGPCGGASVLLLERSDLEAVVAEDGPVQEADSMLEYMRAGLVKHLLRQWPLLTGLSKVGLARVYACGERVTYRAHQVILEQGEAVHDAFLLEVGVLTRVRRQAGGGGSQLLSSLSMPGTIVGQEVIAGQHSNATCTVVAATDCTLYRLPRGALPRPGARASSGKAA
>GymCat023977_rbh_TGME49_219070
DVRVVLMNELQRAHSARTGSSTALNSTSGSSGGDVDAPLRASMVTFWNRGCTWNSSKGCDEDADHPLAEYVVNSRSSGNQTLHEWLFGVPTSQALNLQRVRLVGTTDAKFCDIVQNLLRVRGAESEDNNDVMTMLRDTRVRWSFFDIIESAFQNSVSXRTWSRVGQALAATLATVAFYSIFYATLLASFDSVVEHDPLIGPDTLVFFVLECLDVSLDGLYFLATLMQLRVTILDPCTYVETCDSRTIRRRMLCSFGFWADLASCVPFMPLRYFAPQAPVAVRCLKLLRFRRLLPWVLAWQGGTDLVMRPYWRQVLRLVLFIIISGHLMGCFWHLATSPEKHPLLHEAAGGVPWSSPEKADRPLFLYYTYFCRTGLYITLGIIVQGHSVFEDFLLVVLAPIGAFANGFVFSAIVVLVSRSTALETHRIERTEQLKQAISTQALPSSLQLRIFAYHTQQRVQRQTSQCNSLFRGLSSQLWFELKLVLYFSLIMEAAMFKRSHPRVLRRLVLVFEDKLFLPGDYVCRHADEGSEMYFIAKGRCAVFSDSHQLLKVVLKGEYFGEVSLLTGQRRTAYVRADAFCALAALSKSNFDSIMREYPKQLELIMETMSEKRIQWIKRLQHQRGSTEHNPSLAFGFEKGEKAENMPLLGATRNKARSIHAQVGAAGSVANHAQQARLDKRFVPILGRPSLGKREQSKKVAGGEPLEDDEDASVSSSSSSSSPLGADAGNGNERGEPTLNELMESCGQRYLQALEVQDDLCAKLREIISRQQQCHQLSVQLQSDLAEEREEADRSCSMMDYALQEVNDMSKVVHCLVSSKRQREEQERESIFSTMANLMPEEHPMEPVVDRRIYRCATEGDPDHTVL
>GymCat024076_none_TGME49_219070
XAVEETDGSNAPWPQLSAAFSQEPGARDRGAMRVALVLDQLPVSGARLAPELGHVPKETLLDAFMRGRMARYGRGTRLQEEGDEVRHYTVVLFGRCRFRCRVPAQTTVSKPGVDEEAAAQAGKAEAAAAHIDADGFVTCCFVSSGEPFGLVPAELRSPYDILAMERSTLLCLSPEDYAATLRPYNRELQKEAAEFLQRHRLCPLATAAQLQRVAGALRQRVVQRGTVIVRTGDYQRTLWMLRRGTCSIVVPGDGLLDPADGEHQEELEEQQRQNEASDEERDQRMRLRKMKEACANPDDQQAAAAEELRMAAVKQFASGRFRDGLTRSARPKSXPASLGQASSTSLLQQPGTNIGEEVLLFDGIREMMGVRSCYTVRAEEECFFYSADLGLFRQLVMYMGIEGIAQMLHEKMNRRGSQHLRSDSVMRKVNRTRRRMQKREVERLERPKIRMPSSAGYEGPSEVEDVNDWLEVTFEHRRAPANEKNPPALSCLEGLGERGRAKPTASCGPGVQSILKHYSDEASFKKYLSTSRQGSQKQRAVPDRNPLGDVVASNAKYSEVPSQDFLESSSQGGLPSPTASTVAAEAIGNRSGSIFQTEPELDEMLPPSAATSPSQARSATPTQHVSRSSSVPALPRLEDASHAGGQDGRASRSLWSGTGGAGEEAAPDISLDQSGRPQHSRSAASLQSSAGRTRGTTSPTQLAARDRKRYVVKKFTKLVSGKSVLVLTDKVDVRRAICGALADAQGVLCFLKTSRELLQCLSDRKGQHDAVILDLTKEELRVDAVLNIVRQHERYGGLPIVVIAGEREELSELVRSSCNFVVFMPIAASMLREALLWCFDRRTLQGLFQQEATTSSMENDSQMVV
>GymCat036298_rbh_TGME49_219070
MDIHNRARTLEVMPLEPSKEGGSSSRVDRVVQRFVIIPDSLFCKIWHTMVLLLLLYASIVFPFTLAFHSHRINGSAEDKLIEDTGLHSHLNVLVEVLFGTDLVLNFFCAYYDSSHRLITSPTLIARRYLRSSFVFDFISCAPSAFWLFIYSLFHSGNLDGNDADVTHVLRIARAXQDHSPREDFQAPPHFQIRDAPPDRRLQGPQAVCDAHEQDQMLPHQQVRASLAFAVHVLACGWYLVASMHADDRQSWVHRRDVAMDFTFLDRPPLTHWLHSMYFVFIIFSTVGFGDIVAFSEIEICYALFTMLVGAIIHTVIVSEMINIVTKLDADHVELGRKKELIASFCRHARIPRETQYSMTTHLNFIMPSLVQQERQQLHDLIATNFFPRAVIEGLATNAFDGNLARNRFFSFRHEDCSRDVRPALHVAIHARQRTFLQRKIIYSNGDYANALYLVISGTLAVVTLSPSSEDRGELEPYMTFSRGSYFGDWELVVDQSRRSTMRCESNSADVLMLHRQDFDSLLKEFPHFAVNVRREAFRRYSLQRRLLENRNKGTIAGSYEHVAALCLQRHLRAKLTSKSLGSGIIDGARTPVITPQSSGVFVRKGHSTPLLNDTYTKASNTPDDVQDQGQRADRRMIKRNSTRSCGEFDVPQCTSRQRQSTESNVESIVDRRFDQLVAQQGAFFSLVLEAIGARPSLGQSQDAGGSAAGHTFDEFAPDSVVPCVRAVSRHSL
>GymCat036630_rbh_TGME49_219070
MAGRECSQKRSTSSQPGRHRQQSVSCTSIDLLSAENLGIEFCIRACQGSVNSPTSKSRTSDSKAFSRIVPLEDGHSHMATVAGRPLRWARQRLSRGTCVSWAARHTKRFLRFSAVTSCAYVLWVLSVEPACLSPLDGPVLLRFSRSKRWSTAVIAVAHMINAVLYALLAPPNRFCVLRKPPQGEELELPWDYGGHMRSPGVWCDLLSLVGLVAEIIHLGQVPLGVVPSQAQWLMLFQLAKIWRVVVPEGPPIVERGNIFAGVFSLFLYLAAFSHAEASLLLVLGNQETAWGGPSWIDEFRDQGGCLVLYSEAIYFAVLSLTSVGYGDYLVTPIERTVNSLLLLLSQLFIAKVCADLTWFTTTHNIWEAQHQAQQAQTWAALRNMQVPMVLARRVLAFQNYMATVHREDLTQPAFTSLSDNLVKELRLCAYRKLVLRAPFLRGQPKEVIAMIVLGLQDAVYLPADFIVCPKQKGRELFFMRRGQAAVFIDADPPCWGESEEVSTYTPGSYFGELGMLTGRPRAAWIMATTYAVCSVLPYKTMEALGKEFPASFTTLVQSMVNSFKLKSSCSWADVVARIWEKLGIKDVDYAFEWFCEQNEDNDDEDEVSAKAFEKAMRRLRVPELDRKILWADMDVNNSGSVSKDEFEANLTAVMFAEMAEPTSRGSRHRMRSRESGVVNSFERSLSGCEPTSPEDAVVSRAWTIDDHMETCADNSFSQEAQXEVSEELRKSQLQLADVENNVKRLSAKLHRLRKDGAF
>GymCat045352_rbh_TGME49_219070
XEIKMRCKKQNAFSAGSPKVEGNVPAELNDLLRQLPMFKTCNMDLTQHLLKSSYFRTFQPAQIILAEGFPCSSLLVVIEGEAEFVVEGETVETLKVGHYIGETHLMGLEQTFHHTLISTSGTCFICEIERNDFLASADLFSEERMLFKKIMEQHSAARLMEPGTILNTCNVFKGLRHETIEALNEVVIRRLYFPEKYLFEEGQTG
>GymCat062929_rbh_TGME49_219070
MIGVSPARRSHASVRAAGINTSIESGTALYQGVMFNGARKRGRCDPSRCPAFEWLVLDETSALRKVWSVVFMGPLMYAATILPFRLAFIDFYIXGGESQXXSVIVAXDXLVEILFVFDLFVNFFTSYRDTMESEVKHLPSIAVHYVCHGFALDLIACVPAGVYEYIISSASPGTGKAHQVLRIARVHRVAKVARLCQRSARILNVMRYLLNHEVLRVILMSKRLRTLKLIVVMIIIVHLFGCMWYFVASMHSNPNDSWVARRGILDEPPFTQWVTSVYFVMTVFTTVGFGDMSASTEAEMLFLCFMMVAGSIYFGLLVGDCMTVLSMHNEIETHRDIQAATINTLVRRAEMTQSKLASDLRLWVHTSRPYRANDDVDAVKRMVSSNVIPRSLLERLPHEMYGGRVLANNLVTLVSGVTGRPQTRLPIFVALAGNKKTFAAGQIVYTQYGHAYNMYLVLSGTFADVLADYSNHPTXDDTXLRYPCRLWGAGNYFGEVEIEARSLRRCSVRCEVPGDVLAVSKESFLQMTTEFHEFSEVWRCIAHQRMAKLMNHRNTEWTMTNYRDFAATTIQRQFRIRRLQATRNASTIALDEWTSSVVRTDIRVDGSDTRIEENLSRLEXRLXTGGKTEMLXL
>GymCat063190_rbh_TGME49_219070
XTMIGVSPARRSHVSVRAAGINTSIESGTALYQGVMFNGARKRGRCDPSRRPAFEWLVLDETSALRKVWSVVFMGPLMYAATILPFRLAFIDFYINGESQQRSVIVAFDVLVEILFVFDLFVNFFTSYRDTMESEVKHLPSIAVHYVCHGFALDLIACVPAGVYEYIISSASPGTGKAHQVLRIARVHRVAKVARLCQRSARILNVMRYLLNHEVLRVILMSKRLRTLKLIAVMIITVHLFGCMWYFVASMHSNPNDSWVARRGILDEPPFTQWVTSVYFVMTVFTTVGFGDMSASTEAEMLFLCFMMVAGSIYFGLLVGDCMTVLSMHNEIETHRDIQAATINTLVRRAEMTQSKLASDLRLWVHTSRPYRANDDVDAVKRMVSSNVIPRSLLERLPHEMYGGRVLANNLVTLVSGVTGRPQTRLPIFVALAGNKKTFAAGQIVYTQYGHAYNMYLVLSGTFADVLADYSNHPTNDDTYLRYPCRLWGAGNYFGEVEIVARSLRRCSVRCEFPGDVLAVSKESFLQMTTEFHEFSEVWRCIAHQRMAKLTNHRNTEWTMTNYRDFAATTTSANSEYVVCKLHETLPRSRWTSGRRALYGPTSGSTEVTLGLKKTSAALSSAW
>GymCat063213_rbh_TGME49_219070
XTMIGVSPARRSHVSVRAAGINTSIESGTALYQGVMFNGARKRGRCDPSRCPAFEWLVLDETSALRKVWSVVFMGPLLYAATILPFRLAFIDFYIYGGESQPGSVIVALDSLLEILFVFDLFLNFFTSYKDTMGSEVKHLPSIAVHYVCHGFALDLIACVPAGVYEYIISSASPGTGKAHQVLRIARVHRVAKVARLCQRSARILNVMRYLLNHEVLRVILMSKRLRTLKLIAVMIITVHLFGCMWYFVASMHSNPNDSWVARRGILDEPPFTQWVTSVYFVMTVFTTVGFGDMSASTEAEMLFLCFMMVAGSIYFGLLVGDCMTVLSMHNEIETHRDIQAATINTLVRRAEMTQSKLASDLRLWVHTSRPYRANDDVDAVKRMVSSNVIPRSLLERLPHEMYGGRVLANNLVTLVSGVTGRPQTRLPIFVALAGNKKTFAAGQIVYTQYGHAYNMYLVLSGTFADVLADYSNHPTNDDTYLRYPCRLWGAGNYFGEVEIEARSLRRCSVRCEVPGDVLAVSKESFLQMTTEFHEFSEVWRCIAHQRMAKLTNHRNTEWTMTNYRDFAATTTSANSEYVVCKLHETLPRSRWTSGRRALYGPTSGSTEVTLGLKKTSAALSSAW
>GymCat063651_rbh_TGME49_219070
XLVAIHSTASHRRLVCMDKPNENPEGCFSKDRLGISRSRGTEALQVPHADEVDTVVTGSRLQRTTTKIYDALDGDELIYDKGVRWSIFEMFESDLGAGEQEPYVIRACSHFAEISAMLFLSIGLWSTWYPTLLAAYWEAIAEDERFNPKKHWLPVIQVMDVVFDVVFFMLTLARLRTTVVDPIYGTETCQPRTLLVRXAQLEGLLAGSYDLLSLDALCPCRARAQVARVRENRPLQACGDTTLADPFGATAGSARSFSAHIVPGGGGSHPLFAYFRIIFDLKTYKRHPYFRETKAPWGFLEHYASVLRISMYLVLGADMEGFSDLENLFVFLWTPLGVMINALAFSQIIVVISRRSSLATQEVVETKRILQAMQALRLPSSLQLRIIAHFVYERAHKAHSTVDKLLGGLSEQLNFELHLARHYRLVMAVPFFKRAHSPVIRDIVLSLTDSIFLPGDFVCRVGDEGKEMYFVHKGFCSILNKDGTVXXGKEVHEGEHFGWIALFTGMQRTADARAGTFCMVAELSRDNFDQIMRRFPQQFQVIVQGFSEEQKTLLFECGNRLLSSDETGQAKINVTANAVLRRVSQSLGAEFQLRRNQPTTEKANSHPHEPLQHASPPVDQPPLEPVQQKQQKQQKQX
>GymCat072408_rbh_TGME49_219070
GVPGRPSASSLPDCSNGFSCKGIFSRDCTVTPVDAAHAGDGSGPRRSHERRSLGSITANVMSGPLGAFFQSDKEDTWTWLCGHSMSEVRNMRRLGNKTSDDSKLQHIIKRLRKVSREAAGKYAEEDAATMFRDSAVKWSYFDLLEADIPEETVRRLPVIRAFSRFAHSNGNFAGVTSFLSTWFFTTVLFYWDVLATDPLCGPKTTVGQLFRAFFVLLDIIYFLSTLTRLVTTIASIKTGMEICLPQRIIWKVLNDPTFWSDIISCLPWTECAISMEGIPRWLCMIKMLRCWRIFEQSDTWIVFPRGLGVLHILFALIYMGGHLLSCVFYRLILSGSVREELFPEWDFITCYLFSFRTCVYFMLGEDMEHLEVDGRNSRLRYLGWHQNLFIVFCMPIGFLISACVFSKVVVVVQRRSALETLRNEHENSLRQTMRAYDLPSSLQLRLVAYYTYEKIHQAHATFGMIFKNLSPQLNFELRLFLYFDHVTKVPLFETCQPRVIRELVLNLTDKLFLPGDYICRLHDKGSEMYFICKGYCSVIAGNMNTVIRELGPGGHFGEIAVIMGQRRNAYVRADCFCLTASLTKDSFENIMKEYPEELRNILSKLGAGGRQQIQSLARAGKNANTSGATLPANATGSNPKRASTAKKRRGDDEDGFATTSSSEEDLERKEPAPSTLAWQTPRKDVVAERATDCCSYTDLPGQAEQNAVEKGEGVTLVQSINTPSPTTADVESPEQSVAKKNLNMVLPDNGEASFWKDRESDGDGEEQANSXTSVAVMEEEVRQGRCRGPEIEHHGGQGKVPRLRRLGHRVDAAKVQQSVKIQPGSGEGPMERDFQRTLQRVSEKWSEHRQQASDQLSERNAEDSDEDAAPALSKSLPAKVVRTNAPGLLPAEMNDDSREADEPSSPGSPPPGGKDTALNSVPVDEAATGESESAHSATAPPMLAATSTSAPKWNEGFEQTSAPQKVREPTRYERRLEHLRWEVESGKRPPPGTIQQELAKLTAALDDLVRSQLVVKKCLFKMDQDSMGLHEALEEVDDLWKTKRTTLNAADVALQDVVEEITLCVQASYADVASIVDIETELATRGKQKIDLAKQAMDIVNSVENFNQELRTISVPQSTKRDDDEAVDETDGEARSADPTSLQFNETSPRPGSVQCHVHSPNSEANNLVL
>HalGra003371_rbh_TGME49_219070
MIRRWISSMLLKERSEWSLRSRGCLTSVQTKMRRLQNLHKMKWRQEKMLSRYRNFFQTEVQVENAIRQAESLDIRELGESYLKDPKGTEESLFYVNSTAKQHQVISDHSIDKLRPDYQKFYTKVFDYIRSKIHNYPNVKYPRKIKRFDDKLIRIETVDPKSFLIRLPYQKMVKIMNSFWRDYNAFAEFLYTYVPLLTNYTLKQKQKIMSCFHEEQFSPLQPIMRERTIPDHIYIVVSGQVRLVTSFNPFTQKYNKANKCEESTDQILLKNANGLGNISKTVSENNIGLMQSGQWLGEEIALMKVPLIYSAIATTDVKLLKVSVEDFQAKFPSEIHSILENKCYEKLDWIRSRLEKCHLLRKEISAMNQISKTYEKTISHVRGIYPTSTLPAQLNIRKALMNESSNNPNLLLFTQNKRIEKLRVLEEERTGKQTFKSYIVEQERERALKEKLSESLKQMVSAQMSRSKVQGNREGGLSVMQNYNIAVRKPGGGGTQSVLSQYGLDNPLQVRGENTMRINLSLLRGNISNSVIDTDRKRLGLNVKLPQSVAGDNLLEAAETSVDTKSILSQQFQVRTNLSMPQSYRNGDVIPEMPTGSEDTMGDAAAYLSSKMDGSDQQSQEIIKVTEQSSSLPMLVQNHHAQQPYPSRQSALVHFQSNGSSALGIYNNDNSPHIPHFEKRSNSVLMRHGTNSSLAYQLVQNKQKYQGVLDARLLNHIFNQKSKEKRRLNHAYTLAPHLRQERSTSRNLEELHVKTTPLQGLIVKKVTGRVSSPRFNQL
>HemSpeSG2012SG2015001528_rbh_TGME49_219070
MRTGDDTTPHWGRFLPPAVHRASESIRSSLTRAIPGVTILTPVAPADFTQQDGWNASKGSDAPAVPALRRLDSSVQGDINKLKPELEPLRQYLTEEDSYSERWVDRIFGLSNNDENNLNRLGIKNTTDQQLRGIMWRLVHSRHCTGDIASMLRDSRVKWCLFNMFQTDIDLDDKETKVFVIRAFSKFSQFVDVLMWLIAMWSISYSIFIYCYWDVIAKYFENDGAPRIEDPTSVIAWLRISDNVLHVLYFAGTIVRLRTSQVDTVMATETVDPQRIWKATLSDWTFWCDTMTCFPWLEMASKSRGSIARIAQVGVLLRGWRLKKKSLKRWFLAKDGIFSILWLLIYVIFVGHLAGCFFFLFHSVSLNRHPGLHGQGAENHCASESSSASLSLLYLYTLKTGVYLMLAIDIGGYSSWENLFIALISPVGALFNACVVSQIIIMVTRRSALDSEHTERTDNVRQAMATLALPSTLQLRVMSYYTYEKIHRSHATYNALFQGLNSQLNFELHLVLYYELLTNTPFFKEAQPKLLRELVLALNDVLFLPGDYVCRFGDEGKEMYFIYKGDCSVIHENMSTVLKTLHPGDYFGEISLLTNQKRTAFVRADFFCTLASLNKDHFDNIMRLYPKQLEVIVSLMSDIQRALIEKYNKEQVHSRRPSFCPPLVRSRANSRIFPDVEQPTGEIKNENIAVAEAKSSSKSSSSEPSSSAESEDRSLSAHNSHRSRPDSSSKAHNSEQERKHWGSKMVLPLATAVPPGTSVNPSKQPSPPGDTTVAHENNAATSADSGALDKIALGSKLSKLAVERGTKDSDDEEGADRVTISLDTAMLFRQQTLTDNRQQTLTDKAALKPVNSQPTPKITLKTVVVAPPSPKRDMGAMLAELAILESEIDSRIKDLMEEQESIVNCVEDVQDWWNAKQEEEQNSSAQCQAALEAITAQAEFTRDEVVRLLTMAEEEDDLGAKAAGIVEATLNRRAEISVTADDTSNALLL*
>HemSpeSG2012SG2015001591_rbh_TGME49_219070
MDDAKEKMQSTMLPPQARNFLRGTLVSNRVIESRRAKQRVFDFVIRDEAVAQNCGEFTNQVLFDPVDDDWQPWVCSCFSTSFHAYQWFMFLISAMLCILKPIRWSGFLKVLNLLENQDDVCWVLDVTFLLALLFRCRYSVLIKQWELFHPLYIVQLHVFTFQFWCGVASIVAAFIMLSPAYVEKFKNGFALSKTKSPPETVQTVQIVLGCVEELKLLFVGHCFGAETSGRGAELIQLILVGFLLLHFLACLWFAIVQSYPTLDMHIQTAAATRYPSNGASGWVPEVGNETSVNLYFFAFREVMMMMLGDGRPAYSDAELIFSIIVGFIGLVCCSSLLVAYVIQYLRQANLLADDQQEHLTVSRQALKSMDVPFQLVERIMSFQHFALQSYNHHYNAVLFDNISAPLVLELRLVLYHDLLVNAPFLREASANVVKKLVMNMKDTLYQPGDFIVRKNEPADEMFFIVRGVCDVLPVLDKAPIRAFFAGDYFGEIAILQHTQGAKICRRTAWVRAAAHTNLCTLKKSEFEDTFQLFPEEKTALIERLRIILPDPKSNTGKANPDGNLIYPTYIRDDNGLYVAVLPGEEPPPSFIEGSPGCDSEKSSDVQAPTKHWRRTCQSRTPIVLKTQRSGITQPKENILQASRTLGSLDKASSKVTYVLHSIGVNRRSNNSKANDGSERSGPSKSVDVLKHQRPTRSIFDVFKRKSGRITGDVLPIFKVETPCENDARGSPASPVNDAAPINESVVSRQRSISPRSSTGTHADIIIRRNSTIKMYSFDSSTRLKGQIAVPSPQSRPSLALKASNLFWKSVGKTHSDSDSAARLSMESGGFIDDDGDDSSCSSTSIGRSDARVSSYMRPFAKEASHTSLGNIEEGHSFRFQSSLCGDENENNGDDSHDKKEDARPAVEQTDSCGTSLSLLDVTPTGSLAIDSQASPSKGAKPSESMLSVNRASSVASSKRHSVSDISSVKRNSTDDVASTNLDEVSQYLDALHQKYSSPKHGMRPEQIRFPSESVNVPARHSANSLHEGTGRHSDNPESMADVYAVITEFVTAQHQSQQVLRGLQEAVRALSAHLAS*
>HemSpeSG2012SG2015002350_rbh_TGME49_219070
MRTGDDTTPHWGRFLPPAVHRASESIRSSLTRAIPGVTILTPVAPADFTQQDGWNASKGSDAPAVPALRRLDSSVQGDINKLKPELEPLRQYLTEEDSYSERWVDRIFGLSNNDENNLNRLGIKNTTDQQLRGIMWRLVHSRHCTGDIASMLRDSRVKWCLFNMFQTDIDLDDKETKVFVIRAFSKFSQFVDVLMWLIAMWSISYSIFIYCYWDVIAKYFENDGAPRIEDPTSVIAWLRISDNVLHVLYFAGTIVRLRTSQVDTVMATETVDPQRIWKATLSDWTFWCDTMTCFPWLEMASKSRGYEKIHRSHATYNALFQGLNSQLNFELHLVLYYELLTNTPFFKEAQPKLLRELVLALNDVLFLPGDYVCRFGDEGKEMYFIYKGDCSVIHENMSTVLKTLHPGDYFGEISLLTNQKRTAFVRADFFCTLASLNKDHFDNIMRLYPKQLEVIVSLMSDIQRALIEKYNKEQVHSRRPSFCPPLVRSRANSRIFPDVEQPTGEIKNENIAVAEAKSSSKSSSSEPSSSAESEDRSLSAHNSHRSRPDSSSKAHNSEQERKHWGSKMVLPLATAVPPGTSVNPSKQPSPPGDTTVAHENNAATSADSGALDKIALGSKLSKLAVERGTKDSDDEEGADRVTISLDTAMLFRQQTLTDNRQQTLTDKAALKPVNSQPTPKITLKTVVVAPPSPKRDMGAMLAELAILESEIDSRIKDLMEEQESIVNCVEDVQDWWNAKQEEEQNSSAQCQAALEAITAQAEFTRDEVVRLLTMAEEEDDLGAKAAGIVEATLNRRAEISVTADDTSNALLL*
>HemSpeSG2012SG2015005408_rbh_TGME49_219070
SRLYFLDPVLHTAYMDSVTPADCTEDGEGTDAYPTPPNIVPHRKCRRSDSRPLQDADMAEGTVDKILEAETLPTRKFSKYDNFFTMKDAEDLPFGTYTTCLIRATTPLAIILDLILTIVALLSLLFGTFRGFFGEYFTMPWVIIYVLDFVYAILCMSKLTTSQLNLTTGNELVLQWTVFRKLTRSKMFYVDIISILPWELVYVDSRSQDILCMCRLIPRLLRSSSGTLLQQLYPCITLNVLHLLVVILLCGHFMGCFWYSIVKSDSQALSRATSVEIPSMRSWSLVYAASYKMGVYLLLGMDRDGLCFDPIDLLYENMLLCFAAPFGALMHAAMFGQIAQLIAKSQSLERQHIEQKMAIEKAVTTLCLPDALQTRIMSFVLYQQIHRSHVTFSQLFHLLSQQLKFELNLALYHDLVRHSALFLNAGSSFIKAVVLCLVDHIFLQNDFICRVGEEGLEMYFVVKGSVTVFSKLGIPLTALNTGATFGEVSLLTRSRRNAFVRADTYVVLAILGKEHFDPIVERFPVEMAKMIAQVNKERRYSASTGSLSGLCNEKALARKFSLMCSSSATSGGAGNRHTISSPSVGSSRRSSVFCGDLVPPMACPVFSAGELRRASVMSTSSIEALDFRHGHSSTWDISKRRFTRDIGDPLHIPSRRMSDGTVTEGRRQSRLSQMTSMSRDGAPETTIEDDYRGIPMNMKPLVEAFRDLQIRFGHVQGLIENAVADGTISEEDFNINDEETIL*
>HemSpeSG2012SG2015005553_rbh_TGME49_219070
MFSLLTTHPEYFMFYDTLKMRREVVDGYGMDVLKNKFSLERKRRDEKFKVPRCKSSSKSRSPRKSIVEIHLSLSNLDEWHTRKNLHEITEVVPHNPNDTLHHLGSCFHTGSRALLNLPYFRNVGYTLKSMVEIMERSEIVTVHPGEAIIEQFAEATADLYILIWGSLIVQSGTDVLAYIKPGQRFNELAFFNAIKINDRTIRHDPKQMGESLLFKLSRRDLEKVHLKYPSQAAKFFVIDSEIREAVGDYSPKILKNVPLLKTAPKAFFQRLYKAAVHELRFPGERVYKAGDKSNALLVVLGGHIVGEREQTLFRIDCMRGDWVGQMNMLGNDYSCHFCLMTKKTSVTLVVARSSFLRVLESFPTFEQRIASSLVWMKDAPLLPHFAGMSYSKPFLQELEELHKRAKFIPQSQSLPAEELCSEVVVVAEGLLEYSISGHVIRTVGKGECLGVLGLLLNISPGVGSFKALRDTDLVTLARPAFELTIQKYVVDAKRHLELQNSIRWQDDDITNIHFFRQCGRRFINTLQENVENRLYLPGDTLCEAGEAGEYMFMIIAGKVELYTSKLKPLARSSMEHGECVGDDIVSGRTLRYSISVEAVTACWIKLLRKDMFQALLRSFPDDAHLLAK*
>HemSpeSG2012SG2015009142_rbh_TGME49_219070
MMGVQTDGIPGDDGAAVEDADVMDSPDGQRAQSTRKQILRAVSNLSDIDDDWAGSSEEPAANGEFAKCSSATSLGYIDLAESRSTFTEEKHGTESLNWSTSTLLRLVKKIRSFLMTFFAVNSEAYTGIFVRTPSGAKDAHEHHPLMRYINERRSVTVTLCSPTLWMKYLFGISRTEAQSISRVGISASDSRICEIVRDLYARDDLNTDNDMATILRDTRVRWSFFDIFATQTDEAGWLIIRFYSRGAKFLRKLIVFVSLFSIAIATYHATFSYGMTSCLPFLVDGSRLDFTFDILYFLLSAILSFQVSRISPNGVEVVENKKLMRMTFLDWRFYVDIISCIPADFCPGNPATRPTWLPGGSRGGIGVVVKFARVWRLVDYCGSKSDIDVGLVSEFVDVFSGMMLLGHLCGCAWFLLICGIHDTPKCDVRDKMHPGIQQAYCPANDDNLHGIQQAYCPVDENNLPMVLYTYSLKTGIYLLLGYDMVGEGPWENFLLAFTTPVGAFMHAYIFSVMVMTWSRVTALDTKHIEESTRIGQAMTTLKLPASLQLRIMAFNLYKRIHRSGGTFDALFQGLPKQLNFELRLVVYYNLMSSVSIFKRSPTRMLRELVLVLEDKMFLPGDFVCRAGEDGKEMHFISKGKCIVMGDNLVDVYKILVKGEYFGEVSLFTGQKRTAFVKAEAYCTTATLHKSHFDVIMRMFPKQLEVMFSLMTDAQRALIRTVASDVAKAREKNPNPSRNGSRRPSFSAPPTDERRATFASRSTTCPRGSTILELPYASAGRIVTPNSVSGGPSLRSGRLRQARRSFTITLNAPGASTSSVSNARGDLLGENGDEGDDTHPFAVGASGGGGDGGAGRWSAIGSRRSSVCASEMGDTVQPLEAVGGIARRSLRRSETTGMSEWQRRRKPSNLLVPGTSLSLGSTSSSKEDVIGDLMRFAQQMDNTKVPLPHRIEGGG
>HemSpeSG2012SG2015014531_rbh_TGME49_219070
FSKKSVNFHSYIKETLTTSVFRDCALHGACVSVLRMSLRLDILSSRQNRVAKQMDDTGTKIHCTLRRRSDILKTLQASQAFVGVSEENLQTLIAQCDVYHYAHAQVIIHQGDPSLHLYILLCGALRIERHAFTIADINATPPSTDILVGEIGLLDHGPCVASVTASSLLGVECLVVPLATFNRFLAANPPFARALHKVVASRVRQNMLVMDELCASATARRGKTTSSPTTMVSDAASTIDGTTSAESSVKALPAATASMKSKGKKQASIFSRDTDTSDIMESLLGMDAFCENFGAPLVFNERHLSDLNRAAKKKEEQVATTKDEQVAAKEEQVATTKDEKVATKEEQVAAKEMVRRGKSDESCAITDGKKEDEGGDGEDGEIQMLPLWSFGARHHEVGACNPCGFYYKSGCNQGEMCKFCHMCNTKEKYKERKRERMQQLRKNKEVKSQEERQKYQHQQEVEHKQREDTDAQKWKTQKEKADEAEEADPPGPHHKQKTQPVKRVQLELMNKHHVEHSSFSYRYNTKRPLPPHLIHAAKMRAAYDFASWSSMYAHTPNHYAMSHLGSMIAPAHAYAPYLAATALHAQRTAAACVLGSSAPYFNWSSAGDSNLWEQQKLVLAEQQLPACNAEKP*
>HemSpeSG2012SG2015015727_none_TGME49_219070
MKLVWPFAEPLRRTSSSPNTSSPYTSSAPSSSFPRPISTSTPPFTPSSQRRSKTSSKNSSSDPSTSYSSYLSSSPPRATTASSSSDTSSSSGIIWRGVLLSPRTPTTPPEDSSRHESLAPSQPCNRPGKNELEVAKRAVSCFYDALGYAPSAELLEAEGLMAIKQYEEALMSLEAMDAPTCPRLLRRYHRLVDLCLHSRNHGVPNMDLDDDGEHTVTHLHEIREKLRRLRMNPERDEEVRSSGFPHTLPPVPSEAFIAAFEACQWRECSELVKNLAMFKFHTPAERQALLSISRLSHAPIGQFVFMQGECADSVFILIKGSVMLVQTNFEELGHDEPVVTDTLHDGQMLWSVDSAGNTRNCSAISQEETWLVEVNRHEMWGRSETASAMSSTPEHDEAAVNILRRVALFESVVRQEFVQMLHHCTYHDYSWGHVVVKEGQSLDAFYVLAQGQCEVRDPRADLVLNTLLPGHSFGSSVLADEKVESQVKVVVTSGMAQFFVFTKGAFLHVSGDTYTRVLKNAKDMFDKWGDEQLTPPERGAQLLASVKWRKLKKFIVAQHRHRKVPSLRG*
>HetRotSCCAPK0483003594_none_TGME49_219070
MSSLTSRASPPPHDDEAELRQSSADIDEDSIFGGDEGQGHLPALLERQASDDLDAFMPREDILAPRAATAATAAPARTSRGRAATGARPSGPAPVEAARGGAARGKGIVTDGAPGPAASRTSRGARRKPDXTSVGERPSTAPFGDAATPPQDGHVARAESAAGFADTPGSSAPEVGAQHSHDASGYLLRRPTALVAPSAAGLNGSGSTAPANEDIHLTGARPDGLPADAPEAQIRASAGADEPRPGACSEGPLPRRPSVILGAETRASLKSLMGDWESPLEARHPDSPWKPEASGLEGVQSLRPHQPSRAVQSLPPRQPSRLQSPWKPEASGLEGVQSMRPHQPSRLRTQDSRPSEHGRQHSAEPPDASAEPPDASTDAPGPPGTRPPITQLDDALPPATQPEGEEQRFQRLASVPEQQPDGDASEQRGHPELANASLRLITRTAAGSRTEEERQMLRERFGGLGFFTDLPKSVVAQTTDFLEWRRFEPGETVYSAGAPVTSVLLALTGSVTLEAGAHTVDKGMADTVGTRVSRPPGSVLGARELQERAGDTVQPEAWAGARYLWQAIAGERGAEVIAAPTAKLQELLVAHAEQERLEVLQTFPITAGMTREELEAPSRIERRGRKVTFHRLFDMAEVRRHQVFYQQGEQLPADQARIYFIVSGTVMLKSRGTVVDTLSEGMVFGDEALHGEPYEFTALCDGRKTKVLSISVADYRLQFLGNGNGVVNGVFARKAGRKAAPQMELATEPYDNQEDVAPSPRAALLASRVRDKALXAEDVEGGESGESLITVTDPRAGGALNVKARTTQSATVERDLRGPQAASPAACRPGGAPGGGLQVAGCDREDNAPPQETAPERGAESAADLVDQKKAGRPGRLHSEDADLAKTGLGFSPVPLDRPMWRQLAVSRDRTDGPGVAPGGTCGSTMPSFQGTATSWPARKGPPGGLGASWYTSRGPGCRWRDRPGSGASSGSEDETDGARNSLGLGCLNTESARGNAIFGGEAPVPLCSLPCLVADVRMMQPPLGGGARDGARRPKQRQRRAGRSPEGSEGDDAEQLLRWRPVALRGRWRRPVLSGDCPAASASPRPAKAEIPIXGEPLRQNATGAAEDGYVQAVGPGACGIRPALQVHRPNWASTRMX
>HetRotSCCAPK0483032192_none_TGME49_219070
MSSLTSRASPPPHDDEAELRQSSADIDEDSIFGGDEGQGHLPALLERQASDDLDAFMPREDILAPRAATAATAAPARTSRGRAATGARPSGPAPVEAARGGAARGKGIVTDGAPGPAASRTSRGARRKPDXTSVGERPSTAPFGDAATPPQDGHVARAESAAGFADTPGSSAPEVGAQHSHDASGYLLRRPTALVAPSAAGLNGSGSTAPANEDIHLTGARPDGLPADAPEAQIRASAGADEPRPGACSEGPLPRRPSVILGAETRASLKSLMGDWESPLEARHPDSPWKPEASGLEGVQSLRPHQPSRAVQSLPPRQPSRLQSPWKPEASGLEGVQSMRPHQPSRLRTQDSRPSEHGRQHSAEPPEASAEPLEASAEPPDASAEPPDASTDAPGPPGTRPPITQLDDALPPATQPEGEEQRFQRLASVPEQQPDGDASEQRGHPELANASLRLITRTAAGSRTEEERQMLRERFGGLGFFTDLPKSVVAQTTDFLEWRRFEPGETVYSAGAPVTSVLLALTGSVTLEAGAHTVDKGMADTVGTRVSRPPGSVLGARELQERAGDTVQPEAWAGARYLWQAIAGERGAEVIAAPTAKLQELLVAHAEQERLEVLQTFPITAGMTREELEAPSRIERRGRKVTFHRLFDMAEVRRHQVFYQQGEQLPADQARIYFIVSGTVMLKSRGTVVDTLSEGMVFGDEALHGEPYEFTALCDGRKTKVLSISVADYRLQFLGNGNGVVNGVFARKAGRKAAPQMELATEPYDNQEDVAPSPRAALLASRVRDKALXAEDVEGGESGESLITVTDPRAGGALNVKARTTQSATVERDLRGPQAASPAACRPGGAPGGGLQVAGCDREDNAPPQETAPERGAESAADLVDQKKAGRPGRLHSEDADLAKTGLGFSPVPLDRPMWRQLAVSRDRTDGPGVAPGGTCGSTMPSFQGTATSWPARKGPPGGLGASWYTSRGPGCRWRDRPGSGASSGSEDETDGARNSLGLGCLNTESARGNAIFGGEAPVPLCSLPCLVADVRMMQPPLGGGARDGARRPKQRQRRAGRSPEGSEGDDAEQLLRWRPVALRGRWRRPVLSGDCPAASASPRPAKAEELPIXGEPLRQNATGAAEDGYVQAVGPGACGIRPALQVHRPNWASTRMX
>HetTri031678_rbh_TGME49_219070
XLKTVPLLQDVPDDMMETVAKELEVHTILPGAEIFKEGDRCDAVYIIAMGRVALRSDQPGSFVGTSVKEAPYALLTRDLFKPDKNKRFPWLPRPEKDRVWSRTAATALGREDTGSVIRVFKLPFSTVEAISDYYRRLEAQEKKDIILNLFAPTMKLSVEACEKHFDIFQVDTYQRNNTLITQGARPSMTNAMLRMVVDGEVQIVHPRRAMRIKLSMPKEIVGRGELIGEAAIYGEKYPHSAIVSSESCKVVQLKLTDYLQSFMETRRVLERPRTPPDEGSDAGSYDDERDREEEERYIKAGLTAKKMMREHVKSLRVKRDLNSLHKDEWQTVRPRASLAKPKPPTAAPAKNSLGQAPTQGGSQYQHRSLMRKTSELDGQLPRSSSSAPVGGQVVSHSASLDGRIARSAMSVDMLLVEHRA
>IchMulG5000904_rbh_TGME49_219070
MGIFEEIKPAFGSKIPYFNYTALQSPFEPNKSQGFILWINGRVGLIDPPIFTTNYLDNAQIPQNLIDWVILTNCHSECDMGVLQRFVESSRMEIITTSTIINSFINKYSKMVQINSQLLRRLFKFKPVVIGAPINLNGCIIRFHYNFHVIPCIGFEINNQNNSIYFSGYCFYDPKILSQINQKQIITQKRLELLANTKFIHNIILFDGCNPFLSTPLNIIASLPPQIVQNIYLIYNNDNQQNNYSQQLKKVQVNLNKYSILIFYIFKQKKKIGIQYTNYQENDLIVKKIKSVDYMTKLDILSQVDVFEGISLKNLRDLIDISNEEFFIKDQYVIKQATQGIKWYIILKGSVKVFSEKKMFEDRIFSVGEYFGESALSLENKSGFSQRRMASVQALTDLHLLTLEKQDFWFAFGEGKERWFIGEIQAMVNETEHTTSLQATGYECEYFRIDRNDLIGFLRRNPGLFLTFGDQKYFN
>IchMulG5000959_rbh_TGME49_219070
MRGGCVLKTKIGPIQFGMPPETVKDSINLNQEVPTYYIYPSTRFDTKNGVNLAEFEFPAYFNFFVKRRKVNLICTLEAEKVTRTIFQETLLGPLSFENIAEEYYYTYPQDGIPDFYKELKVFAKVNTLKQYIIITNKQKIKNKNPMNPQEALTIDTLIDFIIFDEKGIAKIQQGEDKIEIHKQNGYFMIYQNGVQLEQILDQVILPENSRIKQIKGTQSLIPDIQDQSSDHTNMPYSQHTSSFNHDRISLGSPSNINNITVWNDTHCQLQGISDIQTVGMDQNISIVPPDFGITVLGSSHGFDAKGNTTGFIIWVYRKGIMIDPPPFSSQYLKKMGIPSVSICTIILTHCHADHDAGTFNKILDQSRIELITTRSIMNSFMRKYTALSGMGMEELKDLFFFRPVTLGTFLNIHGCQFKFFYAFHTIPCIRFDCYLMGRSIYYSADTFYNPEKLKEYYDQGIFGKTRYEQLANLKFTSDIILHEAGVPPIHTPQTILAALPSHIKNKMMLIHIAEKDLLKNNGLKIAKTGIENTIILYPSESNNNINMLRRLELISSIDILENLTSRNIKWLLDSLLEEKYKPQQIVFKENTIGNKFYIIENGVARVYSNNKNNQFERFYQTGEYFGETALICDGGKRIANVQAVTQLTLLTLEKHDFKFIFGDCRGGDGPVIKKFMNLTHARQSNALYTMYRNSVFNEMAQSQKTQLEMIMNEENVKKGQIMWKVGEQANFAFVIKEGNFQFIDCPEEQLDYLEKGTFVGETKAITNGLSLTTSIQSNKNGKIFKIYKDDLIQFLNKNPGLQLIFQSQKYIE
>IchMulG5005352_rbh_TGME49_219070
MKKSLQSQVKQRQNNQTQELDNEKNDEEKEQIYLKENFPDFVLAKTFYEGEYFGEISLLTQQERTATIIARQDSHFMVLNKKGFNKETIYNEGDPSNYFFLIKSGDIVIKKKQQVPVQINDEETLNQNQLKICFKNNEQYTLKIVGQGSFFGDEELVKGIPERQERAICNSEECELYQLEQKGLYQILGYNFYDCLQQQVENKQQIKQERLEHLIKIKIPQKNIEGLNQFYEDERNKKLNQIQQEQIKQAISIKNQIMFDKNMLQNEKKKSQNVQINDTE
>IchMulG5006201_rbh_TGME49_219070
MITVGYGDINPQNNIEIVICSIAMMIACGVFAYAVNSVGTIFQEFFAFEKELKYNMNVINTFMANKKISRKLQEQIQQYLDYYWREQLTKNSDLEQKIINQLSDNLKEQLLMEANKQILINTPIFKTNFSENIIPRIIPLIKELHYTPNEKIFDHSDIIDNQIYFIEKGKVEICINYRNPCLRKEKAQTKMYQLTSGDNFGELGFFTGLGRNFTIITQSFCSLLTIKRADFIQLLQEFPEDYEKFCYIRDMILYQNDYQKLGLKCFCCLKQNHLIDQCPIIHYIPNKFKTIYNESIGAPQFHRQKCVRKNNKAQHKNKTRTIQDDALNFVDDYEDIIDLYIKQNINYDSDNDEEQSDDKLPYLTNEKENLQEKKVKNTVYSGKKQNKNEIYNKKLTNYYFKLIKVVF
>IchMulG5006716_rbh_TGME49_219070
MTVTMVTVGYGDITPLNVYEKQLSILTILIACGIFAFSVSSINNIMSSINEEKRIINQKLQIINEYMQIKNVSFELRHQIREYLEYFWKKSYYHDQQITQKIIESLNQDLKQKLMVEANHTVFKHSIIFNENYSNSLKYKIISIIREQQYSPEQIIIQSNDKKKDYSIYFIESGEVEFFIEGKDIDGNDQVQVLVTLKKGMYFNEINFFTQQQIQNISVRSQGFCTILKIDANEFINQLKEFPEDYNYFCHMKDNIIYNQQYQIINSFCYSCQLYDHQLNNCNLIHHIPKRSNIILRHLYDPKTIERQYFKRKKKKQFKTIMNLQQLQLKAIQYSNLTKKSKKSIYKIDSDYDDYEISSQQSSEYTDSNMYIISILFLQKKKYITIIRQIKYINKFIRI
>IchMulG5007688_rbh_TGME49_219070
MIFVSNNQYLQNHQQTHPFKSNYNRTHNQSIIDEQKYHQFQTRLKNFSFTTIIYIRYLLYRLKIHYSYANLKPNQIFLINDKSYPYIQHDNIQQQHLKENLNFIRNKIIQFLIKLFKNIKKTLNKIPLITPNNKYKLFWDFLVGISYILMFFIIPVHIAVKQQIETLFPQYLIYISFAIIILDMLVSLNTGYYSKGFIVSDRQKVILNYIKNCLNGDLIAFSPFLFDIWFNNQFNLFIGISKMLFFIKLNNVSRIFKRIEESFNLSPLKNNIISILKILFFIIFVAHIFSCGWILIGVYTHHPTQNWMYNKKIHNQIWNLQYINAYYFTIITMITVGYGDITPQNDDEMILCVITTLFACCIFAYSVNQIGNIFQDMFKHQKEMRNNLYTINCYMEKKNISQELRFKIREYLDYFWEKKYQDQSLVEENLINQLPESIKKELILEANRLVLEENPIFKENFSQNSNQMICSIIKELNYPPEYVIQNEDQTDDCAIYFIQKGKVQVYKSIKKSNGVVCEEKFQVLEKGQYFGTQSFFTGQARKLSVKSLDFCQILIVKRNDFINIIKDFSEDFERFCMIKDQLIFGENKKFLFQKCLSCFKDSHSFLECQDVHFVPDKIKVIQQVNFQNLNFKRIFWQRKNYQFKKFYFQNFLFLYKYLYIGLIQKNNLKMQFRKDQYLWKIMKVLFLIKVGQNLIIIVFKGICLQIQFFFFFFKYQVKFHILLFLKMIIEILNNNFHLKKMKKINKQEIKAKLKYKIKQVNIIKAKTKEKFIHLIQKTNQNKHNYLIMNKKKNKIKNSYKINIKQNYQKNRLQMHSNKNMKKIKISKRVILKLKTSNKNHQIQQLKYMKINQKNTFNLKIFKQMNQQQVEFMKINKIHKQRNFSPKIFKQMKFYNRMEI
>IchMulG5007993_rbh_TGME49_219070
MKQLKIQINELNYARFTKTQLKLQSDIAKLSENELFENAISSLNIPSNKRNMVQLRLIEIQIDKFPYIQKLKKQNQNLSKQVAKISEYKKAQKGQVIIYTGTDPDNFYLILKGKVAVLLPKISDQIEQERQQGEIVNLQNIVSQQNSNNNNNSYPQKQPISNNVLNYQYSEQTNTIEKKNIQNIIKSPISNKNIQKFICDINIQEGVNQNQNNSDSKMLSNYICKGVDLFVDELKEPHNLYENGIFKYEYVKDIKQYEVFGEIGILLKIPRSATIIATENCDLISISKYNYESLINRLEEMKMFKKIQFYRDEVFKIDINNQDMTKIIINFAEKQKYKNVLIFFYSMYINQLLFLQNYFKNQYIFKQNDDVKQVFIIKRGEIKLTKTMEDNQKQIDISVLTKSEFLGSEDIVFQRKKDNLMLYVQVKSFYMFVILNYLIEL
>KarBre002126_rbh_TGME49_219070
XTSIRGSVASYGVIGSKRSSKNSNETSCELAPSDQQRNSKNSDSLASTMAQADRQPPSNIARKSDGTPLRPSILRDFSAPGRLSRKIQEATKVVRLASIGSGRASGAGPKRGSATSASQSVNSVGSVNSWRQSFGARRSSQSNVSSLMSEKSSMARWAQPVRAFFRQHREESWWTYLFGHSLSEAANMRRLGNKSPDDQRLIHIMTAMNELKHRRQEQSTKGSRRGGPHKSRLREEEDAATMLRDSSIHWSYFDIFEKDIGDENMANLRMIRAFSRFATWSRAVAKTICMWSIWYSTCLFFFWDVLADDPNIGSNTWIWHILQAFDLILDFLYLFITLSRLVTTIADVTSGMEICLPERVVWKVLNKPAFWIDFISCFPWTLNCSAAPSVFPRWLMLIKTLRGWHIFEPSHTWLVFQQDLNTIPLLLLIILLFGHVLACVYYYIILDGIPVLDRGKLFPEWSFAQCYMYSYRICVYLLLGEDMEDITSSGDFYDVNLGSLGFIQDLFVVLCMPFGSLINALVFSRIIVIVQRRSALETIHIEHENQLRQTMISYDLPSSLQLRLLAYYKYEKIHQAHATFGTIFKNLSPQLNFELRLFLYYEQVTGVPLFESCQPRVLRELVLRLNDRLFLPGDYICRFGDKGEEMYFICKGSCSVIAEDMTHVLAELGPGGHFGEIAVIMGQKRTAYVRANGFCLTASLSKDNFEEIMREYPEELRVILGKMSSEKKQQIQDIGRNSISAGQHGLKVINIGKLQEGADKASRRDSNAETADEDDEESSDDSSSENDEEEAEEDEAPGELPVSRTVSERKEDSEDVAASPVPAKPPEIRRPSVLKSHQDDTPDDSASISTDGRRRVSFASFDTQHLMHDINETENQSDSDSEDNNKKDGLPLCPVSMPKCDSSKAAAALPKVETKVDKAQHTEITKDA
>KarBre002430_rbh_TGME49_219070
MTAQEQQDVAHGAVNVPXEEGETCMTNLFGISRKETTNMRRFGINSFSSLDLDNTVHRLMNSVTPVPDSENPTASVIDASDSQLPNVRWSIFDLFENDLVPGEREPWIIRACSRFGEVSSTLIFLICLWSVWYPSLLIAFWDVLHDDLFWGIDRWRFKIIWTLDIINDIVFLILILARPLTSGIDPLQGIEMCVPRRIFTREIQSPFFWADMLSCAPWTTLPVAGIGPIWLGAVKMLRAHHLVSQPSISIVFQKDARLIARLLSLVMLGGHCVSCIYFSISWYSKNFKRHPYFQYSEVENTFIFFITPLGVMVNALVFSQIIVVISRRSTLETREIEEDNNTRQAMQTLGIPSSLQLRIFAHYTYERVHRGHGTVEQLLGGLSDQLNFELHLARHYRLVTAVPFFKSSHPYVLREIVLVLTDVIFLPGDWICRLGDEGKEMYFLHKGACSVLTEDMLTMLRQVIEGDYFGEISLLTGMQRTAYVRADTFCMVAELAKDKFDQIMRRFPQQLGVIVSGFSEEQKALLLQIRQRLHQQNELMINQHRLSNIPTTPSGDVNRPKLSILSTPSAAFNQTPSNGYVSQSPRTNAQRPQGGPAQQQPPASPVPASNALQVPGQEVSKALSDSKQFGPVTSTRSGESSGTADAGQHSQSMPPQMAPLASVGSSLVRGVRSLQRQFTQKLGKSGSKLFGEADIPKSPLPEAIAVEDYDEGDEHRVVPALSEPPPLAASQQSSRRPSVLGSLACLPQTISNNLFQRRLSLSLQGVAAAPPPPPPPPLPTTKEGLQRRKTLQDMNGIIKEDNRVGSPLDEVDEDSSDDLSVQRKLEAECNGAHEVSVYADGIREADRHLTQVSKSVEEAHHEVYAKCQLLEQTWLMKRAEIRDERADMGATLQALAEQIAECTNMLMRIVTDDTQDDVALKAIDIVERDLDHTENDLVVPGNF
>KarBre002755_rbh_TGME49_219070
XHQRPKAGKDEGCKVSGANMAPEEPMPHAMQHSEDCPASSGDTDLEVSRKVQQSQQTIQQAGSQDPSPQNGGIGESDRHLTEPLSGSANGTQEEQNSVCSSALPRIINHSENTAVIKGEVDGSSDGKESPRSSRSSHQEQRVADKIKSNLSSVGRASIRAANSLVKTQSNVSKLVSSKTKGLRSVSTRSLAGLMSTTTAMSRGSDRQSRRNATMDLNFDDVVKAHKHMLKDQARLGAFCMLMPGSRVITLWTSCMIIVVLLAVCTAPVELGFQWWSTPLWWQVLVKVVDLFCINDMLLTFNVAFFSHGRLITSRRKVAFRYMRTWFVCDALSNTPWDWFLSGKSAKGRKLVKLLKLPKVFRVARLLRMVREQAHYVGTALILVGMLILDTTAHXLWAFVLIDCDPDDHRALKADNHGPACPRILQAYLEGLSVGMATLGGSDAWLRFHHALAVADGRGSVFSWTTPPGVTTELMSVGTCLVGVCALALLFGSISQAFRKVCENNRLFHDRLANLNAASGQHRIQNEIYMRARRHYHYIWNCGSDATRAILHDRALSVDLRRQLAFCFYGEYLKRVPFLASGEEGFLMQLCERVEVQYFSPMDALIRAGELGDELYFLAVGEVEVLLTSCSTPIKTLEEGSFFGELGLLFPEMKRTASIIATTSGCVLTVKREAFQEICSDTMLEIFRSIAKDRNNPEGGEDTTPRNSVSPAETQAGGGGGGGSRPSSPSPAVLKRGHSCGALQASGMSPGVRSDARSETLPGRMPEEAGFALPDAEDIFNRMCQQLEQTMLEWRQPFQRQINELNSKITLLEPLLEQARSGSSKQSAGRPKWWSPVSSRSSRSSRDSGEVPILEGGRETRMQREPRSSSQKLVGARASCTEPFLRSLRGNLFLRDRVDGNK
>KarBre002766_rbh_TGME49_219070
MTTESATASPPQTASRKSSACSTSSDRSIGGGERSVGLTFARFTTIKQHRADPNKPMNHEVHQSPLHQYLRQGTWRGNKPKLMSRTTDFGQWLFGVPRSQAFNLRQLRIVNTTDHKFQDIIKNLMGVREHNSGDVNDVITMLRDTRVNWSYFDIIESDNTSRSSHWVLCTWSIVGQLISTSLAMFALFSIWYSTLICAFEPVLLYDDTFYLQSTAYQTLAGIDIATDILYCLGTLSQLRTTFIDPLIYVETCNPEKIRRRCLRSPIWWADLLSCTPGILLKIFPALNVKVQLMKAIRLRCLLNWVFDQNNTSMLVMRPYWQQILRLVFFIFLLGHLFGCFWHSISSPKLHPLLDASAGGARWALPENADRALLLYYAYFCKTGLYLALGIIVQGYSVTENALIGVLAPLGAVVNALILSRIIVLVSRSTALETRSLERMEHLKQAISTQGLPASIQLRILAYHTQQRVQRSRVHTRSIFRGLSMQLHFELNLVLYFNLIIGADIFKKSHPRVLRQIVLVFEDKLFLPGDYVCRYADEGTEMYFIFKGLVSVISVDFVELSTMGKGRHFGEIALLTGQRRTAXANLFCMLASLSKKNFDSIMHEYPQQLELIMEQMSAKRRHWMQKLVTNRKSEKGGSLYMQLPETGTDPQEPGDSRSRPESPVSPREDGVSDSEDANGAGDDSTAQTQEPDKRRDSTIQGRLGGSVLHHHHKDSSDSEDEEEDEDGDQEDEEESDDDDKGSSAGSSDAEQDPSQLIDLISKRCSMALDTHNQFVVQLQKIARQQHENSDLAQDLNNTFERYYVEHASQERTVMLECICSDVDMMCRGIKDATVAMDMTGDAGASTFFSQAIAKGIPESSTYSSHSGSHNLAEAAHHNQRFQSNHSGGHEAEVDADRTVL
>KarBre005741_rbh_TGME49_219070
FHVASEKFQCHFALADLLKAQVMRQEMSCCELLRSAKLLEPMSDDQITQLADIVETSCHGPGSCIIRQGGTVKHAFFGVISGECKVCIMVGDLEQEIKRLRQGDIFGEKASMNNTPYAASIVATTDVELFHVASEKFQCHFGSLADLRREQTMQHDMSCCELLCGVKLIQSMSEEQIAQLADVVETSCHGPGSLIIRQGGTAQHAFFGVISGECKVCMMCEDLEEELGRLHKGNIFGEKAFTNNTPYAASIIATTHVELFHAATKKFEGLFGSLADLLKAQSKALVPSAASLAHLPGCSTPHPMDKKS
>KarBre012948_rbh_TGME49_219070
XISQGKADFREQMLMVKDFMVKRGVPLKLQGKIRSYLEYKFKAKEETDRAGDFICLLSPWLRLELKDHLYKGLIVLHPFFKQLPDMMLKRVCGSATTATYAPGDVVFQKGHAATCMCFIVNGRVRVLKGVQVQQSDGQTITRSAILQSPSWIGDMCLFANMNRARTVLSITHCELLCVTKDSIGQLALEFPKMLNYYKSFKMKVTNGDQNLGTHCQYCHQPGHFVGDCPQLKSRLHGNQEKDPARLSEWSQAQTVDEEPHGSFLARHMRRLKESAVSRVVWNVLRSGEDASAQKRNAVAETAQQRALSKAEGEQDRRTGFLMRKKTQANVGDKKQGEESQASAPSADDACTPVLSGATTPSASNKSGGATTHSSANKRTSIMPSADEADMPLKRQVTFTDEITPSEELKRAEKKLKDLLDSQMLTGIQEEARTRDSTLALDAMQAPSPQPPSQMLPGSLTEPCVAGPNEMDSLGSNGV
>KarBre014660_rbh_TGME49_219070
ISEVMCAKKAAVADHIANSGRECPATMDLVLEDVTPATTSELDDKSFGETPSASTSHNSLCVAVVAEGVEAEAERQLSPVAADLVVEDYHSLPPDKDDKAHMVVPQSDTDQPKDERVIDFLARVPVLQSLDKSDLPLLAEAMKKETWPSGEAVIKQGDESSRLFIILSGKADIVLCNGSVCYKVVTLAAGDYFGERELLHEETARATVWAKKDLQLITYSITRDLFWQLGLHEKLLLPRRRAIKNWREDAHGSFAKSLAPKKTKAX
>KarBre016552_rbh_TGME49_219070
XAVLSHMWSEASQRGGRSLRLRNIFMGDSIFCRHCHRPRASAASSLLEKGNESAGMLAVPGAKRKSVFWHVSKEAPEDDEEEAGDDEEDLAIEDLLGSAGLEVQMPKSAGKRGSVSGARRSACADLRRKFTVRISSAPVDLPPMEKLIPLLKMVPAMSGLSDDDLLKVAGIVRCQRYESDEDVVKFGQETDLCHIVVDGTGVVSVPKQVGEVVVGQYFGGASLKHSGEVSTTQVTARGPLTTVSVNVAEFHSLDIKQAIVERRDDERIVRNRGHG
>KarBre019087_rbh_TGME49_219070
XCVVIAEDTETELQTLERGRYFGEVALLTSRPRTAYVRANTFCLMAQLTKEGFAPIVRQWPEEIDVLIEEVEKDSDKIKIKAEASRHYX
>KarBre020295_rbh_TGME49_219070
XHQRPKAGKDEGCKVSGANMAPEEPMPHAMQHSEDCPASSGDTDLEVSRKVQQSQQTIQQAGSQDPSPQNGGIGESDRHLTEPLSGSANGTQEEQNSVCSSALPRIINHSENTAVIKGEVDGSSDGKESPRSSRSSHQEQRVADKIKSNLSSVGRASIRAANSLVKTQSNVSKLVSSKTKGLRSVSTRSLAGLMSTTTAMSRGSDRQSRRNATMDLNFDDVVKAHKHMLKDQARLGAFCMLMPGSRVITLWTSCMIIVVLLAVCTAPVELGFQWWSTPLWWQVLVKVVDLFCINDMLLTFNVAFFSHGRLITSRRKVXXXTWFVCDALSNTPWDWFLSGKSAKGRKLVKLLKLPKVFRVARLLRMVREQAHYVGTALILVGMLILAHYCSCLWAFVLIDCDPDDHRALKADNHGPACPRILQAYLEGLSVGMATLGGSDAWLRFHHALAVADGRGSVFSWTTPPGVTTELMSVGTCLVGVCALALLFGSISQAFRKVCENNRLFHDRLANLNAASGQHRIQNEIYMRARRHYHYIWNCGSDATRAILHDRALSVDLRRQLAFCFYGEYLKRVPFLASGEEGFLMQLCERVEVQYFSPMDALIRAGELGDELYFLAVGEVEVLLTSCSTPIKTLEEGSFFGELGLLFPEMKRTASIIATTSGCVLTVKREAFQEICSDTMLEIFRSIAKDRNNPEGGEDTTPRNSVSPAETQAGGGGGGGSRPSSPSPAVLKRGHSCGALQASGMSPGVRSDARSETLPGRMPEEAGFALPDAEDIFNRMCQQLEQTMLEWRQPFQRQINELNSKITLLEPLLEQARSGSSKQSAGRPKWWSPVSSRSSRSSRDSGEVPILEGGRETRX
>KarBre020728_rbh_TGME49_219070
XASPPQTASRKSSACSTSSDRSIGGGERSVGLTFARFTTIKQHRADPNKPMNHEVHQSPLHQYLRQGTWRGNKPKLMSRTTDFGQWLFGVPRSQAFNLRQLRIVNTTDHKFQDIIKNLMGVREHNSGDVNDVITMLRDTRVNWSYFDIIESDNTSRSSHWVLCTWSIVGQLISTSLAMFALFSIWYSTLICAFEPVLLYDDTFYLQSTAYQTLAGIDIATDILYCLGTLSQLRTTFIDPLIYVETCNPEKNEGGAFAPQFGGLIYCPARPEFYSKYFLRSADESDQAAMPVELGVRPEQHIHACHAAILAADIALGLLYFSPWSSIRMLLDSISSPKLHPLLDASAGGARWALPENADRALLLYYAYFCKTGLYLALGIIVQGYSVTENALIGVLAPLGAVVNALILSRIIVLVSRSTALETRSLERMEHLKQAISTQGLPASIQLRILAYHTQQRVQRSRVHTRSIFRGLSMQLHFELNLVLYFNLIIGADIFKKSHPRVLRQIVLVFEDKLFLPGDYVCRYADEGTEMYFIFKXLVSVISVDFVELSTMGKGRHFGEIALLTGQRRTAXANLFCMLASLSKKNFDSIMHEYPQQLELIMEQMSAKRRHWMQKLVTNRKSEKGGSLYMQLPETGTDPQEPGDSRSRPESPVSPREDGVSDSEDANGAGDDSTAQTQEPDKRRDSTIQGRLGGSVLHHHHKDSSDSEDEEEDEDGDQEDEEESDDDDKGSSAGSSDAEQDPSQLIDLISKRCSMALDTHNQFVVQLQKIARQQHENSDLAQDLNNTFERYYVEHASQERTVMLECICSDVDMMCRGIKDATVAMDMTGDAGASTFFSQAIAKGIPESSTYSSHSGSHNLAEAAHHNQRFQSNHSGGHEAEVDADRTVL
>KarBre025909_rbh_TGME49_219070
XSHNSLCVAVVAEGVEAEAERQLSPVAADLVVEDYHSLPPDKDDKAHMVVPQSDTDQPKDERVIDFLARVPVLQSLDKSDLPLLAEAMKKETWPSGEAVIKQGDESSRLFIILSGKADIVLCNGSVCYKVVTLAAGDYFGERELLHEETARATVWAKKDLQLITYSITRDLFWQLGLHEKLLLPXAASNKELEGGRPQKTKADLDFLAKALRANAYLPSFCELTDGLVSELAEAA
>KarBre035114_rbh_TGME49_219070
XFPDELDRIIDLFVTRQKRYEHLEKRRRAWLQDTAVPALAQCSLFSGCSFQFLWILAIPLSEMEYQRRQTIVAAGEPAHSMLIILEGNAELQAKGDRVGVVSTGAMVGEVAMFGLLPARTITVKALTKCRVLEVTSQALRHALTGSYGGVIAERLRRIVKERQAQVANGVPMVNLDIGVRADDLSVRAIALHAKRSYHEQGHTWWPTAVTRAVRICPLLCMAXVILEMAEKGRTVMAFNPGSMIIEGLAAEYGANLRAASNCEVYQILLADFRTAISSVPSAQHWLYRFKLLDKEVENRMRTRLAAVRGLTEGLAPHPNSEEIHAWKACRDRNIRRAKQMRSADSEQVENLPRLPNMDDFSDKHRMDVAEEAIQRSGYHATKKKNSLHNKVPGLSSYPSLRLPLLKASQSESRISLSQPKRMTNS
>KarBre056081_rbh_TGME49_219070
XPRRSNMDDQEDTIQEDEEEDSDDDDDANNQEETNDAIKERNSMALLRCSMHMQQGRDSQVVTKKFHNNLRDNKRRFSLAVSSVKLPMPEESETIQLLQKVPFFKRYNEEELKKISEICECCKYELDENVVSFNCPAEALHIVVNGNGKVSEPRQVGQVVRGDVFGQEALQLAGA
>KarBre062607_rbh_TGME49_219070
MPPAQQESSLQQDAAKSGLPHGHEQFKDVPSIPAAGIFATSDARFLKLLARASSQRTAVTGEVFITAGDHNDTAFILLHGDVEVVTDNTCGREAFSRVLSAPNIFGEDCVLKTRQASLATVRAHTACHIRTLSGQSFKVLLRRFPEERHFFHLHAKSRLEELGVNFSDRGNGVNASTGRSPLARNSTEALTASLGIASEAISPASPKQRRCPSSVASSSDDSIGNGGHDDLTDIIQSAIYSAGVSCGNGGRRGTPIDEPAPRSEVNARDVALSNARVSAALLRERLLGKEEFGPPPSLGCKVLATTLPILDFEPPSQFNRGSRPRRSKAGEQASNASQQQVGSPQAMSGSAGGFTPKGGGAFGLEIGAGGGLSSQAGSGHKARALQPSLAAAYSARLARANCSRPATGAGSSLADWSAATSERSAVMSERSVQLCLSTQASTHTLFSTGQKSEEHHQTSNVDWRRGHRHHNKSSKGKAVNSVGGNSAPSRSPDTQPLSRSTLNASPEEFADPQPPPPQLSQPPPPPEGGHNERRLVPFTLKGDEFFCQGNSPRPAYTPSGRSVQSVQTRTGFQYLQPAASTLVTCREPPSTSAAAAAWQRAGRSSRAAG
>KarBre067796_rbh_TGME49_219070
MADALKLVSFQKDEAAVMMDESDDKGMFVIVTGEMGVFDAKGQVSTLGPDSFFGEAMLLRPHATRTATVKALNSVEALQLSRNDFLKVGTNFPKDLEEMKRLSKQRSAFLLNRKTSSGSPDNX
>KarBre067823_rbh_TGME49_219070
XKDAASKSSSSPGPACKDAAIATEQVEKSPTAEAPDYERALTFLEKVPVFQSLKKADLPLIAKAMNKTTYKSGETVIGQGSVNNKLFLILSGKAEVVLRKDQTETSLATLAAGDYFGEQELLX
>KarBre079476_rbh_TGME49_219070
HIFASCSPECIATLVTIISRNSSIFVPRELVFRKGDIGDAMYFVAKGEVMLYTPGTILDDNLINLEDLRNSQGPANQEGAERLAMARAGDFFGELALLMCDNVRSASAASMTFAELLCLPRLDFDRVLMWYPQFASSLQTTVWNQPSLEPQAPTEPPPLENPNAPDEPTPAQISPDS
>KarBre082078_rbh_TGME49_219070
XSAQPGVPGVSAEGTTSNLSAIRDFVLTALFAHQRPKAGKDEGCKVSGANMAPEEPMPHAMQHSEDCPASSGDTDLEVSRKVQQSQQTIQQAGSQDPSPQNGGIGESDRHLTEPLSGSANGTQEEQNSVCSSALPRIINHSENTAVIKGEVDGSSDGKESPRSSRSSHQEQRVADKIKSNLSSVGRASIRAANSLVKTQSNVSKLVSSKTKGLRSVSTRSLAGLMSTTTAMSRGSDRQSRRNATMDLNFDDVVKAHKHMLKDQARLGAFCMLMPGSRVITLWTSCMIIVVLLAVCTAPVELGFQWWSTPLWWQVLVKVVDLFCINDMLLTFNVAFFSHGRLITSRRKVAFRYMRTWFVCDALSNTPWDWFLSGKSAKGRKLVKLLKLPKVFRVARLLRMVREQAHYVGTALILVGMLILAHYCSCLWAFVLIDCDPDDHRALKADNHGPACPRILQAYLEGLSVGMATLGGSDAWLRFHHALAVADGRGSVFSWTTPPGVTTELMSVGTCLVGVCALALLFGSISQAFRKVCENNRLFHDRLANLNAASGQHRIQNEIYMRARRHYHYIWNCGSDATRAILHDRALSVDLRRQLAFCFYGEYLKRVPFLASGEEGFLMQLCERVEVQYFSPMDALIRAGELGDELYFLAVGEVEVLLTSCSTPIKTLEEGSFFGELGLLFPEMKRTASIIATTSGCVLTVKREAFQEICSDTMLEIFRSIAKDRNNPEGGEDTTPRNSVSPAETQAGGGGGGGSRPSSPSPAVLKRGHSCGALQASGMSPGVRSDARSETLPGRMPEEAGFALPDAEDIFNRMCQQLEQTMLEWRQPFQRQINELNSKITLLEPLLEQARSGSSKQSAGRPKWWSPVSSRSSRSSRDSGEVPILEGGRETRSGATKLQPEVGRGESVVYRAFLEIFERQPFSA
>KarBre082280_rbh_TGME49_219070
XHGSKNKAPFLKPSGVKNCELQPNMTTESATASPPQTASRKSSACSTSSDRSIGGGERSVGLTFARFTTIKQHRADPNKPMNHEVHQSPLHQYLRQGTWRGNKPKLMSRTTDFGQWLFGVPRSQAFNLRQLRIVNTTDHKFQDIIKNLMGVREHNSGDVNDVITMLRDTRVNWSYFDIIESDNTSRSSHWVLCTWSIVGQLISTSLAMFALFSIWYSTLICAFEPVLLYDDTFYLQSTAYQTLAGIDIATDILYCLGTLSQLRTTFIDPLIYVETCNPEKIRRRCLRSPIWWADLLSCTPGILLKIFPALNVKVQLMKAIRLRCLLNWVFDQNNTSMLVMRPYWQQILRLVFFIFLLGHLFGCFWHSISSPKLHPLLDASAGGARWALPENADILLYYAYFCKTGLYLALGIIVQGYSVTENALIGVLAPLGAVVNALILSRIIVLVSRSTALETRSLERMEHLKQAISTQGLPASIQLRILAYHTQQRVQRSRVHTRSIFRGLSMQLHFELNLVLYFNLIIGADIFKKSHPRVLRQIVLVFEDKLFLPGDYVCRYADEGTEMYFIFKGLVSVISVDFVELSTMGKGRHFGEIALLTGQRRTAYVRANLFCMLASLSKKNFDSIMHEYPQQLELIMEQMSAKRRHWMQKLVTNRKSEKGGSLYMQLPETGTDPQEPGDSRSRPESPVSPREDGVSDSEDANGAGDDSTAQTQEPDKRRDSTIQGRLGGSVLHHHHKDSSDSEDEEEDEDGDQEDEEESDDDDKGSSAGSSDAEQDPSQLIDLISKRCSMALDTHNQFVVQLQKIARQQHENSDLAQDLNNTFERYYVEHASQERTVMLECICSDVDMMCRGIKDATVAMDMTGDAGASTFFSQAIAKGIPESSTYSSHSGSHNLAEAAHHNQRFQSNHSGGHEAEV
>KarBre082421_rbh_TGME49_219070
XNFLNILETNNESLQMDKMRKMWNRYQDTHRSPPKKVLREVKIFKDVGCSENFLDFLAQHLEDRMFLNGQKIIDETQSEDRCMYLLAQGVVKVLKNGTEVATLTNGAVFGEIIVLGLASKRSATVVAAETCYMQVLHQSVVVRGLELFPDERQKVLMMAFTSPGMDNSQDQGKTESEAGEEHSETGEQKPEVKKPSGSSTNRAFLKALRQSPLFENMSPKFVEELSHVSQDRIYMPGDLIIEEGKRGDSMFIMVSGTATVFVSDPDNVTTSEQRPEPDAPQVTVNGERLGKSLMITENTKTFKKKSMSRIGVLTAGSISGELAMLGVSTTRSATIEASTICSMWEITQEKALSILECFPDAQRHFADIIVSHLERTVPARILSLPLFRAFDRKFRMLLGLYCERTAYFPGQVIAGEGKPGEKLFIVNQGRATLEKKGVTVKTYAAGSHFGSTVMLGVHKVYLGSLCALQTCHVLIISRTSYQQALEQYPALVASQELKRSEKAAVEELREAIQRISTRKLIWKRYQCQLIDSQDPDAKRLTDKELLERALHCWSARLKALARQRRQREAERKQYTQMMEDWVQKKRSAWERLQMKKAAEQEGGWPVLASDASRLAPKDERQRPTTVHGPSPGKVDLAGVLQDWPAPRPSPHYRLRVFGVLYEAAERPSTRGTVLPLLKSRSAQGTANKDEDRGETSEKNGNDSGTKSARAKGEKPPSRERPSLREKPSLREKPRGVRLTFQKEEEDENEGDAPADTQTSNEEKRKSRKSEEFAKRHTLRSSDLQKERERRLSSDRAVLASSREARIGAVEASKEHDEDDDXDEXEDEDDDDAEAEDEDEDDAAAEGDADEDDEEEDEDAAEEEDEDEDEXXDEETPPLGLRGAAPRSIDESLLAAVAPSASALSRGLEAPGSARGSRLLSKAAFSSNESAGSRLLSNAAFSSNESAEAGVVLPKLGMTPRPPGTAPPRSAR
>KarBre082456_rbh_TGME49_219070
MTAQEQQDVAHGAVNVPXEEGETCMTNLFGISRKETTNMRRFGINSFSSLDLDNTVHRLMNSVTPVPDSENPTASVIDASDSQLPNVRWSIFDLFENDLVPGEREPWIIRACSRFGEVSSTLIFLICLWSVWYPSLLIAFWDVLHDDLFWGIDRWRFKIIWTLDIINDIVFLILILARPLTSGIDPLQGIEMCVPRRIFTREIQSPFFWADMLSCAPWTTLPVAGIGPIWLGAVKMLRAHHLVSQPSISIVFQKDARLIARLLSLVMLGGHCVSCIYFSISWYSKNFKRHPYFQLGDPYGFIEYYYYALRASVYLVVGTDVEGYSEVENTFIFFITPLGVMVNALVFSQIIVVISRRSTLETREIEEDNNTRQAMQTLGIPSSLQLRIFAHYTYERVHRGHGTVEQLLGGLSDQLNFELHLARHYRLVTAVPFFKSSHPYVLREIVLVLTDVIFLPGDWICRLGDEGKEMYFLHKGACSVLTEDMLTMLRQVIEGDYFGEISLLTGMQRTAYVRADTFCMVAELAKDKFDQIMRRFPQQLGVIVSGFSEEQKALLLQIRQRLHQQNELMINQHRLSNIPTTPSGDVNRPKLSILSTPSAAFNQTPSNGYVSQSPRTNAQRPQGGPAQQQPPASPVPASNALQVPGQEVSKALSDSKQFGPVTSTRSGESSGTADAGQHSQSMPPQMAPLASVGSSLVRGVRSLQRQFTQKLGKSGSKLFGEADIPKSPLPEAIAVEDYDEGDEHRVVPALSEPPPLAASQQSSRRPSVLGSLACLPQTISNNLFQRRLSLSLQGVAAAPPPPPPPPLPTTKEGLQRRKTLQDMNGIIKEDNRVGSPLDEVDEDSSDDLSVQRKLEAECNGAHEVSVYADGIREADRHLTQVSKSVEEAHHEVYAKCQLLEQTWLMKRAEIRDERADMGATLQALAEQIAECTNMLMRIVTDDTQDDVALKAIDIVERDLDHTENDLVVPGNF
>KarBre085508_rbh_TGME49_219070
XLDLVAGSGLFRKARPRVIREIVVSLVDIIFLPGDWICRYGDYGDSMYFIVNGACAVIDKDTVTQLRVLTNGAYFGEVALLTGVTRTAYVRANSFCIMAQXDEGVWPEETCDVLIGAQKESDQLKIKAEATRHYALSSRRMSVQSTGGVMQQVIPNMGFMQQTARTSYTKLDAQTPSVMLTRHDSRISLQSDVSSRRSSAISLPRMDSGIYAMDREDSPAPADAPSSAPPPPARDDRAGQLGDASAAHHKEAGGAAGKKGESWCSSKPNSAKQPPLPGSTEVQAFDSTPLTKSAVEDISQDRKPGNAIQSERRISGSSRSSSSSSELFEQLIGSPEVQRPPESPRRSSMPDKDFNHESQQMHKPNEWRLSIPAEAPPXVDFVTKILLRATGRLEDVAKPSKTSGNSQKSPTPLSSKEPSPPTRKVQKVDLKPSTKENPLQSRPATISEVTAANSLLKDENEMLRKVRMKLKEVAKHVSHLQTEVYDQQEVLRSSLLDVRTWAAEATQDAVSQEVLKYQSELNSAVSTPDASLPLATPFT
>KarBre091835_rbh_TGME49_219070
XRYRTKKSLEAVNSISHECLRNASFFKGRNPEFLEKISEYLQLEIFSAGEDILTMGATGDKMYFLHRGEVEVLVGPELKSVAKLGSGNIFGEMALFGSQRRTATVRALEFCDCRAIHHIHFQSLLKMFPEEHSYFEKLYEERTLELQKVQQQAQLERRRRSSSRWLASMFSEDTLKDGVVGNLVDETLNSNTRPEKVVQRRHSISGALKARSGATFLRRGSSANSKRDRRYSISSCADHVETMLSTLQGQSNRHDSPEEENTLVPRVDDIGLLDRLDDQDTKSRSSDDNSSSGPPSSHASKSNSPQVHLPDIATRMRGQLEALRSTPEAAAGLQSEKVQKEESDDEWGGEALAESAQGLMDADLPASTAFGGNTASDTESGSCSPARKKFKVRPPLMSTATSLPSPGIVRRLGNIKRARTKTLSESQEGEQDVGTDLQGVLPVNTRGMPMRRAKTLDEGVFTNTQCSSSNSWRVRGMSVLDPRSSQSLRDKMKHDNAVLRX
>KarBre101818_rbh_TGME49_219070
YSTCLFFFWDVLADDPNIGSNTWIWHILQAFDLILDFLYLFITLSRLVTTIADVTSGMEICLPERVVWKVLNKPAFWIDFISCFPWTLNCSAAPSVFPRWLMLIKTLRGWHIFEPSHTWLVFQQDLNTIPLLLLIILLFGHVLACVYYYIILDGIPVLDRGKLFPEWSFAQCYMYSYRICVYLLLGEDMEDITSSGDFYDVNLGSLGFIQDLFVVLCMPFGSLINALVFSRIIVIVQRRSALETIHIEHENQLRQTMISYDLPSSLQLRLLAYYKYEKIHQAHATFGTIFKNLSPQLNFELRLFLYYEQVTGVPLFESCQPRVLRELVLRLNDRLFLPGDYICRFGDKGEEMYFICKGSCSVIAEDMTHVLAELGPGGHFGEIAVIMGQKRTAYVRANGFCLTASLSKDNFEEIMREYPEELRVILGKMSSEKKQQIQDIGRNSISAGQHGLKVINIGKLQEGADKASRRDSNAETADEDDEESSDDSSSENDEEEAEEDEAPGELPVSRTVSERKEDSEDVAASPVPAKPPEIRRPSVLKRNDGGRESLKPRNRSVSILATAQVHHHQDDTPDDSASISTDGRRRVSFASFDTQHLMHDINETENQSDSDSEDNNKKDGLPLCPVSMPKCDSSKAAAALPKVETKVDKAQHTEITKDAKTPIGVGKRWSRIQNVFNFGRRLSTVKDPSSDSKPASASSASKPSLAASEPLTEEPEANSTPLMVVDEVTEATPAESATAASSEATPALSSTAPAPEQTSSAGPALVTGAVRRLCLQRPVLLRGRLGQQVGQESVALVRWVVRX
>KarBre103462_rbh_TGME49_219070
FPAGIGAELLSIFSCLTGLCIMGMLFGNVAHALQRNSAHTRIFHERLANLNAVVHQHSVPRCLYLRARKHYHYVWSCGSDTSRAVLHDKTLSVDLRRRLAYCFYGDCLKKVPFLAQGEDSFLMQLCERVHVEYFSPDDRIIVAGENRTELYFLVVGTVIIRARGCKEALKTLEEGSFFGEVGFLFPGSTRTVDVVADTSGWLLVVSRAALDEIVTDDMLEIFRSIASKRLNTQLAPVGRASTTSVMNSSLATAGPTMRLSQAVQGRSSIQFSVQRLRSQDSEHEPVLSPIVSHRGSLKDGEASVELNTATHADAQEEANTETHVSEAEWFDESRFSQQKSTEAQCLASFNVPPALELHDAGNHVQFHGPVGRRQSESERLRRPTWLRRRRSTEWSNVVQDCMANALNGGRSSEVQQELAVRDLGNQLGKRMQIMLELAGDSLQRELDALNTRIDSLLNAHDEGWNRQSS
>KarBre110972_rbh_TGME49_219070
XLSMPGAPPQKPLDPGDDASSFTQVTPVTPVFPGAGQEAAQGSDDESSTGVAECGPIATDDAVAECGPISIDDAPTAAVSSPSAPANAEVGKDLNVRASFSIDEVYNLVLPTSIRGSVASYGVIGSKRSSKNSNETSCELAPSDQQRNSKNSDSLASTMAQADRQPPSNIARKSDGTPLRPSILRDFSAPGRLSRKIQEATKVVRLASIGSGRASGAGPKRGSATSASQSVNSVGSVNSWRQSFGARRSSQSNVSSLMSEKSSMARWAQPVRAFFRQHREESWWTYLFGHSLSEAANMRRLGNKSPDDQRLIHIMTAMNELKHRRQEQSTKGSRRGGPHKSRLREEEDAATMLRDSSIHWSYFDIFEKDIGDENMANLRMIRAFSRFATWSRAVAKTICMWSIWYSTCLFFFWDVLADDPNIGSNTWIWHILQAFDLILDFLYLFITLSRLVTTIADVTSGMEICLPERVVWKVLNKPAFWIDFISCFPWTLNCSAAPSVFPRWLMLIKTLRGWHIFEPSHTWLVFQQDLNTIPLLLLIILLFGHVLACVYYYIILDGIPVLDRGKLFPEWSFAQCYMYSYRICVYLLLGEDMEDITSSGDFYDVNLGSLGFIQDLFVVLCMPFGSLINALVFSRIIVIVQRRSALETIHIEHENQLRQTMISYDLPSSLQLRLLAYYKYEKIHQAHATFGTIFKNLSPQLNFELRLFLYYEQVTGVPLFESCQPRVLRELVLRLNDRLFLPGDYICRFGDKGEEMYFICKGSCSVIAEDMTHVLAELGPGGHFGEIAVIMGQKRTAYVRANGFCLTASLSKDNFEEIMREYPEELRVILGKMSSEKKQQIQDIGRNSISAGQHGLKVINIGKLQEGADKASRRDSNAETADEDDEESSDDSSSENDEEEAEEDEAPGELPVSRTVSERKEDSEDVAASPVPAKPPEIRRPSVLKRNDGGRESLKPRNRSVSILATAQVHHHQDDTPDDSASISTDGRRRVSFASFDTQHLMHDINETENQSDSDSEDNNKKDGLPLCPVSMPKCDSSKAAAALPKVETKVDKAQHTEITKDAKTPIGVGKRWSRIQNVFNFGRRLSTVKDPSSDSKPASASSASKPSLAASEPLTEEPEANSTPLMVVDEVTEATPAESATAASSEATPALSSTAPAPEQTSSAGPALVTGAAPLPPASGSAPREAWTAGGPGVSGFGALGGAGSNVWASPRPRPVGGRRISVANHSISQQVDSTPPRPGGLRRISLADFSGSAPSVLGERPSGPLATLAGLANRQPLLSSSARGSLLDDADPSNSSSASAAGAAGPAGAAGAAGSTGSTAASSNDAPAGASTMDGEVNPQKVSALLDAGGFGDGRAERDGEAPDSGSASDEPNKEKKRRSTLTVPPKAGSGSHQHRLGAGAGSKRNSPTSSGNLMPVRPPNRTAYLNSQHSSPTGTHSSPSDSQTTGSLCLSSGVQSATLASDSGGAQDASSAPAAPEAKGGTTHQELAEKLDREVAQGKREAQSNLGAQLKTLNKAVDELVDVQLKVGRCIKSMEQDSEDLETALHEVRSLWQAKAKALQRDDHLFQEVLDGIKLHVEAAHEGVELLLEDVRGELDNHEIDLAAQAMNIVNSQNEQDSRPHTPILPPEPEPRRRKSSVAGARVVEALSSLVDGGKDSRREIMSESKSEVSQQADRERDREAREQRRRPSMRESRPGTPGQDNDPDRRRSFSAHGQQRRSVGADPRNNVINMVL
>KarBre111015_none_TGME49_219070
SDHSDREKHHHHHHHHHHHHGSHSDREKYGSHHSDHSDREKHHHHHHGSHKDNGNSHRKSRLKSISFSSGSKQENDLKDALNAGTPKTEETPPDSTLARRRTRRSSTWSMGVKGNPADKSEPREMPGFQVEGLDFQAKGSMSPTQHSIPRSNRGSFAPTLSAKRSAAEELASVLDEAPQPTPVPHRGRRHSTWCPQSPNLGSPKGASQTSNRASPGSLLVKSSSMPATADIRTINDAQYDWLRKLQAEEEGKRASLKTLGRSSTCHTLGSEPSSQLGSDTAQVSEPSGTAEKEAAPDSSTKQEENEAGPGSGTEQVGDVGGAIEQVGELGSSTEHVVEPASSAEHLCPPAGSTEHGGHESTDDVTMKTIDNADSTSVEADVATNSAADASSAPEGSVSELTADVADDSTATPTSGMPEAAETELTVEVANSSIATPGSSQCHDAADTAPRSQGLDTPVAPPPSSLGGKKFTRRSILVADKSKQAQETEAIFAKAKKKSQSEADGSKPGLPQIAVTPSTNPDSAPKNEPGGRRVSIAHFHSALGLGFQAFQGFSNPNSRRASARRSSVGSTNEQSEAPQSVSQSVAEAIAETLETEEGQGIIDMSGVRRSSIGIRRCSLLASEELSGEARSSVSTLQSLLSEKALDRAPTTDEWLQSMQPQRTLNVTEIMRRSLTMKQRRQSAPGASVTQMQSWRRRSLFNAKNLRRVSMANHRGSAQESELDLMEELDLVPEEEPHSSEESDEEEKNELLARRSSAGKSPSLKMRDELKRASIEKKRASTERRHSQERKERRMSRQSVDSFRSRSTSQSSSSSSKSWSMFSEDEDESDYEKDDKKDEXEAALSGPARTMRGTAGGDQLRQHLDKLTQLEGKSAQDDPSDTDTSDSSERSSSNSESSGVSDDEDGNTGSRRASHRSSTRSTRSSRSSCKRRRSSKGSDDGSEGLGPRTSRSSHHSTFAEQEKEVFEINSGGSPDKPAKSKVSFFGGDPPESPSSPRGGSKRVSFSRRISSSKLWIGKLQNAKRRISYLEKLMPKVMEVAVIKAGGAFGEVALQTDQPRSATIKTKEDAYFATLSRNDYKAILQNSVEKQQRDRQAFLAQQPILEGLSQHAVNKIAAMLQQRTMSKNECVYDFDFKSSSQRRVNSEFAASXALPEPEEPTKDDDPTNNSGIGGRTRSSILIAGAKKEEFKTPRRKRDAFLTVALLTPPTVFGLSGYIKGERRYNNKVVCSSVTGTVYCILAKELVHHLSRELRDRLQIAAVTEDRFYDNRLRVLRQLDAPLQRSWGLQRGGRRWQTEQTLIDRIRTARGEISNGLSAYSPEGRLKAIKAVFKPADSKSSDLLKALANQEKEHDQPAAEAELGKIRACWFMEELIAAEAATEGPRYGIGDTGRAAERLLQLPSSADISASLTPTDGDVAEAENERKAFAQASWDNAQLKVAFGTNIFHSAPPKKQPRGRADGKVVAIRKGPSATRNQDKRTANSPRAGSSPARSLSRGSSNSRPASQPSRGCSRERSPPRSAQGQRAQTAPTSISAACNSETASTESKRNAKKLGRRLHTLFASNISSASTAALSDMSGPNCRSYVSLSTSVSMSSLPDVGDVRPSGGNRRVQLPDLLSPCPGSECVDSEGQDKPLTADSQLSKHSAGLLPELPVPSPGSSKPATAEMLSRAVLQEMNDLSRQVEPLWAPQAGSQSEAEIGEALPTPETWKAIGFFADHLLASVVSNNTPSPQKQKSEGRGLISQGGKSKCKELKEKPLAVLPLAGPSRQIFSQSCSWDRTRSQASGFSSALSSSIFQVKRSPHGR
>KarBre111118_none_TGME49_219070
SDHSDREKHHHHHHHHHHHHGSHSDREKYGSHHSDHSDREKHHHHHHGSHKDNGNSHRKSRLKSISFSSGSKQENDLKDALNAGTPKTEETPPDSTLARRRTRRSSTWSMGVKGNPADKSEPREMPGFQVEGLDFQAKGSMSPTQHSIPRSNRGSFAPTLSAKRSAAEELASVLDEAPQPTPVPHRGRRHSTWCPQSPNLGSPKGASQTSNRASPGSLLVKSSSMPATAQXXXSTINDAQYDWLRKLQAEEEGKRASLKTLGRSSTCHTLGSEPSSQLGSDTAQVSEPSGTAEKEAAPDSSTKQEENEAGPGSGTEQVGDVGGAIEQVGELGSSTEHVVEPASSAEHLCPPAGSTEHGGHESTDDVTMKTIDNADSTSVEADVATNSAADASSAPEGSVSELTADVADDSTATPTSGMPEAAETELTVEVANSSIATPGSSQCHDAADTAPRSQGLDTPVAPPPSSLGGKKFTRRSILVADKSKQAQETEAIFAKAKKKSQSEADGSKPGLPQIAVTPSTNPDSAPKNEPGGRRVSIAHFHSALGLGFQAFQGFSNPNSRRASARRSSVGSTNEQSEAPQSVSQSVAEAIAETLETEEGQGIIDMSGVRRSSIGIRRCSLLASEELSGEARSSVSTLQSLLSEKALDRAPTTDEWLQSMQPQRTLNVTEIMRRSLTMKQRRQSAPGASVTQMQSWRRRSLFNAKNLRRVSMANHRGSAQESELDLMEELDLVPEEEPHSSEESDEEEKNELLARRSSAGKSPSLKMRDELKRASIEKKRASTERRHSQERKERRMSRQSVDSFRSRSTSQSSSSSSKSWSMFSEDEDESDYEKDDKKDEXEAALSGPARTMRGTAGGDQLRQHLDKLTQLEGKSAQDDPSDTDTSDSSERSSSNSESSGVSDDEDGNTGSRRASHRSSTRSTRSSRSSCKRRRSSKGSDDGSEGLGPRTSRSSHHSTFAEQEKEVFEINSGGSPDKPAKSKVSFFGGDPPESPSSPRGGSKRVSFSRRISSSKLWIGKLQNAKRRISYLEKLMPKVMEVAVIKAGGAFGEVALQTDQPRSATIKTKEDAYFATLSRNDYKAILQNSVEKQQRDRQAFLAQQPILEGLSQHAVNKIAAMLQQRTMSKNECVYDFXQVFFAKEGEFRVCCQRALPEPEEPTKDDDPTNNSGIGGRTRSSILIAGAKKEEFKTPRRKRDAFLTVALLTPPTVFGLSGYIKGERRYNNKVVCSSVTGTVYCILAKELVHHLSRELRDRLQIAAVTEDRFYDNRLRVLRQLDAPLQRSWGLQRGGRRWQTEQTLIDRIRTARGEISNGLSAYSPEGRLKAIKAVFKPADSKSSDLLKALANQEKEHDQPAAEAELGKIRACWFMEELIAAEAATEGPRYGIGDTGRAAERLLQLPSSADISASLTPTDGDVAEAENERKAFAQASWDNAQLKVAFGTNIFHSAPPKKQPRGRADGKVVAIRKGPSATRNQDKRTANSPRAGSSPARSLSRGSSNSRPASQPSRGCSRERSPPRSAQGQRAQTAPTSISAACNSETASTESKRNAKKLGRRLHTLFASNISSASTAALSDMSGPNCRSYVSLSTSVSMSSLPDVGDVRPSGGNRRVQLPDLLSPCPGSECVDSEGQDKPLTADSQLSKHSAGLLPELPVPSPGSSKPATAEMLSRAVLQEMNDLSRQVEPLWAPQAGSQSEAEIGEALPTPETWKAIGFFXDHLLASVVSNNTPSPQKQKSEGRGLISQGGKSKCKELKEKPLAVLPLAGPSRQIFSQSCSWDRTRSQASGFSSALSSSIFQVKRSPHGR
>KarBre112619_rbh_TGME49_219070
XSISWYSKNFKRHPYFQLGDPYGFIEYYYYALRASVYLVVGTDVEGYSEVENTFIFFITPLGVMVNALVFSQIIVVISRRSTLETREIEEDNNTRQAMQTLGIPSSLQLRIFAHYTYERVHRGHGTVEQLLGGLSDQLNFELHLARHYRLVTAVPFFKSSHPYVLREIVLVLTDVIFLPGDWICRLGDEGKEMYFLHKGACSVLTEDMLTMLRQVIEGDYFGEISLLTGMQRTAYVRADTFCMVAELAKDKFDQIMRRFPQQLGVIVSGFSEEQKALLLQIRQRLHQQNELMINQHRLSNIPTTPSGDVNRPKLSILSTPSAAFNQTPSNGYVSQSPRTNAQRPQGGPAQQQPPASPVPASNALQVPGQEVSKALSDSKQFGPVTSTRSGESSGTADAGQHSQSMPPQMAPLASVGSSLVRGVRSLQRQFTQKLGKSGSKLFGEADIPKSPLPEAIAVEDYDEGDEHRVVPALSEPPPLAASQQSSXSSQRLGLACLFAADDFDSNNLFQRRLSLSLQGVAAAPPPPPPPPLPTTKEGLQRRKTLQDMNGIIKEDNRVGSPLDEVDEDSSDDLSVQRKLEAECNGAHEVSVYADGIREADRHLTQVSKSVEEAHHEVYAKCQLLEQTWLMKRAEIRDERADMGATLQALAEQIAECTNMLMRIVTDDTQDDVALKAIDIVERDLDHTENDLVVPGNF
>KarBre115717_rbh_TGME49_219070
RVAKLTILIEQLEDIFASSGIVIMLKLAKILAFMGLLCHWCACGWGWLGHPSRFIGEMAPDPLTXEPGGPCEPMIFGSAWRRRYGLEEKPLAEQYLYALRFAAGIFTGSDFGIQPGFWAEWLFVILLMFASFILCSTIVSKIVIIFHKMNQDRHDQEELMLSFKEFMVAGRVPFQLQAKIKRYLEFQFKSRKDLQVRRFELMEKLSPWLRKELQVHLNRSVLSLHSFFKDMPGEILAHTCCLATCVLCAPGDVVMQRGQNTQCMYFVVKGKLTIAVDGAACKSVVLNDQALRKNVTRNFKSRVDDLVESEGLVLTAPGYIGASSLFRDEVRPYTVSSLAHSELLKLAREDIEALLQEFPALRSYIEEYKVERGATEEGYQDCSLPDFKLDKLDRVGNKPKQRFKSIISVVSGKSLDG
>KarBre116743_rbh_TGME49_219070
XVPDLVLSNRKVDNIKEISQQLFEKLQVTRLQARNLIRGMLKNEAEEDTSKTQMRSNVKRGALTGLESYIQTVKPQGKKKGPEKKIIKVDTKALEEEGTADKLEDADGEYWSNSGAEFQAEKIVRQYLPFFRHSLFGSLEPHQLRELLRVVAIQDTKNGDVIFKENDLIHGVYVLKYGTIVCRGNNMRPLTVSLEEEVDPTSDSGANQRHSHVEVLDLQAFRDPGNKKHTCTAEVTSEKAQVLVFERKMALEAGHDPRLLVTEGIKKQMLQRSHILRLAFPHEIFTQVARLLVYNECDAGFRFLSQGEMNTQIYIVEKGQLRLTDERKTKVINVGQDKVTCGKGETWQPFMIFGARQILLHSGSPMHVEVNSGKAQVWTLDEKHVNGVLTSGNLVRALEIGASVLYLTRLTLFKNMKPTDHRLR
>KarBre127978_rbh_TGME49_219070
XTDVELFHVASEKFQCHFGSLADLRREQTMQHDMSCCELLCGVKLIQSMSEEQIAQLADVVETSCHGPGSLIIRQGGTAQHAFFGVISGECKVCMMCEDLEEELGRLHKGNIFGEKAFTNNTPYAASIIATTHVELFHAATKKFEGLFGSLADLLKAQSKALVPSAASLAHLPGCSTPHPMDKKS
>KarBre128571_rbh_TGME49_219070
YLFNETRRYRLLRRRFAELMKLDVPPELSRTIHYELWSTKLLSLDMIKYLNQAQPDLVVQLAQEVQEEVFPSHGILFCEGENANAAYNIIEGEVVVLNPHGHAVEPYRAGTWVGEKALVHPELRRSGTVFAKIISHVLSVEANVFFALIEQFNMIEDYQTFCAQELWKGLCGRCGSIGKHWAHNCPRVSKKSVVSNRTVX
>KarBre132905_rbh_TGME49_219070
XNQAYRDCLESGPTASCFWNLYTVSINQGIYLLMGIECEAYSALEHIFVSLCAPIGALVHAYMLGQIILLIQRRGALETKQNEHTMAIQEAMRILGLAPNLQMRIVTFFTYERIHRSGRLLQGLFTDLSPQLRFELQLXLLLDLDLVAGSGLFRKARPRVIREIVVSLVDIIFLPGDWICRYGDYGDSMYFIVNGACAVIDKDTVTQLRVLTNGAYFGEVALLTGVTRTAYVRANSFCIMAQLTKEIEKWPEETCDVLIGAQKESDQLKIKAEATRHYALSSRRMSVQSTGGVMQQVIPNMGFMQQTARTSYTKLDAQTPSVMLTRHDSRISLQSDVSSRRSSAISLPRMDSGIYAMDREDSPAPADAPSSAPPPPARDDRAGQLGDASAAHHKEAGGAAGKKGESWCSSKPNSAKQPPLPGSTEVQAFDSTPLTKSAVEDISQDRKPGNAIQSERRISGSSRSSSSSSELFEQLIGSPEVQRPPESPRRSSMPDKDFNHESQXDAQAQRMAPLDSGGGTARVDFVTKILLRATGRLEDVAKPSKTSGNSQKSPTPLSSKEPSPPTRKVQKVDLKPSTKENPLQSRPATISEVTAANSLLKDENEMLRKVRMKLKEVAKHVSHLQTEVYDQQEVLRSSLLDVRTWAAEATQDAVSQEVLKYQSELNSAVSTPDASLPLATPFT
>KarBre133739_rbh_TGME49_219070
XFFESLTRKLDAEYAAEQQEILSVLRQNNVSFATQLKVSWSQDDMRQATLQQSHFKQLLDANLPEDLRKEVYHEMWHERLASFGLIAQVASWNRKFMDELEQLVTEAVFPSQKVVFKEGDAASAAYCIIRGTLHIIGSARKIAIEYFTAGMWVGENSLVSTVMRRSATMQTKGVTVLMVLQGDDFQALISRFGLMQRYQQFCSEELWRGVCGICGSIGSHFSDSCDKVFGPSDEGARLSWAAQVTRRQSGFGVCNRDLKQFLDAHGLYWMSGSLATMGIHSLDELKKANLEQVRNNLPANLELSIWDEESLSPSNIQEFINRRVRTTRQSLFHEVSRLQHLMFLSHYKVEAGTEAALMHTEFQQAIAEDQGSLGHSFDEPVFLDSENLNNLQELQERVSNTHNLVLLLTKGVLSRPWVLVEIVTARQEGLQIILVNVSKAGAEFVFPDDDFYSKLRNGEYLGQEATAVLTECGCSLEDTETAIREIFHQIAVPYSPHKSMTIRQAEIQAVLKQCCLKTDLGDLNSDNLHNYCGASPSRMSPYCGTPTSRMSPYCGSPPSRLRRQSTRQSMRVRGRVSLFPAYASSASNESAGKSQSFAGWEGERTSGFSATAAIKLSDSRE
>KarBre141813_none_TGME49_219070
TPQAEPRRRSNSEATPKAFAQAADGHTSTALEEEARAAPAAPVLPPVPSSPSSRRRTTHDTAEDSKPKYKRSSSGRHSSMRGSHGKLSRNRGSTGSTPKNKLAKAAAKSKTDEAEALIAETLYNEAEALPELPVFVPGQDSATKGDARESLGSDSPFFGSPEQRTSEPTDESSLLSMQSPLMMSPPGLTKVPSMSIFIPGQDLPGGEAEDPLDAALPDQESSPLEVVDKMSKELQTALSGARKWSKALQEGMTTAQDKAESTASRSVSKAPSPDKDLDRRPSPASAAISLPISPPKEKRATVHATGGGRRMTTVTNSTQLAKLAKGRASTSARTSKDSARHHRSSIEGMPPPSATSANMPLTQIPSDAGQPGSDVNRRDSTLVPCKKGSQSAVTDRRASASTPSSAMKGAEAPSTQSELVNTQGPLQEDEDLFEAASGTTNGSDVLKEKDAQAQISVSSSDFGGSEAAXNPSTPRRFTEGRRTQLLGQALATQRLRQDSVGSRVEKGRCSVLLNPALMSRFGSGVEPASPSTQETRRTCAFRKTVVVFPVFQESAATRLTEVEEEIAKIDEQLEKKVCVTSAPQSEKASSETEETESQTSSSSPDTKSSTTDSEKEAMLEMNERLSRTTGSKRNVTQLATGSIRPTSGHSEGRLRLAGRRPVLIPGLELLPYIEHDPAFVSFDTIFKAEAHALRRPQLRRARVHYRRMVERYPTNYVALVNLACCQAMCGQHAKALQLLDQAMRQFPGRAGAHVNAVLCLMQLGNAEAAANAIERAFAEVLDLSKAQHVLLLRCKAALLLRCQAAVCACGDSLTEQRAFELNRRAMNLCCAAAAEAGEEDPVERPLDTAASANRIQKLPNLPGEDERVTSIEYLEELRDDLGHLKAPVDDKGTRAAPWGRRHMYIGDERVYDNWAPEGANKALQKWCPLRPAQLAALRTEMAKKPGLPEDGRDDSLLERGVNAYEAAQSLSFLRRLDRNQAVKLLNLAEIVELDTDQYVFKQGDPADFMYVIASGAVKIEAVIPVYGPHPVTLDTFYDGQSFGEKLAAGLDKDEGIPRRRASVVAQEPTALLRFFPLDYRRVIGAAVEDNSMPWVTSKSRERRSKPEIEKPEKHVSASQQAVRSRVKGLKNVPFLEETIRAAASAQVIAKASLDEAEREVQITELIERHLFLFATNAQELELRYGDEVVRIGESPRGCFIIAEGFCKLTVPVNAEHDFDDDFLRGLAAGGSSNFTLPNESSKTLKTQMAEEQVPEKAPSKAPDLKQRPVSAGWYGTSRKGGTAVARKRSGNTPRQGRPGFSVKQPWVQTLRQGPPVTYKSTPSAKEIDLGWLYPGQAFGLGALWDSKGECPYTAALTVRVESCEARILVMTERSLWYLPDTVAHQVRAKSREVTDPCRPSPEIIHEEMERRMHEAAERRRVLSEMSNRTD
>KarBre144156_rbh_TGME49_219070
XFFESLTRKLDAEYAAEQQEILSVLRQNNVSFATQLKVSWSQDDMRQATLQQSHFKQLLDANLPEDLRKEVYHEMWHERLASFGLIAQVASWNRKFMDELEQLVTEAVFPSQKVVFKEGDAASAAYCIIRGTLHIIGSARKIAIEYFTAGMWVGENSLVSTVMRRSATMQTKGVTVLMVLQGDDFQALISRFGLMQRYQQFCSEELWRGVCGICGSIGSHFSDSCDKVFGPSDEGARLSWAAQVTRRQSGFGVCNRDLKQFLDAHGLYWMSGSLATMGIHSLDELKKANLEQVRNNLPANLELSIWDEESLSPSNIQEFINRRVRTTRQSLFHEVSRLQHLMFLSHYKVEAGTEAALMHTEFQQAIAEDQGSLGHSFDEPVFLDSENLNNLQELQXKGFQMLTKGVLSRPWVLVEIVTARQEGLQIILVNVSKAGAEFVFPDDDFYSKLRNGEYLGQEATAVLTECGCSLEDTETAIREIFHQIAVPYSPHKSMTIRQAEIQAVLKQCCLKTDLGDLNSDNLHNYCGASPSRMSPYCGTPTSRMSPYCGSPPSRLRRQSTRQSMRVRGRVSLFPAYASSASNESAGKSQSFAGWEGERTSGFSATAAIKLSDSRE
>KarBre146020_rbh_TGME49_219070
XAEQQEILSVLRQNNVSFATQLKVSWSQDDMRQATLQQSHFKQLLDANLPEDLRKEVYHEMWHERLASFGLIAQVASWNRKFMDELEQLVTEAVFPSQKVVFKEGDAASAAYCIIRGTLHIIGSARKIAIEYFTAGMWVGENSLVSTVMRRSATMQTKGVTVLMVLQGDDFQALISRFGLMQRYQQFCSEELWRGVCGICGSIGSHFSDSCDKVFGPSDEGARLSWAAQVTRRQSGFGVCNRDLKQFLDAHGLYWMSGSLATMGIHSLDELKKANLEQVRNNLPANLELSIWDEESLSPSNIQEFINRRVRTTRQSLFHEVSRLQHLMFLSHYKVEAGTEAALMHTEFQQAIAEDQGSLGHSFDEPVFLDSENLNNLQELQERVSKRALADEGGALAAMGLVEIVTARQEGLQIILVNVSKAGAEFVFPDDDFYSKLRNGEYLGQEATAVLTECGCSLEDTETAIREIFHQIAVPYSPHKSMTIRQAEIQAVLKQCCLKTDLGDLNSDNLHNYCGASPSRMSPYCGTPTSRMSPYCGSPPSRLGSPSSQHTLLRQATKARGKAKALPDGKVNEPADSAPRQLSSLATLGNX
>KarBre162611_rbh_TGME49_219070
MADALKLVSFQKDEAAVMMDESDDKGMFVIVTGEMGVFDAKGQVSTLGPDSFFGEAMLLRPHATRTATVKALNSVEALQLSRNDFLKVGTNFPKDLEEMKRLSKQRSAFLLNRKTSIRIT
>KarMicCCMP2283007866_rbh_TGME49_219070
XWLLIDCPDDDIDNAARCPGIMAAYTEGLSVAMSTLTGSDGWLRFLIESGRTPGFSSKGTGFIWNTPGFGVELAAALNCLVGACSLGVLFANIARAMDKQDSHTRLFNQRLRNVKQAVAQHGLPRDIFLRANKHFHYVWSCGTDSSRALLNDDALSSDLRRELAFSLYGDLLRKVPFLALAESQLLKQLCRHASLEVFSPKDKIVVAGEAGLNLFFLLTGSVIVEDKDGSTLRQLEEGSFFGEIALFFQDFAHRANIVGVTFGWILVVHRDVLLDLLGGIAGIFPLVALERNDSIHHDEQAEEVLLNWTPSSSPREGGEGTPFGRRHSAPSIAKVDRGVDSRSLAEFGTRKPVLTRSNTLGNLRRPX
>KarMicCCMP2283011243_rbh_TGME49_219070
XWSSLHAKMQEVAVLHAGAAFGEVALQTNQLRSATIRTKEESYLATLTRDDYVSILKSHX
>KarMicCCMP2283021088_rbh_TGME49_219070
ISSYNSCPYDAPIFVRDDYEFIASLIDGVHLMACAWAYLATVESDVGVRQWTSTDEHLSRCFGLYASSFYFIGYSSTATGYGDILPANEFEQMIAVAVMITGTFLIAQICASLNWATKTHNFRRAQHVSKVSQIAAALETLGTHSALSSRVFALLEYTALRHREAEIRQHLHDFSPPLQLEFRISRYDGLLRRCPLFFNQPREVLQLFIHELHDHVFLPSDYIFWEGDVPTQLFFVRIGQVATFRVQDVQNGESEGSIPQKRKSTDSMESDGNHLQRFYAGDHFGEVPVLTGQFHSVSAKALIYCILGTLSQEVFEVILKAYPEAYLNLLQGVLYTSQTISSITWKQLSTKLIQRFGDRDTAFSAMLPKSGPKVESSVIPISRFLSTLAKIGVEKMDAQSLWLSIDFPDGEDKTCLTYSQFCENISAEVNGAKKKRKSQRARTSPREDESKKQPETLDVS
>KarMicCCMP2283029828_rbh_TGME49_219070
MEACGEDGAWRVLESPKDLQGDRNDPLGNEIGSNASKKLRIEEDIDESLLQSPLQKLSESVQCSPSLISRSMTHATDEGAEDGRDTVLIAPAYAQRFTAAATATRTPNFRVHIDVGSMPQGANTQPSEIPESPTSARTLPRGGSRQSRDSQMSAASKARRKRRSKVENAMSSASVEVSSLSARAEGDSNIKERRNSEQSSVNADLLEDFSDDADSDISTTSVDWYGNENNGASRHTKYVISDGTDYHHITKSRSMLQALAIAERRTALVSGLDFVPFYEQDPTFLNFESIVREEARCVQRPQLKRARAHYKKMVERFNKLCCTREFGLLSALLADYHKALPFLGRAIERSPEKGPAHVNRVLCLVKLQDYAAALAAIEHTFNPSSAKVAELSKSQRSLLLRCKAAIFFRSQGDSHRAMQMCCEAAVAAAVEDPLDAPHETRCGGAAIVTREGNIVGEGYLRAELRDGIQNLKISQEDEYPKPQKPPWGRRHVFGCDETKYDLAGQQGMHKWCHLRPDQIDELRKHLKQPLLRHLYPRGQFQARTNLPMDRGAAAYETARMLTFFNRLEPQHAIAILNLAELLEMMPDEYVFKQGDVADFMYVIXDGXGSVHIVVTDPTYGPYPVIIDTFYDGQSFGESAYAEDADVSFRRASVVAQEPCVLLRFRPSDYRSVIAAAVVENFHYDQESAYGKANTVGSSDEPSAELLLHKGDALERRMDKLRGVPCFEPCSEHQLMLLASNAQEICLRYGDEIVRSGDTPRGCFVINEGFCKVFVNGDADHRAGEYTSIDNGSANGDCSRSLSKTRIKDICKPETPSGSAAVAVRLRGGTFTRPGSQVTASPAQIRAPTTKQSKPKLSGRTPGTPRARTPWAESLRGGKLSFCTGNRVAKEVDLGYLSPGQAFGLGAMFDFSERASATVQVDSDVAKVLVLTQRSLLYLPDTLVTTVMEKSKDMVDPARPTIADIRVARKQQLNWAAEKRKMLTEEMTT
>KarMicCCMP2283041549_rbh_TGME49_219070
VRPQSSAATYARPQSRSDQANNVDRHTPSLTSSPMDQTRCGSSLGIDRPESNLSYYKARPESQMSANMRACDSRNSTCFADTPLEETGRGSASIEPDPDDVEYYDHQFAKKMQHARALEPSRDRGHFRDFKLPETSIDDCMDTHSSIRQSACLRERLEARRREAFDGLGNCTSGLKSLEGVLKAVANDEASDSLKHNDPKKNMAGFATQIAKVRQGLRGQFTSKVPLLSLEVLSEEEQFLLVGKLAPRNYAARETVFTEGETGNELFIIESGTCTVTKEVRGEIVRVCEIKTGDFFGDDMPRTSTVTAATTVKLLTLSREDIYSVVSEASIEKMRTLTRMQLLRAIPALSKLTAEQKNKVLAAVRHDSYPA
>KarMicCCMP2283062617_none_TGME49_219070
XENPQGQSAVVPVSVISDSPKLEVADDSPTKXDDSSKQGSQSMEGALSSLNGLGMVGTGECLSERFSYSLDNQLTAPSDGSVDSNNLLVADLSSRMSSVSTNTASTTRSSVCSSRVTKDKHRDRGNGLMLFGANNNSHNGALQQPSSAAPSASPSLLLPLSLHADHTSIRCSNTSSWAMNLSTQSAHSAHGTGNSRFRISPQAKENVHGVRGSILHSSVHMLSRLLQGSRASSSVTPVFESSDQQSSSAGQQSTTSKRSHLSGKRSSNASLRSSVGIFTHLFNFDGLLSEKVEDHGNKYNGISCTEYEIHVRAEESSENQKRNLAHMLVMYGDVGRVSIASRSGIVYQNFYGGSLLCVIMLTALRLAWPRICSEDGLALMVDCLYYSSSSLYVIFAIPIRLLFTVIDVRKGQEFYDFSVVLWTLMRSKGMWLDAISSAVFMMECIGAIFFPDPHEVWRLAVGFFRSLCGWHAFRPIIRVRTMHLSLFATITNLLLVLLMVVHLMACAWAYLATVESDVGVRQWTSTDEHLSRCFGLYASSFYFIGYSSTATGYGDILPANEFEQMIAVAVMITGTFLIAQICASLNWATKTHNFRRAQHVSKVSQIAAALETLGTHSALSSRVFALLEYTALRHREAEIRQHLHDFSPPLQLEFRISRYDGLLRRCPLFFNQPREVLQLFIHELHDHVFLPSDYIFWEGDVPTQLFFVRIGQVATFRVQDVQNGESEGSIPQKRKSTDSMESDGNHLQRFYAGDHFGEVPVLTGQFHSVSAKALIYCILGTLSQEVFEVILKAYPEAYLNLLQGVLYTSQTISSITWKQLSTKLIQRFGDRDTAFSAMLPKSGPKVESSVIPISRFLSTLAKIGVEKMDAQSLWLSIDFPDGEDKTCLTYSQFCENISAEVNGAKKKRKSQRARTSPREDESKKQPETLDVS
>KarMicCCMP2283064118_rbh_TGME49_219070
XHDREAFGALFDKNNLSPPLNLALRVYLYHDGVLAKSPYLKDKDANYVMEIISGLEDQVYLPGDFVTRRGQVGSSMFFVLRGQLAVLVPNGTGARGLSNAVEVGKKYRGDYFGEIALIKDSVRTAWVRADTFVLTSRLTRDYAESIWKHYPGERKSLAEMVVQTALADRQRARRLTETAGFTNVDLGDIQPESIADESGVSPPLAMSPCTVQQQQPMYAAPSVRTEPETMCTPASDALLEAAEGNIEPMARQRYDSDRIDPDDPELITPDQLSDILKEQVTETRKMAGNHRLQLSAVQRQQAALTAKVEAVLALLSTTKHGPETNSTPPATSAPAVSFGRAIVSQASKAPVQVKAKSSLDME
>KarMicCCMP2283064132_rbh_TGME49_219070
XEDYETVIHFLASVPLFKKHLPRSELPRLARVLQRSKKTWRTGETLVKQGDVGRAFFLIMSGEVDVVTEDGGETVRATLAAGDYFGGHTLMSEKRNTATIRARDSTTGGYRSSTVVTLSLDRQEFDSELKGLVKFPKRGALHRGQTEIDDVEDDVCEKLSPEELQFIMDSISKNVNLGAMAKEKNRQLLQDVARHARRREVSKGTTVAKFGDVGKXFFIIRSGSFNVVINTAEETKGQRGAEQVVVKSHVAEKLALKTKMLQAISYESVEDLRNTKKGXKFASMIQRRPEKENES
>KarMicCCMP2283088858_rbh_TGME49_219070
RRNSTDSLNLSPLAKRLQRVARRQSWSSLHAKMQEVAVLHAGAAFGEVALQTNQLRSATIRTKEESYLATLTRDDYVSILKSHFDKEQTDR
>KarMicCCMP2283089521_rbh_TGME49_219070
VSRRGEIGTSLVFVVRGEVRVFVPDPSKDATRRSSIGNALPVQKITAEEGGYFGEVALIKDCVRTAWVRAETYVLVAMLSRTKIEQIWWHFPGERKPLIQKAVQTAKRDRNRVRRSSKEAIASSERPSPESCSNAEAFVLLGRCPRPTVSFGLSEEYPASPNKDIREPQLRHQRTFSMRSGASRALSEVAKMIEELDGDSMLEMTSQNGKVLEEAYKDGRRVSDENASNSSQRQITGESYDLAWFPQSELPNGSDAQSTELPTPGSQAALLSGRSNSSIIELPLKQSETCLRTTAHAEICESYGEERNLIRHERIGLQASVITQLANLVKGQSLIQEQVAQLVHNLAGATVILSSDYKPDX
>KarMicCCMP2283090520_rbh_TGME49_219070
XDREAFGALFDKNNLSPPLNLALRVYLYHDGVLAKSPYLKDKDANYVMEIISGLEDQVYLPGDFVTRRGQVGSCXGQLAVLVPNGTGARGLSNAVEVGKKYRGDYFGEIALIKDSVRTAWVRADTFVLTSRLTRDYAESIWKHYPGERKSLAEMVVQTALADRQRARRLTETAGFTNVDLGDIQPESIADESGVSPPLAMSPCTVQQQQPMYAAPSVRTEPETMCTPASDALLEAAEGNIEPMARQRYDSDRIDPDDPELITPDQLSDILKEQVTETRKMAGNHRLQLSAVQRQQAALTAKVEAVLALLSTTKHGPETNSTPPATSAPAVSFGRAIVSQASKAPVQVKAKSSLDME
>KarMicCCMP2283107400_rbh_TGME49_219070
XDREAFGALFDKNNLSPPLNLALRVYLYHDGVLAKSPYLKDKDANYVMEIISGLEDQVYLPGDFVTRRGQVGXCXGQLAVLVPNGTGARGLSNAVEVGKKYRGDYFGEIALIKDSVRTAWVRADTFVLTSRLTRDYAESIWKHYPGERKSLAEMVVQTALADRQRARRLTETAGFTNVDLGXKSIADESGVSPPLAMSPCTVQQQQPMYAAPSVRTEPETMCTPASDALLEAAEGNIEPMARQRYDSDRIDPDDPELITPDQLSDILKEQVTETRKMAGNHRLQLSAVQRQQAALTAKVEAVLALLSTTKHGPETNSTPPATSAPAVSFGRAIVSQASKAPVQVKAKSSLDME
>KarMicCCMP2283117399_rbh_TGME49_219070
XLKLPKVFRLTRLLRVAREEAHTLGTFFTVCAILLLAHYFSCLWVWLLIDCPDDDIDNAARCPGIMAAYTEGLSVAMSTLTGSDGWLRFLIESGRTPGFSSKGTGFIWNTPGFGVELAAALNCLVGACSLGVLFANIARAMDKQDSHTRLFNQRLRNVKQAVAQHGLPRDIFLRANKHFHYVWSCGTDSSRALLNDDALSSDLRRELAFSLYGDLLRKVPFLALAESQLLKQLCRHASLEVFSPKDKIVVAGEAGLNLFFLLTGSVIVEDKDGSTLRQLEEGSFFGEIALFFQDFAHRANIVGVTFGWILVVHRDVLLDLCSEELLESFRLVALERNDSIHHDEQAEEVLLNWTPSSSPREGGEGTPFGRRHSAPSIAKVDRGVDSRSLAEFGXRKPVLTRSNTLGNLRRPPAPSSPSDDGGFSSDEEENLNVKAIEKFSGKPAGLEQTDAGKSAASTGKDASMEPLSSDVLHALKQRVLEDNSADGMKLQSKKFTSLDGQNHSPHRQGSRSRTATKQFRSKTSLPWLKVHIKRARALPGNLELYCVCEIPGKALTKQSTNVVIGDPNPEWDEFLEMQNYAKGDDLNFTAFGKDSRRNSDSVLGRASLKSVDFFPEGWQGELELLNVDTGDNDQRSSLHLCIEVFGLGNSSTSAPAPAIPAIVLHGDPTRNTTKEDXVLLATSSKDEESVASFLEARLEAKLSHWSHVIDKRLTALEAQGRSREALCLEDLPGSVREFSSPDSEVEEKQAWATASKAAGFSFRST
>KarMicCCMP2283121485_rbh_TGME49_219070
MGMLFANIARAMDKQDSHTRKFNERLRNVQAASNQHALSKDIYSRARRHFHYVWSCGSDASRELLADQTLSIDLRRELAFSFYGDLLRKVPFLENAEANLLKQLCRYAIMEVFSPQDNIIMSGESGDELFFLVVGSVTVRNPKDGAVLRTLDEGSFFGEVALFNPESCHGVNVKASTFGWLLIISRDNLVELCDDALLEEFKKVAMERVETELVTFRKSGHLGSRSLAPRSSAVIEDGQVARGDVASSGKDAKQRLSLLSLRSETSSKCNSQCQFDVEAFASHMEAKIDLWAGSLEKRLGALEVRX
>KarMicCCMP2283135801_rbh_TGME49_219070
SVLWLLGRMNMPRELADVVGKWAETGIVEGPKFEAPKRSSTKSAKLKSALKECSIITPNGTHLCDEEERIRNSMAPLKQEERYRLIADTPIFQNLAESELQAIAKACELTVFLEGEEVLKNGAAGQGMHIVVKGQGKVSVSAEAGVVTAGDVLGDTAMVQGVPTTSAMVQGVPTSECVEACGGPLATLHLPALAFRALGLKKKIGTMHRKKGLKARDATRSDRSRRMSYQGSNVLRATNEDDLSMVTSALVRNDNLKEVLSLTEAQVEHVAREAYLTHFVAGEKVFEKGSHG
>KarMicCCMP2283141312_rbh_TGME49_219070
XAWAYLATVESDVGVRQWTSTDEHLSRCFGLYASSFYFIGYSSTATGYGDILPANEFEQMIAVAVMITGTFLIAQICASLNWATKTHNFRRAQHVSKVSQIAAALETLGTHSALSSRVFALLEYTALRHREAEIRQHLHDFSPPLQLEFRISRYDGLLRRCPLFFNQPREVLQLFIHELHDHVFLPSDYIFWEGDVPTQLFFVRIGQVATFRVQDVQNGESEGSIPQKRKSTDSMESDGNHLQRFYAGDHFGEVPVLTGQFHSVSAKALIYCILGTLSQEVFEVILKAYPEAYLNLLQGVLYTSQTISSITWKQLSTKLIQRFGDRDTAFSAMLPKSGPKVESSVIPISRFLSTLAKIGVEKMDAQSLWLSIDFPDGEDKTCLTYSQFCENISAEVNGAKKKRKSQRARTSPREDESKKQPETLDVS
>KarMicCCMP2283143265_rbh_TGME49_219070
MVVTSSVCELHRLSMSSCCTLNTEFPNDLRKVLQRMLRFQQQRELKLGSSWWCPTKSLRHQAWFKDSDEDFLHAVVANLHTELYLPGDVLVAEGDPADSTMLLECGTAVIEKVDTRSLYSSDRIGDVHDGYWVGEMAMFAGETKRRATVKAVTACKIQRLYNKALVHSLDDYPTERQRFRELAEHRLRSVEKERLEDHDFFKDLX
>KarMicCCMP2283144496_rbh_TGME49_219070
MRFLLIRICLGMLMGAHFMACVFFSLVYDHEGTMGEHIRSSEKRWQDCLSFIDVPPSGCVWRLYSLSLNQGVYLIMGIDRDAYSALEHFFITVCMPVGALVHALVLGEIILLLQRRGALESARDAHAQAVQEAMRILGLPAGLPDLSPQLRFELQLHMYLDLVARTGLFKNMRPRVIREIVMQLQDLLFLPGDWICRYGDYGDSMYFVVAGNCTIIAKDAKTTLKELGRGSYFGEVALLTGVTRTAYVLARTFCIVAHLTKDGFEPIMRKWPEEIDTLLGGMENAQDRAKIKEEANKYYGLNGHRRRSRRESRDGTFLRRRSCAEPVLPTMSNLSRRPSMPVTAGSFADRSTNSAMFRKRSLSVTDNRMKGIRKSFSLMDEATVGKENRVSNGSVGMGMRRSVSLIQEDPRENRVSIIKPAAFVLDDSEHRKQAALPIQAAPFAVPGSIVDTESTQSIEPETNFASEGSADDMMMQIKSITAQISHIDGAVAGLNSEVHSQKESLKVSLEELKRTVFETMREVVTHEVGVAYTSFNGRADTPSDGGVDNGLEAMVI
>KarMicCCMP2283144853_rbh_TGME49_219070
XYVMEIISGLEDQVYLPGDFVTRRGQVGSSMFFVLRGQLAVLVPNGTGARGLSNAVEVGKKYRGDYFGEIA
>KarMicCCMP2283156912_rbh_TGME49_219070
XSFYFIGYSSTATGYGDILPANEFEQMIAVAVMITGTFLIAQICASLNWATKTHNFRRAQHVSKVSQIAAALETLGTHSALSSRVFALLEYTALRHREAEIRQHXTIAVEFRISRYDGLLRRCPLFFNQPREVLQLFIHELHDHVFLPSDYIFWEGDVPTQLFFVRIGQVATFRVQDVQNGESEGSIPQKRKSTDSMESDGNHLQRFYAGDHFGEVPVLTGQFHSVSAKALIYCILGTLSQEVFEVILKAYPEAYLNLLQGVLYTSQTISSITWKQLSTKLIQRFGDRDTAFSAMLPKSGPKVESSVIPISRFLSTLAKIGVEKMDAQSLWLSIDFPDGEDKTCLTYSQFCENISAEVNGAKKKRKSQRARTSPREDESKKQPETLDVS
>KarMicCCMP2283178009_rbh_TGME49_219070
AEDRVEAKRSVVSISDAAEVCAIEPXSYRNQRTGTLTLDHVISAKKVHADLQFKADIRFLVMPWSRFLTVWRTVMVVVVLWAVIFAPFELAFSWWTPSTAFDVVSRFVDTFCIADMFMTFFIVTIKHGRLVTKRKAIAKAYMTSWFWCDLLTNIPWDLLIHSSSGKSRKVVKVLKLPKVFRLTRLLRVAREEAAYAWDILYIKWYAVVGPLFLLPLDFAIDRLRRERAMSRYHRYLXEGLSVGTATLTGSDAWLRFIVEGWHFDWQSPPGVGVELAAIVTCLTGLCAMGMLFANIARAMDKQDSHTRKFNERLRNVQAASNQHALSKDIYSRARRHFHYVWSCGSDASRELLADQTLSIDLRRELAFSFYGDLLRKVPFLENAEANLLKQLCRYAIMEVFSPQDNIIMSGESGDELFFLVVGSVTVRNPKDGAVLRTLDEGSFFGEVALFNPESCHGVNVKASTFGWLLIISRDNLVELCDDALLEEFKKVAMERVETELVTFRKSGXLGSRSLAPRSSAVIEDGQVARGDVASSGKDAKQRLSLLSLRSETSSKCNSQCQFDVEAFASHMEAKIDLWAGSLEKRLGALEDEATLSYHDLX
>KarMicCCMP2283179767_rbh_TGME49_219070
XWLLIDCPDDDIDNAARCPGIMAAYTEGLSVAMSTLTGSDGWLRFLIESGRTPGFSSKGTGFIWNTPGFGVELAAALNCLVGACSLGVLFANIARAMDKQDSHTRLFNQRLRNVKQAVAQHGLPRDIFLRANKHFHYVWSCGTDSSRALLNDDALSSDLRRELAFSLYGDLLRKVPFLALAESQLLKQLCRHASLEVFSPKDKIVVAGEAGLNLFFLLTGSVIVEDKDGSTLRQLEEGSFFGEIALFFQDFAHRANIVGVTFGWILVVHRDVLLDLCSEELLESFRLVALERNDSIHHDEQAEEVLLNWTPSSSPREGGEGTPFGRRHSAPSIAKVDRGVDSRSLAEFGTRKPVLTRSNTLGNLRRPPAPSSPSDDGGFSSDEEENLNVKAIEKFSGKPAGLEQTDAGKSAASTGKDASMEPLSSDVXTRSKTESPRDNSADGMKLQSKKFTSLDGQNHSPHRQGSRSRTATKQFRSKTSLPWLKVHIKRARALPGNLELYCVCEIPGKALTKQSTNVVIGDPNPEWDEFLEMQNYAKGDDLNFTAFGKDSRRNSDSVLGRASLKSVDFFPEGWQGELELLNVDTGDNDQRSSLHLCIEVFGLGNSSTSAPAPAIPAIVLHGDPTRNTTKEEVLLATSSKDEESVASFLEARLEAKLSHWSHVIDKRLTALEAQGRSREALCLEDLPGSVREFSSPDSEVEEKQAWATASKAAGFSFRX
>KarSpeRossSea003885_rbh_TGME49_219070
GSLSAPPPSRVPSEVKKQPDAGDIPIDEEEEFAEGEIDPAERCLIRPDAGWKEKWDIFILGLILYSAIVVPFRICFSAEAAGTMWNVEVGISLAFLLDMCLTFNTAYRADERWVVSRRKIASRYLQGWFWIDFPSSLPVELIELLFDGDVKGLGLLRFLRMFRLLRLLKLLKVDAVISQVEERYELNLKSLRIVQMVLKLLFLAHMLGCFFYYVADNSRDDYEDNWVDSYGDNESVVNGDKMRLYLHALYWALTTLTTVGYGDITPTNDAERLFCLAALLIGGLVFGFIVSTIGSMVAAIDRQAAIIDEKMDSVKEYMVHRRIPRPIAKRVRMYYEHYFASKSAYDESQILSGMPPALRFEVATVIVRDTIGSMPIFAPLGSDVQMEAFLLLKPLSTVPHEWLYRRGERSRELFFLLKGTVDVLDASEERVLFQLHVSAYFGETAISGRRREASIISRSHCELYSLARDDLQSLFAKFPELSEKMDAHVSTELKRKDRIYKYSYRFLINAIPKEGPHADPCRRAALMLQLAWFNFNCLQASKKSVFTAPSESAHPDSSAASNIMANSDILANSALLLKMSSQIEMLTRLVQSQSQQSQSQIRSQIQSEIRAEIQSEIRAEAAKASQPSSPLADRRALDAIAT
>KarSpeRossSea006839_rbh_TGME49_219070
LKAQESATQLFKFRILPAHLKMVSVDLLARIPSLEVLGETQIKQLADAMDSTTHKAGSAIIEQGGTPQHAFFVLVSGEVKVSALSDGKEHEFVRFHGGELFGEMGCHQQSEVCCPLYRRE
>KarSpeRossSea062504_rbh_TGME49_219070
MWIAGLRTTGFVFGANGEETSKDDKDEASIWHKVFDISRSEDANLRRLGLSSSRNVVPDKIFQKLSNSITPKGLGGGTNFNWGSSTTDTDDLEADGIASRKVTWSIFDIFENDLGPNEPRPRVIHAASLFAQLSLKLLTCLCFWSVWYSTLLFTFHRVLLNDVKWGRDTWLFDVFTSVDIFADLLFFCLTLLRLRTTVLDVLTCMETVRPRTLVDRNLRSKGFWIDLLSCVPCATLVVRSDAPQFLLVLKMLRIRHILRRRPPSLVFQHDIMRILRLLSLVIMGGHLLSCAYFFVIYETKTFKRNPYFQLTQGPYGFFDYYTFALRSATYLVLGADLEGYSDLENAGIFCCTLLGVMVNALVFSEIIIVISRRSLLETKIVEETNNAREAMRTLDVPSSVQLRIFSHYAYERVHQGHGTIVDLLGGISEQLNFELHLARHYRLVTAVPFFKRSHPYVLREIVLVLSDVIFLPGDWICRLGDEGKEMYFLHKGCCSVLSGLDAVACLRQVRQGDYFGEISLLTGVQRTAYVRADTFSMVAELSKDKFDQIMRRFPQELQVIVTGFSEEQKTLLLKIRSQLHAPLTIPDDGGPYERKLSRTNSECIGQDDSPEASRASSPGTVPFNGNESGSIDEANVHDDSDAVGISSDKSNSCEPEYPSPRPSPRESCRSTPLMSSISLLSRASHRSAASCRSSVSAFGLQAKSSDLDAGRVLQPIADPDGYVKADVDCRRVSFDDADSTKSEVAVRQSESSMMALESIKSASSSTASANFAHWLAQDIVDSEAGIGPGARPKGLGFLKSVATVLKLGGRKNGSVPRQAPHDHPGAIPEESVEFGARLSARQSSSSQSASSPHQSQARASASSSFRLSVQSARAQGSCSTSSGLDAPAPLLCIVPREPGESNAEVQRLSMQRQRRPSLLGQMLGLSSSATPGSPQAAQASRGGGILSNLAAMAAEGTGGLHSFFLTRRKSGSDDNLGICPHGGEVSALRQRRKSCGGALGDPSGAQADEPSDEISSNGSKPPEEDLAAMYETMSKVTVTTTDIHSDSMLCDQLTTDIQSGHQTVYCSCARMEEIWLGKRQQIRDERRDIVTTLAHLAAQIRDSQTILRRTLSFDNPDDVTLQAFNIVQSGMEVEQPGSSTFQSPVLLGAGWGLLPPPPSAAVSLG
>KarSpeRossSea076199_rbh_TGME49_219070
GTKIITQGDEGNEFFVIKSGTAKVEVNGNTVATLKAGDYFGENALLRDDPRNATITCQAKISGLKITRGDFVKLGLNEKLEFAKRGAVAGGAAADAQTKPPCNKTAEEVATIKKALESNVNLNTMISLDEKKSTAMTDLMWKESVSKDTKIIAEGSDNADYFYVVASGSFEVTKVVDPSSSDKQIQRGNTGIGILGPGTSFGELALLYFSPRAATITATADSEVFVIARQQFKD
>KarSpeRossSea076814_rbh_TGME49_219070
ASRNYWKAQRLRRVTQTLAVLESVNAPARLRERILWYQHYIWELRTERRSEKCFKDLSEISTVELKGLVYQKLVHTAACFQQMPLAFLWRIVRTLEDLIHLPSDFIVRRGDEGSDMFFLREGAAGVFVLIREPTWKDEEVKVLTQGDYFGEVGMLTAQKRTAWIMARTFCVSSRLSKSTMDDVVAASPQCLVLLAKSMQKACGLMATITWKEVALLLLKMLRDVQGIFDYIQNSDEEVNEEPGHVTFTRYEKLMRSILVSRLNIRLLWIDIDTDQEGSVTFDNFIHIALSDLSEADMDSIVGKAFPSGFHPEESSAKVRATSSGVEESLIRLQRHSVSSTPQRRVSISSASSQRTTSQWRSRGSSLSSASSSAAKIVPVEGVSRRSGMELQHTISVDSQTPLHHKIMRRRHSDGAHSLQMSSKRLQHRSSAVTMRRFSSSSQTSNHSSRMQQRLSANCRTSRRHSDMSLQHSSSVDPQTPLTCSTSNCVSAGSQGPNRGGMRAVSWSFMAFSESLKHSRILSGSSSPLRTGSRSASASLTQPGHGTRALRGKLQGQFNLLEEDGRRSQQLPFTI
>KarSpeRossSea085949_rbh_TGME49_219070
MSFTPSPGQSSSNQEPNLLQFNLDVNQALAGRGKSPGPGAKKAPKRQHNALQTVGRSRRQSTRLPFMRHAKSKDKPALTSVIEGMRNDRMEMESMMEEAEEAEINGSRFASKFGKLSSQGSIYSNGSVYSDSGSSVFSGMTPRGLNPHRLGAPGAPGGSGSSWGEASWSSLPSNASNATSAAPSRPTSASSRAAARLAKQNDVDKPMPFEPFCKKCSPIRPTDCLCLEPAGCSLAAKKMEKNKQSFGVFSGVKTEDVAHRAYRRGSVGSKGGSRAKGAGNDPNKWIKVLRELKMSEESTVSAFEGCGATEDERDQVLCTDPKRPPVMHKFTLWEICLLECFVIQHVKMQYLQRCVVVHAEAPLKKNQHRDNMHSSTICQLVRKAGKNQLDDAEKAFMIAKLRHFPLLRDLPKGMLEECADKLDVRTYAKGATIFNQGDSIDGIYILVQGDVELADGDVDVDALGSSGNVKTAPAVILLEDAVHIKPSRPFLLKPVDQRVRSRTVMAWDDDDANTTAVLLWLPFSVIGKAGNFWRKREAHDRIDLIVKQFAPALRLDKTLCEKHCTLFELESFTKSHAILQQGGQPPMEQARLAMIVEGEVRIARYEKAHGTVRKSAKESVNLKIGPGKVLGESALYGQPYPHYAVVLSDTCQILSIKVSDFFEKLLGREATPLDKPLICQGTLFHRIEDMRVTDEAHDAKAPDKDLHCPRKAMATNALTQARIALDNAAVTASEWRTVPAKDMLKWRQPPDCRPHRTVSGTDRIDASKAAAEMQILSYPRDCDLFPSAQRGISTAQRTCSPFGSASLVPTTVPSSSRAISSFTHMESTTDSMFASLDEQIRKKLVDAEELEAEHFLHTALGVYMEDADRPRTTALSAAQVSSAGGRSCAPSSRPNTTPGGKQNAWKPARNVVLMTCGSQITPRGLTLRS
>KarSpeRossSea085950_rbh_TGME49_219070
MSFTPSSSNQEPNLLQFNLDVNQALAGRRKSESPGAKKAPKRQHNALQTVGRSRRQSTRLPFMRHAKSKDKPALTSVIEGMRNDRMEMESMMEEAEEAEINGSRFASKFGKLSSQGSIYSNGSVYSDSGSSVFSGMTPRGLNPHRLGAPGAPGGSGSSWGEASWSSLPSNASNATSAAPSRPTSASSRAAARLAKQNDVDKPMPFEPFCKKCSPIRPTDCLCLEPAGCSLAAKKMEKNKQSFGVFSGVKTEDVAHRAYRRGSVGSKGGSRAKGAGNDPNKWIKVLRELKMSEESTVSAFEGCGATEDERDQVLCTDPKRPPVMHKFTLWEICLLECFVIQHVKMQYLQRCVVVHAEAPLKKNQHRDNMHSSTICQLVRKAGKNQLDDAEKAFMIAKLRHFPLLRDLPKGMLEECADKLDVRTYAKGATIFNQGDSIDGIYILVQGDVELADGDVDVDALGSSGNVKTAPAVILLEDAVHIKPSRPFLLKPVDQRVRSRTVMAWDDDDANTTAVLLWLPFSVIGKAGNFWRKREAHDRIDLIVKQFAPALRLDKTLCEKHCTLFELESFTKSHAILQQGGQPPMEQARLAMIVEGEVRIARYEKAHGTVRKSAKESVNLKIGPGKVLGESALYGQPYPHYAVVLSDTCQILSIKVSDFFEKLLGREATPLDKPLICQGTLFHRIEDMRVTDEAHDAKAPDKDLHCPRKAMATNALTQARIALDNAAVTASEWRTVPAKDMLKWRQPPDCRPHRTVSGTDRIDASKAAAEMQILSYPRDCDLFPSAQRGISTAQRTCSPFGSASLVPTTVPSSSRAISSFTHMESTTDSMFASLDEQIRKKLVDAEELEAEHFLHTALGVYMEDADRPRTTALSAAQVSSAGGRSCAPSSRPNTTPGGKQNAWKPARNVVLMTCGSQITPRGLTLRS
>KarSpeRossSea122245_rbh_TGME49_219070
SAAIVGSLCLSVGSPWPLSALAIMEASPNGGEEDDKSEASAASEEALPSEPSQEAAAEPSQADAKITAESRRNSESRRNSEMQAFAIPKEMPGWHGEAWCREDGMCLSLPIFKPCSPEFKRLLLREIRMYECGVNGNETWLDPATDQICTLERLPKDKLPPLMSGRGPVGQTLEKGDYICRGGDWDTSLVVVLSGSVEKLVSDACNGGRCVVRTLHVGDIEGVVEFLGAGTQQRCHALRAAEDKTRVRLIERDAILRLIAMNKPIPPKEPTPPPSRPPTPPPKKNITGINIGDEEEEEVDAYSEPHETPRKVVIERFPLFPTEKAYFEELMLDRIDSIAHKGGRKLLEWGPLGDVKTDIMKLPGQTFFFLDDSLGMTQSGPLPEGVEDRFFMDGQIVLKRGVPGDCAIMILRGQVEADVPEGCEGNCVLTDALLEKAGVDLNKIRGIIPLEERGPAPKTAQSNRLIRTWLGDSLGDSRNPDQTWLGDGRPEPPPPPPPRPPTPPPVVEVIEAPLPRNKRRSWMPKQKTPPPPPPPKEPVLPRAVMGPGEVLGSLCLLGVPVVLPGTVRAKGPCVVAILHRRCLLEALDGMPEQAMFDSKGLYEREIHGLLSTPCTHRQQGNRADHMGPATGPPPHRSGQTNGKPPASTMSAWRAEEGLFAKKGGADALHLILLDALHESALMHKILDEAPPRLLECFIEAFEPRFLLPNEVVVVDEEPEADFLFVVITGTFLVMLEGCQIDVVRQGKMLGEAQLLGLNDWTRTVVVHPQNEGEAMIQVLRRDKLLSMLQGHPVPKMKLKAVETELLEAKEADWRILARVPTFLSIATQPFLTRLHKDADILFYCPGEHIAKADDLAASLLVILAGTCRCEQPLTLFCLELKRGDWCFQNNILGNDPARQHDVVAITHTMVMVLHRHALLNAVTAHPATRRVILENERWRQNIPLVTELRVFEKVPVAITMALEEQASPMYCKAESQMFGPGDNVPDDSLLLILRGEAVVSIMGIEVRTLKPGDTIGLLRFLKLPALPSNVRVVAKTACDMLRIPQGPMDDGEENELYEDDLLRWFTAKKILSGGPVLDQYGFETGYGGVLAADCIERSDVFSVCSKGFVAQIPKLVEDIILYPGEPLCREGDPGDRMFFIQAGRVRVQMIGCEDLMIEPYGTVGDTACIGLVNEQPSTALAETHCWARVLHKPLLQRALLAFDGEERRLTGARDAPGAGMFDD
>KarSpeRossSea144489_rbh_TGME49_219070
EGQRRRVVTDTKQIACRYLKTWFLIDLLSSLPLEMLTSGMFPRLQPMKILKIGKVAKVMKVVKLGKVVKILSSSGAFQNVEETMYTWHLMVIWRFVKLLAGMLTCGHWLACLLKACGGESLHKYLGSASDSARDEYVAALYWSMMTMTTVGYGDIPMTTDLERVYAILCMIIGGGYYGYIVGCITSIIAENDMQARDFNERMNIVMAWLESHPELPKTLKTRIWRHFKEFLTVKAGVEDQLIVNDLPPSLSGDVSFFLLDEEVRCNPLFDGMPANLLARLVTIMDQAIYQPGESIVDEGVHASGLCMYIVSQGEAEMIYEGRREHLRRGESFGEEMLVGLETHCGYSVKATTKLRVFKISADNYRHEFSNSPELIESMQEKTRIELARSFLGKDYGTNARSDSAKGRASLINGGVSGVQASFPEAVLDTLANIHTMVHAVHKHNVPGESSTYCK
>KarSpeRossSea190571_rbh_TGME49_219070
MDDACPESDNRKSVSSSASTLFQSAESSGQVQSAIGRVSLPNDLQAGDRSSLEASKGRARSTVQSLGTGSLAFNATSSSSTSWRVAQLARAKTGKLCTDLKEKFGGNEDIRAATMGLRQPSPRSHKEQPKRSSMNCDVLPRGRTVAPQAILFDDIVSAKNRHANAKLQADLRFNIMPWSPRLTLWRTIMVAMVLWAVIMAPLEIAFSWWEPADFLVLITKASDIFCIIDMFMNFFIVTVKYGKLETKRTKIVYGYLRSWFLLDAVTNIPWDIILSGGGRSKNMIKVLKLPKVLRLTRLFRVAREEAHTLGTVFTISGMLLLSHYFACTWIWLLVKCKEGDTCPDKATAYAEGMSVGMATLSGSDAWLRFILEGPQSGTDSAFEWYSSPNWAAEIVAMTTCLIGLCALGMLFGNIANAMDKTDSHTRKFNERLQNVKSACVQHGLNKEIHNRARRHFHFIWSCGSDSSRELLADQALSVDLRRELAFGFYGDLLRKVPFLANAEENLLKQLCKNAKMEVFSPPDNIILAGEMGTELFFLVSGSVNVLNPTNGAVLRTLDEGSFFGEVALFFPESGHSVDVRAISFGWLLVVERDYITQLCDEDLLEAFKNVAQERQEYGFSSLGRNSYLNLDERKCAEESAPDLQPPARNSDESAPSPQAARRPSVRVSARHLDAEYEAINNASHGHRRMSHVISSRSDDGELFEFANRMEAKIDLWATTLLGHLGHLDPNAMVKSATEPAPQEHSDRLSSLELPHQIPSEKMSNASSEPPKMR
>KarSpeRossSea207752_rbh_TGME49_219070
MDTGARTSMAESPHKGTFSDPLKRRCVESLRQLPFLNDCKEVFLDQLAMSLESRIALAKEVVFSEGDDANELFILRRGKLEALQGSMQGDGSKTEFDDGALIGH
>KarSpeRossSea214884_none_TGME49_219070
MPSLQNRARIGRTQASRYETSNFGDDDSDGLSSRSSSKGSSSSSKKSNPPRKPVRPGPKLPRGFARSATFGGHASGHEVKNARPDQTGDITPPAYDRRRSLDGDSGDSKRKERFATAPAGADEDNRPRRRSADSQASTPRRGSQDSSPKRPVNIFSSLQTFAERIQNEVSDAISNSPVFGSAPDAFLKELSQHALPKTFEKNERLCVRGFLGESLIVILNGSVGVSNNANADDEVAILGNMDYWGEPNILGLSTKWDATLIAKETTHTSELTRDDFLNVLFKWPEELKKYEELTIPHKHCLDHGTLHHCLELFTGLSHAALVGIDAAMMRRMYFPGQEILKQGAPGDSMVILVRGQCDVEFDGVTVRQAWRGSCAQVARCRRNNAAARMPRPSKFSAINDLEFLGMHKQVSDGDREDAKSDDETLENIPSVSDIDEEEDEDEDEDDLVALAMQRKALAKKQKAVVEDEEEEEEQAAPPPESAKKDDFSDDDKKKGKKGKKAPPAPKGKPKAKGKAPAGKNPWEQSDDDDDQQNLEDAEESEKDAEEEDNATKKGGKKVAAKTKPNKKKEGGAEKKAREAREAAGEDEEPDDGPKKPQGKKGKKGGSDDEADEPAPKAKSKSKAKKGEEEEDEPAPKAKGKKGKAADADDEDTKAKGKKGEEEEDEAAPKAKGKKGKKGEQEEEEEVPEPATKGKKGK
>KarSpeRossSea214886_none_TGME49_219070
MPSLQNRARIGRTQASRYETSNFDDDDSGGLSSRSSSKGSSSSSKKSNPPRKPVRPGPKLPRGFARSATFGGHASGHEVKNARPDQISDITPPACDRRRSLDGDSGDLKKKERFATAPAAADEDGRPRRRSAESTASTPRRGSQDSSPKRPVNIFSSLQTFAERIQNEVSDAISNSPVFGSAPDAFLKELSQHALPKTFEKNERLCVRGFLGESLIVILNGSVGVSNNANADDEVAILGNMDYWGEPNILGLSTKWDATLIAKETTHTSELTRDDFLNVLFKWPEELKKYEELTIPHKHCLDHGTLHHCLELFTGLSHAALVGIDAAMMRRMYFPGQEILKQGAPGDSMVILVRGQCDVEFDGVTVRQAWRGSCAQVARSRRNNAAARMPRPSKFSAINDLEFLGMHKQVSDGDREDAKSDDETLENIPSVSDIDEEEDEDEDEDDLVALAMQRKALAKKQKAVVEDEEEEEEQAAPPPESAKKDDFSDDDKKKGKKGKKAPPAPKGKPKAKGKAPAGKNPWEQSDDDDDQQNLEDAEESEKDAEEEDNATKKGGKKVAAKTKPNKKKEGGAEKKAREAREAAGEDEEPDDGPKKPQGKKGKKGGSDDEADEPAPKAKSKSKAKKGEEEEDEPAPKAKGKKGKAADADDEDTKAKGKKGEEEEDEAAPKAKGKKGKKGEQEEEEEVPEPATKGKKGK
>KarSpeRossSea236289_rbh_TGME49_219070
MQSQARDGFFQGWLGCTLTNVERTVATLEGASASGTWPARTRETERCRSLLAELQQCLSRISQDAEVPAPNVLGNLQGVAQELVAPFTNVACTSQPGASSSSAIGRSPRRKPSIQAQLKATDRFLQKKDLQLPSGLAHLRSGTRAASANQAMLGSFTGPVTGLESPPAKQSFSDEEVGRNRGFAEPAPVWQLPLTKSEADPKALPSLETIQNPSEVHDMQLQSFARLISPSPLPGVIVTPCEDPPTIWKSADNGPLDDGEISFAESERPSQCPSQCGSGGESHHEPDSPLRPVSLTCWPKDIKPSMQTSHQGTRMSQQDTESPPRTESSRSLEVLRRRSDRPSGRQISPGGESSLAISSSLSPRSSGRQPAWGDPTMSRDSRSSRLSPDRSADGDATYESEGMGIRSSHLKRAASKSLDKLATELIERQVTPGGRTSGQFTMSMASFRRFTQCAWAHSFIVGLTWILVLTATLYSLVITPIFVCFSGSPSTAQSCIEVLCEALLLIGTALPFLLGVDDPDRGSGRIRSPSDVLEKYGIRFLIADIVASWPWHFIWLLAGQSGSTDFLRTFSLCRLLKLPGLMGGRVPTEYFHFKHSTLHPNLLRAMRLIILFFYVVHLVACGYYAVGRRSTGEWAKYASDDSSTLSEWINAFYWALCATLGENMGPDADSEVFYNSAVVAGGVLLNSCIVGSMASMLGSLDERAAKQKSKSDAIDTFMQRNGVTKDIFEQVQQYYKYLYSSVSRDAGMLADLSPSLRLKIDLCIHKRFISNCHMFSSCSVECVATLVTIISRNWVILTPSEAVFSKGELGDAMYFILKGEILLYSPPSRGLPVDDQDYYEDLDIQDLEFLRKGNRVAGAKLLATCGPGGFFGELALVMEGSLRAASAAAWTFSELMNLPRLDFEYVLELYPDFSNKMKDMVAVRVELNRMQLENAPS
>KarSpeRossSea236290_rbh_TGME49_219070
MQSQARDDFFQGWLSCTLTNVERTVATLEGASASGTWPARTRETERCRSLLAELQQCLSRLSQDAKFPAPNVLGNLQGVAQELVAPFTNVACTSPPGASSSSAIGRSPRRSVSIQSQLKATDRFLQKKDLQLPSGLAHLRSGTRAASANQAMLRSFTVPIIGLESPPAEQSFSEEEVGRNRGVAEVAPVWQLPLTKLQVDPMALPALETIQNPSEVHDMQLQSSLRLIRPSPLPGVIVTPCEDPPTIWKSADNGPLDDGEISFAESERPSQCPSQCGSGGESHHEPDSPLRPVSLTCWPKDIKPSMQTSHQGTRMSQQDTESPPRTESSRSLEVLRRRSDRPSGRQISPGGDSSLTITSSLSPRSSGRQPAWGDMSRRSSRLSSNQSADDGDATYESEGCGIRSSHLKRAASKSLDKLATELIERQVTPGGRSSGQFTMNMASFRRFTQCAWAHSFIVGLTWILVLTATLYSLVITPIFVCFSGSPSAAQSCIEVLCEALLLIGTALPFLLGVDDPDRGSGRIRSPSDVLEKYGIRFLIADIVASWPWHFIWLLAGQSGSTDFLRTFSLCRLLKLPGLMGGRVPTEYFHFKHSTLHPNLLRAMRLIILFFYVVHLVACGYYAVGRRSTGEWAKYASDDSSTLSEWINAFYWALCATLGENMGPDADSEVFYNSAVVAGGVLLNSCIVGSMASMLGSLDERAAKQKSKSDAIDTFMQRNGVTKDIFEQVQQYYKYLYSSVSRDAGMLADLSPSLRLKIDLCIHKRFISNCHMFSSCSVECVATLVTIISRNWVILTPSEAVFSKGELGDAMYFILKGEILLYSPPSRGLPVDDQDYYEDLDIQDLEFLRKGNRVAGAKLLATCGPGGFFGELALVMEGSLRAASAAAWTFSELMNLPRLDFEYVLELYPDFSNKMKDMVAVRVELNRMQLENAPS
>KarSpeRossSea237808_none_TGME49_219070
MPCRMSVEKTAAAGGLGCGWFPSASSSASPHGSLEHGEWLSVEARMQSFPQHSCTICPMSPQDKKLIHGAIMANATLGPMADELSSACMCALVDSSFGFHLGAGEVLVRQGSLPAGFVYIVGEGCLEVIVNGRKGDPLGVGSCCGERNWLNLLPHAATTRATVPTLLWALKRHSMVALCQGALPNLSEVPRGTSPDEQQDSVALQASDGKTWCQNWLDERPRASLPSSCTQTSSAASGSAAMAPSGTQQGSAAAAAHSHSSAPNGMTGNTPIVGSVLASAFAPTASQLPAGACSKGMSVDSASNAPTGTASPTHVSNRRDTSPGMSDNSDHTGSATTATFGSLPGSAVTSRSVFANGGSLATPAQPGARSVAGRYSDFVQSSLSSTAPVGNSSPQPAQEPCASPFAADVSVPSDVLAAASMLSTQEVLALSVCDAVNIHGAAVRLDESGSASSPAAGVGSLPAQAAGMSHMATPALTSDEADVACGCADAFADESYPPCARTRTFTDEASAASAAAAWIALPWRPTQASQLPWGPARTPPDTPNSLLRSPQTAQADALYLQGIEQPQLSTPVVEFRDVTGAEYCDAASNNTTPPMYILNEGQFNEQLPDGRGAESSFSKAGTAPVPASLSEMQCELPVGAALEEVVRNFRDKEQVVMENVARCIAEQSQTQNSGQVVADPKLREAVQSFRDIEQEALEQVARCEALAVLRVEQAARASNLAETRFNPPKQPSTTNLAEARRRLETQLGQAQEWVAMVRREGEARATKDQAASQASAHEAVVTSFDDIAPPCDTGGQAVSDGGATSPTTVNGDSQTGDSQFFSPALSHKLAESDCQHAAAMEADETRPLLLKLTCTCSLSLSLSTYRYVYK
>KarSpeRossSea237811_none_TGME49_219070
MSVEKTAAAGGLGCGWFPSASSSASPHGSLEHGEWLSVEARMQSFPQHSCTICPMSPQDKKLIHGAIMANATLGPMADELSSACMCALVDSSFGFHLGAGEVLVRQGSLPAGFVYIVGEGCLEVIVNGRKGDPLGVGSCCGERNWLNLLPHAATTRATVPTLLWALKRHSMVALCQGALPNLSEVPRGTSPDEQQDSVALQASDGKTWCQNWLDERPRASLPSSCTQTSSAASGSAAMAPSGTQQGSAAAAAHSHSSAPNGMTGNTPIVGSVLASAFAPTASQLPAGACSKGMSVDSASNAPTGTASPTHVSNRRDTSPGMSDNSDHTGSATTATFGSLPGSAVTSRSVFANGGSLATPAQPGARSVAGRYSDFVQSSLSSTAPVGNSSPQPAQEPCASPFAADVSVPSDVLAAASMLSTQEVLALSVCDAVNIHGAAVRLDESGSASSPAAGVGSLPAQAAGMSHMATPALTSDEADVACGCADAFADESYPPCLRCILREVPLS
>KarSpeRossSea240122_rbh_TGME49_219070
MAYSTLVFGESGQQSSSIALLTFKLILLSERLGLVSLGVVTVFLKVLICNEEDGGLTLRRRNALKYMLHHNIPPETKLQVLSCLNETGNFRKLQRHFRDLMANEIPAELCQTICKELWTSHLHSLGLIKHVASWSPQLITELAQLVREEAFASKVAVFREGDAASTCYRVLDGEVVLTNSSMPDSVPPFTKGQWVGEKAIVNPTLRRSGAMITTRVSTLMVVPADKFHELLEKFDLTSSFNDFCSDQLWQGLCGRCGMIGSHFAHECPTMLTSQQAVSKRHLSESSNLLRRALRGSKVEPSGSKSSLVSNNVANDLKLFLRDSNLEHFAGTLQVLDINDLDTLAQLDFSCIQGRSEQLSLEARVPLNKLGMEQDRLSPAAIKAFRLKQAGTMQAVLTSKGKDEHYVFLSHYKVEAGTEASLMRTELERLMQEDTSHPGNSLDTPVFLDSEDLTEVNELQETVRRSHNVVLLLTKHVLSRPYVLVELVTAVRANVPVLLVTVDKQGTEFTFPNEDFYQALVDGKFLKKEAVDLMSSYDVELQDVKHCLKRIFTRIALPYSPHKPADTRLIELRALLRTQRPPRFSQMVRRAESSPHLSGMDHSIPCDGITTMAFAPSYTRQNSM
>KarSpeRossSea246926_none_TGME49_219070
MLLSGGAQPSQSSSSPAGSSPSHRSARVSLDEVPSSSSCDVLSLNLVESLDDNPGAVRPTAQSAVPSRSWPSQPAPLSVSAGSSQESTGVLQTPLDARTGKSPSIVSFEDDDNSSDGEISSRLTKQKQNRSHSCPSVQDLMRQRDGSVSQDSVESLESDSSPRDHPRRSNTTSTKGTAASERSSGQFRGFRSLTSKSLGGLRRSLSFGGGMLSGRKSNSSDGEGKSALKRDSKQLSGTFGTLKRSASVFSVASMFAKFAASSEGSDESGSPISRTGTKDSARNSTMSVLTLYDDDDPPNFGARLLLCDFPRRVYRRFSRARKLCLLYLSDFLGARVRRVLIREDHGLESLTREDWNDARQVGVQKAQDAFHNELADSLWEDDPFERITDLWQYPWQAYFTHRNLRKKPRTAWEMISGLPTEDFSLLKKIGIKPTKSGDLLGFLNGLKGALPKIFEAEPSNGSSADEEVNNNLAEVVGDARVEWSLFDIYERRHQFHLSKKVISGFSLLARLSQKLMWVIAVYSIWWSTLVFCFSEVFASDRHLGPDTVQYIFCRTLDSVMDIWYFACTLLCLRTTIVDPDTFKEETTAANIFKITVKQSWFWADLLTSVLTPLRYVIGVESEIANLIGLVKVIRFWRLVFPAKDPLRASGWHWTWVMLKFVLFILIGGHIWGCVWFMIAKSTSDLETHPLILSSAPNRVAQFDETPWAIALYYAYSWRLGVYMVLGADWTGMSSAESSLAAFTAPMGVLISAFVFSQVIVMMQRDSALQTTYAKHVIEVKQALNTLDLPRYLQLRILSFYAYQQLHRSEHTSHSLRRGLSAQLHFELHLVLYYGLVKKSRLFQSAPPRVLRDIVVTLKDQIFLPGDYVYRARDEASEMFFICKGSCSVVNQDLRTLGVTLQTGESFGEVQMLCGNPFACYVRADTYCILAILTKGPFELALRNYPKMAEILVQQMSQQERELLQKRT
>KarSpeRossSea252965_rbh_TGME49_219070
MLPKRSSAQALCSLPPLRARLPPRPNGLQREGTTESQPAFEPLGSNQPQPAGPEGGLAWTVEMLEPFWVLKLKEDIRAIVRTELHVAFRESVFSQPHPPRANGASVQSASDYDPPCASDDEGEDGHCCVASSQFSLLSQESATVVQTHAAKNKFLNKLTGTCSGFFDTGGETVRRMGQFPSIRRSTIAAADIRLGVGPSFMSFWSQVYSNRSFPVFEANGSFIRCWNPCIFFLTIFAVVITPYDVAFPWTERPASYKIMGKFMDCLFLLDMAFHFNTAVVHASHVNRDRREIAKHYATTWMPLDILSNFPLDWFMGSEGKHRKLVKFLKMPKILRFVRLLRLLKSQLHYIGTFAVLFGIFLFAHYSSCIWVFSMVASHCEGVEDAHLCPNAAGTYAEALSTAISAMSGTDSWTRFFGGATSRIAHFRNMEPLDGWTEMFNAFISMCGFTLLACLFGTVGHAMNNINKRGQARSHKLQERKRDMKLANVPIELQRRVEATYEYSWMFGDWHDGFLNDETLSLDLRRNLAFHIFGPAIALVPMFSRVGQEDLKCISQKIKIRCYTPGDLIIQAGERAGEMFLVCCGSVQPLDRNHRPIENVVLKRGDFFGEICFFLPGARRTASVMCMEWCRAMVLTVGMFEDLGLESLLADIQKDCSDRMEEGLKSQSPNVLKALARCNCGNILQGDARFCNKCGTRRSAACVCGKIILDDDVKYCSCCGRNRGATTPYRRS
>KarSpeRossSea286505_rbh_TGME49_219070
LDLVSDVILISSLSNLRNSLSLMAQAAAVAAASLATVVSRCSCCQMSPIAPVAKRRASDASQRFKDAVRKVVSEDNTSNVLAGMVNQEHVQQDFGSSHIYDVLELSPKERVLADVEKALASWLEGLPLSGHKLAPEVEAVPQDALLQAFSKGKLVTAIRHQVVQEEGEDAKYYFIVLFGSCEVTTRGTYQEGTSVPKGDPPMKLEQRERGDSLGVLPGTRASCTVSSLLKTSLLQLDRQDYDKILKPHHQRYFKRAATFFQQQHIFPDATLRQLARLAQSFRLRSFPADSTLFQAGDAQRHFWILQDGQCTVSVYDSPDSPAGAVPSGEPDVEAELHKVQDGDRDRFNHLRASLLSVPIDERMGVACDEQKNRGVQQLASGQMQRSLAEGSPRSFPGGRVFGGQLVKSITIDRPGFLLGEEGFLQGSADEKKPCWTGARYCYTVKTTRRSSFFSVDITQFQLLSRNIDLKGLALIVQDQLDMRFALAGRSQVSAKEVNRKVQKANARQLSKLQNRKLNLPRCAGIPEVEELDNPDVFLDVVFEHRTGASDSVNLPTLACLLGTDYGPRNSNNGPATNLMLKARAENPTTAGWRRRLEAGAVHKEAMHKDDNPMGTIVPSDARYADCLPRASTADCLPRASTCQGRFSVGSHLEDGLTGTRSSSSSQIGQMDSRPSTGFSFSSRSQPAVTPDKPVSRSSLERPSSTSSIEDLPVMQLQHSQSAPTLLAADSRRTLSSSGCRGLGKAASGTVSLASLPTLASPNSTSSGSPKMIRPGSGLSKSSSSRSVASRRQLCLQQAFTKAMRGKSIIVLTDNADLRKCVMNVAFSDDTNLVFVKSSNDLWFRLCAPKEHYHVLFLDLSKRDLQVERVLQAIIQDERYRLLPIVVLSAETELAEVVQQSCSYVAYLPLSNTVLRQALVWCLDRAGAMKLAGAAETPSSYENNWVLNAVGIGPEPVTVAG
>KarSpeRossSea286506_rbh_TGME49_219070
LDLVSDVILISSLSNLRNSLSLMAQAAAVAAASLATVVSRCSCCHMSPIAPVAKRRASDASQRFKDAVRKVVSEDNTSNVLAGMVNQEHVQQDFGSSHIYDVLELSPKERVLADVEKALASWLEGLPLSGHKLAPEVEAVPQDALLQAFSKGKLVTAIRHQVVQEEGEDAKYYFIVLFGSCEVTTRGTYQEGTSVPKGDPPMKLEQRERGDSLGVLPGTRASCTVSSLLKTSLLQLDRQDYDKILKPHHQRYFKRAATFFQQQHIFPDATLRQLARLAQSFRLRSFPADSTLFQAGDAQRHFWILQDGQCTVSVYDSPDSPAGAVPSGEPDVEAELHKVQDGDRDRFNHLRASLLSVPIDERMGVACDEQKNRGVQQLASGQMQRSLAEGSPRSFPGGRVFGGQLVKSITIDRPGFLLGEEGFLQGSADEKKPCWTGARYCYTVKTTRRSSFFSVDITQFQLLSRNIDLKGLALIVQDQLDMRFALAGRSQVSAKEVNRKVQKANARQLSKLQNRKLNLPRCAGIPEVEELDNPDVFLDVVFEHRTGASDSVNLPTLACLLGTDYGPRNSNNGPATNLMLKARAENPTTAGWRRRLEAGAVHKEAMHKDDNPMGTIVPSDARYADCLPRASTADCLPRASTCQGRFSVGSHLEDGLTGTRSSSSSQIGQMDSRPSTGFSFSSRSQPAVTPDKPVSRSSLERPSSTSSIEDLPVMQLQHSQSAPTLLAADSRRTLSSSGCRGLGKAASGTVSLASLPTLASPNSTSSGSPKMIRPGSGLSKSSSSRSVASRRQLCLQQAFTKAMRGKSIIVLTDNADLRKCVMNVAFSDDTNLVFVKSSNDLWFRLCAPKEHYHVLFLDLSKRDLQVERVLQAIIQDERYRLLPIVVLSAETELAEVVQQSCSYVAYLPLSNTVLRQALVWCLDRAGAMKLAGAAETPSSYENNWVLNAVGIGPEPVTVAG
>KarSpeRossSea299143_rbh_TGME49_219070
MMTFAHYCCCIWVFMMLDPSCHDDNGDIVVDCPSITGTYAEGMSVAISALSGTDSWTRFIYSANSGSRIAHFRNPAPLDGWEEAFSCFVSAVGFVLLACLFGTVNDAMAHLNARGRCQFAKLNERKADMRQACIPADLQRRVEATYEHAWMFGDWHDGFLTDEMLSLDLRRNLAYHIYGPALHAVPMFSKMPTNDLKRISQKIVSRCHTPGDLVIQAGDCASEIFMVFGGVVQPMDRQGNRLEQVLLRRGDYFGEVCFLFPGWRRKASVVCVEFCRLMVITLSVFQDLGLDHLLDDIRSNCADKMDLYLMTKSECVQIHPLERKSELVLRVESQDKLQTGVGRLTPSTTIPFFPEIWGSPGGAAECPPVDLVGARSMGQERPPLPSILNASILGPEKATKPGASSDAREGRDKVLKKKSMLRKKLKPKPSLSDCSVVIAAVSPRPLTGESPLLI
>KarSpeRossSea299145_rbh_TGME49_219070
MTQGQSALWLDARPEDGGAVLEEKLTTSVGFNLGRSGSQSSQESQVGCTSSLFWACNVHESSPGIAPDRSSSGSSSERLPSRITRRVTEKLSCRGVGVQENFVHYWKAASAKRSLPVFEPNGHFTFLWLPIIFAFTIYAVIALPFDLAFSWWSPTDLYKAWGKIVDCLFLLDIAIHFNTGIVHGDRIVFNRKEIAHHYATTWLPLDIVSNFPWDWFVGSTGKHRKLAKLLKLPKILRFIRLLRLLKCKVQYVGAVAVVCLMMTFAHYCCCIWVFMMLDPSCHDDNGDIVVDCPSITGTYAEGMSVAISALSGTDSWTRFIYSANSGSRIAHFRNPAPLDGWEEAFSCFVSAVGFVLLACLFGTVNDAMAHLNARGRCQFAKLNERKADMRQACIPADLQRRVEATYEHAWMFGDWHDGFLTDEMLSLDLRRNLAYHIYGPALHAVPMFSKMPTNDLKRISQKIVSRCHTPGDLVIQAGDCASEIFMVFGGVVQPMDRQGNRLEQVLLRRGDYFGEVCFLFPGWRRKASVVCVEFCRLMVITLSVFQDLGLDHLLDDIRSNCADKMDLYLMTKSECVQIHPLERKSELVLRVESQDKLQTGVGRLTPSTTIPFFPEIWGSPDGAAECRPVDLVGARSMRQERAPLPSILNASILGPAKETKPGASSDAREGRDKVLKKKSMLRKKLKPKPSLSDCSVVIAAVSPRPLTGESPLLI
>KarSpeRossSea306548_rbh_TGME49_219070
FGSSFFQLIWGYLWLALGGAPTMAAMESSSTPSGDAKHSDALDLEQRIIEAQGWEFASPDFVAQAARGAVAECFQPQQVIFSFGDPVIPLQSPYYVVLEGKVIEDDELGVPVGQFKVGDIFGIGGALGIIEHRVSTVRCAKKAGCVCARLDTQVLESALQSNPAFRAPLEVIYSQRWTKREKFQEARRSWIETTVMPALQKTPLLAGCPEDILRPIAEPLCETIFAPGKMIATAGEAADSMLVIVEGEAEVLATSGEQLGRFRDGASFGDVSALGLFGTRTVSVRALSRCRVLKVTAKVLQRAEPVREAFTVLVDSRKEQVRQGLPLTALPLNLGPDDAGVLALAMQAERVNLRAGDMWETAGESDPCGLHYFVLAHGRAQLELEDRFVVNLASGALVLEGVVAEYGAKIRAMTKCEAYRFREVDFLALGPAAKDWFYRFRLLEMDTRKHVSARLLSCRNAERVSATHPSDGHIHDWKIRREKAVERASRMKRERAQACGPCKLPQLPQFQAPTLDEHLLLYVKGRLDNVAIKGLDNVIKGRTRLSKASSEPQLANLPRLCGQPKRQALPDWRG
>KarSpeRossSea306549_rbh_TGME49_219070
FGSSFFQLIWGYLWLALGGAPTMAAMESSSTPSGDAKHSDALDLEQRIIEAQGWEFASPDFVAQAARGAVAECFQPHQVIFSFGDPVISLQSPYYVVLEGKVIEEDELGVPVGQFKAGDIFGIGGALGIIEHRVSTVRCAKKASCVCARLDTQVLENALQSNPAFRAPLEVIYSQRWTKREKFQEARRSWIETTVMPALQKTPLLAGCPEDILRPIAEPLCETIFAPGKMIATAGEAADSMLVIVEGEAEVLATSGEQLGRFRDGASFGDVSALGLFGTRTVSVRALSRCRVLKVTAKVLQRAEPVREAFTVLVDSRREQVRQGLPLTALPLNLGPDDAGVLALAMQAERVNLRAGDMWETAGESDPCGLHYFVLAHGRAQLELEDRFVVNLASGALVLEGVVAEYGAKIRAMTKCEAYRFREVDFLALGPAAKDWFYRFRLLEMDTRKHVSARLLSCRNAERVSATHPSDGHIHDWKVRREKAVERASRMKRERAQACGPCKLPQLPQFQAPTLDEHLLLYVKGRLDNVAIKGLDNVIKGRTRLSKASSEPQLANLPRLCGQPKRQALPDWRG
>KarSpeRossSea310004_rbh_TGME49_219070
MRLFVLSFLPAIDKTFVGACIACPGRFDDGVGHQTILTGINNADEMAENIIIDADTAGSRESSQTPTLSCETEPPGGIIHESHGSSSASSDKVAEARDPSKGSSLGPLPTESSSRSSSKRSGSSHARRKSEGSVSFSMSSGLKSEEDVARTSTFEGLRNSLKESMSSPLAQYLLESGVRSESLGTRIKRLLQWFYTVPRTQNFNLRSLGIVSTTDKKFVDIVENLMNVRCADAEDLNDVSTMLRDTRLPWSFFDIVEADELLANFWVLGTYSILGQMIAAIMAMTAFYTSLYSSLICAYDEVLRFDAQFHPDSTSYRSLQRFDIALDLLFFFGTVIELRTTFIDKANFTETCNPRKIQRKRLRSISWWMDLLSCFPALVIYAMPNVVSIYWLLIKLVCRLRCTLAWLLEIQNSARLKMVPPWQSILRLLLIIVLLGHLLGCFWYAVSTPLAHPLLEGAGGGKRWIYPENADRPLILYYTYFTKTGLYLALGIIVQGYSVVENSLIVVLAPLGAVINALVLSGIIVIVSRQAALENNTLEQQAKLKQAIESQGLPSSIQLRLMAYHTQKRAHRCRDETQVVFRGLSGQLHFELNLVLYFNLIIEADIFKKSHPKVIRQIVLAFEDKLFLPGDYVCRYDDEGSEMYFISKGMLDVYSNTNILLSTMKKGQHFGEVALLTGQRRTAYVQAKMFCMLASLSKANFDTIMHEYPAQLHIIMEQMSAKKKAWFQNLMHQQQKAKDEKHNHRATLARGSVSTMNLGSLSAKRIGVEEDDDEEEKPNKGLSRSGTWHANLKSSRRESDSADESTKAIRQTSDASGDGGKQRRQSGGKQGSLTMVTPFKGLSESEGTEDSDDEHEGVGSAPDSETKDTDSDDDTNSDSDSQSGGTIVSGGDSDEDMEGLVDTVSKLCAQALTGNERICSRLKEMVERQEANAKSAEQLGALFARDDGEQVNEERNVMFEQLCNDADLLQRQVMEYSDIMEDEEEDEQRFDLKNSMPNGAAQQDAPEASAIGSVEMGADAQAARSLQRTESIGADQTVL
>KarSpeRossSea310005_rbh_TGME49_219070
[truncated: 344,364 more chars]
