# Supplementary material for: Molecular characterization of the conoid complex in Toxoplasma reveals its conservation in all apicomplexans, including Plasmodium species
Source: PLoS Biol. 2021 Mar 11;19(3):e3001081. doi: 10.1371/journal.pbio.3001081 (PMC7951837; doi:10.1371/journal.pbio.3001081)
Supplement: S1 Data — Files are named according to the T. gondii apical protein query. The sequence headers comprise the protein identifiers in our in-house proteome database for the SAR clade (Methods), starting with an abbreviation for the species strain (see S3 Table). The headers furthermore contain either the descriptor “self,” indicating that this sequence is the original T. gondii query, or “rbh,” indicating that it has the original T. gondii query as its best T. gondii hit in a BLASTp search, or “none,” indicating that it has no BLASTp hit in T. gondii (see Methods). For sequences of P. falciparum 3D7, the header also indicates by which P. falciparum IT sequence it was gathered and if it was gathered via reciprocal best BLAST hits (“rbh”) or via unidirectional best BLAST (“bh”). The latter is only the case for the putative orthologue of T. gondii’s TGME49_219070 (see also S4 Table). (GZ) [file pbio.3001081.s005.gz › TGME49_conoid_proteins_putative_orthologs/TGME49_260820.fa]

>AlpEda035896_rbh_TGME49_260820
MGNANCCSLEPSKDKSVMQAGGNGDTRSVNDGSASPTSTNKVDEVLSPAGARYMQQMETGVKVTVLLQDGTSLLCNLSLNKDAKTLSVNFQEKVRLIPIRDIRGLLSGAEQLKRVETKAMLATDERCVAVHLEESGNCIPLKFSTADDKTYFIEVVKHIKRQDQ*
>AlpEda051886_rbh_TGME49_260820
MGNASCCSLEKENQEPPRIINTSNKAATGSAAAHVDSARGSGDITTQHAGGMDTAAAAGRVSARQSEAHHSAAAVSPKGPAPHAPNIVINPPTNKSPRSGAGDDSQAGAPPKESVSGSGVSGDESEHEPFIVDPAKVKEMVKLLSSEDGAAINIILHNGNFLPCVMRYAANPTPSVVIFNQDKSRTVALNAIQELLTGPEKLKRIETKADITSDDRCCGLVLQATSHCIPLQFKEGRVREMFVHLFESEKNK*
>AlpEda051890_rbh_TGME49_260820
RSKQWYQRRVHGKESVSGSGVSGDESEHEPFIVDPAKVKEMVKLLSSEDGAAINIILHNGNFLPCVMRYAANPTPSVVIFNQDKSRTVALNAIQELLTGPEKLKRIETKADITSDDRCCGLVLQATSHCIPLQFKEGRVREMFVHLFESEKNK*
>AlpEda051892_rbh_TGME49_260820
MPTRLGYACCPCVHCAFVCQNGNFLPCVMRYAANPTPSVVIFNQDKSRTVALNAIQELLTGPEKLKRIETKADITSDDRCCGLVLQATSHCIPLQFKEGRVREMFVHLFESEKNK*
>AlpEda051893_rbh_TGME49_260820
RSKQWYQRRVHGGAGDDSQAGAPPKESVSGSGVSGDESEHEPFIVDPAKVKEMVKLLSSEDGAAINIILHNGNFLPCVMRYAANPTPSVVIFNQDKSRTVALNAIQELLTGPEKLKRIETKADITSDDRCCGLVLQATSHCIPLQFKEGRVREMFVHLFESEKNK*
>AlvSpeCCMP3155001481_rbh_TGME49_260820
PLCSSVVILEPRLSKKEIRGQWAKSVRVATSTSSSEAQGATYIEVPPNAPEQPSVKGPTIASEDIGGNADVNGDKGLLDARHQTISFPQSTLISTQGASSAGATELTPELQAFLRIAEADGTKIVVLLHGGKDVECLLRLRMEDRVIVISTDVKNREVPISSLKGVLSGENQLKKVEIDADLEAATCCALYLREGACIPIKFMESQHKDLFVDLLRHLLAVQKQKEQQQLKEQAQDE
>AlvSpeCCMP3155002878_rbh_TGME49_260820
XPEGPAVESSSMASDKESYGVSASQSGRGPAKSKSELKAETLDFVNQLEEDGLPVAVLLHGGQQIECSLKLRYDEGVFIIGTEEKAREVPLNALRGLLHTKEHLAKVEIKSEIEADRTCAFYLKEGACIPLLFPSAQLKRTFVELAECMTGKRAKRAAIKTDKD
>AncSagWS2016015255_rbh_TGME49_260820
WSWPGFCLFFFATDVTTASDVRDVRRPSPSGADVESFLTRLERGIEVIVLLATGMGLQCNLKLDEQRKLLALSKNDNYRELHIS
>BabBigBond004151_rbh_TGME49_260820
MPAIFSFRRILGIFDSCCAFEDCRQDANEFEIEEQHFRDRLRSSVNVMVLLEVGTRRNGCMCWQDGSKLSCTLHVNCDQEIIRIACEDQIREMKFDAIKKLLHTREELGRVQTEGPCLNFSTSVALHLSENGNCIPLTFNNIQEKRLFLNILRPFIEV
>BabDiv1802A001331_rbh_TGME49_260820
MTAQSSFRRILSIFDSCCAFDDCKQDGYEFEIEEQHFKDRLANSVNVLVLLEVSLAVWVYMPFKDGGKLSCTLHVDCTQSLIVIACDDQIREMKFESVKKILHTREELSRVQTHGPNLNFNSSVALHLLENGNCIPLTFNTSQEKKLFLNIMRPFIDV
>BesBesBbGer1002724_rbh_TGME49_260820
MGAVSSCCAVEESEDRQVMKENGGAKASKSEKSRDDRKKNGKYSKSRSSGPRREGPAVTAEQIEDLNQRLLSGMAVLVLLQDGTRLSCVLHYNAKDASLSISCEDKVRVIPLSDIKALLHTHEQLQRVETKANLVDDECCVALHLLESGNCIPLRFENVVDKCCFVDLVKQIKA
>CarCio008539_rbh_TGME49_260820
MGNTSTCCWMAQPIDKAVLREDPTYYYEDDYKIPSREEGSLVSTPIKNSAISIDKPKKPYSKHEMAEFENSLISGVNIAVLLQDGSQLNCMLYFDGDGKTITINCNSKVRVIPQADVKAVLHGADQLKRVETKANLLNDNKCIALHLKKSGNCIPLRCNSLEEKEKLLQLLLPQVF*
>CepComWS2016000328_rbh_TGME49_260820
MVPRLLNYSDMGGCCAVEKIATHDEGGNLPPGAINIVNESQAKRRAVTENRPEDIENFENKISSDLPVIVVLSDGTRLACSLRYTAAENSLVVYCESNVRIIPLTEITAIMHGQDQLKRIETRARISEDPNIVAVHLLTGNCIPFRFETTTEKELFMNLIQQKRGKA*
>CepComWS2016001062_rbh_TGME49_260820
MGSNISSCCAQENDDSALEHQLDGSKKDKGLRLTNSYDHRQLGISVADCEHLLQELKGGIEMNIVLAVGHGLKCILRYNPDSKAIVIMRGDNRRVLALSSITRILHTEEQLSRVETQATLDSHCCAMLLLTGTCITCRFFKEIDCKSFVSVIGTMLNDLS*
>CepComWS2016004588_rbh_TGME49_260820
MGQTSSCCEQDTQDKDEVVAASGSGTRGTAKGKSKADKSKAEHELPCVLLTVDKQQLKATITYDVQSEAIILKSNDRGDGRASGPLRMRTIKLDHVMKVLHTIDQLKKVDGDIPAMTTTIGIQTEAKKCIPVIFQLASDKDFFVNYLRGHKPNVVDV*
>ChrVelCCMP2878011005_rbh_TGME49_260820
MGACSSCCSPEVEKKDKVMITATPDPSRVPPSLQPQTQHGDADRTPQGAPFSSLPLEPSPSMRASQQQNEEEDPPPSWTPDNVGFFEQMQNEVEITVLLKDGLPLDCKVNLQKGDAAICISFQEKTRKIPLTDIKSVLAGPHQLKRVETKADIRNDNRCAALQLGGSGSCIPVRFLSVEDRKRFSAVVKMLQNGDWPAEEGGGGGASPVGAAAGAVTGVLPSGAAVTGAMAGGLAQVAEDAAGQAVQGVGEAAGVNVGGGIGAFGRV
>ColAng025227_rbh_TGME49_260820
HQCQGLSSGINAEYMGTQQNLFLTMGNACTTCCDNSKATEQTVNVEKTNKTEQNKQDMYPTAKQPVAGVQLSEELSRFVKRLVDEGIEVSVILQTGGQLQCNISWSNSSTQGHVIIIKNADKIRELPVSRITEVLFTSHQLARIYNIPQIQNDNCCTGLVMPTQTTSADGEPTFQCIPLRWSTRENARLFVDLLHAIEPKLKELALVDESEEKAAASKKF*
>ColAng101046_rbh_TGME49_260820
CSSDLSSGINAEYMGTQQNLFLTMGNACTTCCDNSKATEQTVNVEKTNKTEQNKQDMYPTAKQPVAGVQLSEELSRFVKRLVDEGIEVSVILQTGGQLQCNISWSNSSTQGHVIIIKNADKIRELPVSRITEVLFTSHQLARIYNIPQIQNDNCCTGLVMPTQTTSADGEPTFQCIPLRWSTRENARLFVDLLHAIEPKLKELALVDESEEKAAASKKF*
>CryAnd30847003106_rbh_TGME49_260820
MSCIEHLLSSCCTLRKDNIDNELLCIVCPSPSDLEDNYLDNGIPARYRRNKINGYRKQINKEIKQWSGDEVARFMCCHLVIEDSDTHNFIFDDNKYKDRKREIDKAILPSNNITSGNNNINKKCRRHKKYFKDMIDINKDKVISSNDNNKKIERSKEDINNFSENKEFSLNKKDKYDNESQSKSIQTIDIKDNISDNINENHKVYHKIHNNVRTKPQKFYSDSDNEYFNDSKHNKHKCRKYKKNRDLNHRRKSDTISNTQDDNKYINYKILKDHKKSHQVLRNTNNHKLCKFDYSNKYLDDSSDEIWDYYSNFSNSSEYDSSDINEELYNHLNRIPRNNSSFCSTCKESNIFNSPYCKIDIIQPKKSQEKKEHNNDFLENISNLQYNMSCSKNYFPVEKTNQINSGHKKKYQVVNSRNSIIGKYLSNRYNKLSGDHSNNSDINNETLNSHGNKEVEHRSSKSKRLFRRHKKSQFKTIDPKHIKNLDNIDQNTRNRENNKICDSIDNPNIIKRYSNTPNNIYDHNHKYVDSNLNIEQNSSLQNEDNKDISKTFVTHRDGLDIVYDSDSKEYLRQISGNVNEGNLEETNKNTKSKASVIKTESEEEVNLEMNLPPQGILRRLSHGLPAGVVLKDGSPLRCKIVYSQGDNDLTLTCDDKIRSIPWSDIQNIITNKNELRRINTRAPIYRDSLVIAIQLNKSGHCIPIKFANESTKNDFLDFAYKMINQPTAE
>CryBaiTAMU09Q1009999_rbh_TGME49_260820
NSIMIEFISEILQTCCKLKKNNKDEEYIFILCPAPSDLEEDYTDEESDKKKKKFERVRGTSRHFIDDGTIREWSGREIGSCICCHLIYEDEDIRLNVDTQNTKYNLYEKKQLKKNSLTNENKFNKTKNYKILEKESNYQSSNTDFDSIEESDDKGSNLQQDNHRIKKNETKKLLKKHSNKIKKTVNKQTKKNYKKNFSSEDLLQSDSFESDSSENTSSSSQDHTSSSENNFDDHFNSKNNNNKKINKNNSKKDLSNNEERNLIEKLKTNQSIKYTQHQKLNTRPPINNIPKKDKNESSIKKSKSLFKKNSSNNLIHKRSNQENLNQELINDNKNIDKNNPIKENDKKSNKQLQNNNLNISIKNEHINKEIKNHIKSNNNLNDEISENNNLKSSNENLIKKSEKEINNDKYSEEEIIFDKKMTSKIIHNIFSLGILANIILKDGTLLECKIMFSPDEDDLSFICNDKIKAVPWDNIGEIFTTKEQLKLINIQTPLFEDSSLIIALHLIDTGNCIPLKFNKEEDKKEFLRFSEEFIN
>CryHomTU502000045_rbh_TGME49_260820
MFEFISEMFHSCCKLKKNQKNDEYIFILCPTPSDLEEEYIDQEGNVKKKKLEKIRGTARNIVDKEIVREWSGREIGSCICCHLIYEDEMNVYRADKYGRHIGKDHEEYEGSQTREENRVNSVGSLSSYGSRKHFSEEPNSADSNSTSISSDENNNAVENKSKKTRERRKLNISRSPSVIEKEIDEKEKKNKKLKETKDANNKECSTISSDINNDIHNADEKTTDNRNNKKLENTNVKNDEQIPFSDQKKYSKSSPLSKNQCPPKLGKRPPMKNELLAMNGQKNNSLKSSIANSKKCSKKISSTPKNEFNKIILEKEKVESNSRDTHKDDKNQTGNNNDQQINHITSSSNSDKEMIDNSGEIKYEEEEMKFNKDISSKIIRHRALIGIQAEIILKDGSTTDCKVSFSDEEDDLSFICNDKVKAVPWSNIKEIFTTKSELRMVNTRAPIFKDPTLIIALHLKDTGNCIPLKFDSKKSKEDFLNFALRMIG
>CryMelUKMEL1000424_rbh_TGME49_260820
MLDFISEMFYSCCKLKKNQKNNEYIFILCPAPSDLEEEYIDQEGNIKKKKLEKIRGTARNIVDKEIVREWSGREIGSCICCHLIYEDEMNVYRADKYGRHFDKDQEEHEGSQAREENCVKSVESLNSYKSRKHFSEEPNSADSNSTSISSDENNNKVENKSKKTKERRKLNISRSSNAIEKEVDKKEKKNKKRKDSKGVNNKDCSVVNSDSNIDLNNANEKTTDNKNNKKLENTNVKNKEQISPSDQKKYSKSSPLSKNHCPPKLGKRPPIKNELLAMNDQKNNPLKSSISNNKKCIKKIPSTQKNELNKILEKEKVESNSRDTNKDDKNQTPNNNNQLIDHISSSSNSDKELVDNSEEIKYEEEEIKFSKDISSKIIRHRALIGIQAEIILKDGSTMDCKVSFSDEEEDLSFICNDKVKAVPWSSIKEIFTTKNELRMVNIRASIFKDPTLIIALHLKDTGNCIPLKFNSKKGKEDFLNFALRMIG
>CryMurRN66001207_rbh_TGME49_260820
MSCIEHLLSSCCTLRKDTIDNELLCIVCPSPSDLEDNYLDNGIPARYRRNKINGYRKQINKEIKQWSGDEVARFMCCHLVIEDSDTRNFIFDDNKHKDRKREIDRAILLTNNITSGHNNLDKKYRRHKKYFKDMIDINKDKVISPNDNNKKIERSKEDIKNFSGNKEFFLNKKDKYDNKNQSKLIQTIDMKDNISDNINESHKIYHKIHHNNVRAKPQKFYSDSDYEYFNDSKHNEHKCRKHKKNRDLNHRRKSDIISSIQDDNKYIDYKVLKDHKKNQVVLGNTNNNNLCKFDYSSKYLDDSSDEIWDYYSNYSNGSEYESSDINEELYNHLNRIPRNNSSFCSTCKESNIFNSPYCKIDLIQPEESQEKKGYNNNNNNNFPENISDLQYNMSCSKNYFPVEKTNRRNSSHKKKYQVVNSRNSIIGKYLSNRYNKLSEVHSNNSDVNDETLDSHGNKEVEHKSSKSKRLFRRYKKSPFKTIDPKNIKNLDNIDQNTKNRENDKVYDSTDNPKIIKRYSNTPNNIYDRNHKYLDSNLNIEQNSSLQNKDNEDISKTFVTHKDGLDIVYDSHSKEYFKETSGNVNEGDSEKTNKNIKSKASVIKTESEEEVNLEINLPPQGILRRLSRGLPAGVVLKDGSPLRCTIAYSQGDNDLTLTCDDKIRSIPWSDIQNIITNKNELRRINTRAPIYRDSLVIAIQLNKSGHCIPIKFANESTKSDFLNFAYKMINHQPITE
>CryParIOWAATCC001656_rbh_TGME49_260820
MFEFISEMFHSCCKLKKNQKNDEYIFILCPAPSDLEEEYIDQEGNVKKKKLEKIRGTARNIVDKEIVREWSGREIGSCICCHLIYEDEMNVYRADKYGRHIGKDHEEYEGSQTREENCVNSVGSLSSYGSRKHFSEEPNSADSNSTSISSDENNNAVENKSKKTKERRKLNINRSPSAIEKEIDEKEKNKKLKETKDANNKECSTISSDINNDIHNTNEKTTDNRNNKKPENTNLKNDEQIPLSDQKKYSKSSPLSKNQCPPKLGKRPPIKNELLAMNDQKNNSLKSSIPNSKKCSKKISSAPKNEFNKIILEKEKVESNSRDTHKDDKNQTGNNNSQQINHITSSSNSDKEMIDNNGEIKYEEEEMKFNKDISSKIIRHRALIGIQAEIILKDGSTTDCKVSFSDEEDDLSFICNDKVKAVPWSNIREIFTTKSELRMVNTRAAIFKDPTLIIALHLKDTGNCIPLKFNSKKGKEDFLNFALRMIG
>CrySpeChipmunkI000134_rbh_TGME49_260820
ICNDKVKAVPWSNIKEIFTTKCELRMVNTRAPIFKDPTLIIALHLKDTGNCIPLKFDSKKSKEDFLNFALRMIG
>CrySpeChipmunkI022816_rbh_TGME49_260820
LNKMLEIISEIFRSCCTLKKNQKDDEYIFILCPAPSDLEEEYIDEEGNVKKKKLKKIRGTARNIVDNEIVREWSGREIGSCICCHLIYEDEMNIYRADKYGKRFDKDEEECADSILRHKNINSVESLNLYNSKKHFSEEPNTPELNSTLTSSDENINKVENKSKKVIEKKKLNISKSSTVIEKELDEKEKNKNKKRIETKDVNNKECSTISSDSITDLNSTDDNIANDGIDSKSIENTSEKNEQQISFPNSKKYTKSSSISKNQSFPKLGKRPPLKSELLTTYDQKNKSLNPSITSAKKCIKKISSSQKNEANQISLKKEKVDENNACNTHGDNRSQTNDSDNLAIDRITSHSDSDEDVAGKSEHTKYEEEEMKFNKDISSKIIRHRASIGIQAEIILKDGSIMNCKVSFSDKEDDLSFICNDKVKAVPWSNIKEIFTTKNELRMVNTRAPIFKDPTLIIALHLKDTGNCIPLKFNSKQGKEEFLNFAFKIIR
>CryTyzUGA55002295_rbh_TGME49_260820
MLEFISEMFHSCCKLKKNQKNDEYIFILCPAPSDLEEEYIDQEGNVKKKKLEKIRGTARNIVDKEIVREWSGREIGSCICCHLIYEDEMNVYRADKYGRHIGKDHEEYEGSQTREENCVNSVGSLSSYGSRKHFSEEPNSADSNSTSISSDENNNAIENKSKKTRERRKLNINRSPSAIEKEIDEKEKNKKLKETKDVNNKECSTISSDINNDIHNTNEKTIDNRNNKKLENNNVKNDEQIQFSDKKYSKSSPLSKNQCPPKLGKRPPIKNELLAMNDQKNNSLKSSIPNIKKCSKKISSTPKNEFNKIILEKEKVESNSRDTCKDDKNQTGNNNSQQINHITSSSNSDKEMIDNSGEIKYEEEEMKFNKDISSKIIRHRALIGIQAEIILKDGSTTDCKVSFSDEEDDLSFICNDKVKAVPWSNIKEIFTTKSELKMVNTRAPIFKDPTLIIALHLKDTGNCIPLKFNSKKGKEDFLNFALRMIG
>CryUbi39726002780_rbh_TGME49_260820
MLEIISEFFSSCCTLKKNQKNDEYIFILCPAPSDLEEEYIDEEGNLKKKKLEKIRGTARNIVDREIVREWSGREIGSCICCHLIYEDEMIVYRADKYGKKIDGNWEGYDESILQHQNSAKSVGSLSSYGSKKHFSDEPYAANSNFTFSSSDENINTVETKGKKVRGKTKSNISRSHSLVEKEVDEKEKAKNKNKKPIETKDINKDCSTIHSDSNINSNPIDDKATNNVNNNNSINKSDEKCEKQNKSLDSKIINKSSITKHQNPSKLGKIPPLKSELLNTNDQKNKPLKKKIANGPKYTKEEISLKKSEINKISLEKEKGNENDDKNTHTQRNNNNQTNNNIDHHSGSDKETIENTKAIKYEEEEIKFNKDISSKIIRHKASTGIQAEIILKDGSAINCKVSFSDNEDDLSFICDDKVKAVPWSNIKEIFTTKNELKMVNTRAPIFKDQTLIIALHLRDTGNCIPLKFNSKQEKEDFLNFAIKMIRR
>CycCayNF1C8004076_rbh_TGME49_260820
MGAINSCCSVEDTEDRQVMKEPAPTAKERSQTSSKHRKDKERKEPEQNESTERKEPKEEKNRKKRQAPPPEPAIEVSQQEIKDMQTKLHSGMSITVLLKDGTKLSCTIHLNLSDNSLSISCEDKVRVIPLSDVKALLHTADQLKRVETQADLVGDSNCVALHLLESGNCIPLRFEEARQKHSFVEMLKQLKSE
>Cys_WienI005414_rbh_TGME49_260820
MGAVSSCCSVEESEDRQVMKNGRDQAGGKGKGSSDKSGRNRRSNYDDEKKSKRDRSPSKSNSGVPSKSKSGNFVTKDEVDDLMKRLEGGMPILVLLQDGTRLACVLHYNAADNALSISCEDK
>Cys_WienI005856_rbh_TGME49_260820
MIPLSDVKALLYTKDQLQRVETRANLIDDENCVALHLLESGNCIPLRFETPKDKFCFVDLVKAIKV
>DigOweWS12013825_rbh_TGME49_260820
MGNLSACCSVDPASETQKHYIDEEQDAPEPSASEQKKPDNAEKRPRPKSQRSASNQGNKEAFHKQMLKGMIVNVLLHEGTSLECELILKDDPPTLQVKYQEKIRNIPFEEIKSLLYGPEALKRVETQADLTKEDKCVAIQLINGNCIPIKFVSKESKSSFIQLVTDIMKHVCNASASHAAGFSK*
>EimTenHoughton000742_rbh_TGME49_260820
MGAVSSCCAVEDADDRQVMKEPQPAAAAAAAAKEKPHSAKPRKESSSKEQSEQKSKDKERENKEAAKEEKKPKKQQQQEQPAVAVNQPEVEDLRKRLQGGMAIIVLLQDGTKLACTLHLNPSDKSLSISCEDKVRVIPLSDVKSLLHTRDQLKRVETKANLVDDENCVALHLIESGNCIPIRFEAVKDKHIFVEMMKQLKEEAEKNRN
>EleDub003355_rbh_TGME49_260820
MGGSGSCCSVAEVEVGGEGVEEFDEEFGEDGWRRESCQGLEGVGTRRKSGGTIRRKRRSGASVEMEAAAADSGRETPTRRRTGGRQETRRKSQWASQNCQEERQQASGRRTSDQQWQDHQQEESDDESEHENASRKQTRRGSKTKHKRTSQQQLLIEQAQPRDVTQDNEFIFDDQDELRLQPPSEEVISVTKKFLKGKGVPAVALLASQRRVIPFDDIMTLFTTQQELATVKGKSKLLDDNRIMGIALRPARACIPLRFDSQDAKQGFIDVIHKLLWPRQSVYNSPH*
>EleDub003362_rbh_TGME49_260820
MGGSGSCCSVAEVEVGGEGVEEFDEEFGEDGWRRESCQGLEGVGTRRKSGGTIRRKRRSGASVEMEAAAADSGRETPTRRRTGGRQETRRKSQWASQNCQEERQQASGRRTSDQQWQDHQQEESDDESEHENASRKQTRRGSKTKHKRTSQQQLLIEQAQPRDVTQDNEFIFDDQDELRLQPPSEEVISVTKKFLKGKGVPAVALLATGGSSSCSIVIEAADRTIFIFHGSQRRVIPFDDIMTLFTTQQELATVKGKSKLLDDNRIMGIALRPARACIPLRFDSQDAKQGFIDVIHKLLWPRQSVYNSPH*
>EleDub012739_rbh_TGME49_260820
MGGLSSCCAVEDATDKQLIKGDEHAPLDSATMDAFRQRLENSLQVLVLLQDGTKLACDLKFLAADNSLTICCADKVRTIPLSDIRDVLSTEEQLRRVETRANLVDDLNCVGLHLNESGNCIPIRFDAHQDKLAFVQMLLKMSTEPATTET*
>GreNip003486_rbh_TGME49_260820
MGNTLATCCGSGPEDRNEFKTEKAPAGYSKRTSVDDLVGQHYATPIALETIASRLTKGCVPTRILPRLWTYALSRTHNLITTKDPTKGPTTTLPRYIFAKELENGVQVRITLGDFSRLPCDLHWSERERSLYIACTINGERRVRKLPLGSIEDLLYKEGDISSLEAAAGIKPKDECVALCLEEGGGGCLPLFFNDAPTKQRFIEFFLSRAGGQ
>GreNip006102_rbh_TGME49_260820
MSLDELVTVISGRKDLGRVATKANIVDEPTCVALHLASNTCIPILLESLSDKNCFVHLMNELKQ
>HamHamHH34001491_rbh_TGME49_260820
MGAVSSCCAVEESEDRQVMQQENAAKTKGEKSRYERKKGDKSGKRSPSHRASHAASAPQVTAADIEDLHRRLLAGMAVLVLLQDGTRLQCILHYNEADSSLSISCEDKVRIIPLSDIKALLYTRDQLQRVETKANLVDDESCVAIHLLESGNCIPLRFDGVKDKTCFVDLMKKLKA
>LanAbb003658_rbh_TGME49_260820
XIVNDLSTVADKSVAVIVNDLSTVADKSVAVIVNDLSTVADKSVAVIVNDLWRWAIVASAEHSRAAEEQIFIMEQDRGAAPPTRLKGPLKTHAAAAPSPPETNGASAAWTRKVEESTVPVLLLLATGMGIECEMKYDRPRQVVSLSRDDNYREIALAQVKKVLHTPEELAKIQIQQAAPAQDSSCSALLLSSGHCITLRFDSASDCRAFVTLMVSEVGR
>LanAbb003690_rbh_TGME49_260820
AVIVNDLSTVADKSVAVIVNDLSTVADKSVAVIVNDLSTVADKSVAVIVNDLWRWAIVASAEHSRAAEEQIFIMEQDRGAAPPTRLKGPLKTHAAAAPSPPETNGASAAWTRKVEESTVPVLLLLATGMGIECEMKYDRPRQVVSLSRDDNYREIALAQVKKVLHTPEELAKIQIQQAAPAQDSSCSALLLSSGHCITLRFDSASDCRAFVTLMVSEVGR
>LanAbb005256_rbh_TGME49_260820
MGSEWSSCCSVEPAGDKQVVNSSDKNEHVPKPSSPTKSGRGGQKAKEREYDGPDVEKFQRKLEDVMDVIVLLADGTRLTCQLKLNVEDKFLAISCEKNVRLIQLSDLKAILHGRDQLKRVETKASLIDDPNCVALHMVTGNCIPVRFEVLEDKIAFVELIRRIKG
>LecTuz002308_rbh_TGME49_260820
GINAEYMGGLQAWQLKMGADWSSCCSVEQSGEKQVIKDGEQPQKPATPKASERSQGQRSRRGDVGAEAVDVEKFQRKLENSMDVIVLLADGTRLTCQLKLNVEDKFLAISCEKNVRVIHLTDLKAVLHGRDQLKRVETKATLVDDLNCVALHMVTGNCIPVRFDALEDKKAFVELMKKMKS*
>LecTuz011733_rbh_TGME49_260820
VSTQSTWGIPRRRQNRSLPRRELLRHAALLRVQKATAVVKENDRKGTAAAGFAAAASKPAPGAAPSPAKTMPAGAEGLANKMQNTSLDVLLLLPSGMAIESIAKYDRRRKVLTFRNGENGVDLPVADVQKVLHRQDELTKIETQADCANDRQCAALLLKNKLACVTLRFGSLTDKNNFVSLVEHEIEAR*
>LecTuz011734_rbh_TGME49_260820
YQRRVHGAAAASKPAPGAAPSPAKTMPAGAEGLANKMQNTSLDVLLLLPSGMAIESIAKYDRRRKVLTFRNGENGVDLPVADVQKVLHRQDELTKIETQADCANDRQCAALLLKNKLACVTLRFGSLTDKNNFVSLVEHEIEAR*
>LecTuz011735_rbh_TGME49_260820
MNTKAPTEPKPPAARAAAPRSAPTSPKATAVVKENDRKGTAAAGFAAAASKPAPGAAPSPAKTMPAGAEGLANKMQNTSLDVLLLLPSGMAIESIAKYDRRRKVLTFRNGENGVDLPVADVQKVLHRQDELTKIETQADCANDRQCAALLLKNKLACVTLRFGSLTDKNNFVSLVEHEIEAR*
>LecTuz033727_rbh_TGME49_260820
ESTQSTWGRKVEVAGIQLSSCLQKNVRVIHLTDLKAVLHGRDQLKRVETKATLVDDLNCVALHMVTGNCIPVRFDALEDKKAFVELMKKMKS*
>LecTuz034139_rbh_TGME49_260820
CLRRRWRRTRGGFRSSGRKSSGRRALPVVLLDDCRRFWTRRSAAWRSSSRRGRLRFCRRLGTHVLCVGINAEYMGMAIESIAKYDRRRKVLTFRNGENGVDLPVADVQKVLHRQDELTKIETQADCANDRQCAALLLKNKLACVTLRFGSLTDKNNFVSLVEHEIEAR*
>MonAgi022821_rbh_TGME49_260820
MGAISSCCSAEPSDSKETVGYELAGKGKVDDEKSELGEQPKAPAATKTVSDAEIEIFQKRLEQAMDVIVLLADGTQLACQLKLNPADRSVVISCDTNVRVILLSELKTILHGREQLRRVETKANLTDDSTCVALHMLSGNCIPIRFDNEPDKDAFIGMIKRFKQR*
>MonAgi027972_rbh_TGME49_260820
LQIWDSTNLGLYKFGTLQLQQAYSVMGGTCCTIPPEEDRLHEIASSSGFAVDRVAQSSRSFNYKDGESAFVGNEFYQRLIKGGVELLVVPAARIGIVATLRYQSQKKRFVLRNDNDLSRGVNLSSIQRVIHSRKDLERCEGRSSIADDANSCAIVFKNNSAITFRFDTIEDKNSFVSTTKEILLRYTDDFPNGNDSNHDEVWSD*
>NeoCanLiverpool003340_rbh_TGME49_260820
MGAVSSCCAVEESEDRQVMQKEQVAKTSKGERSRDEKKKGEKVGKKSPSHRSGSASAAPQVTAADIEELNQRLLSGMAVLVLLQDGTRLQCILHYNETDNSLSISCEDKVRVIPLSDVKALLHTRDQLQRVETKANLTDDDSCVALHLLESGNCIPLRFDSVREKTCFVELLKKLKA
>NepSpe003681_rbh_TGME49_260820
SHLDCKLAYTDENKTISIISNNKVRNIPICELKDVLSGNDQLKRIETKSMLLDDSRCIAIHLKTSGNCIPLRFNTGSDKEDFLHLIEKALDSSEVLK*
>NepSpe003796_rbh_TGME49_260820
MGAVSSSCCWGPTHEAEFPSKNSYNLDPGLLTTTNSASSEANSNFSFYPSSKTSLQFYDEITKGSTKVSVLLQDGAQLPCSLSFDSFSKALTINSNNKVRVIPHDDIKSILYGPEQLKRVETKAELLQDNSFQTLHCPISYLKFWTKPDV*
>NepSpe003797_rbh_TGME49_260820
MGAVSSSCCWGPTHEAEFPSKNSYNLDPGLLTTTNSASSEANSNFSFYPSSKTSLQFYDEITKGSTKVSVLLQDGAQLPCSLSFDSFSKALTINSNNKVRVIPHDDIKSILYGPEQLKRVETKAELLQDNSCVALHLKKSGNCIPIHFDSLEQKEDFINLMNQIQEYK*
>NepSpe005546_rbh_TGME49_260820
MGALSSCCSFESSKDTGQLDPIKDRCNYFQEKLIKGVDILVLLQDGTKLPCVVCLNIPDKALSISCEDKVRIIPINDIRQLLETKEQLWRVETKANLLDDPNCIALHLLESGNCIPLRFSSLEEKTFFADIIKNLRNTTM*
>NepSpe005573_rbh_TGME49_260820
EPIKEGLNKFQEKLIKGIQILVLLQDGTKLPCILCLSVQDKALSISCEDKVRVIPINDIRQLLETKEQLWRVETKANLFDDPNCIALHLLESGNCIPLRFERLEDKSMF
>NepSpe021725_rbh_TGME49_260820
MGALSSCCAVEDSKDKTSVQNGKSPDQPPAIKPADLAHFKKKLKKGVKIIVLLQDGTKLPCIICLNIQDKALSISCDDKVRIIPISDIRQLLETKEQLWRVETKANLLDDPNCIALHLSESGNCIPIKFETGDEKLYFAEVINEFKLNNT*
>NepSpe021726_rbh_TGME49_260820
MGALSSCCSVEDSKDKITLQDSKSSEQVKVNLSAGEFVAFKNKLKKGVKIIVLLQDGTKLPCVLCLNSEDKALSISCDDKVRIIPIHDIRQLLETKEQLWRVETKANLLDDPNCIALHLSESGNCIPIKFETGDEKLYFAEVINEFKLNNT*
>NepSpe021727_rbh_TGME49_260820
MGALSSCCAVEDSKDKTSVQNGKSPDQPPAIKPADLAHFKKKLKKGVKIIVLLQDGTKLPCIICLNIQDKALSISCDDKVII*
>NepSpe063992_rbh_TGME49_260820
SKDKETIQDVRNGDHSDGGTSLPAFLSKLQEGITILVLLQDGSKLPCVLRLNSLEKAITISCEDKVRVIPVSDIRQLLETKEQLGRVETKPDLIGDANCIALHLSES
>NepSpe069375_rbh_TGME49_260820
MFVSKISLQFQKVSDASAFAQKLKDGVTVDVLLQDGSKLECLLTLDEMAKTITVNCNNKVRVISHDDIKDILRGRDQLKRVETKANLVDDPNCIALHLKKSGNCIPLRFKKVEDRDNFFEVLRNAKMV*
>NepSpe069385_rbh_TGME49_260820
MGSAASCCWSYPELPKLVGEDRPQKFIDGENLDTPLTYTASFETENPTFQKVSDASAFAQKLKDGVTVDVLLQDGSKLECLLTLDEMAKTITVNCNNKVRVISHDDIKDILRGRDQLKRVETKANLVDDPNCIALHLKKSGNCIPLRFKKVEDRDNFFEVLRNAKMV*
>NepSpe082431_rbh_TGME49_260820
VHTHSDRCSNPYPNLYGQFDMHTHTHTHIDRPQMLSTHSLSNPLNSPTHDPYKQLKDSMNVELTVQDCSRLKCKITLEPSLKTLRLMCEKKIKLLQIRDIKALLHTHTQLEMVDKQAG
>NepSpe111033_rbh_TGME49_260820
GNSARELDKGKGGEVAVREDVAGFQARLEKGISMLVLLQDGTKLPCILCFSAADCAISISCDDKVRVIPISDIKQLLDTKEQLWRVETKANLVEDPNCVALHLAESGNCIPIRFEKDGEKANFTALIQSIKATA*
>NepSpe116749_rbh_TGME49_260820
MGAISSCCCVEESKDKQHISDGWQPTKSNTLKSIGSTSTRAGKGTKAFDDREGLAEFQRRLEGKIKMMVLLQDGTKLPCMLSLNSAERSISISCGDKVRIIPISDIRQVLETKEQLWRVETKADLVDDANCLALHLSESGNCIPLRLDTIRDKELFIKVIKEMKG*
>NepSpe118270_rbh_TGME49_260820
CCAVESSKDKGVIRNENFIEAVHNFQQKLIKGINILVLLQDGTKLPCMLCLNIQDKELSISCEDKVRVIPISDIRQLLETREQLWRVETKANLLDDPNCV
>PirSoc000314_rbh_TGME49_260820
EYMGELIISEETLQFIKLLETEGIAIDVLLHGGKEVHCQLTLRSRDSMLIISTDMKNREVSISSLKGILSGEQHLKKVEIDATLEESTCCALYLREGACIPLRVINADQKDRLVQALRAKIAECKKYVVLQPSSG*
>PirSoc005192_rbh_TGME49_260820
MGNQVSRCCGCDDAAGKQEAVMSHAGVVAYEQPTVQAHEKYAQEVEQNHHTMMDSQYSSQRNDTNMTVGSGQGGKTTLEDIPRHLRDFARDLEEGLGGVGVLLHGGRQLECYIKLGMMDEAITIASEGKIREVPLSSLKGLLHKPEHLDKVEIPGPIDEGRTCALYLREGACIPLLFAEEGMKTMFVEIVERLIRRRKKKHAVDSATE*
>PirSoc010953_rbh_TGME49_260820
MGQLSSCCSIEGKDSAGSTKIYLPGEEEGKARGGDMPLGATGMTTVGAQEQTLTPEMEAFQAKLVNSLQVVVVLQDGTSLECKITLELENYIFTISFQDKVRKVKIRDIKALLVDRQLKRVETRASLVDDPRACAVHLEESGNCIPLRFASAAEKDIFRHLILFLKRQAMGS*
>PlaAdlG01002356_rbh_TGME49_260820
MGNIVSCCSLDENKKYLNDDEILETFSNSEINEFKKRLKNNIQIVVLLQDGTKLPCNLQANFQEKTLCISCHQKVRMINFSDIRSLLYGEEQLKRVETQANLINDNCCLALHLDDSGNCIPIKFGSVKEKNLFIFIMKDYKKNS
>PlaBerANKA003177_rbh_TGME49_260820
MGNIVSCCSIDETKKYINDDEILETFSSAEINEFKKRLKNNIQIVVLLQDGTKLPCNLQANFAEKTLCISCHQKVRMINFSDIRSLLYGEEQLKRVETQANLISGNCCLALHLDDSGNCIPIKFEAMKDKNLFIYIMRDYKKN
>PlaBilG01002415_rbh_TGME49_260820
MGNIVSCCSLDENKKYLNDDEILETFSNSEINEFKKRLKNNIQIVVLLQDGTKLPCNLQANFQEKTLCISCHQKVRMINFSDIRSLLYGEEQLKRVETQANLINDNCCLALHLDDSGNCIPIKFGTVKEKNLFIFIMKDYKKHS
>PlaBlaG01002286_rbh_TGME49_260820
MGNIVSCCSLDENKKYLNDDEILETFSNSEINEFKKRLKNNIQIVVLLQDGTKLPCNLQANFQEKTLCISCHQKVRMINFSDIRSLLYGEEQLKRVETQANLINDNCCLALHLDDSGNCIPIKFGSVKEKNLFIFIMKDYKKNS
>PlaChaChabaudi003410_rbh_TGME49_260820
MGNIVSCCSLDESKKYVNDDEILETFSNAEISEFKNRLKNNIQIVVLLQDGTKLPCNLQANFAEKTLCISCHQKVRMINFSDIRSLLYGEEQLKRVETQANLISGNCCLALHLDDSGNCIPIKFEAMKDKNLFIYIMRDYKKN
>PlaCoaHackeri001949_rbh_TGME49_260820
MGNLVSCCSLEENKKYLNDDEILETFSNSEINEFKKRLKNNIQIVVLLQDGTKLPCNLQANFNEKTLCISCHQKVRMINFSDIRSLLYGEEQLKRVETQANLINDNCCLALHLDDSGNCIPIKFGTLKEKNLFIFIMRDYKKIS
>PlaCynM001974_rbh_TGME49_260820
MGNIVSCCSLDENKKYLNDDEILETFSNSEINEFKKRLKNNIQIVVLLQDGTKLPCNLQANFNEKTLCISCHQKVRMINFSDIRSLLYGEEQLKRVETQANLINDNCCLALHLDDSGNCIPIKFGTVKEKNLFIFIMRDYKKIS
>PlaFal3D7003050_rbh_PlaFalIT_PlaFalIT002543_rbh_TGME49_260820
MGNIVSCCSLDENKKYLNDDEILETFSNSEINEFKKRLKNNIQIVVLLQDGTKLPCNLQANFQEKTLCISCHQKVRMINFSDIRSLLYGEEQLKRVETQANLINDNCCLALHLDDSGNCIPIKFGSVKEKNLFIFIMKDYKKNS
>PlaFraNilgiri001342_rbh_TGME49_260820
MGNIVSCCSLDENKKYLNDDEILETFSNGEINEFKKRLKNNIQIIVLLQDGTKLPCNLQANFNEKTLCISCHQKVRMINFSDIRSLLYGEEQLKRVETQANLINDNCCLALHLDDSGNCIPIKFGTLKEKNLFIFIMRDYKKIS
>PlaGabG01002291_rbh_TGME49_260820
MGNIVSCCSLDENKKYLNDDEILETFSNSEINEFKKRLKNNIQIVVLLQDGTKLPCNLQANFQEKTLCISCHQKVRMINFSDIRSLLYGEEQLKRVETQANLINDNCCLALHLDDSGNCIPIKFGSVKEKNLFIFIMKDYKKNS
>PlaGal8A001214_rbh_TGME49_260820
MGNIVSCCSLDDNKKNINEDEILEKFSNNEINEFKKRLKNNIQIVVLLQDGTKLPCNLQANFHEKTLCISCQQKVRMINFSDIRSLLYGEEQLKRVETQANLINDNCCLALHLDDSGNCIPIKFGSVKEKNLFIFVMKDYKKNS
>PlaGonATCC30045001676_rbh_TGME49_260820
MGNIVSCCSLEENQKYLNDDEILETFSNDETNEFKKRLKNNIQIVVLLQDGTKLPCNLQANFNEKTLCISCHQKVRMINFSDIRSLLYGEEQLKRVETQANLINDNCCLALHLDDSGNCIPIKFGNIKEKNIFIFIMREYKKNS
>PlaInuSanAntonio1003717_rbh_TGME49_260820
MGNIVSCCSLDENKKYLNDDEILENFSNNEINEFKKRLKNNIQIVVLLQDGTKLPCNLQGNFNEKTLCISCHQKVRMINFSDIRSLLYGEEQLKRVETQANLINDNCCLALHLDDSGNCIPIKFGTVKEKNLFIFIMRDYKKIS
>PlaKnoMalayanPk1002527_rbh_TGME49_260820
MGNIVSCCSLDENKKYLNDDEILETFSNSEINEFKKRLKNNIQIVVLLQDGTKLPCNLQANFNEKTLCISCHQKVRMINFSDIRSLLYGEEQLKRVETQANLINDNCCLALHLDDSGNCIPIKFGTLKEKNLFIFIMRDYKKNS
>PlaMalUG01001973_rbh_TGME49_260820
MGNIVSCCSLDENKKYLNDDEILETFSSSDINDFKKRLKNNIQIVVLLQDGTKLPCNLQANFNEKTLCISCHQKVRMINFSDIRSLLYGEEQLKRVETQANLINDNCCLALHLDDSGNCIPIKFGAVKEKNLFIFIMKDYKKNS
>PlaOvaCurtisiGH01001525_rbh_TGME49_260820
MGNILSCCSLDENKKYINDDEILETFSNSEINEFKKRLKNNIQIVVLLQDGTKLPCNLQANFNEKTLCISCHQKVRMINFSDIRSLLYGEEQLKRVETQANLINDNCCLALHLDDSGNCIPIKFGTVKEKNLFIFIMKDYKKNS
>PlaPraG01002711_rbh_TGME49_260820
MGNIVSCCSLDENKKYLNDDEILETFSNSEINEFKKRLKNNIQIVVLLQDGTKLPCNLQANFQEKTLCISCHQKVRMINFSDIRSLLYGEEQLKRVETQANLINDNCCLALHLDDSGNCIPIKFGSVKEKNLFIFIMKDYKKNS
>PlaReiCDC002455_rbh_TGME49_260820
MGNIVSCCSLDENKKYLNDDEILETFSNSEINEFKKRLKNNIQIVVLLQDGTKLPCNLQANFQEKTLCISCHQKVRMINFSDIRSLLYGEEQLKRVETQANLINDNCCLALHLDDSGNCIPIKFGTVKEKNIFIFIMKDYKKNS
>PlaRelSGS1like001496_rbh_TGME49_260820
MGNIVSCCSLDDNKKNINEDEFLENFSNNEINEFKRRLKNNIQVVVLLQDGTKLPCNLQANFHEKTLCISCQQKVRMINFSDIRSLLYGEEQLKRVETQANLINDNCCLALHLDDSGNCIPIKFGSVKEKNLFIFVMKDYKKSS
>PlaSpe009972_rbh_TGME49_260820
DSPPEKSKDEPEDFIKSLKKSVNVKIMLQDGKALQCTLQYKPLNFTLVITFEDKVRSIGIEEITSLLEDEEQLSRIETNAKLDPVLCVAVRLINGNCIPIRFDTADHKKCFANLVRDALNTK*
>PlaSpe009973_rbh_TGME49_260820
DSPPEKSKDEPEDFIKSLKKSVNVKIMLQDGKALQCTLQYKPLNFTLVITFEDKVRSIGIEEITSLLEDEEQLSRIETNAKLDPVLYVMFLSGYM*
>PlaSpe023543_rbh_TGME49_260820
VVSTQSTWGTIMGQLSSCCSPDTTAEKQKQYIKDDKQPEADAAASNTKEVASTSAAVPKSTPQQKPNTKIFMEKLEKGILITVLLQDGNSLSCKLTLLNNPPSLKVSFQEKTRNIPFEEIKCLLYGNEALKRVETKANLIDDDRCVAIQLVNGNCIPIKFSVNEDKKNFIDLVTEISQKIANE*
>PlaSpe024486_rbh_TGME49_260820
MGGKSSCCSGKDINELNNLTPIKNHKEDAFANNDELAEFFQRMKDGIIVAVVLQDGIGLSCTIKVVLRDETFYFLIIFKEKVREIIIAEISCLCSTDETPFQCSLHPVYCSMITDKLP*
>PlaSpe024492_rbh_TGME49_260820
MGGKSSCCSGKDINELNNLTPIKNHKEDAFANNDELAEFFQRMKDGIIVAVVLQDGIGLSCTIKVVLRDETFYFLIIFKEKVREIIIAEISCLCSTDETLCHINTEASLHEETCVAIQLKNGNCIPVRWPSSSDKKLFTEFFDVISKV*
>PlaSpeGorillaG2002330_rbh_TGME49_260820
MGNIVSCCSLDENKKYLNDDEILETFSNSEINEFKKRLKNNIQIVVLLQDGTKLPCNLQANFQEKTLCISCHQKVRMINFSDIRSLLYGEEQLKRVETQANLINDNCCLALHLDDSGNCIPIKFGSVKEKNLFIFIMKDYKKNS
>PlaVinVinckei003299_rbh_TGME49_260820
MGNIVSCCSLDESKKYVNDDEILETFSNAEINEFKNRLKNNIQIVVLLQDGTKLPCNLQANFTEKTLCISCHQKVRMINFSDIRSLLYGEEQLKRVETQANLISGNCCLALHLDDSGNCIPIKFEAMKDKNLFIYIMRDYKKN
>PlaVivP01001975_rbh_TGME49_260820
MGNIVSCCSLDENKKYLNDDEILENFSNSEISEFKKRLKNNIQIVVLLQDGTKLPCNLQANFNEKTLCISCHQKVRMINFSDIRSLLYGEEQLKRVETQANLINDNCCLALHLDDSGNCIPIKFGTVKEKNLFIFIMRDYKKIS
>PlaYoeYoelii17X004113_rbh_TGME49_260820
MGNIVSCCSIDETKKYVNDDEILETFSNAEINEFKNRLKNNIQIVVLLQDGTKLPCNLQANFTEKTLCISCHQKVRMINFSDIRSLLYGEEQLKRVETQANLISGNCCLALHLDDSGNCIPIKFEVMKDKNLFIYIMRDYKKN
>PltViv003572_rbh_TGME49_260820
DSPPEKSKDEPEDFIKSLKKSVNVKIMLQDGKALQCTLQYKPLNFTLVITFEDKVRSIGIEEITSLLEDEEQLSRIETNAKLDPVLCVAVRLINGNCIPIRFDTADHKKCFANLVRDALNTK
>PltViv015177_rbh_TGME49_260820
VVSTQSTWGTIMGQLSSCCSPDTTAEKQKQYIKDDKQPEADAAASNTKEVASTSAAVPKSTPQQKPNTKIFMEKLEKGILITVLLQDGNSLSCKLTLLNNPPSLKVSFQEKTRNIPFEEIKCLLYGNEALKRVETKANLIDDDRCVAIQLVNGNCIPIKFSVNEDKKNFIDLVTEISQKIANE
>PltViv015971_rbh_TGME49_260820
MGGKSSCCSGKDINELNNLTPIKNHKEDAFANNDELAEFFQRMKDGIIVAVVLQDGIGLSCTIKVVLRDETFYFLIIFKEKVREIIIAEISCLCSTDETPFQCSLHPVYCSMITDKLP
>PltViv015976_rbh_TGME49_260820
MGGKSSCCSGKDINELNNLTPIKNHKEDAFANNDELAEFFQRMKDGIIVAVVLQDGIGLSCTIKVVLRDETFYFLIIFKEKVREIIIAEISCLCSTDETLCHINTEASLHEETCVAIQLKNGNCIPVRWPSSSDKKLFTEFFDVISKV
>PolSpeWS2016006352_rbh_TGME49_260820
MGACCSIETPTNFEEFLEPYSANHPTPSENYFWKDSRIGLSNQEVDAFVEKFQKGVNCLVILPSGTGLVCNFKFVKDTNCFLLSRDEHKKEIPLNEIKRVLYTSENLRKVETKARISTDQNCCALLMKTDTCIAIRLDSHEETAAFILFMQRSLAPM*
>PolSpeWS2016013564_rbh_TGME49_260820
MEFAGGACFCGKMGSRLSSCCSFERAENREKVTEDGELVGERTKNYSEKSFREKLAENIDVAVLLADGSRLTCSLRYDEGDRSLVITCFRNVRVIPLEDIRAVLHGPEQLRRVETKADLIHDPCCVAIHIVTGNCIPIRFENVETKDSFLKFVKSPMGKSRVVNLK*
>PteSch007141_rbh_TGME49_260820
MGSDVSTCCCAQEVVKETQLTFPSKEKTQTPRYLPIETLQQTLTETSHPSPYYRLITGIEAIIIDLNNTEVRCVICYDPFYDSLMISSDSKIRRIKLDDVKDIMHSSEQLERIHSSAHITESDKAAAIYLRATKTCIPLFFRTATDKNDFVAGALARL*
>PteSch009902_rbh_TGME49_260820
MGADLSSCCSVEPAGERHVIKENQTRGAQSDISSRDVASKSKGSTKSASNKLSPTALDDFKKRLQQSISVIVYLADGTNLNCQLQFNEENMSLSISCERNIRIIELNELKALLRTHEQLNRVETKASLSNDPSCVALHMLTGNCIPMRFDTVEDKHAFIELISKYKPNL*
>PteSch018501_rbh_TGME49_260820
MGSDVSTCCCAQEVVKETQLTFPSKEKTQTPRYLPIETLQQTLTETSHPSPYYRLITGIEAIIIDLNNTEVRCVICYDPFYDSLMISSDSKIRRIKLDDVKDIMHSSEQAAAIYLRATKTCIPLFFRTATDKNDFVAGALARL*
>PteSch022437_rbh_TGME49_260820
TNTNTNTNTNTNTNTNTNTYTNNISLLDKLIQPIEVLVILASGYAIQCLLSMDCSCSNLCLNCEGRQRSIPLSTIIRVLYTAQERAKVDTKAGIVDDDNCAVLLMKSNRCLVLSFINDGLASEFSAFITEKLNSQ*
>RhySp1WS2016001892_rbh_TGME49_260820
MGAVSSCCAVEESADKQAVSTSDAPKGNTTTSGGAAAAAKPHGGKRKSGGDVKGGGVGGHVADEGELKHLQELLEAGMDVFVLLQDGTKLSCVLTYSSPEESLSISCEDKVRVIPISDIKSLLSTREQLKRVETKADLTDDPNCVAMHLAESGNCIPIRFAQSESKLLFLQFIKKVQKKGK*
>RhySp1WS2016029178_rbh_TGME49_260820
MGAVSSCCAVEESADKQAVSTSDAPRTGGGGGGTNASGAKHGGKRKSDGGGSGGARGGGPADDAQLKQLQELLESGMDVFVLLQDGTKLSCLFTYSASDESLSISCEDKVRVIPVADIKSLLSTREQLKRVETKADLTDDPNCVAMHLAESGNCIPIRFGKTESKLLFLQFIKKIQKRGK*
>RhySp1WS2016029399_rbh_TGME49_260820
HHSIHSFGPVYHHHLLLLYHHHHHLLYHHHHLLYHYYYYCYQLSRTHTHMGAVSSCCAVEESADKQAVPSKGATPSSPTRGTKAGNSVPPQAVDEAALKDFQQLLESGVDVFVLLQDGTKLACVFTFSPSEESLRISCEDKVRIIPIPDIKSLLSTREHLKRVETKANLTDDPNCVALHLAESGNCIPIRFGHTEHKMLFLQFIQKKQKKGG*
>RhySp1WS2016052822_rbh_TGME49_260820
SSSSSSSSSSSSSSSSSSSSSSSSSSSSSPSLPPMGAISSCCAVEESADKHALIADGKGAAPASSRPAGGGGGGGKGGGEKENEAGLSEFLTALRTGVDVFVLLQDGTSLACVLTFESPRQTFSISCGDKKRIIPISDIKSLLSTREQLKRVETKASLTDDPNCVAMHLSESGNCIPIRFQHTEHKMLFLHFVKKQQQKA*
>RhySp1WS2016072965_rbh_TGME49_260820
CSHCNMSRAEHSPREYDGSSGSSSGSCSSMCSPSSDSLRTPPRSLSGGTSDSSSCSSVPPLKPSRCNRETAAQQQQPSILAVVGDGTDRFSGETGFSTQASQRQGHRLVASTSAADNKNSTFPRQPSPPADEEPQRSPPSPSYGASSHCSEVTSHSSCVTFCMEGKDSTNEHSPPTPELSPTNPTTTIAGALLSPSSSPELRLQFHTAPASDTRLQPHGSCSLHTSSSSFPSPCSAASFPARLESAAAAASQLRSPSGVDHSGSHIRRATVGSSNPSFYLTPPASTSGSGRSSSTGTSSAIMTGPCTPPSAHPAPRPVVASTVSTPNNVSSGSQQHGPSPLGRAGSVVSVVDIDTNKKVAGQIDCQTAGGKNVRSDGRTVGSEVREDAEVTQPPVATEEDVTSFRCELQDGIGIVVLLQDGTRLLCQLSLNVGRRAVSIRCNEKVRVLNVSDIQNLLYGRRELRKVETKANIKNDNCCVALHLVGSGNCIPLHFETQERAMMFVDIVQHLKLTNNSNNNNNSTTTTTPPSSPTVSQPTLSHDSSPENPSLSSSSSAAPSIVITTTTDAPSVSMSPNCHSCSTEESM*
>RhySp1WS2016072967_rbh_TGME49_260820
LSGGTSDSSSCSSVPPLKPSRCNRETATEQQQPPTILAVVGDGTDRFAEEKSLSTQASQRQDHRLVASTSAAVDNKNSSFLPPPADEEPERSPPSPSYGASSHCSEVTSHSSCVTFCMDGKDSTNEHSPTPELSPTNPTPTAVGGAAVLSPSSSPELRLQFHTAPASDTRLQPQGHYSLHTSSSSFPSPCSAASFPARLESAAAAASQLRSPSGVDHSGSHIRRGTDGASDPSFYLTPPTASSGSGRSSCTGTSSAIMTGPCTPPSSALPEPRQVVVSTVSSCSQQQVPSPSGGAGSVVAVVDTETDDNKNVVEQIDGHTADGTNVRGDGRTVGSEGRDDAEVTEPPVATEEDVTSFRCELQDGIVIVVLLQDGTRLLCQLSLDVGRRTVSIRCNEKVRVLNVSDIQNLLYGRRELRKVETKANIKNDNCCVALHLVGSGNCIPLHFETQERAMMFVDIVQHLKLTNNNNNSSSTSTTPPSSPTVRQQPGLSHDSSPENPSLCSSSSATPSILITTTTTDTPSVHMSPNGHSGSTEESM*
>RhySp1WS2016079102_rbh_TGME49_260820
MGDSMSSCCAVESAEASKQTVKISKPRTGKHPSSDGQQSSRRYASIDKSGFSHYREHSGQTLEADGSKAVVASQHRECTSRNFVASDSKTAETKGSASKVENVVISCSTKAELVKNEDLSDPVTGGTPVMALDHSEVSSGLQKPAAHRMLSQWSPNAFADKAEQLPEANAIRRHNSLPLRANELAPRARAPVVPDDYEQMDSIRSAVHVNGPRDRQEQRASMGAENKGNDGGSLIESERRIGKVVRTKTRREDEASAVSEPSTVTCSCSRSTTGSAMLERHRKISITSSMCSGSYCCSECNSSMVESSTPRESDGRCSSSCSLCANSLHPAHSGHCLCGEPSDSASSSCLVVQGTRCFQGTLLQDQPITVARTDEQNRSSQILYLPNGARQRHDRGAASKSSEADKTWSLTLPPGNEEHQRAPSLPSYATSSHCSEITSRSSCVTFSMEEKDSNEEQHSPGHMSENRHDALSPSSPEVGPKFNTAPASDSRLQRRPQRSSFAVSFPSPCSAASFPARLQSAGADSPSGVDNSVSHLRCAMEASSNPSFYFTPPGSGGCTVRSSTSSTVGLSARIAATVPCTPPATPVSANGGQGTAVLLPLVPNPGSYVDRQQSTLVGVVSTPETTDGDTRTEHNSPLGGCTKSEAADQRGKPSREAVTNAGIGDGDMTSAETEMTSFICELQNGIGIVVLLQDGTRLLCQLTLIMSRRALAIRCNEKVRIINVSDIQNLLYGRRELRKVETDANIKNDSCCVALHLVDSGNCIPLHFETQQRAMMFVDIIQHLKLTNNTATPPSPSPSSCSSSSIVSSPINTPTDPPSVSSNS*
>RhySp1WS2016079104_rbh_TGME49_260820
MGDTISSCCAVEAADTSKQTVKISNSRRGDRPSSGQKSSRRSASSEIPQVGVIQSRKCTSLNIVVKPPDTQGRASTGEGMVMSYSTNSVVANHILSGTVAAGIPFMLLDHSEVSIGHQKVAGQSVVAHRPAECSHKDVAEKADQSHGPPASRRCNGLPIKAGEVAHQVRAPVVPDDYEQMDSIRSARGGNRPRDRQEQRDTMGQDIETKGRSSVVPPTTTDRRTEDEANAVSERSTVTCSCSRSVAGSAVMEGHRKISISSSMCSASYCCSECNSSVVESSTPRESDGRCSCPPCANSLQPPQPGHCLCGGPSNCACASRVVQGGRCFNGMSNQEQHGTVPMTGGDEKHRSCESKDVPNGARQREDRGAVSKPSEGDKMWSLALPQGNQEQQRAPSLPSYASSSHCSELTSHSSCVTFSMEEKDSTQEQHTPGNMSENKHDAEAFSPSSPEVRPKFHTAPASDAISQQRLQGSSCAISFPSPCSATSFTARLQSDGAHSPSIVDHSGPHARRATEGCSNPSFYFTPPGSGGGSVRSRASPTGGIAAMSAATDPCTPPSTPGLANGGQKTAVPVPPVPIPGSSDVREKAIMVIPIPGSATTAGDTEPENNEALGGCTDTEAGTHRGIPSEQVVTNAGRGDGNMTSEEMVEEVTSFRHELQDGIGIVVLLQDGTRLLCQLTLSVTRRTLSIRCNEKVRILNVSDIQNLLYGRRELRKVETKANIKNDNCCVALHLVGSGNCIPLHFETQQRAMMFVDIIQHLKLTNTTATPSLSPVGMMRPCSSRNSASSSPSSASSSSSTTPSRVTSPEPPSVYVSPNC*
>RhySp1WS2016079106_rbh_TGME49_260820
MGDTISSCCAVESADASKQTVKISNPRSGTRQSSNNKLSSRRAASIDTCAFSGYRESSSQAIDADGSDAAGAIQLREDRSRSILPLATKPPRTQGSALNGETVVISYRTKADLVDNEDLSDSAAEPTGFMLIDYSEVTIGLENPAVHHTLTRSPAECSPKAIADEVDQSAGPAASISPNGLALSSADGLVRAPVVPDDYEQMDSTRSGGYVNGRRDVEEQRDTVESEGEGNGRTLAVVSRRIEEARTERRKEDEENAACERSTATCSRSRSIASSAMLEQHRKISITSSMCSGSYCCSECNNSMVESSSPLESDKRCSSCSPCVNKRQVTPTTEGDKMWRFALIAPGNEEHQRSPSVASCSGSSHCSETASRSSCVTFSMDGKDSTREQHTPDNISANKRSAFSPSSPEYRPNFHTAPASDTREQALPQGSSHVCSPSPSSAASFPSRLQSADAHSPSVGDHSGSQARPATEGCSNPSFYFTPPNSGGSSARSIGGVSPMIVPTVTCTPPATPLSANGGEESAVIVPPVPTTGSSDDRPTLVGGASTAATSGSDTKTETYAELGGDTESEAADQRNTPSGQTNAGDDDTTSAERKEEVTSFRHDLLDGVGIIVLLQDGTRLLCQLTLSMTKRTLSIRCNEKVRILNVSDIQNLLYGRRELRKVETKANIKNDKCCVALHLVGSGNCIPLHFETPERAMMFVDIVQHLKLTNNTAAPSLPSDALTRQRSSQNSTPPSPSAYSSSSAILSPVANTDLPSVTVTPNC*
>RhySp1WS2016079107_rbh_TGME49_260820
MGDTISSCCAVESADASKQTVKISNPRSGTRQSSNNKLSSRRAASIDTCAFSGYRESSSQAIDADGSDAAGAIQLREDRSRSILPLATKPPRTQGSALNGETVVISYRTKADLVDNEDLSDSAAEPTGFMLIDYSEVTIGLENPAVHHTLTRSPAECSPKAIADEVDQSAGPAASISPNGLALSSADGLVRAPVVPDDYEQMDSTRSGGYVNGRRDVEEQRDTVESEGEGNGRTLAVVSRRIEEARTERRKEDEENAACSYCCSECNNSMVESSSPLESDKRCSSCSPCVNKRQVTPTTEGDKMWRFALIAPGNEEHQRSPSVASCSGSSHCSETASRSSCVTFSMDGKDSTREQHTPDNISANKRSAFSPSSPEYRPNFHTAPASDTREQALPQGSSHVCSPSPSSAASFPSRLQSADAHSPSVGDHSGSQARPATEGCSNPSFYFTPPNSGGSSARSIGGVSPMIVPTVTCTPPATPLSANGGEESAVIVPPVPTTGSSDDRPTLVGGASTAATSGSDTKTETYAELGGDTESEAADQRNTPSGQTNAGDDDTTSAERKEEVTSFRHDLLDGVGIIVLLQDGTRLLCQLTLSMTKRTLSIRCNEKVRILNVSDIQNLLYGRRELRKVETKANIKNDKCCVALHLVGSGNCIPLHFETPERAMMFVDIVQHLKLTNNTAAPSLPSDALTRQRSSQNSTPPSPSAYSSSSAILSPVANTDLPSVTVTPNC*
>RhySp1WS2016079108_rbh_TGME49_260820
MGDTISSCCAVEAADTSKQTVKISNSRRGDRPSSGQKSSRRSASSEIPQVGVIQSRKCTSLNIVVKPPDTQGRASTGTVAAGIPFMLLDHSEVSIGHQKVAGQSVVAHRPAECSHKDVAEKADQSHGPPASRRCNGLPIKAGEVAHQVRAPVVPDDYEQMDSIRSARGGNRPRDRQEQRDTMGQDIETKGRSSVVPPTTTDRRTEDEANAVSERSTVTCSCSRSVAGSAVMEGHRKISISSSMCSASYCCSECNSSVVESSTPRESDGRCSCPPCANSLQPPQPGHCLCGGPSNCACASRVVQGGRCFNGMSNQEQHGTVPMTGGDEKHRSCESKDVPNGARQREDRGAVSKPSEGDKMWSLALPQGNQEQQRAPSLPSYASSSHCSELTSHSSCVTFSMEEKDSTQEQHTPGNMSENKHDAEAFSPSSPEVRPKFHTAPASDAISQQRLQGSSCAISFPSPCSATSFTARLQSDGAHSPSIVDHSGPHARRATEGCSNPSFYFTPPGSGGGSVRSRASPTGGIAAMSAATDPCTPPSTPGLANGGQKTAVPVPPVPIPGSSDVREKAIMVIPIPGSATTAGDTEPENNEALGGCTDTEAGTHRGIPSEQVVTNAGRGDGNMTSEEMVEEVTSFRHELQDGIGIVVLLQDGTRLLCQLTLSVTRRTLSIRCNEKVRILNVSDIQNLLYGRRELRKVETKANIKNDNCCVALHLVGSGNCIPLHFETQQRAMMFVDIIQHLKLTNTTATPSLSPVGMMRPCSSRNSASSSPSSASSSSSTTPSRVTSPEPPSVYVSPNC*
>SarNeuSN3002965_rbh_TGME49_260820
MGAASSCCAVEEGENREVMKKDTPSGEVSHHRSSNGGKKREDRKKRQSGSGSKSSGGASGASGGDGGGRGVGATFAGGPPPTQAEIDALKGRLLAGMNTIVLLQDGTQLACLLLYNPSELCLSISCEDKVRVIPLSDVKALLYTRDQLQRVETKANLVGDQCCVALHLQESGNCIPLRFDSPADKAAFVELIKRVKAGGN
>SelPygWS2016050616_rbh_TGME49_260820
RSAWRSTASSSSSQERRATSEGLSAFSSNLTHIEHLLQVPTPEEVAAFQERLLKGMEVVVLLADGTGLTCQLKLSLEDQYALSIAADKNLRVIPFNELKAILYGKDQLKRVETKANLVDDPNCVALHMVTGNCIPLRFDELPDKDCFVAMMRKLKAAASEKAK*
>SelPygWS2016050617_rbh_TGME49_260820
MGAELSGCCAVEKAADKAVISEEKTEAPLQPEVHGAPQPPAPPPKKEEPPQRVPTPEEVAAFQERLLKGMEVVVLLADGTGLTCQLKLSLEDQYALSIAADKNLRVIPFNELKAILYGKDQLKRVETKANLVDDPNCVALHMVTGNCIPLRFDELPDKDCFVAMMRKLKAAASEKAK*
>SieNemWS1WS2_1062202_rbh_TGME49_260820
MGAEVSSCCAVEPAGDKKVVQSKDAANGKVPNGEANDKGGAAAYAATPQGGAASPPPPAPAPPAEPVPDTKAFSNKLHEAVQVTVLLANGTSLTCMLKLEGIGQDNASLSISCDSNMRSIPINELRNVLHGRDQLKRVETRANLVDDPKCVALHLSTGNCIPLRFDVLEDKEAFVALVKELKKQAAG*
>SieNemWS1WS2_1062209_rbh_TGME49_260820
PAPPAEPVPDTKAFSNKLHEAVQVTVLLASNMRSIPINELRNVLHGRDQLKRVETRANLVDDPKCVALHLSTGNCIPLRFDVLEDKEAFVALVKELKKQAAG*
>Sym_XWS2016038888_rbh_TGME49_260820
MGNCASSMCCCDPPEDVRNTHTINKSLYEPSRKSNHAYRKGSVVEIIPPDTNKDWTNQMGAYYARLLRFVNAIVVLKNGNTLDCSIGLNEEHKNLIVRYQDQERYIYLSQVKDVLSTSRELREIETKKRIHDNETVAAIHLHGRGSCIPLMFVNIEDQMDFIDIMNYLRKNEWPVYAVTGFVQPGVVATHKRTHTRKPVREDSQAELDYLCSPSKKYSHPHTPSVNRFYCGEVDTS*
>Sym_XWS2016064974_rbh_TGME49_260820
GGGGGGNNNSGGGIGVCEGGGGNSTMAYRMKEAQGIGSYDRPVLSPIEQTNVHVVDSPLFVRGECSNIPPGRMSLDKSTPTTQYEIFIQRLKSYEGVNLFIVRRTGEYLPCIIFYTDDPEPMFIIKNESKQRKVKVCDLHEILKDTHELQRVETTAEITCDNRCLGLVLSSTNHCIPVQFVSVIERSFFCDFYTSLQV*
>ThaAnnAnkara001054_rbh_TGME49_260820
MSVKTSFNNFFGLFNSCCASGNNTKQEAFDEDLDGNTFIIVLRLVKQNFKEKLRDYLDVIVLLEVLFFWDGTKLSCTLHVNCETSLVRIACDKQVTLHIYPIIT
>TheEquWA001605_rbh_TGME49_260820
MLTKGNFNQIFGIFHSCCASGSDGKQDLYDFEIDEHHFKDRLANCVDIVVLLEDGSKLACTLHVNCQDNLIRIACDRQVREIKFKSVKKILHTKEELSRVQTNGCPINYGTTVAFHLVENGNCIPLSFNNTHEKKLFLNILSPYILV
>TheOriShintoku000102_rbh_TGME49_260820
MSVKTSCNNVFSLFNSCCASGNTTKQEGTEEDFDEQNFKQKLEQNLDVIVLLEDGTKLSCTLHVNCETSLVRIACDKQVREIDFGSVKKILHTKDELSRIQTNGNTMNFNTTVAFHLLENGNCIPVSFSNTHEKKMFLNILGPFIPT
>TheParMuguga002954_rbh_TGME49_260820
MSVKTSFNNFFGLFNSCCAHGNSTKQETFDEDLEEQNFKEKLQDYLDVIVLLEDGTKLSCTLHVNCETSLVRIACDKQVREIDFASVKKILHTKDELSRIQTTGNSMNYNTTVAFHLLENGNCIPVSFSNTREKRMFLNILSPFIPT
>ToxGonME49000624_self_TGME49_260820
MGAVSSCCAVEESEERQVMQQENAGKTKGEKSRYERKKGDKSGKRSPSHRASHAASAPQVTAADIEDLHRRLLAGMAVLVLLQDGTRLQCILHYNEADSSLSISCEDKVRVIPLSDIKALLHTRDQLQRVETKANLVDDESCVALHLLESGNCIPLRFDGVKDKTCFVDLLKKLKA
>VitBraCCMP3155009211_rbh_TGME49_260820
MGQIVSSTLSSWCPSNDSPCRRGMLCCFAEPARHAKAPPAEISTEGLVGDYAPASESARGELQPFVYQMQKGVFVSAVLQDGSALVCEIKLDPSHDFMTIQSEDKSRKVMLRDIRDVLSEPGQLKRVETKATIIDDPSCLALHIDKSGSCIVFRCNSATERKDLVTALLWLKRKALAKDVPASV
>VitBraCCMP3155011335_rbh_TGME49_260820
MISSRRSGGRAPARLAPTLGETSAGDVLLLVILWCCSRAFTICTAAPLIQPYTKCGPPCVAMGAYISRCCGCEDATKGEQQFVAPPSNAAYQPPAANGGVYFQPPASQIEAAEEPEHASYPPMPSPDVSPSLAPPEGPAVESSSMASDKESYGVSASQSGRGPAKSKSELKAETLDFVNQLEEDGLPVAVLLHGGQQIECSLKLRYDEGVFIIGTEEKAREVPLNALRGLLHTKEHLAKVEIKSEIEADRTCAFYLKEGACIPLLFPSAQLKRTFVELAECMTGKRAKRAAIKTDKD
>VitBraCCMP3155013120_rbh_TGME49_260820
MGQISSCCHVDEQQRGTGATYIEVPPNAPEQPSVKGPTIASEDIGGNADVNGDKGLLDARHQTISFPQSTLISTQGASSAGATELTPELQAFLRIAEADGTKIVVLLHGGKDVECLLRLRMEDRVIVISTDVKNREVPISSLKGVLSGENQLKKVEIDADLEAATCCALYLREGACIPIKFMESQHKDLFVDLLRHLLAVQKQKEQQQLKEQAQDE
>VitBraCCMP3155014665_rbh_TGME49_260820
MGNLSSCCSVEPTDVGQNRDRVFLPPNDTQGNRFGYADNGTAQGSHHATNGMNGSPTGGPGEGAEAAAFTPELEAFQRKLQDGLRVTVILQDGTSLLCTVSLDVDDLTFTISFQEKTRKVAIRDIKALLVSRQLKRVETRASIVDDPRSLAIHLEESGNCIPLRFNSVDEKDLFHDIVMYLRQRARQSH
>AleAndCCMP2222004255_rbh_TGME49_260820
ACCTDLVRADALAAPAFQGKAAGPSNPAVPSTALPPGSQAAGAAGYADGCAVNPEVFISQVPELPKFDKKQSRRGDESSSSVGSAKSVDLDGVSEVVDEVASKQQRQQAKAVVKDFVKEMVKGKKLSVMTQNGQLKMCSASLNRSLDTFSIKVGAQKRSIPLKEVEEIHAGAEEIEGVTTPLDELCATLMLKSDDCITFRLGDVNARDTFVMXLADVLQQPEVIAQPSLRAGLPIGHARRLWQGNACV
>AleAndCCMP2222008704_rbh_TGME49_260820
XSGSSPTAVAAMALLGLVGAAXVRSSMTWGFWCCAPAPGEQAQKVHATPSSSPKHSEGSKSNRGPQAVDAPREGADGRSGSASADATPMAAGSAKQHASWPQREEIPPQAEQDAETQSARSSRSAKSLRSLGTSSNVSINSEFIQGCIPARQREASRIQQAMKGFVRSMVRGQQMGVIAPDGQLCTCTCSMDKRLKYFVIELKGSERKIALSDITEVFQGKEPEDIDTPLDERCSTLMLERGDCISFHFPDVPARXALRDVPPDPDRRAAVAPPERLQERQGX
>AleAndCCMP2222028007_none_TGME49_260820
KPLWAARWGGGAREGLEGPGGGVAPPAAQMFQEALNRTTTYLESLLLSHTRCCCTAEIDDNNPAKGGLLVPSEWSAYESSIRPMGQISETVDMRPPPVTGRLQDSHMPIEESYGDEDGAREAANEVVALRDLMKRFVRDMVHGREYLVVIEHGQTEPCKLSLTQNLMCLQLEAAGVIHDIPLKNVKDVCSGKLLANSCSPVTLDNLCSTLVLRNNTCVTFRLSSLVERDEFTKCVKVLALTIXTMSCRPKGCQRARREESVQIVCGPPRMAFVX
>AleCatOF101048195_rbh_TGME49_260820
XAKAETLQAPPFRSSGQRAPPAAADGCAVNPEVFISQVAELPQFDKKQSRRGGEMESSSSVGSSNIGDVDGLSEVVDEVTSKEQRQQAKGVVKDFVKEMVKGKKMNVMTQSGQLKGCSASLNRALDTFTIKVGTQKRRIPLADIEEIHAGAEDIEGVDTPLDELCATLMLKSDDCITFRLGDVNARDTFVMXPADVLQPPEVTAALRAHSLFLLSFQDX
>AleCatOF101050798_rbh_TGME49_260820
XGGTCAPTCGAGAAALAEEESALVLSAQPAVMMGTFCDEGESFQDEVSSSTTTKTRRSGRLQECFCGEDSPTERRHGPRGNSDASPIIHEAMSTFARTLMRGICIEVLLDDGSVIFPNTSLNSEMTHITLDVNQAQRAIPLKDVESVATARELRTKNILTSIQPYLDERCCTLVLKGFEFVTFRLDNERHREYFAACLALLVADRDRVRAMAKEARHCQFPQPCLRMLVQVRILEQRPPAERHGAPARSIDGSASV
>AleCatOF101061766_rbh_TGME49_260820
SSLPAVPLRDVGHPRPADPLRLLPQWGHLRADLWRGAAALAEEESALVLSAQPAVMMGTFCDEGESFQDEVSSSTTTKTRRSGRLQECFCGEDSPTERRHGPRGNSDASPIIHEAMSTFARTLMRGICIEVLLDDGSVIFPNTSLNSEMTHITLDVNQAQRAIPLKDVESVATARELRTKNILTSIQPYLDERCCTLVLKGFEFVTFRLDNERHREYFAACLALLVADRDRVRAMAKEALPVPAAMPADAGAGAHPRAAAAGGAARRAGQVH
>AleMarAMGDE01CS322020274_rbh_TGME49_260820
XGTCEPGCDASAALVEEETAMVLSAQPAVYMGCGDEAAVPSSSSAAKCRRPSSMQDCICGDASQTVRPGTNSGDNMAAPIIHEAMSTFVRTLIRGICIEVLLDDGSVIFPQASLNSEMTHLTLDVNEAQRAIALQDVESVATPRELRMKNILISIQPYLDDRCCTLVLRGFEFVTFRLDNERHREYFAACLALLIARRDGETVTKMGAAGLDQAHRATAPAAMSADAGAGCLTQHQHVEGSAVALCGGSFCQCTPPLLDLRGELTSRLRTASGLEVPAASRGSASP
>AleMonCCMP3105002008_none_TGME49_260820
IWAQAASPAHTAAAPTAAADLKQALGWTSSYLESVLVSQARCCCSAEVDDNPAKGGXLVPSEWSAYDSSIRPXGGQXSESXDXRPPPVXGRXQEPKXPPEESYGDEXGAREAANEVVALRDLMKRFVRDMVXGKEYLVVIEHGXTEPCKLSLTXNLMCLQLEAAGVTHDIPLKTIKDVCSGKLXANXCSXVTLDXLCSTLVLRXNTCVTFRLSSLAERDEFTKCVKVLALTIEQ
>AleMonCCMP3105008232_rbh_TGME49_260820
TTALAEEESTTVLGAQPAVTLGPGCGTEDRAMVPSSASATKSRRPSGVQDCICGEAAQADRGGATCDEKVSPIIHEAMSTFVRTLVRGICIEVLLDDGSVIFPQTSLNSEMTHLTLDVNEAQRAIPLQDVESVATSTELRTKNILTSIQPYLDERCCTLVLRGFEFVTFRLDNERHREYFAGLLALLITRRDNAAVSKVAPASLDQAHVATVPTPMSADAGAGVRHCSVAAIQATQVTNXGILIGQRRVEAGVA
>AleMonCCMP3105025015_rbh_TGME49_260820
TTALAEEESTTVLGAQPAVTLGPGCGTEDRAMVPSSASATKSRRPSGVQDCICGEAAQADRGGATCDEKVSPIIHEAMSTFVRTLVRGICIEVLLDDGSVIFPQTSLNSEMTHLTLDVNEAQRAIPLQDVESVATSTELRTKNILTSIQPYLDERCCTLVLRGFEFVTFRLDNERHREYFAAFITRRDNAAVSKVAPASLDQAHVATVPTPMSADAGAGVRHCSVAAIQATQVTNXGILIGQRRVEAGVAFLCQV
>AleMonCCMP3105082488_rbh_TGME49_260820
XSGGTCVAGARQRPRVRPPLRCGGLRPSHAAWGWHRRARRAVCAQPGLPHLRVWLPMGAACCSDNIAKAEHYVTPALEGKSVHPHAAAPGSVAPAGSPLSAAVPAAAAAGGGPGGGAAPDPDIFLSQPTELPQFDKPARTRGSDQESASSVCSTNPDLDGVSAVASEVASKEQRHQAKAVVKEFVKEMVKGKKLSVMTQTGQLKTCSASLNRSLDTFSIKVGTQKKSILLKEIEEIHAGAEEIDGVTTPLDELCATLMLKSGDCITFRLSDINARDTFVMXPADVLQPPEVTGLLAASLQLRAGVAPSPDPSCVPLQK
>AleMonCCMP3105095570_rbh_TGME49_260820
QKAAASQGDDAGLRLPELPVIQAREPQERRQEQRGPQRQEQRMVKDFVTGMVRGRKIDVVLQSGRRKTCACSLSRALDALKVKVGEEERRIPLADVSGLHAGAESKPVDAPLDELCATMVLMSEEAISFRFPGTEELPVIQAREPQERRQEQRGPQRQEQRMVKDFVTGMVRGRKIDVVLQSGRRKTCACSLSRALDALKVKVGEEERRIPLADVSGLHAGAESKPVDAPLDELCATMVLMSEEAISFRFPGTEERDTFVTCLSLFIERQQQNGGKGTPHTSLTPPWTDTAGGVCPVGLVYRRRSDGDAKRAX
>AleMonCCMP3105111240_rbh_TGME49_260820
EASCDASTTALAEEESTTVLGAQPAVTLGPGCGTEDRAMVPSSASATKSRRPSGVQDCICGEAAQADRGGATCDEKVSPIIHEAMSTFVRTLVRGICIEVLLDDGSVIFPQTSLNSEMTHLTLDVNEAQRAIPLQDVESVATSTELRTKNILTSIQPYLDERCCTLVLRGFEFVTFRLDNERHREYFAACLALLITRRDNAAVSKVAPASLDQAHVATVPTPMSADAGAGVRHCSVAAIQATQVTNXGILIGQRRVEAGVAFLCQ
>AleMonCCMP3105117118_rbh_TGME49_260820
XLRVWLPMGVGLQLGSLQRWDLRRRRASAAAGAPSSALRWTPAIACGLGLAPPGPPRGLRATRPAAPPRVAPHGGWFAARLLAAVGPASPARVSGRGCALLCAAVDSGHRXAAWGWHRRARRAVCAQPGLPHLRVWLPMGAACCSDNIVHPHAAAPGSVAPAGSPLSAAVPAAAAAGGGPGGGAAPDPDIFLSQPTELPQFDKPARTRGSDQESASSVCSTNPDLDGVSAVASEVASKEQRHQAKAVVKEFVKEMVKGKKLSVMTQTGQLKTCSASLNRSLDTFSIKVGTQKKSILLKEIEEIHAGAEEIDGVTTPLDELCATLMLKSGDCITFRLSDINARDTFVMXPADVLQPPEVTGL
>AleMonCCMP3105171640_rbh_TGME49_260820
GSGTKARSHEAQHPVRPWRAMLEVAKAASPDGQEXPTGGMLLERLGLHVLLPFSPCCFNPPGEEVLECPPGNELVPSLSSLGRVAESVQAEARDAADCQHPPRMPRTFSVHSGDGDSMDENISHRHLSLTEEEKRDEMAKVQELIREFVQTALRGSHIDVVLEDGTLTPCRFSMDGQLSVITLQVHALTRHIPMTDIQEVSAGRELRGLETTTPVDENCCTLVLDNGICVSFSFPDEARRERFATCMKVLRLALD
>AleMonCCMP3105202085_rbh_TGME49_260820
TCVAGARQRPRVRPPLRCGGLRPSHAAWGWHRRARRAVCAQPGLPHLRVWLPMGAACCSDNIVHPHAAAPGSVAPAGSPLSAAVPAAAAAGGGPGGGAAPDPDIFLSQPTELPQFDKPARTRGSDQESASSVCSTNPDLDGVSAVASEVASKEQRHQAKAVVKEFVKEMVKGKKLSVMTQTGQLKTCSASLNRSLDTFSIKVGTQKKSILLKEIEEIHAGAEEIDGVTTPLDELCATLMLKSGDCITFRLSDINARDTFVMXPADVLQPPEVTGLLAASLQLRAGVAPSPDPSCX
>AleMonCCMP3105211144_rbh_TGME49_260820
XEASCDASTTALAEEESTTVLGAQPAVTLGPGCGTEDRAMVPSSASATKSRRPSGVQDCICGEAAQADRGGATCDEKVSPIIHEAMSTFVRTLVRGICIEVLLDDGSVIFPQTSLNSEMTHLTLDVNEAQRAIPLQDVESVATSTELRTKNILTSIQPYLDERCCTLVLRGFEFVTFRLDNERHREYFAALLLITRRDNAAVSKVAPASLDQAHVATVPTPMSADAGAGVRHCSVAAIQATQVTNXGILIGQRRVEAGVAFX
>AleMonCCMP3105225142_rbh_TGME49_260820
AGARQRPRVRPPLRCGGLRPSHAAWGWHRRARRAVCAQPGLPHLRVWLPMGAACCSDNIAKAEHYVTPALEGKSVHPHAVVAPAGSPLSAAVPAAAAAGGGPGGGAAPDPDIFLSQPTELPQFDKPARTRGSDQESASSVCSTNPDLDGVSAVASEVASKEQRHQAKAVVKEFVKEMVKGKKLSVMTQTGQLKTCSASLNRSLDTFSIKVGTQKKSILLKEIEEIHAGAEEIDGVTTPLDELCATLMLKSGDCITFRLSDINARDTFVMXPADVLQPPEVTGLLAASLQLRAGVAPSPDPSCVPLQX
>AleMonCCMP3105277097_rbh_TGME49_260820
XRVAGAPSMGCTHGGAHGGAASPGAGSSSGPQTSSWAQKAAASQGDDAGLRLPELPVIQAREPQERRQEQRGPQRQEQRMVKDFVTGMVRGRKIDVVLQSGRRKTCACSLSRALDALKVKVGEEERRIPLADVSGLHAGAESKPVDAPLDELCATMVLMSEEAISFRFPGTEERDTFVTCLSLFIERQQQNGGKGTPHTSLTPPWTDTAGGVCPVGLVYRRRSDGDAMX
>AleTarCCMP1771109667_rbh_TGME49_260820
XRPHRGAAPAGGGAMWSFLGLFGACRETGACTTSCSAAAAALAEEESALVLAAQPAVALSTLCGDEQTAAVPCSSSATKARRPSGLQDCICGEASQKERPGTNGDGGAAPIIHEAMSTFVRTLIRGICIEVLLDDGSVIFPQTSLNSEMTHLVLDVNEAQRAIPLREIESVATARELRTKNILTSIQPYLDNRCCTLVLRGFEFVTFRLDNERHREYFAACLALLIARRESDKLPQVVSPGSEQAHQPTVPATMSADAGAGVRPCTLTAGAVGPQTAKVA
>AleTarCCMP1771126921_none_TGME49_260820
XRVGGPRWARRSSEREGRCVAAAPGLLLHCSRMLQQALGWTSSYLESFLPAQPRCCCSAEIDDNPAKGGLLVPSEWSAYESSIRPVGQLSETVDMRPPPVTGRIQEPNHMPADECYGDEDGAREAANEVVALRDLMKRFVRDMVHSKEYSVVIEHGQTEPCKLSLTQNLMCLQLEAAGVTHDIPLKNVKDVCSGKLLANSCSPITLDNLCSTLVLRNNTCVTFRLSSLSERDEFTKCIKVLALTIEQ
>AleTarCCMP1771136859_rbh_TGME49_260820
AAPXGGXGXGQGGVDPAIFISQVAELPQFDKRSRGRGDDDSASSVGTIKSVELDGVSDVVDAATSKEQRQQAKAVVKDFVKEMVKGKKMNVMTQSGQLKSCSASLNRSLDTFSIKVGTQKRSIKLKDIEEIHAGDEQIDGVTTPLDDLCATLMLKSDDCITFRLADVNSRDTFVMXPADVLQPPEVTLALMPSASLFTRTASLRLASSAQPILSINCRTAVEGSGVAWA
>AleTarCCMP1771164481_rbh_TGME49_260820
GEVEGRHPPRLPRSFSIRSGESTEPSSEGHLSLTEDERVEEMKRLRDLVREFVQASLKGISLDVVLEDGSLAPCRFNMDGQLNIITLFVQNLTRNVNMTDIQEVCSGRELQDLETSTPLDENCCTLVMENGNCVSFRFRDEARRERFATCMKVLRLAMD
>AmpCarCCMP1314049495_rbh_TGME49_260820
RVIASYQKHVPEHSGSGPYCLKCPKWPXGWMLAQASSYIDRVIASYQKHVPEHSGSGPYCLKCPKWPXGWMLAQASSYIDRVIASYQKHCCCTSDPRDDQGKSGDVVVFTDWDTREDAATLPGRELIPEPAAIGAAAMYAAAASGKLGQSAEAPDLHGRTPVRDGFSNRPSPQQSPDILASQGLSESLPEGVAEAFELRELMKRFVQEMIRGKSYHVVVENGQTEPCVLCITTALQYLQLRAAGVTHDIPLRHVKNIVPGRLLENRFTPIHLDELCATIVLRNNECVTFRLSSLKERDDFTKCIKVLVLALE
>AmpMasCS259010048_rbh_TGME49_260820
MLAQASSYIDRFIASYHKHCCCTSDPRDDQGRSGDVVVFTDWDTREDGAPAPGLEHIPEPAAIGAAAMYAAAAASGKLGQSSEAPLFNRKADQGSSGSSPTHANSKLGGMPEALPDGVAEAFELRELMKRFVQEMIRGKAYHVVVENGQTEPCVLCITTALQYLQLRAAGVTHDIPLRHVKNIVPGRLLENRFTPIHLDEFCATIVLRNNECVTFRLNSLKERDEFTKCIKX
>AzaSpi3D9020593_rbh_TGME49_260820
XQQQGGLMGQASTCGRSCQDCKQRGAIVLDALDRALAEGTPPQRYTNSEVGGSLSPGGTSASHVAPLGEEGDEYYEEEEPQPDPAQAQKVIKDFVKVMVKGKNLEVLSTTGNSMDCVVSLDKKLTIMTIQRSGKKDAKKRTIPLEDIGEIAVAQEISPDINLPVDDLCVTLLLENGQAVAMRFEDLEDRDTFALCLTMFVDGRRTEIEKKAQKGDDGTVRVDTSRERX
>AzaSpi3D9063774_rbh_TGME49_260820
XEADAFTSQVGDLPSFGRPPNDFDQESEGGSAMMSDAGGSVMTSEAEAAGDKEQRQQAKKIIKAFVKDMVKGKKLHAMSSSGQLKSCTVMLSRNLDALKIKVGAQERRIPLEDVEEIHAGADVEDISTPLDELCGTLRLASGDCLSFRFADIEARDIFV
>AzaSpi3D9068731_rbh_TGME49_260820
KRAGGQASSRVASWARRLHAEEAVKTANSGAXIVLDALDRALAEGTPPQRYTNSEVGGSLSPGGTSASHVAPLGEEGDEYYEEEEPQPDPAQAQKVIKDFVKVMVKGKNLEVLSTTGNSMDCVVSLDKKLTIMTIQRSGKKDAKKRTIPLEDIGEIAVAQEISPDINLPVDDLCVTLLLENGQAVAMRFEDLEDRDTFALCLTMFVDGRRTEIEKKAQKGDDGTVRVDTSRERX
>AzaSpi3D9130465_none_TGME49_260820
XSSSSESSRSDDRDDSRGAGNRSKSGDGASKHRQAQRTSGGNSKNSARSSSSFASSMLSERPSPDSQRNAPTSCWRCCGSGVEKGNKEYVGEAPRPVLQRSRSDLSDDSRGPRGPRRQPRSDRKSPETRVVREGDDRDGSGRGGGGLERGGHRGAGRCSGDDNRAAFAAPISRAEDDDDGARSVRSDFSVSTAIVGQHSADQNQPGDAASLKAALKIFVAGMVKGRELHLQPRGGGLRPVFVRVNPEVNALLVGEGKSATRVALVEILHIHRGFEAIPLDLGCPPDASLVVLELINGNCVSFHLGHAKAAEEFALFMRLLTAMQRQQSRKGGAPAPQAADDDDARSVCSVQSGIVRQQLNSTPLKSTSNDPKEVKKMFKMFTETMKRGRDFYVVQSNGELYDVECKLSKGHDEFRMRWDFQNRTIPLGEIVQVRDGKEAMKLRLGSALDERCATMELQSGECITFKFGHAEACERFILX
>AzaSpi3D9143048_rbh_TGME49_260820
XGSGGAAAGAAGGSSGAAAEKGSPKKTADAPSPGASSGAGDEAEAAAAREQRKKAKKMVKTFVQEMVRGRKMTVVLKSGQRVTCACSLTRALDALTVKVGGESRSLPLSDVQEISVGQEADGVETPLDDLCATLILPSDEAITFRFPDLDARDTFASVLLMFCQRQQGGEDEEEVX
>AzaSpi3D9159100_rbh_TGME49_260820
KGGWAGQQQGGLMGQASTCGRSCQDCKQRGAIVLDALDRALAEGTPPQRYTNSEVGGSLSPGGTSASHVAPLGEEGDEYYEEEEPQPDPAQAQKVIKDFVKVMVKGKNLEVLSTTGNSMDCVVSLDKKLTIMTIQRSGKKDAKKRTIPLEDIGEIAVAQEISPDINLPVDDLCVTLLLENGQAVAMRFEDLEDRDTFALCLTMFVDGRRTEIEKKAQKGDDGTVRVDTSRERX
>AzaSpi3D9174206_rbh_TGME49_260820
XQEPDAPGRYPALHGAMWDFGFFWRCRETGCVQDGCVSGGAVVPTLVEATACVVTGSQEHCVCGGSSYGPTGQARPQRKKAIIDPVRWIFGDESRSFPERPLGDTIPSQDNSLLVEEALTAFIRTLLRGICIEVLLDDGSVLLPQTSLNYELTHLMLDVNEARRSILLQDIETVATPHELEKRNILTPIRAFLDERCCTLIIRGYEFVTFRLDNERHREYFAACLGLLIARGDGIGSADSPVRAAEAPQPSLRNGARDQ
>BabBovT2Bo000640_rbh_TGME49_260820
MASSLFGILRIFDSCCAFDDCKQDGYEFEIEEQHFKDRLQNSVNVMVMLEDGSKLACTLKVNCDQSLIRIACEDQVREMKFDAIRKILHTKAELSRVQTQGTSLSFDNSVALHLAENGNCLRNKNARIKNPYYRKKGFWEWRKKHIQKLNKARYKRQFLVPKVIDPEEEPVKGKHDANIWEFVVDGLPIGLKRLKLYTKLLTNLHLQDAIDWLYAMPTIRTNRILNSLSDAQKKIYEEYNGDPSRLYIDSMVINYKTPMKQIKYHALSK
>BreMinMf105b01013442_rbh_TGME49_260820
MAPFGRGTCFEATKSEGLSQIEEVTNMLKVQTDALADLHLKIKNIQDTADKVGEFANKIRAIQVELGEAKRSAEQIISMGEIAQEVANIKAKAAEQQSDLILAKDAVDKLIPTNASMALYTSLVPLSHWRQARSRRHAGAFLFFGEAQGRPPLMGACCSEVEAAPGSAAAKTMPAPLPVASPYRMEDPIETKSVAPAVQEAMDQTDAGDVEVPEMVDDSVTSKEQRQQAKEVVKSFVKDMVKGRKMNVMTQAGQLKTCVVSLSRQLDTLKIKVGTQTRSIPLRDIDEIAAGSDVEGIATPLDDLCATLILSDDCITFRFVDLNGRDTFVMCLLMFCNGQK
>CerFusPA161109013045_rbh_TGME49_260820
XFDEQEGMWPFNWKFASCCSLTKCNSREKIVLQKQRTTLASKLEDEDFVRSAGRRMNSMHSLQQTPCHFGEEVVCPRLRNSSQGHFHPFYEKAEPVPSTYYGSGSEPPTSNETRSIASSQRNGHFSTFGATQSTAASRSEFVQTVPKHKDDLVWIQSQIKPFVKSMVRGRELTVLSADGQLRTCTCSFDRKLRNYNLVINKEIRTIPLSQIKEVFQGDEPEDIATPLDQLCATIMLFGGECLSFRFGNVRDRETFSLCLQIVIDGNP
>CerFusPA161109023242_rbh_TGME49_260820
XQRQQQQQQNLFQDCSLCQREDLRDVFVGCGGRAPDSGHLLHEALSGFVRTMLRGVCIEVMLDDGTTLFPEASLNYELTHLTLEVNDVRRAIILADVEAVATSSELSMRNVPSSLYQHVDERCCTLILRGQEFVTFRFDSTRHREYFSACLALLVA
>CerFusPA161109047697_rbh_TGME49_260820
MGGTASSTNTQCCCVEDKNASEVVFQQSTLGGSELVPQPALVPSLEHLGEAAEGARAHLQFVAGGRSRLRPPPDFTVRSEESTISCGSKGCMNLTDEEKKQELERVQILIKGFVKEVLVGLGIEVVLEDGRRVPCRFCMDCKLATVTLHVHGAVRDIPMTSIQDICSGKELRNIETTTPVDENCVTLVMGNDQCVSFHFRDVATREHFATCMKVLRLAVDEGL
>CerFusPA161109048257_none_TGME49_260820
MTTTFVQLDKEITTLFLGRSGASRKSLALENIEEVAVGSKAPEGVQHLRLDDLCVTLNYGEAAIAFRFRDVEERDTFALCLGMFADKCRGASDEEDEDEEEEEEEEDEAEEEGGAEEEASTADPAIDAIRARAWRAAQETSSEGLRSEASNSARGSTLSDEQHLMKDFVKKMVRGRALEMPTTVGSSMECIVSMDRDLTNLIIQRSERKDANKRVLPLSSIVRVALGEAITKDVELELQVDERCVALMLKEGKVVAFRFEDSQDRKVFAHCLGVLAQGNRRAAKKR
>CerFusPA161109093920_rbh_TGME49_260820
XEQEGMWPFNWKFASCCSLTKCNSREKIVLQKQRTTLASKLEDEDFVRSAGRRMNSMHSLQQTPCHFGEEVVCPRLRNSSQGHFHPFYEKAEPVPSTYYGSGSEPPTSNETRSIASSQRNGHFSTFGATQSTAASRSEFVQTVPKHKDDLVWIQSQIKPFVKSMVRGRELTVLSADGQLRTCTCSFDRKLRNYNLVINKEIRTIPLSQIKEVFQGDEPEDIATPLDQLCATIMLFGGECLSFRFGNVRDRETFSLCLQIVIDGNP
>CerFusPA161109123354_none_TGME49_260820
LSSAGHAMAEEAQRIIDGFVRQMVAGRELPAISPGSRSMTTTFVQLDKEITTLFLGRSGASRKSLALENIEEVAVGSKAPEGVQHLRLDDLCVTLNYGEAAIAFRFRDVEERDTFALCLGMFADKCRGASDEEDEDEEEEEEEEDEAEEEGGAEEEASTADPAIDAIRARAWRAAQETSSEGLRSEASNSARGSTLSDEQHLMKDFVKKMVRGRALEMPTTVGSSMECIVSMDRDLTNLIIQRSERKDANKRVLPLSSIVRVALGEAITKDVELELQVDERCVALMLKEGKVVAFRFEDSQDRKVFAHCLGVLAQGNRRAAKKAE
>ColAng012406_rbh_TGME49_260820
MGNATAVCCDASKSADIVFDQNQNSNDNASDVRANESKLPEDVAEGSSESSTDVLYRSLCSKEGISLFIILTSGDVIPCTLAYNPDPQEPKFIVTAFNKHRPVFLDQIKELFVGSQLIQVKTSAKISNDPTCLGIVLNIQNCIPLKFNNEQQRADFEILFKKLKDTRQKVLNAQGDDHHQPQLVL*
>CryCohSeligo030895_rbh_TGME49_260820
MASLLSWLCCRNEEVSVLSDSHLSSKTIARAHCCLDSKTDADGFAPSIPSWEGSGPDWLQGFQPQKSRDRVSEVSSTRAGSQISESSSLVTDALSTFVRTLLRGIIVEILLDDGTVLTPRASLNYGMTELFLSLQDIQQVIMLEDVENIVTPSQLEDRQRCLLGGVRDHLDDRCCTLFLSTTEFVTFRFDNERHREYFATCLSLLIARAQPGVGDXANSDLQDLDQLGLIICFVRLIPWTTQEGPPMPRVMQ
>CryCohSeligo044618_rbh_TGME49_260820
QRDCRCKSLREDNKHTEGLFGELCYARSYYLFREGLAFHRCSCDVAGLXDSEDTENILRDWGSARAGASELVPSLAASLASAAARTGPGAPGFEVRGNLHVPADFTVRSADSLDSAESRCVTLSAEEKAKEMQQLQIMIRDFVKEVLHGVMLDVVLEDGSLLPCRCSMDNRLTTVSLQVRDIVRHIRMFDIQEICSGKELQNIHTTTPLDDLCVTFAMSNDQCVTFKFKNVAAREHFSTCMKVLRLALNEAX
>CryCohSeligo098249_rbh_TGME49_260820
XSLREDNKHTEGLFGKIINIPKELLPLQGGPGLPSMFLRCCWSHDSEDTENILRDWGSARAGASELVPSLAASLASAAARTGPGAPGFEVRGNLHVPADFTVRSADSLDSAESRCVTLSAEEKAKEMQQLQIMIRDFVKEVLHGVMLDVVLEDGSLLPCRCSMDNRLTTVSLQVRDIVRHIRMFDIQEICSGKELQNIHTTTPLDDLCVTFAMSNDQCVTFKFKNVAAREHFSTCMKVLRLACE
>DinAcu013650_rbh_TGME49_260820
XLKYCGTQKYSKDERAPPRPARAAMWWFCDRNSCLADPPVAHDAGREHDSPKKPPAIAIARPGLAVGPWQRALEECLCNADPAFLEQARLAKPGCGRGAPGRGARAREDAAAAAHQRRWVLLHEAMSTFVRTLQRGVCIEVLLDDGTVLYTETSLNHQQTQLKIEVNEARRVIPVTDIEAVATPHELELKQVSTSIQPFLDERCVTLIIRDYEFVTFRLDTERHREYFAACLGLLIAKCDGAPTGGTPPEKADAAAGGEAGGRDEEQPARANGEAATCASGAELPAEAKSNAXPRVGVALVGDEPQAGDFPRVEAPRESGGQGRFQGLPWVPWAATWQPDVKGWHGLIQPRRPSFPCPGVLLHACTWTFYSPRSHH
>DinAcu024687_rbh_TGME49_260820
XDAFLAHVGEMAHRWSLPAWASCAPTPRKCSRRVQHCMCGDAGPXXXXDRPXPAXAXEXQSVQGQPVIARAAPKEEEGDSLLQGATSTFIRTLMRGTSLELLLDDGSLLEAETSLNPAGTHLTLNVEGTRREVPLSAVQRVATCRDLASWGVVTPIQPYLDDRCCTLIIRETQFITFRLDTERHREYFAACLAFLINKINKRHSSATVAADLAAVAAAAGPEGSMGEVPAAAAGAAASRTAAPARCPGQQEAPPHAPKGSAIQDAVASFVQTLIRGIPAEVSQADGPVRAARVSLNRYQTQLVLRFDGEHRAIPLQDIDNVATSRSCKKEEAGAPLDERCCTLTVRGTELVTLRLDTRRRREYFVACLTFLAAPGECVLP
>DinAcu030030_rbh_TGME49_260820
XNSCLADPPVAHDAGREHDSPKKPPAIAIARPGLAVGPWQRALEECLCNADPAFLEQARLAKPGCGRGAPGRGARAREDAAAAAHQRVLLHEAMSTFVRTLQRGVCIEVLLDDGTVLYTETSLNHQQTQLKIEVNEARRVIPVTDIEAVATPHELELKQVSTSIQPFLDERCVTLIIRDYEFVTFRLDTERHREYFAACLGLLIAKCDGAPTGGTPPEKADAAAGGEAGGRDEEQPARANGEAATCASGAELPAEAKSNAXPRVGVALVGDEPQAGDFPRVEAPRESGGQGRFQGLPWVPWAATWQPDVKGWHGLIQPRRPSFPCPGVLLHACTWTFYSPRSHHAAGX
>DinAcu041464_rbh_TGME49_260820
XDAFLAHVGEMAHRWSLPAWASCAPTPRKCSRRVQHCMCGDAGPEHLLDRPGPAGAGEMQSVQGQPVIARAAPKEEEGDSLLQGATSTFIRTLMRGTSLELLLDDGSLLEAETSLNPAGTHLTLNVEGTRREVPLSAVQRVATCRDLASWGVVTPIQPYLDDRCCTLIIRETQFITFRLDTERHREYFAACLAFLINKINKRHSSATVAADLAAVAAAAGPEGSMGEVPAAAAGAAASRTAAPARCPGQQEAPPHAPKGSAIQDAVASFVQTLIRGIPAEVSQADGPVRAARVSLNRYQTQLVLRFDGEHRAIPLQDIDNVATSRSCKKEEATGHRARHPPPGHAAPPGVLRGLPHLPRRPRRVRAAX
>DinAcu042141_rbh_TGME49_260820
XLKYCGTQKYSKDERAPPRPARAAMWWFCDRNSCLADPPVAHDAGREHDSPKKPPAIAIARPGLAVGPWQRAHQRRWVLLHEAMSTFVRTLQRGVCIEVLLDDGTVLYTETSLNHQQTQLKIEVNEARRVIPVTDIEAVATPHELELKQVSTSIQPFLDERCVTLIIRDYEFVTFRLDTERHREYFAACLGLLIAKCDGAPTGGTPPEKADAAAGGEAGGRDEEQPARANGEAATCASGAELPAEAKSNACHVFDEPQAGDFPRVEAPRESGGQGRFQGLPWVPWAATWQPDVKGWHGLIQPRRPSFPCPGVLLHACTWT
>DinAcu058868_rbh_TGME49_260820
PMPSSPTWARWRIGGPCPRGRAARRRPASAPGGSSTACVATPEHLLDRPGPAGAGEMQSVQGQPVIARAAPKEEEGDSLLQGATSTFIRTLMRGTSLELLLDDGSLLEAETSLNPAGTHLTLNVEGTRREVPLSAVQRVATCRDLASWGVVTPIQPYLDDRCCTLIIRETQFITFRLDTERHREYFAACLAFLINKINKRHSSATVAADLAAVAAAAGPEGSMGEVPAAAAGAAASRTAAPARCPGQQEAPPHAPKGSAIQDAVASFVQTLIRGIPAEVSQADGPVRAARVSLNRYQTQLVLRFDGEHRAIPLQDIDNVATSRSCKKEEAGAPLDERCCTLTVRGTELVTLRLDTRRRREYFVACLTFLAX
>DinSpeMGD011168_none_TGME49_260820
MPPTNEKDKRRKEKDKDRDKSRGRGSPSGRRPKKEGKSERARSPRGRPTVWNSIQKLLAFKACCTLVVNKDKDSTGQEKPRRSERSRDREKERERRQQQREDLKARRARDEPADEEGAEEHDGAESEYDGYTARSGYTQSEYGDSEYDDGQSTARSRIQSGRDGGRGGGHERPHQKPAVPELPKVMNLADLKGQGAPSKFLSSGVDEDQGGFTARSGAESVRSYAVSEGGQSMGGQSVASTSVRKYMGCLSEQKSSKEVKQIVKNFVREMVKGREMGVLRADGALKPVTCGLSRAIDVFKIKSGDQLRKVQMKSLSRLILGASEELDDLETPLDESCSTLELDSGECIS
>DinSpeMGD014118_rbh_TGME49_260820
SHFGSSGPLCQCPRCQWCGVDAHAALHSGFNRCTDCSAAPPELQEDTMPIFQGIFGDCRPCVKCQDGCRADGTSDAPESTRTRMNEEALAMGESSDRGATEKGQQPGGDPSPTGQRALQVPSVFDGLHMAATSSSGSADRGGDGTGHLLREAIMTFVRTLMRGVVIEVLLDDGNVLLPECSLNFELTHLILDVQDAQRAIPLCDVECVAALDDLRRGHILTTIQPHLDERCCTLVVK
>DinSpeMGD027683_rbh_TGME49_260820
MSDAQQIVKQFVQNYCKGRQHVVIAGHDEEEDCLVTLDRQLTTVGLGKGRSIPLSEVFQICVGLDTQDQEIDLPIDELCVTFLLNDGGDVAFRFVDVEQRDTFAICISMFVDKLLGQSAGAEVEASDVDVPVPAMCQNMASSAAAPSVASTKRPQDPLELLLADMNNDAQQIVRQFVQSYMTGQQHTVVAGPDEQENCILTLGSDFRTLSLGKGRAIPFTEIYQICVGLDAQEQEVDLPVDELSVTFLLNDGRDVAFRFYDIEQRDTFAICISMLVDKMNSSSVDGNEGSEDASGRQGQSLERSATVSSLPSDPESVKAIVKTFVRRYVKGQDVTILSVNGGTAKCVATLDKEITMLSIKRPVGSKQRDIPLEKIEKVSIGMDAADEVNLQLDDKSVTLLLVDGQGVAFRFNNAEERDTFHFCISKFVKSRRSGKTQR*
>DinSpeMGD029985_rbh_TGME49_260820
MFLFGACCSDIGKQKTEVLGASPAVQEGAAVANPVVAAADPNIPPAVQAAEAPVQNGEAVGQEAEEEEYEYAEEGEYEAVDGMDAKTQQKEAKKVVKAFVKEMVKGKKMNVMAETGQLRSCLCSLSRKLDTFIVKAGNQAREIPLVDIEEIHAGTECPDVQTPLDDLCATLMLASGECISFRYEDLAARDTFV
>DinSpeMGD044122_rbh_TGME49_260820
MSFAALVRYIFGDKACGSDSCCQADEAPEETKYRTTLSTPNKDDVEKFIEELSAGKGKKLQVLCRDGSREQCWLSLSQGLSVLFLAVDGDRHCIALAEVRDVCCGKMSPDQVEFREIVPDDLCCTLLLHGHQTLTFAFENPRRVIS
>DinSpeMGD060399_rbh_TGME49_260820
WLKHFGSSSSALRSPYGAAQYRQRLRLLAVVAPNVDPRRTMATSMMTSLLKGLWGSGCCCSNEKNITECSPYEVAEATNGYHNNAMKEWGVSSSMSAPHMHPPSASSVHASDGYPLMDTSEPSAATAAELRGLMKDFVKDLMFGKKLGIILEDGSLESCLVSITKDLQQLQISVGSETHTIEVKHVQHIFPGKDYQNIWTTMPLNEACLTLVMKDNECVSLRFDS
>DinSpeMGD076469_rbh_TGME49_260820
MEQIKDLYNMLHAACCSSSSMSKDQPEGMAAIPKPQGYCHDESVGEVLPYVPGMPTETAQIEIMRAPTAEADTKAEDGYIEEEEVKEVLEDEQHEERENSTILSEKQQQKEAKIVIQDFVKEMVRGRAISVVSRLGTLRECTASLSRKLDIFKIQGGNSVREIPLTDISNIHIGENTEATNIDTPLDELCCTMVLVSGECVTFKFPDITARDTFAMCMLMFANKVHGHGN*
>DinSpeMGD081201_rbh_TGME49_260820
CEDSLDESGKPMGVTAIPDDQVVPESQSDSAGAQRVAAEGSMSSGLIVPECYDKLKSSHMAADSQQRAPMLEEVMMVFIRTLNKGVEVEVLLDDGAALHPEMSLNAEVTHLVLSVQNAQRAIPLAEIERVAVTEEL
>DinSpeMGD083813_rbh_TGME49_260820
MSVVRGLLMTCSTLADNENLPCSRACGECRQDDDLPAYNQRRDAVRVAFKRELEASRGLAVQIVRADGTAVSCSLAVSEDLESLVLETEDEQRMVAFDDIRTVCSEWAAVGTAYRSFAKDKACCIIELFRGESVSLAFHSAATRGRFAEG
>DinSpeMGD134926_rbh_TGME49_260820
AILAQAERLTQLSGSKSSLRITSMGNVDTCQSVKADCERIDTCNDVLAKCQRKKSGADNHARYYMRARPSSKMSDAPLALWSGIRPADKGKQEMSCLASGRSVIKADKAAATSMCVDDPVPSTAGPLLLPIPSKVGVVRQGTRGTPLGNKKAGTTPANAGSTPAPGVKRRIVRKGTRGTPLNWNVATAGMTPMDCDIHGSANFGHITSSVHTPSDAVTRGKSMTEFIKAMMKGSQMMAMTPGGSIKDIQIAFDNKLSSLMVTRDGQQCCIPLEQIDDVSIGQEAEGQVSVRVDDQSVTLLLEDGRCLTLHFEDVDECNAFAECLSKVMAAAVTAA*
>DinSpeMGD145069_rbh_TGME49_260820
KKTREEDDEAPHGWGPDASNCWEQTSPGQASVKEFERKLVRGATYMVILQNGTACACKLHLKSNKVQSTLEIFAAGETFSVDFRDIEHIVDGNTVVPTLVPMKLDELCGTLVMRSSECIGFRFDSIPQRDQFIGCLRALVSDALRTQADAILG
>DinSpeMGD157822_rbh_TGME49_260820
MWIGALFGSCKTAVCCAEDEFNPATKNAALLHNSSTSEGFGFGGCANVPISSRSTSGPSDQVFVGLNCAGGGTGGAAWSHRGSPPVSTRSTARGLEVPTCFGPGVTPPLQAVTCQEEKSLLLNQALRCFVRSLLQGVQLELLLDDGSAVTVEVSFDFEVTQLVLRVNELQRCIPLDDVERVCGPDEVDRVHTSNHSYLDERCTTLVVKSSQFLTFTFDTCR
>DinSpeMGD157823_rbh_TGME49_260820
TTTTTTKFRNAVTPPLQAVTCQEEKSLLLNQALRCFVRSLLQGVQLELLLDDGSAVTVEVSFDFEVTQLVLRVNELQRCIPLDDVERVCGPDEVDRVHTSNHSYLDERCTTLVVKSSQFLTFTFDTCR
>DinSpeMGD170345_rbh_TGME49_260820
SSAPKADAESSMRETGRYDYESAVGNERSKENVLFDRRPKADLEVDSEGLWTLQVESVAHRSLQATQRNNAATQQVPPEDVKNFYAELCNGSKQSVLLEDGAPEPSMLWIKTRDGKKTLHLEADGEVFYVFFSHIQDVVAGKDLGALQVPIPINDFCATVVLHSHKCISFGFESIANRDHFANCLRAVIFAAHH*
>DurBalCSIROCS38028586_rbh_TGME49_260820
XPVLPPEPPKPSAAPAVAQPQASGGPGARQSXGGGRQPPKAAAGVEFRAGQSPETFESQVGDLPTFDKPKSRSGGWGSGAGSDGGAFDDGASETSQGSRASGVSQMVDALQSKEQKQQAKLVVKDFVKAMVKGRKMNVMAPNGSLKSCMVSVSRNLDALKIKADSKTQTIPLKKVEEIHAGTDVEGIETPLDELCATLMLASENCITFRLNDLNDRDTFVMCLHMFCNNQK
>DurBalCSIROCS38050474_rbh_TGME49_260820
XQAVCGPRAWRRRLASGRMFRGCCWAHESEDAEHILRDGTAGIAGTSELVPTLAASLSRATAGPGSPAYGLKGATHVPPDFTVRSVDSIDSSRSRGLPLTEEQKAQEMAQLQTMIRDFVKEVLTGVVLDVVLEDGSLLPCRCTMDNRLTIVSLQVRDIVRHIRMVDVQEICSGKELQNIHTTTPLDDLCVTFALSNDQCVTFKFKTVAAREHFSXMHEGPQVGDRVNGIGELPPDVFASPKVSGAADIGDGAGELPSSMCX
>DurBalCSIROCS38054901_rbh_TGME49_260820
XPVLPPEPPKPSAAPAVAQPQASGGPGARQSSKGTGGGRQPPKAAAGVEFRAGQSPETFESQVGDLPTFDKPKSRSGGWGSGAGSDGGAFDDGASETSQGSRASGVSQMVDALQSKEQKQQAKLVVKDFVKAMVKGRKMNVMAPNGSLKSCMVSVSRNLDALKIKADSKTQTIPLKKVEEIHAGTDVEGIETPLDELCATLMLASENCITFRLNDLNDRDTFVMCLHMFCNNQK
>DurBalCSIROCS38096972_rbh_TGME49_260820
XHVPPDFTVRSVDSIDSSRSRGLPLTEEQKAQEMAQLQTMIRDFVKEVLTGVVLDVVLEDGSLLPCRCTMDNRLTIVSLQVRDIVRHIRMVDVQEICSGKELQNIHTTTPLDDLCVTFALSNDQCVTFKFKTVAAREHFSTCMKVLRLAIE
>DurBalCSIROCS38121165_none_TGME49_260820
XSNAAAREALALRELMKRFVQDMVHGRELQVVVGEGRTEPCKLTLTPNLMYLQLEASGVTHDIPLRNVKDVCPGKLQSSKLVPVELDDLCDTVVLRNNECVTFRLTSIKERDEFTKCVKVLALALEQ
>GamAus019588_rbh_TGME49_260820
XFLFGSCCCDKEIGDAENVVQSSPSTSEELVPGFSGIAYVAASLRAEEAAGAGPRRQPLPAPQDFAVCSRESSDGASPAQDCLTEEQREQEMNKLRELIADFVRSVLAGILVDVVLEDGVLAPCKFCMDGQLSTVTLKVHSVVRHIRMCEIQEVCSGQELQNIVTSTPLDENCVTLVMTNEQCVSFKFRDEVRRECFSTSMKLLRLAAD
>GamAus034748_rbh_TGME49_260820
PLHRLAGLGPMWAFLGFPEFCGSCKGENAACTPTCGLAATGVSEEATVVQAAQPAVALRETRRGLSSDCSDDDAISITAARRVRRPGRIQDCCCTGSTPTKQQTKQSNGLGDDVGGPLLQEAMSSTFVRTLMRGLCIEVLLDDGSAILPETSLNSELTHLTLNVNEAQCAIALSDVESVASAKDLRSRQILTPIQPFLDDRCCTLVLRGFEFVTFRLDNKRHREYFAACLALLVARREDGPKVLRAGTKQASAAADAGAGXDEGADCLRMTPRIEARVCVALATSFTSMAAWSRALMDLSIRADVRTCPCX
>GleFolCCAP11163005209_rbh_TGME49_260820
XGATTSCTACCRDVNKKEYLVHSVGEEATAPQPLLAPRADSNECLPPRAEAALERPAVASSSSIGGSTALSAVAKAAPPASAKGFRDEQACGTATPSSSCSHRGGTASTALPSDADDASVADRSSLASGCEVGAVHSVTSCSVDAQDSASQDGGARAAQAQHLVKSFVRAHVKVPPVSGPEIVCADLGQGRQQRQRSACSECVACRSVLRRDEGVEAAAXGDGEKTLGFGSQDSKKRTVPLEDIREVLVGEDASDEVDLPVDGQCVTLLLSDGSAVGFRFDDIEERDTFALCISMFVDGRKGEINRRRQDPERRKXVEEGKPRVRPPARLTKGFVGRVAFSPTGLPPRQQPLQAQTR
>GleFolCCAP11163024719_rbh_TGME49_260820
XHFRGMGATTSCTACCRDVNKKEYLVHSVGEEATAPQPLLAPRADSNECLPPRAEAALERPAVASSSSIGGSTALSAVAKAAPPASAKGFRDEQACGTATPSSSCSHRGGTASTALPSDADDASVADRSSLASGCEVGAVHSVTSCSVDAQDSASQDGGARAAQAQHLVKSFVRAHVKGRAVSVLAMNGGLAECLLFLDRKLSALTLARGVNNDNAPHAPNALLSQCPSTGRGGGSGSQGDGEKTLGFXXNDSKKRTVPLEDIREVLVGEDASDEVDLPVDGQCVTLLLSDGSAVGFRFDDIEERDTFALCISMFVDGRKGEINRRRQDPERRKGSRKVNRV
>GleFolCCAP11163072135_rbh_TGME49_260820
XDFDMEEEEGEEYDVKIFAAGRRPPSQEELSRITEGSREGDSVATSAYFSAVSGSMHQGVVAELAQQQRLREPQRENGTAAIPTAAGGRSGRRVSAGVPSDGGIGERSSVPAPPADAARGRANDADRLANRTLEGADGPGPTRGDALAGSPDDLKRMVKAFVESGVRGRRLVAMRRDGRPLPAIFRLSREVDTFELAAEGGSGFQKVELAEIASVCSGGDEAALRDLSEVIPGLDSACAVVDLRDGRCITLRFPAAAEASTFVRCMLIFAQEVRRERRA
>GleFolCCAP11163095403_rbh_TGME49_260820
XCGTATPSSSCSHRGGTASTALPSDADDASVADRSSLASGCEVGAVHSVTSCSVDAQDSASQDGGARAAQAQHLVKSFVRAHVKGRAVSVLAMNGGLAXVPPVSGPEIVCADLGQGRQQRLQEAXASTTTTLRMLRMRCVSQCPSTGRGGGSGSQGDGEKTLGFGSQDSKKRTVPLEDIREVLVGEDASDEVDLPVDGQCVTLLLSDGSAVGFRFDDIEERDTFALCISMFVDGRKGEINRRRQDPERRKXVEEGKPRVRPPARLTKGFVG
>GleFolCCAP11163133335_rbh_TGME49_260820
XGGDCEDTASEHSQGTHVSGVSEMVDTMQSKEQKQQAKAVVKEFVKGMVKGRKMDVMAPSGSLWSCTVSISRNLDALRIKADSKTQNIPLKTVDEIHAGTDVEGIETPLDELCATLMLTTENCITFRLNDINDRDTVRDVLADVLQQPEVMLRRARVVPXXXAXXRGHREFPKPGARKGRPAPAQRRAPPGGPP
>GleFolCCAP11163145239_rbh_TGME49_260820
XRAEAALERPAVASSSSIGGSTALSAVAKAAPPASAKGFRDEQACGTATPSSSCSHRGGTASTALPSDADDASVADRSSLASGCEVGAVHSVTSCSVDAQDSASQDGGARAAQAQHLVKSFVRAHVKGRAVSVLAMNGGLAECLLFLDRKLSALTLARGVNNDNAPHAPNALLSQCPSTGRGGGSGSQGDGEKTLGFGSQDSKKRTVPLEDIREVLVGEDASDEVDLPVDGQCVTLLLSDGSAVGFRFDDIEERDTFALCISMFVDGRKGEINRRRQDPERRKGSRKVNRV
>GonSpiCCMP409013444_rbh_TGME49_260820
ARAPRRVSHAQSRRPHGVATAARPETWPAAAYVVLRRIAWIMLLHDRMPVPLPCHPLDRPAGARVEGRRDEPGHRVEPGGEPNVAAAAGHRWHRPKPELWWPAGGGGEPPERRPTAHAAEGEEYGQAGELRDSQRCEQPQEQHAERLLSCEQRRDELINDKIPSHQRDIARIQSQMKTFVKGMVRGREMNVLSVDGQLRTCTCSFDRKLRNYNIVISKEIRSIPLSKFKEVFQGTDPEDIATPLDELCATFVLDSGECLSFRFKDVPERENFAMCLQIIVDATPREPGAPAGASLASPLSRQX
>GonSpiCCMP409019649_rbh_TGME49_260820
GTAMWGLGLFAACRNGGCVADGCVAGASLNTEEHYATVLTQPALSGVRTESGPKVSPGTPGQQRRPGQPSKLEDCICGEGLPSKQPGANAYQEKVKRMIDPVRWVFGEAESRSAALDSDVAALQATQLVREAITTFIRTLLRGICIEVLLDDGSVLFPETSLNYELTHLMLDVNEAQRSIPLQDVESVATPRDLQKRNILTSIQPFLDDRCCTLIIRGFEFVTFRLDTERHREYFAACLALLIARNDDTEALQVHQLPVAASSTGTSADAGAGAHTAARAEIIADALGRAPLEGSEAPDGGAGAAGATAGSVYHTKPES
>GonSpiCCMP409028051_rbh_TGME49_260820
LKPPRSPPGGSPWLGSAGPPRPLRRAAQPADAMADSGDGEDAAQKIIDGFVRTMVAGRDLPTISTAGEGLSKVQLDGDVTTLFVQSRGKRREIAIESIETISLGEEVPDDVTWDVDDLCVTLLVEESDGVSFRLADMEDRDTFALVLGMFVDNRRAAVDDGDYDAEDDTTSTLSAAALHTVSEKKQGDQDGSAAKLSEAQKIVKSFVQRIVKGRTLQMLSTSGGTVECLVHLDRDLTEMTIQRSNKKDAKKRVIPLQNIEHISVGEDTDGDAELKLDEMSVALMLEEGMMVAFRFEDVEERDAFGIASASSLMATVGRPSGGEAGGRLLGALVARMGAYTKX
>GymCat031841_rbh_TGME49_260820
ERVAAFAXATSSTAQANDSQGSAPLQPTKTVAATDSLTSKRRSPANSLAAAANATTQSVSTSSAAPAASGGALGDSLELPKKGSTDTLATSTLNPNSGRSAYSAASSLGSEFINDRIPAHQREVARIQQQMKAFVKGMVRGREMSVLSLDGQLRACTCTFDRKLKSYSIVLSKETRTIPLAKFREILQGLEPEDIDTPLDELCATAVLDNGECISFRFKDVAERENFAICLQIIVDGHQP
>GymCat041902_none_TGME49_260820
PAAFLGRTPRLRYQMRRRGTSHRVREVGSKDAWRRRCRTAAAREGLQTRWRWREVKETPWQRQQEQDGGAAGALVVPRSRTSAWRPTSLWMFGGVILLGCREGGREKQQAPDRGEKDRRGSSKNGRRRRRDENGRGGGAKPMSLEEDTTGQFGGTASDGNGYTSECYSERSCTSYATETDYSRQTTARSSRADRQQSSRSKGTRDHEAPTTRGDGERPGDGSVSTRGDGGVAAAPVERKVLNLGDLRGQQLPVELGKKTPGNAGAHRSIGATRDEEDPPQTARSGRSEGAKSARSCRSDAQSEGGRSVASVSIRKYMGYMSEKKSPAEMKKMVKDFVRQMVKGRDMGVLCADGALKPVMCSLSRQLDTFKIKSGDQTRKVQLTEVDRVVHGAPEDLSDLETPLDEMCSTVELVSNECISFKFAERKAAELFTLC
>GymCat045760_rbh_TGME49_260820
XHRFEGEREQQVSLGVDSGANTIDSAPTAAREKRAAKPAHSKDAVAPAAGRKDPKAADSAKKKKKRDEAALARAAEKAEIRAGKEQRKKAREVVKGFVREMVRGKKLQVVLASGALKKCVCSLVRSLEALKITLGSESREIPLTDVQEIHAGEDYHEVDTPLEELDATVVLATGEAITFRFLDIEARDTFVMCLLIFCQQQGGEEDEEEEDSAEGGRDRM
>HetRotSCCAPK0483013391_none_TGME49_260820
SVLLQPYNGCCCTQESDRDPNAKCDLVVLSEWDTDERNSVGFSGQIHDPAAVRGPEPGALNGPPTPSAGTGTQPTPRTPRTARRPGSPCTQACAEPSAAITPRDRALDAVEDGAEAAAREAVALRELMKKFVQDMVHGRSYQVVLEEGKTEPCKLSLTPNLMYLQLEAAGVTHDIPLRNIKDVCPGKLNATGLAPVVLDDLCDTLVLRNNECVTFKLESIRERDDFTKCIKVLAMALEQ
>HetRotSCCAPK0483043311_rbh_TGME49_260820
XQGCAHCLPVPPLRWQGYGTAAASGCNAAGQMTGLFGCCCSPVASNEPDKKIRTIASPEVSQVPEREGGSFRPLEEDEHIKDGVKSGAGIRPQSNTSNTSGDKGVAAGGTAGANMSSKKENQPPRGPSPSAKGGASRDPAAQAELEAAETMSIHSSRSVKSHYSMRSCGTSSTIGSEFINERIPARQREAQRIQQAVKTFARSMVRGQQMGVISPDGQLRTCSCSLDKKLKNFVIELKGSVRQIPLSEMAEVYQGKEPEDLETPLDDLCATVMLQSQECISFHFADIPAREHFAMCLQILVDGQQ
>KarBre026163_rbh_TGME49_260820
LPNLQSILLGPAAEAAHGADRRAGPNKIALAGELPEDGCVPVPGFPQPKDSHHRDSDEAEVLPYEPAQSSARQDKQSDNGSDCTAADSHASTDASTSPDVGQAQQVVKNFVRTFVKGNSMNVLTVNGSATECIVSLDRKLTTISLQRPGKKDAKRRAVPLESIEEICVGDEAGDGVELPLDEFCVTLLLEDGNALAFRFNDVEERDTFALCLSMFVDGRRNEMMRKKKKKGSDGD
>KarBre052496_none_TGME49_260820
MSFGAVEWAQXQNKPAESSESSDSEDGSTSSASEEEEEKEPQQATNTDELFATPRGKSPQKSAPKSAPKKAVPEVAKNSARSSCSSAASSNRSQNRTRSSVPTGVPQIICNCCGGGGMETGPKEYLSGSQPQVVLRQNEPSNSSNFEQEAQRGGDTASNATEAEKHSPLKLKAGKNLVSDLASLAVPKKDDDDDGTASVGGRSARSDFSMRTADVAQHSAGPPSDAAALKAAIKEFVRSMVKGRDMHLQPRVGELRPLTCCLTPETDAFLIGDRVPQRILMQEIMXRASGARGSAVRPWLSAGSKPRGTGAGQCNLCVVPSGTSKAAEEFILYMRLLTAMQRQKARKQAPQADNDDARSVCSDTRSVGTVQTGIMQQQLNSMPMSSMNEDPKEAKRMFKMFKETMKRGKEFYVMKQDGKMQDVECKLSSDKEVFLMRWDFQTRNIALRDMLNVLSCHQAAELRLGYPLDELCATIELQTGECLTFKFGHVEACDRFVFCMRVLVGEKRQRFVSNDLATPQQGMMSAPAAAAELGDGCLSSRSGRRGSRSARSSASEAPTNNGGPQAEVEAFVRQMVTGCKLNVVGGAGLTEVLVSMDTDLRAFQLTASDKSRRDVIVADVKAVHVGTEANKLGLDGVAIDQLCVTLELKSDDCLTF
>KarBre118142_rbh_TGME49_260820
SDLQRKLPMVQTVVQDPTRLPCAGELPEDGCVPVPGFPQPKDSHHRDSDEAEVLPYEPAQSSARQDKQSDNGSDCTAADSHASTDASTSPDVGQAQQVVKNFVRTFVKGNSMNVLTVNGSATECIVSLDRKLTTISLQRPGKKDAKRRAVPLESIEEICVGDEAGDGVELPLDEFCVTLLLEDGNALAFRFNDVEERDTFALCLSMFVDGRRNEMMRKKKKKGSDGD
>KarBre126258_none_TGME49_260820
GSAAPASMPRKSSQDPDKSKKSKKEKKDKKEKKEKKDKDGKGGDAKPSWFPGFCACSQVCSTPAKERIDTAEKAERPKSKEKKKKRRQLKKPGVETQGDSQETTAPSTRGDGDDDDSGETCTSYATESAFSRQSSRQSTARSTAESSRGSRSARRSKGAGPMATDAGKGADGSVRVLNLADLRGQDIPLDNISKGSNPRGSRSNNDENPPLSARSGRSEGGQSARSCRSDARSEGGASVASVSVRKYMGYLSEPKSPAEVKKMVKDFVRQMVKGREMSVLRADGALRPVLCGLARSLDVFRIKSGEQVRKVKLVDVERVVWGAPEDLADLETPLDESCATIELEEGECISFKFAERKAAELFTLCMQLFIDGQKSQ
>KarBre136041_rbh_TGME49_260820
SLTRPGGLIVMSLGRFFWAFGACREGSCANGSAEAETVTEDVHHGEETGTSEHYQHPTLFEVMCQPSRREGGRSKDEGAGAEIGARALPDRGLHRMPTEESVKYEAEAEAPGLLEQVRWMFNSANCQPHRRDFSNDVIVGPPQEPQLLQEAMMTFIRTLLRGVCIEVLLDDGSVLFPEASLNYELTHLILHVNENEAQRAIALKDVESVATPLDLEQRNIVTSIQPYLDERCCTLIIRDYEFVTFRFDTERLREYFASCLRLLITAPSGEPASAALEIASEVVQSRDGDSMLGTRSSAEAACNPGSAGASGELMNTTDAGASQSGASNHTSPVSTTAVLDPTRPNQDESIAT
>KarBre139497_rbh_TGME49_260820
XLSAFASRSPFQAIAMAADQLQQAKKVIQEFVTEMRAGKRMMVLTPTGQLRATTCSLNRQLSVFRIVRANKIRRVPLTDFMGIHTGCEPEGLATPLDDLCATLAVAPTGHLITFRFEHINARDTFVMCMLLFAQSLQQDDGFDDGGEYGDDVDAQQEEGSAX
>KarMicCCMP2283023248_rbh_TGME49_260820
XAVLVTAMSSKNADLYAASVPIAQSLRERGPVTAASSHHHELAENMQPGEISSHTPTADRQSDDESCESSEMTTSSTVPDMGKAQQVVKGFVRTFVKGRKVSVLTVNGATAECIASLDRQLTTLSLQRSANKDAKKRGIALDQVQEVCIGDDASEDIDLPLDDLCVTLLLEDGNAIGFRFEDVEDRDVFALCLSMFVDGRRGELRKQQKHK
>KarMicCCMP2283024769_rbh_TGME49_260820
XQVELPALKFGTQQASPRAVSGIRCHAGAGEAIDAVRVEMFTRCCWIEDCSSAEQALQHQATLTSEFMPSLVNLRLQERGATGFVGNSEDKKTLHVPPDFSVRSVDSASTGSGYVSLTEEQKAREMAKLQNMIRDFVKEVLQGVYLDVVLEDGQLMSCRCCMDNKLSIISLQVRDIVRQISMTEIQEICSGKELQKLRTTTPLDDLCATLVMSNDQCVSFKFKDXASSGALRYVHEGAAARARVIRSFIVIAPIVMMAFLVLTTCAVV
>KarMicCCMP2283026800_rbh_TGME49_260820
LKCFSQMSEEAELERLPRHGCNQSAMGITAVNCGTTLENCACQNECRRRADFFETHNSXTSPDGYGYGHAQAPELKGAYSSNIAATRDHIPPLPAEQETHWQEQVEDDGDCGDPDPQDVNQAQAVVKEFVRNIVKGQEVEVLSTAGKTAICIISLDRKLTILTIQRSGKSDGKSKSIPLDDIQTIAVGADVGKDINLPIDELCATLIRESDGQAISFRFPDNEQRDTFALCLSMFVDGRRNEVARKRKKKNASX
>KarMicCCMP2283044307_rbh_TGME49_260820
MPSEKSKGRSSPRSTKPKAKKEKGAPKESGSKSSKHRDAKAEDSGSWFSRICACSDVALCGKKDQIHKKEKKEKKEKKEKKSKKNSENQEWPNYAADGGDNGDNDNDSAETCTSYATESAYSRQSTARSVAESEGGSQSARGSKKSNPPPPPKKDLGSPVQVLNLADLAGQELPKEVLHHGGGENRGDHSARSRQSEGGRSFRSDAQSEGGRSVASVSVKKYMGYLSEPKSPAEVKKLVKEFVRQMVKGREMNVLRADGGLKPVVCRLSRELDILKIKAGEQTRKVQLSDVERVLFGAADELSDLETPLDDSCATLELLGDGECISFKFSERKAAELYX
>KarMicCCMP2283094655_rbh_TGME49_260820
XRRKTEASFAHGDVRDPDAVLVTAMSSKNADLYAASVPIAQSLRERGPVTAASSHHHELAENMQPGEISSHTPTADRQSDDESCESSEMTTSSTVPDMGKAQQVVKGFVRTFVKGRKVSVLTVNGATAECIASLDRQLTTLSLQRSANKDAKKRGIALDQVQEVCIGDDASEDIDLPLDDLCVTLLLEDGNAIGFRFEDVEDRDVFALCLSMFVDGRRGELRKQQKHK
>KarMicCCMP2283096023_rbh_TGME49_260820
XQGKFKLQLRLICMVLFDGDADGSTTVQYVAETEQNXMPSEKSKGRSSPRSTKPKAKKEKGAPKESGSKSSKHRDAKAEDSGSWFSRICACSDVALCGKKDQIHKKEKKEKKEKKEKKSKKNSENQEWPNYAADGGDNGDNDNDSAETCTSYATESAYSRQSTARSVAESEGGSQSARGSKKSNPPPPPKKDLGSPVQVLNLADLAGQELPKEVLHHGGGENRGDHSARSRQSEGGRSFRSDAQSEGGRSVASVSVKKYMGYLSEPKSPAEVKKLVKEFVRQMVKGREMNVLRADGGLKPVVCRLSRELDILKIKAGEQTRKVQLSDVERVLFGAADELSDLETPLDDSCATLELLGDGECISFKFSERKAAELYTLCMQLFIDGLKPQ
>KarMicCCMP2283105717_rbh_TGME49_260820
XECRRRADFFETHNSXTSPDGYGYGHAQAPELKGAYSSNIAATRDHIPPLPAEQETHWQEQVEDDGDCGDPDPQDVNQAQAVVKEFVRNIVKGQEVEVLSTAGKTAICIISLDRKLTILTIQRSGKSDGKSKSIPLDDIQTIAVGADVGKDINLPIDELCATLIRESDGQAISFRFPDNEQRDTFALCLSMX
>KarMicCCMP2283130276_rbh_TGME49_260820
XKTQGKFKLQLRLICMVLFDGDADGSTTVQYVAETEQNXMPSEKSKGRSSPRSTKPKAKKEKGAPKESGSKSSKHRDAKAEDSGSWFSRICACSDVALCGKKDQIHKKEKKEKKEKKEKKSKKNSENQEWPNYAXDGGDNGDNDNDSAETCTSYATESAYSRQSTARSVAESEGGSQSARGSKKSNPPPPPKKDLGSPVQVLNLADLAGQELPKEVLHHGGGENRGDHSARSRQSEGGGRSFRSDAQSEGGRSVASVSVKKYMGYLSEPKSPAEVKKLVKEFVRQMVKGREMNVLRADGGLKPVVCRLSRELDILKIKAGEQTRKVQLSDVERVLFGAADELSDLETPLDDSCATLELLGDGECISFKFSERKAAELYTX
>KarMicCCMP2283146513_rbh_TGME49_260820
RCHAGAGEAIDAVRVEMFTRCCWIEDCSSAEQALQHQATLTSEFMPSLVNLRLQERGATGFVGNSEDKKTLHVPPDFSVRSVDSASTGSGYVSLTEEQKAREMAKLQNMIRDFVKEVLQGVYLDVVLEDGQLMSCRCCMDNKLSIISLQVRDIVRQISMTEIQEICSGKELQKLRTTTPLDDLCATLVMSNDQCVSFKFKDVPAREHFATCMLRLALE
>KarMicCCMP2283158568_rbh_TGME49_260820
XELPALKFGTQQASPRAVSGIRCHAGAGEAIDAVRVEMFTRCCWIEDCSSAEQALQHQATLTSEFMPSLVNLRLQERGATGFVGNSEDKKTLHVPPDFSVRSVDSASTGSGYVSLTEEQKAREMAKLQNMIRDFVKEVLQGVYLDVVLEDGQLMSCRCCMDNKLSIISLQVRDIVRQISMTEIQEICSGKELQKLRTTTPLDDLCATLVMSNDQCVSFKFKDXASSGALRYVHEGAAARARVIRSFIVIAPIVMMAFLVLTTCX
>KarMicCCMP2283167887_rbh_TGME49_260820
XELPALKFGTQQASPRAVSGIRCHAGAGEAIDAVRVEMFTRCCWIEDCSSAEQALQHQATLTSEFMPSLVNLRLQERGATGFVGNSEDKKTLHVPPDFSVRSVDSASTGSGYVSLTEEQKAREMAKLQNMIRDFVKEVLQGVYLDVVLEDGQLMSCRCCMDNKLSIISLQVRDIVRQISMTEIQEICSGKELQKLRTTTPLDDLCATLVMSNDQCVSFKFKDVPAREHFAXCGSRSSDSQLHSDCSHSDDGISGT
>KarMicCCMP2283179439_rbh_TGME49_260820
RQSDDESCESSEMTTSSTVPDMGKAQQVVKGFVRTFVKGRKVLFLTVNGATAECIASLDRQLTTLSLQRSANKDAKKRGIALDQVQEVCIGDDASEDIDLPLDDLCVTLLLEDGNAIGFRFEDVEDRDVFALCLSMFVDGRRGELRKQQKHK
>KarSpeRossSea292938_rbh_TGME49_260820
SSCDSAREAGRFSTKWSPPSPAVPYAALMPTEKASRRVKGESNSKTKSGSKSRSKRDKADKDAPHSGLTWLSRLCACSEVSCCVSKEQIHKKEKKEKRREKERKEKRKEKGVAGADAAAGETSVPDPAGCEDGGSGDSCTSYGTESVCSTARSARSARSNCDSENEAASGRRSGARRGTAKSSSKKPTPGTDAGGVRVLNLADIRGQELPNSLHHGGPKGEEAPQSARSSRSAASEGGRSARSCRSDAQSEGGRSVASVSVKKYMGYLSEPKSPSEVKKMVKDFVRLMVKGRDMGVLCADGSLKPVLCRLSRELDVLKIKAGEQTRKVALGEVERVIFGAEELSDLETPLDECCATLELSTDGECISFKFPERKAAELFTLCLQLFIDGQKQR
>KarSpeRossSea292939_rbh_TGME49_260820
GRFSTKWSPPSPAVPYAALMPTEKASRRVKGESNSKTKSGSKSRSKRDKADKDAPHPGLSWLSRLCACSEVSCCVSKEQIHKKEKKEKRREKERKEKRKEKGVAGADAAAGETSVPDPAGCEDGGSGDSCTSYGTESVCSTARSARSARSNCESENEATSGRRSGARRGTAKSSSKKPTPGTDAGGVRVLNLADIRGQELPNSLHHGGPKGEDAPQSARSSRSAASEGGRSARSCRSDAQSEGGRSVASVSVKKYMGYLSEPKSPSEVKKMVKDFVRLMVKGRDMGVLCADGSLKPVLCRLSRELDVLKIKAGEQTRKVALGEVERVIFGAEELSDLETPLDECCATLELSTDGECISFKFPERKAAELFTLCLQLFIDGQKQR
>KarSpeRossSea370782_rbh_TGME49_260820
MGACCVAPKNGQAEKLQATVPLAKPEQNKAPAVQEPSSCSRTSGSRQPAQNERSDWTLSGVAAQASSPVDRSHLAVPPTHGHMPKRDAADEDAETASVCSSRSMRSLQSTSSSVASEFIEGSIPARQRGASKIQQAMKKFVRTMVRGEKMGVVSPDGQMRTCVCLLDKRLKNFVIEIKGSNRKIPLATVTDIYQGKEPEDIDTPLDDLCSTLMLESGECITFHFPAVTDRENFAMCLQMLVDGQQ
>KarSpeRossSea370783_rbh_TGME49_260820
MGACCVAPKNGQAEKLQATVPLAKPEQNKAPAVQEPSSCGRTSGSRQPAQNERSDWTLSGVAAQASSPVDRSHLAVPPTHGHMPKRDAADEDAETASVCSSRSMRSLQSTSSSVASEFIEGSIPARQRGASKIQQAMKKFVRTMVRGEKMGVVSPDGQMRTCVCLLDKRLKNFVIEIKGSNRKIPLATVTDIYQGKEPEDIDTPLDDLCSTLMLESGECITFHFPAVTDRENFAMCLQMLVDGQQ
>KarSpeRossSea373519_rbh_TGME49_260820
MQKNSLAMGGKCCTPHVHGSIRLLKEPTQAACSLQNGFTGGRQLVQNAVDLDHRARQALGSEYAVHEAGPTLLPRACWCADLNRDPDAKLPVQVHVIGYAAVEGVLAEPTGFSAEQRQDSSNSMCSRPSNDQGNLAPEGQVEDDTQRAPCENDLTRQGSGTDCESMSASQKTRQAKRIIKEFVTEMVKGKEVIVVAPSGARVMCIMGLTRGLETLKVKPKWSKDARARRIHLSSIDEILVGTDTGYTQMETPLDDFCVTLVLNSDDCVTFCMPHAEDRDTLAGCLTIFCNDARSKDV
>KarSpeRossSea373520_rbh_TGME49_260820
MGGKCCTPHVHGSIRLLKEPTQALGSEYAVHEAGPTLLPRACWCADLNRDPDAKLPVQVHVIGYAAVEGVLAEPTGFSAEQRQDSSNSMCSRPSNDQGNLAPEGQVEDDTQRAPCENDLTRQGSGTDCESMSASQKTRQAKRIIKEFVTEMVKGKEVIVVAPSGARVMCIMGLTRGLETLKVKPKWSKDARARRIHLSSIDEILVGTDTGYTQMETPLDDFCVTLVLNSDDCVTFCMPHAEDRDTLAGCLTIFCNDARSKDV
>KarSpeRossSea373521_rbh_TGME49_260820
KNADNKVAAAIINWIIKPVVEVAACSLQNGFTGGRQLVQNAVDLDHRARQALGSEYAVHEAGPTLLPRACWCADLNRDPDAKLPVQVHVIGYAAVEGVLAEPTGFSAEQRQDSSNSMCSRPSNDQGNLAPEGQVEDDTQRAPCENDLTRQGSGTDCESMSASQKTRQAKRIIKEFVTEMVKGKEVIVVAPSGARVMCIMGLTRGLETLKVKPKWSKDARARRIHLSSIDEILVGTDTGYTQMETPLDDFCVTLVLNSDDCVTFCMPHAEDRDTLAGCLTIFCNDARSKDV
>KarSpeRossSea375020_rbh_TGME49_260820
MFHRCCWIQDCGNKDEILQHSAASAITGEFMPSLVNLRLQGGLHSGGDGNAQDKSRLHVPPDFSVRSVDSVSTGSGYVSLTEEQKAREMTKLQNMIREFVKEVLQGVYLDVVLEDGQLMSCRCCMDNKLSVISLQVRDIVRQISMTEIQEICSGKELRNLRTTTPLDDLCATLVMANDQCVSFKFKDVPAREHFATCMKVLRLALE
>KarSpeRossSea400162_rbh_TGME49_260820
MSWVSRQVDSVLGAYQKHCCCTSDSRDDQVKCGDVVVFSDWDTKEDSNLLGYGANIPDPMVVRQAKKEALSPERNASPRARSDGSEAAAQEAFALRELMKKFVQEMIRGKEYLVVVENGETSPCKLSLTPNLQYLQLEAAGVKHDIPLRNIKDICPGKMLENRFTPILLDDLCNTLVLRNNECVTFRLDTIADRDDFTKCIKVLSLALE
>KarSpeRossSea415818_rbh_TGME49_260820
LKQAGSLAAQRPDSCSMGNSIACSACCTDLSRHLPMGNMVTEANFAVSDLPPSDVVAVARGGETCPVDAAGPAGDAPYQVAGVVERVSTKSLNTDRQSDDASCNNSAAASDSTVASATPDMGKAQHVVKDFVRRFVKGAAVSVLTVNGSTTECIASLDRKLTTLSLQRSGKKDSKKRGVPLHGITEVCVGEEAGDEIDLPLDELCVTLLLEDGNAVGFKFKDIEERDVFALCLSMFIDGRRTEMERKAKKEGKV
>KryFolCCMP1326133127_rbh_TGME49_260820
XSCTACCRDVNKKEYLVHSVGEEATAPQPLLAPRADSNECLPPRAEAALERPAVASSSSIGGSTALSAVAKAAPPASAKGFRDEQACGTATPSSSCSHRGGTASTALPSDADDASVADRSSLASGCEVGAVHSVTSCSVDAQDSASQDGGARAAQAQHLVKSFVRAHVKGRAVSVLAMNGGLAECLLFLDRKLSALTLARGVNNDSKKRTVPLEDIREVLVGEDASDEVDLPVDGQCVTLLLSDGSAVGFRFDDIEERDTFALCISMFVDGRKGEINRRRQDPERRKXVEEGKPRVRPPARLTKGFVGRVAFSPTGLPPRQQPLQA
>KryFolCCMP1326148890_rbh_TGME49_260820
AAAAARSARGLQRVPPAEGRGRTRAARRCIFKFHRRLDGLVCGSEGGAAGQRQGFPRRAGGTASTALPSDADDASVADRSSLASGCEVGAVHSVTSCSVDAQDSASQDGGARAAQAQHLVKSFVRAHVKGRAVSVLAMNGGLAECLLFLDRKLSALTLARGVNNDNAPHAPNAXRXAVXXGXXXXXPXXXARXXXXXTXXXGVXXDSKKRTVPLEDIREVLVGEDASDEVDLPVDGQCVTLLLSDGSAVGFRFDDIEERDTFALCISMFVDGRKGEINRRRQDPERRKXVEEGKPRVRPPARLTKGFVGRVAFSPTGLPPRQQPLQA
>KryFolCCMP1326164597_rbh_TGME49_260820
XSCTACCRDVNKKEYLVHSVGEEATAPQPLLAPRADSNECLPPRAEAALERPAVASSSSIGGSTALSAVAKAAPPASAKGFRDEQACGTATPSSSCSHRGGTASTALPSDADDASVADRSSLASGCEVGAVHSVTSCSVDAQDSASQDGGARAAQAQHLVKSFVRAHVKGRAVSVLAMNGGLAECLLFLDRKLSALTLARGVNNDNAPHAPNAXRXAVXXGXXXXXPXXXARXXXXXTXXXGVXKDSKKRTVPLEDIREVLVGEDASDEVDLPVDGQCVTLLLSDGSAVGFRFDDIEERDTFALCISMFVDGRKGEINRRRQDPERRKGSRKVNRV
>LepChlNIES1868010585_rbh_TGME49_260820
MGAACCADISKPTSTDASLLNGAVAPGQAPQAPGPAAPAAVVATSVPTGGLVPPLEEDQFVSQVGELPTFSKAGNAYSSDTASEISGGDGIDNTSEMLDNMTAKEQKHQARQIVKDFVREMVKGKKLAVMKSNGSLSTVTVSLSRDLKSLKVKAGGSTRAIALQKDIEEIHPGAEVDGIDTPADELCATLMLASGDCITFRLDDINARDTFVYCLLMFCNGGTA*
>LepChlNIES1868023680_rbh_TGME49_260820
MQCFNLLWPACTCNVTSKHAIRRRKWDLALEECDNTLASAGNNPMGLPLAVGLTMRVPPLEVIVVSLTGDELLRDAIPPNTPVAKLRLQVEEALGFRQMVRILLGDRELHSQEILGNIGFQDGHLLQAIIEEKEQKERWSTIADTANSDEDERPWHETKWPDHLERLLLREQITRGFHDVMKLSMKSMVRGREMTLLTPNGWLLACTCAFDKKHQNLLIKLGEETRTIPLSELMEVFHGTEPEDIATPLDELCCTLGLDSGEYITFRFDNVAERETFATCLLIQIG*
>LepChlNIES1868110038_none_TGME49_260820
MSSWFACCCSPVATSGSIDTIKQAPAASDENREVLKAPQSSKQQSHARGVASAAVASSPPAGNRAAQDSHAPSRSLSPPAPGAATFKSTDDLETETMSVVSVNSQKSVRSIGTTSSLASDIINERIPARAREASKIQQTMKTFVRTMVRGQQMGVVSPDGQLRTCTFSLDKRLKHFVIELKGSAKKIPLTSVIEVFQGNEPEDIETPLDELCSTVTLEQGDAITFHFPDIAKRENFAICLQLLVDGRQ*
>LepChlNIES1868169123_none_TGME49_260820
MSGGDGDRDRRRRKKERGGKSRGDSKSSKHRDREGDRNRGRAEQAEVGWLSSLLGGDRFACGPCSQISLCVSTEKVDARSGRRREKEKSEKERRRRRRRKSADAEVHECGGGMDNDGAAKAEAGALLGSQAGNDDCISERLSDKSGYSGVSSYATETDYSRQSTARSMCSERLQRPERQQSSRSVDDRFRSSKDAGVHSQYSQRPERQQSSFSVDDGRRRNNDAGIGAVGNGVTVMNLADLRGQQLPAALDAPLPQLPVPPIAARNLRNSGPRESAGKEDPPLSARSGRSEGGRSEGGRSARSLRSEGDQSEGGTSVKSAASVSIRKYMGHLSERKSPAEVKKMVKDFVRQMVKGREMGVLCADGSLKQATCAITRTLDTFKIKAAEQTRKVRLAEVVRIVFGAPEELSDLETPLDDLCSTLELDSSECITFKFAERRAAELFTLCMQLFTDGQKQQ*
>LepChlNIES1868169126_none_TGME49_260820
MSGGDGDRDRRRRKKERGGKSRGDSKSSKHRDREGDRNRGRAEQAEVGWLSSLLGGDRFACGPCSQISLCVSTEKVDARSGRRREKEKSEKERRRRRRRKSADAEVHECGGGMDNDGAAKAEAGALLGSQAGNDDCISERLSDKSGYSGVSSYATETDYSRQSTARSMCSERLQRPERQQSSRSVDDRFRSSKDAGVHSQYSQRPERQQSSFSVDDGRRRNNDAGIGAVGNGVTVMNLADLRGQQLPAALDAPLPQLPVPPIAARNLRNSGPRESAGKEDPPLSARSGRSEGGRSEGGRSARSLRSEGDQSEGGTSVKSAASVSIRKYMGHLSERKSPAEVKKMVKDFVRQMVKGREMGVLCADGSLKQATCAITRSLDTFKIKSREQTRKVRLAEVARVIYGAPEELSDLETPIDEMCSTLELENSECISFKFAERKGAEFFTLCMQLFTDGQKPQ*
>LinPolCCMP1738073995_rbh_TGME49_260820
XPPSSLRPRQMLQSALAWGSSYMEAVVLSYHGCCCSSDPRDDAQGQRDLVVPTEWDTREQPLEPLGQFSDPAAVQGLACSDRSEHHEPGPPRPGRTPNGTPRRKQETPRGLQQDDAGDGPREALALRELMKRFVQDMIVGRTFYVVIEDGQTEPCKLSLAHNLMHMQLEAAGTTHDIPLKNVKDVCPGKLPSSRFTPINLDELCNTLVLRNNECVTFRLSSIKERDEFTKCVKVLALALEQXSTPGRWRPMVAKSRMHRPVQWGTEDMRQRCMRTAQTWPAASWLPAAVWWPPGGCLAAAWQPPGNGALPAWPSATRPSSACLVAHQLCLLTRRA
>LinPolCCMP1738128561_rbh_TGME49_260820
GCTAASSARGSRRRTPAAKEDNQGAPAGVKVLSLXGPPGAAAARGGRGAAAAAGARGRRRQPLGRSEGARSARSCRSEGAQSEGGKSVASVSIRKYMGYMSDAKSPAEVKKMVKEFVRQMVKGREMGVLRADGALKPVLCGLTRSLDVFRIKSGSETRKVRLAEVERVLHGSPEELGDLETPLDDACATLELESAECISFKFAERKAAELFTLCMQX
>LinPolCCMP1738147863_rbh_TGME49_260820
XCDALHERALGATRARRQPPSSLRPRQMLQSALAWGSSYMEAVVLSYHGCCCSSDPRDDAQGQRDLVVPTEWDTREQPLEPLGQFSDPAAVQGLACSDRSEHHEPGPPRPGRTPNGTPRRKQETPRGLQQDDAGDGPREALALRELMKRFVQDMIVGRTFYVVIEDGQTEPCKLSLAHNLMHMQLEAAGTTHDIPLKNVKDVCPGKLPSSRFTPINLDELCNTLVLRNNECVTFRLSSIKERDEFTKCVKVLALALEQXSTPGRWRPMVAKSRMHRPVQWGTEDMRQRCMRTAQTWPAASWLPAAVWWPPGGCLAAAWQPPGNGALPAWPSATRPSSACLVAHQLCLLTRRA
>LinPolCCMP1738177353_rbh_TGME49_260820
XRDLVVPTEWDTREQPLEPLGQFSDPAAVQGLACSDRSEHHEPGPPRPGRTPNGTPRRKQETPRGLQQDDAGDGPREALALRELMKRFVQDMIVGRTFYVVIEDGQTEPCKLSLAHNLMHMQLEAAGTTHDIPLKNVKDVCPGKLPSSRFTPINLDELCNTLVLRNNECVTFRLSSIKERDEFTKCVKVLALALEQXSTPGRWRPMVAKSRMHRPVQWGTEDMRQRCMRTAQTWPAASWLPAAVWWPPGGCLAAAWQPISLPGHRLPARLLPAWLLTSSACLPDGPKQA
>LinPolCCMP1738201443_rbh_TGME49_260820
SCCSRASEASGYSQATSARSARSGCTAASSARGSRRRTPAAKEDNQGAPAGVKVLSLADLRGQQLPAEVAEPRPRQAPEAGDGNLSARSGRSEGARSARSCRSEGAQSEGGKSVASVSIRKYMGYMSDAKSPAEVKKMVKEFVRQMVKGREMGVLRADGALKPVLCGLTRSLDVFRIKSGSETRKVRLAEVERVLHGSPEELGDLETPLDDACATLELESAECISFKFAERKAAELFTLCMQLFIDGQKK
>LinPolCCMP1738240582_rbh_TGME49_260820
XRQPPSSLRPRQMLQSALAWGSSYMEAVVLSYHGCCCSSDPRDDAQGQRDLVVPTEWDTREQPLEPLGQFSDPAAVQGLACSDRSEHHEPGPPRPGRTPNGTPRRKQETPRGLQQDDAGDGPREALALRELMKRFVQDMIVGRTFYVVIEDGQTEPCKLSLAHNLMHMQLEAAGTTHDIPLKNVKDVCPGKLPSSRFTPINLDELCNTLVLRNNECVTFRLSSIKERDEFTKCVKVLALALEQXSTPGRWRPMVAKSRMHRPVQWGTEDMRQRCMRTAQTWPAASWLPAAVWWPPGGCLAAAWQPPGNGALPAWPSATRPSSACLVAHQLCLLTRRA
>LinPolCCMP1738287621_rbh_TGME49_260820
CSRASEASGYSQATSARSARSGCTAASSARGSRRRTPAAKEDNQGAPAGVKVLSLADLRGQQLPAEVAEPRPRQAPEAGDGNLSARSGRSEGARSARSCRSEGAQSEGGKSVASVSIRKYMGYMSDAKSPAEVKKMVKEFVRQMVKGREMGVLRADGALKPVLCGLTRSLDVFRIKSGSETRKVRLAEVERVLHGSPEELGDLETPLDDACATLELESAECISFKFAERKAAELFTLCMQLFIDGQKKDA
>LinPolCCMP1738319373_rbh_TGME49_260820
LGATRARRQPPSSLRPRQMLQSALAWGSSYMEAVVLSYHGCCCSSDPRDDAQGQRDLVVPTEWDTREQPLEPLGQFSDPAAVQGLACSDRSEHHEPGPPRPGRTPNGTPRRKQETPRGLQQDDAGDGPREALALRELMKRFVQDMIVGRTFYVVIEDGQTEPCKLSLAHNLMHMQLEAAGTTHDIPLKNVKDVCPGKLPSSRFTPINLDELCNTLVLRNNECVTFRLSSIKERDEFTKCVKVLALALEQXSTPGRWRPMVAKSRMHRPVQWGTEDMRQRCMRTAQTWPAASWLPAAVWWPPGGCLAAAWQPPGNGALPAWPSATRPSSAAWLLTSSACLPDGPKQX
>LinPolCCMP1738319952_rbh_TGME49_260820
LGATRARRQPPSSLRPRQMLQSALAWGSSYMEAVVLSYHGCCCSSDPRDDAQGQRDLVVPTEWDTREQPLEPLGQFSDPAAVQGLACSDRSEHHEPGPPRPGRTPNGTPRRKQETPRGLQQDDAGDGPREALALRELMKRFVQDMIVGRTFYVVIEDGQTEPCKLSLAHNLMHMQLEAAGTTHDIPLKNVKDVCPGKLPSSRFTPINLDELCNTLVLRNNECVTFRLSSIKERDEFTKCVKVLALALEQEHPRSLAAYGCQESHASACTVGHGGHAPAVHEDSTDLAGGFLAACGCLVATRWLPGRCLAAAGQWCSPCLAIGYPPVFCLPGCSPALPXXXLXARLLPAWLLTSSAWPSATRP
>NocSci007653_rbh_TGME49_260820
SSGCSTCCAEVRTQVPMLCGHEDDFLNIPEAGSDTVCAPRSTSRRSTVDVSLEQFLAIAGRPSVPGLGGSSGSLHSSQNVVRVFVRNLKRGRKINVLGFDGERTSCIVSLNRSLTVLRITPETSEEDKAHSVALADVTEICLGTDVDDDIPVPVDDLCVTIKEKGQQLVVLRFDEVEDRSNFDSACLFSSTVDVECLPVRQLES
>OxyMar006495_rbh_TGME49_260820
XFDSCRPSLCCQERPEDRSADNSFSVSTSVFDGRTSSRHGKRLEVPAFFENLQVAMLWTSDDKRMVDDQKMMLQQALKSFVRSLLQGISLEVLLDDGTVILAECSLDFEILNLVLSVGEIRRPVPLASIEAVCGPDEMHSIQTSNARYIDDTCTTLVLHDSQFLTFKFDSVRVRLYFSSCLKVLMVAKEGQQVAGMGHPGESREEC
>OxyMar010216_rbh_TGME49_260820
MPPTLISLLQCCEDSDTQKGEIEDGGQAGGREYDDEDIGGVSISAVGQTWQGIERGIAAALHPKNAATHIEGDDHTHEIADLRALMRGFIQGLIRGSDYTVVLEGGESAPCRLFVSKDLHVLQLSFLGATYMIEIQDIRQICLGRNLDSKLTVPDFVEERCDTLVLRNGECITFRFDDIEGRDAFAKCLKILRLAVDC
>OxyMar018370_rbh_TGME49_260820
ASRFSEGCSNTLESMGLFGFCSLNADQRPKLRCTSYSDSESASEQQTTPAARKLQVPDDYSPAIFTSTAGANAYVQQSLMKKLVRQLLQGVEVALVLDDGGKMPASLSVDFQVAHLVIRTSQSARAIPLGDIRGDVIIRGNASIPGTTGPDAVKCSTLLMQDNQFVSLAFADVPSRSFFDAVFRAMLAARQAGATPVKA
>OxyMar019519_rbh_TGME49_260820
XCVHVFVSMFNRCCCYEDLLQQADTFVEPFGGAQRQESAAVGADGGAFPDPSAVNLVEAKPSSKVGASEPRLQVPADFTLRSVRESKEEGNMEQLQSVIKDFITQFLHGVWLDVLVRDGQLMPVRCFLDNELSKFSMEIDDTVRAIPMSEIREVKTGGDQYELRTTTPVDDHCCTLVLAKDHTVSFRFPSLSSLEHFSLCMQLLLYALVE
>OxyMar029880_rbh_TGME49_260820
LRDFMGQAQCGNGGCCRPGDGDGQLDVEANRVAYSHGEGGDPTAIPGFVTAETKPSKPLLPADVELMLDQLAKSRDVTVLTSAGQLVPCFLTLVAGGKQLEVRVGQQTRLTQTSDIQAVFVGREPSDIPTPLDDNCTTLMLASTGECITFRFDTVPTRDAFAGALRTLTTR
>OxyMar037069_rbh_TGME49_260820
SQSDLPLSVESVSLRHADVVVIVVVHVCKMLLVEERASDVEQARFDTHLQDMPPELVKLRAEAMHKGVNLPGTQRTAEALKPDADRATLNVPIDFSVRSMESASSMESGYVSLTEDQKAREMAKLQSMIKDFVKEVLRGVYLDVVLEDGTLMSCRCTMDNKLSTVSLQVRDSVRHVCLTNIQEICSGKELRNIRTTTPLDELCVTLVMSNDQCVSFKFKDVQAREHFATCMKVLRLALE
>PelBei011622_rbh_TGME49_260820
EKIGDAPLAPEAQAPAGTASKPLPAEEDRPRVEALDLRPPLAAYMATPKAAAPDGAGRAADGPGSMDTAETASVASSRSNLSRSMGTTSSVTSDFIQERIPARQRETSKXXXXXXXXXXXXXXXXXQRETSKIQTEMKAFVREMVRGRQLGVIAPDGGLRTCMCSLDKRLKYFVIELKGSVRRIPLSELTEVYQGKEPEDIETPLDDLCATLMLESGECISYHFDSIESRERFAIAFKSSWMASNS
>PelBei015984_none_TGME49_260820
PRQLGLMTDRTRDRDRDRRRDKSSRRREKHRRDFSSKETAHYEAAAREKEKESSGSWAFFLGERLRGWCVEVAICPKDSTINASETARDQRRRERAERREARRKRREGRKAARPVEAGAEQANPRSSAGGEAERKQQKAHADSDDSGGSARSGVSSASYASSYLSQSSRADSERSQKESKTAFGGGGSARNLRTPESNKAASATGERVQVLNLADLQGQDLEKLQSKGNKKAKDDDPPLSARSGRSEGAQSHRSEGAQSVKSVASTSIGNYMDHLSEPMSKAECKKLVKDFVRQMVKGREMGVLRADGVLKPVKCGLTRSLDVFKIKSGSETRLLDLKEVARVVHGSPDDLSDLETPLDEHCSTLELESAECISFKFAERKAAELFTMCMQVFIDGLKKKKX
>PerAciPAER2045769_rbh_TGME49_260820
XPNCGQVLRCERCGDCKEGWRQQPGFVRTQSVVDQVYSHADAQDEVEAPGFVASGEGGWNEGGWLGEAGTSQAWVGHYDYTEVEGEAHAPESLARKSLDVDPAAAQAIKAFVRDYVRGKTVEVVMTTGDSVDCTITLNKKLTLLGVQRADRPDLQKRTVPLEDIKEVRADSDGVEHLGVEADELCVTLLLEDGAAIVFRFESAEERDSFVSCMGMCVDGRRSELAQQRKKSTSSSKGSRQVAFDENA
>PerAciPAER2047576_rbh_TGME49_260820
XRDKVSVLEGVSTPEAAAIVEAQPVLGACSVQGVICGGSSPAVSSSAGAGRGKDPEKVHWMFGSSSESATGDGADYGQGLVHEALATFVRTLLRGIYIEVLLDDGSVLIPQAALNYELTHILLNMDEAQRAIPLKDVEDVVTPLELRQRHMLTELQEHLDERCCTLIIRGFEFVTFRLDNERHREYFAACLGLLVARAGGGGEVAQQYAEAAPGXAELSRLPSARGIRGTAAAPFTQTDVEX
>PerAciPAER2053234_rbh_TGME49_260820
XSPALPRGSGPEEQTEGVEGVSDAAAAAPCLAACGLPSGASWGGAGALAXEAAAVVVDGAMGGCCSEIDKAPDQHRADGHGPPGGGGYGNGPAPAPYMNTPAAAVGNFARQXXXXXXXVGNFARQQQQGPSQSGGGSGSGGGGNDKFISVVGELPTFEKKPRRGDDETSSQASQGTEISNLSDKVDAAQSKEQKQQAKAVVKDFVKGMVKGRKMNVLAQNGSIKQCTATLSRNLDTFRIKVGGQTRNIELRDIEEIHAGEGLEGIATPLDELCATLMLASEDCITFRMADINDRDTFVMCLLMFCNNQK
>PerAciPAER2057601_rbh_TGME49_260820
RGSGPEEQTEGVEGVSDAAAAAPCLAACGLPSGASWGGAGALAXEAAAVVVDGAMGGCCSEIDKAPDQHRADGHGPPGGGGYGNGPAPAPYMNTPAAAVGNFARQQQQGPSQSGGGSGSGGGGNDKFISVVGELPTFEKKPRRGDDETSSQASQGTEISNLSDKVDAAQSKEQKQQAKAVVKDFVKGMVKGRKMNVLAQNGSIKQCTATLSRNLDTFRIKVGGQTRNIELRDIEEIHAGEGLEGIATPLDELCATLMLASEDCITFRMADINDRDTFVMCLLMFCNNQNDRPSLGAPIVSRPAGLNRHAFGVAACAERCHX
>PerAciPAER2063987_rbh_TGME49_260820
XEGGYPGSGGRAPCEMGGAGLPQQSARCSLIAAGLXDAEEAENILRDFGGSAAAASSELVPSLVASLASAAARSGPGAPGFEVRGTLHVPPDFTVRSADSLDSARSRCITLTNEEKAKEMQQLQIMIRDFVKEVLHGVLLDIVLEDGCLLTCRCSMDNRLTTVSLQVREIVRHIRLVDIQEICSGKELQNMNTTTPLDDLCVTFAMMNDQCVTFKFKTVAAREHFSTCMKVLRLACE
>PerAciPAER2081447_rbh_TGME49_260820
LLLRCPASVIRAPVAGMFFGLLGGCCRDKVSVLEGVSTPEAAAIVEAQPVLGACSVQGVICGGSSPAVSSSAGAGRGKDPEKVHWMFGSSSESATGDGADYGQGLVHEALATFVRTLLRGIYIEVLLDDGSVLIPQAALNYELTHILLNMDEAQRAIPLKDVEDVVTPLELRQRHMLTELQEHLDERCCTLIIRGFEFVTFRLDNERHREYFAACLGLLVARAGGGGEVAQQYAEAAPGXAELSRLPSARGIRGTAAAPFTQTDVE
>PerAciPAER2110949_rbh_TGME49_260820
LQQVASCERHGLMGASVGICQGEGWPNCGQVLRCERCGDCKEGWRQQPGFVRTQSVVDQVYSHADAQDEVEAPGFVASGEGGWNEGGWLGEAGTSQAWVGHYDYTEVEGEAHAPESLARKSLDVDPAAAQAIKAFVRDYVRGKTVEVVMTTGDSVDCTITLNKKLTLLGVQRADRPDLQKRTVPLEDIKEVRADSDGVEHLGVEADELCVTLLLEDGAAIVFRFESAEERDSFVSCMGMCVDGRRSELAQQRKKSTSSSK
>PlaSpe014431_rbh_TGME49_260820
MGNNTNKPVVQFFSNMSAWECCRPQLDEETETNIDNCADALIERHFQRHPNYELTETGGKSNAPAKTMNKQQIKALMTEFFDKFERGVDVNFVLDDGATVKGICSISKDLSSLMLQVNDKSRGLSLSEVTDVFEGGDMGQNEPKQKNFNQRGTAVFRDGMFVTLQFCDSQDRYLFLNCLKTLGEILVEK*
>PltViv007323_rbh_TGME49_260820
MGNNTNKPVVQFFSNMSAWECCRPQLDEETETNIDNCADALIERHFQRHPNYELTETGGKSNAPAKTMNKQQIKALMTEFFDKFERGVDVNFVLDDGATVKGICSISKDLSSLMLQVNDKSRGLSLSEVTDVFEGGDMGQNEPKQKNFNQRGTAVFRDGMFVTLQFCDSQDRYLFLNCLKTLGEILVEK
>PolGlaCCMP1383030526_rbh_TGME49_260820
MGCSGGAIKAAAVAAPAKSSSSSGAPAQAKAETXVEEEEEVDEAALKEQRKKAKKMVKHFVSDMVRGRKLEVVLKTGKTKNCACSMSRALDTLKIKVGNHSRRIPLIDIQEIHAGSGLKRVDTPLDELCVTLILVSEDAITFRFAEVEERDTFAACMLMFVQRLQADEDAEGEDFEAGDDDSLLPWEAGGDAKGTDEVESEDEEQDADADVGLNGLSSL
>ScrHanSHHI4005180_rbh_TGME49_260820
XCCRDKVCVLEGVSRPEAAAIVEAQPVLGACSGQGVVCGGSSPAVSSSAGAGRGKDPEKVHWMFGSSSESSAGDGADYGQGLVHEALATFVRTLLRGIYIEVLLDDGTVLIPQAALNYELTHILLNMNETQRAIPLKDVEDIVTPLELRQRHMLTELQEHLDERCCTLIIRGFEFVTFRFDNARHREYFAACLGLLVARAG
>ScrHanSHHI4026045_rbh_TGME49_260820
XGVRARGADRGGGGRLGCGSGFTLPRRLWLSVIGELGRRWGACSEAAAVAVDGAMGACCSEMDKAYPDQHRADGYGPPGGGGYGNGPAPHVHTPAAAGGDFARQQQQGLPPGGGGGGSGSGGGGNDKFISVVGELPTFEKKPRRGDDETSSQASQGTEISNLSDKVDAAQSKEQKQQAKAVVKDFVKGMVKGRKMNVLAQNGSIKQCTATLSRNLDTFRIKVGGQTRNIELRDIEEIHAGEGLEGIATPLDELCATLMLASEDCITFRMGDINDRDTFVMCLLMFCNNQK
>ScrHanSHHI4029886_none_TGME49_260820
RVGYAIKPLGLPPFPPQPFGTHERDRVRHSTHAPLGHALRGQRSVWPRLPTVAVRRVAGQSPQLERTAAEVRACPVGAREGRGSQGGKAGDGTTVQAAGLPLGASPMNWGFACCCSPAHAGDSEKIXDRPSAQGDRSSAPRPGASGGVDQVAAKAEEEKRHAPGAGFVPPALALADAAGGGGRGPAPAPASAEPSRGGGGGGGGGSGGGAEQEKEQDLETMSVASSRVSGRSVRSTFTASSIASEFINERMGQSKIQQAMKTFVRAMVRGQQMGVISPDGALRTCQCSLDKKLKTFIIELKGSVRQIPLTEMSDVFQGKEPEDIDTPLDELCSTVMLQSQECISFHFADVPSREQFAMCLQMLVDGQQ
>ScrHanSHHI4068907_rbh_TGME49_260820
XGLAELAEALRCERCGDCKEGWRQQPGFVRTQSVVDQVYSHADAQDEVEAPGFVGSGEGGWNEGGWLGEAGPSQAWVGHYDYTEVEGEAHAPESLVRKPPDVDPAAAQAIKAFVKDYVRGKTVEVVMTTGDSVDCTITLNKKLTLLGVQRADRPDLQKRTVPLEDIKEVRADSGGVEHLGVEADELCVTLLLEDGAAIVFRFDSTEERDSFVSCMGMCVDGRRSEX
>ScrHanSHHI4082114_none_TGME49_260820
LKPLGLPPFPPQPFGTHERDRVRHSTHAPLGHALRGQRSVWPRLPTVAVRRVAGQSPQLERTAAEVRACPVGAREGRGSQGGKAGDGTTVQAAGLPLGASPMNWGFACCCSPAHAGDSEKIXDRPSAQGDRSSAPRPGASGGVDQVAAKAEEEKRHAPGAGFVPPALALADAAGGGGRGPAPAPASAEPSRGGGGGGGGGSGGGAEQEKEQDLETMSVASSRVSGRSVRSTFTASSIASEFINERMGQSKIQQAMKTFVRAMVRGQQMGVISPDGALRTCQCSLDKKLKTFIIELKGSVRQIPLTEMSDVFQGKEPEDIDTPLDELCSTVMLQSQECISFHFADVPSREQFAMCLQMLVDGQQXALAWIASSQKEX
>ScrHanSHHI4111548_rbh_TGME49_260820
XLLGGCCRDKVCVLEGVSRPEAAAIVEAQPVLGACSGQGVVCGGSSPAVSSSAGAGRGKDPEKVHWMFGSSSESSAGDGADYGQGLVHEALATFVRTLLRGIYIEVLLDDGTVLIPQAALNYELTHILLNMNETQRAIPLKDVEDIVTPLELRQRHMLTELQEHLDERCCTLIIRGFEFVTFRFDNARHREYFAACLGLLVARA
>ScrHanSHHI4112373_rbh_TGME49_260820
XCERHGLMGASVGTCQGEGWPNCAEALRCERCGDCKEGWRQQPGFVRTQSVVDQVYSHADAQDEVEAPGFVGSGEGGWNEGGWLGEAGPSQAWVGHYDYTEVEGEAHAPESLVRKPPDVDPAAAQAIKAFVKDYVRGKTVEVVMTTGDSVDCTITLNKKLTLLGVQRADRPDLQKRTVPLEDIKEVRADSGGVEHLGVEADELCVTLLLEDGAAIVFRFDSTEERDSFVSCMGMCVDGRRSELAKQRKKSTSSSKG
>ScrHanSHHI4121249_rbh_TGME49_260820
RIRTEVCGQVHRLHHIWRPRGRRLGDLGAAPFVESGLLARLASGVRARGADRGGGGRLGCGSGFTLPRRLWLSVIGELGRRWGACSEAAAVAVDGAMGACCSEMDKAYPDQHRADGYGPPGGGGYGNGPAPHVHTPAAAGGDFARQQQQGLPPGGGGGGSGSGGGGNDKFISVVGELPTFEKKPRRGDDETSSQASQGTEISNLSDKVDAAQSKEQKQQAKAVVKDFVKGMVKGRKMNVLAQNGSIKQCTATLSRNLDTFRIKVGGQTRNIELRDIEEIHAGEGLEGIATPLDELCATLMLASEDCITFRMGDINDRDTFVMCLLMFCNNQK
>ScrHanSHHI4147657_rbh_TGME49_260820
XRCPASVIRAPVAGMFFGLLGGCCRDKVCVLEGVSRPEAAAIVEAQPVLGACSGQGVVCGGSSPAVSSSAGAGRGKDPEKVHWMFGSSSESSAGDGADYGQGLVHEALATFVRTLLRGIYIEVLLDDGTVLIPQAALNYELTHILLNMNETQRAIPLKDVEDIVTPLELRQRHMLTELQEHLDERCCTLIIRGFEFVTFRFDNARHREYFAACLGLLVARAGGGS
>ScrHanSHHI4175385_rbh_TGME49_260820
XERCGDCKEGWRQQPGFVRTQSVVDQVYSHADAQDEVEAPGFVGSGEGGWNEGGWLGEAGPSQAWVGHYDYTEVEGEAHAPESLVRKPPDVDPAAAQAIKAFVKDYVRGKTVEVVMTTGDSVDCTITLNKKLTLLGVQRADRPDLQKRTVPLEDIKEVRADSGGVEHLGVEADELCVTLLLEDGAAIVFRFDSTEERDSFVSCMGMCVDGRRSELAKQRKKSTSSSKGSRQVAFD
>ScrHanSHHI4196846_rbh_TGME49_260820
XVESGLLARLASGVRARGADRGGGGRLGCGSGFTLPRRLWLSVIGELGRRWGACSEAAAVAVDGAMGACCSEMDKAYPDQHRADGYGPPGGGGYGNGPAPHVHTPAAAGGDFARQQQQGLPPGGGGGGSGSGGGGNDKFISVVGELPTFEKKPRRGDDETSSQASQGTEISNLSDKVDAAQSKEQKQQAKAVVKDFVKGMVKGRKMNVLAQNGSIKQCTATLSRNLDTFRIKVGGQTRNIELRDIEEIHAGEGLEGIATPLDELCATLMLASEDCITFRMGDINDRDTFVMCLLMFCNNQK
>ScrHanSHTV5000093_none_TGME49_260820
XPPLPSQPSGTHERDRVRHSTHAPLGHALGGQRSVWPRLPTVAVRRVAGQSPQWERIAAEVERARWARREGRGSQGGKAGDGTTAQAAGLPLGASPMNWGFACCCSPAHAGDSEKIADRPSAQGDRSSAPRPGASGGVDQVAAKAEEEKRHAPGAGFVPPALALAAAAGGGGRGPAPVPASAEPSRGGGGGSGGGAEQEKEQDLETMSVASSRVSGRSVRSTFTASSIASEFINERMGQSKIQQAMKTFVRAMVRGQQMGVISPDGALRTCQCSLDKKLKTFIIELKGSVRQIPLTEMSDVFQGKEPEDIDTPLDELCSTVMLQSQECISFHFADVPSREQFAMCLQMLVDGQQ
>ScrHanSHTV5006913_rbh_TGME49_260820
FVESRLLARLASGVRARGADRGGGGRLGCGSGCTLPRRLWPSVGGELGRRWGACSEAAAVAVDGAMGACCSEMDKAYPDQHRADGYGPPGGGGYGNGPAPHIHTPAAAGGDFARQQQQGLPQGGGGGGGSGSGGGGNDKFISVVGELPTFEKKPRRGDDETSSQASQGTEISNLSDKVDAAQSKEQKQQAKAVVKDFVKGMVKGRKMNVLAQNGSIKQCTATLSRNLDTFRIKVGGQTRNIELRDIEEIHAGEGLEGIATPLDELCATLMLASEDCITFRMCDINDRDTFVMCLLMFCNNQNDRPSLGAPIVSRPAGLNRHAFGVAA
>ScrHanSHTV5022575_rbh_TGME49_260820
MFFGLLGGCCRDKVSVLEGVSTPEAAAIVEAQPVLGACSGQGVICGGSSPAVSSSAGAGRGKDPEKVHWMFGSSSESSAGDGADYGQGLVHEALATFVRTLLRGIYIEVLLDDGTVLIPQAALNYELTHILLNMNEAQRAIPLKDVEDVVTPLELRQRHMLTELQEHLDERCCTLIIRGFEFVTFRFDNARHREYFAACLGLLVVRAGGGSEAAARAAELSLPPLARQIRGTA
>ScrHanSHTV5029219_rbh_TGME49_260820
XPCEMGGAGLPQQSARCSLIAAGLXDAEEAENILRDFGGSAAAASSELVPSLAASLASAAARSGPGAPGFEVRGTLHVPPDFTVRSADSLDSARSRCVTLTNEEKAKEMQQLQIMIRDFVKEVLHGVLLDVVLEDGCLLPCRCSMDNRLTTVSLQVREIVRHIRLVDIQEICSGKELQNIHTTTPLDDLCVTFAMMNDQCVTFKFKTVAAREHFSTCMKVLRLACE
>ScrHanSHTV5030253_none_TGME49_260820
XEQALLGGLSARRARQRALAPLCASAAPWRALDGRALLVTSAVGDPSVGVRCGEGGMGEDAAQQIISTFVSSMVTGMTLPVMRTGGRSDTCLLQMDQECSTLYITVGQHCDEASLDDVSQITIGEEVPEGVEIWTVNDLCVTLAFWSTEAMVFQFADVEGRDTFALCLGMFVDQRRQAGEGEWDEEGEAAYAYSEEPAAVSSGKTHAYTTEDFWKPSWCDSCKVFLQGFNKQGRTCSDCRLTVCHDCAAKEGRCPGAAGIRPPAEGGAAPGAAPASAPRAPISSRSEGGVSGDSSARSAGREGGGSSARRGPVDQTNLNDGQKLVKKFVQTMVRGRELHMLSKVGGSIACLVHLDRELKNIFIQRAGRKDAKKRGIALNSVQEICVGLEVSAEVELPVDELSVTLMLAEGQAIAFKLADQEDRDTFALCMGMFVDGNRKESXPEREEELTSNSQHHLAVAELCWAQGAISVX
>ScrHanSHTV5033972_rbh_TGME49_260820
XASVGTCQGEGWPNCGEALRCERCGDCKEGWRQQPGFVRTQSVVDQVYSHADAQDEEEAWVGHYDYTEVEGEAHAPESLARKAPDVDPAAAQAIKAFVRDYVRGKTVEVVMTTGDSVDCTITLNKKLTLLGVQRADRPDLQKRTVPLEDIKEVRADSGGVEHLGVEADELCVTLLLEDGAAIVFRFDSTEERDSFVSCMGMCVDGRRSELAKQRKKSTSSSX
>ScrHanSHTV5073813_rbh_TGME49_260820
XDFARQQQQGLPQGGGGGGGSGSGGGGNDKFISVVGELPTFEKKPRRGDDETSSQASQGTEISNLSDKVDAAQSKEQKQQAKAVVKDFVKGMVKGRKMNVLAQNGSIKQCTATLSRNLDTFRIKVGGQTRNIELRDIEEIHAGEGLEGIATPLDELCATLMLASEDCITFRMCDINDRDTFVMXLVDVLQQPEMIDRAWX
>ScrHanSHTV5094667_rbh_TGME49_260820
XGLVHEALATFVRTLLRGIYIEVLLDDGTVLIPQAALNYELTHILLNMNEAQRAIPLKDVEDVVTPL
>ScrHanSHTV5152475_rbh_TGME49_260820
XSCERHGLMGASVGTCQGEGWPNCGEALRCERCGDCKEGWRQQPGFVRTQSVVDQVYSHADAQDEEEAWVGHYDYTEVEGEAHAPESLARKAPDVDPAAAQAIKAFVRDYVRGKTVEVVMTTGDSVDCTITLNKKLTLLGVQRADRPDLQKRTVPLEDIKEVRADSGGVEHLGVEADELCVTLLLEDGAAIVFRFDSTEERDSFVSCMGMCVDGRRSELAKQRKKSTSSSKGSHQ
>ScrHanSHTV5153772_rbh_TGME49_260820
XPASVIRAPVAGMFFGLLGGCCRDKVSVLEGVSTPEAAAIVEAQPVLGACSGQGVICGGSSPAVSSSAGAGRGKDPEKVHWMFGSSSESSAGDGADYGQGLVHEALATFVRTLLRGIYIEVLLDDGTVLIPQAALNYELTHILLNMNEAQRAIPLKDVEDVVTPLELRQRHMLTELQEHLDERCCTLIIRGFEFVTFRFDNARHREYFAACLGLLVVRAGGGSEAAARAAELSLX
>ScrHanSHTV5193457_rbh_TGME49_260820
XPGSGGRAPCEMGGAGLPQQSARCSLIAAGLXDAEEAENILRDFGGSAAAASSELVPSLAASLASAAARSGPGAPGFEVRGTLHVPPDFTVRSADSLDSARSRCVTLTNEEKAKEMQQLQIMIRDFVKEVLHGVLLDVVLEDGCLLPCRCSMDNRLTTVSLQVREIVRHIRLVDIQEICSGKELQNIHTTTPLDDLCVTFAMMNDQCVTFKFKTVAAREHFSTCMKVLRLACE
>ScrTroCCMP3099036111_rbh_TGME49_260820
RQAAMGSACCSDVGKAXPADRAQAATGQQHEGAGGGGTKHYGASPPGSAPVAPPPAPPPPGPPPGEVGRGGAGGENQTLDQFVSQVGELPKFDKPGRGGGGNFDDNVSEASQGTHVSNVSEMVDAMQTKEQKQQAKVVVKDFVKAMVKGRKMSVMTQSGAVKSCTVSLSRNLDALRLKVNSQTRNIPLKDIEDIHAGKELEGVQTPLDELCATLMIASSQDCITFRMNDMND
>ScrTroCCMP3099037219_rbh_TGME49_260820
XSANFDLAETAGMLLGLLHGCCRDKVPVLEGMSDGAAVASIDARPVMAQCSMQGQTFCTGADSAAGSSAEPCDGGAASTASGSRGVSGKVNWVFGDASSGGGGGGQDQGLVQEALSTFVRTLLRGICIEVLLDDGSILVPQASLNYELTQLLLNMNEAQRAIPLRDVENVVTPSELRHNGMLTEIQPHLDERCCTLIIRGFEFVTFRLDNERHREYFAACLALLIARASDHASTGSSGREVSAVPDAAG
>ScrTroCCMP3099051517_rbh_TGME49_260820
XSPAPAGDAERIGGGGGGSSGGGSARRRAASGSEKVAREATDDXEAAGGLQLPGAAGHSAQPSRQASQEKEQDAETCSVASSRVSGRSMRSVATTSSIASEFINERIPARQREASRVQQAMKTFVRSMVRGQQMGVISPDGALRTCSCSLDKKLKTFIIELKGSVRQIPLAEMSEVFQGKEPEDIDTPLDELCSTVMLQSQECISFHFADVPSREHFALX
>ScrTroCCMP3099122376_rbh_TGME49_260820
XAIAAQSSAQQDGSCVGPLRGEDHCEGYSANFDLAETAGMLLGLLHGCCRDKVPVLEGMSDGAAVASIDARPVMAQCSMQGQTFCTGADSAAGSSAEPCDGGAASTASGSRGVSGKVNWVFGDASSGGGGGGQDQGLVQEALSTFVRTLLRGICIEVLLDDGSILVPQASLNYELTQLLLNMNEAQRAIPLRDVENVVTPSELRHNGMLTEIQPHLDERCCTLIIRGFEFVTFRLDNERHREYFAACLALLIARASDHASTGSSGREVSAVPDAAG
>ScrTroCCMP3099189094_rbh_TGME49_260820
XRSAVSNASSVGSELINDQIPAHQREVARIQSQMKTFVKGMVKGRDMSVLSVDGQIRACTCSFDRKLKNYNILISKETRTIPLSKFREVFQGIEPEDIATPLDELCCTFVLDTGECLTFRFKDVPEREQFAMCLQMIVDAHQ
>ScrTroCCMP3099210756_rbh_TGME49_260820
XAQSSAQQDGSCVGPLRGEDHCEGYSANFDLAETAGMLLGLLHGCCRDKVPVLEGMSDGAAVASIDARPVMAQCSMQGQTFCTGADSAAGSSAEPCDGGAASTASGSRGVSGKVNWVFGDASSGGGGGGQDQGLVQEALSTFVRTLLRGICIEVLLDDGSILVPQASLNYELTQLLLNMNEAQRAIPLRDVENVVTPSELRHNGMLTEIQPHLDERCCTLIIRGFEFVTFRLDNERHREYFAACLALLIARASDHASTGSSGREVSAVPDAAXLTHEPHLDTKRAELLAALRKFSX
>ScrTroCCMP3099277941_rbh_TGME49_260820
XSDKLDSVDAASVASSQKHSTRSAVSNASSVGSELINDQIPAHQREVARIQSQMKTFVKGMVKGRDMSVLSVDGQIRACTCSFDRKLKNYNILISKETRTIPLSKFREVFQGIEPEDIATPLDELCCTFVLDTGECLTFRFKDVPEREQFAMCLQMIVDAHQ
>Sym_C1043048_rbh_TGME49_260820
XQGSGGGSDEAMGIAPCAGEQLQNCCSTEPLASYPEARLQNGFKEEVATHIVRKHPALEPKFEKTLAQHLATSPAGHAVWKGDSIDSQQSQQSHPSSVPKVLSSDSQEYENEREVTTLRMLLKSFVQETVRGQAYHVLVADGTVEPCKLLLSANLQYFQLVTDGVIHDVPLKSIKDLCPGKSIQTRYTPVDLDDMCATLVLRNNECVTFRLNSIRERDEFIRCVKVLALALD
>Sym_Mf125fA3010888_rbh_TGME49_260820
XQVVCMEVSAGTLQIRSLLPLNARSGLGWMLAQASSYIDRVIASYQKHCCCTSDPRDDQGKSGDVVVFTDWDTREDQGTLPGRELIPEPAAIGAAAMYAAAASGKLGQSAEAPDLHGRTAGGRDGYSSHLSQQSPDNLANQGLSESLPEGVAEAFELRELMKRFVQEMIRGKSYHVVVENGQTEPCVLCITTALQYLQLRAAGVTHDIPLRHVKNIVPGRLLENRFTPIHLDELCATIVLRNNECVTFRLSSLKERDDFTKCIKVLVLALE
>TogJolCCCM725010973_rbh_TGME49_260820
XKLSLQGAQVAAHGGEWSCFLPSAGQTLGAPTRPQRQFSGHAGMFNAFCCTPEDCGMRDTICRRDVVSFRQDSDRQRSGRLVPNLVTLANLPELYATQMARSGRSEPQRPISMRNGNSARASSSLTDEQKRDEMRKLQDLVRDFVKAIVHGVILDIVLEDGTAHGCQCQMDAKLSVLSVELHGRVSRVRLAEIKEIRSGPEIKDVVTSMPVDNLCVTLLMKDNRCVSLRFGDESTREYFATSMKVLCMAVE
>TogJolCCCM725035897_rbh_TGME49_260820
XYYEDPASSCRILCGEQPADHAARPPMPVDRGGVQAWLCNGNQELQQLSQQNVGVAKMEPQLLQEAMATFVRTLLRGICIEVLLDDGSVLLPETSLNFELTHLILDVNEAQRMIPLQDVESVATPQELLARNILTPITPHLDDRCCILILQEFEFVTFRFDTERLREYFAACLCLLIARNDESTLGEVRRLIKNDS
>AleMonCCMP3105226332_none_TGME49_260820
XPAPAPSDPDAFKAGSAPAAANPTAGSSPALWTKAAEVVAAAGRLGSAEARSAAVLDALAADPDGARGLVEGFVRRALLGLQVHLPRPRSAEQPAVEAQLLLSSDLEALRLQAVGREXEVSCVSALAHGAAAAGMPAERCASLELQSGDRLVLTLQSEELRDELVLCLLVLADAARGRTLRL
>AleMonCCMP3105234578_none_TGME49_260820
XPAPAPSDPDAFKAGSAPAAANPTAGSSPALWTKAAEVVAAAGRLGSAEARSAAVLDALAADPDGARGLVEGFVRRALLGLQVHLPRPRSAEQPAVEAQLLLSSDLEALRLQAVGRERRIPLREVSCVSALAHGAAAAGMPAERCASLELQSGDRLVLTLQSEELRDELVLCLLVLADAARGRTLRLTQSSRAAGWSLGGEPTVICGGVWAEPWLQTLAGPWLLGDAAEVTLNKPVSIEEVDAEIIVVAGCALGFVAPRQPPHVLHVDPGTEMATHGVRSDDLLVSIDGKETRCMLQSDVSKALQAATKLSFERPKAPPDGDEDTEPPSDX
>AmpCarCCMP1314001179_rbh_TGME49_260820
XGKSYHVVVENGQTEPCVLCITTALQYLQLRAAGVTHDIPLRHVKNIVPGRLLENRFTPIHLDELCATIVLRNNECVTFRLSSLKERDD
>AmpMasCS259038538_rbh_TGME49_260820
XLFQAGLWQCIGTPCATEDAELDDDFDGASAGRGCRERGGQDFLVGPECLRTTAAASSSSRAVHSATDQLMVREGLSSFVRTFTRGSSVEVFLENGTTSFLEAVLNFELTQLDLRCAEGTFTVVLKDVVDVMPPCEGKPWVLPAEIATNLDGRCNVLVLEQGTFVALRQESERLCDYFDTWMRLLLQRDGRLDDSVPDVQERSRASSPLVPLVTGIAATGMLQREGLRPPSALQQPCGGSGQAVQARMEHTVQVVDMDARSGTPSSQVMGRASSGPFASSRPRPKSTPQPLKQAQDAEAHHKVLALDLEELWAVDSSFGKEREMSX
>AzaSpi3D9001378_rbh_TGME49_260820
XNEVLTAAWIDSLERVSVLPEASSRGKGALDASSPGAAEPPKRTAAGDAVAAPGASPDGGSPDGGKRAAGSLPVSPAWLGLLQVPPEFDGARRGVLSAAASAEGCSAQENRAEEEAEERRCLQASLRAFTRALLRGISVNVLLDDGRTRLAEARLDSELTHLVLHVPHAQHPVALKCIESVCTPDEAVSAGGVIDMPNQAFYDERCTTLIIRGGQFLTFVFDSLRTRGYFEMCLKVLILAKGGGTEPKPSPAEGDDSLGVTVTADPPQLPLAPRGEGLRSAVTLGADLSPITEASPATEVRSEX
>AzaSpi3D9002078_none_TGME49_260820
XASMGAAQPKDLDSESTESSSSESSRSDDRDDSRGAGNRSKSGDGASKHRQAQRTSGGNSKNSARSSSSFASSMLSERPSPDSTKKCADIVLEVLWLWRGEGQQVGEAPRPVLQRSRSDLSDDSRGPRGPRRQPRSDRKSPETRVVREGDDRDGSGRGGGGLERGGHRGAGRCSGDDNRAAFAAPISRAEDDDDGARSVRSDFSVSTAIVGQHSADQNQPGDAASLKAALKIFVAGMVKGRELHLQPRGGGLRPVFVRVNPEVNALLVGEGKSATRVALVEILHIHRGFEAIPLDLGCPPDASLVVLELINGNCVSFHLGHAKAAEEFALFMRLLTAMQRQQSRKGGAPAPQAADDDDARSVCSVQSGIVRQQLNSTPLKSTSNDPKEVKKMFKMFTETMKRGRDFYVVQSNGELYDVECKLSKGHDEFRMRWDFQNRTIPLGEIVQVRDGKEAMKLRLGSALDERCATXLVEQKRPRFASRGFVPGGGDLASAPLSARSNASNASTASRKGGAQAAVEAFVRQMVQGCALSIAGPGGLEKVQVSMDTDLTRLKVVVARDGSSREVRLADVKEVHVGADAAKLGLAGVAIDELCAT
>AzaSpi3D9045792_rbh_TGME49_260820
XVAGVAAAMADDQLRQAKTVIRDFVLEMRGGKRMMVLAPTGQLKATTCSLNKQLSVFRIVRAGKVRRIPLTDILGIHAGAEPEGLTTPLDDLCATVAVKPDGSLITFRFEHINARDTFVMCMMLFAQSVGAGMGAGDDDDVYEEEEGQGGSX
>AzaSpi3D9110311_rbh_TGME49_260820
WIDSLERVSVLPEASSRGKGALDASSPGAAEPPKRTAAGDAVAAPGASPDGGSPDGGKRAAGSLPVSPAWLGLLQVPPEFDGARRGVLSAAASAEGCSAQENRAEEEAEERRCLQASLRAFTRALLRGISVNVLLDDGRTRLAEARLDSELTHLVLHVPHAQHPVALKCIESVCTPDEAVSAGGVIDMPNQAFYDERCTTLIIRGGQFLTFVFDSLRTRGYFEMCLKVLILAKGGGTEPKPSPAEGDDSLGVTVTADPPQLPLAPRGEGLRSAVTLGADLSPITEASPATEVRSEM
>AzaSpi3D9121757_none_TGME49_260820
XRRHWLSQHVGTLASMGAAQPKDLDSESTESSSSESSRSDDRDDSRGAGNRSKSGDGASKHRQAQRTSGGNSKNSARSSSSFASSMLSERPSPDSQRNAPTSCWRCCGSGVEKGNKEYVGEAPRPVLQRSRSDLSDDSRGPRGPRRQPRSDRKSPETRVVREGDDRDGSGRGGGGLERGGHRGAGRCSGDDNRAAFAAPISRAEDDDDGARSVRSDFSVSTAIVGQHSADQNQPGDAASLKAALKIFVAGMVKGRELHLQPRGGGLRPVFVRVNPEVNALLVGEGKSATRVALVEILHIHRGFEAIPLDLGCPPDASLVVLELINGNCVSFHLGHAKAAEEFALFMRLLTAMQRQQSRKGGAPAPQAADDDDARSVCSVQSGIVRQQLNSTPLKSTSNDPKEVKKMFKMFTETMKRGRDFYVVQSNGELYDVECKLSKGHDEFRMRWDFQNRTIPLGEIVQVRDGKEAMKLRLGSALDERCATMEXILVEQKRPRFASRGFVPGGGDLASAPLSARSNASNASTASRKGGAQAAVEAFVRQMVQGCALSIAGPGGLEKVQVSMDTDLTRLKVVVARDGSSREVRLADVKEVHVGADAAKLGLAGVDXRXCDGGAELRRLRQLSLFGPRAA
>AzaSpi3D9148254_none_TGME49_260820
XARRAMGHACSGAGSGSRHGEDFAEYLAQFTGGLNPEHLANLEAHQERRAQNSGCCDLPFHDEELFNPSQNKPFKTDLCSLVDADGDGLECAEICRAVCVTATGEPGANEQVRVREGLTYLDIDPMHPDGEVMPDEPPAQIRVPQDFKRLEYDWAAPSTAQRAPTFKTQEKLQGCLKIFVQSMLRGVLLQLRLGKEEVEGSPDGQNINAMVSLTQDLSLFLLSVGDVERSIPVRSIRWVRPPDKDDEVGRSWLLQQSERDKMVVLRLAGGRFVRLRLASKEQAAYFGTCMRLLVKASRSDADTSSVASSXQDQRGAAHMSLLQMAPPSVCDGAARLLRSEX
>AzaSpi3D9157735_rbh_TGME49_260820
EALACCSCKEENEVLTAAWIDSLERVSVLPEASSRGKGALDASSPGAAEPPKRTAAGDAVAAPGASPDGGSPDGGKRAAGSLPVSPAWLGLLQVPPEFDGARRGVLSAAASAEGCSAQENRAEEEAEERRCLQASLRAFTRALLRGISVNVLLDDGRTRLAEARLDSELTHLVLHVPHAQHPVALKCIESVCTPDEAVSAGGVIDMPNQAFYDERCTTLIIRGGQFLTFVFDSLRTRGYFEMCLKVLILAKGGGTEPKPSPAEGDDSLGVTVTADPPQLPLAPRGEGLRSAVTLGADLSPITEASPATEV
>AzaSpi3D9167147_rbh_TGME49_260820
PLPGSVAGVAAAMADDQLRQAKTVIRDFVLEMRGGKRMMVLAPTGQLKATTCSLNKQLSVFRIVRAGKVRRIPLTDILGIHAGAEPEGLTTPLDDLCATVAVKPDGSLITFRFEHINARDTFVMCMMLFAQSVGAGMGAGDDDDVYEEEEGQGGSGSGSG
>BreMinMf105b01022720_none_TGME49_260820
MGLTIHCRVNIAHVSLSWRCSPCSSELCRFRFETCSFKGALQEPSIVALHLVLASVAAEAGVLDPFPPQLRTDPLETGRIVVDAMGQSRPSLCQCCNASSGTGGDEVSLLPRKRCQEPWSRAPPEIPDWMKALTPAFDSSEVGFFIQIFGPIQLGFSLEALLLLSAWEQFREDLKRRTQNFVDTVLVGLPCRVVNGPGKCIQAKATLDLHLTTLTVSDCELNQQRCFWLADIRNLWLCSDSELARRAHQALAPFAVAEEAELACLVLLDGASQPLPLLLRSSEAREDFLDCMSVLIAAHRQRLEKDKPPPPQPAWLPKPDLAGLRQYGCSLRSSHLAGALSIWLATCAPGNQGAAQSHVAPESPGKGFKASAKSKSRAKTAAIWQPSISIQPSGSGQESESESAVGKE
>BreMinMf105b01026669_none_TGME49_260820
MTNLNSRGLGNAGLASVAFCVALATAVAVTKDSNFEEAAEWIREGGRGIVVDHWRDFEICRKILLKPLRQKPATAEDAEERQRTLKKQLSDRLLGPVAFPGRIGLEGAPAAGFLQSLYGDLLGDEKDSAFALPSGPIRPFYGVYAYPHPVTHFELLIEWLKNNTQSPRSALDLGTGCGVVSLILRGLFKMPKIIASDVSFNAVYGAQEELKRHHLEDVEVIHSDLFQGLGDRKFDLVVFNPPWLPLPKPCAGEPARTNLDSGNFYPEDLFLRVFDGLPDILNPGGSLLLMFSNHALSRGYVDQHPFEAALAASTSKERLLAKVVTRDFDSDGRRRRSGRPQASGQTEALAATGAAAAATLAVLAATGAAVVTGTVRSSDGEDPCWANYCGQQDQLSSELVAVLPAAQHVELNDVSPLPCSPVKVRKVRFNLTKNTVHEITPYSEVYGVHPRLLGIQEGSSTLEPLKDPDEDDDGFEADEAEWDQWALAKVSKFWPLLGLTVFWFSVLGPESWLASSPYVSDADTRKKLWELGMRHHLKALEGVTSATDQSDPSVGDAAVRKVRERARDFVRDEMRRDIIDGNKQLVSRLKEIVRKPTAVSPPTGPHHNARYEMLRRDRQLRQQNIQNENKFLVQRILSVKSSVDISSLEKDYWRHRKDVSRLQQIPLPKLHQKESKLPRRPKRKEVEVDLPARTPSAGSFRPVRSLPLPMPKSSSTPVLSLPVEVKKTKKKDVKKELQTTQDEVVESANVTQSSFLPSQEMAAAENLTEEMTDEALEADAEAASLMNDTQVHQYVSSLVKRISKQLSEEQSLQPKAFDVSGYLGALFERCAQRAQDLEVLHEQVVESANVTRSSFLRSQEMAAAEYLAEEMAHEALEAFDAEAASLMNDTQATWSSLPTGAWWQAGAEMLHVLNLWRDLVLAQGAQEAQRALEAQQALDAAAAEAEAKAAQRASQGDVLSATCYPNEAADYFGENYAHRLRWAHAVNSLRVLRSALRSNAHFLEADVSAGTLMEEKTEGVSNDSPKGNASMMETSVATSSQMPIIMAHYPTQRSSDLCFELFVAAVLKHNAQVDGLDGLENGDPPALAEAEAPAEPKRSPFSEPVLHHEQEESLVRSASAMETRQSLPCQEAAAFAGDLHRELEASEHNQMMMACIGARRGSTALRTRNSSKKGVKLDFKVLECVEPALRHLQSVDAAKKLGGHLWLNADVFAGPGYPERLLSPIDARNFVQLCAELVPEAVLSLSWGSSSLSTSRCYSPDMVNRMIELCMSPIVPRPIRQPANGARPSAASAGGSDEVYCLTPAASCQHITFAVAAEYALNSSQNLLKLLDAVPGSSLTIFSGVGSLGIPPRTIQDIITTYGTTRCFLDLRVLPPPSRDSSFSESSSSSSALTPKASTPPPQPVVPVVPVATSAAPKLRDLVGRVAQLSRQSDQDQPSSARSSRSTFSVQTEVLAEHATEPSGSQGKRQNQPTDVSELKTSLKAFVQGMVRGRDVHMSEEGSVIVRSCKLSKKVDTLILDPKVIPLVEIAHVHRGMEALPLALQIELSPSWIVLEVIGQQVGVAFDLIDSKMAEEFAFFLRLLVSMRRQHSRVTDATKTNEATVEDDARSEVSVQSAVVQKNITQGSSATSDDPKEVKKMYKMFLETMYRGRDYYILSTDSSLLEVECALTRNREVFRLRWDSKKERQIPIEQLIQMRTFKEASWLKLGLEVDSRCAIMELEDGECITFKFGHEEACDRFILCMRILIDQHRDCFNFATRRKDQKLPTSEGRRGQKKGANGEKSRERNVTQVLIEDFVRAMIKGCVVQVASHQGKQSITCLLDADLKAMRIKAKDGSQKPIPLASLKAVHVGEAAQSLKLAVKLEKGDCFLQVTHRLGRLGQIDVVPLGCLPGFFHGPAMAGGPSPSLVNFL
>CerFusPA161109038085_rbh_TGME49_260820
XRKSGCGRSMAAAFWAAIGACRPSNPQGCCGRGEEQELLTKALIDTLEQVKVLGSNGEATAGSGGESSPACEAPAALYLKQQMGVPSERQQSRSERSTQGFVPSSNSREGPGAVSSSSALGALEPPLEFDKARGAVFGDVGAGASQVAVEEQERCLQASLRAFTRAMLRGVGVCVLLDDGRSRLAEARMDSGLTHLVLHVPNAQHPIALSSIESVSCPEEGWLPPGAPCGAQFDESCATLVMEGGQFLTLVFDGPRAREYFEMCLKVLILAHETSGASTTHCGLESGSTSSSGAVRSAPETSHDRGPSGVINKDVTDTSGFRGGEQGARNGCSNPFTAEVPPDSAEADGEGPFVRPKSSSGNLPHPGNPEIAEGEAVAL
>CerFusPA161109075269_rbh_TGME49_260820
XERHRQQLVETACRKSGCGRSMAAAFWAAIGACRPSNPQGCCGRGEEQELLTKALIDTLEQVKVLGSNGEATAGSGGESSPACEAPAALYLKQQMGVPSERQQSRSERSTQGFVPSSNSREGPGAVSSSSALGALEPPLEFDKARGAVFGDVGAGASQVAVEEQERCLQASLRAFTRAMLRGVGVCVLLDDGRSRLAEARMDSGLTHLVLHVPNAQHPIALSSIESVSCPEEGWLPPGAPCGAQFDESCATLVMEGGQFLTLVFDGPRAREYFEMCLKVLILAHETSGASTTHCGLESGSTSSSGAVRSAPETSHDRGPSGVINKDVTDTSGFRGGEQGARNGCSNPFTAEVPPDSAEADGEGPFVRPKSSSGNLPHPGNPEIAEGEAVAL
>CryCohSeligo030329_none_TGME49_260820
XIMLGDTLGKLVRGVLAAKGGGGSENSASKPSSETERDNVRSRGNTFDSRGSWFFFGSAAHRCAASCSSSCADDPNELTGDAAANGVVVWPEDPVQEEECGDLGPSFERVSRPVIVGRRTPGKSKGASSACRSTLCWDVSGAQSGSSGVISKRSTEGAATTSSKLAAFSSVSSSSTAASVQQPQSRPGTHQEQDGAGPCSSFSSTWRSCSHWENFETNEEIDELWVETIALRKSIKEFVGVMMEGKGCSIVLQSGPRPCLVFLGSTLRTLRLEHGGVTSELPFDDIIEIFNGDSPVLPPPTSHLDDSCCTLLFQDATCLCLKFRDSEEQQEFSRSLRFLLRLLWMHARPLLDMEYLKSLGERAPADAAAGGGGDGVLSSLAAGLPSVGCGSQGPEDSHNSAMSCDEEGSCGNLIVDVLTGSDLPCPAGALQVQHRVAEACGCEDSEGARPPQQRRPQQQQQQQQQQQQQRQQQQQQQQQQSCGRSQLQSAVPTLSLRERKLLGRRGTRINISAGSTAPEVEQCRSAFHPSADGPVANSNNRIQSCDALSSNSNHHQNDLLDSKMGVDGGGSSRSSSTKDAVESCSRTLFHPEPNDGDDACDSSEGHDGHIEEEDLQEQQHHHRTQEQHHHQQQQQQQQQQQQQQAEGEQDNTLPSIDANTEEVSSQALPQQPSTSGPGSPTPSQPQSCRKNHQNPRSVSPDVDGTASPLWAVPSDFRGEEEEDRDEGAEEEIVAGELAAAGAQVLSNLPCSPPDSRLPGNHWKTRDSMASLSGHFAHWRALRSRAAQAAGGA
>CryCohSeligo079390_none_TGME49_260820
QQHILPVSTRPTIMLGDTLGKLVRGVLAAKGGGGSENSASKPSSETERDNVRSRGNTFDSRGSWFFFGSAAHRCAASCSSSCADDPNELTGDAAANGVVVWPEDPVQEEECGDLGPSFERVSRPVIVGRRTPGKSKGASSACRSTLCWDVSGAQSGSSGVISKRSTEGAATTSSKLAAFSSVSSSSTAASVQQPQSRPGTHQEQDGAGPCSSFSSTWRSCSHWENFETNEEIDELWVETIALRKSIKEFVGVMMEGKGCSIVLQSGPRPCLVFLGSTLRTLRLEHGGVTSELPFDDIIEIFNGDSPVLPPPTSHLDDSCCTLLFQDATCLCLKFRDSEEQQEFSRSLRFLLRLLWMHARPLLDMEYLKSLGERAPADAAAGGGGDGVLSSLAAGLPSVGCGSQGPEDSHNSAMSCDEEGSCGNLIVDVLTGSDLPCPAGALQVQHRVAEACGCEDSEGARPPQQRRPQQQQQQQQQQQQQRQQQQQQQQQQSCGRSQLQSAVPTLSLRERKLLGRRGTRINISAGSTAPEVEQCRSAFHPSADGPVANSNNRIQSCDALSSNSNHHQNDLLDSKMGVDGGGSSRSSSTKDAVESCSRTLFHPEPNDGDDACDSSEGHDGHIEEEDLQEQQHHHRTQEQHHHQQQQQQQQQQQQQQAEGEQDNTLPSIDANTEEVSSQALPQQPSTSGPGSPTPSQPQSCRKNHQNPRSVSPDVDGTASPLWAVPSDFRGEEEEDRDEGAEEEIVAGELAAAGAQVLSNLPCSPPDSRLPGNHWKTRDSMASLSGHFAHWRALRSRAAQAAGGA
>DinSpeMGD012611_none_TGME49_260820
SHFGSSPCRSSMGKSLSHQCPKPVRASCQQNLQKCIQSSESHIGSLVHDENQTSRILYPALDEQKNAKDSLLPGAHLAKAEQTLVEQLTGLGLAIDVIVPSQDNSMSASKDEDLHGRLFVSSARPQLILIESSRPGRQANERIIELSSIVGLCVGQYHGMGNVVPDENCCTLIMRYDCILCFRLPDMTARDHFARVIKCLWDEASSSCKLNL*
>DurBalCSIROCS38028188_rbh_TGME49_260820
RTMGITASCSTCCQHVSKKAGPVHATGATGAAAAAPTQAPCLDPVECHKRSATGAIVAEPKVAPLESVSLSPPQATHPPEEATCCRRPGGSDEARFGGDAVASTAAPSEADDASVAGRSSLATDASAGSSLAVAEIGQAQQVVKGFVRSCVKGRAVSVLSKHGXVDRVLAIIGPKTLDADIGQERXSKKRSVPLEQVSEVVVGEEAGEQAELPADELCVTLLLEDGSAVGFRFDDLGERDIFALCLSMFVDGRKGELSRRYAELQKGPASKKVNRV
>HetRotSCCAPK0483041620_none_TGME49_260820
XAHDARPPRTWRLSRSGSPRVARDDDPRGPVGIVGMHARTHGCLLLPLRGRAGGAHRRVDRQPGAGEDLAAVSAFGEPPPSTANPDVVPVPIAQRPASLDPPLHERAQPGGAPGANGAPKAQLGSGLKQLWVPPEFECARRLILAQQGQGAPIQGGDEAEHKRCLQVSLKAFTRSLLRGVSVSVLLXLAEARLDTDLTHLVLHVPHQQHPVALKCIESICMPDEAWAPPGAADTVGQALLDERCATLIISGGQFLTFVFDSVRTREYFETCLKVIILAGDHASPQSKQGDGGERQCPPLLPGALGHKVQRVDSGGSRSPRPSETSGARTSNSGSNVLAASPSRAVMGSPKSNGSKEAKAVEKVSSLDGDGGSGGE
>KarBre053562_none_TGME49_260820
XPRKSSQDPDKSKKSKKEKKDKKEKKEKKDKDGKGGDAKPSWFPGFCACSQVCSTPAKERIDTAEKAERPKSKEKKKKRRQLKKPGVETQGDSQETTAPSTRGDGDDDDSGETCTSYATESAFSRQSSRQSTARSTAESSRGSRSARRSKGAGPMATDAGKGADGSVRVLNLADLRGQDIPLDNISKGSNPRGSRSNNDENPPLSARSGRSEGGQSARSCRSDARSEGGASVASVSVRKYMGYLSEPKSPAEVKKMVKDFVRQMVKGREMSVLRADGALRPVLCGLARSLDVFRIKSGEQVRKVKLVDVERVVWGAPEDLADLETPLDESCATIELEEGAQGRRAFHAVHAALHRWPEVSVTAECASLLIDX
>KarMicCCMP2283045717_rbh_TGME49_260820
XGYCGGDNDPFQTEESFVQIVCRPAIPPEKAADEYEAEEQVSSILDQMRESLRTGCERTPPETTFVASEQPQLIQEVMMSFIRTLVRGVCIEVLLDNGSVLLPEASLNYELTHLILDVSEDQMRQRTTEGVHVPGRRSIPLADIENVATPSDLSKMNIQTSTQLYLDDRCCTLIIKDYEFVTLRFDTERLCDYFASCLRILISAPPSP
>KarMicCCMP2283159445_rbh_TGME49_260820
XLFRVCQEVGYCGGDNDPFQTEESFVQIVCRPAIPPEKAADEYEAEEQVSSILDQMRESLRTGCERTPPETTFVASEQPQLIQEVMMSFIRTLVRGVCIEVLLDNGSVLLPEASLNYELTHLILDVSEDQMRQRTTEGVHVPGRRSIPLADIENVATPSDLSKMNIQTSTQLYLDDRCCTLIIKDYEFVTLRF
>KryFolCCMP1326098558_none_TGME49_260820
DERTRSGIGYTGHFQAAPHVAEPRASASPQTARAAGGREPCDSPSPLGCGAPAGRDPDEGSSAAAARETLALKELMKRFVQEMVHGRQLSVVVGAGRTEPCKLTLAPNLMYLQLEASGTTHDIPLRSVKGIVPGKLPSSKLVPIEVDELDDTLVLRNNECVTFRLEALPSGTNLRSASMSSPRPLISDRPCAPTRADASKPRAVGRRAHAPKGHGARSGRGQSARVPSVYSMQFPEPALPRAPPWARSRSLGAAQCLESLVGPRINSAPAKQCGCPATRGVVAAGAESARGRRSVARRRLHRLEATMSTSNGE
>KryFolCCMP1326120200_none_TGME49_260820
CCSSDQRADAKGSAKCADLVVSEWDTDERTRSGIGYTGHFQAAPRVAEPRASASPQTARAAGGREPCDSPSPLGCGAPAGRDPDEGSSAAAARETLALKELMKRXVQEMVHGRQLSVVXGXGRTEPCKLTLTPNLMYLQLEASGVTHDIPLRXVKDICPGKLPSSKLVPIELDDLDDTLVLRNNECVTFRLGSLAERDEFTKCLNVLASALXPVRWAASLSALCTGSGGWVEGPVPLEAPVARTDRAPLQGPERARARAMRVCSMRIHRRPPSRLPLSWARARAQLGAAQSLESPVGPSVNSARAKNCGCPAXRGERAAGAESARGRRSVARRRMHRLEATMSTSNGE
>LepChlNIES1868018629_none_TGME49_260820
MARTTRRGVIAAAPDDDQIFGLSVVSADPASASMLRPQDGLSRITEGSDEAGSVTSSHYFSAASGAPASSSPHSGAHGGLASREFLTMVGAIRLPSKEGMLPADTAVAHEPRASAGAVGAGRSASSASSAAASSQDADQLRKTVKAFVESGVRGRRLEVLRRDGQCQAVTFRLSRQVDAFEIAMEGGKTAHNIELTEVVAVYRGDDPRLQNESISESLPGLDRSCAVVDLCDGRCLAFRFPDASTSSAEADVFAHCMQIFASEVSREKGTTSAPLGSHKF*
>LepChlNIES1868143515_rbh_TGME49_260820
MGNVACSGLNPTSPRKSYDVSTCGSSCSPSLLFPRSSERSTIGYVSSQHGVDTAESEWFQLPALDEVHGERVRISKNTPKGAGTIAKGGFDAIEDSIASTQKDQEWPLIADLVRPFMTGRKMIILTASGEPVECLVRLDKTLTKLSVCFFANVWPKKRAVELQSIKRIGIGRDVGTDVNMRLDDFCVTLVLEDSQVLSFHFDNFDERDTFAFCLTLFVVEVPPLHDIADLGKSKPVGKTNASQHRATASFCAY*
>LinPolCCMP1738095338_rbh_TGME49_260820
XGRPAAGGAGAGGPRAAVEAFVRQMVTGCLLSVAGPAGLQQVRCSMDTKLTALQVTAGDGSSRELSLAEVKEVHVGADAAKLGLDGVALDELCATTELLSGDCLTFRFPGLEDRD
>LinPolCCMP1738098561_none_TGME49_260820
XARQVPLVDIKEIVAGSDVSGTAELKDLPTPPDANSVTLVMDEQSITFRMKNVEERDTLAMCLTLFRNQLRGESIAEPGELFTSNSNSSLTTMRKGAALKAFERARAD
>LinPolCCMP1738179655_none_TGME49_260820
XKNARQVPLVDIKEIVAGSDVSGTAELKDLPTPPDANSVTLVMDEQSITFRMKNVEERDTLAMCLTLFRNQLRGESIAEPGELFTSNSNSSLTTMRKGAALKAFERARAD
>LinPolCCMP1738241877_none_TGME49_260820
XGQEGAEGLRAGDARGQADDGALAQGPAEGHDLQPRQEAGRLQDCAPREDQAHPADGHRRHPLRAGAAGLTTPLDDLCATLVVAPERALITFRFEHINARDTFVMCMMLFANSQGAQMDGAGDEGEEEEGEYEAGGSDDEASGKGSGAEGGEGEDSDAEEQRKAFMERARARFARAAKLEDVIYGTGKQQSTKGGGDKDGAVVQQPAKATDHATVPLFDDEEEDGGAEEREEEDEPRPDLSGLLGNLGDLDGMDTARMLALPGEADALDEEAKEALKERKFITGGWSSEDEEKKEKDDGGGEEAAEGEAPKKVEGQEAAX
>OxyMar025908_rbh_TGME49_260820
PGPATPAGNRTVSGPEIVQARSGLSRAPQFMTRSAVLSTPGQQQGPVSVPSRPPANPRALQVPSMFDALDADRLSEDAMVGMQHAVLLDCMKAFVSSLLVGFEVTVVPDVGTDIGAKLTVDDDLTVLTLEVQTILRLLPLETLQCVGPSMEVAAIACPQVKRLDERCASMIVADDDISGWGHCLNLRFETPRARKFFVASMKVLLVGADPPAMPRERVHAA
>PerAciPAER2048245_none_TGME49_260820
XMSSRCSGDVGIAGPAALRQRLLPSAGPPSSSAVVRAGACCLTAEGSGVVSPEVAAASAGASHGASSDAEVASHDLAGTGVWRPVAHSALANFVRTFVRGAYLEVLLDDGSSIWPQVSLDYGVTTLRFDFGGSRTSIGLRDVEQVCLPRDFDTMSDVFLVVRPFLNDSCCVLVTHGFGSLACRFESPRLCEYFATCLHLVVANVDRREPSLVEPVVATAGRSAASAEQPLELTEEVAGLPSASSGEPRAAQAEEVRRPWAPSPCASGSARRQLAESVGAAESSAVATPPRGSVATASGTGAAAAXXXXXXXSGAAAEANAAQACGAAAAVAXYATKAPRLSRRPDIGRPEAGVGARAGDQDDGGAEDCGRYRLTYCRSQGLERFDPSRLAVVHLLRQQHQMTPIAEEFSSVMAKEFAEAPENDDRDWAFERVRLMFYELIQLTICRKGCSGVTASAFSASLSAECSRSGIGGLLCAGEPARSEQQQK
>PerAciPAER2090927_none_TGME49_260820
XGVWRPVAHSALANFVRTFVRGAYLEVLLDDGSSIWPQVSLDYGVTTLRFDFGGSRTSIGLRDVEQVCLPRDFDTMSDVFLVVRPFLNDSCCVLVTHGFGSLACRFESPRLCEYFATCLHLVVANVDRREPSLVEPVVATAGRSAASAEQPLELTEEVAGLPSASSGEPRAAQAEEVRRPWAPSPCASGSARRQLAESVGAAESSAXXXXXXXXXXXXXXXXGGRGQCCAGVWGSRGGCRYATKAPRLSRRPDIGRPEAGVGARAGDQDDGGAEDCGRYRLTYCRSQGLERFDPSRLAVVHLLRQQHQMTPIAEEFSSVMAKEFAEAPENDDRDWAFERVRLMFYELIQLTICRKGCSGVTASAFSASLSAECSRSGIGGLLCAGEPA
>ScrHanSHHI4048558_none_TGME49_260820
XHAASSDAEVASHDLAGTGIWRPVAHSALANFVRTFVRGAYLEVXXXTTLRFDFGGSRTSIGLRDVEQVCLPRDFDTMSDVCLVVRPFLNDSCCVLVTHGFGSLACRFESPRLCEYFATCLRLVVANVDRREPSIVEPVVATAGRSAASAEQPPEEPQEEVAGLPSASSGEPRATQVEELGRPWAPSPCASGQLAESAGTAESSAVATHTASGAAVVGAEANAVQACGAAAAVAATPPRHPASADAPTLAGPRLGLGRGPATKTTLGPRIAAGTGSPIAGRRGLKDSSLAACGGASVAAAASDDADCRRIQQCDG
>ScrHanSHTV5010016_none_TGME49_260820
XAWGRLDKARRAGGQPFASLAIGWTGAGRRAAWRTGRRRDMGQGKCCGRSTGSGDANGPPVLFIQAVDPSADVPVPPSARGPGDVSVLGSPSAGPSKSRADGEDGDAGQGAEFVRAASDERSPGLNNRIRPPPLDDIGDSGLTGSAGGGATGVAAGARGGSRSPAAKKVGGGGIARMKKAGGDGGTTDSPEGVEHPKLGVAPKESLFDTVNSQMSSSSAFDTLESSYADMTKDQKLETRKVVKEFVKAMVRGQQLSIVAASGELRTCFCSISRKLDILKVSVGEKGKSSQRTREIPLSLVTEVAAGGGSGVVDDDLAATINLATEECITLKMPDTEARDRLVSCLSMFSDQARQGGKRAVGS
>ScrHanSHTV5021672_none_TGME49_260820
XGTSDGGTVVTTSGRRGDGMSSRCSGDVGLAGPAALRQRLLPSAGSPSSSAVVRAGACCLTAEGSGVVSPEVAAASASASHAASSDAEVASHDLAGTGIWRPVAHSALANFVRTFVRGAYLEVLLDDGSSIWPQVSLDYGVTTLQFDFGGSRTSIGLREVEQVCLPRDFDTMSDVCLVVRPFLNDSCCVLVTHGFGSLACRFESPRLCEYFAACLRLVVANVDRRELSLAEPVVATTGRSAASAEQPPEPQDEVAGLPSASSGEPRAAQVEELGRPWAPSPCASGSARRQLAESAGAAESSAVATPPRGSVATASGAAAVGAEANVAQACGAAAAVSATPPRHPASADAPTLAGPRLGLGRGPATKMTLGPRIAAGTGSPIAGRRGLKDSIPRGLXVVHLLRQQHPMTPIAEEFSSVMAKGSRRLLRTSDRDWAFERVRLMFDELIQLTICRKGCSGVTAPAFSASLSAECSRSGIGGLLCAEE
>ScrHanSHTV5115154_none_TGME49_260820
XGQVASHLPRWPSDGPEQGAELPGGPGGAGTWAKASVAADRRVQXDANGPPVLFIQAVDPSADVPVPPSARGPGDVSVLGSPSAGPSKSRADGEDGDAGQGAEFVRAASDERSPGLNNRIRPPPLDDIGDSGLTGSAGGGATGVAAGARGGSRSPAAKKVGGGGIARMKKAGGDGGTTDSPEGVEHPKLGVAPKESLFDTVNSQMSSSSAFDTLESSYADMTKDQKLETRKVVKEFVKAMVRGQQLSIVAASGELRTCFCSISRKLDILKVSVGEKGKSSQRTREIPLSLVTEVAAGGGSGVVDDDLAATINLATEECITLKMPDTEARDRLVSCLSMFSDQARX
>ScrHanSHTV5142839_none_TGME49_260820
XSLELAWGRLDKARRAGGQPFASLAIGWTGAGRRAAWRTGRRRDMGQGKCCGRSTGSGDANGPPVLFIQAVDPSADVPVPPSARGPGDVSVLGSPSAGPSKSRADGEDGDAGQGAEFVRAASDERSPGLNNRIRPPPLDDIGDSGLTGSAGGGATGVAAGARGGSRSPAAKKVGGGGIARMKKAGGDGGTTDSPEGVEHPKLGVAPKESLFDTVNSQMSSSSAFDTLESSYADMTKDQKLETRKVVKEFVKAMVRGQQLSIVAASGELRTCFCSISRKLDILKVSVGEKGKSSQRTREIPLSLVTEVAAGGGSGVVDDDLAATINLATEECITLKMPDTEARDRLVSCLSMFSDQARQGGKRAVGS
>ScrHanSHTV5184741_none_TGME49_260820
XWSAGTSDGGTVVTTSGRRGDGMSSRCSGDVGLAGPAALRQRLLPSAGSPSSSAVVRAGACCLTAEGSGVVSPEVAAASASASHAASSDAEVASHDLAGTGIWRPVAHSALANFVRTFVRGAYLEVLLDDGSSIWPQVSLDYGVTTLQFDFGGSRTSIGLREVEQVCLPRDFDTMSDVCLVVRPFLNDSCCVLVTHGFGSLACRFESPRLCEYFAACLRLVVANVDRREPSLVEPVIATAGRSAASAEQPPEPQDEVAGLPSASSGEPRAAQVEELGRPWAPSPCASGSARRQLAESAGAAESSAVATPPRGSVATASGAAAVGAEANVAQACGAAAAVSATPPRHPASADAPTLAGPRLGLGRGPATKMTLGPRIAAGTGSPIAGRRGLKDSIPRGLXVVHLLRQQHPMTPIAEEFSSVMAKGSRRLLRTSDRDWAFERVRLMFDELIQLTICRKGCSGVTAPAFSASLSAECSRSGI
>ScrTroCCMP3099034013_rbh_TGME49_260820
XDNNAETRFDTVSTTEEREEGYAXLPAKCEKMLVQQVAATDVASPVTFSATTEDQSPSAPCMSRDLSRERKDQEVKDKLGTDSPKKAKHAQALVREFVRGMLQGHVVTLLTYTGAVEEGKVSRAEGIMKLDNAIQTVMLTCKDGNIVCPLNKIQDIYHEEGDGKEVFPQIVVENLAEGELGRLLMVFYNLEDGSPKAFLMLEETAESRSQFHRCIKILSAHASREKSKLGEKESQPSPVRLQND
>ScrTroCCMP3099137317_rbh_TGME49_260820
XQCCACDNNAETRFDTVSTTEEREEGYAVVPAKCEKMLVQQVAATDVASPVTFSATTEDQSPSAPCMSRDLSRERKDQEVKDKLGTDSPKKAKHAQALVREFVRGMLQGHVVTLLTYTGAVEEGKVSRAEGIMKLDNAIQTVMLTCKDGNIVCPLNKIQDIYHEEGDGKEVFPQIVVENLAEGELGRLLMVFYNLEDGSPKAFLMLEETAESRSQFHRCIKILSAHASREKSKLGEKESQPSPVRLQND
>ScrTroCCMP3099286107_none_TGME49_260820
XAGRGPRVLRPDASIAMGNTECKTACCTESESKSSQEVVDMTEQHTVVDAPPPPPPPLPTMSSEKSIASSAPSTPRIANRAQLIQKLEESGGSPRQTPKHVQAVMREFIRDLKAGIKVELVKWQGSDKAFPSPATVQVDKDVKTISVISTEAVDCPLTKIKEVWQMEDGAYRFPVQAVDKLSPADLEALFLVEYELPGGGTQAPSPTAPVSSETTPGEDVPPPPPAPTRASTAGWCLLAATFDDKCRFVNCLRILSAHARKVEEGGDASILSSEAASHGXTGQHAAELAAQQLRLSGLATDLAHELAARLAADFARPRRRPPAEARR
>SymSpeCY103039356_none_TGME49_260820
MPPRPNLVRRRSTDATLQRAGMEPDRVRRSFPRRTSTGTALKAPVRPMNSRNASPARSLTPLSRAASSDKGSAEAQPQAKPQEAPASKRAESSSSASTISCEAVAVPKRALPKSPPRAAAKAKAANRTPGDAARGAGPKASSSGPRPKAKSELRRPGAAKAKAAIQLPGTESRGLDGSTKHSGEELEGAQSPMTPTTPILETIKRRHVKLSTIESVGNVQDDTPPAASTPLPGLPDEASQGEEESPIDSAVGHVTTCFSSWRQLSLGSLSSGGLPTILTHLSESKKGIENEEHPDPPADLASHASEAEAAETPTPCAEPEPAPSPDRNLPQQHDPEGALLHAAQKAPELMAPRLDVRPALVINIPPGDNNAVRSEEVPIQVNPTFTAPAGAQLDEGEYRLLWESVVQDSVRDEGSNRDVARVEQRVLSLEEGFNTFKELTEQQQKAQRTLVDMQIDSAKRDLELGIRSLRQQNHAELFQEAERVAIAAVGKGVRESLATEVASLHRVVRQMNDSVDERLRIFEQRLNGMESRFSQGLEQSLHQLEELEFRFSNDSSRLSPELAQQLPDFVKSWGHGRFRSQNELVTYVDVTMTDVHGSLNQAMQTVKGEIQEMLKVASEGMGSRIEEVVNSKTLSIENRLTSTDMMLSNVLAKQAKEAEASQEKHPKRTVSDAKECTGQDEADAKVLEGKGQDGPNDMKSWLNKQISGITGDAQVQSHNLEGAELLSWMKKHVNELVTDLLPATVGSPSPPSHEDASPKDTPLSLDHRAREVASFPTIDWERLDRLEQNLTNFAANLNDLETARLPGRLALLEGACLEERLALLESYNTGGVRSQPQPGLPLPSPQGTSQLLALREELQRLRNRVALVEGLVQIPEVENRQDQTSDSPRSPRLADMEVDENFKSEMMNLWRAVSGDQRTLDLLSSKLEDAVRNFSKMQSRFEAAMPQMLQLLGELLKGAGTGDTGESPQVDVLLAMQKLLYGGESGMPFVSPAALRETFNSFEAMIRSEMEKLRDELLREFDDKAPREDVEFLAEQLRLWQGQLQMLWQSFEKLLNNEPEVDAAIWRKPLTARCVSCDRKVDIKGMLFDRDTPFLPTGANSPSPNHDRHERQERAQSARRGQQQPEENKGSGAGDIQMLQEFINRGRLQSGRLCDMNGHSIFWNALAYQQQQVAMFLLHHFPPGSAQGIDLWEVHQRRKDTLLHLCVYFQYFSAPVAELFEVLCLGMGQVDTNSFQAYWNRANADSDTFLHCAAARRNFWVIRYVASHAGEILFQRNGRTSALEVLLEKLEEVGVSCPTPDFPEMEVKRSWMDFSRYLPVAERTAFADMELEVQQSTGTYRVPAHRCVLGAASGSDGAMGIAPCAGEQLQNCCSTEPLASYPEARLQNGFKEEVATHIVRKHAALEPKFEKTLAQHLATSPAGHAVWKGDSIDSQQSQQSHPSSVPKVLSSDSQEPPEFHEYENEREAIGCGGVCMLLKSFVQETVRGQAYHVLVADGTVEPCKLLLSANLQYFQLVLGCPESVRSGSVIHDVPLKSIKDLCPGKSIQTRYTPVDLDDMCATLVLRNNE
>Sym_Mf125fA3030602_none_TGME49_260820
MEADDTDAAAEVIINQFKKDMHKGMTLPVLTVDKGESEGLVKLNKRLTTLTIDGKKKRTVKLRHIKQVYVGEEGSHTQIAAGPLSVTLLLDTGKVYGFRFVDEDGRDTFGMCLAMFVEDAKVMPADAGLEGEGEDEDKEAMVTDELAAAMDELEAEEEEGEQVRKEAPLPPPREVPRPAEPDEPAVAGPPEDAPPGDMALRPSPPVKEEQQEGDDGKAPRPSEQTAAAEDAEEFDSQRRPRRGNCWTRCFIGRRGEEDDDNPRGLEPFHVVLQRSGGKVGMLIGAHMDDPEKVIVREVVRTGLVYRWNEENPTRSVEAGCQIMEINGFTDRTQMIQCITDPDLLQIDLLVRP
>GleFolCCAP11163027719_none_TGME49_260820
XGNSLSHTAQDGAPLFLHMLLPVAGYCCTCQCAGNGQEPVEKLARPTDTDEVSTNYFSESNLSFSPASGDTAKRMDNLTAFVRSVTKGRSLLLVRELGGEPWIHRMKAVMRLSTDLEAFSVATIDGMEMDVNLRDVSDIFSVANDGVSQFARAIVGSLTPEETRSGDGAVRSFCFLESSSDARSCFMESMFVLCKRAIKKANQPKARKRX
>KryFolCCMP1326064355_none_TGME49_260820
MLRWLLRSTSGVDLADSFWCCISGEVGAQEIQYGHLGSCCVTRWEDQDDRMFLMNPADTHKTVWPSGSNSVSGDAMSHKKSRLKSLALDFFKKTEKGIHLQLVDIRSGSLAPCVFRVDKCFQNCFFSCDASFEHIVRLRDLDXAVQRRGSSQEIPEHRPLWGLRSHSHEDGLAVLRLPLRERGGGGPLLLLHVYSPTLSVDRGRALVPTSRRGRPGASAWVAATGEPPMSVSSYQGLVALRAGDLEPGVAQVADGC
>KryFolCCMP1326068232_none_TGME49_260820
XAAWCGAACCDDGGELVDVASDVDLSALDSCDKRSAHPMIAARSEKEQLLGLVAIFVRAARRGRPVMYLREVATEPYVERVSAKLRINKRLDCLCVEALVEGVWLLIPTGGIRDVCSASDGADAFPKAVWNSLAEHESPRLVRVLMRAPKGRPTSVCFLEDSSASKRHLLEALRVLYARSAPADALSREPSYLEESFVTESSSSMATTTTTAAADDQASKSTXLLMRGFAVGLLNFAVFRGSGASCFPFWSAPWRQGTSSHQKLAGDLTIEGRALYKLRPKIDYFDRPLAWIRVTRRDPRFLHCFADIDFVAKLRSWRVERTLK
>PlaSpe011014_none_TGME49_260820
VSTQSTWGFLPDSNCETLCLFQMDKHLDAITITPLEANTKRSPLIFHMDNVIEIFKGSEIHQKVPSFSKAMAPFIVGLETDVTSTEKEYLKSSRRRVVLYFPSDAVALRDRYYCRDKYYTCLKNLKDV*
>PltViv004441_none_TGME49_260820
VSTQSTWGFLPDSNCETLCLFQMDKHLDAITITPLEANTKRSPLIFHMDNVIEIFKGSEIHQKVPSFSKAMAPFIVGLETDVTSTEKEYLKSSRRRVVLYFPSDAVALRDRYYCRDKYYTCLKNLKDV
>ScrTroCCMP3099046313_none_TGME49_260820
CSGAMLFSSFCCRFATKGTSEMRFDTICSEPALTWDSIIEEADQPLPTLLTSKAHGELGAPLDLKPRHLDAVTEANGCVERLPLPTLLMSKPSGELGALADKKPQEHAEQHPTLLTSKARGKLGTDLKPRHPNGYTEEQGFVESPASLPTLPVPNSHGNLGHLRAMEPRHLKATTEGDGHVDFATSVAKGRRCTLLAESTGKRMEARYCVDANLGLLVAKTTGQTGPQECRIVPVKSIQDIWTVDDGEECFPRHIVKSLTSREKNSLLLIENTAADPDAQPATMYLIEASLSARNALLQYMKDXELFLIACQQIFNTTTDPNAVPASMYLIEASRSAWDDMVGYLQTPTALGAPDPIIEGNARICRPEFVVGVSLYSHLLRICEFSRGLAFSLGLLARASAPSDIFWCFAITHRA
>KryFolCCMP1326128157_none_TGME49_260820
TDAVLRAEGXQXGAQLWILGVLQRGGIEPYRDAVGMDEDPVISDPDSGSEAENKDTVCIPHQREVGEFIRDVSRGRKVTLVRTLGTDPFVERLPATMTLSRDRKRIVFSHKSREVCMELSSVTDTSGFGYGATGFSEDVVQYLTEHERLRLVRMAYTAGGGTVKSLLFMEPRPASVDACLTGMRALRVWRARRDRECGRRRQLTVGLDAAYALGGVALRRKMMSQVAALRCRAKRRPAGGEPRKRPTPRARAAAQWQAPVTSSSLAEPSRRTTGLRPATAVMAAWGASVLRGARSEX
>ScrTroCCMP3099037614_none_TGME49_260820
TVGQVGELGMTVCPXSSIEDIYTIEDGEDCFPKGIMESMALEEKARLCMIVYKKSAQTVCLCLIEASKSARDALLQ
>KarMicCCMP2283144507_none_TGME49_260820
XTRERVRTLYILCTTTENLNYLVILSPKQEEGALAKCRLALISHIFSVEHDGEQAFPQGLLEHMTIEERDQLAVVAYRKEVGDKQPLRLCLLHESREARNEFLDSLRILNVYCKT
