# Supplementary material for: Molecular characterization of the conoid complex in Toxoplasma reveals its conservation in all apicomplexans, including Plasmodium species
Source: PLoS Biol. 2021 Mar 11;19(3):e3001081. doi: 10.1371/journal.pbio.3001081 (PMC7951837; doi:10.1371/journal.pbio.3001081)
Supplement: S1 Data — Files are named according to the T. gondii apical protein query. The sequence headers comprise the protein identifiers in our in-house proteome database for the SAR clade (Methods), starting with an abbreviation for the species strain (see S3 Table). The headers furthermore contain either the descriptor “self,” indicating that this sequence is the original T. gondii query, or “rbh,” indicating that it has the original T. gondii query as its best T. gondii hit in a BLASTp search, or “none,” indicating that it has no BLASTp hit in T. gondii (see Methods). For sequences of P. falciparum 3D7, the header also indicates by which P. falciparum IT sequence it was gathered and if it was gathered via reciprocal best BLAST hits (“rbh”) or via unidirectional best BLAST (“bh”). The latter is only the case for the putative orthologue of T. gondii’s TGME49_219070 (see also S4 Table). (GZ) [file pbio.3001081.s005.gz › TGME49_conoid_proteins_putative_orthologs/TGME49_208340.fa]

>AleCatOF101004148_rbh_TGME49_208340
XPVRGVAMGGGSGGELDHLQAECYRLRSEVSKLRQRAADAEHRAEEVVAERDEALEHVAELEDFLRPFLTRRERWQRLLRRSTAQVRLDSRLAVNVARELHAAREGRKLEKVNERHGVLEVRHVSVCCEEMLLKWYHNEQQQGLGAWAAGAAGGIISGATGGLISTGSQLKTLDLQSVTRLQYGHETALQTRFPEVSPWLCFTLVTAERSYEFVCPDEHATKCFVLALSRACPSADGAIPTKREFVLKKAWCKINEACARKGKSFAALVVEAGKLTASLKPKSVKVPTISGKRPPTVSVVGDRASQATTFVGNTFAAPSGMLCIESFLASATSVSPPQRRGAWPKAGEIWVFTGVASEVDVYRDAAGLEWANQVKCSDKNGRRAVTIVAAPESTNLVEIRGTDKIKFVKGWMKVVDDSETWLMERADGQ
>AleMarAMGDE01CS322049702_rbh_TGME49_208340
XPARGPGAAACRSAPTAGSTTEESGAQXPPEEAHRRPETQERGGPRMRKRGGLISFLGANDQGGAGHGDAGLPFASALGASSFNASSFAGAPARGGAAGTGELEGRLREAQAECDGLRRKVGQLQGQLAASGHKVHEATSERDRAFERVRELEEFLLPILARHERSRKMVQSSGELLRLQSRLATNAARELHSAMKGRNLEKVNKQHGTLEVRHVSVCFEDMQLVWRNPNEKGLVGGLISGISTGLSTGIQSGMHSGLSTGLSSGVSAGICGGSGSKSLDLATMTRLNYGSEASLTTRFPEVSPWLCFSVETADRSYAFVCPDEHAVIAFVLALSRACPDVPGVMPLRRDVILHKARCKLNEACSRKGKTFAGLLIEAGQLQASLRSVNFKAPAIPRAPSVRVARPAAAESRSFSQPARPRGSTSQGGGLICIESFLAVSSSPPVRRGAWPKAGEVWAFTGVVDEVDLFRDPSGSEWANRIKCVDKATGRRAVTILSAPESQSLVEIRGLDKIKFVKGWLKVVDDSETWLVEKVSHH
>AleMonCCMP3105049165_rbh_TGME49_208340
XGGPDIGTSFGQVQRVPSLSSFTGSGGAYPSQGARRSNELAGLRQSLEDAQAQCEALRSQVTRLEGQLSTATGERDRAWERVRELEDYLRPLLDRHKRSQRLVRRTAPQVRVEARLAVKVAKEMQAAIKGRNLEKANRQHGTLEMRQVSVSSEEMLLAWEHHEKGGVIGGLISTGIHKGTGGLVSSGMISTGTGGLISGGSSKKSLDLNTVTRLKYGHETGLPERFAQVCPWLCFALETADRSYEFVCPDEPAVICFVIALSRLLPGVEGALRTRRELILRKAWCKIRQACLKRGKTFARLLAEVGAVLPPLEKPNFKKAPTLSISVEPSPRITCRVTRPPPAGSPAVPPTGSSRSSGLLALDSFLAPASPSPPPAESKAAPKVESAPPKRLRGAWPKAGETWVFTGLFSEVDVFKDPKGLEWANQIKCEDKAAGRRAVTILSAPETTNLVEFRGTDKLKFVKGWMQVVDGHEAWILEKAGK
>AleMonCCMP3105079758_rbh_TGME49_208340
XPEAAMSAVRGGLLGFLSGAGGPDIGTSFGQVQRVPSLSSFTGSGGAYPSQGARRSNELAGLRQSLEDAQAQCEALRSQVTRLEGQLSTATGERDRAWERVRELEDYLRPLLDRHKRSQRLVRRTAPQVRVEARLAVKVAKEMQAAIKGRNLEKANRQHGTLEMRQVSVSSEEMLLAWEHHEKGGVIGGLISTGIHKGTGGLVSSGMISTGTGGLISGGSSKKSLDLNTVTRLKYGHETGLPERFAQVCPWLCFALETADRSYEFVCPDEPAVICFVIALSRLLPGVEGALRTRRELILRKAWCKIRQACLKRGKTFARLLAEVGAVLPPLEKPNFKKAPTLSISVEPSPRITCRVTRPPPAGSPAVPPTGSSRSSGLLALDSFLAPASPSPPPAESKAAPKVESAPPKRLRGAWPKAGETWVFTGLFSEVDVFKDPKGLEWANQIKCEDKAAGRRAVTILSAPETTNLVEFRGTDKLKFVKGWMQVVDGHEAWILEKAGK
>AleMonCCMP3105210748_rbh_TGME49_208340
XLGFLSGAGGPDIGTSFGQVQRVPSLSSFTGSGGAYPSQGARRSNELAGLRQSLEDAQAQCEALRSQVTRLEGQLSTATGERDRAWERVRELEDYLRPLLDRHKRSQRLVRRTAPQVRVEARLAVKVAKEMQAAIKGRNLEKANRQHGTLEMRQVSVSSEEMLLAWEHHEKGGVIGGLISTGIHKGTGGLVSSGMISTGTGGLISGGSSKKSLDLNTVTRLKYGHETGLPERFAQVCPWLCFALETADRSYEFVCPDEPAVICFVIALSRLLPGVEGALRTRRELILRKAWCKIRQACLKRGKTFARLLAEVGAVLPPLEKPNFKKAPTLSISVEPSPRITCRVTRPPPAGSPAVPPTGSSRSSGLLALDSFLAPASPSPPPAESKAAPKVESAPPKRLRGAWPKAGETWVFTGLFSEVDVFKDPKGLEWANQIKCEDKAAGRRAVTILSAPETTNLVEFRGTDKLKFVKGWMQVVDGHEAWILEKAGK
>AleTarCCMP1771015702_rbh_TGME49_208340
XGRQPPCAGAELEGEGVAEERAAAAMWGRRAGAHARVPNGDLSHPSTFSEGVDTRSRAVAVATPVVGASFTSGTPVQGIPLSSGAAAARGAAAAGAASGESDECESLRAQAGRLEVQLGSVTGERDQALERVRELEDFLRPFLDRQDRWRRKLLLSSEELRLELRLAANVAKEVHAACEGRMLEKLNERHGTLEVRHVAVSFEDMQLKWSNPDKGGLGSLLKGGSAPKEVDLRSITRLKYGHETCIGARFPQASPWLCFALETLDRSYEFICPDEYAVRCFVLALSRACPDCPGAIPTRRKFVLRKAWCKINEACSRKGKTFVGLVQEAGKLSASLRPVSYGSLKVPKVSPRSPSAPSTLPVSETRPQSRLGDAAVDPRSSGLLCLESFLASASSSSPPQRRGAWPRPGETWVFTGAVAEVEVFRDPEGKEWSNQIKCADKTGRRSVTILSAPECTNFVEVRGLDKLKFVKGWLRAVDADETW
>AleTarCCMP1771016223_rbh_TGME49_208340
XGRQPPCAGAELEGEGVAEERAAAAMWGRRAGAHARVPNGDLSHPSTFSEGVDTRSRAVAVATPVVGASFTSGTPVQGIPLSSGAAAARGAAAAGAASGECESLRAQAGRLEVQLGSVTGERDQALERVRELEDFLRPFLDRQDRWRRKLLLSSEELRLELRLAANVAKEVHAACEGRMLEKLNERHGTLEVRHVAVSFEDMQLKWSNPDKGGLGSLLKGGSAPKEVDLRSITRLKYGHETCIGARFPQASPWLCFALETLDRSYEFICPDEYAVRCFVLALSRACPDCPGAIPTRRKFVLRKAWCKINEACSRKGKTFVGLVQEAGKLSASLRPVSYGSLKVPKVSPRSPSAPSTLPVSETRPQSRLGDAAVDPRSSGLLCLESFLASASSSSPPQRRGAWPRPGETWVFTGAVAEVEVFRDPEGKEWSNQIKCADKTGRRSVTILSAPECTNFVEVRGLDKLKFVKGWLRAVDADETW
>AleTarCCMP1771108008_rbh_TGME49_208340
CAGAELEGEGVAEERAAAAMWGRRAGAHARVPNGDLSHPSTFSEGVDTRSRAVAVATPVVGASFTSGTPVQGIPLSSGAAAARGAAAAGAASGESDALRQRLRIAEAECESLRAQAGRLEVQLGSVTGERDQALERVRELEDFLRPFLDRQDRWRRKLLLSSEELRLELRLAANVAKEVHAACEGRMLEKLNERHGTLEVRHVAVSFEDMQLKWSNPDKGGLGSLLKGGSAPKEVDLRSITRLKYGHETCIGARFPQASPWLCFALETLDRSYEFICPDEYAVRCFVLALSRACPDCPGAIPTRRKFVLRKAWCKINEACSRKGKTFVGLVQEAGKLSASLRPVSYGSLKVPKVSPRSPSAPSTLPVSETRPQSRLGDAAVDPRSSGLLCLESFLASASSSSPPQRRGAWPRPGETWVFTGAVAEVEVFRDPEGKEWSNQIKCADKTGRRSVTILSAPECTNFVEVRGLDKLKFVKGWLRAVDADETW
>AleTarCCMP1771108261_rbh_TGME49_208340
XGAELEGEGVAEERAAAAMWGRRAGAHARVPNGDLSHPSTFSEGVDTRSRAVAVATPVVGASFTSGTPVHAAARGAAAAGAASGESDALRQRLRIAEAECESLRAQAGRLEVQLGSVTGERDQALERVRELEDFLRPFLDRQDRWRRKLLLSSEELRLELRLAANVAKEVHAACEGRMLEKLNERHGTLEVRHVAVSFEDMQLKWSNPDKGGLGSLLKGGSAPKEVDLRSITRLKYGHETCIGARFPQASPWLCFALETLDRSYEFICPDEYAVRCFVLALSRACPDCPGAIPTRRKFVLRKAWCKINEACSRKGKTFVGLVQEAGKLSASLRPVSYGSLKVPKVSPRSPSAPSTLPVSETRPQSRLGDAAVDPRSSGLLCLESFLASASSSSPPQRRGAWPRPGETWVFTGAVAEVEVFRDPEGKEWSNQIKCADKTGRRSVTILSAPECTNFVEVRGLDKLKFVKGWLRAVDADETW
>AlvSpeCCMP3155009799_rbh_TGME49_208340
XAAALSRMHRSIRSSSKRAESDRQSAEHSYREQQQPMDLPSTRRPQLRDDVTVTVYHSEGGSSSALAARQPGHITSLNHRSPDADDGWPGPPRPFLPQGGSSSSGSTAMGSAMGTKLSSRRDLLGAAEREDPSAAVQRLQRDRQELMTWANKLMADMKELEAKNSRLERQIADERSRAKAHQEDPLLRRQVEMYASQIDSLQSEKFSADKAIEKACADMQADRDVWIERCRGLEVQRGEHEQQIDDLQKTVDELKGASSSLREELEQKSREVEVGAAALSLAEEQLSKEKEQREALNEALMRKEEERQALMTDIRSQIDTATQAHADKYTSLEETLKEKCTKVLAALERTESEMRQLKWKTQGIRGECRQQVDALMRSSTAEREALIEQLSGERERALGQVIDDYNRRCTALEQDLAIKDQLIHKLRHRPSRDPAESVSGELRAIMAGTFLRKAHFHGQHKRVDRFVQVSSSLMLRWGTDPRRLKDEISLRDVVRVEYGPLARMQLWKPDESELSYRCFSLITSTRSYDFMALTDWECQAWVVGVSRLVSQWSAAVVSSRHTFLVKRSVMKVDELAREKETTRAGLLMSAIRRASLLSAPQRRRET
>AmpCarCCMP1314068396_rbh_TGME49_208340
XCNGTVVSKLPPAPEPSVQQVQAVPRSMLVSAPDSDMVRQGKLMRERRQLIDWGENLYQQVDRLEQDKGDLERRYMESQSDLEQTRRRCAELERLLHEGAGAPTVGENSDLRKQLAAYAVEIDVLREEKAGLERTISDAQQSLQRLGLERDGYLQQVNDIASSHTSLQQKLEKLDSDRANEVKLKAAAEGRLNDTKKELTTAHESLQHEQEQHKRRLDALRQAEQQLRLKDEQYGELLDVVQPLTDNLKVLQDNYVRQTREYEQFIENVRRKQFEGDQTLQEVLHQVSADDTSAYQMGMEMDRLRQEHSQQLVDADSYRRMQSESSVSLEQQLQASRXXANEQQYAAQVAAQQAEIQHLKDHIARRRPPGPGPPWARRALEHNIAREMKLASTGTDLFKVHDGSGQKKEARFVVISDGEMLMKWSKTPGRLSSSCTNLDLYSVIRLDYGSMSRPAILHDEQPWLCFSLYSTKRSYDFICPNEAVTRAYVLTLSRLCNWASGAVQTRSRFEYLKGWCKIEESCYKKKTSLSAALIRAAGITSRRTRQSGLALPGEREQPPGGASQQPPTPQSAYGAPTASAAGYQPPVAPAYPAAVTPASAPGYQPPAAPTYPAAVAPAPAPGYPXLAPAPAPGVVYQPTPPPPYSQPAAGGNPYAPPAGAPQYAAPQYPTGYPA
>AzaSpi3D9189070_rbh_TGME49_208340
XNAEALPSLEQWAEKGSVAEAGSLAEALAANATLQAKVRELQERLADSDRTLELQGQAFNSTLRGLGAERQRLEEELEQAEAKDAAKRERVQMLLAQDPVILRLEKRLELNIAREMRVAIEGRTLVEVRFVMVSDHEGMLKWGKAPGPLGSSCKSLDLTTVIRINYGYGTAAEALFPQVPPWLCFALVTVDRSFDFICPDEDAARCFVLVLSRLCRNVPX
>BabBigBond000088_rbh_TGME49_208340
MTNGYVGGIPLPVEKSAGYDFGSMDDADGIKRAVHSPEAPHSARMKGDRRVLEELQKEARELLSLSYGLRAEAEDAGNGGLDSYRSGSAPSRPPSLISSPRLNLNPQTKQAIESKWAQDSPRKACKLLPTPEMSKACKTDKLLDVRPDSGRMERNTGDFTSLDVLDPVPHLEKRVSYPLDLSVRDICGSSPLVANATREGYREMLTALQQKYTVVLRMFDEINEQRMSYIEGLHELQGHLDNARSVMQLQKAEIAKLNGRAQHHEAAARQVAKDLERCHEALSVRMRHEAQLEAQVREKDEFIQDLMSETETLKASVGTLNERIRSLSFMPELAGNAEFAGMSYTYGDAVMELQELINKLSTCDLAQSEFDGMVETLQQKTGALRYLETLIKCPLTSNLADFYRQRFILADRFKDEVLKIHEDKEKELERNYERTQQLIDTYAARVHQANADSLSARTLLETYVRRTTMCAAPPVSTSKVAARVAKALRAPVEVMIAERPLVGAPHFRTTYVRVTDDALNFCRVKAEKLSVKSSVPLKDIRKLEFGYNSASYIFNHNLVKPGEAFPWHFFTLVTAKREYNMLCTDDTMMDVIYIGINHRIAGQCFMVNVVDISRMRLLRAKTKLHWHCQTHNITPRRMWLNAIRKTVESQTAAAQ
>BabBovT2Bo003628_rbh_TGME49_208340
MRFPDTRLGGLKMMQNKDVDIKHAMKPGATAKEGKLASRMGTKRDVLQGLQEEAKELLSLTYELNMDHEPGTKDISFGDNAGTKTRGLLKSPRLNIDRTTKEKMDSVWIEDPFDAGCKLLPGVSKSCGTEKTLDMTLSDEARERVVGNHASVDVIQPLMIPDNGPSYPLDLSVRDIQKSSPLTLDAAREGYREMLISLQHKYSVVLRMFEEINEQRMSYVEGIEELQGNLDNARSVLQLQKAEITKLNGHLSYQENVTKKALKDLERCNDELSESLRHEDELKSTLQEKVDVIGRLEADISEQQLSIDQLTKKINELSFMPKIKDNTEFADSEFTYEQAIRALWDTMCKLENPSLTEVDLKKLIEEGDIEAPLRYLETLYKMPMTNLLFTIYRYRFTIESKYLNDFRQMREDAERKVEITNERAQQLIDTYAARVIQANAENHSVVAFLNRLLNRRTIAANSKLMARIDKSIHKIDFGYNSGSYILYHELVDAPDVYPWHFFSIATSAKEYHMICVNDHLLDVLVLGLKQKFISHRFNSGPLDISQMRLLKAKTKLHYYCMKEGISEHRMWLQAIKKTIDQQNESK
>BabDiv1802A001605_rbh_TGME49_208340
MKTDRCVKGISKPADKAPVFGTDAAKLSSSSNGEALKSKSQNRRMKDNRKILEELQQEAKELLSLTYGLSMDGPKPIASKPILDTPKLNLDADTADAINAKWQEEFPPRSCKLLPRPGVTKSCVTEKALNANIDNGTEGTSINLNSTDVVSPIPHLEKPISYPLDLSINDFSRSAPLVTNATRESYREMLVALQQKYTVILRMFEEINEQRMSYMEGIQELQGHMDNARSVMQLQKAEITKLRGHIEMCESVIQTSEADLKQANVLISDKIHHEAILENELRDKQECIDSMTAEMSTMQSTIANLTQQLSDMSFMPKLVGNSAFQNVRYTYEDALKELDELIKTLEDTAMSEEELNQLVAKKAQETGALRYLETLSTFPITARLVAFYRQRFVIAEKFKHDLLMIRESNEKEIERNYEITQQLVNTYAARVHQANADSLSVRTLLNHIARRATCNLVNVDPHSKMSERITKQLRIPIHVKFFDKPFMGKPCFRDNSLRVLDEVVQIGRIRGSSFIPKHSFPVSDIHKVEFGFMSSCYILHQDAVKGLDVKPWQFFTISTHRQEYHMLCTTDTLLDVVVIGLNRMIVHHRFMVNVIDISRMRLLRAKMRLHHYCAKNNITHCRMWLEAVKKTIAERAKSPQ
>BabMicRI001969_rbh_TGME49_208340
MNSFVDTQCVTYPPSNPDLSFDNRVTAFTDDTFNNIAHKNFIMASMNANKTEIDIINDALLKEKCTLLEWSTKILNSKSQPRAQSKLLARFKDKNDAETSNSQSLATCRSSSKTRQDVKQTNNDAEYLYTLLLSKYQEINQQRLSLIDGIEEIKGHLEIANSTIHQLKSEIKSLKEQQTLHVESSESNLKKNVLLKEQLTEAYQKIDECQIEKCQLEERLKSANDEISIIHTTKFMPLPGNGHSDKTYLDAINELQSYLSELDSEIKKTFNLEHYAPIGDVIKINGHPSLSQLDETFGNCLTKHVKLIANAMQQHQDVLNDQVAQSKYKKQLKCKELEAKKALNDAETANAKYQHLKKMYYSSLYLAPTKDIGVYKYMTSLNEIYFCAKSFGGIKLNSGYVMLSTQGQVCWGKSTKLKSGSLNLKDIIRIDYGKGSAFTALTHNPPLDKWRCFSITHKQSGTDYSTVNFVAASDFSVANWVIGLTSLCSVDNRITKGSFYRSMAIMKIEAYAHKVKKSMVQIWKDAIHKSKH
>BabOvaMiyake002575_rbh_TGME49_208340
MTSGYLGGIQIPAEKSAGFDFDSKEDADGIKAAGHFHEAPHSGRMKGNRRVLEELQQEARELLSLSYGLRAESEDAGNSGRDSYRSGSGASRPPSLINSPRLHLNLPTKQAFESRWAQDSPRKACKLLPTPELSKACKTEKLLDVRQDSGRMERNIGDFTTMDVLDPIPHMENRVSYPLDLSVRDICGSAPLVANATREGYREMLTALQQKYTVVLRMFEEINEQRMSYIEGLHELQGHLDNARSVMQLQKAEIAKLNDRAQHHEAAARQVAKDLDRCHEALSARMRHEAQLEDQLREKDEHIEGLVSESEGLKASISSLNERVRSLSFMPKLSESAEFAGLSYTYGDAVKELQELIDRLSTCELGQAEFDGMIATLQQKAGALRYLETLINCPLTSNLADFYRQRFVLADRFKNEVIKIHEDKEIELKRNYEKTQQLVDTYAARIHQANADSLSARTLLHTYVRRTTMCAAPPVSTSKVAGRVAKQLRSPVAVMIAERPLVGAAHFRSTYLRVTDNELHFCRIKAEKFSVKTTVSLKDIRKLDFGFNSSSYIFHHNLVKPDEVFPWHFFTLVTAKREYNLLCTNDNMMDVIYIGLNHRIAGRCFMVNVTDISRMRLLRAKTKLHWHCLKHNITPRRMWLNAIKKTIESQKVSEK
>BabSpeXinjiang002282_rbh_TGME49_208340
MCELSALMCAILSELHVAVDNTKDRDTKKSALKNKDLKYRKGVKSKRDVLQGLQEEARELLSLTYELKMDPEEMGHDDNDDDCIAPKTLLESPQLDIDSKTKQAIERKWSQDKNYKDYKLLPGPDVTKGCETEKVLDVSTSDEARERIVGNVTSTDVILPIRHLQKDLSYPLDISLRDAQSSGHLVADAKREDYQEMLVSLQHKYSVVLRMFEEINEQRMSYIEGIQELQGHLDNARSVMQLQKAEISRLKSNSEYHESVAREAAKEAEHCTAVLTEHVQHEEQLENELEEKTIYIQQVETELVEQRESVKALTERIRELGFMPKLSDNKEFKDAEYTYSQAIETLWNIMTKLSAPKISEAELESFVSPETASTAPLRYLETLLKMPLTTQLVDIYRYRFDMERRFNSDVKRIREDKDKELERNNERAKQLIDTYAARTLQANAENMAVRAFLQTSLHRCTLRRNGEVVARIEKDIYKIDFGFHSSSYILHHELIKEQDIYPWHFFSITTRTREYNMVCRNDKFLDVLIIGINLKIMPKRFSVGIVGISQMRLLRAKTKLHYHCMVHNISYHRMWINAIKKTVAEQQTSH
>BabSpeXinjiang002328_rbh_TGME49_208340
MCELSALMCAILSELHVAVDNTKDRDTKKSALKNKDLKYRKGVKSKRDVLQGLQEEARELLSLTYELKMDPEEMGHDDNDDDCIAPKTLLESPQLDIDSKTKQAIERKWSQDKNYKDYKLLPGPDVTKGCETEKVLDVSTSDEARERIVGNVTSTDVILPIRHLQKDLSYPLDISLRDAQSSGHLVADAKREDYQEMLVSLQHKYSVVLRMFEEINEQRMSYIEGIQELQGHLDNARSVMQLQKAEISRLKSNSEYHESVAREAAKEAEHCTAVLTEHVQHEEQLENELEEKTIYIQQVETELVEQRESVKALTERIRELGFMPKLSDNKEFKDAEYTYSQAIETLWNIMTKLSAPKISEAELESFVSPETASTAPLRYLETLLKMPLTTQLVDIYRYRFDMERRFNSDVKRIREDKDKELERNNERAKQLIDTYAARTLQANAENMAVRAFLQTSLHRCTLRRNGEVVARIEKDIYKIDFGFHSSSYILHHELIKEQDIYPWHFFSITTRTREYNMVCRNDKFLDVLIIGINLKIMPKRFSVGIVGISQMRLLRAKTKLHYHCMVHNISYHRMWINAIKKTVAEQQTSH
>BesBesBbGer1001208_rbh_TGME49_208340
MALPARFMEAMTKRMAQESGPPVGVSSRPAEGGFGASRTSKTLPPGTQSGQERGSPHHEHGGFSVHGVPVEGGVKAGTGSSKVALSMSKSQMQGSRTLARASKAAMQRSRPPSQTSAAALARGPSTVPDRHGPSDGQQVNREEQVERLRTAILQSRVAAASKLGATLAPASLRKLLTPEATDSAYAHTGPPEASGLSSRQVPQSRTLPPAPEPEEKNRSSAPKATRQASDTSKAADSWPMRVSAVPGLEGAPSSEILRPAPRPAELTPAPEAAAEAVAAPAEPQGGSDAQEPPPAGSGADKPAKKGGWLAKARAAPPLAAETGLKQPVVLKVTKRKAPVKAKKAVLRRVAFPGAKRAAAAAASEEEDNDSEPEPFVRKDTWGALTQELAPGSTPPFLRSWSEESGSSAEEDLNLTGSHIFPSMPYPFPAASIGGEMRVKTTVDKMSTMGSENLYRAFTTSGRGSLPALGSLAQRPGSQASAEAQVLKHEVEDEQVPSRPALTPAGSVAPLSGASSLSAGSEAVDDPFKRPAPEEDISPILRESLQAALLREERRRLIEETGGEKLGEWEEEVPPRGAQGFGRRPGPSASLREQDSAEEDGEAEEGEDELSRPPTSEAADTRRTQKKRVKRKKQAAATSTIQVEPFVAELAATEDFDREAMVQIDLVPPPPEKGLSPAVERLRQERVELARWIRRLRDGRTAQKTGLRPEAYVKPGQRRGIFEVNLTDNYPADTFEPRLEEPLEARGDRMEEMLIKDTQMPSTKVWQLEQTSRRRLMKMAQQRHHINLLQRALRKARREVRQATQEGRGEEADSDASSDDSAPSALEAERVILQEQCDSLIDRVRLETANRESYKRAMLLAQSQKELTAEKYKQLRRQLKAAYTVTRMEQAKQEEKQESIDDLKARLAERNDVLRRATSTSEQYEYELLKLQRRYEALASYFQESQEKASSYQEGLREAQSSLEHEVALLQIERNKTLNLSERLREQDAAIERMEIELRMERDKVLSREKAIQELRDSLAENSQLLTEARNELVVGNAQLEEERRHHSSTRSQVLELQAELAVAQQSVELLKGQKAIAMEQEEAFQHLHQNFLLLLESSQKQSDALEDAIEEVAQRKDAALQLLQTALEAIQRGIESREKGQDMDAKLLLAQSELDGAVSQLRQEHASELASLNRAQSTLAQENEKHRALVDELRREADRHATEVKALRQQVEEARQREADMQLAQLKMERKNARLEKRAVKFYSAQGRRGDTSIVPFLKRMQQGSPMEKANVGKRKVTKKFVRLTKDMTIVWEGGKEDALVRFKPPKAIRVQDIVSVSFGTDSAACRARIAASKKREILPWRCFEVQTPAASYLFTAPTDDVAAAWVVGLGRLAAEWTDAPNIKTERELCVKRTKMKLQRHCQKNNITQKQMWLQAINRTPVRRRTEARKILAGARRG
>BreMinMf105b01006675_rbh_TGME49_208340
MGSSEVETLKVQLREAQSANDDLIEQLKAAQTSWKKCIEDAEQKAAHARQELQRFKAQVGKKAKHPAVVRRLQRKLRRNVAREMSDAQQGFVIQKVTEKHGKTEVRRVSVCPQTCMLKWCHAQDSLAQNISQKVGAGAPKSLDLQTVERLEYGIGARAAKLIPEASPWHCFSVSTAERSYDFIGSNEKSTRCFVLSISRLCEDNAEGTFRSRHDFEVSKGWAKLKYGNKRRGTTMTKDFLQALRKVGATLPKSKPVPVNAKLPEVSDLSKPMDLFDFCNEEAKMEDPPQRTTSAGSELLSNPGASPKSNGSFKPALGRLASATDEGARGFMSWMTGSGGGAVWPKAGETWVFTGAVDQVDLYRAADATEWVNEMTCRSQSERRMVTIISALPHQNMVEIRGTDKLKFVKGWTRMVDADGQWLLEKAPLK
>CarCio011247_rbh_TGME49_208340
IINSALEKDKVEGKQHKTRLEEQEEMQEQIDKTNEELQNKIKDLANMDMAMQNIAKKLQCFWNSQGRSSDESTIMDIKVLTKGTVLKKYNFHDQRHTPVHRFVRLVDANRIVWTKDLSGVIGWKESKSLHIKDIIRIVNGPKSRAQLWDNSEAGNRSWLCFSLITKDRSYDFVAANDRILDHWVIGLGWLTAAYATSPNIRSRNELLIWRVKWKLAAYLERRNISAIVMWKEAIRRTLSQQPATLQKQRSSSLSSKRPPKRSISTKSSRDYDSANLLSVANNVPNDPISTKQSTSLDLAPPKFPPKQLENENPPPLVPKKVLKNKV
>ChrVelCCMP2878010050_rbh_TGME49_208340
MMGADMLKKGDEREAYDPQPDFVPANATRFNGTEVEPEISPTVGGIRSIAGGSGTIGGGRGHRWTTAAAPQSRPRGSRAHSPERDYGGRQTSSKSLAVPAPSRMNPLPAPVSHSGYGRAKSRGEILRASANRISIRPPPSPEDEGVLEGGPEDDLHLRASNRKGIPVRLPPPHQPSGGSPPRDLPLTVRRSMRGADVVEEESAERLYRENEALELEIGKAQQQLEAERAARASLEASHKELLTTAKELEALLRERTPNKHQVWNRSLLAERELVELRRQLEVYASEIDKLRAEKEAMGEEVESLCRQKAEVEKERERLADVQSRLKDELAEVARKHTEALGLADSLAEERDSFRDELRAQSADVTALAANLQLTRAKLSEMKKVEDQLKASSVNVAKTEMGKLFGTVETLCADVWRLKDEMRRRTHEMRTNFALREIQERFMRELALLHSSTSSLQRALNRSNWVLGMSSIVGGWSRNVMQSKGEFFIRRLLTKLDTYCERKGVTRKQVVKEALIRAGTGGQPINLEDPSRNQGIPSNTAGGVQTLSLPQGPPNAMANTQGILGQAVSVSPPPAAGAGAGGAFVPLNPQLLHAGAGHGLEHSFGSPQAVGLSQTPVSAAPPLMASCQPPIANVQGQGGQFGIQSPNVQAVGPNFAYAQPDLGHTAAYWPQSPAPPAALLNQPSAGGVPAMSTSGALHSPPRPAAGTISGSGRVSPAAGAGVGGFNGGGAGVF
>ChrVelCCMP2878022524_rbh_TGME49_208340
MMAMSRGTVVQKAQFGKKLTKVQPRFLRLSEDFSEILWGKDLRNKRTSRKLSLKDVIRLEYGFESQLGRVLLQSGEVKEGMPRASRCFSLWTTRRSFDFAADTQEDAQTWVLGLCQLCRGSDAWVPFKTRGAFYVARTRTKVREYCQKRGISVKHALKEACLRASVFAGQGGQLPGVPNAPNASGFRQVAIDPDLFEIDSETQKALQDSSPTAPAQARPPPRGGNGFALPPPPDASASPWVAHAPMGYNAPAIPQSQLPVPAGGAVGWGHGFPADGGTNPQSMGGGPIDQQVRLPLNH
>ColAng028670_rbh_TGME49_208340
KQWYQRRVHGGSDHKRVRRFCVISADQMLRWGDGATKRLTKQIPLREIIRVEYGVYSNVQLWKPNPAEPAYRCFSLVTVNRSFDFIAESDWECQAWVVGVSRIISAWSSQVVKSRGDFLR
>CryCohSeligo028372_rbh_TGME49_208340
XGWRSSASLGASGRQRSSRSGGQSMVFSGPEQEQIYPGSPKPSMPPDDDFEDELSRASPRLSSPKLLEVSPEELPTARAPRRSSAFRGRSNNNLASGNSNGNAAAGNGGGARKSNNGSFADFAAPRTVMSNPGKRATKASFSLPPPPNLSDDAGESNALTELQERRELARWAENLYQEMTNLEEDRTRIERELEDTRNELETTRSRCAELERLAQRAGDTEELRKQIEAYSNEVEELRKDRSDSAKSLLEHKQTLTRVTAERLALQRSLAQERGGEVFLTFTVHNVNFEYMQQDAMLHEAVRTQLRQVIAADAVNCGQAGVLPTHVTLEPFTRNSAQVEAAVSAAAPNCSGGTLASKLGNSQTLARSIAHGLENVPGIASVREGPIGVHNVAVVHRDPTREELEWLQQEHDQLQQAHTAVLREHDDLKSAHGKLKELHEEESGKRRDAESRLESNRDDMDHRLQSEEQRRLADRRHLSAATTAKEDLARMVRELMKLVEELQTKYVNQTRHYANLAKMVREQQASQAQEIQTASEMVSHQQRVMDFVKRHLSTARRGHESKEWELRQARDLAEDYEGQVHQLLNENRNSAEHLRLKSQLEHEREESDIQKSEREQEEAQKRMKDAAMRHRSLYNPNIAKAMHTAFEGVVVQKVSGVDPKNPVPMTVPSLGYRMLKVIAVREKEGVTQFYLTWSKTPPYKEASFSDKSRCDLSRVLIVGYGWSARAPTLLPQEKTVIAERCFSVYTPRRSFDFVCQSEEHAAAFVLSLSRLCQRVQGWPVQGSIPSFAKFTAAKGWVKVQTKCRGKRSTMAKHFLEAGHATMVAAVSQGHIGPLRPTMTASGGTIVTQDPRSAFQSSPRAPSRLSSSPRQSSPSLQRGLSAISTSPDQRQARQLRIAPSAMVVGALRAFKRQGFMRPRLGASAPSPALAILETVR
>CryCohSeligo081782_rbh_TGME49_208340
XVMSNPGKRATKASFSLPPPPNLSDDAGESNALTELQERRELARWAENLYQDRTRIERELEDTRNELETTRSRCAELERLAQRAGDTEELRKQIEAYSNEVEELRKDRSDSAKSLLEHKQTLTRVTAERLALQRSLAQERGGEVFLTFTVHNVNFEYMQQDAMLHEAVRTQLRQVIAADAVNCGQAGVLPTHVTLEPFTRNSAQVEAAVSAAAPNCSGGTLASKLGNSQTLARSIAHGLENVPGIASVREGPIGVHNVAVVHRDPTREELEWLQQEHDQLQQAHTAVLREHDDLKSAHGKLKELHEEESGKRRDAESRLESNRDDMDHRLQSEEQRRLADRRHLSAATTAKEDLARMVRELMKLVEELQTKYVNQTRHYANLAKMVREQQASQAQEIQTASEMVSHQQRVMDFVKRHLSTARRGHESKEWELRQARDLAEDYEGQVHQLLNENRNSAEHLRLKSQLEHEREESDIQKSEREQEEAQKRMKDAAMRHRSLYNPNIAKAMHTAFEGVVVQKVSGVDPKNPVPMTVPSLGYRMLKVIAVREKEGVTQFYLTWSKTPPYKEASFSDKSRCDLSRVLIVGYGWSARAPTLLPQEKTVIAERCFSVYTPRRSFDFVCQSEEHAAAFVLSLSRLXIPSFAKFTAAKGWVKVQTKCRGKRSTMAKHFLEAGHATMVAAVSQGHIGPLRPTMTASGGTIVTQDPRSAFQSSPRAPSRLSSSPRQSSPSLQRGLSAISTSPDQRQARQLRIAPSAMVVGALRAFKRQGFMRPRLGASAPSPALAILETVR
>CryCohSeligo083381_rbh_TGME49_208340
XEAHGAHYEEECGGLRKEGLKPLRNRCWSGDEVTKAPAARTGWRRCFPFPGPDGANGWKFFWEHRNNMGFGGGPSPVMSGVSSGSSGGSQRRDRGWRSSASLGASGRQRSSRSGGQSMVFSGPEQEQIYPGSPKPSMPPDDDFEDELSRASPRLSSPKLLEVSPEELPHSEGAPTLAAFRGRSNNNLASGNSNGNAAAGNGGGARKSNNGSFADFAAPRTVMSNPGKRATKASFSLPPPPNLSDDAGESNALTELQERRELARWAENLYQEMTNLEEDRTRIERELEDTRNELETTRSRCAELERLAQRAGDTEELRKQIEAYSNEVEELRKDRSDSAKSLLEHKQTLTRVTAERLALQRSLAQERGGEVFLTFTVHNVNFEYMQQDAMLHEAVRTQLRQVIAADAVNCGQAGVLPTHVTLEPFTRNSAQVEAAVSAAAPNCSGGTLASKLGNSQTLARSIAHGLENVPGIASVREGPIGVHNVAVVHRDPTREELEWLQQEHDQLQQAHTAVLREHDDLKSAHGKLKELHEEESGKRRDAESRLESNRDDMDHRLQSEEQRRLADRRHLSAATTAKEDLARMVRELMKLVEELQTKYVNQTRHYANLAKMVREQQASQAQEIQTASEMVSHQQRVMDFVKRHLSTARRGHESKEWELRQARDLAEDYEGQVHQLLNENRNSAEHLRLKSQLEHEREESDIQKSEREQEEAQKRMKDAAMRHRSLYNPNIAKAMHTAFEGVVVQKVSGVDPKNPVPMTVPSLGYRMLKVIAVREKEGVTQFYLTWSKTPPYKEASFSDKSRCDLSRVLIVGYGWSARAPTLLPQEKTVIAERCFSVYTPRRSFDFVCQSEEHAAAFVLSLSRLCQRVQGWPVQGSIPSFAKFTAAKGWVKVQTKCRGKRSTMAKHFLEAGHATMVAAVSQGHIGPLRPTMTASGGTIVTQDPRSAFQSSPRAPSRLSSSPRQSSPSLQRGLSAISTSPDQRQARQLRIAPSAMVVGALRAFKRQGFMRPRLGASAPSPALAILETVR
>CryCohSeligo097595_rbh_TGME49_208340
XGHPDDVASLHSGYSEASPVGFSVGHTARGAQDRPWHSALQLQWGKGAAGGPVDWYGSCELEHIISVGYGFAARAWGLFQDTVHDVRPEQCFTVYTSEHCYDFVCKDERKIGCLVIALCRLAAHVQGWPLPGAIQNWPRFQSAKGWAKVQSVGRSTKEPPLARLTAALKAAAAALEDDAEGEVASSSPRSPQRSPAAEQHVDAAWGSHLSGGLEAVPEDGMFTLS
>CryCohSeligo123545_rbh_TGME49_208340
XEAHGAHYEEECGGLRKEGLKPLRNRCWSGDEVTKAPAARTGWRRCFPFPGPDGANGWKFFWEHRNNMGFGGGPSPVMSGVSSGSSGGSQRRDRGWRSSASLGASGRQRSSRSGGQSMVFSGPEQEQIYPGSPKPSMPPDDDFEDELSRASPRLSSPKLLEVSPEELPTARAPRRSSAFRGRSNNNLASGNSNGNAAAGNGGGARKSNNGSFADFAAPRTVMSNPGKRATKASFSLPPPPNLSDDAGESNALTELQERRELARWAENLYQEMTNLEEDRTRIERELEDTRNELETTRSRCAELERLAQRAGDTEELRKQIEAYSNEVEELRKDRSDSAKSLLEHKQTLTRVTAERLALQRSLAQERGGEVFLTFTVHNVNFEYMQQDAMLHEAVRTQLRQVIAADAVNCGQAGVLPTHVTLEPFTRNSAQVEAAVSAAAPNCSGGTLASKLGNSQTLARSIAHGLENVPGIASVREGPIGVHNVAVVHRDPTREELEWLQQEHDQLQQAHTAVLREHDDLKSAHGKLKELHEEESGKRRDAESRLESNRDDMDHRLQSEEQRRLADRRHLSAATTAKEDLARMVRELMKLVEELQTKYVNQTRHYANLAKMVREQQASQAQEIQTASEMVSHQQRVMDFVKRHLSTARRGHESKEWELRQARDLAEDYEGQVHQLLNENRNSAEHLRLKSQLEHEREESDIQKSEREQEEAQKRMKDAAMRHRSLYNPNIAKAMHTAFEGVVVQKVSGVDPKNPVPMTVPSLGYRMLKVIAVREKEGVTQFYLTWSKTPPYKEASFSDKSRCDLSRVLIVGYGWSARAPTLLPQEKTVIAERCFSVYTPRRSFDFVCQSEEHAAAFVLSLSRLCQRVQGWPVQGSIPSFAKFTAAKGWVKVQTKCRGKRSTMAKHFLEAGHATMVAAVSQGHIGPLRPTMTASGGTIVTQDPRSAFQSSPRAPSRLSSSPRQSSPSLQRGLSAISTSPDQRQARQLRIAPSAMVVGALRAFKRQGFMRPRLGASAPSPALAILETVR
>CycCayNF1C8001429_rbh_TGME49_208340
MTSAKPHPEGSACAWPKERSVAPPSFSVASGDAQPGGPEAGFKSTKAANAPPQYELSDGWITTESPPDTQREPGHSAIAFLFCGCRADFANCPALGKRRALHWPRLEAHGRSHHFMAGGETAFPQGVQERERVTPGCIQVCAFAAYVRELKRKDLIGGRRWIFGKLARLVDDLYGQISVPRHAVRSRGKRVGTPEPYRYTEKLARQHLTGQSSSESAPNSSYSVQQATPKPKAFIPPKIVSAKKAGGKGKRPLPKRTPFPGTAVASVEAAKDESSGRKADLALLQSSLQKSRASIGQRWQEAWKSADSSMLSGESDLDELGSLSSSALHSSLSSSRDSKHPLGESEGGEVPRSLTTSGDRRDIMQLLEKEVSESVASMPESTKGSLNLTASDFIADLKADFAQDDSSYLQAAVPIGSSIPRPFQQMKLNLFQGGERAGGSPSPLSTESSAASFVGARLPSRETSAPGEFDEDLGLSEEEDREALLARERKSRDMRTASGRKAFQAAGEAGYSEAEEEVQEPRRKTVVVKRPLKPSDMAVEARLEEDACLEDFDRREMTDRIIYEYTTDPLTPQLEKLRDERVRLAEWAKRVGAQRLAAGAEGQERTTAIRPPLVRHPPPQTDLAGTFPATDAEYPLNVDFSPRGEGIEQRMLQRALLPSTKVWQLEQRNKRLQRQTAKQREHLILLQAALRKKAAAEHPATSASEKRTDSFGAKEGDHLPLQSRTLELQMYEQQCVYLGAQLDEEHDFARAYKEQLDKTLFKNIALKKRHANAVAAIKHHKALQEQHAAAQAHNEEAIADLQDRMENEAHKRLLEVSCRQQREEQASALQQRYAQLLHYLEEAEEKRSAFEEGMRVAQSEAQKSQALLQTKEVEISHAKRYMETQDAQMLEKEVLLRKERDRATLAERKAEHLSEVVAAKELEIANLTEKVADAETLLQQEREMHDQTREAVAAAEEELRRMNTEADAMRKQIDTQKASTAAAQQQIAALENLTAEFEVLAGEAHAEEVALEKYKAAMEERRKRALALLEAAENSALNVLSQLEKNGPGAQGAMSEIAQQVEALKQAREAEVALHEEEHKRAVAAQQRLEQERQQLQQELASVRQQLQQDLASVKQHLQQEAAHRKAVAKRLALTACTYGRQGTSEICRELRAMRIGTPLEIIGKAPRRPELRYFKMFKSGVVMWTDDLSGKKSFKKSDHFVAGAIIGIDFGKCSSAYLYGLEQQKGVNGSATTTQAPVAPWRCFTVRTQTDTYEFRAKSDEAAQDWVVGLGRLSATHCAPTVTNRHELIVHRVRMKLTAYANQRGVRLAVVWKEAIDKTFGKNPPTRGQAKPERLPASGSPPQAKQSNSHRQEQSSPSQQQQQGESRSRRTSGGAERGRGGSRHRGASESPQAAKDHHQPRESPESAAKGSSPKSPEPSEPKKHRRHTQQTPEERRKSSHSASKQERKAAEAQASPNSSPTPGREEGGQQPQRSSRGKATRNRKEEPKGDAAAAGEAKPSSGKPRPPYFSRDETKQHIAPQRLLLVLVALFRALDSGRKRFKAPGAYTEREIEREGNREHVHAASAWRIREAQRVRGKTECALVMKGAEREAVVVA
>Cys_WienI007586_rbh_TGME49_208340
MEPNVSWLPLSREARLTPSCPKPEGVTGPQEFLARDGRSAASASSRVTVTVTRPRHSGAALPVPQEASPRLEGRAGAGGTSREGADTPGTSLAVTRVGAPHASGTASSGDREQGIQRLRQAVLQSRAVVASRWGISSDGGRGAVAGDVELPSEPSHPEEGSAVPVVRVVSECEKSKSAVTQPSEDSPPKKSVPKMPPAAAQTTPQQLLVLKVKKKQPLHGKKGVLKRVALPAGPTRHVSISDLQNTAAEELPVKSVSGATDSGSKGSSGALFSSRPSFLLRFPSNLSDGDADDLNLTASGFLSSSYSPSESPEKSFDLPSSSSPEYVSSLDSFKMFRTLPKLPVQVGSPEQLKSQAPAPPRLSAQSSPGGLSLELQGQARSLPKPSGQARSQLCSSGGEPDTPTRVVPSSEKGTEGRQAEGEKAEPRLGKTVSIVPGRSSGSAGKRLSSRVLSGAVKQREQGDHSSDNVSEAASAKRSVESKAVEDDASRVSSGASGVDVSSKFATRTESAETKQLAKTAAFKRKQKKTRFVNDTSEPVPGVDPRVEELAAEEDFDRNIVADLDTVVFDDRLSPAVARLRQERLELARWVRRLREGRGHAETRDLRPEIYPKTRGVEAGDAALAANYVRDDFEPRLEVPLEPRGDGMEEILAKEAQMPSTAVWQLEQIKKANHLRLAQQQRHIGLLQKALRKAQREAKQASRTAEGEEDTSSDESGSDMSPREAERAILQEQCATLLERVHLEADSKDAYKRAVFAIQGQKDRTVEKYRALRDRLNAAHTVTRVEQAKREEEQENVEDLRDRLERKVEMLKKVTSTSEQYEFQLLKLQQRYEELARYLLEAQEKVSSYQEGLREARSNFEHEVALLQIEKSKTSRLSQRVKEQEKFIGRMEITLRIERDKVLSREKTIQDLREALEEKDQLLIEARDEVHQERERLASEQRQHEHSRVQIANLQQECLNREKDVELLRAQRNIAVEQDEAIERLADDFRLLLESSREQSTSMEQVLDEVEDRRQKALLLLHKALQKLGTTGTGGTTKTGDAAQASVDTLAAMQKLEADRSAELDTLRAIRDRLQKEIEEQRTVMQRLADENREALSENSDLKKRLATSKKREADLLDDIDNLSSRIHHLTERAISLFPAQGRTGSDSVVSAIRQMQKGGTFEKWHAAKKKITMKFIKLNKKNQLVWTAEKLGSMSTAKAINLSEIASVEFGTQSSACRARMEVARARDQEILPWRCFAIYTPRVSYLFTAPDDEVAAAWVVGLGRLVAASSTAPNITSRRELCLKRAKMKLAHYCEQRGISQVKMWKDALAAAAKSMPRSHGPESTSHRKSTSQHRSAPARSPSRPRRSSTDEVEGRRTIFRMTSAEKRTLMETGVAKQAPDAQPG
>DigOweWS12008871_rbh_TGME49_208340
TRLHRDLTSKRSTIQELESPTRSTMPIPDVSGGPNSLTHSSSYSHVSFPASDSPTHLKRTSGAYSHEDPYSENKRLRVERQQLVDWGESLYKELEVVTKTKQALQRKLESEIEQKKILEDQHWQLVDKCTQLETAVRNQSSPETRMLVEKHKIATEENADLRKQLEAYAQEIDKLRAEEDEQAVSNRSSLKTERDSALRDTKTMEAQIDLLKESVSKMEEAVATEQKKSKTFSDGLKSAHVELDEVRSDLKRLEVEKGDLEEANLKLNEELKKSYAVQSTNDDSLRRYSSLVTKMQATLSSQNQDYHDTVFGFRSLIPPITCMCDTVEDQVSKMIEKSENKDLEKPHKATGAERKQIKKLLKERERLREQTEEDAKHLTDEIQRLTNIVEQLSRELRAKEEKPFKFGARGVPSRPKNCLKELKVIFGGTLLQKASFKSKGHKRMERYLQVSDGFLKWGKKQQKTSKSLPLESVRRIEYGTFNQAKVWNPDDQTERPYRCFSLYTAQRSYDFIAMTDNDCLCWVIGIGILTKSWSNADVLTRGGFLWRRAIMKLDIHCKRRNITRADLLLEAIQRVILLRPDLTVQWQRLQSERNGDPSMSSQSRSSKSR*
>DinAcu071132_rbh_TGME49_208340
XEGALRQKLAEGRSVDAQLLPQAAAGGGRGDALALRDELARSELALQSSRADRDSLLCKFQALQLVEGSLRDELTDARAAIAALQLEAAEAGAALRESLAHSEAVACCSLDDDVVLRAANSELQAQLMCSELEARGHRAYHTRLRKLLGRSVELRRLERALQFNIAREMSVALEGRMMEKVTETRPRSKVRFVLVDDAEMALKWCHPPGPISKGSKSVDLRTVIKIDYGSQTLAPVHFPGIEPWWCFSLCTQGRSFLFVCLDDDTVQCFMLAISRLCPDVPGAIMTRREFLLVRGRCKLQAAVRGKDTTLTRAVLRAARGGLPPDGDHRRPGGAGATLPDIRASSASPPPRSGRPPAEQPPGRAPRAPEDPPPVGMVWPADEAQPQLAEHAHPAGGAGGRPAAGACKPLQGRMLYVWACAFEAASSPEARTRFPACHMQRQQPSX
>DinSpeMGD007724_rbh_TGME49_208340
MAVALPPPVPAPVSSHGPAGASGNVVRELEAEAQALADLQREETGVFSNVSDESGASASRPPRPVSAAHSGAHSPSAAVSHSDRLLMQSQLELSGRDLVEMLHRLEGEGQQLAAWGATLHREHTRLERENVELEARAQESMQRRQRLEANYADLEQLVNGLENRLREESGLPVAEPRPPFQNTRIAEQEADWLRRELSTRADEIDKLRAECENSAEVLNTAQAAAFRATAERDQSKNAKLELDKNHRQLLQKQSHVDRAFADGMDKNRVREDDLRELRQKISRVSMEMHRVDAACADGDRECCRLERVTAQRESDLNTLQALVGPLEETVQTLMADYVVFIRESKQFIDEVKVRHSGLSRSLEISKLEMGGIEGVVGDLGYGLTDLRAEFARSNNELQRKLRAERQEQVNPDEKWLQRSKEWLEEKSGLEAELAAVQQRIVSKGKELNELQKDHRRRSLIRRRRAARDSDVSREVRRIKQGVVLGKVSIHQRGRLARRFVCVSESGLELQWMKELTGPIRGRFSKVDLRTVIRIDYGLKSKAHKLHNDLPPWLCFSIQTPWRSFDFVGLQDDSTGDFVMGLSKLCTQMCTPPLPSGAICTKSQWLFAKVFCKIDHHAAEEGLSRAELLLRAIKFAKPA
>DinSpeMGD021115_rbh_TGME49_208340
DAEGQVWISRDLSLTASSSSPRGGAPVYWSTTALHGTSPIPQRGGYTTLYSPLQLRGASIRNTPEPSIEGDGQRTSSPERTWTPQPHLSTCSISRHSAVTPIRGDYNSIPIDNSGTDSAIQSYSPDPMSGQYYYNSGIDNGHMDVECSQDLRNALTRLQGERQRLVKGEETLYREVSRLEKEKRRLEEEIREMEVRQRSFEAIRDRLQQRCNELEGQLREAIQVANDADTDRRENDQLRKQLSDAAAEISSLRRDAEGEQKSAMEEQKRSRLGMQQKCEEFRELVEVEVQKKREAEERLREAQAELASLVETFKRTDEASLQGKHEIKNLEMAILAKDERISALEAILRPLSESFQELQECFAANAQEHQRFIEGVKHHQAEVRRRLEESRKDVRELDASVRSIRAELDQTSANLRGQLGSEWKEEKRRYENRLQESQRKIELVEDELEKRINLKWPKSPTSGRGKPSPKSVNVVQFLKRLEEGAILEKISARSSRREKRFVKVHSGESLLRWGKDLKGRKPGSQLDLKEVIRIDYGCVARACRLHPDLKPWLCFSLYTAKRSFDFCGPDEETVQFCILGMSRLCNRAAGAITSRSRFMVLKALCKLDVYCQHKRMSRCQLLREALERTAREKGICVGSISYRSPATSARNPPWYAAPDELPPRSAHTARSQLSSRGIESRTPPLTES
>DinSpeMGD139430_rbh_TGME49_208340
FGSSLFGRIQSPRVWKIWQCLHMHTAPPGDREALQPKVLTSALKGSRAPPGTPTASPRTVAFYEGPPVQEEDAPWQGDENKACFVSEDPPADVLGRRQSERRRSALWAERLFRAARSFETKNLHLAGELERAQVQEQLLRSKIEDLYCRGEYAERALGRPRSPSREMNGWLRMQLIAYEDEVAQLRSAISRANAEADSAQVVECQAQQARLESAAEAERKKSALETMKRRCSDTSERLKEEEDLGREVSSQLERLQAQAIREEQRLSVAKALAVEQPKRRERLMTRLNSYDRKIGELKDEVIEPLWGLAQRLRAAFEAACAERMAWTAEVWTHEAMAGESYRNLQELNANLVALFGDVVDRVQRLWSSLHRSWPLTTMDDAVKSFEKEVESYRKELQQQLADGRAHEARLDRQLRAVQTFQQSQARPSMIQRQKAKIKRDSVGITSRLARGTSLKQVVADKTGAVKLIPRNARVELGAFPRIVSREKSWMSHVPQSLTGSQQGFADVDLQHLLSIAWGFGSRAYALKPSEKPWRCFSLHTSSTLGSLDLIADGDDAALWWVVGLGLLRPDVAEVRTRGEFMWRRALMRLDAYCRSRAVTRKQALLKALA
>DinSpeMGD161375_rbh_TGME49_208340
VCLFVWFYLLVTHALAHSHVRLSIVCLSEADGDGLGPRAAAVGQVPTLPPPVPAPDQSVMRPGDQSRVLQQLRAEAEALSRMHRDLHHGRMGDGLQHGGPLQTAGSSSPPVESVASQKPLSRAGSVMRQAPGGHGAVTWDPGFPAPSPSPVPSEKKEDSGRAAGSERAQLERLQTERRQLVEWGENLYKEVTRLEREKERLESQVRDEQVQRQQAESARDRLGQRNQEVERRLTEGHGQDTSTPALEAENKELRKQLAAYAVEIDALRTEKEGVLDTVTDLQETVQRVTLERDNYLLTVEDLERSYQEMQTKYTQLGNLMDVEIEKKKSFEERLREAQAELDVVGASLKLARETGSRHKTDLDQQEQLLRERDEQIQNLADVIRPLQDMYTQLQDGFVAQTREYHYFLGQVMEKQRSANNSLEETSRQVEAVESSVVQLRPELMRAKDEALEKSLDVQRRAEEEAAGFADRDAQWQQRQREWEEERNQHYQNASILQSRLQEERKNAEAAQSALASTNLQRQRRGSAKRRHSVSNVNLMREMSMIQEGKVLEKVNDRNLKRERRFVSVDTQDRIMRWGKDPSGRTTTSSLELTDVIHIDYGRTAKAFVLAPNEDIKPWLCFSLYTSRRSFDFVCSDEESVRAFVLGLSRLCDTASGAISTRSRFTYLKLICKIDYRVYKQRQNAASPEERRKISRAHIIREAIETAARELGVQQSQQARGVQRPASVHQGPASSIPRPRQDPRGGQRTPPGGRTPPGTPPGSPRQSINPNPAFSIQMPG
>DinSpeMGD161376_rbh_TGME49_208340
MAAVIQADGDGLGPRAAAVGQVPTLPPPVPAPDQSVMRPGDQSRVLQQLRAEAEALSRMHRDLHHGRMGDGLQHGGPLQTAGSSSPPVESVASQKPLSRAGSVMRQAPGGHGAVTWDPGFPAPSPSPVPSEKKEDSGRAAGSERAQLERLQTERRQLVEWGENLYKEVTRLEREKERLESQVRDEQVQRQQAESARDRLGQRNQEVERRLTEGHGQDTSTPALEAENKELRKQLAAYAVEIDALRTEKEGVLDTVTDLQETVQRVTLERDNYLLTVEDLERSYQEMQTKYTQLGNLMDVEIEKKKSFEERLREAQAELDVVGASLKLARETGSRHKTDLDQQEQLLRERDEQIQNLADVIRPLQDMYTQLQDGFVAQTREYHYFLGQVMEKQRSANNSLEETSRQVEAVESSVVQLRPELMRAKDEALEKSLDVQRRAEEEAAGFADRDAQWQQRQREWEEERNQHYQNASILQSRLQEERKNAEAAQSALASTNLQRQRRGSAKRRHSVSNVNLMREMSMIQEGKVLEKVNDRNLKRERRFVSVDTQDRIMRWGKDPSGRTTTSSLELTDVIHIDYGRTAKAFVLAPNEDIKPWLCFSLYTSRRSFDFVCSDEESVRAFVLGLSRLCDTASGAISTRSRFTYLKLICKIDYRVYKQRQNAASPEERRKISRAHIIREAIETAARELGVQQSQQARGVQRPASVHQGPASSIPRPRQDPRGGQRTPPGGRTPPGTPPGSPRQSINPNPAFSIQMPG
>DurBalCSIROCS38000863_rbh_TGME49_208340
XLQAELDRALARCVELEEYSTGQLAQALECSAAVDDAQTQSEEIHRRLVLALGENEELRQQLHASGLALQRSQAEGGALLSAVAEFESRPKLDESLPERFEELRHEVEALREEKSRLEDALKAVRECRRRGLTPRAEAGGACERCATLELRCRIENQRRLEAEERCQMEAKRRRTAEDRHRSAVEDNREDELQGVVRKQNGMIRTLNAMVTSLRAMVEELQRNHAKQAMQLYTLSVKARAVPQLFDKAIAGAEVDEVAYARLRQALELAHGHGRHCAQKAAVLTNKASTRSIRRRKLTAPPSWSIVRGAFAGVVVQKVSFKNGKREDRKLEICKEDASSNVRLRWAKKPFTKFPKNSFLFLSRVMLIGYGMMSRAWAMFDDVLPERCFSIFTVRRSFDFICPSEEDAQAFVVALSRLCACIQGWPVPGSIDTQSKFASAKGWCKLIAACRRKQTPLSKRFLDAIAKTHMLRAKEPSSAFEASRLPXPQAPPTARSLEQDVPAGTEATDQTRRPSSVARLGQRSADTPGDAARLSPRDPVSREAPTGRAPAEERQQEIVHQQLPAPPPQSGMLQEPQQLQQQQQQKSSPPSSPPLDLSPSRYPGTGESGGEHPASRERPRTSRTSRSSKREGSKASGPSGAGX
>DurBalCSIROCS38018466_rbh_TGME49_208340
RMNPSLADGVSHLLTALLPRRRRSSMPKIKGCLFSSEGEPRHLGLLGAELEQEVAEIEQRLAASELDRARLQAELDRALARCVELEEYSTGQLAQALECSAAVDDAQTQSEEIHRRLVLALGENEELRQQLHASGLALQRSQAEGGALLSAVAEFESRPKLDESLPERFEELRHEVEALREEKSRLEDALKAVRECRRRGLTPRAEAGGACERCATLELRCRIENQRRLEAEERCQMEAKRRRTAEDRHRSAVEDNREDELQGVVRKQNGMIRTLNAMVTSLRAMVEELQRNHAKQAMQLYTLSVKARAVPQLFDKAIAGAEVDEVAYARLRQALELAHGHGRHCAQKAAVLTNKASTRSIRRRKLTAPPSWSIVRGAFAGVVVQKVSFKNGKREDRKLEICKEDASSNVRLRWAKKPFTKFPKNSFLFLSRVMLIGYGMMSRAWAMFDDVLPERCFSIFTVRRSFDFICPSEEDAQAFVVALSRLCACIQGWPVPGSIDTQSKFASAKGWCKLIAACRRKQTPLSKRFLDAIAKTHMLRAKEPSSAFEASRLPAASPGGSKGPPQTPTASSPAALPQAPPTARSLEQDVPAGTEATDQTRRPSSVARLGQRSADTPGDAARLSPRDPVSREAPTGRAPAEERQQEIVHQQLPAPPPQSGMLQEPQQLQQQQQQKSSPPSSPPLDLSPSRYPGTGESGGEHPASRERPRTSRTSRSSKREGSKASGPSGAG
>DurBalCSIROCS38037036_rbh_TGME49_208340
EGEPRHLGLLGAELEQEVAEIEQRLAASELDRARLQAELDRALARCVELEEYSTGQLAQALECSAAVDDAQTQSEEIHRRLVLALGENEELRQQLHASGLALQRSQAEGGALLSAVAEFESRPKLDESLPERFEELRHEVEALREEKSRLEDALKAVRECRRRGLTPRAEAGGACERCATLELRCRIENQRRLEAEERCQMEAKRRRTAEDRHRSAVEDNREDELQGVVRKQNGMIRTLNAMVTSLRAMVEELQRNHAKQAMQLYTLSVKARAVPQLFDKAIAGAEVDEVAYARLRQALELAHGHGRHCAQKAAVLTNKASTRSIRRRKLTAPPSWSIVRGAFAGVVVQKVSFKNGKREDRKLEICKEDASSNVRLRWAKKPFTKFPKNSFLFLSRVMLIGYGMMSRAWAMFDDVLPERCFSIFTVRRSFDFICPSEEDAQAFVVALSRLCACIQGWPVPGSIDTQSKFASAKGWCKLIAACRRKQTPLSKRFLDAIAKTHMLRAKEPSSAFEASRLPAASPGGSKGPPQTPTASSPAALPQAPPTARSLEQDVPAGTEATDQTRRPSSVARLGQRSADTPGDAARLSPRDPVSREAPTGRAPAEERQQEIVHQQLPAPPPQSGMLQEPQQLQQQQHWRLQLSQQEESEAPAPRRQSCGWGLPHAFGPPPALSLPSPLGVRQDLPPGLAVYAPMESSTLGGTALTAPAGIPGGSDVGACPPMCGLGMPPSVGLGATRALGTQAPSAVDIASFQLLRQCTSPPPRASPLEQPHAQALAQASLRPAGVAQHMAQQGRWHSLSPPRGKATAVGKCRLAIVSETPPATTAAPSCHNSPASFNTTRTRSQTDSPERSSACWMADPAYLINTTQGLRSYSPGRRSSGSEAGDRIDCPSPVRCWPRTPSSCASPAHKPCMSPIRRASRELTPDALNKHLWNIFGTEEAGPFEPAPIVGGRGARVPSLLSAAGSDFEAVAPTTITPLGLERPWAAPSDIVGTDARDCEAVMQRAHLLSPSRSKESRRLMSCGSQFRCWPTRLKSCSLGLX
>EimAce000888_rbh_TGME49_208340
MPNSYKDSPSRGVSSGSDILTSSSYSLSLSSSGSGSSRSSTSSAPASVDGVVTPGPTEALQRKPFVPPKIIRPKKIPSVKKALPKRTPFPNDAGGVGGAAGGGTSEPKAGPAPSRKDQLAALQSQLLMSRAAIGQRWKEAWRSAESSAFSFDSDEDEIEGLDSSDSSPAATPATRKRGGAEREAKDNMSSVISSLGASEARQDLLQLLQREMSSSSSDLLHDSSQILNLTASDFIDDLKADFAPHEGGEIRPATPDEETVMSRPLRKLKLHLFQEGHPTSSSSSDGSSDESQASVRGRQIPSRETSVPGELDEDLHDSEDEEKDDEEKKAEGEEKDGEAEEEESSASQPQAGEGTEEAYMDRDMDTNGSVNRESEDQGPAVELSESAEDEPQMVWEFEEQEDKPPPSPPKKTIVVRRPLKAEDMAVEERLEADACQEDFDRREIADRIIYEYTDDPLSPQMERLKAERVQLAEWARRLRGGNMVQAEGDRPAGYRPPLVRQPALRGVGRTFPKTQVDRPLTSDLSPRGEGIEERMLQRAALPSTKVWQMEQRTKRLQQQTAQQQQQLEILQAALRKKIEATSNPGADAVEGGSSVARSSTDTTDATEGLSPRSAELKLYEQQCVYLGAQLEEEHEFCEAYRAELGRALLKNMALKKQYGDAVDALKQREAAERKERAEHLQAEEQLRDLQDRIEAEKNKMMIERSCRQQRDKQTTTLQERYTQLLHYLQEAEEKRSSFEDGLRVAQSKAQKAEALLQTKEAELAYVQRCLETLDVQMLEKEVQRRKERDRANAAERQVEELRASLAAKEQEISKLMKNSENGVTLLEKEQKEHLKTREALAAAQATLKQQAAELQAPHLQQHKLDSIRKLAKDFQALSDEAEAEEREMEAWHTEVEERRAKALSILEEAERSAIAVFSQLDKELKELSITALNCHNRHLCTYPQMEALRQARQEEMALLEHEFELVGRQRKKLEADLQQREKEATEFREQIASLTRKLQRQAQKNRRIAKRIIRTASAYGRSSRRTVCRELRTMRVGGVVEMLSRSTHRRPEPRYIKMFKRGVVMWSEDLAGNRGFRKGDQFAVTDIVGIDFGTSSSAFLWSLHGTRGGKAPSTQFAYPWRCFTVRTLKDTFEFRAKSDEAAQDWVVGLGRLSSTHAPPMISDKHEFIVHRVHMKLAAYAAQRGEL
>EimBruHougton003572_rbh_TGME49_208340
MVNTYRDSASLEGSSGSDSLMSSSYSLSLSSSSGSSSSSSSSSSSSSSGNSSSRSSAPASAHGSLEPGGMDAGERKPFVPPKIVRTKNVSGARQLPRRTPLPNTAAAAPASADTLGPTKAGPPPSRKEQLAALQSQLLMSRAAIGQRWKEAWRSAESSGFSYDSDVDGLEDLESSDTSNEASPKARKGATESDDGVSMGSSLTASAARQDLLQLLQREMSSSSSELLRGDGSQFLNLTASDFVEDLKADFAPHDSEEGRAPTPVDDTILPRPLRKLKLHLFQEGHPASSSSDSSSEESAASVRWRQMPSRETSVPGELDGELQDSEGEEEEQEAGEREGDEEEEEKSEASQSEAEEEEEEKYSDSDTDGSRETEEEKQDQGDAEEEMSPAPEEEPQMIWQFEDEEGKPAPEPKKTIVVRRPLRASDMEVDEKLDEDACEEDFERREMADRIIYEYTDDPLSPQLEKLKTDRIALAAWAKKVRAGTRMSAEGDRPEGYRPPLVRQPVLRSVGRTFPETEVERPLTTDLSPRGEGIEKRLLERAALPSTKVWQMEQRTKRLQQQTLQQRQHLELLQAALRKKIEAEAKPGDSAAGGDSSVARSITATTDATEGLSPRSAELKLYEQQCVYLEAQLEEEHEFCEAYRAELGRVLLNNVALRKQNEEAMEALKHREASERKERAQHMEAEERLKDLQDKLEAENNKRMIEMSCRQQGDQHVTVLQQRYAQLLHYLQEAEEKRSSFEDGLRVAQSQAQKAEALLQVKIAELAHAERCVENLDAQMLEKEVDRRKERDRANAAERQLGELKAALAAKEREMSKLVQTSERNTALLEKEQEEHLKTREALATAEAALKEQTTAAQAPQLSPDQLDSLRKLVKEFQALSAEAEAEEREMESWTKEVEERRVKALSILEAAERSALAVFAQLDRGAADATAVSELSQQMEALRQARQQEVAVLEREFEQAGKQREKLEADLQQREAEAADLRQQVASLTRKIQRQAQKNRRISRRIIRTAPAHGRTSRRTVCQELRSMRVGAVLEMLSKSSNHRPEPRYLKMFKRGVVMWSEDLEGRRGFKKGDQFSVSEIIGIDFGTSSSAFLWSIHGAKGGKTSSPQFAYPWRCFTVRTLRDTYEFRAKSDDVAQVWVVGLGRLSSAHGPPMIVDKHELIVHRVRMKLDAYAAQKGITRAAMWREAVNRTSAQLPHQRSGGRGRLDSTEAKLQNQGESSISQRQSATLQSDVPPPKSASPHKGRHRHSQEDRRREGHRHGHRDDSRGAEQGSGQQEKQPSRVESARISQVEDASPAADAPAAAVSSSNRSRSPRRRPRELAAVSDESPHRRTSPRTPRKTGKRRSASPAPKEEREEGERANRRISSPRPQAETMNVEDRTREEAGGQPANAKPPRRRRQQKVRTVEEPSSPTAGGENATVKKISKGILSRAGTLFKKPSKKRGD
>EimMaxWeybridge004522_rbh_TGME49_208340
MPTSNRLSPRQEESSASRSLTSSSYSFSLSGSYSSGNSSRSSTSSAPASVDGVLNPGVDETPQRRPYVPPKVLRTKNVPPGKRPLPKRTPFPNGASDGLSAGTAGRGGVAGPLEPKVDPAPSRKDQLAALQSQLLMSRAAIGQRWKEALRSAESSAFSHDSEIDELEDLDSSEGSEAATPASTEKGVIRKEADDGISSVGSSLTASAARQDLLQLLQREMSSSSSDLLNEDGSQILNLTASDFIDDLKADFAPHESGEIRPSSPVEETIMPRPLRKMKLRLFQEDHPASSSSSDGGSDESVASVRWRQMPSRETSVPGELDEDLHDSYDDATAGEDEESEEEEEGEEEEEEDEEEEEEEEEEEDEEEEEEGESDDEKPSVSLPQDGKGAGGTYTNEDIDGEGDIEEERTEQDAALELTAPAEDEPQMIWEFEEQEDKLQPPQPKKTIVVRRPMKAADMEVEERLEVDACQEDFDRREMADRIIYEYTDDPLTPQMERLKAERVKLAEWARHLRGGKTFKEGERPAGYRPPLMRQPVLRGVGMTFPQTVVDRPLTEDLEPRGEGIEERLMQRALLPSTKVWQMEQRAKRLQQQTAQQRQQLELLQAALRKKIEANTNPAGSTAEADSSGARSTTEATEATDGLSPRSVELKLYEQQCVYLGSQLEEEHEFCEAYRAELGRVVLNNMALKKQHEDAMEALKQREAAERKERAEHLQAEEQLRDLQDRIEAETNKSLIERSCRQQRDQQATMLQQRYSQLLHYLQEAEEKRSSFEDGLRVAQSRAQKAEALLQTKEAELAYARRCLETLDVQMLEKEVQRRKERDRANAAERQVEDLRVSLAAKEQEISELIKSSKGSATLLEKEQQEHLKTREALAAAQAAMKHQTSEAQSPHMQKHTLDSLRKLARDFEAISAEAEEEEHDLEIWHKEVEERRAKALSILEAAERSAIAVFSKLDQGAADASAMEALRQARQEEVAMLEHEFEKAGKQRKKLESELQQREEETAELRHQIASLTRKLQRQAQKNRRIARRVIRSASAFGRSSRRTVCQELRTMRVGGVVEMLTKSTNRRPEPRYVKMFKRGVVMWSEDLEGRRGFKKSDQFAVSDIIGIDFGTSSSAFLWSLQAVKGGKGSASEFSYPWRCFTVRTLKDTYEFRAKSDEVAQ
>EimMaxWeybridge005414_none_TGME49_208340
MISDKHELVVHRVRMKLDAYAARRGIAPAAVWKEAVSRTSAQLPHLRQREAGRGRRESSEAQGQYPKASASSEKESAPLHRGESPSRSISPQKEHRRHTQQNRHREGHRQGSREASKADEQRSGQHGKSHDHADASAPSHIETGSPTKSAATAAKPNNRSRSPTSKHREESARADGTSQRRTPSKTREKGKRKGSVSPASNDQREEGEQANHPIESTPPEAVPTHGEDKTREEAKAQRTKPKPSRRRRQQPNEQPDDKGTPADAGEFKSVKKISKGILSRAGTLFRKQGTKKTGE
>EimPraeHoughton006876_rbh_TGME49_208340
MPNSYKVSPRGGASSGSDSLSSSSISLSPSDGGSSSSSRSSTSSAPASVDVALKPRPTGALQRQPFVPPKILRNKNIPSVKKLLPRRAPLPDAGDGDGATGSLEPKAASPPSRKEQLAALQSQLLMSRAAIGQRWKEAWRSTESSAFSHDSDVDELEDLDSSDSSQAATPTSRKKAPAAIESSDNSSPMGTPLTASAAQRDLLQMLQRDLSSSSSELLHEESSQILNLTASDFIDDLKADFAPHESAEIRPSKPVDNTIMPRPLRKLKLRLFQGGHPTSSSSSDGFSDDSSDESQASVRWRQMPSRETSVPGELDGDLNDSEDEATEGEEEVEEHEGDEKEEEPDFSQPPGEEEEKENSGGKDTNGNGVAEEETHNEVSALESSATAEDEPQMIWKFEEPEEKPSPAQPKKTVVIRRPLKAADMAVDERLEADACQEDFDRREMVDRIIYEYTDGPLSPQMERLKAERVKLAEWARHLRDASKTHAEGERPAGYRPPLVRQPMLRGVGRTFPQTEVERPLTVDLSPRGVGIEKRLLQREMLPSTKVWQMEQRAKRLQQQTVQQQQQLELLQAALRKKIEASTNPAGSTAEGDLPVARSSTDTTEATEGLSPRSAELKLYEQQCVYLGAQLEEEHEFCEAYRAELGRVLLNNVALKKQHEDAVEALKEREAAERKERAEHLQAEEQLKDLQDRVEAETNRRLLEMSCRQQRDQQATTLQQRYAQLLHYLQEAEEKRSSFEDGLRVAQSKAQKAEALLQTKEAELAYAQRCLDTLDVQMLEKEVQRRKERDRANAAERQVEELKASLAAKEQEVFKLKRRSESSAALLEKEQQEHLKTREALAAAQATLKQQATEVQAPHLQIEGERISVSSAQRKLDSLGKLAKDFQALSAEAEAEEREMEAWHAEVEERRAKALSILEAAERSALSVLSQLDQGAADASAVSELSHQMEALRQARQEEVAALEHEFERAGKERKKLEADLEKREEEAANLRQEVASLSRKLQRQAQKNRRIARRIIRTSAAYGRSSRRTVCPELRTMRVGGVVEMLTKSASHRPEPRYIKMFKRGVVMWSEDLTGRRGFKKGDQFSVTDIIGIDFGTSSSAFLWSVHGAKGGKGSSPQFAYPWRCFTVRTLKDTFEFRAKSDEAAQDWVVGLGRLSSTHAPPMISDKHELVVHRVHMKLGAYAAQRGITPAVMWREAISRTSAQLPHLGQRAAAKGHRDSSEGQVQRHKDSTVSQRHPTHLHSDASPSRNTSPVKEHRHHTHHDRRREGHRRGPREGSVGTEQRDGQPGKQHSRADALSLPHNETAASATADPAPANSNTRSRSPRPKPRGSDARPDETLRRGTPSGTVEKGTRKGSPPAVSKDQREDAEGTDYPVSSPTPEEAPVLVKDKTRERANMQVADAKQSRRRRQKEREQKEKEEGTPAADGEYNSVKKISKGILSRAGTIFRKPLTKKTGE
>EimTenHoughton000088_rbh_TGME49_208340
MSSSDDDYPVNGGRSSSSSSPSSTFSVSISSTSSNTSEGSVTPSPGVISKKSPGVVTAAVTKKPFVPPKVVRTKNIALKRPLPKRTPLPHAASIPKAAEAAPDMSKRENQLAALQSQLMMSRAAIGQRWKDAWKSADSSAISYDSDLNDFDDSDFLDGLSSSNSLRKGGQRHDESSDSEPVGFSRTSLTASAAHKDLLRLLEREISSSSSFSREGSDQTLNLTASDFIDDLKTDCVYQDNGEPRPSAAVEETIMPRPLQRFKVKLFKHNHPESSCSSEESSDSSTPEPPTWPQLPSRETSVPAEELEESESEPEAEAANADDSEGAGIQEGDGEDFSGEIVEEEVEQGESSPQTEQEEPQVKWEIDEAQKAEVSPPRPKEHVVVRRTLRAADLAVDERLDEDACQEDFNRREMADRIIYEYTDDPLTPKMEKLKAERLKLAQWARGLGAQGQPRAEGEKPVGFRPPLVRPVLTDVGSTFPRNEVDRPLTKDISPRGDGIESRLLQRALLPSTRVWQMEQRTKRLQQQSAKQREHLALLQAALRRKTGEEGNSAVASVTVLPGSQTAEGLSPRTAEIKLYEEQCVYLGAQLEEEHEFCDTYKTELGRALLKNMALQRRHEEAVEAIKHQKATQDKQMAERMQAEERLVDMKDKVDEETKKRLTEMSCRQQRDQQTITLQQRYSQLIHYLQEAEEKRSSFEDGLRIAQSNAQKAEALLQTKEAELAYARRCVEAQGVQLLEKEVQRRNERDRANIAEQQVKQLNESVALKDRQIAELTEKGKDGVTLLQREQEAHNKTREALTAARLEIDTLQQQLRDQKSSASTVQQKLESLEKLAQEFEALSGEAEANEKDMQAWHDSVEERRAKAIAILESAERSALAVLSQLDQGAADALAVNELAQQMDALRHARQQEVAVLEQEYEKAGKQREKLEAKLKGQEREAEELQQQLASVTQKLRRETQRAKIVSRRIIRNSAAYGWRTEEPLTGEMRTMRIGTPVEMLSKSSSRRPEMRYLKMFKRGIVMWTEDLNGKKGFKRSEQFVAKDIIGIDYGTSSSAYLWSLYVRKGAKTSSEPFASPWRCFTVRTLTRTFEFRAQTDEVAQDWVVGLGRLSGTHGPPMIASKHEAIIHRVHMKLSAYAAQRGIKPAVVWKEAINRTLAQLPHIRQRAAERARHDALRAPEDLSSHRRSPSKGTSSRRDSHRHSQLSHREGHRGPQDIERLSRRGQQERSHRRQESSISLSENENQAADDHSPRERPRPLSASPESRRRRSQSKTPEGRQNSTHSSRDREGKTAESPGSPPEEPAQSHGKSKQARHRRQQRERPSESDEAPRTERPKTKTSRGILSRAGSLFRKTTMK
>EleDub021252_rbh_TGME49_208340
IPLQTILRIDFGLCSQAFQSSCSSSSPFFSSSSSARRLSAPTATSGPFSSFRRRLSSLTSSASSSSASSASSAPPWLCISIVCAARSLHLIAPNEKVAEEWVVSLGRITANSSPAHNIQTREELIVQRAKMKLFNYCAQRG
>GamAus022399_rbh_TGME49_208340
XQRQLSATKEALEDARGERDRLREFVKPLEARRMRLRKILRRSPEQVRFQLRLDRNVAREMHAAAQGRTLEKVAERHGTLEVRQCAVDYSEKWFKWWHDKGLVGSVLTSTHMIPGASMLPGVPSTGSKSLDLQTVTRLKYGQETGIQTRFPEVQPWLCFSLETVERSYGFICPDEYAAKCFVLALSRLCVDAKGIVATRREFTLRKARCKLIDACAKKGKTLGCIFLEAARLTASLRPRVNKATTQPLPPAHHAPENGDFALASSTPKPGSLQGLQAFLVSGSAARQAPSCRGAWPKTGETWAFTGAAAEVDVYKDREGKEWANQIKCSDKTTGRRSVTIISATVGHRFVEIRGTDKLKFVKGWIXGGGFQGHVAPGEGADGVTGYSLKTVTHPPT
>GreNip002036_rbh_TGME49_208340
MRMTFAIRMHKQGAMQDLEHRLTDMQSRYDILAHHVLQLGEEKSSLLEALRERQSQLDLCLAQLQILDRNSKGLKQWEQRVLELEKELAALKDQHAAERKKYMDEISQLTNMLKDCGEARKALEDALAKAKAGGGGAGGGGAGGGAGGGAGGSGGLGGLMDKFKGGAGAGGKGGKGGLSVKLDVGGSGLNKPKAPTGTMKEEVKAAKKEKTYKEGTEKIDASKDAGEVNKKAPEEAIRHRGLVIKVRWHPTSGKHTFGTRYLQVDSKTARLGWSKGEGDVVSKVIKLDEIARVAYGYASHMTDYKRRFDCPPGANTPSSGSGAEDQLTAPPVGAPKGLLATWPRISLTSCFTIVTKEGRVFDFFTATDSEAFDWIMRLSRVLKPHGVAGLHDRISFLAARGWTRLIEQCCIRQITCRRLLIEGMEKAGVFAASTGLGTGGGQRKPRVSATKTGGTNAKVFKGGAGLVFRGASGQPTAPTDRSWIKQKGGAKKEEAKGGTEVKKDAKPVGKPDEKAAKPAAAKPADAKPPAAKPAEAKTAKPAGEAKPATATKILPKKASEPPKKG
>GymCat014809_rbh_TGME49_208340
FEGFVRSVAVHDFVASAPAVYYPGQRHQRVAAATNVSCSYTXSSGMATSEILQLEAELADAEAALAAACSEAEEQYRLLDFSREVADAKTRRTKEELEVRCRHSNEELRELAAERDNCLLRGDEMENLAAELRDTLASCEARFKTLDRDVAPILAKTQYGMAGEDFGPDLQINVARELRVAEEGRVLMRGNGKPAEVRICASTGSRDGMLTWGRPHVPRVAHHSEKLRNVIRIDYGVLDGRFAELFPSAAPWLCFSLHTCERSFDFECPDEDTVQCFVLAVSRLTGVMYNDSSKLCCVAGGARSRGHFLATRGWCKLGHFCMARQTTVAKRFLETVRQMCAVRSGATMESDQLNVGPTDSSFLPTRSCGSTAGKEQAGCVARASMAPIVDIVLSASPPSSSCPPKRLPRAGEIWTFTGVCREVDVYRDAEGMEWDNQFLYQENSGVTIEETVKHGQPLAKVRGIGKLRFVRGWIYLVDAEGAW
>GymCat025867_rbh_TGME49_208340
XALLVMSMRDTSPLRVSSPSRSPRLPPPVKAPSGSAATGAGRVSSEMDASRSQDGAIHPLDALRAEAESLAQIRRNLCGTRQQRQAPAAAGKLVASARSSVPNALHLAVPICFRRLDLLXPSPPAGPVGSLRDDSELSSSVVPKAKLPTSRPHHLHAASPGSSRHSASPNGVAQGEHAQGRMATNDSADFSMVSSASLATTAMERQHFDRRQLIEWGENLCEEVHSLEQLNAEFERKLTEAQADKGRLEGDLEQMRRHCAELERVVHQQGSSRPSPRDGVSSLSENGELRKQLAAYAVEIDVLREERESGQQSLRDAQEAVQRLNIERDELLRSLQEVERSHHEKSHHCERLESLLNMTQHEKNAMEGRLHNASSELGVVGASLQMAQEQGSDSQRHAEEVAAQAERLSSGKDETIAALIDIIQPLRDQLHGLQESFVKQTREYGQFVQKVRQKQQNAVNEICVMGRSLSSQVQDVHELPQQLEELVRISQGVELGQQRSMGELQRTYKDLQTEFDRVQEQSRVAADQHQRLLKDVDMRDAEEASRQQMKTERFKYMNNPAITVQMRIACHEGVIVEKVNDKTNRKEYRKVIICQDTMRLKWVKHPFKFGKGESVVELDRVILIGFGCMTRASQLFPNLQPWHCFSVYTTERSYDFICRQTDETEAFVLSISXVVRPTLGLGGAGVDQESHSRFLAATGWSKVENTCRKERKTLCAALMDAMQQAAAAGAAGISPVAAMPATPTSAMAIPGAGGASPMATPMLGFARPALPRPQSPGAAHVAAATPTLASPRSLMRPAIASKPSGWNIEKARRRFAHARRLLDDLS
>GymCat037321_rbh_TGME49_208340
XALGSHEAMAAVLQSLPGQPGHHSSHCYGTSTGPILGPSRRQTDKVHVPVQVVGGNAASHGQRFSPAPPLCFPPHVLXIPAAALGAPSPLVLDGTCDGVQWQPQVGFDTVPQFRGVGSLLGSGPLLCQGLSTPLLGPCPSPPASAGANLGLAVASLTTPAFELPQTLLRPLRPLPPPPPTVMPSASSLAEAWFPSEVVSQTSTKATWLQEPDAAAATSRGAVAALAPLPPPXGVQVGICLEAPEGSATHADVTLESRLADAEARAEGLQRECLDLLSRQDELLEQLVESDARAEARLRERDALAKGLREALFELSENRVAATRAVASASDLRAHRADVKAETAEEQVEELQAHEQCVSAELAASHDVNAELREEVAEQSEAFGRQAQQLNTCIASLEDREDLAARFHVAERNLSCEEAELSRARLDEADQLVLAEQRCKLAEEEKFRSFEEQLSAAQREEGCRLLAVERCCERAEEERRQLAEELQEAASCRKAEVACAARRDRALWEKTCSDLEEQLAAALARTPVCEAAEAARHYELGGTTARPLRLRRPTRPLGVSRLEAALAKNVARELHAFQQGFVLDKVHERSCKRERRLVAVCPEEMVLRWSKDLRSIGRNHSRLDLYEVILIHYGTMARASTLYPELSPWLCFSLYTTRRSYDFCCADEETVQACVLGLSCLCDWAAGVVPNSRGRFAALRGWCKLQ
>GymCat037354_rbh_TGME49_208340
XALGSHEAMAAVLQSLPGQPGHHSSHCYGTSTGPILGPSRRQTDKVHVPVQVVGGNAASHGQRFSPAPPLCFPPHVLSIPAAALGAPSPLVLDGTCDGVQWQPQVGFDTVPQFRGVGSLLGSGPLLCQGLSTPLLGPCPSPPASAGANLGLAVASLTTPAFELPQTLLRPLRPLPPPPPTVMPSASSLAEAWFPSEVVSQTSTKATWLQEPDAAAATSRGAVAALAPLPPPLLEAPEGSATHADVTLESRLADAEARAEGLQRECLDLLSRQDELLEQLVESDARAEARLRERDALAKGLREALFELSENRVAATRAVASASDLRAHRADVKAETAEEQVEELQAHEQCVSAELAASHDVNAELREEVAEQSEAFGRQAQQLNTCIASLEDREDLAARFHVAERNLSCEEAELSRARLDEADQLVLAEQRCKLAEEEKFRSFEEQLSAAQREEGCRLLAVERCCERAEEERRQLAEELQEAASCRKAEVACAARRDRALWEKTCSDLEEQLAAALARTPVCEAAEAARHYELGGTTARPLRLRRPTRPLGVSRLEAALAKNVARELHAFQQGFVLDKVHERSCKRERRLVAVCPEEMVLRWSKDLRSIGRNHSRLDLYEVILIHYGTMARASTLYPELSPWLCFSLYTTRRSYDFCCADEETVQACVLGLSCLCDWAAGVVPNSRGRFAALRGWCKLQ
>HamHamHH34005300_rbh_TGME49_208340
MVGQATQPGARKQSVFLHAGTGTRSIENDASPPMIAKGEEAAMDDSQVSMSALQARNAPSVSQAVSMASGNRKNEVELLRTAILKSRATVASRWRGTACVPGSVTGPVKNSAALPAQPFSGETVAGGSSARQQRGNADAQVDSEESKTLRARQPQIVDSGKHDTPSRNSVRTSAGFVQEGEMQAVPAEAPEKGGWLAKGRAQRAQMAAAKTTPQQPLVLKVAKRKAIPPKANRAMLKRVAFPNQPKEGSRPVEAKREAPDPDVLSLRRLDTWALLTKDLSASRTPQFLSSPSSDGIDNAEDLNLTGSNIFPFFSGSISSSDDSVALSERLRTVRDSDAGSAYMYQSLPAIGELRPSLSVSPFSSTAGPSGTSASSTNPKMKRQDVQTIEEIESGEPEIVEVKEEVAPEPAEEKGEVPFPNVAEYSGNLRLPSVLEESQEYSTSARLGSRGEERPDSPVPRPRSRASKKQPKKKKVEPLPADDSVEPFVEERAAEEDFDREAMLDDFEIPSTVTGLSPAVERLRQERVALARWVRRLRGTGTAMQQKHMRVEKYLKPHQDLPGLDIKLAANYPPAAFEPPLTEPVEARGDRMEDILMKDAQMPSAKVWQLEQTSRQRLKHLAQQRKHISILQRALRKSQRETRAAERKLRGDDETTSSSDSSAPSPREAERLILQEQCESLMDRVKAETAHRESYQRAWFLEQRQKERVAEKYNVLQRRLKAAQTVTRMEQAKQEEKQENIDDLKARLGERIEVLRRVTGTSEQYEYELVRLQRRYEALASYLKESQEKASSFEEGLREARSSLEHETALLQIEKNKSLNLGERLRERENAVERMKIGLRLEQDRVLSREQTIQELRDALNENAQLLLQAKDELVAEHERAEEERRRHEQTLLQAKTLQSNLLETQQTIDTLMSEKAFADQQEAALKHLHENFMLLLESSQKQSDVLEETVEAMAKKKHKATQLLQRALEEIQSGIHRKSEEEERLKADLAAAKARLNGAVEELEAERSSQVETMNRAQDKYLEDHASYQKTCEAMRSEIEEQKARLEALTAELQEAKRRRDELEKWGAKMKERNEALERRVVSSFSAQGRSGRGSVVRLVKRLQQGATMERANVGKKKVGKNFIKLTKDMQIVWTTETKDKLAGFYKQKAIRLQHIVGIDYGTASAACRSRMAAASKRQQEVLPWRCFEIRTLSTSYLFTAQTDDIAATWVVCLGRLVSQWSDTPNIKTHREVCVRRVKMKLQRYCQEKRITQRKMWLDAIARASGQPVSDQPRRARRAVAEKKGK
>HemSpeSG2012SG2015005724_rbh_TGME49_208340
MNPAQAKSGGLVSRQTKDRVLQELKAEAEVLSKYYRGARVERAENIPPVTGKPLSSDVHALQLERQQLLEWGENLYREVVRLEREKHVVDKYLKQERGNAQHLEKVNQDLLDKVLILENFVACHDEGSTPLVSNQETVELRNQIGIYCKEINHLKSEKENAMTALLEIQDETRILKAECTSYTLSREEVARDFNKLQARYNELQNQLDVESDRKKSCEDRLRDAKIEVDVVNAALQRAKDVVDKLRTELTSVREQGSTGDQRLTDLAEVIKPLRELFLKTQAAFASQTKEYERFVMDVVARRKNAWLALHKAKEGMLAAEEWANAFLVKEDKDMLTLSDELEQKRLKEELDFMLQKEEFERRASAFDELKKKYEQEIRDGRLELAGLRRGSLTASQYGGVPHDQLVTDDDASWGSDPEARERRLEEQARREEAEREAAMERERARMAEEEAKAKAALESLLQEPVVKPKVSMVKPDNEIEYLQQKKGFIIHQLVTDKKGKTKVQKRKGVLIEEDCINFKKTGFTGMMPCGGRSSIPISDITAIRYGAKSPAFEMAPADIPGQYCFSLDVGDTTHNLCIPPDEEADKLIKALMLVLSNLNKKCEGRFRARGDFYPAKLRARIDHVCREKNIMPRELWARLLDEDLLERAPPLDPEAAQDPRVIMRRNKEDKEKRKAAIMQSVKPSFDPQADRIPKAFFGGDSLPAWPAPEP*
>KarBre050635_rbh_TGME49_208340
XKKTEWFSEAGTLSTAASLLSSLDSRLSPNASLRLPPAAPAVVPLEAALPTGPPPAPRLDPAAGPPDVTQSFASSGAQPAKERQKKGRQQMKRLGTKLCQELANLQEEKLQLRSLLSVARESLSKQEVELERTRHKCTELERLVRESVANNFSVAAVANENEELRLQLGAYAVEIEELRKEKESTLGDLQHRHEVASSEPEPAASVEATTTSTGLDGPSVKAIVVEVEVETASPEELREVIRSLQKAFLELQEQFVATQTQEFARFTSQVRRCQREAEAEGQIAKKQVSDHVQLGHDISKYIKDFRAFYETSGESLTAQTERCKDLEAKNQTLEEEAMELRHTNQQLTSEVEELRAESEQEALAKKEADERIRSQRPMERSEAQSILEGCLHKNIAWEMKVAESGLRFEKVLDKHPRRETRTVALCPDPAMKWQKPNSKWTKLPLKDVMRIDYGCATKASVMYKADKDVVPWLCFSLYTKDRSYDFLRLDEDSVGKDLKRQCPSKHELKFLEDDTSKWSCNRCNQHKVSDWKVHGSDVWRCDTCSYNLCSRCASMRPEDAVRCFVLAISRLIPHVAGAVPSRSKFQQLKGWCKVQDYCHRHGMTLATAVKQAIRXGKSARGQPLSAAVSKPYVEREGVRDAARRGLEALRAAINTQAHNLKNEIQGD
>KarBre112714_rbh_TGME49_208340
AFRSGNNMCSALLLNRWGFKTGVLNQSYDVAPSPTTGANASLTTPFCTTSLAEGINVFQATDQRRQSFDQPFDADTLPWRHLSRGSASSSSRDSVMQKQRDVSMTAAECVETLDLIAKARQDLTAPLPRQFEPQQHQDHQRHQQLHATPGSLRCAPTATPMSLATPMSLQQGPSNPNQPSFSFMGNCMPVGGELEAEVEQLRFERRQLMERGENLSQQVQRLEHDKATLESNLAAAGVAAAAAHKHLEGELGHVKRKAADYERQASASGAAATENEALRKQLAAYSVEVDTLRDEKDSLHKSHTEAQEAVRQLTDENEDLRARVRELQRVEEELQQRNEELLGKLGKSSKPGGDRNSDAQVAREREHSKALANALRALRESYSQLQEGFVAQTHEFDSFTQRAKEKQQDAEQQLSTARRQAERQSEAAAQLLHQILELRTECQSHREQQERLEHQARKAESCVAELASKQRDWQRERQGLQDHLVNETRQRLEVQEEISRRDQAQRERNVKRQRRLDRDPALLRLEKALERNIARDMYELHMGAVLEKVHERNCRREPRLVQVSADQMVLRWSKDLRSISHSCSSLDLYEVIRIHYGGMARACVLHTEVPPWLCFSLYTPRRSYDFCCPDEETVQRFVLGLSRLCDWASGTVATRRRFIALRGWCKLEDACFRQNMSLGQLFVDALTRIAEAPIQLSQLQSPVPPAPPSVSPPS
>KarBre113669_rbh_TGME49_208340
XELKAEIAKLKRVRDDSLAQPLQPHQLAHKEPCESSAAATNLSHLHLEAVESETSSCTVATLKLLCEARLRSALASRAAEQGLPVYHAQRHEVQQQTSPLSDYDSAPLRETFDVNRADLERRHCQPASEPEKEEVNEQYSRLKMRFEELKRRCVELEKFAYLGVANRDVSEEETEGDLSEQLVRLAAEAYSSRRGREAAAHDLNAVQERQRRRIAECEELRCAVFDLEGKHFELQKACGDLRQQIALQTEQARKAEEESDEAWAELEAAEAALEASHATGRDLARAAEREKAAIERAAEAREQQLHDVAGLAQPLCDAFKERQIGFVELVKEYGAFIVSVQQEHDTAARDLAELRSQLTAQTLQAEAIKKESELVRVGYFEAQNHRSEERLKLQRFYATVIEQDGQLDHQLKILDHSNKECGLEIERQSEVIRARTQKREQRLMREAGVRLLERALVRNIAEEMSHAQRGMTVSKLQGTHNRRERRFVSLAADDMLLQWGRTSKKLDGKLDLHEVIRIDFGRMSRPYLLCRDVAPWLCFSLYTVNGSFDFICDSEVDIRCLVVAISRLARWATGAVRTRGQFEARKGWCKVECHRLKQGKTLARMVLESIQLVGSRAPSLNNDIVEDPIEDRRHTARRGEEQAQQTRQEQREVRQEDEESDESEDAREEGEEEEEEEEGDTDEDGEEVS
>KarBre133483_rbh_TGME49_208340
XPLEAALPTGPPPAPRLDPAAGPPDVTQSFASSGAQPAKERQKKGRQQMKRLGTKLCQELANLQEEKLQLRSLLSVARESLSKQEVELERTRHKCTELERLVRESVANNFSVAAVANENEELRLQLGAYAVEIEELRKEKESTLGDLQHRHEVASSEPEPAASVEAXTTTSTGLDGPSVKAIVVEVEVETASPEELREVIRSLQKAFLELQEQFVAQTQEFARFTSQVRRCQREAEAEGQIAKKQVSDHVQLGHDISKYIKDFRAFYETSGESLTAQTERCKDLEAKNQTLEEEAMELRHTNQQLTSEVEELRAESEQEALAKKEADERIRSQRPMERSEAQSILEGCLHKNIAWEMKVAESGLRFEKVLDKHPRRETRTVALCPDPAEDVHLKWQKPNSKWTKLPLKDVMRIDYGCATKASVMYKADKDVVPWLCFSLYTKDRSYDFLRLDEDSVGKDLKRQCPSKHELKFLEDDTSKWSCNRCNQHKVSDWKVHGSDVWRCDTCSYNLCSRCASMRPEDAVRCFVLAISRLIPHVAGAVPSRSKFQQLKGWCKVQDYCHRHGMTLATAVKQAIRXGKSARGQPLSAAVSKPYVEREGVRDAARRGLEALRAAINTQAHNLKNEIQGD
>KarBre146856_rbh_TGME49_208340
XAAEHGVRVRELLDVIQPLRDALAELQQGYVAQTREYSQFVAAVKERQQSAAEIILAAKVGLGENELATGKLNKHVAEVDEHHARSLKYMRQTLAEHGLSGQVLDPENKEIPSPRPSSPVRVKKPVKSPLVSAVEKALKRNVAREIQRAQEGMLLEKVNEGNSNREPRLVTLSETEMLLKWSKPQRDSKTSSFSHLNPTNLLQQRHESHLDLYEVIRIDYGCMTRACVLHEGTLPWRCVSLYTTRPSYELAGGAVRTRHHFECLKGWCKIEEFCFRTRKSLCRALLEAVYAAQAERGAGSSPTGTVRAARAMADAERRGILPVVSESSRTRIHAES
>KarBre147181_rbh_TGME49_208340
XAAEHGVRVRELLDVIQPLRDALAELQQGYVAQTREYSQFVAAVKERQQSAAEIILAAKVGLGENELATGKLNKHVAEVDEHHARSLKYMRQTLAEHGLSGQVLDPENKEIPSPRPSSPVRVKKPVKSPLVSAVEKALKRNVAREIQRAQEGMLLEKVNEGNSNREPRLVTLSETEMLLKWSKPQRDSKTSSFSHLNPTNLLQQRHESHLDLYEVIRIDYGCMTRACVLHEGTLPWRCVSLYTTRQSTSRLCEWAGGAVRTRHHFECLKGWCKIEEFCFRTRKSLCRALLEAVYAAQAERGAGSSPTGTVRAARAMADAERRGILPVVSESSRTRIHAES
>KarMicCCMP2283121715_rbh_TGME49_208340
MAGGRHGASQHHTHSNANSRHHGHARHHEVVSEELGQQHEVQQRIGTEIRRLPAIPQDTERLDDMHGVAESMEKLSKIRRQRTETRHGNRHPERHPLLASQISTDIGDLSGVAHLEPVGDSSPGETSPDSPQLLISASSRDKEKMHRHGKRRKHSHSSHYLSKENERLRDHASKLEELLEQAGAGQRTLEKDLEEAQRHRLELEKLAHEGLVCGTVAATVGENAYLRKQLSAYAVEIDVLRKENEHLCKELEAARNKEKELQDANKKLVDSKNEISIALAQAGETTKQQVGSHMAAVAEKDQRLQDVIWMAKCYKDAWTSLHHEFVIETKKHNSIAKRLRQLQRHYSDDLEEFAEKYQDAHHGLHGHSSHLSSIHRMSMRALTAAEQAKLAVEARSLDETLQAEAQDAKMTTRSKRLPPDDLRELEEMASNGLVLQKKSQRSGSMDIRWACIASVPKRPFIRQLIWRHHKANGKGTPLSVRVKHTIRRRPNDTIINLEDVVRIEYGNCRPCTPKGKCPWHCVTVYTRHRPFTFVCHRDDDNNRDDDTRCLVLVLSRHCTNAVGAIPSRHAFEVTKGWCKIADGCYQKGISPAKSFLAACRQYAAQCAATGVRASVETPDMEQSVESPG
>KarMicCCMP2283165637_rbh_TGME49_208340
MAGGRHGASQHHTHSNANSRHHGHARHHEVVSEELGQQHEVQQRIGTEIRRLPAIPQDTERLDDMHGVAESMEKLSKIRRQRTETRHGNRHPERHPLLASQISTDIGDLSGVAHLEPVGDSSPGETSPDSPQLLISASSRDKEKMHRHGKRRKHSHSSHYLSKENERLRDHASKLEELLEQAGAGQRTLEKDLEEAQRHRLELEKLAHEGLVCGTVAATVGENAYLRKQLSAYAVEIDVLRKENEHLCKELEAARNKEKELQDANKKLVDSKNEISIALAQAGETTKQQVGSHMAAVAEKDQRLQDVIWMAKCYKDAWTSLHHEFVIETKKHNSIAKRLRQLQRHYSDDLEEFAEKYQDAHHGLHGHSSHLSSIHRMSMRALTAAEQAKLAVEARSLDETLQAEAQDAKMTTRSKRLPPDDLRELEEMASNGLVLQKKSQRSGSMDIRWACIASVPKRPFIRQLIWRHHKANGKGTPLSVRVKHTIRRRPNDTIINLEDVVRIEYGNCRPCTPKGKCPWHCVTVYTRHRPFTFVCHRDDDNNRDDDTRCLVLVLSRHCTNAVGAIPSRHAFEVTKGWCKIADGCYQKGISPAKSFLAACRQYAAQCAATGVRASVETPDMEQSVEX
>KarSpeRossSea096623_rbh_TGME49_208340
MLQTMLPPPVPTGMHAVMTEERRSFLDPPRVDFNEILQRRDSRDSGLSCLSRDSGVSRQSRPSVVSRQSSSSQIEVPLQVVSSSSPEVSPPAVVTLDLIARARQDLTAPLPPQLDSQQSYHFSRHSLPLHGQQAQPGSLRCASQASLDACLAGALSSPAASGFAAASPSVEASIVKLQREKQQLLEWGEGLCKQVNHLQQEKFRGEQSVAANAAAASASRRQLEEENERLRQWGSKLERQANTSAAAGKENEDLLRKQLAAYAVEVDALRDENEKSDQSRREAQKAVSRLTEEGEELQRQIDCCKRKEEAETLKFKDKKPDHRATNEQDAKSQANIEQLNAEISKEQHNSKVLASALKSWSDAYVQLKADFVAQTREFGKLVSDVKEHHRQAQEDLQAARREIEKKTELLGRLQSELDTTQQSNIEICRSWQERVCHQACEVQVGAANAEERVMAVKLLTEERLKQLQQKLLHDFKQEKLEMEERLASESAIRRKLEEELRRLDQSQQERNGKRQRQLDKDRGLVRLERALERNIARDMFELHRGTMLEKVHAQNCRREPRMVVVLADEMQMRWSKASPGIRSRSQSRLDLYEVIRIHYGSMSRACVLHTDIPPWLCFSLHTPRRSYDFCCPDEDTVQRFVLGLSRLCDWASGTIPTRSRFVALRGWCKLEDHCFHEQISLGRLLIDAIERIRDAPGKIEHPQGPPQPPV
>KarSpeRossSea185173_rbh_TGME49_208340
MSHQTVDDEWLIFQDPAPPQLPWELPETTSRSHRAHRDRTGEHHHRHRGAHRSSSSPAVERAKDQPHHDPTKSRRQHHHSSQHRRHGRLNESLIEEIERFKIRNIELEDHLAAADMSLRQIEGELEQSHRRCNELEMLTQHGVATGGIAAGMSENEALRKQLSAYAVEIDVQREEKQGCEKQLHRALQLVEELKSEGVRLLASNARVLLDLQQAQAVSSKENMKDIHLQDMMGVVEPLREKMVQLQEAYVFQTQHFAAFVTAVRQNQRYAGSCYEEAKQEMLRFGQTSDAFNMHLANTKVAHTQAVQIASSKPTRPAPYRDNLASTEGPAYALQAQRIGFSRLDKAKLVFASVKVGARKLALQRNIAREMCNARMGILLEKVNEQSHDREPRLVTLADKDMLLHWSRQEPDPQSEPTQLDLYEVIRIDFGSMARPCVIHSDVHPWHCFSLCTIRRTFDFICPDDEAVAAFVLSISRLCTWAAGVVPTRHAFQCHKGWCKVNELCFRKRKSLTRVLLDAARTHAASSPQPPQDVSVNLDHPMSSQQLRLRR
>KarSpeRossSea185175_rbh_TGME49_208340
MTHQSVDDEWLIFQDPAPPQLPWELPETTSRPHRAHRDRTGEHHHRHRGAHRSSSSPAVERAKDQHHHDHTKSQRQHHHHSQHRRHGRLNESLIEEIERFKLRNMELEDHLAAADTSLRQIEGELEHSHRRCNELEMLTQHGVATGGIAAGMSENEALRKQLAAYAVEIDVQREEKHGCETQLYDALQLVEELKSEGVRLLASNARVLLDLQQAQAVSSKENMKDIHLQDMMGVVEPLREKMVQLQEAYVFQTQHFAAFVTAVRQNQRYAGSCYEEAKQEMLRFGQTSDAFNMHLANTKVAHTQAVQIASSKPTRPAPYRDNLASTEGPAYALQAQRIGFSRLDKAKLEFASVKVGARKLALQRNISREMCEARRGILLEKVNEQSHEREPRLVTLADKDMLLHWSRQEPDPQSEPTQLDLYEVIRIDFGSMARPCVIHSDVHPWHCFSLCTIRRTFDFICPDDEAVAAFVLSISRLCTWAAGVVPTRHAFQCHKGWCKVNELCFRKRKSLTRVLLDAARTHAASSPQPPQDVSVNLDHPMSSQQLRLRR
>KarSpeRossSea214111_none_TGME49_208340
LRRELSRLQATMSQMETAHAAERGFMQTAYAAERGLRDEVETQAQQRIDAHAREAQQAEMKTSEAANAMLRDFMKTESATVGDLSKSEQSWHQKAQLESNALKASGRREEGLARKLKQAEGALVQLSSAQVLRNKRREARLAKPRELCQLQSCLQHNIAREMRTAREGLVLQKVDERR
>KarSpeRossSea214112_rbh_TGME49_208340
MNPQRQQDGYVQSQLPSFTESSFVANSFEAQAPKAFGDIDFFLGAPSLSASSSSNGAPRPGSHADETQGLRRELSRLQATMSQMETAHAAERGFMQTAYAAERGLRDEVKTESQQHIEAHAREAQQAEMRTSEAANAMLRDFMKTESATVGDLSKSEQSWHQKAQLESNALKASGRREEGLARKLKQAEGALVQLSSAQVLRNKRREARLAKPRELCQLQSCLQHNIAREMRTAREGLVLQKVDERRGASSDRLVMVDDNTMELRWGHIPTGWLNPTMLNPLALRANLLAARGKMQSMELKDVIRIEYGRASRAWAIDHETHAHTNLSRRKKLSLSEIPQAAGGPWLCFSLYTTERSYDFICPDEWAAQVMVLVISRLLPGVNGSVHSRRKFKALKGWCKVQDFCIKENKTLPRMLLEALKVCSPNDGSPISLSKGPNPFSFRPGPNMFSFRPGPGKANPFSFHTGACGDEGDAT
>KarSpeRossSea214113_rbh_TGME49_208340
MAMNSQHQQDGYVRSQLPAFTESAFVATSFEAQPPKAFGDIDFFLGAPSLSASSSSNGAPRPGSHADETQGLRRELSRLQATMSQMETAHAAERGFMQTAYAAERGLRDEVKTESQQHIEAHAREAQQAEMRTSEAANAMLRDFMKTESATVGDLSKSEQSWHQKAQLESNALKASGRREEGLARKLKQAEGALVQLSSAQVLRNKRREARLAKPRELCQLQSCLQHNIAREMRTAREGLVLQKVDERRGASSDRLVMVDDNTMELRWGHIPTGWLNPTMLNPLALRANLLAARGKMQSMELKDVIRIEYGRASRAWAIDHETHAHTNLSRRKKLSLSEIPQAAGGPWLCFSLYTTERSYDFICPDEWAAQVMVLVISRLLPGVNGSVHSRRKFKALKGWCKVQDFCIKENKTLPRMLLEALKVCSPDDGSPISLSKGPNPFSFRPGPNMFSFRPGPGKANPFSFHTGACGDEGDAT
>KarSpeRossSea214114_rbh_TGME49_208340
MAMNSQHQQDGYVRSQLPAFTESAFVATSFEAQPPKAFGDIDFFLGAPSLSASSSSNGAPRPGSHADETQGLRRELSRLQATMSQMETAHAAERGFMQTAYAAERGLRDEVETQAQQRIDAHAREAEQAEMKTSEAANAMLRDFMKTESATVGDLSKSEQSWHQKAQLESNALKASGRREEGLARKLKQAEGALVQLSSAQVLRNKRREARLAKPRELCQLQSCLKHNIAREMRTAREGLVLQKVDERRGASSDRLVMVDDNTMELRWGHIPTGWLNPTMLNPLALRANLLAARGKMQSMELKDVIRIEYGRASRAWAIDHETHAHTNLSRRKKLSLSEIPQAAGGPWLCFSLYTTERSYDFICPDEWAAQVMVLVISRLLPGVNGSVHSRRKFKALKGWCKVQDFCIKENKTLPRMLLEALKVCSPNDGSPISLSKGPNPFSFRPGPNMFSFRPGPGKANPFSFHTGACGDEGDAT
>KarSpeRossSea214116_rbh_TGME49_208340
MNPQRQQDGYVQSQLPSFTESSFVANSFEAQAPKAFGDIDFFLGAPSLSASSSSNGAPRPGSHADETQGLRRELSRLQATMSQMETAHAAERGFMQTAYAAERGLRDEVETQAQQRIDAHAREAEQAEMKTSEAANAMLRDFMKTESATVGDLSKSEQSWHQKAQLESNALKASGRREEGLARKLKQAEGALVQLSSAQVLRNKRREARLAKPRELCQLQSCLKHNIAREMRTAREGLVLQKVDERRGASSDRLVMVDDNTMELRWGHIPTGWLNPTMLNPLALRANLLAARGKMQSMELKDVIRIEYGRASRAWAIDHETHAHTNLSRRKKLSLSEIPQAAGGPWLCFSLYTTERSYDFICPDEWAAQVMVLVISRLLPGVNGSVHSRRKFKALKGWCKVQDFCIKENKTLPRMLLEALKVCSPDDGSPISLSKGPNPFSFRPGPNMFSFRPGPGKANPFSFHTGACGDEGDAT
>KarSpeRossSea231417_rbh_TGME49_208340
THPSLSISDAIPISKQFIITTSCSVALASCTSILNNLRVMVAGVRRRRPQSLPHAEVPPSFFWGTEEVIKPSACPSCGGHSPFCRTCRTVTPEFDARSNKTLLGIRNLQAGSIAGHLRSPRSAKPYGGDQYGGDQGRISPVTMPSSIRGPSAPQAISTSPRSETAGALAPLGSGVVPGTQINVPAEARPGDKLVLTRVHQVDGTGVFETSDWHCSVMDGQASGQTPGPTIPPSPPSITEVSPRDGDRRQDVDRAAVERLKQERQQFLEWGESLLKEVKLLEQEKASHENRCTELERLVRQGAAQSGAAVAAAEENDDLRKQLSAYAVEIDVLREERDRLRAEIMQAHHVAQQLCNERDERLAVGGSVHQPFYVTALPQPQPAGEVTTDFEASTLLASLQTALTSPLPDEALALSIRSERSFPGVAGPEVHEASAEPEVPSFGQDIACKQDPGDRRDLLDCMSKLKQALATLQEDYVDQTRSFQSFVANVRVQQREASSDMQAARQEFADHHGLSLSTLNSSKADAAAAGQVASQKLERAELEKAHTMGQLDLTKATHSELQDQATELEAELRRHQDMLAQQSMQLEKQNAPIRKRNDNRAERLRKPIALRVLERCLRLNIAFELASCKQGFILEKVHSHDPRGASIPGTSSLRRGSYEPRYVALFATEMQVKWMVPSKGSSDKTSNDYRLEKRAELSLEAKEKLVVQQLTAFPDVHPLCKEGVMSKNAHGLNLWEVVRIDFGIMNRACVISNKDPWQCFSLCTIVRSYDFVCPDEACAQCWVLAISRLCPWASGAIRSREVFIVRKGWCKVESHCQQNEMTIPSAALQAIHAAMGAASQQDAESDL
>KarSpeRossSea235435_rbh_TGME49_208340
QGFSISLVLWRAASMAARTGRRRFPPPAPAAPPMTFWGSEVAAQSALPPTRCISPSAGSTPELTGQSVSSRSTPRELKPSPTVVVELKPSSIDTLGSELLDQERRQLLEWRERVCQQIRMLEQENSRFSEENSQLRARTGTLETQLNRSRRRTTDLELVVRQGIAENKAGRAASTENEDLRKQLGAYTVEINSLRQERDNLSTDLAQTRTVVEELYAVQDKAVSETVQGSKLATDELAMAETASEDAATRDFQLEETSSAAGDNQTQSREQELTQLVEDLQKAFAQLHGEYIEQTKSFGLIVQKVKATQQKVHVDIQEAKTQWRVFDQDLAEQSKRACPEFQKAQADHNFRKERENLDRHASIPASLEASILAKEDIAMAKENHRRQWSTVVEIWAEILTQARLHTKTVHNAAEEHVFRSDRKATAAIAQCQKHERDLAIIKKGVPEVTGRDSPDQSDEGSLAEDEHDTHPLSAAITPRRLRVHILKLVPGSGCSTRDSYCVCEIPDRKDTRRKIDLTAGHADSVWEIHDYVCGSSLTFKVYLKAQRESKSPEESAVASGEGLLGIATLSSSSSFPEAKVFDLQLSNGSGSDSHGNSSLQLRVDMEKPFSFSSELSGGTPAHGRQSAIVPSALGFGNVASARSVATKLSQMGAGESIFGGSSSSKSGVKRSSSRTMAALNTSSATLPSKGRSRRDMVRVLRAQVPKVWPLEELNLVMGGMVLEKICEKTGAREPRFVVLLPHEMEMRWAKCVKPLDKPDEVYQEQAEEMEIMWKEGKPPVVVPERSVKCVKPQGGDAGSKLREDMYHQVQRPKRTSGWTGSRSLSPWSSRSSIGSLDLKEVLCIDFGVMNKACVLSGECPWQCFSLYTAKRSYDFICHDQDVLQCWLLCISRLVPLASGAVRTRSDFLTKTAWCKVLWYCHAHDMSLVKAMLEAVSCARDPAARSAKEIRLQSSNKNGSKGHFAVKDSKKTRLSVPTADSGSIRQGTSHF
>KarSpeRossSea235437_rbh_TGME49_208340
QGFSISLVLWRAASMAARTGRRRFPPPAPAAPPMTFWGSEVAAQSALPPTRCISPSAGSTPELTGQSVSSRSTPRELKPSPTVVVELKPSSIDTLGSELLDQERRQLLEWRERVCQQIRMLEQENSRFSEENSQLRARTGTLETQLNRSRRRTTDLELVVRQGIAENKAGRAASTENEDLRKQLGAYTVEINSLRQERDNLSTDLAQTRTVVEELYAVQDKAVSETVQGSKLATDELAMAETASEDAATRDFQLEETSSAAGDNQTQSREQELTQLVEDLQKAFAQLHGEYIEQTKSFGLIVQKVKATQQKVHVDIQEAKTQWRVFDQDLAEQSKRACPEFQKAQADHNFRKERENLDRHASIPASLEASILAKEDIAMAKENHRRQWSTVVEIWAEILTQARLHTKTVHNAAEEHVFRSDRKATAAIAQCQKHERDLAIIKKGVPEVTGRDSPDQSDEGSLAEDEHDTHPLSAAITPRRLRVHILKLVPGSGCSTRDSYCVCEIPDRKDTRRKIDLTAGHADSVWEIHDYVCGSSLTFKVYLKAQRESKSPEESAVASGEGLLGIATLSSSSSFPEAKVFDLQLSNGSGSDSHGNSSLQLRVDMEKPFSFSSELSGGTPAHGRQSAIVPSALGFGNVASARSVATKLSQMGAGESIFGGSSSSKSGVKRSSSRTMAALNTSSATLPSKGRSRRDMVRVLRAQVPKVWPLEELNLVMGGMVLEKICEKTGAREPRFVVLLPHEMEMRWAKCVKPLDKPDEVYQEQAEEMEIMWKEGKPPVVVPERSVKCVKPQGGDAGSKLREDMYHQVQRPKRTSGWTGSRSLSPWSSRSSIGSLDLKEVLCIDFGVMNKACVLSGECPWQCFSLYTAKRSYDFICHDQDVLQCWLLCISRLVPLASGAVRTRSDFLTKTAWCKVLWYCHAHDMSLVKAMLEAVSCARDPAARSAKEIRLQSRQLARSYPSMCDLFCRP
>KarSpeRossSea326484_rbh_TGME49_208340
MSPSKTQGRRGVPSFGLEDDPRQRSRGHGRPLDITHRKHHPVQHAPDRSRHGEHSADELCFVSGDASSEEHANAHTLLYDPGISLMGEEAVSQEEITELWPAREEITELWSAKGDTLSPSGAPSDLAASMTLLASMRRSRSPSELMSRDLEIVSLPSVDESRDSQVPRTTLAKEKRHSHRHTHRKRHRRSEWDEHVSQEVTRLKHHNSLLEGLLEEAGLAQQALEEENQNSQQHRVELERLVHEGVACGSVAIAIGENGELRKQLAAYAVEIDVLRKENEELECSLRKAKKEVERSRMHKEELDYNHREASRAMELSEDTLKHQTGNHAAQIHSKGLQIGALMDLAEELQRALSKSYEVHVAQTSEYSNFAKEVRRKQLEAKQILEEANGAANQNLDASVQGLFKMDVLHKDALGTIDELKAKKQRVARPPAAELGSIIEWWKDATHNSGWKEVLQAREGLLLEKVDRAGKRFPRRVFLKTERTQNGFRKDFSRVMMSLCWERPLEEGQKPPLHRRIVARIGTNQTELDLKEVIRVDYGSTTRSCVLHDNVNPWHCFSLYTAQRSYDFVCNSDDDTRCLVLATSRMCNWAAGAIRSRQAFESKKGWCKINEYCFRVEKTLGFVFLEALRRAAASRFEVWSPGDRPRRAVADAERRQVGLSPASSRHRGSAAGVGL
>KarSpeRossSea326485_rbh_TGME49_208340
MSPSKTQGQRGVPSFGLEDDPRQRSRGHGRPLDITHRKHHPVQHAPDRSRHGEHSADELCFVSGDASSEEHANAHTLLYDPGISLMGEEAVSQEEITELWPAREEITELWSAKGDTLSPSGAPSDLAASMTLLASMRRSRSPSELMSRDLEIVSLPSVDMSETHESRDSRVPRTTLAKEKRHSHRHTHRKRHRRSEWDEHVSQEVTRLKHHNSLLEGLLEEAGLAQQALEEENQNSQQHRVELERLVHEGVACGSVAIAIGENGELRKQLAAYAVEIDVLRKENEELERSLTKAKKEVERTRIHKEELDYNHREASRAMELSEDTLKQQTGNHAAQIHSKGLQIGALMDLAEELQRALSKSYEVHVAQTSEYSNFAKEVRRQQLEAKQILEEANGAANQNLDASVQGLFKMDVLHKDALGTIDELKAKKQRVARPPAAELGSIIEWWKDATHNSGWKEVLQAREGLLLEKVDRAGKRFPRRVFLKTERTQNGFRKDFSRVMMSLCWERPLEEGQKPPLHRRIVARIGTNQTELDLKEVIRVDYGSTTRSCVLHDNVNPWHCFSLYTAQRSYDFVCNSDDDTRCLVLATSRMCNWAAGAIRSRQAFESKKGWCKINEYCFRVEKTLGFVFLEALRRAAASRFEVWSPGDRPRRAVADAERRQVGLSPASSRHRGSAAGVGL
>KarSpeRossSea326487_rbh_TGME49_208340
PLDITHRKHHPVQHAPDRSRHGEHSADELCFVSGDGSSEEHVDAHTLLYDPGISLMGEEAVSREEITELWPAREEITELWPAKSEALSPTGAPSDLAASMTLLASMRRSRSPSELMSRDLEIVSLPSVDESRDSQVPRTTLAKEKRHSHRHTHRKRHRRSEWDEHVSQEVTRLKHHNSLLEGLLEEAGLAQQALEEENQNSQQHRVELERLVHEGVACGSVAIAIGENGELRKQLAAYAVEIDVLRKENEELERSLTKAKKEVERTRIHKEELDYNHREASRAMELSEDTLKQQTGNHAAQIHSKGLQIGALMDLAEELQRALSKSYEVHVAQTSEYSNFAKEVRRQQLEAKQILEEANGAANQNLDASVQGLFKMDVLHKDALGTIDELKAKKQRVARPPAAELGSIIEWWKDATHNSGWKEVLQAREGLLLEKVDRAGKRFPRRVFLKTERTQNGFRKDFSRVMMSLCWERPLEEGQKPPLHRRIVARIGTNQTELDLKEVIRVDYGSTTRSCVLHDNVNPWHCFSLYTAQRSYDFVCNSDDDTRCLVLATSRMCNWAAGAIRSRQAFESKKGWCKINEYCFRVEKTLGFVFLEALRRAAASRFEVWSPGDRPRRAVADAERRQVGLSPASSRHRGSAAGVGL
>KryFolCCMP1326005335_rbh_TGME49_208340
XGAGRREGGRHRAAKGRRASTESSRRSPRISWSDEVSPATTRSSSMLGSAVNAAAGWQRGGLPSPPPAVTASCEIGCEERGRSRHPSPERLRGDSVAWPASAGAGYSPASASRSPRGLAACLPAPPEVRVDGSGDPVAELRERRELIRWAEGLYREVAKLEESRAALQRELEQCRDWRPDADGHFRPDRTAGENVELRKQLAAYAVEIEALRDERQSAANALHNANEERQRLAAERDELQKFVTSRSAGEVVLTFTVHNVDATRLRASEGVLSAFEVRLRHAIADETRVCDCLWVTAEFVHIELIESSVVQVEAVVTPPHGVGAEVLSSRLNASQSFARGVATSLETLREIESARDGPIGVHGIVVTYRDTQNLHRVRREHQVLKNSHGALLHAHNQLQSDHQELVQQHADERQRREDLEKRLDANQEELDVRLQQGHEQRQRDRQHIAMMHNLKESFATIIRELFSVLEELQEKYVAQTRHYEQLAQRVRSQQADHIQSVNEAEKDTRVQQEAIGVLREHLQCARKIADEKDADIVYIRQAAEEYEREARALYSKNHTVAEQVRLHQSQMSTLTAQEQQRLQRQVLEEQTKAERRKSRHRLFNNPNIAKHMARALEGVVVRKAVGVAPEKDGKLEMRKLRVALTTGPRGEPRFLLRWAKEPYKTWSEKSVCDLSRVIVLGFGHSSRIPGLYPQEKDMLPWRCLSVFTPRRSFDFLCRNDDDAQTLMLVLSRLCHRVQGWSLLGQIPSHGRFVAAQGWCKVETTCRSRRATLYTHLKDALHGAAEAGVAARRPLTLGTAATPASPLVPSTSGGVWRQAALSPASPPVPSASGDVVGRQAAWSPLSTGGGGSQLHSPTPQELAGTAGSATSSTGXLVGGSGRHHVFASVIIGCMVSHPCDRQPSAARGVGSSNTFALLALLMPAHCLATQKGVRHAEFRAA
>KryFolCCMP1326025251_rbh_TGME49_208340
XHGSGRALPRHLARPPKQALPSANEEPHLLWLVGTELEREVAELEQRLAESEADRLRLRRERDVAQARVAELEVFSAGQVAQTFDYSTAADEVRAQCEHMQHQLVLAVSENDDLKQQLLASGRALEEARLQGGALLAAVAELESRPQRSEQQLRTQLQSVFAEAEQLRKERDELAASVGKERLESPREPSDCGSCERCATFEALQRFENQRRLEAEERCHAEAAKRRAAEEMHRLAVERGGDAEEFQRQIAKKDDIIKGLDNMVKTLQAMVAALQTSHINQAVQLYNLASKSKASNQLFAKAIAGVEGELAICARLRGELRGARATQVVDPQPEAAAVAKANGEQAEALAQAANRLARRKELMAPCWSSVKGAFVGVKVQKVSFKSGKREERLLEICKDDPSSQVRLRWAKKPFKSFPKSSCLLLSRVILIGYGFMARAWAMFDDVSPERSFSIFTVRRSFDFICEKDSDAEAFVIALSRLCSSIQGWRVPGSIESHKKFLCARGWCKLEASCRKRNMPLARRFLDAIAKTHMRSMCAGGGGRLPPRPTGSASLPVVAPPPSSAPTAGSAGDAAAPDAVAPIPEASRRPSTPAEPQVSGAAVAKSLPPPPVDGGVAAAAEAVVEAQASSRGAIAESLPPPLVDGGATAAAGAVVEARASGRGSTTPPAPPAESESAPPIAAPGAGEPATSPASDNPSLVVDGPRQPTDAAGVVAEALPPTPAADGSLASQAAIPGDGVPA
>KryFolCCMP1326065167_rbh_TGME49_208340
XALQRELEQCRDWRPDADGHFRPDRTAGENVELRKQLAAYAVEIEALRDERQSAANALHNANEERQRLAAERDELQKFVTSRSAGEVVLTFTVHNVDATRLRASEGVLSAFEVRLRHAIADETRVCDCLWVTAEFVHIELIESSVVQVEAVVTPPHGVGAEVLSSRLNASQSFARGVATSLETLREIESARDGPIGVHGIVVTYRDTQNLTGREHQVLKNSHGALLHAHNQLQSDHQELVQQHADERQRREDLEKRLDANQEELDVRLQQGHEQRQRDRQHIAMMHNLKESFATIIRELFSVLEELQEKYVAQTRHYEQLAQRVRSQQADHIQSVNEAEKDTRVQQEAIGVLREHLQCARKIADEKDADIVYIRQAAEEYEREARALYSKNHTVAEQVRLHQSQMSTLTAQEQQRLQRQVLEEQTKAERRKSRHRLFNNPNIAKHMARALEGVVVRKAVGVAPEKDGKLEMRKLRVALTTGPRGEPRFLLRWAKEPYKTWSEKSVCDLSRVIVLGFGHSSRIPGLYLDMPTPDAQEKDMLPWRCLSVFTPRRSFDFLCRNDDDAQTLMLVLSRLCHRVQGWSLX
>KryFolCCMP1326079314_rbh_TGME49_208340
XPWQWPSATSAPREATEAGVAIGKRGAAPLVAXEREVAELEQRLAESEADRLRLRRERDVAQARVAELEVFSAGQVAQTFDYSTAADEVRAQCEHMQHQLVLAVSENDDLKQQLLASGRALEEARLQGGALLAAVAELESRPQRSEQQLRTQLQSVFAEAEQLRKERDELAASVGKERLESPREPSDCGSCERCATFEALQRFENQRRLEAEERCHAEAAKRRAAEEMHRLAVERGGDAEEFQRQIAKKDDIIKGLDNMVKTLQAMVAALQTSHINQAVQLYNXGVEVKGVEPVVREGDRRRRGRTRDLRRGARATQVVDPQPEAAAVAKANGEQAEALAQAANRLARRKELMAPCWSSVKGAFVGVKVQKVSFKSGKREERLLEICKDDPSSQVRLRWAKKPFKSFPKSSCLLLSRVILIGYGFMARAWAMFDDVSPERSFSIFTVRRSFDFICEKDSDAEAFVIALSRLCSSIQGWRVPGSIESHKKFLCARGWCKLEASCRKRNMPLARRFLDAIAKTHMRSMCAGGGGRLPPRPSSLPVVAPPPSSAPTAGSAGDAAAPDAVAPIPEASRRPSTPAEPQVSGAAVAKSLPPPPVDGGVAAAAEAVVEAQASSRGA
>LepChlNIES1868062658_rbh_TGME49_208340
TNLWSLGLPFCRRHRCLATRGPVPAASAAAPCAMARLGASPGRSPRLPPPTKAAPVVATAAHFGTETGSATHDNSTVVAANPLEALRIEAENLAKIRRDLGGGRAHGRPAAAGKLVSSSSAKVISAHNEQSSAAPPAAPWDAVAPWDPPSPLSSRGFGGGELSSFGGGELSTSVVPQVQKTINGSYKGDLVASVGSLACGSSTGSGLERQHLERRQLVDWGENLYQEVGKLEQEKIQLATTLAESQKERRRLESELDQMRRRCSELERLVRNGDKSKKGSPSDPHSLSENGELRKQLAAYAVEIDVLREERENGERSLREAQEAVQHLTFEKDGLVHNLQELEQSHHQKTQHCEHLEGLIQAHGSEKTKFDSMLRSAASENELLGATLQRTQERQSDTQRHAELTVVEAERAATEKDHQIAALLDVVTPLREQLNTMQGNFVQQTKDFHNFIKQVRQKQQSSNSLMEKAKQSLEMRVREEQDMLAVVDQLQHISHGIVQGQQKSVESWRGKHEETERQLAESINRNSRMEEEHRQMQQRIKDHNAQDIRIRRNRMERLCKRFDPNIAKQMQMACHGNGTLLQKVNDKSKKQEYRKVLVCEETMRLKWVKHPFKFGKGESFVNLNQIIQIGFGCNTRASVLFPLDEKNPKGAAPWLCFSVYTVERSYDFICHDIEEAECFVLTISRLCARLYGWSIPGSIHSHSEFLAATGWCKVETTCRQEHKTLCAAVLDAMVKAMERDSPPPSPTIAASPQLAAPPRSPRAVSATVPPLGAGIGGGVFGSSRSRSGLLVPGGP*
>LepChlNIES1868176196_rbh_TGME49_208340
MAQEKRALVPFSSGLSMATLVEQFPKPRRRHLRAEIDVPVQVINDRSSLAASHAPSPVLRRASAPLPSAPSLSPYAVSHPCQLLLPGDCRGDGNTGIARGGAVIGGEPPSWANLANQSAWHTPLFPQPRSPSLFTFASAWAASTLRTSTVYDEAPPQALPSPSSELVPPELPAELSRAHLLPLASFDAADGAGAVASPGPLAASHWEAPTVPMEEPLPAGCVPEGTHPSVGAAASKLETFSIDTGTLAVDAHGHMNTEAHAIFAMQKSPRDAVAVATAKIEALEAELAEGRSVASSVQTLEAELTAAAMRVQALEAESEEQRLAAARIPALEAQVVEQQSVVARVQALEAEVAEHQSATVRAHALEAELVEKRCVTTRVKDLEAELADLGSMAAELAETKIALEAELAEERSMAKRVPELESELAGQRAIASRVQELEAKVAEQSSAAARVQALEAELLEQRSAAARILELEAELDEQREIALRVPELAAVVAEQWSATVRIRELETEVADQRSAAARAQALEAELAVQRANSVNVQTLEREVTVLRSIAARIPELEAEVAEQRSQRMAVEAALPPPVEREREADAVPSVVMCASPRPLGKSLQRLMPRDHVLSGLKAALRRNVARELFRLEQGIVLDKVAERSCRKQKRLLAVSSEEMQLRWGKDLRQLGKTYSKLDLYEVIRIHYGTMTRACVLHPELPPWLCFSVFTTRRSYDFCCPDEETVQACVLGISCLCEWAAGAVLLGRDRFVALRGWCKLQDSSFRRCVPLSRLFLEAASRAASSPPQRPLVV*
>MonAgi029213_rbh_TGME49_208340
LKSLLDESERALLASRASEKEITRQLSLKRHGVGWAPEEDTPNEIEELEKGLEVEKLSFKNVRKKKHKAHKRFIKMSDDGEYLCLWKTSFPDPKQAPYAKIKLSEVLRTEFGLGSTANATRKLTDASVAPWRCFSIYVPDRSWDFVCATDADAEVLVLGFNNLIAKKYTPIGIRSRHEMVFRRGKMKLEDHCEAEGTSIEPLLLTAIRSSSMEEAAKEKPAAKISPKKA
>NeoCanLiverpool000313_rbh_TGME49_208340
MVGQANQSGARGQSVFLHAGTGNYGFENEGYSPEMSAQGDGLAQDDFHKSKFALQAWKASTAKSAVTSTKQLGTVPDAEPGNREEQVRLLRSAILKSRATVASRWRGNASVPGAVTGSAANSEAGHLSEPSDASEEGSPALDREQLEPDAEMDNQELRISSSRKSRVFDSEERDEPSSSAVRASGRPAQSARVPVAEETPASPVRTTPKKGGWIAKGQAKRAQMAAAKTTPQQPLVLKVTRRKAIPAAAKRAVLKRVAFPNQPKKSPPPVVEEEKNEPEPETISLKRSDTWGLLTQEISPFRTPSFLHGFSSESVGNADELNLTGSNIFPFFSGSVSSSGNSVSADPPRAVRDSCAGSAYMYQSLPAGARLPVSSSVSPFSSSASGSFRSASGFVKPPKERQDGQMLEGDAEEVEESDDAESVEGADDAADAESVEEAGDAEELQAESAVESLDDGEEVPFSSAAEYSGNLRLPSVLAESPECSASTRVGSLGEEGASRKPSAQRRARAPKKQPKKKKREPLPVDGSVEPFVEELAAVEDFDRETMLDDAFELDADDKGLSPAVERLRQERIALARWVCRLKGTGTAMQRKGMRLEKYLKPHQGPVDLDVRLAGNYPPVAFEPQLTHPLDARGAHMEELLLNDAQMPSTKVWQLEQSNRQRLKHLAQQRKHISILQRALRKSQREAREAERRFRGDDESTSSSDSGAPSPRAAERLILQEQCENLVERIRAETAHRESYQRAWFLEQRQKQRVAEKYSVLQRRLKAAHTVTRMEQAKQEEKQENIDDLKERLGKRLETLRCVTNTSEQYEYELVKLQRRYETLVSYLRESQEKASSYEEGLREVRSSLEHETALLQIEKNKTLNLGERLRERDNAIERMKMELRLEQDKVLSREQTIQELRDSLNENAQLLMQARDELVAEQEKLDEERRRHDQTLVQAKNLQSDLRDSQQNVETLLKAKAVAEEQEAALRHLHENFLLLLESSQKQSDVLEETVDAVADRKHKATQLLQRALDEIRSGINQKSKEEEQMKAELAAANERLNGAVEELQAERASQAESMNRAQDKYMEDHASYQKIFGELRDEIDEQKARIQSLTADLEKATRHEKQLEELTEKMKAKNTALEKRVVSSFQARGRSGKGSIVRLIKHLQQGTIMERANVNKKKVSKNLIKLTKDMQIVWTKESGDKLPGFKQQKTIRLQHIVGIDFGTDSAACRSRMATTSKKQQEILPWRCFEVRTLSKAYLFTAPSDDIAAA
>NepSpe022712_rbh_TGME49_208340
MSTRLKCFSIFTDSRSYDFEAPNEKICQDWVIAIGRLISGGSKAPNINSRDELITLRAKWKLQDYAKKRKIPLSVVWKEAIRRTVAQKPALINQTSQNRKSSVKKKIQDKEAPLDINGEPKIQSSLVEANSEQNMNGQTSVQVQGAKMGSDRSDGEKKIEKTGIENISPGKRSSTDQQVKVPPLKGHVKPKMKKIAVKAKKMAALGKNPIKISDGKEGEIEHLEKKSDNDKNISYMRSKNEGFKLVDEDLASSNNKEIEQREFSNEITKEVGVKTAKSPGTVSEISKRVGSEINESDRDSYNSNDEEIEDSEFRYENAKVLGKKAVRSRGDAQESPKRVETKVNVPIKDIDIPNRKQIEDQTAKVLKNIASSRSSTPERVGDEAKVESETKTKGSYNSIIENPTKSEFQDKISDEGQLGRFESLIKSDS*
>NepSpe022713_rbh_TGME49_208340
MSTRLKCFSIFTDSRSYDFEAPNEKICQDWVIAIGRLISGGSKAPNINSRDELITLRAKWKLQDYAKKRKIPLSVVWKEAIRRTVAQKPALINQTSQNRKSSAKIEESEKALEMAFSNKEVIPKPAFTKKNIHVEKGQPEVAISKKVPVKKKIQDKEAPLDINGEPKIQSSLVEANSEQNMNGQTSVQVQGAKMGSDRSDGEKKIEKTGIENISPGKRSSTDQQVKVPPLKGHVKPKMKKIAVKAKKMAALGKNPIKISDGKEGEIEHLEKKSDNDKNISYMRSKNEGFKLVDEDLASSNNKEIEQREFSNEITKEVGVKTAKSPGTVSEISKRVGSEINESDRDSYNSNDEEIEDSEFRYENAKVLGKKAVRSRGDAQESPKRVETKVNVPIKDIDIPNRKQIEDQTAKVLKNIASSRSSTPERVGDEAKVESETKTKGSYNSIIENPTKSEFQDKISDEGQLGRFESLIKSDS*
>NepSpe050164_rbh_TGME49_208340
IDGLNSVGAFTNELKRKIFTYSDYSDILDNNSLKKENSKYSIKDMNYEKKFKSHNEESSEFIEVDNINNQNKNDEKIESYKCMISRLEKRYNAITEYLQEVNEQKLAFADGMKETQVQLDNITALYQAKRKIRIKNAVIRH*
>NepSpe055934_rbh_TGME49_208340
VLANRKIEHLLVDRKRIAAKKKLLQEQILEITEKPDSLNNSIDDDLFESYKSAMKKMQKRYDVVTEYLQEINEQNSSLMDGLKEKQTQLDNLTA
>NepSpe063689_rbh_TGME49_208340
KFEFHKPKEPSKPRLFKLEQNKIIWTKDFKGKTGWQVKKAIAVKDIIRVDYGLSSRAYNLAKKNPNIPPWQCVSVVTKDRSLDLIGKPNIVAEWVVGLGELVDPVNSPHNIKSRDEIILMRAKMKLARYCQNRGITPDIMWKEAIRRTLAQAPAGLQNSNQASVKRLPRGTSNNVEEAD*
>NepSpe074866_rbh_TGME49_208340
MENELKDALDNIDKQKKEIGLLTTRLDNAVNKAKRFRNAQGRKGEDPVIKELKILKKGTPLMKFVYHKQNHKGCKRFMKLVDGERIVWTKDPKGETGWKDT
>NepSpe081436_rbh_TGME49_208340
GISSQPKPPINNELKVLLKGTVLNKFNLRNSKHRKSRKFVKLVDGNKIMWTNDLQGKTGWNAKRAILLKDIVRVDIGSQSRSSHWRSNKEDSAGDLNCFSIFTHERSYDFET
>NepSpe106826_rbh_TGME49_208340
MKNVQEGLNKMKKCQGRKGTDSIIPQLKILRKGCNLKKYTFHGQRHKSIEKFVKLSKDDHIVWSNDLTGNFQGKIKRVHLNEVKRIEYGPHSKPVAWRKDDDPLKCFSIVTTDRTYDFEAPNNKILEAWVVGLGRLVQQPFSSTNIQSRSELILLQAHWKLDLYIKNRNITMALAYKEAIRRTLAQQPAILKRNNLSQNNSIPKNQILPKKDLRIKKYDSIR*
>NocSci011949_rbh_TGME49_208340
XRMYATSLPTPPIAWTATTALRPMGSTAQQLRPVGLALKGPPLHDIRQQQVQQQRDRGENLYQEVMYHDVERLESKKAQLEQSLLEAQQAPRRLEAELEQMRHRCAELERLVHVNTPVVAKADENEDLRKQLAAYAVEIDMRRSDAENEYADLRRQLAAYAVEIDTLRREQANAEDTLRDIQQDHQAELDHMTLELQEAHSVIQRLRSERFTEANHEDRDHREVSTKEYVQDLVNVNESLRAELTSLQEECEKQVREFSDMIASMRKSHQEASSELASAGQSTEEDERLAATLRKQIEDLHAEASRAAAQQDETLQSALSEAQSQRDALQSQLSEEEHHRAALEEQLTELRASKTAPAPSSLLPKTSRAQNAVEHARATLFVAQEHTLRKLSDKRRKNEPRRVTVSAPDLMLKWAKLPQGCGPIRKKTSQLDLKEVTYIDYGITSQAFRQNASSALPWLCFSLHVASRSFDFLCPDEESAQHYLLALSELCDGACGRIMTRSSFASRKGWCKVQHHCMQRRKPFLSAVLELQKLPTYRSSAPRVTRSASRVSSRAASRRSDSRTAFGGASGSTASIGSEW
>NocSci015756_rbh_TGME49_208340
XPLKLWAVNTPSLEGASSVDTQRTESTFSTQSLCWDSQNVDQQLLDWRDNLRQEVTSLRSEKVALEQRVREVRLECDRDDAQRQVCVGGSFRHDSEERACAEVESLRKEREEIMKAHCEAQTSIRLLAEQHGKAQRTAADLRALSESMQQRLDDEAATRVDLETRLAERLAAVSELERMCQDLRDRVLEEKSKRQLLEGQLDALWVELQNEGVHRQEYQTRDVSALWSLFVNQQRQRHQLLNLVVVLRKALADLQKEFGAETTDLQHLVTLFAEERPLCQGQILAARRELEPLATLAGRVGPSMLCGVERDGAHAASFETRFDASGSSSELLVWRSRWEELYRHDQRQMAKNSKRLHRLARDLALARLERALERNIARDMFELHQGAVLGKVHDRNCKREPRFVLVSAEEMQLRWSKDLKHGRSFSTLDLYEVIHLHYGSMNRACVLHADVPPWLCFSLYTARRSFDFCCPDEHTAQHFVLGLSRLCDWASGTVATRRRFMAIKGWCKLESCCFRQQTSLGQLFHVAILRLSAERSAERSQMRSCWRX
>NocSci017074_rbh_TGME49_208340
XPLQPVRPQPVQMPRVRRNLDRGENLLQVQKLEPFQASRPRSADARSSLSRDSELDQTRLRCAELERLVHEQTPNRSDETEGLRRQLAAYAVEIDLSRSAENDLGELRKQLAAYSEEIDALRKERSSVELTLKGAREEATEAQSALQRALLTIQRLQTEQPQQEQQQHLQQRQEQKELQQLKEMQELTDANASLRKAYAQLQEEHAAQASHIRELLDTKRDVVRFQTEQPQQQQQQEQQKHFQQFEDPQQLQQQIQELTDANVSLREAYAQLEEEHEEQADHFRDELATQRNFDTDVKSGCSNPVEAPRRKRWQINDMLDYARALSYVSKEQSLQKVNSSNQKREGRNVMVSAPELLLRWAKGRVGCGVIPKSASQLDLRDVVRIDYGISARAFLLHADSVLPWLCFSLFTTARSFDFTCPDEESAQYFLLALSQLCSSAVGRISSRASFHCAKGWCKIQHHCIRKGKPFLHVILDQARKGNRAHTPSRLF
>NocSci030212_rbh_TGME49_208340
XSNAEVPPSLARPLRVSPAELKAASLKEATQRKQRPPPRRDVKGDPERGRAREFDRAHLQAVAEENGNLRKQLAAYAGEIDVLRSTSSGDVGDLRKQLAAYAIEIDVLREERTSFERELKVMKEALRVAEEKLLRLNDERLREENERLQSRLQEDSSGNSPDADASLSDLRSRYTRKSAHVEELLNLVQSLCSALSVQQDSHIAQTQEYDDFVKSVRAQQNEARQWLDGAQMNSNVSSGMDGHFEELRRNHGQFAALKAREPVAHDHDHEEVSQLEGMVRGLQERCHSLESELQRVNGAQLARNNRRENRLKRNRFVIQGELTRERNIDERXXXXXXXXXXXERNIAREMHFCSGGFLLEKIRAHNGKREIRFVSITPDDFMLRWCKSLTSMSRRHSKFDLRDTIKLDYGIAARAYILFPDDVLPWMCFSVYNTRRSFDFICPDEDTARCFVLTLSRLCHDIQGAIQSTDKFKSAKGWCKVQYRCMREGKTLGRAMLEALRRG
>OxyMar001259_rbh_TGME49_208340
XFWLFSRCRCVMQDEIQFLKADIKRAVTDGEHAFRSHLKLQREVDELKRQLQEVKRSKAARSSQSSPVGNAPAHGDPEWTDRQARNPELEEQATLRSALMDEVSVLVETLGKRKATLEQISQEKRGAKARQVALETVAKEIQIKLAAAQHRRPSRGEARKDEDVEGHLAQASDSLTKERERSSQLVARMQECQQRLSDLHAAGEDAQQAVVGWMRLVGTAQNCFASQTEQWQSCLKDVKSAAGLCGRSVSAAAPQVQATAVLVSDAVAERDEVAALKCDPREEEFAAIQKAQEDLGTQLKQHREEQAELRGQAQELDDTARSLLAAAEAKKRRVRSSAAYESFVKPVKVALEGRVLQKCSYKKGAFEPRFVKIEPPAALAWGKKDGATKEKLDLIQVIRIVFGSSARASVIDHSRPPWRCFTLATALRTFDFFCTDDQTCLNYVLALSQLCVGSEGNFSSRRSFVIKRVKLKLDARAQQSKSSRAQVVLASCVKLMTREQLRAFSAGKEARRIEKSNALRAHAVPPSDEEQAEDEALPLEDAGEADQQSVGGSGDPRRASVGDSGDPRRQSLGDTGDPRRQSLGDSGDPRRQSLGDSGDPRRQSLGDSGDPRRQSLGDSGDPRRQSLGDSGDPRRDSVADSPGGQLNETDHRSASGIGEETSDDTYLGALVLVTGMASPQALAHMVRFRVLARERRRKATLSPIRGPPGSSRWPTLRAKFHFAPTWALGSFDLDAAHRXSNLMVVGSSLVADPGEPPPGTSLRIPHPVLWEGSQQSHGSPSPLQAPGATAPGKLQSTFAFCLLPHRAAQSIVRRFAAGLFQWGRSLPMSRLQTVVTGATDTAAFXGTLPDSELPRERSRVAAGFSGGGGIFVRLKLLP
>OxyMar004883_rbh_TGME49_208340
XSLRHRTNEQGRILQELRAEAEQLSQLHRDLSQPAVDTGADRGLVSGSRDGRPQQATGRSRDQPAPENVDPRETVSSLMHERKQLMDWGENLYREVARLEKEKASVLQAIEQERAAKSSLEASNDQLAQQCMQMEQALRGGNAPNGGSWRSLAETENAELRKQLAAYAMEIDTLRRDKDQVLGELEDVQEQTQRATMERDSYLMSVEELEKTQQEMEDKYERLSSLMEVEAEKKRAFQSRLEESRAELAVVGSSLKLAKDENEKQKQKVTRLEGQIADRKRDLRILAESISNLKRLYMQIQNAFAQQTREYEAFVQEVRGHQGNATRAMRSCETDLAQLDGLVDHLKQDLSVLRDDFAHSQRHMNDRLARDQAGLAQQERELDQDQQDWQMERRQLEAEIEKRTDIIRKLRTNFSRAGTRRRLRPKDTNFVPELQAAQQGAVLWKTSHGGANKRMQRFVMVSRELYMKWGPNTDRNRTRKLLDLQEVIRIEYGHTARACVLDANLQPWLCFTLYNAKRSFDFDCDDERTCRNFVLSLSRLCHWAEGAFQSRPQFEIRKALIKLDEKCIREQTTRGRLLMDAIRVTASQRGLEAAPKASRAKPQSMLASAVDIGMGVSLGDRDGGRGRPPEPPVSIHQA
>PelBei040146_rbh_TGME49_208340
MTGHEDWKTELWQTSKAVEVVNFSPPAPVSARLPQPVPSRGSDPGGRPPLVEDTLAFPVSDPSLGQAKRNAARTQTTHSRKSRREQSKERESGTLKSRKNNRASNGVSQQPASIEEKLSGPVQNALALPDFMQVRPENDQQRKILQWAEHLHKELVQTERERASLDQKLAESQAERVRLRMELEKMRQRSAELEKATHQGKDAGDAFSENDYLRKQLGAYAVEIERLRVEKESGEVDLSKSRQALQHLSREKDELHRAHEELQQKHKIGAKQITRLSQMHGKERDSRQKLESQLEVHGDTVQASLDAAQASLQEEYTKVSETLRESEQSHREKDARVRGLVEILNDTMGVVHELQDNYVKQTRAYHMLSKEVRAQQDQLLQDVQEAEQLAFHSEQFAGELTKCLSHAKDMNSASEESWQREAERLQQQLHQTTENHRAAAEQVRAVRKAHQDRTEKLQKRAEEEKKLAEQQAAEEAEALDKKRSRHGVMNNPNIVKQMAEAVSGIYLEKVDSKGRREKRMLKVVCSIKTIRGRGQAGQAPDMQLRWAKAPFTDFADRSACNLEEVMSIAYGFASRAWWLFPDQTDPTCCFTVNTPKRSFDFICENALDAEAFVLVISRLCSRIQGWPLGGGVLSHSKFQCLKGWTKVQAACRKSKNTMITHFLQAAAKAVRPAQQERLANRPKTAFLPLTKSTSSLSTPDILEAETVGTPSAALGNPSFEAASPPPAASAPPSRQVEEPQSLTQPPSKTVQELRSAPPTMQPAQLPAAPSASSQQARQAAVMKSPSAASARSQAAETTPPVSPSSQAAWKTNLSASKAPAPQKASAPQKAPGPRPAPPERQIPARATQVMHHTRPPIQASVVSSSRQSAASAASSSSADX
>PlaAdlG01003009_rbh_TGME49_208340
MVKKDNEKNITQESKEKDKAKNTNEKGDPLIKLKEEREKLIQWSKKLKNNNCSFVSSDKIDTEKSEKVYSSNDDYYDEKDKMTDNKRDNKNNMNNYHNNYHNNNSKNRKKGIHLNNFSYNNLSDQKQNDIDHIVYESRQKNKNSNYDNNIVHEESANDDYNINKIRRNKKKDKNYNSKNNSFENNSSESNNQYYIFTNRANEKDTLNNVFKNTNNQKHESNLSYLHSDDEIFMDHSFDENKAKAKNKIKINNSNNNNNNNNEEDDDDNMMMKPNIYHSSNDNFINMNEMDNSSNILKEKNHNFIDNNNNYNKILNDIYLKNNSDIIIREPFFKTSKYGTLKEKKENFDEQLKGMSNEKNMKNISLDNKKKIKLTKKKKKQSINFNSNNKHDISNTYDQNNISNNPYNIIYGSSIPHLDISSNVNKLSNESVKTYLPTGSFVNSKDNSTCTTILSNNDMNTNDNNLINSGTKLKNIQTKKMINLLENKVRTLESKKHNLNDKMKDLHDNAYMLIESKEKDNLTIQHYETLIKNLESKYNKLFNMYQELDEHRISYVDAYREKQTKIENLCAILQIKSEENLKLTQEMNIINKKNEQLQGQIYEYIKDVEDKETDLNKKKEECVILKNNLETLKIEKDYFKKQLEEKTKQYDDLENNMKIIKEQNEHIKNKFQSMGKSNDHTNNFFIPKIDNLIYILNKMLQVFKLNEQNILDYATFFKQNATIIEEKLLNNDNICNDIIQLIDKNLVNPIINVVNQRDQQYIQHQKELKMKFDDDLLKIYEKNINNVELANKHIEDLKKLLKSITIKNDRIKQKALLLSYAQGRLNQKPLLKEIKNMNTGTLLFKCKYNRYSHKPVQIYMKIVDNKYITWTKNLTGKKGFKKRKLIDIQDVINVDYGLNSRPVYWLIEKQNQKKLQKKKLNSNQFYENNPYKLIPYNCFTIYTKERTYDFFSDDDEVVASWVIGLGLLSYPYNKSPSIQSRSEFIIKRVQLKLKLYCIKNNINYVKLWKNAIKKTQQQMEV
>PlaBerANKA001833_rbh_TGME49_208340
MNFKNHNNSDDNFNMEKQGGDKDVLDPLRKLKKERELLIQWSKKLKNNNSSFLNTDKLDIEEHNEKVYSSDNSLNEKKKKNEENYYITESDNNDKLSNNYQNNDNNKKNIQIYLNDDHFDKKLSKNNINFVYTNKKKPIKIVRKKNDISNSINLKNIDHGNDIGINKNDGQNYIGKFYNENILHKNIKNEHSFSDSSNGMSENLSEIVDHNKSYENRNINEYKTIDTYDSNSNIQINYQNKKKNRIEYKNDDILNYYEHSNNSKIVQNKGKNKSDEENEDNNSRWKENNYRYNIENYSGDKKEINKKKIKLTRKFENKESMNELHNIDKNEKNVKNIKNTDYHKFQRYDNISNSSRSDNDKTYHENPKNSNYHHYKSTINSANTYVPIPSIVNLKDDGSSTTLYSNNDASIESYKNNNGTILKNKEGTKFVTLLKEKVNILENKKEILNDRIKDIYDNTYTLMEIKEKDNLTIQHYELLIKNLEAKYNKLFNMYQELDEHRISYVDAYKEKQTKIENLSAIMQIKSEENLKLTQEINILTKKNEEMQGQIYEYIKDAEDKEKAFNEKKEEYFKLVNLLEKNKKENDQLKKEIDEKVKEINEIKKQNKNLKDENENLIGKQKNITKINSKNHDGGDFYIPKIDNLLCIINKMMQIFKLDEEDILKYSSYLKENSNIIKQKLQNNDNIYDDIINILNANMLDPIVNIVKKRDEEYSEHNKVMQIKFDDEILKMYETNINNVELANEYIEQLRNKITHISMQKDNIKKRTILLSNGQGRLNDKPIIKEIQKMNKGALIYKCKFHSFTHKPVLIYMKMINNRFITWSKNVKQKKFKKKNLIDIQDITSIEYGLNSRPVYWLIEKQNKEKLKQKKIKSNEFYNNPYRINPDKSFTIYTKKRAYDFFSSNGSTIATWVVGLGVLSYEYNKNSNIQSMSEFIIKRIQLKLKLYCIKMNITYTTLWKDAINKTQKELL
>PlaBilG01003020_rbh_TGME49_208340
MVKKDNEKKISQENKEKDKAKNANDKADPLLKLKEEREKLIQWSKKLKNNNSSFMSSDKLDTEKGEKIYSSNDDYYDEKNKLNDNDNMNNNYNNNDNKNNNYNNNDNKNNNYNSNDNMNNNYNNNNNNNNNQNRKKGNHLKNSVYNNVSDEKKDNIDDMVYKSLQKMKENKNINYDNDIFDEESIYDDYNINKIRKNNKKDKNKNSQNNSFQNNSFQNNSSESNNQYYTFTNSENDKDTLNNVLKRTNNQKHESNLSYLHSDDELFMDNSFDENKTKTKNKIKINNNNNNMMRMMKPSMFYSSSENFINMNEMGNSSNIIKGKDQNFICNNNYNKLLKDTFLKNNSDIIIREPFFKTSKYGKQNEKSENFDEQLKGISNEKNMKNIYLDNKKKIKLTKKKKKQTINLNSNDKHDISNIYDKNNISNPYNIYNSSIPDIDISSNVNKLSNESVKTYLPTGSFINSKDNSTCTTILSNNDMNTNDNNLTNSGTKLKNIQTKKMINLLENKVRTLESKKLNLNDKMKDLHDNAYLLIESKEKDHLTIQHYETLIKNLESKYNKLFNMYQELDEHRISYVDAYREKQTKIENLCAILQIKSEENLKLTQEMNIINKKNEQLQGQIYEYIKDLEDKETDLNKKKEECVILKNNIETVTMEKYDFKRQLEEKTKQYNDLENNMKTIKEQNEHLKNKAQSMEKNSNNTNNFFIPKIDNLIYILNKMLQVFKLNEQNILDYATFFKQNATIIEEKLLNNDNICNDIIQLIDKNLVNPIINVVNQRDQQYIQQQKELKMKFDDDILKIYEQNINNVELANKHIEELKKLLKITIIKKNRIKQKNFLLSFGQGRLNEKPILKEIKNMYIGSPLFKCKYNSYSHKPVQIYMKIIDNKYITWTKNVRGTKGFKKRKLIDIQDIINVDYGLNSRPVYWLIEKQNQKKLQKKKINLNEFYENNPYNLNPYNCFTLYTKERTYDFFSDDDDIVASWVIGLGVLSYPYSKSPSIQSRSEFIIKRAQLKLKLYCIKNNINYVKLWENAIKKTQQQREVLHMGK
>PlaBlaG01002912_rbh_TGME49_208340
MVKKDNEQNITQENKEKDKPKNANDKTDPLLKLKEEREKLIQWSKKLKNNNCSFMSSDKLDTEKSEKVYSSNDDYYDEKNKLNDNNDNKNHNDNYNDSNCHKNNNYHNNNNNNNSKNKKKGNHFKNSSYNHLSDEKKDHMDHMVYESLHKIKENKNINYDNDIFDEESIYDDYNINKIRKNKKKDKNNNSQNNSFQNNSSESNNQYYIFTNRENDKDTLNNVFKNTNNQKHESNLSYLHSDDELIMDNSFDENKTKTKKKIKINNKNNNNNNNNMMLMKPSIYYSNSDNFINMNEMDNSSNIVKETNENFICSNNYNKILNDPFLKNNSDIIIREPFFKTSKYGKQNEKNENFDEQLKGISNEKNMKNIYLDNKKKIKLTKKKKKQTINLNSSNDKHDISTIYDKNNISDLYNIYSSSIPPMDISSNVNKLSNESVKTYLPTGSFVNSKDNSTCTTILSNNDMNSNDNNLINSGTKLKSIQTKKMINLLENKVRTLESKKLNLNDKMKDLHDNAYMLIESKEKDNLTIQHYETLIKNLERKYNKLFNMYQELDEHRISYVDAYREKQTKIENLCAILQIKSEENLKLTQEMNIIKKKNEQLQGQIYEYIKDVEDKETDINKKKEECVILKNNLEIVTMEKDDFKKQLEEKTIQYNDLENNMKIMKEQNELIKTKFQSNGKNNDQTNNFFLSKIDNLICILNKMLQVFKLNEQNILDYATFFKQNATIIEEKLLNNDNICNDIIQLIDEKFVKPIINVVNERNEQYIQQEKELKMKFDDDILKIYEKNINNVELANKHIEEFKKLLKTITIEKNKIKQKALLLSFGQGRLNQKPILKEIKNMNMGTPLFKCKYNSYSHKPVQIYMKIVDNKYITWTKNVISKKGFKKRKLIDIQDVINVDYGLNSRPVYWLIEKQNQKKLQAKKINLNEFYENNPYNLNPYNCFTLYTKERTYDFFSDDDEIVASWVIGLGLLSYPYSKSPSIQSRSEFIIKRVQLKLKLYCIKNNINYVKMWKNAIEKTHQQMEV
>PlaCoaHackeri002558_rbh_TGME49_208340
MSVPSKKSKEQVDPLLKLKEEREKLIQWSQKLKNNNSSFLNSEKLDEERKYSSDDSLEVGGSDAQVRKGEMKKARWSANAGKELDNFLDGASSQEADDDENGTTVGKGNVSYRDDDYHSVSANQRANKDKITLRGSTDNVSNFNALVRDSMLGEEHPLREGRKNMLSNLGKNNNKKSRIDTYGSGSSYGRESQDEEYSDGPKYANKNHRGDKHQSNKFEEPISDDSSEGSIGPKSSHNKISKRVSYEYDNFSPTVYTEENFFKIPMREEGKNSGVAVPNEVQNKKGGGNPHGDNTFPNMNTANQKRRIKLTRKVKTKEVRSSPNYFLNSSDHKLGANFLSGVQFEKNHAGYDANHNRGSHSRNPSHCKSSNESVQTFLPGASPIHARDNFSSTTLQSNSNEDIPIPSGGKPNGAKLKYKKCNKLSTLLEEKVHILEHKKELLNDKIKDLHDNTYTLMDAQERDNLTIQHYELIIKNLESKYNKLFNMYQELDEHRISYVDAYREKQTKIENLCAIMQIKSEESLKLTQEMNLLKKKNEEIQGQIYEYIKDIEDKEVVLNKKKEECVNLKNALEKANSENADLTCKLNEMSTQLEESQNQNKILQEENENIKHKYKTMSKSGDTTTNFFIPKIENLLDIINKLLEIFKSNEENILNYADFFKENSSSIQEKLADNDNLCDDVIGLLDVNLVNSLVGSFKQREKEYTEQKEKMEIIFDDQILKMYETNINNVEVANKYIGELKNKLMSVLLQRNNLKKKALLFSTAQGRLNDKPIIKELKKMNAGMLLHKCKYHSFTHKPVPVFVKIMDGRFITWTRDVKGKAGFKRRKLIDIQDVTSIDYGLNSTPVYWLIEKHNKKKLEKKKIKPSEFYNNAHGIHPCKCFTLRTRERTYDFFSNDEEAIATWVVGLGVLCYQYNKSANIQSRSEFVVKKAQLKLQLHCLQRNINYTTLWKEAITRTQEQLPE
>PlaCynM002680_rbh_TGME49_208340
MSEPSKRSKNPVDPLLKLKEEREKLIQWSQKLKNNNSSFLISEKLDAERKYSSDDSLEVGGFDTPVRKREMRRSKWSANAGREAEQFLDGASSHEADDDEDGAAVEKDNLGYHDGDYDSTSANQRANKVKRSVRGGVDDASSFHVLERDSMLGEEHPAREGEGRKNMLSNLGKNNNKKSRIDTYGDGSSYEQASQDGEYSVGRKYTEKNHRGDKHRNHKFEDLVSDESSEGSFGPNSSHIKMRKRISNGYDNFSPDVHMKENFFKIPMGEEAKGSGVAAPNEVQNKKSGGILHSDDTLPNMNTANPKRRIKLTRKVKAKEVKNSDNYFLNSKDPKLGPKLLTAVQFERNHTCYNADHDEDHDEDYNDDCNPENSANHNANHNKDRHAINRAHYKSSNESVQTFLPAASPIHARDNFSSTTLQSNSNEDIPIGGKPNGAKLKYKKSNKVDSLLEEKVHILEHKKELLNDKIKDLHDNTYTLMDAQERDNLTIQHYELIIKNLESKYNKLFNMYQELDEHRISYVDAYREKQTKIENLCAIMQIKSEESLKLTQEMNLLKKKNEEIQGQIYEYIKDIEDKEIVLNKKKEECVHFKNALEKANSENADLACKLNQISTQLDEAVNQNKVLQEENDNIKHKYKTMSKSGDTTNNFFIPKIENLIDIINKLLEIFKSNEENILNYADFFKENASTIEQKLADNDSLCDDVIRLLDVDLVNSLVDTLKQREKEYAEQKEKMEIIFDDQILKMYETNINNVEVANKYIVELKNKLMSVSLQRNNLKKKALLLSTAQGRLNDRPIINELKKMNAGTLLHKCKYHSFTHKPVPVFVKIMDGRFITWTKDVKGKAGFKRRKLIDIQDVTSIDYGLNSTPVYWLIEKHNKKNLEKNKIKPSQLYNNVHGIHPCKCFTLRTRERTYDFFSNDEEAIATWVVGLGVLCYQYNKFANIQSRSEFVVKKAQLKLQLHCIKRNINYTTLWKEAINRAQEQLSE
>PlaFal3D7003748_rbh_PlaFalIT_PlaFalIT003221_rbh_TGME49_208340
MVKKENEENIAQENKEKEKPKNANDKADPLLKLKEEREKLIQWSKKLKNNNCSFMSSDKLDTEKSEKVYSSNDEYYYDEKNKLNHNDNKDNMNNHKKNNDNKNRKKENYLKNSSYNNLSDDKKDHMDPMLYQSIQKIKEIKNNNYDNDIFDEESIYDDYNINKIRKTKKKDKNNNWQNNSFQNNSSESNNQYYIFTNRENNKDTLNNVFKSTNNQKDESNLNYLHSDDEVFMDNSSDQKKTKNKIKINNNDNNNNNMKMMMKPNLYHSSNDNFINMNEMDNSSNIIKEKDSNFISNNNYNKILNDTFLKNNSDIIIREPFFKTSKYGKQNEKNENFDEQLKGISNENNMKNSYLDNKKKIKLTKKKKKQTINLYNNDKHDISNIYDQNNISNPYNIYSSSIPHIGFSSNVNKLSNESVQTYVPTGSFVNSKDNSTCTTILSNNEMNTNDNNLTNSGAKLKNIQTKKMINLLENKVRTLESKKLNLNDKMKDLHDNAYMLIESKEKDNLTIQHYETLIKNLESKYNKLFNMYQELDEHRISYVDAYREKQTKIENLCAILQIKSEENLKLTQEINIINKKNEQLQGQIYEYIKDVEDKETDLNKKKEECVILKNNLETVTMEKHDFKKQLEEKTKQYNDLQNNMKTIKEQNEHLKNKFQSMGKTNDHTNNFFIPKIDNLIYILNKMLQVFKLNEQNILDYATFFKQNATVIEQKLLNNDNICNDIIQIIDKNLVNPIIDVVNQRDQQYIQKQNELKMKFDDDILKIYEQNINNVELANKHIEELKKLLKTITIKKNRIKQKALLLSYAQGRLNEKPILKEIKNMNIGSPLFKCKYNSYSHKPVQIYIKIVDNKYITWTKNVKGKKGFKKRKLIDIQDVINVDYGLNSRPVYWLIEKQNQKKLQKKKINLNEFYENNPYNINPYNCFTLYTKERTYDFFSDDDEVVASWVIGLGLLSYPYNKSPSIQSRSEFIIKRVQLKLKLYCIRNNMNYVKLWKNAIKKTQQQREVQHMEK
>PlaFraNilgiri005624_rbh_TGME49_208340
MSEPSKKSKDSVDPLLKLKEEREKLIQWSLKLKNNNSSFLISEKLDTEKKYSSDDSLEVAGCDDRMRKREMRKGKWSTSADREADQFTDGASSHGADDGDYHSANANQTANKAKHNARGNVDDASSFNVLMKDSMLGEENTVKEGYKNMLSNWGQKNNTKSRIDTYGDGSSFEQVSQDEECSVGPKYAENTHRRDKHRNHKFEEHASDECSEGSFGPKASHIKMSKRANNEYDNFSPVVHTMENFFKMPMREDAKGSGVDAPNEGQNKKSGANNHSDDTFPNMNTANTKRKIKLTRKVKGKEVKNMANYFLNSNDSKLGPKFLTSLQFERNHAGYNADNNEDHNTGRHARNTAHYKSSNESVHTFLPGASPFHAKDNFSSTTLQSNSNEDILSGAKPSGAKLKYKKPIKLSTLLEEKVHMLEHKKELLNDKIKDLHDNTYTLMDAQQRDNLTIQHYELIIKNLESKYNKLFNMYQELDEHRISYVDAYREKQTKIENLCAIMQIKSEESLKLTQEMNLLKKKNEEIQGQIYEYIKDIEDKEVVLNKKKEECVNFKNALEKANSENADLTCRLNQITTQLEEALNQNKVLQEENDNIKHKYKTMSKSGDTTNNFFIPKIENLLDIINKLLEIFKSNEGNILNYADFFKENASTIEQKLADNDNICDDVIRLLDVNFVNSLIGTFKQREEEYAQQKEKMEIIFDDQILKMYETNINNVEVANKYIVDLKNKLMSVMLQRNNLKKKALLLSTAQGRLNDKPIINELKKMNAGTLLHKCKYHSFTHKPVPVFMKIMDGRIITWTRDVKGKNGFKRKKLIDIQDVTSIDYGLNSTPVYWLIEKHNKKSLEKKKIKPNQRYNNAHGIHPCKCFTLRTRERTYDFFSNDEEAIATWVVGLGVLCYQYNKFANIQSRSEFVVKKAQLKLQLHCIKRNINYTTLWKEAIQRTQDQLSQ
>PlaGabG01002939_rbh_TGME49_208340
MVKKDNEKNITQESKEKDKAKNTNEKGDPLIKLKEEREKLIQWSKKLKNNNCSFVSCDKIDTEKSEKVYSSNDDYYDEKNKITDNKRDNNNNNNNMNNNYHNNNSKNRKKGIHLNNFSYNNLSDQKQNDIDHIVYESRQKNKNTNYDNNIVHEESVNDDYNINKIRRNKKKDKNYNTQNNSFENNSSESNNQYYIFTNRSNEKDTLNNMFKITNNQKYESNLSYLHSDDEIFMDHSFDENKAKTKNKIKINNSNNNNNNEKEKEEEDDDDDNMMMKPNIYHSSNDNFFNMNEMDNSSNILKEKNPNFIDNNNNYNNKILNDIYLKNNSDIIIREPFFKTSKYGTLKEKKENFDEQLKGISNEKNIKNISLDNKKKIKLTKKKKKQSINFNSNNKHDISNIYDQNNISNNPYNIIYGSSIPHLDISSNVNKLSNESVKTYLPTGSFVNSKDNSTCTTILSNNDMNTNDNNLINSGTKLKNIQTKKMINLLENKVRTLESKKHNLNDKMKDLHDNAYMLIESKEKDNLTIQHYETLIKNLESKYNKLFNMYQELDEHRISYVDAYREKQTKIENLCAILQIKSEENLKLTQEINIINKKNEQLQGQIYEYIKDVEDKETDLNKKKEECVILKNNLETLKIEKDDFKKQLEEKTKQYDDLENNMKIIKEQNEHIKNKFQSMGKSNDHTNNFFIPKIDNLIYILNKMLQVFKLNEQNILDYATFFKQNATIIEEKLLNNDNICNDIIQLIDKNLVNPIINVVNQRDQQYIQQQKELKMKFDDDLLKIYEKNINNVELANKHIEDLKNLLKSITIKNDRIKQKALLLSYGQGRLNQKPLLKEIKNMNTGTLLFKCKYNRYSHKPVQIYMKIVDNKYITWTKNLTGKKGFKKRKLIDIQDVINVDYGLNSRPVYWLIEKQNQKKLQKKKINSNQFYENNPYKLNPYKCFTIYTKERTYDFFSDDDEVVASWVIGLGLLSYPYNKSPSIQSRSEFIIKRVQLKLKLYCIKNNINYVKLWKNAIKKTQQQMEV
>PlaGal8A003492_rbh_TGME49_208340
MEKKKKDYKISDDNMVSEYNSISENRMDPLLKLKEEREKLIQWSIKLKNNSSSFLSSEKLDKGKSEKYYSSDESYNSNEYNEKLNRNNKSNIRNIKIDNKVDDYEKDEHNIKEYSMNSNDVVKLRLKGNMENKNNIHINFKDKDFLSESAEKDEPYFMFSKYRGSNTKLNNSLNQNKNDINNSNVENEYKIPKNKKYLTENIFGKKKNFSKELAHFSSNDSSVDITDQTFSFNSLRKDINTYDNNKINNDYIKNIPDIHIREPLYKISKNENKTGNNFIIEDQKDKKKELDSNSDITYNDFGNNNLKNKKRIKLTRKKKNENNDIHSFKIKNQILNDLNDIKIEKNNKSSNGSTQTFLPVTSLINSTENSSCTTIFSYNENKKNNNDKLKYLEAKKMASLLKEKVNLLEKKKEILNDKMNDLHDNAYTLMDDKQKDNLTIQHYETLIKNLEGKYNKLFNMYQELDEHRISYVEAYREKQTKIENLCAIMQIKSEENLKLMQEMNILSKKVEELQGHIYEYTKDIEEKEITLNKKKEESIMLKNSLEKSNNEIEKLKNMLEQKSKELNEMIEKNNSLQKEIENAKIKYNEMEEKYSNADNFYMPKIDNLQYILNKILQVFKLNDENILNYSNFFKENAKIIEEKLRDTNNKYEDIILLLDSNLVDPIINVIMERENEYKEKKRDMENKFDDELLKMFETNIHNIELAENQIDQFKNKLASTILQRNNSKNKALLLSHGQGRLNNKPIIKELKKMNMGTLIYKCKYYTFTHKPVLIYMKIVDHKFITWSKNTKGDKGFKKKKLIEIKDVTSIDYGINSRPVYWLIEKQNKKKLEKKKIGSNQFYDNEYQIDPYKCFTLYTKKRAYDFFSDDEEVIATWVIGLGVLCYEYTNSPNIQSRSEFIIKKAQLKLKLYCIKNNINYTILWKDAXXXXQEQISK
>PlaGonATCC30045002318_rbh_TGME49_208340
MNESGKKSTSSVDPLLKLKEEREKLIQWSIKLKNNNSSFLCSDKVDEEARERKYSSDDSLEQHEYEIGVERRGMQHNKWKNNEGEEYTNEKGEIEYDTGEKNGINKVRLNIKGNLEDMSKFHLNVQKNKLKNEYPSWEEEEEKGHVLPKLEENKGRQNRFATHGRRSNSSGSDDEKKNSVKLNYIEKYYNKEKNLNNEFKESIISDSSADSIEPNSLHSAMNKRINNVYKNYKPDIHIKESFFKIPTDVNVKDEKIISEKSRNKSNTLSSNSDDTYPNLNTANTKRRIKLTRKVKKNETKNSINNFLNTKVSIWGSKYIPTEQDENSYKNDTIDNHNDSNFNYKSSNESVKTFLPVANQITSRDNFSCTTLHSNNNEIEQNSRRTNGTKLKCKESKKLTSLLEEKVYMLENKKEILNDKIKDLHDNTYTLMDAQERDNLTIQHYEMLIKNLESKYNKLFNMYQELDEHRISYVDAYREKQTKIENLCAIMQIKSEESLKLTQEINILKKRNEEIQGQIYEYIKDIEDKEIVLNKKKEECITLKNSLETANKENTDLHYRLDQVSKELNEALNQNKILQEENDNIKHKYKTMSKSGNSINNFFIPKIENLIDIINKIFQIFKSNDENILTYVNFFKENASLIEEKLSNNDNTCDDIIRLLDTNLLDSLAKVVKQREKEYNEQKEKMKIKFDDQILNMYEMNINNVEVANSYINELKNKLSSVIIQRNNIKKKTLLLSIGQGRLNDRPIIDEIKKMNIGTLLHKCKYHGFRHIPVPIYMKIVNNRFINWTKNLKGKSGFKRKKLIDIQDITSIEYGLNSRPVYWLIEKNNKKNLKKKKIKPNQVYNNAYKIHPCKCFTLRTRERTYDFFSNDEDVIATWVIGLGVLCYQYNKSANIQSRSEFIVKKVQLKLKLHCIKRNINYTTLWKEAIEKTKEQLSL
>PlaInuSanAntonio1003519_rbh_TGME49_208340
MSEPSKKSKDPVDPLLKLKEEREKLIQWSLKLKNNNSSFLTSEKLDAERKYSSDDSLEVGGGDARVRKREVTRGRWSANAGREAEQFSDSASSHEAHDGEDGAAFGNDDLGYHDADYHSANGNHRANKVKLSIGGSVYDASSFHALGRDSVFGEEHPTRERHKNMLSNLGKSNNKRSRTDTYGDGSSYGQANQDEECTVGQKYEENNHRGDKHRNHKFEDLTSDESLEGSFGPKSSHIKISKRVNKEYDNFSPRVHIKENFLKIPVREEAKGSGVAAPNEVQNKKSEGNHDSDKTFPNMHTANPKRRIKLTRKVKAKEGKNSSNYFLNASDLKIGPKFLTSVQFERNHAGHNSSYNEDYNEDLNADHTTNRHNRNLSHYKSSKESVQTFLPAASPIHARDNFSSTTLQSNSNEDIPSGGKPNGAKLKYKKSNKLATLLEEKVNILEHKKELLNDKIKDLHDNTYTLMGAQERDNLTIQHYELIIKNLESKYNKLFNMYQELDEHRISYVDAYREKQTKIENLCAIMQIKSEESLKLTEEMKLLKKKNEEIQGQIYEYIKDIEDKEVVLNKKKEECVNLKNALEKANSENADLTCKLNAVTTQLDQAVNQNKVLQEENDNIKHKYRTMSKSGDTTNNFFIPKIDNLVDIINKLLGIFKSNEENILNYADFFKENASTIEEKLADNDSICDDVIRLLDVNLVNSLVGTFKQREKEYAEQKEKMEIIFDDQILKMYETNINNVEVANKYIVELKNKLMSVISQRKHLKKKALLLSTAQGRLNDRPIIKELKKMSAGTLLHKCKYHSFTHKPVPVFVKIMDGRFITWTRDVTGKAGFKRSKLIDIQDVTSIDYGLKSTPVYWLIEKHNKRSLEKNKIKPSELYNNAHGIHPCKCFTLRTRERTYDFFSDDEEAIATWVVGLGVLCYQYNKFDNIQSRSEFVVKKAQLKLQLHCIERNINYTTLWKEAIKRAQQQVPE
>PlaKnoMalayanPk1001261_rbh_TGME49_208340
MSDPSKKSKDSVDPLLKLKEEREKLIQWSLKLKNNNSSFLISEKLDAERKYSSDDSLGVEASDSRIRKGQVRSTRWNINAGKRADQFLDGVSSHEVDNDEDGEAAGSDHLAYHDDDHHNANKNERRNRSKINLSGSVDHTRSFNVLTRDNISEEEHKNIRSNIRKNNNKKKEIDIYGDGSSYEQNSQDEEYSVGRKYEEKNHHTRKNRNNKIEEHISDQSSEGSFGPKSSHIKMSKRVRNEYDNFSPHVHTEENFFKIPMREEVKGSGLVAPNEVQNKEGVENRHSDEAFPNMNTTNQKRKIKLTRKVKAREVKNNANYFLNSNGLKILTPVEFERSEIGYDANNKRHRHTRNFSHCKSSNESVHTFLPGASPINARDNFSSTTLQSNSNEHIPISNDGKLSGTKLKYKKNNKLSTLLEEKVHILEQKKELLNDKIKDLHDNTYTLMDAQERDNLTIQHYELIIKNLESKYNKLFNMYQELDEHRISYVDAYREKQTKIENLCAIMQIKSEESLKLTEEMNLLKKKNEEIQGQIYEYIKDIEDKEVVLNKKKEECVNLKNALEKANAENADLTCRLNEVSTQLEEALNQNKVLQEENNNINHKYKTMSKSGDITNNFFIPKIENLVDIINKLLEIFKSNEENILNYVDFFKENSSTIQEKLADNGNICDDVIRLLNVNLVNSIVDTFKQREKEHTEQKEKMGIIFDDQILKMYETNINNVEVANKYIVELRNKLMSVLLQRNNLKKRTLLFSTAQGRLNDRPIIKELKKINAGTLLHKCKYHSFTHKPVPIFMKIMDSRFITWTRDVKGKAGFKRRKLIDIKDVISIDYGLKSTPVYWLIEKHNKKSLEKKKIQPSQFYNNAHGIHPCKCFTLRTRERTYDFFSKDEEAIATWVVGLGVLCYQYNKSANIQSRSEFVVKKAQLKLQLHCIKRNINYTTLWKEAIERTQEQQS
>PlaMalUG01002738_rbh_TGME49_208340
MERKKKNYEMVEEGNLCESGKKPRNSVDPLRKLKEEREKLIQWSIKLKNNNSSFLSSEKLDKEKCEEQHSSDDSFGENRRRKEIIQKSIQKNKREVHTDPYYYFDKEKEEEGEKIANMGRLEKEKANSTSAVKFHIQGDMNNNKSLLVNVSNYNLQNLQDLEQEPSMSEENDYLLPNTRKNKVRLKRINKDIYKEDNHNQLDGQDITKTVFTERIFDKKKKNANNKLHYNFSTDSSNKSVYTKSSYNNIKTKISNGYSKNESNIYSKDSLFKKTTGIRGEDSDITASIGRNKKEVSYSSSHDTHNPFGNINNNSSSRSSSNSNYNYNYNYNNDNDNDNDNHNDNHNDNHGGHNKKRIKLTRRTKRTNKNSHASHSLNLGTISDNSNSNSNKKSRNNIKSSNNANGTNYVNNSNKCISNNSGSCNNSGSCNNSGSCNYKSSSESVKTFLLPPSRINSKDNSSCTTLLSNNNDTTDTHRHVNGTKLKYIQSKKLASFLKEKVHILENKEEVLNDKIKDLHDNTYTLIDAKEKDNLTIQHYEMLIKNLEAKYNKLFNMYQELDEHRISYVDAYREKQTKIENLCAIMQIKSEESLKITEEMNILKKRNEELQGQIYEYIKDVEEKENILNKKKEQCVTLKYSLEKSTQENEQLRDELEKNSKILNDMIKQNEQLKEENESVKHKYKTMGKSTDSTDNFFIPKIDNLLYILNKMLQIFKLNEESIINYANFFKENAQLIEEKLLNNENLCDDLIRLLDVNFMEPIVNVVKQRENEYLGQKKNMEIMFDDEILKMYESNINNIELANKFIDQLKNKLTSVTLQRNNLKKKTLLFSNAQGRLNDKSIFKELTKMNKGTTIYKCKYFSFTHKPVLLYMKMVDNRFITWTKNVKEKRGFKKKNLIDMKDVTSIEYGLNSRPVYWLIEKQNKKKLENKKIKLSQFYNNAYRINPYKCFTLRTKERTYDFFSNDEEVIATWVIGLGNITYKYNKTSNIQSRSEFIVRKVQLKLKLYCIKMNINYTVLWKDAIRKTQEQMLK
>PlaOvaCurtisiGH01002164_rbh_TGME49_208340
MDRKKINYESSEDKNSLKGSDQKLGDARDPLVKLKEEREKLIQWSIKLKNNNSSFLSSDMVDMEKGENQYSSDGSYEEKHKFVRRFEMGIGTGSYSLSGVKEEEGRGENGGEAENEYDQLVHDKEELSEDTHGQGDHLREKKKMNKKNGLIGPTGAVKMRIRGTVDNKSGLHVNLREKDFQSESSFSEEDCSLLPNCRKGKVRIKKIAIDDDKVFNKSDGRKYIERFYSEEDIFEKKDHGKDKFDYHSYSENSEKDGEHIPIYNHIDRNVNNKYSKKIPNINIKESFFKACVGGSSEESDVTMDEMGQGNMNTLDTNSDDTHTNMGNDNKGKWDGRDYIENGGRRRIKLTRKPGKGNITHLLNGDNDKEDIRNLTMSESTSGGNDNSKSSSDSVKTFLPIPSVVNMKDNTSCTTFFSGNNEMLESNGNVNEKKIKRKEGSKFGTILKEKVHILKKKKEILNDKIRDLHDNTYTLMDAKEKDNLTIQHYEMLIKNLEGKYNKLFNMYQELDEHRISYVDAYREKQTKIENLCAIMQIKSEETLKLTQELNILRKNNEELQGQIYEYIKDIEDKEIVLNKKKEECVHLNNQINYSNKEKENIIIKLDMKTKEYNNILNENKILKEEYDKIKHKNKTLGTNNELTNTFFTPKIDNLTNILSKILHIFQLSEENILKYSFFFKENITEIENKLNNNDNICDDLIKLLDTNLVDSITNVVKQREYENNGKNENMIIQFDDEMLKIYETNLNNVELANKYINHLKKNLTKITNQKDYIQKKAILLSSGQGRLNDKPITKELKIINMGTIIYKCKYHSFTHKPVRIFMKILNNRFITWTKNVLGMRGFKKKGLIDIQDITSISYGLNSRPVYWLIEKKNKEKLEKKKITLSQYYDNAHKINPCKCFTLFTKERAYDFFSNDEDVIEAWVVGLGALSYAYNKSANIQSRSEFIIKKVQLKLKLYCIKGNINYIDMWKDAIKKTEQQLLR
>PlaPraG01003397_rbh_TGME49_208340
MVKKENEENIAQENKEKEKPKNANDKADPLLKLKEEREKLIQWSKKLKNNNCSFMSSDKLDTEKSEKVYSSNDEYYYDEKNKLNHNDNKDNMNNHKKNNDSKNRKKENYLKNSSYNNLSDDKKDHMDPMLYQSIQKIKENKNNNYDNDIFDEESIYDDYNINKIRKTKKKDKINNSQNNSFQNNSSESNNQYYIFTNRENNKDTLNNVFKSTNNQKDESNLNYLHSDDEVFMDNSSDQKKTKNKIKINNNNNNNNMMMMMKPNLYHSSNDNFINMNEMDNSSNIIKEKDSNFISNNNYNKILNDTFLKNNSDIIIREPFFKTSKYGKQNEKNENSDEQLKGISNENNMKNSYLDNKKKIKLTKKKKKQTINLYNNDKHDISNIYDQNNISNPYNIYSSSIPHIDFSSNVNKLSNESVQTYVPTGSFVNSKDNSTCTTILSNNEMNTNDNNLTNSGAKLKNIQTKKMINLLENKVRTLESKKLNLNDKMKDLHDNAYMLIESKEKDNLTIQHYETLIKNLESKYNKLFNMYQELDEHRISYVDAYREKQTKIENLCAILQIKSEENLKLTQEINIINKKNEQLQGQIYEYIKDVEDKETDLNKKKEECVILKNNLETVTMEKHDFKKQLEEKTKQYNDLQNNMKTIKEQNEHLKNKFQSMGKTNDHTNNFFIPKIDNLIYILNKMLQVFKLNEQNILDYATFFKQNATVIEQKLLNNDNICNDIIQIIDKNLVNPIIDVVNQRDQQYIQKQNELKMKFDDDILKIYEQNINNVELANKHIEELKKLLKTITIKKNRIKQKVLLLSYAQGRLNEKPILKEIKNMNIGSPLFKCKYNSYSHKPVQIYIKIVDNKYITWTKNVKGKKGFKKRKLIDIQDVINVDYGLNSRPVYWLIEKQNQKKLQKKKINLNEFYENNPYNINPYNCFTLYTKERTYDFFSDDDEVVASWVIGLGLLSYPYNKSPSIQSRSEFIIKRVQLKLKLYCIRNNMNYVKLWKNAIKKTQQQREVQHMEK
>PlaReiCDC003146_rbh_TGME49_208340
MVKKENEENIAQENKEKEKPKSANEKADPLLKLKEEREKLIQWSKKLKNNNCSFMSSDKLDTEKTEKVYSSNDDYYDEKNKLNHNDNMNNNMNNNKNNNKNNNKNNSDSKNRKKENNLKNSSHINLSEDKKDHVDPMLYQSMQKIKENKNNNYDNHIFDEESIYDNYNINKIRKNKKKDKNNNSQNNSFQYNSSESNNQYYIFTNRENNKDTLNNVFKSTNNQKDESNLNYLHSDDEVFMDNSSDQKKTKNKIKINNNNNNNMMMKPNLYYSSNYNFINMNEMDNSSNIIKEKDQNFISNNNYNKILNDTFFKNNSDIIIREPFFKTSKYGKQNEKNENSDEQLKGISNENNIKNNYLDNKKKIKLTKKKKKQTINLYTNDKHDISNIYDQNNISNPYNIYSSSIPHLDLSSNVNKLSNESVKTYLPTGSFVNSKDNSTCTTILSNNDMNTNDNNLTNSGAKLKNIQTKKIINLLENKVRTLESKKHNLNDKMKDLHDNAYMLIESKEKDNLTIQHYETLIKNLESKYNKLFNMYQELDEHRISYVDAYREKQTKIENLCAILQIKSEENLKLTQEMNIINKKNEQLQGQIYEYIKDVEDKETDLNKKKEECVILKNNLETVTMEKHDFKKQLEEKTKQYNDLQNNMKAIKEQNEHLKNKFQSMGKSNDHTNNFFIPKIDNLIYILNKMLQVFKLNEQNILDYATFFKQNATIIEEKLLNNDNICNDIIQIIDKNLVNPIIDVVNQRDQQYIQKQNELKMKFDDDILKIYEQNINNVELANKHIEEFKKLLKTITIKKNRIKQKALLLSYAQGRLNEKPILKEIKNMNIGSPLFKCKYNSYSHKPVQIYMKIVDNKYITWTKNVKGKKGFKKRKLIDIQDVINVDYGLNSRPVYWLIEKQNQKKLQKKKINLNEFYENNPYNLNPYNCFTLYTKERTYDFFSEDDEIVASWVIGLGLLSYPYNKSPSIQSRSEFIIKRVQLKLKLYCIRNNMNYVKLWKNAIKKTQQQREVQHMGK
>PlaSpeGorillaG2002981_rbh_TGME49_208340
MVKKDNEKNITQESKEKDKAKNTNEKGDPLIKLKEEREKLIQWSKKLKNNNCSFVSSDKIDTEKSEKVYSSNDDYYDEKDKMTDNKRDNKNNMNNYHNNYHNNNSKNRKKGIHLNNFSYNNLSDQKQNDIDHIVYESRQKNKNSNYDNNIVHEESANDDYNINKIRRNKKKDKNYNSKNNSFENNSSESNNQYYIFTNRANEKDTLNNVFKNTNNQKHESNLSYLHSDDEIFMDHSFDENKAKAKNKIKINNSNNNNNNNNEEDDDDNMMMKPNIYHSSNDNFINMNEMDNSSNILKEKNHNFIDNNNNYNKILNDIYLKNNSDIIIREPFFKTSKYGTLKEKKENFDEQLKGMSNEKNMKNISLDNKKKIKLTKKKKKQSINFNSNNKHDISNTYDQNNISNNPYNIIYGSSIPHLDISSNVNKLSNESVKTYLPTGSFVNSKDNSTCTTILSNNDMNTNDNNLINSGTKLKNIQTKKMINLLENKVRTLESKKHNLNDKMKDLHDNAYMLIESKEKDNLTIQHYETLIKNLESKYNKLFNMYQELDEHRISYVDAYREKQTKIENLCAILQIKSEENLKLTQEMNIINKKNEQLQGQIYEYIKDVEDKETDLNKKKEECVILKNNLETLKIEKDYFKKQLEEKTKQYDDLENNMKIIKEQNEHIKNKFQSMGKSNDHTNNFFIPKIDNLIYILNKMLQVFKLNEQNILDYATFFKQNATIIEEKLLNNDNICNDIIQLIDKNLVNPIINVVNQRDQQYIQHQKELKMKFDDDLLKIYEKNINNVELANKHIEDLKKLLKSITIKNDRIKQKALLLSYAQGRLNQKPLLKEIKNMNTGTLLFKCKYNRYSHKPVQIYMKIVDNKYITWTKNLTGKKGFKKRKLIDIQDVINVDYGLNSRPVYWLIEKQNQKKLQKKKLNSNQFYENNPYKLIPYNCFTIYTKERTYDFFSDDDEVVASWVIGLGLLSYPYNKSPSIQSRSEFIIKRVQLKLKLYCIKNNINYVKLWKNAIKKTQQQMEV
>PlaVinVinckei002186_rbh_TGME49_208340
MNLKNHSDSDEDFKMNKKGEEEDKDSLDPLRKLKKERELLIQWSKKLKNNNSSFLNNDKLDNEENNEKAYSSDSSLDEKKKKKKNEKNYYITESDDDKLSNSYENINQVDNINHQKLKENYNNKKDIQIYLNDDHFDKTLSKNHVNSIHINKKKPIKIVRKKNDTTNSVNIKNSYLLTDSSNEMSDNLSEIVGHTNLYDNRNANKYKTIDTDDSNDNIQVNYHGKKKNKGKNMSVEESEDNNSRWKEKNYGHNIDNYIGDKKEINKKKIKLTRKFENKENINELRTLDRNVKNVKNTEHHKFQHNDNISNSSISDDEYPQNDNYNHYKSTINSANTYVPIPSIVNLKDNGSSTTLYSNNDGSIENYKNNNNGTILKNKEGTKFATLLKEKVNILENKKEILNDRIKDLHDNTYTLMEVKEKDNLTIQHYELLIKNLEAKYNKLFNMYQELDEHRISYVDAYKEKQTKIENLSAIMQIKSEENLKLTQEINILTKKNEEMQGQIYEYIKDAEDKEKAFNEKKEEYFKLVNLFEKNKKENEQLKKEINDKNKEINEIKNQNKILTEENENLRGKQKDITQKNIKNNDGGEFYIPKIDNLLCIINKMMQIFKLNEEDILKYSSYLKENSNIIKQKLQDNDNIYDDIIKILDTNILNPIVDIIKKRDDEYIEHNKIMQNKFDDELLKMYETNINNVELANEYIEQLRNKITHISMQKDNIKKRTILLSNGQGRLNDKPIIKQIQKMDKGTLIYKCKFHSFTHKPVLIYMKMIDNRFITWSKNISHKKFKKKKLIDIQDITSIEYGLNSRPVYWLIEKKNKEKLKQQKIKSNEFYNNPHNINPYKSFTIFTKTRAYDFFSNDDNIIATWVVGLGALSYQYNKSSNIQSMSEFIIKKVQLKLKLYCIKKNITYTTLWKDAIIKTQKELL
>PlaVivP01002678_rbh_TGME49_208340
MSEPSKKSKDPVDPLLKLKEEREKLIQWSHKLKNNNSSFLISEKLDAERKYSSDDSLEVGGRDVRMRKREVRRGRWSANAGREAEQFDEGASSHEGDGADGAHGAAVGKDNRGYHNSDYPRESKVKLSVRGDVDDESSFHVRVRDSMMGEEHPAKEEEEGYKNMLSNLGKNNNKKGRIDTYGGGLNYEQGSQDGECSVGGKYAEKYHRGDKHQNGKFEDPSSDESSEGSLGPKSSHLKMSKGIRSEYGDFSPDVRVKETFLKIPVREEARGPGGAAPNEGQIKRSGGNRHTDDTPPNMNTANPKRRIKLTRKAKAKEVKTSANYFLSSNDSKLGPRFLTALQFERGRAGRDEDRGDDYNEGLDEDYNSDQSAHHSAHRSVHHRANNPERRAPIRPRYKSSNESVQTFLPAASPTLARDNFSSTTLQSNSNEDMPISGKPNGAKLKCKKSNKLASLLEERVHMLEHKKELLNDKIKDLHDNTYTLMDAQEKDNLTIQHYELIIKNLESKYNKLFNMYQELDEHRISYVDAYREKQTKIENLCAIMQIKSEESLKLTQEMNLLKKKNEEIQGQIYEYIKDIEDKELVLNKKKEECVTLKNSLEKANSENANLACKVNQISAQLEEAINQNKLLQEENDNIKHKYKTMSKSGDTTNNFFIPKIENLLDIINKLLDIFKSSEEHVLNYSNFFKENASTIQEKLADNDSICDDVIRLLDVNLVNSLVGTLKQREKEYTEQKEKMEIIFDDQILKMYERNINNVEVANKYIVELKNKLTSVILQRNNLKKKALLLSPAQGRLNDRPIIDELKRMSAGTLLHKCKYHSFSHKPVPVFVKIMDGRFITWTKDVRGKAGFKRRKLIDIQDVTSIDYGLKSTPVYWLIEKQNKKSLERKKIKPSQFYNNAHGIHPCKCFTLRTRERTYDFFSNDEEAIATWVVGLGVLCYQYNKFANIQSRSEFVVKKAQLKLQLHCIKRNINYTTLWKEAIQRAQQQLSE
>PlaYoeYoelii17X002469_rbh_TGME49_208340
MNFKNRSSSNENENENLKMEKQGKEDKDGLDPLKKLKKERELLIQWSKKLKNNNSSFLNIDKLDIEQHNEKEYSSDNSLNEKKQKKFKINKKKNEEHYYMTESDDNDNGNGDKKNIQIYLNDDHFDKKIYKNNINSMYGNKKKPIKIVKKQNDIRNSVNLKNVDHGNDIEINKTDGQNYIGKFYNENILHKKNEHSFSDSSIEMSENLSEIVDHNNSYENQNINEYKTIDSDNTQINYQNKKKNRIEYSNHDMRNYYENSNNNKIVKNIEANKSDEEYEDNNLRWKENSYRYNIDNYSGDKKEINKKKIKLTKKFENKENASELYNIGRSEKSVKNIKNTEYHKFQSYANISNSSKSDNDKIPQNNNYHHYKSTINSANTYVPIPSIVNLKDNESNTTLYSNNDGSIENYKKNSGTILKNKEGIKFATLLKEKVNLLENKKEILNDRIKDLHDNTYSLMETKEKDNLTIQHYELLIKNLEAKYNKLFNMYQELDEHRISYVDAYKEKQTKIENLSAIMQIKSEENLKLTQEINILTKKNEEMQGQIYEYIKDAEDKEKEFNEKKEEYFKLVNLFEKNKKENDQLKKEIDEKVKEIDEIKKQNKNLKEENEKFKGKQKNITKFNSKINDGAEFYIPKIDNLLCIINKMMQIFKLNEEDIMKYASYLKENSNIIKQKLQNNDNIYDDIINILNANVLDPIVNIVKKRDEEYSEHNKIMQIKFDDEILKMYETNINNVELANEYIEQLRNKITHISIQKDNIKKRTILLSNGQGRLNDKPIIKEIQKMDKGTLIYKCKFHTFTHKPVLIYMKMVNNRFITWSKNVKQKKFKKKNLIDIQDITSIEYGLNSRPVYWLIEKQNKEKLKQNKIKSNEIYNSSYTINPYKSFTIYTKKRAYDFFSSNDNTIATWVVGLGVLSYEYNKNSNIQSMSEFIIKKVQLKLKIYCIKNNITYTKLWKDAINKTQKELL
>ProMinCCMP2233058446_none_TGME49_208340
XVVLRDRREYQEEASTRRLNEWGPQLYQEVEVLAQDKAAACEELERAVRERDLLLEERDAACAELEELRRDWDRLQQEQAGLREQVQEQQRLLHLEPAVRESWARERSALLRERAQLSASLQAAWAEAEAMRSGSAAQLSASLQAARVEAEAMRSESEEARAHREKAREEREAAKVELARLHERLQMLQAEKEEEARNLRKQLSAYATEIDNLRANQREKELELMEHAVRLEEAEGRLTPRSAERLIGDARERSEIFAESEMVMKELSEQMVMQTMDFRRLMEQLKGELHGTDGRPGLQHRLSACERDLEDVLQAADFARMSTDEWRAGHERLEQHSLDLRRQHDHTMQQCFEHQEALRAWRELDQRRRERRRSQMKKDNNIAKYMAKVMDEEVHVEKVGFKTKEKQPRILQLLNDSAGPRLLWSKWPGSRVSVCKLDDVTAIFYGMTSMSHARVDPGSVDPTKCFSLITPKRSFDFIGKKDEEVECLVLSISRLCQRSKSNGFPVEGALDSHAEFIAARGWCKVENQCQKRNTSLASA
>ProMinCCMP2233236264_none_TGME49_208340
XAWGAEQPLAPWEEDTQEQWSPRSLADRSVVLRDRREYQEEASTRRLNEWGPQLYQEVEVLAQDKAAACEELERAVRERDLLLEERDAACAELEELRRDWDRLQQEQAGLREQVQEQQRLLHLEPAVRESWARERSALLRERAQLSASLQAAWAEAEAMRSGSAAQLSASLQAARVEAEAMRSESEEARAHREKAREEREAAKVELARLHERLQMLQAEKEEEARNLRKQLSAYATEIDNLRANQREKELELMEHAVRLEEAEGRLTPRSAERLIGDARERSEIFAESEMVMKELSEQMVMQTMDFRRLMEQLKGELHGTDGRPGLQHRLSACERDLEDVLQAADFARMSTDEWRAGHERLEQHSLDLRRQHDHTMQQCFEHQEALRAWRELDQRRRERRRSQMKKDNNIAKYMAKVMDEEVHVEKVGFKTKEKQPRILQLLNDSAGPRLLWSKWPGSRVSVCKLDDVTAIFYGMTSMSHARVDPGSVDPTKCFSLITPKRSFDFIGKKDEEVECLVLSISRLCQRSKSNGFPVEGALDSHAEFIAARGWCKVENQCQKRNTSL
>PteSch021853_rbh_TGME49_208340
EIENGKKEVEMKENSLTELKNRYNVLEYHLLELGEQKTSLFEGLRERQAQLDYTLAQLEQASEQMVMLTKTNTLMQRHVDEVE
>PyrBah030861_rbh_TGME49_208340
XKVGPRGAQGRSGEDSQQEGAGMAKRGGLFGLGERQPEEAGATKRGGLFGLGERLGGGLGGGLGGGLGGGLGGGLGGGSGGPGSAPPANQVASFTVSSLTANAGGGGPSSRGGEELEALRQDNDALRDKLAKLQHQLEDAQQQLQEVTAQRDSARRQLEEIAGPAQARKERSRRLLQRSAKQVRLQSRLEANVARELHAATKGRTLEKVAERHGTLEVRQVAVSDVEMKLRWWHVDEKGTLGGLLPEMPSMPSILPTISAPNILPNPFGENVKTLDLQTVTRLKYGHETGLQSKFPEVLPWLCFSLETAERSYDFICPDEYAVKCFVLALSRVCSGVAGTIPSRKQFILRKAWCKIHDTCARKRMNLPQAVLEAARIGESLRPRKGRAGEEAPAAPPPLSTMGGYPASAEGHAASKTSARPAPPVASTRGMEGLDTFLSSSSGQRQKAAAGGRRLAWPKQGETWIFTGAVAQVEVYKDPEGKEWANQIKCSDKSGQRAVTILSAMEGQKFVEIRGTDKLKFVKGWIXGDGLQRHMAAGEDAGLVGLARHAGPLTSMPAHSASSLQQNW
>PyrBah076080_rbh_TGME49_208340
MAKRGGLFGLGERQPEEAGATKRGGLFGLGERLGGGLGGGLGGGLGGGSGGPGSAPPANQVASFTVSSLTANAGGGGPSSRGGEELEALRQDNDALRDKLAKLQHQLEDAQQQLQEVTAQRDSARRQLEEIAGPAQARKERSRRLLQRSAKQVRLQSRLEANVARELHAATKGRTLEKVAERHGTLEVRQVAVSDVEMKLRWWHVDEKGTLGGLLPEMPSMPSILPTISAPNILPNPFGENVKTLDLQTVTRLKYGHETGLQSKFPEVLPWLCFSLETAERSYDFICPDEYAVKCFVLALSRVCSGVAGTIPSRKQFILRKAWCKIHDTCARKRMNLPQAVLEAARIGESLRPRKGRAGEEAPAAPPPLSTMGGYPASAEGHAASKTSARPAPPVASTRGMEGLDTFLSSSSGQRQKAAAGGRRLAWPKQGETWIFTGAVAQVEVYKDPEGKEWANQIKCSDKSGQRAVTILSAMEGQKFVEIRGTDKLKFVKGWIEVMDSSGTWLLEKTQG
>RhySp1WS2016024282_rbh_TGME49_208340
MQTQIGQYEQTIEESQRLIENMQKQNDLSSHGLADYRQKLQNLEAALSAAESARSGEAESREQYECMLTELQSRYAQLTQHLQELEEKRISFAEGLREKSSQLDNVSALLQISREEATRMAVERDSLDRRQRELCWELQNGREELDALSREVQNLKDDRVDLQKQLSSSTDQLNTTAARLDETTAVLNDTTTALQQTTDTLQSTKQMLDQREEEALQLQEQLRRVESEKHKMRQTSPTSLKEGGKVIEEAKLEQQTKSQQTVVSEQTRSSALEKSSLAEEHRRSLEGLNEQHQKQLSELETGHRSRLEEEQRKHEGEIRGWSNRTDSLKAHVFRNRNALGWLPISPSPADLKGVFRGAVVTKACYGGSNHKRVDRFIKVTSEGSFCWSADLSGRGQFDSHRSIPLQSIFRTEYGPHSQAQLWSNSQNKELPWRCFSLFTANRSFDFITKDDRTAESFVIGLGRLIASHSTPAVIQSRSEFLVRRVNLKLAAYGARRGISLQTLWLEAIRRTLSQQPDILMRHRGEDVKSKRPPKKRSSKQK*
>RhySp1WS2016024283_rbh_TGME49_208340
MEQTERFGWSDEVFVEEEKGGVEGTIDPVGRLRRERQQLGLWAAQLGAISSARPNTTQQTLKSPPFHRSSGSPTSQQDGARAVLRRLPLKACGDATSGGDRNFSTDVLVLEMENQRLRKRVEVLSNKLVYVQQQSALKKEEDASNNSSGKILNILEQQNDALEYELQSNKQETKQLLLRTNVMQKQISQYEQTIKEQQCLVENMQEQNESCGQGLEEHREKVENLESALSAAESARSGEVESREHYECMLKELQSRYAQLTQHVQELEEKRSSFAEGLREKSSQLDNVSALLQISREEGTQMAVERDSLDRQQRELCWELQSSREEVDALSREVQQIKDDRTRLQKQLTNTTEQLATTTAQLDETTTVVNDTATALQQSTDTMQSTQQMLKLREEEILYLQQQLGQLGSRSEEAVASTTIGVGGDSVAVQETGSLESGANLQEEQHSRSLARLKEEHSKQVCELAVANRSRFDELQHKHEGEVRIWCNRTDSLKAHVYRNRNALGWRPVSPSPSDLKGVFRGALVTKACYRGNKHKRVDRFIKICLAEDISILKELSPWRLSFELNMDRTLRLSCGPTHRTKSYPGGVSPSSLP
>RhySp1WS2016024284_rbh_TGME49_208340
MEQTERFGWSDEVFVEEEKGGVEGTIDPVGRLRRERQQLGLWAAQLGAISSARPNTTQQTLKSPPFHRSSGSPTSQQDGARAVLRRLPLKACGDATSGGDRNFSTDVLVLEMENQRLRKRVEVLSNKLVYVQQQSALKKEEDASNNSSGKILNILEQQNDALEYELQSNKQETKQLLLRTNVMQKQISQYEQTIKEQQCLVENMQEQNESCGQGLEEHREKVENLESALSAAESARSGEVESREHYECMLKELQSRYAQLTQHVQELEEKRSSFAEGLREKSSQLDNVSALLQISREEGTQMAVERDSLDRQQRELCWELQSSREEVDALSREVQQIKDDRTRLQKQLTNTTEQLATTTAQLDETTTVVNDTATALQQSTDTMQSTQQMLKLREEEILYLQQQLGQLGSRSEEAVASTTIGVGGDSVAVQEVLEPPVRLGGGRTGMCAVARCCALCPSAAHVGCLK*
>RhySp1WS2016024285_rbh_TGME49_208340
MEQTERFGWSDEVFVEEEKGGVEGTIDPVGRLRRERQQLGLWAAQLGAISSARPNTTQQTLKSPPFHRSSGSPTSQQDGARAVLRRLPLKACGDATSGGDRNFSTDVLVLEMENQRLRKRVEVLSNKLVYVQQQSALKKEEDASNNSSGKILNILEQQNDALEYELQSNKQETKQLLLRTNVMQKQISQYEQTIKEQQCLVENMQEQNESCGQGLEEHREKVENLESALSAAESARSGEVESREHYECMLKELQSRYAQLTQHVQELEEKRSSFAEGLREKSSQLDNVSALLQISREEGTQMAVERDSLDRQQRELCWELQSSREEVDALSREVQQIKDDRTRLQKQLTNTTEQLATTTAQLDETTTVVNDTATALQQSTDTMQSTQQMLKLREEEILYLQQQLGQLGSRSEEAVASTTIGVGGDSVAVQEVLEPPTGSLESGANLQEEQHSRSLARLKEEHSKQVCELAVANRSRFDELQHKHEGEVRIWCNRTDSLKAHVYRNRNALGWRPVSPSPSDLKGVFRGALVTKACYRGNKHKRVDRFIKVTPEGSFVWSSDLSGRGHFDSQRTIPLETIFRTEYGPYSQAQLWSNSQNKELPWRCFSLFTAKRSFDFIAKDDRAAESFVIGLGRLIAVHSASPVIQSRSEFLVRRVNLKLSAYCARRGISHKTLWLEAIRRTLSQQPDILMRHRGEPVTPKRPPKKRSGKNK*
>RhySp1WS2016024286_rbh_TGME49_208340
MEQTERFGWSDEVFVEEEKGGVEGTIDPVGRLRRERQQLGLWAAQLGAISSARPNTTQQTLKSPPFHRSSGSPTSQQDGARAVLRRLPLKACGDATSGGDRNFSTDVLVLEMENQRLRKRVEVLSNKLVYVQQQSALKKEEDASNNSSGKILNILEQQNDALEYELQSNKQETKQLLLRTNVMQKQISQYEQTIKEQQCLVENMQEQNESCGQGLEEHREKVENLESALSAAESARSGEVESREHYECMLKELQSRYAQLTQHVQELEEKRSSFAEGLREKSSQLDNVSALLQISREEGTQMAVERDSLDRQQRELCWELQSSREEVDALSREVQQIKDDRTRLQKQLTNTTEQLATTTAQLDETTTVVNDTATALQQSTDTMQSTQQMLKLREEEILYLQQQLGQLGSRSEEAVASTTIGVGGDSVAVQETGSLESGANLQEEQHSRSLARLKEEHSKQVCELAVANRSRFDELQHKHEGEVRIWCNRTDSLKAHVYRNRNALGWRPVSPSPSDLKGVFRGALVTKACYRGNKHKRVDRFIKVTPEGSFVWSSDLSGRGHFDSQRTIPLETIFRTEYGPYSQAQLWSNSQNKELPWRCFSLFTAKRSFDFIAKDDRAAESFVIGLGRLIAVHSASPVIQSRSEFLVRRVNLKLSAYCARRGISHKTLWLEAIRRTLSQQPDILMRHRGEPVTPKRPPKKRSGKNK*
>RhySp1WS2016031829_rbh_TGME49_208340
DSCVDEVGGDEEKLRDQDNPMDKLRRERHELGVWAAQLAAARPNTTTTQQQQQIFLKKPPFMLNKPPPSPSTSNTSQRRHRQTNTDDATNSRRDTGSDSGTCSGTGSGTCGGTGGGTGGGTGGGTGGGTGGGVVLRSLRPSGVGEETGAGGGSGTGGSGTGGSGTGGSGGSGGVSFSTEVLVLEMDNQRLRKRVEVLSNKLVYVQQQQDVDRVQEDNNSSKMLVILEQQNNALEHELQSNKQETKQLLLQSNALQTNIQKYEQRAREANALIIGFENKIVACATDLSDNRGQVVNLEAALSAAETARSGEVESRKHYEGMLTELQNRYTQLAQHVQELEEKRSSFAEGLREKSTQLDNVSALLQMAREETTRMAAERDCLDRKQREFCWELQHSRDELNVLSNNSQQLRDEMDGLQTQLTRTTEELNTTTAQLDQTTTTLNETTTALQQTTDAFNTSQEMVQQLQQQTPPLVVQQEQEQQPTMISCEADQLVSSCTPAVGQHDEISEQKDDGREQRASGQTSVLQSRAESSEMIDALVNERVEEAKKLLQQQHKKKLSSLDADHQSRLEELQRKHEGDIRKWSNRADSLKAHVARNRNALGWLPASRSPSDLKGVFRGAVATKVCYRGNKHKRVDRFIKVTADGTFAWSTDLTGNGHFDSKKAVPLESIFRTEYGPYSQAQLWTNSQHKEVPWRCFSLFTAKRSFDFITKDDKTAESFVIGLGRLIGAHSSSPMIQSRCEFLIRRANLKLSAYCCRRGISKRTMWLEAIRRTLSQQPDILMRHRGEPVTPKRPPKKRTNHK*
>RhySp1WS2016031831_rbh_TGME49_208340
MFNNDSLGDETVGGNDKQSGEENPMDKLRRERHQLGVWAAQLASTRPNTTTQQQVIIKKPPFVLNKSLLSPSNNRSHQSRFDQTTTTVHNNNNTEQDSANSSARSSASSGGSGGSGGGVVLRSLHHPSCGEFGDKQSSFSTELLVLEMDNQRLRKRVEVLSNKLVYVQQQQEQDAAVAVQQQQQDQDAAVAAKREDDNSASRKMLAILEQQNSALEHELTSNKQETKQLLLQATSLQNNIKKYEHRSREANALVDGLQNKIVACATDLSEQTEKVKILEAALSAADTGRSGEMESRKHYEGMLTELQNRYAQLAQHVQELEEKRSSFADGLREKSTQLDNVSALLQMAREETTRMAAERDCLDRKQREFGWELQHSRDELNSLSKNNQQIREENNCLQNQLTSTTDELNTTTTQLDNTTTTLNETTTALQQTTEALHHTQEILQQLEQQTTTTPLVAPEEEEEQQQQQEQQQALNCAAELSSTTITPCIGRTDWQVDNNNSILPEQTGAESIEMATAALVNERVEEAKKVLQRQHSKHLSVIDADNQSRLEELQRKHEGDLRKWSNRADSLKAHVTRNRNALGWLPASRSPSDLKGVFRGAVATKVCYRGNKHKRVDRFIKVTADGTFAWSADLTGNGQFDSQKAVPLESIFRTEYGPYSQAQLWTNSQHKEVPWRCFSLFTANRSFDFITKDDKTAESFVIGLGRLIGAHSSSPMIQSRSEFLIRRSNLKLSAYCVRRGISQRTLWVEAIRRTLAQQPDIIMRHRGEPVTPKRPPKKRTPNNNNYKV*
>RhySp1WS2016031832_rbh_TGME49_208340
DSCVDEVGGDEEKLRDQDNPMDKLRRERHELGVWAAQLAAARPNTTTTQQQQQIFLKKPPFMLNKPPPSPSTSNTSQRRHRQTNTDDATNSRRDTGSDSGTCSGTGSGTCGGTGGGTGGGTGGGTGGGVVLRSLRPSGVGEETGAGGGSGTGGSGTGGSGTGGSGTGGSGTGGSGTGGSGGSGGVSFSTEVLVLEMDNQRLRKRVEVLSNKLVYVQQQQDVDRVQEDNNSSKMLVILEQQNNALEHELQSNKQETKQLLLQSNALQTNIQKYEQRAREANALIIGFENKIVACATDLSDNRGQVVNLEAALSAAETARSGEVESRKHYEGMLTELQNRYTQLAQHVQELEEKRSSFAEGLREKSTQLDNVSALLQMAREETTRMAAERDCLDRKQREFCWELQHSRDELNVLSNNSQQLRDEMDGLQTQLTRTTEELNTTTAQLDQTTTTLNETTTALQQTTDAFNTSQEMVQQLQQQTPPLVVQQEQEQQPTMISCEADQLVSSCTPAVGQHDEISEQKDDGREQRASGQTSVLQSRAESSEMIDALVNERVEEAKKLLQQQHKKKLSSLDADHQSRLEELQRKHEGDIRKWSNRADSLKAHVARNRNALGWLPASRSPSDLKGVFRGAVATKVCYRGNKHKRVDRFIKVTADGTFAWSTDLTGNGHFDSKKAVPLESIFRTEYGPYSQAQLWTNSQHKEVPWRCFSLFTAKRSFDFITKDDKTAESFVIGLGRLIGAHSSSPMIQSRCEFLIRRANLKLSAYCCRRGISKRTMWLEAIRRTLSQQPDILMRHRGEPVTPKRPPKKRTNHK*
>RhySp1WS2016031833_rbh_TGME49_208340
GVWAAQLAAARPNTTTTQQQQQIFLKKPPFMLNKPPPSPSTSNTSQRRHRQTNTDDATNSRRDTGSDSGTCSGTGSGTCGGTGGGTGGGTGGGTGGGVVLRSLRPSGVGEETGAGGGSGTGGSGTGGSGTGGSGTGGSGTGGSGTGGSGGSGGVSFSTEVLVLEMDNQRLRKRVEVLSNKLVYVQQQQDVDRVQEDNNSSKMLVILEQQNNALEHELQSNKQETKQLLLQSNALQTNIQKYEQRAREANALIIGFENKIVACATDLSDNRGQVVNLEAALSAAETARSGEVESRKHYEGMLTELQNRYTQLAQHVQELEEKRSSFAEGLREKSTQLDNVSALLQMAREETTRMAAERDCLDRKQREFCWELQHSRDELNVLSNNSQQLRDEMDGLQTQLTRTTEELNTTTAQLDQTTTTLNETTTALQQTTDAFNTSQEMVQQLQQQTPPLVVQQEQEQQPTMISCEADQLVSSCTPAVGQHDEISEQKDDGREQRASGQTSVLQSRAESSEMIDALVNERVEEAKKLLQQQHKKKLSSLDADHQSRLEELQRKHEGDIRKWSNRADSLKAHVARNRNALGWLPASRSPSDLKRRCCDKGLLSGQQTQTSRSVH*
>RhySp1WS2016031834_rbh_TGME49_208340
DSCVDEVGGDEEKLRDQDNPMDKLRRERHELGVWAAQLAAARPNTTTTQQQQQIFLKKPPFMLNKPPPSPSTSNTSQRRHRQTNTDDATNSRRDTGSDSGTCSGTGSGTCGGTGGGTGGGTGGGTGGGTGGGVVLRSLRPSGVGEETGAGGGSGTGGSGTGGSGGVSFSTEVLVLEMDNQRLRKRVEVLSNKLVYVQQQQDVDRVQEDNNSSKMLVILEQQNNALEHELQSNKQETKQLLLQSNALQTNIQKYEQRAREANALIIGFENKIVACATDLSDNRGQVVNLEAALSAAETARSGEVESRKHYEGMLTELQNRYTQLAQHVQELEEKRSSFAEGLREKSTQLDNVSALLQMAREETTRMAAERDCLDRKQREFCWELQHSRDELNVLSNNSQQLRDEMDGLQTQLTRTTEELNTTTAQLDQTTTTLNETTTALQQTTDAFNTSQEMVQQLQQQTPPLVVQQEQEQQPTMISCEADQLVSSCTPAVGQHDEISEQKDDGREQRASGQTSVLQSRAESSEMIDALVNERVEEAKKLLQQQHKKKLSSLDADHQSRLEELQRKHEGDIRKWSNRADSLKAHVARNRNALGWLPASRSPSDLKGVFRGAVATKVCYRGNKHKRVDRFIKVTADGTFAWSTDLTGNGHFDSKKAVPLESIFRTEYGPYSQAQLWTNSQHKEVPWRCFSLFTAKRSFDFITKDDKTAESFVIGLGRLIGAHSSSPMIQSRCEFLIRRANLKLSAYCCRRGISKRTMWLEAIRRTLSQQPDILMRHRGEPVTPKRPPKKRTNHK*
>RhySp1WS2016031836_rbh_TGME49_208340
DSCVDEVGGDEEKLRDQDNPMDKLRRERHELGVWAAQLAAARPNTTTTQQQQQIFLKKPPFMLNKPPPSPSTSNTSQRRHRQTNTDDATNSRRDTGSDSGTCSGTGSGTCGGTGGGTGGGTGGGTGGGVVLRSLRPSGVGEETGAGGGSGTGGSGTGGSGTGGSGGSGGVSFSTEVLVLEMDNQRLRKRVEVLSNKLVYVQQQQDVDRVQEDNNSSKMLVILEQQNNALEHELQSNKQETKQLLLQSNALQTNIQKYEQRAREANALIIGFENKIVACATDLSDNRGQVVNLEAALSAAETARSGEVESRKHYEGMLTELQNRYTQLAQHVQELEEKRSSFAEGLREKSTQLDNVSALLQMAREETTRMAAERDCLDRKQREFCWELQHSRDELNVLSNNSQQLRDEMDGLQTQLTRTTEELNTTTAQLDQTTTTLNETTTALQQTTDAFNTSQEMVQQLQQQTPPLVVQQEQEQQPTMISCEADQLVSSCTPAVGQHDEISEQKDDGREQRASGQTSVLQSRAESSEMIDALVNERVEEAKKLLQQQHKKKLSSLDADHQSRLEELQRKHEGDIRKWSNRADSLKAHVARNRNALGWLPASRSPSDLKGVFRGAVATKVCYRGNKHKRVDRFIKVTADGTFAWSTDLTGNGHFDSKKAVPLESIFRTEYGPYSQAQLWTNSQHKEVPWRCFSLFTAKRSFDFITKDDKTAESFVIGLGRLIGAHSSSPMIQSRCEFLIRRANLKLSAYCCRRGISKRTMWLEAIRRTLSQQPDILMRHRGEPVTPKRPPKKRTNHK*
>RhySp1WS2016031837_rbh_TGME49_208340
DSCVDEVGGDEEKLRDQDNPMDKLRRERHELGVWAAQLAAARPNTTTTQQQQQIFLKKPPFMLNKPPPSPSTSNTSQRRHRQTNTDDATNSRRDTGSDSGTCSGTGSGTCGGTGGGTGGGTGGGTGGGVVLRSLRPSGVGEETGAGGGSGTGGSGTGGSGGVSFSTEVLVLEMDNQRLRKRVEVLSNKLVYVQQQQDVDRVQEDNNSSKMLVILEQQNNALEHELQSNKQETKQLLLQSNALQTNIQKYEQRAREANALIIGFENKIVACATDLSDNRGQVVNLEAALSAAETARSGEVESRKHYEGMLTELQNRYTQLAQHVQELEEKRSSFAEGLREKSTQLDNVSALLQMAREETTRMAAERDCLDRKQREFCWELQHSRDELNVLSNNSQQLRDEMDGLQTQLTRTTEELNTTTAQLDQTTTTLNETTTALQQTTDAFNTSQEMVQQLQQQTPPLVVQQEQEQQPTMISCEADQLVSSCTPAVGQHDEISEQKDDGREQRASGQTSVLQSRAESSEMIDALVNERVEEAKKLLQQQHKKKLSSLDADHQSRLEELQRKHEGDIRKWSNRADSLKAHVARNRNALGWLPASRSPSDLKGVFRGAVATKVCYRGNKHKRVDRFIKVTADGTFAWSTDLTGNGHFDSKKAVPLESIFRTEYGPYSQAQLWTNSQHKEVPWRCFSLFTAKRSFDFITKDDKTAESFVIGLGRLIGAHSSSPMIQSRCEFLIRRANLKLSAYCCRRGISKRTMWLEAIRRTLSQQPDILMRHRGEPVTPKRPPKKRTNHK*
>RhySp1WS2016031839_rbh_TGME49_208340
DSCVDEVGGDEEKLRDQDNPMDKLRRERHELGVWAAQLAAARPNTTTTQQQQQIFLKKPPFMLNKPPPSPSTSNTSQRRHRQTNTDDATNSRRDTGSDSGTCSGTGSGTCGGTGGGTGGGTGGGTGGGTGGGVVLRSLRPSGVGEETGAGGGSGTGGSGTGGSGTGGSGTGGSGTGGSGTGGSGGSGGVSFSTEVLVLEMDNQRLRKRVEVLSNKLVYVQQQQDVDRVQEDNNSSKMLVILEQQNNALEHELQSNKQETKQLLLQSNALQTNIQKYEQRAREANALIIGFENKIVACATDLSDNRGQVVNLEAALSAAETARSGEVESRKHYEGMLTELQNRYTQLAQHVQELEEKRSSFAEGLREKSTQLDNVSALLQMAREETTRMAAERDCLDRKQREFCWELQHSRDELNVLSNNSQQLRDEMDGLQTQLTRTTEELNTTTAQLDQTTTTLNETTTALQQTTDAFNTSQEMVQQLQQQTPPLVVQQEQEQQPTMISCEADQLVSSCTPAVGQHDEISEQKDDGREQRASGQTSVLQSRAESSEMIDALVNERVEEAKKLLQQQHKKKLSSLDADHQSRLEELQRKHEGDIRKWSNRADSLKAHVARNRNALGWLPASRSPSDLKGVFRGAVATKVCYRGNKHKRVDRFIKVTADGTFAWSTDLTGNGHFDSKKAVPLESIFRTEYGPYSQAQLWTNSQHKEVPWRCFSLFTAKRSFDFITKDDKTAESFVIGLGRLIGAHSSSPMIQSRCEFLIRRANLKLSAYCCRRGISKRTMWLEAIRRTLSQQPDILMRHRGEPVTPKRPPKKRTNHK*
>RhySp1WS2016031840_rbh_TGME49_208340
GVWAAQLAAARPNTTTTQQQQQIFLKKPPFMLNKPPPSPSTSNTSQRRHRQTNTDDATNSRRDTGSDSGTCSGTGSGTCGGTGGGTGGGTGGGTGGGTGGGVVLRSLRPSGVGEETGAGGGSGTGGSGTGGSGGVSFSTEVLVLEMDNQRLRKRVEVLSNKLVYVQQQQDVDRVQEDNNSSKMLVILEQQNNALEHELQSNKQETKQLLLQSNALQTNIQKYEQRAREANALIIGFENKIVACATDLSDNRGQVVNLEAALSAAETARSGEVESRKHYEGMLTELQNRYTQLAQHVQELEEKRSSFAEGLREKSTQLDNVSALLQMAREETTRMAAERDCLDRKQREFCWELQHSRDELNVLSNNSQQLRDEMDGLQTQLTRTTEELNTTTAQLDQTTTTLNETTTALQQTTDAFNTSQEMVQQLQQQTPPLVVQQEQEQQPTMISCEADQLVSSCTPAVGQHDEISEQKDDGREQRASGQTSVLQSRAESSEMIDALVNERVEEAKKLLQQQHKKKLSSLDADHQSRLEELQRKHEGDIRKWSNRADSLKAHVARNRNALGWLPASRSPSDLKRRCCDKGLLSGQQTQTSRSVH*
>SarNeuSN3005306_rbh_TGME49_208340
MKDPNSGSSLVRASGGLPPSAFPPEKTAPHSLEQGPHTSVSVISQENISAALPSSTSQQPRAQTSTADAIPQMLSRQAYAPTAHKRPLTAFGNAFTPATVMELAAGTAPPERPPSAAPLPSAATALTAAEPSADSASGHEASYRSAVMSANRHVMPQSTAGGTDGTYRSALPFAGSEGVSQAAWQPPANQLTALQQTRAAEVKRLRTLMQQSRVALASRWGVPGGDSRVEKVSPGSAVSRLPPAEAREPPTATASAGEPAEAEDYRAAGPAVAKETLVPSRTVETTEAPAQMTTATEEAAAAAAQELAASLLARKDTTLRGPALSKRLVSAGVPAPSPSTVAALEGSVVAVAAQEKVAAKKTTFKKVQEAPGVEAWRRPTYPAKAEGKEKAKAFIPKVIMKKKVPFGKRPLPKRAPLPGAAAGAGGDAAAEVAAAQEQEGEEKGGEEQPEETNDSLPFSVATFPSRESGDSEFNLTASDFLDRLPATTSVRSLSSPGGERAGAGEQVMPSMLRYRRAGETETTDKALSEVFRSRMVEDGALRIASRKGVESALFRAEGGESFEREPSAAAVEEEEGEEEEKEEREGEEEAEREELEKEEKEEEEEARVSAEGEKWKISGLAGPAVLATAEEEEEQEVRREEEEEEEEEVDLSLYDRSRRRLKREERDTAAAQRAAARGTWRRLTRAEEEKAAAAAAAAPTDRKVLLRAAAEEEQEEELTFRAAPEMAAEEERRRQGEERRRQRETRRPRAVEDRAGLESVGKRADDLAAQEDYERAALSLESAVEVLPPIPGLSPALDRLRKEREELSQWVRRLRRGVALRAPGRGLEEGGPSYLVSESGTLLRMPLRRTETTAAEFARTYAAAAAGLAAPDEARLEKPLEAEGPFIEERLAQEMTMPSSAVFSLEKRLQRQLQQLGQQRRHVTLLQKMLWERGGEGAAAHGSVREVDGEGESREGEIEAGTGGGGGVAAVTQQILEEQCNTLLQRFEQEKEHSTAYKLAWIETYKSKEAAREKCEALRKRLELLQAAKNMREARREEEEEKLRECREDLQTQAQALARTQSSREQYEYQLLVLQQRYEELRSYLQEWQEKASSFEEALLESTSNLQQQTALLQVERHASLRLKELLRERDEKVARLEVEVRVERDKLLLGERAAQQLQAAVAEQERLRTAAEEEVQQERQHLAAEQNVHQEARVLLQQREQQLQQLQEEVQGLHASEEVAAERKNKIKKLAAAAAQLLYRSGNRVAAAEKAVRKVEKRRQRALQLLQKARDVAQQQQQQLREKQQEQERDLQQQITQDKERLRQQEEEIEALKQNLQQFRTAAEAAAQKQEGAALLEAQLQLQEERELRKKEQQQQQQLLEQEQAAKQQLEKKLQEQQEDRRRLQGKLATFAFSSQGRSSSESPQQLLRVMRGGTPMERSAAFKKKVSLQYVKDVVAVEFGTASAACVARVAASGTRARNLKKLSAVLPWQCFAVYTPLGGDVFVAPSPAEAEAWVVGLGYLAPPVAPNIRSRHEFLVKRGYMKLQYYCQKKKGAAEEMIEAGAAAQPEKKQQNIYDAAVEERHCKDGPRKTRQGETRKTSRGEKRVSGFKRAAAGTSNSSLNQQTSLCCCCCSPSSTSAAG
>ScrHanSHHI4043335_rbh_TGME49_208340
LGRSQTLARGVAHSLEHMPGLGPAKEGPICVRGVTATHRPKDASPNEVMDQLARQHLDLEKSHNGLLDAHDRLRNQHESLLDQHEAERRMREDAESRLEHNQGDTDHRLQTEAKSRQADRRHLATATSAKEQLSSMVRELMKLVDEIQHKYISQTRHYEKLAKAVRSQQLGHMQEVQMATELADSQERFLHDLRQHLSKARRGNESKDWELQHAKQAMESYESQFKDLYEHHRNGAESLRDLQHKDQQRQESDCERSQREADQAYQKMVNANLRYRKLNNPNITTATTAMDAVLKGFIVKKANGVDIRTPKPMSTPNLANRHLKVIMEPDKKGVPHFFLTWAKAPYKVFSDASRCDLSRVLVIGYGWSARAPMLLPEDKTIAPERCFSVYTPRRSFDFVCESDDQVEAFILVLSRLCYRMQGWPVQGSITSHNKFLSAKGWVKVQTKCRLKHSTLTKHVLESARTFMITAVGQGLLGPMRPTPISGGPVAGS
>ScrHanSHHI4180826_rbh_TGME49_208340
XQTLARGVAHSLEHMPGLGPAKEGPICVRGVTATHRPKDASPNEVMDQLARQHLDLEKSHNGLLDAHDRLRNQHESLLDQHEAERRMREDAESRLEHNQGDTDHRLQTEAKSRQADRRHLATATSAKEQLSSMVRELMKLVDEIQHKYISQTRHYEKLAKAVRSQQLGHMQEVQMATELADSQERFLHDLRQHLSKARRGNESKDWELQHAKQAMESYESQFKDLYEHHRNGAESLRDLQHKDQQRQESDCERSQREADQAYQKMVNANLRYRKLNNPNITTAMDAVLKGFIVKKANGVDIRTPKPMSTPNLANRHLKVIMEPDKKGVPHFFLTWAKAPYKVFSDASRCDLSRVLVIGYGWSARAPMLLPEDKTIAPERCFSVYTPRRSFDFVCESDDQVEAFILVLSRLCYRMQGWPVQGSITSHNKFLSAKGWVKVQTKCRLKHSTLTKHVLESARTFMITAVGX
>ScrHanSHTV5027950_rbh_TGME49_208340
EAAAARACLLKVSPQGESPEAFRAPLEASPFLSGADEQSSSMLSGGRRERGWRNSAGKPLRGSVGRGLRGRTRRSTADHGHALSGSLLGASEYLSSPLPAPPPEDEFEDELSRASPRLASPRLVQADGSPGRAPCGAPAGHRISFSPLRGGGGCGGGRGSASLPLPGRPSTVGASRASFTLPAPPRIGREGESDGGPIAELKERRELVRWAENLYGEVTKLEEDRASLESQLEEVCGQLEDARSQLELSQTRCAELERLAHQFAAGAAAASEKEDLRKQLAAFSVEVDSLREEKQGHSKALALSAEEKRRLAAERDELHRSFAQREGGTGDVALSLTVHNVNFDRLHADPALLEAFRAQLRQAVAYDAVHCGQAGVQPTHVALEPFGRGSVRVQAAVAAAAHGIDAGVLAETLGRSQTLARGVAHSLEHMPGLGPAKEGPIGVRGVTATHRPKDASPNEVMDQLARQHLDLEQSHNGLLDAHDRLRNQHESLLDQHEAERRMREDAESRLEHNQGDMNHRLQTEAESRQADRRHLATATSAKEQLSSMVRELMKLVDEIQHKYISQTRHYENLAKAVRSQQLGHMQEVQMATELADSQERFLHDLRQHLSKARRGNESKDWELQHSKQAMESYESQFKDLYEHHRNGAESLRDFQHKDQQRQESDCERNQREADQAYQKMVNANLRYRKLNNPNITTAMDAVLKGFIVKKANGVDIRTPKPMSTPNLANRHLKVIMEPDKKGVPHFFLTWAKAPYKVFSGASRCDLSRVLVIGYGWSARAPMLLPEDKTIVPERCFSVYTPRRSFDFVCESDDQVEAFILVLSRLCYRMQGWPVQGSITSHNKFLSAKGWVKVQTKCRLKHSTLTKHVLESARTFMITAVGQGLLGPMRPTPISGGPVAGSPSHGSPLRLASSRSLGPNLAPSASPGGVAGPGQPSLVSGRQPVVAPGAAVQGPQAGPMLPQSGPTLPLPAVAPGAAVDGPQGHGFRTSSSCGELGNTANTTFDLGAGSALTRPGASSFGGVENVGPAAGFR
>ScrHanSHTV5131552_rbh_TGME49_208340
XVEVDSLREEKQGHSKALALSAEEKRRLAAERDELHRSFAQREGGTGDVALSLTVHNVNFDRLHADPALLEAFRAQLRQAVAYDAVHCGQAGVQPTHVALEPFGRGSVRVQAAVAAAAHGIDAGVLAETLGRSQTLARGVAHSLEHMPGLGPAKEGPIGVRGVTATHRPKDASPNEVMDQLARQHLDLEQSHNGLLDAHDRLRNQHESLLDQHEAERRMREDAESRLEHNQGDMNHRLQTEAESRQADRRHLATATSAKEQLSSMVRELMKLVDEIQHKYISQTRHYENLAKAVRSQQLGHMQEVQMATELADSQERFLHDLRQHLSKARRGNESKDWELQHSKQAMESYESQFKDLYEHHRNGAESLRDFQHKDQQRQESDCERNQREADQAYQKMVNANLRYRKLNNPNITTAMDAVLKGFIVKKANGVXXXXXXXXXXXQKANGVDIRTPKPMSTPNLANRHLKVIMEPDKKGVPHFFLTWAKAPYKVFSGASRCDLSRVLVIGYGWSARAPMLLPEDKTIVPERCFSVYTPRRSFDFVCESDDQVEAFILVLSRLCYRMQGWPVQGSITSHNKFLSAKGWVKVQTKCRLKHSTLTKHVLESARTFMITAVX
>ScrHanSHTV5157838_rbh_TGME49_208340
GRPSTVGASRASFTLPAPPRIGREGESDGGPIAELKERRELVRWAENLYGEVTKLEEDRASLESQLEEVCGQLEDARSQLELSQTRCAELERLAHQFAAGAAAASEKEDLRKQLAAFSVEVDSLREEKQGHSKALALSAEEKRRLAAERDELHRSFAQREGGTGDVALSLTVHNVNFDRLHADPALLEAFRAQLRQAVAYDAVHCGQAGVQPTHVALEPFGRGSVRVQAAVAAAAHGIDAGVLAETLGRSQTLARGVAHSLEHMPGLGPAKEGPIGVRGVTATHRPKDASPNEVMDQLARQHLDLEQSHNGLLDAHDRLRNQHESLLDQHEAERRMREDAESRLEHNQGDMNHRLQTEAESRQADRRHLATATSAKEQLSSMVRELMKLVDEIQHKYISQTRHYENLAKAVRSQQLGHMQEVQMATELADSQERFLHDLRQHLSKARRGNESKDWELQHSKQAMESYESQFKDLYEHHRNGAESLRDFQHKDQQRQESDCERNQREADQAYQKMVNANLRYRKLNNPNITTAMDAVLKGFIVKKANGVDIRTPKPMSTPNLANRHLKVIMEPDKKGVPHFFLTWAKAPYKVFSGASRCDLSRVLVIGYGWSARAPMLLPEDKTIVPERCFSVYTPRRSFDFVCESDDQVEAFILVLSRLCYRMQGWPVQGSITSHNKFLSAKGWVKVQTKCRLKHSTLTKHVLESARTFMITAVGQGLLGPMRPTPISGGPVAGSPSHGSPLRLASSRSLGPNLAPSASPGGVAGPGQPSLVSGRQPVVAPGAAVQGPQAGPMLPQSGPTLPLPAVAPGAAVDGPQGHGFRTSSSCGELGNTANTTFDLGAGSALTRPGASSFGGVENVGPAAGFGEX
>ScrTroCCMP3099042565_rbh_TGME49_208340
XASAASASPRLTSPRLVASGPSLLSASPSGSSPATSLRRAASGGRAAFAAFRPPAXSXGSGASPVDELQHRRELAQWAENLHEEVVKLEEERANMESQLEASLAQQRSLESELEATRRRCAELERAVASVSNGRGGGIGAERSAAAENVELRKQLAAYAVEIDVLREEKQAASHAVYSTSEEMQRLAAERDELHRCYAASNGDVALDLTVTNVNFDRLHANPELLQAFHAQLKHAITEDARQHGETSVCPEHVAVEGLTRGSVRVQASVAAPVGTRADVIAAKLGNSQTLARGVAMSLEAMDTISAAREGPIGVHSLLVRHRRGPELETRLRQVQDAHDSLQRSHATMRQNYDSLLESHGQLQREHDMLTEQHGEEQALRVEAESRLEANRDDMDVRLQCEAERRQEDKKNIAATATLKEDMGRIVQELMKLVDELQQKYVSQTRHYEQLAKAVRKQQLAHMQDVQDSIELTDSQHEFLHKLRGHIAAARNTSAARDAELQATRETAESYETKVRDLYDENRSAANHVRAHQDEVRWRDERENERLREQQQQEHQKLLAALQRYRIINNPNISEAMFAALEGKMVQKVTGVDPKQPLGKPQLAWRWLKVVIDTTADGHPKMMLRWAKAPYQTYTDKSTCDLTRVLILGYGFAARAPTLLPDEKGVVPERCFSVFTPRRSFDFVCNEDSDAEIFMLVLSRLCYRVQGWPVMGNIPSHSKFMGARGWCKVQKNCREKKQTLCKVMQEALHTAVGDAVAAGFLLPRSPGGASX
>ScrTroCCMP3099170409_rbh_TGME49_208340
HEEVVKLEEERANMESQLEASLAQQGAWRASSSRGGGIGAERSAAAENVELRKQLAAYAVEIDVLREEKQAASHAVYSTSEEMQRLAAERDELHRCYAASNGDVALDLTVTNVNFDRLHANPELLQAFHAQLKHAITEDARQHGETSVCPEHVAVEGLTRGSVRVQASVAAPVGTRADVIAAKLGNSQTLARGVAMSLEAMDTISAAREGPIGVVHSLLVRHRRGPELETRLRQVQDAHDSLQRSHATMRQNYDSLLESHGQLQREHDMLTEQHGEEQALRVEAESRLEANRDDMDVRLQCEAERRQEDKKNIAATATLKEDMGRIVQELMKLVDELQQKYVSQTRHYEQLAKAVRKQQLAHMQDVQDSIELTDSQHEFLHKLRGHIAAARNTSAARDAELQATRETAESYETKVRDLYDENRSAANHVRAHQDEVRWRDERENERLREQQQQEHQKLLAALQQQSEHIEAMFAALEGKMVQKVTGVDPKQPLGKPQLAWRWLKVVIDTTADGHPKMMLRWAKAPYQTYTDKSTCDLTRVLILGYGFAARAPTLLPDEKGVVPERCFSVFTPRRSFDFVCNEDSDAEIFMLVLSRLCYRVQGWPVMGNIPSHSKFMGARGWCKVQKNCREKKQTLCKVMQEALHTAVX
>ScrTroCCMP3099170763_rbh_TGME49_208340
XNLHEEVVKLEEERANMESQLEASLAQQRSLESELEAAELERAVASVSNGRGGGIGAERSAAAENVELRKQLAAYAVEIDVLREEKQAASHAVYSTSEEMQRLAAERDELHRCYAASNGDVALDLTVTNVNFDRLHANPELLQAFHAQLKHAITEDARQHGETSVCPEHVAVEGLTRGSVRVQASVAAPVGTRADVIAAKLGNSQTLARGVAMSLEAMDTISAAREGPIGVVHSLLVRHRRGPELETRLRQVQDAHDSLQRSHATMRQNYDSLLESHGQLQREHDMLTEQHGEEQALRVEAESRLEANRDDMDVRLQCEAERRQEDKKNIAATATLKEDMGRIVQELMKLVDELQQKYVSQTRHYEQLAKAVRKQQLAHMQDVQDSIELTDSQHEFLHKLRGHIAAARNTSAARDAELQATRETAESYETKVRDLYDENRSAANHVRAHQDEVRWRDERENERLREQQQQEHQKLLAALQQQSEHIEAMFAALEGKMVQKVTGVDPKQPLGKPQLAWRWLKVVIDTTADGHPKMMLRWAKAPYQTYTDKSTCDLTRVLILGYGFAARAPTLLPDEKGVVPERCFSVFTPRRSFDFVCNEDSDAEIFMLVLSRLCYRVQGWPVMGNIPSHSKFMGARGWCKVQKNCREKKQTLCKVMQEALHTAVX
>ScrTroCCMP3099256425_rbh_TGME49_208340
XAKQVASALDGIYIKKVNQKGKLQERFAKISIVGENGSQMQLQWAKPPYKKFPKSSALDLSRVILIGYGYMARAWALFDDVLPERCFSVHTVRRSFDFVCESEDDAENFV
>SelPygWS2016031750_rbh_TGME49_208340
MEANMLEMQRRFDTAEHYIMELGEEKTSFLEGIRERQSQLDYTVAQLQVLQGDLAKAETLRDRAVEALNEAEKEKEQAQAAYKTLNNKCINLVKSQSAKHEEEVKQYKEKLLLAQAKATELKTKLEYSEAAVKRQEEALKQKPKPEPESKSEPKSQPSIPATLPAPIDQTTEKEYVELKKKNEKDEARVKELESSVSHLDKSLAEANTRKSELEKELSEETQKLKNQQEKMRHDFQAQASRLHQALESALKSYEDTTTQFQAESAESGEALKNAEEELNSLKEQVSKYLEDVTTEMELSHSEDIEQLTKEMQDKLDQVTARAEKAEKEFELTKEALAKWEKEKRIHSNRIKALTAFIARTRAGRPRVPVLRQKKEAQYVRKGGVVVKIQEGKDHRKKHDAFIMLAEKPNPKTKEVEYELHYFKDINKRQGKPSTIILMKDVIRIESGETCNAAKWKAADPLTASLLGFSLITDKRSFDFLAKNQEDCARWVVGLGTAMKTPTAGTIMSRDEYIVRRAKYKLHAYCERRGITMKDMFMEAIRRTMIRKVSGVLDRVAPRKQDIPMDTDVPRTPEEARSHETSKAPSPKDGAASPSSPSRAKKRSKSKHTEPNAPTPAKRSPAGTPSRTTPINRSPPPEQGIPSDFSSILQLPSAVRGPPSEAPIPPPEAEEPTKAI
>SelPygWS2016031752_rbh_TGME49_208340
MKDVIRIESGETCNAAKWKAADPLNASLHGFSLITDKRSFDFLAKNQEDCARWVVGLGTAMKTPTAGTIMSRDEYIVRRAKYKLHAYCERRGITMKDMFMEAIRRTMIRKVSGVLDRVAPRKQDIPMDTDVPRTPEEARSHETSKAPSPKDGAASPSSPSRAKKRSKSKHTEPNAPTPAKRSPAGTPSRTTPINRSPPPEQGIPSDFSSILQLPSAVPGPPSESPIPPPEAEEPTKAI
>SelPygWS2016031753_rbh_TGME49_208340
KHDAFIMLAEKPNPKTKDVEYELHYFKDVNKRQGKPSTIILMKDVIRIESGETCNAAKWKAADPLNASLHGFSLITDKRSFDFLAKNQEDCARWVVGLGTAMKTPTAGTIMSRDEYIVRRAKYKLHAYCERRGITMKDMFMEAIRRTMIRKVSGVLDRVAPRKQDIPMDTDVPRTPEEARSHETSKAPSPKDGAASPSSPSGAEKSKSKRTEPNAPTPAKRSPAGTPSRTTPVIRSPPPEEGIPSDFSSILQSPSAVRGQGYRKKPGTY*
>SelPygWS2016031755_rbh_TGME49_208340
MEANMLEMQRRFDTAEHYIMELGEEKTSFLEGIRERQSQLDYTVAQLQVLQGDLAKAETLRDRAVEALNEAEKEKEQAQAAYKTLNNKCINLVKSQSAKHEEEVKQYKEKLLLAQAKATELKTKLEYSEAAVKRQEEALKQKPKPEPESKSEPKSQPSIPATLPAPIDQTTEKEYVELKKKNEKDEARVKELESSVSHLDKSLAEANTRKSELEKELSEETQKLKNQQEKMRHDFQAQASRLHQALESALKSYEDTTTQFQAESAESGEALKNAEEELNSLKEQVSKYLEDVTTEMELSHSEDIEQLTKEMQDKLDQVTARAEKAEKEFELTKEALAKWEKEKRIHSNRIKALTAFIARTRAGRPRVPVLRQKKEAQYVRKGGVVVKIQEGKDHRKKHDAFIMLAEKPNPKTKEVEYELHYFKDINKRQGKPSTIILMKDVIRIESGETCNAAKWKAADPLTASLLGFSLITDKRSFDFLAKNQEDCARWVVGLGTAMKTPTAGTIMSRDEYIVRRAKYKLHAYCERRGITMKDMFMEAIRRTMIRKVSGVLDRVAPRKQDIPMDTDVPRTPEEARSHETSKAPSPKDGAASPSSPSRAKKRSKSKHTEPNAPTPAKRSPAGTPSRTTPINRSPPPEQGIPSDFSSILQLPSAVPGPPSESPIPPPEAEEPTKAI
>SieNemWS1WS2_1104347_rbh_TGME49_208340
MGEATSVKNYSTKQPGDRRQEGTSKATPRKALPPVEEDLQNKKLAEANDELQRLLEDAKRMNTTLTMERDNALGERKNMETDLAKAQHMATEAADAIDSQLKKNTELESKLEGLQIRYDKVEHFLMEIGEEKTSLLEGLRERQTQLDYALAQIQLLQEDIVKLKAEKKLSHQKRVEAEEMAKKINMQHQKEVALHKETKNVVASTQERLRNTADALEAKRAEADKLDLALKHKMHELEKSASELKKVKGELAELRQSAAAEKGQLKAELDEKAEALKAAKAAIAEGENQMEVTRLETARQTEAAAKEAEGMEGALKEARMEIENLKEQIAVLKKDAEDEKRSEEEKAEKTNADLQQELHRMQTRVQEATEAEGAAKVAAAEAEEAAKVAAAEALEATELEKAKDRGEPAEVWQGRLDESKAKLMRYIDQARTEQSAADAAVKEVRTIVGEIEAGRTAMVEELQRVKRDSGDKETKLKEDLETSADRVKGLQEELEQAKKVDERMWRRKLRAAHERVLFTCPAVGRSRGGTLGIKHRSLLRRGSRMMKFKFKGKTHQTGERFLRLGPGDTQILYYKNSDGTGKPSKAIEISGITRVEYGWSSNSYVWSRASKTPYPPYLSFSVCERQRTYDFVAVNDADCENWVVGLGGLLPWTCNTIRTRQEFKVRRVKIKLWSYCMRRGISMSDLFRESIRRCVVRDPELAKRYEAIEAELARMRKAAGARGLRRAVRSGVSQRGRSTVKRKVSRPAGSAAAASGGPTEMDRKVSRQKSSGSVKGKSSSPARKKSGVKRKASSPARKKSGVKRKASSPSRKPSGPLKKASSLKRKASSPKRKDSSPKRKASSSPKRKASSGPKRKASSSPKRKASSGPKRKASS
>Sym_C1028973_rbh_TGME49_208340
MPGERLPAGWASAVGMGGSGEVDTLKNQLREAQVANNDMLAQMKATETSWRKCIEEAEQKEAKARQELERCKAKFEKRRPPKSPELSRLLHKLKRNVAREMRDAQQGFVIQKVTEKHGKTEVRRVAVCPHTRILKWCHANESFGPTSKTLELRLVQKLEFGPAARAAKILPEVSPWHCFSLVTAERSYDFIASNENSTRCFVLSISRLCEGTAEGIFRTRHDFEVTKGWARLKLGCKRRGSSVTQDFLVALQKVGATLPKPTPKLMMPTDEASSKPMDLFDFCNEPKEEPPQRTISTGSGIPSFNSSAGGATTPKSAAGGAASPKSNNGSFKPLGRLASATDDLGANARGLMAWMTPFGSSGAVWPKAGETWVFTGAVEHVDLYRSAEGSEWVNEMTCRSQSERRMVTIISALPQQNMVEIRGTDKLKFVKGWARMVDDNGNWLLEX
>Sym_C1058063_rbh_TGME49_208340
MPGERLPAGWASAVGMGGSGEVDTLKNQLREAQVANNDMLAQMKATETSWRKCIEEAEQKEAKARQELERCKAKFEKRRPPKSPELSRLLHKLKRNVAREMRDAQQGFVIQKVTEKHGKTEVRRVAVCPHTRILKWCHANESFGPTSKTLELRLVQKLEFGPAARAAKILPEVSPWHCFSLVTAERSYDFIASNENSTRCFVLSISRLCEGTAEGIFRTRHDFEVTKGWARLKLGCKRRGSSVTQDFLVALQKVGATLPKPTPKLMMPTDEASSKPMDLFDFCNEPKEEPPQRTISTGSGIPSFNSSAGGATTPKSAAGGAASPKSNNGSFKPLGRLASATDDLGANARGLMAWMTPFGSSGAVWPKAGETWVFTGAVEHVDLYRSAEGSEWVNEMTCRSQSERRMVTIISALPQQNMVEIRARMVDDNGNWLLEKAPMK
>Sym_D1a044874_rbh_TGME49_208340
XGAPKSLDLQTVERLEYGIGARAAKLIPEASPWHCFSVSTAERSYDFIGSNEKSTRCFVLSISRLCEDNAEGTFRSRHDFEVSKGWAKLKYGNKRRGTTMAKDXXXXXXXXXXXXXGTTMAKDFLQALRKVGATLPKSKAPVNAKLPEVSDLSKPMDLFDFCNEEAKMEDPPQRTTSAGSELLSNPGASPKSNGSFKPALGRLASATDEGARGFMSWMTGSGGGAVWPKAGETWVFTGAVDQVDLYRAADATEWVNEMTCRSQSER
>Sym_Mf125fA3015875_rbh_TGME49_208340
XAVAVPCMVTIPQRWSEPSVGGIGDGLMRVNPIGQHNPYNALDTTTTLEQLQGAKVPELATLRNAAYGPVEVVTEPGTFQTGCNGTVGSKLPPAPEPAVQPVQTVPRSMLVSAPDSDVVRQGRMMRERRQLIDWGENLYQQVDRLEQDKGDLERRYSDSQNELEQTRRRCAELERLLHEGAGAPTVGENSDLRKQLAAYAVEIDVLREEKTGLERTIADAQHNLQRLGMERDGFMQQVNDWASSHSSLQQKMDKLDSDRANEVKLKAAAEGRLNDTKKELTTAHESLQHEQEQHRRRLDALRQVEQQLRLKDEQYGELLDVVQPLSDNLKLLQDNYVRQTREYEQFIESVRRKQFEGDQALQGLLHQAGYDDSAYQMSLEMERLRQEHSQQLVDADRLRRMQSESSVSLEQQLQATRLELGQAQQQLAQSSVNEQQAAAQVAALQAEIQRLKDHIARRRPPGPGPPWARRALEHNIAREMKIATTGTDLMKVHDGAGQKKEVRFVVVSDGEMLMKWSKTPGRLSSSCTNLDLYSVIRLDYGSMSRPAILHDEQPWLCFSLYSTKRSYDFICPNEAVTRAYVLTLSRLCNWASGAVQTRSRFEYLKGWCKIEESCYKKKTSLSAALIRAAGITSRRTRQSGLTLPGERVVPTGSDQPLPTPQSAYGAPSAAAAGYPPPASPGYPPAGAAPGYPPPASPGYPPAAAAAPPAVSPTYPPAVAPAPGVVYQPTPPPPYSQPPAASGGTYPYAAPPAAGPPGTAGGVPQYAPPAATQYPIGYPPPAGVS
>Sym_XWS2016053708_rbh_TGME49_208340
KLRLKERFKDVVDQFERSIAARDKVLQERKKVKRVKPLTLGSAVKDIRLMCRGTQIEKSTVGAKTHPRKKKMIQVCVCMSQALQIISKFYIIKVHIYIHSIYKIIFGERANTHIWALKPPGKGPHPEYPQVCETVPSWCCFSVWTDKRSYDFFSNDENIVKTWVLGLSRLTWEKTKSPLANRSTIVTETGRLRLRYYCGMRRMTVKDLWSSAINRAAAKPIHNKNININNNNNNEIFKKVSVDSSLIDTRVSGSK*
>Sym_XWS2016053728_rbh_TGME49_208340
MELTLNQCETSDCRVHDDCQVHVLNLTVNRLKEEKQHLTQWGQSLQKDFKTLQNSKYALETQLQQERAMQQSLKEACDKVNIRNLSLENACRNSHPRVSNSNDNVYRREIDDLRNQLEIYSGEIDRLRSEKEEAVSLLQEANNAEDQMVKHRDTATMILRDAEEQLQLLKEKHKNVVVVVEELTEAKASYEHELVNRESNLKDVQTQLQQMRQESLQRRIHGEGLEIRLTDAAQEIINIKNINKYLIDIAQKLKTQLNSVTSDYNSFVEVVTSKQNSALDNISEAETGLDKYVSVYSKELETSRAHAQTLERDNLKNLKSIEKKNNDEKLRLKERFKDVVDQFERSIAARDKVLQERKKVKRVKPLTLGSAVKDIRLMCRGTQIEKSTVGAKTHPRKKKMIQISSDFMYLQWGAYDAKKAPKMTTKIPLQSIYKIIFGERANTHIWALKPPGKGPHPEYPQVCETVPSWCCFSVWTDKRSYDFFSNDENIVKTWVLGLSRLTWEKTKSPLANRSTIVTETGRLRLRYYCGMRRMTVKDLWSSAINRAAAKPIHNKNININNNNNNEIFKKVSVDSSLIDTRVSGSK*
>TheEquWA000859_rbh_TGME49_208340
MKTNEGTLDSSSGGFSMSEGTSSKDPYSLYGKDILKELKEEGSRLLAWSRELQNSARKSGTTLQVVPKVEKEEKIHRIENKLEPIEDTSYEQKQATPFSLQGTPVDTPCAGEQFYYPLDMHHSDISRTISSLGGGTSSGSSKFGSINTLEESVQNIPNFPPANPQYAHLLAVLQHKYTTLLRKFEEVNEQRMSYIEGIREYQAKLDNARSLLQMHQQEFERVAMRAKELEDVRIELLNQLKEAKDVKETVATIQVDNEEPVKEICEDVHETKEEETGEVEQQSKEKQKELDELYKTLEVFKSDVRAKVQSIENGLQALYMHMLNATEVVKATADETATQAPTIYENIKGAINAAEKIPVEPALERLEDDLKLGFRKQLKEMMNAFAEIGLKEPDCQGCIESEKKIKQIEYERCRLKNMINRTSNRNKDVSQNLKNLIYTEKLKKPIKVQLLKIGLFKNKFVDASIFIKGKMLIIKRKMGIQIKLSDIIGVNFGYDSIGYSKYADMITGFPWNFFTICTKKGYLHFYNPVDSTLELLVAGLNLIAGQSTANNEKDVRIRRTRMKILYHAKLKGMPLHKLWIQAIRKAAAAGAYRMRL
>TogJolCCCM725025015_rbh_TGME49_208340
XHPLAMSPTRSIAKEAADGTAGRPRPDFLDRLPPPPRCLQRQSPSPSCMAGSPVGPAVFSAIDAEEQRLRADALEGTVQDLRRHNEFLVKQLEEVRSAFRREKARLQEAHVEHCRELEANTPPRAAEEEVELRQRTEEDLGRLVRPQHERNAKRLWRLAQDPALWILKQSLTKNVAFEVDQLRKGAELLKVHRRTNKCEARDVAVCPEKMQLRWGRTSCCQQRAVSSWPRILDLYGVIQIYYGSMARCSSLYPELPPWRCFSLYTTCRTYDFCCPDEETVQCFVLGLSRLCFWASGGLPTRARFRSAKGWCKLNSYCFNEQVSLCRLFCQAVERVVAQRRQAAERVVAQCSQEPFLSDRPTELRNAAGEHEGAPS
>ToxGonME49003030_self_TGME49_208340
MVGQATQPGARKQSVFLHAGTGTRSIENDACPPMITKGEEVAMEDSQVSTSARQAPNAPSVSQAVSMASGNRKNEVELLRTAILKSRATVASRWRGSACVPGSVTGAVKNSAEFPAQPFSGETVAGGSSARQRGNADAQVDSEKLETVSARKSQIVDSGKHDTPSRNSVRTSGGFAQEGEMPAAPAGNPEKGGWLAKGRALKAQMAAAKTTPQQPLVLKVAKRKANPPKANKAMLKRVAFPNQSKEGPRRVDAEREAPDPDVLSLRRLDTWRLLTKDLSASRTPSFLRSSSSDVIDNAEDLNLTGSNIFPFFSGSVSTSDASVALSERLRTVRDSDAGSAYMYQSLPAGGELSPSLSVSPFSSTAGPSRTSASSTNSRLKRQDVQTAEEIESGEPEAMEVKEEVAPEPAGESGEVPFANVAGYSGNLRLPSVLEESQEYSTSARLGSRGEERPDSPAPRPRSGAPKKQPKKKKLEPLPADGSVEPFVEERAAEEDFDREAMLDDFDIPSTATGLSPAVERLRQERVALARWVRRLRGTGTAMQQKHMRVEKYLKPHQDLPGLDIKLAANYPPAAFEPPLTEAVEARGDRMEEILMKDAQMPSAKVWQLEQTNRQRLKHLAQQRKHISILQRALRKSQRETRAAERKLRGDDETSSSSESSAPSPREAERLILQEQCESLMDRVKAETAHRESYQRAWFLEQRQKERVAEKYNVLQRRLKAAQTVTRMEQAKQEEKQENIDDLKARLGERIEVLRRVTGTSEQYEYELVRLQRRYEALASYLKESQEKASSFEEGLREARSSLEHETALLQIEKNKSLNLGERLRERENAMERMKIELRLEQDRVLSREQTIQELRDSLNENAQLLLQAKDELVAEHERAEEERRRHEQTLIQAKTLQSNLLEAQQTIDTLMSEKAFADQQEAALKHLHENFLLLLESSQKQSDVLEETVEAMAKKKHKATQLLQRAVEEIQSGIHRQSVEEERLKADLAAAKARLSGAVEELEAERATQVETMNRAQDKYMEDHASYQKTCEAMRGEIEEQKARLEALTADLQEAKRRRDELEKWGEKMKEKNEALERRVVSSFSAQGRSGRGSMVRLVKRLQQGATMERANVGKKKVGKNFIKLTKDMQIVWTMETKDKLAGFYKQKAIRLQHIVGIDYGTASAACRSRMAAASKRKEEILPWRCFEIRTLSTSYLFTAQSDDIAATWVVCLGRLVSQWSDAPNIKTHREVCVRRVKMKLQRYCQEKRITPRKMWLDAIARASGQPVSDQPRRARRAVAEKKGK
>VitBraCCMP3155015558_rbh_TGME49_208340
MSSKVLDEIRAEAAALSRMHRSIRSSSKRAESDRQSAEHSYREQQQPMDLPSTRRPQLRDDVTVTVYHSEGGSSSALAARQPGHITSLNHRSPDADDGWPGPPRPFLPQGGSSSSGSTAMGSAMGTKLSSRRDLLGAAEREDPSAAVQRLQRDRQELMTWANKLMADMKELEAKNSRLERQIADERSRAKAHQEDPLLRRQVEMYASQIDSLQSEKFSADKAIEKACADMQADRDVWIERCRGLEVQRGEHEQQIDDLQKTVDELKGASSSLREELEQKSREVEVGAAALSLAEEQLSKEKEQREALNEALMRKEEERQALMTDIRSQIDTATQAHADKYTSLEETLKEKCTKVLAALERTESEMRQLKWKTQGIRGECRQQVDALMRSSTAEREALIEQLSGERERALGQVIDDYNRRCTALEQDLAIKDQLIHKLRHRPSRDPAESVSGELRAIMAGTFLRKAHFHGQHKRVDRFVQVTHTKRTEVRGVSYDILYASYVQVSSSLMLRWGTDPRRLKDEISLRDVVRVEYGPLARMQLWKPDESELSYRCFSLITSTRSYDFMALTDWECQAWVVGVSRLVSQWSAAVVSSRHTFLVKRSVMKVDELAREKETTRAGLLMSAIRRASLLSAPQRRRET
>AleMonCCMP3105069805_rbh_TGME49_208340
XASSAAAGVPRCTAELAAERDASPPVSARLRIEEALLERVLPEAAAEASARRELEAERSHSERVADALLASQQLAEELWAGLAEQTRAFDGFVAEVDAAAVRAQPSQAMRATAQALAGAARARSLAATAQRRQEDSTVDSLQHELLKARGLATAAKRAIQSEHAETNAREESAAESPRSREQVRRHAAHVQEHLAMVERLQQELHEESASLDLERRRLQDFMHSASASDVHYAEEFRLQQSELRECVTELRHSEKQMSFMEAQEQSRSRESEACIDESARQLHRNSCELAEVQAAHLAAEHAAEEHRCSAVRAELDARQARMELEARKNRVHIRRARAGADTALAPGEGLRALAPLLHGALLQKLSAKGGKWQQRFVGLAPQPPKSPTALRWTSDVRGRSLGMRASSVLLTEVARVDFGDGHLPMRLRPQKRPWCCFVLWASTRSYCFWTQDESTSESFVVGLSRLCPHAQPVRPAEVRLHRAMCKLGSSRRERAQVMIAALRQATAGHVAVAPGNAAVPSGAAPAAQPRAEGKLQAAADRGAAAASSLAAPDGAAPAAQPSAEGVAQGGPDGXTRARLAQX
>AleMonCCMP3105076013_rbh_TGME49_208340
AEQTRAFDGFVAEVDAAAVRAQPSQAMRATAQALAGAARARSLAATAQRRQEDSTVDSLQHELLKARGLATAAKRAIQSEHAETNAREESAAESPRSREQVRRHAAHVQEHLAMVERLQQELHEESASLDLERRRLQDFMHSASASDVHYAEEFRLQQSELRECVTELRHSEKQMSFMEAQEQSRSRESEACIDESARQLHRNSCELAEVQAAHLAAEHAAEEHRCSAVRAELDARQARMELEARKNRVHIRRARAGADTALAPGEGLRALAPLLHGALLQKLSAKGGKWQQRFVGLAPQPPKSPTALRWTSDVRGRSLGMRASSVLLTEVARVDFGDGHLPMRLRPQKRPWCCFVLWASTRSYCFWTQDESTSESFVVGLSRLCPHAQPVRPAEVRLHRAMCKLGSSRRERAQVMIAALRQATAGHVAVAPGNAAVPSGAAPAAQPRAEGKLQAAADRGAAAASSLAAPDGAAPAAQPSAEGVAQGGPDGDAGEVGAGSSSAGVRQX
>AleMonCCMP3105170704_rbh_TGME49_208340
XFDGFVAEVDAAAVRAQPSQAMRATAQALAGAARARSLAATAQRRQEDSTVDSLQHELLKARGLATAAKRAIQSEHAETNAREESAAESPRSREQVRRHAAHVQEHLAMVERLQQELHEESASLDLERRRLQDFMHSASASDVHYAEEFRLQQSELRECVTELRHSEKQMSFMEAQEQSRSRESEACIDESARQLHRNSCELAEVQAAHLAAEHAAEEHRCSAVRAELDARQARMELEARKNRVHIRRARAGADTALAPGEGLRALAPLLHGALLQKLSAKGGKWQQRFVGLAPQPPKSPTALRWTSDVRGRSLGMRASSVLLTEVARVDFGDGHLPMRLRPQKRPWCCFVLWASTRSYCFWTQDESTSESFVVGLSRLCPHAQPVRPAEVRLHRAMCKLGSSRRERAQVMIAALRQATAGHVAVAPGNAAVPSGAAPAAQPRAEGKLQAAADRGAAAASSLAAXXGAAPAAQPSAEGVAQGGPD
>AleMonCCMP3105241823_none_TGME49_208340
QMDSRMNSMDDCDESEISYGSCEGYEWSVGSVGSAGPGAGANSGAGNRRQLAGLRDKHAQCLQVLRRKSRQNMEAGQATKAVAEGQEPEGPRRTPMSSTNSELPSGAVTPAAGEDDESSLEQRATQIREESAAFFTKIREAVEAQGRELEALKEKDLASQISELRTAMETRAREVEHLQRQDAQVAIREVREDMETGEKMGAQRMKDLHGIMDRLRDTVRGQNREIESIKSQAPQSIMQGIQEALEAQGQCLLNDLGPVLQGVRENVVAMQEQVRTQAQELETLTQQIRGQQQEHADEFQKLRSAMVTQAQCDGMRSEIETLKRKEAVHDAVANAWDSERPAAERSERRVAGGGRSAEHDLRAHDEADAHRGPAAAA
>AleMonCCMP3105247587_rbh_TGME49_208340
LRGVAPVWRQPLASKASLSSDAPVCPFCHGGSPPQTVHEPPGVRAEASSAAAGVPRCTAELAAERDASPPVSARLRIEEALLERVLPEAAAXXXGXGRIGLASQQLAEELWAGLAEQTRAFDGFVAEVDAAAVRAQPSQAMRATAQALAGAARARSLAATAQRRQEDSTVDSLQHELLKARGLATAAKRAIQSEHAETNAREESAAESPRSREQVRRHAAHVQEHLAMVERLQQELHEESASLDLERRRLQDFMHSASASDVHYAEEFRLQQSELRECVTELRHSEKQMSFMEAQEQSRSRESEACIDESARQLHRNSCELAEVQAAHLAAEHAAEEHRCSAVRAELDARQARMELEARKNRVHIRRARAGADTALAPGEGLRALAPLLHGALLQKLSAKGGKWQQRFVGLAPQPPKSPTALRWTSDVRGRSLGMRASSVLLTEVARVDFGDGHLPMRLRPQKRPWCCFVLWASTRSYCFWTQDESTSESFVVGLSRLCPHAQPVRPAEVRLHRAMCKLGSSRRERAQVMIAALRQATAGHVAVAPGNAAVPSGAAPAAQPRAEGKLQAAADRGAAAASSLAAPDGAAPAAQPSAEGVAQGGPDGDAGEVX
>AleTarCCMP1771157514_rbh_TGME49_208340
XLQTYPAPETLLADWNEQHPEKRIAFFDEVLEINGRPVQNANADDELVWHPGATIDLLIRRACAVAYDDAVTFGIEEEAETFETVRIEEEAEKFEVFTGEGGEVPAEQVSARKLLSGAFELTFLSRVAGLTELAYATTGNSDVVRWRVEASRTAVGGRKACWEALLEHGADMDVPQERGAKVRLSLQTPSSRLREAVLRAVRDRGQGGVLLWDLCRDSAVEESMVSMDACLGLAPGSHVKLQGLTNKELNGSLGTLQDFDQQSQRWPVQLWLSGQVYKIKEEKLVRQLESPMAFLEGFVRRELHEALMVRRKDHQLRVFRRCTELVPMQSWNYILWGLGVDWDDETAEMVRVHLDPKNRGAILVADVQATLDLAERRAEEEQERAVRQDDEQRAARLNNPHLIRCRSPIRYDGMGSHELTRVRSSLLVDESPQPELTRSRSAPYKDDIALSLCLGGMRLLKVRGAVKRGTDGALKVPKKHSWSSLSPLRKKQEESKVDALGLEPRTVRLCRAKGWALLWTTAGTGVRMLAQMSRRMQSGLQHTVKPWLCFSLLTAKRGYDFVASTEQEAENWVLTLAQCLGDPELGSXAPHPDRKIQAEASRAARPGGDAQGRDRKDCTRAAHPFCVEGLAVARDKYVCVAAAGRFFWIQWGWAKHGGFGTCGTYNAX
>AmpCarCCMP1314042243_rbh_TGME49_208340
XVLSDDLCSECFGGFEQATLSELRGMVHEFSRRARETSVQQRRLFAELSGTAQSVSEAQERIRQLMPLLDRSSAAEARVAELEQELAAAKTAAHETQRFPHEGGSLLQESWLTDGSHHAPPAFPQDSVDSLSLSISTTGQSITSSLVSPSFLQKMSAVQPHAEASRRRGAQQSLQLSSDLAGADDADLVILDDIEPRQAEEEESSEQVKARKDVAATRAEASAHTSALTAGSGTAGGIRFLLDQRLSSASVDGLEEVHDAESAPVADMFRGQGEVDGRAGGNVVHTVRLSQSTEVLVDRLYNECRARSGAVAVQQVMDDLAGERHARQRPGAVAHSTHQLSSSVDTEVSKEQFRSLAVDALAWRQSQELIRYEAQWFPDDEAVSKLAVDESSTFAPACASGGNRQSKSLPSWSLELGRLSYESNGAVGAGVSQVHGPPPCPDAAHARSARDWWLAVNESFEKLCTKDWERARAKTRSKELPSQRGAASDTAAEEVDAWVPLLEELRTALSMFARGFAEEARARLQAAHAATGRLLEQRRRSMDEMSTQLEAQSGALSAALKEIEQLRALQSTDRSKAELSEVSLAETPRGRSTGSCADQANSPLLQKLPTSSQMALEAEARLRKEQEEVRGELEQQTNESKHRFAEETSAAAAAASAVEERMGIMHGGTWFEKVPYRRQARQRRFVRLSFDLQRIEWASQIRGPVKALPVQAIVRVDYGDASGAYRCYEFAHSRPPPTLCFSIITPSRTLDFIAKAESSVEVWVLGLNDLVPYRPERQRLTAQDFWVRRAMLRLESPIGLGSLAEEELDAESVSTRTNSTALPSX
>AmpCarCCMP1314060651_rbh_TGME49_208340
VLSDDLCSECFGGFEQATLSELRGMVHEFSRRARETSVQQRRLFAELSGTAQSVSEAQERIRQLMPLLDRSSAAEARVAELEQELAAAKTAAHETQRFPHEGGSLLQESWLTDGSHHAPPAFPQDSVDSLSLSISTTGQSITSSLVSPSFLQKMSAVQPHAEASRRRGAQQSLQLSSDLAGADDADLVILDDIEPRQAEEEESSEQVKARKDVAATRAEASAHTSALTAGSGTAGGIRFLLDQRLSSASVDGLEEVHDAESAPVADMFRGQGEVDGRAGGNVVHTVRLSQSTEVLVDRLYNECRARSGAVAVQQVMDDLAGERHARQRPGAVAHSTHQLSSSVDTEVSKEQFRSLAVDALAWRQSQELIRYEAQWFPDDEAVSKLAVDESSTFAPACASGGNRQSKSLPSWSLELGRLSYESNGAVGAGVSQVHGPPPCPDAAHARSARDWWLAVNESFEKLCTKDWERARAKTRSKELPSQRGAASDTAAEEVDAWVPLLEELRTALSMFARGFAEEARARLQAAHAATGRLLEQRRRSMDEMSTQLEAQSGALSAALKEIEQLRALQSTDRSKAELSEVSLAETPRGRSTGSCADQANSPLLQKLPTSSQMALEAEARLRKEQEEVRGELEQQTNESKHRFAEETSAAAAAASAVEERMGIMHGGTWFEKVPYRRQARQRRFVRLSFDLQRIEWASQIRGPVKALPVQAIVRVDYGDASGAYRCYEFAHSRPPPTLCFSIITPSRTLDFIAKAESSVEVWVLGLNDLVPYRPERQRLTAQDFWVRRAMLRLESPIGLGSLAEEELDAESVSTRTNSTALPSASSX
>AzaSpi3D9027063_none_TGME49_208340
XGLRPPPLRHHEHGSHGAGQLREMPVCEHGPLRAGQVQVLQVQYDGGDRTGALRGVAAASSTARYYDGLQDGQGGGSSRSKSGGGGGGNGGVGSGSGGVGGSDGVGGTAPPPTPPGEGKKSEGGGFFGKLAKSMDKTMQKLEKSFEGLASSGPAAVAPSSGPGPEAAIPLGGTQPVRQTVPLLSSEDEQLQWALSASLMADKGGTSTGAATAAASADPAAASATVAMAAAAVQPSAGDQLQAAAAQASQRLQAAEERADRAERDLAAAREREAATAGERAALRRQLAENESLIQGLTEQLDRTNGQLEEKKAQVQALETALSAAQQATATAQDAYMAAAEGRAQAESDSEGEEMQYQGTISQLLARIAQLEATLLQATHFAPEPLAEASPAAKAAEVVVDAVADAASKPSGEDAAADAAADAAADAAADAAADAVEEPRQVVGEPSGEALPAEKEPEAVAHAVADAAVDAEVEEAAKLVEELRGAVEEPSHKAAAKPAAGEAAEESVLAAASTGRAEGTALEVAAAPLAPPAPAPREPLKEDLRPMQNEPLQADADTACQPKAEAAEEKVEEKAEEKAEEX
>AzaSpi3D9037504_none_TGME49_208340
XQVHAEQRCKDLEERLEREVDERHAVEAQLDVANASLLLDSHRCNHDQEVADLIAALQAELYDLYGAHREQLQKYADLETSVRSLQGRAQEELEAAWRALSGQAAVAAELRCCVEGLRQECAAKDXKVASSLWAAGGREESPTAAEQELKRQCAEAERLAERERGQRREKHCRRLRDPNIAALMMKAVYEHHVIEKVNERGSVKEXAGGGAVRRGDAVEMGETPASRADDELEAILGHIASSQVQGLGX
>BreMinMf105b01029408_rbh_TGME49_208340
MGIGTKAKGKKVLQLKTFQKQESDLEIVPFDEDLVQRAHRALTASTKSLGGFWHTPSPCRHPLVCSVCGQSRGSVTTQIDVPHQDDLEQSQVLARDDQVVLEKKVTDMQWQLRSSDQHIVDLKADLKAAILEKQVTDMQWQLRSSDQHIVDLKADLKAAIGLCEDLHAQLKKQTDEFQKFMIRIRATVGHWFVQQKELQEQIDELEKRITPGEEQVAKLAEELSIARQKLRASQRRKSRRESTEHHQATIQALQLRLKDLGHEDGSRARRDLEKVQEQLRRKEEELLKAEAEKRRLAEELESEKMQAKDKAVMIEEAVEEAMKAMHQGAENAKLDEADGKGRVRKELKDDPGQCKLDKITEEIKLYRKLFDKDDFHFLQAYRREAKMLTKLGRYKEAERAWKKVWEESEKKFQEDDRIDTMTIEAQQEFAKTLQLQRKFKDAETNQREVLRKAKKYLEEDHPGHPVTLGAMQELALTLWQLGMEGQSKQLPEAQALYEEVLDLYPKLEDKMVKDVKQKIEGIKNGKNPKEIQQVSGGSSGSERKKHVMLSGRFNDQKKIDYMNKVKELLDEEGIDTYMVSCQTGEKFSGKTMFGLYHAKAMVVFGTDDYGAKTGAGYETFYELQYAWENQLDLIPIQLSSMWPPKPDKDKGDAGKIQNKYVLSSAQLREKDEKMEKPDEMAKKIAKAVRGFDEADTKVGYVSEAASSTYLQGAKEVRGDPISPMEMMTKGVEIWKLCAGKGEWQRRHLALTPGPTAAAHSLKWSSDAKYIGRQYVGRPTSVNIKEVEHVRFGAEALPTSQQNEEANPWCCFSVRTAQRSFHFKAKGEQIAENFVLGLSRLCHLDHPIRQLDVVEEKLKKRLKEVAEKKKQIQAIEVLAPNPF
>CerFusPA161109087949_rbh_TGME49_208340
WCLMAMADTRAAAGIVRSLLQAEAADWSRMRAARRRSTSRPQTDGEKDHRLSTDAFTGWPPTFSSRRGGQRQATSYLRLQNTNPAAVSANRSVERGGEGDKDEHEDEELEDGGIGDTGEDEEDDWSDGGEEDESEEAEERDTIVDVPRIIRRGVRTKPSQLSHALHSAEAAALGRAHRALRAPPDWRRPLGTTPPLAIDENACPACGRTGDKERKTRQVKTQTNAPCSSPETELVQAKLDVAEELLKQASSEATIESHVRGEVQEERIKTEKLAEALVESQRFTEELWEGWAEQTKKFEEFAVSVRLMTGVERPHILDLERAAGTATANAGQLRCATKAAAKAARDEENALTDELFRLQLKLRQAKQRHAEQLRGQAEEHLAVVHELHERLQEEGVYVQRLSFSESAAEQAAEQATEQAELASRERYAAISGELRPSISSTELLASAQHLAEAERAHRDAEEAAQRHRHTILQAEVASETARGQQRAMRLRAEARRKRAAVIGPPDPRDGLRALSVILRGVEISKLSARRGRWQPRFLKLDVQPSRRPDSVRWTADLHRHNLGRRASSVPLQEIACIDFGHRYLPEKLLPQKQPWCCVVFWAFRRSYFFWTADEAAAEALMVAMSLMCPSVPPLRIRDVRLHRAIYKLGTTRRERAAALLQAARRAAGHGKRDAKARALSTGGTG
>ColSpeColp10126992_rbh_TGME49_208340
ATRTVQTGGQLIKHVFHKKGKHYRYFRLFKDGTLRWAPSLEALNSAKKNTSFLSLSEVRGIVYGKVTDAMLNKGTVDMHPWLCFSLLGPQRSVDVTVEDERALSGWFLGLQLQLKKFNRKAFIISPGKFFWLRSIWRIKHRFY
>ColSpeColp10137216_rbh_TGME49_208340
SGINAESLTRLHRELTRKPLHTRTPRSTSHAMSSSQGMDVTPLSRSAGQFTFNISAAGVVNDSNRQNDPNALNKTSPDSSPLATQSDRGLDDFMSSSKFRRPFKVDVSPIASLDENASYKMKNEKRKLVEWGETLFAEARTLETKNKELEKHLQEERRVRLQVEERAREAQLEVRRLHQERDVLLQSNRLKHESEVECLNAEMKRVKRDLEQFKIKDADSMSKIRSLLETNAELQSSLTERSQQLESERHKAQLGDSGLSEVAEAKAFLEIRYQSAREELESVRTVLSRSLDAEKSRRIEAETKLRTAQDSSERVAELERENDALKVEVANLKQILGRDVDFQALQSYLRDASDDSTTHLHPTSTSTSFPVAQLDDASGGPALIPTLRDIIASQQKLLDEQEAYVSANLAEQESLLASVEKERDALERRVDSLQAEIVELNKRIKLPYRRAYLPADASKLAVESARRVRLLIESGSVLQKLSYRNAVLQPRFVRLSPNMEQIQWGVVTKNKTTSKFVNVADVIRVDFGYQTRAYIAQKNTAAKGRGASASALATSPGGSSLPPYLCFSVIMRDRTLDFIAPDDQTVERWVLALNALVAHKPGQDHMAPSQWRWQKVLAKIDRSAEKQSMSRSKYMLIKVSQVLPSPQATSVVDKPNGVRSVPAAASR
>ColSpeColp10170724_rbh_TGME49_208340
MGDNRLAYLDDARQRIHLGARLIKFNRRGVGDPRYVRYNDSDCTLTWSHTSSTSDKLTGSLSLLNVYAVLCGVPSNMTVKRGVADLCMSIVTAGRTYIFQASTEEERGSWVAALDVYMQEAKGNDQMAKSLERSMAVEEANQELRAELASMSQVKFQLKHELQSVGNILRSFMEKPRPRIASVNESTISGEPPRSNASSIGNGQSLADTLFNYLNREEMYGWSALEELKRAKAEAEEERKSKLELKRKLEQMYLQTKAIQSHTQEQSSKTKIDLESLLDEKDALEFRLKELHDQNAKLHTEKNDLAHSLEAERHAFAGKLVAAHANLSLNENEKEFLNRRVTALEELAKKLREEKDRFESDRSAMQRQVQSLGEIKSQVLKERNVLREELALSEEGRLFAVREAEKLTRLLQENRQRVELVDNLKQGFDIWKVEQGALRRVHVSISDDCSMMSWKTSDKGFFSKERELGSVSIRDITDVAEGTQSVGFFKVNVPADKSRWCWSLITPDLTLDLVADSEEEFQRLSKGCHALFEDYGSSPSLAGQYSDSWNSLPAVSADFSEDKKLIRGPSHATKKREVDLMERLATAAAEKEELNGLVMDLQQAVEDLQHSVTALGVSFEGSCLSHQHTLIRQLSRLIHEQPPIDLPNEFMKYLSEERSALFDSLSDVSAVCEDLRRMNEVGMQELQIIKSQFEELVNFKLKFAQSEFEVERLKAELVRATKQVKPSPSTWFWQAD
>ColSpeColp10423348_rbh_TGME49_208340
LKRIDALKIGSMLIKHSYKNARKRVHRWVSLSEDGKRLRWGENEQSLRHDVELKDAICVLFGTQTTTFRRRGIQVDDDWLCFSLVLGSKTVDFSAKADDQIMTWVLGLQAAVA
>CryBaiTAMU09Q1020583_rbh_TGME49_208340
TQELEKKLESLEIENKEKDENIDKINKNKTSIENQLSMIIKNNQDLIKERDRLKREIKIYEPLARSKEMVDKMAAYLETLLIKRNEVISEVTRDLSKNTSNLTEEISNIRTDIVGIEKNIQKFSETISYFKNDIITSENQRIQESNILMNNLKKNLKNAQNEIINHKRLLFNSVGRPGTALEPSLTFEVRNGSILHKYYGNYGNTIKCYCRIIGNNFEYTTSNNVVRNIPLEKIVGIDYGNNSNSFRRLEQPKGFFYRLFKKSKKKEVEDDKNMTINTPWLFFSIRILNRYNVSSADFIATSLESAMSWIVTIGRYASYIQKSKGLFTYNFIQTKHEFYCVSLRMKIMNLCRHKEMNISQLYITTIHTCCLKNPQLIRNEAAWNNLKAIMRRITNMKHPK
>CryCohSeligo025185_rbh_TGME49_208340
DDLGHHCFNGFEDSGEEELRGMIRYFFEQAAITSAQQRDLLKELPLASKALEAAYRRITYLEEAQQSKSGKEADDIDKENISMGQAQLRPQNFPAERVSDGKKNFGATKADGTGAGATTAKMHLASPGPASLEDEQPWITPFKRSAMLPLMLAAEDGTRTPPPQGDQSLCSLPNLTLSSSMAFTTLDLTAQLGSVQDETDGKLRSEVPTASSQECSRHDVQPVRSPGVGVGPLEPELETSTYRALRLGGRGLPTLSADSKWQEVRSHLAELSKSAADSKAARQLQAALQEFVTAYAEELRLRLRSERANTKRLLERRKEQLQAKNERLSEQAAEVLGLTEEVSRLRSQLKALAEELVLHERPRQACAEAQKDEPAIVSKPSGVGSETRPPSNNNSMSQSMYDEDDGDENVAQANEDKDEAGSKDCSAEAHHPSYLNDRAASIARAVNPTPTEVADLKFSTSRIGIVPASANNEAEAFDHPANLGLELDRAPSHQRPTSTSTSNELEEEEELEFKRDDEGDVEAAEEADAADGEALQGRLLAMQQGVVFEKVAFRGGQRQRRYVRLSRDLKYLEWTQRGNSDRNYTGAYKRLLISGIVRIDYGDASRAYRTTEFDRRRRRGKGHHPQPQLCFSVLFEHRSLDLVANSDAEVETWILGLNELVSYGPQRQVFTLEEFRRRRSLLRMEHGTDQLEANAGLNEAKCGEGVSDXDAYIDRKQKQVAADEDFCCEVMIHPEFARRTGQSAVA
>CryCohSeligo071666_rbh_TGME49_208340
DDLGHHCFNGFEDSGEEELRGMIRYFFEQAAITSAQQRDLLKELPLASKALEAAYRRITYLEEAQQSKSGKEADDIDKENISMGQAQLRPQNFPAERVSDGKKNFGATKADGTGAGATTAKMHLASPGPASLEDEQPWITPFKRSAMLPLMLAAEDGTRTPPPQGDQSLCSLPNLTLSSSMAFTTLDLTAQLGSVQDETDGKLRSEVPTASSQECSRHDVQPVRSPGVGVGPLEPELETSTYRALRLGGRGLPTLSADSKWQEVRSHLAELSKSAADSKAARQLQAALQEFVTAYAEELRLRLRSERANTKRLLERRKEQLQAKNERLSEQAAEVLGLKSEEVSRLRSQLKALAEELVLHERPRQACAEAQKDEPAIVSKPSGVGSETRPPSNNNSMSQSMYDEDDGDENVAQANEDKDEAGSKDCSAEAHHPSYLNDRAASIARAVNPTPTEVADLKFSTSRIGIVPASANNEAEAFDHPANLGLELDRAPSHQRPTSTSTSNELEEEEELEFKRDDEGDVEAAEEADAADGEALQGRLLAMQQGVVFEKVAFRGGQRQRRYVRLSRDLKYLEWTQRGNSDRNYTGAYKRLLISGIVRIDYGDASRAYRTTEFDRRRRRGKGHHPQPQLCFSVLFEHRSLDLVANSDAEVETWILGLNELVSYGPQRQVFTLEEFRRRRSLLRMEHGTDQLEANAGLNEAKCGEGVSDXDAYIDRKQKQVAADEDFCCEVMIHPEFARRTGQSAVA
>CryCohSeligo097299_rbh_TGME49_208340
QNFPAERVSDGKKNFGATKADGTGAGATTAKMHLASPGPASLEDEQPWITPFKRSAMLPLMLAAEDGTRTPPPQGDQSLCSLPNLTLSSSMAFTTLDLTAQLGSVQDETDGKLRSEVPTASSQECSRHDVQPVRSPGVGVGPLEPELETSTYRALRLGGRGLPTLSADSKWQEVRSHLAELSKSAADSKAARQLQAALQEFVTAYAEELRLRLRSERANTKRLLERRKEQLQAKNERLSEQAAEVLGLTEEVSRLRSQLKALAEELVLHERPRQACAEAQKDEPAIVSKPSGVGSETRPPSNNNSMSQSMYDEDDGDENVAQANEDKDEAGSKDCSAEAHHPSYLNDRAASIARAVNPTPTEVADLKFSTRIGIVPASANNEAEAFDHPANLGLELDRAPSHQRPTSTSTSNELEEEEELEFKRDDEGDVEAAEEADAADGEALQGRLLAMQQGVVFEKVAFRGGQRQRRYVRLSRDLKYLEWTQRGNSDRNYTGAYKRLLISGIVRIDYGDASRAYRTTEFDRRRRRGKGHHPQPQLCFSVLFEHRSLDLVANSDAEVETWILGLNELVSYGPQRQVFTLEEFRRRRSLLRMEHGTDQLEANAGLNEAKCGEGVSDXDAYIDRKQKQVAADEDFCCEVMIX
>CryCohSeligo106202_rbh_TGME49_208340
LVDDLGHHCFNGFEDSGEEELRGMIRYFFEQAAITSAQQRDLLKELPLASKALEAAYRRITYLEEAQQSKSGKEADDIDKENISMGQAQLRPQNFPAERVSDGKKNFGATKADGTGAGATTAKMHLASPGPASLEDEQPWITPFKRSAMLPLMLAAEDGTRTPPPQGDQSLCSLPNLTLSSSMAFTTLDLTAQLGSVQDETDGKLRSEVPTASSQECSRHDVQPVRSPGVGVGPLEPELETSTYRALRLGGRGLPTLSADSKWQEVRSHLAELSKSAADSKAARQLQAALQEFVTAYAEELRLRLRSERANTKRLLERRKEQLQAKNERLSEQAAEVLGLTEEVSRLRSQLKALAEELVLHERPRQACAEAQKDEPAIVSKPSGVGSETRPPSNNNSMSQSMYDEDDGDENVAQANEDKDEAGSKDCSAEAHHPSYLNDRAASIARAVNPTPTEVADLKFSTSRIGIVPASANNEAEAFDHPANLGLELDRAPSHQRPTSTSTSNELEEEEELEFKRDDEGDVEAAEEADAADGEALQGRLLAMQQGVVFEKVAFRGGQRQRRYVRLSRDLKYLEWTQRGNSDRNYTGAYKRLLISGIVRIDYGDASRAYRTTEFDRRRRRGKGHHPQPQLCFSVLFEHRSLDLVANSDAEVETWILGLNELVSYGPQRQVFTLEEFRRRRSLLRMEHGTDQLEANAGLNEAKCGEGVSDXDAYIDRKQKQVAADEDFCCEVMIX
>CryHomTU502000913_rbh_TGME49_208340
MHTNLFTNKRVSADNKNVNVQRLRNEKEKIKEWNENLTNLVTNINRRANNPTDKLINANSRHNKYHDNSPKNIPFNGRLKGEQKKANEHLENKFNFTNQKNNKSNSLEDQYTLALIEKQNIEESCNELKKRYNQLVLRFEEAIEQKESFREGLKNKINEYQKLQELHNGTQSLLAVGNKAQEELYQTQKQFQIILGKRNVEFSNVKDELEAKKTEFEELEKRFELLENENKEKDKNIDKISREKSDVEEKLSNFMKNNQDLKKERDQMKRELKIYEPLSRSKEMVDKMAAYLETLLIKRNEVISEITEDLSKNTGNLTEEISNIRKDIVGIENSIQKFSSIISHFKNDIITNENRRIQDSYMLVNSLKTQLTNSKEKIINLKRLLFNSVGRPGNALEPSLTFEVRNGSILHKLQGSHGNTLKCYCRIVGTTFEYTTSSNVVKTIPLEKVIGIDYGNNSNSFRRINQPKGFFHELFKRQTKSEAEEDKNEVINSPWLFFSIRILDGYDTFCSDFIASSLESAMSWVVTIGRYATYIQRSVGLFTYNFIQTKQEFYSVSLRMKVMHLCRQKELNISQLYIIAIHTSCLKNPQLIRNQAAWNNLKNIMRRITNKKFPK
>CryMelUKMEL1003738_rbh_TGME49_208340
MHTNLFTNKKANADNKNVNVQRLRNEKEKIKKWNENLTNLVTNINRRANDPTDKLINANSKHNKYHDISPKNIPFNGRLKGEHKKANEYLENKFNFTNQKNNKSNTLEDQYTLALIEKQNIEESCNELKKRYNQLVLRFEEAIEQKESFREGLKNKINEYQKLQELHNGTQSLLAVGNKAQEELYQTQKQFQIILGKRNVEFSNVKDELEAKKKEFEELEKRFELLENENKEKDISIDKISKEKTNVEEKLSNFMKNNQDLKKERDQMKRELKIYEPLSRSKEMVDKMAAYLETLLIKRNEVISEITEDLSKNTGELTEEISNIRKDIVGIENSIQKFSSIISHFKNDIIASENQRIQDSNMLVNSLKTQLTNSKEKIINLKRLLFNSVGRPGNALEPSLTFEVRNGSILHKLQGSHGNTLKCYCRIVGTTFEYTTSSNVVKTIPLEKVIGIDYGNNSNSFRRINQPKGFFHELFKRHTKSEADEDKNEILNSPWLFFSIRILDGYDTFCSDFIASSLESAMSWVVTIGRYATYIQRSIGLFTYNFIQTKQEFYSVSLRMKVMHLCRQKELNISQLYIIAIHTSCLKNPQLIRNQAAWNNLKNIMRRITNKKFPK
>CryMurRN66000317_rbh_TGME49_208340
MQASEKSLPDEYKTSDDVTAQAYKKLEKLRNDKERIKTWSENIKNLANNLGAAPKQLSKDSSSNKYIGKLSNNSIHAGTNQSTSPKIENINIQTSSLDKRKTEDLAKGVLCEFQKKSEQQIEVLLQEKSKIESICEELQNRYNHLILRYEEVAEQKESFKEAFKAKVAEYKKLQEEHDGVQSLLVVGNRAQEELYQTQKEYQLILGRQNIEYARVKKQLDQAESEMKSMQEKLSSLESEVTGKSKKNEEIMRSNEELQSKFEALSKSHQELENEARKMQQQLDIYISLSQSKSMVEKIAKYLENLIIKRNETIREILGDMTSCTEALTMEVAHTRTDLDEVENSIQKFSNTLMYFRKDVIIDEHKRIDESKNLISKLEKNIIDDKKKILKQRKELFHCIGRPGSPIEPSSVFQIRNGSILHKYSGRYGKLSKCYCRMISSSFEYTTSNRSFKSIKLEDIVGLDYGYTSNSYIRQFYKGGFSFFLKKSQVEVNEDSEPKYQPWLCFTLRVLENGNNKFIDFVAPSSQSIASWVVVIGQYVSYIHRSHKLFSYNFIRSRTEFIIVTVRMKLMYICFSRNLSLEQLFMITIYTCCIRNPQLIRNNSAWKKLKIRQKYIAIKKGLT
>CryParIOWAATCC001867_rbh_TGME49_208340
MHTNLFINKRVSADNKNVNVQRLRNEKEKIKEWNENLTNLVTNINRRANNPTDKLINTNSRHNKYHDNSPKNIPFNGRLKGEQKKANEHLENKFNFTNQKNNKSNSLEDQYTLVLIEKQNIEESCNELKKRYNQLVLRFEEAIEQKESFREGLKNKINEYQKLQELHNGTQSLLAVGNKAQEELYQTQKQFQIILGKRNVEFSNVKDELEAKKTEFEELEKRFELLENENKEKDKNIDKISREKTDVEEKLSDFMKNNQDLKKERDQMKRELKIYEPLSRSKEMVDKMAAYLETLLIKRNEVITEITEDLSKNTGDLTEEISNIRKDIVGIENSIQKFSSIISHFKNDIIANENRRIQDSYMLVNSLKTQLTNSKEKIINLKRLLFNSVGRPGNALEPSLTFEVRNGSILHKLQGSHGNTLKCYCRIVGTTFEYTTSSNVVKTIPLEKVIGIDYGNNSNSFRRINQPKGFFHELFKRQTKSEAEEDKNEVINSPWLFFSIRILDGYDTFCSDFIASSLESAMSWVVTIGRYATYIQRSVGLFTYNFIQTKQEFYSVSLRMKVMHLCRQKELNISQLYIIAIHTSCLKNPQLIRNQAAWNNLKNIMRRITNKKFPK
>CrySpeChipmunkI005501_rbh_TGME49_208340
ISNLSNFFKELEKKFELLENENKEKDKNIDKISKEKTSVEEQLSNFMKNNQDLKKERDQMKRELKIYEPLSRSKEMVDKMAAYLETLLIKRNEVISEITVDLSKNTGNLTEEISNIRKDIFGIENSVHKFSSIIFHFKNDIIANENQRIQESDMLVKSLKTQLKNSKEKIINLKRLLFNSVGRPGNALEPSLTFEVRNGSILHKLQGSHGNKVKCYCRIIGTTFEYTTSSNVVKTIPLEKVIGIDYGNNSNSFRRINQPKGFFHELFKRQTKSDTDEDKNGVMNAPWLFFSIRILDGYDTVCSDFIASSLESAMSWVVTIGRYATYIQRSKGLFTYNFIQTKNEFYSVSLRMKVMYLCQQKQVNISQLYITAIHTTCLKNPQLIRNQNAWNNLKNIMRRITNKKFPK
>CryTyzUGA55001859_rbh_TGME49_208340
MKNNQNLKKERDQMKRELKIYEPLSRSKEMVDKMAAYLETLLIKRNEVISEITEDLSKNTGNLTEEISNIRKDIVGIENSIQKFSSIISHFKNDIIANENRRIQDSYMLVNSLKTQLTNSKEKIINLKRLLFNSVGRPGNALEPSLTFEVRNGSILHKLQGSHGNTLKCYCRIVGTTFEYTTSSNVVKTIPLEKVIGIDYGNNSNSFRRINQPKGFFHELFKRQTKSEAEEDKNEVINSPWLFFSIRILDGYDTFCSDFIASSLESAMSWVVTIGRYATYIQRSVGLFTYNFIQTKQEFYSVSLRMKVMHLCRQKELNISQLYIIAIHTSCLKNPQLIRNQAAWNNLKNIMRRITNKKFPK
>CryUbi39726003507_rbh_TGME49_208340
MHTNLIVNKRGSPDNKHENVKQLREEKEKIKEWNENLTNLVTNINRGTNSPTNKLINTDNKNNRYYDNSPKKIPFNGRIRVENKKANEYFDKKFDFTNQKINKNNSLEEQYTLALIEKQNIEESCNELKKRYNQLVLRFEEAIEQKESFREGLKNKINEYQKLQELHNGTQSLLAVGNKAQEELYQTQKQFQIILGKRNLEFSNVKDELETKKMEFEELEKKFELLVKENKEKDENIDKMNKEKTSVEEQLSNFVKNNQDLKKERDQMKRELKIYEPLSRSKEMVDKMAAYLETLLIKRNEVISEITEDLSKNTGNLTEEISNIRKDIVGIENSIQKFSGVISHFKNNIIANETQRIQESDMLVKSLKTQLKNYKENIINLKKLLFNSVGRPGNALEPSLTFEVRNGSILRKLQGNHGNTIKCYCRIIGTIFEYTTSSNVVKTIPLEKVIGIDYGNNSNSFRRINQPKGFFHELFKRQAKSDTEEDKKAVINVPWLFFSIRILDGYDTVCSDFIATSLESAMSWIVTIGRYATYIQRSKGLFTYNFIQTKHEFYSVSLRMKTMYLCQQKELNISQLYITAIHTTCLKNPQLIRNQTAWNNLKNIMRRITNQKFSK
>DigOweWS12040075_rbh_TGME49_208340
MTSVKKNQRRHTVTALLNKSYVPERVVWTPGTIRWDLPDEIDSEKKERRRWRGCFKSQKSSSSDSEEVSPAQCPSPWLETPLKAPMNRNIHTTRTGGFAMLTKAFPDASSSQLFSEENCQIRRARSDPEEIRNLLPGGVVRTCLRCGQRPIDEQGFMDGVPGLPQPLCRRCKRFQILRIGWPLYKYRYKIHTVTPNRRIKILSLTADLRSFVYKHWFNNKEKHVKLSTIIGIIFGACSWTFKRISPASRPPNWAAFSLITEERTYDFVCYHPNIIECCVLGLQELIQRPFNRHALYKVLDFHVLSLGEFLWMRARFKLNEMATLEGVTETLMLWVILMKSALQATNVAHKIRFLKLAWQYEDNENIEESQLPPKYRRLYFQRHRALAIMQLQAMEEQKRMQKRQKWMQRIKDVRTLARIEDRADKSKTPKKESFTLPPLPPLGPPSAKKKKFLRVQIMENDEVKGISDVSSFSSSLTSSDNASH*
>GamAus019655_none_TGME49_208340
XTPCSSCASSDVQXVSVRSPLQWMLKCAGLALLVGLCLVCVNDHIGSRAAAVLVGLLLIALALPPPRPCSVDVGRLDSRRVVPARGAATAPRRKPTEALRSKFCHSREEAIGPQAQWISDRIAVLEQLHQATRESEVLRQQEERAQRQLTQLQQAREWELDALQKREQQASELSKAAQARADEQALQASKLSLQLEALREERNGLRRQLEEALEHEHVAAERVQEEKAKAEEASLRARDQARQLQDLAVEVEEARASALEARQQEQQAVRMHRQARVEAEQASVQASMLLVQLDALREGWREGSPQHRSEGPRRGDAVKWEKKLVSQLRELQEEHDELLQDRDRHRKDLEQRLDELGQQRRAVQKLQEALQRERQRSQQLESQIRASGRAPHERLRRQGSMPSLASGFAEDLAEAAAIDALGGILQRSIRSVPADKRQNFKRQLLLCFHPDRNPATEVATRVTQILNGEV
>GleFolCCAP11163002368_none_TGME49_208340
XSLRGSHDALLQAHSELQSDHQELIQQHDEERRQREDLEKRLGANQEELDVRLRQGHEQRQKDRQHLAMTHSLKENFAVVVRGXYVAQTRHYEQLAMRVRSQEAEHSRNMKEAEAVSQDQTRFLSSLREHLQRARKHSQDKEAEIQYYTQAAERYEHTAKTLYSENHQAAEQVRLHQQRVATFNELEQQRQERDLLEERGRGERRRERHRAVNNPNIAKSMALALDGXSRAEGGRSSAGQERETRAAEVAGRHHERPVGRAEVHVEMGQGALQDMVGQERLRLGARGRLGLRSLGEGAEAVPQRQGGTRARFLVAQGWCKVETSCRNRRATLYTHLKDALHTTVESGAARA
>GleFolCCAP11163047041_none_TGME49_208340
XRGELQCAICAGVHLPSEHHGPANAESWYDAIRASIQVELAKMQKLRELMEDGCTMHKYNYSNSKRSRRYFWVADGGRQLCWGRSKGVDTQSVNLREXIGIIYGPMTTTFQRCSSLDDASWTCFSLLFMGRTLDLAVGSDLQVHAWFLGLQHLIAVHGIGSMPMMSDAQFVARKVQLKLMTVAHRQGLVLSRYLVQRIRAVASGEAADLSMTPTGSAALAATPRDAKREKKRESAPTDGATAASGLKA
>GleFolCCAP11163152081_rbh_TGME49_208340
XHSDDAGGGLMTLLDASGGVSGAASPQQQQLQEAQREQIGALRLALDASEAEKEALLRARVEMQGKLDALARAYEEDAATFFAALDGKTSTRLAATAPVAAPACRRARAAASAXLRQELEDVASASAIRRALEAEVAMKVELEMQLQEAREELERRDEEERAKDQEERRAQEDEEEVQALEVRRVQERISEMQAGVWFDKISIKWRVVQPRFVRLSRDMRRVEWARREVGPFKAVPVDAVLRLEFGDASRTFRCREARDRPAPARCFSVLMPSRSLDLIARADRDVEVWVLGLNELTPCRPERQRFTAEEFRLRRAMLKLETEGPRRGGDDRSPTEGVEWSRAPDAGDDAASGATGLSNQASPCAGDASGNSGRRLSAVRRLFSGATGSGSRSGSRGAEKX
>GymCat030252_rbh_TGME49_208340
XFASELRTELAERQKAASAAAERMELEIRAARAKSRCRRRQEDLADQXSSVSLLLDGVVISKLSARRRKWQERFVGLLRPGMDELRWSSDVKKRSLKRGTTSLKLSDIVRVDFGDALPKSILPKQCPWCCFVLWSLERSYCFWTAESAVAAACIIGIYSPSAPVVSPRDVRLRWARCKLGNDVKTRSSAILRAVRRSMPLQPRIGIRPRGILRSSSSAENLSGPSRERRSITWGTAEVRDVAYMN
>GymCat033084_rbh_TGME49_208340
XFASELRTELAERQKAASAAAERMELEIRAARAKSRCRRRQEDLADQRRERSLGDLLLDGVVISKLSARRRKWQERFVGLLRPGMDELRWSSDVKKRSLKRGTTSLKLSDIVRVDFGDALPKSILPKQCPWCCFVLWSLERSYCFWTAESAVAAACIIGIYSPSAPVVSPRDVRLRWARCKLGNDVKTRSSAILRAVRRSMPLQPRIGIRPRGILRSSSSAENLSGPSRERRSITWGTAEVRDVAYMN
>HalGra015223_none_TGME49_208340
MRQRFYEKIYSTLEQKKSEFQMPNTLECELFLSEMNPIEKYEHIVSPQSNKFNVKQSRPQGKRSHGKTSFIVPQSLNMASKQLFSTETEDVFSPFFGKSPLQVDSFRQNGGQAATEDYRKNSHQPIKKECKEAKEPSSCQPSRRVTSLSSEGSGSAALSLDRMMSGDDELQEMLGDPAKSLNLLAPLPKDDKVQYLRPLLKTQDQKKFTMIPQSSTDFNSQKKAKAQSSHNASDLLSVNNQPLSSQSRSKKNSLMMSFGRDATLNRGNTTNPVTKKIYVDAIMKQLKIGVRVEKYHYSKSGSKICTLKLSEDYRTLSWRYDDQKFSSKTMDRYVEIRKIQSVIFGPQTYTFRGYKIQHLVNKLEYEVNQERNKQRNQNGEETGKEKPVPKFYAWECMSLKLKKRTIDFVISDESLMIKILQAISLLVSILSKNTPLKSLLSTSTSIRQNSQSNNKNQTQLNESNLPVGMLIPAVIYKVMRIKMKISYQAVEAQMSILEYMIVAMIKSYRQLRISELTDQDLWEEDQEEANCMKIPLMITAKMRNLMSMGSVFAPKLKGLAQLQTIRAKLRYQRLKFERYLSMQWEFGTNPCLRIPQELKIAVYPQSFQYYDTVPQLFAKYIQKRAKMLLSARDTFSLFLPRPVSQTVQNSPKNIISKPSLIPKCLKIIGEDEGDHQSLNDKDASTIKYQKQNTLSQMNFSQNLNKKDIQTNSKGTQVSKKTIIKAYIHLLSSLQELEDEEYDMEKLIMKQLHMRQMMGLKTKGRFLEETKVFESEMKQLPSQQSQLKVKLALDYETEDKIDEILHMISSAQSLEERHRIVNSQIYKEYFYFNPIYKTLLNKRNQVLRQVSQFSSETSTHDYHKAQQFLLNLPNLRQTVRYYKKRREVGKNWAEIEGFYAEGKPTI
>IchMulG5000175_rbh_TGME49_208340
MSDEESSDGEEQINLEQIKYNSLIIEAYNSFQKRDLKQAIEYYNKALLDLEHYQDFDRIALVQANLAVIYFHSCQYKQSEQLLKKSLQTLEKVNQISEHRNALYVKIYANLCVVYIILNRYDEAQQSNEQAINIIINSQDKQKKDLLEELVYLYFRFISFKNMGDGQFDNLESKYQGATLACFYSSMALNRELCNDLVGAVNYHQKALKVWEQVNDQGFIIISLKHLIYLLQNLNESQNNIIQYQNMLNYYLQTDEFKGINPETLFKDFENKINCAKQVNIKKIFIQINIYYVYFKKKKKQITNSVKRLENGLNDQILNISSNSLLKQNNAEVLNDFGENFWKQALRLRLTSSIRYSQQIIQGKKLDQEQKQALQIGLDQMKQTIIMLKQEKHPLVEKQLINMPFTQQAVSNLKASISKLNKMILKFIFLDAFDKLQMNAVNKSRLSAVNRQQKKINNIIENAYKYTMVGDYLLKCNKTSNGRLQKFFKLAQDCTLRWTAREKNINNKSKVQFYHMQEVRGVVYGKVTDVMCKPYNKKLQSWLCFSLILKSRSLDFFCEPDQINKWLIALGSETKKFNPGSYALRPAQVYWRKMKLILYYYFVEPHLQKGKTFYHSFVKVIIAFGRNQYKLPIINNTK
>KarBre014940_none_TGME49_208340
XTLHWKQPSHSRFRRAKTGSFSLQDVVSVDYGQGLKPDTQPPEKPGNCFALRSASFTHFFWSSDDATVEAFVVGLSRLCPRAPPVRGRDFRMRQTLARVGETRQARASALLAAVRRAAPEPTPVIYVSDPDGARQVISPVSFSGSAQPASSSAGNQQVGDPGGGAEAFSPVSFGGSAQAASSSSGQQQGVFQPAAQGSSTSSASRFPFAGAVAADNRSSDEAGQDAADGESAGEAADPEDHEGVPIEDLEEEEGEEEPGDQEWYEESQSSTRPGSTRSGSSFPR
>KarBre142447_rbh_TGME49_208340
XCEALCKQMTAAVGGAPLLAEDLGRQCFLGFEDAGVEELRGMVRLFSSRAAQVGVQQRMAFERLASTSKTVALAQKRLQELHNSELAAEERADDLVSELNTAHQQLEDTEHRNQRATTQVSAVRAELQEALSQAADARAREAAATAVAQEAAEARSREEAATAAELAAADLEASAELHRQETQRALEELSAARAELAACQRAELPSVPLPTSGEHAGCSDLGEVNCSWLSNGSPFSPTSLRYSAATVDESAHNWTVTADSEATKEALQTAAPKRPAFAVTQDPSVAPSVRTKSKLPQREDSTCLQVPAAAGASRMPVATDDDDITLVDLGVFSDEPDTLLLADPPAPKERREQEAIDSLAQSGTSQAAARRPGASGAGLRYLLGRRSSPGQAAGVADEDACLIDDVLEPQESWTEVSMGTSEAHVGSVDGKFNCPTAEADQDAHDAEGETQLAGSAGAAGSDAAGQAADVIAGGSLLEARNMRASWAAPLARSDLAASTEALVDQLYEECIARGGGQLRGAVAVRRVLLDLAGDSGGSQSDDSVPPELDGLLSQLGSSLDAEVSRTQFRAVVREAFALRQSQEVRRYCENTGQADDLTASTARLDGACAEPSTSLRNSARLLNRWASLPSWSSMELGRLSTCGDSGHGASFVEALGAGASEXTSADHWKAVEAALEQLHKLAEDAPQPLQGGGREALPDAVGALQAALTAFVRTFADEARARLRAAHASTGRLLDQRRRVVDDLHSQLEVRDAALHRSMEESAGLEARLRAASERAERAEKLAADTASDLAAARAAAAAAEAVKSTQAAAATTVESLSASVTSLGPEVAQTQDRNLQGLADMVTALRTELDAAERQRDAAEAARREMEGQFEVLAQRYEEDAQTFRAGARPISLAGSMRLSASLTRPLSTGAPGSTAAQPGSLLTELEGVAHGSSLERALEAEAAMRSELEAVRGELQLLTEEEGRRLEAQAASVAAEAAAVEERTSEMHGGTWFEKVSFKRSLKQKRFMRLSFDLRRIEWAQHERGPFKVLSVDAILRVDYGDASRTFRNYEFGRKDRPAAVRCFSISTPSRSLDLIASSEREVEVWVLGLNEVVPYRMERQRFTAQDYLVRRAILRLETSADQSQACIDEECGSNTSSRGVSEPTITSGPSFCTVGSGGSKSKLRGIAGRFGLR
>KarMicCCMP2283000162_rbh_TGME49_208340
SEWSMEKLENERLTQELRDRSRSYQEELHQEQSHASTIRRQSTLLGVSVRQREELRAHLAERDSDFRKSQDEARELKKLSRTETEQFRQELASHDERHAELTAARKIIDDRTRMKQLKVEERRKHRDEHWVEVFSAVAMAQKGSRMRLACQRGANDTRWKPWKDKDVSISKDKKGSQYLQWKSIKNQSKVKKWSLDQVTDIQIAKDIPFELQPLPQPWNCFILWILNAPFVFWTHLDDIAKSFIIALTHLCVHLKPIRNRELVALRALYKMGVDKGSRAQRLLVAIQRTKRLMPEPRREEEEDNPDCSFVPEREPRSRHEDAPHPEASSSGAHRVLEHSGTLAAIAQRQADEQRVPSSSHAPEGQPHREVAFDAEDVAVDMVERADEDDEGEEWYEESQSSTRDPGTTRSASSQ
>KarMicCCMP2283018011_rbh_TGME49_208340
XSDHWTSFYALVAQRTSSHVKRRQSDPLGGAGRQCFLGYEDASAEELREMVNLFRQRAVQATAQQQKVLEKLSSTTESVSLAQQCLQQLHASEISAAERADSLEEELQSSHRQLREREDKQRQDLEAQIAKLESARLELQCTEQRYTQTESRLATTEALAEERHLDAERLSAQLACARQTVASELECAELAEAHQLAARRAREELAVAQTELEVERKSKLEDVAAKRGLVDRSGFYERYFERRGCLDLRQSAHSVVSSDLAPSELEFALSSVEWSTAFDRSCEYRPKTSEVFNSSCDWTLGLNASLECCNKENAIHENSLEYSRISEKSPGSTVGKSADAPIQSHKPKPCPVLCVTQDPVAVPLPSQTSQADAFKPPLRTPAAEISKGNQFNATTTDDDVTIMGMDDDDCIAVGDTKQNQSELLSRERGTKGAGIRYLLDRKTSQGFRETSQLDCVDEDCVAPSDGCNIQHIIHDDQNPIGAMTVSTQEMSVQSALRASWSAGATCAALGEPSLVLIDRLFDQCLERAGGHLQGAASVRRVLADIAGADEELPPQLDSALCHLGSSLDAEVSRAQFRAIVSSALELRQSQEVSRYESTGSVEVASPCHDDICSDSTHEHVTPSLRQSARLVRLWASLPSWSMELGRTSCEAADMQHTSDESIVTASEHWGAVECGFEKLRGAVESLQQHGCDKFLPDGTTFSGIVEDIQGTLGSFVRCFADESRARLQAAHASIGRLLEQKRLAADDMTAQLEARDISLQQARDECASLSSRLRAAEERSACAERLAADASASLAKSQEALQKVEASRVQMTANPTDDLTASVVTIPCWQESPQKGPGLEELLSSLRTELHESEQKRDAAEVAWRDADKRLQALERKYEDDIRSLQTNAAHLSSRLGLSSSSQLPLLRSGELKGSHPDDLLEELKGAATNSAYENALRVEETLRSELQEAREELERHWEDDRHRQTQQNSVAAKDVAAIEFRLGQMHAGAYFEKVSFKRGLRQTRYARLTFDCRRIEWSQNERGPFKVMPVQAILRVDFGDASRAFRCFEFGHRSRPSAGRCLSICTPSRSLDLIAPSEREVEVWVLGLNEIIPYRLERQRFTEEEFLLRRALLRLEDGSTSQELDCQSNATSSIGGTIYTADGSENGSRTNSSLRSAMSSRLGLKLRRL
>KarMicCCMP2283031946_rbh_TGME49_208340
XNGGYETTDWECNVANDETLARAPPAPGIQPSPIPPDVSHLIARPGTIDSFVDLEASTAASLVDLKDQAQQQMMEWNQKLQKQVEVLEQEKLKLQELYTNSKESNQRLEAEXQKSRHRCTELECLARQGVAQTANAKSAHDENQELRKQLAAYSIEIDVLREDLRVANMPAEEMAKEAEAIDHEMKLMELRKEYDEEKCRFEADQKRREEEHQELDERYKLLDRGHAELGERYNLLDVGHRQLEEGHRKVVESERAKDEVISNQSALIRELKDCLILYKENAEILQEEFVDQTRVLQNLTKRVQSTCNEINGVMDDGHKDMAGRLTMTGLSAFGVLSHLTARADRWKVNRALAKVCFSHWFEYHQRYLILSMDSSRPYLRYDIAWEMACARQGFVLTKVRHDTHKLEERLVFLDAELGILRWGDAKHTRKHATLKTRELTTADEDKLEQKYPSAKGLGDLLKKRAQKHKMYNGFHKDCVDCGXLSKQTRGLDLRDVTHIDYGVSNRASMVAKERPWKCFSLCTMQRSFDFVCPEEEVARCFVLAVSRVIYCIKGGTTERVSLSGSFPPAAKVQYCERNHPIPHGAIECVWKCGAAKQQVVCMKGHKMIPGQVSCTTCGSFRKKATAKRQGMNASQICRGATSNWQPTYLPEWTHYVRGGVQTRGQYVAMQAWCKLTYYAMLNDTSVPKLFLQALMRSVLQKGEVIDTGSKRKENHIPPVQRLQRREASX
>KarMicCCMP2283041548_rbh_TGME49_208340
XGRQCFLGYEDASAEELREMVNLFRQRAVQATAQQQKVLEKLSSTTESVSLAQQCLQQLHASEISAAERADSLEEELQSSHRQLREREDKQRQDLEAQIAKLESARLELQCTEQRYTQTESRLATTEALAEERHLDAERLSAQLACARQTVASELECAELAEAHQLAARRAREELAVAQTELEVERKSKLEDVAAKRGLVDRSGFYERYFERRGCLDLRQSAHSVVSSDLAPSELEFALSSVEWSTAFDRSCEYRPKTSEVFNSSCDWTLGLNASLECCNKENAIHENSLEYSRISEKSPGSTVGKSADAPIQSHKPKPCPVLCVTQDPVAVPLPSQTSQADAFKPPLRTPAAEISKGNQFNATTTDDDVTIMGMDDDDCIAVGDTKQNQSELLSRERGTKGAGIRYLLDRKTSQGFRETSQLDCVDEDCVAPSDGCNIQHIIHDDQNPIGAMTVSTQEMSVQSALRASWSAGATCAALGEPSLVLIDRLFDQCLERAGGHLQGAASVRRVLADIAGADEELPPQLDSALCHLGSSLDAEVSRAQFRAIVSSALELRQSQEVSRYESTGSVEVASPCHDDICSDSTHEHVTPSLRQSARLVRLWASLPSWSMELGRTSCEAADMQHTSDESIVTASEHWGAVECGFEKLRGAVESLQQHGCDKFLPDGTTFSGIVEDIQGTLGSFVRCFADESRARLQAAHASIGRLLEQKRLAADDMTAQLEARDISLQQARDECASLSSRLRAAEERSACAERLAADASASLAKSQEALQKVEASRVQMTANPTDDLTASVVTIPCWQESPQKGPGLEELLSSLRTELHESEQKRDAAEVAWRDADKRLQALERKYEDDIRSLQTNAAHLSSRLGLSSSSQLPLLRSGELKGSHPDDLLEELKGAATNSAYENALRVEETLRSELQEAREELERHWEDDRHRQTQQNSVAAKDVAAIEFRLGQMHAGAYFEKVSFKRGLRQTRYARLTFDCRRIEWSQNERGPFKVMPVQAILRVDFGDASRAFRCFEFGHRSRPSAGRCLSICTPSRSLDLIAPSEREVEVWVLGLNEIIPYRLERQRFTEEEFLLRRALLRLEDGSTSQELDCQSNATSSIGGTIYTADGSENGSRTNSSLRSAMSSRLGLKLRRL
>KarMicCCMP2283063156_rbh_TGME49_208340
XNGGSLILSEELGRQCFLGYEDASAEELREMVNLFRQRAVQATAQQQKVLEKLSSTTESVSLAQQCLQQLHASEISAAERADSLEEELQSSHRQLREREDKQRQDLEAQIAKLESARLELQCTEQRYTQTESRLATTEALAEERHLDAERLSAQLACARQTVASELECAELAEAHQLAARRAREELAVAQTELEVERKSKLEDVAAKRGLVDRSGFYERYFERRGCLDLRQSAHSVVSSDLAPSELEFALSSVEWSTAFDRSCEYRPKTSEVFNSSCDWTLGLNASLECCNKENAIHENSLEYSRISEKSPGSTVGKSADAXIQSHKPKPCPVLCVTQDPVAVPLPSQTSQADAFKPPLRTPAAEISKGNQFNATTTDDDVTIMGMDDDDCIAVGDTKQNQSELLSRERGTKGAGIRYLLDRKTSQGFRETSQLDCVDEDCVAPSDGCNIQHIIHDDQNPIGAMTVSTQEMSVQSALRASWSAGATCAALGEPSLVLIDRLFDQCLERAGGHLQGAASVRRVLADIAGADEELPPQLDSALCHLGSSLDAEVSRAQFRAIVSSALELRQSQEVSRYESTGSVEVASPCHDDICSDSTHEHVTPSLRQSARLVRLWASLPSWSMELGRTSCEAADMQHTSDESIVTASEHWGAVECGFEKLRGAVESLQQHGCDKFLPDGTTFSGIVEDIQGTLGSFVRCFADESRARLQAAHASIGRLLEQKRLAADDMTAQLEARDISLQQARDECASLSSRLRAAEERSACAERLAADASASLAKSQEALQKVEASRVQMTANPTDDLTASVVTIPCWQESPQKGPGLEELLSSLRTELHESEQKRDAAEVAWRDADKRLQALERKYEDDIRSLQTNAAHLSSRLGLSSSSQLPLLRSGELKGSHPDDLLEELKGAATNSAYENALRVEETLRSELQEAREELERHWEDDRHRQTQQNSVAAKDVAAIEFRLGQMHAGAYFEKVSFKRGLRQTRYARLTFDCRRIEWSQNERGPFKVMPVQAILRVDFGDASRAFRCFEFGHRSRPSAGRCLSICTPSRSLDLIAPSEREVEVWVLGLNEIIPYRLERQRFTEEEFLLRRALLRLEDGSTSQELDCQSNATSSIGGTIYTADGSENGSRTNSSLRSAMSSRLGLKLRRL
>KarMicCCMP2283072732_rbh_TGME49_208340
XAAIGAHGQNPRLSGVQMLGKALKKHLPDLAVLARLVEVFLHSVEIASXEVPGTLTPRRDYLQQNCRVLGIEALQQGDELESAISGKIDMVPRALVRVPPEARPGDKLLLTRTHHLDPNGGYETTDWECNVANDETLARAPPAPGIQPSPIPPDVSXLIARPGTIDSFVDLEASTAASLVDLKDQAQQQMMEWNQKLQKQVEVLEQEKLKLQELYTNSKESNQRLEAEXQKSRHRCTELECLARQGVAQTANAKSAHDENQELRRKQLAAYSIEIDVLREDLRVANMPAEEMAKEAEAIDHEMKLMELRKEYDEEKCRFEADQKRREEEHQELDERYKLLDRGHAELGERYNLLDVGHRQLEEGHRKVVESERAKDEVISNQSALIRELKDCLILYKENAEILQEEFVDQTRVLQNLTKRVQSTCNEINGVMDDGHKDMAGRLTMTGLSAFGVLSHLTARADRWKVNRALAKVCFSHWFEYHQRYLILSMDSSRPYLRYDIAWEMACARQGFVLTKVRHDTHKLEERLVFLDAELGILRWGDAKHTRKHATLKTRELTTADEDKLEQKYPSAKGLGDLLKKRAQKHKMYNGFHKDCVDCGXLSKQTRGLDLRDVTHIDYGVSNRASMVAKERPWKCFSLCTMQRSFDFVCPEEEVARCFVLAVSRVIYCIKGGTTERVSLSGSFPPAAKVQYCERNHPIPHGAIECVWKCGAAKQQVVCMKGHKMIPGQVSCTTCGSFRKKATAKRQGMNASQICRGATSNWQPTYLPEWTHYVRGGVQTRGQYVAMQAWCKLTYYAMLNDTSVPKLFLQALMRSVLQKGEVIDTGSKRKENHIPPVQRLQRREASEGSEQPPLAPPSYPPDIN
>KarMicCCMP2283077162_rbh_TGME49_208340
XGDDQKSWLKPRASLESEVAALSLKHRSYIKRKPGSRRSLDVDESSGRQQSLRSSLAFDTVPVADSIEGLPSCRVCGDTLSPTQAGRLEQRVAEYREEAQSLSARLEVAEELLHRIKPEAARAKSLQLERDAERARAEDLASCLRATHALSAELKRGFEQQSLDFKKFIAHTKLHSDAIEGSLESLHFANQNQESSSKEKTPAAWSREAKRLDELHHELNQERAECRRSTVRLSEWSMEKLENERLTQELRDRSRSYQEELHQEQSHASTIRRQSTLLGVSVRQREEQADELRAHLAERDSDFRKSQDEARELKKLSRTETEQFRQELASHDERHAELTAARKIIDDRTRMKQLKVEERRKHRDEHWVEVFSAVAMAQKGSRMRLACQRGANDTRWKPWKDKDVSISKDKKGSQYLQWKSIKNQSKVKKWSLDQVTDIQIAKDIPFELQPLPQPWNCFILWILNAPFVFWTHLDDIAKSFIIALTHLCVHLKPIRNRELVALRALYKMGVDKGSRAQRLLVAIQRTKRLMPEPRREEEEDNPDCSFVPEREPRSRHEDAPHPEASSSGAHRVLEHSGTLAAIAQRQADEQRVPSSSHAPEGQPHREVAFDAEDVAVDMVERADEDDEGEEWYEESQSSTRDPGTTRSASSQDRGHATS
>KarMicCCMP2283135195_rbh_TGME49_208340
RQCFLGYEDASAEELREMVNLFRQRAVQATAQQQKVLEKLSSTTESVSLAQQCLQQLHASEISAAERADSLEEELQSSHRQLREREDKQRQDLEAQIAKLESARLELQCTEQRYTQTESRLATTEALAEERHLDAERLSAQLACARQTVASELECAELAEAHQLAARRAREELAVAQTELEVERKSKLEDVAAKRGLVDRSGFYERYFERRGCLDLRQSAHSVVSSDLAPSELEFALSSVEWSTAFDRSCEYRPKTSEVFNSSCDWTLGLNASLECCNKENAIHENSLEYSRISEKSPGSTVGKSADAPIQSHKPKPCPVLCVTQDPVAVPLPSQTSQADAFKPPLRTPAAEISKGNQFNATTTDDDVTIMGMDDDDCIAVGDTKQNQSELLSRERGTKGAGIRYLLDRKTSQGFRETSQLDCVDEDCVSDGCNIQHIIHDDQNPIGAMTVSTQEMSVQSALRASWSAGATCAALGEPSLVLIDRLFDQCLERAGGHLQGAASVRRVLADIAGADEELPPQLDSALCHLGSSLDAEVSRAQFRAIVSSALELRQSQEVSRYESTGSVEVASPCHDDICSDSTHEHVTPSLRQSARLVRLWASLPSWSMELGRTSCEAADMQHTSDESIVTASEHWGAVECGFEKLRGAVESLQQHGCDKFLPDGTTFSGIVEDIQGTLGSFVRCFADESRARLQAAHASIGRLLEQKRLAADDMTAQLEARDISLQQARDECASLSSRLRAAEERSACAERLAADASASLAKSQEALQKVEASRVQMTANPTDDLTASVVTIPCWQESPQKGPGLEELLSSLRTELHESEQKRDAAEVAWRDADKRLQALERKYEDDIRSLQTNAAHLSSRLGLSSSSQLPLLRSGELKGSHPDDLLEELKGAATNSAYENALRVEETLRSELQEAREELERHWEDDRHRQTQQNSVAAKDVAAIEFRLGQMHAGAYFEKVSFKRGLRQTRYARLTFDCRRIEWSQNERGPFKVMPVQAILRVDFGDASRAFRCFEFGHRSRPSAGRCLSICTPSRSLDLIAPSEREVEVWVLGLNEIIPYRLERQRFTEEEFLLRRALLRLEDGSTSQELDCQSNATSSIGGTIYTADGSENGSRTNSSLRSAMSSRLGLKLRRL
>KarMicCCMP2283136420_rbh_TGME49_208340
XALVAQRTSSHVKRRQSDPLGGAGRQCFLGYEDASAEELREMVNLFRQRAVQATAQQQKVLEKLSSTTESVSLAQQCLQQLHASEISAAERADSLEEELQSSHRQLREREDKQRQDLEAQIAKLESARLELQCTEQRYTQTESRLATTEALAEERHLDAERLSAQLACARQTVASELECAELAEAHQLAARRAREELAVAQTELEVERKSKLEDVAAKRGLVDRSGFYERYFERRGCLDLRQSAHSVVSSDLAPSELEFALSSVEWSTAFDRSCEYRPKTSEVFNSSCDWTLGLNASLECCNKENAIHENSLEYSRISEKSXGSTVGKSADAPIQSHKPKPCPVLCVTQDPVAVPLPSQTSQADAFKPPLRTPAAEISKGNQFNATTTDDDVTIMGMDDDDCIAVGDTKQNQSELLSRERGTKGAGIRYLLDRKTSQGFRETSQLDCVDEDCVAPSDGCNIQHIIHDDQNPIGAMTVSTQEMSVQSALRASWSAGATCAALGEPSLVLIDRLFDQCLERAGGHLQGAASVRRVLADIAGADEELPPQLDSALCHLGSSLDAEVSRAQFRAIVSSALELRQSQEVSRYESTGSVEVASPCHDDICSDSTHEHVTPSLRQSARLVRLWASLPSWSMELGRTSCEAADMQHTSDESIVTASEHWGAVECGFEKLRGAVESLQQHGCDKFLPDGTTFSGIVEDIQGTLGSFVRCFADESRARLQAAHASIGRLLEQKRLAADDMTAQLEARDISLQQARDECASLSSRLRAAEERSACAERLAADASASLAKSQEALQKVEASRVQMTANPTDDLTASVVTIPCWQESPQKGPGLEELLSSLRTELHESEQKRDAAEVAWRDADKRLQALERKYEDDIRSLQTNAAHLSSRLGLSSSSQLPLLRSGELKGSHPDDLLEELKGAATNSAYENALRVEETLRSELQEAREELERHWEDDRHRQTQQNSVAAKDVAAIEFRLGQMHAGAYFEKVSFKRGLRQTRYARLTFDCRRIEWSQNERGPFKVMPVQAILRVDFGDASRAFRCFEFGHRSRPSAGRCLSICTPSRSLDLIAPSEREVEVWVLGLNEIIPYRLERQRFTEEEFLLRRALLRLEDGSTSQELDCQSNATSSIGGTIYTADGSENGSRTNSSLRSAMSSRLGLKLRRL
>KarMicCCMP2283136645_rbh_TGME49_208340
XQCFLGYEDASAEELREMVNLFRQRAVQATAQQQKVLEKLSSTTESVSLAQQCLQQLHASEISAAERADSLEEELQSSHRQLREREDKQRQDLEAQIAKLESARLELQCTEQRYTQTESRLATTEALAEERHLDAERLSAQLACARQTVASELECAELAEAHQLAARRAREELAVAQTELEVERKSKLEDVAAKRGLVDRSGFYERYFERRGCLDLRQSAHSVVSSDLAPSELEFALSSVEWSTAFDRSCEYRPKTSEVFNSSCDWTLGLNASLECCNKENAIHENSLEYSRISEKSPGSTVGKSADAPIQSHKPKPCPVLCVTQDPVAVPLPSQTSQADAFKPPLRTPAAEISKGNQFNATTTDDDVTIMGMDDDDCIAVGDTKQNQSELLSREEVRKAQGLGICWIVKLRKDLEKLLSWIVLISDGCNIQHIIHDDQNPIGAMTVSTQEMSVQSALRASWSAGATCAALGEPSLVLIDRLFDQCLERAGGHLQGAASVRRVLADIAGADEELPPQLDSALCHLGSSLDAEVSRAQFRAIVSSALELRQSQEVSRYESTGSVEVASPCHDDICSDSTHEHVTPSLRQSARLVRLWASLPSWSMELGRTSCEAADMQHTSDESIVTASEHWGAVECGFEKLRGAVESLQQHGCDKFLPDGTTFSGIVEDIQGTLGSFVRCFADESRARLQAAHASIGRLLEQKRLAADDMTAQLEARDISLQQARDECASLSSRLRAAEERSACAERLAADASASLAKSQEALQKVEASRVQMTANPTDDLTASVVTIPCWQESPQKGPGLEELLSSLRTELHESEQKRDAAEVAWRDADKRLQALERKYEDDIRSLQTNAAHLSSRLGLSSSSQLPLLRSGELKGSHPDDLLEELKGAATNSAYENALRVEETLRSELQEAREELERHWEDDRHRQTQQNSVAAKDVAAIEFRLGQMHAGAYFEKVSFKRGLRQTRYARLTFDCRRIEWSQNERGPFKVMPVQAILRVDFGDASRAFRCFEFGHRSRPSAGRCLSICTPSRSLDLIAPSEREVEVWVLGLNEIIPYRLERQRFTEEEFLLRRALLRLEDGSTSQELDCQSNATSSIGGTIYTADGSENGSRTNSSLRSAMSSRLGLKLRRL
>KarMicCCMP2283137525_rbh_TGME49_208340
XTSFICAAMTNESMSESFLTADHESVMLKALHSGXNQQAVKNTVSSVAKQRAFNAHSLFQADTASDVTDSLYDVASNESVYTKLLPQGQSSTPELEYAEPRDAREKHFDDFFGDDQKSWLKPRASLESEVAALSLKHRSYIKRKPGSRRSLDVDESSGRQQSLRSSLAFDTVPVADSIEGLPSCRVCGDTLSPTQAGRLEQRVAEYREEAQSLSARLEVAEELLHRIKPXLLAAKSLQLERDAERARAEDLASCLRATHALSAELKRGFEQQSLDFKKFIAHTKLHSDAIEGSLESLHFANQNQESPPRRKHQQRGVDMHEAKRLDELHHELNQERAECRRSTVRLSEWSMEKLENERLTQELRDRSRSYQEELHQEQSHASTIRRQSTLLGVSVRQREEQEADELRAHLAERDSDFRKSQDEARELKKLSRTETEQFRQELASHDERHAELTAARKIIDDRTRMKQLKVEERRKHRDEHWVEVFSAVAMAQKGSRMRLACQRGANDTRWKPWKDKDVSISKDKKGSQYLQWKSIKNQSKVKKWSLDQVTDIQIAKDIPFELQPLPQPWNCFILWILNAPFVFWTHLDDIAKSFIIALTHLCVHLKPIRNRELVALRALYKMGVDKGSRAQRLLVAIQRTKRLMPEPRREEEEDNPDCSFVPEREPRSRHEDAPHPEASSSGAHRVLEHSGTLAAIAQRQADEQRVPSSSHAPEGQPHREVAFDAEDVAVDMVERADEDDEGE
>KarMicCCMP2283146467_rbh_TGME49_208340
REKHFDDFFGDDQKSWLKPRASLESEVAALSLKHRSYIKRKPGSRRSLDVDESSGRQQSLRSSLAFDTVPVADSIEGLPSCRVCGDTLSPTQAGRLEQRVAEYREEAQSLSARLEVAEXAVAPYKASPEAARAKSLQLERDAERARAEDLASCLRATHALSAELKRGFEQQSLDFKKFIAHTKLHSDAIEGSLESLHFANQNQESPPRRKHQQRGVDMHEAKRLDELHHELNQERAECRRSTVRLSEWSMEKLENERLTQELRDRSRSYQEELHQEQSHASTIRRQSTLLGVSVRQREEQADELRAHLAERDSDFRKSQDEARELKKLSRTETEQFRQELASHDERHAELTAARKIIDDRTRMKQLKVEERRKHRDEHWVEVFSAVAMAQKGSRMRLACQRGANDTRWKPWKDKDVSISKDKKGSQYLQWKSIKNQSKVKKWSLDQVTDIQIAKDIPFELXAIATTLEFQPLPQSWNCFILWILNAPFVFWTHLDDIAKSFIIALTHLCVHLKPIRNRELVALRALYKMGVDKGSRAQRLLVAIQRTKRLMPEPRREEEEDNPDCSFVPEREPRSRHEDAPHPEASSSGAHRVLEHSGTLAAIAQRQADEQRVPSSSHAPEGQPHREVAFDAEDVAVDMVERADEDDEGE
>KarMicCCMP2283147921_none_TGME49_208340
KEQRENLEAELQKARERYTELESLFRQGVAQSAKAKSIQDENQQLRKQLAAYSIEIDVLRQDLRMASLPGYGAEHEKKLEEMQRIFDEEKARLESDHNQTIEDHKALDERYRLLDKDYNELGDMHSQLGDGHRKLEEGHRSIAEELERKTKQVSEQSQLICDLRHDLRQYRQVAETLQDGFVDQTRLFADLTTRFREAANRVGGVVKDDEKDLAQRMNLINFSAFDHFDHLTSKTDQWKAIRGLKKLCFVHWVWGALRIGFAKPSCRYLRYDIAWEMACARQGFVLTKVRHDTHRLEDRLVILDAELGILRWGDLKQSRRGTVGEMKHGVKNVNRNDLKHATLKKKELTSAEETKIMEICPDADDLKALLKQRAQEHGKYLEFHKDCVDCGCLSKFTRGLDLRDVTCIDYGVSNRASVISQTKPW
>KarMicCCMP2283172329_rbh_TGME49_208340
XALVAQRTSSHVKRRQSDPLGGAGRQCFLGYEDASAEELREMVNLFRQRAVQATAQQQKVLEKLSSTTESVSLAQQCLQQLHASEISAAERADSLEEELQSSHRQLREREDKQRQDLEAQIAKLESARLELQCTEQRYTQTESRLATTEALAEERHLDAERLSAQLACARQTVASELECAELAEAHQLAARRAREELAVAQTELEVERKSKLEDVAAKRGLVDRSGFYERYFERRGCLDLRQSAHSVVSSDLAPSELEFALSSVEWSTAFDRSCEYRPKTSEVFNSSCDWTLGLNASLECCNKENAIHENSLEYSRISEKSPGSTVGKSADAPIQSHKPKPCPVLCVTQDPVAVPLPSQTSQADAFKPPLRTPAAEISKGNQFNATTTDDDVTIMGMDDDDCIAVGDTKQNQSELLSREEVRKAQGLGICWIVKLRKDLEKLLSWIVLXSDGCNIQHIIHDDQNPIGAMTVSTQEMSVQSALRASWSAGATCAALGEPSLVLIDRLFDQCLERAGGHLQGAASVRRVLADIAGADEELPPQLDSALCHLGSSLDAEVSRAQFRAIVSSALELRQSQEVSRYESTGSVEVASPCHDDICSDSTHEHVTPSLRQSARLVRLWASLPSWSMELGRTSCEAADMQHTSDESIVTASEHWGAVECGFEKLRGAVESLQQHGCDKFLPDGTTFSGIVEDIQGTLGSFVRCFADESRARLQAAHASIGRLLEQKRLAADDMTAQLEARDISLQQARDECASLSSRLRAAEERSACAERLAADASASLAKSQEALQKVEASRVQMTANPTDDLTASVVTIPCWQESPQKGPGLEELLSSLRTELHESEQKRDAAEVAWRDADKRLQALERKYEDDIRSLQTNAAHLSSRLGLSSSSQLPLLRSGELKGSHPDDLLEELKGAATNSAYENALRVEETLRSELQEAREELERHWEDDRHRQTQQNSVAAKDVAAIEFRLGQMHAGAYFEKVSFKRGLRQTRYARLTFDCRRIEWSQNERGPFKVMPVQAILRVDFGDASRAFRCFEFGHRSRPSAGRCLSICTPSRSLDLIAPSEREVEVWVLGLNEIIPYRLERQRFTEEEFLLRRALLRLEDGSTSQELDCQSNATSSIGGTIYTADGSENGSRTNSSLRSAMSSRLGLKLRRL
>KarMicCCMP2283176137_rbh_TGME49_208340
REKHFDDFFGDDQKSWLKPRASLESEVAALSLKHRSYIKRKPGSRRSLDVDESSGRQQSLRSSLAFDTVPVADSIEGLPSCRVCGDTLSPTQAGRLEQRVAEYREEAQSLSARLEVAEELLHRIKPELLAAKSLQLERDAERARAEDLASCLRATHALSAELKRGFEQQSLDFKKFIAHTKLHSDAIEGSLESLHFANQNQESPPRRKHQQRGVDMHEAKRLDELHHELNQERAECRRSTVRLSEWSMEKLENERLTQELRDRSRSYQEELHQEQSHASTIRRQSTLLVSAYGRERSKKADELRAHLAERDSDFRKSQDEARELKKLSRTETEQFRQELASHDERHAELTAARKIIDDRTRMKQLKVEERRKHRDEHWVEVFSAVAMAQKGSRMRLACQRGANDTRWKPWKDKDVSISKDKKGSQYLQWKSIKNQSKVKKWSLDQVTDIQIAKDIPFELXAIATTLEXQPLPQSWNCFILWILNAPFVFWTHLDDIAKSFIIALTHLCVHLKPIRNRELVALRALYKMGVDKGSRAQRLLVAIQRTKRLMPEPRREEEEDNPDCSFVPEREPRSRHEDAPHPEASSSGAHRVLEHSGTLAAIAQRQADEQRVPSSSHAPEGQPHREVAFDAEDVAVDMVERADEDDEGEKWYEESQSSTRDPGTTRSASSQDRGHATSATE
>KarSpeRossSea142655_none_TGME49_208340
MAAASLHIHGIISRQSFGHDVGASTATPPRLPFGHALPLPPDEASDISSEELSSALAVGSSVPVGFWEEHLGTDTDGKDDFCMLDNLRTETQRFAQIYGKQRALRKLPATPLVLHDYAATKTQPRLHLTREQPTDAHLLLSVASARTPREDTSSRHPFELSRSVVPQSNPQCCDLRPPPAPWLVLSGETPTLSGDLTLKSGSKRQSMKLRPELAQAQAAERAARAQVSELQERCEELERLVRPNSSDDEDSLNSARHIDESDAIITARLRRQLALYVSDSVALRRERKETHAALHEAHEALRDLALERDDLHVRVKDIEEELRESQAQCGELHGKHATEAEQRRAAELQRDKVETNFDVINAALEDSHGHTERLMSQKEEGILEAENRCRDAEKRFNALKLIVKPLKTNLDSLFKTLVEQTKEYELFVSNVKTLQQNSVTELKEGRQQLSQQQTVAEAVGNEIFTARSVFQGHTTKVLEATKAEEELEAARGQIDALHSQCESMLKHVKGLQKDKLQLSEIVEELQAKQSRMNERRQRKLNKSSSLSVLEMALERNICKEMQLARQGVQVEKFSSFKKALTGQVEYKREPRFLQLSLSDTDSEENMLLRWGKAPEKLDCRLDLYEIIRIDYSCMSRPC
>KryFolCCMP1326086172_rbh_TGME49_208340
IVPAFVAAPSKPASRVADDDDGLGALAVLSGSVASWPSESQGLDGASEQRAVELRRALDVAEAEKDALERARADLQRKFDAMARAYEDDSATFFAAMDIEKRARLQTTAASLSPAGEESREQGTGGVAGCSLQQELEDVASASAIRRALEVEMAMKAELEEQLRRAQNELERRDEQQRAREEDDRRAQEDDEELQALEARRTQGRLCEMQEGAWFDKISIKWNVIQPRFVRLSRDMRRVEWGRREVGPFKAVPVDAVLRLEFGDASRAFRCREAKGRPAPERCLSVLTPSRSLDLVARTDREVEVWLLGLNELTPCRPERQRFTAEEFRLRRAMLKLETTADADGGDSVAPASSGDGVVSLTIPSAGDAPGGDVAGVSSKDTSPATAEGASSGRRLSAVRRLX
>KryFolCCMP1326120436_rbh_TGME49_208340
XALLARLEASRDRADRADAAAAEARASLEDVLRAPPGRRRHAVEAPSEHSDDAGGGLMTLLDASGGVSGAASPQQQQLQEAQREQIGALRLALDASEAEKEALLRARVEMQGKLDALARAYEEDAATFFAALDGKTSTRLAATAPVAAPADEEPSGAGGGECSLRQELEDVASASAIRRALEAEVAMKVELEMQLQEAREELERRDEEERAKDQEERRAQEDEEEVQALEVRRVQERISEMQAGVWFDKISIKWRVVQPRFVRLSRDMRRVEWARREVGPFKAVPVDAVLRLEFGDASRTFRCREARDRPAPARCFSVLMPSRSLDLIARADRDVEVWVLGLNELTPCRPERQRFTAEEFRLRRAMLKLETEGPRRGGDDRSPTEGVEWSRAPDAGDDAASGATGLSNQASPCAGDASGNSGRRLSAVRRLFSGATGSGSRSGSRGAX
>LepChlNIES1868114374_rbh_TGME49_208340
MLGVDDLISELEQAIASPAENTQFSQAYPLLGGYSWPRGGVQQHVIHSPAAPLPSPTQDDLLPHAGSADYTATAGEERESSDDGSDVLSVHSVDLVRLTQEANSSKLETADTCAICFDVLPMSSTVWHCKSDGLHTVCGDCMLFHIRTLISDRGVIPACPMPTCTHILDAQEVTQIVKNRSSELPVSEEDCLVLLRIDKILRKRVEMAAKGAFPCISEGCEGWIMPSRLGVPRPVSCDACGTIFCSTCKHQPFHYHCTCDQVLAITGRWQLWLREGADQYLELVSTLDEQYAQLSQEIKSRRAGQLAMLKEAEERLLELDQMEMWKEEHCRHCPSCNRLVEKLDGCDLMICGKNYHGGSVQNGCGAGFEWSTARRYKKQLANEVAFTKMQAAQKEVLAPLGLQSVGGKREELLVAWFTDGEHAVLCDACSIPVKGPKFTCINCADRFDVCHACAVDYSKIIPVKEATVLTCQRGRLHEISHVFRLSWNPYEEGLTRGVPAEQALQLSREESRNIESGNAFVPSAAWSGPMRGYAFCQGKRGIGYYKQSALSRTRTLRQQASALLLQIDHELASPACSGLVDRLVEVCDCAEGTIPLSSWSRLLFRFGIDLTIREREVLRLVLDPNRTGYIDTTEIGSLLRNAESLAYVGAQLLRDVLAGADLMAECVQNNPPRPRPRQRLSNSTLVEESCGEQPQLVRATTSFRRRTQKFNSLRRHAGEELFVCLGGTPLLKLKRHEDLGKLQRLALAARSLTKSMPVGEERIMRLIPGSVSNAPAISWDLLEMSDGQRRESRSSRIVGSVGGGFKYKTKVFPIDHIAAIAYAPTRPAAAGNDAFTKPSIDRARVFSIWTVNNRGFDFLARTTSDAAAWVLTLGRILKARDIYARIRSPRAFLFRWLHVRLELAAAVFNMTLGEIWMVALRRVAQDRRIRFREYMGKTCQCIGPPR*
>LinPolCCMP1738099247_rbh_TGME49_208340
XAAVQAVGSASRATASSRSSSAAAWQAAEKAEQARDAEGERAEALAEQLAQERASAHEVERRLSHQLEEEGSRFQHVRRQSQALSLSMAESEAERAEQAEEHSAVWTELRQSHRELSRSEGDLERARSGELEVAEMCEAELGASSAELRERGQELAEALRVSSRAEAAAQRHRLAAARAERAAQEARAELEARQALVKARRRRAAAEADVAPSEGLRAMALLIQGAVMEKLSNRGGRWQQRFVGLAPRPPASVVALRWSGDLRSQTLGRSAKGVLLADVSRVDFGDRHLPARLRPARQPWCCFVLWASKRSFFFWTEDERASEAFIVGLSRLCPHAPPVRGGEVRLHRALCKMGPNRRARATALLQAAKQAADKAGLSASGPQPAAGLQQGEAEAQSPGSEQAEAQGEAAARSPGSEPPDEGQAHARR
>LinPolCCMP1738136261_rbh_TGME49_208340
XAAVQAVGSASRATASSRSSSAAAWQAAEKAEQARDAEGERAEALAEQLAQERASAHEVERRLSHQLEEEGSRFQHVRRQSQALSLSMAESEAERAEQAEEHSAVWTELRQSHRELSRSEGDLERARSGELEVAEMCEAELGASSAELRERGQELAEALRVSSRAEAAAQRHRLAAARAERAAQEARAELEARQALVKARRRRAAAEADVAPSEGLRAMALLIQGAVMEKSGDLRSQTLGRSAKGVLLADVSRVDFGDRHLPARLRPARQPWCCFVLWASKRSFFFWTEDERASEAFIVGLSRLCPHAPPVRGGEVRLHRALCKMGPNRRARATALLQAAKQAADKAGLSASGPQPAAGLQQGEAEAQSPGSEQAEAQGEAX
>LinPolCCMP1738235540_rbh_TGME49_208340
XRAMALLIQGAVMEKLSNRGGRWQQRFVGLAPRPPASVVALRWSGDLRSQTLGRSAKGVLLADVSRVDFGDRHLPARLRPARQPWCCFVLWASKRSFFFWTEDERASEAFIVGLSRLCPHAPPVRGGEVRLHRALCKMGPNRRARATALLQAAKQ
>LinPolCCMP1738292434_none_TGME49_208340
XRRGRPPASPGRGRGGHGRRGAERAPPRLLGLRRPALATSALVDKLYDECRARAGGQLRGAAVVRRILLDLAGEGGRASGAARDSREAPEVGPAPHHLTAFLQGLGTSLDAEVSRAQFHTLVTDALTLRRSQEVPWYDSGAGMGQELHVPAPEPESGPPPSLRDSRASPVPWPPLPSWSLELGRLSCDAPSLRASGQPGGSAAEHWRGVEAALARLGSVAEALQGELGKESASGLQDLHGKLAAFARSFAEEARDRLRAAHASGGRLLERRRHALDDLGTQLEERDAELQQRAKECVGLAARLRAESASAARAESLAQLATSELATAREATRRAEATAAARAAAPREAQPAAVQASLEGTIWPGPPSALNRRHTETQPPSQAFEDKLASLHAELDAAAAQRDVAEAARQELERQFEALARAYEEDSRLFHTRATGQPCEHGLGRSADPAATSDMPDSLARELQAASREGALQRALEAEERLREELGAAQGELGRHAEDARRVEEAQSLAVAAEAAAAQERLEEMHGGTWFEKVAFRRQARQTRFARLTFDLQRVEWGKSQRGPFKVLPVDAILRVDFGDASRTFRCFEFGRQGRPPAGLCLSISTPSRSLDLIARSERDVEVWLLGLNEVVPYRPERQRFTAQEFLLRRAILQLEVPDQAEALERDEAPPDPECELVGGCASTGSRTSAADSFV
>LinPolCCMP1738299244_rbh_TGME49_208340
SEGLRAMALLIQGAVMEKLSNRGGRWQQRFVGLAPRPPASVVALRWSGDLRSQTLGRSAKGVLLADVSRVDFGDRHLPARLRPARQPWCCFVLWASKRSFFFWTEDERASEAFIVGLSRLCPHAPPVRGGEVRLHRALCKMGPNRRARATALLQAAKQAADKAGLSASGPQPAAGLQQGEAEAQSPGSEQAEAQGEAAARSPGSEPPDEGQAHARRRSLX
>LinPolCCMP1738323392_rbh_TGME49_208340
XVGEERVVRLVPGSGGRAPALSWDLPQGVGASGXAAPPGRGRGAPLLEDEAAAPGRHHGPAVSAPSVDRARLFCLWTRSGRGFDFMARSTSDCQAWVLTLGRVLAARGARARICTRRAFVFRLVQVRIEMQAEAYRMSPGDLWMIALRRVARGLQLPAQEYQGRLGI
>MonAgi031450_none_TGME49_208340
MQNMWKNFASPSRTTSPSPASSSSLESSPATTSLSASSSLLPGNSDKVLRSLDQLKSTLSALSLEVNFELSMLQSPNLHAISSQCQQSLAQLSQVRSLIVEQVKNKELNSTSPSYSPLLFSPADAEKSPNQRNRRNTLDSPAALKNSSYLSPPYSFIQDGNNTADTRSADGDDLSGMSGDDDDFSNWQQQQMTKQSNSRNVAETKVLLEAEERESQAARSPSPFTPAIDAQKVKIRWAEAMKQGSWFWRISHKFGLLGKVVNASLRRRRVFISLSPNFGSLSVGPNEQQLQDFGSKRRKTKMLPLDRVTLFEYGSRSPAYRLVEETHSKVDNPAHLCMSLVSGKVAIDLVALNDDDIENWVLGLNCLTPPFNGRQFFTADEFKATKTILKEEYFRC*
>NocSci035682_rbh_TGME49_208340
FLEDLVKECFLGFEDAGVEELRGMVRGFLDEVEHLGPLNLRESGDLRGEVTQELMKARAESASAVADLSALRALRASEKARHREARAAAKVRNSELAAQLATVESELQAASQKTDDSSASLKRRLKLRDAQLSSLQSELASVHAEHTAASTANEEICVLRTELASVTERAVPHRSEAAVASVPRARQVGSVTQDPVAVVRKKRNSGVSAKPTLETPLDTCDDFDTLVDAAPVSSSVPLYRPHTAPTAPDDGADDLDVTDNARRDFSVTDSTEALVDRLYDDCVEKAGGSLQGPAALRGVLLDLAGEGADDANLSEFFNGFCALEADSVVSRANFRALVGSAFAWRQSQDLQRLEGDKQFEPESSTIERRQDPITWASLPSWSLEISRLSATSSLQVHVEGTAAEHWSSVQVALTTICSLAEGNGGDCTKLLQDLRQALAHFVRCFAEEARMRLRASRVSSGRLLDQRRRTIEDMGAQLEARDADFKRVLEDHMGRASKLRVVEDLAHTEEAMVAALTSELEAQAASKVDRAPREVMQELRESHLSTLPTSNDLNTEHLAETVDGLRDELSEALRERHDAEVGRRHIEKQLDILQNMYDEDAKTFYAKKSELTQSVGHGASLHDELDKAQATSLESAIQRARDAEEAMRREVHEVRCEISRREQEDRQKEEESALLAAAEAARAEERMTQMHGGTWFEKVAFHRQLKQVRFARLTFDLKRIEWGHRERGPMKSLAVNAIVRVDFGDASRTFRAFEFGKVSAPPSRCFSISTPSRSLDLIAQSERDVEVWVLGLNEVVPYSPLRHRLTTQDFHLRRTILRMDCGGDDDKDDASVVSTATGGTSVRSVRSGTPTSTTSRVRQFX
>PelBei030610_none_TGME49_208340
XMRPQVQEAASLRRRLAAADSRCADLEVTVAQAQHLCQDLFDGLRTQARDMELFRDAVRKVLGPCFSTMQQLEVEMDKLALAAGSAGLPPIAFDSEVQDSRHAETVKAAMAKTRAEELRTELTEERRRLAVAKRRTSRRESVEEHSALIETLQSRWQEENSSFAHAQKRSQDLTQGAVHREMAAQQEFEEQQMTLQHCRSELGELKESLRRTSITLEDRDSELAEALQCHAETKAAGEEEILEFGKAAAEKANQQLEEKASRAKRRMERISNSASNAHHGAAKSLDALCRGSVVSKLTAKHGSWQQRFLGISPAPPTADAVLKWSNDVRGRTFGRXXXXXXXXXXXAPSDDGQKMXPLKEVVHVGFGSDPLPEHAKEKEKSWCCFSVWTPKRSFHFKADEAVAEAFVLGLSRVCPGVEPLSLNSVRLHRGLRKMGPDKKTRAKAMIEALRKTSSSASKDATLPEDEAPADEKAPEEEKPDESSAPEEAEEQPKQRFSFAKISWPQALRRTTKEKKLHEQKEPAQKEDEEEKAEESSVVETKDPAEKAEKEEEEEFSEPAGSAAMETRPAVTGPVTGTEGELSEPESIAPDFSLAEEMEKAMQEEEMEKAMQEANHADASDKEEDEEEEEAX
>PirSoc005278_rbh_TGME49_208340
ELHLLSSSNPDPSRTFSEAVVSLSRSTAGLARQLEKEKQRELSICRNQLTGAVKIHKQSIRHLRERLATREAFIASLLRQDQEGCKDYSKHLRISGSVDNSDYAILRQELEEVKHRNESLTRELNEIVLQQVIRDDDPHIPNALSSDPNSEDDDASKQHTASQLVADLKTAKQQLAQAHTRIQSLQCHLEERTTRLRDDVNSSSGENSRHGGEVTSHMERQVSQLLHQSQQLWLEASQNTIDQIKMPTSTSEEPPSKQPNCNYEPSKDNSVATEPSNQDDDGDGDLLQSDILARMHQAEEQLKVIQGVYFHSTDLPSSEQNEDDEENYQYSQGKPQAPLKIIELKDHSHKLREPAQSSRTTESNAVTSERSDQPRLLRFREMQKGSYMMKIGPNSNSRLRAFRSFHRVQKFVWLSDDYRIVNWGDSELKGECPVTAENSNSQEQQISEEEESSKVARSSSLVGPEDARAVSVVMKRATSMLSSVQTVVVNPVATFYNQRILLERVIRFEYGDTSRAFRLQQLKEERDSPHLCFSLYTDSRSLDLVVLDESEIEKWVSGIASLIPYRMDRPMYTPKSILFKKAMLKVEYASSKGGVVVDLDDPISDDV*
>PolGlaCCMP1383029723_rbh_TGME49_208340
ERFVCLFPAPPAVPTALRWSSDVRGRKLSRRSTSVPLTEVLRIGFGDEQLPASIRMKVKPWHCFSLWTAKRSFLFWAPQAETAEAFIVGLSRLCPSAEQVKPGAIRFHRALCKMGPDKKARAHALLLAARRAAASLATGASGATKAEQRSVPPKKPEPDREKSEELGMGIFDISRAQLEEQRSESFEKASESEGSERGSSASGAKSAADEK
>PolSpeWS2016033337_rbh_TGME49_208340
SELFKENNNLLLPTKFEFLMSFVLNMQSDEVYDNEENPDRIIESKKTDDLLLSTSQSSSGQVQEDEDWSSLDKKKIPISDKAFYNSFRDEELKAIVSRLRRYEAILPCSDANEFLSLINRLEAVILPNSIRERLEEDETEQQVLPNVPASWLPLLQKGAWVRRILPKKSYMTRRKRSHRRRCFLWMSHDFSKLYVATEEQEAERFQTTDRSVGVVMTQTSGVSELSADGMSLAESDSYEAQGETEIHIVPQNSSKTIDMEIMNPKNEVSVVELVNVLKVNFGPSCAAAKMQSQFVPLHRSAVYLCFSIITPHEVFNFECSSVDDVRRWILGLGNLLPYKPERIPITPKEFDRLISTYQQDVTIKNEEKLIRGRRRQTSWWRPAVKSVESPSLNGNAILDEECNIISESTETWGHEKSSFGTYFSPFRSKK*
>ProMinCCMP2233051404_rbh_TGME49_208340
XGSREHCVLRGGVLRVRQTHRGPDAGPVPHVQPHPLVYLAHGSSVKLVNRTLLQVTAKVPYNQDFLLAAPSEAEAEGWRLALETSIEMGRSKMEKLLEGLKSGCTMHKYNYSNSKRARRFFWVSDDGRSLCWGRAKGDEGEQSVNLCECIGIIYGPQTTTFQRCTKLEDPSWTCFSLLFMGRTVDLAVGGDQVHAWFLGVQHLVSVHGIGSMPVLSAAELVTRTVRYKLTAAAAAEGLGLGRFLAX
>ProMinCCMP2233117724_rbh_TGME49_208340
XGSREHCVLRGGVLRVRQTHRGPDAGPVPHVQPHPLVYLAHGSSVKLVNRTLLQVTAKVPYNQDFLLAAPSEAEAEGWRLALETSIEMGRSKMEKLLEGLKSGCTMHKYNYSNSKRARRFFWVSDDGRSLCWGRAKGDEGEQSVNLCECIGIIYGPQTTTFQRCTKLEDPSWTCFSLLFMGRTVDLAVGGDQVHAWFLGVQHLX
>ProMinCCMP2233160461_rbh_TGME49_208340
XGPDAGPVPHVQPHPLVYLAHGSSVKLVNRTLLQVTAKVPYNQDFLLAAPSEAEAEGWRLALETSIEMGRSKMEKLLEGLKSGCTMHKYNYSNSKRARRFFWVSDDGRSLCWGRAKGDEGEQSVNLCECIGIIYGPQTTTFQRCTKLEDPSWTCFSLLFMGRTVDLAVGGXXVQXLVSVHGIGSMPVLSAAELVTRTVRYX
>ProMinCCMP2233186639_rbh_TGME49_208340
XGPDAGPVPHVQPHPLVYLAHGSSVKLVNRTLLQVTAKVPYNQDFLLAAPSEAEAEGWRLALETSIEMGRSKMEKLLEGLKSGCTMHKYNYSNSKRARRFFWVSDDGRSLCWGRAKGDEGEQSVNLCECIGIIYGPQTTTFQRCTKLEDPSWTCFSLLFMGRTVDLAVGGDQXXRAAPGFGARHRLDASALRRGARHEDGEVQ
>RhySp1WS2016019323_none_TGME49_208340
SNGSSSGSTSTDNSSSGSSTDSSSGGSSSTDSSSGCVGSLPQDNISTDRLIDNKTAAESKHISPTTTPHQHPVSAAPIESFSFASSSFQSGSFDDIKSWHASLGGAEEGEQEEGLKMSEEEEEGLKMSEEEEDDGDDHVEEIVKRLSEYGVNYEKETSQLLDVVKSSLVGLSKYEVHLALQVVIDYNEKVRTCSSAVDRLVDATDKLNESRRTLIVAMAHELHRYLNSGFSDAGAAKAVSIAEVAAHFGKQTSARDDQAAARFTAIVDDLRAKCITNDEQLADEISKTEQHNNASSDASTGSSHPHWTTTAAEHISDQLEALQLLHNNVVSDYEEELMGLRKEVIRLHFVNESSLRELREKLRRGGASHDDQPERLLQQRRYEDLHVGSWFHRVGKSLLKKAQRKRKYVWLSADYRNILCSSSAPLPSALSGARGGSEKEILTIPLQTVSGLFYGDQSRVCRMFTGGGGGPGGAATDVQFPPHMCLSITYGPNRSLDLVALSEQTVETWVLGLCALIPYNPCRVIYTPSEFHLKQSYLKMEFANKQNAAWESSPLPTANTSSLYVPSLLQYHRKPGSSSSSSSFIVATATDTTTQQQQHAMTAAVLGSCPTVSSGGGGSPALPPTAVDNE
>ScrHanSHHI4007344_none_TGME49_208340
XAASAGPRGGAGAVATGPRARAATRGYRHLGFEADLGSLGAAADEEESPAAPALQQQRRAWRGAGGDDADVRAGDFGGARQDARRSSSRGTGCAHGGAAATEEASLLAARLGVAEALLSRNLDSSAAAAAKAVAAERRRAEGFAEKLSASEALAAELRKRVEGQDLQLKDLRRALAAAASAAERLPSLSLGLCIRPRLTFDDEPSGGEVISEQLEDGPFVLRSSLSPPRKLGGSSPSRSPLVARSPRSPVAEVNLLRQTLARTDAELRVQDEELAACRWEVRAAGAAAEEAAAAAAAAAVAALSEQAAARVEQPAPAVAPAAGGAGAEGAFAREAKRRQKREEDREADRLWVLAGATSPTAASASSPRPSAGASSAAPAAAGDPPPPKCMAWEGAVVSKLCARNGRWQERFVAMAGRPSDAASPPELRWSKDVRGKALGRRPKALPLSEVVRVDFGRQLLPEKFRPPSNAWCCFGLWTIERTFFFWTAQESGAEAFIVALSLLVPGLPSILRRDVRLHRARCKLGEDPKGRMAAMTRGVQAAVLRRACAETQSRTSGRPSVAQPSPTSSAVAAVHPSAVVQPPAASTPSGPSGASATLGGEAASNPDLAQPPSASVSSAAVGASAPSAQAEQPPSTSATSAASGASVPSCGDPAGQPGPAQPVQGQPTPTAAKAAQPPSASAASAASVPSSGTGASQSGQAQPFPGHATAQPSSAPVAAEAEEPSAQATTSGRPLVTQPLVPSTAAAPVRPSAARPPSPPAAAEAAEPSAQETTSGRPSVTQPLVPSAAVASVRRSAARPPSASAASSCSDRSRAVAGGGQGGGGGVQDEGGDALAESTTRPGGAAGAVVAAPSRPQQKSAAVPPSAASPGGSNVTSGMPAESPRG
>ScrHanSHHI4011969_rbh_TGME49_208340
XAVSSPELALRAKALPLGTVAHSDDAAANGALGLLPMPRRRRVGGDIGGGGDGCKAGREDVAHGTSAAQTLSLQEQLASSGALCGDGTSGLRASSRGGRLGASCRLGKGAKMRASWADAGPASLSASSAALVDRLYDECVSRSEGGQLKGAAAVRRVLLDISGETSEEPPELGALLRNLGSSLDATVTRAQFRSVITQAMALRQSQEIQRFSATVTSALGNTLKIIPESPAVFLGTASPSRLALTSKLAAGFTMELGPLPSLTLDISKLPCDTKKLAQSGVLEGHGNGGINGSTTAAEEWLAIQACLKRLRADIEPVHGSVLQALQCALASFTQCFAQETKSKLQAVHTSTGRLLEQRRRAIDEMSSQLEERDEELERRASECTGLAARLQMACNRALEAERAAAHAESDLAAAKAAALVIARAKDRPSARHHAWASGEAVPRSRVRGMQSSASLGATATSEGGLDRSLGATMASEVMYDDGDDDDDADDTEACRSGPPMQVEEALRRALQEIKVLQAEADAAVVERDAAEAGRSEVQRRFDALAQAYAEDAETFKVATAQRQRMSSSFRSTAAPGGGGLRPLSAAPGSLQDELEELASSAALQRAREAEVNLQAELEAAREELDQRREEQLLREESGAEVKLQAELEAVREELDQRREEQLLREESGAEVKLQAELEAVREELDQRREEQLLREESGAEVTLQAELEAAREELEQRREEQMLREEAEDEAAAAQAAHVQDRLDEMLQGAWFEKLAFRRQVRQPRFVRLTRDFQYLEWSAKEDCDFKRMPINAVLRVDYGDASRTYRALEFGRDAPPVSLCFSILTPSRSLDLIAQSERQVKVWMLGLNEVVPYRPERQRFTAQEFRLRRALLRLEDGEGDGEHELGAQQLGLGGAKSGTYSRARSADGSGGKRRAVRRLFSG
>ScrHanSHHI4050142_rbh_TGME49_208340
XRGVPVLAEDLGKHCFLGFEDADVEELRAMVRHFHERAVLTSSQQKRIFEQLAGTAHILRSAEERIQQLASSEASAAAAARALAQELTEARSELHEASLAPARAPRAFGVVQDSAVGHSAPSLLRGAVFELQLQQLXAGLVFEPKNETDDIVAVSSPELALRAKALPLGTVAHSDDAAANGALGLLPMPRRRRVGGDIGGGGDGCKAGREDVAHGTSAAQTLSLQEQLASSGALCGDGTSGLRASSRGGRLGASCRLGKGAKMRASWADAGPASLSASSAALVDRLYDECVSRSEGGQLKGAAAVRRVLLDISGETSEEPPELGALLRNLGSSLDATVTRAQFRSVITQAMALRQSQEIQRFSATVTSALGNTLKIIPESPAVFLGTASPSRLALTSKLAAGFTMELGPLPSLTLDISKLPCDTKKLAQSGVLEGHGNGGINGSTTAAEEWLAIQACLKRLRADIEPVHGSVLQALQCALASFTQCFAQETKSKLQAVHTSTGRLLEQRRRAIDEMSSQLEERDEELERRASECTGLAARLQMACNRALEAERAAAHAESDLAAAKAAALVIARAKDRPSARHHAWASGEAVPRSRVRGMQSSASLGATATSEGGLDRSLGATMASEVMYDDGDDDDDADDTEACRSGPPMQVEEALRRALQEIKVLQAEADAAVVERDAAEAGRSEVQRRFDALAQAYAEDAETFKVATAQRQRMSSSFRSTAAPGGGGLRPLSAAPGSLQDELEELASSAALQRAREAEVNLQAELEAAREELDQRREEQLLREESGAEVKLQAELEAVREELDQRREEQLLREESGAEVTLQAELEAAREELEQRREEQMLREEAEDEAAAAQAAHVQDRLDEMLQGAWFEKLAFRRQVRQPRFVRLTRDFQYLEWSAKEDCDFKRMPINAVLRVDYGDASRTYRALEFGRDAPPVSLCFSILTPSRSLDLIAQSERQVKVWMLGLNEVVPYRPERQRFTAQEFRLRRALLRLEDGEGDGEHELGAQQLGLGGAKSGTYSRARSADGSGGKRRAVRX
>ScrHanSHHI4073775_none_TGME49_208340
XLRRQLGAAASTAAAAASAGPALGFEADLGSLGAAADEEESPAAPALQQQRRAWRGAGGDDADVRAGDFGGCAHGGAAATEEASLLAARLGVAEALLSRNLDSSAAAAAKAVAAERRRAEGFAEKLSASEALAAELRKRVEGQDLQLKDLRRALAAAASAAERLPSLSLGLCIRPRLTFDDEPSGGEVISEQLEDGPFVLRSSLSPPRKLGGSSPSRSPLVARSPRSPVAEVNLLRQTLARTDAELRVQDEELAACRWEVRAAGAAAEEAAAAAAAAAVAALSEQAAARVEQPAPAVAPAAGGAGAEGAFAREAKRRQKREEDREADRLWVLAGATSPTAASASSPRPSAGASSAAPAAAGDPPPPKCMAWEGAVVSKLCARNGRWQERFVAMAGRPSDAASPPELRWSKDVRGKALGRRPKALPLSEVVRVDFGRQLLPEKFRPPSNAWCCFGLWTIERTFFFWTAQESGAEAFIVALSLLVPGLPSILRRDVRLHRARCKLGEDPKGRMAAMTRGVQAAVLRRACAETQSRTSGRPSVAQPSPTSSAVAAVHPSAVVQPPAASTPSGPSGASATLGGEAASNPDLAQPPSASVSSAAVGASAPSAQAEQPPSTSATSAASGASVPSCGDPAGQPGPAQPVQGQPTPTAAKAAQPPSASAASAASVPSSGTGASQSGQAQPFPGHATAQPSSAPVAAEAEEPSAQATTSGRPLVTQPLVPSTAAAPVRPSAARPPSPPAAAEAAEPSAQETTSGRPSVTQPLVPSAAVASVRRSAAXAALGLCGLVVLRSLQGRGGXGVQDEGGDALAESTTRPGGAAGAVVAAPSRPQQKSAAVPPSAASPGGSNVTSGMPAESPRG
>ScrHanSHHI4074479_none_TGME49_208340
RGSVRVQAAVAAAAHGIDAGVLAETLGRSQTLARGVAHSLEHMPGLGPAKEGPICVRGVTATHRPKDASPNEVMDQLARQHLDLEKSHNGLLDAHDRLRNQHESLLDQHEAERRMREDAESRLEHNQGDTDHRLQTEAKSRQADRRHLATATSAKEQLSSMVRELMKLVDEIQHKYISQTRHYEKLAKAVRSQQLGHMQEVQMATELADSQERFLHDLRQHLSKARRGNESKDWELQHAKQAMESYESQFKDLYEHHRNGAESLRDLQHKDQQRQESDCERSQREADQAYQKMVNANLRYRKLNNPNITT
>ScrHanSHHI4088924_rbh_TGME49_208340
AEDLGKHCFLGFEDADVEELRAMVRHFHERAVLTSSQQKRIFEQLAGTAHILRSAEERIQQLASSEASAAAAARALAQELTEARSELHEASLAPARAPRAFGVVQDSAVGHSARLPSARSSVRVAVAAAQAGLVFEPKNETDDIVAVSSPELALRAKALPLGTVAHSDDAAANGALGLLPMPRRRRVGGDIGGGGDGCKAGREDVAHGTSAAQTLSLQEQLASSGALCGDGTSGLRASSRGGRLGASCRLGKGAKMRASWADAGPASLSASSAALVDRLYDECVSRSEGGQLKGAAAVRRVLLDISGETSEEPPELGALLRNLGSSLDATVTRAQFRSVITQAMALRQSQEIQRFSATVTSALGNTLKIIPESPAVFLGTASPSRLALTSKLAAGFTMELGPLPSLTLDISKLPCDTKKLAQSGVLEGHGNGGINGSTTAAEEWLAIQACLKRLRADIEPVHGSVLQALQCALASFTQCFAQETKSKLQAVHTSTGRLLEQRRRAIDEMSSQLEERDEELERRASECTGLAARLQMACNRALEAERAAAHAESDLAAAKAAALVIARAKDRPSARHHAWASGEAVPRSRVRGMQSSASLGATATSEGGLDRSLGATMASEVMYDDGDDDDDADDTEACRSGPPMQVEEALRRALQEIKVLQAEADAAVVERDAAEAGRSEVQRRFDALAQAYAEDAETFKVATAQRQRMSSSFRSTAAPGGGGLRPLSAAPGSLQDELEELASSAALQRAREAEVNLQAELEAAREELDQRREEQLLREESGAEVKLQAELEAVREELDQRREEQLLREESGAEVTLQAELEAAREELEQRREEQMLREEAEDEAAAAQAAHVQDRLDEMLQGAWFEKLAFRRQVRQPRFVRLTRDFQYLEWSAKEDCDFKRMPINAVLRVDYGDASRTYRALEFGRDAPPVSLCFSILTPSRSLDLIAQSERQVKVWMLGLNEVVPYRPERQRFTAQEFRLRRALLRLEDGEGDGEHELGAQQLGLGGAKSGTYSRARSADGSGGKRRA
>ScrHanSHHI4133080_none_TGME49_208340
XLRRQLGAAASTAAAAASAGDEGLPALGFEADLGSLGAAADEEESPAAPALQQQRRAWRGAGGDDADVRAGDFGGCAHGGAAATEEASLLAARLGVAEALLSRNLDSSAAAAAKAVAAERRRAEGFAEKLSASEALAAELRKRVEGQDLQLKDLRRALAAAASAAERLPSLSLGLCIRPRLTFDDEPSGGEVISEQLEDGPFVLRSSLSPPRKLGGSSPSRSPLVARSPRSPVAEVNLLRQTLARTDAELRVQDEELAACRWEVRAAGAAAEEAAAAAAAAAVAALSEQAAARVEQPAPAVAPAAGGAGAEGAFAREAKRRQKREEDREADRLWVLAGATSPTAASASSPRPSAGASSAAPAAAGDPPPPKCMAWEGAVVSKLCARNGRWQERFVAMAGRPSDAASPPELRWSKDVRGKALGRRPKALPLSEVVRVDFGRQLLPEKFRPPSNAWCCFGLWTIERTFFFWTAQESGAEAFIVALSLLVPGLPSILRRDVRLHRARCKLGEDPKGRMAAMTRGVQAAVLRRACAETQSRTSGRPSVAQPSPTSSAVAAVHPSAVVQPPAASTPSGPSGASATLGGEAASNPDLAQPPSASVSSAAVGASAPSAQAEQPPSTSATSAASGASVPSCGDPAGQPGPAQPVQGQPTPTAAKAAQPPSASAASAASVPSSGTGASQSGQAQPFPGHATAQPSSAPVAAEAEEPSAQATTSGRPLVTQPLVPSTAAAPVRPSAARPPSPPAAAEAAEPSAQETTSGRPSVTQPLVPSAAVASVRRSAARPPSASAASSCSDRSRAVAGGGQGGGGGVQGGAAGAVVAAPSRPQQKSAAVPPSAASPGGSNVTSGMPAESPRG
>ScrHanSHHI4192926_rbh_TGME49_208340
XVPVLAEDLGKHCFLGFEDADVEELRAMVRHFHERAVLTSSQQKRIFEQLAGTAHILRSAEERIQQLASSEASAAAAARALAQELTEARSELHEASLAPARAPRAFGVVQDSAVGHSARLPSARSSVRVAVAAAQAGLVFEPKNETDDIVAVSSPELALRAKALPLGTVAHSDDAAANGALGLLPMPRRRRVGGDIGGGGDGCKAGREDVAHGTSADAIIQEQLASSGALCGDGTSGLRASSRGGRLGASCRLGKGAKMRASWADAGPASLSASSAALVDRLYDECVSRSEGGQLKGAAAVRRVLLDISGETSXELGALLRNLGSSLDATVTRAQFRSVITQAMALRQSQEIQRFSATVTSALGNTLKIIPESPAVFLGTASPSRLALTSKLAAGFTMELGPLPSLTLDISKLPCDTKKLAQSGVLEGHGNGGINGSTTAAEEWLAIQACLKRLRADIEPVHGSVLQALQCALASFTQCFAQETKSKLQAVHTSTGRLLEQRRRAIDEMSSQLEERDEELERRASECTGLAARLQMACNRALEAERAAAHAESDLAAAKAAALVIARAKDRPSARHHAWASGEAVPRSRVRGMQSSASLGATATSEGGLDRSLGATMASEVMYDDGDDDDDADDTEACRSGPPMQVEEALRRALQEIKVLQAEADAAVVERDAAEAGRSEVQRRFDALAQAYAEDAETFKVATAQRQRMSSSFRSTAAPGGGGLRPLSAAPGSLQDELEELASSAALQRAREAEVNLQAELEAAREELDQRREEQLLREESGAEVKLQAELEAVREELDQRREEQLLREESGAEVTLQAELEAAREELEQRREEQMLREEAEDEAAAAQAAHVQDRLDEMLQGAWFEKLAFRRQVRQPRFVRLTRDFQYLEWSAKEDCDFKRMPINAVLRVDYGDASRTYRALEFGRDAPPVSLCFSILTPSRSLDLIAQSERQVKVWMLGLNEVVPYRPERQRFTAQEFRLRRALLRLEDGEGDGEHELGAQQLGLGGAKSGTYSRARSADGSGGKRRAVRRLFSGSGAELRRAPRQMHRETPHVIVVIV
>ScrHanSHHI4203085_none_TGME49_208340
XPAAPALQQQRRAWRGAGGDDADVRAGDFGGCAHGGAAATEEASLLAARLGVAEALLSRNLDSSAAAAAKAVAAERRRAEGFAEKLSASEALAAELRKRVEGQDLQLKDLRRALAAAASAAERLPSLSLGLCIRPRLTFDDEPSGGEVISEQLEDGPFVLRSSLSPPRKLGGSSPSRSPLVARSPRSPVAEVNLLRQTLARTDAELRVQDEELAACRWEVRAAGAALSEQAAARVEQPAPAVAPAAGGAGAEGAFAREAKRRQKREEDREADRLWVLAGATSPTAASASSPRPSAGASSAAPAAAGDPPPPKCMAWEGAVVSKLCARNGRWQERFVAMAGRPSDAASPPELRWSKDVRGKALGRRPKALPLSEVVRVDFGRQLLPEKFRPPSNAWCCFGLWTIERTFFFWTAQESGAEAFIVALSLLVPGLPSILRRDVRLHRARCKLGEDPKGRMAAMTRGVQAAVLRRACAETQSRTSGRPSVAQPSPTSSAVAAVHPSAVVQPPAASTPSGPSGASATLGGEAASNPDLAQPPSASVSSAAVGASAPSAQAEQPPSTSATSAASGASVPSCGDPAGQPGPAQPVQGQPTPTAAKAAQPPSASAASAASVPSSGTGASQSGQAQPFPGHATAQPSSAPVAAEAEEPSAQATTSGRPLVTQPLVPSTAAAPVRPSAARPPSPPAAAEAAEPSAQETTSGRPSVTQPLVPSAAVASVRRSAARPPSASAASSCSDRSRAVAGGGQGGGGGVQDEGGDALAESTTRPGGAAGAVVAAPSRPQQKSAAVPPSAASPGGSNVTSGMPAESPRG
>ScrHanSHTV5045207_rbh_TGME49_208340
XQVACSSSLRSPHRRPHSKQILQMAALGSGRGVPVLAEDLGKHCFLGFEDADVEELRAMVRHFQERAVLTSSQQKRIFEQLAGTAHILRSAEERIQQLASSEASAAAAARALAQELTEARSELHEASLAPARAPRAFGVVQDSAVGHSARLPSARSSVRVAVAAAQAGLVFEPKNETDDIVAVSSPEPALRAKALPRGTVAHSDDAAVSGALGLLPMLRRRRVGGDIGGGGDGCKAGREDVAHGASAVQTLSLQEQLASSGALCGDGTSGLRASSRGGRLGASCRLGKGAKMRASWADAGPASLSASSAALVDRLYDECVSRSEGGQLKGAAAVRRVLLDISGETSEEPPELGALLRNLGSSLDATVTRAQFRSVITQAMALRQSQEVQRFSATVTTALGNTLKIIPESPAVFLGTASPSRLASTSKLAAGFTMELGPLPSLTLDISKLPCDTKKLAQSGVLEGHGNGGINGSTTAAEEWLAIQACLKRLRADIEPVHGFVLQALQCALASFTQCFALETKSKLQAVHTSTGRLLEQRRRAIDKMSSQLEERDEELERRSSECTGLAARLQMACNRALEAERVAAQAESDLAAAKAAALAIARAKDRPSACRHAWASGEAAPRSRERGMQSSASFGATAASEGGLDRSLGATMASEVMYDDADDEDDADDTEACRSGPPMQAEEALRRALQEIKVLQAEADAAVVERDAAEAGRSEVQRRFDALAQAYAEDAETFKVATAQRQHMSSTFRSTAAPGGGGLRPLSAAPGSLQDELEELASSAALQRAREAEVKLQAELEAAREELDQRREEQLLREESGAEVKLQAELLAAREELERREEQMLQEEAEDEAAAAQAAHVQDRLDEMLQGAWFEKLAFRRQVRQPRFVRLTRDFQYLEWSAKEDCEFKRMPMSAVLRVDYGDASRTYRALEFGRDAPPVSLCFSILTPSRSLDLIAQSERQVEVWMLGLNEVVPYRPERQRFTAQEFRLRRALLRLEDGEGDGEHELGAQQLGLGGAKSGTYSRARSADGSGGKRRXGAAAVQRAVALSCVALRATCIGRLP
>ScrHanSHTV5118039_rbh_TGME49_208340
XILQMAALGSGRGVPVLAEDLGKHCFLGFEDADVEELRAMVRHFQERAVLTSSQQKRIFEQLAGTAHILRSAEERIQQLASSEASAAAAARALAQELTEARSELHEASLAPARAPRAFGVVQDSAVGXXXXXXXXGRRPLCTAPFARSSVRVAVAAAQAGLVFEPKNETDDIVAVSSPEPALRAKALPRGTVAHSDDAAVSGALGLLPMLRRRRVGGDIGGGGDGCKAGREDVAHGASAVQTLSLQEQLASSGALCGDGTSGLRASSRGGXXXXXXXXXXASSRGGRLGASCRLGKGAKMRASWADAGPASLSASSAALVDRLYDECVSRSEGGQLKGAAAVRRVLLDISGETSEEPPELGALLRNLGSSLDATVTRAQFRSVITQAMALRQSQEVQRFSATVTTALGNTLKIIPESPAVFLGTASPSRLASTSKLAAGFTMELGPLPSLTLDISKLPCDTKKLAQSGVLEGHGNGGINGSTTAAEEWLAIQACLKRLRADIEPVHGFVLQALQCALASFTQCFALETKSKLQAVHTSTGRLLEQRRRAIDKMSSQLEERDEELERRSSECTGLAARLQMACNRALEAERVAAQAESDLAAAKAAALAIARAKDRPSACRHAWASGEAAPRSRERGMQSSASFGATAASEGGLDRSLGATMASEVMYDDADDEDDADDTEACRSGPPMQAEEALRRALQEIKVLQAEADAAVVERDAAEAGRSEVQRRFDALAQAYAEDAETFKVATAQRQHMSSTFRSTAAPGGGGLRPLSAAPGSLQDELEELASSAALQRAREAEVKLQAELEAAREELDQRREEQLLREESGAEVKLQAELLAAREELERREEQMLQEEAEDEAAAAQAAHVQDRLDEMLQGAWFEKLAFRRQVRQPRFVRLTRDFQYLEWSAKEDCEFKRMPMSAVLRVDYGDASRTYRALEFGRDAPPVSLCFSILTPSRSLDLIAQSERQVEVWMLGLNEVVPYRPERQRFTAQEFRLRRALLRLEDGEGDGEHELGAQQLGLGGAKSGTYSRARSADGSGGKRRXGAAAVQRAVALSCVALRATCIGRLP
>ScrHanSHTV5173509_rbh_TGME49_208340
QVACSSSLRSPHRRPHSKQILQMAALGSGRGVPVLAEDLGKHCFLGFEDADVEELRAMVRHFQERAVLTSSQQKRIFEQLAGTAHILRSAEERIQQLASSEASAAAAARALAQELTEARSELHEASLAPARAPRAFGVVQDSAVGHSARLPSARSSVRVAVAAAQAGLVFEPKNETDDIVAVSSPEPALRAKALPRGTVAHSDDAAVSGALGLLPMLRRRRVGGDIGGGGDGCKAGREDVAHGASAVQTLSLQEQLASSGALCGDGTSGLRASSRGGRLGASCRLGKGAKMRASWADAGPASLSASSAALVDRLYDECVSRSEGGQLKGAAAVRRVLLDISGETSEEPPELGALLRNLGSSLDATVTRAQFRSVITQAMALRQSQEVQRFSATVTTALGNTLKIIPESPAVFLGTASPSRLASTSKLAAGFTMELGPLPSLTLDISKLPCDTKKLAQSGVLEGHGNGGINGSTTAAEEWLAIQACLKRLRADIEPVHGFVLQALQCALASFTQCFALETKSKLQAVHTSTGRLLEQRRRAIDKMSSQLEERDEELERRSSECTGLAARLQMACNRALEAERVAAQAESDLAAAKAAALAIARAKDRPSACRHAWASGEAAPRSRERGMQSSASFGATAASEGGLDRSLGATMASEVMYDDADDEDDADDTEACRSGPPMQAEEALRRALQEIKVLQAEADAAVVERDAAEAGRSEVQRRFDALAQAYAEDAETFKVATAQRQHMSSTFRSTAAPGGGGLRPLSAAPGSLQDELEELASSAALQRAREAEVKLQAELEAAREELDQRREEQLLREESGAEVKLQAELLAAREELERREEQMLQEEAEDEAAAAQAAHVQDRLDEMLQGAWFEKLAFRRQVRQPRFVRLTRDFQYLEWSAKEDCEFKRMPMSAVLRVDYGDASRTYRALEFGRDAPPVSLCFSILTPSRSLDLIAQSERQVEVWMLGLNEVVPYRPERQRFTAQEFRLRRALLRLEDGEGDGEHELGAQQLGLGGAKSGTYSRARSADGSGGKRRXGAAAVQRAVALSCVALRAX
>ScrHanSHTV5181977_none_TGME49_208340
AAARVEQPAPAAAPAAGGAGAEGAFPREAKRRQKREEDREADRLWVLAGATSPTAVSASSPRLAAGASSAAPAAAGASPPKCMAWEGAVVSKLCARNGRWQERFVAMAGRPSDAASPPELRWSKDVRGKALGRRPKALPLSEVVRIDFGRQLLPEKFRPPSNAWCCFGLWTIERTFFFWTAQESGAEAFIVALSLLVPGLPSILRRDVRLHRARCKLGEDPKGRMAAMTRGVQAAVLRRACAETQSRTSGRPSVAQPSPTSSAVAAVHPSAVVQPPAASTPSGPSGASATLGGEAASNPDLAQPPSASVSSAAVGASAPSAQAEQPPSTSATSAASGASVPSGGDPAGQPGPAQPVQGQPTPPAAKAAQPPSASAASAASVPSSDAGAGQSGQAQPFP
>ScrTroCCMP3099044902_none_TGME49_208340
XQVASTEQVQVWADELQRRLAHTSAEAEDLRRQVFSSAQVAQQASAEAAAVRTAAAGQEADLRRQLGELSQNIRCLQRERDLLEVEVSEFRRGHSLDEDAEGDICRQGKRRLNAHQREEEHAREEKKKKKKQEREPLEEEQEEEEEGNEVSSREWQLQREQLAEXQGQLAELQGQLAEMQGQVLEREVRIEGLVRLVQQSFELVHKLQESHVKQTTELMQLTKQLRSLQQTCLXALSEGEGDAVATGTERLRTTLQGLHGCGRMWRGECEQLEAHYHSLAQTHRLAVESVQGHQEAWRSHQEAQRCRQESRSARCKHLHKRDVSKQVASAMDGAHIQKINRFGRLQERLVRIAMLGESCNEMQLQWAKPPFTKXVKGSSLDLRRVILIGYGYMARAVCGSEAEAETFVLALSRLCVCIQG
>ScrTroCCMP3099107012_none_TGME49_208340
XDALERCAELEDLVSSQLAQSVDQVASTEQVQVWADELQRRLAHTSAEAEDLRRQVFSSAQVAQQASAEAAAVRTAAAGQEADLRRQLGELSQNIRCLQRERDLLEVEVSEFRRGHSLDEDAEGDICRQGKRRLNAHQREEEHAREEKKKKKKQXEVEEEQEEEEEGNEVSSREWQLQREQLAELQGQLAELQGQLAEMQGQVLEREVRIEGLVRLVQQSFELVHKLQESHVKQTTELMQLTKQLRSLQQTCLEALSEGEGDAVATGTERLRTTLQGLHGCGRMWRGECEQLEAHYHSLAQTHRLAVESVQGHQEAWRSHQEAQRCRQESRSARCKHLHKRDVSKQVASAMDGAHIQKINRFGRLQERLVRIAMLGESCNEMQLQWAKPPFTKFVKGSSLDLRRVILIGYGYMARAWALYEDVSPERCFSIYTVRRSFDFVCGSEVVPGSIDSHAKFLSSCGWSKLEAGCRRRQVSLGRRFLEALAKVHIRTAAATAREKGGSPSSTPLTTTGGSTPLAGSRFMGGTAGTSRVX
>ScrTroCCMP3099133144_none_TGME49_208340
XDALERCAELEDLVSSQLAQSVDQVASTEQVQVWADELQRRLAHTSAEAEDLRRQVFSSAQVAQQASAEAAAVRTAAAGQEADLRRQLGELSQNIRCLQRERDLLEVEVSEFRRGHSLDEDAEGDICRQGKRRLNAHQREEEHAREEKKKKKKQEREPLEEEQEEEEEGNEVSSREWQLQREQLAELQGQLAELQGQLAEMQGQVLEREVRIEGLVRLVQQSFELVHKLQESHVKQTTELMQLTKQLRSLQQTCLEALSEGEGDAVATGTERLRTTLQGLHGCGRMWRGECEQLEAHYHSLAQTHRLAVESVQGHQEAWRSHQEAQRCRQESRSARCKHLHKRDVSKQVASAMDGAHIQKINRFGRLQERLVRIAMLGESCNEMQLQWAKPPFTKFVKGSSLDLRRVILIGYGYMARAWALYEDVSPERCFSIYTVRRSFD
>ScrTroCCMP3099259325_none_TGME49_208340
XLAHTSAEAEDLRRQVFSSAQVAQQASAXTAAGQEADLRRQLGELSQNIRCLQRERDLLEVEVSEFRRGHSLDEDAEGDICRQGKRRLNAHQREEEHAREEKKKKKKQEREPLEEEQEEEEEGNEVSSREWQLQREQLAELQGQLAELQGQLAEMQGQVLEREVRIEGLVRLVQQSFELVHKLQESHVKQTTELMQLTKQLRSLQQTCLEALSEGEGDAVATGTERLRTTLQGLHGCGRMWRGECEQLEAHYHSLAQTHRLAVESVQGHQEAWRSHQEAQRCRQESRSARCKHLHKRDVSKQVASAMDGAHIQKINRFGRLQERLVRIAMLGESCNEMQLQWAKPPFTKFVKGSSLDLRRVILIGYGYMARAWALYEDVSPERCFSXYTVRRSFDFVCGSEAE
>SteCoe012579_none_TGME49_208340
MDQDFNTTDRIREENSEESTSFLHKQEMHDDPDRINDFKKALEEFVIDDESDMIGDLSQIVPDSRPYNKDLYDSILLNARSSRALCVKFESESCGLIKSDAINQDFSLTAILGRMKTGHKVYKYNYNTPSRKIVTVKINQGIVEIYTSETRKNRIGFADVYGVTLGSSSSTFKMYKGQIDYKYGLLHTQEDCFSIINEFRSYDFGTTSFLARYDICLALSWLCSLNNSLQSNVPYTKYFLSFKNVSEKLKREASMRLISMHELFLLAVYKTQKQMENTAGMNKVISILNKRFTFAGKLYRFIKFIVMPVIGADTYARKELKDKIRVNLLVGNKLKVLGAILNREESEDDKLQAKTKKTVLESMIVPSCKSIFKSKISADPFLAVLRQKAVGGAK
>SymMic013933_rbh_TGME49_208340
MQLGARPLGHNLAGGMMSCPMDWMLQAGSLTPKMSTPRPPRPPTQAEDKDLHGAAAQGSQPVGSDTSAPALPSSVIHLDFFSGIGSASLALQRLGVSIRHVMSWEVDEAAIAVARRASRRTTKSQRGSLLDDTPAAAAEAIECIPGGAADLIVITAAAPCPDFSRIRSDNAPGRSGPSGDLFVRFTAFLQALLNPLPGRRACLLAENVLMHNPADTQWFSKQLDAEAVLAGASDYGAIHQPRLWWSWTDWSAVRLYPGEASELKWTKQGKVPQLVLDVPKDSLQDLQPEGLVFHDKILRREILLPCLTTPAIEEGGREAPRNMKGKIDSITRTRWLEGRRQYAPWFFAETAMLRASDSKLHLLPIETKEALHHFDRDFSSCPNVTLKDRHRLLGNSWHVGVATEMLRFSLLYGVRSLPGPHATGASDVSGVIDLESAKQLASRHPLPMQRTPEMCDHVDMQPADDMWAHWLSSAEAVHPLHQRPRLDPALELTLQRLLKYDPANLHSFRERVLRDIRLRKAELRQSTDQWFQSLPTHVQQAYLLPDGDVVQVPLFIELLRGCSYPATETPEEALSRGFPVLGRIEPSPGWRPRVDDKYDHPISDAAFVNLNYDYVNQKLRQGRVDSEWETLLQEVLQEVSLGRMSGPYEAPSAWPRRCVPIASHSAYSKCLPAESDIRVATAFSVVQQGSDGARKVRRCEDYRRSGHNSTIHVSDIPAHDDISRYVQILLRLNAAGCQSLVWCQDLWAAYRQFPVQVPNTAFALLLTPSGPTLWRHGVLPFGAASSVWCFNKCVDALVFLARSLMMILVIHFVDDIGCPDAQHSANSSFRFFSEFCEVLGMRLKPSKAQSPALEHKLLGVILEICLDGIRLSPAPDRLEKVLQIIKQSLADDCLEPTVAQRLTGKLNFLSTTLFGQAAAAAMKPLYARAHICNSQEASTLNQPLRCALMSLQTLLRHSVPRWVPFQPNCSRPSVLYADAFFELGDQSFGLSDSPPERWQANSSSRYRNGFGFVVRSGSEVRFAHGSIPADLLALFTSRRAYIYCLEIFGQVIAAITCRDMLSENWIGFCDNMAGRAALIRGYGRDSTVNNLLACFWALAQRLRWQPHFEWVPSDLNISDPFSRGDCSIGRQNNWRELSSPFGPLWPVFRRVATDLQYALGRLGLDLVWAAGRDEAAWKVKEKIALSFLNALAQNKVLRAKADNSRGVDDATRERDAWRRRAERAEKKVEALTKRRPLPKNAAHARLLRRLKRNIAREMRDAEQGFVINKVTEKHGKTEVRRVAVCPHMLVLKWCHAHEAFGSTSKWLDLRTVKKVEYGPKARASKLFPEVSPWLCFSLVTADRSYDFITSNDSSARCFVLSISRLCEGFAEGIFKTRGEFEAAKGWHKLKTGTQRRGLTLSQVFTEALQQRAFQLPPAEIVEDAFEPDLPDHGTAEAQPKPMDLFDFCDESPTSVKQSAPAMVAQPSLKSNLPTTTTFAPAFARTLSNWMSAPTAPGAAACQGTLPKPGENWVFTGAVDRVDLYRDPGGAEWVNEMTCRGPNNDRRMVTILSMLPQQRMVEIRGTDKLKFVKGWARLLDDNGAWLIEQAPK
>SymMic026904_rbh_TGME49_208340
MRTNKRTVPKALAKKRMKGAVQAGKVSELDMDPLQRDIKVARFWDSEIQKEGLVWTRLWQPPYKADSVPALLDYFDEVYVWVSALQNSAKRCDSIGHAAKLVKDILPSGDVDRCRTFVRAIKLVVQGLDESLHELHHLLQEPNQKTGLAFMSSQNLCNLLQGETTPASTKASFSLLDGINLLDLDAQSAKKAPEVAAGEAVKWSTKALRVSLQRIGGLIAAGSAFAARDWRVQARASEAVTASDDLDIPLTVPRLRQTFLSELSDGMDDDTVSSDESYEVNAQVASEWVDVEMDADANDSNVDEEQFHNALKVLKITQHVARMQLSRPEMLRVTSARHVLGRCGQGLRGDPARSDLYGLSRQVNDIHEFCSHSWHGRAWEKVVLLLLVFNGLPALLMGTLAVVLTLALLEAHSICSGEAWYCNHAAISTSLGLPVTALTFLFWQSRREVFLDKICIHQIDELLKLEGVLNVAAMVKLSKSMLVCWDTTYIRRLWCVLEIAAFLQSHEEDAPLHIKPVTWAPVTAILFLGCWFMCLILLSAMEGLWRSDVWLGEPLVPFALAVSVFMPISILCFSSTSALLRSHVRAVDSMVEQLRAFSLQHDTVCHCCTANHLDKDGQRTPCDRHFLEGSIRLWFGSVAEFDILVQRQVRAAFERKLGGFPAPYSWVIGAATPIAWSSFYYFIKLMTEGRYAMAIAELCYIASYWLAVIPIGAVFWARTARCLQTQRNRWWKEALVNIACSLSLVAVYTMNSLMMSILTLLLPLEWSRVAFAATQAVAGHSALFPPEGGFKTGRVPAAMEHAPALLDLHAEAIWLSRARRAKKARKSFQHGQSCKEDVPMLSISEQDLKAEAAALRRAHRAVGSQYPRSLNTGYMSPSQSSPGQEGLVEAAEGFEATEDPSPVASRGLRGDGSSDREEELRARLDVAEDLLEKTRPQAQEAARLRRRLAASESRAAEMEATSCAALRLCQELSAALELQNVEFQRYVDAIRRQTGPFLEQTAFIEAELGAVASSSPLQGEGEAARLLEELQSEQRQRRQKESELGEVRLQLERTVTDLQDAESRANELSAKLTHSEMEQNQDPGALEDHQEQGDSSAEAEAPIDQRDPASPLRQDQLIEEKRNRAQQRKQRRMDEAALPQGRAAASAITSLSKGMVVRKLCAGTLQWQPRLMQLSPAPPAGPQKLIWSKDIGRRVFGRRLTSLDLKEVTNVGLGADSLPDKLRHKEAGWRCFSVWTAQRSFFFKAGSDKEAEHAVLALSRLCPATQPIPLRSVILHRAVGKLGPDPAARAATLLQALRQAGRGKEEFVEQQEEPSEGEESSSPSDDIEETDKPGLAEAETRFLNMFRVTLPVGSDWQYDL
>SymSpeCY103032282_rbh_TGME49_208340
MRMAKASQRGWLLSKNGEQQFLVLRGSTLRVFSAEKTKKRKIGLPDVILRLDYAEVEALTGQRFEVRTQTPTKASHVFQAKSEEITREWVMSLSQQIAETKTRFDQYIKILTEGGTAYKYNYSNSKRMRRHFWVDLQKVELCWSKAKSEGEEPQMMSLRDSVGLIYGPMTTTFQRCESLEDLPWTCFSILFSDRTLDMAVPSQMESWFLGLQFYLIGRSNCVSCITEAQFVFRRAGHGELFLFFVRYRTVYDTLQSVLFLCKIQ
>SymSpeCY103054439_rbh_TGME49_208340
MAGALDTSIPMGKMLQSWADSYSRPSGEDGDVDGHPVRHLVEIECAKIVPSWPEPGADSFPLQNFLRSETRELLGDLFRLLLPRKKMPVNAPRSAVKASEREWYDLVKAAWERGLMTVVDDSAVPRDRSNHLITCGAGAITRVKKVKIRALPVGKNAVATDQSWFEELSVLKLVDIELLEKKPEETSLSRPFKDMCFRTGLSLSKAEQMLHSVVDGMQCADYDKRKGLLQLNQDSLVSYIQSSLALLGSVSCSRPQLCSWVGKTFGVALLRRTLLSSLGRTLELVMVADDDDEMPFPAAADEIMIRVRQGNSMVKRALLAGVKEAFLRERYACFEHPWDSLIWQPPEAIQLRAMPGMFFTYFNFCCFGGQGGNRPTGSFSLQGTQWRRNTHGLGAALWPWCCAYARAVKSQLRKLKPSPCAGIFDQEGAIFSALRASFRGFQSPTQAGIICKGIIRMLETMQQPNPICSISFTRRAAAAAAAAELTRKLAADLKGAYGLCQELHGQLKKQTDEFQSFMVGIRATIGHWTAHQHQLKEEMDDLADQCAPGHAEVVKLAEELQLARQKLQASQRRKSRRESTKQHQATIQALQLRIRELGHEARRHARGEVLQKLKKELQRKEEELLEAQDQNRELAEALEAHEKQAEDQAAKMEAALAQATQQGAESAKLEVKSSRAAAKAAKVEGAKELPKGSVVGFLKMMAEGAPLWKFCAGNGKWQQRFLALTPEPPAAAKSITWSTDAKYMGRRIFRRPTSVDIKEVVQISFGAEALPAGQRDKETEPWCCFSVWTPKRSFHFKAENELIAENFVLGLSRLCPGSKPILRSQLLLQRALGKLGPDAKSRAAVLSKALRQAAASRSQL
>SymSpeCY103054601_rbh_TGME49_208340
MAGALDTSIPMGKMLQSWADSYSRPSGEDGDVDGHPVRHLVEIECAKIVPSWPEPGADSFPLQNFLRSETRELLGDLFRLLLPRKKMPVNAPRSAVKASEREWYDLVKAAWERGLMTVVDDSAVPRDRSNHLITCGAGAITRVKKVKIRALPVGKNAVATDQSWFEELSVLKLVDIELLEKKPEETSLSRPFKDMCFRTGLSLSKAEQMLHSVVDGMQCADYDKRKGLLQLNQDSLVSYIQSSLALLGSVSCSRPQLCSWVGKTFGVALLRRTLLSSLGRTLELVMVADDDDEMPFPAAADEIMIRVRQGNSMVKRALLAGVKEAFLRERYACFEHPWDSLIWQPPEAIQLRAMPGMFFTYFNFCCFGGQGGNRPTGSFSLQGTQWRRNTHGLGAALWPWCCAYARAVKSQLRKLKPSPCAGIFDQEGAIFSALRASFRGFQSPTQAGIICKGIIRMLETMQQPNPICSISFTRRAAAAAAAAELTRKLAADLKGAYGLCQELHGQLKKQTDEFQSFMVGIRATIGHWTAHQHQLKEEMDDLADQCAPGHAEVVKLAEELQLARQKLQASQRRKSRRESTKQHQATIQALQLRIRELGHEARRHARGEVLQKLKKELQRKEEELLEAQDQNRELAEALEAHEKQAEDQAAKMEAALAQATQQGAESAKLEVKSSRAAAKAAKVEGAKELPKGSVVGFLKMMAEGAPLWKFCAGNGKWQQRFLALTPEPPAAAKSITWSTDAKYMGRRIFRRPTSVDIKEVVQISFGAEALPAGQRDKETEPWCCFSVWTPKRSFHFKAENELIAENFVLGLSRLCPGSKPILRSQLLLQRALGKLGPDAKSRAAVLSKALRQAAASRSQL
>Sym_C1013940_rbh_TGME49_208340
XKASQRGWLLSKNGEQQFLVLRGSTLRVFSAETKKRKIGLPDVILRLDYAEVEALTGQRFEVRTQTPSKASHVFQAKSEEKTREWVMNLSQHIAETKTRFDQYIQILTEGGTAYKYNYSNSKRMRRHFWVDLQKVELCWSKAKSEGEEPQMMSLRDSVGLIYGPMTTTFQRCENLEDLPWTCFSILFSDRTLDMAVPSQMESWFLGLQFYLIGRSNCVSCITEAQFVFRRVYHKLSTSAHKHVLGIVWYLNSSSDNQICSDSLRHWAGGIDRSAVPHLPLVIMARLEREDTQQMVGLVSIAAGSASAMMTAGAVSVLCEAIPQGLALIVAVRGWDEPCNQPLQLWLAVVGAIGVSITVPAVLVLCRERRKIQQTMGNQEMVAYLVRKQRAQADQQAFEENESFENELKEFRTAPSLSDCLIRFVQCPLLIWEILGIVWYLNSSSDNQICSDSLRHWAGGIVLLKLFMPCVTCCCVIACGLGAGLAHLPEVDTESGSSTDDCSSLPRWENSIAFACEFDIALLLAX
>Sym_C1017827_rbh_TGME49_208340
XREVKALVLALEQRRFKAGRRPAKKRGQKESPQKQETDPQVNVTLKDLRVEAKELRRAHRAVSASETKSLGGFWHTPSPCRQREFVCPVCGSGGGVSLTPLDVSHQSADFERLELEKAILEKKAIGLQWKLRSHDQDILDLQADLKGAYGLCQELHGQLKKQTDEFQSFMVGVRASIGHWTAHQHQLKEEMDELADQCAPGHAEVVKLAEELQLARQKLQASQRRKSRRESTKQHQATIQALQLRIRELGHEDAPPSEVLQLKKELLEAEDQNRELAEALEAHEKQAEDQAAKMEAALEQATQQGAESAKLEVKSSRAALAAAKVEGAKELPKGSVVGFLKMMAEGAPLWKLCAGKGKWQQRFLALTPGPPAAAKSLTWSTDAKYMGRRIFGRPTCVDIKEVVQISFGAEALPAGQRDKETEPWCCFSVWTPKRSFHFKAENEKIAENFX
>Sym_C1072169_rbh_TGME49_208340
HEDAPPSEVLQLKKELLEAEDQNRELAEALEAHEKQAEDQAAKMEAALEQATQQGAESAKLEVKSSRAALAAAKVEGAKELPKGSVVGFLKMMAEGAPLWKLCAGKGKWQQRFLALTPGPPAAAKSLTWSTDAKYMGRRIFGRPTCVDIKEVVQISFGAEALPAGQRDKETEPWCCFSVWTPKRSFHFKAENEKIAENFVLGLSRLCPGSKPIFRSQLLLQRALGKLGPDAKSR
>Sym_Mf125fA3016217_rbh_TGME49_208340
SLELGRLSCESSPAEVSGKPAPCPDTTNGRSAKEWWLLVNECFEKLCSKAARKDWERARAKSLPKGALPEAAADEVDSWLPLLEELRTALSMFARGFAEEARARLQSAHAASGRLLEQRRRSMDDLSNQLQAQSGSLNAALQELEQLRAQTDRTDEQKAELSEVSLAETPRRKGQNLEQGDSPLLEKLPAHSQDASLQLALEAEARLRQELEEVRGELEQRMSESKQRLAEETSAAAASASAVEERMGIMHGGTWFEKVPYRRQAQRQRRFVRLSFDLQRIEWTSQIRGPVKALPIQAIVRVDYGDASGAYRCYEFAHSRPPPTLCFSIITPSRTLDLIAKAESSVEVWVLGLNDLVPYRPERQRLTAQDFWVRRTMLRLESPMGIGTLAEEELDAESVSTRTNSAALHSASSRX
>TetBor018376_rbh_TGME49_208340
MNNNRNIVQSSYLSVPMQNQQQQQQYQSYVNQQDMSNMHHTIATRMSDEESDEEEDQINIDQITYNSIIIEAYNAFQRRDLKVSIDFYLKALYEAEKNQNIERISLIKANLAIIYFHSCSYKQAEQQLKEAADLLKQGGQRSEHRSALQVKVYANLAIVNIVLNKFEEAIQANEEAMNTIYSSKDIQKKDLLEELVYLYFRFLSFESMGNGIFDNAELKYDEPTLACFYSSMALNRELCSDNQGALNYHEKALKMWEQINDPGFALLTLKHIIQICQQYPEQQNIVQYQNRINELLKHPDFKGVNPDTLFKKFEEKIKCAKQITQAVKRTELQQSKQVQSQINKSVMRSQIGDILNEYGEPLWKQALRLRLCTSISYSKSLLKDDKIDKKQREAINLGMEQMQKTIFMLKNEKHPLVEKQLMTMPFTKQAIDNLKAAINRLKKMILTVTYLEAFDKLQEYMIDKSRMSQALRQQKKVDTLINNAYKYVMVGDYLLKCNKTTNGRLQKFFQLAPDSTLRWTSRERNINKKDKIQYYCMQEVKAVLYGKHTDVLQKPFNKKLEPWLCFSLVLKSRTLDFYCEKDQINKWLFALSEETKRKNPTAFVQKPSQILWRKVKMILYHHFIEPHLTDKKKLKHSFIKAIIAFGRNGLRLTNQQENKKKK*
>VitBraCCMP3155019036_none_TGME49_208340
MSSPSERPPVSSPSLQDGRIASSQSLGSRKRLKAKHALQKRQTKEFAALQKRNRFVKARTLTSTSDAVESQGVDTSCSNCGALVDESFLTDLMDFDAPYCRSCKRFMLLKAGQWLTKFSYNTQAVSSKKFKFVKLTSDGTALAVCSASEARTMQRKQQSKLPAANRLAKMLAFRRTRSTTSHMSSQGQESVTDETRRCFRTIKWKKVLLEDVLGVVFGAYTFTFKRLQADFRPPHWAAFSLVLKSRTYDFSCAHRSAIECFTIGLQELLPEEGKPSLMRLRPVRLGPFLWMSARHRLHSLAAMEDLSLPLTLWIVLIQSALQSPNLHTKGICIIAALHLEKKHPTNLEDLPPQYRSLPYRKARAEQVFLRRFGLGVASFLPRMPTLRSIDGQSPIASLSESRLRSRSVLSSRPGFLSPRRMTAPPVNPEATDDPSRAARSSQRHETSPPERRPIRVRLVAPGEEAAADVGPASSSDASPPVPIPLNVRSVAKRRYSHPLSEAEWEDLRSRRRKVRESASTERQQISSTKLRSAVTGPLELSDIDEESTPMSRPHLSNHPDQPLSPPSSAMKRHEATHEAASAASPVSRTSLTIGATSDAHSASSPQSSPSPLINALVQRAAMMALDTPRAEREMAVWQDVLRRQRAATMGYLPSSERRRVVERRRRFSAGDAVPQMRHDDHRQELSKHDLKRLLREERCHTLLDRTRLSPAVGQDIYSTYTPAHTTRGRW
