# Supplementary material for: Molecular characterization of the conoid complex in Toxoplasma reveals its conservation in all apicomplexans, including Plasmodium species
Source: PLoS Biol. 2021 Mar 11;19(3):e3001081. doi: 10.1371/journal.pbio.3001081 (PMC7951837; doi:10.1371/journal.pbio.3001081)
Supplement: S1 Data — Files are named according to the T. gondii apical protein query. The sequence headers comprise the protein identifiers in our in-house proteome database for the SAR clade (Methods), starting with an abbreviation for the species strain (see S3 Table). The headers furthermore contain either the descriptor “self,” indicating that this sequence is the original T. gondii query, or “rbh,” indicating that it has the original T. gondii query as its best T. gondii hit in a BLASTp search, or “none,” indicating that it has no BLASTp hit in T. gondii (see Methods). For sequences of P. falciparum 3D7, the header also indicates by which P. falciparum IT sequence it was gathered and if it was gathered via reciprocal best BLAST hits (“rbh”) or via unidirectional best BLAST (“bh”). The latter is only the case for the putative orthologue of T. gondii’s TGME49_219070 (see also S4 Table). (GZ) [file pbio.3001081.s005.gz › TGME49_conoid_proteins_putative_orthologs/TGME49_313480.fa]

>BesBesBbGer1003715_rbh_TGME49_313480
MKKFTSLGSGSSSRKKAEKASRAAAEAGRGQAVDGGYSLDSSALNELEMLRVENAHLKRLIEQQNEAQGDDGASAAEIARVRRERDELQMKLSKLQAEYDTLQRDYANLQRDRRIEVDERHSETRTVEAQIEFMSQQHQQELQEKESRIRELEMKLVDLEQEVELAQSPAHFIQARSLDFDEMKDRVADLEKRLQVAKADNQRRAEEADRLREELEAAKAKGADEGVVAAAKAERDYFKAQLEARDAKARNYQEKSDELEQQTQMLSEELHRKQEIISSLESQISDLRMRDSGGVREAEGGAAEGLPADIRQLQQLVKEKEQAVWHLSDRLLAISSEKDALEQSNRQLKAELESTQVSAPQPPTPSGKKSKKVCEESHQQVQTQLAQAQTQLAALREEKDSRERQSQSRISELERKSGDFERQAKRSEERVHDLERDRDRLEALLKKKDAEIEALEVSKEYQVKALAVARTVTLPVHHEKSEGDTQAGSSLTAEDLRIELALKSAALRALSVKNAHLNDVLQRLRLASSTETTERELEEAQRSLHATSTELRLVEGNLKKLQEEKTKLQARLARVETELEVWRKDAQTARAALAEAQTRNARTADQYKVQSDRYSSMLARAMADTERLQQELTKERSARREAGKAFRKELRALRASKARRLDFEDVDPLHPLPLPSGGAPAQEADALLHSEPKAEGEVKQASGVDTAGILVPAAMVYSSRSEPPHAAGGCAGGHSADASGVYTLQSAPSGGVSPVAAAASAAPIYASSSAVPSSSESVRVYGVPAAVSTGVLPSEVYVHRLDGRTEKYLTDDEVYYVLGEDGAVRCVPRIKRAPGDDDGDGEKDASAPKVSEEDQRLAARILRQYVAEAEEERRTRSETGGDASASHRTDSAASAGGRATAERQRDRRENDGCRSPVNEASRDDESDVSVPRLSWAKETREGRGNVHRAAVVSRSSLDSPLHGFRGADTPSYGFGDSAREDPFDMERSLFTDLPSIAHAHNKLSSHQPLSKEQTAFSLSPEGSRLISTASDASAPGFSEGRDRRRPQGPSAVPCRALDSLLSLDELFPSRRALRLPDAARGPHADTGGGSGDAGGDAAWRAEAERADESPRGDDGSCPLDGEEESPPGASEQTESRENEDNVPKNGATRGTEGGAKLRRVSSPPEPSSHGSVSRFVEHLHSVEAKGKSLFGERRIATAPEAARGVMLRPKPDGEETLEAETHDEVDLS
>CycCayNF1C8003053_rbh_TGME49_313480
MLKKISSLTGAGYYGYGRSSSPISSHDRSMDMERLRRRSRSNPSESSAKEGSHREAEGLRNTMEMLAAENKHLKKLIEDRDARASSLHTADEREGGMEVLRSENNELKQEVTRLQRELQSKEEILESMQREGALLSSEVVEGLKKKVASLEAQLAFECRNHSKELNEKEARVAELEMQLLDAQQQASKQPAEDVFEEPPQSAQDLNLQQVSAAGPSVFVQSCRGECEANRGSEETASCAGRRVDSVSQCATPAAAAFLRLLYVSPKPKRGSLALGVRFLRRDILEMQLAEAESKRVEAEEALSVHRALAEGDGDALPMLEKLRREMQEKNAALESMSQQLLEISAERDEIEQEFQKLREAPSAPETPRSKGSRRGGLFGRSKTVALERDALALQVQQLEEQLQTLNEKRVELERTKVKMEGQLAEAAQEVRAAKGEQASLKDKLQEREAALQALRAAKADMDMPLEKFQAVSLPVPRGPHDADFDAKAELVLKEGVIRTLSSRLAYLQFALKEVTAEKQQLLAQPATIALQRHLEEVKKDLVEAKAKYREAAAQCTQLKAKVKSQTEEIAEAESDRRALKAALEESQLRLSTTADKYKEQNDRYRDIVSDSLAKVEELQDEVSRERNGKILVGKVYRQEMLELRKAAVQRGAIRGDPLRPLSVQRPQAEGALRQSHVEQSLPEKLPTLPPPVSAAPLSPALPALVTAGCRSAVPTGTEWPRAGGHPCLFSGGMAVAVNKSQNNGEFATIPACLSLGLTPRAQTDGRPSPRFVPFAGPPAYSLQMPSGAAITRDQLLAAGALAERKPWRARVSQQPLQQLAGECPASLPNKHSPANLGLGAVALGKMSDSVPRDGSHGTGSDGVGAPAPAAAMSKDTLRSPLVGATRVEEATVLPNLQTFESQKEVAFFSGADLGSCGYRQLLEGTLGDERDSVDLS
>Cys_WienI008043_rbh_TGME49_313480
MLRAENAHLKRLIAEQQTEGEGRGGGAAGGGAKCFAELAHLRRERDELQRQLATLRADYEDLQREYANLQRDRRMEVEALHSKTRTVEAQIEFLGQQHQQELDEKESRIQELEMKLVDLEQEVELAQSPLAAPYSQARSLDMDEMKDRVADLEKRLQVAKADNQRRAEETDRLREELQDIKARGTDEGTVASIKAERDYLRAQVEECEAKAKNYQLKAEGLEDQVERLCDETHKKMELVNRLEAEISDLRLQLEMAKTGDSRRGGGLAGGSGDTLGDETADVAELQRLLKEKEKSVWDLSDRLLQISTEKDQLEQAPTTASSQPLTPSSSSSKKKVSKTALTEDNIQLQQQVNQLQTQLAQIKKKDAEIAALEVSKEYQVQALSVARNVILPVTHRKPSGTKGKSASSCDSTEASSSSSTEEEEGDLQVALALKTAALRALSVKNAHLNDVLQRLRIATSAQQAEKELEDLSRKLEETRKELRESQEDVRTLKTDKSKLQARISRLETELDLAQRTLTSTREALQEAQTRNVSTADRYKAQSEKYSTMLSDAMREVDRLQEEVAKERTARLDASNRYREQIRALRASKARRLDVEDEDPLKPVYFPPHARAPRHRNLSLQEETLPKETEDSSGSSARSRAGRISEEGDTMMNASAKQEDRQPLPSLEKTHAEDEEKNTEDGENEKKKKLSGIGEGGGEREDDDQSSSHAGHLSKPSDGSEDGKSCALLVPSKIEEKDWVEISEGSKFSGSMVWNSPPSELYVDRNTTYILPSYDIQEGVIVKTSDGCTLYSSPAYYYSSSEGVSYSSWGGPIRYYPYDAIESYPIVQTGEICRGGGGEDGFSLGVTGGVHQHRRPVKEGQGVVGCEVCEYYSPSCMNENEEPKKKHHVKEGGEEEEDEKTAKYYSILGEDGIVRCVKSEERRKKQPPMKSLEPTVEEKHRAAEVLRKYVEEEELKRERRAARRKREEVDEDSLSSQKTETHQARPENTSSSSFFLSEGGRYQEEEERGSMRRQEGRISTTRRSHSRAQNHRDGGLLYPDKPPHAEEEESSVVCPHSPGGPVNAVQTLFSSNANTPPLLRKGSSHSNSRSSSSNNINSGTIEKWNSAPCGGGGVGPGSGNRSSPSSRYDNEQSSAVGCSPVSKNASESGPEIRREGEAREGSSSSLHTPGASGKQQSMPHPACGVITSAGANLQSGHVASTTPKSQGNLLSSSHNSSHSGPVAGTAANLSLKGGEESTGGKKTRTASPGEAIRDEEKCLGVREGVTAGEGRTGTRLRALTPPPSSLSEVVREDTQRDRGRETSPGTARGRQPQRQNSSPRETPSKKGDSNEYIDIRHVLGRLESVNKKGRTFFGEKGIEGENSEKGVGAGEDGGGATCVSEDVDLS
>EimAce001367_rbh_TGME49_313480
MLKKISSLAAGSYGHHGSGKPLHVRRRSLDDDQLRRQSRNSRSDDSGTDGSQPEAEGLKNAMEMLIAENKHLKTLIQERDGRASSVNTTEERGEVEALRKECSEAKDELTRLRQQLESKGELIESMKRERLLQSEEGVQELREKIRSLEAQLDFECRNHAEELEEKEARIADLEMQLLDAQQKSSGEAFPRHESVTAEEKQQREELKTQLAAKAAEASRKDAEISRLQAELEASKAEIANRKAEQSTSSEDEERAKDLSRRIKILEAKLGEEETKRIAAEEALALQRANAAETEEGKCSLEELRREIQEKDAALQGISRQLLEVSAEKDELEQLQKLREEPPAPETPRALTSRRSFFGRSKSTALERDALAAQVQHLEEQLQKLTDKRVDLERTKVKLEGQLAEALQDVRQARKEKSDLENRLMEREAALEALRAAHADVKRPLDVPQSIILPLPKGREDAELDAKAQLVLKDGVIRTLSSRIAFLQFALNEVTAEKDRLLSQPATVALQQQLQEARRELLEASAKYRSVVTQRTELREKVKALTNDFETASREIAALRAALDESQTRLATTADKFKEQNDRYRSLVSSSLSKIEELQDEVSRERNSKILVGKVYRQEMLELRKAAVHAGGVPGDPVRPLSIMKEQQQHERTQVKAQPPQNSLSHSKAAPLSTAAAEGQPVLSAPLRGMGGQAPAASCPFSRGVPVTVTVPMPQADFAVIPMCCPAEWATKVVRESNAQHASLPKTASPTEQQRQAARILHAPVEQHEVDGSCIERLQQPQATLPDPDLHEILDAPRATASLTPIAISPAQKPASAAQPPSTRLQTHETPYHQQLHTRQDVEKEPGERQQEAAASARAQHKPSELTGAAMEPSKIESPKQQFCAEAGILPQQQVQHCADLPFATVGSSSSAAPSAVGTRMLAGSGSLDAVTLCGDREGTATLPAPIDGTTLLRDLQQIQSKKKVLFTPGHSSRGSPVEGNPFEAEEDSILDLS
>EimBruHougton003738_rbh_TGME49_313480
MLKKISSLAAGSYGYSNASRPLQVRRRSLDEEQLRRQSRNSRSDDSGTDGSQPEGEGLKNAMEMLIAENKHLKELIHERDARASSVNTNEEREEVEALRKECNEAKDEAARLRQQLEAKGELIESMKRERVLQSNEGLQELQQKIKSLEAQLEFECKNHAEELEEKESRIAELEMQLLDAQQQKPSEAAALRQEELSKEERQQREELKSQLAARTAELSRKDAEISKLQAELAASRAEIAERKIEQATSSEDDERVNGLNRRISILEAKLSAEETKRIAAEEALARHRTAAAETKEDSGSLSDLKREIQEKDAALQGMSQQLLEVSAEKDELEQQLHKLREAPSAPETPRALSSKRSFFGRSKSTALERDALASRVQQLEDQLQKLNDKRVELERTRVKLEGQLGEAVQDVRQARKEKEDVANKLKEREAALEALRLAHADVKRPLDVPQNIVLPLPKGSKDTELEATAQLVLKDGVIRTLSSRIAFLQFALKEVTAEKEALLAQPATVALQQETKKELQETSAKYRNAATQRSELRAKVEALTQEVEKSSRQITALKAALEESQKRLSTTADKFKEQNDRYRTLVSSSLTRIEELQDEVSRERNSKILVGKVYRQEMLELRKAAVHAGGVQGDPVRPLSAAREQRQQQQQLQPQPQPQQQQQRKMTQVVARSPQEMLQAPSAPPPVAVRAQQPLLSSGPLRDTNGEVAATCCPFSNGIPVTFTAPTPGAEFAVIPLCFPENAATAATAATAAEGSSSEQQQRPTTRTLHAYGMQQQDDSTYTEGWQQPEAAFADPAAFQEYSAAAPAASSVTQQPSTRTQPPSLWVQTKQGTPSQQHQQIMQDPQQQPGESQQKQQEAAAAAVKQQQEAAAAAAIKQQHRPFERAGVQSETTETPLSPRKDYSGDASMLPKQHLHSSAAGCSSSSSNNSSSNSASAALSQVQGGEDSLSALTFRGDLGGAPAPSAPIDRSSLLRDLQQMQSKKKVLFTSGHASRGPQQGPPVGENPFEADDDSAVDLS
>EimMaxWeybridge000048_rbh_TGME49_313480
MLKKISSLAAGGYGYHSSSRPLQVRRRSLDDDQLRRHSQTNPNDDSGTDGSQPEAEGLKNAMDMLIAENKHLKTLIQERDARASSFEREDLEALRKECAEANDEVARLRQQLDARGEIIESMKRERLLQSNEGVQELHEKIKLLEAQLEFECKNHVEELEEKEARIAELEMQVLDAQHQSSGEALSRQEHLNEEEKQQREELKSQLAMRVEEVSRKDAEINRLQAELEATRGAIAKERTEQQTSSEDDERAKDLSRRITILEAKLCAEESKRIAAEEALALQRDTAGETDEGKTSLEQLRREIKEKDAALQGMSQQLLEVSAEKDELEQLQKLREAPSAPETPRALTTRRSFFGRSKSTALERDALAAQVQHLEEQLQKLTDKRVELERTRVKLEGQLAESVQDVRQARKEKADLEMRLREREAALEALRAAHVSGVCDQIYLCLVVFSLVVQTILDTLAVPQADIKKPLDVPQNITLPLPQGRQDAGLEATAQLVLKDGVIKTLSSRIAFLQFSLEEVTAEKEKLLSQPATVALQQQLQEAKKELVETSAKYRGVVTQRAELREKVEALTKEAEKARREITSLKAALDESQARLTTTADKFKEQTDRWTTEPFTAPLSAAVELKPFQLNGCWVPYRSLVSSSLSKIEDLQDEVSRERNSKILVGKVYRQEMLELRKAAVHVGGVPGDPLRPLSSAKEEQHERMQVSGQPTQDPIPHAKAPPSHTGESQEQRVLSAPLRDTDRQAPAVCCPFSGGIPVAVTAPRQQADFAVIPLCYPAKVAGTASGESNMHRGSLAKEKGPKEQHIQVSRVRHAYVNKQQDDSSCTEGVQKPQAALPNPAFQEPSAASLTTASLKPKATSPALKPASIPQPPSTGIHTQQETPFHQQFQTKKELLKAAGDQQQDDATAALGQYRPPERAGSVNGPTRNLLPRQECCEEADIPTEQELGHLEDYTSASAERSSSSKTPPTRTQMLSGSDSLDAATDGGDVEGTAAAPAPLDGTTILRDLQQIQSKKKVLFTPGLSTRGSPVLGNPFEAEEDSIVDLS
>EimPraeHoughton002877_rbh_TGME49_313480
MRCLDMIQQWLDRSEASYVALSLHRTMLKKISSLAAGSYGYHSSSRPLQVRRRSLDEEQLRRQSRNSRSDDSGTDGSQPEAEGLKNAMEMLIAENKHLKMLIQERDARSSSVNTSEEREEVEALRRECAEAKDEVARLQQQLESRVELIESMKRERLLQSNEGMQELHEKVKSLEAQLEFECTNHAEELEEKEARIAELEMQLLDARQKASGEAPPRQVDLTAEEEQQMAELKSQLAAKAAEVSRRDVEINRLQAELEASRAELTKRRAEQAASSDDEERVKDLSRRIKILESKLGEEETKRIAAEEALALQRAAAVETEEGNGSLDALRKEIQEKDAALQGMSQQLLEVSAEKDELEQQLQKHREAPSAPETPRMLTSRRSFFGRSKSTALERDALAAQVQHLEEQLQKLTDKRVDLERVRVKLEGQLAEAVQDVRQARKEKSDLETRLKEREAALEALRAAHADVKKPLGVPQNIVLPLPKGRQDAQLDATAQLVLKDGVIRTLSSRIAFLQFALKEATAEKDKLLSEPATIALQQETKKELLETSAKYRGVIAQRTELREKVETLTKEVEKASREITALKAALNESQARLTTTADKFKEQNDR
>EimTenHoughton001939_rbh_TGME49_313480
MLKKLSSLAAGSHSYQSTSGPLQISRKCLNEERQRRHSRGSHSNDSGKDGSQTEADGLRNTMEMLIAENEHLKRLIQERDARTSSVNTAEEREELDALRAEKDEAKKEVARLRLEVESREALIESMKRDGFLKSNEEAQELTRKIGLLEAQLEFECKNHADEIEEKEARLAELEMQLVDAQQKPSVESSTPQESPPSREKQRIVELERKLEAQAAELSRKEADVNKLKAELECTRTMLAGKKEEQSVSSEDEQRARDLSRRVAILEAKLGEEETRRIEAEQALARRQATAEDPVENCKDLEELRREIEEKDTALQGMSKQLLEVSAEKDELEQQLQKLREAPSTPETPRALTSRRSFFGRSKSTALERDALAAQVHSLEEQLQKLSDKRVELERAKVKLERQLAEAVKEVRSARSEKDAIEKRLKEREAALESLRSAHENVEKPLDISQNISLPLPKGRHDTEFDTRAQLMLKDEVIKTLSSRIAYLQFALKEVTAEKEKLLSEPATIALQQQLKETKKELSETSSKYRGIVAQRAELRRQVEALTGKLNDSQRDIEKLRAALEESQTRLNTTADKFKEQNDRYRNLLSTSLTKIDELQEEVSRERNSKILVGKVYRQEMLELRKAAVQTGSVRGDPIRPLSLREPQRLEKAQQPTQPSQGLSKGQSLLSRKQAEARKSTITSTLQTLGSKAERGCPFSNGWPVKLGEPDVPEDFAVIPLCYPLEATPGTSKEARMQPVGSTETSLTVEQRCAAGVLHACVAEEPNDSVCQMKGLLKPQSTSSSALSGRLVFADTEVPTRLQVMNSRQQPERRTEHSLAQLHTERGTLDNQQLPSTQHAQDGPNGQLTQGPKDYEQHEAAGIPKAHALCSENEGDTEGLAHTTYTHGGLPAQQLVQTDAALPIAAAQPARSSSSSAVADACNRMSTDSDAHAPIPFRADVVDSADPSTIDGVTVLRDLKLLQNKKKVLFSPGLGRRGSPEEGDFSELEEDNSVDLS
>HamHamHH34001746_rbh_TGME49_313480
MKKFTSFGGSSSSRKKEAAASAGEQRTQGQENAGSALDSSTMNELEMLRAENAHLKRLIEQQHEAQATDGEDPARGAEVTRLRRERDELQRQLANLQSDYEALQRDYANLQRDRRLEVNEHHSETRTVEAQIEFMSQQHKHELQEKESRIRELEMKLVDLEQEVELAQSPTHFIHVRSLDMDEMKERIADLEKRLQVANADNRRRAEEADRLREELEEAKLKGGDEGLLASVNAEKDYFKAQVAEQEAKAQNYHDKATDLEAEAQSLAEELHRKQDRSTGHAETCEGGGGEALLPQDVKELQQLLREKEKAVWDLSDRLLATSSEKDNVEQENRQLKIQLEAAQASSSQPLTPSGKKSKSKGGGVSDEVYRQLQTQLADVQAQLATATAEKDESERRRKLHAVEMERKLEGADRSLRKLAEDKDRLECTLKKKDAEIAVLEISRDYRSEALAVARGVTLPPLPKKQAAGGSEEATGAHATNDLEIELALKSAALRALSVKNAHLHDVLQRLQHATSMESTEKELQRTKATLQEAHSQLCQAKDELQKRQAEKSQLETRVCRLEAELEVSQRDGRVAREALAEAQKRNARTAEEYKAQSEKYSSLLARAMADVERMEADLTKERSARREAGKTFREQLRRLRASKARRLDFATADPLQPLPSSEDRLTSLSACAEERALHKAQLSHPSSPGSVSANCPTGGSEVYVHPERRADDAFYYIMGDDGRVRCVERAEAPRAGFDQREQRGDTLQVTKEDQERTKQILRNFLEEERVLREEAERNQGARYDSGHSEAQGRYSSSPQASSRRRHQRERRHFEGESTEPGNASQIAPDRRDDSSSSFLRADFSLRESQSPPPRQASREQTLHARGAPRAEELPPAGAAACRAFLPSGACGLYSDTTWPTRAQAYRTEVWQAESRPAEVFGPADTQHALFSLSADSSRFVSAQSDNVRKDSDAFSGRREAEESGGGLEETSCAIQSLGAVEQLFPSTPASPERSVAAGGAEPHSHSHAGDVSRDTLALQDSQQMPQASAEETEASGERRGDANGSEGLQGKATQGRREEGEQAGEVEQAEEEEDEKGGERERHSPRVFNSVKTRRETRDGDEETAKKGNESRAPGHDSEASRETQKSNGREVNCGTRLKPLHASAHESSGTACSETAEVFLRGDKEERGGDVDVVSLVDRLRSISEKGKHLFGEKNKTEEKEEGTRGEAPNEASDTEELTALDEVDLS
>NeoCanLiverpool005744_rbh_TGME49_313480
MKKFTSFGSSSSSHKKETSAKTSGEHGEPNACKAGGFSLDSSTMNELEMLRAENAHLKRLIEQNDVQGQAADDPARAAELAHLRRERDELQRQLANLQNDYEALQRDYANLQRDRRIEVNEHHSEARTVEAQIEFMSQQHKQELQEKESRIRELEMKLVDLEQEVELAQSPTNFIQVRSLDLDEMKERVADLEKRLQVAKADNRRRAEEADRLREELEEAKARGGDEGIVASVNAERDYFKAQVDEQEAKARIYQEKAAELEEQSHSLSDELQRKQDVSTGGRLDASDGAPGGGEALPQEVKELQQLLKEKEKAVWDLSDRLLVTSTEKDTMELENRQLKAQLEAAQASSQPHTPSGKKSKSKGGSVSDEAYRQVQTQLAELQSQLAASNAEKEASERRRKIQTVEMEQKLDGAERNRRRLEEDKDRLECALKKKDAELAAMAISQDYRAHALAVARGVSLPPLPGKLAAVEGAKADGRPAEDDLQTELALKTAALRSLSVKNAHLNDVLQRLRHATSTEYTEKELAKTKETLHESHLQLCRVKDDLQKAQATKTQLETRLSLLETELDVSQKDCRVAREALAEAQTRNARTAELYKAQNEKYSSMLALAMADVERMQKELTKERSTRREASKAFREQIRRLRASKARRLDFAADDPLQSLPLPSDPPSCVSAENASDARQTLSSCASPQETQAPRDKPATTAVQTDRDAFAGQRGSAFSGKALAPRETSTETRGTGCLVSATTERTGGPNGGSPLVGESTFLANPSGVSTVWRRETRPLPRPLGDEEIPFLASPPLSACQRSPVCCGEDGIPWQGFAPPSSLSPGVLASELGGAWASEVYAHRVPHADAGAAAYLSDEEVYYILGEDGAVHCVPRVYEPKQGFDGKELREEQTLQVTKEDQQRAKEILRSFIEEDERRMHDAENVRNSARRSERHDEERRLREGHRSRVGKPSSPTNGTESRDGSSSCPYPRTYSRPGQRHSPSCKSPRRQPAHALGAIYLSPAVDWSNRESSAGDAGVGLYSETRCSSRPATYRTEARQAESRPVQAFGHEPTQQTLFVLSPETSRLVSTASDAGQALDRFSSAKREPPNSDCQAEEPSEVPGLCSFEELFPSGPFAMNRNLSPAAEPRLTPRSQAGVVSEKGFVLRDSPLASAPSPGDPGEARGDPEGGEQGLGRGSGKETECRREDGKEGHSPRSAVPSERSSASAETCEAAKESRTAHESQGEGQATRAGEESEARDGEERGKGNSKNAEGTQLKPLPSRAHARDGSLACMEGGMALLPEEKKESTMDVAHFVDRLQSVSEKGRHLFGKAKSEQRDQMGDEGPKQDGEATEEIASLDEVDLS
>RhySp1WS2016013174_rbh_TGME49_313480
DLQTMVDQLEKQVSTVLESDDVVGDIMSVTSVPELQSRLENLSRKYEMLKVDTESKVNECSSMRNELYDLREQQGSASPDAAQAHVEMEKTRADEAERKAKKADQRCAELQKQVDDATAELRSRLQENLSLEKTASELQYRLEQNAGGGSSPEAGGLKRQLQEKQKSVWDLSDRILQMSNENETLIRENRKLKGQAVVKPDAT*
>RhySp1WS2016013177_rbh_TGME49_313480
KKKTSVVGQSDLLSPTSNAAGGGFSDVENEVTILRDENKLLKRLVEAKDDEEDRIRGSYLSGAEGEESELVNRYRLEKDELQSSCSQLREEYQNAQRDFKNKLAEKDREIDGIRGELNTLEAQIDYEIRQHENQVRAKDLRIADLQTM
>SarNeuSN3003277_rbh_TGME49_313480
MKRFTSFGSVAGGGNKRKKDKSPSSAAGSLGAVHQQAVDANAFNELEMLRAENAHLKRLIEQRDEQDSVEGAKDAAGEAGARAAAELATLRNQRDQLQRQLSAVTADFNNLQREYHNLQRDRQMEVEELQRKARTLDAQIEFLDRQHEQELQEKDTRIRELEMKVVDLEQEIEIAQSPAAAPQGRQAMDVDDIHERAADTEKRLQLARAEAQRRAEEVERLREELEHIKSKGVDEGSVAALQAERDYLRVQLEEATARARSYQNKAEELDEQLERMSEEIHKKHELVNRLETQLGELRYRASQREEAEGREGATAEDSPEFRPEAAEVAKLKKMLKEKEKAVWDLSDRLLQMSAECDRLQEAQRQQQQQQQGETAAGGAAAGEGLAGSVPTTPTGSGKKDKRPKTAVLEDNQRLLQQVQQLQEEMKKQQHEAEARQRAAQQRVAEMERRAAELERNLQLETQQHENAKERFQQLVKKREAEFAALEVSRETRAQALEVARTVILPLEQPRTGGASEGGEDSSTAASSREDLQVELALKSAALRSLSVKNAHLNDVLQRLRMTSTVEYAEEQLEKYRRDLAQAQEHLVETEAALRAAKAKEVQLQGQMARLRAEADMSQKEAAENRETLRDAQARHSAAADRFKQQNEEYARLLTQAMAEVERLGGELACARVERMEAVKRFREEARSWRANGLQQGFLSVNNKDDSLDKSFAAAIPVAPAAPPAGAVSLERPVHGAATPADGRVGSAAAARSEKSGGRSRQQQLVPMSRRQRLQHRFAFGRETKEAGSAAAGIVQSDSSSTPGRSDASTGSGAGETGGAVEFLLPPGVISARPMPVPDYVEYVVQSAAAARAGGGGHTVVAPVEVCALEEMQQQQRDLTTTGLTTSSSALSFFASYTQLEDGARFSPEAATAARLRATGRTTAAGADSPGVAAVAGGLWGGPIVAGRSRKDNGTGRGEVPCVTPEIQRAAAQYLRDYIELQQQCGKREAATADASSVPPSSPRVESVCSLEDEEEEKERRKERELLRTSSSAPRMRVLPPAPDDDMKNNSGTAQPGSPINIVSRLFSTVSSRKSPAASSSGAAAAPAGAAAAGKAGAAGRAAPAAAGAGKRGAEGGGGESLEQRRPQPPTSPTTQEKSGKASSPRVTFQKFTEEKVSDIVPYPTFAVPATGSSEPLSAVMTATFGSPREHEAVETDTAEEETTPPSATVNAPATAVSSDIAAAVSPSASNAASAAGHNLDGGAPAASSLAATPPAARKARGRSLERGRGRSEKTNKEKPEDAATAAPAKAREEEELNLR
>ToxGonME49005098_self_TGME49_313480
MKKFTSFGGGSGSRKKEAAANAGEQRAQGRENAGSELDSSTMNELEMLRAENAHLKRLIEQQQEAQVVGGEDPARDAEVAHLRRERDELQRQLANLQSDYEALQRDYANLQRDRRLEVNEHHSETRTVEAQIEFMSQQHKHELEEKESRIRDLEMKLVDLEQEVELAQSPTHFIHVRSLDMDEMKERIADLEKRLQVANADNRRRAEEADRLREELEEAKLKGGDEGLLASVNAEKDYFKAQVAEHEAKAQNYHDKATDLEAQAQSLSEELHRKQEIIGRLESQLADLRMRHSPGRAEAHEGGGGEAPLPQDVKELQQLLREKEKAVWDLSDRLLATSSEKDNVEQENRQLKIQLEAAQASSSQPLTPSGKKSKSKGGGVSDEVYRQLQTQLAAVQTQLATATAEKDESERRRKVHTVEMEQKLEGADRSLRRLAEDKDRLECALKKKDAEIAALEVSQDYRSQALAVARGVALPPLPKTQPAGGSEEGTGAHATNDLEIELALKSAALRALSVKNAHLHDVLQRLQHTTSMEATEKELQRTKATLQDVHSQLCQAKGDLQKQKAEKTQLETRVSRLEAELEVSRQDDRVAREALAEAQKRNARTAEEYKAQNEKYSSLLARAMADVERMEAELTKERSARREAGKTFREQLRRLRASKARRLDFATADPLQPLPSSKDLLTSPSGANRDNSCSSSVSRSLRGPSTTQDAAAPQGGQPLTFPIGKDECERPRGRNAFDTDAHFFQRERLANQLASAPESKTTARDRDGRGSTRTGVSTPHADLSGACAAWRRETQQLPRPVGDDGLFLSSPASSSFLSPAAHPEEEALHNAQLSHLSAPGGMSANCPTGGSEVYVHPERLADDAFYYILGDDGRVRCVERAKVSRASFDQREQRGETLQVTKEDQERTKQILRTFLEEERVFREETERNQGARYASGHSEAQDRFSSSPQASSRRRHQRERRHFESESVEPGNSSAVASDRRDASSSSFLRADFSLRESQSSPSRQASREQTLYARRAPVAEDLPPAGASARRAFLPSGACGLYSETTWPTRPHAYRTEAWQAESRPAEAFGRDDTQHALFSLSADSSRLVSAQSDNVRKDSEVFSGRREAAESGVGSEETACAIQSLGAVEQLFPSTPASPERSVAARGAAPQSHSHAGDLSTGETFAFQDSQQMPQASSEETETSGGRRGDSNGSEGPQGKATQSKREGGQAGEVEQAEEVEEEEEKGGERERETPGMLNSVKPRREARDGGEQTAKTGNESRVPRHGSEASRETQKANGGEVNCGTRLKPLHVSADESSGTACSEMAGVFLRGDNEERGGDVDVASLVDRLHSISEKGKQLFGEKKRTEEKEEGTRGEAPNEAGDTEEIAALVEVDLS
>CarCio004359_rbh_TGME49_313480
MLYSSIRDSSQIEILRKDNAIRELENKHEIEKLDMIQEYEAAARTLSDELRQYQFLAKKYEDDLNKKQSALSMMELKVMELEESYQSMLAVPEVESDRIESAEELLKRNTELQHLLTSAKEALQRKTSEYMSLSEEIDTLKEKDIAMDATQLEEAINMHKEHAEEMQRRLNYLGNEMKDLRGQLDQAQLESFEKTEKIFILETTVKDLQEALKDYSAASLEGNELVVLDAKLREKDAALWDLQSRLFDETVWREKLEEKLRIEGVSTHVKSSTVKPTPESVRDQAETSHEKHPLQKEYVEMKMQISGLNLQVKKLEAENQSLKHSTQSYHPRALAISKEFILPLPSDGGSEIDHLKVEVQLKDMALQQLSLKNEELLMRLNAMEQIENSKEVEILVDETNVLHDRLTNTKQEIDTLIRERNSMEAENKALREAKKFTEEEAESMQKRFQASQNVTKESTRHFKQDNEALAEIVGHAFTDVDRLQTQLNDEKKRNLITTAQYDDELRALRDRALKNQGLAANLFGKADSFSDDVSNSPEKTRESESKDQQKEAPHYKEEPYSHYPYANWSENLAGMKNPTDTSPNYFVSALPGEKHATHSPMRITVYNDPRNSPVEEDHPFISPDSKCLDRKFVNWSPEVVTQPIVFRELGFAKNEMVGNKHSQRQPSSFMPTLHDPIITRTAHRSGDAYSEKKSSYMPFEPKQSSAYPTKGEDSFSIPLNGVLQGPMLNSQHLVGTLPASIAHGNVGTVASGSVPLPNIPLGLMASTTETKHTDSPIGKYMVEKLEMGKPEVLENHNVYDTVDFT*
>CarCio004360_rbh_TGME49_313480
EASAEVELISDARAAELNEMDMLRADNNHLKRLLEQLESKNTRKPPSEDKSEEIAQLTIEILRKDNAIRELENKHEIEKLDMIQEYEAAARTLSDELRQYQFLAKKYEDDLNKKQSALSMMELKVMELEESYQSMLAVPEVESDRIESAEELLKRNTELQHLLTSAKEALQRKTSEYMSLSEEIDTLKEKDIAMDATQLEEAINMHKEHAEEMQRRLNYLGNEMKDLRGQLDQAQLESFEKTEKIFILETTVKDLQEALKDYSAASLEGNELVVLDAKLREKDAALWDLQSRLFDETVWREKLEEKLRIEGVSTHVKSSTVKPTPESVRDQAETSHEKHPLQKEYVEMKMQISGLNLQVKKLEAENQSLKHSTQSYHPRALAISKEFILPLPSDGGSEIDHLKVEVQLKDMALQQLSLKNEELLMRLNAMEQIENSKEVEILVDETNVLHDRLTNTKQEIDTLIRERNSMEAENKALREAKKFTEEEAESMQKRFQVDSSPLLHNLTYLHGLF*
>CarCio004361_rbh_TGME49_313480
MAVFGKPKGHSSGIKKLTKKSEKSKGSKHDKKSSPEGLPTSKNLDAPEASAEVELISDARAAELNEMDMLRADNNHLKRLLEQLESKNTRKPPSEDKSEEIAQLTIEILRKDNAIRELENKHEIEKLDMIQEYEAAARTLSDELRQYQFLAKKYEDDLNKKQSALSMMELKVMELEESYQSMLAVPEVESDRIESAEELLKRNTELQHLLTSAKEALQRKTSEYMSLSEEIDTLKEKDIAMHKEHAEEMQRRLNYLGNEMKDLRGQLDQAQLESFEKTEKIFILETTVKDLQEALKDYSAASLEGNELVVLDAKLREKDAALWDLQSRLFDETVWREKLEEKLRIEGVSTHVKSSTVKPTPESVRDQAETSHEKHPLQKEYVEMKMQISGLNLQVKKLEAENQSLKHSTQSYHPRALAISKEFILPLPSDGGSEIDHLKVEVQLKDMALQQLSLKNEELLMRLNAMEQIENSKEVEILVDETNVLHDRLTNTKQEIDTLIRERNSMEAENKALREAKKFTEEEAESMQKRFQASQNVTKESTRHFKQDNEALAEIVGHAFTDVDRLQTQLNDEKKRNLITTAQYDDELRALRDRALKNQGLAANLFGKADSFSDDVSNSPEKTRESESKDQQKEAPHYKEEPYSHYPYANWSENLAGMKNPTDTSPNYFVSALPGEKHATHSPMRITVYNDPRNSPVEEDHPFISPDSKCLDRKFVNWSPEVVTQPIVFRELGFAKNEMVGNKHSQRQPSSFMPTLHDPIITRTAHRSGDAYSEKKSSYMPFEPKQSSAYPTKGEDSFSIPLNGVLQGPMLNSQHLVGTLPASIAHGNVGTVASGSVPLPNIPLGLMASTTETKHTDSPIGKYMVEKLEMGKPEVLENHNVYDTVDFT*
>CarCio004362_rbh_TGME49_313480
MLYSSIRDSSQIEILRKDNAIRELENKHEIEKLDMIQEYEAAARTLSDELRQYQFLAKKYEDDLNKKQSALSMMELKVMELEESYQSMLAVPEVESDRIESAEELLKRNTELQHLLTSAKEALQRKTSEYMSLSEEIDTLKEKDIAMHKEHAEEMQRRLNYLGNEMKDLRGQLDQAQLESFEKTEKIFILETTVKDLQEALKDYSAASLEGNELVVLDAKLREKDAALWDLQSRLFDETVWREKLEEKLRIEGVSTHVKSSTVKPTPESVRDQAETSHEKHPLQKEYVEMKMQISGLNLQVKKLEAENQSLKHSTQSYHPRALAISKEFILPLPSDGGSEIDHLKVEVQLKDMALQQLSLKNEELLMRLNAMEQIENSKEVEILVDETNVLHDRLTNTKQEIDTLIRERNSMEAENKALREAKKFTEEEAESMQKRFQASQNVTKESTRHFKQDNEALAEIVGHAFTDVDRLQTQLNDEKKRNLITTAQYDDELRALRDRALKNQGLAANLFGKADSFSDDVSNSPEKTRESESKDQQKEAPHYKEEPYSHYPYANWSENLAGMKNPTDTSPNYFVSALPGEKHATHSPMRITVYNDPRNSPVEEDHPFISPDSKCLDRKFVNWSPEVVTQPIVFRELGFAKNEMVGNKHSQRQPSSFMPTLHDPIITRTAHRSGDAYSEKKSSYMPFEPKQSSAYPTKGEDSFSIPLNGVLQGPMLNSQHLVGTLPASIAHGNVGTVASGSVPLPNIPLGLMASTTETKHTDSPIGKYMVEKLEMGKPEVLENHNVYDTVDFT*
>CarCio004363_rbh_TGME49_313480
MAVFGKPKGHSSGIKKLTKKSEKSKGSKHDKKSSPEGLPTSKNLDAPEASAEVELISDARAAELNEMDMLRADNNHLKRLLEQLESKNTRKPPSEDKSEEIAQLTIEILRKDNAIRELENKHEIEKLDMIQEYEAAARTLSDELRQYQFLAKKYEDDLNKKQSALSMMELKVMELEESYQSMLAVPEVESDRIESAEELLKRNTELQHLLTSAKEALQRKTSEYMSLSEEIDTLKEKDIAMDATQLEEAINMHKEHAEEMQRRLNYLGNEMKDLRGQLDQAQLESFEKTEKIFILETTVKDLQEALKDYSAASLEGNELVVLDAKLREKDAALWDLQSRLFDETVWREKLEEKLRIEGVSTHVKSSTVKPTPESVRDQAETSHEKHPLQKEYVEMKMQISGLNLQVKKLEAENQSLKHSTQSYHPRALAISKEFILPLPSDGGSEIDHLKVEVQLKDMALQQLSLKNEELLMRLNAMEQIENSKEVEILVDETNVLHDRLTNTKQEIDTLIRERNSMEAENKALREAKKFTEEEAESMQKRFQASQNVTKESTRHFKQDNEALAEIVGHAFTDVDRLQTQLNDEKKRNLITTAQYDDELRALRDRALKNQGLAANLFGKADSFSDDVSNSPEKTRESESKDQQKEAPHYKEEPYSHYPYANWSENLAGMKNPTDTSPNYFVSALPGEKHATHSPMRITVYNDPRNSPVEEDHPFISPDSKCLDRKFVNWSPEVVTQPIVFRELGFAKNEMVGNKHSQRQPSSFMPTLHDPIITRTAHRSGDAYSEKKSSYMPFEPKQSSAYPTKGEDSFSIPLNGVLQGPMLNSQHLVGTLPASIAHGNVGTVASGSVPLPNIPLGLMASTTETKHTDSPIGKYMVEKLEMGKPEVLENHNVYDTVDFT*
>NepSpe007675_rbh_TGME49_313480
ISALQLNISEYKYEVQKLETENYSLKTAPPKPPSNLSLSRNIILPLPSEGYQSSDHIKIELQLKDAALQKLSLKNEELNQQIINLQKPPNTAEQMLKEKEIGVLHQRLTVAHEKIDVLSKDKAEIMEELQAQQSTNLNLKNELESLRESYMDSQVYFGQVSERFKQESESYAEMIGTSFNDLDRLQGELNVERKKSLQTLEAHQTQLEEMSFYPTSPKPNTQSHLPIKLNKTTKKKNTLSETSNSIHSISTDEDVSTPLKKKSQLIKPYLNPTPSLSNKSELKGVNMKLPPKNNEMNSYKPLPKIEVKSTPISEFTSNAPIPKIEPPTS
>NepSpe007676_rbh_TGME49_313480
ISALQLNISEYKYEVQKLETENYSLKTAPPKPPSNLSLSRNIILPLPSEGYQSSDHIKIELQLKDAALQKLSLKNEELNQQIINLQKPPNTAEQMLKEKEIGVLHQRLTVAHEKIDVLSKDKAEIMEELQAQQSTNLNLKNELESLRESYMDSQVYFGQVSERFKQESESYAEMIGTSFNDLDRLQGELNVERKKL*
>NepSpe019229_rbh_TGME49_313480
MKLPKSKKSFKFSRKSSQSNTLSDTDDVQAEVSFQNVSEEIRLAEQNRLEILIEENKHLKRLLEQSDHTSKPSPVQTSLDSNLVNQLEATKKLLRENELKFSQLQQNYKKDEISREQQNEKLAAYYNDKLSQYTFIINQNEKDLE
>NepSpe027239_rbh_TGME49_313480
MKTYEAEKLISDLKNEINLKSKEIQNKSLENDELRLEIKKTEQENHSLKRLSANQTRSMNLNRNIMVPLPINGASESDSLKIELQIKDAALHKLSLKNEQLHEQISAFSKLNQKNDTETQSEEISVLRQKLTIAREKIDALTKEKNALSSELEVMRTKAHLLQKEVDSVKESYKSAQQTFGELSSKMKAENNSYTEMIGSAFSDLDRLQTELSEERNRKTNTPLTPKLVHFTPPINKKNIEETPLKDPHNFVQIINKETHKSSNSSRSNTPKKNKSVPSYPLLNEYKKESENSNNQSTLLPIKLNTEQIMKSLDIHTTHSQMLTNGVTILPPVIKTSHKTSPQHTHTQQYKLTTHPPTYYSPHTFSNSHTHTHNKPHTPLQEQNIYKAVKANTNTRHIETPPTHSNKDNNFTGKITPSLDFT*
>NepSpe027987_rbh_TGME49_313480
MFKRPACLLVNSCLILLYCRASIDVSYLQDRVTKLSHIVDSCQTQISRKDKEISDLSNRVLNANVKDQSLAVAALEDSLGFYKKKLETAENTIGEMREVAAKLRIELKDAYLDLRAKKEEISTLNDTIEKMHRTISLYRSTDQSAEGNIQTEALLQEKIQVIWDLKDRLLEASTTIHKLEKKLEGTSDRKTSGTKTKKRKGNKAVEDKEQKPVVNNVEEAKFVAEGLDERDASKNYKEMLVASKQLHAEKLRVAELKLEIKKLEVENNSLKLGSTQATRSMGALRTVVVPLPTETPANELDLLRVELHLKDTALQRLSLKNQHLIERMEAAQVAEKLDGSGVLVEEINTLHKRLIVAKETIENLEKEKEELLRRIEQLYTQNATLQEDAVVLRTNYVESQKHFGDTARKYKEDSAALATMVGRAFSDADRLQLLLHNEKARNLATAEELNNEFAALRDRALKNQGLPKDLFMKDETSVAASDEENVQNEWRSGKSLQSNAAKSTENLNAKQPQQTQRSLTTHISPPKATDLDPVNTNTSNQIHIPKGSTVFNPSTGLYTVNYSESKKNLGTWKGRSARSFVPYGNGITQPTFREVFDSGQHSWPHMISQSPSQNRHIIAGSDVIYDGPASSVLVGGNSTKTVYSYPGVVSNTYVGKNANGFYLQSTNAALSNPSFESPLYQHISHVPAQQAHPAKIVKAGIVTKGDAAIMAAADAPVKSPYKQSGIPASKAVASTNPVKTTQYPLSKSGTRNGTIKPGSVGTSATPRVALGNKKAVSHLNFNKGSNSLRQDGLDTLLSPIKKAENTPVAVAPVQAMEMDFS*
>NepSpe027993_rbh_TGME49_313480
MDPMASPQSNPKPSDSPGKLKAKKVTASKLRRKFTFKAPRMSGMVASAEEINDVDQNSIEILKDENRHLKRLLERMEISQETALGTSDDRRLQEELERVKKELYQREVKDLEMKNQMEQQRMSDKANRDKLEKNLEELTLQLQFITSQHEGEIVEKRNEIESLESKLMSLNEELAGFLAKPAIDEASIDVSYLQDRVTKLSHIVDSCQTQISRKDKEISDLSNRVLNANVKDQSLAVAALEDSLGFYKKKLETAENTIGEMREVAAKLRIELKDAYLDLRAKKEEISTLNDTIEKMHRTISLYRSTDQSAEGNIQTEALLQEKIQVIWDLKDRLLEASTTIHKLEKKLEGTSDRKTSGTKTKKRKGNKAVEDKEQKPVVNNVEEAKFVAEGLDERDASKNYKEMLVASKQLHAEKLRVAELKLEIKKLEVENNSLKLGSTQATRSMGALRTVVVPLPTETPANELDLLRVELHLKDTALQRLSLKNQHLIERMEAAQVAEKLDGSGVLVEEINTLHKRLIVAKETIENLEKEKEELLRRIEQLYTQNATLQEDAVVLRTNYVESQKHFGDTARKYKEDSAALATMVGRAFSDADRLQLLLHNEKARNLATAEELNNEFAALRDRALKNQGLPKDLFMKDETSVAASDEENVQNEWRSGKSLQSNAAKSTENLNAKQPQQTQRSLTTHISPPKATDLDPVNTNTSNQIHIPKGSTVFNPSTGLYTVNYSESKKNLGTWKGRSARSFVPYGNGITQPTFREVFDSGQHSWPHMISQSPSQNRHIIAGSDVIYDGPASSVLVGGNSTKTVYSYPGVVSNTYVGKNANGFYLQSTNAALSNPSFESPLYQHISHVPAQQAHPAKIVKAGIVTKGDAAIMAAADAPVKSPYKQSGIPRNSS*
>NepSpe027994_rbh_TGME49_313480
MDPMASPQSNPKPSDSPGKLKAKKVTASKLRRKFTFKAPRMSGMVASAEEINDVDQNSIEILKDENRHLKRLLERMEISQETALGTSDDRRLQEELERVKKELYQREVKDLEMKNQMEQQRMSDKANRDKLEKNLEELTLQLQFITSQHEGEIVEKRNEIESLESKLMSLNEELAGFLAKPAIDEASIDVSYLQDRVTKLSHIVDSCQTQISRKDKEISDLSNRVLNANVKDQSLAVAALEDSLGFYKKKLETAENTIGEMREVAAKLRIELKDAYLDLRAKKEEISTLNDTIEKMHRTISLYRSTDQSAEGNIQTEALLQEKIQVIWDLKDRLLEASTTIHKLEKVCFCT*
>NepSpe027995_rbh_TGME49_313480
MFKRPACLLVNSCLILLYCRASIDVSYLQDRVTKLSHIVDSCQTQISRKDKEISDLSNRVLNANVKDQSLAVAALEDSLGFYKKKLETAENTIGEMREVAAKLRIELKDAYLDLRAKKEEISTLNDTIEKMHRTISLYRSTDQSAEGNIQTEALLQEKIQVIWDLKDRLLEASTTIHKLEKKLEGTSDRKTSGTKTKKRKGNKAVEDKEQKPVVNNVEEAKFVAEGLDERDASKNYKEMLVASKQLHAEKLRVAELKLEIKKLEVENNSLKLGSTQATRSMGALRTVVVPLPTETPANELDLLRVELHLKDTALQRLSLKNQHLIERMEAAQVAEKLDGSGVLVEEINTLHKRLIVAKETIENLEKEKEELLRRIEQLYTQNATLQEDAVVLRTNYVESQKHFGDTARKYKEDSAALATMVGRAFSDADRLQLLLHNEKARNLATAEELNNEFAALRDRALKNQGLPKDLFMKDETSVAASDEENVQNEWRSGKSLQSNAAKSTENLNAKQPQQTQRSLTTHISPPKATDLDPVNTNTSNQIHIPKGSTVFNPSTGLYTVNYSESKKNLGTWKGRSARSFVPYGNGITQPTFREVFDSGQHSWPHMISQSPSQNRHIIAGSDVIYDGPASSVLVGGNSTKTVYSYPGVVSNTYVGKNANGFYLQSTNAALSNPSFESPLYQHISHVPAQQAHPAKIVKAGIVTKGDAAIMAAADAPVKSPYKQSGIPRNSS*
>NepSpe028002_rbh_TGME49_313480
MDPMASPQSNPKPSDSPGKLKAKKVTASKLRRKFTFKAPRMSGMVASAEEINDVDQNSIEILKDENRHLKRLLERMEISQETALGTSDDRRLQEELERVKKELYQREVKDLEMKNQMEQQRMSDKANRDKLEKNLEELTLQLQFITSQHEGEIVEKRNEIESLESKLMSLNEELAGFLAKPAIDEASIDVSYLQDRVTKLSHIVDSCQTQISRKDKEISDLSNRVLNANVKDQSLAVAALEDSLGFYKKKLETAENTIGEMREVAAKLRIELKDAYLDLRAKKEEISTLNDTIEKMHRTISLYRSTDQSAEGNIQTEALLQEKIQVIWDLKDRLLEASTTIHKLEKKLEGTSDRKTSGTKTKKRKGNKAVEDKEQKPVVNNVEEAKFVAEGLDERDASKNYKEMLVASKQLHAEKLRVAELKLEIKKLEVENNSLKLGSTQATRSMGALRTVVVPLPTETPANELDLLRVELHLKDTALQRLSLKNQHLIERMEAAQVAEKLDGSGVLVEEINTLHKRLIVAKETIENLEKEKEELLRRIEQLYTQNATLQEDAVVLRTNYVESQKHFGDTARKYKEDSAALATMVGRAFSDADRLQLLLHNEKARNLATAEELNNEFAALRDRALKNQGLPKDLFMKDETSVAASDEENVQNEWRSGKSLQSNAAKSTENLNAKQPQQTQRSLTTHISPPKATDLDPVNTNTSNQIHIPKGSTVFNPSTGLYTVNYSESKKNLGTWKGRSARSFVPYGNGITQPTFREVFDSGQHSWPHMISQSPSQNRHIIAGSDVIYDGPASSVLVGGNSTKTVYSYPGVVSNTYVGKNANGFYLQSTNAALSNPSFESPLYQHISHVPAQQAHPAKIVKAGIVTKGDAAIMAAADAPVKSPYKQSGIPASKAVASTNPVKTTQYPLSKSGTRNGTIKPGSVGTSATPRVALGNKKAVSHLNFNKGSNSLRQDGLDTLLSPIKKAENTPVAVAPVQAMEMDFS*
>NepSpe034995_rbh_TGME49_313480
RSKKVNRATRRSSSAKPAAKTKKVDENSNEKLRNSFLSEPDKIVDFGDEAAIMQNELDILRAENVHLKHLFETSVENIQSDKPNYNVDEEAKYRLLQQNEILKGDIEDYRKRLEEAEKISMNIVRERNAELSTLKEQIFSLQNQLKFGIQQQNTERDERQKMIESLNVRLIDFEEAINKIKDMDHLEFAEVDDVEYLKKALFASLEEITLLKASDSSRVKEIISLKDQINEMRDVEEIVIEKKRLSSQLNIMREQLETMTKDFKTAEDALNIAKMQNLKLEEENNNLKEKNVTMRAQLMDLRQNSSAIGESKLQAELKEKEKSVWDLSNRLLTLSSHNDTIEEELKHLKMKLEHISISQKAEVQSKENNFLKEKEKEEEEEYRKKSKAIYEENKLKSDYKLLESKFNHEQENLRENYKFLNDKYLHLEEKLKIKEDQIIELKRTKATVDRSSLLLPKSIVLPLPVDGGNELDHLKIELQLKEIALRKVCIKNEELRELIEEKRTVFPEQYDDNISEIEALHNRLIEAKSNVGKLTDTKLKLLGELDVLKDEKDILIRDNMSS
>NepSpe081007_rbh_TGME49_313480
LKVQLKKLENENRSLRIISSNTQNRSLAIAKDVLFPLPTAGGGELDKLRVEVQLKDAALQMMSIKNEQLRQQLVTADVRLEGDNCEVLKEEVDALHVKLAAAKDDIGRISSEKEDLANKIRLLEYETKTANNNLESLRLYAKEDKEKFAKTTQQHLKNNENLTELIGTAFNDIDSLHNKLNHEKSRNYATARHYNDELRGMREQLVNQGKVVFLAPTDSEED*
>RhySp1WS2016013173_rbh_TGME49_313480
MDPSKPSEGMPYVKAAEAEIQTLKVKVKLDAAEEEVKALKDKLTGTSAELQAMRLLKEKAQSSLSISKSIVLPLPGENCSELDQLRIEVQLKDAALRRMCVQKEQLEEALQNLGQAVHEQQSGEVIPKMSCKIQQQQEQNDQMERDLNRLVAENRKITSELSITTRELGLSKQSSDAAQEALKEKEETARHAANKYRQQQESYMAMLANAMTDVETLQKELSRQKTDNVKSTVQMNHQIREKRSNRIRCLRSDDGPSLLPSSQPPAAPR
>RhySp1WS2016013175_rbh_TGME49_313480
KKKTSVVGQSDLLSPTSNAAGGGFSDVENEVTILRDENKLLKRLVEAKDEEDERSRGSYLPRADGEESEVLSRHRREKDELQASCAQLREEYQNAQRDFKNQLAEKDREIDGIKGELNTLEAQIDYEVKQHEDEVRAKDLRIADLQTMVGQLEKQISTVLESDDVVEDIRSITSAPELQSRLEDLTRKYELLKVDAASKSDEFSSMRNQIFDLREQQGSASPDAAVAHVEMERTRADEAERKAKKADQRGAELQKQLDDATAELRTRLQENLSLEKTASELHFRLEQQQSSREPSVEASALKRQLQEKEKSVWDLTDRILQLTNEHDTVLQENRRLKVPSGAGAENKKGSSGERPVQIIETVKPSETSPNVKAVEAEMQTLKVKVKLEVAEEANKSLNDKLATATAEVQALRLLKENAQSSLSISKSIILPLPDENSSEVDQWRVEVQLKDAALRRLCVQKEQLEEALQQLEGTVQDSDQVVPKMSQMLQQQKDQNHQLERDLDRLIAENRRLTTALDVAATEVALFKHSGEAAQTALQEKVETAEEAANKYRQQQESYMAMLTNAMNDVETLQEELSRHKSDNVASAVDLSKQFRAIRSGRIRSLRSDNTRHHLFPSSPPHSGNSTNHTPPPPPPADSHKSSDSHKSSDSHKSPPPAGSTSGSRHTPQVTHHHHHKRAYRRLMLPGMSPPATPTTTTSAATGHTTCHTNAATTCHTTMQQQLISTSPTPTEHRRSPLLSSSPLLVLPPPAMVSVPQQQQQQQQQQQQQQQQLQ
>RhySp1WS2016013176_rbh_TGME49_313480
DLQTMVDQLEKQVSTVLESDDVVGDIMSVTSVPELQSRLENLSRKYEMLKVDTESKVNECSSMRNELYDLREQQGSASPDAAQAHVEMEKTRADEAERKAKKADQRCAELQKQVDDATAELRSRLQENLSLEKTASELQYRLEQNAGGGSSPEAGGLKRQLQEKQKSVWDLSDRILQMSEENESLAQENRRLKSQGGGKQEAAVENKKSPSGDRESINAEAGRRSMEAAAYAKTAEAEIQTVRVKAKLDDAEDKINTLKNKLSSANAEVEALRLLKESAQSSMAISKSIVLPLPNENSSELDQLRIEVQLKDAALRRMCVQKEQLEDSLQHMEGCIKENEAGEVIPKMSCKIEEQKEDMGRLERDFNRLSAENRRLANALDISARELDLAQQSNEAVKVALKEKTRAAQETASKYSEQQESYMAMLANAMTDVETLQKELSRQKTDNVKSTVQMNHQIREKRSNRIRCLRSDDGPSLLPSSQPPAAPR
>SelPygWS2016036204_rbh_TGME49_313480
QKEAEEAPKKSQSGVNVFDVESSNSSLAGFGQRIAPGRSMSVQSFDGATDITFDVTPTRLPASGPGGSGSSSARPSLMPETGGQSSAARPANMPSADDRTSLEYDTIIRERDNLKQRVNALQQENARLKQDLEESQRQRDAGDSSEELAHLRTELNKEKASNQEKERELDSLRTRVNRLQEEVDLAAEGGFDGGLQDKVKEKEKVIFDLQDRLLESSDVIRSLKAELQAAQDHGRSPSPSLTPEKEKSRRTWYGKKKKPKADGTPRDGSSTPREGSMGGTPREGGGERGRSPGPATQPSEGGGGEGRGGGGGRGRTDQRHSVDERRVIELERENAKLEGELEMVKKQGEREKREFQDRIITLEAEGKILRSTKGIGEYSHSSMAVRRNVAISLPEDGGSEEDRLRIEVQLKDLALRQLSLQKEQLQDSVDSYEDATANRRLREYDEKRAMVEELESSQSSVAALKADKGALLTEVKEIKYELQLTSTELRNTRESLAESHRLQQNNAKKYKEQVETYAVMLGNALQTNEIIQTDRSRQMSRRIEDIKTMEGEIRTLRDGRVRRLDGDFPTDPVFPSPP
>SelPygWS2016036206_rbh_TGME49_313480
MPSADDRTSLEYDTIIRERDNLKQRVNALQQENARLKQDLEESQRQRDAGDSSEELAHLRTELNKEKASNQEKERELDSLRTRVNRLQEEVDLAAEGGFDGGLQDKVKEKEKVIFDLQDRLLESSDVIRSLKAELQAAQNHGRSPSPSLTPEKEKSKRTWYGKKKKRKADGTPRDGSSTPREGSLGGTPRGGGGERGRSPGPATQPSEGGGGEGRGRGGGGGGGRGRTDQRHSVDERRVIELERENAKLEGELEIVKKQGEREKREFQDRIITLEAEGKILRSTKGIGEYSHSSMAVRRNVAISLPEDGGSEEDRLRIEVQLKDLALRQLSLQKEQLQDSVDSYEDATANRRLKEYDEKRAMVEELESSQSSVAALKADKGALLTEVKEIKYELQLTSSELRNTRESLAESHRLQQINAKKYKEQVETYAVMLGNALQTNEMIQTDRSRQMSRRIEDIKTMEGEIRTLRDGRVRRLDGDFPTDPVFPSPPPTHEHKPRPPEIKDRRPPPPDPPAPLPVRPIIFQPVHGVPKPPPSPLPEPPPTPSAPRNPAIDITELESESGIPRITRHYRKEGNKFVEFAPPDHHSPVPKAGDHSPVRGVGQRGTSPKATKPTAVTKDQANPPPVTYQSPGHKDRGRQHGPSKSTGLFHYPYVESADQERASEYLKGWIDDDPRKLGKDAEEGKGKGNPRSEAQPQNQPQRQPRAAGGLSHDRGSRRHTSPNIRGQIKPAPAPQAKPATQPAPPPAPPPAPSPPPSSPPSPPTQPSRMPEPPPPSPPKKQEWMPTERRTTPQQREALSLEQAREREALRARAGSISSQHSQKSNSRPDQAFTGLDMSDGTAIFARNPPPTNGKENKNKSQVGGDARRRDRSHSSVSQYKIATPRDRGHAESPQFGKDGIRQLPTFAAPQPGPPASSKGGSSLDLT*
>SelPygWS2016036209_rbh_TGME49_313480
MPSADDRTSLEYDTIIRERDNLKQRVNALQQENARLKQDLEESQRQRDAGDSSEELAHLRTELNKEKASNQEKERELDSLRTRVNRLQEEVDLAAEGGFDGGLQDKVKEKEKDRLLESSDVIRSLKAELQAAQNHGRSPSPSLTPEKEKSKRTWYGKKKKRKADGTPRDGSSTPREGSLGGTPRGGGGERGRSPGPATQPSEGGGGEGRGRGGGGGGGRGRTDQRHSVDERRVIELERENAKLEGELEIVKKQGEREKREFQDRIITLEAEGKILRSTKGIGEYSHSSMAVRRNVAISLPEDGGSEEDRLRIEVQLKDLALRQLSLQKEQLQDSVDSYEDATANRRLKEYDEKRAMVEELESSQSSVAALKADKGALLTEVKEIKYELQLTSSELRNTRESLAESHRLQQINAKKYKEQVETYAVMLGNALQTNEMIQTDRSRQMSRRIEDIKTMEGEIRTLRDGRVRRLDGDFPTDPVFPSPPPTHEHKPRPPEIKDRRPPPPDPPAPLPVRPIIFQPVHGVPKPPPSPLPEPPPTPSAPRNPAIDITELESESGIPRITRHYRKEGNKFVEFAPPDHHSPVPKAGDHSPVRGVGQRGTSPKATKPTAVTKDQANPPPVTYQSPGHKDRGRQHGPSKSTGLFHYPYVESADQERASEYLKGWIDDDPRKLGKDAEEGKGKGNPRSEAQPQNQPQRQPRAAGGLSHDRGSRRHTSPNIRGQIKPAPAPQAKPATQPAPPPAPPPAPSPPPSSPPSPPTQPSRMPEPPPPSPPKKQEWMPTERRTTPQQREALSLEQAREREALRARAGSISSQHSQKSNSRPDQAFTGLDMSDGTAIFARNPPPTNGKENKNKSQVGGDARRRDRSHSSVSQYKIATPRDRGHAESPQFGKDGIRQLPTFAAPQPGPPASSKGGSSLDLT*
>SelPygWS2016036212_rbh_TGME49_313480
QKEAEEAPKKSQSGVNVFDVESSNSSLAGFGQRIAPGRSMSVQSFDGATDITFDVTPTRLPASGPGGSGSSSARPSLMPETGGQSSAARPANMPSADDRTSLEYDTIIRERDNLKQRVNALQQENARLKQDLEESQRQRDAGDSSEELAHLRTELNKEKASNQEKERELDSLRTRVNRLQEEVDLAAEGGFDGGLQDKVKEKEKDRLLESSDVIRSLKAELQAAQNHGRSPSPSLTPEKEKSKRTWYGKKKKRKADGTPRDGSSTPREGSLGGTPRGGGGERGRSPGPATQPSEGGGGEGRGRGGGGGGGRGRTDQRHSVDERRVIELERENAKLEGELEIVKKQGEREKREFQDRIITLEAEGKILRSTKGIGEYSHSSMAVRRNVAISLPEDGGSEEDRLRIEVQLKDLALRQLSLQKEQLQDSVDSYEDATANRRLREYDEKRAMVEELESSQSSVAALKADKGALLTEVKEIKYELQLTSTELRNTRESLAESHRLQQNNAKKYKEQVETYAVMLGNALQTNEIIQTDRSRQMSRRIEDIKTMEGEIRTLRDGRVRRLDGDFPTDPVFPSPP
>SelPygWS2016036213_rbh_TGME49_313480
MPSADDRTSLEYDTIIRERDNLKQRVNALQQENARLKQDLEESQRQRDAGDSSEELAHLRTELNKEKASNQEKERELDSLRTRVNRLQEEVDLAAEGGFDGGLQDKVKEKEKDRLLESSDVIRSLKAELQAAQNHGRSPSPSLTPEKEKSKRTWYGKKKKRKADGTPRDGSSTPREGSLERGRSPGPATQPSEGGGGEGRGRGGGGGGGRGRTDQRHSVDERRVIELERENAKLEGELEIVKKQGEREKREFQDRIITLEAEGKILRSTKGIGEYSHSSMAVRRNVAISLPEDGGSEEDRLRIEVQLKDLALRQLSLQKEQLQDSVDSYEDATANRRLKEYDEKRAMVEELESSQSSVAALKADKGALLTEVKEIKYELQLTSSELRNTRESLAESHRLQQINAKKYKEQVETYAVMLGNALQTNEMIQTDRSRQMSRRIEDIKTMEGEIRTLRDGRVRRLDGDFPTDPVFPSPPPTHEHKPRPPEIKDRRPPPPDPPAPLPVRPIIFQPVHGVPKPPPSPLPEPPPTPSAPRNPAIDITELESESGIPRITRHYRKEGNKFVEFAPPDHHSPVPKAGDHSPVRGVGQRGTSPKATKPTAVTKDQANPPPVTYQSPGHKDRGRQHGPSKSTGLFHYPYVESADQERASEYLKGWIDDDPRKLGKDAEEGKGKGNPRSEAQPQNQPQRQPRAAGGLSHDRGSRRHTSPNIRGQIKPAPAPQAKPATQPAPPPAPPPAPSPPPSSPPSPPTQPSRMPEPPPPSPPKKQEWMPTERRTTPQQREALSLEQAREREALRARAGSISSQHSQKSNSRPDQAFTGLDMSDGTAIFARNPPPTNGKENKNKSQVGGDARRRDRSHSSVSQYKIATPRDRGHAESPQFGKDGIRQLPTFAAPQPGPPASSKGGSSLDLT*
>SelPygWS2016036215_rbh_TGME49_313480
MPSADDRTSLKNMLSMKEAENNHLQRLVNEYDTIIRERDNLKQRVNALQQENARLKQDLEESQRQRDAGDSSDELAHLRTELNKEKASNQDKERELDSLRTRVNRLQEEVDLAAEGGFDGGLQDKVKEKEKVIFDLQDRLLESSDVIRSLKAELQAAQDHGRSPSPSLTPEKEKSRRTWYGKKKKPKADGTPRDGSSTPREGSMGGTPREGGGERGRSPGPATQPSEGGGGEGRGGGGGRGRTDQRHSVDERRVIELERENAKLEGELEMVKKQGEREKREFQDRIITLEAEGKILRSTKGIGEYSHSSMAVRRNVAISLPEDGGSEEDRLRIEVQLKDLALRQLSLQKEQLQDSVDSYEDATANRRLREYDEKRAMVEELESSQSSVAALKADKGALLTEVKEIKYELQLTSTELRNTRESLAESHRLQQNNAKKYKEQVETYAVMLGNALQTNEIIQTD
>SelPygWS2016036217_rbh_TGME49_313480
MPSADDRTSLEYDTIIRERDNLKQRVNALQQENARLKQDLEESQRQRDAGDSSEELAHLRTELNKEKASNQEKERELDSLRTRVNRLQEEVDLAAEGGFDGGLQDKVKEKEKVIFDLQDRLLESSDVIRSLKAELQAAQNHGRSPSPSLTPEKEKSKRTWYGKKKKRKADGTPRDGSSTPREGSLERGRSPGPATQPSEGGGGEGRGRGGGGGGGRGRTDQRHSVDERRVIELERENAKLEGELEIVKKQGEREKREFQDRIITLEAEGKILRSTKGIGEYSHSSMAVRRNVAISLPEDGGSEEDRLRIEVQLKDLALRQLSLQKEQLQDSVDSYEDATANRRLKEYDEKRAMVEELESSQSSVAALKADKGALLTEVKEIKYELQLTSSELRNTRESLAESHRLQQINAKKYKEQVETYAVMLGNALQTNEMIQTDRSRQMSRRIEDIKTMEGEIRTLRDGRVRRLDGDFPTDPVFPSPPPTHEHKPRPPEIKDRRPPPPDPPAPLPVRPIIFQPVHGVPKPPPSPLPEPPPTPSAPRNPAIDITELESESGIPRITRHYRKEGNKFVEFAPPDHHSPVPKAGDHSPVRGVGQRGTSPKATKPTAVTKDQANPPPVTYQSPGHKDRGRQHGPSKSTGLFHYPYVESADQERASEYLKGWIDDDPRKLGKDAEEGKGKGNPRSEAQPQNQPQRQPRAAGGLSHDRGSRRHTSPNIRGQIKPAPAPQAKPATQPAPPPAPPPAPSPPPSSPPSPPTQPSRMPEPPPPSPPKKQEWMPTERRTTPQQREALSLEQAREREALRARAGSISSQHSQKSNSRPDQAFTGLDMSDGTAIFARNPPPTNGKENKNKSQVGGDARRRDRSHSSVSQYKIATPRDRGHAESPQFGKDGIRQLPTFAAPQPGPPASSKGGSSLDLT*
>SelPygWS2016036218_rbh_TGME49_313480
MPSADDRTSLEYDTIIRERDNLKQRVNALQQENARLKQDLEESQRQRDAGDSSEELAHLRTELNKEKASNQEKERELDSLRTRVNRLQEEVDLAAEGGFDGGLQDKVKEKEKVIFDLQDRLLESSDVIRSLKAELQAAQNHGRSPSPSLTPEKEKSKRTWYGKKKKRKADGTPRDGSSTPREGSLGGTPRGGGGERGRSPGPATQPSEGGGGEGRGRGGGGGGGRGRTDQRHSVDERRVIELERENAKLEGELEIVKKQGEREKREFQDRIITLEAEGKILRSTKGIGEYSHSSMAVRRNVAISLPEDGGSEEDRLRIEVQLKDLALRQLSLQKEQLQDSVDSYEDATANRRLKEYDEKRAMVEELESSQSSVAALKADKGALLTEVKEIKYELQLTSSELRNTRESLAESHRLQQINAKKYKEQVETYAVMLGNALQTNEMIQTDRSRQMSRRIEDIKTMEGEIRTLRDGRVRRLDGDFPTDPVFPSPPPTHEHKPRPPEIKDRRPPPPDPPAPLPVRPIIFQPVHGVPKPPPSPLPEPPPTPSAPRNPAIDITELESESGIPRITRHYRKEGNKFVEFAPPDHHSPVPKAGDHSPVRGVGQRGTSPKATKPTAVTKDQANPPPVTYQSPGHKDRGRQHGPSKSTGLFHYPYVESADQERASEYLKGWIDDDPRKLGKDAEEGKGKGNPRSEAQPQNQPQRQPRAAGGLSHDRGSRRHTSPNIRGQIKPAPAPQAKPATQPAPPPAPSPPPSSPPSPPTQPSRMPEPPPPSPPKKQEWMPTERRTTPQQREALSLEQAREREASRARAGSISSQHSLKSNSRPDQAFTGLDVSDGTAMFARNPPPTNGKENKNKSQVGGDARRRDRSHSSVSQYKIVSPRDRGHAESPQFGKDGIRQLPTFAAPQPAPPASSKGGSSLDLT*
>SelPygWS2016036220_rbh_TGME49_313480
MPSADDRTSLKNMLSMKEAENNHLQRLVNEYDTIIRERDNLKQRVNALQQENARLKQDLEESQRQRDAGDSSEELAHLRTELNKEKASNQEKERELDSLRTRVNRLQEEVDLAAEGGFDGGLQDKVKEKEKDRLLESSDVIRSLKAELQAAQNHGRSPSPSLTPEKEKSKRTWYGKKKKRKADGTPRDGSSTPREGSLGGTPRGGGGERGRSPGPATQPSEGGGGEGRGRGGGGGGGRGRTDQRHSVDERRVIELERENAKLEGELEIVKKQGEREKREFQDRIITLEAEGKILRSTKGIGEYSHSSMAVRRNVAISLPEDGGSEEDRLRIEVQLKDLALRQLSLQKEQLQDSVDSYEDATANRRLKEYDEKRAMVEELESSQSSVAALKADKGALLTEVKEIKYELQLTSSELRNTRESLAESHRLQQINAKKYKEQVETYAVMLGNALQTNEMIQTDRSRQMSRRIEDIKTMEGEIRTLRDGRVRRLDGDFPTDPVFPSPPPTHEHKPRPPEIKDRRPPPPDPPAPLPVRPIIFQPVHGVPKPPPSPLPEPPPTPSAPRNPAIDITELESESGIPRITRHYRKEGNKFVEFAPPDHHSPVPKAGDHSPVRGVGQRGTSPKATKPTAVTKDQANPPPVTYQSPGHKDRGRQHGPSKSTGLFHYPYVESADQERASEYLKGWIDDDPRKLGKDAEEGKGKGNPRSEAQPQNQPQRQPRAAGGLSHDRGSRRHTSPNIRGQIKPAPAPQAKPATQPAPPPAPPPAPSPPPSSPPSPPTQPSRMPEPPPPSPPKKQEWMPTERRTTPQQREALSLEQAREREALRARAGSISSQHSQKSNSRPDQAFTGLDMSDGTAIFARNPPPTNGKENKNKSQVGGDARRRDRSHSSVSQYKIATPRDRGHAESPQFGKDGIRQLPTFAAPQPGPPASSKGGSSLDLT*
>SelPygWS2016036221_rbh_TGME49_313480
LTHHAHITHHHPTHSPHNGLWQTEVKEIKYELQLTSSELRNTRESLAESHRLQQINAKKYKEQVETYAVMLGNALQTNEMIQTDRSRQMSRRIEDIKTM
>SelPygWS2016036222_rbh_TGME49_313480
MPSADDRTSLEYDTIIRERDNLKQRVNALQQENARLKQDLEESQRQRDAGDSSEELAHLRTELNKEKASNQEKERELDSLRTRVNRLQEEVDLAAEGGFDGGLQDKVKEKEKDRLLESSDVIRSLKAELQAAQNHGRSPSPSLTPEKEKSKRTWYGKKKKRKADGTPRDGSSTPREGSLGGTPRGGGGERGRSPGPATQPSEGGGGEGRGRGGGGGGGRGRTDQRHSVDERRVIELERENAKLEGELEIVKKQGEREKREFQDRIITLEAEGKILRSTKGIGEYSHSSMAVRRNVAISLPEDGGSEEDRLRIEVQLKDLALRQLSLQKEQLQDSVDSYEDATANRRLKEYDEKRAMVEELESSQSSVAALKADKGALLTEVKEIKYELQLTSSELRNTRESLAESHRLQQINAKKYKEQVETYAVMLGNALQTNEMIQTDRSRQMSRRIEDIKTMEGEIRTLRDGRVRRLDGDFPTDPVFPSPPPTHEHKPRPPEIKDRRPPPPDPPAPLPVRPIIFQPVHGVPKPPPSPLPEPPPTPSAPRNPAIDITELESESGIPRITRHYRKEGNKFVEFAPPDHHSPVPKAGDHSPVRGVGQRGTSPKATKPTAVTKDQANPPPVTYQSPGHKDRGRQHGPSKSTGLFHYPYVESADQERASEYLKGWIDDDPRKLGKDAEEGKGKGNPRSEAQPQNQPQRQPRAAGGLSHDRGSRRHTSPNIRGQIKPAPAPQAKPATQPAPPPAPSPPPSSPPSPPTQPSRMPEPPPPSPPKKQEWMPTERRTTPQQREALSLEQAREREASRARAGSISSQHSLKSNSRPDQAFTGLDVSDGTAMFARNPPPTNGKENKNKSQVGGDARRRDRSHSSVSQYKIVSPRDRGHAESPQFGKDGIRQLPTFAAPQPAPPASSKGGSSLDLT*
>AlvSpeCCMP3155002196_rbh_TGME49_313480
XQILDPTRHSNKQMNLGGMKLFSTSSSSKKDKKTVTIKDDMSVVSEPVNYSEVGDLRQAKDLVAQLQIENQALQEELDDQRETSARNKTLLEEQVKLVGSLNKEMEHLHKASTRSVEHESELEMLRAESQHLKRLLQENEDSEKQRREELNSITRERDNLKAALSAGPEGNSAAEVAHLREMVSDLEEQLAQGTAQDKALEGELERERGKVKELQLALAASTAAAHAATTDSGDAEEIAKLRDQVKKLEDQLAXXXXXXXXXXXXEDQLAYELNEDPRRGDISSLQDQVADLEEQLKQLQDENETLRRNDTGAAPEPGAIRELQREIEELRQANSDKSARIEELSAQLQTTKLHGMGGGSDPSQPDSKEAFRWQRKLDEKDQLHQQEMRKVVQSYEEQLRTLREQQGTQPLPNAHGPADTDTASEVQRLRGEVAEKDRTIEELTDQMLNLTEELQMVRVEGGSSPGGEMEGEVAGEMNQAHDEMKHKLEEAVTEKNRAIKMHEAAVAEKERLERVVATLQASEAATNKSLRDMGKVSTNFDWGSDVERLNREINVRTQTIRQLSVKNAQLESAIAQLSKGARTPMLNGDDRDKQKLEAQVIQAKGELKSVKDELEYYKTEARKAHNALKEQSERSQATLAKVKSEIDGYAKLLAASTSTVDRLQMALSDSKHKHSEDVKRLQADLHSLVKYRSNLVELTNTFYAGNLQHAEDTPIHADQEALENAVNQLMATGVRKQAPAAVHRSAPPPPQAAEEWSPSAPSGWDGMRIDVGLHHRPYAKREDDSPSREVRFGAQTTGTQEWGSPSAESQSRGQGSNEGDVR
>AncSagWS2016027691_rbh_TGME49_313480
WGHACGQRYNMKRFARGKKSKKKTEPAMEEIPRGFNDFPEVDDDGEEWDEKEARLNIVIDESKGMLDHVTKNSENLLNQIEMLKAENAQMKDLLADKDDISPYGVGGGDKDLKRERDALKERCAELEAENKMLESEVIHRDEIIKDLETRLAMGGDRRSSMSSADDAVLKERVDTLQKLLDASRAEAHSKSQELERHKHTGSSDASLSVSARDGDHMYQQERSRADRLEATNADLNREIQSLFEQRLPLEEEISRLRMQLQDNNRSMSMSFHQDDGAPSLTDFNLEKDINNLKSEMVAKDQRISELSAQLVGLRDELHKTKDKATTLQKTVEEEE
>CepComWS2016006495_rbh_TGME49_313480
MVTKKVDFVPKSEYLGTQSSHSSKSYSNSPLYASSGYSGYTDNYYDSTTTESVSSGFTQKTKDKVGSPNGFNNYSSPTVNVARGGESTQSYSESYVESDIAPNMLVASHSQPQALVAAPVNFNIHQSDDYESYDSSSSASSAVQKLQRPRSSLELPEEIAEMPDDPLTENRALRSQNMILRKRCTHFHQEIQKCLANEIRLETQLRNSKFNKMTDTDGSTNNHADIFQMGNTDLQKEILDLQSYNRQLLDERTVIKHDLDSKENENLELIRNIQELMHDIDYDEVKKMNRYNWWGTKKKHKAGEAAKTAAVIQDDLDKLEATDLEGINKVKTKEVKKKGALAEFQRVEIADLKKKNDKVEEQVRRHEEERIRLERDRAKFEGEVLILQKERWSDKDRLNKLEAHNELLKNQQRHAATETALTYSKAIKIPLPDKDGNTELDRLRVMVQIQEDALRRITVQKNQLQDMMDNMERHLPALTGEQEIRNHNAELSRVNQLLAAATSDRSEQDILIKRLKAKLHNMDDDNVELKKTVQHLSHNLSKSAQRDKGIKEKQATMIGHALTANEDLASQLAKMKMKNVDDLMSSHGEMRTVFSGRAREPTSEYALNKKQYPLVTAKRFNETNPTILKGSMISSVAQTDPMLISIPNQPNRSSSSSVSSEYVEEALSESSYAYTYIEEDLVVPREPPRSQGVQILVGGHQGLPAALRHSARTAEDVQKTPLVPGDEYHRIAKDERIRNMASEALKSWNNSRGVAELS*
>CepComWS2016006496_rbh_TGME49_313480
MVTKKVDFVPKSEYLGTQSSHSSKSYSNSPLYASSGYSGYTDNYYDSTTTESVSSGFTQKTKDKVGSPNGFNNYSSPTVNVARVSHGAPQSDDTFDIHGGESTQSYSESYVESDIAPNMLVASHSQPQALVAAPVNFNIHQSDDYESYDSSSSASSAVQKLQRPRSSLELPEEIAEMPDDPLTENRALRSQNMILRKRCTHFHQEIQKCLANEIRLETQLRNSKFNKMTDTDGSTNNHADIFQMGNTDLQKEILDLQSYNRQLLDERTVIKHDLDSKENENLELIRNIQELMHDIDYDEVKKMNRYNWWGTKKKHKAGEAAKTAAVIQDDLDKLEATDLEGINKVKTKEVKKKGALAEFQRVEIADLKKKNDKVEEQVRRHEEERIRLERDRAKFEGEVLILQKERWSDKDRLNKLEAHNELLKNQQRHAATETALTYSKAIKIPLPDKDGNTELDRLRVMVQIQEDALRRITVQKNQLQDMMDNMERHLPALTGEQEIRNHNAELSRVNQLLAAATSDRSEQDILIKRLKAKLHNMDDDNVELKKTVQHLSHNLSKSAQRDKGIKEKQATMIGHALTANEDLASQLAKMKMKNVDDLMSSHGEMRTVFSGRAREPTSEYALNKKQYPLVTAKRFNETNPTILKGSMISSVAQTDPMLISIPNQPNRSSSSSVSSEYVEEALSESSYAYTYIEEDLVVPREPPRSQGVQILVGGHQGLPAALRHSARTAEDVQKTPLVPGDEYHRIAKDERIRNMASEALKSWNNSRGVAELS*
>GreNip004584_none_TGME49_313480
MGEERSPASDGRLLADLAEKGTEVEQLKKQLKDRDRELEKMRYNIIVHNDQVASQAAEASKKKKGWFGGKSKSKKVQPAYIVTDDNLDLLPASAVLQSHSTADDRKDSTTSVVHLQRMQAKYKAKQDEADAKIMALERERSHLVTEAEVQSKQMSSLTDKVRRLEAAHEALQTQYKIALEKGPNLYNSNLVLPKGPGTEADKWKIIAQQQEAALKLEAMKRQQIQAQLDSYVRIHPTGSFNGVNGLGLGSPGSGADSVEREQLRQLNSQLRETQQVLEQYKNRCQEHDIQERVLQDRVDQYRTAMQEMSALWDKNAKDKRHAAQFLGLLSEVVAQNESLQSELFVERQKFREDSVMMQGEIRTLRNGRVGRLGGEAPHTRVFPSTPERNVTVLRADSSRVPITHQPLPLPAAPTYIIPAPIPAPITEVVREVVIQQAPPPPPVIISRPEPVLPPIPALPDIVSVEEEPPSPPPRPPSPPPRPPSPPPRPPSPPPSPPPTRMPSPPLAPENTGYYYEWANGQYELRTGINPRRDPRCPPALAPLDPPTDPVLEAQTRADEQAKAVAENALRNWNADPPPRRPETNTLFRKIDGPLPLKRRPPPPVVAAPTRPVANPAAAGRAAANQAATETKNEDVRKGKLADHVPPFCRPLAQLQDTDESSRTPPSDHQPSLSHRSSTGPRPPASPPRTTLPSVVSFDTMFPPPIEQPREPNRPTSSFPDRPQIPDRPHIPDTERASKMNSKADANTSPDTDISFTTDKPRKINAARHPENRVGGSQLTFDVSTKSTKTGSKERPRTGSKEPRPKELGFKKLESEELGSKGSRSKELGSKDDTKSGGPVRSDPVSTVLRNSVAERVSERPAGRRASGSGRVEPAKAESSGARLPQYKSPQFSPDPFDGKGLESPPRQSGSAKRQAELGSSSTVFETKDPYGGFFGKRFDSIDEDDVRKYSMEEPRRYSVEDKRILDFSDKEDFKLLE
>MonAgi032681_none_TGME49_313480
IQILEKEKHVMIDKLKLAEAQVEILQKTRKADEANYQLIAVSKSISVPIPKEGGSEADRLRVVVQVQQAALQRLSLKSVQLEDTVDMYTKRRGGIDEMTAQKEEATREELYQAAQELSAVKRAKSQLEESLRLKQAKLDAYEAEVDRLKNAIMHSQELNRNGMAKFKLQADTYAVMLGNLLKDNKNMHSDFSDLQKRRAMDAIQYQGEVRALRDGRVHRLEGDRPDERLFPSHPPVHLLPLRFHLMAHEKLETTLQSMSELDVPPVAVPQLTVQPQLAVQLQPREATVQPQLQARSEASSRSHATRSSRVATSSSSRSSRASTPPASPVPTRPAASPRYIYKWGPQGYVLCPETATPVTPSSARRVPERSISPSSVRPVISVELKNGPGAVPTAAGGSMADLTPGGLAPYPHLSSRDQALAKDALREWLSHPVVSQTRPGSPLSSVNAGPDHRLPATRPSRASQDRHYGVSPGPSARDRSMSKPSEFTPQIHPFNPLLSGSDSETKRTDAEFPAESDWGNQIPAHLLSFGRPGRAAPPPQARKQQTSAVQEQPISDVSDRGAGASKPSSQSQKATLQSQQPISQSQQPTLQSQQPGVEMAPKNQSVTKPSTSRSSISAFPSLGDDASPLLKESQQRKILSMKVEVEEEKPKPPLKERLKESQQQRIPSMRVKVDEEKPRPPLKEVPKETQQQRIASMRVEVEEEKPKPPLKEVPKESQQQR
>NepSpe073789_rbh_TGME49_313480
MFIKSRGDFISSNKIKVKNKKKANKNSNEENKANGYFDPSDMHYDKESTLNQLDILKDENVHLKRLLQQYESNQKPLSLNEVDDNLFVHLERTKKDLIDMQLSLSEKESQLQMEIKNSKAKLDKTNLQYGTQLT
>NepSpe112523_rbh_TGME49_313480
LEDENTSLKERCDNAKMEAIKYTHQISTLNDSISILQIQLEKQNEAHKNALNQTVEERDKTVWDLRQRLLEENQNKEKLEDKLKKRMATPESN
>PlaAdlG01004460_rbh_TGME49_313480
MELFKEISQDESNKDSKENDNINEEIDIEQLKDKVKDLELQLEYEIKQHNVEIEEREETIKMLETKIQELEHYKNDVTEKDEAIINMSEKLLILSNKYDILVKESKLQEEELKHFKNKKKYRNDKTNEYILGLKNQNNEIKKEHELLNEKYAQLVKEYAILQNTCKVLNVQLENNQKNMELLIKEKSNNLDEKTAIKILNIGSKEFIHKRVHNKNVDELSNLKLELEYKDMILNKLMRKQISSGKTVKVEYTNNENIFENEKKLDEMYQKYLDSVCDNDNLKKEINKLHNKINDMKLEEEERLKTISILRDYINKMYKEDVNVNQFDDLINNILKDNTSLNEELSKQKRKNMADIYYFTKELQTVKKDKFKIIEKFDSKKVTNIPHLYEPLNVTLSKENNKREISDDDNNKEPKGNLNFLNKNSDINSSESNIKKSLKTSDLAHIYMQDYMNNVQNKA
>PlaBilG01004480_rbh_TGME49_313480
MELFKEITQEESNKDSKENDNINEEINIEQLKDKVKDLELQLEYEIKQHNVEIAEREETIKILETRIQELEHYKNDITEKDEAIINMSENLLILSNKYDILVKESKLQEEELKHFKNKKKYRNDKTNEYILGLKNQNNEIKKENELLNEKYAQLVKEYAILQNSCKVLNEQLENHQKNMELLIKEKSNNLDEKTAIKILNIGSKELIHKRVHNKNVDELSNLKLELEYKDMILNKLMRKQVSAGKTIKVEYTNNENKFENEKKLDEMYQKYLDSVCDNDNLTKEINRLHNKINDMKVEEEEHLKTIGILRDYINKMYKEDVNINQFDDLINNILKDNTSLNEELSKQKRKNMADIYYFTKELQTVKKDKFKIIEKFDSKKVTNIPHLYEPLNLTLSKEYNKREISDDHDNKEPKGDLNFLKKNSDINCSESNIKKPLKTNDLVHMYMQDYMNNVQNKA
>PlaGabG01004348_rbh_TGME49_313480
MELFKEISQDESNKDSKENDNLNEEIDIEQLKDKVKDLELQLEYEIKQHNVEIEEREETIKMLETRIQELEHYKNDVTEKDEAIINMSEKLLILSNKYDILVKESKLQEEELKHFKNKKKYRNDKTNEYILGLKNQNNEIKKDHELLNEKYAQLVKEYAILQNTCKVLNVQLENNQKNMELLIKEKSNNLDEKTAIKILNIGSKEFIHKRAHNKKVDELSNLKLELEYKDMILNKLMRKQISSGKTVKVEYTNNENIFENEKKLDEMYQKYLDSVCDNDNLKKEINKLHNKINDMKLEEEERLKTISILRDYINKMYKEDVNVNQFDDLINNILKDNTSLNEELSKQKRKNMADIYYFTKELQTVKKDKFKIIEKFDSKKVTNIPHLYEPLNVTLSKENNKREISDDDNNNNEPKGDLNFLNKNSDINSSKSNIKKSLKTSDLAHIYMQDYMNNVQNKA
>PlaPraG01004979_rbh_TGME49_313480
MELFKEISQEESNKDSKENDNINEEIDIEQLKDKVKDLELQLEYEIKQHNVEIAEREETIKILETRLQELEHYKNDITEKDEAIINMSEKLLILSNKYDILVKESKLQEEELKHFKNKKKYRNDKTNEYILGLKNQNDEIKKEHELLNEKYAQLVKEYAILQNSCKVLNEQLENNQKNMELLIKEKSNNLDEKTAIKILNIGSKELIHKRVHNKNVDELSNLKLELEYKDMILNKLMRKQVSEGKTIKVEYTNNENKFENEKKLDEMYQKYLDSVCDNDNLKKEINKLHNKINDMKVEEEEHLKTISILRDYINKMYKEDVNINQFDDLINNILKDNTSLNEELSKQKRKNMADIYYFTKELQTVKKDKFKIIEKFDSKKVTNIPHLYEPLNLTLSKENNKREISDDDDDNKGPKGDLNFLKKNSDINCSESNIKKPLKTNDLVHIYMQDYMNNVQNKA
>PlaSpeGorillaG2004422_rbh_TGME49_313480
MELFKEISQDESNKDSKENDNINEEIDIEQLKDKVKDLELQLEYEIKQHNVEIEEREETIKMLETKIQELEHYKNDVTEKDEAIINMSEKLLILSNKYDILVKESKLQEEELKHFKNKKKYRNDKTNEYILGLKNQNNEIKKEHELLNEKYAQLVKEYAILQNTCKVLNVQLENNQKNMELLIKEKSNNLDEKTAIKILNIGSKEFIHKRVHNKNVDELSNLKLELEYKDMILNKLMRKQISSGKTVKVEYTNNENIFENEKKLDEMYQKYLDSVCDNDNLKKEINKLHNKINDMKLEEEERLKTISILRDYINKMYKEDVNVNQFDDLINNILKDNTSLNEELSKQKRKNMADIYYFTKELQTVKKDKFKIIEKFDSKKVTNIPHLYEPLNVTLSKENNKREISDDDNNKEPKGNLNFLNKNSDINSSESNIKKSLKTSDLAHIYMQDYMNNVQNKA
>PolSpeWS2016027727_rbh_TGME49_313480
MDQLDEENQRLKMEISQGPTFLDEEDKPPIPASFPESIASDTTSGNRNLGGNDLFRLKEERNQLRVELRQVQTELETAKQENVSLLKEYNNLKESVASVDQEKQENLRLKEIIKEKDQELDLLHSQKTGNGEATGESIADSKKLREAEQKIKALSDEVQNLMGEKISLEQEIAELQMGKMDRMNSLSPALPATADFDAEREINSLKSQLIAREQRITELTKQVALQNQKISQLFTEKEALQKIIDEEEERKAEKKRKTWWGGKKKKKKKPEDNLMPSGEESDASFGSGGTNLDPTGDYEVPNSPRQPKDIKQLKKELAAVNKRNLELERENAKQEGEIKIMEKEKNTIEDEIKRVLAQNDVLKKQNKDIQLRNPKSFTVPRSVAVPLPEDGGSETDKLRMTVQLQDAALREVALQKEQLSDQLDTYEAVHRDYDKKHSKETEELKKQVKSVNTNLSESKIKTKNLEQSLKELENKEAMLINESNKLRKQLEEAVELKNQMADKYQERLDVYASMLGTTLDNQDDLSAKNSELQAQRAQDIKAMSGEVRALRAGRLKRMEGSRSTAPVFPSPEKGKKVQISNAILPIPPTASKKEKSSPSRSSTSSSPGEIAYKFNPEYGGYVLEKNVKKDPLRTKVTVQNKISPERYTPFPDDSGLGEQNPWHAQEDVKIQQLTASSEDKRLAKEALSAAIQEKEQESDDTSGASKSVYKTTWERNMEQKEPPKKQYPQSNIVNHRVAVLKPRQKTPTSGNEKSLTRVQQGSNCQPGGEIFPLGFCAPCSSSPNMESRVKPTMYPENGSQGARSSSDLLYTPTYDSRNNVSASDQKTESKPKNKQLYKKADHSSGTESLDYYSPIGGPNVTFRRPSAHKAPTPPGDKDFGPTLSMESTDALPAFGASFHPMINKPKAPINRASTGLPLLEDIIAEGDHPIYPMPSNSNETDKPPINQSKSVSSSPPPRSFDEPPSFVDPAFGPRKGNAPPPIPSEGSDSLRGELEWKIGDKNDDSDSIGTFDF
>RhySp1WS2016072397_rbh_TGME49_313480
ETEIRTKDLRVSDLQGMVSSLEEQIQTALKSDEFIQDIRSVTSEEELRSRLEDMTRKYQLLKMDAESKANECSSMRNEIRQLREQ
>VitBraCCMP3155020059_rbh_TGME49_313480
MKLFSTSSSSKKDKKTVTIKDDMSVVSEPVNYSEVGDLRQAKDLVAQLQIENQALQEELDDQRETSARNKTLLEEQVKLVGSLNKEMEHLHKASTRSVEHESELEMLRAESQHLKRLLQENEDSEKQRREELNSITRERDNLKAALSAGPEGNSAAEVAHLREMVSDLEEQLAQGTAQDKALEGELERERGKVKELQLALAASTAAAHAATTDSGDAEEIAKLRDQVKKLEDQLAYELNEDPRRGDISSLQDQVADLEEQLKQLQDENETLRRNDTGAAPEPGAIRELQREIEELRQANSDKSARIEELSAQLQTTKLHGMGGGSDPSQPDSKEAFRWQRKLDEKDQLHQQEMRKVVQSYEEQLRTLREQQGTQPLPNAHGPADTDTASEVQRLRGEVAEKDRTIEELTDQMLNLTEELQMVRVEGGSSPGGEMEGEVAGEMNQAHDEMKHKLEEAVTEKNRAIKMHEAAVAEKERLERVVATLQASEAATNKSLRDMGKVSTNFDWGSDVERLNREINVRTQTIRQLSVKNAQLESAIAQLSKGARTPMLNGDDRDKQKLEAQVIQAKGELKSVKDELEYYKTEARKAHNALKEQSERSQATLAKVKSEIDGYAKLLAASTSTVDRLQMALSDSKHKHSEDVKRLQADLHSLVKYRSNLVELTNTFYAGNLQHAEDTPIHADQEALENAVNQLMATGVRKQAPAAVHRSAPPPPQAAEEWSPSAPSGWDGMRIDVGLHHRPYAKREDDSPSREVRFGAQTTGTQEWGSPSAESQSRGQGSNEGDVR
>AleMonCCMP3105059899_rbh_TGME49_313480
AGREAKRVVQALVAAPRPVAKAAAAAPAPLAVGARGQAPCVPAATAVSPASPTRSARRTGLGEALPTAVASTGGGATSSTPPAPRVGHGEARGGGAEDAAAALASGSTQGLLEYSKELGQKLSALQAEVSLLREERDTLEAENTVIGEYIFGLQKENGKLQDFGRTSKMEHAKLSQQAEGQSVEVKQLRESVQKQGQRIQVLTTENGHLRKQVEVLQAERTQLSQKSRSLEVTLESMQGELVQRLGREAALEQRGSALERELEEMRVQRGHTDITINGLHLDIARLQKVASELETEKAQCHELRMKLDTADREISRCYQEKAELDQVVTSLHVEAAQAKTRLDSALCEVPQLHGSLQQQGTVMTDLQQQVVQLKRGLHEAQGANTTLEREVKVARAELEGCRREFAQCEHALKASQVERAQLRQALDGLTAGKAEADRLLNSTLGEKGVIHSHFEEANAHREQLQSQIQQATVENAALRGRLVGLEKIVRNCQDEVASLQDRLRAVKYEKEQLEERWQQQQNPQMQGQRHPPAALQYAQAPQAMRCDX
>AleMonCCMP3105116390_rbh_TGME49_313480
XDIATLRARLRASEELRGGALGRLERLETQLGSSAPPALSVEESEAVRSQLSSRLEALERLAASRGALPAGGAAHRETAVHGGEAPAAADLERRMAALERAARGLASGNNEVAEAFQQLQATQRLVEELRQQLNVSNAGRSALAGEVERWQGEAESLKREAAGLRERLVVAEREVGTAASAAREAEGLRVRLAEAVAQASLLGSQLASREADVVRLERRLGELDRGREELGGTMGSSRRHEFAATAPADGLGCPPTRMLDETRTCRPLEVPYKLAVPEPVEKADAEWWQRPTLPGPTEALNSARQAAVHMNGMEGLNPPPQVPASTSLMGTPVGGGPRTPPAPAPASSRTVQLIGPGQAELLGAQTSTRLATVASATEFAKMRDPSPQARQLQX
>AmpCarCCMP1314008360_rbh_TGME49_313480
XMLPSMPGAGRTPAEPGPIISPRPPSAPAAAGGQTGILQPPRSQSPRAVKQSLGSXSSEQTWDFAKSCPAERQHEAEKRRPPPNESCGASRAEAGAGASGWGQDDADEALTDRGPEDLEECVAGCYWRWMVHTLLEDVASVKKNVDEMQDDLHNREGEQQKLQQASDHHQRLQKELIALEGDLTDFNVQVPKLQERNKQLREELSSLVSVQTDLQERKRHTREQIEAYTRRAHTVDVKVYDLDRKVQAGRIGEQDLQKKLQAGKDDVSKLTADLREAEEERDSLTKQVKDLEAAYKRKKKKKAGKK
>AmpCarCCMP1314052341_rbh_TGME49_313480
XLAAWRQLLAAMLPSMPGAGRTPAEPGPIISPRPPSAPAAAGGQTGILQPPRSQSPRAVKQSLGSXSSEQTWDFAKSCPAERQHEAEKRRPPPNESCGASRAEAGAGASGWGQDDADEALTDRGPEDLEECVAGCYWRWMVHTLLEDVASVKKNVDEMQDDLHNREGEQQKLQQASDHHQRLQKELIALEGDLTDFNVQVPKLQERNKQLREELSSLVSVQTDLQERKRHTREQIEAYTRRAHTVDVKVYDLDRKVQAGRIGEQDLQKKLQAGKDDVSKLTADLREAEEERDSLTKQVKDLEAAYKRKKKKKAGKK
>AmpCarCCMP1314057939_rbh_TGME49_313480
CRSRVSVVERDCTAVVEMAQESQWPRVYAPGAYHSAAAPAGRRPQHISPGEEPQEPRVQYPRPGHYDPPPAGRRPQPVSPSEESQEPRVQFPRPGYYDPPPAGRRPQPGSPSASALYSPSSLGRSTPPKVTRRLTPSGTMPLSPQTPPSAAGTPPMQAQARGISPVPETGSTGQPTFGRPDHVHRRSSRTLPRSPSIPSRIAGDLHSKVDELKRALNLVAPVPSASDFEASMSAVMEDLLALRVELPDVVKTLSASVCAAKRDTQECTRMYRELEALTAQKEQANDQKVCELQCKVDALTAELSCKSVQQALTEERVVELTHKMDKFAHGEAEMKLKMTQMWASLEALIQKNAKTESALQRLQGDDLPRVDATLRDIDASCGKVERCADSNSSRLDLLAQQAERLEEESKKLQQTQEAQGHVLRQVLQEEQPVLERQTLHCEAEHDSTEWPCQGKKALQQRPNVNPSEVSEPVTSGFDTNGSAMSAVPSVQKGSRPSWKHELSGRFVTLCLTIFSKX
>AzaSpi3D9029833_rbh_TGME49_313480
XFGSSGSGGSNAALMDLVEKLQEQMTSMVPELKRLYDENHQRYNLSQDLERENSQLRTYANQLEAWGQALALQGNTGGVGGXGXXXXPTSPTSPVGRGSSFGGGSGGGNNEALLGVVEKLRQQLSEIVPELKRLVDENQRRYNENQRLEEENRQLQTYANQLEAWGQAQAFAGNRGSVADGSAGMNPHAVWGSFSIPAINTDDHMDPQPGLGTKPNLLSMANDETLGISIEQDQLDQMDSEIFEPLNSFDEDLRQMMIEAVDEKVRRILSLNMDNYKGGKLPFGMIPTDGAKGQEEVYRLEALVQQLRDEIEALKQDNERLKRELEDAQKQPRKQGERPAQQVTMKREQGGEEMKAFGGSRRSIEPEEETRDFGPGVDVGAEIMKATQALKEKIKELEETIRKLEAKIRKLENKPEVKAPEPKVKIEKAAPVSDNSAELAEIKELKARIKALEEELATATETIAKKDAKIRKLSDELDEMKNAPKEKKVEVKKDAPPPNMKPLYDANRNLRRAEELLRSLLLRIADFTGMKSTAKGQKAVEDLIGKYPGKMEYAEKEEGGKISIKAMTAFEEWVKEGVKAIDDFKPPVVEVQVEAEDTGPPVDNTPPPVAKPTNNNEKELIDLRNRIAKQQDEISRLLLIIDELRKRLEQVQVEAKKKGPQMMGDMKMVMSSAGLREMLEVGCGPKLSGVFERLYQDAIQRITRYGLIRERVAAANKAYSQVVTAITATTEESPEEVPDFERLQTTASSALRGMWYHTDYLFRHACDYAMHTGVEASLLKSQRASLGDVLEGGAAEDTEQYPGWEQDMSIGGKINRSRNIERTPARQGQRPLKGALGSSAFAESFWQTGDSRELKKGKQASTEPGSFSSYVAALKEDAQARTDASWSRAEKTQAERKLGKGKDSLGALTASNFLSSQQGLPVTPTRGGGHPLSASQSLPALPAKGRSLFQGTSGGAHADLPSLADDAGQRTPDVREAAPDSASPATTQVSR
>AzaSpi3D9074850_rbh_TGME49_313480
MIPSWMRNDERSRNKVDALKAQVLDMINKSQSGSVDKTELGEACWELGVDFAMRWAGSPDDELIKQNKVLEAKARRIQKESLQEGSMLRQHIKKVERKYKELQTTAKQMGQTMAAMKTQALQMLPKRSTTSTPSKAGTSGGQSFFGARLPLRRPEAEAPPPSDAGFSSMISSTRLSSLLNPSXGRLVGKGQLRRCLGGQVQGLGRLHLTDVRGDIELRDISLMVAVLRATDLKSLAQSWESVVVPELKRLVDENQRRYNENQRLEEENRQLQTYANQLEAWGQAQAFAGNRGSVADGSAGMNPHAVWGSFSIPAINTDDHMDPQPGLGTKPNLLSMANDETLGISIEQDQLDQMDSEIFEPLNSFDEDLRQMMIEAVDEKVRRILSLNMDNYKGGKLPFGMIPTDGAKGQEEVYRLEALVQQLRDEIEALKQDNERLKRELEDAQKQPRKQGERPAQQVTMKREQGGEEMKAFGGSRRSIEPEEETRDFGPGVDVGAEIMKATQALKEKIKELEETIRKLEAKIRKLENKPEVKAPEPKVKIEKAAPVSDNSAELAEIKELKARIKALEEELATATETIAKKDAKIRKLSDELDEMKNAPKEKKVEVKKDAPPPNMKPLYDANRNLRRAEELLRSLLLRIADFTGMKSTAKGQKAVEDLIGKYPGKMEYAEKEEGGKISIKAMTAFEEWVKEGVKAIDDFKPPVVEVQVEAEDTGPPVDNTPPPVAKPTNNNEKELIDLRNRIAKQQDEISRLLLIIDELRKRLEQVQVEAKKKGPQMMGDMKMVMSSAGLREMLEVGCGPKLSGVFERLYQDAIQRITRYGLIRERVAAANKAYSQVVTAITATTEESPEEVPDFERLQTTASSALRGMWYHTDYLFRHACDYAMHTGVEASLLKSQRASLGDVLEGGAAEDTEQYPGWEQDMSIGGKINRSRNIERTPARQGQRPLKGALGSSAFAESFWQTGDSRELKKGKQASTEPGSFSSYVAALKEDAQARTDASWSRAEKTQAERKLGKGKDSLGALTASNFLSSQQGLPVTPTRGGGHPLSASQSLPALPAKGRSLFQGTSGGAHADLPSLADDAGQRTPDVREAAPDSASPATTQVSRLDTS
>AzaSpi3D9189355_rbh_TGME49_313480
XESGELALLRRSAATAAAQVGELEAEIVHLRREAAQLMSRNEVLEREVAKVSSASASASAAEVARLRLEASQLQSRSNALEGEAAQLQSRNRALEGDVVQLQSRNRTLEVEIAQLRSRSRTLEEETLRLRAGEAEQRRGAATGGSAVAEAGRALEAFSSEETTIMRGLTGSLPVVAATEATTSRGRSTGSSPVALSPPPPCSSPHTMSVPHSPSSPLSPPSPSSLCKVGPKPFVDIASMTPGGGSPLEAGSKFEELLRRMQAPSVQVASPPVSRFAAAQSGRRSDPVPPSAHRWX
>CerFusPA161109125177_rbh_TGME49_313480
XRADLDAAQADLEASRKAAASLQAQLDAAKADLDAEKNAKASAAAHSVVQLSQLSASQVELDAALKWKASFKGELDKLQQQLKDEQSKADGEHKVAKALAEELDVKKSELGALQQEKEALRLRHAEVQIELDEAHRGRVQMADEAKMLQSKLNATVSESDDLRMANMSLTSKVDRLQADLNTSEAELEQLKEKEALRLRHAEVQIELDEAHRGRVQMADEAKMLQSKLNATVSESDDLRMANMSLTSKVDRLQADLNTSEAELEQLKAVRGALMRDADESASRREDRWHSERSSGVLAGLAPAALVELEVAWDSFVGTGLRRLHTALLGVGVRTNSNLGASLRTRSVASASPAWVEATSPAPATSSAARKDPLDSATRSGETSGGRDRSDKKEKKSEKKATKKGRRNGLTFTDPAPPRLERRDDDREAQAFQSTITLTPRSSPQGSDTSSQEFDDCLDPGRQRKRALLPHRACRAERPALRRRQNQSSAGASGRITFAAGANLVSEVSVVSYRQCNESLWFTDPQASVFARVVDDVCLKSGAAYVVHLAMHHPSCATTLSATSVLMARSDFCADARCRGAQK
>CryCohSeligo020637_none_TGME49_313480
QRPIGGGGGAALQSKTSHWRHWLWSGDGFLSKALKLSLETCSKLAAGSPLAHVRRQGLLGFAQVCGAEPAMLVGGEFPKVLAMRLNDDSAFVRASAVQVVSKLAETSPNPTVSELVRAARTRLSDTAPSVRYASLRLVCATAKLEREEDGKLFGELLSRSASEGENYRNHVLKALDNAIFSSGGSSVVERLAILASSADVPKSVFSELFGARRAMLTDARFDMLAKVIIDDHIDRLTQTDTKPESATMIGRVLQSLAELSPDAFEGHLTTLLDWLTAKPDINIGKDHRRLEACKLLKIALPNWVSRGERGEVEHFLQQLQASLLELLEVTDLPLLREAARAYVALACCGGKKRSLDLAEFLDQVEYAMTFLRGNISSSGHDLRQLSIGNQRRLGQSLWFVTTAAAELWEADRKVLSDLNITVESLRQFAAEILKILNRIGLGTSLSMRYCALPCAGFLASAFPALLQSSGGEDPAGESLLKFFSESLRVPELVPRCLEALVDLMSALQAKLDLASTAGQTGPSSQKVPATTKAMTAAAATTAVARRSAAGVDPSRPMQNPNQNQSTLTVALSTLSTLQGLVLQSLRAAAVVPAASEGSAAAAATAAKAAADGVAAAASQSIQQQQQHTLQLQQQKQQQQQDQHRLQQQQQSASTIWWSVRLLEAIHRVGLLHLATALPELLGCSFLVREANLRSLIAKLVSNSPEMFLHAVPKGIRAGATLLVAQASTPTDANNSSSTKSNNNNNNSNNNSSSSNSKSTSAPPPSHNNPSSNNSGLLEPSQRWRFLGFLEASGVSLETAQQREGLLDALTNELKTRPSDQGGQVASGEVMSRDLTKLELIFGLLNALSWKSEQELGFVCRWAHSYVSLKVSPFLHNDQDEESGEQGTAPDLHIHDAAVVLAVYHLCNHWASKVDVNRLLTAPAERAGGGHYQGTIHLPSTELSEGFEAIRRILGLEASGRSSALRSLLLKTVEADSWLVTGKAGRKSATRKRALPKSAAQPETKAKPKKRAKQ
>CryCohSeligo105893_rbh_TGME49_313480
MQFELLPLHVADAKPHKLPREGLFCIGRRDENDVVCNNLAVSGRHCYIVCANSEVVDCSSNGTYLNEVRLAKGRPKPLSDGDLLSLTKIAVGQGPSPPGPRVQFRVVASTGVDGFPGAAMAATRTTAAPAAVAATAATATIPMSHASLPATIAAEQGFFMGVTTATTAGAAAGATEDPNNDMRRGLEIDDDIPITQPVPDPNKENRDSRDNIDNKGCIDNKDTNNHNNTNNNNNSDYLSAHNRSSSEYLRSGLEEEDRLAHDILLQEQQSKAKVTAELLLVRRRLWEEGNRLQNLQKEAKKLSQTLREEQQRSSDADTAKGQLSQEVESLRQQRSQLQKLQEEHQKAETDYANTNVELASQRQRAVNLEAVHDRLECEAAALRESLAAAEARTEELQTTLASVDATATANETDYQEAKGQLETMQAEIDNMKREVSTEKGQQEQRDDRFSLLQAEEEHCRTREKNARQLLDSNLSVCSELEGKIKNLREEVHREKENQMTSKRTEATMTARNQALRGLAATFMDSLRTFGEAWSNQLNESLPDVIEDPGEQNDGFDRPAASTNADVGRAEVSATMAPTLATDGGEIEAASDGGDGDDSEEDEEGKPQKVRRKSLVHDNLHDNDLDNKTHDEGGESEEEEEDDDDDEGDEECEQGGKGGANTKSKRKKRKSLVHDDPDSPMRRRDDPSVVVLSRGGPSSDEEEEKDAETRHHNNNNNNNINTGEGRPPWWQLGPGGQHQQQQQQQQQQPRQEEQQHQDENAQAHWQPQRITREWSLAVLGCTAPASIPLQDGFFVGGDPLVDALEGRAGFPPNNITTLDSSQGSLGNAGDDLLAPDHHHQHQQQQQQPQYHQQQKQQQRLAAPGQGGGPGPEGFFGNSHQSGAGPFQDQGSPRIRAHADALGDA
>CryCohSeligo117722_rbh_TGME49_313480
XGPKASPSPAFSAVSSLAFSTLSSPIGTQRTDCAALPFEEDSMTTREAAGSREVTAKLDVSEWLRPVESRLSARITALESVVESRCGTLEQRVKDQHWALDNFHGLQERLESRLVKERDERQANFASLDMKVTALEGQYNNLQKCVDDFRKEIKTHREEVDTKWNGMFESFENHLRRLLALVAQLPSPTTTRTPGEDGESAEQQRTSSFQNMSLQEGLQKLQNLQMQKMQQQQQQQQQQQQQQQQQQHSSRPSSQGPSPQPSMLPQGASAQFSPQPSLQPAKASSSLAAAQGQQQPPSQQVQTPHVRFLAGSNSASDKSKQHHPQQSLQRSSSSPPAPQEPEVTNSAVGTSSKATGMPTLLGSTSPVAKQGERPIMAQSSSSSCSKSKSPSIRHRSCANTPAGAAGWCGTSSSHAHLTGTPTRSRLSVVCPASGPGPAGQGIVPSPSGGAPSGISVNILAASPQAAWRAPLAASAVTTQPLTSSMVPSASGGVAGPSLRQSSDPGLVAALQAVALVPSTTAQAATAGNQPRSSTGGFGSPMSSGRQQSMVVAGRGSTSEARGVQXAALPKCLGVARVNVNESTMSL
>GleFolCCAP11163053793_rbh_TGME49_313480
XTPTRQLRGATEPLSAWPKGARPVVWEPVASSGAARGSRHGSAAGLVLRRALDADLAGEEEAAGNVAPIPDPDNFTFSPPQECPHELRLAHARVSELEEQVKALSVENVHLLAELSERPAEQLEDLRRERDELRAALELHDGAQRQLEVLSLRLGEALTARDSTEREEQRRLQEVTAELEAARSRLRQQEAAAAKLERELERARAEIGTLREQVIAARAERDEVGSRAWASTFGDAAAKSEGLHQRLCRSEADRDDLRAQLATERARCERFQAQLQGQQADCVRQDEVTSPRGRSLAQTPTDKLLDMQSCFRSIMGDLRSQAAEDGGAPHTRKSVMELLDRTRSKLCDCSVKEAEVVDAVLALQISLTQMYVEAARDCAVESLAGKIQPLQQPLSFPKSRQCDAAPRASPSHLALX
>GleFolCCAP11163068051_rbh_TGME49_313480
XSSVAGARAALVAMAPRALVVLAVVAVVSSQCLARRRALAPGGGPEFGRATNAQVSIIVRQLGLLEETLGRERSASSARIAELEAKLSEMSAKLDDDGAQQNRAVEVEATPPGKGVDASGSEERGEWTFESALEVELAKRSAQVQVEELQQRLSEMEAKLAQAEAESARQNASIDALHAKLSKTTAKNTRMEAEMMRATDLEKSRTIAGFHAKLSETIAAHARLEAELSEKNERMDKMEAEHMAVVGRLEAEVENCKVEAEKERALVADAKVDYGGDTSPQMPETQQRFAIAVARLALRRFGAGRQEDMDTYIRAEYGAYWLAHVGRAAVDPPVW
>GleFolCCAP11163136633_rbh_TGME49_313480
XVLAVVAVVSSQCLARRRALAPGGGPEFGRATNAQVSIIVRQLGLLEETLGRERSASSARIAELEAKLSEMSAKLDDDGAQQNRAVEVEATPPGKGVDASGSEERGEWTFESALEVELAKRSAQVQVEELQQRLSEMEAKLAQAEAESARQNASIDALHAKLSKTTAKNTRMEAEMMRATDLEKSRTIAGFHAKLSETIAAHARLEAELSEKNERMDKMEAEHMAVVGRLEAEVENCKVEAEKERALVADAKVDYGGDTSPQMPETQQRFAIAVARLALRRFGAGRQEDMDTYIRAEYGGIGLPMSGARLWTPQCGQATTSAFGSVLCLLGFTVRCERAHQGSRAPQVRAAGRGRLRSX
>GleFolCCAP11163160064_rbh_TGME49_313480
XLRGATEPLSAWPKGARPVVWEPVASSGAARGSRHGSAAGLVLRRALDADLAGEEEAAGNVAPIPDPDNFTFSPPQECPHELRLAHARVSELEEQVKALSVENVHLLAELSERPAEQLEDLRRERDELRAALELHDGAQRQLEVLSLRLGEALTARDSTEREEQRRLQEVTAELEAARSRLRQQEAAAAKLERELERARAEIGTLREQVIAARAERDEVGSRAWASTFGDAAAKSEGLHQRLCRSEADRDDLRAQLATERARCERFQAQLQGQQADCVRQDEVTSPRGRSLAQTPTDKLLDMQSCFRSIMGDLRSQAAEDGGAPHTRKSVMELLDRTRSKLCDCSVKEAEVVDAVLALQISLTQMYVEAARDCAVESLAGKIQPLQQPLSFPKSRQCDAAPRASPSHLVDPPSPPIRSASPPACAFYVFMLRRSVKCDALKIARRPX
>KryFolCCMP1326091598_rbh_TGME49_313480
XARREATPLATPRRKAWDAAATPTRQLRGATEPLSAWPKGARPVVWEPVASSGAARGSRHGSAAGLVLRRALDADLAGEEEAAGNVAPIPDPDNFTFSPPQECPHELRLAHARVSELEEQVKALSVENVHLLAELSERPAEQLEDLRRERDELRAALELHDGAQRQLEVLSLRLGEALTARDSTEREEQRRLQEVTAELEAARSRLRQQEAAAAKLERELERARAEIGTLREQVIAARAERDEVGSRAWASTFGDAAAKSEGLHQRLCRSEADRDDLRAQLATERARCERFQAQLQGQQADCVRQDEVTSPRGRSLAQTPTDKLLDMQSCFRSIMGDLRSQAAEDGGAPHTRKSVMELLDRTRSKLCDCSVKEAEVVDAVLALQISLTQMYVEAARDCAVESLAGKIQPLQQPLSFPKSRQCDAAPRASPSHLVDPPSPPIRSASPPACAFYVFMLRX
>LepChlNIES1868253491_rbh_TGME49_313480
LEQAKIAATAAENHRHGGAEDQCTVDATLGDGAGKEEYERLHQEIEHLKREVEGKERLTIEIGLLKDELEQTKAAASFPEAIPAGADGSCGLEKEIENTQKEIEQLRQALEENEHGKHQFEMEKKQEILELEHVCEKANADNARLVEEITSLKAELENAKLTGLPSESSPPSACEGDDSHATPTGRAHPVGDDFGISQHRVELQAEIDQLKQEIETKDILVSEVNLLKDELEQAAAQVKAKEENQEKLVSEVAQLKEELKQVKNAMPAAEIHAAGNDGWGDFDVSLSDGSAPVEGHHQSNENMDKLIIEIDQLKSELETKEAGNERLTTEVVSLKQELQQAYKQAKLAHADQEIVTTSIAQVEEQTEQLTLQAEIRQLKREVEDKERLTAEVDLLRRHLAQATAAASVVTDRSSGADDWGNFDASLTNEAEPAAGDPAASEQQQQFLLEIDQLKLEVEAKNTLAAEVLILKDKLEQADVQAKAHEDYREKLAAEIVLLTGRLEQAKAASIAAQPVAASADGWDSVDASPIDGMDLVAGPSANEQHQRLQAEIDQHKLELEARDTLATDVAMLKGKLEEAAEQAKATEEDREEFLAEVALLKRESGRSSVAAPAADNTSASDDGWDDFDTSLSDGADPAGGVSVANDQQLRLQGEIDRLKLEVEEKDTLAKEVAMLKAKLEANEEDREKLVAE
>ParTetD42003181_rbh_TGME49_313480
MSYSSRYSSSISSTVRSSGIGGATTTSSQYSSTNTTEAPQRSSTQRKSVLVKPQQEVVNVPPPSKERKWLGEKPEVVCFLLALEVDRLQRENSDQRAFINELQGNYSKLQSEYTTLQEKYNLEVQQFKTTIDQQNVKIKALEDEINQYKSKLGQVDNTLANKLQQAEQRIKDLERQLKDQESKYTTEINNLKSTWNTEKSNFESDIKRLKLEIENYINEIKNLKGNSSSDIDRLNKRIKELETQISEYQLKIKNYETQISDYQNKLREWEAKGRDYDSKIAQYQSELDNLKNQLRDRDSEIERYKRDLDDWRNKYSALEMQFSNYKSSSGGESERLNGLLRDRENDINRLQSELRNTIDEWTSKYTNLENQYRQAQSEIDRLNGVVRNLDDEINRLRQIIDQMQREIDDWRLKYGDLEGKYNTAIRNYESQINDLNSQLRQYQSDLDTWRNRYGQLENENSNLKNNSSGQDNFIKEQESIIRRLESDLQRAEDIIAQKDQELNRLANDLSNAESKIRELEFLIQQLRDQIEDQRKEIERLQQLIQDRDHSLDMAEKDLEEADRKIHQLENENATLNEELKDYRQNYDQVLKDNELLEKKIGDLESKTVFLAQEIDRLKLILEKRNKEIEDLKAQILKLKAEISTLETQVKDFQQKLDEKLKDYDDLNKKLIERVLEVQQLNSQIIILNQQLVQLQSVNEKCRNQEDQIKDYLRQLDELTRQLNKAQQEINMLQGFKDRLPEADRKAQELSKEVDRLQQLYKDKVTENDVLSQKLSTSEVELNRIRLIEKQFNDFKKQTQTTEQEFTRIKQTFEQKGNESDKLKQTIAGLEQQLQDKKVLADKLKVLEQQLAQAQKDLANLTKDRDKKDQELQRLKDQIAVLQSTLKTKEDQFNQLKQQFDQNVNELTKVKQTQGQLEAKVSQIGLMNDKWTSSEKQNKQLQTDCDKLKKDLDQRTKEREQLKLDKVQLENDLLAFKSQVRK
>ProRetCCCM535067827_rbh_TGME49_313480
XEGGSGRPARAAHFGTSPTRRVMLQAHSPVRRPGCSPVVSTRLLGMPLGACGGMAPGDRAASPAPHWTFSKSPGPVSRRSTSTTPRGEVNTGRSSPAGGGKQVPTSGSISISLQEPQPQGPARPDHGTASPPFGHVSGASPARTSPCRSLGGSAVQPRAPPQVQGALADYVAILNGGLQKDRHHIKLFRDSEETLPVRRASPHRRDPLAELQASVTELQATVAELQRTNAELQKTNSELKGSNSELEKQLDGDGRQFLEALSSLETEVRELGGQNRRLVEENKKLAGMDQRPVEEVPLGTMTTKHEWQDIMRQFEEFQEDKEQELQVARKEADELQRRLFKQRVDLSQRLAEAEQERDNVIQAMTEEGQQLQARIAKLVRDKEALSALLARAGAPAPSSGTFGRCCADIETPVGSMGGPCCNESGQSTPSCGAPIDSDVFQPWAVGSAAAVVLLQQAEAACPPELAGRGEEAAAPDEACPEKEGRIELLECQVDVTXAEAAADGHGEQDAEEAARGAEEEPQQHPGVSRGA
>ScrHanSHTV5118553_rbh_TGME49_313480
AAALAAAPIAPTFGAPLASAPSPAQVAAAPTVQYSAPLLATTGDAAPCRLNALEMVRSARNAVRQKKANGIPFMMTPRSSCAGSERMGQSPGMPGSPSHLMNGVTSEEVHALKEELEQAAIRERDLQEKVDQLVLEQHRRPPLQNTGSNPNSVPSTPAGEMVAAKMEVSKLTMEVLHLQRQLEDEKETALAREKTLEDRATRLEGQRKDLEAKLVAQVSSAGDETQARLVEAEAQAAAGAREAADLRGQVEELRTQGXXXXXXXXXXXXXRGAEDAGRHTQADLEDVRGERDTAAAERDGLIVQSAAERDGLMVQSEDRRSQVEVLDARNKNMGGMIERLEAERDRLKAAMSGSTLTLEAELDRLKAANEQLEQDRKKQADMSQDLQRERDEFEKRTIKAEAAAAAAEAAAASAATVATTPAVPQFAGVPQEQFDALLLELHECQAGANLQISEEIAKVRGLEQERQRLKSEVDILKLQVAPLQASVESLQRELETARKDRRQRVTTLLERTRSATVELTSAEALHPAEVQQRQVSFDVSKILPDRITHVSAPPVVAFPDDGPVLQSKGLSAFWGSSPRVEAAAPPTQVLASACVSGFFGQEQAPVDAGKPNDAASSFDEKPPQSSSSALPGGVSQVLGAQAQAAPTEAISSASGAPAGGGVTGFFGDAASSSSVPATGGGGGGGGGWFGDDTNSKPVPAGGGGVAGWFGENASSSSAPAAGGVSGLFGDDAVSSSVPAAGGGISGFFGDNASNSQPVSPVGGVAGLFGESGSGSKPVSPSADAPIGGVAGLFGNEATQSMPPMPNASFAQSLPPAVLTSGDGSDFFGGTDDPADTSDWFGGNSSTTPTGPSSMPPVSAPAAAAPVTPTQTESVDVSGWFVGDECTNVMTSTGNAAPQVSTQSQPCSPTDANGATAVFGNGANRASPGATNGGVADMFGSEAAADDDDWMGSGSREADKPADGVVSSNVGDFDVAKSTVDASQPSAATASELFGDEGGDASGFFGCSAPATTDSGGFFADDSALAAGAASAGAVVAVEGISPSAVPASDASQLCGGWNEISSANVADEIFGGSEDASGFFGSFEPTAASAPAVAEVPASNSGAAPGAGDTSALFGFAASGAVDTSDLFGGSGDASDFFGGLADGGDASDFFGGPPPAAAVSEPFGGPTASSTVGATLNPFAAQAVAASSNASELFGGVSAAGYTSELFGGDSGGDASGLFGGPVAPAGDSADFFGGAAPGAAPSCGTSDFFGGSSSPSHGAAGLFGGPSSNDASGLFGVAAQPAATLGSMSSAAAPRVANGDASAFFSSTISSNNANPNSFFDSLGAAGATQAPQATSMSDIFGGSVGPSKGGGAGDVSSLF
>SymGor020476_rbh_TGME49_313480
GERSDELLEKYRCIITRLRLDIRFLIHSLAEFSEPPETDEWEPLAAEAERQLQDFAAMAMKERLPSVATIVSMLNLRDSLLMAMIDSILYWQAVLHLELRRETPPEGMARLQEQVKMMATKMDKLPELYVLPHFPKVTDCGPYTYDKSQHAMGNDVVSEPSTLPGRFRTLFIEMHSMEKHLRRMKFGASVKWKPNSHVRSEDLRKEITVLFDKFSKLDHELQTSKAQRHTPWDQRIEQLNTKIQEKELTHSQLLHSKHKLESELTFLRADHNNVQKELQELKERNQKVTNENLPRLEKIKVLLKETWSEVDSLTADAAMLSAMFRQQVVEYESAVTVRDAVFSELSKVQNELREKNTKTVYKEKELQKKETLYQRTVDARRDILESYQRQKTAIKEVEERHEIQNEVWLDLQAEAEQRDDYIKDLRSQINAANKKIDLLEQQKKLYMQEFRKKVGKPCGMLLEQLKRKTNS
>SymSpeCY103040852_rbh_TGME49_313480
MSGRSLVERSNSGLSRVPREPRVPRSEVLKRLGGALSVEGPGSPLTATISLPLTVESNESEEAPTPGALSQTAPLEEPCGLTPASLKHLKRQRDVLSEEKARLQSEFIEVVKQLKELKQQLPQLKQQLEDAVEEKQRLEIKLADVEKRAEEAEKKNQELEVIVLQRDAEIERLKKALAEQRQLTEELCQAAARKNEEMEKEKQKDLQELRDMLERVKAENQQLRREQLVQAQQHEEMKRNVVVAMAAAEKAMQMHQQHSTQLEVLRAAKLAEAINQKVELHIAVPKVTLTYNNAPPLLISVAAALGEDRLHNFLDKEVFPHFDPLWVRLDGLDHAPDGSSKKAYSSRMLDRLTQAVKTFLARSQGESEGTEKDGGQGCIGGHNVS
>Sym_C1025435_rbh_TGME49_313480
XSRVPREPRVPRSEVLKRLGGSLSVEGPGSPLTATISLPLTVESNESEEAPTPGALSQTAEEPCGLTPASLKHLKRQRDVLSEEKARLQSEFIEVVKQLKELKQQLPQLKQQVEEALEEKQRLETKLADMEKRAEEAEKKNQELEAMVLQRDAEIDRLKKALAEQRQLTEEVCQAAARKNEEMEKEKQKALQELRDMVERVKAENEQLRREQLAQAQQHEEMKRNVVVAMAAAEKAMQMHQQHSTQLEVLRAAKLAEAINQKVELHIAVPKVTLTYNNAPPLLISVAAALGEDRLHNFLDKEVFPHFDPLWVRLDGLDHAPDGSSKKAYSSRMLDRLTQAVKTFLARSQGESEGTEKDGGQGCIGGHNVSG
>Sym_C1027721_rbh_TGME49_313480
XMVVADVNLQQPQGERSDELLEKYRCIITRLRLDIRFLIHSLAEFSEPPETDEWEPLAAEAERQLQDFAAMAMKERLPSVATIVSMLNLRDSLLMAMIDSILYWQAVLHLELRRETPPEGMARLQEQVKMMATKMDKLPELYVLPHFPKVTDCGPYTYDKSQHAMGNDVVSEPSTLPGRFRTLFIEMHSMEKHLRRMKFGASVKWKPNSHVRSEDLRKEITVLFDKFSKLDHELQTSKAQRHTPWDQRIEQLNTKIQEKELTHSQLLHSKHKLESELTFLRADHNNVQKELQELKERNQKVTNENLPRLEKIKVLLKETWSEVDSLTADAAMLSAMFRQQVVEYESAVTVRDAVFSELSKVQNELREKNTKTVYKEKELQKKETLYQRTVDARRDILESYQRQKTAIKEVEERHEIQNEVWLDLQAEAEQRDDYIKDLRSQINAANKKIDLLEQQKKLYMQEFRKKVGKPCGMLLEQLKRKTNS
>Sym_C1032651_rbh_TGME49_313480
XHFRQQRFLGQSSGAMFAGSIQDRLRARDDKLSGYRGYPVNVSGHVEKVKNYSHSCHHIVELKEKQRRLEALEEQLRVSEQAKLQMMTDMDRLKDKLQESELIQKRDAAIIESQKHAIAQLQLALGTQQKAVESIFNDAAPRMERELKAAEAKVREALTPRGIPAPSAPAPAGLVSFGGSRPSRPSSSGESESEVSLAPPTAKLYTPGTTPRTDISSPRSPSPVGFL
>Sym_C1046605_rbh_TGME49_313480
PTSTIAIAMSGRSIVERSNSGLSRVPREPRVPRSEVLKRLGGSLSVEGPGSPLTATISLPLTVESNESEEAPTPGALSQTAEEPCGLTPASLKHLKRQRDVLSEEKARLQSEFIEVVKQLKELKQQLPQLKQQVEEALEEKQRLETKLADMEKRAEEAEKKNQELEAMVLQRDAEIDRLKKALAEQRQLTEEVCQAAARKNEEMEKEKQKALQELRDMVERVKAENEQLRREQLAQAQQHEEMKRNVVVAMAAAEKAMQMHQQHSTQLEVLRAAKLAEAINQKVELHIAVPKVTLTYNNAPPLLISVAAALGEDRLHNFLDKEVFPHFDPLWVRLDGLDHAPDGSSKKAYSSRMLDRLTQAVKTFLARSQGESEGTEKDGGQGCIGGHNVSG
>Sym_XWS2016017987_rbh_TGME49_313480
APQSSSPVESTRFIKQAMKGTEACVTSLDAELSALKQSGDEINSTIKQLQEELQTLKSQQKENDRSLKIRISELNNQIRDLETQAETDREECAAHSERLREQEKLLRTCGPEALAGAMKRLGISPCEGVDDLS
>ScrTroCCMP3099016293_none_TGME49_313480
XACWLMVLGGHAEEEVEHFQLEAAGLKEDGALDRMDAEALKGAAKNPSSQPVKRLQQQQQQQQQQLEQQQQQQQQQQLEAGLVLKQRTVSGVFVDGFYGYRVFRIPAIVQHEGILFAFVEARRHGDYDQDHIDILLRRSKDEGKSWEEPDLVVGYPNDAWGSGTDTGQPTPIVDQKAGKILLVYCVNNSWVWQVETSDLGATWSTPRNITSMVKRAGWGWMATGPSHGLATASGRLIVPFNTFLAEKKVVTEVVETGCAGTPECSYYHPNKSLSLKYTITNTADPNDLELKGTLKGTKLPPDFTWAGDRSGVFYSDDHGATWHIGGQISDYVSSSENTVEEIFVGNRSELLMSFRVEDNYNHCRKMAKSLDGGLTFQPYFEPRSQNGTCIPDPTCQGSVLSLFGGKILLTSGPGSKKSRVDLLYKSRSTAVELLSKLMDGEAKYSDLVFLGGTPDNARAGVLFGGSGGVFFVAFDITAERSGASIGSVPFII
>TetEll002620_none_TGME49_313480
MKFNAETSVLLGNVLGIQEENKELNSVKNHSNDWNERQLRFASQHNSSAQLILQGSQNNISNAFLPNHNNKILGKKDFSKGPSLSLHSQQLSSGQIQEQNQLLNRIDNYYQIPTANPQECKICQINNSICSVCLQKQSKVKKKFLNPKGSESFCSNIPLYKYSRFSDQEKLNSSYSYGDSCKQSIIRKKLMLNKKEQNSRESLHSSQQMNSLQDKFQDILKVKHRAHNTNNQSQSLISSIENKNTISISLDKIAPQTATQKENQSFKQTFKQENKDEQILSDNYMNYILRIRQEELENPSKNYLQNEFYSSIQYENAEMSDKNKLKNQLPMVQQEQQQQQQQQQSKKINENNQHHPSNLSLSNQLKILDLNNLLSKQKSCSNYVNSQYIVDQSSQNNKNNLMNITQLNFIERNNFMSKKKYESSIYKKNSQDHKRVNQDGFQTQNPIVAATQTIQEYQKHLKKPKKSIIYSKIKSLNQQNFSDKENSVIDKDKNIDEIILKRNNQEEESSQINKQFQDSNLVNSAMNELNKSNSRFMNSSYLVLDETSEMLDYIEESSYNEDQIFSGKNKNIQDQLQKYVRNLKLKMQQQQNSQLKNVSNINNMNEKENKKLIALEPSEIKLSSLTQKSSDKNIFNFKYRKTLLKASTNFNTNSNNQSIEQVDKESIKHLTIDPKEQQKLDNKNINQDSTASLDALPISFPKLHKQQIKKSTSINQRSDLQLNAQKLYVGNRLDKHFIQSGKDIFYDSQTNKKQVEKQIIYSQSFSKQNKLLQNQNNLSSNKQIKTEPDASEMELTFKNGIQMNTFINKNRISLKEISVSNNFDINHPHRNLQQNNPQNQKQIENIQDIDLCEWKHSPNSFISNIDYQIIAEKQENNIYEGINISKAKKKKQKIIKQKNINQQLKDS*
