# Supplementary material for: Molecular characterization of the conoid complex in Toxoplasma reveals its conservation in all apicomplexans, including Plasmodium species
Source: PLoS Biol. 2021 Mar 11;19(3):e3001081. doi: 10.1371/journal.pbio.3001081 (PMC7951837; doi:10.1371/journal.pbio.3001081)
Supplement: S1 Data — Files are named according to the T. gondii apical protein query. The sequence headers comprise the protein identifiers in our in-house proteome database for the SAR clade (Methods), starting with an abbreviation for the species strain (see S3 Table). The headers furthermore contain either the descriptor “self,” indicating that this sequence is the original T. gondii query, or “rbh,” indicating that it has the original T. gondii query as its best T. gondii hit in a BLASTp search, or “none,” indicating that it has no BLASTp hit in T. gondii (see Methods). For sequences of P. falciparum 3D7, the header also indicates by which P. falciparum IT sequence it was gathered and if it was gathered via reciprocal best BLAST hits (“rbh”) or via unidirectional best BLAST (“bh”). The latter is only the case for the putative orthologue of T. gondii’s TGME49_219070 (see also S4 Table). (GZ) [file pbio.3001081.s005.gz › TGME49_conoid_proteins_putative_orthologs/TGME49_244470.fa]

>BesBesBbGer1002315_rbh_TGME49_244470
MGPPASGAISEVAGSEKPRDVAASAGLTQGEADSPPARKAAREALKRMHALSSQQDISFHGESATAPEQAHVPQKSSWKALSSARLAAGGENASAEAGAEGRVNQPETVHITLADSKKVCFSRSTRLGDSAGATQGGAPSISPKGPTPSALPETVTASGIPARLATSSLSPPAAVSEHTVPFNPPSPSRQAERQRAPYQISDARTSEVVTPALQFPRQGQESQAAREGPPHIPATHEVVQVASARQLASSAAQDQADQASETSVSAATVAGVGSVAADATPVLPRQPSAAPASTPASGSTGPFSDLSHVERDSAPRVALAGQAGEPCHIAAFGDGEPAGGHSSAAPEPLSSEHLHVAGRPALSANGTSPSSASTRALGSPGGVRLHPAGRNSLRPPYWLTRETEPPGTVHGAQRACLVGAQRASPARRASWWGGFDGEPEPRQPLSSFWRERGKRLKGYNGIAAEEVALRSRPPRGTEQKVVFATRGGQPHEAAVASPYTLGGGQNLEAVVAAPAGVGGSERRHLEPGRPSEEDLLAFAEAQEAIRELEATLAEQEVRARGENMLKEGCIAYQDESIRLLKAHIRKLSEDLECYAASNAFERKETAGLLRHLRLLRRLRGARQGSIEGLQILYRKLEAAREGVRLPTHEYDMPLQADPEGRDGAPSFPSGAPAQVAPQPQVLQAQTPQPQALPPPSSAAVPPPKSGRLSPLATEQPGASQSLPASSADVQSSTLEVKLPEPARSADLQRSSPSRPAALESQPPAPAKPLLVDSATEMSEAGFDELLGEREEKRRHEEEERQRMEMEVRILHEQTVALREQQRQEEEMLRQQQAQLELLREQERLLKAQEEEQEEMQKRVVARLEAEALDQNIRESRREELRQLVRETTTPYPFAPSESRRRLALACPDGRSLGTLPASPMPRTFSPYGYGAAGGAAAAESAEYRLHLMDGGRERDGMLSARSRSPSPSYWALLTKEEAEAREDLRNTNELLQKKCTELHAQITYLQMAGAGLSREQLEYLETQLAEQKAYAEALEKQNKELVEMAEEALKEQSDALQKEWEAKLNAVQQEKDQATAAIKGEGEKARANIVELQRKADAAERTKDDALSRLVMSERLVAEAEEGRKRAEDRVKQREQDVESLRQKLTGLEAELGELRKARGVDEEGLLRQISEKDRVISSLRESTQLEAKEKETLKKEVEQLKMENESAKSVMRSQVASLAQQLERDQQEKEEVISFMRQESHAFQAQASEAEASCQLLEDKCRKEQERVTALEEEKKTLQSALLEMKERQSKILQDEAQLKKGTEGLNRSLAEKALHLEQTRQSLASVERDLAASRAECAKALEDLKAEKAVRQEEQQRHKEELEKLKGEGKKDVELQSQVAELQRAHQELERKAEEAEKRCADAENKRAEEEKLRNEAEEKYAKLSEMNAKQHFEREKFLQKHLQEKDVLKQTLSRMVEENSDLQKRFENELDSRNEGFKKELETSQATFAAELKQATATAEAALTRQATLEENFKEELSSVKKQHESQLSSVKKSYEKEVEQTKKALLLQKSMSIEGLNRRHQEEIQALRNDAQRALAEAKKEYELALAAHKEQTEAALAKAKAQYEEALRRQTEEHDALKKAHAKDVERLSKTQVEKLEEHRKKNEETVEELKRRSAADLHETKERMARSAEDYMNIVKEQREKADKAVATTKKLHAEEIERLKTKFKRQEEDLRSEIERYKKNLELERRMHGTHSDRFRQTLQESIMNLQHEIDTITRKLEEACDKNQKLESENADLLKVKEDLEREKVTIEEERGRTADGHDQLERRLKETLDSVKTQEKKIEDLTKTLNEKEGKLAELRHALEKEKADGVAKDERLKKAVESARLVKNQEMKQREIANSLKSQLAAKEKALADLEEDVDHLQDMLRSKDHSDLEAMAQIKRKASALEFDLEEARTTNAELRKVRDKLAAERRESTEKICKLQEEIDRLTTEATRREEDPKTGKIGNELAHLEKQVHNLEMKLEEQVHLEAKIRAEARHFEEEARQKSREIERLKDELSITREKVTEANQRMRKSLEEYTREQEDLRSRLSRDFARKEELLQARLHEFQMKLGEQREDRNAGDSCRIRELEALVARLSSQHAGPLSASVVEDLKCYFRRAVDSLLQILPAFGDGEAISLLITQMHPVLSTKEVVEALRQLAPWTPASVLETLVERLVSPAEARAIFEHLVREASLKELSPEAVQLASSLRSLCRSLRGRGAKGLSGGTQNERPNKAANSADTEEQLARFVERAPPLESLHLLKTIGDGLPLPQLTALLESLLPRVPHESVASLLTCLFPNDALEKVGDALGEEFENLLREFGHMGELEKVVQLLSDGVKQIKAIYCSTSPPPSATSPGFSAPLTTYEPPSVVVPPMYPMFYPKVYPQYPPTYPPQAAVPPVTPSAPPVTQSAPPVTQSAPLPAPQPIVEPRQAPVRVQPRPAGPRVFNVCAKLSYKLLAQKKPMKAVAVSPHAVEAMQRTVSESSTN
>Cys_WienI009579_rbh_TGME49_244470
MRSRLPTRPLRXXXADIPAESRQQAAPPRIVGTTVPADRAQSAVSSSGNARELATRHAPVTATPPSVAAPPDRTPIFNRAPWNSEQDMSGSLPSRSTEQRVDSALSLQALQAQVHSSTGNPASALGGGMPLAGGTAYELASATERVAEAKAECDPHTAPHIQQEHGSLQSEPTDTRGSGSGHKPPPLSESILSEKTKTTALPLSFPAPRLVRTASASQTLPPIADHELTLQASVRCRKASPLDRCEDGSWHFCSPLAYTLFPSSAPPGPIEPATRLSPLPRALRSPYYLAEGPGCSESYSGAHRICAQGFPLRATPAIRKTSWSPGAWELACGARRTGGFRRERAWRLNSHVAAEEEALGTRPPPGTEQCLRVKAPKASGGGVVSACSASSPGVGKDIASDASRRRQPKLGVTSKRDESSSSSSNHGHEADVFLAAARDAIGELESALIGQDIRYQGEQMLKEGCIAYQDESIRLLQAHIEHLSQDLEACVQNQTFDRRESAMLLRHLRTLRRLRGTRQGNLVALHSLYRKLRAAREDSTSGQRTLLSSESSQAYYDAEETNRVTALSESPKPCVQELAIRPMHAATEVVPAACDASPRSPEVYVTSSLALPPAAGSSALFRFPSPDVVASATAPESIRLRQPRETLTAEVNSPAHREEEPLSSSPVISQVSAPQTRSSDQVPHKREQESQTTFSIADKGTVVSQLFTDSRPQQERVSDASKSITGPSPVSKAQQSVLVDAATGMSEVGFDELLGDREARSRREEEERLRTREEVLLIQQQREEVARQQTEEELVLRQQQEQLKLLQDQERLLRLRLSEQEKLDQVTKKLEVIEEQNRQLALQAHQAARREELKKLVQDATATYPFASGGKTGSPGTQSAVPATTLPFSPLPRTASPLTSSSPKGGAGVAQEREAMLRQREASPFLLLTSEETKAREDFRLANEQLQKRCAELHAQVTYLQMAGAGLSQEQVDFVEQQLAEQKAYNSALEKQNKELVVMAESALKEQEAGLAKEWGARLREVEAERDLARAAVKDGGQKSKLEVSALEQKFEAAERTKEDALARLVVMERAQEARDEEIAALRQRVAEMERTATEEKASLQRQLEELRASGGKERELMKSQYQQAMEESSQLKMRLEEVKQENERAKSLMRSRVASLAEQLERDQQEKDEVVNFVRLESQSIQAKLLSDAEAERKNLESRLQEQCRVNETLRGTAADLEKQVAQIEREKGALERELGRLRGEEAEKQANKEALLEEKDKRIEELEILSEALKKDLDASRMAANEVEGHFRAHRDAVAKKHVEEVERMIAEREKKEKELNDRLQAAQKMRDDLERKEREINDKLKAAQQQSGDREQKERELSDRLRASQVAAERDEKRQKELQEKLRAVEEEARRAKEGREQAEKEKVELEGKLQKLSEMSAKQHFERERMLQKHLQEKDVLRQSLARMVEESKELQSKYEGELKTRADSFQKEIEDREKQFSEELRHATESAEAAFSRQATLQENLTKVLKQHERDVENHKRALSHSELQRNMSIDGLKRRHREVVDALSRQAEQRICDVRDEYEKALAAQRDELQQANAELKKHYAELLKKGEDSLDELKKKHQAEIEELTRKQEDKLAESRRRSEAAVDELRRRNTADLEDAKHRLNRTTADFVASAQEQKEKAEKTTAELKRAHNEELQRLQRKFAAEMDDMKKALDRAKKAAAAERSPTTGSHAERFRRALQDTVASMQQELDTITRKLEELRTRNRSLERERAELLKAKKDLEDGVGTQAKDRAELQDTIERLQNRVEQLQGLLESKHKQIADLEKTLGEQVSQVGELKSSLQAEKALTAEKEDKLKRAAETIRVLKNQETKQRELAASLTNQLEAKERSYASLEAEMDNMQDKLRSKDRSDLEAQSHMRRRVMNLEHELDDQRRGNAELGRAKGQLEKENAQLKENSKLLQAQLRRLKESCERAASSNQESEGLRAGLQARVAELEQQVDELERRAEAHRRAEEDYRRAEEDRRRAEEDHKRTEEEHRRAEAKLRTEARRMGEEIGRKTSEVAKLKQELAATKERVAETNRRMRQSISDFAKEQEEIRARMARDFAQREEELLARCRRASEDRDFEAQARINELQALVDRLSAKASDIEKNLASSATPLHASSHVGPATDVSPFLRHAIEDLLQLAPFLGSGVEVGKVISEMRGMLPVNELTEALIRLAPWTSRSGLEDLLGKIVTSDEAAKLLDTQGEECCPRLSPEIRGLLAAVLKEFRNAKSRREVMDVDKVNELIDTGTSPLEVSDLLRTVGSALDGSQLVAVLGRILPLVPLQVVASVLANIFHGDAVAMVGEGLGTEFAEFLKAYVESEHFQPLLGLLREGIKELRVLRSRMASSSFPTGATPPPAFPPPAAVPSYSAAPGFMVPYPVYPVMPGQSVYQAPLSPSTEPVYRPSASSXKGWLPVWCRRCPPLARHHLGSRVCSTSAQSLATNCSRVRTPDRGAIGTTVDTHLRCSVFYQSVPPTESCQRTDSETDPQPGRFNMMKQRGLARRGECTYKVEGTSRSLPIFQ
>HamHamHH34002775_rbh_TGME49_244470
MHPHFSSAEAQEPSGAASPTASSQLGSPARSTVVDSGNVDPPSHLLSRDSFKTSVAVSQVPEESGVGTTSQRFDSSESEYPPPVSIFSQTYAADASLVPGTVTAEGQESDGEQKKALLQEPPSEDSPSVESKPLGASSFHRDTDYQLAPYAAPRQSTGVTEYRPGTLVTSVRGSVASLQTPPQDIGTQKATTDGLSPSRSPLPGTSVANVAVRVSAHPVTRSVVDVPVRESDPRPKVAPSRPAPQVAPWRVDQETEAYPGGEASSDDGLRAGAPGQLSLVTRSAFRGMPSQPLTRQPCPYPVADSALAQAGVEPALGAADAPALRRSEPSVTGAARNQVASPPPETEPVPSESGSSGNGDNIAAPPGTRAAARHSEQVKSSPAEITEDTQFPSSAPPSFLGAPEGLSSFRGHRNCVRAPYIVDREPAPVGTYYGAQRVCVIGPQRASPARRTSWWVVSNGEEPQRPLSVYWKERAQRWKYYNDTASQEAALRTRPPRGTEQQVTVVSRRPSPDLFAPSAGSTATVQRIETPDSARATSPGMQLVLSPQQRQEPDERLQALAEARDSIQELERALAEQEVRWRGDNMLKEGCIAYQDESIRLLKAQIRKLSEDLQCYATTNAFRRRETAALLRHLRVLRAARGARQGSIEGLQILYRKLEAARTMGIAAGGQTGDYPTGNQTLTPPSPVGASYGDTPTYPHGPALQAQQPTSPASASSALQSPSPEEPLQSSFMGSPPAHLDGNAAYSPRSPAAVGVSVSTSITGLPHPDAPLPHPEMIDAATEMSEAGFDELLGEREERRRREEEEREEKRRREEEERQLLATEVKVLQQQLGILLEHEKQEEEKVRQQQGQLGLLQEQEKLLRAQAEEQESLQKQIVARLEAEAMDHAMKERRREELRQLVEETTTPFPFAPTSHRSRALLPGSPRLDTLPQSPLPRTSSPSPVPFLGAGQGLPSPTHSPGWKHRLFDGDSGTLASPRGSSHSPTPLLLSKEDAREREDLRRANEVLQKKCTELHGQVTYLQMAGAGLSREQLEYLEAQLAEQKEYTKALETQNKELVEMAEKALNDQKEAMEKEWGERLQAVADERDVTTEALKRQGETARSAVLELERKIGAAERTKDDALGRLVMSENKADGAEQARARAEERVREREEEIESLRRKLSSLEQEMDAIRRDGGRIAEELQRQLEERERQVATLEQSAGVAEQANKKLRNEVDTLKRQHSTTQCLMRSQVASLAEQMEKDQRVKEEVLALITSETQALQAQAAEATANYQALEAKWTEQQELVATLESEKQALEAKCTEQQERVATLESEKQALEAKWTEQKDRAATVEGEKKKLEASCEKMKEESRLIQEEETRLIRAFSKTLPEDTSVTLEKILQDKDKQLEESRLRVSALKKDLEESRNECAKALEGLEAEQKNRQAEEKKYKEELEKLRERERQSESTIQSYISGLQKVQDESMKTREQTERTMKENEEKYAKLSELTAKQHFEREKVLQKHLQEKDALKQSLARMVEETEDLQKRYENELQHRDDGYRRELEDNQGRLQEMLKQANERANAANKRIQEANEKAKQALSERAALEKSFQAEMENMKKQHQAELTQIRESFQKEAEKSKKNLQLQRSLSIDGMKRRHQQELASLRVDSQTALSAAKLEYESAAASHEEKLKAAVEAVRKEYEEALQKETLENEKLKKQHAAEVEKLTQSQVGQIDQHRRQSEHAIEELKKRHAAELEEMKERLAKSTQDYTTMVQELREKAAKDLNDAQKAHLEEIETLKSKSKEQEEAHRREIALSMQELQTERGLRGDHSDRFRELLHERITTLQHEIDSLTMKLEDVRDKSAVLESEKESLLKVNQELEREKQHMVEERRRTVDDTKRLEKQLVEVQAWVSVHETKATQLAKDLGGKEKALLELREEIEKGKSESARKEERLRKAVEAARLVKNEEMKQRDIISSLKKQLEAKEKTLSGLEDEVDHLQEMLRAKDQNDLETLSTLKRRSTELEFDLQDVKRENAQLKRARETLERERRRTTDVIHNLQEEVRRLTGAAKVIQEDPEKERLGGQLADLERQVEDLEFQLDEHAHAEATVRAEAKHFQEESIRKSEEIEKLKKDLSLTRAKVAEANQRMRQSLSDFTKQQEELRSRLARDFARKEEELMAKYQMSRTHEEVRSREDDSRIRELEAMIGRLTAAPAAPFSVAMIAEVKSFLRHAADTLLTVSMAFGDGEAIGDLITHMYPILSAKEVSQFLLQLVPTTPVSVLESLVERLEPATEARAVWDKMQKATPLLRLSSEAVRLASSIRNHSRGVRSSGVAGSTAPGSVAAALERVNGSGDTHHQILRFLEVSPPLESLHLLKCVGDVLDPSDVVSLLASLLPAVPHSSVASVATALFHDDAPNQIGDALGQEFAEFLKEFTYAHHFAVLLPLIGDAIKQIRAIYAVTSNPSTDTRDTAVEAAVVPYGLQSGVVMHHRAPVMPQPAPVVPQPLPVTPPSDAFAGSASAISPVLPQCYATPHAPYLSMYQPPSRSTAQRRRPDAPPAVDIGRSIRTVENSRPPGPRMFNLNAKLSYKFLTQKKTGKKEKASDPVDAPIQRGVSEASTN
>NeoCanLiverpool002609_rbh_TGME49_244470
MQPQLLPTEQGEHAEDTSLRASAQETAARNTVVEPHGPSDSSRMPAESSGRSVGVSGLGESWRESRAPESSRPLSTSQRLEGETQNAPLSPVSLYSPTTKPFLVSGTVAPEAERAGETDNEALFQAEPQNGPGEVPFPDVPSSFRRDTENQRVPYFARRLSTVVSERTPLAALVAREGGSPVRLPGPPHIPGTQRTAPAEASPLRRSVLPGKAEGRAAPSASAKLADGRVAQVPARDIDAHREVATRRLAPQPAPWRVDQESEEYPGEPSSGEHRDRAARSQLVSPTAFRGMPPQPLAGQTYPQPCPETAPAFAGVFEPLAGGDRGEQEVLSPRDPQPPAVAAQTQEATPPPTAPSAPSGETVSGKEPRPVETRAAPAASPRPSAQVEISPAETHPDKQFPSSAPPGLLGVPVGFSPFQGPRGCLRAPYVAGEELSPAGTCCGGHRTCLIGPQRASPARRASWWGLSGQDDEPRPLSAYWRERGRRWRYWNATASEEAALRTRPPRGTEQMLAVSSRRPWHAALSPTAGLRGAVHRLENAAGSGSRTASPGMAHVLSPQQPQRPDDRVLALAEARESIHELETVLAEQEVRHCGENMLKEGCIAYQDESIRLLKAQVKQLSEDLECYASSNAFCRKETVSLLRNLRALRGARGERQGSIVGLQILYSKLEAARNRRGATQLPTGDYLLHQVPATPFADQQPRQPLPVDAPSGENCAYPHARAPAETHLSAPSSSPPPPPPSEPADSQGEVFRSPLDAPAQHLCASARLAQEEPYPPRSPEGARVSVATSVTGLPQSAPPPRPEVAEAATEMSEAGFDELLGEREEKRKRAEEERKWLEMEVQVLQQQMEILLEHERQEEEKVRQQQGQLGLLRQQEQLLRAQAEEQENLQKQIVARLQAEAMDQAMRERRREELRQLVQETTTPFPFAPDASRRSRALSPGSPGVETLPQSPLPRTSSPSPVPALAGGVQRCLSPSHAGWDARGRSPSPTPLLLSREEVEEREDLRRVNEVLQKKCTELHGQVTFLQMAGAGLSKEQLDYLETQVAEQKAYAKALEQQNRELVEMAEKALNEQNDALEKEWGGRLKAIEEERGQAIDALRRDGEAARQTAIELERKLETAERTKDDALSRLVMCENQTEEAEERVKAREEEVAALQRNLAELEKQMDVVRMNGNKGTEELRLQLEERERQVFSLEQSAGAAEQEIEKLRTELNGLRKEQESTKSLMRSQVASLAQQMERDQKEKEDVITLITSETESLQTQVSEAAANYQALEEKWKEQQARVKTLEAEKKDLEAAYAHLKEETRQLQESEQELRREFSKALPEDAKDSLQKLLADTEKQLGESRLRVSALEKDLADSQQDCTKALEALVAEQKSRQEAEKKYEAELEKLREKERQTESTIQGYISGLQKAKDESMKIREETEKTVKENEEKYAKLSELTAKQHFERERMLQKHLQEKDALKQSLARMVEETSELQKRFEHELRNRDDGYRKELEDSHEKLQEMLRQANEQVETTLSQKAALEKTLREEMENVKKQHESELAQLRESLQKEVDQNKKALTLQKSLSIDGMKRRHEQELASIRADSETALSAAKQEFESASAAQEEKFRAAIQAVKKECEETLKKEAVAKEELKKRHAAEVDMLSQAQLGKIEQQRQRSEQVIEELKKRHAVELEEMKERLAKSTQDYTALVQQQREDAEKAVAGAKKAHLEEIEKLKSRFKQQEETLKRELARSIQDLQVERGLRGDHSDRFRQLLQDRVTNLQREIDSVSVKLEEFRDKSAALESEKESLLKVNEDLERQTQRMVEERRRTVDGTQRLEALLIEMQALASVNEAKATQLAKALEAREKTLAELREELEKGKSEAAKKDERLKKSLEAARLVKNQEMKHRDIASSLKKQLEAKEKTLADLEDEMDHLQEMLRTKDQNDLETLSSLKRRSTELEFDLQDAQRENAQLKRARETLERERRISADAIRKLQEEIKQLSAAAKTSHDDPEKERLGGHLADLEKQVEDLEFQVDEHAHAEAKIRAEAKHFEEEATRKSREIEKLKKDLSVTRAKVAEANGRVRQSLAEFTRQQEELRNRLTREFARKEEELQAKYQNSLASEDRTRDDSRIRELEAIVARLSTAPGCPLSVAMIAEIKSYLRHAADTLLTLSTAFGDGEAIGVLFTQMHPILSAKEVSEFLLQLAPCTPASVLEKLVERLEPATEARTLWEKMQQETPFLRLSTEAVQLASSIRSQFRGVRSSGGAGGRVSGTSATTPSGTGNGSGDTHEQILRFFAIAPPLESLHLLKSVGEGLGASEVVSLLASLLPVVPRASVASVATALFHDDTPVKVGDSLGQDFAEFLMEFTYAHQFADLLQLIGDAIKQLRAIYASTANLSAATARDTVMPPLGAFGAPDSALPPGLPQCYATPHTPYFPVYQHPAGAGLPPHRADALPAVTFGRNAETVEYSRPPGPRVFNVSAKLSYKLLTQKQAAKKERASARVEEPSQRILSDSSTN
>SarNeuSN3001012_rbh_TGME49_244470
MAAEQAAGDRTSAGAGEEEAHRRLPQEGAHQRQQQHSHHRTESPPSVVAAFPANPSHAVGSRPAALFSAAVHASSAATQQQAPYVVKELTATEAQPPPDQAEATAAAVAAAIKKEWEARIRAPGAAEGPPQSPPGCFPADASPSAAAAESFTRLQLHLHQERQRQLQQQSQHVQQQHRLRQQQHQQLQRQLLEKGLEKQLQLEQQEPRRYHSPDAYPAVSVSSAPSAEVGMQREEEQLRQRQQQQHAAQGHAVDLLSAPERSSFVTVGRLSSRSSSQPPTTHSSAKVRTVRSNSSARRRLSAEPAEQQQQRCGVLSPPPTSRRTQQQRHQQIRQPQRLAGDGAGKAGDVGTCFHRSPYFAEQQRRDDISRQQRQQQQRNETPQLTQQQRAMGIQQPLAGQVFPPPPAAPIGPAFATLAHPSSNAPVASKALGLVSPARASPRQQASQPPALTEEQQRNLQQQQQQMHLGYPLQQQRRLPQEGEQRRYREQEAKGQQHQQVETQFRAPTEEAPFPAHRRPSDTQHAADPSVNVASVRAAPPADMGSPVISGASPAPAVTAPASGTSSSSAVDLEAAPPSTDTAKTLRRSPRRIFRSSAFLSTQEQPASALPAQQHQQHPARAAGVSPAATAEAPEEQWRTVSPTPSLIRGAAAAAPRTPAVLQTTAGEGGDSPWMTSPYRVTPRPAAVWSSSDTAFPHSAPAAPAGVATSSSTRLLLLSSRLPLRPPTPVAAAPAAAGPAGKQTEYHAGYYDCRRRRRHQLPFGAHRICSLEPQRATPPKLSALEQHLLSLTCNGGRSPHVRTPTAFPERSFAQPLPHRSNSSSSTAHRSSSYLPFEGGGRGTFYNGACSAYSNSSPPFSSSSSNAPPDERVQLPRSTTPTSGQGGRWRKGAGAAAGAESSATGEAPAAEVAAADRTLPMAAARAAARNVSESGAEVVGGARAIPLTPVYLQHQQQRAKELSHFVASSAAPAGIPTGSTADQSTPVPFTAADPYYLAAVREASDIIVELEERLARKEMLYDGELLLQEGCIAYQRESIRLLQQEIQHLQEAVQEKEYNCVQAQREVVLLLKHLQLLRSMRGGDVHSQKLWEDLQELYFQLKTARERGFLPPPASRPLSPAPSPAPPPPSLSLSFPDVSRGSPAAATQPSFYSGSAGAVSRLPPERAAPVPEAAEWKGRRKEEAEEEEEKGRSEAKPVLRFGDGAPVSELLVRAAEPAGVPAGSPAVSAGGDERGRRVDQQQLVALQQQLQQLTAEGGAAIEAEEEKKQQQQRDRELGAAPTQEEQQQRLQRLRELIREATNPYPFISDGAATAAAADAVAAEELGPAGEAGQPLQQLPHRTLPRSALPPTAVPVAGAGIGAAATLGWEQRVPLPSKEEREENERLLAANEQLRIRCTQLAAQVTCLRLAGTGLTKDQTDYVNRQLEELRAYCETLEKQNRDLAAAAERALREQERELQQEYNKLSEEAAARHTETAAGLRADAAQQTKQIGELQRQRRRRYGGAYWWTPAERQLRPCTSAGLLCDCGFLLATRQLTLLLQSSRLAAAEQMKEDALAELLRAERRRDETEKRLNAQHAAAAAQASAAQQSLAQKVSQLQQQLQQQQEQQEEIADREAVLRRQYEEVATELRERTRELELLHKQRQQQELQQQQQQELQLQEGRQQQELQQERQEHQRQIRRLQQERQRLCELLAKADAAGLFRKQPAAARDAAAAVDQERDDNLEQQLEIVVSHMRTLHQQHEETLQHQKELQRQQQLALEKQRQELLQQQQRALQQQKQELLQQQQRALEKQRQEIQQPQRAIEQERQELEEQQRALEQKKQKLQQQLSAVEQQRQAAQEEQKLAAERLEQEARLHQAVEASRARGGDEHVVELEKHVERLQQAKQQLEQQLSRLSERSAQQHFEREKVLQKTLQEKDMLKQTLVRIAADSDKLQNRYDEEMQQRIQKHKEELQQREQVYEGKLRSAAASTSELLKRSDTMEKQHREEVATLKRQHEAELLALQEARLRDIERHKHEVVAAHQRRRTSMEGLQKKHESEVELLKQQSQEALEACAERFEQQLERQRLQHATELQHLRVQHGSELQQQQQRFQETLEQHQQEFSHRLDHVKTRGDTAVAELQRRNTAELQEVKQQLQKITVERLNSEEELRTQTAKDKQAAEQKHKQAMELLRLTHQKETENLRKEIKRLQQEQSAASSAAPSEREAAASAAAHAARFRRAVGNSVEALQQEIERIMRRLEEMRAHSTKLETEKGNLLSERRELDRQLQAEGEQRRRQDTQLRNLESQHQQLQKEVQMQRVQADSLRASLDAATAEAAKWKKLAQAAGQHEEKSRAADQAQEQLTRMQLQATAQIGFIKSLKEQLATKEKALAQLEGEVAELHRELRAKELKDIHTVSELRKQSLYLEHSKDDAQAAVARLKTANQQLQHENADLAAKVKSLTEEAEAARQRATAAAAAAAAASRSRGDTSSRGSRDGAALRESLGHLEQQLLLVEQQLQQQRKIESRLREEVDMLQGQIEVKEKQNGDYKWQLRQMAETVSETNKRLRSHLTGFSEEKAALQNKLEKNFAAREEALLSQLRHTEERLAAAVAPLDERTQQQQQHRIQELSHLVEQLLLQRGAAAVDATAAQVTTTRAVPVSAPQEVLLALQQQPQGGRRCLSQGSAASSGSAAATILLPAATAAGLQRCMQHMLEAMPPLLHVTGEGEAAAAIVLCMYPILPVDLLAKHLLLLKPWVAGSLLLRLLQQLVSPEQALLLLQQAKQRQMQGKKTLKKRAEQRRKKQATSADEEEEEQEQEQEEEGEQETPGDKAEREDETEQQQDEGEVGTSPAAQEDIAAAFGEAHQLQKEIQLLCQEKENVEDEQIALLFHKIESFCGRSDPLEGVLLLQAMAAAAPRDDVLRLLQQLLNAGAPRETAAAVVWHVWGSGGEVLHQVEQCMQADFTKFFAEYIYGAGATRTLLLLLKEALIQIRELYRCAAVEETSREPSLSPASFYPPSAGVAGLLSPSSTIAPAAALPLNAAPPAFWQWPGSSTPTHLRPPSAAGDSAAAAVFPSSPAVPAPSGAAAPSGVPRSKTAPAAAADQTVVTASKTLAAATTASSPCPPVSSAGRGSHINREKEGLSTDATTIATASAPVAHLSSTPQQRSSPGCVLPAVPPQITTKKSNAYLPSQPIEAALLPPSHTQPLQPIGDAFRHAAAATSSGALPRKASAPPRYRSEAAATEEPEEADEGVGRGGERDVPQARQPAQTERAPARAGPKQAAEGTQPEGADFYTEKDFVSPQSPAHYFAEAFVDQLLPAAATPGGQRCLNVSARLKYKLRGRVVKASPAAAAPPPARRRFPAAAGSAAAAPWRHAHMQRIPPRCSSN
>ToxGonME49001592_self_TGME49_244470
MHPHLSSAEPQEPSGDVSPTASSQLGSPARSTVVDRGDVDLPSHLLSRDSFATSVAVSRVPEEPCAGTTAQRFDSSESEYPPPVSIFPQKYAADVSLVPGTAKAEGQESEGAQATALLQEPPSEDSPSLESKPLGASSFHRHTDNQPDPCAAPRESTVVTECRPEILVTSERESAVSLQRPPQDVETEKPTTDGLPPSRSLLPGKSVANVAVRVSAHPVTRSVVEVPVRESDLRPKVAASRPAPQVAPWRVDQETEAYPREEVSSDDELRAGAPAQPSLVTRSALPGMPSQPLARQPCPDPGAGIALAQAGFEPVLGAAGAPALRRSEPSVTGAVRNQAASSPPETELVPSGNRDNIAAPPGTRVAARHSEEVKSSPAEITEDTQFPSSAPPSFLGAPKGRSSFGGHRNCVRAPYVVEREAAPVGTYYGAHRVCVIGPQRASPARRTSWWVVSNGEEPQRPLSMYWKERAKRWKCYNDTASQEAALRTRPPPGTEQKVTVVSRRPSPDLLAPSAGSAATVQRVETSPSARATSPGMHLVLSPQQRQEPDESLQALAEARDAIQELERTLAEQEVRWRGDNMLKEGCIAYQDESIRLLKAQIKKLSEDLQCYATSNAFRRRETASLLRHLRVLRATRGARQGSIEGLQILYRKLEAARTMGIAAGSQTAAYLTGNQSITPPSPVGASYGDTPTCPHAPALQAQQPTSPASPSSALQSPSPGEPLQSSFMVSPPAHVDQNAAYSPRSPGAVGVSVSTSITGLPQPDAPAPRPELIDAETEMSEAGFDELLGEREERRRREEEEREEKRRREEEERQLLATEVKMLQQQLVILLEHEKQEEEKVRQQQGQLGLLQEQEKLLRAQAEEQESLQKQIVARLEAEAMDHALKERRREELRQLVQETTTPFPFAPNPSRRNRALLPELPRLDALPQSPLPRTSSPSPAPFVGVGQGLPSPTHSPRWKHRALDGEPLTLASPRGSSRSPTTLLLSKEDAQEREDLRRANEVLQKKCTELHGQVTYLQMAGAGLSREQLEYLEAQLAEQKEYTKALETQNKELVEMAEKALNDQKEAMEKEWGERLQAVADERDVTTEALKRQGETARSAVLELERKIGAAERTKDDALGRLVMSENKADGAEQARARAEERVRECEEEIESLRRKLSSLEQEVDAIRRDGGRRAEELQRQLEERERQVAFLEQSAGVAEQANTKLRNEMDTLKRQHSTTQCLMRSQVASLAEQMEKDQRVKEDVIAMLTSETEMLQAQAAEATANYKALEAKWTEQTERVATLETEKQALEAKWTEQQERVATLETEKKALETMWTEQKDRAATMEGEKKKLEASCERMKEESKLIQEEETRLIRAFSKTLPEGTSVTLEKILQEKEKQLEESRQRVSALKKDLEESRNECAKALEGLEAEQKNRQAEEKKYKDELEKLRERERQSESTLQSYISGLQKVQDESMKSREQTERTMKENEEKYAKLSELTAKQHFEREKVLQKHLQEKDALKQSLARMVEETEELQKRYENELQHRDDGYRRELEDNQGRLQEMLKEANERADAANKKVKEANEKVKQALSERAALEKSFQAEMENMKKQHQTELTQIRESFQKEAEKSKKNLQLQRSLSIDGMKRRHQQELAALRADSQTALSAAKLEYESAAASHEEKLKAAIESVKKEYEEALLKETRENEKLKKQHTAEVEKLSQSQVGKIDQHRRQSEHVIEELKKRHAAELEEMKERLAKSTQDYTAMVQELRDKAAKALNDAQKAHLEEIEKLKSKSKEQEEAHRREIALSMQELQTERGLRGDHSDRFRELLHERITTLQHEIDSLTVKLEDVRDKSAVLESEKESLLKVNQELEREKQQMVEERRRTVDDTRRLEKQLVEVQACVSVHEAKATQLAKDLDGKEKKLVELRQEIEKGKSDSTRKEERLRKAVEAARLVKNEEMKQRDIINSLKKQLEAKEKTLSGLEDEVDHLQEMLRAKDQNDLETLSTLKRRSTELEFDLQDMKRENAQLKRARETLERERRRTTDVIHNLQEEVRRLAGTAKVNQEDPEKERLRGQLADLERQVEDLEFQLDEHAHAEATVRGEAKHFQEESMRKSEEIEKLKKDLSLTRAKVAEANQRMRQSLSDFKKQQEELRSRLARDFARKEEELMAKYQMSRTHEEEVRSREDDSRIRELEAMIGHLTAAPTALLSTAMIAEVKSFLRHAADTLLTVSAALGDGEAIGELITHMYPMLSAKEVSQFLLKLVPTTPVSVLESLVERLEPATEAREVWDKMQKATPLLRLSPEAAGLALSIRNHSQGVRSSGVPGSRAPGSVALALGRVNGSADTRQQILRFVEVSPPLESLHLLKCVGNVLDPSDVVSLLATLLPAAPHASVASVATALFHDDAPNQIGDALGQEFAEFLKEFTYAHHFAVLLPLTGDAIKQIRAIYAVTSNPSTDTRDTAVEAPVVPYGLQSVAAMHHRTPVMPQPAPVVPQPLPVTPPSDAFAASASAISPVLPQCYATPHAPYLSMYQPPPHSTPQRRRPDEPPAADLGRSVQTVESSRPPGPRMFNLNAKLSYKLVTQKKTGKKEKASEPVDAPIQRVVSDASTN
>GamAus019842_rbh_TGME49_244470
XATDLAASGSAAAMPALATSLRAVAAALLASGNAATLTTSVPTDLPSVLGRFQTMDAEITNLQMQVDAMRDGILQVESLVTSLGSSIARSMSTVEAASRVAKHNTAAAEALQAQAQEAAERVRMANSKVAQLQGLVNTLQENAQALGGASVEISTKIAQLERKAKALPGDEGDVTARVAKAEETLQAYESQLASGALDGPVAARLRASFKQATASVVRLADDAKKEVLAERGGEANATAVGVSTA
>KarBre088115_rbh_TGME49_244470
XAPAGLSALANVHRRIRVRLWLRRLAELTAGGIDEDIFESSVRSFVDDALRRRLEAEVAAAKRGMEGEVRTAKANMLQCVQAISEEVDRRVREKVAALQEEFDRRAGEQAHGLREMVEQRVSEQTLALQAEVNRRTDCVREAVEQRAREQEEAAARLHAEVARIRGVLEERVREQEDVAQRLTNELTTLRSKFFEITGEREALEARVAEQEALAVRLQSELDTLQAACQHLGLPRSALCRGSPNRGQQASPSTSAGGVSVTELLLAWTETPPGLKDGSQRPKTSQMMTTSVSIATVIX
>TetThe022893_rbh_TGME49_244470
MSSISQQKNRSSSSHEASNNFRGSTKLVSQLEIITSKNQSTKNGSSSFNAGGNLQQYLEQKNVQNIVNNNNSFTPSLPYIYNGNSQVSNNLELNQLSNTQQTLGNETNQNNAITSYNYLNGSMNKYQNSNSSSGQYYHQKNKSDLAQKFIQNQKKFENEQLLNNSQENLFVEKKIKLLESNARYFESQAHPLFVENSQLKDQLIEVNELIRERTKDYSGLVRDFNDKGESREIVKKIGDLEAIYFCIKEDLGCLDTTVKTLKEDKRSLEQKVKDLENTLSEVKRMHAIEIEKINLEHQAVVNGLSDTIKNQQNVITRLQHDLENEKILKEKLIEQKNNEIKLLNSQLVEWQEKYKKMDNEYKKQIEGLEQIIVNIKEKHSKEKKDLIEKYEMQIQNLKDSYENKIALLIADYETRIKLLQEELRQKNILIQDLKEQLENLRKTSSSEIEYLNARLSQALREIDNLKSKIDNLSAEMVALKKYQQELEKERDRLVDENNILRDTVKKQNEDYIKLKEEKQLEISKLSKRISELEQQLRDREDYWQKKLDDEIFAREQELRNRVNELTDHYENLLRNLRKELEDALKSLSSEKNQIIEELRQRVKQLEEENAILKSKLDGDNKEWSTRYKDLEDMMNRKISELTKYYEDLLKAAERRRINDLDELERLRVKQLKDLEDKLNSEMQRIIEEKDRLFKEMNDKFQHHIQQLEQNWQSKYKEMEQLKNKKIQELEDQHRKTIDSMKKEHQRQLDELRNYYEEQIRKLKAQLENNARGVIDDLKQKHQQELDRLKNMYEDQIKKLNQEWEIKLQKTIDEYERKIKNLMNQMEQERLKYQQLLQQMEQKYQQLLQQMEDMKQKYEMEISSLKQDIQNLKNEIINLKQKISDLEARIRELEEKYRKLKQEYQEFQRMHQREIEKLEQEKQQIIKNYEDREKRLKEKLDSLLNDQLREHLEFVEKMKKDFEELIKAHKIKSEELRGEYRELERLFNERPSRPDDIRQIKLLLKEIENYKKCLSEAEIKVLHANEIVKYLQLELENYKNVYDIFGPGKGGTFEGNSAIQDSPLIRNMNIQQYQNLVKNKQQPKPIQYKNEINLNLESPERRAKHNSQGEIQIENDNNNNLNRSQVTNKYAKYSLHRAQTMFQNPLENDDIMKNAERFIEQLQDGQNNDKKSIQTKTPSPQKKGGVESNSSLVFSNTLKRRISQQPRQSSQQSLSRLNESFLSEGEENGVSSNNNLQSNLESKQATQTLSNIILDQSQKHIMQHKRYSRNRIQQSQILDATINGKLGKGLSQENIVVDLQNLNKSQL
>ScrTroCCMP3099111855_rbh_TGME49_244470
XADKAESDRDTLLKHRGLIQGEVRRLTNKVVDSDKKQADLAEQVDSLQDDVVDLEDQLAVSDKEKARVADEARQMEEWAVRAEGEKEKLIQQRSLIQSEVRRLTKKVVEGDGKAX
>ScrTroCCMP3099011316_rbh_TGME49_244470
XRADKAESDRDTLLKHRGLIQGEVRRLTNKVVDSDKKQADLAEQVDSLQDDVVDLEDQLAVSDKEKARVADEARQMEEWAVRAEGEKEKLIQQRSLIQSEVRRLTKKVVEGDGKAAEL
>AleTarCCMP1771070704_rbh_TGME49_244470
XEAEAAVPEESPAAGKSGTVGSSLLSSYRPGRVPRWNGSSPSRTRQRSDRCGAGEPRGSETWALQQKAKRLEDEVASMREAYARKIANTELKCEELLRQKEDACNAWYKQKKQEIAKIQAGCAIMQMLFQRKRRKIQQELEDERAEFARQQQACEDRVRQLRDDHQATIDRLNAEFEAKSADYEAQISDVEQLRRAQEERAEGLEDQLRDSQAQVRRGQEEVGRQRDTIEELQRRLVLAERTEELARRSAQIEALQEELKRVRKQMMDKRHAEAEALRKELMEYVKFIVHILPEDWRAHVARSGMEDLRPGHLEERMAALPPGATRRASLSLEQGAQAPPPASRVLPPVGVAASPTGLSLTNRQRYARTSD
>AleCatOF101029001_rbh_TGME49_244470
XQGCSHHALLGRPFQSFCPNEAMRVPGALVRLAIGFGLAVSAGAARHLARAASSDVHIGNGRLVPKLSPKSDSHFFGHDYPHDFKPTSPLEKDFDHPYPVVQESDTYDKDFVKDENADNGEWHDQMEYDRLRTRMEKLKADERRIRRKKEEAGEALEAERANQKQFDEEERKAEEALRKNESKAQAEVDEAKAAKDGFKPAHLNKTEDGNGTVDQVGVANASKRVEKELDDIEECKKKLAKAQAQLKKLHEEVKQVESKDKKAQDMKESTSEEEAALRQKEIEARAELREAEARHNAALKAFQAENEELHDMEARLAKTEEQLLKLRRGVDQDGGVHRSQSGAARPAARGTAALTALALLVGGAPRCERCSGAVALRSFGADAVAASASVPRSRGIAEAWRQRPSRPLALTSGALASQLHGAPPLLAAVTPSSCCAQQALQSRGKAAPAALAVLLVWCFTAQTVVRPATLQATPRXPXXXXLAVP
>AleCatOF101030609_rbh_TGME49_244470
XQGCSHHALLGRPFQSFCPNEAMRVPGALVRLAIGFGLAVSAGAARHLARAASSDVHIGNGRLVPKLSPKSDSHFFGHDYPHDFKPTSPLEKDFDHPYPVVQESDTYDKDFVKDENADNGEWHDQMEYDRLRTRMEKLKADERRIRRKKEEAGEALEAERANQKQFDEEERKAEEALRKNESKAQAEVDEAKAAKDGFKPAHLNKTEDGNGTVDQVGVANASKRVEKELDDIEECKKKLAKAQAQLKKLHEEVKQVESKDKKAQDMKESTSEEEAALRQKEIEARAELREAEARHNAALKAFQAENEELHDMEARLAKTEEQLLKLRRGVDQDGGVHRSQSGAARPAARGTAALTALALLVXAVRHAVSGGAAELRRRRCRSLGLGATEPWHRRGMAPAALAAPSLDVAXALASQLHGAPPLLAAVTPSSCCAQQALQSRGKAAPAALAVLL
>AleCatOF101037915_rbh_TGME49_244470
XQGCSHHALLGRPFQSFCPNEAMRVPGALVRLAIGFGLAVSAGAARHLARAASSDVHIGNGRLVPKLSPKSDSHFFGHDYPHDFKPTSPLEKDFDHPYPVVQESDTYDKDFVKDENADNGEWHDQMEYDRLRTRMEKLKADERRIRRKKEEAGEALEAERANQKQFDEEERKAEEALRKNESKAQAEVDEAKAAKDGFKPAHLNKTEDGNGTVDQVGVANASKRVEKELDDIEECKKKLAKAQAQLKKLHEEVKQVESKDKKAQDMKESTSEEEAALRQKEIEARAELREAEARHNAALKAFQAENEELHDMEARLAKTEEQLLKLRRGVDQDGGVHRSQSGAARPAARGTAALTALALLVGGAPRCERCSGAVALRSFGADAVAASASVPRSRGIAEAWRQRPSRPLALTSGALASQLHGAPPLLAAVTPSSCCAQQALQSRGKAAPAALAVLLARVVLTAQTVVRPATLQATPRSRGIVAGGA
>AleMonCCMP3105105116_rbh_TGME49_244470
VTATLSVPLSMTSRSPSLPQLSERGRGLAEIKNHDPMDRRVEVEKKERYGQALREQMAANAEARAKKTRREGSEHEPDSPPYTGSVTGFGGAVGSGSRGLSEPHRGHQDPAALTMYDGPGGSPPLPPGYGPYHRQIASPARTEMTSVGGDWNTADKVSQIQDLMRQRIKSLEDELQRMWAKVQAYLAEQNTAASRAADEALKRQLDAASAAHAEELRRAMELVSAAQRECAAQAQRSEAFGGDLHSLRMAVEQLQIETGQHKSKLDVHTIEIEKLKHAHEECARFRAEMQRMQREVNEELAKLRAEQREEARRSREQLDRHSHEIDRLRAERQDDARNVADLAHRQRSVDEAVGQVRVDLQDLAGKVNGIPGQLKKLRDEIPRIAARAARDALEGMRPPEPVPTPVQVPSCPPEVSEDAYAVLRDGQGEFHELPDLRNLVGRGASCNVCIGGSQQISNKHASVDFNSEGRVFLKDLGSRNGTFLNDHRVPGDAGLVLQSGDAVRLGADGPTYVFEYGPAYFARWPREPERVQDRYYTGAIKXEGQTFVGRMPPRAHPAGWRGFVRTLX
>AzaSpi3D9013576_rbh_TGME49_244470
XQGVLRLLESPSRAGFHPSALARTVGEPEKPPRVRDLGERLQGRHGMDPTPTVEGLQQEVEAKNAEIDRLREGIDVYRRSEGRMAEMVHRLQQQLLERDRHITNLEEDCEKQRVAALEGASMREQAAQQLVASGEAHKLMSPTWAGELEASARNLDTVVRARETQLGELQVLAAAQAARISELEHQVQRAAGAEAEVKSARAGITELETKLGELLELATSQAVRIAELEGAQGPQASSDPSKLDQLQGLAVAQAARIAQLEAQDARAGIEERTEQLRQAEAQVFNTSSASPASGDDLAVALGSPSTDGALPYGLPSATASNASVAAIAAAVADVLGTPHAPAAGPAEARVPPLAGSAIRTPKVMEAPQARNASPQPQRLGARAASAAAMLTTPRTGWASQPPPPQALFANSLATSARQVIPPPAPASAVWQQPMQPSLLASTAMAIGPPGCTGGLHPSAPSPMQPAHQRVRRSVSPPATRAATPATASGGWAVSPVAPGRGAPRMTSPRRSMVAPNTMAMHGSPSPLQHPLQQAEPLPSLXDDGAASGQQYDGAPLRNAPRRPSMGKRLCRSVSTGMPATPIKTR
>AzaSpi3D9051528_rbh_TGME49_244470
EKPPRVRDLGERLQGRHGMDPTPTVEGLQQEVEAKNAEIDRLREGIDVYRRSEGRMAEMVHRLQQQLLERDRHITNLEEDCEKQRVAALEGASMREQAAQQLVASGEAHKLMSPTWAGELEASARNLDTVVRARETQLGELQVLAAAQAARISELEHQVQRAAGAEAEVKSARAGITELETKLGELLELATSQAVRIAELEGAQGPQASSDPSKLDQLQGLAVAQAARIAQLEAQDARAGIEERTEQLRNQLASPASGDDLAVALGSPSTDGALPYGLPSATASNASVAAIAAAVADVLGTPHAPAAGPAEARVPPLAGSAIRTPKVMEAPQARNASPQPQRLGARAASAAAMLTTPRTGWASQPPPPQALFANSLATSARQVIPPPAPASAVWQQPMQPSLLASTAMAIGPPGCTGGLHPSAPSPMQPAHQRVRRSVSPPATRAATPATASGGWAVSPVAPGRGAPRMTSPRRSMVAPNTMAMHGSPSPLQHPLQQAEPLPSLEMTERHRDSSTMX
>AzaSpi3D9068336_rbh_TGME49_244470
QGVLRLLESPSRAGFHPSALARTVGEPEKPPRVRDLGERLQGRHGMDPTPTVEGLQQEVEAKNAEIDRLREGIDVYRRSEGRMAEMVHRLQQQLLERDRHITNLEEDCEKQRVAALEGASMREQAAQQLVASGEAHKLMSPTWAGELEASARNLDTVVRARETQLGELQVLAAAQAARISELEHQVQRAAGAEAEVKSARAGITELETKLGELLELATSQAVRIAELEGAQGPQASSDPSKLDQLQGLAVAQAARIAQLEAQDARAGIEERTEQLRQAEAQVFNTSSASPASGDDLAVALGSPSTDGALPYGLPSATASNASVAAIAAAVADVLGTPHAPAAGPAEARVPPLAGSAIRTPKVMEAPQARNASPQPQRLGARAASAAAMLTTPRTGWASQPPPPQALFANSLATSARQVIPPPAPASAVWQQPMQPSLLASTAMAIGPPGCTGGLHPSAPSPMQPAHQRVRRSVSPPATRAATPATASGGWAVSPVAPGRGAPRMTSPRRSMVAPNTMAMHGSPSPLQHPLQQAEPLPSLEMTERHRDSSTMVRL
>BabBigBond004505_rbh_TGME49_244470
MLLEEQLKQHNNLNNLLSSPSPSADSAKLSSKLEALRKVKELCDFFTNSEKHPNDPKNLLDNLCTGLETFLGFNPSSKGYDGSGIVYSDLDRLCDAVMGFLSGVLGAVKNTQTYNVGKNTLNSVSNEIKQYLCSGHEGFKTLFTKLPDRIAEYNREVQRSNNRVRSIVTTMQSNMKNLETEVSAITIVNAVAGKSIQIGQAEWLVKQKLADCWKYVETFTSSLDINTNSIDDRNAINDLNSSLREKIENVRVTIEHENKRLTELSKKEREELTATKDFLNEEVEKLKKRLHTTIDKHMNELVEHLKKLVRDILVLLESLGKKFRDYVEALRQWIEKTERVMNDAEKQIDIVLGHANGTESIYAQLVKSTAEQIEKEAGLLHLEFENLKDKYIDVYEKVHGAEGAAKKLATFHETVKQSVQNKKWSDFQKGANSGWDLQEIDKYKQNLEEAIEGCVKIELPNKIRDALFNLTNPITTQSGKPCSLADIVKQIGTYASGFENRFRIAIENMVGEIVESEGIKKWVALYVKSNVARGQLRANGPHSDAQNLNTAIAIVKDKITSEMKSVVQRVVVSEQDVKSNMEAVQQCLVTLATTDVAAMGPRIIQQIDQEVKQKIRIDPSHTKTYLTWAVSTVLDLLTKATNKAATELGQFTRTSQIEKLSDSISGIHGLAQNLSMQIAPGNGTLGSLGHHIYNLLKEKVNDNSIKNFLRDLIKEAVRKGVDKLQHEIQTNVITGILSKIDNNLESLEKQAQAARAGIESQANIVIRNLNELCGAIKQAAEYSKQNLKKLKDERFKQYTNGAGNANDSIKKIFTELGDLHSELVAKPIHKVKEFLQKGAKQAEDYYARYLKRESDKEVEKFKNLIYLHAQMQYGAAVKSFLQAFHKKATEQLQPLPDEIDRDRYRGYKGFMRYFQEGIVNNLKSYEKVEVLSSNFLSCFSTVTTYVNDEIQREHKENNKKKNPAPSGSETVNTDKLKMLFDSLSDLLNHITERKRYDYKVPQKLDALESATLKLKPDGYDNPNTAVLDSIGSGLLPFIRELKKVYISAYDSEKFTGDLLDARHEISPDRDDWIVNLTSYGKQCSKVFLSALEILNYDLHHLKQECNSTDGACRDTLIYEGVGDEINELGRLLKNCGFTIPSNDGRKQDGELRWSSKMIGEDIFKKLITVVPSAKANSHLNSCISEKPNNNVLVVIQCLMTHLKEYYAVCHYGTTFSKKHPSSVYDMLLWLSGLPHSSVYHDLSFNGFGGLFAKPEKEEADADESGPILKLEDDEKLAAYPDSITAVQLRDTLADVCAQSHSVLTAVLGHGHAGGIYAVDFNTNTAGLVYPGDAGKCLDLLVDSLHKLHHQMCFLYVQCARSYKSTSWRDCYYGRDVGGSSWMCNTKQCPNQTCDQKRNQMATQNTKQTCEQHPSCGLKSPLQSFLEDGLPGFMPHSFDKVGCGTKCSVSNHRGMPCKTPMGFGDISVKASHTQKGEHLGDVLRDFCVNKSSPLSRLCSYFICIMQRTPQTLDDMFSFYYNFLNGWEGRNYKRREHRENAYASAVKAARFGDEQAELIVTSIFKSSNHSKGNHLKGDLFSLTNCDDESHTTTTCGRYMQPIGQNTWVVFSEKNADKYLSWIVYITETFYQLLKALYDECCKNCTSPGSKCNGKVCPKTCPTLQKGKQPVTHKDECKSIADCPFTRPTLARYGFVFQSAYNLSGANDVQGKRTCADLCNALKRVVSDVKDENDVLAKLVYETIPEFIWKIREPFSYLVLALWLLSLLYLLHIMVIRLDLLHIKSHLHSPSSHRIAAQSLLAAGRVNKLGRVFYLQP
>BabBigBond004774_rbh_TGME49_244470
MGFLSGVLGAVKNTQTYNVGKNTLNSVSNEIKQYLCSGHEGFKTLFTKLPDRIAEYNREVQRSNNRVRSIVTTMQSNMKNLETEVSAITIVNAVAGKSIQIGQAEWLVKQKLADCWKYVETFTSSLDINTNSIDDRNAINDLNSSLREKIENVRVTIEHENKRLTELSKKEREELTATKDFLNEEVEKLKKRLHTTIDKHMNELVEHLKKLVRDILVLLESLGKKFRDYVEALRQWIEKTERVMNDAEKQIDIVLGHANGTESIYAQLVKSTAEQIEKEAGLLHLEFENLKDKYIDVYEKVHGAEGAAKKLATFHETVKQSVQNKKWSDFQKGANSGWDLQEIDKYKQNLEEAIEGCVKIELPNKIRDALFNLTNPITTQSGKPCSLADIVKQIGTYASGFENRFRIAIENMVGEIVESEGIKKWVALYVKSNVARGQLRANGPHSDAQNLNTAIAIVKDKITSEMKSVVQRVVVSEQDVKSNMEAVQQCLVTLATTDVAAMGPRIIQQIDQEVKQKIRIDPSHTKTYLTWAVSTVLDLLTKATNKAATELGQFTRTSQIEKLSDSISGIHGLAQNLSMQIAPGNGTLGSLGHHIKVNDNSIKNFLRDLIKEAVRKGVDKLQHEIQTNVITGILSKIDNNLESLEKQAQAARAGIESQANIVIRNLNELCGAIKQAAEYSKQNLKKLKDERFKQYTNGAGNANDSIKKIFTELGDLHSELVAKPIHKVKEFLQKGAKQAEDYYARYLKRESDKEVEKFKNLIYLHAQMQYGAAVKSFLQAFHKKATEQLQPLPDEIDRDRYRGYKGFMRYFQEGIVNNLKSYEKVEVLSSNFLSCFSTVTTYVNDEIQREHKENNKKKNPAPSGSETVNTDKLKMLFDSLSDLLNHITERKRYDYKVPQKLDALESATLKLKPDGYDNPNTAVLDSIGSGLLPFIRELKKVYISAYDSEKFTGDLLDARHEISPDRDDWIVNLTSYGKQCSKVFLSALEILNYDLHHLKQECNSTDGACRDTLIYEGVGDEINELGRLLKNCGFTIPSNDGRKQDGELRWSSKMIGEDIFKKLITVVPSAKANSHLNSCISEKPNNNVLVVIQC
>BabOvaMiyake004859_rbh_TGME49_244470
MGFGDISTVASHTMRGQHLMKVLSRFCSKSDRPLAKLCSYLTCLLQRPPQTLDEMLAFYHSLLNGWEGSGEHRQEAFQAAVENAYFCRQYNKFNPKFICDSATHKADNHPHGDISSIINCNEKSSPVSPCGSYIHPLSYNTRCIYSKEHAEKYLSWIVYLTETFYDYLCRLLSKCEENCGTNESKCRIEGCANDCQMLKSSTHSSSCRSIIQCPHTLPAFYTEGIVFGNGTKIGGRLGKHLKRTCGDFIEQLKKVCGGKSLIAKLIHETIPEYIWTIRQPFSYLLLSLWSLSLLYLLHIAVVRLDVLRIRSHLRSPSSHRIAAQSLLAAARVGKIANVKGKALKDIDTRRISLGKLAGQLSGFIGGSGEVKDALVNGLQSNVNQLEKLLKTSCGGEGCCKDAGEAINNLNEFNEKLKKHLKDETKTSKKLVDILSACNLNVHDDPFNKLQEPINQKIQELNQRIEELKRLNNDDNKSKNASEIDKLNKDLQSHNASKKSLETLKGLCEYAEKIPKNNVTDQSCKKLLESLCTGLEKFLGYQDGNYTGEGIVYSDLDRLCDGVMAFLHGVLESVKDDDNVTTYDNNDPKINDVINTLNTSVGKGRKAFQAAVSEVSGWLKKHAVQVETLTGRVTAELGKLITKLSSGAGGNENAFYQAVEREAEQPLAQQLAAWRGTLSSISSALRDSVQIEIDKLDSALRGRIEVEMKPVSTAVKMLTDSANDEVFRLQVTGVDQMLVEQRERCEKSIIEECEVLQMWLDDGFGKIWKGITRMNDKRNEQFAHIRNAVNPAKLHINNLLAKFDGTYKYEIGNRLNEIASKLRDVNKDEYAVGAKDGKSRLNQEVNSLTNKVIELERVYHAELKNIKAKVDGLVDLTKTQVNKFTDKIKEDLKKLRDTTVNDAIQGLFSKLKTDVETIGQASSASGGANDRLNNVKIESLKKLAQAAQQKTLQFEDTDQFTTPMDLDNLKECFKAMEAKFTITGSPNNSAATFADTIISGINDSVREALKDIDGEKSTTFGTHMKNYVDHKLFQVNNKWSHIKQAFGETLKAFDTGGYQVVTSAINGYAVANKAIMDVIKSALDIITTLEKTPQFAVEKKADIDELMVKLKNDIEGVRDRINYIDQIVKETADALTMVISELVNAYNEARKNARNALSNLQKKLLDEVKKAFEKVTTEIQKLFCKQHEADITALHKLVTEQKSAIGNIMDIDSANGVKGLLARLKINHETLYQIPVQNDTKEAAKYVKHYCDPLMKYIKDQSMTPVPPSGKEENDMSYAVNKIHDHLTTLLTHLTNNDNRKYSFDHDFIKLHDSITNALNHFAPSKLSGIFNAQLIDALRAGLTDFCSQLGHAYVNEYSGLTVDWTKTINNKPELTDDADRCAMLFLTCLSTLFENLSTLINHCGNACISDQIDSNTKLGKWFHKCGFRVSTGDANRDGELRNNAECKGRHIIPLITDGKVFNKYYAGTLKNIYTYLQTYLRVCHLTIRPKPKSPCNVYEMLCWFTGLTHNAIYQQLSFDAFSDLFDKPENAGDNSHVVDGISFEYQTAKSLQAYPQTITAAKLTDALTEVCHYAEEMLITVLGTGDALTTYAVEFSNNSHNLYYPSRSEECLHMVIYILRKLLQPLRFLKKQCNLETKYYGWLQCSYGSGVQTACWQCGQHSSIYPPSDHACSGTSPLHLYLTDSLRGMLPHQLTSVGCKSSCNTCSKGQPGMPCLTPLGFRGFSGSKRSGKDLCNVLTKFLSNDYVTCLLTVVPKPPSTLPEHFAFACSLVTAINAPSSPKHSNHRIFADAFAKSASEQSIDLYKNPSDLTNALASAYGSSVSDHGAKSHVGVYAEMSALSKTIPCSDQDVHCAPFIECLSAESYKYVAQKHTKLYLSWAIYLPWNLWDYLRSLLDAFQSIDCRSFGCPGCSCKPASHGSKHKCSCRAIVCCRAVLPTFYQYGFTFKDPKTLLDGTNRKICNHFYTQLEMVIKSEYFDKLFKSCDNFLKEIRWPFILTLLALWSLSLLYLLHIAVVRLDVLRIRSHLRSPSSHRIAAQSLLAAARVKALANVKYFSP
>BreMinMf105b01044598_rbh_TGME49_244470
MDEPGASDSAELADYLHRRSNGALGARARSWDRAYWAGTVVLGGTQSASTGRGLLPPRAFNSTCWKRLKCGFWTLCVLSIGFLTVAGALFLQDIMAEQQQAATDGASMQQIQTLLQQMVAEQVDQRNRINELGAAVQASGQAVQGTQHVTETVVTEVVQQVQQTFQQSQQSQQDQMQQMHQQHQDQFQQISQAMQQEQQSQHGQIQQLAQALSGIQTQLKQQAAAIQLSLQSTNVTGNSSNVTVGESNAGQASSAAQPGSPPHPPSGGAANGPAGGACGTQLGGTPNVVPSMPGGSQQPFNFGTPAATPQAPAVGGGSGPQVFNIGGLQGGQPQAGGSPTGGMSAAVAYAIQQGAIDNRSLGKPQTFDPNSSKMSFQDWSDHIVTTCDGAMPGIYEVLEWVMNTQPRVSLDSVSLKMKFPHVDPLLLDYAESNVYAILSTYTSGEAKSLVRQAKRPHGMEAWRLLQIRFNPNTIGRQRAHLIKITNPAEGVAIDKLGAEIVAWENRICDFESRPGADRVSDSVKMAAIVQMCPNKLREHLQLNAGRYTNYLEIREEVFSCLDHVQPSAATSMDVGSLQVLGCWNCGSLQHYAKNCPSPHKDGGKKGKGKGGKMDGKGSLAKTVARKAKEKDLVRQLLTGSYLIDATVDSGAAASVCPAETFSLGIWVSVGRRHGSVRLNFSCKTHRQVVVEELPDGQAEVKEVDDDSAYTGLHEEFEEKTERAGLPTPIQPTLKEIEEHQIAHVPYRSWCAHFVRGKAHSTAHPRSAGEKLPGRRQTIARNYFFLGKKEESSMPILGVVEETTLRSFSITLPCKGLEHQYNLAALTKAIKVLGAQYGVLKSDTERSIVALRDAALSQFPNMSYENATKGESQSNGLVESMIGKLEGQVRTLKSALQEHYDVELNPKHPILPWLVDYAGVTLSRYQRGADGRTPYERSTGKPWRIQVPEFGECILYQPLKGEKVGSKMEPKFEPGIYLGLQEGSALKWVGTSEGVVRSWSLKRLTGADRRDVKALDNMIGLPWQLKPPKESLKQVVHGPVELEIDLQPPPEEVPKSVVERRHRDYVPRKIYIRKDVELEEFGYTDGCDGCFAAQHGLSHRQHSRACKARIRGELEKSEEGQKRLELLKQREEKYMVRVHEQEEKKRKASEGAEVDSGPPKASKGASDDAVAQIDDILGDIASGVGGQGQSSSSSLQPVVQGCPSGVGPAIAGGSVGTDQSAGAGSSEVVDAEMEGVEPVPQQNMEIGSLIKFADLHSQKKEDLEFKHAIREISYLETIDLAADEEVMRTKINMQIGMVGVGEAYDLTKPKVAELYSRPRVAEYGERKGILSGIAFDLTMDDEDGNPWDFRLKEQRDRAAKAIEDLCPELLVGSPMCAPFSNLQNLNVRTEEARQLLDEKEEEGTIHLEFCVKQYEAQMKRGKYFLHEHPQSARSWKLGCIQKLASRDDVFKVIGDMCPYGMVSADDVGEGRVKKPTSFLTNSAEIADALALRCDNDKQAVGVWRRTDRGLQFGVGPGAKGPSRSQVVRRITLDLTNQVVLQDLRDANNAPNWQWKFAIPKACKHVETVFHYVKPGYLWHRHVPLVDGRARQAEIYPEGLVRAIIDGLLRQLKKQRPFICELSLGPINQEDDIDFSLFGSSNDGDWETFVGEVSGKALNSKLVAEAQDEELDYAARYNVWTLAPP
>CerFusPA161109055477_rbh_TGME49_244470
LSRTEVTEVQQLNFLLEQEHAEFKTRAESKIAQAEGLTTILRTELAAQGEMEERLSQFEAQCVAAGKEVSFLRNKLHEIEQQREQLQRQQNQQRASHDECTPLLPFSEDQLATALRRKQASSKWLFAMPTAYVELSAKLQPEATIGSYETHEAAQHVMQAVAEGLVGSGGXXXXXXXXXXXXXXXXXVGSGVNPADVEATIAWADRLRCAVRIRSCRSVRAVAEALRNAVHCENKEGRSLRNILVQVGAILSEVHVGPRWPVERLQAEVHMEYGYMLSDSQMEKLIAAVSECHKVYEKAWEETGLRETTMALESLIFRGCAVRLDGQLQPEEDEASNGRRLSIIEDANKQGATSLGGLLEDAAVAQLQLKAMLAPGTAWARTDLSNVHQVPEGHELRTWLSGPRDHLPCGAHYDPGVEDEGQLLERMKSRRQILEAEPISTQMLDVSRLLVAFDSADCLRRSLDWLLANHEVLWVDNLFRNPSCLGCRDLSIGVQQKVTAVGGHSHISEVRLTLRELYEADKGEGRIAYEGLRSALEQCGVRHEDVDGVCKLFLRVLDCTDCKLVNDIARELRRCTASLKAHRAAATNGPLHEHLDAQIQQEIDAQCRAAGMDEQVIANIKAAAMALPRQSPSEQMDTAEAQCHQLDQLLVACKADKSELREEISRLTDSMSQAGHKTAQVQPLQLALDELPRACGQGQRAEWLSSANVEQHFRDSSGYSKRAQQQVLAVEAHARGLQEELQPLQPKASPGNGLGVTQQGAPVEPVAGYTGAPCTCTAGGELTAMPVNGQAVNTAPHRLAPSGGGTWQSNSPRERKRLAGLAHCPTSPSAQWWRYVAVELTKRAEEAAGLAQSTAAAVATLLRQVRTLHDARAVPANSGLDDGVSDGGSQLRAVHALEQHTDQLEYTNHQWASSLAWPSHLSLSDGSGWTQAVANDDMSKISCGRGLSDSAAHWGSSLDTTATDVPSPPAPSDRAINSALEQTARRLESLHGRLNELFFLSVQPTELGEIMSLGALPCVRSS
>ColSpeColp10311897_rbh_TGME49_244470
RAEGEIKELGGQLASLRTKYSALEELRDSETAALAAELEEAAIQGKLAERELSKLRVSEKELKKALSSAATSSEGLAINAAVDISDVQYLSALNQELQQTKDECNNLRVRCSLLEKEVEKFTAGTRVASTGTSVASASLVQLQKSLEAARDEASKLADDVSNKERVIGSMRSRLETAQSDLIARDAELTVLRAKVKKLEEEKQPLLTAVRDLERTLAGRKDGTNTNTKDGAASQQFDLESVLRKDPAPVAPPQPSTPTFSTASDEAFFAVTSQRDRLRQRLLALEEAASQEVEQLQAQLKAIKDERDELLLQQRAAAGPSTYTLSMPPPSAAATSQAYYTPHGKKGRQQVVSALDTLTMLLYKHVLSDVWMRRVFLGYLSMLHIFVFVDLFYQTSGFF
>ColVieColp7a223024_rbh_TGME49_244470
EYMGGEIKELGGQLASLRTKYSALEELRDSETAALAAELEEAAIQGKLAERELSKLRVSEKELKKALSSAATSSEGLAINAAVDISDVQYLSALNQELQQTKDECNNLRVRCSLLEKEVEKFTAGTRVASTGTSVASASLVQLQKSLEAARDEASKLADDVSNKERVIGSMRSRLETAQSDLIARDAELTVLRAKVKKLEEEKQPLLTAVRDLERTLAGRKDGTNTNTKDGAASQQFDLESVLRKDPAPVAPPQPSTPTFSTASDEAFFAVTSQRDRLRQRLLALEEAASQEVEQLQAQLKAIKDERDELLLQQRAAAGPSTYTLSMPPPSAAATSQAYYTPHGKKGRQQVVSALDTLTMLLYKHVLSDVWMRRVFLGYLSMLHIFVFVDLFYQTSGFF
>CryCohSeligo074378_rbh_TGME49_244470
KATATPSDPRGHETAPPGESQALRVGDLRCTTLMTAGMRAAVGRTQTTPTRTRMVKDGVVVEIADRGGESLEAECAQVGGEVSANVAIMQEKEDLEEQNSSLLATCRELEDKCERLQEQLEHAERERDHAVVAEKRHKEELRASQHGRRDSTSSHATVGLRNIVKGMVIKKREERHRQIEDMSVHVEDLTRELMAAKQEAEEVQKELEALHEHIAELEGEVQTLKQDRDMAVCAGLQLNEELEELRKLVRARASGDGSSLGLAIAGELEGMSDDDGGEDAPPKLFGEDPDDAFGGMHGFNKPDDFESLGNLMDGADFSSDDEMSMFHQKSSLPIGHSRSSAMSSMPMGAQASLSVGAPVSNVPSAQPAEAAAAGAAGITAAAAAEAAEAEAEAEX
>DinSpeMGD136628_rbh_TGME49_244470
MAPAEVPAAQECPATAMNSDANSCNSMNSADEADGEDDVQVPIEKRASKLTDVTFWNAPEKAPKGKKGRGSLQFSAEQIEQIMKENESLRSRVNALNDNLSRFPILEKRLDEKERRVRELSEEVETLEAQRDEFEKRIEELEAGNSSKNEPSASELIRQLAAKDEIIAAREAKINDLERTIVELRTGSPLSYNSPDSPKVNKLGQYHSLESTGSRGDLRSPNSVVSCDSQGAPKPRSFAGRIGDKIKNVSFGGAAASEANEGRRRSSILSGFSNNFGKRLSQVSVPPQQNMAWGK
>DinSpeMGD190480_rbh_TGME49_244470
MHVGGGGSKWLLTVQTGIFCAAANCAWPYKADEGNSSDDLQCMLQLGRGGQRISMVRPMVSMIQTHSADFLDAVMVESRLHQQYWHGHRHSQRSLMSRGEMLRRDADKSLDQLIGEFEEKNEGSSDACHARLLEAKHLLNELHTRLQDLQRDIEAKEDVVEAEQAVLEGERTKKKALEEWKEGELQKCQEERDEAEKMYQQYSNELKELQQIAAPNVTVTLNRNKTSGNVSARLVSLLQEASPRPVTSLSLLGLGTQVHDAFKAHQNFVQCLHDSQSPNATSPNATVTASPEVCAEQQEQLKQNFTKAYVSIKKMKDSYDEARNDTICDQGVQDEFQGRLNPVLEKITQAADNLEDALKALRDLNNELNRLNDAVERLEKHIKELADTCKESKEVTQYLGNVRDLIMDMKKCPGLDRVKFVVATFKGFAIWSQSATDSDEVQDTLMDAACRGLKVEGIRAALHSEIMTASIVGAPVNNTGAADLMGKCTGDDCVGNAVSTATSGHARICWKRGVALTAQSGDKTCSSGLRVVPCVTEATPPKPEEQEPANVTKAAVANTTANTTAVATTAPTNNATNATNTTAATTN
>GymCat028543_rbh_TGME49_244470
XAHQEAATLRGDVDNLKRAHQEVSRGLQRTEEATRGVQELKGEVTSLKQSHQGAGELKAQVSKAAQEISSLKQAAQVHGEVNNKMTAVAEELTSLKKEHSSTRQLVKSVTQGAKHQDSKLDVTSRDFHELNRNFAELKKQLHERGVLAPPRTEPTEEDSPPVGSIELGEDCFSARLLLRLGFMKKAADEAREHAEADSSIDSDDSTAAPDHFIKDGIATGFTIPEIEEGAKGHCAVTAGWLLICILTLLLQFFIVFVLVWNAKDEGEGCFKEPLVGFAWWTLHLSKGAAILVAGCLMGKELFDTINYWLVSALLEPRHSIETVISAGLRIVLTVLVGVANVICFYYLKSPATVWINMTALGFISELSGGMLEVAKRGVFGYYICRATTDLNFTLNLTAEYPPWFPKVRSITLLGLIVFVGISATISFSALDNVCPTSSFVQPTATGHHHHH
>KarBre002641_rbh_TGME49_244470
LKLMPELTACPGVLGLYLAAMTSMSADHLVGTSSLMTPQHAVARIDPGSSWDWQRELDNFCSRTSRGRAEEASAFRRSAEEAERSALRRIEDVERQMLRSQAEEVSLLQSFLSGWNGAFEARLERQRLQCMARIEAVERQAVEEAERTRSEASNSREFSEEARRMAADVAEAVPKRLDELKAELSVKVSADLATFKETFEALKRDAADQAAARERQVQQGVMELISRVEALESGSSAHLHKTTELESSVQRVAALVPDLEAASNKLQQGLTSGLHGLTSELQGLSSGLGKQSSEVAELRSHVDSHHQGFRVALEAADKKNGESSTSICEELRTLRGHCDARLEAQARLTAETCKRLEGGFREMIDDALERAQLAAANLDSKVAGALDAVMDARVTKGTKECTEEARAAAAALDVRVRGAEALTERLRADLLQAMSSKDVQVQLSSEVKALREELHAKVNALREETSEERKDLRSVSANCEKLSLDLKKLQTNGLTHEWCIPRCLNRIRYLSMTDEAGLWLDSDSFSLGVVGPMMLRFFPRGVRNGDGQCAVALRMGKEAVDSCGLYLVPAVVDLAVGSLRGRAAQRPDEAGNGGIMWMTEGLGNVEAHCAKGGDDLEICVEMPNMQQAISSTRSVDAAAGVEQLLTAGVAEDLTVPQELKAALQRRGSDAENGVPSIAAASPAEFRSVDGTSGAALLSQDTLVPDDVASTLTVGSDAGNAGGSSLGSRLRSFWKSEGSSWKRDVPSRDAGASGQAEPNSSASPQAPPAVPAAVAAVSPQAPAAGAAATAAATGPSGVFALQSTWTRFQDSRGAVDAATARSGSRPAGLASGSPFAPAARASPMATRTNPFEVTNPFEAGFPGEGGGPLPGSPTPSFATVSTAPTDQVASLVQHAVAGHAGAPLGLPHAAANVAGSPSAPRLGVPGRLEAGSVNPI
>KarSpeRossSea321597_rbh_TGME49_244470
MGCTECIPTKPFALTKADGGPKSVQALPHAQENAQEIVSQQEIMKVGALAKVSASGRVGTVLAVDPGDKLVHCKLDFHDGVLPATDWFSKDAVTLCDSEVVQPEDNTTPQEAGQPGTLQETKLPVTVPTSATDGTCGKPSNKRAGSTVSNTSETSARLDVSALRSLDGQCQTRSHFSGSISSISEGARSPLAVDTDQLSGALTRFSSMCPMALDTDQVGGPLTRFPSMCSVNLGRAQVAHATDLAQLEEELNKLSRRASQQSQIESDLGRLRESQVGECRRIEHELQEARAQAVQKVRQEAELERIRMEAVETAKLQAELKRAQADAEQHKHKLECDLRSLKSENTKSRAEHLSMVEKMHERLEQERESASLIRQRDQLLEQEHNAHSIQVLQERVDEHSAEANALRQRVDDLKQQLAEAESQKGKTLQEQDKLRQELDEAVKAQDDLRKARDESEQKLKEAARRRQPKCGFSTSSGERQPQCNACSMM
>LinPolCCMP1738153981_rbh_TGME49_244470
QQQQQSQSQVAQQQQQQTHIASQQAQLAQQLQQQQLQQAQQQQAQQQQQQAQQQPQASQQQQVQLQQEQQAQGDEGIGNEPHILISGCTHGTVGGIVRGSFTLSAENHGKPAYKKDTQVNGLDVMLYFWDERDGPNFCGWWFGPKIGGDQVWAYHPSRTSKTPPKKGWKVPYDGPVDQTFVIAKAQQAGQPQMAQQAQQGWGTLANSYAARQQPGQQQQQQFQQQQQAWPQQSAQSQQGVQQHFNQMAQMAAKQQEEMKKQQQMESLKKLEEMRRQQHLQQQELQRQQLEDNRKKLEEANQRRLEEQRKRMEEVRRQQEELRKRQEEERARREQEAAQKREEQRAALSIRRVLQRVRSANPENFEELKRELEEVLQKELESCATQASRMRQEADQGLEQAKQRIELIKEQQKRVEEQRLEMERKRKEAQERAEQLLAELDKLVTEAEGAAKTLKEEAEPLSGDKDFKLDEILATAKAVDEAGQEAKDKMKACTDFILSKGPEMRTQDVPGQPSSETKQTLAKLLQRINECTRGTEAMLASSKALKDKAVKKAEARKKEDLTRALFDKYDADRDGMLNRKEALRYAKGEFDFVVPNSAIDAIFKVLVEDGEKGVKKDLFQRFRVAVGIAREKAKDAERKAAREAREKKLAEMKAELQDRLKDAGKVVESTGELVDKAEEGAVPLPAKSKALASAEMLRLADEADEAIKEARDEVAGARKELSDLAEGVDTELQPWLTGELRKLEAVVARYEPRLARAAGTSARFREDARRKEADELYALEREALAVIKYHQRAKKLTSDGLFADIDASKDGRIDEREFLDFFGRCAREPKVAEAKAGEEGQQAQAEGGREEETPGPPREDLSRLFACLDEDGEGYISKDKFTNLVRVFMKVAKDTVITSGISIKESKTLRRLEVGEIVEILEGPIKEDKVDVMRVHAKVMKDELEGWITLAGNQGTVFLEEGGNLFKVVKETILTESFELDGGGSKDATRKLKDTTRKLKEGEIVEVREWAXEGGEVRAPADEVQGQVGRRGGLGDDRGEPGHGLPGARVSCAGLPRAVPRPGEAEPPTASGSVVFACGGPTAALRRARAGGPRRAGGASATGSRPLSHALWATTATHPVFPVAGLMPATTPRAPSFASPSFVSQPQX
>LinPolCCMP1738172833_rbh_TGME49_244470
QQGVQQHFNQMAQMAAKQQEEMKKQQQMESLKKLEEMRRQQHLQQQELQRQQLEDNRKKLEEANQRRLEEQRKRMEEVRRQQEELRKRQEEERARREQEAAQKREEQLAGLQRVRSANPENFEELKRELEEVLQKELESCATQASRMRQEADQGLEQAKQRIELIKEQQKRVEEQRLEMERKRKEAQERAEQLLAELDKLVTEAEGAAKTLKEEAEPLSGDKDFKLDEILATAKAVDEAGQEAKDKMKACTDFILSKGPEMRTQDVPGQPSSETKQTLAKLLQRINECTRGTEAMLASSKALKDKAVKKAEARKKEDLTRALFDKYDADRDGMLNRKEALRYAKGEFDFVVPNSAIDAIFKVLVEDGEKGVKKDLFQRFRVAVGIAREKAKDAERKAAREAREKKLAEMKAELQDRLKDAGKVVESTGELVDKAEEGAVPLPAKSKALASAEMLRLADEADEAIKEARDEVAGARKELSDLAEGVDTELQPWLTGELRKLEAVVARYEPRLARAAGTSARFREDARRKEADELYALEREALAVIKYHQRAKKLTSDGLFADIDASKDGRIDEREFLDFFGRCAREPKVAEAKAGEEGQQAQAEGGREEETPGPPREDLSRLFACLDEDGEGYISKDKFTNLVRVFMKVAKDTVITSGISIKESKTLRRLEVGEIVEILEGPIKEDKVDVMRVHAKVMKDELEGWITLAGNQGTVFLEEGGNLFKVVKETILTESFELDGGGSKDATRKLKDTTRKLKEGEIVEVREWAXEGGEVRAPADEVQGQVGRRGGLGDDRGEPGHGLPGARVSCAGLPRAVPRPGEAEPPTASGSVVFACGGPTAALRRARAGGPRRAGGASATGSRPLSHALWATTATHPVFPVAGLMPATTPRAPSFASPSFVSQPQNRHVRPQGYRFRRRVSSATSEQARW
>LinPolCCMP1738257052_rbh_TGME49_244470
XENHGKPAYKKDTQVNGLDVMLYFWDERDGPNFCGXXXXXEGXXGXXARXXXXXXDXXDXPXXXVWKVPYDGPVDQTFVIAKAQQAGQPQMAQQAQQGWGTLANSYAARQQPGQQQQQQFQQQQQAWPQQSAQSQQGVQQHFNQMAQMAAKQQEEMKKQQQMESLKKLEEMRRQQHLQQQELQRQQLEDNRKKLEEANQRRLEEQRKRMEEVRRQQEELRKRQEEERARREQEAAQKREEQRAALSIRRVLQRVRSANPENFEELKRELEEVLQKELESCATQASRMRQEADQGLEQAKQRIELIKEQQKRVEEQRLEMERKRKEAQERAEQLLAELDKLVTEAEGAAKTLKEEAEPLSGDKDFKLDEILATAKAVDEAGQEAKDKMKACTDFILSKGPEMRTQDVPGQPSSETKQTLAKLLQRINECTRGTEAMLASSKALKDKAVKKAEARKKEDLTRALFDKYDADRDGMLNRKEALRYAKGEFDFVVPNSAIDAIFKVLVEDGEKGVKKDLFQRFRVAVGIAREKAKDAERKAAREAREKKLAEMKAELQDRLKDAGKVVESTGELVDKAEEGAVPLPAKSKALASAEMLRLADEADEAIKEARDEVAGARKELSDLAEGVDTELQPWLTGELRKLEAVVARYEPRLARAAGTSARFREDARRKEADELYALEREALAVIKYHQRAKKLTSDGLFADIDASKDGRIDEREFLDFFGRCAREPKVAEAKAGEEGQQAQAEGGREEETPGPPREDLSRLFACLDEDGEGYISKDKFTNLVRVFMKVAKDTVITSGISIKESKTLRRLEVGEIVEILEGPIKEDKVDVMRVHAKVMKDELEGWITLAGNQGTVFLEEGGNLFKVVKETILTESFELDGGGSKDATRKLKDTTRKLKEGEIVEVREWAXEGGEVRAPADEVQGQVGRRGGLGDDRGEPGHGLPGARVSCAGLPRAVPRPGEAEPPTASGXGPTAALRRARAGGPRRAGGASATGSRPLS
>LinPolCCMP1738324429_rbh_TGME49_244470
XQASQQQQVQLQQEQQAQGDEGIGNEPHILISGCTHGTVGGIVRGSFTLSAENHGKPAYKKDTQVNGLDVMLYFWDERDGPNFCGWWFGPKIGGDQVWAYHPSRTSKTPPKKGWKVPYDGPVDQTFVIAKAQQAGQPQMAQQAQQGWGTLANSYAARQQPGQQQQQQFQQQQQAWPQQSAQSQQGVQQHFNQMAQMAAKQQEEMKKQQQMESLKKLEEMRRQQHLQQQELQRQQLEDNRKKLEEANQRRLEEQRKRMEEVRRQQEELRKRQEEERARREQEAAQKREEQRAALSIRRVLQRVRSANPENFEELKRELEEVLQKELESCATQASRMRQEADQGLEQAKQRIELIKEQQKRVEEQRLEMERKRKEAQERAEQLLAELDKLVTEAEGAAKTLKEEAEPLSGDKDFKLDEILATAKAVDEAGQEAKDKMKACTDFILSKGPEMRTQDVPGQPSSETKQTLAKLLQRINECTRGTEAMLASSKALKDKAVKKAEARKKEDLTRALFDKYDADRDGMLNRKEALRYAKGEFDFVVPNSAIDAIFKVLVEDGEKGVKKDLFQRFRVAVGIAREKAKDAERKAAREAREKKLAEMKAELQDRLKDAGKVVESTGELVDKAEEGAVPLPAKSKALASAEMLRLADEADEAIKEARDEVAGARKELSDLAEGVDTELQPWLTGELRKLEAVVARYEPRLARAAGTSARFREDARRKEADELYALEREALAVIKYHQRAKKLTSDGLFADIDASKDGRIDEREFLDFFGRCAREPKVAEAKAGEEGQQAQAEGGREEETPGPPREDLSRLFACLDEDGEGYISKDKFTNLVRVFMKVAKDTVITSGISIKESKTLRRLEVGEIVEILEGPIKEDKVDVMRVHAKVMKDELEGWITLAGNQGTVFLEEGGNLFKVVKETILTESFELDGGGSKDATRKLKDTTRKLKEGEIVEVREWAXEGGEVRAPADEVQGQVGRRGGLGDDRGEPGHGLPGARVSCAGLPRAVPRPGEAEPPTASGRSACGGPTAALRRARAGGPRRAGGASATGSRPLSHALWATTATHPVFPVAGLMPATTPRAPSFASPX
>NeoCanLiverpool000777_rbh_TGME49_244470
MPSNAQASPGPAPNSCRRLSSVSPLSSPAPPSSPSPLSVSAASPSRFPGARGENVLCASLSPLVSDGSSSLPSSPANSDSRFRVSKKNSAAAVCISPAPQPATAPRPLHFPAGREESDLAVQATASVPSCAGTVTASFLNKSRAPEGDQGREARHQLAGLSEKRRVPEDGVEFLGKRIAPPSQPPFSYSPPQSPSSRSVLSVASYFSFAASLSPLSPTRVTPIFSPAPITAAPCPSHRSVSTAVRSEANAPASSAFASARHPSRLRLPTTTSADPAEERGSRAEGRCEDASAATPSLGTSRLRVSSRNDEDLRPQALSPSRGGSSGLSASSDRLPRAQSAGGERRGHRGRETGGRSACTDLSRQRTRTVDAAELRRRDRERSSRAERDDGCSYLFEQGTRLAAAARFSPCRREASPSRLPSFPLAAAPPLHTAPVDSRFPLASPALVPTAAGSSEEAPFAAGERGRSAWLFREVRAASKERNGSRLILEGAPGRTQPGFGEELHPPNFWEEVHYLKRSVHTVLEKSSGLQGARLSRQTRRSREASRALEEARRNAEFRAAVAVRRDLYAENTFLEQFVTKGDRVLQTKEMARCREAVAKLEQENKSLRHRVAEERKQTLSFFRQRCVLDALLQRVAMQLGEDEQRQLLAHMRLSAAACVAVDWRDAHRGAVADVPATVAELHAGCFSFADLLPSAAAAWEDTGVPGGKADRAALSGRLRGRSVFSGEASTPGRASRSVCATPRERRMDSARSANMRGADEQLTGLRSLLIDKEAALNSALMERDAQREEIRQLKSLLEGRAEASVAVKRMADTERTQLEATIRTLQATVKTAEEKAQKDLQRAEGLVAQLQTQVAAAEESLARERATLTLREKELATRARGDAQGTETQTLRRKLAEEEGARARLQAEVQALQAKAARSEGLEMELEAKKELLTAEAGKVRDLEAKLQETEAKNRELAQLVADLQKELSAEKAKTEAVKRPSLGPSAPAAASGPAAPKGDQVASEPTKDAGAAKSVKSKPVLPPPGKGAKTVAAVARSSDVSTLQAEVATLLAENQRLALALQEATLREADAAVAGKALPSSPASAKKSLPSLGSKLGAKPPTSGGAPGQGASAEPLSKEEREELTRLREENQSLREKLEGGVTAATKKLPPKLGKASPPAGPGVAAGHPSSADADEELRRLRAEVARLRKEKEERPGATGGAAAESGSSPASSLAQKFAAEKPKAKGLFSALRRTLSRTSSGAEASPPSPRTGGPGSDETAKLRMQLEKMREELAHALAQNEELRGHGGATSAAVAPPRPSGQAQIAAKKAAPVATKEIEELTRENETLRQRIAELETANPAPAGTPGPGAGEKAAPPATKRGFPAPSGLAKKGAVPPKKSGSLTRQQTQGAETATEPAGAEEVTRLRAEIDKLQTEKASVDKELKDAREELLELKTQVHAPASAPTEPKKAPAPGLAKAKGLLPPTPKGAPGVTAAAKADGEVQRLRSALSEVQTERDELKKRVEALEKGTEGTAKPGEAPQPPPKAGKAGPPKGPGAPKSVGPPKKLAPKVATADSSPAPGADGPQGDASPSRQPSAQVGGAAEASGGSAVDLQEMKALKQAVATLESRLLASESAKAALEEKLKNANEVAKAKAPPPPKAKLGPAPLPPKGPTKAGAAGTPGAPGDAGEKISELEREVKQLKEEKEALLAENAKLKSAGIEEAKTGEADTARAAKAVPAKTGDPRVGKSGPPAAGLKEGKTLPPKAKLPPAAKKVPAGLDLPRAASESAAEAEDQQRKLAELESEVKQLKEENEALVKEIEKLKTERGESATAPGGAKAGKAGIPKKAPPTAATLPPKTVPGVANEGEQKPAERAEASAPLEAKIASLEKENQALREELETTKDRVRQSTEAKGDAAETPGAPSASSVRKAPPLGGVKAKGPPKKAAAAPATAPAGAPDEGATQHRELEKEIGELREKVKQLEVERDELKAQVEELKQKEGPGGDAPGGPPSSATPPPPLGADGGSGEETAGKDEGKAREELASAKEQIAAMEKEIEALRTRVKETEEAGVKSSQEEAGKDKERAAPVGGKAKLPQPKASKSAGPRPEASPAAGKHKEEATDKASAGTDESRPQATIEALQKENVSLKKEIEELKQNAGLASSGTEGVRPEEAKKMREEIEHLKKENEELQKKVAAVAEVPEKKAETPGEGGEAAKAAVTGGKHPPPKKKPGLPVPKAKESVKEKEAGEAKDVGGARDATEPKTETEKTKGEEEKAEEAKQMKEEIERLTKEKEELTKEVVELKRATEEKEETKGEEEKAEEAKQMKEEIERLTKEKEELTKEVVELKRATEKKEETKGEEEKAKEAKQMKEEIERLTKEKEELTKEVVELKRATEEKEETKGEEEKAEEAKKMREEIERLKKENEELQKKVAAVAEVPEKKAETPGEGGEAAKAAVTGGKHPPPKKKPGLPAPKAKESVKEKEAGEAKDVGGAPDATEPKTETEKTKGEEEKAEEAKQMKEEIERLTKEKEELTKEVVELKRATEEKEETKGEEEKAEEAKKMREEIERLTKEKEELTKEVVELKRATEEKEETKGEEEKAEEAKKMREEIERLTKEKEELTKEVVELKRATEKKEETKGEEEKAEEAKKMREEIEHLKKENEELQKKVAAVAEVPEKKAETPGEGGEAAKAAVTGGKHPPPKKKPGLPAPKAKESVKDREAGEAKDDDADIKGEMERLRKENEDLKKRLEAMEKAEGGAPGASTSPAEMQKREAELEELRAKSGTRAAGEKVSEGGGGEAVAADEKLKTLEEENANLRKQLGELQKEKGGPGPASENTEKPGGSPEMHEEKSVEALQDTIRVLQEEKAALEKRLAEAAATSASGAKSKPGPPPKKAGVGSKDVEGAQKEEKGGEDLTAKVALLEKENADLKAQLAALSGASVSPGKEGVPAAREGEALEKRGPSRKLS
>ParTetD42012324_none_TGME49_244470
MKANKIQRISNRIKKKTIQALLYISEDGFDITKSSFFNCLKMIMYFLQLEGYVFSQYESKPLTLKENIYFSNYTQLSAFTFILFEIGNDLLTQTFFYLIFFLHLVIYLLLLILSLDKSIEKTGITKKMLNLFFTNYQWIFVTPFQEISVGVMVCGDNAFIKSNQFSQDCQQTKSHFLYIFGTISTIFVFISGFSISYFFRNYQFNDKTFSRQFNYVTILRILLHQIVIILYYINMSSIDYVKHTASQIIGLTLIFDILFNQPFGHSFESKFYSAATLNHQCLLILTTIWIFRSKQNDEFIFLAFLIFIPINTFVSNQFLRLKQLEIYNSFNPLVFQRRFDKQLEEIYRVAESSESNVESKLLLHLIFKNHISICKDIECLCMQNLKSFFINSSINSNALNRWSTILFQKQLNFALIHKDFDVYEHLSLKFVTFLAKYQNNPINAYSILQKIMSSQQSQSQLSPNRRQTTTSFYFKNIQQILLKRNRKQFMSQQVHCSKKVESLLQGQAQIENIGTQIQEELLKLAMEKQRFWENYANNKIASIQLLDQALDRVQQMINQTNYAVQQLRNKIQHLVSHKNDCVSILNFELLYKICTTNNAQEIYAIQQKIKSILFADQYEDECYLNIHFQTKECISLIANVSQYKRGELWKPNQAVIQKFFQTNKEIKHLNDLLPHFIADIHNGIIENYIRQGKSQRSEAIISILSIIGEEYIQPITFTLRFFFPKFDSDNDFYMIGFLKKDEEVNDSNQNEKKVPGYICFDQNLNVLAINSVVANKLNLKIQRYNNYNGLDICSLLPTILSSLIDQYKQILSGKIDNLIDNEMIISKNQELFYVPNEFSKNYKINPNDSLEDKIRKFEQIYAETSEDQYQFSNTYQVDYQIFSKRLRYFDEPSNTVHYREFFILRLQFLENTGSNDSYNGRVYQQNKSILTEINDKDLDGMVELASSRSKSSTKSVLQQIQIFHHLLSNLNQSKHQRFFKMINIFFLVFFVFTFISISFTFKDIDFAFEDCQTTQISMLNEAAVYSNLVNSLNNQGIVDIAKPQLDIDIDDVKLSISYLQYQQILSDLIEYTSNNFLTVIQEVEFILELPSNFTMQLYSEFGQGIEYNKIENVLTFRQILSQNIQNFKSFRKKEDLGSIVLNYFKYIQQLKLSTKSCFEEFKEETSELTSRAYKTLIFMYVLLIFIYLSQIFMVNRMIKRHKFMLKLFIRTDYKEALLENDKYSILTSWFTQTKKGWDQKSMSSLLSQLNLSVKSLKDEDDIINGLTSSDKRSTEKGEKLIENNEKLKMHFSHKYKNFTGYITITILVLFTLIYILTFHIQITEISEELLIFSSFSLLLQDYQINYLVQYFRCQYYMNYQFYNYFENQIMAEIYRQDNFTEQDLQDDLQQLNKNVFSSILTNFDDALMDRILKLSEEEQTKFFQGNVCWLDQKICDEGSRKVLLKEEIESYYNTSLNQIFLQQGQIFYENNEMYNMEGLIGKYVKNLLNSKEYFLNNVWGFDIIISRVSNSIVYFQSRMNETIEDSETNMFLYALMIGLMYFFLLMMFIVLFEWYFNKQDRKRRQCLLQMPFSTILKKNIYSCLKFID
>ProMinCCMP2233008135_rbh_TGME49_244470
XLSGGAPVRMRSARFVSEDDGELDAKARSRGGARTRTHLMSEALGENEELHLRISLLEEQLVEEKEKNQELKGAQDGERAALEAEVTRLRELYEPKEKLQGKQKQAAMSAIDQMSHDAKMRELHNRIDELHQENDALKHDLQDARAKKTTAEEELDELKRDNKKFKDQIKISKVERDKLTTDSKQLETRLAETQSALRDATERAQRAEAARRALADDLQAESAQMKHKSNGEHARLAVGRQTRQRVSSNHVDSLADELGNSSSWFAQWNDGASEARHSAVSGAGLELTDMAGDPGEDQLXAACRGARDASGGGPGRPGGRPAPRGAQGVHREEEPLGQVHALQAVPEETLRAGVRQVQLVRSQPGPVLELLQGLPGFCVQPLRGRGGPRRAGQLLHQARQRPLGRGRLHRRPQRARAGVPVLRPQPAARQVARGSEGARRVRAEEPRGHAAPGGGPGPPRAAPEPAARGGHRAERACSADGDRH
>ProMinCCMP2233127066_rbh_TGME49_244470
XLSGGAPVRMRSARFVSEDDGELDAKARSRGGRTRTHLMSEALGENEELHLRISLLEEQLVEEKEKNQELKGAQDGERAALEAEVTRLRELYEPKEKLQGKQKQAAMSAIDQMSHDAKMRELHNRIDELHQENDALKHDLQDARAKKTTAEEELDELKRDNKKFKDQIKISKVERDKLTTDSKQLETRLAETQSALRDATERAQRAEAARRALADDLQAESAQMKHKSNGEHARLAVGRQTRQRVSSNHVDSLADELGNSSSWFAQWNDGASEARHSAVSGAGLELTDMAGDPGEDQLXAACRGARDASGGGPGRPGGRPAPRGAQGVHREEEPLGQVHALQAVPEETLRAGVRQVQLVRSQPGPVLELLQGLPGFCVQPLRGRGGPRRAGQLLHQARQRPLGRGRLHRRPQRARAGVPVLRPQPAARQVARGSEGARRVRAEEPRGHAAPGGGPGPPRAAPEPAARGGHRAERACSADGDRHAGGPD
>ProMinCCMP2233131508_rbh_TGME49_244470
XEKGLDRLRGEVRDSRGAHEQLAKDLGGRLEELREAAQRAADDAHVGLQEGVERLRGELRDCRGAHEQLAHDLGISLQELREGAADDAHGGLQDGLDRLRGEVRDCRDAQEHFAKDLSSSLQDLRGAHDSHFELQRGLDRLRGEVRDSQGAREQLAQDLRDSLQELREGAQRAADDAHAGLQDVMDRLRSEMRDFRGAHQQLAEDLGGRLQGARSAADVAHAGLQEGLDRLRGEMRDARVAHDQLAQDTRCIADDAHAGLREGLERLRGEVRDCQGAQEHLADDLRGSLQELAAGAGGASEQELGELRRHCEEGQRGVTHMEQRLQGFCEEMIGLVSESQSHPCAGCAEVQQGVEALAARLEEGLQAAALRAGLGGEGGPARGGCLERRVEAQESELAGLRHSLAELSEDVRRACGLADALRGEASAAVGRCEDAATETQGQCRAWVDEALGRLEDLALRMRERFSAVTADIHAGREQVVQDVMASVGARMEEELAPIGRRFQKVSEKLADCSEAAREGPPGLTDRLCKVEARVDARVAEALASLDARLSEAVSSLDARLGKEIKALLRDQQEVASSLRADVRAEMAEVRSELGEVAGRGARAPAREVLHQPCPGNLPVALAERSRRQVQAHAAPLATPTPSAPGLPTPPPLLLTGTPSVASEAGGCGASGCTARTPGGAPGVLSP
>ProMinCCMP2233203031_rbh_TGME49_244470
QALWLGRAGAPSHPSLAAMAFGDDEDVTGRRGSTLSGGAPVRMRSARFVSEDDGELDAKARSRGGRTRTHLMSEALGENEELHLRISLLEEQLVEEKEKNQELKGAQDGERAALEAEVTRLRELYEPKEKLQGKQKQAAMSAIDQMSHDAKMRELHNRIDELHQENDALKHDLQDARAKKTTAEEELDELKRDNKKFKDQIKISKVERDKLTTDSKQLETRLAETQSALRDATERAQRAEAARRALADDLQAESAQMKHKSNGEHARLAVGRQTRQRVSSNHVDSLADELGNSSSWFAQWNDGASEARHSAVSGAGLELTDMAGDPGEDQLXAACRGARDASGGGPGRPGGRPAPRGAQGVHREEEPLGQVHALQAVPEETLRAGVRQVQLVRSQPGPVLELLQGLPGFCVQPLRGRGGPRRAGQLLHQARQRPLGRGRLHRRPQRARAGVPVLRPQPAARQVARGSEGARRVRAEEPRGHAAPGGGPGPPRAAPEPAARGGHRAERACSADGDRHAGGPDG
>ScrTroCCMP3099159711_rbh_TGME49_244470
XAELASLKKQSGVAAGXAQKRISSLETEXAQSKKATEHALSSTEAASKQLSQASKAEKEALEKDLSKARESAAELEAKIXAKEAEVXELKGRSXTLQEKADGLQKELTKGAKAAEKAXSEAEARIRELEKKIEANSQQAAKALAQAESKATEXLEQKQGKLAALEAELASLKKQSGAAAGDAQKRISSLETELAQSKKATEHALSSTEAASKQLSQXSKAEKEDASSGPSVEAADTDDADEVDVLRTQLAEARASLRHSRAEAARLSAELSNLSSATRPHTYPAGSRGDPVTPAKRRRPAAEAEEEVLVRESFLAKRRAAPSGGWGATRVHRVSRWTGPDSKVCWDFQKRGVCPRGTLCRWRHAPQAVAPPPWACIAVKEELHED
>ScrTroCCMP3099206965_rbh_TGME49_244470
LQPLPLLSKAQRAEEAGETQDPLLFDAPPAASSDAMSRTDSLPALSERGRGLAELKGMDPMDRRLEVEKKERYAQALREQMAMNAANRGSAANRGGGSFSGCGGSLPPGLPPAMESPPGSNRRSRGSTPLVHDHTAHTADRLAEVQDVMRQRLQMLQEEQQRQWQNVQAALNQQLTSVRDAADAAVQKHLASAKEEHANELRKVLGELNAARRECAASAQHADGLAQDLSALRQQVLGEINAARRESAASAQHAEGLAQDLSALRQQVLGEINAARRESAASAQHAEGLAQDLSALRQQVEQLRLQSNDHRIQLDVHTEEIERLKVSHEECVRFRAEMLRDQRSLNDAVAQLGANMKEVAKREEELARRLGDVPAQIKRLRDEVPRIAARAAQDLLERQRPPEPAPSPPPAQPLFLPEVSEEAFALLRNADGELYELPELRNVVGRGASCNVCISSSQAISNRHASVDIDREGKSSLKDLGSRNGTFLNDRRVPQDAGFVIKSGDSVRLGVDGPTYVFEYGPAYYARWPQEPERX
>SymGor008060_rbh_TGME49_244470
MAEKKVLVIDDSATIRKLVDSHLSPAGYAVTLAPTAEEGLQLAEEIRPDLILLDHQLPGTTGFEVCQQLAASSTLQMIPVVVSSTLRKKAYVEYADLDNVVDMLPKPYTENLLKTTVENAIETAAMIVESQSKGSAVPEIIGETAEPDFAGRFNIFGVREVIDFLNNGNKKGVLEIEAERLRLWVYLDRGRVQGINATGLQPEETQMIVDRLPESLQNLSEVLRLTIAGRGSAEFDGFVQLMDKRVLDPRLTAKLLRFQAAMLIGMVKDRPLKGFQFRALSEFPSLQRDLPLEIGLMGILVEYALNCDADKLPQDESSLRYVRRAIRGQNLDRAGLSAKHMKVLNLLSEARSIDDLQQRLNWDREELRRVLCGFVAADVLECKRDESEGKFVAYETNSIVAAQLRGALKQTDGPFVGKVVRDTLTLQLLVKRTQPDAVFFAVDTPQSCDAIRDGYTSAAETFTNARKIVLAPAQVIDDPNVPWERLLGFVPDRLIKTPYKYETLIETMRQLDAIPIARKSSLQHQLEEGRSVFLGRGPSCGIHVDGDGVAEIHCLIDVEDDVVSVQDWASDAGTVIDGNKIEDKTEMKVGDSIVLGSVRVELGGGKATPAPREPDLIEETTPVEAPAENAVAADSIDANFGTDVTLGSIEPAFDQEHDASDLDESIGQEDDVIASMPILEDLSAPEPSEPASSTSFGSAFSDPTQALDQDLDWDPSELDEEEVDPEVVALLRSEIEDLRIQLAERDEQLAAYSGTEGFADQPPRIDSDDVDFGSPNLADRVDELLAELEEHDDRVATLQELLQTAEVQNQAEHEERACLETWVSEIEQRIGQRESEFQAEQDALRQRLDDTCEERNKLQQMLHAAKQRIGGKSVEETLDDETLKELQRRNADLHSQLDESNKQVAGLKRQVERLKSEDPESVQSLRAELAKEKADVSRMRFQLSKQLEEIGNVPVAKDQPDREFAFKLKTLREHLREIHEEEKADRDQKGVEQFTRQWFTRIRRVINRSAQLLERESLLAGAIAKLDQQKSEWSRRTAERELALRDQAKQLTAAWMEVEAERRKSLQGGRMAAPMGAMPMGTAGPVVRTASPPVSVSPPSPTTITGPTTITNATSPGTTAEATPSVHLADRDAEQTIAPSDRSPTTVGHTAHQSHQPPPISSPTGAGNAASRSGVPPIANRPILPTSNSSIDDEGLSEQERCEADAQSRQRIEEFKRMQRAESVAAPVLDFPNAPPDIRILVRQRQYAHIVRPQDGLQFDDESLKYAWKAIDHDMAYVPGGAVILQGEYATTTADGLSLIPQTLGTSDVESLFIDRWCVTNADYKRFVDEGGYDDVNLWPEQILTTVLQFVDQTQQPGPAGWAKGSPIVGTEAQPVTGVSWYEANAYAQWTGKRLPTSAEWQRAATWSLSSSDSLQECRYPWGNSFDPGFANTWASGRHQVASIHDFPKGNTPDGVRQLVGNVWEWINTQYMLAATEEVSMHATDPMAEIRGGAYDSYFHSHTTCQSRSADTLTARKPNIGFRCCFSATGLEPPDTSN
>TheParMuguga000102_rbh_TGME49_244470
MKEDEDLLYNSPSEMSDYLRIPTFNDNFKEISSESSKSIELPISNSGDVLSPEEGSITRCANIFDKLDVIDSDDNDFTSTVCDSHSESSISNSSTLINKYTQSNSYDYKYHDSDRESNISLTFSDRVLRERQRMIKKKIISEPYSTFYSSSSFRSSGRNKLKSINIYGTPKPKKFSLLTEEESKIKLDEEVLERYKRIDDILTIQRDDITDIKLSLVKSNNNAKNEALLAMQENEKLIAENENLLSKQEKLSSELEELKTENEQKLERIKSLQIKVEDLQSDLIVERKQNEHLLKDKVDLQNRLNLLTKENKSLVSSQEIMQNMYKNEIEELKVKKNELSGRISKLEADLDYFRDNLQESHKMNEILKSEIATMKELYKNESASLQKLKIENKRLMENNSVYKSQNYSLIEINDRLRNRTIFRSHSGEATTTNTSTATNANFTDTNSRLSFDSDSGLFSPNTGDTKNSPTNSVSTVTQPSSYLTKLAPKSHLNKDIEEGFPFYQLSETFNLNHSDPNSPNSLDSILTNHDTIISNPNSVDLILTPNGQDSIDRLASVNDVLVVNSQSNYTISDAITQVNLSDVNPNDSSTLRNETNFNPTTKWVTDRVSRTSSLEALENLREKIKNITTDSGIQNVNINSTFKCFQNNVTINLIQNKLQLISQRLNETIV
>VitBraCCMP3155007400_rbh_TGME49_244470
MNKTGAQRPSKAEKKRAKKAKRRSAALDASQDGREGDATSTAPDKPPGESRTLAVHESIQLDMSASLAKLFADAPRTSSLIQSLDAACPFNIKDLFDLFRLQLAAAARRCIPSCRLLRRLMCICVCGVVDLDTLQKASREGRLDACVKAVRQMAEQMASEAHLQRLLSVKMWRFLVILIEDIADQLEADFPLFIETIESLRRPAVAESLSTTTAAAAATTTAPGSVHLPVFPPDIDPVQLVLQHSPSTYHRFVEARLLPSDRLTRLLELFRVDKGPSDMRDDSYTWDRFLDEYVAADCALSEGEGHKRLGSFTVSGASGSLAALNGSYVIRPTEDEQVTLVASPDGALAYVGEKVVFERLVCPTNEAVFDETRVVWVAYEPATAQQPTPRLLVVGLGDADMPGAAFAAHPGFSSPAFETHQWYTVDEGAQLVPVDFSVSAAIPLDSYVCRSTIDPMSRKVVADLRHFQAVSFICRAISDSADSLVEGPGTQLVAYYVSPYVMESLPPSAHNPEPLTGVASERRPTARPMGERPLNLRDSEKAIRQLGLMRLSDEWSTRPFAEWPQAALLQFLGNGGMVGGRLEGARVAVVRPEVLVSGRCALCDVQPPVSTLGDMPLLHSPSLVSAHQDLAYLSTGGVWTLRAFSQELVCGKCSCAEAKGTTSHVLGLLAALSEGDDASDDGGATETHPAAAAARPSRRDTSDIMVSRDFLLDILRPASPSAASGQGDSDLEETTRGQAATPAGTDEESTGTPQAAVAASEASGSVSIEWAFGSTQYLRGLLAREGPWECGVDLRALFEGLAQKLKDLDLDIAFGPLFRLRRIIVRQVLECLQLDQLSEALSRGGSNRPLEETAASLHREAKLIKGDETRQTLCSRYLWYTMVYALEAIVRQIEADGVAFVRTMQDIRRRIQDQDFSGAADAILPPLPFAGDRTAGDNFNDFARQVVVALVQQGPPDFSYLEPHLQTYMTGFAPSDRLLDLQWFFRLHQGPLKSPSQHDTEDSFYFEWHVTYRDYLHQCGSTAATGGRRHGSFTVSGAPVINGTYLLRPTEQEQETLLYIHPEAVAYVGEDLAFERLVYPQADGSMGGFWIACTPDFGDTIGPLCAFAPFKNDAVSGYNPLLSHPAAANPAFETSEWFTADQEGRISRLDGVKMSSTLPLTFDVPRSVIPGVSKVEGTVEVDVYPRADTAEPLACESLDDYYTHHLAKLEVSKGAAFPMAFYLDANVMEQLPRSARHTERLTGAGQSPAGYTSVSTAETMVIKRGMVRLAEEYVTKAFTEWPFAAVVALLATGWEAAGGLVCVLRAESRTQTCSRCGKPCAGSSGGPVDTIPLVHTLTCDDLMDDAMIEEHKKYIRGAGAELCVWGAGGRPTCGACQLDCVESLAKEPSRPATPADVLDVFSRLMSSPSETEAVPTPQPKSASSSSTPSRASPAAPGSIFRGIFTPKDKTTKPKPPKSTPFTPQPKPTSTQPPTTAQHHHTITVESIRSAFPDIATVRSATEGDKQPPSETLAVVKAFLQCRGGATEGGGESSQCDATQERETYLRAVKKFFMDHRTALQSDPSAVFPLGPLRHVRGEWLPQWHTTFVSELSKGQQLMQKELGAATTRGPTDGNNASATAIAADDMGSGESSPLPSPTAHRVSPQMAGEAFPSVMRLPYGGRASTGGARDAGKEVADKCARLEKQLATAEEQVKTAVDAHTTEKNELNQNIERLQDDVKRLTDELSASKRTAKKERKAADAQRSTLEDLIKDKDKEIKQAQKTADDRVRRVSQQVREEADKAAKTHMDTVTKQHEEELDRLRGEHRSAILEVRAQHRTAIEQRETEVRCEAERALGDMTRERDQLRQRLREERLRSARVDQEKDTELRRLREAEAPLRRENLMLKQQLSAQPPHSRLSGDGVSSMELPSVRQLLDDLVSEQGRLTQLHQTAIERQIQLLHHPQSSHASSSSSAAAAANPPNHTTAPSVPLSLSMDDANASPAAAAAGGSSSAQRNAPCAASSSSSGGGGGGSSAARCSVCLVNPTNVILLPCGHKVVCQDCFEKWMAPMPAQDKLCPEHTCRQPYFEVKYVF
