# Supplementary material for: Molecular characterization of the conoid complex in Toxoplasma reveals its conservation in all apicomplexans, including Plasmodium species
Source: PLoS Biol. 2021 Mar 11;19(3):e3001081. doi: 10.1371/journal.pbio.3001081 (PMC7951837; doi:10.1371/journal.pbio.3001081)
Supplement: S1 Data — Files are named according to the T. gondii apical protein query. The sequence headers comprise the protein identifiers in our in-house proteome database for the SAR clade (Methods), starting with an abbreviation for the species strain (see S3 Table). The headers furthermore contain either the descriptor “self,” indicating that this sequence is the original T. gondii query, or “rbh,” indicating that it has the original T. gondii query as its best T. gondii hit in a BLASTp search, or “none,” indicating that it has no BLASTp hit in T. gondii (see Methods). For sequences of P. falciparum 3D7, the header also indicates by which P. falciparum IT sequence it was gathered and if it was gathered via reciprocal best BLAST hits (“rbh”) or via unidirectional best BLAST (“bh”). The latter is only the case for the putative orthologue of T. gondii’s TGME49_219070 (see also S4 Table). (GZ) [file pbio.3001081.s005.gz › TGME49_conoid_proteins_putative_orthologs/TGME49_246950.fa]

>BesBesBbGer1007690_rbh_TGME49_246950
MAGPASSSAGLARSEAAKERTTQLVNSNATVQFPAGNRRGHDGASKGGKHRATLRLHDEIPARDPAAATIQALVVEMRQVMQQVISRNRYLEEEIRRSRAVLTREQGQKELYARSYHECRAELEKERQRSEFHSREFRALCCQLNETVQGFAADHEEIAKICDPPFCTEGKGLRKLHGLAQLLRVKLARGVHAHLRSDQEGAERTMQAQGRRPSAMAQTVQAPQRIVPGPSSEPVVLQKMAEPNSVPAPTASLEGFSQPAAVSSSGGGALPDSGAVVPAKRVSISLNTQGALSPSRTSSSRSSVSSRRESARHAPPKSAPQFGAYPSAGGESESHPLAGRSHTQQAGLPASTVVSPQAPSGEEVNGDSAGPQNAELNHVEHEGDGDNNSLSDGSFDSDYTSYTNSSASPDSSPRIPRQEAPPPRVTRPKFVPALSTAQAGTGSWMSGDREPKEYPQGV
>CycCayNF1C8001488_rbh_TGME49_246950
MEELRGGLEEKGLKPPAFKAAHQLAAALQDLQHELAGVIRANRSLTESLSRARQRLRISEEGRLQLAADVSVLCTRLQSTLAAFEEKHKALPPQPCSNAEGVEQLLLLADFLRLKLHVGLQQHLDRDKPPQVVEDELVPKGNASLAPAAEQQEQQPLPAERQDEPYNEVMRENKQLQQQNDFLAQQVAKLQQQQLLQQQQLTSSVVSAEPWRSAASGTSAAPTRPLVQQQQQKPLAHVDVQGGSEWLAGSSSNSNNSTFRETTLRAAQGSLGSWQQQPLQEAASTAPDSRRRSFNKASPSTHVSAGVLPIGSPMAALDTSSRSSSSYDSELSSYRSSEGRGSTTGVLPPPPVPSQLKRPACVPCISTSKAGTGSWMGGLKEPTEYPIGN
>Cys_WienI000110_rbh_TGME49_246950
MTDSDSDASSLSSFSSRDSQAGRRRPHARPPLPPSRPQCSRPKFVPCLSTSKAGAGSWMSGNREPDEYPQGM
>Cys_WienI011010_rbh_TGME49_246950
MSRIVMVESRGEGGTTTSSTSGSLMNSRSCAINCCPAGIEGIERTAGFCIESGVGGGGIGARQGGIGGGVIGRSKQAKRKEEKSQEFLRHPQQYLHLRYSSGGGGGGEGEAETRTGIERGHEDIADGDDEPRAKSAAAAAIQALVIEMRGALSKLIGRNQFLEEENRRLRYDLRQEKEKLQKTHEELKVCRAEVHREHLRSDFYVQEFQALCSQLNSAVEGFNKDHEELAKICSSSASSPSFTSDCMKGKGLRELHALGQLLRVKLAIGMYGHLSADKEKASILRQQVSGGEEEESSFAGREKCRGGQDSSSFSSSSNKHPSLHGRDSRALQDEEGQHTTLPRGGRASVDQRKKEKIISASERGGRQTFYDREQEDGEEKERRENEVQEENDGDSRRAMSRSSSTYSGDRISSGYEERRRTQEGSPVNCIAILARKNEPNTTLLVE
>EimAce003484_rbh_TGME49_246950
MEPQPRADAAPPKGTDKLGVPSASTECKQANQPLAAALQDLQRELIAVAKSNKTLSDCLYTTRQRLKVAEEQRMQLAADLRCICSRMAATISAFEAKHKAATATAAAAAAAADCSCSNTDAVEQLLVFAGFLHLKLQLLLQHHLNEDQQQQQQQEQNKDTAATTAAVHRQQQEQHSQQQQQQQEQQQLDCVLRENERLQQQNRHLLQQLEVLQQQQQQQQLQQHQNTAVGSPTHRLATQQQLPWAAAEVATAANTSEAAAAAAPSLSWGPADASTCKTPLHMQQQQQQQQQQEQQHSLYSAELRDHSEWVKGNSSSSSTLPDTAAETAASATAPAAAFSQPQGPQSSEQQQQQQQQPAARPPPLADCSLNSSQTAAAAATAAVAAANAPAGLAVSPTSSLDTSRSSSSCGSSLSSYRSPGASAGAAAAAAAAAAAAAGRQRRPSCVPCISTEKAGAGSWMGGHKEPSEYPVGS
>EimBruHougton004409_rbh_TGME49_246950
MKLQLLLQQHLAQDHQQQQQQQQQQQQQQRQQHQDRDTQRQRSEAAVAGLHAQQQQEQQQQHLEQMQQLQQQQQQQQQLLQEQQEQQQQQQAHMQQQQQQAHMQQQQQQQAHMQQQQQQVHMQQQQPHMQQQQQHLQQQQQHLQQQQQHDLDDVVRENEQLQQQNRYLLQQLAMLQQQQQPQQQQQQQQHSAAPSPTHGVAMQQHVPWPAAAAAADTKEAESAAAAAAAPSLSWDGATYTTPIHIQQQQQQQQVLLLQQQLQQQRLCSKELKDHSDWLKGSSSSSSTQPDTAAASTAAAAGAAAGLPLSHGQQGSGLLQQHLQQQQQQQQPAAAAEPVPLASCSLQSPEIAAAAAAAAPAAAAAAAEGPMSPVSCSSSLDTSRSSSSYGSSLSSYRSPGASSSAAATAAAAAAAAAAAGRQRRPSCVPCISTEKAGAGSWMGGLKEPAEYPVEN
>EimMaxWeybridge003151_rbh_TGME49_246950
MEAHPRPDPAPLKGTDKLIGGPSSASAVCKQGNQELQLELVSVIKSNKILSECLAKTRQRLKAAEEERMQLAADLRCLCSRLAATVAAFEGKHKAAAAAAADNSCSNTEAVEQLLILSDFLHIKLQLLLQGHLANDQQQQQLQQITDVTDAAHKQQHQQQLLLQQQQQQSKQQEPQQQPPQQKPQQQPQQQHQPLQQQQLPMQLQEPPIQQQQQQQQQQQQQQKPQQFKDVLRENERLQQQNQHLLQQLGMLQQNTAADIPTTPQHHQSWPAAAAATPAATPAAAAAASTKEPETAPTSSVSWDPIDTATYKCPIRMQQQQQQQQQQQQRRISSGELRDHSEWRKGSSSSSSTLPDTAAAAAESAVSAAAAAVAFSQPGSQSSRQLQQQQQQQQQQQQQQRQQQAASNPVSLADCCRLPSETAAAPAAATAPQTPAAAAAAAAAADAADGPDEGMISPTSSSLDTSRSSSSCGSSLPSYRSPAASAAAAAAVAAAAAAGRLRRPSCVPCISTQKAGAGSWMGGLKEPSEYPVGN
>EimPraeHoughton003246_rbh_TGME49_246950
MQPVAAALKELQRELAAVARSNRSLSLCLSKARQQHKIAEEGRRQLAADLRCLCSRLAATVSSFEAKHKSAAAATAATAATAAAAADCRCTNTEAVEQLLVLADFLHIQLQLLLQQHLTDDLQQQNKHIHMQPEAAAAAAAPGHTQQQQQQQQLLHHMHQEQQQPMQLQLQHQHLQQQQQQQQPHMQQQQQLDDALTENERLQQQNRYLLQQLEMLQLQQQQQQQQQQQISAVDSPTHALSTQQHLPWPAAAAAAATAAAATAAAANAREADAAAASSLSWDRAAAATYKSPFHMQQQQQQQQPQQQQQQRRLCAGDMRDHSEWVKGSSSSSSSTQPDTTAETAAASAAFPLPQGTQSSRQLQQQQQQQQQQQQQQQQPAANPVPLANCSLDSLETAAAAAAATPAAAAAAAEAAAQEVVSPTSSLDTSRR
>EimTenHoughton003581_none_TGME49_246950
MELHTKSSAVPLEAADKLKAGPPPLSTPHKSPNEPLTAALQELQRELLGVVKSNRDLSDCLCCTRQRLRAAEESRMQLAADLRCLYTRLSSTVAAFDAKHKAAAAAAAAADSCSNKAAVEQLLDLADFLHLKLQLLLHNHLTLDQQGGPPEGPPQQQGPPQQQGPLQQQGPLQQQGPPLQQGAPLQQGPLSPMTTRCSSSSSSITNSRRSSGSSSSCYSSSSSATMKY
>EimTenHoughton003582_rbh_TGME49_246950
MASSFAPSLAVPSLCWGPSASATFDDSKVPQRMQQQQQLQQQQQLQQQQQLQQQQQLQQQQQLQQQQLRRRSSGELQNRGEWVTGGRSSSSTLPETAADAAPAAAKAPGSSWPPPQQLQQPEELQQPQQQQREAAAAAEPIEAVASPSSSLDTSRSCSSYGSSLSSYRSPSAAAAAAAAAGRNRRPSFVPCISTAKAGAGSWMGGHKDPSEYPVGN
>EleDub036720_rbh_TGME49_246950
EGADLQSAQTNSYEAEGNGQRDQGGTPQESRTSRSFSSAYSPSRSSAGSSASVSSHSSSESDKSEDEDRARRPHRPKPDSPVKAKPKFVPSLSTTKAGLGSWMAGAREPDEYPQGV*
>HamHamHH34002122_rbh_TGME49_246950
MDVSGRGLPGPLRSQATRARASQLVRPNTGARVAALRPLPDDSAKPSPHKTTQMSKINSHLEEETQPKDPAAAAIQALALEMREALQQLIARNRRLEAEVRQYRISFKNLVEQKEAFERSFHSAQAELHKERQRSEFQEREYRALCAQLAATIEGFASDHQEIAYVCNPPHCVGGKGLRELHGLAQVLRVKLALGVYAHLRADKTGAEAQLQAPEALSSNARPVVDQRHPQGRSETHENRGPVVTVGEVRRAPAAQAGQLDDAWRHSSVDGRRGCAPAVSRVSVLLNSEELRPSSRLTSAPHSSRSCASQNQSDIAKASVESSTSLSQRICGHASHESAESPQAQERKFGETETGRGLNGDAGGARDRASRENVESDHESVSERSSHSGRSSDSEFFSSSAGSSPRLSLRAPPAKSTRPKFVPCLSTAAAGAGSWMSGNREPSEYPQGM
>NeoCanLiverpool006425_rbh_TGME49_246950
MDLSGRVPAGLTRNDVARGRATQLVRPATGTSVNSLRRMPDDALKVSAQKAKQMQKANIRVEEETRAKDPTAATIQALVLEMREAMQQLTCRNRRLEEELRRYRASFKSAMEQQERFARNFHDCQAELHKERQRSEFQEREFRTLCAQLTTTIQGFAADHEEIANVCSPPYCMGGKGLRELHGLAQILRVKLALGVYAHLRADKAGAETRNQEQERLSSCILAHNTAHATNETMPVMTVGQVRPASGDQSGRLSPTEPLRHPCSPSPAVCGAIRGGGVALGKRVSINLDTQDVCPPSRLSSHSSRSSFNAPQPGDEHEAGSGFTAVSARIHEPGSRESTESARAEQDFARTQNGGGIEGDKTRPHIAEPPCENVECGNDCLSDSSSVSERTSDSEFLSSSSGSSPRLSHRAPPPPKSLRPKFVPSLSTAAAGTGSWMSGNREPSEYPQGM
>SarNeuSN3004919_rbh_TGME49_246950
MAATAAVGAAATVEQQQRWEQQQQWEQQQQWEQQQRWEQQQQWEQQQQWEQQQRWQQPQRQQPQQQQPQQQRCRYADAGGAYEAGGGQGKVAVEGRMWTQQQGEQHGQQEVGESLSRREESLPCGYSRSDSSRRGRGGGEGERGRRIPVPGSAAAAASSPFPAVNSSRSACGKQANYSVAEEGAGAFACVSPAADAATAAGRVAASATAGGGRCAATPTGSSVNGEGWGARRENPEEYQQVGQQACVSCNSSRNSGRACPAAGGTAKWAEDGGADFGDAPSTAAAAASTAAATAAAGAASTAAATAAAAAPVTAGAGQLPEHVIHVRPVGQVTRQQQRLQQETQRLQQQEREPGQEDDEVRQESNRPPLHCPPSHRQFRESSTHPNYDMNSEVTDTESDISSAFSSPASPGQKKVRAAEVPGGGGGGGRGRGEEEEMKKEESGCEERRQDGGRGGGGSITEAKHHLTLAASRSGSRGRPVFVPSLSTEKAGAGSWLAGQREPAEYPQGV
>ToxGonME49001662_self_TGME49_246950
MDVSGRGFSGPLRSQATRARASQLVRPNTGARVAALRPLPDDSAKPSPLKTSQMSKINFHLEEETQPKDPAAAAIQALALEMREALQQLIARNRRLEAEVRQYRVSFKSLEEQKEAFARSFHSAQAELHKERQRSEFQEREFRALCAQLASTIQGFASDHQEIAYVCNPPHCVGGKGLRELHGLAQLLRVKLALGVYAHLRADKTGAEAQLQAPEALTSDARPVVGETHPQGRSGSQEKRGPVVTVGEVRRAPAADAGRRDDAFRHSSADGESGRRGCAPAASRVSVLLNSEEIRPSSRPTSAPHSSRSCASQNQSGIAQASVESSTSLSQQVCGQASRESAESTQAQERKFGEAESGRLLNGDAAGARDGATREHVESDHESVSERSSHSSRSSESEFFSSSAGSSPRLSLRAPPAKSTRPKFVPCLSTAAAGAGSWMSGNREPSEYPQGM
>EimAce006457_none_TGME49_246950
MARDRSKKRTKQGGGPSPSFGSSKRQKLGAPKRPPPSHTQVEVKVKKHLLAAAAAKAEQQLQQMHEEAAAAGVPFAHLCTPSAVDEALQKLTFTSPLQRLQGLKRLTGCFAALRQQQQQQQQQQQQEAGGPKGLQMGPLLRQVLPVLLAAAADEDAECRQQVLVCCCALIQTLSSSSSSSSSSSSNEDEEKIRERRASAALMPFADLFSASFLNCLTAVDSRIRSLGVSLVSLFLLRVPSFTLTLPDLAVHTLRVVVASSGGASFLALSLPLLLRLLPPYIKKEKLLRGPQGALITQEELLPTGIYELQQLQQSSLLQLEGTSPAAAAAAAAAGTQGQDSHTPLLMQLFSSCCDCWLQQVHDLTDGRGGRSAFAASANRDSSSKHHQQQQQQQQQEDAQQQLQLLQLCCSIFHLLLFGDTDGAADPEGPPGEKEEVGPLLRPLVLQLAAANERRRQQQQQQQQQQQQQLPLLETFITHVLPSLLDILDRELPPALQTAAADTAASFVSLVCRFLAAPLGALVGPQVLITLKQGGPSGGPPREGGPKGAPGGPPKEGGPKGAPGGPPRGVGSGGPPGGPPREGSSGGAPGGAPRGPLFRTAEKGKDIAGAALRIWGPSLRSVLLSVAAAAAVYLTKTAAQLQQQLLAVVSRQQQQQQQEQQQQQQQQQQEKGGYVPVPLGTKKAFVMFALETARSEGLGGPQRGEGGPLGAPMHFACSRQLRSLLQQIIYLALALKAAAPQGGPPGAPLSPAAAPLLTTQVSLLQWLLSNPEAYACSSSSSNNNRLLLHLSTAAINRGLGRLQRSTYVKQAALLLQQQQQQQQLLLQQQQQQQQLLLEQETGQQQPAPDNSPPLQQQGPHAASPPPPRQQQQQQQQISSGTQPLLPILMSLQQLHASLAAAAAAAHSRGTPGDAPVNGQQFNRKKQQRVLQRMQQQQAATAAAAEELDSPAAALAALGEAFDALWQQAVEALLQQQQLLLRCSSSSTRQLLLLTSSGGQGDQQNTPEAAAAAATAAAAASNSFLSLPVEKAQPTCNGSSSSSSSSSSSSNGEDLQVVEISDSSDEEPSKGDKSASSAAAVAAPSPPGFAAAAAAAAPAAAAAAEAAVSPPSTASTEPLSIPSDTESVSTSDAQQQQQQQQGQQQEQQQQQRGVAIYVLQAPALLSPLLLLLLGYDAQALLLQLPAAAAPFYRRVVAEAAKVQQQLPPCLWAGPLSAAAAATQQQQQQHDKRMKLWTRGLSLVAAGCVAASAAAAECQGPASAAPTPAAAETAAAAAAAAARRQQAAAEAASWCRLLLFAGRSALSPQTDGCLLSSAFHSLLQDIFYCPFVPSPEALPVVMRLPPSCRDAAICCVSAAAGAAATPAATQSLLLLIPHVIRCCLFPFGFSRMYTVTWSSSNSSSNSSSSSSSNSSSNSSSNSSSNSSSISSSSSMGGSGAPPGFPISLETYPAQSSRSLPAAVSPSSAAPAAAAAAEAAEAAVGSLRIYSSLSSAAPACDPLLLAAARWGPSGVSADSRLLAVTHFALPLLSCLLKQQRGNASVSLQQQQQQKQQQQQPEGQTDGRRQETLQPTNQTATAAGALPLRIVASLLLEAAKPFAASRKTQQQQQQQEQQQQQQQQQQQYELRFKGPLCLELLLQEAATLLLGDIHTKETLLHALQLSPSASPWGPLGVGLQQPGSTAVAREILSRFTLPLCLQACAPLQPAAAAAAAAAAGVGGQEGEKGPWEVVAAAAKAGARVSASVSFFCCCARQLLPPLLVAPEGDSAQLKCTDSCGGRADETCCLLSYPPPSFALALDFLFCHLGAPGTPFQGPLQEACNSSSSSSSSNSNNNNSPAAAAAAAAAAPPAAAAAAGVARTVGLSFQGTALYDECLLCACGSCTRSAAAAANVGPPGKTQSFLSAVCAVAAFAAGPQQQPPADKATSSSSSNSSSSSRGAECTSLALLSAFVVLCDKVLQAISSALQQQQQQQQQQKQQQQEGSWGPMFLPPGLRRWFLRNCSSSSSSSSSSLRASLLPDPEDTLRAEGLLLLVSSFRRSLRSLARCLCGVAEEVRGISKGGPPSLFNMLQQQTGSVADPVAAIHQRMQGSTNNKSSEALADPQQQQQQQQQQQDQQQEQQQQQRQQEQEQQQQQQQQQQQQQQQQQRPSVRRPYNRAAAITATAAAATATAAATTAATAAAAAEAVVYDWCCAASGVYSQLRLRQQQQQQHGQQHRSSSSSSRVTSNSRLRLRGLMSVKVPAAAAEAAKTSAAAAAAAAAVRSSSSSSSSIKSPAEGLLLPSTPPLLCLPNANRDTAMPRSIELLRLLEEEAETEALFSKEHLNSSSCSSSSSSGGVGPAAAIEKLRASSNNSINSSSSSSRVLLNAVSARSSQASAADSGALSPVSLSPPLPSPLSLGAPNLSDALRSSKPHSKCPFHLLRGPQAPGAPRAPGGSPQSPWGPPKTPWGAPKTPLGAPNGPGGAPKGPQAPGSPWGASKTLWGAPKAPGASWGAPNALGGPGGPHQLEMVTRGLKETLLRLSNAGGRPLEQLQSRGAPLPLCRLEARCRGPLTWVSSATRNSEWGRRKGAPPSTRAAAPSAAAAEAPKFLLSPQEISGGDTVTVAGSGGPMGPQMGAPAAAVGSLEAKPLIAAAAEGPPAAEAAATATAAAAKTAAPWGPPGGPYGGAPTSFGYAKGAPEASKVHRFSCTGAQQQQQQQQQQQQQQEGQQQETEEVSLSCPLRRPCCSLLSPSSSSSPSSSSFIQRQRIHLSCLAPDLLSPAAAQQNREAYGYNEGPGYLLQHLQGGAPLSRGAPQSSLHAPRLSAAAATLYAAAAAWRDTEGSLKRDSWRGAPLRGPQWGPPQSHKREEETVEDSLLLSETQASPRVSNNSIAYFKHRLQLEQQRLLQQQQHPLRTRLRSHTVQQQLRQQQQLWQQQQHRQQQQRQCASCSSISSWGPPKGSAEGFLGGPLTWSACGAPRQQQQLLLQQQQQQLEASFAARFKESPRVSTGNLSLHSTVAMSASSSSSRSCSLTRCCSSSNNSSASCTLAAAVAAAAAGDRDNGVERERRLLYKRLEQQFTLSLVSAAAAALQQQQQQQQHQQQQQEQQQKQQHEQQQQQQQQQEHAVDMHYWGPTTGKGEPAEPQGDRKETPESAAKTAAAAAERDLLPGPRSTSQISTQEELLPAAGSTLEQQQQQQQQQEQQQEEQQEQQRKPSDSRGEGDSVDEVSPRLLSNYFKSFASKRPFSADGSSRCFPGAAAAAAAVAAAVAAARAQRGRRRSNGGAAAAASVAAAAAPVVPPLQLSSVVAAAAAAGTAAAAAGPAAAATGPAATATAVEAAREGEAARAARDNEECSLETASADRAMSPFSSSRCSNTGAPLGPPEAESSSVQGLGLCYREGRRQDVAAAEAASAAAVPRGQQQQQQQKQQLQEEQQQQERQQANYLESVSIERKETGLQTGDTSLLSSCRIEGVAAAAAAAAAAAAGAAPEAAIAIADKKGETGGVAAAASAAAQTEVAAPSEAEEEAAAAAAAAELLSLESLSCPLVEMSPSAFEAEEMNASEESFPAAATATATAAATAAAAAAWPPFLSPGLMRRDPRAAAAREVSPTESEFTFAAASPPPPAAEAAAAAVAAAGAAAPGGACGNTSSSNSSSNNNKTGGYSEGQLIPCCWWFPVNCSSSSSSSSSSRKEGDTRHCQIQTVTPPATAATATATAAAAAAAAAPLIETIQVAVTPSGPQEVVLRGPFALGAPKQLQQRRLQQELQQQQQLLQRRPKQQQHHRKPQQQQQQQRQTQQQRQPRKQQQQGLQQQQQQQQQQQFVSVNTAEAEGDTIKQQHEFLLLRGFSLKRPPPPSEGLLLQLLHSLSPSQLNKDKNVGASQHP
>EimBruHougton005103_none_TGME49_246950
MGGPAQGGPHHMQRAAAGVGQLQQQQPLPPHHMMGGPPQQGFMRGRGGQQQQQQQQQQQQQQQQQQQLPAADGHPQQQQQPVAHPYDPHHLQQQQQAAAAAAAAAAAAAMMHGGGRIAPMLLNPAAAAAPGPLVEGPGGPHHGAPLPRFDGPHHPGEALQQHHHQQQQQLLLLQVRDIQEHGAERGGPPHPMHIDPHHHHPYVRGAPPGVGDVALQQQQQQHHVGVAHGAAAGVTTVSAAAAAAAAAAGYRFDSMPLLPGALGAPVAVYPGYSDMWGGPGILQHRLQQHPLQQAGPRKKNALEIRDPKTGRVINGDPSLTELQQPQQQQQQQQQQQQQQPQQQQQQQQQPQQQQPQQQQAMPPPGGETAPATQAEQQQQHQAAASRQQQQQQRCCAGPTRRCTSPAGDHAAATVPAAAGAPARDAAADTGAGPVRAAAQQQGILSGAPGARRSNEGSSVQQQQQQQVQQQQQQQQHECVPEMMGTPQQHEGDASPVVAGGLEQQQQQQQQQQQQQQQQQQQQQGRPMQQHHSQSHHPQQFMNPGEAAAGGPPGGPSGRGPKGARQRKADRQASARQQQQQQQQQQQQQQQQQHAQQQHAQQQPHGAAACDMQQQQQQPPQHPLGGAETAAAAGLQQQQPQQHPHLMEGAAAAGQQQQQQQQQQQQQELIQGGLIQPPQVLGALPPQLMQLGMQQPGYHYLLAGGELRGPQQLPHLAAAAAAAAAGGPQQMQAFGSAARPGAGAPLHPNQAAAAAAAAAAGAAAAIPVYGIVGSNLLPCGAGLPLPHCGEMPLVVQAPMPPPLLHVMQQQQQQQQQQPGPLGAAAPPPLHVAAAAGAPVADARQQQHPRPDAALQQQHFRMQQQQQQQQQQQQAGARALARPTSEMVCPAAAAAAAAQGEARSSLSEGAPPMGAAPAESAAAADGSSQPAAASNLAAAAAAAAGQQQPQQPHSDRRARKKLQNTPVDRAAKREAADKAEQQQQQQQQQQQQQQQQGAAPVSASHPDAPPASPAAAAAAAAPATAAPTAPAAAAPAAAEFQQAKGGRPAAGGIRRESAAAAAAAAAAESPRPAEGVSAEQQQVPLQQQQPPVQQQQQQQQPKSQQRRDRQGELPADAAAAAAAAAAADHEQQQQAAAAARRSSASTNGLLSPGDAATTAATATAAATCSRRPSRLSSPRRGRSPRGSLSAQQQQQQQQQQQLSRAANKAEALGASDALQQQQQQHASQQQHKREVSRSPSAARPAAAAAPAAAAAAPAAAPAAAPAAAAGDKPSREGDAAGAAAAAAAAADTPPSTATAAPSHTSEASGGFSPLRAAETAAAAAAAAAAAPQAAAAAAAAAPAAPTAAAAAAATPQQKLLARHLDGFGSEAAAAPTAAAAAAEPFGRWGAPPAASAAAAPPSAAAAAATTRIYSIAQVVGVYKAMRPIVDVHGWQFYCGSHDDMGNINRSSSSSSSSSSSAGSSSSSSNNNNVGGLGGTREWQRRMGGPAAALSSGSSSSSSSSSSSSGLNGLGAGNLFGGLRRLGVSGAPQISMEETGEETAG
>NepSpe045706_rbh_TGME49_246950
MSSKEEIRFPASSRSSYAIENESYQYLHSRNHSLPLLFVYPAYPSTKITELSHRSWEKNVINFQDSEPSSKSLYHHDIGSYTDKNQYSGRISFSDKHYAFREEGIAPLLVDSRDLEAFMSSQKRDLHYSAKLTQKPQEIRNIAGATLPLDNSCFSSYIDATFVEEKPINPLKYCDFNHIGIENNRSVYVALHEPPSLKQLPQQSLNKLEGQDTFPHKIECSYKVEELYPSSEIKDSFFCSKAAKNSINLEDTPTHVLHRCKESSICRSSVDCVPHFRDSLYACEVSNDVPYFKSDDSSFAPKETRETDGKSIKPENFPLGLPCRSDSTGIEFPHKLNNSINDVGNTVATILHSADSFPLPMSHSNKEENSFQEFFNNDIVPLSSAQEPVARKHSVHLIEESLPHNPIVASSVSSENKMLREQVKFLKLQLCKEMERNEKHKSDYIRLVRALSKALITFNKDHTEHANVCVNKNQVKELQVLAQLLRAELQMAILQHKAQEVALDEKDSVKGAATFDIGSDISDNPLSLQQDTTPRKDLFLSPTSFSRNNKSSKEKSIPGNERIQNSAEKILDEESENSYNVYDVNLNESGSLCDDCDDDISVTLSSCEDEEEKGSMPGFIPKLVKGIIPPIHTNKADKGDWLSGKFF*
>RhySp1WS2016056697_rbh_TGME49_246950
MPDPSFVYSYDSFREDLLLKNTEIKEKTRRTRDKLQRHEAQYATMLQGLLSLTCNFPSKAISHHFSTSPPPPPLPPTNLQDNNNNNLSVIESSHSAASQSEAAIAEFSAWLRGELSFMGSAPDADAGGAQHNTLGPTGSPAVAAPMEESVRDSSKPPLAEVGHSPNPPGAVSIRVAVATRPTTSCDQSNLLPDCSDRSVVATCSLAIHATTGNQDLDETRKDSKDGLVSDEPQETARTDEWDSDSDDYYPVPPAVGRRPLFVPPLLSSMGQVGAGTWMGGEREPCDYPTVA*
>SarNeuSN3004920_rbh_TGME49_246950
MPLPAGTGGAAVAAADGGGRAGTAGRGRRAGDATCAPAAAAANAARLISAAAARGGGAGGGGAAAAGAAAGTKGGDTALVLPAAAPPPAAATAGRRQEGDRRWLMHGQQQPTEPEETLLRVAPSHTKVASVCALVEELQQALERAAAYRREVDMLLLRTRQKLRQERRKSSFYEEEYRRLCRQLQQTVEAFAAEHPVDPHVHPLNSGASAAAALDSCWLKEQSSRNDNNSSSNCSNSRSMGALRRLAQLLRVQLALRLHAHFQADRPKAAGADTAAARADTGAAAGRLGEKRGFEGIEEEAAAMSYALRGAAAGIGRGGLAAAGAAAAAREGNEAAAMDELPQYFHVQAAAPWGRGVEGAAAKESYAAQQQLQQEPLQQRQQQQQWQRQQQWEQQQQLEQQQRWEQQQQWEQQQQWEQQ
>CryCohSeligo051835_none_TGME49_246950
SNKAPLKIGVIPPDTRGPSTEPPPAGTDHQASAYQGPARKLPPLLPPLPKEEEDQQGLDMTPDPSESYEVRPTVSXXSXXSPTASLSPSRNSPKCSTSRRAHSLRGAADIGNVHQRQRRGERGRGEVNSEGSLSGSPDRSPRSRFASDLSGGSDCVPQAETEAAHQQHQQEQEQEQERQQQQQQHPQQKQQKQQYPQLPPLPGERAFSNSSGAAPPTATKDAEAAKAAAADEEEEEEEAAAX
>EimAce002532_none_TGME49_246950
DLGCIGSLESPPGSLVSSAAPAALRLLQLDGRLQQQALVTDNVQQLLNGIDRQSSSSNRESSSSSSSNERQQVRDELLLLLLQTVAAFSVGAFRLGGPNFKGSNSHSSSNKSSSCCCFCSTRSGRRSSNSRSSSSSSTSSSTSSSRSSSSSSSSNNSSSSSSSVSNSINISTIGTSSSSSSSSSISNSSSSSSRSSGSSSSSNSSSSSSRMCVKSPLLVPPHLLLNAAAAAPTQTPEAPHLAAPEASLQQPAAAAARAAAAARAAAAAAAAAAAGEGSAIGLSPSSCSKQDTEEVVSFSPTPEVVVLDGDTQQQQQQQQQQQQQQQRQQQQQQQGGFEVLRQVFFGGVNPKVAPHRYLRCIDSCLAAYSRYCCSDRTRESAAAAAAAAATAAAAAADAGATHHKQQDAEEESTCSCCSCNSSSSSKYSSSSSSKYSSSSSSSSSSSTSSKDSGVWAPLFINASGWVVGLGERLLPLLLQRSSCCYCLLLEQDQEGLLLQQLLRDAGVETVLLPQQQQQQQQQQQEPQQQQKPTQHHHHQQPPQQQQQLQQQLQQQQQRASGVKVPVRCLAEQQQQNGAEETANKAAVATAAAASLAAAAAAAAAASPMQEPKENPAAATATAATAAAAAAAAAAGVLRQQQLLLQQLLGQQQQRLQHYLWVSLASWQQLLALLPMGGGPLISLLPQQQQQLQKTQLQQKEQKKQQQQQLLQQTQKQQQHLVAQSLPFCGADLSWESLLLPLQQQLLLQPHQQQQLQQQQQSFSVVVLHLRRLRFALPQLPPQGFAPALAAQVRAAAAAAATAAAATAAAAAAAQTAAAAAGKAVSRLLQALPRATVALAWDPTPISSSSSSNNNKSSRSKSSRSSSRSSSLNSSSSSSSSSSSSSIRCGCGCLCVSCVSKRRVSVHLVKSDAHLQQIALGFIISVNADNEEALALIPSAAANPEALKRCNTLILSEGLRFSPQPPQGAASCTPQSKQLAAAETAAAAAAATEAAAAAAAQAGGIVLWSCPSSSSNSSSNSTSNGSSNTSSNTSSNTSSNSCSNGKGNSSSSKRGPPSDIYPWSLLPALSRCTSAAFLEPPNAAAAAAAAADVQPAEAGFSRGSKKHRTSAAASVAAAAETAAAESLGVAEAATVMGAAAGGSAAAAAAAAAAASATAAAAALPSLELCSRSSKTPFRGSVHLALRTSSSSNSSSSSNSNSSSNSSSSSISWGRRQTTRRNLLRLAARIRADGTHARNE
>EimBruHougton003358_none_TGME49_246950
MRVNTNHAAAAAAAAGDAAAAGDAAAAGDAAAAGAEAAGAPAAAHAPAAEGAATADAAAALEAPAAAAAAAAAAAAAPSAAAASGAAAETGAGETKGEGGDSGKETPPPPPPPPAAAAAATATAAAAAAAAAAGVSFSVKPITPPKGGPCSSVCEVFIDPRNPKKVPKAEAIFWLYPELPLLHPSSSSRSSSSSSSSSSSSKGKKRAERRRNERFRALIGISLFLHTVIEMISDGDVSAAAAGQWADAAAAALGLSAASLLPRLSPLSDAQPLPLAFLAAADAAAAADALLLLLQQRCLDALGELSPQQLAAAKVLEVALGAILTHHFCSQLPACGGVEGGFFISLAVLVRAADSSSKWAAGDALEGFLFALGGAPQGGPPRLVVPWHVRAKRRGRGSQQQQQQQQQQQQQQQAAAAAAAGVSLLLSDEALEKGKETLLENLAGADGQQQEASCSSSSSSSSSSSSGSSSNSSSSSSLPLKARTQEEWEGPTRVVLSEEIWRMHYHFNRLQQLIHSIR
>EimBruHougton004384_none_TGME49_246950
MKGCLALDRQQQQRRRPEQQQRQQQQQQQQQQQQQQQQQGFSPPIGAAAAATAAAAAAAAAAAANTGRTSSFQQLPFSLPLYYPHPTSSSSSSSSSSSGRMLFSRISLLFPVGLFAAAAAAPAAAALDFLEALTDLTMGAELFEEIGDSFAAAAAELPSPLAVKDAILSLLGADLLEKLQLLAQHEDQQQQQQQQQQQQQQQQQLLLQKLELLQQEDDLAKAFFLSPFGVSMQEFKSLPSVAAALLDASSYTRSDSSSSSSSSKKERAGCLLPRSSSCCCRPACRPPQPAAAEAAAAAAGPFGGLQRRAAAAATAAAAAAGRHRSSSSRPRPLPAAAAAAAPPPRCLPSSSNSSHPP
>EimBruHougton006499_none_TGME49_246950
MQHTAEFGGAAAPPAAAGATAAAAAATAAAAATTPAAGGGELPLELPERSTPAQGAAATAAERAAAAATAAAPTRRPRRSGRAPARRRGAAAAGDAAAAAGSHGTGGGGAAAAAAAAGGSQGTAAAAGRNDMGSIIKQDQQQLARVYARLVGAAAAASPAAAAAAAGAAPAAPPGSSGAAAAAAAAAAAADPRQLAAEASCGLLASRSLATGGIACVPISFRLQAAAAAFDCEGLTAKGAGAAAAAPAAAAAAAAAAPGPEPAAAAAAAGAFRNSFSSSSSSSNSSSNSSSNSSSSNSSSSSSGYASAPAAAFEEFTEEFADEFAAAAQGFLTADAEAVGGPAAAAAAAAAAAVAAATGRFRLSPWDLSASAAAACIDTAAAAALAAAERRLEANMISIKSSSSLVLTGLDIRVLLQWKQEDILLYEQQQLLRLLHEKLLSLQRRRQQRRRQQQRQQLQQQQQQLLQHQQLSRQQQQQQLLLLQQRQFPQPFPQVVLLDGPVTLIRPLAAAAAAAVAAEQRQQERQRCEEYRVLHGFALQQLLQLLLLLGLPRFAAKIAAADIFPAAGLAALNAIGEKRVDEWGVAHAMMMMNGAAAAAAAAAAAAASAAAPGATATRPAAARQAHAAAAAGRSTSSSSSSSSSSSSTNSSSSSSSSSSSSSSTGSSAAGAAAPAAAPAPRRPVVSARAAALAAAAAADAAGLRGTAHAAAVAAAAEGAVLHCCAVAAEMVGEEMEFDAAASSSSSSPSSSSSPTAPTTPPSSSSSRSSRSSRSSSSSSSSSALRVPLVLSRILYVHYHSLPLSAPSDWMSLHDITHMVSSSSSSSSSSSSSSSSSSSSGSSSSSCSSRGGGGVGGGAAAAAAAGQAISLVDGQAICLASPLLSEAVEIAAAAEAAAEAAAAAAAARKAADGNSGPDGAGEAGDKKPPLLPGVQPRAAAAAAAGRTACSCSSSSSRSSSSSSSSTCNKCSRGWRVIGSGGGIAGCSRTSSSSSSSSSSSSSKCSCSTGAARKLISLTKWENSYPSFSVRGLLIVALMANRQLLLKAAAGAAAATLNAAAAAGLTVKRLVLLSNEPRLRERLWPRRVLQHLQQQQQQQQQDEAEAEREEPGAAREVSTSAAAAAAATAAAAAITDADFVGSPSRVSCDGCSHMWLRVVSSSNSSSSNSSSSSNSDYSSFSVAGSRGVVSPDAAEEQQQQQQAGNVSEAAWGAAAASRNSSPGAAAAAAASSSRASAAALHRMKRPLVGEATAAAAAAAATDQDGNDSCSDAGTGSGQRSSKRLAAAAAAAAPAARGPQPHSRRSGRRRSSRRVKAEEESAAAAAAAAAAAEREAAEREAAEQEEAQQRAAAAAEAAAAAAAAATLAAALEAPPPGSLQLGSLTFMNVRDWLRHLAGEQQQQQQEQQQEQQQQEQQQQQQQQQRRRLPLSAAESHLYAVAATNSCMLPSVSAPLLLCVTRNDGMFAASSSSSSNSSSSNSSSSNSSSSSSLRSRSSSSSSSAAPAVQSQVDAAAALADAAAAAAAAAAPAAAAAAAAGAGGPPRVSELALRDNTSASTGSSTSSTSSSSGSSSSSSSRAAAAAAAAAAGSREGNLLIPNRHAVMFLLRRRRSCGCSCNGSSLNRLLVDGSVGGVCCCSCCGCCSRCSSNRRVVVGFGPPFPISSSMHLMRHGGDLRLQQQLLMALHLQQRQLQQQQQQQQGARGRRHLQALQLMQQQQQQQQQQSQSQLTTPEQLQQQRMLLLRTMQQHQQLLQQHRQQLLHRGEVRAIQDSLSLLWRQRQQRQQPQQQQQQQQQQQQQQQQQQQQQQQQQQQHMLHHHTHGEFAGSCVCVYAPTTIFYPTSLQPSISQQQELQQQQQQQQQQLVAAADAPAIRGARAGAAAAAATAAAAAATAAGGGTEAVDAAGFGPVLAAAALAAAAAAAPAGDAAATAGNAAAGAAGAAQPAAAAAAADPRAALAAAVQPFPLYFNAFCLESFRLLPVTALQQQQQRRRRRQLQLQLQQQRQQESPARPQQEAQGDRPAAAAAAATGTATATATATATAAATTAAATTAAAAANRLPELAEEEQDKEQWLLLLHLQEQLRRVQQQQQMIHEIVSSPLLLDASDRSTFPAFPQPQQQQQLQQQQQRRAQNLAAQRRQAEQQQQQQRQQRQRRRDSPRKHSSSSSSNSSSSSSSSSSSSSSSNCKSNQDSQTTSSTTNSNSSSSSSSSSSSSSSSNRRSCSRKNAASEGEAHAAASPSIWSSSSSSRAVCSDSDSSPFSIAMVPCRPSPRAAQRAAAAAAGGGPGQQYPRCCRCACGSSSGSSLLQQKQQQQQERKRGSGPNPPAEKQQEGQQQQRQQQQQQQQQQQQISDACKGPPLPHKPSAYPTLNPPPPLPSLQQQLLLGSGLLLQSLLLLLQRTPPAAAAAAAAAAAPAAAAAPAAAAALHRQQPPSDSRKSPAAGAQPQQASRRARRGGRKQQRQRQQQQQRRQQRKQQEAEEQQQLSQQQTMDRPQQLQRRRLGLSMEMEDEELLLRQQQQQLQLHQQQQQQQQQQQQQQQQRMLEQDPTLIVSLCRRYLHIPLLRQQPLLTFADSREALFAASYLSRISSASDRSVAAAAAAAPA
>EimBruHougton007824_none_TGME49_246950
MMQKETDPAAACCFTPSAAADAATAAAAATAADAADAAAVAPAATAATATAAADAADAAATTAAAAAANTEGAAAAADAAAAATPLHTAAENPLKHIDGAAAAAECSSAAAAETDSSGAAAETDCRSSAAAATDCRSAAAAAADCNGTAAAAECNSKAAATPEYNSAAAAATDCCSAAAAAPTALVAAADCSSPAATATTGCSSAEEAAADCSSAAEAEADCSSAAAAAGSMQGDTQRASTLQLACIHTQGEKQQFAAAAAAAAAAAAAAAAADDEGSIVPTDKKCNLFGLQRLLLDQNLKLENSSSSSSSNSSNSSSSSSSSSREGQLNRIFEAAAQFNFSPSFISNLRLSSCMQTNYLVQSPTYTLPSSSSSSSSSSNSSSSSSSSDTRSSSNDSISCSSDSSRSFSSSSNSDSSNSSDSDSSNSSDSDSSRSSNDSISSSSDSISSSSSSFCSNSRSGSVLLLRSSLLIYGSSTGGGPPRGPPWGPLAPKEKIFAAADEAINHFSCISSIILNTAAYTPQPQAAEGKRERGGGCKGAAAEETLTAAAANPVSPAAAAAAAAAAATTAAAAAADRFSCMFPAPQGAAEETEEKQMMRLQQDEVQLLQLQQQLQQLRQQQQHQQQQLQQLQQQQQRFEDEEDLLCLEPPPSPSEEAANGSDRCSKTAATAAAAAAAAAAEAEAAAAAASAAAAAAGHMRPQPPASLRILATPMTASTQRRPLLQQQQQQQQQQQQHCSREMLFNPLPTPHLHPASPVHAAANPIVFRPRCRPAAAAASAAPAAAAFAAAAEAQQRSAAARRVAAAAATAAAPQQQRGGQGLDDLLLPRVSNTPEQQQQRQQQQRQQQQQQQQQQQQQQQQHGRVLADASSQAPPTAATRTASVSAQQKQQQQQQRQQQQQQQNPPRYVPAAAWAAAGRGMKVPAFARLRWVPTSAAAAAAASGAAAAATAAAAAAAAAAAAGHRPNFAVPSLYKPTLSAAAACKAHLPPLPPPSRCSVGLHANSSSSSSNSSSSSSSTRSSSGSGFLDLEGGQRGALLLPIHPNSPLLRRCSSTAAAAAAAAAAAAAAASNETTNSVNAAAAQQSAGGPQGAPEGGAPRGAPPCPAAAAAVAAHQPYGAPGWGARWGPPACAAAAASGGFDGSSSKGLHALQWWVGVKPRAESSSNSSSSSSSSSSSSSGAAAAHGVDYCAHRQAQQLAAVMYSQQQQQQQQQQQQQQQQQQQQQQQRRSNETEGDSSRLGPAAAAKEEQQQNSILPFPRPVRKVKRAAAKTQTTNSSSSSSSSSNSSSSSNSSSSSNRSRSSSCSNKGGAPARGKSAEGRSTKPTPRGAPLGGPLKGAQSAAAAAAAAAAASAAAVSAAAAAAAAAGKTRREQTAAADGCRLLRLAPKRNGSSSSSSSSNSSSSSGSSSNRSRSSQGSRSSSSRSRSSHGSRSSRSLSRSSSSSSSSSIPLSSAFKPRLPSQGPPKQGTAAYSIGGTGGPPRGPPKIPQGGPLGGPPYLKGPPLGPLRIFKGGPPGGPLGG
>EimMaxWeybridge005966_none_TGME49_246950
MSTSQQQQQQQQQQQQQQALLLRQRSQHLLPAEDMYNIEEQQQQQQQVLLLQQQPVHEAPALPAVMCSQLPAVVPGSEAEGATQILSGEPSLIDSIAASGPSMQLQSAPLVASERPHRQAKMQQQQQQRQQQQQQQQENTNVGLSSSPSFCSTTQQDGEAAAAAAAAATAAAPAEVYDQHSSGLRGLRRSGSSSSSSSSSSNNNSSSCPYFLKLLRGRRHNTSAAAAAAAPAAPAAPPQEPRPSPVSRSSSSSSSSNNTSFTRVPIQPDTPQQDLQQHMQQQLQLEAQLQQQQLQLLQQQRRSIASSSVKALLLKCGAIACVLPEDDEEEQRQWMLQLQQQQQQQQQQLELQQQQQGKQRGHCRPCYRLGSPQRGTQLRHGRLQQQQQQQKQQQKKQHKEQQQQQHQQQQRREYPPPRSRSVRTPSLPKLQLPQQPGSPQQQQQQQQRTLLQQQQQQRRRSSSAVPSQVMQRKAAAAADASSAAAAAADAAADAAHAAADAAAEAAAEAAAAEAAAAAAAICMPSP
>EimPraeHoughton000447_none_TGME49_246950
MKQAAANSSSSSSSSSKVVLMRKVQQQQQQQQKISLMLTAATEDVVRAAAAAGVGAAATAATAAAAAAAAAAEVVAYLRSLFFVLPLNSNNSSSSSSSSTSSSSSSSSSSSMILSLKRRRNNNLNRSN
>EimPraeHoughton003656_none_TGME49_246950
MQPPNLKGSSPSRGAAAASIAYHQPQAALSPNTQPAAATRAANDRGDAADGAAESAACIATASSAADAAAADTVVVYTAATAAATDTPATAAAADTAAFIAASREAEAAANPAPSCTSGSASSAALSAAADTAATAATDTAADTAAATAAAATAAAAADTAADLSIVAAANDVDGFPLSLRVFSPSASSESLCPLEAAEPQQQQQQQQQQQQKQQQQQQEMEVDSEGLNVSVSASVSSPSIHTSVAASTVMFAAAADAAAAANAAAAAADAAAAANAAADAAAAADACSSSVSVSSQLMDPPTDLGVAAAEEAVVRSPAAAAVAAAAAVAADDDEAAPSAAPAADAIPAAAAAGQLAAVSSSISSSNSSNSSSNSSNSSSNSSSSNVCVGGAFELQVCSAAAEDAADASTTVAAAAAAAAGTAATEATAAETATAADTAAAAAAAAAAAAARTVETAATAAAGTAAESAEATSAAAEAATATTTTATTTAAAAATTTATTTAAAATAAAAAAAAALVLQQQHRDAAAAAAASSCSS
>EimPraeHoughton007035_none_TGME49_246950
MHAAAAAAADCLRVVLLLLLQQQQQQQHQQRQQQQQQQQQQRQRQQQQQQQQRQQQQQQVSNTDIFAQAANPFLAAAIASVSTTELKASVHSHRAPRRQTLEAPRSPRGFLPPLPAAAAAAAAAEAAAAAAAAAAEAAAAAATTTQQKHTQHKGSNSYIRRKKHQNHTPELQAAGSAAAAAAAVAAAAVAAAAAVAAGVCAYGSNPRLQQEQQQPAVSAAAADSVRSFECQYT
>LecTuz018638_rbh_TGME49_246950
VSTQSTWGGNDGEESDSKRVSDSGSQQFRSRKQDIHEEQQNRAVNIPRARESHTQSGGTAGSPIVLGDTGTPNQHSQLKNSTTATAAAMLPPRSAGGGGEKLGDRIESTVSEGMESGDKNERSFGDPESSTAQEKPAGSPPPRDDLSDYSDSSDEPIPMKKPKRPTNVPALGIGAAGPGSWLAGEPTRGDTYYFQG*
>OxyMar026127_none_TGME49_246950
XQQQQQQQQQQQQQQQQQQQSTCTSLSGQSFARPMQERNAIDYGSWSSASSATTDVTVWRPKMSGTGARGSRHTWSGRSDSRVGLYIGGGAVATVHDQRASSPPCSECTVQFVSCDSHQEWMRSGSNTETICKQSLQRPVLKKAGTEELGGFVHGKRLYTGAVAPSESSVVLTEISPARSSRVRPRSAGYAVPLGARSISGIMSRPESCSGAAREGPNRVKIRRPFSATVRSTSIVSLVPPGVAGAPRACVADLLAM
>ScrTroCCMP3099188643_none_TGME49_246950
XQQQXQQXQQQPQQYGHQQQASQWQTQPQQQQQQQQLQQQGQQQVQQQGQQQGQQQGQQRAWQEGGQQYDTSSQPHDQQQGQPQYGQQGSAQGYNRVPAPPPPPQLAAQQQQSPQQAQLQHASHDAQQQQQQQLQQQHHAQQVAQQHQQQQDHSSMQQGQQYAQHQAQQQQQPQQQEQEHEQSGETGAANEYVVATTGGDQDEVVIRTLLGEYKHAGSNHGRNMFKKVIQRPGASSVDVFLYYWDNRDGPTFEGWWFGNKVGGTSVWSHNGSSAMAPPLSNWKIPWDGSVRPTLSVAPKTEQQQQQPQSPQPQQQQQVPHQQQQQQQQQQ
>CerFusPA161109063727_none_TGME49_246950
MPPTPLSRNADLSAYLKELRSQADGGFGQALQRCIGIVSKARSVINPCRVSLLKDFGDGYISKRVQGHFIAADIFPQVDGNSGLDDEVEVRVRVELDNIIASNRLGEQTLKGAMLRAVQQTRQGLEAFRPLDDPRDVGLLRCCPPELFGHLTAVVKKGGKRKNSSAPSRCRKRQPCAIQVASQLGEQGSGTSSMFVQEAAETMTPACTDVAALALAEATVAATSGADGASVGLLTTPRHDSKVFQEGTSPLPLGSNEFIDVGDDQESGQEQRMDTKPGICQHPSLTPAKEARACRPFSGGWAIMIALFMQRNKPQTKAELAALSAEHGLCREPLVKLQSTVGREGMWYEPWSSCTRLRQVGWVVKSGRSLFMLTEAGQAEGSRYMQQWQQLRMQKGADAVEINPRANTLGACIAAQRQQQQQQQQQHEQQRIAAQRQQQQQQKQEQQPWQPLQPQCHVQQALKPKHGEDYCAGTAPCSTSPSEQAMVEEPTGIALPLQQHLQQIVPFAKDSIAEGIVSPKKRGGRGRGGGRGRGGGRGRMPAAAAITATETLPGCAETQEGACKQSEGFSVLVDVREQPVIRASLGRLLASSTELQVPGIDYSFGRQIEGRWRLANVLLERKTVYDFHATLSCQRAAFQARVHKSLQNVGFRVAVILEGTNELKQHPEQSRLLEAAYASEVDVLTTASLTDTAELLASMSAGPLSLHGDWAVDSLQTLLRPLYRADPTETFISALCALGVARSTADSLARGYGELHLLLEQLPGPGRDAETAAMDLASYGGITLFQAGKVLRAMGVDSAPLLKKRRMRPDTHIPQPWEQPQAWHWGPDDLGKAPEQQQQQPQPDQRNEEDGQRDADCLQSQANEPHAAVEEVSVEVGPAVDRSLVRCLKTLIPKVVERRDLGQGLLHVCKGPIGARGKPAYTFGATAATAQSLVPGRHWLLMPGSDDWRNVARARAQAYAQHGVVSSICISPAQAARHVAACAMAHAPKEQASAEDSRCGSSMVNSRGATGLENVICLARTGAGAIPLPTAKELIRRLGCKSLYQMMQKLRQEPESYLRELAVRDFGSERAAAVRSLLLGL
>CerFusPA161109067252_none_TGME49_246950
MCCLVSAIVFVFVLLCVIEDLFPEADASWSGPATQGTILAGRSAAVAASPQQFQKPAVKLSPGSSDGVTHVEPEPQQQKQQQQQQQQQLEQQKQSVAPVAPVWIFCASQWQECLCYGTVRWGTRDTWAEYKAKRDGAANRVVCSISKLPDVAPGDDTKHCECAVQPGSDFHHSLNPALLEGAMARKSKLAASCEIFEAARKDSESAASLWEAVAAFCSDDWATLNADARTGNRAMSLDTMRSLMRAWVDDRFVGNYKRFFKEKGWAERGFVNYYAGAPGGKHVRMTEELINSVHAFSSEPIIVFHFGTFTPKTWSAEKWPQLVLFHAAPIPPHAHRSFNFNKLRAMLLCRVRVGMQLDSDQFVAPGVDAIFGRTAQEITKDYAMPILPVHFLDRTPQDTGAYWARYCPGDVCRWQTTRWGHAHPTWTFWALPWIGRWLRRNFRDEWLPEKKGGEMSALRVTDIPEDEDLLNVGTWEEGGTKQWCKIDLPGPDDFNALLHTDPGAKRCTWSCGNVSPDRRFHPQGAAKVFYTAHHAVDPMATIRWVAQLKSRKNSLPPPIMYRGRFYKTGQEMMAEHPNVKCII
>CerFusPA161109068858_none_TGME49_246950
XSPSVSGVVVDGHLIFVARSIVTENPVRVAHLPQDAALSIAVLNAGAKACTGPLVGPAPLSTGPLPLAVMRTNATTPPDEEGLPPHSLTWLGWFPLTPSAGGPVAVSSARLCLSVLFEGAALLAPCRQQQHQQQQQQQQQQQQQPLQQQKQQDSSSNNSSSSTSSVQRRCLHCPHFRILQQAQASGLQIRGTLSGHGSMKAHGLAIVRSPSAGQTFGTDASWQPATKPSSATMARQRQQAPKSCTTKEARQPATEPPAAEGGSGDAANALPGRARLQSETYQPLQIREGCKSLPRAHSCKSFPEHTRAARAVPETPPRRPVAAGTLVRTHAETSSAIVEAELMHSVLGRLYAQLVQAASGGLVQQWAGAFDALVAELMHGGGCRDIAMLAQQEASIEIDLTREIYPSNRVEHMQHTSATL
>CerFusPA161109094880_none_TGME49_246950
XFAASNFQGTCWDVGSLEEGIEINVDNGQVGTSSLMPASSLQWPGICSPLLERRNGEDYPWAIHCRGFSYFSSPHDGALLCSLDSQWHRSTVCELFRVATNCVNLPCTREVVTPETLSAAIRRGQAPLPRGAGELMEVLLAEAGAVSGLLEMVPSSQLTFQMFLAIYTVAVLCLREKLPAGTHQQLFKLRANSQGREGCRDLVSEHFEHVFAMLASTGGTSTAAAAAATGGPQAEGVPVSLRQQRRQQQQQQQQQQEXQKKIGDMKPSHAVLKKTGAAARRHIIALLPQGPLGVADVETSATHHYDYLPTDEPWSRFVVRTPRETPAHGLATDVALWRERQEGWGWQSAWAAVRLANRLEEMLADPAELDGWLDAWIDSLGAERQSMLDGREWISGEQRQIGYRRWRGTQQILTPISGHYRPMWRAALLQRVAEATEKGGPHVPIFQSPDESTEEARRTWNCGAVLSWADIPVSCSLALHLDIGESDDKNGKPARAPSNSSLINLASGGCRVVLNRAILRTPMDAAALGQLSSCNEWYGMSVVQHNVSYAVRPQWLHADLVAVDVLEHRLLPAALQRVAIASQEVHNSSSRSPLRVRLHDAAEAIAEFTYYMFNGALYTRGSAAIAILSHHAMYLSLLRSPEDGERGRLARHRLQALRCLPNWRAHTMPDVEATSSHTAQAYTSYVYWKSFDSASGDPREELLSCLERALVLDAESEERGRQDAHRLQKALRELKSSRPGVG
>CerFusPA161109138953_none_TGME49_246950
QQQQEHHQHQQHQQQHKQQHQQQQLVRAPVCRVSPDRGQLSMTLRHTLTPSRSRRANRKAATASTAAASFSSRSTLPANFRASATWAGHAASASALQTPRAFCGTPLAPIASGXNIPTDFTSGEVYAQQRILTLIAIHSMLIASAAAATWYRRASSTGACHLNSTSAAFCVDLTGCADLHDTIMH
>ColAng079711_none_TGME49_246950
LFRSKQWYQRRVHGNFASSQNHHQSLSHHNNQQQHVSNPMYSNNNSHLPSSTMTFAQNFHGNNNNKNNHHQHHSSSSIHTTNNNSNNNHYQQHYQQHQNQHQHQQSSYNNQQNNRNYSNNSSNNMNHQISQYNNNNNSNNQNFPQHQQQHYNHHNNSNSNNSNNTHNQNNPFHQQYHHPHNNSSSTSRNHSFNNQNHNNNHNHQNNVTTNSTSIIASHPHHQQQQQPAVYQPHNHQQHQ*
>CryCohSeligo034049_none_TGME49_246950
XAATTATTTTTAAANAARTSKGPREAAASTSSPAVAASVLTCYLFVLLLSASSHLGVEGVTVLMRSETEVKANQASDLSSSVSVSSNFTTSHLHRRQRQQHQQQHQQQQQQQQQX
>CryCohSeligo047429_none_TGME49_246950
MEDDAQSNYSGFESDADESRPVEKKRSKERSKPAPKAESDDGDFESDGEEARQPAAAQEQLQNQEEYEEKREAAASTEDAARGSSRSNDASPLDRTNATTNDHENVEAEAVTKAADSNERDLEPDFEDFGSPAPGKPFNGSQPIVPNMTSQTEDDEATGEDDFQAAPNRQDAPLASSAPVETRSSSRTPSQPNPQREQPKQQQQQQQQQKQQQQQLPQEPPSPPPPQPQPQQAPPPEARSMSHEQFQLQNSAQIHARIKTVVKSCSGPSFNERIKAASRAYKKENKRLEDYQHSLLEDALARAKTRPCASAPRQAALVPASIEERYKVNTEKRKQKEAEFAKAAAQNKGRLNSREPIFRVSEVQAVFAAQEKQKTEHRKFLREQEEAQWEHIRSLQAKVISRPLLVENYQGPEHVRSLPELRLIPNHTKETPLQAKVHSAIERKDFLESAWGKEVEAIRERQNNRQKLHEIPYPPKVHPKKVLGPRELMPVEVKMEAVINTPWYQKSEWAERVREIKQRMDX
>CryCohSeligo097097_none_TGME49_246950
MEDDAQSNYSGFESDADESRPVEKKRSKERSKPAPKAESDDGDFESDGEEARQPAAAQEQLQNQEEYEEKREAAASTEDAARGSSRSNDASPLDRTNATTNDHENVEAEAVTKAADSNERDLEPDFEDFGSPAPGKPFNGSQPIVPNMTSQTEDDEATGEDDFQAAPNRQDAPLASSAPVETRSSSRTPSQPNPQREQPKQQQQQQQQQKQQQQQLPQEPPSPPPPQPQPQQAPPPEARSMSHEQFQLQNSAQIHARIKTVVKSCSGPSFNERIKAASRAYKKENKRLEDYQHSLLEDALARAKTRPCASAPRQAALVPASIEERYKVNTEKRKQKEAEFAKAAAQNKGRLNSREPIFRVSEVQAVFAAQEKQKTEHRKFLREQEEAQWEHIRSLQAKVISRPLLVENYQGPEHVRSLPELRLIPNHTKETPLQAKVHSAIERKDFLESAWGKEVEAIRERQNNRQKLHEIPYPPKVHPKKVLGPRELMPVEVKMEAVINTPWYQKSEWAERVREIX
>CryCohSeligo097755_none_TGME49_246950
LDSATCWLLFAGWFIVWTIVHHIAQILWGAGLLPICPPDLLDVYRRRLYRSQVYCFVAVAASIYLLSLCRFQAEDLLHVSLACSDVGGLPLRRFLGAGADERLFDGHDPNTFLAKAYLLHHMVAASGFMTILMLRCCTGLGAFGLLFELPVLLMNHRELALHERGRGRRASWMYHPRKLRTYWETLILLLFVGRGLPTFVYVYSLAFWRDVISRLGTFEGVLYHGMAIFFTLVNSNLLRLFSIWKYADMREARQAALSISQASLISERSPSPMHQGTSGQSFEPFQQQHADQQPASDRTTEAYFQQQQHQQQHQQQ
>CryCohSeligo099175_none_TGME49_246950
XPPPPPPQSYGADLDEPVRKAQQRERTQSQQKRPHDPAYLLPSSASASPSNKAPLKIGVIPPDTRGPSTEPPPAGTDHQASAYQGPARKLPPLLPPLPKEEEDQQGLDMTPDPSESYEVRPTVSCSSTASPTASLSPSRNSPKCSTSRRAHSLRGAADIGNVHQRQRRGERGRGEVNSEGSLSGSPDRSPRSRFASDLSGGSDCVPQAETEAAHQQHQQEQEQEQERQQQQQQHPQQKQQKQQYPQLPPLPGERAFSNSSGAAPPTATKDAEAAKAAAADEEEEEEEAAAAEEAAEEKKEEX
>CryCohSeligo133280_none_TGME49_246950
XQQQQQQQQQHQQQQHQSRAAPLILLMEFEARVALNQENLAKMVYQAATTMTLPVKCFLTMAKLAIQAKRSHDAGSECLRWYLRLLAQVAAQGPGENLQKFAVALRELVHLHLSRNDCWGCFEEVVGLLKSFPWIASCYPKSELEWLCAVAWGNCQHSLKVGDISWALRWVTAAVDLVGHCPAFEASKEKMERIAQLCRESSSGSSSQQ
>EimBruHougton004441_none_TGME49_246950
MSTAETNNAAAAAATAAAAAGAAATAAAATAAARSPAARAAAAAAAANLALLSSACSSFSSPRAVYCAQQQQQQQQQQRKMRPSVALLQQQQQQQQHGDTDDSFTVGGDRNSSSSSSSSSSSNTTSCSSSSNTSSSSNSSSSGRLMGEILLLHKGSRGELRRHQALQGLVLQQLVSGVHAAAAAFEAPCFIRLRRQLLHATAALQQQLQQEQQQDLQQQQQREEDGLDCETSGAAAAATATAAAAAAAGPTIGRKASPKGEAGPVAAECSAPAAAAAAAAADAASALSSTCEATQCICLFGDSSSSSNSSSSTGTSQDCRAAAAAAPAAAAEAAAAAADNYRGRPDCRVKMSSSSSSSSSSSSSSSSSSSSSSSMQVKGIRVGRSSSVYTLAAGSSYALIGTAAGLFGWGVCCSGELLQQKQQKQQQQQQQQQQEQQQGSPQPAVQWCLVPRLLLPLPAIGVGSSFPLRFSRIACGATSLVAFAAAQLQQVLPLLLPLGGGGRLSLRVSGFPALQQQQQQQQQQQQHVCCSCCCCCCDRTGQAATGSSTMPLQQPALLLLRLLNRADNPQQQQQQKQQQQQQQQQQQQQQQNEEVEVLLKAWLREGGEVVCCCPVLRAAKQTEDFSCSSSSSCCSSSSSSFFSADSAAAEPHTFSSSRCAWEEAAAARGPAATVGGAAAAAAAADVFAAAAAADEGADKTEGGGVPQQLEELQEQQQQLQLQQLQQQQQQQDVLQQHCTGWVFFGGNAAERLRRAAAPAAAAAAAAAAAAAAAAAAGAAAAAAAAADGGPCSSCSVLPLGPRGLIVNPSSSKQLRRWLQLQQQTAAARPLAATLQPEEPAAAEEQQQQQQQQQQQQQQQQQQQQQPQQPQQQQQQQQQQQQQQQQQQQQQQPQQQQQQPEQQTPTQPPEERSSSIKRSSNGVYVLQLFLSFNGREFSSKPQTFEVYRQFQADQLLLFTLPNAPAPAAPAAAAPAAAAPAAAAPAAAAAAAPAADPPEAAEPSEAEAAAGETAAAAATATAAPQPAAAAAAAAAAAAAAAAGEVQQVDEEAVLCKGTFAAVLLECGVSVHSPCFRLTVLPDPPAAAAAAAAPAAPAAPAAAGSHHRSSMHSSAQREANAAASSQAAAAPAGPAAAAAAATPAAASAAAAAAGAAATAAAGGGDSHAKGEGEEAALLQLVVPAACSSTVQQQLAALFETSSIRSSSKRGLARDRAAKNNAKKTAAAAAAAGAAKGAAAAAAANKAAPPEKQQKQQQQQQKTGKGQQQQQQQQQQQQQQQQQQEQQQKSEAAEENLQKVIICELPVLKGSSEGHCLCSLELSIDGNHFVPVAGGRALKIKSRCSSSSSSSSSSSSSSSSSSGRESSSSGCSRKSCSSSRKTGSSRKNGSSRSTREGFINSNSSKSSCLPPIAAAAAAAAAAIALAAAVAAAAVAAAAAAASDALKQLPSAHGRARLRRSKAAKEAPSAAADTWSFAAAAANLSGLNSYTGFTLTPRGGGMCCTGSRRMLLLLLLLLLLLPGASSNSYFTSCVQTPEQVRNSSSSSSSSRGSNGTKQKQERHPAVTAAPAATTNQQQQQQQQQQQQQQQQQQQQQQQQQQQQQQQQQQLTS
>GamAus009600_none_TGME49_246950
XVLISRLVDWHEMMDSHESKGVPVSRFLQRKLYKDAKVLIDEYKEVDRMDEKRLREAVQGFTVEENITKAELRALVKKMRLSLILPLPELRKEVRSLPGLVKPPTVRGLAEMEERGELCHHLLGAERMLVWDQRGFRAMKFDDVATSXXXXXXXXXFDDVDHVYTIVLQDEEQNRLPDAELRARYKNANLLADEQLTRQEMLDILRKVMIWELLPLEELRKDWQEVGLPCSVPVEGTDDERNRLMQDLVVWETRASYERKGIPVKRLKGTEVAMGLAQTFESFESMDMLELKAAYDTYGIPAGHSTRRPELLKHLKDVTLWISFSTDELWRECQDRGMPMDGFEQLAVEAERPEQLLATNEEHPSLREQLLVRLVLRARQTALQETLEEQLSSGDEERDGDSEADACELPAFLENSAAIESKAVDTTRSAEEQGESLGAVEKRKRTSSWKAKVWEKLRYIRDPVIAESICRVAVKPLPKSLRLPPEARLQWQPLEAALHLLSLEMLIPEQHGRGLSDAPQDVDAQQKRLVSVVCPTSSRRRHFHQLLYENFDNQTYETKELVIVDSGESESPFFMKKIEQDARVVYRFFKVEDSREGIKTQKKAWTLGLKRNVACYLARGEAIAHFDDDDLYAADYLAYMMPKLEQAAHPDGPIPGRRLAPAAAKLSAWHILDITTREFRFIDIHTDKSIPPRSYRSWLYGWGFSYFFTRTAWDLAPFPDVEFAEDSGFMEGLMAHNVPVALVGLPKGKGLVAHSQHASSTSGGEVQGVKRCGSQVSTMPPEFVKLMKTLNLVNGMETNPVRQCSEQLQRFTAKHKPLFGAPKPPLAGKAWTQSRGLRDTGMSPLRQQQLMQLQRQQQQQQQQQQQP
>HalGra017438_none_TGME49_246950
MMNSMLSPNPSPHFGSNLQYESRLRNISDQTAVDGLPFNTMQQANQAQLPLSSNINPQFQGDPNWGQNQASPQHLRNGSAVILASQAQSPMAAQFTQAPRQSNKTIQHQETLGNLKTPSLQPQINQNLEQYQKQMNMQQPQLANMDEQQMQALYNQLQAQANLSNMQQQPLINSPGLSVDPKGNNGGGGLSSGGNATPVNNMDQSQQQQQQNQQVAVDPVAQLLEELANSTDQISAQQLQQLLLMSGVPEAEVNALLQQAMAQQLQQQQQVMPYQQPDMSSFYPQQQQKQGLQMPGVSRSRMMGNDGLMIDTGSSMQDLSGLKSSIKGRNLGSGLDTAMTDAYMTMNGGTLPYGGGSLQQQKVYLPPLPQAFQPNHQNSMSNSDRLTALIQQQSMLRENRRLGNMGGFAPSRSHMIIPNQNHPLAQGQNHSMKNLQQSAFLNGGPGGSFLPGTKKKKTLKLRDNKYDYFLKAFATQHGTPNAMVEQLPELLANNPNSDIEFLEMQQKRLFMPSTQSRQMVNSLSPLRSNTEEAMLQQMNFNGNPYLNKQPLLGQTSNIPLDQIPKSAPSLNFGFSHPNATNSQLFASKLRAFQEFYQQTNLANNLQLQNYQASSPAQNQQEPSKVDSCEFFLKIPISIGDFQGTNFDFGHAIAQQLTNVIKTVCPRFESQPSGGESKSLLGKNSPTQQPPPQHQKTNSKGASNLVVKAEPNNKMLARLKTNEQPDKQQKLKDYAFKVNQDMLKVRDYKNSVKATRKDVIRGFVNYCLNLALVKKQPPQSNTSLSNKIKAVSMIVPKLTKRPPNKRDIISCFTKFAIATAFTPKDLRPSMRRDIVWSLVSFSLQMYKSKEFRQRVQKERQERRRKMIEQQKKPRASGGKKPPPDKSDFIQKEAKEIRFRMSKFAMKYYYVFQQKKRSSLLIREVSVVEKRKSQIQQQPPPAFIPIMNVQNSMGANNNDRQVDHRKNSSNEYSSESSPLMREISIVDKKRQSNMSSSSPMEKKRTSIIGDGIVSVHERRISQNSSKNNQSPAQQTRPSIVRDVTMVEKRPSQSPKPRPSTKIMTTFAPLPPQVPVQQVSPAFKREVTVMDRLSMSASPPPQPSGGLQREKSILDKRKSQMLPTNQITQGLQREISVIDRKRTSILVASGTQNMGLQREKSIIDKRISSSMAPPVDAPKGNPPLMREKSIIEKQRTSIAGGGGPAFTSQKSFMKGSPAPSQSPGFTSQKSFLMRTVTRNKIKRDGVDELNEDGPVHEQKQSTSGGAFVQPQKLQHQFSRMGTAFLAPHSGSKKKDEEPVGGSNPFNVSQSNDYNQFQQQQTYNFGGGGDQQSNQGSNHSGNYPKQPTPQPPQSMARMTTSIPSGAQSKQAPSFAQNVAVQNAAAAHHPSPQSAFKSTPTAFFKHENTPSIKEDSDDGDSHHHSMLSSQKAPPGDNSSFKSEVQDLSEFNSSRDGQSDRRHGHEEESKREHQAKKPDPPPKPPVTNAGPGFISAMTVMMLGKNDAHSEGTESMRTDQDSPKHKAEEKKTPAPPSKPESNAVSPAKTGEPPKLGFVSAMTIMFLGDNPRGLMETERSNNSLQTDEESINGKHHNHHQKKEDKA
>KarBre134002_none_TGME49_246950
XYYMQYLACCGEMRQEATARVLYSRQDGRHLLLPSLTLSVACALHPPAHRRHACMGSASTAGACWQASTNSPVPYAVXELPAPAEICIEASEEELDPQVELVVPEVPPSPRTRFLSTIGGRKGWRESRSSPSLPTIRRVARDGNAASMVLLRNAISNHSNVSAGGSLSTPTSPTSVRQGSTPSLVPSLEPLNVSQSPRSSLPLGLQSQSHSSLSPQSPVQSLLSPPSLSLALRQQQQQRQQQRQQQRQQPQPRRRTVRIPGLLARIARMGPVEIPRFTQHMVWLQGESFVNAADAHVLCRAIRRRVADILSHLPLASLSQGGDLVTLLMDHMRSCPSLGGDTPRRALEARLSYLVYHPAGDDHDAAELDTLEKCYREALALAGRELIAPRLVGVVITHILRWVQHAPIACIYQHAGVVRSLAETIPEVRQYLSTRIQRLALQRFDALQLMGYVLVLLDFREHGLALLDSNLESKLLHQVSSSVSSWAAARLTTELGPEGALRLLCHTSPFIKQAVADTLLKRVLGGVQKIASSLKRDSDCERVKQELIEWGQLVHMGGAADVLALTYSERQTIVDTLSDCIARCMSSTTLRSHVGELEKAQWAIVVLTAGPALNFGQSV
>KarSpeRossSea045785_none_TGME49_246950
QQQQQQQQQQQQQQQQHLSVGSSSSPPQVDMQQRPVSSAGPQVNIQQRGTSSAGPQFFNYNAAAPAGPRVQVSFQVQQAGLCGREVQNKLKAVPCAPLYEKLGPGAQGQRREVIKKVTPAAQLHVQKNVTSLSRIPSAEKFVQIPFLQRDAINEERRASQVSSPASTALSVRLSPLRRRDERSVSPFRRPAASTEMADVENALTERRNSYARDLRQSADSPIEVQGRSGSQDPLFVPIHVSVPSAGMNADSTLDGFLASRPSNNTVKALGELLLPNRSPSPLNAQQLYGRDVPSPPPTILSVGTNGLCIQAAISSVRGSESHCGSSHSLPPLIPMADSSYFGGEPGDRKLVAII
>KarSpeRossSea045788_none_TGME49_246950
QQQQQQQQQQQQQQQQHLSVGSSSSPPQVDMQQRPVSSAGPQVNIQQRGTSSAGPQFFNYNAAAPAGPRVQVSFQVQQAGLCGREVQNKLKAVPCAPLYEKLGPGAQGQRREVIKKVTPAAQLHVQKNVTSLSRIPSAEKFVQIPFLQRDAINEERRASQVSSPASTALSVRLSPLRRRDERSVSPFRRPAASTEMADVENALTERRNSYARDLKQSADSPIKVEGRSGSQDPLFVPIHVSVPSAGMSADSTLDGFLASRPSNNTVKALGELLLPNRSPSPLNAQQLYGRDIPSPPPTILSVGTNGLCIQAAISSVKGSESHCGSSHSLPPLIPMAASSYFDEDLGDRKLVAII
>KarSpeRossSea230829_none_TGME49_246950
LKPFCPKFSSSCSAGNACWCRITRCFAMARVLAVVMTALLVGGGEADTCPTGLKEWPLSSSELRMFEDQGLWYEVASEDLSKLSGCSCFRYDYRTPGLCSDPRYGNSREIPGTSRMPTAPYQILEFGAMGEYAVVYACIGLPYGQVVEKNVTFTYIFARDPQALEKNTIDFEGIKSRLTAQGIDATKIKIVPQPETCKYPEAKEQQQQQQQQQQQQQ
>KryFolCCMP1326032722_none_TGME49_246950
ALAMPFPFKPALGPDALDLAVEEEARLADDQSGLSGAAPFVERSADEVQDVLRQRIAVLSEEKVASQENAEEYPLVSHHGSDLLSQAVGADLDVVAGAAPVSMQQRSQKHQQEHQQQQRQQQQQRGAAMHRNVASVAAAEKASSVISARFVARTSSTSDVGRETRKLLPTLLIAGLSCTMLILIALIIHQRLVQQVPGIAGRRLETAMTRSLSNTEADGLFVGAQALQRAAGVGIRHHKWPPPWAISVDEGSRQRDDQGQMPDVGLEYLSGESLTFFTTQELWEERPNSELGRQVSVALYGPSGAIFGQICRVPTERGVMYQVFKDHMRIDSPLYTFSGDFATHSIRVTECGPLGRLVASCEPSQAGDDEDVMQVKIEPLMDAGIVLLGLLX
>KryFolCCMP1326110623_none_TGME49_246950
QQQQQQQQQQQPQPRSEYQAPVKPQQAASGPPADGLDQTAFVPGSTGPSGLDPSAARVRPPALGGGADAGPRMPPDMVYDMQRRILCGNLRVYVFNKDLELQAKRLALNPSNRRISILRDDGLCEDSWETETLASISLTIDSSILAEPPPPGAAAFKFSFGDAGDRFLCVVFESEDDCALATEAFGAALRGAGNSRVRGGRTAAAAAPRSLVPWTLEDALEFAKPTAPEERGRGAGSSRRPRGAAGRPRPLSQPLHRGARARAR
>OxyTri000568_none_TGME49_246950
MVRQYVQVTDLQRKELVRLIHEEGYSIAKASKVTNIPYDNAKAINRTYLREKRIHKINYRLRYQKKATLRVNNSMEKLEQIIENSNNLSQNGYTHNSSTPLSHEASTDNLPQMNSNLISMVDREGQIKQQPFIYKPTYSNSVKYQPPTSSSNRFAAQLLQSAQQYHQQPQNTNATIDNANMCSQNQQNNNFGSNQLRQLLLQLLVQKQSNNQQQHTAPSFAPQQLENLKFTQANFGNSSNSSQNSNKQQQQQLLQNMNSQQSSQQQLSQSAYQLQAQNSQNEKMSNLMMQIMMNNQQQNHQNKTRNQYHDLPISQNSNPVHSKSQKSFQPLIKNLSVVDSNQSSNCSNSSVNQSLKFFDFSAYSNQINDTHTRVTQNHGPSRMVNDCNNRYNLQEIDQNNNRFNSQNHHSVYQQQPNKTIIKIIRPILTTTNTNVAPSAGPDNNPLGGPKNPEPASNYEQLQFQCGMIDKQQLASINRKFSSDNMNQNQVKVKYFKPEIVSQKTSVSSTSTAYSSLHNDDLNCDQNVYPGHHKNSIMAAILSKTKNHSHQQQMMIDNIENIHQGYGMQQNKIINAAPALISQNE
>OxyTri004078_none_TGME49_246950
MTNPRNINNISLMNSAARQINYESLQAYTNSNLNSQQNNKATSLSTINNAKSFFTLRNNTNSSRQQNKLNVKDGGDSRNGKSQNNILLQNYSNLNSRRSPLITVTTQQQSTAHSVTSRNSNNRQNANNTINSHTQSKDSLKQQQQHQSTNILKQQQQFQNKNQSKIHLYNDQDLMRNKAQEIGEVNYFGNRKMSQTSNNFNQQSQGKNSNENMNLTSFKQKFLRNLKKQRYQEQLSVNQSNQMSPLTKIRNLTSNIGKVQLGKGEGNEKNNFISNNSFTITLNSQESISVDQNRQTKNSSIENSTNKGDKQILSERYKKQNQTPFIQDQSARLQLLHPITIRSKQGQIQDDKSPHNNLSQNSSLISDNNSNTSRNSNHSQSQSYQEFKKQISLKTKEQLEKRGIKNFYKIANQVRNEIMKQKIDSHQNNSQERSIGDVMEREEDTGNEEQTDQNKVNFSNILLDRQKLMQKLASQRRQTKLQVFNVHKFQELKDKAIKDAKTQKKLHEELIESEMKIIYRELNRQKDVSPQQIRQNLQQFLSISDYYKSVNEQQKQFEELQERMVLENRSQSPKRLPRKVDLKEIQKIKDQLKTQSPDKQNQSISIDNQSDEKNNDQQFKRQKTNKYMSQVRLNGMIGTLRDRLGFVTTKQKVENLMNQIAETIYDNYKSTKPKSQIQRSQTASPDKDKHNKSNSQMDQESESSNFNDNTQRSNLQSRNKINHMNLNENKTYQNFNRLNFSHYGFNRDLISRNNLSKRIKTSDQINSHRRICDIARERSQEEFELIMQNPVKLQNHILLSKILLDKDEQESQFDSNTQSKLTFSQPRTSDITKPGNINVARDFMGSLYSDQGWSKIASDQQFDKVITMLSDFYGMKLNSNESNRYESDPRFIHTLKKFQKIFLKKFKSPIKDRTLITPQPFHNNDMINDQLSKTETIQDQSLEDQKLFDKYFNSGQEEQIESRLKDQQIIKRYSKFLNKCMFIAQDDFIKKKFKAFMNIGKKDKGDNFYERMAKDAKARQEKAEKNTSNNMRSTFLNQRSTFDKLSSRGSENDGMSFRQGILKRQINDSFEINQPNRQVHNNLGFQTQITIREETEQDDPRFKLVDKIESHQPIKLQPDDFFNQQRSKSNTTFTSQKVSAFTNEKKSDMARRLLFADMNFERIEEERGTYESFKKSRPSRCQNQQQMNGQEIIDMKIQDLEFKIMTKKRKDKIQQFQTRKESSQIL
>OxyTri013614_none_TGME49_246950
MKLKLKKIAEDRLKAPSPELIIRKMKDKVNSKLLEHASSLKSLKGTIIRQDNEPSFQVDIKKLGFLQQQQKQRQYFESTNAKGLLNIPYYRKIMKVPLAQLKNELESLQINTPEQTQTREHNKQNIYQIKNGANGFSSEIMKNPMLNQKLTMKYSIIETNLRKNDKSSSFLPSITSPNHNAFVEQDHNMSQLKASVSMGSLIQNQKSRQTQQNKNPSIQNINSLQIQRYPSITQQNSLTNLQSFLVAGAHIKGLANEEQQDTSVDNSFDFLNQSKLMKKAIIQQVLGKPMFKLKRNQSQEHSIDTTQEDIQKLYISNTNKDQSKLMQKINSLPMLDVLPKKKNKSRKRITMRSSVLSVNNKYQSQQQQQSTNTTIINQELPQQLRQNQISGLYINNVQRNKNHSNQMQKSLLDDSRLKSVKQIPSVANLLKALNL
>OxyTri014907_none_TGME49_246950
MSNNQQHFNPTDLSTHGIAQSHFGHGLPLRKPRQNNSFNIINSHNPIINGQSSNQQFIITNSRNLNNNSMQYNDRSKIEMLSDIQQNINAQGSNNIAGHADHYINGQQQKSIIQNQQNLQQKYQNQHQQNAQGGIHRNASLEHSYTNNNQTISNNLYGGPQSYSRNQQNYNINQQSQFTNLSNADHAPGSFDYDMLNNLNSSIMKRTKMQVKSSEKHHRNQVLSRGGIFNYSRPRTNSPFPHMREKNGKKILTAQSDTPEGFENTIGSGNNGYFREQTLQHNSHYNNGKNGVMTKIQLIPMHDDRIPDNNSVDLNSTNIYDSLNNSATGNYNAQVGARQKGGLGLMKINDQQNQDNSLIFEQVMNNQTIDNSPHTLNQFEQSFQEDQLNRSMFYNSQPLQNLSQYRQNRHTVVGQDLDNSINQSISIANNSQSISPGGHHSKKISNANIDCNQPPLVLSPHSIKFAAKGNNDGSQGRVIEGNNAQYHNKSLSGQLVNSKQEQLNTSQNIQKFIKNQRGISGDIYHDSRHSLISPQSDQFQNPNSNVNMIVQNMGDSLRGYQPQYVPGSSSYASRNMIISDRAQRKQLGTAGVIHSTFNHGSLFSNPLMGLDQALPIQLPNYNQYNNAANIYKTVQSEQRLRGDHHSQEISGINSAAKQRFILEPIKENSTNALIQKSRMINGQLKRKNNSSILQDSQLVPGQIQNVILSAKQNDALLAAQNFRVETNKAKPKIMKLQKLKDVFTTPQKNINLQNKSVIMSSSIHASLAPYSMIAGNQLEAHLQEQFLKNKQRSLSSNNEDQYLFTFHNPKNQDQNKNPEDQEDSRYQNNTGEDTCSKVNHPKVKNSPSKSQFNERKQSTNSQVKFLYNHQNNGPEEQSTSTTAASQNSVGLIQRISLTSNKKKKNRIHDKLVMMTRNGGIYAIHGNSNSNINNNQLNLNGSSINITGTGEKLNLQNNQVGQFLTKLEEQQTNKAIL
>OxyTri016712_none_TGME49_246950
MSLTTKKFQLTSSDLQFKKIGNSLQLKQTENNILKFQNGEKPKIGSLQLNTQKLQVIQNKDVDTERKKASQILHYLMERKQEVDFSDPFELLRNMNDVLYNYGEQIMPESTNLNSIERPEKENLQINSQELNEDYFESGNQGKIHKQNSNKISRVMLQTGRLSHGHSAAIKTQQNQLNTTYGGGGSSFYSNNPKSSSKKFGYKYESSTIQNDSTENNSIIDRDGGGSLDISSFPEIINKTAKFNELKNDSIQKSARVRHILDKQKERILNTNIPEVNQMYDGLDQKYNRILKLKEEFQDIKSQFSIPITSHKKSSQQSLNSSTFLQTQDNLIKIDKKLGDNLLDQSIIEENSENGNQSKFEMQSRTQSQPKQRLQRLIHKQQVQLSAQYQQSIAAANSFKINVFNHTSRSLEKNDQSQQKREKILQNQRAILALKLTQLGGSGTGFGIELKNSQLTLNKKFHSEIQEDSHTSFSAPNQNQNQQSRGVLNQLSFRKQMSLQEQIQQQQLNQDLKIIDEAQPIMGGRKFVKSQLISGSLNTSGQGNNIQLQLFQGEKFNNKAIQRLNKLYPNTRALIEHSSPINDRFKNSEKKQTIEVQKEVSDLQLVSFEQQAKKLDLNSNDYFAEFQMSRQQNNQEINLSQLNTDRKKDRENQLKQIYGEDPRVLESFRKGYEPVKILDISPQKNVQVKQVDQQQQHAGIALYEKFILEQQKQIKLIKKQQKKLKKQKLKEESKQHLNSSVENIYMRETIGSAGRNLATSQGSGYFQKGNYFLHKKQSQAYKKSKNTSRCISQISKRRSQSLGMNSKENLNDHEPQINEVQQIEVQNITFENVPVEHKQDKSMLSPIEMPLNSQIYLENQEEQDPRNLINIQPPLVLPSSNFEKLQEMKKQIELIKQQNAATSSSKVINNQKTSLNYQFKLKQNEEPQEETDQIELLMLNSSIFQLGGQFNDDTQNQEQNQDQSNLDFDQDIHSGQIELQ
>OxyTri016805_none_TGME49_246950
MPLQHSLSQHQNLKLHNMKGYSQKNLVYPHPLPIPSNQFLSDYNNSITDRGLQQNNEASNSVAAQNVMLGIGNISNIQNNNKHSINSNNSSSHNLGLKPKLFRINSNRHPGFLNKPSHGYISKLPENKDLAFQKKQKADQFKRTGLEQDHFILESQTKQININSEGKNRLRQSQSKLGMAKGGLQQQQQEPGINEIDMNISPTQRYEQQQKLIENFYDEHYGSNPPNLSHLNQEIQNSQQQLTKQSTLSKLRKMSLLKGQVIIQEEVSYDHDLLDEHIVDKIENYKNHNDRKLRQFNKIIKDYQKSDVQTRVQKYGKKTLYEDLKLQEMELKKQLRINAGLQQESSAERRNLQTASQLNDNDNIIMKNIMQQNNASEYNLNSGLFGSHSHVPPIPFSNQALFTNLSEKERYIKFSNEFNKVKAQIDAHKHEDYNICQMYLKTKMSELIEEPTRDQVKNFAKFIKDEQRLFDLRKTLEGIIIDAMNGEYTYDRLQELYDRKKRSQTAEIAETLSNHQNRFLDVFQQYQADLGQNYIIWNQKTEFNYDGIPKQFPLTGPRGRINRRRNKLQYQRKVPYGNQPLKLQTVMQNYIGENKKLGAKEFISPTLEHEYSCAVNFNKETVNTVLNFAQESKVRLMNSLSSNNLIAKPGTAYPQLQKNQSVAILNKDIQPYEQQRQLQTAGPSLYQKKANHRSMANLNLDVKSQQSSQQQQQFLQSESQAYSKISKLHNVESESVYKRNRLMLEHVMLERALKKLNSRKERKEAQKLQEKQKTEGGTNDWKVRQAMSNEIFEKQRQVMSNKKSKKQQQQL
>ParTetD42024440_none_TGME49_246950
MYKLQQARPNTECQAGFRQKYLPFQQFKSESKVVKDQPKTKKRKKIDNKLQDPLKLYELYLKALQGTEFTDEDQKDYERLIGKCSYDFHTTFYPDGVISFPNPDYEEVARPQQMKPLEFFDFVQQALKINPKSLNDQLLFKAIETSYQLLSISQSELQNSLSSDPFQLQSQQSDVRYKQFFTQQTLSGKRFSKSIRPMLSAQEKLNYAMKALREKFEAALSSNMKANLIDFINLDYKSLEEAQTRCDVKGEYLNQIQEQWFKTPKEALDTSTMLRNAILIQLSRKGFQTRQVISNDGRWIFLLIKMDEENLKVVAEQKKLSKRLNFWFSDLFSLEPVDKRLRPLRLNNRLWKPNEYQCTTFFEYLRPQIIELIEQINFKRLSREVNQSHINQELFQYGKQDLNDEVDHGPSDDEWFAFYKYLVHLKKCVTEHRQQNIIDSDLSAILNKQMDSFQLYIKRFQKELISQGLGNKQEIFLNKQNILNPENQQHLEKVEVYDHNAESLMNEYKQYMIEQNIPLTKYIKILQKERLAYNYMQAFIESLEVANDSKQYLKNLWSQVDLTPQEPYINFRRPTKKMAPTLQAQQQMIWCKYQKDEDGNISVFSSIDRLKLVYFAVDDCFDINSFTMKGYIHQFFCLNDQYELLGYCQNFEKALTSETQFYHKKLFFFADEWKFRIFEPWFAPIDIICSYYGEKIGLYFFFMSYYTKMLTFISVCGFGCSLAEWILNNQDGEASIIITMIFTFVLIQWNSIVTDYWKQQQVRFNLKYGQLNEKEKSTERSSFKGTFIRSLENDQLNSAAQDDSDLVLRLFLASILLVLLISAYSGLVVGLFTLTTALRNSFGSEFSNVSVMSLEVTLSATINVFVQLFVDKFYDYISTSVTDFENHKTMQKYETSFVVKKFILYFCSYVVPLLFIGYLNGPLNLYCSKSNCSRHVQYYFSTIIIWQFLFKILQLFKFISDLAKYPKIKYEINDNDIHQFIDETSRRQSYAISPERYGTLEDYMEILILYSLLIIFGYSFPLSYFLLWSFNILQLQVKKYSFMYCLQRPWPQNESSLGIWNNILDLVNQIGILTNTGIITVLYNKKYGEQLVLVFLSLLISNSLFKFVIASVFGDTPFRLTQLTIRHKYLLKSTLEIFSKTKQSTKIKKEEEDIYKRFPLFKVYSSTNNMEFGSFQTISSQSDLEEHIRKGQLRNELNQKRETKVQPKKIDLDDPPYELLHNLFSQRVSNWAFEIQYNNLNPFQRKKKLIKYWKYLYKLSVLTTYKKLWTEDRLTQRHFYMKRKKLAITNLDQRKLYILKQNYKLTHQVYSDNAQLKFRKKFQQVTKNSNKPDDIKEYENIVQKQQNYIEKNLWLNCRKVVVLKIKAIWIRGFRKTVVRRSAIQNIRVITKTSVQNGTFSLKSNIHKQYNKLLETNQKMDGYSMKEFINMVGQLNFEQIDQIVFPLTSQSLNIQQYILYPKKSYIFKTVIDQLRDTFIFDTQTTKQQEIAMQFFIEEQFQIENIELIKHYHDNIWLGKKNDQEYLVQFLQVTYNQKLQFQQKLDSKHGVYYAESKNYLRLSNIIDQIDDFVIKGYCLCLYELEKPLSLWQVIKFRKTYGIDYKSEEINEFLYANLILMKSKPHPYISIFNYFLDGRQYALLNTLKSEQPLYNLAKVIIQMICLKQIDDPYQQLEQMDHKLTDVLRAMLDNNITIDQIVYEIRKQYKFKEIQYASDISKSPDQSFNSQIQLFLHKINCSFRMKFYDQTLNLIQQFDNILKREYPPQNKDAVSIFSKSLKDEISKIILQPNYMQRNLDIILIYYLKMATLCALKLDFDEDLNSLLTGIQSCSNEINLIVRQLCLNIEFQNLNPTEQHTLLRKRKKNKQNTKLFSEQRMFLLETLRYNQEYLNVIIQYKSQLQRYSNQLNIVQSIKQYFNKNYGFASFLIDDSIKNTQKIIKPVQLPVILEQARQISLEMFNLDQFSPQMDDDDVIDLFNKPNKDFNILDEIHTNLNYCMQYLYFQYLQLIVWFDEQNVMFDQNCQQFIKLQIQNIPVFDNLKCQILQLMKFEVHQDQIKSYEDCELGKYLILKIRKWNESNFNEIYDIIDSSDFQYMWVQFMTQSLINKTLLNRQIICEFLEQDKDDIRFILLRIRLLMQLLHMDDYQSTNIIINQNIQNYQKLNRKYEDKSKILQLKSLIKQYKYQYYYLEESWFQHFSLSQLRLTYLLAICYAFSPKHIENFHNQSSFEITQLQSALNQIEENKQQESFHLMLKAAQIVQLHDYCNLLDDEAIGFVKYQQLYTFITLSLQQGVGLQFTFEAIKRIINYDINPSIFILLLIQQFISFQLIDQVDIFIRLIQKMQQNKSMLLEEAHEGFDMDLKIFTFFTKSQDMKIIKPYDQLYIRYPTIQQYKDLLLDSQSLFYFSLYHENIEEQQIQIRTQLRQLLLDARYTKMIQLYESLLLYFNMQIGEEVDQLHSKVARYQITEKTLFHAIICHQLSRYYVCRYDYQLAFNSSKHALNYIKSSQFEQAVIIKIEKNIFHFKNNIQNEELMKLFNLQQFDCIYEESDQYYNNVIDETFIHEQILIHVESVINLQYQYIYQQSYQTNRGRQQSQYQQTKQNEQQQIFEIDIQLTDLLYLLQTLPFRSQQLKVFYIIAQYLLYHLTSEGIQTVEMNLKKNCKQRLKEIASQISSIKLIVSQKIQQKELTQEEFQDAELRKQLLSFEQIILNSVEYGINKVIMLSWIHQSIDRALELCEYFQDQYMIKVHYFVPKFQLLQIRMYQEGEQLIKLINQISFVNDSLRDFYSNNSHPTKGVLYYLMGQQKRWLKYIYIKYIEQVIEFQQFNIDELRVITKGLLEQNLKLYHIWEKFDSPYRYTIPQILEAFIIEEIGNIVKEDNDATDLKVFQAAGIVEELIKQFQNQIDVNGNLDFIYSASQFDYFKQDNFYTQDIKFIQQQDKLKQQQEQDLQQQQQQVGQKRR
>ParTetD42030743_none_TGME49_246950
MDTDSLQQQLQLIYQTFSLDQSTFKLMQEMTNNYILNNKTNDYIVIPRLALWLASKQQQIVAIDGSIVYGSGISLNSIINDCQNKGITNIDQLIDVAINMVTELKVDQTCQKTLTLLKHNNQILNMFYQKMEALLLHFKMNDQNILIKNITWLLFLITKKSLNLQDVVQSTCILISILTTILSQLLNIFTTTNKILSEIKKSAAGEDEQQLQIQQFLINQFKIQDLDLFSSINLQAKQQYAELIKQNIIKQLKSNSGFSIFMVSIINSNQYKLDQQYKHLLKSDEFDERLLIPDRQKNLTPKKLTPNLNTLKSNNIKQLAMQSKHDQNREQQITSQQQQQQNRYQKLLNYELDTKITLTTNLREIKLPQTVLMSPYAQQSIVATPMTEAMEMYNWMHEKQQPFKKLFKNGTLNVNQLLSQNPQLFQNFQNQGKHFDLIDKTFNEYIQYCQDSNLIDENKSKTNQYWTLYVLMLEKSNFQIDEQMLKSLICFCIECVYFVLNKQSQLLDQLMQKCEIQHYQLWKWLDFFLNQFDTKVPHQLKEHILDIEVKFVSYSIWSCDSQSELIKFLNEIHISRFQQNNNQMNRLFKRVLHYCAFQIQVICSNIKLQEQLQEYIWITIKYIISEKTDHLRYHSLDQIVLASIYAVTKLTGNQLKFQQIINAYELTNTWYSKQFIKKIVCNTYISNDSMGDIVSYYNQSFIPQIKSFMLQMSHEIKSNNVPQSPMNNKNPALNNKILDSPLRDILPRQQNFTTNLQSQHAGLMTPATQLLYAYQESPLLKQQVKQQALPVSKENVYNNSNINTKIDYSQETQDFILKKFEQLKNTKSKQINSKTSFSILQQGTPKILNSSRTNNSAMLQHNQTQNSQQSNEQNSTFCKLLNFEQQ
>ParTetD42033874_none_TGME49_246950
MQVPLNRSQVFLLNGQQIEILEKQNERGNIKTYSGIQRPLEQNVLIIEINQNVSLQGQLLVYDQVHYEYYKEKLQFTFLKTKNDCLIQMCGNQLIFWQEYFQKQEFKTLPLQQKHKIFYKVFINVENQYCRKNIKQKTYDLYLFLQDHLGNIQIQGIDFRLFRDNDIIGQIDVQINQGQLNIQQIRNFGNLYFQILTDIDSRLFNQITEDQRFHIITHSPLYEWQKQEIINFLNPAFAQELTIEQFLKLLKKDQFYIGTQQSNQQTEIICQFSLQQQQIQSQLNYLYHHTKDMEHNQDIYQEYQYLNKINTEFQKSIQDNFSFGIVSSKVEELFNQQLVELNSLSYQFYFNLRQVLCDNLMMKHKTLELKLNTLYQPTQYIGQYGSLQINLYSKLQHQNKMLIQNIEQQIHVKLSNDVPSILQFNQSLNKQNQVSQNIKAEYQAYKKSLITELMKIKALLEQNVKRIQQQFQHINVKYLMMIANQDESDQASFVTIILEKQQFLKNIIQNLINEIPHLIFKQNRKSIDILSTIQSYQELECRIGSLNEILEEKNYELHQFEQVDNMQRSNLANKLCLKNQQQLKELKQEFTSQFQSIKQFLIQLSKNKNFISDQELIQIENGIELIVQKQFYRFSIIEELLQQIQTNKQYCKSISKKIEEEKNIIQISINQQLKVFDELFKNNIDKRDDLQEQEILDFELTILIKQYHNVKCELEFEILNIQQKFSSLETAFQEQLLLSRKIEILCQENQELIIQFKYRNHKIKNIVRKINDKFEENIKRFLQFFGFFKEVKASIDLQQDQERLFLQTQQQLILIQKQFEIIQTQNINKSRDEKRMEYQKLRSQLELIQLDVILKGKQMGFNSQGYQQQLTLIIMSKFYHMSRFHQRLMEAKALNSNQISTEDLELLNLQKDDYEYIESQVDFFRKVVIENGAQAFQIENLQEKLEDLEKQIELKRNYLLSVIECTIQQQLQKSIKQAETIDKISKFTNYLEFSQFLPIQLLNLVR
>PlaMalUG01000708_none_TGME49_246950
MQASKNLFKVLKRFKNCCMLEKLEEIKEYEENLKKLSNHEKIVRIDINGKEKKASKYFFDKNKYIYVKNNSDIKAFETKGREGKKKKGAIAAEPGVVTGAAVREGVISEMGTVSAKKDEDYVIVDTLRRRSNFRKNENFERSLKRLKDTYNLSEEEIIYMKFIYKIKIKNIYSLINNLRKNIYVDKKKKEVLLNCIYKYLSYNCYTMSRNEILFFFYIFPQYMKYSNKIMHYLTSLLNKDQLKIEECINLITETNLLYINYCIKDVYISYLNRCIHNIDIIHILILLSKGSYIFTTWIDNRSSISDLSITFRDNLYHMIEKKKSCLNRELKNAYLQFNAYLVNNMNTFLNIFFNDLYILLYRKIILENLNREELDYEYFHNVKTLTSHNSTIRHINLFLQNSDYYSFASKKQNVKIKVFPSFIDEPSGIDKDSKGDIVNILPEYFACTNNANINCEASSGKTEDTNGTDRHCTKSSITTVRTPNRRSNNVYMSNKNNYSEQQEEELMVDNHSIHEMQDCLLSQSKKKRPLYDAVDTPSYQAVDTRYDSYMTNRKGKPIMNSPEATASLQHYTHHIRQQIFQFTYPSDRIKETRYNELREKYKIATKVTDKNVKVLLNFLRISFNSKSLHFNEIFSKNSLSQIASDMKRYAAKLRKDEIGKNYKNLFFRLADCWDGLKGNRPEWTSTHENDVYLLESRDRNLVNANNLPLDMVACTNLSHVITERVEEKLVDSVSINSTHTSPTPSCRTRCSTPPPDGVKREYNYEEKRGLLFHSVNTDDRSMIRCYEVDEEKEKERTPLQKRQNILLQTKEKTAVQNNSIVNLVNHIYFSSINGKKFYSLSEINMISKLLLYLCSSFLSHYYAYEYKHEHAHQYQHQHQHQHQHQHQHQHQHQHQHQHQHQHQHQHQHQREYAQRDGKCVDVISYELLYCRFEKLFYEMFTYVLKNMYIINVSNYFYIFAAFSIFANKITPKIMNKQGGDKKKNEQNYHYHKIANLLYIIHTVRMHQLNQVKSLLNDEDNRRYLRFLQHSDNKLDWDNDNDEVLKKKKKKNILRNDFDYPVLHETILNKFKLDNMHISRKDKKQLEEYSDCHLSSGITSNELNVRDTRQGSVEYCGFTNGKGFYSGNDNDTNNRREDYLSQLLSPTLINSYNFLLMFLNNYLDCATFHMTKFLVSIYYLNINVPSSLSCLYHLESRLHTNHQKFMNKHFYCAISASIGRETLLGLGKSYMRKIIKLQREHLDINRIPNRSININHNNGINRNNNPNFVYSDILNTLPFSCNYNVYDNIEDIFKKKKNLFSLENTLNFILIYSLNKFYYSTIYYDMSKYLSKFDLTHVSDNVKMLLFFLFFQCIHVYKPFYFLLLYDILTKWKKNLGKMNLYILCSLILILIKESKIKMKSVIYKKRKFGKIAWNFFFPLDIFIHKNIMNNAEKKVRRLEKNILSKKADIKGDTCIKEQINTAHITPFLFTINQFKNHFKNIIPQIVEQYKHYYKNGKSAEQEYENTNVKEEEASPHNSSFFFYFDNTIESEVFKTCLNFLSYEYVTAHFLLPKKSLYYDILLHLKNSKVRL
>PolGlaCCMP1383005230_none_TGME49_246950
XSNNSNNSNNSNNQRQQHQQQRQQQQQQTETRTLNHADGPSELVFRAAIATQGGLDDSDXQNFSYPVRDSEIVLISVRPGSGDRMVSQSASLKLEFAEDVKAGPGSFKLVPTVSQVSGITPSEVSMLAKSCHFEGSTVTCIPPVLLQLGASYSVVYTTAAMLDAQDEAIGMGPNGRSPSFTVIDVDXRSTSAAVCRSFRPDAPSHSLQAXXGXWKLPKPKMFAARGALLTLNFTEEVQAGVGDLIILDCSPGDTALCFDGTSEHYEDLEVMRINVSGADGQSKLLFQ
>PolGlaCCMP1383027452_none_TGME49_246950
XQQQQQQQQQLEYLDKRSLLRGMATTVVATPVVDDANAASNEVAEVMSAAPASTQAASTQPVMMMLSAEGEGTALIFDPVTAAAIADGNMVVMGVPIEDQGSRKTTKRVVFLAALGATLYILNFVINLMRGNYDVNXNYDVNYSGSSSENSIWAAFSSLLIELSIPMCGYCGALYHNRQLACCYCSCNLFVAIVSIMSFIRFNIRISEIHGQCVSEPDLQQRRQCEIWVSESVDKYVMLFSTMSTIFMGFFAFWTGNILYNKLAQEQGVVSRSTRPLVGEVVQLSHVPLLQGDASESPAPGPESSDLVESEGVSEVDISVSGLSFGGPRIVPNNTVAPDIVGGPQGIEVRPWPGSSSSSVDAEPTAPIAAQDLNVVSLDSQTSNEPQQGEPSGQQQLREGSGATLDAWLHVAVG
>PolGlaCCMP1383028688_none_TGME49_246950
QQQQQKQQQQQQPQKQQQQQQXQEQRQQQKQPEQQQRAKQAKNTSSRPGPARKKPKTTDVRGSRIFPGDEDGPFELNLDALQGRWRHSHPNLGMLTVRGESVKFDSGLPYEVKEMPGGQLDMAGWQASKEKSTEAIVWIKDQFICSWFLEEDLERADEEGLDSKNIIDGKRGRARVNYRALDRQMQDEEDRQTRNVYSDASSDDDRRPSRGREAMETVSPKELAX
>PolGlaCCMP1383037783_none_TGME49_246950
RQQQLLQANNNNHHNNNTNTTTTNNNNNNENNNKNNDXANNNRNNNNNRNNDHNNHNNNNNNNDDNNNNDNNNKQXQQQQNNNSNSDSNSNNNNNDNNKNNHDDNNNYNXNNNNNQTTTNNKQTTSQQQQQQHQQQRRQQQHQANDSNNSNNNXVNNRDMLSACLGGHXFMPYPGSMWFGNGHSASVX
>PolGlaCCMP1383038764_none_TGME49_246950
QQQQQQQNQQQQRQQQVQVPVQQHLHYDPSQQLQPPVAMVRGPKRGRGRPRKESSPSALEVAAAPATTMTTRHLTTTRTTITAAATTTALEVAAAPVGPEMHEEVAAAPAGPEIXEEEEEEVNHAAAFHDLRPLRSPTPPRSKRPRPWPKAQAASLARKEGSHRWSRSLSGGPSVELDLD
>PolGlaCCMP1383039644_none_TGME49_246950
XQQEQQQQQQQQQDEQQQKQQQPQQNGTWTPAFPSRAAESSKVGRTEVKLSARQEEEPEDGPAAHIPTARSTRSAGDRRGEEGFQGIEEGKDPGGQGRRQRQVLCEQVKPHRATEPDSAGSVELPGRGKVRLLRKALPDQPADPSPGEEGGEDNSAAGGPRLRGEDVRNASLSEEVSPGAGVETTSHSGSSHYGSNNNX
>ProRetCCCM535045162_none_TGME49_246950
QQQQQQQQQQQQRPAAWLGCPLHARLRGRRSLLGGGLALHDAVPDLRSDVRDALAGTVRNEDGLALRGRPNVLQGLKVLRDEQQLRDPGAAELLLRVADDRALEAVHDGRALLRDADALEPRGVGVGLGLDHNLDLLGLRGHDCGVAQALLLVDLVHGVHDFLAGLQLCHQGLVDHEAVIHHVLPELLLDGLEIXVLVLEGLVEKHLRHVRPDDVGDVGVNLGAHVREPVERGLRVVRHNALLDRDAGHDEHIVLGLGLNQALVLFHPARDGAQLDADPAAVEADAGEARP
>PsePer36N120E000363_none_TGME49_246950
MAASKQYGIIKQIKVPTQGRVRINSIPKSFSYSSKFKSLEDIANEKKAKLEAKNYNIYEVQAFQNYLNYNKNTNYATVLDSMQNGQTQQKHILNFLGSLNLLVKDNSIQNNSQANINQKKNPFQFIQDKDHLQKSLTRNHQNNNMKSSNAYDHTFKVPRRKSCCCRRCGIVPVNTLQFKTLDYEQIINQHYQEYLKTLELILNEQDTQVKIKKASNGNKFFKSKINNAVQYSRLKKDVTSNNSNNNSQLEMIQSGQYSKGCKKSTYINISFQSDISQMQDSLQNNQQQLNLQQVQNQSEFQNQQEYQNQEKENLKLQQQNQQKLLNINNVTQNISSKNMQLQNQEKIKLEQNSFLEQETDQEQTPENKKKNIKKSTKQIFTLNQQQQQLIQQEISKNVINYSNFELNNVNQKEKIEAKDQQINHKQYNKQAYFYVKEKFNKNQMSILSQIFPHQEQQNIKDQNLIGENFQKLKENKLIIDTKNNKKENFMQTEISPIISGTRIQTLEGPQTSQKNVQQALLGYRKSQPALEQVKLISPKARYIDFNKNHLETKTKGFQKQNESQFFKSDKQTYSGFPDIISQRQSQIIEENKQQKQPIKSQKKAKKSIKQQKKYQNFNSTYYSNQYSILSRPSTTVTNNSTFNKATQQKKSQFVNQNTDSLQGKSLYQQFQSREQCSHNINQKSKNSEQDKNLPFRFFHPYKSSGNSFENEKKCAPSLYVQSYVKDLRKENIRSKLELDPLSTFIDNKKMNKNNESGEKDESENTQYIYNGQQLGIGADQKIIPKLLNYYKDDEQSIPEYIGNLPTDIEKISKEISEQVYNNNLENDNINKAQNLVNNNLLCPENFTDFFSDLKKMKSGQLNSQKSYQDFIEEQKIKAINQDYLEEYSITQSKNQLINTQCTYRELAPIARQLANIQNDGNSDKNLSLITEEEFLINFDQVHWQDIVNIVSGRISNKQLNQIIKNKNLVNSDKDQQYEQIQNNFGNANVQRENDASTQSNQDIISLQQGQLYQQKLTSKEIQFKKVQGEYNAQNITQKSQGIQTDQNLLIQVENEYKEKEKNMNKQLISNIFGQTDYILKEIEQIKSKKIQYQDVLQKKEAASLKKDINRKMEHLLTQLLSVIVYDAPNRLKNQDRNYQKVNNKITQRNGNTNQFGSKKNLLVLQKTQTQSSQGFESDQQEEISNKKVIKMQKIINSPLQQINEHENDLNIMQEMHGVNKDNNKNNILGQQQQLTQKNPRKLVKMKTVGNFQTENDFQQNSKYQNGSINNNAIYSSDDEDSYKQGNQSDNQEIINKQNKNFNQRQMGYEDYSDEEPKALVYH
>PsePer36N120E004069_none_TGME49_246950
MSLQVLIFLGDKNGSENDDKTEIKTEMNLQQLQKQQFSQQNQKIANISQLENQHFTNFIGQEESKKAVKKYQMNKINQQQLSIEQEDFCSDKENNPQFVNKNQQLNDQNSDNDNKQNNNKKSIYIQSIDSNSYFNQGQIQNQKQNLNKDNTSNQAYNSQFSYIQHDDSIQLSADNQLNKKQNNFGPAQLIQQQQEIIQKNLERSRNTQVYSKNSVNHSQSLKDQNLLNQSSFNEEQKIKNHLDSIRQYTPHSNSKLNNQTKQNYLTQNNSNLNHNGYQNLTKLLRYRQNSGGKCQDSIKKMEQKFYQQSLKKFDENQLLITQKKISPKKQISEQKESTHESSIKISQMIDNIASNFQKVQLFKNSQQKNQSIQQVNTHKKNLLDEQIQGQDNPQKTFQQKEKQNENLIKNEEQQVHACSIQRFNPFSGQKMLDDNNQQTQIKLSRKNSQKNYEFNEQKENQQNQNMQSNQVSSSLISQIDQFEDYHSQNEQEQYQSSNCQIQTDNDQYYNEEQNQNFHKQQSNKNFQPGFNEQQIQYQNNLLTQEQCNDTEQQQQQQFQQVENQMELVDYNFNSEQSYRGQDLNQNLQKNQQNMSNFYEHQTLKNDNQQYLKQQLFNQYDTIQGHDQQQIKNCSSQFDQLQQQQYDTVKYQQYNKNENCKQSKLPEFLIKNQFESKKFNLQNQTLLEAQQYILQNKKLNEQLMISNKNFQKSQQKIGKLEQENKSLKDKLKSKETQLKNITSKNQQRLQFRDDSYKDLSYKQKIEHQSSNYINEQNQQVVQEIQCIKMYKQMLLTLNEFYKKNDMGQMKEILEILQSDDNNLVQIVQNYQIMYHSLLSKYQLLVNSNEQSLQNLKNEQIKEFGQENFENSNQNILIDQIHTQTESSVLIEENRDENQSNNSNCEDGYSPSRKLKFTEVSVSKDPQIQSYDQNFSQAIFLQNDKQIQPNENSYNNQFKKDCINLNQHQYLENINSQDVPYKNYIYNTQKNDGQIQNEYFSEQQKIQQYSKQLDLTDLKNENDKYENNQQNLKNLKYQDILKQKNQYKFISSNSKNINNEKINRLNKRSNSLTLSSNSLSQSQNYLKNTLQDYSNTAILQNDQNIQDNQYKNMNKNGNKLNTIINSEHEESDVLITDLDYEQQEIFQNEKRIENQEEQQQLQSNQQIENSQKKNLKKKILNQIQLNNKSKTQHQQIQLQLEQHHQNDMILKSLIRDQYDFQNYDKKISKALNLTSKNSSQTMKNILFNNTIFESSQKQRQKQIINQKSSGKNFVRNNSLNFDCNNKNNKLSYSQIHEKSKSQKKNYKNKQRNQSCNLNSSVKPQNLTYNLESCKQQSKVQANQIYFSHTIDNDSLENLLCNTTQNQGLKQINLNKNQIQIPFDDKNQIKQRYEMFENIRQQQIHTVYKNQQQRSAKSVQGRFIKKY
>PsePer36N120E005350_none_TGME49_246950
MQKGQNENIIQSNFSHYNTLSNEFQISQVIARQNLSLGQKDFGSKIINQIKNNGNSSLSKINQNPKQIQNNQQKVKVYKNSDPEICLQQTLNNLSKQHSCLTGPTLESKTSHSNTEFLQDDLDEEDSNGFLNSMISQYPQSSSINFLSDQNSSFELKNYENFAYHENIISLQVQQQNLQDIKNIQQEQDQQDDQLVQSSIYKQSQHHINQKNQQIDQIVIDNNFNLQNNENFQDNQNGKIPKHYQNINNQNSNLLNNCNYDEMSGEDIFTQYNNNIYNTNNFQPKIQQSVYENEILQQTKHTNFQQVDIPQNNYEIIQIKQQLGQSGASQLLTHNQVKQSSSQQLYTYYQFQNQFNQNDTFYKINHQKNSNFYSDTNQNLSNSLILKTYENINQKQKQEEIQIQQVINIQNHGLLQQQQQIQENPQQNVTPPNKIYQKEEYLEPSRNLGFSNEQFSNSNSQTNITEQKPAVSNDKIEISKLSSQQYQQKQQQTLSQQKINSQTETKNLVKNIAAIDPQNFKTFKPVYA
>PsePer36N120E005951_none_TGME49_246950
MKEFISQIESPSKFSFQPEQNSPLSKNIETEDAIKQVFEMYFNQEIPHSPKFNSPSEKYQKMMNEVKQNEQENRVDLESYLNLPDQKGNLQQQQQDKTPERNVLSDITNQNSIKNINIQAFGKMQELGETIKNSLSSIHQKYSETKFSLNDLSKSRGPEEQQEYEKRKLNDIWDSQLNQYYQDFLNNAQDALLKATGTPGKFPKNKINISKSSAQKFPTQKLSAQKFSTSKVQHPPWNSSKQQQQQLQQQGNLTRRLTGSAQKFSTISKNNSLNYNKPMSVQKFPNLSGSGISLRSSNLSQQGKNSLSNSQIQQQKQQQNQGKQSASKSNLIKQQQQQKTVGKLSTGKSQQNGIISKSKDIKKIVVPSRFSQYNKK
>PsePer36N120E006485_none_TGME49_246950
MKHQYIKQNYQYEDNQNQPNQNKQTSKNLQKYSIINNNDKDKQTQNSIINEQIQDENSNIYDYNQSVNDMKYSNNLNYDNMQETNHSEVLRNSMINNQQKYENQKIYSKFQNLVNNGMNEIQQKNIAQGMIDIKKGCYYRRIGDLQTAINILEQAEELVLETGFDEYAGLTYLNLSAIKSQIQDNNSSKHYSVEAINQFQEKLKIYCQQKVLSDLQKDQLFLELAQNLSMSYYNLAISYQKMGEINEAKNSMENSVKVAFINLGEKHALSQSERKQPVSQRKENINQNNNNNNTSIQKPPKPVIRELFGSPKTEIRKNELLNKYLAPENQKEEINKENNQINNQSLERFLALKKEGVLKNQILLKNGVQISNKNQVWSDEENEIEEDIDINIDTQEEISLNNAKEIVNISNNKNKAQQKEKKCSQNDFLADFEHFRQKSIQKEEYVDQNQIQSFYKENSQIDENLSQQLSGDIMKKDIQIELTELQQKHIFQAEFDILFDSDTMNRHMGDNYNNFNNNNSNFSSYNQVDQFQQKKGFQLPPIPGSTQQNNTTINKNQTNSTNNQFQQIPQVNQINFQQSFMSNQFLNPLVIQQQQQIGQQNVKSSLQNFSQYNYQQQGQQSQPSQQLQQQMQINNLPLPPQPQASSQSLQKSDSSQSNQQNQGFSINPINNLLLNNTTTNNIINNNVNQNSGLENIKNGNNIGSSLQNNPTVQYQIFKLPNEVINAKRKNSSFQQIDLQSEVQKKVKIDKDNKFLEKGFIKSIQKNIFKDGFLTIKQNQQIDSTEVIKQQQFQQINPYSLLQNQNNQNKALNNVLKNLLLEGISSSKSNINQLQQNKKKEQPNQSQQKQSQPLKKRGKNIIDTESDDDFNNDQNSKQYYSSNSPSQSNNNNDKNMEMDIDIEQNSINSNEDIEDFENKNKDMSNNENEANLNHNKNNKLSDNFEIELQKWRQKIANMQAQYKQIKQNNNQHRNITNNVIQKYERSQIKSYVANKYFDTIQSQLHQY
>PsePer36N120E008870_none_TGME49_246950
MRQIQSDNELNSPENSSINKLENTEKQLQNKKHQILTATSPSQNDLDLQIYSATFNNPKDSENQENQNEMSNVKNKNKNQSQTQSQNQTLSQYQNQSQNQNQNQTQNQFQQSALYQISPNSQILLQSPQINSANKSLNNSTLSLGLKNRSQIQSKKNAYNRHLLSLKDTYIEESKESSIDNQTVKDYLKFTSNMSRKDLLQEMNDYKIKVLSSVFHEVRTPLNFIEILLQTWKGDQSITQEIKESYLFPLLCAIQLLSNFVEDIEDINRLETNRFQLQICKFNLVDLVKDVITMFTPRVIENESIRLSYSIINQTTNQYINDTSIYSQTNNCNKYSSNEIQNKVSAEMSQISNQERPQSIIQTQDIFKQYSSNLNNQGNSSNDIKTIVVYSDMRRIKQILVNLIQNAYKFSQKGSIQVQIIIYNKYYSIQVIDHGTGIEKVNLEKIKKQLDKNHQDFNLDQDHTRGIGLGFQFCHQVAQKLSKNQQGITIKSQKDQGTTVEFKIYDQPNEQLIKQSLQTMNVFTQDLVTQYGLNSSFEEDDDDDQSSQSSNQTENHMNNTSFIQNSLRENSKNIDNSPVQFKNKRLIHQIQSSNIEGNNWWNQQKDELSPTRKSQPNVKKFKKVSCDLVENEEDKNEFQRTHNINQSKKIQSYKQFQKAKEELKQSIQFQEQNMTFNNIQQQFSNINSNNYMQHQNNNPRNSIQSLIQHNQIQNNFNSKNQSNENVNSNENNNNSITNTNKGNNENILNANVNYDINLKSSNSSVIYETAEFQAQKCQSNQNALTFKEWPQSDFYKTQSFNTRNADSSQNIFNHIQQASTKLNNHNNNNNNNQNQQCSLSYITFQQNQSDIHQKSVGKQQIFNKQRISLEFQDQELNYQQQNSQNNNNNVDLNKSNLDIIESNRNIQKSSSIKQNISKNDVLVYKNNNSNLNKSKKNQKCANNREICKQILIVDDDQLTIQALTFLMKQQGLTIDIATNGEMAYEMVQKRFLNPQCENLECRFYKLIIMDIDMPKMNGYDSAQKIKEYLQKNGNNQSSTFITSHSAVPELEKQQKFLNKGYFDGILDKPLKILKLKQIFQKIKLKPANSSGSSNMGNSKQIQQQSQNQIQLTKKISQG
>PsePer36N120E009162_none_TGME49_246950
MNKISFVKNISNSCAHFTQQQQQQQQFVFLKNKGGKMYSFKIDFNAQQIVPNIYNVYNDNQQKKQCEFQNQTEYQNLDLFLNNYKPKKYQYTHNQCNDNLFENSLTDGQRQKMQKKQYNIQNDLMMLNMMAQKFQKKNQVKVQSLRVLDYDMVKQIYNQKKLKQQQQKVNKCELNQCQKEQNNQKKCNDQQINVEEDVNQNDNLDQNQDIQYFTREIRSTSIFFKNHY
>PsePer36N120E009955_none_TGME49_246950
MHLDTEDNDRENIQEDFDEAPNLDRQNDLIVQSRKSNCHNSDQITTLSPKQYQVFGELSGSKNLKLNKKQMSQQSLVSSVVFNINQQYQQQPTNNFQSNTNPVKNNQHRLIENVENNNSTRNLKECIFNSQNSSGSQVETQRQTVNKNLKQSIQQYTFNTNNNNNNQQFQFQQSQTSQLKDKQQVQGNQLIRNNIELQQKLSQNQSQSQNESRNENYQQQQNYEKQQQTYQIQNQNQCQNRNKKELQITSSPENFKQKKGQIQQNINGILGQGQTPVMPQSLEKHQQFNDYNGVNNKMKEFNQVNKKPSSQIQFQKVQHMNQGVNEDVFLTVQTQQSDVFQSKQFTKLLNMENNNNKFSNFNNQNKNNINVQEEYNQDEQDDMQKNQLSNYRQGNTFRENTQNKNQVGQNQNQSYNQNCNNVKSYLLSQQMQQLPSSQIQTKREHTKKHQNSLANLKSVKENSNSMISNQNMSENQNIQQKYDNTNNKFNNIQGNQSYNQNQHRSKQKRSTVFGDNLFEAFMVYGPNKSSLNKNQQKGVNKKLFHLSPKLLHQHLENPDFYSYAKEDIVRHFAFPQGVETEEFSLTDESDKKISQSNLSKSFWSTQKVYCFMTAYPFVQFFLDIIVNMLNNIKEKKVDYFSKLDDLKNKQSNNIIKKLEQDFFQSFLKNECSDLLRQLRKIQKPQINYKLQFTHQNFTSICQIPNKERAQHIEAEWGNCLVLSNIEEEVFSLLYLYILCENQVVFISQNEALLSSTLLLFHSLLKPFKWPHPVIFNLPHEFMHLLDSPIPILLGLNKNIDQVYEEQLSEKHPNCVFILLDEFQKTQENYQNGKDQQKQDNQGSYLDECIINVDKFIHFKESQTFKQLYNTVCPLFQDLFKSDSEQENCHFINETVQSTAQSNYNQDNIGYNSSRLKGIMQQTANNFQNMFNNGKQKSNSLYNGQNNCSTNSKIVNSVIQNQGNGNSFVQTSQATHKFSQVNMLQQNLQQQQNSVINHIQRKQIITSPNTYQKDKAIKILIAVSDFVRKEFLDYLPVDPCYLPNDQKVLDLVFILDGMIKSKGYDDPFMKQFSQTQLLTYYLETHFDRLKQRKCNHINTQQQNL
>PsePer36N120E010355_none_TGME49_246950
MNQSQKEVFQHKPYYQEYQLDQQNQKLVQNENKNIFKQKQMTQQKNQNYQQLLENLYSKQNQDKKIFKNEQNSLDKQCQYSTQQQQLMNNSNNQAWQKKGTSYSLNQDIYNKENIRNYGKGEIFDKKQQDDQEDKIFQDKQMQQQFFDQQYKQNNMNTNDNEKLLKAFKNYSENEYSKTLNFECANNNEKLSKMLNQFLKQKAQNDIQQNTQNKQQQQNSQNQNADLKLQLLQKMQKISSRSSSMVSQDLITANNLKKQQILKQQQNQIDKKHDNLGLKQNFNLNLNLKLDKKLLNSLKNIQKIDQTNSQKNQVKLQLKKKHQRQPSQSFNTINNNNKEMHYDDKKESDQSGFQVEIKNLNQKLQRQIDGQQDKFYLNGLENLKFSQLSKIKRRKQQYDSVHRQKNMFFKRYKGHKSEFANFFWKNKQSYCEVNEDDGDDCSPLFCEEEIVNIKFPLQQFVNQNNFVSKNRENQIKMDAQKSQNQPKYQDYYLKSGEKKATQNQREILNDSMKWHKDFLQKSENQKSQQKQQNNLLNFQSEQLQRKKFYSTFQIDAKDYSEEIAQLSPNDNNYNKINTNIDSQINNNNNQNINFENDYKNINDYSKVVNDNNDQKDINNNINIKNEIQIEDKQFNRNEDFEWFNGEDLEILEINYQKQQNKWYQIKKQALQQSKEICWVMRAILIDWMMEVSMEFMMKRETFYIAVYLVDMLISVEQNIERSKLQLIGVVCLFIAAKIEEVFPPRLLDFVKSTDDGYKQEELEEMEYYICKWHLNPLTYNYQMGFYLQKWDKFLDYQLGLSLEQNEICDNQVKINPFFNILLQDLQNEKQEEFNFETINLAQFREEIKNLEGKFKFKNQSQQSYVNYRTIYQYLDLLQLDFSFYNLSQQKLIAALIYLIGGIMIELFQQKVIFEEFQHTSYFITGEEYAVYNEYYNKFLSGYFGMLLLDILPEIQSISQIFDSEINLDLPTGAIELDQENNNNNQKNYEEFLSFQPFYSNQIEYIKQKGQMFQQNELDQEQRVSLLDL
>PsePer36N120E012771_none_TGME49_246950
MQDFQKQNEFQYHLKDQNKSNKIPQLDNQYVDNKNNETQSYAMFKSKSCLKLQENQIQNQSNQIQDTNIQNIKQNKLSQNYASQQNHAIQNQLKFKSKQVSPTQDYKIKRKNDDNINNLVKPPFSKRNLQFDNIFPQTPSTLKLNQNNSQSIQQNQNDNKIQPSFQNDSDQQQFDTLFQLPKTPALITQNDGKKFDFNFNQQAKKAYQVDNNYKELNTTIDNKIDSSTNFFKLTLKQSLLQQIQNKKEQIENNLFNYEQKQSQIQNLEQKLIPLLQQQLQNIKKSYFLNEQQQQQQQQQQQQQQQQQQQQQLQYIPLKSQNQTQNQLSLSNNKIPINEKFLTFIQKFKQKLKKLSVQKIYRAKEQIYPQLNTISTENDQLPSFREGSKDNQNKQNIEQKINQQETQQQSFKFDFFYSIKNKALQNQLEGIDQLIQICNQLENSLLNFLQTKNTIQMNQEDYLQKQIQNQELSAQVEQINENFQENYKQLPQSIDIHYQLKQLIENKEQQNDSQQQQSFKNKQENSPNSICNITNLQLSTSNNQNPHSPNNKIFQESENQDFETNINNFLQNQNFLNFSDKQSLKNEQNDTPQQNNRINVDQYNNSTSKIQENQQNYKESQEKKFIEENYKSLTQKETKKQDNLDNSFNNFDKDSSYIPYNEDEEKTIQSQNIQTQKQLIQQFQNNQKNNKKQMIQHSEGLDKKNNNNIDNNNLQDLLQQEKHLNTLQKYYESKINQQLNQSYDAISNYIDSFNQSAQSNLNKKSFTSNNNQQILNYNDKQISDFQTSEIQKQNQKNQCPPQNQNFQQTNLPQNTFQFQNKQKIEKNNDINDNKDIEKQKLIENDIQNKTFESQKQSKLSSQYLFQNLKENEQSIDILDSTSNNSNNISQKLLEYTNNQEIQNTPQKSQQENQNNYQNQNQNQNNEKISQYLKNYIEKQEKNEKVPKISEESEISFKTSNKYQQQDQQNFINIYNQSDFKNENTENPKTNISTLSPFRSSLSTEKILPQKQSPIQAYKNLYNLNQQLEKQQQDQQIIIENFQYQKNLQETQIFSNNSPKFPAKEQNQKENQTQNYKQNYYNYYYNNYHSNEKIKNNGGEQIDEMYIDLLKRNIQSHKFSYLISGQSLKALMLDYDKNISFELLSQILNQQLRILMVEYDLNTVETGDQYSPDQQFIKIPEKLRILMVEYDLNTVETGDQYSPDPSKNGDLLAKQYDLNDSQTSYQQRKQTLQQQLIKGPQYYIKNIQKDYNDIESIINPENFNIFSDIQDFIDIREIKIVQKINQNELDLYQKQLISLKFKQNGYQYDNFIFIQLQNKQQQIYYCLLSFLDSFLTDIVFEELQAIIENQNKLFEKFQIK
>PsePer36N120E013126_none_TGME49_246950
MESFQQKIQYNSFEQESIKNNQESSYLKQQKISSNINDYQQFFEVSTPNGLKKQINKQQLEKLAENQEIVKTQNFKEQNKFNQSENGKSILVSSYIKHNKSNSVKEYKEDKLKSFTEKSQLCQKIIAQKIQEIQQQCEQIQDHYGQQIEKILLYFDSLEQFLQLQKNRLLEKMNEIQQSQVQDLEKKIQCFEINQQKIQTFNQEIEENSTSIINEMEKEPFNQVIENYFQKVNEYQNEVKDFNKFEQNQCKYVCLSKFKEQKNDDQIIKNKYLDLEEIEIEYFEKNTQIIDQLIPILKNQYEMDEKIAQNFKQFDKDNVQNIKINQNNQAQIMGENNQQLNEQLQQNQQLQKGNFNINKQQNQYQYNEVNNINLDLQDNQEQDQKIKYQEFSEKLGFSDKKQIFFQQIKEEEEDQEQEYENIVNETLQILQEQSQKQQDNHNNIDKNNQSAIININKDINKPMPFQFEQQNQNLEQLLPENNKIKNQFTLQEINKTDKSDMELSLQEIQSEEPLNESDLNYQNQNFNYERQNFYKKTVQFLKTSEFNYEDNNIQCLQEKQVQKKNYDQKMLSEPSTSDQKYNNKNEDQDYSDNLSFQQQKQKQIQFIRDSQMRILFNKKINEEIDNHSNFQDKNQQQLQQYDLKSLDDIQNNLHDNKKDSNNNKNQKDFQQENLFVNEDNNCNKNLNNKFKQFLEQTQLQNNKNLQNNQENDDEMQNFEYLQNQSKVSKSNYMEKLALFKQNKILKEESKKHLRSKNQTQTQFQYQQQNQTQINVFNNNNHGHSLSQQTSPNKFFQQIKEKKQANSQKKKLFLNELDIQICDQKGNLQNLRKNENQIKCKENDEFSQHLQKGLNKLFNQSEIYSKKEQINQNNNLTENKEKFGSMKNSVFFTINSPNNRVLQKCDKNFMYGSQLHEINNNKNSGINEYSQNLSINSNSNLLKKCTSLKNIKFNYTEKNQQKSKDISIINQGEYFQKSPNNSSNLRNQFNNKFEVLGVNKNYENQQKNNDIRGNQGLQSKNQKLQNQKISTNKNINLNSGLSSSAKNCKMLLFNNNNNIQNENKKKENENQKNQQNNENIKEDNEFKQYQLFTQQFAASRKNLHFNNQENKVMDQEDQYQSQVANQNNLNQADNKKSNNDKNMNSNNTNNNINNGSNSKIMNKNTWEQRKKQNNFRSQSSGNLKKYAQVMQNNINNINNSNKNQFKNGTSQNPGSYCMGQQQYQQQQQQSLYKQIVSIKSKRNSQQIVKSQQVNQEINNKLGDVSKKLGFSNLANQNNISINNIYNNYQGESNQNQQNIRKNNSNEKSIYINILKGIQQKSPLLKENVVQQNQRFNI
>RhySp1WS2016023038_none_TGME49_246950
GGGGGGGGGGGGGGGGGLVDRLKEWQSAAAAIHRQQQQQSTAAVERLLLDAEDGLLGGIVGVRHLAAPYYVELRKASLSCCCSFLTKHVQRYTNGPATIRQCISLYRSDQSYRVKALALRLLLHVTTSLPPLQPNLPQQQRQQQQPQPQQPQQPQQRQQPQQANWCWSLGELSELVSSHLLKEIKVKSNSLGSTVKAEVMRLLGHLSKLYSAAFEARPDWLRDMAQLCTSQLEAQIRATKPEFTLLEGLLDGLSDFLCHHSGVVDLYKVYVAVSVIAVELTDAHLLAPQRAALALLSRHAQLFIHPILFDSTATEAICGGLIAGLVKATTAANMSVQFSAKLALTSVLQALVLFRREGNRSAASGKRRLRSMVEGNSKRAKTADSGVRSSTEEGKEPLDELDRRCEYVLGRVGDFCKSQLLRTSPPAPGGKMLYSMCISSVAVLAEVVDSTDWLELLLNALDTMAHTPMDVLSSYLPEFIRAFARIITSYKMASRSVRSRISEAVGCAVMSFPFAYTKKRITIANAVAELFNAMMSPRVIFNDWIDRTEWLDDNMLRGLTLTVVSPDHFGIRLTLWKLIFAALKQSTPHHNTRPHQHYNNDDQPYNNDDHSHSHTSSSSSPPSSSPSSSPSSSPSSSPSSSPSSSPSSAPPCSSRAAAASALGRSFVRACLSLISAGAQNHQQLKSACPEDVRGECREGEEEEEEVVKWSCLLGGVTAMLMPLVI*
>RhySp1WS2016032327_none_TGME49_246950
QQLQQQQQQQQQQLQQQQQQQQQQLQQQQPQQQRLQAAVISKAAEEEMEEADERRRQSNVEWKEKEECRSRERVWELLMEKEELEGMVEEAETLQKESERKRKDVAEALEQKEKETEKIKKELRRAEAEVEWQKKKGEEMKKEMKKEMEKEMEKEMEKEMEKWKSQEIEKETEKLKTREAEKELEKLKSQEREKEMEKWKSQEMEKWKSQESKKELEKWKSQEMEKWKSDEMEKHENTSRAVSHRLAKEEEKVAELREICEWMEQEMVEGELSSLKHMETLLTEEQRRAKEEERKLKEEKEQEKKEKEKALEERGEWRSHLGSLKRKLKSMQEEEDNKPTGEQQKDGEEEEEEVQPKSKRRRTKEEVAETLQKESERKRKDVAEALEQKEKETEKIKKELRRAEAEVEWQKKKGEEMKKEMKKEMEKEMEKEMEKEMEKW
>ScrHanSHHI4001548_none_TGME49_246950
FGSSSAPLKSRPTAPAPSDTMAAQVSYSFQGKEFTIWNAEQLTAINRTKLKQRAMDIREHVGADCLPSMPQHPEELVRWIMDVQAGLMGREPAAFAAYAQLGRGHQQQQQQQQHQPQQWQQQQQQWQQQPGVRVPPSAPASVACSEDLAAYRDASKGARAARDRNRGSGIXLSPERPSSLGSARTQPCAAPSQRLEASARGRLGAGLSEX
>ScrHanSHHI4033031_none_TGME49_246950
XQQQQQQQQQQQPTALHMPQQMHQQHQQLITSAPVWQNQQAAMAPMAPVAAPMLQTGLNAAGWRCVHGAANPPPSMPELAVVDEAGYALVVQWPSVNHATAYVVELREPGALRAERFVRAVPQQGVGSLIELRVGGLRAAGPGCCYVAQVRSIAPCGCESELSQAAPAPAPAAPRAPAFGKDGFAISLADACSPPAATCRGTYGFSKV
>ScrHanSHHI4077115_none_TGME49_246950
GMEPGAIKPFTNVLKDGFFEVDCVKDYLFEHGDKFGDNKASYKLGDITNVSIVHYAAHVPKEDRDQMTHEICFEFCRTVPDMLFFGLTNGRECYCTPYYEMEASDSSECDEVCDGDXGLICGGKTKSSLFSMHSXSNTAEMLTNTATSMAEVGGELTALANLATQASTALQGGAATYQDKFGQAGDPGASDLMQSAKVFAGVLDKALGVAGDLYKTGADLHGKAMVAASGDLTSSKTVGEAEDFIKEMQAMTTKGEASIEELEGLMAAMAGXADEEAAKDAAKQYYPAMYFVDKKFDKMPSTCTGEASDKPIVASLDGCARACDNDLHECIGFSYFGVAAGQQQQQQQQQQQQPGPTGLCFLFSKLKTIRYYTGCSEX
>ScrHanSHTV5060422_none_TGME49_246950
XQQLQQQQQQQQQQQQQQQQQHXPQLPKYTIEISGVNLINGTYVPSNVTSQNKTCFYNDKNQFYLCLLPAGCWGVQPKAKIGTNEAYMTGDKKEQAPQSSGPWKVNVLGQWVASPGIQVVVVDDPTISKTITRALIGLLSVVSVIVWLALAQSPSCRESTSAVVCSSWTACTAFAACSLPALLASTPAKSILPKFLETHEDLVCFLWFTSLNFMMVVVSWKCQYSFFRVAAVRTLGAYFTAYVGVFNFTAFQREAIKQAPEAMKNSGFSDHMAEVLASLLVVVLAWLLLMLYRKASQELRRTLFSEAPEGPWCKMKSTAAVVMKAATSTATGLVAGDRFGAKDWDRWQEQLEFGEDTVAILLLSFLLVNTCFYWKSRELPGLREEYFRYGEDEGGTWTGFGLVFLIAGLSASVLRRRGEESRRVRIAEHSGLTAVSWSVYRLIHFVVLGIFPDSPVAPVVGAVVTTMLAMGLIRLCSMGGMNDELGDSASGWLTEMPISSPFAASTLMGSGDSGGWKNFVLPMSTCIGNAVGLYWGTVFMGRTGCVSRIAVHVSEIAGLEAEIEACINLGLSILFTCVAGLVLWRAILPTCELHQYQQQELIEAEAKYIFDVE
>ScrTroCCMP3099016293_none_TGME49_246950
XACWLMVLGGHAEEEVEHFQLEAAGLKEDGALDRMDAEALKGAAKNPSSQPVKRLQQQQQQQQQQLEQQQQQQQQQQLEAGLVLKQRTVSGVFVDGFYGYRVFRIPAIVQHEGILFAFVEARRHGDYDQDHIDILLRRSKDEGKSWEEPDLVVGYPNDAWGSGTDTGQPTPIVDQKAGKILLVYCVNNSWVWQVETSDLGATWSTPRNITSMVKRAGWGWMATGPSHGLATASGRLIVPFNTFLAEKKVVTEVVETGCAGTPECSYYHPNKSLSLKYTITNTADPNDLELKGTLKGTKLPPDFTWAGDRSGVFYSDDHGATWHIGGQISDYVSSSENTVEEIFVGNRSELLMSFRVEDNYNHCRKMAKSLDGGLTFQPYFEPRSQNGTCIPDPTCQGSVLSLFGGKILLTSGPGSKKSRVDLLYKSRSTAVELLSKLMDGEAKYSDLVFLGGTPDNARAGVLFGGSGGVFFVAFDITAERSGASIGSVPFII
>ScrTroCCMP3099159738_none_TGME49_246950
XQQQQQQQQQQQQLLFQFQPVTPLAGTPTSPSRSSLATSERIRRWRQLREQNWDDSFAKSSSADGSDGGNGNLANLGWEELAFMMPQAKGFFGDLGGPPSAASTRALLLQRPLRGASASGVLCKTAMHDSPHCCQEQVGPMEIGMDHHSTSLTHAALRNTALVLVLAIDSLTPSKEFMRSFARSQRQMVQLQFTTTSTMFGAALGGVAGANGFEAFSLAGEASSAATAEEFVRVMEHASALLAFRDATVLVINGLQEHERLLTNLQQEVGPLEQRHPSYAQLQRIDLALQQFLSTWSRRFAKPPWSEGFGSELPPAQFIWRGADALAQIRLDGASLWQQTSSVTSGSSSKVGMSRRPAGPQNCADRAALNDVRGLRALLRSGGGS
>ScrTroCCMP3099270741_none_TGME49_246950
XQQQQQQQKQQQQQHGHNESRLGPPADYYDERPSNMSYASGSADFRPSATENSRSSFFSSGSVDKRFKDLEMGIADFILEGSGLGVSARQYGLRPRRKWKRRHTGDSDDSWRSSFEMAPNLQAKRASRTKGGGDQALEAGLQDMAQVQPHFTDCRTPGAIADQEVDKKEEPSPQSSEESPNEDAEAGLFADPVLSESNDRLVPIVRSSTSRTLAKGYMTDTEMMQCRVEELTEVIPNFSGFDTKEDQDSEGEPEAESGFGKCLLLGFRTAGVLAWDAASRPQLSGLYQRAEVTSNRKGLLSLNPTCGSPSPICWQQRGLLSDIALAVGAVTGLALLSLRQGRRGLDDVVSLLQAYAQQHGLSQLWMSRVRRDVVCTAGIFLCASGWAGTAMLYDAGGRPIDAAATVHFVMFLVTSCTLCWLVMFILYVFRMLSVTVDMFCCHLIEHPDISEATQDWNVLQAVLRKASASVELFFVTLFAIAAFAIPALMMDYVSMGSDVAAFPTLSPSILVVCGVLRMFVSAAGITDKCTRIPSLINSLSFGAGTERERQVEYIVNSGAGFYVFDVRLTTSMALKFMYMWTVVFFGLIANGLSDDXVKPMRDQIPACSGMQVQPDLGSL
>SieNemWS1WS2_1015399_none_TGME49_246950
MLWSENAMFAGLGGVTELEEVDEETLEMDISLEQAMRSPTTRRDGNSAGSNLISAPIVSAAVAAAAASSSSAGGGRWSSRHQFDSSDVLNLNWWNVRSEVVGEAGGVDARNVQQAQVHHQQQQQQQQQAQQQRHSSVLHSMNDDEVGAARLLHHHDDDDLADLELDLGGVDARAAAATVLLQSSCDWGMLTDDHHHHDPEIAAEQLMGAAWGGGGLLNLHSSHHHHHAHHHHMAAPQGMIMAPPMEGHGHLLSPHSHHGYYHHIGATADII*
>StrAcuSPMC142000845_none_TGME49_246950
QKAYQQQTIDLDKKRFASNNSVMKHKTLNADQQDPQQQILLPQLSKGEDDNHNRNNGSPYQQQIDKNLSIVLNNSKLPNNLESSNRATSLDMNQISMIAGQQSNSVNKNSNHKNRHVNVSVGVASNTNQMVNGGQVNNSIHDVLNSTLTNYSLINSEQLKVHLPEIMQQQQHKINQMKKQHEIKFKNKFDECGDVQHPQQIRKQQQQLFQQKALEKKT
>StyLem007031_none_TGME49_246950
MKRISLNRLKQEATKFDSLKSTISTLEDQGKLQQLFDIILSICSQERAIKSIHQQLLQSCYQNKNPSLGPSKNGKENKNNINNDECNIDLMEDGLKDNLKLIMQMMIDDIWKNYDSYTVGQKVQEQRQNQQSALSGKKNIESMKQSRLFQEQRISVASSTFNRDFIEPVHHQNKKVPPAQSRLGSHNQHQQQQQQHHQVNHLIIDDISSSDMSDQSMINPATAAAISEDKENLTLDQIANIKHQNSNGGGKSGIFNYNSNNTDYGQQHQQIHVKPKKNWADTQTRRHTENHHYLNSNQFRLQSESELLLSQFQTPQYKQSEIGNPISSPHTDERDSLIQQQRIAKQKLLGINLLSQENSAKDSVCHKKQQRILSDNFMTSSQADNRVMEHPNLSLADLDSNQRHHPKESTPQHLLVNAKSHQQMEEIMLKNIWEIENNPIFSSGGSISDEKEFTNMDAGVVKQFKQESFKAKQSVVSQNKRINYQKIDLDSDDQLRESDVEIQIDNYSRHSKRLEAKPIEKNQRHYDGPIQIDDDSEYNNEDGYSNNDGTDEQLTNQYITRKQDYTSSQHQQDVFSESRVPVTSIDGHMPKLNYQAHEGVEKKISKLNLNQGVLQSQPNLLFQFQQQAFENEYENSTQQLVMDQQYLKNIPKTGRDHYTNKSKQNHTQQNLKQAVNLLNSQNNLYNTTQDSNSLMLSSDQPTKISAEEVIRNYTNANFMPQKQASDRLHLLCQSRELNPLVSLSVENDDENGKHHSPHKLKLVPQTARVNSQNKLVDSNSKKKKQDLLKESLKYQQMKNQGKRENQNQAPKQAGKNTQLEIQCQIASNQNNQQSLQQSQSRSTSRSKTPLNARPMTSQSQIQSRNIAKKQYQIQQCMTQGNIMKKDDSGLMANESKLNNYSLINKLASSTEHERRLTTSASQQSSKQGNESKYIVNKLAKVIKSKVGTSSSQSRNSMKKQSSTAPLNNYENFLNTNNSNQDNIQVNYLGTNQHQINVDYSNQALINKAILNNSSGPYTNSSASYRQGNNQVNHIAFNQVKGNHTTKFQQFTLSQQRTDSQQSLKSTQSQANHLSTTNSQIHPNQSQLTSTTKINKFSMRRFTADATNDESQNNNYRGGGQSQQQINHINSQTQLMNMTQLSSNVLANIGQSNSSKNLNQSNTTLTSNNNLPPHQRSMVHLHQNQGTISPQQIIRQMKQQNTNDNSAIITSSGSAQGNQNVGSSNTSSLGSGTGQIHLQPLQQIPSKGTTAAQNHKNVISNTAAAQAIIYGKLIKKQRKKIDLC
>StyLem008998_none_TGME49_246950
MYTDQIQMYLRKATSTEFQQKQYLKWETGNPQGVISNIQTLNPSMQSQINNNILNNLNKQAQNILMMSHNGGLLNVGNYNNAQGNLKTPKGKKPKKILLSQTANITQINNGLLLQGQGQMNQQIMMEALKLCEEFPESDQYVITTQAQQYQAELIQQQMIMMQEAQQQVEEETIEQFNKAVIEPEEKQIKLQIKSKQKAKLKKSQNTIASQQSKQAVKEQITIISSNLLPLQPQQPQIQGKKATNTKQSQENQQQIVNPQQQKQQNQMANLKQGLIQTIQEVVKPVVSRSEDMNFLKQIIDIKNRKLKPKYTDSTVFFNILQKENQRQQVEAFHLNKTANIRIDDKPIIKKLQKSVKKMLKPFKGLNFDDFLHAEIHLNEIMVSQQDSQQMEQMKESRKRHMRILQAALKECIVDPSVCIAICVQVSRQAFFNELKDYFQCAHENIINGQLPAQTTSTNNNSGNTNTNSTQSEILNYQNLKKLIQKANVQSKVQIQHNKKIDKIFKVLFEQNVHVLKQISTYKDKYDQKKITDQIQSEQDTPTYFTRNRDSTLNTGRNQSAIDFIKETNYIINLPNTKKKQTISLDQNPDLLKANTGHKVTLSRSGNQTMQNFYNTPQVKVTSKIDPNMITVRLGNQKAVTTNSNSKVLAPIQKMNISSKGTTHTTESLYDSQQIYLENLDLKNLKRLNQLPSIQHQHLNSGVSTPIGNQAQLSGKDSGHRGNSAENLLKLLYQNKKKKLLEPIRKNKHEQTMKKPMTNNPLMTQDNRIQIAKLNSSPPKMQKHSSQTRVEMAQGRNRNQSQGKTNKIIINHASFTVKETNNESQQDLNNKSLGSINLKQSLSNNNMSRMVRTSNMQVRNKFAMFNRMTTQNLEIYDKFRTPTKSLHHQQQSSYEYRISEQLDAYLTRYFNKKEIINFMINHQAKIIQWAWKERFEQKIQAKNFILKYWKLHRQYMVRCQNLDTKIYLINHKRAARIIEKAYSLYRIRKRFRSWNQFIDYSKISGFMAKVVMIQRAVRKRQMSNYTEYRQISKCYNHFVNEFNKLKQKYIPQVILDSRRIQNDMYFSLQCQQLDEYISVQQNNYITDLQKYEQKLEEAVEENLDKREWNFNSASREWTNQRLNLTLKNHYANGQQPQITTPLQKLLECNRLSFMPNSQQQQKFLESLRTIKAKMIHQLNMDRLETNWELEMALKLNRIKQIDQSFD
>StyLem018303_none_TGME49_246950
MTQGIHNLKNMHIQQNMKLVKNHSVKTLRGHNQGLNQKNQTEARLQTIEYLPLEEVNQHTINHNSQMKSYVKQNNLMKFNHPKIVMRPQTSNKIQIQAGQSQQRLNKYFTLEGQLFQDNSQSEQINQEIQLLVRGQSNSTLETYSPRRIKTSQVRERKGTQAFITEEGNELGDWTQSLIFSNQTINERVNFHQNPQKSPAKNIMFSNSIKESTQQNQRRQLDLITGKVLDIKSPKTRETSLRAFFSYGRQLQQKMLKQEQAFDDPRKQQQIKFLQRFQQHSDQLKKKKLVIKDQKILIQQQQSSQQSSQQIQSLPQQESPQQQLAIQEQEQLNQIDPEQQLMLQQIYNMEYYNNGSMVPPDYSQKQFKKFMIAYSFRASRLPARLRERKNFTSEIQYDDKPSIVLLRSSKDQKSLSQSPERLTKEREQMLFKQLLEYQRSPANIYQRQEVIDSINQVKLQHQLLNSRHKTIYDYKKSNVVQSSKVVAQSPQNNNWYQQKQSQLFQSQSGFHSRQLSVKRGQNSPRNYSLKGNSISPNLFIMIQGDSKNIAVGSYISN
>StyLem020218_none_TGME49_246950
MYKYVQAYRLKRQGTIVKNWTRGKLKILKAKITIDIMLFFIDLLIIWLISCSIMSIANKVDTELAYQNLKFITKVFGVIAFTCIGFSICVYQIWQMQYELKAASIIVLIIAPLIEIFFIRQIYLMILCLYQARKLRKQGYLHNSRFIDQSITQKKFLDDETNFELNKSNEVNETTNHNNPNKFYNHMNDSFYNIQKSFPFDESHVNANDQLSKSIHKLFEDIFLSQNQKYSMMDQINQTEEDNYLKLPIKICNRHLKNYDNYQKLKFFELIQLNLIYQLYGAKAAYKLVKNIKSTQHKDYEFIGNIKQDIVQYADEIIEQERLRELSEQEFKLISELNKDKPNLFSKFISKFDLKKKKLNLDKIDEANSKDEASLPPSQNEYEGSITSRQSLIKLMMSKIMKHQEKKKKKKFQPHATIKNQEQKNYVELLVKRSLAQTQKVQMNSEALSQSDIESQMTLNYMNRKASVHSIQNQPLPMISPAKSMANISKGSFAPSLKSIKQSENKQVISFQSPISQNQKSIKSQVSKSHSIVNQQSQTKKSFANLIEEQQLLSFHPQSNASYREFDQLEFLTDQIQLVTQRRDQVNEDSKRSIRISELDSITDSEERTQRIMQSQMHLEKLLGDQNDNVEISDSSYLSSLQEVSDIQVGQNFEDSEDACDNLNVDFQQQNIEPFPDQNDLIGQRLPTEEDDVRKSKVNFQARSNSIPQMENEIDTKNQLTIMDFRDLIDQHLKSNGGNTNNLSTNVNSQDITQLTTPAAINQKQIVLAESRDDDSYNISDILPSKKIIKQQSFQSLKRESSAAKIYDESVLLRTLDKQNQNNQSVSTQKHLQRSQSQTIDMIQRKSMRKSGSQFIINRQQTTADNTNIYDSSKMIGSVDRKSQEENQEIFDKIIDEQRQSELFLKNKLKMIHQKKKEVEYRMTNFSVHKQPPANRLSIQTPGSINYFHNGNDYGQNNVSGFSEYSQSPKGIKSKNHSYLKGFFDPVQKQTAQTLEKMNRFEKDRFSMYMNDFKEQRKKFKKKQNKRVKNGKTNGNNTSGINNQDLDESPTRDNSIVNEQQQNVGGVQIQVLPTVLPQTSVQLQNQLLIRSSSASGLRLNSNKKQRGNPVQQSFDSGYSNSNYNMSLNINFNPHYQLFERPQQQLAVKPPLQSATKDKKKNKLKVSRSQAQLKPLQQVKKNQLFKSSEGSVDETTKGQKFQLDPELSSIIDELNKDLASYVDLDKQGQQQNQQLQLRQQQDVRVFTFYHSKDKDQTSNYQNTVEDLESQI
>SymMic041851_none_TGME49_246950
MITDSFKCGSLANLMGEGDDGLQVFADAFVTFMGDKYSFGTEWCKGYAEYGFKIEPQGPTGDLEYHECVTSRSERLEFCSEIAVSVGNETYYFPKPGKLSNSLTVSFDLGNPRSRAGLTKATAMMANCIHQPLLFALCKAMVDGHRADGGNLDLKHLRRLMGRDEEIDEEGFEERLEKEHMRFMSDPVAPKRMMQALERETGISVADQELAILGLSTGNRETELTEEAIAILEASCPDLLSVLASDLACEFIERVLSATKRLVEGNIYPAFGEDQDLFGAQNLRSSIVPSPNEQIGTEHGRVLGGALKIRITMGSMQSLLTMNLLSTLHISIVVFCWSLFLHGTVMDVTPDAFYVFSVAVAMNSALQGLHPLPEDLARDLEHGWTNVRHVVLGLYGVFRFGPDESATACMATAADVLCTLMIAGDTEATVLFDVFFRVVAVAFSGAADNRGDLCRLGRTFCLCAARNRIAKALDWRVKLPAMPPCEIAGPVARPGAEQHGPAFHLLVLPPHPSELLLLLLCEKPHFVPGCGLVPRTFEMILQISLGPGPPDTESSKDVEKLRKLQKQGEAVLAAESPVLPVVEATPAPPKRRKALMLRKNKLKYTLVFVLLLALLVVLALLLASLLLLVVVLVVVVVVVVVVVVATAAAVVVVLLLLLLVLLVLLVLLVLLVVVVVVVVVAVVVVVELVPPLLLPVGGSRNEDRRFDLWLSTTAADFRKRHLFFLLRSLAGHRLTAVPGTSRRTGRKVKTLSVRPNLILSAKLKQRPSSTVFRRHHHHHHHHHHHHHHHQQQQQQQQQQQQXLVLVLVLVLVLVLVLVLVLVLVLVLVLVLVLVLVLVLVLVLVLVLVLVLVLVLVLVLVLVLVLVLVLVLVLVLVLVLVLVLVLVLVLVLVLVLVLVLVLVLVLVLVLVLVLVLVLVLVLVLVLVLVLVLVLVLVLVLVLVLVLVLVLVLVLVLVLVLVLVLVLVLVLVLVLVLVLVLVLVLVLVLVLVLVLVLVLVLVLVLVLVLVLVLVLVLVLVLVLVLVLVLVLVLVLVLVLVLVLVLVLVLVLVLVLVLVLVLVLVLVLVLVLVLVLVLVLVLVLVLVLVLVLVLVLVLVLVLVLVLVLVLVLVLVLVLVLVLVLVLVLVLVLVLVLVLVLVLVLVLVLVLVLVLVLVLVLVLVLVLVLVLVLVLVLVLVLVLVLVLVLVLVLVLVLVLVLVLVLVLVLVLVLVLVLVLVLVLVLVLVLVLVLVLVLVLVLVLVLVLVLVLVLVLVLVLVLVLVLVLVLVLVLVLVLVLVLVLVLVLVLVLVLVLVLVLVLVLVLVLVLVLVLVLVLVLVLVLVLVLVLVLVLVLVLVLVLVLVLVLVLVLVLVLVLVLVLVLVLVLVLVLVLVLVLVLVLVLVLVLVLVLVLVLVLVLVLVLVLVLVLVLVLVLVLVLVLVLVLVLVLVLVLVLVLVLVLVLVLVLVLVLVLVLVLVLVLVLVLVLVLVLVLVLVLVLVLVLVLVLVLVLVLVLVLVLVLVLVLVLVLVLVLVLVLVLVLVLVLVLVLVLVLVLVLVLVLVLVLVLVLVLVLVLVLVLVLVLVLVLVLVLVLVLVLVLVLVLVLVLVLVLVLVLVLVLVLVLVLVLVLVLVLVLVLVLVLVLVLVLVLVLVLVLVLVLVLVLVLVLVLVLVLVLVLVLVLVLVLVLVLVLVLVLVLVLVLVLVLVLVLVLVLVLVLVLVLVLVLVLVLVLVLVLVLVLVLVLVLVLVLVLVLVLVLVLVLVLVLVLVLVLVLVLVLVLVLVLVLVLVLVLVLVLVLVLVLVLVLVLVLVLVLVLVLVLVLVLVLVLVLVLVLVLVLVLVLVLVLVLVLVLVLVLVLVLVLVLVLVLVLVLVLVLVLVLVLVLVLVLVLVLVLVLVLVLVLVLVLVLVLVLVLVLVLVLVLVLVLVLVLVLVLVLVLVLVLVLVLVLVLVLVLVLVLVLVLVLVLVLVLVLVLVLVLVLVLVLVLVLVLVLVLVLVLVLVLVLVLVLVLVLVLVLVLVLVLVLVLVLVLVLVLVLVLVLVLVLVLVLVLVLVLVLVLVLVLVLVLVLVLVLVLVLVLVLVLVLVLVLVLVLVLVLVLVLVLVLVLVLVLVLVLVLVLVLVLVLVLVLVLVLVLVLVLVLVLVLVLVLVLVLVLVLVLVLVLVLVLVLVLVLVLVLVLVLVLVLVLVLVLVLVLVVVLVLVLVLVLGLVLVLVLVLVLVLVVLVVVVVVVWVVMNAVSSLQQQMASLLA
>TetBor002828_none_TGME49_246950
MIYISNSDTYEQRCSIIELEDSTIDQESSDQMMQKKKQKGQINSKEINRNQFIVNRIQCLQDQKKEQQSTNQQSCFFQDSQSINNHNNNNNNNNNNGYNNQSSNFILYDNTWNGKPISEYMQQENKENANNGNQSGFYFDVSQSQQIRSFQDSQDYLHTPVEKRISMKPELYLEELQNGKNIQERNERNHLGIVNEEQYYEKDPSMYTYMQNHEDNDQDNEEQYDYINEQEYERMMSEIEEKETKGRAPSNAFENYQLFKPSFHEEIIKKNAQGKKISSFSKRQEHFNEEHFHFQNQQKQLQNKEQPQDEEEIEQIQQQAAANEIDDVVIYPQNFSTFNQNCGEKRDSQNNEFYNLSNSTFNQRSVSQHQNIQNDHNNNNNNNKKNNNINIQVNNYYSNQSDNSQPDQQNQDNTFQTTLFQNSFSQIQQQSQLNNSQYNNIDKKNYDLPFQNNQLLEPNKKKIDKDQRSFENEKYIPSNLNILGTVADHSNRKENSRYPEKDLELEIEIIRHRQQLVLKEQSQQENKNNGNQSTSSGYKPTKFTQFFLGNTPSNIVSTDNTASIYSQDQQITQRNILQTDRVNLTDRTVLIERNNTNQDRYSNSQERNIQTDRYNDRNDRYNERSIQTERYNQQMSDRYSNIKDLDDLERTIKPINSRQPAQSLHQPSSIQQNLQINQLVQFNQQQSQAQQLVQKYLPQSIQSSSNSQQNQQNCSTNYIEHADNSISMMQQESKQTQNKVSLRSYIEGDSSSLIMNKSGLLPYEINNNTTNIDNTKNNISYQNINDSNINGGGGSKTYRSYFNEINERSNTFYNEKSYRNNQNEDDSINDRASQITSARPFNNNSNIKSISNNNITHQLQSTSQFQNDYSQNSPFHDHSFTDRPRYNNSHHQGQSGQNKSLLNQTDNQNDSFSKQPLYFNLNLGVYQNDNSQNKHQDSSSQEQNQKPPLFIQKQYQNIEKKLQMINQSKQASFHQSGPQKNPETQLQKQNENKQLSQAHSSSFLSKPYQPIEDRLLQKSKEREIQKQELQKQSYIQVNEAMKKHKISAKSNALASKQSDQNVSVYDRNQRFLREKEKKQLQLKEELVQQDILHPYSPHIRPQSQNLIRNVNDLIAWKENVNQKTVEMRNKQIVEEIKELESMQNEKLICKGSERILQTSSRIGNKQKIEDKLMTSGLKYQQHKDELDRIYNSNPTKNIPMINKNTFKLLLNSKKKGKADPQKQQQLKQQQLLSNKSNQSPRNIHQNHHSNNKLSQSERNESANSKYSKDHSTTNSYYSLSNATSNQVQFLKDHALQNTYSINSQNLAKVHSNNFSSQQTLSTQQSQSQTNLLSAQNLRYLQKQQQSQQQEDHDLFSDHSAEKGRVITHQKFSAVDLGNVHTVRNIAESKLKIKHILQQQQKIQQSNDVQQANKEALLKNHQTLDNLNIYDFNSPKQGILTEQNGTPRYYTNESLKKSFEMRQNYIQQQQQFNQQKSRDNSKNSHNGRGISNSSSSSCIRSNNNKATSKPKQNQLSVQERNKQWQEQKIMKHNLYAQQIRSEEAAQCPFKPQITISGQKSNGSTSRSITPTKNSNTPKDLILKSKQSYAKQFQQKAYKN*
>TetBor006927_none_TGME49_246950
MDIKKEQYVSQNIQNQLNYQNRYQRICDEEELLTEDIDQLISEKGFQQNIIEEDGNNDSDNQCSVMSLELDENLLDLENLIELEYQQQNKPFNKSDPILIIDNNERNMQEQNQQGQRDTLNSKKSHDRVEKENYNPNILNQSKNNNKSFLKENVMKINKDIYEERKPSMKKNIQQISPKQLFPSKKSIKCQEKSLQNSLEELDRIKNKQSLRILNLKGNPIEKNSKCCFDFLHNSFPYLNELNENVRYNNSSVSGGGQYLKDNFNSSRGTRSISYSNFNSKNKQKLISNAKELSQMLENTLQRQNSCNGLKSYRTPNKQGGVALIQTGIYNFNDTNAIQTERENSQGKGFNTLKSMQSNKVLYNNKSINGQESSREVLGGILSTRMYNTSAATLNTQSNQQSTINIGNNHSSVNINKIINQNKNNSQNIGIINQFLNTHSSRVNSLEKQIQQESSRKQSQYTSLNNVNNGSIQNKFNNQIQGFQSQLQANNEQRPKSLSNYSTNITTDQYQNNQILRNLNQGVLSNNPGQQSNLFSSRPNMISEGSQMTATNGHQSCLESMNNQSGQQRSLSQYNTNSNYNNSSLARLNQMNAGYQSNLQRNASTSTIISNAINKLNSSNLNQNNNGISANQKDTHLLSSQKAGGVVTEVNNNFNKESLNNLLQPTNRQLFPSENQGQLQFQSNSISNHFSKESQQTEQGLQRFVQNQQQKPQKELIANQNLENYDSNQNNQRNLQKSSSAFLSNNNSRRGENNNQNNGNNLVNLYSSSSNNNNNNHNNNHINVLSDMTSIQSRFANNNQQSQILGQYELDNNNFNGYFDKQKAVQSEYTTTVYHGRQQDNLEQNIENQLQQQFNSTKSNNDRIQLNNTHIQYNSQQKINQQNQNQSISFLSNENQHIIPTNNRYSTNDQFQNQQSQQIQMTSPLHNPEIGSMPISTEADIVGYSSQLLNNQVQNNFQTQSDVIQPAFSTTSVEQIPISSSISLNPNLQGQQQGQLQIRNSASNESLFSKTISNNINQTTATFAKQSKLTKDNHQEVGPFKFKKSQNQMMNGLMINQKLASEIQQSYNNYPLDTQNNPLDTDLSFDNNLVASQNKQRKRALSSNGVQQNGNNFLNPQSNQQLTSQNQFTQQSQQFQSNFNEMASLNLSRISHIGGKSFMNISIPHMRFDGGVFESQANFQIEDDPTAATANNINPNASTNFMSLPAQQRKSIIISEIINQGKQQQQNQQNAIQNYQTQPENLQNLQRQSINLSFLNKSAVLNECLNQHIDNIDTDIEQLAIFFYQKSLKEKAFKSLFYLKAFTNLEQKNNQQATQQTETHLSSKYNSSMKNSTHTLSVKNNSPHPQNTIKQESAQHLRSQELPTQFQRMTEQHHIPHNQLQSMNDCSGLIMHQNTFNYSDDEMLLTQQNIPVQRDQSPPQQNQQSHQQQKQQQQYASQLSGVAKEIETEEISFDQIKQQSHLQMISRQQQKNNDFYQQNLMNPTASITNNPLDEVENDPPIQHLESKQNPQQQESNFSCQQNQLYQQTHYQNEEDEDDHDIQIKIQTANEYYENFLKIKIFFEWKTFTQNRKIKDKMFLNLSNIKKGLIALNSGRGDLTTNRTQKETFRQMHQSSTSSHKQQQSQSEFEQIQSTKKKQLDVADNRMFLHHNYDNMKNLNQQNCENGDPFANSIPQFEESSSDFYASTNNNENIQQFQIHQQQQQQTYQQGKYNSNQSLSSINSTTPTNNNILNEIKTNYQQLNNNEDKYQRLKLNPSYSSKDINKQIIDQNNNRRKELKNCNLPLSNNIFAFKKNSKAGAQIPNENMKKF*
>TetBor008396_none_TGME49_246950
MIDKKTIGTASMRQRPTQQGGISQFGVNQSATLQNMRPFLTPDSTQYAQVANNSCMNIPTTSLMNSMMNDNPSYINLFDTSQINNHNKQQSFGSSSNLQLSGHPQLQQQNIFQQFKNNYLKQPTTPQVNQNTANQEKRFSEQLHNENSIKMIQFTQQQYTQESQNQASPQLSLIQTLTQKSLAPNQSSTRVNQKMRKTNSMSMIRLRQSQDSFFDTILNEDSHSNQGRNMVQSKNKKKGKKFGIGGCAVSPTSTAASALSQLISSQTNRMKSIPSPQPSNSYLLNKTDTHKQYQTSTSLQNDFSPQFFSKLKKKKMLFYQQNSKVQQSKIESKQDMKEQYQKQQQQQQQPKQQQIHHVHSSYDNSPNYQLWLIQQQQQQQVQNNNLPASSPTLKNTASTLSQQSLTSGVQQPYNQLPSQIIHSMNSYSLEHNPNSTNLKSGSNTSKTHSLLDKLNKLHKYSQQNINVKSPTSFKYSSQENFAPNQQKISSEQAAQQKNLLIKEQQINLDVPCIPMVEVDNQKSNNLFRKFQDLLGEQSCKNSTSQQSPYHMSDQISQIELQQNDHVIESELTKSKSQLLTQKLIQAANQIQDIPLPSQTLKNNQYEQYEQILEEYKKLHSQSDLNLQQFMDYLIIFAKKYIKPIPQIVKNTQQISSQYKKKDEEVNKLKSEKLSLLVERNKQNQQKKQQQQYTSFEKQMPQFIQIQHNQQLQQQTLKELHTPSTQIEETNQQGLIVDQQAQIMILKKQLENKNNQLNNLIERENITIEYLQQLQKLGYLPASSSFCSDSSDRGQNHIPNLIDDKNSGVDFSNHNTPHQTNCSENSALRNINTLSLSQQQQVLQSSEKEYQVSSNLMTLPSKDNDKESLQMQYQQLYTRLQKIVPFQNQNRETFLSEPSILVGQNKEKNQQQHEISQQFNQWLKFISNKKKTHYLQKSCFNQMSSQNNINSPVDSYCTTMNHNNNNQPSYINPDFSMNLDQSHHTQLCNSTSERNTITTSQIKGQAYVHNSENQEISEDRKVKDKSVNVLNLLENAQKQQKNQSLIHHNGGVSSDNTLHSQVDIAFQNKSTQGNINQTTSLSNDVEITSFQYLKNTPLIQGEQAPLEEYKKKNSKLSSVCSSSRNSFTSKSSYLDDDLNKLDIQNQIVSAQQELQQRYTQTMIIKSKSSSNLNDNIRQKLKLDLSVLKSPSSNTNLNNQSKGLGLQLHLGALKEQQQDNQNNQLDQQPVMDYYDEFMSKIDEFSLSWRKAVIDESQKYQNRDNPFKKQQLMKQHQQLQQSNNNIN*
>TetBor012582_none_TGME49_246950
MKRMNSTSSCLSDRSNYPNNLSNTLQSANLLTNYGQITQRNQSTYHPSQLQVTPLRMNELEFKHLQNQTPQPQNYLQAQQQCKQSLENGDQQNRSLQQQIQNRMNNVGKNFQSKNIQSSSCAGDRIQLTTNPQGKKINRKEDQENIDIHKNQQFNLLKSQEQGDQVNKKQQQQNNSSYGIRLLNNMIGKNKNNQENGQDRKGNNITQIVGDKKLQQFTIKSNEARQNCHQFAMSTTQSQESTETDNQIRGVRLLSQTNTIKLLETQAQGQTKNSQPETSLASSTTSFQGGQYKMLRSASQPFVDHQQLLHRQQSCQGYQTQYQQQSSTSLQQSQVVSLLPSSQQYSQTINKQYQFFQSVNQFPISTNNSQQFSSNQINSYSNTPRDVQPYQSQQITSPKTVSLNQSNLQSQNKKPNLTQQLSPKQNPFAEKHVIVPLQVVRSQSENIFLQQKPSNFSQNIPPQLNQNYQQQYNQPKLGISRSSSFYSQGAVVVKNNDASPNLSVCRYDKKQLYQNLVDKNCEDDKISQFPPSIPQSFTTTPKQQYHYRQIQNEPINTFNIQGNLHHQQPTGLSTQTVDQIQNIGLYNHLNQYQNLNIYDQRKPIELNVKRPSFDSSNYQSNYLQELSPSFGNNNCFPQQQNQVSNNLVQNWRLSNENFQELKKPSITQPVIQVQNEFQQNIQINIEQNQEFREDAKIEIQSIENLQSPNKQCQEAVKVNEPASIVNQPTISVNIDEASKSRDSTKKSPNKNIPNTKIEDYDSPIHLFGGQNMNEQNIQQQPKIIDFSSSKSPSKSMELTEDERMWNMISPDVRKAIVQLNINKYCDEVIIQIAKEKELRQLQQGSTPNKNQEGTEQNANNEFINNPDSSFFKEEKVKRALNKSRDNESHKSINSSSKPQSLTNISQNNRNSVSPQRISSQPLITAINQFNLQTPQPEFLKVDQILKQQQNQQLQNFNETSSSNNVDNQDQENISAPQFTFSNTKKNVSFEQEKFEQKMLNEFEFTPQRENIISKQSSCNKSRSDIQNSANSYKSFNDQQQMIINERSQGVLNSIEKRQNSSESGDNKRIINLQVVETRNQDQLQSDFLNEKDLTNSYYLNNGDSDQKSVILQKYTKFDTPDNRFERLSLSNQQISQLNNPVNVSNTKINNSNEKLSNSKTKLSNSINQIKEKIQLNNSAEQQKLKPLNIKNLNIDYLEKEADMIQQHFSSELVFTPKNQLEHFGLNYETRKEKKLRILQENIQKNVEKVLPNIKDNELKKITSSIYESVFSLLREKYNIEVSSSSKSSDHSSSLHTLSQNNLISQRNQSSVRRTSESKFIKDVQPIDFTIKKQIEHNLKKELPQDLKEINVSPTNCIFNINMRINENSPIKQKAEINFKGQQQLESKNSSHEHKETQDRDNYTLMIPSHFEEEEIISRGRRQSDDFKQLLLTQEFEGEDEDIFGQQKQDQTEERQLLEDEVRMINPNIFSNENNDFTQEEENSNYCQQFSYKKNNNCYQMPVTHTTQKNQVGLSPIREIESTYDQIQQSNFGKNTHQDYVNTSTDERLGSNQYNYDTQKSRSNFQTQRGIEEELEEDEENQNQITSILRGSNSLQQSNSFKEQQQKFKLTTSLLKNKMSPRNLQLNQQLENQDLVDNLERFEQEQQLTQDLLRNQEIQRTRQAYYENNKQKNYIFVPLAQQQESQILCSISPIHQNSSSQSSFTHSRKQSFQYQQKHSSAIEDWEQFSTLSKTLYKTNYFTNSISNFHSRKSSLQSLAIVSPPISAQNTKRAVGSSQNPKQQKEEKPLPVKNFAQEYLKKCQSKKRQQEGKEMERIKQTLIANLKYGTNQTNQIKGEKKDKIILRSISSENKNFKKK*
>TetBor020158_none_TGME49_246950
MSTQQPHPNSNEKVINQQKVIGSTGQQSQQQQQQHLKGEFSNQMQPNSHININDYGSNKINSNQYQQNAQQNVNYQSTQQAQNHQQQVISQSTGAQSQRANSNNQISSNSNNIIQGINSQQKNNDQQGNANPNQFNASQTQSTINGNNYKVVKTFQKGATGSSNNVSSQNSTSSSRKKGSINQLQTQSQSQQQMLAAQEAALIREQCIFCQKFSAYHSFGPLLNKALYSKYSSSQNYFYSKDINDILANASTQIVIRFRDMETYDEEEEFLKRFYQKSQQPMKMRDLTEYYKYHKDIPRLFMVSIGNAMNRYHDKRRRIEYQRIKKQLNFETSNNNNTEDSQMNTEEEDSQGNKTNKKKEIPKECSNMLQELDVTLSFHQRMETKVNSKNSLGNEGIKSNIQAFYNGMNAFYMNQQPNKVYAQQQNRRQSNQFDMSSMIKKASNKNFFPAQAAGSQIYNKPSSQYDYYNPGYNSNQNETSYQLSKILQSFQQNGAEKYFYSTEMSMSNLDSILHTQTNDLSNISNILSPQHLQGTQQQQPQSQRIQLSFNNNVNKIVPTLNFTKNKNTSLGLQSTNEEYLSSAPINNKQKNDNPVLSQKYQNILNQQSSSSGSSNFTGNSQQLLQGLSSHPFQEIHSNLPSQKLSNIILEQQHKMQKAILNNGMQISSNNIDNSQKQSNMQLPSQQKLQQNISSSLSSSNSLSKANQLNLNFNKQPSVNGGKEGISIEKQSSSSSSNSLQQKQMISAKQIMKVLTQNQQSNNNNTAANTPGGTQATTPQSSLVEKDLNVKQNAQQNQQIQLLEQLKVNPSNNPNSQANSNGNSNNQGSMARTNSNQSISQKILQKRASDNIYSTASINPIISYSTRVPSTQKNSSLIGAVNNAASQLPFSNSLLNQLNNNKNSDNSNSVMKKTETNNGKQQQQQIEKRYQTTERERIFSERKDLTDKLSFSNANNHKQSEKQSPTIKHNHQNLLSTQPVSNQIMQIMSQRASKDQIFPQMQQQLDLQQFKQVISTNTPASAANTSRPRSSLHQNSTGQSVTASAKQSSTKAQSISTNPLFQTLRQSNLQSALGNTNSTQSNNNPHIKCDSIPSSNALNYQSPQLQQQQLLSSTMQFLNSQNSQSNLQQSQFQIVSEGQISPQMIFQQQQSQLLLNDLQSHYHYSSPINNSEKQINSNNNGDLRLKKRKEGQNSLNVKGTSTTGISGMGANNSNINFSQISQINQANTSQNPQIQQQQPQSQRNNLKSQNSSQKKIKHSQHQAPQLDLQQQIQGQILNNNSNQVNQAQTSVQPSNQISQNNFFNQKRNSQITQLNTDLIKTQFYKTSSNFGNNQQQKNRSSSNPKQAKIPANYNNNISNLNNNLNNQLNAPKNQNFILQYDTNFQNPITHQPQIQQNIGQYPVQQQQQQQQQQQLSHHQQQQFLLQQQQLAIGKHQKSNSTLNQPNNQLYKQGSVSTHSNFNTNSASTSSQPNLHSGVIMNQIPVNLSLPINQIPNNLQSQPSSAKLVNNNSNINIQSNNNLSGVNSQGNFTQINLQLVKNYNAGNTNIISQNNQNISELNGTLNVGTPLYQQNNQGMQHSRTRSQEIITNQMNIIGSNTTRNHNDNFSGAQNINNALINNGGIYSNGSNNLHGGVSQINQIYEHKYHYNQPQSVRNKVERTASTHFSDSIKRLIEQNTISSSSTTTNRTGSMISAQQFISSKQKSQIQSNQNLTNNSSKYYNQNLTNSPVSIRKSIINNGNNQNNLKKQNRADTFAARVSNMINIFDPNQQNSQQVLNNLHNSSGSSNHNSISNALTYGNSSNSNNNNNYPPSARINLNIKNSANNSQSQSRNSSPLKQKLEIQQNGITGNSSPQLMNSGSTGVLPLNYQAGLNFLPSSTQSNQIQNQQNNNSSRAASSQRGATKASQLIRYRQNNQ*
>TetBor020692_none_TGME49_246950
MAVNDYKGSQINSMRATLNKGESTKNVSNNNSANSHMFTSVGNNKLLLSNQKQEMELMHQQKTPQQEIDNQHPQQQSSTITPQYTLQYVLGQTQNNQNNRKSFQHKSINDSQGAELKNQKRMSYSQKALNFSPTNINKPRLTHLNIGSNFQQSQKNNIINNNGSSNQSQYQQALIQSIQQSNINQQNSQTNSPYSNNNNSLLPNTQHQVTFQHAKGLFSPMKSFFKSQNSLDFTSTNQVQFNKTFQIQPHTSTANPNSIQQLYQQQLSQQQQPTQILSAKNKDLKGPFFFPSSKKQQISISHVNSSIGNGNINGSITNGNINSTNISSMNKSLRKGSVHELQSIVSPSQHQLYHQMYANSSIDTSNAKGSSSNLDMNLLKLEREQLRERIEKLEHEKVELSTYLKQQVQIKDLAISQLKRIVEQKLSINTLETECYKNTLQLDMQYTIDQITPESLQFLPKQSPKGKTFTDFRKVFNEKQIVDDTQINTSKAPQFNFSNQRSSLPSSPKRKIHFDKIKDKVIQIGQFEYISPSKKKLINHDSNNMNKTTNASQGTGTNLSNNVTQCNNNQLAHQGTASTQNTFIYNQKQSSEENTKNNSQIIGIIQPVVLEMDNRIEVELQKIKERMLEVLKLKQSCPICSKKSLQLQQNKKQSNVKEKDLVGENSLKINLQRKSECININDGNKISITQENDKDKIKSFR*
>TetEll001527_none_TGME49_246950
MEISQNTPHLSSSAATIMNMMSSTSNNVMPPTNKYINDINLQKQMQTLQNPQLSQQLQVQQNKVNSQIASKSGKTQSIALNKKSIADKSGLIQSSYINGTPTSSQVLQAQQEKSSQQNSSTFVSHVNSQSQTLANFNQNQSSNTINKQNQGHQHYKSSTASSTLEILKNNQNQQNFNQSNNNIIQAQVQQLASKLSNTNKAKIQQNSFANRSINSEFQQTSQNQQSINEKQLQLPQSTSIQNLINPISSIENYKSTIEAYKRMVENLNKQNDQNSVNQQQVKHQSNHSQKPSIPLHQNNNHGIENQEIQTHLKSHRHNESRQNNPKNHEDISVIAAKYTNIGSALNNNLKQQPINTNNSSYYNNQVITNNNNNNVQIPSSSNSQINKSSGDITDIKVSSLRQIDQDEIKSCNPSQTNLQSSGIHSYNNTAANIYGSFNQQNQPNPNNRNSENTHLNITAGTNSGSIAGKKKKSDTVIGISSITGNSSSIRRTPSNSITQNPLLFGSSTSSSQQNIFNVNSPSHLSQHQMAQNQNQQETQKINTQQQHHHSFQLNLNKTKQLFSNASPAIESAISGNSQNQNNKNINPQQLQINSAKFDSNTQKNMNQIYPNSFGSGTLEANHFRPSSTMSAKYGLEVSSFGLDLKLEYQQQQQQQQQCNKQQQLSEQIIRLILGIGWLAGFCFLDLA*
>TetEll002620_none_TGME49_246950
MKFNAETSVLLGNVLGIQEENKELNSVKNHSNDWNERQLRFASQHNSSAQLILQGSQNNISNAFLPNHNNKILGKKDFSKGPSLSLHSQQLSSGQIQEQNQLLNRIDNYYQIPTANPQECKICQINNSICSVCLQKQSKVKKKFLNPKGSESFCSNIPLYKYSRFSDQEKLNSSYSYGDSCKQSIIRKKLMLNKKEQNSRESLHSSQQMNSLQDKFQDILKVKHRAHNTNNQSQSLISSIENKNTISISLDKIAPQTATQKENQSFKQTFKQENKDEQILSDNYMNYILRIRQEELENPSKNYLQNEFYSSIQYENAEMSDKNKLKNQLPMVQQEQQQQQQQQQSKKINENNQHHPSNLSLSNQLKILDLNNLLSKQKSCSNYVNSQYIVDQSSQNNKNNLMNITQLNFIERNNFMSKKKYESSIYKKNSQDHKRVNQDGFQTQNPIVAATQTIQEYQKHLKKPKKSIIYSKIKSLNQQNFSDKENSVIDKDKNIDEIILKRNNQEEESSQINKQFQDSNLVNSAMNELNKSNSRFMNSSYLVLDETSEMLDYIEESSYNEDQIFSGKNKNIQDQLQKYVRNLKLKMQQQQNSQLKNVSNINNMNEKENKKLIALEPSEIKLSSLTQKSSDKNIFNFKYRKTLLKASTNFNTNSNNQSIEQVDKESIKHLTIDPKEQQKLDNKNINQDSTASLDALPISFPKLHKQQIKKSTSINQRSDLQLNAQKLYVGNRLDKHFIQSGKDIFYDSQTNKKQVEKQIIYSQSFSKQNKLLQNQNNLSSNKQIKTEPDASEMELTFKNGIQMNTFINKNRISLKEISVSNNFDINHPHRNLQQNNPQNQKQIENIQDIDLCEWKHSPNSFISNIDYQIIAEKQENNIYEGINISKAKKKKQKIIKQKNINQQLKDS*
>TetEll005161_none_TGME49_246950
MGCNPFQQGNNMGNNSQSLPIIFQEKKRVKEEHFEQSKISGIEKNSKQKISLQDIGSESNADKPQIQEEKRLTVNTNQSNSTNASIFSEDYRIAGLRYIKKGYNKPIEIICNDQFLSKKNNGNLADDRNINYGNITIKPSHAAAANVQNTFLNEIHSSSSQKTFKASEKQCEENLKYHRNSNDTIKLECCTQMPQDKLKKIKNSKKIKLEEKYQSQHSQKLIIQSQFQNNKELSFLPIKQDNQLKKIKPQKINDNRVDQPVKTNFLNAESSQHSALEEHILDSLSIESTNNSDKSLKIVNEIKCYINQQNSIDSVLKDIQNNAKNFSQEEILSKCIFITQQSETHKVFQQILKQPFFLGSDSTNQCESNQPNNNSIKDQSAQQFNQQQTQNLKAFRTQNDQYLQKNTNPLQETLTSPKKQKSDTQINNQTEKIFRKGLQQYVKPKQIPININQSQQQYNVYYVGSQKNIMSTPRQAQMINQEKNQPQQKQFLQNNQQQIKNSDRLQQLPSNHQKNMVHFKTMKRESSHPDLAIISRKNSRVFFEKELKDLQQQQQQQQADNLGQYNQFLTKSYNDISNQQIQQQLNTQTVSSLSNLSNIQSPLSKINVNPLTQHIEIQGSRYLKGDSSIERKIIKNENLQQKRNQVQKQYETSNQNSKNLLQEKEQEENSKKYFELIQNKFLEIDTIQNEQNTQTSLNEEVKSNEQEQPNMTSNFLSLNSLKMNNQEKPLNIQSNNEFQGLVPLRVLKKVQMSQGQATSINNKKQSFQTAINYQTAPPLGEAIENITELAVVEPIAIYAADLVAEEKAFSVSLGILEGRMEQEQELLAKQQELKHDKQQVLDCQQVLQFCEHYLQVLLLVSKQYPSMQQHVFFVVSKLHPGSLLHQRQNLGSSVQTQQLSEQPTQLLQSQFK*
>TetEll006389_none_TGME49_246950
MSGQVNQDSSASEVNDNIKESTQNEQQQNQNQEQNMYQESKQQYNEDFIQEKLDSFSGQGELNQNTVTLNTSTLEAQNQFIPQQNLNELSDNTNEVSSQQQASQMQQYILQMANQIPNTVMSNNQSSFNTPQNGNQQNNQSGQVSQRTNTDNSILCKQEEVQQQNQNEDDKIHHVLEIEKVKVYSSHEIQHTEIQNNSQKQIEEQSQQVEFLNEEQNIKQNKQQIPPNQLQQAQQQQQMVLQNKQYAGLITPSARASGNYMDEKSPSNTQNDNTSRSQFKQTNKEIYSENNNFEDTVQNYDNVNTDYYQITPIQINKKARQNQDAQVNQNVEKKNLYERYNDQEGKSQNMGKIQYIHSLAYYDPLASQQKIKKRGGQEEGNDVSLQDLLNQNQYSLASSVNFNYSISNYSSSKKQQRNKLNATSSNYDYSEKLQERVEDRLLKMGHKKEEKLQKLRYERDQQFLQMTKAKSPDKNLYRQKQINYQEFQSMNHQSLDQNQIFQSVGASLDSQFFQNLNQNISQDSVQNQKYNQQQQLGNLSSSQNFRETDNSNEFYQNQILSVQERHLNDSTIQNETYQRLQGKKQLKYQFKPNIYSASQTSLVVNKRDFIKQNYLQQKKQVFSLINTSQIQQQAQSTKNSNGNQLTYKQISSKLLSNTSSPRAALFSRQNIEDSIQSSYNLNQNTLNRFYNFNHKQQQQQMTEDKNKVISTLYDSAQRQRYEQQLKEQEELNIQQQQYYQSIQNLTSQQVRKGNEQINGNKSNQVQQQMPKEFSFNQSGLSYNTFQVQPSSEKMLFYSDKVYDLKLLQNYSPNFKSKYGAKYITQAGSNEYNAREYIRKIAQDCKQTSQFINEQDYYQQNQ*
>TetEll018463_none_TGME49_246950
MDLEHQLKIQNPFKKESQNNNLNSHSDNFQFTTNNNNQNPDEGYNFHNNELNQHSGYNEPNSHPNQNDFQNEEDSQNQNMDANLQYINQHLIDYQPGMLDDQDGQINLYQQEMMYNEQNDKNQQDYENILNFSITKISQTEQYLDKYEKVTEYLLQADKHSLNGIRNTLTYQQNKNFFLQEKCCLEILHQNNQIFNFEAYKCVMIMCGILLDASISLIKDRRFYLAEKYLLRAKYLTEPNEKHLRKVNQKRLRQQLMYENQNQIEEKKENDNEESQIQHQSSHENEDDLNEQDDFDSIFESDLRYHDIRIEIALNLCEVYKQQMKILKKKRKNQNKRKSIQTSNQAFEGSNRKYDSVGNEIAGMKEIKEEHELEMEHENFDKQNGSPPIQSQANISPNKEKQVFFAPTPVQTTIALSRNIGQNSMKNIQDEDILKKEIEKKESYQQMLLNQREREMDEEELKDEEEKQNENKLENAIKILNDIESKLTDEYIELSKQDLKGTLCKFYAKKVEVLNELLKNSEDQYEEQEIKEISKELLECAQFVIARLESILLPLKANDPPEQQEDQIYLATILSYTWTKLGKYRLKTKEIEKAKQCYKNAFEKLQNFFKEGQDKNMLQYKFQRKYDKLVGKLEFDKADIIEFSQFQLDCMKNQKNEDNLKVNTNKNYLASKRGIPNSDIQSPTVQYYIDPQYLNQLQNHHTVKSLNKNRYLKKVTISHPFGSSLTGFTQQQNSVVQKQANNTQSAQQQQQSEGRQFKFKKNLQLQLENYKSQILGQTTTSFMNQQPQQQSHAEEYFTIPKSITGKQIELSPDEKNAPFLIPTKKIREKPQSAKVRGSSSTKAKFFDSNSQLANEQNYYSNTNLSNQNQMQPPTKIKLHRKAPSFANTLTKISSSSTKNFNLNSNNNEINNFISESASNLNQQQKNFLSQTTFNSKKNSKVDLKFNQEETQSQVPPSGFSYQQKSLSLKSNNIYKKNEEENTQYQQSQEEQGGIVSVTKDESNQKIMQNPKKLSLHQLGQQQGMNIGKISSAKSPMISKQMQSIEAYHQNSNQPLFFNNLIDPSNTSRSKIETTKIFKKPTTSRISSQNDILDNIMNFVDQINEGHNYKNSFANSNKSTTASTSHRKAFSSSRPSSSIIYFTTNRLANNNPSQSVHQNQIPQQQMDQQGIIYEGNEFQDVSKQIVNEQKQQMRFLDQSSQDQQNPFFPTQTIKKPLDGNNFLIINQRPTKAAKNVEKIIDTMGNLRVQLNNLFETTTPKIQPNQAGPKISIKLSKDQQQEFMNIICSRPSSKTDQGQIGKKNINSSRKMSSQSQIQGQQAQQQQLQQKNNQINQIEEEYFNQNTKISTRNIQHPTKISSYRNSIKIPMQVQMNQQQQYKSLTQFDDNNKKMQSNKHLQVDKKNEGSQKRLNTIEKQNTKNKDMSLLYSQQQNQQMQQQQIGGSSAFIPINQNQINNNNNNNVQYNTGNTNQYHAHSSQHVKIPQGSSPKSKEKDIQLETNRNIPNTNNNNNINNNNNNIANVVPIKRKNTEVYNDSSLVSVQPLLNKQGDQAQVNKSGQVNNSKIEDKMKQTIRRQSTNINDSVFKRQPTANYEQINIDIQTNQQNNEEEKRPVSQFSAPFLKQKFEQFENMNNDRMNKDQNKINETQSSQEDEDEDSKTEDSGEQQKNVPYQMLDDLQNNQIDELKGADENQYSMVDDLKKSEKRLGNSINLKASIGTHLSKLNQQSPDISRLINSQQGQLDVNRSYGHHLHITEQGLSSLQQSFNQQSQNNMQQQNYGAIDKSTVITNSQNIANALIGNTKGMNTSQNLKQQMGIQKQDLLPVKTVYFPSVKQSKYLFVQNRIQELLFAPLYFYKSYNQYSLCQWNVSNITIELENVTAQEDAEDIEQVLKGNQQNKGLPLTSDKIRYDIKLCIFLECIITDQHIINNPLIFYLKNQSLNFIDHLWPNDKSKIETKYELAILLLDRWIRERDLDAVEEFYNIGLSMQNVQVQFVLRGGNAFLEFQNLIKKDNEKGSWRCAQITHRFE*
>TetEll018562_none_TGME49_246950
MAGFKKVNNSKQEYPSQNIPSNFTVSIQNDEQKEHVLKKCYDKFLEFPLEHQQKIIQSIQPQPQAAVKEKDQILEIINFLIEKDKTIQQSTARQRMNLIANKPKYEIIMRVFEAKFAQMQKSKEEMIKFCMRKAFKFVYDKIVSEKKQKLNKKEQKQLKNEYFGITNESEYALPFRDDSAEKTMNDDFLKKTFALNNFINDYKLFLENYDEILEKDNQKKIAILVDQILETEDTNFEQGILKIKRIPWSREILEQTKQLAQFLLQKYGTINESLTSSKPSNQNNSQLKDAHNNIQSEGIFNDQSLNFQNSQANNSNSNSFNTNTFTKQKQPYVSYEEFKKLILSFSKNPYFKELVMNLLKDFNKNDQSNLESTNFQDFQHNSQTYSCEKNDSVNSANLNINQKHQNVQLASELNQNLPHEQSIIVKENQLMQSPERSGINNEKNLNTKTLQRKSSLEKSNSMCVKEELNDSTKIHSFREKTPELSSFKAFKSTSQFNISPIGNIGSMSQSANLSQKNFNQSQNQQIGMFGEQIPNSIAANPFNQVNLQGLIGQQEQIQQQNLQSQNIYINPYQRPNNNILPPVNITSLPIESNNQNFNQNLYLGMNEMAQQMNLNNADNTFYQQPFTQANQSYVEQQDSFKSIFLSLLLYFDQNQQNQQQQQQQNQINFMNQDLLNFQNLLTPPISAQDYSLQDLAQQTKQYLQAGHTQLLTPQSLIPNNEFYGERNLSLIQNQTLKQQKQQNSYQNSGFSNNVFSNLVNEVSLDIPKQNLVQDQNLLKRMNPNSQFYYPVSESQPENIQINQIQTINQSEEILNKGIQKKDQQ*
>TetEll018563_none_TGME49_246950
MAGFKKVNNSKQEYPSQNIPSNFTVSIQNDEQKEHVLKKCYDKFLEFPLEHQQKIIQSIQPQPQAAVKEKDQILEIINFLIEKDKTIQQSTARQRMNLIANKPKYEIIMRVFEAKFAQMQKSKEEMIKFCMRKAFKFVYDKIVSEKKQKLNKKEQKQLKNEYFGITNESEYALPFRDDSAEKTMNDDFLKKTFALNNFINDYKLFLENYDEILEKDNQKKIAILVDQILETEDTNFEQGILKIKRIPWSREILEQTKQLAQFLLQKYGTINESLTSSKPSNQNNSQLKDAHNNIQSEGIFNDQSLNFQNSQANNSNSNSFNTNTFTKQKQPYVSYEEFKKLILSFSKNPYFKELVMNLLKDFNKNDQSNLESTNFQDFQHNSQTYSCEKNDSVNSANLNINQKHQNVQLASELNQNLPHEQSIIVKENQLMQSPERSGINNEKNLNTKTLQRKSSLEKSNSMCVKEELNDSTKIHSFREKTPELSSFKAFKSTSQFNISPIGNIGSMSQSANLSQKNFNQSQNQQIGMFGEQIPNSIAANPFNQVNLQGLIGQQEQIQQQNLQSQNIYINPYQRPNNNILPPVNITSLPIESNNQNFNQNLYLGMNEMAQQMNLNNADNTFYQQPFTQANQSYVEQQDSFKSIFLSLLLYFDQNQQNQQQQQQQNQINFMNQDLLNFQNLLTPPISAQDYSLQDLAQQTKQYLQAGHTQLLTPQSLIPNNEFYGERNLSLIQNQTLKQQKQQNSYQNSGFSNNVFSNLVNEVSLDIPKQNLVQDQNLLKRMNPNSQFYYPVSESQLNIQKQPENIQINQIQTINQSEEILNKGIQKKDQQ*
>TetEll020356_none_TGME49_246950
MKQQPHSSSYQQLGAKKKIEKLIDQSKKQGAINSSNLINYNQANYFSGNGQEPVQFSQNQKNAQIMSHNNFNQGVNKQILQNALSLEQIISLQTNQLHLNYLNQQNLLSQSTVTPIVQTAQKNKKSRSPSQKSGSQIKLKSAQLESIQKQFNKLLEKENKQLNNSNSNSSANKSYTIQQQQQSALLTGGGSVTYLNQTKSSAMQRRQRNLTQLNTNSNNSLKKGNSSSLTRINRSLTPNSRTNSSSLHNNKGGINKNLLQLQSGNQTTANITQKRIDFAFNDKVNSQKSNTKSAQQFNPNFLLNQQQAQMQNSTQQKGSMMFNNSQQSTSSFNGEVINNRLASIIQKNPQNLEEFSIKDKQLNKILQQLLQQRMKQQYQQNQQQQQQQFNQCPSNKNIDCSISPTMSLMSSKPSNLQSYYAHLGLNNGKNSQFQSGNNTNSLQGYSFLNSSTQAGNSIQNTNLTHSNQNFINQSNLISCNNTNQTQQGINQSSLSAQLQARNFENNSIFQEQLKIEESFQQKYLQYKEKFSNYQSESQNNSKMINNSSKDQNIQQILKTKGQADPLNIIDNDHIQLPQTITNDEDDNQNIQKQEEEIKANEDKACTNLNNNCNQNINQIDSQYNSALYNMNQNINNPKELLSPGDDLAASNYQSSNKKLGNMMIQNNFQGSQMGPMTINTESDSIQLMSAKERENMMQYIENAQFPTGSTTYQDLIQNIPNDFHQEIIIIYEQKIKEITEKFQHRDIVIRQSLMKLEKENSILLTKVQEQQEEIFRYKKLRELETKLIKKLEGEIKLEKSKYQKLLSQKFYKKGSDSKNFNAQLIDELNKKLNEMQQEKECLEYLLKDALLKTELLKAKESVIFRQIPFSNNLNTSTSTISIGGNQNISNFNQLFSHAGNSSSNGNFQSHPAQQVEYVNLLSLDNSLNKSQNYIQQQQQLQQQQQQQFQQQQQKLYTHETDNEHSPDNNFLRMRNKSYGEQYFRQQQMAEKNMMDYRNQLLLSEEYEQQQAKQYPIIQQQIAQSQTQMNQQQYAANLDEDISNSERSHFMKAYQNSQGGDLKNNQNGQIYPSNYILRKQIQNNLQDDIQGSEMRSGSYMGGGSLSQNQQIQPEDYYYSENEQHEDYDYQNSAQMNVLQQPGQIYQNEVPENRNQNHIDNQDDIQQQQLQHLGQQKYPLYFETNNQENIQTFEFNSNMNYLLNQYDIRNSQNLHNSAQHHEIRSPSNSQGISTIPISNSISPNITNNYNSIHQQKNNGINNEMLILELNEKSGNRSYLINNSQVIHEEASSADNTTQNNDNNQNGSNFSQNNSNKMKRSSNNLDSSSAVLEVNVNDTNNLNHDLFQKSDNSKIFVENETLSKSDNIEHEDEDIEAEFKEISESNGTRESQENEQDQNQEKVESNHNQHEVQSLTEEYLKNKVEILNNASFNQNNINQQNVINSTQQQANENNTNDSHQKEDEDQAIAQYFNTKNLYLQKYYASQNNSGVNSKSSSHINEKNNSNVNINN*
>TetEll021310_none_TGME49_246950
MSIFENIQYLNNSQAPLLASLTSSAPSNTSNPLYDLSLAASLLPNLLQAQTQNQQTPNSVATSQFSTTMEPFGNNFALNQNASLQQNLNQGNISSMNQSALMQLEYLQQIQLMKQQQQQQDQQREQYKLALITELIKLEQQSQQPTQNPLPGVFDMAIQNQFGQQQLPNTNNLLLEILLQQNKNGGNSQQQVTPQSYLSEMQNQQCLLQQKQKNILLNSSQSPKGNENNFESRTLSFIPSIASASPQLQAQISPQLKKEDDSICIPQLNQLNTQPLNLKNNGQQQTDLQQDAMSQQAQAKNLQQNEMNQMDSNSTTKTLNQQNFENCLFSSSQQLIKQQGQNTDANNQNIDINILLKQQNNDEQFEIQRKRQERLIKIEKYKNKRRNWLRKISYDCRKKVADSRLRIKGRFISKKDTEKIKELIGDNQEAFNAKKNLRLDFMNSKMKLQNLDLNPAISKNEILNQIEQLLLKNRQIHTTQTMQQIVKRIQKKQQVFCLIKRGQTEMIKLSANNRSSSSINYQDNNEEYSSMCENSKISSSQN*
>TetMal001281_none_TGME49_246950
MSSLRLTDLNTEEICHDLFTFATKQEKQYKSQKNDKFTKQNGEPAVDQLAQSAQKSKYWHLIKESKFLDASKIKICQEKEFIWDSNREQQLWYKNLVIPTIKVNGKISQKESKIFAKMRCFKQLENQSFHEVELTGELEQEFNDDKPLFFSGIKFLETTFISRSICFYLVLTIEKSQSKELQKQSEILASYVSDSIYVEARKKSKRLRSERFTSNYLDTLTSKNQSTQKLNQDVKSEYFVSEIKELYELNSYLNQLNNENEEKISPFILCQLFPSIIRVYINKKIYADCKELLNDSIVQTQQILNNDPAYFLQKNVCNQNESDCVIYLQVSKSSKNQLLPTVQQIQQKLLRFKPQALQCIFEKSSYLQQKYRQINSSPEIAELIENNYQIFNKHSTKPFKFSKAQKRITKIDDFLNQLEENRSKVQYSYKEFIKQEKQIFCKYTTTINLRDFPPFEPLLTKKVKAIANKMQFKKLGTQSLIEIEEKEVNKDFIFNNKQIETEKNISIQSTQITSFASPQTHMLQLDSIPLKISLSNEDLSTKLLSKESPKFSQDKLTNPILNISQSSIFDEIPLHNRDIFQNTQNSYQAIQENINSFTYMPLDIDFLEKQQNLIQQNNLNQSQQNYINQLQQNNINEIQQFNYNMNFNNQQIIENQQSSFYLNQLSSYEQQKQFNYFNQPYIPNNLVSNLQQKQQQQIYFNKNQQKNYLNELNMQHIYHNQNSQYSINEQKKQQYFGNLIPQQQQFPHQLLLERNQPVQNIYQDNLIKQQAGSISLIYI*
>TetMal002639_none_TGME49_246950
MQKKINPSFRKNIHIDDNQDKKLNKNEQITIQYLQKMKNSSQKKDTEGKDDIDNKSNQQQYKIELLKFSNDADKTQNGSFKGATEYNQSQVKSDFNNKQIINLLHSNKDNDSPANFYTYNEENLKTQNFDYVSPQSMCERRLTTNEDDIQHLMGANNSNNQNQQQQPPQLSQQSESFQRSPRQQIPLELKIQLPSIIEQDNEQHSIQKLEMYGEKKNSSQSNFTKFKFSPKKKNGTDQEDHFSWFTHQQNQETDKNNQSYNVQVDKQSENFVGQEEKSFIKCQEQQNGIEQAMSNQKKEVKLANYKQFLSKQDKLNDSKTQKDSNHFIPIKIQMCQVNTSMEDNLENENESHKKVETQISQQNPKLSQVKNDDNIEEQFVDCQNFDINEEKQNQDQNHIRSFKEVKSIQNIQSQNNNITAFSTNYELIDLKKHKKITISKNRSISSELEHHFDDPSSINIQSNQSKNQINNVLSQKNFSSNLISLPIINTHESRGDQNAENRLRVNNINLQLKSPPRLQLNYKNNEQADLVSNNSVRSARHYSDLQGEDQHNKQHGDYDIESYQNNIYKKDSFLQPPAKYNNNYNQEQTYRRESLAFLNDQNILQQPRYYSHNELYTQGGSTKVILGNQLNKSFSNQNSFIKRDNGSYDFNNNSSQVEQNIPVNRSQKHTSYIESRNRRSIMSKELMKMNSRRHKITYSFKYIIYKLSCQKFFKTKENQMVDKAQDLIANNLDIMKILDKIQEIDRIKCLLLDYEQRILFSYYPKPLVEIKNEDQLQVQNSPLESMYHQYAQNLHTDNKVIKTVVKAKNKFKQIVQKKSKDQIQTIINSSLFKDLGNKFDRNYGVNEYETDTILIELMGQELQKIFQQLDDASIRTKFGGAISLATITVIFLFFWNTLVDFVNKNEVVLTQSQSFSNYPSELKLNTNDVMFAVQIEQTNFLKNPYYNITLEQKIYTLLQNGTRISQSIPIDMEPCTLSHWSMISKDKLNDTFYALNLNDYLCTKKNQIIYIGGQYESPVYQFLKYSIHKCINVTQPQFYSWNPVCQSYQSAQQFAQYQTMYVTADIFFTQFNIQTDNSLFFTKDIEEVNYSVQQYGDFRPQYSLYSKDNTQPYGNFYFNRSRFTNYYYRQYIKLSDVLSQLGGFINAMIALAAIVVDQLQNETNSENNKVNKNEQHVNNIPQFNKNELIKLFDNNAIVTNRDEQSDQNKTVQNQKQITYFNKQNVSNQTNIEIEDEFLNQNAGIILSDIIEENKNQQHIQVRETQLTKSMLGISRRKTTNNKSDSLVGSQIQQKQSGVFDETQFLDSSPQNYKQISNFSYFSDQLEDKNPYSEDNLVLFNKRSQNMNQLDKLHQNKSEKIKLDSKKQQLIQNDQSKKLNFINQLREMQVSQIKHDESQEKIQETFFKKRLSSIFKTQSYLKSQTLVNAQNEVCNDNNQILRAYSNSTSVRFLQTWNLALLVIVGFYNRNYYVLELANKLYDYDIQEDEDKIKHNQDKKGKADKTQMQFGDERNQEKIQQATRIESKQMPLQIKQKQDQYVIEDHSHHLTHNPCISNNEQTENSKENGTQCQSEQKQSQKPKQDTLSNYGIIFNLLNQNIHQDTQRSNFTADEKLKQINIEMLSSNRQHLEKNPLLNKDVDQNFLDIHPRKLLTDKEQSDVQIQLPAIIEQENEQQSSIQKLELLSRGRKDFSQQSLNEKIKPKSYEKYQNNFQQLQSKQKCIEEEQIEYITKDEINEDLHQGRGASITNILAKINEREENKQHDAKNLQFQQKIPKQQHILEEKYFTNNLEKNTPKSKQKIEFIKTKVEDIYKDDEIINNIEQGAQGFQAEQSNEEKKACDNNEEYLKQSLDIVLSEINEENINQQLNQVRKSQIIKNMSALCKSITSNNQPQQNSLNKLHTYQKQAQLKNLSLSKEIDEQQEEENSITQNQNYKFSPHPEVLCTSPQNFFTSATKLNQNIDEQSSFKIRNQNENQFTSYEAQNNNQLKEPNFSDLLFSPLTEENQENLSKKQEEISQQFKKQIQNSNFDLKDHLFQQTILQNDNTSIFQSKEAQFTQSNEDFQTKNYEVSSINRSKNASIFKKPAIQQNITQVNRFQSEICNQSNDFNAFSPNIPKSSSMGVENQNKMLNQADYKKSLIQQELLKMNSRRKKISFSFKYIIYKLTCQKYFKTKQNQMVDKAQDLIANNLDIIKILDKIQEIDRIKCLLLDYEQRILFSYFPKPLVQIKNDDQIKILDTHVENVYKQYAQNLHTQVNVIKTLVKAKNKLKQKVDDKNHHEIKTIIDQSALENLVNNYDRTYGITEYESIYKAYRKISTKPNKTHTDKILIELMGQELQKIFSQLDEQKTVKKKKFLLNGASKTTSSNQAIGTPKQQKTDIIQTDKEQKIKQAVEKTNSTKRSFWGRNVTSNN*
>TetMal003007_none_TGME49_246950
MSNCQQSYQDLFDPLRCKPGLITKSVEALQSKDSTMKWRLQCDEKYSTQAMNMEISDGQITFQDNSLIRTKVNYQKQYQDKEVSHGVQALRHRTQRNQQNSKSISLIDLTNQLNLKAERSQEQIEGLNTNGLKQSQVTYFVQNEKEKQWQEDYKIYLGAQNQNESDKNQIQSNFTIKTFYKVQEKKNEKDVVKQCQYNRSNIYKTPLTQRSNKSKQDTQLSPLNLYQILKNPAQEENMDQNKKILQQNQQVQSTSQKTTPRVSLRDIEQMQKQSNQNQAFIPHLKLPSDPRNSHSESKQSSTQQNFPKIGSSNQHLNTKINLETDQNLLNLPSSTIQSGKKILTENHLPISVTSSKENVQTFQHFDDNNDWEFAQNLSIPDAINQYYSKAGNPLKQSRILNHQDVVLKQIKHTTSNQKLNENFGEESQISSQAFDKQEQLQIKLTDIKEISTKSINESEKTDRFSENNQQHKINTSHQKKDIYRDCTPTSNQEKWISKQLPFQNITYELFPQNKKNQQNNMLKGEQNNIHQSSSQTSQINTKQIGLGQSNLKNINKVDVKQVGQMEANQTTQDYSNSNSPKQINLSNIDKSSLSYSQILGSTDYSSNQQEIKGDFTDEVIGDNKQKMNFKLNLNIYQKNSVNKKQQNQSKLSESVLSSQRLLRQSISDRLKNVSQNNFESLIAEKKNSQFQPKTVGYCLENTNLQQMCEESFKEKENDPHNLEQYEDNYFIKQFDNFKADYMVYQEYKKDAQVCEHNLFQQGKIIRKYCHSFFEAIKQNDRVQIELHMIQDKYLVYSTDYFGRTPLYYAYREGSYVRDIMLDEDIVKNNRLKKQQQELKSQKDHLQKDQFDNQNISNSKLMLEKYSFEGFEHIFQQNQAGLDDILTEEQFNQFNCNLEEEGAEQELLIDRMFNHQEISQYLEEFNPDYYTTILDIFNISKEKYNMAESIEREIQRQKSENIHIQDDRNDVSIHRVFDDNTLYSSVSRGQKMDKADRYKEPYDDFSTKANSTQDSMRPDSAKSEQSVQKGGGSNLKSKGKKLRLTNNTFEPPAALAMQINMQQNMNSSFTLNNVAGANNLNLSSGNLNSSFTNLSNPNQNNSSSMLNGILNNSNMNIENFSQNNQGQFYNPKTQKQNSTSNHYKSNSSKNNTQQ*
>TetMal003765_none_TGME49_246950
MECQLEKKSLNSNTASLDHRQEPLIKRNKGPRIGDLLKKRKIRLLRKEEKTKIKADELVLKSALDQHNEQVSYEEDEEDEFDRGLHTKEECHLHEEKIKKISSLKEKANQCFSFEMYQEQYDLKYACKNKSYQSYCEKNIKTQNLNHQNEDSQQLFKKIKLFDSNAKKKIEKFDAKQKIIYEMCSSLVKEYLVEREDEEDSKFQVSNNSEESDHSNMDQEVYQQIIEDQYQQFEDANKRKKKTKRVLTYQEKHNELLKVASKYQQINFPNSKKAYKKNSLLSKQVFLQQQQQQSDNTTMPIHNSQINVGNNFTIHSNIQTLNPQLQQFQQQNQQQQNQQNHNTQYQPHYQQQDIIMHDQGPEYLLKKVKLLDGCNKYLDKISWEAPEDELDKMEKEFRQSQLKPDQTITQLNNSNKRTIIQDKKFEKVYHSLRKSIKWSERIFDENSQVFNKMLIELNIEQNLCKDDFNILNNYKIQLVTPINESNLIDKKKNEQILEFFMQENNFVMDKSQIRDISGFKSNQHGQQQAQINQFKTYHQQVLQQQNQAQHIQSQVKPVELRPNLGQTQQQQQQIVLGGQQNFLNYQQQFNQNQRINQDQQIEQVQGLPYNSDTANQFKFANQFKGVVSSQQLHQSQGHNMPSDQQNSQQQSGQNITKKNKGNLQSQSYNFHHYIKCFKNNQLSAGGISSSNNLIYQNSKFAGGKNEIIVIDSPKRTQQNNQQMINLQQESNQTCNGQTINTGQNQYDSSFFQNMQTSSINQQQTIQQQTQQQAQQIVINGQHKSQQGFNNTNLLEQGQNQNFKINQLPQSQQQNIQQQNMLPQNQLLQQQQQINQIQNQFPQLNQYPLLNQFNKVNYVSYNPYAITTQFLQAPISAANNSYNQFFTASLSNNNNNNNNNPSNQQIQTNSQHIQLQNQHQQQSQTWPFGQINIQNTAPQQQLSSSILQNNNQQQQAQQQTDQLQQQVNRQLQLLNTLNNQQNSQIYFQVNQNPQQQSQAQQQFNQNQQQNDQSLQQFTEQNQLINTIQNQQQQQVIKQSSPAQANEELNIDQYTQLLQNQQQNNQKYQQQYFNGIQSNINSNLALNNNINSNTTSTVNNIPIQNRSANTQIMQNQGQQNNYFLLLNQNCANNQINQVSQQQQQQQQNQPQSAHQNQLYLLMQQQQQSYPMLPIIAANQNTLDSTKMHQVVIQQGVLNSAATACVPNQNLLNNQFLINNQITQSQII*
>TetMal004813_none_TGME49_246950
MIDIHNKEDLRIDLMVIQKAQQIRIVKRLQDTLINTIYRLYVDPILHKHVVCQSNPNYKSITTYQAIRSRFEGVEKGQLCSLVIQEYRKEMIKNNILQRYVNTLISILEEERQERPTELKEKTRKKGKIQASWEAQTWKKIISLLMLANYENPALVTFRQMWDHVYPNNPLPVNKPGRKSKMNPNQEGSDEEECLEGDEEDQQQEINQLNSNILLNDKQSASQIKINKSNQNNVDDQSQQNLKSQEKYLNENQENERTIACEEQQIVMSNPTQTIKVQQKDIQQQNQIQFNEQNSEICLICCGEAQKIQQNLQLQQQEIEESDDVCLECLQNNFSQSINNNQFLINKNLDQIGDYPNQSDQQGYSTYDQFKENSKTQLSILNNQIIDNNPTKLIAQLQTKQIKELQNEKNETKIQGKDQFNTQHAEQNYSRTMDSSIQNSNNVFGDAKNYSLVQKNRIVQKEQEDYQQLCNVNHQNLQEKNSNKFLQLDKTESSKINNYSFELPQQGSTDWNIKQQRFEILQNIKKDKSMRTYSSQDIIDVKQENIYNPNQESLSTPNELTYKHLNQMQQISAEKKLSEEQLLQTLGKIQMNQLNSTFLNTENQIQQLQQHLNNISQQANEKLSYNYLQINHKQGQGEELIKDTNSTQGCSCCENINPASPTTKMDSINNKIQNSKKKNLLLHQNPEKNNQNQQYELKLEDNLKFSKQNNLNNQSEKSQFIQQQSKCPHNSQKMNGFQIAKSQQTINQYFSDKIQQLEQIIQKQSQDLSKSLEIQEQLRAENVMFRRHFESQIINQNQLLGLLKNPQSVQTELRQQTFFQVQDNSFSQTCITGLTPKEQDFQKYLSAKQKSPKQTQTRGFVKSGSQDILNKDIQFKRTRNSSEISLRDKKMKQNQIEELMISIHSVQDGDSTGKQLSKLNKKEYQELKIFTVFNQIRDLNDKDQIHQAIRILDNMEERSLLIDKILKRKQERQDADQIVRISKVQPLINRFLRKMKRAAQNFDAFENDISINKNQDIGSKTSINLEASNKESGQIKSSTSITQNGSNLVIQDSTPMTDRSNNSNNLQIPKSTKEPVISNKAIFLSMLQKKVEEPQSKEKLSHIIAYKEMFHKMSKASNNQINLNQVSQNSIDLINQGKELAKQKINELLKDIQKQSLAARFKSAQLRNKFNSNQLNNDMQYINSFYSDKIDEQMQKEKQKVQNYIQYKNCIEATKVIENDVVRFIDQYKQDPNNFLINSKTIQQPYIRQIENQIQKTCYESAQKKQQLFDLKNKYSKSEYAQSYNKSKNKIIQQITQQQQKPSFNLDNSINKSFSCKQYQVNQQQKNKILPQQQDKNQQLRQQYILSRKQASSLNITKGFQLNNDTDQIDEGKQINQKYNFSRKKTSIPNITKGFQSISDINSCKALSSQQSPRSLYNGQTMTERGNLITSPRYNSQKQSNFEQGFSTFRSPKIRSPEENYIQQRQRVTSFNENKFRYQNELDYMLDQEQQKEIFGLEEDDKKKQLYKQEAMNFQKKMLQQKIRNVKVVDSWKLNGSIRYCGNQSPPNQSDVKDDDTLVSFTEIKLDKLYTKTLNIQTQQRFLERFEMLQATNIKLKQGAKNSLHI*
>TetMal009332_none_TGME49_246950
MDPIAKKEPQNPGYIHRTQEERSKSQSKKPYSQRIKSSHPAFSSKKENLNQEVISQELKELNKLKQLSKDINQSSASEIIEVSSVKIKKANQNSQSYLNDFSLNMQVNNSLNGKKINEDKNSIQTIQEQKNEETQKLFANQKKNNFLKNNQILDQKLQNANINNQQNNPNVSKITKQIAIKIRQRSNSPTILKTQNQPQNHQNRIISANLQSKAMAAVNMQNFNEYKIGQSNKKREFEDVTINSNEESINSIQQKEKFKQLQGVVKPISQLQHVNKKKLEDSSNNSSDVENNGDHILDKRVKSISLTPGIVLHNQFNLKESQNTFDPLEASNNSNLTQKRKSMDSENKLPRINKVIGKQKETTLYNQLRESNQKNALELPSIIDNIKQNVNSCENLFKNRFKDKQGGFQGQFQKASANQIANIKETEMNYDFEAENQNVHEQFDKAIMKQIKIKNDQGLLNKNKRQVESAKKRDSTVPVQNKNKIRDDSSISKESPNQIFKYIRQSQHSEQRESVNRRDSSVSHKQNGASIQQFIQARNRIKSENNVMQNNSNSNYQDKSFKDDSEGESFSTADRKKLKKLNQIQSYLKNKLDSNQKQIQNGQNHVQNTGNNINNSLISNSNSNNPQKSQPHNKIQMQIQQQQLLQISKNQQQQALSNQKQQNNLIVENFNDQKQGQSPKQQDMQELLLLQNQKMQQKGVIEVLDQALCKRKEDKISKSISQQIEKEIDKLNVLTSKSQNARDEQLKIQEELIKYNLKIKLNKMKIVDTVQENEQEENF*
>TetMal011174_none_TGME49_246950
MSKKHKDLSFKQFQNQRYKVNCFIDQEQKKQTNSNLNAKAANHQVKQNNESTNEKKMMSYKSYLQEEQEQYFSDLNMDSIYFETKKVDLEFQEYQQKSDRENNPSRQKLLRSIESRQNSQKQLGKQNQKQINNLGVNTEMSEKKVMKFLKYTIRNSQNCQPFIERQRAYTLVDEPLREESPTLKKLKTEIENVRGSQKYPMQQENQRQTNQYFFRPQLNQREEHHYYLNHAKKGVKISTQALCFENVTQPLGSAQSCNNGGIETNFKFVQPLRRKSLISNNNLNQSSFNNENSNPINIKSNTNELQASYMQRFFIPKLRLNCQSSQQQKRQMNVSSSMNRIRAYTVTTSQTQTCKNVNDQMNQTDILKCQQNENSISFQDKFNNQRAIQIKEVELCLPQESLLQEYNFITKDSSKCNKSMNNNQPFNTFYSTKQSKSITTENMYLHMQKKDNFRNQQNNNSHKESSFDSERRSVMQQSQLSHRDLISATSQSALHQQKQFQINKLTFQKNPFFYQSVKNNPSIVNYVEKANTQNKQIQNLNQLNFQENQLITERQKSFSVNSLSNCNQVDQQSKIEQPPQENQNLDKIENYNSVQQQQKYEIQQQQNQNEYQYSINRSGILKEQDLNLKHNSTQQKQIQENSNKKPFKIYSNIQQIILPLKPAEEQKSKALDITALSRIRINEEKGNNLLKKQFKRTLNISNYHNENNFQEQNTSIQQQNQQLKQKQCGTEKLNVINPLKQLKMIYQPFQVTVKNGNYIENNLNFYS*
>TetMal013685_none_TGME49_246950
MGQNCCSQCNTKVAEQFTLECDEGTDQQQLEAVKAQFKFINTNQIPILLQSQLFKSEFVKEINAHQKLNRIANLQSVKIQSIINDPLGLYLEQQFCFEMNPYQLNVPILSVNLITDWQKMKNIVQQRLQFDHCLLNVMLQEFQGNKFIQPLNDRIFNQFCSIQILQELFISIDEMLNQSQQNQFPQNQNLDRCSKVKQYDQAIAANNNIDQLHFSKYANEEFVYIPIINLTFREYSQNGINTQFVDCRNISLTGYSNLEFVLKTTQMMQKCIQILRHQHSASPSLNINPTNLKQISNYQLYILVLHKTQVQIQNVKIVKTRNIEINKYLLYDQQALILKQQISFQQDQLVFLLTEPLQQQLSSQFFDDLLMFKDLNKNLISYVDKFIFNLRKTIFEHLTKIYIQSCKDLQKPELFEDYLINSLVYFLKRSQESIQQSLSANISYDQDKNNFNKIVITTKNSHLKPQDIINMSEYADFIFCNCSSIIFDEYFSKFYFQTFQDQDIKQYTIANIFSIIEKINYSLNKIKLSNKQNNYTIESENFYTEAIQENNRMPNNGQKNEIGIQNNNNNNQQRDQNLLQNAQNQFKQKLKQLNKSDQYHEPQNFYSPQYQERFVKQNYTPILETPLTTDQIINSLPISPSNLHEKKEGNFTPKQPLQVQQQQVQQIQQMDNNQTSPLKNKNIFKLNINKKNNFIDTNNYNNINQYLQNRVTSDNYKNNISGNNMTINEKINLTANSENNKQIKQNDRKDIIQHQNPNYINGNSHIYSSPNKIGISTNQIQKSNDNIILNNPNKKNQERSNYVNKSNLRYKDDNTQRESDVQSLEQNQKIKNVNFNLSNSKTSQNNNENNNNNNNQFQGSLKKLNENNDQESNGGYDSPTFLSSKNINSSFNVIDQNDVQQSIRNSHKKQINENNTAYQDRTSYRNTVNSMHLSKLDLFQKTEIYNKKLDLYLGCIYGSFLGDSMGLFIRHKKQFTIKEIQQSINMDYQPSIILPNPAQLSEISELSLEIGYGLSSKYGVFDQKDIALNLIEWVNSRPPFNIDNKQFYKVLRQVSNLQDDMKPEELYKQIQSKFLHDQNEDNQVEILARVCFLAVFTSAVMDDDMIKIIKSLVLMFTHPSDQLLTNSCLAICYCIKQIINSNLDRKSIFEKTMKFCLTRIMDSQIIEILQHSTNPIMKVFDHVTIQQQPLQFAVYMAFYFFYHNFGFESSLQNIFSYGGDSCLFGSIIGCLIGAINGFANLPQTQLQKMMNFNPENVKFFLRPERYSPKNGYNIAKEILEFYFSKD*
>TetMal020151_none_TGME49_246950
MDLHQLKRKLSDSSSENEDNGRQDKQPQQQKQKQEQVVKKQDEVKKIKIKNKKNDQKQRDDYSPQRNNKGSNTPPIDINFVDGMILQFNSILSNQISVLNFIEKIEYDTDSDREEWKPRKQHSDYSEKSNSKRNQIQQKSNKTNIVQKSSSDNTRDGNKYFLFLRETQLIIKKFQKATDLKNLQKKQKNSLRKMMVMLKNKINSKKNLKNTKINSKKKQSQQQKQQQQQQQFGEVQYVKKEDVSKQGSQGNHNQQNQNNNNNSNSNNNNNNNHNNNNNNNNNNNNNNANKGNNQKKQNPIQKSQLVFVEKLDDDQAQKPSQDNNNSNNNQSIQNSQQYEKKNQNQAQYEKKDQQFNNQNENNKKKMLKLSNEPSFTNSNNNNNNNNSNNFSSNNNNNNNQQGGQFNYTTNSNRFQNNSGNSNNNNNNNNNYNSGNNYQNNNNNYNNQNYYNNNNNNNNNNYNQNQYGKKVLKYSNLSTYNEKEQFNQEQQIYRLID*
>TetMal025938_none_TGME49_246950
CQFCQQNQYLLQQSCYQWCPNNYQPNQVQQTCDQCSTYTSDCQACAATCKSCQFGNKNICLDCYESMNYLNGSCTCKNGLDNRNIFYQCSNDNIAVIQANLASQSPTLTINFGINLLNNNPSCQQIFDPNTMQMLGTNPICAISQTNITVQLDQDATIMETKTILFQKNVLQFSNSNKLIDTFYLISFQQLRDQPIQFNFQYDQIQNTCNDIIFKYLNVLHDANRSFYSYQWGIQTDINLDSSILQQLNLIVQKANDQKSLTLLIPKYLIPAGTSITAQFDYKMKINSNGTLYFTTKYETQKKIQIQASYSSSIYRYVDSYLYFKFIIEICNQNGAVELNDPLDISIASKALPILNQNFSPFTNQILNVNIKKYQIPPNTVLDIWVSSVLESDKSISQKQEIQITPILSDLLILIQGGNKVQFDYQKDINLIGIARDLEIQDASSPQGIDLTWKCESLVKTNGDFQCYDYSNNVISLTQNSLNVSIPAFTFNAYQVYMFTFSGKKDSRSNSQTMTAFVSEYGIPILIVQFSNQNQLQQVNLNEDIFITLKYGNGNVPSDALTYSGVVLYQNKQVGVIKFDYQQIQFRIWDYFNNISQKNPIIQIRFTAYNPSYFMPSMTVINFNINLPPTSCLFSINQTTGFSLKTVFIMQMTGCSSLKGDLTYQFFYYQDNNDYQQEILNPNNILRRQIQDQGMQNILSTFLPSGNLTILGRAIDSQLAIYNSTVQIQVNYLDQGEEKLNSFIDQTLQQQNNNQAQLSIINLCILGEELSKNYPTYNLFSVNQQKIQLINSIINQTKNLPRDSYLSTFSNKIISQLQLSLASQSDSQMQNILNYIQAILQNQVSLIQNKQDTFFNNNNIILQNLVDSFKMLNSTTKTISNNLLPQQIDLSQQICYLLTNITLPNTGGIQLQGNLIQQNCQQITQKNLNQYLAAIPNEDNNKTNLYSVAYNTFAQNPYEYTPEFQIYIQKLKKVEPNISISSYPVILPSLQYINSSSVKRILEDKSNISQPTFIYKFQNISNNKNNLTCLQKQSSSWSQSNCQIVNNIEVNSFNCFCKDQTPTTIIDDLNQLIENKNLQTAFSSQGIKNLSGFGDFYKYAIFWTLAIITISQIGLFLYGQHLDKKQLFYSIEPIKSFNKNKIFNEQRSIENQQQEQQNTIQTIIDNRQLQQKQQNLNSQHKIKQQDSINSMQSQEQIAKQNEQTQNQKGTTMTTMAKIGAQSYLSLNLLQGNQSSRMPTIQQLQKQQISQTNTQLINSKLDQNYENEKESQSQQQPEDIAIQNKHNQDDKNQNETLHKQNLQNKQIADNKQESQLISQTAFIKNLEILKAKPLLLRIIIFHEFFNIFYSYNPTISRAIRFNIFYLRIVHSLCLTTIFDESYNIQQKIMISIASSIILVTGVTIITNIHKIKAVGRKLSAFFMICLLLFYYYVILTIISGEDVYQANTKTLSFLMIAAIDFLGVITLLSILKLAIAFNSLKQTKKQGAINIFFKLFDLQLIIQNLNL*
>TetThe001071_none_TGME49_246950
MKQLIIRLLVIVSIPIIIGVALVLSTFYILLWEALDQWELESNSWINQTQQQVLYNQVFSQQILQEYSFNQLEIHMVIIKSLLQKFDSSQIKQNYDAVFSICSYREFTFNQCSQQIYKQLNQSLFYGDLYFVRSIFKFNLLTPEQKYFIQMNNYISFYARAAFMASQTNGIIQLNYIYNSDTTSVLTGVPSQSFNFTDSQYETCFGSSFVEPYDPRCRSWYQYAQQNQGNFIYQPYQDAVVGNLLMTLSSQVKKENAFYSVLSIDFLIQNLISLFNSNLSIESYPVLIHEFDARVLYHPLQVFYKTISWPDIEFFNINQFCSKNKEEMELCLSQKQKLSQQVNQTIEFIKTGNYSIEQQINLGRLYQYWERFGQKQISLIFPIQSKLRGLNNQQPYSYAIILIVKVIIDNSDKFKIFNLLDINIIRIPLIVEFVSVSAIIIIFLINYGYFLVYQIQQPIQILIMFLKRSHMQQISSQQQSSIATIKQQKLKNQFSSQLNSTKKKPNQSIFSNIIQKKKIDEKNTQIQVSLNDHQNLQSIYNLGLNITQPLSLDKTLDENQRFYTNSKQQKTNKQNFEDFNSRADNNENCTLQNFTTKQTFQNSKYISIQQVNQCQFTYINDIHQNQIAEDSYENQNYQSPRTNHSVSILKNNRLTMQSDYITQLESVQQRNKEEDKNKILKGLKPLFLEMKIIKKVFQNLESVINYQIDSQNQNSQDTINSLFHFAKAKKTFQNLKNLTGLSRCYFNLGLIYLLMNEYSLASEYFESSVQQGIEVIGIDYENILNLKIVKSEDSIQNQILILSKRIFSKAYCLKQQALQQIYFINDQHEKENVQNYQQNQQQCQPNQQSNLTKNQFIKQTLQKSLNLFLAVQKIVQNSFECFSHIFKIYLLQEITEVIIHLNQKDQIQKYFNKIEEILQQLNENPKQTDGPFKKISFNKSIQFSYKNLYQRNYLDEVSQIKELQKSRQYFLQGLKEKVNQNYLTAILHFTRSIEEGTHYNPSMRKKAIYQINELFSNLQFKQINVEQKYLKYEQNISIDLVILLQLEFQLQYSTFESCLEKIKKSNFFRSQDRIKIIVYHSDLDVYIPFTIIKDDQIWKMVLDSLKNITKNITQDIKKCYKQLSWQQALFFCLGQHQQYSKEDLMYLKQIYQWNKNQTDDTPIQAYQKEETEYKLEQKSYRKKIILLFSKQQQNDDFNFEIKKTIKIKLSNQEKPIIFHFKEYSDAGYQKQTYSSQHFNYECFLDENILITKLTQQRELQNFNNQNEFLTILNNS
>TetThe007885_none_TGME49_246950
MSKSNNSNNLGSENMLFDLLDGFMQICQPGFQNYEKSMLQWTNFKELISNRPIDYHQVFTFISKMQETEQPSPQKSKQMQSQDQQKDEENESQSSSKQSYQNSSNENIPKNSTKLYHSQRQQNNLTNNSNNLKDNQQNSSYFNSSQNFSNQGNSNNTVGLQAQNATTQLQTQGRTNNFIKNTQSSYQSNNSGSNSVQNGNNQNQSTHPQSSNQQYPHSQSQNPANNNYFNSTTNHSNGSNQHSNYSSFNNELFAGSSMNMFKTAAGNFQSNTIQNQKKGEQPRSSTRDQFNQGSSQAQNNNNNNFNGGSSTNMYNSNTNGSNNPNSSRNNYRSSFNQATSSSNNNNITNNTGNIYQNQQSNSKATTNQQNSNSSQVSNFTSSGNVAAMANMHSSKENYSHLNNNVNLEKSSPMNPSKFTNSFKANGNAHSIYNNTSQSSENNNHFNSQQSQQSPEKMSSQKTNKNQQQQNGQQTQQQGNGHHNNHNGTSNNHTNQFNINNFHGLPNETSTFVKDENLYSIKSFSEFLKEHTRIQSLGKNTQFAQTSVLELQNNSNSLLKLASIAFFVNLISELPHPESQPNSTCQASKIQLIDIFLKVYNKKLKIHVSSTHIFTSDQLIASFTKNTGLLIQLYLLHGQNTSKLIKAFLYQVQHDPLYLDSLVILIKELAAEFVEECDYDAIASILMQQIQQHQTQQQQNSLYSTCASLSQLQENKVGGLSEKEKRAKLAQKLRQPSWKEVKPEWLFLLSLSLQRPIELFNLRDNKLEQTLFKSKKMQISEVTANNKINIVTVTQAENKFPVYYLMTMKQSETELYASLKINFKKNELKLNEEVNFPYLIKQITREKEQCQQQQQPQQPQIINSPTQQMQQNNNNSANQAQLQLSPSQSKQQQPQQSTQQNLPQSNSNTNLNKEYSMGHRSSKLGLHLNQLQQQQQQPNALYSSTNANNLNSQQHHHHNSSVEDQGRKSHSIKTNHISNLNTNGSTSNLNNPSASSPRVHNFMNNLNQLNNQQAGSQAQQSAQQQQQQQQVPSSIEPKQNNPPFSKLGNKFSHYENISPKYNLNNLNFQKSTVNSRQHQQSNSLSQDEWNKNLLYAKVKDLIFTLNINSEQLNSLARFSITNNQTGIQSKENIQPKSPLKYKSVLYPLSNNCIQQNPNGAIPPNGFSNALNNIMIGQNYIQNQNQQQNSSSTTTINSLSTNTTNNISNLNNLNNTSGTTAAGTNSASVQNGNINNNITNYTSPNSAFNNYLNSNPTLFTGQTAFNINSNSKLNTNNLNPLSPSSNFNGSVNPLLLNSTNNNNNFVNSFGKNGVSGVNNTNSSNLQNFLNSNSYNAMQSAGGMGATNNIQQQNLNTLNQQNMSSSLNGNSTLTSNSALTQLVGNAPGTVSSKRYPTSQANPNLVDSQSRDIFNKLSPRRNLNTQY
>TetThe010049_none_TGME49_246950
MQKKQSLKLTQIDKQEVPVLMKDQVNHQSESKEEQDCIISSEQNLEVQAKDQVKQMKLHKFIQNKEQMFDKIKQLCDESINLVDRNLFQESNYFLEQAEEIIEFAANRGKQIDRNLIITVLYNRACSYQGLWKLDKCNKYIDGVIYNLETSLKNDFWPEYENFESQIVLEKVAYKIKRQTFLVRCYLQQCAILSQLVLHEQAIQTAKKAISVLEDIYNQLLSISQDKLNQCEQTATSVITAQKQGGIFNATTQSNISKTDNKVNNSQKNLPTPKGMQSKNKFNLASSNKVFDLSGEQDNDDQINLGNSNTEADSYLGAKKSAVKEEVLFNKIILQQACSFLKTFEQKVAFETNIGDECSSQLKKARQSIYFWKNNPDNNEKNMRQELNVPTKNTDDDNRNIVGVQKSQEWIEQFNIGSIMHMTCISYDEFILFEDILFELSKKQLIEKMLLLSICFFTIATEIRFIELDKQKSFTTNSKTQQYDLYKQDAYKQSEIYHLKSIEIVCQAVTCYSPYITHLINSYHKHYNSSLELIEEEASILSQISHNNEAHDELQISCKDTTLSKNTTDILECSELQETINIIKVNNNEMPNFQKPYLAHKYTNNKVQDLQSKGSLSFNSFTNNSRSPQKQGKIRKRSPQNNQINNFSNNISSNASESAQQSKDSSENILKRPKSHHTAASQESDISPLLNNSKQSKNQAASTKKQVLALDLETINTTFGNQLNQQNNIQKVQTNKDIQNSIKKNTQPNNLLDESKRLQSKQKENLSQNNINQFSILRNYSLSNGSPRQSASNPIKTIFQGKNSQQNQQQQQGQSQQQPYLIQNQQQITNNSQSQSQQFQQHLQQQQLQLTTQQQQLLKAISNNKTNSIQLSQSQQQSLTSSQKQISYTVQQLQNSQNNGLSKTNRIFTDLDLKTINEHKSFEEKNGSQSHRSLTTPQTIQQNQNAKLSTSQINSSNHMSNSNNININGSQISNNNNNNNNLENKAATTTSLLKLQASQKNIQTSNTSNKFVKQLSGQNNQYKSLKNDINISPKQTHHFLQQFDFISSKNSNLSQQNSKEFVINSSNSTRNTQVPFNSKGIPKLDFNLIQNNPQLKAEDSIRFFSAREHQNKKINNYINK
>TetThe011850_none_TGME49_246950
MKQRRTKQGRFTSIENEREQQRKLYEENLRKKKEMLYFEFEKQEEVLKYTKLSVETHNDVNFKYEHDRVTNIRIEKENQLQDLLKTLKDAQEINKMQEPLPEGQSLYGQANKGINLTSIFSKSFYRSSGLQILTSTQMKSRDDVNNYIAYMNQEIEQVNENLKNEEQRTLTLKKSMQELFKTKQKFRDQLHDLEFLNETADRRFHDLAAVQFKAKEKKIAIDKDLNAAKKSLKEYQQIGDKYKEKQMVKMKSGEKIKKTAEEIISHDMIRQDELEKEIQMLQQVIQKEVIKQQTIIEKRSESKYILKYIDCFTQFERLFLSGEVKEKDIQDLYEFNNINRRSILSQHQQNLSDDGSTINLQSHNLILNAHRSRKDSRMSSGDSRSPTLSPTRDRMRSSFNIQEEDNRRSLIDTINKFDSEHPNGARDLVNEMIKMYNNYSYIQETLNGNHSRLLEEKARKQQELIDLENNLNNIKKFNQYLDEMENNKQFEKQMLELTEAVDSGLLTIPQSENKINGAINQNTNNHHNKEQKQLISTVNILKHDNFQHESEKIKELAQKNQNFIFNFFSNYCESVIRVCQILELIFGFSLNLCPVQLEKLSKSTIQFIKDIWAGKFEENLDPLQKKNNKRSRQTIIYQKLGTQELLNGEEQPVAYFKHIESEKFTHEEIRNLFTEIFPHKHHLADSFFSYIKSERIIWFFCNLEQISNYLNDQRKQNGEEKGAQLALDNIHELKEQGLAIFQNKLQNLMELMIKIHNQIKDSSHNCIKYIRETYPDYNPYRRYTQKQVRENDEIREAKLKATQKSDNYFRNNDPLMEDFIILKKEDAYNILIRENSSDQEKQQLQQLQQKKQEDKNQDQINMLIEYIKKTKNNGQQILIEQKKQQVMQMQKNKQKNQFSQQESIQSQQQINNGIIHTVSSQEGSNVLYQRNQSQMANTSDFSSGNQPQQISTVNAIQSSQDSSNKLYLSSVKEDITRFKQLNKGENETIQKERERIHNLSKQKQIDELLEIERQLQQKNNKFFVSNEITSINDRLHQEKNAPFKEKLIRNFSESQLVLSKVDRMDRFSGFIGPQVVNKIQEEKNQMVRALRGELYQPDLNYLKSNNAYNVRKQVAMEQLNFLHDQKLKQTVLLNHSSSQSIQSSSKKNDQNQFSFNKDTHSKQKKSENQNAAKTDILLIKDDKQLNEQQVFNQQLSHFHPMKHQSKVDQITIKREQPSDEKSQQKEILQQKLKDIKTTLKLPSANSTRLQTIDSRPQTQGSNNYRKIKKQEFLVQDGFSNKKSNLTLSGQNFYSNKLVRDTSANDLQYNRKAQTPINYNNFGLSDVFSSETSFTQNPNSVGPYNNQNLKFYQRYASPEGDAFFDQILNGPPFYNLNNNQARPMTQQNTKAQQKYQMKNNEYNYPINEYNLDQVAKPQSSHEGKRNLFYKQQQQFPQQQKYNSNQNQNQQDQILEEDQQREKRVSFGQESEHFQVQQQNKQIEIEEFGQMNSNRQTDIYSTVSQSSSRTNNTHINRLSANQKHDQEASQQNEQ
>TetThe013695_none_TGME49_246950
MFSSIASSAKGSQNKEIKIPVGNQSQNCYNYQQTFQSQQQLQQPQQAQPLQQGNQRKPSISSVARPQKFSISIQNKDQSLQQEILSDDRNLTYHKKKQSYQQMISSNHQGSIQNQKKSKQSINLNNLQNLNLASTNNNIIKGQQNQQNQQTASTFSIQNAKNQYQQSQQQFSSATLNSQNKNSAKDFINYKILQIQANSSKNQSISNVQMNGNLQPQNQIQTQMNVQIQGKSNQFLQNHGSGNSSQQLVITSARRNESSSVNVRQRGNEQIKNQNNRQDQSDLKDQTLNQYEDILKEKQNILQHHQNTMNQTQSKMQPSQQQVMINNYTYHTSQNNLKNVSSNSQQSQNINNYHQVSNIENNINNANTQQIQERPKQNSQQQNIGYQTTHNNHKSINIQQSQNQNINNYNCNIENNINSANLQPLLEKNKFNVQQQHFNSNTLNSYSFLSNNNNISSTSNFSSFGTLPKGTSASILKQQQQQQQQQQNTQTTINSMLLHLQQNDLQKNYFLNQQKIQNSSNNGQNQYAYQKNNQLEINSASNLALTDQDALKELLSKTTSTKSAIKNAANYFSSQQHKQQVQNNINLQQEEKPGFQSERLNNNNNNTNNTQFILQNQVAQKKNECINNQNKINVQSHLKVQNQQKAQNNPNNSQAVEQMYQNQAPIQRKIQEKIQKFTQIQTQIQNYNPIQTQNLTQNSNKSHLKANPISILSQVNSYGIVNNSKQPTPAIPSVSSVSSTQNLHQQKTNETLSNFTVSPSVPSTQVQITNQIGLLSSNSNNSTNNNNINNNYYSNLSNKAEYPHIQNNQIGVNNISQLGQLSGQCSSNNNNTTQNSALNQNNHKNLLSTAIKSETTQVSNFSQDSPLVCNENLSGILTNRYGDNSQFKNLLSCKSNNMSSNNINPGTYNSNTSNNIHQNSSSFTQTLSENKDKIQNNIQIQNYISTQHQTSQINSKIGITNIQLIEEYDNSIPYSQSQQSQILNNYGAQPNNASNSQSNNNNNINNSNCGFKPTHKKNLSNHLINKLGAICKSATEGSQTYTQSSQNNSQNKDSFNNNNNTLSSNQNKTKNNTVSISLNNNNTNNLQSNTLSQVQDLDLKKEDTVVTNYELEVVEESLKDSIEQFSTKQNVQINKIPNNLKLDKQKNKEQKESLEQQLLNFQHQNILSENFEYRIKDMKEQEIDYLPNPDYFDNQTEITCMMRCILFDWMFDVCMSLMLKRETVYLSLNYVDRYLSQKQVTKLNLQLVGAVSLYMACKIEEIQPPSISEFAKCTDDGYTVAQIVEYELLMLKAFDWKLNPPTQITWLNMYTEIWDRFIKSSFDKPNKYQINFVQDQKISNKNYLILYRIPEQKSYMLFRQMVQILDLMQLDANVLRFESRMLIASLMYLQLGIYYKQFTKKQVHSGFNEKYLFANSLNNFNEYFNSFLTQHFQFNLIDILSTLQHVATFFDVEYNYSLSPAAQMIDPTNNEMSYEEYLSYQTYFPNGIDYIRKRYCS
>TetThe016401_none_TGME49_246950
MSQIKSGQGSFDNLISDILKQIKQNEQIMKSLFYQAEEISFKIQPIIKYENLSECKMSQIPIQKLLKKNYKSIMYISGDGNCFYRAFMINYLIQIFSTQNIQLIELLIRNTYNLNEIHLKLTHYQQNINQQIQLSIKLTFLQSLIKWYQISTQKANSSNSSGQTQIKLLAETIFNDYRDNFCLDLCSVVICKNLIYEVFKSLKGDINCSQIKAIDIHAEEEIPQLLFKYNEFAQSFCIYCAPHAFKCQLKTILVDIKKEDIIEFYFQNKYLQQSNNLIEIDLLLMNQHYYILFKSLAEDLNIQSYKSSFFQQVMEQSILIQNQFIKSQDMQASSINQSNKDQKCQKCKKKQEEVIFFENGFQCLRCIQNQLNNQTNNKINYYISIEQDVEIEKQLINQALGLEEQYSSKQDNSVMEFIFFNDNDICQECNSKNKKVYIIQDNKQQYCWGCLQFLKMHKKDEKIQKAYELIQKKQVKDIISTFQKCRQCNKSKNELFQNVCMECIQIISKIEFNEQQQKQQQQQQQIQNQQDKMNQSNNKNNNNSKVKENNSNEINYFNQQPPNQLQWNNNNNNNLTNSQKNLINQQLGQQSNNENFQANGQNIQNNLLNEGQKINNQRQSQFNFQQKVNFSSFPQKQNQQQQIQQQNFPQQNQLSQNTESSKQFVLQQNQFQNGQNFQNMNPSHNQMYQQNQNNQQSINNNYNQIQNQQYLNQYQSWQQPQQMSNYNQNKYPNQQYFENQNNQNQDNSYQFGNNQNYVNVYQFGNNSFQNQQNQGNMNNQQTNSNQIWHQQSKPLIENDNNNNQNQFQNQNQFQNQFNQQQQQNGNGNQLNNNQIQNQIYSNNNMNYQQNQNENQSQQNNNFNQIQLNNQNFQLNNQFQSQNNQDNHIFQQFQNKSQNNLHVQKDLPNQIQRFSSQINQSQIPQVNNQNQNDQNQNLWFGNQNQQQQNENKQLQNSNVIKQNQQSQNNINQKQQFFQQNQQLFQNQNSHILENQNQLQSQFLENNNIYLGLQDQNNNNTKNVVLNSQEFYPKPLSEQEKQSLDYPNSFIQNKLKQQGNMETNKKMDNQNYYQNNNQQIQNNFFGNQMMQQNNQIKNQQNQINVQNQQLQNPPQFQSNPQPVQQKQLLPFQQVQQKKNLHFIQKNVNDKFDQQQQQQNYNQGDQQYQQNMYSNQQQQIQNNQQSKIQYQPQFSGQKSNNSNNNNPSNNYFVQSFS
>TetThe016476_none_TGME49_246950
MQQAQAEFCQGNLLFFQQYQNPNELERHNSSTNNNMYLSPNFVPACYNQISLEHRASLCESSGKMSIENEPNGNLSNHFNPRSLDKNNQEEQKDQSDADNSEEHISLEKSFEKSPIFKKLNIVFNLDIIDNQLHNLPQNNILVDQDKDQKQEQLTQQEIQQVNQQQRLPPLTEEKSSIISTFLNNKNQQFMQNKIEEVVEQVFSSDQISVINNSNISRSEEEAFLINQAQQEEQNTFNQSIKTNSCFQNQKQQQQQKEIEQHSDDISNFHNIYEKMNRKKIKNNNEQAAVQLQQRLLVDDKINKNPRYHSAHIKEEKKQSLQTQQKNYQINQISNQQDHTLSSKPFLNNPLFSSNNFQSIQSNLLNPTIEIPSKISSTLFQNQNTLFGDSLNYQRDHTKIINSQSNKTSPNKMYDPFTFLQKSLEINQTLQQNLNQVHSIETLNQNTFDSLKEKVAQNNIQYQPQQQQNNLNNYQTKDLFEPYLKMCNFYEPSDQIDSNNIFINHQEYTEIQEKPSSSKQRANFLSEKNSDEQDQENFSDIESVSSNPNNTKSYISSQDDIDDLLRLDDIDLNDFSDVYCKQHNQNNSQNIDQPQENK
>TetThe022613_none_TGME49_246950
MLQMIKEEAKQINSNTLSFIQQRNQDQSYFGQQQNIDIGPWNSQTENFNQILDIELSLSKYNQGFYQKNGIKSKKRVAKKNNKRSLSQMENQEYKRVQDLIKDEVQRQESNIIKTQENTNQKQLLTHKLDYEIGLQPLQRGVNANQNLEDQKTQNKEQVKLDIKYSFLKPITDKYLNYGRRRSTKLVYQKPYTQEEEICQIHTEPSQQLFKSIQFKNEKLFQSQITQNILDLKNSQDSIKFKQLQKIRYFTPSQENTNFPNNYLQLNNNENQRLKTVNCNYNFRTNSQRRKQSLQTQTIENGYSLCITQENQKNHSLSSLSLSDSSKNQDILITAADVSICQNQKDHLKEQLIKQTQDNIQLLQSTPTKIGNLFQVSSKYNKYKKIDQKQNDHVKYNLDNQKYNIHEINQDFCNKRYSQNQKIVLNNFNKKNEIQQQQSQKPPQSVLISVKEQNQNWKQEDIDSENIIKVSRNQYQNINNKNNILNQQQTQQNEKRIILRDMVIATNIQTKNINRFSKNVREDFEKDQISFQQNQDTNIQQKKGIQPCFVDLSSQKTNSIQQFSNFNSLQNQLQQTIQIAKDKCDNRNNKEKSIDLEKQIFQTELNNFQLYNNQLNHKSLDLSVALNKQEQDQRQNTCLIYRKAPCSKNQLKFDCNISQSPVQHNNKRNQQLDLESKSLLRSSCHDIYHKQFGGQFSIQNNKSKRSTSTPKQTEMLFEYIKIHKKEQIDLNNEKIKKQNESNQLQQARKSINPQIDFNHLPKIKYENTTINNQD
>TiaFus012885_none_TGME49_246950
MPHRPGQDKDDDVGASRPETRTRRSESGEPSAXAAPSSSKNPKKSKTKTKTKPKKSSSSSGATKRRSSQEEEKEQRKEAPKESKRVVEFADKEKDDDSLIEAKRKAKTTPRSKSPVNRQRAQEESDRRVKERIQRRSVRASRASSSSSSSNERLLERNGPAVEAAAIRPPLLHHGAADXPMDDISKTRSPITQVAYLEVQTPGAXQIPGIHEEQSIVSYTDHDDYPSQQQQQEQAIVVNDDMSQKSKRYEDDDEDGSYKAADGFKDLVAGDVENPQGPVVAHLAPDDDDMANRIAERVQQQMEATILRQQQQQRQQRAILTSGEVVQAIKISDKEGGDVEDDKDDEEEYCCGLSFKCLLILAVVGFLAVMGIVAGVVVAVSGGGDDGGDDPVPTFVPTKSSPTPSP
