# Supplementary material for: Molecular characterization of the conoid complex in Toxoplasma reveals its conservation in all apicomplexans, including Plasmodium species
Source: PLoS Biol. 2021 Mar 11;19(3):e3001081. doi: 10.1371/journal.pbio.3001081 (PMC7951837; doi:10.1371/journal.pbio.3001081)
Supplement: S1 Data — Files are named according to the T. gondii apical protein query. The sequence headers comprise the protein identifiers in our in-house proteome database for the SAR clade (Methods), starting with an abbreviation for the species strain (see S3 Table). The headers furthermore contain either the descriptor “self,” indicating that this sequence is the original T. gondii query, or “rbh,” indicating that it has the original T. gondii query as its best T. gondii hit in a BLASTp search, or “none,” indicating that it has no BLASTp hit in T. gondii (see Methods). For sequences of P. falciparum 3D7, the header also indicates by which P. falciparum IT sequence it was gathered and if it was gathered via reciprocal best BLAST hits (“rbh”) or via unidirectional best BLAST (“bh”). The latter is only the case for the putative orthologue of T. gondii’s TGME49_219070 (see also S4 Table). (GZ) [file pbio.3001081.s005.gz › TGME49_conoid_proteins_putative_orthologs/TGME49_239770.fa]

>BesBesBbGer1002480_rbh_TGME49_239770
MLGAHSLCHRRPWKQDIVEEQLIEPRVMRQSDAREWIQIALLQPVDVRTKYVKVPVVKFVDKYVPKIMYHENTIEVPRIVHKTVQKFVEKPYIKYVDKYEEVPEIRYKYTYVPKETIQERSVYKPRFTVVEKVKYKEKRQVKFVDRYVEIPEREVALQCEAGIFPENNQLVDHVVQGEEAAESSTSREVRLLPSEDNDTSGEEERKSDQDVTSSDLSNTLRSRLRGYPS
>Cys_WienI003921_rbh_TGME49_239770
MNSCCVDRQESRQGYVMGAHGLSHSGAWKQGFVESRRLAPVLRGQKTSRRWLHVGAYQPVDVAVKYVEEPIVKVVEKLVPRIIFKERVQEVPVVEKVVQRVIRKPCTQCVDRYEVRDMSCCTQYAPQESIEQRLIFKLKPIYQEKIIFKEKPAMVYVDRYVEIPQHVEELCFRVPLGSRSELLSVDWGVADDTSGRTNELSVPARGLARKARLEQKGGVLYGRSSEYAYTARCLPGFSETAPCRCVPQAPQSVCRSSCCQGAGPP
>HamHamHH34006142_rbh_TGME49_239770
MSGCQQNDWRRKKYILGAHDLSHCRSWKQDFVDSRVLKPSVVEEKSDRDWVRVQVLQPVDIKTKFVQVPVVKKVDKFVPKVTYEEKLVEVPRLIHKTVEKFVEKPYINESRFQSTMENSTSKMRCGCCAALHPT
>NeoCanLiverpool002343_rbh_TGME49_239770
MSCCQQDSWRQRKYILGAYGLSHRRPWKQDFVDCRVLEPRVIEQNSVRDWLRVVLLQPVDTKTKYVQVPVVKTVDRYVPKITYEEKIVEVPRSVHKTVHKVVEKPYVKYVDKYEEVPEIRYTYTYVPKETIQERTIYKAKPVTVEKVEYKERPQIKYVDRYVEVPCYQEVVRFEPAPLMPLPQQDHGGQSAEREQNRCTCQIPTDEKNLVR
>ToxGonME49007324_self_TGME49_239770
MSGCQQNDWQRRKYILGAHGLSHCRSWKQDFVDSRVLKPSVVGEKCDRDWVRVLVLQPVDIKTKFVQVPVVKKVDRFVPKVTYEEKLVEVPRLIHKTVEKFVEKPYINESRFQSTLEKSTCKMRCGCCAALHPT
>DinAcu047692_rbh_TGME49_239770
MSMDSVSHGVPATDAGDTHTAAGGMGDIEEPSGTNPMPAPQPVLGQAAEQAASSEIDRTLPSLPASSAISYGPSHTAPAPPAAVAAADGMHSVLSADTSAGDRAVELPESYEVQIPKVNFVEKCVQVPVIQKVQKFVPKVITQEVIRHVPKIIEVPEVQFVEVPQAELLARFAGDPQAXXXXPPVAPGSGGAPRDGEAEQDPHTIRVPMPAPTTAVHGCHPGAPAQGCQPSLRVGSYVPPAPAQCGAIQGPYVLPAPVQQCRPQGSYVPPVPAPYVMPGGSYVPPVPVQQCRPQGSYVPPVPALYVMPGSYVPPPAPAPYVRPGSSYVPAVQVQQCRPQGSYVPPVPGPYVMPGRSYIPPAPGQQCRPQGSCVPPVPAPCAMPGSPCAPLVQVQQAWPQGPHVPPAPALYVVPGTSYVPPVVQVQHVAPQAPGILQVRHALPVSAPYVLPGNSCAPPVQTHAPSSPAAPVPVHRISVVAGGPGAPPAVKFQAAAPLVPPVVSSYVPPGRSYVPEVRGGSQASSPQPPPAPAPAPTRATPLYVVPSGSWVPPVRSHPPVVGLASIVQSSYDTILVSHGLKHMEDPWETLSTSDGSTDDARSLES
>AzaSpi3D9186870_rbh_TGME49_239770
XIVEVPVVEEHVKVVETVKEVPVEVPTIVETIQEKIVEVPKIEKHIVEKIVEKIIEVPVVKRVEVPVVLEKSVVKRLPLSPCSSPSSPSSPGKPSEEPHSGPGRPPTIDSKX
>DinAcu019363_rbh_TGME49_239770
XGSASNPDLLPEEAQRLYAQGLYEGAREVQRPGKRLVTHRFVERRQEEVLLNATKDLYVYEKVVEVPEIIVKEVERSVPKPQVVERVIENAIPWNYCGR
>LepChlNIES1868205524_rbh_TGME49_239770
KIVDVPVIKQVEVPQIHTIENIVEIPHVQTVEKVIEVPMVGETRQGRQTSTTQQLPSVRQQAPAEVVEVVEMGPAYPTEAH
>LinPolCCMP1738031183_rbh_TGME49_239770
XSPMPMVTAVGDPVPVSTNMKPPVPVQSRQNAIRGNVTQMKMGSAVVMDPGSATHQMHMPTVKSTREVGQAVYVTGPTTEEEQAAQVTVRREEQLVAGELKQQVVEIPTVQEVVEYQDIPEIQTVERVVEVPQVVHEPVERIVEQQVEVPKLVVQKRMVHQHVEQVVEVPVPMTQEEVVHVPTVVNHHRHHHVHVEHIIDVEVPHTREEIVHVPTVVQQRQIRHEMVEQIVEVPVPMTEEEIVHVP
>LinPolCCMP1738316166_rbh_TGME49_239770
XATAFNRIDTNQDGVISRSEFEQAMMGGGSVSAASAPVTTYAAGPVATMAGAARDLPAEPVATTTAPVTTYMAAXXMYTAAPVYMTAPAMEXVAAPAAXPMVTTAAPVYMTAPAMETVAAPAASPMVTTAAPVYMAAAAPAPTMAEAVYTAEPVYMTAQAPSVTTADPVYMTAPAPAVTMAEPMYMTAPAPIVTTADPVYVTTAPAVTTAEAAYAPEAVPTQTPVPVATGEPVPVSTNMRPPVLKGAAGNAIRGGVTQMKMDVAVLLDSGSATSKLHRPTVKSTKEVGQAVYVTGPTTEHEVEAQVIVRREEQLVEGEVTQQVVEIPTIQEVVEYQDIPEIQTVERRVEVPQIVHEPVERIVEQHVEVPKIVTQTRRVQQHVEQVVXXPXXXAVLEEIVHVPAVVYQRQHHRPRVGQVADVEAPRTREEIVRVPKVIAQERITQQMVGQXVGLPAPTAEEEVVHAPKVVNHHRHHQXEAPKIVMQTRRVQQHVELVVEVPVPMTQEEVVQVPTVANHHRRXHVHVXKPAEPXPRAGAQAGNWGSQGLGAHLTAPEEXAQHPEAATQAAAAEAAASASALAEASEAGLEGXLRNLAARPEAXGRPTRELLEALKASNGLVNKAKRLLRGRGPGAAPDQXGS
>DurBalCSIROCS38052898_none_TGME49_239770
MRICADSSCRALASGHTIGGGACVQKEQKTHRRTKPGAKKMRPRGRGSSPTTASADTQTDRRIVQKNAAAAGHAQKCCWLNTSRLRAPASLSLVPDDMHPHQRNAAXNMQRRKFSLPLLVKGSGEHGNGASLLVPETVSAHRDANMKRLPLQRLLLCESVFPYLEREGECQAKDQPCKQNAADTTTATWCLSEVSWRLEMASSPAGIASTSSASTPPEKLTASESRAGTSVGVVDSTRTAPALSPAWLVVDASVATATMSTTSGDTITTPGGALVVEDAPVDMPSMLVAPRSEXXDDVEEADIDNVSEAEVVVAVLVLXKGGRRRMIVEVREIVTVIELVELVDVVEVVELVEVVDVVEVVELVDVAEVVDVDVAVNVEDVDVVDVEVTVPVVDELVAVSDVVVGGXLDEERERRGVADLIPIVVPPTNRRVVARADSAGVGDPDRNRNESHASRRIAHLPPRVVAPAQQLAAAIPDAASMIDATAKALKGVEGKPETTMLIASPQQRGMLSASRMAHVKALPVAMDRNGTPTGAAETXPFVILAPAQRIQAAQSNAARMVEPSVDVQLLELLPHRDAADDAIAIVAPTDRLLVVLPEPAAAPRARGEAGQGLGRRGERRIAPAPRHPSLRVHAAGVGGAECQRRVDSASRRVEVAIAIVVLAAPAHRREAVRPDATGRMRAANEKGLGAREEHGERQX
>LinPolCCMP1738040228_rbh_TGME49_239770
AGAAHRPPWPLQAAVALGASARGAPGCGAEEPARDVAGGGIQRTGPQALTMGLDLNNDGRVDQLNAGPLGVDVDNDGTVDLVITPEQLRAIALERGIPVGAYAARAAMTGPAAAASQAVEVPVTAARILPSQQPLPVDAVPVSTVPAATPAYLAAPVAAATAPSYPALAQLPSYSVLPCGSREVHLQPMLQQPAAVVLQTAPAHLAPQPVPTNPLPVQPALQPVPSNLVQQAPLSYALVQRAMPPQPVPSYPLLQVAPSHPVAQPVTIHAAPTPESSDRVVQVQPIFAPAPAVQQVVHEPVYVDRIVEKPVYVEREVEKPVYVERVVEKPVYIERVVERPAEPIYIDRVVERPAEPIYIDRVVEREVEKPVPIEKERSVYEQFGVNVRVVKLAPPPPPDTTFPYHHPLPDRGCDFVRHRLPATSDDALLEFAT
>LinPolCCMP1738126018_rbh_TGME49_239770
XPLQAAVALGASARGAPGCGAEEPARDVAGGGIQRTGPQALTMGLDLNNDGRVDQLNAGPLGVDVDNDGTVDLVITPEQLRAIALERGIPVGAYAARAAMTGPAAAASQAVEVPVTAARILPSQQPLPVDAVPVSTVPAATPAYLAAPVAAATAPSYPALAQLPSYSVLPCGSREVHLQPMLQQPAAVVLQTAPAHLAPQPVPTNPLPVQPALQPVPSNLVQQAPLSYALVQRAMPPQPVPSYPLLQVAPSHPVAQPVTIHAAPTPESSDRVVQVQPIFAPAPAVQQVVHEPVYVDRIVEKPVYVEREVEKPVYVERVVEKPVYIERVVERPAEPIYIDRVVERPAEPIYIDRVVEREVEKPVPIEKERSVYEQFGVNVRVVKLAPPPPPDTTFPYHHPLPDRGCDFVRHRLPATSDDALLEFAT
>LinPolCCMP1738208823_rbh_TGME49_239770
AGAAHRPPWPLQAAVALGASARGAPGCGAEEPARDVAGGGIQRTGPQALTMGLDLNNDGRVDQLNAGPLGVDVDNDGTVDLVITPEQLRAIALERGIPVGAYAARAAMTGPAAAASQAVEVPVTAARILPSQQPLPVDAVPVSTVPAATPAYLAAPVAAATAPSYPALAQLPSYSVLPCGSREVHLQPMLQQPAAVVLQTAPAHLAPQPVPTNPLPVQPALQPVPSNLVQQAPLSYALVQRAMPPQPVPSYPLLQVAPSHPVAQPVTIHAAPTPESSDRVVQVQPIFAPAPAVQQVVHEPVYVDRIVEKPVYVEREVEKPVYVERVVEKPVYIERVVERPAEPIYIDRVVERPAEPIYIDRVVEREVEKPVPIEKERSVYEQFGVNVRVVKLXAAPAARHHLPLPPPPAGQGLRLRPPPPAGHVGRRAPGICHVRR
>LinPolCCMP1738306690_rbh_TGME49_239770
XPSVPLLAAPQAAVRRNRPAMSQAVAYSAQDPRRLTMGLDLNNDGRVDQLNAGPLGVDVDNDGTVDLVITPEQLRAIALERGIPVGAYAARAAMTGPAAAASQAVEVPVTAARILPSQQPLPVDAVPVSTVPAATPAYLAAPVAAATAPSYPALAQLPSYSVLPCGSREVHLQPMLQQPAAVVLQTAPAHLAPQPVPTNPLPVQPALQPVPSNLVQQAPLSYALVQRAMPPQPVPSYPLLQVAPSHPVAQPVTIHAAPTPESSDRVVQVQPIFAPAPAVQQVVHEPVYVDRIVEKPVYVEREVEKPVYVERVVEKPVYIERVVERPAEPIYIDRVVERPAEPIYIDRVVEREVEKPVPIEKERSVYEQFGVNVRVVKLAPPPPPDTTFPYHHPLPDRGCDFVRHR
>Sym_D1a045021_rbh_TGME49_239770
XLLVGIFMIFLLHRNTVVGADEILYTTTAPPPPKQIIIKHHYITQNRNKVVGYPVPGPSRVVYHKVYAPNAHFDCSTDAMNYRAWSAKHQQWCCWAESVACPTKVVNVDKYVPVTKTVPVTVPKYHYVTVRGPEPRPKVVHIKVPSKPLPPKIVKEPVPVQGERPPAHIHYKYVPVAHPVEVPKIVYDKKVKKVPVAVKKYVPKIVHEPPKIIHKTHIIYDHHHEFDCVEGFHDYKHLWSTPHREYCCWKESRGCPGTHEEDHMNVITKTKYIDVPVPSPPKVVIRHHKIVKTTIMSCDTSTAMRATPTGTSGGPRQSRIGAVLMXXXXXXXXXXXXXXDWCCAHESRGCPGSWKGSMHIHASMGASASIHAAAAGAGKATGTIYDCDAGYSNWLHGWSDSKKQWCCEHHEKGCADHHCYHGEPDDWSDEKSDYCCEHFQRGCPHTTISPLGCQAPCTHGGETSLCIDRMKWAEEHHFSGRSNACALAYSQVQVECDICRGCTIEAAGCEVHVATSEPYDCDAALNNFFRAWSPPKKHWCCSVKGKGCEGAQPPAVDPGAGMVWKHVQVNGYWTWVAVTVSGGAAVRLPYDCHVGLDQLAHRXXXXXXXXXXXXXXTNWHIGWSAPKKTWCCANQKMGCEGAGAAGAAGAGGGSWHTHTHTEVHVFHGGAAGGAAGGAAGGAAGGVGFPPGAAGAGMEWKWENDGGHWHWGQIHMEGSPKYDCHAGLAKFKMGWSAGKKTWCCHFEGLGCA
