# Supplementary material for: Molecular characterization of the conoid complex in Toxoplasma reveals its conservation in all apicomplexans, including Plasmodium species
Source: PLoS Biol. 2021 Mar 11;19(3):e3001081. doi: 10.1371/journal.pbio.3001081 (PMC7951837; doi:10.1371/journal.pbio.3001081)
Supplement: S1 Data — Files are named according to the T. gondii apical protein query. The sequence headers comprise the protein identifiers in our in-house proteome database for the SAR clade (Methods), starting with an abbreviation for the species strain (see S3 Table). The headers furthermore contain either the descriptor “self,” indicating that this sequence is the original T. gondii query, or “rbh,” indicating that it has the original T. gondii query as its best T. gondii hit in a BLASTp search, or “none,” indicating that it has no BLASTp hit in T. gondii (see Methods). For sequences of P. falciparum 3D7, the header also indicates by which P. falciparum IT sequence it was gathered and if it was gathered via reciprocal best BLAST hits (“rbh”) or via unidirectional best BLAST (“bh”). The latter is only the case for the putative orthologue of T. gondii’s TGME49_219070 (see also S4 Table). (GZ) [file pbio.3001081.s005.gz › TGME49_conoid_proteins_putative_orthologs/TGME49_210810.fa]

>AlpEda010828_rbh_TGME49_210810
MKFRWRNATCSDRAFKLIEEAVREVETKILSAASEAILKGQKAPEQPHIPTALNDRLFPYCIAVAVAPNVGEGSCFRGMEVAQFEMLEKVYNIAVVLRPEV*
>AlvSpeCCMP3155020650_rbh_TGME49_210810
MRIRWRNKTLTERGAKLMEEAVRYVEDKIRQEAHDAIMKDEKPPEPPHLPTVINDRLFPHCIAVAVVPNAGEGSCFRGMECAQIETMGKVYNVALVLRPEP
>BesBesBbGer1001722_rbh_TGME49_210810
MAKLRWKSASCTDRALQFMEVALQRVEEEAENAAESNGADDKARQKHIPTLINDLLYPKCIAVAVTPNVGEGACFRGMQCAQYSVLGKVYNIAVIMKPEEILANGEPDSTERPTA
>CarCio006550_rbh_TGME49_210810
MVKLRWKNAKCSVYALKLMEVAVVQVEERLNNASFRNCLSAGALLEPPHVPTLINDLLYEHCIAIAVSQNAEEGSCFRGLECAQFETMGKVYNIAILMKPQKN*
>ChrVelCCMP2878018284_rbh_TGME49_210810
MKWKNTVCTDKAARLMEDAVREVENALLAEASEAIVQDLRVPEHSHIPTLINNKLYSQCISVAVCPNVGEGCCFRGMNVAQFEVMGKVYNVAVLLRPDLNELGSSGVPARSG
>ColAng015105_rbh_TGME49_210810
SSGINAEYMGISDKFMRIVWRNEECRQSTSDLIETLVREIENELMVEATEAYLKEQSAPETPYLPTLINNKLFQHCTAICVGPATSDPCTFRGMEVMQFESLNRSWFVAVCLPRKETAIDHAQHK*
>Cys_WienI006145_rbh_TGME49_210810
MAKLRWKSNSCTDRALGLIEVALKKVEEEVSAAGDENAKNGSAPRDQQKQHIPTMINDLLYPSCIAVAVSPNVGEGACFRGMQCAQYSVAGKVYNIAVIMKPEDLAPGGGRLNDVTGGGDAGGGADEEKRHY
>DigOweWS12052015_rbh_TGME49_210810
SSSFIQRNLTMKLRWKNQNCSDRGYRLMEEAVKKVENDVLQSQSGAILAHEKPPELPHLPTAINDKLYPECIAVCVTPNCGEGSCFRGMECTQWETMNKVYNIGIVVKSQT*
>DinSpeMGD102096_rbh_TGME49_210810
AILAQGQIGSSPMVQLRWLSPGCTKDGLARITKACEAVESAALRHDSAAIIRDKYPTRRNIPMAIDNVLRPQCDAIAVVPNQGTGALFFGMESAQVEVLGRVYNIACIFKDS*
>EimAce003463_rbh_TGME49_210810
MGRLRWMNARCSKHSAALIVAAAAQTEAILQQEVSSEAEGRRLLQNFDAPHVPSMLNDLLYRHCTAVCVSPNSEEGACFRGMEAAQVEVAGQVYNVALLLKPPENEQQQQQQQQVQQQKQQQQKQQHRMPAQNQQQQQQQQQQQQQQQQQQQQQQQKPFLQQQQQLLMQQQQQQQLLVQQQQRQQQQQQALLQQQQLRQQQLQQQHMQQQQQQQIQQHQQMQQQQQQQQQQMASRRPRQQPPISPSQQQQQQQQQQQQQVLLQQQRDPSAALHVHSPLPHQQQMQQQRMLQQQQQQLLQQQQQQQLLQQQQHVQQLQQQQQQQQQQQMHAQWLQQQRALPQPQQQQHQAQQPQQQQQQQQQQQQQQPPATQEKEEEALYVLMED
>EimBruHougton006036_none_TGME49_210810
MGRLRWTNARCSKHSAALIVAAAAQTEAILQREVSSEAEGRRILQNFDAPHVPSMLNDLLYRHCTAVCVSPNSGSSSSSSSSSSSKHSSSSSSSSSSSSSTAAVEPKATATAATAATAATAEKEGACFRGMESAQVEVAGQVYNVALLLKPAEAEQQQQKQQQQQQTQPQQPQQQQQQQPQQQQLQQQQQQRQQRPQRQQQQQQRQKQQLPKPSLQHQQQQQLIQQQQRQQQLQQQALLQQQQQLQQQQLQQQQLQQQHIQQQQQQQQMQQMASRTPRQQPSISPSQQQQQQRQQQQQQQQQVLLQQQRNPSAACHPHSPLPHQQQVLQQRLLQQQQQQQFLQQQQQQQLMQQQQQQAQQPALEMHQPLQQQHVHPLQQQQQQHVQQLQQHQQQQQQMHAQWLQQQRALPQPQQQQQQQQQQQQPPAPEKEEDALYVLMED
>EimMaxWeybridge000970_rbh_TGME49_210810
MGRLRWMNSRCSKHSAALIVAAAAQTEAILQQEVSSEAEARRLLQNFDAPHVPSMLNDLLYKHCIAVCVSPNSEEGACFRGMEAAQVEVAGQVYNVALLLKPTEAEQQRQKQQQQQQQQQQLQQQQQQKPLLQQQQQQQQQQQRLMQQQQRQQQLQQQVLLQQQQLHQQHLRQQQLHQQQLQQQQLQQQQLQQQQLQQQQLHQQQLQQQQLQQQQLQQQQLQQQQLQQPHLQQQVVQRHQRQQAPLSSPQQQQQQQQQQMLLQQQRDAAAAMHAHSPLPYQQQMMQQRLQQQQHQQQFLQQQQQQQLLQQQQQQQLLQQQQQQQQQQMHAQWLQQQRVLQQQQPQQPQQQPQQPQQQPRPQTQQQQQQQQQQQQQQQAAAAAAAAAAAAAAEKEEDALYVLMDDGSAD
>EimTenHoughton004199_rbh_TGME49_210810
MGRLRWKNRLCSSRAVALITAAAAQTEALLQREVSSEAEAKRILQDFDAPHVPSMINDLLSKYCTAVCVSPNSEEGACFRGMEAAQVEVAGQVYNIALLLRPSQGEQQQQQQQQPQPRQQQEQLQQQKLQQKQQQKQQQQQKQQLQQKQLLQQQQQQQQLLLQQQQQQRQQHLQQQLLLQQQPLQPVVTAHPRQQPLMAAPAPSPQQQQQQQQQLLQQQQRESPVALHPHSPVPHAHLMQQRLLQQQQFMQQQQQQQHQLLQQQQHPQLIPPQQHAQQPQQQQMHAHWLQQQRALQQPSPQQQQQPPQPPQQEQQPQQQQQQQQQLGAPQERDDEPLYVLMED
>EleDub041114_rbh_TGME49_210810
MGRLRWRNASCSDTALRFMEVAVQQLEVQLLQYSRLHADKPRADQPHIPTLINDLLYEYCVAVAVSANAGDGSCFRGMECAQFETMGKVYDIAILLAPNLKRAAGEAEP*
>EleDub041115_rbh_TGME49_210810
MRFGPSCALPLSSNTCITCCTFAHCGPRSPPCRAPDQPHIPTLINDLLYEYCVAVAVSANAGDGSCFRGMECAQFETMGKVYDIAILLAPNLKRAAGEAEP*
>HamHamHH34003552_rbh_TGME49_210810
MVKLRWKSASCTDRALQLMDVTLQRLEEEEENAEKKGDNGTDRQRHIPTAINDLLYPSCIAVAVTPNVGEGACFRGMQCAQYSVLGKVYNIAVIMKPEEVLRSNGQE
>LecTuz009208_rbh_TGME49_210810
VSTQSTWGHKGGPHCWTSFGERKTKNCKMRLLWSNKLCTDRFITIVEEAVMEVENRAVAGSSSEEDGGSGDRSFHVPTALNDCIARHAICVAVAPNTSEGSAFRNMECVQYNVVGRVRGVR*
>LecTuz009210_rbh_TGME49_210810
VSTQSTWGHKGGPHCWTSFGERKTKNCKMRLLWSNKLCTDRFITIVEEAVMEVENRAVAGSSSEEDGGSGDRSFHVPTALNDCIARHAICVAVAPNTSEGSAFRNMECVQYNVVGRVYNIAAVLKPLPAGRHGEDL*
>LecTuz009211_rbh_TGME49_210810
VSTQSTWGHKGGPHCWTSFGERKTKNCKMRLLWSNKLCTDRFITIVEEAVMEVENRAVAGSSSEEDGGSGDRSFHVPTALNDCIARHAICVAVAPNTCKCSGCRTLESEKPMCSVLASSGTQPRGPLFVTWNVFSTTLLEG
>LecTuz018802_rbh_TGME49_210810
MRLLWSNKLCTERFITIVEEAAMEVENRAVADSSIKEDGSSGERSFHVPTALNDCIAKHASCVAVAPNTSEGSAFRNMECVQYNVLGKVYNIAAVLKLHPPAHQSQDI*
>LecTuz025122_rbh_TGME49_210810
STQSTWGKMRLLWSNKLCTDRFITIVEEAVMEVENRAVAGSSSEEDGGSGDRSFHVPTALNDCIARHAICVAVAPNTSEGSAFRNMECVQYNVVGRVYNIAAVLKPLPAGRHGEDL*
>LecTuz025123_rbh_TGME49_210810
STQSTWGKMRLLWSNKLCTDRFITIVEEAVMEVENRAVAGSSSEEDGGSGDRSFHVPTALNDCIARHAICVAVAPNTCKCSGCRTLESEKPMCSVLASSGTQPRGPLFVTWNVFSTTLLEG*
>MonAgi029711_rbh_TGME49_210810
MTFCMYRVVDHVTRNPEYNHVIYYRLRVTMQLRWKNRRCTEEGSSLMEGAVRRAEEKLAEAANDPSGAAPLHIPTIINDELHQECLCVAVAPNASEGCCFRGLECSQYEINGKVYNIAILRRNATNFPVDRSGTINPVASSQGLQSKRLDA*
>MonAgi029712_rbh_TGME49_210810
INAEYMGEYNHVIYYRLRVTMQLRWKNRRCTEEGSSLMEGAVRRAEEKLAEAANDPSGAAPLHIPTIINDELHQECLCVAVAPNASEGCCFRGLECSQYEINGKVYNIAILRRNATNFPVDRSGTINPVASSQGLQSKRLDA*
>NepSpe010104_rbh_TGME49_210810
MTTEKLRWRSSKCSTRALKLMQESLSIAEKKMGALLADNVSTSYYELPHVPTLVNDLLYEHCAAVVVAPNESEGACFRGMECAQFEAMGKIYNIALILRPSSA*
>NepSpe064140_rbh_TGME49_210810
MGRLRWKNAKCSPYALRLMELAVKQVEERLNPDDRNKPLSFSCIAEDIHIPTLLNDLLYEHCIAVAVSVNADEGSCFRGMECAQFESMGKVYNIAIILKIRD*
>NepSpe064142_rbh_TGME49_210810
SQLDLLSSMGRLRWKNAKCSPYARRHMELAVKQVEERLNPDDRNKPLSFSCIAEDIHIPTLLNDLLYEHCIAVAVSVNADEGSCFRGMECAQFESMGKVYNIAIILKIRD*
>NepSpe064143_rbh_TGME49_210810
SQLDLLSSMGRLRWKNAKCSPYARRHMELAVKQVEERLNPDDRNKPLSFSCIAEDIHIPTLLNDLLYEHCIAVAVSVNAGKLLKLLPNHFIII*
>NepSpe064144_rbh_TGME49_210810
MGRLRWKNAKCSPYALRLMELAVKQVEERLNPDDRNKPLSFSCIAEDIHIPTLLNDLLYEHCIAVAVSVNAGKLLKLLPNHFIII*
>NepSpe076816_rbh_TGME49_210810
MVRLRWKNTKCSNYTLKLMELAVSQIEYRLSPTFYVQNPGFIQIENPHIPTLINDLLYEHCYAVAVTVNADEGACFRGMECAQFELMGKVYNIAVVIKPASF*
>NepSpe080658_rbh_TGME49_210810
MGKLRWKNTQCSSYALKLMEISVNQVEEKVSQIDTHKPSTQPGEDIHIPTLINDLLYQYCIAVAVCANSDDGACFRGMECAQFESMGKIYDIAIILSRQEGQ*
>NepSpe086298_rbh_TGME49_210810
DMIWKNSICSNKGLRLMQDAATMVEQRYTADPQARKLAHGQIEYPSVTSSINDLLYPHCIAVAVSPNTEEASVFRGMECAQFRVLNKVYNIAICIAPGEK*
>NepSpe086299_rbh_TGME49_210810
LLQTADIFKFFATDMLILLSFRLEFQSNFAEYPSVTSSINDLLYPHCIAVAVSPNTEEASVFRGMECAQFRVLNKVYNIAICIAPGEK*
>NepSpe100498_rbh_TGME49_210810
MVDFIWKNSICTAKGLRLMQDAATIVEQRYTAEPPTQKLAPRQIEFPSVSTSINDLLYPHCIAVAVSPNTDEVSCFRGMECAQFRIMNKVYNIAVRLSP*
>NepSpe122513_rbh_TGME49_210810
KNSKCSNYALKLMELAVNQVEDRLNQNVQTKSISFPSTAEDVHIPTLINDLLYEHCFAVAVSVNADEGSCFRGMECAQFESMGKVYNI
>PirSoc002047_rbh_TGME49_210810
CTWDTQLGYYLNMKIRWKGRCATERGERCVEDAARAVEERTRHDQNEQIMRGDKASDPFHVPSALQDHLFPSCVAVAVTPNAGTEGMCFRGLECYQVETLGRVYNVGFLLRPED*
>PlaSpe005029_rbh_TGME49_210810
MKLRWKNQNCSERGLRLMEQAVQEVESQVLQSQSAAILANEKPPELPHLPTAINDKLYPQCIAVCVTPNCGEGSCFRGMECTQWETMNKVYNIGIVVKQNAPA*
>PltViv022577_rbh_TGME49_210810
MKLRWKNQNCSERGLRLMEQAVQEVESQVLQSQSAAILANEKPPELPHLPTAINDKLYPQCIAVCVTPNCGEGSCFRGMECTQWETMNKVYNIGIVVKQNAPA
>RhySp1WS2016021490_rbh_TGME49_210810
MAQLKWRNRSCSDRSLRLMDLAVKQLEERYFMRLQTNSELHVQQEVFSASTLFELLTMDFERFLMCFCRVMSTGSSPKSPRL*
>RhySp1WS2016021491_rbh_TGME49_210810
MAQLKWRNRSCSDRSLRLMDLAVKQLEERLLTEVSKAVASGRKPPELPNIPTAINDLLYCHCIAVAVTPAGGEGASFRGMECAQFETLGKVYNIAIVPNPEPLVSISETQRSQTGTAP*
>RhySp1WS2016021493_rbh_TGME49_210810
MAQLKWRNRSCSDRSLRLIDLAIKQLEERLIAEVSKAVASGRKPPELPHIPTAINDLLYCHCIAVAVTPAGGEGSSFRGMECAQFETLGRVYNIAIVPNPEPVVANPETQRSQTGTVP*
>RhySp1WS2016021496_rbh_TGME49_210810
MAQLKWRNRSCSDRSLRLIDLAIKQLEERLIAEVSKAVASGRKPPELPHIPTAINDLLYCHCIAVAVTPAGGEGSSFRGMECAQFETLGRVYNIAIVANPEPIAPRPETQRTPTGP*
>RhySp1WS2016028125_rbh_TGME49_210810
LAGSPAEGGGGPMARLKWRNRSCSDRSLKLIELAVKQLEERLMSEVSKAVASGRKPPAFPHIPTAINDLLYCHCIAVAVTPSGGEGSTFRGMECAQFETLGKVYNIAIVPKPEGS*
>Sym_XWS2016075465_rbh_TGME49_210810
MKFKWKNNTCSEKALYLIENAVRDVENMIMSTTSEAVMKDAKSPEQPHIPTVLNDRLFASSLAVAIAPNVGEGCCFRGMHVAQFELVGKVYNIAILLRPEDN*
>ToxGonME49003888_self_TGME49_210810
MVKLRWKSASCTDRALQLMDVTLQRLEEEEENADKKGDNGTDRQRHIPTAINDLLYPSCIAVAVTPNVGEGACFRGMQCAQYSVLGKVYNIAVIMKPEEVLRSNGQE
>VitBraCCMP3155014369_rbh_TGME49_210810
MRIRWRNKTLTERGAKLMEEAVRYVEDKIRQEAHDAIMKDEKPPEPPHLPTVINDRLFPHCIAVAVVPNAGEGSCFRGMECAQIETMGKVYNVALVLRPEP
>CerFusPA161109067252_none_TGME49_210810
MCCLVSAIVFVFVLLCVIEDLFPEADASWSGPATQGTILAGRSAAVAASPQQFQKPAVKLSPGSSDGVTHVEPEPQQQKQQQQQQQQQLEQQKQSVAPVAPVWIFCASQWQECLCYGTVRWGTRDTWAEYKAKRDGAANRVVCSISKLPDVAPGDDTKHCECAVQPGSDFHHSLNPALLEGAMARKSKLAASCEIFEAARKDSESAASLWEAVAAFCSDDWATLNADARTGNRAMSLDTMRSLMRAWVDDRFVGNYKRFFKEKGWAERGFVNYYAGAPGGKHVRMTEELINSVHAFSSEPIIVFHFGTFTPKTWSAEKWPQLVLFHAAPIPPHAHRSFNFNKLRAMLLCRVRVGMQLDSDQFVAPGVDAIFGRTAQEITKDYAMPILPVHFLDRTPQDTGAYWARYCPGDVCRWQTTRWGHAHPTWTFWALPWIGRWLRRNFRDEWLPEKKGGEMSALRVTDIPEDEDLLNVGTWEEGGTKQWCKIDLPGPDDFNALLHTDPGAKRCTWSCGNVSPDRRFHPQGAAKVFYTAHHAVDPMATIRWVAQLKSRKNSLPPPIMYRGRFYKTGQEMMAEHPNVKCII
>CryCohSeligo034049_none_TGME49_210810
XAATTATTTTTAAANAARTSKGPREAAASTSSPAVAASVLTCYLFVLLLSASSHLGVEGVTVLMRSETEVKANQASDLSSSVSVSSNFTTSHLHRRQRQQHQQQHQQQQQQQQQX
>CryCohSeligo097755_none_TGME49_210810
LDSATCWLLFAGWFIVWTIVHHIAQILWGAGLLPICPPDLLDVYRRRLYRSQVYCFVAVAASIYLLSLCRFQAEDLLHVSLACSDVGGLPLRRFLGAGADERLFDGHDPNTFLAKAYLLHHMVAASGFMTILMLRCCTGLGAFGLLFELPVLLMNHRELALHERGRGRRASWMYHPRKLRTYWETLILLLFVGRGLPTFVYVYSLAFWRDVISRLGTFEGVLYHGMAIFFTLVNSNLLRLFSIWKYADMREARQAALSISQASLISERSPSPMHQGTSGQSFEPFQQQHADQQPASDRTTEAYFQQQQHQQQHQQQ
>CryCohSeligo133280_none_TGME49_210810
XQQQQQQQQQHQQQQHQSRAAPLILLMEFEARVALNQENLAKMVYQAATTMTLPVKCFLTMAKLAIQAKRSHDAGSECLRWYLRLLAQVAAQGPGENLQKFAVALRELVHLHLSRNDCWGCFEEVVGLLKSFPWIASCYPKSELEWLCAVAWGNCQHSLKVGDISWALRWVTAAVDLVGHCPAFEASKEKMERIAQLCRESSSGSSSQQ
>DinSpeMGD191955_none_TGME49_210810
MRTLISILFAVGPSLCDTLNMAHVYGGKFLRHGSAHLAQQQRAQQQLHQQQQKKRQQSKGSENAPVMHHMQHMSQYSGELEPSLSEPYHPIPPDPGSILYATDKYEQGGAIQADADLVWRRKTMLKDEPFAKKGEPLLEALDLTRKASYEIAKSQPPLDLNAYISRFEEDLHPAKMVLTGPAKVEEFLFNVTDGGDKLLKAASHVIPELPGAEAAAETASDLILGTR*
>EimPraeHoughton000918_none_TGME49_210810
MAAEGSNPAPQVQRVQDNFVGSRYTADFFAPLRSPKPQWSTSMQTVHSQQQQQQQQQQQQQQAPEFMRSRRWLGNKDLRWQQQQVKELLLEERMQLLKDSQLMNFNSLLAAYTYEYHPQDYTTPLATPPTATPEQAANAAANGLASAAAADAASAAASTLTRTKEATPASEARAAATTDAAAAAPAVPNELLPNGSASVSDRTKANARCKDTRNGNRDSSSSSNNCSSSSNSNSNSSSTTKLSIDRRRALLFSRREILTARVSTDLLQSHRTQQQQQQQLQQQQQQQLQQQQQDDSDH
>EimTenHoughton000220_none_TGME49_210810
MHEVRCPVNLQQQQQQQGQQQQQNPLRNPKLPLGAQHTNEGSQSHSSTSSRRGSSDGSSSSSSSSSNRSSSSNRSNNNGSSSSSCSSSSCSSSSCSTDRVNNPCGLVRQLLVWSNRFCSSSSSNTRESSSSSSSMGSCSRCSNGGRTQMSSSSSSSSSSSSSSRGSSSSSSKKCNGTASAATSQQQQRAAAMIANLPQQQKQQQEQHQQQQQQQQQQQQQRCC
>KarBre134002_none_TGME49_210810
XYYMQYLACCGEMRQEATARVLYSRQDGRHLLLPSLTLSVACALHPPAHRRHACMGSASTAGACWQASTNSPVPYAVXELPAPAEICIEASEEELDPQVELVVPEVPPSPRTRFLSTIGGRKGWRESRSSPSLPTIRRVARDGNAASMVLLRNAISNHSNVSAGGSLSTPTSPTSVRQGSTPSLVPSLEPLNVSQSPRSSLPLGLQSQSHSSLSPQSPVQSLLSPPSLSLALRQQQQQRQQQRQQQRQQPQPRRRTVRIPGLLARIARMGPVEIPRFTQHMVWLQGESFVNAADAHVLCRAIRRRVADILSHLPLASLSQGGDLVTLLMDHMRSCPSLGGDTPRRALEARLSYLVYHPAGDDHDAAELDTLEKCYREALALAGRELIAPRLVGVVITHILRWVQHAPIACIYQHAGVVRSLAETIPEVRQYLSTRIQRLALQRFDALQLMGYVLVLLDFREHGLALLDSNLESKLLHQVSSSVSSWAAARLTTELGPEGALRLLCHTSPFIKQAVADTLLKRVLGGVQKIASSLKRDSDCERVKQELIEWGQLVHMGGAADVLALTYSERQTIVDTLSDCIARCMSSTTLRSHVGELEKAQWAIVVLTAGPALNFGQSV
>KarSpeRossSea230829_none_TGME49_210810
LKPFCPKFSSSCSAGNACWCRITRCFAMARVLAVVMTALLVGGGEADTCPTGLKEWPLSSSELRMFEDQGLWYEVASEDLSKLSGCSCFRYDYRTPGLCSDPRYGNSREIPGTSRMPTAPYQILEFGAMGEYAVVYACIGLPYGQVVEKNVTFTYIFARDPQALEKNTIDFEGIKSRLTAQGIDATKIKIVPQPETCKYPEAKEQQQQQQQQQQQQQ
>PlaMalUG01000708_none_TGME49_210810
MQASKNLFKVLKRFKNCCMLEKLEEIKEYEENLKKLSNHEKIVRIDINGKEKKASKYFFDKNKYIYVKNNSDIKAFETKGREGKKKKGAIAAEPGVVTGAAVREGVISEMGTVSAKKDEDYVIVDTLRRRSNFRKNENFERSLKRLKDTYNLSEEEIIYMKFIYKIKIKNIYSLINNLRKNIYVDKKKKEVLLNCIYKYLSYNCYTMSRNEILFFFYIFPQYMKYSNKIMHYLTSLLNKDQLKIEECINLITETNLLYINYCIKDVYISYLNRCIHNIDIIHILILLSKGSYIFTTWIDNRSSISDLSITFRDNLYHMIEKKKSCLNRELKNAYLQFNAYLVNNMNTFLNIFFNDLYILLYRKIILENLNREELDYEYFHNVKTLTSHNSTIRHINLFLQNSDYYSFASKKQNVKIKVFPSFIDEPSGIDKDSKGDIVNILPEYFACTNNANINCEASSGKTEDTNGTDRHCTKSSITTVRTPNRRSNNVYMSNKNNYSEQQEEELMVDNHSIHEMQDCLLSQSKKKRPLYDAVDTPSYQAVDTRYDSYMTNRKGKPIMNSPEATASLQHYTHHIRQQIFQFTYPSDRIKETRYNELREKYKIATKVTDKNVKVLLNFLRISFNSKSLHFNEIFSKNSLSQIASDMKRYAAKLRKDEIGKNYKNLFFRLADCWDGLKGNRPEWTSTHENDVYLLESRDRNLVNANNLPLDMVACTNLSHVITERVEEKLVDSVSINSTHTSPTPSCRTRCSTPPPDGVKREYNYEEKRGLLFHSVNTDDRSMIRCYEVDEEKEKERTPLQKRQNILLQTKEKTAVQNNSIVNLVNHIYFSSINGKKFYSLSEINMISKLLLYLCSSFLSHYYAYEYKHEHAHQYQHQHQHQHQHQHQHQHQHQHQHQHQHQHQHQHQHQREYAQRDGKCVDVISYELLYCRFEKLFYEMFTYVLKNMYIINVSNYFYIFAAFSIFANKITPKIMNKQGGDKKKNEQNYHYHKIANLLYIIHTVRMHQLNQVKSLLNDEDNRRYLRFLQHSDNKLDWDNDNDEVLKKKKKKNILRNDFDYPVLHETILNKFKLDNMHISRKDKKQLEEYSDCHLSSGITSNELNVRDTRQGSVEYCGFTNGKGFYSGNDNDTNNRREDYLSQLLSPTLINSYNFLLMFLNNYLDCATFHMTKFLVSIYYLNINVPSSLSCLYHLESRLHTNHQKFMNKHFYCAISASIGRETLLGLGKSYMRKIIKLQREHLDINRIPNRSININHNNGINRNNNPNFVYSDILNTLPFSCNYNVYDNIEDIFKKKKNLFSLENTLNFILIYSLNKFYYSTIYYDMSKYLSKFDLTHVSDNVKMLLFFLFFQCIHVYKPFYFLLLYDILTKWKKNLGKMNLYILCSLILILIKESKIKMKSVIYKKRKFGKIAWNFFFPLDIFIHKNIMNNAEKKVRRLEKNILSKKADIKGDTCIKEQINTAHITPFLFTINQFKNHFKNIIPQIVEQYKHYYKNGKSAEQEYENTNVKEEEASPHNSSFFFYFDNTIESEVFKTCLNFLSYEYVTAHFLLPKKSLYYDILLHLKNSKVRL
>PolGlaCCMP1383003825_none_TGME49_210810
TTATAATAAAARPATILAEPAGSAVARIAAAASSLHAQQQQQLQQQQQLQQQQQQHGQQQSWLSRPDQPLRVLQRQPAHYTHGNNXNYNXNNSNNNYSNNSNSNNYSNSNNNYSNYSNYNDHNDSNNNNYSNYSNYNDHNGKQGIPKQPQHRHPSTTENSTDNNNNNNNRYNYHNYNNNNTENIDNNNNRYNNNNNNYYNNNTENIDRAWPHNSAVSGCKVTEYPSNNNNNINNNNNNNNNINNNNNNNINNNNNNNNINNXNNSNXAAQASSQHEHNINIDTTFNRHHDGHNTINNTSKNNSNNNX
>PolGlaCCMP1383028688_none_TGME49_210810
QQQQQKQQQQQQPQKQQQQQQXQEQRQQQKQPEQQQRAKQAKNTSSRPGPARKKPKTTDVRGSRIFPGDEDGPFELNLDALQGRWRHSHPNLGMLTVRGESVKFDSGLPYEVKEMPGGQLDMAGWQASKEKSTEAIVWIKDQFICSWFLEEDLERADEEGLDSKNIIDGKRGRARVNYRALDRQMQDEEDRQTRNVYSDASSDDDRRPSRGREAMETVSPKELAX
>PolGlaCCMP1383057172_none_TGME49_210810
QQQQQQQQQQQQQQQXQQQQTQAPSSQLPAPSCCSHQEAKVVAIPLGQLDEVLAKRDWSLQDKLLKIDLLVAIQVTFRHKSFHPFMVHPGKAQGSQARSNLLFAQLTIAISVSCLEEPLQCDLAKP
>RhySp1WS2016010929_none_TGME49_210810
YYYYYYCTTTTTDNYIYNNSSSSGGGGGGNCINLKRLNIYNMQRKITTKEIYGGGRQEECLLSFQQTQQQQQQQQQQTQQQQQQQQQQTQQQQQ
>ScrTroCCMP3099009742_none_TGME49_210810
XGPSRFLALLHFFRPSLIVGLNSLVYGLEGERPPDTAAAKKVTIRXERQASKKIAHGSGFSALKALGSLLAFFSRLEMFFVRLGVAWIVRDPIIILLLLLVLVVQPIVVAMLSVWRVGRRSLCDKQVRRGSVVCCKPMDSKAPLCSGVLPRSSSLAVVVRRRSSTRVLCRAKTQPLADTTAEPIALRAVLPLLXDWQRLSVRSTWMQSGLCKSSALKGFLLGPEAGGESCVQIXAGLVYRVQGAQRPPREFLVHVQEKFVQVLTSWGRMVEQLQQQQQRQQQQQQ
>ScrTroCCMP3099016293_none_TGME49_210810
XACWLMVLGGHAEEEVEHFQLEAAGLKEDGALDRMDAEALKGAAKNPSSQPVKRLQQQQQQQQQQLEQQQQQQQQQQLEAGLVLKQRTVSGVFVDGFYGYRVFRIPAIVQHEGILFAFVEARRHGDYDQDHIDILLRRSKDEGKSWEEPDLVVGYPNDAWGSGTDTGQPTPIVDQKAGKILLVYCVNNSWVWQVETSDLGATWSTPRNITSMVKRAGWGWMATGPSHGLATASGRLIVPFNTFLAEKKVVTEVVETGCAGTPECSYYHPNKSLSLKYTITNTADPNDLELKGTLKGTKLPPDFTWAGDRSGVFYSDDHGATWHIGGQISDYVSSSENTVEEIFVGNRSELLMSFRVEDNYNHCRKMAKSLDGGLTFQPYFEPRSQNGTCIPDPTCQGSVLSLFGGKILLTSGPGSKKSRVDLLYKSRSTAVELLSKLMDGEAKYSDLVFLGGTPDNARAGVLFGGSGGVFFVAFDITAERSGASIGSVPFII
>ScrTroCCMP3099289404_none_TGME49_210810
XTSGNMLQAAVAAPSGASSLSSATQDPLLQVPQAVRRLDEGLPAAFAGVSRGPSNLPLAFANIAKAGSSGTGPMPMAALTSSAMGFPGMDAAAQQQQQLQQLQQQHQQQQLQQFAVAQQQQQQQQX
>SieNemWS1WS2_1091726_none_TGME49_210810
MSPPKRQTAQSGRTVSPEAQSVRREGAPAVMAAGDAQQKLLRKRAREAMTNKKSRMEQGTSQPLQASGSPVLPTLHSDMVAGSATAGVAAGRGSVLRSKTRAAAVEAPRNQQPTQRRVITAATTAAADDGGSRLGLQHADGQRSFLVTAGGEAGGASPSRGGRGGAVRARSSVSAIMRGRGRGLSSPPTALTLSPRPDSALQAPQLQQQQQQQQQQQQQHTGLGGHPQQQAQAQAQQRQPQGAAAVRLAWGGGKCQVPSVSSQWRWRMRPLRDGLQ
>SymMic041851_none_TGME49_210810
MITDSFKCGSLANLMGEGDDGLQVFADAFVTFMGDKYSFGTEWCKGYAEYGFKIEPQGPTGDLEYHECVTSRSERLEFCSEIAVSVGNETYYFPKPGKLSNSLTVSFDLGNPRSRAGLTKATAMMANCIHQPLLFALCKAMVDGHRADGGNLDLKHLRRLMGRDEEIDEEGFEERLEKEHMRFMSDPVAPKRMMQALERETGISVADQELAILGLSTGNRETELTEEAIAILEASCPDLLSVLASDLACEFIERVLSATKRLVEGNIYPAFGEDQDLFGAQNLRSSIVPSPNEQIGTEHGRVLGGALKIRITMGSMQSLLTMNLLSTLHISIVVFCWSLFLHGTVMDVTPDAFYVFSVAVAMNSALQGLHPLPEDLARDLEHGWTNVRHVVLGLYGVFRFGPDESATACMATAADVLCTLMIAGDTEATVLFDVFFRVVAVAFSGAADNRGDLCRLGRTFCLCAARNRIAKALDWRVKLPAMPPCEIAGPVARPGAEQHGPAFHLLVLPPHPSELLLLLLCEKPHFVPGCGLVPRTFEMILQISLGPGPPDTESSKDVEKLRKLQKQGEAVLAAESPVLPVVEATPAPPKRRKALMLRKNKLKYTLVFVLLLALLVVLALLLASLLLLVVVLVVVVVVVVVVVVATAAAVVVVLLLLLLVLLVLLVLLVLLVVVVVVVVVAVVVVVELVPPLLLPVGGSRNEDRRFDLWLSTTAADFRKRHLFFLLRSLAGHRLTAVPGTSRRTGRKVKTLSVRPNLILSAKLKQRPSSTVFRRHHHHHHHHHHHHHHHQQQQQQQQQQQQXLVLVLVLVLVLVLVLVLVLVLVLVLVLVLVLVLVLVLVLVLVLVLVLVLVLVLVLVLVLVLVLVLVLVLVLVLVLVLVLVLVLVLVLVLVLVLVLVLVLVLVLVLVLVLVLVLVLVLVLVLVLVLVLVLVLVLVLVLVLVLVLVLVLVLVLVLVLVLVLVLVLVLVLVLVLVLVLVLVLVLVLVLVLVLVLVLVLVLVLVLVLVLVLVLVLVLVLVLVLVLVLVLVLVLVLVLVLVLVLVLVLVLVLVLVLVLVLVLVLVLVLVLVLVLVLVLVLVLVLVLVLVLVLVLVLVLVLVLVLVLVLVLVLVLVLVLVLVLVLVLVLVLVLVLVLVLVLVLVLVLVLVLVLVLVLVLVLVLVLVLVLVLVLVLVLVLVLVLVLVLVLVLVLVLVLVLVLVLVLVLVLVLVLVLVLVLVLVLVLVLVLVLVLVLVLVLVLVLVLVLVLVLVLVLVLVLVLVLVLVLVLVLVLVLVLVLVLVLVLVLVLVLVLVLVLVLVLVLVLVLVLVLVLVLVLVLVLVLVLVLVLVLVLVLVLVLVLVLVLVLVLVLVLVLVLVLVLVLVLVLVLVLVLVLVLVLVLVLVLVLVLVLVLVLVLVLVLVLVLVLVLVLVLVLVLVLVLVLVLVLVLVLVLVLVLVLVLVLVLVLVLVLVLVLVLVLVLVLVLVLVLVLVLVLVLVLVLVLVLVLVLVLVLVLVLVLVLVLVLVLVLVLVLVLVLVLVLVLVLVLVLVLVLVLVLVLVLVLVLVLVLVLVLVLVLVLVLVLVLVLVLVLVLVLVLVLVLVLVLVLVLVLVLVLVLVLVLVLVLVLVLVLVLVLVLVLVLVLVLVLVLVLVLVLVLVLVLVLVLVLVLVLVLVLVLVLVLVLVLVLVLVLVLVLVLVLVLVLVLVLVLVLVLVLVLVLVLVLVLVLVLVLVLVLVLVLVLVLVLVLVLVLVLVLVLVLVLVLVLVLVLVLVLVLVLVLVLVLVLVLVLVLVLVLVLVLVLVLVLVLVLVLVLVLVLVLVLVLVLVLVLVLVLVLVLVLVLVLVLVLVLVLVLVLVLVLVLVLVLVLVLVLVLVLVLVLVLVLVLVLVLVLVLVLVLVLVLVLVLVLVLVLVLVLVLVLVLVLVLVLVLVLVLVLVLVLVLVLVLVLVLVLVLVLVLVLVLVLVLVLVLVLVLVLVLVLVLVLVLVLVLVLVLVLVLVLVLVLVLVLVLVLVLVLVLVLVLVLVLVLVLVLVLVLVLVLVLVLVLVLVLVLVLVLVLVLVLVLVLVLVLVLVLVLVLVLVLVLVLVLVLVLVLVLVLVLVLVLVLVLVLVLVLVLVLVLVLVLVLVLVLVLVLVLVLVLVLVLVLVLVLVLVLVLVLVLVLVLVLVLVLVLVLVLVLVLVLVLVLVLVLVLVLVVVLVLVLVLVLGLVLVLVLVLVLVLVVLVVVVVVVWVVMNAVSSLQQQMASLLA
