# Supplementary material for: Molecular characterization of the conoid complex in Toxoplasma reveals its conservation in all apicomplexans, including Plasmodium species
Source: PLoS Biol. 2021 Mar 11;19(3):e3001081. doi: 10.1371/journal.pbio.3001081 (PMC7951837; doi:10.1371/journal.pbio.3001081)
Supplement: S1 Data — Files are named according to the T. gondii apical protein query. The sequence headers comprise the protein identifiers in our in-house proteome database for the SAR clade (Methods), starting with an abbreviation for the species strain (see S3 Table). The headers furthermore contain either the descriptor “self,” indicating that this sequence is the original T. gondii query, or “rbh,” indicating that it has the original T. gondii query as its best T. gondii hit in a BLASTp search, or “none,” indicating that it has no BLASTp hit in T. gondii (see Methods). For sequences of P. falciparum 3D7, the header also indicates by which P. falciparum IT sequence it was gathered and if it was gathered via reciprocal best BLAST hits (“rbh”) or via unidirectional best BLAST (“bh”). The latter is only the case for the putative orthologue of T. gondii’s TGME49_219070 (see also S4 Table). (GZ) [file pbio.3001081.s005.gz › TGME49_conoid_proteins_putative_orthologs/TGME49_274160.fa]

>BesBesBbGer1007869_rbh_TGME49_274160
MESPVPPSPKLETPASSQRPSDADSSVPLPQPTSPERGPQNPPLLSSSPAAVPGEQSTQGRSKGAMWGRGREEGSAHGERRARWRERVSRAGKGLCFNRQDDEVGGMPRSDDGTRAKLYTEADTKMRAEESGELEALGLLVEETRTRMARTSKKLRRRFWGASSVKGGRGGRGKGWNGSSAAGQRGEKDGRPTQRFTLSEAAEEIKRLRRLARQNKQDLQKKDEERVALEGAISGLQMQIKKLNREVDAAENKTREKEREINDLKTEVQTLNSHLDEAVEDLRVLQATSLPLNEARKLTYKALRKGRALECLGELFCRNTVTNKMVREGFNALVENALGVQHLAYRAEHGVGPGVHAAVDAQLRLFRQEQLLLLAENERLATELKEVQGSLLKRHMSLELLADASAEEGGPPSPSQAEEKTDGGVSDQEKAIITKKDSKLEKTPSKQRKLRRTIVSASAHLVHAIVKQAQARLLHWGLRKLACYAAHETNTLIARVALENEKAKLNNVRIVLGAKLLRVCIQASVRKREEEGFYRLLVNSAFKSEQKPPEEVSTLVRNPFHAFPLYPPPPGAHPMPGAGPVLAQDPYVNLPADAGSPGQLPPFVCQPYYYGRLPSAQTQRRGNVYFAAPPPASAGQTELKLQALRRTAGVEPVYRPRPELSTLGTPVPDPAGSREKFFSGLPGADPKTEARHRRAELRGALLVPSAAPDDTRLTAAQMNDMYIDMLLDEVDQRNRN
>CarCio006709_rbh_TGME49_274160
RAELRQLKRSLSAEQKLNKKLQEETVTQLEARELTYHALKRGKGVELLANICVRGSSLRDALQRGFETLFQNAFGSNCNAFAFRERNISEGSRRYTDSHLRLIRQEQLLLLAENEKLREKIEE
>CryAnd30847000649_rbh_TGME49_274160
MDEQPEGYNEYRKLRQNLKLLQDELQKRKKAEQEMEDELKRLHEETIPLSAARALTHVALCKGRALEILSSMTSSNSVSTSNLRWAFRNLYKHTFGEIAYAKRLGEDRSAQYHYNETQLRLFRQEQLLLLAENERLSAQVKNLQVELAQNYRAIRLDKVGGVKSGRRKSQGELRANANSALSEQDSGIDSVTDSEVELDSNADSEGSSCIALNVELVTRHLSNLVHCIQSAFQRRKLFGLIVWRMTTQRVTSSITDRGVTSANIIHATDRSGRDSGSYDINRFFELLQRRFRYVLMARGFWRIWCSCFSPLFRRKVNCGVVRGPSTSAFRAINDTGLMVRDSFIGNGMGGGNNIAYMTVQGGTPLDTSTAFATQPHYLANLPSFSKVSYAPRNVYFQSRDIPPFPPARGQSKILPSISYEESKGIPPFFRPFGGISSVSKQSPHRIFNEKQQGGYCDVEQNDIYTVKSELNNLLNSGQGSTSPKHYSELDYKKVNSKGPLDDVTTKLKYLDILAEAIDDS
>CryBaiTAMU09Q1015460_rbh_TGME49_274160
VILACRVSRTDKMDTRHEEYGEYKKLRQNVKQLQDELQKRISVEAELENEVKRLHEETIPLSAARALTHVALCKGRALEILSSMTSSNSVNTSNLRWAFRSLYRFAFGDIAYAKKIGEDRSAQYHYNETQLRLFRQEQLLLLAENERLSSQVKNLQLELAQNYKVTKPDKVVTNKSSRKKNQIQSRIGSSTDLMRENNIESVSNSELETDSDAESETSSCIALNVELVTRHLWSLVHCMYSAFQRRKLLALITWKLSIHRPLHQISDGVPNPNSFTNDQGVHETSGSMNINRFFELLQRRYRIMLLARGFWRIWSSCYSPLFKRKTNCGVIRGPGLSTFRPINVGGMMVNESAQKAIGGTEDVAYITIQGSGPSLGEYSTAFATQPYYLANLPSFSKITYAPRNTYFEAKDLPPFPKPRDGVRFQQYEQSNKSIPPYFRPFERPAQMVSNRMTTGEFRKNIDTYSGGNEIDMAKTELSTLLDSRINDSNGGFRDNGADRPSTKGPMDNISTKLKYLDILTEAIDES
>CryHomTU502002284_rbh_TGME49_274160
MDTRNEEYAEFKKLRQNVKQLQDELQKRISAEAELESEVKRLHEETIPLSAARALTHVALCKGRALEILSGMTSSNSVNTSNLRWAFRSLYKFAFGDIAYAKKIGEDRSAQYHYNETQLRLFRQEQLLLLAENERLSSQIKNLQLELAQNYKATKLEKIVNKPSKRRSQTQPRSGTNNEPIRENEADSVSNSELETESDSESETSSCIALNVELVTRHLWSLIHCMHSAFQRRKLLAFITWRLTTNRSSHQISDGAPNSSSFTNDQGIHETSGSMNINRFFELLQRRYRTMLLARGFWRIWSSCYSPLFKRKTNCGVVRGPGMSSFRPINHGGLMHNDSAYKTIGGLEDVAYVTIQGSGASISSSSTSFATQPHYLANLPSFSKITYAPRNTYFETKDLPPFPKPREGIKSQQHSLEQNKSIPPYFRPFDKPNNYINEINCSSDLINNSLHPSSTGTSDINAARTELISLLEPRITNNPLGLINEGNISQFQSGPMDNISTKLKYLDILTEAIDE
>CryMelUKMEL1001480_rbh_TGME49_274160
MDTRNEEYTEFKKLRQNVKQLQDELQKRIAAEAELENEVKRLHEETIPLSAARALTHVALCKGRALEILSGMTSSNSVNTSNLRWAFRSLYKFAFGDIAYAKKIGEDRSAQYHYNETQLRLFRQEQLLLLAENERLSSQIKNLQLELAQNYKATKLEKIVNKPSKRRSQTQPRSGSNNEPIRENDADSVSNSELETESDSESETSSCIALNVELVTRHLWSLIHCMHSAFQRRKLLALITWRLTTNRSSHQISDGAPNSSSFTNDPGIHETSGSMNINRFFELLQRRYRTMLLARGFWRIWSSCYSPLFKRKTNCGVVRGPGMSSFRPINHGGLMHNDSAYKTIGGFEDVAYVTIQGSGASISNSSTSFATQPHYLANLPSFSKITYAPRNTYFETKDLPPFPKPREGIKSQQHSLEQNKSIPPYFRPFDKPSNFVNGGNCSSDSINNSLHLSSTETSDINAARTELISLLEPRITNNPMGLINEGNISQFQSGPMDNISTKLKYLDILTEAIDE
>CryMurRN66001980_rbh_TGME49_274160
MDEQPDGYNEYRKLRQNLKLLQDELQKRKKAEQEMEDELKRLHEETIPLSAARALTHVALCKGRALEILSSMTSSNSVSTSNLRWAFRNLYKHTFGEIAYAKRLGEDRSAQYHYNETQLRLFRQEQLLLLAENERLSAQVKNLQVELAQNYRTIRSDKVGGAKSSRRKSQGELRTNASSALSEQDSGIDSVTDSEVELDSNTDSEASSCIALNVELVTRHLSNLVHCIQSAFQRRKLFALIVWRMATQRVTSSITDRGVTSANIIHGTDRSGRDSSSYDINRFFELLQRRFRYVLMARGFWRIWCSCFSPLFRRKVNCGVVRGPSTSAFRAINDTGLMVRDSFIGAGMGGGNDIAYMTVQGGTPLNTSTAFATQPHYLANLPSFSKVSYAPRNVYFQSRDIPPFPPARGQSKILPSISYEESKGIPPFFRPFEGISSVSKQSPHRISNEKQNSYCDVEQSDIYTVKSELSNLLNSRQASTSPKHYSELNYKKVNSKGPLDDVTTKLKYLDILAEAIDDS
>CryParIOWAATCC003127_rbh_TGME49_274160
MDTRNEEYAEFKKLRQNVKQLQDELQKRISAEAELESEVKRLHEETIPLSAARALTHVALCKGRALEILSGMTSSNSVNTSNLRWAFRSLYKFAFGDIAYAKKIGEDRSAQYHYNETQLRLFRQEQLLLLAENERLSSQIKNLQLELAQNYKATKLEKIVNKPSKRRSQTQPRSGSNNEPIRENEADSVSNSELETESDSESETSSCIALNVELVTRHLWSLIHCMHSAFQRRKLLAFITWRLTTNRSSHQISDGAPNSSSFTNDQGIHETSGSMNINRFFELLQRRYRTMLLARGFWRIWSSCYSPLFKRKTNCGVVRGPGMSSFRPINHGGLMHNDSAYKTIGGLEDVAYVTIQGSGASISSSSTSFATQPHYLANLPSFSKITYAPRNTYFETKDLPPFPKPREGIKSQQHSLEQNKSIPPYFRPFDKPNNYIHERNCSSDLINNSLHPSSTGTSDINAARTELISLLEPRITNNPLGLINEGNISQFQSGPMDNISTKLKYLDILTEAIDE
>CrySpeChipmunkI022568_rbh_TGME49_274160
NVNALTKMDTRNEEYAEYKKLRQNVKQLQDELQRRISAEAELENEVKRLHEETIPLSAARALTHVALCKGRALEILSGMTSSNSVNTSNLRWAFRSLYKFAFGDIAYAKKIGEDRSAQYHYNETQLRLFRQEQLLLLAENERLSSQIKNLQLELAQNYKATKLEKIVSNKPSKRRGQTQPRSGSNNESIRENEADSISNSELETESDSESETSSCIALNVELVTRHLWSLIHCMHSAFQRRKLLALITWKLATNRSSHQMSDGAANPSSYANDQGIHETSGSMNINRFFELLQRRYRTMLLARGFWRIWSSCYSPLFKRKTNCGVVRGPGLSSFRPINHSGLMHNGSAYKAIGGLEDVAYVTIQGSGASISGSSTAFATQPHYLANLPSFSKITYAPRNTYFETKDLPPFPKPREGIKSQQHSLDQNKGIPPYFRPFDKPTNFINESNYSSNLANSGLHTNSMGTNDINTARTELISLLEPKIKNSSFGFINEGIADQFQTGPMDNISTKLKYLDILTEAIDE
>CryTyzUGA55001040_rbh_TGME49_274160
MDTRNEEYAEFKKLRQNVKQLQDELQKRISAEAELESEVKRLHEETIPLSAARALTHVALCKGRALEILSGMTSSNSVNTSNLRWAFRSLYKFAFGDIAYAKKIGEDRSAQYHYNETQLRLFRQEQLLLLAENERLSSQIKNLQLELAQNYKATKLEKIVNKPSKRRNQTQPRSGSNNEPIRENEADSVSNSELETESDSESETSSCIALNVELVTRHLWSLIHCMHSAFQRRKLLAFITWRLTTNRSSHQISDGAPNSSSFTNDQGIHETSGSMNINRFFELLQRRYRTMLLARGFWRIWSSCYSPLFKRKTNCGVVRGPGMSSFRPINHGGLMHNDSAYKTIGGLEDVAYVTIQGSGASISSSSTSFATQPHYLANLPSFSKITYAPRNTYFETKDLPPFPKPREGIKSQQHSLEQNKSIPPYFRPFDKPNNYINERNCSSDLINNSLHPSSIGTSDINAARIELISLLEPKITNNPLGLINEGNISQFQSGPMDNISTKLKYLDILTEAIDE
>CryUbi39726000592_rbh_TGME49_274160
MDTRNEEYAEYKKLRQNVKQLQDELQKRISAEAELESEVKRLHEETIPLSAARALTHVALCKGRALEILSGMTSSNSVNTSNLRWAFRSLYKFAFGDIAYAKKIGEDRSAQYHYNETQLRLFRQEQLLLLAENERLSSQIKNLQLELAQNYKATKLEKIVSSKPSKRRGQTQPRSGSNNESIRENEADSISNSELETESDSESETSSCIALNVELVTRHLWSLIHCMYSAFQRRKLLAFVTWKLTTNRSSHQMSDGVPNTSSFVNDQGMHETSGSMSTSRFFEFLQRRYRIMLLAKGFWRIWSSCYSPLFKRKINCGVVRGPGLSSFRPINHGGLMYNDSAYKAIGGLEDVAYVTVQGSGASISGCSTAFATQPHYLANLPSFSKITYAPRNTYFETKDLPPFPKPREGIKSQQNSLDQNKSIPPYFRPFDKPNNYINQRNYSSNSIDNGFNANSAGRSDINTARTELISLLEPGAKNSSFGSFHEGNINQFQSGPMDNISTKLKYLDILTEAIDE
>CycCayNF1C8002014_rbh_TGME49_274160
MGPATWQREFIGSHESSVSLRGGGKTKGNEAELARAKLQCISRILAMARLRLLSYGIRRLYAYTLNESVAQNIQNTIKKTSMELRKEAITTGSALVMSFIRMSDKASLVRAFWILVLNSEIQNHAQEIQAKNEQLKEAQQQAASKTRSGYSPTTCRACHAWTVLSSELNQSQSPPARHPAEPLIGNTKSGGLGLAPSQGGGIPLPVAYAPHYFRDLPSAQKRRNMYFTTTPPRVPQGVHPSTVQRARDLALSQETFFRPASVAEGWKGTGTNGLGIGLEPVGSVVGSRAMPKETKLDAAKEILKGALGLPATTPASQPLTAAQRNDAYMEQLLRATDQRLKLQ
>Cys_WienI000696_rbh_TGME49_274160
MLSLSLYISLYAYFSLLVVCFGLTSSVFSTLLRRRLEEAFLLFALHAKTDSRRRDRGNRLLLSSKRAGPGGEEGGGGAPGEVKYFLQHSARSPGMQPGEGDTEEAGGTPPGGLGGVRGYYGGEKIGMIGRSYFVPGGGSPTGTVQPSFPVTGSIPPYAYQPFYYANLPSSHRRRNLYFAALPPCGPVQEELKAQARRVRTPPMPPIYRPTAESYPGGRDEVTRGAVGNAAFLNAASPSTRQSRRLRNELRGALLVP
>Cys_WienI006380_rbh_TGME49_274160
MEDKEGSTANPSVCPSPTTPGTSSPSSPASPPDTAATKEPKKKSKQRKSVTETAGDSGKAGTGDGKNAEGGPEGRSSSVSAGQMADGDTEGAGTPDELSLRGPQRTIVEKDGKPMQRFTLSEAADEIKRLRRLVKQVRGDLKKAEEDLKTSQSQIGRLQAEHEQSENRLRQKEEETTRFKKEVDELNRGLDIAAEELRVLQATSLPLNEARKLTYKALRKGRALQCLADLFSKNHMTENLVREG
>EimAce005572_rbh_TGME49_274160
MCFGDAATGSSAEPKKRVVRLTLTEAAEEIKRLRRFERKANTQIKEYEESTKNQQEQITRLKQQVVDNERSHQAEMAARASAYEGETKRLKTQLQNATDELQLLQETSLPLVEARKLTFKALRKGRALQYMAQLYTNNSVLVSVKREALYKLLENAVGTDHALFRATHGFACGVQSYTDSHLRLLRQEQLILLAENERLQAQIQEMQYSTEKKRRDRILHQEAAVVAKHDGKWLPQDLREKSVEITDSRSMDPSFQKEATELHGLLKSQSVHTATAKRVEMDLARAKLRSLCSTLKMGETRLLSYAFRRLYSHCLTESIVNTMEKAINKTNVEFRKESIVTGCALVTSFVRTNEKAKLLRAFWILLCNTRMQGRAEEIQSLQEQLKQAKEQKPTSESRGYYAGPCRACHAWSVLSSELNQANSGGVISSAMPQREDPAAGIGLAPSQGGGIPLPVAYAPHYFRNLPSAQKRRNVYFTATPPRMQEQLIPSTVQRARDMALSEETFYRPISLAEGWKGTGVNGLGIGMEPVGNVIGSHATSQDSKLEAAKGSLKGALLLPQ
>EimBruHougton008025_rbh_TGME49_274160
MGGDSPIRSPSKRSSQNLETPPRTSPGLKHRASGVKHNAGGGTQDSNGEGNDSPDSRRREGSLARGDTTNGPRKLTSSFEPDAGAMSPPDSSAEPKKKIVRLTLTEAAEEIKRLRRYERKMNAEIKQHEEDAKKYMEQINQLKQQVVDNDRAHKEEMASRTSQYESETKKLKTQLKVILAAATMYRTYALYILATAKNTSDELQILQETSLPLVEARKLTFKALRKGRALQYMAQLYTNNTVLVSVKREALYKLLENAVGPDHAVFRATHGFACGIQAYSDSHLRLLRQEQLILLAENERLQAQIQEMQLNNENKRRDRVVQQEAAVVSKLEGSWPSPEPYEPPMEAFASRMMGPDFQTDGTELYGLEKAQSLRGVNKQLEMDLASAKLRSICSILRIAETRLLAYALRRLYSHSSTDSVVQTMERAINKTNVDFRNETIVTGCALVTSFVRTNEKARMLRAFWILLFSAKMQNRAKEIQTLKDQLKQAQEQEATSASNRYSAGPCRACHAWSVLSSELNEANSIRPSSLPHRGDPLVGIGLAPSQGGGIPLPVAYAPHYFRNLPSAQKRRNLYFTATPPRAQETSIPSTVQRARDMAISEETLYRPISLVEGWRGAGTNGLGIGMEPVGTVIGSHATSQGNKLDAAKGSLKSALLLPQSTPSSQPLTAAERNNAYVEQLLRATDKRMKMQ
>EimMaxWeybridge004662_rbh_TGME49_274160
MGRDSPRPSSSKRASQNLETPPRTSSALKHRASGVKSNTRGGPLESNGEGSDSVDGSRRGGSLGRGDTTGEPKKLASSVDGDGDAVSPTDNPAEPKKRVVRLTLTEAAEEIKRLRHFERRMNVEIKQYEEDAKNYKEQISRLKQQVVDNERAHQEEMAARTSAYESEIKRLKTQLQNTSDELHLLQETSLPLAEARKLTFKALPLYKLLENAVGTDHAVFRATHGFACGVQSYTDSHLRLLRQEQLILLAENERLQAQIQEMQHETENKRRDRLLQQEAIVAGKLDGNLPSQESYERPIESGASRSMSKGFHKEATESHGLMKAQSLHSTSNKQAEMELAKTNLRSVCSTLKIGETRLLSYAFSRLYSHCVAESVVRTMEKAINKTNVEFRKETIVTGCALVTSFVRTSEKAKVLRAFWILILSARMQNHAKEIQALKEQLKRAQEQEAASAGRKYSAAPCHSSAIRPSAGPERGDPTAAIGLPPSQGGGIPLPVAYAPHYFRNLPSAQRRRNVYFTATPPRVQEQFIPSTIQRARDMALSEETLYRPISLAEGWKGTGTNGLGIGMEPVGTVIGSHATSQGSKLEAAKGSLKGALGLPQTTPSSQPLTAAERNNAYMEQLLRSSEERTKLQ
>EimPraeHoughton001852_rbh_TGME49_274160
MPQGGDPSIGIGLAPSQGGGIPLPVAYAPHYFRNLPSAQKRRNVYFTTTPPRVQEQAIPSTIQRARDMAVSEETLYRPISLAEGWKGAGTNGLGIGLEPVGSVIGSHATSQGSKLEAAKGSLKGALLLPQTTPSSQPLTAAERNDAYMEQLLRATDQRLKLQ
>EimPraeHoughton001853_rbh_TGME49_274160
MHDSNGEGNESLDGRQRASSLVRADTTSGPRRLASSGENEAGALSREFHMDNPAVFGLACSLYQRNSTESASEPKKRVVRLTLTEAAEEIKRLRRFERKMNAEIKQHEEEAKNHLEQITHLKQQIADNERAHREELASRTITYENETKKLKTQLKDTADELQHLQETSLPLVEARKLTFKALRKGRALQYMAQLYTNNSVLVSVKREALFKLLENAVGTEHAVFRATHGFACGVQSYTDSHLRLLRQEQLILLAENERLQAQIQEMQYTTENKRRDRILQQEAAVAAQQDGNWASQELFEKNIESMECTGRTNALALLSPVDAYIICTGSRSMGQGFQREAMESQGMGRMYSHSLAESIVHTMESAIKKTNVEYRQETIFTGCALVTSFVRTHEKAKVLRAFWILILSAKMQSRAKEIQALKEQLKLAQEQEAASGNRRYAAGPCRACHAWSVLSSELNQASELSTIQADRLCIVCPH
>EimTenHoughton005336_rbh_TGME49_274160
MANSSPRNASSRESSVGRGSPSRSASASRMRAIGSKPRAAGSSKDPGDDGNDSTDERFQRAPSQRGGSNSGAQKIGSNAEPDKNGGFSPKKRVVRLTLTEAAEEIKRLRRFERRTNAQMKQHEEEVKNYVEQVTNLKQQLLESERARQEEKASLMSMYETDTKKLKAQLKSTSDELQLLQETSLPLVEARKLTFKALRKGRALQYMAQLYTNNSVLVSVKREALFRFLENAFGTDHAVFRANHGFACGVQSYTDSHLRLLRQEQLILLAENERLQAQIQEMQLHTEKSRRDRLLQQEAALVGKHEGNWPSHQHYEGSIAKSGTPSMGLATSQRERLESPANMGSFAFQGGNVRTLEMELTRIKLQSVCAVLNMAQTRLLAYAFRRMYSFCMSESVVQTMEKAINKSSAELRKETIITGCALVTSFFKTNDKASMLRAFWILVLSAKLQSRAKEVEALKEQLKTAQEQGAISGGPNYSAATCRACHAWSVLSSELNEKNAMAAQPLGMPRRGDPSDDIGLAPSQGGGIPLPVAYAPHYFRQLPSAQKRRNVYFTAAPPKAPQQAFPSTVQRARDMALSEETFYRPISLAEGWKVAGVNGLGIGMEPVGTVIGSHATSKAKKLDAAQGSLKGALILPPTTPSSQPLTAAERNDAYMEQLLRATDQSLKL
>HamHamHH34001142_rbh_TGME49_274160
MATSPGGDSAPPKLTEKDGKTMQRLTLGEAAEEIKRLRRLARQNKVDLQKKEEEKGQLEQTVSELQAEMQTAQRAAEKRIREKEREADDLRKQLDKAAEDMRFLQTVSLPINEARKLTYKALRKGRALECLGELFCRNSVTNRMLREGFTAIVENAFGLGHLAFRAEHGVGPSCRTAVESQLRLLRQEQLLLLAENDRLTTQLSEVQGALATQRKDAANQPQEEAEIEKAEASASGGDTDTDKNPQSAKSRKKAIKAAFELVASLLRTARVRLLAVAMQRLACYAIHETGVMLLDVARTKATNNWNQVNFILGAKLILIFLRAFMRRREQLGFYRLWENAIKDKGVTKEPEKTTTGRNLDPAADLALPYPGESLSPHLLGLSLAGAGGPLGGLPPFVYQPHYYGRLPSTQTRRSGNVFYPAPPAPTGQAELKRQALCHNTDVCDPIYRPAPELSASAQVNRGFNSVDPSGFLPGLASSREMKVRRRELQGALLKRSAFPDEEPLSATQMNDMYIDMLLEEVDKRQ
>NeoCanLiverpool004066_rbh_TGME49_274160
MDDQLSRASNPTDSAAPTEGDGRSPRQPLTASSLSTRFDGGPTPKLTEKDGKTMQRLTLAEAAEEIKRLRRLARQNKSDLQKKDEEQTALQHTLSQLQSEMRNAQRAAEKKIREKEREADELRKQLDQAAEDLRILQSSTLPLNEARKLTYKALRKGRALECLGELFCRNTVTNRMLRQGFNAIVENAFGAAHLAYRAEHGVGPGVSHVVDSQLRLLRQEQLLLLAENERLNTQLLEVQGALVSKRQTLSETPQDGDHTEPRSLFAAFPARLAASLGDTDVERRSGMLRKIKGQIIKAAFEVICGILRTARLRLLAVSMRKLACFAVHETGVLISNIANAKATTTRNQVNFLLGTKLLGSFLRTFICRRERLGFYRLVTNAIQDKRIRRPVGQGLGNFSDPSTAASDGVTAPPGADPSPGLFRPSLGAGSVPLGGLPAFVYQPHYYGRLPSTQTRRSANVFFPAPHVPACQAELKLQALSHNSDICDPIYRPAPELSAIASPAGRRRDPLVSDRYLSTFEVSRETKLRRRELQGALLKPSATPDDEPLSASKMNDMYIDMLLDEVDRRQ
>NepSpe110324_rbh_TGME49_274160
GNAFGPEHISFRKRYGESPGAQAILDARLKLFRQEQLFLISENDRLTTKIKELKANRNQPVQDRPPEKDRYGQFGFDGGKAPPSISSIHSREIQVKL
>NepSpe118481_rbh_TGME49_274160
DILGLPTQEESEKSRQREKLKKETEKLKNQQKDIIETEPISTSINEITTPNKIVQIDSSNLLNINKQLKKELEQYEHSFKELQFEFETLREKSIPIKDARGLTYKALKKGNALQFLSHLICNANINQKLMREGFYELICKTFGPEHIAFRKRYGES
>PlaAdlG01004744_rbh_TGME49_274160
MASTTLKETKSMEKENEKKLSTNDIKYDITNDENYKKLKEDKKRLKKELLSKESEISSLKKILDDRDKETKSNYISLNEARKITYKALRKGSAAQLFINLIESNNINYKLKKDALNKLITNAFGAIRHEKKDRYSEIFKYTDSHLKLFRQEQLILLAENERLTIQLKDLKKQLLDNKIEYMKKNERNLITCMKRNTKDNNKIYNKYNNIDSNYTTYNNNNNDDDNDNDYVELDADIVEKNFNNFIKNIKIAQLKLLYYAFRKLSNNLYYNYDPINNNTSMLYSLKQGIEKLNNIMKYKINKKISNIFYMLLFYNSNHFIYNTMKNKKQHNKNNKKDHMIFSHHINEYSNYNYPNIKNNNNQGISNYVFKPYYYDTLPSASYDNRNKIYNKNNDNNNNDNNYKYNNYNNMESSIYKFKKDCIIRDINYKDRFYFEPILYNTNQNINKHINKTNNINHTNVPRNSYIDLVIQNKKENQEKNEHTYSSELDFMSDFNSYSKEKFIDMFITETSKT
>PlaBerANKA003690_rbh_TGME49_274160
MDEIPANIGIAGDNEKDLLIQKNEIKYDIQNDENYKKLKEEKKRLKKDLLIKDSEINSLKKALEERDRDTKTNYIPLNEARKITYKALRKGSASQKIVNLIIGNSINYKLKKNALNTLLINAYGIMHNKKTHNYPEILKYTDSHLKLFRQEQLILLAENERLTIQMKDLKKQLLDNKIDILKKNESKLFYSMNKISKNTHNYNSNINNSNINNLDKNENDYIELDADLVEKNFIKLIKNIKIAQFKLLCYAFRKLTNNFYCNSHFNNQGLGITSALKYSAENLNKILKYKQFINLCSAFYKLLFYNQNNYIYNDKNYNYNNVNINPYENNNYSRLKKKSNNSGISNYVFKPYYYDNLPSAMFDTKNQKYSFSKIKNNNIIKNIIQNIPNYYEQSDTIDACLDPFFYDNQINKSVPNNYYPNYSRINNNNNNNHISKNAYFNIGLNKTNEKCENFSYIGDYEYLKELDSFEKEKFIDMFITESNKR
>PlaBilG01004755_rbh_TGME49_274160
MASTTLKESKSTEKENEKKSSTNDIKYDITNDENYKKLKEDKKRLKKELLSKENEISNLKKILDDRDKETKSNYIPLNEARKITYKALRKGSAAQLFINLIESNNINYKLKKEALNNLITNAFGVMRHEKKDRYSEIFKYTDSHLKLFRQEQLILLAENERLTIQLKDLKKQLLDNKIEYMKKNEKNLITCMKRNAKENNRIFNKYNNIDSNYTIYNNNNSNDDDDYIELDADIVEKNFNNFIKNIKIAQLKLLYYAFRKLSNHLYYNYDPVNNNTSMLYSLKQGIEKLNTIMKYTINKKISKIFYMLLFYNSNHFIYNIMKNKQYSTNNKNNKKDHMIFSHHINEYTNCNYPNLKENNNQGISNYVFKPYYYDTLPSASYDNRNKYIYNKNKINNNHNNNDNKYKYNNNYYNNIESSIYKFKKDCIIRDINYKDRFYFEPILYNNNQDINNHMNKTNNMNYTNVHTNSYIDLANTKLKK
>PlaBlaG01004594_rbh_TGME49_274160
MASTTLKESKSTEKENEKKSSTNDIKYDITNDENYKKLKEDKKRLKKELLSKENEISNLKKILDDRDKDTKSNYISLNEARKITYKALRKGSAAQLFINLIESNNINYKLKKEALNNLITNAFGVIRHEKKDRYSEIFKYTDSHLKLFRQEQLILLAENERLTIQLKDLKKQLLDNKIEYMKKNERNLITCMKKNAKDNNRINNKYNNIDSNYTIFNNNNNDDDDYVELDADIVEKNFNNFIKNIKIAQLKLLYYAFRKLSNNLCYNYEQVNNNTNMLYSLKQGIEKLNNIMKYKINKKISYIFYMLLFYNSNHFIYNRMKNKQHSRNNKKDRMIFSHHINEYSNCDYPNMKKNNHQGISNYVFKPYYYDTLPSASYDNRNKIYNKNKGNNNDNNYNYNNIESSMYKFKKDCIIRDINYKDRFYFEPMLYNNNQHINNHMNKTNNTNHTNVHRNSYIDLAIQNKKENTEKHTYSSDFDFNSDFNSDSKEKFIDMFITETSKT
>PlaChaChabaudi003952_rbh_TGME49_274160
MDGIPANIGIAGDNEKEFTASKSGIKYDIQNDENYKKLKEEKKKLKKDLLVKDSEINSLKKALEERDRDTKTNYMPLNEARKITYKALRKGSAAQKIVNLIVGSSINYKLKKNALNTLLINAYGIMHNKKNNNYPEILKYTDSHLKLFRQEQLILLAENERLTIQMKDLKKQLLDNKIDILKKNENKLFCSMKKISKNVNNYNSNITNYNANNVDNNENDYIELDADLVEKNFIKLIKNIQIAQFKLLCYAFRKLTNNFYCNSHFNNQGLGITSALKYSTENLNKILKYKTFINLCTSFYKLLLYNENNYIYNDKNCNYNNVNINPYENNNYSRLKRKSNNNGIANYVFKPYYYDNLPSAMFDTKTKKYSLSKIKNNNIIKNIVHNIPNYYDQSDTVGTCLDPFFYENQINKPTPNNYYPSYAHINNNHVSKNAYFNMGLNKTNDKCENASYVGDYEYLKELDSYEKEKFIDMFITESNKR
>PlaCoaHackeri003682_rbh_TGME49_274160
MASIPEKIGRPGDNEADMRTLNISNSSKHDLSNDESYKKLKEDKKRMKKELLIKDSEIKSLRKLLEERDKDTKINYIPLNEARKITYKALRKGSAAQKFIYLIESNSINYKLKKNAINQLVLNAFGVMHHQKNRYPEILKYTDSHLKLFRQEQLILLAENERLTLQMKELKKQLLDNKIEILKKNEKNLIMSMRKGMKEIPSAAGVTGVDEDGDNYVELDADIVEKNFINLIKNFKIAQLKLLFYAFRKLSNNLYYNADPVNISASMSSSLKRGVDILSNILRYKKRISTCAAFYKLLTHNDNNFVYNNRRYSEQSHMVPFVNPTCFIQNGNKKIGEGISNYVFKPYYYDNLPSATYDMRRKKCSLQKLKKNCIMKNLATDGDNQYRVSNAECETILDPFSREHRMNACNADTNERSHADNTNGTNRRIYKNCYLGLEVNKNHNDDFEKRTCSSDLDLDYLAEFSNYDREKFIDMFISETSKR
>PlaCynM004272_rbh_TGME49_274160
MASTPTKSGIAGENEAEMRTLNISNNSKYDLSNDESYKKLKEEKKKMKKDLLIKDSEIKSLRKLLEERDKDTKINYITLNEARKITYKALRKGSAAQKFIYLIESNSINYKLKKKAINQLVLNAFGVMHHQKNRYPEILKYTDSHLKLFRQEQLILLAENERLTLQMKELKKQLLDNKIDILKKNEKNLILSMRKGMKEIPSAAGGGGPSRTGADEDEDNYVELDADIVEKNFINLIKNFKIAQLKLLFYAFRKLSNNLYYNSDPVNISASISSSLKRGVDILSNMLRYKKRASTCAAFYKLQIHNDSNFVYNNKKYSEQSHMNPFVNPSSFIQNGKKIGEGISNYVFKPYYYDNLPSATYDMRRNKCSLQKLKKNCIMKNLATNEDNQYRVSNAECETIFDPFSRENRMNAASTYMNERSHADNTNGTNPKIYKNCYFGLGINKNHNDDFEKRTCFSDLDFDYLSEFSNYDREKFIDMFISETSKR
>PlaFal3D7004841_rbh_PlaFalIT_PlaFalIT005008_rbh_TGME49_274160
MASTTLKDSKSGEKENEKKSSTNDKKYDIANDENYKKLKEDKKRLKKELLYKENEISNLKKILDDRDNETKTNYIPLNEARKITYKALRKGSAAQLFINLIESNNINYKLKKEALNNLITNAFGVMRHEKKDRYSEIFKYTDSHLKLFRQEQLILLAENERLTIQLKDLKKQLLDNKIEYMKKNERNLITCMKRNAKDNNRIFNKYNNIDSNYTIYNNNNDDDDDYVELDADIVEKNFNNFIKNIKIAQLKLLYYAFRKLSNNLCYNYDPVNNNTSMLYSLKQGTEKLNNIIKYKTNKKISNIFYMLLFYNSNHFIYNRMKNKQYSRNNKKDHMIFSHHINEYSSNSNYPNLNKNNNQGISNYVFKPYYYDTLPSASYDNRNKIYNKNEGNNYDYKYNNYNNIESSMSKFKKDCIIRDINYKDRFYFEPILYNNQRDINKHMNKTNNMNHTNLHTNSYIDLTIQNKKENTQKHTYSSDFDFINDFNSYSKEKFIDMFITETNKT
>PlaFraNilgiri000715_rbh_TGME49_274160
MASSPEKGGRSGENETEIRTLNINNNSKHDLSNDENYKKLKEDKKRMKKELLIKDNEIKSLRKLLEEKDQDTKINYIPLNEARKITYKALRKGSAAQKFIYLIESNSINYKLKKKAMNQLVLNAFGVMHHQKNRYPEILKYTDSHLKLFRQEQLILLAENERLTLQMKELKKQLLDNKIEILKKNEKNLIMSMRKGVKETPSAAGGAGPRGTAMDDDEDNYVELDADIVEKNFINLIKNFKIAQLKLLFYAFRKLSNNLYYNADPVNINSTISSSLKRGVDILSNMLRYKKRASTCVAFYKLLTHNDNNFVYNNRRYSEQSHMNPPFVKPGCFIQNSKKIGEGISNYVFKPYYYDNLPSATYDIMRRKKCSLQRLKKNCIMKNLPPNKDNQQYRISNAECETIFDPFSHEHGMNPSNGDTHERTHGDNTNGSNRRIYKNSYFGLGINKNPNDDCEKRTCSSDLDFDYLAEFSNYDREKFIDMFISETSKR
>PlaGabG01004632_rbh_TGME49_274160
MASTTLKESKSMEKENEKRSSTNDIKYDITNDENYKKLKEDKKRLKKELLSKESEISSLKKILDDRDKETKSNYISLNEARKITYKALRKGSAAQLFINLIESNNINYKLKKDALNKLITNAFGAIRHEKKDRYSEIFKYTDSHLKLFRQEQLILLAENERLTIQLKDLKKQLLDNKIEYMKKNERNLITCMKRNTKDNNKIYNKYNNIDSNYTTYNNNNDDDNDYVELDADIVEKNFNNFIKNIKIAQLKLLYYAFRKLSNNLCYNYDPINNNTSMLYSLKQGIEKMNNIMKYKINKKISNIFYMLLYYNSNHFIYNTMKNKKQHNKNNKKDHMIFSHHINEYSNYNYPNLKNNNNQGISNYVFKPYYYDTLPSASYDNRNKIYNKNNNNNDNNYKYNNYNNMESSIYKFKKDCIIKDINYKDRFYFEPILYNTNQDINKHINKTNNMNHTNIPRNSYIDLVIQNKKENQEKNEHTYSSELDFMSDFNSYSREKFIDMFITETSKT
>PlaGal8A001730_rbh_TGME49_274160
MASSTLKNVKVPEKKAAIKNLKIDINNNEEYKKLKEDKKKLKKELSIKETEINNLKKILEDKENDIKLNYIPLKEARKITFKALRKGSAAQKFISLIESNSINYKLKKKAINILLTNAYGVLHHQKNRYSDVLKYTDSHLKLFRQEQLILLAENERLTMQMKELKKQLLDNKIENIKKNEKNLITPMKRNTESIEKKNNNTDDNFVELDADIVEKNFINLIKNIKIAQLKLLFFAFRKLSNNVYNNVDPTNVSANMINSLKHGMDILNNILKNKKTVITCNAFYKLLNCNINNLLYKSKYLQKINKYSSCNYSNPKNGQRISHFVYKPYYYDNLPSATCDVQKKRLPILNDKKDLFMKDLIHKGEPLYEPFTYENVRNNISKNKYYKKDYFDMEVKKNFDSEKYSCFNDFDFLSDFSAYDKEKFIDLFITETTKK
>PlaGonATCC30045003734_rbh_TGME49_274160
MASTQANSGIVGEHEGETLSLNTNNNLKYNLSNDESYKKLKEDKKRMKKELLIKDSEINSLKKILDERDKDMKMNYVPLHEARKITYKALRKGSAAQKFIYLIESNSINYKLKKRAINQLVLNAFGVMHHQKNKYPEILKYTDSHLKLFRQEQLILLAENERLTLQMKELKKQLLDNKIDILKKNESNLILSMKKGIKDKGAGRSNTTTAEDDNYMELDADVVEKNFINLIKNFKIAQLKLLFYAFRKLSNNLYYNADPVNISASMISSLKRGIDILSNIIRYKKVISICYAFYKLLTYNDNSFVYNNKRYSEQNHMHQFVNPSCYIKNSQKNGQGISNYAFKPYYYDNLPSATYDIRKKKCSLPRLKKNCIMKDITINEDNAYQVLKADYESKFEPFISSGYRMNAVNNSINEYIHAGNTNGTNHKIYKNSYFDLGINKNDNDDFEKRTCYSDLDFDYLAEFSNYDKKKLIDMFISETSKR
>PlaInuSanAntonio1005691_rbh_TGME49_274160
MASTPAKSGEAGENEAEMGTVNKSNNPKPDLSNDESYRKLKEDKKRLKKELLIKDSEINSLRKLLEERDKDTKVNYIPLSEARKITYKALRKGSAAQKFIYLIESNSINYKLKKKAINQLVLNAFGVMHHQKNRYPEILKYTDSHLKLFRQEQLILLAENERLTLQMKELKKQLLDNKIDILKKNEKNLIMSMRKGMKQIPSAAGEAGPSGTLADHDEENYVELDADVVEKNFINLIKNFKIAQLKLLFYAFRKLSNNLYYNNYPVNFSTSLSSSLKRGVDILSNMMRYKKRASTCAAFYKLQTHNDKSFVYNNRRYSEQRHMNRFANPSCLIQNSKKIGEGISNYVFKPYYYDNLPSATFDKERKKYSLQRLKKNCIMKNLPTNEDNQYRVSRVSNAECETIFDPFSRGHPMNASNADRNERSHADNTNGTNRTNYKNSYFGLGINKNHNDDFEKRTCSSNLDFDYLAEFSNYDREKFIDMFISETFKR
>PlaKnoMalayanPk1001918_rbh_TGME49_274160
MASTPEKSGKAGEKEAEMRTLNISNNTKHDLSNDESYQKLKEDKKRMKKELLIKDSEIKSLRKLLEEREKDTKINYIPLNEARKITYKALRKGSAAQKFIYLIESNSINYKLKKRAINQLVLNAFGVMHHQKNRYPEILKYTDSHLKLFRQEQLILLAENERLTLQMKELKKQLLDNKIEILKKNEKNLIMSMRKGVKEISSAAGGAGPRGTALDEDEDNYVELDADIVEKNFINLIKNFKIAQLKLQFYAFRKLSNNLYYNADPINISATMSSSLKRGVDILSSILRYKKRTSTCAAFYKLLTHNDNNFVYNNRRYSEQSHMSPFVNPTCFMQNDNKKIGEGISNYVFKPYYYDNLPSATYDMRRKKCSLQKLKKNCIMKNLVTDGDNQYRVSNAECETIHDPFSREHRMNACHADMNEHTHEDNTNGTNRRIYKNRYFGLGINKNHNDDFEKRTYSSDLDFDYLAEFSNYDREKFIDMFISETSKR
>PlaMalUG01004347_rbh_TGME49_274160
MASVPATNGAAGENGSTNMLNSDIRYDKNNDENYKKLKEDKKRLKKELLIKDSEINSLKKILEEKDKSTKVNYIPLNEARKITYKALVKGSAAQKFIHLIESNSINFKLKKKAINQLVLNAFGDMHHQKNRYPEILKYTDSHFKLFRQEQLILLAENERLTLQMKELKKQLLDNKIEYFKRNEKNLISTMKRSAIDKGKKTSSCNYTGDDNYVELDADIVEKNFINLIKNFKIAQLKLLFYAFRKLSNNLYYNSDAVNINASFISSLKRGVEILNNILKYKKIVIISNSFYKLLSYNDSNFLYNNNRKYSYLTNINHYTKNDYTCENIKKKKKKKSHGISNFVFKPYYYDNLPSATYDVKNKRCTLNKLKKNCIIRDILSNDDAVDETIYDPFFFQNKILNNSTATTNAYHKIYKNSYFDLGLDKNNDNSEKRSYYSDLDYFGEFSTYDKEKFIDMFISETSRR
>PlaOvaCurtisiGH01003522_rbh_TGME49_274160
MASTPGKGGKTGENDGGAHGYAQDAKYDVNNDENYKRLKEDKKRLKKDLMVKDSEINSLKKILEERDKDTRVNHISLNEARKITYKALKKGSAAQKFIHLLESNSINLKLKKKAMNQLAIHAFGDLYPQRNRCTDILKYTDSHLKLFRQEQLILLAENERLTSQMKELKKQLLDNKIDILKRNEINLITSMKRSSKENNNKNSSIDNKKDENYIELDADVVEKNFINLIKNIKIAQLKLLYYAFRKISNNMYHNSDIVHTNANIISSLKESTETLNNLMKYKMFLNVCTTFYKLLTYHENNFIYNNRKYSQHGNVNHYTNRICTTLKKKENHGISNYVFKPYYYDTLPSATYDMKDRQISIQRKKNTIMRNFPIDNFPQMGRNTNHSAHAYPYKGEQTYFDPSFSENNVNTVTTGLPKICKNSYFDFGKNNDKQDKFSSFSDLDYLAELGPYDREKFIDMFISDAGRRDG
>PlaPraG01005267_rbh_TGME49_274160
MASTTLKDSKSGEKENEKKSSTNDIKYDITNDENYKKLKEDKKRLKKELLYKENEISNLKKILDDRDNETKTNYIPLNEARKITYKALRKGSAAQLFINLIESNNINYKLKKEALNNLITNAFGVMRHEKKDRYSEIFKYTDSHLKLFRQEQLILLAENERLTIQLKDLKKQLLDNKIEYMKKNERNLITCMKRNAKDNNRIFNKYNNIDSNYTIYNNNNNDDDDDYVELDADIVEKNFNNFIKNIKIAQLKLLYYAFRKLSNNLCYNYDPVNNNTSMLYSLKQGTEKLNNIIKYKTNKKISNIFYMLLFYNSNHFIYNRMKNKQYSRNNKKDHMIFSHHINEYSSNSNYANLNKNNNQGISNYVFKPYYYDTLPSASYDNRNKIYNKNEGNNYDYKYNNYNNIESSMSKFKKDCIIRDINYKDRFYFEPILYNNKRDINKHMNKTNNMNHTNLHTNSYIDLAIQNKKENTQKHTYSSDFDFINDFNSYSKEKFIDMFITETNKT
>PlaReiCDC004918_rbh_TGME49_274160
MASTTLKDSKSGEKENEKKSSTNDIKYDITNDENYKKLKEDKKRLKKELLYKENEISNLKKILDDRDKETKTNYIPLNEARKITYKALRKGSAAQLFINLIESNNINYKLKKEALNNLITNAFGVMRHEKKDRYSEIFKYTDSHLKLFRQEQLILLAENERLTIQLKDLKKQLLDNKIEYMKKNERNLITCMKRNAKDNNRIFNKYNNIDSNYTIYNNNNNNNDDDDYVELDADIVEKNFNNFIKNIKIAQLKLLYYAFRKLSNNLCYNYDPLNNNTSMLYSLKQGIEKLNNIIKYKINKKISNIFYMLLFYNSNHFIYNRMKNKQYSRNNKKDHMIFSHHINEYSSNNNYPNLNKNNNQGISNYVFKPYYYDTLPSASYDNRNKKIYNKNEGYNYNNKYNNYNNIESSMYKFKKDCIIRDINYKDRFYFEPILYNNERDINNHMNKTNNRNHTNVHTNSYIDSAIQNKKENTQKHTYSSDFDFINDFNSYSKEKFIDMFITETNKT
>PlaRelSGS1like003263_rbh_TGME49_274160
MANITANLNVSEQSAANKISKNDVYISEDCKKLKEDKKKLKKELSTKEIEINNLKKILEDREKDIKLNYIPLKEARKITYKALRKGSAAQKFINLIESNSINYKLKKIAINQLITNAFGVMHYQKSRYPEVLKYKDSHLKLFRQEQLILLAENERLTLQMKELKKQLLDNKIENLKTNEKSLITSMKRNTKDLENKNNNIDDNFIELDADIVEKNFINLIKNIKIAQLKLLFFAFRKLSNNVYSNSDPTNVNASMIYSLKQGTDILNNILKNKRIIIKYNAFYKLLNYNVNNVLYNSKYLHRINKYSSCNYSDKKKDQGISHFVYKPYYYDNLPSATCDIQKKKFPIFKDKKDFVMRNLIYNNEPLYNPFIYENIKNNISTNQFYKKDYLDLELKKKNTESEKYSCFNDFDFLNDFSAYDKEKFIDLFITETTKK
>PlaSpeGorillaG2004702_rbh_TGME49_274160
MASTTLKETKSMEKENEKKLSTNDIKYDITNDENYKKLKEDKKRLKKELLSKESEISSLKKILDDRDKETKSNYISLNEARKITYKALRKGSAAQLFINLIESNNINYKLKKDALNKLITNAFGAIRHEKKDRYSEIFKYTDSHLKLFRQEQLILLAENERLTIQLKDLKKQLLDNKIEYMKKNERNLITCMKRNTKDNNKIYNKYNNIDSNYTTYNNNNNDDDNDNDYVELDADIVEKNFNNFIKNIKIAQLKLLYYAFRKLSNNLYYNYDPINNNTSMLYSLKQGIEKLNNIMKYKINKKISNIFYMLLFYNSNHFIYNTMKNKKQHNKNNKKDHMIFSHHINEYSNYNYPNIKNNNNQGISNYVFKPYYYDTLPSASYDNRNKIYNKNNDNNNNDNNYKYNNYNNMESSIYKFKKDCIIRDINYKDRFYFEPILYNTNQNINKHINKTNNINHTNVPRNSYIDLVIQNKKENQEKNEHTYSSELDFMSDFNSYSKEKFIDMFITETSKT
>PlaVinVinckei003807_rbh_TGME49_274160
MDSIPANIGIAGDNEKEITATKSGIKYDIQNDENYKKLKEEKKKLKKDLLIKDSEINSLKKALEERDRDTKSNYIPLNEARKITYKALRKGSAAQKIVNLIVGSSINYKLKKNALNTLLINAYGIMHNKKNHNYPDILKYTDSHLKLFRQEQLILLAENERLTIQMKDLKKQLLDNKIDILKKNENKLFCSMKKISKNINNSNISNSNINNLDKSENDYIELDADLVEKNFIKLIKNIQIAQFKLLCYAFRKLTNNFYCNSRFNNQGLGITSALKYSAENLNKILKYKKFINLCTAFYKLLLYNENNYIYNNKNCNYNNVNINPYENNNYSRLKKKSNNSEIANYVFKPYYYDNLPSATLDTKNKKYSHSKIKNNSIIKNIIHNVPNYYDQTDTIGTCLDPFFYENQINKPPPNNYYPSYAQNNNVSKNAYFNMGLNKTNDKCENASYVGDYEYLKELDSYEKEKFIDMFITESNKR
>PlaVivP01004169_rbh_TGME49_274160
MASTPAKSGRAGENEADMRTLNISNDSKHDLSNEESYKKLKEDKKRMKKELLIKDSEIKSLRKILEERDKDTKINYIPLNEARKITYKALRKGSAAQKFIYLIESNSINYKLKKKAINQLVLNAFGVMHHQKNRYPEILKYTDSHLKLFRQEQLILLAENERLTLQMKELKKQLLDNKIDILKKNEKNLIMSMRKGTKERPAATDEGEDNYVELDADVVEKNFINLIKNFKIAQLKLLFYAFRKLSNNLYYNADPVNISVSMSASLKRGIDILSNMLRYKKRTSTCAAFYKLLTHNDNNSVYNNRRYSEQSHMNPLVNPSCFIKNGKKIGEGISNYVFKPYYYDNLPSATYDMRRKKCSLQRLKKNCIMKNLAANEDSQYRVSNAECETIFDPFSHEHRMNVVNGDMNERSHADNTNGTTRRIYKNSYFGLGKNKNHNDDFEKRTCSSDLDFDYLAEFSNYDREKFIDMFISETSKR
>PlaYoeYoelii17X004734_rbh_TGME49_274160
MDGIPANIGIAGDNEKDLSIQKNEIKYDIQNDENYKKLKEEKKRLKKDLLIKDSEINSLKKALEERERDTKTNYIPLNEARKITYKALRKGSAAQKIVNLIIGNSINYKLKKNALNTLLINAYGIMHNKKTHNYPEILKYTDSHLKLFRQEQLILLAENERLTIQMKDLKKQLLDNKIDVLKKNESKLFYSMSKNSKIFKNINNLDKNENDYIELDADLVEKNFIKLIKNIKIAQFKLLCYAFRKLTNNFYYNSQYNNQGLGITSALKYSTENLNKILNYKKFINLCSAFYKLLLYNQNNYIYNDKNRNYNNINPYENNNYSRLKKKTDNNGISNYVFKPYYYDNLPSAMLDIKNKKYSFSKIKNNNIIKNIIHNTPNYYDQNDTIGTSIDPFFYENQINKTVPNNYHPNYTHSNNVRNGDSVRNGDSVRNSDISKNAYFNIGLNKTNEKYENVSYIGDFEYLKELDSFEKEKFIDMFITESNKK
>RhySp1WS2016015825_rbh_TGME49_274160
DNATAAPAEKLDVRQVADDIRTLRGELRNKYKEAALGSLEIERLRKEISKVSAVSIQRDAASEMAISALHKGRALQRILELLWGEKVRHQLLVLGYGALVVHSFGRAYWVYGDSHGAGGGKRVYRDSVMRLFRTEQLCLHAENRRLQAHVTSLTEELVGGEPAHRLTALRCCYPAPLWSAGQSPGESSSGITAGPKQGSFRWSLDRSDAFQEDRIREEQSVVVGLYIYHARKQMRFGLLALWTFYLRDIESSSKKSQQALICRTLQRNMANRLADISRLRILLTACRAFWRIAEKSVIVRAQTRRRECTRGNTPVTGWVGLAL
>SarNeuSN3001285_rbh_TGME49_274160
MLLLAAVLLLLLLCSCCSPFTAEVLLLFCCSPASVLLLLLCCFCSFSAASVLSLLLLFFLCCSPSALHLLLSCFYSSSLALLLLLIVTLLSCWSARACCCWGRLFLLVLGLLLRRMRCCCCGAAAVAVATCVLAVVHVTHAAATAAGEATTGPFMRVPRPPPAAGEKKGGAGWLSYICQPYYYKTLPSMQRRNIYFAAPPPPLQQENLRVQAMRQLGGVPEPVLRPEPGAAGVPARTFGAVEAETALSSGRLIPHALFDAELQQRNRALQGALLSQGTPSNNMPLSATQVNDMYIDMLLDEVNRSAPL
>SarNeuSN3001287_rbh_TGME49_274160
MYEDVAEEQHEGRRGGDTEHSQQESPESARPHRGSGDAAPSAEKPAMKRLTVQEAAEEIRRLRRIVRDLREEVAAAAAKQEVEAEYQRAAEKTKAEAAAAAAAAAAAEAAWKERNEALNTRVQELEQKAVTAEKEAQEAQEQMRYMQATSLPITDARKLTYKALRKGRALQCLADLVTQNSFTNRLLREGFTALLTNAFGATHVTFRLQQQQRLAGGIGDARAAGAVAAATDQQLRLFRQEQLLLLAENERLTQQVKQLQEEMTTAAQFPSTPPGGIPRGPVPWRSQVTPRSPDASVSASAELPASSEPPFVATHWRRVTAARRRAAATAGAVSLPPDHVLSLELLPAAFRSARRRVLSWAFR
>SelPygWS2016031436_rbh_TGME49_274160
MDDFPIPSQDDATEIKNKKSKPTFADEPPHEEPQKLPSMPPMDTEPKKKTETFSIKEAGGEIKRLRRETKVLREEMLRRRLAMEDLQKAMDTLQDESITLKEARKLTYKALRKGRALQFLAHMFSHSSVNYDLKRYSFNVLAKNAFGEGPFLYRYGPQNEGMRPGMLHPYNDSQLLLLRQEQLTLMAENERLVTQVKALETTFRAGEFDFVSPAGPRSSGIADAFMRLGSRRGPGREPSFSRGASKHLGGDRGQPDDDMSEGGVELDIDLVSRQIAAIFAVIAKARIRRMYHGMLKLVENTAYATGVAKAAERSRKTLGLYPLAFVLSGITQKEKLRNMSWGLHRLHLHTVVVQVAGDDDFTQGDSFDQYGNPRPHTGINRVPGAHRQRRDPRGGGYRSPPVHPQPYQKPHIPGHADNLQYQIPTPHHSITHAYVHQPAYFSQLPSNYGGPSKGSIFLPTALPPPDQSNKLYSTLPPEQPYYRPSTGSACKGVKTHPDHDKDHLNLPVGGGRSSLSGNRPRSTPHERGHDNEVGRAQRELGAVLGIGDDRPVGRGDGLTSTPFIRREL*
>SelPygWS2016031438_rbh_TGME49_274160
MDDFPIPSQDDATEIKNKKSKPTFADEPPHEEPHPLPSMPPMDTEPKKKTETFSIKEAAAEIKRLRRETKVLREEMLRRRLAMEDLQKAMDTLQDESITLKEARKLTYKALRKGRALQFLAHMFSHSSVNYDLKRYSFNVLAKNAFGEGPFLYRYGPQNEGMRPGMLHPYNDSQLLLLRQEQLTLMAENERLVTQVKALETTFRAGEFDFVSPAGPRSSGIADAFMRLGSRRGPGREPSFSRGASKHLGGDRGQPDDDMSEGGVELDIDLVSRQIAAIFAVIAKARIRRMYHGMLKLVENTAYATGVAKAAERSRKTLGLYPLAFVLSGITQKEKLRNMSWGLHRLHLHTVVVQVAGDDDFTQGDSFDQYGNPRPHTGINRVPGAHRQRRDPRGGGYRSPPVHPQPYQKPHIPGHADNLQYQIPTPHHSITHAYVHQPAYFSQLPSNYGGPSKGSIFLPTALPPPDQSNKLYSTLPPEQPYYRPSTGSACKGVKTHPDHDKDHLNLPVGGGRSSLSGNRPRSTPHERGHDNEVGRAQRELGAVLGIGDDRPVGRGDGLTSTPFIRREL*
>SieNemWS1WS2_1010846_rbh_TGME49_274160
MSDEGLEKKRAPGLPPKAKRTPSGEINSPTETSPGGDKGGSNKKGERLTREQAAEEIKRLRKEIRENREELAQRRVAVEQAQDEVSRLRDNCIALPEARKLTYKALRKGRALQYLATLFEGSSFSYGAKRTGMLQLARNAAGSGVFAYRNLLGVSPGTTPYNDAQLILLRKEQLVLMAENERLLQQVRSVCASLPTCVMH*
>SieNemWS1WS2_1010849_rbh_TGME49_274160
MSDEGLEKKRAPGLPPKAKRTPSGEINSPTETSPGGDKGGSNKKGERLTREQAAEEIKRLRKEIRENREELAQRRVAVEQAQDEVSRLRDNCIALPEARKLTYKALRKGRALQYLATLFEGSSFSYGAKRTGMLQLARNAAGSGVFAYRNLLGVSPGTTPYNDAQLILLRKEQLVLMAENERLLQQVKQLQQYETWRPTREFGGVRIWSR*
>SieNemWS1WS2_1010850_rbh_TGME49_274160
MSDEGLEKKRAPGLPPKAKRTPSGEINSPTETSPGGDKGGSNKKGERLTREQAAEEIKRLRKEIRENREELAQRRVAVEQAQDEVSRLRDNCIALPEARKLTYKALRKGRALQYLATLFEGSSFSYGAKRTGMLQLARNAAGSGVFAYRNLLGVSPGTTPYNDAQLILLRKEQLVLMAENERLLQQVKQLQQYETWRPTREFGGAHMPSGGRGSPAASEEGSVVEVDAELAMRVICGMAFVYDFNRMKTLSWAWGRYATVVSYFLAMMRNHRDRALWRHLRDLGTGFVRNSGSRSFPLCACLSA*
>ToxGonME49006433_self_TGME49_274160
MATSPGGESGAPRLTEKDGKTMQRLTLGEAAEEIKRLRRLTRQNKIDLQKKEEEKGQLEHTVSELQAEMQSAQRAAEKRIREKEREADDLRKQLDKAAEDMRFLQSVSLPINEARKLTYKALRKGRALECLGELFCRNSVTNRMLREGFTAIVENAFGLGHLAFRAEHGVGPSSRTAVESQLRLLRQEQLLLLAENDRLTSQLSEVQGSLASQRREAANQPEEEAEIEKAEASAGGGDTDTEEKKQSAKSRKKAIKAAFELVAGLLRTARVRLLAVAMQRLACYAIHETGVMLLDVARTKATNNWNQVNFILGAKLILIFLRAFMRRREQLGFYRLWENAIKDKKVNREPEKTPMWRNSDPAADLALPSPGESLSPHLLGLSLAGSAGPLGGLPPFVYQPHYYCRLPSTQTRRSGNVFYPAPPAPTGQAELKRQALCHNTDVCDPIYRPAPELSASPQVNRGFNSVGPSGFLPGLAFSRETKQRRRELQGALLKRSAFPDEEPMSATQMNDMYIDMLLEEVDKRQ
>VitBraCCMP3155011837_rbh_TGME49_274160
MFQKKKRRSAKTAEAAKREEGGEAVGSPPAERPSSADKALDKAPPAAPPKEGHDIAHVSIAAAAEKTGVSRRSQQCLACTQREKENGELKKKLGALRASLADMSGTLERSKDYIGRLEKQAATLKRQRDVLQAENELLSDETADFLPLPEARKVCWKTLQKGRALQLFVTLPWRTSAGRRLLRQALEKLRANRDSKRTVVDNLLAATTDRERPEPGRLAELRQEQLHIVGENARLLEEVQSLKAMFGSRRAERSLQLPGHPLPSAGVVDHPLHVEYDSRIVDSVLARFVTVFAFQQRRLLWTTFARLRFHASHLVVDAEEASAQRELSQLCREAGEAYRIQTLFLVLKCFLSRRVCRSFMKLYAVHSDFWVETFPFCHACQAAHPPGAHSKYRRQQYMVSRRTERAVDGDDSAPPLMSSSDALAAAAAEATCRCESPPSRMPREKSRLTSWSLPLSSCLPLLTRTITRLRHLSSPRQ
>NepSpe100318_rbh_TGME49_274160
LTHVELDTSLVLQSFFIFDYVISLQILKHKYYIFRKLRENVMFTTGHDEAMQRWEFIKVDVERQASNKLDVIYRKLLLKQLYLTFMRLKFFGNAENYFGMKNSNRSYIPTGRDQSRILSSPKPKVLGGRLNLAYQPTSQFGLQTTSAIPPAFISQPYYFGSLPSLHTRNVYYPSTPFNDLKPPRIYSGLLGTSE
>Sym_XWS2016072599_rbh_TGME49_274160
AEIEKELEDRDACIDELKEDKSMMIERNTAKRLAFKALLKGRALQLLGNVCKQTSLHVYYKRLAWERFIAAAFGKDGVIKMKR
>DigOweWS12041215_rbh_TGME49_274160
MDEDAARYKIGILLKNLKLQQMMIVSKTFDRFKLNLMKHRCQETIIARTGTKQQLAMYLAQTPRDVCQFRQFTGLSLMVKWIELVIFRLLATGFRKIRVVHKDYWKLTLKEISGPTPLITQFPSDDFYPGGDRPTVHYPHYFDYLPSVKWYRSNTPLKESNEASSQGVIHAVDRPRFMAVKSPAESPQMTHRKPSIAATQSEEDSNLDDSASIIWKNKNNYPKYNEKFKSSQDYMTLRNKARHLSQPTNLGKDSPTQDSNYSRSARSHVWSRRHGDRMERNKSAFFSSQMSVDNIRKTGNGYDSFSPDASSVESCPPHVEVGCRRSSNSDSSSAPSFEFRRLNKQLPIKKSPSHFDYVNEALHQSHGHSGSVSNDTSEQYDGTRKQKMIALSQRLQSIRKMAQEVQLRGDVPLQP*
>DigOweWS12041217_rbh_TGME49_274160
MYLAQTPRDVCQFRQFTGLSLLVIYNVSLLTFTHRMVKWIELVIFRLLATGFRKIRVVHKDYWKLTLKEISGPTPLITQFPSDDFYPGGDRPTVHYPHYFDYLPSVKWYRSNTPLKESNEASSQGVIHAVDRPRFMAVKSPAESPQMTHRKPSIAATQSEEDSNLDDSASIIWKNKNNYPKYNEKFKSSQDYMTLRNKARHLSQPTNLGKDSPTQDSNYSRSARSHVWSRRHGDRMERNKSAFFSSQMSVDNIRKTGNGYDSFSPDASSVESCPPHVEVGCRRSSNSDSSSAPSFEFRRLNKQLPIKKSPSHFDYVNEALHQSHGHSGSVSNDTSEQYDGTRKQKMIALSQRLQSIRKMAQEVQLRGDVPSQP*
>PolSpeWS2016000127_rbh_TGME49_274160
TKVWMSDTGESVRFTEDLNSSVASSDVDEAKEEEIFKRKLSAFLDATPKSDQKANKEHVPYNPVSSRIGLHHKISRTNSNQADAIESPSNIKYRNKQTDPSVSRSGTMDKSIASRSGTMDDHFPATIGFMEGRSHPKKELSVSTQVMDLPQSPRGRHVAPISIQWQGLDYNSKNKTAERFLNNELSSIETISDSLAGNSSIVTISSSARSEIRTPLSSVSGFPEPDSIPQSPKHPKVAKKVEKMDSQEPTPEDHSLTTQKIPEVLISPTPIETPYEEEEVRRMQGVTESPGDYHGLKGKVGPHKKKKICETCRKKQKRGTKGKQHPTSHEIRKYDSEENILIDSHKEIRLRTSGFFTHMEFFSATEQVEELQESIVSAADRRDRENRRQIEELTEQRNQLVQDQYELSNQIKELDMEIETMIPIDDARVYAVQALKKGCAVTRIVDALSKATVEFNKETMEEMFYFWFDKDLVELRGEKMSKRQKEIRVAELKVNACHSILSSLRKVEKKRYFVALMRLNIGCMSRKIDELEKINQSKIYRLCRFIHSFSMSIISLRQRHLLRAMTKLQQCVPQNPHKHLMVDFNQRRFKSFAGDACFHGGKSDDLYALCPPYYDYLPSLCRIRGSLCNEESRCRDRPSFVKFNADRAEEENKFKVATGLSVSRVESPNYYASFRPFRGELEAFEDQKLNKLREDKEETLRIEEIGMNA*
>PolSpeWS2016000133_rbh_TGME49_274160
RSGTMDDLIAGRSGTMDKVAGRSGTINEPIASRSGTMDKSIASRSGTMDDHFPATIGFMEGRSHPKKELSVSTQVMDLPQSPRGRHVAPISIQWQGLDYNSKNKTAERFLNNELSSIETISDSLAGNSSIVTISSSARSEIRTPLSSVSGFPEPDSIPQSPKHPKVAKKVEKMDSQEPTPEDHSLTTQKIPEVLISPTPIETPYEEEEVRRMQGVTESPGDYHGLKGKVGPHKKKKICETCRKKQKRGTKGKQHPTSHEIRKYDSEENILIDSHKEIRLRTSGFFTHMEFFSATEQVEELQESIVSAADRRDRENRRQIEELTEQRNQLVQDQYELSNQIKELDMEIETMIPIDDARVYAVQALKKGCAVTRIVDALSKATVEFNKETMEEMFYFWFDKDLVELRGEKMSKRQKEIRVAELKVNACHSILSSLRKVEKKRYFVALMRLNIGCMSRKIDELEKINQSKIYRLCRFIHSFSMSIISLRQRHLLRAMTKLQQCVPQNPHKHLMVDFNQRRFKSFAGDACFHGGKSDDLYALCPPYYDYLPSLCRIRGSLCNEESRCRDRPSFVKFNADRAEEENKFKVATGLSVSRVESPNYYASFRPFRGELEAFEDQKLNKLREDKEETLRIEEIGMNA*
>EimPraeHoughton006392_none_TGME49_274160
MHSTGDLGAASRVHTPHEGPRTAHAAEEESPKGPLDLRGNRQTAAEAAAAAAADAAAPAATAADLATNGLEQGQQAKDLPVQRSEEGRQQQQPQQQPQQQHRSSLKHSSNNSNSSSSNHPHRSVTFKDKVCVAEVPVERKAHAPIPLTDPVASTPQIQQQQQQQQQQQQQQKQQQQQQQIRSGDLRGACRGEGFCVW
>AleTarCCMP1771000092_none_TGME49_274160
XWRMAGMVLRSRPAALDGSAMKLPVELRQVAQVQACPSQIITSNAPAGAVTPGSTITPSCMSPQSSGSSARSSFFTAHSNSISCISPRGSMELRRTLTTLQPAPGFTPHNGTTVTSSTLAGSPRASLVRTHTSPALPSPTADAAGTVAPLLQRTVSGSAGPTITTTTTVGVPMPSPNAAVTPASILRKYGPSPGMPYPPGMGFTPAAAKVGALQRKISFGLTTGPPPEEGALVRRTSVASVAEEEGAIPRDMLLFYRWDATGLAGEGLSAEQAGFLLPQPGWLRAQKHAAPARPSAPQAEAPAPAAAPPLQHRSTARGGGGQRKVQQQQQQQYPQAQQHQQGWQQAGNNQEWWSTQEWRQWSAPQQQQQQQQQ
>CerFusPA161109031108_none_TGME49_274160
QQQQQQQLQKLKRYSAPPQQPLSSKLSATAGIKEGAPDADKTKCDCRFTLYEEHECEQSPHLILNGWDVHNNLRQKGKLASSVKINKAGCSITIYADRGLTGASATYGGIEGDSCFDLQHELNDKVGSAXNQRSLPASVSSIRLDTASDSAHTYDIIMPRLRQGLDCRFHIACFGPCERGNKCSMLFVPTVLQQQGWQQQQQQQX
>CerFusPA161109067252_none_TGME49_274160
MCCLVSAIVFVFVLLCVIEDLFPEADASWSGPATQGTILAGRSAAVAASPQQFQKPAVKLSPGSSDGVTHVEPEPQQQKQQQQQQQQQLEQQKQSVAPVAPVWIFCASQWQECLCYGTVRWGTRDTWAEYKAKRDGAANRVVCSISKLPDVAPGDDTKHCECAVQPGSDFHHSLNPALLEGAMARKSKLAASCEIFEAARKDSESAASLWEAVAAFCSDDWATLNADARTGNRAMSLDTMRSLMRAWVDDRFVGNYKRFFKEKGWAERGFVNYYAGAPGGKHVRMTEELINSVHAFSSEPIIVFHFGTFTPKTWSAEKWPQLVLFHAAPIPPHAHRSFNFNKLRAMLLCRVRVGMQLDSDQFVAPGVDAIFGRTAQEITKDYAMPILPVHFLDRTPQDTGAYWARYCPGDVCRWQTTRWGHAHPTWTFWALPWIGRWLRRNFRDEWLPEKKGGEMSALRVTDIPEDEDLLNVGTWEEGGTKQWCKIDLPGPDDFNALLHTDPGAKRCTWSCGNVSPDRRFHPQGAAKVFYTAHHAVDPMATIRWVAQLKSRKNSLPPPIMYRGRFYKTGQEMMAEHPNVKCII
>CerFusPA161109068858_none_TGME49_274160
XSPSVSGVVVDGHLIFVARSIVTENPVRVAHLPQDAALSIAVLNAGAKACTGPLVGPAPLSTGPLPLAVMRTNATTPPDEEGLPPHSLTWLGWFPLTPSAGGPVAVSSARLCLSVLFEGAALLAPCRQQQHQQQQQQQQQQQQQPLQQQKQQDSSSNNSSSSTSSVQRRCLHCPHFRILQQAQASGLQIRGTLSGHGSMKAHGLAIVRSPSAGQTFGTDASWQPATKPSSATMARQRQQAPKSCTTKEARQPATEPPAAEGGSGDAANALPGRARLQSETYQPLQIREGCKSLPRAHSCKSFPEHTRAARAVPETPPRRPVAAGTLVRTHAETSSAIVEAELMHSVLGRLYAQLVQAASGGLVQQWAGAFDALVAELMHGGGCRDIAMLAQQEASIEIDLTREIYPSNRVEHMQHTSATL
>CerFusPA161109094880_none_TGME49_274160
XFAASNFQGTCWDVGSLEEGIEINVDNGQVGTSSLMPASSLQWPGICSPLLERRNGEDYPWAIHCRGFSYFSSPHDGALLCSLDSQWHRSTVCELFRVATNCVNLPCTREVVTPETLSAAIRRGQAPLPRGAGELMEVLLAEAGAVSGLLEMVPSSQLTFQMFLAIYTVAVLCLREKLPAGTHQQLFKLRANSQGREGCRDLVSEHFEHVFAMLASTGGTSTAAAAAATGGPQAEGVPVSLRQQRRQQQQQQQQQQEXQKKIGDMKPSHAVLKKTGAAARRHIIALLPQGPLGVADVETSATHHYDYLPTDEPWSRFVVRTPRETPAHGLATDVALWRERQEGWGWQSAWAAVRLANRLEEMLADPAELDGWLDAWIDSLGAERQSMLDGREWISGEQRQIGYRRWRGTQQILTPISGHYRPMWRAALLQRVAEATEKGGPHVPIFQSPDESTEEARRTWNCGAVLSWADIPVSCSLALHLDIGESDDKNGKPARAPSNSSLINLASGGCRVVLNRAILRTPMDAAALGQLSSCNEWYGMSVVQHNVSYAVRPQWLHADLVAVDVLEHRLLPAALQRVAIASQEVHNSSSRSPLRVRLHDAAEAIAEFTYYMFNGALYTRGSAAIAILSHHAMYLSLLRSPEDGERGRLARHRLQALRCLPNWRAHTMPDVEATSSHTAQAYTSYVYWKSFDSASGDPREELLSCLERALVLDAESEERGRQDAHRLQKALRELKSSRPGVG
>ColAng026367_none_TGME49_274160
RSSDLSSGINAEYMGSSLENISTASSSAVQHSSMVSSQSQQTQSQQQQMTIVNPSSGSSINASQQQLQQSSSNSSSSVSSKNLIHPTSVSSNSSSTQQQQQQTTDHTSSLDYISQQQQQQAQNSSLLDPSNVVALQQQLTASMYPPTSAPPSTSSMTQQQQTQQQQMLQQSNNNSSAHAYYTQQQQSIQDLHLHHHLVQSQQQQYLSATQNLPSTRRARSSRVSLSSVHPYNMTDDSHSSLADYSAAFSSHIDPSSSSAPAGLSSGRQRTSRVRAS
>ColAng026368_none_TGME49_274160
TLFRSKQWYQRRVHGQLQQSSSNSSSSVSSKNLIHPTSVSSNSSSTQQQQQQTTDHTSSLDYISQQQQQQAQNSSLLDPSNVVALQQQLTASMYPPTSAPPSTSSMTQQQQTQQQQMLQQSNNNSSAHAYYTQQQQSIQDLHLHHHLVQSQQQQYLSATQNLPSTRRARSSRVSLSSVHPYNMTDDSHSSLADYSAAFSSHIDPSSSSAPAGLSSGRQRTSRVRAS
>ColAng064039_none_TGME49_274160
RSKQWYQRRVHGNAQAIKQQFSTTYKCVYCQNAPAPSSTQQNFASVNFPSVPRSDPSNMTPKDSSFLSPPQSPPLLHPFYYQQKQEQNQTFTAAVEHPGSNSLVIPQSALLSRTAHPPHHHRDQLKVVVTHQQQQQQQQPHLKKKKVSRNASTVLDSSSLDSSSSASLDDSDDDSSDSDGSAIPVPLSSRSSHLHKQQQKNHLQQQMKQLQQIQQLTSVLTSKTSKNNNSNSASSNRLLKKPSPTSSTSSNKQNKEKNRKSVSTQLVLFSPVRVQSAPPRPTPLSSLASTAPPVSPLLVNASPRRPPINAYSHASLASKNSHAYSKNDDESSSHFGDSSASSSLDDEERMRLVKKQRRLLLRKQQEAVSLQNTDHVADKRSSKRKPDSTVGGDVKQQSTQKTEKSFLSLQYGNMKNEKKNDISKPKQSVNYYSSDTESETTLKGVDADLMKSLSREALKLHKQRLSASATISSSSSTSLPLSSSRQSNQHQLVPAVNSGVSLHMVEKSFAPSSHQVSVRSRGSLSSLIQKSSDLMATSHQRQEQKQAIRSYHTRPVSTSKTPTVHEVDSSDDDDINDFHLRRQALNTLSRSDYTVVKPSSSSSSTINSKDTLKSLSQVSEALQQKYAAMRKPLPQP*
>ColAng079711_none_TGME49_274160
LFRSKQWYQRRVHGNFASSQNHHQSLSHHNNQQQHVSNPMYSNNNSHLPSSTMTFAQNFHGNNNNKNNHHQHHSSSSIHTTNNNSNNNHYQQHYQQHQNQHQHQQSSYNNQQNNRNYSNNSSNNMNHQISQYNNNNNSNNQNFPQHQQQHYNHHNNSNSNNSNNTHNQNNPFHQQYHHPHNNSSSTSRNHSFNNQNHNNNHNHQNNVTTNSTSIIASHPHHQQQQQPAVYQPHNHQQHQ*
>ColAng118462_none_TGME49_274160
SVVASSSAVQHSSMVSSQSQQTQSQQQQMTIVNPSSGSSINASQQQLQQSSSNSSSSVSSKNLIHPTSVSSNSSSTQQQQQQTTDHTSSLDYISQQQQQQAQNSSLLDPSNVVALQQQLTASMYPPTSAPPSTSSMTQQQQTQQQQMLQQSNNNSSAHAYYTQQQQSIQDLHLHHHLVQSQQQQYLSATQNLPSTRRARSSRVSLSSVHPYNMTDDSHSSLADYSAAFSSHTNRRSRPMYSALIPLLRS
>CryCohSeligo020637_none_TGME49_274160
QRPIGGGGGAALQSKTSHWRHWLWSGDGFLSKALKLSLETCSKLAAGSPLAHVRRQGLLGFAQVCGAEPAMLVGGEFPKVLAMRLNDDSAFVRASAVQVVSKLAETSPNPTVSELVRAARTRLSDTAPSVRYASLRLVCATAKLEREEDGKLFGELLSRSASEGENYRNHVLKALDNAIFSSGGSSVVERLAILASSADVPKSVFSELFGARRAMLTDARFDMLAKVIIDDHIDRLTQTDTKPESATMIGRVLQSLAELSPDAFEGHLTTLLDWLTAKPDINIGKDHRRLEACKLLKIALPNWVSRGERGEVEHFLQQLQASLLELLEVTDLPLLREAARAYVALACCGGKKRSLDLAEFLDQVEYAMTFLRGNISSSGHDLRQLSIGNQRRLGQSLWFVTTAAAELWEADRKVLSDLNITVESLRQFAAEILKILNRIGLGTSLSMRYCALPCAGFLASAFPALLQSSGGEDPAGESLLKFFSESLRVPELVPRCLEALVDLMSALQAKLDLASTAGQTGPSSQKVPATTKAMTAAAATTAVARRSAAGVDPSRPMQNPNQNQSTLTVALSTLSTLQGLVLQSLRAAAVVPAASEGSAAAAATAAKAAADGVAAAASQSIQQQQQHTLQLQQQKQQQQQDQHRLQQQQQSASTIWWSVRLLEAIHRVGLLHLATALPELLGCSFLVREANLRSLIAKLVSNSPEMFLHAVPKGIRAGATLLVAQASTPTDANNSSSTKSNNNNNNSNNNSSSSNSKSTSAPPPSHNNPSSNNSGLLEPSQRWRFLGFLEASGVSLETAQQREGLLDALTNELKTRPSDQGGQVASGEVMSRDLTKLELIFGLLNALSWKSEQELGFVCRWAHSYVSLKVSPFLHNDQDEESGEQGTAPDLHIHDAAVVLAVYHLCNHWASKVDVNRLLTAPAERAGGGHYQGTIHLPSTELSEGFEAIRRILGLEASGRSSALRSLLLKTVEADSWLVTGKAGRKSATRKRALPKSAAQPETKAKPKKRAKQ
>CryCohSeligo034049_none_TGME49_274160
XAATTATTTTTAAANAARTSKGPREAAASTSSPAVAASVLTCYLFVLLLSASSHLGVEGVTVLMRSETEVKANQASDLSSSVSVSSNFTTSHLHRRQRQQHQQQHQQQQQQQQQX
>CryCohSeligo047429_none_TGME49_274160
MEDDAQSNYSGFESDADESRPVEKKRSKERSKPAPKAESDDGDFESDGEEARQPAAAQEQLQNQEEYEEKREAAASTEDAARGSSRSNDASPLDRTNATTNDHENVEAEAVTKAADSNERDLEPDFEDFGSPAPGKPFNGSQPIVPNMTSQTEDDEATGEDDFQAAPNRQDAPLASSAPVETRSSSRTPSQPNPQREQPKQQQQQQQQQKQQQQQLPQEPPSPPPPQPQPQQAPPPEARSMSHEQFQLQNSAQIHARIKTVVKSCSGPSFNERIKAASRAYKKENKRLEDYQHSLLEDALARAKTRPCASAPRQAALVPASIEERYKVNTEKRKQKEAEFAKAAAQNKGRLNSREPIFRVSEVQAVFAAQEKQKTEHRKFLREQEEAQWEHIRSLQAKVISRPLLVENYQGPEHVRSLPELRLIPNHTKETPLQAKVHSAIERKDFLESAWGKEVEAIRERQNNRQKLHEIPYPPKVHPKKVLGPRELMPVEVKMEAVINTPWYQKSEWAERVREIKQRMDX
>CryCohSeligo051835_none_TGME49_274160
SNKAPLKIGVIPPDTRGPSTEPPPAGTDHQASAYQGPARKLPPLLPPLPKEEEDQQGLDMTPDPSESYEVRPTVSXXSXXSPTASLSPSRNSPKCSTSRRAHSLRGAADIGNVHQRQRRGERGRGEVNSEGSLSGSPDRSPRSRFASDLSGGSDCVPQAETEAAHQQHQQEQEQEQERQQQQQQHPQQKQQKQQYPQLPPLPGERAFSNSSGAAPPTATKDAEAAKAAAADEEEEEEEAAAX
>CryCohSeligo097097_none_TGME49_274160
MEDDAQSNYSGFESDADESRPVEKKRSKERSKPAPKAESDDGDFESDGEEARQPAAAQEQLQNQEEYEEKREAAASTEDAARGSSRSNDASPLDRTNATTNDHENVEAEAVTKAADSNERDLEPDFEDFGSPAPGKPFNGSQPIVPNMTSQTEDDEATGEDDFQAAPNRQDAPLASSAPVETRSSSRTPSQPNPQREQPKQQQQQQQQQKQQQQQLPQEPPSPPPPQPQPQQAPPPEARSMSHEQFQLQNSAQIHARIKTVVKSCSGPSFNERIKAASRAYKKENKRLEDYQHSLLEDALARAKTRPCASAPRQAALVPASIEERYKVNTEKRKQKEAEFAKAAAQNKGRLNSREPIFRVSEVQAVFAAQEKQKTEHRKFLREQEEAQWEHIRSLQAKVISRPLLVENYQGPEHVRSLPELRLIPNHTKETPLQAKVHSAIERKDFLESAWGKEVEAIRERQNNRQKLHEIPYPPKVHPKKVLGPRELMPVEVKMEAVINTPWYQKSEWAERVREIX
>CryCohSeligo099175_none_TGME49_274160
XPPPPPPQSYGADLDEPVRKAQQRERTQSQQKRPHDPAYLLPSSASASPSNKAPLKIGVIPPDTRGPSTEPPPAGTDHQASAYQGPARKLPPLLPPLPKEEEDQQGLDMTPDPSESYEVRPTVSCSSTASPTASLSPSRNSPKCSTSRRAHSLRGAADIGNVHQRQRRGERGRGEVNSEGSLSGSPDRSPRSRFASDLSGGSDCVPQAETEAAHQQHQQEQEQEQERQQQQQQHPQQKQQKQQYPQLPPLPGERAFSNSSGAAPPTATKDAEAAKAAAADEEEEEEEAAAAEEAAEEKKEEX
>CryCohSeligo119844_none_TGME49_274160
XTTTTATATAAAAEEAHRVQEVMASGLAATAELSSEEVVALASRSTHDCHDEYDDCSGSANNNNSNNNNNNNTNNDSNERDEKISETWNSATQEATKPTFIDLTPMSTGQKARHPMASPDLIFRLRLLAHKVSELHSDFEALESADRSRGQFWPRIETPPRQPHQHKQQRRQQPTPQQQHELHSPPDAAAAASLALAEVKNTTTNMATEAEADGDCFEQTQQQQQQQHRPLPFVSDEDYTLSSRPDEMHWPRPIHCCSA
>CryCohSeligo133280_none_TGME49_274160
XQQQQQQQQQHQQQQHQSRAAPLILLMEFEARVALNQENLAKMVYQAATTMTLPVKCFLTMAKLAIQAKRSHDAGSECLRWYLRLLAQVAAQGPGENLQKFAVALRELVHLHLSRNDCWGCFEEVVGLLKSFPWIASCYPKSELEWLCAVAWGNCQHSLKVGDISWALRWVTAAVDLVGHCPAFEASKEKMERIAQLCRESSSGSSSQQ
>GamAus009600_none_TGME49_274160
XVLISRLVDWHEMMDSHESKGVPVSRFLQRKLYKDAKVLIDEYKEVDRMDEKRLREAVQGFTVEENITKAELRALVKKMRLSLILPLPELRKEVRSLPGLVKPPTVRGLAEMEERGELCHHLLGAERMLVWDQRGFRAMKFDDVATSXXXXXXXXXFDDVDHVYTIVLQDEEQNRLPDAELRARYKNANLLADEQLTRQEMLDILRKVMIWELLPLEELRKDWQEVGLPCSVPVEGTDDERNRLMQDLVVWETRASYERKGIPVKRLKGTEVAMGLAQTFESFESMDMLELKAAYDTYGIPAGHSTRRPELLKHLKDVTLWISFSTDELWRECQDRGMPMDGFEQLAVEAERPEQLLATNEEHPSLREQLLVRLVLRARQTALQETLEEQLSSGDEERDGDSEADACELPAFLENSAAIESKAVDTTRSAEEQGESLGAVEKRKRTSSWKAKVWEKLRYIRDPVIAESICRVAVKPLPKSLRLPPEARLQWQPLEAALHLLSLEMLIPEQHGRGLSDAPQDVDAQQKRLVSVVCPTSSRRRHFHQLLYENFDNQTYETKELVIVDSGESESPFFMKKIEQDARVVYRFFKVEDSREGIKTQKKAWTLGLKRNVACYLARGEAIAHFDDDDLYAADYLAYMMPKLEQAAHPDGPIPGRRLAPAAAKLSAWHILDITTREFRFIDIHTDKSIPPRSYRSWLYGWGFSYFFTRTAWDLAPFPDVEFAEDSGFMEGLMAHNVPVALVGLPKGKGLVAHSQHASSTSGGEVQGVKRCGSQVSTMPPEFVKLMKTLNLVNGMETNPVRQCSEQLQRFTAKHKPLFGAPKPPLAGKAWTQSRGLRDTGMSPLRQQQLMQLQRQQQQQQQQQQQP
>HalGra017438_none_TGME49_274160
MMNSMLSPNPSPHFGSNLQYESRLRNISDQTAVDGLPFNTMQQANQAQLPLSSNINPQFQGDPNWGQNQASPQHLRNGSAVILASQAQSPMAAQFTQAPRQSNKTIQHQETLGNLKTPSLQPQINQNLEQYQKQMNMQQPQLANMDEQQMQALYNQLQAQANLSNMQQQPLINSPGLSVDPKGNNGGGGLSSGGNATPVNNMDQSQQQQQQNQQVAVDPVAQLLEELANSTDQISAQQLQQLLLMSGVPEAEVNALLQQAMAQQLQQQQQVMPYQQPDMSSFYPQQQQKQGLQMPGVSRSRMMGNDGLMIDTGSSMQDLSGLKSSIKGRNLGSGLDTAMTDAYMTMNGGTLPYGGGSLQQQKVYLPPLPQAFQPNHQNSMSNSDRLTALIQQQSMLRENRRLGNMGGFAPSRSHMIIPNQNHPLAQGQNHSMKNLQQSAFLNGGPGGSFLPGTKKKKTLKLRDNKYDYFLKAFATQHGTPNAMVEQLPELLANNPNSDIEFLEMQQKRLFMPSTQSRQMVNSLSPLRSNTEEAMLQQMNFNGNPYLNKQPLLGQTSNIPLDQIPKSAPSLNFGFSHPNATNSQLFASKLRAFQEFYQQTNLANNLQLQNYQASSPAQNQQEPSKVDSCEFFLKIPISIGDFQGTNFDFGHAIAQQLTNVIKTVCPRFESQPSGGESKSLLGKNSPTQQPPPQHQKTNSKGASNLVVKAEPNNKMLARLKTNEQPDKQQKLKDYAFKVNQDMLKVRDYKNSVKATRKDVIRGFVNYCLNLALVKKQPPQSNTSLSNKIKAVSMIVPKLTKRPPNKRDIISCFTKFAIATAFTPKDLRPSMRRDIVWSLVSFSLQMYKSKEFRQRVQKERQERRRKMIEQQKKPRASGGKKPPPDKSDFIQKEAKEIRFRMSKFAMKYYYVFQQKKRSSLLIREVSVVEKRKSQIQQQPPPAFIPIMNVQNSMGANNNDRQVDHRKNSSNEYSSESSPLMREISIVDKKRQSNMSSSSPMEKKRTSIIGDGIVSVHERRISQNSSKNNQSPAQQTRPSIVRDVTMVEKRPSQSPKPRPSTKIMTTFAPLPPQVPVQQVSPAFKREVTVMDRLSMSASPPPQPSGGLQREKSILDKRKSQMLPTNQITQGLQREISVIDRKRTSILVASGTQNMGLQREKSIIDKRISSSMAPPVDAPKGNPPLMREKSIIEKQRTSIAGGGGPAFTSQKSFMKGSPAPSQSPGFTSQKSFLMRTVTRNKIKRDGVDELNEDGPVHEQKQSTSGGAFVQPQKLQHQFSRMGTAFLAPHSGSKKKDEEPVGGSNPFNVSQSNDYNQFQQQQTYNFGGGGDQQSNQGSNHSGNYPKQPTPQPPQSMARMTTSIPSGAQSKQAPSFAQNVAVQNAAAAHHPSPQSAFKSTPTAFFKHENTPSIKEDSDDGDSHHHSMLSSQKAPPGDNSSFKSEVQDLSEFNSSRDGQSDRRHGHEEESKREHQAKKPDPPPKPPVTNAGPGFISAMTVMMLGKNDAHSEGTESMRTDQDSPKHKAEEKKTPAPPSKPESNAVSPAKTGEPPKLGFVSAMTIMFLGDNPRGLMETERSNNSLQTDEESINGKHHNHHQKKEDKA
>KarBre134002_none_TGME49_274160
XYYMQYLACCGEMRQEATARVLYSRQDGRHLLLPSLTLSVACALHPPAHRRHACMGSASTAGACWQASTNSPVPYAVXELPAPAEICIEASEEELDPQVELVVPEVPPSPRTRFLSTIGGRKGWRESRSSPSLPTIRRVARDGNAASMVLLRNAISNHSNVSAGGSLSTPTSPTSVRQGSTPSLVPSLEPLNVSQSPRSSLPLGLQSQSHSSLSPQSPVQSLLSPPSLSLALRQQQQQRQQQRQQQRQQPQPRRRTVRIPGLLARIARMGPVEIPRFTQHMVWLQGESFVNAADAHVLCRAIRRRVADILSHLPLASLSQGGDLVTLLMDHMRSCPSLGGDTPRRALEARLSYLVYHPAGDDHDAAELDTLEKCYREALALAGRELIAPRLVGVVITHILRWVQHAPIACIYQHAGVVRSLAETIPEVRQYLSTRIQRLALQRFDALQLMGYVLVLLDFREHGLALLDSNLESKLLHQVSSSVSSWAAARLTTELGPEGALRLLCHTSPFIKQAVADTLLKRVLGGVQKIASSLKRDSDCERVKQELIEWGQLVHMGGAADVLALTYSERQTIVDTLSDCIARCMSSTTLRSHVGELEKAQWAIVVLTAGPALNFGQSV
>KarSpeRossSea045785_none_TGME49_274160
QQQQQQQQQQQQQQQQHLSVGSSSSPPQVDMQQRPVSSAGPQVNIQQRGTSSAGPQFFNYNAAAPAGPRVQVSFQVQQAGLCGREVQNKLKAVPCAPLYEKLGPGAQGQRREVIKKVTPAAQLHVQKNVTSLSRIPSAEKFVQIPFLQRDAINEERRASQVSSPASTALSVRLSPLRRRDERSVSPFRRPAASTEMADVENALTERRNSYARDLRQSADSPIEVQGRSGSQDPLFVPIHVSVPSAGMNADSTLDGFLASRPSNNTVKALGELLLPNRSPSPLNAQQLYGRDVPSPPPTILSVGTNGLCIQAAISSVRGSESHCGSSHSLPPLIPMADSSYFGGEPGDRKLVAII
>KarSpeRossSea045788_none_TGME49_274160
QQQQQQQQQQQQQQQQHLSVGSSSSPPQVDMQQRPVSSAGPQVNIQQRGTSSAGPQFFNYNAAAPAGPRVQVSFQVQQAGLCGREVQNKLKAVPCAPLYEKLGPGAQGQRREVIKKVTPAAQLHVQKNVTSLSRIPSAEKFVQIPFLQRDAINEERRASQVSSPASTALSVRLSPLRRRDERSVSPFRRPAASTEMADVENALTERRNSYARDLKQSADSPIKVEGRSGSQDPLFVPIHVSVPSAGMSADSTLDGFLASRPSNNTVKALGELLLPNRSPSPLNAQQLYGRDIPSPPPTILSVGTNGLCIQAAISSVKGSESHCGSSHSLPPLIPMAASSYFDEDLGDRKLVAII
>KarSpeRossSea230829_none_TGME49_274160
LKPFCPKFSSSCSAGNACWCRITRCFAMARVLAVVMTALLVGGGEADTCPTGLKEWPLSSSELRMFEDQGLWYEVASEDLSKLSGCSCFRYDYRTPGLCSDPRYGNSREIPGTSRMPTAPYQILEFGAMGEYAVVYACIGLPYGQVVEKNVTFTYIFARDPQALEKNTIDFEGIKSRLTAQGIDATKIKIVPQPETCKYPEAKEQQQQQQQQQQQQQ
>KryFolCCMP1326032722_none_TGME49_274160
ALAMPFPFKPALGPDALDLAVEEEARLADDQSGLSGAAPFVERSADEVQDVLRQRIAVLSEEKVASQENAEEYPLVSHHGSDLLSQAVGADLDVVAGAAPVSMQQRSQKHQQEHQQQQRQQQQQRGAAMHRNVASVAAAEKASSVISARFVARTSSTSDVGRETRKLLPTLLIAGLSCTMLILIALIIHQRLVQQVPGIAGRRLETAMTRSLSNTEADGLFVGAQALQRAAGVGIRHHKWPPPWAISVDEGSRQRDDQGQMPDVGLEYLSGESLTFFTTQELWEERPNSELGRQVSVALYGPSGAIFGQICRVPTERGVMYQVFKDHMRIDSPLYTFSGDFATHSIRVTECGPLGRLVASCEPSQAGDDEDVMQVKIEPLMDAGIVLLGLLX
>KryFolCCMP1326110623_none_TGME49_274160
QQQQQQQQQQQPQPRSEYQAPVKPQQAASGPPADGLDQTAFVPGSTGPSGLDPSAARVRPPALGGGADAGPRMPPDMVYDMQRRILCGNLRVYVFNKDLELQAKRLALNPSNRRISILRDDGLCEDSWETETLASISLTIDSSILAEPPPPGAAAFKFSFGDAGDRFLCVVFESEDDCALATEAFGAALRGAGNSRVRGGRTAAAAAPRSLVPWTLEDALEFAKPTAPEERGRGAGSSRRPRGAAGRPRPLSQPLHRGARARAR
>OxyMar026127_none_TGME49_274160
XQQQQQQQQQQQQQQQQQQQSTCTSLSGQSFARPMQERNAIDYGSWSSASSATTDVTVWRPKMSGTGARGSRHTWSGRSDSRVGLYIGGGAVATVHDQRASSPPCSECTVQFVSCDSHQEWMRSGSNTETICKQSLQRPVLKKAGTEELGGFVHGKRLYTGAVAPSESSVVLTEISPARSSRVRPRSAGYAVPLGARSISGIMSRPESCSGAAREGPNRVKIRRPFSATVRSTSIVSLVPPGVAGAPRACVADLLAM
>OxyTri000369_none_TGME49_274160
MNILIYNQDNIKLPDEYDSETNDNDDEMYGHGNSTIEKSMNHKKQEDRFISIRATDNQKRGDIMSVYAMHSDDFESKTIIPIGQNEKMTQFVMVMSDQLQQKYEQFYGLTSFQAIELWKVKDIYSYKKSAQSSAALKNSQTQIQIQGKVKDQLKANDYIMCKVDSADIWLKLKIQILSPHKSLETGVEMKVDKELIGKSLTEIIQKYCIDIWNNYCQSILHKKGGKQNVKGSQAQLQQLKDMLYVLTDFKVIRFVQSQVIHTPKVKSGVASHLSVSRILERKTINKKLIQELSEDLKIGDMFNYQENELRVQCRFQTMKQLFQLQYPLLKLQTDNNLDVLSTDRKMPLTSQKSQKNLVQALQSDRRFSGRFGRITTQVDRKQINYLDQSSKLENQNPIFSTSMPVGTNILGSQYDSNKDMKLDHIDNSSLVEEDLLSKDEPNSLSKQNQESQTFMQLTVHEETSSPDKITNEHNYNRATTNGLFSRQSTKMTRLTQPKNVNSPKEEMTFGDRATQAKHQFQQSKQLIQNPEHQQYGYQQQQSLQLQVQQQQPFKPNHLLNHIILPKKYNFRFQEEDISGIKDTSQRLSTSVDLVTNFDFQQNLNYHNYHHNTTRNFDYQGKHQKRLIEIEEEAQDQSHYDSTTRKPLSRKLTDLELDSKSGRLASQNVQQFGSQQSPNNSVAQSNANSKRNQESSLVKQKTSTFQVIEEEEEKYDIDASPKTQGFFKRRVTKKRTADFNMMNFKKQGDRTDSNENINQRNGDLLLMYQNSKIKQPLLDSFPDTDRNTNKSKSRLNLHQTINVELDNNQKRTDLIGSNTKEGFKFSSVTNRESYSNLSQSNSHTALGIGSGAQDSQLKELLSNKNKNDAAFTRLQGQAHGHQKKASIFNNFINYIRGTPRQQQALKKPLVKQVNAQRPQDEDQLTDEQMIQKLNLQEQFKFLLKIEEYQVITIPLTRNFYLLEKQIDDKSESEFYGMGIGGIEFMLTEENQIKSRNKRRNCAILIGLVFLTILITVALVLVLNQEQ
>OxyTri000568_none_TGME49_274160
MVRQYVQVTDLQRKELVRLIHEEGYSIAKASKVTNIPYDNAKAINRTYLREKRIHKINYRLRYQKKATLRVNNSMEKLEQIIENSNNLSQNGYTHNSSTPLSHEASTDNLPQMNSNLISMVDREGQIKQQPFIYKPTYSNSVKYQPPTSSSNRFAAQLLQSAQQYHQQPQNTNATIDNANMCSQNQQNNNFGSNQLRQLLLQLLVQKQSNNQQQHTAPSFAPQQLENLKFTQANFGNSSNSSQNSNKQQQQQLLQNMNSQQSSQQQLSQSAYQLQAQNSQNEKMSNLMMQIMMNNQQQNHQNKTRNQYHDLPISQNSNPVHSKSQKSFQPLIKNLSVVDSNQSSNCSNSSVNQSLKFFDFSAYSNQINDTHTRVTQNHGPSRMVNDCNNRYNLQEIDQNNNRFNSQNHHSVYQQQPNKTIIKIIRPILTTTNTNVAPSAGPDNNPLGGPKNPEPASNYEQLQFQCGMIDKQQLASINRKFSSDNMNQNQVKVKYFKPEIVSQKTSVSSTSTAYSSLHNDDLNCDQNVYPGHHKNSIMAAILSKTKNHSHQQQMMIDNIENIHQGYGMQQNKIINAAPALISQNE
>OxyTri005816_none_TGME49_274160
MSQALESPDRVQFSSKLSHLNTFQNQSQYQQNQQQPASSGLASLLNNYDQRNYGVSTQSLAEAIQKRFPMSNSIAQNNSQNTNNLFLSGYSNNSANVAAPIINSQQLSNNQKIRAISYNRSSFPNNVDDKNQLNRVKPFIVNAFNQSNDVNSQQIDKKPPQTQIHTNNLFQHGSSQNQNKMVGLFTQKQQQSSQHQSVPQQQKTNVAQHQHSQSKTHQYFYVQNQNQSLIQNMERYNILKHIEAVKRTINNPQLNMMKQRISKKYQTFANQNSNNIVPQNTVAQHLTDLQLQQHQSTTTMTIGKPLTKMIAGSSSSQNYRHTSQSVKQPAQNQSLAITDWVTSFGSSSSERKHHYTNNNQRSIGKLPQSGNHTHYGVGFVNNR
>ParTetD42024440_none_TGME49_274160
MYKLQQARPNTECQAGFRQKYLPFQQFKSESKVVKDQPKTKKRKKIDNKLQDPLKLYELYLKALQGTEFTDEDQKDYERLIGKCSYDFHTTFYPDGVISFPNPDYEEVARPQQMKPLEFFDFVQQALKINPKSLNDQLLFKAIETSYQLLSISQSELQNSLSSDPFQLQSQQSDVRYKQFFTQQTLSGKRFSKSIRPMLSAQEKLNYAMKALREKFEAALSSNMKANLIDFINLDYKSLEEAQTRCDVKGEYLNQIQEQWFKTPKEALDTSTMLRNAILIQLSRKGFQTRQVISNDGRWIFLLIKMDEENLKVVAEQKKLSKRLNFWFSDLFSLEPVDKRLRPLRLNNRLWKPNEYQCTTFFEYLRPQIIELIEQINFKRLSREVNQSHINQELFQYGKQDLNDEVDHGPSDDEWFAFYKYLVHLKKCVTEHRQQNIIDSDLSAILNKQMDSFQLYIKRFQKELISQGLGNKQEIFLNKQNILNPENQQHLEKVEVYDHNAESLMNEYKQYMIEQNIPLTKYIKILQKERLAYNYMQAFIESLEVANDSKQYLKNLWSQVDLTPQEPYINFRRPTKKMAPTLQAQQQMIWCKYQKDEDGNISVFSSIDRLKLVYFAVDDCFDINSFTMKGYIHQFFCLNDQYELLGYCQNFEKALTSETQFYHKKLFFFADEWKFRIFEPWFAPIDIICSYYGEKIGLYFFFMSYYTKMLTFISVCGFGCSLAEWILNNQDGEASIIITMIFTFVLIQWNSIVTDYWKQQQVRFNLKYGQLNEKEKSTERSSFKGTFIRSLENDQLNSAAQDDSDLVLRLFLASILLVLLISAYSGLVVGLFTLTTALRNSFGSEFSNVSVMSLEVTLSATINVFVQLFVDKFYDYISTSVTDFENHKTMQKYETSFVVKKFILYFCSYVVPLLFIGYLNGPLNLYCSKSNCSRHVQYYFSTIIIWQFLFKILQLFKFISDLAKYPKIKYEINDNDIHQFIDETSRRQSYAISPERYGTLEDYMEILILYSLLIIFGYSFPLSYFLLWSFNILQLQVKKYSFMYCLQRPWPQNESSLGIWNNILDLVNQIGILTNTGIITVLYNKKYGEQLVLVFLSLLISNSLFKFVIASVFGDTPFRLTQLTIRHKYLLKSTLEIFSKTKQSTKIKKEEEDIYKRFPLFKVYSSTNNMEFGSFQTISSQSDLEEHIRKGQLRNELNQKRETKVQPKKIDLDDPPYELLHNLFSQRVSNWAFEIQYNNLNPFQRKKKLIKYWKYLYKLSVLTTYKKLWTEDRLTQRHFYMKRKKLAITNLDQRKLYILKQNYKLTHQVYSDNAQLKFRKKFQQVTKNSNKPDDIKEYENIVQKQQNYIEKNLWLNCRKVVVLKIKAIWIRGFRKTVVRRSAIQNIRVITKTSVQNGTFSLKSNIHKQYNKLLETNQKMDGYSMKEFINMVGQLNFEQIDQIVFPLTSQSLNIQQYILYPKKSYIFKTVIDQLRDTFIFDTQTTKQQEIAMQFFIEEQFQIENIELIKHYHDNIWLGKKNDQEYLVQFLQVTYNQKLQFQQKLDSKHGVYYAESKNYLRLSNIIDQIDDFVIKGYCLCLYELEKPLSLWQVIKFRKTYGIDYKSEEINEFLYANLILMKSKPHPYISIFNYFLDGRQYALLNTLKSEQPLYNLAKVIIQMICLKQIDDPYQQLEQMDHKLTDVLRAMLDNNITIDQIVYEIRKQYKFKEIQYASDISKSPDQSFNSQIQLFLHKINCSFRMKFYDQTLNLIQQFDNILKREYPPQNKDAVSIFSKSLKDEISKIILQPNYMQRNLDIILIYYLKMATLCALKLDFDEDLNSLLTGIQSCSNEINLIVRQLCLNIEFQNLNPTEQHTLLRKRKKNKQNTKLFSEQRMFLLETLRYNQEYLNVIIQYKSQLQRYSNQLNIVQSIKQYFNKNYGFASFLIDDSIKNTQKIIKPVQLPVILEQARQISLEMFNLDQFSPQMDDDDVIDLFNKPNKDFNILDEIHTNLNYCMQYLYFQYLQLIVWFDEQNVMFDQNCQQFIKLQIQNIPVFDNLKCQILQLMKFEVHQDQIKSYEDCELGKYLILKIRKWNESNFNEIYDIIDSSDFQYMWVQFMTQSLINKTLLNRQIICEFLEQDKDDIRFILLRIRLLMQLLHMDDYQSTNIIINQNIQNYQKLNRKYEDKSKILQLKSLIKQYKYQYYYLEESWFQHFSLSQLRLTYLLAICYAFSPKHIENFHNQSSFEITQLQSALNQIEENKQQESFHLMLKAAQIVQLHDYCNLLDDEAIGFVKYQQLYTFITLSLQQGVGLQFTFEAIKRIINYDINPSIFILLLIQQFISFQLIDQVDIFIRLIQKMQQNKSMLLEEAHEGFDMDLKIFTFFTKSQDMKIIKPYDQLYIRYPTIQQYKDLLLDSQSLFYFSLYHENIEEQQIQIRTQLRQLLLDARYTKMIQLYESLLLYFNMQIGEEVDQLHSKVARYQITEKTLFHAIICHQLSRYYVCRYDYQLAFNSSKHALNYIKSSQFEQAVIIKIEKNIFHFKNNIQNEELMKLFNLQQFDCIYEESDQYYNNVIDETFIHEQILIHVESVINLQYQYIYQQSYQTNRGRQQSQYQQTKQNEQQQIFEIDIQLTDLLYLLQTLPFRSQQLKVFYIIAQYLLYHLTSEGIQTVEMNLKKNCKQRLKEIASQISSIKLIVSQKIQQKELTQEEFQDAELRKQLLSFEQIILNSVEYGINKVIMLSWIHQSIDRALELCEYFQDQYMIKVHYFVPKFQLLQIRMYQEGEQLIKLINQISFVNDSLRDFYSNNSHPTKGVLYYLMGQQKRWLKYIYIKYIEQVIEFQQFNIDELRVITKGLLEQNLKLYHIWEKFDSPYRYTIPQILEAFIIEEIGNIVKEDNDATDLKVFQAAGIVEELIKQFQNQIDVNGNLDFIYSASQFDYFKQDNFYTQDIKFIQQQDKLKQQQEQDLQQQQQQVGQKRR
>ParTetD42030743_none_TGME49_274160
MDTDSLQQQLQLIYQTFSLDQSTFKLMQEMTNNYILNNKTNDYIVIPRLALWLASKQQQIVAIDGSIVYGSGISLNSIINDCQNKGITNIDQLIDVAINMVTELKVDQTCQKTLTLLKHNNQILNMFYQKMEALLLHFKMNDQNILIKNITWLLFLITKKSLNLQDVVQSTCILISILTTILSQLLNIFTTTNKILSEIKKSAAGEDEQQLQIQQFLINQFKIQDLDLFSSINLQAKQQYAELIKQNIIKQLKSNSGFSIFMVSIINSNQYKLDQQYKHLLKSDEFDERLLIPDRQKNLTPKKLTPNLNTLKSNNIKQLAMQSKHDQNREQQITSQQQQQQNRYQKLLNYELDTKITLTTNLREIKLPQTVLMSPYAQQSIVATPMTEAMEMYNWMHEKQQPFKKLFKNGTLNVNQLLSQNPQLFQNFQNQGKHFDLIDKTFNEYIQYCQDSNLIDENKSKTNQYWTLYVLMLEKSNFQIDEQMLKSLICFCIECVYFVLNKQSQLLDQLMQKCEIQHYQLWKWLDFFLNQFDTKVPHQLKEHILDIEVKFVSYSIWSCDSQSELIKFLNEIHISRFQQNNNQMNRLFKRVLHYCAFQIQVICSNIKLQEQLQEYIWITIKYIISEKTDHLRYHSLDQIVLASIYAVTKLTGNQLKFQQIINAYELTNTWYSKQFIKKIVCNTYISNDSMGDIVSYYNQSFIPQIKSFMLQMSHEIKSNNVPQSPMNNKNPALNNKILDSPLRDILPRQQNFTTNLQSQHAGLMTPATQLLYAYQESPLLKQQVKQQALPVSKENVYNNSNINTKIDYSQETQDFILKKFEQLKNTKSKQINSKTSFSILQQGTPKILNSSRTNNSAMLQHNQTQNSQQSNEQNSTFCKLLNFEQQ
>PlaMalUG01000708_none_TGME49_274160
MQASKNLFKVLKRFKNCCMLEKLEEIKEYEENLKKLSNHEKIVRIDINGKEKKASKYFFDKNKYIYVKNNSDIKAFETKGREGKKKKGAIAAEPGVVTGAAVREGVISEMGTVSAKKDEDYVIVDTLRRRSNFRKNENFERSLKRLKDTYNLSEEEIIYMKFIYKIKIKNIYSLINNLRKNIYVDKKKKEVLLNCIYKYLSYNCYTMSRNEILFFFYIFPQYMKYSNKIMHYLTSLLNKDQLKIEECINLITETNLLYINYCIKDVYISYLNRCIHNIDIIHILILLSKGSYIFTTWIDNRSSISDLSITFRDNLYHMIEKKKSCLNRELKNAYLQFNAYLVNNMNTFLNIFFNDLYILLYRKIILENLNREELDYEYFHNVKTLTSHNSTIRHINLFLQNSDYYSFASKKQNVKIKVFPSFIDEPSGIDKDSKGDIVNILPEYFACTNNANINCEASSGKTEDTNGTDRHCTKSSITTVRTPNRRSNNVYMSNKNNYSEQQEEELMVDNHSIHEMQDCLLSQSKKKRPLYDAVDTPSYQAVDTRYDSYMTNRKGKPIMNSPEATASLQHYTHHIRQQIFQFTYPSDRIKETRYNELREKYKIATKVTDKNVKVLLNFLRISFNSKSLHFNEIFSKNSLSQIASDMKRYAAKLRKDEIGKNYKNLFFRLADCWDGLKGNRPEWTSTHENDVYLLESRDRNLVNANNLPLDMVACTNLSHVITERVEEKLVDSVSINSTHTSPTPSCRTRCSTPPPDGVKREYNYEEKRGLLFHSVNTDDRSMIRCYEVDEEKEKERTPLQKRQNILLQTKEKTAVQNNSIVNLVNHIYFSSINGKKFYSLSEINMISKLLLYLCSSFLSHYYAYEYKHEHAHQYQHQHQHQHQHQHQHQHQHQHQHQHQHQHQHQHQHQREYAQRDGKCVDVISYELLYCRFEKLFYEMFTYVLKNMYIINVSNYFYIFAAFSIFANKITPKIMNKQGGDKKKNEQNYHYHKIANLLYIIHTVRMHQLNQVKSLLNDEDNRRYLRFLQHSDNKLDWDNDNDEVLKKKKKKNILRNDFDYPVLHETILNKFKLDNMHISRKDKKQLEEYSDCHLSSGITSNELNVRDTRQGSVEYCGFTNGKGFYSGNDNDTNNRREDYLSQLLSPTLINSYNFLLMFLNNYLDCATFHMTKFLVSIYYLNINVPSSLSCLYHLESRLHTNHQKFMNKHFYCAISASIGRETLLGLGKSYMRKIIKLQREHLDINRIPNRSININHNNGINRNNNPNFVYSDILNTLPFSCNYNVYDNIEDIFKKKKNLFSLENTLNFILIYSLNKFYYSTIYYDMSKYLSKFDLTHVSDNVKMLLFFLFFQCIHVYKPFYFLLLYDILTKWKKNLGKMNLYILCSLILILIKESKIKMKSVIYKKRKFGKIAWNFFFPLDIFIHKNIMNNAEKKVRRLEKNILSKKADIKGDTCIKEQINTAHITPFLFTINQFKNHFKNIIPQIVEQYKHYYKNGKSAEQEYENTNVKEEEASPHNSSFFFYFDNTIESEVFKTCLNFLSYEYVTAHFLLPKKSLYYDILLHLKNSKVRL
>PolGlaCCMP1383003825_none_TGME49_274160
TTATAATAAAARPATILAEPAGSAVARIAAAASSLHAQQQQQLQQQQQLQQQQQQHGQQQSWLSRPDQPLRVLQRQPAHYTHGNNXNYNXNNSNNNYSNNSNSNNYSNSNNNYSNYSNYNDHNDSNNNNYSNYSNYNDHNGKQGIPKQPQHRHPSTTENSTDNNNNNNNRYNYHNYNNNNTENIDNNNNRYNNNNNNYYNNNTENIDRAWPHNSAVSGCKVTEYPSNNNNNINNNNNNNNNINNNNNNNINNNNNNNNINNXNNSNXAAQASSQHEHNINIDTTFNRHHDGHNTINNTSKNNSNNNX
>PolGlaCCMP1383005230_none_TGME49_274160
XSNNSNNSNNSNNQRQQHQQQRQQQQQQTETRTLNHADGPSELVFRAAIATQGGLDDSDXQNFSYPVRDSEIVLISVRPGSGDRMVSQSASLKLEFAEDVKAGPGSFKLVPTVSQVSGITPSEVSMLAKSCHFEGSTVTCIPPVLLQLGASYSVVYTTAAMLDAQDEAIGMGPNGRSPSFTVIDVDXRSTSAAVCRSFRPDAPSHSLQAXXGXWKLPKPKMFAARGALLTLNFTEEVQAGVGDLIILDCSPGDTALCFDGTSEHYEDLEVMRINVSGADGQSKLLFQ
>PolGlaCCMP1383028688_none_TGME49_274160
QQQQQKQQQQQQPQKQQQQQQXQEQRQQQKQPEQQQRAKQAKNTSSRPGPARKKPKTTDVRGSRIFPGDEDGPFELNLDALQGRWRHSHPNLGMLTVRGESVKFDSGLPYEVKEMPGGQLDMAGWQASKEKSTEAIVWIKDQFICSWFLEEDLERADEEGLDSKNIIDGKRGRARVNYRALDRQMQDEEDRQTRNVYSDASSDDDRRPSRGREAMETVSPKELAX
>PolGlaCCMP1383037783_none_TGME49_274160
RQQQLLQANNNNHHNNNTNTTTTNNNNNNENNNKNNDXANNNRNNNNNRNNDHNNHNNNNNNNDDNNNNDNNNKQXQQQQNNNSNSDSNSNNNNNDNNKNNHDDNNNYNXNNNNNQTTTNNKQTTSQQQQQQHQQQRRQQQHQANDSNNSNNNXVNNRDMLSACLGGHXFMPYPGSMWFGNGHSASVX
>PolGlaCCMP1383038764_none_TGME49_274160
QQQQQQQNQQQQRQQQVQVPVQQHLHYDPSQQLQPPVAMVRGPKRGRGRPRKESSPSALEVAAAPATTMTTRHLTTTRTTITAAATTTALEVAAAPVGPEMHEEVAAAPAGPEIXEEEEEEVNHAAAFHDLRPLRSPTPPRSKRPRPWPKAQAASLARKEGSHRWSRSLSGGPSVELDLD
>PolGlaCCMP1383039644_none_TGME49_274160
XQQEQQQQQQQQQDEQQQKQQQPQQNGTWTPAFPSRAAESSKVGRTEVKLSARQEEEPEDGPAAHIPTARSTRSAGDRRGEEGFQGIEEGKDPGGQGRRQRQVLCEQVKPHRATEPDSAGSVELPGRGKVRLLRKALPDQPADPSPGEEGGEDNSAAGGPRLRGEDVRNASLSEEVSPGAGVETTSHSGSSHYGSNNNX
>ProRetCCCM535045162_none_TGME49_274160
QQQQQQQQQQQQRPAAWLGCPLHARLRGRRSLLGGGLALHDAVPDLRSDVRDALAGTVRNEDGLALRGRPNVLQGLKVLRDEQQLRDPGAAELLLRVADDRALEAVHDGRALLRDADALEPRGVGVGLGLDHNLDLLGLRGHDCGVAQALLLVDLVHGVHDFLAGLQLCHQGLVDHEAVIHHVLPELLLDGLEIXVLVLEGLVEKHLRHVRPDDVGDVGVNLGAHVREPVERGLRVVRHNALLDRDAGHDEHIVLGLGLNQALVLFHPARDGAQLDADPAAVEADAGEARP
>PsePer36N120E000363_none_TGME49_274160
MAASKQYGIIKQIKVPTQGRVRINSIPKSFSYSSKFKSLEDIANEKKAKLEAKNYNIYEVQAFQNYLNYNKNTNYATVLDSMQNGQTQQKHILNFLGSLNLLVKDNSIQNNSQANINQKKNPFQFIQDKDHLQKSLTRNHQNNNMKSSNAYDHTFKVPRRKSCCCRRCGIVPVNTLQFKTLDYEQIINQHYQEYLKTLELILNEQDTQVKIKKASNGNKFFKSKINNAVQYSRLKKDVTSNNSNNNSQLEMIQSGQYSKGCKKSTYINISFQSDISQMQDSLQNNQQQLNLQQVQNQSEFQNQQEYQNQEKENLKLQQQNQQKLLNINNVTQNISSKNMQLQNQEKIKLEQNSFLEQETDQEQTPENKKKNIKKSTKQIFTLNQQQQQLIQQEISKNVINYSNFELNNVNQKEKIEAKDQQINHKQYNKQAYFYVKEKFNKNQMSILSQIFPHQEQQNIKDQNLIGENFQKLKENKLIIDTKNNKKENFMQTEISPIISGTRIQTLEGPQTSQKNVQQALLGYRKSQPALEQVKLISPKARYIDFNKNHLETKTKGFQKQNESQFFKSDKQTYSGFPDIISQRQSQIIEENKQQKQPIKSQKKAKKSIKQQKKYQNFNSTYYSNQYSILSRPSTTVTNNSTFNKATQQKKSQFVNQNTDSLQGKSLYQQFQSREQCSHNINQKSKNSEQDKNLPFRFFHPYKSSGNSFENEKKCAPSLYVQSYVKDLRKENIRSKLELDPLSTFIDNKKMNKNNESGEKDESENTQYIYNGQQLGIGADQKIIPKLLNYYKDDEQSIPEYIGNLPTDIEKISKEISEQVYNNNLENDNINKAQNLVNNNLLCPENFTDFFSDLKKMKSGQLNSQKSYQDFIEEQKIKAINQDYLEEYSITQSKNQLINTQCTYRELAPIARQLANIQNDGNSDKNLSLITEEEFLINFDQVHWQDIVNIVSGRISNKQLNQIIKNKNLVNSDKDQQYEQIQNNFGNANVQRENDASTQSNQDIISLQQGQLYQQKLTSKEIQFKKVQGEYNAQNITQKSQGIQTDQNLLIQVENEYKEKEKNMNKQLISNIFGQTDYILKEIEQIKSKKIQYQDVLQKKEAASLKKDINRKMEHLLTQLLSVIVYDAPNRLKNQDRNYQKVNNKITQRNGNTNQFGSKKNLLVLQKTQTQSSQGFESDQQEEISNKKVIKMQKIINSPLQQINEHENDLNIMQEMHGVNKDNNKNNILGQQQQLTQKNPRKLVKMKTVGNFQTENDFQQNSKYQNGSINNNAIYSSDDEDSYKQGNQSDNQEIINKQNKNFNQRQMGYEDYSDEEPKALVYH
>PsePer36N120E001326_none_TGME49_274160
MSQQQQQPLVYSQVLPVQSFVQPVPQQTLFSSQVIAGSGQQVSQSIRGESRIEYYPIERRTIEYETQERVITEQVPRVITQYETVEKKYIEQIPREKVWTEYEAVEYQKEYIPRTIYETVQEQVPVTRVEYIPVQRTEYVAQERTDYISQSRQVPRVEYDEVEYQVQRPQQQYQYQQQQLVGSQVVSRPLQGSQVIYTSQPQIISSQFVQQPVLRASQQMQ
>PsePer36N120E003317_none_TGME49_274160
MGLDQLQNISIESKDNDIYHIMKQETNPKPSSTWRQGEKCNSLQRLQKNVYTVQSDTSIRASSVDIKKQQASNQMYERMNTDRNLIENEKKQYFSKNRKNDNLAPKITQVSHPRPPLQQKQQPKINQFDDQNIKRVMSENNVEFKSNFNTQQNILANQLSDIEIRYKTESLIQNQMQEQQKTQKIVSQTQFIDNQNHGKNYKFFDDFKFEFTSPRQNISNLQAQPLKNKNFQKKQRKESYSKNQQQQQKKNTNFNGNNQGNLQACQKQNTNQQQTNRNKTQNYKNYYQQYNQNKKSINYKKPSYLKTVKSKISDEVKKDKMAYQAFRQSLQNQNQIQIQNQNQNQNQNQILNLNTNQENFHFQMDEQQQEENYNQNININQYDNDINFKTQTEYDEQSTEFQQQNYNSLDARENNQPYNFQKINQNSNQEQQQLNNQQIENQEQQYLQHSQNSSEYNFSSTYVNNINIENKGNLNESNENSYNNQQNNYYMYEKNQQNQIQNDYLEIPQDKFRKKSDSINEESEQKNNNNICSLQHYNQKKLEIDNYFNEEFEEQQQQQYQQIEECNQDYQRMEENKKDTIQSQNNQHINNQNYFDFYSQNNNLQQSKELEYSQSQLYSTRNRGDEEIFLHQQQLKQQSYSNNNQQKKYQEQELNNDNQVFDIDQQGQEQHEQQNQQNFDNQFQNLDSSNTSINFQEDVKNIENQQKQYLNDIYSNNLNSNEFNQNLLIDGDINVNASRNDFSGTDTSFSASINIQNSQLSLNTSEKINFQEQTTPHLQNHCKEQNIREIANSFLNSPFIKQNLFGPEFGAKNTGQFAQKSERDNISEIIEQKSDLNDVQKDPQQVLTDNINKINQQLEHQQLSCDQKYSYQNKENINKFNNPKTMLLPLQQPQQKINNLTQNKENQQIQNINQYEKKEQSQAQEIKLQFNQIQQQQISSTDKKLIDISSFEPKTPNNLYQNNKNPVNILNSENQGINSHSQKGIKINDPQQIQLQQQNYYQQQIQYQQYKISEQKKLSKNLNQQQQQLHQTRTEDLEEVGDLQSSFNSSNFSMFNPNEEMKGFFHKEFFAQSESNNKFNLQDISRDSNFMQSFMQSQQKYNKHLKFSQDQFYKNNNAQQQMQQNPNKNKNINNNYLINKNDSNNQNNLDLSHNLSNNKFVGVSPK
>PsePer36N120E005350_none_TGME49_274160
MQKGQNENIIQSNFSHYNTLSNEFQISQVIARQNLSLGQKDFGSKIINQIKNNGNSSLSKINQNPKQIQNNQQKVKVYKNSDPEICLQQTLNNLSKQHSCLTGPTLESKTSHSNTEFLQDDLDEEDSNGFLNSMISQYPQSSSINFLSDQNSSFELKNYENFAYHENIISLQVQQQNLQDIKNIQQEQDQQDDQLVQSSIYKQSQHHINQKNQQIDQIVIDNNFNLQNNENFQDNQNGKIPKHYQNINNQNSNLLNNCNYDEMSGEDIFTQYNNNIYNTNNFQPKIQQSVYENEILQQTKHTNFQQVDIPQNNYEIIQIKQQLGQSGASQLLTHNQVKQSSSQQLYTYYQFQNQFNQNDTFYKINHQKNSNFYSDTNQNLSNSLILKTYENINQKQKQEEIQIQQVINIQNHGLLQQQQQIQENPQQNVTPPNKIYQKEEYLEPSRNLGFSNEQFSNSNSQTNITEQKPAVSNDKIEISKLSSQQYQQKQQQTLSQQKINSQTETKNLVKNIAAIDPQNFKTFKPVYA
>PsePer36N120E005951_none_TGME49_274160
MKEFISQIESPSKFSFQPEQNSPLSKNIETEDAIKQVFEMYFNQEIPHSPKFNSPSEKYQKMMNEVKQNEQENRVDLESYLNLPDQKGNLQQQQQDKTPERNVLSDITNQNSIKNINIQAFGKMQELGETIKNSLSSIHQKYSETKFSLNDLSKSRGPEEQQEYEKRKLNDIWDSQLNQYYQDFLNNAQDALLKATGTPGKFPKNKINISKSSAQKFPTQKLSAQKFSTSKVQHPPWNSSKQQQQQLQQQGNLTRRLTGSAQKFSTISKNNSLNYNKPMSVQKFPNLSGSGISLRSSNLSQQGKNSLSNSQIQQQKQQQNQGKQSASKSNLIKQQQQQKTVGKLSTGKSQQNGIISKSKDIKKIVVPSRFSQYNKK
>PsePer36N120E006133_none_TGME49_274160
MESKKFVFNYQNKHNLQQKNIKALKQIFSNKQEQLKQQQKETNQYPIQQNDVQEQQYQNDNKQQQNAKNQNKSQTHLLNKSISPLKKSCSQSIQLQLSDLKQGYNSLIDNSPLTKQQNQNNKTPSNYLSQINLYDQISNQDQFSFTKLSDQKEVEIQQNQNVKKLHQKSLSLHKNDNNQKLQFLAEQYIPRGKTKSFNEMNYLQMKNSNQEQISDKSPRKNTNFYSTFNSIQQKLEKIQNRSKSKIKPLLSGVSNSGYQDSQINSTQKFQIYENMFGRSFCYKNNAESTPKNLIQSNINRPQTQAQNQNQQYTQTNNNRSCSNFYQHFKQYNTNSNSNKSNKLQENLLKNLTNQKQQNQGQNFSQFQNYLQNVNFEGQNKLQQQKPYQMDINNLDQQKIINNENLKSTKNNTNNIEQKQKLNNIFQKKKSLDNKQKKNVLWKY
>PsePer36N120E006365_none_TGME49_274160
MGCTASTSKSQKKSMYNSKNSKKSENSNISSMEKIWIQQQQQQKYQQGNITKNELKSSQPTMDSLNSHNCSQFQKSGVSINNLNKKQGQKKQILSEVVEQTSNESQNQNSHKNNNVEQQICEQLQYDLDEDQLQNQIELEAQIKQELERIGSDIPKYTVTLKYLQARKQCRKIRKASENPAPIIFKNIEKSFLIQRREILVQQINEALGEQDQEQLQQQQ
>PsePer36N120E006485_none_TGME49_274160
MKHQYIKQNYQYEDNQNQPNQNKQTSKNLQKYSIINNNDKDKQTQNSIINEQIQDENSNIYDYNQSVNDMKYSNNLNYDNMQETNHSEVLRNSMINNQQKYENQKIYSKFQNLVNNGMNEIQQKNIAQGMIDIKKGCYYRRIGDLQTAINILEQAEELVLETGFDEYAGLTYLNLSAIKSQIQDNNSSKHYSVEAINQFQEKLKIYCQQKVLSDLQKDQLFLELAQNLSMSYYNLAISYQKMGEINEAKNSMENSVKVAFINLGEKHALSQSERKQPVSQRKENINQNNNNNNTSIQKPPKPVIRELFGSPKTEIRKNELLNKYLAPENQKEEINKENNQINNQSLERFLALKKEGVLKNQILLKNGVQISNKNQVWSDEENEIEEDIDINIDTQEEISLNNAKEIVNISNNKNKAQQKEKKCSQNDFLADFEHFRQKSIQKEEYVDQNQIQSFYKENSQIDENLSQQLSGDIMKKDIQIELTELQQKHIFQAEFDILFDSDTMNRHMGDNYNNFNNNNSNFSSYNQVDQFQQKKGFQLPPIPGSTQQNNTTINKNQTNSTNNQFQQIPQVNQINFQQSFMSNQFLNPLVIQQQQQIGQQNVKSSLQNFSQYNYQQQGQQSQPSQQLQQQMQINNLPLPPQPQASSQSLQKSDSSQSNQQNQGFSINPINNLLLNNTTTNNIINNNVNQNSGLENIKNGNNIGSSLQNNPTVQYQIFKLPNEVINAKRKNSSFQQIDLQSEVQKKVKIDKDNKFLEKGFIKSIQKNIFKDGFLTIKQNQQIDSTEVIKQQQFQQINPYSLLQNQNNQNKALNNVLKNLLLEGISSSKSNINQLQQNKKKEQPNQSQQKQSQPLKKRGKNIIDTESDDDFNNDQNSKQYYSSNSPSQSNNNNDKNMEMDIDIEQNSINSNEDIEDFENKNKDMSNNENEANLNHNKNNKLSDNFEIELQKWRQKIANMQAQYKQIKQNNNQHRNITNNVIQKYERSQIKSYVANKYFDTIQSQLHQY
>PsePer36N120E009162_none_TGME49_274160
MNKISFVKNISNSCAHFTQQQQQQQQFVFLKNKGGKMYSFKIDFNAQQIVPNIYNVYNDNQQKKQCEFQNQTEYQNLDLFLNNYKPKKYQYTHNQCNDNLFENSLTDGQRQKMQKKQYNIQNDLMMLNMMAQKFQKKNQVKVQSLRVLDYDMVKQIYNQKKLKQQQQKVNKCELNQCQKEQNNQKKCNDQQINVEEDVNQNDNLDQNQDIQYFTREIRSTSIFFKNHY
>PsePer36N120E009955_none_TGME49_274160
MHLDTEDNDRENIQEDFDEAPNLDRQNDLIVQSRKSNCHNSDQITTLSPKQYQVFGELSGSKNLKLNKKQMSQQSLVSSVVFNINQQYQQQPTNNFQSNTNPVKNNQHRLIENVENNNSTRNLKECIFNSQNSSGSQVETQRQTVNKNLKQSIQQYTFNTNNNNNNQQFQFQQSQTSQLKDKQQVQGNQLIRNNIELQQKLSQNQSQSQNESRNENYQQQQNYEKQQQTYQIQNQNQCQNRNKKELQITSSPENFKQKKGQIQQNINGILGQGQTPVMPQSLEKHQQFNDYNGVNNKMKEFNQVNKKPSSQIQFQKVQHMNQGVNEDVFLTVQTQQSDVFQSKQFTKLLNMENNNNKFSNFNNQNKNNINVQEEYNQDEQDDMQKNQLSNYRQGNTFRENTQNKNQVGQNQNQSYNQNCNNVKSYLLSQQMQQLPSSQIQTKREHTKKHQNSLANLKSVKENSNSMISNQNMSENQNIQQKYDNTNNKFNNIQGNQSYNQNQHRSKQKRSTVFGDNLFEAFMVYGPNKSSLNKNQQKGVNKKLFHLSPKLLHQHLENPDFYSYAKEDIVRHFAFPQGVETEEFSLTDESDKKISQSNLSKSFWSTQKVYCFMTAYPFVQFFLDIIVNMLNNIKEKKVDYFSKLDDLKNKQSNNIIKKLEQDFFQSFLKNECSDLLRQLRKIQKPQINYKLQFTHQNFTSICQIPNKERAQHIEAEWGNCLVLSNIEEEVFSLLYLYILCENQVVFISQNEALLSSTLLLFHSLLKPFKWPHPVIFNLPHEFMHLLDSPIPILLGLNKNIDQVYEEQLSEKHPNCVFILLDEFQKTQENYQNGKDQQKQDNQGSYLDECIINVDKFIHFKESQTFKQLYNTVCPLFQDLFKSDSEQENCHFINETVQSTAQSNYNQDNIGYNSSRLKGIMQQTANNFQNMFNNGKQKSNSLYNGQNNCSTNSKIVNSVIQNQGNGNSFVQTSQATHKFSQVNMLQQNLQQQQNSVINHIQRKQIITSPNTYQKDKAIKILIAVSDFVRKEFLDYLPVDPCYLPNDQKVLDLVFILDGMIKSKGYDDPFMKQFSQTQLLTYYLETHFDRLKQRKCNHINTQQQNL
>PsePer36N120E011147_none_TGME49_274160
MGANLVIPDEVKVREIEIKEYKSQFKICAYKYNEEQHNLEKFVLCDSEMDDKIFSGETSYYYMRKLRSFIQPQEYKQDLELLEQEKNQIKVNKQQEESNNEFGILQNQVNSQNLDNMVSDFMPNKKQQVQYLDNDYQKQVQKPYQNLNQQQEQQTQTQIQQEPYNQQGYNTQQQTQYEQNVDNQLNKNDSIFNISNTNDEHFQVPSINIQAQNDQSFYNSDQNIKFNDSNNNIRNNQENEIQFINQNNQQNMSLVEQNSINNLNMDFNNQNNSNSQIMNSQNFIPNKSYSYNLNQNNSLSFNHYTSNYENDQDQSSFKLEASSQQIQNQDISLENSNFQNAPSFQYNSKVQNEAEQNLQQQNNNNKYLDDSDIFKN
>PsePer36N120E012771_none_TGME49_274160
MQDFQKQNEFQYHLKDQNKSNKIPQLDNQYVDNKNNETQSYAMFKSKSCLKLQENQIQNQSNQIQDTNIQNIKQNKLSQNYASQQNHAIQNQLKFKSKQVSPTQDYKIKRKNDDNINNLVKPPFSKRNLQFDNIFPQTPSTLKLNQNNSQSIQQNQNDNKIQPSFQNDSDQQQFDTLFQLPKTPALITQNDGKKFDFNFNQQAKKAYQVDNNYKELNTTIDNKIDSSTNFFKLTLKQSLLQQIQNKKEQIENNLFNYEQKQSQIQNLEQKLIPLLQQQLQNIKKSYFLNEQQQQQQQQQQQQQQQQQQQQQLQYIPLKSQNQTQNQLSLSNNKIPINEKFLTFIQKFKQKLKKLSVQKIYRAKEQIYPQLNTISTENDQLPSFREGSKDNQNKQNIEQKINQQETQQQSFKFDFFYSIKNKALQNQLEGIDQLIQICNQLENSLLNFLQTKNTIQMNQEDYLQKQIQNQELSAQVEQINENFQENYKQLPQSIDIHYQLKQLIENKEQQNDSQQQQSFKNKQENSPNSICNITNLQLSTSNNQNPHSPNNKIFQESENQDFETNINNFLQNQNFLNFSDKQSLKNEQNDTPQQNNRINVDQYNNSTSKIQENQQNYKESQEKKFIEENYKSLTQKETKKQDNLDNSFNNFDKDSSYIPYNEDEEKTIQSQNIQTQKQLIQQFQNNQKNNKKQMIQHSEGLDKKNNNNIDNNNLQDLLQQEKHLNTLQKYYESKINQQLNQSYDAISNYIDSFNQSAQSNLNKKSFTSNNNQQILNYNDKQISDFQTSEIQKQNQKNQCPPQNQNFQQTNLPQNTFQFQNKQKIEKNNDINDNKDIEKQKLIENDIQNKTFESQKQSKLSSQYLFQNLKENEQSIDILDSTSNNSNNISQKLLEYTNNQEIQNTPQKSQQENQNNYQNQNQNQNNEKISQYLKNYIEKQEKNEKVPKISEESEISFKTSNKYQQQDQQNFINIYNQSDFKNENTENPKTNISTLSPFRSSLSTEKILPQKQSPIQAYKNLYNLNQQLEKQQQDQQIIIENFQYQKNLQETQIFSNNSPKFPAKEQNQKENQTQNYKQNYYNYYYNNYHSNEKIKNNGGEQIDEMYIDLLKRNIQSHKFSYLISGQSLKALMLDYDKNISFELLSQILNQQLRILMVEYDLNTVETGDQYSPDQQFIKIPEKLRILMVEYDLNTVETGDQYSPDPSKNGDLLAKQYDLNDSQTSYQQRKQTLQQQLIKGPQYYIKNIQKDYNDIESIINPENFNIFSDIQDFIDIREIKIVQKINQNELDLYQKQLISLKFKQNGYQYDNFIFIQLQNKQQQIYYCLLSFLDSFLTDIVFEELQAIIENQNKLFEKFQIK
>RhySp1WS2016010929_none_TGME49_274160
YYYYYYCTTTTTDNYIYNNSSSSGGGGGGNCINLKRLNIYNMQRKITTKEIYGGGRQEECLLSFQQTQQQQQQQQQQTQQQQQQQQQQTQQQQQ
>RhySp1WS2016032327_none_TGME49_274160
QQLQQQQQQQQQQLQQQQQQQQQQLQQQQPQQQRLQAAVISKAAEEEMEEADERRRQSNVEWKEKEECRSRERVWELLMEKEELEGMVEEAETLQKESERKRKDVAEALEQKEKETEKIKKELRRAEAEVEWQKKKGEEMKKEMKKEMEKEMEKEMEKEMEKWKSQEIEKETEKLKTREAEKELEKLKSQEREKEMEKWKSQEMEKWKSQESKKELEKWKSQEMEKWKSDEMEKHENTSRAVSHRLAKEEEKVAELREICEWMEQEMVEGELSSLKHMETLLTEEQRRAKEEERKLKEEKEQEKKEKEKALEERGEWRSHLGSLKRKLKSMQEEEDNKPTGEQQKDGEEEEEEVQPKSKRRRTKEEVAETLQKESERKRKDVAEALEQKEKETEKIKKELRRAEAEVEWQKKKGEEMKKEMKKEMEKEMEKEMEKEMEKW
>ScrHanSHHI4033031_none_TGME49_274160
XQQQQQQQQQQQPTALHMPQQMHQQHQQLITSAPVWQNQQAAMAPMAPVAAPMLQTGLNAAGWRCVHGAANPPPSMPELAVVDEAGYALVVQWPSVNHATAYVVELREPGALRAERFVRAVPQQGVGSLIELRVGGLRAAGPGCCYVAQVRSIAPCGCESELSQAAPAPAPAAPRAPAFGKDGFAISLADACSPPAATCRGTYGFSKV
>ScrHanSHHI4077115_none_TGME49_274160
GMEPGAIKPFTNVLKDGFFEVDCVKDYLFEHGDKFGDNKASYKLGDITNVSIVHYAAHVPKEDRDQMTHEICFEFCRTVPDMLFFGLTNGRECYCTPYYEMEASDSSECDEVCDGDXGLICGGKTKSSLFSMHSXSNTAEMLTNTATSMAEVGGELTALANLATQASTALQGGAATYQDKFGQAGDPGASDLMQSAKVFAGVLDKALGVAGDLYKTGADLHGKAMVAASGDLTSSKTVGEAEDFIKEMQAMTTKGEASIEELEGLMAAMAGXADEEAAKDAAKQYYPAMYFVDKKFDKMPSTCTGEASDKPIVASLDGCARACDNDLHECIGFSYFGVAAGQQQQQQQQQQQQPGPTGLCFLFSKLKTIRYYTGCSEX
>ScrHanSHTV5060422_none_TGME49_274160
XQQLQQQQQQQQQQQQQQQQQHXPQLPKYTIEISGVNLINGTYVPSNVTSQNKTCFYNDKNQFYLCLLPAGCWGVQPKAKIGTNEAYMTGDKKEQAPQSSGPWKVNVLGQWVASPGIQVVVVDDPTISKTITRALIGLLSVVSVIVWLALAQSPSCRESTSAVVCSSWTACTAFAACSLPALLASTPAKSILPKFLETHEDLVCFLWFTSLNFMMVVVSWKCQYSFFRVAAVRTLGAYFTAYVGVFNFTAFQREAIKQAPEAMKNSGFSDHMAEVLASLLVVVLAWLLLMLYRKASQELRRTLFSEAPEGPWCKMKSTAAVVMKAATSTATGLVAGDRFGAKDWDRWQEQLEFGEDTVAILLLSFLLVNTCFYWKSRELPGLREEYFRYGEDEGGTWTGFGLVFLIAGLSASVLRRRGEESRRVRIAEHSGLTAVSWSVYRLIHFVVLGIFPDSPVAPVVGAVVTTMLAMGLIRLCSMGGMNDELGDSASGWLTEMPISSPFAASTLMGSGDSGGWKNFVLPMSTCIGNAVGLYWGTVFMGRTGCVSRIAVHVSEIAGLEAEIEACINLGLSILFTCVAGLVLWRAILPTCELHQYQQQELIEAEAKYIFDVE
>ScrTroCCMP3099016293_none_TGME49_274160
XACWLMVLGGHAEEEVEHFQLEAAGLKEDGALDRMDAEALKGAAKNPSSQPVKRLQQQQQQQQQQLEQQQQQQQQQQLEAGLVLKQRTVSGVFVDGFYGYRVFRIPAIVQHEGILFAFVEARRHGDYDQDHIDILLRRSKDEGKSWEEPDLVVGYPNDAWGSGTDTGQPTPIVDQKAGKILLVYCVNNSWVWQVETSDLGATWSTPRNITSMVKRAGWGWMATGPSHGLATASGRLIVPFNTFLAEKKVVTEVVETGCAGTPECSYYHPNKSLSLKYTITNTADPNDLELKGTLKGTKLPPDFTWAGDRSGVFYSDDHGATWHIGGQISDYVSSSENTVEEIFVGNRSELLMSFRVEDNYNHCRKMAKSLDGGLTFQPYFEPRSQNGTCIPDPTCQGSVLSLFGGKILLTSGPGSKKSRVDLLYKSRSTAVELLSKLMDGEAKYSDLVFLGGTPDNARAGVLFGGSGGVFFVAFDITAERSGASIGSVPFII
>ScrTroCCMP3099270741_none_TGME49_274160
XQQQQQQQKQQQQQHGHNESRLGPPADYYDERPSNMSYASGSADFRPSATENSRSSFFSSGSVDKRFKDLEMGIADFILEGSGLGVSARQYGLRPRRKWKRRHTGDSDDSWRSSFEMAPNLQAKRASRTKGGGDQALEAGLQDMAQVQPHFTDCRTPGAIADQEVDKKEEPSPQSSEESPNEDAEAGLFADPVLSESNDRLVPIVRSSTSRTLAKGYMTDTEMMQCRVEELTEVIPNFSGFDTKEDQDSEGEPEAESGFGKCLLLGFRTAGVLAWDAASRPQLSGLYQRAEVTSNRKGLLSLNPTCGSPSPICWQQRGLLSDIALAVGAVTGLALLSLRQGRRGLDDVVSLLQAYAQQHGLSQLWMSRVRRDVVCTAGIFLCASGWAGTAMLYDAGGRPIDAAATVHFVMFLVTSCTLCWLVMFILYVFRMLSVTVDMFCCHLIEHPDISEATQDWNVLQAVLRKASASVELFFVTLFAIAAFAIPALMMDYVSMGSDVAAFPTLSPSILVVCGVLRMFVSAAGITDKCTRIPSLINSLSFGAGTERERQVEYIVNSGAGFYVFDVRLTTSMALKFMYMWTVVFFGLIANGLSDDXVKPMRDQIPACSGMQVQPDLGSL
>ScrTroCCMP3099289404_none_TGME49_274160
XTSGNMLQAAVAAPSGASSLSSATQDPLLQVPQAVRRLDEGLPAAFAGVSRGPSNLPLAFANIAKAGSSGTGPMPMAALTSSAMGFPGMDAAAQQQQQLQQLQQQHQQQQLQQFAVAQQQQQQQQX
>SieNemWS1WS2_1080933_none_TGME49_274160
MASRGEGGEASKQPPASGATVVSTLPVGRAVAAAPTTTGRGEDGCSCAAAAAAITTVVVGAAEQPLKSAKASPGGDDDDDDDDDKERSTNTTTVNCGTRARVVGVGGGVGLVGDDGSARLGCSPAASQITAVAAAPPSAKESPVSGSRQTLSTAAAAPPHPPHLPPSPAPPPPTNGDRSTSTSTNTNTGPPPPTPPQLPSVLVKDSSSGPLEAASTSTTAATATATTVTAAATIGTAESRSSVPATATATAAHSTAASTRVGSGAPSGPPIGAVAVGLGRPLAAAAGGGGGGQQQQQQQGGVPVGVQQQQQRGGGGGGTVGGQPQQLLHRQRRGSFESNSSGYVHGGRTGEGVADGVGADPVAPNTCANASAAGRHPPNDPSSLPPPNQSVPHSSPLGPHYHRNVNMNSGGRSPNRNPSDCALLRHPPPPPPPPHVAALSSPARGPVFGSPTRSAVGAPTGMLHQHHQHQQQHQQQGTGRGLLHQQQQQQQQ
>StrAcuSPMC142033761_none_TGME49_274160
ERSLSAASGRKTLTKRNQSSYNLLGNEPSSLQLTTSRKKSQVMEFQQPQLPPSRKRSKSRSTSQLRNVILGESNIESESSKLTCNQRNHPHYRIELKTSQLLQKQQEQLLQNQENRSIIMNQKSNTDDFSTSKLYRPYKQSQSKSPLTSCRTLDNRRFTEHPKPGLAHAVINLSQLKQSAQQQNTYRASTRKINNEVNNLSTFTPQQQYHQQEDNQIIRSAKSRDPIATTRSQQQLGKNGLTPQQRMEYHQQKQKLAQQSLFNFSNSQQQQANCKTSRVQQQAFYDGDGSQPKKDFLDCMRPDPVLVTFKQKQQLRQQDCEAAQRALLTQSFMSQEKQKLQE
>StyLem003030_none_TGME49_274160
MSQFNQQQNQIAICQQCGAKYRRGTTHNCVAQIREEYDLKFQQQDQKLNDLQNLYNQLQQNLNRVSNEPRPGSGYGALNQGNFGIIPDQQQLTSQIKFHESKIDWIIDEVKEKFKSTENRIYAMNKEIGALQSNRCCVHCNMEPRIQKIISPNEQLFENQWGYAKPNDNNMGNYFHQQQQQQHPNNNFKRQERQQDQNYREKSPNLLRQDIGQQNFNERVPINRQPINNYDVQGRLLHKSRDTSMDNRPAFQTKQNSFSGFPEDQVTPGVYYDHQKKNASSEFLQDPPIFNQIQQQQPIQNRNQQQQRQPLQYQQNQQQPLFDSSIFGQENPNLPHFNQQNNQRQQQQYQNQHHPPNQFQQQQQQRDSRQNMNQNQFQRHDPLMDMNAAQDVNYRRDDRQLNDYLQEEVKRVKQPMTKIVMKNELIPNQGNTQDLNFDPYGEQNQNIEFGSKTEREILDQFDDLTIQSSQIGEKDDETRIVKNETGSISAQLNLSSIPLKLVVYMQRTTQKPLLRTGASMIEKTEYYNVVKNYVIYYQMFFNENRNERMTFVQIISSRKMPKKNAQTKIVEWLKLFAKLNDVFGGYSYNMKKQRLSCILVMSFKNYQDLRKLQESDGKIAEFDLIDLNLDIYNDDQVLKEWEASEEFIF
>StyLem008998_none_TGME49_274160
MYTDQIQMYLRKATSTEFQQKQYLKWETGNPQGVISNIQTLNPSMQSQINNNILNNLNKQAQNILMMSHNGGLLNVGNYNNAQGNLKTPKGKKPKKILLSQTANITQINNGLLLQGQGQMNQQIMMEALKLCEEFPESDQYVITTQAQQYQAELIQQQMIMMQEAQQQVEEETIEQFNKAVIEPEEKQIKLQIKSKQKAKLKKSQNTIASQQSKQAVKEQITIISSNLLPLQPQQPQIQGKKATNTKQSQENQQQIVNPQQQKQQNQMANLKQGLIQTIQEVVKPVVSRSEDMNFLKQIIDIKNRKLKPKYTDSTVFFNILQKENQRQQVEAFHLNKTANIRIDDKPIIKKLQKSVKKMLKPFKGLNFDDFLHAEIHLNEIMVSQQDSQQMEQMKESRKRHMRILQAALKECIVDPSVCIAICVQVSRQAFFNELKDYFQCAHENIINGQLPAQTTSTNNNSGNTNTNSTQSEILNYQNLKKLIQKANVQSKVQIQHNKKIDKIFKVLFEQNVHVLKQISTYKDKYDQKKITDQIQSEQDTPTYFTRNRDSTLNTGRNQSAIDFIKETNYIINLPNTKKKQTISLDQNPDLLKANTGHKVTLSRSGNQTMQNFYNTPQVKVTSKIDPNMITVRLGNQKAVTTNSNSKVLAPIQKMNISSKGTTHTTESLYDSQQIYLENLDLKNLKRLNQLPSIQHQHLNSGVSTPIGNQAQLSGKDSGHRGNSAENLLKLLYQNKKKKLLEPIRKNKHEQTMKKPMTNNPLMTQDNRIQIAKLNSSPPKMQKHSSQTRVEMAQGRNRNQSQGKTNKIIINHASFTVKETNNESQQDLNNKSLGSINLKQSLSNNNMSRMVRTSNMQVRNKFAMFNRMTTQNLEIYDKFRTPTKSLHHQQQSSYEYRISEQLDAYLTRYFNKKEIINFMINHQAKIIQWAWKERFEQKIQAKNFILKYWKLHRQYMVRCQNLDTKIYLINHKRAARIIEKAYSLYRIRKRFRSWNQFIDYSKISGFMAKVVMIQRAVRKRQMSNYTEYRQISKCYNHFVNEFNKLKQKYIPQVILDSRRIQNDMYFSLQCQQLDEYISVQQNNYITDLQKYEQKLEEAVEENLDKREWNFNSASREWTNQRLNLTLKNHYANGQQPQITTPLQKLLECNRLSFMPNSQQQQKFLESLRTIKAKMIHQLNMDRLETNWELEMALKLNRIKQIDQSFD
>StyLem018303_none_TGME49_274160
MTQGIHNLKNMHIQQNMKLVKNHSVKTLRGHNQGLNQKNQTEARLQTIEYLPLEEVNQHTINHNSQMKSYVKQNNLMKFNHPKIVMRPQTSNKIQIQAGQSQQRLNKYFTLEGQLFQDNSQSEQINQEIQLLVRGQSNSTLETYSPRRIKTSQVRERKGTQAFITEEGNELGDWTQSLIFSNQTINERVNFHQNPQKSPAKNIMFSNSIKESTQQNQRRQLDLITGKVLDIKSPKTRETSLRAFFSYGRQLQQKMLKQEQAFDDPRKQQQIKFLQRFQQHSDQLKKKKLVIKDQKILIQQQQSSQQSSQQIQSLPQQESPQQQLAIQEQEQLNQIDPEQQLMLQQIYNMEYYNNGSMVPPDYSQKQFKKFMIAYSFRASRLPARLRERKNFTSEIQYDDKPSIVLLRSSKDQKSLSQSPERLTKEREQMLFKQLLEYQRSPANIYQRQEVIDSINQVKLQHQLLNSRHKTIYDYKKSNVVQSSKVVAQSPQNNNWYQQKQSQLFQSQSGFHSRQLSVKRGQNSPRNYSLKGNSISPNLFIMIQGDSKNIAVGSYISN
>TetBor002828_none_TGME49_274160
MIYISNSDTYEQRCSIIELEDSTIDQESSDQMMQKKKQKGQINSKEINRNQFIVNRIQCLQDQKKEQQSTNQQSCFFQDSQSINNHNNNNNNNNNNGYNNQSSNFILYDNTWNGKPISEYMQQENKENANNGNQSGFYFDVSQSQQIRSFQDSQDYLHTPVEKRISMKPELYLEELQNGKNIQERNERNHLGIVNEEQYYEKDPSMYTYMQNHEDNDQDNEEQYDYINEQEYERMMSEIEEKETKGRAPSNAFENYQLFKPSFHEEIIKKNAQGKKISSFSKRQEHFNEEHFHFQNQQKQLQNKEQPQDEEEIEQIQQQAAANEIDDVVIYPQNFSTFNQNCGEKRDSQNNEFYNLSNSTFNQRSVSQHQNIQNDHNNNNNNNKKNNNINIQVNNYYSNQSDNSQPDQQNQDNTFQTTLFQNSFSQIQQQSQLNNSQYNNIDKKNYDLPFQNNQLLEPNKKKIDKDQRSFENEKYIPSNLNILGTVADHSNRKENSRYPEKDLELEIEIIRHRQQLVLKEQSQQENKNNGNQSTSSGYKPTKFTQFFLGNTPSNIVSTDNTASIYSQDQQITQRNILQTDRVNLTDRTVLIERNNTNQDRYSNSQERNIQTDRYNDRNDRYNERSIQTERYNQQMSDRYSNIKDLDDLERTIKPINSRQPAQSLHQPSSIQQNLQINQLVQFNQQQSQAQQLVQKYLPQSIQSSSNSQQNQQNCSTNYIEHADNSISMMQQESKQTQNKVSLRSYIEGDSSSLIMNKSGLLPYEINNNTTNIDNTKNNISYQNINDSNINGGGGSKTYRSYFNEINERSNTFYNEKSYRNNQNEDDSINDRASQITSARPFNNNSNIKSISNNNITHQLQSTSQFQNDYSQNSPFHDHSFTDRPRYNNSHHQGQSGQNKSLLNQTDNQNDSFSKQPLYFNLNLGVYQNDNSQNKHQDSSSQEQNQKPPLFIQKQYQNIEKKLQMINQSKQASFHQSGPQKNPETQLQKQNENKQLSQAHSSSFLSKPYQPIEDRLLQKSKEREIQKQELQKQSYIQVNEAMKKHKISAKSNALASKQSDQNVSVYDRNQRFLREKEKKQLQLKEELVQQDILHPYSPHIRPQSQNLIRNVNDLIAWKENVNQKTVEMRNKQIVEEIKELESMQNEKLICKGSERILQTSSRIGNKQKIEDKLMTSGLKYQQHKDELDRIYNSNPTKNIPMINKNTFKLLLNSKKKGKADPQKQQQLKQQQLLSNKSNQSPRNIHQNHHSNNKLSQSERNESANSKYSKDHSTTNSYYSLSNATSNQVQFLKDHALQNTYSINSQNLAKVHSNNFSSQQTLSTQQSQSQTNLLSAQNLRYLQKQQQSQQQEDHDLFSDHSAEKGRVITHQKFSAVDLGNVHTVRNIAESKLKIKHILQQQQKIQQSNDVQQANKEALLKNHQTLDNLNIYDFNSPKQGILTEQNGTPRYYTNESLKKSFEMRQNYIQQQQQFNQQKSRDNSKNSHNGRGISNSSSSSCIRSNNNKATSKPKQNQLSVQERNKQWQEQKIMKHNLYAQQIRSEEAAQCPFKPQITISGQKSNGSTSRSITPTKNSNTPKDLILKSKQSYAKQFQQKAYKN*
>TetBor006927_none_TGME49_274160
MDIKKEQYVSQNIQNQLNYQNRYQRICDEEELLTEDIDQLISEKGFQQNIIEEDGNNDSDNQCSVMSLELDENLLDLENLIELEYQQQNKPFNKSDPILIIDNNERNMQEQNQQGQRDTLNSKKSHDRVEKENYNPNILNQSKNNNKSFLKENVMKINKDIYEERKPSMKKNIQQISPKQLFPSKKSIKCQEKSLQNSLEELDRIKNKQSLRILNLKGNPIEKNSKCCFDFLHNSFPYLNELNENVRYNNSSVSGGGQYLKDNFNSSRGTRSISYSNFNSKNKQKLISNAKELSQMLENTLQRQNSCNGLKSYRTPNKQGGVALIQTGIYNFNDTNAIQTERENSQGKGFNTLKSMQSNKVLYNNKSINGQESSREVLGGILSTRMYNTSAATLNTQSNQQSTINIGNNHSSVNINKIINQNKNNSQNIGIINQFLNTHSSRVNSLEKQIQQESSRKQSQYTSLNNVNNGSIQNKFNNQIQGFQSQLQANNEQRPKSLSNYSTNITTDQYQNNQILRNLNQGVLSNNPGQQSNLFSSRPNMISEGSQMTATNGHQSCLESMNNQSGQQRSLSQYNTNSNYNNSSLARLNQMNAGYQSNLQRNASTSTIISNAINKLNSSNLNQNNNGISANQKDTHLLSSQKAGGVVTEVNNNFNKESLNNLLQPTNRQLFPSENQGQLQFQSNSISNHFSKESQQTEQGLQRFVQNQQQKPQKELIANQNLENYDSNQNNQRNLQKSSSAFLSNNNSRRGENNNQNNGNNLVNLYSSSSNNNNNNHNNNHINVLSDMTSIQSRFANNNQQSQILGQYELDNNNFNGYFDKQKAVQSEYTTTVYHGRQQDNLEQNIENQLQQQFNSTKSNNDRIQLNNTHIQYNSQQKINQQNQNQSISFLSNENQHIIPTNNRYSTNDQFQNQQSQQIQMTSPLHNPEIGSMPISTEADIVGYSSQLLNNQVQNNFQTQSDVIQPAFSTTSVEQIPISSSISLNPNLQGQQQGQLQIRNSASNESLFSKTISNNINQTTATFAKQSKLTKDNHQEVGPFKFKKSQNQMMNGLMINQKLASEIQQSYNNYPLDTQNNPLDTDLSFDNNLVASQNKQRKRALSSNGVQQNGNNFLNPQSNQQLTSQNQFTQQSQQFQSNFNEMASLNLSRISHIGGKSFMNISIPHMRFDGGVFESQANFQIEDDPTAATANNINPNASTNFMSLPAQQRKSIIISEIINQGKQQQQNQQNAIQNYQTQPENLQNLQRQSINLSFLNKSAVLNECLNQHIDNIDTDIEQLAIFFYQKSLKEKAFKSLFYLKAFTNLEQKNNQQATQQTETHLSSKYNSSMKNSTHTLSVKNNSPHPQNTIKQESAQHLRSQELPTQFQRMTEQHHIPHNQLQSMNDCSGLIMHQNTFNYSDDEMLLTQQNIPVQRDQSPPQQNQQSHQQQKQQQQYASQLSGVAKEIETEEISFDQIKQQSHLQMISRQQQKNNDFYQQNLMNPTASITNNPLDEVENDPPIQHLESKQNPQQQESNFSCQQNQLYQQTHYQNEEDEDDHDIQIKIQTANEYYENFLKIKIFFEWKTFTQNRKIKDKMFLNLSNIKKGLIALNSGRGDLTTNRTQKETFRQMHQSSTSSHKQQQSQSEFEQIQSTKKKQLDVADNRMFLHHNYDNMKNLNQQNCENGDPFANSIPQFEESSSDFYASTNNNENIQQFQIHQQQQQQTYQQGKYNSNQSLSSINSTTPTNNNILNEIKTNYQQLNNNEDKYQRLKLNPSYSSKDINKQIIDQNNNRRKELKNCNLPLSNNIFAFKKNSKAGAQIPNENMKKF*
>TetBor008396_none_TGME49_274160
MIDKKTIGTASMRQRPTQQGGISQFGVNQSATLQNMRPFLTPDSTQYAQVANNSCMNIPTTSLMNSMMNDNPSYINLFDTSQINNHNKQQSFGSSSNLQLSGHPQLQQQNIFQQFKNNYLKQPTTPQVNQNTANQEKRFSEQLHNENSIKMIQFTQQQYTQESQNQASPQLSLIQTLTQKSLAPNQSSTRVNQKMRKTNSMSMIRLRQSQDSFFDTILNEDSHSNQGRNMVQSKNKKKGKKFGIGGCAVSPTSTAASALSQLISSQTNRMKSIPSPQPSNSYLLNKTDTHKQYQTSTSLQNDFSPQFFSKLKKKKMLFYQQNSKVQQSKIESKQDMKEQYQKQQQQQQQPKQQQIHHVHSSYDNSPNYQLWLIQQQQQQQVQNNNLPASSPTLKNTASTLSQQSLTSGVQQPYNQLPSQIIHSMNSYSLEHNPNSTNLKSGSNTSKTHSLLDKLNKLHKYSQQNINVKSPTSFKYSSQENFAPNQQKISSEQAAQQKNLLIKEQQINLDVPCIPMVEVDNQKSNNLFRKFQDLLGEQSCKNSTSQQSPYHMSDQISQIELQQNDHVIESELTKSKSQLLTQKLIQAANQIQDIPLPSQTLKNNQYEQYEQILEEYKKLHSQSDLNLQQFMDYLIIFAKKYIKPIPQIVKNTQQISSQYKKKDEEVNKLKSEKLSLLVERNKQNQQKKQQQQYTSFEKQMPQFIQIQHNQQLQQQTLKELHTPSTQIEETNQQGLIVDQQAQIMILKKQLENKNNQLNNLIERENITIEYLQQLQKLGYLPASSSFCSDSSDRGQNHIPNLIDDKNSGVDFSNHNTPHQTNCSENSALRNINTLSLSQQQQVLQSSEKEYQVSSNLMTLPSKDNDKESLQMQYQQLYTRLQKIVPFQNQNRETFLSEPSILVGQNKEKNQQQHEISQQFNQWLKFISNKKKTHYLQKSCFNQMSSQNNINSPVDSYCTTMNHNNNNQPSYINPDFSMNLDQSHHTQLCNSTSERNTITTSQIKGQAYVHNSENQEISEDRKVKDKSVNVLNLLENAQKQQKNQSLIHHNGGVSSDNTLHSQVDIAFQNKSTQGNINQTTSLSNDVEITSFQYLKNTPLIQGEQAPLEEYKKKNSKLSSVCSSSRNSFTSKSSYLDDDLNKLDIQNQIVSAQQELQQRYTQTMIIKSKSSSNLNDNIRQKLKLDLSVLKSPSSNTNLNNQSKGLGLQLHLGALKEQQQDNQNNQLDQQPVMDYYDEFMSKIDEFSLSWRKAVIDESQKYQNRDNPFKKQQLMKQHQQLQQSNNNIN*
>TetBor012582_none_TGME49_274160
MKRMNSTSSCLSDRSNYPNNLSNTLQSANLLTNYGQITQRNQSTYHPSQLQVTPLRMNELEFKHLQNQTPQPQNYLQAQQQCKQSLENGDQQNRSLQQQIQNRMNNVGKNFQSKNIQSSSCAGDRIQLTTNPQGKKINRKEDQENIDIHKNQQFNLLKSQEQGDQVNKKQQQQNNSSYGIRLLNNMIGKNKNNQENGQDRKGNNITQIVGDKKLQQFTIKSNEARQNCHQFAMSTTQSQESTETDNQIRGVRLLSQTNTIKLLETQAQGQTKNSQPETSLASSTTSFQGGQYKMLRSASQPFVDHQQLLHRQQSCQGYQTQYQQQSSTSLQQSQVVSLLPSSQQYSQTINKQYQFFQSVNQFPISTNNSQQFSSNQINSYSNTPRDVQPYQSQQITSPKTVSLNQSNLQSQNKKPNLTQQLSPKQNPFAEKHVIVPLQVVRSQSENIFLQQKPSNFSQNIPPQLNQNYQQQYNQPKLGISRSSSFYSQGAVVVKNNDASPNLSVCRYDKKQLYQNLVDKNCEDDKISQFPPSIPQSFTTTPKQQYHYRQIQNEPINTFNIQGNLHHQQPTGLSTQTVDQIQNIGLYNHLNQYQNLNIYDQRKPIELNVKRPSFDSSNYQSNYLQELSPSFGNNNCFPQQQNQVSNNLVQNWRLSNENFQELKKPSITQPVIQVQNEFQQNIQINIEQNQEFREDAKIEIQSIENLQSPNKQCQEAVKVNEPASIVNQPTISVNIDEASKSRDSTKKSPNKNIPNTKIEDYDSPIHLFGGQNMNEQNIQQQPKIIDFSSSKSPSKSMELTEDERMWNMISPDVRKAIVQLNINKYCDEVIIQIAKEKELRQLQQGSTPNKNQEGTEQNANNEFINNPDSSFFKEEKVKRALNKSRDNESHKSINSSSKPQSLTNISQNNRNSVSPQRISSQPLITAINQFNLQTPQPEFLKVDQILKQQQNQQLQNFNETSSSNNVDNQDQENISAPQFTFSNTKKNVSFEQEKFEQKMLNEFEFTPQRENIISKQSSCNKSRSDIQNSANSYKSFNDQQQMIINERSQGVLNSIEKRQNSSESGDNKRIINLQVVETRNQDQLQSDFLNEKDLTNSYYLNNGDSDQKSVILQKYTKFDTPDNRFERLSLSNQQISQLNNPVNVSNTKINNSNEKLSNSKTKLSNSINQIKEKIQLNNSAEQQKLKPLNIKNLNIDYLEKEADMIQQHFSSELVFTPKNQLEHFGLNYETRKEKKLRILQENIQKNVEKVLPNIKDNELKKITSSIYESVFSLLREKYNIEVSSSSKSSDHSSSLHTLSQNNLISQRNQSSVRRTSESKFIKDVQPIDFTIKKQIEHNLKKELPQDLKEINVSPTNCIFNINMRINENSPIKQKAEINFKGQQQLESKNSSHEHKETQDRDNYTLMIPSHFEEEEIISRGRRQSDDFKQLLLTQEFEGEDEDIFGQQKQDQTEERQLLEDEVRMINPNIFSNENNDFTQEEENSNYCQQFSYKKNNNCYQMPVTHTTQKNQVGLSPIREIESTYDQIQQSNFGKNTHQDYVNTSTDERLGSNQYNYDTQKSRSNFQTQRGIEEELEEDEENQNQITSILRGSNSLQQSNSFKEQQQKFKLTTSLLKNKMSPRNLQLNQQLENQDLVDNLERFEQEQQLTQDLLRNQEIQRTRQAYYENNKQKNYIFVPLAQQQESQILCSISPIHQNSSSQSSFTHSRKQSFQYQQKHSSAIEDWEQFSTLSKTLYKTNYFTNSISNFHSRKSSLQSLAIVSPPISAQNTKRAVGSSQNPKQQKEEKPLPVKNFAQEYLKKCQSKKRQQEGKEMERIKQTLIANLKYGTNQTNQIKGEKKDKIILRSISSENKNFKKK*
>TetBor013754_rbh_TGME49_274160
MSQSSRGKSSERIANTSYSSSSGIHNNNNNISNNLAVNNTLNHNNSYSIRDARDNQQKDLITEMKRLKKNFQELKSPIIQKKYFGMNGGQGQQQQQQQQHQGNSQMYSVFQQGEQGNTYNSQNNNSFNSNEQFNSNPLQTFQHHQNYQNDSQRQSSQNRGKANSQQLHYQHSVSYNHVPKGQQSDSNRNHYASQDEDRSEEIENNITQLGLVNQSINQSFNYNNSLYTKTMPPSYQPGSESNRSQGRIGNISNNTLNHNQERQQQQNEGRQLQKEHTNTIYQQQQQLQSRQNNSLKRISDKISNIKDRAEKIEWIKNIEKKNFQFSNEVLQEGTSQIYLNVKQDAKECQTEDISNIYVEKQINDESLKEIDRLREQLKKLELDLDLKEQALREQEKSIKFQIEEKQVRIKEQDQQLEKVLDDLNRLQKENIKVNNALKQAQENLALNGKNQNNTSSQHLLPSEFKTKWESLVTDGVANTFINFFENPLILTNLLQDLFIIIHEISKNHIKETNTKVMDLLQLDKKHAKVYEQNLSKLYQDFNNDIFKIIPETSNPKIATILQKFKLQANKIITHEYYSEFQNMKSDYIDEDEVDDDDNLEGGDSNEQQGVKKIAIFRDTLFFEQNQEDFKQYLEELYESNEILEFIEQFYRLSIHMHLHDPSLSLPVQNFKNRIFEYIPYKKNNFYLIDGFVQQNVPALTVIPPVMRNNQIYTGIKPSVILLTEDIINERIQSKIDAALQKEQALLNSNTNNLKSNNSANKSEESNPSSSNNLKEEPNNLQKQQSPQAQQNIEKSIQKIQEKQNSLQSAKYKTEIQNEITKSITEFDTTQNQENIASNSNKQSYSLKQEQNINEHVSLKIKSNKKQSPEKKQTESLQNSRYVSKDNKENSDQFINQSQPITSPNNKSIANLKNISQVSQKLDSSSKKQGYLNFGSIQTSPKQDLLNLISPRMDSSHKKAKNDNKEPLLSQSKFCSKIYENASASSKKKLNFESSHSEKKNLALNLNKSGIINPNLENGKEEIVKNLFLTSRSHHSKSTKQKDDNQNNTHNFSNKNIWKGQLSSLNRSEIDKRAIFDDLTNQTMFQNNIPQSSSQHSKMINKLENNKNMSFLKKGSFTGKNKNSLSSHQNTSYLNSVINKQTQDSVQLLQTLQIDNKNQKNKIFYKDDQDYDEQDIQEERFSLNYKSKNISIERQQIKDEPSPISSRNNKNLNESKLNFSNAVNNNDQERSGIHSNNQSSQKLRRSNRSEDENRIINQNTIFNKHFKNNSIQNDVQKNSNISISQQNSTVASKAYSFNTFLENHRRNIQKNEKDQSQIYRQDSSSSSRDNKQSKTSNANQKEQLNKSSANTSRLFKKDSFDQKSVITHNQSSIINNQSSFTKSPIDIKSIESKQKKADDFYANLRKQINFSQQYGGSQSNVSQGSSQVLIGNNIIKEPKNLPLKSSRDISPSSLQLNCSKTDRLLKYSEHATSNIGNYFPPEGMVNSNSLKPSNPRTASMKRALQNIIDSFSSDDDVEEQSQNQKKQRDSDIIQDDSLIEELNQQRDSNLGRQINNYTKNSSKNECNENRPFSFQSGLSLQTHHKKNKTFEKLYNDLKQKKSFTQNPIKANKEFLSKI*
>TetBor020158_none_TGME49_274160
MSTQQPHPNSNEKVINQQKVIGSTGQQSQQQQQQHLKGEFSNQMQPNSHININDYGSNKINSNQYQQNAQQNVNYQSTQQAQNHQQQVISQSTGAQSQRANSNNQISSNSNNIIQGINSQQKNNDQQGNANPNQFNASQTQSTINGNNYKVVKTFQKGATGSSNNVSSQNSTSSSRKKGSINQLQTQSQSQQQMLAAQEAALIREQCIFCQKFSAYHSFGPLLNKALYSKYSSSQNYFYSKDINDILANASTQIVIRFRDMETYDEEEEFLKRFYQKSQQPMKMRDLTEYYKYHKDIPRLFMVSIGNAMNRYHDKRRRIEYQRIKKQLNFETSNNNNTEDSQMNTEEEDSQGNKTNKKKEIPKECSNMLQELDVTLSFHQRMETKVNSKNSLGNEGIKSNIQAFYNGMNAFYMNQQPNKVYAQQQNRRQSNQFDMSSMIKKASNKNFFPAQAAGSQIYNKPSSQYDYYNPGYNSNQNETSYQLSKILQSFQQNGAEKYFYSTEMSMSNLDSILHTQTNDLSNISNILSPQHLQGTQQQQPQSQRIQLSFNNNVNKIVPTLNFTKNKNTSLGLQSTNEEYLSSAPINNKQKNDNPVLSQKYQNILNQQSSSSGSSNFTGNSQQLLQGLSSHPFQEIHSNLPSQKLSNIILEQQHKMQKAILNNGMQISSNNIDNSQKQSNMQLPSQQKLQQNISSSLSSSNSLSKANQLNLNFNKQPSVNGGKEGISIEKQSSSSSSNSLQQKQMISAKQIMKVLTQNQQSNNNNTAANTPGGTQATTPQSSLVEKDLNVKQNAQQNQQIQLLEQLKVNPSNNPNSQANSNGNSNNQGSMARTNSNQSISQKILQKRASDNIYSTASINPIISYSTRVPSTQKNSSLIGAVNNAASQLPFSNSLLNQLNNNKNSDNSNSVMKKTETNNGKQQQQQIEKRYQTTERERIFSERKDLTDKLSFSNANNHKQSEKQSPTIKHNHQNLLSTQPVSNQIMQIMSQRASKDQIFPQMQQQLDLQQFKQVISTNTPASAANTSRPRSSLHQNSTGQSVTASAKQSSTKAQSISTNPLFQTLRQSNLQSALGNTNSTQSNNNPHIKCDSIPSSNALNYQSPQLQQQQLLSSTMQFLNSQNSQSNLQQSQFQIVSEGQISPQMIFQQQQSQLLLNDLQSHYHYSSPINNSEKQINSNNNGDLRLKKRKEGQNSLNVKGTSTTGISGMGANNSNINFSQISQINQANTSQNPQIQQQQPQSQRNNLKSQNSSQKKIKHSQHQAPQLDLQQQIQGQILNNNSNQVNQAQTSVQPSNQISQNNFFNQKRNSQITQLNTDLIKTQFYKTSSNFGNNQQQKNRSSSNPKQAKIPANYNNNISNLNNNLNNQLNAPKNQNFILQYDTNFQNPITHQPQIQQNIGQYPVQQQQQQQQQQQLSHHQQQQFLLQQQQLAIGKHQKSNSTLNQPNNQLYKQGSVSTHSNFNTNSASTSSQPNLHSGVIMNQIPVNLSLPINQIPNNLQSQPSSAKLVNNNSNINIQSNNNLSGVNSQGNFTQINLQLVKNYNAGNTNIISQNNQNISELNGTLNVGTPLYQQNNQGMQHSRTRSQEIITNQMNIIGSNTTRNHNDNFSGAQNINNALINNGGIYSNGSNNLHGGVSQINQIYEHKYHYNQPQSVRNKVERTASTHFSDSIKRLIEQNTISSSSTTTNRTGSMISAQQFISSKQKSQIQSNQNLTNNSSKYYNQNLTNSPVSIRKSIINNGNNQNNLKKQNRADTFAARVSNMINIFDPNQQNSQQVLNNLHNSSGSSNHNSISNALTYGNSSNSNNNNNYPPSARINLNIKNSANNSQSQSRNSSPLKQKLEIQQNGITGNSSPQLMNSGSTGVLPLNYQAGLNFLPSSTQSNQIQNQQNNNSSRAASSQRGATKASQLIRYRQNNQ*
>TetEll001527_none_TGME49_274160
MEISQNTPHLSSSAATIMNMMSSTSNNVMPPTNKYINDINLQKQMQTLQNPQLSQQLQVQQNKVNSQIASKSGKTQSIALNKKSIADKSGLIQSSYINGTPTSSQVLQAQQEKSSQQNSSTFVSHVNSQSQTLANFNQNQSSNTINKQNQGHQHYKSSTASSTLEILKNNQNQQNFNQSNNNIIQAQVQQLASKLSNTNKAKIQQNSFANRSINSEFQQTSQNQQSINEKQLQLPQSTSIQNLINPISSIENYKSTIEAYKRMVENLNKQNDQNSVNQQQVKHQSNHSQKPSIPLHQNNNHGIENQEIQTHLKSHRHNESRQNNPKNHEDISVIAAKYTNIGSALNNNLKQQPINTNNSSYYNNQVITNNNNNNVQIPSSSNSQINKSSGDITDIKVSSLRQIDQDEIKSCNPSQTNLQSSGIHSYNNTAANIYGSFNQQNQPNPNNRNSENTHLNITAGTNSGSIAGKKKKSDTVIGISSITGNSSSIRRTPSNSITQNPLLFGSSTSSSQQNIFNVNSPSHLSQHQMAQNQNQQETQKINTQQQHHHSFQLNLNKTKQLFSNASPAIESAISGNSQNQNNKNINPQQLQINSAKFDSNTQKNMNQIYPNSFGSGTLEANHFRPSSTMSAKYGLEVSSFGLDLKLEYQQQQQQQQQCNKQQQLSEQIIRLILGIGWLAGFCFLDLA*
>TetEll002620_none_TGME49_274160
MKFNAETSVLLGNVLGIQEENKELNSVKNHSNDWNERQLRFASQHNSSAQLILQGSQNNISNAFLPNHNNKILGKKDFSKGPSLSLHSQQLSSGQIQEQNQLLNRIDNYYQIPTANPQECKICQINNSICSVCLQKQSKVKKKFLNPKGSESFCSNIPLYKYSRFSDQEKLNSSYSYGDSCKQSIIRKKLMLNKKEQNSRESLHSSQQMNSLQDKFQDILKVKHRAHNTNNQSQSLISSIENKNTISISLDKIAPQTATQKENQSFKQTFKQENKDEQILSDNYMNYILRIRQEELENPSKNYLQNEFYSSIQYENAEMSDKNKLKNQLPMVQQEQQQQQQQQQSKKINENNQHHPSNLSLSNQLKILDLNNLLSKQKSCSNYVNSQYIVDQSSQNNKNNLMNITQLNFIERNNFMSKKKYESSIYKKNSQDHKRVNQDGFQTQNPIVAATQTIQEYQKHLKKPKKSIIYSKIKSLNQQNFSDKENSVIDKDKNIDEIILKRNNQEEESSQINKQFQDSNLVNSAMNELNKSNSRFMNSSYLVLDETSEMLDYIEESSYNEDQIFSGKNKNIQDQLQKYVRNLKLKMQQQQNSQLKNVSNINNMNEKENKKLIALEPSEIKLSSLTQKSSDKNIFNFKYRKTLLKASTNFNTNSNNQSIEQVDKESIKHLTIDPKEQQKLDNKNINQDSTASLDALPISFPKLHKQQIKKSTSINQRSDLQLNAQKLYVGNRLDKHFIQSGKDIFYDSQTNKKQVEKQIIYSQSFSKQNKLLQNQNNLSSNKQIKTEPDASEMELTFKNGIQMNTFINKNRISLKEISVSNNFDINHPHRNLQQNNPQNQKQIENIQDIDLCEWKHSPNSFISNIDYQIIAEKQENNIYEGINISKAKKKKQKIIKQKNINQQLKDS*
>TetEll018463_none_TGME49_274160
MDLEHQLKIQNPFKKESQNNNLNSHSDNFQFTTNNNNQNPDEGYNFHNNELNQHSGYNEPNSHPNQNDFQNEEDSQNQNMDANLQYINQHLIDYQPGMLDDQDGQINLYQQEMMYNEQNDKNQQDYENILNFSITKISQTEQYLDKYEKVTEYLLQADKHSLNGIRNTLTYQQNKNFFLQEKCCLEILHQNNQIFNFEAYKCVMIMCGILLDASISLIKDRRFYLAEKYLLRAKYLTEPNEKHLRKVNQKRLRQQLMYENQNQIEEKKENDNEESQIQHQSSHENEDDLNEQDDFDSIFESDLRYHDIRIEIALNLCEVYKQQMKILKKKRKNQNKRKSIQTSNQAFEGSNRKYDSVGNEIAGMKEIKEEHELEMEHENFDKQNGSPPIQSQANISPNKEKQVFFAPTPVQTTIALSRNIGQNSMKNIQDEDILKKEIEKKESYQQMLLNQREREMDEEELKDEEEKQNENKLENAIKILNDIESKLTDEYIELSKQDLKGTLCKFYAKKVEVLNELLKNSEDQYEEQEIKEISKELLECAQFVIARLESILLPLKANDPPEQQEDQIYLATILSYTWTKLGKYRLKTKEIEKAKQCYKNAFEKLQNFFKEGQDKNMLQYKFQRKYDKLVGKLEFDKADIIEFSQFQLDCMKNQKNEDNLKVNTNKNYLASKRGIPNSDIQSPTVQYYIDPQYLNQLQNHHTVKSLNKNRYLKKVTISHPFGSSLTGFTQQQNSVVQKQANNTQSAQQQQQSEGRQFKFKKNLQLQLENYKSQILGQTTTSFMNQQPQQQSHAEEYFTIPKSITGKQIELSPDEKNAPFLIPTKKIREKPQSAKVRGSSSTKAKFFDSNSQLANEQNYYSNTNLSNQNQMQPPTKIKLHRKAPSFANTLTKISSSSTKNFNLNSNNNEINNFISESASNLNQQQKNFLSQTTFNSKKNSKVDLKFNQEETQSQVPPSGFSYQQKSLSLKSNNIYKKNEEENTQYQQSQEEQGGIVSVTKDESNQKIMQNPKKLSLHQLGQQQGMNIGKISSAKSPMISKQMQSIEAYHQNSNQPLFFNNLIDPSNTSRSKIETTKIFKKPTTSRISSQNDILDNIMNFVDQINEGHNYKNSFANSNKSTTASTSHRKAFSSSRPSSSIIYFTTNRLANNNPSQSVHQNQIPQQQMDQQGIIYEGNEFQDVSKQIVNEQKQQMRFLDQSSQDQQNPFFPTQTIKKPLDGNNFLIINQRPTKAAKNVEKIIDTMGNLRVQLNNLFETTTPKIQPNQAGPKISIKLSKDQQQEFMNIICSRPSSKTDQGQIGKKNINSSRKMSSQSQIQGQQAQQQQLQQKNNQINQIEEEYFNQNTKISTRNIQHPTKISSYRNSIKIPMQVQMNQQQQYKSLTQFDDNNKKMQSNKHLQVDKKNEGSQKRLNTIEKQNTKNKDMSLLYSQQQNQQMQQQQIGGSSAFIPINQNQINNNNNNNVQYNTGNTNQYHAHSSQHVKIPQGSSPKSKEKDIQLETNRNIPNTNNNNNINNNNNNIANVVPIKRKNTEVYNDSSLVSVQPLLNKQGDQAQVNKSGQVNNSKIEDKMKQTIRRQSTNINDSVFKRQPTANYEQINIDIQTNQQNNEEEKRPVSQFSAPFLKQKFEQFENMNNDRMNKDQNKINETQSSQEDEDEDSKTEDSGEQQKNVPYQMLDDLQNNQIDELKGADENQYSMVDDLKKSEKRLGNSINLKASIGTHLSKLNQQSPDISRLINSQQGQLDVNRSYGHHLHITEQGLSSLQQSFNQQSQNNMQQQNYGAIDKSTVITNSQNIANALIGNTKGMNTSQNLKQQMGIQKQDLLPVKTVYFPSVKQSKYLFVQNRIQELLFAPLYFYKSYNQYSLCQWNVSNITIELENVTAQEDAEDIEQVLKGNQQNKGLPLTSDKIRYDIKLCIFLECIITDQHIINNPLIFYLKNQSLNFIDHLWPNDKSKIETKYELAILLLDRWIRERDLDAVEEFYNIGLSMQNVQVQFVLRGGNAFLEFQNLIKKDNEKGSWRCAQITHRFE*
>TetEll018562_none_TGME49_274160
MAGFKKVNNSKQEYPSQNIPSNFTVSIQNDEQKEHVLKKCYDKFLEFPLEHQQKIIQSIQPQPQAAVKEKDQILEIINFLIEKDKTIQQSTARQRMNLIANKPKYEIIMRVFEAKFAQMQKSKEEMIKFCMRKAFKFVYDKIVSEKKQKLNKKEQKQLKNEYFGITNESEYALPFRDDSAEKTMNDDFLKKTFALNNFINDYKLFLENYDEILEKDNQKKIAILVDQILETEDTNFEQGILKIKRIPWSREILEQTKQLAQFLLQKYGTINESLTSSKPSNQNNSQLKDAHNNIQSEGIFNDQSLNFQNSQANNSNSNSFNTNTFTKQKQPYVSYEEFKKLILSFSKNPYFKELVMNLLKDFNKNDQSNLESTNFQDFQHNSQTYSCEKNDSVNSANLNINQKHQNVQLASELNQNLPHEQSIIVKENQLMQSPERSGINNEKNLNTKTLQRKSSLEKSNSMCVKEELNDSTKIHSFREKTPELSSFKAFKSTSQFNISPIGNIGSMSQSANLSQKNFNQSQNQQIGMFGEQIPNSIAANPFNQVNLQGLIGQQEQIQQQNLQSQNIYINPYQRPNNNILPPVNITSLPIESNNQNFNQNLYLGMNEMAQQMNLNNADNTFYQQPFTQANQSYVEQQDSFKSIFLSLLLYFDQNQQNQQQQQQQNQINFMNQDLLNFQNLLTPPISAQDYSLQDLAQQTKQYLQAGHTQLLTPQSLIPNNEFYGERNLSLIQNQTLKQQKQQNSYQNSGFSNNVFSNLVNEVSLDIPKQNLVQDQNLLKRMNPNSQFYYPVSESQPENIQINQIQTINQSEEILNKGIQKKDQQ*
>TetEll018563_none_TGME49_274160
MAGFKKVNNSKQEYPSQNIPSNFTVSIQNDEQKEHVLKKCYDKFLEFPLEHQQKIIQSIQPQPQAAVKEKDQILEIINFLIEKDKTIQQSTARQRMNLIANKPKYEIIMRVFEAKFAQMQKSKEEMIKFCMRKAFKFVYDKIVSEKKQKLNKKEQKQLKNEYFGITNESEYALPFRDDSAEKTMNDDFLKKTFALNNFINDYKLFLENYDEILEKDNQKKIAILVDQILETEDTNFEQGILKIKRIPWSREILEQTKQLAQFLLQKYGTINESLTSSKPSNQNNSQLKDAHNNIQSEGIFNDQSLNFQNSQANNSNSNSFNTNTFTKQKQPYVSYEEFKKLILSFSKNPYFKELVMNLLKDFNKNDQSNLESTNFQDFQHNSQTYSCEKNDSVNSANLNINQKHQNVQLASELNQNLPHEQSIIVKENQLMQSPERSGINNEKNLNTKTLQRKSSLEKSNSMCVKEELNDSTKIHSFREKTPELSSFKAFKSTSQFNISPIGNIGSMSQSANLSQKNFNQSQNQQIGMFGEQIPNSIAANPFNQVNLQGLIGQQEQIQQQNLQSQNIYINPYQRPNNNILPPVNITSLPIESNNQNFNQNLYLGMNEMAQQMNLNNADNTFYQQPFTQANQSYVEQQDSFKSIFLSLLLYFDQNQQNQQQQQQQNQINFMNQDLLNFQNLLTPPISAQDYSLQDLAQQTKQYLQAGHTQLLTPQSLIPNNEFYGERNLSLIQNQTLKQQKQQNSYQNSGFSNNVFSNLVNEVSLDIPKQNLVQDQNLLKRMNPNSQFYYPVSESQLNIQKQPENIQINQIQTINQSEEILNKGIQKKDQQ*
>TetEll020356_none_TGME49_274160
MKQQPHSSSYQQLGAKKKIEKLIDQSKKQGAINSSNLINYNQANYFSGNGQEPVQFSQNQKNAQIMSHNNFNQGVNKQILQNALSLEQIISLQTNQLHLNYLNQQNLLSQSTVTPIVQTAQKNKKSRSPSQKSGSQIKLKSAQLESIQKQFNKLLEKENKQLNNSNSNSSANKSYTIQQQQQSALLTGGGSVTYLNQTKSSAMQRRQRNLTQLNTNSNNSLKKGNSSSLTRINRSLTPNSRTNSSSLHNNKGGINKNLLQLQSGNQTTANITQKRIDFAFNDKVNSQKSNTKSAQQFNPNFLLNQQQAQMQNSTQQKGSMMFNNSQQSTSSFNGEVINNRLASIIQKNPQNLEEFSIKDKQLNKILQQLLQQRMKQQYQQNQQQQQQQFNQCPSNKNIDCSISPTMSLMSSKPSNLQSYYAHLGLNNGKNSQFQSGNNTNSLQGYSFLNSSTQAGNSIQNTNLTHSNQNFINQSNLISCNNTNQTQQGINQSSLSAQLQARNFENNSIFQEQLKIEESFQQKYLQYKEKFSNYQSESQNNSKMINNSSKDQNIQQILKTKGQADPLNIIDNDHIQLPQTITNDEDDNQNIQKQEEEIKANEDKACTNLNNNCNQNINQIDSQYNSALYNMNQNINNPKELLSPGDDLAASNYQSSNKKLGNMMIQNNFQGSQMGPMTINTESDSIQLMSAKERENMMQYIENAQFPTGSTTYQDLIQNIPNDFHQEIIIIYEQKIKEITEKFQHRDIVIRQSLMKLEKENSILLTKVQEQQEEIFRYKKLRELETKLIKKLEGEIKLEKSKYQKLLSQKFYKKGSDSKNFNAQLIDELNKKLNEMQQEKECLEYLLKDALLKTELLKAKESVIFRQIPFSNNLNTSTSTISIGGNQNISNFNQLFSHAGNSSSNGNFQSHPAQQVEYVNLLSLDNSLNKSQNYIQQQQQLQQQQQQQFQQQQQKLYTHETDNEHSPDNNFLRMRNKSYGEQYFRQQQMAEKNMMDYRNQLLLSEEYEQQQAKQYPIIQQQIAQSQTQMNQQQYAANLDEDISNSERSHFMKAYQNSQGGDLKNNQNGQIYPSNYILRKQIQNNLQDDIQGSEMRSGSYMGGGSLSQNQQIQPEDYYYSENEQHEDYDYQNSAQMNVLQQPGQIYQNEVPENRNQNHIDNQDDIQQQQLQHLGQQKYPLYFETNNQENIQTFEFNSNMNYLLNQYDIRNSQNLHNSAQHHEIRSPSNSQGISTIPISNSISPNITNNYNSIHQQKNNGINNEMLILELNEKSGNRSYLINNSQVIHEEASSADNTTQNNDNNQNGSNFSQNNSNKMKRSSNNLDSSSAVLEVNVNDTNNLNHDLFQKSDNSKIFVENETLSKSDNIEHEDEDIEAEFKEISESNGTRESQENEQDQNQEKVESNHNQHEVQSLTEEYLKNKVEILNNASFNQNNINQQNVINSTQQQANENNTNDSHQKEDEDQAIAQYFNTKNLYLQKYYASQNNSGVNSKSSSHINEKNNSNVNINN*
>TetEll021310_none_TGME49_274160
MSIFENIQYLNNSQAPLLASLTSSAPSNTSNPLYDLSLAASLLPNLLQAQTQNQQTPNSVATSQFSTTMEPFGNNFALNQNASLQQNLNQGNISSMNQSALMQLEYLQQIQLMKQQQQQQDQQREQYKLALITELIKLEQQSQQPTQNPLPGVFDMAIQNQFGQQQLPNTNNLLLEILLQQNKNGGNSQQQVTPQSYLSEMQNQQCLLQQKQKNILLNSSQSPKGNENNFESRTLSFIPSIASASPQLQAQISPQLKKEDDSICIPQLNQLNTQPLNLKNNGQQQTDLQQDAMSQQAQAKNLQQNEMNQMDSNSTTKTLNQQNFENCLFSSSQQLIKQQGQNTDANNQNIDINILLKQQNNDEQFEIQRKRQERLIKIEKYKNKRRNWLRKISYDCRKKVADSRLRIKGRFISKKDTEKIKELIGDNQEAFNAKKNLRLDFMNSKMKLQNLDLNPAISKNEILNQIEQLLLKNRQIHTTQTMQQIVKRIQKKQQVFCLIKRGQTEMIKLSANNRSSSSINYQDNNEEYSSMCENSKISSSQN*
>TetMal001281_none_TGME49_274160
MSSLRLTDLNTEEICHDLFTFATKQEKQYKSQKNDKFTKQNGEPAVDQLAQSAQKSKYWHLIKESKFLDASKIKICQEKEFIWDSNREQQLWYKNLVIPTIKVNGKISQKESKIFAKMRCFKQLENQSFHEVELTGELEQEFNDDKPLFFSGIKFLETTFISRSICFYLVLTIEKSQSKELQKQSEILASYVSDSIYVEARKKSKRLRSERFTSNYLDTLTSKNQSTQKLNQDVKSEYFVSEIKELYELNSYLNQLNNENEEKISPFILCQLFPSIIRVYINKKIYADCKELLNDSIVQTQQILNNDPAYFLQKNVCNQNESDCVIYLQVSKSSKNQLLPTVQQIQQKLLRFKPQALQCIFEKSSYLQQKYRQINSSPEIAELIENNYQIFNKHSTKPFKFSKAQKRITKIDDFLNQLEENRSKVQYSYKEFIKQEKQIFCKYTTTINLRDFPPFEPLLTKKVKAIANKMQFKKLGTQSLIEIEEKEVNKDFIFNNKQIETEKNISIQSTQITSFASPQTHMLQLDSIPLKISLSNEDLSTKLLSKESPKFSQDKLTNPILNISQSSIFDEIPLHNRDIFQNTQNSYQAIQENINSFTYMPLDIDFLEKQQNLIQQNNLNQSQQNYINQLQQNNINEIQQFNYNMNFNNQQIIENQQSSFYLNQLSSYEQQKQFNYFNQPYIPNNLVSNLQQKQQQQIYFNKNQQKNYLNELNMQHIYHNQNSQYSINEQKKQQYFGNLIPQQQQFPHQLLLERNQPVQNIYQDNLIKQQAGSISLIYI*
>TetMal003765_none_TGME49_274160
MECQLEKKSLNSNTASLDHRQEPLIKRNKGPRIGDLLKKRKIRLLRKEEKTKIKADELVLKSALDQHNEQVSYEEDEEDEFDRGLHTKEECHLHEEKIKKISSLKEKANQCFSFEMYQEQYDLKYACKNKSYQSYCEKNIKTQNLNHQNEDSQQLFKKIKLFDSNAKKKIEKFDAKQKIIYEMCSSLVKEYLVEREDEEDSKFQVSNNSEESDHSNMDQEVYQQIIEDQYQQFEDANKRKKKTKRVLTYQEKHNELLKVASKYQQINFPNSKKAYKKNSLLSKQVFLQQQQQQSDNTTMPIHNSQINVGNNFTIHSNIQTLNPQLQQFQQQNQQQQNQQNHNTQYQPHYQQQDIIMHDQGPEYLLKKVKLLDGCNKYLDKISWEAPEDELDKMEKEFRQSQLKPDQTITQLNNSNKRTIIQDKKFEKVYHSLRKSIKWSERIFDENSQVFNKMLIELNIEQNLCKDDFNILNNYKIQLVTPINESNLIDKKKNEQILEFFMQENNFVMDKSQIRDISGFKSNQHGQQQAQINQFKTYHQQVLQQQNQAQHIQSQVKPVELRPNLGQTQQQQQQIVLGGQQNFLNYQQQFNQNQRINQDQQIEQVQGLPYNSDTANQFKFANQFKGVVSSQQLHQSQGHNMPSDQQNSQQQSGQNITKKNKGNLQSQSYNFHHYIKCFKNNQLSAGGISSSNNLIYQNSKFAGGKNEIIVIDSPKRTQQNNQQMINLQQESNQTCNGQTINTGQNQYDSSFFQNMQTSSINQQQTIQQQTQQQAQQIVINGQHKSQQGFNNTNLLEQGQNQNFKINQLPQSQQQNIQQQNMLPQNQLLQQQQQINQIQNQFPQLNQYPLLNQFNKVNYVSYNPYAITTQFLQAPISAANNSYNQFFTASLSNNNNNNNNNPSNQQIQTNSQHIQLQNQHQQQSQTWPFGQINIQNTAPQQQLSSSILQNNNQQQQAQQQTDQLQQQVNRQLQLLNTLNNQQNSQIYFQVNQNPQQQSQAQQQFNQNQQQNDQSLQQFTEQNQLINTIQNQQQQQVIKQSSPAQANEELNIDQYTQLLQNQQQNNQKYQQQYFNGIQSNINSNLALNNNINSNTTSTVNNIPIQNRSANTQIMQNQGQQNNYFLLLNQNCANNQINQVSQQQQQQQQNQPQSAHQNQLYLLMQQQQQSYPMLPIIAANQNTLDSTKMHQVVIQQGVLNSAATACVPNQNLLNNQFLINNQITQSQII*
>TetMal020151_none_TGME49_274160
MDLHQLKRKLSDSSSENEDNGRQDKQPQQQKQKQEQVVKKQDEVKKIKIKNKKNDQKQRDDYSPQRNNKGSNTPPIDINFVDGMILQFNSILSNQISVLNFIEKIEYDTDSDREEWKPRKQHSDYSEKSNSKRNQIQQKSNKTNIVQKSSSDNTRDGNKYFLFLRETQLIIKKFQKATDLKNLQKKQKNSLRKMMVMLKNKINSKKNLKNTKINSKKKQSQQQKQQQQQQQFGEVQYVKKEDVSKQGSQGNHNQQNQNNNNNSNSNNNNNNNHNNNNNNNNNNNNNNANKGNNQKKQNPIQKSQLVFVEKLDDDQAQKPSQDNNNSNNNQSIQNSQQYEKKNQNQAQYEKKDQQFNNQNENNKKKMLKLSNEPSFTNSNNNNNNNNSNNFSSNNNNNNNQQGGQFNYTTNSNRFQNNSGNSNNNNNNNNNYNSGNNYQNNNNNYNNQNYYNNNNNNNNNNYNQNQYGKKVLKYSNLSTYNEKEQFNQEQQIYRLID*
>TetMal020676_none_TGME49_274160
MNCFETLKISQQYSKIIQKIQQRNDKDPKNKKSNLIQISKTNKQNVLGNQSQLLTHHIQNNNTKQNANSSCNQTVNSNTSSIQKGQHQIKDKSPSQATPRYNYTPLTPLKNLIGNNSSLSPLPHLQQQSRNVSKTIHYPQNQQQNNNASNMILNTTNMLEDNSFVSINNHLSNIQQEIRISQKKPYLNDQDSTQKTLSQRVLTNNYDSNSQNTPKRLFFNYKITVNESLKNHAHENKNQQKELINFKCSLCQVKTAKYQSKMIHNTGEYIKYYCSKCAIKLMESGQKMDCIPSLKIPQQQFKNQQKNQQDEIQQTNDQDSSALILKNVQLENFSSLEQRQHNNKQISQLEFPPNFQFESKESPNKHSQNQKENIFLPTLGGIDYYQNDALDSSQRNAQINKIVNGQINQKLQQIQIKQQNPNGTLSDNNVNHQQMNGFNFVPFNKNQQIEQQTKQEQNRIQVWNFHESENQDDQKWQDLGPKLTFEGDSQRPSDQDLFNIQQHEINGAIIVFKDSENSQQQKNIQDSDGQEIQSEGNQKISEVATISQGSAMNNNSSLQKVDDSRQVVQQQEQQYEQEQVTDEDSQNQFLPQFSDQSIYEQSRLRKIQILDNFSQDLNLSNTRAASCLSQLAQRKKEVTKFYENQELKLQQNAQNLMQLIQQELNESIEKLRNAQVKTLSLFAEKENQLQRIYHEIQSTELDVKKNRVQIVEYMEEQPFNNIIQIYHQNLQKNTYIIKDLPNQILCLSKTYQLAEKKQAQALFQQGIKDTLVVQEKRTTMFGNSSYASATSTPQTANTNNNSYNIVISPRSSNNQNVNQFNFASNQNILSYQSHQPLKRNLSQTNSMNSSKVFTSQPNQTTFQNQPTLNVQQNSSQQSYQAQANSNPSPIKKQNTDNSQIQEENQQLPQSSDFGNNNNQNQFLQYENIQSSFSQQNQNFQQINNNFSLQNSGHKSQFKPIISNSISSPLIKKNNSLKNIQNYPTIHENQYIQNPYSSVENHFEQIYKPDFTRENAPSYSSVQFQRWKDCEKTIIEQIMSIEQNEMNLTPGGDSKQDIELLSPCQQSSKITEIVPQILFQSPTHIQQHNNDISVINQKSDFQQAEVKLLADYEKKKKPQINQQKNTQIIQNIEDNGHDDQLENQDFQQIRQDDQKKQATSKFEDLKNNYQWMIEQYKKEQNLVSSPLVPQEPKNAKKGNQLVGKQNLDNLAKNNNDQQGQNQNLTREFEQNKIIRDRCELQDITYLKLQQNEQLQNKLVRQGNNQLVDDIGLSEKLVNKTKFKESSNQSYSSNNQTGEFQMNDHGNIQNQYQAGNIYGNEYSDQIAKDKSICEGVDLSYSVSVAAGIVSTNDQMINIQNNQINNSNIQNSNNLFKMKSYKQEEQILSKDGQFSSIQPLCQSNVFMQSELKQEVYHDGNQREAPLNQFDQMLNSDQKMQIQKDSQKLTSFNRQNLINSFSQNLKLSDDYIESSIVQNYINRESFSQNNDQASYQSQNTNQYNMQLMQDQGTLNQFDKKDLISEYYSSYNKGQNEINEDKNIQFVQSTALNYPQSNKNETQLGFSLNIQHSQDDKMNRQIQNIAKDSFSDANYTIQHQESQDEQKNQKEEIILDINQLHDISGDEDTDSGLGSNASKRPLKYSEIIQKIHENYNRLSQNCQKKNNLQKNQSYPVLQQENQQETHLTTQQNLNNSQSSENNLDSQQQNFKTEDSQLIFSNQEQIHLEITQNLSDIVLNKNNENFSSFCTNMNQLEQSLNPLNNQKHESDLKNDITQISVISPDIKLNEIINEEVNFIQNSQKKSENYVNTVASFSQQLFEQQEQELSNNNYPSKQEQDINQPQLNNQVEVSPNSNMADELKVNQDKHSTFSSFLDNQGCVSTNIEAQINDHINNQISQKRINFNKYSELIKSSPHFRAHKFTEDSVLSEEDDNLDVEPTEVRSTPFK*
>TetMal025938_none_TGME49_274160
CQFCQQNQYLLQQSCYQWCPNNYQPNQVQQTCDQCSTYTSDCQACAATCKSCQFGNKNICLDCYESMNYLNGSCTCKNGLDNRNIFYQCSNDNIAVIQANLASQSPTLTINFGINLLNNNPSCQQIFDPNTMQMLGTNPICAISQTNITVQLDQDATIMETKTILFQKNVLQFSNSNKLIDTFYLISFQQLRDQPIQFNFQYDQIQNTCNDIIFKYLNVLHDANRSFYSYQWGIQTDINLDSSILQQLNLIVQKANDQKSLTLLIPKYLIPAGTSITAQFDYKMKINSNGTLYFTTKYETQKKIQIQASYSSSIYRYVDSYLYFKFIIEICNQNGAVELNDPLDISIASKALPILNQNFSPFTNQILNVNIKKYQIPPNTVLDIWVSSVLESDKSISQKQEIQITPILSDLLILIQGGNKVQFDYQKDINLIGIARDLEIQDASSPQGIDLTWKCESLVKTNGDFQCYDYSNNVISLTQNSLNVSIPAFTFNAYQVYMFTFSGKKDSRSNSQTMTAFVSEYGIPILIVQFSNQNQLQQVNLNEDIFITLKYGNGNVPSDALTYSGVVLYQNKQVGVIKFDYQQIQFRIWDYFNNISQKNPIIQIRFTAYNPSYFMPSMTVINFNINLPPTSCLFSINQTTGFSLKTVFIMQMTGCSSLKGDLTYQFFYYQDNNDYQQEILNPNNILRRQIQDQGMQNILSTFLPSGNLTILGRAIDSQLAIYNSTVQIQVNYLDQGEEKLNSFIDQTLQQQNNNQAQLSIINLCILGEELSKNYPTYNLFSVNQQKIQLINSIINQTKNLPRDSYLSTFSNKIISQLQLSLASQSDSQMQNILNYIQAILQNQVSLIQNKQDTFFNNNNIILQNLVDSFKMLNSTTKTISNNLLPQQIDLSQQICYLLTNITLPNTGGIQLQGNLIQQNCQQITQKNLNQYLAAIPNEDNNKTNLYSVAYNTFAQNPYEYTPEFQIYIQKLKKVEPNISISSYPVILPSLQYINSSSVKRILEDKSNISQPTFIYKFQNISNNKNNLTCLQKQSSSWSQSNCQIVNNIEVNSFNCFCKDQTPTTIIDDLNQLIENKNLQTAFSSQGIKNLSGFGDFYKYAIFWTLAIITISQIGLFLYGQHLDKKQLFYSIEPIKSFNKNKIFNEQRSIENQQQEQQNTIQTIIDNRQLQQKQQNLNSQHKIKQQDSINSMQSQEQIAKQNEQTQNQKGTTMTTMAKIGAQSYLSLNLLQGNQSSRMPTIQQLQKQQISQTNTQLINSKLDQNYENEKESQSQQQPEDIAIQNKHNQDDKNQNETLHKQNLQNKQIADNKQESQLISQTAFIKNLEILKAKPLLLRIIIFHEFFNIFYSYNPTISRAIRFNIFYLRIVHSLCLTTIFDESYNIQQKIMISIASSIILVTGVTIITNIHKIKAVGRKLSAFFMICLLLFYYYVILTIISGEDVYQANTKTLSFLMIAAIDFLGVITLLSILKLAIAFNSLKQTKKQGAINIFFKLFDLQLIIQNLNL*
>TetThe007885_none_TGME49_274160
MSKSNNSNNLGSENMLFDLLDGFMQICQPGFQNYEKSMLQWTNFKELISNRPIDYHQVFTFISKMQETEQPSPQKSKQMQSQDQQKDEENESQSSSKQSYQNSSNENIPKNSTKLYHSQRQQNNLTNNSNNLKDNQQNSSYFNSSQNFSNQGNSNNTVGLQAQNATTQLQTQGRTNNFIKNTQSSYQSNNSGSNSVQNGNNQNQSTHPQSSNQQYPHSQSQNPANNNYFNSTTNHSNGSNQHSNYSSFNNELFAGSSMNMFKTAAGNFQSNTIQNQKKGEQPRSSTRDQFNQGSSQAQNNNNNNFNGGSSTNMYNSNTNGSNNPNSSRNNYRSSFNQATSSSNNNNITNNTGNIYQNQQSNSKATTNQQNSNSSQVSNFTSSGNVAAMANMHSSKENYSHLNNNVNLEKSSPMNPSKFTNSFKANGNAHSIYNNTSQSSENNNHFNSQQSQQSPEKMSSQKTNKNQQQQNGQQTQQQGNGHHNNHNGTSNNHTNQFNINNFHGLPNETSTFVKDENLYSIKSFSEFLKEHTRIQSLGKNTQFAQTSVLELQNNSNSLLKLASIAFFVNLISELPHPESQPNSTCQASKIQLIDIFLKVYNKKLKIHVSSTHIFTSDQLIASFTKNTGLLIQLYLLHGQNTSKLIKAFLYQVQHDPLYLDSLVILIKELAAEFVEECDYDAIASILMQQIQQHQTQQQQNSLYSTCASLSQLQENKVGGLSEKEKRAKLAQKLRQPSWKEVKPEWLFLLSLSLQRPIELFNLRDNKLEQTLFKSKKMQISEVTANNKINIVTVTQAENKFPVYYLMTMKQSETELYASLKINFKKNELKLNEEVNFPYLIKQITREKEQCQQQQQPQQPQIINSPTQQMQQNNNNSANQAQLQLSPSQSKQQQPQQSTQQNLPQSNSNTNLNKEYSMGHRSSKLGLHLNQLQQQQQQPNALYSSTNANNLNSQQHHHHNSSVEDQGRKSHSIKTNHISNLNTNGSTSNLNNPSASSPRVHNFMNNLNQLNNQQAGSQAQQSAQQQQQQQQVPSSIEPKQNNPPFSKLGNKFSHYENISPKYNLNNLNFQKSTVNSRQHQQSNSLSQDEWNKNLLYAKVKDLIFTLNINSEQLNSLARFSITNNQTGIQSKENIQPKSPLKYKSVLYPLSNNCIQQNPNGAIPPNGFSNALNNIMIGQNYIQNQNQQQNSSSTTTINSLSTNTTNNISNLNNLNNTSGTTAAGTNSASVQNGNINNNITNYTSPNSAFNNYLNSNPTLFTGQTAFNINSNSKLNTNNLNPLSPSSNFNGSVNPLLLNSTNNNNNFVNSFGKNGVSGVNNTNSSNLQNFLNSNSYNAMQSAGGMGATNNIQQQNLNTLNQQNMSSSLNGNSTLTSNSALTQLVGNAPGTVSSKRYPTSQANPNLVDSQSRDIFNKLSPRRNLNTQY
>TetThe011850_none_TGME49_274160
MKQRRTKQGRFTSIENEREQQRKLYEENLRKKKEMLYFEFEKQEEVLKYTKLSVETHNDVNFKYEHDRVTNIRIEKENQLQDLLKTLKDAQEINKMQEPLPEGQSLYGQANKGINLTSIFSKSFYRSSGLQILTSTQMKSRDDVNNYIAYMNQEIEQVNENLKNEEQRTLTLKKSMQELFKTKQKFRDQLHDLEFLNETADRRFHDLAAVQFKAKEKKIAIDKDLNAAKKSLKEYQQIGDKYKEKQMVKMKSGEKIKKTAEEIISHDMIRQDELEKEIQMLQQVIQKEVIKQQTIIEKRSESKYILKYIDCFTQFERLFLSGEVKEKDIQDLYEFNNINRRSILSQHQQNLSDDGSTINLQSHNLILNAHRSRKDSRMSSGDSRSPTLSPTRDRMRSSFNIQEEDNRRSLIDTINKFDSEHPNGARDLVNEMIKMYNNYSYIQETLNGNHSRLLEEKARKQQELIDLENNLNNIKKFNQYLDEMENNKQFEKQMLELTEAVDSGLLTIPQSENKINGAINQNTNNHHNKEQKQLISTVNILKHDNFQHESEKIKELAQKNQNFIFNFFSNYCESVIRVCQILELIFGFSLNLCPVQLEKLSKSTIQFIKDIWAGKFEENLDPLQKKNNKRSRQTIIYQKLGTQELLNGEEQPVAYFKHIESEKFTHEEIRNLFTEIFPHKHHLADSFFSYIKSERIIWFFCNLEQISNYLNDQRKQNGEEKGAQLALDNIHELKEQGLAIFQNKLQNLMELMIKIHNQIKDSSHNCIKYIRETYPDYNPYRRYTQKQVRENDEIREAKLKATQKSDNYFRNNDPLMEDFIILKKEDAYNILIRENSSDQEKQQLQQLQQKKQEDKNQDQINMLIEYIKKTKNNGQQILIEQKKQQVMQMQKNKQKNQFSQQESIQSQQQINNGIIHTVSSQEGSNVLYQRNQSQMANTSDFSSGNQPQQISTVNAIQSSQDSSNKLYLSSVKEDITRFKQLNKGENETIQKERERIHNLSKQKQIDELLEIERQLQQKNNKFFVSNEITSINDRLHQEKNAPFKEKLIRNFSESQLVLSKVDRMDRFSGFIGPQVVNKIQEEKNQMVRALRGELYQPDLNYLKSNNAYNVRKQVAMEQLNFLHDQKLKQTVLLNHSSSQSIQSSSKKNDQNQFSFNKDTHSKQKKSENQNAAKTDILLIKDDKQLNEQQVFNQQLSHFHPMKHQSKVDQITIKREQPSDEKSQQKEILQQKLKDIKTTLKLPSANSTRLQTIDSRPQTQGSNNYRKIKKQEFLVQDGFSNKKSNLTLSGQNFYSNKLVRDTSANDLQYNRKAQTPINYNNFGLSDVFSSETSFTQNPNSVGPYNNQNLKFYQRYASPEGDAFFDQILNGPPFYNLNNNQARPMTQQNTKAQQKYQMKNNEYNYPINEYNLDQVAKPQSSHEGKRNLFYKQQQQFPQQQKYNSNQNQNQQDQILEEDQQREKRVSFGQESEHFQVQQQNKQIEIEEFGQMNSNRQTDIYSTVSQSSSRTNNTHINRLSANQKHDQEASQQNEQ
>TetThe013695_none_TGME49_274160
MFSSIASSAKGSQNKEIKIPVGNQSQNCYNYQQTFQSQQQLQQPQQAQPLQQGNQRKPSISSVARPQKFSISIQNKDQSLQQEILSDDRNLTYHKKKQSYQQMISSNHQGSIQNQKKSKQSINLNNLQNLNLASTNNNIIKGQQNQQNQQTASTFSIQNAKNQYQQSQQQFSSATLNSQNKNSAKDFINYKILQIQANSSKNQSISNVQMNGNLQPQNQIQTQMNVQIQGKSNQFLQNHGSGNSSQQLVITSARRNESSSVNVRQRGNEQIKNQNNRQDQSDLKDQTLNQYEDILKEKQNILQHHQNTMNQTQSKMQPSQQQVMINNYTYHTSQNNLKNVSSNSQQSQNINNYHQVSNIENNINNANTQQIQERPKQNSQQQNIGYQTTHNNHKSINIQQSQNQNINNYNCNIENNINSANLQPLLEKNKFNVQQQHFNSNTLNSYSFLSNNNNISSTSNFSSFGTLPKGTSASILKQQQQQQQQQQNTQTTINSMLLHLQQNDLQKNYFLNQQKIQNSSNNGQNQYAYQKNNQLEINSASNLALTDQDALKELLSKTTSTKSAIKNAANYFSSQQHKQQVQNNINLQQEEKPGFQSERLNNNNNNTNNTQFILQNQVAQKKNECINNQNKINVQSHLKVQNQQKAQNNPNNSQAVEQMYQNQAPIQRKIQEKIQKFTQIQTQIQNYNPIQTQNLTQNSNKSHLKANPISILSQVNSYGIVNNSKQPTPAIPSVSSVSSTQNLHQQKTNETLSNFTVSPSVPSTQVQITNQIGLLSSNSNNSTNNNNINNNYYSNLSNKAEYPHIQNNQIGVNNISQLGQLSGQCSSNNNNTTQNSALNQNNHKNLLSTAIKSETTQVSNFSQDSPLVCNENLSGILTNRYGDNSQFKNLLSCKSNNMSSNNINPGTYNSNTSNNIHQNSSSFTQTLSENKDKIQNNIQIQNYISTQHQTSQINSKIGITNIQLIEEYDNSIPYSQSQQSQILNNYGAQPNNASNSQSNNNNNINNSNCGFKPTHKKNLSNHLINKLGAICKSATEGSQTYTQSSQNNSQNKDSFNNNNNTLSSNQNKTKNNTVSISLNNNNTNNLQSNTLSQVQDLDLKKEDTVVTNYELEVVEESLKDSIEQFSTKQNVQINKIPNNLKLDKQKNKEQKESLEQQLLNFQHQNILSENFEYRIKDMKEQEIDYLPNPDYFDNQTEITCMMRCILFDWMFDVCMSLMLKRETVYLSLNYVDRYLSQKQVTKLNLQLVGAVSLYMACKIEEIQPPSISEFAKCTDDGYTVAQIVEYELLMLKAFDWKLNPPTQITWLNMYTEIWDRFIKSSFDKPNKYQINFVQDQKISNKNYLILYRIPEQKSYMLFRQMVQILDLMQLDANVLRFESRMLIASLMYLQLGIYYKQFTKKQVHSGFNEKYLFANSLNNFNEYFNSFLTQHFQFNLIDILSTLQHVATFFDVEYNYSLSPAAQMIDPTNNEMSYEEYLSYQTYFPNGIDYIRKRYCS
>TetThe015137_none_TGME49_274160
MNRFNEDVEDHQNIEFDENSDQKSFQFYDGVNQNFNLVDESDLQLQDDIIHLNEQHLKDKEKQNFETKNKCQENCVYNRKHLQKLVEESLKEKYERYFFFYFAKPINEILSNSPVHHVVLFKEYLFIDDNTEYAKRFYFEHETKQRIEQLANFYKKVYPPIRPNYFGCLKAFNDIIQQNKYNLDELYYKQVKNKQVSSSDCNNFKQDELHLENNGSIYGYQLDIQSDSNFTESQLHKENINQSSSNNLNSFQNEQCDNIQNEQGQNKIQSQIKTNQQQKNNERNQINLNQQRNNFQMLSLPKKLHQENQNDSLIDQSNQSLSSNLVQLEEEDAKTDNQVKGKNYQGIPQIDQKEQQCFINNYNTESYKKMKNESPDDRVKFNQLNQIQFSGQCQVRELANSQNKKESNQHQDKKIDNKNRANYNYFKNNENIPTHQQNIQKTEEEKDNIQFNNSHSQCDEQDDFEDMLNILHSQNLKKFENIQNIEFEGQNDFSLHSNEFMDQDNFGFGNQSDGIYCDNQKFYQKYLDKQNDNLQTQNDQLFAQENYEHEQREQFYQDLKQIDKSSQQSQSDIEQQDNDEDYLSSQRSEEDQNHNNIFGENSFMKQLNEYEIENSFETDTFDVYNPQFSSDQRQKSPSYQLQQEEKNLFKQVSDLQDIDDLMERYAIGEEGQEFVCRCAEFAQNKQNNSNKLFEEQEKGYFQRIENTKEQRNFLKQDCNSHRSKNSDNSNINLQQLVGQIDNGQIKKAASTSLSKLKNHSSTPSNQNNNPSCSSMKSSQHQQQLQPEDYQFQLLQQSLQQQIQQQQTYIQQNNGQQKQKSPVKKQQFSEQQKQITDSSPAEKLYEKDYVQLSPILAQKSQNFNEMLQVQIQNQMMIKQKLEKQKGDNLNNKIIEQNQQYFSNYDLKIDANSQYKQNQLLQQSQTSKLLINQLQQSYSNKNIQNPNVSLTNSKNMNSNNISNSNNNNNSKIDQNSQIYQSNMQFQQQQTKPFYNNTQKKLASQLVFQNNLLNQQNQSSNQQQKFFKQNNELSMNSNQQQNASLQQGINSQGIDSSPSIVASIIKQGQKSNEAGNTKKSQKKLNQNEQQNQSCQNNFQQSSKTKINSNNQPQNNFHISPLQSLHQISGASNSQQQVINQSKNNLQNKSNNFSQHNIKNNLSKGHNPSPQQQLNILALNQQNFNEKSQSYKAYNQISSQYSNNQSKLDLKNTTSSLIASATPSQKGLSNQYQNQLVTSQPNPSSSSKSRAKMHGKEQRNINQNNHGSCSLSNIKKQNASNQLECQTLCLQTNSLTKSHHIPSQTEQFQQDNVQQFQSPSDLNNLTHSKNNPSNQMAGEKKNNEQSLIIFGSQHQKIEQQHYQYTSPPQKRQYDNKSMSLLGANNKQINKSISHSTNFFQKDEGGVRNSQAQQSTIKMRDSSKKNSDIMQVIGSTIANESNQNIALIKQASKENITQKSDQNNKIQNSILASNQNNKLRALNIEVQRRISLKHQIIKENNLFIGTHKNVSIDRDSIPSTSQDGQIQSRFDQFNISRKQNSMKMNQKRFPHLNNSVGDPSSIDKKQDISNVVSILDSNREMQYSNNPHHNQIVQQLLALNQINPPIADQGFKKSSQNFLHAASKNSNQNIIESATKLAANVYSQSSHKNIKNIQNHIINSGSSQVANQYNYSRSFVQTTNNNPTTNLNQCLTSQQNSRINSQEKVFSRLNKNKSLDENLKKKNSQSNILNQSNAQQIDSNSTAQRQQQFNSLSNSLPNKKLKQHYYPLSNTTSQYQGHAQAASHPIFMSPQFKNQNNTFQNSDQFQLDNSNAFNRAATQNTAQTVSYCNQKQNQQLFDTDSTQISQMTLQHKNRTKQNIIPFNSQISSSLQQSLQSSYQFKQTAQNSQNQFDEILMIDNPISSPRFKKIKSIDKIFNQHEQLQQNINENVSPSKSSTPSQSNTSNQQYIATFSNLNEKEKQSSGNKNNIKQSQKKQHFHYNNTANLNLKKNNFLKQQEALRNSQQQQFSIGDGLSQNSSYGFLTSRSMKKSLKEGQASQKIQVQESPYNMDNIKETSKSLQQQQQQPQLNYILNNQNNFKQNNNNLIKAKQYQYNQKQLLNQIENYEDGQASSRQESINNIIEPNKFFTQNVQGNTEFRNQDQEYGQLLIQQQVQQQQQNQNSNQVIINLQIQQYPSAYISQSQFQGSQMNVRNQQQMSILNQNIDFNQHNTHPNQYQQQISENYSKIKNDLKQNALDIIKTQKRKK
>TetThe016400_none_TGME49_274160
MYFTFGDQLYQNITNHSAIKYYQKIQKNNRQDLLVTFKQINNRRNFLFIQHLISIYVFHSVSQQINLIIEIKLKDSNNNYYLLLNITKIFLDQEKKEQIERQLYISQAKQIDLKNMEQQANQQFQFQRHQVYQMQQAEQNNIQNTNKIIIQKKEYFVKDILEIFQNYEILNIINYYEQRMAQNQDYNKQQQLISKLNFSYEPLQLFGLLRLYADFNIKSDQLKQAYYDASKKFPYQILIRGDGNCFYRSFMLCYLFTIVIQKNNKEILKLFKQVLGLKILQYKIENITQNQINLTEEFKCSFLQFWINVFIKCQTQLKNDHKYELKDLFLDYNHEPFVDAATIIICRNIIFDKFQYLLTDPNYCFFITDESRENSPKNLELYGQEAEDVIIPIAAKAFEVDLIVKNIYRINSEIFQDEYEYKFDDSIKSNVVSVLFTKGHYNCLFTNSICQIDSQVILWPQENEQEGIQTNQQLQQQFNNNYQQLQMESPKKIDNQSNQENKLAVSNQVKENIIQSQYTLIEQQEELLEEFSCKICKKIRDGIIILTQCSKKNVQHCLKCIELYKDQMEKPIKSIYEKLQKDINCQKCDIKVKFIKSFECKYLRYFTKQRCINCIEKKYKKNEIIYTPILYSIFQFSETFSENYRCFECKKSEQKVKLLIYYQNMADTSFNLIICQPCYANKYSPFFNKLNLIQKQYEINDYFGQCQKCFVTTQVFICEDGQKHCLVCIKQIINQLEIVSIEKLNQLLIYFYQAIYQQKLCIYCLSQETAGDFQLEIQSPQHNQKPYNVFLCKRCILRIFKFQNTELQKKFKINLFYFKRDIELQFQFNPEVIRKTIFKNQSIKN
>TetThe016401_none_TGME49_274160
MSQIKSGQGSFDNLISDILKQIKQNEQIMKSLFYQAEEISFKIQPIIKYENLSECKMSQIPIQKLLKKNYKSIMYISGDGNCFYRAFMINYLIQIFSTQNIQLIELLIRNTYNLNEIHLKLTHYQQNINQQIQLSIKLTFLQSLIKWYQISTQKANSSNSSGQTQIKLLAETIFNDYRDNFCLDLCSVVICKNLIYEVFKSLKGDINCSQIKAIDIHAEEEIPQLLFKYNEFAQSFCIYCAPHAFKCQLKTILVDIKKEDIIEFYFQNKYLQQSNNLIEIDLLLMNQHYYILFKSLAEDLNIQSYKSSFFQQVMEQSILIQNQFIKSQDMQASSINQSNKDQKCQKCKKKQEEVIFFENGFQCLRCIQNQLNNQTNNKINYYISIEQDVEIEKQLINQALGLEEQYSSKQDNSVMEFIFFNDNDICQECNSKNKKVYIIQDNKQQYCWGCLQFLKMHKKDEKIQKAYELIQKKQVKDIISTFQKCRQCNKSKNELFQNVCMECIQIISKIEFNEQQQKQQQQQQQIQNQQDKMNQSNNKNNNNSKVKENNSNEINYFNQQPPNQLQWNNNNNNNLTNSQKNLINQQLGQQSNNENFQANGQNIQNNLLNEGQKINNQRQSQFNFQQKVNFSSFPQKQNQQQQIQQQNFPQQNQLSQNTESSKQFVLQQNQFQNGQNFQNMNPSHNQMYQQNQNNQQSINNNYNQIQNQQYLNQYQSWQQPQQMSNYNQNKYPNQQYFENQNNQNQDNSYQFGNNQNYVNVYQFGNNSFQNQQNQGNMNNQQTNSNQIWHQQSKPLIENDNNNNQNQFQNQNQFQNQFNQQQQQNGNGNQLNNNQIQNQIYSNNNMNYQQNQNENQSQQNNNFNQIQLNNQNFQLNNQFQSQNNQDNHIFQQFQNKSQNNLHVQKDLPNQIQRFSSQINQSQIPQVNNQNQNDQNQNLWFGNQNQQQQNENKQLQNSNVIKQNQQSQNNINQKQQFFQQNQQLFQNQNSHILENQNQLQSQFLENNNIYLGLQDQNNNNTKNVVLNSQEFYPKPLSEQEKQSLDYPNSFIQNKLKQQGNMETNKKMDNQNYYQNNNQQIQNNFFGNQMMQQNNQIKNQQNQINVQNQQLQNPPQFQSNPQPVQQKQLLPFQQVQQKKNLHFIQKNVNDKFDQQQQQQNYNQGDQQYQQNMYSNQQQQIQNNQQSKIQYQPQFSGQKSNNSNNNNPSNNYFVQSFS
>TetThe016476_none_TGME49_274160
MQQAQAEFCQGNLLFFQQYQNPNELERHNSSTNNNMYLSPNFVPACYNQISLEHRASLCESSGKMSIENEPNGNLSNHFNPRSLDKNNQEEQKDQSDADNSEEHISLEKSFEKSPIFKKLNIVFNLDIIDNQLHNLPQNNILVDQDKDQKQEQLTQQEIQQVNQQQRLPPLTEEKSSIISTFLNNKNQQFMQNKIEEVVEQVFSSDQISVINNSNISRSEEEAFLINQAQQEEQNTFNQSIKTNSCFQNQKQQQQQKEIEQHSDDISNFHNIYEKMNRKKIKNNNEQAAVQLQQRLLVDDKINKNPRYHSAHIKEEKKQSLQTQQKNYQINQISNQQDHTLSSKPFLNNPLFSSNNFQSIQSNLLNPTIEIPSKISSTLFQNQNTLFGDSLNYQRDHTKIINSQSNKTSPNKMYDPFTFLQKSLEINQTLQQNLNQVHSIETLNQNTFDSLKEKVAQNNIQYQPQQQQNNLNNYQTKDLFEPYLKMCNFYEPSDQIDSNNIFINHQEYTEIQEKPSSSKQRANFLSEKNSDEQDQENFSDIESVSSNPNNTKSYISSQDDIDDLLRLDDIDLNDFSDVYCKQHNQNNSQNIDQPQENK
>TiaFus012885_none_TGME49_274160
MPHRPGQDKDDDVGASRPETRTRRSESGEPSAXAAPSSSKNPKKSKTKTKTKPKKSSSSSGATKRRSSQEEEKEQRKEAPKESKRVVEFADKEKDDDSLIEAKRKAKTTPRSKSPVNRQRAQEESDRRVKERIQRRSVRASRASSSSSSSNERLLERNGPAVEAAAIRPPLLHHGAADXPMDDISKTRSPITQVAYLEVQTPGAXQIPGIHEEQSIVSYTDHDDYPSQQQQQEQAIVVNDDMSQKSKRYEDDDEDGSYKAADGFKDLVAGDVENPQGPVVAHLAPDDDDMANRIAERVQQQMEATILRQQQQQRQQRAILTSGEVVQAIKISDKEGGDVEDDKDDEEEYCCGLSFKCLLILAVVGFLAVMGIVAGVVVAVSGGGDDGGDDPVPTFVPTKSSPTPSP
