# Supplementary material for: Molecular characterization of the conoid complex in Toxoplasma reveals its conservation in all apicomplexans, including Plasmodium species
Source: PLoS Biol. 2021 Mar 11;19(3):e3001081. doi: 10.1371/journal.pbio.3001081 (PMC7951837; doi:10.1371/journal.pbio.3001081)
Supplement: S1 Data — Files are named according to the T. gondii apical protein query. The sequence headers comprise the protein identifiers in our in-house proteome database for the SAR clade (Methods), starting with an abbreviation for the species strain (see S3 Table). The headers furthermore contain either the descriptor “self,” indicating that this sequence is the original T. gondii query, or “rbh,” indicating that it has the original T. gondii query as its best T. gondii hit in a BLASTp search, or “none,” indicating that it has no BLASTp hit in T. gondii (see Methods). For sequences of P. falciparum 3D7, the header also indicates by which P. falciparum IT sequence it was gathered and if it was gathered via reciprocal best BLAST hits (“rbh”) or via unidirectional best BLAST (“bh”). The latter is only the case for the putative orthologue of T. gondii’s TGME49_219070 (see also S4 Table). (GZ) [file pbio.3001081.s005.gz › TGME49_conoid_proteins_putative_orthologs/TGME49_216080.fa]

>AleAndCCMP2222009751_rbh_TGME49_216080
LKCWARGQDGSRRGAVLPGVPQPVPHPAAAGPGSCGLAPPFMALADQDDPMPPQDPPEDDSMNAEDDSGPRWKAGDRVYAVWAGNGCYYAATVAEVQHASRKLTVTWDDNDNSHRTISFDQVMEPSEDTTAWSSARIERKASVRNSAEKGRCLFTNEACDPGQVVFVEKPTLVALPALNQKLWEHLQKLHEAQPLNLGTVTFHFAALMSHLTLEPTEIQIILDKFVPDPDEVAGEDVLRILASLQENMAETLKLKEKPIEPQRMQRLVSAWRYNSFGHHKEDGLVLYNRISMCAHSCDPSCCWSYGDDDAFVLRARVALNRGDELTISYLQDEDLLKSTSVRQQKLQNWRFLCLCPRCRLTTDVGRGFRCRRCRVGITFATANSVLEPCKVCNHTPSKEDMAMLLRLEEEYVLRVENLDKTDVADVETVYQAAIDIFEKHWILYVMDTMLWEAHREKNLPDAVEHQRRRIEFHEHYYNRPTFILAWCHEELGDCLQNQFPHRKWHSMQEFQRAYQMLAILCGTNHQYTASPYNKLWTASNSNSSSGNAAGGCGSSGSSTEPAVMNGTNGNPVDEPPGRPQPPRSRPDDLAEGWSGRPCLERGMLHKSSKKVRDDGWA
>AleCatOF101007355_rbh_TGME49_216080
LSRGGFCSLQGMAAALRAALCSLGSGSQSLAVPSVAMLTSVQEEPSVRLLLAPLRLSGTQKPHVXARQRRLAAAATVGRGEAPRHAGSLFEVGPLAGRGKAVVAACHLPAGTLVLEEMPLLPLPLTGDPVGDIQAAMVAFAQLSPKDQTAVLNLAQSEVVSTGLQVALEQNPPDASELPEGISMELVEKLVRIIDCNLFLVCPSPAKPSEEMQSLSLFEAAVAIIEAEMSHSCAVYRTASRFNHSCGPNTEKSFSSDGRVSLRTLRDVAVGEELTVSYLGDEMLVRCTARRRFPLTNGWGFHCQCERCAAASDALRAFRCPSCGGEVRAGLEERGGLLGQACSHCGTALCEEGAAACFEGELAAITALDMFELAPSTANVERVEAAVEAAASRLAPGHWALALLQDAAQSLWQRRGKAGRALPHLQARGRFLEHHGLLPHRRAWDEHYCQLLADRAAAAAAVSA
>AleCatOF101014676_rbh_TGME49_216080
XSLGLGAAMGAAARPNMAVADKDEPMPPQDPPEDDSMNAESANVEEDGPRWKAGDRVYAVWAGNGCYYSATVAEVQSANRSLVVTWDDNDGSHRSVSFDQVMEPSEDTTAWSSARVERRASVRNTAEKGRCLFTNEACEPGQVVFVEKPTLVALPALHPKLWEHLQKLHEAQPLNLGTVTFHYAALLSHLTLDATSIQVILDKFVPEPDEVAGEDVIRILADLQENMADTLKLKENPIDPQKLQRLVSAWRYNSFGHHKEDGLVLYNRISMCAHSCDPSCCWSYGDDDAFVLRARVALNRGDELTISYLQDEDLLKSTAVRQQKLQNWRFIASARDAASASMPGAASAAEGAASASSSAAGNAVLEPCKVCNASPSQEDMQMLLRLEEEYVLRVENLDKTDVQDVETVYQAAIDIFERHWILYVMDTMLWEAYREKALSDAVEHQRRRIDFHEHYYCRPTFILAWCHEELGDCLQSQFPHRKWQFIQEFQRAYQMLAILCGTNHQYTASPYNKLWTASSSGNSSTNAAAPAAAANGNPVGEPPGTRTAGGAPAPAPGGRGRSPALRARGLAFPAQPRHRMA
>AleCatOF101026204_rbh_TGME49_216080
XDKDEPMPPQDPPEDDSMNAESANVEEDGPRWKAGDRVYAVWAGNGCYYSATVAEVQSANLAGASVRNTAEKGRCLFTNEACEPGQVVFVEKPTLVALPALHPKLWEHLQKLHEAQPLNLGTVTFHYAALLSHLTLDATSIQVILDKFVPEPDEVAGEDVIRILADLQENMADTLKLKENPIDPQKLQRLVSAWRYNSFGHHKEDGLVLYNRISMCAHSCDPSCCWSYGDDDAFVLRARVALNRGDELTISYLQDEDLLKSTAVRQQKLQNWRFIASARDAASASMPGAASAAEGAASASSSAAGNAVLEPCKVCNASPSQEDMQMLLRLEEEYVLRVENLDKTDVQDVETVYQAAIDIFERHWILYVMDTMLWEAYREKALSDAVEHQRRRIDFHEHYYCRPTFILAWCHEELGDCLQSQFPHRKWQFIQEFQRAYQMLAILCGTNHQYTASPYNKLWTASSSGNSSTNAAAPAAAANGNPAG
>AleMarAMGDE01CS322046169_rbh_TGME49_216080
XQGCDGRRLPAGPPGVPHPAPRPAASGMASVEKDEPMPAQDPAEDDAMNPADDSEPRWKPGDRVYAVWAGNGCYYSATVAEVQPANRSLTVTWDDADGSHRTVSFDQVMEPSDDTTAWSHARIERKASVRRTAEKGRCLFTNEACEPGQVIFVEKPTLVSLPALSPELYEHLQKLHEAEPLMLGTVTFHFAALMSQLTLDQESVNVILDKFVPEPDGDPGEDVIRILKSLEDNKGLAETLRLKERPIDPRRLQRLVSAWRYNSFGHHKEDGLVLYNRISMCAHSCDPTCCWSYGDDDAFVLRARVALNRGDELTIAYLQDEDLLKSTAVRQQKLQNWRFTCMCPRCRLRVDTGRGFRCRRCRIGILYASVANALEPCMVCNALPSQEDMQMLLRLEEEYVSRVENLDKTDVADVETVYQAAIDIFERHWILYVMDTMLWEAHRVKRLADAMEHQQRRIDFHEHYYFRPTFILAWCHEELGDSLHNKFPHRKWQFIQEFQRAYQMLAILCGTNHQYTASPYNKLWTATSAGTNTSPTPATNGTAAGDLPGPPPVLLPRGRQTCILGPGGVGGKARHGGSKMRQTCILGPGGX
>AleMonCCMP3105054042_rbh_TGME49_216080
LGAQGRDGRRGPAGPPRVPRPSHPAASGMASVEKDEPMPPQDPPEDDSMTAEDDSQPRWKAGDRVYAIWAGNGCYYPATVAEVSTPNRTVTVTWDDQDGSHRAVSFDQVMEPSEETTAWSSARIERRASVRRTAEKGRCLFTNEACEPGQVVFVEKPTLVALPAMSPKLWEHLQKLHEAQPLNLGTVTFHYAALLSQLTLDIASIDVILDKFVPDPEEDPGEDVLRIVQSVQENLADTLNLKEHPLDARRLQRLVSAWRYNSFGHHKEDGLVLYNRISMCAHSCDPSCCWSYGDDDAFVLRARIALNKGDELTISYLQDEDLLKGTQVRQQKLQNWRFTCMCPRCRLRVDAGRGFRCRRCRIGVLSASATGLEPCKVCNALPLQEDMQMLLRLEEEYVLRVENLDKTDVQDVETVYQAAIDIFERHWILYVMDTMLWEAYREKHLSDAVEHQRRRIEFHEHYYCRPTFILAWCHEELGDCLQNQFPHRKWQFIQEFQRAYQMLAILCGTNHQYTASPYNKLWTATSSANSNTSNAPASAGATAAQTETQPDDQLGSRPRPRCREGGAPASLGPGRADFCTCSSNLPGERLMNTTRAX
>AleMonCCMP3105063209_rbh_TGME49_216080
MAAAATGVGLAAGGRQQVPLRTWVCGGQAGAASTSSGMRPAAAAAALSPSMAQGAGALAGRGSRLPAAALVAALGVAALRPPRPKQPRRGRICGRFASAAPEAGGDVPFEVAATADRGMAAFAARPLAAGEPVLDEAPLMRLRFQGDPTEDVLGVARAFGELSPAAREALLGLCGLPPELASFGLMTALSLCPPKEAELPPGVTAAELRQLVGIVDCNVQRVVDIDTVARNWEAEVSCGLYERCSRFNHSCAPNLSRRFTADGRVQLRTSRAVAAGEELTISYLGDAELLQSTERRRFQLQPYGFTCDCPRCAAPEDPARAFRCPSCGPGEVFAGAGGADLAGRRCGSCGEAVCAGDAARALAGEESALVALETAKYCLPQPADPAASAANLEASLAGAEERLATRHWALGALHHYAQELHRLAGDPARRARRLESKLRFLEAAHPX
>AleMonCCMP3105086400_rbh_TGME49_216080
LVRKVFAMEGVGRTPSCARASPSMAAAATGVGLAAGGRQQVPLRTWVCGGQAGAASTSSGMRPAAAAAALSPSMAQGAGALAGRGSRLPAAALVAALGVAALRPPRPKQPRRGRICGRFASAAPEAGGDVPFEVAATADRGMAAFAARPLAAGEPVLDEAPLMRLRFQGDPTEDVLGVARAFGELSPAAREALLGLCGLPPELASFGLMTALSLCPPKEAELPPGVTAAELRQLVGIVDCNVQRVVDIDTVARNWEAEVSCGLYERCSRFNHSCAPNLSRRFTADGRVQLRTSRAVAAGEELTISYLGDAELLQSTERRRFQLQPYGFTCDCPRCAAPEDPARAFRCPSCGPGEVFAGAGGADLAGRRCGSCGEAVCAGDAARALAGEESALVALETAKYCLPQPADPAASAANLEASLAGAEERLATRHWALGALHHYAQELHRLAGDPARRARRLESKLRFLEAAHPEPLPLGLREWDRAACEELLGTLX
>AleMonCCMP3105089267_rbh_TGME49_216080
GAQGRDGRRGPAGPPRVPRPSHPAASGMASVEKDEPMPPQDPPEDDSMTAEDDSQPRWKAGDRVYAIWAGNGCYYPATVAEVSTPNRTVTVTWDDQDGSHRAVSFDQVMEPSEETTAWSSARIERRASVRRTAEKGRCLFTNEACEPGQVVFVEKPTLVALPAMSPKLWEHLQKLHEAQPLNLGTVTFHYAALLSQLTLDIASIDVILDKFVPDPEEDPGEDVLRIVQSVQENLADTLNLKEHPLDARRLQRLVSAWRYNSFGHHKEDGLVLYNRISMCAHSCDPSCCWSYGDDDAFVLRARIALNKGDELTISYLQDEDLLKGTQVRQQKLQNWRFTCMCPRCRLRVDAGRGFRCRRCRIGVLSASATGLEPCKVCNALPLQEDMQMLLRLEEEYVLRVENLDKTDVQDVETVYQAAIDIFERHWILYVMDTMLWEAYREKHLSDAVEHQRRRIEFHEHYYCRPTFILAWCHEELGDCLQNQFPHRKWQFIQEFQRAYQMLAILCGTNHQYTASPYNKLWTATSSANSNTSNAPASAGATAAQTETQPDDQLGSRPRPRCREGGAPASLGPGRADFCTCSSNLPGERLMNTTRAG
>AleMonCCMP3105168093_rbh_TGME49_216080
XQGRDGRRGPAGPPRVPRPSHPAASGMASVEKDEPMPPQDPPEDDSMTAEDDSQPRWKAGDRVYAIWAGNGCYYPATVAEVSTPNRTVTVTWDDQDGSHRAVSFDQVMEPSEETTAWSSARIERRASVRRTAEKGRCLFTNEACEPGQVVFVEKPTLVALPAMSPKLWEHLQKLHEAQPLNLGTVTFHYAALLSQLTLDIASIDVILDKFVPDPEEDPGEDVLRIVQSVQENLADTLNLKEHPLDARRLQRLVSAWRYNSFGHHKEDGLVLYNRISMCAHSCDPSCCWSYGDDDAFVLRARIALNKGDELTISYLQDEDLLKGTQVRQQKLQNWRFTCMCPRCRLRVDAGRGFRCRRCRIGVLSASATGLEPCKVCNALPLQEDMQMLLRLEEEYVLRVENLDKTDVQDVETVYQAAIDIFERHWILYVMDTMLWEAYREKHLSDAVEHQRRRIEFHEHYYCRPTFILAWCHEELGDCLQNQFPHRKWQFIQEFQRAYQMLAILCGTNHQYTASPYNKLWTATSSANSNTSNAPASAGATAAQTETQPDDQLGSRPRPRCREGGAPASLGPGRADFCTCSSNLPGERLMNTTRAX
>AleMonCCMP3105223429_rbh_TGME49_216080
XQGRDGRRGPAGPPRVPRPSHPAASGMASVEKDDSMTAEDDSQPRWKAGDRVYAIWAGNGCYYPATVAEVSTPNRTVTVTWDDQDGSHRAVSFDQVMEPSEETTAWSSARIERRASVRRTAEKGRCLFTNEACEPGQVVFVEKPTLVALPAMSPKLWEHLQKLHEAQPLNLGTVTFHYAALLSQLTLDIASIDVILDKFVPDPEEDPGEDVLRIVQSVQENLADTLNLKEHPLDARRLQRLVSAWRYNSFGHHKEDGLVLYNRISMCAHSCDPSCCWSYGDDDAFVLRARIALNKGDELTISYLQDEDLLKGTQVRQQKLQNWRFTCMCPRCRLRVDAGRGFRCRRCRIGVLSASATGLEPCKVCNALPLQEDMQMLLRLEEEYVLRVENLDKTDVQDVETVYQAAIDIFERHWILYVMDTMLWEAYREKHLSDAVEHQRRRIEFHEHYYCRPTFILAWCHEELGDCLQNQFPHRKWQFIQEFQRAYQMLAILCGTNHQYTASPYNKLWTATSSANSNTSNAPASAGATAAQTETQPDDQLGSRPRPRCREGGAPASLGPGRADFCTCSSNLPGERLMNTTRAX
>AleMonCCMP3105267035_rbh_TGME49_216080
AAEETSAVTAERLGELPAALQERLTRLCHQVQLPPRVVRDIEQSAGSEGVVATLLQVIAVNGVGLPDGGTGVYAMASRANHSCSPTATFRIKRNGELALVALRALRKDDEVTVSYATEKCLLRPRPERRRFLRRWGFTCSCPRCARHDDTRAFLCPACGRGRVAPEDDDGAAWSACSSCAAAPPAAVMAPAESRWSKAASSACGPRGGKSSAAMRHYQDLRQGHERQRGRGCAEGDAPVPISDGHWVAALLSQEAAEAFLQRGDYAAAAEAXAVAVALRXSSRTAADALALRASAVALAAQLGRCGREERATMARTAHRRYGTALRELRPLVPAGDERLASLERQRGLLDLLFT
>AleTarCCMP1771017595_rbh_TGME49_216080
XGLKSVWPGPHCHILNWVLRKTMAKSVAWQPPVPTPLLSDASITSLRGTLRQATARKWFHQAAICDWDKHGHRQQCCRLWLVGSASAGGLFVGAKRQQPRKRHTWCNAVGQGELPLVNVEDTGDGRGRCLCAIRDVEAGEILLTEAALFSTSEPEDEDQDCGANDQRVVDLFSKLTRATKDAILQLYCPAEPLPDSATREEGFNGEGLRFHRILRVNGINLPTGCGGVFPTGSRANHSCRPNALLRTSSDRLRIIAVRQVLAGEEVTVSYLSEDSLLQPTAERRRRLEAWGFHCGCERCASADDTRSLGCPTCAAGGSQGQVSPGDGGSWGPCRACGSSGTAALLERCETDWLMRHESLPFLECQVLYGVRNRRYAAGSAGRRETAPSGSGLEALTTLHTALLDGSGTVEGSPAPVPGAHWLAAVFSDLAAEAHLWRGEAVAAIAAARSRRAFIRSTLGEATLSREAAETLATEAEGAMLAGDEAAASCLYQEALDEALPLQLE
>AleTarCCMP1771030933_rbh_TGME49_216080
RCAAAVGRASGRWKRKAGSQSSSGRGVAGPGRAEGAVCDRGQQGASSSXEDPLLVIPAPEECTWQVACLLGVEAFLELPKDKQALLLELHAEDLFSVYSIKAKTMTMLNRDFRDPETEQHFLSKEEVLANTGLSEVMESDAQTDDVWRFLCVMQANGMELDGYNALFPLLSHMNHSCEPNASCLDHEDGKVVTAVRDIRQGEQITISYIGESQLLEPPALRRRYLSHWGFVFVAARCSVKEEPLRAFLCPEGCGGTCIPTSEGRLTDCGRCGHPVDAAEAQCMLQMEDAIVDGVLHAERNSRLLGQEPTCLDELLEQAGELLSPLHWVLARLHSLGRDHFRQKLDLPSAEHHAALELRFLRHHMRWPNPHTALVGHVRADMLLALGRCAEAFAEYSSSLQELLRVLPASSRLCEAVLRKLWRTLQGPAPEEAETPEAEAGPR
>AleTarCCMP1771066044_rbh_TGME49_216080
XRGPRWACPLGRAARGAAIAAPPCSAQAHLPWSRPGMTNAEKDEPMPPQDPPEDDSMNAEEDSGPRWKAGDRVYAVWAGNGCYYSATVAEVQPANRSLTVTWDDADGSHRTVSFDQVMEPSEDTTAWGNARIERRASVRRTAEKGRCLFTNEACEPGQVVFVEKPTLVALPALSPKLWEHLQKLHEVQPLNLGTVTFHFAALLSQLTLDDTSIQVILDKFVPDPDEDPGEDVLRILSSLQENNVDSLNLKDNPIDPRKLQRLVSAWRYNSFGHHKEDGLVLYNRISMCAHSCDPSCCWSYGDDDAFVLRARVALNRGDELTISYLQDEDLLKSTAVRQQKLQNWRFTASAIAAASGSTLGAASDAGGAELASXFASVSNSLEPCKVCNASPSQEDMQMLVRLEEEYVCRVENLDKTDVADVETVYQAAIDIFERHWILYVMDTMLWEAYREKNLADAVEHQRRRIEFHEHYYCRPTFILAWCHEELGDCLQNQFPHRKWQFIQEFQRAYXDARYPVRHEPPIHRKSVQQAVDGKQRWHRINSINSGCRFQWEPSRMTCQAARGGARAAAEGAAARRGLRARVAWATIWGRCLAGWSGGHLARDVQDAWNNICSDVYEERLX
>AleTarCCMP1771078204_rbh_TGME49_216080
SGTPCRAHQLMARVRLRPSAASPLGAGFGCCEVELRSFDAEKACWEVALGTSGAPAAVRPSCLEVVEGGEEVEAVRRREVIVEGEREWKGLCGAFLATADRWRVELEGGVAAQLPSDVLRDAGSGRRVRNPVAVGEWPDREGQKALFATEDVPAGRILFQEDPLLVIPAPEECTWQVACLLGVEAFLELPKDKQALLLELHAEDLFSVYSIKAKTMTMLNRDFRDPETEQHFLSKEEVLANTGLSEVMESDAQTDDVWRFLCVMQANGMELDGYNALFPLLSHMNHSCEPNASCLDHEDGKVVTAVRDIRQGEQITISYIGESQLLEPPALRRRYLSHWGFVCCCARCSVKEEPLRAFLCPEGCGGTCIPTSEGRLTDCGRCGHPVDAAEAQCMLQMEDAIVDGVLHAERNSRLLGQEPTCLDELLEQAGELLSPLHWVLARLHSLGRDHFRQKLDLPSAEHHAALELRFLRHHMRWPNPHTALVGHVRADMLLALGRCAEAFAEYSSSLQELLRVLPASSRLCEAVLRKLWRTLQGPAPEEAETPEAEAGPRASSASVSEEEQAADAGGGSS
>AleTarCCMP1771082493_rbh_TGME49_216080
VSRRLPVGRKGLHARADERRQGPLTASQLLIKGLLGLLSAASPRAWARTRSHSTQQLRASALSSPAKVYIGTATADEGLCLRVDRDVQKGEELFTEEGPIFVQAANETSACTAARLRALASPLRRQMSELCHGVQLPVPVEQDIEKGSNNDAVIATLLRVVAVNGIGLRDGGTGVYTTVSRANHSCRPNAAFRIERDGRLTLVTVRSLSEDEEVTVSYLTEQHLLCPQSERQKRLSRWGFSCSCPRCVAYDDTRAFLCPSCGSGFVTPAGEEGAAWSACSSCTAVPPAEVLERAERHWGRRIPPPRGAGAGAPGELVACFEHLGRX
>AleTarCCMP1771093636_rbh_TGME49_216080
XRRREVIVEGEREWKGLCGAFLATADRWRVELEGGVAAQLPSDVLRDAGSGRRVRNPVAVGEWPDREGQKALFATEDVPAGRILFQEDPLLVIPAPEECTWQVACLLGVEAFLELPKDKQALLLELHAEDLFSVYSIKAKTMTMLNRDFRDPETEQHFLSKEEVLANTGLSEVMESDAQTDDVWRFLCVMQANGMELDGYNALFPLLSHMNHSCEPNASCLDHEDGKVVTAVRDIRQGEQITISYIGESQLLEPPALRRRYLSHWGFVCCCARCSVKEEPLRAFLCPEGCGGTCIPTSEGRLTDCGRCGHPVDAAEAQCMLQMEDAIVDGVLHAERNSRLLGQEPTCLDELLEQAGVXXALGPRAPPQPWPRPLPAEAGPPFRRASRGAGASLPAAPHAVAQPATALVGHVRADMLLALGRCAEAFAEYSSSLQELLRVL
>AleTarCCMP1771097326_rbh_TGME49_216080
LKSVWPGPHCHILNWVLRKTMAKSVAWQPPVPTPLLSDASITSLRGTLRQATARKWFHQAAICDWDKHGHRQQCCRLWLVGSASAGGLFVGAKRQQPRKRHTWCNAVGQGELPLVNVEDTGDGRGRCLCAIRDVEAGEILLTEAALFSTSEPEDEDQDCGANDQRVVDLFSKLTRATKDAILQLYCPAEPLPDSATREEGFNGEGLRFHRILRVNGINLPTGCGGVFPTGSRANHSCRPNALLRTSSDRLRIIAVRQVLAGEEVTVSYLSEDSLLQPTAERRRRLEAWGFHCGCERCASADDTRSLGCPTCAAGGSQGQVSPGDGGSWGPCRACGSSGTAALLERCETDWLMRHESLPFLECQVLYGVRNRRYAAGSAGRRETAPSGSGLEALTTLHTALLDGSGTVEGSPAPVPGAHWLAAVFSDLAAEAHLWRGEAVAAIAAARSRRAFIRSTLGEATLSREAAETLATEAEGAMLAGDEAAASCLYQEALDEALPLQLEDDSLVLHIRGQLGAIQE
>AleTarCCMP1771158401_rbh_TGME49_216080
XQAGGRGPRWACPLGRAARGAAIAAPPCSAQAHLPWSRPGMTNAEKDEPMPPQDPPEDDSMNAEEDSGPRWKAGDRVYAVWAGNGCYYSATVAEVQPANRSLTVTWDDADGSHRTVSFDQVMEPSEDTTAWGNARIERRASVRRTAEKGRCLFTNEACEPGQVVFVEKPTLVALPALSPKLWEHLQKLHEVQPLNLGTVTFHFAALLSQLTLDDTSIQVILDKFVPDPDEDPGEDVLRILSSLQENNVDSLNLKDNPIDPRKLQRLVSAWRYNSFGHHKEDGLVLYNRISMCAHSCDPSCCWSYGDDDAFVLRARVALNRGDELTISYLQDEDLLKSTAVRQQKLQNWRFTASAIAAASGSTLGAASDAGGAELASXFASVSNSLEPCKVCNASPSQEDMQMLVRLEEEYVCRVENLDKTDVADVETVYQAAIDIFERHWILYVMDTMLWEAYREKNLADAVEHQRRRIEFHEHYYCRPTFILAWCHEELGDCLQNQFPHRKWQFIQEFQRAYXDARYPVRHEPPIHRKSVQQAVDGKQRWHRINSINSGCRFQWEPSRMTCQAARGGARAAAEGAAARRGLRARVAWATIWGRCLAGWSGGHLARDVQDAWNNICSDVYEX
>AleTarCCMP1771160202_rbh_TGME49_216080
XHGILTGMGRMLVLASSPGLSGCRNGNGHDVSRRLPVGRKGLHARADERRQGPLTASQLLIKGLLGLLSAASPRAWARTRSHSTQQLRASALSSPAKVYIGTATADEGLCLRVDRDVQKGEELFTEEGPIFVQAANETSACTAARLRALASPLRRQMSELCHGVQLPVPVEQDIEKGSNNDAVIATLLRVVAVNGIGLRDGGTGVYTTVSRANHSCRPNAAFRIERDGRLTLVTVRSLSEDEEVTVSYLTEQHLLCPQSERQKRLSRWGFSCSCPRCVAYDDTRAFLCPSCGSGFVTPAGEEGAAWSACSSCTAVPPAEVLERAERHWGRRIPPPRGAGAGAPGFEHLGREHRRQSGGGGAAGEAPX
>AlpEda063518_rbh_TGME49_216080
GAVAEDDYTQAAEDLSVSQHMNASAAGTSAPKGTGRSSLGWSREEIEKRVYVRYVEGKGRCLYTNVELKPGDIIFVEAPTFVAVPSVDRKLWEQVVKCHSEKAMELPPIWHFAAIMSLLTLDPADKQVIRDKWIPERNEPSQDVLRVLERTGLHTRIDARDYEHFVMVWRYNSFGHHTESDGLVLYNRTSMMAHSCGATCCWHYGEGDTYILRARTHMQPGDELTISYIGDDDLFKSTDVRREKLRGWLFTCGCVRCGAQGDPARGFRCQDCGAGVCQFKGAADDETNITSSKCSVCGMTPSKEKIEELVNLERLYVERLNECEKNDMRDLEAVYAEAIKAFKNHWVLFSLHTLMFEGYRDLQKYEESMFHQQERLTYLTNTMSMPTYTLAWCMEELADLRGSKNRVDTQTSPDANTNAISSHHKTLMSRLYEDAYNHLCVLCGDSHDYSNSAKNKWWNTLKLRTADPF*
>AlpEda063521_rbh_TGME49_216080
RSKQWYQRRVHGKGTGRSSLGWSREEIEKRVYVRYVEGKGRCLYTNVELKPGDIIFVEAPTFVAVPSVDRKLWEQVVKCHSEKAMELPPIWHFAAIMSLLTLDPADKQVIRDKWIPERNEPSQDVLRVLERTGLHTRIDARDYEHFVMVWRYNSFGHHTESDGLVLYNRTSMMAHSCGATCCWHYGEGDTYILRARTHMQPGDELTISYIGDDDLFKSTDVRREKLRGWLFTCGCVRCGAQGDPARGFRCQDCGAGVCQFKGAADDETNITSSKCSVCGMTPSKEKIEELVNLERLYVERLNECEKNDMRDLEAVYAEAIKAFKNHWVLFSLHTLMFEGYRDLQKYEESMFHQQERLTYLTNTMSMPTYTLAWCMEELADLRGSKNRVDTQTSPDANTNAISSHHKTLMSRLYEDAYNHLCVLCGDSHDYSNSAKNKWWNTLKLRTADPF*
>AlvSpeCCMP3155004341_rbh_TGME49_216080
MKVKYGGARDGAVEVASRTTVRELGSGRGSHHQQRRHQREQHGHRVQASSASGDDGPAGRQSESMGASGDSLSQSVGGGGCMDDTPSNWSDEQIDRAVEVRRVEGKGRCLFTRRALAPGTVVYKEEPLLVALPSLDAQLWDKLVKVNEDKPLELPPIWHFAALYSLQYMSQRDLHKCFDKCIPDPDEIAEPSPDVLRVVERLQLCPLDASPTRKGSAASISSSSKLAGGARRKDDQLQAWVHLCETGEGRTKPWTCYGYELGSQTPIHPLHYQKMLIVWRYNSFGHHTEAEGLVLYNRTSLMAHSCAASCCWLYGDNDAYVLRSRVALKEGDELTISYIGDDDLIKSTDMRREKLLGWRFICRCDRCVMPRDEARGFRCPNCNIGTTTFQDVVDDSTDVETVTEATPCDTCGSVIAPNAIKSYTTVESLYNKRLDECDKNDLEDLHAVWTEAVKIFTQHWIIAHLAGLICEGLRDVYQFDEAIHFHSIKLNYLRKVMPLASYTLAWAHEESADLCGYKIEQESSEPDAPATQTPIPMFSKLVMERAYEDARALLLLLCGESHHYTQAAVRKLDHVHSLPVHPLPSPPASTPSEAAEPDNTTHTNASAPSPPLPAETNHHHQHHQQQQRQMTPLTYHTQSHGQPNGTTTGDAGGVCAPDVLGTRLAAAAQRQAW
>AmoSpeAT52001267_rbh_TGME49_216080
MEGPTVAASSSTAEQASSAATGSKRISTSSSRHAFKVGERVHAKWIQNGSYYPATIKEVRPATGKVLVDWEDGDTIDRTIAICDCFKMEPAAPQNQETIDAACFVQDLPNKGRCLFTRQQLRSGDVVFCEAATLVAIESRHQELWDALVEMHEADAFELGTWSFVYAALLSLLELGPKELQVSVCVVLDKFVPEGENEVISKDVHRIFSEELQFPQKFLKKEHKVAVVKQASGSSSPSSRGAAGGGKTQFQFPGGKQMTKTLVQTLINAWRYNSFGHHTEEGLVLYNRISMCSHACDPSCCWTYGDDDSFVLRARVALEPSAELTISYLQDEDLLKSTSIRREKLENWKFTCGCVRCNLKVDICRGYRCLKCRVGAHYYKENIEDMSYNSTSTSETAQSAQKPAAKRKKLCAADDYYDAPRVKPTTRESTASTAFGRQSQQLYFRDQMLACEARYALAKEEKKSSSSSSAASSFRSRSTGTGGGGGNSSASSSSSSAGKAARGAGAGNLIKANKTSGSSTTSGAVMKGLAGEKPGTPPAGSREKETVRPGDQLTACDVCGEPCTDFAAKQCLNLEPEYVHRIEALEKTNIQDIELVYNATLDFFHEHHWCVFVCEQILSEYYTETKRDVKAAMTHQRNRITFHERVFGRPSFIWAGDLEALADNLQKQIKEQEQKEAAAAASQQSQILGAGGGATTQINANNSPPSSQQSADLLKNPLLKSNKRSSSASTSNNSSPGGLATGVGSPSAASGSKKNTVKKQLSRLSECLAMYRKSQSQYAVLCGASHPYSLSAQNKWHAVQHKINSIANPPTKGTGAGAGTPKPK
>AmoSpeAT52001431_rbh_TGME49_216080
MDLAAGDRVHAKWRGNGCWYLAVVKNVEKNQNRVTLDWDDGDTSDRVVDFKDVCKVADESRPSRWEQIDDATLVKDLPGKGRCLFTRNYVKSGSVLFIERPTLVAVPSKHPDLWNALKTANSKDPFSLGTISFHYAAILSYFTLPDADVQVILDKFVPEGENEETSGDVIRILELIPTVQNLQAFANRPPLTGKILQNLVNAWRCGCTRCILQIDLARGFRCLKCRSGAHYYVENSPSQQLTACDVCAELCRDSEREQCLQLEPEYVQRIESLDRSNGQDLELVYNAALDFFHDNHWCVFACDQMLWEYYREKDSEVQYHARVYPRPTFVWAWGLEELADNLQKQISGGYDKLAGVVPGGASKTKVLKGGKNSCSRLAEIINMYRKAQCQLSILCGPGHPYTIAPQNKWHAAQQTFTTLMN
>AmoSpeAT52007985_rbh_TGME49_216080
MQSSPRQGTSEGAVKLEADGDRTSRLLVGARERGRLVNYKLSADLSFMNEYMLAPGQSPNQRGPGMCSAPSMTIVAHEDPAPKPDRGGPEDDFNDRGSPRDLDLGLGHVNGDSLQSTMDSSMEIENHSRLFALPPERKDIEAEHAGSRGDVTMTEKVPQDEHLATLNGDEVPSGVLQEGAPKRLPEKPDRLSVIDELVEKRIHRERRDKLDSHTSDEKMCDSEQRPSLSCCASPQEHDYGTNKGATSSTSSCSASTLKRRSGSAPHQTESDELQKLGVVQPGSAEAAEPQCEEGQNKMRAVGDQLSSRVAPEQGKTPLSTFVKEVPGKGRCLFSKTAHQAGTAVFTEVPTLVATESRHRELWKALEGVHAEKPFLLGSWSFHFAAILTVLALDDERIGIILDKFVPEGERSDPQILYDMTRILQKVDLERMGRLLHPELTAAERERLNSSSVRDATLLTALAGSWRYNSFGHHSEEGLVLYNRISMCAHSCEPNCCWTYGEAEAFVLRARRNLAEGDEITISYLQDEDLVKSTDIRRKRCENWKFTCNCERCAMHVDVNRGFRCLLCRTGSHNVIYGPDGKPGLLPCSVCGETTDEAAQILKLEPDYVSRIQSLDTNNMADCEIVYNAALDFFHDCHWCLYYIENFLYDALKKSDVEVALPHLRKKVDYQSYYYARPTFLWAWAIEELADKTIQAHVQAAGIKKALPDLCSATAKVLEQTAHVLPSRANECFSAARGDTDRLSGDEQQVTECTGAMPYQHDILPRSHGSDKHWAMQTDGEQPQSGAPPTAAALENTRVEAMTAVRKGRVALVPCRVTKLDERVKDAQLSQRQLLSALPPATLLECAGWYRKAFHMLAILCGGDHNFVRTAYSKAELLSRTFSAKHSLPMGGA
>AmpCarCCMP1314010495_rbh_TGME49_216080
XHPSVPAKAMDVDEPQNGAEVHCNGEKRWSPGDRVTAFWAGNSSYYPATVAEVSSTNKTITVTWDDNDDSHRTVELSKVMDVADDVVAWSSKRIDSQAIVRHTAEKGRCLFVNQACDPGKVVFVEQPLLVALPAKCPALWQHLQQLQTAQPLNLGTVTFHYAALLSELLLDPVSLDVILDKFVPEPDEEPGEDALRILHSFQENEALVDELKLREVQLEPRRFQRLVSSWRYNAFGHHKEDGLVLYNRISMCAHSCDPSCCWSYGNDDAFVLRARVLLPKGAELTISYLQDEDLLRSIQVRQTKLQNWRFTCQCERCSLQIDVGRGFRCRKCNCGICFVVKGEERESLSPCSVCGSSMSSEDTKLLLDLEQEYVVRVDKLDKTDLADVRVVFQAALDMFECHWILYVMDTMLWEGLREKDLHEAMSHQQRRILFHEHYYNRPTFILAWSHEELGDSLQSQYEQRKWQYCKEFQRAYHILCILCGMNHQYSASPYNKLWQATHGPIQAQENSCAQNPPEELX
>AmpCarCCMP1314047062_rbh_TGME49_216080
XLLHISDQGGLPKDVSAAAACLKAEDLFHPSEDSPPLRQIHRSKPNEGKDALYIRTMLHFNSFAAGRTGDEQAIFKTFSRANHSCDPNVIVDADEGTMRALKDIACGEQLHVSYLGDEQLLWPAERRQAELRERWYFTCCCSRCSAPLDDMRSFSACECGNDFLVKKGQLTPALCCPHCGTSPSMALLRTFLTAEAAAQQALASAQSGMLDDEEEGQELIRVSRFASKHPSHSVALELAFEFAFPDPVVAQRALLQGWAKRFGSXSKPDVHARKQGAGTADGGATASVKEASKYLQDAAEIACCLDGRDDVKSMIKEWRGELVNARRVQQRLQPSQKAADNLDLDWGGKSDAMPKATGTKATVAKEQATVSVIHGAKASAEDQQPSNNATSEGSAGERAQKAGSRQGDPLQSSSRVQISLSLSIALGTAVLVGVLYLRLCRRQRH
>AmpCarCCMP1314061642_rbh_TGME49_216080
SGCSSHPSVPAKAMDVDEPQNGAEVHCNGEKRWSPGDRVTAFWAGNSSYYPATVAEVSSTNKTITVTWDDNDDSHRTVELSKVMDVADDVVAWSSKRIDSQAIVRHTAEKGRCLFVNQACDPGKVVFVEQPLLVALPAKCPALWQHLQQLQTAQPLNLGTVTFHYAALLSELLLDPVSLDVILDKFVPEPDEEPGEDALRILHSFQENEALVDELKLREVQLEPRRFQRLVSSWRYNAFGHHKEDGLVLYNRISMCAHSCDPSCCWSYGNDDAFVLRARVLLPKGAELTISYLQDEDLLRSIQVRQTKLQNWRFTCQCERCSLQIDVGRGFRCRKCNCGICFVVKGEERESLSPCSVCGSSMSSEDTKLLLDLEQEYVVRVDKLDKTDLADVRVVFQAALDMFECHWILYVMDTMLWEGLREKDLHEAMSHQQRRILFHEHYYNRPTFILAWSHEELGDSLQSQYEQRKWQYCKEFQRAYHILCILCGMNHQYSASPYNKLWQATHGPIQAQENSCAQNPPEELQAYX
>AmpCarCCMP1314086705_rbh_TGME49_216080
SRPELGKFLLATRAVSRGELVLREEPLLHISDQGGLPKDVSAAAACLKAEDLFHPSEDSPPLRQIHRSKPNEGKDALYIRTMLHFNSFAAGRTGDEQAIFKTFSRANHSCDPNVIVDADEGTMRALKDIACGEQLHVSYLGDEQLLWPAERRQAELRERWYFTCCCSRCSAPLDDMRSFSACECGNDFLVKKGQLTPALCCPHCGTSPSMALLRTFLTAEAAAQQALASAQSGMLDDEEEGQELIRVSRFASKHPSHSVALELAFEFAFPDPVVAQRALLQGWAKRFGSTASQMCMRANKELARLMEERRHPKEASKYLQDAAEIACCLDGRDDVKSMIKEWRGELVNARRVQQRLQPSQKAADNLDLDWGGKSDAMPKATGTKATVAKEQATVSVIHGAKASAEDQQPSNNATSEGSAGERAQKAGSRQGDPLQSSSRVQISLSLSIALGTAVLVGVLYLDSADASAIETR
>AmpMasCS259022413_rbh_TGME49_216080
XPSVAIESQHGLVPTCVPALRSNCVRPVLGKRKQQVNWEEGPDLRARSASLRRASVTAFTLLAFGSGRLWRRRWRAQDSANVVQHCSAGEDEHPELPSSGELFEVVDTELSGKTAVAKTLLPPGTLVMEERPLLKLRFGGDPAEDVWGAIQSYAALPKRGREAVMQLCEVEQPTIGLLTALELSPPSISELPPEIPEIAAVRRLAAVIDCNIFKVVQDMELTSFARDAAEGVDCTVYEKCSRFNHSCAPNLSRRFGSDGRLLLRTLREVRPGEELTISYLGDAELLNSTSRRRWQLSPWGFTCMCKRCTSKIDPLRSFRCDACGDGVVTGATSAAGLESGTLSCGSCGAKVSAERLGELTNAESAAVVALERVSCMVCASEEAGLRLEASLEGASEYLAKEHWAMGAMHDAA
>AmpMasCS259035948_rbh_TGME49_216080
VGLAMDVDEVQSSGGQDEAVGASRWKPGDRCFAVWAGNNNYYTATIEKVSEDDETVTVTWDDKDNSHRTVKLSQVAELQDESVAWSSARIDSRAAVRQSPTKGRCLFVNEGCDPGKVVFVERPLLVALPASCPSLWQHLQKLHEAQPLQLGTVTFHYAALLSQLKLDLESVDIIMDKFVPEPDEEPGEDVLRILHSLQENMALVNELKLQELALEPRRLQRLVSAWRYNAFGHHKEDGLVLYNRISMCAHSCDPSCCWSYGDDDAFVLRARVNLKAGSELTISYLQDEDLLKSTTVRQTKLQNWRFTCQCERCCLKTDVGRGFKCRKCQLGISFPSKVYKHDGSWSVEMTPCTVCGSVMSPEDTKNMLNLEEEYVLRVENLDKNDIQDVDTVYQAACEIFENHWILYVMDTMLWEGLREKSLHDAMEHQRCRIRFHEHYYHRPTFILAWCHEELGDCISNQFATRKWQICQEFQKAYHMLSILCGSNHQYTVSPYNKLWQAVNNSQGQNSQTSNNNSQPAAHSSGEDLQQA
>AzaSpi3D9010650_rbh_TGME49_216080
XSSRGRARWAVAAPPCGVGAVPPPPSPLSGAPGPAARCRAGAEAQPLPLTSAGGSRPGMRSGPIQAKEGSAIADEDEKMPAAQDAEDAPKGEDDCTTPRWKEGDRVYAVWAGNGCYYSATVNEVSYVNRSVTVTWDDKDGSHRNVSFDQVMEPSEDTTAWSGARIDRRASVRSTSNKGRCLFTNEACEPGQVVFVERPTLVALPALSMPLWEHLQKLHAAQPLNLGTVTFHFAALLSQLQLDPMSIDIILDKFVPDPDEEPGDDVVRILQSLQDNMQDVLKLKENPIDPRRLQRLVSAWRYNSFGHHKEDGLVLYNRISMCAHSCDPTCCWSYGDDDAFVLRARVALRAGDELTISYLQDEDLLKSTAVRQQKLQNWRFTCQCPRCCLPVDEGRGFRCRRCRIGILYASVTGGLEPCRVCSASASQEDSNMLLHLEEEYVLRVENLDKTDVPDVETVYQAAIDIFERHWILYVMDTILWESYREKCLTDAIEHQRRRVEFHEHYYCRPTFILAWCHEELGDCLLNQAAHRKWQYIQEFQRAYQMLAILCGTNHQYTASPYNKLWQVSSSNTSTGGTKETSTNGVVAPYNSQATGVNCSDITG
>AzaSpi3D9042143_rbh_TGME49_216080
XSSRGRARWAVAAPPCGVGAVPPPPSPLPVAGAPGPAARCRAGAEAQPLPLTSAGGSRPGMRSGPIQAKEGSAIADEDEKMPAAQDAEDAPKGEDDCTTPRWKEGDRVYAVWAGNGCYYSATVNEVSYVNRSVTVTWDDKDGSHRNVSFDQVMEPSEDTTAWSGARIDRRASVRSTSNKGRCLFTNEACEPGQVVFVERPTLVALPALSMPLWEHLQKLHAAQPLNLGTVTFHFAALLSQLQLDPMSIDIILDKFVPDPDEEPGDDVVRILQSLQDNMQDVLKLKENPIDPRRLQRLVSAWRYNSFGHHKEDGLVLYNRISMCAHSCDPTCCWSYGDDDAFVLRARVALRAGDELTISYLQDEDLLKSTAVRQQKLQNWRFTCQCPRCCLPVDEGRGFRCRRCRIGILYASVTGGLEPCRVCSASASQEDSNMLLHLEEEYVLRVENLDKTDVPDVETVYQAAIDIFERHWILYVMDTILWESYREKCLTDAIEHQRRRVEFHEHYYCRPTFILAWCHEELGDCLLNQAAHRKWQYIQEFQRAYQMLAILCGTNHQYTASPYNKLWQVSSSNTSTGGTKETSTNGVVAPYNSQATGVNCSDITG
>AzaSpi3D9096262_rbh_TGME49_216080
XFARGFRCPKCAKATFYDCSGPSAQKRGELVGSKCNTCQHPLSEAEAVELLAEEEWLQSKIEGLERRMETACGTKHNMIGPLEEIMVRSERTLSQHWVNDKGWKLLAEVYDINQRPNDAQKLVRKRLVFQEGAYTGLSGMRAWTLEGYGDTLLLHSGAALVKVPSEEAAGRLASLVPQLYAEALGILRPMFGDQHE
>AzaSpi3D9125164_rbh_TGME49_216080
RRIPAAAALYAWALETQGDLKLCLEGFTLQGEAGVEAPPNASAEKLARSWQEVEPIYAKATEILSTLFGTDHDFHCAVQDKREALAKATAAARLVRTGRRX
>AzaSpi3D9127224_rbh_TGME49_216080
LKPGQGAMGGRRPALRRRCGPTATIAAPVGRAPRRSPCLVTSAGGSRPGMRSGPIQAKEGSAIADEDEKMPAAQDAEDAPKGEDDCTTPRWKEGDRVYAVWAGNGCYYSATVNEVSYVNRSVTVTWDDKDGSHRNVSFDQVMEPSEDTTAWSGARIDRRASVRSTSNKGRCLFTNEACEPGQVVFVERPTLVALPALSMPLWEHLQKLHAAQPLNLGTVTFHFAALLSQLQLDPMSIDIILDKFVPDPDEEPGDDVVRILQSLQDNMQDVLKLKENPIDPRRLQRLVSAWRYNSFGHHKEDGLVLYNRISMCAHSCDPTCCWSYGDDDAFVLRARVALRAGDELTISYLQDEDLLKSTAVRQQKLQNWRFTCQCPRCCLPVDEGRGFRCRRCRIGILYASVTGGLEPCRVCSASASQEDSNMLLHLEEEYVLRVENLDKTDVPDVETVYQAAIDIFERHWILYVMDTILWESYREKCLTDAIEHQRRRVEFHEHYYCRPTFILAWCHEELGDCLLNQAAHRKWQYIQEFQRAYQMLAILCGTNHQYTASPYNKLWQVSSSNTSTGGTKETSTNGVVAPYNSQATGVNCSDITG
>AzaSpi3D9134075_rbh_TGME49_216080
WHYEGDEFVLRCREDIATGSEVTVSYLSEESLLESTASRRAQLMATKHCDTCEMPLDRSRGFVCPDCKEGEIFPNVRGPAAAASVDGACARCGFLASTKQMELLCTQEARVEQLIKEWDRKAARAAPEAYLNDDSALRLEGNLARLFSPSHWLRDRADRHLVAYYEATGRADLALPLATRCARFAEXXXRKXDLKLCLEGFTLQGEAGVEAPPNASAEKLARSWQEVEPIYAKATEILSTLFGTDHDFHCAVQDKREALAKATAADDLFEPGAGAECWRTRPTRAX
>AzaSpi3D9141359_rbh_TGME49_216080
XLCFNSYISQPSEKYQLVYAHMCKANHSCTPNASVLANDEGPGELICLRPIEPGDEITVSYIDDRALAKPVEHRQGQFTRKWEFRCSCLRCAAPADDTRRFSCPRQDCKGQCAVLRQGAPAEAVVCGQAPPEDTVDDWEVLEVEVGKLISALPSSLYSAWCPCEEFAAGHPX
>AzaSpi3D9159747_rbh_TGME49_216080
XPPEVASDLSQAAGADAELLALLRVAAVNGIGVPGGGSAVYATASRANHSCQPTAAFRVERDGRLHLVARLALDKGEEVTVSYLPEEHLLTPQSRRQRFLERWGFTCRCPRCLGPDDTRTFLCPACRAAAVRPAATGEPWPPCGACGTAPDSEALDRAEERWLKELAGLRRSGKRAFELYRELRVAWRGSGDGCPGIGCTRGRSPAASSSSSSSFSLQDEPDVFEPQEAQASWIVQRACQCX
>BabBigBond000888_rbh_TGME49_216080
MVSGGGSVVRRVASEEVASPTHAYVTYNAVNGQEAADASGEAVAGPMVEEIEPYSDERIMSLVEIAPAPGKGRCMYVRNAYEPGGLILVEKPLFVIVPDNNIELWNTINSLHERQLLQLSPLWHHAALITIITGTKEQLEIMRGKWVLDPDPPVSEDVYRILEATCVAQADGSFVYSNQVVVDPKLYQFLLQVWPLNAFGHSTDPNGLVIYNKISFLAHSCDATACWHHLGDDYFILRARRRLRPGDELTISYLGESDLLCPTHKRRELLYNWSFHCECPRCVIPVDSARGFLCKVCHYGRVGFYYDSGSTKMASNACTLCEYVYTDADISEYLELERAYVERIESIDPNDLCDIQQVYNHARNVFKQHWCLYKLETLLFECFKERGEADIARHYLQQRILYADTVMRRPLYCLAFMHEEYADMLVASAGLDLESEQVQEVKVNADVLMTIMDSYFRAAALLAVLSGLHHAYYYTVLVGLMQAIVT
>BabBovT2Bo002391_rbh_TGME49_216080
MKTDAARGFLCKRCQYGRINLFSDPGDEYINSDPCTSCGYTFTQEDISTYIQLEDAYIDYIDNMDRSNILGIQQVYNNAKNVFNQHWCIYQLQTMLFEIYKEKGETELSRHYMNQRISYLNAVMPRPLYSVAFTYEEFADMLSTSAGLKLDDTELVNHDVDIETL
>BabBovT2Bo002392_rbh_TGME49_216080
MSTDDAVWHDYHADEGVCVEPKDGVYDNGGSPANTGEQESWTGYVDVEAYSSEQILSLVEIAPAPGKGRCMYTRRAYEPGEIIIIEKPLFAITPDSNSNIWDTLMTLHQEQPLHLPPLWHHAALVSILEGNEEKLEIMKGKWVLDNDPPVSEDVYRILEVTCAEHRDGSFVYHNGTVICPNLYQFLLQVWPLNAFAHSTHPQGLVIYDKISYLAHSCDSSATWNHYGEDIFVLRARRKLQIGDELTISYIGEADLLAPTPSKWD
>BabDiv1802A002358_rbh_TGME49_216080
MGYSAVVDDFSIQTAATEHGCSETHCSVEAAAYTSAYGEIQPYSNEQIMSVVEVAPTPGKGNCMYVRHAYEPGELILVERPLFVIVPDNDRDLWATLNSLNEQHPLQLSPIWHQAAFLTIVTGTAEQIEIMKGKWVLDQNPPVTEDVYRILESTCIGQPNGEFIYSNGVVVDPRLYQFLLQVWPLNAFGHSSDPNGLVIYNKISYLAHSCDASACWHHHGEDLFTLRSRRKLKPGDELTISYLGEGDLLAPTHKRRELLRNWSFHCECSRCILTEDHARGFLCKVCHFGKVSFYNDRVTQTINSIPCTMCEYKFTSQDVEEYLDLERAYVARVETIDPSDLADIQLVYNHARNVFKQHWCIYQLQTLLFECYKERGIFDQARYYMQQRLVYADQVMKRPLYCVAFMYEEFADMLVAHYGIDIEGAGECDVKTDIDLLLVFTFNIVHSTFSNNILDIYFRSAALLAILTGYHHPYYYNVIVSFGASELITGCRLSVIRWK
>BabMicRI003447_rbh_TGME49_216080
MDTFVTTFECMKINAFNDAGGSTVFDSDTQQSNELKNSANSACSDASNDECKDSSLFTPMEPSAILKHVQVHPLSGKGNCMFTRRHVAAGDVIFVEAPLFVILPDMYKELWEVLTAIHAEQPLELAPIWHLAALASLIFGGIEKRKKMLLKWAPEVKSIHPDIIRVADRIGALKNRNENEHKQMLYEYQRLIQMWPCNAFGHSLHDEGLLLYECMSYVSHSCDPSCCWHHVGDGNFVLRARRYLNPGDEITISYLSEYDLLCSADVRRDKLSNWAFVCECERCILPIDYARGFICSNCQIGTVYIQNDESSKCNSCHRKLSAEQFAECLKFDEDYRNRVNSINKNDYNDVIQVYERAQDIFKQHWIIYTLESYMYEHFAKNSLSDRIMQMQISRIAYIEKAFGGATYTAAFIFEELGDVIASSIGFDFEAKSTDVIEEYSKSMMAKYYYRSAALLQVLCGSSHDYFLSVYNKMNLIRGSLRA
>BabOvaMiyake001757_rbh_TGME49_216080
MIPGGGNSLGCSAPEEAAPAAQGYQYQNAVNGQEAADGYVEAVAEPMVEDIEPFSDDKIMSLVEIAPAPGKGRCMYVRNGYEPGGLILIEKPLFVIVPNDNIEIWNTINSLHEKQPLLLSPLWHHAALITIMTGTKEKLEVMRGKWVLDPDPPVSEDVYRILEATCVAQADGTFVYSNQVVVDPKFYQFLLQVWPLNAFGHTTDPNGLVLYNKISFLAHSCDATACWHHVGDDYFVLRARRRLRPGDELTISYLGEPDLLAPTHKRRELLYNWSFYCECPRCIIPVDCARGFLCKLCRYGRVGFYQDSNSTRLVSDACTLCDYVFTESDITEYLDLERAYAERIDCIDANDLCDIQEVYNHARNVFKQHWCLYRLETLLFECFKERGEADLARYYLQQRISFADAVMRRPLYCVAFMHEEYADMLLASAGIDKESEQIPEVNVNVELLNIVMGSYFRAATLLAVLSGLNHAYYYTVLYKHNRSLVNFSGTTPISGVCRCGRICVMALLKAVGRALGCLFRWRSRRSEQIAEFKECCQLVAIKRAGGQLDDDNFWVLYGFFKQTVVGDFNLKDVEDSTEAERRKWASWQKCKGMTKNDAMAAYIALVRNLFGYPTNTDAMHPTMSNAISRPKLQSDDASDAHESEGLFTLVAENHVGMVDLLLKANPHLVNIRSPEGLTALHIAADRGHLEVIQCLIKHGADIDAMDDNNDTPLLVAAAAGNRAAVTMLLRNGAIETPRKEDKVEAEQTVDAATSCIAAADAQQ
>BabSpeXinjiang000159_rbh_TGME49_216080
MVSVEVGWQEGANPSEGVQASCVDECDNSGGTAVTQVEDVTWANMPNIEPYSNEKILSLVEIAPAPGKGRCMFSKNGYEPGELILIERPLFVIVPDSNPDLWKTLNTLNEQQTLQLSPLWHQAALVTILTGTKEKLDIMQNKWVLDRDPPVSDDVYRILDATCVTQADGSYMYSNQVVIDPKLYQFLLQVWPLNAFGHSTDPNGLVIYDKISYLAHSCDATACWHHYGEDLFILRSRRRLNPGDELTISYLGEPDLLAPTFKRRELLQNWSFLCACPRCIETVDTSRGFLCKLCHYGRVNFYEDQSSRQMASMPCTLCEYRYNALDIKEYLDLERAYVERIEGIDSTDLWDIQQVYNNARNVFNQHWCLYQLQTLLFECYKERGDTELARFYMQQRIFFADSVMRRPLYCVAFMYEEFADMLVTSAALDMEKAELDDVEVDVDLLSTTMDSYFRAAALLAVLSGYNHPYYYSVVVIALYSGIYVVQCKRHRVETIRAMEWLDSIKRALSCLFKWRKNRKELLAEFKECCQLVAIKRAGGELKDDDFWNLYGYFKQTVVGDFNVTDTSEATDVDLRKWASWKRHRGMSKREAMAAYVATVRQLYGYNDDVEDVAMSNVHSRPKVIACESTVERDEDNLFSLVIDNQVGLVEELLKAEPSMVNLRSPEGLTALHLAADRGHVEVVKTLLRYGADINAVDDNNDTPLLAAAAAGNRKVVDLLLRGGADGTLRYLDRKLYDLTKYRNIDNQCYGDMMQSDRK
>BesBesBbGer1004330_rbh_TGME49_216080
MSRRVSQKYSTGGLVGTRNLLDHVRGMATRARNARAPLEHTDSLKRRELDFDEESWARGATLDYSPYKLHRMQESEGTTQVSGDDYGEASPEGEEAGEIEVLDETGEDEGYANEYDDYYRAEDAAEDRDEHAEAADEGYAYDGAEGEEEYYYDDTYHHGQEGEEGEQEEEAGAAEEAEEDGGEYAYEEYGYEGEGADAEAAEADWNEGEAYEEAEVEAEDEYAEEEAEAGEEEYEEAAEEDVYEGEEGQVEEVATPANPLAPYTLPQIAAKVQVKHVPGKGRCLYTKHDLEPGSIIFVETPVLVAIPSLDEELWALLSELNEEEAFELPPVWHLAAICSLTMLDDEKKNICLDKWVPDPDRPPSDDVIRVMKRAGLDIHPQLYERMLMVWRYNSFGHHTEQHGLVLYNRISMMAHSCRASACWHYGEDDAFILRARVKLQAGDELTISYIGDDDLFKSTNVRRDKVYGWLFTCQCIRCSAPVDSARGFRCPLCGTGAMFFKTDDGVTTSSACTICQAFPTQETIQEYLEFEQAYVDRLAETDKSDMPDAELVYNQATRVFAQHWVLYQLHTILFEGYRDAGNHESAAFHQMERIKYVWQVMPLASYTLAWLYEEMGDTMLNQAEASSQVVPAHKLNVISRHFEDAYNLLYILCGEDHDYTVAAGTKKTACEERLPAA
>BreMinMf105b01004046_rbh_TGME49_216080
MVLFEPSRLTPATHALHAPGGQKVLVKSCSQSARCENPPRWTSSIPFIGAVGLAVHASRSRVSRSHCFVCAQVQDQGGMPLVEVVKVNDEVGFGLVVPRGASAGTILIEEDPLYRRAEGESMADSVAAFKQMTQMERNKLLRMAASPGLPETEVGYTGDDLTFVRVLRTNSVAIVGEDRGGAVYELSCRANHSCKPNAALCVQTSGTMHLKALRDILPGEDVQVSYIGEGDLLRPTEHRQKQLSHWGFSCQCERCTGVEDTRGLQCPACGAGIMKYEKSEISGHRWGPCSCCQAVLPEETLSGTEKQWEEHVLSLRPSENLTPQIALAMYDGLLSSLKEDSSAPAPDGHWISAKLGRLAAEELIKQGRSKDAKEAVQPLRRYVRSTLGAAATRVTAFATYIEAAAAALEGKSDEAAELCRAALQEASLLPRNGDQLSDKIRRVEALCKQRELTFS
>BreMinMf105b01034825_rbh_TGME49_216080
MCGLKALRLIQKGQEVTVSYISERDLLLPIPQRRAMLKSWQFECQCPRCAAVIDDTRGMSCSCGGVRMATKDGWASCESCGRDGDDEDHDT
>BreMinMf105b01034995_rbh_TGME49_216080
MTKECAVKDADDEAEPRWRIGDRVYALWAGNNCYYVSTIAQVNETDRTVIVTWDDADTSHRKVSFDQVMRPSDETTAWSRARTAPLSWFGTFWRMCRSFFGRIEKRATVRSTKQKGRCLFINEACEPGQVVFVERPLLVALPAVAPKLWECLQKLHEGQALNLGTITFHFAALVSVLTLEAGDIDIIRDKYVPEPDEEPNEDVTRILKALQEAELDGESHRIRNLEAKNFQRLVSAWRYNSFGHHKEDGLVLYNRISMCAHSCDPTCCWSYGDEDAFVLRSRMALDKGGELTISYLQDEDLLKSTGVRQQKLQNWKFTCMCPRCSLKVDVGRGIRCQRCKVGVLYPEVPAGGFETCKVCGSCPSSEDTQMLLHMEEEYVARVDTLDKKDLDDVQTVYQAALDIFERHWILYVMDTILWEGQRQKNIMEAMEHQRRRIDFHQHYYFRPTFILAWCHEELGDCMVQQFPSRKWHLMQDSSTARLCVTSSCVCFKLARSSKELTKCLPSCVVRRTSIPPARTTSFGRCPMPTILPKRMRTPQTMPVTQRIGCLNLTDS
>BreMinMf105b01046244_rbh_TGME49_216080
MELQRGDEILISYLSGEDLLRPTWMRRKELQRGPWKFHCECSRCERVDDVRGMLCQRCGRGCHWPLDKSWSCCEFCQAEADKDLDE
>CarCio003176_rbh_TGME49_216080
MFHRKGSRINNEDISTFSAGDGSCHFPFAAEEWATQLSEDELLMKKEDEAILETDAGRIVKDKTYDQNAHLGAKESVIEETNGPDMDSMYWWHNQKQYFLQKNGMDRHKLDLEHLISKEEIHRNKIGSKNDLRAPVEAAEVSINPTNPGDGNLASITAAEAELPIEAYEEDEGVWEYEYAEEDSVAEEEAEVIDEEEPEENEEAEINYTNEPSESSLASDNESGENSANADIESGTNIEDAVLRPYTLDEIESLVEIRHTTEKGRCLFAKHDFPPGSIVLVELPVLVAIPSLNYDLWYRLVEIHDAEELQLPPIWHLAAICSLTMLDETKKNICLDKWVPEEDTSVANDVKRVLSDLQLDFPPHIYGRMLKAWRYNSFGHHTEKDGLVLYNRISMMAHSCLSTACWHFGADDAFILRARVNLAADEELTISYIGDEDLFKSTDVRREKLSGWLFCCACKLCEAPVDVARGFRCSTCLIGTVFLKMEPSDEIYPSACTVCQSYPSSDTISDYISYESESVQQVMAIDTSDIQYAETCLDKIKEMFSQHWLLFTLHTILFEGNRDAENWDRAVDHQKERISFVTKVMPLSSYTLAWLFEEMGDLIANKIDVDLENLGPDYMPPISRHHKMFICHNYENAAALLQIICGENHEYRRAALEKGQRVMSLPTL*
>CarCio003177_rbh_TGME49_216080
MFHRKGSRINNEDISTFSAGDGSCHFPFAAEEWATQLSEDELLMKKEDEAILETDAGRIVKDKTYDQNAHLGAKESVIEETNGPDMDSMYWWHNQKQYFLQKNGMDRHKLDLEHLISKEEIHRNKIGSKNDLRAPVEAAEVSINPTNPGDGNLASITAAEAELPIEAYEEDEGVWEYEYAEEDSVAEEEAEVIDEEEPEENEEAEINYTNEPSESSLASDNESGENSANADIESGTNIEDAVLRPYTLDEIESLVEIRHTTEKGRCLFAKHDFPPGSIVLVELPVLVAIPSLNYDLWYRLVEIHDAEELQLPPIWHLAAICSLTMLDETKKNICLDKWVPEEDTSVANDVKRVLSDLQLDFPPHIYGRMLKAWRYNSFGHHTEKDGLVLYNRISMMAHSCLSTACWHFGADDAFILRARVNLAADEELTISYIGDEDLFKSTDGRYIVGFIYYVKKNPSLLTSFVSYG*
>CarCio007301_rbh_TGME49_216080
SYCSLGNLYLHTDESGDTTSTSCDVCLGSPDQATLEDLIDKENYFAYKLDSLNSSTLDENELVFDAATLCLTNHWQMYQLRTHLFEAHRDNELWDSAAEHQRERIYFMTKIMPLCSFTLAWLYEELGDVLSKKADPELNFYDPSDLFHVSLSIRDRRMIERNYYLAETMLRILSGHQNQ
>CepComWS2016001341_rbh_TGME49_216080
MVGSTPSYPNEWEEADEYDEMEMEEEMALVEEEEGEEEDEEEVEEGDEGSPTKLARWTEWEADHADRWIHQDAANCDVDAYTPGEIDSRVYVREVPNKGRCLFTRYALKPGDIIFVEDPILSCTRQSYPKLWKAISQDCQKHNTDQDMPASWHYAALISILKLGKDAKRKLLNKWHPPVDDSALSTDVVRLCQNVKYARDVNTFEYERMLNAWRYNCFGHHTDSYGLVCYDKISMMAHCCDSSATWHYGTKGDQFVLRARHHMRKGAEITITYVGDDELLKSKDTRRDRLSSWLFVCKCERCALPVDKTRGIRCPSCGTGVTYFTTDDQASVLEGDAVDKVTATSACEACRHKLDDKEVETYIQLENAYIARLADCSGEEMADAEAVLVEAGRVMISHWVLYELHNILYIGYKERELYDEVVYHLQKKIDFMNSVSPSPSCQMAWAYEEFGDILILKLLQDSDIKIEGGFWDLGEATPDLDLTLTLCLKNRIVRAYETAMNLLLASCGDSHTYTLTSHWKMEFINSIECKALPSIQKAEE*
>CerFusPA161109063698_rbh_TGME49_216080
DKDKAEQGALTMRRQCVAVQASGQRKEVNAYIQRALFLQDPDSPAFRADEDDRQGDACMTDQDSAEDVPMGPRWKPGDSVVAFWAGNGCYYPATVAEVNELNRTLTVTWGDADMTHRTISFDQVMEVSEETSAWSAAKIDRRASVRQTADKGRCLYTNEVCEPGQVVFVERPVLVALPALFPALWEHLKKMHQEEPLSLGTTTFHFAALISEVKLEPSALHVILDKFVPDPNEGPGDDVLRILRSLQEHPSLAETLKLKERPMDPRRLQRLVSAWRYNSFGHHKEDGLVLYNRISMCSHSCDPSCCWSYGDDDAFILRARMSLGMGDELTVSYLQDEDLLKSTRVRRQKLQNWQFVXXXXXXXXXXXXXXXXXRTGNLCVNVLAVAYHSTRPGASAAGAAVLACSLSLSLALSNLARSATXTISSEEAQTLLNLEEEYIERVETLDKTDVEDVELVHQAAIEIFENHWILYVMNTMLWEAYKEKKLPDAIEHQYRRIKFHEHHYCRPTFILAWSHEELGDCLQRQYGHRKWQLMQEYQRAFQMLAILCGTNHQYTTSP
>CerFusPA161109070483_rbh_TGME49_216080
XLRISRISGLMPANMDEPMLPTAAAEDDPMEPQWKTGDRVYAVWAGNGCYYSATVDQVSQSSRSLTVHWDDQNLTYRTIPFSQVMEPSESTSAWSAGRIDKRASVRAVPDKGRCLFTNEACDPGQVVFVXXXXXXXXXXXXXXXWPGGVVEGPTLVALPALNQPLWDHLQKLHKAQPLNLGTVTFHFAALLSQLTLDPVSIDVILDKFVPDPDEDPGEDVLRILASMEESTIADIGKLQAMSPHRLQRLVSAWRYNSFGHHKEDGLVLYNRISMCAHSCDPSCCWSYGDDDAFVLRARVALGRGDELTISYLQDEDLLKSTAVRQQKLQNWRFTCACERCKLRVDLGRGFRCRRCRIGILYASTTGGLEPCRVCNTSPSQEDVQMLLHLEEEYVNRVENLDKTDVVDVETVYQAAVEIFERHWILYVMDTILWEAYREKNLQDAIEHQRRRIEFHEHYYCRPTFILAWCHEELGDCLTTQFPHRKWQYLQEFQRAYQMLAILCGTNHQYAASPYNKLCQANQTTGAVNGNAAGDMDQTSG
>CerFusPA161109073394_rbh_TGME49_216080
EPMLPTAAAEDDPMEPQWKTGDRVYAVWAGNGCYYSATVDQVSQSSRSLTVHWDDQNLTYRTIPFSQVMEPSESTSAWSAGRIDKRASVRAVPDKGRCLFTNEACDPGQVVFVEGPTLVALPALNQPLWDHLQKLHKAQPLNLGTVTFHFAALLSQLTLDPVSIDVILDKFVPDPDEDPGEDVLRILASMEESTIADIGKLQAMSPHRLQRLVSAWRYNSFGHHKEDGLVLYNRISMCAHSCDPSCCWSYGDDDAFVLRARVALGRGDELTISYLQDEDLLKSTAVRQQKLQNWRFTCACERCKLRVDLGRGFRCRRCRIGILYASTTGGLEPCRVCNTSPSQEDVQMLLHLEEEYVNRVENLDKTDVVDVETVYQAAVEIFERHWILYVMDTILWEAYREKNLQDAIEHQRRRIEFHEHYYCRPTFILAWCHEELGDCLTTQFPHRKWQYLQEFQRAYQMLAILCGTNHQYAASPYNKLCQANQTTGAVNGNAAGDMDQTSG
>CerFusPA161109073839_rbh_TGME49_216080
MKHDRQGDACMTDQDSAEDVPMGPRWKPGDSVVAFWAGNGCYYPATVAEVNELNRTLTVTWGDADMTHRTISFDQVMEVSEETSAWSAAKIDRRASVRQTADKGRCLYTNEVCEPGQVVFVERPVLVALPALFPALWEHLKKMHQEEPLSLGTTTFHFAALISEVKLEPSALHVILDKFVPDPNEGPGDDVLRILRSLQEHPSLAETLKLKERPMDPRRLQRLVSAWRYNSFGHHKEDGLVLYNRISMCSHSCDPSCCWSYGDDDAFILRARMSLGMGDELTVSYLQDEDLLKSTRVRRQKLQNWQFVCQCSRCRLPLDTSRGFRCRRCRVGVLFVVEPGTLQPCQVCNTTISSEEAQTLLNLEEEYIERVETLDKTDVEDVELVHQAAIEIFENHWILYVMNTMLWEAYKEKKLPDAIEHQYRRIKFHEHHYCRPTFILAWSHEELGDCLQRQYGHRKWQLMQEYQRAFQMLAILCGTNHQYTTSPYSKFLQASAAVAG
>ChrVelCCMP2878014325_rbh_TGME49_216080
MSTKSHLSASNQFPCYPKDCHPGDCLQPGFHPLKPGLHASVEPEAVPPPRRPPGSTAGWLFDEIMKRVTVRWTEDKGRCLYAAVDLEPGDIVFIESPNFVSVPSLDPRLFEDLKAVHAEYPMELPPVWHFAALASIKFLDDVRLQICKDKWTPCGDAPPPPSQDVLRVCSALQLHQQHVDPSDYEKLLLCWRYNSFGHHTDSEGLVLYNVTSMMSHSCGASCSWHYGEGDSYVLRARAKMRAGDELTISYIGDEDLFKSTDVRREKLAGWLFTCRCTRCSMDVDVARGFRCQVCGAGSSFFKTEHVTKETTASPCTVCNTVPAPDALVHLVELEKQYVERLNECSKDDLPDLEAVLSEALKVFQGHWVLFSLQSMMFEAHRDAGRCHEAFDLQMAKLQYLRLVLPLPTYTLAWCLEEAADLRATSVGLDPSRAAIEVPSKFTSHQR
>ChrVelCCMP2878019790_rbh_TGME49_216080
MAVYVGDYRSRKGHKALFATKQVERGEVLLEEKTALIPPRRFLEALSLRDLWRNFLQLSDEMRTEILSLYATPVYIRNRCELVNRSAFFEEFPLEIPEEEQETFFLLSRVFQSNAYGDHLYLLTSRANHSCKPNAYRAASFDGVRLWSLKRIEKGEEVTVSFLTEELESLPQSIRTRHLPFHCWCSACVNPLDSARAFVCRRPGCTGHLFALKERDGQTGRLLADCSGCACALPSSSEAELLQREDTAVSRLNGLKQISSASLHQIRTPPRHPNTSIAPPPCASSQTLHLPMGSESQSRSESLPTPGHREPISPTASGSGGSPDASTSQADVWFEKGRTLWEETVAAFGRAHWLTREAAKVAAMFCLRALKAELSLVRRRSTQEHQRERGRIREGGGKRGGGVSSPSCQLHDLHSESLEGGKEKEGQGVSTSTGGPGLHREVCCDEESLLQKGGQGGNSSGGFEDRGGVYELRGRGEGRGDQGDASLSSAFGGQFLTGRLTLWARRRLFFLDLLRQAWEAEAALNGRLCNRNGALVRGLVSDCYRLLGDFSSAKRECEAALSEIRDFFSEEDEPFRFVSVRLRKAEGKDPGWGDEMEEGLVDYGEGFKCQIEASSNDRSL
>ChrVelCCMP2878030017_rbh_TGME49_216080
MPIRLKLAASKLGSDQCVRVSVQKPFGVPPEYQELIPLSRRELTAKDVEEKMAKRVKLRFPEQAAHGRKYMIDDEELVIEIFRPDVANLELVDLPGLAPGNQADGQKIQKLVKKYMDRPSTLVLCVLEGGPNSLVGMHVLHLLPEVDSIQQRIIGIVTHADRLNKDAILEIVKSRDGDRFGGIKMLVPVMNDERGKFERVTDYHSQVDADSQPHVLSQKDRAEIEFFEDFENAVNLPAIEWEAAKSQLGIKGLLRQIRSHFHVRMQKWAAAKAADLRDTLLKEVDEEIDLLGVWPVKTDEPNSEENRTQILRRWIQRTRAAIESQTSVEIIESHLKELSLYDLFKNEEILGKDKETGARLDREGCPEWAQSLPPAHFPLSIALNHRRLRKVAEVLVEEADRLIANLAESVVEFTFQVPNTTDPCRIDCRLMIFWFDNFRTQMLESMKQPDLCERLKKDLGAALAALPGVYLNERAIKENLKLKVYESYFLPFLEEMINFSDSNDVGDFEGLFEEMPFEDPNSGRVRDIAAERIDLDRKRRLIMTAIEEIEHLNTISPEVELDLSPRSRVTAADVSGSDVSGHCGLFASRDFSPGEMVFSEPAVLVLSSLPEALAMEADWEAFQKLPEDLKRRVLDLHPAPYLLDEEGEVVDEEDFFDDLLFEVGDLERETFFRFLRIVKANAYDSHLYILTSRANHSCKPKCFRAVDRDVVSVRANCALKKGDEVTVSYLSDELEALPQDVRERHLPWSCWCASCASPVDSSRAFKCPHSDCQGFCFARQIDSLESETQNDSTGELAGAGSSERHNASGAASVSFESCTVCGRAPRLERVTSLVSAERSFRLKLESLWDRGVVPLHVEEHFEELSELLKESRATLGSGHWLVRVAAGKTSSLCMKARLATSIWARMKMLQCCSATREGVLDSEGVGEEARLQSRVQEREKAWRGREIESLEIERECWMVEGKISRRMFRESLALTCESLGDAYISLAASSDSSDNRLEAAREAYAGSLCEVRTIFGDCSSHAVRLAEKIRSLESCTIRPAKQILRREIDLLKLQKTRDAVPQTGEISEKTSV
>ColAng058148_rbh_TGME49_216080
KHIKQWYQRRVHGEDLLAVWSEAEKVFVRHWITAELIKMLKEHHCSVSDGHSSDYLMAIEMNHRKLDFIEQGVSFRASYERAWTLEEHADLILQSCGLSSSANEALGDVNGVASAAKRLGLFRRQKCVRLYEDAYNVMAILVGCDHEYAIRAKEKWQRVLSLGSL*
>ColAng058149_rbh_TGME49_216080
MARIRDSSEMTSFFDDFSKISVGLKPSAENIPHAYSVPSEQYHKISPPKAEKSAYDILLSNQKIGREDGSDLYGWSEAAIDRRVEVRYIEGRGRCLFTRVDLSPGEIVFIENPTFVAIKDFHPELFRQFEIIHKRKGLELPPVWHFAALCVLTMLPRHAMDVCLNKWVPDYARTQIHDDTRRVFRELPGAYTRAVNMQDYEIILQAWRFNSFGHHSEENGLVLYDRTSMMSHSCHATCCWHFGYGDSFVLRCRTNLKAGDELTISYLGDEELLKSTDIRREKLAGWLFNCSCERCVAVSDPCRAFRCQTCGVGSWIFKQITMDDKKHFNFDDLNEMKQRGKVYQTDVGVDAYDFCVAGCSTCGSIPNSEESDFMLSLEKQYADRLSSCSASDPEDLLAVWSEAEKVFVRHWITAELIKMLKEHHCSVSDGHSSDYLMAIEMNHRKLDFIEQGVSFRASYERAWTLEEHADLILQSCGLSSSANEALGDVNGVASAAKRLGLFRRQKCVRLYEDAYNVMAILVGCDHEYAIRAKEKWQRVLSLGSL*
>ColAng058150_rbh_TGME49_216080
THKAVVSTQSTWAPKAEKSAYDILLSNQKIGREDGSDLYGWSEAAIDRRVEVRYIEGRGRCLFTRVDLSPGEIVFIENPTFVAIKDFHPELFRQFEIIHKRKGLELPPVWHFAALCVLTMLPRHAMDVCLNKWVPDYARTQIHDDTRRVFRELPGAYTRAVNMQDYEIILQAWRFNSFGHHSEENGLVLYDRTSMMSHSCHATCCWHFGYGDSFVLRCRTNLKAGDELTISYLGDEELLKSTDIRREKLAGWLFNCSCERCVAVSDPCRAFRCQTCGVGSWIFKQITMDDKKHFNFDDLNEMKQRGKVYQTDVGVDAYDFCVAGCSTCGSIPNSEESDFMLSLEKQYADRLSSCSASDPEDLLAVWSEAEKVFVRHWITAELIKMLKEHHCSVSDGHSSDYLMAIEMNHRKLDFIEQGVSFRASYERAWTLEEHADLILQSCGLSSSANEALGDVNGVASAAKRLGLFRRQKCVRLYEDAYNVMAILVGCDHEYAIRAKEKWQRVLSLGSL*
>ColAng058151_rbh_TGME49_216080
MGAVSDPCRAFRCQTCGVGSWIFKQITMDDKKHFNFDDLNEMKQRGKVYQTDVGVDAYDFCVAGCSTCGSIPNSEESDFMLSLEKQYADRLSSCSASDPEDLLAVWSEAEKVFVRHWITAELIKMLKEHHCSVSDGHSSDYLMAIEMNHRKLDFIEQGVSFRASYERAWTLEEHADLILQSCGLSSSANEALGDVNGVASAAKRLGLFRRQKCVRLYEDAYNVMAILVGCDHEYAIRAKEKWQRVLSLGSL*
>ColVieColp7a597561_rbh_TGME49_216080
AEYMGINCEMDALCSRLQELAGRKLRVEILPGRGRSVIASRDFSPGDVIFEEEAVAAI
>CryAnd30847003265_rbh_TGME49_216080
MAYVYESSTKLRPVADFNDDRWVALSTAEFKRTLIDHDITETSKSSDTTSVNEGEVSIYPEALRYHFKDACSFDERVEETEFGFVEEVEEQIQPWDISQIDEHVEIRVTKDKGRCLYARKSFNPGDIIFAENPILVVTPDIAQEMYDFLEELNESETFSLPPLWHLAALCTLTMLDEETKQACLDKWVPDPYAEPSHDVIKVIENSGLDIDPYMYERTLGAWRYNSFNHTSNNGIVLYNRISMMAHSCAASCCWHYGIENTFVLRAKTRLEIGDEITISYIADDDLFKCSKVRRNLLLNWLFYCQCSRCSDPVDLSRGLRCASCGVGTVFFKDNETGETLSTSCNVCKTCPHQDIILSYTDLESQYILRLEETDKTDIEDIENVYIEAQKVFTQHWIMYELDTMLFEAYKDIQQYDNALPCLYNRLNYVRSTFPDCTYTLAWITEELGDILSIQYNENKLSHKSNHQLAAIQRNFYDTWCYLSILTGPNHHFTNAAKLKYEATCE
>CryBaiTAMU09Q1012011_rbh_TGME49_216080
SLIMSSHYESNTGTKLRPVVDFGDDRWVSLSTAEYKKNFLKKEEIGNNSEYEEHEDYDYDEDHEEDDEDEREEEEDEEEEEEEEEEEDEDEDEDEDEDEDEDEIRDNYYLNSGNNKDDVSIYPDMIRYHFKDVYSINEGVEAQEFGFNDDEQEIEELEIEEEGGIITEGHNIDEGESFPEEPIQPWDMNSIRENVEVRYTENKGRCLFTKKCFNPGDIIFAESPLLVVTPELAPELSEFLEDMNSKETFTLPPLWHVAALCTLTMLEEEDKAICLDKWVPDPNAEPSYDVQRIIENTGIEVDPHLYERTLNAWRFNSFNHTSNNGIVLYNVISMMAHNCGASCCWHYGVDNTFVLRAKTRLEIGDEITISYISDDDLFKCSKTRRELLSNWLFYCQCERCTNSNDLSRGLKCASCGVGTMFFKDDDNGITRSSQCTVCRSQPDREIIDSYTDLESQYIARLEETDKSDIEDVEAVYLEAQKVFTQHWIMYELDTMLFEAYKETQQFPFALSCLYNRLNFVRSVLPDCTYTLAWITEELGDILTILQDERQNNKTKTNQEIAAIQRYYYDTWCYLSILTGPNHQFTIAAKNKYEAIAN
>CryCohSeligo000933_rbh_TGME49_216080
XPESAPGEVVSVRSIAAEDELTVSYLCRSDLLRSVRGRQKMLKSGWEFTCCCRRCASDVDDSRRFSCSRCVEARGTNTTSTSSSITPTGEGESLLAAVKSCCFALNAPGEDDASADGGCDLKVTACAACGARPSSSELTEWRQREIEVEDLLEALPEGLYAAWATCEDFAKDHPFHGLSGRWKNFIARRTLSEAAEAETEEEKWALQQEAEEHRQALQLCMAEVLHEDFTDAAADQNLDDVPALPLPGKLPPLQPQRASSSSSSSNPPPPRPPRKGLXAAAAAAAPAAAAAAAPPVAAAAPPAAAKGSEAETDDACVDQQQRELGKQCCX
>CryCohSeligo016099_rbh_TGME49_216080
XGYRCPSCNQPSLFHPGPLNGKTLSSAFCKACKQQVSAEDADRLISVERELQDRLELLDKQVEKKLVSKVLKEEEVQMLLRMVGDSAPGSVGPQHWLCERLWSHLSEYYEQKQREEDACRMQRLRVDYARKGYPSLHGELAWLLEAEADLLCRTAGLGTNQGRAPGLHDSDVRRIAQRATVLLTEGCKILERLFGPQHNYYVSLEKKREKAQLYAETGKKRK
>CryCohSeligo034949_rbh_TGME49_216080
MEGIEVRRSLAPDGGEGLFSRRAWKAGELLLKDPYLARLEAEAFDKEDSMLLAKAYSNITGTGELARLLESDEGRALWPGPPDDYRRAAFEKCVEATYTEGSVDAKAKRVQAMCVFSYNSYMTQDGGRYHTVFPNISKANHCCDPNCWVVVPESAPGEVVSVRSIAAEDELTVSYLCRSDLLRSVRGRQKMLKSGWEFTCCCRRCASDVDDSRRFSCSRCVEARGTNTTSTSSSITPTGEGESLLAAVKSCCFALNAPGEDDASADGGCDLKVTACAACGARPSSSELTEWRQREIEVEDLLEALPEGLYAAWATCEDFAKDHPFHGLSGRWKNFIARRTLSEAAEAETEEEKWALQQEAEEHRQALQLCMAEVLHEDFTDAAADQNLDDVPALPLPGKLPPLQPQRASSSSSSSNPPPPRPPRKGLLXXXXQ
>CryCohSeligo044383_rbh_TGME49_216080
KELAKIVRLEAAGILLSVAMNLDEVDPHWRDKMSAGQEKTQNWRVGDRIHAVWQGNSCYYPATVVEILPQKRVVVVTWDDADDSFREVPFSLLDLAEESSPWTRERIDEAAIVKDTAYKGRCLFTANALDPGKVIFIEKPLLVSLPSMSQNLWNFLNKLHEEQALQLGTVTFHFAALLSELFLDKKAIQIIRDKFVPEPEEAPGDDVLRILAGIKANPELAKELKVKERNFDPHHLQRLTSAWRYNSFGHHKEDGLVLYNRISMCAHSCDPSCCWSYGEQDSFVLRARVGLKEGDELTISYLQDEDLLKSTNVRQQKLLNWRFTCMCSRCKLQVDLGRGFRCRKCRVGTLYATVQNTLEPCTVCTTEASIEDIKMLTRLEDEYVVRLDNTDKTDVPDIERVFKAAMDLFEHHWIVYVLDTMLWEAYKEKQPIEAIEHQRRRIAFHEHYFNRPTFILAWCHEELGDAVNNQTPNRKWQSNLEYSRAYQMLSILCGLGHQYTSSPYQKLLHNAESQQESTTTPERTTGGEVFELFQLPPWLE
>CryCohSeligo054051_rbh_TGME49_216080
XAEAFDKEDSMLLAKAYSNITGTGELARLLESDEGRALWPGPPDDYRRAAFEKCVEATYTEGSVDAKAKRVQAMCVFSYNSYMTQDGGRYHTVFPNISKANHCCDPNCWVVVPESAPGEVVSVRSIAAEDELTVSYLCRSDLLRSVRGRQKMLKSGWEFTCCCRRCASDVDDSRRFSCSRCVEARGTNTTSTSSSITPTGEGESLLAAVKSCCFALMGARPSSSELTEWRQREIEVEDLLEALPEGLYAAWATCEDFAKDHPFHGLSGRWKNFIARRTLSEAAEAETEEEKWALQQEAEEHRQALQLCMAEVLHEDFTDAAADQNLDDVPALPLPGKLPPLQPQRASSSSSSSNPPPPRPPRK
>CryCohSeligo056505_rbh_TGME49_216080
MNLDEVDPHWRDKMSAGQEKTQNWRVGDRIHAVWQGNSCYYPATVVEILPQKRVVVVTWDDADDSFREVPFSLVLDLAEESSPWTRERIDEAAIVKDTAYKGRCLFTANALDPGKVIFIEKPLLVSLPSMSQNLWNFLNKLHEEQALQLGTVTFHFAALLSELFLDKKAIQIIRDKFVPEPEEAPGDDVLRILAGIKANPELAKELKVKERNFDPHHLQRLTSAWRYNSFGHHKEDGLVLYNRISMCAHSCDPSCCWSYGEQDSFVLRARVGLKEGDELTISYLQDEDLLKSTNVRQQKLLNWRFTCMCSRCKLQVDLGRGFRCRKCRVGTLYATVQNTLEPCTVCTTEASIEDIKMLTRLEDEYVVRLDNTDKTDVPDIERVFKAAMDLFEHHWIVYVLDTMLWEAYKEKQPIEAIEHQRRRIAFHEHYFNRPTFILAWCHEELGDAVNNQTPNRKWQSNLEYSRAYQMLSILCGLGHQYTSSPYQKLLHNAESQQESTTTPERTTGGARVA
>CryCohSeligo090123_rbh_TGME49_216080
MEGIEVRRSLAPDGGEGLFSRRAWKAGELLLKDPYLARLEAEAFDKEDSMLLAKAYSNITGTGELARLLESDEGRALWPGPPDDYRRAAFEKCVEATYTEGSVDAKAKRVQAMCVFSYNSYMTQDGGRYHTVFPNISKANHCCDPNCWVVVPESAPGEVVSVRSIAAEDELTVSYLCRSDLLRSVRGRQKMLKSGWEFTCCCRRCASDVDDSRRFSCSRCVEARGTNTTSTSSSITPTGEGESLLAAVKSCCFALNAPGEDDASADGGCDLKVTACAACGARPSSSELTEWRQREIEVEDLLEALPEGLYAAWATCEDFAKDHPFHGLSGRWKNFIARRTLSEAAEAETEEEKWALQQEAEEHRQALQLCMAEVLHEDFTDAAADQNLDDVPALPLPGKLPPLQPQRASSSSSSSNPPPPRPPRKGLXAAAAAAAPAAAAAA
>CryCohSeligo122858_rbh_TGME49_216080
PGAVEPDLCRGYRCPSCNQPSLFHPGPLNGKTLSSAFCKAYSAEDADRLISVERELQDRLELLDKQVEKKLVSKVLKEEEVQMLLRMVGDSAPGSVGPQHWLCERLWSHLSEYYEQKQREEDACRMQRLRVDYARKGYPSLHGELAWLLEAEADLLCRTAGLGTNQGRAPGLHDSDVRRIAQRATVLLTEGCKILERLFGPQHNYYVSLEKKREKAQLYAETGKKRX
>CryHomTU502000055_rbh_TGME49_216080
MSSYYESNTGTKLRPVVDFGDDRWVTLSTAEYKKTLIKKEQDADSDYDEEDGYEYHEEDLEDEVEEEEEEEEADEDESFDRVFDNNEDESYYRMKNKNDDVSIYPEMIRYHFKEAFSVNEGVEAREFGFNDDDAELEELAIDEEGGIATDEHNIDEADVVPDELIQPWDLESIHESVEVRYTESKGRCLYARKCFNPGDIIFAESPLLVVTPELAPELSEFLEDMNSKETFTLPPLWHVAALCTLTMLEEEDKAICLDKWVPDPSAEPSYDVQKIIENTGIDVDPHLYERTLNAWRFNSFNHTSNNGIVLYNVISMMAHNCGASCCWHYGVDNTFVLRAKTRLEIGDEITISYISDDDLFKCSKTRRELLSNWLFYCQCERCNNPTDLSRGLKCASCGVGSMFFKEDENGVTRSSRCSVCRSHPDREIIDSYTDLESQYVARLEETDKNDVEDVEAVYQEAQKVFTQHWIMYELDTMLFEAYKESQQFSFALSCLYNRLNFVRNVLPDCTYTLAWITEELGDILSILQDERHKGKSKTNQEVSAIQRYYYDTWCYLSILTGPNHHFTVAAKNKYEAITN
>CryMelUKMEL1000434_rbh_TGME49_216080
MSSYYESNTGTKLRPVVDFGDDRWVTLSTAEYKKTLIKKEQDADSDYDEEDGYEYHEEDLEDEVEEEEEEEGEADEDESFDQVFDNNEDESYYRTKNKNDDVSIYPEMIRYHFKEAFSVNEGVEAREFGFNDDDAELEELAVDEEGGIAADENNIEEVGAVPDELIQPWDLESIHENVEVRYTESKGRCLYARKCFNPGDIIFAESPLLVVTPELAPELSEFLEDMNSKETFTLPPLWHVAALCTLTMLEEEDKAICLDKWVPDPFAEPSYDVQKIIENTGIDVDPHLYERTLNAWRFNSFNHTSNNGIVLYNVISMMAHNCGASCCWHYGVDNTFVLRAKTRLEVGDEITISYISDDDLFKCSKTRRELLSNWLFYCQCERCNNPTDLSRGLKCASCGVGSMFFKEDENGITRSSRCSVCRSQPDREIIDSYTDLESQYVARLEETDKSDVEDVEAVYQEAQKVFTQHWIMYELDTMLFEAYKESQQFSFALSCLYNRLNFVRNVLPDCTYTLAWITEELGDILSILQDEYHKGKSKTNQEISAIQRYYYDTWCYLSILTGPNHHFTVAAKNKYEAITN
>CryMurRN66001189_rbh_TGME49_216080
MAYVYESSTKLRPVADFNDDRWVALSTTEFKRTLIDNNTTETSKSSDTTSINEEEVSIYPEALRYHFKDACNFDERIEGTEFGFVEELEEQIQPWDISQIDEHVEIRVTKDKGRCLYARKSFNPGDIIFAESPILVVTPDIAQEMYDFLEELNESETFSLPPLWHLAALCTLTMLDEETKQACLDKWVPDPYAEPSHDVIKVIENSGLNIDPYMYERTLGAWRYNSFNHTSNNGIVLYNRISMMAHSCAASCCWHYGTENTFVLRAKTRLEIGDEITISYIADDDLFKCSKVRRNLLLNWLFYCQCSRCSDPVDLSRGLRCASCGVGTVFFKDNETGETLSTNCNVCKTHPHQDIILSYTDLESQYILRLEETDKTDIEDIENVYIEAQKVFTQHWIMYELDTMLFEAYKDIQQYDNAIPCLYNRLNYVRSTFPDCTYTLAWITEELGDILSIQYNENKLSHKSNHQLAAIQRNFYDTWCYLSILTGPNHHFTNAAKLKYEATCE
>CryParIOWAATCC001646_rbh_TGME49_216080
MSSYYENNTGTKLRPVVDFGDDRWVTLSTAEYKKTLIKKEQDADSDYDEEDGYEYHEEDLEDEVEEEEGEEGEEGEVDEDESFDRAFDNNEDESYYRMKNKNDDVSIYPEMIRYHFKEAFSVNEGVEAREFGFNDDDAELEELAVDEEGGIATDEHNIDEADVVPDELIQPWDLESIHESVEVRYTESKGRCLYARKCFNPGDIIFAESPLLVVTPELAPELSEFLEDMNSKETFTLPPLWHVAALCTLTMLEEEDKAICLDKWVPDPSAEPSYDVQKIIENTGIDVDPHLYERTLNAWRFNSFNHTSNNGIVLYNVISMMAHNCGASCCWHYGVDNTFVLRAKTRLEVGDEITISYISDDDLFKCSKTRRELLSNWLFYCQCERCNNPTDLSRGLKCASCGVGSMFFKEDENGVTRSSRCSVCRSQPDREIIDSYTDLESQYVARLEETDKNDVEDVEAVYQEAQKVFTQHWIMYELDTMLFEAYKESQQFSFALSCLYNRLNFVRNVLPDCTYTLAWITEELGDILSILQDERHKGKSKTNQEISAIQRYYYDTWCYLSILTGPNHHFTVAAKNKYEAITN
>CrySpeChipmunkI025770_rbh_TGME49_216080
IMSSYYESNTGTKLRPVVDFGDDRWVTLSTAEYKKTLIKKEQDVDSDYEDGYEYHEEDLEDGDEEEEEEGIDEEELFHQDFNDNEDEKYYRTKSKNDDVSIYPEVIRYHFKEAFSVNEGVEAREFGFNEDDTELEELVIEEEGGIATDGHNIDEADVIPDELIQPWDLESIYENVEVRYTETKGRCLFARKCFNPGDIIFAESPLLVVTPELAPELSDFLEDMNSKETFTLPPLWHVAALCTLTMLEDEDKAICLDKWVPDPSAEPSYDVQKIVENTGIDVDPHLYERTLNAWRFNSFNHTSNNGIVLYNVISMMAHNCGASCCWHYGVDNTFVLRAKTRLEVGDEITISYISDDDLFKCSKTRRELLSNWLFYCQCERCNNPTDLSRGLKCASCGVGSMFFKEDENGITRSSRCSVCRSQPDREIIDSYTDLESQYIARLEETDKSDVEDVEAVYQEAQKVFTQHWIMYELDTMLFEAYKESQQFSFALSCLYNRLNFVRNVLPDCTYTLAWITEELGDILSILQDERHEGKSKTNQEVSAIQRYYYDTWCYLSILTGPNHHFTVTAKNKYEAVTN
>CryTyzUGA55002653_rbh_TGME49_216080
MSSYYENNTGTKLRPVVDFGDDRWVTLSTAEYKKTLIKKEQDADSDYDEEDGYEYHEEDLEDEVEEEEGEEGEADEDESFDRVFDNNEDESYYRMKNKNDDVSIYPEMIRYHFKEAFSVNEGVEAREFGFNDDDAELEELAVDEEGGIATDEHNIDEADVVPDELIQPWDLESIHESVEVRYTESKGRCLYARKSFNPGDIIFAESPLLVVTPELAPELSEFLEDMNSKETFTLPPLWHVAALCTLTMLEEEDKAICLDKWVPDPSAEPSYDVQKIIENTGIDVDPHLYERTLNAWRFNSFNHTSNNGIVLYNVISMMAHNCGASCCWHYGVDNTFVLRAKTRLEVGDEITISYISDDDLFKCSKTRRELLSNWLFYCQCERCNNPTDLSRGLKCASCGVGSMFFKEDENGVTRSSRCSVCRSQPDREIIDSYTDLESQYIARLEETDKNDVEDVEAVYQEAQKVFTQHWIMYELDTMLFEAYKESQQFSFALSCLYNRLNFVRNVLPDCTYTLAWITEELGDILSILQDERHKGKSKTNQEVSAIQRYYYDTWCYLSILTGPDHHFTVAAKNKYEAITN
>CryUbi39726002790_rbh_TGME49_216080
MSSYYESNTGTKLRPVVDFGDDRWVTLSTAEYKKTLIRKGEQNIESDYEEEDGYEYHEEDLEDEEEEEEEEEEEEEEEEEEEEEEEEEEEEEVEEEEGTDEEESFHQEFNDGSEGYYRGTKSNNDVSIYPEMIRYHFKEAFSINEGVEAREFGFNEDDAELEELVVEEEGEITTDGHNIDEAEVVPDELTQPWDLESIRENVEVKYTESKGRCLYARKCFNPGDIIFAESPLLVVTPELAPELSEFLEDMNSKETFTLPPLWHVAALCTLTMLEDEDKAICLDKWVPDPAAEPSYDVKKIIENTGIDVDPHLYERTLNAWRFNSFNHTSNNGIVLYNVISMMAHNCGASCCWHYGVDNTFVLRAKTRLEVGDEITISYISDDDLFKCSKTRRELLSNWLFYCRCERCSNPTDLSRGLKCASCGVGSMFFKEDENGVTKSSKCSVCRSQPDREIIDSYTDLESQYIARLEETHKSDVEDVEAVYQEAQKVFTQHWIMYELDTMLFEAYKESQQFSFALSCLYNRLNFVRNVLPDCTYTLAWITEELGDILSILQDERHEGKSKTNQEVSAIQRYYYDTWCYLSILTGPNHHFTIAAKNKYEAITD
>CycCayNF1C8005102_rbh_TGME49_216080
MRRLLQGVTASTGGGYKREEVTFAEDGWARASSRKGHPYTSPAAGEEGVGAEEGQTLYPEGDYAEHDGEAEDLDYTQYYTEADGEKAAEGEGEDGDSGYLEAESPVAELEDEEAYDYSYEGAETQEGAAEDQEGTNGPYEEAEADYEDYGVDMEEKTGIEEEGDEAEASVEEEAAAEGRGEEEASQSLEPFTLSQIAQRVHVRRVEGKGRCLYTRNALAPGEVIFVERPVLVAVPSLNPELWDLLNELNGETAFELPPIWHLAALCSLTMLDEEAFNVCLDKWVPDEDSEPSQDVLRVTTSSPCSVCRTVPVDATIEQYVTFETAYADRLADTNKNDMPDAEMVYEQASRVFTRHWILFQLDTILFEGYRAAGDYESAYVHQMHRLEYVSAVLPLPSYSLAWLYEEMGDVLWSRVQAKGKPYANSRLRIAGRHFEDAYNLLYILCGPEHEYTTAAATKRNKIDELTTDV
>Cys_WienI007718_rbh_TGME49_216080
MSRRVSQKNLAGGTGGVLSRAAGAATRGLLDHVRGTSSRGLRSTRQEPSQPLRNDSIKRRELDFDEELWARGYTMDYSYKLRHMQESEGTTQVSAGDYADVSPEGEEGGEIEALDEGAEGEDDGVEYEEYYRTDKGGTAVDDDSGRDPYSYETGEDDHEYYYGSRPYNDEGTAEAEDEAELADNYEYTAGAEEEEAAEYTYDDYNHGTTEGGYEEKEAEAEGEVWQTEDRVYDETDEEEYGEQADAVENEYAEDEYAEEADADETEYAEDRAEADVGVEAEDDAAAINPLAPYTLPQIAEKVEVKRVPGKGRCLYTKHDLEPGSIIFVETPVLVAIPSLNEELWNVLTELNEEEAFELPPVWHLAALCSLLMLDDDKKKICLDKWVPEPNKAPSDDVMRVLSRANVKVHPQLYERMLMVWRYNSFGHHTEQHGLVLYNRISMMAHSCRASACWHYGEADAFILRARVKLQAGDELTISYIGDDDLFKSTNVRREKVHGWLFTCQCIRCAAPVDSARGFRCPLCGTGAMFFKTDDGVTTSSACTICQAFPSDETIQEYLDFEQAYVDRLSETDKSDMQDAELVYNQATRVFSQHWVLYQLNTILFEGYRDAGNYEAAAIHQTERIKYVSQVMPLASYTLAWLYEEMGDVMTNQADEAGTQVSNHRLNIISRHFEDAYNLLYILCGEEHDYTVAALTKKTSCDARVTEA
>CytFelWinnie002532_rbh_TGME49_216080
MSFDRNGDISTPVSDSDFITVPNVQATSNPLDTFMVIEPFNTERIKSLVEVRYVPGKGRCLFSRDEYDPGETIFIEAPLFAVVPSSNKDIWDILEGLNEQTPFVIPPLWHKAVIISIIDGTDATHEILMNKWVIDPNQEVTDDVYRILQAICALNEKNEYVYDDRVVIDPKMYQFYLQVWPLNAFGRSIDPDGLVIYDQISFTSHSCDASCCWYHTENDYFILRARKRLLPGDEITISYLGESDLLLPTYRRRELLENWHFFCICERCSENIDKSRGFLCKCCHYGSIFLCYHSNDSIFTSTNCKVCNYRMNESEIKEYIDLEAAYTYRIETIDVNDLFDILQVYDHAKNVFKQHWVLYKLQSLLYDVYKEKGNLHQAKIHLLERLHYTDKVISGPLYCIAFMHEELADLLTTINNINVNNTDVSNLEIGTLNIIMSCYFNSAALLALLCGYNHSYYYSIVVILRFYISSPPQTKRHLIEELAIALIKRINIYQLES
>DigOweWS12032835_rbh_TGME49_216080
METDDEDDEEANWEDALKRVTVGYNDFKGRILHTCVSLQPGDIIYIEPPIFVSFPSLDSVLWDLLETIHNEEALDLPPIWHYSALTCTVNITKESLSHCLDKWRPDKNAPPTLDTMRVHKRLPVAYQQAVTIELYESMLNVWRYNSFGHHGDTGALVLYHHTSMIAHSCNPSCCWHFGQDDSYVLRSRRRLSIGAELTISYIGDDELCKSTNVRREKLKSWQFMCQCERCSLSHDPARILRCSVCSTGVIDDRNVLSLLRRCRTTKYSRRRIFHSIDSRTM*
>DigOweWS12032837_rbh_TGME49_216080
METDDEDDEEANWEDALKRVTVGYNDFKGRILHTCVSLQPGDIIYIEPPIFVSFPSLDSVLWDLLETIHNEEALDLPPIWHYSALTCTVNITKESLSHCLDKWRPDKNAPPTLDTMRVHKRLPVAYQQAVTIELYESMLNVWRYNSFGHHGDTGALVLYHHTSMIAHSCNPSCCWHFGQDDSYVLRSRRRLSIGAELTISYIGDDELCKSTNVRREKLKSWQFMCQCERCSLSHDPARILRCSVCSTGGVALQNIVVDEYFTQSIAEPCDCCGAQVPPDELAQMLEYEDQYAERLLYCSKSDMEDCESVQKGAQTFFLTHWVLYVLNTILMEGYRERVMWTEALLCQQERVQYEQMAIKQPSYTLAWTYEELASIVGHMYNIDLDEDVGFVLSPHLQNCLSRLYENSYNIMRLLCGFDHQYTISAAHKLALVRGQ*
>DinAcu010882_rbh_TGME49_216080
XSFGSSRGQAAMGTAAGIAPPLRAAAAXAWRVAGHRLCPSMAATDTDEKMPQQETVDDAMQVNEDEPAAPQWKPGDRVYAVWAGNSCYYAATVAEVQHAKRSLVVTWDDADGSHRTVPFDQVMDPSEDTAAWSAARIDRRAAVKDTQEKGRCLFANEACEPGQVVFIERPTLVALPALSPQLWGHLQKIHNAQSLNLGTVTFHYAALLSQLTLDPASIDIILDKFVPDPDEDPGEDVIRIVHSLQENLQDVLKLRERPIDPLKLQRLVSAWRYNSFGHHKEDGLVLYNRISMCAHSCDPTCCWSYGDDDAFVLRARVALNRGDELTISYLQDEDLLKSTCVRQQKLQNGGSPASARGATSAWTQAAASAADGAAXGVLYASSQGILEPCRVCNASASQEDMSMLLHLEEEYVVRVESLDKTDVADVETVYQAAIDIFEHHWILYVMDTMLWEAYREKRLQDAMEHQRRRIEFHEHYYCRPTFILAWCHEEFGDCLQSQFAHRQWQLMQEFQRAYQMLAILCGTNHQYTASPYNKLFHVSGSRSAGAATGAAGRQRAPGDPRAPPWGWVPGGAPASEPRTPARRREFLA
>DinAcu055325_rbh_TGME49_216080
XGGHECPPLAGRPARRAAGRRXRGPPMVAMDEDEQLPPQEAVGGGAPAARDGPAEPLWKPGDRIYALWAGNKCYYSATVAEVQQSKRALVVTWDDADDSHRTVSFDQVMDPSEATSGWTTVKIDKRASVRPTKEKGRCLFSNVSCEPGQIVFVEKPIMVALPALSPLLWEHLQKLHEAQPLNLGTVTFHFAALVSQLQLDPMSIDVILDKFVPDADEDPGEDVIRILQSLQDNMQDTLMLREHPIDPRKLQRLVSAWRYNSFGHHKEDGLVLYNRISMCSHSCDPTCCWSYGDDDAFVLRARVALGAGDELTISYLQDEDLLKSTLVRQQKLQNWRFTCQCPRCCLRVDEGRGFRCRRCRIGILYASMTGGLEACRVCNASPAKXDMQTLLRLEEEYVLRVENLDKTDVADVETVYQAAMDIFDRHWIIYVMDTMLWEAYREKRLLDAMEHQRQRIVFHEHYYCRPTFILAWCHEEFGDCLQNQYPHRKWQFIQEFHRAHQMLAILCGTNHQYTASPYNKLWQANGGAAGNA
>DinSpeMGD017148_rbh_TGME49_216080
HFGSSSRCNVTKHCHMTEVRSCEGKGRCLFSIRSACSGAVLLQEKPLVVSSAAVHSQLWESLQALHDVEPLVPEPRWYLAAVVAARMAASDPKVAVAVSDMFAPDQSSDAEGQRAKQCMTRVMGILKSETSLTEDALNTALSVLRFNAFQCSNDAEGMLGLYQDASMLAHSCCPTAQVHFSEDAVVVVRALRDLEPQEEITISYLSEDALRKSTEMRRLKLEDWLFTCHCNRCEWPIDLSRGFCCPVPLCQGICFMPGATSCWDEEESGGIPESLPCNECGAIFDGADLEEALQYEAQYGFVAEYGTLSNCKVMVNLLTEAASVFRQHWILYAICRLILEFN
>DinSpeMGD021664_rbh_TGME49_216080
MMILIGLLVCAPTISSERKAFRTPFLTNSRSVVRASMQFAWKLRYISTASAFAPNTQAWSSERICKRTRVRHSLSKGRCLYLDENCKSGEVVFVEKALLVAEPSHAPKLWEALTKLDENEPFNQSLEPYFAALLSLLQLDRSMIHLLLDKWIPKQDEAPGEDITRILSQLSKEVLKQFNLIINPRILQNLASAWRCNSFGHEDGLVMYDRISMCAHSCAPSCRWEWGEGHTLVLRACKDLRKNDELTISYISESDLAEHRKF
>DinSpeMGD023574_rbh_TGME49_216080
GLLQFSPKYYLAAFNAHQRAASNPEVAAAVDNKFAPDCPSNEDILNADADTPDILRTLALDGFISAEKFNTLVNIMRFNSFRVQGQESHDSLALYDRVSMAAHSCCPTADIEMQADGECVIRALRNMEPGEEITISYISQMELSESTDQRRRYLQKWLFTCRCPRCEWPVDLSRGFRCLESDCPGVCFLPYSSSSEEDEAFGWAEFGGFNASAPCDACGGMLEGKDLEEVLRSEARYTVILANADYISPGRVAEWAEEATHVFRQHWIINAFNHLLLRQHAEEQDMESDVQVEACHQGLKEFQAEAFSPWFWLVKDQCAPVT*
>DinSpeMGD035115_rbh_TGME49_216080
STDKFIPSHPRSHVNLDDTTLAKLSSQFSTSHSIIAGSSTTTLHVRFRTNTDGTTAHRILPSATNHGMSSMSFQDVEVPSVARLGAARILPRNRVAIRSILVRRASSTHQSQDANTTEKQDLTKTLSWSQRLQGLKTRYESLEKSAVETPEDAAYEAETKAWSVEQMEQRTRIESVPAKGRCLFANEDCEPGEVVFSEKPLFSIEPSQAPSLWGALSRVNLTQPWNPRNLGKEFFFAALISLLHLDQPVIQSMQDKFAPDEERGEKIAQILTELKDHQRETQGINPEIFRRLVFAWRYNSFEDENNPDGLIMYDRISMCAHSCDPNCVFVRKSDRTCVLRARIAIKKDDELTISYIDETDMLKSTRLRQQILKGWLFTCACARCSEGIDLGRGFRCPTCRIGTCYASVDNKLRPCSTCTATVKPRDAAKLIELEENFSQQVESLRAKSKVGGRFLIDVQETENLYKQIIESLHHHWILYYLDGLLYKAYAKMKTPDATEHLKRSIEFHEHYYLRPSCLLAQHHERLGDILQAQNADRKWQLDAYQKACRMLSICLGKND
>DinSpeMGD040855_rbh_TGME49_216080
DWSLAPFYQLHSLPLDPPPGSEVTQRLGMVLQENEERPWVASRIQNCTNVRMSLGKGRCLFVTEDVQPGQVVFAEKPVAICVPSKAPVLWRALTNLHHKRPLKHGVKCYYAALVSLLHLDHQSIQVLLDKFVLNKTEEPGEDVQLIFSHIPKIIEQEMSKKFRNGYEISPQNVQQMASAWLYNSFGFEAKENGSVMYNYISYIAHSCAPSCSYVMSRDTGAGIVRARIALRKNDEITVSYINELDLFSATHCRQRLLQNWHFTCACEICSMPIDKGRGFRCPSCHAGICYPSPDSTDVLNFKFQPCSVCRMTPTPDQRAMLIQFEESAIQRLHKFDSDDRNALIEDIQDFYIEACNYFESHWILGILDNKLCKAFQYKRETLMEAIEHLRHLLHFYEQQFRRPSLCLAFCYELLGDHVHEVQAEI
>DinSpeMGD043490_rbh_TGME49_216080
FWHYSGDDHVLRARRDIKEGDEVCISYLTEDWLLQTGPIRRWDLHETKHFWCACERCAGMGDCLDNSRGMLCLKCKKGRVFPPAPGKGPGKEDPPHLDFLGAMCDNCGVKVNKSDAQTYQNYEKKVQKYLDQMKQTSEDDPKSLTLKDCEEAEKLADQYLNQHVFADLLWEIIIGVLTTSSASKAKRDGNKRRLLERRVAFHEAAYPGLSAAHAWALEALADALKRAPDAAAAGGCAAA
>DinSpeMGD044466_rbh_TGME49_216080
NGTGIAIANRTSLCAHSCDPSCWVTVEPNGNCVLRALKALSKDDELTVSYVDEACLLRPASFRKQVLQSGWLFSCACERCALPIDLGRGFRCFKCKDGVCYASAGDQIEPCRTCSEYPTSEETQTLIRLEELFFQKAIDLSKTDAMDLSGMEFLYREALDIFDHHWILFFMDSLFWEAYIRDSSTSSMADAMEHLRRCVEFHESRNFRPTDIPARSHEAYGNAAQAQLSKLSWQHALHYVFRRACQILTTLLGRRCGRAVSSYQQVVTRLIARAELRSKSLKKNAAMRWSSSVLRLLYLISRASYI
>DinSpeMGD046788_rbh_TGME49_216080
SLEVRITQLLESWKEQDARECPSINDISEVDDFLISSFTQHVSADQARGRLADIYGNNGECDLQIRLLKERCNFFASAYPACNAAHAWILEERGDALSKAVQQHGDVLSKAVLQHGDVLIEATSKCPEGCNKEVATKLRQALQDFESA
>DinSpeMGD050303_rbh_TGME49_216080
IILFAFTFKTCYGKEKVVIRTGNAEESEGGSMSKSAGAAYAAETVAWSTGRIKNRTFVQRSSTKGRCLFVNEQCKPGDVVFAESPLLVVRASLAPKLWEALYKLDRIQCLDQRKEFYFAALVSLLHLEQPTVSLMLDKWAPDQEPGEDVNRILSEVRKGTTEVTQAVTPHTLQRLALAWRYNSLSFDEDDESSYVMYNHISMCAHSCDPSCTYTRKSDGIVVLRARAELQRKDELTISYIEERDLLKSISIRQAILKNWQFTCACERCSQHIDHGRGFRCPTCHIGICFASTAGEKLEPCTTCTSQLTSEQTRKLLKIEEELLGKMENLGMTGVIDVQDAEMLYEEVQEHLDRHWILYFMNAVLSEAYEEGNRLELAMEHLRRCISFHEKYFCRPTCELAWHYEQLGNFLEAGFVHRRWQRAEAYRKACEMLSICRGKNHPFTLTPCSKSLPTSTCSSDICRGGDPTMPASSSASICSSMRQLVQPYQEFRRVKSHIASGRINCGMFGFSLFRLTNHCKDPSSYFRFRKLFSITSSSLINASTIAVFGILLRIAVIFYSHLGTPSMGKEPLLAT*
>DinSpeMGD052787_rbh_TGME49_216080
MRCGTLGILLASIAYKIDGGLHHKLTKRAFESWCLRRYALLDLDSAAFRKPGVPFYATSGSRGCSSFLAALPQKHLSSRCHALSPARQTQPMHLIKFFQRQANSGPTRDFAEGAPGAVKSRKPRDAARKAKTNSEEDAAWSLEMIDKRVYIQNTSTKGRCLFINDDCHLGEVILVEKPILVTEPSVAPKLWEALTNLKEKQLLDSHPCPYFSALVSLFYLDQMAIHRILDKFVPDKDEHPGDDVRCILDQLSQVLKIYQKTAINPRTFQRLVSAWRFNAFARKDGEPGSIMYDRISMCAHSCEPSCTHTMTEDNSLVLRACRNLSKNDELTISYLATEDLGHDARRLKLQSKWLFTCTCARCTPVLRGLLLPPPRNLG*
>DinSpeMGD057716_rbh_TGME49_216080
MNYATAAIFLAFLSHNVKLMGICTTDLQEIRRKLVNDLTDRSLRVPSLRHSTLDHVVFTKSPSPPPPPSKESKKRGRAEETENSKEEEKNTKRKCDERMQGKSLGDGTEGAACEAAAKALADDPETSCWSLGMIDCRTHIQNVTAKGRCLFVNEDCEPGEVIFVEKPLLVAVPSLAPKIWEALTKLDESKPFKYACRNYFAALMSLFLLDSQSLQAVLDKFAPSEEPGSWEDIVRILSQLTKE
>DinSpeMGD059127_rbh_TGME49_216080
DPRRSRQYQVLRAGEAPGPNLAEETLAWKLERIDSRVSIRDAPAKGRCLFINEACQPGQIILVEKPFYVAVPAHAPELWEGLTSLDEAEGLLPGKWAHFAALMSLLQLEHSEIQTILDKFVLNRNEEPGQSVLRVLSMLEESSSLSEDFKKHQKEPINPYTLQRLVSAWRYNAFSDRTENASIVMYNRISMCAHSCNPSCSWSWVDKNNSNFNFVLRARKALRKNDELTISYIPKFLS
>DinSpeMGD060263_rbh_TGME49_216080
KLVLTLSDQAVRIWSLWHADLDDTMFAKLGLPFSDSNPHSKSKDARAIAELDAAEQAAAEARAGAAYAAETVAWSVDQIEKRTHIQSFAAKGRCLFTNADCKPGEVVFAEKPLFLVHPSLAPKLWEVLSKIHRDQPLNLAREFYFAALVSLLYADQPTIQVMLDKFSPDEKPGEDVTRILSGLSAELEQHEREAIDPQILQRLALAWRYNSLYTFGIDGACPEHGCVMYNKFSMCAHSCDPSCDFVRTSDGTCVLRARVALKKDDELTISYVSERDLLKSTNIRQQILKGWLFTCACERCSERIDFGRGFRCPTCCIGICYASAGDKLEPCRTCTAPVEPEVAAKLIKLEEEFTQRMEDLSRTGVIDVQSVESLYKEVNKLLDHHWILYFLNDVLFEAYAEVRMLDAMEHLRRCIEFHEHYYFRPTCRLAWHHEYLGEFLEVKFAHRKWQRIEAYQRACQMLSICRGKNHPFTLTPRSKLLPASSKGKDLTASVL
>DinSpeMGD065316_rbh_TGME49_216080
GDDGTCALRARTTLGDNDELTISYLQETDLLKGTAVRQLLLERWLFKCACPRCSLRVNLGRGFPCPNCHIGLCNMSAVRKLDRCERCAASPTAEETTTLLELEEEYWQTFARLLQLC*
>DinSpeMGD066031_rbh_TGME49_216080
IILLHAASHPKNAEDHAHDAHVPKHIMDSKLADRALALWSTPLRKLDHVTSMKCQNVQVPSSPFTLEPRLWSTSRNSIRFPMRVVHVAAKATAWEQEPQDAAAAAALEAASAIAEEKRPWRLERIDERVSVRSSPAKGRCLFTKANAEPGEVIFVEEALFVAKPSQAPELWQVLTTINKHRPLSLGRRF
>DinSpeMGD070668_rbh_TGME49_216080
MRSVVLLILLSVDVQTYDTKIGNAVVAKNQRSRHFLQARLAQPSPAHSAISVQQSIFRLPGLAADPRPGGPNRAQAREGVARRKEKDVTAHTVSCQYNSTSLEAILVGVVAVQYAFQVAAVIAAHETKLGKATATPRSSESREWATDRIDRRVSIQKSSEKGRCLFTKDAIRSGEVVFVEKPIFVVRPSVAPVLWEALHKLDNNQKLEPGLNLHFAALASLFHLEKPAIQSILDKYVPDRDKEPGEGVMRVLAQLPGALQEHEAMYPRIWALSPHILQRLVSAWRINGFAYRDADALVMYDRISMCSHSCDPNCRTWGTGDIHSNFVVRARRNLSKNEEITITYLSEDDLLKGSLFRQRKLRSWNFTCACERCNQTSDHGRGFRCPKCGTGVLYVSAGNEIRACQMCGKSPKRNEAADFLRLEERYSSYIDDLQGLSQQAQAGDLDIYRLYRHYQVASNIFYNHWILSALDKTLWHANKVNNTPVAIKHLRRFLDFHETYYCRPTLVRARCKELLGDALQAQFEKNKTLVIEAFRSAHEMSTILYGPYGEYTTHLEGKLRQANVSSQVQAPKSFFGRIFSWCR*
>DinSpeMGD070669_rbh_TGME49_216080
MRSVVLLILLSVDVQTYDTKIGNAVVAKNQRSRHFLQARLAQPSPAHSAISVQQSIFRLPGLAADPRPGGPNRAQAREGVARRKEKDVTAHTVSCQYNSTSLEAILVGVVAVQYAFQVAAVIAAHETKLGKATATPRSSESREWATDRIDRRVSIQKSSEKGRCLFTKDAIRSGEVVFVEKPIFVVRPSVAPVLWEALHKLDNNQKLEPGLNLHFAALASLFHLEKPAIQSILDKYVPDRDKEPGEGVMRVLAQLPGALQEHEAMYPRIWALSPHILQRLVSAWRINGFAYRDADALVMYDRISMCSHSCDPNCRRTILAEQTPMTMTKRDSTW
>DinSpeMGD072557_rbh_TGME49_216080
RCSRCCVPDRARVCKCPVCDTHNLVPNSFGELIGQSCESCGVKISDAQAQSLVGAEQRLMLKFEEVSSAGVAGNRHLQEAKKLLKAAKETLGSSHWLILELQRMVAQQALGTRPPDHAEAISLLQQCLHGAKEILDRPLRRRAFDLEAVGDCLMAIGDAAGAWDMWAAAVADLQCILPSTHSSLEQL
>DinSpeMGD074101_rbh_TGME49_216080
LHRLLRMEVKVCPGKGRCLFTAIEVQAGAVILQEEPLVSSSPEALPNEWSCLMSLQAEKPFFLSPKFHLAAFAAHQRAASNPAVAVALADKFVPNCSHDEDETCVEEDVPRVLQALGLQSSITVDEFSTLVMIMRFNALGLDGDSSCGLYEQVSMIAHSCCPTAEIDVSASGDKVCVVRALTDLEPKQEITISYIDQENLSESTDQRRLYLKRWLFHCCCSRCEWPLDLSRGLCCPGKDCPGICFLPCNASEECSGAFASAPCDVCGAVLQ
>DinSpeMGD074529_rbh_TGME49_216080
ELMEHEDHFESKIVECNEENLREVEQLFQDAFKIFDRHWILFLLDVVLWESYVHKEINPVFAIEHLRRSVDFLEHYYCRPTMVLGHCYEALGDQLQAQFEEYLRKIRTLPQRQWEHIQAFKKARSHFAIIGDRHYGLTRNVEIKLRRALSQVQQCPYGCKKSDLLLCQYCAAKDKEIQKRLEDIPAEKEDRGIKRIRDFLSTSVTVPEKIPKLEELSSKQKEEFAGQPIQHVHVRR*
>DinSpeMGD074777_rbh_TGME49_216080
WGSGLAFMLRARSNLRKNDELTISYLGENDLLKATSIRQQMLQNNWLFTCTCDRCALRNGFDTGRGFRCPECGEGICYTSASGELEPCRLCGVSLQPEEVATLIQAEEFFN*
>DinSpeMGD075715_rbh_TGME49_216080
GKLTVRLLDLTFSKLCRDSIASPGRWQNLLMFIASPAHSAQMFPVRHVCNQHRLSSLLRRPGLSQKLGATRDLSEKAVQTLQSGAQNLAKETKPWSSQQIARRTQVQNTATKGRCLFVIEDVRPGEVIFAETPIIVVKWAVAPRLWAALHKLREEKPFQLGVSFFFAALVSVARLDEQEIHKILDKFVPDHVKKPGEDVNRILAWLSQTADPLISQELEDISGGALSL
>DinSpeMGD078834_rbh_TGME49_216080
MAHSCCPTAEIDIGSDGILQVCALRHLEPGQEITISYLPRLQLCKSTDQRCQHLKDWLFLCRCPRCQWPEDLSRGFCCSRNDCQGICFMPNVPSDVNVVCSCPCNLCEQVLEGEDFRRVLDAEIRFCEMLTNGDCLSESALKQATEAASRALRQHWILNAFHRRLMARYTDATGVLASPQ
>DinSpeMGD079891_rbh_TGME49_216080
GALSLESILTKLDPHVTQQLAAAWKYNSFSKRTEEGGGGVLYDRISMCAHSCDPSCTWVLGDADTFLLRARYGLRKGDEITIPYFPEKDLLLPTAARQLKLQHWLFTCACERCAQDIDLGRGFRCHRCHQGTCYFSVRGNLERCENCNATMTDKDSDELIKLEDVYLRKVSTASPVNVVPLERLYKEAVDIFVNHYVLYVLDTKLYNAYAAKKGHNLK
>DinSpeMGD080282_rbh_TGME49_216080
IDPQILQRLATTWRFNAFEYKNSTANESDIHEGLVMYDRVSLFAHSCLPNCCFAYQGTDMCIVKSRVAIRKNEELTLSYIGEEQLLKPHADRHAFLSNWRFTCSCERCSMPIDLCRGFKCPNCHIGTCYVVSCGNPLNCTCTLAKCEMCTAYPTHLQTVQLLLLEGVCGREVHEMNRSDVLHVERMYQHAVNFFEHHSVLFSLEAMLCEIYMHRTAKLLEVVEHLRRRLEFIERNMCQPSLELVQTHVMLGDHLQQLHKEGSCESS
>DinSpeMGD097040_rbh_TGME49_216080
MGVAEEQKVQPMNEEEENDIEDATKRWKVGDPVYAVWGGNGCYYAATIEKVEPNLITVIWDDQGTDFREVTPDQVMEPSDETRAWAIEKIDKRASIRNSPVKGRCLFTNEDCEPGQVIFVEKPVLVALPSLAPKLWEALTKLHEAQPLNLGTVTFYYAGLVSLFNLDQAGLQIILDKFVPDKDEEPGEDVQRILANLSAELKELHSEPIDPHILQRLVSAWRYNSFGHHKEDGLVLYNRISMCAHSCDPSCCWSYGDADAFVLRARIALSKNDELTISYLQDEDLLKGTSVRQQKLQNWRFTCACERCKLVIDLGRGFRCRKCRIGICYFSTGGPSGSSKLEPCHVCTASPTPEETTTLVQLEEEYVYRVENLDKTDVVDVKVVYDAAIDMFDRHWILYVMDTILWEAYKEKNIMDAMEHQRRRVEFHEHYYCRPTFILAWCHEELGDALQAQFVHRRWQYVQVFQRAYQMLSILCGQHHQYALSPYNKLWQAQQAAQNQNG
>DinSpeMGD103320_rbh_TGME49_216080
TFEDGDVCVLRARVALGDNDELTITYLQEKDLLKGTIVRQQMLQRWLFKCACPRCAASIDLGRGFRCPSCQIGICYVSADVKLDRCMTCAVYPTAEETAALMRLEEEYIEKIASLDQELMIDVPRVERVYEKAIAIFD
>DinSpeMGD109937_rbh_TGME49_216080
KKWERLAKKARFAKEGWTLQMIDEHVSIKHTSNKGRCLVSKEDFNAGEVIFVEKPVFIALPSLAPKLWEAMKRLQNDQPLTNTTNLNCLFAAVVSLVRLDQQTIDVMLDKFVPNKTEEPEEGVF
>DinSpeMGD114843_rbh_TGME49_216080
RGFLCPTCRTGICYASAKDQLGPCGTCMADVAPKDASLLFHLEASHLEKFNDLNVADISDIEVAYRNATDALGQHWILHFMDLMMWDAYKERNQQEAIEHLMRFV
>DinSpeMGD120658_rbh_TGME49_216080
RRFYFAALMSFFYLDQSRLDLMLDKFAPEENLDPGEDISRIVSKLPGDYADLKESIDPRILQRLVSAWRYNSLRHEKIEHGLVMYHRISMCAHSCDPSCSKSWGYADAMVLRARRALRK
>DinSpeMGD123338_rbh_TGME49_216080
TISYLAEKDLLTGTMARQKELQDWAFTCACARCAKAIDFGRGFRCPKCRIGICYVSGGTKLEPCTACTAALTSSESVTLFQH
>DinSpeMGD125162_rbh_TGME49_216080
ERGEVILVEKPILVAKPELAPKLWDILVSLNQTKVLSPDVEHYFAALVSLFQLDPSKIQRVLDKYVPDDEEEPAEDVKRILQSLSEKFKEYQEETVNPYTLQRLVSAWRVNSFGAGPNGVAMYDRISMLAHSCEPNCCKWYSQSPGDEDSFVLRASVPLKKNDELTISYID
>DinSpeMGD127390_rbh_TGME49_216080
DELGQDITRIFFDPEISEELLRKNISIDPESLSELVLAWRYNSFRHKTDADGLVMFQRVSFCSHSCDPSCSWTFGETDCFVLRARIDLQKNDELTISYLHELELLQG
>DinSpeMGD141426_rbh_TGME49_216080
QSMHEASLDESALAKSSNLPLGANATGTFVARPEEGGTAWSKGAIHNRTRIQDSPTKGRCLFTNKGCEAGQIIFVEKPILVAMPTVFPK
>DinSpeMGD152621_rbh_TGME49_216080
MRTVAVGILHAFITEVNGEEPATGYPSDMQDSRPVKKSIDRRACKVVSKMLSRACQVWLLQQIDLDNTIFTKPGSLQAFLPTSSALKGQPRRPRLLQPGGLPKLPIPEYPELDDAKFRICFHKAVSTKIAKSVNAGDRRYQIKRAGPATAVPPRKGTEGVLVAATMAESNQPWNLEAIDKRASIRNSTAKGRCLFVNEACAPGELIFMEKPVFVAVPSLAPKLWMALTKLYDNRPLAF
>DinSpeMGD155561_rbh_TGME49_216080
KPAPNHAAHLQDSSTSTHTSIKLAHRLVERRLKIWYLNCTKHLESTTFGKSLSPSSARTGPLLQEGDGTEGVEARAAAQAALAEEIQPWSLEKIDKRTTVQNVSAKGRCLFANDDCKLGEVIFVEKPVFAVVPALNPKLWEAL
>DinSpeMGD163595_rbh_TGME49_216080
KNYLRLTWSFEMIGKRTNVKNKPGKGRCLFTNEKLDRGELIFVEAPILLVEPRVAPMLWEGLQNLDQKKALKEELIWWFAALVSFIHLDQFGIQRVLDKFVPDGSDDPGEDAELILDYLSEELKELKTEAVDPHVLQRLMSAWRFNSFQCSSNGLAMFDRISMLAHSCNPNCIWYWGPEDSFVLKSRDGINEGEELTISYIGEKDLDQETSVRQQKLESWKFK
>DinSpeMGD163596_rbh_TGME49_216080
MRTVVVIISFAFIERVCGKTSDIAEVQDHIVESALKLVSLHYVDLENTMLLKTGRLPLFPPLPSSRTLISRSRPSSTAFHRRCKLLPLAPPSTKQFIRAHAVLAAISARRDPQVTASEQMMFQTPEEEAAFYEKLDEENKPWSFEMIGKRTNVKNKPGKGRCLFTNEKLDRGELIFVEAPILLVEPRVAPMLWEGLQNLDQKKALKEELIWWFAALVSFIHLDQFGIQRVLDKFVPDGSDDPGEDAELILDYLSEELKELKTEAVDPHVLQRLMSAWRFNSFQCSSNGLAMFDRISMLAHSCNPNCIWYWGPEDSFVLKSRDGINEGEELTISYIGEKDLDQETSVRQQKLESWKFK
>DurBalCSIROCS38006143_rbh_TGME49_216080
XIGALGRLAPWVSRPVRGTRRHHKASHMPSSREAAAAPEEQALAAEDDPMGPRWKSGDRVYAVWAGNGCYYSATVDEVQHAKRTLTVTWDDHDASHRTVSFEQVMEPSEDTKAWSMARINRRVSVRDSPGKGRCLFINEGVEAGHVVFSTLVALPILSQKLWAHLQKLHEAQPLQLGTITFHFAALLSQLQLDPDSINIILDKFVPEPDEEPGEDVVRILKSLHETMPEVLQLGDKPMDPRRLQRLVSAWRYNSFGHHKEDGLVLYNRISMCAHSCDPSCCWSYGDEDAFVLRARIALSKGEELTISYXAVDEDLLKSTAVRQQKLQNWRFTCQCTRCRLKIDVGRGFRCRKCRVGVLYSSVTGGLEPCRVCCASPNAEEVQMLLHLEEEYVLRVENLDKTDVSDVETVYQAAIDIFERHWILYVMDTMLWEAYREKSPPDAIEHQRRRIEFHEHYYCRPTFILAWCHEEFGDCLQNQFAHRKWQYIQEFQRAYQMLAILCGTNHQYTASPYNKLWQANCGGAANGNSASAGTPAEAQAA
>DurBalCSIROCS38020702_rbh_TGME49_216080
HGAEVVSDPERQELGRFLRATRALPRGALVLREATPLLRVQGGASRRPLPASVASAAGRLRAAGLYVPEASGALAIVRRDAPDGESQDAMFVRAVLHFNSFAAGPGGRDQVVFTTLSRANHSCAPNCIADGDEGTLRAVRDIEQGEAITVSYLDEASLLFSRRRRRAELMHRWSFHCECTRCASRIDDTRRFRRCTAPECDGDLIVEEEASEGTPTRPGRVTLRCAKCSQPAEEAQAKELLRAEAAAAGHMAIAMSGEMEEVDEGQELLRCYRFARVHPTHNIALELAHEFSFPDPVPAKQALLTGLEAVLPDFPCQLKVDTHSILADFLAARGELDAARTNIKEAAAVA
>DurBalCSIROCS38030198_rbh_TGME49_216080
LNQRIGALGRLAPWVSRPVRGTRRHHKASHMPSREAAAAPEEQALAAEDDPMGPRWKSGDRVYAVWAGNGCYYSATVDEVQHAKRTLTVTWDDHDASHRTVSFEQVMEPSEDTKAWSMARINRRVSVRDSPGKGRCLFINEGVEAGHVVFVEKPTLVALPILSQKLWAHLQKLHEAQPLQLGTITFHFAALLSQLQLDPDSINIILDKFVPEPDEEPGEDVVRILKSLHETMPEVLQLGDKPMDPRRLQRLVSAWRYNSFGHHKEDGLVLYNRISMCAHSCDPSCCWSYGDEDAFVLRARIALSKGEELTISYLQDEDLLKSTAVRQQKLQNWRFTCQCTRCRLKIDVGRGFRCRKCRVGVLYSSVTGGLEPCRVCCASPNAEEVQMLLHLEEEYVLRVENLDKTDVSDVETVYQAAIDIFERHWILYVMDTMLWEAYREKSPPDAIEHQRRRIEFHEHYYCRPTFILAWCHEEFGDCLQNQFAHRKWQYIQEFQRAYQMLAILCGTNHQYTASPYNKLWQANCGGAANGNSASAGTPAEAQAAAASAAASSATVEVELDGDVRGVHDVPSNGKSSDPQRWGVGW
>DurBalCSIROCS38105939_rbh_TGME49_216080
XEAAAAPEEQALAAEDDPMGPRWKSGDRVYAVWAGNGCYYSATVDEVQHAKRTLTVTWDDHDASHRTVSFEQVMEPSEDTKAWSMARINRRVSVRDSPGKGRCLFINEGVEAGHVVFVEKPTLVALPILSQKLWAHLQKLHEAQPLQLGTITFHFAALLSQLQLDPDSINIILDKFVPEPDEEPGEDVVRILKSLHETMPEVLQLGDKPMDPRRLQRLVSAWRYNSFGHHKEDGLVLYNRISMCAHSCDPSCCWSYGDEDAFVLRARIALSKGEELTISYLQDEDLLKSTAVRQQKLQNWRFTCQCTRCRLKIDVGRGFRCRKCRVGVLYSSVTGGLEPCRVCCASPNAEEVQMLLHLEEEYVLRVENLDKTDVSDVETVYQAAIDIFERHWILYVMDTMLWEAYREKSPPDAIEHQRRRIEFHEHYYCRPTFILAWCHEEFGDCLQNQFAHRKWQYIQEFQRAYQMLAILCGTNHQYTASPYNKLWQANCGGAANGNSASAGTPAEAQAAAASAAASSATVEVELDGDVRGVHDVPSNGKSSDPQRWX
>EimAce006445_rbh_TGME49_216080
MERLLRGHARSPSAYKREEISFTEDGWARAPSSAAYGYSTDAAAVYASPADAAAAAAAAAAAEEEEDTGEAGDGYFSEGEYAEKETEEEHLQQGDSDIKDWGAANGEAEVYDEVYEEGDEEEGADEYDYTGLHADAEEEEEAEEEEEAAEEEEDEAAAEGDEYSGYAEPIEEEEYAFDDEAVGSAAAAADEEEEAAAAEEEEEAITDETSLTPFSLEEIERRVEVRHVEGKGRCLYTRKALQPGEVIFIETPLLVAVPSIHEDLWGLLVHIHEEKALSLPPVWHLAALCSILLLDEESLSACLSKWVPDPSAAAGEDVLRETTANPCTVCGTVADASTVERYLTFEAAYAERLDETNKEDMKDAEMVYEQASRVFTSHWILFQLDTILFEGYRAAGDYESAYVHQMHRLEYVTSYAFSLVLRLC
>EimMaxWeybridge000877_rbh_TGME49_216080
MKRLLRGSARSPSSSKREELLFTEEGWARAASSTGYGYTSAAAAAADYAAAAAAAAAAAEEGYLSEKETEGDRLEYNEETIKEWGEDPTVYDEVYLQQQQQQQQQQQQQEYEGYEQQEEEGEEEEYEYEDEGAADYDHDAAAAAAAAAGEEEEEGEGEEEEEYEYTEEIDNIQQQEEGEEGEGEGEEEEIDYYNQQQEGEEEGEGEGEEGGGEEEYEYEYDGTIEEEEEDTAAAAAAAEGEEEEEITATTTAAAAAEEEEEEEEEEEEEEEEEEEEEEEEEEEEEEEEEEDEIDIGAARAIAAARAAAAAAAGEQKEEEDKSIRPYTIKEINKRDTRANPCTVCGTIADEETINKYITFESAYADRLEETNKEDMKDAEMLDTILFEGYRAAGDYEAAYIHQMHRLDYVSSVS
>EimPraeHoughton007606_rbh_TGME49_216080
MIIMGKKVLLLLQQQAEPAQQGAADSFSLERLSIPTAPPAAAAAAAGAAAGAAATAAAATAATAAAAGATPAAAASTPTAATEAAAESMGRLLRGSVRSPSASKREEVLFTEDGWARAASSGGYGYAAGVTGGAAAADYAAAAAAAAAEAAAGLEDEEEGFFSEGEYAEKETEGERVQVGDEEYGDEEAVKEWGVDGAEVYGEVYRQGDDAAAAAEEEEEAEEEEESPLYGEEYQEEEEEEVEEEGEEDGEGLGYAAAAEEDYEYEDDPAAAAAAAEAIEEEDTGAAAAEAEAGAEAEEYTDSNALAPYTLEEIGHEDKLNICLDKWVPDPDAEPGEDVIRVCEALQQLQQQLLQQQQQQQEELDEQQQCLLQHIDEGLYQRLLQVTTASPCSVCGTVADDETIERYLTFEVAYAERLDETNKEDMEDAEMVYEQASRVFTKHWILFQASSYRLDTILFEGYRAAGDYESAYVHQMHRLEYVTGVRPLSAVAAAAAVAAAVAAAAAAEQQQQSEQSVL
>EimTenHoughton002800_rbh_TGME49_216080
MRRLLQGAVRAPEPSKRDAVIFTEEGWARAASSSSYGYPAAAADEAAAAAAAAAAEDYYSGADEYAENEAEGEELDYSGWEEAKGGEEVWPEEGEEYSSAEAAAAAAAAAAAAAEEEEGDYGYGYSGDSGETEEGTERGGNCCSRGGAGERGQGQVSVHPEGPRARGDSLRGGPPVCCSALFGAAAVGLAAAAARGGAPRAAPDLALGGPLYPFSAAPGGPRQGPRQVWRFNSFGHGSEGEGLILYDRVSMMAHSCRASACWHYGGAEVFVLKARGFVAAGGELTISYIGDEELFKPSSVRRLKLSGWRFCCCCCCCSAAAEPARGFRCSVCGSGTMFFKTEDDLDTILFEGYRACGDYEAAYTHQLRRLEYVNAV
>EimTenHoughton004793_rbh_TGME49_216080
LDTILFEGYRACGDYEAAYTHQLRRLEYVNAVMPVASYSLAWLHEELGDVLVSRQEAKGRPFRDSRLKLAGRHFEDAYNLLHILCGPAHEYTAAAAAKRNRVDELVPDA
>EleDub014952_rbh_TGME49_216080
MEQTMSFSSYSVAWLHEELGDLMSNRVNRMILDSDAAIEPLPSPALRGVIAREYELAALLLLILCGDRHSYTVAALNKQTRVETLDSVEEVEDLQQSQQAAE*
>EleDub014954_rbh_TGME49_216080
AWVPQSLPAAAASSVQAWDCLTALHAEEPLELPPIWHLAALHCLRGPPDLLAVCRQKFTPNPDADPSEDAVRVGKAVGLETHQDLKLYERLLQVWRYNSFGHHTENDGLVLYNRISLMAHSCQASACWHYGGADRFVLRSRVLLEAGDEVTISYIGDDDLFKATHVRREKLSGWLFTCHCERCAAVVDNSRGFRCDRCGAGTVYFKTDEFKVTALDSQTTRNVHQECSPGTFKGAHATDAKRKQPKQTKETNERHTPTSHRGWSPQKKGGASEKEREQNEKNTRLAKASNSARWYTGA*
>EleDub014955_rbh_TGME49_216080
MSFSSYSVAWLHEELGDLMSNRVNRRTLDSDAAVEPLPSPALRGVTARECELAALLLLILCGDRHSYAVAALNKQTRVETLDSVKEVEDLQQSQQAAE*
>EleDub014957_rbh_TGME49_216080
MHGFRRQTLSFSSYSVAWLHEELGDLMSNRVNRRTLDSDAAVEPLPSPALRGVTARECELAALLLLILCGDRHSYAVAALNKQTRVETLDSVKEVEDLQQSQQAAE*
>EleDub016312_rbh_TGME49_216080
QEQEEEEEEEEEQEQEEEEEEEEEQEQEEEEGGYEEEEERAEEGGYEPEEEAEIQYEVAAEDEQGLQEEEEEEEEEEEEEEGEVEVEDDIELVPSSPSYIAKRVEVVNTEHKGRCLHARQTIQPGEIIFVEAPTLVAVPSLNKAAWDCLTALHAEEPLEL
>GamAus002462_rbh_TGME49_216080
QELGVGAAMDEDSQRDFLXVEAGKPRPGMAVADRDEPMPLQDPPEDDTMHDESMGPRWKPGDRVYAVWAGNGCYYSATVAEVQPANRSLMVTWDDADLSHRTVSFDQVMEPSEDTTAWSAARIERRASVRRTAEKGRCLFTNEACEPGQVVFVERPTLVALPALSPKLWEHLRKLDEAQPLNLGTVTFHFAALMSQLQLDPMSIEVIMDKFVPEPDEDPGEDVLRILQSLQENMADVLKLKENPIDPRRLQRLVSAWRYNSFGHHKEDGLVLYNRISMCAHSCDPSCCWSYGDDDAFVLRARVALNRDDELTISYLQDEDLLXEHGSAAAEAAELALYVPMPALSLARRRWARLPVPQVPNWHPLRVSDGRAGAMQGXXXXXXXXXXXVLEPCRVCSASPSKEDMQMLLHLEEEYVLRVESLDKTDVADVETVYQAAIDIFERHWILYVMDTMLWEAHREKNISDALEHQRRRIEFHEHYYCRPTFILAWCHEELGDCLQNQFPHRRWQYIQEFQRAYQMLAILCGTNHQYTASPYNKLWQASSQANAAAAPAAAATAVTDNXSWMTHTQQVAGRWARRFVERASRQPMAGQVGCRRLGINGVRDV
>GleFolCCAP11163029533_rbh_TGME49_216080
RRTPCFLCGAVVPASPRTLPRRGSLMPAREGNAAAEEPAAGDDETMMPRWKPGDRVYAVWAGNGCHYAATVAEVQFDKRMLTVTWDDNDGSHRTVSFDQVMEPSEDTKAWETARIDRRVSVRDTPEKGRCLYTNEACEPGHIVFVEKPTLVALPAAAQKLWEHLQKLHEAQPLNLGTVTFHFAALMSQLKLDPMSIEIIMDKFVPEPDEEPGEDVVRILQSLQENLPEFMNSGPPLDPRRLQRLVSAWRYNSFGHHKEDGLVLYNRISMCAHSCDPSCCWSYGDDDAFVLRARVALKAGDELTISYLQDEDLLKSTAVRQQKLQNWRFTCACQRCRLPVDVGRGFRCRRCRLGILNATVEGTLHPCGVCCASPSQEDMQMLLHLEEEYVLRVENLDKKDVEDVETVYQAAIDIFERHWILYVMDTMLWEAYREKNLPDAMEHQRRRIDFHEHYYCRPTFILAWCHEELGDCLHHLYPHRKWQFYMEFQRAYQMLAILCGTNHQYTASPYNKLWQASNPGAGNGNTAAAAQGGTAT
>GleFolCCAP11163089416_rbh_TGME49_216080
ARADAMNVLSYNAYVSPGGGRFQLVFPTISKANHACRPNVDVLAQEEGEGELVSIKPIAEGVEVLVSYLAKPDLLLPKPHRLSLLDNGWEFACSCARCAAPSDDVRRFACARPGCGGSCYALDGEPSGDAAAATACEVCGEIPHEDAVLRWLEVEKEVEGLIGGLPASLYSAWAVCDDFARAHPLHGLSGRWAYFLTGHTEIEAKGADSAEEAKELLAEMEQX
>GleFolCCAP11163093173_rbh_TGME49_216080
SSFMSHSCFPNAVWHYSGADHVLRCRREIKVGDEVCISYLPESGLLQSAPARRMELSDTKRFWCDCERCAPGVSDLSRGLKCPGCSAGIVFAKTPAAGPAQDARLLPSQLVGAVCSSCSHALTKAEAGKLAALEKKLKDLVDDYSKEEPKAIAMLQKDEQFIDQHFVQHVLADLAWEQLCSKYVEKRLVQDQLRLLRRRCEFHKAAYKGLSGAHAWALEALGDCLRSVAKKGAVGAEDNLKVARQKYSEANNILRLMFGEDHEYVTDIDDKMVGEED
>GleFolCCAP11163123036_rbh_TGME49_216080
PGGGEGLVASCHIDRGEVLLRELPLARFRADAYFQQDTDLLAGALSEIAASGELTALVESDIGKALWRGPSDDPRRDAFRRCIDDTWPEGSEEDRAARADAMNVLSYNAYVSPGGGRFQLVFPTISKANHACRPNVDVLAQEEGEGELVSIKPIAEGVEVLVSYLAKPDLLLPKPHRLSLLDNGWEFACSCARCAAPSDDVRRFACARPGCGGSCYALDGDAAAATACEVCGEIPHEDAVLRWLEVEKEVEGLIGGLPASLYSAWAVCDDFARAHPLHGLSGRWAYFLTGHTEIEAKGADSAEEAKELLAEMEQHKGAWQRCX
>GonSpiCCMP409017032_rbh_TGME49_216080
XSSVSGRSPPAVEAQPFRAALQAAISPMRTMSADVHENTQVRVVPGKGRCLFAAVDIPKGETFVHEAPCFTSRQEDQPAILAVLERLHEQEPFGFGHVKSSLAAVLCYLFASPSACSIVLERWAPPADARLTVEELERVVAALNKDQLLGDVDGLPEGRVREELTPALLRRLVIAWEYNGFSGDHGSLLMYDKISTASHSCDPNCDQVVLYGLFRPGSRNGPAEVSSGEQASAVLKKGDVFERRYAGLAFRANRALKRGDEITFSYCLTQEDLEQDFRHRRKQLNLRGWKFVCGCPRCTQEVHDFLHQGQAAVAEVEDKDDEGGDICGLFDDIKGRAAAHNSVAAVGVXPSPPQERLQAKVAGTILHLFMFEGNGLVAEDKCHHFRSLVLMARVGCKALASTAACPKPGGTARAPWYSQGLSGPDSRES
>GonSpiCCMP409033904_rbh_TGME49_216080
XQGRPRWGAASRRGGLGPSAGLAKAPIEGLPAVPDLRLKMPPAEKDEPMPQQDGEQDAAQKDEPMEPRWKANDRVYAVWAGNGCYYSATVAEVQQGQRSLTVTWDDKDLSHRTVSFDQVMEPSEDTTAWSAARIDRRASVRKHSEKGRCLYTNEACEPGQVVFVEKPTLVALPALSPKLWEHLQKLHEAQPLNLGTVTFHFAALMSELQLDPMSIDIILDKFVPEPDEEPGEDVIRILQSLQDNLPEVLEHQIDPRKLQRLVSAWRYNSFGHHKEDGLVLYNRISMCAHSCDPSCCWSYGDEDAFVLRARVALNKGDELTISYLQDEDXAQEHRSEAAEAPELALHMPVHKVSTPSGHWAWFPLPEVSHRHPLCVGHGRARAVQGVQRLAVEEDMNTLLHLEEEYVLRVENLDKTDVSDVETVYQAAIDIFERHWILYVMDTMLWEAYREKSLPDAIEHQRRRIEFHEHYYCRPTFILAWCHEELGDCLQNQMQHRKWQYIQEFQRAYQMLAILCGTNHQYTASPYNKLWNASSSGNSGSAAGATRAQAGGGSENAAWMSQQVSHVVLEDAFARSCDRAGSPMSSLPDDSPSSGNGGXQKVASMEDKTX
>GreNip005583_rbh_TGME49_216080
MPTADRSYLNQELDSYKNRYQYEKEVDEEPEEEEEEEDYYGAAEEEDDEDDDDDADEANVDDDDDEEYSSGSHLMPYTLDQIDQRVFIQRVEGKGRCLFARVALKPGDIIFVENPVLAATPKTDPDLWEELARINEEEALSLPPVWHLGAVTSLRKLDLSQQRVIQDKFVPDPEQAPSRDVIRILSATGLALDPMKYERALNAWRFNGFGHHAEDDGLILYNRISNMAHSCEASATWHYADEDAFVLRARRHLAPGDEITISYINDDDLYKPVHIRRVKLSSWQFTCQCRRCTHSTDTCRGFLCPDCAAGTIFLKTDVSGEDEYYTTASTCTVCHHDFDEEEIRRYEELEASYVSRLDDTSKDNLLDAENVYQEAARVFTQHHVMYELDTILYYGYLQANNIPGAENHMKNRIEFLSRASPKVSLTLAGLWEELGDLLSKHIEGQTAISGYHKNKITRCYENAFNSLIVLCGADHEYTIAAHVSLDPMLLC
>GymCat004163_rbh_TGME49_216080
XGGRASHPKAKLLCGAMGAHSAFHASDVWQTNGASPLDPTRCAPRHRCGAVPSILLQDQETGVATLARSLVSRRPVAFRAPRRTQDVAAALVASVVSAAAGATRCGRLGRAQGLHARVMLRVERAEPAVTINADENSWRTLRAQRAMAAGEVLVREAPILVWRRGSTPEENAQNAIDSFAALPTSAQQRALSFYCPMVMPPGLVGLEVAALATERERRLLWILEVCGTGVDDISAGLFAHVACANHSCRPNAALRPDVDGKMRFLALRPVAAGDEVTISYVSDDDLLRPTNWRRCRLRAWGFECHCERCVAPDDTRGLRCPRCNVGVVRAVMRGFWSRCDACSMPADARLMQRSEASWWRRRRALKQSEVPAALSARMRRYALGLGPKDFYADRGRRLCRLGWLEATVEMHQKVMHELTAAGDCTATHWFAALVAADAAEAHLWRGAWAEAAVAARTWRSFLRQALGGALAHEAAMATATEAAAVACAGDKEAAAKLYHAALQEAAPLQNDWDAGDILVPHLRKQLYQLEQ
>GymCat005044_rbh_TGME49_216080
XVHLLFDARVLAVEMPPPTRWCGRRSRESMVRRHRGRQHAASQCALIAGFGAGVSAWARATWILRRRRRRNAARRRALAARAADPDQPQVEVVGGWLVQKSADRGCIVVAGPQGFSAGDLVLRDYPIITYTDCQKLLDEAYELDGGALRAVLDLHCPTEAAPNGELARMVGRRGDRMNSGSLQLPDRCPCEDEAFRVLKIAEANQFRCANGQVLFKKICRINHSCNPNAIERVGRGLDETEIIAIRRIQPGEEVTISYLADRDLREHVAHRRELLRARWQFHCQCERCAALADPVRAFCCGACGARICATSDRHDKFVACGQCGSQCQGPGLEVALTQERDLAKYLEKIRPVVQAAEADLTKAVADLTPDPELVGIAGPLASDIEDHVHTADALHFTHLTVAKLLRLSGRLAMAEVEYLERFGELQRARLAEARVVHALQATVEAERVSGFPEGSTREELVEDLLALGEIYMKFDQSGPAAECYALAAWEMRAGFFVLAEQERRRCLREEISRIEDMVQLLQGX
>GymCat013830_rbh_TGME49_216080
MYGQVGLFACRQFEIGTTIFKEAPVLVAPHGPCQVLSAVVLFLELPMDVQVGVLKLRASSSFITDALDKPSLAAGPFSHHSFAHSRLSPSELAEGLGRQAAVAFAAQGGTAGSGGFVLPKGREAEVCRLVHVLQANSFHTAQGSALFLTISRVNHSCAPNATLAELPDGGYAIIALRPVRVGDEVTISYRPDTELVLPLSVRQEWFNRCWGHACLCARCGELDDITRTFRCARAGCSGSRWATRCRPPACDETLTACPVCSDASDAEAVLSTEADIIAQYWMLQRSDGLEHVGSAVSATAVLSDGILSSALSLRRRAAEVFADGHWGIAALDGLVADRAAEAGDFGTAVRHRAANLAFWDHCLPRPSARRAWIFEEFGDMLLEHGCVRSAQVAYQRALIELTYVQPIGSHHCARVRDGLERCLVAPLVETRHEVPAALGVIVLPAWLERLETLRLAEERCKEDVXDRAREAEEIAALLRSLIAATESELYDHRALSLPCVI
>GymCat014336_rbh_TGME49_216080
XHRFAKLTVACIPMRLCKAVLALCGMTGLAGRHGLHRCVEELRDEELLLLIGAASHSIVVGLKSFPPHGNAPPRREAVVEHCAESDGSAGLLCQQRDAWRASVHLPLPWLAGLASAEVVVWQXSKKTTFTARLATETPFSVVQTKDRGKAAFAARPLPAGSTVLEELPLLSLEFHGDPKADVLDTAWSFHSLQPAAQEAVLGLCELERASIGLMTAFELSPPGTDELPPGMTAADLQRLVSIVDCNVLKVVDLDALSNVTEEAAVSCALYERTSRFNHSCEPNLSRRFGADGSVLLLTGRAVAAGEELTISYLGDAELMHCTTRRRWQLQPWGFTCGCPRCVSSEDPARAFRCPCCGSGRVLAGPSDADLAGRICKHCGEAMDSAAAARGLACEQCALLTFEIAKCADTDPAAVAARVDAGIREAEDQLAPEHWALGMLHNAAQLLHLRLKDRARAAKHLEAKLRFLQLAHPTPLHLGLREWDPGACRELARSLKLSCRDSRSTTDV
>GymCat017971_rbh_TGME49_216080
XVAVAPSQLTGGGDGLFALRTFQDGDSIVKEPFVARLEAKAFEAQDLDLLAEAHARLAESGQRDLVLHSAAGRALYRGPPDDPRRDAFSQCAAWALPEGSAEDKAASAEAMLVFSYNAYASSPGGHYQMLYHLISKANHSCVANASVAAHESELGELVCVRPIHIGDEVTTSYLEGTDLLRPTEQRQTLLRQGWEFVCSCPRCASSVDDARRFTCCAGTCSALRTGSALGLAVTPCDVCGTTPPAVVLETWGQAEQHVEALLSSLPAGLYSAWA
>GymCat029642_rbh_TGME49_216080
AILAQIAAGGRWFGGLDRCSRHPAMASHSHMLDRCLRLRAGSLRVAATEDKGRVLLALRGFELGDCILQEEPLLRAALQEEVSACARLRETLEGEVLEYPVFFYWAALCTLTAEQVQSSWHAPWPALSPELHTCVLELFVPEGAADSPSVAAVRIASAFWPPGSGPSAGEIERILQIWVFNSFDASETEGAFEVWDLSRAGAFVLRARAPIDAGEEVTLPYIGTGELCLPTPDRRERLLAAKAFHCCCPRCTADLDDTRAFRCPRCGGEAFAASGAACVGGDGGLPAAAASLCLRGAIVELCSPEAAPSAAVTCVSSCGPLGPVEAASLLAPELDLRPFALPRARTWLSGAVPAESGGSVSCFPWRRDGPIAHSGALDLLRRGEDAGLAGLHWIVDALRAEAIEEAPDERCRLLRQRAEACEERAAGGPSPHNVVKLARLRRALGEALLGAEGAGAVELREAVEALRHAADAFVR
>GymCat030823_rbh_TGME49_216080
LVASSPSAALQTWGCLCEAYRRLGLHCCDPRWCLAAVAASRAAATDLDVGAAIADKFVPSSWLQSELGRRSEGDALLLLEALALPEDDAASNAPAFGAALAVMHFNAYELPEPGALALYDQISMIAHSCCPTADYNFGPGDTMIIRTLRAFASSNVTTKGASANAIRNSAMHNMRRGALRYVARVGVGTRVSLHLFARAGRGGDSEACIEAQEMLLPPEAWFRQHWLLAAVGSALLSHDAANELPAVDDE
>GymCat043448_rbh_TGME49_216080
XAMASHSHMLDRCLRLRAGSLRVAATEDKGRVLLALRGFELGDCILQEEPLLRAALQEEVSACARLRETLEGEVLEYPVFFYWAALCTLTAEQVQSSWHAPWPALSPELHTCVLELFVPEGAADSPSVAAVRIASAFWPPGSGPSAGEIERILQIWVFNSFDASETEGAFEXXXXXRXEDAGLAGLHWIVDALRAEAIEEAPDERCRLLRQRAEACEERAAGG
>GymCat053117_rbh_TGME49_216080
XHSRLSPSELAEGLGRQAAVAFAAQGGTAGSGGFVLPKGREAEVCRLVHVLQANSFHTAQGSALFLTISRVNHSCAPNATLAELPDGGYAIIALRPVRVGDEVTISYRPDTELVLPLSVRQEWFNRCWGHACLCARCGELDDITRTFRCARAGCSGSRWATRCRPPACDETLTACPVCSDASDAEAVLSTEADIIAQYWMLQRSDGLEHVGSAVSATAVLSDGILSSALSLRRRAAEVFADGHWGIAALANLAFWDHCLPRPSARRAWIFEEFGDMLLEHGCVRSAQVAYQRALIELTYVQPIGSHHCARVRDGLERCLVAPLVETRHEVPAALGVIVLPAWLERLETLRLAEERCKEDVXDRAREAEEIAALLRSLIAATESE
>GymCat068184_rbh_TGME49_216080
LKRANPILVRLMDRCVSNHGAAVTSDPSRPELGIFLHATRSFERGELVLEETALTSVCLSDDGSLANEALACVDAFREAKLFLPTAGTVRQELEGLYAEQGDDALYIHMVLHFNAFDGTRDGERRVFTHLARANHSCEPNCVVDAWSGTLRAIRRVAAGDALTISYISDISLVAPRDQRRQDLESRWDFNCCCVRCSAETDDTRRFRVCQEAGCAGDLLAVNPSAESAEVVLMPTLCCVRCGVVPPVSRVHELLAAERVAFQGLGGEDSDDEEDTTSAYNFAQEHTTHAIALRLAYDREFPHVVEAQRVILAGLNAIIGDAPCKLKVEVGRSLALLLARVGDDEGADRAKRNAADIAAVLGL
>GymCat071522_rbh_TGME49_216080
XAIREQGVALLLETLLSITCPEERLLELQRYHRPPLEALKEMVRRRQHPALRFLHPGTAAYDGDGFLDRRAYDGLQSFYSDEVLEPNAAIPHQSKSSVAVCGVSKMMKDDEHIGWKAEYRQKEAEFTRDAWRSLRLAFVLAKLQRDLWDDLHKRNSASQSSTLIKSASRPFTLRQRIGVIDVVWRGFDWSSCTIAYSLITSLRDTSVHISTCTDELTALEKAADCRLVAMADGHCLSDSYXAAREFAPLEFANLSLALEVQRLSDEPWTGPDDESMRCEQLGLLMQKSHGAKLSLQLAAGLVDVINKRLLEQPALAAATTRTRLVAATTRTRVAVKAKLERARAEPRGGSSADATPRFMKLTLDDRVSWLRGFFKASHGGPGECVSERYIAKELLSLGFDLVTMSSVDVRILKQIAGSVTVNVGQRRALWFRMLNVPALQTLIVVAVSKLLTDGPLDTQLCCSLDPIENPAGKPTGTCCGGAASSESAHAKSDAKRSSALSCDDEEGLPVGLQIRSASSPSEITPMNVDSKRSAEMAVDVQVSMESGEMDVCMANESSKFAGASXASAIDDSTSPSNAIQGLKSATKRRVNKRLAPAGPKPAGKKCKREHEFHCAEEESPAPCADEPAVAPRGVATSEASANSVNASEKGTFDSTRTTAALIVPRVCFKDGVGKGSKLRAAESSKSGASARVPAKKELEGKPPEDKDSVGAAPTIKDMSIEPNTKALMPLPDLRIPRPSEDEHDSAEPAEASIGVTSQAVLAGAIQPNKPRKDVFDVKRERRQVDRFQINKPSKDVPDFAAATRQMDKFEGNKQSKDVFDVAAAAPQPNIVAMGKASKDVSDVAAVRSNAGTSGPISKRPKDASDDVAAVRSNASTSGPISKRPKDASDVSSTIMGASTSGAIVPSKEPSKLASTTSARDAVGTRIEKESNILRREMKVKRFADGVEEENVRRSSRLATKNLPPQLQVPPEPQRNPMLQRRGRYRRPWTQDEITARVRSSLGTAHGSSHPSLSTTCALKADEVVFVEKPILTTVPVRDRDLWEHLHRVSKASRWTTDPEYYHGAFLSLPPKMQEKLGRMFSMRQGWEWDNTAKEVEAILKNFKSATISKETARNERENIRGLAAVWRFNGFQYGTGTGLAIYETVALCGHSCNPSCSLNVQPNGSLTLRTLRQLSPGDALSISYIGEDVLRLQTSARRAALQEGWGFXMPVREMYPTSLTTSLK
>GymCat071763_rbh_TGME49_216080
XFSPMQHHAVLGVPHDATAPMLLRALHGKTAGISQKGGLSQKDDTEHEYERTSEAFMAYDVLQAQRPRVATDEFSERDQQCGVGPESAWTDLSAEHAAWVTGAHAIREQGVALLLETLLSITCPEERLLELQRYHRPPLEALKEMVRRRQHPALRFLHPGTAAYDGDGFLDRRAYDGLQSFYSDEVLEPNAAIPHQSKSSVAVCGVSKMMKDDEHIGWKAEYRQKEAEFTRDAWRSLRLAFVLAKLQRDLWDDLHKRNSASQSSTLIKSASRPFTLRQRIGVIDVVWRGFDWSSCTIAYSLITSLRDTSVHISTCTDELTALEKAADEVSTRCNGGWPLPFRFVPAAREFAPLEFANLSLALEVQRLSDEPWTGPDDESMRCEQLGLLMQKSHGAKLSLQLAAGLVDVINKRLLEQPALAAATTRTRLVAATTRTRVAVKAKLERARAEPRGGSSADATPRFMKLTLDDRVSWLRGFFKASHGGPGECVSERYIAKELLSLGFDLVTMSSVDVRILKQIAGSVTVNVGQRRALWFRMLNVPALQTLIVVAVSKLLTDGPLDTQLCCSLDPIENPAGKPTGTCCGGAASSESAHAKSDAKRSSALSCDDEEGLPVGLQIRSASSPSEITPMNVDSKRSAEMAVDVQVSMESGEMDVCMANESSKFAGASXAXAIDDSTSPSNAIQGLKSATKRRVNKRLAPAGPKPAGKKCKREHEFHCAEEESPAPCADEPAVAPRGVATSEASANSVNASEKGTFDSTRTTAALIVPRVCFKDGVGKGSKLRAAESSKSGASARVPAKKELEGKPPEDKDSVGAAPTIKDMSIEPNTKALMPLPDLRIPRPSEDEHDSAEPAEASIGVTSQAVLAGAIQPNKPRKDVFDVKRERRQVDRFQINKPSKDVPDFAAATRQMDKFEGNKQSKDVFDVAAAAPQPNIVAMGKASKDVSDVAAVRSNAGTSGPISKRPKDASDDVAAVRSNASTSGPISKRPKDASDVSSTIMGASTSGAIVPSKEPSKLASTTSARDAVGTRIEKESNILRREMKVKRFADGVEEENVRRSSRLATKNLPPQLQVPPEPQRNPMLQRRGRYRRPWTQDEITARVRSSLGTAHGSSHPSLSTTCALKADEVVFVEKPILTTVPVRDRDLWEHLHRVSKASRWTTDPEYYHGAFLSLPPKMQEKLGRMFSMRQGWEWDNTAKEVEAILKNFKSATISKETARNERENIRGLAAVWRFNGFQYGTGTGLAIYETVALCGHSCNPSCSLNVQPNGSLTLRTLRQLSPGDALSISYIGEDVLRLQTSARRAALQEGWGFXMPVREMYPTSLTTSLK
>GymCat074432_rbh_TGME49_216080
QKSGLLHVALSLPAPARRFLILGGAISSWARMAVDRDGSCTEDEPMGPKWKVQDRICAVWAGNGCYYGATVDEVDESKRTLTVTWDDKDASHRVISYDQVMETEYDTKAWKTARIDRRATIRPTPEKGRCLFLNEAIDAGHVAFVERPILVALPADHPPLWEHLTKLHEAAPLNLGTVTFYYAALLSELKLDGMRLDVIVDKFVPDPDEEAGEDVVRILQSIQENSKDLPDLKEFAVEPRRLQRMVSAWRYNSFGHRKEDGLVLYNRISMCAHSCDPTCCWAYGDDDAFVLRARIALQKGDELTISYLQDEDLLKGTNVRQQKLLNWRFTCQCPRCRKAVDVGRGFKCRRCRVGVVHASATGGLEPCHVCTASPSKEDAQRLLHLEDEYVARVESLDKNDVADIEVVYQASIEIFERHWILYVMDTYLWEAYREKNAADAVEHQRRRIEFHEHYYFRATFILAWCHEELGDQLLIQFPSRKWHCVQEFTRAYQMLVILCGTNHQYTANPYHKLWQLNXXAXGNATAAPGANGGMSVXSGRRPSLRDGAEGRSGSEWRHERLSGRSSTIALSA
>GymCat074919_rbh_TGME49_216080
XFGAPPSTHRQRATAKDNASEESAGPRRGLADRLAEDLAGLALGLPTCVVCVAWPPADRPATALRQHLRLASAVEQMPDHQNATKVDAPHGEDDQPWKVGQAVYAIWAGNNCYYRASVKEVHAKRRCVTVDWDDEGVDHRTMSYDQVMDVTEDSEAWPMAKIDACAVVKGTPGKGRCLFITKHCEVGQVVFVERPTQVVLPPMAQELFEALRLLHDLKPLNLGTVSFYFAALMSILKLNDDSIDVIMDKFVPEPNEQPNEDVIRILQHLKEHLPSLELPDPNLDPRKLQRLVSAWRYNSFGHHKEDGLVLYNRISMCAHSCDPTCCWSYGTDDAFVLRARVALKPGDEITISYLQDDDLLKSTAVRRQKLQNWQFTCQCPRCCLRVDTGRGFRCPKCAVGVLYPPAVVETPALEPCTSCSTVVSEEDAKTMLQLEEQYVNRVESLDKKDVADVEIVHQAAYSIFERHWMLYVMDTYLWEAYREKKAHDAMEHQRRRIEFHEHYYCRPTFILAWCHEELGDSLRQLFPHRKWQFLQEFQRAFQMLAILCGTNHQYAASPYQKWVTISNETNKAESAERSASGRK
>GymCat079648_rbh_TGME49_216080
XKKTTFTARLATETPFSVVQTKDRGKAAFAARPLPAGSTVLEELPLLSLEFHGDPKADVLDTAWSFHSLQPAAQEAVLGLCELERASIGLMTAFELSPPGTDELPPGMTAADLQRLVSIVDCNVLKVVDLDALSNVTEEAAVSCALYERTSRFNHSCEPNLSRRFGADGSVLLLTGRAVAAGEELTISYLGDAELMHCTTRRRWQLQPWGFTCGCPRCVSSEDPPGLSVVHAAAPAEFLLAPVMQTSQGVFASIVKCADTDPAAVAARVDAGIREAEDQLAPEHWALGMLHNAAQLLHLRLKDRARAAKHLEAX
>HamHamHH34004726_rbh_TGME49_216080
MSRRVSHNSSTRDSGAVLTGAGLGGARNLLDHVRGVARSGTAQGARRQNGVLDRTDSIKRRELNFDEEAWARTSTLDYSPYKLHRMQESEVTTHISGDDYGEVSPGEEAGEIEALDEQGEEDEYENDYGDYYGTDKAGAGEEEEAADAADGYTYDGGEEDYYYDNTYQQGEDGIEEEAEDEAEVPEEYAAAGGGEHDVEEGGEYAYNEYGYEEGEYAEEAPEKDVGETEWGEGEGYDEAEVEAGDYYEEAGEADEGEAYEEAAEGEVYEEEDLEEEAATPANPLAPYTLSQIATKVQVKHVPGKGRCLYTKHDLEPGSIIFVETPVLVAIPSLDEELWNVLTEINDEEALELPPVWHLAAICSLTMLDDEKKKICLDKWVPDPDRAPSDDVLRVINRAGLEVHPKLYERMLMVWRYNSFGHHTEQHGLVLYNRISMMAHSCRATACWHYGEDDAFILRARVKLQAGDELTISYIGDDDLFKSTNVRREKVYGWLFTCQCVRCAAPVDNARGFRCPLCGTGAMFFKTEDGETTSSACTICQAFPTQETIQEYLDFEQAYVDRLAETDKSDVPDAELVYNQATRVFAQHWVLYQLHTILFEGYRDAGNSESASFHQMERIKYVSQVMPLASYTLAWLYEEMGDTMLNKAEESGPEVPAHKLNVISRHFEDAYNLLYILCGEDHDYTVAAGTKKTACEERLPAS
>HelCap009170_rbh_TGME49_216080
VSTQSTWVATDCSHWLIDMSEDVYDAKDVDGDYAPFDNQEYANCHTDPYTRNEIIARVFVKETDMKGRCLFVRHSVRPGDVIFIEKPILSTTPELLPDLWQNLQANIDEEQLELPLAWHFAALYSYITLSDSDLNIIKDKWRPEVDKNKPLNDVTLVLSALSYNHPKFDELDAYNYECLLLSWRFNCFGHHSSPDGLTIYNIISMMSHNCDPSVTWHYGEDESFVVRARKVLHPGDEISITYVGDDELAKTRDLRRAKLSAWMFKCMCGKCEQSHDTSRGIRCPQCGYGTLYLTTEGDEDVSSTECDSCNYCFNMTQLLEYIGLEKAYQLRMDAVDTETVEELENLLEEAGRVMTLHHCIYDLHTRLFTEYKNNREFALASYHQERRIDFIKEVSRAPSFMLAWLYEELGDCQLNQIILECLGEDSLGWFDRPDSGNIQIPLTLGSRNMIVRNYENAMNILLATCGDAHAYTLTAHWKMAFVKEQLPDADFS*
>HemSpeSG2012SG2015010875_rbh_TGME49_216080
LKIYFFCCIIVNRYIYNGFLVFFFGDKQKTLSYGAHTHSRIMNVSPNDRVYALWRGNGCYYNATVLEVHENSCTVQWDDSDDSHRVVPFSEITREEDEATAWSMSKINDAVFVKMTEQKGRCLFTSQATSEAGGVIFIEAPTLVAIPSLAPTLWKQLQELHETRHLELGTITFYYAALASMVILDAEGLQIILDKFVPRPDEPVSDDVYRIIKSVDLTDYKNTEIDPKLFQRLLSAWRYNSFGHHSEDGLVLYNRISMCAHSCDPSCCWSYGDEDAFVLRARRALRKNEELTISYLQDDDLLKSIVVRRQKLNNWKFSCACERCSEHIDYSRGFRCGRCRTGACYLSTQGEVELLTRCKMCNFAYSSEELQNLMGTEESYVNRVDQLDKNDIPDVELVYNSALDIFADHWVLYVMDTILFESYRDKSHFLEATQHQQRRIAFHNLAFPRVTFILAWAHEEMADMLQRVEDSTAQQRGNLVIWMERYRQATAMLSILCGPTHVYTNGPQNKWQALQASVVWDP*
>HetRotSCCAPK0483043743_rbh_TGME49_216080
XQRPSAAMKEDAAAKAGDDEPMGPRWKTGDRVYAVWAGNGCYYSATVAEVNHEARSIVVTWDDNDASHNNVSYDQVMEPSEDTTAWAPTRIDRRVSVRDDPQKGRCLFTNEACEPGQVVFVEKPCLVALPALSPKLWEHLQKLHEAQPLNLGTVTFHFAAIMSQVELDKDSIKVILDKFVPDPDEDPGEDVLRILASLQESNLVNTIEKLKSADLDAKRLQRLVSAWRYNSFGHHKEDGLVLYNRISMCSHSCDPSCCWSYGDEDAFVLRARVAMKGGTELTISYLQDEDLLKSTAVRQTKLQNWRFTCACTRCGLPVDAGRGFRCRRCRIGILYVSVVENCLESCRVCASTPNAEDQKVLLHLEEEYVARVESLDKTDVVDVETVYQAAIDIFERHWILYVMDTILWEAYREKAMQDAIEHQRRRIEFHEHYYCRPTFILAWCHEEMGDSLQGQAPNRKWQFMQEFQRAYQMLAILCGTNHQYTASPYNKLWQASNAVKDSGDKAAATKDSAGAAGGGAAGAKAGAKAS
>HetTri043712_rbh_TGME49_216080
XLRALLVFCSQRPPLSFQLPPPSQQPAAAMNEDERMAPKDKECPEDAAAPAANGDDEPMGPRWKVGDRVYAVWAGNGCYYSATVAEVHHSDRAVSVTWDDHDGSHRKVSYDQVMEPSEDTTAWSTSRIDRRVSVRDNPAKGRCLYTNEACEPGQVVFVEKPTLVALPALSPKLWEHLQKLYEAQPLNLGTVTFHFAAMMSQLHLDQPSVDVILDKFVPDPDEEPGEDVLRILKSLEDKALVDSIEKLAEASLEPKRLQRLVSAWRYNSFGHHKEDGLVLYNRISMCAHSCDPSCCWSYGDEDAFVLRARVALKAGSELTISYLQDEDLLKSTAVRQQKLQNWRFTCACNRCGLPVDAGRGFRCRRCRIGILYVSVVQNCIESCKVCQSSPSQEDQKVLLHLEEEYQTRVENLDKTDVLDVETVYQAAIDIFERHWILYVMDTMLWEAHRDKNVQDAIEHQRRRIEFHEHYYCRPTFILAWCHEELGDCFMSQFPRRKWHYVQEFQRAYQMLAILCGTNHQYTASPYNKLWQVTNSQAAPAAQAASATAAKDSSAGTPAAAHRRDGPILRQGVGQ
>KarBre005825_rbh_TGME49_216080
FAARAFAVGETILTDPALATVAQSHQNPSLDEVYSALLACESSEQLAEAELFGGSPDSERVRDYVEWAERALSSRSVAEQASTLKAMLVLAFNAYNSSPGNKFQLVYPIISKVNHCCCPNALVEAPADGPGELICVRPIQAGEEIHVSYLNDRMLSSPVTERQRQCMENWEFACKCSRCTASSDDTRRFSCPHLPCRGHCVALVGGQSSLTVAACDSCGRQPLDVNLSEWDASEREVNRLLDSLPEGLYCAWAICEDFAAAHPEHWLTGLWKRRLAGHLQNEASDEEDPTEAAELRNEADNHLLVAQX
>KarBre011573_rbh_TGME49_216080
MAVDRDEKMPPQETPVEDEPMENQSKWQVGARVYAVWAGNGCYYSATVAEVDSAIRQVVVDWDDNGDSHRAVSFDQVMEPSEETTAWSTARIDKRAVIKNSPDKGRWFTNEGCDPGNVVFIERPTLVALPAMAPKIWEHLTKLHEEQPLNLGTVTFHFAALMSQLHLDPMSIDVILDKYVPDPDEEPGEDVVRILQSLQEHMPDAMGQQPLDPRRIQRLVSAWRYNSFGHHKEDGLVLYNRISMCAHSCDPSCCWSYGDDDAFVLRARVALNANDELTISYLQDEDLLKSTAVRQQKLQNWRFTCQCARCRLLVDIGRGFRCRRCRIGILNASASGTLEPCHVCGAGPSQEDTKMLLQLEEEYVLRVENLDKNDVADVEIVYQAALDIFERHWILYVMDTMLWEAYREKKLHDAVEHQRRRIEFHEHYYCRPTFILAWCHEEFGDCLTNLFPHRKWQFVQEFQRAYQMLAILCGTNHQYTASPYNKL
>KarBre012109_rbh_TGME49_216080
MAVDRDEKMPPQETPVEDEPMENQSKWQVGARVYAVWAGNGCYYSATVAEVDSAIRQVVVDWDDNGDSHRAVSFDQVMEPSEETTAWSTARIDKRAVIKNSPCLFTNEGCDPGNVVFIERPTLVALPAMAPKIWEHLTKLHEEQPLNLGTVTFHFAALMSQLHLDPMSIDVILDKYVPDPDEEPGEDVVRILQSLQEHMPDAMGQQPLDPRRIQRLVSAWRYNSFGHHKEDGLVLYNRISMCAHSCDPSCCWSYGDDDAFVLRARVALNANDELTISYLQDEDLLKSTAVRQQKLQNWRFTCQCARCRLLVDIGRGFRCRRCRIGILNASASGTLEPCHVCGAGPSQEDTKMLLQLEEEYVLRVENLDKNDVADVEIVYQAALDIFERHWILYVMDTMLWEAYREKKLHDAVEHQRRRIEFHEHYYCRPTFILAWCHEEFGDCLTNLFPHRKWQFVQEFQRAYQMLAILCGTNHQYTASPYNKL
>KarBre015231_rbh_TGME49_216080
XWRYNSFGHHKEDGLVLYNRISMCAHSCDPSCCWSYGDDDAFVLRARVALNANDELTISYLQDEDLLKSTAVRXFRCRRCRIGILNASASGTLEPCHVCGAGPSQEDTKMLLQLEEEYVLRVENLDKNDVADVEIVYQAALDIFERHWILYVMDTMLWEAYREKKLHDAVEHQRRRIEFHEHYYCRPTFILAWCHEEFGDCLTNLFPHRKWQFVQEFQRAYQMLAILCGTNHQYTASPYNKLWQATGANNAASDGDANIGG
>KarBre092165_rbh_TGME49_216080
MAVDRDEKMPPQETPVEDEPMENQSKWQVGARVYAVWAGNGCYYSATVAEVDSAIRQVVVDWDDNGDSHRAVSFDQVMEPSEETTAWSTARIDKRAVIKNSPDKGRCLFTNEGCDPGNVVFIERPTLVALPAMAPKIWEHLTKLHEEQPLNLGTVTFHFAALMSQLHLDPMSIDVILDKYVPDPDEEPGEDVVRILQSLQEHMPDAMGQQPLDPRRIQRLVSAWRYNSFGHHKEDGLVLYNRISMCAHSCDPSCCWSYGDDDAFVLRARVALNANDELTISYLQDEDLLKSTAVRQQKLQNWRFTCQCARCRLLVDIGRGFRCRRCRIGILNASASGTLEPCHVCGAGPSQEDTKMLLQLEEEYVLRVENLDKNDVADVEIVYQAALDIFERHWILYVMDTMLWEAYREKKLHDAVEHQRRRIEFHEHYYCRPTFILAWCHEEFGDCLTNLFPHRKWQFVQEFQRAYQMLAILCGTNHQYTASPYNKLWQATGANNAASDGDANIGX
>KarBre092896_rbh_TGME49_216080
MAVDRDEKMPPQETPVEDEPMENQSKWQVGARVYAVWAGNGCYYSATVAEVDSAIRQVVVDWDDNGDSHRAVSFDQVMEPSEETTTGVYLQMRAVDPGNVVFIERPTLVALPAMAPKIWEHLTKLHEEQPLNLGTVTFHFAALMSQLHLDPMSIDVILDKYVPDPDEEPGEDVVRILQSLQEHMPDAMGQQPLDPRRIQRLVSAWRYNSFGHHKEDGLVLYNRISMCAHSCDPSCCWSYGDDDAFVLRARVALNANDELTISYLQDEDLLKSTAVRQQKLQNWRFTCQCARCRLLVDIGRGFRCRRCRIGILNASASGTLEPCHVCGAGPSQEDTKMLLQLEEEYVLRVENLDKNDVADVEIVYQAALDIFERHWILYVMDTMLWEAYREKKLHDAVEHQRRRIEFHEHYYCRPTFILAWCHEEFGDCLTNLFPHRKWQFVQEFQRAYQMLAILCGTNHQYTASPYNKLWQATGANNAASDGDANIGG
>KarBre146308_rbh_TGME49_216080
XPSLLGGEGLFAARAFAVGETILTDPALATVAQSHQNPSLDEVYSALLACESSEQLAEAELFGGSPDSERVRDYVEWAERALSSRSVAEQASTLKAMLVLAFNAYNSSPGNKFQLVYPIISKVNHCCCPNALVEAPADGPGELICVRPIQAGEEIHVSYLNDRMLSSPVTERQRQCMENWEFACKCSRCTASSDDTRRFSCPHLPCRGHCVALVGGQSSLTVAACDSCGRQPLDVNLSEWDASEREVNRLLDSLPEGLYCAWAICEDFAAAHPEHWLTGLWKRRLAGHLQNEASDEEDPTEAAELRNEADNHLLVAQRCCEAALGMSTNATCL
>KarMicCCMP2283014583_rbh_TGME49_216080
MADGDEKMPAVAHDDDESMDRTWKVGDRVFAVWAGNGCYYSATVKEVNEVARNIQVLWDDQETTHQQVPFDKVMEPNEESKAWSTARIDKKAQVRNTPDKGRCLFTNEAADPGHVVFVERPTLVALPASAPKLWEHLTKLHEAQPLNLGTVTFHFAALLSQLQLDAMAIDVILDKFVPDQDEEPGEDVRRLQRLVSAWRYNSFGHHKEDGLVLYNRISMCSHSCDPSCCWSYGEEDAFVIRARVNLKPGDELTISYLQDEDLLKSTAVRQQKLQNWRFTCQCARCQLX
>KarMicCCMP2283026130_rbh_TGME49_216080
MADGDEKMPAVAHDDDESMDRTWKVGDRVFAVWAGNGCYYSATVKEVNEVARNIQVLWDDQETTHQQVPFDKVMEPNEESKAWSTARIDKKAQVRNTPDKGRCLFTNEAADPGHVVFVERPTLVALPASAPKLWEHLTKLHEAQPLNLGTVTFHFAALLSQLQLDAMAIDVILDKFVPDQDEEPGEDVLRILSSLTDDMHPNLNLKEQPIDPRRLQRLVSAWRYNSFGHHKEDGLVLYNRISMCSHSCDPSCCWSYGEEDAFVIRARVNXKPGXELTISYLQDEDLLKSTAVRQQKLQNWRFTCQCARCQLXIDRGRGFRCRKCRVGVXYASAAGTLEPCHVCQSLPSQEDMQMLIHXEEEYVVRVENLDKTDIADVKTVYEAAIXIFERHWVLYVMDTILWEAAKEKNMQDAIEHQRRRVEYHEHYYCXPTFILAWCHEELGDCLQNLFPHRKWQYVQEFQRAYHMLAILCGSSHQYTASPYNKXWQANAAXQNTGNAAMDTSN
>KarMicCCMP2283063284_rbh_TGME49_216080
MADGDEKMPAVAHDDDESMDRTWKVGDRVFAVWAGNGCYYSATVKEVNEVARNIQVLWDDQETTHQQVPFDKVMEPNEESKAWSTARIDKKAQVRNTPDKGRCLFTNEAADPGHVVFVERPTLVALPASAPKLWEHLTKLHEAQPLNLGTVTFHFAALLSQLQLDAMAIDVILDKFVPDQDEEPGEDVLRILSSLTDDMHPNLNLKEQPIDPRRLQRLVSAWRYNSFGHHKEDGLVLYNRISMCSHSCDPSCCWSYGEEDAFVIRARVNLKPGDELTISYLQDEDLLKSTAVRQQKLQNWRFTCQCARCQLRIDRGRGFRCRKCRVGVLYASAAGTLEPCHVCQSLPSQEDMQMLIHXEEEYVVRVENLDKTDIADVKTVYEAAIDIFERHWVLYVMDTILWEAAKEKNMQDAIEHQRRRVEYHEHYYCRPTFILAWCHEELGDCLQNLFPHRKWQYVQEFQRAYHMLAILCGSSHQYTASPYNKLWQANAAGQNTGNAVMDTSN
>KarMicCCMP2283074601_rbh_TGME49_216080
XAKCVFRPPSEGGRILVTTETVLRGEIVGRSEQQMMVGKVSSAPEQRALWETLCEIFGKSEEDYSLHVVWSALSSLTEADLPSEGFPLPSISEDLQRRICLHYVRDIEPSPQMIKLHEAIGLRCTALKLERMVELWNCNSLDHSHRKQTSVLSLAFALMNHSCMPSVTWNFEGDEVVLRANRDIEEGSELTVSYIEDEKMHMPTQRRQQYILETGKGFTCGCQRCSGPEYSCQVICPSPDCKGTVDISIDEWHPSIACGICHRSLTKDEFELRTAXEEELEETLDLLADGEKDPTVIPEEESDSESDSTSDGESXKVRIPTANVQVDRITPKQLGKIREIAASGRSLAPTGHWLAHRAYGLLKDVAWARKAGPVEVLTCLDQRAAFIRQAYPTADKSHPPLPELGWELLEAAELLLKGEGWPLDWSEDMRTSAAEVRLKECIEVLEPMSGSFESSVVKARKYLTALKAGATNRGQKRARDDGLIHASAHVGA
>KarMicCCMP2283087131_rbh_TGME49_216080
MADGDEKMPAVAHDDDESMDRTWKVGDRVFAVWAGNGCYYSATVKEVNEVARNIQVLWDDQETTHQQVPFDKVMEPNEESKAWSTARIDKKAQVRNTPDKGRCLFTNEAADPGHVVFVERPTLVALPASAPKLWEHLTKLHEAQPLNLGTVTFHFAALLSQLQLDAMAIDVILDKFVPDQDEEPGEDVLRILSSLTDDMHPNLNLKEQPIDPRRLQRLVSAWRYNSFGHHKEDGLVLYNRISMCSHSCDPSCCWSYGEEDAFVIRARVNLKPGDELTISYLQDEDLLKSTAVRQQKLQNWRFTCQCARCQLRIDRGRGFRCRKCRVGVLYASAAGTLEPCHVCQSLPSQEDMQMLIHFEEEYVVRVENLDKTDIADVKTVYEAAIDIFERHWVLYVMDTILWEAAKEKNMQDAINIKGGEWNIMNITIVGQPSYSRGATRSLEIACRTYFRTESGNMYRNSKGHTTCWXRKWQYVQEFQRAYHMLAILCGSSHQYTASPYNKLWQANAAGQNTGNASMDX
>KarMicCCMP2283155269_rbh_TGME49_216080
XRQYXGRAKCVFRPPSEGGRILVTTETVLRGEIVGRSEQQMMVGKVSSAPEQRALWETLCEIFGKSEEDYSLHVVWSALSSLTEADLPSEGFPLPSISEDLQRRICLHYVRDIEPSPQMIKLHEAIGLXLHSFEKRMVELWNCNSLDHSHRKQTSVLSLAFALMXHSCMPSVTWNFEGDEVVLRANRDIEEGSELTVSYIEDEKMHMPTQRRQQYILETGKGFTCGCQRCSGPEYSCQVICPSPDCKGTVDISIDEWHPSIACGICHRSLTKDEFELRTAEEEELEETLDLLADGEKDPTVIPEEESDSESDSTSDGESXKVRIPTANVQVDRITPXQLGKIREIAASGRSLAPTGHWLAHRAYGLLKDVAWARKAGPVEVLTCLDQRAAFIRQAYPTADKSHPPLPELGWELLEAAELLLKGEGWPLDWSEDMRTSAAEVRLKECIEVLEPMSGSFESSVVKARKYLTALKAGATNRGQKRARDDGLIHASAHVGA
>KarMicCCMP2283158833_rbh_TGME49_216080
GEEDAFVIRARVNLKPGEELTISYLQDEDLLKSTAVRQQKLQNWRFTCQCARCQLRIDRGRGFRCRKCRVGVLYASAAGTLEPCHVCQSLPSQEDMQMLIHFEEEYVVRVENLDKTDIADVKTVYEAAIDIFERHWVLYVMDTILWEAAKEKNMQDAIEHQRRRVEYHEHYYCRPTFILAWCHEELGDCLQNLFPHRKWQYVQEFQRAYHMLAILCGSSHQYTASPYNKLWQANAAGQNTGNAX
>KarMicCCMP2283181377_rbh_TGME49_216080
MADGDEKMPAVAHDDDESMDRTWKVGDRVFAVWAGNGCYYSATVKEVNEVARNIQVLWDDQETTHQQVPXDKVMXPNEESKAWSTARIDKKAQVXNTPDKGRCLFTNEAADPGHVVFVERPTLVALPASAPKLWEHLTKLHEAQPLNLGTVTFHFAALLSQLQLDAMAIDVILDKFVPDQDEEPGEDVLRILSSLTDDMHPNLNLKEQPIDPRRLQRLVSAWRYNSFGHHKEDGLVLYNRISMCSHSCDPSCCWSYGEEDAFVIRARVNLKPGDELTISYLQDEDLLKSTAVRQQKLQNWRFTCQCARCQLXIDRGRGFRCRKCRVGVLYASAAGTLEPCHVCQSLPSQEDMQXLIXXEEEYVVRVENLDKTDIADVKTVYEAAIDIFERHWVLYVMDTILWEAAKEKNMQDAIEHQRRRVEYHEHYYCRPTFILAWCHEELGDCLQNLFPHRKWQYVQEFQRAYHMLAILCGSSHQYTASPYNKLWQANAAXQNTGNAAI
>KarSpeRossSea088890_rbh_TGME49_216080
VEAVQEEEEEDEGEEKEEEEEEEQGMPPSVEWDVATMWNALHCLLECEVPSDWPLPTLKPELQEKALLLYWSGRSPTASTAQVQATLRLRIAPSKLERLVDVWQMNSFGHTRHDDITCLFFAGALANHSCMPTASWYISGESMTFRANVKLAVGDEITESYLNDEGILASTPWRRKQILESGKDFVCRCQRCVASVDRSRGVPCPQCKDGVVFIASSKPEGQHSRKVARRKGHCRSTCSSCEHFLSKEEHGLVIRAERKVQRLLDHIPDGVDTSSIAFQKLRLTVEAHLGETTHWLSRVVNGLIKIRAEEVGDMHGVLTSLGKRAAFVRNAFGVSGSALERNAFVPVPSHALELEEAAARLCMIANGPRSRCHPGPLKKTRETFEAACWRLQGCLTILMPILGPQNESVATATQLLEHVQRTLRMLRTTLALCRRGRGLGRLRRYRLQQSHKN
>KarSpeRossSea088893_rbh_TGME49_216080
VEAVQEEEEEDEGEEKEEEEEEEQGMPPSVEWDVATMWNALHCLLECEVPSDWPLPTLKPELQEKALLLYWSGRSPTASTAQVQATLRLRIAPSKLERLVDVWQMNSFGHTRHDDITCLFFAGALANHSCMPTASWYISGESMTFRANVKLAVGDEITESYLNDEIILASTPWRRKQILESGKDFVCRCQRCVASVDRSRGVPCPQCKDGVVFIASSKPEGQHSRKVARRDAHCRSTCTSCEHFLSKEEHGLVIRAERKVQRLLDHIPDGVDTSSIAFQKLRLTVEAHLGETTHWLSRVVNGLTKIRAEEVGDMLGVLTSLGKRAAFVRNAFGVSGSALEGNAFVPVPSHALELEEAAARLCMIANGPQSRCHPGPLKKTRETFEAACCRLQECLTILMPILGPQNESVATATQLLEHVQRTLRMLRTTLALCRRGRGLGRLRRYRLQQSHKNKTTITYIYFMICWFVWVLP
>KarSpeRossSea101955_rbh_TGME49_216080
AVMRRHELHQTKHFWCDCERCNASEDCTRGVYCPQCNKGTVFSSATDPENNRKEYLATAWIDRKCNACLHIVTQRQAQDIAEQENQLKKFLDDDVLKSVTPQTSPVDPVQEWMEAIFSQHCLADLMWEALADWYHKHGLYTEQRRVLRSRCDFHKAAYPGLSGTHGWSLEALGDALHKPYGSSRASDKRKKGQAAPVVKADRVQAEKCYEESLNVLRLMFGEEHEYAAVVANKLKALQAEPEDAAMEGQNTCTFSEEVAAAFPDS
>KarSpeRossSea107489_rbh_TGME49_216080
MDIQWMEGKGRCSVAKHATSAGSILLQEWPLAVSTPTAAPQEWSRLVESHAENAFHMDPEWYLAAAAAVVAAKADPAVAAAVADKFHPDPEAAAGVCGGELEMLRAMEALSLHGYVSADDFVTTTAILRFNGFRLPGAEGTIGLFDQACMMAHSCCPSAEFDFDESSCIIVRALKDLLPGEEICISYLPAYALRQSTEMRRLKLEDHLFTCQCTRCQWPVDLCRGFCCPRSGCKGNCFISCSWPCTDEGVPLTSLPCTFCSAVLTGQELEVVLDHEARYGFVVEYGTMQQDANTAKGLAHGAVVVFKQHWINGAINQALERHHLRGGAVLALEAAACGEAFAAFHAAAFQPWPWLFVLNNGKGLAV
>KarSpeRossSea107490_rbh_TGME49_216080
MEIQWIEGKGRCSVAKHATSAGSILLQEWPLAVSTPTAAPQEWSRLVESHAENAFRIDPEWYLAAAAAVVAAKADPAVAAAVSDKFHPDPEAAAGVCGGELDMLRAMEALNLHGYVSADDFFTTTAIIRFNGFRLPGAEGTIGLFDQACMMAHSCCPSAEFDFDESSCIIVRALKDLLPGEEICISYLPAYALRQSTEMRRLKLEDHLFTCQCTRCQWPVDLCRGFCCPRSGCKGNCFISCSWPCTDEGVPLTSLPCTFCSAVLTGQELEVVLDHEARYGFVVEYGTMQQDANTAKGLAHGAVVVFKQHWINGAINQALERHHLRGGAVLALEAAACGEAFAAFHAAAFQPWPWLFVLNNGKGLAV
>KarSpeRossSea136886_rbh_TGME49_216080
MPCVVASTMFLKLKNVKGRPDLTDQRCKIVEGDTNGNASAGVWNIETEKGDRLEVKPTSLEFDGARSAQQVREREVILGGIISKPELNGARAQLGSFLPHKQRWKVAVGKNTMLLRSQNLTLAQDGIPLRDPTVVSPCPELGQSGLFANQDVKRGQIIFEEEPFLTVPVQGSFESQTRSYADVFMSLGEADRAKALDMCQNSSLRLPADKVKNQPGADKWTRCPNQQAAFEKLGLDKYVDPAHHSGVWKFMIVMQTNAFGMKTSSQGLFATLCRANHSCQPNALRYDNGIGKILIALQDIRAGEEIYINYMSDTQLLEPRQQRQEFISTWGFVCNCQLCSQPGDDVRLFPCPVRCGGSCIGIPDGLSPCSACEVEYASSTQTLADEARLIAKLLEIDLKPFLITVNPGVVDELRQAMAAVMDRMHWGFARLDDIAAGYHLQKQNLKKALSCMTSELEFWAHHMKRCSQQAAWKRKLRADVMVDSGSWASALDEYVRALHELDMVMPEDSQHCTDIRNKIGQVLAFRGSKPANPIKNEGYPANKGLNNDGIKDFIKSSLGGQNGNSEELMAQLAGLMKQHANVK
>KarSpeRossSea138477_rbh_TGME49_216080
MTTADEKMPPGGQAEPAAAQPDKAVPMDVQNTSNEDESMEHKWKAGDRINAVWAGNGCYYGAVVSEVHPEAQTVRVQWDDKEETHQTVSFDQIQEPSEESKAWSMQRIHKRSEVRDTAEKGRCLFTNKACHPGDIVFIEKPTLVALPALADKLWAHLTKLHEAQPLNLGTVTFHFAALLSQLTLDPMSIDVILDKYVPEPDEEPGEDALRIIQSLQDDMHEALNTKDHPVDPRRLQRLVSAWRYNSFGHHKEDGLVLYNRISMCSHSCDPTCCWSYGDDDAFVLRARIALKEGDELTISYLQDEDLLKSTIVRRQKLQNWRFTCACPRCNLNVDNGRGFKCRRCRFGVLFATATARFQPCNTCGATPSEEETQMLLHYEEEYVVRVDNLDKTDVPDVQAVYDAANQIFERHWILYVMDTYLWEAHREKKIREAIEHQRRRVEFHEHYYYRPTFILAWCHEELGDCLRGEQYHQQWFMQAYNKAYYMLTILCGTGHQYTASPYNKMYQVQNAAPAAGNPTITQ
>KarSpeRossSea142135_rbh_TGME49_216080
AQKDLCRGFKCPCCDATMFYSLKEDRASNGAPLAFFVCSTCDHILDEAESQIFISEEALAAERLETFQKLRDNVVHTIPGMEQSETRAAQYLAEEHHLLADHWKILGSLHAEVGDLEKAAALTRRCISFQASVFPCPNGAHAWLLLNYGDMLLKQCGVLMDPHIELPDSKVAEHAKN
>KarSpeRossSea204247_rbh_TGME49_216080
THIDRHSLLKKYMHSYTNNDKENRTMQSMSTHINLYKSTQALGLYERTSFISHSCCPTADYEHDADGTLQIRAVCNLQQGAEVTISYLNVFALGQSTELRRLKLEEWLFTCHCMRCEQPLDMSRGFRCGDAACE
>KarSpeRossSea204249_rbh_TGME49_216080
MVAAAIALKFAPGREDMRDIAEPQLAEADARRVLKALSLEGSFSTEELENAVGLVRCNAFHLPGQEDALGLYERTSFISHSCCPTADYEHDADGTLQIRAVCNLQQGAEVTISYLNVFALGQSTELRRLKLQEWLFTCHCMRCEQPLDMSRGFRCGDAACEGICFLASSASCGAVSSSAPCDTCRRVLDGQALTEAMEHEVRYGFLVEYGDLEQPGAAERLAEGAAMIFRQHWILDALARALLRQRLDAGLATFIEVSACRAGLAAYQAAAFGVWPWLAGGDAGLICMSPREQKEMV
>KarSpeRossSea204251_rbh_TGME49_216080
MQVPSLSTPTEVKCCEGKGNCLYASWPISAGDVLFSEKPLVTSVPAEQPETWAILTALHESCPLVFGPEWYLAATSVLQSVAADADVAAAIALKFAPGREDMRDIAEPQLAEADARRVLKALSLEGSFSTEELENAVGLVRCNAFHLPGQEDALGLYERTSFISHSCCPTADYEHDADGTLQIRAVCNLQQGAEVTISYLNVFALGQSTELRRLKLQEWLFTCHCMRCEQPLDMSRGFRCGDAACEGICFLASSASCGAVSSSAPCDTCRRVLDGQALTEAMEHEVRYGFLVEYGDLEQPGAAERLAEGAAMIFRQHWILDALARALLRQRLDAGLASQQSYGG
>KarSpeRossSea204253_rbh_TGME49_216080
MQVPSLSTPTEVKCCEGKGNCLYASWPISAGDVLFSEKPLVTSVPAEQPETWAILTALHESCPLVFGPEWYLAATSVLQSVAADADVAAAIALKFAPGREDMRDIAEPQLAEADARRVLKALSLEGSFSTEELENAVGLVRCNAFHLPGQEDALGLYERTSFISHSCCPTADYEHDADGTLQIRAVCNLQQGAEVTISYLNVFALGQSTELRRLKLQEWLFTCHCMRCEQPLDMSRGFRCGDAACEGICFLASSASCGAVSSSAPCDTCRRVLDGQALTEAMEHEVRYGFLVEYGDLEQPGAAERLAEGAAMIFRQHWILDALARALLRQRLDAGLATFIEVSACRAGLAAYQAAAFGVWPWLAGGDAGLICMSPREQKEMV
>KarSpeRossSea204254_rbh_TGME49_216080
MQVPSLSTPTEVKCCEGKGNCLYASWPISAGDVLFSEKPLVTSVPAEQPETWAILTALHESCPLVFGPEWYLAATSVLQSVAADADVAAAIALKFAPGREDMRDIAEPQLAEADARRVLKALSLEGSFSTEELENAVGLVRCNAFHLPGQEDALGLYERTSFISHSCCPTADYEHDADGTLQIRAVCNLQQGAEVTISYLNVFALGQSTELRRLKLQEWLFTCHCMRCEQPLDMSRGFRCGDAACEGICFLASSASCGAVSSSAPCDTCRRVLDGQALTEAMEHEVRYGFLVEYGDLEQPGAAERLAEGAAMIFRQHWILDALARALLRQRLDAGLARALLRHRLDAGLATFIEVSACRAGLAAYQAAAFGVWPWLAGGDAGLICMSPREQKEMV
>KarSpeRossSea218826_rbh_TGME49_216080
FARKAQAQHLENIFKDILNMVFLRSDPSLRARHKHEQALMDPRVLVTGLPDSSPLNGEAVELLSFDSARDLWGVRLVLQDGPPARDVAIAGSEIVPTMVPAGCLTIDEAGDVDSLRAREVIIDSHAGALPAENICGVCGAFLAHERQWRVTLPGGGGQAIFPSRHLLCAVTGQRLQDPVSVGAWPEADGQMALFSTVDVKASQVIFEEAPLFALKGSGSWQNYCANAAHKFLSMPKETQEILLQSYAEDRFTVSHSGMRGVFSSGNPLPDKLSLDQKELLEQTGLHHSLEVKDQERACRFLRVMQTNGFQFEQGGSGIFPVLHRANHSCRPNATEMYLSDGETKCVIAHRDIHAGEEVTISYISEHQLLEPQTSRRGHLANWGFQCACSTCQLPLEPWRAFRCVEDCDGHHLVSSEDFVCRCNKCGKSLDADEAQLLLIAETYIVNAIQETQAASGGANLDQLAELMEEAEDILAPCHWACARMHSICREVKLQNNDAEGAVQHLRMELEFWERHAYHPSLQVASLLDIHGDLLARQGDYVRASQEYLRTLALARRLTPANSSICQDVRAKLSKLIAGPTIGPDRKAIQLLTSHQPQAGTSECDSSESQKKTAIIGNLPSKQIYY
>KarSpeRossSea218827_rbh_TGME49_216080
SYAEDRFTVSHSGMRGVCSSGNPLPDKLSLDQKELLEQTGLHHSLEIKDQERACRFLRVMQTNGFQFEQGGSGIFPVLHRANHSCRPNATEMYLSDGETKCVIAHRDIHAGEEVTISYISEHQLLEPQTSRRGHLANWGFQCACSTCQLPLEPWRAFRCVEDCDGHHLVSSEDFVCRCNKCGKSLDADEAQLLLIAETYIVNAIQETQAASGGANLDQLAELMEEAEDILAPCHWACARMHSICREVKLQNNDAEGAVQHLRMELEFWERHAYHPSLQVASLLDIHGDLLARQGDYVRASQEYLRTLALARRLTPANSSICQDIVWVQS
>KarSpeRossSea309582_rbh_TGME49_216080
MEDSASNLALDVRVGPAPGRGNGLFACRAFAVGQKFAQEPVLAALEAEAFERQDRVLLTAAYEKSLATGQQSALLQHGSLLWHGAIDDVRRDAYLRWAQESLPGGSPEEHADAAEVMVLFSLNAFISQPDGQYQLIYEHLSMANHSCRPNVFIIAHLDEPSFLVCLRPILEGEELLLSYLHDVDLVKPLAQRRILACEGWDFTCDCPRCVNHFDDARGFTCTAPSCAGSCFVTCTGSDLPVVVEPCDHCGTTPSSECVQTWQASEQEVLSLVSALPASLYSAWSTCECFADANPWHWLVIMWKTYLATHIQSEAADASDSEEAEELCHEADKHRATASRVTAKILDVALA
>KarSpeRossSea309583_rbh_TGME49_216080
MEDSASNLALDVRVGPAPGRGNGLFACRAFAVGEKFAYEPVLAALEAEAFERQDRVLLTAAYEKSLATGQQSALLQHGSLWRGAIDDVRRDAYLRWAQESLPGGSPEEHADAAEAMVLFSLNAFISQPDGQYQLIYEHLSMANHSCRPNVFIIAHLDEPSFLVCLRPILEGEELLLSYLHDVDLVKPLAQRRILASEGWDFTCDCPRCVNHFDDARSFTCTAPGCAGSCFATCAASDLPVVVEPCDHCGTTPSSECVQTWQASEQEVLSLVSALPASLYSAWSTCESFADANPWHWLVIMWKTYLATHIQSEAADASDSEEAEELCREADKHRATASRVTAKILDVALA
>KarSpeRossSea379439_rbh_TGME49_216080
MTVVQEHATKGRCLFATQAYQKDDTILSEVPLLVSSPKQFASVWARLNAHQDDAVGACGPQWCLAAVVAARAARTDPVLRIVLADMFVPSSWPDEGFGRAQREAVDFLDSLDDEDKHFDLSDFMLAFGVMHFNAYQLPELGSLALFPRIAMISHSCCPVADFSFDDDDRMTIVALKELVPGAEITVSYISTLSLLQSTCMRANSFQGWRFTCQCTRCIHPVDLSRGFCCPDPTCNGVCFLPRCCGIADDRPVASSNPCTACGEMLKGPSLAWALEREDLYTVALEEGALHSVESISLVQERLFGASSAFLQHWIPDRIERAMLQHSEAAGAAVVEGDVIKRQKNIAMFCEASLAPWPWLTASMDQFSRK
>KarSpeRossSea416063_rbh_TGME49_216080
MEIGVAGSAALIQQDEVSLDRLMDAPIDLTPWSKSRMELHAAVCLTQDKGRCLFVSKEHAPGQVVFIEKPLFVSTQSLQPRLWKHLQTLHKESPLTLGGVSFYYAALVSYYALNSMSLNALLEKFVPRPDEEPRDDILQVLSSLDYTSALIHNCDGKDPVDPILFQRLVSVWQYNSFGHRQQTDALVIYDHMSHCAHSCNPSCSWQCSSTDNCTVRTRRTLKPGDEITISYIGDEDLLKCTEKRRQELQTWEFTCLCDRCTLEVDMTRGFRCHGCRTGVMYAMGANSIGPCGVCNITLSQEEIEAVSALEEEYVDRLESIDWSDTKDVLIVYQYALDVFEQHWVVFVLDSFLFDAHCHNFDLDGKLQHQRQRIRFHENCWAQPTLLLAVWYEELGDLLQKKDPHQKQLYAQQFDRAYQMFLIVEGRESLAVGRILLKLRQAGWYNASVWQEEEEEEAIKINMSNVHIAHGKNIDPLHSN
>KarSpeRossSea416064_rbh_TGME49_216080
MEIGVAVSAALIQQDEVSLDAPIDLTPWSKSRMELHAAVCLTPDKGRCLFVSKQHAPGQVVFIEKPLFVSTKSLQPRLWKHLQTLHKESPLTLGGVSFYYAALVSYYALNSMSLNALLEKFVPRPDEEPRDDILQVLSSLDYPSALIQNCDEKDPVDPILFQRLVSVWQYNSFGHRQQTDALVIYDHMSHCAHSCNPSCSWQCSSTDNCTVRTRRTLKPGDEITISYIGDEDLLKCTEKRRQELQTWEFTCLCDRCTLEVDMTRGFRCHGCRTGVMYAMGANSIGPCGVCNITLSQEEIEAVSALEEEYVDRLESIDWSDTKDVLIVYQYALDVFEQHWVVFVLDSFLFDAHCHNFDLDGKLQHQRQRIRFHENCWAQPTLLLAVWYEELGDLLQKKDPHQKQLYAQQFDRAYQMFLIVEGRESLAVGRILLKLRQAGWYNASVWQEEEEEEAIKINMSNVHIAHGKNIDPLHSN
>KarSpeRossSea416065_rbh_TGME49_216080
MTRGFRCHGCRTGVRYCANSIGPCGVCNITLSQEEIEAVSALEEEYVDRLESIDWSDTKDVLIVYQYALDVFEQHWVVFVLDSFLFDAHCHNFDLDGKLQHQRQRIRFHENCWAQPTLLLAVWYEELGDLLQKKDPHQKQLYAQQFDRAYQMFLIVEGRESLAVGRILLKLRQAGWYNASICQEEEEAVKLNISTVHIAHGKDIDPLHSN
>KryFolCCMP1326070904_rbh_TGME49_216080
XQWASPHPLGGLRRHLKGSLMPTREGTDAGQEQAAGEDETMMPRWKTGDRVYAVWAGNGCQYAATVAEVHAANRTLTVTWDDNDGSHRIVSFDQVVEPSEDMRIWDVARIHRRATVRDTPEKGRCLYINEACDPGQIVFVEKPTLVALPASEQKLWAHLQKLHEAQPLNLGTVNFHFAALMSQLKLDAMSLDVILDKFVPDPDEEPGEDVVRIVQSLQAEMPELMKLCPTLEPRKLQRLVSAWRYNSFGHHKEDGLVLYNRISMCAHSCDPSCCWSYGDDDAFVLRARVALKAGDELTISYLQDEDLLKSTAVRQQKLQNWRFTCACTRCRLLVDVGRGFRCRRCRIGILNATVEGVLNPCGVCCASPSQEDQQMLLHLEDEYVIRVENLDKKDVEDVETVYQAALDIFERHWILYVMDTILWEAYREKSLPDAMEHQRRRIDFHEHYYCRPTFILAWCHEELGDCLHHLYPHRKWQFYLEFQRAYQMLAILCGTNHQYAISPYNKLWQASNAAAGNGNAAAAAQGVAAA
>KryFolCCMP1326100757_rbh_TGME49_216080
RRRTPCFLCGAVVPASPRTLPRRGSLMPAREGNAAAEEPAAGDDETMMPRWKPGDRVYAVWAGNGCHYAATVAEVQFDKRMLTVTWDDNDGSHRTVSFDQVMEPSEDTKAWETARIDRRVSVRDTPEKGRCLYTNEACEPGHIVFVEKPTLVALPAAAQKLWEHLQKLHEAQPLNLGTVTFHFAALMSQLKLDPMSIEIIMDKFVPEPDEEPGEDVVRILQSLQENLPEFMNSGPPLDPRRLQRLVSAWRYNSFGHHKEDGLVLYNRISMCAHSCDPSCCWSYGDDDAFVLRARVALKAGDELTISYLQDEDLLKSTAVRQQKLQNWRFTCACQRCRLPVDVGRGFRCRRCRLGILNATVEGTLHPCGVCCASPSQEDMQMLLHLEEEYVLRVENLDKKDVEDVETVYQAAIDIFERHWILYVMDTMLWEAYREKNLPDAMEHQRRRIDFHEHYYCRPTFILAWCHEELGDCLHHLYPHRKWQFYMEFQRAYQMLAILCGTNHQYTASPYNKLWQASNPGAGNGNTAAAAQGGDRDVNTPLSLCWAVGAVASAVRACVCVRVMTTRMCLCACVLVCVHARVNGGAVAVSCRRRPRSAPPGVRRASARAARARAHVFERGALGHRGHRPRRAPPAPESAAGAAVRSAPAWSRGAR
>KryFolCCMP1326152403_rbh_TGME49_216080
XREGNAAAEEPAAGDDETMMPRWKPGDRVYAVWAGNGCHYAATVAEVQFDKRMLTVTWDDNDGSHRTVSFDQVMEPSEDTKAWETARIDRRVSVRDTPEKGRCLYTNEACEPGHIVFVEKPTLVALPAAAQKLWEHLQKLHEAQPLNLGTVTFHFAALMSQLKLDPMSIEIIMDKFVPEPDEEPGEDVVRILQSLQENLPEFMNSGPPLDPRRLQRLVSAWRYNSFGHHKEDGLVLYNRISMCAHSCDPSCCWSYGDDDAFVLRARVALKAGDELTISYLQDEDLLKSTAVRQQKLQNWRFTCACQRCRLPVDVGRGFRCRRCRLGILNATVEGTLHPCGVCCASPSQEDMQMLLHLEEEYVLRVENLDKKDVEDVETVYQAAIDIFERHWILYVMDTMLWEAYREKNLPDAMEHQRRRIDFHEHYYCRPTFILAWCHEELGDCLHHLYPHRKWQFYMEFQRAYQMLAILCGTNHQYTASPYNKLWQASNPGAGNGNTAAAAQGGTAT
>LanAbb001002_rbh_TGME49_216080
MPPQYGDHEVSWAFGGVQKSDAFRRRRLGSGSTVSTEEDSKHSDSNGTSRENSQNLHKFASAAEDFGGPSTFGELQENGEFVETLNSFGKNKRESWKAREAFYSFDSSDFAGRVSSVSVSSRKQLDVLPEDDSNEWYEGAGGGADVVTDTDETPEADVDDVDDDGEADDVDDVDDGEADDVDGDEVDGVEDEGVVEGYDDVDEGALDXTSIDAWEAAEREWERMETAKSHFEDFNDHEDVVQDPSEDLDSFTRQQVEAAVKVEYTPAKGRCLFTRDSKAPGDIIFIEDPVMVAVPSIEPKLWKQLVSLNQKKAFALPPVWHLAAICSITQLDKTGRDIIRSKWVPDPSADASEDVVRVMSRIPELRGQVSPQLYERFLQAWRFNSFSHHTETEGLVLYNTISMMAHSCSSSATWHYGFDCSFVLRARQHLAAGAELTISYVGDXDIXKATHLRRERLAPWLFKCMCMRCASPIDVSRGFCCPTCVVGTVYIKTESGETGVGDXWSITADDTHPAPCTVCDKKMTQSEVEEYIAFEDAYIERLEVTSSEDMSDVNIVFREAQRVFTHHWIMYSLSTMLFGGYKAEGSLLPSLTHLTQRIKFLSSVTPKMSFTIAWMHEEKGDLVYDQYFGKYEGENDDDEKRRVALMTEFERGVLESSFESATSILNILSGPSHEHSIAVRRKMERVREVLEDLAEES
>LecTuz008950_rbh_TGME49_216080
VSTQSTWGYKAAGDFEGTVYHINEKIAFLRAVVPKASFALSWLHEELGDLMANKYICEGFTDLAEDADLTQLSITEFQKIVLLRSYEDARQSLAILCGRWHEHTLSPARKQEKIMDFCASRETSKTEEDAQR*
>LecTuz008951_rbh_TGME49_216080
YQRRVHGERLGETGADNMEDANLVFVAAQKLFTQHWVLFALHSTLAEGYKAAGDFEGTVYHINEKIAFLRAVVPKASFALSWLHEELGDLMANKYICEGFTDLAEDADLTQLSITEFQKIVLLRSYEDARQSLAILCGRWHEHTLSPARKQEKIMDFCASRETSKTEEDAQR*
>LecTuz008952_rbh_TGME49_216080
INAEYMGDPGGELSISYIGDEDLPKSIHIRREKLSSWLFKCMCERCADNLDSTRGFKCDVCGYGTFFLRTESTPALTDDGTASEEGTCATGCSACRKIPDEETIRNFVELESLYIERLGETGADNMEDANLVFVAAQKLFTQHWVLFALHSTLAEGYKAAGDFEGTVYHINEKIAFLRAVVPKASFALSWLHEELGDLMANKYICEGFTDLAEDADLTQLSITEFQKIVLLRSYEDARQSLAILCGRWHEHTLSPARKQEKIMDFCASRETSKTEEDAQR*
>LecTuz028546_rbh_TGME49_216080
YQRRVHGELSISYIGDEDLPKSIHIRREKLSSWLFKCMCERCADNLDSTRGFKCDVCGYGTFFLRTESTPALTDDGTASEEGTCATGCSACRKIPDEETIRNFVELESLYIERLGETGADNMEDANLVFVAAQKLFTQHWVLFALHSTLAEGYKAAGDFEGTVYHINEKIAFLRAVVPKASFALSWLHEELGDLMANKYICEGFTDLAEDADLTQLSITEFQKIVLLRSYEDARQSLAILCGRWHEHTLSPARKQEKIMDFCASRETSKTEEDAQR*
>LecTuz028547_rbh_TGME49_216080
YQRRVHGGLVLYNTISMMSHSCASTACWHYGADNAFVLRARQHLDPGGELSISYIGDEDLPKSIHIRREKLSSWLFKCMCERCADNLDSTRGFKCDVCGYGTFFLRTESTPALTDDGTASEEGTCATGCSACRKIPDEETIRNFVELESLYIERLGETGADNMEDANLVFVAAQKLFTQHWVLFALHSTLAEGYKAAGDFEGTVYHINEKIAFLRAVVPKASFALSWLHEELGDLMANKYICEGFTDLAEDADLTQLSITEFQKIVLLRSYEDARQSLAILCGRWHEHTLSPARKQEKIMDFCASRETSKTEEDAQR*
>LepChlNIES1868002639_rbh_TGME49_216080
MQKIAPITARMMKEQSEDRLPSSGRFQYDDAWMNCAEQVAVLPHETLCGEVGLFACRRFEIGTTILEEDPVLLIPSGPCQILSAAIIFLELPLDVQRAVLKLRASSKLLVDTLDPLRTAASPFAPHEFKLNRLEGTARSLAIFLAKQKAAARGNSCDAGDDQFICDGVVPPGREGDIWRLVHVLQANSFHTAKGTALFLQLSRANHSCAPTATLAELPQGGYAIIATATLEKYEEITINYGSDEELLLPTSVRQQWFVKCWGHFCQCRRCGAAEEAMRAFRCVCRECTGTRQVIFNPLENSVNICVCSVCQDGSTARELFRSEESIVAKYWQLQNTTQGSDAVTETICLQRQAAQLLADSHWVNVRLHDLLVNMLTAQCSDFCSIVSHRIASLVLWDLHLQRPSARRSWLFEELGDALWEQYFAQEAQHAFKRALAELAYVQPAGSKHCATLSAKLSRTVVASDTRNSNHVLPPEVKYVFKWPRWLITLESLRESLKHGEELQKGRQKRHRQTRWEFL*
>LepChlNIES1868049487_rbh_TGME49_216080
MATMVDALAATLSDPLLMIDKASAPLLHRALLADKLLHRSVSNHVSVDATTLAKHLRPLAGPIRRPHRRPAFTKAVEKSVEEITSAAQVAQAHAVETTVWTSERIQKRTHIQHSASKGRCLFINEDCQAGQVIFVEKPLFIAMPALAPKLWDALVNFDEHHPLSPDLGRKHYFAALMSLLHADSTELNKLMTKFAPDASMKPCEEAVRLLSHLSVELEEYQIGQIDPRILQRLVNIWRYNAFGSPASDDGAIIFDHMSMCAHSCDPSCCVAWTDDGTRVLRARVNLSKGEEITIPYYAEEDLLKPASLRKQILVAHGFECACQRCSLPTDIGRGFRCPHCYIGTCYVSNDDELRPCSACKACLTREEITRLFQLEEEYGYRIGNLVSTGNTSLLDFKTVYEEALELFDRHWMLYFMDEVLRNTYIEESNILDAFGHMRRCVEFHEHYYCRPTAILAGGYDLIGCALQALCPNQTWQHVGAFQKAAQTLTIVCGRHHQATQKTYDRLRQASASIDNVVTEVAPSNLLSDQIGRLQVGAHDCSATLIGKIR*
>LepChlNIES1868050713_rbh_TGME49_216080
MHRISSIINVAFAQTYGNELMMALTADVPDRFTDEVVDNLMDKLIGSLRLQSIAHGDFESMTLSKFACVPVASRLFPFMAHPPRLGPSFEVPAPTCRSSRSRLKTTSSHCRQFEFRLDHTLRTAAVHNSHVKDEFVAMHVDPTPATPAEHNRAWSLAMIDERTRIGNAPGKGRCLFITQACELGHVVLIEKPVLVSVPSLDPNMWAALVKLNESQPLRPVAKCCFAALVSYFLLDKLALEVILDKFIPDGEDEPSEDVLRMVSQLPEVFQTYKKEAITPHMLQRLLMTWRLNAFAHRNITNGLIMYDRISMCAHSCDPSCSFAWEDADVLVLRARRALRNGDEITISYLEDNALLRETSFRQAQLNTWRFFCKCERCSQLFDWQIVPLLSPPT
>LepChlNIES1868060074_rbh_TGME49_216080
MTTYGVEVLSTESKGNVLIASRYFAPGETLLIECPALLAWFGPLNRESVRRACGPFLELTVDSQDSILNAFYCPLDSEWATCFRTICPPGDVGERMLRFLIVMQFNAVACNAAKLDGSGPDDSPELHDRCGLFIVASKMSHSCAPNAVWYSRNNHGDRVVRSTSAINVGDEITISYIGETDLLLPLEQRRFKLFKKQGFWCNCVRCATSLDDARIFPCGILSTCTGTRRFTTSWQIGACSKCNQPCGDNTLAELLAEEEALSECLDHLDRIIDSGLQNTLGKQIFALEPLHPMHYLTPRLSRILTGLHTAIGDAKSVATSQELRLPCWECVPALLRSQTRAFDLEQVADAQLQAGNIIAARSLYEEALVVLCIVAERRHPYVERVIRKYYEVVLLTPRIVDLGKNGTSISAGHYVAACALPDMKLNGRVGRVEACRDGMYEVYIWGEVELLKPENVIAIQLASHGCSCIGDAVILYGLTSPSDAALNGRVGILEGIEEQFWVRLTGDGLKNVRQSNLAILPELPSSAGFAALCSLNDLD*
>LepChlNIES1868060303_rbh_TGME49_216080
RKRCRSYCVMYCLMFVSLFAYTVFPPNNATIVNRTTEAKDSMDWLGDMLAGNLVAKLFSGLKKVSFPGWPISHAALDNTTLAKPIHLVASPPGPSQSFSPRPEPTQSTLRTYLKHSRNLQPTSDAPLVCQAFLQLGSDHKVFPDKRCETITAQGLSLEVAGHACTTRTQAEDTKPWTQEMMDRRTNIRNLSEKGRCLFTNEGCASGEVVLVETPILVAVPSLAPKLWESLTNLHEQQQFNQPVVFYFAAVVSLFNLDKKALEQVMDKFVPNTNEQLGEDIARILAACSEHYQEQKQTDNIGTLTARMIDAPTLQRLAGAWKYNSFTSTSDKGGLVLYDRISMCAHSCDPSCSWTFDNNNTFVLRARMPLAEGDELTITYFPEKDLISPTATRQHKLRHWLFTCSCERCALHIDIARGFRCSMCSDGICYGSVDGKSMRCVLCNASPARNAISKLLQLEAKYLSRVSRVSPVDLRALERIYNEATKVFDHHYIMYLISTKLQNAFIRKKNLTGVIMHLRNRIQYQEHAYCRPTLLLGLCHEALGDISKEKYPELTRPQIEAFKTAYQILTTVRGRSHVCALSPYKKLQYDLSQVEEDQNGKL*
>LepChlNIES1868065830_rbh_TGME49_216080
MTSREIRTCIGLEQIYLDKVANLIETEVTEVSAVQKIYEEAINIFDRHWILHFMDAILWEEYAENNDQLVAMHHLKRCLEFHEHYYFRPTCALSWYYEALGDALQVTNPHRKWLYIQAFQKAHRILAILCGQQNQEVIGINMKLLGALSEVDEVSSAKVASNLGAKKASTTPSHALRPIGSLVSFTRFDNPTFPVSRHFRRYRPIRLAHSHPHIKGVPMMALFGLLACGRATFGAFRFGSSPQSRTPNQ
>LepChlNIES1868068496_rbh_TGME49_216080
FQASQLMNVQICASKGRCTVASHAVLAGTLLLQEHPIVVSAPSAAPQQWASLVAAHEENPFPMHPEWYLAAAAVIIAAKGDSALAEAVGNKYRPDPAQSASFCGSVLDVLRVMELLGLQDYASPEDFINAVAIMRVNGFRLPGEPGVIGLFDRASLMSHSCCPNAEFDFEGSTRILVRTLKDLEIGEEISISYLPSYALRQSTEMRRLKLEDHFFICQCDRCLWPVDLCRGFSCPVATCTGVCFMPGDTTCSDEKPPSSTLACSACGIALEGETLTTVLDYEAQYGFVAEYGTMHGDAKTAKGLAHGAIAVFRQHWILAAILRALENHSSGAEALDCHDKVATMQAAAMQPWPWLLGTCVP*
>LepChlNIES1868082390_rbh_TGME49_216080
MCGAITILVISFVAWPLGLEPVAGCTAKFMTNGHSSAEDTASALANTLVHRALKESSCQHAELDKATIGKDARQHANFAEPNANAGLEANWSAREVYLAAVTAAAVAQAEETRPRSSDKIDQIVYVQKSSTKGRCLFTKEDCEIGQVVFFEKPILVARPSVAPKIWEYLTKLNEERPFEFASEYHLAALISLFRLDQKVINIILDKFVPEEDREPKSDVLRILSQLPDDLKEQYNATIDPQTLQMLVSAWRYNSLGYKNEKHGLVMYNCISMCAHSCDPSCSYMFGDNDTCILRAKVALREKDELTISYLVEEDLLKGTPIRQGILQGWLFTCACRRCAQHVDYGRGFRCPKCHIGICYASTNNTMES
>LepChlNIES1868126968_rbh_TGME49_216080
MKSDNEMEDEVEEKTWKKGDQCYAVWAGNGCYYAAVVDEVHHETRTIKVQWDDKETTHQIVAFEQVMEPGEENRAWKTARIEKRASIKHSELKGRCLFTNRAVKPGGIVFIEKPTLVALPADAPKLWERLRKLHEQKPLQLGTVTFHYAALLSELVLDAQGIAIIMDKYVPNPDEEAGEDVVRILGALTDDLHEKLSVSNLDAKRIQRLVSAWRYNSFGHHREDGLVLYNRISMCAHSCDPSCCWSYGEEDAFVLRARIDLNAGDELTVSYLQDEDLLRSIPVRRQKLQNWRFTCACARCCRSVDYGRGFRCRTCTLGVTYANDRNGMEACTVCCTSPSYEDMQKLFKFEEDYVARVDALDKTDIPDVQIVYEHALEIFDKHWILFIMDTYLWMHYREKKSVADAIEHQQRRIEFHQHYYPRSTFVLAWCLEELGDCLQSHLPHRKVQHVQAYQKAYHMLAILCGSRHHYTASPYNKICHATQNGGNS*
>LepChlNIES1868128685_rbh_TGME49_216080
MFEVREVMGKGRCVFATSEILEGTVIFCEPPLVASSPAAATDVWERLSAAHRALDIRCCDPRSCLAAVTAARIAAKDPVVKAAMADKFIPANWPGSNEALQVEADALQLLEALHLEKEDAATDLQEFKAALAILQFNAFALPEPGSLALYDKISMLAHSCCPSANFEFEDQARIIVKVIKNLEAGEEITISYLTANILSRSSDVRRRALHSSFDFWCRCVRCTWPIDLCRGFCCFSPTCSGVCFVLAKDSDTENDEESPSLAPCTVCGEVFPQHLLRWFLEREFLYAAAESEVTTPGKLHEVEDQLIPLGAFFAQHWLPVAISKSMLRYHAEVEPITTEKALEFQHCVGDFYVAAFEPWPWMVSLFRH*
>LepChlNIES1868128686_rbh_TGME49_216080
TGGPSGFFFVFDPFPMQVLEGTVIFCEPPLVASSPAAATDVWERLSAAHRALDIRCCDPRSCLAAVTAARIAAKDPVVKAAMADKFIPANWPGSNEALQVEADALQLLEALHLEKEDAATDLQEFKAALAILQFNAFALPEPGSLALYDKISMLAHSCCPSANFEFEDQARIIVKVIKNLEAGEEITISYLTANILSRSSDVRRRALHSSFDFWCRCVRCTWPIDLCRGFCCFSPTCSGVCFVLAKDSDTENDEESPSLAPCTVCGEVFPQHLLRWFLEREFLYAAAESEVTTPGKLHEVEDQLIPLGAFFAQHWLPVAISKSMLRYHAEVEPITTEKALEFQHCVGDFYVAAFEPWPWMVSLFRH*
>LepChlNIES1868137168_rbh_TGME49_216080
MSDASRRDALCSVAVGAALHGEGLFARKAFQPGEIILADPFLARLQMRFTATGDDGNLPLLDELLAAMLASEECETMLLLRHRFFLGHPSSKTVALYNEWAEQAKWPSHIVGDDVRRAIVEAMLAVAFNAYNSRPGCRYYMMYPIIAKANHSCFPNASVVAPESGSGELICLRQIKSGDEILVSYISDGQLATPAHSRLGFILDNWEFGCDCKRCNAVVDDARRFSCPVLECNGRCLALMTNDDMPGPLRTSCCDTCGMKPSAAIWAAWAEQEEQADGLIQNLPRGMFSAWAFCEDFASVHPDHWLVDRWKRHLAAHVEQEARNADTPEEAAELRAEADVHQQQARRCRDTTVGLELGVSTIL*
>LepChlNIES1868137170_rbh_TGME49_216080
MSDASRRDALCSVAVGAALHGEGLFARKAFQPGEIILADPFLARLQMRFTATGDDGNLPLLDELLAAMLASEECETMLLLRHRFFLGHPSSKTVALYNEWAEQAKWPSHIVGDDVRRAIVEAMLAVAFNAYNSRPGCRYYMMYPIIAKANHSCFPNASVVAPESGSGELICLRQIKSGDEILVSYISDGQLATPAHSRLGFILDNWEFGCDCKRCNAVVDDARRFSCPVLECNGRCLALMTNDDMPGPLRTSCCDTCGMKPSAAIWAAWAEQDFASVHPDHWLVDRWKRHLAAHVEQEARNADTPEEAAELRAEADVHQQQARRCRDTTVGLELGVSTIL*
>LepChlNIES1868141760_rbh_TGME49_216080
MELPANHSADGKITIGTFVDRLASKLSDESVVHFLRHQDLDSSMIAKHPGPTPPPTAARKSTEIPVLEAQAAARAETVNSAAARAEENKAWSSERIKTRTSIQHSLAKGRCLFTNEECEPGQVVIVEKALFVATPSLAPKLWEALTKLDENEALNTGRKFHFAALMSLFHLCPAKLEALMDKFVPGKDKAPGDDVMRVLRQLSEELKKYQQGAIDPHILQVLVMAWRYNSFNVLGEEHGCAMYNRVSMCAHSCDSSCSIATQSQDDGWVCVLRARIALNKNDELTIPYLEGTDYLRPTYIRRQKLEGWDFACTCDRCSPRIDLGRGFRCPKCYIGICYVSAGEKLEPCSTCFGSPSAEDADKLLQLEDQYGRRVADFHEGSVMDFTEFEGMYEAAQDIFNRHYILYSMDIILAEAYCDDNMLDAMEHLRRCVEFHEHYYCRPTRHLGEMYEIVGCALQAQYPYSRWRHIQAFQIAVNILNITCGQHHSDTVRAVNRLQLASSKDRKVTNAATASSQQLNPSLHPTANLKANFPHLRLPNLRLNLPVQRTKLFAQPSNCVIGIPVAGLICFLIGSGVVSIMHLSCCRTQRQLKKHP*
>LepChlNIES1868163678_rbh_TGME49_216080
MAIHRGNVQAEALFKRVLHGCSVDLGRLDNTILAKSRSLPVDVVASSWRKASLPSGPVLKAPRSALKPSPDTALGHGIFSEIQRSRIGATPDLPEASSDIVEAAEVAAVALENQARALEAAQEAAYQAGEAEQAIDAAEFGYVSSGSEAAALIASLQARSTAHATATVARSATEAALAEETRAWRSERIHRRTIVQNVQTKGRCLFTKQACEAGEVIFVEKPILISVPSLAPKLWSALENLNDHQTLELGVKQHFAAMMSLIELDDTALELVLDKFVPNGDDKISDDVKRVLSKLAGELKEYEIVAYDPHRFQRLVSAWRFNAFAYMEGEDGLAMYDRMSMCSHSCDPSTHYSQGEGDAMVLRARFALNKNDEITISYIRQNHLLKGISVRQQELRHWNFICACDRCSLRVDHGRGFRCPTCRTGVCFATVANRLEPCMICKSPPTDDETIKLLQLEEEYVGGHEDLNATDLQKVEDIYQKAVSIFDKHWLLYFLGTTLWQAYCENRTSDALEHVRRLVDFHDHYYCRPTIIQAESCQALGQALEARVPHQTKQYVQAFERACDMFTILYGQYHPFTVYPYTKLLRHSSRQTDNKEHEIVNALSRSALGRMSNIIAKAIAILALVAAAVALLHLRRGVMPGSEQPLCG*
>LepChlNIES1868185969_rbh_TGME49_216080
MPLTDDEDEVEPKWKEGDRCYAVWAGNGSYYAATVDQVHHQSKHIKVLWDDKETTHQIVTFDQVVETVNDRAWKTARIEKRASIQHTEAKGRCLFTNAAARPGEVLFIERPILVALPTDAPKLWEKLTRLHEKKPLQLGTVTFHYAALLSELVLDAQHVAVIMDKYVPYPDEEAGEDVIRILGDLTDDLHEKMRTSNLDAKRIQRLVSAWRYNSFGHHKEDGLVLYNRISMCAHSCDPSCCWSYGDEDSFVLRARVGLKVGDELTVSYLQDDDLLKSIILRRQKLQNWRFTCACERCCLSVDNGRGFRCRQCRVGAMYANDKNVIEPCSMCCGSPSYEEMQMLLKLEEDYATRVDCLDKTDILDVLTVYEHALEIFERHWILFAMDTYLWGHCREKKIVAEAIQHQKRRIEYHLHYYPRSTFVLAWCHEELGDCLQGHLPHRKWQYIEEYKKAYHMLAILCGNSHHYTVSPYNKIQYAFHNDRTST*
>LepChlNIES1868185970_rbh_TGME49_216080
MPLTDDEDEVEPKWKEGDRCYAVWAGNGSYYAATVDQVHHQSKHIKVLWDDKETTHQIVTFDQVVETVNDRAWKTARIEKRASIQHTEAKGRCLFTNAAARPGEVLFIERPILVALPTDAPKLWEKLTRLHEKKPLQLGTVTFHYAALLSELVLDAQHVAVIMDKYVPYPDEEAGEDVIRILGDLTDDLHEKMRTSNLDAKRIQRLVSAWRYNSFGHHKEDGLVLYNRISMCAHSCDPSCCWSYGEDDSFVLRARVALNSGDELTVSYLQDEDLLKSIVVRRQKLQNWRFTCACERCSLHVDHGRGFRCRKCRVGVMYATDTGGMEPCCVCLTMPSSEEIQSFLKFEEEYVARVDCLDKKDIPDVQTVYEHALEIFDRHWMLFVMDSYLWEHYRETKNVADAIEHLRRRMDYHQHYYPRSTFVLAWCHEELGDCLLSHVPHRKWQYIQEYQLAFNMLGILCGVRHQYTASPYNKICHANQNEGNNSSISE*
>LepChlNIES1868185971_rbh_TGME49_216080
GQNGAATMKHRNAKCRALRERTRNQCAINPTATSWHPPEKKTARQKMTPSESLARGVSCSIDSHPHDSQYAFSTSVLAFTALWIRVATADEEMRSAKDDSAENLDDEALSKQGVESKKWKQGDQCYACWAGNGCYYGATVDEVLHESKSIKVLWDDQETTHQIVPFEQVMEPGEENRAWKKSRIEKRASVKQSDTKGRCLFTNEAVGPGELVFIERPILVALPADAPKIWDKLTKMHEKTPLQLGTVTFHYAALLSELLLDAQDIAIIIDKYVPDPDEEAGEDVLLILEALTDDLHENLRVASLDAKRLQRLTSAWRYNSFGHHKEDGLVLYNRISMCAHSCDPSCCWSYGDEDSFVLRARVGLKVGDELTVSYLQDDDLLKSIILRRQKLQNWRFTCACERCCLSVDNGRGFRCRQCRVGAMYANDKNVIEPCSMCCGSPSYEEMQMLLKLEEDYATRVDCLDKTDILDVLTVYEHALEIFERHWILFAMDTYLWGHCREKKIVAEAIQHQKRRIEYHLHYYPRSTFVLAWCHEELGDCLQGHLPHRKWQYIEEYKKAYHMLAILCGNSHHYTVSPYNKIQYAFHNDRTST*
>LepChlNIES1868185972_rbh_TGME49_216080
MTQPKTWMMRESSQKKWKQGDQCYACWAGNGCYYGATVDEVLHESKSIKVLWDDQETTHQIVPFEQVMEPGEENRAWKKSRIEKRASVKQSDTKGRCLFTNEAVGPGELVFIERPILVALPADAPKIWDKLTKMHEKTPLQLGTVTFHYAALLSELLLDAQDIAIIIDKYVPDPDEEAGEDVLLILEALTDDLHENLRVASLDAKRLQRLTSAWRYNSFGHHKEDGLVLYNRISMCAHSCDPSCCWSYGEDDSFVLRARVALNSGDELTVSYLQDEDLLKSIVVRRQKLQNWRFTCACERCSLHVDHGRGFRCRKCRVGVMYATDTGGMEPCCVCLTMPSSEEIQSFLKFEEEYVARVDCLDKKDIPDVQTVYEHALEIFDRHWMLFVMDSYLWEHYRETKNVADAIEHLRRRMDYHQHYYPRSTFVLAWCHEELGDCLLSHVPHRKWQYIQEYQLAFNMLGILCGVRHQYTASPYNKICHANQNEGNNSSISE*
>LepChlNIES1868185973_rbh_TGME49_216080
GQNGAATMKHRNAKCRALRERTRNQCAINPTATSWHPPEKKTARQKMTPSESLARGVSCSIDSHPHDSQYAFSTSVLAFTALWIRVATADEEMRSAKDDSAENLDDEALSKQGVESKKWKQGDQCYACWAGNGCYYGATVDEVLHESKSIKVLWDDQETTHQIVPFEQVMEPGEENRAWKKSRIEKRASVKQSDTKGRCLFTNEAVGPGELVFIERPILVALPADAPKIWDKLTKMHEKTPLQLGTVTFHYAALLSELLLDAQDIAIIIDKYVPDPDEEAGEDVLLILEALTDDLHENLRVASLDAKRLQRLTSAWRYNSFGHHKEDGLVLYNRISMCAHSCDPSCCWSYGEDDSFVLRARVALNSGDELTVSYLQDEDLLKSIVVRRQKLQNWRFTCACERCSLHVDHGRGFRCRKCRVGVMYATDTGGMEPCCVCLTMPSSEEIQSFLKFEEEYVARVDCLDKKDIPDVQTVYEHALEIFDRHWMLFVMDSYLWEHYRETKNVADAIEHLRRRMDYHQHYYPRSTFVLAWCHEELGDCLLSHVPHRKWQYIQEYQLAFNMLGILCGVRHQYTASPYNKICHANQNEGNNSSISE*
>LepChlNIES1868185974_rbh_TGME49_216080
GQNGAATMKHRNAKCRALRERTRNQCAINPTATSWHPPEKKTARQKMTPSESLARGVSCSIDSHPHDSQYAFSTSVLAFTALWIRVATADEEMRSAKDDSAENLDDEGVESKKWKQGDQCYACWAGNGCYYGATVDEVLHESKSIKVLWDDQETTHQIVPFEQVMEPGEENRAWKKSRIEKRASVKQSDTKGRCLFTNEAVGPGELVFIERPILVALPADAPKIWDKLTKMHEKTPLQLGTVTFHYAALLSELLLDAQDIAIIIDKYVPDPDEEAGEDVLLILEALTDDLHENLRVASLDAKRLQRLTSAWRYNSFGHHKEDGLVLYNRISMCAHSCDPSCCWSYGDEDSFVLRARVGLKVGDELTVSYLQDDDLLKSIILRRQKLQNWRFTCACERCCLSVDNGRGFRCRQCRVGAMYANDKNVIEPCSMCCGSPSYEEMQMLLKLEEDYATRVDCLDKTDILDVLTVYEHALEIFERHWILFAMDTYLWGHCREKKIVAEAIQHQKRRIEYHLHYYPRSTFVLAWCHEELGDCLQGHLPHRKWQYIEEYKKAYHMLAILCGNSHHYTVSPYNKIQYAFHNDRTST*
>LepChlNIES1868191832_rbh_TGME49_216080
MPTDTDEKMPPANPQESAANDDDDEQSELWKPTERVMAVWAGNGCSYAATIEEVDSVKRTVRVVWDDQVDSHRTIPFEQVRSMEEEMKSWSSARIDKRATVRPSSDKGRCLFTNETSEAGDVVFIERPLLVALPAAEPKLWEHLTKLHEAQPLNLGTVTFHYAALLSQLQLEEDQLEIILDKFVPDPDEDPGEDVIRILQSIQDNHILNVKEKLIEPRRLQRLVSAWRYNSFGHHKEDGLVLYNRISMCAHSCDPSCCWSYGEEDAFVLRARIALQKDAELTISYLQDEDLLKSTSVRQQKLQNWRFTCMCPRCCLKVDVGRGFKCRRCHVGVMHVRASTQDPASGSTTNYSLEPCHVCTAPPSQQDQAMLLQLEEEYVARVESLDKNDVPDVQAVYQAAIEIFEKHWILYVMDTILWEAHREKNLSDAIEHQRRRVAFHEHYYCRPTFILAWCHEELGDSLTTQFPNRKWHASQEFNVAYRMLVILCGTHHQYTASPYNKLFAGARRMANGGCRKECAHATLRLSALHREDSAPLPAREGETIAKDGGDAASPEAMDEELDSELARKRTADGMRWR*
>LepChlNIES1868191833_rbh_TGME49_216080
MPTDTDEKMPPANPQESAANDDDDEQSELWKPTERVMAVWAGNGCSYAATIEEVDSVKRTVRVVWDDQDDSHRTIYFDQVRSMEEEMKSWSSARIDKRATVRPSSDKGRCLFTNETSEAGDVVFIERPLLVALPAAEPKLWEHLTKLHEAQPLNLGTVTFHYAALLSQLQLEEDQLEIILDKFVPDPDEDPGEDVIRILQSIQDNHILNVKEKLIEPRRLQRLVSAWRYNSFGHHKEDGLVLYNRISMCAHSCDPSCCWSYGEEDAFVLRARIALQKDAELTISYLQDEDLLKSTSVRQQKLQNWRFTCMCPRCCLKVDVGRGFKCRRCHVGVMHVRASTQDPASGSTTNYSLEPCHVCTAPPSQQDQAMLLQLEEEYVARVESLDKNDVPDVQAVYQAAIEIFEKHWILYVMDTILWEAHREKNLSDAIEHQRRRVAFHEHYYCRPTFILAWCHEELGDSLTTQFPNRKWHASQEFNVAYRMLVILCGTHHQYTASPYNKLFAVQQGISGKAD*
>LepChlNIES1868234400_rbh_TGME49_216080
MKSEFEVRVAEIDAETKTKVSELEAELTRKSSELQEFDLALSKAQQLYIKAKQRCEGVEKQFSAIESNFAASNVRVVGEGQEHEDVTSELSIKEHAFEAAEAEQRREIEELRSISERAFAVEAEQRRENEDLRTEVAMSRIARTRRLCVRNSSAPAKGGPPMTDEEIQDHVIVANLSGKGRCLIGTKKVRKGGVVFREAPIVKVAPDKSNEWIALQNLSKNNKLQYHAMYYLAALHMLRSGENGSQLYYDKSQKN*
>LinPolCCMP1738000653_rbh_TGME49_216080
XRGFGAPVELPAEEPSQGMAADPGKSGTTTAARAPGAGASPAXGGPALLEQPPLARVERGDGDSMRLVYERLLASGQCDALLQHGGGLFVGPPSGPHSSGFREWAVRCMADDEDRDGAVKAMLAVAFNAFSSTPHGRFQMVYRTLAKANHSCIGNACVQAPEHGPGRLICIRAVAPNEEVTVSYLCDEELARPSAFRNRQLLERWEFECACQRCSGPVDDVRVFSCPRSDSCSGRCHALHAQASGALTTTACNSCGQEPCSSLLARWQEREREVESFMDGLPSTLYSAWALSEEFSTAHPDHWLTARWKRYIAAVTEADAERAETASEAEELRFEAAAHAAVEKRCLQALLKLPPPKESSPQPSPLTGQSSGDAAMLGSAGGAAAQPWPTIFLVAAQECSRTHTC
>LinPolCCMP1738052296_rbh_TGME49_216080
XRGFGAPVELPAEEPSQGMAADPGKSGTTTAARXARGXALLEQPPLARVERGDGDSMRLVYERLLASGQCDALLQHGGGLFVGPPSGPHSSGFREWAVRCMADDEDRDGAVKAMLAVAFNAFSSTPHGRFQMVYRTLAKANHSCIGNACVQAPEHGPGRLICIRAVAPNEEVTVSYLCDEELARPSAFRNRQLLERWEFECACQRCSGPVDDVRVFSCPRSDSCSGRCHALHAQASGALTTTACNSCGQEPCSSLLARWQEREREVESFMDGLPSTLYSAWALSEEFSTAHPDHWLTARWKRYIAAVTEADAERAETASEAEELRFEAAAHAAVEKRCLQALLKLPPPKESSPQPSPLTGQSSGDAAMLGSAGGAAAQPWPTIFLVAAQECSRTHTCLGMGNA
>LinPolCCMP1738071092_rbh_TGME49_216080
WSAPPSPGAAAAAPLHKAAMAAPPERDEPMPQQENGEEAAAAPTEDEPMGARWKPGDRVYAVWAGNGCYYPATVAEVQPANRAVMVTWDDADGSHRLVSYDQVMEPSEDTTAWSATRIERRASVRKTAEKGRCLFTNEACDPGQVVFIEKPTLVALPALSPRLWEHLQKLHEAQPLNLGTVTFHFAALMSQLQLDPISIDVILDKFVPDADEEPGEDVIRILQSLQDNMADVLKLREHPIDPRRLQRLVSAWRYNSFGHHKEDGLVLYNKISMCAHSCDPSCCWSYGDDDAFVLRARVALNRGDELTISYLQDEDLLKSTAVRQQKLQNWRFTCQCPRCRLRVDAGRGFRCRRCRFGIICATVTGGLEPCRVCCSSLSPEETKILLNLEEEYVVRVENLDKTDVADVETVWQHAIDIFERHWILYVMDTMLWEALREKNLPDAIEHQRRRIEFHEHYYCRPTFILAWCHEELGDCLQNQFPHRKWQLVQEFGRAYQMLVILCGTNHQYATSPYNKLWQASSGGNAGAAASAAGGGNSTALLGETAGWSCCTFGSAGGAAIYAQQADQPSVRSPVGGAVVGLDLCMQVGRDDATRMYTRX
>LinPolCCMP1738071619_rbh_TGME49_216080
XPPERDEPMPQQENGEEAAAAPTEDEPMGARWKPGDRVYAVWAGNGCYYPATVAEVQPANRAVMVTWDDADGSHRLYDQVMEPSEDTTAWSATRIERRASVRKTAEKGRCLFTNEACDPGQVVFIEKPTLVALPALSPRLWEHLQKLHEAQPLNLGTVTFHFAALMSQLQLDPISIDVILDKFVPDADEEPGEDVIRILQSLQDNMADVLKLREHPIDPRRLQRLVSAWRYNSFGHHKEDGLVLYNKISMCAHSCDPSCCWSYGDDDAFVLRARVALNRGDELTISYLQDEDLLKSTAVRQQKLQNWRFTCQCPRCRLRVDAGRGFRCRRCRFGIICATVTGGLEPCRVCCSSLSPEETKILLNLEEEYVVRVENLDKTDVADVETVWQHAIDIFERHWILYVMDTMLWEALREKNLPDAIEHQRRRIEFHEHYYCRPTFILAWCHEELGDCLQNQFPHRKWQLVQEFGRAYQMLVILCGTNHQYATSPYNKLWQASSGGNAGAAASAAGGGNSTALLGETAGWSCCTFGSAGGAAIYAQQADQPSVRSPVGGAVVGLDLCMQVGRDDATRMYTRX
>LinPolCCMP1738113145_rbh_TGME49_216080
XRIQVHLAPEEGKRRGGADCWHCRPLQLSRPAACRGFGAPVELPAEEPSQGMAADPGKSGTTTAARAPGAGASPAXGGPALLEQPPLARVERGDGDSMRLVYERLLASGQCDALLQHGGGLFVGPPSGPHSSGFREWAVRCMADDEDRDGAVKAMLAVAFNAFSSTPHGRFQMVYRTLAKANHSCIGNACVQAPEHGPGRLICIRAVAPNEEVTVSYLCDEELARPSAFRNRQLLERWEFECACQRCSGPVDDVRVFSCPRSDSCSGRCHALHAQASGALTTTACNSCGQEPCSSLLARWQEREREVESFMDGLPSTLYSAWALSEEFSTAHPDHWLTARWKRYIAAVTEADAERAETASEAEELRFEAAAHAAVEKRCLQALLKLPPPKESSPQPSPLTGQSSGDAAMLGSAGGAAAQPWPTIFLVAAQECSRTHTCLGMGNAWEX
>LinPolCCMP1738154342_rbh_TGME49_216080
XSAPPSPGAAAAAPLHKAAMAAPPERDEPMPQQENGEEAAAAPTEDEPMGARWKPGDRVYAVWAGNGCYYPATVAEVQPANRAVMVTWDDADGSHRLVSYDQVMEPSEDTTAWSATRIERRASVRKTAEKGRCLFTNEACDPGQVVFIEKPTLVALPALSPRLWEHLQKLHEAQPLNLGTVTFHFAALMSQLQLDPISIDVILDKFVPDADEEPGEDVIRILQSLQDNMADVLKLREHPIDPRRLQRLVSAWRYNSFGHHKEDGLVLYNKISMCAHSCDPSCCWSYGDDDAFVLRARVALNRGDELTISYLQDEDLLKSTAVRQQKLQNWRFTCQCPRCRLRVDAGRGFRCRRCRFGIICATVTGGLEPCRVCCSSLSPEETKILLNLEEEYVVRVENLDKTDVADVETVWQHAIDIFERHWILYVMDTMLWEALREKNLPDAIEHQRRRIEFHEHYYCRPTFILAWCHEELGDCLQNQFPHRKWQLVQEFGRAYQMLVILCGTNHQYATSPYNKLWQASSGGNAGAAASAAGGGNSTALLGETAGWSCCTFGSAGGAAIYAQQADQPSVRSPVGGAVVGLDLCMQX
>LinPolCCMP1738155973_rbh_TGME49_216080
XRGRARWAPLPRGTARSAVGARPPAWSAPPSPGAAAAAPLHKAXATVAEVQPANRAVMVTWDDADGSHRLVSYDQVMEPSEDTTAWSATRIERRASVRKTAEKGRCLFTNEACDPGQVVFIEKPTLVALPALSPRLWEHLQKLHEAQPLNLGTVTFHFAALMSQLQLDPISIDVILDKFVPDADEEPGEDVIRILQSLQDNMADVLKLREHPIDPRRLQRLVSAWRYNSFGHHKEDGLVLYNKISMCAHSCDPSCCWSYGDDDAFVLRARVALNRGDELTISYLQDEDLLKSTAVRQQKLQNWRFTCQCPRCRLRVDAGRGFRCRRCRFGIICATVTGGLEPCRVCCSSLSPEETKILLNLEEEYVVRVENLDKTDVADVETVWQHAIDIFERHWILYVMDTMLWEALREKNLPDAIEHQRRRIEFHEHYYCRPTFILAWCHEELGDCLQNQFPHRKWQLVQEFGRAYQMLVILCGTNHQYATSPYNKLWQASSGGNAGAAASAAGGGNSTALLGETAGWSCCTFGSAGGAAIYAQQADQPSVRSPVGGAVVGLDLCMQVGRDDATRX
>LinPolCCMP1738156581_rbh_TGME49_216080
XSAPPSPGAAAAAPLHKAAMAAPPERDEPMPQQENGEEAAAAPTEDEPMGARWKPGDRVYAVWAGNGCYYPATVAEVQPANRAVMVTWDDADGSHRLVSYDQVMEPSEDTTAWSATRIERRASVRKTAEKGRCLFTNEACDPGQVVFIEKPTLVALPALSPRLWEHLQKLHEAQPLNLGTVTFHFAALMSQLQLDPISIDVILDKFVPDADEEPGEDVIRILQSLQDNMADVLKLREHPIDPRRLQRLVSAWRYNSFGHHKEDGLVLYNKISMCAHSCDPSCCWSYGDDDAFVLRARVALNRGDELTISYLQDEDLLKSTAVRQQKLQNWRFTCQCPRCRLRVDAGRGFRCRRCRFGIICATVTGGLEPCRVCCSSLSPEETKILLNLEEEYVVRVENLDKTDVADVETVWQHAIDIFERHWILYVMDTMLWEALREKNLPDAIEHQRRRIEFHEHYYCRPTFILAWCHEELGDCLQNQFPHRKWQLVQEFGRAYQMLVILCGTNHQYATSPYNKLWQASSGGNAGAAASAAPKQHSWVLLAAATAPALLGETAGWSCCTFGSAGGAAIYAQQADQPSVRSPVGGAVVGLDLCMQX
>LinPolCCMP1738207620_rbh_TGME49_216080
XSRPAACRGFGAPVELPAEEPSQGMAADPGKSGTTTAARAPGAGASPAXGGPALLEQPPLARVERGDGDSMRLVYERLLASGQCDALLQHGGGLFVGPPSGPHSSGFREWAVRCMADDEDRDGAVKAMLAVAFNAFSSTPHGRFQMVYRTLAKANHSCIGNACVQAPEHGPGRLICIRAVAPNEEVTVSYLCDEELARPSAFRNRQLLERWEFECACQRCSGPVDDVRVFSCPRSDSCSGRCHALHAQASGALTTTACNSCGQEPCSSLLARWQEREREVESFMDGLPSTLYSAWALSEEFSTAHPDHWLTARWKRYIAAVTEADAERAETASEAEELRFEAAAHAAVEKRCLQALLKLPPPKESSPQPSPLTGQSSGDAAMLGSAGGAAAQPWPTIFLVAAQECSRTHTCLG
>LinPolCCMP1738222597_rbh_TGME49_216080
XAEQDESRGFRCPACRKGTVFARAAGRGGGESVEEDSSSDDSDSKPHWLAAAGRPDPSAGAALAAXALTAAEARVLAEAECRLQALVERWAEKGKSFKPDLAELRGAEELMAGPFMQHGTAQRLRKHLAKHYGARGERARQLKLLQARVDFAAAAYPCTSAAHAWALEAYADALLDAPEGLGDQGX
>LinPolCCMP1738239750_rbh_TGME49_216080
APPSPGAAAAAPLHKAAMAAPPERDEPMPQQENGEEAAAAPTEDEPMGARWKPGDRVYAVWAGNGCYYPATVAEVQPANRAVMVTWDDADGSHRLVSYDQVMEPSEDTTAWSATRIERRASVRKTAEKGRCLFTNEACDPGQVVFIEKPTLVALPALSPRLWEHLQKLHEAQPLNLGTVTFHFAALMSQLQLDPISIDVILDKFVPDADEEPGEDVIRILQSLQDNMADVLKLREHPIDPRRLQRLVSAWRYNSFGHHKEDGLVLYNKISMCAHSCDPSCCWSYGDDDAFVLRARVALNRGDELTISYLQDEDLLKSTAVRQQKLQNWRFTCQCPRCRLRVDAGRGFRCRRCRFGIICATVTGGLEPCRVCCSSLSPEETKILLNLEEEYVVRVENLDKTDVADVETVWQHAIDIFERHWILYVMDTMLWEALREKNLPDAIEHQRRRIEFHEHYYCRPTFILAWCHEELGDCLQNQFPHRKWQLVQEFGRAYQMLVILCGTNHQYATSPYNKLWQASSGGNAGAAASAAGGGNSTALLGETAGWSCCTFGSAGGAAIYAQQADQPSVRSPVGGAVVGLDLCMQVGRDDATRX
>LinPolCCMP1738240938_rbh_TGME49_216080
WEERCHRALADFRQMPTPAREAVLGLYAPEKPIPGLEEVEAGLASDEERRFLRVLHVNGVSLPDGGKGVFTLASRANHSCRPNAAFRVEEDGKLTLVAIRPVEAGDEVTVSYLAETDLLAPVAYRQRCLRPWGFTCACVRCAAAVDDMRAMTCPSCGAGEVRPTPKGRWLPCKACGEEPSPRAMQRSEAGWWQRYGEVAEDEGQALLELRERRLDSSASGELQPPASPRKLHRSWWMAELIFVRRKLESAASPTPSAEGHWLAAGLADVVAEAHLWRGELEEATEAVRQRTRFVRQALGGALCYEAVVVKGVAGVAAGLAGDVERAQVLLRGALREAELLX
>LinPolCCMP1738294205_rbh_TGME49_216080
XSRPAACRGFGAPVELPAEEPSQGMAADPGKSGTTTAARAPGAGASPAXGGPALLEQPPLARVERGDGDSMRLVYERLLASGQCDALLQHGGGLFVGPPSGPHSSGFREWAVRCMADDEDRDGAVKAMLAVAFNAFSSTPHGRFQMVYRTLAKANHSCIGNACVQAPEHGPGRLICIRAVAPNEEVTVSYLCDEELARPSAFRNRQLLERWEFECACQRCSGPVDDVRVFSCPRSDSCSGRCHALHAQASGALTTTACNSCGQEPCSSLLARWQEREREVESFMDGLPSTLYSAWALSEEFSTAHPDHWLTARWKRYIAAVTEADAERAETASEAEELRFEAAAHAAVEKRCLQALLKLPPPKESSPQPSPLTGQSSGDAAMLGSAGGAAAQPWPTIFLVAAQECSRTHTCLX
>LinPolCCMP1738316831_rbh_TGME49_216080
XGGGEPSCGGPALLEQPPLARVERGDGDSMRLVYERRASATLCSSMAAAFLWAHPLARXSSGFREWAVRCMADDEDRDGAVKAMLAVAFNAFSSTPHGRFQMVYRTLAKANHSCIGNACVQAPEHGPGRLICIRAVAPNEEVTVSYLCDEELARPSAFRNRQLLERWEFECACQRCSGPVDDVRVFSCPRSDSCSGRCHALHAQASGALTTTACNSCGQEPCSSLLARWQEREREVESFMDGLPSTLYSAWALSEEFSTAHPDHWLTARWKRYIAAVTEADAERAETASEAEELRFEAAAHAAVEKRCLQALLKLPPPKESSPQPSPLTGQSSGDAAMLGSAGGAAAQPWPTIFLVAX
>LinPolCCMP1738326782_rbh_TGME49_216080
ARSAVGARPPAWSAPPSPGAAAAAPLHKAAMAAPPERDEPMPQQENGEEAAAAPTEDEPMGARWKPGDRVYAVWAGNGCYYPATVAEVQPANRAVMVTWDDADGSHRLVSYDQVMEPSEDTTAWSATRIERRASVRKTAEKGRCLFTNEACDPGQVVFIEKPTLVALPALSPRLWEHLQKLHEAQPLNLGTVTFHFAALMSQLQLDPISIDVILDKFVPDADEEPGEDVIRILQSLQDNMADVLKLREHPIDPRRLQRLVSAWRYNSFGHHKEDGLVLYNKISMCAHSCDPSCCWSYGDDDAFVLRARVALNRGDELTISYLQDEDLLKSTAVRQQKLQNWRFTCQCPRCRLRVDAGRGFRCRRCRFGIICATVTGGLEPCRVCCSSLSPEETKILLNLEEEYVVRVENLDKTDVADVETVWQHAIDIFERHWILYVMDTMLWEALREKNLPDAIEHQRRRIEFHEHYYCRPTFILAWCHEELGDCLQNQFPHRKWQLVQEFGRAYQMLVILCGTNHQYATSPYNKLWQASSGGNAGAAASAAGGGNSTALLGETAGWSCCTFGSAGGAAIYAQQADQPSVRSPVGGAVVGLDLCMQVGRDDATR
>MonAgi033438_rbh_TGME49_216080
MVTNRVELLEEDSSSKGDYDPDLAAAGGSPSPVDWNGLASMSTSTGFSHSWDAAAYTKLLDNVDESDSPLYMSADWLEAASRDAIMGGITFEGAEGAKQGGGVVIEDVTEEEVAEEEEQEGEGKQEEEAGEEEEEAAVYGEGQQDEEEINEEQAEENEDEAEEETEENEVTKNDSYIRFQTAQSRIRSDDNSRNEVIVRHDSKGFQRDPLPLPFMQKEIGEEDDAAPLLSPAAPLPPAVAVVDTTKPFTLAQIDLHVQIRHVPGKGRCCFAKHDFRPGDVIFAELPTLAAVPSLDPPLWEVLTKLHKEEPLELPPIWHLAALYSLTRLPREKVQTILDKWVPDENKPPGKDVARVLTRTRLGIDPRRYDYFLQVWRYNSFGHHAEAEGLVLYDRISMLAHDCAATACWHYGDNDAFILRARQFLKKGQEITISYLGDDDLFKSTNVRQDKLAGWLFKCGCRRCSSNVDTSRGFRCPSCGAGTVFFKTDRNPNVTDPGVTTSSACSLCASLADEPTIEQYLEFEVAYTARLSETDKNDLSDAELVYAEAQRVFNQHWVLFALDGILFDAYRERRRWIDAAAHQTNRISYASQVIPQASYTLAWLYEERGDALSNACEEPVSGFFRNIICFSYETAMNMLIVLSGWRHPYTLAAGQKLAKYNTVTPT*
>MonAgi033439_rbh_TGME49_216080
INAEYMGEFEVAYTARLSETDKNDLSDAELVYAEAQRVFNQHWVLFALDGILFDAYRERRRWIDAAAHQTNRISYASQVIPQASYTLAWLYEERGDALSNACEEPVSGFFRNIICFSYETAMNMLIVLSGWRHPYTLAAGQKLAKYNTVTPT*
>NeoCanLiverpool006071_rbh_TGME49_216080
MSRRASHNSSKGNTGAVLTGAGRFAGAHNLLTHVRGVTRAKGGGGDALGKSGRKHGVLDHTDSIKRRELNFDEEAWARTSTLDYSPYKLHRMQESEGTTQVSGDDYGEVSPGEEAGEIEALDEHGEEEEYANDSGDYYEADKAAGGEEEAAEGYTYEGGEEEDEYYYEDSSYQQGEEGVEEEAEEAEVPEDYTVPTGEEDDAEEQGGEYAYEYEYEGEGDYAEEEADKDLQETEWADGDGYEEAEVEVGDDYEDAREGEEEEEGYGEVYEEEEHEEEEEATPANPLAPYTLSQIATKVQVRHVPGKGRCLYTKHDLEPGAIIFVETPVLVAIPSLDEELWSALTEINDEEALELPPVWHLAAICSLTMLDDEKKQICLDKWVPDPDRPPSDDVLRVINRAGLEVHPQLYERMLMVWRYNSFGHHTEQQGLVLYNRISMMAHSCRATACWHYGEDDAFVLRARVKLQAGDELTISYIGDDDLFKSTNVRREKVQGWLFTCQCVRCAAPVDNARGFRCPLCGTGAMFFKTDDEETTSSACTICQALPTQETIQEYLDFEQAYVDRLAETDKSDVPDAELVYNQATRVFAQHWVLYQLNTILFEGYRDGGDHESASFHQMERIKYVSQVMPLASYTLAWLYEEMGDTMLNKAEESGPEIPAHKLNIISRHFEDAYNLLYILCGEDHDYTVAAGTKKTACEERLPAS
>NepSpe001339_rbh_TGME49_216080
EYQKPYSLEEIEEYVDVKKIENKGRCLFSNSSFSPGTIILVELPVLVAIPTLDEDLWNKLSVLNQNQPFNLPPIWHLAAICTLTLLNKNLQDIVLDKFYPPDDTSMYDDAQRVVQQLNLKLPVDKYEKTLLAW
>NepSpe008506_rbh_TGME49_216080
MVAKPDLDENLWSTLNKINEIENLSLPPIWHLAAISSFRILSIEKQKIILNKFFPPDDNSMEEDAKRVIKELKLSFSEKLYEQMLLAWRYNSFAHHTYNDGLVLYNNISMMSHSCNASACWHFGDNDAFILRSRINIKPSDELSISYIGDEDLLKATDLRRDKLSGWSFLCRCEMCEAPMDASRGFRCNTCGVGYIFLKTNENDESYSSICTVCQTAPSEQNILDYINFENQCISVLSDLDKTNFNDVHNLFKAVINILGQHWIMYTLNTYLFEVYRTAQDWDKAITHQKDRIQYVSQVSPLSSFTLAWLYEDLGDIIIESLNINNLLLA
>NepSpe020463_rbh_TGME49_216080
MDYQLERIRYAAKVCPYSSCTLAWLYEEMGDLCIDRLNLNCIYQDKDVDTSSLRITEHWRIMIYRYFQKAAALLEIVCGREHQYTTSAAYKANRILELPSEK*
>NepSpe020464_rbh_TGME49_216080
ELYDINDEEPLYLAPIWHLAAITCFQELSPEKIAICFDKWTPSDDHSMLNDVRRVIDKLTLDIAENDYEHMLLVWRYNSFGHHTDKDGLVLYNRISMMAHSCSATATWQFGADDAFVLRARVHLDAGDELTLSYIGDDDLMKSTEVRREKLSGWLFQCECEMCSSPIDVARGFKCVHCYAGVIHLKSDLDNDIIASSCTVCQSQPSEEEIQSLVERERDLFESLSEVDKSNFDTVINLFKAGCDMLEEHWILNNLVTMIYEIHRNAKEWQEAMDYQLERIRYAVKVCPFSSCTLAWLYEEMGDLCVDRLNLNCIYQDKDVDISSLKITEHWRIMIYRYFQKAAALLEIVCGRDHQYTTSAAYKAAALLAIVCGREHQY
>NepSpe037730_rbh_TGME49_216080
YVGIIYLKSEETDETYSSACTVCQSLPSEELLINYINLERQTMQILYEFDKSDMSTVHQIYTEVSNIFGQHWIIFTLHSILFELYRDSEDW
>NepSpe039618_rbh_TGME49_216080
EEEDENYIEDDDQNYIQQEEEDDQSYTQKEEEDDENHTQKKEPENHDENDTQNDQNDTTKNTHNQQDDDDISNQCTYTEDDEYTLPYTLEEIKQVVQIKPIPNKGRCLFSKNTFEPGNVIFVELPVLVAIPTLNEILWEKLTKLNTQQALALPPIWHLAAICSLTMLDNNSQQIILDKYFPPDDDSMFEDAQRVLEALHINLPLKKYEKTLLAWRYNSFAHHTHKDGLILYNQISMMAHSCHASACWHFGENDAFILRARTHISPD
>NepSpe053701_rbh_TGME49_216080
SFAHHTHKDGLILYNKISMMAHSCHASTCWHFGENDAFVLRARTHISSDEELTISYIGDEDLFKSTDLRREKLSGWLFSCHCELCEAPVDLSRGFHCSFCNVG
>NepSpe053702_rbh_TGME49_216080
SFAHHTHKDGLILYNKISMMAHSCHASTCWHFGENDAFVLRARTHISSDEELTISYIGDEDLFKSTDLRREKLSGWLFTCHCELCEAPVDLSR
>NepSpe054777_rbh_TGME49_216080
DARMRDEKTDDEIADATGEIYSDHSADFSDQRLPDAESQIDTQQETDGTISERQDDDESKQLQDEEYAVTSLEPYTVEEIAAVVEVRYTEQKGRCLFTRYERTPGEVILVELPLLVAIPSLNENLWAELC
>NepSpe058982_rbh_TGME49_216080
INFVSQVMPLSSFTLAWLFEELGDSIVNTLNLDQAVSTHHKIFLNQYFENAANLLSILCGKSHEYTMQAKHKSNRIQELASS*
>NepSpe085628_rbh_TGME49_216080
EEDEDTFYMEEYCEPYTQEEIDEVVEIKWTFDKGRCLYSKEVFSPGMIIFVELPVLVATPTLDQELWDALHEIDDIASFSLPPIWHLAAICSFRLLKEKDQKIVLNKYFPEDDHTLESDAKRIVDYMGLDIEIETYEQMLLAWRYNSFAHHTHKDGLVLYNNISMMSHNCNATACWHFGEQDAFILRSRVDIQPNEELSISYIGDEDLLKATDLRREKLSGWLFTCHCEMCEAPMDPTRGFRCANCGVGNIFLKSTENDETYSTYCNVCLTSPLEKTLWDFVMYEKQCVEFLNNIDKSSPVELENLFSEVINVLSQHWIIYTLNSHLFEVYRKARDWDKAITHQKERIQYVTKVMPLSSFTLAWLYEDLGDIIADSLNLNEKKNLVLSKHHKSYICYYFNMAFNLLSIQCGKLHEYTVQAKQKLERIMTLNSS*
>NepSpe105436_rbh_TGME49_216080
MLTKGQIGRTVMSGASLREWLSEKQPQEATADTMPLSKQEDRPSMIPQPSERPVSIKKAFIDDTAGEERSDVTEAASITEAEPSVTSDLDTEQQNETEEEGDNDEKQSEDSGIFDDEEDETLGEALHGSIKADSAGLYPPSADVRYRERPIYRRLRALQIKVHRLQSLTMHSIEQPIITPGKFNVLPVDGTKPWCLFWTKDGHISKRSDENGSTIEIYEKDSEPKRRRDVYGSTAAALSASGYALGSPSPPDSVAPSIIEFYAFTETNGAAVSIWEKRLPTAEDVECLAVGLEFVAVLTSSRYLRIYSISGMLQSITRVKGLPVSIVANFNLLFVVTKPNLQYSKTFASKSDNVYYYEFLKINSLKFSDGTVQVLDNGEFTLEAEYLIKWTSISDIGMPAFMDTHGQIYGLLPLWRTQSQPSLQWTPLCNLIEATSNGDYTYWPISIEQQNQEFDMIQVIRLEGGKAYPSCTQSAPYFGYSLERLPMRLPECNISTFDKWKAALQKDPQYVRSEEALHLPWEQFAELRYRLELKNRQLRIAEEFGYALDIVNPFRTIAEHESVIIRLFTKVIDDWKLTDLAVETAALMKLPQTFQKALEKCLDPKNYNHKRVLREMRSLQSRFKKSEEEEEEEEEEEEEEEAHFGIPKEVEFSTVDSEKRTDGAELVEVGYEQELEEVEEEILDPYTLEEIERVVDVRIVPDKGRCLFTKHEVNPGSVILVELPVMVAIPSLDEELWKKLSALNDVEPLQLPPIWHLAAICSLTKLDEAKRNICLDKWVPDEDKALSEDTIRVLSELKLDISIAKYERMLMAWRYNSFGHQTEKDGLILYNRISMMAHSCHATACWHFGNDNAFILRGRVKLYPNDELTISYIGDEDLMKSTDVRREKLSGWLFCCNCQLCAAPVDLARGFKCSGCYIGTTYFKTDVNDEVSSSACTVCQSTPSVEVIENYLLHEASHAKRLMEIDKADLTAAESLMQEATEVFTQHWIIFLLHTTLFEAYRDLEDWDKAIDYQKERISYTTKVMPLSSYTLAWLFEELGDICANKSNLKISSWDADLKVPISDHHRHFIVQYFETAAYILHIMCGRAHEYTMTAMEKYRIVSFLPKLTSE*
>NepSpe105438_rbh_TGME49_216080
MAASEDADTTQHEIAFNGFTNATKSAPAANGTTLMAVDASNGWVYTSVQDGKVAVYKSALPTTELEQMPHTTVDVSGSLASSVTLQSSMPIKITTLCVCPFDILETPNPNKSNKSLTCIIVGNDAGEVWMYKPTVSESSFIHSHLISTKMGTPLQIACCKATRIIFALYDSGQLAVWKYKTFFSQYFPRITGSVSLSLHPEKQLIAMATRDREIFILPYPKAVSETASAKDSKPSEIQPIYQKELFKKLSNTAATLALSTDWHPKEAILLLPGDTRIRTLHLDTFQIHSFDTDFHRQDIYWIASTIVDHQVLVVSIGFDRSMGVWDFGAGCLLCAVNCPFRISNLLLEGSLSSLVLSFSYNEGQIGRTVMSGASLREWLSEKQPQEATADTMPLSKQEDRPSMIPQPSERPVSIKKAFIDDTAGEERSDVTEAASITEAASITEAEPSVTSDLDTEQQNETEEEGDNDEKQSEDSGIFDDEEDETLGEALHGSIKADSAGLYPPSADVRYRERPIYRRLRALQIKVHRLQSLTMHSIEQPIITPGKFNVLPVDGTKPWCLFWTKDGHISKRSDENGSTIEIYEKDSEPKRRRDVYGSTAAALSASGYALGSPSPPDSVAPSIIEFYAFTETNGAAVSIWEKRLPTAEDVECLAVGLEFVAVLTSSRYLRIYSISGMLQSITRVKGLPVSIVANFNLLFVVTKPNLQYSKTFASKSDNVYYYEFLKINSLKFSDGTVQVLDNGEFTLEAEYLIKWTSISDIGMPAFMDTHGQIYGLLPLWRTQSQPSLQWTPLCNLIEATSNGDYTYWPISIEQQNQEFDMIQVIRLEGGKAYPSCTQSAPYFGYSLERLPMRLPECNISTFDKWKAALQKDPQYVRSEEALHLPWEQFAELRYRLELKNRQLRIAEEFGYALDIVNPFRTIAEHESVIIRLFTKVIDDWKLTDLAVETAALMKLPQTFQKALEKCLDPKNYNHKRVLREMRSLQSRFKKSEEEEEEEEEEEEEEEAHFGIPKEVEFSTVDSEKRTDGAELVEVGYEQELEEVEEEILDPYTLEEIERVVDVRIVPDKGRCLFTKHEVNPGSVILVELPVMVAIPSLDEELWKKLSALNDVEPLQLPPIWHLAAICSLTKLDEAKRNICLDKWVPDEDKALSEDTIRVLSELKLDISIAKYERMLMAWRYNSFGHQTEKDGLILYNRISMMAHSCHATACWHFGNDNAFILRGRVKLYPNDELTISYIGDEDLMKSTDVRREKLSGWLFCCNCQLCAAPVDLARGFKCSGCYIGTTYFKTDVNDEVSSSACTVCQSTPSVEVIENYLLHEASHAKRLMEIDKADLTAAESLMQEATEVFTQHWIIFLLHTTLFEAYRDLEDWDKAIDYQKERISYTTKVMPLSSYTLAWLFEELGDICANKSNLKISSWDADLKVPISDHHRHFIVQYFETAAYILHIMCGRAHEYTMTAMEKYRIVSFLPKLTSE*
>NepSpe105440_rbh_TGME49_216080
MVLLATLLSLKYAFVSYLQLTDLAVETAALMKLPQTFQKALEKCLDPKNYNHKRVLREMRSLQSRFKKSEEEEEEEEEEEEEEEAHFGIPKEVEFSTVDSEKRTDGAELVEVGYEQELEEVEEEILDPYTLEEIERVVDVRIVPDKGRCLFTKHEVNPGSVILVELPVMVAIPSLDEELWKKLSALNDVEPLQLPPIWHLAAICSLTKLDEAKRNICLDKWVPDEDKALSEDTIRVLSELKLDISIAKYERMLMAWRYNSFGHQTEKDGLILYNRISMMAHSCHATACWHFGNDNAFILRGRVKLYPNDELTISYIGDEDLMKSTDVRREKLSGWLFCCNCQLCAAPVDLARGFKCSGCYIGTTYFKTDVNDEVSSSACTVCQSTPSVEVIENYLLHEASHAKRLMEIDKADLTAAESLMQEATEVFTQHWIIFLLHTTLFEAYRDLEDWDKAIDYQKERISYTTKVMPLSSYTLAWLFEELGDICANKSNLKISSWDADLKVPISDHHRHFIVQYFETAAYILHIMCGRAHEYTMTAMEKYRIVSFLPKLTSE*
>NepSpe105441_rbh_TGME49_216080
MVVVEATEVFTQHWIIFLLHTTLFEAYRDLEDWDKAIDYQKERISYTTKVMPLSSYTLAWLFEELGDICANKSNLKISSWDADLKVPISDHHRHFIVQYFETAAYILHIMCGRAHEYTMTAMEKYRIVSFLPKLTSE*
>NepSpe105444_rbh_TGME49_216080
MAASEDADTTQHEIAFNGFTNATKSAPAANGTTLMAVDASNGWVYTSVQDGKVAVYKSALPTTELEQMPHTTVDVSGSLASSVTLQSSMPIKITTLCVCPFDILETPNPNKSNKSLTCIIVGNDAGEVWMYKPTVSESSFIHSHLISTKMGTPLQIACCKATRIIFALYDSGQLAVWKYKTFFSQYFPRITGSVSLSLHPEKQLIAMATRDREIFILPYPKAVSETASAKDSKPSEIQPIYQKELFKKLSNTAATLALSTDWHPKEAILLLPGDTRIRTLHLDTFQIHSFDTDFHRQDIYWIASTIVDHQVLVVSIGFDRSMGVWDFGAGCLLCAVNCPFRISNLLLEGSLSSLVLSFSYNEGQIGRTVMSGASLREWLSEKQPQEATADTMPLSKQEDRPSMIPQPSERPVSIKKAFIDDTAGEERSDVTEAASITEAEPSVTSDLDTEQQNETEEEGDNDEKQSEDSGIFDDEEDETLGEALHGSIKADSAGLYPPSADVRYRERPIYRRLRALQIKVHRLQSLTMHSIEQPIITPGKFNVLPVDGTKPWCLFWTKDGHISKRSDENGSTIEIYEKDSEPKRRRDVYGSTAAALSASGYALGSPSPPDSVAPSIIEFYAFTETNGAAVSIWEKRLPTAEDVECLAVGLEFVAVLTSSRYLRIYSISGMLQSITRVKGLPVSIVANFNLLFVVTKPNLQYSKTFASKSDNVYYYEFLKINSLKFSDGTVQVLDNGEFTLEAEYLIKWTSISDIGMPAFMDTHGQIYGLLPLWRTQSQPSLQWTPLCNLIEATSNGDYTYWPISIEQQNQEFDMIQVIRLEGGKAYPSCTQSAPYFGYSLERLPMRLPECNISTFDKWKAALQKDPQYVRSEEALHLPWEQFAELRYRLELKNRQLRIAEEFGYALDIVNPFRTIAEHESVIIRLFTKVIDDWKLTDLAVETAALMKLPQTFQKALEKCLDPKNYNHKRVLREMRSLQSRFKKSEEEEEEEEEEEEEEEAHFGIPKEVEFSTVDSEKRTDGAELVEVGYEQELEEVEEEILDPYTLEEIERVVDVRIVPDKGRCLFTKHEVNPGSVILVELPVMVAIPSLDEELWKKLSALNDVEPLQLPPIWHLAAICSLTKLDEAKRNICLDKWVPDEDKALSEDTIRVLSELKLDISIAKYERMLMAWRYNSFGHQTEKDGLILYNRISMMAHSCHATACWHFGNDNAFILRGRVKLYPNDELTISYIGDEDLMKSTDVRREKLSGWLFCCNCQLCAAPVDLARGFKCSGCYIGTTYFKTDVNDEVSSSACTVCQSTPSVEVIENYLLHEASHAKRLMEIDKADLTAAESLMQEATEVFTQHWIIFLLHTTLFEAYRDLEDWDKAIDYQKERISYTTKVMPLSSYTLAWLFEELGDICANKSNLKISSWDADLKVPISDHHRHFIVQYFETAAYILHIMCGRAHEYTMTAMEKYRIVSFLPKLTSE*
>NepSpe105447_rbh_TGME49_216080
MMAHSCHATACWHFGNDNAFILRGRVKLYPNDELTISYIGDEDLMKSTDGIYKRSVILFNLYTYSLVSFFSLLCYMQLLVCFSFLGISCASNE
>NepSpe105448_rbh_TGME49_216080
MLTKGQIGRTVMSGASLREWLSEKQPQEATADTMPLSKQEDRPSMIPQPSERPVSIKKAFIDDTAGEERSDVTEAASITEAASITEAEPSVTSDLDTEQQNETEEEGDNDEKQSEDSGIFDDEEDETLGEALHGSIKADSAGLYPPSADVRYRERPIYRRLRALQIKVHRLQSLTMHSIEQPIITPGKFNVLPVDGTKPWCLFWTKDGHISKRSDENGSTIEIYEKDSEPKRRRDVYGSTAAALSASGYALGSPSPPDSVAPSIIEFYAFTETNGAAVSIWEKRLPTAEDVECLAVGLEFVAVLTSSRYLRIYSISGMLQSITRVKGLPVSIVANFNLLFVVTKPNLQYSKTFASKSDNVYYYEFLKINSLKFSDGTVQVLDNGEFTLEAEYLIKWTSISDIGMPAFMDTHGQIYGLLPLWRTQSQPSLQWTPLCNLIEATSNGDYTYWPISIEQQNQEFDMIQVIRLEGGKAYPSCTQSAPYFGYSLERLPMRLPECNISTFDKWKAALQKDPQYVRSEEALHLPWEQFAELRYRLELKNRQLRIAEEFGYALDIVNPFRTIAEHESVIIRLFTKVIDDWKLTDLAVETAALMKLPQTFQKALEKCLDPKNYNHKRVLREMRSLQSRFKKSEEEEEEEEEEEEEEEAHFGIPKEVEFSTVDSEKRTDGAELVEVGYEQELEEVEEEILDPYTLEEIERVVDVRIVPDKGRCLFTKHEVNPGSVILVELPVMVAIPSLDEELWKKLSALNDVEPLQLPPIWHLAAICSLTKLDEAKRNICLDKWVPDEDKALSEDTIRVLSELKLDISIAKYERMLMAWRYNSFGHQTEKDGLILYNRISMMAHSCHATACWHFGNDNAFILRGRVKLYPNDELTISYIGDEDLMKSTDVRREKLSGWLFCCNCQLCAAPVDLARGFKCSGCYIGTTYFKTDVNDEVSSSACTVCQSTPSVEVIENYLLHEASHAKRLMEIDKADLTAAESLMQEATEVFTQHWIIFLLHTTLFEAYRDLEDWDKAIDYQKERISYTTKVMPLSSYTLAWLFEELGDICANKSNLKISSWDADLKVPISDHHRHFIVQYFETAAYILHIMCGRAHEYTMTAMEKYRIVSFLPKLTSE*
>NepSpe112416_rbh_TGME49_216080
LAPIWHLAAITCFQQLSADKIAICFDKWIPSDDHSMVADVRRVINSLNLDIPEGKYEHMLLVWRYNSFGHHTEKDGLVLYNRISMMAHSCNATATWQFGTDDAFVLRARIHLDAGDELTLSYIGDDDLMKSTEVRREKLSGWLFHCECEMCSSPIDIARGFKCIHCYAGIINLKADVDNDTIA
>NocSci011444_rbh_TGME49_216080
XPMAECQWKAGDRVYALWAGNSCYYLATVAEVLPAARSLTVTWDDADLSHRTVSFDQVMEPSEDTAAWSTARIDQRAAVQPTENKGRCLFVTEACEPGQVVFVERPTLVALPALMPKMWEHLQKLHEAQPLNLGTITFHFAALMSQLHLDEKSIEVILDKFVPEPDEDPGEDVIRILHSLQDRTVQEQLDLKDHSLDARKLQRLVSAWRYNSFGHHKEDGLVLYNRISMCAHSCDPSCCWSYGDGDAFVLRARVALGRGDELTISYLQDEDLLKSTVVRQQKLQNWRFTCQCARCCLTVDMGRGFRCRRCRIGILYASMTSTLQPCHVCCALPSPEDIQMLLQIEDDYVLRVENLDKTDVADVETVYLAAIDIFERHWMLYVMDTMLWEAYREKNLADAIEHQRRRIEFHEHYYCRPTFILAWCHEELGDCLQSQFSHRKWQFTKEFQQAYQVLAILCGTNHQYTASPYNKLWQASNLAVTNGNATAAVSGLDTX
>OxyMar015265_rbh_TGME49_216080
LGQRVYAVWLGNGKYYPGHVEDLNGETGMVTVAWEDEGDDYKEVTADKVMPFEEYQGEATPWTTSKIDAAVEVRSIESKGRCLFTKDPRSPGDIIFVEGPICAALPSKHPNVWAAVNEVHKVQPLDLGSGWHFAAAVSMLELDEKRTKMALDKWAPEEEKVPCQDSLNVLSYFSEHKVKGLEEIDPDLYQKMLVSWRYNAFAHGSETDGLVMYNRISMMAHSCSATCCWQYGPDDTFVLRSRMALEAGAEITVSYLEEDDLVKGTDIRRQKLEMWRFWCACDRCQLEVDATRGFACPKCMAGTCFVARSGSTERMLPCTVCYSPVRQEDQKELMGYEKQYYDVLEGMEKADVPRIEEVRSCALQCFKQHWVVYQLEQWLIEKYRRDGQLLTEALLLAQRVLGFLNETSPWASHTLASAYETVGELLLTSGPQPLRKERYREAASYFERGYRVMSAICGDEGDGALLLRSKWASAQQNG
>OxyMar028351_rbh_TGME49_216080
XTEETPLAPGHRVYAVWAGNGRWYPGVVENVSADGDQVTVSWDDQGTDHKTMKTTLVQHYTLFAGEEAPWTKARIDAAVEVKAMDGKGRCLFTRDRKSPGGLIFVEKPICAALPSKHPQLWQAITAINEQHPLDLGPGWHFAAAVSILDMDEEATRLALDKWAPEEEFEPCQDSLLVLDHLNKRHMAGLDKVDANLYQRLLVSWRYNAFAHGSETNGLVMYNRISMMAHSCSATCCWQYGPGDTFVLRSRVHLEAGSELTVSYLEEEDLAKGTDIRRRKLSMWRFTCGCERCNIPLDTSRGFNCPKCAAGSCFVKVDSFAAAVAPASTQATPQLQPCTVCYAPVGKTEQKELLEYESQYVDVLEGMSKTDIPRIEEVRACALQCFRQHWVLNQLEQWLLDCYKNQQGFAMECVILSQRILQYLNATCPLVSHSLGWAYESVGDMLVESSLGPNSAPAGLRRERFREAATQYEHGYRALAIIVGEDGDSARVIRQKWTDALSEASGAAKYATVAQSPAG
>OxyMar039866_rbh_TGME49_216080
MAPGEEQAGPLSVGQRVYAVWLGNGKYYPGNVEALNGESGVVTIAWEDGGDDYKEVEADKVMPFEQYQGEGTPWLASKIDAAVEVRSIESKGRCLFTNEAKSPGDIIFVEAPICAALPSKHPEVWQAVNEVHKVQPLDLGAGWHFAAAVSMLELDEKRTKLALDKWAPDEEKVPCTDSINVLAYFTAHKVKGLEQIDPDLYQKMLVSWRYNAFAHGSETDGLVMYNRISMMAHSCSATCCWQYGPDDTFVLRSRVALEPGAEITVSYLEEEDLVKGTDIRRQKLEMWRFWCACDRCQLEVDVTRGFACPKCMAGACFISRKDATETMTTCTVCYAPVRKEDQKELMGYEKQYYDVLEGIEKDDISRIEEVRGCALQCFKQHWVVYQLEQWLIEKYRLDEALHMEAVLLAQRALGFLTETSPWASHTLASAYETVGDLLLASGTKPLRKERYREAASYFERGYRVMSAICGEEGDGALVLRTKWAGAQEKG
>PelBei019167_rbh_TGME49_216080
XQSDGHATLAATALLVNGLGGAMTKASATPEKTKKKEEDIEADDGEPRWKVGDRVFALWGGNNCYYVSTIDEVHEKEKMMTVTWDDADLTHRKVRFDQVMRPSDETTAWSKARINRRAIVKDTESKGRCLYTQEACEPGQVVFVERPLLVALPATAPALWECLTKLHEATPLNLGTVTFHYAALISMLTLDKDDVGIILDKYVPEPDEEPNEDVLRILKTLKETLPEILNTKVSTIDAKNFQRLVSAWRYNSFGHHKEDGLVLYNRISMCAHSCDPTCCWSYGDEDAFVLRSRIALGKSDELTISYLQDEDLLKSTSVRQTKLQNWKFTCMCPRCALKVDLGRGFRCHRCRLGILYPRVPNTEENGFECCRVCGTAPTTQDVQMLVQMEDEYVLRVDNLDKKDLQDVQTVYQAALEIFEKHWMLYVMDTILWEGTRQKAIMDAIEHQRRRIDFHEHYYLRPTFILAWCHEELGDSLQIQFPNRKWQLTQEFQRAYQMLAILCGSSHQYTASPYNKLYQVTNGGVAAAPENTTEQQKGNXTFFFPSRGKAQGPGNSKKG
>PerAciPAER2006260_rbh_TGME49_216080
XQDLLKHTAIRQQKLQHYWRFTCACSRCKLYLKECRGFRCRDCLVGVWYATTANVLEPCRVCNCVPSQDMTEKLIRNEDEYVLLVENLDKTDLPDIETVYIANLIFKRHWFLCVMDTMLWEGSQEKNVVDSTLEHQRHRVEFHESFLAWCREGKEAEPRADGGCQTKRRRLLHKAKPASHKVGCE
>PerAciPAER2011455_rbh_TGME49_216080
REPGGGEGLFATHPWKPGQTLLRDRPLARLQAEAFDKEDPALLAKAHACLAEDGQLEVLLGSDAGMALWRGEPEDPRRDAFRRCVEDTWPEGTAEARARRAEAMCIFSFNSYMTQDGGRFHAVFPIISKANHRCDPNCWVVVPESEPGELVSARPVSEGEEVTVSYLCKADLLRPLLKRRALLRDGWEFNCCCSRCASELDDMRRFCCPLPGCPGTSAALREQLAGGLEASSCSSCGAVPAEAARQAWAERELQVEALVEGLPESLYCAWAPCEDFARDHPLHGLAGRWKNFIARRTQAEAHEADDEDERAALEEEGEVHRLALQRCLAEVLHEEFVEEALHEELAKPLSPPLPQPHEDADPG
>PerAciPAER2022951_rbh_TGME49_216080
ELWRLLRIVEVNTFETPTADGRRLVELLLTTSRVNHSCSPNALRGPGAEAGTVEVRAIRPLAAGEEISISYVDEEVLMSPMPARRERLFGRWQFQCQCKRCATPDRLRAFRCSSDPACNPRGMVLAAPDMTSLAPCRCCGKSLTFEEAKVAFGEEQELIETVSGAIREAQIAAGSVSMALEQRDGKAFGEASEAAIKALARCGTVAGSHRA
>PerAciPAER2027391_rbh_TGME49_216080
XQNSSTNDESMEPNWKQGDRVHAQWRGNGCYYLATVNEVYAAKRAVLITWDDEDGSHREISFDNIMEPAEETQAWNTKRIDRRVNVQDTPDKGRCLYTNEVSDPGQVVFVEKPCLVALPGLSQNLWNHLTKMHEATPLQLGTVTFHFAALLSELQLDKTSIGVIMDKYVPDPDEEPGDDVVRIMQSIEENKELKEELKLDEKPLDPRKLQRLVSAWRYNSFGHHKEDGLVLYNRISMCSHSCDPTCCWSYGEDDAFVLRSRISLKKGDELTISYLQDEDLLKSTAVRQQKLQNWRFTCACPRCKLYVDEGRGFRCRKCRVGVLYATTGSTLEPCRVCNSVPSPDETQMLIHLEEEYVTRVESLDKTDVPDVERVYIAALDIFERHWILYVMDTMLWEAAKEKNIVDSMMEHQRRRIDFHEHYYCRPTFILAWCREEFGDCLNANMPNRKWQCTQEYQRAYQMLAILCGTNHQYTAGPYNKLWQX
>PerAciPAER2049573_rbh_TGME49_216080
EGQRALEYSAWGTAHPGQDIALDAMLALAFNSWTSVPNNEYHVMYSVMSKANHSCSPNACVLAPQEGPGEMVCLRTITPGDEVTVSYLGDLELXEARRVSAADVKEVGVHLHVQALRRTWRRHALFCVPGSQLPXXXXXXXXXXXXPDPSCLGQCPALRHGVPEEASVQCDVCGQEPEEEIQIEWMESEIEIGELLLGLPGSLYSAWHPCAEFATAHPHHWLAGRWLRFLASHLSSEASETEDPEEAASLREKADESEVAAWRCLQASVGVSLDLPLSHGGVESSDQSLLF
>PerAciPAER2057326_rbh_TGME49_216080
PALARVRLCSHVHVHTCTQRVDGGGRAMQVGDGIEVRRSREPGGGEGLFATHPWKPGQTLLRDRPLARLQAEAFDKEDPALLAKAHACLAEDGQLEVLLGSDAGMALWRGEPEDPRRDAFRRCVEDTWPEGTAEARARRAEAMCIFSFNSYMTQDGGRFHAVFPIISKANHRCDPNCWVVVPESEPGELVSARPVSEGEEVTVSYLCKADLLRPLLKRRALLRDGWEFNCCCSRCASELDDMRRFCCPLPGCPGTSAALREQLAGGLEASSCSSCGAVPAEAARQAWAERELQVEALVEGLPESLYCAWAPCEDFARDHPLHGLAGRWKNFIARRTQAEAHEVSRATSTFATPECSRSMPRAGRQ
>PerAciPAER2058104_rbh_TGME49_216080
XIDRRVNVQDTPDKGRCLYTNEVSDPGQVVFVEKPCLVALPGLSQNLWNHLTKMHEATPLQLGTVTFHFAALLSELQLDKTSIGVIMDKYVPDPDEEPGDDVVRIMQSIEENKELKEELKLDEKPLDPRKLQRLVSAWRYNSFGHHKEDGLVLYNRISMCSHSCDPTCCWSYGEDDAFVLRSRISLKKGDELTISYLQDEDLLKSTAVRQQKLQNWRFTCACPRCKLYVDEGRGFRCRKCRVGVLYATTGSTLEPCRVCNSVPSPDETQMLIHLEEEYVTRVESLDKTDVPDVERVYIAALDIFERHWILYVMDTMLWEAAKEKNIVDSMMEHQRRRIDFHEHYYCRPTFILAWCREEFGDCLNANMPNRKWQCTQEYQRAYQMLAILCGTNHQYTAGPYNKLWQVNGAAEAAKEAAKKEGEGGST
>PerAciPAER2109784_rbh_TGME49_216080
XNKELKEELNLDKKPIDQRKLQRLVSVWRYNAFSHHRDGLLLYDQTSRCSHSCDPACFYSIGEDGALVLRSRVWLEKGDELTISYLHDQDLLKHTAIRQQKLQHYWRFTCACSRCKLYLKECRGFRCRDCLVGVWYATTANVLEPCRVCNCVPSQDMTEKLIRNEDEYVLLVENLDKTDLPDIETVYIANLIFKRHWFLCVMDTMLWEGSQEKNVVDSTLEHQRHRVEFHESFLAWCREGKEAEPRADGGCQTKRRX
>PerAciPAER2110319_rbh_TGME49_216080
XHPGQDIALDAMLALAFNSWTSVPNNEYHVMYSVMSKANHSCSPNACVLAPQEGPGEMVCLRTITPGDEVTVSYLGDLELAKPVEFRQQTLKRWEFTCTCKRCAALGDDTRCFACPDPSCLGQCPALRHGVPEEASVQCDVCGQEPEEEIQIEWMESEIEIGELLLGLPGSLYSAWHPCAEFATAHPHHWLAGRWLRFLASHLSSEASETEDPEEAASLREKADESEVAAWRCLQASVGVSLDLPLSHGGVESSDQSLLF
>PerMarATCC50983003461_rbh_TGME49_216080
MAPHPLDTLTDSYSTVASPSCPEEPPRLETDPTPPVDPITVPDPDDGAATEENPPSTTAVAVHASSDSTEPVCGEDWSDARIAARVEVKYTSEKGRCMFSRVDGDLMHPGDIVFAESPLQIVTPDTCS
>PerMarATCC50983013448_rbh_TGME49_216080
MPVMAPHPLDTLTDSYSTVASPSCPEEPPRLETDPTPPVDPTTVPDPSDDGAADEENHPSTTAVAVHASSDSTEPVCGEDWSDARIAARVEVKYTSEKGRCMFSHVDGDLMHPGDIVFAESPLQIVTPDTCPVLYEWLKLEEADLSLELPIVWHMAALSSLLFLNEDKLARCYDKWTPPIDAPTNESHGCGSLLSWMLVTMYISCSHGGTHPHTHTRCCSYLPMHRFNSFGHHTVADGLIMYDKISMLSHSCEATCCWHYGPEDSFVLRARVPIQPGDELTISYIGDEELFKSTNVRRQRLQGWLFTCHCHRCDEPVDYARGLRCIQCHAGVVYPYTEWKGRHRWCTSPCTFCRTQLDESDMEEMETLEQQYEERLAVTDPNDEADIQLVYGEGMKVFSRGCHWILHQMDVWLATLCKDGSDWLGASAHQTDKAEYLSRVTPLANYAYAWCFEEIADTYLNLIAASTSSSLITKAVCNQLLMLYERSFYMLTILCGSDHTFTQSALSKWSNVRNIMLSIDSELSPTTTTEVAAESGTDTMVGRQLSDDIDIADDDGVVGACSPLTPSDHQQATTGMPEQQSDHHPI
>PirSoc002180_rbh_TGME49_216080
QNKIAGKFEDAIVFQQYKLRYLENLTGKASYLLSWAYEELADLEANRRGLDMERVINVTLEEDDCGFVFSIANEAANKISIAARIAISSSYSMAMGLLQLLCGEQHDFYLGVEVDLYE*
>PirSoc003302_rbh_TGME49_216080
SCSPGSVYVKQVEGKGRCLFANRDFSAGDIIFEECPLVVVVPSLDESLWAQVEALHAEHPLAVSVSCHFAAFCSFSLLSAEQLLRVTDKFVPKEENDDCEEECAR
>PirSoc007441_rbh_TGME49_216080
RSTQLRRERLSSWLFICNCERCTSPVDLARGFCCPQCSVGTVFVSLGNSSGAALSCNRCGFVIQNDLRNSYLGLESQYEERLSQCQDDSLSELYEVWEHAQMVFTQHWIMHDLSTILSDQNKI
>PirSoc008927_rbh_TGME49_216080
DDCEEECARVVCRYKYLSTSSTGAGKIDLSDYRRMLMVWKYNSFGHHTEDNGLILYDTISMLAHSCDSSCCWLYLEKEIFCLRARIAIKSGDELTISYI
>PlaAdlG01002754_rbh_TGME49_216080
METIFRKLRRSTSKKKTQVEIDAVDERDWAQSKTLDLDSMPFSEDLFQYYNDKIHRNKKIVRDNLKREEPSQEDLYGYKDHFWNEENKKYEQIKNRNIKNEKMDINLREYSSITNDEITNGSTDYVNNYYIKKKKSETDDFIYHDENKNNEFIYNGLKNFNVGETKEYSDVDEQQEQEEEEIIDDENIDDVNVYDENIDDVNVYDENVDDVNVYDENIDDINVYDENIDDENIDYENIDDENIYEEKVNEENDEMEEVNMENIDVEYVDEEYVDEEELENKYPNNENMNDVKVTLPNEKNIEKIIVENEITDMKHEENDNIVVEEEEEEYVEEKLDVYTIEEIDNDVEISNVKGKGRCMFTKKKLDPGSIIFVENPILIVTPNLNEQLWTYLNKLNDEQNFELPLKWHYAALCSITMLNDFNYKACLDKWVPEPDKEPDDDVYNVLDKVCEKTNFVNGNKYYYYKNKLIDPKIYSRIIQVWHYNAFGHHTDNEGLVLYNRISMLAHSCISTACWHYGENDSFVLRARIKLNPGDEITISYLGDDDLYKSSNIRREKLTNWLFVCMCSRCTHPVDNCRGFRCSTCAMGTFFIKSEYHDDIPIVTKCNVCLCEITESTAYEYIEYENSYIERLQETDKNDLSDALAVYVQADKIFTQHWIMFQLYTILFEGYRDTSQWEKAIYYQMQRIKYAIDVIPRANYVLAWLYEELGEIHANSINTEILSTENDFTITFEEKKRICSHFLKSIHLLEILCGYSHDYLRDSLNKYYRIDSLTTTDAPQIEE
>PlaBerANKA002080_rbh_TGME49_216080
METILRKLRRSNKKEEHIEEIDAIDEESWAQAKTLDFEDDSYNYKSNTKYKKNNNKIEKREDIPEDIYLENDELENSNNNINENYYINSISLLNEYLHNVSTDITKEYYIKKGNKYYNKYQNGNTNRGEYAQKMFDKCVCETKEYSEIDNEMNMLEEASIERIKIKKLNKKRQQVKEVLEEDDDIDEGEDYEIEDYEIEEVENNDYKYIEDTIELYDKENDEIFEQNQTDNNNNENLVENKEEIVNEAEEDEKYVEEKLDIYTNEQIDNEVEIAHIKGKGRCMFTRKELNPGNIIFIEKPLLIIIPSLNETLWEILNNLNNEQPFELPLRWHYAALCTITMLNDDDFNACIDKWIPEPDKDPDDDVFNVLDKVCDIKTTKSGGKYYYYKNKLIDPNIYDRIIQVWHYNAFGHHTDSEGLVLYNRISMLAHSCNSTACWHYGENDSFVLRARVKLNVGDELTISYLGDDDLYKSSNIRREKLTNWLFVCMCNRCSNPVDYSRGFKCATCGIGTFFIKSEYNCETPIITKCNICLSEITESTALEYIEYENSYIERLEETNKNDLADALAVYIQAEKIFTQHWVMYQLYTILFEGYRDSCEWGKAIYYQMQRIRYAIEVIPRANYVLAWLYEELGEAHANSINTGILATEDDYKITYEEKKRICSFFLRSIHLLEILCGYSHDYLKDSLNKYYRIEGLTATDALQTDE
>PlaBilG01002793_rbh_TGME49_216080
METIFRKLRRSTSKKKTQVEIDAVDERDWAQSKTLDLDSMPFSEDLFQYTNDKVHRNKKIVRDNLKREEPSQEDLYAYREHFWNAESKKYEQIKNINIKNEKMGINQREYSSRTNDEITNGSTDYVNNYYVQKKKSETDDFIYHGENKNIEFIYNGLKNYNVGETKEYSDVDEQEGQGEEGEIIDDENVYDENVYNENVYDQNVYDQNVYDQNVYDQNVYDQNVYDQNVYDQNVYDENIDDENIDDENIDDENIDDENIDDENIDEENIDDENIDDENIDDENIDDENIYEENIYEENIDDEVEHNEVVDDKIIYNENSDMEEANMENIDVQYADEENMYAEELEKKYTNKENMNDVKVTLSSEKEIEKNILENQITDIKHKENDNIIVEEDEEYVEEKLDVYTIEEIDNDVEISNVKGKGRCMFTKKKLEPGSIIFVENPILIVTPNLNDQLWTYLNKLNDEQNFELPLKWHYAALCSITMLNDFNYKACIDKWVPEPDKEPDDDIYNVLDKVCEKTSFVNGNKYYYYKNKLIDPKIYSRIIQVWHYNAFGHHTDNEGLVLYNRISMLAHSCISTACWHYGENDSFVLRARIKLNPGDEITISYLGDDDLYKSSNIRREKLTNWLFVCMCSRCTHPVDNCRGFRCSTCGIGTFFIKSEYHDDIPIITKCNVCLCEITESTAYEYIEYENSYIERLQETDKNDLSDALAVFVQADKIFTQHWIMFQLYTILFEGYRDTSQWEKAIYYQMQRIKYAIDVIPRANYVLAWLYEELGEIHANSINTDILSTENDFTITFEEKKRICSHFLKSIHLLEILCGYSHDYLRDSLNKYYRIDSLTTTDTPQIEE
>PlaBlaG01002657_rbh_TGME49_216080
METIFRKLRRSSSKKKTQVEIDVVDERDWAQSKTLDLDSMPFSEDLFQYSNDKVHRNKKIVIDNLKREEPSQEDLYGYREHFWNEDNKKYERIKNINIKNEKIGINQREYSSRTNDEITNGSTDYVNNYYIQKKKTETDDFIYQSENKNIEFIYNGLNNYNVGETKEYSDVDEQEGHEEEEIINDENIDDENIDDENIDDDNINDDNIDDENLYDENVYDEHIYDENIDDENIDDENIDDENIDDENIDDENIYDENIYEENTYEENVNEENIYDEVIDNEVVDFKIVDNENADMEEVNMENVDMQYVDEENMYSEELEKKYINKENMNDVNVTLSNEKKKEKNILENDISDIKHKENDNIVVEEEEEYVEEKLDVYTIEEIDKDVEISNVKGKGRCMFTKKKLDPGSIIFVENPILIVTPNLNEQLWTYLNKLNDEQNFELPLKWHYAALCSITMLNDFNYKACLDKWVPEPDKEPDDDVYNVLDKVCEKTSFVNGNKYYYYKNKLIDPKIYSRIIQVWHYNAFGHHTDNEGLVLYNRISMLAHSCISTACWHYGENDSFVLRARIKLNPGDEITISYLGDDDLYKSSNIRREKLTNWLFVCMCSRCTHPVDNCRGFRCSTCGIGTFFIKSEYHDDIPIITKCNVCLCEITESTAYEYIEYENSYIERLQETDKTDLSDALAVFVQADKIFTQHWIMFQLYTILFEGYRDTSQWEKAIYYQMQRIKYAIDVIPRANYVLAWLYEELGEIHANSINTDILSTENDFTITFEEKKRICSHFLKSIHLLEILCGYSHDYLRDSLNKYYRIDSLTTTDAPQIEE
>PlaBlaG01005041_rbh_TGME49_216080
MEEKKNILENDISDIKHKENDNIVVEEEEEYVEEKLDVYTIEEIDKDVEISNVKGKVLPCSMIFNYKACLDKWVPEPDKEPDDDVYNVLDKVCEKTSFVNGNKYYYYKNKLIDPKIYSRIIQVWHYNAFGHHTDNEGLVLYNRISMLAHSCISTACWHYGENDSFVLRARIKLNPGDEITISYLGDDDLYKSSNSRNLNQEKKKKKKEKINLYLFDISFSFIIIVRREKLTNWLFVCMCSRCTHPVDNCRGFRCSTCGIGTFFIKSEYHDDIPIITKCNVCLCEITESTAYEYIEYENSYIERLQETDKTDLLQRYISMGKSNILSNAKNKICYRCNTKSKLCFSLVYEELGEIHANSINTDILSTENDFTITFEEKKRICSHFLKSIHLLEILCGYSHDYLRDSLNKYYRIDSLTTTDAPQIEE
>PlaChaChabaudi002570_rbh_TGME49_216080
METILRKLRRSNKKDEHVEEIDAIDEDIWAQAKTLDFDDDPYNYKSNIKYKKNNNNKIEKREDISEDIYLENDEIESDELENSNNKINEKYYINSISLLNDYLHNASKDVARENYTKKGKKYYNKSHNDNIKRTEYDQKAFNKYACETKEYYEEDNEMNALKKAAIERIKINKLNKKHQQVEEVLEDEVLEEDALEEDDDINEGEDYEIEDYEIEEEEEVENAEYKYIGDTIELYDKENNEEYEQTQADNNNNEKLLENKEETVNEVEEDETYVEEKLEIYTKEQIDNEVEIAQIKGKGRCMFTRKELNPGNIIFIEKPLLIIIPSLNETLWEILNNLNNEQPFELPLRWHYAALCTMTMLNDDDFNACIDKWIPEPDKDPDDDVYNVLDKVCEIKTTKSGGKYYYYKNKLIDPNIYDRIIQVWHYNAFGHHTDSEGLVLYNRISMLAHSCNSTACWHYGENDSFVLRARVKLNVGDELTISYLGDDDLYKSSNIRREKLTNWLFVCMCNRCSNPVDYSRGFKCATCGIGTFFIKSEYDSETPIITKCNICLSEISESTALEYIEYENSYIERLEETNKNDLADALSVYIQADKIFTQHWVMYQLYTILFEGYRDACEWGKAIYYQMLRIRYAMEVIPRANYVLAWLYEELGEIHANSINTDILTTEDDYKITYEEKKRICSFFLRSIHLLEILCGYSHDYLKDSLNKYYRIDGLTATDALQTDE
>PlaCoaHackeri002399_rbh_TGME49_216080
METILRRLRRSSRKKKKMVEVDTVDERDWAHAETLDLEGDPFSYPDKTKKKSVRKNEQENEKREISSDDAYTYHDDLGDGNSQAMGKYLTRSFSRANGDVTNGSTDFANEYYIKKKRSERRGHADGGEYERDETLEYEIGQKKGATGHAHLQFEKYAGETKEFSEVDEEVDSYPEVDMDVMHEELSQGDVHDEEEQQDDDEYVGEEEEEYAYVEADMKEEYAEEGVDEYAEEYVDEEAYEEFPDEVVDEVADEAVDDVADDAADDVDDEAPDETDDGELPDVDGGTNSMHHRERRKGCMNQVQVREQKKNMPDEHEGTSVGDRKTTDTLEELEGDEEYVEENLEVYNNKQIDEQVEIAHVKGKGRCMFTRKDLEAGSIIFVEKPLIIITPDLNEELWTYLNKLNNEENFELPLKWHYAALCTITTLNDSDLKACIDKWIPEPDRDADADVFNVLNKVCDKKVAKNGKVQYFFMKKMIDPKIYDRIIQVWHYNAFGHHTDNEGLVLYNRISMLAHSCNSTACWHYGSNDSFVLRARVKLAVGDELTISYLGDDDLYKSSNIRREKLTNWLFVCMCSRCTNPIDKSRGFKCSMCGVGTFFIKSEYDDEIPIVTKCNICESEVSESMAYEYIEYEKSYIERLQDTDKTDLPDALAVYVQAEKIFTQHWIMYQLYTILFEGYRDTCKWEKAIYYQTQRIKYAVDVIPRANYVLAWLYEELGEVQANSISTDILQSERDFTISYEEKKRICSHFLKSIHLLEILCGYSHDYLKDSLNKYYRIDSLTSTDAPQIEE
>PlaCynM002422_rbh_TGME49_216080
METILRRLRKSSRKKKKMVEVDTVDERDWAHAKTLDLEGDPFGYPDKTKKKSARKKERENEKRESSLDNLYTFNDDMEDGNSQAMGKYLARSYSRVNEDVTNGSSDFANEYYIKKKRSERRGHDNGGEYERGDTLEYEIGRKKGATRHVRLQFEKYAGETKEFSEVDEEVDSYPEVDMDAMHEEEEHAEEQQHEYVEEEEHEEEQQHEYVEEEREYAGEEEEYAYAEADVKEEYAEEGDDEYAEEAADEVDEADEADEADDEAAEEVLPDVDGGTNSMHHRERRKGCMRQVYVGGHKKKTIPNEHNETNIRDRKTTDTLEESEQNEEYVEEKLEVYNNEEIDEKVEIAHVKGKGRCMFTRKNLEAGSIIFVEKPLIIITPDLNEPLWEQLNKLNNEENFELPLKWHYAALCTITTLGDSDLRACIDKWIPEPDRDADADVFNVLNKVCDKRFGKNGKLQYFFMKKMIDPKIYDRIIQVWHYNAFGHHTDNEGLVLYNRISMLAHSCNSTACWHYGSNDSFVLRARVKLAVGDELTISYLGDDDLYKSSNIRREKLTNWLFVCMCSRCTNPIDKSRGFKCSMCGVGTFFIKSEYHDEIPIVTKCSICESEVSESMAYEYIEYEKSYIERLQDTDKSDLADALAVYVQAEKIFTQHWIMYQLYTILFEGYRDACNWEKAIYYQTQRIKYAVDVIPRANYVLAWLYEELGEAHANSISTEILQSERDFTISYEEKKRICSHFLKSIHLLEILCGYSHDYLKDSLNKYYRIDSLTSTDAPQIEE
>PlaFal3D7003489_rbh_PlaFalIT_PlaFalIT002965_rbh_TGME49_216080
METIFRKLRRSTSKKKTQVEIDAVDERDWAQSKTLDLDSMPFSEDLFQYSNDKIYRNKKIVRDNLKREEPSQEDLYGYRDHIWNEDNQKYERIKNINIKNEKIGINQREYSSRTNDEITNGSTDYVNNYYVQKKKSETDDFIYHRENKNIEFIYNGLKNYNVGETKEYSDVDEQEGHEEEEEEIIDDENVYDENVYDENVYDENVYDENIDDENIDDENIDDENIDDENIYEENIYEEKINGENIDDEVVDNEFVDNEFVDNENADMEEVNMENIDVQYVDEENMYAEELEKKYPNNENMNDVKVTLPSENKKEKNIVENEITEKKHKENDNIIVEEEEEYVEEKLDVYTIEEIDNDVEIFNVKGKGRCMFTKKKLDPGSVIFVENPILIVTPNLNEQLWTYLNKLNDEQNFELPLKWHYAALCSITMLNDFNYKACLDKWVPEPDKEPDNDIYNVLDKVCEKTSFVNGNKYYYYKNKLIDPKIYSRIIQVWHYNAFGHHTDNEGLVLYNRISMLAHSCISTACWHYGENDSFVLRARINLNPGDEITISYLGDDDLYKSSNIRREKLTNWLFVCMCSRCTHPVDNCRGFRCSSCGIGTFFIKSEYHDDIPIISKCNVCLCEITESAAYEYIEYENSYIERLQETDKNDLSDALAVFVQADKIFTQHWIMFQLYTILFEGYRDTSQWEKAIYYQMQRIKYAIDVIPRANYVLAWLYEELGEIHANSISTDILSTENDFTITFEEKKRICSHFLKSIHLLEILCGYSHDYLRDSLNKYYRIDNLTTTDAPQIEE
>PlaFraNilgiri001450_rbh_TGME49_216080
METILRRLRRSSGKKKKMVEVDTIDEGDWAHAETLDLEGDPFGYPDKTKKTSVRKNERENEKRETSSDDVYKFHDDLGDGDSQAVEKYFARSFSRVNGDVTNGSTDFANEYYIKKKRSERRGHVDGGKYERDGTLEYEIGRKKGDTRHAHLQFERYAGETKEFSEVDEEVNSYPEVDMDAMHEELSQWGVHDEEEQHDGYVGEEEDEYAYVEAGVNEEYAEEEVDEYADEADDEELPEEAADEELLEDAAEEELPDEAADEELPDVDGGVNSMHHRERRKGCMRNVEVAENKKTMPDEHKGTSTRDGETTDALEEVEGNEEYVEEKIEVYNNEEIDEQVEIAHVKGKGRCMFTRKNLEPGNIIFVEKPLIIITPDLNEELWTYLNKLNNEENFELPLKWHYAALCTITTLNDSDLKACIDKWIPEPDRDADADVFNVLDKVCDKKVAKNGQVQYFFMKKMIDPKIYDRIIQVWHYNAFGHHTDNEGLVLYNRISMLAHSCNSTACWHYGSDDSFVLRARVKLSVGDELTISYLGDDDLYKSSNIRREKLTNWLFVCMCSRCTNPIDKSRGFKCSMCGVGTFFIKSEYDDEIPIVTKCNICESEVSESMAYEYIEYEKSYIERLQDTDKTDLPDALAVYVQAEKIFTQHWIMYQLYTILFEGYRDSCNWEKAIYYQTQRIKYAVDVIPRANYVLAWLYEELGEVHANSISTEILQSERDFTISYEEKKRICSHFLKSIHLLEILCGYSHDYLKDSLNKYYRIDSLTSTDAPQIEE
>PlaGabG01002676_rbh_TGME49_216080
METIFRKLRRSTSKKKTQVEIDAVDERDWAQSKTLDLDSMPFSEDLFQYYNDKVHRNKKIVRDNLKREEPSQEDLYGYKDHFWNEENKKYEQIKNRNIKNEKMDINQREYSSITNDEITNGSTDYVNNYYIKKKKSETDDFIYHDENKNNEFIYNGLKNFNVGETKEYSDVDEQEEQEEEEIIDDENIDDVNIYDENIDDENIDDENIDDENIDDENIDVENIDDINVYDENIDDENIDDENIDDENIDYENIYEEKVNEENDEMEEVNMENIDVEYVDEEYVDEEELEKKYTNNENMNDVKVTLPNEKNIEKIIVENEITDMKHEENDNIVVEEEEEEYVEEKLDVYTIEEIDNDVEISNVKGKGRCMFTKKKLDPGSIIFVENPILIVTPNLNEQLWTYLNKLNDEQNFELPLKWHYAALCSITMLNDFNYKACLDKWVPEPDKEPDDDVYNVLDKVCEKTSFVNGNKYYYYKNKLIDPKIYSRIIQVWHYNAFGHHTDNEGLVLYNRISMLAHSCISTACWHYGENDSFVLRARIKLNPGDEITISYLGDDDLYKSSNIRREKLTNWLFVCMCSRCTHPVDNCRGFRCSTCAMGTFFIKSEYHDDIPIVTKCNVCLCEITESTAYEYIEYENSYIERLQETDKNDLSDALAVYVQADKIFTQHWIMFQLYTILFEGYRDTSQWEKAIYYQMQRIKYAIDVIPRANYVLAWLYEELGEIHANSINTDILSTENDFTITFEEKKRICSHFLKSIHLLEILCGYSHDYLRDSLNKYYRIDSLTTTDAPQIEE
>PlaGal8A003231_rbh_TGME49_216080
METILRRLRRSSNKKKKTIEIDAIDEKEWAQSKTLDLAEDLYDYTLDKKYKNNKKKKEDEKREDNLENLYGFKDKLENLNGKNKKNEKYYVNSFSRMNEDITNVSTDFTNEYYKKKKKNEHENSLNNKEKKKIQYMYNDFEKYTCDTKEYSENDEVDLYEEEIDEIKSKEVEEEYEDEIRKEQIDEDEEEIDNDEEAEEIDEDEEEEEEEIVDEGEGEEEEEIVDEGEGEEEIVYEEDEEKYQEIEVEKEYKYDYEEKNNDNEKDYSKINEENVLENIKGENDKEKYIEENTKENIEENEEYLEEKLDIYTVEEIDNEVEVSHVKGKGRCMFTKKNLDPGSIIFIEKPLLIITPGLNEKLWNHLNKLNNEENFELPLKWHFAALCSITILDDSSFKACIDKWVPEPDKEPDKDVYNVLDKVCDKKISKNGKKVYYYKKKLIDPNIYDRIIQVWHYNAFGHHTDSEGLVLYNRISMLAHSCNSTACWHYGENDSFVLRARIKLNAGDELTISYLGDDDLYKSSNIRREKLTNWLFVCMCSRCTNPIDNSRGFKCSTCGIGTFYIKNDYHDENPIVTKCNICFSEISESTAYEYIEYENSYIERLQETDKSDLPDALAVYVQADKIFTQHWIMFQLYTILFEGYRDSCQWEKAIYYQMQRIKYAVDVIPRANYVLAWLYEELGEIHANSINTDILLTENDFTITYEEKKRICSHFLKSIHILEILCGYSHDYLKDSLNKYYRIDSLTTIDAPQIEE
>PlaGonATCC30045002065_rbh_TGME49_216080
METIFRKLRRSHRKKKEMVEVDIIDEKDWAHAKTLDLEGDSFDYSEKKHRNDVEKTENEKREIGIDDFYMLHDDLGDVKNYKKKKYLVGSFSRMNEDGTNESTDFANEYYIKNKKDERNRCTNEGEYIDRSKNKHKSRGKNEHESVGVTSREPYAYHDFEKYKCETKEYSDVEDDMESYEEDEEEEEEYPDGVEVDGEDVDEEEGEEEEGEEEYADGEEVDGEYAFEAGEVEYGEEEEYPDEEAINEHVDGETEDVYEDQYENEMIEEESDGGTNSKYKREKCEGSRTQVKIGEHKRIVPEESNQISIKDEKSADVVEESEENEDYVDEKLEIYNNEEIDKQVEIAYVKGKGRCMFTRKNLDAGSIIFIEKPLLIITPSLNEQLWTYLNKLNNEDNFELPLKWHYAALCTITLLDERDFKACIDKWIPEPNREADADVFNVLEKVCEKKTSKNGKKYYYYQKKLIDPQIYDRIIQVWHYNAFGHHTDNEGLVLYNRISMLAHSCNSTACWHYGNDDSFVLRARVKLTVGDELTISYLGDDDLYKSCNIRREKLTNWLFVCMCSRCTNPIDYSRGFKCSTCGIGTFFIKSEYHDEIPIITKCNICESEISEATAYEYIEYENSYIERLQETDKNDISDALAVYIQADKIFTQHWIMYQLYTILFEGYRDKCNWEKAIYYQMQRIKYAVDVIPRANYVLAWLYEELGEAQANSINTDILLSEKDFTISYEEKKRICSHFLKSIHLLEILCGYSHDYLKDSLNKYYRIDSLTCTDAPQIEE
>PlaInuSanAntonio1001868_rbh_TGME49_216080
METILRKLRRSSRKKKKMVEVDIIDEGDWAHAKTLDLEGDPFGYSDKTKKKSVRKNERENEKREASSDDVYTFNDDLGDNSTHTVGKYLARSLSRGNEDVTNGSTDFANEYYVKKKRSERHGHVNGDKYERDDTHEYRIGRKKGATRHADLQFEKYAGETKEFSEVEEEVDSYPEVDMDAMHEELSKGGAHEEHEYLGDEEEEYAYVEADVKQEYDEQGVDEYADEAVEEYADEEVEEYADEEPDEEANEELPEVDGGVNSMHHRERRKGCLRQGQVEKHKKTMSDEQQGTSITDRKTTDTLEESEGKEEYVEEKLEVYNNEEIDEQVEIAHVKGKGRCMFTKKNIDAGSIIFVEKPLIIITPDLNEELWVYLNKLNNEESFELPLKWHYAALCTITTLNDSDFRACIDKWIPEPDRDADADVFNVLNKVCDKKFAKNGKLQYFFMKKMIDPKIYDRIIQVWHYNAFGHHTDNEGLVLYNRISMLAHSCNSTACWHYGSDDSFVLRARVKLSVGDELTISYLGDDDLYKSSNIRREKLINWLFVCMCSRCTNPIDKSRGFKCSTCGIGTFFIKSEYHDEIPIVTKCNICESEVSESMAYEYIEYEKSYIERLQDTDKTDLADALAVYVQAEKIFTQHWIMYQLYTILFEGYRDTCNWEKAIYYQTQRIKYAVEVIPRANYVLAWLYEELGEVHANSISTEILQSERDFTISYEEKKRICSHFLKSIHLLEILCGYSHDYLKDSLNKYYRIDSLTSKDAPQIEE
>PlaKnoMalayanPk1001661_rbh_TGME49_216080
METILRRLRRSSRKKKKMVEVDTVDEGDWAHAETLDLEGDTYGYPDKKEKKSVRKNELENEKRQDTSDDVYTYHDELGGGSSQAMGKYLTRSFSRANGNVTNGSTDFANEYYIKKKRGERHGHTNGGEYDRDNTLEYEVSRKKGATRHAHLQFKKYAGETKEFSEVDEEVESYPEVDMDAMHEELSQGGVYDQEEQHEYVEEEEEEEEEYAYNEADVKDEYAEEGVDEYAEEYADAYVDEEAYEEFPDKVADEEADGPPDEVDEEELPDVDGGANSMHQRERRKSCMNQVQVRQQKKTMPDEHEGTSVGDRKTTDTLEELEGNEEYVEENLEVYNNEQIDEQVEIAHVKGKGRCMFTRKELEAGSIIFVEKPLIIITPDLNEDLWTYLNKLNNEECFELPLKWHYAALCTITTLNDSDLKACIDKWIPEPDRDADADVFNVLNKVCDKKIAKNGKVQYFFMKKLIDPKIYDRIIQVWHYNAFGHHTDNEGLVLYNRISMLAHSCNSTACWHYGTNDSFVLRARVKLAVGDELTISYLGDDDLYKSSNIRREKLTNWLFVCMCSRCTNPIDKSRGFKCSMCGVGTFFIKSEYDDEIPIVTKCSICESEISESTAYEYIEYEKSYIERLQDTDKTDLPDALAVYVQAEKIFTQHWIMYQLYTILFEGYRDACKWEKAIYYQTQRIKYAVDVIPRANYVLAWLYEELGEVHANSISTDILQSERDFTISYEEKKRICSYFLKSIHLLEILCGYSHDYLKDSLNKYYRIDSLTSTDAPQIEE
>PlaMalUG01002482_rbh_TGME49_216080
METIFRKLRRSSRKKKKLVEVDTIDERDWAHAKTLDLEEDTSEQNYGKTYKNKIKKNENKNEKRENSLEDYYVMNNELGSEQNRKKEKFYLNSFSRMNEDLTTVSTDFTNEYYIKKKRTEHNKYMNDHEKKKLTYLRGDFGKYQSETKEYLEPYEQLDLYREADIEQLKGRALHGTYEEDEAEDVLSDEAVDEVEDGVADEAADEADEYEYEYMDDQARDDEKESVYTYEDQTKDNKYSKKDEEKSNTQSEHSKESILTDKSETHLANESEENEVYFEEKLDIYSTEEIDNEVEVAYVKGKGRCMFTRKNLEPGSIIFIEKPLFIITPSLNEKLWDYLNKLNNEENFELPLKWHFAALCTITLLNDIDFKACIDKWIPEPDKGADKDVFNVLDKVCEKKITKNGYKYYYYKNKLIEPDIYDRIIQVWHYNAFGHHTDNEGLVLYNRISMLAHSCNSTACWHYGENDSFVLRARVKLNVGDELTISYLGDDDLYKSSNIRREKLTNWLFVCMCSRCTNPVDNSRGFKCSTCGIGTFFIKSEYHDEIPIITKCNICLSEISESTAYEYIEYENSYIERLQQTDKSDLTDALAVYVQAEKIFTQHWIMYQLYTILFEGYRDACQWNKAIYYQMLRIRYAVDVIPRANYVLAWLYEELGEIHANSINADILLTENDFTISYEDKKRICSHFLKSIHLLEILCGYSHDYLKDSLNKYYRIDSLTTTDAPQIEE
>PlaOvaCurtisiGH01001905_rbh_TGME49_216080
METILRKLRRSSKKKKNIAEIDALDEKNWAQAKTLDFEDDSFNYSSSTKCKNNVKKNEKREDSIEEFYVVKDELRNVYNKKKEEYYFNSISRMNEDITNVSTDFTNDHYIKKKRSEHSKYIIDNEKGKLPYVQQGFDKYACETKEFSEVDDELDLYQEADIDGEKMDAEDEVEGDEVEMGEIEDDEVEVGAEMDEEDAEVEYEYVYDQAEDVNDAEAEVEEAGEEVEEVDLEIADREYSYEEQMGDKDDLVNSENKSDIQGQIKIESSFDNKEMNVVEESEGNEEYLEEKLEIYNIEEIDNEVEIAHVKGKGRCMFTRKSLDPGSVIFIEKPLLIITPSVNEKLWDYLNKLNNEQNFELPLKWHYAALCTITQLNEVDFKACVDKWIPEPNKEADEDVFNVLDKVCEKKITKNGKKYYYYKNKLIDPNIYDRIIQVWHYNAFGHHTDSEGLVLYNRISMLAHSCNSTACWHYGENDSFVLRARVKLNVGDELTISYLGDDDLYKSSNIRREKLTNWLFVCMCNRCTNPVDNSRGFKCATCGIGTFFIKSEYHDEIPIITKCNICQSEISENTAYEYIEYENSYIERLQETDKNDLSDALAVYIQADKIFTQHWIMFQLYTILFEGYRDSRQWEKAIYYQMQRIKYAVDVIPRANYVLAWLYEELGEVHANSINTDILLTENDFTITYEEKKRICSHFLKSIHLLEILCGYSHDYLKDSLNKYYRIDSLTTTDAPQIEE
>PlaPraG01003134_rbh_TGME49_216080
METIFRKLRRSTSKKKTQVEIDAVDERDWAQSKTLDLDSMPFSEDLFQYSNDKIYRNKKIVRDNLKREEPSQEDLYGYRDHFWNEDNQKYERIKNINIKNEKIGINQREYSSRTNDEITNGSTDYVNNYYVQKKKSETDDFIYHRENKNIEFIYNGLKNYNVGETKEYSDVDEQEGHEEEEEEIIDDENVYDENVYDENVYDENVYDENVYDENIDDENIDDENIYEENIYEEKINGENIDDEVVDNEFVDNEFVDNENADMEEVNMENIDVQYVDEENMYVEELEKKYPNNENMNDVKVTLSSENKKEKNIVENEITEKKHKENDNIIVEEEEEYVEEKLDVYTIEEIDNDVEIFNVKGKGRCMFTKKKLDPGSVIFVENPILIVTPNLNEQLWTYLNKLNDEQNFELPLKWHYAALCSITMLNDFNYKACLDKWVPEPDKEPDNDIYNVLDKVCEKTSFVNGNKYYYYKNKLIDPKIYSRIIQVWHYNAFGHHTDNEGLVLYNRISMLAHSCISTACWHYGENDSFVLRARINLNPGDEITISYLGDDDLYKSSNIRREKLTNWLFVCMCSRCTHPVDNCRGFRCSSCGIGTFFIKSEYHDDIPIISKCNVCLCEITESAAYEYIEYENSYIERLQETDKNDLSDALAVFVQADKIFTQHWIMFQLYTILFEGYRDTSQWEKAIYYQMQRIKYAIDVIPRANYVLAWLYEELGEIHANSISTDILSTENDFTITFEEKKRICSHFLKSIHLLEILCGYSHDYLRDSLNKYYRIDNLTTTDAPQIEE
>PlaReiCDC002882_rbh_TGME49_216080
METIFRKLRRSTSKKKTQVEIDAVDEREWAQSKTLDLDSMPFSEDLFQYSNDKIYRNKKIVRDNLKREEPSQEDLYGYRDHFWNEESKKYERIKNINIKNEKMGINQREYSSRTNDEITNGSTDYVNNYYVQKKKSETDDFIYHRENKNIEFIYNGLKNYNVGETKEYSDVDEQEGHEEEEEIIDDENVHDENVYDENVYDENVYDEHIYNENVYDENIDYENIYEEKINEENIDDEVVENEFVDNEYVDNEFVDSEFVDNEVVDNENADMEEVNMENIDVKYVDEENMYAEELEKKYPNNENMNDVKVTLLSENKKEKNIVENENTDIKHKENDNIIVEEEEEYVEEKLDVYTIEEIDNDVEIFNVKGKGRCMFTKKKLDPGSVIFVENPILIVTPNLNEQLWTYLNKLNDEQNFELPLKWHYAALCSITMLNDFNYKACLDKWVPEPDKEPDNDIYNVLDKVCEKTSFVNGNKYYYYKNKLIDPKIYSRIIQVWHYNAFGHHTDNEGLVLYNRISMLAHSCISTACWHYGENDSFVLRARINLNPGDEITISYLGDDDLYKSSNIRREKLTNWLFVCMCSRCTHPVDNCRGFRCSSCGIGTFFIKSEYHDDIPIISKCNVCLCEITESAAYEYIEYENSYIERLQETDKNDLSDALAVFVQADKIFTQHWIMFQLYTILFEGYRDTSQWEKAIYYQMQRIKYAIDVIPRANYVLAWLYEELGEIHANSISTDILSTENDFTITFEEKKRICSHFLKSIHLLEILCGYSHDYLRDSLNKYYRIDNLTTTDAPQIEE
>PlaRelSGS1like001855_rbh_TGME49_216080
METILRRLRRSSNKKKKTIEIDAIDEKEWAQSKTLDLTEDLYDYTLDKKYKNNKKKKDEKREDNLENLYGLKDTLGNLKNKNKKNEKYYINSFSRMNEDITNVSTDFTNEYSKKKNKKEHKININNNEKKKIQYIYNDFEKYTCDTKEYSENDEVDLYEEEEEEGEIDEIKSKEEEEKEEIADEEEEEVVDEEEEEIVDEEEEEEIVEEEVVEEEEEEKYQEIVNKEYEYNYEEQNNNNNNNRKNYGEMNEIKSNELDQISGEIITENIKEDSDTKEKYMEENARVSIEDNEEYLEEKLDVYTVEEIDNEVEVSHVKGKGRCMFTKKNLDPGSIIFIEKPLLIITPSLNEKLWNHLNKLNNEQNFELPLKWHFAALCSITILDDSSFKACIDKWVPEPDKEPDKDVYNVLDKVCDKKIFKNGKKVYYYKKKLIDPNIYDRIIQVWHYNAFGHHTDSEGLVLYNRISMLAHSCNSTACWHYGENDSFVLRARIKLNAGDELTISYLGDDDLYKSSNIRREKLTNWLFVCMCSRCTNPVDNSRGFKCSTCGIGTFFIKSDHHDEIPITTKCNICFSEISESTAYEYIEYENSYIERLQETDKSDMSDALAVYVQADKIFTQHWIMFQLYTILFEGYRDSCQWEKAIYYQMQRIKYAVDVIPRANYVLAWLYEELGEIHANSINTDILLTENDFTITYEEKKRICSHFLKSIHLLEILCGYSHDYLRDSLNKYYRIDSLTTIDAPQIEE
>PlaSpe023838_rbh_TGME49_216080
MNPNFPLNSCIEDACLPPKENENDALSFVSCDIPSVGWTDEAIFKRVEVRKDPIKGRVLHTKVDLNPGEVVFVEGATFFSTPKLDEGLWVLLNKINEISDQPLELTPVWHFAAISSLCRLSQRGIDICLNKWHPGKLSPSADVIKIHQHLPPVYKEKVTLYKYEEMLNIWRYNSFGHHTDNNALVLYNHTSMMAHSCAASCCWHYSIGDAYTLRARRKLYAGDELTISYIGDDDLLKSTDIRREKLRSWLFVCNCERCCEKIQPDSARSFRCQVCSIGGIFISHYYSPNLTFCNNAQEVSATPCNVCGVSISTAKLQELVDIEVQYADRISQCTSEDPADCEKVLVGAQQMFWHHWCLFSLYSLLADAYKEQKKWIEAVWYHRLRLEYIELQMPQPTYTLAWCHEELADMLIQTYSNESNNLELSPRQQVILTRLYEDAYSVLFILCGEEHDYTVNACQKMNYYQCSDNNN*
>PlaSpe023839_rbh_TGME49_216080
GINAEYMGMAHSCAASCCWHYSIGDAYTLRARRKLYAGDELTISYIGDDDLLKSTDIRREKLRSWLFVCNCERCCEKIQPDSARSFRCQVCSIGGIFISHYYSPNLTFCNNAQEVSATPCNVCGVSISTAKLQELVDIEVQYADRISQCTSEDPADCEKVLVGAQQMFWHHWCLFSLYSLLADAYKEQKKWIEAVWYHRLRLEYIELQMPQPTYTLAWCHEELADMLIQTYSNESNNLELSPRQQVILTRLYEDAYSVLFILCGEEHDYTVNACQKMNYYQCSDNNN*
>PlaSpeGorillaG2002727_rbh_TGME49_216080
METIFRKLRRSTSKKKTQVEIDAVDERDWAQSKTLDLDSMPFSEDLFQYYNDKIHRNKKIVRDNLKREEPSQEDLYGYKDHFWNEENKKYEQIKNRNIKNEKMDINLREYSSITNDEITNGSTDYVNNYYIKKKKSETDDFIYHDENKNNEFIYNGLKNFNVGETKEYSDVDEQQEQEEEEIIDDENIDDVNVYDENIDDVNVYDENVDDVNVYDENIDDINVYDENIDDENIDYENIDDENIYEEKVNEENDEMEEVNMENIDVEYVDEEYVDEEELENKYPNNENMNDVKVTLPNEKNIEKIIVENEITDMKHEENDNIVVEEEEEEYVEEKLDVYTIEEIDNDVEISNVKGKGRCMFTKKKLDPGSIIFVENPILIVTPNLNEQLWTYLNKLNDEQNFELPLKWHYAALCSITMLNDFNYKACLDKWVPEPDKEPDDDVYNVLDKVCEKTNFVNGNKYYYYKNKLIDPKIYSRIIQVWHYNAFGHHTDNEGLVLYNRISMLAHSCISTACWHYGENDSFVLRARIKLNPGDEITISYLGDDDLYKSSNIRREKLTNWLFVCMCSRCTHPVDNCRGFRCSTCAMGTFFIKSEYHDDIPIVTKCNVCLCEITESTAYEYIEYENSYIERLQETDKNDLSDALAVYVQADKIFTQHWIMFQLYTILFEGYRDTSQWEKAIYYQMQRIKYAIDVIPRANYVLAWLYEELGEIHANSINTEILSTENDFTITFEEKKRICSHFLKSIHLLEILCGYSHDYLRDSLNKYYRIDSLTTTDAPQIEE
>PlaVinVinckei001927_rbh_TGME49_216080
METILRKLRRSNKKDEPVEEIDGIDEDIWAQAKTLDFDDDPYNYKSNTKYKKDNNKFEKRENISEDIYLENDELESDELENSNNKINEKYYINSISLLNDYLHNVSKDEAKDHYIKKGKKYYNKYQNDNIKRTEYDQKAFNKYACETKEYFEPDNEMNVLKETAIERIKIKKLDKKHQHVEETLEDEILEDDALEEDVLEEDVLEEDDDINEGEDYEVEDYEIEDEEEEVDNIEYKYIGDTIELYDKENNEKYEENQADNNNNENILEDKEETVIEVEEDETYVEEKLEIYTNEQIDNEVEISQIKGKGRCMFTRKELNPGNIIFIEKPLLIIIPSLNETLWEILNNLNNEQPFELPLRWHYAALCTMTMLNDDDFNACIDKWIPEPDKDPDEDVYNVLDKVCEIKTTKSGGKYYYYKNKLIDPNVYDRIIQVWHYNAFGHHTDSEGLVLYNRISMLAHSCNSTACWHYGENDSFVLRARVKLNVGDELTISYLGDDDLYKSSNIRREKLTNWLFVCMCNRCSNPVDYSRGFKCATCGIGTFFIKSEYDCETPIITKCNICLSEVSESTALEYIEYENSYIERLEETNKNDLADALSVYIQADKIFTQHWVMYQLYTILFEGYRDACEWGKAIYYQMQRIRYAMEVIPRANYVLAWLYEELGEIHANSINTDILTTEDDYKITYEEKKRICSFFLRSIHLLEILCGYSHDYLKDSLNKYYRIDGLTATDALQTDE
>PlaVivP01002420_rbh_TGME49_216080
METILRRLRRSSRKKKKMVEVDTVDEGDWAHAKTLDLEGDPFDYPDKTKQKSVKKKERENEKRETSSDDFYTFNDDLGDGNSQTRGKYLASSFSRVNGDAMNGSTEFSNEYYLKKKKKKRSEGRGHSNGGEYERGDTLEYEVGRKKGASRHAQLQFEKYTGETKEFSEVDSYPEVDMDAMLEGGEEQQEYAEEDEQQEYAEEDEQQEYAEEEYTYVEADVKEEYAEEGGDEYAEGAVEEYAEEAVEEYAEEAAEEYAEEAVDEYVDEAAEESADEATDEELPDVDGGANSMHHRERRKGRMRQAEVGGKKKKMPDEDKRGSTRDRKTTDTLEESEGNEEQVEEKIEIYNNEQIDEQVEIAHVKGKGRCMFTRKNLEAGKIIFVEKPLIIITPDLNEELWAHLNKLNNEESFELPLKWHYAALCTITTLNESDFRACIDKWIPEPDREADADVFNVLNKVCEKRFAKDGRLQYFFMKKRIDPKIYDRVIQVWHYNAFGHHTDNEGLVLYNRISMLAHSCNSTACWHYGSNDSFVLRARVKLAVGDELTISYLGDDDLYKSSNIRREKLTNWLFVCMCSRCTNPIDNSRGFKCSTCGVGTFFIKSEYHDEIPIATKCNICESEVSEAMAYEYIEYEKSYIERLQETDKTDIADALAVYVQAEKIFTQHWIMYQLYTILFEGYRDNCKWEKAIFYQTQRIKYAVDVIPRANYVLAWLYEELGEAHANSISTEILQSERDFTISYEEKKRICSHFLKSIHLLEILCGYSHDYLKDSLNKYYRIDSLTSTDAPQIEE
>PlaYoeYoelii17X002720_rbh_TGME49_216080
METILRKLRRSNKKEEKIEEIDAIDEESWAQAKTLDLEDDSYNYKSNTKYKKNNNKIEKREDITEDIYLENDELENSSNNINENYYINSISLLNEYLHNVSTDIAKEYYIKKGKKYYNKYHNGNTSRAEYAQKIFEKCACETKEYSEVDNEINMLEEASIERIKIKKKNKKHQQVEEVLEEDEDIDEGEDYEIEDYEIEEEVENTDYKYIDDTIDLYDKENDEIFEQNQTNNNNNENVLENKEEIVNEAEEDEKYVEEKLEIYTNEQIDNEVEIAQIKGKGRCMFTRKELNPGNIIFIEKPLLIIIPSLNETLWEILNNLNNEQPFELPLRWHYAALCTITMLNDDDFNACIDKWIPEPDKDPDADVFNVLDKVCEIKTTKNGGKYYYYKNKLIDPNIYDRIIQVWHYNAFGHHTDSEGLVLYNRISMLAHSCNSTACWHYGENDSFVLRARVKLNVGDELTISYLGDDDLYKSSNIRREKLTNWLFVCMCNRCSNPVDYSRGFKCATCGIGTFFIKSEYNCETPIITKCNICLSEISENTALEYIEYENSYIERLEETNKNDLADALSVYIQAEKIFTQHWVMYQLYTILFEGYRDSCEWGKAIYYQMQRIRYAIEVIPRANYVLAWLYEELGEVHANSINTDILTTEDDYKITYEEKKRICSFFLRSIHLLEILCGYSHDYLKDSLNKYYRIEGLTATDALQTDE
>PltViv015429_rbh_TGME49_216080
MNPNFPLNSCIEDACLPPKENENDALSFVSCDIPSVGWTDEAIFKRVEVRKDPIKGRVLHTKVDLNPGEVVFVEGATFFSTPKLDEGLWVLLNKINEISDQPLELTPVWHFAAISSLCRLSQRGIDICLNKWHPGKLSPSADVIKIHQHLPPVYKEKVTLYKYEEMLNIWRYNSFGHHTDNNALVLYNHTSMMAHSCAASCCWHYSIGDAYTLRARRKLYAGDELTISYIGDDDLLKSTDIRREKLRSWLFVCNCERCCEKIQPDSARSFRCQVCSIGGIFISHYYSPNLTFCNNAQEVSATPCNVCGVSISTAKLQELVDIEVQYADRISQCTSEDPADCEKVLVGAQQMFWHHWCLFSLYSLLADAYKEQKKWIEAVWYHRLRLEYIELQMPQPTYTLAWCHEELADMLIQTYSNESNNLELSPRQQVILTRLYEDAYSVLFILCGEEHDYTVNACQKMNYYQCSDNNN
>PltViv015430_rbh_TGME49_216080
GINAEYMGMAHSCAASCCWHYSIGDAYTLRARRKLYAGDELTISYIGDDDLLKSTDIRREKLRSWLFVCNCERCCEKIQPDSARSFRCQVCSIGGIFISHYYSPNLTFCNNAQEVSATPCNVCGVSISTAKLQELVDIEVQYADRISQCTSEDPADCEKVLVGAQQMFWHHWCLFSLYSLLADAYKEQKKWIEAVWYHRLRLEYIELQMPQPTYTLAWCHEELADMLIQTYSNESNNLELSPRQQVILTRLYEDAYSVLFILCGEEHDYTVNACQKMNYYQCSDNNN
>PolGlaCCMP1383000469_rbh_TGME49_216080
MTKAEGVALKPEEKSKDVTPAEDESMEPRWKVGDRVFAVWAGNSCFYVSTVAEVDAKNRKLVVTWDDADMSHRTVSFDQVKEPADDTIAWSYSRIDKRVTVRDSTAKGRCLFTNEACEPGKVVFVEKPLLVALPALAPKLWEKLQQLHEAQPLNLGTITFHFAAMITLTQLDAASVGVIMDKYVPDPDEEPNEDVTRILSSMKDSPEEVLKCKVEDLCPKKLQRLVSAWRYNSFGHHKEDGLVLYNRISMCSHSCDPTCCWSYGEEDAFVLRARVALSDSDELTISYLQDEDLLKSTAVRQLKLQNWKFTCSCPRCDLKIDLGRGFRCQRCRVGVHFAVVAGGLEPCRVCGSVSSAEDTQMLLHMEEEYVARVETIDKKDIPDVENVYQAALDIFERHWILYVMDTILWEGKRAKSLLDAVEHQRKRIEFHEHYYWRPTFILAWCHEELGDCMQSQFPHRKWQLTQEFQRAYQMLAILCGSNHQYTASPYNKLWQVQNGGAVEAVAPPTESPKTAQS
>PolGlaCCMP1383012600_rbh_TGME49_216080
XGMGRCLFAATDIAKGETLLTEAPLFVSRPEAEPAILSLLERLHKEAPLGLGHTKAHYAAVLSHLFASPAAXEVLVERWAPKQDGRLSLEEMERVWAELEKEGLLCHRGELPEGRAQENLTPSTLQKLVTAWEFNGFSGESNELLMYDKISTASHSCDPNCDVVILYGLFRSGADKDSMLESTGATGALKKGDKFEQRYAGLAFRANRALKRDEEISFSYCLTAKDLAKISSSDEPSSTSAAGSLCATATAEVHDFLTQGKEAGPTEPVDAAPEEMX
>PolSpeWS2016031137_rbh_TGME49_216080
MQGETQNKRCSQIEREIPSDNISLDNAIESKNLYSAEFFENGISAASPQSTTDSTTPKPNYPRNSSAAPSIEFVSSETEEVSGTPGKFTPHESQHYSYYAPYTKAMIKEAVEWKVVPGKGRCLFAKFNFMPGEIILSELPIYISDPSPEHEVWTQLEELNNEEPFFLSSLWQFAALQSIRELSEEDKEKVLSKYVPEDWPGPEPDALRIKKICPDIDVKSFVHFLKAWRFNSFGHSTNPEGLVMYDVVSLVSHNCDPSCSWHYGLGNLFVIRARKVIKAGEEISLSYIGEDGLRRPTHVRRQHLRGWEFDCKCDRCLDSVDDVRGFLCFLCGAGSFSFRTEIDGTVIPSPCDCCGNVCNPERVEYYLNLEEAYYSRLQDCDAVEDLNDVQQVLRESERVFNGHFITYELLSLLCASLKENLNYTQFIHFMTRRIEINAKFRPRITFVQAWHYEELGDVKSQHADSRLRFLFDDNLEDNKKEYEEVISTLSKFDRYDISWCYERALNNMLSLCGDSHESSCSLYTKLDMFLQNV*
>ProMinCCMP2233071402_rbh_TGME49_216080
XEKMNPQGGGEEAPAAEEPARWKTGDRIYAVWAGNGCYYAATVTEVQEEKQSLTVEWDEGQDHTFLAGDGALRGHRRMEASKDRPARLGERQRDQGPVPIHEEACEPGQVVFVEKPVLVALPAMNQPLWDHLQKLHEAQPLNLGTVTFHYAALLSHLKLGKDDIRVIMDKFVPEPDEEPGEDVVRILESLRVNMADALSLKERPVDPRAMQRLVSAWRYNSFGHHKEDGLVLYNRISMCAHSCDPTCCWSYGEEDAFVLRARVALKEGGELTISYLQDEDLLKSIAVRQQKLQNWRFTCMCERCSLQIDAGRGFRCRRCRVGILFATVQGTLEPCRVCNASAAAEDQTMLVQLETEYQTRVESLDKTDVSDVERVYQAAIDIFERHWILYVMDTMLWEVYREKNLPDAMEHQRRRIEFHEHYYCRPTFILAWCHEELGDSLQNQFPARKWQYMQELQRAYQMLAILCGTNHQYTASPYNKMWQASNSTKDKDTNNTAATTNNHKGPATXRDNITISEARAPDAVLTVQPCARLALDAIRARSEGLLADIAPRALACCVRSTIEASVRPTGPASKAGQPGRSFCGRRAPAKRX
>ProRetCCCM535012600_rbh_TGME49_216080
XGGQSRWELQPGRXXXAVADKDEPMPPTENGEDATPRGEDEPMGPRWKPGDRVYAVWAGNGCYYSATVAEVLTAKRSLMVTWDDADLSHRTVSFDQVMEPSEDTTAWGSSRIERRASVRKTAEKGRCLFTNEACEPGQVVFVEKPTLVALPALCQKLWDHLQKLHEAQPLNLGTVTFHFAALMSQLKLDPMSIDVIMDKFVPEPDEEPGDDVIRILQSLQENLADELQLKDHPIDPRRLQRLVSSWRYNSFGHHKEDGLVLYNRISMCAHSCDPSCCWSYGDDDAFVLRARVALNKGDELTISYLQDEDLLKSTAVRQQKLQNWRFTCQCPRCRLRVDAGRGFRCRRCRIGILYATVTGGLEPCRVCSASPSQEDMQMLLHLEEEYVLRVENLDKTDVADVETVYQAAIDIFERHWILYVMDTMLWEAYREKNLPDAIEHQRRRIEFHEHYYCRPTFILAWCHEELGDCLQNQFPHRKWQYIQEFQRAYQMLAILCGTNHQYTASPYNKLWQASSATSGPAASASTAAGGNSDTPAG
>ProRetCCCM535050669_rbh_TGME49_216080
MAVADKDEPMPPTENGEDATPRGEDEPMGPRWKPGDRVYAVWAGNGCYYSATVAEVLTAKRSLMVTWDDADLSHRTVSFDQVMEPSEDTTAWGSSRIERRASVRKTAEKGRCLFTNEACEPGQVVFVEKPTLVALPALCQKLWDHLQKLHEAQPLNLGTVTFHFAALMSQLKLDPMSIDVIMDKFVPEPDEEPGDDVIRILQSLQENLADELQLKDHPIDPRRLQRLVSSWRYNSFGHHKEDGLVLYNRISMCAHSCDPSCCWSYGDDDAFVLRARVALNKGDELTISYLQDEDLLKSTAVRQQKLQNWRFTCQCPRCRLRVDAGRGFRCRRCRIGILYATVTGGLEPCRVCSASPSQEDMQMLLHLEEEYVLRVENLDKTDVADVETVYQAAIDIFERHWILYVMDTMLWEAYREKNLPDAIEHQRRRIEFHEHYYCRPTFILAWCHEELGDCLQNQFPHRKWQYIQEFQRAYQMLAILCGTNHQYTASPYNKLWQASSATSGPAASASTAAGGNSDTPAG
>PteSch006825_rbh_TGME49_216080
VSTQSTWAEDKGRCLYTHLPRRPGEVIIIEDPVLVAVPSLDEDLWNKLVELNEASPLMLPPIWHLAAICSLSILSESDQQIIMEKWVSDENRAPSEDVFRVLRHAKLQLDARKYERFLQAWQYNSFGHQAETHGLVLYNRISMMAHSCNATACWHYGVSHSFVLRARQHLQAGDELSISYIGDDDLYKPAHLRRERLSSWLFKCMCDRCENPVDITRGFRCLECGIGTVFLRTECETDENQENGATYAITTATTCQTCYHVLTEELICQMIEWEEEILGNMEGIEKGNLTACIDLLNQAEGLFTQHWITYQLHSQLFDGWKVALRYKDAVLHQQARISFLKAVLPKVSFTQAWLSEELGDVLANSISLSLLENPIEISVSSQIKSILSRCYEEAYNAISILCGSEHEYASITVEKQARVHQLQTDETPILPPTEQ*
>PteSch006826_rbh_TGME49_216080
YQRRVHGGATYAITTATTCQTCYHVLTEELICQMIEWEEEILGNMEGIEKGNLTACIDLLNQAEGLFTQHWITYQLHSQLFDGWKVALRYKDAVLHQQARISFLKAVLPKVSFTQAWLSEELGDVLANSISLSLLENPIEISVSSQIKSILSRCYEEAYNAISILCGSEHEYASITVEKQARVHQLQTDETPILPPTEQ*
>PteSch006827_rbh_TGME49_216080
INAEYMGIPYDINQIEEEVFVRHTEDKGRCLYTHLPRRPGEVIIIEDPVLVAVPSLDEDLWNKLVELNEASPLMLPPIWHLAAICSLSILSESDQQIIMEKWVSDENRAPSEDVFRVLRHAKLQLDARKYERFLQAWQYNSFGHQAETHGLVLYNRISMMAHSCNATACWHYGVSHSFVLRARQHLQAGDELSISYIGDDDLYKPAHLRRERLSSWLFKCMCDRCENPVDITRGFRCLECGIGTVFLRTECETDENQENGATYAITTATTCQTCYHVLTEELICQMIEWEEEILGNMEGIEKGNLTACIDLLNQAEGLFTQHWITYQLHSQLFDGWKVALRYKDAVLHQQARISFLKAVLPKVSFTQAWLSEELGDVLANSISLSLLENPIEISVSSQIKSILSRCYEEAYNAISILCGSEHEYASITVEKQARVHQLQTDETPILPPTEQ*
>PteSch006828_rbh_TGME49_216080
YQRRVHGEEIEEEECDVYEETDDELETNEATARSEEKISETDEISPVETAAAVATAAATEEEVALDERWIPYDINQIEEEVFVRHTEDKGRCLYTHLPRRPGEVIIIEDPVLVAVPSLDEDLWNKLVELNEASPLMLPPIWHLAAICSLSILSESDQQIIMEKWVSDENRAPSEDVFRVLRHAKLQLDARKYERFLQAWQYNSFGHQAETHGLVLYNRISMMAHSCNATACWHYGVSHSFVLRARQHLQAGDELSISYIGDDDLYKPAHLRRERLSSWLFKCMCDRCENPVDITRGFRCLECGIGTVFLRTECETDENQENGATYAITTATTCQTCYHVLTEELICQMIEWEEEILGNMEGIEKGNLTACIDLLNQAEGLFTQHWITYQLHSQLFDGWKVALRYKDAVLHQQARISFLKAVLPKVSFTQAWLSEELGDVLANSISLSLLENPIEISVSSQIKSILSRCYEEAYNAISILCGSEHEYASITVEKQARVHQLQTDETPILPPTEQ*
>PteSch006829_rbh_TGME49_216080
YQRRVHGDDNDDDEFVADNLQSDRRVNFKVPAVADAVECLTHASEPFLSERLSYDDESSKNVYKMNFAIKRTDDENEEENEEEEEIEEEECDVYEETDDELETNEATARSEEKISETDEISPVETAAAVATAAATEEEVALDERWIPYDINQIEEEVFVRHTEDKGRCLYTHLPRRPGEVIIIEDPVLVAVPSLDEDLWNKLVELNEASPLMLPPIWHLAAICSLSILSESDQQIIMEKWVSDENRAPSEDVFRVLRHAKLQLDARKYERFLQAWQYNSFGHQAETHGLVLYNRISMMAHSCNATACWHYGVSHSFVLRARQHLQAGDELSISYIGDDDLYKPAHLRRERLSSWLFKCMCDRCENPVDITRGFRCLECGIGTVFLRTECETDENQENGATYAITTATTCQTCYHVLTEELICQMIEWEEEILGNMEGIEKGNLTACIDLLNQAEGLFTQHWITYQLHSQLFDGWKVALRYKDAVLHQQARISFLKAVLPKVSFTQAWLSEELGDVLANSISLSLLENPIEISVSSQIKSILSRCYEEAYNAISILCGSEHEYASITVEKQARVHQLQTDETPILPPTEQ*
>PteSch006830_rbh_TGME49_216080
INAEYMGEEENLKSCLYDDNDDDEFVADNLQSDRRVNFKVPAVADAVECLTHASEPFLSERLSYDDESSKNVYKMNFAIKRTDDENEEENEEEEEIEEEECDVYEETDDELETNEATARSEEKISETDEISPVETAAAVATAAATEEEVALDERWIPYDINQIEEEVFVRHTEDKGRCLYTHLPRRPGEVIIIEDPVLVAVPSLDEDLWNKLVELNEASPLMLPPIWHLAAICSLSILSESDQQIIMEKWVSDENRAPSEDVFRVLRHAKLQLDARKYERFLQAWQYNSFGHQAETHGLVLYNRISMMAHSCNATACWHYGVSHSFVLRARQHLQAGDELSISYIGDDDLYKPAHLRRERLSSWLFKCMCDRCENPVDITRGFRCLECGIGTVFLRTECETDENQENGATYAITTATTCQTCYHVLTEELICQMIEWEEEILGNMEGIEKGNLTACIDLLNQAEGLFTQHWITYQLHSQLFDGWKVALRYKDAVLHQQARISFLKAVLPKVSFTQAWLSEELGDVLANSISLSLLENPIEISVSSQIKSILSRCYEEAYNAISILCGSEHEYASITVEKQARVHQLQTDETPILPPTEQ*
>PteSch006831_rbh_TGME49_216080
YQRRVHGGIGTVFLRTECETDENQENGATYAITTATTCQTCYHVLTEELICQMIEWEEEILGNMEGIEKGNLTACIDLLNQAEGLFTQHWITYQLHSQLLMDGKLL*
>PteSch006832_rbh_TGME49_216080
YQRRVHGDARKYERFLQAWQYNSFGHQAETHGLVLYNRISMMAHSCNATACWHYGVSHSFVLRARQHLQAGDELSISYIGDDDLYKPAHLRRERLSSWLFKCMCDRCENPVDITRGFRCLECGIGTVFLRTECETDENQENGATYAITTATTCQTCYHVLTEELICQMIEWEEEILGNMEGIEKGNLTACIDLLNQAEGLFTQHWITYQLHSQLFDGWKVALRYKDAVLHQQARISFLKAVLPKVSFTQAWLSEELGDVLANSISLSLLENPIEISVSSQIKSILSRCYEEAYNAISILCGSEHEYASITVEKQARVHQLQTDETPILPPTEQ*
>PteSch016615_rbh_TGME49_216080
VSTQSTWGNLTACIDLLNQAEGLFTQHWITYQLHSQLFDGWKVALRYKDAVLHQQARISFLKAVLPKVSFTQAWLSEELGDVLANSISLSLLENPIEISVSSQIKSILSRCYEEAYNAISILCGSEHEYASITVEKQARVHQLQTDETPILPPTEQ*
>PteSch016616_rbh_TGME49_216080
YQRRVHGKYERFLQAWQYNSFGHQAETHGLVLYNRISMMAHSCNATACWHYGVSHSFVLRARQHLQAGDELSISYIGDDDLYKPAHLRRERLSSWLFKCMCDRCENPVDITRGFRCLECGIGTVFLRTECETDENQENGATYAITTATTCQTCYHVLTEELICQMIEWEEEILGNMEGIEKGNLTACIDLLNQAEGLFTQHWITYQLHSQLFDGWKVALRYKDAVLHQQARISFLKAVLPKVSFTQAWLSEELGDVLANSISLSLLENPIEISVSSQIKSILSRCYEEAYNAISILCGSEHEYASITVEKQARVHQLQTDETPILPPTEQ*
>PyrBah088548_rbh_TGME49_216080
XQVWGRRGGRAMRPTALRGRPGCCQCRPDALQRLGRGFGLPQPRGAPAVAGMAPADKDEPMPPQDPEDDAMQAEDESMGPRWKPGDRVYAVWAGNGCYYSATVAEVQPANRSVMVTWDDADLSHRTVSFDQVMEPSEEIVAWSTARIERRASVRKTAEKGRCLFTNEACEPGQVVFIEKPTLVALPALSPKLWEHLQKLHEAQPLNLGTVTFHFAALMSQLQLDPMSIDIILDKFVPDPDEDPGEDVLRILQSLQDNMADTLKLKEHPIDPRRLQRLVSAWRYNSFGHHKEDGLVLYNRISMCAHSCDPSCCWSYGDDDAFVLRARVALNRGDELTISYLQDEDLLKSTAVRQQKLQNGVSPASAHGAACEWTQGVASAAGGAESASLYASVAGVLEPCKVCSASPSQEDMQMLLHLEEEYVLRVENLDKTDVADVETVYQAAIDIFERHWILYVMDTMLWEAHREKSLADAVEHQRRRIEFHEHYYCRPTFILAWCHEEMGDCLQTQFPHRKWQFIQEFQRAYQMLAILCGTNHQYTASPYNKLWQAAGTGSASRSTAANNADNPAGXTGWQGPRSAADLWQGGMRGAGGSLGTRDVRKYWFP
>RhySp1WS2016007534_rbh_TGME49_216080
IHFIKQTLPQPTFVLGWAFEELGDLFCNQISPEILSGDDADLAVSISKFYGYTIRRQYNEAKSILSIICGENHVYTTTVETKLNRLAELFVQGS*
>RhySp1WS2016007535_rbh_TGME49_216080
PCTACRALPCPSTIKEYVELEALYIARLDETNTDDLDDALLVLDEAGQLFTQHWIMFTLHSVLFTGYRDQGEFEAAKIYQQHR
>RhySp1WS2016012449_rbh_TGME49_216080
CDSPVDTSRGFRCSTCSSGTTFYCTDGSNPEVTSSTPCTACRALPSPSTIKEYVDLEALYIARLEETNAEDVDDALLVLDEAGQLFTQHWIMFTLHNVLFTGY
>RhySp1WS2016033717_rbh_TGME49_216080
LTQLDDENRDRCFQKWCPEPDAEPSEDVLRVMSNVVVAGVGAIDYERMLQIWRFNSFGHHTETDGLVLYHRISRMSHDCQATATWHYSDASGFVLRARMKLRAGDELSISYIGDDDLFKSTNLRRERLSGWQFTCHCTRCDCPVDTSRGFRCSTCLSGTMFFCTDV
>SarNeuSN3004098_rbh_TGME49_216080
MIGQRRRQELLLEGSSAAGRRRGEEGAAAGERTGLLARMRQAAAGGGRERLQRELQHQESIKRREVTYEEDAWARHTSADFGAIKLRHMQESEGTTQVSGDDYGELPAESEEEETENVQLLEEEDEEGEADDEKGGLYAYAYAELEKRLRGHKRDEQYGEAGGEEEEEGGEKQDDAFAAKGGTARHSEIAGGDWYYGAHLRRQRQATPVVEEEEGEEEGEEVVVEEEEGAGEAAAGEEDVVVEEPEEGEEEEEGEEEEYEREEAATYTEEEEVEGAAAVGGAAAAIKGRATVEEGEEVDAYEEDAWEVEQQEGEEDHADTVFAGERAAEGDETGEGVGDDEGVQVEEEEEGWEREPAADEENVDEEGYAEEEHEAEEEEGGYEAGESLEEDEEAVEAGEGEEEDVSSETLQKEEDLTPYTLPQIESRVEVRYVAGKGRCLYTRNALEPGAIVFVESPVFVATPSAHAELWQALEQLNEEETFELPPVWHLGALCSLTVLEEDERAICLDKWIPEPNKAPSYDVLRVLERTGLPVHPHLYERMLMVWRYNSFGHHSEQPGLVLYNRISMMAHSCSASACWHYGEGDAFILRARVNLNAGDELTISYIGDEDLFKSSDVRREKVSGWLFTCQCPRCSLPVDNARGFRCSSCATGSMFFKTEDGVTTSSPCTVCQSVPSEEIIKYYLEFEQAYVDRLAETDKTDLPDAKLVFFQAQRVFNQHWVLYQLHTILFEGHRDGGDYETAAFHQMERIKYVSQVMPLASYTLAWLHEELGDTLMTKEEQAKNKTYSDHKLHVVSGCFEDAYNLLYILCGRDHEYTIAADAKKTSCDQKLAALTSAAEKDSNS
>ScrHanSHHI4009707_rbh_TGME49_216080
XAPKADGVEKVAVEQNSSTNDESMEPHWKQGDRVHAQWRGNGCYYLATVNEVYAAKRAVLITWDDEDGSHREISFDNIMEPAEETQAWNTKRIDRRVNVQDTPDKGRCLYTNEVSDPGQVVFVEKPCLVALPGLSQNLWNHLTKMHEATPLQLGTVTFHFAALLSELQLDKTSIGVIMDKYVPDPDEEPGDDVVRIMQSIEENKELKEELKLDEKPLDPRKLQRLVSAWRYNSFGHHKEDGLVLYNRISMCSHSCDPTCCWSYGEDDAFVLRSRISLKKGDELTISYLQDEDLLKSTAVRQQKLQNWRFTCACPRCKLYVDEGRGFRCRKCRVGVLYATTGSTLEPCRVCNSVPSPDETQMLIHLEEEYVTRVESLDKTDVPDVERVYIAALDIFERHWILYVMDTMLWEAAKEKNIVDSMMEHQRRRIDFHEHYYCRPTFILAWCREEFGDCLNANMPNRKWQCTQEYQRAYQMLAILCGTNHQYTAGPYNKLWQVNGAAEAAKEASKKEGEGGST
>ScrHanSHHI4015279_rbh_TGME49_216080
MVDAIANELVHTGVPHQNGHRQAIHAFCLGGFSHGGAAVCAAQLLGDGLPQLQQQSRSAWPTQSWSQHGVAMCRFGHVVTXRACSRKVRVSLGVFGSKRRSNARSADAAEPSGAVANMCSSGGGVLAGVTRLPVLAPAVEAQLAARVPRCASKSSALPSFSSFRLKPPPPRSTSAAPSAPIGIAAPAGAQGARLAVRDTPDRGKIIVSLDAIEPGDLVLAEAPALMVVQAGNTATLADLQSWVDNLARLGAAERVPILELHYPPQAADGGTLASLVGAQGEGLEAVLRCPEGVTFDEIWRLMRIIECNAFGFDNEDGTHKELLLPRVARLNHSCLPNVLCGPGSQGGGAEVRALVAIAPGDELNISYIGLETLLSPVAERRHPLQGRWQFSCGCQRCRDVDGLRAFRCSSCAQSSVHSQAEGGLCSPCCQCGQQMTSEAAEAAFASEASLGREALGVRQAVQAAAGSLGSTLQAGDAAAMQRVLSGANAALAQCEALTTAHPQVDPSHYLAVGTAKEASKLCAVLGEAFVACGDRPSAEQWWARAAAGLREALDAEFRAVPVPRDSRTGELLGLSRLYRRLGQREAVRQCLQQALAGMRAIHWSCNLPTQRAALAEMQQGIRAQLAELQ
>ScrHanSHHI4016287_rbh_TGME49_216080
MADVGRYDILGPAEETQAWSTQRIDLRVTVQDTLDKGRCLYTNEAIEPGQVVFVEKPCLLALPGSSRNLWNHLAELHAATPLQLGAVRFYFAALLSELRLDQPSIDIMLDKFVLDPDEEPGDDVVRIMQSLEENKELKEELNLDKKPIDQRKLQRLVSVWRYNAFSHHKDDGVLLYDHVSRCSHSCDPACFFAIGENGALVLRSRAWLKKGDELTISYLADDDVPKHTAIRQQKLQHSWHFKCACSRCKLYVEECRGFRCRGCSVGVWHANTANILEPCRVCNSVPSQDMTQKLIRDEQKYVLLVENLDKKDVPNIDKVYVAALXIFNRHWICCAMDTMRWEAAAAVAAAPVAAALASAVVEVGKKRKATAAKQAEAKRSNIAVRLHXDGGGTLGGSEIFGGRGQHVEDEGMAVEPILADFSKCRVIKRASRSSGVTGLLWTEAEGAWKLRYKSNQVATKSGKVQRFPAKRYMTDGQSYEEAVEAALQAAIARRQELVEEGVLEDTGEPKKEAIYQSRVPGVGWHSKMRCWEARLMVNAKMHHKTLKPNDQSPDEIERARLLAEAARRDLERESGFEGTVVVXDEGSGAAGGDPSTEIPLRHQMEALEGRFLVGVIVRGREICRSLRPQQLTQEGVQSTLLQAANLLNKLNRVREDAIAHPEVDIKDVLARHSV
>ScrHanSHHI4029705_rbh_TGME49_216080
XACACARTSTCRRTCAQRVDGGRRAMQVGDGIEVRRSREPGGGEGLFATHPWKPGQTLLRDRPLARLQAEAFDKEDPALLAKAHACLAEDGQLDVLLGSDAGMALWRGEPEDPRRDAFRRCVEDTWPEGSAEARARRAEAMCIFSFNSYMTQDGGRFHAVFPIISKANHRCDPNCWVVVPESEPGELVSARPVSEGEEVTVSYLCKADLLRPLLKRRALLRDGWEFNCCCSRCASELDDMRRFCCPLPGCPGTSAALREQLAGGLEASSCSSCGAVPAEAARQAWSERELEVEALVEGLPESLYCAWAPCEDFARDHPLHGLAGRWKNFIARRTQAEAHEGEVHRLALQRCLAEVLHEEFVEEALHEELANPLSPPPPQPR
>ScrHanSHHI4032993_rbh_TGME49_216080
AATAATASTAAAATXALGEMLCEPAAGLALDAPCSSHLAAPDAIRPVPSVTCAPSRAAGGGDGIFAEHGFEPGQQIMQEEALLMVASTRTLSDLHGALLGSSQLERFQSSSCSRGLFRGQPEGQRALEYSAWGTAHPGQDIALDAMLALAFNSWTSVPNNEYQVMYSAMSKANHSCSPNACVLAPQEGPGEMVCLRTISPGDEVTVSYLGDLELAKPVELRQQTLKRWEFTCTCKRCAALGDDTRCFACPDPSCLGQCPALRHGVPEEALVQCDACGQEPEDEIQIEWTESEIEIGELLLGLPGSLYSAWHPCAEFATAHPHHWLAGRWLRFLASHLSSEASETEDPEEVASLREKADESEVAAWRCLQASVGVSLDLPLSHGGVESSDQSLLF
>ScrHanSHHI4036237_rbh_TGME49_216080
HQNGHRQAIHAFCLGGFSHGGAAVCAAQLLGDGLPQLQQQSRSAWPTQSWSQHGVAMCRFGHVVTLALGVFGSKRRSNARSADAAEPSGAVANMCSSGGGVLAGVTRLPVLAPAVEAQLAARVPRCASKSSALPSFSSFRLKPPPPRSTSAAPSAPIGIAAPAGAQGARLAVRDTPDRGKIIVTXDLVLAEAPALMVVQAGNTATLADLQSWVDNLARLGAAERVPILELHYPPQAADGGTLASLVGAQGEGLEAVLRCPEGVTFDEIWRLMRIIECNAFGFDNEDGTHKELLLPRVARLNHSCLPNVLCGPGSQGGGAEVRALVAIAPGDELNISYIGLETLLSPVAERRHPLQGRWQFSCGCQRCRDVDGLRAFRCSSCAQSSVHSQAEX
>ScrHanSHHI4039519_rbh_TGME49_216080
QVGDGIEVRRSREPGGGEGLFATHPWKPGQTLLRDRPLARLQAEAFDKEDPALLAKAHACLAEDGQLDVLLGSDERGEPEDPRRDAFRRCVEDTWPEGSAEARARRAEAMCIFSFNSYMTQDGGRFHAVFPIISKANHRCDPNCWVVVPESEPGELVSARPVSEGEEVTVSYLCKADLLRPLLKRRALLRDGWEFNCCCSRCASELDDMRRFCCPLPGCPGTSAALREQLAGGLEASSCSSCGAVPAEAARQAWSERELEVEALVEGLPESLYCAWAPCEDFARDHPLHGLAGRWKNFIARRTQAEAHEGEVHRLALQRCLAEVLHEEFVEEALHEELANPLSPPPPQPREDADPG
>ScrHanSHHI4042727_rbh_TGME49_216080
XACACARTSTCRRTCAQRVDGGRRAMQVGDGIEVRRSREPGGGEGLFATHPWKPGQTLLRDRPLARLQAEAFDKEDPALLAKAHACLAEDGQLDVLLGSDAGMALWRGEPEDPRRDAFRRCVEDTWPEGSAEARARRAEAMCIFSFNSYMTQDGGRFHAVFPIISKANHRCDPNCWVVVPESEPGELVSARPVSEGEEVTVSYLCKADLLRPLLKRRALLRDGWEFNCCCSRCASELDDMRRFCCPLPGCPGTSAALREQLAGGLEASSCSSCGAVPAEAARQAWSERELEVEALVEGLPESLYCAWAPCEDFARDHPLHGLAGRWKNFIARRTQAEAHEADDEEERTALEEEGEVHRLALQRCLAEVLHEEFVEEALHEELANPLSPPPPQPR
>ScrHanSHHI4072353_rbh_TGME49_216080
MAPKADGVEKVAVEQNSSTNDESMEPHWKQGDRVHAQWRGNGCYYLATVNEVYAAKRAVLITWDDEDGSHREISFDNIMEPAEETQAWNTKRIDRRVNVQDTPDKGRCLYTNEVSDPGQVVFVEKPCLVALPGLSQNLWNHLTKMHEATPLQLGTVTFHFAALLSELQLDKTSIGVIMDKYVPDPDEEPGDDVVRIMQSIEENKELKEELKLDEKPLDPRKLQRLVSAWRYNSFGHHKEDGLVLYNRISMCSHSCDPTCCWSYGEDDAFVLRSRISLKKGDELTISYLQDEDLLKSTAVRQQKLQNWRFTCACPRCKLYVDEGRGFRCRKCRVGVLYATTGSTLEPCRVCNSVPSPDETQMLIHLEEEYVTRVESLDKTDVPDVERVYIAALDIFERHWILYVMDTMLWEAAKEKNIVDSMMEHQRRRIDFHEHYYCRPTFILAWCREEFGDCLNANMPNRKWQCTQEYQRAYQMLAILCGTNHQYTAGPYNKLWQVNGAAEAAKEASKKEGEGGST
>ScrHanSHHI4082282_rbh_TGME49_216080
MADVGRYDILGPAEETQAWSTQRIDLRVTVQDTLDKGRCLYTNEAIEPGQVVFVEKPCLLALPGSSRNLWNHLAELHAATPLQLGAVRFYFAALLSELRLDQPSIDIMLDKFVLDPDEEPGDDVVRIMQSLEENKELKEELNLDKKPIDQRKLQRLVSVWRYNAFSHHKDDGVLLYDHVSRCSHSCDPACFFAIGENGALVLRSRAWLKKGDELTISYLADDDVPKHTAIRQQKLQHSWHFKCACSRCKLYVEECRGFRCRGCSVGVWHANTANILEPCRVCNSVPSQDMTQKLIRDEQKYVLLVENLDKKDVPNIDKVYVAALDIFNRHWICCAMDTMRWEAAAAVAAAPVAAALASAVVEVGKKRKATAAKQAEAKRSNIAVRLHEDGGGTLGGSEIFGGRGQHVEDEGMAVEPILADFSKCRVIKRASRSSGVTGLLWTEAEGAWKLRYKSNQVATKSGKVQRFPAKRYMTDGQSYEEAVEAALQAAIARRQELVEEGVLEDTGEPKKEAIYQSRVPGVGWHSKMRCWEARLMVNAKMHHKTLKPNDQSPDEIERARLLAEAARRDLERESGFEGTVVVXDEGSGAAGGDPSTEIPLRHQMEALEGRFLVGVIVRGREICRSLRPQQLTQEGVQSTLLQAANLLNKLNRVREDAIAHPEVDIKDVLARHSV
>ScrHanSHHI4084004_rbh_TGME49_216080
XSVTCAPSRAAGGGDGIFAEHGFEPGQQIMQEEALLMVASTRTLSDLHGALLGSSQLERFQSSSCSRGLFRGQPEGQRALEYSAWGTAHPGQDIALDAMLALAFNSWTSVPNNEYQVMYSAMSKANHSCSPNACVLAPQEGPGEMVCLRTISPGDEVTVSYLGDLELAKPVELRQQTLKRWEFTCTCKRCAALGDDTRCFACPDPSCLGQCPALRHGVPEEALVQCDACGQEPEDEIQIEWTESEIEIGELLLGLPGSLYSAWHPCAEFATAHPHHWLAGRWLRFLASHLSSEASETEDPEEVASLREKADESEVAAWRCLQASVGVSLDLPLSHGGVESSDQSLLF
>ScrHanSHHI4087792_rbh_TGME49_216080
LKLRRARELECGHGPAARALRSRACACARTSTCRRTCAQRVDGGRRAMQVGDGIEVRRSREPGGGEGLFATHPWKPGQTLLRDRPLARLQAEAFDKEDPALLAKAHACLAEDGQLDVLLGSDAGMALWRGEPEDPRRDAFRRCVEDTWPEGSAEARARRAEAMCIFSFNSYMTQDGGRFHAVFPIISKANHRCDPNCWVVVPESEPGELVSARPVSEGEEVTVSYLCKADLLRPLLKRRALLRDGWEFNCCCSRCASELDDMRRFCCPLPGCPGTSAALREQLAGGLEASSCSSCGAVPAEAARQAWSERELEVEALVEGLPESLYCAWAPCEDFARDHPLHGLAGRWKNFIARRTQAEAHEGEVHRLALQRCLAEVLHEEFVEEALHEELANPLSPP
>ScrHanSHHI4100502_rbh_TGME49_216080
XCRRTCAQRVDGGRRAMQVGDGIEVRRSREPGGGEGLFATHPWKPGQTLLRDRPLARLQAEAFDKEDPALLAKAHACLAEDGQLDVLLGSDAGMALWRGEPEDPRRDAFRRCVEDTWPEGSAEARARRAEAMCIFSFNSYMTQDGGRFHAVFPIISKANHRCDPNCWVVVPESEPGELVSARPVSEGEEVTVSYLCKADLLRPLLKRRALLRDGWEFNCCCSRCASELDDMRRFCCPLPGCPGTSAALREQLAGGLEASSCSSCGAVPAEAARQAWSERELEVEALVEGLPESLYCAWAPCEDFARDHPLHGLAGRWKNFIARRTQAEAHEADDEEERTALEEEGEVHRLALQRCLAEVLHEEFVEEALHEELANPLSX
>ScrHanSHHI4113011_rbh_TGME49_216080
XAAADHEKDERVLTESPVFLSDPDAEPEILALLERLHAAEPFGLGLPMLIDGVCRHVKAHYAAVLSYLNASQAAYSVLTXEVDAFEVERVVAALKVQLPPSDDADRVPEGRAQEELTPVILQRLIMAWEFNGFSGYDNSLLMYDRYSTASHSCDPNCASIVLMGLFKKKPAGKPCAASFENEVQAAGTMKKGDVFEQRYAGLALQARREMKCGEEITFNYCLTAEDMAQDFQHRRSQLNLRGWKFQCDCSRCVLEIRELLTGGKAFPTGEVEX
>ScrHanSHHI4130166_rbh_TGME49_216080
GMAPKADGVEKVAVEQNSSTNDESMEPHWKQGDRVHAQWRGNGCYYLATVNEVYAAKRAVLITWDDEDGSHREISFDNIMEPAEETQAWNTKRIDRRVNVQDTPDKGRCLYTNEVSDPGQVVFVEKPCLVALPGLSQNLWNHLTKMHEATPLQLGTVTFHFAALLSELQLDKTSIGVIMDKYVPDPDEEPGDDVVRIMQSLEENKELKEELNLDKKPIDQCCSDLFRFGGTMLSATTRTMAYCCTTMCHGAHTPATRRASSLLGKTARWFCDRXAWLKKGDELTISYLADDDVPKHTAIRQQKLQHSWHFKCACSRCKLYVEECRGFRCRGCSVGVWHANTANILEPCRVCNSVPSQDMTQKLIRDEQKYVLLVENLDKKDVPNIDKVYVAALDIFNRHWICCAMDTMRWEAAAAVAAAPVAAALASAVVEVGKKRKATAAKQAEAKRSNIAVRLHEDGGGTLGGSEIFGGRGQHVEDEGMAVEPILADFSKCRVIKRASRSSGVTGLLWTEAEGAWKLRYKSNQVATKSGKVQRFPAKRYMTDGQSYEEAVEAALQAAIARRQELVEEGVLEDTGEPKKEAIYQSRVPGVGWHSKMRCWEARLMVNAKMHHKTLKPNDQSPDEIERARLLAEAARRDLERESGFEGTVVVXDEGSGAAGGDPSTEIPLRHQMEALEGRFLVGVIVRGREICRSLRPQQLTQEGVQSTLLQAANLLNKLNRVREDAIAHPEVDIKDVLARHSV
>ScrHanSHHI4146356_rbh_TGME49_216080
XHVKAHYAAVLSYLNASQAAYSVLTERWMPQQEKRIGLDEVERVVAALKVQLPPSDDADRVPEGRAQEELTPVILQRLIMAWEFNGFSGYDNSLLMYDRYSTASHSCDPNCASIVLMGLFKKKPAGKPCAASFENEVQAAGTMKKGDVFEQRYAGLALQARREMKCGEEITFNYCLTAEDMAQDFQHRRSQLNLRGWKFQCDCSRCVLEIRELLTGGKAFPTGEVEEEHVGKGEMLGLFEDM
>ScrHanSHHI4190809_rbh_TGME49_216080
RARELECGHGPAARALRSRACACARTSTCRRTCAQRVDGGRRAMQVGDGIEVRRSREPGGGEGLFATHPWKPGQTLLRDRPLARLQAEAFDKEDPALLAKAHACLAEDGQLDVLLGSDAGMALWRGEPEDPRRDAFRRCVEDTWPEGSAEARARRAEAMCIFSFNSYMTQDGGRFHAVFPIISKANHRCDPNCWVVVPESEPGELVSARPVSEGEEVTVSYLCKADLLRPLLKRRALLRDGWEFNCCCSRCASELDDMRRFCCPLPGCPGTSAALREQLAGGLEASSCSSCGAVPAEAARQAWSERELEVEALVEGLPESLYCAWAPCEDFARDHPLHGLAGRWKNFIARRTQAEAHEGEVHRLALQRCLAEVLHEEFVEEALHEELANPLSPPPPQPREDA
>ScrHanSHHI4202548_rbh_TGME49_216080
MADVGRYDILGPAEETQAWSTQRIDLRVTVQDTLDKGRCLYTNEAIEPGQVVFVEKPCLLALPGLSQNLWNHLTKMHAATPLQLGAVRFYFAALLSELRLDQPSIGVIMDKFVPDPDEEPGDDVVRIMQSLEENKELKEELNLDKKPIDQRKLQRLVSVWRYNAFSHHKDDGVLLYDHVSRCSHSCDPACFFAIGENGALVLRSRAWLKKGDELTISYLADDDVPKHTAIRQQKLQHSWHFKCACSRCKLYVEECRGFRCRGCSVGVWHANTANILEPCRVCNSVPSQDMTQKLIRDEQKYVLLVENLDKKDVPNIDKVYVAALDIFNRHWICCAMDTMRWEAAAAVAAAPVAAALASAVVEVGKKRKATAAKQAEAKRSNIAVRLHEDGGGTLGGSEIFGGRGQHVEDEGMAVEPILADFSKCRVIKRASRSSGVTGLLWTEAEGAWKLRYKSNQVATKSGKVQRFPAKRYMTDGQSYEEAVEAALQAAIARRQELVEEGVLEDTGEPKKEAIYQSRVPGVGWHSKMRCWEARLMVNAKMHHKTLKPNDQSPDEIERARLLAEAARRDLERESGFEGTVVVXDEGSGAAGGDPSTEIPLRHQMEALRRPLPRGSYCARQGDLSIIASSAADAGRGTEHTLXGSEFA
>ScrHanSHHI4206002_rbh_TGME49_216080
XAIANELVHTGVPHQNGHRQAIHAFCLGGFSHGGAAVCAAQLLGDGLPQLQQQSRSAWPTQSWSQHGVAMCRFGHVVTLALLMCSRACSRKVRVSLGVFGSKRRSNARSADAAEPSGAVANMCSSGGGVLAGVTRLPVLAPAVEAQLAARVPRCASKSSALPSFSSFRLKPPPPRSTSAAPSAPIGIAAPAGAQGARLAVRDTPDRGKIIVSLDAIEPGDLVLAEAPALMVVQAGNTATLADLQSWVDNLARLGAAERVPILELHYPPQAADGGTLASLVGAQGEGLEAVLRCPEGVTFDEIWRLMRIIECNAFGFDNEDGTHKELLLPRVARLNHSCLPNVLCGPGSQGGGAEVRALVAIAPGDELNISYIGLETLLSPVAERRHPLQGRWQFSCGCQRCRDVDGLRAFRCSSCAQSSVHSQAEGGLCSPCCQCGQQMTSEAAEAAFASEASLGREALGVRQAVQAAAGSLGSTLQAGDAAAMQRVLSGANAALAQCEALTTAHPQVDPSHYLAVGTAKEASKLCAVLGEAFVACGDRPSAEQWWARAAAGLREALDAEFRAVPVPRDSRTGELLGLSRLYRRLGQREAVRQCLQQALAGMRAIHWSCNLPTQRAALAEMQQGIRAQLAELQ
>ScrHanSHTV5022673_rbh_TGME49_216080
XADPPPHRLHGIHARAPAVRCRGAARGGRRGTAVRYPPLFYWAALCSLTDEDIQGALVERWPMVSAEVQQAVLDLHAPEGAFENPGAETVSLVGA
>ScrHanSHTV5028883_rbh_TGME49_216080
XSGRRRASADSRPQSAATAATASTAAAATXALGEMLCEPAAGLALDAPCSSQLAAPDAIRPVPSVTCAPSRAAGGGDGIFAEHGFEPGQQIMQEEALLMVASTRTLSDLHGALLGSSQLERFQSSSCSRGLFRGQPEGQRALEYSAWGTAHPGQDIALDAMLALAFNSWTTVPNNEYQVMYSVMSKANHSCSPNACVLAPQEGPGEMVCLRTISPGDEVTVSYLGDLELAKPVEFRQQTLKRWEFTCTCKRCAALGDDTRCFACPDPSCLGQCPALRHGVPEEASVQCDVCGQEPEDEIQIEWMESEIEIGELLLGLPGSLYSAWHPCAEFATAHPHHWLAGRWLRFLASHLSSEASETEDPEEAASLREKADESEVAAWRCLQASVGVSLDLPLSHGGVESSDQSLLF
>ScrHanSHTV5048815_rbh_TGME49_216080
XRPPLALRPSPAAAQRTMGTVVREVPGKGRCLFAAADHEKDERVLTESPVFLSDPDAEPDILALLERLHAAEPFGLGHVKAHYAAVLSYLNASQAAYSVLTERWMPQQEKRIGLDEVERVVASLKDQLPPSDDADRVPEGRAKEELTPAILQRLIMAWEFNGFSGYDNSLLMYDRYSTASHSCDPNCASIVLMGLFKKKPAGKPCAASFENDVQATGTMKKGDVFEQRYAGLALQSRREMKCGEEITFNYCLTAEDMAQDFQHRRSQLNLRGWKFQCDCSRCALEIRELLTGGKAFPTGEVEEEHVGEGEMLGLFE
>ScrHanSHTV5056484_rbh_TGME49_216080
WARPRGTCPALARVCLCSHVHVKAHVRAAGGRRAAAMQVGDGIEVRRSREPGGGEGLFATHPWKPGQTLLRDRPLARLQAEAFDKEDPALLAKAHACLAEDGQLDVLLGSDAGMALWRGEPDDPRRDAFRRCVEDTWPEGSAEARARRAEAMCIFSFNSYMTQDGGRFHAVFPIISKANHRCDPNCWVVVPESEPGELVSARPVSEGEEVTVSYLCKADLLRPLSKRRALLWDGWEFNCCCSRCASELDDMRRFCCPLLGCPGTSAALREQLAGGLEASSCSSCGAVPAEAARQAWAERELEVEALVEGLPESLYCAWAPCEDFARDHPLHGVAGRWKNFIARRTQAEAHEADDEEERAALEEEGEVHRLALQRCLAEVLHEEFVEEELANPLSPPX
>ScrHanSHTV5058871_rbh_TGME49_216080
MAPKADGVEQVAVEQNSSTNDESMEPHWKQGDRVHAQWRGNGCYYLATVNEVYAAKRAVLITWDDEDGSHREISFDNIMEPAEETQAWNTKRIDRRVNVQDTPDKGRCLYTNEVSDPGQVVFVEKPCLVALPGLSQNLWNHLTKMHEATPLQLGTVTFHFAALLSELQLDKTSIGIIMDKYVPDPDEEPGDDVVRIMQSIEENKELKEELKLDERPLDPRKLQRLVSAWRYNSFGHHKEDGLVLYNRISMCSHSCDPTCCWSYGEDDAFVLRSRISLKKGDELTISYLQDEDLLKSTAVRQQKLQNWRFTCACPRCKLYVDEGRGFRCRKCRVGVLYATTGSTLEPCRVCNSVPSPDETQMLIHLEEEYVTRVESLDKTDVPDVERVYIAALDIFERHWILYVMDTMLWEAAKEKNIVDSMMEHQRRRIDFHEHYYCRPTFILAWCREEFGDCLNANMPNRKWQCTQEYQRAYQMLAILCGTNHQYTAGPYNKLWQVNGAAEAAKEASKKEGEGGST
>ScrHanSHTV5064420_rbh_TGME49_216080
XAEETQAWSTQRIDLRVTVQDTLDKGRCLYTNEAIEPGQVVFVEKPCLLALPGSSRNLWNHLAELHAATPLQLGAVRFYFGALLSELRLDQPSIDIMLDKFVLDPDEEPGDDVVRIMQSLEENKELKEELNLDKKPIDQRRLQRLVSVWRYNAFSHHKDDGVLLYDHVSRCSHSCDPACFFAIGENVQLYDHVSRCSHSCDPACFFAIGENGALVLRSRAWLKKGDELTISYLADDDVPKHTAIRHQKLQHSWHFKCACSRCKLYAEECCGFRCRGFSVGVWHANTANILEPCRVCNSVPSQDMTQKLIRDEKKYVSLVENLDKKDVTNIDKAYVAALEIFNRHWICCAMDTMRWEAAAAVAAAPVAAALAFAVVEVGKKRKATAAKQAEAKRSNIAVRLHEDGGGTLGGSEIFGGRGQHVEDEGMAVEPILAX
>ScrHanSHTV5098199_rbh_TGME49_216080
MACDGGGVSTSVIGEHVATYHGDDVTVSEAEGKGRILLAANELEPGERIMLEYPLVEVVANKAAPAYVILX
>ScrHanSHTV5100412_rbh_TGME49_216080
XQLERFQSSSCSRGLFRGQPEGQRALEYSAWGTAHPGQDIALDAMLALAFNSWTTVPNNEYQVMYSVMSKANHSCSPNACVLAPQEGPGEMVCLRTISPGDEVTVSYLGDLELAKPVEFRQQTLKRWEFTCTCKRCAALGDDTRCFACPDPSCLGQCPALRHGVPEEASVQCDVCGQEPEDEIQIEWMESEIEIGELLLGLPGSLYSAWHPCAEFATAHPHHWLAGRWLRFLASHLSSEASETEDPEEAASLREKADESEVAAWRC
>ScrHanSHTV5102865_rbh_TGME49_216080
XADATKPSGAVANMCSSAGGVLAGVTRLPALAPAAEAQLAARVPRCASKSSALPSFSSFRLKPPPPRSTSAAPSAPIGSAAPAGAQGARLAVRDTPDRGKIIVSLDAIEPGDLVLAEAPALMVVQAGSTATLADLQSWVDNFARLGAAERAPILELHYPPQAADGGTLALLVGAQGEGLEAVLRCPEGVTFDEIWRLMRIIECNAFGFDNEDGTHKELLLPRVARLNHSCLPNVLCGPGSQGGGAEVRALVAIAPGDELNISYIGLETLLSPVAERRHPLQGRWQFSCGCQQCRDVDGLRAFRCSSCAQSSVHSQAEGGLCSPCFQCGQQMTTEAAKAAFASEASLGREAPGVRQA
>ScrHanSHTV5122571_rbh_TGME49_216080
XGEPDDPRRDAFRRCVEDTWPEGSAEARARRAEAMCIFSFNSYMTQDGGRFHAVFPIISKANHRCDPNCWVVVPESEPGELVSARPVSEGEEVTVSYLCKADLLRPLSKRRALLWDGWEFNCCCSRCASELDDMRRFCCPLLGCPGTSAALREQLAGGLEASSCSSCGAVPAEAARQAWAERELEVEALVEGLPESLYCAWAPCEDFARDHPLHGVAGRWKNFIARRTQAEAHEADDEEERAALEEE
>ScrHanSHTV5136073_rbh_TGME49_216080
LDKKPIDQSRLQRLVSVWQYNAFSHHKDDGVQLYDHVSQCSHSCDPACFFAIGENGALVLRSRAWLKKGDELTISYLADDDVPKHTAIRQQKLQHSWHX
>ScrHanSHTV5139343_rbh_TGME49_216080
XASASSSKPPAAAEPLFAVSSSTEVALFAELQAALASLRQTRKVLWRRCGNIEARFYFAGLLAASSLRGEGWRRFAEKYVPRDRLDCRVEAILGPELPLAYGVDAAAWNLATLVFVYNGFGMMEAPDGLSIFEHGCFMNHSCDPSINVRQTWRNDSVAFFARRALAPGDELTFNYLGEAQGSVGVAKRREKLWNWNFLCECERCKTEAMCES
>ScrHanSHTV5140763_rbh_TGME49_216080
XRLHCRRRDTALGEMLCEPAAGLALDAPCSSQLAAPDAIRPVPSVTCAPSRAAGGGDGIFAEHGFEPGQQIMQEEALLMVASTRTLSDLHGALLGSSQLERFQSSSCSRGLFRGQPEGQRALEYSAWGTAHPGQDIALDAMLALAFNSWTTVPNNEYQVMYSVMSKANHSCSPNACVLAPQEGPGEMVCLRTISPGDEVTVSYLGDLELAKPVEFRQQTLKRWEFTCTCKRCAALGDDTRCFACPDPSCLGQCPALRHGVPEEASVQCDVCGQEPEDEIQIEWMESEIEIGELLLGLPGSLYSAWHPCAEFATAHPHHWLAGRWLRFLASHLSSEASETEDPEEAASLREKADESEVAAWRCLQASVGVSLDLPLSHGGVESSDQSLLF
>ScrHanSHTV5161213_rbh_TGME49_216080
XVGRYDILGPAEETQAWSTQRIDLRVTVQDTLDKGRCLYTNEAIEPGQVVFVEKPCLLALPGSSRNLWNHLAELHAATPLQLGAVRFYFGALLSELRLDQPSIDIMLDKFVLDPDEEPGDDVVRIMQSLEENKELKEELX
>ScrHanSHTV5162511_rbh_TGME49_216080
XCPALARVCLCSHVHVKAHVRAAGGRRAAAMQVGDGIEVRRSREPGGGEGLFATHPWKPGQTLLRDRPLARLQAEAFDKEDPALLAKAHACLAEDGQLDVLLGSDAGMALWRGEPDDPRRDAFRRCVEDTWPEGSAEARARRAEAMCIFSFNSYMTQDGGRFHAVFPIISKANHRCDPNCWVVVPESEPGELVSARPVSEGEEVTVSYLCKADLLRPLSKRRALLWDGWEFNCCCSRCASELDDMRRFCCPLLGCPGTSAALREQLAGGLEASSCSSCGAVPAEAARQAWAERELEVEALVEGLPESLYCAWAPCEDFARDHPLHGVAGRWKNFIARRTQAEAHEADDEEERAALEEEGEVHRLALQRCLAEVLHEEFVEEELANP
>ScrHanSHTV5171512_rbh_TGME49_216080
XCKSPPRSLSRGSPLVMAGVECRAVEGRGLALFATQDFEEGGIILQETPMVLYDVQSTKDEKTIGRICSRHRVPTEMFHQVFAVVEAGDDVRAKVEALYCPQEEDLNTYEQTKKQYDLIRACLQEISEAGALPSGVDMAAFWKLLLICQCNAVEVPIGMAIFEVFSRGNHSCRPSAWHCMHKGKKVVRAIRPLKVGDEITYSYLGREDLLKGSDRRQKELQLTKCFTCDCSYCRLDTSRAFRCAKCGSLAAYFKEDGVEGIACQSEGCGARASGEAAKEPFATEAEWVQKVEELPEQLSKRHAGDPRRAFEEVEGLVAATAAALHGQHWVANFWELLLRDFHQHVLKSPPAQSVAGFERILSYTQAVYPGVSFCAAMAHFQLAEQCVKAVAPQRPDYALLLQAREHFSVSTRMMEICVGPQYELTQQARTSLEKIEKALAYKCASEGCIKPHDKMCAGCKKLGYCSTECQTADW
>ScrTroCCMP3099071987_rbh_TGME49_216080
XQDSEVLPSXERPGRVADGAAGGNRMPTQPTVAPIPEEKAGEPDEEDDPMAAKWKAGDRVYAVWAGNGCYYSATVAEVYPNRTLMVNWDDKELSHRVMRFDQVMEPSEDTAAWTPAKIDRRVTVKDTAEKGRCLFVNEACEPGQVVFVEKPVQVALPALAQKLWNAMQKLHEAQPLNLGTITFHFAALMSQLLLDQESIGVILDKFVPEPDEDAGEDVTRILQMIEQNLQDVWDMKEKPIDGKRLQRLVSAWRYNSFGHHKEDGLVLYNRISMCAHSCDPTCCWSYGDDDAFVLRARVALKAGDELTISYLQDEDLLKSTAVRQQKLQNWRFTCACSRCSLRVDLGRGFRCRRCRVGILYASADNGLEPCRVCNAAPSQEDTQTLLHLEEEYVLRVENLDKTDVPDVETVYQAAIDIFERHWILYVMDTMLWEAYREKSLADAMEHQRRRIEFHEHYYYRPTFILAWCREELGDSLQTQFPHRKWHFIQEFQRAYQMLAILCGTNHQYTASPYNKLWQASTSGANGTANTNAANNNGSAGGNTTSANALSCQVVSVRAVVPGWAWHARVFGLGCEAETTHRLPTRSGQRAARSAVGAAHVAPPFSPPRAAAPRGARRVRVAQLGLA
>ScrTroCCMP3099073215_rbh_TGME49_216080
MAAPCSSDIINSTLRRCRFSVLVYPTAQETINFCEKVGVACKYASASQKPNATTSLASSTTATPAEITTPTPPSPPPPIPPSEKLSPKPVAVPTPAATKPPHSNSPSESTSDPNRSAPAASSSGSTDVGSTPVSVPTRTAAPLGAAMPQLGLSSSTNTNHSTPSASAMDDMDVRTGTSTAGSAQGSTAFSLKRPQSAKPPSGDTSQHPKSSPAQSQPPALEASKPSFGARPPPPPALDGEVTTNGISHVALQYLLSDAPALAVNDTPDRGKILESRGTFEPGDLIFNEKPVLAVTQASASPTLFELQEWVNSFAALESTVRTDILQLCCPDQAAAGGHLASVLGLDGDGASTQLRCPASVTSEELWRFLRVLECNSFQVSTEDGRCRVELLLTTSRTNHSCLPNALRGPGSSPGMVEIRALRPVAAGEEISISYVDEEILTKPTGVRHERLRNRWQFRCGCVRCAAPDMLRAFRCPSCRGMVLVAPDGRSFAPCRDCGTCLSTAEADDAMKAEQELAECVPDAVRDAQVTAGAVQSALERRDGPGFEKASEAAVKALGKCAAAAAKHPQVLPAHHLVVALAKAASTLRAVLGDGLMAGGREDMAKEYWRLAAAEMQEAIEAEYTALPIPRDGRIAX
>ScrTroCCMP3099087106_rbh_TGME49_216080
XQRAGDERRRGGRKERAPGRILGPPFRERPGRVADGAAGGNRMPTQPTVAPIPEEKAGEPDEEDDPMAAKWKAGDRVYAVWAGNGCYYSATVAEVYPNRTLMVNWDDKELSHRVMRFDQVMEPSEDTAAWTPAKIDRRVTVKDTAEKGRCLFVNEACEPGQVVFVEKPVQVALPALAQKLWNAMQKLHEAQPLNLGTITFHFAALMSQLLLDQESIGVILDKFVPEPDEDAGEDVTRILQMIEQNLQDVWDMKEKPIDGKRLQRLVSAWRYNSFGHHKEDGLVLYNRISMCAHSCDPTCCWSYGDDDAFVLRARVALKAGDELTISYLQDEDLLKSTAVRQQKLQNWRFTCACSRCSLRVDLGRRCRVGILYASADNGLEPCRVCNAAPSQEDTQTLLHLEEEYVLRVENLDKTDVPDVETVYQAAIDIFERHWILYVMDTMLWEAYREKSLADAMEHQRRRIEFHEHYYYRPTFILAWCREELGDSLQTQFPHRKWHFIQEFQRAYQMLAILCGTNHQYTASPYNKLWQASTSGANGTANTNAANNNGSAGGNTTSAMLELPGRLSARGGPWLGLACEGFWPWLRGGDDS
>ScrTroCCMP3099116628_rbh_TGME49_216080
SKVDETEARLKSLEHARADDMHRVRQLEQELHAADQGKAQAAATDKSLQAELGETYSRLIAMQKTYLMLTAFXELEHELEVSMQAKTTMSATAMAADHRAATAESAMKSLQAEASDAESKLKALELLRETDAQLLAELRQKLHAAEQTKVEIAPAARLADAQAAIQKSTAAAWAETLLRASKLNEEVKTAAVMSTVNACGSCGQAPPAVVPAGTVVSDPAKEVDTRDFGGRFQCLRTDAKGRCVFLREGMTIIPRSRRAEGPFFSESPLVWAKPSQEPEFFALLRSMERDGQLQSDARHLHAGLVMLLTCSQEQRFRLSQKVVAAKKTEAHMRASADAAKVLCRLPEQARLAWITSAMLRDATLLFAFNAYITDAGENQGLAIYDRCSLFAHSCIPSCRFEIDRDTGDMELYANRKLNPSEELTISYLAEKELRWSKQDRQAKLLRLWGFRCQCPKCEPTPPFNAXFFELQRECSAFWCVAKLATLTVELSYFNDSECCV
>ScrTroCCMP3099183221_rbh_TGME49_216080
QRAGDERRRGGRKERAPGRILGPPFRERPGRVADGAAGGNRMPTQPTVAPIPEEKAGEPDEEDDPMAAKWKAGDRVYAVWAGNGCYYSATVAEVYPNRTLMVNWDDKELSHRVMRFDQVMEPSEDTAAWTPAKIDRRVTVKDTAEKGRCLFVNEACEPGQVVFVEKPVQVALPALAQKLWNAMQKLHEAQPLNLGTITFHFAALMSQLLLDQESIGVILDKFVPEPDEDAGEDVTRILQMIEQNLQDVWDMKEKPIDGKRLQRLVSAWRYNSFGHHKEDGLVLYNRISMCAHSCDPTCCWSYGDDDAFVLRARVALKAGDELTISYLQDEDLLKSTAVRQQKLQNWRFTCACSRCSLRVDLGRGFRCRRCRVGILYASADNGLEPCRVCNAAPSQEDTQTLLHLEEEYVLRVENLDKTDVPDVETVYQAAIDIFERHWILYVMDTMLWEAYREKSLADAMEHQRRRIEFHEHYYYRPTFILAWCREELGDSLQTQFPHRKWHFIQEFQRAYQMLAILCGTNHQYTASPYNKLWQASTSGANGTANTNAANNNGSAGGNTTSAMLELPGRLSARGGPWLGLACEGFWPWLRGGDDSPAAHA
>ScrTroCCMP3099283740_rbh_TGME49_216080
PQRAGDERRRGGRKERAPGRILRSSLQRATRPXRVADGAAGGNRMPTQPTVAPIPEEKAGEPDEEDDPMAAKWKAGDRVYAVWAGNGCYYSATVAEVYPNRTLMVNWDDKELSHRVMRFDQVMEPSEDTAAWTPAKIDRRVTVKDTAEKGRCLFVNEACEPGQVVFVEKPVQVALPALAQKLWNAMQKLHEAQPLNLGTITFHFAALMSQLLLDQESIGVILDKFVPEPDEDAGEDVTRILQMIEQNLQDVWDMKEKPIDGKRLQRLVSAWRYNSFGHHKEDGLVLYNRISMCAHSCDPTCCWSYGDDDAFVLRARVALKAGDELTISYLQDEDLLKSTAVRQQKLQNWRFTCACSRCSLRVDLGRGFRCRRCRVGILYASADNGLEPCRVCNAAPSQEDTQTLLHLEEEYVLRVENLDKTDVPDVETVYQAAIDIFERHWILYVMDTMLWEAYREKSLADAMEHQRRRIEFHEHYYYRPTFILAWCREELGDSLQTQFPHRKWHFIQEFQRAYQMLAILCGTNHQYTASPYNKLWQASTSGANGTANTNAANNNGSAGGNTTSAMLELPGRLSARGGPWLGLACEGFWPWLRGGD
>SelPygWS2016022604_rbh_TGME49_216080
MSRGNNNLGRPVSFSSEQWGFDSGLSNRKDTHEELNRFYTAAESFDYQGGDAIEEEGEEGGEASYQEADEEEEGGYEEGGYEEEEYEEEGEGETYEAAETYGEEEEEEEEAAAEVEEEAETPPQSYGPHSREKIEEKVLVRETVDKGRCLHSKIDLKPGEIIFVESPVMVAIPSVDPLLWTQLSALHEEVAMDLPPIWHLAALCSLTKLPDKKMQIIADKWVPDDEKDVSEDVIRVLAHTGLNVDPKSYERFLQAWRFNSFGHHTETDGLVLYDRISMMAHDCNSSACWHYGEGDAFVLRARQFISEGDELTISYIGDEDLFKSTPIRREKLSGWQFICHCSRCDSETDVARGFRCPECGSGTCFLNTDEEGVTTSSDCSVCRKVMDEDKIDQYLNFETAYIERLDETGKDDMNDAELVLCEAQRVFTQHWTLFALHTTLFEGRKEEGLLTEAIYHQQKRIEFVSAVLPKATYTLAWLYEEQGDLMSSQVSPTMHDEEGSEREEVALTNHQRNVLTRVYEDGMNLLLILCGDNHDYTLAIYNRIERINQCADAPR*
>SelPygWS2016022605_rbh_TGME49_216080
IADKWVPDEEKDVSEDVIRVLAHTGLNVDPKSYERFLQAWRFNSFGHHTETDGLVLYDRISMMAHDCNSSACWHYGEGDAFVLRARQFISEGDELTISYIGDEDLFKSTPIRREKLSGWQFICHCSRCDSDSDVARGFRCPECGSGTCFLNTDEEGVTTSTECSVCCKVMDEDKIDQYLNFETAYIERLDETGKDDMNDAELVLCEAQRVFTQHWTLFALHTTLFEGRKEEGLLIEAIYHQQKRVEYVSAVLPKATYTLAWLYEEQGDLMSSQVSPTMHDEEGSEREEVALTNHQRNVLTRVYED
>SymGor003236_rbh_TGME49_216080
MRPSDETTAWSRSRIEKRATVRSTKQKGRCLFINEACEPGQVVFAERPLLVALPAVAPKLWECLQKLHEAQPLNLGTITFHFAALVSVLTLETGDIDIIRDKYVPEPDEEPNEDVLRILKVLQEADLDGESNRIRNLEAKNFQRLVSAWRYNSFGHHKEDGLVLYNRISMCAHSCDPTCCWSYGDEDAFVLRSRMALEKGGELTISYLQDEDLLKSTGVRQQKLQNWKFTCMCPRCSLKVDVGRGIRCQRCKVGVLYPEVPTRGFETCKVCGSSPSSEDTQMLLHMEEEYVARVDTLDKKDLDDVQTVYQAALEIFERHWILYVMDTILWEGQRQKNIMVAMEHQRRRIDFHQHYYFRPTFILAWCHEELGDCMVQQFPSRKWHLMQEFQRAYQMLAILCGTTHQYTASPYNKLWQVSNTNNSAQVNASAGSNDGETRKPVAQASISM
>SymGor014600_rbh_TGME49_216080
MQLAAPSTSSGLALPRTLERGKTRQDGSFSQSLSRTVAASLAVWRSAQSIFRSQWMGHRSQRDRWTKLGAMRQEVSQIVEQEIPEVPVKVLVGETPDRGKCLLAAEDVRPGELLLLERPALVHQLNAQVTTEGVEKIIAAFEELPKSNQDAIGSLFCPEGLVQSLKNSQGYLEASPEQQKLLGTLKLNSVQLRSAPGAGVFVTLSRASHSCRPSSCFFFHEDMCGLKALRPIQKGEEVTVAYISDEHLLLPIPQRRALLQAWQFECACPRCSAEFDDTRGMRCRCGAVRMARSQGGFGKCQACGIDDGEELRKVASRWWLRYNACTPLAAEDELTSSRWARGRELPQERRGEAWMKDLVTLHRQLLAAERSAEHSDTPSLCRDGHWMGASVAMLAAEAHLWRGEYEEAVLAAEARLRYVSQVLGYEDCAVRRGAEATREIAM
>SymGor014793_rbh_TGME49_216080
GGMLCGMIGMCTGHDRRGPRLFAALTLTSLTSLTGRVRSRRSSWSSQLRTLGPLPLQVAASAKPETSQTLSKRAKLMPRMLEAVDRVMVVGSESGKVGQSVSDVKLGPRMLRATTDVEAGEVMLKERPLLTWQRGSALETAQNALSTFANLPKRVKEQIRGFYCPADLPPGVKLLEDAFEKQELKLLSTFEVCCSGAIPGSVALFQHVACANHSCRPNAAIRTSADNELRFIAQRSIAEGEEICISYIGDDLLLKPWNLRRKALRSWGFRCKCPRCAADFDDTRGQTLKPSKWKSSRPQKDREDQEDRAESDLRERNERNERMIEGRWWRKLMQLRPEQEAAEDARMRRLALGLGTQKHWQRRAERLRQQKWLQNLVVFYQKLHSEMDTLDTLDTLDTQLSSHWFLSTVSRDVSEAHLWRGEVKEAIAAAKYWRRFVHDLLGTTMSLEASLALEVQAAATEMQGLRYSRYDARELYRSVLMEAEPLHNEWDETDFFVPYLRRRVDELT
>SymGor023607_rbh_TGME49_216080
MQLYDPRLAESDGVSGAISLVAVTELEAGDEILISYLSGEDLLRPTWVRRKELQRGPWKFRCECPRCQAIDDTRGMQCDRCGRGYHWPLGETWSPCSECKAEAKAADLEEAERFWHRELSQLDRAGDLYDSIAERLYDAMAGSSELRPAAGRHWVHAFACRACASARPGRLAPLKAARAARQLAAFVKRLRPGYSTAHAEALLLRATAFAGKRLKPRARLLMNFWSQRALQEAEPLLGAHHEMVRPTVRISGVNAYRGSVVFFTILDPRFCPPRCGLQIQSIGKLGPADVVYGVYGFPLFPQMILLRLSR
>SymMic015430_rbh_TGME49_216080
MRLTFLRTAAKCRKANTTSRRSLMTRQCDLPDSKEEVEADDGEQKWKVGDRVYAVWAGNSCYYVCTIAEVRELDRKVVVTWDDADTSHRTVSFDQVMRPSDETTAWSKARIERRATVRETKQKGRCLFTNEACEPGQVVFVERPLLVALPAVAPKLWECLQKLHGAQPLNLGTVTFHFAALVSVLTLDATDIGIIRDKYVPDTNEEPNEDVTRILQALQAVPTELAKEQMSKLDGKSFQRLVSAWRYNSFGHHKEDGLVLYNRISMCAHSCDPTCCWSYGDEDAFVLRSRMALDKGDELTISYLQDEDLLKSTAVRQQKLQNWKFLCMCPRCSLKTDVGRGIRCQRCRVGVLYPQVQASNTSFETCRVCGSSPPAEDISMLLHMEEEYVQRVDCLDKKDLEDVQQVYQAALDIFENHWILYVMDTILWEGHRQKNVMDAMEHQRRRIDFHQHYYFRPTFILAWCHEELGDCMIAQFPARKWHITQDFDEEDWMGVFKLSVMVVFTDGGIYARLPGTKRDPVKRTAWSVLIWLGFLALELTISRLCSDLQKVPVKKEQTDAEDKATAFKQCTSPSEGSNGDQMDVASNVKKVWAYRCNYDPWHKFLQPHDRHIYDNLDVTRANYVVQREVVVHSDGARTCTLQLAQAQWVKPHYTMVFTRKLPGWQGAKGQEPHAGIQLLARMVRAAQFIYWNRSQAEAPANPAAPAAAGDWGSTWGGDDRRGRRDRGGPAAHNPFRVQRPDFVRQMVVEEEDETRNSLLVIDNRDDRVVSPFQNWLAQEIMSNAASSINVLTERDQVLTPSSGYHCLLFANYTLDGIKAILLFSMTSTTGGPCAQWDSHASRALSHPAFQPFTWPVMFDTSATYVDVKVFNGNEVLFHWVFRGYRSDADLSVQQQFCDEVLIRTAHNGWFRPSIVISVFVGWKVSVMSFEVGGQVYSIGPQGSVMASDYAMSTCELRVTERSSQEGYGNDADRVEFRFRDANNRLDLKCGRTSVPGTWLTVSHISGPALINTIQTCRSQRARVEGPDHVQQFAQLSAVIAPWYNDAIANDDDSHGTTTDQFPVERGNFHLRARSKLKVHPLTFVRQEALAHRSHDAGNQLTARRGPPALMEEAAKQAVRQLGTSTTAALTNMPTSAQQTYDQRVSVITPAVEGEEIPADHAGDYFDEMRDRMRADMRFSRTSAAITPQVFTDVLHDREAAEYTRFTTVRVEETGPELPMDSSTPSTAPQSFAPAFPPARSSDQHVLAQARRSVAISRSVRKILSLPLFGDDFCQWLVDLRMAQFEKLCAVSDGTIDECVQAFVNLVPALEAQYSPTQQKTEEELARWVPTIEILFALVRNTAKTGTADLAVDLGFGLAEVSVAVGRSPLKSRKDSNEPPLPLPLAKRPKAIEVGEARKWGMRLRAIVERCGEHATIAGGPKPGSPLSQEEMNALRSIVYESGGFRTIQQCVRHWERLETWARSQNINAIPLTTEVLVKYVLDLADRGCGPAVIPSVRGAIKWICKRIGMQAPDLADARIMALQKRVYGERGKETREAVPIPLALVAALERFVCARSRSSQLVLAFFAWWILIMIYSSLRFDDAMHVVPEALAMRDEALYGVVWQTKVERQKKGTRFAVAKVSVSGEEWMEDGWSAASFEMDDRHYFMKELESADRFGERLISPPDLKGHLQLIQEITSVQAQVPDKEIGLQANWKNPSQLVLKYARSRKEISIEMVKRLTKRIASDWKSPPEFEAEDSNLVDFGDCALTYVTKARSSSVPAKDLSLKYHAMYIDGTGAERTLCGRYKITECEDLGEIPPSSQMCSLCSGKIFADP
>SymMic015440_rbh_TGME49_216080
MSASSGWASGYLLMTLVMPRMSSADMNQKGRTQEFQRAYQMLAVLCGSTHQYTASPYNKLWQVTNGNSTNSSNTNGTADAVAESAKLA
>SymSpeCY103067503_rbh_TGME49_216080
MDTNRDNWTQIKSPLQLSHDTWLACVRRGPQVDSGCLGSHTEYMTKERGAKGEDDDELRWKIGDRVYALWAGNNCYYVSTIAEVNEIDRTVVVTWDDADTSHRKVSFDQVMRPSDETTAWSRSRIEKRATVRSTKQKGRCLFINEACEPGQVVFAERPLLVALPAVAPKLWECLQKLHEAQPLNLGTITFHFAALVSVLTLEAGDIDIIRDKYVPEPDEEPNEDVLRILKVLQEADLDGESHRIRKLEAKNFQRLVSAWRYNSFGHHKEDGLVLYNRISMCAHSCDPTCCWSYGDEDAFVLRSRMALEKGGELTISYLQDEDLLKSTGVRQQKLQNWKFTCMCPRCSLKVDVGRGIRCQRCKVGVLYPEVPARGFETCKVCGSSPSSEDTQMLLHMEEEYVARVDTLDKKDLDDVQTVYQAALEIFERHWILYVELLSSCSVHWVWVSLGLGYQC
>Sym_C1002766_rbh_TGME49_216080
XQNGRRKASWKLRRSEVATSSCLVALARRRSRYVTPEEDFEVAVSYTDVKVEDTQDGRGKCLVTLRPLQPGELILSEKPLFLRPQGWSQRRVAMQLGRLPWPIRSRMLELAEAPIDSKDQDDGAGGALLRVLRANGLQSLQGTSVCHVISRANHSCRPNATLRPEVSGAISLVAVTELEAGDEILISYLSGEDLLRPTWVRRKELQRGPWKFRCECPRCQAIDDTRGMQCDRCGRGYHWPLGETWSPCSECKAEAKAADLEEAERFWHRELSQLDRAGDLYDSIAERLYDAMAGSSELRPAAGRHWVHAFACRACASARPGRLAPLKAARAARQLAAFVKRLRPGYSTAHAEALLLRATAFAGKRLKPRARLLMNFWSQRX
>Sym_C1019262_rbh_TGME49_216080
XMDFALVANHVETYHGDSVRVATYEGKGRVLLAEVDFEPGERILLEYPLIEVVEDSSQAYQELVKLKQAREEHLW
>Sym_C1041369_rbh_TGME49_216080
MTKERGAKGEDDDELRWKIGDRVYALWAGNNCYYVSTIAEVNETDRTVVVTWDDADTSHRKVSFDQVMRPSDETTAWSRSRIEKRATVRSTKQKGRCLFINEACEPGQVVFAERPLLVALPAVAPKLWECLQKLHEAQPLNLGTITFHFAALVSVLTLETGDIDIIRDKYVPEPDEEPNEDVLRILKVLQEADLDGESNRIRNLEAKNFQRLVSAWRYNSFGHHKEDGLVLYNRISMCAHSCDPTCCWSYGDEDAFVLRSRMALEKGGELTISYLQDEDLLKSTGVRQQKLQNWKFTCMCPRCSLKVDVGRGIRCQRCKVGVLYPEVPTRGFETCKVCGSSPSSEDTQMLLHMEEEYVARVDTLDKKDLDDVQTVYQAALEIFERHWILYVMDTILWEGQRQKNIMVAMEHQRRRIDFHQHYYFRPTFILAWCHEELGDCMVQQFPSRKWHLMQEFQRAYQMLAILCGTTHQYTASPYNKLWQVSNTNNSAQVNASAGSNDGETRKPVAQASISM
>Sym_C1060530_rbh_TGME49_216080
XIDDTRGMQCDRCGRGYHWPLGETWSPCSECKAEAKAADLEEAERFWHRELSQX
>Sym_C1070098_rbh_TGME49_216080
XVATSSCLVALARRRSRYVTPEEDFEVAVSYTDVKVEDTQDGRGKCLVTLRPLQPGELILSEKPLFLRPQGWSQRRVAMQLGRLPWPIRSRMLELAEAPIDSKDQDDGAGGALLRVLRANGLQSLQGTSVCHVISRANHSCRPNATLRPEVSGAISLVAVTELEAGDEILISYLSGEDLLRPTWVRRKELQRGPWKFRCECPRCQAIDDTX
>Sym_D1a042760_rbh_TGME49_216080
XQALDPVRGFRCPGCRKGDIFLEMVMGSLQPSTQGACGVCGFLPTEAQAKEMIDQEARVEECVQEWDRKVNNAATYLPQDTALRLEKNMAGLFADGHWLRDRVARHLVSFYEALGAAEEALTFATRCVDFAAKVYPGFSALHAWSLETQGDLILRVAGFGVGPDHVEAPGSVDAEVCREVTGVYSEAAEALRALFGADHEFYVAIRDKRDALRELCTANGRQSPKDVTNRAKPEETW
>Sym_Mf125fA3012328_rbh_TGME49_216080
XYESTPYQTAVHGQTLPTQFASQQLYPFTAFSTSRLRLIGTVTAVASCQLLRRKVHRRSKAEAASACADKCYEIVDTETRGKAVFATQFLPAGTAILEEAPLMQLHFSGDEAEDIRAAVEAYAALPPSGRQEVMELCPVQEATIGLLTALELSPVTLGDLPPEVKDTHDVFKLASIIDCNIFKVVPSQPTHPHADAPSGSNSVQCALYKTISRFNHSCAPNLSRRFRSTASMVLRTLRDIQAGEELTISYLGDAELLHSTMRRQWQINPWGFECLCERCSSPEDPLRSFRCRKCASGTVASLRGSDSTTLAVSACNHCGAAPESSDIAAFLQAENEASVALERFACQAEGPELAEAVDARIAIAREYLADEHWIVGNMQDIAQRVWLQCGRQDLARVHIQGKLDFLAR
>Sym_Mf125fA3014459_rbh_TGME49_216080
DQVXPGHPSFLIKEMGVEQEGAEAHGHSEKRWSPGDRVVAMWAGNGSYYAATVAEVSSTDKTITVTWDDNDNSHRTVALSQVMDASDDIVAWSSKRIDNQATVRNTSDKGRCLFVNEACDPGKVVFVEQPLLVALPAKCQTLWDHLQKLHQAQPLNLGTVTFHYAALLSELLLDAVSLDIILDKFVPDPDEDPGEDALRILHSFQDNLDMVEELKLREIQLEPRRFQRLVSSWRYNAFGHHKEDGLVLYNRISMCAHSCDPSCCWSYGNDDAFVLRARVLLPKGAELTISYLQDEDLLRSIQVRQTKLQNWRFTCQCERCCLQTDAGRGFRCRKCNVGVTYVVKGEEVDLLSSCSVCTTTPTPEEAKLLLDLEQEYVLRVEKLEKTDLADVGCVFQAALDVFECHWILYVMDTMLWEGLREKDLLEAMAHQQRRIFFHEHYYNRPTFILAWSHEELGDSLQSQYPLRKWHYCKEFARAYHILAILCGMNHQYTSSPYNKLWQATHGQSQGQTQAVSNNSPQPLTLQA
>Sym_XWS2016046479_rbh_TGME49_216080
MAMKYPDNNKTIKDTTQPLNDYITRFEQINICENIKVSRSEDAGSSTSHVLSSYADKERNESCDSGGVDTIAWSTEDICTRVYVKHTKDKGRCLFSKVDMEPGEVIYVEKATFVAIPQVYPSLWHDLNGIHDDSPLDLPPTWHFAALCSLFLLNKTDKNIIRDKWIPSTPIPSQDVLRVVKSLGASIDPIEYERFLLCWRYNSFGHHTETDGLVLYNWTSMMSHSCVSTCCWHYCEGDYYVLRARGRVKSGMELSISYIADEDLFKSSDVRRLRLSGWCFTCNCSRCVSQSEPAREFRCQVCGVGCHEFKTTHTYTHTQTEDETSEAHTVVTTCSTCMSEPTDEEVSHFIELESLYRDRLLECEKNDLPDLECVYAEAVKVFCTHWIIFALESMMFEAFKDQGRHAEALYMSGRRTHFLRTTCPLPTYTLAWSLEEHGDVAAGLCGIDASYTLTTNSLFTSHYKNIMVRSYDEAACYMKILCGVDHDYTRSARDKHTNCSVAVAVGDNH*
>Sym_XWS2016046488_rbh_TGME49_216080
TTTTTHLVCVCVCVCVCVCVCVCVCVGTSMMSHSCVSTCCWHYCEGDYYVLRARGRVKSGMELSISYIADEDLFKSSDVRRLRLSGWCFTCNCSRCVSQSEPAREFRCQVCGVGCHEFKTTHTYTHTQTEDETSEAHTVVTTCSTCMSEPTDEEVSHFIELESLYRDRLLECEKNDLPDLECVYAEAVKVFCTHWIIFALESMMFEAFKDQGRHAEALYMSGRRTHFLRTTCPLPTYTLAWSLEEHGDVAAGLCGIDASYTLTTNSLFTSHYKNIMVRSYDEAACYMKILCGVDHDYTRSARDKHTNCSVAVAVGDNH*
>ThaAnnAnkara000484_rbh_TGME49_216080
MYNNRNEETPTHCSSPEKVSEDEGCSPRDESETPKYSSEVTCFTKENIDSLVRVSEVPGKGRCLFVRKAFDPGELIFAESPLFMIDPTSNQELWDELNKLNEESPFVLPPLWHKAALFSILEGNEESNSILENKWVENRNQEVSADVLRVLNSICTIEDGEFYYDGVVIKPEVYQLYLQVWPLNAFGRTSEPDGLVIYDKISYVAHSCNPSCCWHHTENDEFVLRARKKLVPGDEITISYLGETDLLSPTFRRRTLLQNWHFFCTCERCSIPIDNCRGFLCKCCHYGTIFLNYDSFFSSHSSMQCELCGYQFTESEMNEYIELERAYVYRIDGIDKSNLMDILQVYDHAKNVFKQHWALYQLQTLLYDIYKEKSNFEQAKIYLMQRIHYVDKVILGPLYCVAFMHEEMADILTYICDLDQNLSKIGNPNSDIGALNMIMGYYFNSAALLSILCGYKHSYYHSVISKRYRIEELAISLIKLPQEVESPDEA
>TheEquWA004663_rbh_TGME49_216080
MSETSKDKVGICIPEDNNLADTHDCSQSDATDSSPSISSLVPYTNEQIDSFVEVSNVPGKGRCLFARREFDTGSLIFIEAPLFSIIPSSNSDIWSVLSSLHEDSPLALPPLWHQAALLSIINGTEESNAVLKNKWVLDPDQEVSQDVMRVLESLCIVDDTGEFFYNDVLIDPELYQLYLQVWPLNSFGRSTDPDGLVIYDRISFTAHSCDASCCWYHTDQDYFVLRARKRLLPGDEITISYLGESDLLAATYKRRELLENWHFFCQCNRCSESLDVSRGFLCKNCHFGSIFLIYNKGSKLVSAPCTLCRYRFSEAEITEYIDLERAYSYRIDCIDKSDLYDILQVYDHAKNVFKQHWLLYQLQTLLYDYYKGKGNFEQAKFYLLDRLSYADKTITGPLYCIAFMYEELADILTSLSNINEETLKIGNPSFDVGTLNMIMTYYFNAAALLAVLCGYNHPYYCSVVNCQTKRYQIEELVVFTLNNSTKTEDTNE
>TheOriShintoku000713_rbh_TGME49_216080
MFEYRNPDSYTHSISTVDSYGSEECSSSSDHESPKYSSNLATFSKKTIDSVVEVSEVPGKGRCLFVRKEFEPGSLIFAESPLFMILPSSRPDLWEKLTSLNQESAFTLPPLWHKAALLSIIEGTDESNKIMANKWVERKFGSIYYRLVDPNQEVSADVYRVLGSICTIVDGNYYYNGVQISPEVYQLYLQVWPLNAFGRSSDPDGLVIYDKISYLAHSCNPSCCWHHTDDENFVLRARKKLIPGDEITISYLGESDLLSPTFKRRTLLQNWHFFCTCDRCSLPVDLSRGFLCKYCHYGTIFLRYDSYTDKHTSTECEMCKYKFTETETNEYIELERAYMFRIDEIDKSDLMDMFQVYDHAKNVFRQHWSLYQLETMMYEYYKENGNLEQAKLYLLLRLHYVDKVVSGPLYLVAFMHEELADILTNLAGIDQEATKMENRNADIGTLNMIMSYYYNAAALLAILCGYNHNYYYSVVYKRHQVEQLAVSLMKKVSAPDSTNKE
>TheParMuguga003582_rbh_TGME49_216080
MYDDRSEETPTHCSSSEKVSEDDGYSPLSGDETPKYQSEIECFSKENIDSLVRVSEVPGKGRRRTMLQNWHFFCTCDRCSIPIDNCRGFLCKLCHYGSIFLNYDSFFSKFVSTQCEMCGYKFTESETNEYIELERAYVYRIDGIEKSNLMDILQVYDHAKNVFSQHWALYQLQTLLYDIYKEKENFEQAKIYLMLRIHYVDKVISGPLYCVAFMHEEMADILTYTCNLDLSVSKLGNPNSDIGTLNMIMGYYFNAAALLSILCGYKHSYYHSVLSKRYKIEELAVSLMKLPQNVESPEEV
>TogJolCCCM725001191_rbh_TGME49_216080
LARVASAMRGPDRGEAVAVGPSLVAGGGDGVFAQRAFLPGEQILQDPYLASVLRIWPDRLNGPLTLDDIYGAASGKGPELLENGPSLYRGAPDKRLVGYYTEWGETAVEEPDERASVVEAMLVLAYNAYNSQPDNRYQLVYPLISKVNHSCTPNACVIAPENGPGEVICIKPIGAGDEVFVSYLCDSQLTHPLEDRATQFARNWEFVCSCPRCKALGDDTRRFSCPDDGCAGHCKGMTAESSDLEVLPCDECGRMPEEDVVRGWADLEDEIAELLKGLPENLYCAWCPCEEFAAKHPEHCLAGRWKYQLAEHTDCEA
>TogJolCCCM725004455_rbh_TGME49_216080
MTADEDERMPQQGSQEDGAPKAEDEDEPMGPRWRVGDRVHAVWAGNGCWYAATVTEVSVAAQTLTVEWDDADGSHRTVTFDQVMEQSEDTTAWTTARIDRRVSVRPSPDKGRCLYTNEACEPGHVVFVEKPTLVALPALSPKLWAELQKLHEAQPLNLGTTTFHFAALLSQLKLDPMAIDVILDKFVPDPDEEPGEDVLRILQGLQAAEGEVAHEIKDLREPPIDPQRLQRLVSAWRYNSFGHHKEDGLVLYNRISMCAHSCDPSCCWSYGEDDAFVLRARVALNKGDELTISYLQDDDLLKSTAVRQTKLQNWRFTCACTRCILQVDLGRGFRCRKCRIGILFATVTGTLEPCRVCSSMSSKEDMHMLLHLEEEYVQRVETLDKTDVADVEMVYQAAIDIFERHWILYVMDTMLWEAYREKNMHDAIEHQRRRSEFHEHYYCRPTFILAWCHEELGDCLQNKFPHRKWQYVQEFQRAYQMLTILCGTNHQYTASPYNKLWQVTNAANAAATAAATPITPTATAQASVAVVGAAGVAGAAAXVMKIFLDGGKTFEVAGQRLPFLGSAEG
>TogJolCCCM725014215_rbh_TGME49_216080
XQLPMEAAALGFDTSFRWYEEVLQRRGLLPSALAVVAVVCAVVAAYLWCSARRRKPRPWPPPFDLFETDGRGIGVRSKRSFQPREVIFVESPLLQWPLAGAVERMIPVGAFLRLRFSLASAVLQLCSPEELCEEGWGRISGSRGEKLDELLEAGGVDPKRLTAAARARVWHFLRVADVNTVTGPNFSAIYEYFSRMNHSCEPNCCTAISSSGEITWFAAAQIAEGDELCTEYVEADPTLPLVDTLLLPTSMRRQRLSRWGFECGCTRCQAASQPERLFQCSCGQGSCEVSRRKEGEEGEELLGCGACKAPAHDAARRLQEEAQLVREAEX
>TogJolCCCM725017039_rbh_TGME49_216080
XDGAPKAEDEDEPMGPRWRVGDRVHAVWAGNGCWYAATVTEVSVAAQTLTVEWDDADGSHRTVTFDQVMEQSEDTTAWTTARIDRRVSVRPSPDKGRCLYTNEACEPGHVVFVEKPTLVALPALSPKLWAELQKLHEAQPLNLGTTTFHFAALLSQLKLDPMAIDVILDKFVPDPDEEPGEDVLRILQGLQAAEGEVAHEIKDLREPPIDPQRLQRLVSAWRYNSFGHHKEDGLVLYNRISMCAHSCDPSCCWSYGEDDAFVLRARVALNKGDELTISYLQDDDLLKSTAVRQTKLQNWRFTCACTRCILQVDLGRGFRCRKCRIGILFATVTGTLEPCRVCSSMSSKEDMHMLLHLEEEYVQRVETLDKTDVADVEMVYQAAIDIFERHWILYVMDTMLWEAYREKNMHDAIEHQRRRSEFHEHYYCRPTFILAWCHEELGDCLQNKFPHRKWQYVQEFQRAYQMLTILCGTNHQYTASPYNKLWQVTNASDCDSASERCRGRRGWRCRRSSRVMKIFLDGGKTFEVAGQRLPFX
>TogJolCCCM725037610_rbh_TGME49_216080
PLAPLTPLAPLAPLAPRPLARVASAMRGPDRGEAVAVGPSLVAGGGDGVFAQRAFLPGEQILQDPYLASVLRIWPDRLNGPLTLDDIYGALKASGKGPELLENGPSLYRGAPDKRLVGYYTEWGETAVEEPDERASVVEAMLVLAYNAYNSQPDNRYQLVYPLISKVNHSCTPNACVIAPENGPGEVICIKPIGAGDEVFVSYLCDSQLTHPLEDRATQFARNWEFVCSCPRCKALGDDTRRFSCPDDGCAGHCKGMTAESSDLEVLPCDECGRMPEEDVVRGWADLEDEIAELLKGLPENLYCAWCPCEEFAAKHPEHCLAGRWKYQLAEHTDCEAAAAEDTEEAETLRAEASVSRAAWRTCAEAAMGTPLEVPESPKRSKAPKLQLEQAPVC
>ToxGonME49003736_self_TGME49_216080
MSRRVSHNSSTRNSGAVLTGAALGGARNLLDHVRGVARSGTAQGARRQHGVLDHTDSIKRRELNFDEEAWARTSTLDYSPYKLHRMQESEVTTHISGDDYGEVSPGEEAGEIEALDEQGEEDEYENDYEDYYGADKAGAGEEEEAADAADGYTYDGGEEEYYYDNSYQQGEGGIEEEAEDEAEVPEEYAATGGEHEVEEGGEYAYNEYGYEEGEYAEEAPEKDVGEAEWGEGEGYDEAEVEAGDDYEEAGEADEGEAYEEAAEGEVYEEAADGEVYEEEDQEEEAATPANPLAPYTLPQIATKVQVKHVPGKGRCLYTKHDLEPGSIIFVETPVLVAIPSLDEELWSVLTEINDEEALELPPVWHLAAICSLTMLDDEKKKICLDKWVPDPDRAPSDDVLRVINRAGLQVHPKLYERMLMVWRYNSFGHHTEQHGLVLYNRISMMAHSCRATACWHYGEDDAFILRARVKLQAGDELTISYIGDDDLFKSTNVRREKVYGWLFTCQCVRCAAPVDNARGFRCPLCGTGAMFFKTEDGETTSSACTICQAFPTQETIQEYLDFEQAYVDRLAETDKSDVPDAELVYNQATRVFAQHWVLYQLHTILFEGYRDAGNSESASFHQMERIKYVSQVMPLASYTLAWLYEEMGDTMLNKAEESGPEVPAHKLNVISRHFEDAYNLLYILCGEDHDYTVAAGTKKTACEERLPAS
>VitBraCCMP3155020131_rbh_TGME49_216080
MKVKYGGARDGAVEVASRTTVRELGSGRGSHHQQRRHQREQHGHRVQASSASGDDGPAGRQSESMGASGDSLSQSVGGGGCMDDTPSNWSDEQIDRAVEVRRVEGKGRCLFTRRALAPGTVVYKEEPLLVALPSLDAQLWDKLVKVNEDKPLELPPIWHFAALYSLQYMSQRDLHKCFDKCIPDPDEIAEPSPDVLRVVERLQLCPLDASPTRKGSAASISSSSKLAGGARRKDDQLQAWVHLCETGEGRTKPWTCYGYELGSQTPIHPLHYQKMLIVWRYNSFGHHTEAEGLVLYNRTSLMAHSCAASCCWLYGDNDAYVLRSRVALKEGDELTISYIGDDDLIKSTDMRREKLLGWRFICRCDRCVMPRDEARGFRCPNCNIGTTTFQDVVDDSTDVETVTEATPCDTCGSVIAPNAIKSYTTVESLYNKRLDECDKNDLEDLHAVWTEAVKIFTQHWIIAHLAGLICEGLRDVYQFDEAIHFHSIKLNYLRKVMPLASYTLAWAHEESADLCGYKIEQESSEPDAPATQTPIPMFSKLVMERAYEDARALLLLLCGESHHYTQAAVRKLDHVHSLPVHPLPSPPASTPSEAAEPDNTTHTNASAPSPPLPAETNHHHQHHQQQQRQMTPLTYHTQSHGQPNGTTTGDAGGVCAPDVLGTRLAAAAQRQAW
>AleCatOF101058620_rbh_TGME49_216080
XRRLRAARAFAEGELLLAEEPALLVPETPWASSAGAPRPSLGTYRSLGAYAAYARLSSEGREVVDSFRADPSPLFTAVKRSVKRVLADNPALEAVVDWPEVVRLHGLLNTNAVKLRSGALALYPRICVASHACDPNCDVVEARDLSCSGDGNPEAALLRARVPIQKGDEVTISYVPAMVLETPTKERRALLRTLRGFR
>AleMonCCMP3105005632_rbh_TGME49_216080
XGQLAMHAVSRSTFECGDLVLVEDVHLRLPKLPCTVQGKMKRRYGPKAPFLFPALAVDWRRVSEDVRLAVLSLFWSHPCLEFPDRSALIEENLQACQDLLDWHELLKEHWSLPDLMRFLNIADLNIHSDSSEPGHSDLSGLFILGSKFSHSCSPNCRWSFSEEGYLQYWAIRPISPGDLFTFSYVGNGMNLIMSTLERRRQLGPLWFVCQCSRCVGPDLARRMQCPSCGAPQLLPQYRESDGASIDWTAECPIAELIPDAQAWRCGLCGCSLASDQLPIRDEAELSQFVPRVMQGEATDAASDAHALTQLRQQAAFTVGTAHWTWALATFALLQKCLHLLRNSPVVAFSEHDLRLASTAVAEWLDEAAPQSSEQRLSAVFLAAQLAEDLGGGLRRWGYNLHSSPGGGELAFQLAEHGWRLSDDAVWGPERRGSTRAASASEGPARGGGPPSARLSAPPGSDEGPGGQRTRDLRRTAV
>AleMonCCMP3105010829_rbh_TGME49_216080
LCRDGPECNWFWSCERSCQAADPGLAPPGPEVRAPAGENRGARRRPLHQVPARMPGSGQPRAPEGHPRSGDERLRRWPPVHDTEPCEPQLPPQHGLRWDGRRVALQGAEANPSRRGTCPLLPRGGAPPPNGGTPATPLAVQMFECGCERCMAEADNMRGIPCRRCFASPSAGIPEDGQADESWATYALQRILGTQDSQDVEKTSEEYGNEYWLPDICWHDWKAQGPYAHYAGGTWRCCICGQPPVIGDASSPLMAERHLGRLAEKTFFKPTIMPAQALGAFRSKFGEIQLIKREFVGFALDLATAVWGILGLKHWAAQWARMFFLDVVLAKLEFCSTACAGERPALLAYLLGTTNALWEWMLSLGLAQDPSCFLLGRAEAVKTYAISHFSELSDEGRRRLSELNHRMHDCKKQV
>AleMonCCMP3105012019_rbh_TGME49_216080
XTTSPESGVPTDLAVVALVERWGLLPDTASLLQQLALAWKYNSFSVGGGDGRTGIYFAAAACNHSCAPAACYTLEEPCSAGTGPHLVIRALRPLSAGDAVTISYIEGTVPQAPSRSVAVQRRRKLASFWLFYCRCSACSPVGTPPEACTACPATLSIWISDRDSGPYGPTEGPVCDGCGREDLVVAGPYFLHCPVCEMDWCPECAASLPEASRQWASEAP
>AleMonCCMP3105035320_rbh_TGME49_216080
XQLRASRAFGEGDILLTEEPVLVVPENPLALVCVAPAAQVLLEVGAALGHCRSLGAYAAYARLEGREAVDCFRADPSPLFTAVRRSVKRLLAERPAMEAAVDWPEVVRLHGLLNTNAVKLRSGALALYPHICVASHACAPNCDVIEAREAACGGAWAGHPEAAFLRARAPIQKDDEVTISYVPAMIVEAPTQERRALLRTLVASGAAALSAGX
>AleMonCCMP3105036483_rbh_TGME49_216080
XRAVAGGGLLVRERYLSFVSLPVVEGWLQHAQLYAVIAGGRHAPTVQEGSVPGAWGADFEEIRRADLAAGDESLASRVRTEIRAAKEGAAIAEDVLEKMVYLACVFHQNSYSFPGEGGRRNDILFPTVCRANHSCAPSAALVPGAGMGETKLVALRPVAAGDPVETCFCPSQYLLRSTAQRRAVLQAKWGWLCRCQRCEDSVDPTRTFSVKCACGATTAAASTGDVLSCTACKAVQDGPTVKELLAEEAEAEAFISSLQEPDDLDLDAEGGLDGLDSEAFRRSADFAARHPAHHVAAEVWRRQAMALHSQWKHAEAAAAQVAFVASARAILPAGMRGLAWFVELHCRLAYLLELAGRRQEARAALRQMLEHMELCSGRPPTPGMVFDLIECPT
>AleMonCCMP3105080558_rbh_TGME49_216080
XPGAWNSCGXXAHASPVRDSRTSGRWVRPPHAELRPSAMQAEAQRVLRPAQLPLRSRSAGLGGGAAGPPGPGPVAGAGALAVRAAPAAARQGGSQAGERSQPAGVHVVAEAGDRGLGLRVSQDVRKGGVLLDGQRPLFVQAAEETSAVTAERLGELPAALQERLTRLCHQVQLPPRVVRDIEQSAGSEGVVATLLQVIAVNGVGLPDGGTGVYAMASRANHSCSPTATFRIKRNGELALVALRALRKDDEVTVSYATEKCLLRPRPERRRFLRRWGFTCSCPRCARHDDTRAFLCPACGRGRVAPEDDDGAAWSACSSCAAAPPAAVMAPAESRWSKAASSACGPRGGKSSAAMRHYQDLRQGHERQRGRGCAEGDAPVPISDGHWVAALLSQEAAEAFLQRGDYAAAAEAARWRWRYAKRALSGASSRTAADALALRASAVALAAQLGRCGREERATMARTAHRRYGTALRELRPLVPAGDERX
>AleMonCCMP3105092481_rbh_TGME49_216080
XQRYVFECGCCLCGRPVDELAALRCPSCGSRAAGPSCGACGSERSQSTDREAEALERRAAALAGRWEASAQQPELAEALSPSAEALMRESVALGLAPHHVAHQRLNLLLLEMGVARTSWQAGGAAGETALESALQGPQHELRQLCERWDELLRWFRALGPPLERCWGIFLGEAGFGLLGFLAAE
>AleMonCCMP3105106101_rbh_TGME49_216080
GPKAPFLFPALAVDWRRVSEDVRLAVLSLFWSHPCLEFPDRSALIEENLQACQDLLDWHELLKEHWSLPDLMRFLNIADLNIHSDSSEPGHSDLSGLFILGSKFSHSCSPNCRWSFSEEGYLQYWAIRPISPGDLFTFSYVGNGMNLIMSTLERRQLGPLWFVCQCSRCVGPDLARRMQCPSCGAPQLLPQYRESDGASIDWTAECPIAELIPDAQAWRCGLCGCSLASDQLPIRDEAELSQFVPRVMQGEATDAASDAHALTQLRQQAAFTVGTAHWTWALATFALLQKCLHLLRNSPVVAFSEHDLRLASTAVAEWLDEAAPQSSEQRLSAVFLAAQLAEDLGGGLRRWGYNLHSSPGGGELAFQLAEHGWRLSDDAVWGPERRGSTRAASASEGPARGGGPPSARLSAPPGSDEGPGGQRTRDLRRTAVCAAVVPSALRAM
>AleMonCCMP3105109304_rbh_TGME49_216080
MEQLRKADGAASVVEVATDPARPWLGNCLRATRAVAGGGLLVRERYLSFVSLPVVEGWLQHAQLYAVIAGGRHAPTVQEGSVPGAWGADFEEIRRADLAAGDESLASRVRTEIRAAKEGAAIAEDVLEKMVYLACVFHQNSYSFPGEGGRRNDXPLPNRLPREXPGAGMGETKLVALRPVAAGDPVETCFCPSQYLLRSTAQRRAVLQAKWGWLCRCQRCEDSVDPTRTFSVKCACGATTAAASTGDVLSCTACKAVQDGPTVKELLAEEAEAEAFISSLQEPDDLDLDAEGGLDGLDSEAFRRSADFAARHPAHHVAAEVWRRQAMALHSQWKHAEAAAAQVAFVASARAILPAGMRGLAWFVELHCRLAYLLEPGRRQEARAALRQMLEHMELCSGR
>AleMonCCMP3105110528_rbh_TGME49_216080
GGGRQLRASRAFGEGDILLTEEPVLVVPENPLALVCVAPAAQVLLEVGAALGHCRSLGAYAAYARLDAAGREAVDCFRADPSPLFTAVRRSVKRLLAERPAMEAAVDWPEVVRLHGLLNTNAVKLRSGALALYPHICVASHACAPNCDVIEAREAACGGAWAGHPEAAFLRARAPIQKDDEVTISYVPXDDRRGPNSGAARPAPHAAWLLVPLLSLPAPASASTVAKPPVEGLAACCEX
>AleMonCCMP3105115519_rbh_TGME49_216080
AGSAWPRLLEAGAGLEGTICDETQRLLLALHAPTSLSXAWRAPGITTSPESGVPTDLAVVALVERWGLLPDTASLLQQLALAWKYNSFSVGGGDGRTGIYFAAAACNHSCAPAACYTLEEPCSAGTGPHLVIRALRPLSAGDAVTISYIEGTVPQAPSRSVAVQRRRKLASFWLFYCRCSACSPVGTPPEACTACPATLSIWISDRDSGPYGPTEGPVCDGCGREDLVVAGPYFLHCPVCEMDWCPECAASLPEASRQWASEAP
>AleMonCCMP3105147127_rbh_TGME49_216080
XRHLWRSKCFECGCERCMAEADNMRGIPCRRCFASPSAGIPEDGQADESWATYALQRILGTQDSQDVEKTSEEYGNEYWLPDICWHDWKAQGPYAHYAGGTWRCCICGQPPVIGDASSPLMAERHLGRLAEKTFFKPTIMPAQALGAFRSKFGEIQLIKREFVGFALDLATAVWGILGLKHWAAQWARMFFLDVVLAKLEFCSTACAGERPALLAYLLGTTNALWEWMLSLGLAQDPSCFLLGRAEAVKTYAISHFSELSDEGRRRLSELNHRMHDCKKQVEILPMRPLLIX
>AleMonCCMP3105160700_rbh_TGME49_216080
XRDWRGRRAHASPLCGAGAHGRRAGTHRTVRPTPPGAWNSCGHLAHASPVRDSRTSGRWVRPPHAELRPSAMQAEAQRVLRPAQLPLRSRSAGLGGGAAGPPGPGPVAGAGALAVRAAPAAARQGGSQAGERSQPAGVHVVAEAGDRGLGLRVSQDVRKGGVLLDGQRPLFVQAAEETSAVTAERLGELPAALQERLTRLCHQVQLPPRVVRDIEQSAGSEGVVATLLQVIAVNGVGLPDGGTGVYAMASRANHSCSPTATFRIKRNGELALVALRALRKDDEVTVSYATEKCLLRPRPERRRFLRRWGFTCSCPRCARHDDTRAFLCPACGRGRVAPEDDDGAAWSACSSCAAAPPAAVMAPAESRWSKAASSACGPRGGKSSAAMRHYQDLRQGHERQRGRGCAEGDAPVPISDGHWVAALLSQEAAEAFLQRGDYAAAAEAARWRWRYAKRALSGASSRTAADALALRASAVALAAQLGRCGREERATMARTAHRRYGTALRELRPLVPAGDERLASLERQRGLLDLLFTYSSPASX
>AleMonCCMP3105175811_rbh_TGME49_216080
XRTPSCARASPSMAAAATGVGLAAGGRQQVPLRTWVCGGQAGAASTSSGMRPAAAAAALSPSMAQGAGALAGRGSRLPAAALVAALGVAALRPPRPKQPRRGRICGRFASAAPEAGGDVPFEVAATADRGMAAFAARPLAAGEPVLDEAPLMRLRFQGDPTEDVLGVARAFGELSPAAREALLGLCGLPPELASFGLMTALSLCPPKEAELPPGVTAAELRQLVGIVDCNVQRVVDIDTVARNWEAEVSCGLYERCSRFNHSCAPNLSRRFTADGRVQLRTSRAVAAGEELTISYLGDAELLQSTERRRFQLQPYGFTCDCPRCAAPEDPARAFRCPSCGPGEVFAGAGGADLAGRRCGSCGEAVCAGDAARALAGEESALVALETAKYCLPQPADPAASAANLEASLAGAEERLATRHWALGALHHYAQELHRLAGDPARRARRLESKLRFLEAAAHPEPLPLGLREWDRAACEELLGTLRV
>AleMonCCMP3105202816_rbh_TGME49_216080
XARFAGGGRQLRASRAFGEGDILLTEEPVLVVPENPLALVCVAPAAQVLLEVGAALGHCRSLGAYAAYARLDAAGREAVDCFRADPSPLFTAVRRSVKRLLAERPAMEAAVDWPEVVRLHGLLNTNAVKLRSGALALYPHICVASHACAPNCDVIEAREAACGGAWAGHPEAAFLRARAPIQKDDEVTISYVPAMIVEAPTQERRALLRTLVASGAAALSAGPGFGEHGGKA
>AleMonCCMP3105245834_rbh_TGME49_216080
XGGGRQLRASRAFGEGDILLTEEPVLVVPENPLALVCVAPAAQVLLEVGAALGHCRSLGAYAAYARLDAAAGREAVDCFRADPSPLFTAVRRSVKRLLAERPAMEAAVDWPEVVRLHGLLNTNAVKLRSGALALYPHICVASHACAPNCDVIEAREAACGGAWAGHPEAAFLRARAPIQKDDEVTISYVPAMIVEAPTQERRALLRTLVASGAAALSAGPGFGEHGGKAACGX
>AleMonCCMP3105248693_rbh_TGME49_216080
TGDGPAPTARFDRRRLGHGTRAGIWHMLRPCVTPEPQGGGVRPPHAELRPSAMQAEAQRVLRPAQLPLRSRSAGLGGGAAGPPGPGPVAGAGALAVRAAPAAARQGGSQAGERSQPAGVHVVAEAGDRGLGLRVSQDVRKGGVLLDGQRPLFVQAAEETSAVTAERLGELPAALQERLTRLCHQVQLPPRVVRDIEQSAGSEGVVATLLQVIAVNGVGLPDGGTGVYAMASRANHSCSPTATFRIKRNGELALVALRALRKDDEVTVSYATEKCLLRPRPERRRFLRRWGFTCSCPRCARHDDTRAFLCPACGRGRVAPEDDDGAAWSACSSCAAAPPAAVMAPAESRWSKAASSACGPRGGKSSAAMRHYQDLRQGHERQRGRGCAEGDAPVPISDGHWVAALLSQEAAEAFLQRGDYAAAAEAARWRWRYAKRALSGASSRTAADALALRASAVALAAQLGRCGREERATMARTAHRRYGTALRELRPLVPAGDERLASLERX
>AleMonCCMP3105253452_rbh_TGME49_216080
TGDGPAPTARFDRRRLGHGTRAGIWHMLRPCVTPEPQGGGVRPPHAELRPSAMQAEAQRVLRPAQLPLRSRSAGLGGGAAGPPGPGPVAGAGALAVRAGSQAGERSQPAGVHVVAEAGDRGLGLRVSQDVRKGGVLLDGQRPLFVQAAEETSAVTAERLGELPAALQERLTRLCHQVQLPPRVVRDIEQSAGSEGVVATLLQVIAVNGVGLPDGGTGVYAMASRANHSCSPTATFRIKRNGELALVALRALRKDDEVTVSYATEKCLLRPRPERRRFLRRWGFTCSCPRCARHDDTRAFLCPACGRGRVAPEDDDGAAWSACSSCAAAPPAAVMAPAESRWSKAASSACGPRGGKSSAAMRHYQDLRQGHERQRGRGCAEGDAPVPISDGHWVAALLSQEAAEAFLQRGDYAAAAEAARWRWRYAKRALSGASSRTAADALALRASAVALAAQLGRCGREERATMARTAHRRYGTALRELRPLVPAGDERLASLERX
>AleMonCCMP3105271166_rbh_TGME49_216080
DGAASVVEVATDPARPWLGNCLRATRAVAGGGLLVRERYLSFVSLPVVEGWLQHAQLYAVIAGGRHAPTVQEGSVPGAWGADFEEIRRADLAAGDESLASRVRTEIRAAKEGAAIAEDVLEKMVYLACVFHQNSYSFPGEGGRRNDILFPTVCRANHSCAPSAALVPGAGMGETKLVALRPVAAGDPVETCFCPSQYLLRSTAQRRAVLQAKWGWLCRCQRCEDSVDPTRTFSVKCACGATTAAASTGDVLSCTACKAVQDGPTVKELLAEEAEAEAFISSLQEPDDLDLDAEGGLDGLDSEAFRRSADFAARHPAHHVAAEVWRRQAMALHSQWKHAEAAAAQVAFVASARAILPAGMRGLAWFVELHCRLAYLLELAGRRQEARAALRQMLEHMELCSGRPPTPGMVFDLIECP
>AleMonCCMP3105272305_rbh_TGME49_216080
RLLHARFGGQSILIKEESLTFGYCIIAANARGGEAPLAVTGTGAQGICGRGLAAAARCSRGQVIFEEGPFLMAADDTNEMCRAYFMLRAGAQSGAPLKHALDAFNSLTEGNLPQEAVQRTRDAAVAILQNAAGSNLDPSFREREVAAITSALLRWEANRFRVDVGVGGETHALYRWVTRMNHSCRPSAKSSHELRPLATSSAVAGDSRCVVRA
>AleMonCCMP3105275863_rbh_TGME49_216080
DGAASVVEVATDPARPWLGNCLRATRAVAGGGLLVRERYLSFVSLPVVEGWLQHAQLYAVIAGGRHAPTVQEGSVPGAWGADFEEIRRADLAAGDESLASRVRTEIRAAKEGAAIAEDVLEKMVYLACVFHQNSYSFPGEGGRRNDILFPTVCRANHSCAPSAALVPGAGMGETKLVALGPSPQATLSFCPSQYLLRSTAQRRAVLQAKWGWLCRCQRCEDSVDPTRTFSVKCACGATTAAASTGDVLSCTACKAVQDGPTVKELLAEEAEAEAFISSLQEPDDLDLDAEGGLDGLDSEAFRRSADFAARHPAHHVAAEVWRRQAMALHSQWKHAEAAAAQVAFVASARAILPAGMRGLAWFVELHCRLAYLLELAGRRQEARAALRQMLEHMELCSGRPPTPGMVFDLIECP
>AleMonCCMP3105284650_rbh_TGME49_216080
TGDGPAPTARFDRRRLGHGTRAGIWHMLRPCVTPEPQGGGVRPPHAELRPSAMQAEAQRVLRPAQLPLRSRSAGLGGGAAGPPGPGPVAGAAGSQAGERSQPAGVHVVAEAGDRGLGLRVSQDVRKGGVLLDGQRPLFVQAAEETSAVTAERLGELPAALQERLTRLCHQVQLPPRVVRDIEQSAGSEGVVATLLQVIAVNGVGLPDGGTGVYAMASRANHSCSPTATFRIKRNGELALVALRALRKDDEVTVSYATEKCLLRPRPERRRFLRRWGFTCSCPRCARHDDTRAFLCPACGRGRVAPEDDDGAAWSACSSCAAAPPAAVMAPAESRWSKAASSACGPRGGKSSAAMRHYQDLRQGHERQRGRGCAEGDAPVPISDGHWVAALLSQEAAEAFLQRGDYAAAAEAARWRWRYAKRALSGASSRTAADALALRASAVALAAQLGRCGREERATMARTAHRRYGTALRELRPLVPAGDERLASLERQRGLLDLLFT
>AleMonCCMP3105288663_rbh_TGME49_216080
MAAAATGVGLAAGGRQQVPLRTWVCGGQAGAASTSSGMRPAAAAAALSPSMAQGAGALAGRGSRLPAAALVAALGVAALRPPRPKQPRRGRICGRFASAAPEAGGDVPFEVAATADRGMAAFAARPLAAGEPVLDEAPLMRLRFQGDPTEDVLGVARAFGELSPAAREALLGLCGLPPELASFGLMTALSLCPPKEAELPPGVTAAELRQLVGIVDCNVQRVVDIDTVARNWEAEVSCGLYERCSRFNHSCAPNLSRRFTADGRVQLRTSRAVAAGEELTISYLGDAELLQSTERRRFQLQPYGFTCDCPRCAAPEDPARAFRCPSCGPGEVFAGAGGADLAGRRCGSCGEAVCAGDAARALAGEESALVALETAKYCLPQPADPAASAANLEASLAGAEERLATRHWALGALHHYAQELHRLAGDPARRARRLESKLRFLEAAHPEPLPLGLREWDRAACEELLGTLRV
>AleMonCCMP3105293073_rbh_TGME49_216080
XLAMHAVSRSTFECGDLVLVEDVHLRLPKLPCTVQGKMKRRYGPKAPFLFPALAVDWRRVSEDVRLAVLSLFWSHPCLEFPDRSALIEENLQACQDLLDWHELLKEHWSLPDLMRFLNIADLNIHSDSSEPGHSDLSGLFILGSKFSHSCSPNCRWSFSEEGYLQYWAIRPISPGDLFTFSYVGNGMNLIMSTLERRRQLGPLWFVCQCSRCVGPDLARRMQCPSCGAPQLLPQYRESDGASIDWTAECPIAELIPDAQAWRCGLCGCSLASDQLPIRDEAELSQFVPRVMQGEATDAASDAHALTQLRQQAAFTVGTAHWTWALATFALLQKCLHLLRNSPVVAFSEHDLRLASTAVAEWLDEAAPQSSEQRLSAVFLAAQLAEDLGGGLRRWGYNLHSSPGGGELAFQLAEHGWRLSDDAVWGPERRGSTRAASASEGPARGGGPPSARLSAPPGSDEGPGGQRTRDLRRTAVCAAVVPSALRAMPARPAARGLASVP
>AleTarCCMP1771017530_rbh_TGME49_216080
XHEPLGASNVLPPVSPLAQPLPPAPSPDALFPWLVRAGRRAGAFVNPKLRRDAPPPLRVPGLVAAAPLAPLEQLLCIPRHLQLTHERVQERAPELVAAAPQLRREARIECPEVVAFVARQLHLLESRDACDSADSWQSADWFDLFFGMLLGSDFCNMPHRLLIGDETARRVFLPSFEVHNADWNHSALCSAHAAVVRAVPVDFLATGFELHRFVQAYLLLLTRTFGGAKHSGDWASAHVLVPLADLMNHSVEPNATWGFGETGDFVVKASRSIAADEEVCISYGCDKSNVRLFRTYGFTIPPEAELCCSCRIWPSLVSDVYAAFLPEDLHRKVLDLETKRVDSNTCLVLEACNRHGTKPAGFLRALCEHCLAKYADDPSLQAALQRMQSIRSAAPSSHEWWPLEGPPMIEELSEAEDAPPGGAWLAESALRVKMSEYLCLKAHLEALDVLEGKAEEAVCLSMAVDLLAPLRTALGDAERPRRGGGASGVSQALRVDSSAALGR
>AleTarCCMP1771031194_rbh_TGME49_216080
XRVLRAARDLGPDVRVLSSPLEHQVRIPPAGAESCSSCGDTGGTLGPQQKGGSDTDATGSNEMAELERDFLRIRQVWKASGGQGGHGVDCYWSALLSLTAEERPAGAEWPCISAETQARLLQLFRPDSISSTRAGQSLSAASEESVGLSDGLDIGTYREEVAAGRLAYPTRSAKTAQTVDVVAAALCKQLSLRVSVEKLEQLVLAWKYNSFHAQLPSLVGGDAADDKALEVYIAAAMASHSCTPNCYWSNGEDGSFELFAGEGGLEAHEEACISYLTRASLDDEDTLKRREVLARSWLFYCECAGCSSIEHPTCSRCPSKEPLVVIMCGAEEPVYPGFETRCDGCGTDDLHSEVGYYFDCPDCHLDLCPCCALKCTAASNVLEGSGSLWDGCWTHKDEPGKTVEGILGDTIAWATGSTSKIHAQDEHTFNTQVEDAVHIAELVGNELVWSDGDVWVRTAQTGSRSSSEHVPV
>AleTarCCMP1771044069_rbh_TGME49_216080
MQSARALQLQKRLLKRCAQEHVAAEPDADDGPCSAVPFQDASVPPETAAAIARLARSAVHWPPFGRLHEFLELRMRGPLGMHAASRSSFDCGDLVLSEDVLLRLPRVACAVKGQLKRRFGAKAPFLMPALAVDWDQVSEDVRQAVLKLFWAHPCLDTADRSSLLEENLQACEDLWQWHEPLRERWSVQDLMRFLNIADLNIHSDTAEPGQSDLSGLFLLGSKFSHSCSPNCRWSFSEEGYLQYWAVRPISPGDLFTFSYVGNGMNLIMSTLDRRRQLASLWFICQCGRCMGPDLARRMQCPSCGAPQLLPQYEIQDGTSIDWTAEHEIPEVIPDAQTWQCGWCGCSAAADQLPLETEAELGELVPRVMQEGADXTEALVQLRQRAARAVGAAHWTWALATFAWLQKCLHLLRGSPAVGFGERDLRLASAAVAGX
>AleTarCCMP1771067714_rbh_TGME49_216080
XRRSYGGGDLVLREDALLRVPDLPRAARAQLDRCFGSRAPFLSPALAVEWHGIDEDVRHAALSLFWAHPSLDPARGTEWIADNLQACETLREFHAPLQQLWEAPDLMRFLHIVDLNIHRDDEVPGHADFSGLFVLGSKFSHSCAPNCSWSFNDEGCLQYHAIRPISPGDLFTFSYIGNGMNLMVSTIERRHRLGSLWFVCQCSRCGEPDLVRRMRCPNCGSSQCVPEYAAEGNPKPEWAGERPLRDLIPDAASWSCRSCSSTCAASAMPLKEEEELSELVPRVMQGPPERAGEDAAALAQLRARAAATLGTNHWTFVLATFAWLQKCYVQLRAEALVAFSEADLRSACGTVAQWLRX
>AleTarCCMP1771070555_rbh_TGME49_216080
XPSDWDLASLAAAGPDALFPQPSRFLHAAVEVQSRPGRGRGLFAREALRAGELVLVDAPLLVADSMEALVREVGRRRGLTEEDAHFRRLFLHLCSDPGEESAQLRAEAEARGAVPLPLAAQIVRRNCHIVDPAPRDGHLCGSEPLCGLWPLAALTNHGLRPSVARFFLGRALCYRLLADVGEGEEIVDNYLDLLMPRSQRLVVLSETHGLPDPGPDAADAPDPLIARLEWQSAQADRLAREGRGDEAVQLMIQATEECRGCSVKDPAFAPYFNQLAALAGGADGSAELRLSALTAALDHAAAREPFSVLSCALAASLLGLAFRALPAPSTLGSFEKAAREHVRRVYGASPRLFEVLNPMLSRWLAAGG
>AleTarCCMP1771109498_rbh_TGME49_216080
GPFCCNRRGSRQMADVLEGCTDVEVVVGSCSAKGRVLRAARDLGPDVRVLSSPLEHQVRIPPAGAESCSSCGDTGGTLGPQQKGGSDTDATGSNEMAELERDFLRIRQVWKASGGQGGHGVDCYWSALLSLTAEERPAGAEWPCISAETQARLLQLFRPDSISSTRAGQSLSAASEESVGLSDGLDIGTYREEVAAGRLAYPTRSAKTAQTVDVVAAALCKQLSLRVSVEKLEQLVLAWKYNSFHAQLPSLVGGDAADDKALEVYIAAAMASHSCTPNCYWSNGEDGSFELFAGEGGLEAHEEACISYLTRASLDDEDTLKRREVLARSWLFYCECAGCSSIEHPTCSRCPSKEPLVVIMCGAEEPVYPGFETRCDGCGTDDLHSEVGYYFDCPDCHLDLCPCCALKCTAASNVLEGSGSLWDGCWTHKDEPGKTVEGILGDTIAWATGSTSKIHAQDEHTFNTQVEDAVHIAELVGNELVWSDGDVWVRTAQTGSRSSSEHVPV
>AleTarCCMP1771109569_rbh_TGME49_216080
GPFCCNRRGSRQMADVLEGCTDVEVVVGSCSAKGRVLXGPRSRRAGVVLASGASGENSSSGRRVLQLVGDTGGTLGPQQKGGSDTDATGSNEMAELERDFLRIRQVWKASGGQGGHGVDCYWSALLSLTAEERPAGAEWPCISAETQARLLQLFRPDSISSTRAGQSLSAASEESVGLSDGLDIGTYREEVAAGRLAYPTRSAKTAQTVDVVAAALCKQLSLRVSVEKLEQLVLAWKYNSFHAQLPSLVGGDAADDKALEVYIAAAMASHSCTPNCYWSNGEDGSFELFAGEGGLEAHEEACISYLTRASLDDEDTLKRREVLARSWLFYCECAGCSSIEHPTCSRCPSKEPLVVIMCGAEEPVYPGFETRCDGCGTDDLHSEVGYYFDCPDCHLDLCPCCALKCTAASNVLEGSGSLWDGCWTHKDEPGKTVEGILGDTIAWATGSTSKIHAQDEHTFNTQVEDAVHIAELVGNELVWSDGDVWVRTAQTGSRSSSEHVPV
>AleTarCCMP1771112834_rbh_TGME49_216080
XHRFVQAYLLLLTRTFGGAKHSGDWASAHVLVPLADLMNHSVEPNATWGFGETGDFVVKASRSIAADEEVCISYGCDKSNVRLFRTYGFTIPPEAELCCSCRIWPSLVSDVYAAFLPEDLHRKVLDLETKRVDSNTCLVLEACNRHGTKPAGFLRALCEHCLAKYADDPSLQAALQRMQSNDPRRQAAMSGGRWRRGPPMIEELSEAEDAPPGGAWLAESALRVKMSEYLCLKAHLEALDVLEGKAEEAVCLSMAVDLLAPLRTALGDAX
>AleTarCCMP1771133577_rbh_TGME49_216080
XRWPPPARIHESIELRVDERSFGLHAVSRRSYGGGDLVLREDALLRVPDLPRAARAQLDRCFGSRAPFLSPALAVEWHGIDEDVRHAALSLFWAHPSLDPARGTEWIADNLQACETLREFHAPLQQLWEAPDLMRFLHIVDLNIHRDDEVPGHADFSGLFVLGSKFSHSCAPNCSWSFNDEGCLQYHAIRPISPGDLFTFSYIGNGMNLMVSTIERRHRLGSLWFVCQCSRCGEPDLVRRMRCPNCGSSQCVPEYAAEGNPKPEWAGERPLRDLIPDAASWSCRSCSSTCAASAMPLKEEEELSELVPRVMQGPPERAGEDAAALAQLRARAAATLGTNHWTFVLATFAWLQKCYVQLRAEALVAFSEADLRSACGTVAQWLRASAPQNAEQRCSALFVALRLARELGGGLRAWGYDPAEPLGPALGAARLRAHGWRLS
>AleTarCCMP1771163073_rbh_TGME49_216080
XPILLGRASIAAGRNLRLRQVRTVADPSIAFRIAEVPGKGLGLVAARNLAPGELIVAEKPVLTYNARGSGGASLPEVLSRQFSVLEAAQQEAVMALHDAHARDGRKTLEGIIFSNAFAREAGVFDAALCLVSSRLNHSCLPNCEQTWDPDSCEVQVRASTGVAAGAELCNYYV
>AlpEda063523_rbh_TGME49_216080
RSKQWYQRRVHGMSMPTYTLAWCMEELADLRGSKNRVDTQTSPDANTNAISSHHKTLMSRLYEDAYNHLCVLCGDSHDYSNSAKNKWWNTLKLRTADPF*
>AmoSpeAT52000577_rbh_TGME49_216080
MTRQEEQARAEQCPELQPFQLPFVEIRRWQNRTAFATKDFSPGDTVIEEKGFVQWAETEDELAGAVAPGNEGFSAAGFKNANFVRAYHAENKKMTALSKTAAAAKMPALEFFSPCFFIDWQNTTPEQILKSLDLFYHDLGVLETVKKDRAEGLDSELGTALRVCEAFVQSCLPGAFRSKKDKSFFTGEHLFRFLQVCDINVHKDNEDKQGRCGLFVIGSKFTHSCQANCAWSFSTQQQVVNPGRGTPGPPKLKYVAVRHIKKGDALSFSYIGDGLNVCAHTVERRQTLRKLHFLCECERCVAALDYSRGGICGKCGSERCFVVNRDVLGFRLADGEEEPVGKAVERMLAGGEGGGGVPATAPRAIPPSDYDFFTEPQPVGKCVSRDVYYCLDCGNDKQEVSPALLQVEQALTKRVPDVIDAELRLYTFQQRQELLAAFEQHFGRFHYGWCLACFGYLQACLTIVASQARVDVCLQDVKKRCLELDEAAATCFKQNYLQRLRLTGLIAHIEKALAPLGLFKGALGLPLYDPLSVWGVEGVGPTKHRPSESDPSTTATSSAPTAAGGTTLTTPTSITKNVVTGLLRHEKFRYLDVFLWKRRDEVFDPEFEKFILGKCSTKLVNGEWVTFNFAGS
>AmpCarCCMP1314044422_rbh_TGME49_216080
XWFVCQCDRCLSPDMSRQMLCPKCRAPACIPGESKANNVGIDWTGNIPLKEVIREPVLWQCKSCGSQIPAADMPLATEEEVALLVPQVMEKGMETLEADFHMAEKLISRIERTLGPNHWTRI
>AmpMasCS259002754_rbh_TGME49_216080
MTQLRQETAARWHGEAYRLYAGSLVYLSLPDQASDLHGEPCSVLSFDVASSRWLLQLLHPRFENRAIAVSEAHVDFGHCTLASSSKSAGFADHNLMEEDDQGGRGRGLVTDVARAEGEVIFEEMPLALAVDDSTEMIRASLALERDKQAAESFRELCPGPLVESSMKQVHEQSVQDLKLHQILPDXVAANPELGRKEVQQMSNTLLRWEANRFDVSCGVEQRVCAVFRKASRLNHSCQPSVSLMFRDAPQQPGAAVSSDGQLRCVAMRDLQPGEALHA
>AmpMasCS259008239_rbh_TGME49_216080
XGWMTQRLGLISRRRRKSIRPHDRRRRFLQGQQIFAPRWRSGQDASFAFGLSCSALDDVLDLPSMWEALERHHRKITAKGETYRYPMLAKAIPIKVRGVTSSGAWPDGCKWQSASALLGQRVDQVRWNGTRQAQSFLISEEVCIREGDMGRGVFALTHLPACTTILVERPSHAVLDVELAQREWGDLDTADAAALACEIGIAMGRGREGGSVRRQLAHLHPREGEAVPPLDDGAAEDDDEEEETDMREMMETALSTAFSTTPRLRERFEAAARLNGLGFYTCNEQMCHAESYRALTGNGIFVLASAFNHSCVPNTNRYAIGDVLVFRTCREVTSGEELCISYIESEKLSESITIRRESLNRDFECQCTRCSNESPNAAESAQDSARYLRIDDSLQAELASFSPPERVEACRSLLAGKPPEAEDDDDSDMDTQPVALLFKDAQEVRAVLGLALLQCGGYAESRKVWEECAVLAAQLCPPFEESLVVYCTHAAFAAAAGSSAELRVVQHRLALAAELHRASFGGGKSLFAARMQREVDVVMTLLPGKAARAEVSEAWKSALDAYCENPPRKWEVIQADIASWSASKETSGGKNRSCTSQTEEAPAKQKKAKAKKAAEQSGKRKYASNDAQSWQEAQGKLAAVFDKP
>AmpMasCS259047818_rbh_TGME49_216080
MTQLRQETAARWHGEAYRLYAGSLVYLSLPDQASDLHGEPCSVLSFDVASSRWLLQLLHPRFENRAIAVSEAHVDFGHCTLASSSKSAGFADHNLMEEDDQGGRGRGLVTDVARAEGEVIFEEMPLALAVDDSTEMIRASLALERDKQAAESFRELCPGPLVESSMKQVHEQSVQAFGSLLEAAPDFARQVAANPELGRKEVQQMSNTLLRWEANRFDVSCGVEQRVCAVFRKASRLNHSCQPSVSLMFRDAPQQPGAAVSSDGQLRCVAMRDLQPGX
>AzaSpi3D9017575_rbh_TGME49_216080
XLGGPPLTFPEVQRLVEARSKAIRLECDDGTKGRFLVAKRRISPGEVIFTEQPLFRGKSDAACSRKAYTAEFVALTEDRHDEELEDDCLHPRSPLVDCLASIILTKQRSESTAEEESSRARARLRLRQLASLHHAEVTTPVPEGCARELRDSLRPELRELISEDEIHNILWIVGTNRFGTQHSQLDLMYAGSMFEHSCGPNCFVGSSMRCSNSDDTRQYRALREIEEGEALSIDYLLLPDSYLGAAGRAALLAHWGFACQCPRCTSLPELTRSFRCPACAGHELCPPRPGAGAELVCRTCGITAPVAYAARCLAEELVLLGDRAPAGAAEVVAAAEAAAAAAADGGANEEATGDNGGELISRYHLAAFNVAWSYAEQRIDDDEAFRAALEALVECISRVYGQKHPQLLDLYHELAVLEEDDLGEQQHYLQLEHGLLKHFYPEEAQRQDDEILKLVQGRGPHQSNYELELGAMD
>AzaSpi3D9046386_rbh_TGME49_216080
XLFEKDFLCKCQRCVAPDDCRVLSCPKRCGQVAKLVPTGTASIAHWTCSICGDLSVADMKTTISAESALTLQISAIKTRVQGGGLHEYPPASLEKLISQIERX
>AzaSpi3D9047466_rbh_TGME49_216080
MADGAPPFEIRPVEGKGMGIVATASIATGTVVLLEDPVLRVTREVSESFLDSVAPDIEWDSPEFDQEYLRFLQPLLQEQFVDLSGEVQASVMGLCDNYRSSGSTSLAGIFYTNSLPGGSLPSSSPRFRREDTVLCLTASRFNSNCRLNAAYHWCARTHCIKVQAVRQIQLGEEIQVYYGGDLLRPTEARQFTLSRWNFHCDCEACLDPKSDIRRGLIAQIDSDLSSYEFEDFAAAYNMAKQKIKLYEQEQVFWGGYMQAIHDCVLYAKLSRVPESELKDRAQVALDWVKLFFPDKQDLLDRYEAILRCSTDDVTSDEVSDPSSPDVAN
>AzaSpi3D9061394_rbh_TGME49_216080
XVNGGVGAKAASGATAEVDSSTLVVQGEDDTRGFATVALRNLTKGEVLFSEAPIAVNDPEREPPWVATMRAALLTMSADCAWQFCIAVKCLARSELPDPLPPGLEPLEQNARTRLLELCGGCAGDGAEPTELGIRAASHLLKAAETVAEEAGTGPCQWPAAALLGETDREPRAEYERWLADRLDDIAHRISRNGFQLIRPTADGVFHRISYMNHCCAGQNNAAWSWNGAANVLTCRAQRDVEAGEELTISYIAKPWCDMATRARRRYLKNNYNFVCLCKACCRPAALARAAEAAAEPRAPVGGANATKLGRLLARWLQEEGDGEVAEEGTADGSGSGDPAPVDLAAAKPKPKAKVATAEPRQRKAPAAGRLPRDX
>AzaSpi3D9101168_rbh_TGME49_216080
XPADASDCVTSHWPAMSKGCSARCTSSQLSYCRSGETKREHWHAKRRFRRYATSEELWRGPSKLSSIRMISSAMAMTEVHGKGKGMVATEDLKAGTVLLIEMAVMTLPGEHIDEAEAISRLRSQLDGMPGCTCAAVFALCDATVKDQANKTIKGIFDTNFFSKGHSNPERRSEQHLFIVLSRFNHDCRPNIFIREKDDGAWMTLVTARQ
>AzaSpi3D9111710_rbh_TGME49_216080
XVQRLVEARSKAIRLECDDGTKGRFLVAKRRISPGEVIFTEQPLFRGKSDAACSRKAYTAEFVALTEDRHDEELEDDCLHPRSPLVDCLASIILTKQRSESTAEEESSRARARLRLRQLASLHHAEVTTPVPEGCARELRDSLRPELRELISEDEIHNILWIVGTNRFGTQHSQLDLMYAGSMFEHSCGPNCFVGSSMRCSNSDDTRQYRALREIEEGEALSIDYLLLPDSYLGAAGRAALLAHWGFACQCPRCTSLPELTRSFRCPACAGHELCPPRPGAGAELVCRTCGITAPVAYAARCLAEELVLLGDRAPAGAAEVVAAAEAAAAAAADGGANEEATGDNGGELISRYHLAAFNVAWSYAEQRIDDDEAFRAALEALVECISRVYGQKHPQLLDLYHELAVLEEDDLGEQQHYLQLEHGLLKHFYPEEAQRQDDEILKLVQGRGPHQSNYELELGAMD
>AzaSpi3D9115509_rbh_TGME49_216080
XRSRLLSWACATITVPQGAHPSPASSTRTPLNAAYHWCARTHCIKVQAVRQIQLGEEIQVYYGGDLLRPTEARQFTLSRWNFHCDCEACLDPKSDIRRGLIAQIDSDLSSYEFEDFAAAYNMAKQKIKLYEQEQVFWGGYMQAIHDCVLYAKLSRVPESELKDRAQVALDWVKLFFPDKQDLLDRYEAILRCSTDDVTSDEVSDPSSPDVAN
>AzaSpi3D9120364_rbh_TGME49_216080
MWHGVNARFHEGTVVHLEGLQDKIYSGKSCEVLRFEPDKKRWAVRLSDAPCQGKELLVREECLQLSYCILPCYASDLRGDELIMEQLSPCGRGLIFRSTCAVGEVVFEEHPFLVSATTSPSAPSGLLDRSHPSLLRWIAYLQMQRGARSTAANASALRSFEGLTSGSNLTNRVRDTQEDADAILASINGDSPGQSEKAWLRDAISQVLLVWQANQFEFQNGPDRKASALFSRGCLLNHSCSPTVTTKCQWSQPTRCGMQVPEDGRLVVQAARKLEPGDVLTQNYGPKALLCWDLSQRREYLLRVHSFHCCCLRCAAEELQAGDTAX
>AzaSpi3D9156201_rbh_TGME49_216080
AKAASGATAEVDSSTLVVQGEDDTRGFATVALRNLTKGEVLFSEAPIAVNDPEREPPWVATMRAALLTMSADCAWQFCIAVKCLARSELPDPLPPGLEPLEQNARTRLLELCGGCAGDGAEPTELGIRAASHLLKAAETVAEEAGTGPCQWPAAALLGETDREPRAEYERWLADRLDDIAHRISRNGFQLIRPTADGVFHRISYMNHCCAGQNNAAWSWNGAANVLTCRAQRDVEAGEELTISYIAKPWCDMATRARRRYLKNNYNFVCLCKACCRPAALARAAEAAAEPRAPVGGANATKLGRLLARWLQEEGDGEVAEEGTADGSGSGDPAPVDLAAAKPKPKAKVATADRGSAPAAGRLPRDLPEEESGHAAPAGGVVVAEAGA
>AzaSpi3D9161363_rbh_TGME49_216080
VSESFLDSVAPDIEWDSPEFDQEYLRFLQPLLQEQFVDLGEVQASVMGLCDNYRSSGSTSLAGIFYTNSLPGGSLPSSSPRFRREDTVLCLTASRFFNSNCRLNAAYHWCARTHCIKVQAVRQIQLGEEIQVYYGGDLLRPTEARQFTLSRWNFHCDCEACLDPKSDIRRGLIAQIDSDLSSYEFEDFAAAYNMAKQKIKLYEQEQVFWGGYMQAIHDCVLYAKLSRVPESELKDRAQVALDWVKLFFPDKQDLLDRYEAILRCSTDDVTSDEVSDPSSPDVAN
>BreMinMf105b01039119_rbh_TGME49_216080
MQNLQASFCWAPNFPTAVLTFSYVGNGMNLITSTFIRRQRLAQLCFVCGCQRCAAEDFSRRIRCPSSCGGFCCPCYPQQDDHTFSTAFGPRQAVIQDAKSWRCDTCKVDVNASDLPLQAEEELGELVPRYMQGPNRNALEDARRLKDLRSKASNVLGKGHWTYFLATFAWLQKCLACLRNEAIITFSESDLSFACAEMAEWLEVAAPENMEQRLCALFLAVRLAQHVGQGLKSWGYDTENPLKELRIADRKFMAITKLQLMGWELQENLVAGPPEFQAIDMKSLARSKDKAEGGGPVFATSGWS
>BreMinMf105b01044571_rbh_TGME49_216080
MIRTPSYFRPASPVFATQTFNQRPPNPTQRCEWFPCLAAFSLCLSFKHRQQVERHDSKLVCRSVRVEQQGEEKCLVAAHDASIGAVLLEEDAVFTTSAETQTAELAEELAALPADLQDQLLMLCRHNRAASEMREAMEKAASSGCDKTLALLEVFSVNSIGTPKGGSGLYLRCSRCNHSCKPNAYFRLSKDGQHLTLIARRPIMSGVEITISYLPESDLLRPQKHRQEILNNWGFTCQCGRCRHDDLRSFICPSCHCLVQPAHQWACNCRRYSQEELLEVEEKWQAQLVKARRSRKMVKSCWQDINDSQHLRPSPDHFLTGEFSRLAADTLDIGATRQRWRFVRSKMNGLSAIGVEALASWATALILEAQMKQDVKTTMLPVASFKNSVEGEPLDTSINEWYLFHGSKPEALAKILESNFRLTLAGSGATWKDPGKPKGLPLYGFGLYFAERITKADEYAHPILEDDPLPIEIDDGDPTLYAVLLCRVIGGRSNLVDTNEIETEKLRRLQISFDTQEVARGF
>CerFusPA161109003397_rbh_TGME49_216080
VSRHKLILSAKAMGRAGKKSAVPKATEPMVSERKPEQQPEPSKAADDSQQHAWRVTSEVDANPGDVVYSEAPILTVSQKTATFTLEDLQRWLIKFGLLDADARMAVAAMPYHKKAASGGILAGLVGKRGENVQEKLRVPNGMSPDEAWAVLRIVERNAIEVQTAEHQWDSMLLSGISAVEHSCLPNAALSLGNQSGVVEVRALKALAAGEMVTISRLNEEQLLSSTSERRKQLEVRRQLECACTRCAGNDVLRAFRCPKQTCKGLLHAVGASDCLSSCSYCGKAPTDHTTSEILAAERRLLDVSPEARRNLQKVAGSLSIAVQKRDAAGFSSASEVAMHALGKSASTASENKQVDASHHAVLRLAKDAAAVRTVLGDSLAATGRGELAAKMWRAAARELKEGIDNEYRAFPLPRHGRILDLVGLAGLHGRAGCETEARACFAEAFAEIDLVLWSGPQGRREELQTIRENIETMLAAAM
>CerFusPA161109015915_rbh_TGME49_216080
XMGQCCSLETDAAEALPVITGGQEWCDCRTASIPGGRGVFAKVDVPPGTVVLAEEPLLTVAPCEVLPHESWHMAVARCILESKRQKELQERLQVLHPRRLTDLAPHLREEVDGFQVDSPIARKLADAAESAVTEEEVQLVLLKVRLNAFESGLYIELALVNHACFPNCVKFGPGERSASLQGSWCPRSEIVAVREIRAGEEITISYIGAAGSSSSARAALFRKQHLCELSPSPKPPCLELEYWNPDIDVIEGFGSLAELEDVLDEESAGLDVKTSNVAAALSLEKFKEIEKVARTALHPRHIVLCRLYRLISRAARVVLAFSPDEAAAEQLVHAAREVRATQGLFLPSTHCDVAQVAEDLAVGISVLLAQDRARLFAAFPVEYGDFNSAAAAEAALRREANNIRKYYEEGDDSQGPTKSAKNGDGPLVAPAVVVPSAKEDWSIFD
>CerFusPA161109021901_rbh_TGME49_216080
RLLSIMRTNSMGMGDNGKGGLFLTMSRCNHSCVPNATATWQEEAGEKCLVVGAVGIKEDDEITVTYLGILLNHGVDRKEQLSRYNFVCTCEVCALPANNKLFQEFYRLDRDIVEKTQNYELDAAMRLVEARIDLLMDHVALFKTIFSX
>CerFusPA161109050702_rbh_TGME49_216080
AAAALVARWLEMEGHGTCEQRAVTELEAAAALVCDAATVEPHRVSAIGRWAAKHTRWPLPERLQESMKLVKTDSLGLHAVSKRNFAIGDLLLKEDALLRIPDLPLAARGQLERRFGSKAPFVAPAVSMDWSSISDEVRQATLSLFWAHPLMETGSPGMRTDNFQMCEQLRQCKASLPEHWDASDLLRFLHVVDLNIHRDDEVPGNASYTGLFVLGSKFSHSCEPNSSWSFSKEGHLQYHAIRPIAPGEPFTFSYIGNGMNMIVSTLQRRRRLGTLWFVCQCSRCCGPDLARRISCPKCGEAKCLPVYAKGDGLTPDWTCRQSPLQELVPDASTWQCGACGVMVPAEELPLKDEDELGEHVIRAMQGPIENAGEDAVALVQLRKLAVAKLGDNHWTTALAAFAWLQKSYVILRKSPIIDFSEADLHDASSAVASWLRVATAQNLEQQMSALFIALRLAQDLGGGLRPWGYDPADPLGSGFASARLSVHGWKIGDDFVTGPDEAANERMMQKNAPRSFA
>CerFusPA161109057545_rbh_TGME49_216080
CRFLILSTSCAQMLVPLLAAPSGTAAMAVVLLSLMLLFFTAVRRRRYRPEPAVSLSPVLSVVETCDRGKVLVTQHAFQQGDIVFSEVAALAIPSRSLPLMGLGQLQGAKRRQFMALHCPEALSAARPEDGVGALSAVVGEQGAALEQVLQKWCGWSYAKVKMEKAEAWRFLRIWDANKLSWMGRTEVEQGVFVTLSRMNHSCEPNVRLMPGMAEHELVVYAVRDIAAGDELCLCYVERNCLPMLHFLHLPTECRQHLLLRWGFLCVCPRCNAREDSARTFRCPNADLWGASGIDRCQGFLMVLPGHSNMGCCSVCGKAPDTDAVTRMLLAEKELRVEAEQELSAKLRHAASAAEFPIDAVLSLLKRCIDAGLAAERHWLTFWLQSLALIGSGAFGEDLRIAVQGVARSSKLPQVESVSSSQVKTRMEKLRKVINSDLPQPHRPGITGHVEX
>CerFusPA161109104553_rbh_TGME49_216080
XQRQASMLPQEQMDAVLALFDNHHFGDPPPCESMRLLSIMRTNSMGMGDNGKGGLFLTMSRCNHSCVPNATATWQEEAGEKCLVVGAVGIKEDDEITVTYLGILLNHGVDRKEQLSRYNFVCTCEVCALPANNKLFQEFYRLDRDIVEKTQNYELDAAMRLVEARIDLLMDHVALFKTIFSDIHRTAHDGYQVALYMGDKPSAAKWAKVSAEYINLGEGDSEDX
>CerFusPA161109113673_rbh_TGME49_216080
XSSTWLKIHVYGPMLFFXKRMAAEALPVITGGQEWCDCRTASIPGGRGVFAKVDVPPGTVVLAEEPLLTVAPCEVLPHESWHMAVARCILESKRQKELQERLQVLHPRRLTDLAPHLREEVDGFQVDSPIARKLADAAESAVTEEEVQLVLLKVRLNAFESGLYIELALVNHACFPNCVKFGPGERSASLQGSWCPRSEIVAVREIRAGEEITISYIGAAGSSSSARAALFRKQHLCELSPSPKPPCLELEYWNPDIDVIEGFGSLAELEDVLDEESAGLDVKTSNVAAALSLEKFKEIEKVARTALHPRHIVLCRLYRLISRAARVVLAFSPDEAAAEQLVHAAREVRATQGLFLPSTHCDVAQVAEDLAVGISVLLAQDRARLFAAFPVEYGDFNSAAAAEAALRREANNIRKYYEEGDDSQGPTKSAKNGDGPLVAPAVVVPSAKEDWSIFD
>CerFusPA161109113866_rbh_TGME49_216080
XAPSGTAAMAVVLLSLMLLFFTAVRRRRYRPEPAVSLSPVLSVVETCDRGKVLVTQHAFQQGDIVFSEVAALAIPSRSLPLMGLGQLQGAKRRQFMALHCPEALSAARPEDGVGALSAVVGEQGAALEQVLQKWCGWSYAKVKMEKAEAWRFLRIWDANKLSWMGRTEVEQGVFVTLSRMNHSCEPNVRLMPGMAEHELVVYAVRDIAAGDELCLCYVERNCLPMLHFLHLPTECRQHLLLRWGFLCVCPRCNAREDSARTFRCPNADLWGASGIDRCQGFLMVLPGHSNMGCCSVCGKAPDTDAVTRMLLAEKELRVEAEQELSAKLRHAASAAEFPIDAVLSLLKRCIDAGLAAERHWLTFWLQSLALIGSGAFGEDLRIAVQGVARSSKLPQVESVSSSQVKTRMEKLRKVINSDLPQPHRX
>CerFusPA161109145900_rbh_TGME49_216080
XSRHKLILSAKAMGRAGKKSAVPKATEPMVSERKPEQQPEPSKAADDSQQHAWRVTSEVDANPGDVVYSEAPILTVSQKTATFTLEDLQRWLIKFGLLDADARMAVAAMPYHKKAASGGILAGLVGKRGENVQEKLRVPNGMSPDEAWAVLRIVERNAIEVQTAEHQWDSMLLSGISAVEHSCLPNAALSLGNQSGVVEVRALKALAAGEMVTISRLNEEQLLSSTSERRKQLEVRRQLECACTRCAGNDVLRAFRCPKQTCKGLLHAVGASDCLSSCSYCGKAPTDHTTSEILAAERRLLDVSPEARRNLQKVAGSLSIAVQKRDAAGFSSASEVAMHALGKSASTASENKQVDASHHAVLRLAKDAAAVRTVLGDSLAATGRGELAAKMWRAAARELKEGIDNEYRAFPLPRHGRILDLVGLAGLHGRAGCETEARACFAEAFAEIDLVLWSGPQGRREELQTIRENIETMLAAAM
>ColAng040565_rbh_TGME49_216080
SDLSSGINAEYMGDLEYVMGVSRRRELLYRSWLFWCDCDRCDADLFDKKNSKHEWIKCQKCKDPVNGYAHLPNRGLYSETADPSIPESSECFGCGEAVTLSKEQTLQALQTVELLFNRVRDERLTLVAMGDALMESWNGAAALVHEEHWTHRVQLYCFCLVLGDMIQSSFNFVASKQILPEECTEVLFSFGLAKVPNKGGDLLVALLELWRRIEPFYPSAQAWQLHLMITKLIVLNLMQPQKTAVMDYEEAAELLINHTPFIGVAERSAHLRVLMHRKDFDKDIKWSPNATKLVKKAFA*
>ColAng095799_rbh_TGME49_216080
VLFRSKQWYQRRVHGILRKHNLTEELQSWVDARLLKDMEQVAVWLGAFCLNTIDVRIGNPIVSYFITMKEGFEEVEKVAKSKKSDLKKKLKAKKTFDQLTGALEDLESGMQKIRADWERKRLEELDDGEEFSSDEEVENSNEDDFIKFDFSKYKNEASSSTEDEEEEESSKKRKKMSSEKKNKKKRGMMITSQMISSFHGYGLYPTVSALNHDCNPNALCTYRIDNLVVLEARRRINGGEELTISYVNVNDDLNERRNDLFGYGFVCKCNRCLKEETMGAADEEDWE*
>ColSpeColp10277917_rbh_TGME49_216080
LTAIRDIQPGEAISIAYLPTAYVPCPARKAQLLSQYNFSCACRWCQREPDLARGFRCQHCPPNMGVVCPTGDGSKLTEWCCMHCGSRPTVEEVNCMLDHERTLQATKADKHAGLAKLLSDPYVHYTHSLVFKKIDEWSEKAWKTQDASMCTEYIDVMKKCVSRVLDEGDPSKAQLFEFSGQVQHALGNAHSARYEYFLAYQHRLKC
>ColSpeColp10334694_rbh_TGME49_216080
FLHACRVNYHAHESTGLTCIFPLCCKLSHHCNPNTFWRKVSHQAEGGAQQIRCAHIASRPISKGEELSFSYCGTGINMLADTSRRRDALHPLGFVCRCHRCTSLDEGKETSRSLKCLACGAMGAVTMQMDTDKWACRQCPFAILPENFVDAGLVLTIETVLEHLVLMLMYKDVKASTNTLLSRAARHNALGPALASVHSSPNPLVRRWLLVGHVKELLGPDHFLFPVAVLGLLRALNTAVSTQAALADFIGFVADRRKQTQSSSSTSSNSQVTVWIDTLFSDWVPRTEQWFITNMLNGMQHYLFWGLVGDICRAIETKKPIALNQTEINAAANAISHAPAAVLDANEMLRPFEECKN
>ColVieColp7a263223_rbh_TGME49_216080
QSTWAMSTREAARCEALFTCQQDTFETFFPTTVPSYEYWASVRDRFLQADNHRAKLLISFEVLRFLHACRVNYHAHESTGLTCIFPLCCKLSHHCNPNTFWRMVSHQAEGGAQQIRCAHIASRPISKGEELSFSYCGTGINMLADTSRRRDALHPLGFVCRCHRCTSLDEGKETSRSLKCLACGAMGAVTMQMVTNKWACRQCPFAILPENFVDGGLVLTIETVLEHLVLMLMYKDVKASTNTLLSRAARHNALGPALASVHSSPNPLVRRWLLVGHVKELLGPDHFLFPVAVLGLLRALNTAVSTQAALADFIGFIADRRKQTQSSSSSTSSNSQVTVWIDTLFTDWVPRSEQWFITNMLNGMQHYLFWGLVGDICRAIETKKPIALNQTEINAAAKAISHAPAAVLDANEMLRPFEECKN
>CryCohSeligo019115_rbh_TGME49_216080
MAATQVSSSGWSPLGALSPTEFSEEXVVVEDSNPQGKGRHLVATRAISPGEVVLIECPLVGGSTTFRQRAKAFDETILKAADTSQDLAFLVDSPVCDCVADVVLAKEQAHALGQKSAKWDKEDCERAGRRLRRLNSLCRTAKEDAQTSTDLSSLLQRALHPHLQELITEAEIRDIMLVLSSNGFGGSDSELEVMFAGSMFEHSCMPNVFVAAPWRRTSEGSRQQWRASRPIEEGEALSIDYVNLPQSYFAHSNRSKVLEGWGFECSCPRCTTLPEIARAFVCPTCKEPELCPGPPKQDPLTMTCRGCKTQAEAEYVEKCLSAEELASTIFSQETTEDVRKTFLQVESILGECHYVNFNLSWHRWMDGPNFDSECTAEELEEYGLAADHVIKCLSRLCDSPLHPELLSVYHSRALLEHGDVESQHSYLELERAVMQRFYPDECDQQDAEIMHMVQCMGPPSQATKKEDYFFPEPEQDKDSEKQKQKSPNSAQLEDSKLGEKFEKVEKGAALGVNNTSTVPTPARQAMMSGFDAQSWSLSEMD
>CryCohSeligo022826_rbh_TGME49_216080
MASGLKPFCDPQGKFRKSQVDGFHGWSEKLVHFPKPEELHSYIRLSCSEDGLGVHALANRNFESGDLVLAEEALIKIGKCARSDEQRMNRRFGQKATFLLPAMAIAWEGVSEEQRKAALDLFFVHPSMQRADGQHVEGNLIACRDMINEYKQLACFQPLELLQFLHIIDLNIHKDDEDSERHSAGIFVLGSKFSHSCASNCSWSFNAKGHLQYHAIRPIRAGEPLTFSYIGNGMNLLMSTLERRRRLCSLWFVCQCARCCQPDFARRMSCPRCKADGSCLPNYNLDVQSINTGNAPPSQIPDADTWSCSACSAKCRKDEMPLQAESSISEALCGAMSRGRQQFSGPVSKEVAFYWKIKRDAQHAVGSKHWITALATFAWLQQCLVQLKCDPVILHTEAQFQKGSRMFSKWLEENAPDNVEQRLSALFASVRLESDLGGGMAAFGYDLDDKLGGSVSCRERLKEHGWDITPEGSMKLRNDEQPGDGA
>CryCohSeligo042955_rbh_TGME49_216080
CGNRDHQHEPQSPLLVSPICLDPSDPLKNLDIAVSQRHGPSGSITLAERDFGKDEVVLQERARLLVYPSRDPPWRAALRSELKKVSSDCAWQYCMAVHLLRPHELPLLLPEDFEPLPDADWRLISQLCCDSPADDQQPSELAEITARHLAKLGGPTYEPPSGSLEALARRIDTEASRCARNAFELPDMSARPPTSCDALFYRISFLNHCCGGGNTASWTWSGGKDNILTVRTTTPVAASEELTISYIGKPWSEMGHLARRKYIKQNYGFDCLCKVCAQGCKSEKDGPSTPVKSEGQSRLAQLLSRWIKDDPGPSGSSPDSPEAPTIGAPSASTSTTAEEPEAAAPRMKPLVEPATTAKKAPLTEEGRLERVQARLSSDGLSKVPSEEILAVLREEGGHVGKTVIRLGRKYRQLFQ
>CryCohSeligo051792_rbh_TGME49_216080
XEVPGCGVAAFAARDFEPGDVVLEEKAMMISAVSVKAENRELWQALVAEERSNRLPAFQPAGHLGALCALKNLGLQACREKLLTKCIGPEELLPSAEDAKREAQVLKACLSKNLVPASASSFSAAEYARLRRAVQLNGFRFNGDLGEGESGYDIGEVMFNNVSRINHSCEPNLAFDLGRSSDDAESVRITVSAAKQIKEGEEVNISYLPLEVRQKLPPKERRKELQQHWLFRCGCRRCCEEMPDDEEAPAAARITAQQHSDNAPDLQTSDDNNNNTNKQREHSKSQDSSGSSQGICWDDLADPD
>CryCohSeligo068275_rbh_TGME49_216080
XGIEPELLATEVPLLTALPKEPLDPISRDTLGDSCTFLTGKVKLVESPGEGRVLVAQEAIEPGEVVLISAAELLVAHPDLMDAEELGLMSPLLLATYQEVSRICEDTTSTHGPEIYWSALAALLSTEGFQAGPLSWELPAPVTPEVQHRLLMLFHPSSMSSKCPGRNAEGEDTAVAEIIERLGLQICPKKLEELAMVFKYNAFMQAGGCLGLFFASSFCNHACAPNCLWSCNDEDLFVLEVGERGLQAGEQLSISYLTNASLLCPVLERRQELAHSWLFFCXTREGEVPLCCSCGHSTDIFVSSTEESPYGDCNINCDSCGKVDVACSDAYLF
>CryCohSeligo077325_rbh_TGME49_216080
XDGIDVPPPPKNINKQQTMALGIEPELLATEVPLLTALPKEPLDPISRDTLGDSCTFLTGKVKLVESPGEGRVLVAQEAIEPGEVVLISAAELLVAHPDLMDAEELGLMSPLLLATYQEVSRICEDTTSTHGPEIYWSALAALLSTEGFQAGPLSWELPAPVTPEVQHRLLMLFHPSSMSSKCPGRNAEGEDTAVAEIIERLGLQICPKKLEELAMVFKYNAFMQAGGCLGLFFASSFCNHACAPNCLWSCNDEDLFVLEVGERGLQAGEQLSISYLTNASLLCPVLERRQELAHSWLFFCRCARCTREGEVPLCCSCGHSTDIFVSSTEESPYGDCNINCDSCGKVDVACSDAYLFHCPX
>CryCohSeligo080837_rbh_TGME49_216080
KPMELGIVMREVPGCGVAAFAARDFEPGDVVLEEKAMMISAVSVKAENRELWQALVAEERSNRLPAFQPAGHLGALCALKNLGLQACREKLLTKCIGPEELLPSAEDAKREAQVLKACLSKNLVPASASSFSAAEYARLRRAVQLNGFRFNGDLGEGESGYDIGEVMFNNVSRINHSCEPNLAFDLGRSSDDAESVRITVSAAKQIKEGEEVNISYLPLEVRQKLPPKERRKELQQHWLFRCGCRRCCEEMPDDEEAPAAARITAQQHSDNAPDLQTSDDNNNNTNKQREHSKSQDSSGSSQGICWDDLADPDES
>CryCohSeligo083242_rbh_TGME49_216080
MAATQVSSSGWSPLGALSPTEFXXEEVNSTSELIRVVEDSNPQGKGRHLVATRAISPGEVVLIECPLVGGSTTFRQRAKAFDETILKAADTSQDLAFLVDSPVCDCVADVVLAKEQAHALGQKSAKWDKEDCERAGRRLRRLNSLCRTAKEDAQTSTDLSSLLQRALHPHLQELITEAEIRDIMLVLSSNGFGGSDSELEVMFAGSMFEHSCMPNVFVAAPWRRTSEGSRQQWRASRPIEEGEALSIDYVNLPQSYFAHSNRSKVLEGWGFECSCPRCTTLPEIARAFVCPTCKEPELCPGPPKQDPLTMTCRGCKTQAEAEYVEKCLSAEELASTIFSQETTEDVRKTFLQVESILGECHYVNFNLSWHRWMDGPNFDSECTAEELEEYGLAADHVIKCLSRLCDSPLHPELLSVYHSRALLEHGDVESQHSYLELERAVMQRFYPDECDQQDAEIMHMVQCMGPPSQATKKEDYFFPEPEQDKDSEKQKQKSPNSAQLEDSKLGEKFEKVEKGAALGVNNTSTVPTPARQAMMSGFDAQSWSLSEMD
>CryCohSeligo084954_rbh_TGME49_216080
MASGLKPFCDPQGKFRKSQVDGFHGWSEKLVHFPKPEELHSYIRLSCSEDGLGVHALANRNFESGDLVLAEEALIKIGKCARSDEQRMNRRFGQKAXTFLLPAMAIAWEGVSEEQRKAALDLFFVHPSMQRADGQHVEGNLIACRDMINEYKQLACFQPLELLQFLHIIDLNIHKDDEDSERHSAGIFVLGSKFSHSCASNCSWSFNAKGHLQYHAIRPIRAGEPLTFSYIGNGMNLLMSTLERRRRLCSLWFVCQCARCCQPDFARRMSCPRCKADGSCLPNYNLDVQSINTGNAPPSQIPDADTWSCSACSAKCRKDEMPLQAESSISEALCGAMSRGRQQFSGPVSKEVAFYWKIKRDAQHAVGSKHWITALATFAWLQQCLVQLKCDPVILHTEAQFQKGSRMFSKWLEENAPDNVEQRLSALFASVRLESDLGGGMAAFGYDLDDKLGGSVSCRERLKEHGWDITPEGSMKLRNDEQPGDGAEMVTG
>CryCohSeligo127490_rbh_TGME49_216080
MNHDCRPSAEAVFQENSTVLLRTTRALKAGEPLTLGYVQGDLSLKERQIKLX
>DinAcu017275_rbh_TGME49_216080
XDMFNHSSAPNAVWEFSDNGDFVVKMSKPAEAGEEVFISYGRDKSNVRLFRTYGFTLPAGSETSCSFRVWPSLASGVYAEFLPEGARQKVVDLETSRVDETTKAALKACGEHGADPAAFLRSLCEHFLAQYESDPLLQPALARLRRTRAATPGGTDWWSEPASEDRETQYCVATAAGPSGASEDDGDATDAGGAPHGTLPQTAEEAAGGGSSDCSTEAGFATCAIRVKMSEYLCLTAHAEALDLASGAAEPSGCLGLAVKLRPALARX
>DinAcu027192_rbh_TGME49_216080
DRIDASARDESSGQEAPWLRRWGRVWNLNAFLYHGKNQALFLAGSMLNHSCEPNAVYQ
>DinAcu032771_rbh_TGME49_216080
XRDGDAAGSSLAASFCDPASVPPETSAAFSRWASSHVQWPPPDRLRSFLEIRCGQMLGTHAVAKSAFSTGDLVLSEKALLHIPDLPPKTEAELERRFGGKAHFMAPAVTVDWTSVDEDVRQAALRLFWSHPLMNDQQGELVGDNVKVCTDLKNWHTPLQGRWDVHDLMRFLHIVDLNIHRDNEVPEHLKFSGIFVLGSKFSHSCAPNCSWSFSKDGYLQYHTIRPIEAGELLTFSYIGNGMNLITAPSTGGGGSGPCGSCASAAAAPGRTCCGAQRCLPDYGAGDHGPHGGGWEGRRPLHDLIQDARVWRCTDCGGTSNSADMPLRDEEELSRRIPDAMQGAPETACDDAHALGQLREHAARTVGTMHWTWALTTFAWLQKCLVQLRSEPVIYFGELELGVASTAVSRWLQACCFENVKQRASALFIAVRLADDLGGHISKWGYDPDDLLGGSFRAAACLAE
>DinAcu044428_rbh_TGME49_216080
XWSQHPDPCGADGTHDDHAGRRNLVLEGAGCDAGPGCDEGAQPCAPVVTRSQVMPASGSSAARGADIQRQEADRAVLALRRSQRLRDLRKKRMSSMEVAHGKVAKRKVARREGGAAAAPPKGPGEAGVRAKVRRPATGMSRSIRDHVQVCKTTEKGRCLFASCAHAHGDVLFTEDPILAAEPSLSPSLWKRLCALHERQPLQLEVKFYFAALMSLRLQPGAVSKLLSKFVPSTETWPSAGISR
>DinAcu068467_rbh_TGME49_216080
XRDGDAAGSSLAASFCDPASVPPETSAAFSRWASSHVQWPPPDRLRSFLEIRCGQMLGTHAVAKSAFSTGDLVLSEKALLHIPDLPPKTEAELERRFGGKAHFMAPAVTVDWTSVDEDVRQAALRLFWSHPLMNDQQGELVGDNVKVCTDLKNWHTPLQGRWDVHDLMRFLHIVDLNIHRDNEVPEHLKFSGIFVLGSKFSHSCAPNCSWSFSKDGYLQYHTIRPIEAGELLTFSYIGNGMXPHHEHPPPAEAARVPVVRVPVQPLRRAGPGECCGAQRCLPDYGAGDHGPHGGGWEGRRPLHDLIQDARVWRCTDCGGTSNSADMPLRDEEELSRRIPDAMQGAPETACDDAHALGQLREHAARTVGTMHWTWALTTFAWLQKCLVQLRSEPVIYFGELELGVASTAVSRWLQACCFENVKQRASALFIAVRLADDLGGHISKWGYDPDDLLGGSFRAAACLAEX
>DinSpeMGD002824_rbh_TGME49_216080
MLVGAPQTKKEKIVRAQLVGGGEGEEPARLMTIRKVKWGDDVFEEKPVLRVSKPEDYIDAKDADPRLRKLGEDMEDLEGLAVYIAFQQLHEKKQKDTLAFGSPDIKEACKELYDRVDNFLEKRPEYKRWLDWNVYKQLLAIMAHKSIRCSDGSRCLYEVMSLVRHSWKPNCVWHTNMERYPLGEKKLICMAVDGLNKGVELTVSYVPEESLLKSRDVGLLDLAKELGPTFRMRSCAEQNEESEDMVRCVVEVLVDALATDPPTAEALKTAKESLKDFDVALPFSMVFKARARQRICQMIQILHAQESTQTKATQEAQKAREAQLKEMMELQAKAIKEIDLILGTEAKDSIKQNLDEGLKPIEDESAFLEKYVKKREAKKLAAWQGFYGQLDQKNGS*
>DinSpeMGD006647_rbh_TGME49_216080
MERTAAAAAILVACILLIQWWSSPLQSGKSSEPQIQTDTIRQPQGDTYANLLSFVSQRGGNISGSEITDGPPRGLIASETLAKGSVVVRLPTVLLVTEHIALQTDLAKDLIATAPQQEGKNIDWKGLVLIVWLLSEQSRLDSPWKPYLASLPTWHDFASHPQVLSDVDARLCVAGGADALKKLKARNTSMEEEFELLSSLPSWRFSLQEFQWARLVLLTRGFTVPAWYLDTEAEMNPTMKDGKRTKRLKLPGSKGARDVAVVLAPFADMLNHNRRPNAAWRYTTADGFVIETSKSVAKGEEILLSYGDKSNEALLLEYGFAGWLSQHDLVTVNLEKEGQLHPMQLSLKPIAHDAIRKIMSFLRSKSNGEDQSDLTKEQEVHSLQLLHDTCSASLPASNPGSRLPGCAAYLNDRADLVGICTGFATRGLAILAEQEESLPPLGDSILDRLTSLYIAEWLRDASVLLPRNRAKALQGRYGRFSAAEIMQEVLGF*
>DinSpeMGD011910_rbh_TGME49_216080
AAMAKKECSEAHKGAALARKERDSAQREHEAEMRQLRSQLKEKAAKEESMAKEIANLREQGSSTPTIPLTTIESPRKKVRTTPTGGRFTPTTPRIIVVDKIQVCNLEDKRRCLLVKQPCESESCVFVEPPLFTFKPTKNDKLWKELNEMRGILNYPHKMYFAAIRSSTLIEDDIQKMKSFFRARNSTVAKDVEADVQKILDGTTECRIDKEEFVDLALIWKFNCYGDNYDNRQNLYQMMSRISHSCDPNCEWDYNGRSIQVTAARKIEAWEELTITYTGSVLDQGIEKRQ
>DinSpeMGD041635_rbh_TGME49_216080
MDNIEPYVHPAIAVVDATGGIGMAAEQPISSQELLIVDTGIGCEVGCAVASPYNVVQALLRTHDDGTMVYADLFEGPLRIYSPVEKFVEPPDDAPSGDLHKVAKAYTMIQLNAFGTPTELGQVALLPYLRILNHSCAPNCESRIRGGVWELWSLKEIQVGEEITHTYIQDESFLACSVAGRRAFLQKRWGWCCMCVRCVHEDKHTEKCLKPRRVRKRPTFKRPSSAHSRPKKP*
>DinSpeMGD042707_rbh_TGME49_216080
EARRQKIWLLKLFKCRCQRCLLPDRARSVPCPTPSCIGYREPNPVNVDESIMSNFELSPWGADSWHCKKCNNDVKEIDSLLETEAWISKLVLDHHKHHSSYQYEHFIGTLRLVVDKLGPKHWTVDFLVNLLLESANGRAIQLKAANMIQRIVALMRYRITWAKEVSTATGPTTSFTLALSQSLTALWELKAKDEARNLAKKCLWMYDESVDSRFTKELGKLAAQAHALPFDDFDWNNLDKEFRIIWDFDSEGRQSDFFTDLSARIFRFLQEALQRGDDPLKTYETWNRDPVLRELAL
>DinSpeMGD053867_rbh_TGME49_216080
ACICQVRCSSAKGRGLYMMQNAKPGDTIFSEKPAVCIPDVSGQSKEPKNSWRSVKALLAGPPSQLEAVTSLLEPLDIEHPAYVALDDSLNAGVAWLQESGANLDNAALKKLLLAVILNGYHSDFGRLLFVFLSMINHSCYPSALMIMDQQGDASHCLVRALTYLKEGDEVTLCYLDDVMVSAKERAERLMKIWFFSNITPLPSDEFIDAYAREGSQNDAAMAKIVEANGFALKAWELGHSTSDPGTVTKHLKNALGAYQLVLRSAKGILHPQHGFVLNSQRRMVSILLQEQEQFPGAAQSALALCTAVLDVEEKTY
>DinSpeMGD060175_rbh_TGME49_216080
NTRFNFNGKGSKCLYLVISLGFIGYCHRCLHFKNSAIIRRLSEAQQQQDVVGVKVVPGMGRVAVALRSFEPLEMIFEEDPLLVWHTDDYEGYVRSFAAALPEVQAKVLDLFCPPLDSEPDFIADMREIAQEISVAQNLELDLVRRLLSILKANAHGLRGLRQTGLFSMASMLAHSCKGNSVYFSKSRKLKFWAVRPIEKGDLLTFSYIGPKEMWSRPVEDRRAQLFETKHFVCCCLRCSAKDDCRCFPCHCKSKGLIRPLHSNALHQGPSWHCSSCGEIAAENISSLLRQEDDLRSEVEKVQVASALVAASFGRPLTLPNQERLKE
>DinSpeMGD068072_rbh_TGME49_216080
MQPPILLLDVQVQGKEQGDDKPVLGKADAFRAERGGWPVILSNGTPGSNVFLAGPGSISGVGCSDSWVAPVQLRKVVRNGKEQMGLFAARDFLPGDCIFVEAPLMKIPPDTNIDDKMGGVYVNKVHRAAIERFIAIPDELKARILQMFCPDNLTVTVAQGQKQWQEKVTIDVFFKHLAELGIEVGSDESDKAVIWRFIRIWDANCMDVSDGIAILPSVSRVNHSCSPNVSRSMLPNGQIALVAIQEISAGDELTSTYLRDADLLKPQEQRTALLAAWDFRCECSRCQGIGEKLTADESSLDESVALQIQELTSKLKDQYVDLSEVRAEFAKIALPDGHWLMPQLDGGLRDLEELEGNYPAARDRQACILKFWVEMLPTATSIQRAHLRGVLGDHEKRLGNYMAALHLYCCALAEVSSFQFAGHTTVQEL
>DinSpeMGD084019_rbh_TGME49_216080
MAPIADGEEVCISYIPEWFLLEPTQMRQYRLSHWHFSCKCGRCMEAEDRLLGFRCFAPDKCTGVRSVVNGIIATCPVCGDKAQPLPPSGPLAEGEEETNVFKREAELTELQYCIEENPSFVGYHNVQNTLVEPMKIVEKLFPPAHWLQAKFHDFLRDLEDQRNNGAEALEHMHAVLHVFDAHFDRPSVRRGLLRTTLGGMQLKQGHRQAALQSYSTALAELACLHPPNHQFCVDARDGIQKCIMG*
>DinSpeMGD085152_rbh_TGME49_216080
SKVWWAAVNLLEGGEELVQKTQILFKPMVTEAVLQEATTVSKHMQADTSNKALYKVEILAQVALSISFNYFVVDKKIFVFQLLSMISHSCQPNATAIQLDNGNWNVRTKTHVQANAEITISYIGSNGLLDEYIKDVNCRRQMLFDKWEFWCNCPRCVRELKNVVVTAEDSEKPVTKPVFPDSNRKSKVTRSLSPVGMRETTDMRSNPACKPIQMRSRALLSSRRFHSKANLAE*
>DinSpeMGD089033_rbh_TGME49_216080
VSHLIQSEPSFELFRVAHVPGMGRCLVATKDLPAGTEVMRDPPLIFVANRDLTEFCLQCGMYLREDQVELATETKCQGCGFRFCSERCRKQSQGLHRTECRLLQQIPTLHRMLKKYRTVQYSDIVVALRGLAMKEAEPERWMRLC
>DinSpeMGD095775_rbh_TGME49_216080
AILAQASSGLKDHLGSTTFSRMPAKKRKVAQTAKKAKLSPAALENAWGYVAEDVASSVNLEAVMTALSAMIEERLWATKMTHSLLSSKLPLVASAGTRTRLQAAAVGEKDGQVSQEVAEHPTFVLSSCLSLETICNKGRGWIVKRDLPAGSIVLAEKPVVASLDLEWKDKEWFACNSSDTAALGIKLAGVYSPSLEALLSKMHPSEGNVPDLSSLDDEGSEDEDEEALKDAVEAAWNKVQDLSEPAKERLQAVVRLNSLGFYTNSEQICHNQNFQALTGTGIFALASGFNHSCSPNLSRFSVGDLTCFITNRPVKASEELCISYIESELLCAPTSLRCQSLNRDFECGCSKCAKKSDEAVDATAGPRKYLHVDAQVQAQLAVLPPQDRVEAVEAALRGEMGDDDEE
>DinSpeMGD097585_rbh_TGME49_216080
ESPLLKLDIEAVARAVASDLPTLAGEVGYKVVSVPGKGAGVKALRHFQPGQLILAEAPLLTVCGTEAIRQHITQVEVPDDDAALRQVNQKYSQDERLILAVGEALEGISMAAREEFLTLADSFTEETQTTLGGIFLTNAVADAETDTSYVYAKS
>DinSpeMGD099697_rbh_TGME49_216080
WLKAQEFFDSWKTISWYGWLMVGDGQRRLWLPHISCSVQEGGKVEELRLSGKKALKLQHCDKAIQFFQKALQLQPNEAVQVELFACCALAYVGAKCFARGLENAKAADSLDPYNAAVLHTKGVCEEGLGMYRQSAYSFTRALKHSDFDQAGLKEDCTTSLQRVLIRSKEQTHGKYNWLEIYKKDMQSIFSRRLEGCSQWSLPNASFCGPCEVRLIAGYGRGLVLTKDVAEGTLLFATKAFILGKRIDSLRATVGKLKICSQEEHDRFFSLYDGTNGGQLIPASLNLEGRPSDIPEGQDLEAPDREVDTKRVRRVLEFNAHVRDSLNALGVPDDDSISGLWPLAAIMNHSCRPNVVRAFVGDMFLCRAAQPLKAGTELVDNYVTLCQPKYIRQENLNRLGFTCRCARCQLEDILLPTDQAKSLMERAQSFCHVSGSMEPAALAKSIKAFESSANAIQKAVRLNVKRNLEMLHEEPALQQACSELWGTCDDGLQQAAKITARLEHMLCGSFMQVWMGTAFALGQMGEHVKSANACSRCCTQLEEVSPNSVLHAHWAAEQTIQEYQASLEAGSKSSREQAMLTAKDTAQYARRRHACCYGKEIWSLQAERLGWPQQLLAATYCSNDECAPTVPCSTGRNAAPCVLPSNSTAALSDANAYMGQPILDDSDRIKTDTGKMSKGGYSKICTNDSVTGKGIEKEENNTALAPDATSSECIAGVATLFMPPQRSESATSWDYSVIQEEDHLVVSIAIPCHVEVSSLDLNVAASHVTLSCTSGQTSCKSLHITLPQCIDPDAAPPPKYKKNSRKLVIQLPTQRN*
>DinSpeMGD109199_rbh_TGME49_216080
DILGQSFELERLVQGHLLILTRQYGLYNSMVLVPVADMFNHSHSNPTATWMYDSSGDALVIKSSSTIPKGDEIFISYGREKSNVRLHRTYGFTIAPE
>DinSpeMGD114240_rbh_TGME49_216080
MAQEKLCEFTLPPGLRIEHRGSHGRVLVATCDFPVGSIVVSETPVLRSDEPPLSFWESNELAWQAGPVLQASKEHGCEKNIHEVMTRWSFVRAFCLASEDAQAQVLDCYHPSNAEQ
>DinSpeMGD116024_rbh_TGME49_216080
MSSTSGGRSPTFKVPEASVGDALPKERLEGDELPHRSARTIESYDVAVQKLCECFQIQVDPHILEKLVLIWKYNSFRRCLDDSDNLVLEIYLAVSFANHSCVPNCTAKIVDNGASMGIVACSTGLVWGEEITISYYSPPKTSESEEPSKIDILAQRETLAWGWLFFCQCVYCAHVKVPTCRSC
>DinSpeMGD137054_rbh_TGME49_216080
SLCGGDRQAKIKEAFDFECHCQRCCTPADPLRSFTCQRSGCSGILRVVEDGFSPCSLCGSSCSDAEARSMLNRESVVVGLFRDLERKVQVGQVGGPQDVERILSNAAKALSICHWVVERLHGMAYEHYFFLSKYDEAHLHQSNRLQFLNAHVNRLSLRRGIECFRLADVLSCL
>DinSpeMGD137719_rbh_TGME49_216080
MWSARQDEGAINKMKKLFVARNSFAAAKVRADVEHICNALQNSQWRCDKDSKELLYDLALVWKFNCYALQGVSTENLYQTMSRISHSCDPNCEWYYEQDNIVVK
>DinSpeMGD137806_rbh_TGME49_216080
MWSSELVEAHESPGRGIGVFAKAPLQEGDVVLVEDATTVSTVALSSANEELWWALKRIQQSRKVPDFQPGTHLGALIALRDLGPKECRSRLLPLCGGADMQEDTRTAKDAAAVLKALISAGTLTPQARISPEEYSKLRQIMLKNGFVYTHGRAEDDIPASVGEAVFEKVSRLNHSCCPNCTFDLKWDAERQKLFNQITATTLIAEGEQLFISYVSSLKTRGEQRRML
>DinSpeMGD138693_rbh_TGME49_216080
GSSSGQNAGIGAKALPQPSESVVRVRTDAHLHGTRHHLLRVLRLREASHQELQSALADELHSGAASSLKGFRHAISLRCEKAAWSTLRNSVISSLDALPALKLEIPQSNMECRPECREVSMQKYASWVVASERRVLQELLTLVQKVLSVLESKGAGLEERAACLLGAVPDVAMLESNGQTDLSPAAVAVHNVPGKGRGYVATRDINPGELVLLERPIVLRDDVDEIDGRVEEKAVLAVLASDLWTTLQPSGPDTHMIKQSTLPGVSDTDYSRAWAIATTNGFKNVESADGDSQSTGYLLCLQQSMFNHETSPNCCIHSERRVAHDGVAVFCIAHVKCGEECTINYRADLVCIDRELRAACIRNAWGFEDAGLSNKSEMLLITFSESFKTLKTSEQSTLLHNIRDAHKKLISIKGDDHGRIMSLEYRQWPS
>DinSpeMGD162463_rbh_TGME49_216080
MLIPNRPPASRIHDLKEFGPRSAFLSPALSVEWSEVSPDQKQALVSLFYAHKHILSSSSPLLAETRSASKELFHRYPALKGIFSTQDEVLKFLHIVDLNIHRDDEKAEHAVFSGLFVLGSKFSHSCSPNCVWSFSNEGSLEYHCIRPIKAGELLSFSYIGNGMSLMDGTNGRRRRLAPLWFVCRCERCMGIDLSRQMYCRHCGKPTLLPLNKTTEVDDWTTSIPMECLIPDAEKWKCQSCGALVSPSELPLEPEAELCHVVPHILEAPPESLQELANDRRRAAEVREYALRVLGPRHWTWMLATFAWLQKCVLEIQHCGLIEYSTLELKDGCRDLLGWFEACAPACTMQYLSAIRVVARMAGILGDDLESWGYNVKDPFGWGKPLPDHLGKHVSPEFALLQLEQSIHSNRPDMAMNLPPIKVAARPYHA
>DinSpeMGD168866_rbh_TGME49_216080
MVSTGAPVAPKACGSLTFDEMKRLVESAQPAVVLQETVDKGRVLVARRPLTSGEVVVRELPLFRGISTPKQCRQVFNKDFMALLDEEGREEAEILDDDGLDPESPLMDCISSILLSKKKATKPEDKADAARETLRLRQFDALCYTSLDSVPDNAPEEIFAYLQPEIQGLTSPNEIQRMLHTLSSNRFGNRAGNLEVMFGGSLFEHSCKPNCFHGTWDVDESATWQPQKFRSLCEVPEGSALSIDYLLLPDCYAPTKMRQDELSKWGFQCTCERCSVLPEVTRAFICPACGKGELCPAKPDSDDIFICLSCSKAADAETVSKCLAVEAEFVETRRPPPMKGHDVLSRYHWLSFAGAWRHFMNPEAWLAVPPKANILVCHLLLDCISRLYGTQKHPCLIEIYNELAKLYGTEDLDNSSYFLAMEHEALEACYPEESTKQDKEALAMCQRQGPPSKVVEEMEQEGLDVMNFNIPNSQSDPSTQSVVQPGAAPVSPAGSN
>DinSpeMGD182818_rbh_TGME49_216080
DSSHFGSTLRPDAIHLRERVITSLEETMWTPEDTRRYDLDVESFTHEELCNLIEGSHPAVRVQKCPVGGRYLVAQRDLIPGEVIVRESPLFTGQSTERERCERVFSQEFVDHVANGSYDAEEGNTSLCMSLPLIDLVVNFLLTKQAVFKNEASARLRISKLDALCRTSTDGSILRDMAQDMYDEITPEFRRLIAPDELQKFLHAASSNMGTFGDKFELMFAGSFFQHSCLPNCFHGSEESSPNDKHVARTYRVLSAIPKGTTLCVDYLFETYVPIAVRKQKLSYWGFDCACKRCTNDTDITRAFICPACNAGELCPLQASNNSVLLCLACGYRADKKTSAKYLALEKTMVAEQQLRPEGKAQVLSRYHWLMFAAARDHFVAEESFYSVGAEDNMQICCLLVDCIARLYGTPKHPCLVALYHALGELSAHDRELHSHYIALKQASIMHGYPELVKK*
>DinSpeMGD183105_rbh_TGME49_216080
WSLESIENRTSVQKTSSSGPRLHAKEECKPGEVIFVEKPLLVAAPSQEPELWKSLTKLDKQLLNPGKQYYFAALLSLLRLEQRDISTILDKLKPDKAQQ
>DurBalCSIROCS38014632_rbh_TGME49_216080
XGIPVGGDLWAIKAANVPGKGRGLLAVGDIAPGTLLLMEPAIASGASYPELASALRAVVEADGGDSLLLRQLLSLSRWGRDPSSVEPLPDDGGQSDEFMRRRPAARDATEFEAAKQLLDEVGGPADDGASGAGSFSERLERHLQLVAQGNGFRSAVDPFSAIAWHALAPKEQRLLLEADPSKQPATRIWLFLRASLLNHSECANASWFLAGSVICVRASRHISDGEELFLSYWPDIDALDALALGLPEGYGMRGDTLGEAPELSLSEEQKKRLETLKQAPLAVASALGAAAGASNIAXASLSEELRTAEQELPKTLRAFFEPRFIQAQLTLQQAAIRSARGDASGGEKLRQLGIARMRAALKQWEGHWGERVLL
>DurBalCSIROCS38036568_rbh_TGME49_216080
XKLALSPNSEAPPRRSRGRAADRGPRRREAMGESAEPPAGADGDSCNADEQLPWEEVRRMVELAAPAVGLEMDAATFAGGVGQRPGKGRYLVARRAIRAGEVVLAEWPLYHGSTEGAQSRKACTEDFVALAADAGVEPDVDPEEDRLHPRSPIVDCVAGILLDKQRAAGMAVVSPQEQKDAAPSPPAAQEPLQGGGLHAGAKGGLKDLLGVVLPELRALTSQAEIQDIVHILSSNRFGSANAQLDVMFAGSMFEHSCAANCFVGGTWRARLNERPREYRALRDIAPGEALSIDYVLLPGGYLPAAGRAELLSGWGFTCSCPRCTERPEVTRSFMCPACELPELCPSRPRQRLPPPHIGAQEQSADPEPEEMVCQACGRAAAPEYVARCVAAEVALESCRSGGAPAPTPPGGDNYDGLIGRYHHAVFSAAWQRWFCGPDIEDEVSVECLEEYREMTDIVIDCVTRLYGEPLHPQLLLVYHSRALLAQRSLDEQRNYLELERQLLRRYYPEEADRQDAEIMHMVTHRGPRRWRHSGGGGRGWHAADFRRRERSRGRSGHCIRGRPDRGDEGRLDAQPTRLTRSX
>GleFolCCAP11163040559_rbh_TGME49_216080
FHRLAKALALLGELELAEDLLEAALAGPGIHAEAGEILAAXDSSTRHPLTSLAWDYASDALIVLDLDGKGRGVFAIRDIPPEETLIVQRPRVALAEPAPDPEELEKAQWDWTLSVKRFENKLQTADALLDTIISRLPNGSGVPPPVAQLEEFLDILSPRVLPLLRQDPGFMPIQERVRLSGVHVSRVASFNSYVDMIDKQIQLLLFPVFASFTHDGKAPNCYHHLFDDGGGGPAFMVVIATHRIAAGTELTLSYRSDMEEAE
>GleFolCCAP11163050790_rbh_TGME49_216080
XGAAPPVCEPLQLEDVWRLVEEASPALQMSMDGGESGGTGGDGGKGRYLVARRPIRAGEVVLAEWPLFYGNTAGMMGRQAFREPFASQVSDPDWEAKLQYDEDCLHPRSPLVDCIGGIFLAKHRAFSDVAEGDAEAREQREDATHRLRKFASLCRAAIPEAVPEDVVADILSVLRPDLQTLTSLEEIRDFVHILTSNRFGSADAQLDVMFAGSMFEHSCEANCFVAGVWRAPMTDRPREYRALRDIEAGEALSIDYVLVPGTYLGAAGRAELLSGWGFVCSCARCTERPELTRSFLCPSCELPELCPRRTPEAYATRCLAAEAAIERCGQGAEVGPPEGESYDGLIGRFHHFAFGAAWQRWSEGPDLDAETTQECLDEYRDVSDQIIDCITRLHAGPLHPLLLPVYHGRALLATGKLDEQRNYLELERAVISRYYPDEGARQDAEIMHMVQHKGPPGCAMPGGVFGPPAEPEAPPADAEADLPMGLTTLRDLGFDGVGPLEDVPLAKVSDSX
>GleFolCCAP11163097199_rbh_TGME49_216080
RRISLARFVQAYLLLLTRTFDRAGSTRHCLVPVADMMNHSFAPNAYWTFSEEGDFVVKAVKPVQAGEELLISYGREKSNVRLYRTYGFTVPPALEPCCSVRVWPSMAREAYRAYLPKAAWRTSLDLETGRVDATTRFALEACVSRGTDPVAFLRAICRRFLARLEGDALLAAPLARLRARRASSPTSAVWWAEAAAGEASEADGAEAADTADEAEEVGGAEVPGMDPPDPWLRRCAVRVKMSEYLCLAAHLEALELEEGARPEEECLAASAPLREHLSEVLRQLRPA
>GonSpiCCMP409023747_rbh_TGME49_216080
EYAPQSLCTFALEEVSKGEELCISYLSDADQLSPARSRQSSLQSWGFTCQCRRCNGGRPLDKRLEGVSDAVDYSMDKQRLIRDANQAFRSLFDPTSEEYNPPTNDFQGTIERLSKFREDHKLLDKAHCAMQRVRRELTAAFLLDGPX
>GymCat000716_rbh_TGME49_216080
XVAHAWRSHKGGVAIAAVASAAAAWTTWRWVRRRRTGADGEFALLASRVAAVSQGRLRLVDTPDRGRCLVAAEALPAGTRIRDAALVPHGSDRGSHLCCAVAPGPGSEAARRLGSSGFIAALDFLAALIGELANVAAGRASAEARSNIDALWALHRLPGQAEEPVPMIRRWHPRWRTELSAVPVDTVEAAWRRVVPNWRTLVALTPRGRWVQTEDGLPQPILGHSTVCGLWQLMVLCEHSCDPNCALVHDGENLWFTCLRTVGKDEAITTSYLGFQDLLKSRRQRQEELEGWGFQCACIRCCADASQLEAPARTRPAEPPXGVAPPLCDGEAERVIYCDGLDQLLLAAERLHGGAPEPTMQSLLFHVAVFAPPGPRQLKACQDFVAACAKLHGGDTSEAAERARDLLEDPSRYLRRVLEEATQAMAADSCAAAAGADDPX
>GymCat003878_rbh_TGME49_216080
XASSAPDDAAEASAPVCDKASVPAETAASLNRWAARLTEWPAPKRIHELLEIRINDVFAMHIVARQGFQSGEIVLSEMPLVRIPDLSQNMRLEVGFGNKAPFVYPAVAVDWRRVGADVCQAALNLFWIHPLVRTPSSALIRDNRDACQRLLDWHQPLRSTNWDVEQVMRFLHVVDLNIHRDDEDMGHSMFTGIFVLGSKFTHSCSPNCRWSFGANGALQYHAIRAIEPGELLTFSYIGCGMNLIASTIDRRQRLASLWFICRCERCNQPDLARQMTCPRCRTGFCIPQYPEGCDTGWAADCSLRELIEDADAWKCQSCGATVPSRQMPLHDEEELTQLVPQCMGGPAERAPKDMARLEELVKRAAQTLGKRHWLWMLATFAWLQKGLSVLRNSATIDFAEADLRAGSCAVARWFEDCARLNFEQRLPPLFLAVRLAQHLTGGLDAWGYDPKDPLGDGGRSAEILMENGGASRRRESMAERAKHRRGNLSLSHVRRCSSTARQHVLGPSTPAAGAEPRAARAVVLAAGSLGHGHRRQWFRPGAALTAAIRHDRDAVX
>GymCat004690_rbh_TGME49_216080
MAAEAMAVVVPAAKRPRIAAAVLDTAWGCVTDDVVATVDWAPLTAALDELTAPALWAMSVTHEAVASRLPLQAIGGARLPLLDAVRGGHRSIKDNAAELSSQPHFVISSGLRLLEVPGKGRGWFADQPLQAGTVVLVERPVVAILDSEWRSEAWAGCSSADTAALSIRFASTYSPSLAAVLARLYPQDGTKLPVVEDSNTDDEDDELEELAFAAARASWAEVEGLSEAARARLHLAVRLNSLGFYTNSEQLCHHGEFSALTGSGIFALASGFNHSCDPSICRYSIGDVTVFVTNRPVAASEELCISYIEAELLCAPTSLRQQSLRRDFACSCCQCASVGTGGNDGVRDRATSDEALRGYRYLRVDEQVQAQLSLLPPAHRAEAAAAALRGEIGCGSEEEVEEDEEGVNTGKTNDVKVLLGKDAQELRVVQATALMQFGRHQEALAVWRRLAAFACHHCPPFDESITVYAVQAALCALVDGTKEEAASYVHRALVTHRSSCGVDMFVHRYRREIELSMATEDAKERFWAMVRGVKVGAMERRAEAVASWRFQPEDTPERYTCL
>GymCat004787_rbh_TGME49_216080
MEDPVARVRVVLGVVADAAPCCRVFLAPGLGSGLLQTERWHWQPPSALARLGTGRLDFAGALAGSSGASFLGAVGALAVPALLFRQRRRTHCSRHATAGPATAAVTEVNLVPGQVLRGTPVEVRDTAERGKVLVSVMPLATGTLVLCEVPMLAVTQVSATPTLQEFQAWVDCFAALDADARSRVLALCCPPEAATGGALAALFGHHGEGLTALRCPESVTAQDLWAFLRIVECNTFGVPTVEGCTRVELLTTVSRLNHSCFPNAVRGPGIREGTVEVRTIQPIDAGEELTISYVDETCLLSPAETRQERLHRRWQFWCGCPRCAAPDALRAFRCTAAPGCSGSCFADGKALGPCFQCGRSPLAMETTDALAEEVRLGEAVPETEAVMRSAAEGLQAALASLAGARSDGGGVAQLQRGVDATSHALTVSASAANAFPRVAPAHYLFVRLAKLTATTRAALGDALAAGGQGEVARDMWGRATAELQEALAAERACLPLPRDGRVADLLTLSGLYRRLGMRADARRCLVDALDTMRMVYWACAPAHRQASQQMQRGVEEALKEI
>GymCat011257_rbh_TGME49_216080
SRTNSFEEFGMCALYPTVALLNHSCTPNAVLVTVGHTSILRAAQALRAGTEVSIGYFDPFKPLSARDKCTKSWRFTCMCKRCSFERTLPEKLQQELPAAEVEAFIK
>GymCat027031_rbh_TGME49_216080
XVAHAWRSHKGGVAIAAVASAAAAWTTWRWVRRRRTGADGEFALLASRVAAVSQGRLRLVDTPDRGRCLVAAEALPAGTRIRDAALVPHGSDRGSHLCCAVAPGPGSEAARRLGSSGFIAALDFLAALIGELANVAAGRASAEARSNIDALWALHRLPGQAEEPVPMIRRWHPRWRTELSAVPVDTVEAAWRRVVPNWRTLVALTPRGRWVQTEDGLPQPILGHSTVCGLWQLMVLCEHSCDPNCALVHDGENLWFTCLRTVGKDEAITTSYLGFQDLLKSRRQRQEELEGWGFQCACIRCCADASQLEAPARTRPAEPPPAGGVAPPLCDGEAERVIYCDGLDQLLLAAERLHGGAPEPTMQSLLFHVAVFAPPGPRQLKACQDFVAACAKLHGGDTSEAAERARDLLEDPSRYLRRVLEEATQAMAADSCAAAAGADDPPSDAAVGRGNVGNGSADDDGAASRAX
>GymCat027242_rbh_TGME49_216080
VPLGRRQVAMIESLPVTAQAAHEATPSIPVPTVMPLPLVSPSASSLSPDHLLARLVGVLRDAGAFVSPKVVRGVVPPLAVPGMVAKKSFAALEQVLCIPAKVQVTYDLVQREAPDLVAAFTPELRDKIRLECPEVIAFVSQQLHRLEACPDPVREFDANGGCAAWLELFFGMQLNADFSHMPHHRLVRSEAARRALHPSPEVHNAEWTRDTFISSHAAILRDVPLEVLGERFELSRFVQAYLLLLSRTFSGGDHHFQHSLVPIADLFNHSATPTASWTFTGEGDFVVKTNRPIQASEEIFLSYGRDKSNVRLFRSYGFTVPPEVEPTCSFRVWPSLAPKIYVDFLPEGQRRRVLDLETSRVDGTTRSAFKACVAHGTCPAAFLRALCNHFLVQYVVAGHDRRDTELTALDEADRSFAECAFRVTRCEYMCLAAHVAALEVMRDGITTAEEFAKELEAALLTTEEKGGIT
>GymCat028885_rbh_TGME49_216080
XIPGTEPFASGRTSQSDVSQLADATSLRGRHEFQVYSGSGXDAMNLGIEGDAMELGIATSIGLGQASGLAGGALRQLPSPERLFAACCNPDVLLVLALGSLALALCRTRHRRHARLPCPWPPPFEVFEAAGRGKAVRSLQPFEPGDVIFEEAPLLRWAMEGRVEDMTPIRGFLKLPPQVQKELLSLYCPDVIGLDGWGSLVGPHGENLEAFLDAIGVDGHFQPHVLASVWRLLCVAEVNTTTGPDFSAIYQWFSCMNHSCLPNCTTVARKNGDLVWVALTPVAAGEELCDTFIVGDPTLPSLDPLLLPTALRRERLARWGFTCHCPRCCEPCEPETAFWCATCRRGVCNRVRGGDCCEDLEQGAQLTACSECGSAVADAADLLLQEASLVRAARSLAPILARKSPEAVLRLREQCRECRLADSHWLPRWLDVIAGTRRDGDHLDMAVLPARLLDFFX
>GymCat040760_rbh_TGME49_216080
XAMTSLGETPPAEQHMTVPLPYPVRRAWPAEWDLAPMLSGADEAPTLTGVARYLHPSLDVRQVPGRGRGVVATRALEAGELVLLDTPLETATSYDELLQKVNSRAGEDATFRLQLLSMCGDPGDEEARSNSDSPPAASVLRNIVRHNYHGVEPAPVDGELPSGAPDAVGLWPLGSLVNHALRPNVARIFAGRASCYRLIRPLDAGSEVLDNYLDLRLPRSMRCEMLRRNHGMADEGPDASDSPSETADKILSSHSDAMSKLEDGRKEAAQSCFAALAELTNQCMEVDARDPAFTDVFRDFAMLAGQLGDVNMCLEGLAQAIEFATAREPYSIISCVLAARLVHMACLAEHEVHRDTFSELEALARQHFRMVYGPWPGAFEALNPQVMQQITELAGLKGPSDGDQPECGSDAK
>GymCat041026_rbh_TGME49_216080
KAQDFDDSRDMLNSGXMMHTSQTWQQRLRDVVAGTVCQRRTKSKAVPGIAILDTAERGKILVSQRAVPRGALVFIEQPVVSAPAGVVPLAAFANLRGEVRKQVLDLFCPERLPPRFDDRPHALSEDVGMFGEKLEEFMQQNGWSAVEAKAAWSDMWQFLRIWDLNKFTFNGEQSMFVTASRMNHSCEPNVLVLKHAKGVLMVAGVDIGIGDELCICYVERNPMPMLHYLHLPVHLRQLHLRHWGFQCTCTRCQSRSDVARAFRCPASESGCMGVTHVCGDAGITCCSVCGQTVRSDTVQKMLTAESGVLQDVQENLVPLLQAASCPENFPVAAVLACLESCSNAGLASTHWLVFWLLNLACVGTDGRGLMVASRGAARADLLQAQPGMLRNLLHHAPPLAHRALMAYDVIAVTLQRX
>GymCat045626_rbh_TGME49_216080
LVRILDQGEGAQRRFLAQXVVEYDWRKLYAGGFSVAVAHIPGKGLGLVASRDIQAGELLLVEKAWALASAAGKYEGQVTVAHQQLLELCVDKLQNASLDPLERVAVLALHASSLGRGDASVDVEARLHIFQQYLDHVRAGGEPMRRGGQRSQPPAPTQRISDAEGEFLARALAMDSRMTEFWXRTLLLDESTTRGGLWVLASLFNHSCRGNVGVTYCYSX
>GymCat064608_rbh_TGME49_216080
XRVLGKQVWRGLRAPPSDQQATSASIKGDRGDCRPRPGGSSWRPFHRRHALIGAVATTTLLQATACAKKARAISKEASMAALAPVEKLLAVGLAAAAAGEVSEAYASLTRGLHLLDSFGSMGSRASAGIAELAARLHLARARLLLARGFAGPCATEVWAAGEAGAGQRARALGASGEWAAAWEILRDASVAEASAQADTVGPSWVAQARLGAKQRRGDVDCLGLMRQSRVAGGAVRLPEHVGPLRFESPKVARVAIPGRGRGVVATQDIAPGDLLILARPLGLVLPGDEGWRATADLERALTAQLAGRVLEDAQAAEEIFSLFEGSEIYGPRWQPAPWDPSAEKLPTPACTGSPXLVARLARVVKYNAHRCPGRDLATGVPSPGLGLWLWPPMVNHGLEADGSPNCAHIFIGDAMIFRATMPIQRGEEVLDRYTSPLAEQFGVSLRIIADHDMRDVDYEAAAVRWGEVLDDEGLGLAGALSRGRAALVRALSLVEKQVKLPGGLQRVSKEDFDELRVCYRQAAVEAWSEATTRQATELPLAPPEVRSLDLLCALALRWEGRAGAIELRAELARRVMAARPYHFGAIALWTELYVTLLELQSGTLESSPMELELTKRLSTSASGALHSGVAELRVPLVPQICRRYSRHGSWNQAASASG
>GymCat075646_rbh_TGME49_216080
XASSAPDDAAEASAPVCDKASVPAETAASLNRWAARLTEWPAPKRIHELLEIRINDVFAMHIVARQGFQSGEIVLSEMPLVRIPDLSQNMRLEVGRRFGNKAPFVYPAVAVDWRRVGADVCQAALNLFWIHPLVRTPSSALIRDNRDACQRLLDWHQPLRSTNWDVEQVMRFLHVVDLNIHRDDEDMGHSMFTGIFVLGSKFTHSCSPNCRWSFGANGALQYHAIRAIEPGELLTFSYIGCGMNLIASTIDRRQRLASLWFICRCERCNQPDLARQMTCPRCRTGFCIPQYPEGCDTGWAADCSLRELIEDADAWKCQSCGATVPSRQMPLHDEEELTQLVPQCMGGPAERAPKDMARLEELVKRAAQTLGKRHWLWMLATFAWLQKGLSVLRNSATIDFAEADLRAGSCAVARWFEDCARLNFEQRLPPLFLAVRLAQHLTGGLDAWGYDPKDPLGDGGRSAEILMENGGASRRRESMAERAKHRRGNLSLSHVRRCSSTARQHVLGPSTPAAGAEPRAARAVVLAAGSLRSDSCRYPSPSDMGIGGNGFGQXAALTAAIRHDRDAVX
>GymCat076334_rbh_TGME49_216080
XSRSRCIGMPALREAMVKQAKAREGSRDVVNRSMSPAGATQKRESDSACVEDTAFSDASTCATDSPALSPCSSAGPPTGGLDPVGVVDLTSDLAFDFTLEDLTVPGTVVLTDAEVTPRPKRPRVRRAATTAAREAALATATDAESEESDVASAAAPRQAMLEDKIEDAEEVLDVTSDPILRPSGNRPFAEAGRQVCLVCGLDSDGDKLLLCDQPLYVSARSKRHCDAPYHYRCVGLTGVPKGKWFCPDCKTHKVRDLRKLPSRCAPGGKTCFRIQQIVGKGFCVCINRACNKGDRLLTERWLASGTEKQVTKTVCSNPSIQAKVMELHPRVSDSAMPLREQVLMKIAGCGFEHLTKKTHIVLLHCISFVSHSCVPNCTLQWDTEAQTATLYARCPLAPNEELTITYLADVLPRGSRATRHDALECWGFTCACVACEFDAPNQLRAMCHPVLGRELFCLYTKYYSKPAYRSQAGIMLYWYGSKGWSGWWIGRSLGGDRDVYAFNGSRSDTPPLAGWTTCDDESYLGXYRKRAGSDEGGSFDFGTTANPERLMRYLTHSGALVSLLGMVAFISTGADVRIITAGGWPSRNEQSTA
>GymCat077089_rbh_TGME49_216080
QAIFAQVVAMVQVSSIVRSAAGAMKRPAAAEGAAPPLSSSILTVARKRPALGRIATIGARHRPLVDFLSEEFPDVPRARVARLAAANAGDVRRAYGACFRLVAEGHGSLGKRALQLYAANARNARLLRRVWLRASKSVRIEAREGHGNTLIAQRDVHEGEEIFTEMPLLMWDPSGLDAMLSDMFWMAQPRDQDEIIGLFAGDGRDVSGRGVRTSAQPHVALAEEVRRLADVAWYNGLELSPRGGPLGGPTARLHGVFRLLCRASHSCRPNADFHAVPRADGQVCVSSLAAIRAGEEITISYLPSAGLLRPVAARKQWLAVASGSLAIAPAAPSPSKWX
>HemSpeSG2012SG2015014784_rbh_TGME49_216080
MKFSTFTVPHIDVRETENLGRAAYAAAKYSHGDLVLKEQPFLSFAKDSTREAANAAARMAQLADLKNDRNMMAFFMPAFLIKDGKEPATKRKLQHIPELFYSPPNHRKGRMKKYADISARLLKDVAFNTVREHVRFCHVVDLNIHRDEETSVNDPGLFVIGSKFSHSCAPNCGWQFDPEGNLIYYAIRDIDVGDLLTFSYIGDGFNLLSDTASRRPQLGRLLFLCECPRCNAPDTSRALPCPKCSEGTVVPAPPPAFAQGEFIRKAMNLEIDESFFACECEWKCDFCGVVDMPEPLLKSEHYFKSMVPMALESRPEEPERGELEKKLSLYKSADAAVGCRHWTTCLLTFAVLQRFLRTFGTDETGLLPLQKVQQLCRDMIRSIELGSGGNTIQLLRAAGLVGHLAKKYDSALCKDVWGVRGSGMPFGWPIDNLLKIGRLSYLSVLMEQQPLKLYEAEWTLPLTNGTPGAVTNGVH*
>HemSpeSG2012SG2015016771_rbh_TGME49_216080
MGDDTDVIPPPTKRIKTQHQQENEVAVSTSDVSDSHGNVTTTDRHATLDAAALTGDTSTETGAVTGVPSVFAEEIDAQPARQSVKRGRGEDLADENGEWDIVTVDGVECERQKDDKGARKLLAGLRCEDVDTVVDSVAMHAFVEKLIMDKKELRTLTAAQLCKKVPLVVKSESKVAITHKLTTNFDFDELVTPTIEASFAISTAIIRRNSKRNGNGFYADRDIEEGALLLVEKPLVSILDSELSGQPSEEDDNGDTQGLFLALGKKRDQIIPWLSHFHPLESSNTENDEKDNRVEESAKKEDTPCYPEEDAAAWKINTDQTRTVDARAMERYRLICQFNSLGFYTNSEQICYNYTYRPLTGTGIYSLSSTFNHSCEPNVGRYSMGDVCFFRANRMVKKGDELCISYCEVETLAEKKRIRHQVPR*
>HemSpeSG2012SG2015017550_rbh_TGME49_216080
MKFSTFTVPHIDVRETENLGRAAYAAAKYSHGDLVLKEQPFLSFAKDSTREAANAAARMAQLADLKNDRNMMAFFMPAFLIKDGKEPATKRKLQHIPELFYSPPNHRKGRMKKYADISARLLKDVAFNTVREHVRFCHVVDLNIHRDEETSVNDPGLFVIGSKFSHSCAPNCGWQFDPEGNLIYYAIRDIDVGDLLTFSYIGDGFNLLSDTASRRPQLGRLLFLCECPRCNAPDTSRALPCPKCSEGTVVPAPPPAFTQGEFIRKAMNLEIDESFFACECEWKCDFCGVVDMPEPLLKSEHFFKSMVPMALESHPEEPERGELEKKLSLYKSADAAVGCRHWTTCLLTFAVLQRFLRTFGTDETGLLPLQKVQQLCRDMIRSIELGSGGNTIQLLRAAGLVGHLAKKYDSALCKDVWGVRGSGMPFGWPIDNLLKIGRLSYLSVLMEQQPLRLYEAEWTLPLTNGTPGAVTNGVH*
>HemSpeSG2012SG2015025960_rbh_TGME49_216080
MFCVVVFCERMGKLGAGHMLQCKSRRRILDVKSRKLSDSAKDEALWLLHVLAKRAAERNPDIVGAARCSVVSANMAPMVLREDKLSVSSLPVKINVSSAALTEHGLGVPGLDDVSDSASTAPSTQNGGEERSADGFLPVPTYTDFISQIPDYPEIPGYESREERRMNIIRVVQACYDRQLKASQKEMLAMLRVENLNSFNLRDPKRSSAGWIMYPQASMMNHACYPNTGCTMNGNHLIFETLRDVKEGEELLQSYLGSNSVTDDWGFTCQCDRCRGVVHPDEWEKFVATFRCECGCITPQVGTDGCHCQDGLLLDPVQDDGAALDVETEE*
>HemSpeSG2012SG2015031063_rbh_TGME49_216080
AGHMLQCKSRRRILDVKSRKLSDSAKDEALWLLHVLAKRAAERNPDIVGAARCSVVSANMAPMVLREDKLSVSSLPVKINGSNAALTEHGLGVPGLDDVSDSASTAPSTQNGGEERSADGFLPVPTYTDFISQIPDYPEIPGYESREERRMNIIRVVQACYDRQLKASQKEMLAMLRVENLNSFNLRDPKRSSAGWIMYPQASMMNHACYPNTGCTMNGNHLIFETLRDVKEGEELLQSYLGSNSVTDDWGFTCQCDRCRGVVHPDEWEKFVTTFRCECGCITPQVGTDGCHCQDGLLLDPVPDDGAALDVETEE*
>HetRotSCCAPK0483005424_rbh_TGME49_216080
XITNAPCRRGLGYKPSFGAARHAMADPEDVKVADAAPPPTVGPPLTFEEVRDLVEAASQNIALWLDDAEHGKGRYLVARRDIAVGEVVLQEEPLFRGGSDANQSRRAYESRFVQLAQEGTEESFDEDFDEDCMHPRSPLVDCLAGILLAKREALREDGPESPSRREAAALKVRKMVSLHRASVQTPVPEDCAQEIEGVLLPELRALTSLQEVQDFLHAMSSNRFGSADSKLDVMFAGSMFEHSCLPNCFVAGTWNADVKDKPREYRALRDIKEGEALNIDYLGVPDSCLGAAQRAEKLAGWGFACGCPRCVRHPARALAGLRVPDVRRAGALPGATRGRA
>HetRotSCCAPK0483023838_rbh_TGME49_216080
VVMEDFLCWCAERGVERPFVDVGHLDGCGRCLLARECVEAGGLLVAVPACAVIRERCSDQNCAESFWKFGLMHRLLEEDAKGASSAYATFVRLLLDEDDDPWARSNRAVSAVHATNTRSLFRRKTQVLALVPFFDFMNHSARPNAVWNMDDDGAVRVEAVRPLVAGEQVSIAYSDGPNAALLVTWGFVVDGESSHQSLDLAVSPELGDAPPAEEVRLRILASGALWRRSAMAPLMQAGQQAAAERVARAANMEREAWLRVETGGDRHLEVLRAQSEAILGKLLERIDSWCQGPPEVYLMAALGGPAV
>HetTri007663_rbh_TGME49_216080
XSYVDYDEGLFQPTAARQMLLERRWQFLCGCERCAAQDSLRAFRCPFPMSCAKGAVFADSVAGMSKCRTCGRALSEEMVKEALEAEGRVIEAAPAAVRACQVAAGGLSLSLEQRNGEAFEKASEAAMKASAXXXXXXXXXXXXXXAMKALGKCASVVSTNPQVSPAHHLITEVAKSASSLRALLGDGLAAGGRKRLAEKMWNRAAAELGEAVASEYNAMPLPRDGRIGDLIGLAGLHRRLGQEQNARRCLQETLGEMRATYWACEPARRASAQEMMQGVEAAVADM
>KarBre013007_rbh_TGME49_216080
XVDAEKASKVNKWAGLHTKWPPYDSIHDFMELRWSGDYALHAVATCSYGTGDLILRESAFLHVPDAPPKTKQQLFHRYGQRAPFLFPGVALDWQNIPEDVRQASLDLFWAHPYIASLDGDGNSMLNKNFAACTDLIDLHTSLERWWKPKDLMTFLHIVDLNIHRDDEERSHAEFSGLFVIGSKFSHSCSPNCTWSFSHDGCLQYHAVRPIAAGELFSFSYIGNGMNMVADTLTRRRRLSNLWFVCQCPRCMGPDLCRQMVCPKCGAPKCMPAGEDCEATALEWSCERELAELFPEVSTWECGACGASFSGEDMPLAAEDRMTSLIPEVMQGPPQHALRDGQRASELRERAAAQLGCNHWIWMLATFAWLQKAFVQLQHNTVIDFSESDLRSASNAVARWFESCAPLNTEQRLSALALTLRLAKNIGGPLQAWGYSPEDPLGDGTGAVKRLAQKLGDPSLEALLTNASEECLEPTNQSPDAVGAVVSASMATASGKRX
>KarBre024464_rbh_TGME49_216080
EGAPCSEPSSVRIAEVGDRGRVLLAARSFAAGDVILKEKPMVLVPRKAAEKSLCQELEQVGGFDAGMWAAYLHCRKLEGATLDKLLKLFAPRDCKTAEEWRQILYPAIGGILTVVEDFDCEFFLRVNLALNFNSVNCALTAEDGSGPGEDLGDALYELMSCMNHSCCPNTSCRPVDSTGASVMRAVRDIQEGEELCVCYVEPPMLLAPVAERRARLQATYEFTCNCPRCQAYGDDVLVFPCAAADCDGEFCIQPGSAAMGTRAGAHGRACSKCQCVISKEEVAKLVDRDSAFADEVLQMDPETHPDPVSVIMSWRPVHPRHYLTQHIGRLQYQACLLTRDAEGVAAASRLREGSWRVLREAPQRDWALALENLGDALLLPAGDEDAEALPESQLQEAHSSFQSSLQMMSRVDGPDSPYSSCISRKLAKTQVLLQSRGLFQDATXVQQLQLLWAPGREPAAMQQLPTSGILLSX
>KarBre034373_rbh_TGME49_216080
LLKPAAEPCRLRLFNVASMSEVLGYVRVEHDNLRGLRTVKTIKSFSRGDVVVREKALLNCMVDRDEARLTSFLKASPETRTAFLRVFSNLELKQYAAFFDTEDLGSFEDLLERCERDVENASAVTAKDVADVMFRWEVTRCISKIHIFKTISKVVHSCAAPGQYEYDVDMNMGVVTARYDISPQTRIGVWLLEDTSIWWKGADVRWQALSNAQVVMNECKCERCQGVDSCRALKCANCSSGDVMRHGGKMRWQCNQCDFDGSDDSCAGFIEVEQHLVREIGDVTELSKQELSTWLETVASRIGLKHWLAAALWREIYCRLVVQREETSFTAVHCSLQFMEWIVTRELPVPPQPVVHELAQMGLRTLDFLNRHKEGIRDLRVVFLRAVSLVLASADHLSAKPLRVRMTKPLRDLMRIFA
>KarBre093545_rbh_TGME49_216080
XDPSVDAEKASKVNKWAGLHTKWPPYDSIHDFMELRWSGDYALHAVATCSYGTGDLILRESAFLHVPDAPPKTKQQLFHRYGQRAPFLFPGVALDWQNIPEDVRQASLDLFWAHPYIASLDGDGNSMLNKNFAACTDLIDLHTSLERWWKPKDLMTFLHIVDLNIHRDDEERSHAEFSGLFVIGSKFSHSCSPNCTWSFSHDGCLQYHAVRPIAAGELFSFSYIGNGMNMVADTLTRRRRLSNLWFVCQCPRCMGPDLCRQMVCPKCGAPKCMPAGEDCEATALEWSCERELAELFPEVSTWECGACGASFSGEDMPLAAEDRMTSLIPEVMQGPPQHALRDGQRASELRERAAAQLGCNHWIWMLATFAWLQKAFVQLQHNTVIDFSESDLRSASNAVARWFESCAPLNTEQRLSALALTLRLAKNIGGPLQAWGYSPEDPLGDGTGAVKRLAQKLGDPSLEALLTNASEECLEPTNQSPDAVGAVVSASMATASX
>KarBre093618_rbh_TGME49_216080
PCSEPSSVRXAEVGDRGRVLLAARSFAAGDVILKEKPMVLVPRKAAEKSLCQELEQVGGFDAGMWAAYLHCRKLEGATLDKLLKLFAPRDCKTAEEWRQILYPAIGGILTVVEDFDCEFFLRVNLALNFNSVNCALTAEDGSGPGEDLGDALYELMSCMNHSCCPNTSCRPVDSTGASVMRAVRDIQEGEELCVCYVEPPMLLAPVAERRARLQATYEFTCNCPRCQAYGDDVLVFPCAAADCDGEFCIQPGSAAMGTRAGAHGRACSKCQCVISKEEVAKLVDRDSAFADEVLQMDPETHPDPVSVIMSWRPVHPRHYLTQHIGRLQYQACLLTRDAEGVAAASRLREGSWRVLREAPQRDWALALENLGDALLLPAGDEDAEALPESQLQEAHSSFQSSLQMMSRVDGPDSPYSSCISRKLAKTQVLLQSRGLFQDATXVQQLQLLWAPGREPAAMQQLPTSGILLSRPSEAAMAFAQVSVLXTPKPGNRSKS
>KarBre105770_rbh_TGME49_216080
WIFEGVQAILCNLGKFPQFNGKVVKVAGWNEEKKRWKCLLGGGGNVNVLASNLEPLILADDKVLAIEAALNDGRIFAAWQALLHHPSPPPKLTKALASKLELDAYRSEIVEDRLELVEIPGKGKGYRATKPIQKGDVLLTDGALICQKQLFVPGTPDLESLCDTLRRVKEGKLELDDMPFRASTPGLGQDRLGKTLEKYTLQCSREPGYIAVFRSAALFNHSCCPNAYADSSQTQCTVRALSVRRKLNSYGFSCACARCGEDAKSDPQLKVPCKCGEIQFSQEDSALMNQICEKCGTTFDWSWSKNNLSKVVEANRRQQEALVAASNVSLQGGSHQYDLVWTQLRKLSSVEALVKAGAKHGVPPLHSEAVLLLRNLGILHHLLASRFKGGQKTQALEKFHGCMKAALERLEEKHPRATTHRDLAYFGSLHMLTTTEGLSEEEGEAYASKLVEACKNCYGQPDLP
>KarBre123770_rbh_TGME49_216080
SGXAEWEILPLLEGKGDSPTPGPARYLHPGLEVRHVEGRGRGVVATQSIEAGTLLLLDTPIVTAPSHDELLEAILSRAKDDANFRRQLLSMQGDPSDEAARASPEAPLSASLVRNVLRHNYHAVERPPVDGELISSSDNALVGLWPLGSIVNHALHPNVTRSFAGHAACYRLIRAINAGDEVLDNYLDLRLPHSQRQEMMRANHSMDDVGPDAFDASASVVAKILAAYDKVGKKLEKKKVAVQQSALMQLAKISNACSDTGKNDPAFADIFKDFAILAGQLGDANMCLEGLAKAVEMATAREPFNVISYLLTLRMVHMACLAHSEIRGEIRDDLEALAREHFRMVFGSYPGAFEALNPQLTKQLASLKEGDSAVEGDESKRRKLSESSSDVKTX
>KarBre123961_rbh_TGME49_216080
HCGVHPDSLDEDRKTELEVLARRYKEKEQLEVEPQMSLVASVICRWDLVSQSTNRKISRIFHSCDACVSYEYDADCEMGVVVARHDLPPLATLGMWIPQDVHLYWKGADVRSAALIDAQIYRKECACVRCCGPDTCRAIKCPDTKCKSGEIVRWGKDQMWRCSQCKFESSDRAGEGIFAVEQTLRDDLGDLSKISTHEFKDWLAHVETRLGLRHWLAALIWREGYVRQVAEAGELSFQSCWCSICFLEWIMSRNLPRPPQALVKEMATMALRTLDFLQARAYGVRDLRVIFLRIVEVLRKLFEDVSPDMLPRFRLFAGQAVNMRRVCAFCREPLKESRSAAQEVSISEDDENDGPVRCGICQDLEYCDVSCQMADIQRHRPYCVPAGKNFHSKEVRNVMX
>KarMicCCMP2283003604_rbh_TGME49_216080
XFTLSRFAKCHLAILTRTFGKPVPKGKGKETCMIPVADMLNHSSSPNASWEFTSDGSFSVTANKQIGKGEEVLISYGRNKSNVRLFRTYGFTVHPKNEPCWSYRMWPSHASTLFLAFLPKRE
>KarMicCCMP2283014280_rbh_TGME49_216080
XSEALFRAHLSPLAKMTPDDVLVEKLDNTVVVRNVFSXPPSEGGRILVTTETVLRGEIVGRSEQQMMVGKVSSAPEQRALWETLCEIFGKSEEDYSLHVVWSALSSLTEADLPSEGFPLPSISEDLQRRICLHYVRDIEPSPQMIKLHEAIGLXLHSFEIGANGGVVELQLLGSFSPQADVGPVVGICAYEPFLHALEVLSLAFALMNHSCMPSVTWNFEGDEVVLRANRDIEEGSELTVSYIEDEKMHMPTQRRQQYILETGKGFTCGCQRCSGPEYSCQVICPSPDCKGKKXELEETLDLLADGEKDPTVIPEEESDSESDSTSDGESDKVRIPTANVQVDRITPKQLGKIREIAASGRSLAPTGHWLAHRAYGLLKDVAWARKAGPVEVLTCLDQRAAFIRQAYPTADKSHPPLPELGWELLEAAELLLKGEGWPLDWSEDMRTSAAEVRLKECIEVLEPMSGSFESSVVKARKYLTALKAGATNRGQKRARDDGLIHASAHVGA
>KarMicCCMP2283029863_rbh_TGME49_216080
LRETSVSIQPHEVVFEEDWFAKVNLPKPKENFLYSKLKEILPQPAKAHFQYFAALMSLVMSSKVQHRFSQFCVPRKACQDVESDAACIVKALKHVPVESAQRNIDQQILRSIKKGVITANALLWRTLLWCWNSFEVEDDEGWQGLAXYEHACTMSHSCIPNCSSSXLPNGNIRLIAMREIKPSEELTVSYLGDDVKPNTEKNRKCRKQPHLTLSYRQKKLLDDW
>KarMicCCMP2283049539_rbh_TGME49_216080
MTPDDVLVEKEVARQYSGRAKCVFRPPSEGGRILVTTETVLRGEIVGRSEQQMMVGKVSSAPEQRALWETLCEIFGKSEEDYSLHVVWSALSSLTEADLPSEGFPLPSISEDLQRRICLHYVRDIEPSPQMIKLHEAIGLRCTALKLERMVELWNCNSLDHSHRKQTSVLSLAFALMNHSCMPSVTWNFEGDEVVLRANRDIEEGSELTVSYIEDEKMHMPTQRRQQYILETGKGFTCGCQRCSGPEYSCQVICPSPDCKGTVDISIDEWHPSIACGICHRSLTKDEFELRTAXEEELEETLDLLADGEKDPTVIPEEESDSESDSTSDGESDKVRIPTANVQVDRITPKQLGKIREIAASGRSLAPTGHWLAHRAYGLLKDVAWARKAGPVEVLTCLDQRAAFIRQAYPTADKSHPPLPELGWELLEAAELLLKGEGWPLDWSEDMRTSAAEVRLKECIEVLEPMSGSFESSVVKARKYLTALKAGATNRGQKRARDDGLIHASAHVGA
>KarMicCCMP2283054315_rbh_TGME49_216080
XCSYGWQHSEEGTTARVIQAADDNEVVGYVSWDNDLQRGSRCLKTLKSFRLGDIVIRQKPFVNCQVDKDVKRLQTFLELSANLQNEFLQIFPELELSQRGIQLASEDITHAEEVLKDVKSDTDIEVSLAPREVAEALLRWRLAKMISKIHMFTLISKIAHACGANLRFEYNVDTEMGEVFARCEIAPGDHVGVWMLEDANLWWKGANLRSAALREAGITTEDCSCDRCLGADTCRAIKCPACNNGEVTRRGREKMWMCGSCDFQGSDXVCAGVIDIEQNLCKDFQAVSDLSMDGLLLGLDTVENRLGLRHWLAASLWFELVRRETASVEMNFKSALHTMQLLEWITTRNIGVPPPPVLVTDLATMAIRALDFMHARIAGVRDLRVVFVRSVEIVRNLFQVMDRSLLEHLKVYGGRAINIRRNCAFCESKLNFSNTADTEEEEQVPDDGGEVEDFLRVCGICKELSYCDLGCQKSDNMRHRAYCVPAGX
>KarMicCCMP2283059839_rbh_TGME49_216080
KAFLCKPSLSVLFSFMVSLDSAIGSPLTFDEVKRLVDKTSSSIELKLDTGLDNGSCSKGRYLVAKRSIARGEVLLSEFPLFCGRTDGAHSKKICVEEFVALSEEEETGDDVEDDDSLHPCSPLVDCLSAILITKSQALNSKDKTECARAKLKLRQLAALHRTNVNMQFLSESVQEVLDVFRPEFRGLLTENEAQDIIRAISSNRFSGMENQLDLMFAGSMFEHSCRPNCFAANWRRATSQPRLYRALHDIQAGDALSISYIQLPELYCPTVERADLLSGWGFTCACPRCTQLPELTRSFICPACSEPELCPPRPGCDVHELCCLSCGHSAEHDYVTRCFQLEDILKRMLEGDASESLEGASQTKGDNDIISCFHHAAFRVAYGKMEEGLADLVGRVLPTADAIEDVIRCITRLHSSETHPHLLELYHTMAELTCKDLVEQQHYLRLEHAVLSSSYPDESQRQDDEIFHMVTRRGPMEKGAPHAW
>KarMicCCMP2283062720_rbh_TGME49_216080
XYGWQHSEEGTTARVIQAADDNEVVGYVSWDNDLQRGSRCLKTLKSFRLGDIVIRQKPFVNCQVDKDVKRLQTFLELSANLQNEFLQIFPELELSQRGIQLASEDITHAEEVLKDVKSDTDIEVSLAPREVAEALLRWRLAKMISKIHMFTLISKIAHACGANLRFEYNVDTEMGEVFARCEIAPGDHVGVWMLEDANLWWKGANLRSAALREAGITTEDCSCDRCLGADTCRAIKCPACNNGEVTRRGREKMWMCGSCDFQGSDXVCAGVIDIEQNLCKDFQAVSDLSMDGLLLGLDTVENRLGLRHWLAASLWFELVRRETASVEMNFKSALHTMQLLEWITTRNIGVPPPPVLVTDLATMAIRALDFMHARIAGVRDLRVVFVRSVEIVRNLFQVMDRSLLEHLKVYGGRAINIRRNCAFCESKLNFSNTADTEEEEQVPDDGGEVEDFLRVC
>KarMicCCMP2283088475_rbh_TGME49_216080
FTFSYIGKGMSLLEGTVARRRQLACLWFVCQCSRCLAPDLARQMRCPSCSSEAGCLPQMLTPDASKIDWAAEDPLDLTIPDEETWQCTACGNNIPRSEKRRACERECEQLLPQVFEGDREDAREAADRALQLRSRVAHELGPAHWIGMLATFAWLQKCHMQLQSYSILDFTELDLQTASRAIAQWMKKCVPYNTHQRLSAFSLSLRLASHVGGTLESWGYDPDDPLQDGGLLTAKRLMAQHGVCDPGSGGKPSLAWDYRGHR
>KarMicCCMP2283095995_rbh_TGME49_216080
XAESLLKRRRIEPCKGLQLVLGAVRKLIELSSEDSTRNSTESLALIRIELLQLQTAVEKLVQAESSREVGETIGILPKTLSPLFPDSTGKDKDKCDKPLPSPSENGISCSEEELPAEKVFSKRCGVMRTEFKGRTLFLRETSVSIQPHEVVFEEDWFAKVNLPKPKENFLYSKLKEILPQPAKAHFQYFAALMSLVMSSKVQHRFSQFCVPRKACQDVESDAACIVKALKHVPVESAQRNIDQQILRSIKKGVITANALLWRTLLWCWNSFEVEDDEGWQGLAIYEHACTMSHSCIPNCSSSILPNGNIRLIAMREIKPSEELTVSYLGDDVKPNTEKNRKCRKQPHLTLSYRQKKLLDDW
>KarMicCCMP2283101836_rbh_TGME49_216080
AFLCKPSLSVLFSFMVSLDSAIGSPLTFDEVKRLVDKTSSSIELKLDTGLDNGSCSKGRYLVAKRSIARGEVLLSEFPLFCGRTDGAHSKKICVEEFVALSEEEETGDDVEDDDSLHPCSPLVDCLSAILITKSQALNSKDKTECARAKLKLRQLAALHRTNVNMQFLSESVQEVLDVFRPEFRGLLTENEAQDIIRAISSNRFSGMENQLDLMFAGSMFEHSCRPNCFAANWRRXTSQPRLYRALHDIQAGDALSISYIQLPELYCPTVERADLLSGWGFTCACPRCTQLPELTRSFICPACSEPELCPPRPGCDVHELCCLSCGHSAEHDYVTRCFQLEDILKRMLEGDASESLEGASQTKGDNDIISCFHHAAFRVAYGKMEEGLADLVGRVLPTADAIEDVIRCITRLHSSETHPHLLELYHTMAELTCKDLVEQQHYLRLEHAVLSSSYPDESQRQDDVHMVTRRGPMEKGAPHAW
>KarMicCCMP2283122588_rbh_TGME49_216080
MTNEVVGYVSWDNDLQRGSRCLKTLKSFRLGDIVIRQKPFVNCQVDKDVKRLQTFLELSANLQNEFLQIFPELELSQRGIQLASEDITHAEEVLKDVKSDTDIEVSLAPREVAEALLRWRLAKMISKIHMFTLISKIAHACGANLRFEYNVDTEMGEVFARCEIAPGDHVGVWMLEDANLWWKGANLRSAALREAGITTEDCSCDRCLGADTCRAIKCPACNNGEVTRRGREKMWMCGSCDFQGSDXVCAGVIDIEQNLCKDFQAVSDLSMDGLLLGLDTVENRLGLRHWLAASLWFELVRRETASVEMNFKSALHTMQLLEWITTRNIGVPPPPVLVTDLATMAIRALDFMHARIAGVRDLRVVFVRSVEIVRNLFQVMDRSLLEHLKVYGGRAINIRRNCAFCESKLNFSNTADTEEEEQVPDDGGEVEDFLRVCGICKELSYCDLGCQKSDX
>KarMicCCMP2283150732_rbh_TGME49_216080
XSGKIILEEDPLMVVANRDGDSGFEARWNLYFALENDRGVKDPTLRAFREMSDGGNDFVKRHIDDATTMFKKLLKISGRNDTEVQTMFVSPEYQDFVNEEILRISAVLARWQANSHGYSVPSQDRSALFRYTAKMQHSCDPNCSLHVHPETGRCVVTANRPIRAGDQLTNSYMGESSGFHEMNVEARRKKLAPEASCAYVIVVFXXANRPIRAGDQLTNSYMGESSGFHEMNVEARRKKLATRGFVCICDRCVVTANRX
>KarSpeRossSea001989_rbh_TGME49_216080
MICTDDHGKGLCFVQTCAAGTTIFQGFSDVVTILDIVSEWRPHLARQVRDTVQRCTGKVLEHNEEHGWKSGPHIACGPQFILSFLSVVRSSSMLDGLLKLSNIPLQTALKHYEFVGDFLKEMPQYVDLMKHQATNLDSSDILCLLVKLIVYGSIFNTKPDKRAQSSYAFVHSLCEHIRHACQPTCESFMDEKGHLELRTITDVTAGEQVTVSYLDYRLRLQSTEKRQEIPRLHYCCECTCRRCTESSKSRIIRCSQEGCSGKMPFVNDDIILLHKSDLEDDILEMVEVMEIGSSSSSAQSYYNVRLRSKILFCPHCKFECTSEDMQRFDRAEQGMLALVSRISSREYALTCWDPAGEAKSLMALISKVFDAHPMVFELTDMLYDHYSQAFDFDQASEILELQLQIMTQEFPYATWKLAFIHEYLGDMLAASLSPVLLSPCAQKRLNTQWRAPRNAHIFLLADLHERAQRITDIRAHFAQAASILEILRFERDPVNLEYIQDVAQKMSFFEQMLPLVTEPTAKERRRCEHDLKCQCRRILEAIDIGASMSRSSSDDCVAQ
>KarSpeRossSea047999_rbh_TGME49_216080
SQMMAIRSCMVSYLILVSAQVLVARRVRSILKLSKPLGSRIEVRPGLGRVLVATRDFDIGEVVLDEAPLMIYEGRDDYLNKYMALPSAKQAAILDMFHPPLDKQT
>KarSpeRossSea048002_rbh_TGME49_216080
LHFTAIRRIKNGDPLAMSYLGDIWTTPASQRQKRLLLNYDFLCACPRCLAPDDCRVLTCPRQCGQVAKLAPPDATRTAHWSCSACGDLTELEFKDLLSAEKALLSKLSEMKKGDSIDSFNPTSIDSFVSEIVHGLSPTHHLVVQALQWKVK
>KarSpeRossSea048004_rbh_TGME49_216080
LHFTAIRRIKNGDPLAMSYLGDIWTTPASQRQKRLLLNYDFLCACPRCLAPDDCRVLTCPRQCGQVAKLAPPDATRTAHWSCSACGDLTELEINNLLSAEKALLAKLSEMKTGDSIDSFNPTSIYSFVIEIVHGLSPTHHLVVQA
>KarSpeRossSea068678_rbh_TGME49_216080
ARQFGKDDLALHGIVPAATHVVAAGPSKYLDGEMTVPIHVPVPFVLLMADNTRDEAATEMSSNRRGRLARPSIIDEWWTNLAVTASPLEPPEERQNMLEERRNMSTPERSRYTGTDDPLRTFMAKWRSGLDPDLTVDTLSRSDSDLTVDALVDNDNLSSIRLQLTSDPEGALGEVRLCGFNGNSSLWSVQPMHLSEPMQVTPQQLTILQRPSIPEEFIIRNLDRRQDAPDLAAAVDSVFEIKPTHNINSRQDALDLATAVHSVSDVVQTQTEDSLQELNGQHVEVRTFLADEESWHVIHNRSGDLLVRSEYLTRATGAGVCDPIEVRDREGWCGQKGLFAGAAFQPGDLIVEEAPFVSFARGESEEQKLRQLPQEKLDYLRGLHPSQGCSIETMMRNQVKTIVGHSAYKYLCHANHSCQPNASSVEVGTEGVHAIISLRPIEIGEEITISYLTVESLLLNRAARMEELFETWGFECDCSLCRTFVDFVRAFCCKFSGCSDTMHIEHASLSQCNVCNNFMQDPKEIKVILNVEALIIDKFNALNQSYHPHIYEDSLEDELKYNPYIYTNYLENELRSAKRTLSEKHWVISHFHELLAEIHMENECFPEAISHMEASVQFFGTHMNHPSLRCAY
>KarSpeRossSea068679_rbh_TGME49_216080
MVDGIDCAFDLGASLANLSDDRIGIVPAATHVVAAGPSKYLDGEMTVPIHVPVPFVLLMADNTRDEAATEMSSNRRGRLARPSIIDEWWTNLAVTASPLEPPEERQNMLEERQNMSTPERSRYTGTDDPLRTFMAKWRSGSDVEPLSGSDSEVTVDTLVDNDNLSSIRLQLTSDPEGDLGEFRLCGFNGNSGLWSVQSMRSEPLQIPPQQLTILEKPSIPEEFIIRNLDRRQDAPDLASAVDNVFDITPTHNRNSRQDALDLAAAVYSVSDVVQTHKGDSLQELNGQHVQVRTFLADEESWHVIHKRFGDLLVRSEYLTRATGAGVCDPIEVRDREGWCGQKGLFAGAAFQPGDLIVEEAPFVSFARGESEEQKLRQLPQEKLDYLRGLHPSQGCSIETMMRNQVKTIVGHSAYKYLCHANHSCQPNASSVEVGTEGVHAIISLRPIEIGEEITISYLTVESLLLNRAARMEELFETWGFECDCSLCRTFVDFVRAFCCKFSGCSDTMHIEHASLSQCNVCNNFMQDPKEIKVILNVEALIIDKFNALNQSYHPHIYEDSLEDELKYNPYIYTNYLENELRSAKRTLSEKHWVISHFHELLAEIHMENECFPEAISHMEASVQFFGTHMNHPSLRCAY
>KarSpeRossSea068681_rbh_TGME49_216080
MVDGIDCAFDLGASLANLSDDRIGIVPAATHVVAAGPSKYLDGEMTVPIHVPVPFVLLMADNTRDEAATEMSSNRRGRLARPSIIDEWWTNLAVTASPLEPPEERQNMLEERQNMSTPERSRYTGTDDPLRTFMAKWRSGSDVEPLSGSDSEVTVDTLVDNDNLSSIRLQLTSDPEGDLGEFRLCGFNGNSGLWSVQSMRSEPLQIPPQQLTILEKPSIPEEFIIRNLDRRQDAPDLASAVDNVFDITPTHNRNSRQDALDLAAAVYSVSDVVQTHKGDSLQELNGQHVQVRTFLADEESWHVIHNRFGDLLVRSEYLTRATGAGVCDPIEVRDREGWCGQKGLFAGAAFQPGDVIFEEAPFVSFARGESEEQKLRQLPQEKLDYLRGLCPRQGCNIETMMRNQVKTIVGQSAYKYLCHANHSCQPNSSSVEVGTAGVHAIIALRPIEIGEEITISYLTVESLLLNRAARMEELSETWGFECDCSLCRTSVDFVRVFCCKFSGCSGTMHIEHDCLSQCNVCNNFMQDPKEIKVILNVEAVIIDKFNALNQNYHPHIYADSLEDEVKYNPHIYTNYLENELRSAKRTLSEKHWVLSHFHELLAEIHMENECFPEAISHMEARVQFFGTHLNHPSLRCAY
>KarSpeRossSea068683_rbh_TGME49_216080
MVDGDDCSFDLGAGLANVSDDRTGIVPATTHVVAAKLSKYSDGEPTVPIHVHVPFVLLMADNTRDEAATETHSNRGGKLARPSIIDEWWTNLAVTASPLEPPEERQNMLEERRNMSTPERSRYTGTDDPLRTFMAKWRSGLDPDLTVDTLSRSDSDLTVDALVDNDNLSSIRLQLTSDPEGALGEVRLCGFNGNSSLWSVQPMHLSEPMQVTPQQLTILQRPSIPEEFIIRNLDRRQDAPDLAAAVDSVFEIKPTHNINSRQDALDLATAVHSVSDVVQTQTEDSLQELNGQHVEVRTFLADEESWHVIHNRSGDLLVRSEYLTRATGAGVCDPIEVRDREGWCGQKGLFAGAAFQPGDVIFEEAPFVSFARGESEEQKLRQLPQEKLDYLRGLCPRQGCNIETMMRNQVKTIVGQSAYKYLCHANHSCQPNSSSVEVGTAGVHAIIALRPIEIGEEITISYLTVESLLLNRAARMEELSETWGFECDCSLCRTSVDFVRVFCCKFSGCSGTMHIEHDCLSQCNVCNNFMQDPKEIKVILNVEALIIDKFNALNQSYHPHIYEDSLEDELKYNPHIYTNYLENELRSAKRTLSTKHWVISHFHELLAEIHMENECFPEAISHMDARVQFFGSHLNHPSLRCA
>KarSpeRossSea068684_rbh_TGME49_216080
MVDGDDCSFDLGAGLANVSDDRTGIVPATTHVVAAKLSKYSDGEPTVPIHVHVPFVLLMADNTRDEAATETHSNRGGKLARPSIIDEWWTNLAVTASPLEPPEERQNMLEERRNMSTPERSRYTGTDDPLRTFMAKWRSGLDPDLTVDTLSRSDSDLTVDALVDNDNLSSIRLQLTSDPEGALGEVRLCGFNGNSSLWSVQPMHLSEPMQVTPQQLTILQRPSIPEEFIIRNLDRRQDAPDLAAAVDSVFEIKPTHNINSRQDALDLATAVHSVSDVVQTQTEDSLQELNGQHVEVRTFLADEESWHVIHNRSGDLLVRSEYLTRATGAGVCDPIEVRDREGWCGQKGLFAGAAFQPGDLIVEEAPFVSFARGESEEQKLRQLPQEKLDYLRGLHPSQGCSIETMMRNQVKTIVGHSAYKYLCHANHSCQPNASSVEVGTEGVHAIISLRPIEIGEEITISYLTVESLLLNRAARMEELFETWGFECDCSLCRTFVDFVRAFCCKFSGCSDTMHIEHASLSQCNVCNNFMQDPKEIKVILNVEALIIDKFNALNQSYHPHIYEDSLEDELKYNPYIYTNYLENELRSAKRTLSEKHWVISHFHELLAEIHMENECFPEAISHMEASVQFFGTHMNHPSLRCAY
>KarSpeRossSea093938_rbh_TGME49_216080
MVTKLTDEAEEKSVREVMNEDDALKLLELAGGANQESCRVGPQHWLCSRAWEFLEKWYKALDSREEQRRMLELRVAYQQKAYPGLSGTLAWTLEMQGVAILRHLGYGAKMAESDRQFEDSLVQQVEGIFEESLRILRLMFGSDHEYFTSVDSKFANAKRYLQIRKNVSARKAAGYVAPEGKANAAGYAGYLASIEAAQEAAQAPP
>KarSpeRossSea093982_rbh_TGME49_216080
LKASNKANLQQSQFHANSAIVMALALSDFMVGCKSIEVVAASTPGRGRVLQAIRDFLPGECILSAPMEHQVIIPERAGQDEQTDTTLAPEQLQLRQDFARVCDICEAVGDMHGPDCYWAALLSLTAEEGPSGRNWPCVSESTQARLLLLYRPESLSSTCKGRRLAVEAVSKDPALKPALGNSAVAVPGARPVRLQKALPTVDLVAPRLCEDFGLSVSAEKLEALVLAWKYSSFNSGDDKSEKALETYIAPSLASHSCAPNSFWRYGDNNVFELVAGYGLLSGEEVTISYLGSDDLESMDTLRRRNIIACSWLFFCDCSRCACIDAPTCQSCLESSAGPMAVVMCRTEEPLYPGSAAHCDACMRDDMQTKMGYFFHCDACAIDYCPSCAAGLSMRTDARPGSFGEDFNGRWMHKDCPEKGVEVIIGDTIRWETGVHTRLILDSESEFSVVVEGDTYNAELVDDCLHWSDADVWIRCAP
>KarSpeRossSea124299_rbh_TGME49_216080
ELVKMHRQGDITLDPLLHFAALICKKRMDARTTAMRSVEQRILEMCVPPTGASICDFVRKDASAIWQQLRNAGGRFDDLVSSSSEMEHCRLFLVWQLNSYQSPTGKGEMLALYWWPSMLSHSCLPNCHWSYGADLSFILYAREDINVGDELTISYLHTLTGGVVIDPTWGDSPHIWRHDTVLWGDCL
>KarSpeRossSea124303_rbh_TGME49_216080
VQIADVEFCLRIWPAGDNEQQDNDEFIVYLYASSEGRSIACRFVICAVQHGGLKQPIHMGQHDFKMNEGMGYGGCTSFKELVRNGYVRNDGLWLNVEVEFLTSRSMHPNPILEEVDTQKSLPDDLKAYWARSTTDMVIVVHGQNSRTFQVHRALLSCRSQVFKNALAANMSENLTGCLVIEDIDGEVFEDFLHFVYYDKIATRCLSRFERLNSLFRVADKYAVQSLQAQCLKLMRDMECHESRTEWSYGLGKVKEMYDRNMCCPADDRTYTEIVAPQVDHRLKPDTQQKRSLEVSSSDKPTGTRKQMRFDDTARPLRAVDWSERVQTLIAEPTPDFKLTEVKMARGDVNISKRLQTVQLEAKGRSLILSGESCQVNQIIFAEIALMKINNQTDTFSKRLYGELVKMHRRGDITLDPLLHFAALMCKKRMDARTTAMRSVEQRILEMCVPPTGASICDFVRQDASAIWQQLRNAGGRFEDLVSSSSEMEHCRLFLVWQLNSYQSSTGKGEMLALYWWPSMLSHSCLPNCHWSYGADLSFILYAREDINVGDELTISYLGSANWKKNTRGRQEVLKERYGFVCRCRACGGGGGWTVPSRVHTD
>KarSpeRossSea126789_rbh_TGME49_216080
QVSSQSMHKSSRCHPFAVAKMATPSRPRRSFYDASLDHVVAGIVGASPCGLAANADEEEEIEPEDKYDWIALFSGKGVFAEQTRKFSPYVGPIEVARVCGRGLGLILSRDVHAGELLLVEQAWALSPPEDSAKVSLAQEQVLEACTAKFNDPSTESLEKAVVAQMLAGGSSEDDTLRAKVFCAHLRHLRRGNMTGVGKGTTSAGAVVAESPLPADSRQHLSKVLGLNGRKTESWDPWTLLLDESSCSCGLWLLASLFNHSCCGNVTLSYCSTGEAINGNGSTPSSLEVLVVRSAVALPAGTELCHPYVYPFETVTERRARLQRTYGFTCECVRCCLEAPLSEQATQLADGLEPCVAGYCEARQAGNPRVMAKVISDFKSALAKVDAMAATVPGSGRSVTGLVAPHNDAGKLWRSQFVWGFHGLAFAAERGGCFLDAARAFEVCTELIAAVAPGSGYELKYRMMLLQCLSRQILAGAPGASATNLKQALREAEDAHVRCYGGGARHFLLRMKGRLDEVFAALRRVSPG
>KarSpeRossSea126790_rbh_TGME49_216080
QVSSQSMHKSSRCHPFAVAKMATPSRPRRSFYDASLDHVVAGIVGASPCGLAANADEEEEIEPEDKYDWIALFSGKGVFAEQTRKFSPYVGPIEVARVCGRGLGLILSRDVHAGELLLVEQAWALSPPEDSAKVSLAQEQVLEACTAKFNDPSTESLEKAVVAQMLAGGSSEDETLRAKVFCAHLRHLRRGNMTGVDKGTKSTSALVAESPLPADSRQHLSSVLGLNGRKTESWDPWTLLLDESSCCCGLWLLASLFNHSCCGNVTLSYCSTGEAINGNGSTPSSLEVLVVRSAVALPAGTELCHPYVYPFETVTERRARLQRTYGFTCECVRCSLEAPLSAQATQLADGLEPCVAGYCEARQAGNPRVMAKVISDFKSALAKVDAMAATVPGSGRSVTGLVAPHNDAGKLWRSQFVWGFHGLAFAAERGGCFLDAARAFEVCTELIAAVAPGSGYELKYRMMLLQCLSRQILAGAPGASATSLKQALREAEDAHVRCYGGGARHFLLRMKGRLDEVFAALRRVSPG
>KarSpeRossSea129937_rbh_TGME49_216080
RLISVLGSVAILAQAIRIQRDPHLRLLPYLLTMAGSHRFPSQPRIVLQDMKKVKKQPDLNGVEVDIRSRVGSSWDILPHGASSSMSISGRKLIVADHVEMPVVLREAVVRGLRSRKDLNEQSGRCWPFRADMGRWPLALSTRPCGPPMLFKSSFIVDAATGRPFVDPVKVAAKHSIGAGQQALLSTSSYKPGDIIFHEGPCIVVPEQTDDPGQGCFETLAQAGAQFLALSPELRTATLALHANDGFALGAQAGKLSMSKGGFKKFEEQVDVGRDDLLQRLTKAGLQFSASDREDLWRFMRIWDANSYLIGSQDADGESTQGLFLTLSRANHSCDPNVFRSDLLDGEVLIIASKTISCGDEIFSSYLTDWHLMEPTGLRQRRLQPWQFHCECSRCGSADDPVRGARCQVAGCTGLHRAIVSGLDTCNVCGHQLSSADQAHVLKVESQLLKRFRTIEEDPKEAMRKGGVSFLQAPLGLAAKFLHASHWVTEAFHDMSQDYERSIGNFAAARNHLTAVLHFLDTHLQRPSVRRGLMQLKLVDYQLHLGEDESAFKTCSAALTELSTILHPNHHHVNDARDKLQTCISGTQSTQCHHQRFTPSCTGQVLNFSGCGLVAAQRNAIILEREEMKACDSEEFTWIEFKLDASRCLHLQTAPPKKSTECAGYDTHMHIWPAAQSLVTFLQDEMVHPSDHVRNLTQELRLRHPLLQSGDRVIELGAGTGVVGLAVAHALDVCVTLTDLPEAISLLKANVHKNAGLGPAQIQVRTAQWGTSLQELPPEIRAGVPYQVVIASDCCYQPDLLQPLLETIRTLTCHPTGDHDSMGSALLALTGRPGEEQGLLEAAAACGMTLRKIRSVTPELDLKSPSLSSPATAGSNAAGKLLSHLHGSHTFHLYLLAPSVAADADPPRKLEPEPSGVPLALPKELADRMNLVRASIEAMGLEWPGDDVVAAGLRAKMASDGLTEADAAIAPALPAKSAQLARGTKGGAIQLGLNLSTENGTLHAFCPSHRIDDTSQDNDILLRIDLPWMSLGAEEDTLPSVEMSNDGRDVNIHSAADAPGPPFKLNIPEVGDGRLGDGAFKVFDKRLAQAPQTSCVELQVRLQSLHGYSAKVIFGAHAFKGSGCIPDSALSVFKCLPTR
>KarSpeRossSea129938_rbh_TGME49_216080
RLISVLGSVAILAQAIRIQRDPHLRLLPYLLTMAGSHRFPSQPRIVLQDMKKVKKQPDLNGVEVDIRSRVGSSWDILPHGASSSMSISGRKLIVADHVEMPVVLREAVVRGLRSRKDLNEQSGRCWPFRADMGRWPLALSTRPCGPPMLFKSSFIVDAATGRPFVDPVKVAAKHSIGAGQQALLSTSSYKPGDIIFHEGPCIVVPEQTDDPGQGCFETLAQAGAQFLALSPELRTATLALHANDGFALGAQAGKLSMSKGGFKKFEEQVDVGRDDLLQRLTKAGLQFSASDREDLWRFMRIWDANSYLIGSQDADGESTQGLFLTLSRANHSCDPNVFRSDLLDGEVLIIASKTISCGDEIFSSYLTDWHLMEPTGLRQRRLQPWQFHCECSRCGSADDPVRGARCQVAGCTGLHRAIVSGLDTCNVCGHQLSSADQAHVLKVESQLLKRFRTIEEDPKEAMRKGGVSFLQAPLGLAAKFLHASHWVTEAFHDMSQDYERSIGNFAAARNHLTAVLHFLDTHLQRPSVRRGLMQLKLVDYQLHLGEDESAFKTCSAALTELSTILHPNHHHVNDARDKLQTCISGTQSTQCHHQRFTPSCTGQVLNFSGCGLVAAQRNAIILEREEMKACDSEEFTWIEFKLDASRCLHLQTAPPKKSTECAGYDTHMHIWPAAQSLVTFLQDEMVHPSDHVRNLTQELRLRHPLLQSGDRVIELGAGTGVVGLAVAHALDVCVTLTDLPEAISLLKANVHKNAGLGPAQIQVRTAQWGTSLQELPPEIRAGVPYQVVIASDCCYQPDLLQPLLETIRTLTCHPTGDHDSMGSALLALTGRPGEEQGLLEAAAACGMTLRKIRSVTPELDLKSTSLSSPATAGSNAAGKLLSHLHGSHTFHLYLLAPSVAADADPPRKLEPEPSGAALALPKELADRMNLVRASIEAMGLEWPGDDVVAAGLRAKMASDGLTEADAAIAPALHSKSAQRTKGTKSGAIQLGLNLSTENGTLHAFCPSHRIDDTNQDNEILLRIDLPWMSLGAEEDTLPSVEMTNGGRDVNIHSAADAPGPPFKLNIPEIGDGTFKVFDKRLAQAPQTSCVELQVRLQSSNGGSGLSELD
>KarSpeRossSea129939_rbh_TGME49_216080
RLISVLGSVAILAQAIRIQRDPHLRLLPYLLTMAGSHRFPSQPRIVLQDMKKVKKQPDLNGVEVDIRSRVGSSWDILPHGASSSMSISGRKLIVADHVEMPVVLREAVVRGLRSRKDLNEQSGRCWPFRADMGRWPLALSTRPCGPPMLFKSSFIVDAATGRPFVDPVKVAAKHSIGAGQQALLSTSSYKPGDIIFHEGPCIVVPEQTDDPGQGCFETLAQAGAQFLALSPELRTATLALHANDGFALGAQAGKLSMSKGGFKKFEEQVDVGRDDLLQRLTKAGLQFSASDREDLWRFMRIWDANSYLIGSQDADGESTQGLFLTLSRANHSCDPNVFRSDLLDGEVLIIASKTISCGDEIFSSYLTDWHLMEPTGLRQRRLQPWQFHCECSRCGSADDPVRGARCQVAGCTGLHRAIVSGLDTCNVCGHQLSSADQAHVLKVESQLLKRFRTIEEDPKEAMRKGGVSFLQAPLGLAAKFLHASHWVTEAFHDMSQDYERSIGNFAAARNHLTAVLHFLDTHLQRPSVRRGLMQLKLVDYQLHLGEDESAFKTCSAALTELSTILHPNHHHVNDARDKLQTCISGTQSTQCHHQRFTPSCTGQVLNFSGCGLVAAQRNAIILEREEMKACDSEEFTWIEFKLDASRCLHLQTAPPKKSTECAGYDTHMHIWPAAQSLVTFLQDEMVHPSDHVRNLTQELRLRHPLLQSGDRVIELGAGTGVVGLAVAHALDVCVTLTDLPEAISLLKANVHKNAGLGPAQIQVRTAQWGTSLQELPPEIRAGVPYQVVIASDCCYQPDLLQPLLETIRTLTCHPTGDHDSMGSALLALTGRPGEEQGLLEAAAACGMTLRKIRSVTPELDLKSTSLSSPATAGSNAAGKLLSHLHGSHTFHLYLLAPSVAADADPPRKLEPEPSGAALALPKELADRMNLVRASIEAMGLEWPGDDVVAAGLRAKMASDGLTEADAAIAPALHSKSAQRTKGTKSGAIQLGLNLSTENGTLHAFCPSHRIDDTSQDNDILLRIDLPWMSLGAEEDTLPSVEMSNDGRDVNIHSAADAPGPPFKLNIPEVGDGRLGDGAFKVFDKRLAQAPQTSCVELQVRLQSLHGSSGLSELD
>KarSpeRossSea129940_rbh_TGME49_216080
RLISVLGSVAILAQAIRIQRDPHLRLLPYLLTMAGSHRFPSQPRIVLQDMKKVKKQPDLNGVEVDIRSRVGSSWDILPHGASSSMSISGRKLIVADHVEMPVVLREAVVRGLRSRKDLNEQSGRCWPFRADMGRWPLALSTRPCGPPMLFKSSFIVDAATGRPFVDPVKVAAKHSIGAGQQALLSTSSYKPGDIIFHEGPCIVVPEQTDDPGQGCFETLAQAGAQFLALSPELRTATLALHANDGFALGAQAGKLSMSKGGFKKFEEQVDVGRDDLLQRLTKAGLQFSASDREDLWRFMRIWDANSYLIGSQDADGESTQGLFLTLSRANHSCDPNVFRSDLLDGEVLIIASKTISCGDEIFSSYLTDWHLMEPTGLRQRRLQPWQFHCECSRCGSADDPVRGARCQVAGCTGLHRAIVSGLDTCNVCGHQLSSADQAHVLKVESQLLKRFRTIEEDPKEAMRKGGVSFLQAPLGLAAKFLHASHWVTEAFHDMSQDYERSIGNFAAARNHLTAVLYFLDTHLQRPSVRRGLMQLKLVDYQLHLGDDDSALKTCSAALSELSTILHPNHHHVNDARDKLQICIGGIQSTQCHQQRFTPPCTGQVLNFSGCDLAAAQRNAIILEREEMKACDSEEFTWIEFKLDASRCLHLQTAPPKKSTECAGYDTHMHIWPAAQSLVTFLQDEMVHPSDHVRNLTQELRLRHPLLQSGDRVIELGAGTGVVGLAVAHALDVCVTLTDLPEAISLLKANVHKNAGLGPAQIQVRTAQWGTSLQELPPEIRAGVPYQVVIASDCCYQPDLLQPLLETIRTLTCHPTGDHDSMGSQSRRGELWWRASASLPFLWIHFSVFLQGASIWSDL
>KarSpeRossSea129941_rbh_TGME49_216080
RLISVLGSVAILAQAIRIQRDPHLRLLPYLLTMAGSHRFPSQPRIVLQDVKKVKKQPDLNGVEVDIRSGVGSSWDVLPHGASSSMSISGRKLIVDDHAEMPVVLGEAVVRGLRSRKDLNEQSRRCWPFRADMGRWPLALSSRPCEAPMLLKSAFIVDAATGRPFMDPVKVAPKLSIGSGQQALLSTSSYKPGDILFHERPCIVVPEQTDDPGQGCFETLAQAGAQFLALSPELRTATLALHANDGFALGAQAGKLSMSKGGFKKFEEQVDVGRDDLLQRLTKAGLQFSASDREDLWRFMRIWDANSYLIGSQDADGESTQGLFLTLSRANHSCDPNVFRSDLLDGEVLIIASKTISCGDEIFSSYLTDWHLMEPTELRQRRLQPWQFHCECSRCGSADDPVRGARCQVAGCTGLHRAIVSGLDTCNVCGHQLSSADQAHLLKVESQLLKRFRTIEEDPKEAMRKGGASFLQAPLSLAAKFLHASHWVTEAFHDMSQDYERSIGNFAAARNHLTAVLYFLDTHLQRPSVRRGLMQLKLVDYQLHLGDDDSALKTCSAALSELSTILHPNHHHVNDARDKLQICIGGIQSTQCHQQRFTPPCTGQVLNFSGCDLAAAQRNAIILEREEMKACDSEEFTWIEFKLDASRCLHLQTAPPKKSTECAGYDTHMHIWPAAQSLVTFLQDE
>KarSpeRossSea130936_rbh_TGME49_216080
MAFQYTNEHHINAGYGYEQGIYIKEQLNEEHSSFSYEGAAGNWHTRGHERDSGDGYEQRLHKEQRINSGYNVDHTALGHQGGASGASDGYENEQGMLSGYDQEHAEFSYEGSSGNWHTQGPQADSRDGYEQSCYNEQPFKVGHGHKHADFGYQGAAGYWHTQGQQGYTGHDYMHDFQGVYPGQAPPGYEGQAPPGYDGYPPELASAEDLFPLLVWQLQQQGALVSPKIKCAAVAPLHLTGIVATKSLSPGEVILNIPPSLQFTLLKSQVIAGHLFDEVDQLKKERLDHLGLLTFLAWWMSSLESRGPVVPDTMQHNDYWYDAQWFDLLLGMQLPCDYSTMAVMRLQEDELAREVLKPSPELHNSDWQEVACRHTFKAIMSLFPKILGDSFTLQRFSKSYLILLSRAFGKLGAKGKGKELCLVPVADMFNHSSYPNAAWEFDADGNFLVTIGRRVPKGQEVLISYGRTKSNVRLLRTYGFTVKPKLEPCWSFRAWPVLAEELFADYFPVKHRSLRTAFELDTHCIDPTLQEAFQACVENGKDPAKFLHSVCNHFLPPYEADKLLQPALFLLEKVREKDRASASWWSKEGEDAALQPFLAVTDEDGDPIDADWATAALRVKMSEYLCLTAHLEALDLISGGVSEKQCLSASVKLRSLLSKAFDILQPSLEVQLKRSAKMLKGLDAADVAEDEWFELFVGEKVERMGLVPAGMAPDPVTVDEALTGTWAAKKHLQVGDELVRIGWVDVQQLDDRTFPAAMQQRPLHLLFYRHGVRHPKTGDLPTLSERFRQDSPLKAGALPPGGPLASSALQAAVHDELGAVHQLGGRRSSPKQSMLSSAEGAHRGGGGGGGTSHDSGGSRRRS
>KarSpeRossSea138014_rbh_TGME49_216080
MSLPSRAAASSDTAVVERAYCGRALVATRDYKLGEIVLEEQPLVLIKRNMFESSDCLALEELSGLEANMWASYFACRDLEPTVLADVLRLCAHLDSCKARAWRELLQKAEARVLSELPTFDADLFLRINLILNFNGFACHPPGLPQSALVEYSSGLFSLGSMMSHSCSPNISPQWQGNGSWIVRAMRDIKEGEEICHSYMGSPAFLLLPAAERQQRLKTAYEFQCGCQRCAAPQDDMLIFNCMKSECSGSFCMSSDRRRAATSCSTCGSFVSDEEALQVAQKDAELAAEVRQPAPFGSRGSSRVLGLRPLHPQHHLTHAIAQLQYGVHANSRDIEGMSASARLAVQSLTSMVVSPSGLLASSLERLGDVLLLSSADAGPVSPDQLHESHSCFGRALQILLVVCGEEAPRTLALAAKTQQTLNRLGDCIEIPCRRKRRRLSDTC
>KarSpeRossSea138015_rbh_TGME49_216080
ESSDCLALEELSGLEANMWASYFACRDLEPIVLADVLRLCAHLDSCKARAWRALLQKAEAKVQTMLPTFDAHLFLRINLIFNFNGFACQPPGLPESAPVEYSSGLFSLGCMMSHSCSPNVSCQWQGKGSWAVRAIRDIKEGEEICHSYMGSPAFLLLPAAERQQRLKTAYEFQCGCQRCAAPQDDMLIFNCMKSECSGSFCMSSDRRRAATSCSTCGSFVSDEEALQVAQKDAELAAEVRQPAPFGSRGSSRVLGLRPLHPQHHLTHAIAQLQYGVHANSRDIEGMSASARLAVQSLTSMVVSPSGLLASSLERLGDVLLLSSADAGPVSPDQLHESHSCFGRALQILLVVCGEEAPRTLALAAKTQQTLNRLGDCIEIPCRRKRRRLSDTC
>KarSpeRossSea146824_rbh_TGME49_216080
LKIDIVKLEMASSGSDKRPSQSVCDSSVPRARAQAFDRWSAKCTKHPEPARLRESFEIRCNSSLGTHAVANRAFQNGDVILAEAALIRIPDASQSSRQRLFKRYGQRAAFLFPGVAVEWSKVEKEVKEAVLALFWAHPSFKASSSEPVLSECRDLLASDAEMSRFWTAQELMQYLHIVDLNIHKDDEDASFAPFSGLFVLGSKFSHSCAPNCTWSFSKDGLLQYHAVRKIKPGDALTFSYIGNGMNMVTGTISRRRRLASLWFVCLCTRCQQPDLSRQLRCPKCAAPKCIPADKKGKELEWSSEKPVHVMIPDVKVWKCGACSGTFKPEQMPLADEEKLSDDVPGVMQGHPQNVEEDADKALELRRAAASKVGQGHWTWMLATFAYLQKCHIIVNQCPVVDFSERDVQAASSSVARWFEEFAPDNTEQRMSALSITFRLMKSLGGSLEDWGYNTENPLGDDLPMSSLAKRLGISQAKLDEVDSEECSGEAPIRTATEGKPRRYCGRWQ
>KarSpeRossSea147365_rbh_TGME49_216080
LTVGGVSSQSLKQNGEQVLADQHLREIVEQLYDGGDSTSHYFDTVAPIALQVGSTSQQSWMHRWLRVYLLNKFSFTGMGGMSGVLFASGSMFNHSCNPNAMCNTAGGDACATFKVIHPIASGDEVTIDYIPCDCFTNGDQYSANGTSERRRKHLKLKYLFDCCCETCLSPDASRSLTCPAETCAGMVMPCNQSNSDMLVWQCSLCNAECSSQALPLEAEAWLTHLVLHYDKELARLPGEDHLVSALYLCADTLSPRHWTVDCIVYMSAERKLLCQFVYF
>KarSpeRossSea152504_rbh_TGME49_216080
MPCVTEKVQARLLLLFKPTNLSTACPGRQRSRQPLVASFDLAASILCDSFRLQVSAQKLEDLVKVWKYNSFSFECPEHGNVLRLYIAPAMATHSCVPNCSYNFRDDGHFELITGLAGLKMGQEVTISYLDSLLSYYRMSLLYSACIPSNVETCLLEVGCFSVIAIYVHALEHHLVLYAKMRSHQP
>KarSpeRossSea155432_rbh_TGME49_216080
MCSQDASEAGEIFLTWCDLHSIVRDAVTVESRPGRGRCLFAAKACAKGDVLVAVPKSAQLAEDMRSCNYKASHWCVALVHRLLDEDALGSASKFAPFVTLLMDDSDAPPDIASLGDLLPGFAGNFAQNKTAQRQRLVNELCEALPGCSPLRAARALHAVDSHSMYCKEVAMRAIVPVFDLMNHDPQPSAVWAMDPADCTMYVKARRALSAGEEVTISYDSDLPNLSLLLTYGFTLGTPGGHCCMDLLVSLDSDSDCMPCEEAGAPVSATIRLGADGHVVRRAVLVPILAVARGLVGDSESADLVLANLLSAAAQAEQDQWLLFLAQVNVQHDMRLVQLANGHVEILGCFLTRLNTWQTAVPTRVSLMVALGSDNISVSDHSASSSDSDSPANARDVE
>KarSpeRossSea155433_rbh_TGME49_216080
MCSQDASEAGEIFLTWCDLHCIVRDAVTVESRPGRGRCLFAAKACAKGDVLVAVPKSAQLAEDMRSCNYKASHWCVALVHRLLDEDALGSASKFAPFVTLLMDDSDAPPDIASLGDLLPGYAGNFARNKTAQRQRLVNELCEALPGCSPLRAARALHAVDSHSMYCKEVAMRAIVPVFDLMNHDPQPSAVWAMDPADCTMYVKARRALSAGEEVTISYDSDLPNLSLLLTYGFTLGTPGGHCCMDLLVSLDSDSDCMPCEEAGAPVSATIRLGADGHVVRRAVLVPILAVARGLVGDSESADLVLANLLSAAAQAEQDQWLLFLAQVNVQHDMRLVQLANGHVEILGCFLTRLNTWQTAVPTRVSLMVALGSDNISVSDHSASSSDSDSPANARDVE
>KarSpeRossSea177949_rbh_TGME49_216080
MHTPELSSHTGGNDLADNLVRIQEIPGRGLGTVAACGFHAEDLLIEEGALLVSSVAVGRENWQLWEALMREKKCHKQFGHIEPASHIGALAALRDLGPDGSRELFVLQNLADSELLSPREARRQVAVLHHMLRKDAGLPKAALGFADDEYVRLQRAIKLNGFGFNKDLCKGDAGFNVGEVLFWRASRINHSCRPNANFNICWSEDHRPFIRVTAAQELQADDEIFISYISAGLRVGERRRRLHEGWGFFCNCAACVAEAGVCRQLAVSGDRRSGSWMRCADTE
>KarSpeRossSea177950_rbh_TGME49_216080
MHTPEISSHIGGNDLADNLVRIQEIPGRGLGTVAACGFHAEDLLIEEGALLVSSVAVGRENWQLWEALMREKKCHKQFGHIEPASHIGALAALRDLGPDGSRELFVLQNLADSELPSPRESRRQVAVLHHMLRKDSGLPKEALGFADDEYVRLQRAIKLNGFGFNKDLCKGDAGFNVGEVLFWRASRINHSCRPNANFNICWSEDHRPFIRVIAAQELQADDEIFISYISAGLRVGERRRRLHEGWGFFCNCAACVAEAGVCRQLAVSGVRRSGSRMRCADTE
>KarSpeRossSea181472_rbh_TGME49_216080
VLYPTIARANHSCTPTCVLDVGGDHASKPHNAYLRAIRNVVVGEALTISYLPDLSLISPRDQRREELMNHWAFNCCCSRCDAQTDDMRRFKACEEASCRGDLVATNIPADNGDVVLMPCVCCALCGSIPAMSTIQELLEAESNAFAGLFAMEDGTSQPVTHGFAATHSTHAIAVRLAHDEQFPDAVQAQRILLDGLQSGFGDVPCKLKADVGHVLAQLLEAQGDHDGSALALQKAAEVAQLLKL
>KarSpeRossSea181473_rbh_TGME49_216080
MLNHGAEATSDPQRPQLGRFLRATCDFALGDLILQEPAFVQVGFQPDGSLAEDVLAKLSAFQEVDLCIPTGSEQQQLREELEDLYGDQGEDALYIHMVLHLNSFHSSGDGSRVLYPTIARANHSCTPNCVLDVGGNHASKPLNAYLRAIRNVVVGEALTISYLPDLSLISPRDQRREELMNHWAFKCGCSRCNAQTDDMRRFKACEEASCGGDLVATNTSADNGDVVLMPCVCCALCGSIPAMSTTQELLEAESNAFAGLFAMEDGTSQPVTHSFAATHSTHAIAVRLAHDEQFPDAVQAQRILLDGLQCGFGDVPCKLKADVGHVLAQLLEAQGDHDGSALALQKAAEVAQLLKL
>KarSpeRossSea181475_rbh_TGME49_216080
MLNHGAEATSDPQRPQLGRFLRATCDFALGDLILQEPAFVQVGFQPDGSLAEDVLAKLSAFQEVDLCIPTGSEQQQLREELEDLYGDQGEDALYIHMVLHLNSFHSSGDGSRVLYPTIARANHSCTPTCVLDVGGDHASQPLNAYLRAIRNVVVGEALTISYLPDLSLISPRDQRREELMNHWAFNCCCSRCDAQTDDMRRFKACEEASCRGHPWTMAMWYSCHVCVVLSVAPFQPCLPFRSCWKQRAMHLQAFLPWRTELASL
>KarSpeRossSea181477_rbh_TGME49_216080
TYPWELVRSWASGSLSTGRLDPRPPPSLITPTGALMRRHALGDGSRVLYPTIARANHSCTPNCVLDVGGNHASKPLNAYLRAIRNVVVGEALTISYLPDLSLISPRDQRREELMNHWAFKCGCSRCNAQTDDMRRFKACEEASCGGDLVATNTSADNGDVVLMPCVCCALCGSIPAMSTTQELLEAESNAFAGLFAMEDGTSQPVTHSFAATHSTHAIAVRLAHDEQFPDAVQAQRILLDGLQCGFGDVPCKLKADVGHVLAQLLEAQGDHDGSALALQKAAEVAQLLKL
>KarSpeRossSea198536_rbh_TGME49_216080
MTADCSTADGCEDVQSIRVSHGPTLLAGCSGLKAAFATIPGRGCGLVACCAVSAGERVLLSPAELVVEVPQELSKDQAQGIASTVESSSVAGIASRLRYQRLQMQRDYADVQALCAENRDGLLPSVYWAALMSLMDEEGPLDRRWPSMDTFAQAKILLLFRPQHVCIHKRDQKFGCVAALLCAHFGLSVDPAKLLELAKVWKYNSSTSTSASTGRLVSSLDVAVASINHSCKPTCYISQVAGCHSEFMKDIRAGKDGLRQGEEVTINYVAGFDEHLVRTTKVRRQLLALQWLFFCSCSLCSEVEIPACPVCIQQSMKVVVSRMQELPYETVCYGCKREHLQGSLGYFYRCSTCATSMCGWPEEDQVLDEMTKSLQEEPTKKKQRILSGSDP
>KarSpeRossSea198537_rbh_TGME49_216080
MQRDYADVQALCAENRDGLLSSVYWAALMSLMDEEGPLDRRWPSMDTFAQAKILLLFRPQHVCIHKRDQKFGSAASLLCAHFGLSVDPAKLLELAKVWKYNSSTSIAASTGRLVSSLDVAVASINHSCKPTCYISRVVGCHSEFMKDIRAGRDGLRQGEEVTINYVAGFDEHLVRATKVRRQLLALQWLFFCSCSLCSEVEIPACPVCIQQSMKVVVSRMHELPYETVCYGCKRKHLQGSLGYFYRCSTCGTTMCGWPEEDQVLDEMTKSLQEEPIKKKQWILYDSDP
>KarSpeRossSea198538_rbh_TGME49_216080
MTADCSTADGCEDVQSIRVSHGPTLLAGCSGLKAAFATIPGRGCGLVACCAVSAGERVLLSPAELVVEVPQELSKDQAQGIASTVESSSVAGIASRLRYQRLQMQRDYADVQALCAENRDGLLPSVYWAALMSLMDEEGPLDRRWPSMDTFAQAKILLLFRPQHVCIHKRDQKFGSAASLLCAHFGLSVDPAKLLELAKVWKYNSSTSIAASTGRLVSSLDVAVASINHSCKPTCYISRVVGCHSEFMKDIRAGRDGLRQGEEVTINYVAGFDEHLVRATKVRRQLLALQWLFFCSCSLCSEVEIPACPVCIQQSMKVVVSRMHELPYETVCYGCKRKHLQGSLGYFYRCSTCGTTMCGWPEEDQVLDEMTKSLQEEPIKKKQWILYDSDP
>KarSpeRossSea199660_rbh_TGME49_216080
QAFKLYAPRTACYAIVSLKLRCMTASMPDTSVNCPPCDLDGLELVPLERQGRCLRFTKSFLAGALVMRERPLFLLPAALKNVQIMQELREMDDARRQLLFSQFEAHMDKVPPSTLQYVEKNPEIVSRDAVFLAQVLMVNAMKVVGDRQALYLWGSKAEHSCNPCCAYTTGAAATDLEADLCMFALRDIEPGEILTISYLNNPDDIFTSTPVRRQLLWNHHKHFFCQCSRCEGPDLMRRFGCWACSGCISPGYEPFSQDRLKECGPEEVLELVVSAWTCDECGLVAQDSEEHLATYLASEAVLQTGLDDLKDAVEGTVGTERHASLKRCRVMVDQVKKDLGTRHWLYFRAQLLAFDFLVGSTHEERFAKPIFLTSAINDRLAEAQLFLKNSEPQLAWQLSTSAGIAMLQVVDMLNKADEKGREELAGLFSLLWSDYGELLSRAWGHVDPLFCKLLTHAALSKK
>KarSpeRossSea204248_rbh_TGME49_216080
QEALLEPGCAVLGPCATKAMQGPSLSAPTEVKCCEGKGNCLYASWPISAGDVLFSEKPLVTSVPAEQPETWAILTALHQGPARYHLDYGCCSHRPEVRPWPRRYARHRGAAACRG
>KarSpeRossSea204255_rbh_TGME49_216080
MQVPSLSTPTEVKCCEGKGNCLYASWPISAGDVLFSEKPLVTSVPAEQPETWAILTALHESCPLVFGPEWYLAATSVLQSVAADADVAAAIALKFAPGREDMRDIAEPQLAEADARRVLKALSLEGSFSTERGLIHSRLQMAEYIHGHVDFISGKGF
>KarSpeRossSea204256_rbh_TGME49_216080
QEALLEPGCAVLGPCATKAMQGPSLSAPTEVKCCEGKGNCLYASWPISAGDVLFSEKPLVTSVPAEQPETWAILTALHQGCPLVFGPEWYLAATSVLQSAAADADVAAAIALKFAPGREDMRDIVEPQLAEADARRVLKALSLEGSFST
>KarSpeRossSea213060_rbh_TGME49_216080
MEVCHTPDRGLGVFAKTCFKADDVVFCEAPTFVRAPSVHPPPRKLQQEIAAILDETGDPPEAGAMAWDFAVRFCAAKSNTRNAVLALHHPPLDAPMTKVKQAIRIASACWAAIANPICNVEDLQRALLVDLFNNFDGALFTLGCRLNHSCAPLLQHADCGSVLVANTPHRAAFACWNELLDFQTGVAGMTAHFGSENVQGCVALATQEDSRSKSLARLTRAAEAAGAVALITIPPRGSLTKCMSCRWAQPPCAASCPRIPAFVMDVLPAAGTPLVARPFAGKEFRATSKITSGDELTISYLGGNAHRMAADQRRNYLQAAYGFDCRCSLCSPQSGRIRLRRQLLTLTAPSRRRRLLRKMVKGNCKR
>KarSpeRossSea213061_rbh_TGME49_216080
MEVCHTPDRGLGVFAKTCFKADDVVFCEAPTFVRAPSVHPPPRKLQQEIAAILDETGDPPEAGAMAWDFAVRFCAAKSNTRNAVLALHHPPLDAPMTKVKQAIRIASACWAAIANPICNVEDLQRGLLVDLFNNFDGALFTLGCRLNHSCAPLLQHADCGSVLVANTPHRAAFACWNELLDFQTGVAGMTAHFGDENVQGCVALATLEDSRVQFQRIPQSTL
>KarSpeRossSea231450_rbh_TGME49_216080
MVKSDLTRHGRRRRIWLQGQLRVLKQRTLALRASSAGRVVASSTGDATGSCTSYMGFRCSDVDALVDFRAMWSRLEQLVATQNLSTKLDTALLTRAVPILVRQDFGIAVPDVCLESVLLGQQVEHTDGTHADFALSEHVEIREGQWGRGVFALKDLPFGVTFLVEKPAVAVLDVESRRVNPWADLPSADTAALAQKLAAELAGPRGKRLIRLLAPFHPQLCPEAPTLQEEDSDAEMDADLAAEMRAEVAKAFSAVPDGEDIKARMEAVARLNGLGYYTSNEQVCHNETYHALTGTSLCLLASAINHSCSPNVTRYSIGGVLIFRTTAPVSAGQELFISYIESETLCEHRNLRRQSLNRDFTCMCSKCAAEDGKNGAPPKAAEDARYLSVDAQLQAELATMPAEQRAEICRSLLRGEMPQQPGDEEQEEEEEENSGKLSLLLKDA
>KarSpeRossSea243797_rbh_TGME49_216080
HGLRLPDGGVHQGLFAEFGAMVNHSCRPNLILHGRGIAGAEGSHDELQLVMQAVRNIEEGEELTISYLGDFRACCLNWLLPNDTLCSCISMRTAAVIDLQSLTSI
>KarSpeRossSea243799_rbh_TGME49_216080
FWLKSQEPPQPQVLTFSHVLSLPSFPGLPVLRLQQVMLAGESPLAFFLRTKATGETAEVAKETQEAEASKKDAFWKSDAGDKGATRVDFLYDGVHIAPVEGKGRGLLTKDAIPVGAVVLRERAVAAVPLDDKDVETPILSAVRLATSILIAGREAVTRTLAPRLGAEFAEHPVRRARAEDLAKGRVALQKNCPKATGMMDEDALERLLLVNTLNTHGLRLPDGGVHQGLFAEFGAMVNHSCRPNLILHGRGIAGAEGSHDELQLVMQAVRNIEEGEELTISYLGDLYLPFAERDERLQDVYGFPASRLPTDPSLEVFSSSALAQGPCAERELAVKRVMAVNERAHTAWEHAGKMRAAGPERAPAIRKFKQIAAAQYAALLNENLLAETHSWRYNATWRLASLLMADDPPKKACEQALVLWQSAIRSGLLVWPSEHWTDHRNLVRGAQQAALGAGEDAKSNDYARQLAEIEQRMGISA
>KarSpeRossSea260414_rbh_TGME49_216080
TLTPLSDCLVHCRVHRCSLTLEPLDSLAACEDLLAHKLMNPIMRSFLLLLTALAFDGEARRVRKSPRVGFTCNMMCGDAKRFFSGSKCFLKTMASEDLSNEPCIVKSYVKEKQRWAVALSHPRFEGRVVLVREEKLEFDYFAADLEFAPPLPSNLSVEASSSCGHALCSKVDVDEATLVLDESPFMVVCCNGKDPFLSRWNVYVSIMQREGPDSPTLQAFNELADGGVVDQYIPDAAKIFKEIVMKSGRGEMFRNPEFKANADAEAKRIAIVLARWQTNGHSLPLQGCDEKDGQSALYRFGSKMLHSCEENCQRFVSPESGNLIVRAKRAIRKGEQLTIDYMGGKLDLLPLDERRRQLLKRGFVCQCSKCIRESRAIGEGAESVVSGAIAQEPNE
>KarSpeRossSea260415_rbh_TGME49_216080
QVVPAPTLTPLSDCLVHCRVHRCSLTLEPLDSLAACEDLLAHKLMNPIMRSFLLLLTALAFDGEARRVRKSPRVGFTCNMMCGDAKRFFSGSKCFLKTMASEDLSNEPCIVKSYVKEKQRWAVALSHPRFEGRVVLVREEKLEFDYFAADLEFAPPLPSNLSVEASSSCGHALCSKVDVDEATLVLDESPFMVVCCNGKDPFLSRWNVYVSIMQREGPDSPTLQAFNELADGGVVDQYIPDAAKIFKEIVMKSGRGEMFRNPEFKANADAEAKRIATVLARWQTNGHSLPPQGCDEKDGQSALYRFGSKMLHSCEENCQRSVAPESGNLIVRAKRAIRKGEQLTIDYMGGKLDLLPLDERRRQLLKRGFVCQCSKCIRESRAIGEGAESVVSGAIAQEPNE
>KarSpeRossSea260417_rbh_TGME49_216080
VKEKQRWAVALSHPRFEGRVVLVREEKLKFDYFAADLEFAPPLPSNLFVEASSDCGHALCSNEDVEEATLVLEESPFMVVSNSGDAFNSRWNVYFSTMHREGLDSPTIQVFDELADGGAMDKYLPDAANIFKEIVMKAGGEEMFEKPEFKAKADAEAKRIATVLARWQTNGHSLRPQGCDEKDGQSALYRFGSKMLHSCEANCQRSVVPESGNLIVRTKCAIRKGAQLTIDYMGGRLDLLPVDERRQQLLKNWGFVCRCSLCVRESRAIGEGAESVLSGAIAQEPNE
>KarSpeRossSea260418_rbh_TGME49_216080
QVVPAPTLTPLSDCLVHCRVHRCSLTLEPLDSLAACEDLLAHKLMNPIMRSFLLLLTALAFDAEARRVRKSPRVGSPCKMMCGDAKRFFSGSKCFLKTMASEDLSNEPCIVKSYVKEKQRWAVALSHPRFEGRVVLVREEKLQFDYFAADLEFAPPLPSNLFVEVSSSCGHALCSKEDLDQATLVLDESPFMVVDNSGDAFLSRWNLYFSTLQREGPDSPTIQAFNELADGGVVDQYIPDAAKIFKEIVMKSGRGEMFRNPEFKANADAEAKRIATVLARWQTNGHSLPPQGCDEKDGQSALYRFGSKMLHSCEENCQRSVAPESGNLIVRAKRAIRKGEQLTIDYMGGKLDLLPLDERRRQLLKRGFVCQCSKCIRESRAIGEGAESVVSGAIAQEPNE
>KarSpeRossSea299515_rbh_TGME49_216080
VHTHLRLQGSIICRNSYTTFHGNGSVSYRARPFGRMYLGQAGKHADILQCDLTVEHQNMLLALHTPASHSWRVTDMQVLQSSDINASPIQVDLAALAIVKHFGFPMGLTLTLQKLAYIWKYNGFALDGDRLGIFFVPSLCNHGCFPVATYTFEAQPGNSSRMLLRAEQRIVAGSVITISYIDLSALQYGTAHGRRQELAKSWLFYCQCSRCWPIVQGSCPHCSYDLSIWIFNLDSGPYGPSEGADCDACGQEDINGFSVHCSSCGMDWCPSCAESLPHRAGPE
>KarSpeRossSea318512_rbh_TGME49_216080
MASKRKSSDTPDFKRCKVAALDWSSAWGLVDHDVAGTVNWVALATAVGALIQPQKEFRRLTHDIVSNQCQIQVGSGTKVSLLSAIQGESEGMLSDPAQHATFVLSSDIVLQEAPSKGRGWFARRSLPAGTILLVEKPVVAILDSEWEEEPWANAGDADAVALSVRLAQRLTPSLEQALAKLHPPKDRIPSLSEFGGGPDLQAAIDEAWTGASCGMSMEKERGQALVRLNALGFYTNSEQICYVDKYDDLNGCGVFALGSGFNHSCAPQVANFALGDVVVFVTNGRVDAGEELCINYIEPELLCAPWFMRHSSLNRDFVCGCPKCWVEQSAPRQTGRQMVQRLSSHVQKLLPTLDAAERVTMVEMALRGVFSRLRSRRIRGPMVVTALVGADAQQLRVVQAQALMERRKPLQALKIWRRLAAFTCYHCPPFHESLSMYATQAAMCALSGGDEQMARPYASAAVASHRMTFGVGMFKLRYQEEVEHADVQGPVKERFWRLAEEITEDAAIEWVDYCALWSFVTAEVPEVNEQPLRHTVVISFRRRLLRRVKRMKLLSTKKHVSCTR
>KarSpeRossSea318514_rbh_TGME49_216080
MACKRKSSDTPDSKRYKAVAFDWSSAWGLVDHDVAGTVNWVALATAVGALIQPQKEFRRLTHDVVSNQCQLQVGSGTKVPLLSAIQGESEGMLSDPAQHATFVLSSDIVLQEAPGKGRGWFARRSLPAGTILLVEKPVVAILDSEWEEEPWANAGDADAVALSVRLAQRLTPSLGQALAKLHPPKDRIPTLPAFGGGPDLQAAIDEAWTCAPCGTSMEKERGQALVRLNALGFYTNSEQICYVDKYDDLNGCGVFALGSGFNHSCAPQVANFALGDVVVFVTNGRVDAGEELCINYIEPELLCAPWFMRHSSLNRDFVCGCPKCWVEQSAPRQTGRQMVQRLSSHVQKLLPTLDAAERVTMVEMALRGVFSRLRSRRIRGPMVVTALVGADAQQLRVVQAQALMERRKPLQALKIWRRLAAFTCYHCPPFHESLSMYATQAAMCALSGGDEQMARPYASAAVASHRMTFGVGMFKLRYQEEVEHADVQGPVKERFWRLAEEITEDAAIEWVDYCALWSFVTAEVPEVNEQPLRHTVVISFRRRLLRRVKRMKLLSTKKHVSCTR
>KarSpeRossSea320610_rbh_TGME49_216080
LAAVPMLVCIVAVPVSEFDMLSFALLLQFFMAALPSTEELSPNVLFSRLTALVRESGSVSSKIKRSVPPSNVPGLIVSHNVAALELLMLVPTTFQLTATLVQKLSPELVAAVDEFRDLLRIELPEVLVFMTQMLHRLEEYGVCGESALGNSPPFLWLELLLGMQLDADFSNLPYRLTSEAARSILMPSPEAHNAEWTHASLSHAHELISREVPAAVLGTRFELDHFLQAHSILFSRSFGQAALHSDSFEHRLIPLADMLNHSSMPNALWDFTEAGDFLLKSLRPIAAGEEILISYGDDKSNARLFRTYGFTVAPPFDCTWSFRVWPSLAPTVYRKFLPERARKQIIDLDTHTIRVSLQTALDGCSSNCADPTTFLRALCEHFLSEYEEDPLLQAPLSLLQSSREKAPSCWEWWNTVADRELAGKEHAGSSTQFDADSYPPCSSWLQQAAVSVKMSEYLCLSAHLEAIQILVGEAEPDLGLEKTMPLKVMLEVAISNAENMAWQNDSKVSLGCCRSRTSRHCSNSAVSNS
>KarSpeRossSea320676_rbh_TGME49_216080
EEHLYCTSCVSLSYCLFHPRSNLTPTCCYPILNHPNLALDADWDCTIPHNSFCVAMLAQVRLRPNICGWQRKSLAMPSHSALEGPAGVVEIVTDGDGDRTVRALKSVALGEVFLGEKPVLVVPRGPVAWLQEAKWADVLFQSTVDTSVVEALEAYSAYIVLPTEQRRAINEFRADSSSTFTALKKVVAQLLSGRHELVDVLDWNEVLRLQGLMSTNGVKLITGCLAIYPHICLVSHSCDPNCELVEARLLYGESWSGHPDSVVLRATTDIQAGDEVTFSYVPSMVLQVPRSNRQSLIKGLRGFTCRCCKCRRMGSTKLNNRIWRGAQLKNKCRKNWKPSGLLDLV
>KarSpeRossSea326859_rbh_TGME49_216080
MVAELAGHVEELAEADLKKDLRTELASSDESVLVQEEVARGYKGLASCVFRPPSAGGRVLVTTREVLRGEAVAHLELQLAVGRTSLAPAHQAVWDKILNIFATLEMDYWQRRMCDLVWSSLHSLTEADLPSSGFPISSISEDKQRRIVLHFVPDVTPSSKIIQLHEALGLRCSPLKLARMVALWECNSLVHSSRANTSVLCLPFALMNHSCLPSVNWEFEGDEVVLRAITDLDAGTELSITYMEDEVMNKSTFHRQEHLLYTGKRFTCGCARCSGPELCRHVSCPALDCAGAVQLGSANADAPAACGSCSRTLTAEELEERIARESELDELLTHFRKPEEGPGKDVEEDDSSSSEDEPQILDAPDPPEATFINVDKITPKQLVRIREIASSGRWLAPRGHWLAHQAFGLLKDVAWSQKAGPAAVLACLDQRASFVRQAYPSAAPNHPPISEHGWELHEAAVVLLSTQGWALESGDEDKRKEAARARLEECIAVLEPMCGSKEDTVQEAQKTLAALGVPCESAKKGQKRVRDDAGDA
>KarSpeRossSea326860_rbh_TGME49_216080
MVAELAGHVKDLAEADLKKDLRTELASSDESVLVQEEVARGYKGLASCVFRPPSAGGRVLVTTREVLRGEAVAHLELQLAVGRTSLAPAHQAVWDKILNIFATLEMDYWQRRMCDLVWSSLHSLTEADLPSSGFPISSISEDKQRRIVLHFVPDVTPSSKIIQLHEALGLRCSPLKLARMVALWECNSLVHSSRANTSVLCLPFALMNHSCLPSVNWEFEGDEVVLRAITDLDAGTELSITYMEDEVMNKSTFHRQEHLLYTGKRFTCGCARCSGPELCRHVSCPALDCAGAVQLGSANADAPAACGSCSRTLTAEELEERIARESELDELLTHFRKPEEGPGKDVEEDDSSSSEDEAQILHAPDPPEATFINVDKITPKQLARIREIASSGRWLAPRGHWLAHQAFGLLKDVAWSQKAGPAAVLACLDQRASFVRQAYPSAAPNHPPISEHGWELHEAAEVLLSTQGWALESGDEDKRKEAARARLQECIAVLESMCGSKEATVAEAKKTLAALGVACEKAKKGQKRVRDDAGDA
>KarSpeRossSea337995_rbh_TGME49_216080
MHHDLFSGCGPTDLAVRTTPEHGRSLHILHAAPEGKCILSAPVELQVEVPHAETASEQAKHLSENLNLDFLAVRQICNKVGSMHKTDMYWAALHSLTADEVPPDQDWPFISERTQARLLLLYRPAGPSSACFGWAHSDEGMDGNVAVDTKAVPQRNHNDETADGDSTHVIDGFGLDMADETPSCRDLVVLALCNEFKLKVSAGKLENLVLVWRFNSFAVELASFTSVRLYVAPSMATHSCVPNCSVIFKDDWRFELFVGPGGLKAGEEITISYIDDAHDFHTLQRRHMLACNWLFFCDCASCSCVPIPVCRSCPKLARMKVILSWGQKPLYADGQVSCSICLQNDLQGCLHYFYHCGSCDLDLCADCAVRASWGCTDGALDGEWVHKEDGTQGTEVIVGDVLLWSTGGTSKAFIKGIERPAALLDAEPKGGEPTWSESASKEIRITTWSGATSWIVPLNDATFEAELVGNELRWSEDNIWLRKTVSQAHEDYAKPVTEKQRSSRTASRCGEKPATNASSTTTQNNKC
>KarSpeRossSea347917_rbh_TGME49_216080
FGSRLPFCCVSILPCSHQWSSQRRRRNFLSLTFPSVCELSRASFGPTWLDLLAPVSSQVAIMRSCKRTLSKQRKTLRRLVKKRRMRRQVSSCVHLDSQSLEYTELGRIVHDVSQGRLALRFTPRGGRCMVALDRFAAGEVIFQETPVSVCPLRGKMLEDVGNQVYQNPLLRSLVAQLWDGGDSAYALDQLSSSADTRRSDDSWRRQWIRILRLNKFSWADKRSALFMAGCMFNHACSPNAKFRRNDSMGLFSATRHISPGDEVTISYLPSLFEAAPQRQRRLKDTYLFNCACRLCTTAQDTRSIRCPTQGCGGFVVPPPCVPFDNSHLKWHCTSCKKDQRQQSVPLSSESWFEKAVLELEERCHLYTHDTFVATLVLIARTLGPKHWTAICLSDMLLSEAIARTQSGSASTVDAGHIVSLVRMQRAWVEQLASHIKTVGSEYANRMYQSVEALRSLGLAAEASKLSAEILDEYRAAFGDDDTDTKQLLKWAKRSTGSFGKPFEWHNWEAELGDLSYSREESTRVEARLEELHHCMAEGIDLSPESLKTCAIALAKFRKQQNPQPLQEQRAIHIDKANSSWTGGLGEGVS
>KarSpeRossSea356852_rbh_TGME49_216080
MASVTLCGLESKPKLNGRAVTLVAYHCAKERWEVELEGDLPVDDLFKVVWDDSWHKPNEDTDKLDDKDKGKPTFKETIEQHLQKKRVTTPLKDLLVLDCNLMKMSLNDEEGNLLTDLTGPHLEHAWRKSFPLLFQKAPRGGKTLAVKPGCLRMREEDAVERLRFQRVEMVVNAAHKKPALDGESAELRPFKASSQRWQACPDVASLWDVKVDGSPCPVLLLSTELRDYSSGAQLQDPVRVAPRPCAEGQKALYATGSFKRGQVILEDDPVMFAGGGEGNELARVFQQFQHLTEDESVAFLALSRGPEYLWRLLDRVDYIGNMMQTTHEDFQNLDDFVTHSPKEKLLAWDVLRIFDSNCSRHAYKEGRLLYLKLSLINHSCRPNAVLADPKPEESKYGGDTIQACKKVLIAVRDISEGEEITVSHLSGDRLSLLEPLERRQERLSHGGFTCTCQRCLDDQTTDPLRTFRCVRAASCAGTHSAGRDGFSQCSVCGAVVGEADASRLLSGEAAQVKVHAALLTSLSSENLVPAPDLLTKSIDAAAECGLGPAHWLLCRQRELLFSFFQRHHKWDLASSVASDQLAPVLDLHLKTLGYHDHQLLESLADNLARTGQLAEAFSRYSMTLDAMKWMSPEQPAGKSDGCKSDGCERVRQKLRQTLLGKLDNDDDRAAPVQDIAHVSPAWAL
>KarSpeRossSea373911_rbh_TGME49_216080
PHLLSQSKASGIFQFETFPLYVNLQMVPHRLTAMLFRSKPQALVVKWRAMLHGLKSRFHPGSVVYLCNLQNCDYVDEPCELQRFHPEKERWAVRLRHPRFNGKSILVAEQNIGLAYCILPLYASKLSAHRGVAFCTERGMCGNGLVLTERCPTGQVVLEEHPFLVSGGDDSALDRTQCRWQSYLVMQSQARKDDAMQEALHVFEGLSTGSWPAHHMADFELRSKEIFEQVCKERPELEEKSWLRQAILQVLLVWQSNQFAFESGSGKIARALFNLVSLMNHSCSPTVSLQAQWSDGTPGSTNTGDGRVVVTALRNLRAGDELVHNFGPPELLEWSRAARQEYLLRILGFVCRCCRCDLEQISPDQNAVEVAECHEKPDIDNSAETLLMSMD
>KarSpeRossSea375442_rbh_TGME49_216080
MVSVEASPGGSFEKVYRHETNSQRGAVLCVSEAVPAGSTILQENAVVVSSPFVSSTNSMLWSELEHLERTRALGGGSNMVGVHAAACCALRDLRVSGVQELLLSQCGVESANPRADAAVYKHLIAKGAVPFQNFSAAEYSRLLGVIKVNAFHFEPHEHTSCEFVQSGTADLTETPGCKHIGGLGKALFGRLARLANHSCDPNACHHLSWDAAATVLTLDVVAQVAIGKGEEVLISYLSEDELATMTVSERRQKLRGWGFDCECKRCLQEGALECENLPERVATPPLTGLEW
>KarSpeRossSea391561_rbh_TGME49_216080
MCQVLTSAIINVVGKDVEVLTYPEVGRVLKATRDFLPGELIFSAPRELRITVPMRASTESSALHTSARLNTGKLDLKLCEDFQALELLLAEVDAMFWPSAYFSALMSLTEVEGPSNNRWPSITKEVQSRLLLLHQPKDLALHLPALSSETSAAGIMAGDDIVSDCSRSNSGLYSVCANICAAFELNILAEKLASLVLVWKYNAFYTPGSDSEQEYGLTLDIFVATSICNHSCSPSCETCTNDDLTNCDLLAGSSGLAMGQELTICYLEADDLDLNTTQRRGTLADNWLFFCMCVRCAVQELPRCPWCSQSKAMGAIISAVSEGLYVGQQASCGMCSDTTLQDDHPYFYHCDGGRHDLCTKCSEQFLRCADKTAPALLHDNGESALSFPTPPAGCRPRQ
>KarSpeRossSea391678_rbh_TGME49_216080
MEVTGFVQFENDHQVGMRLLKPIKSFRRGDIVVRQKPMVTSLVDKHIDRMEAYLRLNTASRAEFRALFPDLELRQLCMQVSEQDKCDAEQAMSDILSKKEVDIGSFSPLEAANVVFRWRVVRPISKIHMFKIISKMWHSCKVEVHYEYNVQKEVGEVIAKCDIAPKTWMGLWLLEDPRLWWKGADVRSAALKEAGITVKDCICPRCMGPDTCRAIKCPSCSQGEVTRNGKLTQWKCDKCKFDGNDASCAGILKIEQELREGVLGSPEVLAGETTMQEVLAGHSKEELFVWMETVETRLGLCHWLAMVLWEEVVRREMARSDEFTFTAAHCSMQMLEWIVSREISIPPQQLIGDFAQIALRTLEFLQSKVGLLGIRDLRCVFLRAVDLLRKLFSAMDKSLLERFKPFAGSAINLRRNCAFCGNKLPDNPEKSVEQQAGFDDDYDEPEMYLDDEDMAEKNDAKKDATKQAQAAGSCVEHEDFVRTCAICRELSYCDIGCQRADMQRHEPYCIPVGTPFMSKLVKNMLVAA
>KarSpeRossSea391709_rbh_TGME49_216080
MEGFQNIKVTETGRRGRALVAARDINAGEVVLLEEPFVLVARQAASEPLCVELDAVGTFSASMWAAYLQCQQLEGSALKKVLHLFAPVTGQTAEGWRSILYPHEGAIRRVLPDFDRDLFLRVSLAFNFNSVACALVTENGQEHGDDLGDALYEFTSCLNHSCKPNTSCRTVDAAGTTEVRAVSDIKAGEELCACYVEPPLLLAPTVTRRHRLQEAYEFTCECVRCAAYGDDVLAFPCKVPSCKGFFCLQPGAGTRVRGPHARACSECSHIISQNEVQELADTDTDFAVEVFSMDVETCSDSDVQDTVEAILSLQPVHPLHYLTLHIAQLQQEVCSFLRDAAGVVAAARLREGCWNVLLGSPHRQWAFSLEHLGDALLFKQEDKAVVPEEQLLEAHDTFQRALHMMTLVDGPDSFYTTCIGRKLGQIDHMIAAKKLKSRANHSITSPS
>KarSpeRossSea413512_rbh_TGME49_216080
MGKQTHALLEPSEADLLKWHSVSSCKGLPRSAVGPLEIRRVPGRGRGIFTTEACERGQLLLVDRSFCLAERGPSLHSAAASAFTQPEKALAERRRFCALAGGESHLDAADDILWWTEGEALGGVDRLGADILSEIVSCNCMRITATDENAGSQESRYSAVFLVASLLNHSCVPGATRHFLGDCIFVRAARPLAAGEEVTIGYAPAVASLQERRSFLAQFGFECDCVRCRIEALIEPTIVLPGSPAPSPTSAPGAAVKAAERADFAGHC
>KarSpeRossSea431945_rbh_TGME49_216080
MDNNSWKHIALHCREESPNLTHREVAEKCGVHVEKLKRFLKGAKVRENVAEASGVQHILGSEESSALRSLNADGAREEGNKHFKNGQFRKALEFYEKALSLNQRCILSLSNAAEALLRLNRPADAFVYSSRAVTIDRLHEKTWLRHVKLERLQDLRISLFGAVAKASPYCYGFAEGLYIERNGEHGGYRVCTGLAIRSQSAVSKEKAVLPWTCDWIYDDAKLSTFLSKVTPAQVSKMNGLFPRSYAEMGNALKNVASLSALEDRVRVHMSGSSKPSSSRMPSDDVVREHVRVLGCVKLCSHDDGLHHFAAFYNHSCSSNCEVRGETDMEIYANRDIAAGEELCISYIGIYGQSGGYGGSGSHVNQLDWPVKLRNISIKKGWGVNCECPRCATEWSQEPVKSHRYDEAAWMAFQEAAMPVVNRKALQLGFLASPALKQNALTANWNSVPWKEVYFLTLQQERHRFTSRA
>KarSpeRossSea431947_rbh_TGME49_216080
MDNNSWKHIALHCREESPNLTHREVAEKCGVHVEKLKRFLKGAKVRENVAEASGVQHILGSEESSALRSLNADGAREEGNKHFKNGQFRKALEFYEKALSLNQRCILSLSNAAEALLRLNRPADAFVYSSRAVTIDRLHEKTWLRHVKALSQLERASEAYVWLADLFSEILSACSNDPVKLERLQDLRISLFGAVAKASPYCYGFAEGLYIERNGEHGGYRVCTGLAIRSQSAVSKEKAVLPWTCDWIYDDAKLSTFLSKVTPAQVSKMNGLFPRSYAEMGNALKNVASLSALEDRVRVHMSGSSKPSSSRMPSDDVVREHVRVLGCVKLCSHDDGLHHFAAFYNHSCSSNCEVRGETDMEIYANRDIAAGEELCISYIGIYGQSGGYGGSGSHVNQLDWPVKLRNISIKKGWGVNCECPRCATEWSQEPVKSHRYDEAAWMAFQEAAMPVVNRKALQLGFLASPALKQNALTANWNSVPWKEVYFLTLQQERHRFTSRA
>KarSpeRossSea439928_rbh_TGME49_216080
VLGTKVRPPAISGAEAEKSGAHALVPGLDAPASTADAGAGDASTTVDGGPSCCPHIVPLSFDSKLISAIVATNSVAIPAQDPLSKLVKRARENGVFEKIDCSASALFGRLSLFNHSCMSNCFVCFIGDFAFAKTAFDVQVGEELSICYVECKSFVEHREKLLNGWKFSCTCERCTFHSYNPSLSDAEVEIQTAFERVLEGARSGVRDAEHSISQACIERLHGLYDHLEVPVNMQQQRASLYMLELNECRLKGDICSARLKLEAICSLHRSVRGRNPDDCSIVEFTLELAGILLLMEGPDECRSLLRQCYLAWCSCLSLDDWLAICMFNSATRLAIYGSSTQVDSNVVLSCARAVFL
>KryFolCCMP1326000736_rbh_TGME49_216080
SLNAVLSRTGDPKLRERAQTAYEEASRRKRQAESGDYDFAALATLPVAAPAGVEDYMGPVAVQHIEGKGRGLVVTQDVDVGELLFARASSWPRLSEGWRGAXQEEHDAFFLLCGADAKVLAELPRLDAQGRGDEMGARPRQGAQKKAVEAILNANAHELDTSDVAALGVRRQGGDATRSSAIFLVGSLVNHACRPTAARTFFGDTMFVRAARSLRRGDEITDGYVSVLKPAYERRRELQEKYGFDVADDRAIVEDTLWPKSVAGPLLERLDTLQDASGFEQLASEVESLAFDRVSWLCSGAAPTAVQEAASRLGPHVARMLCGTVPVFVLVATLAKRSGKHEVAAKAFMRCCSHIDEISPYSAYHAHWAMDALLEAKRASLRLTSFESYAHRVFNCHFGPGVFEMWTKKEHVLGDCNIAAEASTAMSLSFGPLTFQVSRQPGREVEVVVELPECDLAGLEVHIAPFGVQLETQGRREAIVLPCRVRTDVAPPV
>KryFolCCMP1326018037_rbh_TGME49_216080
XAPGDARAMATDGPRPKFCAKGSVFRPGTAEGFGRWASVKVRFPAAERLHEFLEVRVTDALGVHVAAARDFESHDLVISEDALLKLPDASPEARHRLERSFGERAPFLAPAVGVDWSKVDEDVRQAALSLFYVHPLMSRPGSRQVDSNIECIKKLLAGGDPPLRKSIPEPMDLLRFLHIVDLNIHRDDERPEHADFTGIFVFGSKFSHSCSPNCSWSFSKEGRLQYHALRPIKAGELLTFSYVGNGMNLLVSTIERRRRLSTLWFVCQCARCAGPDSARWLRCPCCRNHMGCLPEYVQETAGETSPDRPMHVDVPDAPAWRCQSCKQTFPAGEMPLKDESDLTRLVPDAMMKSTGNPLQEARLFEQLRSRAAATVGKEHWTYMLAGFAWLQRWLAALRTEPIIERSEAEFQVVSKEIARWLEVNAANNTEQRLSALFAALRLEHNLGGGLAAWGYDPVQPLGESFDVLPQLEAFGWRISGEGTVKGPEENGGCDS
>KryFolCCMP1326020944_rbh_TGME49_216080
LNAVLSRTGDPKLRERAQTAYEEASRRKRQAESGDYDFAALATLPVAAPAGVEDYMGPVAVQHIEGKGRGLVVTQDVDVGELLFVNXLERAPGRDSPKVGEVLEEEHDAFFLLCGADAKVLAELPRLDAQGRGDEMGARPRQGAQKKAVEAILNANAHELDTSDVAALGVRRQGGDATRSSAIFLVGSLVNHACRPTAARTFFGDTMFVRAARSLRRGDEITDGYVSVLKPAYERRRELQEKYGFDVXGLWPKSVAGPLLERLDTLQDASGFEQLASEVESLAFDRVSWLCSGAAPTAVQEAASRLGPHVARMLCGTVPVFVLVATLAKRSGKHEVAAKAFMRCCSHIDEISPYSAYHAHWAMDALLEAKRASLRLTSFESYAHRVFNCHFGPGVFEMWTKKEHVLGDCNIAAEASTAMSLS
>KryFolCCMP1326055460_rbh_TGME49_216080
XAVDFVGARCGRCGFVVDAMESARLSALERRLASVVEDWSEGRREVEAAEAEEIEGLIDGAFAQHAGATRARRRLVDFYDGRGDAEAKTRHLRACCDFAAAAYPGATASHAWAVDSLADALASAAESPAPPGAPASARGEATDVEEVSAIESAGGAGADAAAEGLRQEAAAHYATAQETLEMMFGAKHCWTAEVVEKLARTEELLRH
>KryFolCCMP1326080364_rbh_TGME49_216080
XDAAATRLAALLRWCDEHGVERQGLEVESRPGRGRCLVASRPCAKGDRLLHVPPAAVLANAVDDGRANHVMLGLAHLLLKEDALASGSSFAPLVEVLFEESRYPFYLEDYISLPGASGLFAKLRADRNTQFIDKLCSVHPSLKRHRVGLAVEAVNNRAVYCEKSKVCALVPLLDMANHEARPSAAWSMAEDRGVVITARRAMQPGDEVTISYGEDPNSEVFIAYGFLPEGPGPHHCVDLAVSLHPPEQQRYGTQAFATLRILASGAVKNRAAAAPLLKGARAFFEMEAPGPEMGERPHEELVAEALVRCAKAEECAWLRVLAEKREKLAPLVEANCACLLELVVRIEAWRKGGRAESLMTALSAAPPPSSDTGGEDSDDGGSGSEAEGGDXVTAVERCASAVYLAAQSAGRPPVADAERSEX
>KryFolCCMP1326135543_rbh_TGME49_216080
XGIHAEAGEILAALLKDVKNVSSTRHPLTSLAWDYASDALIVLDLDGKGRGVFAIRDIPPEETLIVQRPRVALAEPAPDPEELEKAQWDWTLSVKRFENKLQTADALLDTIISRLPNGSGVPPPVAQLEEFLDILSPRVLPLLRQDPGFMPIQERVRLSGVHXLQDRVASFNSYVDMIDKQIQLLLFPVFASFTHDGKAPNCYHHLFDDGGGGPAFMVVIATHRIAAGTELTLSYRSDMEEAE
>KryFolCCMP1326157353_rbh_TGME49_216080
XGRCLTASRTLEAGEIAIRERPVLRVMDSETMDMQVCAHVLGEEPLEAYVALGTILAAKGVLEVVRTFCEGSTAIFAAQVVADIEAAVLELVARQLCDDSGVDRASAETHWRSVLLAFKTNACHGEGYCALYERICCANHSCDPNASVVLGADGEAHISALRRICIGDEVTISYVSQEFLEQAAQA
>LepChlNIES1868010511_rbh_TGME49_216080
MPFRCGTTAESFPCQPRFVLKGLKADKEFLASEVDICSFERDGRWSVLPRGAAEALTVSASNIRVDDYSTATPLQRRVRVRGVESRPELNGQVGNCGTFLADRGRWPVRLDSDRVDRGATPLLLKSSCLCDEDSGDALADPIEIGMKEIRGVRHRTLTATSSFFPGDVIFREKPAVVVPEQEEVIDDGGEHAYETILRAIRQLLALPRDQRSALLGLYAHDRFSLSVRKVQSTKMKGGYKSQEKQRNINRADFFENLKKCSFSPKSEEEADDIWTFVRVWEANSYTVNDNQGLFLKLSRANHSCAPNVLRAELPSNELAVVAVAPISAGDEILCSYLIDWHLMEPTERRRQRLLHWRFVCECSRCSDGGDAMRGTLCAETLGCKGVHPTKNGASGPCNVCGGQLSMQKKDLIKKAESELTELYRSIEENPASVSRDGGKMLCSGLRRAEELFPESHWLVEAFHDISRDFRMYTGDTRAAKADLLAVIRFLDEHLKRPSVRRGLLQIKLGEMEFQLGERLSALRAYSAALDELGTILPPDHDHCKDARDGLKACFDD*
>LepChlNIES1868011829_rbh_TGME49_216080
MPVDAWTREVASHDCDPDVCICCGGAGCVESYGVCPLCEGMDTSTLEEDDDGDTGYSKSGVLAVARSIMDGLPSYQHPSLTISIKKFPGRGLGLCAACDLHPGDLILAETPLLTLQGTSSYIGNRQANELDSSISMRAIRELSAKDARLIDDVCKSVAQLDDAGQKDFWTLADSFQENESDKTAAGVFLTNAVGDDISRVYRWSSRANHSCRPNALVSMEGDVRRVVAARDISVGDEICVPYIDASAYSTDLRASLFKIAQAMELDYQLLLVGLYREQLHAKWGFWCTCARCGPVASEADAVMEQWSKL*
>LepChlNIES1868028299_rbh_TGME49_216080
MATTTEAVDAVLEEALRGLGPALVFEEVRKLVETASRAVRLDLDLGGSTDRKGKGRFLVAKRALGVGEIVLAEKPIFLGATDGPSSQLACSEEFCGLVDTDPEEEDFEFDEDCLHPCSPLVDCVAAFFLAKREALHGKDATTRARAKIKIHQLWALSRDSAAGSGVPPDMASGIWGVLRPELQELASEEELCLLLQRILCNRFGAGESGLDLMFAGSMFEHSCVPNVFLGAWGYACRGGKPDPGLRTYRALREIEADEALAIDYLQLPDGYIAAEDRKELLRRWNFTCACARCTFMPDLTRAFVCADCRAPELCPADSVVRPERTRLICRACGNAASEEYAAKCYAHEAELRERAGNGPWFYNISENTEGEGGSSVTSLSLQGDGIIGRFHYAVFGMAWDRMRAGVAETGLAEYSAAVDSIIPCLSRLYGDDRHPQLLQLYHTMATLKQFDLDAQRWYLNLEHEVIARNYPEESERQNKEILQLCTSRGPHSANADAPADTWAMPSAPQGIDISTTGLGGMD*
>LepChlNIES1868030206_rbh_TGME49_216080
MKLFEEAHRGGNIFSAAFLSLHHHEVGELQTAVELMEESRKAWNNNGCKAFFGCHLGDLYFEMGEFEKAVELYREATNAGCGEAAHKLSVLLAKENQPSRRSHKTGYISHAYEPERSCENVVHTTLMTGNRLDSVKPERSKLAGNLSGDCLLEPARLVVIQGIVNEPELNGCIAIVLPTCLNMKPGRLPVLTTSGRSLSLKENALLDISRHNEVPPVVAFNLPNFGDCVSATRDFVPGEIMWSEPPLLVGVARIFPCDLQDLLRNCAMPVRQEGHAMTLEPKTLELVEAFKEASVSTQKRVLNMKRVMDKTSTMAKVVSKAASFLSRCAHTSDSVVEEHILETVLAISSVNAFSYQGRTSALFELGNKIEHACDGGNCSYHVNESGYGTFVARVEVGIGQRVTYGYLPDRLLWRGTHQRQERLHGLKGLTCACKLCSFGEDLYRQLWCPQCPRTAHCFAAPLQDGSQTGRWLADQCRQQFSDAEMGGILHVETSLAQRALYLDDTAERGRIDISFSDLVHQRDKTCTALGPRHFATGILARMVDTMFFNQHFHPELGPPRWCPKALTEFLESLELNEITLRWNGSKLGSMPVEWDTTLIPVAATILEGRRIEKSALQPDTIRRLIRLMDMARLSIAGTHGESPPLELIIDLLEQLQILADRSSASNSSSQEPVECLASFIATEISPKEPLIGGWQDAAHRNAQVSDGLMKGRSTVNDSKVLLLKLSRCPRNLEMMLLEAEELAPCRDALEARSLKVKLPSGAKIFVHPDHYAPALEAIRLYGWTLYPGHVLVDPKLESVMVQLVRSLPGQASVYPKTRKPLPLGLAEFMQESNTNVQITRTFVSIRLPSSLRSASDSGAPRTVSTTDADPRKHRIGPSIRKGPRTPAS*
>LepChlNIES1868032868_rbh_TGME49_216080
FKRFASTWMISFTELKETPGKGFGLIATQPIDPGTCILEEVPLLVVRDASDVGTWCLQSVLIALSWRAFQGTGIVGWVLWAAMSVLAVMFGPICWQYCHLLNSIRSLPASQKDQFLNLHSGCVSSWRLWRSINIVRLNVLPADVGSVVCATICRVNHSCDPNAWAEWDAAKAKEVLHARRRIAQGEEITITYCNMLQARASRRRELHSKYGFTCRCIACSAPDEDGRLSDSRRLQCRDLEDHAIPQKMQENKFAEVLCDIELLLETINAEFGKDCHTGKGKLCWQASMAARKMGDETLAEDWMAKSRSHHGFP*
>LepChlNIES1868033165_rbh_TGME49_216080
MADEKDVPSVARLLAAGQRGEVIQTAGVFGTTHASNIEGKGRGLVAATDVSTGDLLLLEPALASAATYEDLASALVRMVGPSLPDADGPIASDAASTGGAESASGRDDVLLAQLLCLSAWGEPPASVGPLLKEETESFMRRKPRGVDREASAKVLQVLGVESTEDASFALTLRKRLTLVAKANAFRSATDPFGAIAWHALSPREQVALSEANPAMVPSPIVSLFLRAALCNHSERPNATWFVAGGVIMVRAAAAIRKGDEVLLSYWPDVDSADAVSHGSYESFGGVSSAIACAGKELDFSDEQVKGLHDLKHLSYTVASTLAEAGASGNVAAAFESAASTLVSELARIEKVLPKDLRAFLEPRCIHAQITLQQAAILVAQGDAERGEKLRKLGLLRLQGAFRQYPQPWSSRVLLRLLFVLKGSLRPAPSELAKITDEGSSDFSVQLAQQARPRVDEIWPELQAAVEAVYGEKALVSAVLSKCSIPWGDE*
>LepChlNIES1868036694_rbh_TGME49_216080
MARLVLQGLQARPEFNGEEIHLCKYDVVSRRWEVEIAVPETRNTAARASRRDTSKRSPKLRVKPMCIKLILESSDARSVGRQVRVHGLTGRRHDLNGHIVELGAFQALSRRWKINQDSSSSHLPETLLALRATSLSLLNSDSKGSDEAVTSPSEPVYVDLWADAPDGVLPQYVLYAGEDLKKNQVILEEEPVLIVPSLVEGAYIARVWAEYKRLSSAFKSEILDLDEGPEKVQVTKEKALDKEEMLNAFPEFAAIPEHQRDEAWKVLRVFNANAQEISSDVGAGLYVTLSRTNHSCRPNAVRILDGYDFRLVALEDIAAGAEITVSYLSNESLLEPYANRQVHLQRWGFDCACECCQSQAEGADPVRAFKCSKQVCIGACLATRDGISPCQVCRTPFAASKTMLDKEQKHALTLQDIESSLATISGTEDVETLLHDILKDGLTVKHWIVCRTNRILQLLYAREGMYAEAVGSAYSLIAFWDAHWPHASLQRASDRQTLGNYLLFSGRYADAFYSYLGALHEFGQLLPLDTPIYTQLHEQLKAILAGRVKSSAKSEKDEQSNMRKANAGRQTDTFEATDEPRGVPMECVPELLTITCPRNKKFSGTYLLDAEHLVHGLPVWRNQDGVYWLYAGKDGTWGLGDDEDKENGFTVAGCFLYSRPHKRKPPHQVTGSWTYWDERREAYLDDRRIAVRCNGEGPDDSVESSDIIALLWILFGVLALSTAGCGVGWYLCRYVELQAGCIAGWVCFVFTVLLFGCFVGLLGCVLLGRLLRCCRSFASRSKQKVQ*
>LepChlNIES1868038503_rbh_TGME49_216080
MSCDILSRFLTWCDSQGVVHDRVAVKSCEGRGRCLFTTHPCAEGDVLVFVPSHAQLRAFRSSVDYMSSHWMVALVHMVLEESASDSASTFAPFLELLLDGSDVPPDLAAWAGVLPGSAGRVAQYRLEQRNLLLDELCQALPGCSPVRALRALYAVDSHSLYCKDASLRALAPYFDLMNHDPKPSAYWKMDPPEFNLQVIANRYLGPDEEVTILYDFLPNARLLLTYGFALDGPGPHQCMDFVVHMPSSPCSDKHLTADLGEENTTHLAEADIRVKADGSVARRAALVPLLKAARQLTRDATETDAGEKLLARSLVSQAQAERSQWSDLLSLEVASSNGHVACLANTTVATLSNFLDRIEDWLEASLSKPRKLMDALGPGDVISDSD*
>LepChlNIES1868039199_rbh_TGME49_216080
CSGASLLECTACPQILWNLHPSRHMKRAFAASANPCNSDGGRAVKRARAKAKATPKLEPLCYDEAWGLFSDDVASCLDWDALFEAFDQLTRPALWSLTVTHSRVSRQLPLRLQQEKEQHRRCSLIAAVSGEWPASGSSEGSSCLAESQIESPQFIASSRVSLRNDAAGKGRGWFVEQPLPAGTIFLIEKPVVATLDAEWRDRPWAVCGSADTAALGIQLARNLSPSVESILKMMHPREGYAEIALADELSDEDEEEATALANAVDKAWSKVEGISDESKARLQSVVRLNSLGFYTNSDLLCHSHNFSGLTGSGLFALASGFNHSCEPNVSRFSVGDVTIFVTNCPLETGMELCISYIENELLCAPKSLRSQSLNRDFICACPKCVASRPEYEQEFISSPSAERPRFMRVDAQVQANLAVLSAEDRVDAVEATLRGEIGGDDEGEEEEENKIENDAEDKVHGNSESACKIKVPTLLLGKDAQELRVVQALALMQMQRHKDALAVWRRLAAFSCHHCPPFDESVTVFATQCALCALVCRDAAAPAYVCSALHAHRVSCGVSNYKYRYAKEVEFSTAPADMKQQFWGLVGTGEIALISWEDAIAAWKFTSDEVPEAYTQLEV*
>LepChlNIES1868039782_rbh_TGME49_216080
MDVRMCHGANKSFFAGSSAFTRDLTKSEYNAQRVTILKWVPDKKRWAVRLFQEDFNGKELLVTEDKLCFDHFVANQRMKLPGHLELKEASMNGEALFTLQDIDEGQVVFEEYPMMVVNNSIASHDSRWNLYFGVMNEKGPDAPILEAFDRLSDGDQTEKYIVDATTLFTKMIISSIGGEATTFQSSAQGKELFKSEVWRIAAVIARWHTNSHEFYLRGGEGERGSISAIFYFGAKMQHSCEPNISCTADPSEGFMTVRALRNIKAGEMLGNSYMGWDTNFSQLSLRERREKLRMRGFVCHCSRCIREQDELVQQMAAAVAGATGAEHKSNTSNKNSKEMDTNRIS*
>LepChlNIES1868045880_rbh_TGME49_216080
MCSTSSGLVARLKLRCNRWLLIVEGAGADTEVHLSPSLVLLKNGNVLNEPLSISLPLHAICDPQCALARRSLDGQRLLLSWPKLGTLVGSTPFASPSALARACHDRAVSHADAHEGSACVPASEAAPTSIQELEAKFKALKEGCRELDRKYNRMNELYAEMNNIAREELDVATGPKQLADIDGQNYLAQLPDGLRIDEDLQIGRCLVADKPWEAGSVLLRELPAIFVPMEALTPADRKDLLITWEALNSRQRVLLYEFVAHLDLAHEEERLRLTLSDDELIGMKLRGLTEACHDSILRWRMVIRVNAHCFGYGAALFVIASKATHSCCPNCRAIERDGAIELWTIRELAEGEQITISYIQDELVLLASTPVRRRHLWDKFCFLCICSRCTEPDRARCFACAWCGSGGFRAVEPPLAITPSGPKWEACDQEAQHWSCSGACAEEARMTNEPCAIVPVHDFYVVDCLAREHKALVMWGELKSAVGIIAAKMLSVETFLALALEESRHSPSMRWDGLWNRICKFQEDLDFSPKHWVAAQTSLLKSELALVLAAKDGELPITESDVVGGVRNFICFVLRVCPEVKYVLERLVNDVVSLLVDYKNGTLGRRLRILSSTENILGEFMDNSRKHALHELD*
>LepChlNIES1868059698_rbh_TGME49_216080
MNKTAHADRNSAAVDAQPSPKRARLQFMALGEDLQAGPCDDRTRGHGVFALRDLPRGWCWRDHAVCVRSDTDRLRRLPDRTNLDELMQELAEGASMGNKRYQLLLDGDWKMSYVQRHLDVQDTTYDDLPEWAKIIEMTPSAYNILAAQLQSNLAAVETDDPRSGLILNPLIRLANHACDGNTELVWAPEDANSCTCGLGHFMLQARREIRAGEEITYSYIGVNSLVNQADLEERLAVLFRRWGFDCNCNLCREQKPNEDVTYRNTKDLKNTA
>LepChlNIES1868073187_rbh_TGME49_216080
MVDSLDADCDFLADGIVLTATAATGRSLLTIRSFSPHEKLLVAPAGIQIQEPPTIAAMSDCGESNGSTLAATYAEVVRLCETVGSTFGSNMYWAALSSLVVADGPLIVDDHLLGSWCTEEGCGHSSIVSRWILPPPVSEEVQLRLLSLYHPASLSSKNPGLMDNGQDEAASRIIDKFHLQCSPTKFAELVLILRYNTFTSLDGNGLDCFFLPSLCNHSCSPSCDWARDEEGRFCLYAGHRGLLEGTGVSISYVNDDDLECPTRERREKLAGNWSFFCECERCVSEEIPSCGTCGQRSTVLLSVVDESPYGKYDVDCDTCQQQDLQSEHSFFFHCFECSTDICPNCVPCA*
>LepChlNIES1868104390_rbh_TGME49_216080
GTLAWTLEQQGATMLRHLGFGDKVLPSDKQLVDSMAQRVEPIFEESLQILSLMFGRKHEYYVTVEQKYIDAKKFLQRRSKICRGSAGL
>LepChlNIES1868127111_rbh_TGME49_216080
MPNQANGRRRGLVTARRTWRPVAIKRLGPLDLRAASADGGGICWVASRVLQSREILVDGEKPLLMVPSLESSGSAGDAATNAAKVFFGVDERVRGAVLQLCRGPPSATEFRESARKGAHQVVQTLPGKHVDIDEAQHVIEAMSLNAFEGLNDDLLLFEDTCRFNHACAPNAEYGLTNSGEMRVRTLRRIEPGEEVFISYLGDGGLLSREARRAILRQRYLFECSCCLCRGCHDEWSAWACAQCGSRVFEMQACGHCNTICDSFATITKKAISLEKEVATMALQIETSASTEEGTKDYADKTDRLRSMISSARELGLQHHVVHTRLQLLLVQSLISCYEVSASRKQNTKQLEEGWTNLQSILRWFDQPWNPAAHCWGVHLAETMANMLSVLQDSPLRRNRNRAQLIKSLLSGRKPNANE*
>LepChlNIES1868140452_rbh_TGME49_216080
MEAFDKFLVVPAAARVAISDKVGRHLVALRDLRAGEVVFQERPLAVAHRFADDGQQVQLNGAEAVALELMKLIGTGCQAENSLKLLKSAVIPHEKLSELWEKYLVLNKKEAPSGSKDLLASIFGKASLNAHGTKDGSAALCLMGSMMEHSCDPNSFVDFGHLHGPELDGNVILTLRTLVPVVCGESISISYVLADQLCIWRSTPLRRALLEKRYGFVCMCTRCLKEPETPTVFRFACPACEKKDCCFSPTCSDDACRELQCDDCENVFTMDEEQWKKLVPLNGVEANCVTILPRFESNERDHLTTLKQAAQNSRKCESDENYHLFHGGIAFEDTDCCSSRCSGFHNCRQIPKHTACFDKIEVAGPDNSCGTVKDLVDASKKEETPGVFLDVLRVLQAEAQTASERNAIMWGETNSGRVIGETVPCASGACYRAESAAIANPPRVQASRSEKPSSVDTLLDMEDIEVAGAFVGTLHQALGQDMRGQRQRNMPLEASTAELQWHAWIQEWVSMTPRARERLVQKLVCGVASLPLAKQCQALGLAIEHRFKSWEPPLSQSFTEQARLQRGLRIGQSGVASLAALDYEEVQRLGEITSNALSSSLSPVGMARVVVRLPPMRGRQLKELLVRESVLSAKSAEKLFKAVRRLRLMLGVDKLDVALVGVDCAYGAGLCFARAGRASYSAATASAAAVAEAYDVAAASADAVLQMGANALQTASGGASSMRTLSQKVLVSEDVNAVGAVRRTSRSEIPPDQPSDFI*
>LepChlNIES1868141644_rbh_TGME49_216080
HFGSRMAESVSIRNVDVLSFAAPWIGRNCGCDVVPSEKGLSLIATCAFGQGDIILEEHPVAIGPPSPPPDIPEILHDLDFDPDADIDLRLWYAALQFAFPSAVSRPRHAATLQALLNEMAIYAPRESRWAEKYRPLARRAAVAANLSPQQEADILDAILLCKFSSLPLHGSWSGGRCLFAVVSKSNHACFPNCGLRYVGVPPGEQLKQPEILEKMFGVTQGSGFLELRAITTIAAGEELTFCYYEADFAFKPTDFRRAKLMLGFEFRCKCLLCEPGDQAVPTYNQLCKRALCWGKPPPVPPGGFQRRQDWLPAKAAENTKKMIPGSP*
>LepChlNIES1868143218_rbh_TGME49_216080
VASMPSADGAGKTHGNVVSPLGCYFREGLEVREKPGRGRGVFATEAFAEGDLLLVERCLLVFPSTHELHAALLELFPRSRDEVPSWLYGWPLGFLPLGLLSRISFRIFSP*
>LepChlNIES1868147230_rbh_TGME49_216080
AKVSGSRTTFTPPRLRELRRVLKATPCVTWGDKRLSRIVRVIVGSCSPHGSCGVILEACACGRCPSVHSQGHRCADHVTVRHRAGKGRVLIALRDFEVGELILKETAAVCVARQNQQSWCLHCQAFAGFTPCCKCGFRLCGRCAGSVHAIECTLLQRLATLQSAGWSESDAVWILRALALKWADPSGWSLITSLESNLDFMERERPHELRDLQKSGEKLLASLAAVAPGPISLKEVVHVQLVTRFNSFKHKRLGDHISALYPNLISMLEHSCEPNCCWVDSNGLATALEHATEPLQCTVRAIQRVSSGQALAISYVTLDLPTHRRQEQLAEMGFRCGCPRCRDPSEYGSGICAIACSCKGSLIPSEPNYDVTGARWICDRCDRVSDWANICKAELRLARVVEEAFQKGGPGTVEGLLSRELKHLHQFHYLRYLCHKHLAEKTPSVVGASWLELSSRLDLKTAQALASHYDRMLDILEAVLPRFDPMKASAHEWQAAALLAVCRNTPPDPPEAYEAALRRVRMALHKAAQSAATCYGTEEPRIEAMRRHVAKFDAALGDPVDCDFGGNTVLSPARERKESDFV*
>LepChlNIES1868147231_rbh_TGME49_216080
AKVSGSRTTFTPPRLRELRRVLKCIAAHMATPCVTWGDKRLSRIVRVIVGSCSPHGSCGVILEACACGRCPSVHSQGHRCADHVTVRHRAGKGRVLIALRDFEVGELILKETAAVCVARQNQQSWCLHCQAFAGFTPCCKCGFRLCGRCAGSVHAIECTLLQRLATLQSAGWSESDAVWILRALALKWADPSGWSLITSLESNLDFMERERPHELRDLQKSGEKLLASLAAVAPGPISLKEVVHVQLVTRFNSFKHKRLGDHISALYPNLISMLEHSCEPNCCWVDSNGLATALEHATEPLQCTVRAIQRVSSGQALAISYVTLDLPTHRRQEQLAEMGFRCGCPRCRDPSEYGSGICAIACSCKGSLIPSEPNYDVTGARWICDRCDRVSDWANICKAELRLARVVEEAFQKGGPGTVEGLLSRELKHLHQFHYLRYLCHKHLAEKTPSVVGASWLELSSRLDLKTAQALASHYDRMLDILEAVLPRFDPMKASAHEWQAAALLAVCRNTPPDPPEAYEAALRRVRMALHKAAQSAATCYGTEEPRIEAMRRHVAKFDAALGDPVDCDFGGNTVLSPARERKESDFV*
>LepChlNIES1868150156_rbh_TGME49_216080
MADGPRHAVPFCAASVPQDKAEALNWWAKELLHLPHVDVLHECLELLITDVLGMHMIARRRYRAGETVLSERALVRILEATPEASDRLEELYGPRRASFLLPAISTDWGAAPDGAKEAALTLFWAHPLMRDRTGVLIGENADACKEIVKENSFLREWDYFDLLKYLHIVDLNIHKDPGHASYTGIFVFGSKFTHSCAPNCSWSFSADGLLQYRAIRDISEGDILTFSYIGTGMNLVTSTRARRLRLASLWFCCQCSRCQGPDLARQMRCPQCAEEKCIPVYKDRPFMDNWRGDRPLKDLIHDAEVWRCNNCRGESDAAKMPLREEESLDDKVVRAMSWGPAKCDGFLWCGYLSLRCEGLDALVQGPNAIRRTRSGHRRFRYGKSCRASKIRRADCGQIALGLYSRHVRLVAEMARSSEARIHDCHQGGGAYEWERTHCCMVSGLRSRQHGAALVCPFPRGAVGAQPRRLLAGLGLRSRGLALEGSSKAARLAVRRERSAWPR*
>LepChlNIES1868150157_rbh_TGME49_216080
MADGPRHAVPFCAASVPQDKAEALNWWAKELLHLPHVDVLHECLELLITDVLGMHMIARRRYRAGETVLSERALVRILEATPEASDRLEELYGPRRASFLLPAISTDWGAAPDGAKEAALTLFWAHPLMRDRTGVLIGENADACKEIVKENSFLREWDYFDLLKYLHIVDLNIHKDPGHASYTGIFVFGSKFTHSCAPNCSWSFSADGLLQYRAIRDISEGDILTFSYIGTGMNLVTSTRARRLRLASLWFCCQCSRCQGPDLARQMRCPQCAEEKCIPVYKDRPFMDNWRGDRPLKDLIHDAEVWRCNNCRGESDAAKMPLREEESLDDKVVRAMSWGPDTDASDTAKAVELRKSVARTVGKSHWVYILATFAWLQKWLVRVKQESTIAIREEELMSGSAHIAAWFQACAPDNMEQRLSALFLAVRLAHNLGGCLQAWGYDPEDLRWRDLLKRHGWRFEGNEVHGPDEGLDFPSAARRPRPNGQRMKRQAWLGCWQ*
>LepChlNIES1868168521_rbh_TGME49_216080
QARFGLVTRQPIVALEQLLRVPAFLHLTRRTVRELAPVFDALRPASAKLRIDGVEVAAFVAAKLQALESRGQLLCSEQLHAEQDDRNDWCNASCLDLLLGMQLGEDFAHIPAKFIGCDEDAKHNLSPSPEVYTAEWNFDALQDAYDFVVRSLPVDVMSKNPITLDRFVQAHLILRTRAFSWNAAADPFLVHRIVPLADMLNHSSKPNASWDFNDAGDLIVKALSNIKAGEEIFITYGSDKSNVQLFRNYGFTVGAQFELAWSFRVWPKLATAITSHLGQGLYFEDGWRVFDLFADHVTESTRAALRDVASLGIEPLDFLLDLCRHFRLQYDADPLLSSPLTALRTIRATSPVGSLREQGGVLPE*
>LepChlNIES1868168522_rbh_TGME49_216080
GLVRARCSRYMCDLKQSPFAAACSSAKASPDALFCKLVAVVRREPGGFVTGKVAREGPPLLPVPGLVTRQPIVALEQLLRVPAFLHLTRRTVRELAPVFDALRPASAKLRIDGVEVAAFVAAKLQALESRGQLLCSEQLHAEQDDRNDWCNASCLDLLLGMQLGEDFAHIPAKFIGCDEDAKHNLSPSPEVYTAEWNFDALQDAYDFVVRSLPVDVMSKNPITLDRFVQAHLILRTRAFSWNAAADPFLVHRIVPLADMLNHSSKPNASWDFNDAGDLIVKALSNIKAGEEIFITYGSDKSNVQLFRNYGFTVGAQFELAWSFRVWPKLATAITSHLGQGLYFEDGWRVFDLFADHVTESTRAALRDVASLGIEPLDFLLDLCRHFRLQYDADPLLSSPLTALRTIRATSPVGSLREQGGVLPE*
>LepChlNIES1868176253_rbh_TGME49_216080
MALEHEAASASPTEEHVQKDQLSLHFHETGHRKRNHELRSAQEVGSGVLGDDFSDIWARFDEFEKGFARLFDLAAEKFAAVAEDDKHADKEPCIRGGYVVTGATTIGGGHVDGVQIEYSEGIGRVLVTARPFDMHEIVLKEQPAVVLRQEALRSVSRLCDVASTLPSSFLRGLADNYEAHLVDAPVDVAAQIDEALAEGQCFIERDDWTDEDKASASKLVLTLYMVFRINGMQWGRDHVAICDTGSKAAHSCEPNSVFYHQAIELKVRASRLSLRGSAEVDDVALGEKQNILEVKSTRTLALGEQITFSYMDDPDDLICPTAVRRRRLRTHRFFTCRCTRCSRADEEGDPCRGFPCPDSNCAGVVLTLPEHPCEISDVPTETLEAPASPSAAARYVAEGRGLVSGASHGCAVRFACLRCGRRGVDAGLLELELQLSQELGNLYADLGELSLANVAFAVGMASEDVPTAPFTCASDHVARIEKLYEDSRALGKAHWLHCRAALLKWRVDLARARSCVNGGNLQVTQLSEIISFVETRCPELLVFVAAPWIAEEDDTGDKIMLVYPQFARLEWASRQGRAFGSRSPFEDCFEEAWLVQFRACMDMDLDTMD*
>LepChlNIES1868176254_rbh_TGME49_216080
MALEHEAASASPTEEVGSGVLGDDFSDIWARFDEFEKGFARLFDLAAEKFAAVAEDDKHADKEPCIRGGYVVTGATTIGGGHVDGVQIEYSEGIGRVLVTARPFDMHEIVLKEQPAVVLRQEALRSVSRLCDVASTLPSSFLRGLADNYEAHLVDAPVDVAAQIDEALAEGQCFIERDDWTDEDKASASKLVLTLYMVFRINGMQWGRDHVAICDTGSKAAHSCEPNSVFYHQAIELKVRASRLSLRGSAEVDDVALGEKQNILEVKSTRTLALGEQITFSYMDDPDDLICPTAVRRRRLRTHRFFTCRCTRCSRADEEGDPCRGFPCPDSNCAGVVLTLPEHPCEISDVPTETLEAPASPSAAARYVAEGRGLVSGASHGCAVRFACLRCGRRGVDAGLLELELQLSQELGNLYADLGELSLANVAFAVGMASEDVPTAPFTCASDHVARIEKLYEDSRALGKAHWLHCRAALLKWRVDLARARSCVNGGNLQVTQLSEIISFVETRCPELLVFVAAPWIAEAARYLSEEDDTGDKIMLVYPQFARLEWASRQGRAFGSRSPFEDCFEEAWLVQFRACMDMDLDTMD*
>LepChlNIES1868176255_rbh_TGME49_216080
MALEHEAASASPTEEHVQKDQLSLHFHETGHRKRNHELRSAQEVGSGVLGDDFSDIWARFDEFEKGFARLFDLAAEKFAAVAEDDKHADKEPCIRGGYVVTGATTIGGGHVDGVQIEYSEGIGRVLVTARPFDMHEIVLKEQPAVVLRQEALRSVSRLCDVASTLPSSFLRGLADNYEAHLVDAPVDVAAQIDEALAEGQCFIERDDWTDEDKASASKLVLTLYMVFRINGMQWGRDHVAICDTGSKAAHSCEPNSVFYHQAIELKVRASRLSLRGSAEVDDVALGEKQNILEVKSTRTLALGEQITFSYMDDPDDLICPTAVRRRRLRTHRFFTCRCTRCSRADEEGDPCRGFPCPDSNCAGVVLTLPEHPCEISDVPTETLEAPASPSAAARYVAEGRGLVSGASHGCAVRFACLRCGRRGVDAGLLELELQLSQELGNLYADLGELSLANVAFAVGMASEDVPTAPFTCASDHVARIEKLYEDSRALGKAHWLHCRAALLKWRVDLARARSCVNGGNLQVTQLSEIISFVETRCPELLVFVAAPWIAEAARYLSEEDDTGDKIMLVYPQFARLEWASRQGRAFGSRSPFEDCFEEAWLVQFRACMDMDLDTMD*
>LepChlNIES1868176347_rbh_TGME49_216080
MAMDKRVKVAPSEYHDGLFAEKIFVPGEYIVYEGSSIKVLGRSHSSIEELWEAMKQCETYRDYLNTCMQYFGGTESSERVSTYKACLSRMITEERADVHDASTLLHALLAISFNAYTTQPGSRYQAMYPLIAKANHSCFPNAWVIAPESSPGVLACSQKIDIGTEIVVSYLPEQLLIQPRRSRHQYLFANWEFTCTCSRCTRTYCDARRFMCPEVACRGTCMAKLIDDVQAALVVLCCDRCRRAPESSIVAKWEDLELNMNNLLACLPADLSIVRAICEEFAESHPHHWLCYQWSKFLAQHLQNEIPACLEDQSKLVTEVKFYLQRARECYEAIVGIRPRTSVFLPPNVLSVMQQ*
>LepChlNIES1868176502_rbh_TGME49_216080
NLVPVHTASSLTDLSSVGPNSFRGFLEDGPCYMAKSLSSWVLEASGGLLALSWNGEVGRCLVANIDIPARTVIPDDVLFHMCERPGEGQSLQNARQAMITRLNSNPSDATKVRILLGIADACDGADLFDKVRFMLRRNSLDFGHADHVDIIHLIEDRVIGLFLYLSLIEHSCAPCCDNIVVRKGDGRVQSFLVVLTDVEKGTRMTASYLGLVDLALPTASRRMILRGEPWFFDCLCSRCVAADDEALHAGTCSHCGSELKSEIICSTCCVSDDPSTALQSTPADWQRFIKISLVPPVSALGSPQWSRYLKLLQSLEQLATRLYGCDNVVAQNIMQRRVIFSLGKDLAAYHTEYCERIYGADFSTSRWAALLSQRPTDFVEHCTQRLHVIGDPRHEIAELLRKDMCSNSPLNNIVEHQQCAEPNSYNDKAPRSTLSRPLSQFKRDRIKNRA*
>LepChlNIES1868176503_rbh_TGME49_216080
NLVPVHTASSLTDLSSVGPNSFRGFLEDGPCYMAKSLSSWVLEASGGLLALSWNGEVGRCLVANIDIPARTVIPDDVLFHMCERPGEGQSLQNARQAMITRLNSNPSDATKVRILLGIADACDGADLFDKVRFMLRRNSLDFGHADHVDIIHLIEDRVIGLFLYLSLIEHSCAPCCDNIVVRKGDGRVQSFLVVLTDVEKGTRMTASYLGLVDLALPTASRRMILRGEPWFFDCLCSRCVAADDEDDPSTALQSTPADWQRFIKISLVPPVSALGSPQWSRYLKLLQSLEQLATRLYGCDNVVAQNIMQRRVIFSLGKDLAAYHTEYCERIYGADFSTSRWAALLSQRPTDFVEHCTQRLHVIGDPRHEIAELLRKDMCSNSPLNNIVEHQQCAEPNSYNDKAPRSTLSRPLSQFKRDRIKNRA*
>LepChlNIES1868182317_rbh_TGME49_216080
PCWLDWQCFAPARYQQHSGVCTSLGMGGSLLKKPVGRNALTKKSYAKRPCSIDTNIRKRRVSRPNVPERTTYRVGDGGVASINVDTDGRGVSTEIYVAPAPNVAGIGVFAQAPLRTGTIIFIDRPIGAASIFGCHIDEVLNSNDKSMDPAALRFADLLEGEVALHFDKDRASAFNADDLPDWASEAGITLETYSRTVVQVRQNAYRIAQAQPELVSLLPFIRLMNHSCDANVGLSIQQGTGSSAEEEYWCEARTLRAIGEGEELVVNYLVGGDDVADSLPASARSEELRRWWGFDCQCVRCRNEVVIAPSTLQAKGSPSLVNKF*
>LepChlNIES1868184343_rbh_TGME49_216080
MQDEELGELTIQILDGCAESSLLIDTSLQGGRVLRVVEDVGGGDTVLVAPREHQVVIPTLHSIVEIQPAAFCAEASDMISGNPPLIAQEELLRVFTQVKKSCAEEGSIHAADMYWAALMSLTAAEGPPDSFWPCISVETQNRLFLLYKPLRMSSLCGGRCHVSSGMANADITEATPRIPMSSLGSDNDHYGCVGNIDSVVGKLCDHFTLRVAPEKLESLLLIWKYNSFTHPVLPGETAFQAIDVFIAPALINHSCSPNCSMEVTDDGSCHVVAKDAGLSAGDEVTISYLGDRTLEDCSTSERRALLVQGWLFFCRCPRCTRVAPPTCPRCDSDEMHVIVCYVEEPVYADNEVNCDVCHLTDLHNTCQYFFHCSDCSWDLCPTCGDGCELEV*
>LepChlNIES1868185931_rbh_TGME49_216080
MEAKLGAKWHGGQRSKRKRIGCQICGSDSDHASILLCDGLLRKGLGSKRTVTCDAEYHYQCVGLASIPEGKWYCPECAGPPAPQTPEEWPAVQALDAASNVCLKPKSARNLCVFATRSLSAGEVILTESFLASGSNLDAVVSNICSDVALQAKVLGLYPRNFDHGTPFREQVFHKVEKSGFRHGKINVLLQNISFVSHSCAPSCSWTLDMQKSTATLHALTPLQPDDELTISYVSEWPCGSTSARHKRLKHWDFTCACSACACDAPNRLKAELDETLGCELFVLCTTYHSRPAYMSNGGLLLYWYCGDGWTGWWIGRSLGGDDDVYAFNDKQSQSPPLTGWIICDHNSLLGPARHGSKKTKGYHSSLRLQPA*
>LepChlNIES1868234398_rbh_TGME49_216080
MENLCAITEFAQFKPKDIHEAVLRWRYNAYEFNGTGLCLYTWSSIMAHSSKPTCNYAVHPNGVYELTAIEAISPHTELTISYVPASHVDRLQEWGIKCDCGMCTCGRKVNTAGAQSSGSRGRSRAA*
>LinPolCCMP1738005583_rbh_TGME49_216080
DPRLPSGEAEREDGRIRGGRAALRRAAGEQLLGPAFYWAAVCSLTRAQAGAHLAERAGCDISEEGQALLLALHVPASLSSRATGIRLLEGCEQEPASGFVDLAVLAIVDHFGLSPSLVPLLQMLSLAWKYNSFDVGGGQLAVFLAISLCNHSCQPSACYLLEQLPEGGVQVVLQALRPLAVGDVVSIGYIAAVADGVKTGDEPPAVAAKATTARRKELASGWLFYCRCVVCSPPGGLPDTCVACLRPLSVWVSDLDSGPYSPGEAPQCDGCGLEDLVVAAPYFLHCTVCEMDWCPDCASSTAGGR
>LinPolCCMP1738006858_rbh_TGME49_216080
XQLASNAQHDAVALACASLRLQGSEKARYRAAQALMELGEFDLAAAAEPGRQHRCEQLASEARAEGKFVLDLAKEQGDWVGAVEVAPMPGKGRGLRATRDLAEQEVLLVERHRVLARKSGKTGESICSTNHKTRLITTETQLRLVSLISAAAKTDALLAATVHALSDGSCEDLPIVQLPMLLNRLSPLCLPLLGQDPHFVPQEERIQLPYAKVEGVVSINCHGDGEEEGRLTRAERFFGGGCTMLYPASSMINHSSSPNSYWVHVASGVQATVALRSIKAGEEVTASYX
>LinPolCCMP1738022576_rbh_TGME49_216080
XDLKTRPPSSADGLFHRVSFLNHCCAGLNSASWTWDGAEGLLALRTTRAVAAGEELTISYIAKPWCDMARPARRQYLKX
>LinPolCCMP1738041931_rbh_TGME49_216080
XGIGLLGWISRANHSCNPNASRSLLPNNQMALVAIRPIVVGEEVTCSYLIDADLLKPRARRRELLAPWDFACECSRCSDSQEERIADGEPKLEEVDIQRLASKAKGGTVDLSELRSEWSKVSLPDNHWLKPQVDAGLRDVEELEGNYLAARDRQHAVLRFWDEMLPASASVHRAHLRGVLGDHERRLGNYLAALELYREGLMEVSSFQFAGHTTVQELRGKLQSLLTCE
>LinPolCCMP1738074070_rbh_TGME49_216080
XRHEVLEAGEAPLLSWRPAADKAEALVQREVLGLFCEPPEDAAGALCGAWRRGALSAVVEAGGGPQAAAAARAAAAAHFNAFETLDGSLALYRRCSRFNHSCAPGAEYSCLEDGRLRVRTLRPFAPGEEVRISYLGSEALLSRSTRRLGLRARYLFDCDCDRCVCALAEEADPGAAGQVLERRAAALSGRWEASAQPPELAEALRPTAEGLLREAAGLRLAPRHIIHRRLQLLCLELGVAGLAWRAGSEERAPPPADEGAGEAHGELRRLLRLWDEVLAWLRTPGRPLEHCWGIFLAEVGFALLELLTAEGAKAHFEAEAEQIGALMQDWAGNASAG
>LinPolCCMP1738074205_rbh_TGME49_216080
PLQRRLLAAFQAGMDCLPTGIAAMLKANPESEPSVRFARIMKLNAHEYYPEAGKAALYTLIARANHSCDPSCGLAAGPAGELFFYALRDMEAGEEVDYSYLGGHFTLHPAAVRREQLAARSSSSAAAAAAWRRSCCGXKAFLQRAEAGEGAGECWRCFGCGVEETEDSERLGRYRRLEPMLSAKVEALEAKWHDPAKDVGKYISDWEALAKSCGQMLGPRHYTSGRAYFFALQALNTGRSLNLGGVDTQRHAGGIRLYGLPLIKYLQDCCPRGARCTLLEPVGAALVLIADASAYRELAAEVIQEAGPAELRLPLFDEARNAIIRRLVDSVEASAAAGAA
>LinPolCCMP1738074425_rbh_TGME49_216080
XRHEVLEAGEAPLLSWRPAADKAEALVQREVLGLFCEPPEDAAGALCGAWRRGALSAVVEAGGGPQAAAAARAAAAAHFNAFETLDGSLALYRRCSRFNHSCAPGAEYSCLEDGRLRVRTLRPFAPGEEVRISYLGSEALLSRSTRRLGLRARYLFDCDCDRCVCALAEEADPGAAGQVLERRAAALSGRWEASAQPPELAEALRPTAEGLLREAAGLRLAPRHIIHRRLQLLCLELGVAGLAWRAGSEERAPPPADEGAGEAHGGAAARRLLRLWDEVLAWLRTPGRPLEHCWGIFLAEVGFALLELLTAEGAKAHFEAEAEQIGALMQDWAGNASAG
>LinPolCCMP1738094279_rbh_TGME49_216080
XSVQREVLGLFCEPPEDAAGALCGAWRRGALSAVVEAGGGPQAHFNAFETLDGSLALYRRCSRFNHSCAPGAEYSCLEDGRLRVRTLRPFAPGEEVRISYLGSEALLSRSTRRLGLRARYLFDCDCDRCVCALAEEADPGAAGQVLERRAAALSGRWEASAQPPELAEALRPTAEGLLREAAGLRLAPRHIIHRRLQLLCLELGVAGLAWRAGSEERAPPPADEGAGEAHGELRRLLRLWDEVLAWLRTPGRPLEHCWGIFLAEVGFALLELLTAEGAKAHFEAEAEQIGALMQDW
>LinPolCCMP1738117777_rbh_TGME49_216080
XEVLGLFCEPPEDAAGALCGAWRRGALSAVVEAGGGPQAHFNAFETLDGSLALYRRCSRFNHSCAPGAEYSCLEDGRLRVRTLRPFAPGEEVRISYLGSEALLSRSTRRLGLRARYLFDCDCDRCVCALAEEADPGAAGQVLERRAAALSGRWEASAQPPELAEALRPTAEGLLREAAGLRLAPRHIIHRRLQMELGVAGLAWRAGSEERAPPPADEGAGEAHGELRRLLRLWDEVLAWLRTPGRPLEHCWGIFLX
>LinPolCCMP1738126260_rbh_TGME49_216080
CEQEPASGFVDLAVLAIVDHFGLSPSLVPLLQMLSLAWKYNSFDVGGGQLAVFLAISLCNHSCQPSACYLLEQLPEGGVQVVLQALRPLAVGDVVSIGYIAAVADGVKTGDEPPAVAAKATTARRKELASGWLFYCRCVVCSPPGGLPDTCVACLRPLSVWVSDLDSGPYSPGEAPQCDGCGLEDLVVAAPYFLHCTVCEMDWCPDCASSTAAGVRCE
>LinPolCCMP1738137120_rbh_TGME49_216080
XPCASGASSSPMTASAPSIAPVAASAIAALGAXASLQEFHEVECMLLRHEFFKDWLEKSPMTPWAICRGLAVKVKRPEAWQELLKLQVASAPPEHADLYAQVLSITRGLREFQAVAGRDVEHILGACNTYGHLCWRAPQEQGEQLCTNTLLGLFPVASIPEHSCVPSCFKSFWHSGGEIVMQLRTLRDVQPGESLSLPYTNLSEPTHLRQAALSTVELGSHLSSVRCPACGSGFVSPPCVDYDLAGKSWACSHCPVQLPWKALRAFEASMEARLLELEQEVLQDYEAKGLMVEFRASCCQRLHPRHWVLLRCNLAIGTFHQQAMLEEPALCKEHGILEACDDALVALESFGPEVDDSRARLYQSRSAALGDAELG
>LinPolCCMP1738138715_rbh_TGME49_216080
XEVLGLFCEPPEDAAGALCGAWRRGALSAVVEAGGGPQAHFNAFETLDGSLALYRRCSRFNHSCAPGAEYSCLEDGRLRVRTLRPFAPGEEVRISYLGSEALLSRSTRRLGLRARYLFDCDCDRCVCALAEEADPGAAGQVLERRAAALSGXGGAAADCGRPPARGRGAAPGPAAHHPQAPAX
>LinPolCCMP1738148267_rbh_TGME49_216080
XPLARHEVLEAGEAPLLSWRPAADKADPEAAAAASAAAFLRAEPSVQREVLGLFCEPPEDAAGALCGAWRRGALSAVVEAGGGPQAAAAARAAAAAHFNAFETLDGSLALYRRCSRFNHSCAPGAEYSCLEDGRLRVRTLRPFAPGEEVRISYLGSEALLSRSTRRLGLRARYLFDCDCDRCVCALAEEADPGAAGQVLERRAAALSGRWEASAQPPELAEALRPTAEGLLREAAGLRLAPRHIIHRRLQLLCLELGVAGLAWRAGSEERAPPPADEGAGEAHGELRRLLRLWDEVLAWLRTPGRPLEHCWGIFLAEVGFALLELLTAEGAKAHFEAEAEQIGALMQDW
>LinPolCCMP1738149936_rbh_TGME49_216080
XARGLGAPLLREAPTYVQDGKGSSWEERCHRALADFRQMPTPAREAVLGLYAPEKPIPGLEEVEAGLASDEERRFLRVLHVNGVSLPDGGKGVFTLASRANHSCRPNAAFRVEEDGKLTLVAIRPVEAGDEVTVSYLAETDLLAPVAYRQRCLRPWGFTCACVRCAAAVDDMRAMTCPSCGAGEVRPTPKGRWLPCKACGEEPSPRAMQRSEAGWWQRYGEVAEDEGQALLELRERRLDSSASGELQPPASPRKLHRSWWMAELIFVRRKLESAASPTPSAEGHWLAAGLADVVAEAHLWRGELEEATEAVRQRTRFVRQALGGALRYEAVVVKGVAGVAAGLAGDVERAQVLLRGALREA
>LinPolCCMP1738159765_rbh_TGME49_216080
XVGLYTQALARCDAASEVAVLLNNKAQCQLASNAQHDAVALACASLRLQGSEKARYRAAQALMELGEFDLAAAAEPGRQHRCEQLASEARAEGKFVLDLAKEQGDWVGAVEVAPMPGKGRGLRATRDLAEQEVLLVERHRVLARKSGKTGESICSTNHKTRLITTETQLRLVSLISAAAKTDALLAATVHALSDGSCEDLPIVQLPMLLNRLSPLCLPLLGQDPHFVPQEERIQLPYAKVEGVVSINCHGDGEEEGRLTRAERFFGGGCTMLYPASSMINHSSSPNSYWVHVASGVQATVALRSIKAGEEVTASYRL
>LinPolCCMP1738178630_rbh_TGME49_216080
XCDAASEVAVLLNNKAQCQLASNAQHDAVALACASLRLQGSEKARYRAAQALMELGEFDLAAAAEPGRQHRCEQLASEARAEGKFVLDLAKEQGDWVGAVEVAPMPGKGRGLRATRDLAEQEVLLVERHRVLARKSGKTGESICSTNHKTRLITTETQLRLVSLISAAAKTDALLAATVHALSDGSCEDLPIVQLPMLLNRLSPLCLPLLGQDPHFVPQEERIQLPYAKVEGVVSINCHGDGEEEGRLTRAERFFGGGCTMLYPASSMINHSSSPNSYWVHVASGVQATVALRSIKAGEEVTASYR
>LinPolCCMP1738199681_rbh_TGME49_216080
XPGPAPRPACARLPVVARNRYKALGRLRAGAGPASGFVDLAVLAIVDHFGLSPSLVPLLQMLSLAWKYNSFDVGGGQLAVFLAISLCNHSCQPSACYLLEQLPEGGVQVVLQALRPLAVGDVVSIGYIAAVADGVKTGDEPPAVAAKATTARRKELASGWLFYCRCVVCSPPGGLPDTCVACLRPLSVWVMSDLDSGPYSPGEAPQCDGCGLEDLVVAAPYFLHCTVCEMDWCPD
>LinPolCCMP1738203401_rbh_TGME49_216080
WPGCYLRFGLEVQWVPGRGRGVFATKHFEEGELLLVERCLLTLPEPEPALQQALPRLFPRDRSDVPRWLFGX
>LinPolCCMP1738221281_rbh_TGME49_216080
XRAFRAGEVLVREAPLLVASRKVVVSGAAESAEAFDLAAAREALKGLKPLQRRLLAAFQAGMDCLPTGIAAMLKANPESEPSVRFARIMKLNAHEYYPEAGKAALYTLIARANHSCDPSCGLAAGPAGELFFYALRDMEAGEEVDYSYLGGHFTLHPAAVRREQLRRTKLFECRCSRCLAPELLRQPPCGAAGCKAFLQRAEAGEGAGECWRCFGCGVEETEDSERLGRYRRLEPMLSAKVEALEAKWHDPAKDVGKYISDWEALAKSCGQMLGPRHYTSGRAYFFALQALNTGRSLNLGGVDTQRHAGGIRLYGLPLIKYLQDCCPRGARCTLLEPVGAALVLIADASAYRELAAEVIQEAGPAELRLPLFDEARNAIIRRLVDSVEASAAAGAA
>LinPolCCMP1738224140_rbh_TGME49_216080
PASGFVDLAVLAIVDHFGLSPSLVPLLQMLSLAWKYNSFDVGGGQLAVFLAISLCNHSCQPSACYLLEQLPEGGVQVVLQALRPLAVGDVVSIGYIAAVADGVKTGDEPPAVAAKATTARRKELASGWLFYCRCVVCSPPGGLPDTCVACLRPLSVWVSDSGPYSPGEAPQCDGCGLEDLVVAAPYFLHCTVCEMDWCPD
>LinPolCCMP1738232877_rbh_TGME49_216080
AASEPARAGGDVLRDEGVQDGPPWSPDGEPGGGAGLAGVHGPGSATAAPRAGLALPAGLHGELLHPQARGVHGVPVALTCEPQLLPERHAGARGRPGHGCGGGSAHLGRPGDLYQLCHRLHTHAADLAALAAVAQHVWLFLLLPQVQQPRGAGEGLPLQEAGLRGGLLAVGAGLGACDACGRRLTADREQELLRKEASIVNHLAKLEGEEGQPGKQLDGDALERLLQQASKVLAEMHWAIERLHAGLYICCLRTARHQEEFHHQAARLRFMEARLPRPSLRRGIERSKLAEAARRRGQFEEAMAIGSAALEELLQVVLEDRAVLPPCHRERWDNPCAIVRSRLRA
>LinPolCCMP1738272347_rbh_TGME49_216080
XKARYRAAQALMELGEFDLAAAAEPGRQHRCEQLASEARAEGKFVLDLAKEQGDWVGAVEVAPMPGKGRGLRATRDLAEQEVLLVERHRVLARKSGKTGESICSTNHKTRLITTETQLRLVSLISAAAKTDALLAATVHALSDGSCEDLPIVQLPMLLNRLSPLCLPLLGQDPHFVPQEERIQLPYAKVEGVVSINCHGDGEEEGRLTRAERFFGGGCTMLYPASSMINHSSSPNSYWVHVASGVQATVALRSIKAGEEVTASX
>LinPolCCMP1738282721_rbh_TGME49_216080
VDDGMRPPISLVDVKVEPKEAGGEALLGKADAFRAERWGWPVIFPNGEPGKALLAQPGCISEKGRGEAWEAPVRLQKVTRDSKEQMGLFAARPFLPGDCIFVEAPFMVIPEEADLDNSVSSAYVNKAHRAAIRAFAALPDGVKARVLELFCPERLTVTLGRGEKRWQEQLTPEDFFRHLVETGIEVGSDENDKALIWRFIRIWDANCSDVAGGIGLLGWISRANHSCNPNASRSLLPNNQMALVAIRPIVVGEEVTCSYLIDADLLKPRARRRELLAPWDFACECSRCSDSQEERIADGEPKLEEVDIQRLASKAKGGTVDLSELRSEWSKVSLPDNHWLKPQVDAGLRDVEELEGNYLAARDRQHAVLRFWDEMLPASASVHRAHLRGVLGDHERRLGNYLAALELYREGLMEVSSFQFAGHTTVQELRGKLQSLLTCEKGAKCKQ
>LinPolCCMP1738306849_rbh_TGME49_216080
LDPVAVQPREGLQDQMGLFAKRDFHSGEVILQEEPLFHSKGLQERDGLAEATRRFLRLPKESAXAASEPARAGGDVLRDEGVQDGPPWSPDGEPGGGAGLAGVHGPGSATAAPRAGLALPAGLHGELLHPQARGVHGVPVALTCEPQLLPERHAGARGRPGHGCGGGSAHLGRPGDLYQLCHRLHTHAADLAALAAVAQHVWLFLLLPQVQQPRGAGEGLPLQEAGLRGGLLAVGAGLGACDACGRRLTADRXEQELLRKEASIVNHLAKLEGEEGQPGKQLDGDALERLLQQASKVLAEMHWAIERLHAGLYICCLRTARHQEEFHHQAARLRFMEARLPRPSLRRGIERSKLAEAARRRGQFEEAMAIGSAALEELLQVVLEDRAVLPPCHRERWDNPX
>LinPolCCMP1738308647_rbh_TGME49_216080
XLSLAWKYNSFDVGGGQLAVFLAISLCNHSCQPSACYLLEQLPEGGVQVVLQALRPLAVGDVVSIGYIAAVADGVKTGDEPPAVAAKATTARRKELASGWLFYCRCVVCSPPGGLPDTCVACLRPLSVWVSDLDSGPYSPGEAPQCDGCGLEDLVVAAPYFLHCTVCEMDWCPDCASSTAGGX
>LinPolCCMP1738316857_rbh_TGME49_216080
XRPLARHEVLEAGEAPLLSWRPAADKADPEAAAAASAAAFLRAEPSVQREVLGLFCEPPEDAAGALCGAWRRGALSAVVEAGGGPQAAAAARAAAAAHFNAFETLDGSLALYRRCSRFNHSCAPGAEYSCLEDGRLRVRTLRPFAPGEEVRISYLGSEALLSRSTRRLGLRARYLFDCDCDRCVCALAEEADPGAAGQVLERRAAALSGRWEASAQPPELAEALRPTAEGLLREAAGLRLAPRHIIHRRLQLLCLELGVAGLAWRAGSEERAPPPADEGAGEAHGELRRLLRLWDEVLAWLRTPGRPLEHCWGIFLAEVGFALLELLTAEGAKAHFEAEAEQIGALMQDWAGNASAGX
>LinPolCCMP1738318820_rbh_TGME49_216080
EAPTYVQDGKGSSWEERCHRALADFRQMPTPAREAVLGLYAPEKPIPGLEEVEAGLASDEERRFLRVLHVNGVSLPDGGKGVFTLASRANHSCRPNAAFRVEEDGKLTLVAIRPVEAGDEVTVSYLAETDLLAPVAYRQRCLRPWGFTCACVRCAAAVDDMRAMTCPSCGAGEVRPTPKGRWLPCKACGEEPSPRAMQRSEAGWWQRYGEVAEDEGQALLELRERRLDSSASGELQPPASPRKLHRSWWMAELIFVRRKLESAASPTPSAEGHWLAAGLADVVAEAHLWRGELEEATEAVRQRTRFVRQALGGALCYEAVVVKGVAGVAAGLAGDVERAQVLLRGALREAELLRX
>MonAgi013726_rbh_TGME49_216080
MPPQLDFVHPDLVVCNVGSSGYGVVAKRKESSDSSSVQSPSSAAVLFHKGDLLVDCSPIVLQRRGRRCSECGEEPTQNQKLMKCEGCKAAYFCSRECQRESLSSMHNIECKLLGDNELLSKVLQDENGFPSRSGQNVRLAAVIIAKICSELGLSLLDLSSVLFKDFRNLETQVSLKDIYGSSQQLSPTLAIISLMAPFLSVNSPIHMRAEEKEAFNTLYNAVVDHSIKKDVNELVEKTYNLVTKVWRNSFEIMNQQVFGHGLEATGYGLYPFAHLFNHSCYYNAVSVFHGQRFQLRADKDIYEGDEITNSYISGGQPMTNRIEKLFQVYGFKCECLVCNSGGPFQNAYNLSLENPLCPTCLREYHSNPKSKPWSDTGALSPLLFSADWFEDLRVLYNNDVPYGCSASSVSNIRLSTSSFPSFISSLLTDPPLMIKLSGLKSQSSPTVVTRQCARCKWKETNGFFDRCIATFYQPNFSTALDSFFHLPNKTSSGLRMTEDYFQQLCLPIAKLLTQCNFDIMTDSSFPPQLFQFLLCSRTSQLFACFKNVLPILVKQQKIQLLPWFLLSTANNFGTIASLPLGLELLEFGCSLSRSAGGTALNLSMLQEAIPCLDMSLRILSLYGPAFEKTIKEVRVNLKNSQDKLKKAQKRAPRGGPTGSK*
>MonAgi013733_rbh_TGME49_216080
MPPQLDFVHPDLVVCNVGSSGYGVVAKRKESSDSSSVQSPSSAAVLFHKGDLLVDCSPIVLQRRGRRCSECGEEPTQNQKLMKCEGCKAAYFCSRECQRESLSSMHNIECKLLGDNELLSKVLQDENGFPSRSGQNVRLAAVIIAKICSELGLSLLDLSSVLFKDFRNLETQVSLKDIYGSSQQLSPTLAIISLMAPFLSVNSPIHMRAEEKEAFNTLYNAVVDHSIKKDVNELVEKTYNLVTKVWRNSFEIMNQQVFGHGLEATGYGLYPFAHLFNHSCYYNAVSVFHGQRFQLRADKDIYEGDEITNSYISGGQPMTNRIEKLFQVYGFKCECLVCNSGGPFQNAYNLSLENPLCPTCLREYHSNPKSKPWSDTGALSPLLFSADWFEDLRVLYNNDVPYGCSASSVSNIRLSTSSFPSFISSLLTDPPLMIKLSGLKSQSSPTVVTRQCARCKWKETNGFFDRCIATFYQPNFSTALDSFFHLPNKTSSGLRMTEDYFQQLCLPIAKLLTQCNFDIRADSSFPPQLFQFLLCSRTSQLFACFKNVLPILVKQQKIQLLPWFLLSTANNFGTIASLPLGLELLEFGCSLSRSAGGTALNLSMLQEAIPCLDMSLRILSLYGPAFEKTIKEVRVNLKNSQDKLKKAQKRAPRGGPTGSK*
>NocSci004086_rbh_TGME49_216080
XREVEGRGVCAFAAKSFSAGDIVLLERALVVSALGAPGNLNRDLWFALAQLERSNQVPAFEPNQHMGALAALRDLGPAVCRAKLLTKTVGDEVALPSAAEARRDARVLRQIVSNGTLGQSAGSFTPGEYARLRQVMKVNGFRFNAALGKDDHGYDMGEVVFDRVSRINHSCEPNVTFHVSWSEEYNTMINSIVAARDMELGEEVCISYLPLSMPAVQRRRDFQRHWGFTCDCLSCQRDSAESVVPVVSRAVQAVEIVKSIIIAEDDMNSSASSEV
>NocSci020006_rbh_TGME49_216080
MTPVAGDVSAVRETSQAASVDFCDCDTVQTDKATAFGRWAKEVLRWPPAGRLHEFLTIKITDSLGVHALSSTAFKPGDLIISEAAILRVPPLSPQVEHQLERRFGGTSAFLQPALAVDWPSVTAEQQVATMTLFYAHQLIVTGQSSLIQATCRACAELIETQENLRDRWTVPDLVRFLHVVDLNIHRDGEVEDNSGFAGLFVFGSKFSNSCAPNCRWSFGTEGHLEYHAIRDISPGEALTFSYIGNGLSLVEGTVARQRRLGALWFVCRCSRCTGPETTRQMRCPLCSAPHCAPDAEEDSVSKFIDWTGAGPLQDVIPEPKTWRCSSCEGTTPASRMPLDVEQELSQLVPEVLGNTPETAANDRRRAWQLSQRASRELGPLHWTWVLAAFAWLQKSLMLLHHSSTIDFSESELQEVSSKVSNWFSTYVPGNVEQRLQALHLSLKLAKNFDDDFGVWGYPANDPMGDGSGRLAEVVSTVLARGGGVVKSGALGRHTPASQKPFSGVWQ
>NocSci024593_rbh_TGME49_216080
IVMPKKKKKRTNAAGRLATPLDYENAWGSVTDDVPAAFDMTSLMDALDEMTKPGLWAAGLTMQATRAALPLRVHGGERSALLAVVRGEAATTTSTTCHPQFVLSSKIDLRDTPGRGRGWFASSPLAAGTLVLVERPLVGILDCEWQGEEWSGCCSSDSAAVSAELARCWTPSVAALMAPMHPRVGAEVPQLSEGEDDSEDEAELMARVVASAWARVDIPQTEKDRLAAVVRMNSLGFYTASEQLCHHGNFSALTGSGLFALSCCFNHSCDPTCARFSVGDISFFVTNRPVQSGEELCISYVESELLSAPTTLRAQSLNRDFECACVKCAAPTEEETDETKEFAQVDSQLQAALASLPPVERLEEVERALRGEVEDEDGAVSKVRVLGKDAQELRVVQALALMQLQRHSDALLVWRRLAAFVCRHCPPFDEALAAFALQACLCALCDGRDGKPYLALAVGAHRVAFGPGLLRRRYQREVMDALVPDTVKAQLWAQVDSIPEEVALWDEHIAGWSFTEAEYPPA
>OxyMar006677_rbh_TGME49_216080
XCDVMGGDSRPTILGSGRYWWGCPCEPDGSLRQIQCLVQQGQYRKALEVASSLSCVSGHTEHALMDLKRLVCDDFELVTDEVKGRYLRASRDLPIGTPLIRERPLVVSDAQGEHACKVFQSDFVSEIQQSVHEGDEESEQLMAMLDAIAMVVKLSVEKTDSITLRRLAWLEGHGLQAGDLEMRDLMLTKMVEPYRSRVTAEDVGDVYGVLMCNRFWGSDRQSDVMWVCSMFEHSCDPTVFRGDVDPSKPKTDKYRSRKMTTLLPVKQGSALTVDYIGLPTVYAPTWARRNALGHWRFSCQCQWCVQQPERCRAFVCPKCKEPELTPAGPDLSGVEVSSSEETKLIQTLKNLACLKCGFDEPTEAFLNRCMQAEDDFKEEPELLFTSGRRLSEFHAANFAVAWNAFYQDVIFRCASPDEQRAVCELLVESLFRLYGYHHPQSLEFIHTLAELSEDQEEQAQILALEHVIFVTFFQEESEQLDQESYRLMYSLRPGEELPEEVACAKPWLNVPAAGSVQAGYRDHVQSSGEESAGX
>OxyMar013015_rbh_TGME49_216080
XQSSSDRAFFIEGCDPRKKLWSCVDITQVPPADRVLLCLGDGGGGAKRVKIPFSELRLARWKGPLDKRHVCTIEQIVSRPELNGQEGFLQFFDFGSQRWCVAVPSVQSELIKLRPQSIGGIPCPVEVKPSAAGLCLISTRKFEPGDVIFQEVPAIVVNEDLSGRRQHLAQQFVKLPKAQREELLSLHDHGSVILNVSRGDVRNFQDPETSVQKCSSAPQQPLX
>OxyMar029989_rbh_TGME49_216080
ADSAALTVAVSSRTHKPGVLSIIRLMHPSEAVPDKDDSEEDRDEEEQAEHEKMQADMQQAWRQSAAHPSEWDRLSSVIRLNSIGFYTNNEHVMGFKERYRACTGSGVYGLACGFNHSCRPNVARFCIGDAAFFRTNQPVPAGSELYMSYIESELHSAPKSIRSEALARDFTCSCVACEAEELTDADKGYLDVDVQFQAELKTCPSQQRIDILQGALKGKVEGVKVNVLGKDAQELRCMLAAAHEELGQLDKALRAWAQALSWAAEHLPPFDEMIVSFAVQAAIVASRSGGVVIAKRWWRIAQEIHEVAFGGGRLHFELRYKGEVESQRPGGAQGFSMGDVPVAEQAPRPWAVVAEEIGLVARAAEDEWLSALVDVGAAQPEQPEQPEQPEQPEQPEX
>OxyMar030946_rbh_TGME49_216080
XPTAPGFDVQHCVVQETEHFGPAAFANTPLSVGDIVLRESPFLRFESTHEGADHAAQLCSRAAKQSGLAEVFTRPAAQVDWRSFGATQRSQILEHFYAPDRSPSCQQHMEKCMQACTEMADGIPGIAPLWGAQELMQFLLKVDTNIHRDDESDIRRSGLFLVAAKFAHSCSPNCTWSFDPDFKLVYTVTRPVSGGEMLSFSYVGDGMNMLEGTHCRRCRLYALGFVCACPRCCSSDLSRRMRCRSCGECSVLPVYEVAPRISPAPQAGRPFQDATQWRCSDCEALFSSDEIPLTQEAELAHTATSFFGTTQPVAGKVELYESCIEILGHNHWVSIVSIFLLLSRSLSELCRSDVVSFSDSTIAKWCKRMTRWFSEAMPESVQEMKAIVLCFEVGKQFGWESTPAFKRFAARVLPLARTFADANGIVDVSQALRVKX
>OxyMar033937_rbh_TGME49_216080
MAAAALQETSQRGTILVSTQRFKVGDLVFEEDALFDSSPALNPERTVLVSELCRLSRKGVLGVFTVAQHLAAIVVAELLTISDLKSKVLSKFHVPPTAEDVRLAKLALKSVAKSGLLPKVFSAYPELWRMYPQLVAVIAVNSFCSSYAGVDDGSEDMGLMLFDLTSRMNHGCRPNVAQTLDRSEQGVSHIQLVAARAIDVGDELNISYLYGGQNERFLVVERQRFLFRAWGFQCACERCSEELVAVADDAFANCTGVDLDAEDPDEVMYRQLLEQGVLEE
>PelBei029214_rbh_TGME49_216080
MQSLLPSLPMPKITPPDPYINPSVELVGDPANVQANRSMVAKKDLAKGEVVLAAKLLVYVLDDEATALRCNACYKLCEKKAMSCKACRRFRLCKECEGKPISQLHSVECKKFMAIDAEQRGGVMQRFFARYLAMVQEGWLKPNAFSSLCTNEHLEPPXXXSNEHLEPPISKQQCVEAVDDLLQHFELPAGVDRDAMIIFARHIRYNAFNLPTFDHISGGGKALSIQPSFFQSQLHPKLYVRGLYIIDNYMVIKAQRAISAGEDLSISYLSVDRLAAMVGKQRQQHLGAEYMFLCQCPKCKGEAGIRMQVQE
>PelBei038009_rbh_TGME49_216080
XRNPHDRQAHFVKANAEDYMGHHRRAAASFSLSGSDGSATFKAACKQGLRHALIHLDQQEKGKYAWPELLQADQDFLASGASSPPPLPVAPYSAPLEVHVQRGRGRCVMVTKNVEAGQLLYVGKAFAIGGSLKEVQKASVAKLKRCLQAEHDRFFSLFDGSNAEKEVPDSLLEGRPTDLSLGGEPDAPREVDEEKVKTILEFNAYTREVLAAEGVTQEMTVGIWPAMSFMNHSCRPNVHLLSYGDLLVCRASLDLQAGTELVTNYVRLERPLVKRREQLRSRYSFFCQCPRCNLEERLLPDEEFQKFMEEKVKPMAKAPEKEKSIHWAESWSELTREIQWMISTKINRMAANLDSERKLVQACDELFEISFAGPEALAKRYSEQDKLRHRHVELSQKHGTEEPPELGRADLYGEQLHRLLCGSFGDIFAASARLWRRVKALENAAATSEYTAGIFEEIAPSSEKHAFWSAQAASMACQSFQRAAKKELLEARRYPNSARPGLSEEAGKAAEYAKRCHVLCYGEEVWPMLLEALNWPSQLKAVVAVSVSSHRVRLPYDLCPHSGREERKQVQLHASSPGSPSGSKSANSHVHGYKKSKHGSWKSKLDEVVAHEMESEQAVSKWARSSVLGADKPWARGQEEGGGTKARKALFFATKA
>PerAciPAER2011938_rbh_TGME49_216080
XEREEGSVPLAAASRLEDVRTLLETRVLQYNDGRGSYTLAGRSFAKEELIFQEPALLLVYPSRDPPWRAALRADLKCVSADCAWQYCMAVHCLRPAQLPVPLPEGLKPLSEEARRTLLELCGESPTADEAPSELAVVTARHLIELAAGGGGRPFTPRGGADGLARALDSFASRLSRNAFEVTDLKARPPTSADAIFHRISFFNHCCAGGNTATWTWNGGDGLLSVKTTGTLALDDELTISYIGRPWSHLSRQARRRYLKQNYNFDCLCKSCSQRSVARGPGEHGSAEARGGGPTEVGSQLVNLLRRYVHEEAAGEGNYSGTTSDASPQSGATAADGGADGGAAAATSAAGSRAEAKATSLSSGSPHAKAPLTEEGRLERVLQRCAGEGLLQVSTELALHALREEEGHVGKTMIKLRRQCRSAA
>PerAciPAER2017095_rbh_TGME49_216080
XSFRRMPRILLRDVKGLDGKEVEIVAARKHTTWGVIPEGSSSPSAVGGDKLLVDNGMRPPVSLVDVQVDPEEKGGQAILGKADAFRAERWGWPVILANSKPGSAFLAGPGSICEQGCKDAWVAPVCSQKVTRDGKEQMGLFASRPFQPGDCIFVESPLMLVPPEADIDDKLGGVYVNKVHRAAILRFVALPDPTKARILELFCPEHLRVTVGKGHERWQEEVTKDGFFEHLAKLGVEVGSDEHDKAVIWRFIRIWDVNCADVAGGIGLLGWTSRANHSCQPNATRSLLPGGQMANVAIQAIVAGEEIFCSYLLDDDLLKPREKRQELLKPWNFKCACSRCSSPEDTLVDGGTTPEAEADIQKLISDAKGAAVDLSELRSAWVNFDVPDNHWLRPQVDAGLRDLDELEGNYLGARDRQAAILKFWDEMLPAAASIQRARLRGVLGDHERRLGNYMDALRLYCEGLAEVSSFQFAGHTTVEX
>PerAciPAER2024230_rbh_TGME49_216080
XSPVVGPPLTHSEVKAQVEAASPALLLEVDQGLPGSSGPGKGRILVARRSIGVGEVLLAEWPIFQGTPSASQSRKAFEAGFVALADNFEDFTDLDEDCLHPCSALCDCVAGIMLAKQQALAQGVRSDSGGCGGVEAEERRERSRLRLLQLGALCRSATESPPSDCAQSLLGVLRPGLRELTSEDELNDFLHVLSSNRFGSAGSQLDVMFAGSMFEHSCDPSCFVAGAWSAIAAEGPREYRALRDIAVGEALSVDYMMLPGSYLGFSGRKETLTGWGFACSCPRCTERPELTRAFVCPACELHELCPTRPVPSGEAVELLCRACGKLAEADYSASCLSAETVVAQVFGGGAEDEVEKARQELFRLEKCLGRFHFANFDLAWASWLQGPDFEAENSAEELEDYTAATDRVIECIVRWSGSELHPQLLPVYHSRALLAHGDLDGQRCFLDLERAVLKKYFPEESNRQDAEILHMVQRIGPPGAAPTAGEEASDPVGAAGAWTLSDMX
>PerAciPAER2066679_rbh_TGME49_216080
CNPSNRELWQALVREERSRRLPAFQPAGHLGALCALRDLGLAACRGKLLTKCVGPEEALPSTQDAKREAQVLRAAIREGLVPHSSSAFSPDEYSRLRRVIQLNGFRFNANVREGQTGYDIGEVLFDNVSRINHSCEPNLVFNLSWNEVSNTMQIRVEALSHLREGDEVNISYMPEETRQKLSPLERRRQLHQHWLFTCGCGRCFTECGDTAAEERALAEKQKLVAAAGDDWAGVKAGAAAVPQRGAPDARDSSPGRCSSGSSSQGLCWDDLGDPGELKD
>PerAciPAER2069517_rbh_TGME49_216080
XELPPQISDEVQARILQLFYPDIVSSKCPGREKNGQDSAAVQMVERFGLLCSASKFEKLVMVFKFNSFYDKNDGLVIYFASSFCNHSCSPNCWWQYDDDGCFSLLVGDVGVREGEHLSISYLSSKDLERPMALRRQDLARGWLFFCTCSQCVAEGVVPFCPTCGELADILISSVDESPYGECNINCDICGKEDVSCFDAYSFHCARCHMDICPACAYVQRAESALEHGAK
>PerAciPAER2069598_rbh_TGME49_216080
XALAQGVRSDSGGCGGVEAEERRERSRLRLLQLGALCRSATESPPSDCAQSLLGVLRPGLRELTSEDELNDFLHVLSSNRFGSAGSQLDVMFAGSMFEHSCDPSCFVAGAWSAIAAEGPREYRALRDIAVGEALSVDYMMLPGSYLGFSGRKETLTGWGFACSCPRCTERPELTRAFVCPACELHELCPTRPVPSGEAVELLCRACGKLAEADYSASCLSAETVVAQVFGGGAEDEVEKARQELFRLEKCLGRFHFANFDLAWASWLQGPDFEAENSAEELEDYTAATDRVIECIVRWSGSELHPQLLPVYHSRALLAHGDLDGQRCFLDLERAVLKKYFPEESNRQDAEILHMVQRIGPPGAAPTAGEEASDPVGAAGAWTLSDX
>PerAciPAER2076276_rbh_TGME49_216080
LRAGKAPVQSRPTPCATMGNCFGTREREEGSVPLAAASRLEDVRTLLETRVLQYNDGRGSYTLAGRSFAKEELIFQEPALLLVYPSRDPPWRAALRADLKCVSADCAWQYCMAVHCLRPAQLPVPLPEGLKPLSEEARRTLLELCGESPTADEAPSELAVVTARHLIELAAGGGGRPFTPRGGADGLARALDSFASRLSRNAFEVTDLKARPPTSADAIFHRISFFNHCCAGGNTATWTWNGGDGLLSVKTTGTLALDDELTISYIGRPWSHLSRQARRRYLKQNYNFDCLCKSCSQRSVARGPGEHGSAEARGGGPTEVGSQLVNLLRRYVHEEAAGEGNYSGTTSDASPQSGATAADGGADGGAAAATSAAGSRAEAKATSLSSGSPHAKAPLTEEGRLERVLQRCAGEGLLQVSTELALHALREEEGHVGKTMIKLRRQCRSAAS
>PerAciPAER2093007_rbh_TGME49_216080
XFVESPLMLVPPEADIDDKLGGVYVNKVHRAAILRFVALPDPTKARILELFCPEHLRVTVGKGHERWQEEVTKDGFFEHLAKLGVEVGSDEHDKAVIWRFIRIWDVNCADVAGGIGLLGWTSRANHSCQPNATRSLLPGGQMANVAIQAIVAGEEIFCSYLLDDDLLKPREKRQELLKPWNFKCACSRCSSPEDTLVDGGTTPEAEADIQKLISDAKGAAVDLSELRSAWVNFDVPDNHWLRPQVDAGLRDLDELEGNYLGARDRQAAILKFWDEMLPAAASIQRARLRGVLGDHERRLGNYMDALRLYCEGLAEVSSFQFAGHTTVEX
>PolGlaCCMP1383005538_rbh_TGME49_216080
XANMAKAEYSGERCVIKEYLPEKCAWRVQLVNPQFKGHVMAVKESALCFDWYVSPPERLAALPEHLRVANVGAAGNALFCDRNVEAGVEILEEHPVMVVTNKNAMLARWTLHSQMLQEHSSKYPALLAFKEFSDGGIADDYINDASTLLNTAHQQLSLTWSTFMAAVETATNLMSAETPPTSPASEALGLEEVRQVADVLAKWQSNSLSVNAVSLEQHQSALFRFACKANHSCDANCATVFDMNTGCMIFRTKRPIKRGEQLTISYFGRDPDFIFSSSKERRKKLSVRGFVCTCSQCVLEGX
>PolGlaCCMP1383028077_rbh_TGME49_216080
MTIAPSVALPLGGGPTPRSEAEERKAAEAAAELSELAAIEADILAGCEELALHVAMAEGLGRILLADRDVDGLERVLLSPSGHKVLLPGDSPDEAQLREDWEAMIKVMKSVETVIKAEMYWAAMMSLTAEECPEAKKWPCLSAEAQAPLLHLYRPATMSSHLAGRRLWPVGATNADAPSDVLRPLIAPESNRVIEEDGAAPRERLPQRVEKTLKTEDLAISALCQHFALRVAPAKLEKLVMVWKFNSFSAEGGLELFLGPSMLSHSCDPNCHWSYDMDDHFGLSTNCEGLVKDEEATISYLPEGTLAEGTSQRRDALAVSWAFFCRCRRCEQQAMPMCPECVGKPMSVVMSDLEEPVYPGLCVFCDDCKKDDLQGAHGYFLHCWSCDGDLCPDCGAARSEAHALQEQKPVSSLEGCVAVTCRECTAEPISMS
>PolGlaCCMP1383052397_rbh_TGME49_216080
MLSSTSVANAFLTPCSRSSSEASRPLAEFPGPVAAAASGTEGVRGSWATAAGVLVGTALGLGRRGQRQRQHQSACSTCGLQAVSGAQAVGAEDLLRAGFYDAALSAIGSEEDASPRSRALRAAALVGLRRYSEGKHILEGLDAKAVRIDLGEFHSTLERLQRQWEKGDFQFWEVFGPALEAREAGKDPAEPASETSALLPQVPDFVGPVEVGATGRGRGLFLRELVRAGEVLLCAPPLVRALANSAQLEDSLVAALREAVRLSPHVLRVTTNMLADGKGGQEKAVRLADFAWQEPSIEAAQQELPSGEQLEGVVQTNGFAGFGYCMLYGAVSMLNHSCCPNASSMAVGRSLIVRANQAIGEGQEACISYFDVLKPVKEREREAATWSFRCECPRCEFERRLPEDLQDNGLSVSEVEAAIQDPANGLDPAGREVQWLRASHVEAYKAELEAAFPMGEVAVAKRQQLLELPGGYRPSLFHSREDCLHRLAGEAGEARPQGPGDAAGDALCRPGAPHQARYGKVPGEHLVTLLKQTQRAAESTLVGEEFCNPAARTLVPADRLPTATPAVASPPPNAGGTAMSFLDEAX
>PolSpeWS2016032686_rbh_TGME49_216080
MSSLFEPRDLRQQKILRNKLFACLCKRCSSNRDEGRRFKCPACSKESADANHVHHISNDVWKCSYCCNEFDGSLLHVSFESTL*
>ProMinCCMP2233025195_rbh_TGME49_216080
ATPGSFHLMPRIVLRDMKGLTGKEVTLRMARKGSTWGVIPEGSSTLSAVDGEKLQVDDGMRMPVSLVDVQLEDKSGAALLGKADAFRAERGAWSVILSSSKPGTASLAPPGSIREKGSKEAWVAPVRLEKVVRDGREQSGVFATREFLPGDCIFVEAPILAIEEVGDVDQDMKGLKINKAHRLAVQQFLALPDQRKGAALSLFCPDRMLVTLGDGQKQWSEPLSKETFFDQLPKVGIQVGDDEDDKAVVWRFIRIWESNNMAVAAGTAIFGWTCRINHSCRPCAARVLLPGNQIATIAIEAIGPGEEVTSSYLLDDDLLRPRARRRELLEPWDFVCGCARCLAAEDDAFEAGGPDEAEQATIEALCASVQQNAVDIDQVRSDLVEALGSLPPGHWLALRVQTALCDLERLDGNVSAALERQTAVLRFWDAHLPAAASIRRARLRCAQGDLHRTMGNYMAALRWYSEGLSEVSSFQFPGHTTCVE
>ProMinCCMP2233091100_rbh_TGME49_216080
XGLLDGEWRDEAWASLNSADSAAVGIRVAQGFSPSLASLAAHLHPREEGDAGAAALGADGSEDESDVEATEALSAAVQAAWGAVDGVSDAAKARMRAVVRLNSLGFYTHSEQLCHGQNYTALTGTGVFVLASGFNHSCEPCVARHSIGDITVFVTNRLVREGEELCISYIETELLSAPTSLRAQSLNRDFTCACPRCLASPAADEGAGLRGREFLHVDAQVQANLSLLPPAEAVEAALRGEMGDDDEGEEEEGG
>ProMinCCMP2233093284_rbh_TGME49_216080
XRTTQSLRRGTVLARESALVVAESDRDVARLAAYLNLSPDDRQELLKKVITNLELSQFGHQPEDEDKDEMRGLLMELDQPDLPAIMAAEGISRWRISAHVCKTRIYRILSKTSHSCAAQVELEHDSSGTGSVDRPLRGRAERVDRRLVAGGLPPVVQGRGLQARELRALSMLPEDVKECRCHRCQGADVCRAMRCPRCSKGELVRNGKDGLWRCELPACEFQGADGDAAVVALIKAESGLRQDLLDLDSVTTEELYGHARGVSEKLGPGHWLHGTVWWELYRRHSSAEQEQSFRSAAAGLCFLHWLASRRLPTPPPGLVEELVAMLSGVLDFLKARSSGX
>ProMinCCMP2233101846_rbh_TGME49_216080
XRQLPPDAAHRAQGHEGPHGEGGHAEDGEEGLHLGSHPRGIVHSLSAVDGEKLQVDDGMRMPVSLVDVQLEDKSGAALLGKADAFRAERGAWSVILSSSKPGTASLAPPGSIREKGSKEAWVAPVRLEKVVRDGREQSGVFATREFLPGDCIFVEAPILAIEEVGDVDQDMKGLKINKAHRLAVQQFLALPDQRKGAALSLFCPDRMLVTLGDGQKQWSEPLSKETFFDQLPKVGIQVGDDEDDKAVVWRFIRIWESNNMAVAAGTAIFGWTCRINHSCRPCAARVLLPGNQIATIAIEAIGPGEEVTSSYLLDDDLLRPRARRRELLEPWDFVCGCARCLAAEDDAFEAGGPDEAEQATIEALCASVQQNAVDIDQVRSDLVEALGSLPPGHWLALRVQTALCDLERLDGNVSAALERQTAVLRFWDAHLPAAASIRRARLRCAQGDLHRTMGNYMAALRWYSEGLSEVSSFQFPGHTTX
>ProMinCCMP2233121954_rbh_TGME49_216080
XSGAALLGKADAFRAERGAWSVILSSSKPGTASLAPPGSIREKGSKEAWVAPVRLEKVVRDGREQSGVFATREFLPGDCIFVEAPILAIEEVGDVDQDMKGLKINKAHRLAVQQFLALPDQRKGAALSLFCPDRMLVTLGDGQKQWSEPLSKETFFDQLPKVGIQVGDDEDDKAVVWRFIRIWESNNMAVAAGTAIFGWTCRINHSCRPCAARVLLPGNQIATIAIEAIGPGEEVTSSYLLDDDLLRPRARRRELLEPWDFVCGCARCLAAEDDAFEAGGPDEAEQATIEALCASVQQNAVDIDQVRSDLVEALGSLPPGHWLALRVQTALCDLERLDGNVSAALERQTAVLRFWDAHLPAAASSRARLRCAQGDLHRTMGNYMAALRWYSEGLSEVSSFQFPGHTTX
>ProMinCCMP2233177707_rbh_TGME49_216080
MKGLTGKEVTLRMARKGSTWGVIPEGSSTLSAVDGEKLQVDDGMRMPVSLVDVQLEDKSGAALLGKADAFRAERGAWSVILSSSKPGTASLAPLGASVSEKGSKEAWVAPVRLEKVVRDGREQSGVFATREFLPGDCIFVEAPILAIEEVGDVDQDMKGLKINKAHRLAVQQFLALPDQRKGAALSLFCPDRMLVTLGDGQKQWSEPLSKETFFDQLPKVGIQVGDDEDDKAVVWRFIRIWESNNMAVAAGTAIFGWTCRINHSCRPCAARVLLPGNQIATIAIEAIGPGEEVTSSYLLDDLLRPRARRRELLEPWDFVCGCARCLAAEDDAFEAGGPDEAEQATIEALCASVQQNAVDIDQVRSDLVEALGSLPPGHWLALRVQTALCDLERLDGNVSAALERQTAVLRFWDAHLPAAASIRRARLRCAQGDLHRTMGNYMAALRWYSEGLSEVSSFQFPG
>ProMinCCMP2233197408_rbh_TGME49_216080
MKGLTGKEVTLRMARKGSTWGVIPEGSSTLSAVDGEKLQVDDGMRMPVSLVDVQLEDKSGAALLGKADAFRAERGAWSVILSSSKPGTASLAPPGSIREKGSKEAWVAPVRLEKVVRDGREQSGVFATREFLPGDCIFVEAPILAIEEVGDVDQDMKGLKINKAHRLAVQQFLALPDQRKGAALSLFCPDRMLVTLGDGQKQWSEPLSKETFFDQLPKVGIQVGDDEDDKAVVWRFIRIWESNNMAVAAGTAIFGWTCRINHSCRPCAARVLLPGNQIATIAIEAIGPGEEVTSSYLLDDLLRPRARRRELLEPWDFVCGCARCLAAEDDAFEAGGPDEAEQATIEALCASVQQNAVDIDQVRSDLVEALGSLPPGHWLALRVQTALCDLERLDGNVSAALERQTAVLRFWDAHLPAAASIRRARLRCAQGDLHRTMGNYMAALRWYSEGLSEVSSFQFPG
>ProRetCCCM535013468_rbh_TGME49_216080
XSGQQTVAFPMATSDEVSSVEAGVATQPSPSPLELAAATGVDTSWARPGARATLVKLAKFPKFNGQKVELLSWDAEKERWKCLLSNGGDVNVRLENIEPAPTSAAPTEVRVAPVGPLPPDLVQSVESLLEQGQIYKARQVLSSRKGMPPSQMPALADFCVPGTQSEIVEGRLELVDIPGKGKGYRAVTAIEAGEVMIFDTAFCSDVVGPSSNADMARQCRQHKDQAFVKAGVMSLDPGAMADGQQRLLCVLGNNVFECTREPGRVALFPAAARLNHSCCPNAYADATRSECVVRALRRIPGGEEVCVSYVPVSEGLGRRQESLQGRGISCACARCEAEARDDPQAAVPCGCGAAAFSAREGASLYQKCPNCAASFDRDESLHHVSRLADINAYIQSPAAAKADPFQLVRKLSALADVVAVGARNGAPPLHTATLFYLNNLANMHHHLATKVPGPHSSASLEAFYEWKKRAIDTFEAKHSSWTKQKDIDYFQVLHGLTTCEALSLDGDVAGKGSLQRHACSALDSLRSHRAYQQGAVLEPPSPLSTSSPSVEDLQAGMRTPRDASGGHHGIEDNAAGQDIQRHGGLSNAWERRSNVRSIGTCCRGHTACQLPGVLPGSSSGSDARASETDPPGTTAKRCRLACSCYLFDLVPPVLLPLYYTTAVSSPSGTCGAHVPRPTCLFRLRRALPWSSVCFWPADPMPGVMRGKPGRTLGSGTRGQLAPWPRLFAGTLSTRMGRPSTAQRAGALALAPSATEVVAHAAMAGGQAAGRVTRSATKLDRLATGSETQTSRVKAPSVEAADEDEPMWILPRFIHSNKQAVGTRWSRRSRVSRAPARLLPWPGWPEAPDPLGEVPFPLLDSTSCSHIQCDGCDRWLQVHPEVVTIYQDP
>ProRetCCCM535056933_rbh_TGME49_216080
XSGQQTVAFPMATSDEVSSVEAGVATQPSPSPLELAAATGVDTSWARPGARATLVKLAKFPKFNGQKVELLSWDAEKERWKCLLSNGGDVNVRLENIEPAPTSAAPTEVRVAPVGPLPPDLVQSVESLLEQGQIYKARQVLSSRKGMPPSQMPALADFCVPGTQSEIVEGRLELVDIPGKGKGYRXGYSDRGGGGHDFDVVGPSSNADMARQCRQHKDQAFVKAGVMSLDPGAMADGQQRLLCVLGNNVFECTREPGRVALFPAAARLNHSCCPNAYADATRSECVVRALRRIPGGEEVCVSYVPVSEGLGRRQESLQGRGISCACARCEAEARDDPQAAVPCGCGAAAFSAREGASLYQKCPNCAASFDRDESLHHVSRLADINAYIQSPAAAKADPFQLVRKLSALADVVAVGARNGAPPLHTATLFYLNNLANMHHHLATKVPGPHSSASLEAFYEWKKRAIDTFEAKHSSWTKQKDIDYFQVLHGLTTCEALSLDGDVAGKGSLQRHACSALDSLRSHRAYQQGAVLEPPSPLSTSSPSVEDLQAGMRTPRDASGGHHGIEDNAAGQDIQRHGGLSNAWERRSNVRSIGTCCRGHTACQLPGVLPGSSSGSDARASETDPP
>PyrBah000726_rbh_TGME49_216080
XEAQLWAEQAECGTRVPAGAHGAWAKRAEGVASPAPVPAVWERRPPPRAPCGDATPDMVLEGVADTSAAAWCQWRPRLEHRDRQQQEVGGSQVRLRSFDPSSGTWRVEPEGGGEAWLVQPEDLAFIEDGLSCKEVVLQQLRKRPQLNGRRARLGPFLVNRGRWVVRLPDSATALLLSSESLARADGDGELREPVVVRPREGWPEQKALFAANDFAAADVLFQEEPIFVTKDVRCTTGLAEAVRQFLKLPQKTRETLLTLHPREEMLFDTREVSTGGEGPKMDNKEAMLALLARTGAPVQEEDREEVWLFLRVLLANSFDHKDATTVYLWLSRANHSCSPNAVRMVVADKIIAVVALRPIGAGEEICITYVLEQTLFMPTLERQRRMRSMFGFDCACARCTDEEDAVRAFRCRTGGCRGARRALRRGSPGACSACGALPSAAEGREALRREAAILDLYNQLEGDREGGSEAIERALRSALEVLSELHWVTERLHHVAYQRHMRSKNYMAALEHQAAKLRFWDAHVRRPSLRRGIERSKLAEAHGLLGHFADAINVGCAAMAELRAVTAADREACQLLARPVHDDNPCAILRERLRAYLRGVXTGAVRAERSAMRCAPGAFAAVLAERPALEGPRCQGGX
>PyrBah051142_rbh_TGME49_216080
LEGVADTSAAAWCQWRPRLEHRDRQQQEVGGSQVRLRSFDPSSGTWRVEPEGGGEAWLVQPEDLAFIEDGLSCKEVVLQQLRKRPQLNGRRXXLLSSESLARADGDGELREPVVVRPREGWPEQKALFAANDFAAADVLFQEEPIFVTKDVRCTTGLAEAVRQFLKLPQKTRETLLTLHPREEMLFDTREVSTGGEGPKMDNKEAMLALLARTGAPVQEEDREEVWLFLRVLLANSFDHKDATTVYLWLSRANHSCSPNAVRMVVADKIIAVVALRPIGAGEEICITYVLEQTLFMPTLERQRRMRSMFGFDCACARCTDEEDAVRAFRCRTGGCRGARRALRRGSPGACSACGALPSAAEGREALRREAAILDLYNQLEGDREGGSEAIERALRSALEVLSELHWVTERLHHVAYQRHMRSKNYMAALEHQAAKLRFWDAHVRRPSLRRGIERSKLAEAHGLLGHFADAINVGCAAMAELRAVTAADREACQLLARPVHDDNPCAILRERLRAYLRGVXTGAVRAERSAMRCAPGAFAA
>PyrBah055799_rbh_TGME49_216080
XSKILDTNCHGSAAEDVERLKEMLSSPGAKRGGLKKIVDGGSTNLYPAIAMLNHAARSNCTMVPVIQNGIENAVALIAKIPIRASEELTIKYMDDEDAVKSKW
>PyrBah081664_rbh_TGME49_216080
XLQLQRRLLEQSMERRGGAGGGGGAVDIAAFADASVPRDTAAALAHWAGECLRWPPPGRLHEFMEVRIQHPLGLHALSRSSFDPGDLVLSEDALLRIPRLPNTVLGQLKRRFGPRSPFLLPAIAVDWQRAGEDVRQAVLSLFWAHPLLDASERGPLLEENFLACKELLEMHEPLRAQWEPHDLLRFLNIADLNIHSDSTVPGHSDFSGLFVVGSKFSHSCAPNCSWSFSEEGYLQYRAIRPIAPGELFTFSYVGNGMSLVMSTLGRRRHLGSLWFVCQCSRCLGPDLTRRLQCPECGAPKLLPQYAEQDGTSIDWTAARPMSEMIPDAPTWSCGLCGSVFSKDNLPLEDEAQLAEHVPSVMQQEPRSAAKDAQALAELREQAACTVGTGHWTWALATFAWLQKCLLLLHGSPTFRFSERDLQTASIAVAQWLEESTPGNSEQRLPALLLAAQLAEDLGGGLDAWGYDPCRPLGGRFEARSRLLARGWRPAAGGALAPPEAAEPSGAAAGPAARGAMGARPX
>PyrBah088765_rbh_TGME49_216080
XGEQAVAEPIASSVRVDVHPSLGRVLVATRAFAPGELIFTEKPLLTPAMAVADSSGQWPGLLKEGPRLPPELHEALMLLLAFAQASPETREEVRRGFYTPREAGCADAETDKRASLASRGLKIGGVSVAKEDALTALLALRYNSFSYPAVGADGRAEDTCALFSFGSKCEHSCFPTAVYKVDAPGSAARFVAVASIGAGERISIGYVDCSMPTALATGTAGSASPSFAAAAAAPVA
>RhySp1WS2016033851_rbh_TGME49_216080
VKRLKRHVQTFFEDISNLSVSPDCGVPLEITDRLRESLRSEGDAELFHQSRNDVVLLYRFCKYLCEKCPRLLSEAYTITLDRELVPTSSSRGMCPQKHADCCIDFSVDKCRGSSNEIKEKANRIMSQLSRRNITHEILDCSDDQVDGLLRAGIVPANPAAADEHGFTGTLKKIWLCIDFYSCSIALAPPAESATAGAVENGHVLFGNRSLAYTHLCRTLMGQFSCPPQSHADQINETASHDLLRSHLYLAGCRLSSEVSCNYLRDMFGLPVAMLACFSALQDAWMALQLCVTYVKAWFRISIGAKYLSRIFTVWIRLHCSNSLRALSLAPLRHMAGRLASLAETCKNHSELTNTEPSDVQKDHIKQLSESFSCLYSDWLECCSMPAPNTEEDDCRDAGVDKRFNRGDNFVSPFIKPRLFSRNIDPGKCAEETGMFCSESIEMPELTSHKGVRKGISKNGEVLLLQERAAAVYAMPVDPERWHAVKGLRQDAGGRQTAKKRRLRYRVCMDRVFGNCNFVKLCGGCNVRVGSTRFVEPGSFGAVTLRVACPFCVTALFCCQACFHRSLHSRVCGVRLLSGQKDQDNDNPLKVLGELPTLSETFAYRVPDANRHLAAQLLLASLSAPETCVSALTQTGVEPRFERSIASLRFHFPGKSGDQSRLSPSCTARIATDWLLNALWLTTIGMETASLKGPDFVSKEGLIELLVSFKWFGQTSVNTIRIRTLAEDLARIGQQQGRSTVCHGVFVLGSLFNHSCCAKTCATYIYGNCIQVRLLESATVGDELCLTYGPTIGIDAFWKRRARMITSHFFVCNCDVCALSPLNPRLDQSPLWLPLATPEQQVAHGGGLQLVFHHDMLDWLPCDKCRSSLGWSSIGIREKYSGEASLGDRRDDLLQQALKLLGEAEDVLSYALGRTVGRCDCLGSPGAGCRRMFVLRESAGGCILVPAISDLRTLLHACKHLPGRRPYQKGHQEKVFSLTLVLLGHSGKPLTREFNRCAEDKELFYQCVHCGTQFPEVSSSQPSGSATDVYSRGTLSRAAAHFWDYLSMVKSASGDHEGAYAASLSASFVSTLRSPAGLNQAVLSLELDKLHRLAGNTFNRQDTSTLKLLSAAFLSRCFGEQDACCAQQLIS*
>RhySp1WS2016039518_rbh_TGME49_216080
MLQTWGRVCKVEDVCKVEDVVNKCAFGTGEDASLFGVPSLINHSCVPNCWHYDLGDIKIVYCICPIPSGQELTVDYANSFRTHVFETNNVDKFELKWGFQCRCPLCQQHRIYPTAFRRAGEIISAVMGSACKKLNPSQLLSQLDSGIKDMRSLRTELTVQGQFPYLALLLALRGSITSTSAHKKEKIGQTGRTKSYKVYNNTWSRMLQTWRLHRWADKTFFC*
>RhySp1WS2016039524_rbh_TGME49_216080
MLQTWGRVCKVEDVCKVEDVVNKCAFGTGEDASLFGVPSLINHSCVPNCWHYDLGDIKIVYCICPIPSGQELTVDYANSFRTHVFETNNVDKFELKWGFQCRCPLCQQHRIYPTAFRRAGEIISAVMGSACKKLNPSQLLSQLDSGIKDMRSLRTELTVQGQFPYLALLLALRGSITADANIRVKLDSLEESSRECSHDTAYAFITPFRPPELYREMADLQQALTKKKKSAKQAEQKATKYTTILGAGCYKLGAYIVGQTKHSFANV*
>RhySp1WS2016074970_rbh_TGME49_216080
KQKKYALAANSYTRGIEVAAFRSGRADDWSPSLAVGLLWVNRAQALTNMEEFLLASRDSSQALKILENCGNNAATGKAAFRLAKARAGLQAYEDARAILQKYKSVLPSSDARLEQLVSQLDAMASSRSAGEYNLAGMLAEYEEDPNVRFWLPDFAAACLETSPISTKGNIRGLVTTVDIPAGQLLIMSKAVGKDKTDLRDGSTNGAVVTGGEFNFGTKVLNSSSRVNCTWKAQQSVLGGGRGADIVRYLLSSDAVDLQQGKLKEGGSSKASQVTLDVGKVHGVVARCAFGDCARLSKLNKEEQNQIPPDKATGTGFFGVSSLLNHSCVANCWYLIIGDMMVVYSISRIREGQEVTVPYRPTATTHFFEDDECGNSLDMFELKWGFVCKCPLCQQHRRQPREFRQAREIMSHLNTDYKLSRPQILSNLGKRIKDMRHLRKELTVEGQFPQLAMLLSLRASMNPDANL
>RhySp1WS2016074976_rbh_TGME49_216080
ALKILENYGNDAATGKAAFRLAKALAGLQAFEDARAILQKHKSVLPSSDPPLQQLVSQLDAMASSRSEREYKLADMLAEHQQDPNVQFWLPDFAAACLETSPISTKGNIRGLVTTEDIPAGQLLIMSKAVGMDLQHVRDGNTNTVGTQINLRTKVSDSSSKANCIWKAQQSVLGGGRGDAIVRYLLSSDAVDLQQGKLKEGSSSKASQVKVDVGKVQDVVVRCAFGECHALTKLHKEEQAQRWLPQHPEGGTGFFGVSSLLNHSCVPNCWYLVMGDMMVVYNICRIHEGEELTVAYRSSATAHLFDDDEHSNNIAGFEVNWGFVCNCPLCQQHRRHPRVFRQAREIMSHLRTDSKLSPPQMLSNLGKRIKDIRLLRKELTVEGQFPQLAMLLSLRASMNPDANLSRMDFEESLAECDPDTPYAYT
>RhySp1WS2016074977_rbh_TGME49_216080
ALKILENYGNDAATGKAAFRLAKALAGLQAFEDARAILQKHKSVLPSSDALVQQLVSQLDAMASSRSGGEYKLADMLAEHQQDPNVRFWLPDFAAACLETSPISTKGNIRGLVTTADIPAGQLLIMSKAVGMDQQDVFDGTNVSHSSSNANCIWKAQQSVLGGGRGDAIVRYLLSSDAVDLQQGKLKEGSSSKASQVKVDVGKVQDVVVRCAFGECHALTKLHKEEQAQRWLPQHPEGGTGFFGVSSLLNHSCVPNCWYLVMGDMMVVYNICRIHEGEELTVAYRSSATAHLFDDDEHSNNIAGFEVNWGFVCNCPLCQQHRRHPRVFRQAREIMSHLRTDSKLSPPQMLSNLGKRIKDIRLLRKELTVEGQFPQLAMLLSLRASMNPDANLSRMDFEESLAECDPDTPYAYT
>ScrHanSHHI4019523_rbh_TGME49_216080
XCEQGRKDAWVAPVCSQKVTRDGKEQMGLFALRPFQPGDCIFVESPLLLVPPEADIDDKLGGVYVNKVHRAAILRFVALPDPTKVKGQERWQEEVTKDAFFEHLAKLGVEVGSDEHDKAVIWRFIRIWDVNCADVAGGIGLLGWTSRANHCCQPNATRSLLPGGQMANVAIAAGEEIFCSYLLDDDLLKPREKRQELLKPWNFKCACSRCSSAEDTLVDGGTTPEAEVDIQKLISDAKGAAVDLAELRSSWAKFDVPDNHWLRPLVDAGLRDLEELEGNYLAARDRQAAILKFWDEMLPAAASIQRARLRGVLGDHERRLGNYMDALRLYCAGLAEVSSFQFAG
>ScrHanSHHI4024617_rbh_TGME49_216080
XFASTRAHLIIHRVDAAPPMKRKMPQYPYMDGYPVECRQAAVGGGRGVFVKTDVPAGTVLFAEEALVYVSDEDVRLAETWHLAVARRILQCEHQTDLLAQIQGLHPQQLCDLPSSVLAAAWEVHATASKRLANLASPPVSAEEALAVLLKVQMNAFNCGLFVKLSMLNHACFPNCRVFGAGERAGGSTSLRTEVVATRALFAGDELTISFCGPGHSAARRALLFRRQHLIPLVSSFALPAAATLEAFAPGVDDSVLSKDALAQIEDELDCAESKDRLEFATGGVSTSHAAAAAATTTLKDLQAKGARAASLLHPRHVVLGRIHLLVARAARNVLATALDADVAEQLVRASIALRSCQALYLSETHWDLIEPNESLATGIDMLLSCDRKRLFAAFPIEYGCFSAASLAGAAMRKEAADIRKLYCRPVEEELGSVAWHQSPVVLEQLPVASSAAAPQQELSEDWSIFA
>ScrHanSHHI4025482_rbh_TGME49_216080
XAAAAPRATASLKRPLLEKPLEHLVAVVCGADGDRSLRAAAALPRGEVALIAEAPLLLVPENPLGLVCRAPGAQALLQAGAALGTYRSLGAYAAYAMADEETRRIVDCFRADPSPVQRKVQSSVDRLLALEPSFAATADWPQLVRLHGILNTNAVRLRDGALALYAKICLASHSCDPNCEVVEAAELYGTAWPGDPRTALLRAKRPLRAGEELTISYVPAMVLQXAAAEQKGAPQDAPRLLVPLLDVWEV
>ScrHanSHHI4032039_rbh_TGME49_216080
XGLQSALASSPLSMWFALAASVAVAVAVAAALWRRRASCGGSFAEAPSQVVVKATADRGKVLASRTAFRCGDVVFREASALFVPSDVLPLASFFQLSVAKRRKLLDLHCPDDLSPARPEDGSGQLSKLLGERGEFLERVMIGFGWSVARAKVEKTEAWQFLRIWDANKLSFQGRDGREQGIFATICRMNHSCEPNVRLMPGSAPHELVAYAAVDIASGEELCICYSERNALPMLHFLHLPTEGRRHWVQRWGFTCACERCHVEDDGARAFRCPRPSAQLSGACPGHVLHRRSRGWGGAAIGALSACSVCGFIPLSQTVAQLLNAEMELRRQAEEDLPKLLRDATESSNFPMAEVEALAAGCEAAGLAGDRHWLVFWLSSLAAVGRSSAGLGTAAQGLX
>ScrHanSHHI4041255_rbh_TGME49_216080
XFFLRTEADTATKEIAESAAVAEASGKDAFWKAGGKSKVDFLLEGVHIAQVEGKGRGLITRDAISAGTVVLRERALGAATIRPEDSDQPIVSAARVAAVVINAGHEKATRVLEPRPGREYAEHPVRAERLNELMHGRKLVRKEGANVHIATLEDEDIERLLLAITINAQGVSGGGRTHQGLFPEYGAMANHSSRPNLLLRGDIAMPPADESGGPVLGNGELQLVLQAVCDVEAGSELTVSYLGELYLPFAERDEQLREIYGFPADRRXAMAPGKQAEGEAIQRLVAANSHASDAWDKAADLQAAGAPQDAIRKHRVIAAARYADVLNANLLAETHSWRYNATWRLASLLTQDDEPKSCAQALILWESAVRSGRRVWPSDLWPEHRRLLKGAQRAAKGAGEEVKAAEFAXEVAADRESDGLAQHGAGSEPQQQSSFQCSGLH
>ScrHanSHHI4042237_rbh_TGME49_216080
XRSSGLPISSLAAIGAMLPGESPLAFFLRTEADTATKEIAESAAVAEASGKDAFWKAGGKSKVDFLLEGVHIAQVEGKGRGLITRDAISAGTVVLRERALGAATIRPEDSDQPIVSAARVAAVVINAGHEKATRVLEPRPGREYAEHPVRAERLNELMHGRKLVRKEGANVHIATLEDEDIERLLLAITINAQGVSGGGRTHQGLFPEYGAMANHSSRPNLLLRGDIAMPPADESGGPVLGNGELQLVLQAVCDVEAGSELTVSYLGELYLPFAERDEQLREIYGFPADRREAMAPGKQAEGEAIQRLVAANSHASDAWDKAADLQAAGAPQDAIRKHRVIAAARYADVLNANLLAETHSWRYNATWRLASLLTQDDEPKSCAQALILWESAVRSGRRVWPSDLWPEHRRLLKGAQRAAKGAGEEVKAAEFAXEVAADRESDGLAQHGAGSEPQQQSSFQCSGLHG
>ScrHanSHHI4063025_rbh_TGME49_216080
XSPVVGPPLTHSEVKAQVEAASPALWLEVDQGLPGSSGPGKGRILVARWCIGVGEVLLAEWPIFQGTPSASQSRKAFEAGFVALADNVEDFTDLDEDCLHPCSALCDCVAGIMLAKQQALAQGVRLDSGGCGGVEAEERRERSRLRLRQLGALCRSATESPPSDCAPSLLGVLRPDLRELTSEDELNDFLHVLSSNRFGSAGSQLDVMFAGSMFEHSCDPNCFVAGAWCAIATEGPREYRALRDIAVGEALSVDYMMLPGSYLGFSGRKETLTGWGFACSCPRCTERPELTRAFVCPACELHELCPTRPVPSGEAVELLCRACGKVAEADYSASCLSAETVVAQVFGGGAEEEVEKARQELFRLEKCLGRFHFANFDLAWASWLQGPDFEAENSAEELEDYTAATDRVIECIVRWSGSELHPQLLPVYHSRALLAHGDLDGQRCFLDLERAVLKKYFPEESNRQDAEILHMVQRVGPPGAASTAGEEASDLVGAAGAW
>ScrHanSHHI4064157_rbh_TGME49_216080
XENEVLGYVRVERDQSQGYRGLKTIKSFWPGEVVLREKPLMTAPSSAFADRLVAYSNLESKKKGLVLQSTFTQFEVDDRGIDVTDEALAQALEVAKQRGAEVSPADARCVLQRCMAGSLVDKLHLYEQASLLRHSCAADVEFVYSGGMGAITARHNIAPQKFIGQWLLEDFNLWWKGANVRSAALQKAGLLNQECMCERCQGEDTCRAIKCPGCFDFQKRLKAARLLMLMSSSAVLMASFVGWCRVTIGGFTARMQGEVRRNGKLKRWRCNVCDFNASDVAVEGYIKIENKLVQELSDASAIPDDKLLEQVEVVTSRVGSQHWLAASLNFEVYDRCMREGGTGMTYSACLASLRVAEWILSRKLAAPPQRLTDHVAEMMFHTLHFIGEQLSGIRDLRVCYLRAVDLLREFFETIDKRLLDRFKTFAGAAQNIRRRCGFCQKFLKENIMSKEGDISADDFHNETTIAQDVRPSLIVASVARCLIGSDTGTIAFLWMQTSIRR
>ScrHanSHHI4073539_rbh_TGME49_216080
XACSIAVASATLVAGVVGRRLRKSLTTQDKTRPLGRKFLRRFAQAMAGVPPVASGSDSPDSLEQNSDDVESQELEAADGLGDAERSEIIRIRSKFGDDVKIRTKADRSAEEEASLRVAMGVDESDEIELIEVDNQGAADDLEEKYKTDKNAAMYVAANGDIHLMENACLALLKQKPDDTEVWKVLTNSRLRLNLYENALDAARQWIVHDPYAIEPRNAEALALVGCHQFGEARSRFSQLATEIQDLDEDMTEELRECVRRTDELWVEPEIGLSRLSARPGEILTGTRAPHFFLPNFADSFGPIKVMSTEGEEDGGGHSHRRKVVVTRDVEEGELLFVQNPLVFGKVVQPEHLERLSDALVTKSITSAQAAALTDLLLDESPLDEYNDVLAKLSDPSYRRKAGPWSTDPEAMNKHLGACGKIIDRCKFTTGRDWVGVWPLIGMSRHSCRPSAHHLCFGDAMIARASRKMRTGDEVTFAFWDIMQPIDTRREAFMDKLGGFWCRCPRCVVEDSLPKGVRAASLEVQNKFEQEGTRMKAINTEVYLEQERRVSRMRKMKEAARLSQIQGYSEGLGSFGDKFKDVDVEQLQIEAAECSRKMNAELEEPYNIEALDPRLVEEWRSVLRDLEKAIAEAGFSEEEENFVIASHTQFYSNVLLVAKLCRDLKTQREVLDRIIPTINAVAPGSFFQMTMLALDWEVTASIENEQFGQPGTAWKPEFANVAAKQKENLREYVRLRYGKELTLMEVDAAINRIFATRDVDDNWVWQASWAIGESDFEA
>ScrHanSHHI4074974_rbh_TGME49_216080
XFAEAPSQVVVKATADRGKVLASRTAFRCGDVVFREASALFVPSDVLPLASFFQLSVAKRRKLLDLHCPDDLSPARPEDGSGQLSKLLGERGEFLERVMIGFGWSVARAKVEKTEAWQFLRIWDANKLSFQGRDGREQGIFATICRMNHSCEPNVRLMPGSAPHELVAYAAVDIASGEELCICYSERNALPMLHFLHLPTEGRRHWVQRWGFTCACERCHVEDDGARAFRCPRPSAQLSGACPGHVLHRRSRGWGGAAIGALSACSVCGFIPLSQTVAQLLNAEMELRRQAEEDLPKLLRDATESSNFPMAEVEALAAGCEAAGLAGDRHWLVFWLSSLAAV
>ScrHanSHHI4085337_rbh_TGME49_216080
XAFCLGGFSHGGAAVCAAQLLGDGLPQLQQQSRSAWPTQSWSQHGVAMCRFGHVVTLALLMCSRACSRKVRVSLGVFGSKRRSNARSADAAEPSGAVANMCSSGGGVLAGVTRLPVLAPAVEAQLAARVPRCASKSSALPSFSSFRLKPPPPRSTSAAPSAPIGIAAPAGAQGARLAVRDTPDRGKIIVSLDAIEPGDLVLAEAPALMVVQAGNTATLADLQSWVDNLARLGAAERVPILELHYPPQAADGGTLASLVGAQGEGLEAVLRCPEGVTFDEIWRLMRIIECNAFGFDNEDGTHKELLLPRVARLNHSCLPNVLCGPGSQGGGAEVRALVAIAPGDELNISYIGLETLLSPVAERRHPLQGRWQFSCGCQRCRDVDGLRAFRCSSCAQSSVHSQAEGGLCSPCCQCGQQMTSEAAEAAFASEASLGREALGVRQAVQAAAGSLGSTLQAGDAAAMQRVLSGANAALAQCEALTTAHPQVDPSHYLAVGTAKEASKLCAVLGEAFVACGDRPSAEQWWARAAAGLREALDAEFRAVPVPRDSRTGELLGLSRLYRRLGQREAVRQCLQQALAGMRAIHWSCNLPTQRAALAEMQQGIRAQLAELQ
>ScrHanSHHI4100258_rbh_TGME49_216080
XGIDMRKVPGCGVAAFAARDFAPGEVVLEESAVLVSAVACNPSNRELWQALVREERSRRLPAFQPAGHLGALCALRDLGLATCRAKLLTKCVGPEEALPSPQDAKREAQVLRAAIRDDSSSAFSPDEYARLRRVIQLNGFRFNANVREGQTGYDIGEVLFDNVSRINHSCEPNLAFNLSWNEVSNTVHIRVEPLTHLREGDEVNISYMPEETRQKLPPLERRRQLQQHWLFTCGCVRCLTECGDAAAEERAAAEKHELLAAVGDDWAGVKAGAAAVPQRGALGARDNSPG
>ScrHanSHHI4101456_rbh_TGME49_216080
XNEVLGYVRVERDQSQGYRGLKTIKSFWPGEVVLREKPLMTAPSSAFADRLVAYSNLESKKKGLVLQSTFTQFEVDDXGHRRDLEVAKQRGAEVSPADARCVLQRCMAGSLVDKLHLYEQASLLRHSCAADVEFVYSGGMGAITARHNIAPQKFIGQWLLEDFNLWWKGANVRSAALQKAGLLNQECMCERCQGEDTCRAIKCPGCFDFQKRLKAARLLMLMSSSAVLMASFVGWCRVTIGGFTARMQGEVRRNGKLKRWRCNVCDFNASDVAVEGYIKIENKLVQELSDASAIPDDKLLEQVEVVTSRVGSQHWLAASLNFEVYDRCMREGGTGMTYSACLASLRVAEWILSRKLAAPPQRLTDHVAEMMFHTLHFIGEQLSGIRDLRVCYLRAVDLLREFFETIDKRLLDRFKTFAGAAQNIRRRCGFCQKFLKENIMSKEGDISADDFHNETTIAQDVRPSLIVASVARCLIGSDTGTIAFLWMQTSIRRGWASS
>ScrHanSHHI4108929_rbh_TGME49_216080
AAAPRATASLKRPLLEKPLEHLVAVVCGADGDRSLRAAAALPRGEVALIAEAPLLLVPENPLGLVCRAPGAQALLQAGAALGTYRSLGAYAAYAMADEETRRIVDCFRADPSPVQRKVQSSVDRLLALEPSFAATADWPQLVRLHGILNTNAVRLRDGALALYAKICLASHSCDPNCEVVEAAELYGTAWPGDPRTALLRAKRPLRAGEELTISYVPAMVLQXAAAEQKGAPQDAPRLLVPLLDVWEVHQHKEX
>ScrHanSHHI4116371_rbh_TGME49_216080
XPVVGPPLTHSEVKAQVEAASPALWLEVDQGLPGSSGPGKGRILVARWCIGVGEVLLAEWPIFQGTPSASQSRKAFEAGFVALADNVEDFTDLDEDCLHPCSALCDCVAGIMLAKQQALAQGVRLDSGGCGGVEAEERRERSRLRLRQLGALCRSATESPPSDCAPSLLGVLRPDLRELTSEDELNDFLHVLSSNRFGSAGSQLDVMFAGSMFEHSCDPNCFVAGAWCAIATEGPREYRALRDIAVGEALSVDYMMLPGSYLGFSGRKETLTGWGFACSCPRCTERPELTRAFVCPACELHELCPTRPVPSGEAVELLCRACGKVAEADYSASCLSAETVVAQVFGGGAEEEVEKARQELFRLEKCLGRFHFANFDLAWASWLQGPDFEAENSAEELEDYTAATDRVIECIVRWSGSELHPQLLPVYHSRALLAHGDLDGQRCFLDLERAVLKKYFPEESNRQDAEILHMVQRVGPPGAASTAGEEASDLVGAAGAWTX
>ScrHanSHHI4116539_rbh_TGME49_216080
XSPLAFFLRTEADTATKEIAESAAVAEASGKDAFWKAGGKSKVDFLLEGVHIAQVEGKGRGLITRDAISAGTVVLRERALGAATIRPEDSDQPIVSAARVAAVVINAGHEKATRVLEPRPGREYAEHPVRAERLNELMHGRKLVRKEGANVHIATLEDEDIERLLLAITINAQGVSGGGRTHQGLFPEYGAMANHSSRPNLLLRGDIAMPPADESGGPVLGNGELQLVLQAVCDVEAGSELTVSYLGELYLPFAERDEQLREIYGFPXGPAGRASDAGLEAMAPGKQAEGEAIQRLVAANSHASDAWDKAADLQAAGAPQDAIRKHRVIAAARYADVLNANLLAETHSWRYNATWRLASLLTQDDEPKSCAQALILWESAVRSGRRVWPSDLWPEHRRLLKGAQRAAKGAGEEVKAAEFAXEVAADRESDGLAQHGAGSEPQQQSSFQCSGX
>ScrHanSHHI4117600_rbh_TGME49_216080
XSPLAFFLRTEADTATKEIAESAAVAEASGKDAFWKAGGKSKVDFLLEGVHIAQVEGKGRGLITRDAISAGTVVLRERALGAATIRPEDSDQPIVSAARVAAVVINAGHEKATRVLEPRPGREYAEHPVRAERLNELMHGRKLVRKEGANVHIATLEDEDIERLLLAITINAQGVSGGGRTHQGLFPEYGAMANHSSRPNLLLRGDIAMPPADESGGPVLGNGELQLVLQAVCDVEAGSELTVSYLGELYLPFAERDEQLREIYGFPADRRASDAGLEAMAPGKQAEGEAIQRLVAANSHASDAWDKAADLQAAGAPQDAIRKHRVIAAARYADVLNANLLAETHSWRYNATWRLASLLTQDDEPKSCAQALILWESAVRSGRRVWPSDLWPEHRRLLKGAQRAAKGAGEEVKAAEFAXEVAADRESDGLAQHGAGSEPQQQSSFQCSGLHGAFLDRGRAP
>ScrHanSHHI4140074_rbh_TGME49_216080
VEAGTVEVRAIRPLAAGEEISISYVDEEVLMSPMTARRERLFGRWQFQCQCKRCAAPDRLRAFRCSSDPACNPRGMVLAAPDMTSLAPCRCCGKSLTLEEAKVAFGEEQELIETVSGAIREAQIAAGSVSMALEQRDGKAFGEASEAAIKALARCGTVAGSHRAVHPYHHLVMGLAKSTSALRAVLGDGLAAGQRLDKARDMWGIAAAELQEATESQFEALPVPTDGRIGDLIGLGGLYRRLNKTAECKKCLGDAVDAMKATYWSVEPSRRAQSEDMQLGVAAAMAEL
>ScrHanSHHI4143549_rbh_TGME49_216080
RFSWLCKASVQINPKFAAXTPAKSGVCLSERDFVSEPPSDADIIGGFTKSEIEQRLSSGNYSEIVQERLKLVDIPGKGKGYVAAKQIKQGEVLLIDIAMCSSPEDSSGDASQYTQMARQIQSKMQVSKLVPTVNSSCFDEVLSLAVAPGKSHGDMIAILENNVFQCLRQSDYCALFVGASRFNHSCCPRAVNDCDRSQAVIRALVDIPEGVEVCISYVPPGSNYQDRQEKLSGKGFRCRCERCVEESIVDPQLLVPCKCGKFKFSVAGDVPRQQSCSACQCQFERSAAMANLRSLEAANEFMWTHSAAQADPRELVKKLNPVVELATVGRVNGAPPNHLQSLQLLNNLANCHYFVATRIPGPHRKTSLGAFFDIKERFMTAYEANHGKTMQRDTNYVQSLHRVIMGDFSDKDKKKMWERKLVETCVWHFGQRNIPVGVTTAVHS
>ScrHanSHHI4152692_rbh_TGME49_216080
XARSVRASAERMAPPMLGIDMRKVPGCGVAAFAARDFAPGEVVLEESAVLVSAVACNPSNRELWQALVREERSRRLPAFQPAGHLGALCALRDLGLATCRAKLLTKCVGPEEALPSPQDAKREAQVLRAAIREGLVPHSSSAFSPDEYARLRRVIQLNGFRFNANVREGQTGYDIGEVLFDNVSRINHSCEPNLAFNLSWNEVSNTVHIRVEPLTHLREGDEVNISYMPEETRQKLPPLERRRQLQQHWLFTCGCVRCLTECGDAAAEERAAAEKHELLAAVGDDWAGVKAGAAAVPQRGALGARDNSPGRCSSGSSSKGLCWDDLGDPDELKDSPP
>ScrHanSHHI4172029_rbh_TGME49_216080
APGAAAAAAAAAPRATASLKRPLLEKPLEHLVAVVCGADGDRSLRAAAALPRGEVALIAEAPLLLVPENPLGLVCRAPGAQALLQAGAALGTYRSLGAYAAYAMADEETRRIVDCFRADPSPVQRKVQSSVDRLLALEPSFAATADWPQLVRLHGILNTNAVRLRDGALALYAKICLASHSCDPNCEVVEAAELYGTAWPGDPRTALLRAKRPLRAGEELTISYVPAMVLQXAAAEQKGAPQDAPRLLVPLLDVWEVHQHKELQA
>ScrHanSHHI4178521_rbh_TGME49_216080
QRFRAGSTPGSFRRMPRILLRDVKGLEGKEVEIVAARKHTTWGVIPEGSSSPSAVGGDKLLVDNGMRPPVSLVDVQVDPEEKGGQAILGKADAFRAERWGWPVILANSKPGSAFLAGPGSICEQGRKDAWVAPVCSQKVTRDGKEQMGLFALRPFQPGDCIFVESPLLLVPPEADIDDKLGGVYVNKVHRAAILRFVALPDPTKARILELFCPEHLRVTVGKGQERWQEEVTKDAFFEHLAKLGVEVGSDEHDKAVIWRFIRIWDVNCADVAGGIGLLGWTSRANHCCQPNATRSLLPGGQMANVAIQAIAAGEEIFCSYLLDDDLLKPREKRQELLKPWNFKCACSRCSSAEDTLVDGGTTPEAEVDIQKLISDAKGAAVDLAELRSSWAKFDVPDNHWLRPLVDAGLRDLEELEGNYLAARDRQAAILKFWDEMLPAAASIQRARLRGVLGDHERRLGNYMDALRLYCAGLAEVSSFQFAGHTTVEELRGKLQSLLTX
>ScrHanSHHI4181239_rbh_TGME49_216080
XFFLRTEADTATKEIAESAAVAEASGKDAFWKAGGKSKVDFLLEGVHIAQVEGKGRGLITRDAISAGTVVLRERALGAATIRPEDSDQPIVSAARVAAVVINAGHEKATRVLEPRPGREYAEHPVRAERLNELMHGRKLVRKEGANVHIATLEDEDIERLLLAITINAQGVSGGGRTHQGLFPEYGAMANHSSRPNLLLRGDIAMPPADESGGPVLGNGELQLVLQAVCDVEAGSELTVSYLGELYLPFAERDEQLREIYGFPADRRASDAGLEAMAPGKQAEGEAIQRLVAANSHASDAWDKAADLQAAGAPQDAIRKHRVIAAARYADVLNANLLAETHSWRYNATWRLASLLTQDDEPKSCAQALILWESAVRSGRRVWPSDLWPEHRRLLKGAQRAAKGAGEEVKAAEFAXEVAADRESDGLAQHGAGSEPQQQSSFQXXAXXRESDGLAQHGAGSEPQQQSSFQCSGL
>ScrHanSHHI4186375_rbh_TGME49_216080
PRVAVGPRLLSALDVVRARGLCCRRRRSRRRIVAAAGIVRRELCRGTVTGGGESHRRPREGARLTHGLPMRGRCVSGGLRVVCALGCASAGQFFPTVCCEAEEAVGLALPGRSVAREARGRERSTEQIVGRAWGGEFLERVMIGFGWSVARAKVEKTEAWQFLRIWDANKLSFQGRDGREQGIFATICRMNHSCEPNVRLMPGSAPHELVAYAAVDIASGEELCICYSERNALPMLHFLHLPTEGRRHWVQRWGFTCACERCHVEDDGARAFRCPRPSAQLSGACPGHVLHRRSRGWGGAAIGALSACSVCGFIPLSQTVAQLLNAEMELRRQAEEDLPKLLRDATESSNFPMAEVEALAAGCEAAGLAGDRHWLVFWLSSLAAVGRSSAGLGTAAQGLAAASVLPGLGGGGGERRRPGATX
>ScrHanSHHI4186821_rbh_TGME49_216080
MASPVVGPPLTHSEVKAQVEAASPALWLEVDQGLPGSSGPGKGRILVARWCIGVGEVLLAEWPIFQGTPSASQSRKAFEAGFVALADNVEDFTDLDEDCLHPCSALCDCVAGIMLAKQQALAQGVRLDSGGCGGVEAEERRERSRLRLRQLGALCRSATESPPSDCAPSLLGVLRPDLRELTSEDELNDFLHVLSSNRFGSAGSQLDVMFAGSMFEHSCDPNCFVAGAWCAIATEGPREYRALRDIAVGEALSVDYMMLPGSYLGFSGRKETLTGWGFACSCPRCTERPELTRAFVCPACELHELCPTRPVPSGEAVELLCRACGKVAEADYSASCLSAETVVAQVFGGGAEEEVEKARQELFRLEKCLGRFHFANFDLAWASWLQGPDFEAENSAEELEDYTAATDRVIECIVRWSGSELHPQLLPVYHSRALLAHGDLDGQRCFLDLERAVLKKYFPEESNRQDAEILHMVQRVGPPGAASTAGEEASDLVGAAGAWTLSDMD
>ScrHanSHHI4200152_rbh_TGME49_216080
XRLKHSSIVLAFLVKSLSHLMQSPAGITAXIFAEGPSKIAVGDFSAWSSLPAGAPELCVLAMHMAGNSQTRLQQAVASATLVAGVVGRRLRKSLTTQDKTRPLGRKLRRFAQAMAGVPPVASGSDSPDSLEQNSDDVESQELEAADGLGDAERSEIIRIRSKFGDDVKIRTKADRSAEEEASLRVAMGVDESDEIELIEVDNQGAADDLEEKYKTDKNAAMYVAANGDIHLMENACLALLKQKPDDTEVWKVLTNSRLRLNLYENALDAARQWIVHDPYAIEPRNAEALALVGCHQFGEARSRFSQLATEIQDLDEDMTEELRECVRRTDELWVEPEIGLSRLSARPGEILTGTRAPHFFLPNFADSFGPIKVMSTEGEEDGGGHSHRRKVVVTRDVEEGELLFVQNPLVFGKVVQPEHLERLSDALVTKSITSAQAAALTDLLLDESPLDEYNDVLAKLSDPSYRRKAGPWSTDPEAMNKHLGACGKIIDRCKFTTGRDWVGVWPLIGMSRHSCRPSAHHLCFGDAMIARASRKMRTGDEVTFAFWDIMQPIDTRREAFMDKLGGFWCRCPRCVVEDSLPKGVRAASLEVQNKFEQEGTRMKAINTEVYLEQERRVSRMRKMKEAARLSQIQGYSEGLGSFGDKFKDVDVEQLQIEAAECSRKMNAELEEPYNIEALDPRLVEEWRSVLRDLEKAIAEAGFSEEEENFVIASHTQFYSNVLLVAKLCRDLKTQREVLDRIIPTINAVAPGSFFQMTMLALDWEVTASIENEQFGQPGTAWKPEFANVAAKQKENLREYVRLRYGKELTLMEVDAAINRIFATRDVDDNWVWQASWAIGESDFEA
>ScrHanSHHI4203646_rbh_TGME49_216080
HLSRWGFSCDCTCCNSASDPQRAFLCGQVAGCKGLRMAEAASLGACSSCGSSVDSAQAAVLLRKEAAFVERYRSLEQNFADMPDPQVTLPRVLADAQKVLAEEHWTVNGLLDMNQDLFEQFGNIERAIQMIEARQRAWTHLMPRPSVQAGFLHEKRADMLLRRGRRADAAAGYLASLNAFRAVIRLGDPDGWYADVAGKFRSCLEGA
>ScrHanSHTV5000523_rbh_TGME49_216080
XRASAERMAPPMLGIDTREVPGCGVAAFAARDFAPGEVVLEESAVLVSAVACNPSNRELWQALVREERSRRLPAFQPAGHLGALCALRDLGLATCRGKLLTKCVGPEEALPSPQDAKREAQVLRAAIREGLVPHSSSAFSPDEYARLRRVIQLNGFRFNANVREGQTGYDIGEVLFDNVSRINHSCEPNLVFNLSWNEVSNTVHIRVEALSHLRQGDEVNISYMPEETRQKLPPLERRRQLQQHWLFTCGCVKCFTECGDAAAEERAAAEKQKLLAAVGDDWAGVKAGAAAVPQRGALGAXGQLAGTLQLWLVLQGSHVKLSGALDTMQSAPDMAQECRS
>ScrHanSHTV5007018_rbh_TGME49_216080
XARNGQLPGRSCRNRPNTELYHPSRTRLFGACLSVAMPPKSEDAGGVQRFRAGSTPGSFRRMPRVLLRDVKGLEGKEVKIVAARKHTTWGVIPEGSSSPRAVGGDKLLVDNGMRPPVSLVDVQVDPEEKGGQAILGKADAFRAERWGWPVILANSKPGSAFLAGPGSICEQGCKDAWVAPVCSQKVTRDGKEQMGLFASRPFQPGDCIFVESPLLLVPPEADIDDKLGGVYVNKVHRAAILRFVALPDPTKARILELFCPEHLRVTVGKGQERWQEEVTKDAFFEHLAKLGVEVGSDEHDKAVIWRFIRIWDVNCADVAGGIGLLGWTSRANHSCQPNATRSLLPGGQMANVAIQAIAAGEEIFCSYLLDDDLLKPREKRQELLKPWNFKCACSRCSSAEDTLVDGGTTPEAEADIQKLISDAKGAAVDLSELRSAWAKFDLPDNHWLRPQVDAGLRDLEELEGNYLGARDRQAAILKFWDEMLPAAASIQRARLRGMLGDHERRLGNYMDXSSAVLRGACGGLELPVRRPHDGGGVAREAAVAPDMREGQL
>ScrHanSHTV5012122_rbh_TGME49_216080
MDDETLGAKLQELTSSDPSLGYRAVHAELKKDPKFASIGLKKVQLALQSLRADQSQTCGSTPAKSGTSGVCLSEREFVSEPPSDAAVIGGFTKSEIEQRLSSGNYSEIVQERLKLVDIPGKGKGYVAAKQIKQGEVLLIDTAMCSSPEDSSGDASQYTQMARQIQSKMQVSKMVPTLNSSCFDEVLSLAVAPGKSHGDMIAILENNVFQCLRQSDYCALFVGASRFNHSCCPRAVNDCDRSQAVIRALVDIPEGEEVCISSVPPRSNYQDRQEKLSGKGFRCRCERCVEESIVDPQLLVPCKCGKFKFSIAGDVPRQQSCSACQCQFERSAAMANLRSLEAANEFMRTHSAAQADPRELVKKLNPVAELATVGRVNGAPPNHLQSLQLLNNLANCHYFVATRIPGPHRKTSLGAFFDIKERFMTAYEANHGKTMQRDTNYVQSLHRVLMGDFSDKDKKKMWERKLLKLVCGTSVSEVYQLVSPQMCIPREVMHHYELSLTDTGARCVAASFRCLPDYELPPLIGMGCIVX
>ScrHanSHTV5016457_rbh_TGME49_216080
XSARSSGLPISSLAAIGTMLPGESPLAFFLRTKADTATKEIAESAAVAEASGKDAFWKAGCKSKVDFLLEGVHIAQVEGKGRGLITRDAISAGTVVLRERALGAATIRPEDSDQPIVSAARVAAVVINAGHEKATRVLEPRPGREYAEHPVRAERLNELTHGRKLVRKEGANVHIATLEDEDIERLLLAITINAQGVSGGGRMHQGLFPEYGAMANHSSRPNLLLRGDIAMPPADESGGPVRGNGELQLVLQAVCDVEAGSELTVSYLGELYLPFAERDEQLREIYGFPADRRASDAGLEAMAPGKQAEGEAIQRLVAANSQASDAWDKAADLQAAGAPQDAIRKHRVIAAARYADVLNANLLAETHSWRYNATWRLASLLTQDDEPKSCAQALILWESAVRSGRRVWPSDLWPEHRRLLKGAQRAAKGAGEEVKAAEFAXEAAADRESDGLAQHGAGSEPQQQSSFQCSGLHGAFLDRGSAPCHVALHWHPP
>ScrHanSHTV5021019_rbh_TGME49_216080
XPQLPGLLRRLASARERRAMLAASGGGGGSAVEVDEDSAKPWLGRFLRASRAVPAGGLLLRERYLSFAAVAPTASRGRAHLELYRAVAEGEVDQDAEGSPEEGSCRGRWGAGVAEIRAADLDVGDAAFAEGVARELAEALLEDPSLGDDVVIEDVAYVARVFGKNSFSFEGEDGRSNEVIFRTISRASHSCAPNATIREGPSRSESLLIAVREMHLGDPVNIFYLADQCLLKSTASRRAAIQKEWRFLCRCDRCEAELDHTRAFCFECSCGARGFVFAPSSGGLLCCGGGGGGSSASSAAPGCGARLEDRQTESRALEAEGQAEELLAELEDPDDLALPSPDTLKGLSLQAAQLLFGFAKDHPLHRVSAEVSRRRVAALFAQGRLEEAAAAQRAFVGALAAMLPEGLRGVRWLAEVHGRLAYLSELSGARGQATAALELVLDHLQVVFNYRPVVQSLAGMFESEAWWKLLDDVAPELNRLC
>ScrHanSHTV5021697_rbh_TGME49_216080
FHPSHLVYPHCTAAMAENGSSGPIQSLGESFSSRCKFFADGVGLGDAPGYGRVLLATRDLEPFEKLMLTSPEIVVDRPKALLEECLGAASPGLAATLKEVIRICDEGEGATYESQVYWAALAALAASDVTSNAQDDWRQNSGVVDGLGSSPMWSEDAVEQWELPPQISDEVQARILQLFYPDSVSSKCPGREKSGQDSAAAQMVERFGLLCSASKFEKLVMVFKFNSFYDKDDGLVIYFASSFCNHSCSPNCWWQYDEGCFSLLVGDVGVREGEHLSISYLSSKDLERPVALRRQDLARGW
>ScrHanSHTV5032693_rbh_TGME49_216080
XPSQVIVPSHAVPCRDHPHIFAEGPSKIAVGDFSAWSSLPAGAPELCVLAMHMAGNSQTRLQHSSRQRHAGGRGCWSPLAQIVHNSRQDEAAGPEVAKFAQAMAGVPPVASGSDSPDALEQNSDDVESQELEAADGLGDAERSEIIRIRSKFGDDVKIRTKADRSAEEEASLRVAMGVDESDEIELIEVDNQGAADDLEEKYKTDKNAAMYVAANGDIHLMENACLALLKQKPDDTEVWKVLTNSRLRLNLYENALDAARQWIVHDPYAIEPRNAEALALVGCHQFGEARSRFSQLATEIQDLDEDMTEELRECVRRTDELWVEPEVGLSRLSARPGEILTGARAPHFFLPNFADSFGPIKVLSTEGEEDGGGHSHRRKVVVTRDVEEGELLFVQNPLVFGKVVQPEHLERLGDALVTKSITSAQAAALTDLLLDESPLEEFNDVLAKLSDPSYRRKAGPWSTDPEAMNKHLGACGKIIDRCKFTTGRDWVGVWPLIGMSRHSCRPSAHHLCFGDAMIARASRKMKTGDEVTFAFWDIMQPIDTRREAFMDKLGGFWCRCPRCVVEDSLPKGVRAASLEVQNKFEQEGTRMKAINTEVYLEQERRVGRMRKMKEAARLSQIQGYSEGLGSFGDKFKDVDVEQLQIEAAECSRKMNAELEEPYNIEALDPRLVEEWRSVLRDLERAIAEAGFSEEEVNFVIASHTQFYSNVLLVAKLCRDLKTQRDVLDRIIPAINAVAPGSFFQMTMLALDWEVTASIENEQFGQPGTAWKPEFANVAAKQKENLREYVRLRYGKELTLMEVDAAINRIFATRDVDDNWVWQASWAIGESDFEA
>ScrHanSHTV5038117_rbh_TGME49_216080
XAAGTQAAAPCPRMEKEVLGYVRVERDQSQGYRGLKTIKSFWPGEVVLREKPLMTAPSSAFADRLVAYSNLESKKKGLVLQSTFTQFEVDDRGIDVTDEALAQALEVAKQRGAEVSPADARCVLQRCMAGSLVDKLHLYEQASLLRHSCAADVEFVYSGGMGAITARHNIAPQKFIGQWLLEDFNLWWKGANVRSAALQKAGLLNQECMCERCQGEDTCRAIKCPGCFDFQKRLKAARLLMLMSSSAVLMASFVGWCRVTIGGFTARMQGEVRRNGKLKRWRCNVCDFNASDVAVEGYIKIENKLVQELSDASAIPDDKLLEQVEVVTSRVGSQHWLAASLNFEVYDRCMREGGTGMTYSACLASLRVAEWILSRKLAAPPQRLTDHVAEMMFHTLHFIGERLSGIRDLRVCYLRAVDLLREFFETIDKRLLDRFKTFAGAAQNIRRRCGFCQKFLKENIMSKEGDISADDFHNETTIAQDVRPSLTVASVARCLIGSDTGTIAFLWMQTSIRRGWASSSSPHDMAA
>ScrHanSHTV5039082_rbh_TGME49_216080
MASPVVGPPLTHSEVKAQVEAASPALLLEVDQGLPGSSGPGKGRILVARRCIGVGEVLLAEWPIFQGTPSASQSRKAFEAGFVALADNVEDFTDLDEDCLHPCSALCDCVAGIMLAKQQALAQGVRLDFGGCGGVEAEERRERSRLRLRQLGALCRSATESPPSDCAPSLLCVLRPDLRELTSEDELNDFLHVLSSNRFGSAGSQLDVMFAGSMFEHSCDPNCFVAGAWCAIAAEGPREYRALRDIAVGEALSVDYMMLPGSYLGFSGRKETLTGWGFACSCPRCTERPELTRAFVCPACELHELCPTRPVASGEAVELLCRACGKLAEADYSASCLSAETVVAQVFGGGAEEEVEKARQELFRLEKCLGRFHFANFDLAWASWLQGPDFEAENSAEELEDYTAVTDRVIECIVRWSGSELHPQLLPVYHSRALLAHGDLDGQRFFLDLERAVLKKYFPEESNRQDAEILHMVQRIGPPGAASTAGEEASDLVGAAGAWTLSDMD
>ScrHanSHTV5039965_rbh_TGME49_216080
XWLEFSFIHPELFKYRDDCAWSRWVAGESSAARALPIPTSRLWRGLPRQTAPACCRQANPHEANVGEGAAAAAFVLVQQPAVWALVVALGGGIVVFRLWKERQRKKQNTLAFAARLESLAGAKATTVVPRSSAIPTTPATTPAPAAMPPTPTAIPLPPTTATPPTTAAIPPTPAAVPPPPAAVPLPAPATPAPTVVTAVPPPAPTMPAPAAVAEMPPPAPTTPAPATVAALPPTAPTTPAPPAVPPTGAVPPPPPVSTPASTTPPVTTAGGVLPPAPATQSAASNTSPNPTPQGSAAQRETAGGIASGSSTGSTPFSLKKPSLGATQPPAAGTAAPRAGASAGASAAVGSKSPPSQEAQQFLVGQPSLRILTTADRGKVLETGSVHAVGQVIFKERPALAVTQGTGNPNYTEMQEWVEQFAALAPAVRAAVLELYCPERPAAGGNLDMLGGSTGSSVLSRLRYPVGFTKDELWRLLRIVEVNTFETPTADGRRLVELLLMTSRVNHSCSPNALRGPGVEAGTVEVRAIRPLAAGEEISISYVDEEVLMSPMTARRERLFGRWQFQCQCKRCAAPDRLRAFRCSSDPACNPRGMVLAAPDMTSLAPCRCCGKSLTFEEAKVAFGEEHELIETVSGAIREAQIAAGSVSMALEQRDGKAFGEASEAAIKALARCGTVAGSHRAVHPSHHLVMGLAKAASSLRAVLGDGLAAGQRLDKAREMWGIAAVELQEATESQFEALPVPTDGRIGDLIGLGGLYRRLNKTAECKKCLGDAVDAMKATYWSVEPSRRAQSEDMQLGVAAAMAEL
>ScrHanSHTV5040492_rbh_TGME49_216080
MVDAIANELVHTGVPHQNGHRQAIHAFCLGGFSHGGAAVCAAQLLGDGLPQLQQQSRGAWPTQSWSQHGVAMCRFGHVVTLALLMCSRACSRKVRVSLGAFGSKRRSNARSADATKPSGAVANMCSSAGGVLAGVTRLPALAPAAEAQLAARVPRCASKSSALPSFSSFRLKPPPPRSTSAAPSAPIGSAAPAGAQGARLAVRDTPDRGKIIVSLDAIEPGDLVLAEAPALMVVQAGSTATLADLQSWVDNFARLGAAERAPILELHYPPQAADGGTLALLVGAQGEGLEAVLRCPEGVTFDEIWRLMRIIECNAFGFDNEDGTHKELLLPRVARLNHSCLPNVLCGPGSQGGGAEVRALVAIAPGDELNISYIGLETLLSPVAERRHPLQGRWQFSCGCQQCRDVDGLRAFRCSSCAQSSVHSQAEGGLCSPCFQCGQQMTTEAAKAAFASEASLGREAPGVRQAVQAAAGSLGSTLQAGDAAAMQRALSGANAALAQCEALTTAHPQVDPSHYLAVGTAKEASKLCAVLGEAFVACGDRPSAEQWWARAAAGLREALDAEFRAVPVPRDSRTGELLGLSRLYRRLGQREAVRQCLQQALAGMRAIHWSCNLPTQRAALAEMQQGIRAQLAELQ
>ScrHanSHTV5041974_rbh_TGME49_216080
VAVAAALWRRRASCGGSFAEAPAQVVVKATADRGKVLVSHTAFRCGDVVFREGSALFVPSDVLPLASFFQLSAAKRRKLLDLHCPDALSPAPEDGGGQLSKLLGERREFLERVMIGFGWSVARAKVEKTEAWQFLRIWDANKLSFQGRDGREQGIFATICRMNHSCEPNVRLMPGSAPHELVAYAAVDIASGEELCICYSERNALPMLHFLHLPTEGRWHWLQRWGFTCACERCRVEDDGARAFRCPRPSAQLSGACPGHVLHRRSRGWGGAAIGALTACSVCGFIPLSQTVAQLLNAEMELRRQAEEDLPKLLRDATESSNFPMAEVEAL
>ScrHanSHTV5045045_rbh_TGME49_216080
LATPVMAALGGSPSGGPGACGGGGLKLGGMSGEGILIVARDPDRPSLGCFTRAARPLVAGEVLVRERYLSFVSTPLDVQGWRKHLELYRAVKERRHEAMVPEGSDCGAWGAALGDIRGANLHAGTEDLARGIRDEICTSNDADAEALVGEVLEDVVYLACVFHQNAFSFPGQDCRRNDVLFPTIARLNHSCTPNAVIVPCKQPQESQLVALRPIAEDETVEICYCPTQYLLRSTEHRRAVLEKKWGFVCHCLRCDLPLEAARCFSLSCSACGAARLLATAARRGLACPACGGDSGAGGDGDCGSGGAAPLAAEGERALDEEAFLEAEVLALAEPEDLELPAASGLASLSAEAAAHWAAFAEAHPEHRLALELWRRHAAELHGAGRVEEATDAQERFVAGALRLLPAGAQGLAWLAELHARLAYLQELAGRPKEQVKETLKQLLGSMAFSMGXAAAAGRHGVRPDRVPRVVEDVATSWPRGLLSADLXAGSPCDVEVSTQRAAAAGARAQGCESIFMARCLAVATLRCPKRX
>ScrHanSHTV5047618_rbh_TGME49_216080
XTHSLSSHLRSGELGARGGPQPTAAAAPSCARACAQSQVAREAHGSAGNLALLVVLVLRIAAVVARTAPDTAPGAAAAAAAAAPRATASLKRPLLEKPLEHLVSVVCGTDGDRSLRAAAALPRGEVALIAEAPLLLVPENPLGLVCRAPGAQALLQAGAALGTYRSLGAYAAYAMADEETRRIVDCFRADPSPVQRKVQSSVDRLLALEPSFAATADWPQLVRLHGILNTNAVRLRDGALALYAKICLASHSCDPNCEVVEAAELYGTAWPGDPRTALLRAKRPLRAGEELTFSYVPAMVLQXAAAEQKGASQDAPRLLVPLLDVWEVHQHKAL
>ScrHanSHTV5058019_rbh_TGME49_216080
XRTTGRYQLPTCGWMIGGISSNVGVMPDEGPGRWHVAERSFEGLGRCLVATRALQRGELVLAEAPLLVAEGQPKAEGLRRVALDLCGEGGPSASHAX
>ScrHanSHTV5063973_rbh_TGME49_216080
XPFASTHAHLIIHKMDAAPPMKRKMAQYPYMDGYPVECRQAAVGGGRGVFVNTDVPAGTVLFAEEALVYVSDEDVRLAETWHLAVARRILQCEHQADLLAQIQGLHPQQLCDLPSSVLAVALQVHATASKRLANLASPPVSAEEALAVLLKVQMNAFNCGLFVKLSMLNHACFPNCRVFGAGERAGGSTSLRTEVVATRALLAGDELTISFCGAGHSAARRALLFRRQHLIPLVSSFALPAAATLEAFAPGVDDSVFSKDALAQIEDELDCAESKDRLEFAAGGVSTSHAAAAAATTTLKDLQAKGARAASLLHPRHVVLGRIHLLVARAARNVLATALDADVAEQLVRASIALRSCQALYLSETHWDLIEPNESLATGIDMLLSCDRKRLFAAFPIEYGCFSAASLAGAALRKEAADIRKLYCRPVEEELGSVASHQSPVVLEQLPVASSAAAPQQESSEDWSIFA
>ScrHanSHTV5075747_rbh_TGME49_216080
XTHAHLIIHKMDAAPPMKRKMAQYPYMDGYPVECRQAAVGGGRGVFVNTDVPAGTVLFAEEALVYVSDEDVRLAETWHLAVARRILQCEHQADLLAQIQGLHPQQLCDLPSSVLAVALQVHATASKRLANLASPPVSAEEALAVLLKVQMNAFNCGLFVKLSMLNHACFPNCRVFGAGERAGGSTSLRTEVVATRALLAGDELTISFCGAGHSAARRALLFRRQHLIPLVSSFALPAAATLEAFAPGVDDSVFSKDALAQIEDELDCAESKDRLEFAAGGVSTSHAAAAAATTTLKDLQAKGARAASLLHPRHVVLGRIHLLVARAARNVLATALDADVAEQLVRASIALRSCQALYLSETHWDLIEPNESLATGIDMLLSCDRKRLFAAFPIEYGCFSAASLAGAALRKEAADIRKLYCRPVEEELGSVASHQSPVVLEQLPVASSAAAPQQESSEDWSIFA
>ScrHanSHTV5109473_rbh_TGME49_216080
XEDAGGVQRFRAGSTPGSFRRMPRVLLRDVKGLEGKEVKIVAARKHTTWGVIPEGSSSPRAVGGDKLLVDNGMRPPVSLVDVQVDPEEKGGQAILGKADAFRAERWGWPVILANSKPGSAFLAGPGSICEQGCKDAWVAPVCSQKVTRDGKEQMGLFASRPFQPGDCIFVESPLLLVPPEADIDDKLGGVYVNKVHRAAILRFVALPDPTKARILELFCPEHLRVTVGKGQERWQEEVTKDAFFEHLAKLGVEVGSDEHDKAVIWRFIRIWDVNCADVAGGIGLLGWTSRANHSCQPNATRSLLPGGQMANVAIQAIAAGEEIFCSYLLDDDLLKPREKRQELLKPWNFKCACSRCSSAEDTLVDGGTTPEAEADIQKLISDAKGAAVDLSELRSAWAKFDLPDNHWLRPQVDAGLRDLEELEGNYLGARDRQAAILKFWDEMLPAAASIQRARLRGMLGDHERRLGNYMDALRLYCEGLAEVSSFQFAGHTTVEEX
>ScrHanSHTV5121878_rbh_TGME49_216080
XLCVLRPDLRELTSEDELNDFLHVLSSNRFGSAGSQLDVMFAGSMFEHSCDPNCFVAGAWCAIAAEGPREYRALRDIAVGEALSVDYMMLPGSYLGFSGRKETLTGWGFACSCPRCTERPELTRAFVCPACELHELCPTRPVASGEAVELLCRACGKLAEADYSASCLSAETVVAQVFGGGAEEEVEKARQELFRLEKCLGRFHFANFDLAWASWLQGPDFEAENSAEELEDYTAVTDRVIECIVRWSGSELHPQLLPVYHSRALLAHGDLDGQRFFLDLERAVLKKYFPEESNRQDAEILHMVQRIGPPGAASTAX
>ScrHanSHTV5130426_rbh_TGME49_216080
AIGTMLPGESPLAFFLRTKADTATKEIAESAAVAEASGKDAFWKAGCKSKVDFLLEGVHIAQVEGKGRGLITRDAISAGTVVLRERALGAATIRPEDSDQPIVSAARVAAVVINAGHEKATRVLEPRPGREYAEHPVRAERLNELTHGRKLVRKEGANVHIATLEDEDIERLLLAITINAQGVSGGGRMHQGLFPEYGAMANHSSRPNLLLRGDIAMPPADESGGPVRGNGELQLVLQAVCDVEAGSELTVSYLGELYLPFAERDEQLREIYGFPADRRASDAGLEAMAPGKQAEGEAIQRLVAANSQASDXXXXXXQASDAWDKAADLQAAGAPQDAIRKHRVIAAARYADVLNANLLAETHSWRYNATWRLASLLTQDDEPKSCAQALILWESAVRSGRRVWPSDLWPEHRRLLKGAQRAAKGAGEEVKAAEFAXEAAADRESDGLAX
>ScrHanSHTV5139394_rbh_TGME49_216080
MEKEVLGYVRVERDQSQGYRGLKTIKSFWPGEVVLREKPLMTAPSSAFADRLVAYSNLESKKKGLVLQSTFTQFEVDDRGIDVTDEALAQALEVAKQRGAEVSPADARCVLQRCMAGSLVDKLHLYEQASLLRHSCAADVEFVYSGGMGAITARHNIAPQKFIGQWLLEDFNLWWKGANVRSAALQKAGLLNQECMCERCQGEDTCRAIKCPGCFDFQKRLKAARLLMLMSSSAVLMASFVGWCRVTIGGFTARMQGEVRRNGKLKRWRCNVCDFNASDVAVEGYIKIENKLVQELSDASAIPDDKLLEQVEVVTSRVGSQHWLAASLNFEVYDRCMREGGTGMTYSACLASLRVAEWILSRKLAAPPQRLTDHVAEMMFHTLHFIGERLSGIRDLRVCYLRAVDLLREFFETIDKRLLDRFKTFAGAAQNIRRRCGFCQKFLKENIMSKEGDISADDFHNETTICSRCATLSYCGLSCQMSDWKRHRYYCIPLDADFYSARVGLILVP
>ScrHanSHTV5141682_rbh_TGME49_216080
VGVPSQVIVPSHAVPCRDHPHIFAEGPSKIAVGDFSAWSSLPAGAPELCVLAMHMAGNSQTRLQHSSRQRHAGGRGCWSPLAQIVHNSRQDEAAGPEVAKFAQAMAGVPPVASGSDSPDALEQNSDDVESQELEAADGLGDAERSEIIRIRSKFGDDVKIRTKADRSAEEEASLRVAMGVDESDEIELIEVDNQGAADDLEEKYKTDKNAAMYVAANGDIHLMENACLALLKQKPDDTEVWKVLTNSRLRLNLYENALDAARQWIVHDPYAIEPRNAEALALVGCHQFGEARSRFSQLATEIQDLDEDMTEELRECVRRTDELWVEPEVGLSRLSARPGEILTGARAPHFFLPNFADSFGPIKVLSTEGEEDGGGHSHRRKVVVTRDVEEGELLFVQNPLVFGKVVQPEHLERLGDALVTKSITSAQAAALTDLLLDESPLEEFNDVLAKLSDPSYRRKAGPWSTDPEAMNKHLGACGKIIDRCKFTTGRDWVGVWPLIGMSRHSCRPSAHHLCFGDAMIARASRKMKTGDEVTFAFWDIMQPIDTRREAFMDKLGGFWCRCPRCVVEDSLPKGVRAASLEVQNKFEQEGTRMKAINTEVYLEQERRVGRMRKMKEAARLSQIQGYSEGLGSFGDKFKDVDVEQLQIEAAECSRKMNAELEEPYNIEALDPRLVEEWRSVLRDLERAIAEAGFSEEEVNFVIASHTQFYSNVLLVAKLCRDLKTQRDVLDRIIPAINAVAPGSFFQMTMLALDWEVTASIENEQFGQPGTAWKPEFANVAAKQKENLREYVRLRYGKELTLMEVDAAINRIFATRDVDDNWVWQASWAIGESDFEA
>ScrHanSHTV5143216_rbh_TGME49_216080
XRSHPSRTRLFGACLSVAMPPKSEDAGGVQRFRAGSTPGSFRRMPRVLLRDVKGLEGKEVKIVAARKHTTWGVIPEGSSSPRAVGGDKLLVDNGMRPPVSLVDVQVDPEEKGGQAILGKADAFRAERWGWPVILANSKPGSAFLAGPGSICEQGCKDAWVAPVCSQKVTRDGKEQMGLFASRPFQPGDCIFVESPLLLVPPEADIDDKLGGVYVNKVHRAAILRFVALPDPTKARILELFCPEHLRVTVGKGQERWQEEVTKDAFFEHLAKLGVEVGSDEHDKAVIWRFIRIWDVNCADVAGGIGLLGWTSRANHSCQPNATRSLLPGGQMANVAIQAIAAGEEIFCSYLLDDDLLKPREKRQELLKPWNFKCACSRCSSAEDTLVDGGTTPEAEADIQKLISDAKGAAVDLSELRSAWAKFDLPDNHWLRPQVDAGLRDLEELEGNYLGARDRQAAILKFWDEMLPAAASIQRARLRGMLGDHERRLGNYMDXSSAVLRGACGGLELPVRRPHDGGGVAREAAVAPDMREGQL
>ScrHanSHTV5159870_rbh_TGME49_216080
XEINICYIGDNILLTARMRRKLLKDRYLFDCICSLCTAPVDEFAARACRACGSRVVPGGAPCSCGADAEADESAEEDVEVRAALLRHKWEALPRDDRGTIEGVVAAVRAMLERVEX
>ScrHanSHTV5167330_rbh_TGME49_216080
XSGTYSHNKGNSDSLPLMALLASWPLQTLHLPVKERMSHPSTLAREVEAWGSTFAGSVGSSSSGGGSGGGGGSGFDGGFADCLRAVGSCTSAPACCPSHAILVGAAGATSVALLNSGARLRRLPRASRRGRRSGHALASLGRPGGADDVDIADMVGERPRVVEAGEDCGAVRVAATDDGRGKCLLAAVDVPVGVVVLSERPLFVKPSTWSTGRVAMALQKLDLPLKQEMLKLARASSSSTDSEGGTNVQGDGSDGHLLAALRANGAQLPDGGAAVYRLISRANHSCRPNCTLRPEDEDGEAGNAYGAGGSRRRGRTRAGPAAVMSLVALRPLAKGEEILISYIGGDDVLRPGCWRRRELLRGAWGFLCRCSRCLEPDDVRSVRCPRCRQGGFRPVPDEEDGPQRLEFPVFWTCCSACGAEAPPATELAEVEGRWTHRFDLVDRSGGSGALAIALFVDLFADLTCRGTGLTLELSGHWLAAFAARA
>ScrHanSHTV5168334_rbh_TGME49_216080
MAALGGSPSGGPGACGGGGLKLGGMSGEGILIVARDPDRPSLGCFTRAARPLVAGEVLVRERYLSFVSTPLDVQGWRKHLELYRAVKERRHEAMVPEGSDCGAWGAALGDIRGANLHAGTEDLARGIRDEICTSNDADAEALVGEVLEDVVYLACVFHQNAFSFPGQDCRRNDVLFPTIARLNHSCTPNAVIVPCKQPQESQLVALRPIAEDETVEICYCPTQYLLRSTEHRRAVLEKKWGFVCHCLRCDLPLEAARCFSLSCSACGAARLLATAARRGLACPACGGDSGAGGDGDCGSGGAAPLAAEGERALDEEAFLEAEVLALAEPEDLELPAASGLASLSAEAAAHWAAFAEAHPEHRLALELWRRHAAELHGAGRVEEATDAQERFVAGALRLLPAGAQGLAWLAELHARLAYLQELAGRPKEQVKETLKQLLGSMAFSMGXAAAAGRHGVRPDRVPRVVEDVATSWPRGLLSADLRRVRPATLKCRPKGPRQRARAHRDA
>ScrHanSHTV5169581_rbh_TGME49_216080
XISSLAAIGTMLPGESPLAFFLRTKADTATKEIAESAAVAEASGKDAFWKAGCKSKVDFLLEGVHIAQVEGKGRGLITRDAISAGTVVLRERALGAATIRPEDSDQPIVSAARVAAVVINAGHEKATRVLEPRPGREYAEHPVRAERLNELTHGRKLVRKEGANVHIATLEDEDIERLLLAITINAQGVSGGGRMHQGLFPEYGAMANHSSRPNLLLRGDIAMPPADESGGPVRGNGELQLVLQAVCDVEAGSELTVSYLGELYLPFAERDEQLREIYGFPADRRASDAGLEAMAPGKQAEGEAIQRLVAANSQASDAWDKAADLQAAGAPQDAIRKHRVIAAARYADVLNANLLAETHSWRYNATWRLASLLTQDDEPKSCAQALILWESAVRSGRRVWPSDLWPEHRRLLKGAQRAAKGAGEEVKAAEFAEKLLQIGNLMD
>ScrHanSHTV5170620_rbh_TGME49_216080
XRQAIHAFCLGGFSHGGAAVCAAQLLGDGLPQLQQQSRGAWPTQSWSQHGVAMCRFGHVVTLALLMCSRACSRKVRVSLGAFGSKRRSNARSADATKPSGAVANMCSSAGGVLAGVTRLPALAPAAEAQLAARVPRCASKSSALPSFSSFRLKPPPPRSTSAAPSAPIGSAAPAGAQGARLAVRDTPDRGKIIVSLDAIEPGDLVLAEAPALMVVQAGSTATLADLQSWVDNFARLGAAERAPILELHYPPQAADGGTLALLVGAQGEGLEAVLRCPEGVTFDEIWRLMRIIECNAFGFDNEDGTHKELLLPRVARLNHSCLPNVLCGPGSQGGGAEVRALVAIAPGDELNISYIGLETLLSPVAERRHPLQGRWQFSCGCQQCRDVDGLRAFRCSSCAQSSVHSQAEGGLCSPCFQCGQQMTTEAAKAAFASEASLGREAPGVRQAVQAAAGSLGSTLQAGDAAAMQRALSGANAALAQCEALTTAHPQVDPSHYLAVGTAKEASKLCAVLGEAFVACGDRPSAEQWWARAAAGLREALDAEFRAVPVPRDSRTGELLGLSRLYRRLGQREAVRQCLQQALAGMRAIHWSCNLPTQRAALAEMQQGIRAQLAELQ
>ScrHanSHTV5170861_rbh_TGME49_216080
XATADSSLGRRARAMVFLRLRGLESQPELNGKEATLVSCAGGRWKISTECLSTPIAVRPSCLELCDSGGVQLGSRNVVIQSVGVRAELNGLVATQKVFHADRCRWQVELSDGETILLRPDRLVDTEGRGIVDPVYVAPRTGWQEGQALFAAVAFDTSEVILHEKAAVTVADSPWATRLAQLARAFLRLTPALQETLLDLHTPTDYQGSTGPRTTGAGAPRQVKLSEADIFEAVCKGGLSVPESDRSRVGRFLRVFAGNSYESGSGSALFATTSRANHSCDPNVYRADLADGSCALVALKPIAPGEELCVSYLRERNLAESKDQRVLHLSRWGFSCDCTCCNSASDPQRAFLCGQVAGCTGLRMAEAASLGACSSCGTSVDSAKAAVLLRKEAAFVERYRSLEQNFADMPDPQVTLPRVLADAQEVLAEEHWTVNGLLDMNQDLFEQFGNIERAIQMIEARQRAWTHLMPRPSVQAGFLHEKRADMLLRRGRRADAAAGYLASLNAFRAGSDRVILTDGTQMSLENSGVAWKVLDTFQSCWLSLRPALAEFLHXDMLRVLLYDSFLLVVLELGMPDEALASKQVGPVAPGSTTMGTEKQSSVWGAAFPVLMAAFALALQSDIAQLGLLLHLPVELPTSSEAGDMMPSSLWAVAAEALPSSCIL
>ScrHanSHTV5171459_rbh_TGME49_216080
XSRRGGVWRGAMPASLQDAERNGLGLGEVPGEGRCLVARQDFAAGSVLMVEQPVVRARAEDVARHIEQRPTKFGLLRGGANLAAAHVADATQ
>ScrHanSHTV5180119_rbh_TGME49_216080
XRAMLAASGGGGGSAVEVDEDSAKPWLGRFLRASRAVPAGGLLLRERYLSFAAVAPTASRGRAHLELYRAVAEGEVDQDAEGSPEEGSCRGRWGAGVAEIRAADLDVGDAAFAEGVARELAEALLEDPSLGDDVVIEDVAYVARVFGKNSFSFEGEDGRSNEVIFRTISRASHSCAPNATIREGPSRSESLLIAVREMHLGDPVNIFYLADQCLLKSTASRRAAIQKEWRFLCRCDRCEAELDHTRAFCFECSCGARGFVFAPSSGGLLCCGGGGGGSSASSAAPGCGARLEDRQTESRALEAEGQAEELLAELEDPDDLALPSPDTLKGLSLQAAQLLFGFAKDHPLHRVSAEVSRRRVAALFAQGRLEEAAAAQRAFVGALAAMLPEGLRGVRWLAEVHGRLAYLSELSGARGQATAALELVLDHLQVVFNYRPVVQSLAGMFESEAWWKLLDDVAPELTACAER
>ScrHanSHTV5183130_rbh_TGME49_216080
TAYRQKTLKAGWGFECNCRRCTVRVYSACAHSQRQRAYQAAVDDTRAFKCACCSVGVVLGG
>ScrHanSHTV5186714_rbh_TGME49_216080
XSKMVPTLNSSCFDEVLSLAVAPGKSHGDMIAILENNVFQCLRQSDYCALFVGASRFNHSCCPRAVNDCDRSQAVIRALVDIPEGEEVCISSVPPRSNYQDRQEKLSGKGFRCRCERCVEESIVDPQLLVPCKCGKFKFSIAGDVPRQQSCSACQCQFERSAAMANLRSLEAANEFMRTHSAAQADPRELVKKLNPVAELATVGRVNGAPPNHLQSLQLLNNLANCHYFVATRIPGPHRKTSLGAFFDIKERFMTAYEANHGKTMQRDTNYVQSLHRVLMGDFSDKDKKKMWERKLLKLVCGTSVSEVYQLVSPQMCIPREVMHHYELSLTDTGARCVAASFRCLPDYELPPLIGMGX
>ScrHanSHTV5190388_rbh_TGME49_216080
XYPHCTAAMAENGSSGPIQSLGESFSSRCKFFADGVGLGDAPGYGRVLLATRDLEPFEKLMLTSPEIVVDRPKALLEECLGAASPGLAATLKEVIRICDEGEGATYESQVYWAALAALAASDVTSNAQDDWRQNSGVVDGLGSSPMWSEDAVEQWELPPQISDEVQARILQLFYPDSVSSKCPGREKSGQDSAAAQMVERFGLLCSASKFEKLVMVFKFNSFYDKDDGLVIYFASSFCNHSCSPNCWWQYDEGCFSLLVGDVGVREGEHLSISYLSSKDLERPVALRRQDLARGW
>ScrHanSHTV5192901_rbh_TGME49_216080
RRVFRSTRVANTNLPALEGSATPDGSGMLPAGEPSRGEXWGKALPPPPSSWLQQPAVWALVVALGGGIVVFRLWKERQRKKQNTLAFAARLESLAGAKATTVVPRSSAIPTTPATTPAPAAMPPTPTAIPLPPTTATPPTTAAIPPTPAAVPPPPAAVPLPAPATPAPTVVTAVPPPAPTMPAPAAVAEMPPPAPTTPAPATVAALPPTAPTTPAPPAVPPTGAVPPPPPVSTPASTTPPVTTAGGVLPPAPATQSAASNTSPNPTPQGSAAQRETAGGIASGSSTGSTPFSLKKPSLGATQPPAAGTAAPRAGASAGASAAVGSKSPPSQEAQQFLVGQPSLRILTTADRGKVLETGSVHAVGQVIFKERPALAVTQGTGNPNYTEMQEWVEQFAALAPAVRAAVLELYCPERPAAGGNLDMLGGSTGSSVLSRLRYPVGFTKDELWRLLRIVEVNTFETPTADGRRLVELLLMTSRVNHSCSPNALRGPGVEAGTVEVRAIRPLAAGEEISISYVDEEVLMSPMTARRERLFGRWQFQCQCKRCAAPDRLRAFRCSSDPACNPRGMVLAAPDMTSLAPCRCCGKSLTFEEAKVAFGEEHELIETVSGAIREAQIAAGSVSMALEQRDGKAFGEASEAAIKALARCGTVAGSHRAVHPSHHLVMGLAKAASSLRAVLGDGLAAGQRLDKAREMWGIAAVELQEATESQFEALPVPTDGRIGDLIGLGGLYRRLNKTAECKKCLGDAVDAMKATYWSVEPSRRAQSEDMQLGVAAAMAELX
>ScrTroCCMP3099015712_rbh_TGME49_216080
XAMAVSSASVAAKEVVGFVRVERDHSQGFRSIKTIKSFWPGEVVARELPLMYCGSEVGEQMLLAYLRLDPPKRQAVMTLVSDFEIGERGYSIANTDVNQAIAEAAEQGLQVQQKEALAVLLRWRYLGAVDRFRIYPRLSLLRHSCAADGEFQYDGQTGMGTLSARTSVNPQWWIGSWMLEDESLFWKGANVRSAALQKAGLLTQECCCPRCHGSDAVRAIKCPGCTDYQKRLKAAKLLMLMSSSAVLMATFVGWGRVTLDHVNLKQQGEVHRNGKLKRWRCTVCDFNASDVAVDGYIKIEMQLSEDLADLSAIPTDKLGEWLSVVGSRLGMQHWLCPALCMEIYRRHTVDSQGAKTFTFTAALAGLRVGEWFLSRKLSKPPQSVIDEVADMMINTLEFIQGRLVGIRDLRVVYLRAHDMIRNLMESFDKRLLDRLRPFSGAAQNIKRRCAFCHKFLQEDIQLPDCAEDISATDEGIVPLYCVHCMTLCYCDMGCQMSDWKRHRHYCIPME
>ScrTroCCMP3099031399_rbh_TGME49_216080
XGGGGSGSGGGLPESLLEEADDLARPWLGRFVRVAKPAPLGRVLVQERYLSFVATPIDVRGWRRHVELHRAIVDGREAVREKPEDACCGAWGADLRELREAGLFTGGPWLADQIRQEVLAGGDEAKEVIANALDDVVYVACVFHQNAFSYQGANGRRIDVLFPAISRANHSCEPNAVIIPCERPQESKLVALRPIAQGEPVEICYCPTQYLLRSTAQRREVLQDKWGFLCRCPRCEAPREAARSFSLRCGNCGGDQLMAESAAGAAPPLSCPSCGGRPEDEEQARLAAAEEAAVEELVLSLPEPEDMMLPELEDGLKVSAPDVFGSLRPEDVQRCAAFAVAHPRHRIATEFSRRQAANLHAQKLHKEAAMAQAVFVAGVHRLLPEGAFGFHWFVEIYARLAFLQELAGQRGEAKEAVRQVLASMAFTQGGRPPRPGDVMDLMPSKTWLX
>ScrTroCCMP3099031741_rbh_TGME49_216080
VGRSCKGRYLVARQPIRAGEVFLSEWPIFQGGPAAKYSRKAYEEAFVAQVDSPEASVLDDDCLHPCSPLIDCMAGMVLAKQTALSQDLCDDDAAKERRQSAVLRLRKLASLTRSTPLEKLTSEDELEDVLRTLSNNRFGSADMQLDLMFAGSMFEHSCEANCFVANSWTAPVADRPREYRALRDVEMGETLSIDYLALPRSYLGAAGRAEVLAGWGFACSCPRCTTQPEVTRAFMCPACSLPELCPVRPAPDTETELVCRGCGKXTAEASYASRCLGAEAALRRCAEASTEEEAHEAQADASSYEGLLSRFHYAAFDLAWQNWSAGPDSETESCVERLEDYLAATEVLIDCITRLCGNALHPQLLPVYHSRALLQHGDLNGQRYYLDLERAVLRRFYPEESERQDAEIMHMVTRRGPLGATDADDGAATAQGASGQEASAPLPALSP
>ScrTroCCMP3099032543_rbh_TGME49_216080
YDEGDIVKAGDDFAGVRIAESSDGRGKCLLVTRAVPAGSEVIAERALFADQLGGRCGGELDPLDREAMLKLAKAPNLGRGSAGQDVGDGSGGQLLAAFRANSALLPDGSAAVFRLVSRANHSCKPNCMLKPDVTPAGSLGARRRRGRGRGDRTGSAVMRLIATRPLARGXXLFPTAVRQRELMRGPWAFKCRCERCLEPDRSRSMLCPACSHGTLRPLPLEEGQCSSDGLSFPVGLRATNVXVAAPSSENIDAIEAESMRRLADLDKAGSTSAVLALKLFEDLTGRSASIRANNLDGQVRLDPQCHWIVARVARAAVQAHLAANSWHAAAASARRLAAIVSNIREGCLSPLHAEAVAMRAEAAGGAALEAEFIRPRSAARAWRLAAALAERASQEAAPLLGQEHPLLRQMNSLLADARAYEDGEASNSLPEEESAVIEPGTNT
>ScrTroCCMP3099032972_rbh_TGME49_216080
XPFFVASSGIELREAEGKGRGWFARSALPAGTMVLIERPLVSVLDGQWRDKLWADCDSADTTALANEVAKAFSPSLRKLLSKLHPPEGARIPKLRRKVCEEDGMDTEEEEAEAALAEASELAWSLVKSLTRKEKERMQAVVRLNSLGFYTNSEQLCHSGHFSGLTGSGLYALASGFNHSCDPSLARFSIGDLTAFVTNRPLKEGEELCISYIESELLCAPRSLRRQSLDRDFVCACTKCSAETGSNGEGIGGNYLHVDATVQAKLSLMPPADRVEATEAALRGEVDEDDEEGEEEGKDDNPSGTAVVLGKDAQELRVVQALALMQLSRHDEALAVWRRLAAFTCRHCPSYDEALAVYATQAALCALCVKAGKQSGTEDAKRRRRNCLAGTLWAADADGAWYVAAAANAHRAGFGCGASLFRWRYQKEVELSEVPDEVKTRFWELLNDVTGSVEAQAAEPLRWEEAVAAWKFQE
>ScrTroCCMP3099072634_none_TGME49_216080
MAAPCSSDIINSTLRRCRFSVLVYPTAQETINFCEKVGVACKYASASQKPNATTSLASSTTATPAEITTPTPPSPPPPIPPSEKLSPKPVAVPTPAATKPPHSNSPSESTSDPNRSAPAASSSGSTDVGSTPVSVPTRTAAPLGAAMPQLGLSSSTNTNHSTPSASAMDDMDVRTGTSTAGSAQGSTAFSLKRPQSAKPPSGDTSQHPKSSPAQSQPPALEASKPSFGARPPPPPALDGEVTTNGISHVALQYLLSDAPALAVNDTPDRGKILESRGTFEPGDLIFNEKPVLAVTQASASPTLFELQEWVNSFAALESTVRTDILQLCCPDQAAAGGHLASVLGLDGDGASTQLRCPASVTSEELWRFLRVLECNSFQVSTEDGRCRVELLLTTSRTNHSCLPNALRGPGSSPGMVEIRALRPVAAGXVNGSATVGNSAAVVCVVRRQTCCGLSGAHRAEAWSWLHQTADRLHLAVIVGRALSTAEADDAMKAEQELAAECVPDAVRDAQVTAGAVQSALERRDGPGFEKASEAAVKALGKCAAAAAKHPQVLPAHHLVVALAKAASTLRAVLGDGLMAGGREDMAKEYWRLAAAEMQEAIEAEYTALPIPRDGRIAX
>ScrTroCCMP3099084789_rbh_TGME49_216080
VGRSCKGRYLVARQPIRAGEVFLSEWPIFQGGPAAKYSRKAYEEAFVAQVDSPEASVLDDDCLHPCSPLIDCMAGMVLAKQTALSQDLCDDDAAKERRQSAVLRLRKLASLTRSTPLEKLTSEDELEDVLRTLSNNRFGSADMQLDLMFAGSMFEHSCEANCFVANSWTAPVADRPREYRALRDVEMGETLSIDYLALPRSYLGAAGRAEVLAGWGFACSCPRCTTQPEVTRAFMCPACSLPELCPVRPAPDTETELVCRGCGKXXAEASYASRCLGAEAALRRCAEASTEEEAHEAQADASSYEGLLSRFHYAAFDLAWQNWSAGPDSETESCVERLEDYLAATEVLIDCITRLCGNALHPQLLPVYHSRALLQHGDQACKAGDHPMVVAIQDREERVAHCIHCVGRRETEITASRRVDIHCTVRHPDLAVHAFRPRQAECILKKVAPQQATANHEIHLPREAVIDIPEEYRQDQQVELLLRAEGPTRKVPIPEGRAASALQPQQLLDALPDTLVLAAPAGRHADVAMHERHGQGQRGLEVRACPLQGCIHSRGDEDLVLHPERVEGGRQELGVAASVRPFAAFALACVEGLPQPNCVVWCAALHGCQPRX
>ScrTroCCMP3099084878_none_TGME49_216080
VLTLLTVLCVGAGFRFWFIRQRRKRSIFAKRLESLASTPVPLKNPHATTSLASSTTATPAEITTPTPPSPPPPIPPSEKLSPKPVAVPTPAATKPPHSNSPSESTSDPNRSAPAASSSGSTDVGSTPVSVPTRTAAPLGAAMPQLGLSSSTNTNHSTPSASAMDDMDVRTGTSTAGSAQGSTAFSLKRPQSAKPPSGDTSQHPKSSPAQSQPPALEASKPSFGARPPPPPALDGEVTTNGISHVALQYLLSDAPALAVNDTPDRGKILESRGTFEPGDLIFNEKPVLAVTQASASPTLFELQEWVNSFAALESTVRTDILQLCCPDQAAAGGHLASVLGLDGDGASTQLRCPASVTSEELWRFLRVLECNSFQVSTEDGRCRVELLLTXEPVNGSATVGNSAAVVCVVRRQTCCGLSGAHRAEAWSWLHQTADRLHLAVIVGRALSTAEADDAMKAEQELAAECVPDAVRDAQVTAGAVQSALERRDGPGFEKASEAAVKALGKCAAAAAKHPQVLPAHHLVVALAKAASTLRAVLGDGLMAGGREDMAKEYWRLAAAEMQEAIEAEYTALPIPRDGRIAX
>ScrTroCCMP3099086716_rbh_TGME49_216080
XRAPRPVRSGALERSGAAYAVQLSEDAVPCGPKTSLLASCSLLNDSGLSACGAAAAAVMLLMWDCRRPRRLRSSAGSLEARPSSLALSATSTRISRCLRSVDAELTGITGFRACSREVIGAVARRASSSGSTGFTPLPGRMKPSSLSDARSPPAPVEDTVPPGMGFSVASGGPRLAVQDTPDRGKIMVSLDAIEPGGLVLVETPALGVVQSSSTATLADLQSWVDNFAALSAAERARVLELHYPPTAAVGETLASLVGCDGEKLEQVIRQPSGITFDEIWRLLRITECNAFGFDNENGTHKELLLPTVARLNHSCLPNALCGPGARDGSAEVRAVRAVAPGDELNISYIGLERLTKPVAAGGSRSRAGGSFVVDARDAASSTACAPSAAALVATAQLSPTQRSRASLPAASAAXHPTAEAAAEAFAAEARLAREVPDVAQAAQAAASALGGTLQGSDVAAMQAAPLARCEALLASCSQVAPGHHLSAGLQKAAAKLCAVLGECWAACGDREAARRWWAKAASGLRGALDAEHSAVPVPRDSHTGELMGLSRLYKRLGERENVRWCLERALSGMKAVHWSCNLASQRAMLEDVQRGVRAELAQLDE
>ScrTroCCMP3099116471_rbh_TGME49_216080
XAVSSASVAAKEVVGFVRVERDHSQGFRSIKTIKSFWPGEVVARELPLMYCGSEVGSMVEMLLAYLRLDPPKRQAVMTLVSDFEIGERGYSIANTDVNQAIAEAAEQGLQVQQKEALAVLLRWRYLGAVDRFRIYPRLSLLRHSCAADGEFQYDGQTGMGTLSARTSVNPQWWIGSWMLEDESLFWKGANVRSAALQKAGLLTQECCCPRCHGSDAVRAIKCPGCTDYQKRLKAAKLLMLMSSSAVLMATFVGWGRVTLDHVNLKQQGEVHRNGKLKRWRCTVCDFNASDVAVDGYIKIEMQLSEDLADLSAIPTDKLGEWLSVVGSRLGMQHWLCPALCMEIYRRHTVDSQGAKTFTFTAALAGLRVGEWFLSRKLSKPPQSVIDEVADMMINTLEFIQGRLVGIRDLRVVYLRAHDMIRNLMESFDKRLLDRLRPFSGAAQNIKRRCAFCHKFLQEDIQLPDCAEDISATDEGIVPLYCVHCMTLCYCDMGCQMSDWKR
>ScrTroCCMP3099118681_rbh_TGME49_216080
XAPPLGEMAPCTLADAFPHHNKVSVLGLACVSVLWARRWRWHRGGGPWIIGRQRADLLRAKVAMLSNYDEGDIVKAGDDFAGVRIAESSDGRGKCLLVTRAVPAGSEVIAERALFVRPVXVVDAAVQKLDPLDREAMLKLAKAPNLGRGSAGQDVGDGSGGQLLAAFRANSALLPDGSAAVFRLVSLRIACSSRMLLLLGPWVHVGGGGVAEAIAQAAAVMRLIATRPLARGEEVLISYIFGEELLFPTAVRQRELMRGPWAFKCRCERCLEPDRSRSMLCPACSHGTLRPLPLEEGQCSSDGLSSWTACNKCGVAAPSSENIDAIEAESMRRLADLDKAGSTSAVLALKLFEDLTGRSASIRANNLDGQVRLDPQCHWIVARVARAAVQAHLAANSWHAAAASARRLAAIVSNIREGCLSPLHAEAVAMRAEAAGGAALEAEFIRPRSAARAWRLAAALAERASQEAAPLLGQEHPLLRQMNSLLADARAYEDGEASNSLPEEESAVIEPGTNT
>ScrTroCCMP3099131151_rbh_TGME49_216080
XGGGSGSGGGLPESLLEEADDLARPWLGRFVRVAKPAPLGRVLVQERYLSFVATPIDVRGWRRHVELHRAIVDGREAVREKPEDACCGAWGADLRELREAGLFTGGPWLADQIRQEVLAGGDEAKEVIANALDDVVYVACVFHQNAFSYQGANGRRIDVLFPAISRANHSCEPNAVIIPCERPQESKLVALRPIAQGEPVEICYCPTQYLLRSTAQRREVLQDKWGFLCRCPRCEAPREAARSFSLRCGNCGGDQLMAESAAGAAPPLSCPSCGGRPEDEEQARLAAAEEAAVEELVLSLPEPEDMMLPELEDGLKVSAPDVFGSLRPEDVQRCAAFAVAHPRHRIATEFSRRQAANLHAQKLHKEAAMAQAVFVAGVHRLLPEGAFGFHWFVEIYARLAFLQELAGQRGEAKEAVRQVLASMAFTQGGRPPRPGDVMDLMPSKTWLKLLMEVGPQLI
>ScrTroCCMP3099131938_rbh_TGME49_216080
XTGGLGVHAAAARAFSCGELVLSEGPLMRVPDAPVEVRRRLQASYGEKAAFLAPSLGVDWRGVSKEEQAAALSLFYAHPSMADPESKQVHTNLKACGDIIAGCSSLQGRLEAFELLRFLHIVDLNIHRDDELSKHAGFAGIFVFGSKFSHSCAPNCSWSFSPEGRLQYHAIRPITPGELFTFSYIGNGMNLLTSTIERRRRLSSLWFICQCARCLGPDLSRRMRCPRCGDDACCLPEYPEIASANPAQQGVPDAERWRCGACGASPPATEMPLREEGDLMRLVPEAMMKGGSGPSSPAMEARLFERLRARAAGSVGPHHWTHALAGFAWLQRGLAVLERDPVVLYGEEEFRGISQEVARWLDANAPDNAEQRMSALFATVRLEHNLGGGLAAWGYDPNDPLGGGLESAKRLADHGWHVSVEGVTQGSGRAAAGEETGGAQVYSSGAPALSEGS
>ScrTroCCMP3099158455_rbh_TGME49_216080
XAAAAVMLLMWDCRRPRRLRSSAGSLEARPSSLALSATSTRISRCLRSVDAELTGITGFRACSREVIGAVARRASSSGSTGFTPLPGRMKPSSLSDARSPPAPVEDTVPPGMGFSVASGGPRLAVQDTPDRGKIMVSLDAIEPGGLVLVETPALGVVQSSSTATLADLQSWVDNFAALSAAERARVLELHYPPTAAVGETLASLVGCDGEKLEQVIRQPSGITFDEIWRLLRITECNAFGFDNENGTHKELLLPTVARLNHSCLPNALCGPGARDGSAEVRAVRAVAPGDELNISYIGLERLTKPVAAGGSRSRAGGSFVVDARDAASSTACAPSAAALVATAQLSPTQRSRASLPAASAAXHPTAEAAAEAFAAEARLAREVPDVAQAAQAAASAL
>ScrTroCCMP3099171042_rbh_TGME49_216080
MAAPCSSDIINSTLRRCRFSVLVYPTAQETINFCEKVGVACKYASASQKPNATTSLASSTTATPAEITTPTPPSPPPPIPPSEKLSPKPVAVPTPAATKPPHSNSPSESTSDPNRSAPAASSSGSTDVGSTPVSVPTRTAAPLGAAMPQLGLSSSTNTNHSTPSASAMDDMDGGTSTAGSAQGSTAFSLKRPQSAKPPSGDTSQHPKSSPAQSQPPALEASKPSFGARPPPPPALDGEVTTNGISHVALQYLLSDAPALAVNDTPDRGKILESRGTFEPGDLIFNEKPVLAVTQASASPTLFELQEWVNSFAALESTVRTDILQLCCPDQAAAGGHLASVLGLDGDGASTQLRCPASVTSEELWRFLRVLECNSFQVSTEDGRCRVELLLTTSRTNHSCLPNALRGPGSSPGMVEIRALRPVAAGEEISISYVDEEILTKPTGVRHERLRNRWQFRCGCVRCAAPDMLRAFRCPSCRGMVLVAPDGRSFAPCRDCGTCLSTAEADDAMKAEQELAECVPDAVRDAQVTAGAVQSALERRDGPGFEKASEAAVKALGKCAAAAAKHPQVLPAHHLVVALAKAASTLRAVLGDGLMAGGREDMAKEYWRLAAAEMQEAIEAEYTALPIPRDGRIADLIGLGGFHRRLDKVDACRGCLSESLEAMRLTYWACEPQRKAAAQAMQQGX
>ScrTroCCMP3099187680_rbh_TGME49_216080
XLGVLKPELQKLTSEDELEDVLRTLSNNRFGSADMQLDLMFAGSMFEHSCEANCFVANSWTAPVADRPREYRALRDVEMGETLSIDYLALPRSYLGAAGRAEVLAGWGFACSCPRCTTQPEVTRAFMCPACSLPELCPVRPAPDTETELVCRGCGKAVSLLGAEAALRRCAEASTEEEAHEAQADASSYEGLLSRFHYAAFDLAWQNWSAGPDSETESCVERLEDYLAATEVLIDCITRLCGNALHPQLLPVYHSRALLQHGDLNGQRYYLDLERAVLRRFYPEESERQDAEIMHMVTRRGPLGATDADDGAATAQGASGQEASAPX
>ScrTroCCMP3099209429_rbh_TGME49_216080
RKLASLTRSTPLDAGATTAAEEPRTYARELLGVLKPELQKLTSEDELEDVLRTLSNNRFGSADMQLDLMFAGSMFEHSCEANCFVANSCWTAPVADRPREYRALRDVEMGETLSIDYLALPRSYLGAAGRAEVLAGWGFACSCPRCTTQPEVTRAFMCPACSLPELCPVRPAPDTETELVCRGCGKAAEASYASRCLGAEAALRRCAEASTEEEAHEAQADASSYEGLLSRFHYAAFDLAWQNWSAGPDSETESCVERLEDYLAATEVLIDCITRLCGNALHPQLLPVYHSRALLQHGDLNGQRYYLDLERA
>ScrTroCCMP3099222359_rbh_TGME49_216080
XQGFRSIKTIKSFWPGEVVARELPLMYCGSEVGSMVEMLLAYLRLDPPKRQAVMTLVSDFEIGERGYSIANTDVNQAIAEAAEQGLQVQQKEALAVLLRWRYLGAVDRFRIYPRLSLLRHSCAADGEFQYDGQTGMGTLSARTSVNPQWWIGSWMLEDESLFWKGANVRSAALQKAGLLTQECCCPRCHGSDAVRAIKCPGCTDYQKRLKAAKLLMLMSSSAVLMATFVGWGRVTLDHVNLKQQGEVHRNGKLKKCDFNASDVAVDGYIKIEMQLSE
>ScrTroCCMP3099231402_rbh_TGME49_216080
SGGGLPESLLEEADDLARPWLGRFVRVAKPAPLGRVLVQERYLSFVATPIDVRGWRRHVELHRAIVDGREAVREKPEDACCGAWGADLRELREAGLFTGGPWLADQIRQEVLAGGDEAKEVIANALDDVVYVACVFHQNAFSYQGANGRRIDVLFPAISRANHSCEPNAVIIPCERPQESKLVALRPIAQGEPVEICYCPTQYLLRSTAQRREVLQDKWGFLCRCPRCEAPREAARSFSLRCGNCGGDQLMAESAAGAAPPLSCPSCGGRPEDEEQARLAAAEEAAVEELVLSLPEPEDMMLPELEDGLKVSAPDVFGSLRPEDVQRCAAFAVAHPRHRIATEFSRRQAANLHAQKLHKEAAMAQAVFVAGVHRLLPEGAFGFHWFVEIYARLAFLQELAGQRGEAKEAVRQVLASMAFTQGGRPPRPGDVMDLMPSKTWLKLLMEVGX
>ScrTroCCMP3099231952_rbh_TGME49_216080
NTAXKAYEEAFVAQVDSPEASVLDDDCLHPCSPLIDCMAGMVLAKQTALSQDLCDDDAAKERRQSAVLRLRKLASLTRSTPLDAGATTAAEEPRTYARELLGVLKPELQKLTSEDELEDVLRTLSNNRFGSADMQLDLMFAGSMFEHSCEANCFVANSWTAPVADRPREYRALRDVEMGETLSIDYLALPRSYLGAAGRAEVLAGWGFACSCPRCTTQPEVTRAFMCPACSLPELCPVRPAPDTETELVCRGCGKAAEASYASRCLGAEAALRRCAEASTEEEAHEAQADASSYEGLLSRFHYAAFDLAWQNWSAGPDSETESCVERLEDYLAATEVLIDCITRLCGNALHPQLLPVYHSRALLQHGDLNGQRYYLDLERAVLRRFYPEESERQDAEIMHMVTRRGPLGATDADDGAATAQGASGQEASAPLPALSPADIPAPGEGL
>ScrTroCCMP3099232521_rbh_TGME49_216080
XNALALPSSAREPHALFAQAALERSGAAYAVQLSEDAVPCGPKTSLLASCSLLNDSGLSACGAAAAAVMLLMWDCRRPRRLRSSAGSLEARPSSLALSATSTRISRCLRSVDAELTGITGFRACSREVIGAVARRASSSGSTGFTPLPGRMKPSSLSDARSPPAPVEDTVPPGMGFSVASGGPRLAVQDTPDRGKIMVSLDAIEPGGLVLVETPALGVVQSSSTATLADLQSWVDNFAALSAAERARVLELHYPPTAAVGETLASLVGCDGEKLEQVIRQPSGITFDEIWRLLRITECNAFGFDNENGTHKELLLPTVARLNHSCLPNALCGPGARDGSAEVRAVRAVAPGDELNISYIGLERLTKPVAAGGSRSRAGGSFVVDARDAASSTACAPSAAALVATAQLSPTQRSRASLPAASAARIRPQKPPLRPSPRKHX
>ScrTroCCMP3099243077_rbh_TGME49_216080
MAAPCSSDIINSTLRRCRFSVLVYPTAQETINFCEKVGVACKYASASQKPNATTSLASSTTATPAEITTPTPPSPPPPIPPSEKLSPKPVAVPTPAATKPPHSNSPSESTSDPNRSAPAASSSGSTDVGSTPVSVPTRTAAPLGAAMPQLGLSSSTNTNHSTPSASAMDDMDVRTGTSTAGSAQGSTAFSLKRPQSAKPPSGDTSQHPKSSPAQSQPPALEASKPSFGARPPPPPALDGEVTTNGISHVALQYLLSDAPALAVNDTPDRGKILESRGTFEPGDLIFNEKPVLAVTQASASPTLFELQEWVNSFAALESTVRTDILQLCCPDQAAAGGHLASVLGLDGDGASTQLRCPASVTSEELWRFLRVLECNSFQVSTEDGRCRVELLLTTSRTNHSCLPNALRGPGSSPGMVEIRALRPVAAGEEISISYVDEEILTKPTGVRHERLRNRWQFRCGCVRCAAPDMLRAFRCPSCRGMVLVAPDGRSFAPCRDCGTCLSTAEADDAMKAEQELAECVPDAVRDAQVTAGAVQSALERRDGPGFEKASEAAVKALGKCAAAAAKHPQVLPAHHLVVALAKAASTLRAVLGDGLMAGGREDMAKEYWRLAAAEMQEAIEAEYTALPIPRDGRIADLIGLGGFHRRLDKVDACRGCLSESLEAMRLTYWACEPQRKAAAQAMQQGVQAAVA
>ScrTroCCMP3099251805_rbh_TGME49_216080
XISRNGFQVMDMKARPPTAADALFHRVSFFNHCCGGMNTATWTWDGGDGMMTVKTTREIAAGEELTISX
>ScrTroCCMP3099275099_none_TGME49_216080
XKLLRALPFVRKPPPTPLSLWQHPAVLTLLTVLCVGAGFRFWFIRQRRKRSIFAKRLESLASTPVPLKNPHATTSLASSTTATPAEITTPTPPSPPPPIPPSEKLSPKPVAVPTPAATKPPHSNSPSESTSDPNRSAPAASSSGSTDVGSTPVSVPTRTAAPLGAAMPQLGLSSSTNTNHSTPSASAMDDMDVRTGTSTVAGSAQGSTAFSLKRPQSAKPPSGDTSQHPKSSPAQSQPPALEASKPSFGARPPPPPALDGEVTTNGISHVALQYLLSDAPALAVNDTPDRGKILESRGTFEPGDLIFNEKPVLAVTQASASPTLFELQEWVNSFAALESTVRTDILQLCCPDQAAAGGHLAS
>SymGor011365_rbh_TGME49_216080
MLLTRGLRLLGAFDKPGATSPSASLLELRRRRAAILLQKGFNKACVEECSLLADPSGGGLRARAFAQMGAWKEARKAVEEPGVLQWTRDNIAPNFPMFIDLGARQAFGSFDVLQLMGGASVMQHIIVPDDMGPLRFESAKLERKALPGRGQGLVAKANIAEGELLIASRPIELIRPGDQDWQYHADMAFLEEVLTRRLYQRCMDCDAQCVEDVFSLFDGQGHGARWTPHTWRSDDFALPMPQGAAGDELFLRLRGVVKHNAHRWPGKHPTSNLPAPGLGLWLWPPMINHATESDGMPNCAHVFIGDVMIFRATAPIQAGQEVLDRYSTPLADHFEFTLHTLAAHGMRDPVYEAAAARWQEGGAKLSNEKAQLVETLTSIERKVTWSNGVHSVVLPEYEALRDRYKAAAVTPTAGELPLAPPEVRALNLLCVLGFQFEGRCAALEWRAELVRRLSLARPMHFAQVKLWAELFERLEHLKAKDKLSSKEQELSEEVNRELCQCAAFWITGKMETKSIESEWKQTFVDWARGSGYNYEWFSTVALDEFANKPSNL
>SymGor019380_rbh_TGME49_216080
MEDAVASSWKQIDLSESAKRRLQDVVRLNSLGFYTNSEQLCHHCNFLPLTGSGVFALASGFNHSCEPSVQRFSIGDLTAFVTNQKLEAGTELHITYIESEMLRAPKSLRSQSLNRDFTCSCPPCGLDDPPELKTGRRTFMRVDAPVQAKLSLLPPEERVETIAAALQGQMDDEEDAEEEPPEVDEEDAGEATKGAEKSEKNTVLLGKDAQELRVAQAMALMQLGRWEEALQTWRQLAAFACHHCPPYDEALAVFATQAALCALEMKADASQYVKSAIESHRMAFGFDCFRWRYQREVEESSVSAGVKESFLSRVPSRTE
>SymGor019488_rbh_TGME49_216080
MASAESVPSAAILARGRQRYLAATARPSPAQRHATTARDMRLDCGRALLEMVLPQHQELSFQEVSQMVEKISSNLRLQMDGNGKEGKGRYLVARCALKAGEVIVSERPIFEGNTDAQKSEKIYSEAFLEKLQATPDMEDDVDDCFHPRSPLMDCVAAVLLSKQLVDEKSASADIREKAVLNLQKFCSLCRSPVQSTTDYNECVEDLWGALKPELQEITSREELGHVLQILSCNRFGHGGQSVQLMFAGSMFEHSCLPNCFLGTACTASPNADGPQTYRALRDIEEGEVLSIDYLNFPLGYCSMTARAEAFQKWGFTCSCPRCVELPEVERSFNCAECGEPDLCPCRPGSSVLQCLSCKKVADASYAARCLEREAQLQREPASPARKVGEESDDENLLGHRHHLVVHALWEDVEAGLPDSKELPAFQQMLEVLIESVSSASRLEEHPALLNLYHLAALSTQDDLETQKHYLQLEHRIMQRFFPEEAQRQDDEIMSLVKCNAPLKPTEAGPTKEPTQLETVTAAGTVRIEFQISGFSSHPTMVLRLGEMRASKGPNSTEQDMAGPPELIHGDEVIEPVDAAVEAPVEIMAAIQKLKERADKHAEEHVAQAGAQQL
>SymGor035208_rbh_TGME49_216080
FRLIRFAGPVVFLPMSPSGAGPGAALSALSIGGGSEAVVRGELIAGDGGVRFAALRRLRWGTPILTERPLLLLEPDLDRYLRAADADPRFAELAEALGDSSRLAAYVAFRQLHERKQKEFLGLWREDLEASDPVAKAIHEANRKGIEAFLEDHPQFRQSIYWNHVILVSSIFGRFGQVNSDGSKAIYSICSHIRHSCKPNAAWFTLRKGFPRGKRMLHVISLDGIQRREEITVSHVEEPVLLQPRLRRSLHLVKVLGTPCPCDRCRANDEEADERIRYLFAKLSATLAVQPPTDSSTATAQECLRELDQLLPFSMQTKAKAKVLLATSLGELSQRAAWQQDNRPANIVLWTGLDPESQEQRLKDSKRLYETAGKDFEYLLGQDALPILERMESGYAPVQDQHKMLTKYRDKAEAAEAVLESEGAGIPFEHKPQSYEPNLPRPGMPPTWEELFKRTK
>SymMic014602_rbh_TGME49_216080
MEASGLGLCDASMPREAATAFEKWAAEKVRHPALPKLAASFQLRRSDSLGVHAVAKSAIATGQVIIAEDALIRLPSPRMASRSILQRYGELEGFLTPAICVDWKSTSQEAREACLTLFYAHPEMERRSCSDSMHSRACEDLLKTSPELRSLGWSSAQLLRFLHIVDLNIHKDDERPANDEFTGIFVLGSKFSHSCEPNSSWNFNQEGHLEYRAIRPIHPGDVLTFSYVGNGMNLITSCLERRRRLAQLCFLCRCARCEGPDLGRTLRCPRCSSQRCEPIYEDQDESRLSAAFARSAAVVDASRWRCGACGAVVAAAELPLEAEEELASLVPRHMQGPPRMAAEDAECLWQLREKAAAVLGEGHWTWFLATFAWLQKCLVRLKTETVVPFGEADLHAASAAAEKWLQNRATMCVEQRLCALFLAARLALHYGEGVRKWGYDPANPLGGELEATWRLEVLGWELHEDATSGPPEPGPSQEQLRELCRRLPDGPAFAGLWQPVA
>SymMic024652_rbh_TGME49_216080
MAAPVLRGLESKPKLNGRTVKLVEYHQDRGRWEVELDGELPPTELFQIDWNDDWWEPCDGESESFKTLCSQKGPTATFKEELDGKLRKLKLLESTAKISAVDCNGRNVCVFISDGSVLQELQKQHIPRKVDTPNEVCQRSFPLHFQRKAVEGKTLAIRPSSLNVREDDSASRLRQKKVEMCVGILHRKPELDGQVGLLGPFQAHTNRWEVLPDARGLWDVKVDGSATAVQLSSSEIRDEASGDGIADPIRVGMWPEHDQERALYANVAFRQGQIIMEEEPALVGNTAEIVKLMQQSKKLSPEQREQLSQLSQGADFVRSGRDGNEKVTEADFLTVFNGDGSEDSRSSADQGLLKSLFSFMRTFVTNSFWHHRAGARGLYLQLARVNHSCRPNAIVGEPKAEFDAKRLPNGIKPADPLKKALIAIRDIQQGEEITISYLGDDELLQPSHIRREMLESSYGFNCTCHRCIDEDDDGLLRTFRCANCGGGMHAGTRSGPRRFPSVSPDLWSVGLDHDSGMSLRRGRTGDAVAWGSFQDAINSTGWAVLDVHTTSRANGNTQSYAAGYLEGALTHTRITQHLQNMWGVDFKGYATGTVPQKVRDFVSANMEWMVNQVKDNPSDNYWVTVGYLLAQLHGLADGYEAARDHQQGELPLTVEDMLMLVMVDTDMDDVVTAVVAEGHFINEHFLHRRHKRRHRMFDPFPEFFEVSRRHHGHCSALVQVAPNFEDLWVSHATWDEYRGMLRIIKYFDMPLPGTAVQRMAFTADPGGLYSADDFYVLDSQLVVMETTIDNYNRSLWSNVKPETLMTWARTMVANRLSTNGAEWTTYQVRDNSGTCNNQWMVVDYKRFVPGSELKDGVLWISETMPGHSQTGDVTHVLRNQHSWPSYNIPFFTHIWKVGGYEHLQAKSGSDDFSFEQCPRAKMFERARKQGFGNSLESLMALIRYNRLGDPLALGDACNAISARCDLNPQKHVSYDCFGAIDAKVASWRSNRHDLSFLAVSSPTHSHGEQPFAWSRVNDKLDGCKPENHIGHPATTTLKRQNVAIRPCTGLAPCNACGSPAADDEKLVAAEQEQERIFADHCKMISEKRKDPKLLVDMAKICAEIGLAPNHWLLCKVHHMQACFFAQAGEASRAVESLAGILHLHEKVFGSISLQKTELLGDQLLQQGDAVKAFDAYISVLKVLKLRSPNTPPSDEHCERIRQKLREWPSWISSTWKEMPVLKLT
>SymMic025998_rbh_TGME49_216080
MLRGLGQFFCRICGAPTLRSLQHFLNDGEVTSAWATAEELLRSDGSVLASLEGRASLAVAAAATGRLETAVQLLEEALEPGAEFPDGSAEGLTAVESLHERLEELLMQSRGDGDLFGGVNLGVDPVPELQVPESWTWTLQIPPVAEFVGPVEIRWNEGCERGLFATRQIFPGEVLLVSRPLAVHSGVWAYSTAELVEQLLDACRNSARTRCQLQCLTDGWTSRAPPTLAVVSQALRPQPDTLPTEPLGSFLTREVLVNVVDRNSFHVNSKTAIYGLPSMINHSCGNVNASANILDPLGDAILFRAETEINAGSEIFFPYFKVSGSLHRRRERSEAMGFCCRCERCRFEAEILPGTKAAAASKDAMDAFDNKLRDEMQELRDQPKEAGLQSTMLLQEILSHTRRVASAIDRAWGEREVAWYLHLALPLYWCGVWCTQEQDPSLWKCTLTLVKARCELLLQMVLAWEYTDRHSYDHLKCCYMLYLAFMEMTRLPLSSNHFWVPLVHHEVPLWRLEETPEPAQHTTSTELYASSRLGTRLC
>SymMic029215_rbh_TGME49_216080
MRGKQKAQKAKRLKRTPVDCDDFWGWRCADVATSVDWEKLQQGLDSLMSPRLWANQLTLRKVAGAVPLQLRDLGSASGSARKQSIWEASKLPAGKASEASASTPPPSFLVSSSIAMQASTGKGRGWYATEPLDTGVMVLIERPLVAVLDGEWRDESWAECGSSDSAALSVELARCYSSSLASLLSGFHPQEAVQANDADSDEEEEPILRDAMRTALNTAWKPVDISEGARERLEDVVRLNSLGFYTNSEQLCHHENFAALTGNGLFALASGFNHSCEPSLQRCSFGDLTAFVTNQPVAAGSELCISYIESELLCAPKSLRSQSLNRDFVCACTRCHKQEGAPEEAAVERNFMRVDAQVQANLALLPPKERVRAVAAALEGHLDEAEEPEEEEEEAVEEVEVASAHSREKDVSEHEAKAPKVVLLGKDAQELRVVQAQAFMQMQEWESAFQVWRQNAAFSCHHCPPFDEALVVYAMQAALCKAESSNLAGADNIDYVRLAVEAHCRAFGVNNFAWRYAKEVEESRVSSETKNLFWSAARREAPRIRPFAEAVRDWCFKPDEVPPAFQSFTS
>SymSpeCY103018596_rbh_TGME49_216080
MLMPGHCRAPLVYRPQLRHLPLPRRQPAPWRGAAAVATAVLRRAVRAERAQGAELRLVTTEAVPCGAVLLEETALFLTSAETTTEELAKELADLPSDLQDQLLTLCCHDRASPEMRADMEKAADSERTLKLLEVFAVNSVATRTGGSGLYLRCSRANHSCRPNGFFRLSKDGVHLALVARRAISAGEEVTISYLPESELLQPLARRQRSLRRFGFQCRCERCCLDDLRSFRCPCGDLVEYRDGWHCDCGRRYSEQEIRKVEEDWKLQLSSCRRGSPSAAVRLWRRLRGTDGAEEVLRPSEKHATAGEVARLAAESLTSDIALEAARHRWRFVRAVLPGLSVAGAEALATWAAALVLKKRLDCEQHAGQVLIPIAPLPVAQATKRTKAELIARLALRVKAHLMDEGSTMRIIELGRRGELAEQGAAHIVNESVAMRQRYHSELESAAQQIQEQREHSAHATERFHQEGHELREACIKYVNEKDEMNREEMLAMQERLASNAEEMAANSXKRCLPCRKGWHPTQKRWQRTVKWSQVSEDEQLLSVMSGWTRCKQRDELSESLAKKEEALTKREEKTQEQNRNTQIKRMESENENLKLVDRQLRREKDAATVHENGLQDVIDSLKDENVEIMAKNDSLRLRVTDLLHRKMDEDAPSPYRQICDELREELMKTQEELRVRSEAVASNPILGEAILNLELDDAEKAKKMYEEVVKERDEVIRKNLQLYVDLKEANKRLSSSSTVSAVPVPLSPSLLPPTSLCPLPALPKAGTPSFAAAEAATGSTPKASSVKSLPHPPPPAVPLIAIGDAAHTHQPATSVIRPDEYAKLREELAAAEARSTRHYDEMREYKSWLAQVEDEAHAAEQPDPVPDNPPGLWDQHEGSNVERGSQVPDFKEWVTRISRKEHEKITLKPWPKCNDLDVWRSNVVQAVCVASGDPDTAAWREWLAPAQVPKPDYTLLSDSGDYRFQSIDSKLSMALQNLVENAGEVAYDVKVQIRQRSQVLGKKGNFIMGREIFAMILDHFRTTSRDEVLFNASHIYKLQYRGDKEMDKFLNAWLEIIANMKPEDIPSDVTLRDHLLRKIEGSTALHVDLVIFKGRENDDEKKTYKALLEIMRKHIARVREDKNMVARDKFATDYTNLGKPSTPAPKATATPATDAKDDKTGKPGNPTPKAKPGTPVLPSGNPKAHAXDLWDDPSLPVCYEEIIPHVQGKFGRKDNIMCITVPIELRDRRFIMDSGSGHDLISSVKVDRMDLDTYDSTHPGRYTGREPYMISSEGNKIKMEVRDLIPYVCLGAKDSRPSPDREAELVLNVLGLLGNKPNRTVYLDGESGDEMSESGEEVPTSIGEESESPRKTKKKRSKKKSNTVAAGEEFGEHDDVNAEPYEPSIRGDDPEDDILPDEVPGEGEDDDGPPIRFEADLGXFYRMKFPVKEKMMMVRRSGLKRILVLKHLTMKLGGLLRQSSTVRQRHGCFEDSXHGEEFKGEKIPFGALVYFKPSGARRNEQSHKFDPKAIPGVFAGYEIAPGVNWKRQYMAWALSDMTKQNYSFNAKTIIDKLRFPHLTEKIEVHYPLTFPCKDIYERVNTTLDGLAVKDRLDGHQT
>SymSpeCY103043479_rbh_TGME49_216080
MACMLKEIERQHRDSDCWLYLRAGYCILFWSLEMRYRCCSVGLSSVRLTRSRRMKLPVWTLLIRCSLARVIAETRTKPEASLREFRDPNGRLFRLNLKTGATEWEDEKSQRPSEPGHAAELGDWLGGSDPAAEEVRQDLALDLGMRAAPSGLRGESRSSQASAALKSLKAKVETMSSEQKMLESQVFAVFLCSRAVFLAMSPSGGGGGPGAALSALSIGGGSEAVVRGELIEAPDGGFRFAALRRLRWGTPILTERPLLLLEPDLDRYLRAEDADPRFAELAEALGDSSRLAAYVAFRQLHERKQKEFLGLWREDLEASDPVAKAIHEANRNGIEAFLEDHPQFRQSIYWNHVILVSSIFGRFGQVNSDGSKAIYSICSHIRHSCKPNAAWFTLRKGFPRGKRMLHVISLDGIQRREEITVSHVEEPVLLQPRLRRSDLLLKVLGTRCPCDRCRANDEEADERIRYLFAKLSATLAVQPPTDSSTATAQECLRELDQLLPFSMQTKAKAKVLLATALGELSQRAAWQQDNRPANIVLWTGLDPESQEQRLKGSKRLYETAGKDFEYLLGQDALPILERMESGYAPVQDQHKMLTKYRDKAEAEVLESEGAGCAGIPFEHKPQSYEPNLPRPGMPPTWEELFKRTK
>SymSpeCY103047947_rbh_TGME49_216080
MASAESVPSAAILAPGPQRYLAATARPSPAEPQQATTARDMRLDCGRALLEMVLPQHQELSFQEVSQMVEKISSNLSLQMDGDGKEGKGRYLVARCALKAGDVIVSERPIFEGNTDAKKSEKIYSEAFLEKLYATQDIEDDVDDCFHPRSPLMDCVAAVLLSKQLVGEKSASADIREKAVLNLQKFCSLCRSPVQSTTDYNECVEDLWGALKPELQEITSREELGHVLQILSCNRFGHGGQSVQLMFAGSMFEHSCLPNCFLGTAWTASPNADGPQTYRALRDIEVGEVLSIDYLNFPLGYCSMSARAEAFQKWGFTCSCPRCVELPEVERSFYCAECGEPDLCPCKPGSSVLQCLSCKKVADASYAARCLEREAQLQREPASPPATRKVGEESDDENLLGHRHHLVVHALWEDVEAGLPDSKELPAFQQMLEVLIESVSSASRLEEHPALLNLYHLAALSTQDDLETQKHYLQLEHRIMQRFFPEEAQRQDDEIMSLVKCNAPLKPTEAELGGMD
>SymSpeCY103051040_none_TGME49_216080
MQALLAEAAAPKDTYDFKTGGVTELLKKLKLDFEDKLSSAEKDGAKATQEYELAKGARDNAMKVATESKTKQEEVKAAVVSELSALDAKLTSTKKDLEEDTKSLSDTKTTCDTKASEFKERVYMRGREQEAMKYGIQILQKATGVRTAKPASFIQIRSHGSSTARKAQALQLLQQEVERSGNADLRRLLLEVQSRLEGDGDVGKEVDAMLEKQLWKMREDQTTEDEKWQWCVAETKKTKKQKTTKEDDMEKLTNGIQSAQGSVTELQGDIKEATKRLSELQKSSNELKMDRQESKHEHQLALRDAKLAQEALSGAIGTLNKFYEEAAASLLQSVKPTEVAEAPETWSKGFSGTGQDGKGPGEAIIKVLEDCSADFAQMEVETKSQEAQEEADFDKEMTDAKKEKVRLETEKSSKEEEEARLSEKIRDMSEKKKMTDRSVALLAKYHEDLSQKCNQTAYEARTAERKVSKTELKKSQELFQCPGSAALPLAMQLFVTVLHEKIQQLKQLEGHQEQWASTARTLYDGLKAEVAQRVDGAKGAAIFVLGSMAEHSCRPNAFKNVQGSQLTLRAMEDLMPGEKVPELCCAFKCPECEGPCCPPTPCTERGGFCELLCEECGLRCSGEELEAFKKAETLEEFRG
>SymSpeCY103051297_none_TGME49_216080
MQALLAEAAAPKDTYDFKTGGVTELLKKLKLDFEDKLSSAEKDGAKATQEYELAKGARDNAMKVATESKTKQEEVKAAVVSELSALDAKLTSTKKDLEEDTKSLSDTKTTCDTKASEFKERVYMRGREQEAMKYGIQILQKATGVRTAKPASFIQIRSHGSSTARKAQALQLLQQEVERSGNADLRRLLLEVQSRLEGDGDVGKEVDAMLEKQLWKMREDQTTEDEKWQWCVAETKKTKKQKTTKEDDMEKLTNGIQSAQGSVTELQGDIKEATKRLSELQKSSNELKMDRQESKHEHQLALRDAKLAQEALSGAIGTLNKFYEEAAASLLQSVKPTEVAEAPETWSKGFSGTGQDGKGPGEAIIKVLEDCSADFAQMEVETKSQEAQEEADFDKEMTDAKKEKVRLETEKSSKEEEEARLSEKIRDMSEKKKMTDRSVALLAKYHEDLSQKCNQTAYEARTAERKVSKTELKKSQELFQCPGSAALPLAMQLFVTVLHEKIQQLKQLEGHQEQWASTARTLYDGLKAEVAQRVDGAKGAAIFVLGSMAEHSCRPNAFKNVQGSQLTLRAMEDLMPGEKVPELCCAFKCPECEGPCCPPTPCTERGGFCELLCEECGLRCSGEELEAFKKAETLEEFGEESAAALHPYHFKIFHMYLKHLDQVPAATALQIFPQLFEAFERLRDEGHPFLSQLAQREAESWEKADPEDPDGDAAWHRASELFALSHGAEPCSRKRLMPLGRVCCCETRLISLCSPVSGILSFAEVRYTGGPFSLTVMILVLPWHRFCSNHRLAKTGEAGFLRSSPLCLLKAVSSRGARVQRFDEMRWIAVLSSLVVLRARHFDNDDSLDSVDAEDDSLAWKRDLAERDVVGEGGWKAADPWRLGAQRVDGNDCRNVIKLGASWRMADLESS
>SymSpeCY103058436_rbh_TGME49_216080
[truncated: 21,558 more chars]
