# Supplementary material for: Molecular characterization of the conoid complex in Toxoplasma reveals its conservation in all apicomplexans, including Plasmodium species
Source: PLoS Biol. 2021 Mar 11;19(3):e3001081. doi: 10.1371/journal.pbio.3001081 (PMC7951837; doi:10.1371/journal.pbio.3001081)
Supplement: S1 Data — Files are named according to the T. gondii apical protein query. The sequence headers comprise the protein identifiers in our in-house proteome database for the SAR clade (Methods), starting with an abbreviation for the species strain (see S3 Table). The headers furthermore contain either the descriptor “self,” indicating that this sequence is the original T. gondii query, or “rbh,” indicating that it has the original T. gondii query as its best T. gondii hit in a BLASTp search, or “none,” indicating that it has no BLASTp hit in T. gondii (see Methods). For sequences of P. falciparum 3D7, the header also indicates by which P. falciparum IT sequence it was gathered and if it was gathered via reciprocal best BLAST hits (“rbh”) or via unidirectional best BLAST (“bh”). The latter is only the case for the putative orthologue of T. gondii’s TGME49_219070 (see also S4 Table). (GZ) [file pbio.3001081.s005.gz › TGME49_conoid_proteins_putative_orthologs/TGME49_222350.fa]

>BabBigBond001900_rbh_TGME49_222350
MDSDWEAEDVQSPRDGSGGEAPQQTQTGTHLSRIPNQSLAESEGGGDMDGNAAETSKNEDELPEGWVRHGKGLMLEVPITPRMIASERNKLPPPHFKFTADTNRRSAGRLQAALLHIDRDAVRRMKNEQNVRVRAARPASDGQEADTSSPMRTRDASMRCYRSLRENQHTASPISRAKGEEQFDRKIAFMKKEHERQLIEAKRQVLEHVDVLIKKYRQLAIDAVKVAREEQKKAEAERRNTFEACARYEAELKANVRNAIAHLKLSSQAEHDRIAAERDALQRRCADMTPKAEAWKPALDRITAQLAAKFKGNQKFTIGIIDDTRDMIIDEFHAFKASTAELMVQKFVANGCDLQNQEAEQFVEHVLMASGATNRSVCHDEQEHQRQWEQQRLQKNIHRTRNHVSQEKEFDRVLADAFHYGDVHVHLIRVMAVMRERTRVLELGKPRRKSANDADAHNIPILIKLKN
>BabBovT2Bo000217_rbh_TGME49_222350
MMRSRAVTPIGQTSNTQNDALDRKIALLKRQHEREVIAAKQQVLDQVDVLVKKYRQLAIDAVRVARDEQHKAEQERRNAYEACARYEADLMTNVRNAIAQLKVSNKAEHERLLAERDALQRRCQDLMPSNTLNGPALDRITAKIISQFHDNQKFNMDLIDDSVDMILKEYVTFQKMAADLMIKKFATRGCTLTNDDATEFVDKAVAVNGLEL
>BabDiv1802A000137_rbh_TGME49_222350
MKKEHEREVLQAKQQVLQFVDGLIRKYRQLAIDAVKVAREEQQKAEHERRSAYELCARYEADLKANVKVCVTAQITHIAQNAIAHLKQSAQAEQQRLIAERDALQRKCADLTPITAEVYKPTVDHMTAELAAQFRSNANFSIGMIDDTRAMINDEFASFKKSMTELMVKKFAIQGCPLRKEDAEIFVESTLLADSLLL
>BabMicRI002876_rbh_TGME49_222350
MDWNSDNYPLSNSCACSSARLQPIVTIKEDEMPHSHDHTFSGTALPTQMAQGISFVNSNTNGYRTTTVLGDMTPSNSVKDGFDNKLDSLDAINSNRSPTSPNSFAKVEALLHKYRQLALDAVTLLKSEREDRELIKENMARAAFDAYKSFEDDLKNKALDAVKEMQIEIRKERAIYISENEELIDKCNRMEREFNRIRNINLGDCKLLKCMSDNEKLKLTEMIVDMFDKFRNEVVDSVVKFMDNTKADEQFCDDVDEFVHVAILSQATL
>BabOvaMiyake002753_rbh_TGME49_222350
MDSDREVDDVQSPSDGSDGDAPQQTDSGTHLSRISNMSLPESEAGDGTAENADDSSKNEVELPEGWVRQGKGLMLDVPITPRMRASERNKLQPPHFKFTPDTNNRSAGQLQTALLHIDRDAVRRMKNEQNVRVRAARPSSDSHEAYPNSSMRGRGTSIRCTRSLRDSQHTPSPISNAKDEEQFNRKIAIMKSEHERQLIEAKRQVLEHVDVLVKKYRQLAIDAVKVAREEQKKAEAERRNTFEACARYEAELKANVRAEQERIAAERDALQRRCADMTPKAEAWKPALDRITAQLAAKFKDNQRFTIGIIDDTRDMVSYGLIRIEKPQIIDEFHAFKSSTAELMVQKFVANGCDLQNQEAEQFVEHVLMASGVMSW
>BabSpeXinjiang001806_rbh_TGME49_222350
MDDEQQVADVCTPGGVSPNSVTRMNRIQNRDIPDAELSEYSTEAPQHHADQDEELPEGWVRHRNGLMLDVPITPRMCGGENTQKQPHFVFTQESDRRTTKQLQKTLLQIDRSAVRMMKEEQSVRIRATKPHEEPQEYQHRQNTIPRETPTRCTRLAPDCDQNISHRWLRNRHNQPTIVTPAPQDDALNRKIILMKKQHERDIIAAKRQVLEHVDALVKKYRQLAIDAVKIAREEQRKTETERRNAYEACARYEADLMANVRSAISNLKLSTQAEQERILAERDALQRRCADLTPKKKTRKLTLDHITAKIVAQFKANQKFSIDIVDDAIDMVAEEFSGFKTATAELVVEKFAAQGCSLSKEDAFSLVEHIVDSPGS
>BesBesBbGer1004773_rbh_TGME49_222350
MRGLTSSRNESRLPRLRVLASSALTRRPSSLSPAKEKARASLIALPSSQMRKCDSRTPIKARDDGETASTDGWEDDAQDGTLESQLEALTREVRDLTVRVQAEEEMKDLLHSQLNEAYEQLALARSAAAGAPGFAGPVGARVRGPRGAQPLVERWLEPQHPSAQSALRAQDEFERLLEEERARRHTMREQYERHLKLMRKRHQKEKLEIKNKILNQVDFLIRKYRRLAAEAVAMAKRERARVDEERTKARQLAEKACKNFEADLKDRTKTALDQYRQLAQQAHKAAQQEREELNTKCKELQDTMDNERREFDTLIVREAENRVAKFREGYARIKQQMEEERKYYGVMMNEVARRVEKECEEYEEFVVQAMRALLQTKNIDMDEGAISEFFQKKREEEHTVKETASPRLPTGPLTVKYRFQAVNPEALK
>CryAnd30847003451_rbh_TGME49_222350
MKKRNFTRRSENVSSTENLGAVSSYKVVDISSLDIEKVASSLPIPTALSKLISISKQLQYEIKNIKNERDEAYNALIIQRDYYEHSGKEDISKLKTIANTISNIEHNAKMNNLRKEYEKQMDEMELNFQNEKKILRNKVLHDVEDYLIKYRDLAVLATEELKRQKEKMEAMKIRAKQLAETTCLAFEEKLKRQMKESIRKYEEMAQATCSRVLEKEKNMDIQWNEREKCLEREKKEFEKSILKESEKRIEEFRRGYIETQVQLAKEREIFDDIIDKLKEKIARECDDFESEIQHRFAVAFNIDEDEVQRRLSNYSEALKKSQLKAQEAKD
>CryBaiTAMU09Q1015538_rbh_TGME49_222350
IYEMEQEFEEESKKLRNQILKDVEVYLIKYRDLAKLATEEAKRQQKRAELIKLKTKELTEITCKSFEEKLRLKMQEDLKKYEEATQSAYSKLVSREKSMHIRWNERERFIEREKKDFEKSVLKQAEKRIEEFRKGFISTQAQLAKEREIFEDMINKLKERVSLFYFIFFNLFIIEKKKKNVYILF
>CryHomTU502000648_rbh_TGME49_222350
MVINEKGKKENNNEISPKHKLSDLCLLDLSRETSSLQLPNAFSKLMSISKQLQNELKLTRKERDDAYNSLILQRDYYEQSVGCPMNNDNGRNEILEKLLNNTANIEYRAELNNLKREYERKIYEMEKEFEEESKKLKTQILKDVEIYLAKYRDLAMLATEEAKRQQKKAELIKLKTRELTEITCKSFEEKLRSKMQEDLKKYEEATQSAYSKMILKEKSMNIKWNEREKFIEREKKDFEKSILKQAEKRIEEFRKGLMITHAQLNKEREIFEDMMGNLRERISSECAEFEKEMYHRFAVTFSLDENEVSRRMQNYNDALEKKGIN
>CryMelUKMEL1001425_rbh_TGME49_222350
MVINEKGKKENSNEVSPKHRLSDLCLLDLSRETSSLQLPNAFSKLMSISRQLQNELKLTRKERDEAYNSLILQRDYYEQSVGCPMNNDNGRNEILEKLLNDTANIEYRAELNNLKREYERKIYEMEKEFEEESKKLKTQILKDVEIYLAKYRDLAMLATEEAKRQQKKAELIKLKTRELTEITCKSFEEKLRRKMQEDLKKYEEATQSAYSKMILKEKSMNIKWNEREKFIEREKKDFEKSILKQAEKRIEEFRKGLMTTQAQLNKEREIFEDMMGNLRERISSECAEFEKEMYHRFAVTFSLDENEVSRRMQNYNDALEKRSIN
>CryMurRN66000423_rbh_TGME49_222350
MKKRNFTRRSESISSAENSGVVSSYKVVDISSLDIEKVASSLPIPTALSKLISISKQLQHEIKNIKNERDEAYNALIIQRDYYEHSGKKDLSKLKIIANTISNIEHNAKINNLRKEYEKQMDEMELNFQNEKKILRNKVLHDVEDYLIKYRDLAVLATEELKRQKEKMEAMKIRAKQLAETTCLAFEEKLKRQMKESIRKYEEMAQATCSRVLEKEKNMHIQWNEREKCLEREKREFEKSILKESEKRIEEFRRGYIETQVQLAKEREIFDDIIDKLKEKIARECDDFESEIQHRFAVAFNMDEDEVQRRLSNYNEALKKSQLKAQEVKD
>CryParIOWAATCC003808_rbh_TGME49_222350
MVINEKGKKENNNEISPKHKLSDLCLLDLSRETSSLQLPNAFSKLMSISKQLQNELKLTRKERDDAYNSLILQRDYYEQSVGCPMNNDNGRNEILEKLLNDTANIEYRAELNNLKREYERKIFEMEKEFEEESKTLKTQILKDVEIYLAKYRDLAMLATEEAKRQQKKAELIKLKTRELTEITCKSFEEKLRSKMQEDLKKYEEATQSAYSKMILKEKSMNIKWNEREKFIEREKKDFEKSILKQAEKRIEEFRRGLMTTQAQLNKEREIFEDMMGNLRERISSECAEFEKEMYHRFAVTFSLDENEVSRRMQNYNDALEKKGIN
>CrySpeChipmunkI012828_rbh_TGME49_222350
IYEMEKEFEEESRKLRTQILKDVEIYLVKYRDLAMLATEEAKRQQKKAELIKLKTKELTELTCKSFEEKLRNKMQEDLKKYEEATQSAYSKMILREKSMNIRWNEREKFIEREKKDFEKSILKQAEKRIEEFRKGLMTTQEQLNKEREIFEDMMGNLRERVSYQLIKNIIIFNSILKLNQFIRFPLNARSLKRKCTTGLL
>CryTyzUGA55000393_rbh_TGME49_222350
MVINEKGKKENNNEISPKHKLLDLCLLDLSRETSSLQLPNAFSKLMSISKQLQNELKLTRKERDDAYNSLILQRDYYEQSVGCPMNNDNGRNEILEKLLNDTANIEYRAELNNLKREYERKIFEMEKEFEEESKKLKTQILKDVEIYLAKYRDLAMLATEEAKRQQKKAELIKLKTRELTEITCKSFEEKLRSKMQEDLKKYEEATQSAYSKMILKEKSMNIKWNEREKFIEREKKDFEKSILKQAEKRIEEFRRGLMTTQAQLNKEREIFEDMMGNLRERISSECAEFEKEMYHRFAVTFSLDENEVTRRMQNYNDALEKKGIN
>CryUbi39726002442_rbh_TGME49_222350
MVISGKTKKEDNHEISPKHKLTDLCVLDLSRETSSLQLPNAFSKLMSISKQLQNELKLTRKERDEAYNSLILQRDYYEQSLGCAIKDKNGSKNEVLEKLLNDTANIEYRAELNNLKREYERKMEKEFEEESKKLKTQILKDVEIYLVKYRDLAMLATEEAKRQQKKAELIKLKTKELTELTCKSFEEKLRNKMQEDLKKYEEATQSAYSKMILKEKSMNIRWNERERFIEREKKDFEESILKQAEKRIEEFRKGLMTTQAQLTKEREIFEDMITNLKERITFECAEFEKEMYHRFAVTFSLDENEVSRRMQNYSDALEKKGVN
>CycCayNF1C8002348_rbh_TGME49_222350
MSKILALSQSLDQAGDIAAVRTPTAQDSAEAKHPPDLGLGINTVEEQLEQLTQLVQKLTARIASEEDFRELLRAQLDEAYAASHRWREATTDQLTKVTRTAEELQYLLDQERARNEEMRMQYERQLKVIRNGIQKEKRDLKQSLVQQVDFIIRKYRSLATEAVAAARQERQKVQTERIKARELAETACRNFEKDIKERTKKALEEYRQLAQEAHKAAQAEREELMQKCTDLEKSMISKRQQLDTLVIREAEKRVHCYRLSHQNMKDQLERERRQFALMMGEIANKVEKECSDYDSAMIKAVVVFCKTKGVDIDETTLRQQLGNIRIQGLKDGSLSSERPDPRPLTVKYGFQAVTPGGAN
>Cys_WienI000259_rbh_TGME49_222350
EALTREVRELTMRVHAEEEMKEILHSQLEEAYEHLAFARADVSAAYAGGVGPGNARLRGLRSPPPPPCS
>Cys_WienI001683_rbh_TGME49_222350
ALEEYRQLAQQAKKAAQQEREDLTRKCKELQDTVDNERREFDTLIVREAENRVARFRSSYAKIKQQLEEERRQYALMMHEVAKKVEKECEDYEGFVIVAMESLLKEKGVTMNEKEIRDYFYTQRGIHNKHTIHPAISASSLSRKGSVSSSSSSSSLLPSQSQPQQRSSSSSSTGPLTVKYQFRAMDPPPAAIK
>CytFelWinnie001879_rbh_TGME49_222350
MYFLNNGTLMMTDESGVDIAGAKCVNNEGCTGYDGELPVGWVRCGKGLRFDVPMSPSLKGKYIPKNTLCLNFTNNTNDNNINTLVKLDRDVINDIKGRTVAIKATKPPSKYKAKNDNTILKDFNFKKVTKANTVDHRKLIEEHEREIQLTKQTVLAHVEDLIKKYRQLAIDAVEAARNEHKKFQDERKELYNIAYNACTRYENDLKSTVKDDKCPLATDDNYKCRQSNYQSESNCNTNQVNKVAEKYKEMITAATQLENLENEKNVKNGVESCNDAACNTSAEGSGTCGSSTTGNGCKCDEQQCSCTPTTTDNPNGVFKKLCDMMCCNKESGCTCNSDGKKCNSISTFCEEVKNFTVLVNEVIKPKAQNEESQEATSTPCTCTGNCDSCQTRRFIKLVEEYTEKLKEAKCNCKDLADVVFGEYSFWIKIPLRIFNMDTACKCCDYDYNNCLKDGYKCGISHVMKYFFCCEKCKCVCLPENNGASGGANAQHKDDIKDDDKLCKCLVKSAINELQSSAETAYNELAAECDALKNNRRLELDKLDDRIKLLKSKYKFDLDLDKFITEEFDKFKFKLIDHVILTQVNHIDYNEINELINLILKKIIEENSYVG
>EimAce003168_rbh_TGME49_222350
MRMQYERQLKLIRNGIQKEKRDLKQTLVQQVDFIIRKYRNLATEAVETARQERQKVHNERIKARELAENACRNFEKDLKERTRKALEEYRQLAQEAHKAAQAERGRKENSVLQAEPPEYEGATRTGAEAIWADDE
>EimBruHougton000712_rbh_TGME49_222350
MSKTLNSPCTLGPAGDPAPVRSPKASETPETTPPADLGLGVNAVEEQQLANARTEQPIAYEGGRPMQQGITWHETNHQQLTNATRTAEELQYLLEEERARNAEMRMQYERQLKLIRNGIQKEKRDLKQTLVQQVDFIVRKYRNLATEAVETARQERQKVQTERIKARELAENACRNFEKDLKERTRKALEEYRQLAQEAHKAAQAEREELRTKCANLEKAMISKRQQFDALVIREAEKRIQCYRLSHQSMKEQLERERKQFSQMMSEVAQRVEKECSEYDTAMLKAVAVFCRTKGVEVDESTLRQQLGDIRIQRLKEAGKESKVR
>EimMaxWeybridge005307_rbh_TGME49_222350
MSETISSPCTPGHAAATDAHDAPAPADLGLGVNAVEEQLEQLTQLVQKLTARIASEEDSRELLRAQLDEAYAASSQWVEANQQQLTKATRTAEELQYLLEQERARNTEMRMQYERQLKLIRSGIQKEKRNLKQSLVQQVDVIVRKYRNLATEAVEAARQERQKVKTERIKARELAETACRNFERDLKERTRKALEEYRQLAQEAHKAAQAEREELRTKCANLEKAMINKRQQFDALVIREAEKRIQCYRLSHQSMKEQLEKERQQFGQMMSEVAQRVEKECSEYDTAMLKAVAVFCKTKGVDVDESTLRQQLGDIRIQRLKEAGRESQQPNLRPLTVKYGFQAITPRGSN
>EimPraeHoughton005540_rbh_TGME49_222350
MQPELTWHETNQQQLTKATRTAEELQYLLEEERARNAEMRMQYERQLKLIRSGIQKEKRDLKQTLVQQVDFIVRKYRDLATEAVETARQERQKVQTERIKARELAETACRNFEKDLKERTRKALEEYRQLAQEAHKAAQAEREELRTKCANLEKAMIAKRQQFDALVIRVEKECSEYDTAMLKAVAVFCKTKGVDVDESTLRQQLGDIRIQRLKESGQDSQQPNPRPLTVKYGFQAITPGSKS
>EimTenHoughton004277_rbh_TGME49_222350
MSKNLGLSRHLGPSGDPQSVKAPMAQESQDDTSPADLGLGVNTVEEQLEQLTQLVQTLTARIASEEDSRELLRAQLDEAYAQLADARTEHLTFPYEGGRYQQPGPTWLEPSHEQLTKATRTAEELQYLLEQERARNAEMRMQYERQLKLIRNGIQKEKRDLKQTLVQQVDFIIRKYRNLATEAVETARQERQKVQTERIKARELAETACRNFEKDLKERTKKALEEYRQLAQEAHKAAQNEREELRTKCANLEKAMISKRQQFDALVVREAEKRIQCYRLSHQAMKEQLERERKHFGIMMGEIAQRVEKECSDYDAAMLKAVAVFCKTKGLDVDESTLRQQLGDIRIQRLKESGHELHEPEPRPLTVKYGFQAVTPGGAS
>GreNip000746_rbh_TGME49_222350
MPEAVDNTDQGPTQTSRSSVQDSRSRPQELRPSITQETGGDEVKILSQLLKEERDKKETLKQTYERHLCQLRADYVTKIAQARAQVLTEVDDTLKRYHRLAQEAIRAGKRATFESECKEREYRTVAEEACTKFEQDCKDKLKEVLDGYRYLADRAAQQADQETRVLKEKYQEMVETQIIDKRNFEQRLVEATEEQVAPYKAEIMRLETENRMLRMTAEHTFGDIKEEVARNFERFESMLISTCLSLLWQHNIPITELELRDRLTDALDARPEDVASSNGDE
>HamHamHH34004690_rbh_TGME49_222350
MQPLAREVSRLPRSGPLGPVATKKDDRPFSPTHVGVSSGEKKDKVVKTEKPDDSADGLGSHDEPRNLETQLEALTREVRELTLRVQQEKEMKDLLNSQLNDAYEQLADARAEQGVRGFAGASGARVRGMRGLPAFEPRRWMEPGHPTAQTAIRSQQEFELLLQEERARRHTMFEQYERHMKVMRKNHHKEKLETKRKVLSQVEFLIKKYRRLASDAVAVAKRERERVAEERKRARELAERACKNFEADLKGRTKSALEQYRRLVQEAHTAAKQEREELHNKCKELQETVDNERREFDTLIVREAEAKMAKFRASYARIKQQTEEERRQYGVMMHEIAKRVEKECAEYEEFVIRTMRDLLQSKGVEMTESGLRDFFQKKREEMRPSGKGHGTSDGLVTVKYRFQAADLEALQ
>LecTuz018610_rbh_TGME49_222350
VSTQSTWDSRKPKTVEEQLQFLTRELHDTKRLLTEEQEVNVSLKGALDSACGAIGRAKAGDLLPDEIEELAGRRTVRNRLDSALSTTTVQPTMAQAVQSELAFRGQVRELAMKKENLRSQYEHHLAVLRSQWRSEIDSSKKQTLASVDEVVQKYKTLAQDAARLARKERERVQTERAKCHKLTEEACKNFQKELKDKTRQALENYRNMAQSAHDAAVKERKQLQQQCLELEKAAEAERQKFEAEVFREAEKRVAEYKSALQEL
>LecTuz022478_rbh_TGME49_222350
SACGAIGRAKAGDLLPDEIEELAGRRTVRNRLDSALSTTTVQPTMAQAVQSELAFRGQVRELAMKKENLRSQYEHHLAVLRSQWRSEIDSSKKQTLASVDEVVQKYKTLAQDAARLARKERERVQTERAKCHKLTEEACKNFQKELKDKTRQALENYRNMAQSAHDAAVKERKQLQQQCLELEKAAEAERQKFEAEVFREAEKRVAEYKSALQELSAELESKTQDFQAMIEEMCDEIQKDCAALERSNFAKLLKILWDKGVDIEEDELRRLLEVTAEAPLRSDLQKVDHSGLKPPKPQVLNPVIFHGRR*
>LecTuz022479_rbh_TGME49_222350
SACGAIGRAKAGDLLPDEIEELAGRRTVRNRLDSALSTTTVQPTMAQAVQSELAFRGQVRELAMKKENLRSQYEHHLAVLRSQWRSEIDSSKKQTLASVDEVVQKYKTLAQDAARLARKERERVQTERAKCHKLTEEACKNFQKELKDKTRQALENYRNMAQSAHDAAVKERKQLQQQCLELEKAAEAERQKFEAEVFREAEKRVAEYKSALQELSAELESKTQDFQAMIEEMCDEIQKDCAALERSNFAKLLKILWDKGVDIEEDELRRLLEVTAEAPLRSDLQKVDHSGLKPPKPQHRYSISLSPPSV*
>NeoCanLiverpool000596_rbh_TGME49_222350
MLSVPEMRPESPPRRPSRLPRSGPLGAAALKRDEKQFSPDTAGLASPTAEKKEKTQKKENEDVEPINDWGIAKTHSLETQLEALTGEVRDLTIRVQAEEEMKDLLHSQLNEAYEQLAYARSEQGARGFAGTRAARVRGMRGPNCPPAVESRWMEPEHPIALATMKSQQDIELLLEEERARRHTMMEQYERHLKLLRNNHQKEKLETKKTVLSQVEFLIKKYRRLASDAVAMAKRERARVAEERKKARQLAENACKNFEADLKGRTKTALEQYRKLVQEAHTAAKQEREELHNKCKELQETVDNERREFDTLIVREAEAKMAKFRASYARVKQQVEEERRRYGMMMQEIARRVERECAEYEEFVISAMKELLDSKGVDMTEAAIRDYFQKKREELRAEDKGDSVASAGLLTVKYCFQAAAPESLK
>NepSpe121524_rbh_TGME49_222350
TRNQLLKENQTAIEISQHYEKHLAKLRKIKQADREALRAATIRQVEHLISEYKELAQDAVKAAYYERDRLLIERRKAKELAGDACDKFECDLKNRAQRALNEYMAYARSSHQSAQEEKKKLHLRCLDLEQQIEQERESFENQTLKEAEKYVSKYQEKAQNLERQHQRELENFCRVLDQLGDEVIIECRKFEEKTINHVVQLLLLYNVELTADEVRAYLRKRNLEELNRIQNDIANETLEPVSNPIVVHYGLQPVSSPPVASALKTN*
>OxyMar007883_rbh_TGME49_222350
XMRGARSGGRAPQGGSRGYPDDGRPGSAAGSARQEEAPYGRYEDDQDGPRGPAGSDYRGDQQMSQMNQQMAAFSVEHRREVEDLKRSHAEELMQQQAEVEERLLAEYDIKIQEVFRELKAKHEDALRVKADQVAQLQAEKAEVEDLLKEERDKQAEIRRQHSRELAQLRSKFDDEKTAIHAEAQKQAEESLAHYRKVAQDALDKGHEEKAHLQAVSVRAAQEAETRCQSFEAEVQRRTKDIIEEYRLAARKAQDAAAAERQELRQRVQDMEKAMDAQQAEFEVKLMQELEKRHAVSKQEVSRLEAQARLERQNFERLTDELLRQMEADCRAFEADTKRKALEAIEAHRRVAESCQKSAEEQREQAMVREMRWISMLQRQEKDNPNTARSNGQGMDSSRSGPWTPHDPPPSEGYSNGAMASHAGR
>PlaAdlG01001189_rbh_TGME49_222350
MDKKIKRKDDRTSVKPSNVELSHIFLKKNKMDNYINNTLKEGYKENKDEYKNDMIDLKMKQLIEHLYELKMKLEKDKKKEKKEKYISRDTFLNEKKKSMSIKNKRSETDEKNNYNKIIIPKSNQNMKYIPELIKAIDIYKNKHSEEQKNRMDSEEKYEQMIRNMKKKHINEINEIKNNILEDVNLLIQTISLQLLNITNNKEIEKKKITEICVNACKQFEDDVKAKTKISMQEYKSHIIYSVNKIKEEKENLEKKMRCMQKKHEEEKKKFTDQKETILLKHKMKEEQTLNKKLQCERFLEKKNIINDLYSKVDIQIKNYEENIIRVFHDILNKHDIKMDVKELSSYIKNAMHEYYKYEQIDISRKNNGKNEEDKINYAFISTNN
>PlaBerANKA003382_rbh_TGME49_222350
MEAKKKKIINKGICAPTNKISNILLKTKYGEKYPKTLSEEYAQNLNLQGPQNNLEHNQAYDNAIDLKLKTLIKHLYNLKSKLEHEKKIQKGNKKNILLNEINIQKDEQININSHKKKRPIKNDGLKIAGNVTPNNKLYEQYINGESVKNVIPQLIKAIEIYKNKNIEEQRSKTCIIEKYENMLRNIKKRHIKEINEIKNYILMDVDFLIQKYRNVSFELLQISKDKENEKVREKNKITEICVNACKRFEEDVNKKAKDFVEIHTSQISKSINNINKENDNLQKKIISLKKKNEEEININQKKNLEIFQNQINDEREINEELRNQILFEKIQQNDFMKNLYSSVDSQIKNYEENIIKIFHDILLEYNINIDISTLSENINKAMDVRYKNGNANNYIITEEHDQTNGKYSFAPS
>PlaBilG01001216_rbh_TGME49_222350
MEKKIKRKDDSKNDNPSNVEQSYIYLKKNHMDNYINYNLKEGYKENKDEYKNDMIDLQIKQLIDHLYGLKMKLQKEKKKEKKEKIEKIEKIEKKEKKEKYISRDNFPNEKKKYMSIKKKRSETDEKNNYNKIIIPKSNQNMKYVPELIRAIDIYKNKHTEEQKNRMDTEEKYEQMIRNLKKKHISEINQIKNNILEEVNLLIQKYRTISLKLLNITNKKELEKKKITEICVSACKQFEDDVKHKAKISMEEYKSHIMYTVNKIKEEKQNLEKKMRCMQKQHEEEQKKFTDKKETILLKHKMKEEQTLNRKIQSERFLEKRNIINDLYSKVDIQIKNYEENIIRVFHDILTKHDIKMHVKELSSYIKNAMYEYYKDEQIDIYRQKEGKHEEDKKNYAFTCTNN
>PlaBlaG01001135_rbh_TGME49_222350
MEKKIKRKDDSKSVKPSNVELSHIFLKKNHMDNYINYNLKEGYKENKDVYKNDMIDLQMKQLIEHLYELKMKLEKEKKKEKKEKKEKKEKYISSNNSSNEKKKCMSIKKRRSGTDEKNNYNKLIIPKNNQNMKYVPELIKAIDIYKNKHTEEQRNRMDTEEKYEEMIRNLKKKHINEINEIKNNILEDVNLLIQKYRTISLKLLNITNKKEIEKKKITEICVNACKQFEDDIKDKAKISMEEYKSHIMYSVNKIKEEKENIEKKMRFMQKQHEEEKKNFTDQKESILSKHKIKEEQSLNKKLQSERFLEKRNIINGLYSKVDVQIKNYEENIIRVFHAILTKHDIKMDVKELSSYIKNAMYKYYKDEQIDISRHNEGKPEEDKINYAFTCTNN
>PlaChaChabaudi003615_rbh_TGME49_222350
MEAKKKKIINKGICGPTNKIPNILLKAKYAENYTKTLLEEYAKNLNLQGPKNNLEHNQARDNAIDLKLKTLIKHLYNLKSKLEHEKKIQKGNKKNILFNEINSQKDKQININSHKKKWTIKNDGLKIARNVTPNNKLYEQYINGEPVENVIPQLIKAIEIYKNKNIEEQRNKTCIIQKYENLLRNIKKRHIKEINEIKNYILMDVDFLIQKYRNVSFELLQISKDKENEKVREKNKITEICVNACKKFEEDVNKKAKDFVEVQTSKITKSIKNVNKEKDNLEKKIISLKKQNEEEININQQKSLEIFQNQINEERGINEELRNQIVFEKTQRNDFMKNLYSSVDSQIKSYEENIIKIFHDILLEHNINIDISTLSENINKAMDVRYKNGSTSNYIISEDLDQTNGKYSFAPS
>PlaCoaHackeri003468_rbh_TGME49_222350
MSTANHSQNYVKHALQEGATEESTPTVGVNASPILEHGMKVDSQLKTLIEHLYVLKFKLEKEKKMHKRKKKDLPKEEGVQKEDKTNAKNAQNKVQIESKNPQKREEPINRTLMKRLSQNCEWHKSCRDDDLGADDPGGESSCPIPQLIETIEIYKQRNAEEQREKVHLIEKYERVLRKIRKRHIHQIGQIKNNVLLDVDFLIQKYRNVSLELLQIGRKKEKEKRDENRKMSEMCITACRRFEENMKESAKTAMQEHQAEVAKTVGDAKRENAALKKKISELKNKMEKDKRESGKIEVKELQNQISEQCAVNDELRAAISREKKEHEMNLMDLYSKVDLQIKTYKENIVKVFHDILLKNKIDMSMDELSSCIQVAMDTHYGQDTTPPNDMP
>PlaCynM003506_rbh_TGME49_222350
MSTANHFQKYVKHAHREDATGESIPTVGINASPIPVHGMKVDSQFKTLIEHLYSLKFKLEKEKKIHNRKKKGLPKEEGVHQEDKTNAKDAPNRIQIEGENVQKREEPTNRALMRRDDDLGADDPEGESSCPIPQLIETIEIYKHRNAEEQREKVHLIEKYERFLRKIRKRHIHQIGQIKNNVLLDVDFLIQKYRNVSLELLQIGRKKEKEKKEENRKMTEMCIAACRRFEADVKERAKTAMQEHQTEVAKIIGDAKKENAALKKKISELKNKMKDDKRESGRIEVKTLQNRIREQCEVNDELRSAISRERKEHEMNLMDLYSKVDLQIKTYEENIVKVFHDILLKNKIDMGIDELSRCIQVTMDTHYGQDTTPRSDMR
>PlaFal3D7002149_rbh_PlaFalIT_PlaFalIT001296_rbh_TGME49_222350
MEKKIKRKDDSKSIKPSNIEKNHMDNYINYTLKKGYKENKDVYKNDMIDLQMTQLIEHLYGLKMKLQKEKKKEKYISRDNFPNEKKKYMSIKKKRSETDEKNNYNKLIIPKSNQNMKYVPELLRAIDIYKNKHTEEQKNRMDTEEKYEQMVRNLKKKHINEINEIKNNILEDVNLLIQKYRTISLKLLNITNKKELEKKKITEICVSACKQFEDDVKDKAKISMEEYKSHIMYSVNKIKEEKHNLEKKMRYMQKQHEEEKKILEDEKETILLKHKIKEEKTLNEKIQSERFLLKRNIINDLYSKVDVQIKNYEENIIRVFLDILTKHDIKMDAKELSSYIKNAMYNYYKDEQIDKSRQNGGKREEDQINYAFTCTNN
>PlaFraNilgiri002321_rbh_TGME49_222350
MSTANNCQNYVKHALGEDANEESIPTVGVNVSPIPAHGMKVDSQFKTLIEHLYMLKFKLEKEKKTHKRKKKGLPKGGEGVLNQEDKTNAKDAQNRIQMESENQQKREETTNRTLMRRDDDLGAGDPEGESSCPIPQLIETIEIYKHRNAEEQREKIHLIEKYERVLRKIRKRHMHQIGQIRNNVLLDVDFLIQKYRNVSLELLQIGRKKEKEKREDNRKMTEMCIAACTKFEANVKESAKTAMQTQQAEVAKTIGDAKKENAALKKKISELKNKMEKDKDESGRIELKALQNRIKEQCAVNDELRRVISRERKENEMNLMDLYSKVDLQIKTYEENIVKVFHEILLRNKIDMGVEELSRCIQVTMDTHYGQDTTPGGVTCADQRPSANCASPHAHE
>PlaGabG01001153_rbh_TGME49_222350
MDKKIKRKDDSTSVKPSYVELSHIFLKKNHMDNYINYTLKEGYKENKDEYKNDMIDLKMKQLIEHLYGLKMKLEKDKKKDKKEKYISRDNFLNEKKKSMSIKNKRSETDEKNNHNKKIIPKSNQNMKYIPELIKAIDIYKNKHSEEQKNRMDSEEKYEQMIRNMKKKHINEINEIKNNILEDVNLLIQTISLQLLNITNNKEIEKKKITEICVNACKQFEDDVKAKTKISMQEYKSHIIYSVNKIKEEKENLEKKIRCMQKQHEEEKKKFTDQKETILLKYKMKEEQTLNKKLQSEQFLEKKNIINDLYSKVDIQIKNYEENIIRVFHAILTKHDIKMDVKELSSYIKNAMQKYYKYE
>PlaGal8A000779_rbh_TGME49_222350
MEIKKKKETNNNRKVSESKSKLSDILLKKNHIENYINYSLKENENSYKQNKINNMKDNKVDKNALEIQLKKLTEHLYSLKFKLEKEKKKEKKKKHCIINNIDEPKEKDITTKNRKDLIISKKNHDITERVFPNDKLVHNNTEREISMTKYIPELIKTIEIYKNRTLEEQRNKKYIIEKYENILRNIKKQHIDEISEIKNNILEDVDFLIQKYRKIALELLEITKKKEKEKKEEQKKITEVCINACKKFEEDVKNKAKISLEEYKSYMLTLINNVKKEKEALEKKINELKKKTEEEKCHTEKRVFHACENKIKEEHNLNKELKNRLVLQKEEQNVLINNIYSKVDKQIKIYEENIIKIFHNILINNNINMSISELCNCIKDTMDEQYKNDDLDNSIKNQDKVEEKLKIKYGFVSVFDK
>PlaGonATCC30045003014_rbh_TGME49_222350
MVYISPYLFERKYLQEHTCGKVTNSLHITLSRVFFFFFSFFLKTLIEHLHSLKFKLEKEKKIQKRKKKNLQKGETKQKESKINGTGGKNQSQHKNEKVQTREISKKTLMRSDDIPVADDSKGDYVCPIPQLIKTIEIYKHKNEEEQREKIYLIEKYENVLRKIRKRHILQIGQIKNQVLLDVDFLIQKYRNISLELLQIGRKKEKEKRQDKEKITKMCISACKRFETDVKERAKTSIQTWQTEMAKSISDERRENENLKKEISELKKKIHEKKHNEQSRELKLLQNRIREECAINEELKSIISHERKEHEMNLIDLYSKVDLQIKNYEENIVKVFHDILSKNKINMERGELSHYIQVAMDMHYEKGNPLMKS
>PlaInuSanAntonio1004730_rbh_TGME49_222350
MSTANHFKDYVKHALRQGATEESTLIVGVNASPIPTNGMKVDSQIKTLIDHLYMLKLRLEKEKKMHKRKKKDLPREKGVHLEGKTNAEDEQDRIQIESGNPQKKGEPTNRTLMRRLDDDLGADDPEGESSCPIPQLIETIEIYKHRNAEEQREKVHLIEKYERVLRKIRKRHIHQIGQIKNNVLLDVDFLIQKYRNVSLELLQIGRKKEKEKRDDNRKMTEMCIAACRKFEADVKESAKTAMQAHQTQATKTIGDLKKENATLKKKISELKNKMEEDKRESEGMEVKALQNRIKEQCRVNDDLRSAISQERKQHEMNLMDLYSKVDLQIKTYEENIVKVFHDILLRNKIEMSVEELSRCIQVTMDKHYGQDTTPRSDMR
>PlaKnoMalayanPk1000746_rbh_TGME49_222350
MSTANHFQNYVMHALGEGPTEESTPTVGINSNPIPARGMKVDSQFKTLIEHLHVLKFKLEKEKKMHKRKKKGLPKEEGVYQEDKSKPKDSQNRIKIENENPQKREEPTNRILMKRDDDLGTDDPEGESSCPIPQLIETIEIYKHRNAEEQREKVQLIEKYERVLRKIRKNHIHQIGQIKNNVLLDVDFLIQKYRNVSLELLQIGRKKEKEKKEENRKMTEMCIAACRKFEENVKENAKTAMQEQQTEMAKTIGDAKRENVALKKKMSELKNKMEHGKRESEKIEVKELQNQIREQCAVNDELRKSILQEKKEHEMNIMDLYSKVDLQIKTYEENIVKVFHDILLKNKIDMGMEELSRCIQVAMDTHHGQDTSLRSDMR
>PlaMalUG01003630_rbh_TGME49_222350
MDVERKKNFINKDTSVSKANIKDILQNSNYIENYINYSLQDDENNLNVASKRKGSSEHKVGSGEINTQLKKLIEHLYSLKFTLEKEKKRQKRKKKNMFNDKSRDEEKKKEKEKCVNNQINNIQVKNEQGQIHEKKKKIFNSCKLVRKYLERESLAASSVPHLMKTIEIYKNKNVEEKKCQNYIITKYENVLRNMKRKHINEISEIKNNVLQDVDFLIQKYRNVSLELLQISKKKEVEKREEKKRITEICISACKRFEEDVKKKAKASLQSHLSEITKSISGIKKEKENLEKKLVELNQKMDEQKHKTEKKAFDVFENKIKEERALNAELRKRLSLEREQQKILITDLYSKIDIQIKKYEESIIIIFQNFLLNNNITMGIGELSKYIKEAMCLQYRHDHLSNDVINEVINSNRSNF
>PlaOvaCurtisiGH01002847_rbh_TGME49_222350
METRKEKILNKHKIMSGAKITDILLNPNYVENYIKYALQEDEGDLIATDKGSEVGGKHARDSAIDLQMKKLIEHLYSLKFKLEKEKKAQEKEKKSSPSAQSGIKEKGKIINSQKKVTLLKNEQGKFPKRISANNKLCRKCQERGASVTSPVPQLIETIEIYKNRNAEEQRNKIYLIEKYENMLRNIKKRHLNEINEIKNNILMDVDFLIQKYRNISLELLQISKEKEKEKVYEKDKITEICINACNKFEEDVKKRAKESMQVHETRMVKVINDTKREKEDLEKKIALWKKKSNEEKTTNEKRICDIFEKKIKEEHALNEELKNRISVEQEQQNGRIKSLYSKVDSQIKTYEENIVRVFHNILLKNGIKMDLSELSQIVKEEMDEVYGDGNLGTRNMKVISTKKDTFIFA
>PlaPraG01001371_rbh_TGME49_222350
MEKKIKRKDDSKSIKPSNIEKNHMDNYINYTLKKGYKENKDVYKNDMIDLQMTQLIEHLYGLKMKLQKEKKKEKIEKIEKLEKKEKYISRDNFPNEKKKYMSIKKKRSETDEKNNYNKLIIPKSNQNMKYVPELLRAIDIYKNKHTEEQKNRMDTEEKYEQMVRNLKKKHISEINEIKNNILEDVNLLIQKYRTISLKLLNITNKKELEKKKITEICVSACKQFEDDVKDKAKISMEEYKSHIMYSVNKIKEEKHNLEKKMRYMQKQHEEEKKILEDEKETILLKHKIKEEKTLNEKIQSERFLEKRNIINDLYSKVDVQIKNYEENIIRVFLDILTKHDIKMDAKELSSYIKNAMYNYYKDEQIDKSRQNGGKREEDQINYAFTCTNN
>PlaReiCDC001241_rbh_TGME49_222350
MEKKIKRKDDSKSIKPSNVEQNHMDNYINCTLKEGYKENKDVYKNDMIDLQMTQLIEHLYGLKMKLQKEKKKEKKEKKEKYISMDNFPNEKKKYMSIKKKRSETDEKNNYNKLIIPKSNQNMKYVAELLRAIDIYKNKHTEEQKNRMDTEEKYEQMIRNLKKKHISEINEIKNNILEDVNLLIQKYRTISLKLLNITNKKELEKKKITEICVSACKQFEDDVKDKAKISMEEYKSHIMYSFNKIKEEKHNLEKKMRYMQKQHEEEKKILADQKETILLKHKIKEEKTLNEKIQSERFLEKRNIINDLYSKVDVQIKNYEENIIRVFLAILTKHDIKMDVKELSSYIKNAMCNYYKDEQIDISRQNGGKREEDKINYAFTCTNN
>PlaRelSGS1like002814_rbh_TGME49_222350
MDIRKKKEIINNNKGDESKSKLSDILLKKNHIENYINYSLKENERNLYKQRKKNNLKNNQLDRDAIETQLKKLIENLYSLKFKLEKEKEKERKKKTCTVSDQVESIEKNKTKKNRKNLTISKKDHEIQERIFSSNKLVLNNTDRDISIVKHVPELIKTVEIYKNRYVEEQRNKKYIIEKYEKILRNIKKQHINEISEIKNNIIQDVDFLIQKYRKISLELLEITKKKEKEKKEEQTKIIEICINACKKFEEDVKNKAKVSIQEYKSYMLKLINNDKKEKETLEKKITELKQKIEEEKYNTERKVFDVCENKIKEERELNKELKNRLILEKEEQNVLVNNIYSKVDKQIKIYEENIIDIFHNILIKNNINLSISELCNCIKDAMDNKYKNDNLDNYIENQVINFK
>PlaSpeGorillaG2001175_rbh_TGME49_222350
MDKKIKRKDDRTSVKPSNVELSHIFLKKNKMDNYINNTLKEGYKENKDEYKNDMIDLKMKQLIEHLYELKMKLEKDKKKEKKEKYISRDTFLNEKKKSMSIKNKRSETDEKNNYNKIIIPKSNQNMKYIPELIKAIDIYKNKHSEEQKNRMDSEEKYEQMIRNMKKKHINEINEIKNNILEDVNLLIQTISLQLLNITNNKEIEKKKITEICVNACKQFEDDVKAKTKISMQEYKSHIIYSVNKIKEEKENLEKKMRCMQKKHEEEKKKFTDQKETILLKHKMKEEQTLNKKLQCERFLEKKNIINDLYSKVDIQIKNYEENIIRVFHDILNKHDIKMDVKELSSYIKNAMHEYYKYEQIDISRKNNGKNEEDKINYAFISTNN
>PlaVinVinckei003506_rbh_TGME49_222350
MEAKKKKIINKGISAPTSKTSNILLKAKYAENYTKTLLDEYTKNLNLQGPKNNLEYNQARDNAIDLKLKTLIKHLYNIKSKLEHEKKIQKGNKKNTLLNEINSQKGKQININSHKKKYPIKNDGLKIARNATPNNKLYEQYINGESVENVIPQLIKAIEIYKNKNIEEQRNKTCIIQKYENLLRNIKKRHIKEINEIKNYILMDVDFLIQKYRNVSFELLQISKDKENEKVREKNKITEICVNACKKFEEDVNKKAKDFVEVQTSQITKSINNINKENDNLQKKIISLKKQNEEEININQQKSLEIFQSQINEERGINEELRNQIVLEKTQRNDFMKNLYSSVDSQIKSYEENIIKIFHDILLQHNINIDISTLSENINKAMDVHYKNGITNNYIISEELDQTNEKYSFAPS
>PlaVivP01003446_rbh_TGME49_222350
MSTANHFQNYVTHTLGEGVTEESTPTVRVNASPIPAHGMKADSQFKTLIEHLHILKFKLEKEKKMHKRKKKGLPKGEGARQEDKTNAKGAHSRVQFESGNPQKREERTSSTLMRRDDGLAADDPDAPDDPADPADPEGESSCPIPQLIQTIEIYKHRNAEQQREKVLLIEKYERVLRKIRKRHIHQIGQIKNNVLLDVDFLIQKYRNVSLELLQIGRKKEKEKREENRKMTEMCVAACRRFEADVKESAKTAMQAQQAEVAKAIGDAKKENAALKKKISELKNQMEEDKRKAGSIEVKALQNRLREQCTVNDELRSAISRERKEHEMSLMDLYSKVDLQIKTYEENIVKVFHDILLRNKINMGVDELSRCIQVTMDAHYGQGKLPAD
>PlaYoeYoelii17X004318_rbh_TGME49_222350
MEAKKKKIINKGVCAPTNKISNILLKTKYAEKYPKTLLEEHAQNLNLQGLQNNLKHNQAYDNAIDLKLKTLIKHLYNLKSKLEHEKKIQKGNKKNILLNEINIQKDKQININSHKKKRPIKNDGLKIAGNVTPNNKLHEQYINGESVENVIPQLIKVIEIYKNKNIEEQRSKTCIIEKYENMLRNIKKRHIKEINEIKNYILMDVDFLIQKYRNVSFELLQISKDKENEKVHEKNKITEICVNACKRFEEDVNKKAKDFVEVHTSKVSKSINNINKENDNLQKKIILLKKKNEEEININKKKSLEIFQNQINDEREINEELRNQILFEKTQRNEFMKNLYSSVDSQIKKYEESIIKIFHDILLEYNINIDISTLSENINKAMDKRYKNGNTNSYIITEKHDQTNGKYSFAPS
>SarNeuSN3002230_rbh_TGME49_222350
MSGTGAARLACRGTREHHHRLRSKQERLQQRQAREGQRETESHEGRPAHAETLDQAVERGQSRQKQRHGGRRRERLQEEIKEEDEVEEEEPVSSSADVLAAPAATENHSTSFLALQPTPLNTSRSSYVQGSDSIPEPKVSAAGSTPDARQAEGRGGADASAGREAEEEEEEEEGDDASFEEQLALLAQQVSELSARLAQKEREARERRPEDNFDLTAGAAATRILPPRAEGRSEAELEFRRMRQQQQLRAAAYASRGRGGAGGAPSWMEPQHPTVQSILAGYQETQQLLVEERRRRFALRAEYEKHLALLRKRTQQEKLEIKRRLLTQVDFLIRKYRRLAGEAVAAAKRERARVDEERQAARKLAESACKNFEADLKERTKAALEQYRVLAQQAQKAAQEEKEQLTQKYTALEQSVDEERRQFDALIVQEAEDRVATVREAYGRLKQQLEEERYRYSQLMIEVQKKLLPEPDT
>SelPygWS2016021111_rbh_TGME49_222350
MRIMSPSQRTKTRDHNKTSDQEALQMRHEVVQLEKELFHENESYSKLAEELAKNKQAITESFETEVPPATSCDKHDPSDVNGINNCLRHDLERQKSIRVTMRVHMENELMNIKKNREDSVSKSAAEARQMVDKILQGYRLIAEEAAKVAEAERAKIGQQRSETQKQAETACRAFENDFKTKTQEALEWFEKSARVAHDAALAERRRIHKHCIHLEKIAHQEREYFNRKIEKEVGARVASYKRTVEETVRRVRHEKLQFREGLSGIQKRVEGECDAFERKLRLSLMIILAEEKGLRVKEKDVQKFLG*
>SelPygWS2016023823_rbh_TGME49_222350
MVDKILQGYRLIAEEAAKVAQAERAKIGQQRFKTQKQAESACRAFENDFKTKAQESLKEFEKSARVAHDAALAERRRIHKHCIHLEKIAHQEREYFNRKIEKEVGARVASYKRTVEETTRRMRHEKLRFREGLSGIQKR
>SieNemWS1WS2_1117533_rbh_TGME49_222350
MGRQPRKYCHYSVCSRRSAPKDSGRSDAILGGPGAAAIGSARSGAGCEVGTRVRPRRSAEGADPERHRRSDAPADGGGTNGDGASTESAEGTLNASFTADEARHLFHEDILSRAELRHQYENQLVTLRKKFKIDKVATRREVLKNVDSLISNYQTIASEAVVLARKERQQTMRERESAQRIAEQACKNFEKDLKAKTREALEGYRKMSIRAHDAAQRERSELARKCVQVEKSVDQERQAFEAQIVREAEKRVASYRHDCESTTKRALEEKREIEGIFESMCRRIEWESKEFEATMRRRVLQVFWDKGVDIDEDELEEKVFHAKGVPLRSDIIGDSQQPR*
>SieNemWS1WS2_1117534_rbh_TGME49_222350
MGRQPRKYCHYSVCSRRSAPKDSGRSDAILGGPGAAAIGSARSGAGCEVGTRVRPRRSAEGADPERHRRSDAPADGGGTNGDGASTESAEGTLNASFTADEARHLFHEDILSRAELRHQYENQLVTLRKKFKIDKVATRREVLKNVDSLISNYQTIASEAVVLARKERQQTMRERESAQRIAEQACKNFEKDLKAKTREALEGYRKMSIRAHDAAQRERSELARKCVQVEKSVDQERQAFEAQIVRVSEDGGRRLSDYRPVPAPMRAFVCCCTSLSAMVTGTTTTTTIISSSDRSSDSKEAEKRVASYRHDCESTTKRALEEKREIEGIFESMCRRIEWESKEFEATMRRRVLQVFWDKGVDIDEDELEEKVFHAKGVPLRSDIIGDSQQPR*
>ThaAnnAnkara002249_rbh_TGME49_222350
MELEVDIVRQNLNSGGTNVPVFDDSQNLEEFPDNLKGNDPSSNPEQEVYEPDISSMGSDSTLYNEVDESTQVVENCNLETKNEVNLDNCPKLIMCDQNSYQQHVENHTNSGTRDKNDPGTKDDGEGDILMGMNNENEMLPEGWVRCGNGLKTEFPNTPKNNLEGDFESSNLFIDFTNNQTNFMVNNSVKNSLMSFDRSAVKELKEGFVSIKASKPLSDKFLHPKHREQQTPKTNSFPNGKPNTRNVKVKGTNLVTFQHSLRNNTYLNSPNEEFCNINSHNDSEYKKNLISHVEDLVRKYRQLAIDAVNAARDEQKKCKEECQKAYSTAYNACLKYEKDLKNTVKFALKEYHHNSRDEYWSPPDQRNNFHGTNQALRNNYRDERVVNHRLLKQDLSYNYEVDELLLTDFENNVC
>TheOriShintoku002900_rbh_TGME49_222350
MDVEVGTSIQSEESVELKLEKLNDSTDYELENVEDLEYCGNLVDGNRIDFNNLTPMYSEQGSGSVDTQDTDLNSYLGKEGEEVKDDSKCETSTEQVEEPSNKEESPRSDKNDKLDEKNEDLPEGWVRCGKGLRMDFPNTPKNESEKNVESKNLFINFTEGGSVIKTEKSLQSALMNLDRKAVRELKGSLVAIKASKASTDRLYNQSARLNLTTNNGYAERTNTVEFRKNSHLYAIVIPVVNHLKLLFRTPRRNNTYSAGLTELDMLRAQHKKELEQTKQTLLAHFRDLVELSNDLFRKYRELAVDAINAARNEQKKCQEECKQAYSTAYNACLKYEKDLKNTIRFALKEYKNSNKQSYDAVVYDKNECLRKYENASRTKEAAALSSHKMLREDLSHDYQIDEKLLVNFEPKVVDRLDSVLNQLSLYLEENYNLNHKDSLEFVKSVISHNL
>TheParMuguga000506_rbh_TGME49_222350
MELEVDTVRQKESNNVTNFPVSDDSQNLQEFPGNLKGNESKSASDQDVYEADFSTMGSDSSLYNEFDESGQVPENFNVNPKNDSNLDNSSNLLMCNLNSHQHQHVENHTSFATKNDTNFENNYDTNFDAKDYPTFENAYDTKNDTSDDTNFNTKDGNFDDKIDTEYQDKDDSEPDVLLNMNNEDEKLPEGWVRCGNGLKTEFPNTPKNHLEDNLESSNLFLDFTNSQSNFRPCNSVKNSLMSFDRSAVKELKGGFVAIKASKPLSDKSLYSKSRDHHTPRDYNLSNVRTNNRNPKVRGTSLVTSHHYGRNNTYLNSTNDEFGNLKSQNDSEYKKNLMVQVEQLVRKYRQLAIDAVNAARDEQKRCKEECQKAYSTAYNACLKYEQDLKNTVKFALKEYHHNSRDEYWSTPAHRNEFSETNQTLRSNPKDERVVNHRLLKQDLCYNYEVDESFLTDFENKVFEKFNSFVNHQALNLEELHKFNKQDSIKFVQSLISSKLTNF
>ToxGonME49007992_self_TGME49_222350
MQPLAREVSRLPRSGPLGPVAAKKDDKTFIPTNVRVSPGEKNDRVVKTEKIDDSTDGSGSHDGPRNLETQLEALTREVRELTLRVQEEKEMKELLNSQLNDAYEELADARSEHRVRGFAGASGARLRGVRGLPAFEARWMEPEHPTAQTAIRSQQEFELLLQEERARRHTMFEQYERHMKVMRKNHHKEKLETKKKVLSQVEFLIKKYRRLASDAVAVAKRERERVAEERKRARELAERACKNFEADLKGRTKTALEQYRRLVQEAHTAAKQEREELHNKCKELQETVDNERREFDTLIVREAEAKMAKFRASYARMKQQTEEERRQYGVMMHEIAKRVEKECAEYEEFVIRTMRDLLQSKGVEMTESGLRDFFQKKREEMRPSGEGHSSTDGLVTVKYRFQAADPEDLQ
>CepComWS2016008421_rbh_TGME49_222350
MLTESAIDGSTPTRGHSLVSMNRLYDAAKDVEDSSGSSMIHSNETTVFTVVEQRTFAQLEQDLKTEQELTKHLVTQMKVLSESLSELKKSEAALSEYRSLSKKSDSLGLGKISMPSLPCTGGEGGDGSRPTYEELEEDLERALNCVKEEAHARAKLRKTFESQTSVIRKTFESRLEVEKERIVHHLEGTIEKYRQMASHGVELVKIERRKLQELKKQSKEELKEALSTQNAELEKKYQIELQELRTEFDNEKKKMLQRSYEVEKNSTKMEDELMKERHTFQAEISRDAEKRISGYKEMLKQMNKNMEKERTLATSTIQNTIAKITSEAQILEDELVNKFTKVLWMKGVVMKVSEVKEALATCDDDPLEESIPDKESTRAYGPTFS*
>CepComWS2016008422_rbh_TGME49_222350
MLTESAIDGSTPTRGHSLVSMNRLYDAAKDVEDSSGSSMIHSNETTVFTVVEQRTFAQLEQDLKTEQELTKHLVTQMKVLSESLSELKKSEAALSEYRSLSKKSDSLGLGKISMPSLPCTGGEGGDGSRPTYEELEEDLERALNCVKEEAHARAKLRKTFESQTSVIRKTFESRLEVEKERIVHHLEGTIEKYRQMASHGVELVKIERRKLQELKKQSKEELKEALSTQNAELEKKYQIELQELRTEFDNEKKKMLQRSYEVEKNSTKMEDELMKERHTFQAEISRDAEKRISGYKEMLKQMNKNMEKERTLATSTIQNTIAKITSEAQILEDELVNKFTKVLWMKGVVMKVSEVKEALATCDDDPLEEYFPNLQSIHYMMPTTIQQNHHKLLEKKMYQDQSPINQICNLA*
>DinSpeMGD034799_rbh_TGME49_222350
MAAVMMKSPRSEQSFDYDDEDAGGSLRSRMRGKKPGGGKPGKGKGMVQRERESQKPILDTGAMMMSTLPNDLRLAQQELLEREQKLQQEIDSRKKALGQASIMQQQHFEKLQEARKGELNQIRKQNNEQLRSHWAKAEQDAASERTQVEAAILELRAQDTSAVKKAIDRAGQAQEELEELKEKLLEERQLQKQIREDCEWRIQEMRLEMSMEVMRVRRDAAAEAENVLGEARRLVDTASSRLDEQRRRLLAANRDSVASVELIVAGKESEVGSSVRRVVEEYWRQAAQANQDVEAETRSLQQLCAELEEATMSQREELQARARRQAESQIEAHKRRKRALLAQMEAQQWQHDAAVAEVMQKVESDCRKFENACRRRACLQISVHRRAAQRQGGQQAPRRSAGP
>DinSpeMGD196257_none_TGME49_222350
MAGRLSLSQQWQEVGGADSPPKGMQLNIINTDGTQQNAIDASPASPAKRQAPQRNAPRAAGARERAKDRREREERERNYNRPSVREPDEDDAGDRKEVRIDKQRRVQQLVAQLQKICEEAAAEEANHRHRLKTAAAVHSAEISELQRRQTQAMLEVTAEATAQAAAGKTTQVRTVAEDLRKASDRQLNEASAKLNEALAEAEELRLELLEERMNTQTLEGDCEARLRNLRAEAEREKVRARSDAADHASRLLARIQVNPDDVRKESPDKSRPKSSCLALPREQPQVLATEADRALNLAENAKRVAEDSMNQRARALMEEHRAQAMRACTDAQAQLRELQKRRREVEASILDQQAELEKEVAKEVDRLVLPHQMEVEKLQQLLHAKSERQA
>LanAbb010780_rbh_TGME49_222350
XKLMDEMTRLIEAECQDFERTIFAKTLQVFWDKGVDMEEEDLQKLLDEAREAPLRLPPSPTDGPDDKYDKFLNSSYGIKAAD
>LecTuz000729_rbh_TGME49_222350
GINAEYMGEAEVFREAEKRVAEYKSALQELSAELESKTQDFQAMIEEMCDEIQKDCAALERSNFAKLLKILWDKGVDIEEDELRRLLEVTAEAPLRSDLQKVDHSGLKPPKPQHRYSISLSPPSV*
>LecTuz000730_rbh_TGME49_222350
YQRRVHGYRNMAQSAHDAAVKERKQLQQQCLELEKAAEAERQKFEAEVFREAEKRVAEYKSALQELSAELESKTQDFQAMIEEMCDEIQKDCAALERSNFAKLLKILWDKGVDIEEDELRRLLEVTAEAPLRSDLQKVDHSGLKPPKPQHRYSISLSPPSV*
>LecTuz000731_rbh_TGME49_222350
YQRRVHGYRNMAQSAHDAAVKERKQLQQQCLELEKAAEAERQKFEAEVFREAEKRVAEYKSALQELSAELESKTQDFQAMIEEMCDEIQKDCAALERSNFAKLLKILWDKGVDIEEDELRRLLEVTAEAPLRSDLQKVDHSGLKPPKPQVLNPVIFHGRR*
>NepSpe041763_rbh_TGME49_222350
LAEAYEALKLVKSEREREQLRSNWNRSLEFPGSSISQEATRLCASEKLILQQATAKANRLQGLLLSEQKQNIALRAQYENHLKYLRKLGPADRIAIRKSILQQVDESIEIWRSRL*
>NepSpe044524_rbh_TGME49_222350
AEKAHKAAEKERICLKSKSDQMEKAADEERQNFEAKIVQEVEQYLEGYHRDNVKLREELTSKECAFSRLLNDLSEQIKDECTKYEEHLIDQMIKILSGRGINYTRDQIRELIDPFKVVETQAHKSDQETIISYGFTEIGLKKN*
>NepSpe050700_rbh_TGME49_222350
LNCSAELEKVVDRERRAFERQILQEAERYAATYHKQNKELKDQLAAKQIVFNQLVEELAVKVERECCYFEECWLTGIIELLS
>NepSpe061313_rbh_TGME49_222350
AILRKSAKAHPEDIRRDLLKQVDGLIRKYRGLAKKAVEIAHDEKKLMQQERKKAYQLAELACKDFENRLKDKTRKVLLEYKDLAEKAHKSAEKERMSLKSKYEQIESSAEKDRRDFESKILEETEKHLEDLHL
>NepSpe061380_rbh_TGME49_222350
KQVMQEERKRALKIAESACKQFENKIKEKTKKSLLEYKDLAEKAHKAAEKERISLKSKCEDIELSAEKDRQNFESKLLGETEKYIKELYRGNMDLRDQLNIKDCAFKQL
>NepSpe116865_rbh_TGME49_222350
NISCNSTNIRDGLLKKVDSLLRKYREIAKKAVEVAYDERKIAKEERKKSQNLALGACKEFENQIKEKAKKALKSYKEIAEKAHKAAEKERMCLKSKCDEIELA
>RhySp1WS2016002698_rbh_TGME49_222350
MATETFESVRKQVTEECIQFENFVVKAVVQMFHENGIDMVESEVIDFLTKFKLPPPSALNSQPSSPHIDVTSPQRYALTDVHKT*
>SelPygWS2016016003_rbh_TGME49_222350
MGPSPPPTRSHQSTDVRHGSLPLEEQKLQLRRDIEALQAVLKAKKQRNAILKKRIDSSREILEESKKTSALRGKSLEAMIERRNAKIEAVDEKYKSLETEEDVRKAFEQNQYLRMQVEEARMSCEAMCAEYERQLQRVEAHSKLQAEKAKQRVLKEFDSLICSETTLAADAVDIAKREREAVKREKLKAQRLAEISCKGFEQELKGKIRTLLDDCREKAQKAQRESTTEAEELKKKCSELEMKVDKSRQDFEAEVVREAERKISTIRHEIEQKRAQQEHEIQNNKATFDRLINDIESEVASFEAELKRRALQVLWDKGVDITEQALDERLDILFEIIRDTDRRRATEATAKQKAKRAAASRSKSYSRSRAESKTYRSLAESQA*
>SelPygWS2016021108_rbh_TGME49_222350
MRIMSPSQRTKTRDHNKTSDQEALQMRHEVVQLEKELFHENESYSKLAEELAKNKQAITESFETEVPPATSCDKHDPSDVNGINNCLRHDLERQKSIRVTMRVHMENELMNIKKNREDSVSKSAAEARQMVDKILQGYRLIAEEAAKVAEAERAKIGQQRSETQKQAETACRAFENDFKTKTQVSE*
