# Supplementary material for: Molecular characterization of the conoid complex in Toxoplasma reveals its conservation in all apicomplexans, including Plasmodium species
Source: PLoS Biol. 2021 Mar 11;19(3):e3001081. doi: 10.1371/journal.pbio.3001081 (PMC7951837; doi:10.1371/journal.pbio.3001081)
Supplement: S1 Data — Files are named according to the T. gondii apical protein query. The sequence headers comprise the protein identifiers in our in-house proteome database for the SAR clade (Methods), starting with an abbreviation for the species strain (see S3 Table). The headers furthermore contain either the descriptor “self,” indicating that this sequence is the original T. gondii query, or “rbh,” indicating that it has the original T. gondii query as its best T. gondii hit in a BLASTp search, or “none,” indicating that it has no BLASTp hit in T. gondii (see Methods). For sequences of P. falciparum 3D7, the header also indicates by which P. falciparum IT sequence it was gathered and if it was gathered via reciprocal best BLAST hits (“rbh”) or via unidirectional best BLAST (“bh”). The latter is only the case for the putative orthologue of T. gondii’s TGME49_219070 (see also S4 Table). (GZ) [file pbio.3001081.s005.gz › TGME49_conoid_proteins_putative_orthologs/TGME49_206430.fa]

>AleAndCCMP2222018074_rbh_TGME49_206430
XRRQVCVMLARLPPVEATVEAVAEMDDVKLNKDQVELLLANAPPAEELASLRSAAAEHEHDVEAPRWDDAEAFVLRLSEVPSYALRLQVWAFENSFDERFXDLPLRGDGGAXXXXXXXXXXXXXXXXXSAAMEVRHACGALQRSERVTRLLALALSVGNYLNAGTARGRADGFAVEALSQMRTVKALQAGAGSTLVDFVVRQLERARPGELDGLFAESGEAWAVRRAARHKLPDLLLELQAYHAQAEGLAKRAMAADEESLGIRGQRVESRLGELAALQKLYQEAEAEYQQLCRWFHEGSSRAPKPSDEFFGVWDGFLQAVRVCLEGIYGGRTQRRRTTIVRPHRPMEQVKKSLSMDVGGTTSPSSAQAQGEAGGGAGXTRYSRSFDRPEFD
>AleAndCCMP2222022008_rbh_TGME49_206430
XARAALLAAAGQRAGTPTAQSGGRCLGATSRGGCGPNAVSAAAALRASSRGCPAPNAGSVAAAPRASSQGSSTPSVGSAAAALRAQCMLPGQGSSAAWAGDHRGLRELQGSRRCRQAEEVVVSPADVAGERAPCRPAGMSAAATALRSMMHGSGSQASRQPGVHLQDAGKAEADGEDFAAKVRRAALASRPSLWDASSGSTSRDSTNVPTSPYLDLDTGSEGCSAASVGFRSPGWSPGCSRYGSPGQSASSTAVCSTPLPTKQWIRERLAEAGVLRQLAAAREPQQRRPTSWPPAGEMLGVGCCPASPPDSTQGSPGPAARRRLGGPTQQDLELGAPPSPARSADGLGSGQGGVRAPVVGDALASSQRKPCEGKAGDGGPAGVAGAKPEGAGASGAPASEAGATPSKKGSAPPKGKGKGAPPPPMKGGGKGPGKGKAGDGKGSTAEPRKPDVVPKVPLKRLFWTPISLGPSQQETAGTAGTVWAKXXXXXXXXXXXXXXXXRADRRRLFEEQRRRQVWCMLARMPERSRVLGAISDMDDEVLKPDEVELLVSNLPTSEEAARLKEAASSSASDGKDGWDEPESFMLSLMQVPKYELRVRVWDFLNSFDCLAERLSSAESEVSAAGECLQRSARLERLLGLILQVGNYLNGGTSRGRADGFDLDALAKLGKLKASHQSTLLDFIVAQMERESAGLLQELYVPGAESDRVRRARRHAMGDARDEARALLVKAQGFFARLEAHREGDDALAKRKEQLVQCIERLEALGAGFERWSECYASLRAWFHVDPQKGLASDEFFGIWDTFLTDVKRALDAFDRQHRAQRASKRGSSLPPMRRSSLPPPCERAASPTPA
>AleCatOF101006871_rbh_TGME49_206430
XHVSVEDAERLLGKLPSGEEAQLLLKHAGAPDKLRDLERRVLPLCKVPDGDRRLRLLHVGMSHSAAYAHLMSSFECMYQAASEVLASVRLHSVLRCSLQIANYINHGSLDGAKTFSVASFPAFASFRLGNSSALHYLCLTICNAEFVRLLKGDLTAVFRASRESTEAKQEEMRNFSTFATDAEDHLETEANEEARGRVSNLLQVLASEQSSLQQGERRVKQRVEEAQRFLGERAAVLSKAEAFFAHVVDLVRHLEDALADLAQNPVRLQDLPSATSATSWHLAVARLELALGGIGVPSVGGRVHEWHRLLHAGLKDRDGGFCIL
>AleCatOF101025199_rbh_TGME49_206430
XAAKDEEKFRQPCINPTRPMKALEWRRYLYGQHLNENVASVWDSAKDVEVEVPKDVLEARFGRQAPTDATQRPQKRKTEAGLKELRLEKDTNKIVGKEGALRNFPPVDVIVKALLELDSSVLDQHRLAVIKDHFCPSSEQAQQLQECRDENPGVPFAPPERYMWHISLVPAYRERVEFWSFMNIYEERAATFAAALAEFQRLQDSILNSKALPRLLALILWVGNYLNGGTKLGRADGFNLEALTRLAAIKDNHSVNGNRDVRHFIFELFFLGTLKDVGDEFQLEDASQAMGSSLAEDFAPLFRAVNRTLTRGEDCKVVKTVKVVLEDVEKDVKELKEVFDRLHGELKECLKNSTDPADPMKLDMADRFEEARPRLSKLKAQADKCKETYKKILSHFNHAGMKSSEFVLLWDDFFIPPDLVVNKPLAFQRDEIVPNFCKPHVAPSVDSLMVLWEIRTPQQVGEAVAKXEAHAAPEEVQSAPHGRRHGGCCTVCLALEKARQRVVKLVGSLAHRGRGVCSTPEFGTLRDAIAAELAGRSTX
>AleCatOF101036932_rbh_TGME49_206430
LDALLAAVARLDGEALGPESVELLALNLPTAAEGELVARAAAERALQAEEVWDTPEEFVLRLAALPDYGLRLGAWSFLNSLEGACAKLQAAAEDLGKACALLRESQGARQVLALVLYIGNYLNGGTPRGRADGFDVETLAKLGCVKASASLQLRRDGGGGSTLLDFLARQMEREYPGLLPEMYAAGKEVECLRRARRHKLGDVAEELARLLGQAEDYHRRLQAVAPGDPLAGAGREPAAARAAEGRGGGGRGVPGAAALVPHGHPEAPRHGR
>AleCatOF101046301_rbh_TGME49_206430
XDIEREDAHIDTAKLEVLFADDPTGARALAQQVDNSRRTRVRKVQVLGNQRRRQICVMMARLPHPEVMRDAIQMLDFAQMTQEQVELLLLNVPSHEEIQLLRHAENEQVIDENNVWDTAEEFQFLLLSIPHYKLRLQLWDFQNTFCEHFEDIASRQRDILRGCDCVLTSRGIRHLLGLVLVVGNYLNGGTSRGRADGFAIDTLIQVRMLKTSVHGSTQAEGSGGVTLVDYLVQQMEAQYPCEMEELFAPGKDGEKIRRAARPKLEDITEEXKAEGILQMVRATSRGSEDDVFLQHGEIMAMCLSELEELQRCHKRVLKKYSE
>AleCatOF101047560_rbh_TGME49_206430
LDALLAAVARLDGEALGPESVELLALNLPTAAEGELVARAAAERALQAEEVWDTPEEFVLRLAALPDYGLRLGAWSFLNSLEGACAKLQAAAEDLGKACALLRESQGARQVLALVLYIGNYLNGGTPRGRADGFDVETLAKLGCVKASASLQLRRDGGGGSTLLDFLARQMEREYPGLLPEMYAAGKEVECLRRARRHKLTRAPPGPGRGLPPPPPGRGPG
>AleCatOF101064332_rbh_TGME49_206430
XQEVPCALWTVLAKPPKSLLEQGMEDEAESPHSTPLLLSGCQMRRALLASLLPALRCGGEESLAGAATLVKSRRQAARPALLAAFGGSFSKAGHANGEWVPASSGGAWSYLHPQFPEECSGPQGVSGICQPSSSSSSSPPRWSHRPEGPGRGTSEPAKLNAPRLGAGGGGDAHSRLFRAAGHLPSSTVGSERDYPVQHRRGSPEQTSRTAAAALRAHCAPPPAQGATLPSKTGTTSGAGGEWRLDCQGGQVAALGGCAHATPGGSHHEGMSVAAAALRSVLVGASSHHSARPSYLCAPDGAKAEAHCHGVAPVLPAHAPRHTMLENSGCQSRDSTLAPMSPAADLDFASDSCSSTSFGFRSPGQSNIGSPGQSAFTTVCSTPLPTKQWIRERLAEAGVLRQLAARDPRPQCCTSWPTSRDPWTVPSGGAASPPDSMQGSPGPADRRRLAGFSHHVLQLGGDLGTAKPADAQDRGLDTGDGSTKKPQKGSGTDPATSTVLKQDAARSEAAEKQPTGDKAEVTVTAAAVLESEGVAAPSVAVPEDGATPSKKGSAPPKGKGKGKGAPPPPKKGGGRGKGKSKGAEPRKPEVVPKVPLKRLFWTPICIDPSPEAAGTVWAKLDADSGQPAFDTEALEALFASEAPPPAFSPTACKEDTESPVSPERKSIVERPRAERRRLFEEQRRRQVWCMLARMPERGRVLEAIIAMDDKVLRPDEVELLLGNLPCAEEEVRLQEAVSDLGPDGMETLDEPESFMLSVIGVPEYELRVRVWDFLNSFDGLAERLSSAEAEVSAAGMCLQHSVRLERLLALILQVGNYLNGGTSRGRADGFDLDTLAKLGKLKASPQSTLLDFIVAQFEREHPGLLQELFAPGAESECVHRARRHGMTDVRDEVRALLSKAQGYLARLEARRESADDALAWRQQQISQCVERLQELGKGLERWAEHYCSLCAWFHVDSQKGVASDEFFGIWDTFLTDVKKALDVFDRQHRAQRASRRGSSLPPMRRSSLPPRSEGAALETHX
>AleMarAMGDE01CS322008656_rbh_TGME49_206430
GRTPAERPQRRRLFDERRRRQVWFMHALMPQQGVVLRAIEAMDDEVLKPDKVEILLSNLPTAEEEAMLREASEGTEVDAWDEPEGFMLSLMAVPDYELRIRLWAFLNSFEGSLERLVSAEAEVSAAAERLRSSARVERLLGLILQVGNYLNGGTPRGRADGFDLEVLAKLGKLRAQX
>AleMonCCMP3105001143_rbh_TGME49_206430
QLTEARAKEPNIPMGLPEQYMWVIGSLPAYQMRADCWFWIRTYGDLQSMYFAALTDFVEIIESVRECEMLPSLMGLILAVGNYLNGGSNRGQADGFELEALGKLDTIKDTEGKDLRDFIFGVYFNNMTEKAASLIDDLDPMFRNVKRSIARDADGVEKLTKQTRVTFEDFTLCVNELHGEFTKMKETMSMVLSFIEDPADQFKLRMPREFEKAEAAITSLVELRDKAKTGFDELLSWFKIQSMKSSDFCMLWDNLFVPGDLIINKDANMKANFLVPTFCKGKPFSIDDLMVLWGFREYEEKQQSRDRRKRVRRPRKECVSADEGNDSEGLEEEPAAKPSGPAAKGKGQSKGKSGGKGDAAKGTRPSPTGEAGEEGAPAGAGKAKGKAKGAGADLXGYAPSLAAAAKGKGKAKAPLGGKGKDAEPG
>AleMonCCMP3105006976_rbh_TGME49_206430
XQRQGYGATSLSESGRRVDTSWRGTADDDTPGTPKGVRATKGGPPPPKAPPGGKGKSTKGSDEQDANLRQPVVTPSRPMKALWWNRYVYGRHLNEGSSVWDRTKDFDLEIPKDVFEVRFGQACQSNPERAVERRKAKSDVPTELRIVHDPNKIVGKEGALRGGFPPAESVAQALLELDTLVLDPHRLGVVNAHFCPQPHEVAQLEECRKENPNVPFAPAERYMWHVSRVPAFRARVDCLSFVNNYEERAATYAAALTEFQSIQDSILSSKALPQLLAHILWVGNYLNGGTKRGRADGFDLETLTKLDSVKDNQSQNGSRDVRHFIFELFFMGKLPGGMQVDRQDEAYDTGVCLMEDLTPLFRCVNRTLMRDKEGMKKVVKTVKVVLEDVEGDVKELAQLFAERYESLLECLKYSDDPADTMKLVMAEQFAEARPRIARLEAQAQKCRESYAKVMAYFNHSGMKSSDFVLLWDDFFIPPDLIVNKPETLQKEVIVPSFCKPRVAPSVDALMVLWDICTPDEICQAAXESAQEAASEAFPAEFPDRSLTGCRRTVCPALAEACLFVREPAGGVAWSWPRCSAQVRAGGAALQFG
>AleMonCCMP3105015063_rbh_TGME49_206430
SQSEARPLPRGRRVKLDFGALTSAFFMKKKEEPSPEELARAAAAKKKTVAQCLDGKKAQAVEIFLNGCGVKLEHVRACVLDLDEKAMTVDNVKKVLDFFPNGEEAASLKAFQEENDPAVLPWGRAEDFLISLMRMPDFKLRAECCFARGQFGEDFDGISQDVGTLRSCLSSLVGSSALKSVFALLVQMGNYLNHGTKKGAQFGFTLDTLALLVRVEGAGDKTYSLMRFLMDTLEMDRTVRDEALEDLRLCDASSKLDFDDCVRRLGELDKAVAKVAESLGKLDDDRFKRAMRAFVDGAQGQLSTLRGQVDEVTESMKKCIDLYAEKPKAPIAETLKKFADFRKDMEEARRTNLLARAKKEKAEKRRAEKEGAAKAKAESKAAAAGAAAATADGGAAPASSSSAPATGQAAKGAAMRRMKVKIPDKPVLAHSQPRRAEASGGGRPGLLRENSSGLAFGQDVHPPEPARMSLGPTSRPDVLRVSSSLGGRISIGVAHASGGRAELQQLLASAGGAREKVLT
>AleMonCCMP3105016289_rbh_TGME49_206430
KGKGKGKDKEGPGDAAGQKAKAAGAGDASEAAALSLAKLKPLSWQKFSMAEAGTIWAEHAGGEDIEISRSTIELLFAWGKSQCKLAKGRADGMEDGKVSLTTAARSMGICIGLHSLRNLSMTEVRDAILALDDAVLTPNATDLLLTCDPKTR
>AleMonCCMP3105028083_rbh_TGME49_206430
PQSEQQEAAIQGEEDAGPDQSQPVVHSKGSGKGSKGKGKATGPPASPSQGGGSTPAGGGPPTTTKGATSPGTPKGVRATKGGPPPPKAPPGGKGKSTKGSDEQDANLRQPVVTPSRPMKALWWNRYVYGRHLNEGSSVWDRTKDFDLEIPKDVFEVRFGQACQSNPERAVERRKAKSDVPTELRIVHDPNKIVGKEGALRGGFPPAESVAQALLELDTLVLDPHRLGVVNAHFCPQPHEVAQLEECRKENPNVPFAPAERYMWHVSRVPAFRARVDCLSFVNNYEERAATYAAALTEFQSIQDSILSSKALPQLLAHILWVGNYLNGGTKRGRADGFDLETLTKLDSVKDNQSQNGSRDVRHFIFELFFMGKLPGGMQVDRQDEAYDTGVCLMEDLTPLFRCVNRTLMRDKEGMKKVVKTVKVVLEDVEGDVKELAQLFAERYESLLECLKYSDDPADTMKLVMAEQFAEARPRIARLEAQAQKCRESYAKVMAYFNHSGMKSSDFVLLWDDFFIPPDLIVNKPETLQKEVIVPSFCKPRVAPSVDALMVLWDICTPDEICQAAXESAQEAASEAFPAEFPDRSLTGCRRTVCPALAEACLFVREPAGGVAWSWPRCSAQVRAGGAALQFGGLGPWPRRALX
>AleMonCCMP3105039732_rbh_TGME49_206430
XPKTPGKGAPPGKAPGKGHGKGGPPGRAPQAKAIEPRKPDVRPSVTVKKLYWSSFRLSDVEKKTVWAEIEQEDAQIDTAKLEVLFADDPAREFEHSRPRRTAPQGLEYEGSRSLGTSAAXQLCVMMARLPHPEIVREAIQTLDFTQLSREQVELLLLNVPSHEEVQLLRHAENEQVVDENNTWDTAEDFLFLLLGIPHYKLRLQLWDFENTFRDHLDEIAERQHDILRGCECVLTSRGIRHLLGLVLMVGNYLNGGTARGRADGFAVDTLIQEVGEDLREGATQDGKAEAAGTLVDYIVQQMVAQYPCEVEEMLAPGKEAEKIRRASRPKLEEVTEELRAFSTKAEGILQMVRASSRGSEDDAFLQHAEIMAMCLAELEELQMRHKRVVKKYSELCVYFHMEDSNTKKACDEFFGVWDQFMQDVDQSRMALLAQERRDAEVAPQHVAGAAARPQPRRTHARGGLRGHAHERREPSPAAEHLPVPAASWLKAPSPAEQRWWRLATQVAVFPVLELARIGAAKAARSYLEELAVVCAELAAQGPEHAVLVLATRGYVSRLTAACARAAAAREQRPPEPEPPSFASCGPLSQASAPAEGSAALDQAPAADSLPRVLEQPADSSLPVSAEGSVASSDFARQVSQDTRRPSPRECAAAERLRAX
>AleMonCCMP3105043322_rbh_TGME49_206430
XSPEELARAAAAKKKTVAQCLDGKKAQAVEIFLNGCGVKLEHVRACVLDLDEKAMTVDNVKKVLDFFPNGEEAASLKAFQEENDPAVLPWGRAEDFLISLMRMPDFKLRAECCFARGQFGEDFDGISQDVGTLRSCLSSLVGSSALKSVFALLVQMGNYLNHGTKKGAQFGFTLDTLALLVRVEGAGDKTYSLMRFLMDTLEMDRTVRDEALEDLRLCDASSKLDLGKLDDDRFKRAMRAFVDGAQGQLSTLRGQVDEVTESMKKCIDLYAEKPKAPIAETLKKFADFRKDMEEARRTNLLARAKKEKAEKRRAEKEGAAKAKAESKAAAAGAAAATADXXTGQAAKGAAMRRMKVKIPDKPVLAHSQPRRAEASGGGRPGLLRENSSGLAFGQDVHPPEPARMSLGPTSRPDVLRVSSSLGGRISIGVAHASGGRAELQQLLASAGGAREKVLT
>AleMonCCMP3105046640_rbh_TGME49_206430
GKGKGKGKGKSIPPPPPQAPKEQTPSGKGKGKAPPPKAKAKAAGPPAKAAGKAAAKPAGPTPRKPEVRPRIPMKRLFWHSFVLDEASLARNTVWGAIEEDGADDFDSEELEQLFGEHQARTSNCSIASVGMCGRRGQTRIRVFEEARRRQVCVMLARLPPVEATVEAVAEMDDVKLNKDQVELLLANAPGAEELAVLRSAAAEHEHDVEAPRWDDAEAFVLRLSEVPSFALRLQVWAFENSFDERFEIFHSAAMEVRSACTALQQSSRXAAAPRLGLALSVGNYLNAGTARGRADGFSVEALSQMRTVKALQAGAGATLVDYVVRQLERSHPGDLEGLFSESGEAMAVRRASRHKLPDLLLELTAYLAQAEGLARRAKAAEEDSLGIRGQRVESRLRELAALQRLYAEAEREYQQLCKWFHEGSTRAPRPSDEFFGVWDGFLQAVRVGLEGMYVNRTQRRKTSLARPHRPMX
>AleMonCCMP3105050333_rbh_TGME49_206430
XAGRRAAAGGGSRALAGGRGTAEGKGQGRRTPAPEGGRGQGQGRGAPEATGPSKGPPEETILDAHQLGPSPSPEAGAARDSVWARLDGEQEGGRPGFDVEALEALFAEAPTPGPFPAPGSSGVTATGQGSEPREAAERPRRQERRRLFEEQRRRQVWFMLALMPERRLVLQAVESMDDEVLRPDKVELLLCNLPTAEEAAALREAAGRAGGECNGPWDDPEAFMLALLEVPGYEPRVRLWAFLNALEGTTARLAAAEAEARAAAERLRRSASLESLLGLVLRVGNYLNGGTPRGRADGFDLDALAKLGRLRAARRGTLLDFLVAEMERENPGLLRGLFELGAEFECVHLARRHSMAEVREEARALLAQAEDHLAKAEALCREEEEX
>AleMonCCMP3105060683_rbh_TGME49_206430
QMPSFTTVFGEKDVSLDLPLLHALLGSQEQRPPPTERAPLSARKGDGVSVLDFRRAMGLEIALSRVSASPEAIRSCLRALDFSGKVVGAEDVGLLLGKLPCAEEAQLLLKHAGAPDKLRELERRALPLCQVPDAERRLRLLHIGMSHAAAYSNLLQSFECMHQAASEVLASVRLHNVLRCSLQIANYINHGSLEGAKTFSVGSFSAFASFKLGSSSALHYLCLTLCTADFVRGLKADLEAVFKAARESCEAQQEELRAFSTFATDAEGHLETEADEDARARVSDLLRVLAMELTSLQQAEKRAKLRVEEAQRFLGERAAVLSKGEVFFSHVVDLVRHLEDAQADVAQNPQKWQDLPLAAAATAT
>AleMonCCMP3105077055_rbh_TGME49_206430
XSAGAAPGLGDAGAQEERPGKSPAGISGAGARPEEVVRGFPGPGVREWGLGVVVLGQRGRLRLRPRASAAPHLQDGLAEQPDVLREPAQGLQDEQRPQQLRGAGERSRDHRLGVLSTNELAGQDDGTSWVMEDLQEKQPRLSPALSSEHLYDDVSWLDLTRRSRSGLLPAGAAPGPSTGPDVEDESGTPVGMTYAINTPVSSVIGSGEVPRVSPREGQEQGTSSGGHQQQRQETLPRVGTTTDEIQRSLQGGLPSGDRPAVQPQETDAGGATADGAHGQAAAPSGGGPPLDSLPAPTAAGAGGQREEAHAACRPPAEDAPATVGSLTPGGSAQGTELSSSAQAVPPAATAPSSGAQGAPGEAGLAGAATAQMQTAAPLAHPAQTELASTGGTAAQSVPDSVAAAAEAFIAAAAPSAGSCGALAQPQSEQQEAAIQGEEDAGPDQSQPVVHSKGSGKGSKGKGKATGPPASPSQGGGSTPAGGGPPTTTKGATSPGTPKGVRATKGGPPPPKAPPGGKGKSTKGSDEQDANLRQPVVTPSRPMKALWWNRYVYGRHLNEGSSVWDRTKDFDLEIPKDVFEVRFGQACQSNPERAVERRKAKSDVPTELRIVHDPNKIVGKEGALRGGFPPAESVAQALLELDTLVLDPHRLGVVNAHFCPQPHEVAQLEECRKENPNVPFAPAERYMWHVSRVPAFRARVDCLSFVNNYEERAATYAAALTEFQSIQDSILSSKALPQLLAHILWVGNYLNGGTKRGRADGFDLETLTKLDSVKDNQSQNGSRDVRHFIFELFFMGKLPGGMQVDRQDEAYDTGVCLMEDLTPLFRCVNRTLMRDKEGMKKVVKTVKVVLEDVEGDVKELAQLFAERYESLLECLKYSDDPADTMKLVMAEQFAEARPRIARLEAQAQKCRESYAKVMAYFNHSGMKSSDFVLLWDDFFIPPDLIVNKPETLQKEVIVPSFCKPRVAPSVDALMVLWDICTPDEICQAAXESAQEAASEAFPAEFPDRSLTGCRRTVCPALAEACLFVREPAGGERGPGHGARPKSEPEVQHCNSAAWGPGLAAPSERGRGHXLXAXAXAAAGGSQPGSRPATGRRSYADQHEGLSMKERLANLEFSDAEDDDDDPLGLGTSKAS
>AleMonCCMP3105080888_rbh_TGME49_206430
XLWFMLALMPELEALLEAVARVDKARLGPESVELLLLNLPTAEESQLMARTAAEASLQEEEIWDTPEEFVLRFAAIPEYELRVRAWSFLNSFDAVCSKLKVAGEDVAAACEALRGSERVQRLLALVLYVGNYLNGGTPRGRADGFDVETLPKLSAVKASLPLRREGCGRAGATLLDFLARQMEREHPGVLPQLYEGANEVERVHRARRHKLSEVREELARLLGQAEDYHRRLKELVPAADPLSACTGEMHACVVKLKEMSSNLDGVLATYQSLGLWFHMDPQKLRPTDEFFGLWDAFFSDLKRAVDASA
>AleMonCCMP3105080987_rbh_TGME49_206430
XRGELPDEALWVGPAGALPVGVAAVPSAEVRVPGPDGTSDAVLQAPSAAAESTRGPLAPRRAASAGTPSLESKAGAMPTGAAELPCGTAAGVESAGPTPPAAAPLPAVGPAPSREGGGRPKGRGKGAGPPPPRAAAGRGKAVEPRKPLVLPKVPLKKLFWTPISLGPSPSPEAGAARDSVWARLDGEQEGGRPGFDVEALEALFAEAPTPGPFPAPGSSGVTATGQGSEPREAAERPRRQERRRLFEEQRRRQVWFMLALMPERRLVLQAVESMDDEVLRPDKVELLLCNLPTAEEAAALREAAGRAGGECNGPWDDPEAFMLALLEVPGYEPRVRLWAFLNALEGTTARLAAAEAEARAAAERLRRSASLESLLGLVLRVGNYLNGGTPRGRADGFDLDALAKLGRLRAARRGTLLDFLVAEMERENPGLLRGLFELGAEFECVHLARRHSMAEVREEARALLAQAEDHLAKAEALCREEEEEEE
>AleMonCCMP3105090728_rbh_TGME49_206430
XGKGKGKGKDKEGPGDAAGQKAKAAGAGDASEARRSLAKLKPLSWQKFSMAEAGTIWAEHAGGEDIEISRSTIELLFAWGKSQCKLAKGRADGMEDGKVSLTTAARSMGICIGLHSLRNLSMTEVRDAILALDDAVLTPNATDLLLTCDPKTRQPTVLPTPEEAAAARAYVQDGGAGRRLQVPGGGARRAAPPRPPAAAPVSACFDGRAAQLHGQLRTVSDALLQVRSSRRLASILLLVLRTGNLLNDGTARGDARGFRVTALAQLSQLKQVDPPAPAPALSPRGGDAAVEPEVPRKGGGAGALTLVDHLVDLIADQKPELLDVIDELPDVHAATRVELEDVGRDIGHLHADLRRISTSACLQRGGSAPDDPEADEAGPPNDVFRTLAPAFAAHAQGRLAELDAALGRAEETFADAAAFFGEKAARASDKMQAHEWLGYIDRFLQDLQRSAAAQRAYAERRRRVRRGRMSLAKRKANGPESAPGAPSLASAPGASPEPSAAGRGERPAGDPVEDGR
>AleMonCCMP3105107795_rbh_TGME49_206430
XSEARPLPRGRRVKLDFGALTSAFFMKKKEEPSPEELARAAAAKKKTVAQCLDGKKAQAVEIFLNGCGVKLEHVRACVLDLDEKAMTVDNVKKVLDFFPNGEEAASLKAFQEENDPAVLPWGRAEDFLISLMRMPDFKLRAECCFARGQFGEDFDGISQDVGTLRSCLSSLVGSSALKSVFALLVQMGNYLNHGTKKGAQFGFTLDTLALLVRVEGAGDKTYSLMRFLMDTLEMDRTVRDEALEDLRLCDASSKLDFDDCVRRLGELDKAVAKVADIVGGGAAPEGGAPPPGKLDDDRFKRAMRAFVDGAQGQLSTLRGQVDEVTESMKKCIDLYAEKPKAPIAETLKKFADFRKDMEEARRTNLLARAKKEKAEKRRAEKEGAAKAKAESKAAAAGAAAATADGGAAPASSSSAPATGQAAKGAAMRRMKVKIPDKPVLAHSQPRRAEASGGGRPGLLRENSSGLAFGQDVHPPEPARMSLGPTSRPDVLRVSSSLGGRISIGVAHASGGRAELQQLLAYAGAAREKVLIETLPTAQAAGCLLPVECCTLSSVSMCSQLRAALIATCLPVL
>AleMonCCMP3105122513_rbh_TGME49_206430
IIKEVACPTQAELKQLTEARAKEPNIPMGLPEQYMWVIGSLPAYQMRADCWFWIRTYGDLQSMYFAALTDFVEIIESVRECEMLPSLMGLILAVGNYLNGGSNRGQADGFELEALGKLDTIKDTEGKDLRDFIFGVYFNNMTEKAASLIDDLDPMFRNVKRSIARDADGVEKLTKQTRVTFEDFTLCVNELHGEFTKMKETMS
>AleMonCCMP3105141877_none_TGME49_206430
MKANFLVPTFCKGKPFSIDDLMVLWGFREYEEKQQSRDRRKRVRRPRKECVSADEGNDSEGLEEEPAAKPSGPAAKGKGQSKGKSGGKGDAAKGTRPSPTGEAGEEGAPAGAGKAKGKAKGAGAESGGYAPSLAAAAKGKGKAKAPLGGKGKDAEPGMEHSPSSASLASRAILSSRGPSPEPGQTSSRASPGGKGPLPGRAKGCLAGKGASAGKGTPADSGQAPPPGKGTSDGKGDPPQGTKGKAAGKGKSPVPAQAAGEPKTTEAGSAAAAAPVAAPTPAAEGXALPEPSCRAIRQQTRALSQPGISTCRPREGKVAEAKADPPEFIQLVVRGTQRWTRLYSTP
>AleMonCCMP3105146420_rbh_TGME49_206430
XSDAAKAGGKAANPHEAAVLALIVLDEASLARNTVWGAIEEDGADDFDSEELEQLFGEHQARTSNCSIASVGMCGRRGQTRIRVFEEARRRQVCVMLARLPPVEATVEAVAEMDDVKLNKDQVELLLANAPGAEELAVLRSAAAEHEHDVEAPRWDDAEAFVLRLSEVPSFALRLQVWAFENSFDERFEIFHSAAMEVRSACTALQQSSRVQRLLALALSVGNYLNAGTARGRADGFSVEALSQMRTVKALQAGAGATLVDYVVRQLERSHPGDLEGLFSESGEAMAVRRASRHKLPDLLLELTAYLAQAEGLARRAKAAEEDSLGIRGQRVESRLRELAALQRLYAEAEREYQQLCKWFHEGSTRAPRPSDEFFGVWDGFLQAVRVGLEGMYVNRTQRRKTSLARPHRPMEQVKR
>AleMonCCMP3105147328_rbh_TGME49_206430
XVEVEVVQRPARGCAKGGPPPPPSPPPGSAPKTPGKGAPPGKAPGKGHGKGGPPGRAPQAKAIEPRKPDVRPSVTVKKLYWSSFRLSDVEKKTVWAEIEQEDAQIDTAKLEVLFADDPAGVRAFASQADRSARTRIRRIQVLGHQRRRQLCVMMARLPHPEIVREAIQTLDFTQLSREQVELLLLNVPSHEEVQLLRHAENEQVVDENNTWDTAEDFLFLLLGIPHYKLRLQLWDFENTFRDHLDEIAERQHDILRGCECVLTSRGIRHLLGLVLMVGNYLNGGTARGRADGFAVDTLIQVRLVKTSAQGATQDGKAEAAGTLVDYIVQQMVAQYPCEVEEMLAPGKEAEKIRRASRPKLEEVTEELRAFSTKAEGILQMVRASSRGSEDDAFLQHAEIMAMCLAELEELQMRHKRVVKKYSELCVYFHMEDSNTKKACDEFFGVWDQFMQDVDQSRMALLAQERREALRSRRSMSLGPLRGRSRGARTPEEGSEATPTSDASLPPQRSTSLCLRRRGSRRPLRQNSDGGDWPRRVAVFPVLELARIGAAKAARSYLEELAVVCAELAAQGPEHAVLVLATRGYVSRLTAACARAAAAREQRXARAGAAVLRQLRAAVPSIGAGRGQRGALTRLQLRFAAPRLGTACRQQPSSVRRGQCGVQRLCAAGVSGHPQTEPARVRRRRAAASLADEAPRPVELGRCAPSLPEVQMRSTAAPQ
>AleMonCCMP3105148171_rbh_TGME49_206430
XLLANLPAPAEESQLQGAIAGDGAGAGGGGEEPPAWDAPEAFLMRLIEIPVYSLRVKAWAFLNAFDGAAGRLASAEADCRRAGDYLKTSERIERLLAVILHVGNYLNGGTPRGRADGFDLDSLTKLGELKTCQRSTLLDFIVGQMDREHPRMLEEVFAPGQEFDSVHSARRHKMNDLREDLASLLSQAEGFVLRMEQCIADGDRFLERPHLEMQAHLNQLRVLSARFEEWNASYTALRVWFRMDVDKPMPTDEFFGIWDTFLHGVRSALQASGQRKRQGRRLWRASSAPLPGGREQREQEDSSEGSGAPRRQVSRRRSDRAQQPLTAX
>AleMonCCMP3105177933_rbh_TGME49_206430
XAAAAKKKTVAQCLDGKKAQAVEIFLNGCGVKLEHVRACVLDLDEKAMTVDNVKKVLDFFPNGEEAASLKAFQEENDPAVLPWGRAEDFLISLMRMPDFKLRADECCFARGQFGEDFDGISQDVGTLRSCLSSLVGSSALKSVFALLVQMGNYLNHGTKKGAQFGFTLDTLALLVRVEGAGDKTYSLMRFLMDTLEMDRTVRDEALEDLRLCDASSKLDFDDCVRRLGELDKAVAKVADXRWHGAPPPGKLDDDRFKRAMRAFVDGAQGQLSTLRGQVDEVTESMKKCIDLYAEKPKAPIAETLKKFADFRKDMEEARRTNLLARAKKEKAEKRRAEKEGAAKAKAESKAAAAGAAAATADGGAAPASSSSAPATGQAAKGAAMRRMKVKIPDKPVLAHSQPRRAEASGGGRPGLLRENSSGLAFGQDVHPPEPARMSLGPTSRPDVLRVSSSLGGRISIGVAHASGGRAELQQLLASAGGAREKVLT
>AleMonCCMP3105196130_rbh_TGME49_206430
EAASGPLATLREACTAIHSSQMLREVMLLAIEIGNYINHGDSHMGAKAITIGSLLQLRDFKMGRMSSLHFLCAQLRLAGTCEDASQALSRELRPVLDAAKYQIQGISQAVRAFDADVNMVATEHKNFVQEYDDTGGPETSEEKMAAKGEAPPAEAMRISGSARQRLEQLASVVEHLSKQLHADVEATTAQVQDTLRFCGVKASKSADVPMDFEPFLVQLAEFVHVFQKHWSDVNADLPRYSAFFSGDQGDX
>AleMonCCMP3105202447_rbh_TGME49_206430
XEALWVGPAGALPVGVAAVPSAEVRVPGPDGTSDAVLQAPSAAAESTRGPLAPRRAASAGTPSLESKAGAMPTGAAELPCGTAAGVESAGPTPPAAAPLPAVGPAPSREGGGRPKGRGKGAGPPPPRAAAGRGKAVEPRKPLVLPKVPLKKLFWTPISLGPSPSPEAGAARDSVWARLDGEQEGGRPGFDVEALEALFAEAPTPGPFPAPGSSGVTATGQGSEPREAAERPRRQERRRLFEEQRRRQVWFMLALMPERRLVLQAVESMDDEVLRPDKVELLLCNLPTAEEAAALREAAGRAGGECNGPWDDPEAFMLALLEVPGYEPRVRLWAFLNALEGTTARLAAAEAEARAAAERLRRSASLESLLGLVLRVGNYLNGGTPRGRADGFDLDALAKLGRLRAARRGTLLDFLVAEMERENPGLLRGLFELGAEFECVHLARRHSMAEVREEARALLAQAEDHLAKAEALCREEEEEEE
>AleMonCCMP3105206760_rbh_TGME49_206430
XFIAAAAPSAGSCGALAQPQSEQQEAAIQGEEDAGPDQSQPVVHSKGSGKGSKGKGKATGPPASPSQGGGSTPAGGGPPTTTKGATSPGTPKGVRATKGGPPPPKAPPGGKGKSTKGSDEQDANLRQPVVTPSRPMKALWWNRYVYGRHLNEGSSVWDRTKDFDLEIPKDVFEVRFGQACQSNPERAVERRKAKSDVPTELRIVHDPNKIVGKEGALRGGFPPAESVAQALLELDTLVLDPHRLGVVNAHFCPQPHEVAQLEECRKENPNVPFAPAERYMWHVSRVPAFRARVDCLSFVNNYEERAATYAAALTEFQSIQDSILSSKALPQLLAHILWVGNYLNGGTKRGRADGFDLETLTKLDSVKDNQSQNGSRDVRHFIFELFFMGKLPGGMQVDRQDEAYDTGVCLMEDLTPLFRCVNRTLMRDKEGMKKVVKTVKVVLEDVEGDVKELAQLFAERYESLLECLKYSDDPADTMKLVMAEQFAEARPRIARLEAQAQKCRESYAKVMAYFNHSGMKSSDFVLLWDDFFIPPDLIVNKPETLQKEVIVPSFCKPRVAPSVDALMVLWDICTPDEICQAAXESAQEAASEAFPAEFPDRSLTGCRRTVCPALAEACLFVREPAGGVAWSWPRCSAQVRAGGAALQFGGLGPWPRRALR
>AleMonCCMP3105208231_rbh_TGME49_206430
PGDAAGQKAKAAGAGDASEARRSLAKLKPLSWQKFSMAEAGTIWAEHAGGEDIEISRSTIELLFAWGKSQCKLAKGRADGMEDGKVSLTTAARSMGICIGLHSLRNLSMTEVRDAILALDDAVLTPNATDLLLTCDPKTRQPTVLPTPEEAAAAAGMEVLDDASRFLAAVHDVPHLHDRLLLHQFRACFDGRAAQLHGQLRTVSDALLQVRSSRRLASILLLVLRTGNLLNDGTARGDARGFRVTALAQLSQLKQVDPPAPAPALSPRGGDAAVEPEVPRKGGGAGALTLVDHLVDLIADQKPELLDVIDELPDVHAATRVELEDVGRDIGHLHADLRRISTSACLQRGGSAPDDPEADEAGPPNDVFRTLAPAFAAHAXXRLXGXXEETFADAAAFFGEKAARASDKMQAHEWLGYIDRFLQDLQRSAAAQRAYAERRRRVRRGRMSLAKRKANGPESAPGAPSLASAPGASPEPSAAGRGERPAGDPVEDGREAPPPPRDGSGGSGGGLPRASPAASPAASTGRVERAPEPGAAPPGLPPSASPPRRKGVVPAAHGSGHGASARGAPGRTAAAGPAAAVPAAGYGGPAFRRLPVPRPTAPPAPRRQAVPTAARQRKGASTQARHGGGAPQAAHIPRGGGDGGGCSSAGPAPLRLGALSCPLRLKGGVVAGLHRHAPARCTAPIAVHGRX
>AleMonCCMP3105211644_rbh_TGME49_206430
MKRLFWHSFVLDEASLARNTVWGAIEEDGADDFDSEELEQLFGEHQARTSNCSIASVGMCGRRGQTRIRVFEEARRRQVCVMLARLPPVEATVEAVAEMDDVKLNKDQVELLLANAPGAEELAVLRSAAAEHEHDVEAPRWDDAEAFVLRLSEVPSFALRLQVWAFENSFDERFEIFHSAAMEVRSACTALQQSSRVQRLLALALSVGNYLNAGTARGRADGFSVEALSQMRTVKALQAGAGATLVDYVVRQLERSHPGDLEGLFSESGEAMAVRRASRHKLPDLLLELTAYLAQAEGLARRAKAAEEDSLGIRGQRVESRLRELAALQRLYAEAEREYQQLCKWFHEGSTRAPRPSDEFFGVWDGFLQAVRVGLEGMYVNRTQRRKTSLARPHRPMEQVKRSLNLGNSPGEPSDTQATX
>AleMonCCMP3105226656_rbh_TGME49_206430
LALMPELEALLEAVARVDKARLGPESVELLLLNLPTAEESQLMARTAAEASLQEEEIWDTPEEFVLRFAAIPEYELRVRAWSFLNSFDAVCSKLKVAGEDVAAACEALRGSERVQRLLALVLYVGNYLNGGTPRGRADGFDVETLPKLSAVKASLPLRREGCGRAGATLLDFLARQMEREHPGVLPQLYEGANEVERVHRARRHKLSEVREELARLLGQAEDYHRRLKELVPAADPLSACTGEMHACVVKLKEMSSNLDGVLATYQSLGLWFHMDPQKLRPTDEFFGLWDAFFSDLKRAVDASARPSRPX
>AleMonCCMP3105226740_rbh_TGME49_206430
XKGKGKAPPPKAKAKAAGPPAKAAGKAAAKPAGPTPRKPEVRPRIPMKRLFWHSFVLDEASLARNTVWGAIEEDGADDFDSEELEQLFGEHQARTSNCSIASVGMCGRRGQTRIRVFEEARRRQVCVMLARLPPVEATVEAVAEMDDVKLNKDQVELLLANAPGAEELAVLRSAAAEHEHDVEAPRWDDAEAFVLRLSEVPSFALRLQVWAFENSFDERFEIFHSAAMEVRSACTALQQSSRVQRLLALALSVGNYLNAGTARGRADGFSVEALSQMRTVKALQAGAGATLVDYVVRQLERSHPGDLEGLFSESGEAMAVRRASRHKLPDLLLELTAYLAQAEGLARRAKAAEEDSLGIRGQRVESRLRELAALQRLYAEAEREYQQLCKWFHEGSTRAPRPSDEFFGVWDGFLQAVRVGLEGMYVNRTQRRKTSLARPHRPMEQVKRSLX
>AleMonCCMP3105239568_rbh_TGME49_206430
XMQTAAPLAHPAQTELASTGGTAAQSVPDSVAAAAEAFIAAAAPSAGSCGALAQPQSEQQEAAIQGEEDAGPDQSQPVVHSKGSGKGSKGKGKATGPPASPSQGGGSTPAGGGPPTTTKGATSPGTPKGVRATKGGPPPPKAPPGGKGKSTKGSDEQDANLRQPVVTPSRPMKALWWNRYVYGRHLNEGSSVWDRTKDFDLEIPKDVFEVRFGQACQSNPERAVERRKAKSDVPTELRIVHDPNKIVGKEGALRGGFPPAESVAQALLELDTLVLDPHRLGVVNAHFCPQPHEVAQLEECRKENPNVPFAPAERYMWHVSRVPAFRARVDCLSFVNNYEERAATYAAALTEFQSIQDSILSSKALPQLLAHILWVGNYLNGGTKRGRADGFDLETLTKLDSVKDNQSQNGSRDVRHFIFELFFMGKLPGGMQVDRQDEAYDTGVCLMEDLTPLFRCVNRTLMRDKEGMKKVVKTVKVVLEDVEGDVKELAQLFAERYESLLECLKYSDDPADTMKLVMAEQFAEARPRIARLEAQAQKCRESYAKVMAYFNHSGMKSSDFVLLWDDFFIPPDLIVNKPETLQKEVIVPSFCKPRVAPSVDALMVLWDICTPDEICQAAXESAQEAASEAFPAEFPDRSLTGCRRTVCPALAEACLFVREPAGGVAWSWPRCSAQVRAGGAALQFGGLGPWPRRALRAG
>AleMonCCMP3105259084_rbh_TGME49_206430
RCGSDLPVPCPLGVAAVPSAEVRVPGPDGTSDAVLQAPSAAAESTRGPLAPRRAASAGTPSLESKAGAMPTGAAELPCGTAAGVESAGPTPPAAAPLPAVGPAPSREGGGRPKGRGKGAGPPPPRAAAGRGKAVEPRKPLVLPKVPLKKLFWTPISLGPSPSPEAGAARDSVWARLDGEQEGGRPGFDVEALEALFAEAPTPGPFPAPGSSGVTATGQGSEPREAAERPRRQERRRLFEEQRRRQVWFMLALMPERRLVLQAVESMDDEVLRPDKVELLLCNLPTAEEAAALREAAGRAGGECNGPWDDPEAFMLALLEVPGYEPRVRLWAFLNALEGTTARLAAAEAEAXAAAERLRRSASLESLLGLVLRVGNYLNGGTPRGRADGFDLDALAKLGRLRAARRGTLLDFLVAEMERENPGLLRGLFELGAEFECVHLARRHSMAEVREEARALLAQAEDHLAKAEALCREEEEEEEXXXXDRPRLFLDGLRPGHAAGGAPPEGLDLAAGGDPGQPPGLTIRRASLLQAGQEAARIGDHLAEDHVLPVQVRLGLKEDEELRIVGVRARIRHGEHARAAVLLQKVLVLECLAVDRAAASAVSCGDVSGLCHEPRDDAVEKASAEVQALAPLARAELTEVLGGPRHEVREELELQATPRLERALLGENLRAKRTSTSKKTRGRAAREKRFGLVGVLLFAELDEELLEDEAEDPRALRSSSFFFLLSSSSTRSRYSSAKRFFSSSSACNRCNAVRPSVPPSAAPSRPFADRRTAX
>AleMonCCMP3105264859_rbh_TGME49_206430
XFLNGCGVKLEHVRACVLDLDEKAMTVDNVKKVLDFFPNGEEAASLKAFQEENDPAVLPWGRAEDFLISLMRMPDFKLRAECCFARGQFGEDFDGISQDVGTLRSCLSSLVGSSALKSVFALLVQMGNYLNHGTKKGAQFGFTLDTLALLVRVEGAGDKTYSLMRFLMDTLEMDRTVRDEALEDLRLCDASGGGAPPPGKLDDDRFKRAMRAFVDGAQGQLSTLRGQVDEVTESMKKCIDLYAEKPKAPIAETLKKFADFRKDMEEARRTNLLARAKKEKAEKRRAEKEGAAKAKAESKAAAAGAAAATADGGAAPASSSSAPATGQAAKGAAMRRMKVKIPDKPVLAHSQPRRAEASGGGRPGLLRENSSGLAFGQDVHPPEPARMSLGPTSRPDVLRVSSSLGGRISIGVAHASGGRAELQQLLASAGGAREKVLT
>AleMonCCMP3105268578_rbh_TGME49_206430
MRADCWYFIRTYGEKQAMYYKAISDFLEVVESVKESEMLPSLMGIILATGNYLNGDTNRGQADGFDLEVIGKLETIKDAENX
>AleMonCCMP3105270576_rbh_TGME49_206430
XACPTQAELKQLTEARAKEPNIPMGLPEQYMWVIGSLPAYQMRADCWFWIRTYGDLQSMYFAALTDFVEIIESVRECEMLPSLMGLILAVGNYLNGGSNRGQADGFELEALGKLDTIKDTEGKDLRDFIFGVYFNNMTEKAASLIDDLDPMFRNVKRSIARDADGVEKLTKQTRVTFEDFTLCVNELHGEFTKMKETMSMVLSFIEDPADQFKLRMPREFEKAEAAITSLVELRDKAKTGFDELLSWFKIQSMKSSDFCMLWDNLFVPGDLIINKDANMKANFLVPTFCKGKPFSIDDLMVLWGFREYEEKQQSRDRRKRVRRPRKECVSADEGNDSEGLEEXAGTAAKPSGPAAKGKGQSKGKSGGKGDAAKGTRPSPTGEAGEEGAPAGAGKAKGKAKAEAEGEAKAKAKGRX
>AleMonCCMP3105278568_rbh_TGME49_206430
XGDGAGAGGCGEEPPAWDAPEAFLMRLIEIPVYSLRVKAWAFLNAFDGAAGRLASAEADCRRAGDYLKTSERIERLLAVILHVGNYLNGGTPRGRADGFDLDSLTKLGELKTCQRSTLLDFIVGQMDREHPRMLEEVFAPGQEFDSVHSARRHKMNDLREDLASLLSQAEGFVLRMEQCIADGDRFLERPHLEMQAHLNQLRVLSARFEEWNASYTALRVWFRMDVDKPMPTDEFFGIWDTFLHGVRSALQASGQRKRRRRLWRASSAPLPGGREQREQEDSSEGSGAPRRQVSRRRSDRAQQPLTAGPCRRALDRPLPPRAX
>AleMonCCMP3105281132_rbh_TGME49_206430
XGKGKGKDKEGPGDAAGQKAKAAGAGDASEARRSLAKLKPLSWQKFSMAEAGTIWAEHAGGEDIEISRSTIELLFAWGKSQCKLAKGRADGMEDGKVSLTTAARSMGICIGLHSLRNLSMTEVRDAILALDDAVLTPNATDLLLTCDPKTRQPTVLPTPEEAAAARAYVQADXAAGGAGRLGQLRTVSDALLQVRSSRRLASILLLVLRTGNLLNDGTARGDARGFRVTALAQLSQLKQVDPPAPAPALSPRGGDAAVEPEVPRKGGGAGALTLVDHLVDLIADQKPELLDVIDELPDVHAATRVELEDVGRDIGHLHADLRRISTSACLQRGGSAPDDPEADEAGPPNDVFRTLAPAFAAHAQGRLAELDAALGRAEETFADAAAFFGEKAARASDKMQAHEWLGYIDRFLQDLQRSAAAQRAYAERRRRVRRGRMSLAKRKANGPESAPGAPSLASAPGASPEPSAAGRGERPAGD
>AleMonCCMP3105290778_rbh_TGME49_206430
QRQGYGATSLSESGRRVDTSWRGTADDDEGCYVVPPPPKAPPGGKGKSTKGSDEQDANLRQPVVTPSRPMKALWWNRYVYGRHLNEGSSVWDRTKDFDLEIPKDVFEVRFGQACQSNPERAVERRKAKSDVPTELRIVHDPNKIVGKEGALRGGFPPAESVAQALLELDTLVLDPHRLGVVNAHFCPQPHEVAQLEECRKENPNVPFAPAERYMWHVSRVPAFRARVDCLSFVNNYEERAATYAAALTEFQSIQDSILSSKALPQLLAHILWVGNYLNGGTKRGRADGFDLETLTKLDSVKDNQSQNGSRDVRHFIFELFFMGKLPGGMQVDRQDEAYDTGVCLMEDLTPLFRCVNRTLMRDKEGMKKVVKTVKVVLEDVEGDVKELAQLFAERYESLLECLKYSDDPADTMKLVMAEQFAEARPRIARLEAQAQKCRESYAKVMAYFNHSGMKSSDFVLLWDDFFIPPDLIVNKPETLQKEVIVPSFCKPRVAPSVDALMVLWDICTPDEICQAAXESAQEAASEAFPAEFPDRSLTGCRRTVCPALAEACLFVREPAGGVAWSWPRCSAQVRAGGAALQFGGLGPWP
>AleMonCCMP3105295751_rbh_TGME49_206430
RCGSDLPVPCPLGVAAVPSAEVRVPGPDGTSDAVLQAPSAAAESTRGPLAPRRAASAGTPSLESKAGAMPTGAAELPCGTAAGVESAGPTPPAAAPLPAVGPAPSREGGGRPKGRGKGAGPPPPRAAAGRGKAVEPRKPLVLPKVPLKKLFWTPISLGPSPSPEAGAARDSVWARLDGEQEGGRPGFDVEALEALFAEAPTPGPFPAPGSSGVTATGQGSEPREAAERPRRQERRRLFEEQRRRQVWFMLALMPERRLVLQAVESMDDEVLRPDKVELLLCNLPTAEEAAALREAAGRAGGECNGPWDDPEAFMLALLEVPGYEPRVRLWAFLNALEGTTARLAAAEAEAPRAXESLLGLVLRVGNYLNGGTPRGRADGFDLDALAKLGRLRAARRGTLLDFLVAEMERENPGLLRGLFELGAEFECVHLARRHSMAEVREEARALLAQAEDHLAKAEALCREEEEEEEEEEE
>AleMonCCMP3105309896_rbh_TGME49_206430
SLPGKGLGASEVEVEVVQRPARGCAKGGPPPPPSPPPGSAPKTPGKGAPPGKAPGKGHGKGGPPGRAPQAKAIEPRKPDVRPSVTVKKLYWSSFRLSDVEKKTVWAEIEQEDAQIDTAKLEVLFADDPAGVRAFASQADRSARTRIRRIQVLGHQRRRQLCVMMARLPHPEIVREAIQTLDFTQLSREQVELLLLNVPSHEEVQLLRHAENEQVVDENNTWDTAEDFLFLLLGIPHYKLRLQLWDFENTFRDHLDEIAERQHDILRGCECVLTSRGIRHLLGLVLMVGNYLNGGTARGRADGFAVDTLIQVRLVKTSAQGATQDGKAEAAGTLVDYIVQQMVAQYPCEVEEMLAPGKEAEKIRRASRPKLEEVTEELRAFSTKAEGILQMVRASSRGSEDDAFLQHAEIMAMCLAELEELQMRHKRVVKKYSELCVYFHMEDSNTKKACDEFFGVWDQFMQDVDQSRMALLAQERREALRSRRSMSLGPLRGRSRGARTPEEGSEATPTSDASLPPQRSTSLCLRRRGSRRPLRQNSDGGDWPRRVAVFPVLELARIGAAKAARSYLEELAVVCAELAAQGPEHAVLVLATRGYVSRLTAACARAAAAREQRPPEPEPPSFASCGPLSQASAPAEGSAALDQAPAADSLPRVLEQPADSSLPVSAEGSVASSDFARQVSQDTRRPSPRECAAAERLRAX
>AleTarCCMP1771003444_rbh_TGME49_206430
XGLRKGPAEQPSSEAEALPRSAKGPGKGVLPPPPALAPPKAPGKGAPPGKAPGKGAGKGFSVGGKVIEPRKPDVRPGVNCKKLYWSSFRLTDSESNTVWAAIEREEAHIDTARLEVLFADDPSGSRALAAQADNAKRGPRIRKIQVLGNQRRRQICVMMARLPHPEIVREAIVSLDFAQLTKEQVELLLLNVPSHEEIQLLRHAENEQAVDENNVWDNAEEFIFLLLSIPHYKLRLQLWDFENTFREHFDDIAERQRDILRGCDCVLTSRAIRHLLGLVLVVGNYLNGGTPRGRADGFAIDTLIQVRMVKTSSQGSAQAEAAATLVDYLVQQMEAQYPCEVEEMLAPTKDAEKIRRASRPKLEEITEELRAFMTKAESILQMVRATSKGLEEEDVFLQHGEIMAMCLAELEELQMRHKRVLKKYSELCVYFHMEDSTTKKACDEFFGVWDQFMQDVDKSRMALLAQERELALRSRGGAGAADARAGGGLRGGARGRARPPEEAELLPGAQAQRLEAPGRPRRGRRRAPLQ
>AleTarCCMP1771009320_rbh_TGME49_206430
XVLLAAVARMDSSTLGPESVELLVLNLPTAEEASLLRQAAEVPLQEEEVWDTPEDFVLRVTDIPEYELRVKVWSFLNSFDPICTKLKAAAEDVATACGVLRNSERIQQLLALVLYVGNYLNGGTPRGRADGFDVETLPKLSAVKTSVALRREGNRSGANLLDFLVRQMEREYPGVLQHLYEAGNEVEWVHRARRHKLAEVGQELARLLAQAQDYHRRLKQHVPAADPLVGCMGETHACIVRLNDLSSSLEEVHLKYQSLGLWFHMDVQKLRPTDEFFALWDGFFLX
>AleTarCCMP1771016910_rbh_TGME49_206430
XKKGGKNAVEPRKPKVKPKKQMKPLWWNRLIMGEKLKPGESVWDNVGDDMEFLPVDLLEERFAKTAPVAKKKPKEAEEKKKEEVKILKIITDPNAILQKETALKKLPPAPECARALEELDDAALDEESVFIIKSTACPTPAEMKQLTEAKQKEPNIPMGLAEQYLWVIGNLPAYXDASGLLVLHTMYFKALSEFVEVVECVRDSDMLAPLLGLILATGNYLNGDTNRGQADGFDLEIMTKLDTVKDNEGKDLRHFVIGLFFNQFTDKAAQLIDELEPILRNVNRRLAKDSDGVEKLGKQARIVFEDFDICIKDLAGEFAKVNETMSMVLSFIEDPADQFKLRMPREFEKAQAAIDALVALKDKAKEDYGELLSWFKVQSMKSSDFCTLWDNFFVPGDLIVNKDVKMKSNYLVPSFCQGKPISIDDLMVLWEFTSPDDKPKAPRSRRKKKEKSRHKPDSDKPTAANSGEGTVAAASGSSELPPAGAPAAGKGKX
>AleTarCCMP1771017403_rbh_TGME49_206430
XKKGGKNAVEPRKPKVKPKKQMKPLWWNRLIMGEKLKPGESVWDNVGDDMEFLPVDLLEERFAKTAPVAKKKPKEAEEKKKEEVKILKIITDPNAILQKETALKKLPPAPECARALEELDDAALDEESVFIIKSTACPTPAEMKQLTEAKQKEPNIPMGLAEQYLWVIGNLPAYQMRVDCWFFIRTYAEKHAMYFKALSEFVEVVECVRDSDMLAPLLGLILATGNYLNGDTNRGQADGFDLEIMTKLDTVKDNEGKDLRHFVIGLFFNQFTDKAAQLIDELEPILRNVNRRLAKDSDGVEKLGKQARIVFEDFDICIKDLAGEFAKVNETMSMVLSFIEDPADQFKLRMPREFEKAQAAIDALVALKDKAKEDYGELLSWFKVQSMKSSDFCTLWDNFFVPGDLIVNKDVKMKSNYLVPSFCQGKPISIDDLMVLWEFTSPDDKPKAPRSRRKKKEKSRHKPDSDKPTAANSGEGTVAAASGSSELPPAGAPAAGKGKGKGK
>AleTarCCMP1771026605_rbh_TGME49_206430
XPVEAEACSSRASSCGSCSSSGSQALPPGASPRSAHRKTLASGAGFKLRAVGPGEEVPPPPPPPHLKGKGKGKGLSLLALVPPPPPSGGKAPPQVAPSQDSESKASPEKVDAKPSSESKDGEDNVAKTPPPVSSEEKSDGKAPDTKTAPPEPKKGKGKGLPPPPPDKGKGKGPPPPPEKGKGKGPPPPGGKAAGGKGKAPPPKAKAKGPPDAKAKAGAQDTEEEKKARRSLAKLKPLGWQKIMALEGTLWAEHKDGQDIQISRSAIEALFAWGNSQGKVAKGRPDGSAEEPAKVSLTTAARSMGICIGLHSLRNLSMTEVRDAILALDETVLTPNATDLILTCDPKTRQPTVLPTPEEVAAARAYVQADGQLDVLDDASKFLVAVHDVPHLHDRLLLHQFRACFDGRLAQLHKQLGTTTDALMQVRNSRRLASILVLILRTGNLLNDGTARGDAQGFRVSALAQLSQLKQVEPTAQAVSPSPREGELTDAEAMRLRSGGNTLNLVDHLVDVIAEQKSELLDVMEELPSVHDATRVELEDVGRDIGHLHADLRRISVSACLQEGQNGAGKAKSEEAEPPNDVFRTLAPAFVAHAQGRLVELDAALERAHSTYAEVAAFFGEKAGRPSDKIQAHEWLGYIDRFLQDLQRSVAAQRAFVEKKRRAKRNRLSCFKRKPTSSMDSGANGPADTVGATSESFPGGSTSSGQLHAEVQQTGGVLEAAAPTSCSDPPPRSRAASSPRGGGCSRXAGPAATAHGTCGVTVAAGPVAGVLACGELASPQFMVKVKMHGPSEFQAIVALARGGPVSRVRGAQEARANGKESLVDVQPQQLSVKVPGHEAPRRAKAAAGTTAWVARH
>AleTarCCMP1771041607_rbh_TGME49_206430
XDGLDGFDAEELEELFGEHQARTSSCSVTAAGIRGKGGQPRIRVFEEARRRQVCVMLARLPPVEATVEAVAEMDDVKLNKDQVELLLANAPPAEELAALRSAAAEHEHDVEAPRWDHAEAFVLRLSEVPSFALRLQVWAFENSFDERFEIFHSAAMEVRSACAALRRSPRVKTLLALALSVGNYLNAGTSRGRADGFAVEALAQMRTVKALQVGAGTTLVDYVVRQCERGRPGELEELFAEGREAAAVRRAARHKLPDLLLELTGYQAQAEGLVKRALAAEEDSLGIRGQRVESRLGELAALRKLYAEAEEEYKRLCSWFHEGSSRAPRPSDEFFGVWDGFLQAVRVGLEGIYGGRTQRRKSSMARPHRPMEQVKRSLNLGDGPPPAEPQDAQAPRGDAMQVLDEVVFTMTQRLGWRLGGAXSSASGPX
>AleTarCCMP1771068022_rbh_TGME49_206430
XSLDLSLLQALFGGRQEQPAQAERLPAARKGDGVSVLDFRRAMGLEIALSKVSAPPEALRACLLSLDFGAREVCLEDVERLLGKLPSAEEAQLLLKHAGAPDKLRELERRVLPLCGVPDAERRLRLMHVGLSHAGAYAQLLESFECMHQAAAEVLASVRLHSVXRCSLQIANYINHGSLEGAKTFSVASFSAFASFKLGNSSALHYLCLTLCSADFVRGLKADLAAVFRAARESTEAQQEELRNFSTFAADAEDHLETEADEDARAQVSDLLRVLASEQNSLQQADQRARARVSEAQRFLGERAAVLAKSEAFFSHIVGLVRHLEDALADLAQNPXEVAGPAHPRAAAASPVAAARSWL
>AleTarCCMP1771077955_rbh_TGME49_206430
XRNLLAIPMGAAASQALPKDGLRKGPAEQPSSEAEALPRSAKGPGKGVLPPPPALAPPKAPGKGAPPGKAPGKGAGKGFSVGGKVIEPRKPDVRPGVNCKKLYWSSFRLTDSESNTVWAAIEREEAHIDTARLEVLFADDPSGSRALAAQADNAKRGPRIRKIQVLGNQRRRQICVMMARLPHPEIVREAIVSLDFAQLTKEQVELLLLNVPSHEEIQLLRHAENEQAVDENNVWDNAEEFIFLLLSIPHYKLRLQLWDFENTFREHFDDIAERQRDILRGCDCVLTSRAIRHLLGLVLVVGNYLNGGTPRGRADGFAIDTLIQVRMVKTSSQGSAQAEAAATLVDYLVQQMEAQYPCEVEEMLAPTKDAEKIRRASRPKLEEITEELRAFMTKAESILQMVRATSKGLEEEDVFLQHGEIMAMCLAELEELQMRHKRVLKKYSELCVYFHMEDSTTKKACDEFFGVWDQFMQDVDKSRMALLAQERELALKVSPQPVAGAAAGPEPRSARAGGGLRGGARGRARPPEEAELLPGAQAQRLEAPGRPRRGRRRAPLQGRXXXTELARIGAAKAARSYLAELA
>AleTarCCMP1771100094_rbh_TGME49_206430
XAAPERYMWQVSRVPAFRARVECWSFVNSYEERATTYAAVLAEFQRMEDYLLNSKVLPQMLAYILWVGNYLNGGTKRGRADGFDLETLGKLDSVKDNESLNGSRDVRHFIFELFFLGVVRGVDDVPEHQMEAAYNTGVCLLQDFIPMFRIVNRTLMRDKEGMTKVVKTVKIVLEDVEKDVQELAQTFATQQESLLDCLKYIDDPADPMKLVMAENFAEARPRLARLEAQAKRCRQSFSELLAHFNHPGMKSSEFVLLWDDFFIPEDLILNKPETLQKSEILPHFCRPQVTPSX
>AleTarCCMP1771107563_rbh_TGME49_206430
XTDILEARFAKSAVASTTAKPKESKEKTEAEAAEAPKQVKILKIITDQNAVIQKETGLKKLPAAPECAKALEELDDAVLTEEMVRIIKEVACPTQAELKQLTEAKQQEPNIPMGLPEQYMWVIGSLPAYQMRTDCWYWIRTYSDLHTMYLKALTDFVEIVEVLKECEMLPTLLGLILAVGNYLNGDSSRGQADGFEIEVLGKLDTIKDSGGKDLRDFIFDIYFNSMVDKAATLVDDLDPLFRNIKRTISKDSGGVEKMQKQPRVIFEDFDMCVRDLSGEFTKMKDTMSMVLSFIEDPADQFKLRMPREFEKAEAAITALVDLRDKAKKDYEDVLKWFKVQSMKSSDFCLLWDNLFVPGDLIINKDATMKSNYLVPTFCRGKTFAIDDLMVLWGFREFEEKSEKRVRSRRKKGQRHRDQEAAADDPEHDEDSPPGKGKGKAPGSAAKPGGSAGPPPGLLGKGKGGPGGKGFEGLPGKGGAAKGL
>AleTarCCMP1771109096_rbh_TGME49_206430
XKVSLTTAARSMGICIGLHSLRNLSMTEVRDAILALDETVLTPNATDLILTCDPKTRQPTVLPTPEEVAAARAYVQADGQLDVLDDASKFLVAVHDVPHLHDRLLLHQFRACFDGRLAQLHKQLGTTTDALMQVRNSRRLASILVLILRTGNLLNDGTARGDAQGFRVSALAQLSQLKQVEPTAQAVSPSPREGELTDAEAMRLRSGGNTLNLVDHLVDVIAEQKSELLDVMEELPSVHDATRVELEDVGRDIGHLHADLRRISVSACLQEGQNGAGKAKSEEAEPPNDASARSLHAQGRLVELDAALERAHSTYAEVAAFFGEKAGRPSDKIQAHEWLGYIDRFLQDLQRSVAAQRAFVEKKRRAKRNRLSCFKRKPTSSMDSGANGPADTVGATSESFPGGSTSSGQLHAEVQQTGGVLEAAARRAARTPRLGAARPAVRGGAAAAGAGPAATAHGTCGVTVAAGPVAGVLACGELASPQFMVKVKMHGPSEFQAIVALARGGPVSRVRGAQEDX
>AleTarCCMP1771123461_rbh_TGME49_206430
XKAGGAAGAGVPRKKKAAPKVESLLEFKRANNVSIGLAQFRKXPEPHTRFLRDLKLGPAERWFLSVGGVKRLKAKVEAVLYRARFAEIDELVTGHVELLRSACEQIMSSERLTSVLMSILAIGNIMNSGTEHGGAQGFRLASLPKLAATKAVXQEDHAHRLSCDDARSKGGADLLRFPDDLSAIRNARRLKVSDVSSEVTALRGGLTRLGREAAAEANDLREEKAKESGNADGKAAAEEEEEEEEX
>AleTarCCMP1771124189_none_TGME49_206430
ASPSAGAAPAPAAKLAGPPVPGGGKVKDDPKFAKFFKMLQMGIPEAVVRQKAXLAGLDPDLLATPDAKMPKGSAAAAAKAAAPPKLKKAPTPKTTPSGSGGGGTSSPGGRAGGGGGAMSMQEQIAAAARRRQARSGDSPKAAAPAPPAPSPKPASSGMSMMEQIAAAARGRQGGGASTEAPSSVRLPPKPXGKPKLGGASPSAGAAPAPAAKLAGPPVPGGGKVKDDPKFAKFFKMLQMGIPEAVVRQKA
>AleTarCCMP1771131272_rbh_TGME49_206430
XDGGCTGGVGGTGGGATGGGMGGARGSAGGCAGGFPGKDTRLQSDFSDFPAKAGTMARRHTTCEGRPLFGIRSWGQPLASLGDRRGVCQAPVLGNRRSNVQTQACPPAKGKGAVPKKAAGPPPPGKGAPPPPKKGAPKPPPPGAKAAGKGKAPAMPAKAEALPPPVEPRKPEVKPGVQVKKLFWKEFLPPGQFPEYSLGCHRQGGRADRHRPAGAALRRGPPCEVAAPSRGGGAEAAAQGPQDQGPAGAAPAAALRDDGAPPWRQDDTMDAVEHLDARRLNSEQVELLLLNAPQQDEVQMLRKAQEEHVIDELHVWDSAEEFLLALIKVPRFTMRLQVWDFENNFQEITSTYYPLXDQEISIGMTILLSSPRIRHLLAIALFAGNHLNGGTPRGRADGFAIECLSQMKLVKMSQGDQPGTLVDFIMQQMEKKYPGELAEVFDEVGEGEQIRRAARRKLNEAEQELTKMTHGAKQMLRQLQVHGAEDEILARHREILAMANAELEALQVRYKQLTERYAELCVWFHQHQEGNGKQKPSDEFFGIWCSFLNDVNGSWKAAEKEALKQRNKRPANQQQRRRHERAQTLHELSNCIDEEVKKAEDELGAHEGLARGPITPRGSRNHARRRCKTFAASAVDMPDAKESKACDEVKEEASEVDDELVTHRPSDSCPHDASFTPRTSATRTRSPSQEVEPAEAEPPGDSGSADACETSSMY
>AleTarCCMP1771131476_rbh_TGME49_206430
XDGGCTGGVGGTGGGATGGGMGGARGSAGGCAGGFPGKDTRLQSDFSDFPAKAGTMARRHTTCEGRPLFGIRSWGQPLASLGDRRGVCQAPVLGNRRSNVQTQACPPAKGKGAVPKKAAGPPPPGKGAPPPPKKGAPKPPPPGAKAAGKGKAPAMPAKAEALPPPVEPRKPEVKPGVQVKKLFWNEFLPPGQFPEYSLGCHRQGGRADRHRPAGAALRRGPPCEVAAPSRGGGAEAAAQGPQDQGPAGAAPAAALRDDGAPPWRQDDTMDAVEHLDARRLNSEQVELLLLNAPQQDEVQMLRKAQEEHVIDELHVWDSAEEFLLALIKVPRFTMRLQVWDFENNFQVPCGPGDLHRNDHPALLTEDPDLLAIALFAGNHLNGGTPRGRADGFAIECLSQMKLVKMSQGDQPGTLVDFIMQQMEKKYPGELAEVFDEVGEGEQIRRAARRKLNEAEQELTKMTHGAKQMLRQLQVHGAEDEILARHREILAMANAELEALQVRYKQLTERYAELCVWFHQHQEGNGKQKPSDEFFGIWCSFLNDVNGSWKAAEKEALKQRNKRPANQQQRRRHERAQTLHELSNCIDEEVKKAEDELGAHEGLARGPITPRGSRNHARRRCKTFAASAVDMPDAKESKACDEVKEEASEVDDELVTHRPSDSCPHDASFTPRTSATRTRSPSQEVEPAEAEPPGDSGSADACETSSMY
>AleTarCCMP1771134091_rbh_TGME49_206430
HAGLGRGAAAGADAEAHRHGGPAAHVRGPAREGERELGGQGQAPAEAAEPDGGREGPQRQPREEHCHHFEEAADLHERAVADPLQPGVGERAAEEDQLEQILDAIPTKEEAEQLAPHAAPEALAKLRDVEQMVLPLTEIRRGSARVKLICCARNLSAQAEAATAPLETLRAACAAIHSSETLREVMMSAIEIGNYINTGDSNMGAKAIAIGSLLQLRDFKMGRMSSLHFLCAQLRLQREDASEALQRELRPVAEAAKYQIQGVSQGVRAFDADANTVAAECKNFAQEYDDTGGGPGAGEAAEGEAMKIRGSARSRLEQLSALVEGLSKQLHADVDTTASQVKDTLRFCGVRVTKAPDVPADFEPFLAQLAEFVRAFRQHWGEVNADLPRYSAFFTGEGAVDPAAEASSSDERTACAX
>AleTarCCMP1771134245_rbh_TGME49_206430
XYGRHLKDGSTIWDKIKDFNVEIPKDVFEERFAKQKPRTSQLSMEKRKAEREGPKELRIIHDPNKIVGKEGALKNFPPAEAVAQALMELDPLVLDSQRLATVQDHFCPLPAEVTRLEECRQENPDVPFAAPERYMWQVSRVPAFRARVECWSFVNSYEERATTYAAVLAEFQRMEDYLLNSKVLLVHPLGGNYLNGGTKRGRADGFDLETLGKLDSVKDNESLNGSRDVRHFIFELFFLGVVRGVDDVPEHQMEAAYNTGVCLLQDFIPMFRIVNRTLMRDKEGMTKVVKTVKIVLEDVEKDVQELAQTFATQQESLLDCLKYIDDPADPMKLVMAENFAEARPRLARLEAQAKRCRQSFSELLAHFNHPGMKSSEFVLLWDDFFIPEDLILNKPETLQKSEILPHFCRPQVTPS
>AleTarCCMP1771134317_rbh_TGME49_206430
XYGRHLKDGSTIWDKIKDFNVEIPKDVFEERFAKQKPRTSQLSMEKRKAEREGPKELRIIHDPNKIVGKEGALKNFPPAEAVAQALMELDPLVLDSQRLATVQDHXLSTARRGHSAGGVPAGEPGRAXPERYMWQVSRVPAFRARVECWSFVNSYEERATTYAAVLAEFQRMEDYLLNSKVLXVHPLGGNYLNGGTKRGRADGFDLETLGKLDSVKDNESLNGSRDVRHFIFELFFLGVVRGVDDVPEHQMEAAYNTGVCLLQDFIPMFRIVNRTLMRDKEGMTKVVKTVKIVLEDVEKDVQELAQTFATQQESLLDCLKYIDDPADPMKLVMAENFAEARPRLARLEAQAKRCRQSFSELLAHFNHPGMKSSEFVLLWDDFFIPEDLILNKPETLQKSEILPHFCRPQVTPSX
>AleTarCCMP1771157044_rbh_TGME49_206430
YTLPGGNSEIPPYTLPSDKAGLPSYTLPCEKAGIPSHKHLAESLANICYGMQSPSTPWKAPSKIEVETQTTLQLTRSRSGSQMEEEPPKAPTFTAAAAAAVEAMLAVSPLTEEVPHSTAMAGQAKADFPESDVMPWGPTTCPPGFDCKSRTLPQELQMPLDGSSHGQPAPGPPQTPCKGAPPDPATAKGTPPPGKGATLPAKGAAKGKSGPPKGPGKGKGKAGAAGGSRDGGKGREPRQPEVLPRVPVKRLFWTPISLDGAEEGTVWERVHRLGACFDRDELEALFAKGTPGPGGEAGSGGVGQAATAPAERERGQPRRLLEEQRRRQVWCMLARMPDRETALEAIVTMDDSILMPDNVDLLLANLPAPAEESILRTAAAGAAASGSEEEGAAWDAPEAFLMRLVDIPMYALRVKAWAFLNAFQGATSRLATAEADCRKAGEYLQTSERIEHLLAVILHVGNYLNGGTPRGRADGFELDSLTKLGELKTCQRSTLLDFIVAQMDRDHTGMLEEIFAAGGEFDCVHRARRHKMTELREDLSSLLNQAEEFVLRMNRCVSDGDGFLERPCLQLQAQVAHLKVLAERFDGWNTSYTSLCTWFRIDTGKQMPTDEFFGIWDSFLVGVRAAREASCQRRQQGRRPCRASSX
>AleTarCCMP1771158332_rbh_TGME49_206430
XQPKADPGPEPPKDMQPKQFHWTNLLGNRFQTSIFAELAEEEENATAKEENSQLPPKSQSKARRLKLDLGALTSTFFARKKQDPSPEELAKAASAKKKSVAQCLDGKKSQAVEIFLNGCGVKLDHVKTCVLDLDEKVMAIDNLGKVIGFYPDKEEAETLKTFQEANDPSVLPWGRAEEFLISLMQIPSFKLRAECCQVRGQFGEDFSGIAQDVGMLRSCVSGLVGSTSLRCIFALVVQVGNYLNYGGKKGCQFGFTLDTLPLLVRTEGVADKTYSLMRFLMDTLEMDRAVRDEALEDLRLCEASSKLDFDDSVRRLGELERGVAKVGDVVGAAPAAEGGAPRASQLDDERFNSAMRAFVEESRAQLGALRVQVDEVVESIKKCIDLYAEKPKTPIAESLKKFADFRKDMEEARRTNLLARAKKEKAEKRRAEKESAAKAKAESKAAGGAAAATNGAAAAASSSSNSADAKTAHAAAKGAMRRMKVKIPDKPLLAHSQPRRGCSEAPAGKPGLPRETSSGLAFGQDSRPPERERMSMGPMSRPDGLRVSSSLGGRISIGVAHASGERPIGRDELQRLLAGGGASEACAQAGGGLREGSSTASAPLLVLAAAAAAAAAAX
>AleTarCCMP1771163117_none_TGME49_206430
XAAAPAPAEPAAPALPTVREHPDYAKFFXDAGLQKAVLAGFNGDLLDTPDAPMPNDGAAAAAPPPPAAAAPPPPAGAPGPEEEPAAGGGGGLTLEEDPQYKNFFKMLKMGVPRQVVEQKITLAGLDASILDQXPEGAVAERRRSCNSRLVMRQRGRTGVARAAGVAVALHNDX
>AleTarCCMP1771168428_rbh_TGME49_206430
XRRFRLAIPMGAAASQALPKDGLRKGPAEQPSSEAEALPRSAKGPGKGVLPPPPALAPPKAPGKGAPPGKAPGKGAGKGFSVGGKVIEPRKPDVRPGVNCKKLYWSSFRLTDSESNTVWAAIEREEAHIDTARLEVLFADDPSGSRALAAQADNAKRGPRIRKIQVLGNQRRRQICVMMARLPHPEIVREAIVSLDFAQLTKEQVELLLLNVPSHEEIQLLRHAENEQAVDENNVWDNAEEFIFLLLSIPHYKLRLQLWDFENTFREHFDDIAERQRDILRGCDCVLTSRAIRHLLGLVLVVGNYLNGGTPRGRADGFAIDTLIQVRMVKTSSQGSAQAEAAATLVDYLVQQMEAQYPCEVEEMLAPTKDAEKIRRASRPKLEEITEELRAFMTKAESILQMVRATSKGLEEEDVFLQHGEIMAMCLAELEELQMRHKRVLKKYSELCVYFHMEDSTTKKACDEFFGVWDQFMQDVDKSRMALLAQERELALKVSPQPVAGAAAGPEPRSARAGGGLRGGARGRARPPEEAELLPGAQAQRLEAPGRPRRGRRRAPLQGRGLPRDGARAHRRRKGRAQLPRGAG
>AleTarCCMP1771172804_rbh_TGME49_206430
XMGLEIALSKVSAPPEALRACLLSLDFGAREVCLEDVERLLGKLPSAEEAQLLLKHAGAPXLKLRELERRVLPLCGVPDAERRLRLMHVGLSHAGAYAQLLESFECMHQAAAEVLASVRLHSVXRCSLQIANYINHGSLEGAKTFSVASFSAFASFKLGNSSALHYLCLTLCSADFVRGLKADLAAVFRAARESTEAQQEELRNFSTFAADAEDHLETEADEDARAQVSDLLRVLASEQNSLQQADQRARARVSEAQRFLGERAAVLAKSEAFFSHIVGLVRHLEDALADLAQNPXEVAGPAHPRAAAASPVAAARSX
>AleTarCCMP1771173573_rbh_TGME49_206430
RRQLWFMLALMPELEVLLAAVARMDSSTLGPESVELLVLNLPTAEEASLLRQAAEVPLQEEEVWDTPEDFVLRVTDIPEYELRVKVWSFLNSFDPICTKLKAAAEDVATACGVLRNSERIQQLLALVLYVGNYLNGGTPRGRADGFDVETLPKLSAVKTSVALRREGNRSGANLLDFLVRQMEREYPGVLQHLYEAGNEVEWVHRARRHKLAEVGQELARLLAQAQDYHRRLKQHVPAADPLVGCMGETHACIVRLNDLSSSLEEVHLKYQSLGLWFHMDVQKLRPTDEFFALWDGFFLDLKRALDAAARPPARAGPGARSTTPRLR
>AlvSpeCCMP3155000193_rbh_TGME49_206430
AKAKSALTPGNKRKAVTNILDTKRSSNLEIMLNGLGIKSVEPVRTCVMELDLSSFPLDNLRALMDVYPTDEEKKQLDAFLPG
>AmoSpeAT52000532_rbh_TGME49_206430
MWSDVVATEGSPTPAEVEEVQRLFAISSSRKTATCVPEALAAEQGRWELSHDDAMKVGFAAKQLPDVGVVGKALHDLDDAALSADHYALLGGIAETVDKVAREAAAELAAGREVRDDRATAWCLRVTEMAKNFRARAEFLRVSSSAEERVGALQMDANRVAEVARRLGDSTVLPRVLAAVLVGGNALNAGNRTRGAASAFGVEVLATLAGTTVCEGRGGGVVRNLADWVVKKVGASSVQRWLSEELMGEKFEDGVKKAGREDAAELRARAAGSTFYSFQNNTN
>AmoSpeAT52009661_rbh_TGME49_206430
LLESELEEAKLWIENRKSSEEDFTKQGTKQLQEKIKEYRKQHEEEKEKLKSEKTEIQTALEEQIAFLQAENDKLLCEKERIENYVAEVESGIFGADSPDPGAGGGKTWGSASVMKGGHEDGTADMIDAEIDRLKLRTSSSASASETQLQLQGRATALPIENLEARLAGVDDDAEGVEDGEQASSSCAAPPSPSGVEVVETECKAAKTPDANSKATAGAPPATTQADASESEFQDAEEGLTQHTTPSGNEAAAPSTTTKKKIDELGLADSDDAESPIKSRTLDAEMDALLSRKSKNLLEAGTSTVVANAVRMRDVQETPSKEGHQQKGRGPRDSEQSVESGEGRATTGRGAADEENAHDALQRTSRESNKNRTSRKNRVRALKEQSHYAFETMVSHLEEQNDVLEVRSQTLESELAHVLQKRDEVALELKKLTQQSQLTEQSLSELRGRFSAATIAGVVEPHLHGSREMVRHVFDELLTKGLRAKCTRLEEEVAALQKRMEEEKSTAEKSNAAQARRAKAFEAELKELGYDVGENCALPPKLRVEEVADAAENYSDEKHREEMEDDDEDAALLLEIENRVQLNEVGRDEAATLLSSDKLSPLFTLSTATCRNVEEVAGALDQKIHLVAQSVETFPQYYSKEFRRSKLLRKWIKGMQSSILFVENCVGMILDLAVRQNGCNGSLRNVLFANVMERVWRRDAENWGGCGLFALWQAQNGFLKVKYDDALAAADDEGNRAHELAKQVSDLELAVGKLKKEKEGLVKQMGSSGDVGAGGGGGAGGMRVMMTPVKQGGPSQPGSAMKATPGKGVIPANLDELHKRLEAVGAAASPGLAANGKAAAKGLAPPEAASSSKGXAQLPRGAAAAPGAKGDVGKGAGKGGGKKGKNAAPDIPVHEVPPPPDQHVAKALHWQKLMPKQYEKSIFAKLVLLKSGVEQDRGVGAAPSAAAXXXXALASPPTPSASSTGAGPAAAPASAASSPPSSATKAGLMLPGSSRANLRAAAGAAGAVGPPNFGRVMQNLAKSKLSKVSAHFFQKAKQKDGTGADGAGNNDIASSKKKGKELTCLLEDGGKAQNIEIALKSRAITAEQVKSRLDDYDSAALSFESLQIVVSMYPTSEEILQLKKEVPANSPPLRRADEFLLQLLQITHFKLKADCASHVELFPKTFEEVTSECDLLQRACEKVLQSQALQIVFFLVMQIGNFLNYGTAKGAAFGFGLDTLSKLGETSAFGQKDYTLAHALCEELWGESRDTLKAFLEDTADCEAAGRVDFTDTKKRSKELESQIEFIPVPGQMGGANYWEKDKSAGAAKQGDVADGSKAKENSEGAPVEAPSAASRKPATPAVTPLFGAAFTKGMTNFVLEKRKLTSQHTAKMEKLSASSESVIGFLAAKNGTTLSEVFQILGKFRKTISDAMRSNQERMLKERKRKEKEEDARKRVAAKLMLLGAKVAKEELATVGGDEDVASRGAGEAHKKVEKGAEAGGKKPADARANGPTTVEEFIGAGFGNATSGATVPEPCSTMFSPMKAAAAGSNLANPLATAAAGVVAADPPGKTNSKPQEPPAGSPALKPASSANEKNSKGPPGGDDEIEGEEENLSPAAARKKARKTSNIVVDGERMRRSTLMRTSGRTKQQYSSSDSDEVEETKE
>AmoSpeAT52011536_rbh_TGME49_206430
MGNAVGGGGQHGRRVSVAGRRRESSAGGRRASVGAGLGAHYNNASTSQQASMHSIHNNTRAGPPGGQTQMSRGVPNINIGLTKSNANNSGLNNSSFHSTVSNESSFLNRSSANVVASAGGAPRGILKATASNSFPMNNQQQEVHPPGPTSAGNQFPFNINFNTNPSGNDDAANAMVDSSNTTINHSTGMMNVGAAPLQPPGAGSSFYQQQRAASRIPAPRRSLASSGAMHRSASAPDVGGFLHAGAEGDIDMLDPGLLGNNPPMQLQDGQRGGIARAAAPGTASGGVLPTISASGAETIDRPAAAPSNPAPAPALAELEASKSEVAVLRAQLATLQNEMAATLQQEKDVLTANLKQTYRQEAEREIARQVAQQLDVERANLKSQYNTAVEAEKQNLRSGFEKQYVDAENAMRENLKNEMKQKFDEAVNFRVQKAAEEYETKIQAMEQDSKLVKAELEKVVEEKKALQVRSQSKQAMDVDSTPVNNNGSGAGGMHNANAMRKSVSFKDPPVDCDSQPSSGAAAAADSQDANSGTPMSTSSASKKRTGSGNMDDEDEENRLTKRTTSAKKNLMRAGAGGFDAMSGGTNVQGNSEDNKTRSVRELTEALRNSAASHNPAQAARQSMARVLAGKGNQVDMTAVLARGSSTSKNTGKLNPTNDSVGDKKDEDISMNLDDDDVAADQCASPDLEPEFVDGMGLDDEVVGTGTGNGKGAPVPGKGGKKAGGKGGKPVIPLFTGVKLRPVFWSEIKDVDPASFWVASNSRVSDDAIKIDEKCLEAQFPAVAAKVQIGGLGASSSQNGGAPNAQQPGDPSNPNSPRDKLLTILDSKRQQHLNIVFKQLPSPNWVVDSLNGYNPPLKLEQATLLYKEGFITEQERSKMQQLHSGKQPHQRWGLPEQYFIAVTKARKSFETLRAWSFIGTFGPQAAECREQIAEFKAAISVLTENAVLERILKMMLKVGNRMNAGTIRGNIKAFTLESLPKFGELKNIENNRTLLSFVLLFLKTDCDSMVVDDSSSVANSANNTNSSGSVPTLQQIREWKLKITRAKRVSLDELDSRVSELAKEASCCSQDCYTEAARLGDSTEMDNTSSVAMTSHPMLRYSGDIMRFAAESGKLKEEISGLRGMYFRALQYYSMHRTGAGKLGGNGSSQTSGSFGAAGANKGSSAAADGGKKKELSEEEFLAPFEELFSQMLVIQQKGY
>AmpCarCCMP1314007822_rbh_TGME49_206430
XLDVLAIIQEHACPDGGQMAQLTELRKTNPDVPFALPEQYMWVIGNIPXRFQATFGVLGLRATYEEREESYAKALEEVKRVVDCFFSADMLPYLLGVVLAVGNWLNGGTNRGQADGFDIETLGKLDAVKDATGKDLRSYIFEVFFMDYAQEAQALVEQLTPCLVNVNRRLSKDSDGTEKLNKSARWVFEDFDQCVSQLQSEYTTQYETMQMILQCSDDPADAFRRKIPDKFAEAKSRIDALVAQKDATKEAYQKLLKWFKVAGMKSSDFCLLWDNFMISADLIVNAAEKTKKEVYMPAFCQQKPVKLEHLKMLWGFADTDEKKSKEGSENKRQGRTSERLTRSQNRKGKGKGGETAAAEGGAEAAEADAPAGKGKAGKKGKLKAGKAQAAAAATDGTGAPAEDAQAGAADPSPAPAPAKGKPAPGKGKSKGPAPSADAVPEPADSEVAAPAPAPAKGKPPPGKGKAKGTPPPAAEAAPQEAPTEAQPLDFASEAAAPAPAKGMAPAKGKVKGMPPPSTSASAEEPAASAPEQGMPPKGKSKGAPAPPVASPLAAADALAPGEAGGLAGTAAPAPSKGMPPAKGNLKGAPPPPSVTPVGARPPTEAVPPTAAGGQMIGRPPPPSGGSGVAPEQAPQTPSTQMLAGSPPPASGMPPPGKGATKGSPPPPPPPRGA
>AmpCarCCMP1314009879_rbh_TGME49_206430
XQPVCSQRQTWRNLMEAGSHEDASDERQSDEDVAADQGAVSPRVGVDELLDVPDDDEEEEEEDDDGDDEELDTYGLDAESLERWEEMMKANTFAALLEGSDAVVQNARNASSDLIDHVLNIMQSLDIFPQMYKKQLETLGGDLAAELQEFVGIIRRAMNKSQHMASVIFQLSEQNMDVADRLQNVVRVKGLETHLASLRAAGQHEILVKFMQNRMTKLKAEYDEMLESYGEECSKTSQLEEEVAELKAKVESVEKQADTAELDKLQAKLDEQTAKVEEQEGMLAEQAAKVADTQATADELQKQVDDLKQQLQASRQDAQSALPSTRAPSEVTVQERRSSVLGTAPTSLASLHQMMSDIETNIKSTPPAQTTAEPSAAEPAAGGKGKGKAPPPCKGGKPAPVPEVTVLTLADTLPSGSTEPIAPVQPATSAPQAAGKAAAKGKGPPALGKGKALGTLEPATTAAPTEEATPAAATAATPVKGKPAAPGGKGKGPPVKGGIAPPDEQGATATPSAPDPAAHAAGVKGPPAKGPSKGGPAAKGGKQLGPGGLKGKGAGKAAPVDPGPEPPKDLEPKKFHWTNVVGTRYPSSLFALIAEPPEGTPKVKKVRVDLDSLNNFFFQRKKAAQAPTTASSGKEKKKVATCLDAKKTQAVEIFLNGCGVTLPQVKSYVLELDESALPAEHFGKVVELYPKDEEFTMLQTFKDENDPKAVPWGRAEDFLISLMQVPEFMRRAECCMTKGTFSHELTNIMQDVIIQRDCLRALAKSTCLFSIFDLIVQVGNYLNFGTAKGAQRGFTMDTLPLLMRVEGFSDKTYTLMRFIMDTLEANRATRDGALEDMKLCDAASKLDFDELSRRCGELEKNVATVAVHIKPDDTQALGTSAVKDAKFEMSFQQFVLSAQKQLAELRTVVNEAAELSKETLLLYAENPRTKIEELISKFKDFRKDMHEARQQNLLAKAKKEKAEKRRLERAATAKKAPTSEGTEAPAGGAARIVKPAAEKAKSPTGDNSAKLVRMKVQAPQRHNLQPKRHVDHVRQFDAPPVSPSPSTLDSLGFHTSQRMTLGPASRTEVYGRVGGAFPAQLAQIGQEAAAVGAGRMSMGVVGSHAASPGGSAVSSGRNTLGISSGRAGAGRASMGVSSGRMSMGANRGQKLNIDGASMDLDDL
>AmpCarCCMP1314010856_rbh_TGME49_206430
XSSSAGSRASRSDPTARNQENVQPKGLQERLRAAGGASPAASNGRLVDGSVGLQFVGGSIPGSDRVGANESIVGASLDGQSVGDRTPQSLPGTERSAANATLGQTNRDERLLFHRPLISVAGATAILDAHSKVDGPQDPVQGADQDAACTGTAVGAGDYLEGYALAESVPACRGIHSSTSSANGSPAAGAYPADQSEGDKPQGLDHLTGSQSIAGPHGHVECYRTLTSIQGSNPVENAAFIDLDEQLRSSGTATFAQGADEAATAAAPSGVRHEGDTQLDGKSVSGTDSGPASGSAAEEFEGCNLRGASPVAAAVVLSEHAHTGQLAGHEASAGSESTADDGLDGQADGCKPAKPGADQAAASDAIANAGADQAAASGPIANAGEHFEGFDPAKSVPGIHKSTLSANETADSDIDDQSKGHQPQGVQGPFSTHEAAPSGSSAFGCTDGQPEGDARRDGKSVSGIDSGSANEGAVHVDQAEYSEGYNPQGVHQGAAGGNISDAASGGGATAVDASGASGGAAAVDDITAGTSQPTLGDTSTNADEHLCEGLEATNSGIHGSTSVNGSPAAAGEQSEAQSLQGPFGTHAGADQTALSGSITPARIGGHLDKDARLAGKLVSGTDSGSANASTADVSEGSKSQGTQGVDQAAAAAGLDEDSGGYQSAGFATGNGATDASTAGATAVDETMAGGSLGAHRHTPAGAPGGASQLAVGGAEHLGEGLETASLLPGVSLVNGSPGEAAEQSEGNAPQGTHGAGVAGLGVQFDGYHPGSGGSRSSSEGGDQAAAAGSFTDAGSGNQNAPEDSASAEDPDGEEQSEHGKVRGYASLPADGNQPDAGLDESGGCTPQGVDEVGASGNLAGSGDGQAEVAVSESMAIAGGHLVAPGLVKSVPGRRDSTSAASANQADADLDRQSDGCKPQGDDEAAAASQRGRSAGDQEATSGQGVQSDSAYGGTSNVGLVADQAAAIGSSGAVGQGHKPSQTGTCSDSTSESTAAAGLHDLSEGKNGQLSQGADQSGKPYLSPSALDESKAFQSLLESPSSVGGLSSHDGAEQGAVMAFKSPKALARSFAGADQVAASGSSGDASLGGESLASTGPAESYTATSGGSSLPGTYADGQAGDEHASEQDEARRKHHGLHRSRRGSEQGDHESDSKASAAEGHADFAEGRFSFAPARSSSARARHRGSRRGGEVSPRSGEGAQAGDWSPSRASAGSPNGTPRARLLAAGFTGLGDEEEGPLAVAAERLSAFVAGADLAAAQDTIPGGGRGVSFSSTAPANSFGAASSASGLPVTAEAATEHAAEEARSKAYSFGIGPQGSEYGSEQTDRESAATTQGSDPVQGLYSFAPGRQGGARQNPSLDGGAESLADGRGHVHDGWSPTIAGLSAEKDDGPDAVPTRGRGLRIGQIVGAGSKLLDSWSTAQGGTGSDFGTAGSTSPTCSARGLIEAEYGSVCSKSPWNSARGELPTPTGSVSGRMLAPQAVDGKSELPEGPATDHPTQGPPLLRTRGPFSGIPATTQRNNSRKKAEAKSGSHSQVRSGMHSRSAGSGSRSSSVGFMGTPSASPPARMRARGQFGSSESLRNAAAAELDGDAADFHGTATAEQSARRNLPSPLLGSDLAAAVAAGVANAASCSRPPAAKRSQSLTLDEQHHPHSAEEEVPPMLAVDRGRSFDLMPMGKAMWQEMLDELGEKSRRGDLTMPIVHSWQQPPSGSRGSDNGAHPLDASASAPGVASGGSELWNIGNADGSGSAGSDISLCSARSEESTGQAFPPLCIDTGERRKSAAHPRRSTAAFAAGAGTLDDGSGSDAEDHLNDSIGGNGRGHSRRSTFGAAGSESGEDASPELRRASLDSRGGSLSLGEAGGTASAPVGGFKGMGKGKKGMWVPQYPIPPRLPPMIQPAVMPIEQPAQVIPSTSRSSTPEAPSKASPLKASEDLLEDMLEPPPQVASDTSLKSPPKPEASAKGKSKNSPPTKGEGKAAKGEGKGKDAGKAAREKKIEPRKPDVKPGVHLKRLYWSSFRCNAANTVWNQIDQEGAEMDTNELEELFCDAPTDRRRKRAGESQERKVAKLQVYDPGRRRQVCVMLARLPPKQEVLGAIQVMDEQRLDRDQVELLLLNAPPPEEVKLLQKGEEENVVDEYHVWDTAEDFMLALIKIDAFRLRLQVWDFHNSFQDRFDVISRAQVQMAGGCEAVLTSKSIRHLLALVLYVGNYLNGGTARGRADGFAIDTLLQMKTVKMAHQGKQGSLVDYIVSQMERHYPGELAAIFAPAAEVETIRAAARPKLIDFAEELSSIKSTAERLLAAMEIRAAKGDKALEKPGERLRSRISEAEALRRKFDQLKESWTQLCVWFYMEDKSTAKTTDEFFGIWETFLSHIGEAREAVEKEKADALKRLQRTSLRARTSSFVVGKDEAPSRSMSPWGGGERAKGRYVRSHS
>AmpCarCCMP1314013952_rbh_TGME49_206430
GGGGGGPEPSKPKITPKTPMKSLWWNKMQMLVNMQPGETIWDEVSDMTNDLTIDDLVARFSKSASAPKAKPKDEEGEKEKKEEVKLLRIITDPNVVVGKEASLKNAPPPQEVTQALIDLDDKFISMDTLRIIQDNACPDPGQMKQLQDEVKKNPTAELALPEKYMWAIGNMPAYKQRIDCWAFVRSYPERQEAYFTALKECEQVIECPLLGIVLAVGNYLNGGTSRGQADGFDLETLTKLDAIKDPLGKDIRHYIFDVYFNNFAEKAGQLIDELTACLANVSRRLNKDSDGTEKLNKSARYCIEDFDGLVVQLQKEYQANHETMQMVLQYLEDPTDAFRLRMPSSFNAAKEKVDTLVALKDRSKESYQKLLKWFKIAGMKSSDFCLIWDNFLVPGDMIVNASEKVKKEIMVPVFCQNKPFGLDELAVLWGFKDPDEVAKNQAKKPRRRAGGRRRQKTADKSDGDKVGEGAEAEDNPAAKPSAEGADTASTPTEDHAASEGAAVPATTSSAPPKGKGKAPPPGKGKGPAASTPTEEHDASEAAAVPATTSSAPPKGKGKAPPPGKGKGPAAPAAN
>AmpCarCCMP1314016152_rbh_TGME49_206430
EGRVRVGTDRSGSVGDGRRHQSASKLWPDSVLSDXALQPVLLGGDGHSVEGMVLESSELRDRALTFGELHAAGFGPGGTFPATWTLQQAASSSRVPLDSSAPSHNLLPEIHFGATGTTWPNESVQGVHDLNDPPSRDGSPCASPSHQARLPGSKRGSKSSDMFDGGHGDDYATDTHGGMSPRGSLDAGCTSSGHQEEPSSPRLGGHRSSLDMQEAYSDGLGLEDADMSMTSSPSQVTVKLRACLARFPPMQREEVLSQLIEIDKQLNAGNSPSAPAAPAGLPGKATNGLSLLAMMPPPRSLVLTKAQRSKSWGGGRDSSSDGSGEDEEGNSKHKTRRKGPKGSGDESSGADVKGGSSKPPAESTAAPPPPKVKGXXPPIKGKGKDKEGKGKGKGAPPPPAKGAGKAKGKGKADKKAVEQAKSKHELAKLKPLGWQKLNHVEEGTLWAIDDLDDIEVSMAAIEQLFAWGASGAKKSASVGAEEQKEVSLTTPQRVMSISIGLHSLRHHSMAKVRAAIWALSEEVLTQEATHILLVCDPKTHQPTVLPNKDEIEAAKEYLKSGQPQEVLDDASKFIVAVHDIPFLFDRLLLVSFRTTFASSAQSIQQQLNSVASALSEVRDSRRFASMMKLILKTGNLLNQGTARGEARGFRLSALSQLQQMKQVEGSTEPGNPSSLTLIDHLIDLIAEQKPDLLHLADDMPNVPFATRVELDDVKKNINQLRSDLARISRSAATAAGASSAEAAPQQEHVDTFSTAASLFVQQATTEIDALDAALEDVVRTYAEVAEFFGEKTQKASDLLPMHEWVGYVQRFLTDFERAVAAHLDRLERARRKSRRTATRRTLTAARLSRSTLKMDSMLSDKSAGVEX
>AmpCarCCMP1314017941_rbh_TGME49_206430
XPTAAEDAEAAAQPKSEDLVARRIHELPRDLGCQSRRWVAGLRSYAEKSSPNKPRFSASPTKANRPAALGCSSRGRAVATPQRERSHRAGVAQASDSTKWGKGNRNRLRASPRSAGCARDSSGATQDADAAAGLPRKNLSSRFQDWYLDDGSTELKKTELKSQWVQELPLQAMLPERGGESAAASTMEATASLESAVQSPCDFDQVVRRMKQQARERKRPCVEDVLSAVRREREAYKAAGGGFEKAGELDATSTPSCSSTCPCPSALPGTSGASVKNSAEGSSSATAEHAGHASVHKGPNGEGKVLKGDTGTMPLNSAAAAKVQAQWPAHVLQHLQEQGRHQECLQRQHPPAVKVVYVVKGILAAPALVVTLTMVLGADAMIQNCKHMXSLKSMPWQKLNHIEEGSFWAKATAEDDGIEVSSETMHKLFSNVDDTKHRSSAEWNLQDDIGSGFALSECSSVFGGDSNADKATIVDVQWPSSLVDRMQAQVALGTLSGSAAGPIGDDGGKRGMIRVSPEEGSYAREIIDPYRSGYGAAISSHEGEMASKSAFFAGSPFGIEGGGPACALSATHEKDGKEFMGGRSTPAHVQDAAWTGLSGSTHRPGLAGEGINAVATSDVTGSSAHRFGRRGRVGRDEMEGDSAPASEITSGSDDEDALPGSLELNGDLARGSLVSFDQVLGNVGSEFRRGCSPVDEETIRTFGGPHTAGAGFASPERRGECQPSLSLSQTLGQAWQASTTAGPLELPLGDQPLQPASQADASNGRNVGGTHRADTKHSSMGSAHQGRQGGAGPLSDGSACGTPTASPAGSTRRHSRAGSSSELSPESVGGVRSSDRPRQRLGSGSGSDELEGNGRKALXAAEDETELAGQKLEKAFQCLAAEGRVRVGTDRSGSVGDGRRHQSASKLWPDSVLSDEHCSPSTPCSSDRMARRSMSRASTSPALEIGTSKMALGGDGHSVEGMVLESSELRDRALTFGELHAAGFGPGGTFPATWTLQQAASSSRVPLDSSAPSHNLLPEIHFGATGTTWPNESVQGVHDLNDPPSRDGSPCASPSHQARLPGSKRGSKSSDMFDGGHGDDYATDTHGGMSPRGSLDAGCTSSGHQEEPSSPRLGGHRSSLDMQEAYSDGLGLEDADMSMTSSPSQVTVKLRACLARFPPMQREEVLSQLIEIDKQLNAGNSPSAPAAPAGLPGKATNGLSLLAMMPPPRSLVLTKAQRSKSWGGGRDSSSDGSGEDEEGNSKHKTRRKGPKGSGDESSGADVKGGSSKPPAESTAAPPPPKVKGAPPPIKGKGKDKEGKGKGKGAPPPPAKGAGKAKGKGKADKKAVEQAKSKHELAKLKPLGWQKLNHVEEGTLWAIDDLDDIEVSMAAIEQLFAWGASGAKKSASVGAEEQKEVSLTTPQRVMSISIGLHSLRHHSMAKVRAAIWALSEEVLTQEATHILLVCDPKTHQPTVLPNKDEIEAAKEYLKSGQPQEVLDDASKFIVAVHDIPFLFDRLLLVSFRTTFASSAQSIQQQLNSVASALSEVRDSRRFASMMKLILKTGNLLNQGTARGEARGFRLSALSQLQQMKQVEGSTEPGNPSSLTLIDHLIDLIAEQKPDLLHLADDMPNVPFATRVELDDVKKNINQLRSDLARISRSAATAAGASSAEAAPQQEHVDTFSTAASLFVQQATTEIDALDAALEDVVRTYAEVAEFFGEKTQKASDLLPMHEWVGYVQRFLTDFERAVAAHLDRLERARRKSRRTATRRTLTAARLSRSTLKMDSMLSDKSAGVEGTVRTPTGAFQDAIGGLEGRA
>AmpCarCCMP1314031455_rbh_TGME49_206430
XWISAVVPALAITRWLSIGNVNGMRWLGYILTCPLMQLELVILIAPAVWISSVMTGPLHDGRIGQYMETLDLEDLDPTFKGVFAFPALCGMAVLLFFQLPLLALLHTCGRWRRQKEELPEGFLSLLLSVALTWWLFPAWWMMSWEGGSFLTNAKFNEMVFAILNLVAKVSFMLQTARMDKAYSTSHPDEVAAMSKCAEIPEVLRKPYLRKQQEGEVLRREEDVIAEVWALTNSVLSGFAVPEAADSHDSSSHPVQAARPAGSAXAAVLPEATDNEAPELSGGPVPYADETMTVSARSAADLRKSPKHGGAGPLGKWQRGLLDEGDQSTLRILNLGDVCAEFGGPMTEKTTSAPTTASHTPTGKGKGTLTGNLVRVDHLSQHQLEGSLREEGGTAEHAERRRRGPGSGDAQSSLGHRERSSRVLAQGQAAPTQRHGTXENVQPKGLQERLRAAGGASPAASNGRLVDGSVGLQFVGGSIPGSDRVGANESIVGASLDGQSVGDRTPQSLPGTERSAANATLGQTNRDERLLFHRPLISVAGATAILDAHSKVDGPQDPVQGADQDAACTGTAVGAGDYLEGYALAESVPACRGIHSSTSSANGSPAAGAYPADQSEGDKPQGLDHLTGSQSIAGPHGHVECYRTLTSIQGSNPVENAAFIDLDEQLRSSGTATFAQGADEAATAAAPSGVRHEGDTQLDGKSVSGTDSGPASGSAAEEFEGCNLRGASPVAAAVVLSEHAHTGQLAGHEASAGSESTADDGLDGQADGCKPAKPGADQAAASDAIANAGADQAAASGPIANAGEHFEGFDPAKSVPGIHKSTLSANETADSDIDDQSKGHQPQGVQGPFSTHEAAPSGSSAFGCTDGQPEGDARRDGKSVSGIDSGSANEGAVHVDQAEYSEGYNPQGVHQGAAGGNISDAASGGGATAVDASGASGGAAAVDDITAGTSQPTLGDTSTNADEHLCEGLEATNSGIHGSTSVNGSPAAAGEQSEAQSLQGPFGTHAGADQTALSGSITPARIGGHLDKDARLAGKLVSGTDSGSANASTADVSEGSKSQGTQGVDQAAAAAGLDEDSGGYQSAGFATGNGATDASTAGATAVDETMAGGSLGAHRHTPAGAPGGASQLAVGGAEHLGEGLETASLLPGVSLVNGSPGEAAEQSEGNAPQGTHGAGVAGLGVQFDGYHPGSGGSRSSSEGGDQAAAAGSFTDAGSGNQNAPEDSASAEDPDGEEQSEHGKVRGYASLPADGNQPDAGLDESGGCTPQGVDEVGASGNLAGSGDGQAEVAVSESMAIAGGHLVAPGLVKSVPGRRDSTSAASANQADADLDRQSDGCKPQGDDEAAAASQRGRSAGDQEATSGQGVQSDSAYGGTSNVGLVADQAAAIGSSGAVGQGHKPSQTGTCSDSTSESTAAAGLHDLSEGKNGQLSQGADQSGKPYLSPSALDESKAFQSLLESPSSVGGLSSHDGAEQGAVMAFKSPKALARSFAGADQVAASGSSGDASLGGESLASTGPAESYTATSGGSSLPGTYADGQAGDEHASEQDEARRKHHGLHRSRRGSEQGDHESDSKASAAEGHADFAEGRFSFAPARSSSARARHRGSRRGGEVSPRSGEGAQAGDWSPSRASAGSPNGTPRARLLAAGFTGLGDEEEGPLAVAAERLSAFVAGADLAAAQDTIPGGGRGVSFSSTAPANSFGAASSASGLPVTAEAATEHAAEEARSKAYSFGIGPQGSEYGSEQTDRESAATTQGSDPVQGLYSFAPGRQGGARQNPSLDGGAESLADGRGHVHDGWSPTIAGLSAEKDDGPDAVPTRGRGLRIGQIVGAGSKLLDSWSTAQGGTGSDFGTAGSTSPTCSARGLIEAEYGSVCSKSPWNSARGELPTPTGSVSGRMLAPQAVDGKSELPEGPATDHPTQGPPLLRTRGPFSGIPATTQRNNSRKKAEAKSGSHSQVRSGMHSRSAGSGSRSSSVGFMGTPSASPPARMRARGQFGSSESLRNAAAAELDGDAADFHGTATAEQSARRNLPSPLLGSDLAAAVAAGVANAASCSRPPAAKRSQSLTLDEQHHPHSAEEEVPPMLAVDRGRSFDLMPMGKAMWQEMLDELGEKSRRGDLTMPIVHSWQQPPSGSRGSDNGAHPLDASASAPGVASGGSELWNIGNADGSGSAGSDISLCSARSEESTGQAFPPLCIDTGERRKSAAHPRRSTAAFAAGAGTLDDGSGSDAEDHLNDSIGGNGRGHSRRSTFGAAGSESGEDASPELRRASLDSRGGSLSLGEAGGTASAPVGGFKGMGKGKKGMWVPQYPIPPRLPPMIQPAVMPIEQPAQVIPSTSRSSTPEAPSKASPLKASEDLLEDMLEPPPQVASDTSLKSPPKPEASAKGKSKNSPPTKGEGKAAKGEGKGKDAGKAAREKKIEPRKPDVKPGVHLKRLYWSSFRCNAANTVWNQIDQEGAEMDTNELEELFCDAPTDRRRKRAGESQERKVAKLQVYDPGRRRQVCVMLARLPPKQEVLGAIQVMDEQRLDRDQVELLLLNAPPPEEVKLLQKGEEENVVDEYHVWDTAEDFMLALIKIDAFRLRLQVWDFHNSFQDRFDVISRAQVQMAGGCEAVLTSKSIRHLLALVLYVGNYLNGGTARGRADGFAIDTLLQMKTVKMAHQGKQGSLVDYIVSQMERHYPGELAAIFAPAAEVETIRAAARPKLIDFAEELSSIKSTAERLLAAMEIRAAKGDKALEKPGERLRSRISEAEALRRKFDQLKESWTQLCVWFYMEDKSTAKTTDEFFGIWETFLSHIGEAREAVEKEKADALKRLQRTSLRARTSSFVVGKDEAPSRSMSPWGGGERAKGRYVRSHS
>AmpCarCCMP1314032609_rbh_TGME49_206430
IAGLSAEKDDGPDAVPTRGRGLRIGQIVGAGSKLLDSWSTAQGGTGSDFGTAGSTSPTCSARGLIEAEYGSVCSKSPWNSARGELPTPTGSVSGRMLAPQAVDGKSELPEGPATDHPTQGPPLLRTRGPFSGIPATTQRNNSRKKAEAKSGSHSQVRSGMHSRSAGSGSRSSSVGFMGTPSASPPARMRARGQFGSSESLRNAAAAELDGDAADFHGTATAEQSARRNLPSPLLGSDLAAAVAAGDSRPPAAKRSQSLTLDEQHHPHSAEEEVPPMLELTGDAALTWQEMLDELGEKSRRGDLTMPIVHSWQQPPSGSRGSDNGAHPLDASASAPGVASGGSELWNIGNADGSGSAGSDISLCSARSEESTGQAFPPLCIDTGERRKSAAHPRRSTAAFAAGAGTLDDGSGSDAEDHLNDSIGGNGRGHSRRSTFGAAGSESGEDASPELRRASLDSRGGSLSLGEAGGTASAPVGGFKGMGKGKKGMWVPQYPIPPRLPPMIQPAVMPIEQPAQVIPSTSRSSTPEAPSKASPLKASEDLLEDMLEPPPQVASDTSLKSPPKPEASAKGKSKNSPPTKGEGKAAKGEGKGKDAGKAAREKKIEPRKPDVKPGVHLKRLYWSSFRCNAANTVWNQIDQEGAEMDTNELEELFCDAPTDRRRKRAGESQERKVAKLQVYDPGRRRQVCVMLARLPPKQEVLGAIQVMDEQRLDRDQVELLLLNAPPPEEVKLLQKGEEENVVDEYHVWDTAEDFMLALIKIDAFRLRLQVWDFHNSFQDRFDVISRAQVQMAGGCEAVLTSKSIRHLLALVLYVGNYLNGGTARGRADGFAIDTLLQMKTVKMAHQGKQGSLVDYIVSQMERHYPGELAAIFAPAAEVETIRAAARPKLIDFAEELSSIKSTAERLLAAMEIRAAKGDKALEKPGERLRSRISEAEALRRKFDQLKESWTQLCVWFYMEDKSTAKTTDEFFGIWETFLSHIGEAREAVEKEKADALKRLQRTSLRARTSSFVVGKDEAPSRSMSPWGGGERAKX
>AmpCarCCMP1314036084_rbh_TGME49_206430
AQAPTTASSGKEKKKVATCLDAKKTQAVEIFLNGCGVTLPQVKSYVLELDESALPAEHFGKVVELYPKDEEFTMLQTFKDENDPKAVPWGRAEDFLISLMQVPEFMRRAECCMTKGTFSHELTNIMQDVIIQRDCLRALAKSTCLFSIFDLIVQVGNYLNFGTAKGAQRGFTMDTLPLLMRVEGFSDKTYTLMRFIMDTLEANRATRDGALEDMKLCDAASKLDFDELSRRCGELEKNVATVAVHIKPDDTQALGTSAVKDAKFEMSFQQFVLSAQKQLAELRTVVNEAAELSKETLLLYAXESETRTKIEELISKFKDFRKDMHEARQQNLLAKAKKEKAEKRRLERAATAKKAPTSEGTEAPAGGAARIVKPAAEKAKSPTGDNSAKLVRMKVQAPQRHNLQPKRHVDHVRQFDAPPVSPSPSTLDSLGFHTSQRMTLGPASRTEVYGRVGGAFPAQLAQIGQEAAAVGAGRMSMGVVG
>AmpCarCCMP1314049430_rbh_TGME49_206430
DMRGKLQPVCSQRQTWRNLMEAGSHEDASDERQSDEDVAADQGAVSPRVGVDELLDVPDDDEEEEEEDDDGDDEELDTYGLDAESLERWEEMMKANTFAALLEGSDAVVQNARNASSDLIDHVLNIMQSLDIFPQMYKKQLETLGGDLAAELQEFVGIIRRAMNKSQHMASVIFQLSEQNMDVADRLQNVVRVKGLETHLASLRAAGQHEILVKFMQNRMTKLKAEYDEMLESYGEECSKTSQLEEEVAELKAKVESVEKQADTAELDKLQAKLDEQTAKVEEQEGMLAEQAAKVADTQATADELQKQVDDLKQQLQASRQDAQSALPSTRAPSEVTVQERRSSVLGTAPTSLASLHQMMSDIETNIKSTPPAQTTAEPSAAEPAAGGKGKGKAAPAPVPEVTVLTLADTLPSGSTEPIAPVQPATSAPQAAGKAAAKGKGPPALGKGKALGTLEPATTAAPTEEATPAAATAATPVKGKPAAPGGKGKGPPVKGGIAPPDEQGATATPSAPDPAAHAAGVKGPPAKGPSKGGPAAKGGKQLGPGGLKGKGAGKAAPVDPGPEPPKDLEPKKFHWTNVVGTRYPSSLFALIAEPPEGTPKVKKVRVDLDSLNNFFFQRKKAAQAPTTASSGKEKKKVATCLDAKKTQAVEIFLNGCGVTLPQVKSYVLELDESALPAEHFGKVVELYPKDEEFTMLQTFKDENDPKAVPWGRAEDFLISLMQVPEFMRRAECCMTKGTFSHELTNIMQDVIIQRDCLRALAKSTCLFSIFDLIVQVGNYLNFGTAKGAQRGFTMDTLPLLMRVEGFSDKTYTLMRFIMDTLEANRATRDGALEDMKLCDAASKLDFDELSRRCGELEKNVATVAVHIKPDDTQALGTSAVKDAKFEMSFQQFVLSAQKQLAELRTVVNEAAELSKETLLLYAENPRTKIEELISKFKDFRKDMHEARQQNLLAKAKKEKAEKRRLERAATAKKAPTSEGTEAPAGGAARIVKPAAEKAKSPTGDNSAKLVRMKVQAPQRHNLQPKRHVDHVRQFDAPPVSPSPSTLDSLGFHTSQRMTLGPASRTEVYGRVGGAFPAQLAQIGQEAAAVGAGRMSMGVVGSHAASPGGSAVSSGRNTLGISSGRAGAGRASMGVSSGRMSMGANRGQKLNIDGASMX
>AmpCarCCMP1314058058_rbh_TGME49_206430
PGSGGSRSSSEGGDQAAAAGSFTDAGSGNQNAPEDSASAEDPDGEEQSEHGKVRGYASLPADGNQPDAGLDESGGCTPQGVDEVGASGNLAGSGDGQAEVAVSESMAIAGGHLVAPGLVKSVPGRRDSTSAASANQADADLDRQSDGCKPQGDDEAAAASQRGRSAGDQEATSGQGVQSDSAYGGTSNVGLVADQAAAIGSSGAVGQGHKPSQTGTCSDSTSESTAAAGLHDLSEGKNGQLSQGADQSGKPYLSPSALDESKAFQSLLESPSSVGGLSSHDGAEQGAVMAFKSPKALARSFAGADQVAASGSSGDASLGGESLASTGPAESYTATSGGSSLPGTYADGQAGDEHASEQDEARRKHHGLHRSRRGSEQGDHESDSKASAAEGHADFAEGRFSFAPARSSSARARHRGSRRGGEVSPRSGEGAQAGDWSPSRASAGSPNGTPRARLLAAGFTGLGDEEEGPLAVAAERLSAFVAGADLAAAQDTIPGGGRGVSFSSTAPANSFGAASSASGLPVTAEAATEHAAEEARSKAYSFGIGPQGSEYGSEQTDRESAATTQGSDPVQGLYSFAPGRQGGARQNPSLDGGAESLADGRGHVHDGWSPTIAGLSAEKDDGPDAVPTRGRGLRIGQIVGAGSKLLDSWSTAQGGTGSDFGTAGSTSPTCSARGLIEAEYGSVCSKSPWNSARGELPTPTGSVSGRMLAPQAVDGKSELPEGPATDHPTQGPPLLRTRGPFSGIPATTQRNNSRKKAEAKSGSHSQVRXHSRSAGSGSRSSSVGFMGTPSASPPARMRARGQFGSSESLRNAAAAELDGDAADFHGTATAEQSARRNLPSPLLGSDLAAAVAAGVANAASCSRPPAAKRSQSLTLDEQHHPHSAEEEVPPMLAVDRGRSFDLMPMGKAMWQEMLDERGGEKSRRGDLTMPIVHSWQQPPSGSRGSDNGAHPLDASASAPGVASGGSELWNIGNADGSGSAGSDISLCSARSEESTGQAFPPLCIDTGERRKSAAHPRRSTAAFAAGAGTLDDGSGSDAEDHLNDSIGGNGRGHSRRSTFGAAGSESGEDASPELRRASLDSRGGSLSLGEAGGTASAPVGGFKGMGKGKKGMWVPQYPIPPRLPPMIQPAVMPIEQPAQVIPSTSRSSTPEAPSKASPLKASEDLLEDMLEPPPQVASDTSLKSPPKPEASAKGKSKNSPPTKGEGKAAKGEGKGKDAGKAAREKKIEPRKPDVKPGVHLKRLYWSSFRCNAANTVWNQIDQEGAEMDTNELEELFCDAPTDRRRKRAGESQERKVAKLQVYDPGRRRQVCVMLARLPPKQEVLGAIQVMDEQRLDRDQVELLLLNAPPPEEVKLLQKGEEENVVDEYHVWDTAEDFMLALIKIDAFRLRLQVWDFHNSFQDRFDVISRAQVQMAGGCEAVLTSKSIRHLLALVLYVGNYLNGGTARGRADGFAIDTLLQMKTVKMAHQGKQGSLVDYIVSQMERHYPGELAAIFAPAAEVETIRAAARPKLIDFAEELSSIKSTAERLLAAMEIRAAKGDKALEKPGERLRSRISEAEALRRKFDQLKESWTQLCVWFYMEDKSTAKTTDEFFGIWETFLSHIGEAREAVEKEKADALKRLQRTSLRARTSSFVVGKDEAPSRSMSPWGGGERAKGRYVRSHSTPHI
>AmpCarCCMP1314058748_rbh_TGME49_206430
XERSHRAGVAQASDSTKWGKGNRNRLRASPRSAGCARDSSGATQDADAAAGLPRKNLSSRFQDWYLDDGSTELKKTELKSQWVQELPLQAMLPERGGESAAASTMEATASLESAVQSPCDFDQVVRRMKQQARERKRPCVEDVLSAVRREREAYKAAGGGFEKAGELDATSTPSCSSTCPCPSALPGTSGASVKNSAEGSSSATAEHAGHASVHKGPNGEGKVLKGDTGTMPLNSAAAAKVQAQWPAHVLQHLQEQGRHQECLQRQHPPAVKVVYVVKGILAAPALVVTLTMVLGADAMIQNCKHMXSLKSMPWQKLNHIEEGSFWAKATAEDDGIEVSSETMHKLFSNVDDTKHRSSAEWNLQDDIGSGFALSECSSVFGGDSNADKATIVDVQWPSSLVDRMQAQVALGTLSGSAAGPIGDDGGKRGMIRVSPEEGSYAREIIDPYRSGYGAAISSHEGEMASKSAFFAGSPFGIEGGGPACALSATHEKDGKEFMGGRSTPAHVQDAAWTGLSGSTHRPGLAGEGINAVATSDVTGSSAQDLAEEAGLDAMKWREGDSAPASEITSGSDDEDALPGSLELNGDLARGSLVSFDQVLGNVGSEFRRGCSPVDEETIRTFGGPHTAGAGFASPERRGECQPSLSLSQTLGQAWQASTTAGPLELPLGDQPLQPASQADASNGRNVGGTHRADTKHSSMGSAHQGRQGGAGPLSDGSACGTPTASPAGSTRRHSRAGSSSELSPESVGGVRSSDRPRQRLGSGSGRRTGGQRPQSARAAEDETELAGQKLEKAFQCLAAEGRVRVGTDRSGSVGDGRRHQSASKLWPDSVLSDEHCSPSTPCSSDRMARRSMSRASTSPALEIGTSKMALGGDGHSVEGMVLESSELRDRALTFGELHAAGFGPGGTFPATWTLQQAASSSRVPLDSSAPSHNLLPEIHFGATGTTWPNESVQGVHDLNDPPSRDGSPCASPSHQARLPGSKRGSKSSDMFDGGHGDDYATDTHGGMSPRGSLDAGCTSSGHQEEPSSPRLGGHRSSLDMQEAYSDGLGLEDADMSMTSSPSQVTVKLRACLARFPPMQREEVLSQLIEIDKQLNAGNSPSAPAAPAGLPGKATNGLSLLAMMPPPRSLVLTKAQRSKSWGGGRDSSSDGSGEDEEGNSKHKTRRKGPKGSGDESSGADVKGGSSKPPAESTAAPPPPKVKGAPPPIKGKGKDKEGKGKGKGAPPPPAKGAGKAKGKGKADKKAVEQAKSKHELAKLKPLGWQKLNHVEEGTLWAIDDLDDIEVSMAAIEQLFAWGASGAKKSASVGAEEQKEVSLTTPQRVMSISIGLHSLRHHSMAKVRAAIWALSEEVLTQEATHILLVCDPKTHQPTVLPNKDEIEAAKEYLKSGQPQEVLDDASKFIVAVHDIPFLFDRLLLVSFRTTFASSAQSIQQQLNSVASALSEVRDSRRFASMMKLILKTGNLLNQGTARGEARGFRLSALSQLQQMKQVEGSTEPGNPSSLTLIDHLIDLIAEQKPDLLHLADDMPNVPFATRVELDDVKKNINQLRSDLARISRSAATAAGASSAEAAPQQEHVDTFSTAASLFVQQATTEIDALDAALEDVVRTYAEVAEFFGEKTQKASDLLPMHEWVGYVQRFLTDFERAVAAHLDRLERARRKSRRTATRRTLTAARLSRSTLKMDSMLSDKSAGVEGTVRTPTGAFQDAIGGLEGRA
>AmpCarCCMP1314060122_rbh_TGME49_206430
XVSGSGTTGGPPVAGYGHIMDPQGSNGCPPLHDLSAVSGSPSEAGSSPRSPSNRLPAGSNQRELRLTSTGVLHGAGPPGAGPSGGGGGNVSALHGELQRLREENAQLQHRLDSAAPSQRGLDYKGLLSAKVIKTFADDMDVLGELGVSEKLQELEGLDSNALKQALLQVERYKRLLEAERAASGKVGNVTETPPAGGKGPGKAGKPAPPGKGGKGGAEATTEAAEEKSEEPAEGGKGKKGKPGPPAKGGPPAAPGEKGKGPAAPAKGGKGPPGPAKGPGKGPGAPAGKGPAGPGKGPAGAKGGAKGGKGGKGGKGGGGAAAGPEPAKPKRAPKTPMKALWWNKLQLDVQIQPGETIWDLVEDETDNIPIDDLEARFSKAATAPKAKAKPEKEEKKEKVQYDPQVVVGKEASLSKAPPAQTVARALQELNEDDMDLDVLAIIQEHACPDGGQMAQLTELRKTNPDVPFALPEQYMWVIGNIPASKQRLECWGFARTYEEREESYAKALEEVKRVVDCFFSADMLPYLLGVVLAVGNWLNGGTNRGQADGFDIETLGKLDAVKDATGKDLRSYIFEVFFMDYAQEAQALVEQLTPCLVNVNRRLSKDSDGTEKLNKSARWVFEDFDQCVSQLQSEYTTQYETMQMILQCSDDPADAFRRKIPDKFAEAKSRIDALVAQKDATKEAYQKLLKWFKVAGMKSSDFCLLWDNFMISADLIVNAAEKTKKEVYMPAFCQQKPVKLEHLKMLWGFADTDEKKSKEGSENKRQGRTSERLTRSQNRKGKGKGGETAAAEGGAEAAEADAPAGKGKAGKKGKLKAGKAQAAAAATDGTGAPAEDAQAGAADPSPAPAPAKGKPAPGKGKSKGPAPSADAVPEPADSEVAAPAPAPAKGKPPPGKGKAKGTPPPAAEAAPQEAPTEAQPLDFASEAAAPAPAKGMAPAKGKVKGMPPPSTSASAEEPAASAPEQGMPPKGKSKGAPAPPVASPLAAADALAPGEAGGLAGTAAPAPSKGMPPAKGNLKGAPPPPSVTPVGARPPTEAVPPTAAGGQMIGRPPPPSGGSGVAPEQAPQTPSTQMLAGSPPPASGMPPPGKGATKGSPPPPPPPRGA
>AmpCarCCMP1314065158_rbh_TGME49_206430
XVMEVRVPRQVIKQGFPAVRGAARVATCLMGAMAMIMQLILMEECPRVDHLMQVAQVLATXEEPSSPRLGGHRSSLDMQEAYSDGLGLEDADMSMTSSPSQVTVKLRACLARFPPMQREEVLSQLIEIDKQLNAGNSPSAPAAPAGLPGKATNGLSLLAMMPPPRSLVLTKAQRSKSWGGGRDSSSDGSGEDEEGNSKHKTRRKGPKGSGDESSGADVKGGXKVKGAPPPIKGKGKDKEGKGKGKGAPPPPAKGAGKAKGKGKADKKAVEQAKSKHELAKLKPLGWQKLNHVEEGTLWAIDDLDDIEVSMAAIEQLFAWGASGAKKSASVGAEEQKEVSLTTPQRVMSISIGLHSLRHHSMAKVRAAIWALSEEVLTQEATHILLVCDPKTHQPTVLPNKDEIEAAKEYLKSGQPQEVLDDASKFIVAVHDIPFLFDRLLLVSFRTTFASSAQSIQQQLNSVASALSEVRDSRRFASMMKLILKTGNLLNQGTARGEARGFRLSALSQLQQMKQVEGSTEPGNPSSLTLIDHLIDLIAEQKPDLLHLADDMPNVPFATRVELDDVKKNINQLRSDLARISRSAATAAGASSAEAAPQQEHVDTFSTAASLFVQQATTEIDALDAALEDVVRTYAEVAEFFGEKTQKASDLLPMHEWVGYVQRFLTDFERAVAAHLDRLERARRKSRRTATRRTLTAARLSRSTLKMDSMLSDKSAGVEGTVRTPTGAFQDAIGGAGGQGVX
>AmpCarCCMP1314069768_rbh_TGME49_206430
XTNDLTIDDLVARFSKSASAPKAKPKDEEGEKEKKEEVKXSPDHHRSKRRGWEGSPPPQEVTQALIDLDDKFISMDTLRIIQDNACPDPGQMKQLQDEVKKNPTAELALPEKYMWAIGNMPAYKQRIDCWAFVRSYPERQEAYFTALKECEQVIECFMDSEMLPSLLGIVLAVGNYLNGGTSRGQADGFDLETLTKLDAIKDPLGKDIRHYIFDVYFNNFAEKAGQLIDELTACLANVSRRLNKDSDGTEKLNKSARYCIEDFDGLVVQLQKEYQANHETMQMVLQYLEDPTDAFRLRMPSSFNAAKEKVDTLVALKDRSKESYQKLLKWFKIAGMKSSDFCLIWDNFLVPGDMIVNASEKVKKEIMVPVFCQNKPFGLDELAVLWGFKDPDEVAKNQAKKPRRRAGGRRRQKTADKSDGDKVGEGAEAEDNPAAKPSAEGADTASTPTEDHAASEGAAVPATTSSAPPKGKGKAPPPGKGKGPAASTPTEEHDASEAAAVPATTSSAPPKGKGKAPPPGKGKGPAASTPTEEHDASEAAAVPATTSSAPPKGKGKAP
>AmpCarCCMP1314070256_rbh_TGME49_206430
XPEPPKDLEPKKFHWTNVVGTRYPSSLFALIAEPPEGTPKVKKVRVDLDSLNNFFFQRKKAAQAPTTASSGKEKKKVATCLDAKKTQAVEIFLNGCGVTLPQVKSYVLELDESALPAEHFGKVVELYPKDEEFTMLQTFKDENDPKAXALGQSGGLPDLADXECCMTKGTFSHELTNIMQDVIIQRDCLRALAKSTCLFSIFDLIVQVGNYLNFGTAKGAQRGFTMDTLPLLMRVEGFSDKTYTLMRFIMDTLEANRATRDGALEDMKLCDAASKLDFDELSRRCGELEKNVATVAVHIKPDDTQALGTSAVKDAKFEMSFQQFVLSAQKQLAELRTVVNEAAELSKETLLLYAENPRTKIEELISKFKDFRKDMHEARQQNLLAKAKKEKAEKRRLERAATAKKAPTSEGTEAPAGGAARIVKPAAEKAKSPTGDNSAKLVRMKVQAPQRHNLQPKRHVDHVRQFDAPPVSPSPSTLDSLGFHTSQRMTLGPASRTEVYGRVGGAFPAQLAQIGQEAAAVGAGRMSMGVVGSHAASPGGSAVSSGRNTLGISSGRAGAGRASMGVSSGRMSMGANRGQKLNIDGX
>AmpCarCCMP1314074246_rbh_TGME49_206430
VEGFSDKTYTLMRFIMDTLEANRATRDGALEDMKLCDAASKLDFDELSRRCGELEKNVATVAVHIKPDDTQALGTSAVKDAKFEMSFQINEAAELSKETLLLYAENPRTKIEELISKFKDFRKDMHEARQQNLLAKAKKEKAEKRRLERAATAKKAPTSEGTEAPAGGAARIVKPAAEKAKSPTGDNSAKLVRMKVQAPQRHNLQPKRHVDHVRQFDAPPVSPSPSTLDSLGFHTSQRMTLGPASRTEVYGRVGGAFPAQLAQIGQEAAAVGAGRMSMGVVGX
>AmpCarCCMP1314078914_rbh_TGME49_206430
PPPRSLVLTKAQRSKSWGGGRDSSSDGSGEDEEGNSKHKTRRKGPKGSGDESSGADVKGGNKVKGAPPPIKGKGKDKEGKGKGKGAPPPPAKGAGKAKGKGKADKKAVEQAKSKHELAKLKPLGWQKLNHVEEGTLWAIDDLDDIEVSMAAIEQLFAWGASGAKKSASVGAEEQKEVSLTTPQRVMSISIGLQHHSMAKVRAAIWALSEEVLTQEATHILLVCDPKTHQPTVLPNKDEIEAAKEYLKSGQPQEVLDDASKFIVAVHDIPFLFDRLLLVSFRTTFASSAQSIQQQLNSVASALSEVRDSRRFASMMKLILKTGNLLNQGTARGEARGFRLSALSQLQQMKQVEGSTEPGNPSSLTLIDHLIDLIAEQKPDLLHLADDMPNVPFATRVELDDVKKNINQLRSDLARISRSAATAAGASSAEAAPQQEHVDTFSTAASLFVQQATTEIDALDAALEDVVRTYAEVAEFFGEKTQKASDLLPMHEWVGYVQRFLTDFERAVAAHLDRLERARRKSRRTATRRTLTAARLSRSTLKMDSMLSDKSA
>AmpCarCCMP1314083579_rbh_TGME49_206430
LSAKVIKTFADDMDVLGELGVSEKLQELEGLDSNALKQALLQVERYKRLLEAERAASGKVGNVTETPPAGGKGPGKAGKPAPPGKGGKGGAEATTEAAEEKSEEPAEGGKGKKGKPGPPAKGGPPAAPGEKGKGPAAPAKGGKGPPGPAKGPGKGPGAPAGKGPAGPGKGPAGAKGGAKGGKGGKGGKGGGGAAAGPEPAKPKRAPKTPMKALWWNKLQLDVQIQPGETIWDLVEDETDNIPIDDLEARFSKAATAPKAKAKPEKEEKKEKVQALLLTLXVVVGKEASLSKAPPAQTVARALQELNEDDMDLDVLAIIQEHACPDGGQMAQLTELRKTNPDVPFALPEQYMWVIGNIPASKQRLECWGFARTYEEREESYAKALEEVKRVVDCFFSADMLPYLLGVVLAVGNWLNGGTNRGQADGFDIETLGKLDAVKDATGKDLRSYIFEVFFMDYAQEAQALVEQLTPCLVNVNRRLSKDSDGTEKLNKSARWVFEDFDQCVSQLQSEYTTQYETMQMILQCSDDPADAFRRKIPDKFAEAKSRIDALVAQKDATKEAYQKLLKWFKVAGMKSSDFCLLWDNFMISADLIVNAAEKTKKEVYMPAFCQQKPVKLEHLKMLWGFADTDEKKSKEGSENKRQGRTSERLTRSQNRKGKGKGGETAAAEGGAEAAEADAPAGKGKAGKKGKLKAGKAQAAAAATDGTGAPAEDAQAGAADPSPAPAPAKGKPAPGKGKSKGPAPSADAVPEPADSEVAAPAPAPA
>AmpCarCCMP1314083730_rbh_TGME49_206430
DMRGKLQPVCSQRQTWRNLMEAGSHEDASDERQSDEDVAADQGAVSPRVGVDELLDVPDDDEEEEEEDDDGDDEELDTYGLDAESLERWEEMMKANTFAALLEGSDAVVQNARNASSDLIDHVLNIMQSLDIFPQMYKKQLETLGGDAAELQEFVGIIRRAMNKSQHMASVIFQLSEQNMDVADRLQNVVRVKGLETHLASLRAAGQHEILVKFMQNRMTKLKAEYDEMLESYGEECSKTSQLEEEVAELKAKVESVEKQADTAELDKLQAKLDEQTAKVEEQEGMLAEQAAKVADTQATADELQKQVDDLKQQLQASRQDAQSALPSTRAPSEVTVQERRSSVLGTAPTSLASLHQMMSDIETNIKSTPPAQTTAEPSAAEPAAGGKGKGKAAKPAPVPEVTVLTLADTLPSGSTEPIAPVQPATSAPQAAGKAAAKGKGPPALGKGKALGTLEPATTAAPTEEATPAAATAATPVKGKPAAPGGKGKMQXGPSKGGPAAKGGKQLGPGGLKGKGAGKAAPVDPGPEPPKDLEPKKFHWTNVVGTRYPSSLFALIAEPPEGTPKVKKVRVDLDSLNNFFFQRKKAAQAPTTASSGKEKKKVATCLDAKKTQAVEIFLNGCGVTLPQVKSYVLELDESALPAEHFGKVVELYPKDEEFTMLQTFKDENDPKAVPWGRAEDFLISLMQVPEFMRRAECCMTKGTFSHELTNIMQDVIIQRDCLRALAKSTCLFSIFDLIVQVGNYLNFGTAKGAQRGFTMDTLPLLMRVEGFSDKTYTLMRFIMDTLEANRATRDGALEDMKLCDAASKLDFDELSRRCGELEKNVATVAVHIKPDDTQALGTSAVKDAKFEMSFQQFVLSAQKQLAELRTVVNEAAELSKETLLLYAENPRTKIEELISKFKDFRKDMHEARQQNLLAKAKKEKAEKRRLERAATAKKAPTSEGTEAPAGGAARIVKPAAEKAKSPTGDNSAKLVRMKVQAPQRHNLQPKRHVDHVRQFDAPPVSPSPSTLDSLGFHTSQRMTLGPASRTEVYGRVGGAFPAQLAQIGQEAAAVGAGRMSMGVVGSHAASPGGSAVSSGRNTLGISSGRAGAGRASMGVSSGRMSMGANRGQKLNIDGASMX
>AmpCarCCMP1314084878_rbh_TGME49_206430
TPKTPMKSLWWNKMQMLVNMQPGETIWDEVLTNDLTIDDLVARFSKSASAPKAKPKDEEGEKEKKEEVKLLRIITDPNVVVGKEASLKNAPPPQEVTQALIDLDDKFISMDTLRIIQDNACPDPGQMKQLQDEVKKNPTAELALPEKYMWAIGNMPAYKQRIDCWAFVRSYPERQEAYFTALKECEQVIECFMDSEMLPSLLGIVLAVGNYLNGGTSRGQADGFDLETLTKLDAIKDPLGKDIRHYIFDVYFNNFAEKAGQLIDELTACLANVSRRLNKDSDGTEKLNKSARYCIEDFDGLVVQLQKEYQANHETMQMVLQYLEDPTDAFRLRMPSSFNAAKEKVDTLVALKDRSKESYQKLLKWFKIAGMKSSDFCLIWDNFLVPGDMIVNASEKVKKEIMVPVFCQNKPFGLDELAVLWGFKDPDEVAKNQAKKPRRRAGGRRRQKTADKSDGDKVGEGAEAEDNPAAKPSAEGADTASTPTEDHAASEGAAVPATTSSAPPKGKGKAPPPGKGKGPAASTPTEEHDASEAAAVPATTSSAPPKGKGKAPPPGKGKGPAASTPTEEHDASEAAAVPATTSSAPPKGKGKAPP
>AmpMasCS259003392_rbh_TGME49_206430
XPAGPAAGGKGAAAGVKGKGKGKAGGGPVLTKPEIKPAAAMKSLQWTRLVFEEKLEKASEEERKQGVMKTIWDKVADAYDKAEGGWQGLVPVDEVLARFSKAAGIQKVEKTDTGEKSKKLKEYXDHTESERRLPYEVMATSLPPTDRLSKAIETMDDDFMSSQWMKDLQPFCPDAEQLEQLKGLQVKMEETPDIPMGKVEQYMWALGQVSACRMRLRCWDYVRSVSDQLDLFQEQLRAFDNMLDGFDNHEAIAALLSIVLCFGNFLNGENKRLCQADGFTIDAFAALEGVRDPKGKDIRQLIFKRFFESPKLLQDMSCGLQGVLQRQIAKSEDGGSDESLQRSIRICIEDLDSQIGKFKAEYEKMFKEFKDGRSFITDQADLFKMRMPAAFAAAEERILRLEEEVGSSKERFDKLLRLYCAKETMDKRLQQREADAAEKEAQSSGKKGAKPKGLTISTDWCFMWDELFVPKALIDRRDDNTKKNVLVPLFCKGKPIDVDGMKILWELSNPEEEAKEKAKAKQKSSGRRAMRL
>AmpMasCS259003908_rbh_TGME49_206430
XSKMAEDFGRSVKAQAEILKRALQETEALQGDPSEGIQRIRGHLYYALHKASSLETAHESVLQESQSKLKAAHLQESQFVFTDIALQTPAPHSTLLSPQPLEMSAREEALEEADTAIGAGVSDTTLCTEGRMTAGKLPARGEACEAEPGEPEEAVAGDGGSDDDLVLISRPLSPASVVAEEKCPGSPSAPLLMTPLTLASDGTADDAAGLPRTALDSPGVSPILSLSMATQHFSMCADEDPMIPIQTDIEEVYDFGSHTPAALVGRVELGYWSPPARSAAHRTNGNSFFQSKGGEAAGAAAGKAAVTVVHHSDAAAGKAAPACTEEQVKEAERAPDACGSKPASRPEACVRSASPPGGQPAALVRSGSPPRRELGVPSRDQVARHASAALMRSASPPRSEPEVARRDQVERHGMKPPHEEVAVKGFGAGRPHAPARCAEAVTETSVLPCADHVKVGCSGGLRAGGALEAQPTAADRARSVAGRAALELPADSDDDALLGGRAGSQLPPNRCSPSPTLSRPNALADLRARAVALAVEEVPKGRSTASSSTAPSPASSAAQQLKPLRSGNAPDPQSQQSETEEQPHATQNIRQRVAVLEEKLRTQRVAASEHSAVGGGGGAASRNASPRPSSAAPAKVQKKPANVPPLRLQSNCPALAQTRSEHFDRQTSGASTAAAAWSTPRGTARLSYRESAASETMRERVAMLEEVFRRGTTGSEEEEAGSGPAASQLPAAFVCKTLSGKKQSTPRTKEALEAQPMDSAQGAGAWEAASCQPALPRSGSKRVATESQQSSSHAQRSPQEGGEVGRQQLHTSSLEAAQMPHAFATSTPLAAGNAKMQLAQASVAAAQRKWGQLVELAVQERVATAWLIAVAAEAAARVVVARDRECKPRALAERVQRSVSQAXLELSPVSPGASTTTAAPATSPPPEVRKAKGQGKAPPPPPKAAAAKPPPRRSTAPAAKARPAPRKQEVKPKTVMKKLFWNSFILEEAVWSASRSVWSNLGLDASAGLAFDTEELEQWFGELPAAGRNATKHLHGRLEAVQKKRRVLGESRRRQLCVMLARLPPVEQTVEAIAEMDDARLSKDQVELLLANIPQSDEISSLQVAPAAEGDGAGPVEWDDAEAFLLQMTAIPAYGARLQIWAFENCFDERFEAFQAAASDIQAACRALRTSPQIHRILGMALSVGNYLNAGTNRGQADGFSMEALVQMRMLKSQQGGSLVDFIVRELEKAKPGHLDNLFGEFGDVHVVKRSARHKLSDLVQDLTSYRAQAEQLVRSASRPGGSTTAVEDVALRVRGRRVETRVHELVVLQEMYAKAEEEYRELCAWFHDGEGKASLRPCDEFFGIWDEFLQSVGRSLEGLQHRSRRKKAQLLAARRPLNSVKKALHSTPPGSDYGGLELLDDDVDGALDSQAGWPSRQQRRLTV
>AmpMasCS259018177_rbh_TGME49_206430
XWSPPARSAAHRTNGNSFFQSKGGEAAGAAAGKAAVTVVHHSDAAAGKAAPACTEEQVKEAERAPDACGSKPASRPEACVRSASPPGGQPAALVRSGSPPRRELGVPSRDQVARHASAALMRSASPPRSEPEVARRDQVERHGMKPPHEEVAVKGFGAGRPHAPARCAEAVTETSVLPCADHVKVGCSGGLRAGGALEAQPTAADRARSVAGRAALELPADSDDDALLGGRAGSQLPPNRCSPSPTLSRPNALADLRARAVALAVEEVPKGRSTASSSTAPSPASSAAQQLKPLRSGNAPDPQSQQSETEEQPHATQNIRQRVAVLEEKLRTQRVAASEHSAVGGGGGAASRNASPRPSSAAPAKVQKKPANVPPLRLQSNCPALAQTRSEHFDRQTSGASTAAAAWSTPRGTARLSYRESAASETMRERVAMLEEVFRRGTTGSEEEEAGSGPAASQLPAAFVCKTLSGKKQSTPRTKEALEAQPMDSAQGAGAWEAASCQPALPRSGSKRVATESQQSSSHAQRSPQEGGEVGRQQLHTSSLEAAQMPHAFATSTPLAAGNAKMQLAQASVAAAQRKWGQLVELAVQERVATAWLIAVAAEAAARVVVARDRECKPRALAERVQRSVSQASWNCRQCRQEPPPQQLLPPSPPPEVRKAKGQGKAPPPPPKAAAAKPPPRRSTAPAAKARPAPRKQEVKPKTVMKKLFWNSFILEEAVWSASRSVWSNLGLDASAGLAFDTEELEQWFGELPAAGRNATKHLHGRLEAVQKKRRVLGESRRRQLCVMLARLPPVEQTVEAIAEMDDARLSKDQVELLLANIPQSDEISSLQVAPAAEGDGAGPVEWDDAEAFLLQMTAIPAYGARLQIWAFENCFDXAXDIQAACRALRTSPQIHRILGMALSVGNYLNAGTNRGQADGFSMEALVQMRMLKSQQGGSLVDFIVRELEKAKPGHLDNLFGEFGDVHVVKRSARHKLSDLVQDLTSYRAQAEQLVRSASRPGGSTTAVEDVALRVRGRRVETRVHELVVLQEMYAKAEEEYRELCAWFHDGEGKASLRPCDEFFGIWDEFLQSVGRSLEGLQHRSRRKKAQLLAARRPLNSVKKALHSTPPGSDYGGLELLDDDVDGALDSQAGWPSRQQRRLTV
>AmpMasCS259020673_rbh_TGME49_206430
XRDQLPQQQLQEELHWSAVPTAQSAXRPQLADQQLPSGGGSLAALALIAVAEGTAAAEAYAAASARPRPAQIDVALAQKAGSMSSPMPAQLHDAGDTLMKARDSGGLPAALPQPQPQSDPKGPSFCPEPRRCISGPSGCPGEAVTSGEVQQRSLTEGGGWRRPELQHLAKRSCGTGIASCPLDGGRKASASLGRGRGRSSPKGEDEGRGRMLDSMSRRQTTSPRVEGGRGAVQHAQRSVSAVSTDVSLSNELGQILNGGLRSCDRGPGRGWRLNNSREEETQPLQKGPPKGKCRGKGVAGASQIASESQPKEETEKEKKEEEEEEEEEKKEKEGEAPPTSGSKAKGKGAKPCKGGPAAAKGKGGKGGAPPPPPGGKKGGGRGKPARVEPRKPSVSPRVAVKKLFWNPITLPSEEGAPPANSSANVWEKIHSSAVKFDDAELEALFAEAIIDCSPRVADIGATNDAFDRAQPTRRQKRLFEEKRRRQLWFMLALLPDLGILVDAISRMDNDVLAPERVELLVSNLPTTDEISMLVMNNELAENEVWDVPEDFMLRLIAVPQFRLRVHVWDYLNSFDAVHTSLAKACKETRAACQFLQQSRGIEQLLAYTLYIGNYLNGGTARGRADGFDIESLGKLRAVKGCHKEGRSGETLLDFIVEQIEQEHPNVLQNMFEKELEAECLHAASKHTLSDMSSQVTTLRNQAESFVKEIDSSEEVPDGSLLARRLGVESSLQRLAALDADLKAVGDEYVALCEWFHLDAGKSKSVDQFLGLWNTFLADVKKSWEGLQKAHERGPATPKGRPPVPRRVSISCSSPRAFSPRAFSPRGRSLSMSMDGEPQGDDRKLKGPSPTRQRLRTAERRNTVGDLQERTRIRRPLSSLGGVTDGGECDSAAQTPCHSPKLECHDPASDASPARLMGDLNVWGVEAGEAKERSASIGADKYNGCTKALAAA
>AmpMasCS259021237_rbh_TGME49_206430
XPLHLAAKTGSKDAIMLLLEASARPGLEIRDFRGYTPLDYASKKGFMDVQPLLDVSKASSTSPAAAQPPAASGVPPPGARLPGPPGPTSGRPPPPAPMGILPGAPPSSAGGDPSSPGTSAPPPGAMDGGQLQHTDGRAGAPALPQHRLSEMHLEMLRLREENASLQKRFDEAAPAQSGLQGPLSAAAVKKFSSDVDELGQDGVAAKLGELGGLQGDALTQALLQVDRYKRLLEAEKAANAASGAGATGKGGKAGPPGKGAKKGDASGQDDRKEEEKKDVTADGKGGKKGKAAPPAKGEKGKGPAAPAKGKGPPGKGKAPGPKGGATKGGKGSKGGKGAVAAGAPGAADENTEPQGPEYGKPKRTPSVPMKALWWNKLQFDIQLVSGETVWDLVEDETDNLPIPELEARFGKNAAAAKAKPKAAKEEKKEKIQTLRIITDPNLVVGKEASLSKVPPAQTIARALQELNEDDMDLDVLHIIKEHACPDGAQMQQLAELRQKHPDIPLALPEQYMWVIGNIPASKQRLDCWGFVRTYEERHESYAKALDEIRQVIDCFFAADMLPSLLGVVLAVGNWLNGGTNRGQADGFDLETLGKLDAVKDAAGKDLRSYIFEVFFTQYTEEAEVLLQQLGPCLMNVNRRLSKDSDGTEKLGKSARWVFEDFDQCVSQLQAEYTAQHETMQMILQCVDDPADAFRVKIPDLFAEAKRRIDGLVGLKDGTKDAYQKLLKWFKVSGMKSSEFCLIWDNFLISADLIMNAADKVKKEIYVPAFCQQKPVKMDHLLMLWGLKDPEEKKSGGAGAAKDKEKDKAADKHNGRKSMLIRNQNRERKGKGKGKGKKGGTSDGIPPADGEGGGESQAPEAPALSRKGKAKAGKGQPPAGGTALRATSPPLTTNEVATELHPQPPVPRGEAPAAASQAATAAEAQEPTPSPAAADAPGKGKMMPCKGKVKGKPPPPQPPAA
>AmpMasCS259021784_rbh_TGME49_206430
XAKAKGLXLEEALVKAKGWVKEEVPVKVKGLVQEEVLATVKGWVWEEAPVKEKGLVQEEGLAKAKGWVQEEXAGEVEGLGPGRGAGEGEGQGPGSGACEGEGLGQGRGAVAGEGLGAGSGAGEGQEGSGAAQGEESSEVDKGITDGEEVDGLADALTPPPGSEAYTLGGRGITFADDVENHFVSGDILEDAQAAVAAGGSTPTDTGTATKAVTWQDAADGSGGDGAGLPPARRPLGIEVRRSSLKRGTSDFSPAPASVSPHSRGGSPRTPTRLRAAGFPDPPPEQVAPGGFXXXXKALSEDGASFSSAAGYANFGEGAQAVERHRHKTYSFGHSLGLTWKKDDGAGSFSEAASDHAMAPEESILSPRSVHGEGRSPEDRSFSFDTKPLNQLAEAQRSQRLSMKDSGSDFGSPSGEGRGHFNDAWSPGGFNSATSLAEDGATDPAGGPRGWDGGGRVASDFGTAASESPSRRSAQGLAEAEFATVCSDSPLRSSQGTLAVHVPGAKEGAENDDDDDGAMAEMDSPLQRAFAPPPLEQGSGTRSAVSSSAPSPLGSSSWPQIPKSFGSGAASPHGTPSPRSEHPWLAGGMAADSKSDQVGARQQQLLRAGGPCMGVPATMFRNRSRHGAEMEGPARAAVKSRSGGGSGSRSSSVGALDVNASPLRARARGGQASGVDENSRQPVRTLAEMSASGYAGDVGSSISLGDGAFAASSNPARRKGSITSPLLGSEIAEAVAAGVARGSTWSPPPTGRRCQSLSHNPAEHRSDSDELEGLPAMLDMERGRSSDLMPMGPDMWKLMYEEIGEKSRRGDLTMPIMHPLRQVSGGSASVGGAGVMSAAPSDAAGPMVAESSGGSEHWTTGHVPFSRAGSGASESVESAGSIGMDVKRDSQVSEGDHMTSVRTRRSTVAFSGIEDLAEGDDDSDSGSRGASRCGSGDEEDPLQSAIASIGRGSRLSHRHSHHHHHHHSHHDADEGSSSGSASEGDDACSDGGPRSRRVSSAGTGTASLSADAARGGIASAPVFQMAGKGKGGKKGAWVPQYPIPPKLPPMVQPAEMPKFMPPEDYTTPTATPSATPAASRPSTPDRSEKDKVSSPKEEELLEDVLESPPKAASDTSSKGTGKATPKTPPATPKKGEKGDAKGKGKGSPPSKGGGKASVPKAAEPRKPDVKPGVHLKRLYWSSFRCNEANTVWNEIDQEGAEIDTNELESLFCDAPSKGTRRKTTGDVAERKVTKLQVYENGRRRQICVMLARLPPKPEVLHAIQTMDAQRLDRDQVELLLLNAPPSDEIKLLEKGEEDNVVDEYHVWDTAEDFMLGLIKIDMFRLRLQVWDFHNSFSDRFNVISHAHECLNAGCHTVLTSKIIRHLLALVLYVGNYLNGGTSRGRADGFAIDTLLQMKTVKMTHQGKQGSLVDYIVSQMEKLHPGELAEIYAPGGGVEQVKSAARPKLNDFSEELRSIKNNAEKLLESLTAKDSQSDPALTQHVDLLKSRISELEALRRSFEDLKESWNKLCVWFYMEDKSTKKTTDEFFGIWEQFFSHIGAARDAVEKERAEAAKRLQRSTVRSRTTSMVSGKDDTPKRSPSPWGGGREPGKRRVARSHSTPLIQP
>AmpMasCS259039603_rbh_TGME49_206430
GQPTPGAMDGGQLQHTDGRAGAPALPQHRLSEMHLEMLRLREENASLQKRFDEAAPAQSGLQGPLSAAAVKKFSSDVDELGQDGVAAKLGELGGLQGDALTQALLQVDRYKRLLEAEKAANAASGAGATGKGGKAGPPGKGAKKGDASGQDDRKEEEKKDVTADGKGGKKGKAAPPAKGEKGNAAPAKGKGPPGKGKAPGPKGGATKGGKGSKGGKGAVAAGAPGAADENTEPQGPEYGKPKRTPSVPMKALWWNKLQFDIQLVSGETVWDLVEDETDNLPIPELEARFGKNAAAAKAKPKAAKEEKKEKIQTLRIITDPNLVVGKEASLSKVPPAQTIARALQELNEDDMDLDVLHIIKEHACPDGAQMQQLAELRQKHPDIPLALPEQYMWVIGNIPASKQRLDCWGFVRTYEERHESYAKALDEIRQVIDCFFAADMLPSLLGVVLAVGNWLNGGTNRGQADGFDLETLGKLDAVKDAAGKDLRSYIFEVFFTQYTEEAEVLLQQLGPCLMNVNRRLSKDSDGTEKLGKSARWVFEDFDQCVSQLQAEYTAQHETMQMILQCVDDPADAFRVKIPDLFAEAKRRIDGLVGLKDGTKDAYQKLLKWFKVSGMKSSEFCLIWDNFLISADLIMNAADKVKKEIYVPAFCQQKPVKMDHLLMLWGLKDPEEKKSGGAGAAKDKEKDKAADKHNGRKSMLIRNQNRERKGKGKGKGKKGGTSDGIPPADGEGGGESQAPEAPALSRKGKAKAGKGQPPAGGTALRATSPPLTTNEVATELHPQPPVPRGEAPAAASQAATAAEAQEPX
>AncSagWS2016004535_rbh_TGME49_206430
MPEADKMKQLSGMKDQYDTMAESEQFTCEMSSIRRITPRLNSMVFKMNFSEMVSEIKPDIVAATAALEELRQSTKFAKMLQLILLMGNYMNSGSRNAQTIGFELNYITKLENTKSHDGKKTLVHFLADTVEKNHGDLVNFTEELLHIEKAVRVSEDNIQKNIKSMEKSVKQLEIDVKNSQNDKSAPPNDRFVEVMKNFSKTARDQCEVLEGMYKKMRSAFEATAKFYCFDPKKYAMEDLFTDSKTFMDTFDKAIKDNHKLRETEEKIRRAKETQEKREREKKEKMARKKALVDMNADDDQEGVMDNLLEALKTGSAFHVTEKGKTARKGPPEQQEVCGIYIGH*
>AncSagWS2016031301_rbh_TGME49_206430
GNYDRIKTSVDLLEAANREIRTSMKLKRVLQLILRLGNEMNKGSAAGFKIPSLNTISEIKTTTKPVRTLLRYIADIVWEKDPTWLELASELSSISKAKSVDLVDAINQLSILFSGLEKIKMTSKTVATNNASAGLHDDKDPLEQILEEVLLDIEPLVADLRAAVDEVKTTFVSLCIYLGESEKAAEKTTPASILSSLSKFVSDVESIRKEKHDKEERLKKSHSIKGGGKDHLKPVKPLPPTKNQLPVTPQKKLATKLAIKKAVVMAPPKASAAESNAVMDILGDF*
>Ari_ATCC50986007309_rbh_TGME49_206430
KFDGQVNDLNAQSQLIIAIHDIPQLENRLKYLMFMNEFEDKLHDIMNKFELVQKCCETLLEEEGFHMFLKFCLEFGNMLNKGTIRADAKAFSLLSINTLLFTRSKGPYYLSVFEYIMNKIYHHYSSIFTFLSKFDIFNEADKINTEELSQQITSLKRQLIEIRSAIKNANNAPKKDYGFIDCFKPFYDKASKKIIKQDDMAKAQMQAYRETLNAFGENEQTKSEEFFGKIKELYSFMSAWIKRERDRRKFESRKMALGLK*
>Ari_ATCC50986017170_rbh_TGME49_206430
MADPDELRNAVRSRRIQQAVKKGEKVSSEMDDDYMVNLSDPKNMALFEKFFKLKKIPNFQNFFIALEKDPERLTEIGKFCKYMEEYATPQRTEELEMKINQTQKKLKGAHEQVVMLEETINSYQEVINELEEKCNEQEDEIEKLKKQIAEAPKTQAQQPEPKKEEPKKEEPKKEDPLKEKTAKLKAQANKPPTSTAETQTDPVKFDDGKSTTTSGSTSVGAPPTLGNSLGGPPKLGGPPSLGGPPSLGGGPPKLGAPGGLGAPGGLGLPNLLGSVEKPKNVKRVFIDALSGPKLQNSVFQKMQEGKKKEIKFDDLEKVFENVTKKPAARGGVEEKKEEKKKKGATCILPDAKRAYQMNIMVNKFRKYTWDQVRDAILNLDKKIVNNELATTLLPFAPQPEEIQVCADWDGDKTELDGASNFMVAIHNIPRFVFRLRAFVFKDEFEAKVEAAVGDIGTFYKGCKTVKQNTNFQDFLSYTLQVANFLNAGTNRGNAQGFKMKSILAFNGVKSADGKTSLYGYIIEKINSENPECLNWVKEMKIINDLAKMNVDELTRDVDMIKSQINTIKVHLDQSEKSNPKDEGFINTFKEFYEKSKPVVDDADKEAKECKEMYFECCKYYGEDEEGIKKQTSEEYWGLWKQILEVTTKEVEKVQKPAKKK*
>Ari_ATCC50986018584_rbh_TGME49_206430
GGPPKLGGPPSLGGPPSLGGPPSLGGPPKLGGPPSLGGPPALNKPPEKPKKKMKPVFVDSVKPAKFENSIYVEVFKKQPGVQFDDLEDMFENAPPKKDDKPGGGGPSKPAQKQKECILPDPKKAYNINIMIMKFRKYSMEQLRDALINVDTKIINPDNASTLLPFCPDPEEIQIAKSWEGDFDELDGASQYLMEVYKVPRMPIRLRSIMFRDEFEGRIETVKEQLETFKKGCDVLEKSEGFKSFLGIAVSISNALNAGTNRGNSYGLKPKSLLAFNNVKSNKPGQTLLTYMLTKISDQKPEILDFAEDFKILDEVCKINIENPTKEAGAIKGLVNGLGNNIENGLKMTPKDEAFATAFKEFHDKAMPQAEKVQKMADEINTQYVHVAELFGEDKDSLKKITSEDFFGIFHQLNGHILKFQKAEEDRKKREERMAKMKAKQHH*
>Ari_ATCC50986023172_rbh_TGME49_206430
QNNNNNNNKLGPPPNLLGGGGAAGNSSLGPPPNLLGGGAGNSLGPPPNLLGGGGSSLGPPPNLLGAGGGVSTLGPPPNLLGGGGGGSKLGPPPSLGGPPKLGGPPGLGPPPSLGGPPKLGGLGAPPLLGGPPKLGGPPGLGGPPGLGLPPLLGGGGGLQQAGGQGAGSNIRAPKDGLVGKKVHVNPIPRYKMNTTFWAKPPQKIEDKKEIKVNFDEVEEIFFQKKEEIEKQRRKTVAVTSTKPKVVNILEPKKINNTAIVLSSFPGNTDNIIQSLRKCEDSLQIEHLQKILSILPTDEEKQSLNGFKGDWSEVSSTEKFLKALIDIPRIKQRLFCMTLKKNFDGDFDEYMTHTLNMNYPFTFMKNDKNFPSVLRTALDIVNFINFGTNKGNAPGFTLDVFGSLDSLKGYDKKTNINYLLVKSIKESDESYLSFVNDFARFDKATRFEVGDFEKKQKEFQDGANKLKEELDTVKTKLEELKPEQEEEKMTYECFLDSFSAFMEEMQSKTNIYDRKLNSLKEDINIVGELYGEDKNYKTKDFIEKLMNFASNLKVQMVKFEKEKAKKEKEEEARKKKEEEEEKKRKKQEEAKAKAEAQAEADLMDTGEENVGCNDGEENAEKQRVKNKTKAMHNPLSEPIKYGIEDGKSKKPPTQFKKETLKERVSIQMRNTIKQLRKDISSGKHKNALGLIKDSPTKIPSNSGKPNTQMAPSEGKVVVNNKKGLVSFK*
>AzaSpi3D9005235_rbh_TGME49_206430
SPASWPPWMQKGSGLPCKGGALPWSAAGGQAEAPQNPSAVTPPACKIEVHSPTDASANATIAPCIASPSPSVAPSEAPSSACPSPKNTANPPPPSPAPKTAESTPPPEKAAEAPQLSSPPPKKGGGPGKGAGKGSPPPPKKGGTPAGKGKAAVEPLKPNVVPRVPLKKLFWTPICLGNAGERGTVWERIHELGATFDTDELEALFADQPPGGGQASAGGRRPSASPEKARVEKRRLFEEQRRRQLWFMLALLPERDTLTRAVAEMDDEVLQPDKIDLLLSSLPSADEESMVRAAQKNITLGEKEVWDIPEDFMMKLIAVPEYALRIRLWGFLNGFDSTLDRLRAAERELRSALEYLQGSERVEKLLALILYVGNYLNGGTSRGRADGFDLDALTKLAKLKASHHCTLLDFIVGQMEQHCPGTLWQIFGPGQEFERVHLARRHRMAEMEEELSALIGQSDGYLEKMAKCDSEDDRALAERREQLVAKTGHLQKLRASFDGWSKNYSSLCSWFHVDTQKVSMEEFFGIWDNFLTDLQKALHSFEKQHRAQRKPRRVASLPPPRCSLQSHSPSERXAARHRMPAGGPSSSDCARTPX
>AzaSpi3D9015097_rbh_TGME49_206430
CTGGSSASSDQLGPERRHPSDLPESGAVCYAASFAAVGYANGPAVESTNVGFACGNSADRGPCKEVGAGLGIGSAGHAEALDGGGTDSARLSDLDGIRLEVRNRSDSTSPCTFTAINLEVTSSSTPSSRSMRMRVEARASAAIGSSSGSSSPAASAFAGALLDGRNHTPPRRQLQVAQGEIVPASEASELCEAEEGGAKISGSPWCTPRSEASRLPSHCPSPTAEDQDVMCPTEQTPVHLQKITSLDDIDVSAHLSMGEVAKDSSSSVVQNLEDSFGRGDDLDMKRTPGPACFESLRIGGAPVAQKKNNACESPKKSAEQLAAEGQEQRHRGQARSCPDLHLGMDEERELKFALPEVESQAPGHAGHVSEVGMIIAVPARVERCLSXRAFREHFRQELGEAQDPGTKQHEGGDSGAAARSIAAGKDQAPEDCRSPSWVATPPLAEVGNHRRGSLEFDLLESNDKNRRSKRLPEEEESRPSSSSSSSSSSSSAHRDHAAGEPSPKTPEKPGVAPDEASFRTITIAEAEASLPGGGKDKSAPGLTPGEKGAGKTAIGPWLSPDSRGGKGAAPPPPRKGSGASVGKGKAAPAEPWKQDVAPRVPLKKLFWNRICLAGTEAADQRTIWEKIHAESANFDVGELEQLFSEQTSAEPRSPRERPGATSDGAIAERSGGVVVPRRRGLLEEKRRRQIWFMLALMPDMDLLLDAVTCMDNTVVDLEGVDLLQSNLPAEQEVALVRAAADEVVLNEDEVWDTPEDFIIRLIAIPQYALRVRVWSFLNTFDAVFARLHTAQEEVLNACSFLQDSPRVERLLALVLYVGNHLNGGTPRGRADGFDLEALLKLSALKSKHHRVGSPGLGGGISLLDFIVRQMEREHPGLLMQMYKSGMEFETLHVAQRHKMSELHAELTGLIGQAESYLQQMRCCGVADPLATRAEELERRLAQLRRLSTGFEQFQTRYAKLGEWFHMEPDRLRPSDEFFAIWDAFLADLKRALDASTRERRRPSSGGPPARRRTSAPGTMVLAGSAQRIAQIERNHTPRRRSVSMELSGRGERSTERLAX
>AzaSpi3D9023185_rbh_TGME49_206430
XEPCCLGAMTGKAAVPGIPQLLSGPTSPARTRRISICSEEDACRAGGGSRLPPSDIESAYDFRFLDSASLLPHQHADSRGSPCAAGAAASRSSACSTFDRALERFESLGFGAIDCGTGAAASLGRSAATAGAADFRPPRRPRGSAFDPLERAGATKLLKEGLLAGRHVAGALAASALSTVPSPARGGAARSAAPAACDEDAGSCFQRCSSLADITNKAGRRRSKGGELCAVAGQAQAGLPDVDPKRASRPATGPTSVTAMGHTSATAISRGGAFESLEATSTAAIASLAVSSPPALPGDQGERASLSGSGSAGAHVGQSPTVIDLIRGRAAGSRDPRSPVGEGGRRTARSLTFDDEVMEEAPGIALGSASCKARVTPASACALLEQTPTTEEGPDSSCLSSVGEARGVIREDTTMTGCEEEYHPSCASPMCVKQASMPCAVSESPPVRSTGPTASPDSAERRINEALRERVAMLEERLKQKEACVTPVPSQRDGEEEEVAAERPSEGSCQGQEQGQSPGATGAETITPPPASGVQSRPPGASPPVTGGKGKGKGSPPTPPPKGAGKGKGATPPSPATTETPPGSASGKGKGKAPPRPPPRSSVGGRPRGLTEGALQGRAPDARRKSEPIPRTPMKRLFWNSFVLDEEETLVERPSTVWSSIEQEGPFVFDAEELERLFGENPLCGRALMSACSGTAESAGSXSLVARLFEEARRRQVCVMLARLPPVDITVEAVTEMDDQRLNKDQVELLLANAPPAEELAALRTAEQSLEQQEGVGKAPAWEDAEAFVLRIGAVPAFALRLQLWAFENAFDERVGLLRAAAEEVHAACAALRASPRIRRLIALALSVGNYLNAGTSRGRADGFTVEALAQICTVKALQPGAGATLLDFLVRQLERERPGYLDSLFSKEAGEAWTVRRAARHKLGDLASELDACLAQASGLANRAAASEETPLMARGKSLRARQESLTSLQQRFAEASEEYRRLCAWFQEGNGQRAPRPPNEFLGAWDGFLQAVRVSLESLYGGQTRRRKELAARAHRPLEHVKRTLNLDESSQLPEDKVM
>AzaSpi3D9023294_rbh_TGME49_206430
XPPPPPPADKGKGKGPPPPAEKAKGKGKGKPPAPPPGPAAEAKAKAKAAADMEKKSQEEAKKAHKLAKLKPLGWQKLNVVSEGTIWAEENALAVEISRSAIECLFAWGSQGKKPRNRLDSQDEAAKVSLTTPARSMGICIGLHSLRHFSMHVVREAILALDPEVLSPEATDLLLTCDAKTKQPTVLPTEDEVAAAKTYIQDEQPFDALDDASKFLVAVHDVPHLHDRLLLHQFRACFGDRAAILQQQLETVIEALQQVRGSKRLASILLLVLKAGNLLNDGTARGDASGFRMSALAQLPQLKQVEAEVPPTSPDVMDDEGEVQRRRSTNGASLSLVDHLVDVIADQRTELLCVGEDLPSVQAATRIELEDVGLNLRQLRADLNRISKSARLENVEEGGSGGGSGAADDSPGSKALKGDVFTTLARSFVTHAEDRVQELDDSLVRAKSTYVDVVSFFGEKPGPNGADRMPAHEWLRFIDQFLQDFQRSIAAHRAHAERAHRRARRKQGGDRRKRNSLPASTLLPTVPQLPILEADRDAAPSEADGKPLRGRMMSEPGPLRLRESDAAQSDLTVVREIRGESDASEQQASKPEACHPDSGDAIDSSAPQEGEVASARSMADKHSGAGTSHGHCIPATLRKAALEVVIGLAKTWWQLHRRESALQQCPQTPDERAPQPRSGVGALRVGGKPSSCARTGVRSRTTSRSRAGSSKSVGRPAEGS
>AzaSpi3D9032852_rbh_TGME49_206430
XEPCCLGAMTGKAAVPGIPQLLSGPTSPARTRRISICSEEDACRAGGGSRLPPSDIESAYDFRFLDSASLLPHQHADSRGSPCAAGAAASRSSACSTFDRALERFESLGFGAIDCGTGAAASLGRSAATAGAADFRPPRRPRGSAFDPLERAGATKLLKEGLLAGRHVAGALAASALSTVPSPARGGAARSAAPAACDEDAGSCFQRCSSLADITNKAGRRRSKGGELCAVAGQAQAGLPDVDPKRASRPATGPTSVTAMGHTSATAISRGGAFESLEATSTAAIASLAVSSPPALPGDQGERASLSGSGSAGAHVGQSPTVIDLIRGRAAGSRDPRSPVGEGGRRTARSLTFDDEVMEEAPGIALGSASCKARVTPASACALLEQTPTTEEGPDSSCLSSVGEARGVIREDTTMTGCEEEYHPSCASPMCVKQASMPCAVSESPPVRSTGPTASPDSAERRINEALRERVAMLEERLKQKEACVTPVPSQRDGEEEEVAAERPSEGSCQGQEQGQSPGATGAETITPPPASGVQSRPPGASPPVTGGKGKGKGSPPTPPPKGAGKGKGATPPSPATTETPPGSASGKGKGKAPPRPPPRSSVGGRPRGLTEGALQGRAPDARRKSEPIPRTPMKRLFWNSFVLDEEETLVERPSTVWSSIEQEGPFVFDAEELERLFGENPLCGRALMSACSGTAESAGSVPSRRAPPRARLFEEARRRQVCVMLARLPPVDITVEAVTEMDDQRLNKDQVELLLANAPPAEELAALRTAEQSLEQQEGVGKAPAWEDAEAFVLRIGAVPAFALRLQLWAFENAFDERVGLLRAAAEEVHAACAALRASPRIRRLIALALSVGNYLNAGTSRGRADGFTVEALAQICTVKALQPGAGATLLDFLVRQLERERPGYLDSLFSKEAGEAWTVRRAARHKLGDLASELDACLAQASGLANRAAASEETPLMARGKSLRARQESLTSLQQRFAEASEEYRRLCAWFQEGNGQRAPRPPNEFLGAWDGFLQAVRVSLESLYGGQTRRRKELAARAHRPLEHVKRTLNLDESSQLPEDKVM
>AzaSpi3D9048936_rbh_TGME49_206430
XPGGGKGPPAPAGKEAPAAKPGGTSGPPPGTSKAKGGKKGGKGGGGVEPSKPKVVPAKPMKPLWWNRFIIGEKIKPQETIWDEVKDDMGILPISMLEERFSKNAIVPKEKPKKEDEETEEKKDEGPKVIRVVKDPNVVVGKEASLKQLPPAQEIARALEELDDHTMTIDFLRIVKDNGCPKPAEMKELVEERQKHPDAPLALPEQYMWVIGNLPAYQQRIDCWSFIRTYGVEQERYQRALDDFLDVVESFQQSSELPKLLGLILAVGNYLNGGTNRGQADGFDIETLGKLEGVKDAAGKDIRQFIFEIYFKEQEESNALLEELKPIFLNVSRRLSKDADGTEKFAKQARVVFEDFDMLVGELMGSYTSNSETLQMVLGYIDDPADQFKLRMPGEYDDAKEKLDTLVEIKDKAKKKYGELLAWFKIQGMKSSEFCLLWDNLFVPGDLIINKDVKMKKEVLXVGPAFCLGKPLALDDLLVLWEFKVPEQEKPTKKPRTTKARARRKGSALAEGTDGAEGGDGAE
>AzaSpi3D9051950_rbh_TGME49_206430
LLPEKVDLLLSSLPSPDEESMVRSAFKNTVLGENEVWDVPEDFMMQLCAIPAYAMRVRLWGFLNGFEATLERLGEAEKELSNAHEALQHSERLERVLALILFVGNYLNGGTSRGRADGFDLDTLTKLVKLKAAQKLTLLDFIVAQLERERPGXXXCGASSXPDELFERVHLARRHRMAEIEEELSVLIGQAEGFRGQMEKCDVDGDQALAMRREQLLGRLQQLQVLKKSIDGWSGTYGRLCTWFQVDTQKVSAEDFWGIWDTFLSDLKKALVAYERQEKKASRSRTAKAQPRPSPRPPEQGCQTPEPX
>AzaSpi3D9060553_rbh_TGME49_206430
XFVFDAEELERLFGENPLCGRALMSACSGTAESAGSVPSRRAPPWQVCVMLARLPPVDITVEAVTEMDDQRLNKDQVELLLANAPPAEELAALRTAEQSLEQQEGVGKAPAWEDAEAFVLRIGAVPAFALRLQLWAFENAFDERVGLLRAAAEEVHAACAALRASPRIRRLIALALSVGNYLNAGTSRGRADGFTVEALAQICTVKALQPGAGATLLDFLVRQLERERPGYLDXARGKSLRARQESLTSLQQRFAEASEEYRRLCAWFQEGNGQRAPRPPNEFLGAWDGFLQAVRVSLESLYGGQTRRRKELAARAHRPLEHVKRTLNLDESSQLPEDKVM
>AzaSpi3D9071463_rbh_TGME49_206430
XCDGSPGGRSSCLSNSPVSSNFEELTKQGILEKLVEAGALRELAAHNSVAASHSAAGRPSISDQNSREMATFSSSTGAVEGEHLPGQPSFSWTGCSSADGRPFLQQGFSGSLQGDQTQATSPSCSPLSGSPEARGEMAPWEVGAWGAHDPATLELLHLPLAALLRRSMVSPASWPPWMQKGSGLPCKGGALPWSAAGGQAEAPQNPSAVTPPACKIEVHSPTDASANATIAPCIASPSPSVAPSEAPSSACPSPKNTANPPPPSPAPKTAESTPPPEKAAEAPQLSSPPPKKGGGPGKGAGKGSPPPPKKGGTPAGKGKAAVEPLKPNVVPRVPLKKLFWTPICLGNAGERGTVWERIHELGATFDTDELEALFADQPPGXXRPSASPEKARVEKRRLFEEQRRRQLWFMLALLPERDTLTRAVAEMDDEVLQPDKIDLLLSSLPSADEESMVRAAQKNITLGEKEVWDIPEDFMMKLIAVPEYALRIRLWGFLNGFDSTLDRLRAAERELRSALEYLQGSERVEKLLALILYVGNYLNGGTSRGRADGFDLDALTKLAKLKASHHCTLLDFIVGQMEQHCPGTLWQIFGPGQEFERVHLARRHRMAEMEEELSALIGQSDGYLEKMAKCDSEDDRALAERREQLVAKTGHLQKLRASFDGWSKNYSSLCSWFHVDTQKVSMEEFFGIWDNFLTDLQKALHSFEKQHRAQRKPRRVASLPPPRCSLQSHSPSERGCQTPDAGGRAKQQ
>AzaSpi3D9075132_rbh_TGME49_206430
PGKGPGGPAPKGGKDGGKKGKGGKGGPALPPVDPGPEPPRDLEPKRFHWKPITGNRYMTSIFAQLAEDTPPAEPDAAAKSASKLKRVKLDMMMLTNCFFTKKQDSSKTDEKSAKKKTIATCLDGKKSQAVEIFLNGAGVKIEDVRGSVLDLEEKAMGTENLQKVVAELFPQGDEVGTLKEFEKENDPKVMPWGRAEEFLISLMAIPHFKVRGECCVARGLFKEGIAQDVKLFLSCVSKIVNSTALPAIFALVMQIGNYLNYHNNKGAQRGFSLETLPLLMRVEGFNDKTYSLMRFVMDTLESDRPVRDGALEDMKLCDTLSKLDFDDAVRRLKELNGAVAKVADTVKPREADNLTVINDPKFDGAMQSFVDTAQAQLNTLQGQADEVVDLSKKLIDLYAEKPKTPIPETMAVFAGFRKDMEEARRQNLLAKAKKEKADKRRAEKEAAEKKKKAAAKAAAGPEAGPEAPAEAAAGGASSSSAPPPESADEAEKAPAPVSPTRAAMKTMKVKIPERPILAGGSKKTKADLSLARETSSGLVLGTQLLPDCGRMSMGPMSRPNLLPDVIERGRMSMGPTCAMGATGAMKVSSSGRISIGIAHAGAAAGGR
>AzaSpi3D9075136_rbh_TGME49_206430
XNEVWDVPEDFMMQLCAIPAYAMRVRLWGFLNGFEATLERLGEAEKELSNAHEALQHSERLERVLALILFVGNYLNGGTSRGRADGFDLDTLTKLVKLKAAQKLTLLDFIVAQLERERPGTLWGIFAPDELFERVHLARRHRMAEIEEELSVLIGQAEGFRGQMEKCDVDGDQALAMRREQLLGRLQQLQVLKKSIDGWSGTYGRLCTWFQVDTQKVSAEDFWGIWDTFLSDLKKALVAYERQEKKASXVTDREGTAAPITAASRAGLPDAGTERGDLAAESAPGHPVISAAAQAVRVX
>AzaSpi3D9079071_rbh_TGME49_206430
GGKGPPAPAGKEAPAAKPGGTSGPPPGTSKAKGGKKGGKGGGGVEPSKPKVVPAKPMKPLWWNRFIIGEKIKPQETIWDEVKDDMGILPISMLEERFSKNAIVPKEKPKKEDEETEEKKDEGPKVIRVVKDPNVVVGKEASLKQLPPAQEIARALEELDDHTMTIDFLRIVKDNGCPKPAEMKELVEERQKHPDAPLALPEQYMWVIGNLPAYQQRIDCWSFIRTYGVEQERYQRALDDFLDVVESFQQSSELPKLLGLILAVGNYLNGGTNRGQADGFDIETLGKLEGVKDAAGKDIRQFIFEIYFKEQEERANALLEELKPIFLNVSRRLSKDADGTEKFAKQARVVFEDFDMLVGELMGSYTSNSETLQMVLGYIDDPADQFKLRMPGEYDDAKEKLDTLVEIKDKAKKKYGELLAWFKIQGMKSSEFCLLWDNLFVPGDLIINKDVKMKKEVLGPAFCLGKPLALDDLLVLWEFKVPEQEKPTKKPRTTKARARRKGSALAEGTDGAEGGDGAEGAEGADGAEGADGEEATDPRTPSAKRPIRRRFSQGKVVLLKVDGEEEKAAAPAAXDAVANAAPAAEAAEEPSALN
>AzaSpi3D9103407_rbh_TGME49_206430
XGKGPPPPAEKAKGKGKGKPPAPPPGPAAEAKAKAKAAADMEKKSQEEAKKAHKLAKLKPLGWQKLNVVSEGTIWAEGECPDVEISRSAIECLFAWGSQGKKPRNRLDSQDEAAKVSLTTPARSMGICIGLHSLRHFSMHVVREAILALDPEVLSPEATDLLLTCDAKTKQPTVLPTEDEVAAAKTYIQDEQPFDALDDASKFLVAVHDVPHLHDRLLLHQFRACFGDRAAILQQQLETVIEALQQVRVKRLASILLLVLKAGNLLNDGTARGDASGFRMSALAQLPQLKQVEAEVPPTSPDVMDDEGEVQRRRSTNGASLSLVDHLVDVIADQRTELLCVGEDLPSVQAATRIELEDVGLNLRQLRADLNRISKSARLENVEEGGSG
>AzaSpi3D9104905_rbh_TGME49_206430
XSGSPTLAPGSPAWRWAGAEPPVLGGPAFAEPCCLGAMTGKAAVPGIPQLLSGPTSPARTRRISICSEEDACRAGGGSRLPPSDIESAYDFRFLDSASLLPHQHADSRGSPCAAGAAASRSSACSTFDRALERFESLGFGAIDCGTGAAASLGRSAATAGAADFRPPRRPRGSAFDPLERAGATKLLKEGLLAGRHVAGARGGAARSAAPAACDEDAGSCFQRCSSLADITNKAGRRRSKGGELCAVAGQAQAGLPDVDPKRASRPATGPTSVTAMGHTSATAISRGGAFESLEATSTAAIASLAVSSPPALPGDQGERASLSGSGSAGAHVGQSPTVIDLIRGRAAGSRDPRSPVGEGGRRTARSLTFDDEVMEEAPGIALGSASCKARVTPASACALLEQTPTTEEGPDSSCLSSVGEARGVIREDTTMTGCEEEYHPSCASPMCVKQASMPCAVSESPPVRSTGPTASPDSAERRINEALRERVAMLEERLKQKEACVTPVPSQRDGEEEEVAAERPSEGSCQGQEQGQSPGATGAETITPPPASGVQSRPPGASPPVTGGKGKGKGSPPTPPPKGAGKGKGATPPSPATTETPPGSASGKGKGKAPPRPPPRSSVGGRPRGLTEGALQGRAPDARRKSEPIPRTPMKRLFWNSFVLDEEETLVERPSTVWSSIEQXRRAXFVFDAEELERLFGENPLCGRALMSACSGTAESAGSVPSRRAPPRARLFEEARRRQVCVMLARLPPVDITVEAVTEMDDQRLNKDQVELLLANAPPAEELAALRTAEQSLEQQEGVGKAPAWEDAEAFVLRIGAVPAFALRLQLWAFENAFDERVGLLRAAAEEVHAACAALRASPRIRRLIALALSVGNYLNAGTSRGRADGFTVEALAQICTVKALQPGAGATLLDFLVRQLERERPGYLDSLFSKEAGEAWTVRRAARHKLGDLASELDACLAQASGLANRAAASEETPLMARGKSLRARQESLTSLQQRFAEASEEYRRLCAWFQEGNGQRAPRPPNEFLGAWDGFLQAVRVSLESLYGGQTRRRKELAARAHRPLEHVKRTLNLDESSQLPEDKVM
>AzaSpi3D9105374_rbh_TGME49_206430
XDLEEQATERTQGSTVATEHGRTCTGGSSASSDQLGPERRHPSDLPESGAVCYAASFAAVGYANGPAVESTNVGFACGNSADRGPCKEVGAGLGIGSAGHAEALDGGGTDSARLSDLDGIRLEVRNRSDSTSPCTFTAINLEVTSSSTPSSRSMRMRVEARASAAIGSSSGSSSPAASAFAGALLDGRNHTPPRRQLQVAQGEIVPASEASELCEAEEGGAKISGSPWCTPRSEASRLPSHCPSPTAEDQDVMCPTEQTPVHLQKITSLDDIDVSAHLSMGEVAKDSSSSVVQNLEDSFGRGDDLDMKRTPGPACFESLRIGGAPVAQKKNNACESPKKSAEQLAAEGQEQRHRGQARSCPDLHLGMDEERVVEICPPRGRKPSARTCRSRVGSRYDYRGASASREMSVGCISSPESAHSRTMMARAFREHFRQELGEAQDPGTKQHEGGDSGAAARSIAAGKDQAPEDCRSPSWVATPPLAEVGNHRRGSLEFDLLESNDKNRRSKRLPEEEESRPSSSSSSSSSSSSAHRDHAAGEPSPKTPEKPGVAPDEASFRTITIAEAEASLPGGGKDKSAPGLTPGEKGAGKXEGRQRCGATSPAEGFWGFCWEGQGSTSRALETGCGTACAIEEVVLESDLLAGTEAADQRTIWEKIHAESANFDVGELEQLFSEQTSAEPRSPRERPGATSDGAIAERSGGVVVPRRRGLLEEKRRRQIWFMLALMPDMDLLLDAVTCMDNTVVDLEGVDLLQSNLPAEQEVALVRAAADEVVLNEDEVWDTPEDFIIRLIAIPQYALRVRVWSFLNTFDAVFARLHTAQEEVLNACSFLQDSPRVERLLALVLYVGNHLNGGTPRGRADGFDLEALLKLSALKSKHHRVGSPGLGGGISLLDFIVRQMEREHPGLLMQMYKSGMEFETLHVAQRHKMSELHAELTGLIGQAESYLQQMRCCGVADPLATRAEELERRLAQLRRLSTGFEQFQTRYAKLGEWFHMEPDRLRPSDEFFAIWDAFLADLKRALDASTRERRRPSSGGPPARRRTSAPGTMVLAGSAQRIAQIERNHTPRRRSVSMELSGRGERSTERLALPVPV
>AzaSpi3D9110899_rbh_TGME49_206430
TCDGSPGGRSSCLSNSPVSSNFEELTKQGILEKLVEAGALRELAAHNSVAASHSAAGRPSISDQNSREMATFSSSTGAVEGEHLPGQPSFSWTGCSSADGRPFLQQGFSGSLQGDQTQATSPSCSPLSGSPEARGEMAPWEVGAWGAHDPATLELLHLPLAALLRRSMVSPASWPPWMQKGSGLPCKGGALPWSAAGGQAEAPQNPSAVTPPACKIEVHSPTDASANATIAPCIASPSPSVAPSEAPSSACPSPKNTANPPPPSPAPKTAESTPPPEKAAEAPQLSSPPPKKGGGPGKGAGKGSPPPPKKGGTPAGKGKAAVEPLKPNVVPRVPLKKLFWTPICLGNAGERGTVWERIHELGATFDTDELEALFADQPPGXFRLARESAGGEAPPLRGAAAPAALVMLALLPERDTLTRAVAEMDDEVLQPDKIDLLLSSLPSADEESMVRAAQKNITLGEKEVWDIPEDFMMKLIAVPEYALRIRLWGFLNGFDSTLDRLRAAERELRSALEYLQGSERVEKLLALILYVGNYLNGGTSRGRADGFDLDALTKLAKLKASHHCTLLDFIVGQMEQHCPGTLWQIFGPGQEFERVHLARRHRMAEMEEELSALIGQSDGYLEKMAKCDSEDDRALAERREQLVAKTGHLQKLRASFDGWSKNYSSLCSWFHVDTQKVSMEEFFGIWDNFLTDLQKALHSFEKQHRAQRKPRRVASLPPPRCSLQSHSPSERGCQTPDAGGGPSSSDCARTPTKRPLSKDVTGLDGAASLGRGLKVDG
>AzaSpi3D9135038_rbh_TGME49_206430
XGKGPGKGPGGPAPKGGKDGGKKGKGGKGGPALPPVDPGPEPPRDLEPKRFHWKPITGNRYMTSIFAQLAEDTPPAEPDAAAKSASKLKRVKLDMMMLTNCFFTKKQDSSKTDEKSAKKKTIATCLDGKKSQAVEIFLNGAGVKIEDVRGSVLDLEEKAMGTENLQKVVAELFPQGDEVGTLKEFEKENDPKVMPWGRAEEFLISLMAIPHFKVRGECCVARGLFKEEFEGIAQDVKLFLSCVSKIVNSTALPAIFALVMQIGNYLNYHNNKGAQRGFSLETLPLLMRVEGFNDKTYSLMRFVMDTLESDRPVRDGALEDMKLCDTLSKLDFDEXAVRRLKELNGAVAKVADTVKPREADNLTVINDPKFDGAMQSFVDTAQAQLNTLQGQADEVVDLSKKLIDLYAEKPKTPIPETMAVFAGFRKDMEEARRQNLLAKAKKEKADKRRAEKEAAEKKKKAAAKAAAGPETSSSSAPPPESADEAEKAPAPVSPTRAAMKTMKVKIPERPILAGGSKKTKADLSLARETSSGLVLGTQLLPDCGRMSMGPMSRPNLLPDVIERGRMSMGPTCAMGATGAMKVSSSGRISIGIAHAGAAAGGREMIEQLLQKAREEGQLPGGTMAAAPGPSAQGSEAAAEAPATPAPAPAKAKGKGPGKGPGKGKGPPAPAAGATEAES
>AzaSpi3D9139045_rbh_TGME49_206430
XAVTPPACKIEVHSPTDASANATIAPCIASPSPSVAPSEAPSSACPSPKNTANPPPPSPAPKTAESTPPPEKAAEAPQLSSPPPKKGGGPGKGAGKGSPPPPKKGGTPAGKGKAAVEPLKPNVVPRVPLKKLFWTPICLGNAGERGTVWERIHELGATFDTDELEALFADQPPGGGQASAGGRRPSASPEKARVEKRRLFEEQRRRQLWFMLALLPERDTLTRAVAEMDDEVLQPDKIDLLLSSLPSADEESMVRAAQKNITLGEKEVWDIPEDFMMKLIAVPEYALRIRLWGFLNGFDSTLDRLRAAERELRSALEYLQGSERVEKLLALILYVGNYLNGGTSRGRADGFDLDALTKLAKLKASHHCTLLDFIVGQMEQHCPGTLWQIFGPGQEFERVHLARRHRMAEMEEELSALIGQSDGYLEKMAKCDSEDDRALAERREQLVAKTGHLQKLRASFDGWSKNYSSLCSWFHVDTQKVSMEEFFGIWDNFLTDLQKALHSFEKQHRAQRKPRRVASLPPPRCSLQSHSPSERGCQTPDAGGRAKQQ
>AzaSpi3D9144041_rbh_TGME49_206430
XRVPNLRERLELHQLRLGFDERVSAWRQQLHVQKEALQQVRKSECFAGILQTILKAGNILNEGTERGDARGFHMDSLVALTRLKGQTAPTDPAKGAGTVGAAPTLLDYLVEVMVAQRPEWFKVVRELAIVPQGSRTELEEVEKSISQLRADIRRVGRCFVSEGGTAVAADELVANALEVLAGLDEEAKGLRSFYAEVAEFFGEAKEDSRGCMYQRAPAHEWLGFINQFLRDLDKAHLAYX
>AzaSpi3D9144134_rbh_TGME49_206430
XKIKPQETIWDEVKDDMGILPISMLEERFSKNAIVPKEKPKKEDEETEEKKDEGPKVIRVVKDPNVVVGKEASLKQLPPAQEIARALEELDDHTMTIDFLRIVKDNGCPKPAEMKELVEERQKHPDAPLALPEQYMWVIGNLPAYQQRIDCWSFIRTYGVEQERYQRALDDFLDVVESFQQSSELPKLLGLILAVGNYLNGGTNRGQADGFDIETLGKLEGVKDAAGKDIRXRANALLEELKPIFLNVSRRLSKDADGTEKFAKQARVVFEDFDMLVGELMGSYTSNSETLQMVLGYIDDPADQFKLRMPGEYDDAKEKLDTLVEIKDKAKKKYGELLAWFKIQGMKSSEFCLLWDNLFVPGDLIINKDVKMKKEVLGPAFCLGKPLALDDLLVLWEFKVPEQEKPTKKPRTTKARARRKGSALAEGTDGAEGGDGAX
>AzaSpi3D9158183_rbh_TGME49_206430
KGGKGSPPGKGGKGSPAPPAKKGSGVGKGKNGAEPRKPEVVPKVPLKKLFWTPISLPGVVEGSAEKQTVWERIHQVGATFDEEELEHLFADQPPGAGAEALVGAQGGSRSRASTSSAAAPDKVTSKARTEKRRLFEEQRRRQLWFMLALFPERDILIRAVAEMDDAVLLPEKVDLLLSSLPSPDEESMVRSAFKNTVLGENEVWDVPEDFMMQLCAIPAYAMRVRLWGFLNGFEATLERLGEAEKELSNAHEALQHSERLERVLALILFVGNYLNGGTSRGRADGFDLDTLTKLVKLKAAQKLTLLDFIVAQLERERPGTLWGIFAPDELFERVHLARRHRMAEIEEELSVLIGQAEGFRGQMEKCDVDGDQALAMRREQLLGRLQQLQVLKKSIDGWSGTYGRLCTWFQVDTQKVSAEDFWGIWDTFLSDLKKALVAYERQEKKASXVTDREGTAAPITAASRAGLPDAGTERGDLAAESAPGHPVISAAAQAVRVIX
>AzaSpi3D9158973_rbh_TGME49_206430
XPPGGGKGPPAPAGKEAPAAKPGGTSGPPPGTSKAKGGKKGGKGGGGVEPSKPKVVPAKPMKPLWWNRFIIGEKIKPQETIWDEVKDDMGILPISMLEERFSKNAIVPKEKPKKEDEETEEKKDEGPKVIRVVKDPNVVVGKEASLKQLPPAQEIARALEELDDHTMTIDFLRIVKDNGCPKPAEMKELVEERQKHPDAPLALPEQYMWVIGNLPAYQQRIDCWSFIRTYGVEQERYQRALDDFLDVVESFQQSSELPKLLGLILAVGNYLNGGTNRGQADGFDIETLGKLEGVKDAAGKDIRQFIFEIYFKEQEERANALLEELKPIFLNVSRRLSKDADGTEKFAKQARVVFEDFDMLVGELMGSYTSNSETLQMVLGYIDDPADQFKLRMPGEYDDAKEKLDTLVEIKDKAKKKYGELLAWFKIQGMKSSEFCLLWDNLFVPGDLIINKDVKMKKEVLGPAFCLGKPLALDDLLVLWEFKVPEQEKPTKKPRTTKARARRKGSALAEGTDGAEGGDGAEGAEGADGAEGADGEEATDPRTPSAKRPIRRRFSQGKVVLLKVDGEEEKAAAPAPTGDAVANAAPAAEAAEEPSALNSLAQQAVASEGVAAPTAGKGPGKGPGKGPGKGPAATPAPAATDAALAAPAAPAAEGAAAEEESPAGTAPTAPGPPQGKGKGPGKKGPPLPGVKGPAAAEAGAAAESPPAEXQASDAPPAETPPAEAPPAPAPGGKGKKGKKGPPPPPPTGAKGAXVTHAPLMSPNQWGGIHQSVHGVRNIARCARR
>AzaSpi3D9178329_rbh_TGME49_206430
XAVTPPACKIEVHSPTDASANATIAPCIASPSPSVAPSEAPSSACPSPKNTANPPPPSPAPKTAESTPPPEKAAEAPQLSSPPPKKGGGPGKGAGKGSPPPPKKGGTPAGKGKAAVEPLKPNVVPRVPLKKLFWTPICLGNAGERGTVWERIHELGATFDTDELEALFADQPPGGGQASAGGRRPSASPEKARVEKRRLFEEQRRRQLWFMLALLPERDTLTRAVAEMDDEVLQPDKIDLLLSSLPSADEESMVRAAQKNITLGEKEVWDIPEDFMMKLIAVPEYALRIRLWGFLNGFDSTLDRLRAAERELRSALEYLQGSERVEKLLALILYVGNYLNGGTSRGRADGFDLDALTKLAKLKASHHCTLLDFIVGQMEQHCPGTLWQIFGPGQEFERVHLARRHRMAEMEEELSALIGQSDGYLEKMAKCDSEDDRALAERREQLVAKTGHLQKLRASFDGWSKNYSSLCSWFHVDTQKVSMEEFFGIWDNFLTDLQKALHSFEKQHRAQRKPRRVASLPPPRCSLIRSAAARHRMPAGGPSSSDCARTPTKRPLSKDVTGLDG
>AzaSpi3D9184494_rbh_TGME49_206430
PPTSARAGKGGGKSKPPGPPPPTAKGKGGAGKGPGPPPPGKGGKGPGKGAAPPPPPPADKGKGKGPPPPAEKAKGKGKGKPPAPPPGPAAEAKAKAKAAADMEKKSQEEAKKAHKLAKLKPLGWQKLNVVSEGTIWAEGECPDVEISRSAIECLFAWGSQGKKPRNRLDSQDEAAKVSLTTPARSMGICIGLHSLRHFSMHVVREAILALDPEVLSPEATDLLLTCDAKTKQPTVLPEDEVAAAKTYIQDEQPFDALDDASKFLVAVHDVPHLHDRLLLHQFRACFGDRAAILQQQLETVIEALQQVRGSKRLASILLLVLKAGNLLNDGTARGDASGFRMSALAQLPQLKQVEAEVPPTSPDVMDDEGEVQRRRSTNGASLSLVDHLVDVIADQRTELLCVGEDLPSVQAATRIELEDVGLNLRQLRADLNRISKSARLENVEEGGSGGGSGAADDSPGSKALKGDVFTTLARSFVTHAEDRVQELDDSLVRAKSTYVDVVSFFGEKPGPNGADRMPAHEWLRFIDQFLHHRAHAERAHRRARRKQGGDRRKRNSLPASTLLPTVPQLPILEADRDAAPSEADGKPLRGRMMSEPGP
>AzaSpi3D9189776_rbh_TGME49_206430
GGGAGGELVMEEPTAAGTAARRKSSMDMIENEPIAGSRAARRRGSSIDSTEEESTAGRRAVRRKASSIDSIDIGESSAPDRMGGGIAARRKSRADSMDRGGAALAEMKGSGSAFEGASASAPSKGLPPPAPKKGGKGSFPPPPPKKGSPPPAPKKGPPPPAPKKGPKAPPMDKGKKPKADSSAPASVHEPRKPEVKPAIQVKKLFWNPFRFDEANTVWDQIDKEGVPIDTQELELLFAEDPGQHRVKREAALAELRQTTMKKIRVIEEGRRRQICVMLARLPSEFSETLDAVLHLDSKRLDKDQVELLLLNSPPLEEIQLLRKAQGMHVIDGLNSWDSAEEFMLSLISVPRFHLRLQVWEFENSFGERLNALCQANLDVSRACSSVLTSGAIKHLLAMALYAGNYLNGGTPRGRADGFAIEALAQLRTVKTSQGARPMTLVDFIVMQMEKQYPGELALLLEAECVQHAAGHKSADTVAEVGKFWNQVSHMLRMLRGAAGSSADEALVQHSEVLAMCMAEIEALQMQVMATSHSYEELCAWFRVEAGGAKMGMATDEFFGLWHSFLSDVGTTLKAQQAQEKLKRGALRSQPRPGKGRSGSAHSFSEKRKVTVMSDDSPVLSIARRRSSSVDSTKGSISNLPSPRSRALSRGSVISTATISPPGSVHEDDDEEEDVKPQDKEGAASRESDGKV
>AzaSpi3D9193849_rbh_TGME49_206430
XGDLEEQATERTQGSTVATEHGRTCTGGSSASSDQLGPERRHPSDLPESGAVCYAASFAAVGYANGPAVESTNVGFACGNSADRGPCKEVGAGLGIGSAGHAEALDGGGTDSARLSDLQQPTASAFAGALLDGRNHTPPRRQLQVAQGEIVPASEASELCEAEEGGAKISGSPWCTPRSEASRLPSHCPSPTAEDQDVMCPTEQTPVHLQKITSLDDIDVSAHLSMGEVAKDSSSSVVQNLEDSFGRGDDLDMKRTPGPACFESLRIGGAPVAQKKNNACESPKKSAEQLAAEGQEQRHRGQARSCPDLHLGMDEERVVEICPPRGRKPSARTCRSRVGSRYDYRGASASREMSVGCISSPESAHSRTMMARAFREHFRQELGEAQDPGTKQHEGGDSGAAARSIAAGKDQAPEDCRSPSWVATPPLAEVGNHRRGSLEFDLLESNDKNRRSKRLPEEEESRPSSSSSSSSSSSSAHRDHAAGEPSPKTPEKPGVAPDEASFRTITIAEAEASLPGGGKDKSAPGLTPGEKGAGKTAIGPWLSPDSRGGKGAAPPPPRKGSGASVGKGKAAPAEPWKQDVAPRVPLKKLFWNRICLAGTEAADQRTIWEKIHAESANFDVGELEQLFSEQTSAEPRSPRERPGATSDGAIAERSGGVVVPRRRGLLEEKRRRQIWFMLALMPDMDLLLDAVTCMDNTVVDLEGVDLLQSNLPAEQEVALVRAAADEVVLNEDEVWDTPEDFIIRLIAIPQYALRVRVWSFLNTFDAVFARLHTAQEEVLNACSFLQDSPRVERLLALVLYVGNHLNGGTPRGRADGFDLEALLKLSALKSKHHRVGSPGLGGGISLLDFIVRQMEREHPGLLMQMYKSGMEFETLHVAQRHKMSELHAELTGLIGQAESYLQQMRCCGVADPLATRAEELERRLAQLRRLSTGFEQFQTRYAKLGEWFHMEPDRLRPSDEFFAIWDAFLADLKRALDASTRERRRPSSGGPPARRRTSAPGTMVLAGSAQRIAQIERNHTPRRRSVSMELSGRGERSTERLALPVPX
>AzaSpi3D9195845_rbh_TGME49_206430
XAVLTMNAERLSKDEIELLLLNVPSKEEVKLLEKAKTEHTIDEFNVWDNAEEFIFCLITIPQYQLRLQIWNFENGFEERASPLRDAEDKISRGCDCLLTSSSITHLLAIVLFVGNHLNGGTPRGRADGFAIDTLIQMRTVKMSQGERSGTLVDFVIQQMDKKYPGELAEMFQPDGVVNCIKGASRYKLGELLEEVNGFKNQAEGMVRMVSSSQEPVAGKEDEAMSRYGVILAGRLAELVSLQERLQGLRGRYEELGKWFHMEDKNAKKPAEEFFWIWDKFLIDVQQARKALMXAREEAGGDEADAALRDTPGAEARDDLHGPGCGQPAAEAASSQRGTRELG
>BabBigBond001648_rbh_TGME49_206430
MEYVDYESLTEAELGAMDNLTVRSKVSELPMSSSGNISPYALGMSVRIDLEKRRRATQTDKERDNMVGKAFLESCGKFGSSDKVVEAAAILRKLDTNCSAMVYREALATRMQLRKMALKNLSGENFAEALLQAHYSLLLAKKFHMDIAKTPLSGEMAMELLILSKCYAHVGQFDAGRTHLIEFRFLVEQTILHLVKPAAAGDRAAPQPTERKAVINCDPKVFPNIVFTLAEILTMYDLHEDAEIFFSKYLMLCEREFGGDSVGLSEAINSVCVYLLRSRQHMKALPLAVKALEIQKKHFGDYTSETPDPRVAEGYCNVGMLYRMVGNPLDALHNLLIAIDMKMRIFQDREHPEVQDIFLSLGCCQHMLGNFHAAASIYREVYTTRCDTLGTTHPLTVAVKHLLEDLDRDIRVAPDPGAGAEKGKSLPESTEKIYARVKALGAEMGHPSKRAPRGAPGIEVCRIQSLYANKTKHFRIPTASILQTHECIIPRKEVIELSRQISIQYAYKRLPIINIPRMARGRLILNDSQPVMECNKDASDLLLEWDFRPPSVTADGDVVGGDPKLSADVLLFIPIMEDGKPVMGFYSKPIFVPNPGLFHAFKRAKTIRDFNVEPSPPTTEGVKRRDSNTTGTLDPTSSGATRDSDPKEPKHTVPLVKVKPLLPPKRGDAVSAPKEGPPKKLAPKGVSKPSIVVAKKLPLKPKGDVAAAAAAAGAEKKTAPPPAIAPKKGLLKGMPKIVQPKIIKTLGSPRPDDAAPPKSSPVPKKEAPKGAISQGEGSKTEDPAPSTLPLVEQRSMRLGDLFSKKLDTNANNRNAKFLAKIGNLAKIMVKPNQVKAPGAGGMAMVKQAAPVTGASPPSSLLDSDADTSLSDLDDEEVFMPSPTLREDPTARASVVAMPPRNDKLPLDLKSIHDPLPMDILSLVRGICSHKDDDTSLRCMLLGENGRPLAIVPWQIDMMSLTLAKSCLSMELLEKYSVATEKKDDSSEASKEAQIAAYRKLLAGEGLHDLGFSDLIGNKAMQSLAGGEDALSSGLGMGLPPSVLANLRKQAEELERKAKEEAEAAAAEKDAAAKAGAAGMPKVVPILKKEAPATKKGAPPMKKGAPKGLAPPGMKKGLPTKSKGKGGPSSMVDNSKVRRFFWDPIFGEDAQGTLFACPKGMPTVEKPEIEATFAKAVPKARVAVVSKPKVLNLLPDSKRAYNMNIGLSKFSKYTFKELKDAVLGLDPAVLNIEATEGLMTLLPTPEEANIVQEYVKSGGDMNLVDRPEQFVAVISTIPLLKQRLDSHHVALTFKEHFQEIITPLERIMDGCEAVMSSIKLNVLSNVILKIGNTLNEGDAKKGNAEGFKPTTFAKLNEFRTTTKPVKTLLQYICDIVAKDDETMLEIYNELRPCEECSKIDTVALEANISKFKNDMQKVNNSIAAVERLRDANDEFVPIMRDFLKDAEPKVSYVQEQQKEVMLMFRETAKYMGYPDKEVEKVRVDELFRHIWGFAKNVEVARKARLEAIEKERRMVMAERRKQEQVAARKSKMRTSLMPTTVTATPKMVDGLADIVKTQT
>BabBovT2Bo001353_rbh_TGME49_206430
MEYVDYDSLTEADIGAMEVLNVRSKVSELPMSSSSNISPYALGMSVRLDLEKRRRSTQTDKERDMMLGSSFMDSQSKLGASDKVLEAATILRKLESNCGAVVYREALATRMQLRNMALKNFSAQNYGEALLQAHYSLMLAKKFHMEVSKTPLSGEMAMELLILSKCYAEVGRLDAGRPYLQEFRFLVEQTLIHLVDPSGSNKRGASPLPPGNTLINCDSKVFPGIVFTLGEILTMYDMSEDSEMFFSKYLILCEREFGESSLQLSDAINSVCIYLLRSKQYLKALPLAVKALEIHKKHFGDYTSEDPDTRVAESYCNVGVIYRMAGNPIDALHNLLIALDMKMRILQDRSHTQVQDIFLSIGCCQHMIGNFHAAASIYREVYITRCDSLGATHPLSISVKHLIEDLDRDIKLAPKSEDSDKDDTTCDGDNDDVFSRVKALDNDMVHSQADSSRTTPGIEVSRVQSLYSNKTKHFLIPSTSIMQVQECMVVKKKVLDLSKQISSQYGCRRLPIINVPRMARGRVFINDGQPVMECNRDAIDLLLEWDFAPPEVNSEGDVTGSDPKLPKEVMLFIPLMDGSEPITGFYNKPLYVPNPGIFHAFKRSNVVRDFNVTVIPAKPDTSPAAPEPIIKRMTMTDPMVKISKSNQLLLKKGGAVIPKSLDGALAPKVTTTLPAKKLGLAPPKSTGDQPAALTPQSSDGQLGIKPKSSISALSGDATTAPKAKSASEVGAKKASSPPEKPPEPEVPPVALGEMFLKKASGLNNRNAKFLAKIGNLAKIVVKPNQISVPLPKVKVPAPVTHASPICSDSDSDYLSDAMTTSSDIDDCELSPVVYEVCEAPITMATLVSMPLDSSKLPLVLRSIHDPMPMDILAKVRGIRSHKDSDNANKCMLLDQNGASLAIVPWQIDLISLTLAKSCLSLDLAEKFAPKSGDISESDKENALSKYRKLLAGEGLNGLGFMDIIAGKASQSLSSAAGALDAGLGMDLPPSVLANLRKQAEELERKAKEEAEAKRMGSSGDGGDGDGPGGSGMPKVVPILKKGAPEVKKGAPPMKKGAPKGPPPAIKKGLPAKSKGKGSGPTVDNSRVRRFFWDPIFGDDVKGTLFASPKGLPNLDNPDIEETFAKAVPKARVAISAKPKVLSLLPDSKRAYNMNIGLSKFAKYTFKEVKDAVLNLNPEVLNAEATESLLTLLPTQEEITIVQEYVKSGGDVNAVDRPEQFVAVISTIPLLKQRLECHQIALTFKEHFDEIEAPLSRIIKGCEDVMTNRSLNVLANVVLKIGNALNAGDSKKGNAEGFKPTTFAKLNEFRTTTKPVKTLMQYICDIVARNDESLLQIYDDLRSCEDCSKIDMAVLEGGLAKLKNDMQRVSNAVASAERLKDPGDEFVPIMRDFMNDAQPKVSSIQNHYTEVMLLFRETVNYMGYPAKEVDKVKVDELFRHIWGFVKSVEVARQARLEAIAKEERLRQAELRKQEKAVARKSKMRTSLVTPNITATPKMLDDLANTVKMQS
>BabDiv1802A000891_rbh_TGME49_206430
MEYVDYENLTEEEIAGMENVTVISKVSDLPMSGSSNISPYALGMSVRIDLEKRRRTTQTENERHMMLGNTLMDSRGKFGASDKVMEAANILRKLESNCGSVVYREALATRMQLRKMALKNFSAQNYSDALLQAHYSLMLAKKFHMEVSKTPLSGEMAMELLILSKCYAQVNRLDAGRPHLMELKFLVEQTLVHLSGSNGGTEPTKLPVSAPQTIINCDAKVFPSIVYTLGEIMTMYDMHDEAEVFFSKYLSLFEREFGQDSLHLSDAINSVCIYLLRSRQHMKALPLAVKALEIQKKHFGDYTSENPDSRVAEGYCNVGIIYRMVGNPIDALHNFLIAIDMKMRILQDRTHPQVQDIFLSIGCCQHMLGNFHAAASIYREVYITRCDSLGATHPSTIAVKHLLEDLDRDIQLEAKDGQPNYEDNKRANSKDDGVPASIKALGADMGHDISEKPKDAPSVAMNRIQALYTNKTKHFTMPSTSIMQTNDCLLPHKQILELSKQISLQYTCKRLPIINVPRMARGRLYMNDGQPVMECNQDAADLLLEWDFMPPEVTADGDVVGSDPKLPGDVHLFIPIVEGDDPVKGFYDKPLFVPNPGLFHTYKRFKVTYDFNVTDDASDVVVPLSTVTPRTVKDRSVSILERSENHAEPEIKDSPPETVKAQPPPPKAPSAKGAPILPKKAAPAPPPVESTGTDSPKDDAAIVPKKAVTIVKEVTDPANPQERSQSSVPKDVVVSKATTPKAVEKPKEPEAVAVSLGELLQKKANMAPNSRNAKFLAKIGNLAKIVVKPNLIGIPKNTGISKVKVPAPVVKASPPSSDTESNDPTDVSDIDDEEFVRVPFRISPSPVVMATLVEVPPIMGSLPLDLKSINDPLPMDILKKVRAIKPHKEDGKPSRCMLINQDGAPLALVPWQIDMISLTLAKSCLSLELIEKYAVSDPPKDKSVDPAKESHIAEYRKLLAGEGLHDLGFANIIAGIANQSLTSEGSLASGLKIDVPASVLANLKKQAEELEKKSTEETAKAAAPGMPKVVPILKKAPPAMKKGAPKGLPPPAMKKGLPTKVRASGSASLIDNARVRRFFWDPIFGDDAKGTLFACPKGMPNVEKPDIEEAFAKAVPKAKVSVSTKPKAINLLPDSKRAYNMNIGLSKFSKYTFKELKDAVMGLDPTILNVEATESLLTLAPTVEEANIVQEYVNSGGDLSVVDRPEQFVAVISSIPMLKQRLEAHHVALTFKEHFQEIITPLERIMDGCESVIASTKLNVLSNIILKIGNTLNEGDPRKGNAEGFKPTTYTKLNEFRTTTKPTKTLLQYICDIAAKDDETVLELYSELRACEECAKIDITVLEGNIGKFKNDIQKVKNVIAGAERIKDPTDEFVHIMKDFVKDAEPKVAFVQDQHKEVMSLFRETTKYMGYPEKEIDKVRVDELFRHIWGFAKSVEVARKVRLEAIEKEHRQQLAERRKKEQAIARKSMLRTSIAPTNITATPKMVDDMKNTVKMLS
>BabMicRI003060_rbh_TGME49_206430
MACTSNQSPELLPLAHFVTSPSGSAILKGLSPFSLSTAAKYELEKLGHPDNSSTNVYNQPNDILEELSLTDDLKRSLVDACQVLKKLKNGNTFVYREAITAIKELRRLAVEQFSNGKFSEALILAHQSLSLGRQYHGSLNNVMLTSEMSTELYIIAHCFAKADKLESGLPFLKELRYLVEMAIRGDGKISSDKLPHLTYLVAKLYTAYNDQQASNLFFYKYIELIKSQKQDSKKSEAEHKIELCDALQRVCVEMVACRQYERALELATEVLEIRISIYGDFKCQNPKVADAYCNVGLLYRLNGNPVDGLHKLICGLDMHMRIHKNRNHPKVQNALLSIACCYHVMGDLTSSYNLYSEVFATRQLSLGVNHPSTKSVQKLLNKCTPKAPAPDMPIVATSNTGTVAERLKNVLFKPEIEYSFRTPYKNYPVLPQLHRFTPSYYSVCSQYFDKYPPSKTFTAGGAKILPFVNVPHLSCGQATLDGSGEPVMELSSEGEELLSSWGIKGVKVSPNGEVTVPSLTGRVAGLKVVIPYVKDGELLLGYHGRHLYLPNPAIAHIDDFSFQPAEIPTDAEVSTASEKLPDTDAKVSTASEKLPDTDAEVSTASEKLPDTDAKVSTASEKLPDTDAKVSTASEKLPDTDAKVSTASGKLPDTDAKVSTASGKLPDTDAKVSVVDGHGPVGKHESVEEAKLTSRQKFGVTRSILKKLTRSFSKAEAAPTTQPAAGSGSSNDSGEASGKNESYEERSPVQEEESVSLESKLGSFSAKIGSLAEALKTCKVPANTFRPVVRRTPSHLTAIPTVSVHSDILQLNSLKDRLPLEVACKVFAISTIPKSGANSNSHTTGSYLMDKDLVPIVQVPWQIDLTMLKMTAKAVKKTSLLEYEFASASDSARLVYAKAMEGDGLRELGFGKPLSPYHEQDLDFGVLHIPETALKKFVPKPSSQSPRLGVTKAVTKKAMPTPKGKGKFGMKAPPKSMPPVSTKKASAGVFKDTGKNRRFFWDPIFGDDAKGTMFEDMKFDQIHIEKSVVEDTFAKAPPKEKSSVPKQTIIQLLPNPKRSYNMNIALSKFSNYTFHEMRQAIINLDADILNAEATESLLNFTPTSEELSIMKEYVDSGGDLTRVDRPEQFVAAMIGIPLLQNRLDAHYVALCFRERYEEIMTPLNNLSEACDTVINSQKLKAFSMAILRIGNAINEGDPKKGNATGFRATTFNKLVEFKTTTKPIRTLLRYIIDSIATYDEDTVNNLYADMLICEKAIRVDVPTVEGNIAKLVASFNKIQLAVSEAKKLNDPLAEIMKEFVEQVETRVSALSDNFKEVMDHFREMAGYLGYGDNELKKLTPEEVFGTLWNFAKNVETTRKIRKDEIERQARKDAAEQKKKMQPQSEAKTSATKTKYTKAQPKILTNKLDDTLKRL
>BabOvaMiyake002968_rbh_TGME49_206430
MEYVDYESLTEAELKTMDNLTVRSKVAELPMSTSGNISPYALGMSVRIDLEKRRRATQTDKERNNMVGNAFLDSCGKFGSSDKVVEAAAILRKLDTNCSSLVYREALATRMQLRKMALKNFSAENFAEALLQAHYSLLLAKKFHMDIAKTPLTGEMAMELLILSKCYAHVGQFDAGRTHLVELRFLVEQTLLHFAKPAAAGERAEPQTPGRKAVINCDAKVFPNIVFTLGEILTMYDLYEDAEIFFSKYLMLCEREFGGDSVALSEAINSVCVYFLRSRQHMKALPLAVKALEIQKKHFGDYTSETPDPRVAEGYCNVGMLYRMVGNPLDALHNLLIAIDMKMRLFQDREHPQVQDIFLSIGCCQHMLGNFHAAASIYREVYMTRCDTLGTTHPLTVAVKHLLEDLDRDIKLAPQSDPADEKHKALSASTEKVRARVKVLDAEMGHNTKKAPRGTPGIEVCRIQSLYANKTKHFRIPTASILQTHECIIPRKEIIELSRQISIQYAYKRLPIINIPRMARGRLFLNDGQPVMECNKDASDLLLEWDFRPPSVTADGDVVGSDPKLSADVHLFIPIIEDGKPVIGFYNKPIFVPNPGLFHAYKRTKAIYDFNVETPSQTADQVKGRPSKTSSTLEATPSGMTRASDSKEPNRPVPLVTAKPQPPPKRSGTASTVPEVTRKADPPKEAPAPAITVKTKLTVKPKGDTVAATKTATAQPPKAAPKKAPPKAVPKILLPKSVKAVESVSSDDATAPKQETPVPTPEAPTGAISSQGEESKTDDPTPINAPLVELPSMRLGDLFTKKTETNPNGRNAKFLAKIGNLAKIVVKPNQVKTPLASNITKVKQAAPVTGASPPSSLLDSDADTSLSDLDDEELLMPSASLREDPTARASLVAMPPRNIKLPLDLKSIHDPLPMDILSEVRGIRSHKDDDTSLRCMLLDEDGRSLAIVPWQIDMMSLTLAKSCLSIELLEKYSVTGDKKDESSDAAKEAQIAAYRKLLAGEGLHDLGFSDLIGNKAMQSLAGGADALSAGLGMDLPPSVLANLRKQAEELERKAKEEAEAAAAEKEAEEKAGAAGMPKIVPILKKEAPTMKKGAPPMKKGAPKGLAPPGMKKGLPTKTKGKGAASMVDNSRVRRFFWDPIFGDDAKGTLFACPKGMPSVEKPEIEATFAKAAPKARVAVVSKPKVLNLLPDSKRAYNMNIGLSKFSKYTFKELKDAVLGLDPSILNIEATEGLMTLLPTPEEANIVQEYVKSGGDMNLVDRPEQFVAVISTIPLLKQRLDSHHVALTFKEHFQEIITPLERIMDGCEAVMSSVKLNVLSNVILKIGNTLNEGDSKKGNAEGFKPTTFAKLNEFRTTTKPVKTLMQYICDIVAKDDESLLEIYNELRACEECSKIDTVALEANITKFKNDMQKVNNAIAAVERLRDSNDEFVPIMRDFMKDAEPKVSFVQEQQKEVMLLFRETAKYMGYPDKEVEKVRVDELFRHIWGFAKNVEVARKARLEAIEKERRLVMAERRKQEQAAARKSKMRTSLIPTTVTATPKMVDGLADIVKTQT
>BabSpeXinjiang001490_rbh_TGME49_206430
MEYVDHDSLTEAEIGAMEGLTVRSKISELPMSGSSNISPYALGMSVRIDLEKRRRATQTDKERNMMLGSSFMDSHGKLAVSDKVLEAATILRKMESNCGAVVYREALATRMQMRTMALKNFSAQNYGDALLQAHYSLMLAKKFHMEISKTPLSGEMAMELLILSKCYAQVGRLDVGRSYLLEFRFLVEQTMLHLVDAKGANERTASPFPARNAVINCDSKVFPGIVFTLGEILTMYDLREDAEMFFSKYLVLCEREFGETSLQLSDAINSVCIYLLRGKQYLKALPLSMKALEIIKKHFGDYTSETPDSRVAEGYCNVGVIYRMAGNPIDALHNLLIAIDMKMRILQDRTHPQVQDVFLSIGCCQHMLGNFHAAASIYREVYITRCDSLGSTHPLTIAVKHLMEDLDRDIKLAPRSEEPSEAEKPTSSVSGDILTRLKALDAEMSHSQAERGRCTPGIEVSRIQSLYANKTKHFLMPTSSIMQVQECLITRKQVLDLSQQISSQYSCHRLPIINIPRMARGRVFVSDGQPVMECNRDAIDLLLEWDFRPPEVTAEGDVVGSDPRLPGDVKLFIPLVDGTELVMGFHNKPLFVPNPGIFHAYKRSRIVQDFNASLGSSRAGSATLPASKPTVTVVKKLQPPLKKAGTASVVATTSQASDTPDKKIESPDQEPPTDAAVVKAAPAGPGPKSLSVGKKTLNVPPPKKVPSVTPPPEEPKNETPPDTKAPKNVPDPVKEAKPDPPPIPLGELLMKKAANGVNSRNAKFLAKIGNLAKIVVKPNQIKVPTPKSLQKVKAAAPVTHASPPSSDNESDSFSDAFTSISDMDDDELPSLTYATRDDPIAMATLIATSPRAPNLPLDLKSISDPLPMDILSRVRGIRSHKEDKAMRCMLLDKDGASLAVVPWQIDLVSLTLAKSCLSLDLAEKYATKADDTDAEKEAKIAAYRKLLAGEGLNELGFMDFIAGKASQSLGSSSGSLASGLGMDLPPSVLAALRKQAEDLERKAKEEQGLGAGKGEGEGGPGSGPGMPKVVPILKKAAPEAKKGAPPMKKGAPKGLAPPALKKGLPTKTKGRGQGATVDNSRVRRFFWDPIFGDDVKGTLFAAPKGLPNVEKPEIEETFAKAAPKARVAVTAKPKVINLLPDSKRAYNMNIALSKFSKYTFQELKDAVMGLNPTILNVDATESLLSLLPTAEEVTIVQEYVKSGGDMTVVDRPEQFVAVISTIPILKQRLESHQVALTFKEHFQEIITPLERIMDGCEAVMTSSRLNVLSNVILKIGNTLNEGDSKKGNAEGFKPTTFAKLNEFRTTTKPVKTLMQYICDLVAREDESILEIYGELRACEDCSKIDMAALEGNISKFKADMQRVNNAIAAADRVRDSGDEFVPIMRDFMKDAEPKVSFVQEQYKDVMMLFRDTVKYMGYPTKEVEKVRVDELFRHIWGFAKSVEVARKTRIEAIEKENRLKQAERRKQEQAAARKSKMRTSLVPTNITATPKILDDLKDTVKMQ
>BesBesBbGer1005411_rbh_TGME49_206430
MSLSSFLSLASACEPCEPAVLPVFQSVPAHGLPPPPAKGKKGPPLPKSSKLPPAKSAKAGPPAGGQPSTPSPPDASAEKAPPPAENLEPHAGKPGPPAGKGGPPAGKGGPPAGKVGLPKAASGPETGRGSPDTASPGAPAAKPALAAGKKPAPGKSASPPGSGAPFLAGPAPTVPPVEERSTLLFKDSQRVAGVLGADLAVTGGGMGKRDEVAARAAMIAEKLTLADFANMPVATARGAEPPPLPLTADADRNPFILTTELRKDMAERRHSHTQTEEERIRMLSGMFNVDRQTGFRLTPEHQRVAEALTLLQRLEDFRGTVRAGEVQRARYLLRVGAIEAFAQQRYSEAMLQALHSYFLAKSYYTAYESMPLEGEMVPELLLLAKCCGLAGCLDRGQEYLDELRYIVENTLIFISTGGSTGAAGSAGSSAAGGVDRGSVQGPILQVEKHVLASVVSSLAEICSLYNQPDNAKLFYEKYVILTKDVYGADSLAVSDALNTVALYFFRTRQYEQALPIVEEVLDIRKKHLGDYDAPEPNARVADCYANLGLLYRLLGRPIDAFPLVLTCLDMRMRIFQTRETAAVQDLVLSLGCLQHQAGHFREALDAYKEVWGFRNRTLGATHPDTINVEILLRRLDKDLTAWMEEEKQKMGRRETALPSAGAFDAATRAGSAAAASKSHRTSDVFYEEDDDYDLTYDDKRVRKAIMDYADAAAAVRLLKCPTAVTLEEFRYQQTAKGLKFRVRGIPFHSLARRRALYGEEWRSMMVPSSAILPYVGVEVTGPDTLELAECYEFQEALAAERPKLPVVNVPQIERGEATIVDGQPHMVVNPEAADLLRDWGVVLPEVDREGRVINRDPQLTTEKGFQLFVPVVDPTTNQPFLGFFGEPVMVPNPAIYHAVIAPAIADYEKREEAAREEEHRKKLLAASRSGKDGRIIIGANSGQPPPAPKRVSVFRFGQPGAAGALPAGSPPPPGDQAEAGDTPMKGKSNLASPESPVKQATSTLKQGTSTLKQATSTLKQATSNLKQETSTLKQETSTLKQATSTLKQAKSTLKQAKSNLKQATSNLKQATSNLKEGKSTLKDAKARLAQSLQKDSPAKKPSAKEPPAKSTSNLKNIPQTPPKAEDASSSSEEEPSSSEDEAKAGKKAPPPAPKPAAAKPSPPAKKTSPGLPAAQPSAGAKPKSLLGGSSARFDAAAYKSKMKKPFGKPKGPGFQPATKHAADLPPFLSRLETETESAPCSAKGERSDLREWLDTGCEEQTLLTLDASYTTSDAAADDDAGEFGVPSPSQLRNSTIRTKEKRERREELRGLQDSATSGRTLPDSHAGPAERQISASSSEVAEGTAVQGAKAASSSSSLQLDTQTSPPHLLGLAGSLQGTWSQAPRRKREASLEATRAGLLRTDEEEEDWWKVEKEDQKCQVARTKEHFKKLLLKKQREHLDLALTRLQLEQAGEAAPPGEAFAASSAASRRGSERKGGMPLFGSAAAPPQPRRSAGALRGLDGLSAFVSGDSAEGSHPTRLSSEFSLSLSPRSALSGNPPSARLALRRPQTLAGGGALDSDLAGGLFPSDLSSFTTSGSHSASLTRTSSPPEASPAAARRSHRGVAPGLPTPSGSTSPQGDPSSTLRPKRPADAFAAAPDALLSPLSSAPTPLSPRSDARSVPPASSPPCFWSASSSSSSSSSVSAGVLTPAAESAAAANEANEARRLSNAVKAAVAAARSSFAASFAALGATAKGSVPRHMRGTESSISAYMRRPDTDTDSLTVSSGTDRFSLHRDNEFSDFTGTRRGDTDSERPRREEGPGDEPRWDVDWRYLEEEEGEGSGEQRRAADSARGVAAARRREEETKKITERRDRMLWEAGQEREEARRPLGDSGRSGETQERHATERRRPGLGASGSFGGEPRPDSVLRALERLAEERVAHRGDSSSHDGEEEGDLVEAELSVSEFSDEEGTSEREEAKGSGTTRPRHLAVDSGRREEGEGEGEDYGEAELPLTPVAETEEEDVPQEGDAVSDSGSALVPRPSGGTLDADPSLSFFPPLSTPSRESPPKSGWDQFISFDSSDFTLASLNSMSKHQPGSLRHKQSRSGGRGRPLQSPIGSGAFEGDWGGRELDYERRSSLRTPAPEPESEEPGVEDDSKLESEDESGAAEQTESEEGEFDEVETLESRRLPALFARQSSHGAAMRSFCEEEDDDDGVPPADSLPVCSDLDSFSAGVAPSPRRTESDAASAELQRVPETGLSTLCQVASSDFSIVEDEDLDSLSPEAAAPSPAPAPSAGFAVAGDCGLSAVFEPVVPTSQSVSLSLPWIIPATPPSSAPLAPEATDDGGLDCEFSPPHSSRLELSLRPEAVHAAPVLSPALGRVLRRRSSGAQETTPPAADTDSDPLWSRDGPGASPSRCVNDPPSDRAVSNGETDAAYAGPHDTPENMPRVRRSKLSLRRLSQSSLFRSCGSLKRESTQSDLQAERAGGAAGVDQPSPASRTSAGSSRVPAGSPLAAPVERRRFSFRETLRRASLSRSRNAEEELSSPSSCQSPVSFPSPASHLLPNTEFGSPEERRDCRTVDSISGATAAESEDGSIAGAGAESAPASRTDSSHQRALDCAEDQQGAIDSPARGRDEDGGQGDRSAATESEDEGDKKRRRWFSSGLLRPRKTLSDVVDDRKKIMERRHSFSRPPLPPDANASPSGPSGLRAPVKERLTRLRRRSVGSASLAQDAGEEKTGEETGVVREPPRLSPSILLPNGLGSRPIHTPSRGLRTLLSPFSRKGRGPTPSSAGLGPSSDEKLETGTGWRVDESSDDSQEEAAPWSEDDWEVHELPDDAQGDSGAFEEGLKREPDRGLIRPSPEGDRSPTYGKLAPCPDPLADPCAERPDTNTADGVSECEWNTSDGSEGSSSAEGSEAEWQEAPLSSSPSEESSDAEADEETYREEPEAEGGSPDRGSGADDEDDRIAAEGLIERMLLAADRWRQVEGESPPERWRKSGLFSHRATEDLPVPSPRQSLLGEAQRGSQPTLSSPLLRERRKRQNESTAARKSSQQPTLEAGELIPHAMKKASTVSQQKSSGSSSPPSVDTAPSALLRTCRQETLSFGGPLSSLSSAPAPWFLTQPVHELPPKGPKGGPPKKGKAAGWKAPPPLPAPKEEGAPLPGGTVLKTGIFKKAEAPAKTGPPEDNAPGAPPKDSKLAPAGKDKAAPLAKKSIAKQESGVQKDLSAAKPGPPEKKGPPLGEKKGPPRPPAKKGAPALKTQTSAGTVVAKKSMPKSGGDSSSDEDKDRGRFKLVKLPEGKPVFEPKPANMRIVVSAKNKISTPVKKAEDTKDRLFLPQRGYALPHKNLAPVSVSILPKIKKIKAGTEKDPTKGDVPVVILMDDNNQELGRLPWQVDLTSFSLAQSSMSVLVARKLGLLARRVEDEEKGEDAKEWLTGEGLKQFGLSMRKSKAGTLGGFGGQGLGFGMGLGGLPGALAQMQAKEPPKKEEAKAKEEPKKEAPKKGPPAGKGKGPPGKGPPKGKGPKKKGEGGLKVGKKDEGKTKRFFWDPLFEDEIPGTIFMKKPAVQLVLQDVEETFAKVVAKKKAESKKPKIIQLLPDSKRAYNMNIALSKFNNYSYQELREALIDLNPKILTIDATETLLNFVPTAEETQVVKEYINSGGDLKLVDRPEQFVAAMLGVPLMKQRLEAHAYALNFREAYSDAYTPLENLADACDALDDSQNLKVVLFAILELGNALNEGDPQRGGASGFKPTTLAKLQELRTTTKPVRTMLQYICDIIWEQKPTALSIYEDLKICDKAQRVDLQGVEGKISLLKAGLTKAKNTLEAARKGNESTGVMGDRDPLGSIMDEFIEEAEPKIKQLDDFLQQVQNQFVQTCHYAGYPEKDVKKVKPDELFKQIAAFARQVETIRKQKQELLDREMKRKEAEAKRASKGLKTATKKIGAK
>BleJapR1072006144_rbh_TGME49_206430
XKAPPPPPPPMPNKAPPPPPMPNNTPPPPPMPNRAPPPPPMPTGSAPPPPPPIPGRAPPPPPMPNTAPPPPPMPGRGPPPPPMPNTAPPPPPIPGRGPPPPPIPGQAPPPPPIPGQRAPPPPPIPGQAPPPPPIPGQRAPPPPPGSMPPPXAIYDDSSPSKSENKSCSPYEISILDPCACPKARKINLKNADDSKVNLDVTLLIDLFAQKKAPEKKEANGEQKEEKKEEVKKVEKISHLSKERRQTVELILGKLRLSHSALVEAFLSADTQTVSEGAWSSLKGALPDDSEIQLVTSYEGDLDLLAPSDRFFYALKDVPGFKFRVEAIIFTFTNAELIGELTKKVEKIERTYSALKSSEKLKAVLEIVLACGNYLNGTSARGGAFGFSIDSLAKVVDMRGQDGKTTLLDYIITFCEKSKPELLGLVQDFSDIDFVSKFPLSQLAIDLNEVTAKVNLVKKAIDSQSVRAADKISEKLSKFYQEVSETVNQLKSRIQALDTKFLELCELYVINAKDLKPEEFTDKFNYFITSFETNKNKYFKAKEDQEKKARIEARRQAALQQKQENSSKAANSKALADEIKNKRQQKEENNGRRVSIRNTNQNSSVDKMMQDIEARRMSIMPKRRKQWEX
>BreMinMf105b01005482_rbh_TGME49_206430
MDAKSKGKGPATKSGDGPKGSKGKGASGKGKGQALTKPEISPSKAMKPLWWRRLLLGSDMKPGAIWEKVKDETCLLPTSIEARFSKVQPPKPQVELSEDVVQVIRVGSAVHERELRLLPPPDEVGQSLMELDDHLALDELERMQQLAPSKKDIEALKNAQQLQPNASLGRLEEYWLAICNVPAYQQRMSCWHFVRTYRERVFVHSEHLQDLNDMFSSIRCESISTLLGSILSTGNWLNSGTAAGDAVAFDLELLQDLYGIKGADSNLQQLIFREFFDSLNSQAAEFLEALSPILQNVSRKVIRDNDGVNKISKSVHVTLEECDETISSLQSEYFGVKETLGECLDPLDSTDPVKLRLQREFHSASLAIDDVVQRCDALKSQYEDLLKWFQTTGIRSTEFCLLWDNFLLPADLLLARHHQLYKDATFEAFFCQGETFLLEDFQAIWELDEPQRRIFSSEEGDPPFQRQRSRSPAEPQDRPPQSLECSPNRRKEHRAPSLIPLSWRKLEVSDGPSVWNAVEAHAAPVAELESRFSVEAVAEAEKRRLAKEARFRFEESAKAELSHNSAGSISDEAIARRVKRDGQFWRVNFPKLRICSRFCRSHLELNHANVEKLLLEASDAPEEVSYKNQLSALPGIQERLALTSFLISYRQRLAASSEALEDSGHSQCFQHSEVLPDFLAIVLATGNYLNGGTQRGQADGFDLSEMDKLQGVQDAEGKDLRHFILEVLCQQMPVQAEQLFRDLRPCFLNVRRAISKDAVGTAKLTKTVVHVLETLDEEVTEVQMKLAKAQDASSLLPGAEQAKLDLEKASSLVNEIVSLRDEAKASYENLFTFLAMKPMR
>BreMinMf105b01009093_rbh_TGME49_206430
MRFPEVHPKTAMKKLFWNPLKLGEPGETTSVWESIYQTYKTEGKEEAFNLLYAELEKDFAEVFGSTSPQKRPTTHQQKRRRVLDEKRRRELWFMLALMPERSLLLKAIEEMDDETLKPEKVELLQMNLPSAADIEMIQTSLMNAPLAEGELWDTPEEFVLAISEIPQFTTRVKMWGFLNSVDWAISRLLTAQQELWIAAETLRHSETLEHILGLALFIGNYLNGGTSRGRADGFDLEALPKMSKLRGKGHDTLLDFLVTQAAKSMPGKVASLFQPQGEAEAIHKAKAHCVNDAMEEAKTLISQAAGFLPHSAQASSKALEQRKVKLQESLAKLNEVMQKFHEWEIKYEELCHWFQMQDARQRSCEDFFGLWESFLNDLKKSWESHQQREQLAHLKSRRRSLSAPPAGHLKRRSVPVLSAVQGSKTPSASPRARKELSLRRRTAHGIPSFVVQDESRQDESQCNELDIPPPPPGSPAPNDGPKNEEAYKKANRSDLSLQMIEKLTHNAVLERRFKDQVLAGL
>BreMinMf105b01023709_rbh_TGME49_206430
ESSDVWWRTPPASSEGPQANMGPMADAVETEVEGLNLRILGNAEMETAETNAMESSDVWWRTPPASSEGPQANTGPMADAVETEASRRQVSFADSSEGSRSVAAEALEKEELELPAALPSFTTLLPAEEKSTSSTGSSASDQPEITVPTLVPGMITPGSVQESPSGSFPSTKGVHNVTKIDLKAISGRSPEAVEFLSCDSSDALSSDRVSRSDARSPSKRSRTQSPTSRRPTILSVGDLPEAVWDGVTSPGQAMQPRHSFSGPVGNAGTEKEVKETHGETPVLPIQTRLPDRGRDGQPRPLEENLLKTPSAKSELSESPKPSEAKTQPESPKPAESPKPASSPEKSPSKGAPKGTAPPKGASKGKVSFEKHQPDDSKYVSGSGSVAAEALEKEELELPAALPSFTTLLPAEEKSTSSTGSSASDQPEITVPTLVPGMITPGSVQESPSGSLKDASGLKASDTSRDSHPEASLSDLKGPTKTSTLSEVKDRVPSDARRPSMLSVGFADLPEAVWDGVTSPGRAMQPRHASPTAVEGFGHGLKDEEETSPASGSISFRESATGQVCFGTESQPSVLAAEALEKEELELPAALPSFTALLPAEEKSTSSTGSSASDQPEITVPTLVPGMITPGSVQESPSGSFPSTKGVHNVIKIDLKAISGRSPEAVEFLSCDSSDALSSDRVSRSDARSPSKRRAHSPTSRRPTFLSVGIADLPEAVWDGVTSPGRAMQPRHASPTAVEGFGHGLKDEEETSPASGSISFRESATGQVSGSGLPGLPARGSIPLPFSTTLVPADTMGSLPQSDQPEITVPTLVPGMITPGSVQESPSGSFPSTKGVHNVTKIDLKAISGRSPEAVEFLSCDSSDALSSDRVSRSDARSPSKRSRTQSPTSRRPTILSVGDLPEAVWDGVTSPGQAMQPRHSFSGPVGNAGTEKEVKETHGETPVLPIQTRLPDRGRDGQPRPLEENLLKTPSAKSELSESPKPSEAKTQPESPKPAESPKPASSPEKSPSKGAPKGTAPPKGASKGSKSSKGSKGNKGMVGVDDFAEIVGDGVSIGPATQPRHGGFSGPVGNAGTEKEMKETHGETPVLPIQTRLPDRGRDGQPRPLEENLLKTPSAKSELSESPKPSEAKTQPESPKPAESPKPASSPEKSPSKGAPKGTAPPKGASKGKDGKGKGKAKAEPRKPDIKPGVQVKRLFWNSFRVDSERNTVWNEIDREGAPIDTKQLEALFCDEPGKRFASPSPENTERVKKIQVLDTQRRRQVCVMLARLPTNLKEVPRALQLLDSDTLDSEQVELLLINLPSDEEIKLLLKAKEENTIDELHVWDQAEDFLLAFISVPQFELRLRAWHFQNTFEERFQTLAAALRCVSDGCQSVLTSTCIRHLLGIVLYVGNYLNGGTPRGRADGFALDTLVLMRTVKMSQGDKAGTLVDYVTGQMERVYPGDLQRVFAPGGDFEVLKAAARHKAPDLAEELRSFRATAEQVHKKLNSPESLEDESLVTCRELLCSRRDIQINGLEQELQQTESSYEEILVWFHMEDKGVRKPTDEFFGIWSKFLADIQTALKASEEQALREKRKNSMPRRVSMAMKEQRSRRSLTPRRQSEARQKTHGSDMSRQCSDATTEDVDGPVEIQRSPRPPVPEKLKSDQEEVFPENSLIPDSSWSPEEAQIEERIDMMIFWCARWLSLLPLFLASGSPRRMQLTEFRSWSLAKPTSSNAIPYTQQALTLFVKAGVPYLSITLHASSNLATTVSLARLKLVLSTATTDADCIPGSVHEVLDIVWPEAAVATSLDGLTDADTAQTFQNIWSNVRFPRAGVFQMCYMDLSLNYWRLVDADFDATGILSSTSRFWCIASDANCQLYLVGRDIRTSWRLTVQSSSCDSTSFFSAFDLNVSNVSAEVQTAESINLHALGGQLVPEARTYVVCYCTGYNADGLGSFCTEPEDFVQQIGLLHTTAVVPKQTPHPQLRFDLQVLCGGGCPLTGLRLKIVDPSPANDRSSFDPLNGCRTAPQAASYLFPTNCASPTSCTLAPSLASSTTPEWSNFQVNPAFENRAQKPVTYDVCLCLGTCQTAANWFKVGAFSTSTLQLRPSPMLANKVMDFQVYGPGAGWNSASTDVEMKILYDPLGEFQDAECFTRSQDTSSIAGHFCLSTSDCKAPISSSTGRTWQNVRIFYAGMYTICYCEQECYQAAQWSLLRWQLVEGPSPHHTWRRFRGLLFDLPVSGWGLGSDNRLSFASGNAACGVPSTGLQIPDAQPYQVGNVSSLLSMTSVYDGLEVSCLQEHLMTTADSVSFSGVESSQCSYCAELLNSRPHRITRVPTSTQFILQLTFDVLPNFQLSNASYVRSNEVIFQEIVADRPGEYTICWSAVPSVNPMDFAASAGLLTVLEPPLFEAFVHNTATQAGAVAPAIVAFTTQNHAEYRTGQMGESRLRIRFPHLDMLVPAGPQGTTVETSLDDATQSNCGRIIKEIWSDDADGFPMPKGCYYQKDATSGAYFREYALVFGASNGLKSVTRYQLVLDVSAVLHGSFPPSDGHLQLWSMGDNIVDPFGVVEYAPAWLQQQIVQGSTGTQPRLHPAGGVQLLGDDVIDLSQQGAAADVPMRLRAEAGASIQQGTRFVIYLWPLTQWSLAESCSTGCDASGLAVTGCDSPSCSVTTFVQRKSVLNLVFAQMDPITDTMQHTVRLLSLQLPSEGFFATHFGVELAAAAAPSYQAASGALLFASSFSTASARTLVIGIWTLQKRLSLKLSEGLNSRPPPAVRAAPAFAQLDSESGSEESNGSKGSKVQDFWKQKLLVPAVFTLYVVTKSLDKIFIYRVRKSMAHYSTVLMTIYWPPGVCLACFVFLLMLNTVKRALGQPLGEGPEGKAEKGSIGPLSWFSPFSEYASSQGRVPQRWFALIAFCDQINATFSSPPAVFIPAVMLTPLYNSVVLWTALISFFYLGTRFQSVHLAGICLILCSCFVGVMVELQGPAAVICDGLDTASSILQDDTLPIPIEAKWKVNNATDKCVSGLPPYKDANGKFVYIPLGTLAGMYFFLVATVIPYAFVNVYKQKKLKQVNLDVAWGFFWQSAWQVLFGLIFIPASWIPWPTPTGINDASASSFWTDLADSWTCFMGTNPKAQVTSCSAEPAWAWFATYLFFNVFFNLCLMWLIKHMSSTWAAIGTVLCGNLGGFFSQFEIFGGKSAQVLSMEQWMALILSTIALWVYNTQDEEDKHGQSVYGQQDRGDHRYDTHNALGLETGSNGLEETAQEHTTL
>BreMinMf105b01026206_rbh_TGME49_206430
MNVLSWINEINSSRLGKDEVELLLHNSPSPEEVQLLRRAQEENVIDENNVWDAAEDFMLSLIAIPRFQLRLKVWDFVNSFQEKFEHVANDVTGISRGCDCLLSSMRMRHLLGVALHAGNFLNGGTPRGRADGFSMDALLQLRTVKATQAADQTLVHFIAMQMEKRYPGEMAGIFLEGEEAFWIRAAARRRIEDAAQECNALLGQATHMMKTIRLVLEDDPDFEGDSFGKAVLQHFVEQLAMCTADLENLQSRQGRVGLQYENLLVWLHIDADHKKPSDELFGIWNAFLQDVQSARRSIIEKEQAAQRKRPMRRLRRIRSSPVNQEEESSLEPSSATRSVPVLRLHNCLSATPSLEEASAASSSEQPDHPEVEDSSDSSSTTSGGEAAMPRAIPVTQETYPKADGENGDTGKLVEVNATDGVQITQEVLDELKSRRGSAFQCLTGERSRTDGVVELTFEIPAAEGSEPPLLRREPPKQVYARDGSRRTPCAKLRGRILVYVSLIVILLQVISRSFGADISLGFMLGHRGVRRSIRGSATVLAALPPGKYRALTKIRLRKEPDVASEPTGESIIAGEEFEATQAVDASPGSPGYLKVGGGWIFDQGIAGRWLGKPIIELIEAAAPSPASQPPPPTKATQPPAPAASQPPPPTKATQPPAPAASQPPPPTKATQPPAPAASQPPPPTKATQPPAPAASQPPPASKATPPPSQPLPTSKATSTPPTVTENSPEPAKSSRTKDSAKPQAEPQAETGSTETEVLGTPAVALGVTKVAWGTVSVESDQFGRSYF
>BreMinMf105b01029414_rbh_TGME49_206430
MGGVVRAHPSSGGVGGGIPGGVPGVVGGIPGGVPGVVGGIPGGVPGVGGGIPGGVPGVGGGIPGGVPGGQGYGGLPADVPGVVHGAMEQETPRGQEGGRFKAAAHEVHLKRRTLTNLGKEGGFDRLADLRRENEHLKKDLQALRSGGSEKFGAPPLSEDDMLRKYLKELDVFGRDKVFEKLQDSPMAGGQDLSWDHASAAMEQLEMILRLAQVAKVQAPPEAETPTAATPAEGKGKGPKGPKGPAKGKGAASEGKAETEDTDAVPEVKSEDTPEAEAAPKAKGKSKGKGPPKGKPAENKEEAKETKEEDKKEEEKPAETPAKGKAKGPAKGPAKGPAKGPAAPDGKGPGPPSKGPAKGAAPAGKGGKAGGKGGKGGAASAETKPVVKPEKAMKPLWWSKMLFGAQLKKGETIWDEVKDDMEKLPIPELAERFSKSAVAKEKPKKEKEEGKKEELKSLRIITDPNIVVGKEASLRKLPPPSEVARALDELDETVLDVELLQVVKDNACPTPPEMKDLDELRQKNPNVPFALPESFMWVIGKMPAYQQRIDCWSFAMSYKEQHASYDTALRDFLQVVECFQESEMLPSLLGIILAVGNYLNGGTNRGQADGFDIETFAKLEGIKDTAGKDIRHFIFDVFLNRMSEQSSQFVEELMPCLVNMNRRISKDSDGVEKLDKSAKIAFEDFDLCVTALMILSYFEDPADPFKLQMPKIYSEAKEKLDELLTLKDTAKEKYAQLLKWFKIQAMKSNEFCCLWDNLLIPANMIVNADMKMKKEFMMPTFSFLRXRSSDPLAAEAAGATGAAPAAEGAAPAPAAGKAKGKAKGGKGPAKGAAAPAAPAAEWPTAAEKSEEVSETPAEPAATATPATEQPQEVSETPAESTAPAAGKKGPGKGPGKGPAKGPAKGPPAPAAETVEQAPEPAATATPATEQPQEVSETPAESTAPAAGKKGPGKGPGKGPAKGPAKGPPAPAAETVEQAPEPAATATPATEQPQEVSETPAESTAPAAGKKGPGKGPGKGPAKGPAKGPPAPAAETVEQAPESIEMESPATPAKGGKKGPKGPSKGVPKAAPAEAANVEESANKTADVPEPDVSPSMSSSQQSPASRGSVSGDVARPRRRQLSHLHRHSRVFPDEDRYL
>BreMinMf105b01039481_rbh_TGME49_206430
MHDVGNPAWRQLSGTWVQKGHSVWKAWRESCFDGEDNGDAQRSQEFLQPPANIVEIIRRRYHHHGLNQLPSLPVLGEEACRSNAFREGQGRLQLPFCEKAAQCTKTGQQSVGFSSEGRCRHHYLAADGAGGTGETGGPAGVEQSEPSEEETRFCIEEHRRTHRDANSEMEGTSIEPKGSLLLDGSTASRRIVTAPSNRTAVKGRADTDQSGGVAVAHSQTAHSTRRTAMLQAEAEEVGMERDESGAVVERSQTAQAHTTRRTAMLQAEAEEVGMDGAESGAVVERSQTAHSTRRTTMLQAEAEEVGMDGDESGAXEMNLEGRCMVPAARAAGADGDESGGGVEHSRTAQSSRRVAMLHDSTASRCMVPAASNRQAETGAAGADGDESGGGVEHSRTAQSSRRVAMLHGSTASRCMVPAASNRQAETGAAGADGDESGGGVEHSRTARSARSSADVDGGSEVNLSGSQVTEALRQRVAILENLLAQSVKEREPSESQELDCPQRKEAKKDEHAASKCAETAQTPATPESPKDAQQQLAAGSGKGASSGKSKGGLKGAPKGAPKGEDQLSGSKGKSGKGKTPPKAPPRAPVAKAAAKGKEGPQPRKAEIKLEKPMKKLFWNSFVLDDQIVQSQTNVWAVLENEGLDGFDVQELETLFAEGSLRRGPLEAPAPGGSRRRVRARVLEESRRRQVCIMLARLPRVETTVRAVQRMDDTLLDKDQVELLLSTAPSADELSMLNAAAQEMPDKDKALPWDDAENFVLKLAEVTSFKIRLQTWSFQNAFDERYEILHAAVAEVRDACHSLQDSHRVQRLLGMILGFGNYLNAGTTRGRADGFSVEVLPQMRALKGQAGSANTTLLDFLVRQAEKSEPGELANLFGEVGEATLVQKACRHKLLDLSHELNAYFTQARDLARAASSGDEDLVIRGQRTEALIRELETLQQLFREAEEDYNKMCVWFHEGGGGKKPRPPDEFFGYWHSFFQGIRAALEGMYGGKTRRRKAPRSKILRPYDHFSQSLSLKEVLKES
>BreMinMf105b01039482_rbh_TGME49_206430
MHDVGNPAWRQLSGTWVQKGHSVWKAWRESCFDGEDNGDAQRSQEFLQPPANIVEIIRRRYHHHGLNQLPSLPVLGEEACRSNAFREGQGRLQLPFCEKAAQCTKTGQQSVGRRPDVDKGALYVKAMLGCSTFKCSQNAGRSXFSSEGRCRHHYLAADGAGGTGETGGPAGVEQSEPSEEETRFCIEEHRRTHRDANSEMEGTSIEPKGSLLLDGSTASRRIVTAPSNRTAVKGRADTDQSGGVAVAHSQTAHSTRRTAMLQAEAEEVGMERDESGAVVERSQTAQAHTTRRTAMLQAEAEEVGMDGAESGAVVERSQTAHSTRRTTMLQAEAEEVGMDGDESGAXEMNLEGRCMVPAARAAGADGDESGGGVEHSRTAQSSRRVAMLHDSTASRCMVPAASNRQAETGAAGADGDESGGGVEHSRTAQSSRRVAMLHGSTASRCMVPAASNRQAETGAAGADGDESGGGVEHSRTARSARSSADVDGGSEVNLSGSQVTEALRQRVAILENLLAQSVKEREPSESQELDCPQRKEAKKDEHAASKCAETAQTPATPESPKDAQQQLAAGSGKGASSGKSKGGLKGAPKGAPKGEDQLSGSKGKSGKGKTPPKAPPRAPVAKAAAKGKEGPQPRKAEIKLEKPMKKLFWNSFVLDDQIVQSQTNVWAVLENEGLDGFDVQELETLFAEGSLRRGPLEAPAPGGSRRRVRARVLEESRRRQVCIMLARLPRVETTVRAVQRMDDTLLDKDQVELLLSTAPSADELSMLNAAAQEMPDKDKALPWDDAENFVLKLAEVTSFKIRLQTWSFQNAFDERYEILHAAVAEVRDACHSLQDSHRVQRLLGMILGFGNYLNAGTTRGRADGFSVEVLPQMRALKGQAGSANTTLLDFLVRQAEKSEPGELANLFGEVGEATLVQKACRHKLLDLSHELNAYFTQARDLARAASSGDEDLVIRGQRTEALIRELETLQQLFREAEEDYNKMCVWFHEGGGGKKPRPPDEFFGYWHSFFQGIRAALEGMYGGKTRRRKAPRSKILRPYDHFSQSLSLKEVLKES
>CarCio010447_rbh_TGME49_206430
MSSCIGYQLTGGDLSVVDRPEQFVAAMMGVPLMLQRLDAHLFALQFRELYESSFSPLEKVCEACDAIADCNNFSVLLFAVLDFGNKLNEGDTQRGNAQGFKPSTLSKLVDIKTTTKPIRTAIQYICDVRL*
>CerFusPA161109012534_none_TGME49_206430
XASSTDPVVAKLVSFSERATSEATSLVQQLADTRAVAKATLVFFAMQARPAEVDAKALELCVLLSEFLVAFEKARKEITQRPDLAVMCHSGTADVLAKSKQEAKPEQDSAVPPPLKTISRALTPPASARAVNATDAPSAAVAQAADAPPTDESAMKAISTAEEADSVKAANSANASAAAAAPAADVPPADESAKTATFTTGGAESVQTDVSAKTATSTTGEVELVPAKAANSASITAATVAPVADAPPADASAKMTTSTKGETESMQAADADSAPAAVAGPATDAPSAAVTATAATSTTREPESVQLHPPAAETPAAVGPGKAMVACRISRNVDNPSRTWKAVNSASAPTGELESVQARPAIAETPTAERHGAEHFLAWAMLDGTLEDKAGRISGNFADPTRIRKATPAQRQAHGEIEDGEEDLKVRLVQDTPQPSSCQDASAGTFATITPQNLPRAIQRTDSFMALITDEVEAEAAANA
>CerFusPA161109012748_rbh_TGME49_206430
PTGKGPGGPAGPKAKDGGGKTKDGKGKSAEKVFNKPKIKPKKPMRPLWWNAMVIGQNLKKGETVWDDVQDDMNLLDIELLEERFSKNAPPPREKPKKDENVKKEEVKILQIIKDPNVVIQKETSLRKLPPAQECARALEELDDGVLDIQMHQIIKDNACPKPDEKKLLAEEKAKQPNIPMAMPEQYMWVIGNLPAYQQRVDCWYFIRTYQEKHLDYHRALTDFMEVIDCLRDSEMLTALLGIILATGNYLNGGTNRGQADGFDLETLGKLESVKDVVGKDIRSFMFEIFFFKLYDKAAQLVEELEPMLRNVTRRLSKDSDGTEKLNKQTRVAFEDFDICVRLLSEEFEKMNETMTMILQYFEDPADQFKLRMPGEFERAKSNINGLVALKDRVKASYGELLGWFKISGMKSADFCVIWDNFFIPPDLIINKDVAMKQNYLVPTFCQGKPPSVEDLMVLWDFKQPDEIKKTEKKRRKRDPEARKRRQERREKDNPDTTAPKAEGGDLDGGKAAGKEPPSATDSRPPPDKELPGKGKPGKGTSKGKAVDAVDQSMEEAPALKAKPMMPNAPGKGKGKAMPSGKGKGKSELVAAAEAAARAVKEAAMPAEISVEGLFAGIKCKHSLTECEEGVHAELGDSKFDMFIHNVDLHHSDIDIDDPKLLGDXIAALIAGVFNAPVHGMWDDHDYGANMPSVGRSAALTSRFKEYLPHPSRGPNATYRAFSIWAAKFVMLDVRSKSIPQCA
>CerFusPA161109018013_rbh_TGME49_206430
XQERHCTDDGDGTKAKTRSVSFSEDKWNIVRAALLRRHFDFTAGGKPDPTKQTKLQRCAHQLRGFLHVGQDPSGSCYVQTQRRYFAMVVNHEVGNDRIGYNCRQYEFGQWETQEAFKAGKVAKTSVTAQSITDVAHGGGGVAEAGIAIRYREGENLKEMLVVAKDARGLLSNHEARQWFENFQAFLVAMKEESKDAHRGRRKPAIHQRSGEGTKSTTAESGQSELLALATSRTLENDQQVHNMEALQTVPRASSADPPPYSPRPLVRPPARRRRGTLQAPRGSQAHVRVFARSSTQRRSTGIPRQAAMLGRSSTFSMKTGSSDEEGYESDPGLGSMPQLFTMSSHHCLDGLASPQSPSNSMADETSPRALVSELSQLSAAEQLYEDEWGEDACMRASENLKRSETDLEYCREESNLSDLWLMDLKPPDVGAATPTVRTLVPVAHATDPARGSVSETEDAHEASGLSSLAIADNVLPLADEEGCRSEDVAVESAEQVGKLLTAGMQMQSTQESEAGADSNTQARPNKVPEDGKTVGCMSMQQRRQQKQQPLLFELDDGDEPQELLCAELFEEGREQAQLLQQPGGERQQEKRLEQKVHEEKGVQAGTVDSGCQFVSTPSIKKGKGALLQEQEPHQTGEEREQEQHVEQKVHEETGGNVGATDSGSQLVSAPSIKGKGKTTLPQTKGNVKGGPAIKGAPPLASGKGKGQAKGTGQSVQPKKAVVKPIRPMKSLWWTRLLFGQNLEIGSSVWDKVGDVTALLPLDVFEDKFAKIMMQQKNNKKTFGAGSGSKKPATTMKELRIITDTNLIVGKEGALRDFPPPDVVAQALRDLDSAVLTPQRLAVLRAHFCPQPAEVARLEECKRNHPDLPFGPPERYMWYVSRVPAFSARVECWSFLCAFNERAAGLSHALVEFQRLVDAFKASEALPHFLSLVLAVGNYLNGSTGRGQADGFDLETLGKLDAVKDNAAEGGKRDVRHFIFELFFLGAPQETRADLTGATAALFACGAQLLDDFVPLFGNVNRTIVRDSEGVPRVLKNVRVILEDIEDSVREFTQQFAMQQEALLQCLQHSEDPADPMRLHMSEKFAEARPQLARLESQCSSCRDGYTSVLSYFSHPGMKTSDFVLLWDNLFVPGDLIMSKPDSLLRREILPCFCKPQVVPTLQSFLVLWDLKLPNERVGSPASVAQLVARARKADRARRQPRGAARIAPASTKCWRGRVLAKRDSHQEERCNQLDSETGEIRGDDK
>CerFusPA161109018621_rbh_TGME49_206430
SGHPRIAPRRALRPSRLTCAALRIARSAGRLMACPTFMPEPEGEQLTPDEVTSRPIGQLAWASFSPEFSPELIAALESRSPMSRTQHGFGVASACATPPAGIGSSKACSPRGIERHRSASSSSVKPSQASAPMKSNSLRSVSSATSSRPRLPSTSPHRPAAGPVWSPMGKVAQAGASSGGDPDLSALSYVAKRRGRLSLGASGGVATPGRGGGPGRPVDLTPGRGRAPGASTPSRSELDASISRGRRPSAGVGLPLRGSLGGNSLVRSGTSRATGSGARCARDACDGRSLRGGSSSARSSMSRQTAACRQPLSGRLALGAMALGNSLGRAISGDISRILFGGSAGSSQRSSGSCLSTGPQCDGRTDDDEIEEPVTPKMKPGYFVPESAEDDRAGEPVPSRAHGHKVIPRRLVDDSWGAGEASWSPHSFCCEGVNSSSSPQLRRLPTSWLTDSSTAQENRRLSTPPPMSPSCSQDVMLSRKIHGSTPGVRLAKLDLSAGAIVGEFDLQSAFSKKAGATSIGGVEGGCALAPTGAKFAGSGGGGGTGCVPFGGAASPQVPSCGNRGDGGTGGSTGECAGCTCGSTHSLHQESKLGFGAAAMHVEELERSISMASTATMHAEALLDRSFSRPGRASSFGRTTSPTSSLRAKRLRLAQPRGPSASRGQRCCGGVCCSCTDSSRGHAGVPAGTVKEAICKINSAGEGIGKGPHRPEASGGKGKGKGVESTPVNPPPAPPPPKAPVKGGPPGKGPVKGAGKSAAPGKAPPGSKAPEPRKPEVKPKTPVKKLYWSAFRIGPGSESNTVWSAIDKEGIRIDARRLEALFADESSRSLAAQAEQGRRAAQPTKVQVLSNQRRQQVCVMLARLPSPRETCLAISHMDVARLSHQQVELLLLNVPTQEEIQQLRQAENEHAGEDCIQWDSAEEFIFLLISIPHFKLRLQLWDFENTFREHFNDIAERQRDILQGCECILTSRSVRRLLGLVLVAGNYLNGGTPRGRADGFAIDTLVQVRMVRMSQADNQGTLVDYLVQQMESQYPSELEEIFMPGNDADKIKRAARSKLEEVTEEIRIFKAKAEGILHMVRASNKTREDAAFLQHSEVMAMCSAELEELQARQRRLNGKYVELCDYFHMDDSSTRKACDEFFGVWDHFMNDVARARTAIQAQEKEAETRRRRSLSLEQWRGHGSRRPSEDCARRPRSVSDRGCPIPVGGPRRSTRRLSAYMYGNGLLAGNPNAKAVKLPELALVAATKAAREYLVDLGKFCSGLAATGPVHATAMLTARSYVAELVGTCNDRIAKEAYISDLVGGALLGLANVLAX
>CerFusPA161109036814_rbh_TGME49_206430
KHMYEFLLGALRSGGQLAAPRQALTRHDTTGSSNFSMKTGSSDEEGYESDPGLGSIPLLFAMSTTRLPQSPSQSTADETSPQAIISELSQSSAAEQLYEDEWGEDACMRASENLRRSATDIDYCQEESKLSTGDWWLTDSRPPDVGAAMPAVPTPVPVAPVTKPGTGKVGETKDDREASGLSSLAIAADVSPRADDECGSAGMAAKSVEQVGTLLTDGMQMQRMQEPETSVDSKMQTGTDKVAEDGKTMGCMGMQQEQQRKQKLQPPQAESEHGDDQQELLSVKPLEEGREREQLPQQRGEERQQEQHLKQKVHEETGGQAGAMDSGSQHVPTPSIKGKGKTALPPQTKGKVKGGPATKGAPLHASGKGKGQTVQPKKAAVKPTRPMKSLWWTRLLFGQHLEVGSSVWDKVSDVTTLLPHDTFENKFAKITLQQNKNNTSGSKKPTTTMKELRIITDTNLIVGKEGALRDFPPPDVMAQALRELDSAVLTPPRLAVLRAHFCPQPAEVTRLEECKRNHPDLPFGPPERYMWYISRVPAFMARVECWSFLCTFNELAAGLSHALVEFQRVVDAFKASEALPHLLSLVLAVGNYLNGGTGRGQADGFDLETLGKLDGVKDNAAEGGTRDMRHFIFELFFLGAPQETRADLAGATPALFACGAQLLDDFAPLFCNVNRTIVRDSEGVPRVLKNVRVVLEDIEDSVKEFAQQFATQQEALLQCLQYSEDPADPMRLHMSEKFAEARPQLARLESQCSVCRNGYASVLSYFSHPGMKTSDFVLLWDNLFVPGDLIMSRPDSVLRREIFPCFFKPQVAPTLQSFLVLWDLKLPDERVGSPASVAQLVARSRTTALARRQPRGAARITPAAKHFAKCFRGRVLAKRDSQEEEPPHQLDSKAGAS
>CerFusPA161109058973_rbh_TGME49_206430
XATPRRAAFGVRELLSRDSAEGEAFSMATGSSDEGYESDPGPTHNGPKIFRISSQCRFDPQLFKTGPSCSNTQAIEEEAQPLSTTAQVLYEETSWTMDASCARPRGDSGYVSACAAERLYEKEWCAETCRRASGTLTKYSPDSEILYEDSSWLDITPVRRILDNLSPPPAIDRAMSTPVQTDEDASMTPRKHKTLHRSGSGFSQLPTTDAAACTGRADAAVCTDSGGSFILAEGDAAHVPAVSSQQHTIRRMQSVETQTTSFESFEEQLSDAYEQNGEERPNGAPKEDANAESALATGGKGKTNPVKGKGKTGDSGKASKTEAPTETSSSVSQTSASTTPAKAPGSTAPPKGQSKGKGKPPGKGTAPPPPPASSGERTEEVPKQMEMQGTSPTPAKGKGSPPGKGAKGSAKGAGPVSKAGGKAGKGRGKDDAGLQKPAIQPTRPMKSLWWTRFIFGQHLKEGASVWDKVPDATTVLPKDTFEERFGKSVGLAKRKPTSEMQTERKTSQTLKELRIITDTALIVGKEGALRDFPPASLEHTEGVPKQMEMQETAPTPAKGKGAPPGKGAKGPAKGAGPVSKAGGKAGKGRGKDDAELQKPAIQPTRPMKSLWWTRFVFGQHLKEGASVWDKVPDATTVLPKDTFEERFAKSVGLAKRKSAGEVQIEKKTSQTLKELRIITDTNLIVGKEGALRDFPPAETIAQALKELDATVLHPQRLAILKTHFCPQPAEVTQLEELYRDNPDVPFGAPEKYMYAVSRVPAFRARVECWAFLCSFEERAVGLAQGLIEFQRVEDAILASQQLPRLLSLVLAAGNYLNGGTGRGRADGFDLETLGKLDGVKDNAAEGGARDMRHFIFEMLFLGAPGSSVSSSATSEAAPLCRPSGAALLEDLAPLLRNVNRSLTRDSEGVMKVTKNVRVVLEDLEEGVKELVTQFGSQQEALLQCLQCCEDPADPMRLQMSERFAEARPQMQRLEVNCKKCRENYTQILDYFNHPGMKTSDFMLLWDNLFVPADLILNKPEALRKREILPAFCKPQAVPSVESFLLLWDLQVLAEASAPTPSADAAAGDANTGSTALATSARRGTRCLQRQARRSNAGRPGGQALRNRALARAQTTGGVLLEGRSASPSASPAAREADEAPQLPTVEVVAQGEGITASG
>CerFusPA161109059958_rbh_TGME49_206430
XLLLANLPSAEEEATLRAATADPSSQATDAWDEPEGFMINLLAVPSYQLRIRVWGFLNSMEHTVVRMTEATDDCRKAVSCLSGSARIEKLLALILRVGNYLNSGTPRGRADGFDLDTLSKLIQLKASQEQTLLDFVITQLDRDCPQMIREMYEPCCEFEAVRSAQRHNMSDLKEELCTLIAQATGYLQQLESCCAASSDGPLLRQKDQIGQQLESLKGIRCAFDEWSTDFARLCAWFHIDPRKRTTSEAFFGLWDGFLSDVRKTLDA
>CerFusPA161109066202_rbh_TGME49_206430
MVSPVRLQNAETILREALRDAQALCGEAIDPRVQQVTHAPRSTRRQRAATVGAARPGLVRPSLGPVHFSLCAGDDEPMAPSDIDQVYAFDRSVGATGIRAATPRSPRHCSFARHAVDSGRPPGMGLAKSHSGTSLSTERVISSSPTKGMPPSTPVSEAKRVSKDVMVXXXXXXXXXXXXVSKDVMVNATPGGVKLRHALAAVPSPTRSLNGRRPTRSGTISRSSSAGILLPPPRPVVRSTAANAEAGNGSKEIGAIQKAAGAPRQSPPRENARLLTHDAWRGSAGAPPPPSVSPRSPRQTRHLSVADGGPCRSPAASSKGAAPEASASVVDEIRQRVNREGVQLLPFTSADLLECAGIGDDNAGPVDGHLHRKESNQAMSRQSSSAAIAVEGPVLPLAQPAAGDGLRRDQQAVATRGPLPGPATRIGTCAEAASMHCAIVSSRLVNMLGRQSGESPGHQQVPPSSAATEPGPVGIAVTGLQMKDRIPRLERLMGSPPNKCCSKTDEAEVAVATETAGPHRGEGHSSKGKGSSKGETSALPGHMENKQAHSVSPRPLTPSMGSKGKGKGKGPPPRLSLPPRVTKRSSSTPAPTPRKPEVKPKTPMKRLFWSSFVLGDDVLAEKDATVWSTINSDCPDTFDQDELERMFGDATSRPGSARRDSGKANSGPSAPPQVAQRLRRFDESRRRQICVMLARLPPIRATVGAVQAIDTEVLGKDQVELLLANAPSAEELSGLQEVVNAGRQGEDSRWDDAEGFVLQLAEVPAFYLRLQVWAFENAFDERFALLQAVASEVFAACLALQKSPGIQRLLSLALNIGNYLNAGTPRGRADGFAIDGLAQMSTVKAMQAEAGGTLVDYLVRQLERTRPGELQGLFGEGGEASIVRKAARHKLPDSLSELDSCRSQAQSLARRAVDAKDEVLGSWGQRLETRLQELDDLRKTFDDAEAEYGRLCAWFHEGTSQKPRPSNEFLAVWDGFLQAVGVSLEALGASGRKKKAQHAHAHRPVDELKRSFSSCGEQAVFGNGPAR
>CerFusPA161109068400_rbh_TGME49_206430
XFRIDSLISADCADDGNRRRSTEALYESLSWTGLFSKRSSKASSCPVESVENKCRSYSIMSVDDFIMSRDDSISSQTETGQCQKYSMKSVDESPHMEKRWSSEWLYQRAWGSVQESSHAICEHDQFDARGAAGSFSGSDLDSSNEAALSEGIEVGDLPEARSECQFQIFEAPITPCKGAIGSTGVGVSAPPPLIIMTGNDACAEQTSANNECLAPQQYGNGEPPTQTITGKGALETLAAASTGFVASTKSGESGKSGKGGKSGKGTPLPPLPAVAGKGGPASSAAAIMEPVAPTKPGKDAPPPPPPPPAMTCTIAAATPATASTGPAGATESGKSGKGAPPPPISPPSPPPSPPPLPTVTSKGVTAAPAAANTEHFAPRESCKSGKGAAPPPPTVTVEDVPAKSGKSGKSGKSGKGPQPPPTVTGKGPPIPLVATSKGSLAPTSSGKGAPPPPSMTGKGAQSPKPSMGKGTRNSNFKKPRLTPARQMKALWWTRLNFGRQLKSESVWDMVDDVIDDLPLEIVEERFAKVLVGAANPSTETPRQEKPNDQSKAPRTLQIIHDPNVRAGKEAAIRGFPSVVETVDALFELDPFVLTTHRLNVLKEHLCPSPAQIAQLEEARKENPNVPFASPEEYMWHISQVPAFRDRVNCWMFIRDYEERVSTYAAGLADFQQIQDAILKSKSLPRLLSLILALGNYLNGGNSQRGQADGFDLETIGKLDSIKDNVHAAKDMRHFIFEILFLGQVGVTERGLPTLANDGVLLVEELRPLLSSIRRTLVRGAQNTLTLAKSARVCLEDLEESIRDLVDDYVSQQSSLQTCLQSTRDPSDPMKLYMADQIAQAQVSLEQLQEQARKARAGYIQMLSFFNHPGLKTSDFLLLWDNLFIPSDLILNRPEAFRKQHLFPRFCQPLSKPQLEDLLLLWDFCTPEQVARLKPRVPSRRQTQKRKTCLSMTFPPEHFADRWKRRGARKSDQRKRAE
>CerFusPA161109070598_rbh_TGME49_206430
VVQFLLDASASPALEERDSNNFRPLDYAVDKGHTLVEELLRASEDAVQLESAPSMERASISSEAKFALQHRAWEKVRSQIKNNRKAMSGISEVALAAVSEQDGPGEELGADDLRGEVQRLKTEKLALQETNEKLRTRSAEGNVQLDSPLNEQQLKKYLVQLEAFGREAVANKLMSAAMTGGLGLDESDTKRSLDQLEFVMRLLQQDRSSMLVDATSHEKKDAGADKNEDQRGLPASPGKDLPVSSASGTTSAEGARAETQPKLSDAMPVEQGKAKAKGPIKGSGKGPKGPAKXXXXXPKGPAKPPPPVVVPAGKGPPSQVPTPKTGASAEPPVAPKAKPKAGKGGKGEPKVFNKPPVNATKAMKPLWWTAFVFGQTLQKGETVWDDVQDDMGLLDIELLEERFAKNAPPPREKKVKEESTMKAEVKILQIIKDPNLVIQKETSLRKLPPAQECAHALEDLDDAVLDIQMVQIIKDAACPTPAEKKLLEEEKAKQPTIPMALPEQYMWVIGNLKAYQQRVECWYFIRTYQERQVDYHRALTDFMECIECFKESEMLSSLLGIVLAVGNYLNAGTNRGQADGCDLETLQKLEAVKDTSGKDVRSFIFDMYFHKLYDKAAVLVEELEPLLRNVHRRLSKDSDSTEKFTRQARLSLEDFDICVKSLNDEFEKMNDTMTMILQYFEDPADQFKLRMPGEFEKAKQGISALVNLKEKAKSTYADVLAWFKVNAMKSKDFFELWDSFFIPGDLIINKDTQMKQNYLVPTFCQGKPPTVEDLMVLWEFKEPDDVKRTEKKRRKRDPEARKRRQERREKDIAERERKEAATGGSADDPSSASPEAEGQPVLGGKGAKGKGKPGKALR
>CerFusPA161109081301_rbh_TGME49_206430
XRIAPRRALRPSRLTCAALRIARSAGRLMACPTFMPEPEGEQLTPDEVTSRPIGQLAWASFSPEFSPELIAALESRSPMSRTQHGFGVASACATPPAGIGSSKACSPRGIERHRSASSSSVKPSQASAPMKSNSLRSVSSATSSRPRLPSTSPHRPAAGPVWSPMGKVAQAGASSGGDPDLSALSYVAKRRGRLSLGASGGVATPGRGGGPGRPVDLTPGRGRAPGASTPSRSELDASISRGRRPSAGVGLPLRGSLGGNSLVRSGTSRATGSGARCARDACDGRSLRGGSSSARSSMSRQTAACRQPLSGRLALGAMALGNSLGRAISGDISRILFGGSAGSSQRSSGSCLSTGPQCDGRTDDDEIEEPVTPKMKPGYFVPESAEDDRAGEPVPSRAHGHKVIPRRLVDDSWGAGEASWSPHSFCCEGVNSSSSPQLRRLPTSWLTDSSTAQENRRLSTPPPMSPSCSQDVMLSRKIHGSTPGVRLAKLDLSAGAIVGEFDLQSAFSKKAGATSIGGVEGGCALAPTGAKFAGSGGGGGTGCVPFGGAASPQVPSCGNRGDGGTGGSTGECAGCTCGSTHSLHQESKLGFGAAAMHVEELERSISMASTATMHAEALLDRSFSRPGRASSFGRTTSPTSSLRAKRLRLAQPRGPSASRGQRCCGGVCCSCTDSSRGHAGVPAGTVKEAICKINSAGEGIGKGPHRPEASGGKGKGKGVESTPVNPPPAPPPPKAPVKGGPPGKGPVKGAGKSAAPGKAPPGSKAPEPRKPEVKPKTPVKKLYWSAFRIGPGSESNTVWSAIDKEGIRIDARRLEALFADESSRSLAAQAEQGRRAAQPTKVQVLSNQRRQQVCVMLARLPSPRETCLAISHMDVARLSHQQVELLLLNVPTQEEIQQLRQAENEHAGEDCIQWDSAEEFIFLLISIPHFKLRLQLWDFENTFREHFNDIAERQRDILQGCECILTSRSVRRLLGLVLVAGNYLNGGTPRGRADGFAIDTLVQVRMVRMSQADNQGTLVDYLVQQMESQYPSELEEIFMPGNDADKIKRAARSKLEEVTEEIRIFKAKAEGILHMVRASNKTREDAAFLQHSEVMAMCSAELEELQARQRRLNGKYVELCDYFHMDDSSTRKACDEFFGVWDHFMNDVARARTAIQAQEKEAETRRRRSLSLEQWRGHGSRRPSEDCARRPRSVSDRGCPIPVGGPRRSTRRLSAYMYGNGLLAGNPNAKAVKLPELALVAATKAAREYLVDLGKFCSGLAATGPVHATAMLTARSYVAELVGTCNDRIAKEAYISDLVRRCAARSCQX
>CerFusPA161109084484_rbh_TGME49_206430
XCPKPDEKKLLAEEKAKQPNIPMAMPEQYMWVIGNLPAYQQRVDCWYFIRTYQEKHLDYHRALTDFMEVIDCLRDSEMLTALLGIILATGNYLNGGTNRGQADGFDLETLGKLESVKDVVGKDIRSFMFEIFFFKLYDKAAQLVEELEPMLRNVTRRLSKDSDGTEKLNKQTRVAFEDFDICVRLLSEEFEKMNETMTMILQYFEDPADQFKLRMPGEFERAKSNINGLVALKDRVKASYGELLGWFKISGMKSADFCVIWDNFFIPPDLIINKDVAMKQNYLVPTFCQGKPPSVEDLMVLWDFKQPDEIKKTEKKRRKRDPEARKRRQERREKDNPDTTAPKAEGGDLDGGKAAGKEPPSATDSRPPPDKELPGKGKPGKGTSKGKAVDAVDQSMEEAPALKAKPMMPNAPGKGKGKAMPSGKGKGKSELVAAAEAAARAVKEAAMPAEISVEGLFAGIKCKHSLTECEEGVHAELGDSKFDMFIHNVDLHHSDIDIDDPKLLGDXIAALIAGVFNAPVHGMWDDHDYGANMPSVGRSAALTSRFKEYLPHPSRGPNATYRAFSIWAAKFVMLDVRSKSIPQCAAAEQGTVGLALGGSX
>CerFusPA161109095625_rbh_TGME49_206430
XTKSGESGKSGKGTPLPPLPAVAGKGGPASSAAAIMEPVAPTKPGKDAPPPPPPPPAMTCTIAAATPATASTGPAGATESGKSGKGAPPPPISPPSPPPSPPPLPTVTSKGVTAAPAAANTEHFAPRESCKSGKGAAPPPPTVTVEDVPAKSGKSGKSGKSGKGPQPPPTVTGKGPPIPLVATSKGSLAPTSSGKGAPPPPSMTGKGAQSPKPSMGKGTRNSNFKKPRLTPARQMKALWWTRLNFGRQLKSESVWDMVDDVIDDLPLEIVEERFAKVLVGAANPSTETPRQEKPNDQSKAPRTLQIIHDPNVRAGKEAAIRGFPSVVETVDALFELDPFVLTTHRLNVLKEHLCPSPAQIAQLEEARKENPNVPFASPEEYMWHISQVPAFRDRVNCWMFIRDYEERVSTYAAGLADFQQIQDAILKSKSLPRLLSLILALGNYLNGGNSQRGQADGFDLETIGKLDSIKDNVHAAKDMRHFIFEILFLGQVGVTERGLPTLANDGVLLVEELRPLLSSIRRTLVRGAQNTLTLAKSARVCLEDLEESIRDLVDDYVSQQSSLQTCLQSTRDPSDPMKLYMADQIAQAQVSLEQLQEQARKARAGYIQMLSFFNHPGLKTSDFLLLWDNLFIPSDLILNRPEAFRKQHLFPRFCQPLSKPQLEDLLLLWDFCTPEQVARLKPRVPSRRQTQKRKTCLSMTFPPEHFAX
>CerFusPA161109103617_rbh_TGME49_206430
XGKAAEKMPNKNDRPQRSPSPPKKGTKGGPKGKGKGVGAAPAPKAGGKGNQPGSKGNQPRKAEVFPKVPLKRLFWTPLSLAATSASCIWEKIDRQLENTSFDENELEALFSEAGITSERRSVCEKPKVAKRRLFEEQRRRQIWFMLALMPEQAVLLRAIETTDETVLPPEKVELLLANLPSAEEEATLRAATADPSSQATDAWDEPEGFMINLLAVPSYQLRIRVWGFLNSMEHTVVRMTEATDDCRKAVSCLSGSARIEKLLALILRVGNYLNSGTPRGRADGFDLDTLSKLIQLKASQEQTLLDFVITQLDRDCPQMIREMYEPCCEFEAVRSAQRHNMSDLKEELCTLIAQATGYL
>CerFusPA161109104801_rbh_TGME49_206430
XSGGGAKPATVETGQSELLALATSKTLEADQQQPHNVEALQTTACVSSADPPPDSPRPPVRTLMRRRRGTLEAPRGSQAHVRVFARSSAQRRSACAPRQALTRHDTTGSSNFSMKTGSSDEEGYESDPGLGSIPLLFAMSTTRLPQSPSQSTADETSPQAIISELSQSSAAEQLYEDEWGEDACMRASENLRRSATDIDYCQEESKLSTGDWWLTDSRPPDVGAAMPAVPTPVPVAPVTKPGTGKVGETKDDREASGLSSLAIAADVSPRADDECGSAGMAAKSVEQVGTLLTDGMQMQRMQEPETSVDSKMQTGTDKVAEDGKTMGCMGMQQEQQRKQKLQPPQAESEHGDDQQELLSVKPLEEGREREQLPQQRGEERQQEQHLKQKVHEETGGQAGAMDSGSQHVPTPSIKGKGKTALPPQTKGKVKGGPATKGAPLHASGKGKGQTVQPKKAAVKPTRPMKSLWWTRLLFGQHLEVGSSVWDKVSDVTTLLPHDTFENKFAKITLQQNKNNTSGSKKPTTTMKELRIITDTNLIVGKEGALRDFPPPDVMAQALRELDSAVLTPPRLAVLRAHFCPQPAEVTRLEECKRNHPDLPFGPPERYMWYISRVPAFMARVECWSFLCTFNELAAGLSHALVEFRELDSAVLTPPRLAVLRAHFCPQPAEVTRLEECKRNHPDLPFGPPERYMWYISRVPAFMARVECWSFLCTFNELAAGLSHALVEFQRVVDAFKASEALPHLLSLVLAVGNYLNGGTGRGQADGFDLETLGKLDGVKDNAAEGGTRDMRHFIFELFFLGAPQETRADLAGATPALFACGAQLLDDFAPLFCNVNRTIVRDSEGVPRVLKNVRVVLEDIEDSVKEFAQQFATQQEALLQCLQYSEDPADPMRLHMSEKFAEARPQLARLESQCSVCRNGYASVLSYFSHPGMKTSDFVLLWDNLFVPGDLIMSRPDSVLRREIFPCFFKPQVAPTLQSFLVLWDLKLPDERVGSPASVAQLVARSRTTALARRQPRGAARITPAAKHFAKCFRGRVLAKRDSQEEEPPHQLDSKAGAS
>CerFusPA161109105119_rbh_TGME49_206430
XVTHAPPPPAPKAEGRPHAKARAKSHSEAKPAVEPRKPDVRPGVQVKRLFWNTFRVGGVNSNTVWDAIDKEGATLDTKELESLFAETGVTAKNEVAARLQEEPARSPTVRRIRILHEQRRRQLCVMMARLPGSVHDTMQAVLSMDACCLDKDQVMLLLLNAPSQEEAHLLRKAQREETVDELNVWDTAEEFALALLAVPRFQLRLQVWDFENSFQEVSDLLYGTVRDTQRGLTCLQASPRLRHLLGLTLFAGNHLNGGTPRGRADGFSIDGLAQACTVRMSRGERQGTLVDFIVQQMDKQYPGELAEAFEPQRGEGEFVLAAGRRRLDDARLELSRTRGRCCQMLQALVVQKPGQCDDLVLLQHREILAMANAELEQLQVLYVRLDEAYDATCSWFHMQGTGSARKTVDEFFLAWSAFLHDVDRSRRALQQQEQQEVMRQRRLERSASRGLSPQSSRSFSRLPSRENLHQEREAAQQNHEGHPDNRARARTPRHRPDIVEGX
>CerFusPA161109123934_rbh_TGME49_206430
XSSEAKFALQHRAWEKVRSQIKNNRKAMSGISEVALAAVSEQDGPGEELGADDLRGEVQRLKTEKLALQETNEKLRTRSAEGNVQLDSPLNEQQLKKYLVQLEAFGREAVANKLMSAAMTGGLGLDESDTKRSLDQLEFVMRLLQQDRSSMLVDATSHEKKDAGADKNEDQRGLPASPGKDLPVSSASGTTSAEGARAETQPKLSDAMPVEQGKAKAKGPIKGSGKGPKGPAKPPPPVVVPAGKGPPSQVPTPKTGASAEPPVAPKAKPKAGKGGKGEPKVFNKPPVNATKAMKPLWWTAFVFGQTLQKGETVWDDVQDDMGLLDIELLEERFAKNAPPPREKKVKEESTMKAEVKILQIIKDPNLVIQKETSLRKLPPAQECAHALEDLDDAVLDIQMVQIIKDAACPTPAEKKLLEEEKAKLVEEKAKQPTIPMALPEQYMWVIGNLKAYQQRVECWYFIRTYQERQVDYHRALTDFMECIECFKESEMLSSLLGIVLAVGNYLNAGTNRGQADGCDLETLQKLEAVKDTSGKDVRSFIFDMYFHKLYDKAAVLVEELEPLLRNVHRRLSKDSDSTEKFTRQARLSLEDFDICVKSLNDEFEKMNDTMTMILQYFEDPADQFKLAXXXXXXXXDQFKLRMPGEFEKAKQGISALVNLKEKAKSTYADVLAWFKVNAMKSKDFFELWDSFFIPGDLIINKDTQMKQNYLVPTFCQGKPPTVEDLMVLWEFKEPDDVKRTEKKRRKRDPEARKRRQERREKDIAERERKEAATGGSADDPSSASPEAEGQPVLGGKGAKGKGKPGKALR
>CerFusPA161109125199_rbh_TGME49_206430
YESDPGPTHNGPKIFRISSQCRFDPQLFKTGPSCSNTQAIEEEAQPLSTTAQVLYEETSWTMGADCARSRRDSECSSGCAAERLYEKEWCAETCRRASGTSTKYSSDSEMLYEDSSWLXXXXXXXXXXXXLLALAPAXDSGYVSACAAERLYEKEWCAETCRRASGTLTKYSPDSEILYEDSSWLDITPVRRILDNLSPPPAIDRAMSTPVQTDEDASMTPRKHKTLHRSGSGFSQLPTTDAAACTGRADAAVCTDSGGSFILAEGDAAHVPAVSSQQHTIRRMQSVETQTTSFESFEEQLSDAYEQNGEERPNGAPKEDANAESALATGGKGKTNPVKGKGKTGDSGKASKTEAPAETSSLVSQTSASTTPAKAPGSTAPPKGQSKGKGKPPGKGTAPPPPPASSGERTEEVPKQMEMQGTSPTPAKGKGSPPGKGAKGSAKGAGPVSKAGGKAGKGRGKDDAGLQKPAIQPTRPMKSLWWTRFIFGQHLKEGASVWDKVPDATTVLPKDTFEERFGKSVGLAKRKPTSEMQTERKTSQTLKELRIITDTALIVGKEGALRDFPPAETIAQALKELDSTVLHPQRLAILKTHFCPQPAEVTQLEELYRDNPDVPFGAPEKYMYAVSRVPAFRARVECWAFLCSFEERAVGLAQGLIEFQRVEDAILASQQLPRLLSLVLAAGNYLNGGTGRGRADGFDLETLGKLDGVKDNAAEGGARDMRHFIFEMLFLGAPGSSVSSSATSEAAPLCRPSGAALLEDLAPLLRNVNRSLTRDSEGVMKVTKNVRVVLEDLEEGVKELVTQFGSQQEALLQCLQCCEDPADPMRLQMSERFAEARPQMQRLEVNCKKCRENYTQILDYFNHPGMKTSDFMLLWDNLFVPADLILNKPEALRKREILPVFCKPQAVPSVESFLLLWDLQVLAEASAPTPSADAAAGDANTGSTALATSARRGTRCLQRQARRSNAGRPGGQALRNRALARAQTTGGVLLEGRSASPSASPAAREADEAPQLPTVEVVAQGEGITASG
>CerFusPA161109125363_rbh_TGME49_206430
MVSPVRLQNAETILREALRDAQALCGEAIDPRVQQVTHAPRSTRRQRAATVGAARPGLVRPSLGPVHFSLCAGDDEPMAPSDIDQVYAFDRSVGATGIRAATPRSPRHCSFARHAVDSGRPPGMGLAKSHSGTSLSTERVISSSPTKGMPPSTPVSEAKRVSKDVMVNATPGGVKLRHALAAVPSPTRSLNGRRPTRSGTISRSSSAGILLPPPRPVVRSTAANAEAGNGSKEIGAIQKAAGAPRQSPPRENARLLTHDAWRGSAGAPPPPSVSPRSPRQTRHLSVADGGPCRSPAASSKGAAPEASASVVDEIRQRVNREGVQLLPFTSADLLECAGIGDDNAGPVDGHLHRKESNQAMSRQSSSAAIAVEGPVLPLAQPAAGDGLRRDQQAVATRGPLPGPATRIGTCAEAASITAPSSLHGLSTCLGGSPESPRXXXXXXXXXXXXXXRQSGESPGHQQVPPSSAATEPGPVGIAVTGLQMKDRIPRLERLMGSPPNKCCSKTDEAEVAVATETAGPHRGEGHSSKGKGSSKGETSALPGHMENKQAHSVSPRPLTPSMGSKGKGKGKGPPPRLSLPPRVTKRSSSTPAPTPRKPEVKPKTPMKRLFWSSFVLGDDVLAEKDATVWSTINSDCPDTFDQDELERMFGDATSRPGSARRDSGKANSGPSAPPQVAQRLRRFDESRRRQICVMLARLPPIRATVGAVQAIDTEVLGKDQVELLLANAPSAEELSGLQEVVNAGRQGEDSRWDDAEGFVLQLAEVPAFYLRLQVWAFENAFDERFALLQAVASEVFAACLALQKSPGIQRLLSLALNIGNYLNAGTPRGRADGFAIDGLAQMSTVKAMQAEAGGTLVDYLVRQLERTRPGELQGLFGEGGEASIVRKAARHKLPDSLSELDSCRSQAQSLARRAVDAKDEVLGSWGQRLETRLQELDDLRKTFDDAEAEYGRLCAWFHEGTSQKPRPSNEFLAVWDGFLQAVGVSLEALGASGRKKKAQHAHAHRPVDELKRSFSSCGEQAVFGNGPAR
>ChrVelCCMP2878031718_rbh_TGME49_206430
MRTGRPSLKFEAIPEENEGQISGSGFSALSAEGYTLIGPEEEEAETGEVNYDEESFDALNSADFSSALERQRDKEKDKEGVGSTRSNNTLTKGGDALPQPPHGIAIPSHEGRMSGGTGKEPLLRLSASSTSSAASSVAGASLSNALPEENGKDKEKEKDLMRHLDFFFDPDSEDTKRADFRKRVKTLASDCSMWRDKFQKVVSTRQASDRRDRMKAAEETSRLQREVSELKDKNKLLQQRFHTVETENRHLKERGDQMGVIEAKNHELLRAHVADNQSLKKRLSESEAVIEELRSNLKLMEEHLQKRQALGEADTQGKTEAAAEKQTVTLTSSSTCCPAYRKEASPSLAENPSAPSEAAHAEAKETEKTKPKGKHSAKAKPKPAEREWSNFHWTPPLPVPPKLLPPSVTDSHSATPRSSVGGERDKTKEDTQTQTQTDFLIPLNAADVQPPSDASVFSQAFGEVLQKTAAQTDGTGGPSAVAVAAAAEASNALAAVWSDASSVFDRSSLPRESASILCEKAVKEDPVFRRLFHKGLPEKSKEKTGAMGEKGLGAKNENGSEKASAEGETVAERPSCLSAGGPISVYNALLKAVQRAFIGEKKVSSPSAVWPAFKRAILECDTDLLGREIVALLRSNEPKKEDIEKVRELREALGRGAKYHEEEEFVHYMSTIPNLSARLRCMTFIESFGALVGEAEKAIVLYLSALSSLVSSRPLRLLFLLVRSMGNVLNEGTNRGGYSSFSIETLLKLENLQSSPPGNANRQKGDKEKEKEKERRDQTRLTGLHFVAARLEALVEGGELLSPKEEDILRQCRRCQSHVTGILNLVEEAVGGFAEVRSQMGAKERRRHSIIPGASDTADKFNERLSEWVERDQVGGRVELLRAQTRQLLGSYFRTAVYFGDPAFFIPVDQKDKSGTGSLSGGAMASADGSVLRPDIVGFFASFLEKFRKSQSEVRSEIAKGKLKIESQILLHVPRERGANGSTPVRASPPKGGTTWRSSPVGGGKDTGTPPLVGRGGAGGVGGNAGRRMGAAGAGGGGGANLQTGVPESQQQQKGRGGQRAAEGREEPPREREGAVGWCSSAFSTSAAPPSPLSDHSSCVSLTSSTATADGGSRARQRERFLQARESVQAALGAVGGTWGANSAWMAGARSVLPPPGDLETAAGRGRERERGGGSLFSLGGVVEEEGEGYGDEHNSDRGGGRVSMSSVASVGVSEAASDFITEETATGGLHSHSYSEEEVSGAPQGSSFTPPSSPEVWDDQKKKKKQEGRRGMGVVGEVEGESERRDRQGGVPDPPLPSRDCGGGVMREQQGDSSSRQQPQQKSSNAPPVCRWDSSRYVGTWTDLPHPPLPPQLYDFSASSSAAETGRARGRGKENVVRNQAALPRSSPSPSTPGKPVGQSAFMASNGEEGAEKFGTPQRRAAVVGESEHTPTTAIRRRPSGGRDGFSPELG
>CliVirW24003824_rbh_TGME49_206430
XDEAFPNAAECMREFDRQIEIADLTPQEKAYLKCQPLNVKWDWVTERARKKCEHTPSDMVDRITNAPIRREIKSCRLWLSQTTRQNVAEFVNLGGLEELMEILVVSIECSTEDGDKKQREIVRTFAETVQVSEALQYLTSDETALATLTLITQSSDIPLCISMVKILQSCCWVHEESNEFVMSSLELYSIEKGLDNKFSMLTELVREKNIKLQLEIVKLAISIYESSPDGECKTEAKEDFIDSNFFEACRELRRTLEPFDPALLESVENEVKRKKERLQGKTCRAGGKRLTVTKKKGFDPDDIDIPRRRSKRVFTRAEGDLPAPMLPNRGVSIEIQPEVDEGEGIFQGRMLSACLAYFESLITGIQLKSLTGMFIKLQNLDSRQALESILTSLLTLVSDANESAANWAAADELLKSLQNGSLQTKANEELSQQIEDMKQAMLAYLNEIEREKLTTKCLQQQLDKLNKEAEVERTEFNRQIEALKADIEALSMDNFDLAESNEELISTKPEDYIMMREKAEILEAQFEELKKQLEQTEEAKKAAEEAVLAEVAKYKAKLTEAELMKKETQELREQIEKLSALLALSTAQNSGNAAIPKSAMLPPPGSSAPPLPGSTLPPLQGSNGPPPMPGLTGPPPLPGSSAPPLPGSSCPPPLPRSSAHPLPGSTGPPPLPGSSAPPLPGSSGPPPLPGSKAPPPLPGMPPMPSSTAPPPFPGMPPLPGTSAPPPLPGMPPLPGTSAPPPLPGMPPLPGSKGPPPLPGMPPLPGMPPLPGSAPPLPGGMPPLPGMPPLPGMPPLPGGIPQLPNGMQAGLIAKAKAKPKVKPPVPMKGIFWEPVKPEIIESTVWTKIDDTSVKINIEELISVFADKKPPPKAATVVAAPDKPVTLEIVSKKRCQTVEIMLTRLKLSVASIAEALMVVDEQVLSAAVIGSLKDILPTPQELKLVGNYESTPEVLGLTERLFLAMSKIPGYGERVMALHIKHSADSNFESLNKKSKTLTDAHTDVTDSLKFRKLLEVVLAIGNFMNGVGFRGGAYGFSVGLLAKLKDTKGEGGVNLLEFIVNFLKNNEPDYVDLAEDWPYLKEAIKLQVKDLKTELSSLEKQLTQLKLALESQSDNPLDKVTEKLGDFVASFETQIKQAKAGVDAAEQSYIDMCRYLAVDMSNEEARDVLPMLFTFLNDYTKTLERLQAGQKRALKANELQMKIRMKRQEARESLN
>CliVirW24009736_rbh_TGME49_206430
XLHRTYLDEVAPQPVSPNVTEFDRQLDNADLPDELKSYLKNQPLKDRWEYLTRGKKKTQESPAVMVDKLYNTPSSAAISACRLWITQADSFSVSEFVNLGGLEELIEILAVTEDCRTDDDSLKQREIVKLVCELLKCDEALEFLVTNETALSTIILTLRPSDMALNRGVIKILEACCWVNGNSYEHVLSALDLYCLERNLDNCFMMLGELLKVNRASLQAEVMQLVIGLLEVIQDDDIYASVKNTLESSNFIAISRELMGLLEPFNAEELRQLEAKLKARKHKIKLSEEAVRTRRSIIRRPSKKLTFDPDAVELNRNRSKNIPVSKKMVPPELQRGYSREKKSIEEEPEQHDPALLMQLSAMFAHFESIVTGVKSLTLISLFVKLLGQDVSNSLEKVLKSLLDLTAETSDRKYHWETVTDLLLDLNSSEPSSDAGSLSGMKLFELKQSLLSLQEELEAQHASRQNIQVELEKIKESAAEREGLLKRRVEALEGDIETLVSDNFNLVEKYEDLKKASPADLVLLNETIHELRASVSKLTSDLEKAKALQSANTNQGNFAPQGTVLPPVTTMPPLPGTGLPPPLPGSGPPPPLPGTSLPPPLPGLGMPPPLPNSSLPPPLPGTQMPPPLPGTGLPPPLPGAGLPPPLPGLGMAPPLPGQQMSDQPVNRPPPKAKVMPDVPMKKVFWDPVKPELVLKTVWSQVNDTKVELDVSALIAVFAEKQARPVTVALSSIREETEIVPKKRCQLIEIMLARLKHSVASITEALFTFDEDLLTPTVVESLKDILPSDSELKLVSEYEASPHLLGLTERFFVALSRVPKFAQRVQSIHIKHHAEANFDSLKKKISRLVQAHTEVLNSTKLKTLLEVVLAFGNYMNGISTRGGAYGFSIAFLTKLKDTRGEGGVNLLEFIVRFLKSKHSEALQLADDLQNLKEAVKVSTKELQGDLAVYQGQLKVLKSAMGSQSDNPIDKAEQRLSGYISWYTSQLAEAGQGLGEAERTYNEMCTYLAIDPSNEETQDVLGLLNAFLIDYGKEINRLGIKKPLKAAELLVRITMKRNEARLSSLR
>ColAng029361_rbh_TGME49_206430
LSSGINAEYMGRAAVHQKIFDENRNTTKLSNPTKFVLMAGSIPRFQQRLQCWYASLVFEEEAAELSERLMMIKSTLECAISSQKFPVILQYILSVGNFLNAGTQYRDAKGFKMSDLPNITATKTSDGKSTMLSYLVSLIENKNPESHQFVQELAPLQKVASSAGDLAKLDLAQLGVELQELRTKTAQCGVLIKALQKEPQTADNNTVIQTLTTFNDIASPALTDLTKRVAELQTSTVIRVGEYYGEDVSKGTVDIQSLIKNLGLFVRDYEAELKSVAERNERKARMASGAATTTSGAPARTPRNGTALPGLNLAATSLNAGGSTNERPMTGRTYGVSDKAFEDLL*
>ColSpeColp10004667_none_TGME49_206430
QQASMPAPDLNALESVPVKRTIALVNNFIINTSRFINNFSDLCEDKLSDCSRNIQRLEIVMSILEAKLNSIPELANMPAQAPA
>ColSpeColp10126346_rbh_TGME49_206430
LHWTRILNPSGNDAARTNTVWEAVKEPRLDAREIEALFGQKMAADKAAEDGPNPSATPRGGAKPKSTKTRVLEDQRSNAIAIMLSKLPALPIIKEGIKKMDERALKREHLTAIMAQLPTEEELALLNQNDGPDTRWDRPEEFLLTISTIPKLKLRLRCWIFKVSFNENVEQLAPNLSTIQKACKELKSSPSFKLILGYVLALGNYMNGGTAKGQADGFQLDVLVKLTGTKDIANQMTLLQFLARQLQEKHPACLALADEIPHVAQAKSVNLADTEANVKRMSSEVKDVQRTVDQILSTTQDPEDPFNKIMPKFVREADDVAARVSLDLKEALQSYEELLLFFGYNKNDVKTKTSEEFFGLITTFVNELNKAAPAQDK
>ColSpeColp10129990_rbh_TGME49_206430
LDVNREEMLQLFVKKTSLHKAASAGFGRKQVRSLVDSKRSYMIAISLAKFKMAYVDIKRAIMSMDFSVFSLEQVVSLLRMVPTAEEMQAVNSFEGDLLELGETEQFFAEIGSVPRLKTRLQAMLYVLSYTDLVEDLEQRLSIVSLACETIVTSERIKTLFKVILAVGNELNRGTVRGAAHGFKLDTLAKLESVRSTKMNKCSLMHYVAKIASRDLNVSCVFDSEQLNLLEEAARAPLDAISADLGELRNAAKQIHDEISGSVFDADDKFADIMLAFLEEHEPVLNSLAKGFEESKCKFVRCCAYFGEEAKLQESTEFFDIFVNLSQSFSKALKEN
>ColSpeColp10164401_rbh_TGME49_206430
LKQLFWKKIAQGKVSNSIWDESSSLSFSTPADSTQECPTIDFDRSEIESRFASKPAVEVIVAATNGDEKKNSRIQLLDHKKAVNIGITTARLQIAPTEIRRILLSMDEDLLRADRVELLQKLLPTAMEEAETLKAFDGDMQKLALPEQYLLQLAIFPNLESRLAALVTKHKFELQICELEQGFGYVSAAARESKESSSLKVILKTVLKLGNILNDSSFRGNARGFRIDCLGMLGNVRANDGKGTMLSFLLSCIHKQDPNVLTQLKTQLAHVEDAKKVPIPSLSEELQQLDRAVKRIDEYLNETFDDEDQFKKVMQPFCKEAQSRVQSVRQLFMDMQLKFLSLLGYLGEDADAFTSQELFGILDRFNEQVDQFLRDFEKEKEKEKAKAISQAQQQQ
>ColSpeColp10166096_rbh_TGME49_206430
GFGAKKQRQTKQLFWDKLSNPNSSASTIWKTTNPRAVGVDLGELEVMFAREEAKAKAPTVTTGPTTKQILSMKRANNVGIQLTAMKLDANRVKEILLALDPDQLTLDQHQSLLDMLPTDEEEELLLPFKGQDNGNLGKAEQFMLIMMEIDRVRIRAQCWMLQRQFMRELTDLRSRVDTLNQAIVQLQTCKSFTKVLETVLAVGNALNEGSARGAATAFKLSSLTKLKQTTSKDRRISLLHYLAIVISKQVPEALTFPQDVNLAKQASLIHLDAIEAEVRTLEAGLELLNQEVNRLRIEQKHLEVVVESDRFQTLMADFCVTGKTDLTAFQSLIANTWESFRSLLSYLGEDRAAYVPAELFALISDFARDMDKVQQEIQSKTFKMPKFKSAESDEKVKDSN
>ColSpeColp10168506_none_TGME49_206430
PPPVPVDMAGSPLPSPSPSPIPGADLLPPMPEEPKPPSLADDPRYGIYFKMIKMGVPMPSVIQKMSLEGVDPAMLLASIPNA
>ColSpeColp10191044_rbh_TGME49_206430
NMMMAPPAPAAPLKPAKPKIQPAVPLRSLFWNKVPVEKVTDSFWDTANDGSVRLNTSELEAEFATKPAAKKEGAEEVKKKVVAVKAVSLLDSKRAYNISIMTARIRMSYTAIKEAILSLDDATLPLDTVQAIRNMAPSDEEVDMIKSYDGDKTSLGDAEKYFAELISIPKLSDRLDAFIFKLRFQQLIDELGKNMAIVRGALGEVKRSQKLKRVFEVILALGNYLNGGSARGQAYGFKLDSLNKLSEVKSTDNKKSLMMYLATYLEAKEKNVHDFNADLTRVEEAARVGFQQLQQDLNQVKSGTKIAQRVLEHQSNHPLDKLKIVLEPFAVKASQVADQLDRDLALLQKDYEELCKFYCEDPKKLPSEEFFKIFYDFKTSYERARDEN
>ColSpeColp10260403_rbh_TGME49_206430
AARKKIHWQTLPANKLNSTLWCNDLVSVDSVSVLDITELDRLFAVDNNENKRKGQGRDIKTVLTKSKASTVSLLESKRSHNVEIALSRFQMTYSGIRDAIVNMDEDALTLDDLWSLMALVPTKQEMEPILAYTGEVDKLGKAERFFIEMYKVPRLKQRIEAFIFKRQFNNKIEEIDQDLTTIQKATDQVRDSVRFQSLLQYILYVGNYLNQGSGQPARGISLSSLDKLTDVKANDKKQTILHFLINCFEKSKPELLNFAEDITDVQFAKTVDLEGIAAEVRELENGMKVVQRELQTDATPKAENGDVQPADTVQDTFKQSMDVFASRAQALLSSLSDRLAKLRADFSACKKFYAEDDSVKTEPFFNRISIFIHSFESVKKERAEVLEKELKKKQRE
>ColSpeColp10307605_rbh_TGME49_206430
KVPMRHLHWTKVRFTGASSVWNSINVTVDPEASKQLEQLFHASKPSNKPAPKSKSQRTSVLDMKRSRNIEIVLSQMKMGIPELREAVLKMDIDSLEVEDIASLNRIQPTADEIANVRGFEGDPDSLHDADRFVWEMSKVSKLQLRLNALWFKGNFNRRLDELVIAIEKIATACEDIKSSDKLPRILAAVLAVGNYMNRGTAQGDARGFRLDCLSQLIRTKSSNKQTTLLGYLVNWLEIRDPDALGLQEDLKSVSDASKVTVANVKQELDSIYSNIKQIRNDAQRFGSFEDDNYRTFVSTLLAEVDEDMGIIEVQFEDMEDDIKTLLSYLGELTDTSLLQPVLAALDDFVTSLERIKRES
>ColSpeColp10372063_rbh_TGME49_206430
ALLEADETVLNVDRLKKLMQMLPTPQEAELISNYKGEMQLAPAEQFLSQIISVPFYSARISCMYSKRFFETDIGDVIFDLQVLMEACAGIKACKSFPIVLQMILQIGNYLNYGTPKGSAAGFMLESLSQLAGCKSFDRSTTLLQYIAILIEEKDPGLGSFVQELGVCSKAAKTDVNDVESKLKGFTNSINNIRAEIESMRSDSTNNVLPEDAVLFIENMEKFLQTSSAQVSQLTETFRGVKQDLKTIAELFGEPADFKPTEFFATVTRFIDDF
>ColSpeColp10454266_rbh_TGME49_206430
RDVLATILQLGNRVNESLGIPIMKGFKLTALLKLSETKITGNVKGVTSAGRTLLHYLIQVIAKQKTELLDFSSELLTVSSAARISIPLLNQEINSLQNWCNQLKREV
>ColVieColp7a034070_rbh_TGME49_206430
ESYSNAEYMGGAPMPPPIPGAPPLPGAPGAPPLPPGLPGAPGAPPMPAMRPVMPTNPQPTKPVVKPKNKMKPLHWTRILLPPTGAPDPTRPALVWENVKEARIDIKELEAMFGTAPEAPPSGDSDKQAEAAKAAAAKPTKLRLLEEKRSNGIAIALSKLPPVAVLKEAIKRMDDNALRKEQLASVQALLPTEDELSMLKASDGPDVRWDRPEEFLLAISSIPKLNQRLKCWLYKLGFKERLDELAPSVVSVQKACKELKGSNGIKTILGYVLAIGNYLNGGTARGQADGFQLEALLKLSNTKDVSNANTLLHYIARLLKERHPAALQLAEEMPHVAKAAKVVLKDVENASRKLASELEDVRRICDQLLTTTSDPEDPFHPYMTTFIREAEQQVSPLVNDTKEAVQSFEETLLFFGYSKNDCKTKTCEEFFALVVQFMNELERVSPRENTQNQTGYRRKHEVGSKITGGDDPMSAVIDAIKAGQSRLSKKQ
>ColVieColp7a272806_rbh_TGME49_206430
RRVHGIPRLSSRLQSCVFRRQFTSKAEEALKDLETVGLACDEIISSGRLRGVLHLLLLIGNHLNGSPGAVKGFSLASLEKLNECKSFDKSFNILQFSCKQMLSTQPDLLRLSEDLANVARSRGIDLDVVLSEVRELDVGLKNLIKELESCSSSEQGDLFVEVMSSFVAESTQ
>ColVieColp7a306663_rbh_TGME49_206430
AEYMGSVGEIKKAVRDLDSGELSQDQVETLIDMLPAPEEETAFLQYEGELQVLDKVELFMWHMVRVPQLRVRLQAWLMQRQFQADVEDAKKRLETVRSAIQQLYDSKLFRVVLETILVLGNALNQGSHRGMARGFRIGSLPKLKLTMSSDRTVSLLHYLARLVHRHSPHVGEITRELAQVRPASQVCLNTLSMDVRSLQEGLSALEQELRQNVPLPPPVLSEHPHSSSSPSSASSSLPSADSHSIVSSASLDSASINPPMSPSAAPIPSSSPAAAAELDLLVPSAAEESLSLLRFHSSMSSFCHQSVAILAALSQDIRDTQKHFDDLLQYFGEPSASVTPADFFAIISDFVKDFKAALSEVDLGGSTPSKRK
>ColVieColp7a547856_rbh_TGME49_206430
AEYMGLSRLRDGYNNVWKALGVVRRSRQLKKVLAMVLVLGNRLNRGSSNTARAFNVESLLKLKYVRPPVSRPLAPASASPSEGEMPALAVLRA
>ConMagCOL2000343_rbh_TGME49_206430
AKNVEILLTKIRLSSENIKDYLISLTIQNLPLFKLQSLKDALPNDQEMLQLTNYTGDTTNLKPPEYFFMQIKEVPEFQARVNSLIFFHEFKDLIGDLEDKILKLEQTF
>ConMagCOL2004639_rbh_TGME49_206430
MIDNMNAYSLTLDQLTQFKKLIPNDEDITKLKETDKPIEDLTQLEQFLIRIFVQMPMTTQRINVLILNDQVKLDIPEIRDQIKVISDAICSILHSKKFPVLMKLILQLGNYLNHGTNKGNATGFDLDTLIKLDDIKSICKKMTLLHFLIRNIHQSQPDLLSFINEFEPIQLALRLDMGEIERRVKEILQGLSNSELAVTNAKDTNDDSLTVFINFTTELVEKTRFKLSDIQDSLEQLKKDFKQLAALYSEPPTVTSTELLGKFYSFQQQCKKHYNTIYKPRQTRFKKFVRVEEKKEEIKFEDDVDITDEGSIQMIKTSKVANTNIETENANRPSRFNLSTGIPRLSIKYRQRGLV
>CryAnd30847000840_rbh_TGME49_206430
MLSPKNLQGKALLGAKGPPKVKNSGPLLKLTSNSAKIAKPTSSTPKVDLSLSGKSFIVSKEDIPLKPSIKGSLLGKKLPREDLTTLKLDPNISNKDPLNPKLSNSASLEKNLDTKPNGEVQKVPMSSTNILPGYNDSSTLLEGTFPFDIGPAHKLIFQDKVQTNMPSNDAWQSLNILKREQEMFQLHVSVLDPKLSESAEHSLAALSQSFKEQLAVRHFTLTTAEKNNLLFGKATKARPQTVSEKFGIMSDSLLLLQRLEDTRIEGEIHEIQRISRRLRTLAIDSFMKSQYADALLKALHCYELCRAFLSKLLGHPLEGVMVVELIIISKCCGLAGDLAKGEVYLRELRYLVENTIMVVANDINNVNNVKSISGNPPNNVTGVSTQLLSGMSGNNASVQGPTISCEPSVLCSLVLTLADLCSLYRDHNSAKFYFEKYLLLIYRIYGSEDLVMSDAYLTVASYYFRIKDFDTCKKHILACLEIRIDILGDHDKVPPHPRVADCYSNLGLICRLTGEIKLAMQYIMVALDMQMRINRRRDCLAVQDCMLALGCIFHQAGNFRYALEIYNEVYRFRREYLGFMHTDTRFVYHLIRQLDADTQVYISENSQSYTSLNMKQDIFEQDDGEFQNPISLAENRLRHIVKEAIGRAQKLSSIMYEESALLASPLAPSIDQFRYKQLETFLYNTKYKKSLKSQSLFDKKQASQIMSVSRIRALYGETFQSMTVNSTVILPHLQIRITGPDYLAVSTMLALPPFAKGRRRRLPIVNIPKLQKGFAVMGEQGVTMTLNEDVIPILKEWQIPEPCVTLEGKVTIEEQKNANIKVPYLLPLVDSQGTNDIKAYYKETIWVPNPVYPLYVTRILEESDCISDINDLTNSTALNDSTNSVKSRLAKCSMSLPSNTELESITGIRPGIEDTDSGRLPCVECINSQGKVILKLPYSLNLESFACASTRLTLMAANQWNLPLQHSNQTSPVVPGSGLEDLLGSMAQCKPFDGTSAPNFDVIPTGIPLANLLEGIGTIQAPIVKTESKEVPKAKSDAKSPPAKGPEAKGKGPPVKGAPYGKGAPPLGKGPPGLKGPPKGKGTKTFGKAKKFSGPPSKIKKLHWDKVEDIQSTIWDVKEPVKLDFGNLEEIFGLDTNKSKKAGLEIKKPKVLQILPDSKRAYNISIALSRFNNYTYQQLRDAILDLDEHILDVEATEALISMSPTPEEMTIVKEFIDAGGDLTQLDKPEQFIAAMIGIPLFTQRLNAQLYKLTFNNTWNTLEGPLEDMLGACNEIRSSLKLKKVFSIILCIGNIMNSNTDKGDAKGFRISSLSKLSEVRSSTKPVRTLIQYIGDIIWRDKPELLNLAESLNLLEKVTKCDLGIIEGEIQSLSNGLTKLQNTMKLAQKTNEQTGPLGDKDPIAKILSEFIADAEPKIDDLNATLKTTKEQLEKIALYLGEPQVAIPKIVWADFFSTLWTFISTLDNIRRAKEEEQKRQKQKENTMQREKNSTSIKIKATEKKISGISKRTTLAARPVLQKQRMVVTMAPKANAVKTSKLDEMASWFASSPTETQTPAFLQDISQQPADISTDYTQLDVDVDLW
>CryAnd30847002373_rbh_TGME49_206430
MDSEPDKDLFLNLENKTDEELLSSLLKMVEIDSDNGKLIELMKSDPEKLNRIKEILKKQHPNLIKLSDNTTSKDTTRLQPYEDKKKESSPIPSKRFIGQPPGPPPLKSALINGCQISSNNISIRGCPPKKGPPPPKLKMISKNKSLSMKNNLGKVEYLECSRDNTFDCESNLFVNIDFGPTPPIGYEPRRLHWSVITMNKIKGTFWEDIHNEKVNLKQETSDDLNLDPNIHNFTVDFQKILELFFEDRRIVSDKIAYDGSFTNNNSIYKKYRTVLDSKRSQNVEIALKAMQLIDNNNEFDMNPIKEMLGYKSESLLYGIDKFLNGVSKEKLKILLDLYPTADEIQLLKEFSADSSNASNLPWRISEQFMLNILSLNRFKTRAHCVLSMKTFEEEYLSCVERLIKLEDAVDYVHNNLCRGGILRNILYMILKIGNYLNHGTNRGQTVGFRFHSLDLIKNIKSTKSKLTLLKYISKVIYDHSIEIRNKIDKLSHICSEAASVDIEDVLKDIDELANNINIIKKELELNNTVERSQESNYRDLCNKNSGDTNDKGLKLSEFEVDYKVDTVDLYVKMVETFVMNSSCQLEIIRKQLMTIVEKLRNLQNYAGESQAKSALVSSSKLGVHSGIEIIKICDGFLRLIKEEFIEFHNIEKKKKDRELRNSISVRPCKVKENNSKTSKLSNTINNSVVNYNSNSEVNSEVNKDTTIVNQHHQLLLDVSDVMLTSNSSTISSSSSSSSLFNPKAASYQTSPHTSVIQTPVHKSRNNTSVIESNTDSKFGDSSLHSGYDQLNSSGNRINTNFSQISPSSHSNSNSPNPIHITSLFGVNSIISNITSQIYDPNKNKQSNFPRQRDRRKV
>CryBaiTAMU09Q1003330_rbh_TGME49_206430
TIMEGSGYLGADSKRVSGGNLMGCSEDFLIKGSPKKSGKDVDEKVLSILLKIVDLNPNSDEVLETIRISGFELDGIKDLLTKQHPELCNRNKNNSLIEKNSSKSSNSIVKSSVNNKNNGNNISFNINQNNLNNFNNSINNNNINNISSTDDNNQDNNNNSNDINNSDTLNNNHNNNNTLNNNNNNNNNSNNNINNNIDNKTNNNISLTNINETNNNSNKIVRGKPPGPPPTKSKLDIPFLGVGGSNDNQNIKGSSSKRAPPKAPPPLKLLNKCKSSILAKDSASESNKDNISKLSELDFGPSPPLGFEPKRLHWSVIPPNKIFGTIWEDIHFSNNNNDDLEKSKETNSDLNKHDEELLFDIKSILDQFFEDKTVLMEKLTLDCSNNISSNSSAKKYRMVLDSKRSQNIEIALKAMQLFDNNNELDISPIVEMLGYEKKTLQDGIDVFLKGVSKERLKILLDLYPTPEEIQLLNSINDRNIENLPLRSSEFFLVSILNLNRFKVRAQCVLSMKTFEEEYLSCLERLIKLEDAVVHIRSSLEKGGVLRLILHLILRIGNYLNHGTNRGKSFGFRFHSIELLKNVKTNNSKSNLLKYISKIVYDHSELMRQKIDIVSQACSEAAPIDITDVYKDIEELEKNIDFIKQELKLFSVKNDQLKVTKSSTTNNELSETNIGNSKSIKFENELQIPVFEVESSKEKTTDELYLNMVEKFVNDSSKQLEIAKKQLTEIINKLNELQFYAGETQSNNLNKVNNNSNIEIIKRCDMFFRLIKYEFNEFQIIEKKKKDREVRKLMGIKPSKSSENIKERMSDKNSFNNGNVKSNLRKSDLISEFSSTHEIENNIPSNQISDSSHQLLLEISNITLTSNSSTLSSTDSSCFQDQNKNKSDQEIQIEDLEHTPINKKNFNLSNSNSVSLHSGYDPITSSIHRCKKEFNNKCCQSNIYENGFSDLCNSKSNFHLQQNINSDINYKDVYQHQPICLKSFFDASSTTANIAARVYNSQIQDSNRSRKSHNQYSN
>CryBaiTAMU09Q1017544_rbh_TGME49_206430
IFVNNKMKKSNIPIKGNGAPITKKVSFPTKLENKIIKSNENNLNEISNKSLTMNMKTISKIETTKSLSSISKNENNGKTVVKSINKGKKTITNISNKSNLNINEDNKLNNIKNKSLNNENKLLKDDLSKDGNYPEISNRNTFVESTLPFEIGPINHLLFQDKLPEKNSRRRENKNFRITQREDDMFNLHVSVLDPALTESAEHSLAALSQTFKEEFATRHFTLTTSEKNNLLFGQTTRARPQIINEKFEIMTDSLLLLQRLEESRGDGEIHEIQRVIQRLRSSALEKFMKAQYSESMLNALHCYEISKAFLSKYLGHPLEGIMVVELIIIAKCCGLTGELKKGEQYLKEFRFLVENTIMCVVDKKGDKNTKNDSSISKNIINSVNNSHNTSTIGPSISCDPSVLCSLVLTAADLCSMYRDHLSASFYFDKYLSLINEIYGPDDLVMSDAYSTVASYYFRVKNFEKCKEMLLNCLEIRKNILGDHNKNPPHPRVADCYSNLGLIYRILGDCRQGVQYIMIALDMLMKIYNDREFPLVQDNILALGCIFHQAGNFRYALELYNEVYQYRTKNLGFEHPDTRYVFQLINQLDADTQVYLTENIKSCTDSLVAQELQRKGIDSNCSIESIAEHSLKEIMTEALNKSNKLTRLMYEESSLLASPICPSIDQLRYRQLEMFLFDPKNTKGLNSNTNFNTNQTTQMLCTSRIRAMHGESFQSMTISSTAILPHLKVKITGPDYLAVSAMLSLPPFNKSERKKLPIINIPKLIRGYPVMGDQSVVMSINEDAQILLEKWEIPEPYITPDGKMVVQLDKDEETKLPFYLTLVDYTGKEEVKAYFKEPIWVPNALIPLIRSRNQEKKDTKTVKVTQVPKSNIEQTLPSDEILLKIQGVRPDVEETSNGRYPCISFIDNDGVVITRLPYVIDLDPFVCASTRIALSSSAKWGLPAPDSQNVLNLLSGNGLGALISSMIQYKPSEMSYLAGRTTKSGKSLPNLLDGIGQINEIVNKSITPSDAKSKADLKKDAKVDTSEAKAVTKGPPPKASGELKAGPPGKGKGPPGKGKGPPGKGKGPPSGKGPPSGKGPPKGGKAGKFSGKSKKPSGPESKTKKLHWDKVENIQGTIWDIKEPIKLDFGNLEEIFGIESAKPKKTVETTKKPKVMQILPDSKRAYNISIALSKFNAYTFQQLRDAILDLDTKILDVEATEALILMTPTPEEFAIVKEYIDAGGDLTQLDKPEQFIAAMIGIPMFGPRLNAQLFILSFESSFKDLMNPLLEIISVCNEIKSNSKLKKVFSIILSVGNILNLNTEKGDAKGFRMSSLTKLCEVRSSTKPVKTLLHYITEIIWRDKPELLSLAEPFALVEKVMKCDLGVIEGEIQTLNNSLNKIADTMKSAQKSNERAGPMGEKDPIAKILADFISDAEPKVDDLVSTMKSVKENLEKMALYLGEPQNAIARIVWPDYFRVLWNFISSVDLVRKNKMEEERRLKQKQENLAKREKGATAVKIKLSEKKTSTQPKRGNTENRPTLQKHKMTVNMAPKANAVKTSKLDEMASWFANDKEDAQTPSFLQEVVEQPNDTNFALTDLDIDVDLW
>CryCohSeligo023717_rbh_TGME49_206430
XQQQQQQQQHQLRTPPSSSSSSSMVKGIGSKNGTPTTDPKAIVEAQCSTSPAIAASSPSKAQAPALSAETAAVRLASAPPARRMGGKPPGPQAAERAAKAASPSVXDLPISQIHFKQCYSRPQHATVFSVRNSRQAILAHALLEADLSEVQEEAKKKAVFKLGTTTTDARGRGGGGGEGGSTPLLKVLDQNRALPMEVAWKKVTVTPDKLGAILKGLDFSSDALSTPDAERLMGRMLTAAEAKAIGSHMKDAYRLRPLERKLLPLCDLPDADLRLRLVVCARTFEERVAALTRSYQCNKTASSQVITSKPLHEILQTALDLGNLINHGQLEGAECFPISQFSTFSAYKAGKRSALHYVCSSLHEPSDFVMDLERSLSEVFCAARGSTQGQVEERKAIQEMTESVRQQLKKESNSAAQGRLDRLLDKLTAATSKLLEEESAAKASVQEAQRYCGERPNATLSTEEFFGYVVDVVNKVKHEVSTILKQPRRSVVRAEEKVAKAMVAKPVSASSNDAGTNSANASSCSVADQSQTTVPKVFVGTSSCSSSISGSSSGQRCDDKTDTHHTNSCNTETSACPPSPEEASIRLIGSQQQQQQQPQQEQQQQQESGGSGGATSLIDGRLLDDTLNHLKEQEAASKSAAAAAAEILLQSPQRWRRRTAHQASSGLPAGVAEQGQLRTPPRRKSFSHSEHEAFLRKKELLRPMPLLTRSPRVVSWVADGRGVQGAIEALNTCRTSLTMTSEEGEGEGEKELTENL
>CryCohSeligo035916_rbh_TGME49_206430
RPAWDDSLFDASLSNRSRPADKRTYFSSAAQGLRFWEKDRSNTQREFRQQLGGRRSSTNMRGSSACXTSAXMCGWAPSSESAEQPAMEEAVARFSPCARLEGPKSGAFASAPSAERPYLALSPEELVADFKKRRTEVSSSLSRGWTSPEAVRGLKQELEELQKDLKGLLGDEALDDASSDDDDDELHAKTQSKDAKAAPETPPSRSSGPVDFNMLTPQRPSPVAVKGKGKAKGMPPPPPPKADKKGKGKGGTASGHSRILLGRSLHWQALPAERIPGTVWSELKSDERVDARLLEYHFAKVPSKGRVVNPEDERSTPPQTEIHLLSRQRAQNIMITLRRRPLTPGVLKTLSDLDFEGDAYSAEDWELLLPAAPTAEESELLLAFTGDRNRLRSVEQQVLPLASMRDPVASKRMELLAFAHTSRGSVRCLLQSLDQFRIAYASLRASEALQKLLLKVRSFGNALNTASGQPWKRAIGFSLEVLPRLSQCRATTNGKVSFLHIVVAQFSSQHPHLIEKLLEDFEECCKAHKRPLNQQSDEVQSFRSTLASIVELSGGDTVEQSSAAACESVADEGFTDPQETDSPLKQLSRPLLDYARQLDEAMDLCRETTLDCLEYLGVLDKSPRSTPQNLSPSDLDQKAQEALTLFMKLYKDVKQCLLCEDLLGTSFPDSISTVSAEQCC
>CryCohSeligo063103_rbh_TGME49_206430
QQQQQQQQHEPLSLTVATPDWDDAEAFVLELGKVPSFALRLELWSFEHSFQEQFVTFETGAVEISRACEIMRQSSRIRRLLALALSVGNYLNAGTARGRADGFSVDSLQHLRNLKAPVPANGVNTLLDFLVQQLERSLPGDLEGAFSEGGEQPVVKAAARHKLDELRTDLDSFKAKSELLMRHAEAPENDETLRLRARRADLRQVRELSPLQSKLTAAQDSYQDLCLWFHEGIGKPARTSDEFFAVWDDFLLAVQSSLAGLEKAKEGKRRASRSVAGSRRLAAAGFKVGPAKAD
>CryCohSeligo064158_rbh_TGME49_206430
QQQQQQQQHQLRTPPSSSSSSSMVKGIGSKNGTPTTDPKAIVEAQCSTSPAIAASSPSKAQAPALSAETAAVRLASAPPARRMGGKPPGPQAAERAAKAASPSVXDLPISQIHFKQCYSRPQHATVFSVRNSRQAILAHALLEADLSEVQEEAKKKAVFKLGTTTTDARGRGGGGGEGGSTPLLKVLDQNRALPMEVAWKKVTVTPDKLGAILKGLDFSSDALSTPDAERLMGRMLTAAEAKAIGSHMKDAYRLRPLERKLLPLCDLPDADLRLRLVVCARTFEERVAALTRSYQCNKTASSQVITSKPLHEILQTALDLGNLINHGQLEGAECFPISQFSTFSAYKAGKRSALHYVCSSLHEPSDFVMDLERSLSEVFCAARGSTQGQVEERKAIQEMTESVRQQLKKESNSAAQGRLDRLLDKLTAATSKLLEEESAAKASVQEAQRYCGERPNATLSTEEFFGYVVDVVNKVKHEVSTILKQPRRSVVRAEXMVAKPVSASSNDAGTNSANASSCSVADQSQTTVPKVFVGTSSCSSSISGSSSGQRCDDKTDTHHTNSCNTETSACPPSPEEASIRLIGSQQQQQQQPQQEQQQQQESGGSGGATSLIDGRLLDDTLNHLKEQEAASKSAAAAAAEILLQSPQRWRRRTAHQASSGLPAGVAEQGQLRTPPRRKSFSHSEHEAFLRKKELLRPMPLLTRSPRVVSWVADGRGVQGAIEALNTCRTSLTMTSEEGEGEGEKELTENL
>CryCohSeligo064997_rbh_TGME49_206430
RPAWDDSLFDASLSNRSRPADKRTYFSSAAQGLRFWEKDRSNTQREFRQQLGGRRSSTNMRGSSAAHICPMCGWAPSSESAEQPAMEEAVARFSPCARLEGPKSGAFASAPSAERPYLALSPEELVADFKKRRTEVSSSLSRGWTSPEAVRGLKQELEELQKDLKGLLGDEALDDASSDDDDDELHAKTQSKDAKAAPETPPSRSSGPVDFNMLTPQRPSPVAVKGKGKAKGMPPPPPPKADKKGKGKGGTASGHSRILLGRSLHWQALPAERIPGTVWSELKSDERVDARLLEYHFAKVPSKGRVVNPEDERSTPPQTEIHLLSRQRAQNIMITLRRRPLTPGVLKTLSDLDFEGDAYSAEDWELLLPAAPTAEESELLLDXDRNRLRSVEQQVLPLASMRDPVASKRMELLAFAHTSRGSVRCLLQSLDQFRIAYASLRASEALQKLLLKVRSFGNALNTASGQPWKRAIGFSLEVLPRLSQCRATTNGKVSFLHIVVAQFSSQHPHLIEKLLEDFEECCKAHKRPLNQQSDEVQSFRSTLASIVELSGGDTVEQSSAAACESVADEGFTDPQETDSPLKQLSRPLLDYARQLDEAMDLCRETTLDCLEYLGVLDKSPRSTPQNLSPSDLDQKAQEALTLFMKLYKDVKQCLLCEDLLGTSFPDSISTVSAEQCC
>CryCohSeligo077588_rbh_TGME49_206430
XKGKGKGPPPPAGKGKGGPPLSKAAAKAKGGAKGDLSEAAKAIIKGPEPPKDLTSRKLPWTQIPGPAFTKSIFAKIVEEMTADADKPKTEEGDKQEEEKKEKKTEEEEEEEKPHELPKPSLANRMRLNLDALTTSFFQRPLAEKKPGADEGKSKKKQVAQCLQSKVAQNIEIFLNGSGLSLEQVRACVVDLEEKVMTPDALMQVRGLYPDSETLEQLKTFEETNDPNVIPWGRAETFLINLVRIPRFPIRSECCLSRITFNDELLSISADVDIAVKSVSSIVKSTALPSVFALVMQIGNYLNYGSNRGAQKGFTLDTLQVLSRVEGFADKSYTLVRFLMDTLESERKVREQALDDMKYCEDAARIDFEDSVRRLNELNKAVDKVNNVIASFTGDENEKFRTIMTAFVTDGKERIAVVQKQVEEVQESSRVCCELYAEKAKTPISETMTKFSGFRKDMEEARRLNLLAKAKKEKAEKRKQEQEKKAAASASKAKAKPKVSKSLEGSGDESPTREKRTMRIKNLEKAPLAMRKPVQSSATKAAAVGGGAEIEGGRLSIRPSLLPSSSSSAASSAGAHFTALSRGSVGPTERKSICPAAVNSAHVADQTFARHSVGPSGRLTVGVATGGTQASKLDVLQVSKTGRISIGVPRSSKTPMTRDEIQALLEGLSNDASRTTIS
>CryCohSeligo078832_rbh_TGME49_206430
XQALQEVMWLALDLGNYINHGNSGRGAKAITIGSLATLKDFKTGRMTSLHFLCACLLRGSPGRDYAGELLQELKPAVKLKELEVSTLQAQARSFMRDFKVVSEECKNFVAEYAGGSNDAASPFSSPSTGERDSPGDECGEDTPASDGLDSEEETALGREEDAARFVEDVMKIRGSPGRRLRSMHRVVDRLCKMVREDMESTVEEAQQTLRFCGMSASSSSSSSSKTPSKAAAAAPAAGGLGLEGLPELPQDFEILVQQICELLTVFKTHWDEVRSNLASYQQFFSDTAEEKTA
>CryCohSeligo096606_rbh_TGME49_206430
XPSSSSSSSMVKGIGSKNGTPTTDPKAIVEAQCSTSPAIAASSPSKAQAPALSAETAAVRLASAPPARRMGGKPPGPPPPRRTAAAKAAAAAARGSGARSQSCFAQRGDLPISQIHFKQCYSRPQHATVFSVRNSRQAILAHALLEADLSEVQEEAKKKAVFKLGTTTTDARGRGGGGGEGGRGRGGGGGEGGSTPLLKVLDQNRALPMEVAWKKVTVTPDKLGAILKGLDFSSDALSTPDAERLMGRMLTAAEAKAIGSHMKDAYRLRPLERKLLPLCDLPDADLRLRLVVCARTFEERVAALTRSYQCNKTASSQVITSKPLHEILQTALDLGNLINHGQLEGAECFPISQFSTFSAYKAGKRSALHYVCSSLHEPSDFVMDLERSLSEVFCAARGSTQGQVEERKAIQEMTESVRQQLKKESNSAAQGRLDRLLDKLTAATSKLLEEESAAKASVQEAQRYCGERPNATLSTEEFFGYVVDVVNKVKHEVSTILKQPRRSVVRAEEKVAKAMVAKPVSASSNDAGTNSANASSCSVADQSQTTVPKVFVGTSSCSSSISGSSSGQRCDDKTDTHHTNSCNTETSACPPSPEEASIRLIGSQQQQQQQPQQEQQQQQESGGSGGATSLIDGRLLDDTLNHLKEQEAASKSAAAAAAEILLQSPQRWRRRTAHQASSGLPAGVAEQGQLRTPPRRKSFSHSEHEAFLRKKELLRPMPLLTRSPRVVSWVADGRGVQGAIEALNTCRTSLTMTSEEGEGEGEKELTENL
>CryCohSeligo136227_rbh_TGME49_206430
XTILSVGNYLNGGTARGRADGFDMETLSKLQDLKGVGQRTLLDFIVEEMEREX
>CryHomTU502003308_rbh_TGME49_206430
MPPFKISKERIEFSFRDAAGGGPTIQTNKIGEIVRRMGLAPSENEVQRFVASVGQTCDLQAFVKFCDSIVHPEDTFENLVQFFRSYDSNNSGSITSQQLTSLLTNTGEVLTSKEIEILLKDFPSNDGGFNYENFLKELVSKGPPTALKPPSKALIPKKSSEPLNDTPISNGHAPPASVPSKPASAKTVLKSISKDSKASSLPSSSTGASSTATTVNGESKLLKNNLSKDGRYSELNNRSTFVESTLPFDVGPIKRLLFQDKAPGKSNLRKKEGRNARISQREDDMFNLHVSVLDPALTEAAEHSLAALSQTFKEEFASRHFTLTTSEKNNLLFGQTTKARPQIVNEKFEIMTDSLLLLQRLEESRGDGEIHEIQRIIQRLRSSALEKFLKAQYSDAMLNALHCYEISRAFLSKYLGHPLEGVMVVELIIIAKCCGLTGELRKGEQYLKELRFLVENTILAVADRNSENKNAKNDSSHISNISNLSGSGGSAQNVTAVGPSVSCDSSVLCSLVLTVSDLCSMYRDHTSSAFYLEKYLSLVNEVYGSGDLVMSDAYSTAASYYFRIKNFEKCKEMLHNCLEIRKQVLGDHNKNPPHPRVADCYSNLGLVYRLLGDCRQGVQHIMVALDMLMRIYNNREFPLVQDNILALGCIFHQAGNFRYALELYNEVYKYRRENLGFDHPDTRYVLELITLLDADTQVYLTENVSSCTDSYIAHELQNKCIDARESLESRAERSLKEIITDTLGKSSKLTRIMYEESPLLASPICPSIDQLRYRQLETFLFDPKNLRGLNRTTPFSNNQTQQLLCTSRIRALHGESFQSMTVSSTAILPHLKVRITGPDYLGVSTMLSLPPFSKTERKKLPIINIPKLTRGFPVMGEQSVTMMINEEAQIVLEKWEMPEPCITPEGKLLTQIEKDENTGLPFYLPLLDYAGKEEMKAYFKESIWIPNALIPLVRQRNKDKEEAKQVKVTQTQIVGIDQQLPPDDILVKIQGAKPDVEESGNERLACISFLDGGGNVVTKLPYVIDLEPFVCASTRIALTASAKWGLPSPDSQGVIELLKGSGVGALISSMIQYKPSDGGVYTGIVGTGVKSGKALSGLLDGIGKMDNIINKSAPSQAKEGAPTEPKADPAEAKAPPAKGAPPAKGKGPPAKGKGPPGGKGPPGGKGPPGGKGPPTGKGPPKGKAGKFGGKSGGKSTGPESKTKKLHWDKVENIQGTIWDIKEPIKLDFGNLEEVFGIESAKPKKAAEAAKKPKVMQILPDSKRAYNISIALSKFSAYTFQQLRDAILDLDKKILDTEATEALILMTPTPEEFAIVKEYIDAGGDLTQLDKPEQFIAAMIGIPMFGARLNAQLFILSFDNSFNELMTPLQEIITVCNEIKTNSKLKKVFSIILSVGNVLNLNTEKGEAKGFRMSSLSKLCEVRSSTKPIKTLLQYITEIIWRDKPELLSLAEPLALVEKAAKCDLGAIEGEIQSLNGSLNKVTDTMKSAQKSNERAGPMGEKDPIAKILADFVSDTEPRIEDLVATMKSVKENLEKMALYLGEPQNTIQRIVWPDYFRVLWNFISSVDLVRKTKLDEERRLKQKQENLAKREKSASTVKLKLSEKKSVSQPKRGTTESRPTLQKQKLTVNMAPKANAVKTSKLDEMASWFANEGEVQTPAFLQEVSNQADDTNVALTDLDIDVDLW
>CryMelUKMEL1001022_rbh_TGME49_206430
MKKLGVPGKAPLSPPGGKKPPPPAKPLGAKPTTKIPPPSKLSSAPSPSPSESPPKPSSPPPSPPGLKVSKGPPTALKPASKVPIPKKSSEPLNDPPVSNNHAPPASAPSKPASAKTVLKSISKGSKATSPPSSSTGAPSTKATIKSESELLKNNLSKDGKYPELSNRSTFVESTLPFDVGPIKRLLFQDKAPGKSNLKKKEGRNARISQREDDMFNLHVSVLDPALTEAAEHSLAALSQTFKEEFASRHFTLTTSEKNNLLFGQTTKARPQIVNEKFEIMTDSLLLLQRLEESRGDGEIHEIQRIIQRLRSSALEKFLKAQYSDAMLNALHCYEISRAFLSKYLGHPLEGIMVVELIIIAKCCGLTGELRKGEQYLKELRFLVENTILAVADRNSENKNAKNDSSHISNISNLSGSGGSAQNATAVGPSVSCDSSVLCSLVLTVSDLCSMYRDHESSAFYLDKYLSLVNEVYGSGDLVMSDAYSTAASYYFRIKNFEKCKELLHNCLEIRKQVLGDHNKNPPHPRVADCYSNLGLVYRLLGDCRQGVQHIMVALDMLMRIYNNREFPLVQDNILALGCIFHQAGNFRYALELYNEVYKYRRENLGFDHPDTRYVLELITLLDADTQVYLTENVSSCTDSYIAHELQNKCIDSRESLESRAERSLKEIITDTLGKSSKLTRIMYEESPLLASPICPSIDQLRYRQLETFLFDPKNLRGLNRITPFSNNQTQQLLCTSRIRALHGESFQSMTVSSTAILPHLKVRITGPDYLGVSTMLSLPPFSKTERKKLPVINIPKLTRGFPVMGEQSVTMMINEEAQTVLEKWEIPEPCVTPEGKLLTQIEKDEVTGLPFYLPLLDYAGKEEMKAYFKESIWIPNALIPLVKQRDKDKEEAKQVKVTQTQIVGIDQQLPPDDILAKIKGAKPDVEESGNERLACISFLDEGGNVVTKLPYVIDLEPFVCASTRIALTASAKWGLPSPDSQNVIELLKGSGVGALISSMIQYKPLDGGIYTGIVGAGVKSGKALSGLLDGIGKMDNIINKSAPPQAKEGVPAEPKAEQAEAKAPPAKGAPPGKGAPPAKGKGPPGGKGPPGGKGPPGGKGPPTGKGPPKGKGGKFGGKSGGKPSGPESKTKKLHWDKVENIQGTIWDIKEPIKLDFGNLEEVFGIESAKPKKAAEAAKKPKVMQILPDSKRAYNISIALSKFSAYTFQQLRDAILDLDKKILDTEATEALILMTPTPEEFAIVKEYIDAGGDLTQLDKPEQFIAAMIGIPMFGARLNAQLFILSFDNSFNELMTPLQEIITVCNEIKTNSKLKKVFSIILSVGNVLNLNTEKGEAKGFRMSSLSKLCEVRSSTKPIKTLLQYITEIIWRDKPELLSLAEPLALVEKAAKCDLGAIEGEIQSLNGSLNKVTDTMKSAQKSNERAGPMGEKDPIAKILADFVSDTEPRIEDLVATMKSVKENLEKMALYLGEPQNTIQRIVWPDYFRVLWNFISSVELVRKTKLDEERRLKQKQENLAKREKSASTVKLKLSEKKSVSQPKRGTTESRPTLQKQKLTVNMAPKANAVKTSKLDEMASWFANEGEVQTPAFLQEASNQADDTNVALTDLDIDVDLW
>CryMurRN66000841_rbh_TGME49_206430
MDSEPDKDLLLNLENKTDEELLSSLLKMVEGDSDNGKLIELMKSDPEKLNRIKEILKKQHPNLIKLSNNTTSKDTTQLQPYEDKKKESSLIPSKRFIGQPPGPPPSLKSALINGSQISSNNVNIRGCPPKKGPPPPKLKMMSKNKSLSIKNNLGKVEYLECSRDNTFDYESNLFINIDFGPTPPIGYEPRRLNWSVIAMNKIKGTFWEDIHNERINLKQEISDDLNLDPSIYNFTVDFQKILELFFEDRRIVSDKIAYDGSLTTNNSIYKKYRTVLDSKRSQNIEIALKAMQLIDNNNEFDMNPIKEMLGYRSESLLYGIDKFLNGVSKEKLKILLDLYPTVDEIQLLKESSADSSNTSNLPWRISEQFMLSVLSLNRFKTRAHCVLSMKTFEEEYLSCVERLIKLEDAVDCVHNNLCKGGILRNILYMILKIGNYLNHGTNRGQTVGFRFHSLDLIKNIKSTKSKLTLLKYISKVVYDHSIEIRSKIDKLSHICSEAASVDIEDVLKDIDELANNINIIKKELELNNTVERSQESNCRDLYNKNNSDENDKGLKLSEFEVDYKVDTVDLYVKMVETFVMSSSCQLEIIRKQLMNIVEKLRNLQIYAGESQAKSALVSSSKLGVHSGIEIIKICDGFLRLIKEEFIEFYNIEKKKKDRELRNSISVRPCKVKENNSKTSKLSNSINNSVVNYNSNSEVNSEVNKDTTIVNQHHQLLLDVSDVMLTSNSSTISSSSSSSSLFNPKVTSYQTSPHTSVIQTPVHKSRNNTSVIESSTDSKFGDSSLHSGYDQLNSSGSRINTNFSQISRSSHSNSNSPNPIHITSLFGVNSIIGNLTSQIYDPNKNKQSNFPRQRDRRKV
>CryMurRN66003622_rbh_TGME49_206430
MLLPKNLQGKALLGAKGPPKMKNSGPLLKLASNSAKVAKPTLSTQKVDLSLSGKSSIVSKENIPLKPFVKGSLLGKKLPRENSATLKLDPKISNRDPLNPKLSGSASLEKNLETKPSSEVQKVSMSSTNILPGYNDSSTLLEGTFPFDIGPAHKLIFQDKVQTNMPSNDAWQSLNILKREQEMFQLHVSVLDPKLSESAEHSLAALSQSFKEQLAVRHFTLTTAEKNNLLFGKASKARPQTVSEKFGTMSDSLLLLQRLEDTRSEGEIHEIQRISRRLRTSAIDSFMKSQYADALLKALHCYELCRAFLSKLLGHPLEGVMVVELIIISKCCGLAGDLAKGEVYLRELRYLVENTIMVVANDINNVNNTKSISGNPPNNVTGVSTQLLSGMSGNNASVQGPTISCEPSVLCSLVLTLADLCSLYRDHNSAKFYFEKYLLLMYQIYGSEDLVMSDAYLTVASYYFRIKDFDTCKKHILACLEIRIDILGDHDKVPPHPRVADCYSNLGLICRLTGEIKLAMQYVMVALDMQMRINRKRDCLAVQDCMLALGCIFHQAGNFRYALEIYNEVYRFRREYLGFMHTDTRFVYHLIRQLDADTQVYISENSQSYTSLNMKQDIFEQADGEFQNPISLAENRLRHIVKEAIGRAQKLSSIMYEESALLASSLAPSIDQFRYKQLETFLYDTKYKKSLKSQSLFDKKQTSQIMSVSRIRALYGETFQSMTVNSTVILPHLQIRITGPDYLAVSTMLALPPFAKGRRRRLPIVNIPKLQKGFAVMGEQGVTMTLNEDVIPILREWEIPEPYVTLEGKVTIEEQKNANIKVPYLLPLVDSQGTNDIKAYYKETIWVPNPVYPLYVTRILEESDHISDINDLKNSTALNHSTNSVTSRLAKYSMPLPSNTELENITGIRPGIEDTDSGRLPCVECINSQGKIILKLPYSLSLESFACASTRLTLMAANQWNLPLQHSNQTSPVVPGSGLEDLLGSMAQYKPFNGTSSTPNFDGIPTGIPLANLLEGIGTIQAPIIKTESKEVSKAKSDAKSPPAKGPETKGKGPPVKGAPYGKGAPPLGKGPPGLKGPPKGKGTKTFGKAKKFSGPPSKIKKLHWDKVENIQNTIWDVKEPVKLDFGNLEEIFGLDTNKSKKAGLETKKPKVLQILPDSKRAYNISIALSRFNNYTYQQLRDAILDLDEHILDVEATEALISMSPTPEEMTIVKEFIDAGGDLTQLDKPEQFIAAMIGIPLFTQRLNAQLYKLTFNNTWNTLEGPLEDMLGACNEIRSSLKLKKVFSIILSIGNIMNSNTDKGDAKGFRISSLSKLSEVRSSTKPVRTLIQYIGDIIWRDKPELLNLAESLNLLEKVTKCDLGIIEGEIQSLSNGLTKLQNTMKLAQKTNEQAGPLGDKDPIAKILSEFIADAEPKIDDLNATLKTTKEQLGKVALYLGEPQIAISKIVWADFFSTLWTFISTLDNIRRAKEEEQKRQKQKENIIQREKNSTLIKIKATEKKISGTSRRTTLAARPVLQKQRMIVTMAPKANAVKTSKLDEMASWFASNPTETQTPSFLQDISQQPADISTDYTQLDVDVDLW
>CryParIOWAATCC002634_rbh_TGME49_206430
MKKLGVPGKAPLSPPGGKKPPPPAKPLGGKPATKIPPPSKLSSTPSPNLSESPPPKPSSPPPPKPSTPPPPKSASPSPSPPGPKVSKGPPTALKPAPKAPIPKNSSEPLNDTPVSNGHAPPVSVPSKPASAKTVLKSISKDSKASSLPSSSTGASSTATTINGESKLLKNNLSKDGRYSELSNRSTFVESTLPFDVGPIKRLLFQDKAPGKSNLKKKEGRNARISQREDDMFNLHVSVLDPALTEAAEHSLAALSQTFKEEFASRHFTLTTSEKNNLLFGQTTKARPQIVNEKFEIMTDSLLLLQRLEESRGDGEIHEIQRIIQRLRSSALEKFLKAQYSDAMLNALHCYEISRAFLSKYLGHPLEGIMVVELIIIAKCCGLTGELRKGEQYLKELRFLVENTILAVADRNSENKNAKNDSSHISNISNLSGSGGSTQNVTAVGPSVSCDSSVLCSLVLTVSDLCSMYRDHTSSAFYLEKYLSLVNEVYGSGDLVMSDAYSTAASYYFRIKNFEKCKEMLHNCLEIRKQVLGDHNKNPPHPRVADCYSNLGLVYRLLGDCRQGVQHIMVALDMLMRIYNNREFPLVQDNILALGCIFHQAGNFRYALELYNEVYKYRRENLGFDHPDTRYVLELITLLDADTQVYLTENVSSCTDSYIAHELQNKCIDARESLESRAERSLKEIITDTLGKSSKLTRIMYEESPLLASPICPSIDQLRYRQLETFLFDPKNLRGLNRSTPFSNNQTQQLLCTSRIRALHGESFQSMTVSSTAILPHLKVRITGPDYLGVSTMLSLPPFSKTERKKLPIINIPKLTRGFPVMGEQSVTMMINEEAQTVLEKWEIPEPCITPEGKLLTQIEKDESTGLPFYLPLVDYAGKEEMKAYFKESIWIPNALIPLVRQRNKDKEEAKQVKVTQTQIVGIDQQLPPDDILAKIKGAKPDVEESGNERLACISFLDDGGNVVTKLPYVIDLEPFVCASTRIALTASAKWGLPSPDSQGVIELLKGSGVGALISSMIQYKPSDGGVYTGIVGAGVKSGKALSGLLDGIGKMDNIINKSPPPQAKEGAPTEPKAEPAEAKGAPPAKGAPPAKGTPPAKGKGPPGKGKGPPGGKGPPGGKGPPGGKGPPTGKGPPKGKAGKFGGKTGSKPSGPESKTKKLHWDKVENIQGTIWDIKEPIKLDFGNLEEVFGIESAKPKKATEATKKPKVMQILPDSKRAYNISIALSKFSAYTFQQLRDAILDLDKKILDTEATEALILMTPTPEEFAIVKEYIDAGGDLTQLDKPEQFIAAMIGIPMFGARLNAQLFILSFDNSFNELMTPLQEIITVCNEIKTNSKLKKVFSIILSVGNVLNLNTEKGEAKGFRMSSLSKLCEVRSSTKPIKTLLQYITEIIWRDKPELLSLAEPLALVEKAAKCDLGAIEGEIQSLNGSLNKVTDTMKSAQKSNERAGPMGEKDPIAKILADFVSDTEPRIEDLVATMKSVKENLEKMALYLGEPQNTIQRIVWPDYFRVLWNFISSVDLVRKTKLDEERRLKQKQENLAKREKSASTVKLKLSEKKSVSQPKRGTTESRPTLQKQKLTVNMAPKANAVKTSKLDEMASWFANEGEVQTPAFLQEVSNQADDTNVALTDLDIDVDLW
>CrySpeChipmunkI006702_rbh_TGME49_206430
TKNYATMKKLGVPGKAPLSPPGGKKPLAPAKPLGGKPTTKIPPPSQPSSAPSPNPPVPPPLPSVPPSPPAPKVSKGPPSPPKSASKAPIPKKAPEPSSAPPPPTGPSPPVSVASKPASAKTVLKSISKDSKATSPPSSTTGGSSSTMSIKNESKLLNNNLSKDGHYPEISNRSTFVESTLPFDVGPIKRLLFQDKAPGKTSLKKKEGRNARISQREDDMFNLHVSVLDPALTETAEHSLAALSQTFKEEFASRHFTLTTSEKNNLLFGQTTKARPQIVNEKFEIMTDSLLLLQRLEESRGDGEIHEIQRIIQRLRTSALEKFMKAQYSDAMLNALHCYEISRAFLSKYLGHPLEGIMVVELIIIAKCCGLTGELRKGEQFLKELRFLVENTIIAVADRKSENKNTKNDSSHIGNISSLSGSSSGSGGSSQNVTAVGPSISCDSSVLCSLVLTVSDLCSMYRDHTSSSFYLEKYLSLVNEVYGPTDLVMSDAYSTAASYYFRIKNFEKCKEMLHNCLDIRKQVLGDHNKNPPHPRVADCYSNLGLVYRILGDCRQGVQHIMVALDMLMRIYNNREFPLIQDNILALGCIFHQAGNFRYALELYNEVYKYRRENLGFDHPDTRYVLELITLLDADTQVYLTENVNSCTDSYIAHELQNKCIDAGESLESRAERSLKEIVTDTLRRSSKLTRIMYEESALLASPICPSIDQLRYRQLETFLFDPKNVRGLNRSTPFSNNQTQQLLCTSRIRALHGESFQSMAVSSTAILPHLKVRITGPDFLGVSTMLSLPPFSKKERKKLPIINIPKLTRGFPVMGDQSVVMMINEEAQGILEKWNIPEPCITPEGKLISQIEKDESSGLPFYLPLVDYTGKEEMKAYFKESIWIPNALIPLVRQRIKNKEEAKQIKVTQTQIVGIEQQLPPNDVLGKIRGVKPDVEESGNARLPCISFLDGEGNVVTKLPYVIDLEPFVCASTRIALTASAKWGLPSPDSQNVMELLKGSGVGALISSMIQYKPSDGGIYTGIVGASIKSGKAFSGLLDGIGQMDDIISKSTAPQGKESAPTEPKAAPTEAKAPPKAPPAKGAPPAKGKGPPGGKGPPGGKGPPTGKGPPKGKAGKFGGKSGGKSNGPESKTKKLHWDKVENIQGTIWDIKEPIKLDFGNLEEVFGIESAKPKKAAEAAKKPKVMQILPDSKRAYNISIALSKFSAYTFQQLRDAILDLDKKILDTEATEALILMTPTPEEFAIVKEYIDAGGDLTQLDKPEQFIAAMIGIPMFAARLNAQLFILSFDSSFNDLMTPLQEIITVCNEIKSNSKLKKVFSIILSVGNILNFNTEKGDAKGFRMSSLTKLCEVRSSTKPIKTLLQYITEIIWRDKPELLSLAEPLALIEKATKCDLGVIEGEIQSLNGSLNKVTDTMKSAQKSNERAGPMGEKDPIAKILADFISDVEPRIEDLVATMKSVKENLEKMALYLGEPQNTIQRIVWPDYFRVLWNFISSVELVRKTKIDEEKRLKQKQENLAKREKSASTVKLKLSEKKSVSQPKRGTTESRPTLQKQKLTVNMAPKANAVKTSKLDEMASWFANEGDVTQTPSFLQEVTNQPNDSNVALTDLDIDVDLW
>CryTyzUGA55001332_rbh_TGME49_206430
MKKLGVPGKAPLSPPGGKKPPPPAKPLGGKPATKIPPPSKLSSTPSPNPSESPPPKSSSPPPPKSASPSPSPPASPPGPKVSKGPPTALKPAPKALIPKKSSEPLNVTPVSKGHAPSATVPSKPASAKTVLKSISKDSKASSLPSSSTGTSSTATTINGESKLLKNNLSKDGRYSELSNRSTFVESTLPFDVGPIKRLLFQDKAPGKSNLKKKEGRNARISQREDDMFNLHVSVLDPALTEAAEHSLAALSQTFKEEFASRHFTLTTSEKNNLLFGQTTKARPQIVNEKFEIMTDSLLLLQRLEESRGDGEIHEIQRIIQRLRSSALEKFLKAQYSDAMLNALHCYEISRAFLSKYLGHPLEGIMVVELIIIAKCCGLTGELRKGEQYLKELRFLVENTILAVADRNSENKNAKNDSSHISNISNLSGSGGSAQNVTAVGPSVSCDSSVLCSLVLTVSDLCSMYRDHTSSAFYLEKYLSLVNEVYGSGDLVMSDAYSTAASYYFRIKNFEKCKEMLHNCLEIRKQVLGDHNKNPPHPRVADCYSNLGLVYRLLGDCRQGVQHIMVALDMLMRIYNNREFPLVQDNILALGCIFHQAGNFRYALELYNEVYKYRRENLGFDHPDTRYVLELITLLDADTQVYLTENVSSCTDSYIAHELQNKCIDARESLESRAERSLKEIITDTLGKSSKLTRIMYEESPLLASPICPSIDQLRYRQLETFLFDPKNLRGLNRSTPFSNNQTQQLLCTSRIRALHGESFQSMTVSSTAILPHLKVRITGPDYLGVSTMLSLPPFSKTERKKLPIISIPKLTRGFPVMGEQSVTMMINEEAQTVLEKWEIPEPYITPEGKLLTQIEKDESTGLPFYLPLVDYTGKEEMKAYFKESIWIPNALIPLVRQRNKDKEEAKQVKVTQTQIVGIDQQLPPDDILAKIKGAKPDVEESGNERLACISFLDGEGNVVTKLPYVIDLEPFVCASTRIALTASAKWGLPSPDSQGVIELLKGSGVGALISSMIQYKPSDGGVYTGIVGAGVKSGKALSGLLDGIGKMDNIINKSAPSQAKEGAPTEAKAEPTEAKASPAKGAPPAKGTPPAKGKGPPGKGKGPPGGKGPPGGKGPPGGKGPPTGKGPPKGKAGKFGGKSGGKSSGPESKTKKLHWDKVENIQGTIWDIKEPIKLDFGNLEEVFGIESAKPKKAAEAAKKPKVMQILPDSKRAYNISIALSKFSAYTFQQLRDAILDLDKKILDTEATEALILMTPTPEEFAIVKEYIDAGGDLTQLDKPEQFIAAMIGIPMFGARLNAQLFILSFDNSFNELMTPLQEIITVCNEIKTNSKLKKVFSIILSVGNVLNLNTEKGEAKGFRMSSLSKLCEVRSSTKPIKTLLQYITEIIWRDKPELLSLAEPLALVEKAAKCDLGAIEGEIQSLNGSLNKVTDTMKSAQKSNERAGPMGEKDPIAKILADFVSDTEPRIEDLVATMKSVKENLEKMALYLGEPQNTIQRIVWPDYFRVLWNFISSVELVRKTKLDEERRLKQKQENLAKREKSASTVKLKLSEKKSVSQPKRGTTESRPTLQKQKLTVNMAPKANAVKTSKLDEMASWFANEGEVQTPAFLQEVSNQANDTNVVLTDLDIDVDLW
>CryUbi39726001832_rbh_TGME49_206430
MKKSGVPGKAPLSPLKGKKQLPTTKPPGGKLPAKTLPSTAPPSAPPPPTTSSPPPPPPPPPPSAPPPPKTLPPPKNPPPPKTPPPPKTLPPPKTPPPPKTPPPPPTSTSPPPPPHPPSNNLPKSPPTSSSPPAPTPSKGPPSPLKLAPKTTTETKTTAKIKAPLSSPAPSKNVAAKPTPGKTVVKSISKDSKTSNAPPKSTEVPNNGIQIKKESKLLNNNLSKDGHYPEISNRNTFVESTLPFDVGPIKRLLFQDKSSEKTNTKRRDSKNARISQREDDMFNLHVSVLDPALTEAAEHSLAALSQTFKEEFASRHFTLTTSEKNNLLFGQTTKARPQIVNEKFEIMTDSLLLLQRLEESRGDGEIHEIQRIIQRLRASALEKFMKAQYSDAMLNALHCYEISRAFLSKYLGHPLEGIMVVELIIIAKCCGLTGELRKGEQYLKELRFLVENTILAVADRKSENKNTKNDSSHIKSISSISGSNSGSGNSAQNTTAIGPSISCDPSVLCSLVLTVSDLCSMYRDHATSSFYLDKYLSLVNEVYGPTDLVMSDAYSTAASYYFRTKNFEKCKEMLHNCLEIRKQVLGDHNKNPPHPRVADCYSNLGLVYRILGDCRQGVQHIMVALDMLMRIYNNKEFPLVQDNILALGCIFHQAGNFRYALELYNEVYRYRRENLGFDHPDTKYVLELITLLDADTQVYLTENVNSCTESYISQELQNKCIDTRESLESRAERSLKEIIIDALGKSSKLERIMYEESALLASPICPSIDQLRYRQLEMFLFDPRNTKGLNKNTPFSNNQTQQLLCTSRIRALHGESFQSMAVSSTAILPHLKVRITGPDHLGVSTMLSLPPFCKTERRRLPIINIPKLTRGFPVMGDQSVVMTINEEAQGILEKWEIPEPCITPEGKLISQIEKDEKTGLLLYLPLVDYTGKEEMKAYFKETIWIPNALIPLVRQRIKDKEEAKQVKVTQNHVIGIEQQLPQNDILGKIRGAKPDVEESNSGRLPCISFLDGEGNVITKLPYVIDLEPFVCASTRIALSTSAKWGLPSPDSQNVIELLKGSGIGALISSMIQYKPSDGGIYSSIVGASMKSGKALSGLLDGIGQMDNIIGKSTAPQSKESAPEEPKAPSTESKAPPKAPPAKGKGPPTKGKGPPGGKGPPGGKGPPSGKGPPKGKGGKIGGKSGGGKFSGPESKTKKLHWDKVENIQGTIWDIKEPIKLDFGNLEEVFGIESAKPKKAAEASKKPKVMQILPDSKRAYNMSIALSKFSAYTFQQLRDAILDLDKKILDTEATEALILMIPTPEEFAIVKEYIDAGGDLTQLDKPEQFIAAMIGIPMFGARLNAQLFILSFENSFNDLMTPLQELITVCNEIKSNSKLKKVFSIILSVGNILNLNTEKGDAKGFRMSSLPKLCEVRSTTKPIKTLLQYITEIIWRDKPELLSLAEPFALVEKATKCDLGVIEGEINSLNGSLNKVTETMKSAQKDNERAGPMGEKDPIAKILADFISDVEPRIEDLVVTMKSVKENLEKMALYLGEPQNTIQRIVWPDYFRILWNFISSVDLVRKTKLEEERRLKQKQENLAKREKSTSTVKLKLSEKKSLSQPKRGNAESRPTLQKQKLTVTMAPKANAVKTSKLDEMASWFANEGEETQTPSFLQEAFNQPNDTNVVLTDLDIDVDLW
>CycCayNF1C8005413_rbh_TGME49_206430
MRAFPSALARGTSRLSASTAPAFLLRNLIRKPRKDGASIPEKHTLASSAADEGPPGAFERIHIPPALEGFLEPLDPHPVEDSPKGGIPKKKAGGAAAGWTAPQPLAAPKDEDVLGPSTGTVQLKQGILKKSSPPAPPTDKGKAPGASKDAAAAAEAPKAPSLPAKAPSVPPAPPKGPPKEVSKDVPAAAKTEPPKEAPKEAVKQAPKEALSKEPAKEAPQSPSKEAPKEGPPKEGPPKEGLGAGASKETPPGGTAAKAAAPKAVHKIVIGEKGTRVKSPEDIEKSVKSQAWPYVFDSQGDHCNHPQVCASHQHVAALEGEGLPLDLGSEESVSALRKQEVTLRSAARVSSRASSDGAGGSGVWPPGLGLGLTARQREEEKAPPPLKDWLSGQGLAKFGLMKSAEGIGWGASTNVGSTDLASLAAVLAKASASSQASAAKEPEAKAKPKEEAKKEAPKKGPPKAGPPGKGPGGGKGPPKPPPGKRKGPGAKKAGGLKKREAFHVKKEDVEETFAKLAPKAKTEVKKPKVLQLLPDSKRAYNMNIALAKFSNYSYQELREAIIDLSPKILTVEATESLLNFVPTPEETAVMKEYISSGGDLKLVDRPEQFVAAMMGIPLMRQRLDAHLFALNFAENYKDAYNPVSALSESCDAVRSCKNLKSILFAVLELGNMLNEGDPQRGNADGFKPTTLAKLTEVRSTTKPIRTLLQYLCDVIWEQNPSILDIYNELKICEKGQKVDVGAIEGKIVALKQGVAKVKNTVEAARKGNEASGVLGDKDPLATIMDEFVEEALPKVTELERFLKESMEDFNVAVRYLGYPEKDMKKVKPDEFFKQVASFVRNIEAARKAKQELLERERKKAEAASKKAAKGGLSKR
>Cys_WienI010381_rbh_TGME49_206430
MTEEKQKVSQFSSSSSSALPSAGAFLASTPNKGLVGLPGLDEDDEDDLDDLVDGKGRFRPSGQGSKGSEKRSLQSVLIPGYDSEVTGAQRFLKRPESASLDEYRQQQRTRAPWKFQTLGIPFHSLARMRALYGEEWRSLTVPSSAILPYVGVEVTGPDTLELASVYAFQEALSETERPKLPVVNVPHLERGEASVIDGQPQMTVNPDALELLRSWGVSPPDIDREGHVINRDVQIATTEEKEQYSLFLPLIDPTTNEPFKGFFGEPLMVPNPALYHGFIAPGIEAYEERLIEEEIEQQKRERERKEAELVAKSQKKAPVRFLVGGGRGGGGAARGGGDDGTGGSATGGGKPGGSRRSVFQIGGRARSSGVNKDDSSGGGGGITGGIRMSVANFLPKFVFGGGDAAGTPEDKGKGKGGEGGEEDQGDDEEKKDKDDDDGDDSDEEHKQKAGGKSPPQEQRRLTRDGSRKQNEARRMSSKGAGGGDETQGEKKIPSAPSKSILKNKSSKDGEGDENSKKTGPPGIGGGPSASPPARSGTSLLRKKSSSLKKDATAPSPPSAKSSLKKLASSKSSKPPEEPKEKQTPPPTHPNAASSPPAPSPKGEGEKKAKAGGKSPPSPSSSPSEEESSSSDSDAGGTSSKALTKKLSNLSGIPKVPPGFPSQKSMLPKGEGPAAASGEAAGSKPKSLLGGGGGNRFDASAYKAKMKGPLGKPPPSPPGGTGGGASPDPPGFRPAVDHKAALPLMTRGGAAYAIEQARRKNKQGEEEDEDEARRLWSFPGSSYYEDDSSRLHSSEYDEGETHAGEKGLQERQKEEEKERHEERMYANRREIRGRKKSSKEEEDGRAHHDDEEEARDGEEDSCAGGKEADDDDDVVVQVVGEEGMEEGEKKDKGKRRLKAYGVVEKTIKDDGVERTKEESSEETRFEDDGDSRSDSETRRDGGSKHIGEAMVSSVCTPEGDEEGHRRERNPLKEEKKRRGRSREEEIHQLQDFCTQPDHTHGLEADEDKEKQEQSSEGREEEEKKKENEQEKYDEEPQDRTGTSSREKNDGRRGRTPSKLDEPSLSFSKEKKLPHLDRTCDTDLSRGESRREKEKKKERREEGDDSHLENKVKEERGVVEKREKTKEDFQHLLLQKQQEHLTLTLSQLQLEKNSGGAKGGEEGRMLLSKKLNSSLDFSSLINLGKNGRGRSHTEREEEEDPLRLRGSGKRVEGERIRRTDDLEDFFSFSKSWVKDKMKMRDDEEEEEKRRKDSNARDESRSSMFSSSRSSSHRTSVPRLHLLHRQEERGRTAGEEEDDREGKYDEVSPSSPFHCFKEFYRQREEEQAQEGKKQEKKDRWREEDLSLSLQRRKSLLLDEGEHHSDDGTSSPSSEEKRRSLPPLSSIPVSSLSSSHIPTMLFSDNDMNLVTSTSSPSSSTSSTLRKFFSRDHRDSSHALRPPSFHSKVLREDLLTGRSRFLSSSSSPLSSARDHDSRRHHSSGGGAAPLHSFFDSPNKKKEEEGENWLQEKEEDEEEEDWGLDSRYLEEEEEGEQEKRRREISLERRRKDQEARRREKNGNFSSPMNMMIREGWQGSSFHERESEEKEEKEKRGMTDSEFSQTQDPHVTWKGEDVFIEISEGEAEMSPPGEAWGEEDEEGEAELPITPTGSVSNSETEEEQESLQSKRPYDDDMRQKKTSTSSSSSSFLSSSSSSSSFSEARTSSSSSSSERRQGREVSHPDDDRHHSTSSSSRMSSIPPVVSASSRYQNHGLEHYVSYSSNDFATAPLLWPPPSSSSSLYKKSSSSSSRPDFPAPRSRRHCDASRGGEGILPRIEEDERPLRHQERDDEENESSERHRRREQNRTAVTPTADDDHEADIPEEDVDISYTYTPPKSRPLLSATTSSPSSSSGNASSRSRRFLKSTHPKRLFAPPEEFHQAVCPLLLSSSSSTSSQCCARIGENNDPSEPLDEVHADHEREGDEEEEKEEEVIPSSTAEDETPLVTCGYEKESSRQEREEGEEGSLHYRSVGKLDHHVLHVSLDDCPSSPPYSDLGGQLVLLTEALSSSSSSSSSSSLSSVPSSLSCDYCLSYQSEKRNVSSVPTPDRPYGHGRGRRVGTSCMRRRIDKKQRRRRREDSTPSVVLLYRKSMTDTDVEEDANEEDEEMSDVHGSSFSFTTTPSFLDCRSSYDVHARRFFALPEVSHGVPPPSLHHLFSRKRRNSSSLSSFTSSSSSSSSFLRGPGDPLSPEDEDNDHPPSSEVSIHRISNEASYSSQAHPSSFFFPHNTRQCGDSLLLSTQYRHTKNDSSIDKLPLPHMKDREISRSSHSDRLHQQGKNEEILPPASCWTPLSPLRDTPSSILTTHGKVLLSHSMTLSNEENNLSLSEGSPIQRQMKKKKNTQDFISEETSEGGVSNPRRGTTTRQRILSSMSDSKVFLKKKFLTAVGGEKKKKTTSEDKDEGEDLPSSLLAEKRQEEGECRLSLRKTSKVKELGQVDDVSPEPTSHPRRPYQQRDRGDDEEDDRCTVREERRKNEERGQGATLEADRLLEQLKREEEEDRSAGGGVYHHRDDEIDSSSHHDEWRPCIEKRKNGKEDPRSDRREEQEGGGAAGVAKEEREERTRQESSSLVSRSATMESQETSLEVTRRRERLRSSFKRAFHRKGTAKDMQEDLEGDNKDNSHAYGEKKESLSSSYSSTSHLSLTRLTPGSPANHSNGPKHAPMLSSSSSSSSTDITSTPPANAARITERGLMVSSRAPPPHLSRTLCSYDERNEERGHKKGEEQEEQGQEEDSLRDHPDVIRRSDIQNSQSLSVTRTSPPASPTVRDRGVETPDGEVSPTIAGVAKGRRHFIKEKLSSLLSHKINRSNSGTRDGVSTLGRRNSDTYQVDEERSSHDKGACHSNNSLLSQSLPSGDLLFSSSLCKNSSDRISREDEQHRYTQEEGRSQREGEKQPSVSASPEEVIGESEKGKREKVAHSERSFIFSQSRDHRIMIEREKEEEEEKFERRGREDEDEGKRQDLVKAELESIEREGDAFDITSSSTRQMTDTELRDTSVQSHRAKQVPDSLIKHLPSTPSSVPTSLETSGTSGRRRRQGISLIKENLRRSFSHDSSNRDVVVLGVEKQEDNISLLSSAYEGETVGSYAGSLYRLGEEDLLENEEGGRRSSGDKKDVFRHQIQEVSCVAAVRPGNRRCEGLLERRSSHRLGSPHSSSFFSSSLIVDDVDLMERREKERRNIGADPLLPLIANEGEMSDKIIGKEEEQQQEIREGMDGGEERPSRRRLFSSLGSRSSGGVMSIHRRKSGKHERECLSREVHQRDLPSSSGKKRPSLFQRRRESLRWRRGRSSAYLRKSQEDLLGEAGMKAREEENLDAKLERDFDSSGSSQEKAKDREEDKNDEGGGTNDAQDPDKYDGEKKSFVREGKDHEDGLAGEIKKEEKDDEGEGGERRRRGSFYLLRNALSLKRSHHKEDPHSCENPPFESSCCSPPPALSFSASPLPLHDLLSVMEESEKAEDEAAPPSASGSRGRRRRLSLFSHLKERRRQRGRRSIQQVRGEAEEGMKRGEACVIDKKMKEERESQESFSRDDRNKQGERREDKEIGKRFAEGGDRSSHHSDSLSRKNPTAALQRQTSPVDRRSDLEGMDEGEERSQGSLSLSPSSSSSSSGIDRGGGLTSRELCGVLTVPGDSCPHSSGPSVSSSSSPPLSHRGPPILRACHPRVINASSGMIIASLSSPLSEKETSRKNRSSSSCLSSPSEGRDRHHQPISALPEEGERRSPSSMMKFVGCSSCHSVLLPNSTFSLSPSSASSSYRESLSLVRLSEEREGGGSHTSGEEFVFAITTHSDDVTGFNSTDFMPLEEIEESNHISFFTSHQEEGADDGDERVGGRSQENRGDEEVEGEVEEESQEIRGREREEGEMSVEAEDEEWTEEKSTRQRRGSTLKMLLYQVPRPRHHRRRKEEDSLAGTGRRKERSSSEDQGDEKNEVSAQKLGENHKMKDVTHEEKERREQGYLEAEEEMQCTGREALCRGLEEEDDQKPVGGGRRRGSFLKSLRTTRRTRRNSFTGNHLSNTKETEKSGRGRYFSYDAGEEKGRRGEGRGHKEPQICGGSDNLETLNEEREEESHKDAECFVERLLLAASRGWKGPPHVAPSIPSEGEEEEALINASPPSPTGKKKLDRRRPPSSDQRVCDVSLNEEKIHKRRDEEEEGEGERERSSRQQSRYLSAGTVFSLASQQSRQRTLEENELFFFSKVRSSPSPPRGSSSSSLSPHLRVSSSSLENEEKKSLRAASHNPSRRSHQSSQAHQNYHTGSPSRVSSAQVSSPTSSSPRTIFIPPEQQKPFSRPHSSSSSSSMMKNASSLPASPPPPLFLTQPLHELPPKGPKGGPPKKAKGGVAAATAGWKPPAPLPPPKFDEEALHPTQSGAVLKKGIFKKSEPSPPASPPKPDPSPPKPTPSPPKPTPSPPKPTPSPPKPTPSPPKPTPSPPKPTPPPPPGGDASAGAKPKPEPSKEKAPPGDDAKKPPPSPPPPGKALGKKPPPGPPVKKPLEAKTSLEKKKSLGRKSSASLEEKKSLAKKDTPPPVEKKKSTGGEGVGGPMKKEEPQDGGEKKVTTKKTIESKKSLDDVRFKPMKLPEGKPEPPPQPKVAKMKVVIGKAGGVKVARDVKLEPKKASTQEAEAPKEAKPYFIPQPGFAQPKRNLQPIPMDLLPKIKKIKAGTEKDPVRGDLPIVILMDENNEELARLPWQVDISSFSLAQSSMSVLVARKLGLLARRVEEDKDDGKDLLTGEGLKKFGISLGLSKRGGFGPAGDFGGGGLGGGLGLMGLPAAFANMGKADASAKPKEEAKKEEPKKKEEAKKAPPGKGKGPPGKGPPGGKGPPGGKGPKKKGAGGLKVGKKDEGKTKRFFWDPLFEDEVPGTIFMKKPPVQLKYADVEETFAKVVAKKKTETSKPKIIQLLPDSKRAYNMNIALSKFNNYSYQELREAIIDLNPKLLTIDATETLLNFVPTPEETQVVKEYINSGGDLKLVDRPEQFVAAMLGVPLMKQRLEAHAFALNFREAYSDAYGPLENLADACEAVDDSQNLKVILFAILELGNALNEGDPQRGGAAGFKPTTLAKLQELRTTTKPVRTMLQYICDMIWEQNPDALNIYQELKVCDKAQRVDMQGIEGRISNLKSGVAKLKNTLQAAKKGNESTGVTGDRDPLASIMDEFIEEADPKIQQLENFIKQVQDQFLHTCHYAGYPEKDVKKIKPDELFKQVAAFARQVEQIRKQKQDILDREKKKQEAEAKRQGKGGAKSSLAKKTGAK
>CytFelWinnie000881_rbh_TGME49_206430
MEYVDYDKILDNDSSKMDRLVVASKLKDLPISKESNISPHALGMSIRMDLEKRRNTQTMIERQMMLDRNVYNIIKIPEKIKEAIDILKKLENNTNVMIFREALATRMELRNLSLKNFSRRNYSSALLQSHYSLLLARKFHMEMRKIPLSGEMAMELLILSKCYSLIEQYDKGIEYLNELKYIIEYNILNLIKDEDKLNEDMKYLIINCDENVFPNIVYSLGELLSNYGKWDEAEIIFSKYLILSSKLYGDDNIKMVNIINSVIIYMLRCKQYIKALPLSIKSLNILKKHYGDYSQDNDKLNIKVANNYNNVGIIYRLLNNPIDALQQFFISIDMKMRIYNNRNHYSIQNTLLSIGCCLHTLGNFNASASIYNEVYTNRCKLYGKTHPSTLVVKQLLHDLDNDLKLSTESYPTEGIATPGDRGGSENVTSSDDPSGLQQPSRDTTGGCKLLFDRVSQRPGMEVSRIRSLYMNKLTDMYIPSSSILPFHDYIIPNDKHLTLSKKLITYLGKLFLNEGQPIMICNEDAMDLFNKWGYTPPQVTFDGDVINTDLKLDNDILLFIPIVNNNNEIIKGFHNKPIYVPNPAIYHTLNDKNNVLDTDKRQSPQTSTHTVPPTKSDPLPPKVPLKKLNLKSIPPKVLPPPKVHPTIPTKDISPTLPIASTVPLGSTRIELMERQKTMIVEKKLERKPSAKIVTTSLSEMLKKKYNEDPNSRSAKFLAKIGSLGKLRVKQNIIPEVTESTLRKSLTAKRISADLMRKATLKNKTTSPVLHSMPCDDDPYNNCPTPIVNAKDQSSPHPPYSAHRAHLSSLHSSDVLYFPPLAGSPSDHHMLHSLSPWTSNKCKMTDPVVNAELIDDPVKLLKEVDDGCILLDENCTPVVHVPWFIDLLSLIIAKSCMEIDFNMKYKSLISTDTKENACLKLLAGEGLSNLGFGKLADSITSIGTNLSSGISLNIPSSVLSKIKEQELLLEKEKKSKEEQEVVKKKEAPAPKVVPISKKASSKKGPPPLKTKGPPPTPTKGAAKTKVGITKNVPDKSKVRRFFWDPIFGDDAKDTMFSKSSNLSAKVEKPLIEETFAKAIPKEKEVTIAKPKVYLCMIYPPLPSIQLIQLLPDAKRSYNMNIGLSKFNKYTFKELKEAVLNLDPLILTQDATESILLLIPTPEECTIVSEYIKEGGDLTMVDRPEQFVAVMIGIPVLRQRLECHQIALMFKDNFNEILNPLEMIMDGCEAIMSSNKLNALSQFILTIGNTLNEGDPKKGNAEGFKPTTYSKLNDFRTTTKPTKTLLQYICDIVAEEDETLLEIIQDLKCCDECSKIDINVVDERMNKFKNDMNKVKNAIAASEKTSREVNDQFPSIMNEFLRDAEPKVEYIVEHYNEIMSTYKDCVRYCGYTDKEVDKVKPNELFKYIWGFCQSVEQCRKIRIEQRLKQEKMLAAKLKKENASSGNVKKKENANIIASNNNTAVPKLLDDGMKNIIKQI
>DigOweWS12005753_rbh_TGME49_206430
MVDKLRAMIGIYPTDDEIRLLKQNKNLPKGEQFLLEISNARDFLNRARATCTRLTFSEEADILLQKILQVLTACETILSSHWLKLILSLVLQIGNYLNHGTNKGNAGGFSLSALNELAELKSFDKSTSLMRILAMNIDEENPEAWHLVGELSLCNVASSISITELEKN
>DinAcu000119_rbh_TGME49_206430
XQATAGDPPGEAPQAGKGPPPPGKGKKGPGGGGPPGKGAPAAKGPGGKGKGKGSAMPKVDPGPAPPEGMVPKKFHWQTVSGNRFQSSIFARLAEEMFFEKPEGKAAEPALKIKKVEVNMRALAYTFFTRKTDGPAAGDAAKAASAKKKVAQCLDGKRTQAIEIFLNGCGVNMEQVKSRVLDLDETALAIENLNQVVQFYPDPEELSLLQTFRKENDPSEIPWGRAEEFLIALVDLPAFKLRGECLLARGLFGEEYNGLTQEVTMLHGCLSRLVXQVFCTAVGIRYSDKIGNYLNYGTAKGAQCAFSLDTLPLLMRVEGFNDKSYSLMRFLVDTVENVRTVREETLEDTKTCDAASRIDYTECTRRLRELEKSVEKVDGAVKPAEASGEGTSKINDASFEKVMREFVSSAQTQLTALRSLVDEVTQLSNTCIEQFAEQPKTPIATTLSKFAEFRRNMIEARQQNLLAKAKREKAXEAARGEGEQEDEPRAKQRRGDAAHSCHGLWVNANRHDDAEIGDESHRRGGEGEDAGENSRQTGPDRAAAEARVRQQGPAAGAAHEPRPRXGQAEGNVGRRRPRGLPRRPGARPRAHDARPLQPGGGAEGVKLGPHQPRHHERVGGQGPGARGHP
>DinAcu038195_rbh_TGME49_206430
XGDEKPKVKKIQVVDNERRRQICIMLARLPNTQVTCDAVLRMDHDKLNKDHIELLLLTLPSPEELKLLRMAEDKHTIDEFNVWDTAEDFMLSLIQIPQFQLRLQAWAFELSFQEQFDAMSRAVTATSKGCEIMLTEPSIRHVLGLVLQVGNYLNGGTSRGRADGFAIDTLTQLSALKSTKAQQGSPGNLTDFIVQQMEEKYPGELEAMLGADGVAADTRSAXNEELSQFLLQAARLRKALTNILEGGDDVVARHCETLAMASADFEGLKHRLMRTQGRYDQLCEWFYMAEGNNAKATNEFFGICHKFFQDLSKAYLLLKESKEREQRQRSRSAHARTRSASAAPRSGRSSSLAQRKDSKKPRSSHRSSSAHHGLLVPPSPSDAATDSQRRMPSARKRMTFTKVPDDSELMVRSPSCSRHRRLTLPAKTLLADLEEAFGAVPSNPPRRQRHRRNITLPAKDLQQLVQSSTLSPLLRAPPAKPRPRSHSESEKKRPSAMQRCSSHEILGSRSSPDGVALQDRSVASGDAAHSPEPVPAIVVNARVLNT
>DinAcu039871_rbh_TGME49_206430
LDETALAIENLNQVVQFYPDPEELSLLQTFRKENDPSEIPWGRAEEFLIALVDLPAFKLRGECLLARGLFGEEYNGLTQEVTMLHGCLSRLVCQVFCTAVGIRYSDKIGNYLNYGTAKGAQCAFSLDTLPLLMRVEGFNDKSYSLMRFLVDTVENVRTVREETLEDTKTCDAASRIDYTECTRRLRELEKSVEKVDGAVKPAEASGEGTSKINDASFEKVMREFVSSAQTQLTALRSLVDEVTQLSNTCIEQFAEQPKTPIATTLSKFAEFRRNMIEARQQNLLAKAKREKAXEAARGEGEQEDEPRAKQRRGDAAHSCHGLWVNANRHDDAEIGDESHRRGGEGEDAGENSRQTGPDRAAAEARVRQQGPAAGAAHVGARPRAHDARPLQPGGGAEGVKLGPHQPRHHERVGGQGPGARGHP
>DinAcu057340_rbh_TGME49_206430
XVREAARRPIAPLAEEVTAFCREVDHVTACAAQQRPATSDTDAASLQRLSKIAADTAAALREELAATRQAAKEALSFFAIAAQPKEVDAKSLELCALLNDFLDGFDNCWKELADDPKLAAACGAQSITPQQGSKDTTDVSTGEDSKAHSSAETGGARAASVPAGLQKASAGKQLAEGAPTPASKIQSSNSAAASSSTGSVPVAAREGSAGKQSVGSGEKASSRSEPPTNGSPTAVQAAVERRYEQANSVEEPSRGSGPPTNASPAAVPAAVERGHKQAGSAEEPSRGSGPPAKASSAASPAAVESGXXQAGSAEEPSRGSG
>DinAcu062361_rbh_TGME49_206430
MGARFATSLFASLAEDPAGGDEADAAKPKVKKIKLDLGALTYAFFTKKKDDTAAADAAKAEASKKKVAPSCLDGKRTQAIEIFLNASGVKIDAVKNCVLNLDTREVGLELLGKVVDLYPPDEESGALKQYQQDNDPNELPWGRAETFMIALMNIQFFKIRGECMVSRGTFGEEFDNISQDVTVIKGCLGSIAVSTALPAVFRLVMQIGNYLNYGTAKGAQCGFSLDSLPLLVRVDGFNDKTYSLMRFLMDTLESDRTVREEAFEDLKLCDAAAKLDFEEAVRRLGELDKSVAKIEAAVKPSDPGSESGPSKLDDEAFDSEMRKFVADAKAKLADVRSQVVAVTELSKKVVDSYAEKPKTTTGEFLVKFADFRKNMVEARQQNLVAKAKKDKAAKARAEKENVASSKENMQSAPSQSASSPAAAAAKKGSAPAAPAGRAXEAAHEGVDPGQASSHEDADGQAEGDLGRYRRRRGCQEDPGGARADDPRDIRPAGTAVRVELRPHQPGHRARLPGQEQGVRGLQEALRQRPPRGEDVX
>DinAcu066184_rbh_TGME49_206430
XKAGGKGKAPAVEPRKPDVRPAVQTKKLYWSSFRLGNPDTKTIWDEIDKQTPGIDTGQLDYLFGEGRSALSDPQVAPTSPNGGDEKPKVKKIQVVDNERRRQICIMLARLPNTQVTCDAVLRMDHDKLNKDHIELLLLTLPSPEELKLLRMAEDKHTIDEFNVWDTAEDFMLSLIQIPQFQLRLQAWAFELSFQEQFDAMSRAVTATSKGCEIMLTEPSIRHVLGLVLQVGNYLNGGTSRGRADGFAIDTLTQLSALKSTKAQQGSPGNLTDFIVQQMEEKYPGELEAMLGADGVAADTRSAARPVLAEVNEELSQFLLQAARLRKALTNILEGGDDVVARHCETLAMASADFEGLKHRLMRTQGRYDQLCEWFYMAEGNNAKATNEFFGICHKFFQDLSKAYLLLKESKEREQRQRSRSAHARTRSASAAPRSGRSSSLAQRKDSKKPRSSHRSSSAHHGLLVPPSPSDAATDSQRRMPSARKRMTFTKVPDDSELMVRSPSCSRHRRLTLPAKTLLADLEEAFGAVPSNPPRRQRHRRNITLPAKDLQQLVQSSTLSPLLRAPPAKPRPRSHSESEKKRPSAMQRCSSHEILGSRSSPDGVALQDRSVASGDAAHSPEPVPAIVVNARVLNT
>DinAcu082719_rbh_TGME49_206430
XSTAATPDISECQPEDVEAESWDVDRGKKVPGNMDLLKDRLQARERDTEELGLVELRAELEKLRAERDAERRSAAGGSDQGLMGPLQETQLAKYMMQLDSYGREAVFSRLMESPLQGGLSLDRTSSMRAVEQLELVLRLSLVRNTGSASAPEPPAEDQSQTLASQIAVVAEKRASLKGLEAGPMAAAAAAGAAAGGKAAKKGGKPGKGVEPPQPKVPSTGPGPPGKGGKAPAPPKAPDAAPGGPKPKAPAPPKGKGPSPASAVQPTKPAIKPSKPMKPLWWNRLVFGAQLEKGKTIWDSVTDEQEALPIKEMEERFSKSGNAAGQKDNGQNAQQAAEKAKVKFLRIITDSKVAMKKEMVLKQMPPAQEIARALFELDDQTMTIEFLSIVRDAACPNAAEVHMMNEARQKEPGLPWAIPEQYMWVVSKLPAYQQRMDCWHFVRTYKEAHAQYKXCXNEFTTVVESILGSKSLPSLLSLILAVGNYLNGGTNRGQADGFDLETLGKLESIKDPTGKDIRHLIWEIYFSKFVDQASVFVEELKPLWASVGRHLSRDQDGAEKIEKSCRVYLEFYESSVNELQKEYIEKYEHMQIILQYAEDAADPFKLRMPTEFAQAKXNIDEVVKLKDNAKDKYXXAPLMVQGPHHEEHRAVPALGQPARAPGADHQPRRGDQEGDPGPCLSEKQGLHVQRAPGPLGLPEARHGHGRLGRRPRVEGAAARGREALPLLRGPLRWPEPAGEALRQPACVGEGLTRTPVAGGGRRRNPAGRVTRPHHPRRAPPATIGLPAAPLRX
>DinSpeMGD017465_rbh_TGME49_206430
GGKGPPPPGGKGPAPPGKGAPPPPGGKGPAAPGGKVPGGLPGGKGKMPGKGGGPQPTKAEIKPKVGMKALWWQRYLKGVQLKQGETLWDLIGDETESLPLDALEERFSKVVKEVKKKEKPAEEGESKPKFLRIINDPQKVVGKEAALKHFPPAQEVARALQELDETVLTSDLLRTLKEDIAPNPGQLKQLEEARKADPMVPLALPEEYMWAIGHVPAYQARLDCWSFTRGYQERQLAYKKALTDFQKVVDCTFQSKALLTVLGIVLAVGNYLNGGTNRGQADGFDLETINKLDSIKDAEGKDIRHYIFELFFITGKNYQNHACLLCEELRPIMRNVSRRLSKDSDGVEKLSKSAYICLEDYENCIKDLKEECDKNMDMMQMCLQYFEDPADAFKLQMPGEFELAKKEIDDLVVQKDKASGDYKKLLKWFNCNQMKSSEFCLLWDNFLIPGDLIINKAEKIKKTEMIPRFCQPRAVTTDDILILWEFRKPGEDKERKLQRRGSRRSPRK
>DinSpeMGD017681_rbh_TGME49_206430
MNDACAGQQSTPQKPKSDAQNVTSIMSKSHPLKTGEKKEAPQSMPSIDDFLFGEAKTETSFCGESFLGGFEKPATKTEAQEKRKVRFDSIDQDEVGQFAPEPPSAPGRRLFKSIVTKPSPVAEAGTPLKPALTEILEDESHETDDFDVSKALAKDLAKLKGDNKQQHQQHRKKGYISGSSQTSFGPSSFGPSSQAPSSFAGSTKADANSVGQVSAELQSSNEDDTEFAVPSVSSTASFGPLRKTERRRAEYHPKNQVPDGLPDALRVVCEAVNKKGWNRMSWTNGFNGLHLAANMGSKDAVVFLLQQGARLEDRDAEGKLPLDYAGNNSDLISLLAPPRTEERSSSGGSAAANSNPALLAGPLNEAELAKFLRHRRIFGAQAVKKKLHDPPEVGGLALQHSELERAMEQIEWLQGIFDFSMKSEASKSTKLSKDPLKNPGDIAKVKDKMVSWLERSRRSTIKEDIEGIEPSNRFEIGLKDHVQDGPAKSASSLHQSKPKGKGKSKGPPLPGSLAGDFEFVTTPSAAANKTGMAKGPPLPGSLAADYQFVTAPDSEAAGRTHSSEAESKFGKANATPVGKGKGPPPPAQKAPATNTEIAAPAAHIAENKQAPAAGKGKAPKLPAQGLVPEAKGKDPQVAKEASPKAAKGPPIAGKGGKGPPPPGGKGKGPPPPGGKEPAPPAGKEPAKGPPGGKGPGKAPPVAKMAKGPGKPGLIAKLAPGQKAGAGFFSREPTKKDVIPKEKMKPYWWTRYQFDLQLKQNTLWNKVGNDMYHPGWLDLDELVDLFKAKATVAPKKLENVVEEAKALKELRVIMDPQKVVGVEAALKHFPAPKELARALWEFDEVLITMDLLKSIKDTFFKKEGEFNQHLAQLKASMSQNPLVPLAVPEQYILAIGGVEIFEQRLDCWFFTRSYQERARVYKQALTDFLAVIECIQQSQSLLALLGLILAVGNFLNGGTNRGRADGFSLDSIPKLESVKDASGKDVRQFIFKFFFKGQDYYKAQAKSLVDELRPLFMNTIRTLQKDSDGVEKLSKRIRVPLEDFEQLVTSLQTEFQTINETMVTCLQYCTDSTNPFKREMPQKFHEARKTIDALAAHRDKVSSSYKSLMAYFGQEKPLSSSDFCLLWDDLFVPGDLIINKSEKIKKVEMIPRFCKPRALCTDDILVLWEFVKPGTKEKGGKKNPAKQRKRIRGVTVFMKDGNQPPPDMENKADSRKVEKKGTFLDWQSGLA
>DinSpeMGD025647_rbh_TGME49_206430
GTLMDYLVDVIYRQQPELFDLDSELGHVSAGSRIEFEDVVREVKLIRSELNTVAAAVKKASNTPTPAEMGAEKDPLASTLGPFLSDVQARIEHLEMQIKEVQVAFTGAVSFFGESSEVVKKTKIHLWLGLIAGFTAELKSTSKRYEKEQQRRNSVKGRKSQVLAQMGADPALWQSEQKPQQKKERNPRGSVQKAKTEPTLESLLVNTSSSSSSSPSSSDNETGKKSKEEKKPDTQSKEQRRLKRSSISEGKLKQRDSGPNTGKLLRRVSIATKETEEVKKPEPEKKRAEGRLPSEVVWNENTNKLIAQLLDDDDLSPISPKDIKDDLNSKDTKDILQSTNKELPMTAEQKADFRNWYGSDPGNHVRAPMPQQDGSPGSEHFRLGPAALPAASDVELADANLRILDDLSPTEPTP
>DinSpeMGD030538_rbh_TGME49_206430
KERFQVHLFRITFEERTGNSRAQLRMLKAALQQMQRSERFAVLLLIILKLGNLLNAGTEKGEAAAFSLQSLPQLTTLKQTKGGSLMDYIVDIVSLQRPDLFELAKDLSLVSDGSKHELEEIENETKRLSKELESVANEVHRANTSAQKRIGDQELVSALMSFLASAQAMIELLEEKTREVHLAYRQVYTFFGETGNFDKKVKVHMWLGIVAKFASDFQAAVDKKVADQEREKKRLAAAAKRVNTARRAKTANVPKKGRKMSLNSIAAHAKRMAAKKAGELVDGQGNDEVSPRNTKRSPRLSDAAV
>DinSpeMGD034556_rbh_TGME49_206430
GGGGGGGGPGSGGPGSGGPGGNGSGPGGGGGGGPGGGSGGFGKGPGGSGGGIGGTGIASGDIANVKSQLEMLIGKAGDGKGGKGKGKGLGPPPAPGKAAEKKTAPPPPPKAKEEGKGKGKGPPVKPAKGPPIKKGGPGFKKAAAKPAFVPITKQVGWQKFDHAAEGTIWASLGDSVASIELEKDQLEELFRAKKKESDMPAEKKKEEKKTKKFLTSTGRAMAMSICLSKFSKIGYSKLREAILALDADILSAELTEIFLRYDTKHEAYALIPTVAEFTAADEYLKGGGAIDELDNSGKFILHMRGIPHLQARLQAHLFRLSFRDRAFLKQDQLRTL
>DinSpeMGD040625_rbh_TGME49_206430
AQIQEIFRRTPVSKPAELKEKISEKKKDKVVSLTSVKRCMGMNIGLSRFNKKGIDRLCAAIFSLDDEILTPDATEALLRYDVKNEEYTLLPTAQEFQNAKEYLESGKSASALDDSGKFIVGLCNCPRLIERLKAHNFRISFQDRSHTQEIKLISLKRALLQVRHSENFAIVLMIILQIGNLLNDGTDRGGADGFSMASLPSLSQVKQTSGATLMDYLVDVINTENPELFKLSNDLTLVTEASKVEFDDVMHQIVLLQKERGEVVKSVELARKESTDNQLVTSLSSFLAEAQARLELLDEIAKDVQKAYRSVCSFFGESTDFVKRTKVQGWLALIAQFAEELRNTSTAHQEKAEKERKRLEAQRRRMKHGEGEVHSPARSRARTEGDCNKKLASPKKKTVCVVDQNDGQEDPPDSSQSLRELLRARTSSGCMRKEASTKTVTIAIGSDSEDEPQTPLPEVYSKQQASDEKNNPDHQQRFDVQDTCASEQKGGICQGSPCLSRGSSSSSLSENDRLRSSMTQRKNSLHASGRCTMIGRPTVLLRSDTASSMSSARKTLCSASSINAFAQDQEVVRISRSATKSMKLIKGDPAKKDSEIFLSDSEDQPSTTGKRGLQHRSTVLSELPESSAELLPSHRWVVHPSLGMSTIQEEDSGSNFRKVTSRRRCTIDGVSTI
>DinSpeMGD058018_rbh_TGME49_206430
MTASGFVAKELQLQESLRMMRTSKEVEMQENSCKSRLPWSSASHGHGCSVSDSLRRRHERKLNEMSQVGRSSEEPRQGIRATEGMASGGKGQPLVGRLDLWWERGLQRAKAGKSPSKRDRRVKKKALSHLFVQRGGCHGYVDEQRLGSLCKPDNVVPSVTSEESPAPESSTDPQLDGKGKGKGMGKSTPPGLPPTGSPHQGVFNMPNLKQLGWQKINAVGSNTVWGQYSERQPISLTQSDLEENFGTGTLKARSVSPRKTRRSLTTVRRTLGMCVGLRRFHHLEGGYQRLAEAILCLDDEVLTQDALECFLQYDQYSGDFAMVPNDDEIRAA
>DinSpeMGD070395_rbh_TGME49_206430
GIQVFDEKRRWKYCVMRASLPKLDELLNAVLEMDDMILNKDQVDLLALNIPDKEDLEAVRSVVADLPDEEAQSRLDSAEQFVLCIGKVPDFTLRLQLWAFENSFAERLDTFSVGADDLLSACMVVQTSERLKRLLALALKVGNYLNGGTARGRADGFSLEALVQMRTVKASAALEGSTSHASEQTLIDFFVHETVRCRGASDLEELLAPGAEAEIVHRASRLKTADLRQELAEYRAQAETIKQSAAETDDPVILTRGERVGAHCQELECLRARFETADAEYTTVCSWFHVQDKKHAK
>DinSpeMGD089221_rbh_TGME49_206430
AAAKAPLPRKPLVQPRVSMKRIFWSSFVLEEQQRSSPQTVWAAIDDEVENTVFDADELERMFCERPSNAAPSVSSGSTASGNAGCMRPSAIRVFDEKRRRQICVMCARLPTLEEVVQAVSDMDDMVLSKDQVDLLALNGPSSEDLELVRSAVANFSGSDVKPRLDAAEEFVLSLGKVPQFNLRLQTWAFENSFDERCDTFTAGVEDMMGACVVVQTSQRLQRLLALALKVGNYLNGGTARGRADGFSLEALVQMRTIKATTSLANSGSNASATLVDFLVRELMRSHGTSDLEALFGEDAEAEIIHRASRLKTLDLVKELAAYRALAEDLKQRAFECTDDDVLLIRGERVSLRCETLEDLRARFEAANAEYRTVCTWFHVKDAKYTKAPEEFFIAWDTFLTDLRKSFQTLHGSNSTNKRGARKCTGKRVLKTSLRSQRSHNKAHKCRGTPRELLQEASADSSGLAEGKSPREESSTTKSGQDFAEPVNGCEIQEPCAASLHCRSPCSPGADGGA*
>DinSpeMGD096243_rbh_TGME49_206430
MGGAQAAEPAAEPAAEAPAAPKKGKGKGPPLPPGVGAAAAPAAEEPPKAGKGKGPPLPPGKGAPDPPAAGGKGPPLPGGKGPPPPGGKGPAPPAPGGKGPAPPGGKGPAAPPGKGPPGKGPPGKGGPGMFGKGKAAGPPVDPGPAPPAELVPKKFHWQGVTGNRFPGSIFEALLNEKEAEKEETAEATSPSKAKKPSKFKINLDALSKNFFQKKKDTSAADAEAAAKAGPKKKNATCLDGKRSQQVEIFLNGRGVTFDQVKSCVLDLDKAAISTENLNEIVVNLMPNPEEVAMLKEFKADNDPKVLPWGRGEEFMINLMELKDLKVRAECCVTQGVFALEFDAIGQEVDVFKKVLMKLFTSSGIKAVFNGIMQMGNYLNYGTNKGAQKGFNLDSLALLNRIDGFADKSYTLLRFLADSIEHEGTILKDTLEDTELCDPVSKLDLDEALRKLGALEKEVAKVVAVVAPTDSTDDGPSKLADPKFEKEMRGFAASAEEKLSALRLQADECAELVKKVTDLYAEKPKTPVSEILTKFASFRKDLTEAKRQNLLARAKKEKADKKRREEEARAAKKAGAAAKATSKESEGKAAPKEPSASSSKGSGKAPPKAPPAGASPASTDKSPANATKSPKSPADGPINPLKILSTKTFHVHIPDKHKDLFSSGHPILKKKDRRVSETSSGLVIGDSSPVFELGPAAKKLVEQADGSTSIRKTLMPDAGKSSRSMLNSNDPMRMSIGVAQRVSQTSKDDLQAKQKQRSSEV*
>DinSpeMGD096747_rbh_TGME49_206430
DFKLKENTLLPTAQEVESAKQYVESGMPVSALDECGKFIAGVCSCSFLRERLQAHRVRLAFRMRADELGCKLGKLKAALLQVRCSKNFSTILEIVKRVRESLKIDVRPSRAQGSLMQSLMSYAKARCMDQLVQVVRSQKPELLAVCTDLDEVHAASRIHHEDMRQDLIYLQEDLVEVESIARTLCAGDYEMQNYACMDEGVASLMKFVTEARGRIVDLEKMVDDVLATFVSVRSFFDEPQGSISQAQMQRPDMLAWLGAIGDFIQAIRTLAPSRGPSVGLAQALSRILPEQPAQMHCSEAAPGLHSNSFT
>DinSpeMGD100755_rbh_TGME49_206430
SHFGSSDLSQDSAMDNEPATGSTSPLSCTQPPGSTPNEERGERQLTSVRRRSTSLSPSAIARNLTQHVQLDRNLPKGKAITKLVQQRKKKNITMSALYDGVVSSDRKFTTTRDLLVEGAGNEGAGNCTNVDVESTRKFQQVRNSLQMREEELAEALEKLADSHEEHNKLTEAQQMLTRQEEARANEMEQAHALLKIRDAEIAELQSQRKEDVQKLEELIDLRSIVEFQKQELASATEMLEELGPLLELREKELETARKTLAEERKMNQDLLVDKEALTQARQLLRLRDDELDSKRDELERAQEQHRQFEERIAFLQRELVKPKLEEILADAPVHRSPKTSDGESSHNELMSLDDFLNHGDEFAAKSGPSSFEPVKSTVRVTTRGSWLSRITGRLRGSKIQEADEAQPPHRSQSLLMGKGSAPHVSSESDAPPSGSGTAHLSSPVTVANGWGSVKEAPLVADSKPVLASSVPVSETGTGLSSASDLSASEANTNLLSSSAPSTSTVGTNLPCEVVDTGSSSKGHGKGPPPSAGGSRDSANLPSSSAPSTSAAGAALPYEVADCVEGEGKGPPPPAGGSKGKGKTKGPAPPPAISSTKDSVNVAEAPVEKISKGKGKQRASVPDLPTPKGGGKSSRASIPTPPTPKGDLPKGKGPPISKAGARVSFMQEKVPTTKQLNWQKITDAAESTLWLKHISKQPVKLDQAKLEKMFGRAEARAQLTDEKSPASKGTHKTLTTPQRSMLMGLSLSQFSKLEGGYQRLKDAIIELDSDILTEDVTEIFLRYDKKSGTHSLIPTEEELSAAREHMKSGKLDELDETGQFIVSMLDVPYLKERLSAHLTWLSFDGRVTEKDRQFDVLLAALRQVKQSEKLAIILMTILQIGNMLNNGTAKGSAKGFSLQSLASISNVKQTSGGSLVNFIADILQTQQPEVLDLALDLPDLQFSVAVDFSDCQVEIREMKKELAEVSKFTQQSAEPGRLHVQTLADFLAESEVRLAALQDKQRDVELAYQGTVTFFGESPDFPKKNSLQDWLKNLTAFLVELRAAVFQCKENREKKKRRIAAEVSRWQKKSKKSCALKKVRFAKAERPQSTRHHYPRRSLSWEVEPRANS
>DinSpeMGD103110_rbh_TGME49_206430
HIKERLEAHLVQLTFKERVMKGMSQLKVLKTALHQLQQSERFGLVLMTILEVGNALNAGTFRGDAFGFSLLSLTQLGAVKRSGGGTLVQYLVGIIDEQQPDLLKLDSELSA
>DinSpeMGD147273_rbh_TGME49_206430
GGFLATGKHQALSASTERGRGGKLDSQNESHIELSCCVDGIACIRSYVSTLIIRGCLGSKNYGEEASSKSVAVGKGESQQLNEVGQVGPVKVSMKELRERVQRIQERAAEHQAVQAQSDLRRRQVADNPDAHLASSAVQEVLDAVSALEAVVAKTSQSCGKMPVDMNDAQKVIAQLRAELEIKDKMAQTSHGSGVGGSGPASCLEAAPAQEGVVVQGQLPVPGTAVADPISISSAKGPPVPCLSVGATSPCTVPAKSPAENGNAPPIPPKVPPGTPEGQFLFLTPDEVIKLTQLREEAEAKAKQTPKTKGKGKGAPPPLPGKAKEEAKGKSKGAPPPLPSKAGDKGKGKGGAPPPPAGDKGKGKGGAPKLPAGKGPPVKKGGPIIKKSGAVIKKAPVPKTKQFGWQKLDVAAEGTMWSSDYHHTNLQGLQIEQEHIELIFSRTAQDGGTAAPKKEKKQKKTVTSPARAMAMGIVLSKYGKVGYQRLRDAILNLDPEILNQEATEALLKFDSKSGEYIMIPTEAELCAADDYVKSGEPLDQLDEASQFIVEMRGLPMVKERLQAHNYRITFCERVEVIKKQLRQLKSALQEVRSSEKLAMILLIILKVGNLLNAGTNKGEAMGFSMQSLGQLSSVKQAGGGTLLNFLVDVIDKQRPNLFYLEDDLENVPAGSKVEFEDREKELKLLAKELADIKAFAPKDDLIARKLACFFAEAQAHLEFLQDQVKDVQLVFKTTTEFFGETPNFVKQVRVHGWLELLTKFLVELKGAVAHHREKKRKERNLREKENKRAKAKPKRKTLSKNTLDKESSPKSTPSKALLRVSIAGLDDIEGGGDACPDDMLEKSGPLSRKSSRASSRKSSRTSSRKLSRASSRTSSRAASIRLKKGMDPSNGADAEDEDDGVAHKNKTVSFADPDAEIPKKTRRTGVRSFPIHQLMRAKKKMLSRLSSRRGSRNSVRRHSLPSEEKSFHKLHSQTSFDSTLNEVKDNHRSSILHVAKGIYKQVTRALTSQRLPEEEDDGDSSDSEGSSKSGSEADHSDNGSAGAGLVKSASGPVL*
>DinSpeMGD151875_rbh_TGME49_206430
MLPTSEEIEAAVEYQKSGAPYEDLDDCSKFITKLVGIPQMLPRLEAHMVRLNFQARASLTQVQLRMFKAALHQVRRSERLATILLTVLKVGNILNEGSDKGGAQGFSMASLAQLSSVKQVKGGTLLDFIADVIDSQKPEVLNPQAMQVELKDVPGASRCEFEDCKAESKDLMKQLAKVESFVDAAKKLSADNPALPSLCSFLTDAKGRMELLAEKENEVEIAYRAAYQFFGESPEFAKRTKVHGWLEMITKFLIELKQAVLARRDRVEKQKKRAEAASRRAAAKKKKAAPTSSRKILTGSKGRNSGGSNRLSGRKSSVKLVAGQSLKLGRLSKKLGRKTIARRLTRSKSAAHILVPDSDSDSSEEKKEFDNKQGKSVPGSAARRVRFATEPLSARGKIDISRKSDTPSLSAELSSKTEGSSFSSKDAAGVVVK
>DinSpeMGD158092_rbh_TGME49_206430
QNEDVLGAVQAGAKVEAQHAMIQSNILELQTRCQQSEQLVQETTSRLIQAQNVIEVGVKAQDELIAVKEKEQVLRTHLTQIEEEARRGNQSMAQRLYAEDELGELRRQIIQLQDQGLQAENFVEQARSAAQWKETAEAEVEQAHSSILHFRQLQQTEEQQAQMIRAQAIQAREDTIESKLASAHEVMKKYQQQGRDAEERAQEAAEARIRHEAEARAQAHCIETELHAQQEQNKQAEVHASELNSKLADLQKAKEAGEKAATDLQEAQRVQKDLERKATQLREQTEAALRAGQLSDEKKAWEEQEAEMLHAKMLQSSEECQHAESKLDQARVASVEEAAFEKALSQLHDEMAQRTEEESQHSRRLKESEEALALKQAAAEKELAKKHEDLLRLSRLQQSEEHAAKMRYDELKDATSEAMLLRRQRIEAEEDARKAKQDARKAMTAQASIESKFTLMKGEMASFREKDHEAQGHARLLQEQLEEAERRAAEESQTAESRSAQVRQELAQLSDQEAKAERFAQKADEAVNEAKQAVRLRDEAAAREAEAFREQSELQLEAEQLEEQTMAALNEGKLSAAQQAAAESKLAEVAGRASQLQEEGQVQKRLLETAQEKVQRGVEAESELSMAQSQLEELGQLQADEKQAMQNSEVELEQARKDMLSLKGKEFQAEIQAKVMGAASEAGAKAELKYAQAEAEMEEAQQKNRDAEEMYEEKVRQANERLLDAQEDAASHAKAKQELENAYQDESRLRDEASALKEEEQHAQEEGKNAIAQELAQALSELHERKEVVEARAVIAKAKDEKHAQAEAEIQRAQKELVEVQKREEAEISKREREAQNLNEELEMEMYAAQQAAAATEENSRMASEVAVLDARAHYMEEESENAESILEEAHLSQEQRSEAESEVKQLQRTLQEVREEAKKTKSNQLSMAQRIQEQSEMSHLRLEVHEQQEQLKKAAAPPSRITISKLMHKSQTPSPRSTPVTARSEEKSEEKDKEMNMLREELKQFKWIFQEQEMESAAKKKKEEEQAEKAKAEKLREEEAEKAKSEEADAEKAKAGKGKGKAPPPPDPKGKGKGPPPPGAKEPPAGKGAPPLPGGKGGPPPPGGKGPGKGGPPFGKPGMVPIKKGGPTIFKKGASPLVKKAPPKTKQLAIQKIEWVEENTVWTAPIAQSLNISFDQLKIEELFGRTVAQPKAAAAKDGKPSKASIVGAQRAMAMGIGLSKFNKVGYDNLLKAILDLDETVLTPDATEAFLRYDTKSDAYIMIPTEDEVAAAQEWIASGKPVETLDDVSKFVLKIHTIPRLKER
>DurBalCSIROCS38019563_rbh_TGME49_206430
XKGPEPPKDLQPKKLMWSTIIGNRFSTSIFSQIVDDMTAAKAGTEAKPKTLRMRLNLDALTTSFFSRKQDKVEVKTETKKKAAATCLEPKRTQNVEIFLNGCGVGLEQVKLTVIDLAEKSLDIDTLGKVLEIYPKGEEVGLLNNFSKENDPAVLPWGRAETFLISLMSIPSFTLRAECCITRGRFDAELAELNEEVTLLETCLARIEKSTALPAVFALVMQIGNYLNYGTNQGMCKGFTLDTLEKLNRVEGFADKTYTLMRFIMDTLESERKVREEALDDMKLCDAASKVEFEDANRRLNELEREVDKIATAVKPVDDDGEGPSALEDPKFEAAMRTFVATAQEGVRKVATAVQDLAVKCCDLYAEKPKTPAQEYLKKFAGFRKDMEEARRQNLLAKAKKEKAEKRRLEKEAKDAAAKAKKEREEAKSKPAAASAEVAAAPAAGESGVATAAGGTAPPGDAAPVEPRPTFGESVAVAAAAAPSTPSADRPASKAAGAEDESSDGRPPAGEPPGQESPAKVKTRSMVVKIPDKVVLHQALPRRAGIGAASSAFASAEPLERHTLGTGFDERRSLGSAXPPACLKDRALEPRPWQPTRCAALVEDRQAKHRRTCRFWTEKHDWARRDREA
>DurBalCSIROCS38031867_rbh_TGME49_206430
XQTAEMGLRNCPPVTECAAAIQELDDTKLSVEQLKALAKHGVPDEKQAEMLKGMREAMPDVPLASIEQYMWVLGNIPGVHERLESWIVCREVGESASFLVEKLRGCEYPIDCVIQSVHFPRLLSIFLAVGNYLNGGHIKGQADGFGLGDFKQGYAFRSSNGQPLTQLILEVIPFAEKEAAFNIKRSAVVQDGAMKVVKTMRSQLEDLTIPIKKLVNSFEKAQCKTMTFIKTIKDDSDTFKILAPKMFEQGASMVKELTDMVDSIETKFKALLTYMKVPTATKSDQFFIEMLDDFFVPADKLASMDADEMKNIGKPMFLSGKTFTLYDLLVFWKVIPFAEKEAAQQDRVESIKPRTLKERVALEDGKLIRKGSVIMELPPKAKEKCTLRPCANGELVPCEDEEEEEEAPPPAKPTGGEGDRRASAEDX
>DurBalCSIROCS38034798_rbh_TGME49_206430
GKKGASPASKGKGKAASVEPRKPDVKPRVQMKKLFWNPIRIADPNEPTVWEKIHQEAVEFDCDQLEELFTNAPKADGMESKPRAASRGCTPEPPRKVKRSFLDESRRRQLWCMLSLMPEVSALIHAIEAMDDSFLEPERVELLVSNLPSSTEVALAATSVRSIELSENEVWDGPEDFVVKLTAVPVFDLRISVWGFLNAFETNFSRLAATEADSRAAGECLRQSERVEKLLAVTLYTGNYLNGGTARGRADGFDIETLTKLRDLKTTKQSTLLDFIVGHVERESPGILQQLYASGAESDVVTRARKHKMADAAEEVSGLINQATIYLQRLDAAPAEQRLADRAKKLRARLGQLQELRSRFQAWDAQYSSLCSWFKMDPAKPKPTDEFFDLWASFFCGVKGALDALEXTSAAQECGAPGVVAAPGAVGHANGGVADQRAVEAPGPAAQRRRPGADVAEGAFMDGAAAASEVX
>DurBalCSIROCS38035838_rbh_TGME49_206430
GKGPPPPPGEKGKGKGGKAPPPPKAGAKAAGAAHDDAARAKSKAKQQQLAKLKPLVWQKLTYAEEGTIWAHGDDDDFEISKPMLETIFAWGASGTRVTAAKSEAPEEAKKSLTCSARVLSICIGLHSLRHLTPDEIRKAILRLDAQALPLTSTDLLLAQDTKSGQPTVLPTPEEIEAARAYVESGESFEMLDDASKFLVAVHDVPFLQDRLMLHRFRGCFGAQIEEIRVALGVVNDALREVRYSKSFASILRLILKTGNLLNDGTSRGDALGFKMSTLVQLSQLKQVASKDGETAVAAAGPTSLTLVDHLVSIIIEQRPELLGVGEELSSVRPAARIELDDVAKNIQALHAEVRRISLSAGKQEPSPEAKPQDRAEDLKDDVFRTLAPNFVASAQGQLAEMDAMLAKTIETYVDVACFFGEKRSTRPQDRPPAHEWLGFIQTFLRDFARSVETYRTREEKEAQRIRRLKERRGRSSLPAKIGDATPEDEEGAREGQNQVPGARQDRRRAASLGTCRDANPQSPPQSPQEHPRQKPQQPQQPQSQPQSQPQQQHRQQREPASSPFGSRRRPQLRSIPQPVAQRGPTG
>DurBalCSIROCS38036217_rbh_TGME49_206430
AAGRPHSWTDGGIMVVSKVREMEQKEERREEGPSAAKGAPPAPKQGLPPVPAKGVGKGIAGKGKGPGSMPVAKAKAKAAKAEPRKPAVMPGVAVKHVFWSPMFLDANGNTVWHEIDQEGAAIDTEELEFLFAERAAQARRDCQEASEQEEVKLVKRIRVLEEQRRRSICVMLARLPPQAETVAAVRTMTDGALDRDQVELLLLNAPQADEIQLLRKARETNTVDEYNVWDTAEDFMLALIDVPRFALRLQLWGFEGFFMERFEDLNRAAGDLLEACEVVLNSVLIKHLLGLALFAGNYLNGGTARGRADGFALEALSQLRNIKTSQVDRGDTLVDYIMQQMERKYPGELAAAFAPQGEAEVIARAARRKQTDIASDVQALKAQASALQRSSRAVDDDDVMVRHGEVISMCLAELDGLVVGLGHLQARWEDLCKWFHVDHEGPQKKTTEEFFGIWSGYLKDVQQARVAMQVKEMRLKQEQLRKKQRTTRTGRRPARSGVPCADGAHAAGDEAAGPDAEAX
>DurBalCSIROCS38044624_rbh_TGME49_206430
XSSDDLEQLLETIPTSEEAAKLLDHQQPEAVMKLRDVEQLVMPFATLRRVAARVRIVVIARGARNMFRNTMRALASIRAACEAIHHSATLREVMLLALELGNYINYGDSKRGAKAISIGSLVTLKDFKTGRFSTLHFLCASMLRSSPNRNAYDDLARELRPVASAAKMQIQTLQGSLRNFVRDADVIKAECENFIHEYDGPSLDGSPNGKEAKEDELESLAFASEDFAAEDSGGQMSKAEEQDATRWVEDVMKIRGCAARRLRCMQRVMEKLRSMLVEDFDRTVEQTKNTLRFCGMLNSSAAPAAAKAPAKDLPTDLEVLLQQIVDFLRVFKQHWDEVNX
>DurBalCSIROCS38059850_rbh_TGME49_206430
XKAPPPPKAGAKAAGAAHDDAARAKSKAKQQQLAKLKPLVWQKLTYAEEGTIWAHGDDDDFEISKPMLETIFAWGASGTRVTAAKSEAPEEAKKSLTCSARVLSICIGLHSLRHLTPDEIRKAILRLDAQALPLTSTDLLLAQDTKSGQPTVLPTPEEIEAARAYVESGESFEMLDDASKFLVAVHDVPFLQDRLMLHRFRGCFGAQIEEIRVALGVVNDALREVRYSKSFASILRLILKTGNLLNDGTSRGDALGFKMSTLVQLSQLKQVASKDGETAVAAAGPTSLTLVDHLVSIIIEQRPELLGVGEELSSVRPAARIELDDVAKNIQALHAEVRRISLSAGKQEPSPEAKPQDRAEDLKDDVFRTLAPNFVASAQGQLAEMDAMLAKTIETYVDVACFFGEKRSTRPQDRPPAHEWLGFIQTFLRDFARSVETYRTREEKEAQRIRRLKERRGRSSLPAKIGDATPEDEEGAREGQNQVPGARQDRRRAASLGTCRDANPQSPPQSPQEHPRQKPQQPQQPQSQPQSQPQQQHRQQREPARHLGAAAAGALTPPSTASRVAPAAAASQHPAAGRTAGPD
>DurBalCSIROCS38063909_rbh_TGME49_206430
GKGPPPPPGEKGKGKGGKAPPPPKAGAKAAGAAHDDAARAKSKAKQQQLAKLKPLVWQKLTYAEEGTIWAHGDDDDFEISKPMLETIFAWGASGTRVTAAKSEAPEEAKKSLTCSARVLSICIGLHSLRHLTPDEIRKAILRLDAQALPLTSTDLLLAQDTKSGQPTVLPTPEEIQAAREYVESGESFEMLDDASKFLVAVHDVPFLQDRLMLHRFRGCFGAQIGEIRCSLGVVSDXALAGALQQELRVDPSPDPEDGEFAERTRGDALGFKMSTLVQLSQLKQVASKDGEASVAAAGPSSLTLVDHLVSIIMEQRPELLGVADELSSVHGAARVELDDVAKSIQALHADLRRISSSAKKQEQSQEAKPQDRAEDLKDDVFRTLAPNFVASAEEQLGEMDTMHARTVETYVDVAGFFGEKRSTRPQDRPPAHEWLGFIDSFLRDFEKSVASYRTREEREAKRARRTKERRSRASLPAKIGSAILEEDEEEAREGQKEATGSRKDRRRSTSLGACRDAQPQQSPPQSPQEHPGQQQPX
>DurBalCSIROCS38065789_rbh_TGME49_206430
RPHSWTDGGIMVVSKVREMEQKEERREAKAAAKAAASEAAAKGQAPAKGAPPAPKQGLPPVPAKGVGKGIAGKGKGPGSMPVAKAKAKAAKAEPRKPAVMPGVAVKHVFWSPMFLDANGNTVWHEIDQEGAAIDTEELEFLFAERAAQARRDCQEASEQEEVKLVKRIRVLEEQRRRSICVMLARLPPQAETVAAVRTMTDGALDRDQVELLLLNAPQADEIQLLRKARETNTVDEYNVWDTAEDFMLALIDVPRFALRLQLWGFEGFFMERFEDLNRAAGDLLEACEVVLNSVLIKHLLGLALFAGNYLNGGTARGRADGFALEALSQLRNIKTSQVDRGDTLVDYIMQQMERKYPGELAAAFAPQGEAEVIARAARRKQTDIASDVQALKAQASALQRSSRAVDDDDVMVRHGEVISMCLAELDGLVVGLGHLQARWEDLCKWFHVDHEGPQKKTTEEFFGIWSGYLKDVQQARVAMQVKEMRLKQEQLRKKQRTTRTGRRPARSGVPCADGAHAAGDEAAGPDAEAX
>DurBalCSIROCS38066083_rbh_TGME49_206430
XGIPAHRARLELWSFVRSCADRVDKCRAMLDDFAEAIQAVRSSESLADLLGLALAVGNRLNAGSDELGGAEGFELPSLKAFESVKDRDGR
>DurBalCSIROCS38069987_rbh_TGME49_206430
AKATAKVAPSKPKIKPRNKMKNLHWNYFVYGKDMVKGETIWDDVLDVSPWLPVEKLAIFEAGTNKEPKKVESTEAKPAKKGPDLIRIVTGSDVQTAEMGLRNCPPVTECAAAIQELDDTKLSVEQLKALAKHGVPDEKQAEMLKGMREAMPDVPLASIEQYMWVLGNIPGVHERLESWIVCREVGESASFLVEKLRGCEYPIDCVIQSVHFPRLLSIFLAVGNYLNGGHIKGQADGFGLGDFKQGYAFRSSNGQPLTQLILEVYMDMDPKGLGELIEELQPALFNIKRSAVVQDGAMKVVKTMRSQLEDLTIPIKKLVNSFEKAQCKTMTFIKTIKDDSDTFKILAPKMFEQGASMVKELTDMVDSIETKFKALLTYMKVPTATKSDQFFIEMLDDFFVPADKLASMDADEMKNIGKPMFLSGKTFTLYDLLVFWKVIPFAEKEAAQQDRVESIKPRTLKERVALEDGKLIRKGSVIMELPPKAKEKCTLRPCANGELVPCEDEEEEEEAPPPAKPTGGEGDRRASAEDX
>DurBalCSIROCS38077563_rbh_TGME49_206430
TQEEEGQISSYKGELKDMGQAEQYMKVMSGFKGAPKRIRCMIYKQVFRSRVLECKTKLGKIEAACDDVKMSGRLKKVLKTIXRVGNQLNDGEKHEGFTLDSLLKLQSAKAFDRKTSVLQYVITLIFRNDAXCLRFPEDLSHISEASRLTLDAVNSEKKGLRDEFDANFKIVTDIEESEPTAKTGAMVDFFVRAETMCKDLERGFDSVKKKFSGVLAYFGEDNTMSSTDFFTTLHKFVLEFVAVRDVVERQRQQEQKRATEAAAHAAAQXSKSSGLPAEKGQRRRSXAHMQSNAPLSRHRSMAANSVELAEEEVSGGGGGVESDRSNSLQQHQQQQQQGQQKMQGHSGREDSNSPIPDPNLDGSVAVTPXKRTKLLQRRKSX
>DurBalCSIROCS38112052_none_TGME49_206430
XASLENMSFDRSKIKPVPIQKTILLLNNFVATTASFFNSFSETVEKKISGVSSKITELETLLAVLEAKLNSIPDLDSSDIPQSATSTSTVPENSSTSEPSPPQQVPLEPVPSETAPAVVADAVQGDSNMCPVSEHPDYVAFFKLLKVGVPPFVVQAKVNAAGLDGSMIDTPDRLVSK
>EimAce003380_rbh_TGME49_206430
DLSSFTLAQASLSAMAARKLGLPVRNPEEEKAPQGLKEWLAGQGLSKFGLTKGSGGGIGWGSGVGVGMGGGVSADLAGLAAALAKKPKPKEPEKKEAPKKAPAKAGPPGKGPGGGKGPPKGPPGGKKGPGAKKGGGFKIGKKDEAKTKRFFWDPIFADDVQGTLFQKRESFPVKKEDVEETFAKVAPKAKTEVKKPKVLQLLPDSKRAYNMNIALAKFTNFSYQELRDAIIDLNPKILTVEATESLLNLVPSPEELAVMKEYINSGGDLHLVDRPEQFVASLIGVPLMKNRLESHLFALNFSENYRDAYNPLECLADSNEAVRQCKHLKSICFAVLEIGNMLNEGDPQRGNAQGFKPSTLPKLNELRSTTKPFRTLLQYLCDIIWEQNPEILNIYGELKICEKAQKFDVGAVEGKILNLKQGLTKVKTTVEAARKGNEASGVLGEKDPLATIMDQFVQEAEPKVGELEGFMKDTLNEFTVAVNYLGYPEKDKKKIKPDEFYKQISTFIRSVEAARKAKQDLIDKQKKKEEAAAKKSKLGAALRR
>EimBruHougton001090_rbh_TGME49_206430
MDSPASAAALAAAVAAVPAAVAMAAEQPQAAADPVAAAEAAAAAAATTAAAASDISLQFHFSGVPVVPPAHRLCSSSSSSSRSSSSSSISSRISSSSSSSSSSSRRDCCSSRAIRPEVCSAAACFALPPKPPAAAKPPPAAAKPPAAAAKPPAAAKPPPAAAKPPAAAGKPPPAAAGPPDAAGKPPPAAAAKPAAAAAGKPPPAAGAAKPPPAATAKPPAAAKPPAAAAAAADAPKPPAAAAKPPAAAAAKLPAVPAAAKPPAAAAAKPPAAAKSPPAASDAAKPPPAAAKPPAAPAAAKPPAAPAAAKPPAAPAAAKPPAAPAAAKPPAASPAAAKPPAAPAAAKPPAAPAAAKPPAAAPAASSAGPAAAKPPAAPAAAKPPAAAAAKPLPTAAKPAPAKQPAAAPPAANPAAAAAAVSPAAAATAAAGAEGAPPGRNILVFKDDQPQKMFEAFAEGSTSRAAAELTAQSQGAYGDQPTIAIRASEPPPLPIQKDGDRNPALLTAQIRREMALRAYQGTQTPEERRRMLEGNFAPNPKPFTAKAATEVQELLEAMTLLQRLTDFSSSVNVTEIQGIRLQLRVSAVPELLLLAKCCGIVGSVAEGRVYLDELRLLVENSLSQTAAAPGGAAQQATGPSISCEPHVLASIVCSLADLCSLYRLPNLSATYFQQ
>EimTenHoughton002735_rbh_TGME49_206430
MKQRGAAPGAAAAGGKKGPGAKKAGGLKVGKKDEGKTKRFFWDPLFADDVPGTVFQKRESFPVKKEDVEETFAKLAPKAKTEVKKPKVLQLLPDSKRSHTMNIALAKFSNYSYQELREAIIDLNPKILTVEATESLLTFVPTPEETAVMKEYINSGGDLRLVDRPEQFVAAMLGIPLMKQRLECHLFGLNFGENFREACGPVDHLAEAAAAARSSKTLRSFLFAVLEIGNLLNYGDPQRGNAEGFKPSTLAKLNEVRSTTKPVRTLLQYLCDIIWEQNPALLDIFSELKICDKAQKIDIGAVEGKIQALKQGVAKVKNTVQMARKGNEASGVLGEKDPLATIMDEFVEEAEPKVAELEKFLKEAMEEFTSTVHFLGYPEKDVKKIKPDEFFKQIFAFVRNVETVRKAKQELLDRERKKLEAAAKKAGKAASLAKK
>EimTenHoughton007252_rbh_TGME49_206430
MLLFKDDQPQKVFEAFAEGSSSRAAELLALQSQAAGEQPTITVRATEPPPLPIQPGGDRNPALLTAHVRRDMALRAYRATQTPEERRMMLEGGFLREQKPLAAATPSEVQGLMEAMT
>EimTenHoughton007517_rbh_TGME49_206430
MTLNPSAEGLLQSWGLKPPQVSPQGEVLSLETRLNPQVSLFIPLVDETTGEPLKGFFDKPLLLPNPAVLQGLLLPQALQAEQQQQQQQQAPAPASKTPGKIVTASGIQISKGKARISKASISSKIKNPPPAGGGPKTLRIQVAAEPAAALADFCCSSSSSSSEQQLLPDEASEDQHAQQQQQQQQLKQRPQMLQLAQHEKQKQQQQQAQRQQQQQQQQQEQQQQQKRKQQVHQKHQQQQEQEQREQQQQQEQQLQQQQPRRPVQKQQLVQQQVQLQQQQRQLQKGQQVQRKKQQVEQQQQQQQQQQQL
>EleDub014422_rbh_TGME49_206430
MCMRYSCDSGGDLRLVDKPEQFVAAMMGVPLFKERLEAHHYALQFRENYDDALSPLENLVTASQAVMDNENLKIIIFVVLQVGNALNEGDEARGGASGFKPTTLTKAAELRTSTKPVRTLLQYICDLIWDQKPAALTVAANLSTCDKASRVDIAYLEGKSAALKAGLNKVKATVDKAKKTNDATGVLGDADPLATVLAEFVEEAEPKIADLVDFIKEAQTTFDSAAAFIGYSAKDLKKGVKPEEMFKIVSSFAKNIEAIRKAKQEKADKEAKREAMAKDRAAKDAARKAKGSKR*
>EleDub014423_rbh_TGME49_206430
MNIALSRFNKLTFQELREAIIDLNPEVLSIEGTETLMSFVPSAEETNVVKEYMNNGGDLRLVDKPEQFVAAMMGVPLFKERLEAHHYALQFR
>EupCraCT5011969_rbh_TGME49_206430
GAAPPLPGGMPGRPAFGRSLKPKPTKPAIKLSKKVKPYQWRRLLHEPKDKKGRVHIIWDDIKEIELNQQEVEDLFEDKRKVKLATEETKKKKVKTKKQFFDAEVSQIMCIVMKRLPKPTVMAEMLTNIDDNFTSKLQGNSVNGLLRAWPEESDIHSLLEEYAANPGETWDFAEDYVINLHHIKNIRQKCEVIRFCLEYGEQEEFFLEPLTKLESALKELEESKLLKDALATILTLGNILNGGNKTKGQADGFAIEGIVKVNSIKDVNNKSAMEYVAAKLNAMNSEYRGFKKTLRGLYDSKNNDLKEISDLFVGFMGQNNLAKNTLEIIINSKDDSAAEAYEKHVKKKLFSYSDKLEEMKSRFDV
>EupFocTN1010145_rbh_TGME49_206430
CLEFGEQEEFFLEPLVQLETALNQFESSNILKESLRIILTLGNILNGGHKAKGQADGFAIEGMTKVITIKDTNNKSAMEFICSKLNELHPEMRGFKKTLKGVYDCKRNNLPELKSLFDGFAGKNIGAKNKCELITNNKDDPAAATYDSVVKKKLESYDSKLQEMKKRYEMCEERWQKFGEYYGIKKDNDKMEDTSKFFQFWIQFFDALDKHWPKEKKNTKKTTSAKVKGKGMRMLPLQQFFLKVEPKK
>EupHar007875_rbh_TGME49_206430
AEQEEFYKEPLEKLEEAFRELKECKALKDAIAVILTLGNILNGGDKNKGQADGFAIEGITKISSIKDANGKSGIEFVCKKLISIDPEHRHFKKGLRNLYEAKKTNLLEFVGVFNSFLALANSMKNKCKQLLSDKDDPSLNGLQAISVKIDAYMVKLDGLNTRFINLDKEWKDLGEYFGIKKDDEKMEDTIKFF
>FabSal003736_rbh_TGME49_206430
PGNVPIPPALPGNAPALPNAPASSKPQIDYPVPPKDRTLKKLHWEPIQKYKLKNTIWNQLQKPIPSIDFNTISALFEEQPTKPVSSQPKKTQFYITDSKKANNAGIILSSFPLSIEKTIELIDSLEDQSIELEQLARLSKLKPTQEELEKLQYYQGQVSQLVYAEQFMVELWGRMPYFQTRLECLVFRKEFTTEFPEITQKIQTISQSTQVIRTSESFYTLLLAVLKVGNYLNHGTNKGNTTGFSLNSLNQLEFFKANNQEKTTLLQLLLKQLLQTDKSILNFTTEFEICEEATKVDITDIESKVNELQLGFTKLNSALEQTNSDQAPQIQQFNYEMNSFVKLAKPEFEDLKNQLQKLKSEVNHCKELFGENKEVKSKEFFQKFTDFSASCKRSHEKLSVQEGKTQLNSKKTLVSQEKTQLNPKKTQQKLAKA
>FabSal005543_rbh_TGME49_206430
XQKFVVEEFDKRLLELNLNQEQREWLQAQDVSVKWQLLCKHIESFKTEAELGEVDEAFQVLKSNPSTTGIRKARYLLANANKKELQTFIELGGCEILTNILFVAQEISQSTKNYDRQKEVMKTLCSVLENPLVVFDLMYDESTVGVLALNLQEDEEDLNASTLTILSEMCWASSRGYDLVINALQVLANERGKKSRFEFLVQLLTHAEVKLKKEIVVFANTLVESQLDEDVRDSIRSELVSLGMKDILLKIQDELGQNVIAKELISVKMELDRKRKTAVKIQEKAKDYKPENKRQCQTFDPDRVKSVRSRSSVITSKRDSTRDIPVYPETKDAGLALQAFIEQNKAEAISEEPSSEESDDDEEEDLVTQLMTQIMLFLEGCDQDESTDPVKLLQALQNSSASANAYQTFLGILKNLTLIPPDPVGNSYWIQFKKVTDKLTSNIEAQLELTEEFNLEEVQENQKDMIWKLKQLENLQNNVAARDEEIERVRQEKYLLQEKLDSLQGNEDQLNQNMELKSKLSKIENEKFKLSDKLESAKTSIKKLEQLLEVEKKSKDQAKKELKEYQEKQKSAPPLPNQRGTAPPPPPPLPNQGGTAPPPPPPLPNQGGTAPPPPPPLPGQKPSQGGPPMPPPLPGQGGPPMPPPLPGQGGPRAPSIPQVPQGPPPKQKVQPAAPMRSLFWTPVASSKIQNSIWTQTDDQKVNLDVDELVKFFGQKKPAPKLEDKKEVSKEPPKPQKISFLTKERAQNIDIILGKLRLSNSAIVEALLGVDFKILTEGCLISIKAALPDESEANMAFSYEGDPAMLQSADRFFFSLKDVPAYKNRVEALLFTYTNKEMINELQEKVTMVEETFDKLKASEKLKKVLEIVLAMGNYLNGTSARGGAYGFTVESLTKIAEMKGTDGKTTLLDYMIVFIDKNHPEILCMPEEFPHLESVSKLPLAQLTKEINEIKLKFKIVNLAINSQSSRASDKIKESLEPFSEKIQETLESISASISALDTRYESLCAFYCVNSKDFKSDEFCEKFNLFVKAYKNSNQKHQKNKAEEERKVRLEERKKANQKSPPERKLSRTKNLAEEIKAKRLQKEASQKQPINNSSTCGGSEKMHEAILTRRSTIRDNS
>FavTarFeNarragansettBay003528_rbh_TGME49_206430
DRVRPHLMALGTEFTQAKPCSRVSFPTMTITFNRLKSGLKVVENQLKAAQTRNDNKFIDVMEPVLMAAQREVESATEKWAEMQESFEKVRAYLGEDAKALPEDVFK
>FavTarFeNarragansettBay018113_rbh_TGME49_206430
NILAPKQLQDLAMTISSLRMPATDVYDALATLDDFALNEDQMQKVGLMIPEHEQIKQLEENRAVASELSKEEQYLLEILRLPQVKGHIDCAEIKFAFSERFLTLNKNLQALRRAVLGIEENEELKHVIIMILKIGNYLNQGSNKGNATNFNVDLLKSMNSTKAVGEHSKSTMLDFLLSSLLTKSPGSAKFALKLEGCKEAGKLEMELLTNSLKAFKAQQAQVKTVIDEKRKQVEEDRDLLMPLMLKEEAGDTSQQDEEEMDRLQAKIEYNDMFISKFGAFQTEMDGKVDYAQKEYDTMSVKADKLIAAYGCNPNDYKPKDLFELFFNFARDFSDAFKKLEAKIKAEEEKLKKAGKKKSRATVSEENPKNVKEMIQLWKGKMAQAEELKDFGINKKQVVEEKKVDDIVIQPKPVKKATRVSKSSRCGSSARGGSVAREQPLATESEVSMTEQSESVEQVALPELGIELVETTYFKGSKERKVRPDQLPGNDDKNLLQPSRYDVKVASREEVKKSMGLTINTNEKQVNLFKKRKQPATVSQASEPVEMRFSNEHSQNLEDNYEQLKFSSNRSRIRPILEEKNRREANRHRGGDAGKRQSGTGNKDYEVYDQAHRNIDSRVASSLNMGNLVKSSKHSMSPPKRSRPALQTEPDDFEERNSVERSAQNTNSDHMESNGTARSGTSSQRINLFKKKRA*
>FavTarFeNarragansettBay024239_rbh_TGME49_206430
GPPAPPGRGGPPAPPGRGGPPAPPGRGGPPAPPGRGGPPAPPGRGGPPSAPGRPAPPGRGGPPVPGRGGPRGAPAARGGPRGAPGRGGARGRARGPQPTKPVIKPAKKMKAFFWKPFIIDPAKPEHKEILWAKCKQYEITEAFMDDVVESFHDKRAAAGGQSDASESQSVGIIKVTGPIKKSFFSPEESKNLQMGLMKFPKPDIIIEAATMYQESLITEDQIVSLHRAWPRESSLLDLANMELGENEIWDKGEAYMLNLIEPQSLFDRLRLWLYMMEQKEDITYVSMTIKQMTALFDFLDTNDTLYKVLGMALAIGNIMNGGTPKGQSDGYDMSVIGKLGQTKDNSNKSLLAFIMNQLCTADPDLKERYSQEIKVWATKATDIETLDRKYKEMNASYLEAVSAHKAVTEAGEDPDTFSTQTGEQLKKICQELEETKTIVEGLKERLEKRFDYFMIDKKSDMRQGSTDFFMFFKKFSKDLEDYCPKEEKKKRAGAGGAKKPGPGAPPSFQAELMAKLRKGD*
>GamAus006617_rbh_TGME49_206430
LALVLFVGNYLNGGTPRGRADGFDVETLAKLSAVKASLPVRREGGRTGATLLDFLVRQMEREHQGVLWQLYEPGNEVESVHRARRHKMSEIQEELVRLLGQAEGYQLHLSQLSRTSDPLCARREDLCARVSQLRDLRSSFAKVNSQYEALGLWFHMDPQKLRQX
>GamAus006926_rbh_TGME49_206430
LSGQRTRPRIRVFEESRRRQVCVMLARLPPVEATMDSIVAMDDIKLDKDQVELLLANAPPAEELAALRSAAVEHEHDLEARWDDAEAFVLRLSEVPSFALRLQLWAFENSFSERFEIFHSAASEVRAACVALQRSQRVQRLLSIALTVGNYLNAGTARGRADGFSVEALSQMRTVKALHGGAGATLVDYVVRQHERSHPGDLDSLFSEAGEASAVRRAARHKMADLLLELTAYQAQAEGLAKRAQAAEEDALSTRGRRIASRLHELAALQKLYSYADEEYRELCSWFHEGTLRAPRPSDEFFGIWDGFLQAVRVGLEAVYAISAXTEEVRESSQAHGAGEEVVQLGELLLASG
>GamAus010629_rbh_TGME49_206430
XRAAVIAPRASHAASSPTRTVLEAAATTPANGVVCGEELMGAEERHDQDSMAPLPSASETLLVPGSGKGHGKGRQPVQRESRVAFNTPFGKRLHWVKPLYQEPGQGTIFSTEGPGCSNEDXXXXXXXXXXXXXXXLWGLSCRSFSICVVSPAMMGGSTTSNGKLNRWLPKEDKGIRLLSASRAQNMAIALGKLNMTSKELRDCLTELDFSQQKLKPEDCELLLGKLPTPEESKLLLKHMSKAWCIRHRSGVQRILPLCSVPHVEAKLRLIYIAMTHATEFADLQKRVECMWKASTEVISSMCLRELLRTVLRTANYINHGSSEGAKAFSVKSLPAFASFSVGSVSTLHYLCLTLCDPAFISRLQEDLAHVSRASRDTFAGQQQDITAFGQCAAYTQNQLRSFSPGDTGSEASVEEANSMEVAKLRLSALHETLQEQHRVLQQTLDRVRLHVEETQRFFGDPSTVLLPGEEFFGYIAGFVGLLISASAQVQQNPRHWQRFLSAADHLQGGDTKPRPRRSLSSPPESLQ
>GamAus011419_rbh_TGME49_206430
XPTVWAGVCSSCEESLAETAGCAEADRRSPETAGEPFQCCVGVVSRCETCMSASVVPESPLYHSVKVAAPQHVCRRCAHCGQHSSEDCLKAVPRDADGGKLCNCAFHTEDAVGAANRQCTXXXXXXXXXXXXXXXXRQCTCGDFQAKGGLQAEGLHDAGQKRASPAGPDDQGGKAPAIMTPRCASPSTSTASGDSLKDDAASPSTKGNQKGKGKGVTAPPKKGAGKGKGAEPRKADVVPKVPLKKLFWTPINLGSSPERATVWDKIGRGADPAGFDAEALEALFAEAPPGTARPDLLHAGGRDAAVERSRVERRRLLEEQRRRQVWFMLALLPERGSLLRAVESMDDASLPPEKVELLLSNLPTQEEENLLQAADDGETAWDEPEAFLLALLAVPQYELRIRTWAFLNSFEGLVERLALAETEVSSACESLQGSTRVEGLLSLILQVGNYLNGGTPRGRADGFELDTLTKLGKLKALQQSTLLDFLVAQMERESPGLLQGLFAAGMEFEHVHCARRHNMAEAREELRALVAQAQTLLARFEGELGGPLALRRDQVTRCLGRLHELGVNFDRCGERFTGLRNWFRVDSQKNVTSDEFFGIWDSFLSDVKRALDTFERQQRATRTPRAEQLAQPRRTPSLPPMRRSMMQPPSERAAEARAEFXAAAAGSIRWCNGADALLKRAVWDRQWVTNG
>GamAus016558_rbh_TGME49_206430
XGKGHASEGDGLSRSGKGMGKGLPVPPPAAQAPVSSPPKATAKGTPPGKAPSKGLGKGPQGKGAQAKAIEPRKPDVRPGVPVKKLYWSSFRLTQAETSTVWNTIDEEDPKIDTHRLEKLFADDPSGSRLLVAQLADKAKIGPRIRKIQVLGNQRRRQICVMMARLPSPQEMREALLALDFVKLNKEQVELLLLNVPSHEEIQLLRHAENEHVLDEYNVWDTAEEFIFLLLSIPHFKLRLQLWDFENTFREHFDNIAERQRDILRGCECVLTSRNIRHLLGLVLVVGNFLNGGTSRGRADGFAIDTLTQVRMVKMSQSQSGQGDQSGTLVDYLVQQMEVQYPCEIEEMFAPGKDVEKIRRAARPKFEEITEELRAFAAKGYSLLQMVRATLQGTEEDVFMQHAEVLAMCVAELEELHMRHKSLIQMYGELCKYFHMEDSTTKKACEEFFGIWDQFLQDIDKARMALQAQEQENARRSRRSLSLGPRRPRASSKQVTDEEEGEASSLEPQGGHRSHSLGPQRDVSRRLRGCILNSFGGNSKAAEFSAQLAQLGAAKAAREYLATLATGLQHLQRLVQTMRLSSWLYALTFLTLLQPVQQLWPREPSGLQESLLQHAQPPPLGDLRDRDDGSREAGFAAQSEAGMQVCWRDCMTSEFERVARCCWS
>GamAus027946_rbh_TGME49_206430
LQAISRLEHMEDKEGTSNAGEHAPMASVVQQTPKLLDSIGKSSTHTDANDETCSFDTGAAIPAGKGKGTRGKGQAPKPPEGRGKSGKGSKGGKNRPLADEGDVALDLRQPALQPTRKMKALWWTKLNYGKQLKEGSTIWDSIRDLKLTIPTDVLEERFCKGVHPTMEKPAERKPEPQGPKELRITHDPQKIVGKEGALRSFPPVEAVVQALWELDHSVLTPQRLTSLLNHFCPLPHEVTQLEECRRENSSVPFAPPERYMWHISRVPAFRARIECWTFICHFQERAAAAAAAMAEFQHVEDSGHESSYAXVGDRVQPQDALLGSKALPKLLALILQVGNYLNGGTKRGRADGFDLETLDKLDSVKDNLSATGSRDVRHFIFELFFLGTVFGEAVMAESEVQAACATGIELMQDLAPLFRNVNRTMMRDSEGSRKVVKNVRVVLEDVEQSVSELTAEFSAKFEALSDCLRYSGDPADPMKLVMAENFAEARPQVERLNAQLAKCRKNYARLMEHFSHTGMKSNTFVELFDNFFIPQDLILNKQECLQKSEILPVFCRPQVVPNVDSLMVLWEIRTPEQICEAAAARRRRVPTRRRAKEKHTALPVAPSVAKWARHWRKRASSLRESRGESHAL
>GamAus039419_rbh_TGME49_206430
AAPAGKGGAPAKGKDGKGGKGGKGSALPKAAPGPEPPKDLQPKKFHWTNVAGNRFQTSIFAQLLEEEATEADGDSKASASKPKSRRVKLDLGSLTSAFFSKKKQEPSPEELAKAASSKRKTVAQCLEGKKSQAVEIFLNGCGVKVEHVVGYVVDLDESAMNGENLGKVIDFYPNAEELAVLKAFQEQNDPSVLPWGRAEDFLISLIRIPDFKVRAECCMCRGLFTEEFNGIAQDVGTLRSCLSSLVNSSALTCVFALVVQMGNYLNYGTAKGCQPGFTLDTLPLLVRVEGAGDKTYSLMRFLMDTLEMDRAVRDEALEDMKLCDAASKMDFEDSVRRLNELERAVAKVDASVRSSEAEGSDAAGAGQVKDERFCSAMQSFVSAAQGQLGTLRGHVDEVTESCKKCIDLFAEKPKTPIAETLKKFADFRKDMEDARRTNLLARAKKEKAEKRRAEKENAAKAKSESSPEAAAKQGGGAANGVAAPSKASTSPPPAGDKMQAAVKSVMRRLKVKIPDKPVLALSQQRRANAEAGRANLPKETSSGLSFARDVQPPERERMTLDPMSRPDILKVSSSLGGRISIGVAHSSADKGVAREELQKLLNSIAAGAREAPT
>GamAus045514_rbh_TGME49_206430
XLYVGNYLNGGTPRGRADGFDLNSLAKLGELKTSRRSTLIDFIVSQMCRDCPRVLPELFAPGKEFESIHSARRHKMSEVREDLSQLHDQAWDLANRMDRCIADGDSCLEAPRARLGAQTLQLRELTSNLEDWDRGYAE
>GleFolCCAP11163006474_rbh_TGME49_206430
RKACAAIHSSATLREVTLLALELGNFINHGDSSKGAKAVSIGSLVTLKDFKAGRMSSLHFLCASMLRAVPNRSAHEDLAAELRPVVNVARLQVQNLQASVRNFSRDFDVVSAECSNFIHEYAGQASSPDSSPNPKEPDEEQHDLIASGGDEDDDDDAPGEYELDRDAKEATRFIEDVLKVRGSACKRLRCMRRVVEKLRTLLQADYDKTVEQSKATLRFCGMSSSGKVAPKAR
>GleFolCCAP11163068972_rbh_TGME49_206430
GKGKAKGKAPVPKAALVAPKKQIPQPKKKLRKFWWTNDKCKLLVFGRPDLPPGTVWDKVGDDTSRLALAEFEDTFEDAKSVTIQPKPSPAVAQEGQDAGSSGIIRIITDGNLTAAVESSLKKLPALEAVAEALTTFDDDALSIEALGIVQQYACPTEDQLARLQGMKAMHPDWALALPEQFMWVLGNLGSAKEKAEIWQFVREAPDEFRAPREMLNGINYVLDGLMESKSIPRVFGYILAAGNYLNAGTPRGQADGFHLTLTFQECLNCKGKNDVTLSRWIFDSLSRTQPQLLEDFVAELMPLLMKVSRAWVKKEGDLEVQKEPMVVLSDCESMLRTLKTQVQDRNIRMQQVLRRIADVTDPFKLNMPSRMQAVELEVNRLSDMLQKSLDRFKSLLSWFRLDPQMGSGDFCLLWDDFLIPSPLLNKLDAQMKKEFAQAVFIQGKSTRAFTLDEMLILWGIKPYEVPKPARIKADKVAIPTPVENRGKRKLNPQDTRTLRRPDRAPTSRLSANPFTVGEPLSGN
>GleFolCCAP11163072331_rbh_TGME49_206430
XGAAPKAPPPRGAPGAKTAADARAASTAQKARRRPEPRPSVPMKRIFWNAFSLGDPEAMKDKDSVWALIDNEAAKEGEGKFDTKELETLFRDQVVDREGKGPGCQSPSGSKTCRGQRARAQVFEEQRRRQICIMLARLPNVAATLQAIAEMNDEMLSRDQVELLRDNAPPAAELAQLHQAGKEMAGQGEAPAWDDAEAFVLRLGQVPSYNLRLQLWAFEHAYQEQHVMFDTAAREISEACTALRTSVRIRRMLAMVLSVGNFLNSGTSRGSADGFAVESLLQLRTIKAPSSGQGHMTLMDFVVQQVEKVHPGDIENIFADGNEAQVVKAASRHKLADLLSELAAHRREAEGLARRVVAPEVDEALRLRGRLAEVRYVKELGPLQNRLRDAEEQYTTLCAWFHEGGAKVPRPPDEFFAVWDEFFQAVRTSLEGLTRAKAPPKKLIVVRRSKSDDTPSRFATP
>GleFolCCAP11163088251_none_TGME49_206430
VAYAEEQLEAMDRAHQQAIETFVEVSTWFGEKKDAKPTERAQAHEWLSYIDRFLRDFAKSVESYRARQEREEKRQRRSRERRSRASMPATMRATVTDVAMVGADGEAPPSPRTARAHRRCNSLDLRNADQGGSRAQSSQASSRLPSPAKSHEATAQGAAGDPATPSSASLFAAGADPIAALVAAALSXPSAQLRDAPSAARAKHLPPAVGQRPRPAQNADSAARWRRRPPRKRSQAALLQPRPLGNCSSADDGGATFVRLLLFVQRAGKSRRRSMATRGARG
>GreNip002225_rbh_TGME49_206430
KKAAGAAALGKFKKLAWDPIEDPSGTAFTQQFSEYLKTLELGNLEETFGRAKPKEEKEEKKVEKKPKVIKVLPDPRRAHNMNIALARFNKRTFAELRDVIIDLDKSKLTVEESQILIQYAPLPEEIAAVQEYIKSGGDVTMLDRPDQFVAAMMGVPLFKQRMVCFEFLATFNDELETIAAPLERFRIAVGDLSKSNRLKKLLHAILKIGNILNQSEVPGFRSNVLTKLEDLKTTTKPVQTFTEYLVNLFWDQDPDALLVREDFKSLEDMGRLDVGGLEQNLTRLDSAFKALKASQQLAAKNNSNSSDVDPMERIIGGFIAENENRLPDLQKKMNEAKQQFNEAAKIFGETDATLSKVKPEVFLKDILTFVRSVDAKRRSKADKLERERKRSGGKKKENTKQPNKKEEGKAKKEEAKKVEAKKEEGAKKEEGAKKAEGKKEEAKKAEGKKEEAKKAEGKKEEAKKEEAKKADAKGPPKGPPKKADETAKKAEVKKAEAGVKKPPSKPAPKGKTPPKG
>GreNip002226_rbh_TGME49_206430
MKPGSQEKRVIDLTNPGLADNAVKSVQSLSAEGRQALDQFNNIEGDISDQVDLSDEVIEGFADKFGHAALYLQVEQLRRSSDPTEDTLLGPLRVLERFQAVTGAPAITHEEVEKLREQLRRSALSAFTQSRYADVLLHASECYKLTKNYLSKIGGTALHGDLAFELFLLARSCAMTGYLEKGEKYKKELDYLIQNTIRYIAAETLKSENDGPDRIKDAWLKLGSHDESSVGPMLKTEPSVFLAMLREVADLSVVYGEYETADMYYERLVVFHEYLYGPVNPITADAANDAARHFFECRDFHKAAKYSEKCLKIRIQVFGDVDAPNPNHLVADAYSNIGIIYRLLGYPQDSLSALLSALDLRMRLNEGDRGALECQKTMLSIAILCHQYGQYRRALELYKEVFEQIRKFKGYHSSEVTKIIQLMDALSRDIAAATNGGPLSSGTNIEGALTLSVADPRIDPRTGLKPLLWNESIVPSLNAYRAYMDVRAAGPSKSFGLAPTPGISKMRALFADDLRGIDVPSTALLPFVRNSFVSPEMLQFMNYLRSFGFLCSDDPFVQGRRKCPVINLPKTIGGYPVFQSNTQSKVVMEVNPAVPAYCLEYRLPEPSVSEDGIVFVTSLGQWHQKVFLPVLDPRENRYLVGLNGVPLMVVLPLEFPDEPEVDQENAPVVPKKATDSGDVVVKVSAPKADEAAAKKTLPKGGAAKIEEKTADVAAKKVLPKTGAAPSTDKKEEAAKPAGPAKPAGPAKPAGPAKPAGSAKPVELKLPAKKADTGIKSLPKPAPATKAVLPKPTAAAKPAEAKATAKAGLPKPAAAKTADVGAKPTKDAKPKETKAMMKPASKVKGTPAKTPEKQPAEGKTVPKAKGTPSPVGAKTPAAADAVSKTKTPLPKVKGALPETKVKTEAKVMTLAKGKTDSKTEGKVKTESKVKTESKVNIGSKVKADSKVKADSKVKADSKVKADSKVKADSKVKADSKVKADSKVKADSKVKTDSKVKTDSKVKLAVEKTPSAKAESPESKAKGAKSPGKKGKDSPKGDKAAVGVSKTGKSAKAAKGTAKGKVTSTVKTIKGATPKQGKAGKAAKGSSKVAKGSPKAAKAVKGAKRSPKAAKGTPKSAKGSPKTAKGSPKAAEGSSKAAKGSPKAAKGSPKAAKGTPKGAKGTPKASKGSPKSSKGSPEATKVAVKGSPKAAKAAKGSPKSAKGSLKTTKDTPKSGKKSKGGKAGKESTKASKSPKTAKAGKATKGSPKGSKETAEPVKKSPKAAKAGKGSPGKAAKAAGKSPKASKTSPAKAPAAAAAQEEPGKTKYGGEKQVTIKAGKAAGKGAKGPKTKKDTAAKTAKVKKMKVPNVKAALLLTSEDDMDSEESFRTPRIANVVCYHTMPPLLSPSSSPKAGKSPKPGKSPKAGKVPKGAKTPKGGSPKGSKASPGKSKGSIPPGVGGKSPKGSKASPGKAKGSMPPGGGGKGPKGPKESPGKAKGSKPPGLGGKSPKDTKGSPGKSKGTMPPGLSGKSPKGSKGSPGKSKGAMPPGLGGKSPKGSKGSPGKSKGAMPPGLGGKSPKGSKGSPGKSPGPKGAKSPKSAKTPKGSPKGSPKGSPKESKSSKGSVKSKGSGPRGSDGKGGKSPKASKGPKPFPMKAKGLGTPESSPKSGKGAKMPMTMKFKGKPADLPSKSEGPPKGGAKSMKGSPMKLKGPPGAFPGKPQGGSPKGSPKALTSMKGPPTTKGPPGLKGPKSPKDGEESGGKLGSPKGGAVKPKMLGPKMLKGPPGKDPLTAPDASAGKPKTLAAKATDSGGLPSPTKTLIKKTLSKKGGGPAGQEGAPPPATKQLLRPMASMEGKMTDESGGKFLDPSAAAKPVLEAPSPKPAEDLFAKAFPVLSMESSLESKPQFQGQIHRLKKCTADMVVGVRSSVEPSPRGPLPALDLIGAKGEVLETVPFYLDLEAYFVRVAAVASHVSRRVTKGDQTVAPPITKVVTALREAETSNEAGSGLLMLGTPFGLSGTVFGSIPTSGPAGIGGYGAVGGKVPGGDTSVPAGNAAPFSSVIEGPQGINLAGIPPLGGGRVAGDAAGAAGPGGAFGGAMGGGLGGGMGGGMGGGAGGGMGGGMGGGMGGGMGGGMGGGMAGGMGGGMGGQAGPMSFTGGAFGGLEEGVRYAD
>GreNip003483_rbh_TGME49_206430
MKAAAIMVTPAEGSLKSRSLDKKIIHESEDLLGLSTLPFFALSAEHHCSCWGLSPCFHSPFFNASEHSHNRVLPQGRKTWRGGVFYPFRRSGFAGYGMGGAGDNAGGYLGGSYMGYDPFVKADVVALSTIQRYRSLRPEEDRTYRTYDITEVLEYDPIKDLPGGRSAVATEKEYFPVPPASSKGILNGAYNLQELIDTKTATVIRPIAKAPAAAPLIGSLATLSKHAAKGAPGRRRKKPADELNDTSAGGTRVTFQTDGQATDGHATDGHATDGHATDGHATDGQATEGGIDPATGDRSTPGRETTDDKRLDRQALDGQASDGRTKLDGGMRPGGGPPVLDVLPKGTELITQDDIVSLIRKVDSASDEGLRRQSSGQSAVQASALSKMTPKSPPPVASKGGGSTLAKVLPSSQDTGSNLSQAARSSGDGGKEAGKLGGGKQLTKHFKYKERDLDRSWGPTFGLEARESKKTEHARAAIHKAQQLKGGPRKKDFGKAPKTAKPGPQFKAVGKPVFKKTAAGKVPLKGLKAKSLPGTKTPGPPGMKGLPAMKGPPKMKAFGKKTGVSARATGPVATDYNDDFAVGVFDPQRLLHSRSIGGSGLARPPPLPDRSSNGPPEKFEPPEKFEPLEKSEPLDQPLPDKLEGLAAYQERRLVRAMVARGKLVGGAGGLMRSGAGRRGPAARGGAKPGGARSLNVMGNALGNRGVKFNMAQFKSLGFDFGGAGAGGDGGGAYGGAGGGYGAGGYDQGYGAGGGYGGGYGEGGMPGGAMPPDFGMDPGAYLNMLIAQTQTEDSNALVQRLMGQAGVETAGPGGGPGGGPGGGPGGGPGGGPGGGPGEGYGAESYGAEYEGGGGDAPAAAAARFQPDFLGSGVFSQFGIGSTVGFGGGGGGGGGGAGFGSAGSSGSLGAGSYDAVSNALAAFGGGMTGATGDISAISMDALNGFLGGAVEADPYGAAAGAGGGAAGAAFGVGAAGGAVGGRRARRMARRVQKLKELREAVERGEVTVAEILRANERVTALAPQDGNVVMVAVPEGTVLTEGAERPEGEGGGVAGPGGGPGPGGGPGAGGGPGAGGAAAVAPVAPKKAPPPPGGKKTPPPPGGKKGPPGKGAPGKKGPPPKKKAPVAGAAGGKRLRKMPWDALDTDEGTQFPELRKLPVEVDPNQIELDFSLDVKKKEGEEEEGKAKAKKKQVIKVLPDAKRAYTMSIAIARIIKMGFPALKHAVEILDGDVLDADVCSTLLEYQPKPEEIAAVNAFVDSGGQITDCDTTEQFVYAMKDIPNYAPKLTAHRFALGFGKELDELIESVEKSKTASETLRACKKLPRFLFLVTRIGNVVNETNVGGIKLTTIPKLNEYKTTTKPVRNLLQYMVGIIHDSPARDDLDIMQELVPLIPGSKVDLTGVEQRIQSFQGQLKATTNQVEKLAPTDPIIDHTLVPFVKAANEQIQKLTKLLADAKAAFEDVAAFYGEDAESIKKLAPHSYLSLPLRLARELQAIVKDIEDKAAREAKRKAASAKKQPSKAPKAPTEKTADTSLRTNQDANPDVTIAEAPAATEATSAKDEALIAKLSA
>GymCat001846_rbh_TGME49_206430
DGVPEVLNFVNDALALCSTDANGNLQRFLQEIRTEVSVFMAEDIFSPLLGILSTEDRLTLRLGSNADVRRQVNLAGMVASQAARESALHRQVNELNNRLDAERERLRMARIEIRRLGCALKEVAHFVELSPSSIADSVRTVLRCGWHGPVWRRQQTPLHMAAELGRTDLIPLFIALKGDPMAKDAKGRTPTDIAKKKGHTTFAAMLDDAVNNAQFNQEHNNGFFDDTGAFVLGGGCNRIRRCIARAKWLYKWLCKRRRAGEERDIEQGSGVELSGGMFSTEAAGEGTGLNALNEENVMRYRRMLNALGDKHVIKTLMAAPTLGGLCLKEEEVDVAMGIIMDKELPGASGAANAADASGVAAPSEGATKAGEGDGCALHGLAAKGKGKPCAPGKAGKAGKGPGVPGGRGLPTPAGKGGKDGSKKEAPSGRGQQLAKPVFKPPVRMKPLWWNRVLVDQIYEKTVWAHVPDYLERLLSTDFGTLFAQKNQNEPSGPKRAAAKKAEETKLLLRFITDQSDIFSKEVAFKALPKPAVIAEAVRRLDSFILTPEIAQVLIDHACPTDVQMQRMSEMMVANPGVPWALAESFMWAVGQVPMVRARLTCHRCLESYADSLGPVLRDLEKMNRACQDMRSSAVVRSFLGCVLALGNFLNGGTSRGQADGFDLETLGKLSLVKDIHGKDLRHFLCTQMLQGGVFQDVGEALFNDLANVTRLVKRRMTKSTDGAESVAKKTHGSVEDLEVSVRVIYKDFLQNVELFQACLQTGELDADDPLRMEMPERFEHAQDAFDKALALVEATKAEFKKVQGYFCSTSSSDDFLVLWDDVLLPPDILSLPSKKAVTPQLFIDNAVTYDDFVAIWDFTAKPKRAQTTYDTDERKPTQAPILKRAPGIDGCRPRAGAKSSEKVPRSRTVAIDDQAVPFIAAAHGDARENAERHVRGMSPAKADLGMLRRMQRTASMKRRVSRAFAPTGTALLADESQAQAMPLAACNSDGINSTSAPTVAHVPQDAHRDFMDRGMSRGTLVSEQLSSKASLQAPEQAPHLELPKEFLQQASLAHQEPERQGQSLCGWGIVKP
>GymCat002412_rbh_TGME49_206430
MGKVYTEATIGKLVVPALPLHVVGRSRMEEDTDDAEEEEDHANSALPSPVPSSNASLRSLHARSTSRSRPSEPSSVCGKACSIGPVAAMASAAASKRAPREGKGVQRVRRMSVQSLRRFLATGDGESSSDDEAAGDTPAYRKRLNAVRQSTFIRRCGVDPGEAADVLKPMRRYAYSCWTSSHLRTPSCSPRRNSLTRCKAFAQCNGGSVLSPGGTGRSAAENQSSNQSSGGAVASRAAAPADGTTSTGVARAPSERARARRASASPHGCRGTVGTSPRSRSAAALQGSAGVASASRGAASGAATGAATGAATGAASGATRGRVPFKGNAGPSAAPLTTGSSVGKKHAVSTYGTYAKRLAQSLKEQDLKYEEQQKKEIRSAAKGPKGGKGGPPPPPPPPPAAGKGPPPPGGKGPPKGKGKQASEPRKPLVTPTSAVKKLFWDSFRLSESEADNVWIMIDKEGPNIDTDKLNELFPDFPSRTRSTEDDDQSRCLVSPRVRRIQLFNEQRRRQICVMLARMHDHHEVCDAILKIDSSRLSRENVELLLLCAPTLEEVSMLHHAVAEHTIDEWNDWDTAEKFMLLLIAIPDFKLRLQAMCFEASFQERVDELSQHFRHLSRACDCMRTSSPIRHIMGIILMAGNYLNGGTPRGRADGFSMSTLSQMRALKMSQKGRKGNLVDYIVHQMEAHYPGEIEQMFAPGGEVELIQMAARTKLEDLTEEFLGFTGAAQTILRSFNSNREIEESPEFLQHCEIMAMCVTELEIFHQRLQELTERLKDLFAWFHVQGRSTVSACDKLFVPWAEFNAELSMSRSSLEAYTRRVSKRRSSFSRACTTSAVDPQGDSQIGAEDVLTPRLTISVADQATPRCDDEATSPGLSWTMESLPGTASRTRPGRRASSSECLDKFEKFEPLEPVDLFVNRG
>GymCat002631_rbh_TGME49_206430
XPKSAVDLREKSITSKFLACVDAVRAQDVDLLKERLRQRERDPEELGLTELRAEVVRIKAERDEVVESLHALGKEDAKVGKANPSGGVMSGPLNEDQLFKYLSQLEMFGAEAVLVKLTESELVGGMNLSNADAVRAVEQLECMLRLFQRRGLSTKDLGDEPAAEPAPKQEGGGKAAPPGGKGKKGPPLPGAAAQNADAAAEDSTPPPGGKKGPGKGPGKGPPPPGKAAPPPPPGAEGSSPPGGKGPGKGPGKGPVKGPGGGGGKAAAGKGGGKDAKGGKGAKGAEDDGLAKPKRKPKTPLKPLWWTRMNFGTQMKKGETIWDEVADDNDILPLDRLEDLFSKNAKAKVSLKKELKESEEKKEEIKVLRIITDPNVVVGKEASLKMLPPAQEVARALEELDDEALSLDFLTITLANACPNPDELKQLTEARKANPNLPMALPEQYMWVIGNMPAYQQRLECWNFIRSYEEREVSYRSGLQEFHAFIACITDSEMLPSILGIVLAVGNYLNGGTNRGQADGFDLQSLTKLEGIKDYHGKDIRNFIFDVYFNQCTEKAALLIEELGALFGNVNRRIAKDSDGVEKLNKSARIILEDFDGCVVALASELSTMQEQMQMILSYFEDPADPFKLRMPAAFNQAKASVDTLVELKDSAREKYGKLLSWFKIMGMSSSEFCLLWDNFFVPSDLIINKSEKLKKEVFIPVFCRNKPFELDHLMMLWEFKAADAKKATAAKRGKRGVGRKRLSRKLEKGDDEGAAIPVKEPTIGDGTGEEASAPPPAPGGKGKKAKPGKARPPGKAAPAPEPAALPPIEEEASPKNEPEPPCNGPPAKGPPGKGPGKGPAAKGPGKGPKGPPSPAAASXDLRRSTAEVDVSDERLSREPVPVISFGENADLGSGWMSVTAVEPRARACDFFRGKCRSRIRVDVSDERLSX
>GymCat016198_rbh_TGME49_206430
XPMTSQRWHRLALGQGWQTPEQEDSPRYTSRPASRRRGRRRGCQAGGGARPRKGSNRKSSGSCSEESCVVPVKTARSPQPHDTREEEAPGMALPLHLKGKGKGLSLLAFMPPPLKGKGDHFGKDVVKSEAEHLPAPPPPSCDQDVAKPAPPPPAKEEAQEIAKPPETPEQPPAKGKQPGPPPPPKGKGKAPAVPSAVKGKGKGKAPPPPAEKGKGKDKGKEKAGAKAASEAEAKKLTRQPSRMKPLGWQKITHAEAGTLWAEADLDVDISPSRFEHLFGWGSSQQGKTVQNKRSDAKDEVTKICLTSSQRVMGICIGLHSLRHLTAQKVRDAIMALDASVLTAEATERLLACDVKTRQPTVLPTDEEIAAARAHVKSEQPLEVLDEASKFLVAVHDVPHLHDRLLLHQLRGCFGDRVAGLQKQLDVLIGALQEVRGSSRFASILLLILKAGNLLNEGTSRGDACGFRISTLQQLSQLKQEAAPVEGTGSGGEGGSQRRTSGLTLVDHLVEIAS
>GymCat024712_rbh_TGME49_206430
MGKVYTEATIGKLVVPALPLHVVGRSRMEEDTDDAEEEEDHANSALPSPVPSSNASLRSLHARSTSRSRPSEPSSVCGKACSIGPVAAMASAAASKRAPREGKGVQRVRRMSVQSLRRFLATGDGESSSDDEAAGDTPAYRKRLNAVRQSTFIRRCGVDPGEAADVLKPMRRYAYSCWTSSHLRTPSCSPRRNSLTRCKAFAQCNGGSVLSPGGTGRSAAENQSSNQSSGGAVASRAAAPADGTTSTGVARAPSERARXEKSECQPARLQSGAASGATRGRVPFKGNAGPSAAPLTTGSSVGKKHAVSTYGTYAKRLAQSLKEQDLKYEEQQKKEIRSAAKGPKGGKGGPPPPPPPPPAAGKGPPPPGGKGPPKGKGKQASEPRKPLVTPTSAVKKLFWDSFRLSESEADNVWIMIDKEGPNIDTDKLNELFPDFPSRTRSTEDDDQSRCLVSPRVRRIQLFNEQRRRQICVMLARMHDHHEVCDAILKIDSSRLSRENVELLLLCAPTLEEVSMLHHAVAEHTIDEWNDWDTAEKFMLLLIAIPDFKLRLQAMCFEASFQERVDELSQHFRHLSRACDCMRTSSPIRHIMGIILMAGNYLNGGTPRGRADGFSMSTLSQMRALKMSQKGRKGNLVDYIVHQMEAHYPGEIEQMFAPGGEVELIQMAARTKLEDLTEEFLGFTGAAQTILRSFNSNREIEESPEFLQHCEIMAMCVTELEIFHQRLQELTERLKDLFAWFHVQGRSTVSACDKLFVPWAEFNAELSMSRSSLEAYTRRVSKRRSSFSRACTTSAVDPQGDSQIGAEDVLTPRLTISVADQATPRCDDEATSPGLSWTMESLPGTASRTRPGRRASSSECLDKFEKFEPLEPVDLFVNRG
>GymCat024755_rbh_TGME49_206430
MGKVYTEATIGKLVVPALPLHVVGRSRMEEDTDDAEEEEDHANSALPSPVPSSNASLRSLHARSTSRSRPSEPSSVCGKACSIGPVAAMASAAASKRAPREGKGVQRVRRMSVQSLRRFLATGDGESSSDDEAAGDTPAYRKRLNAVRQSTFIRRCGVDPGEAADVLKPMRRYAYSCWTSSHLRTPSCSPRRNSLTRCKAFAQCNGGSVLSPGGTGRSAAENQSSNQSSGGAVASRAAAPADGTTSTGVARAPSERARXEKSECQPARLQRDAASGATRGRVPFKGNAGPSAAPLTTGSSVGKKHAVSTYGTYAKRLAQSLKEQDLKYEEQQKKEIRSAAKGPKGGKGGPPPPPPPPPAAGKGPPPPGGKGPPKGKGKQASEPRKPLVTPTSAVKKLFWDSFRLSESEADNVWIMIDKEGPNIDTDKLNELFPDFPSRTRSTEDDDQSRCLVSPRVRRIQLFNEQRRRQICVMLARMHDHHEVCDAILKIDSSRLSRENVELLLLCAPTLEEVSMLHHAVAEHTIDEWNDWDTAEKFMLLLIAIPDFKLRLQAMCFEASFQERVDELSQHFRHLSRACDCMRTSSPIRHIMGIILMAGNYLNGGTPRGRADGFSMSTLSQMRALKMSQKGRKGNLVDYIVHQMEAHYPGEIEQMFAPGGEVELIQMAARTKLEDLTEEFLGFTGAAQTILRSFNSNREIEESPEFLQHCEIMAMCVTELEIFHQRLQELTERLKDLFAWFHVQGRSTVSACDKLFVPWAEFNAELSMSRSSLEAYTRRVSKRRSSFSRACTTSAVDPQGDSQIGAEDVLTPRLTISVADQATPRCDDEATSPGLSWTMESLPGTASRTRPGRRASSSECLDKFEKFEPLEPVDLFVNRG
>GymCat025369_rbh_TGME49_206430
XMTWPRTDMSMEPRLHSGVLAQRCHRCGKRPGFALGFRGFGWRQRTHERRCAARAADRPRSRRPQVQEVALESIGDDGEAAVSEVDEVWALDWTCITESVVQGCGVLTPRGPDRGADGSTGGSADPCRGVRGGSGKGVDRRPGPRRRQPGGRRGKISNRRVDGSTGGVSDTGTGASVSKPRSLHCLNAFVSKFRTHKVEPRPILPPEPLRTDVSTLSTTEMRIQASPRPATPPPAQSGDTSCRPLITSGKGSGKGCLPPRAPPPRPKAKVAQPRKLDVRPKVPVKMFFWTSFRLSSDAWPGTVWATIDSDGVRVDTDMLDALFAEQPATPVVPASSRQDPRRVHVLGNQRRQQILVMIPRLPAPRDTCDAILNLDIEKLNMEQIELLASNAPSADEVDMLHRAEAQQAIGEANALGNAEEFILMLLRIPNFKLRLRLWEFEVTFEERFQLLLEGQRDIRHGCTCIRTSSRIRHLLGLVLGAGNYLNGGTSRSQADGFAIDTLAQLRTVRMSSPDRPRGSLVDYIVHQMEQLFPGELDAVLSPGGEATLVRRAARIDIGNIDKELRKFMEGGEALLQQARGDEVFEDAVFAQHSEILAMCGAELEGLQASGARLTQEYKELSTWFHMEACALKKAPQEFFGVWEQFMNDLAAARGASRQLERQKSSRLNAPGLRGPPTKGSPLQPCALSATPRCKLATLSGKTWTEAPACKSESSATRALDQCRPRRRSWPGRETPVETIKEAAQSAARDYIAELSQKCIALAVRGPLNANATLAARRYVEQLVATTQSQ
>GymCat027160_rbh_TGME49_206430
XPSRSSVKKRTLYEEKRRRSIWFMLALMPDRSRLPEAIATMDSFVLDPEKLELLLSNLPGPDEEKMLQAALRNATLETNEVWDVPEDFMMMLISISEYALRVQVWAYLNSFEALCARIHASVSVVRNAVTFLRNSPRVEKLLALILYVGNYLNGGTSRGRADGFDIDTLPKLGKLKASQEGTLLDFIVREMDKSCPGELAQMYSHGAEFESVHAARKHKVGELRDEISGLLKQAEGYVQRIDGCALDDDGPLKERKEQLTACLGSLDDASVNCDRLHAEYVGLCSWFNMDAEKPRPTDAFFGIWDVFFTDTKKAMDAAVRVAEKKRLSEARGMXEGNVTAPKAQGTSQRRMWKPRAGTAAPSAPAQFVTTHESHFDTRSPMSRDASPLATLEASKHSMAPAAAAXDTCDDAKLIAAQRPATNRDETGLDRLRLRIVXAQDGRLQQQQGAAGARAHTLSSALAPQAASSX
>GymCat033180_rbh_TGME49_206430
TKPICWTVVDGAGTDSFWAKNRSMSEDIMLQRDEIEKLFAFGPGHSAKPSSGLEVIREDSKAKSLTTRERAMAMGISLHRFRNVGPEGIRDAIVGLDGSVLTAEATERLLTMDSKTGEPVVLPNATECEAAREHVSSGAPNSTLNEVSNFIVAVHDIPKIKERLQYHQLRTGFTDSMANLRKPLTVLTTALGQVRDSEKFAALLMLVLKVGNILNDGTVHGAAQGFRMDSLAKLSNVKGSPSTGGEVSX
>GymCat039350_rbh_TGME49_206430
MASLLCPDADQMSVLTSLQEQNPDVPMALPEQYMTTLGAIQAARMRLDVWRFVRTLPESMELYCKNAARFEDMVDSFMASKALPFLLGLVVAFGNYLNGGNSRLGRADGFNFDILAQLDIVKDPKGKELRYLLFDTFINKHTDMARQLMEEMGPMFHNVRRVIAKDSTGDDKPMVKASSINIEDFTQIVDKIRSDLNGAKSSFRSNLDLITDPADAFKLRMPELLQEAEASVDDGFVETVTRCKEKFTKLLTWLHFKEMSKVSMDDNGRPQTKTQPVLSSDWCLLWDNFLVPGPVIDRADKKMKSEEFVPRFCKGKALVLEDLEILWELKTPKELERERRKAAEAKKRAEAAVQEDDMACALASMKLPLASXEEQAGAEKATAASALACGKRISAGSQQPCGRLTAQRPELFEKPANARAVRPGYLR
>GymCat042479_rbh_TGME49_206430
XMKDLMRILRDLTWEASEISADDLEQILEVIPSEEEAKKFREYKAPEARSSLRDVEQMVLRGVRLLCIARGARTEFKASMRALSRLRAACDSIHRSAVLKKVMLLALDLGNYINHGDSTKGAKAISISSLLTLRDFKAGRCTALHFLCASMLRNEPECDVAEVLARELKAVDTASTLQVQILSAQVRCFGRGLEVTNAECQNFLGEYHSIGGRDRKDSGVDRRLGRSSEEDLEEVDRRDSCCPEVSPTAQEDDPDDDEEDVLQADLEEYDMDSSEDAAEDDEEATRFVEDVMKIRGSPRKRLRRMQRVVAKLDKLLMNDYEQTVTQAHETLRFCGMTARRTSKDLPSDLETLLQQLAEFLRVFRTHWAEVHAELPTYQNFSAGGHKALPRRDLDFGALAPRVTTDADDAAITQNTVIRLVLPVRX
>GymCat066867_rbh_TGME49_206430
MASLLCPDADQMSVLTSLQEQNPDVPMALPEQYMTTLGAIQAARMRLDVWRFVRTLPESMELYCKNAARFEDMVDSFMASKALPFLLGLVVAFGNYLNGGNSRLGRADGFNFDILAQLDIVKDPKGKELRYLLFDTFINKHTDMARQLMEEMGPMFHNVRRVIAKDSTGDDKPMVKASSINIEDFTQIVDKIRSDLNGAKSSFRSNLDLITDPADAFKLRMPELLQEAEASVDGFVETVTRCKEKFTKLLTWLHFKEMSKVSMDDNGRPQTKTQPVLSSDWCLLWDNFLVPGPVIDRADKKMKSEEFVPRFCKGKALVLEDLEILWELKTPKELERERRKAAEAKKRAEAAVQEX
>GymCat071340_rbh_TGME49_206430
XPTSVEVLVHLPGNATPKPVHFSTDLSLEEQVDDLCERSGIPHDIDEQCHVLVAPSRAGTVGVVLGSMHVLCTLPRSTRCWLHLGAQVANAQLQAIRGAIQDLDEQRTLGVSVSGDSLQYALGNLLQSVQGSAWFSEEINAQDGVEVLLSALMSAMPVEIGGHGLPGVGELVAACFGNLLQYQNGVAWCDDHHEAFTNDFFSALLYDFFNDSVSSLDGPPRAVISLFVFLFVGGFSPKLLEVAAVKLHEVACKPLPGRGDDNVYVQLIDALAGRTGSRSHANAAAAILGAFLQAAHESPGLISLVKEALMQACGSNKDCIDVCHDLLTRERIRRACWELNTEATGAHQEKKNPKARARAPAEQFGDQENDPSEDLGEHGAALRQPLEAIARCGFDTVAWPNGYTALHYAAEKVNDMKIVEIFCHLAPNMGVRDEEGLRPVDYAELARRDHVVGIIQLAEREREGLAADRQQVAHRKMPIVGGPEDMMSKVLTNRVCVESVEVLEQNAVELRGYLHKYPLSRNAFSRMQKRYFAVVLNREPAQGVPTPCFELGYWETLKDFQEGRPSKNQFPMTNITEVICSGQSNGQLLIRYRDGKKRELSQIKQIVVIAKDQRGQADAAEALRWHTKLSSFIADLPMYQKREGPTNSLQHADSKANALAASAMAALREVTSRFVGGRHHHSVFANTDEDLIDFRNLFGETDLVEVAKLHRTNMKAPRGAQVRMFNYGSTENPRKLLQVDYLDEVEEKLSFRSHSSAPSAIDSDDPDLNTLCSDRRNESDGESGPKEDVGYSSDPCAGRVHFRFTCEGASSVASMKRYTDEWLYDDADWGATSGHVADGNTSLDAADAATSASKHNLALREPDGEESPPPSPKGGDATPREWCKFMSATPSNTETDGTKEAGAHAATTTHDAESIRQKAEAGESASGKQDCDVAGRTISEGKSDRSGFPSPSPLPSPSPTTGKGAKASPKGPPPPTPQPSAETTMSSTLTKGKGAKAPPKGTGVAPPRKGEHAPLGKGQPGEGGAVGKGAKGPKGLPQGPAKGKGNDTARKDLAQEEEACRSPLIKPNRPMRALWWTKFAFGKQLVGGGSVWDSVQDLTGEIPVAVFEERFGKPCLGEARSVRCSAGDLQEDPKDASTKLIRIFMDPNIIVGKERALRKLPKPEDVRMALEELDSDILGPESLQVVKDHACPTFDQAKLLDSMRQEDPTASFAPPEEYMWHVSRVPFFLTRISCWSFTYSFEERLSTFRALLSEFEKVQEAIHTSKGLVWLFGLILAAGNYLNGDTARGRADGFDLDSLAKLETVRDNLTGSQDLRHFIIEMLLLGGPVSVKLGAAEEQEAHAKASRMLEELAPVFRVVSRVVMTDAGGGIKVQKSVRVVLEEVDEGVSELAREFKMQYENLQVCAQHCIDPADPMKLHMMTQFSDARSSLKELEVQLGSCREGHSRLMKYFNHAGMRSNEFIMFFDNLFXTSNTHRERAGRLPEKPPRPTPLQAAYRVDGGGPACLVGPVQTRGFDEDEQAAHGEAIQERRSAPHDDERADGEACWRPRAHWLLMPSSERPVSMEGSVLGVLMLRPPKADHATCSTFSHRLQMQFSRNQAFYPLA
>GymCat071798_rbh_TGME49_206430
XRFHVDVSILTHFDNFRGDAHAFRLDCDLDEQVAKLCKAKGWILSEFQCESQPVLLHGTTDFIVSNDELVRLPPGHETRIAMVEDVLESVLKGLTRSSAESVLAMEALVHNARPDSWFLETAVKRDAMRQLCDRPVPTSVSEWEALLAAMCALLDDEKAQDELKAQVKRKSSLALIEIALTALEKAATQLASSYSCALLRQVLLSGSTGLAAITKAEMNLRSRGEKVSLXGVFGDGVPEVLNFVNDALALCSTDANGNLQRFLQEIRTEVSVFMAEDIFSPLLGILSTEDRLAATLRLGSNADVRRQVNLAGMVASQAARESALHRQVNELNNRLDAERERLRMARIEIRRLGCALKEVAHFVELSPSSIADSVRTVLRCGWHGPVWRRQQTPLHMAAELGRTDLIPLFIALKGDPMAKDAKGRTPTDIAKKKGHTTFAAMLDDAVNNAQFNQEHNNGFFDDTGAFVLGGGCNRIRRCIARAKWLYKWLCKRRRAGEERDIEQGSGVELSGGMFSTEAAGEGTGLNALNEENVMRYRRMLNALGDKHVIKTLMAAPTLGGLCLKEEEVDVAMGIIMDKELPGASGAANAADASGVAAPSEGATKAGEGDGCALHGLAAKGKGKPCAPGKAGKAGKGPGVPGGRGLPTPAGKGGKDGSKKEAPSGRGQQLAKPVFKPPVRMKPLWWNRVLVDQIYEKTVWAHVPDYLERLLSTDFGTLFAQKNQNEPSGPKRAAAKKAEETKLLLRFITDQSDIFSKEVAFKALPKPAVIAEAVRRLDSFILTPEIAQVLIDHACPTDVQMQRMSEMMVANPGVPWALAESFMWAVGQVPMVRARLTCHRCLESYADSLGPVLRDLEKMNRACQDMRSSAVVRSFLGCVLALGNFLNGGTSRGQADGFDLETLGKLSLVKDIHGKDLRHFLCTQMLQGGVFQDVGEALFNDLANVTRLVKRRMTKSTDGAESVAKKTHGSVEDLEVSVRVIYKDFLQNVELFQACLQTGELDADDPLRMEMPERFEHAQDAFDKALALVEATKAEFKKVQGYFCSTSSSDDFLVLWDDVLLPPDILSLPSKKAVTPQLFIDNAVTYDDFVAIWDFTAKPKRAQTTYDTDERKPTQAPILKRAPGIDGCRPRAGAKSSEKVPRSRTVAIDDQAVPFIAAAHGDARENAERHVRGMSPAKADLGMLRRMQRTASMKRRVSRAFAPTGTALLADESQAQAMPLAACNSDGINSTSAPTVAHVPQDAHRDFMDRGMSRGTLVSEQLSSKASLQAPEQAPHLELPKEFLQQASLAHQEPERQGQSLCGWGIVKP
>HalGra015928_rbh_TGME49_206430
MSYLNTKTLQFVHSAVEAREHTKELDKLLGFDLVKYRNPNQRFRGDLSRLQTNLRQENDLYIEEFIASDGITKLTNLLQKLQQAGGEDTTPMSTALKCLSYTFVYLSGVTYFRQRPHLFQKLFDLLSVKGTAGSGNPYEVRKLVMSIFIGLCKCMKGSFECINKAAITTARRANQSPFSTLTACLSINDLDLRLSTLTLVNWLLFKCPSEKKLCKFLARLENMGVYDDLRGMAKEKHPEVLVQLKNFQKNAKVIIPSLQYEIEIHKNRSKELQEHCDHLERKIEHYAEQQSLFKLMRDDLENYKKVAQMSKELATYYSPFTPLTQYKHEVLIKLPQIKSEIIDLKEAMQETSTNIDTLKKRIKELEAANYDLNNKNEISIRSQEDIAGKLVEVQAQNAELSKRAGSDEVPKLRDKLEKAETQKQMIDKKLQKVERELKEYQDLCAGQKETIKNLYEQKKEIIYIDKAQPGKLKESDLQAFEKKCDTLSQYCDTIDLVIKEEVGVNTEEQFSTIPQQSNHMVGYAMPSYTGGIMSQDSMKPPGPMIKVGINPPSMPFPPPGPPSSNGNAILPPPLTGGLPPPPAPPSFGLPPPPPSSGFAPPPMPPGPPGAGLPPPPGPPGMGLPPPPRPPGPPGAGLPPPPGPPGMGLPPPPMPPGPPSMGLPPPPPGPPGIGLPPPPRPPGPPGMGLPPPPPGPPTMGLPPPPPGPPGSGLPPPPGPPGMGLPPPPRPPGPPGMGLPPPPPPGPPGMGLPPPPPGPPVMGLPPPPPGPPGMGLPPPPPGPPGMGLPPPPPGPPGMGLPPPPPGPPGMGLPPPPPGPPGMMSGMGMPPPPPGMGMPPRPPGPPGMGMPPPPGPPGMGMMPPPGPPGFGMMPPPPGPPGAPGMMPPRPGPPGMPGMMGPGMGARPSAPKVTKPVIRPTKKLQNFNWRRVLLVPKDAPGKKNNIWDDIQEAQLNMEEFEELFENKKKEVVTNTDSGKVVNVQKKKTYFDPAAQQNILITLNKLPKPDMLKEACIKLDDKLITQDQINAMLRIFPAADVIEGLIEEAKATPEDEKWDKGEEYFLQIVDMKSLKQRLVVWQFRIEFPEKRDIVVNTQRQFENAFEEIKSSPSLKKILGFILGLGNILNGGTQKGQADGFYLDALSKATSMKDINGRTIMQIICERFKKEDEEFVNIKNEFKSVLFVTQFSLKEEDTKLKELIGNYEKAKGNLDIVIKLQAEQPEDPYIEKMKVFMAQTEKQIGEMSGKLADLMKTYAESCEYYLIEKQDEKATNSQEFFKFFNSFIDQVVKSMPKEEKKRAAAPRGGAAAGGASAGAKVGAQNLMAELKMKQGMK
>HamHamHH34004334_rbh_TGME49_206430
MPPPPPPPKGKKGPLPKKVSSSPLPPKGKSNPDEGAKKTPPPPPAAKAGVPEGKAGVPEGKAGVPEGKAGVPEGNKGVPEGKAGVPEGKKGVPEGKQGVPEGKAGVPEGKKGVPEGKQGVPEGKKGVPEGKQGVPEGKKGVPEGKAGVPEGKAGPLPGNSGPPKGKLPPGKAPAAGGSGPPAPSDSKASPAGTPPSPLPSKKAVASAGKPLGGKTPPAATAAPNPPLASSGPQESGFSTVYRDTPRAAAGMTGGIECAAGEAGGETVQPQNEAYAAKAAMMVESLKLADYTNVPVAHAHGTEPPALPFAPGADRNPAILTRALKKEMELRRGQPTQTPEERRLMLAGTFSLHQARLGFKLSPEHQRVAEALMLLRRLEDFRGSVQAGEVQRIRYLLRVGATEAFSQQRYSDAMLQALHSYLLAKSYYTAYQSTPLEGEMVPELLLLVKCCGLAGCPDRGQEYLKELRYIVENTLIAEAGGSAGGNRGSLIGPIMRVEKHVLASVVSSVAELCSLYNQPDDARLFYEKYVILTKDVYGADSLAVSDALNTVALYFFRTRQYGQALPLVEQVLAIRKKHLGDFDAAEPHARVADCYANIGLLHRLLGHPTEAFPCVLIALDMRMRIYHTRETSGVQDLVLALGCLQHQAGHFRAALEAYKEVWTFRNNTLGVTHPDTVNVELLLRQLEKDLAAQMQEDKQRFVQRDKALPSASAFDLTTRAGSQLSVSRQSHRPGDFFYEEADGAASSERGRRGSLDFADASETVRLLKPAAAATLEAYRQRQAARKWTQPLREKSPFHSVARVRALYGEEWRSLMVPSAAILPYVDVEVTGPDTLKLAECFQFQEALAVDRPTLPVVNVPQIERGEAVLEQGQPHMVLSPDAAELLSQWGVTLPEVDEKGQVINREAKFEKYGRLFLPLVDPSTNQPFLGFFGEPVMVPNPAVYHSVIAPAILAYARRQAALVDRAKNAVGPAQKQRCAMVEGAKQVARGVVMAKLGAKRKAGAKAPAQDAPNHLERKDTPTPATAAPSAKEDGAPETAEEAAPPKVEAGAAVPDTEDSGEKKEGAAQSLPRKASGLPAKKSLSKSSTSQEIPKTPPLKDESSAPESGSDSDASNQKRDSSLSAKKSLEKKASASLPNPQPEGATADGKPKSLLGSGAKKFDPSAYKAKVKAGPAPGKPLSFRASAKHAAALPPSIHLRQPAALSAPDATLQRKQAKPRTKPQKTAADSHELGHHDMLEREEEEREEEGEGGAEEEGAGEEEERAGGEEEEGAGGAAEGLAKRKKVVFQKKNAEKGRKVSELQHEASRSADGRVGQNQQGPAAGRHGLKVKSSKAEKERNSELEEKTSCGFEAPHSSCTRKREDSGETRYSNVESVPQPPKGPDGSLDTLTPLFPPDSSPSFSRRTAPSKLELSVEISASHDEPSEAEEPREENRREEKREKTKRDFRELLLKKQREHMSETLMRLQKETDREASESANECRIFLKMQRSLERKNGAGLFSLASGKKAVPPAFQRASWHAAALAGRLLSGDNLWTRDEETAEADMGREDESAILTRGVEEEKKRIRERLLGRDSRASHRETSLGSDSGLVASDREAQRSEVNREFPEPHCVSFSPQKSIDHVPNLNCRATLGPERKSVSLDSDRESSVSLRRRRVSPSGPVSSPHSRWRGDRKRNASSRLTLDRVLSQQENATEASSPHRDAAARAPDSPLVKPASKESSFLSMPFLAAAAPPPPGLFSPCASPVNSRGSGDTEGTQWDKGLEAVGSRLIRKTRASELSQEKRSVRQKASSQVSDARGTLMASLNAGLQAKKTRTDERRDMGAAFCRSSSGDAEARPEEETLFQSAAGESWGVDRRYVEAEREAEQRRRRRAGDRGRHEETANRGERGRTGSRGEGRVWRTESTSSATEAEIWRERVDQSRPDSGRRRDAREGKRSVARGAVNRVSRATGRTEGVPVLGQERRRCANARRRHEAEDREGEDRGEAELSVSGFDSEGEPEKDFRRETSSEEDSEEEGEEAELFSSNEVESDSLRSGRRRQHSVSSRSASPSPWRVEAHRTRLKTNSQPSAALSGMRKSRFLQPPAFDSSASRSASVSPSRGRRLVTLETMDLQKRARKQRVRGREGSRDSGEGNARRSPGNRRRDRKGQTEGRRGEWGRAYSERSVVGQESETDSEIAALDEEMDGPELPRVISSQTFHEAPNPFFDQDTEADCLFSSPRPRASNAGPQASKTHSESDDEYLVSFASQPSAARPSSCYPSRSPSCSALAPSFACSDSTVGAESATGGESTVHLLRPTASGVSSVSPTSSECDRVDSELDALSGLEKCPLFFSAPEAVHAMPLASPGFRQRLFSRRDSGAERASCGGAVDSWSPTSAGAGSRDVESCGSNASSPCRGRLRSRVSLGGLKAAFSKNSESSSNNRLCSPRCRETSRMGPLAVARRLSGVASRLAHSRSSLREVGEAEDDSRKRSNGGYPQETPRGTVGVTARTGDNETLNGWTGVGGLEASSGADSRELRECEGEERESTPLGGSLRRFSFSSCLKKDPRRPGRTLSDATTTREGDGKTRRLVALLRRKSSRVKQEGEHESERERRDEREQETEQESENEQEAERENEREQMVGEQGQEREEEGEQRGECEQGGSVRKVWRQAEKEESSGKKLRSKGKESGDEGEKRGVRAADTQVSGKTQSDEHEQSGSSRFSQLLEKWSRMSGGPAPKQRIEILPDKSEPGGRGRKDMGILKESEEKILRGNEGNSQQLTDAGTGTEKKTRGAQREGAWVVTESDGDSRRALRTTLSLEDVSPCAVGSSESHLEKLGSGVEDNDCGRDASEETSQGHCCEDRSLKREKEVSGWGVQTSNEREKQVSGRGVETPPEKEEEMPASPLSGDSSSSPLARSASKVFPARKRLFASPRMLRLPIPSKNIRNTDKPANPSDAQNSAASPSPSFQLSRSTEAATGGPQNVAEREMEMISSAVDVQTEGWGVQTAPEAPASSTHSASPSVHSLFSRRFSLRERLRRRSSASSMTTLEMEENKSLDALSLGMHAAQPQRSLRSVSESLVVAEGVSFSSSVAPVSGFGDDNEKDGVREEQHSSCSEAPFAGARAAGREAPTGRRPSFVFRMTQKANWTDSTAENRERRRLKGLRRSSFSQAFRDFITSSQRQMLRDRDREEEKAEGTARRSESEREVEKDDEEKETGERDGRKLQRLSASFLRIPRRGKQEANKESVCKRRGSSLPPLPPEASNPHRASRLRAAATSFSRLRRRSQSAVNRGTKEAMEIEMEEQTKAQDELKQERKGEVKQEKVDEVKQEKVDEVKQEKVDEVKHETPETAPLWEPSTCSLPSDSRGEGVAMFADEACARAAESWQKEETLGSSVAAGRGEDEGESVAQRDALTGQADNAEETSQRKSSARDSPEEVAECEWMGGSSDGAEIHLLPGGDTSDEEEREEEEAEEEEEEEEKEREEEEAEEEEEAEKEPEEEEAEEGEEAEEEEEEEEEEEEEEAEEEEEEEEEEEEGEEEEAEEGEEEEDIHELGEKEDGSAEEDTRIGEAELRHGVAILNPFVSCGAEAYGDERPKTGTTGSEAEDGGWTASDWSVGASSSDEEVERPWQEGPSSEEDREETEAEENADSELEEVYAEKLYRKIVHAEDNDVEEECKTEASKTQEGFQNSMACLAEVLRLTGVPPSESDLSLEIAELNRQSMMLMVSPATQRLSRELPKPTASPRTSSVPLDKQCDGTANIRHPPKSAAFQNAMELTCVSSRSAKTPPVSSVLPSSSSSTLSSSVPSRRSSSKRLSSSRLDSTPREPRSEPLEASVGFPVSPASCASSPFIPPAAPLGASEGGRESLSCRDPSSVLVGDRPPRFSTQQLHALPPKGPKGGPPKKGKATGWKPPPPLPPASDEGTEVKEGTTVLKQGIFKKAEPAAKKEIPKKDEGPPKEAKVVEKKVLEKKTSVSAAKGETEKKVAVKSVAKPPPLKAAKSGEAKSAEPVKEEAKVETAPKVKGDGFSRMKLPSGKPEEPPKKTPKMKIMVGTTGQAKVVEKKDSLDELDAFTGPCYIPPHMDVPPVSPEVLAKITKLKPGVEKDPQLGELPVVILMDDNNAELARLPWQVDISSFSLAQSSMSILVARRLGLLARRLDEDKKDEDTRDWLTGEGLKKFGLSMQKEKPTFGDTSLLLGMGLSALPQALAQKKPEPPKKEEAKPKAEAKKEAPKKGPPGGKGGKGPPGKGPPKGKGKGPKKKGEGGLKVGKKDEGKTKRFFWDPIFEDEIPGTIFMKKPNMVLKLQDVEETFAKVVAKKKTESKKPKIIQLLPDSKRAYNMSIALSKFNNYSYQQLREAIIDLDPKILTIEATETLLNFVPTGEENQVVKEYINSGGDLKLVDKPEQFVAAMLGVPLMKQRLEAHAFALNFREAYSDAYTPLENMADACDAIDDSQNLKIVLFAILELGNALNEGDPQRGGAAGFKPTTLAKLQEIRTTTKPVRTMLQYICDIIWEQQPTALNIYEDLKICDKAQRVDMQGIEGRISNLKAGLTKVKNTLEAAKKGNESTGVMGDRDPLRNIMDEFLIEAEPKIKQLDDFLVQVQNQFLQTCHYSGYPDKDVKKIKPDELFKQVAGFARQVDAIRKQKQEIADRELKRKEAEAKRAGKGLKSAAVKKVGMK
>HemSpeSG2012SG2015000937_rbh_TGME49_206430
MAGDVTLNIHVADPPIGLRQHACKHRGDPVREVADFCDTHDIFFTEDTFRVLVKEGRKGEPKQRVVCSFADCKDFERLRLTDGNQLVKEILEEIEVGIRNLATSSSEEKVAEVLGWSHSLLINVCMEHEELNQWFNGEVLEHDGFDCMLTAFVAVHKHEDMNAAISLAGSLLGSLVYWMQFNYAHEHLEECHELINVELCEALLATLFGCRSSAFHSVECNFSSDTRRTAFLFLYCLLQGSRQAQQVFHLCCTQMKLPNLKSYYHLLSTSATNDELPEHGYARMLLNLIVNAPEIRTDVLARLDCVDPNGRLRHLRSQTSEAMAQVNQELLLHSCAAATISAELTKSDTKSSLLEELEQLKNQNSALAKRKLKVENDLRKMHQAMSKMVEFLDVKDDLINQSLSAVIRFGWDSVYWERGYTALHFAAECTDDPDVVELLAMLATDFNCRDDDGFRPLDYARKEDRRENTRVLEKLRERMVRDRRAQDALALSSTPYFGLPVDLTPELHAGMEAVAQLGWREIVWPRGYTALHLAATCGHLGAIKILLENIEGVALDIARVDDRGRRPIDYATENHHTEVAEYLENFDPLAQQQQQPERSKEKEETPPQSGVGSPSITGGRTFRQRKTVVRRQHTAHSTALHDEVPPEVSAPMRKICADVLNGQKQLAPGILPLHASAKVGDISAIYFLLQKGITSGSTPDADGKTAKDYAREANFADCLAVLEEEEESEMLAAAIPAESATQNAKLERELTQARQQLRALLASENMAKQDEEVRLNRQLRAKVTNLTEQLETGKSGQLVGPLTPSQVEDCLEKLNTFGPQAFRDKLIESRLSGGLGLNADEAACALEQMLCVQASRGKDPPRRALCPKCQGNVDQAAPATSSTTASADAPSTQDGPVAPKGASKGKGPPVPAGKGVPAGKGPPVPAGKGPPVPTGKGPPVPKGKGPPVPAGKGPPGPKGKGTLDATAGKGGKAKPALPGKGAEVSNKPPKPVKSLWWSKLKFEQMKSQKTVWHDTSTFHSQIAALLQGELMDEFMARFAKETTRQAKPKPKKREGEDKDKKKKKASEGLRVVTDPQLIVGREAAVKALPDPSAVGKAVMELDEVILSASLLEVVKHNCCPTPPQLMQLQELRKENPVTPWALPEKYMWQLGRIPAYQQRIDCWLFVRTYEELVTQYNAALDAFLGVIDTLRNSTCLPLFLALMLACGNYLNAGTNRGDADGFDFDALTKLETVKDNDGKKNLVSFVIEVFFGKLDTKGYFAEAASAFGRDLTRMLLNIRRRIQRDSDGSEKLEKSVVHNIEDFDALIKALNDECDHRYESLQMCLQFFDDPADPLRTVLAVDFLNAKEKLKKLVQKKEKCRSTFADLQTYFNCSPGMTSSDLFMLWDNLLIPGDMVVNKSEAMKKKFIVPMFCAGKLIDKESMEVLWDIRRPGGKKKRRSRRDSTQTLRSRRDSQDD*
>HemSpeSG2012SG2015001503_rbh_TGME49_206430
MRQLEQENRDLLLAGSTADSTDKEHRIHSVGDSRSLSRHDSRNRLELLDALEKMRIERNKWKEEKKEFLAADRMNIKDKQCLEDRIRALEKNKMEQKQCFENEMNEIRVLAISNSEEQQRLQGQIRAIEENTREEKQRFKNEIRASEESNNEDKKLLEDHARALEYENTQLHIDIQILRSNINEQLQAFEEARLKLVAPIESTVRDKRDHTGPVNDKISTIVHEIGSAALLNAKEIEALNVQHAIMVTQTQALEDANTKARAYCTEAEKREAALNERIRKLEKYYDENKGTHGRLAAAEAERATAKTEHMKCVERITELNESHEALLNRCTELEEEVEQLRHHVTLLEGERAQTLAEKQNMNAVAADLHQQKVLALLEEKENDNKLARQQLDSQIERYVSKIYELEEANDRFICRIEMLEHELNERDGNKSELVSCSNDEREDAVDNLHEATPSDGDVNEQPESLHPARRDGDPVPAPVGARTLREESQFAFDQMVQRMSQVRADAAAEVCAMKEEKELGIMAVKRELHRVESSKDADILKINVLSSENDEAKKRIKQLLDGQRAQKEEIARCHSAVEAETERFNDTRVQLITNALRMVVTKMASYLTRQSWDAFVKVRNMTNLVGNEDEENEEEEVETYGADPDSEEQWSTMVSSGRLSLQMTCLQESTSNLNACGHNMSNTLNDFCRSLEIVRFSFPEQWNSSVYFQRFIGKLRACAKKVLNKASIVCALSERSFVSLDTLRGAVTERIFAPRLRRLDYIMLHTGFSALKQHQVNSLKETNAIALERFAEEEAANTELLRGSSDTVTSVITSQRDVFAGQPKSMKEVHMLLDSIAERATLKANGEADARDSVLSSIVSVQLSASVSDPGKLPSNNESDAFGNRQLLGFAPPVRVDTTEEALASDSIRVDKGQPVLTVDGGNMGEAGDDSNTMAADAAVTATNTEGVEKDQPPPVVVGKGPPASTSKGLPVPGSKGPPVPVGKGRPPPTSKGPYVPLGKGPPIPTKGPPVPAGKGLPVPASKGPPVPGGKGPPVPDSKGKNSSAKGGKGKAKGMPVADPGPKPPDDVVGKKFLWSSLTTTRYANSIFEQIQKANAATNEVKALTPAEIDAMELCNVPSRSSATPPATPTGGKNVMKIKVNFDTLTRLFFKKKEEAAVPTAIAIVSRRSSVLSVLEPRRSGNVEILMSGRNVTLEKVQRVVTDLDLEALPIDTLQEVLALFPNPEEAQTLKNADIGTMPRGEVFLLGLLDILDFKNRALACIIRGTFSQAVCDISEEFNCLYSCCRKILDSRALVCIFGIILQTGNFLNYGSNKGAQLGFALDTLSQLSRVASPVEKNVSLVHFIAETAWCESRESLKAALDDLSGCLDASKVDFMDACRRSNDAEKDVRRVEAILEKMNQPPESSVESRFSTMMQNFTQEGRAQLVQLQERRDALQKLMPQVSSTFGERVDTPITESLEKLGLFRRDLQNALNANHERECKRKTRLAREKHNAVDRKKREERRLARSRSVL*
>HemSpeSG2012SG2015004753_rbh_TGME49_206430
KGKGKGKGPPPPAPKAMPPPPGARKPAVVPFAGVKLRPLFWAPAQSSGSNSIWSSLMTTDCDKEQEKELEYFFLPKPDNRHTNIFQRRDSLKFLSVLDFSRQQPLAIQFRSIPRPAELLTIFEEGNHTRLTPDQALTLLKEGFVGDDVLTQIRTLQRFHPMTPLGLPEKYFMALSEIPDARDTLRVWVFIANFQLETSPMFEKLTAVRNGANGLRTCQEFSTLFSRLLTAGNRLNAGSLRSNYKAFSIESLPKFVELKSTDGSSKSLLEIVLKKVGGNMLSAIRSLYPIVEDSCVCMKDLEEQVKSVENEAQVLRDRVFGPDSTTKWHRCVADAEAALARKDELTKALQDAKDAVRQAMEYFGVPPTKPSEEFFRLWEQFLAQLIALSK*
>HemSpeSG2012SG2015008070_rbh_TGME49_206430
MLEATNEEPREVEWDTAEKFIIELSSMPQLPLRLRLWHYLLAFDERCAFFESAHARMRDACKVVRNDEILYNLVRHALSMGNYLNAGTHRGRADGFNVGILPQLKNVKSGGQEKGVHTLLDFLVAECERVHPASIGTLFLPAGVLDIVAKAARFKLQDVRAELNGTMSLGTSLSKQRNMHKLHDMDSLRVRGNALDEKCARLQELQVAMNDTDSLFKEVKKYYEMDVEKTTEEFFGIWETFLKDIQKSFQAYRARSASDTPLRRRSSAPMMRRKFKIAKEIQDCREVVVTKPSAEIVFLLLCAKPPFLYVYFLFLFSTPYFLSVVFLHHRYTLFLRGSYSHQSGLEV*
>HemSpeSG2012SG2015008436_rbh_TGME49_206430
MLEATNEEPREVEWDTAEKFIIELSSMPQLPLRLRLWHYLLAFDERCAFFESAHARMRDACKVVRNDEILYNLVRHALSMGNYLNAGTHRGRADGFNVGILPQLKNVKSGGQEKGVHTLLDFLVAECERVHPASIGTLFLPAGVLDIVAKAARFKLQDVRAELNGTMSLGTSLSKQRNMHKLHDMDSLRVRGNALDEKCARLQELQVAMNDTDSLFMEVKKYYEMDLEKTTEEFFGIWETFLKDIQNSFQAYRARSASSSKAATGRRSLRRHNTVCYSREPTMSPDGAEDGKDALVTRTPHSTAGGDKPFRRCSSVPMMMRRKFKTVGERDNNDDDAVSAGRQSPRQASTSPRREKGES*
>HemSpeSG2012SG2015009129_rbh_TGME49_206430
GKGPPVPPGAGKGPPVPTGTGKGPPLPGGKGGPVPPVGKKGPKGPGKGGAQTADESKTLQLRWVKTGDEIDNENSLWADADNLQVAGKIDVAELEKFFAKKTLASTPAETPNATPRKLMLTDSKRAMNINIGAAKLTKTGMDAFIQALLDLDETVIDEETAEILLSVDGSGTFNLLPTPEEAMATKEYVDSGKDISLLDKSGIFFVHLSKVPRLAARLRVQLFRLTFEHKASNLEKIFGYLTESYGKLHESANLTIVLHTVRHVGNLLNVGTARGEAQGFRMESLEALSTMKSSVANMTLLDYIVMVVDKTEPTCVSKLHEEMKVLALSSRVEVPQLQQDISEIDRGGTQSLATVQSADPTDILSQFKPFLEQAKGRVAAMLETHNALKQKFVDLLQWFGESPARAKSIESHTWLGLIHNFVEKIHRLALEQEQKRKKEARLIEAKAKRDTRKLETPRTPMSDGSRTPLTSPTPESDFLSPRVRNSPRLAQTRRLRGISRRITAMHEAVGEASSKMMEETQIHAFDWVVSGNMHFVGYRNVRDQNDAFNRQRVDALEFVSTQRSTR*
>HemSpeSG2012SG2015009303_rbh_TGME49_206430
WGGADEAGEADDGSPAGSPLVQLFAKGKPGKPGAPPLPGKLGKPGPGSPLAALFGKGKPGKPGETGEVGEWGGADEADDGGQAGNPLAQLFAKGKPGKPGKPGAPPLPGKLGKPGPGGPLAALFGKGKPGKPGMKGKPGMEDGDNDLGDFKPPKPMKPLWWQKLKYSQMKTECTVWHDSGTRKYIEVMFALLQNELQDEFLTRFAKEDSRRADAPKTTEEPVKKKAAVQALRIITDPQLVVGREAAVKVLPSPQIVATAVLELDDEVLTTSLLEVVKNNCCPTFEQAEQLNQLRKENPLTPWALPEQYMSELILVPMYQHRVDCWLFLRTYEEQATYCDVALDAFLKVVESMRESQTLPLFLALTLACGNYLNGGTVRGNAEAFDFETLTKLVTVKDNDKKKNLMSFVIEVFFGKLEGDTAVFADEASAFGRDLASMLLNVRRRIQRERDGTEKLEKNIGYNIEDFDQIIKTLNEECEMRFDVLQTVLLNIEDPADPLRTVLLPEFQQAKKAVGELVVKKTLCQSKYAELRQYFNVPETTSSTEFVMMWDNLLIPGDLIINKTDVMKQKYMKPLFCTGRIIDKEAMEILWELKRPGSERKRRRPRRSMQSKSRPSQRRKSNLGVIRSSKSGRRSIVGNARPSIVVSTGE*
>HemSpeSG2012SG2015011281_rbh_TGME49_206430
GKGPPVPPGAGKGPPVPTGTGKGPPLPGGKGGPVPPVGKKGPKGPGKGGAQTADESKTLQLRWVKTGDEIDNENSLWADADNLQVAGKIDVAELEKFFAKKTLASTPAETPNATPRKLMLTDSKRAMNINIGAAKLTKTGMDAFIQALLDLDETVIDEETAEILLSVDGSGTFNLLPTPEEAMATKEYVDSGKDISLLDKSGIFFVHLSKVPRLAARLRVQLFRLTFEHKASNLEKIFGYLTESYGKLHESANLTIVLHTVRHVGNLLNVGTARGEAQGFRMESLEALSTMKSSVANMTLLDYIVMVVDKTEPTCVSKLHEEMKVLALSSRVEVPQLQQDISEIDRGGTQSLATVQSADPTDILSQFKPFLEQAKGRVAAMLETHNALKQKFVDLLQWFGESPARAKSIESHTWLGLIHNFVEKIHRLALENPNPRIRLGRLRQHALCGIQKRSRPERCVQSSTSRCAGIRLYTAFYTLIRHPYCPGHTSHELLEAPNRNDAGIHAPGHLTRVRIIPALQREQAVVTTKRVRYLRLAENRRLVTVTSKA*
>HemSpeSG2012SG2015015669_rbh_TGME49_206430
ALFGKGKPGKPGMKGKPGMEDGDNDLGDFKPPKPMKPLWWQKLKYSQMKTECTVWHDSGTRKYIEVMFALLQNELQDEFLTRFAKEDSRRADAPKTTEEPAKKKAAVQALRIITDPQLVVGREAAVKVLPSPQIVATAVLELDDEVLTTSLLEVVKNNCCPTFEQAEQLNQLRKENPLTPWALPEQYMSELILVPMYQHRVDCWLFLRTYEEQATYCDVALDAFLKVVESMRESQTLPLFLALTLACGNYLNGGTVRGNAEAFDFETLT*
>HemSpeSG2012SG2015017286_rbh_TGME49_206430
GKGPPVPPGAGKGPPVPTGTGKGPPLPGGKGGPVPPVGKKGPKGPGKGGAQTADESKTLQLRWVKTGDEIDNENSLWADADNLQVAGKIDVAELEKFFAKKTLASTPAETPNATPRKLMLTDSKRAMNINIGAAKLTKTGMDAFIQALLDLDETVIDEETAEILLSVDGSGTFNLLPTPEEAMATKEYVDSGKDISLLDKSGIFFVHLSKVPRLAARLRVQLFRLTFEHKASNLEKIFGYLTESYGKLHESANLTIVLHTVRHVGNLLNVGTARGEAQGFRMESLEALSTMKSSVANMTLLDYIVMVVDKTEPTCVSKLHEEMKVLALSSRVEVPQLQQDISEIDRGGTQSLATVQSADPTDILSQFKPFLEQAKGRVAAMLETHNALKQKFVDLLQWFGESPARAKSIESHTWLGLIHNFVEKIHRLALEQEQKRKKEARLIEAKAKRDTRKLETPRTPMSDGSRTPLTSPTPESDFLSPRVRNSPRLAQTRRLRGISRRITAMHEAVGEASSKMMEGATEDKRNSADGFAVEKSPQKGETTTLIGGVSGGKKGEIAMENIIEANEEALGETSVMPAVTGAEPQKKGEGPPVPAELHGGKEGPTTGRAKEETPSFLDGSLADQRRNSEPPANIDGLKEETREGGGITREGSIVSKPQKLGKSPPVPVGLLGAEDGKSPLSVETSDAQNAGHPGAVLAEWLDAKKSLQSSTDNDSAKVEEEDATSLK
>HetRotSCCAPK0483008512_rbh_TGME49_206430
YGKAGGKGGDADAGTPARRKQDQQAKPMKRLFWNSFVLDKAAEAQRSTIWAAIERAGADTFDAEELERLFGESKTRDDREGVWPRPAAAAPLRGDPAAAGLRDAGEAPPRGGHGAGGAEMDAVKLNKDQVELLLANAPPAEEIAALRRAQDDAANDPDGAPPPWDVAEAFVLRLSEVPSFALRLQIWAFGNSLAEHLALFRSVATEVREACRVLRSSPEIRRLAGMVLSVGNCLNAGTSRGGADGFSVDALLQLRTVKAPQQGGGTLVDFLVRQLERAXAXDAAFAEDGEAAVVRRAARHKVEDLTSELAAYKGQAEGLVRRALSSRDDHLATWGKKVGAALQELAELQELFADGDADYKSLCSWFHEGVSRPARPPDEFFGVWDGFLQAVRESLEKIYSGGTRMKATIHRPIQQLVATLTSQGX
>HetRotSCCAPK0483024368_rbh_TGME49_206430
XKGKGKGEAKAKAGAPKDASAQAKAHQMAKLAARVEKLTAAVPGTLWADFGLDEGIDVNHSMLASIFAWGSGNAGVGKSKEAADAKLSLTSSSRAMGICVGLHPLRDFNLQQIRDAIMVLDGEVLTQTATDLLLTCDAKSKETTVLPNAEEIEAAKAYCKSGQPLENLDDASRFLVAVHDVPHLHDRLLLHQFRGCLNQCLGTIRSQLDTMTSALLEVRQSKKLAAILILILRTGNVLNDGTARGDACGFKMNTLMQLSTLKQVGDASVGMLTLVDHITELVAKQKPELLELAEEMPSVHLATRVELEDVRVNIGQLRADLKRIQASGCLEDDGPTDERVETDAYRTIAPQFVHSTGLQVDEMDGMLAKAHETFKEVATFFGEEPGPRNKVLAHEWLGFVDHFVQDFQRSIKDYRAREERE
>HetTri001545_rbh_TGME49_206430
DGPASLTAAPEMFAHGRDSRPARDTVPPLAFDRAPLTFDRALARFDRLGLGAVDLGTPRDLVTPRDLVTPRAPRGPRDWDLPDSLRQVGAAGGLGTGRSLRDTSIAESKTLGGLSENASSDLSLRALAGVPSTSSSQADTSRTAAAAFADAASGAGLGSAAWGLPSGLGARSRQRSCADARGARGSNVVDMIRARVRADSDIDSSPPVSSRASSRHESIDENAKPLYSSNGASIFDNAISTKGGLSGFSGSILQEREAPRPDRDARLGPPLRELPSATAAGSSLRSAELLTCGACSCSAPGTGSAALPAREQPLCRSCRGACDAGAATEATLISPSERTGDSGVAFAPQARDLTSPDSKRRLAREEERHCEVTEALRERVAILEAALQKRGGAPGGSASPTKAKEASSSQAASPNKVAQTPEHKSGAGTQKGETTPEASAKGGQDTPSTAAPTTPPKGKGKGPGKGKAVPPPPPSSGKGGVSAGASPQGSAKDATSPAGKGKGKGKAPAPPAAGGKGAGGKGGAAGPAAVVRKAAAVKPLKRLFWNSFVLAEKDSEQKRSTIWGVIEQDGGDGFDQEELERLFGEAATGRSAARKSAEPKEAGRTRQQRARLFEEQRRRQICVMLARLPAMEVTVNAVSEMDVERLNKDQVDLLLANVPSPEELTSLRKAQAEAANEPGEPPQWDVAEAFVLRLGEVPAFTLRLQVWAFHNSLAEHFDMFNTVAFEVQAACEVLRTSPRIHRLVAMTLSVGNHLNAGTPRGGADGFSLDALLQLRTVKAPQQGTLLDFLVRQMERAQPGGLDETFAEDGEAALLRRVARHKFEDLSSELTAYLGQAEALSRRTTSSGDERLVVWGTQVQGALKDLAEVQEQFARAEADYKSLCSWFHEGASRQPRPPDEFFGVWDTFLQAVRASLEKLYSGGTRRKAAIHRPFKKLRELLTVPQGAADGAP
>HetTri008630_rbh_TGME49_206430
KHMQRVASEPVVGKGASGSRQQSQSAAAMEQAGDVQSVSDKSRTARRATSLGGDEGEAAARRREVEASAHQTAPEARVTERTARGHRTPSESKSRPVSPAIETAKAVTKTTQENNRQDAGQDLEPLGMSSRAPEQSSRAPLAFHRETSTGCSTPEPTLVTPRTRWPQSAESSTGAMKLADLGQSQDPHLALWHDVQLRHGPSPEQLQAEAEVAHVEERGEPDGASDAPVHRAPRTWVSRQSSVENDAAGTLVRSTEGGTSARPILRHVPHGTPAPPSIHGDDFAQPHSESKPPGVHKHVQLRHVPEPGQASEAAAPACHPQGIDIAPTCDAEERVHRTLRMQGARQPAVYTAMTNSAVDGSQGCASEREGDPSVRRHVHLRPVGKSGQPPAEAASAGVQETEPGPGDTAVHRALRMWASRQVSVENSAAAETVGSTERNTSARPSRCSIEHNFSHVQNGPDTEQYVQHPGAHWHVQLQHVPEPEKTSAAALASSQADTSDVHGMQGLTQPSACAAMIDFIAPCVPARSALRSALSNVDQALRAASSSSGAQESVDPGVRWHVHPGPGQMPAAAAPDCMQEKEPKASDKPVHEAPRNWVSRQGSLQSSAAEETACSTERDTSARSSPRAVENNLSELXRXXXXXXXXXXXXXXXAELSGARWHVQPHHVPEAKQPPVGTPAHLYGDTSLEPTRDADLRDTAGMPGVRRPAVNSGTWNSDVDSTDSEAQAYSAWGNVEQTLPQARTSSAAEESGSLGVRCQPQQMPATPRVKHDLSQQHTAQDTEQVAKPPGTAYQAQPSRSSPTHDVREAQPALALRKVFDHGGWSPSSRRKSAASASXXXXXXXXXXXXXXXYIQPANPRVSQGGEAASPPYSERSVRSGCMSEFWSPERQPAGVDLGISAREHHFIGTPQRVPREHQAGAACQPPKGAMVETTGRSAAASSPLHGHDLVAAAASLQLKRKGPSKWVRRGTLEEVLAGSMANDAEVCTNQLRPTMSSGEAADKHAKSTAAHIQPQQTSDLELSSISSLVSLHETQPAAALREFLECNGWSPSSRRCDEQRLASRRQVGPLSGSDYGRSRVKQPHWVEVPVDSPVCTPSSRRSMSSSRNGGMIEGTDVKCNAQQASQDAAAPTTEITRARQSLRRVAALHSLGMAAQPVRDALNAGRPAPNHPAAREERQTDSRAVVILDIPQRADRDSAEDSSGVMSLADFTRSPSAAANAQMCERRSSATGQLLRAPSQPEAARSPRKLARSTAPAPHVQEQLXXXXXXXXXXXXXXXXQLRLPLAALARAGSQSSPGRGMAQLSGIEEQLGPAELWRSPEHRPELRLNMERLRCQSARSEGSLSGSGTPLTGRGRVLRLSRSGSPSSTDVCDSPSDGYNKQWILERLVEAGALRQLAVSNGKPGGTRGTSLVLADQRHDSSSPVSPRGASLQVPFLGPGVPASWHSARLPPETTQGHPRSSADGPGAVPAESTWPTWLPSSTPPEDSEKQSAPPSPEAWHVAKAAELGRLVQLLSAQGQELDLDALASKLQAGLPVNGPTSASADAGQAGAKSGDGIQEKGSTGPEEAAQCLPSPVPAKPKSPAEPPAAPKSPEKEPGKTSEASPPPLKKGDAAPAPPRKGAGPPSKGGPPPKKGGAPPGKGASEPRKAEVKPKIPLKKLFWTPINVESGGELTIWEKIHENGAQFDTDELETRFAEAAGAFGASPLKRAMSDVGLEKARKRQLFEEKRRRQIWFMLALMPERSQLPGTIAAMDDDVLEPEKVELLLSTLPSPEEEEMVRAALRDTQLAEGEVWDDPEDFVMLITAVPQYAMRMQVWSYLNMFEVTMSRLTGAVDDAFAAADFVQNSARIERLLALILYVGNYLNGGTPRGRADGFDMDTLSKLGKLRSVGEGTLVDFIVGQMESRFPGLLHEMFSRSGEFESIHRARKHKMTELAEELASAARQAEGFLQEMDRCDLGVDEPLARRRGEVAERLEQLAEAGQRFTTWSERYASLCAWFRMGAAKVKPTDEFFGSWDAFLLDVRKALEAHERHRRAQRARDRAGSQQTPRASRRSSREGGLQTPRSAGPPARRQQLARISRVRLSPDAGQAALQVRAVQSLLTQRWCWLRNACHDTLCRRRGRHALQQHSVSFTQGGQPCGEPLRSVRLDGRCL
>HetTri022277_rbh_TGME49_206430
LTTSSRAMGICVGLHPLRDYNLQQIRNAIMALDVEVLTQTAVDLLLTCDSKTKQPTVLPSTEEIEAAKTYVASEQPLENLDDA
>IchMulG5001092_rbh_TGME49_206430
MKIKIFKNNYQSKITQISTNINNNNNTNQSNNTIQPQPSQNNIPNTTIPPSIEIPPPPSMGVPPPPSIVVPPPPSMGVPPPPSMGIPLPPSMGVPPPPSIGVPPPPSMGVPPPPSMGIPPPPSMGVPPPPSMGVPPPPSMGISAPPSIGIPPPPSMGTPPPPSIGIPLPPSMGVPPPPSIGVPPPPSMGVPPPPSMGIPPPPSMGVPPLPSMGISAPPSIGIPPPPSMGIPPPPNSIPPLQNNIPPPPGCIPPPPFGIPSAPGSIPTPPGGIPPPPFGIPSAPGCIPTPPGGIPPPPGGIPPPPVGIPHIPNGLLPPPPGGLPPPPPGRLPPPPGGLPPPPGGLPPPPGGLPPPPGGLPSFPGGIPGLPGSIPQMGGVVAKKKRNPPVQMKNLLWNQVQANNIKNTIWEIVDDEQVKLDEQFLNEQFEKPALITQSQIKQANTKAGGSAAAVQIIKKISLIQPDRTKVLEIILQKLRMSPPIMANAILTVDEKILTLSTLQSLNNIAPNKEECDQVSIYIEGGGQIDQLATPERFILEIKEVKGYHDRIKGLLFAKTYEEMFTDLEPKVKKMSDGINFLKKSEKIKEMLQYVLAIGNYLNGQSIRGGTYGFKLDTLLKLSEIKMKDNRTTLMMYVVEIIEKKFGLIITEQEEENLQCLESIPISILVTDLNEIKKQFRSMQKAIASQTELPQDIISEKLKGLVSEIEQRINLNDNKIKEIDSLYKETAVFYCEKVSEPSEKFAEKFGSFFRKAKREKIEKVKIDEMKKKELLKLQKDNKNLNNNAQNSK
>KarBre000365_rbh_TGME49_206430
XAEPVRRMQRVIPKVQVKRLFWDPLIITDSKPTFWSQISPEDNKDEKVADTATLDKLFNMENAAPLAASAAGMPLSPTSPKGKEKKLKVLGSKRRKEICIMRACLPRLPVLRLALVHMNKDALTTDQVEVLANSMPSEAEVKDMEKAKFDHDEELKNGSCFWDVAEEFLDNLLSIPQLELRIKIWGFENGFPEQLGFLKKAHGVISAAIQCVRDSPHIRHLLQIALFAGNYLNGGTSRGCADGFTLDCLSQLQTVKMTPTEKKGGTLVDYIVWQMERAHKGDLAKMQGPGQECELLKEAARHGLKDRSSETGNLAVRQRLLEIVRTHCKEDDDHEGVSAEESDAPAPDALAAERAAAEAKGAVAEETPSEAQR
>KarBre001916_rbh_TGME49_206430
XGPHCSILFCPSSGEQAPNEMLTLLRNAFTEVMGHVSQCQSQVGGCAWEVGCYAFDAPCQSRFGCCAHDAPSGAVGEPSAADFGMARRCSARGHREDVEESCDAEVARALKGVDWWPSASHALKLEVATGTKGVPPAPPSPATSTHPSNSDLGSEFCSSKRMRSRSNDEFGVPHYNSSAMYHMISTPSNTTRSTGCDSDQPVTEATLSDWDWNDDDLNEQIASNIAALRENTFIGWYEEESDAQVSSHFTSSAVNVDGDSAGSREHTFSDLLDKAYDTAELQSQSEPLPTLLRCIGRGHDGCCARGSSDKVAALKLHSTLVAERTLGEDSRCGHFQQGESIDKPTQVFSLDDSTLSLLQSRVAFLTEENTSLREKNASLREKVQARLANNTALSNELQCSKLLRSWAATVIQSAERGRAARRKAAAMRETSRQTKTEEDAKTVLDSHAKERPVQKGKGKGAAPPQKGSGKGAGAPGGKGKPLPIKPDVIPSVPLKKLYWNPISLAGAPGEADHSTLWGKIHRGRKPLRTVGQSELEALFADAPSKAGKQGKSTEQHEGQKLKLRRLFDEKRRRQIWFMMASLPERNQLPDAIVKMNDTELDPEKVDLLISNLPTPDEESMISAAMRDTVLEDGEAWDVAEVFVGMLIAIPQCALRIEVWGFMNSLPNNLSVLSNVLDDLQEAFNVLQKSSCLEKMLALILYVGNVLNGGTPRGRADGFDMDTLTKLGKLKASDKDFEGTLIDFIVKQMQQDDPGMLAELFAPEGEFHVLHRARRHKLGESQDELGCLIRQAEEYLQRIDNQAGPDESLAHRKEKLLEHTTKLRNLKEGFDELRERYAALCAWFCIDTGKLKPTDEFLGLWNTFLLDVKKGLESLDKKQRAVCKLTRRPDDRSASRGASQSITQSRLRRSSRQASLSPESSQGTASRTSSTDQGVDTEECVEIKELHSGQD
>KarBre002057_rbh_TGME49_206430
XGPHCSILFCPSSGEQAPNEMLTLLRNAFTEVMGHVSQCQSQVGGCAWEVGCYAFDAPCQSRFGCCAHDAPSGAGAVGEPSAADFGMARRCSARGHREDVEESCDAEVARALKGVDWWPSASHALKLEVATGTKGVPPAPPSPATSTHPSNSDLGSEFCSSKRMRSRSNDEFGVPHYNSSAMYHMISTPSNTTRSTGCDSDQPVTEATLSDWDWNDDDLNEQIASNIAALRENTFIGWYEEESDAQVSSHFTSSAVNVDGDSAGSREHTFSDLLDKAYDTAELQSQSEPLPTLLRCIGRGHDGCCARGSSDKVAALKLHSTLVAERTLGEDSRCGHFQQGESIDKPTQVFSLDDSTLSLLQSRVAFLTEENTSLREKNASLREKVQARLANNTALSNELQCSKLLRSWAATVIQSAERGRAARRKAAAMRETSRQTKTEEDAKTVLDSHAKERPVQKGKGKGAAPPQKGSGKGAGAPGGKGKPLPIKPDVIPSVPLKKLYWNPISLAGAPGEADHSTLWGKIHRGRKPLRTVGQSELEALFADAPSKAGKQGKSTEQHEGQKLKLRRLFDEKRRRQIWFMMASLPERNQLPDAIVKMNDTELDPEKVDLLISNLPTPDEESMISAAMRDTVLEDGEAWDVAEVFVGMLIAIPQCALRIEVWGFMNSLPNNLSVLSNVLDDLQEAFNVLQKSSCLEKMLALILYVGNVLNGGTPRGRADGFDMDTLTKLGKLKASDKDFEGTLIDFIVKQMQQDDPGMLAELFAPEGEFHVLHRARRHKLGESQDELGCLIRQAEEYLQRIDNQAGPDESLAHRKEKLLEHTTKLRNLKEGFDELRERYAALCAWFCIDTGKLKPTDEFLGLWNTFLLDVKKGLESLDKKQRAVCKLTRRPDDRSASRGASQSITQSRLRRSSRQASLSPESSQGTASRTSSTDQGVDTEECVEIKELHSGQD
>KarBre002075_rbh_TGME49_206430
LKCPDCGRRYKSLAARHQPSLVITVRHYRRTTRMLGWLQDAVTETVGQVSQSLSDSGCCSRGLQEQYDTELAPTQGDLDEWLRDQDEWLEGGLRKPAPKLSPXXSLGAQSDLGALSECCNEFGLPRCNSNTMHDSNADSTAASLRGRSLQSLTTESILSDWNDEELNAQATLEKAETTDSSFVGWCEEGPDDQDDEHAAETVVNVDGYREAIEHGARCVVTMDEENKIPRELTLSDWYDIKEMDAQVNKNLASMDDNGKFINCMSLPRSDWLSRGHGPSGFESVITEHYVFEDSSSSEKLVDCRELASRSAPLPRLLGRISRTRSFCDGGHCDKAKVESHDLHAGVKADPSALCSRGRSLPTILGHAIIEENAVGEGRGLAEKRTEYGAPDEGHFSKLQTQLDSLTREKASLVSELEILRRRLAANSTSENATFEHRQCSECLRHWAAALIQSAERARMARRRASALREARCQAKAEKTSKTFAQSPAKGAPPQKGKGKGAAPMPKKAAKAGKGKPMPIKPDVSPSIPLKKLFWNPISLEWTAGETHTSTVWGRIHQAGASFDENELESLFADAPSRTRKFGKFGEQHNSQKPKVRQLFDEKRRRQIWFMMALLPEQSHLPEAILKMNDAVLQPEKVDLLVSNLPSPAEEAMINAAMRDTALDDGELCLDLAETFVGTLIAIPQHALRLQVWGFLNAFPTNVSALTHVHDDLQEACEVLQKSVCIEKLLALILYVGNYLNAGTPRGRADGFDMDTLTKLGKLKAKEFGGSLIDFIVKQMEEHNAGMLGAMFSPQGEFEILHRARRHRLNESKDELVVFVRQAEQHLQKIDNLSGPDEWFMHRREQLMDQAKNLSNLREGFDKLEKRYAELCAWFCIDSGKLKPTDEFFDPWNTFLVDVKKGLESLEKNKRAASKLSSRSITSKTFLAALSXIIMHPGLVNTHDDNDDDDHX
>KarBre002597_rbh_TGME49_206430
MLGWLQDAVTETVGQVSQSLSDSGCCSRGLQEQYDTELAPTQGDLDEWLRDQDEWLEGGLRKPAPKLSPVQGDKDWWSRAQVAPARPARPAPSTPPSNRSLGAQSDLGALSECCNEFGLPRCNSNTMHDSNADSTAASLRGRSLQSLTTESILSDWNDEELNAQATLEKAETTDSSFVGWCEEGPDDQDDEHAAETVVNVDGYREAIEHGARCVVTMDEENKIPRELTLSDWYDIKEMDAQVNKNLASMDDNGKFINCMSLPRSDWLSRGHGPSGFESVITEHYVFEDSSSSEKLVDCRELASRSAPLPRLLGRISRTRSFCDGGHCDKAKVESHDLHAGVKADPSALCSRGRSLPTILGHAIIEENAVGEGRGLAEKRTEYGAPDEGHFSKLQTQLDSLTREKASLVSELEILRRRLAANSTSENATFEHRQCSECLRHWAAALIQSAERARMARRRASALREARCQAKAEKTSKTFAQSPAKGAPPQKGKGKGAAPMPKKAAKAGKGKPMPIKPDVSPSIPLKKLFWNPISLEWTAGETHTSTVWGRIHQAGASFDENELESLFADAPSRTRKFGKFGEQHNSQKPKVRQLFDEKRRRQIWFMMALLPEQSHLPEAILKMNDAVLQPEKVDLLVSNLPSPAEEAMINAAMRDTALDDGELCLDLAETFVGTLIAIPQHALRLQVWGFLNAFPTNVSALTHVHDDLQEACEVLQKSVCIEKLLALILYVGNYLNAGTPRGRADGFDMDTLTKLGKLKAKEFGGSLIDFIVKQMEEHNAGMLGAMFSPQGEFEILHRARRHRLNESKDELVVFVRQAEQHLQKIDNLSGPDEWFMHRREQLMDQAKNLSNLREGFDKLEKRYAELCAWFCIDSGKLKPTDEFFDPWNTFLVDVKKGLESLEKNKRAASKLSSRSITSKTFLAANCHHDPSLRRRSWQQIVITIHHF
>KarBre018036_rbh_TGME49_206430
PGLSLLDLLVQLLEEQKPDLLNVAEDMPRVQAATRVELKEIKNEILTLREDLQSISASCGEEADAVLRXVGRAFIARAEGPL
>KarBre021852_rbh_TGME49_206430
RCEADSGVQGVSLAFRAIALCEGMQRAPGMRPPQVPMIRFPGAPQGGNPLEAALADELKRETSAIAATRPGYREEDSSQAPAAKLPAGAAASDAPGENVGSQAWLMEWKRSSSTLRSRSEAHRRSKILLTDGRKPMLWLCIEKIVVLIIFVTASHFLRNYSYGNAVIIACAVAFAPINAGMLMTLVAFREKAVNQLAESKRSRHPGRGRPPPGVAPKGKAKPKPKAKAAESKPQEESRMPSFSPSVKVRQVFWSPLRIKDTEEQKESFWTQIRKEVLQDRDSYNIDAGSIEDAFKDKDPMLATITQKLPSGKSYMKVLSDARRKQICVMFPTLPKPEELKLALLNMNQPPADKLNRDQVERLLLNMPSASEQKTLLQTDDDAELDPAENFLKALLYLKLRLQVMHHENTLREQMQVIEDSQKALSLSMNFLRSSKGIRNLLTAALFTGNYLNSGTPRGRADGFAIDTLTQLRDVKMNDSLGTLINYITDQMERKHPGELTEIFALDQAGQAQADCIKQASRCNSEEVMNQLNGLMRQTKHLLDALNKHCSGTAEEEESGSTDIQSSEVAFGADAGHMRRQLSPFSEADDEQEENQEERKRFRPHRDKFVGYVKELNGLNEQVQDTHKDFKMLCEWFHVDQNSGTRTSDWFFDIWDRFLCDVRKALRERETREKLKSSAQLRRDALSNCGPSTPRPGEFSPKRTITPRSQFRHSWPSKQTLQNVGNTARMARRDSGISSGISRFREYNDMYKRRSTISGTGGITPRMLQNVHTNFARAQTQPLSG
>KarBre051313_rbh_TGME49_206430
XKGGGKSSDADLAKPKIAPGKPMKPVWWTRFVMGQQIKKGETIWDEVNDDMELLPISVLESRFAKNAIAPKAKPKADGAEKKEEVKLLRIITDTNIVVGREAALKQLPPANDVARVALVELDDQALTVDFLRVVAEHACPTPPQMTQLREERKKSPNVPLALPEQYMWVIGNLPAYQQRLDCWQFVRTYSERQESYVDXLAITDFEKVVQCFLDSEFMPSLLGLILATGNYLNGGTNRGQADGFDLEALDKLESVKDTAGKDIRHFILDVYFNQFPDKAAVLIEELNPALMNITRRLSKDSXEKFSKSARIAIEDFDKVVNALRDEFISRHDTMKMILEYFEDPADPFRLRMPEEFARAKEVIDDLVHQKDAAKALYGKLLDFFKVTGMKSEKFSMLWDDLLIPGDLITQKGDKMKKEFLIPTFCRQKAVSMEDIMVLWEFKDLDSREKSAAKSPRRGKARTGRRKSAARAAAVEDGEDGSPAQAEKSPGGNAKGKGKPASPPGKGAPPGKGAPPGKGAPPGKGAPPPAPQADAAEVSSPQTEAPASPSPGGKAKGKGKLAPPAPAAATDSANPSPTASPVNSPREGAPASPSGKAGPPKGKGKGKPPPPPAGADXIMNPNGWTLTVGDYV
>KarBre052261_rbh_TGME49_206430
INSKQHNEVDRVRLGPTCNRGNAADWDWNDDDLNEQIASNIAALRENTFIGWYEEESDAQVSSHFTSSAVNVDGDSAGSREHTFSDLLDKAYDTAELQSQSEPLPTLLRCIGRGHDGCCARGSSDKVAALKLHSTLVAERTLGEDSRCGHFQQGESIDKPTQVFSLDDSTLSLLQSRVAFLTEENTSLREKNASLREKVQARLANNTALSNELQCSKLLRSWAATVIQSAERGRAARRKAAAMRETSRQTKTEEDAKTVLDSHAKERPVQKGKGKGAAPPQKGSGKGAGAPGGKGKPLPIKPDVIPSVPLKKLYWNPISLAGAPGEADHSTLWGKIHRGRKPLRTVGQSELEALFADAPSKAGKQGKSTEQHEGQKLKLRRLFDEKRRRQIWFMMASLPERNQLPDAIVKMNDTELDPEKVDLLISNLPTPDEESMISAAMRDTVLEDGEAWDVAEVFVGMLCSSNRGLGFHEFPPNNLSVLSNVLDDLQEAFNVLQKSSCLEKMLALILYVGNVLNGGTPRGRADGFDMDTLTKLGKLKASDKDFEGTLIDFIVKQMQQDDPGMLAELFAPEGEFHVLHRARRHKLGESQDELGCLIRQAEEYLQRIDNQAGPDESLAHRKEKLLEHTTKLRNLKEGFDELRERYAALCAWFCIDTGKLKPTDEFLGLW
>KarBre054592_none_TGME49_206430
AEFFSGKGLRMNAVKPPKSTTSCAADDDDDPVSPQTPGAQRARKPPAMQRQRSNDSDTAQSGQSSAILADQSASMSLLASPAATDGGSSGTDLCTFQDDEIQELTQVLSAAGISNSALSGIGKAPSVMFGGAPASFTPFDGGKGFGKGKGMSLLAMMPPPPNSMFKGNGDSNDGKAVSEPIKPATPGSADAKAGSPNAPSGNGKAAGIALIPAEGNGPEKRDLPKQDPLPPPPPKEPEKQPEKEPEKETPKPPAKGKGKGKAPPPPEAKAKEEPAPAKGKGKGKGPAPKPKAPDPKAKGKGKGKDAEKKEHKISKLKPFGWHKIQAEEGSLWAKHGSGGVEFPX
>KarBre059403_rbh_TGME49_206430
XGTTTGQHSLTKQCRSDSTAGRWGERAGGGCSFSEQPSGPAPRDVASGEAAGAALLAFSQDEQCCAGEPDLAHGRCQSAPVRRAFNGCDIGNRLSNGGCGGNVSNGSPSAPSGPARHQHAVIADPRGRQQLTLTRGLVELALKDCEQVQGSAGLRRRERNRWRKKGSASPSSSASLAGNDPGNCSSSDIGSVHGSNAGSNEVFTSHRPHSLATAAVNSLGDQEPLILSFEASSTEASIAALGDGHSCPLEQHCKGKVTAQSTEGGDWPFSETQPESDSVEPRPKRLTYSFADGEFEQSQRRGDTCTTVTCCDQAADSCLKVTAGNLQQTPDNSPAMTGSVEDTYMEARFSNSPFQLSRQNSNISASGYSERSAASVCSCSPSLSLPQAQCKSSGADGEKDIVSTLESGNSSALGIFCMGSVAAAGASVEAADVSGTSAESKASSIVSAKSEDIMPLKERLEMLLKHRTSSNSNLGKEHIAEPGRLQGADQDSKPLGLAQVVQLLQASVANAASGDACHSAPAASGTSPTAEAGQSDGSGSGAQDGESGSAKGKGKGKGKSTPPPPAAKPKASEPPPGPAASKGKGKGKAPPKAPPKAPPKAGAKAKSGGAGPRTPRKAEVKPRTSMKKLFWSSFVLDEKLLATDRASVWRMIDELGMNDFDINELEFMFGDRQSGASALFGPEDSAISKKRAPTRVQVLDENRRRQVCVMLARLPAIPETIRAVTEMDDVRLNKDQVELLLANAPSAEELAALRSAAAEMEHDADESLNWDDAEAFILRLSAVPCFALRLQIWAFENSFDERFEVFQQAATDVREACLALRRCPCIQRLLALGLSVGNYLNAGTSRGRADGFTVDALSQMRTVKASQPGTVSTLVDFIVRQLEQQSPGSLDELFADGGGAKLVRKAARQKLADLNMELTAYIAQADGLVKRTASLQDDDELGVRRQRVEARLQDLYELQKLFGEADDEYQQLCAWFHEGEGRAPRPSDEFLSLWDGFLEAVRVALGTMYGERLRRRKTIAGLSRPPLEKLKTSLSLGVDDCQRSPSASPTEDDDEDSQHHLTPKIALSRXENYTMTMRPKGRMLILSLHAVPDLRLMAVSDYSLSMTIXHREPDLQVGAA
>KarBre059701_rbh_TGME49_206430
XAVRSESLGHQAWPQMMGLDGRSPGVHSAKDGITRIALMVSPLFQDRRAVRLCSPRGRQAQTFQPQQLAPQALGSVGAGVVVXAPAAPPAPVSETVEDLPDGWESAWDSKHLRSYYFNRTTQERSWIKPTPREETVHAEPAADGSTVEVCIAVEEVSADRPTDPQLAPQVQESSVLVTVAADNNASVEGNCVSGGTAFERTSPSDAGKACLDVASELDKVHLEIGSGLEMHAAGQASEHEEASRAEKNVACEPCTDPNADASLLMSVLNYLQDTNGAQTVATPDPQTRSPGGTSEVLTVNSTPQREICKEEVHVEVSAKERSGAPHSPGATVTTPQQIESSNGEEAANSEPSKTPLVGLPVATAAAAQRSRSPDGSEISWKTASDGLVRTGSLTLSIDDERQQGSLTVSLDEEHQGSPVSARAFTDQTSQSPPREASLTSACSMQCAPSDGSFKTARSSFWRQASGESSQKAEIEVLASPQTRRELLLARNGAKRRSRSWEPPPTQSEHHCELLRAGSPAVSLTTNGNTASEMDALGSKVADSPSPSRNDRTSSVVLTPARAQFSSEGSDNRPVTSPGKGGKPLTLPLDGEPPEARSSGKGVKAQASLLAATLSPKGGPGKKGGKGAAPFAAPPPKKGGVGKGKVLEPRKPDTVPKVPLRKIFWNPINLPEVRSQLTEVVESEASKPPESTVWDKIHVEPANFDKGELEMFFAEAPSREPGRHHSHSDKLDTPRGLKGSGPPLPPPRRLDVRRLFEEKRRRQIWCMVALLPGRELLPDAIAKMDNSLLSPNNVELLASNLPTEEEMAMFKAALDAPPCDDQPWDAAEDFMLMLTSIPEYSLRIQVWSFLSGFEAVHSRLTEARVDLSSVADVLQDSARIQKLLGLILYVGNYLNGGTPRGRADGFDIDTLLKINNLKSLHKEFGGTLLDYVVRQIEQENPGMLWEMYSSNMEFEKVHCARKHRMNDMLEELADLIKQGDSYLKRFERCATADECLAPRQRELEERVGQLHKLNVDFEELSKRYIKLYSWFQMDTEKMKATDEFFGIWNTFLEDVKKSLVWDAARKKRRDGNAQSNESAQRTPRGSSALRRTSFSNVPPRSPGARSRPSTPRRRSFPAGSSRSCDSYADHARASTSPVAMVRFSVTNPGATVMLSEKLKPHGADQSSVPSGKDPFX
>KarBre059758_rbh_TGME49_206430
XSESLGHQAWPQMMGLDGRSPGVHSAKDGITRIALMVSPLFQDRRAVRLCSPRGRQAQTFQPQQLAPQALAALVQVSSSSPCRSSYPAPVSETVEDLPDGWESAWDSKHLRSYYFNRTTQERSWIKPTPREETVHAEPAADGSTVEVCIAVEEVSADRPTDPQLAPQVQESSVLVTVAADNNASVEGNCVSGGTAFERTSPSDAGKACLDVASELDKVHLEIGSGLEMHAAGQASEHEEASRAEKNVACEPCTDPNADASLLMSVLNYLQDTNGAQTVATPDPQTRSPGGTSEVLTVNSTPQREICKEEVHVEVSAKERSGAPHSPGATVTTPQQIESSNGEEAANSEPSKTPLVGLPVTAAQRSRSPDGSEISWKTASDGLVRTGSLTLSIDDERQQGSLTVSLDEEHQGSPVSARAFTDQTSQSPPREASLTSACSMQCAPSDGSFKTARSSFWRQASGESSQKAEIEVLASPQTRRELLLARNGAKRRSRSWEPPPTQSEHHCELLRAGSPAVSLTTNGNTASEMDALGSKVADSPSPSRNDRTSSVVLTPARAQFSSEGSDNRPVTSPGKGGKPLTLPLDGEPPEARSSGKGVKAQASLLAATLSPKGGPGKKGGKGAAPFAAPPPKKGGVGKGKVLEPRKPDTVPKVPLRKIFWNPINLPEVRSQLTEVVESEASKPPESTVWDKIHVEPANFDKGELEMFFAEAPSREPGRHXDVRRLFEEKRRRQIWCMVALLPGRELLPDAIAKMDNSLLSPNNVELLASNLPTEEEMAMFKAALDAPPCDDQPWDAAEDFMLMLTSIPEYSLRIQVWSFLSGFEAVHSRLTEARVDLSSVADVLQDSARIQKLLGLILYVGNYLNGGTPRGRADGFDIDTLLKINNLKSLHKEFGGTLLDYVVRQIEQENPGMLWEMYSSNMEFEKVHCARKHRMNDMLEELADLIKQGDSYLKRFERCATADECLAPRQRELEERVGQLHKLNVDFEELSKRYIKLYSWFQMDTEKMKATDEFFGIWNTFLEDVKKSLVWDAARKKRRDGNAQSNESAQRTPRGSSALRRTSFSNVPPRSPGARSRPSTPRRRSFPAGSSRSCDSYADHARASTSPVAMVRFSVTNPGATVMLSEKLKPHGADQSSVPSGKDPFX
>KarBre081116_rbh_TGME49_206430
XFLPSLWPMEGMLSWVQDAVTEAMDQVVQCQSRTGCCARVAQCQSCCGKAAPCQSCCARLAECESKVGCCGRDATEGVGEEPCDVEFAISKQPPPVFNNMDWLENAPKKEEGLLPLQPRLSSSVPPADRALETDLYLLKRALSGYQHDIVIPHDDSHATTRHSDAGSTATYRTNSNLDSNATEPTLSDWNDSTLSERDSCLNEEVACAISDCREHTFLGWYEQESKARAPNPITSNVVNVDDFSAHLRQQTGNFSAHGRKQDSQFKAKVVSIDEYTQYSEYREQTLADWDEDEMDLLDHLQVEKTVVSMDDYNNFPARGWPSSEHEPNEQPLLLDDEAESAELADVAIPRTKSAPLPTLLRQIGRGDRRLRTCFGSSFCDQVKDPKADRVLSGETAKGISSGTLSEPGRIRRAMSDYLLSDPSHPFTASHEKSQGGSFSLTPTRHRPIIHKTWHGKPQDKETEASSADDSKLLMFQSQLAGLTRENASLRDSLESLRADLATRGEHVASQDHQCSALLRHWAAKLIQSAERARVARRRAALLREARKRAMAEEAGKTGGDAPSKATPPPKGKGKGVAPPAQKGRGKGAPGCKSRPLPTKPDVIPSIPLKKLFWNPIILGEAPGLAEHSTLWSKIHQAGASFDESGLEALFADAPPNASHSKFGKDSNVEKPKLRRLFGEKRRRQIWFMVALLPERNHLPDGIMNMDDTVLEPEKVYLLVANLPTSEEETMITAAMRDTVLDDGEVWDVAEAFAGMLIAIPQYALRLQVWGFSNAFLSNFAALTNVHDELQAACNVLETSLCIEKLMALTLYVGNYLNGGTPRGRADGFDLETLSKLAKLKSSDREFKGTLIDFIVQQMQEDNLGMLADMFAPQGEFHTLHRARRHRLNESEDELGRLVGQAEEYLQKIGNQADLDEPLMYRKEQLLEQSEKLRNLSEDFNKLKKRYADLCAWLCMDTGKLKPTDEFFGVWHAFLVDVKKGLETFEKKQRAIFKASQSISRSRFLGKFRKASASPEPSQCGTSSASANQLSL
>KarBre081688_rbh_TGME49_206430
XGNDPGNCSSSDIGSVHGSNAGSNEVFTSHRPHSLATAAVNSLGDQEPLILSFEASSTEASIAALGDGHSCPLEQHCKGKVTAQSTEGGDWPFSETQPESDSVEPRPKRLTYSFADGEFEQSQRRGDTCTTVTCCDQAADSCLKVTAGNLQQTPDNSPAMTGSVEDTYMEARFSNSPFQLSRQNSNISASGYSERSAASVCSCSPSLSLPQAQCKSSGADGETLLPASDKAEGSESSSVAAATARSVKDIVSTLESGNSSALGIFCMGSVAAAGASVEAADVSGTSAESKASSIVSAKSEDIMPLKERLEMLLKHRTSSNSNLGKEHIAEPGRLQGADQDSKPLGLAQVVQLLQASVANAASGDACHSAPAASGTSPTAEAGQSDGSGSGAQDGESGSAKGKGKGKGKSTPPPPAAKPKASEPPPGPAASKGKGKGKAPPKAPPKAPPKAGAKAKSGGAGPRTPRKAEVKPRTSMKKLFWSSFVLDEKLLATDRASVWRMIDELGMNDFDINELEFMFGDRQSGASALFGPEDSAISKKRAPTRVQVLDENRRRQVCVMLARLPAIPETIRAVTEMDDVRLNKDQVELLLANAPSAEELAALRSAAAEMEHDADESLNWDDAEAFILRLSAVPCFALRLQIWAFENSFDERFEVFQQAATDVRXGMSGFAQVSVHPAAAGFRPLRGQLSXGTSRGRADGFTVDALSQMRTVKASQPGTVSTLVDFIVRQLEQQSPGSLDELFADGGGAKLVRKAARQKLADLNMELTAYIAQADGLVKRTASLQDDDELGVRRQRVEARLQDLYELQKLFGEADDEYQQLCAWFHEGEGRAPRPSDEFLSLWDGFLEAVRVALGTMYGXASPQTKDNSWPEPPXPPLEKLKTSLSLGVDDCQRSPSASPTEDDDEDSQHHLTPKIALSRXENYTMTMRPKGRMLILSLHAVPDLRLMAVSDYSLSMTICTVSRTCKWV
>KarBre081946_rbh_TGME49_206430
XRTTRMLGWLQDAVTETVGQVSQSLSDSGCCSRGLQEQYDTELAPTQGDLDEWLRDQDEWLEGGLRKPAPKLSPVQGDKDWWSRAQVAPARPARPAPSTPPSNRSLGAQSDLGALSECCNEFGLPRCNSNTMHDSNADSTAASLRGRSLQSLTTESILSDWNDEELNAQATLEKAETTDSSFVGWCEEGPDDQDDEHAAETVVNVDGYREAIEHGARCVVTMDEENKIPRELTLSDWYDIKEMDAQVNKNLASMDDNGKFINCMSLPRSDWLSRGHGPSGFESVITEHYVFEDSSSSEKLVDCRELASRSAPLPRLLGRISRTRSFCDGGHCDKAKVESHDLHAGVKADPSALCSRGRSLPTILGHAIIEENAVGEGRGLAEKRTEYGAPDEGHFSKLQTQLDSLTREKASLVSELEILRRRLAANSTSENATFEHRQCSECLRHWAAALIQSAERARMARRRASALREARCQAKAEKTSKTFAQSPAKGAPPQKGKGKGAAPMPKKAAKAGKGKPMPIKPDVSPSIPLKKLFWNPISLEWTAGETHTSTVWGRIHQAGASFDENELESLFADAPSRTRKFGKFGEQHNSQKPKVRQLFDEKRRRQIWFMMALLPEQSHLPEAILKMNDAVLQPEKVDLLVSNLPSPAEEAMINAAMRDTALDDGELCLDLAETFVGTLIAIPQHALRLQVWGFLNAFPTNVSALTHVHDDLQEACEVLQKSVCIEKLLALILYVGNYLNAGTPRGRADGFDMDTLTKLGKLKAKEFGGSLIDFIVKQMEEHNAGMLGAMFSPQGEFEILHRARRHRLNESKDELVVFVRQAEQHLQKIDNLSGPDEWFMHRREQLMDQAKNLSNLREGFDKLEKRYAELCAWFCIDSGKLKPTDEFFDPWNTFLVDVKKGLESLEKNKRAASKLSSRSITSKTFLAALSXIIMHPGLVNTHDDNDDDDHX
>KarBre082196_rbh_TGME49_206430
XRTTRMLGWLQDAVTETVGQVSQSLSDSGCCSRGLQEQYDTELAPTQGDLDEWLRDQDEWLEGGLRKPAPKLSPVQGDKDWWSRAQVAPARPARPAPSTPPSNRSLGAQSDLGALSECCNEFGLPRCNSNTMHDSNADSTAASLRGRSLQSLTTESILSDWNDEELNAQATLEKAETTDSSFVGWCEEGPDDQDDEHATTXEAIEHGARCVVTMDEENKIPRELTLSDWYDIKEMDAQVNKNLASMDDMTMVSLSTACRYRGLIGFHVDMGQAALKXVITEHYVFEDSSSSEKLVDCRELASRSAPLPRLLGRISRTRSFCDGGHCDKAKVESHDLHAGVKADPSALCSRGRSLPTILGHAIIEENAVGEGRGLAEKRTEYGAPDEGHFSKLQTQLDSLTREKASLVSELEILRRRLAANSTSENATFEHRQCSECLRHWAAALIQSAERARMARRRASALREARCQAKAEKTSKTFAQSPAKGAPPQKGKGKGAAPMPKKAAKAGKGKPMPIKPDVSPSIPLKKLFWNPISLEWTAGETHTSTVWGRIHQAGASFDENELESLFADAPSRTRKFGKFGEQHNSQKPKVRQLFDEKRRRQIWFMMALLPEQSHLPEAILKMNDAVLQPEKVDLLVSNLPSPAEEAMINAAMRDTALDDGELCLDLAETFVGTLIAIPQHALRLQVWGFLNAFPTNVSALTHVHDDLQEACEVLQKSVCIEKLLALILYVGNYLNAGTPRGRADGFDMDTLTKLGKLKAKEFGGSLIDFIVKQMEEHNAGMLGAMFSPQGEFEILHRARRHRLNESKDELVVFVRQAEQHLQKIDNLSGPDEWFMHRREQLMDQAKNLSNLREGFDKLEKRYAELCAWFCIDSGKLKPTDEFFDPWNTFLVDVKKGLESLEKNKRAASKLSSRSITSKTFLAALS
>KarBre082608_rbh_TGME49_206430
XLFCPSSGEQAPNEMLTLLRNAFTEVMGHVSQCQSQVGGCAWEVGCYAFDAPCQSRFGCCAHDAPSGAGAVGEPSAADFGMARRCSARGHREDVEESCDAEVARALKGVDWWPSASHALKLEVATGTKGVPPAPPSPATSTHPSNSDLGSEFCSSKRMRSRSNDEFGVPHYNSSAMYHMISTPSNTTRSTGCDSDQPVTEATLSDWDWNDDDLNEQIASNIAALRENTFIGWYEEESDAQVSSHFTSSAVNVDGDSAGSREHTFSDLLDKAYDTAELQSQSEPLPTLLRCIGRGHDGCCARGSSDKVAALKLHSTLVAERTLGEDSRCGHFQQGESIDKPTQVFSLDDSTLSLLQSRVAFLTEENTSLREKNASLREKVQARLANNTALSNELQCSKLLRSWAATVIQSAERGRAARRKAAAMRETSRQTKTEEDAKTVLDSHAKERPVQKGKGKGAAPPQKGSGKGAGAPGGKGKPLPIKPDVIPSVPLKKLYWNPISLAGAPGEADHSTLWGKIHRGRKPLRTVGQSELEALFADAPSKAGKQGKSTEQHEGQKLKLRRLFDEKRRRQIWFMMASLPERNQLPDAIVKMNDTELDPEKVDLLISNLPTPDEESMISAAMRDTVLEDGEAWDVAEVFVGMLIAIPQCALRIEVWGFMNSLPNNLSVLSNVLDDLQEAFNVLQKSSCLEKMLALILYVGNVLNGGTPRGRADGFDMDTLTKLGKLKASDKDFEGTLIDFIVKQMQQDDPGMLAELFAPEGEFHVLHRARRHKLGESQDELGCLIRQAEEYLQRIDNQAGPDESLAHRKEKLLEHTTKLRNLKEGFDELRERYAALCAWFCIDTGKLKPTDEFLGLWNTFLLDVKKGLESLDKKQRAVCKLTRRPDDRSASRGASQSITQSRLRRSSRQASLSPESSQGTASRTSSTDQGVDTEECVEIKELHSGQD
>KarBre102766_rbh_TGME49_206430
KGKGKGKGKEPEAEPRKPDVKPGTQVKKLYWNSFRIDAKKAAWPWGGHCVWDAIHKDGANIDTSELDDLFKDEPHATTLAPPTPNGSCCPASPRQMKKKIQVVDEKRRRQIGVMVARLPGIKEASQAVLEINMAKLNKDQVELLLMNSPSSEEVAMLRKSREEHSQDPEALWELAEEFIFALMDIPQFHLRLQVWDFENSFQERFDGTSKAVEAVQRGCTAMLTSDSIRHLLALVLYVGNYLNGGTVRVVAVQMASSIDTLIKMRAVKMSKMSNDNRQGTLVDYLVQQMEKAHPGEMESMLASGMEADNIKDAARPKLEDVSAELQKVRRYVQDMRSKVQASLQKDRDADKDVDTAFLQHQEILAMACVELEDLNMRLSRLHTKYQELRKWFHIEAKMNPEEFFGVWDQFMSDLRKARTNWQALIKRQNLEKQRSERQRSVSVNRTREGSILRRDRGCEPSLSPRGSRKFSEPGFSLQEFPQGRRSRLDVFVSDLRESRRDAHDNRRDSQESLVSARSSISIAPEDLELLSPPRNRAETVEGREGELTAARPPEVAPPPNQEPAPAAPAAQPEALPASQEAMPHSGQPTPAAAPAVQPELLPAPQEDGETAPAAAPAVQPEPLPAAQADGETAPXAATVRLEPLPVSREDAQHSEALSTEHAQESVQASPLETLYHRTSSVDHPKEFDALYHRTASAEHEEEHDTSAPNDKVKDADPPARTPSPRRTPRRKAFSEQDVENLVGSVTFLEDAQPEPSGIPKACPENSDAACSSTAPSKQESEKEEQRKKAGDAEEQEEEEEEEEEQSVADPELIRVRNSRKMTMLQLKIPQLVDNX
>KarBre112610_rbh_TGME49_206430
AAASDAPGENVGSQAWLMEWKRSSSTLRSRSEAHRRSKILLTDGRKPMLWLCIEKIVVLIIFVTASHFLRNYSYGNAVIIACAVAFAPINAGMLMTLVAFREKAVNQLAESKRSRHPGRGRPPPGVAPKGKAKPKPKAKAAESKPQEESRMPSFSPSVKVRQVFWSPLRIKDTEEQKEVFGPVLQDRDSYNIDAGSIEDAFKDKDPMLATITQKLPSGKSYMKVLSDARRKQICVMFPTLPKPEELKLALLNMNQPPADKLNRDQVERLLLNMPSASEQKTLLQTDDDAELDPAENFLKALLNPFDGIKHLKLRLQVMHHENTLREQMQVIEDSQKALSLSMNFLRSSKGIRNLLTAALFTGNYLNSGTPRGRADGFAIDTLTQLRDVKMNDSLGTLINYITDQMERKHPGELTEIFALDQAGQAQADCIKQASRCNSEEVMNQLNGLMRQTKHLLDALNKHCSGTAEEEESGSTDIQSSEVAFGADAGHMRRQLSPFSEADDEQEENQEERKRFRPHRDKFVGYVKELNGLNEQVQDTHKDFKMLCEWFHVDQNSGTRTSDWFFDIWDRFLCDVRKALRERETREKLKSSAQLRRDALSNCGPSTPRPGEFSPKRTITPRSQFRHSWPSKQTLQNVGNTARMARRDSGISSGISRFREYNDMYKRRSTISGTGGITPRMLQNVHTNFARAQTQPLSGA
>KarBre113328_rbh_TGME49_206430
XNKIPRELTLSDWYDIKEMDAQVNKNLASMDDNGKFINCMSLPRSDWLSRGHGPSGFESXDNGFEDSSSSEKLVDCRELASRSAPLPRLLGRISRTRSFCDGGHCDKAKVESHDLHAGVKADPSALCSRGRSLPTILGHAIIEENAVGEGRGLAEKRTEYGAPDEGHFSKLQTQLDSLTREKASLVSELEILRRRLAANSTSENATFEHRQCSECLRHWAAALIQSAERARMARRRASALREARCQAKAEKTSKTFAQSPAKGAPPQKGKGKGAAPMPKKAAKAGKGKPMPIKPDVSPSIPLKKLFWNPISLEWTAGETHTSTVWGRIHQAGASFDENELESLFADAPSRTRKFGKFGEQHNSQKPKVRQLFDEKRRRQIWFMMALLPEQSHLPEAILKMNDAVLQPEKVDLLVSNLPSPAEEAMINAAMRDTALDDGELCLDLAETFVGTLIAIPQHALRLQVWGFLNAFPTNVSALTHVHDDLQEACEVLQKSVCIEKLLALILYVGNYLNAGTPRGRADGFDMDTLTKLGKLKAKEFGGSLIDFIVKQMEEHNAGMLGAMFSPQGEFEILHRARRHRLNESKDELVVFVRQAEQHLQKIDNLSGPDEWFMHRREQLMDQAKNLSNLREGFDKLEKRYAELCAWFCIDSGKLKPTDEFFDPWNTFLVDVKKGLESLEKNKRAASKLSSRSITSKTFLAALSXIIMHPGLVNTHDDNDDDD
>KarBre125665_rbh_TGME49_206430
GQSELEALFADAPSKAGKQGKSTEQHEGQKLKLRRLFDEKRRRQIWFMMASLPERNQLPDAIVKMNDTELDPEKVDLQSPTXWDVAEVFVGMLIAIPQCALRIEVWGFMNSLPNNLSVLSNVLDDLQEAFNVLQKSSCLEKMLALILYVGNVLNGGTPRGRADGFDMDTLTKLGKLKASDKDFEGTLIDFIVKQMQQDDPGMLAELFAPEGEFHVLHRARRHKLGESQDELGCLIRQAEEYLQRIDNQAGPDESLAHRKEKLLEHTTKLRNLKEGFDELRERYAALCAWFCIDTGKLKPTDEFLGLWNTFLLDVKKGLESLDKKQRAVCKLTRRPDDRSASRGASQSITQSRLRRSSRQASLSPESSQGTASRTSSTDQGVDTEEC
>KarBre132347_rbh_TGME49_206430
KKGGAPAPAKGGGKAKAAKGGGKSSDADLAKPKIAPGKPMKPVWWTRFVMGQQIKKGETIWDEVNDDMELLPISVLESRFAKNAIAPKAKPKADGAEKKEEVKLLRIITDTNIVVGREAALKQLPPANDVARAIDDQALTVDFLRVVAEHACPTPPQMTQLREERKKSPNVPLALPEQYMWVIGNLPAYQQRLDCWQFVRTYSERQESYVDAITDFEKVVQCFLDSEFMPSLLGLILATGNYLNGGTNRGQADGFDLEALDKLESVKDTAGKDIRHFILDVYFNQFPDKAAVLIEELNPALMNITRRLSKDSDGTEKFSKSARIAIEDFDKVVNALRDEFISRHDTMKMILEYFEDPADPFRLRMPEEFARAKEVIDDLVHQKDAAKALYGKLLDFFKVTGMKSEKFSMLWDDLLIPGDLITQKGDKMKKEFLIPTFCRQKAVSMEDIMVLWEFKDLDSREKSAAKSPRRGKARTGRRKSAARAAAVEDGEDGSPAQAEKSPGGNAKGKGKPASPPGKGAPPGKGAPPGKGAPPGKGAPPPAPQADAAEVSSPQTEAPASPSPGGKAKGKGKLAPPAPAAATDSANPSPTASPVNSPREGAPASPSGKAGPPKGKGKGKPPPPPAGADXIMNPNGWTLTVGDYV
>KarBre133554_rbh_TGME49_206430
KKGGAPAPAKGGGKAKAAKGGGKSSDADLAKPKIAPGKPMKPVWWTRFVMGQQIKKGETIWDEVNDDMELLPISVLESRFAKNAIAPKAKPKADGAEKKEEVKLLRIITDTNIVVGREAALKPHXDDQALTVDFLRVVAEHACPTPPQMTQLREERKKSPNVPLALPEQYMWVIGNLPAYQQRLDCWQFVRTYSERQESYVDAITDFEKVVQCFLDSEFMPSLLGLILATGNYLNGGTNRGQADGFDLEALDKLESVKDTAGKDIRHFILDVYFNQFPDKAAVLIEELNPALMNITRRLSKDSDGTEKFSKSARIAIEDFDKVVNALRDEFISRHDTMKMILEYFEDPADPFRLRMPEEFARAKEVIDDLVHQKDAAKALYGKLLDFFKVTGMKSEKFSMLWDDLLIPGDLITQKGDKMKKEFLIPTFCRQKAVSMEDIMVLWEFKDLDSREKSAAKSPRRGKARTGRRKSAARAAAVEDGEDGSPAQAEKSPGGNAKGKGKPASPPGKGAPPGKGAPPGKGAPPGKGAPPPAPQADAAEVSSPQTEAPASPSPGGKAKGKGKLAPPAPAAATDSANPSPTASPVNSPREGAPASPSGKAGPPKGKGKGKPPPPPAGADXIMNPNGWTLTVGDYV
>KarBre140729_rbh_TGME49_206430
MNNTWSLEGQKELRKIGEALTRAVRETDALVEDAYRSPAALTAQADRVQVTRGILWYAQKKVMDHVHSLDAKAMLDSPCSGRHHSLDKRVGSRRSLGVRQDQEKVAAPLLPTWNPPASGSGAPAPSIVGSAEKETAPEHEALIWDASSPKAAEKTATGYSWPTPLQATGLAGICDSMSQKKPQLASPCTTLSDGTADEAAGRPRLPESFDQQRLSHGSVSVQVCSGSCDSDSSRSVPAAMRGRAAQPVFGEASQAVSGFDEVLQEFNLLGIGYAPARDMPSLRSLPGEALTSRSRGADAILAAEPNPQRQAQLALFLQRLQRLNIMPAWQARRTLGPEGVQESQCWKIAAAPWTVGPECMECAETGASLRVRQAAELQRAKGCAEAGAXVVSPAGIRSGVHPVCRGWNPGEHVVPTDDAACFGTTTGQHSLTKQCRSDSTAGRWGERAGGGCSFSEQPSGPXGQLSWHSAKMNNAVLVNPTLRMGDAKVRQFDVHSMGXDIGNRLSNGGCGGNVSNGSPSAPSGPARHQHAVIADPRGRQQLTLTRGLVELALKDCEQVQGSAGLRRRERNRWRKKGSASPSSSASLAGNDPGNCSSSDIGSVHGSNAGSNEVFTSHRPHSLATAAVNSLGDQEPLILSFEASSTEASIAALGDGHSCPLEQHCKGKVTAQSTEGGDWPFSETQPESDSVEPRPKRLTYSFADGEFEQSQRRGDTCTTVTCCDQAADSCLKVTAGNLQQTPDNSPAMTGSVEDTYMEARFSNSPFQLSRQNSNISASGYSERSAASVCSCSPSLSLPQAQCKSSGADGETLLPASDKAEGSESSSVAAATARSVKDIVSTLESGNSSALGIFCMGSVAAAGASVEAADVSGTSAESKASSIVSAKSEDIMPLKERLEMLLKHRTSSNSNLGKEHIAEPGRLQGADQDSKPLGLAQVVQLLQASVANAASGDACHSAPAASGTSPTAEAGQSDGSGSGAQDGESGSAKGKGKGKGKSTPPPPAAKPKASEPPPGPAASKGKGKGKAPPKAPPKAPPKAGAKAKSGGAGPRTPRKAEVKPRTSMKKLFWSSFVLDEKLLATDRASVWRMIDELGMNDFDINELEFMFGDRQSGASALFGPEDSAISKKRAPTRVQVLDENRRRQVCVMLARLPAIPETIRAVTEMDDVRLNKDQVELLLANAPSAEELAALRSAAAEMEHDADESLNWDDAEAFILRLSAVPCFALRLQIWAFENSFDERFEVFQQAATDVRXGMSGFAQVSVHPAAAGFRPLRGQLSXGTSRGRADGFTVDALSQMRTVKASQPGTVSTLVDFIVRQLEQQSPGSLDELFADGGGAKLVRKAARQKLADLNMELTAYIAQADGLVKRTASLQDDDELGVRRQRVEARLQDLYELQKLFGEADDEYQQLCAWFHEGEGRAPRPSDEFLSLWDGFLEAVRVALGTMYGERLRRRKTIAGLSRPPLEKLKTSLSLGVDDCQRSPSASPTEDDDEDSQHHLTPKIALSRXENYTMTMRPKGRMLILSLHAVPDLRLMAVSDYSLSMTICTVSRTCKWV
>KarBre140887_rbh_TGME49_206430
XLLHMQASKDSCCNDALGDDDTTEGSEDDMREMLAFAVDVLSEPFGCGQGLVLRPSIDHHFSKSTFNTAPFLQNSQVGPVTSAGIQNGDSPGERSDARDSQALSTHTRWASLAPGSTCSSRKRRTPPALNELQGTASPRQQSATDPFASPAGSSHGTLYVSCRGQFDFSDAAAESAFSVASDAGAHDGADTCGADMRSPFRLNVSGAHADGLRFGLAGLRQHPAPVSQGQEVRNASPQEAQVQQPQSSRTELPWSIPPCNLPSPSTQGEQAGPTVQGERISSAGAASDGVQIVNLRDLKQHDLTLLDEGMFAQPCRGSAAPDFKHKPPSEVLDGLSDKTAAGGDESDLKTATAKEAFVLSPTVYTPSNFSRVSGVPPNSGMEGPTVHSDGVTCTATWQAASASSGAKENRDQGKIGKNQNFSVSGGVFDFRMGAGSDKRIAESFRHVGDVEVGGQRSAVGQSPTANDARSIGGASNSECDAYSPGARRNTTLRHIDALHRIIQSDAPNISIDPFNFSSCNVGAEMDHQGGIHSSGAGSTGSLEYPKPSQAVDHGQWRQVPGISEANAKAPVLGLGMATCELEMTFGGVIQASATGKGIQENGQKDEAAASCQELGAPKIPLQAPLRIPPQYTIPLPILPLESVGHMEMSRVNNQADGCNGVASSYGSVSSVPPPTENHRQFAGGSHTVANHLPAFGTTTELPVSAPSLSGSRAPANAMGAVATDMQKFGVLSYAQENKIEGKASGLSFSTLFAADGRMLQSGLPTRGDGACTTPRESANSGGAFGSGSSSADGGAHHVQEAVLAGKSQVFAGKANQGGRATGAERLPAENCVPSNSXQQQQEQQLRSDRDAKEESQRRDGQSHQQAEDWSAVLAGLQARGLQSQVPIHLSKAPKDAXEVRRIVHAGLELGVKIQAQQPGPPGEDFRGHIRDGKGEHGHARAAXPVKRQPAEGGNPGLPVDAGGQQDLLPGQRVSDARPPVDRLAHTWDLGPNQARLGFGVSLQTNLPTPSKLPNQVGSPTKCLVPFQKPPMPPPGKGTPPTLPTPPTQPGKGAPPPTPAGKGAPPSPKTGKGTPPQKGAPPPPKGKGKGKPPGSTAPAAKEKAEPRKPDVIPGVKVKKLHWNSFRLDSPVSNTVWNEIDRTLEGANIDLAELDTLFADDPRGRRVPSAQRSAPVKKIQVLEAQRRRQICVMLARLPDMRDTHAAIWSMDKSRLDREQVELLRLNLPPHEEVKLMQNAQAEHANDEDSVWDTAEDFVIIMMSIPQYELRLQVWDFENSFQDSSQAISRAESSLSRACDCLLSSGSVRHLLAIALLAGNYLNGGTPRGRADGFAIETLMQMRTVKMSQADRPGSLIDYLVRQMEKKYPGELEEMAAAGDTMDSIKLAARYKLGDVREEMVALKRKCEQLLERVQRSGAPAADDSVGDLSAEDEVFRQHVEILSVHTAEMQELSSRFEKLEDKYGELRAWFHMADKTSKMPTDEFFGIWDKFFTDVNQSRKVLLEEERKQAKAQARQEARTASLQRVQRNSLGGNSQRNSARSSSVIQRRNTTACCVGNSAEDGGSRLHARSKSGTPAARASPNRSITKRRTLX
>KarBre141068_rbh_TGME49_206430
XASLAPGSTCSSRKRRTPPALNELQGTASPRQQSATDPFASPAGSSHGTLYVSCRGQFDFSDAAAESAFSVASDAGAHDGADTCGADMRSPFRLNVSGAHADGLRFGLAGLRQHPAPVSQGQEVRNASPQEAQVQQPQSSRTELPWSIPPCNLPSPSTQGEQAGPTVQGERISSAGAASDGVQIVNLRDLKQHDLTLLDEGMFAQPCRGSAAPDFKHKPPSEVLDGLSDKTAAGGDESDLKTATAKEAFVLSPTVYTPSNFSRVSGVPPNSGMEGPTVHSDGVTCTATWQAASASSGAKENRDQGKIGKNQNFSVSGGVFDFRMGAGSDKRIAESFRHVGDVEVGGQRSAVGQSPTANDARSIGGASNSECDAYSPGARRNTTLRHIDALHRIIQSDAPNISIDPFNFSSCNVGAEMDHQGGIHSSGAGSTGSLEYPKPSQAVDHGQWRQVPGISEANAKAPVLGLGMATCELEMTFGGVIQASATGKGIQENGQKDEGSSFVPGVGCTQNSTASTAAHPTAVHNSPANIAVGVSGSHGNVTGIVHXNNQADGCNGVASSYGSVSSVPPPTENHRQFAGGSHTVANHLPAFGTTTELPVSAPSLSGSRAPANAMGAVATDMQKFGVLSYAQENKIEGKASGLSFSTLFAADGRMLQSGLPTRGDGACTTPRESANSGGAFGSGSSSADGGAHHVQEAVLAGKSQVFAGKANQGGRATGAERLPAENCVPSNSXQQQQEQQLRSDRDAKEESQRRDGQSHQQAEDWSAVLAGLQARGLQSQVPIHLSKAPKDAXEVRRIVHAGLELGVKIQAQQPGPPGEDFRGHIRDGKGEHGHARAAXPVKRQPAEGGNPGLPVDAGGQQDLLPGQRVSDARPPVDRLAHTWDLGPNQARLGFGVSLQTNLPTPSKLPNQVGSPTKCLVPFQKPPMPPPGKGTPPTLPTPPTQPGKGAPPPTPAGKGAPPSPKTGKGTPPQKGAPPPPKGKGKGKPPGSTAPAAKEKAEPRKPDVIPGVKVKKLHWNSFRLDSPVSNTVWNEIDRTLEXNIDLAELDTLFADDPRGRRVPSAQRSAPVKKIQVLEAQRRRQICVMLARLPDMRDTHAAIWSMDKSRLDREQVELLRLNLPPHEEVKLMQNAQAEHANDEDSVWDTAEDFVIIMMSIPQYELRLQVWDFENSFQDSSQAISRAESSLSRACDCLLSSGSVRHLLAIALLAGNYLNGGTPRGRADGFAIETLMQMRTVKMSQADRPGSLIDYLVRQMEKKYPGELEEMAAAGDTMDSIKLAARYKLGDVREEMVALKRKCEQLLERVQRSGAPAADDSVGDLSAEDEVFRQHVEILSVHTAEMQELSSRFEKLEDKYGELRAWFHMADKTSKMPTDEFFGIWDKFFTDVNQSRKVLLEEERKQAKAQARQEARTASLQRVQRNSLGGNSQRNSARSSSVIQRRNTTACCVGNSAEDGGSRLHARSKSGTPAARASPNRSITKRRTLX
>KarBre141768_rbh_TGME49_206430
XAHVDEPAVRSESLGHQAWPQMMGLDGRSPGVHSAKDGITRIALMVSPLFQDRRAVRLCSPRGRQAQTFQPQQLAPQALGSVGAGVVVXAPAAPPAPVSETVEDLPDGWESAWDSKHLRSYYFNRTTQERSWIKPTPREETVHAEPAADGSTVEVCIAVEEVSADRPTDPQLAPQVQESSVLVTVAADNNASVEGNCVSGGTAFERTSPSDAGKACLDVASELDKVHLEIGSGLEMHAAGQASEHEEASRAEKNVACEPCTDPNADASLLMSVLNYLQDTNGAQTVATPDPQTRSPGGTSEVLTVNSTPQREICKEEVHVEVSAKERSGAPHSPGATVTTPQQIESSNGEEAANSEPSKTPLVGLPVATAAAAQRSRSPDGSEISWKTASDGLVRTGSLTLSIDDERQQGSLTVSLDEEHQGSPVSARAFTDQTSQSPPREASLTSACSMQCAPSDGSFKTVEAVSXRQASGESSQKAEIEVLASPQTRRELLLARNGAKRRSRSWEPPPTQSEHHCELLRAGSPAVSLTTNGNTASEMDALGSKVADSPSPSRNDRTSSVVLTPARAQFSSEGSDNRPVTSPGKGGKPLTLPLDGEPPEARSSGKGVKAQASLLAATLSPKGGPGKKGGKGAAPFAAPPPKKGGVGKGKVLEPRKPDTVPKVPLRKIFWNPINLPEVRSQLTEVVESEASKPPESTVWDKIHVEPANFDKGELEMFFAEAPSREPGRHHSHSDKLDTPRGLKGSGPPLPPPRRRANTAPDVRRLFEEKRRRQIWCMVALLPGRELLPDAIAKMDNSLLSPNNVELLASNLPTEEEMAMFKAALDAPPCDDQPWDAAEDFMLMLTSIPEYSLRIQVWSFLSGFEAVHSRLTEARVDLSSVADVLQDSARIQKLLGLILYVGNYLNGGTPRGRADGFDIDTLLKINNLKSLHKEFGGTLLDYVVRQIEQENPGMLWEMYSSNMEFEKVHCARKHRMNDMLEELADLIKQGDSYLKRFERCATADECLAPRQRELEERVGQLHKLNVDFEELSKRYIKLYSWFQMDTEKMKATDEFFGIWNTFLEDVKKSLVWDAARKKRRDGNAQSNESAQRTPRGSSALRRTSFSNVPPRSPGARSRPSTPRRRSFPAGSSRSCDSYADHARASTSPVAMVRFSVTNPGATVMLSEKLKPHGADQSSVPSGKDPSAERFHPEA
>KarBre142265_rbh_TGME49_206430
XHVDEPAVRSESLGHQAWPQMMGLDGRSPGVHSAKDGITRIALMVSPLFQDRRAVRLCSPRGRQAQTFQPQQLAPQALGSVGAGVVVEPLPLLLHLSLKPLRIYLMVGNQPGIRSTCGATISIGRRRSAAGSSRRPEKRLCTQSQPLTEARSRFASPLKKFQQIGQLIHSLPHKCKNHQCWLQSRNNASVEGNCVSGGTAFERTSPSDAGKACLDVASELDKVHLEIGSGLEMHAAGQASEHEEASRAEKNVACEPCTDPNADASLLMSVLNYLQDTNGAQTVATPDPQTRSPGGTSEVLTVNSTPQREICKEEVHVEVSAKERSGAPHSPGATVTTPQQIESSNGEEAANSEPSKTPLVGLPVATAAAAQRSRSPDGSEISWKTASDGLVRTGSLTLSIDDERQQGSLTVSLDEEHQGSPVSARAFTDQTSQSPPREASLTSACSMQCAPSDGSFKTVEAVSXRQASGESSQKAEIEVLASPQTRRELLLARNGAKRRSRSWEPPPTQSEHHCELLRAGSPAVSLTTNGNTASEMDALGSKVADSPSPSRNDRTSSVVLTPARAQFSSEGSDNRPVTSPGKGGKPLTLPLDGEPPEARSSGKGVKAQASLLAATLXPPPKKGGVGKGKVLEPRKPDTVPKVPLRKIFWNPINLPEVRSQLTEVVESEASKPPESTVWDKIHVEPANFDKGELEMFFAEAPSREPGRHHSHSDKLDTPRGLKGSGPPLPPPRRRANTAPDVRRLFEEKRRRQIWCMVALLPGRELLPDAIAKMDNSLLSPNNVELLASNLPTEEEMAMFKAALDAPPCDDQPWDAAEDFMLMLTSIPEYSLRIQVWSFLSGFEAVHSRLTEARVDLSSVADVLQDSARIQKLLGLILYVGNYLNGGTPRGRADGFDIDTLLKINNLKSLHKEFGGTLLDYVVRQIEQENPGMLWEMYSSNMEFEKVHCARKHRMNDMLEELADLIKQGDSYLKRFERCATADECLAPRQRELEERVGQLHKLNVDFEELSKRYIKLYSWFQMDTEKMKATDEFFGIWNTFLEDVKKSLVWDAARKKRRDGNAQSNESAQRTPRGSSALRRTSFSNVPPRSPGARSRPSTPRRRSFPAGSSRSCDSYADHARASTSPVAMVRFSVTNPGATVMLSEKLKPHGADQSSVPSGKDPSAERFHPEA
>KarBre142414_rbh_TGME49_206430
XAGSASGKEEHGGRVAHSFGSSSFKREEEGQSLKSSERVQGAISDQSPCSDANLERQTSVGKSPHRRQSSNTAAHLGNSKLLDETNTGSAGSKATQGKGNGHGKGTRTDMGKGGAEFSSNYLPVKRSIDFGFDGVSPIVAVSEAMGSPTFGMGDSGPGASAATFNFRGKDAAFSEKGPALGDADLVGSEVTSKGDPEEITGKGFAAKPGKPPTSLASCPAEDADPSLARPVGFDRPVISGPTSPGLSASPIPSASPIPSVSPGLSASPGMSASPEASASADLSDSPGLPDFAEFFSGKGLRMNAVKPPKSTTSCAADDDDDPVSPQTPGAQRARKPPAMQRQRSNDSDTAQSGQSSAILADQSASMSLLASPAATDGGSSGTDLCTFQDDEIQELTQVLSAAGISNSALSGIGKAPSVMFGGAPASFTPFDGGKGFGKGKGMSLLAMMPPPPNSMFKGNGDSNDGKAVSEPIKPATPGSADAKAGSPNAPSGNGKAAGIALIPAEGNGPEKRDLPKQDPLPPPPPKEPEKQPEKEPEKETPKPPAKGKGKGKAPPPPEAKAKEEPAPAKGKGKGKGPAPKPKAPDPKAKGKGKGKDAEKKEHKISKLKPFGWHKIQAEEGSLWAKHGSGGVEFPRALIEAIFPWGSAGASKQKKSPGQEEAAKSLTAPARCMGICIGLHPVRNLTLQQLREAMLALDDRILTPEVTESLLMVDPKSRKPIVLPTPEEITAAKEYVEADQPVEALDDASKYLVAVHDVPHLHDRLLLQQFRSGFDKRVLHLRRQIEMMTDALQSVQGSERFAAILITVLKMGNVLNDGTARGDAAGFRITSLSQLSQLKQVEGAVAIPEEGGAPKPRPSVGVAGLSLLDLLVQLMEEQKPELMSVEEDMPEVRGAARVDLKEVEQDMNLLRNDLNRISRSSGSVASAAKEVKGDMFPTFGPAFVSSAEGQLANLDEGMKDAQQIYSDVLAFFGEKPGTGGSDSLPPHEWLGYIRAFLEELERSINGHRNRTEKIHRKARRVGGLRRAKTFCVKEGESLEKAIAESSTDKKSEAQETGNRKRSKTQQQQEGHPQLSPSPSESSCPNTPRQRPRTAEASATSPSHLAAKTRGSSKRLQDAGFSESEPRARLVRRNSAPGSATIAPDSELDESSAVLDESSAVPYSMISSAASQVSD
>KarBre144206_rbh_TGME49_206430
XRASGESSARSSQKGDDEWSRATSTEEMKMLEADLSDADLEEMKMLEDPPVSTDKKCEDPPVSADNKCEDLPVTADNKCEEPVCCDHQECQVPCLKPQAADSDCVKQKDPDLDGHSGGRHQEREVLKKKPRVASAELVNDKEQELYGLRQERETLQKKLQAAEAQNLNIEQELKAMELNMAEIFKVCQFQHPLLTEEGGLDLQKLATWLAEPGKGKGKAKGKGLAPPGPAPPKGKGKGKXKEEXRASKLKPLGWQNVEALQGTLWAASETGDDFAVSEELLAELFPWQASPSSSSSTAAPRKRNLATLTKPYRAMAIRVGLHPVRHLALSDLRQAILTLNDAVLTAEVTETLLMKDPKTKLPLLLPTAEEISAAKEFLESDQQQDVLDDASKYLLAVHSITDLQDRLLLQQLRTGFDERALHLIRQLQTVGDALRQVRDSQRFSGILFTILKLGNTLNQGTARGEAAGFRMSSLGQLSQLKQVASSGGLQLLEEQKPDLLNVAEDMPRVQAATRVELKEIKNEILTLREDLQSISASCGEEADAVLRTVGRAFIARAEGPLATLDGSLSMAEGVYAAVLQFFGEKKAKDAAGAGEGIPSHEWLAHISTFLEELRQA
>KarMicCCMP2283001343_rbh_TGME49_206430
XRALCRRTPGVVAADGSGANAPWNDVNGLRHGMPNRSSGCSDVNIADECHALENQSDIASCSVAAGSCGRPSSREMASIGAEDGLHTCATCNDTNGFGHSATASNYGLRTRAMPSCESGNGNDSVLSCLTVNSGNTCDSRIASQATLKDTGGSPQICSIPHDIIQSSFPISHVSSPMGSRGSEDWGYSAAFSSSMKGIGSRDVLIPVGSISESLDRSTEVVKCLDFTSSPSDDQMKAGDIPRHTTDISWSLPQAREDNKVRNRTFEFVDRGRLFQHTGESDSYSIDACPQGSASSEKDPIHTSRSGASSQVWQLARTSQEFVNGIALDRQVMCFQDDGSRLSTSPQTPTPIHASPIVRQQQSVAIDGFGGTSGFASQSGGGSCSGTSTIGQSNASSGDEGSADDFKPMSTRVARLEALLKRDEAAPGGGKVMASTLASLNEDILAKQRDRRMNWQAGAAENGVATVSGGLGSGGGGGCGPGSGGHGGTGNGSGSGNGSGNGNGSGGVGADGPSSGKGDGKGNGSLGTVPPKSKALEPPPQPPTTAKGKGKGVPPKAPPKAPPPKAGAEQKHTGPRPRKADVKPRSSMKKLFWSSFVLDEEVMSLCRGTIWGAIEEDGMEGFNSHYLEELFSEYPAGRNSRFFANATQRKARARVRVFEESRRRQVCVMLARLPGVDETIQAVFEMDDVRLNRDQVELLLANAPTTEELAALRSTAAETEHDSDEPLDWDDAEAFILRLSGVPAFALRLQIWVFENSFDERFDIFQAAACDVCSACSALRTSPVIQRLLALALAVGNYLNAGTSRGRADGFTVEALAQMRTVKASKPGQVLTLVDYIVQELESSRPGDLGALFIEGGEAQLVRNAARHKLADLNVELSAYIAQADGLVKRTASSHDDELDIRSLRVESRLRELGELQKLFGKADEDYKQLCMWFHEGQRQSPKRPSDEFFALWDGFFKAVRVALATASDDKARRKKTAPQCTRPLQRLKRSLSVADVPNTTCFDDEELEDDTSKDGTAGSTQQQDNRRVRHDTAPAIVLQTEGADPS
>KarMicCCMP2283011560_rbh_TGME49_206430
XSCGSRQSCMTARDSEYGFSDAQLLELQKRYASMRLTQSSRASVWGDDLKGFRESIRRSLSGSDDAITSRSSVRELIAHHESRSRNSAGSKLPSTQPIASTMSGRSSDSKPSSVCKDVPEDEPLDDFGEEPRPVAKRSSFADFGEEEALPSSPSKRSSTLQPGEKGGSFCEKVPEDELLEDDDLDQSQRRISMASETSRTSCASFRGEKRLTEFTRRGSADSVGSDWFGLSDQQIMSLTDKGGWAEXGGGVRDIADGEGCGMRDSMISTMQMRDSMISQVGELQFDGNSSSSSSSFPAREGRKLQQKQVSFREKVYSESSVNEADDVWEYQMGGNSSIYETRFAENRCYFREPECGAEATLFRIGDWWEGDMGIGSIRLQISAGGMLFQVKPTGETEWSECITASKKTKATDGSGRLIAEAGGAEGFADVGVNSFEADPGIDRDSDSVFQSLATNAVENQLERNLQEFFKDMPDFFRSVDDGDVDGDAVQGESSSSLACKLVLMRGWKKIKWENGFSGLHLAASRNDADAVRFLLDAKATVASKDSEGKRAVDYAMDNGCSPELIQLLMPREASQGSTAGQGRKVAFIIDENEGLHKMDAIAERDLGAARRRIEDVGAMDPAELYAKLLKAEKERAALLEERCMHLVPGGAALGEGGLLDEVSMSKYCEQLQTYGREGVKAKLQEPALSGGLNLSAEAATGLVGQLERVLKVSKALGASDDGVLGLRKTTRRTKRMSTWNGDSLEQAVARFQSDHDDQEAEEWARLFDQIDVDHSGSISRDEFKKAIKAHIVFADSRVEKAVQEGWGSVAQQAARKATTKFNPEDLKLFQGMEASSDESDIEGASPTSDVRKDTEEEEEPKEPKSPTKGKKGKAKGKGKGEGGFPVPAIGGKDKGKGKPGQGMVKNPLTKPRLNPNVKMKPLWWVRYLKGVHLKDGETVWDHVLDELGLLDLDILEERFGKNAVPEKKRLATMADKEEKNDADQPKFLRIITDPSLIAGREAALRHMPTPAQELAAAILDLDEQLITPDILASVIHNTVPNPEQQQQLQQAREENPNIPFAIPEQYMWVVMRIPGFKARLDVWNFVRTWTERRAQCAEGLQFFIEVADALLHSQNLPSLMGVILAVGNYMNADAGSDRGQADGFDLESLNKFESVKDSKGKDLRHLIFDVFFKKLPERAVLLFQDLSPLLLNVTRVLVRDSDGAEKLTKKVNVCFEDYDLLVNSLVEDMHINASSMEMVLQYNDDPTDQFKLRMPEQMMRAKDLIGLLEKQRDQAKERLANLLKYFRCSAMKSSDFVLLWDDFFVPEMLITRRPDKLKKGYLGPHFCGQARNVNAENIAVLWGIKDPEKLGSSSSQPKKAGLRSRVVAAPGKRSIKAQRRCSLTGDRRRSRMVTMTAQASVIVQQTASLARSNSKKDSQFRDSDSDH
>KarMicCCMP2283018592_rbh_TGME49_206430
XQLLELQKRYASMRLTQSSRASVWGDDLKGFRESIRRSLSGSDDAITSRSSVRELIAHHESRSRNSAGSKLPSTQPIASTMSGRSSDSKPSSVCKDVPEDEPLDDFGEEPRPVAKRSSFADFGEEEALPSSPSKRSSTLQPGEKGGSFCEKVPEDELLEDDDLDQSQRRISMASETSRTSCASFRGEKRLTEFTRRGSADSVGSDWFGLSDQQIMSLTDKGGWXXXXGGVRDIADGEGCGMRDSMISTMQMRDSMISQVGELQFDGNSSSSSSSFPAREGRKLQQKQVSFREKVYSESSVNEADDVWEYQMGGNSSIYETRFAENRCYFREPECGAEATLFRIGDWWEGDMGIGSIRLQISAXALPGKPTGETEWSECITASKKTKATDGSGRLIAEAGGAEGFADVGVNSFEADPGIDRDSDSVFQSLATNAVENQLERNLQEFFKDMPDFFRSVDDGDVDGDAVQGESSSSLACKLVLMRGWKKIKWENGFSGLHLAASRNDADAVRFLLDAKATVASKDSEGKRAVDYAMDNGCSPELIQLLMPREASQGSTAGQGRKVAFIIDENEGLHKMDAIAERDLGAARRRIEDVGAMDPAELYAKLLKAEKERAALLEERCMHLVPGGAALGEGGLLDEVSMSKYCEQLQTYGREGVKAKLQEPALSGGLNLSAEAATGLVGQLERVLKVSKALGASDDGVLGLRKTTRRTKRMSTWNGDSLEQAVARFQSDHDDQEAEEWARLFDQIDVDHSGSIVVXDEFKKAIKAHIVFADSRVEKAVQEGWGSVAQQAARKATTKFNPEDLKLFQGMEASSDESDIEGASPTSDVRKDTEEEEEPKEPKSPTKGKKGKAKGKGKGEGGFPVPAIGGKDKGKGKPGQGMVKNPLTKPRLNPNVKMKPLWWVRYLKGVHLKDGETVWDHVLDELGLLDLDILEERFGKNAVPEKKRLATMADKEEKNDADQPKFLRIITDPSLIAGREAALRHMPPAQELAAAILDLDEQLITPDILASVIHNTVPNPEQQQQLQQAREENPNIPFAIPEQYMWVVMRIPGFKARLDVWNFVRTWTERRAQCAEGLQFFIEVADALLHSQNLPSLMGVILAVVXRHLIFDVFFKKLPERAVLLFQDLSPLLLNVTRVLVRDSDGAEKLTKKVNVCFEDYDLLVNSLVEDMHINASSMEMVLQYNDDPTDQFKLRMPEQMMRAKDLIGLLEKQRDQAKERLANLLKYFRCSAMKSSDFVLLWDDFFVPEMLITRRPDKLKKGYLGPHFCGQARNVNAENIAVLWGIKDPEKLGSSSSQPKKAGLRSRVVAAPGKRSIKAQRRCSLTGDRRRSRMVTMTAQASVIVQQTASLARSNSKKDSQFRDSDSDH
>KarMicCCMP2283019957_rbh_TGME49_206430
XRALCRRTPGVVAADGSGANAPWNDVNGLRHGMPNRSSGCSDVNIADECHALENQSDIASCSVAAGSCGRPSSREMASIGAEDGLHTCATCNDTNGFGHSATASNYGLRTRAMPSCESGNGNDSVLSCLTVNSGNTCDSRIASQATLKDTGGSPQICSIPHDIIQSSFPISHVSSPMGSRGSEDWGYSAAFSSSMKGIGSRDVLIPVGSISESLDRSTEVVKCLDFTSSPSDDQMKAGDIPRCVAGXSPQAREDNKVRNRTFEFVDRGRLFQHTGESDSYSIDACPQGSASSEKDPIHTSRSGASSQVWQLARTSQEFVNGIALDRQVMCFQDDGSRLSTSPQTPTPIHASPIVRQQQSVAIDGFGGTSGFASQSGGGSCSGTSTIGQSNASSGDEGSADDFKPMSTRVARLEALLKRDEAAPGGGKVMASTLASLNEDILAKQRDRRMNWQAGAAENGVATVSGGLGSGGGGGCGPGSGGHGGTGNGSGSGNGSGNGNGSGGVGADGPSSGKGDGKGNGSLGTVPPKSKALEPPPQPPTTAKGKGKGVPPKAPPKAPPPKAGAEQKHTGPRPRKADVKPRSSMKKLFYSFVLDEEVMSLCRGTIWGAIEEDGMEGFNSHYLEELFSEYPAGRNSRFFANATQRKARARVRVFEESRRRQVCVMLARLPGVDETIQAVFEMDDVRLNRDQVELLLANAPTTEELAALRSTAAETEHDSDEPLDWDDAEAFILRLSGVPAFALRLQIWVFENSFDERFDIFQAAACDVCSACSALRTSPVIQRLLALALAVGNYLNAGTSRGRADGFTVEALAQMRTVKASKPGQVLTLVDYIVQELESSRPGDLGASLFIEGGEAQLVRNAARHKLADLNVELSAYIAQADGLVKRTASSHDDELDIRSLRVESRLRELGELQKLFGKADEDYKQLCMWFHEGQRQSPKRPSDEFFALWDGFFKAVRVALATASDDKARRKKTAPQCTRPLQRLKRSLSVADVPNTTCFDDEELEDDTSKDGTAGSTQQQDNRRVRHDTAPAIVLQKKVQIRRE
>KarMicCCMP2283027128_rbh_TGME49_206430
MASNGKHVTIDAPAEGGITVNTEQGEKKLLPNKKPLHEQVKALCDECNLKFDTDDHYYVLVHGSSSSSTAPPIIRNEGQLAELSSKATLSLMKGANLVTERLKALMAADNSRAVPVAMKGLLGAIYGDSWIADEVIERNGIKEIFKIVLNLRASLSGADTIIELGMACLCELFQYGNALEWLEKNPQEVSPQLFKQILEVLFPIKKDGNKARKLTPRASLSVFQYFLQMLPGSASTAHQAGVGVSSAPSADASESSLLEPMYPRIVEASGGDNEFESNSASVVLAAMLAAADAALASSIKREIESHGLDQELEEMITRDPKSEQIEKLITVSLSGSAEMAATALEAAATGGGGGDSDTTRRLEQRTERLEGERENLKGQLRLAHERMKAMVKFIKVEAALLVEQSLDSIVKSGWDSIHWKRNYNLLHYCSECVEDPSVVELVGLFATNIDQKEDGGMRPIDFARKTGRQGVIKVLERLRKTVRGRLRRGARGMARSMAENDNMTYGEGGGGGGGLSKAELMAKFKQLKEKGGLTKPLQKAIETVLEVGWGNVEWPSNFTAMHLAAKVGTVESIELLVAAGAEITIADDWRLTPLDYAAQANRTEIITCLQSHLSNQQKGGGFGGGQGGGTGRRPPSEPDAERRKLLVVPDGLRPELQRACEAVIKKGWSKIKWPHDFTALHLAGRLGSTDAATLLIKASAWPGLELKDDKGLTPLDYAKEKNHEPLVKWFQEFQAEHGLGQGGGGGGGTGPGGGTGGPGGGTGGSGGGGGLGVPGGGSGGTGRAGGRSGILPGGVDIGGLDLAQERLKAMERDPEELGLNELRQELTRLRTEKDNWLKEKNNLIVSGIKPGAAPPTDIPATGGPLDEEAMIRYLKELQAFGREAVAMKLMETEAGGGLNLDQQDAIRALAQLDFVCKIAANASLVTAAGGTGGPGGGGGGGGGDGTGDGQGKGKGKKGGPPSKGGEPPKAEEGGGKKGKKGGPPGKGDAGGKKGGPPGKGPGKGPPGPGAKKGEKGAAGGKAGGKGGADAGLSKPKITPKTPMKPLWWTRMIMGQGIKEGETIWDEVTDDHDLLDITQLETRFSKNATAPKEKPKKEGEGEKKEEVKLLRIITDPNVVVGKEASLKQLPPAQEVAKALEELDESEDTGLSLDWIRIVRDNACPNPAQMKELVEARKAQPNVPLALPEQYMWVIGNMPAYQQRLDCWEFVRTYAERQETYCRNLQQFEAIVQCFTESDFLPSILGIVLAVGNYLNGGTNRGQADGFDIETLNKLEAVKDAQGKDIRHYIFDVYFNTQNDKAAMLIDELAPMFGNIARRLSKDSDGTEKLNKSARIVMEDFDQCVGELHKEFTERHETMQMILQYFEDPADPFKLRMPNEFAVAKDCIDDLVQLKDHAKDKYSKLLNWFKIAGMKSSEFCLLWDNLFIPPDMIVNKGEKIKKEVLIPTFCQPKPLNVDDLMILWEFKDPSERRSAPRVGAKKGEKKARGERRKTRARAEPKAEEGEAKAGGADAPEAAAPKGKGAPPGGKGKGKGKAAPPTDASAEAPAPAPETAPAKGLPVGKGKKGKGAPAPTPAATEETPAPAETPAPAPTPAPVGKGKKGKGAPAPTPSATEEAPAPAETPAPAPAGKGKKGKAAPPPTQSTEAPAPAEAEAPPPALEKARQAKALRRARARRSEELSETT
>KarMicCCMP2283028620_none_TGME49_206430
MMQLILIPNYSLRVKVWHFVESFDSVIKPVLKALADVRVAAECLRNSSRIXELLAVTLHVGNYLNGGTARGRADGFELDTLKKLSQLKAANHKSLLDYIIEQLERDSPGMLQKMFVPGAEFEKVRSVRRVDMAAMQEETKCLHAQAISFAKALSRLSNEESAILASFSDRVDMNLTILLEVMTSFDMWCQKYKELCAWFGVDVKRTISSDEFFSTWDSFMVDVQKVVAGSQKARPSAEKRVPSSSPMRHRRGQIVDGGA
>KarMicCCMP2283030827_rbh_TGME49_206430
DQVELLLANAPPTEEITALRNTAAEKEHEKEHDHEFTSEEVDWDDAEAFILRLSGVPSFALRLQMWAFENSFDERFDFFQQAAIDVKTACTVLQQSPLYFRGRADGFTVEALAQMRTVKASKPGLSLVDYMVEQLERSHPQELEALFLEGGEAQVVRKAMRHKLADLNVELSAYIAQADGLVKRVATSRDDELDIRGLRVESRMRQLTDLLALFGQADEDYHQLCTWFHDGQHLKRX
>KarMicCCMP2283037966_rbh_TGME49_206430
QYMWVIGQLPAYQQRLDCWAFVRSFGETQQLYMESLELLEPIFDCFSSSKSLPFLLGIVLAVGNFLNGGTNRGQADGFDLETLGKLDSVKDPEGKDX
>KarMicCCMP2283046680_rbh_TGME49_206430
XFKQILEVLFPIKKDGNKARKLTPRASLSVFQYFLQMLPGSASTAHQAGVGVSSALDASESSLLEPMYPRIVEASGGDNEFESNSASVVLAAMLAAADAALASSIKREIESHGLDQELEEMITRDPKSEQIEKLITVSLSGSAEMAATALEAAATGGGGGDSDTTRRLEQRTERLEGERENLKGQLRLAHERMKAMVKFIKVEAALLVEQSLDSIVKSGWDSIHWKRNYNLLHYCSECVEDPSVVELVGLFATNIDQKEDGGMRPKGRLRRGARGMARSMAENDNMTYGEGGGGGGGLSKAELMAKFKQLKEKGGLTKPLQKAIETVLEVGWGNVEWPSNFTAMHLAAKVGTVESIELLVAAGAEITIADDWRLTPLDYAAQANRTEIITCLQSHLSNQQKGGGFGGGQGGGTGRRPPSEPDAERRKLLVVPDGLRPELQRACEAVIKKGWSKIKWPHDFTALHLAGRLGSTDAATLLIKASAWPGLELKDDKGLTPLDYAKEKNHEPLVKWFQEFQAEHGLGQGGGGGGGTGPGGGTGGPGGGTGGSGGGGGLGVPGGGSGGTGRAGGRSGILPGGVDIGGLDLAQERLKAMERDPEELGLNELRQELTRLRTEKDNWLKEKNNLIVSGIKPGAAPPTDIPATGGPLDEEAMIRYLKELQAFGREAVAMKLMETEAGGGLNLDQQDAIRALAQLDFVCKIAANASLVTAAGGTGGPGGGGGGGGGDGTGDGQGKGKGKKGGPPSKGGEPPKAEEGGGKKGKKGGPPGKGDAGGKKGGPPGKGPGKGPPGPGAKKGEKGAAGGKAGGKGGADAGLSKPKITPKTPMKPLWWTRMIMGQGIKEGETIWDEVTDDHDLLDITQLETRFSKNATAPKEKPKKEGEGEKKEEVKLLRIITDPNVVVGKEASLKQLPPAQEVAKALEELDESEDTGLSLDWIRIVRDNACPNPAQMKELVEARKAQPNVPLALPEQYMWVIGNMPAYQQRLDCWEFVRTYAERQETYCRNLQQFEAIVQCFTESDFLPSILGIVLAVGNYLNGGTNRGQADGFDIETLNKLEAVKDAQGKDIRHYIFDVYFNTQNDKAAMLIDELAPMFGNIARRLSKDSDGTEKLNKSARIVMEDFDQCVGELHKEFTERHETMQMILQYFEDPADPFKLRMPNEFAVAKDCIDDLVQLKDHAKDKYSKLLNWFKIAGMKSSEFCLLWDNLFIPPDMIVNKGEKIKKEVLIPTFCQPKPLNVDDLMILWEFKDPSERRSAPRVGAKKGEKKARGERRKTRARAEPKAEEGEAKAGGADAPEAAAPKGKGAPPGGKGKGKGKAAPPTDASAEAPAPAPETAPAKGLPVGKGKKGKGAPAPTPAATEETPAPAETPAPAPTPAPVGKGKKGKGAPAPTPSATEEAPAPAETPAPAPAGKGKKGKAAPPPTQSTEAPAPAEAEAPAASTGKGPPGE
>KarMicCCMP2283047039_rbh_TGME49_206430
MTYGEGGGGGGGLSKAELMAKFKQLKEKGGLTKPWHGKIMAENDNMTYGEGGGGGGGLSKAELMAKFKQLKEKGGLTKPLQKAIETVLEVGWGNVEWPSNFTAMHLAAKVGTVESIELLVAAGAEITIADDWRLTPLDYAAQANRTEIITCLQSHLSNQQKGGGFGGGQGGGTGRRPPSEPDAERRKLLVVPDGLRPELQRACEAVIKKGWSKIKWPHDFTALHLAGRLGSTDAATLLIKASAWPGLELKDDKGLTPLDYAKEKNHEPLVKWFQEFQAEHGLGQGGGGGGGTGPGGGTGGPGGGTGGSGGGGGLGVPGGGSGGTGRAGGRSGILPGGVDIGGLDLAQERLKAMERDPEELGLNELRQELTRLRTEKDNWLKEKNNLIVSGIKPGAAPPTDIPATGGPLDEEAMIRYLKELQAFGREAVAMKLMETEAGGGLNLDQQDAIRALAQLDFVCKIAANASLVTAAGGTGGPGGGGGGGGGDGTGDGQGKGKGKKGGPPSKGGEPPKAEEGGGKKGKKGGPPGKGDAGGKKGGPPGKGPGKGPPGPGAKKGEKGAAGGKAGGKGGADAGLSKPKITPKTPMKPLWWTRMIMGQGIKEGETIWDEVTDDHDLLDITQLETRFSKNATAPKEKPKKEGEGEKKEEVKLLRIITDPNVVVGKEASLKQLPPAQEVAKALEELDESEDTGLSLDWIRIVRDNACPNPAQMKELVEARKAQPNVPLALPEQYMWVIGNMPAYQQRLDCWEFVRTYAERQETYCRNLQQFEAIVQCFTESDFLPSILGIVLAVGNYLNGGTNRGQADGFDIETLNKLEAVKDAQGKDIRHYIFDVYFNTQNDKAAMLIDELAPMFGNIARRLSKDSDGTEKLNKSARIVMEDFDQCVGELHKEFTERHETMQMILQYFEDPADPFKLRMPNEFAVAKDCIDDLVQLKDHAKDKYSKLLNWFKIAGMKSSEFCLLWDNLFIPPDMIVNKGEKIKKEVLIPTFCQPKPLNVDDLMILWEFKDPSERRSAPRVGAKKGEKKARGERRKTRARAEPKAEEGEAKAGGADAPEAAAPKGKGAPPGGKGKGKGKAAPPTDASAEAPAPAPETAPAKGLPVGKGKKGKGAPAPTPAATEETPAPAETPAPAPTPAPVGKGKKGKGAPAPTPSATEEAPAPAETPAPAPAGKGKKGKAAPPPTQSTEAPAPAEAEAPAASTGKGPPGKGPPKGKGKKK
>KarMicCCMP2283054027_rbh_TGME49_206430
IRISSGSQIANLGQEDKNRGQLGAFSGASQNEPTLEMMSSSXXSQNSQEVSGLERFTXTSHEAAHVEHPGRMQDTTGIERASGNTSGGRGDAFSDDQRAQNSSNFESGVQEAGGGSTLITIADEPSTSLAGSGGSIDGPPLRVEKAIHAAAASNSFMAEVERRRKADREARRKSNTDNVSSLLSDVRRQREEDQQKTVSLVPATNDKKTSTGPPGKGLVTREALRRPRGNGTADSQRSARSNISMSSIGSVFESSADTSGLAGVARSNGHETRLDSTTVIKSEDDAFAQRTDLDAESSPRFVSFKAVDEPNTLEANDSDDINRKMSMLESRLHNSTPEEKAELENMISQLRREMASRVESAQDVRQDDSNXAALQSSLGHRMSVTSVASSDCSMMSSAPILSSRRASNGSSTALTGKRVPAPILTADVSGKDVFEAASVSPAGRASKSPVGFGSISPIGKSPAGSASKPALFFPPDAAVTKHLFGKGGKGKGKGKNKGLAGLLAMCDPFGSVPLRKKDDRKRENSVGSSTGSKGKHTRKRTGSSADSAQSRGRNKKSQPPSPAKASAPLSMLPLDGKAAAAVLSASSPSAPSSASAPPAETKAEPKAEPKAEEPKGKGKGKGKNKSPPPKPKGEGKGKPAPKPKAKAGXAEERKIARLKPLNWQQVEAGEGTIWAGLDDDIDLSRELLEQLFPWGTGTQKAANKLGKEEAAKQCLTTGNRAMAICVGLHSLRQYSPRRIRGAILAMDGDVIDEEATDRLLAIDPKSKQAIVLPTSEEIEAAKAFVKSGQPEDVLDEASRYLIAMHDVPHLQDRLLLHKFRRTFTGQASTLRQQLATMTEALEKVRQSRCLADILGLVRKAGNVLNDGTNRGDAHGFRFGSLAQIAQMKQAPQVQPNPSPVNSPRGGPVDNSNQTLLDHLVGVLADKKPEVLQLQDELSPEVPQATRIELRDVETHIKELRVDLDRIARKAQQAHGDGAQPESPTLRSDVFNVVAPAFVKDAHGDLAELEETRLNTLHTYEAVATFFGEKCGSNGEMPLAPHEWLIFLNDFLQDFQNSVNAYHSRQRQKELAAKRLNRRSNVSEAPKLRRARTTASLRTTSNVMIPPSVLTGTDDEMPSNSGRVEALIKHTQMQENPSAIQGATLETIPGSPVIPTLPLNIKRHSWHPQRSERLASSPSPSASPSSSPRFQDRCSDGQLFPVTESNVVDAEEHAAEDHDPRPHLAAVEAQAAGDEKSRSNAVISEEHAAEDEPESKALNVEEQAAEDVSRPNVADAEEEF
>KarMicCCMP2283072115_rbh_TGME49_206430
LLAHHSNGASCAFRDDGSRLSTSPQTPTPIHASPIVRQQQSVAIDGFGGTSGFASQSGGGSCSGTSTIGQSNASSGDEGSADDFKPMSTRVARLEALLKRDEAAPGGGKVMASTLASLNEDILAKQRDRRMNWQAGAAENGVATVSGGLGSGGGGGCGPGSGGHGGTGNGSGSGNGSGNGNGSGGVGADGPSSGKGDGKGNGSLGTVPPKSKALEPPPQPPTTAKGKGKGVPPKAPPKAPPPKAGAEQKHTGPRPRKADVKPRSSMKKLFWSSFVLDEEVMSLCRGTIWGAIEEDGMEGFNSHYLEELFSEYPAGRNSRFFANATQRKARARVRVFEESRRRQVCVMLARLPGVDETIQAVFEMDDVRLNRDQVELLLANAPTTEELAALRSTAAETEHDSDEPLDWDDAEAFILRLSGVPAFALRLQIWVFENSFDERFDIFQAAACDVCSACSALRTSPVIQRLLALALAVGNYLNAGTSRGRADGFTVEALAQMRTVKASKPGQVLTLVDYIVQELESSRPGDLGALFIEGGEAQLVRNAARHKLADLNVELSAYIAQADGLVKRTASSHDDELDIRSLRVESRLRELGELQKLFGKADEDYKQLCMWFHEGQRQSPKRPSDEFFALWDGFFKAVRVALATASDDKARRKKTAPQCTRPLQRLKRSLSVADVPNTTCFDDEELEDDTSKDGTAGSTQQQDNRRVRHDTAPAIVLQTEGADPS
>KarMicCCMP2283076410_rbh_TGME49_206430
XGVAVFARPSNVSDISRLFGLLHDVICTNPKQQEGKQWFIDRPNGKKSPCTYSNQDVFEAASVSPAGRASKSPVGFGSISPIGKSPAGSASKPALFFPPDAAVTKHLFGKGGKGKGKGKNKGLAGLLAMCDPFGSGVPLRKKDDRKRENSVGSSTGSKGKHTRKRTGSSADSAQSRGRNKKSQPPSPAKASAPLSMLPLDGKAAAAVLSASSPSAPSSASAPPAETKAEPKAEPKAEEPKGKGKGKGKNKSPPPKPKGEGKGKPAPKPKAKAGSAEERKIARLKPLNWQQVEAGEGTIWAGLDDDIDLSRELLEQLFPWGTGTQKAANKLGKEEAAKQCLTTGNRAMAICVGLHSLRQYSPRRIRGAILAMDGDVIDEEATDRLLAIDPKSKQAIVLPTSEEIEAAKAFVKSGQPEDVLDEASRYLIAMHDVPHLQDRLLLHKFRRTFTGQASTLRQQLATMTEALEKVRQSRCLADILGLVRKAGNVLNDGTNRGDAHGFRFGSLAQIAQMKQAPQVQPNPSPVNSPRGGPVDNSNQTLLDHLVGVLADKKPEVLQLQDELSPEVPQATRIELRDVETHIKELRVDLDRIARKAQQAHGDGAQPESPTLRSDVFNVVAPAFVKDAHGDLAELEETRLNTLHTYEAVATFFGEKCGSNGEMPLAPHEWLIFLNDFLQDFQNSVNAYHSRQRQKELAAKRLNRRSNVSEAPKLRRARTTASLRTTSNVMIPPSVLTGTDDEMPSNSGRVEALIKHTQMQENPSAIQGATLETIPGSPVIPTLPLNIKRHSWHPQRSERLASSPSPSASPSSSPRFQDRCSDGQLFPVTESNVVDAEEHAAEDHDPRPHLAAVEAQAAGDEKSRSNAVISEEHAAEDEPESKALNVEEQAAEDVSRPNVADAEEEF
>KarMicCCMP2283079555_rbh_TGME49_206430
LATLCFGTAPTVHASSRSHCKSEGSILSSSALAAKVPKVQMPADVESQASKWRRRTGKGSAQVVEEMALAEAAALVARTKSRACVSIQTSLPPFQCAITGDSELDVLLDSHSLEEPRTSRAPNETRVMLCTALQDRTDESAGPEIGKGAANTPGKGSGKKAPPPASMVSGKGSKGDGKGHHATPRKPEMIPRVPLKKLFWTTVTTSDGKACVWEKIHQDIPSFDIDRDLLEDLFAQGVGQQELHRKVLPENASVKMIFSDQRRRQISCMLAICPGKHQVLDAVAKLDETLLREDLIELLAANLPTPQELSLLQALNDTPGVCETFDAPEEFMMQLILIPNYSLRVKVWHFVESFDSVIKPVLKALADVRVAAECLRNSSRIERLLAVTLHVGNYLNGGTARGRADGFELDTLKKLSQLKAANHKSLLDYIIEQLERDSPGMLQKMFVPGAEFEKVRSVRRVDMAAMQEETKCLHAQAISFAKALSRLSNEESAILASFSDRVDMNLTILLEVMTSFDMWCQKYKELCAWFGVDVKRTISSDEFFSTWDSFMVDVQKVVAGSQKARPSAEKRVPSSSPMRHRRGQIVDGGA
>KarMicCCMP2283079597_rbh_TGME49_206430
QPCSADNMDLPDGWQAAWDPQHGGIYFYNRNTMQRCWTKPSKEAFCFDGDGRYAMGGAVSSTAVPESSRASLAPSSGCEEADSRSLNKAQREVCELDLENIQVVVDDRHEAASGIAAQDLKDPCGSNVQESVIVTFQPGPIGFXSXXXPXSXXSVRDKVFQDAKNGDAPYKVAFAKADQCAFHEQQCRSPEIDEPPLPRQAAEIIGCFLGTTGIGACGHSVDSDQLIAQRQAVENTPCLKTSESTKSIHDAALDGQIVASSNANSPSRSIFSWRTVDSPCQSTLNAQMVAGIRESSFTPTDVATQACPTSLRHVQPSSFDFRRCASEETRGCREHSSMQRSSSPAISESSWQSALESPHKSARGDVTPQQSEVSGPQCSEPSYYTAASYFTSASKEKLDCCEQSWKSVVSSKHSSTLELSDFSWSINASEARSAQEASLGRSFPESPSRMRFGVAAEALASVATLLSPSRRKANPDTVTSPEXXVAATEAFASLANLLSPSRRKANSVDASPGSPESPAKPTKGKGKGKAKGTPPPHPKAGGPTADGSPSKGKQKGKGGGKGRSPRKPDIVPKVALKKIFWNPICLDESHQTNADAELSVWEKIHQNGVSIDEGELEVLFADVPRAADGTIVLPTESAQPRRRLSSASVNSRRLLPETRRRQIWCMLSLLPEWDQLQEAISSMDDSVVSNENVDLLWTNLPTAAEEKLLQTALMDRSLKHDETWDAPEDFLIRLTSIPANALHISIWNFLNSFNANFLRLQQAKDDLVNACTALRDSARVEKLLAVILYTGNYLNGGTSRGRADGFDIDCLLKVSKLKAVQKELNGTLLDFVVKQVEQEVPGMLSGMFASGMEKDQVHCARKHMLVELTDEVXRLRAQAESHLIKWGNEEEISEALAKRKADLDECIERLRSLSEGFVELQSQYSKLCTWFQMKVEKPRATDEFFSIWNTFFEDVGRCLDSLQKRQKSVLPIPRNRSNTPPQRLLVADSLNACNSSRRSLASPREALPLGASRRSRGPPREPLQQARRRPMTPRDIIEQVPXFCLDGADTGQESAPA
>KarMicCCMP2283081243_rbh_TGME49_206430
XADTIIELGMACLCELFQYGNALEWLEKNPQEVSPQLFKQILEVLFPIKKDGNKARKLTPRASLSVFQYFLQMLPGSASTAHQAGVGVSSAAPSADASESSLLEPMYPRIVEASGGDNEFESNSASVVLAAMLAAADAALASSIKREIESHGLDQELEEMITRDPKSEQIEKLITVSLSGSAEMAATALEAAATGGGGGDSDTTRRLEQRTERLEGERENLKGQLRLAHERMKAMVKFIKVEAALLVEQSLDSIVKSGWDSIHWKRNYNLLHYCSECVEDPSVVELVGLFATNIDQKEDGGMRPIDFARKTGRQGVIKVLERLRKTVSKGRLRRGARGMARSMAENDNMTYGEGGGGGGGLSKAELMAKFKQLKEKGGLTKPLQKAIETVLEVGWGNVEWPSNFTAMHLAAKVGTVESIELLVAAGAEITIADDWRLTPLDYAAQANRTEIITCLQSHLSNQQKGGGFGGGQGGGTGRRPPSEPDAERRKLLVVPDGLRPELQRACEAVIKKGWSKIKWPHDFTALHLAGRLGSTDAATLLIKASAWPGLELKDDKGLTPLDYAKEKNHEPLVKWFQEFQAEHGLGQGGGGGGGTGPGGGTGGPGGGTGGSGGGGGLGVPGGGSGGTGRAGGRSGILPGGVDIGGLDLAQERLKAMERDPEELGLNELRQELTRLRTEKDNWLKEKNNLIVSGIKPGAAPPTDIPATGGPLDEEAMIRYLKELQAFGREAVAMKLMETEAGGGLNLDQQDAIRALAQLDFVCKIAANASLVTAAGGTGGPGGGGGGGGGDGTGDGQGKGKGKKGGPPSKGGEPPKAEEGGGKKGKKGGPPGKGDAGGKKGGPPGKGPGKGPPGPGAKKGEKGAAGGKAGGKGGADAGLSKPKITPKTPMKPLWWTRMIMGQGIKEGETIWDEVTDDHDLLDITQLETRFSKNATAPKEKPKKEGEGEKKEEVKLLRIITDPNVVVGKEASLKQLPPAQEVAKALEELDESEDTGLSLDWIRIVRDNACPNPAQMKELVEARKAQPNVPLALPEQYMWVIGNMPAYQQRLDCWEFVRTYAERQETYCRNLQQFEAIVQCFTESDFLPSILGIVLAVGNYLNGGTNRGQADGFDIETLNKLEAVKDAQGKDIRHYIFDVYFNTQNDKAAMLIDELAPMFGNIARRLSKDSDGTEKLNKSARIVMEDFDQCVGELHKEFTERHETMQMILQYFEDPADPFKLRMPNEFAVAKDCIDDLVQLKDHAKDKYSKLLNWFKIAGMKSSEFCLLWDNLFIPPDMIVNKGEKIKKEVLIPTFCQPKPLNVDDLMILWEFKDPSERRSAPRVGAKKGEKKARGERRKTRARAEPKAEEGEAKAGGADAPEAAAPKGKGAPPGGKGKGKGKAAPPTDASAEAPAPAPETAPAKGLPVGKGKKGKGAPAPTP
>KarMicCCMP2283083446_rbh_TGME49_206430
XSLPFLLGIVLAVGNYLNGGTNRGQADGFDLETLGKLDSVKDPEGKDLRHFVFNVFINQMEDAARSLIQDLGCCLSNVHRRVSKDADGVEALSKTVRMTLEDIDIAINAVQTDFAAKKDMMHMVLQYIDDPADTFKLQMPQKFSEAMKLVADLVTSRDRVKDKYGKLLSWFKVSGVKSLLWDNFLIPGDAIMNKPERFRKDVLMPKFCSNKPIDFDDFAMLWDARQPQKIGGVRSSGALPRTSNAARRRAKRAQGKPVPGSKKVSQKAEVLQFQFAQRLMTLAKRRKAAEEAARKQRHSIGTSEAAQKYGRLWASKLKPDQSQNAPLSSENEGHSGRAFVKLKSQDRLVAAGLTPEQ
>KarMicCCMP2283092567_rbh_TGME49_206430
XRVRVRVFEESRRRQVCVMLARLPSIDETIQAVLEMDDVRLNKDQVELLLANAPPTEEITALRNTAAEKEHEKEHDHEFTSEEVDWDDAEAFILRLSGVPSFALRLQMWAFENSFDERFDFFQQAAIDVKTACTVLQQSPRIQRLLSLALSVGNYLNGGTSRGRADGFTVEALAQMRTVKASKPGLSLVDYMVEQLERSHPQELEALFLEGGEAQVVRKAMRHKLADLNVELSAYIAQADGLVKRVATSRDVTTADLLALFGQADEDYHQLCTWFHDGQHLKRERPPDEFFTLWYGFLEAVRVALENVVAGKTSRKRSVSRARKTSQRLKRSLSNPDVTACNTPASSPPTLNRALSDTEGAGVGSHPNRSTVRFEQHAEEDMRRRDTEPAGSCVRDMADMFKIGDSD
>KarMicCCMP2283092813_rbh_TGME49_206430
QPCSADNMDLPDGWQAAWDPQHGGIYFYNRNTMQRCWTKPSKEAFCFDGDGRYAMGGAVSSTAVPESSRASLAPSSGCEEADSRSLNKAQREVCELDLENIQVVVDDRHEAASGIAAQDLKDPCGSNVQESVIVTFQPGPIGFYSKDGHIIEKXXXXVFQDAKNGDAPYKVAFAKADQCAFHEQQCRSPEIDEPPLPRQAAEIIGCFLGTTGIGACGHSVDSDQLIAQRQAVENTPCLKTSESTKSIHDAALDGQIVASSNANSPSRSIFSWRTVDSPCQSTLNAQMVAGIRESSFTPTDVATQACPTSLRHVQPSSFDFRRCASEETRGCREHSSMQRSSSPAISESSWQSALESPHKSARGDVTPQQSEVSGPQCSEPSYYTAASYFTSASKEKLDCCEQSWKSVVSSKHSSTLELSDFSWSINASEARSAQEASLGRSFPESPSRMRFGVAAEALASVATLLSPSRRKANPDTVTSPEKPSRISNSVDASPGSPESPAKPTKGKGKGKAKGTPPPHPKAGGPTADGSPSKGKQKGKGGGKGRSPRKPDIVPKVALKKIFWNPICLDESHQTNADAELSVWEKIHQNGVSIDEGELEVLFADVPRAADGTIVLPTESAQPRRRLSSASVNSRRLLPETRRRQIWCMLSLLPEWDQLQEAISSMDDSVVSNENVDLLWTNLPTAAEEKLLQTALMDRSLKHDETWDAPEDFLIRLTSIPANALHISIWNFLNSFNANFLRLQQAKDDLVNACTALRDSARVEKLLAVILYTGNYLNGGTSRGRADGFDIDCLLKVSKLKAVQKELNGTLLDFVVKQVEQEVPGMLSGMFASGMEKDQVHXXEXXXXVAXLRAQAESHLIKWGNEEEISEALAKRKADLDECIERLRSLSEGFVELQSQYSKLCTWFQMKVEKPRATDEFFSIWNTFFEDVGRCLDSLQKRQKSVLPIPRNRSNTPPQRLLVADSLNACNSSX
>KarMicCCMP2283094324_rbh_TGME49_206430
MASNGKHVTIDAPAEGGITVNTEQGEKKLLPNKKPLHEQVKALCDECNLKFDTDDHYYVLVHGSSSSSTAPPIIRNEGQLAELSSKATLSLMKGANLVTERLKALMAADNSRAVPVAMKGLLGAIYGDSWIADEVIERNGIKEIFKIVLNLRASLSGADTIIELGMACLCELFQYGNALEWLEKNPQEVSPQLFKQILEVLFPIKKDGNKARKLTPRASLSVFQYFLQMLPGSASTAHQAGVGVSAPSADASESSLLEPMYPRIVEASGGDNEFESNSASVVLAAMLAAADAALASSIKREIESHGLDQELEEMITRDPKSEQIEKLITVSLSGSAEMAATALEAAATGGGGGDSDTTRRLEQRTERLEGERENLKGQLRLAHERMKAMVKFIKVEAALLVEQSLDSIVKSGWDSIHWKRNYNLLHYCSECVEDPSVVELVGLFATNIDQKEDGGMRPIDFARKTGRQGVIKVLERLRKTVSKGRLRRGARGMARSMAENDNMTYGEGGGGGGGLSKAELMAKFKQLKEKGGLTKPLQKAIETVLEVGWGNVEWPSNFTAMHLAAKVGTVESIELLVAAGAEITIADDWRLTPLDYAAQANRTEIITCLQSHLSNQQKGGGFGGGQGGGTGRRPPSEPDAERRKLLVVPDGLRPELQRACEAVIKKGWSKIKWPHDFTALHLAGRLGSTDAATLLIKASAWPGLELKDDKGLTPLDYAKEKNHEPLVKWFQEFQAEHGLGQGGGGGGGTGPGGGTGGPGGGTGGSGGGGGLGVPGGGSGGTGRAGGRSGILPGGVDIGGLDLAQERLKAMERDPEELGLNELRQELTRLRTEKDNWLKEKNNLIVSGIKPGAAPPTDIPATGGPLDEEAMIRYLKELQAFGREAVAMKLMETEAGGGLNLDQQDAIRALAQLDFVCKIAANASLVTAAGGTGGPGGGGGGGGGDGTGDGQGKGKGKKGGPPSKGGEPPKAEEGGGKKGKKGGPPGKGDAGGKKGGPPGKGPGKGPPGPGAKKGEKGAAGGKAGGKGGADAGLSKPKITPKTPMKPLWWTRMIMGQGIKEGETIWDEVTDDHDLLDITQLETRFSKNATAPKEKPKKEGEGEKKEEVKLLRIITDPNVVVGKEASLKQLPPAQEVAKALEELDESEDTGLSLDWIRIVRDNACPNPAQMKELVEARKAQPNVPLALPEQYMWVIGNMPAYQQRLDCWEFVRTYAERQETYCRNLQQFEAIVQCFTESDFLPSILGIVLAVGNYLNGGTNRGQADGFDIETLNKLEAVKDAQGKDIRHYIFDVYFNTQNDKAAMLIDELAPMFGNIARRLSKDSDGTEKLNKSARIVMEDFDQCVGELHKEFTERHETMQMILQYFEDPADPFKLRMPNEFAVAKDCIDDLVQLKDHAKDKYSKLLNWFKIAGMKSSEFCLLWDNLFIPPDMIVNKGEKIKKEVLIPTFCQPKPLNVDDLMILWEFKDPSERRSAPRVGAKKGEKKARGERRKTRARAEPKAEEGEAKAGGADAPEAAAPKGKGAPPGGKGKGKGKAAPPTDASAEAPAPAPETAPAKGLPVGKGKKGKGAPAPTPAATEETPAPAETPAPAPTPAPVGKGKKGKGAPAPTPSATEEAPAPAETPAPAPAGKGKKGKAAPPPTQSTEAPAPAEAEAPAASTGKGPPGKGPPKGKGKKK
>KarMicCCMP2283111482_rbh_TGME49_206430
AKKGEKGAAGGKAGGKGGADAGLSKPKITPKTPMKPLWWTRMIMGQGIKEGETIWDEVTDDHDLLDITQLETRFSKNATAPKEKPKKEGEGEKKEEVKLLRIITDPNVVVGKEASLKQLPPAQEVAKALEELDESEDTGLSLDWIRIVRDNACPNPAQMKELVEARKAQPNVPLALPEQYMWVIGNMPAYQQRLDCWEFVRTYAERQETYCRNLQQFEAIVQCFTESDFLPSILGIVLAVGNYLNGGTNRGQADGFDIETLNKLEAVKDAQGKDIRHYIFDVYFNTQNDKAAMLIDELAPMFGNIARRLSKDSDGTEKLNKSARIVMEDFDQCVGELHKEFTERHETMQMILQYFEDPADPFKLRMPNEFAVAKDCIDDLVQLKDHAKDKYSKLLNWFKIAGMKSSEFCLLWDNLFIPPDMIVNKGEKIKKXLXAKKGEKKARGERRKTRARAEPKAEEGEAKAGGADAPEAAAPKGKGAPPGGKGKGKGKAAPPTDASAEAPAPAPETAPAKGLPVGKGKKGKGAPAPTPAATEETPAPAETPAPAPTPAPVGKGKKGKGAPAPTPSATEEAPAPAETPAPAPAGKGKKGKAAPPPTQSTEAPAPAEAEAPAASTGKGPPGKGPPKGKGKKK
>KarMicCCMP2283137196_rbh_TGME49_206430
GKGKDGKGKNGKGKDGKGKDGKGKDGKGKALPAVAKAKAKAKSCGPEPRKADVTPRNPMKKLFWNSFVLDEEAFAMRRRTIWGAIDEDGMEEFDVNELEEMFCAKRLEESLFCLVKLGTHGEIRGYVYESSRSREDAKSAVMLARLPSIDETIQAVLEMDDVRLNKDQVELLLANAPPTEEITALRNTAAEKEHEKEHDHEFTSEEVDWDDAEAFILRLSGVPSFALRLQMWAFENSFDERFDFFQQAAIDVKTACTVLQQSPRIQRLLSLALSVGNYLNGGTSRGRADGFTVEALAQMRTVKASKPGLSLVDYMVEQLERSHPQELEALFLEGGEAQVVRKAMRHKLADLNVELSAYIAQADGLVKRVATSRDDELDIRGLRVESRMRQLTDLLALFGQADEDYHQLCTWFHDGQHLKRERX
>KarMicCCMP2283143352_rbh_TGME49_206430
XSESSLLEPMYPRIVEASGGDNEFESNSASVVLAAMLAAADAALASSIKREIESHGLDQELEEMITRDPKSEQIEKLITVSLSGSAEMAATALEAAATGGGGGDSDTTRRLEQRTERLEGERENLKGQLRLAHERMKAMVKFIKVEAALLVXAVFGQHREVWVGQHPLEKKLQLAPLLLGMRRGPQRCRVPIDFARKTGRQGVIKVLERLRKTVSKGRLRRGARGMARSMAENDNMTYGEGGGGGGGLSKAELMAKFKQLKEKGGLTKPLQKAIETVLEVGWGNVEWPSNFTAMHLAAKVGTVESIELLVAAGAEITIADDWRLTPLDYAAQANRTEIITCLQSHLSNQQKGGGFGGGQGGGTGRRPPSEPDAERRKLLVVPDGLRPELQRACEAVIKKGWSKIKWPHDFTALHLAGRLGSTDAATLLIKASAWPGLELKDDKGLTPLDYAKEKNHEPLVKWFQEFQAEHGLGQGGGGGGGTGPGGGTGGPGGGTGGSGGGGGLGVPGGGSGGTGRAGGRSGILPGGVDIGGLDLAQERLKAMERDPEELGLNELRQELTRLRTEKDNWLKEKNNLIVSGIKPGAAPPTDIPATGGPLDEEAMIRYLKELQAFGREAVAMKLMETEAGGGLNLDQQDAIRALAQLDFVCKIAANASLVTAAGGTGGPGGGGGGGGGDGTGDGQGKGKGKKGGPPSKGGEPPKAEEGGGKKGKKGGPPGKGDAGGKKGGPPGKGPGKGPPGPGAKKGEKGAAGGKAGGKGGADAGLSKPKITPKTPMKPLWWTRMIMGQGIKEGETIWDEVTDDHDLLDITQLETRFSKNATAPKEKPKKEGEGEKKEEVKLLRIITDPNVVVGKEASLKQLPPAQEVAKALEELDESEDTGLSLDWIRIVRDNACPNPAQMKELVEARKAQPNVPLALPEQYMWVIGNMPAYQQRLDCWEFVRTYAERQETYCRNLQQFEAIVQCFTESDFLPSILGIVLAVGNYLNGGTNRGQADGFDIETLNKLEAVKDAQGKDIRHYIFDVYFNTQNDKAAMLIDELAPMFGNIARRLSKDSDGTEKLNKSARIVMEDFDQCVGELHKEFTERHETMQMILQYFEDPADPFKLRMPNEFAVAKDCIDDLVQLKDHAKDKYSKLLNWFKIAGMKSSEFCLLWDNLFIPPDMIVNKGEKIKKEVLIPTFCQPKPLNVDDLMILWEFKDPSERRSAPRVGAKKGEKKARGERRKTRARAEPKAEEGEAKAGGADAPEAAAPKGKGAPPGGKGKGKGKAAPPTDASAEAPAPAPETAPAKGLPVGKGKKGKGAPAPTPAATEETPAPAETPAPAPTPAPVGKGKKGKGAPAPTPSATEEAPAPAETPAPAPAGKGKKGKAAPPPTQSTEAPAPAEAEAPAASTGKGPP
>KarMicCCMP2283167191_rbh_TGME49_206430
WQSALESPHKSARGDVTPQQSEVSGPQCSEPSYYTAASYFTSASKEKLDCCEQSWKSVSSKHSSTLELSDFSWSINASEARSAQEASLGRSFPESPSRMRFGVAAEALASVATLLSPSRRKANPDTVTSPEKPSRISIVAATEAFASLANLLSPSRRKANSVDASPGSPESPAKPTKGKGKGKAKGTPPPHPKAGGPTADGSPSKGKQKGKGGGKGRSPRKPDIVPKVALKKIFWNPICLDESHQTNADAELSVWEKIHQNGVSIDEGELEVLFADVPRAADGTIVLPTESAQPRRRLSSASVNSRRLLPETRRRQIWCMLSLLPEWDQLQEAISSMDDSVVSNENVDLLWTNLPTAAEEKLLQTALMDRSLKHDETWDAPEDFLIRLTSIPANALHISIWNFLNSFNANFLRLQQAKDDLVNACTALRDSATVILYTGNYLNGGTSRGRADGFDIDCLLKVSKLKAVQKELNGTLLDFVVKQVEQEVPGMLSGMFASGMEKDQVHCARKHMLVELTDEVARLRAQAESHLIKWGNEEEISEALAKRKADLDECIERLRSLSEGFVELQSQYSKLCTWFQMKVEKPRATDEFFSIWNTFFEDVGRCLDSLQKRQKSVLPIPRNRSNTPPQRLLVADSLNACNSSRRSLASX
>KarMicCCMP2283172693_rbh_TGME49_206430
XLGHRMSVTSVASSDCSMMSSAPILSSRRASNGSSTALTGKRVPAPILTADVSGKDVFEAASVSPAGRASKSPVGFGSISPIGKSPAGSASKPALFFPPDAAVTKHLFGKGGKGKGKGKNKGLAGLLAMCDPFGSGVPLRKKDDRKRENSVGSSTGSKGKHTRKRTGSSADSAQSRGRNKKSQPPSPAKASAPLSMLPLDGKAAAAVLSASSPSAPSSASAPPAETKAEPKAEPKAEEPKGKGKGKGKNKSPPPKPKGEGKGKPAPKPKAKAGSAEERKIARLKPLNWQQVEAGEGTIWAGLDDDIDLSRELLEQLFPWGTGTQKAANKLGKEEAAKQCLTTGNRAMAICVGLHSLRQYSPRRIRGAILAMDGDVIDEEATDRLLAIDPKSKQAIVLPTSEEIEAAKAFVKSGQPEDVLDEASRYLIAMHDVPHLQDRLLLHKFRRTFTGQASTLRQQLATMTEALEKVRQSRCLADILGLVRKAGNVLNDGTNRGDAHGFRFGSLAQIAQMKQAPQVQPNPSPVNSPRGGPVDNSNQTLLDHLVGVLADKKPEVLQLQDELSPEVPQATRIELRDVETHIKELRVDLDRIARKAQQAHGDGAQPESPTLRSDVFNVVAPAFVKDAHGDLAELEETRLNTLHTYEAVATFFGEKCGSNGEMPLAPHEWLIFLNDFLQDFQNSVNAYHSRQRQKELAAKRLNRRSNVSEAPKLRRARTTASLRTTSNVMIPPSVLTGTDDEMPSNSGRVEALIKHTQMQENPSAIQGATLETIPGSPVIPTLPLNIKRHSWHPQRSERLASSPSPSASPSSSPRFQDRCSDGQLFPVTESNVVDAEEHAAEDHDPRPHLAAVEAQAAGDEKSRSNAVISEEHAAEDEPESKALNVEEQAAEDVSRPNVADAEEEF
>KarMicCCMP2283174116_rbh_TGME49_206430
XEVSWPSGFSVVHLAAQQGHIQAMKLLVDAKADINAKDDWELTPLDYAAQMGNVQKFLNDGAGRRKFGNRDKSDTTVTQATINLCESRVSPNTSPRISRRSSYASSEMGMKRASRIRMSVGSGPSFARERSSSHASEESQKQKSSGDEKIAADGDDSIVQKAARILKKSVSFHEEKSXDPDRRMTGDSEDSMVAISTERAEQLGKAFGGDFRMTMAPVNVTEDDDDALDDEYGLSDAQLEELTRRWASSAFRPDAVEEEDDRQPFCVIRKMSDRLSCGSRQSCMTARDSEYGFSDAQLLELQKRYASMRLTQSSRASVWGDDLKGFRESIRRSLSGSDDAITSRSSVRELIAHHESRSRNSAGSKLPSTQPIASTMSGRSSDSKPSSVCKDVPEDEPLDDFGEEPRPVAKRSSFADFGEEEALPSSPSKRSSTLQPGEKGGSFCEKVPEDELLEDDDLDQSQRRRTSCASFRGEKRLTEFTRRGSADSVGSDWFGLSDQQIMSLTDKGGWVWQGDGSGESRRGGGVRDIADGEGCGMRDSMISTMQMRDSMISQVGELQFDGNSSSSSSSFPAREGRKLQQKQVSFREKVYSESSVNEADDVWEYQXGGNSSIYETRFAENRCYFREPECGAEATLFRIGDWWEGDMGIGSIRLQISAGGMLFQVKPTGETEWSECITASKKTKATDGSGRLIAEAGGAEGFADVGVNSFEADPGIDRDSDSVFQSLATNAVENQLERNLQEFFKDMPDFFRSVDDGDVDGDAVQGESSSSLACKLVLMRGWKKIKWENGFSGLHLAASRNDADAVRFLLDAKATVASKDSEGKRAVDYAMDNGCSPELIQLLMPREASQGSTAGQGRKVAFIIDENEGLHKMDAIAERDLGAARRRIEDVGAMDPAELYAKLLKAEKERAALLEERCMHLVPGGAALGEGGLLDEVSMSKYCEQLQTYGREGVKAKLQEPALSGGLNLSAEAATGLVGQLERVLKVSKALGASDDGVLGLRKTTRRTKRMSTWNGDSLEQAVARFQSDHDDQEAEEWARLFDQIDVDHSGSISRDEFKKAIKAHIVFADSRVEKAVQEGWGSVAQQAARKATTKFNPEDLKLFQGMEASSDESDIEGASPTSDVRKDTEEEEEPKEPKSPTKGKKGKAKGKGKGEGGFPVPAIGGKDKGKGKPGQGMVKNPLTKPRLNPNVKMKPLWWVRYLKGVHLKDGETVWDHVLDELGLLDLDILEERFGKNAVPEKKRLATMADKEEKNDADQPKFLRIITDPSLIAGREAALRHMPPAQELAAAILDLDEQLITPDILASVIHNTVPNPEQQQQLQQAREENPNIPFAIPEQYMWVVMRIPGFKARLDVWNFVRTWTERRAQCAEGLQFFIEVADALLHSQNLPSLMGVILAVGNYMNAGSDRGQADGFDLESLNKFESVKDSKGKDLRHLIFDVFFKKLPERAVLLFQDLSPLLLNVTRVLVRDSDGAEKLTKKVNVCFEDYDLLVNSLVEDMHINASSMEMVLQYNDDPTDQFKLRMPEQMMRAKDLIGLLEKQRDQAKERLANLLKYFRCSAMKSSDFVLLWDDFFVPEMLITRRPDKLKKGYLGPHFCGQARNVNAENIAVLWGIKDPEKLGSSSSQPKKAGLRSRVVAAPGKRSIKAQRRCSLTGDRRRSRMVTMTAQASVIVQQTASLARSX
>KarMicCCMP2283175074_rbh_TGME49_206430
SSLLEPMYPRIVEASGGDNEFESNSASVVLAAMLAAADAALASSIKREIESHGLDQELEEMITRDPKSEQIEKLITVSLSGSAEMAATALEAAATGGGGGDSDTTRRLEQRTERLEGERENLKGQLRLAHERMKAMVKFIKVEAALLVEQSLDSIVKSGWDSIHWKRNYNLLHYCSECVEDPSVXXXQGVIKVLERLRKTVSKGRLRRGARGMARSMAENDNMTYGEGGGGGGGLSKAELMAKFKQLKEKGGLTKPLQKAIETVLEVGWGNVEWPSNFTAMHLAAKVGTVESIELLVAAGAEITIADDWRLTPLDYAAQANRTEIITCLQSHLSNQQKGGGFGGGQGGGTGRRPPSEPDAERRKLLVVPDGLRPELQRACEAVIKKGWSKIKWPHDFTALHLAGRLGSTDAATLLIKASAWPGLELKDDKGLTPLDYAKEKNHEPLVKWFQEFQAEHGLGQGGGGGGGTGPGGGTGGPGGGTGGSGGGGGLGVPGGGSGGTGRAGGRSGILPGGVDIGGLDLAQERLKAMERDPEELGLNELRQELTRLRTEKDNWLKEKNNLIVSGIKPGAAPPTDIPATGGPLDEEAMIRYLKELQAFGREAVAMKLMETEAGGGLNLDQQDAIRALAQLDFVCKIAANASLVTAAGGTGGPGGGGGGGGGDGTGDGQGKGKGKKGGPPSKGGEPPKAEEGGGKKGKKGGPPGKGDAGGKKGGPPGKGPGKGPPGPGAKKGEKGAAGGKAGGKGGADAGLSKPKITPKTPMKPLWWTRMIMGQGIKEGETIWDEVTDDHDLLDITQLETRFSKNATAPKEKPKKEGEGEKKEEVKLLRIITDPNVVVGKEASLKQLPPAQEVAKALEELDESEDTGLSLDWIRIVRDNACPNPAQMKELVEARKAQPNVPLALPEQYMWVIGNMPAYQQRLDCWEFVRTYAERQETYCRNLQQFEAIVQCFTESDFLPSILGIVLAVGNYLNGGTNRGQADGFDIETLNKLEAVKDAQGKDIRHYIFDVYFNTQNDKAAMLIDELAPMFGNIARRLSKDSDGTEKLNKSARIVMEDFDQCVGELHKEFTERHETMQMILQYFEDPADPFKLRMPNEFAVAKDCIDDLVQLKDHAKDKYSKLLNWFKIAGMKSSEFCLLWDNLFIPPDMIVNKGEKIKKEVLIPTFCQPKPLNVDDLMILWEFKDPSERRSAPRVGAKKGEKKARGERRKTRARAEPKAEEGEAKAGGADAPEAAAPKGKGAPPGGKGKGKGKAAPPTDASAEAPAPAPETAPAKGLPVGKGKKGKGAPAPTPAATEETPAPAETPAPAPTPAPVGKGKKGKGAPAPTPSATEEAPAPAETPAPAPAGKGKKGKAAPPPTQSTEAPAPAEAEAPAASTGKGPPGKGPPKGKGKKK
>KarSpeRossSea004415_rbh_TGME49_206430
NPNPNQAAHAQQLLETLGRACGAVLLAAGFEQLLGLLLLVGNAMNRGTGRGGAQGCQLAVISRLADVRSMEAGSRTSLLQLLVTLAHGKGGEGGEGGEGGEGGEGGEG
>KarSpeRossSea049271_rbh_TGME49_206430
EIEKEVEVEASVAPQGKGKGKGKKGKPPGKPGEGAVVAEPAADAPPADETAAADVSAVSAEGQGKGKGKSKKGKPPGKPSGAAPAEEAPAEAPPLEEEAAPPAKGKGKAKGPPPLSGKGGAEATPPEPAAAPEGKGKAKGPAKGPAKGPGKGPPGQEGAKGKGKGKPVEEKVDPGPPPPSDMQGKKFQWNTAGINSMFEKSFFKIVADKKKAEKEEAEGETAAAKRRRRRFGVDLDMLTSFFFTSKAAEPKADAKAAASKKPKFATCLSSAASQNIEIFLNPTGLTVELVRSWVVNLEPMRLENLEHLEQTKAIFPNTELQDELRAFKEANDVKVLPWGVAEAFLLGLMDTRDFIKRTDCCIISARFETRFKDVEADLLDTRTCLQNLVNSESIPSIFGLIIDMGNYLNFGTNRGSQKGFTLETLSVMMRVEGFADKSYTLMRFLMDTLEGNKALRDSALEDMKLCVDCCKLDYPEMLRQLRDLTKSVQDVHAIAKPRESPPHPDGLSILEDASFEGPMRTFVSESEERLKTIQKVADESAELLTKCQELFVEKKSVPLGETFKKIAQFKKDMEEARRQNLLAKAKKDKAEKKRLEREEAQKAKDEKARAKAEKAAAKAGPNAAAVEGCKSPKASESAGSSHEKRMMKVPVKAPERVTLTHSAARPRDELAPSGRMTLGSASRSELLRASQSMGSGAPRATLGHTSREELKKAARSSDDSGLNRQTDTSEVESSRPARMTLGPMDRHNLLRSHAQSQAMSGDVPRSTADHNLSREELKKLFLGKPTR
>KarSpeRossSea049274_rbh_TGME49_206430
EIEKEVEVEASVAPQGKGKGKGKKGKPPGKPGEGAVVAEPAADAPPADETAAADVSAVSAEGQGKGKGKSKKGKPPGKPSGAAPAEEAPAEAPPLEEEAAPPAKGKGKAKGPPPLSGKGGAEATPPEPAAAPEGKGKAKGPAKGPAKGPGKGPPGQEGAKGKGKGKPVEEKVDPGPPPPSDMQGKKFQWNTAGINSMFEKSFFKIVADKKKAEKEEAEGETAAAKRRRRRFGVDLDMLTSFFFTSKAAEPKADAKAAASKKPKFATCLSSAASQNIEIFLNPTGLTVELVRSWVVNLEPMRLENLEHLEQTKAIFPNTELQDELRAFKEANDVKVLPWGVAEAFLLGLMDTRDFIKRTDCCIISARFETRFKDVEADLLDTRTCLQNLVNSESIPSIFGLIIDMGNYLNFGTNRGSQKGFTLETLSVMMRVEGFADKSYTLMRFLMDTLEGNKALRDSALEDMKLCVDCCKLDYPEMLRQLRDLTKSVQDVHAIAKPRESPPHPDGLSILEDASFEGPMRTFVSESEERLKTIQKVADESAELLTKCQELFVEKKSVPLGETFKKIAQFKKDMEEARRQNLLAKAKKDKAEKKRLEREEAQKAKDEKARAKAEKAAAKAGPNAAAVEGCKSPKASESAGSSHEKRMMKVPVKAPERVTLTHSAARPRDELAPSGRMTLGSASRSELLRASQSMGSSAPRTTLGHTSREELKKAARSSDDSGLNRQTDTSEVESSRPARMTLGPMDRHNLLRSHAQSQARSGDVPRSTADHNLSREELKKLFLGKPTR
>KarSpeRossSea175002_rbh_TGME49_206430
DGGPDGAGEGGKGKGKGKSPPPTAPAPPAKSKGKGVPPKAPPKPPAGKGAAKGGEPTKKKHNKAEIIPRTVMKRLFWSSFVLDEETLSVCRSTIWGAIEEDGIEGFDEDELEQMFGEHKTGRRSISFGVQDGGRPRVRSRVRVFEESRRRQVCVMLARLPNVDETVLAIEEMDDVRLTKDQVELLLANAPSTEELAALRSTAAETEHDAEGQLDWDDAEAFILRLSGVPSFALRLQIWAFENSFDERFDLFQQAASDVAAACAALRTSLHVQRLLALGLSVGNYMNAGTSRGRADGFTVEALAQMRIIKASKDGKVTLVDYIVQQLEHSRPGDLDALFVADGEAQLVRKAARHKLADLNIELSAYCAQADGLVKRSANSQDDELDIRGQRVESRLRELGSLQKLFTQAEDDYRQLCTWFHEGASQKRERPSDEFFALWDGFLEAVRVGLESIYGRGGAKKTTACHRPLQKLKRSLTEADVDVTSELKRDDSLGAATPVAQSPCNGDRQRAVTAGAAFGGTDDGNDERSQRTSFPAQLARSATTALDELQA
>KarSpeRossSea175004_rbh_TGME49_206430
DGGPDGAGEGGKGKGKGKSPPPTAPAPPAKSKGKGVPPKAPPKPPAGKGAAKGGEPTKKKHNKAEIIPRTVMKRLFWSSFVLDEETLSVCRSTIWGAIEEDGIEGFDEDELEQMFGEHKTGRRSISFGVQDGGRPRVRSRVRVFEESRRRQVCVMLARLPNVDETVLAIEEMDDVRLTKDQVELLLANAPSTEELAALRSTAAETEHDAEGQLDWDDAEAFILRLSAVPSFGLRLQIWAFENSFDERFDLFQQAASDVAAACAALRTSLHVQRLLALGLSVGNYMNAGTSRGRADGFTVEALAQMRIIKASKDGKVTLVDYIVQQLEHSRPGDLDALFVADGEAQLVRKAARHKLADLNIELSAYCAQADGLVKRSANSQDDELDIRGQRVESRLRELGSLQKLFTQAEDDYRQLCTWFHEGASQKRERPSDEFFALWDGFLEAVRVGLESIYGRGGAKKTTACHRPLQKLKRSLTEADVDVTSELKRDDSLGAATPVAQSPCNGDRQRAVTAGAAFGGTDDGNDERSQRTSFPAQLARSATTALDELQA
>KarSpeRossSea224150_rbh_TGME49_206430
SIHAGGIIGDRSGTPTLESSRAGGGFFGAGVFCSLPGSSEPGLETSDNAEMRREFVFRPHVDMMVGSSGELRREFVFRPQGQTSAESNDGLQSELSLRPGMKQLAFNQGAGSQGKISVDSGGESQRLLSSRPGMNHFAFSQGAPQDETSAASGDGLQREFSFRPGRNQLSFSQGVALGFATGPGHALDLQASSRVDALDLSHAGASQRRAMIESADGSSIHPCASKDCLLTAGVSSETAGTEKPNGDGEDLHGDAEGKAEADAEPKAKGKGKGKPPPPKGKGKTGSTDGEEKSAAEKKGKGKGKGKKGPPPPKAGKGAPPPPKGGGKGSKDPTVAEAKAEAKIPKTKPLSWRKIANASEDSFWALNSTFADEFHLETSRLEDIFGWKQSQRGPAGSSADGGEGKKSEEQKISFTTRERAMNISIGLRCLKDLGNEGIRQAILALDDRLSAEATERLLSCESKSKVPIVLPAAEEIAAAREYVASGSMESIDDASRFILAVHDVPHLRTRLQLHQFRLSFEDNSNQIKGQIELLRTALMQVRESKSFAAILMIVLKAGNILNDGTERGNASGFRIDSLASLALLKGQEDGSAHAAAPGSKAVALSLVDFLVEGIMKQKPELLEVGKELGQVAQASRSELDDIKSNINMYRSELEKIGSSVGTQVSAKSEAITCLCGSVFMDDGVFCRKCGKPRPEDSSASIEGKAKLVTHRKSEGMVDVGLAGSAEFLESAMNTLLDLDRSTKEVQETYDEVARYFGEEKPTMGRKNDRLPLHEWLRCVNFFVVELEKAQKAYVTRVERTARLKRQKETKANKPFPRNKRKTFVQRRRSSSLLKSFTKHELEVESKRLFPRKSMHRSPRPDIPSRATTFSLVGSWPEGGSEAAGDSVGLLDSLQLGDSLGLPEVQPMLRIQTYLPFNVVCLGIEPHWHAYLRRALFRRRLQRKQTMNLARLPFWKRRSASDQSSETSSETSSSGEEAPEGPKTSSTSEAQILLPSSAPVDTITMSQAPLATDDHPLPDAILVHEPISKGKDKGKGKGKKGKPGKLLVKGGGKPDISASDMSSDEPASATRLGRMGFVMPSNEGTDVVPPAATVPHGDAPQPAPAPRNQSGPPEGAGEDSIGLRPEFSPSLRRLSIASAAASVASQADAPKLKKKRPAFARNISKDSKTSKDSKSATRRLRAQTHPATSNTLTAPFPSDSSGSITPPLATESTQAADRRGSEVLHEPRSFLAAAPKRSSFVNQLAAKAVAAGDEATGGDGEVMEKPHRQRGSFVDQAAAKATAAGSAADGGDGKMEEVCSWARQSIMVEQLETKISAAEAAVDAAALGDDVTREAVPENPRRKSTRSMRLSVAFQEPPQESDEESNEDTSLPVSSAVGTFALSATRASLRAAQDALATSLPASAASVSGTGQAAPAAPTPKRQSFRSQMAAKAAAAEDAAAAEAESLPAVEHAGHGGPAVQSVPARTRLSFQDHLAAKAAGAAVAALQPEGTTGKGKGKAPLSNVKGKGKGPPPPKAGGDSSSLTSQEVPLRRQVSWNEKVDTIGIMQDSQPEPSETAAASMVAGATPLAASQAAPAAPTRKRLSFRSQMAAKAAASEAAAASEIGGD
>KarSpeRossSea224152_none_TGME49_206430
MQVRESKSFAAILMIVLKAGNILNDGTERGNASGFRIDSLASLALLKGQEDGSSHPAAPGSKAVALSLVDFLVEGIMKQKPELLEVGKELGQVAQASRSELDDIKSNINMYRSELEKIGSSVGTQVSAKSEAITCLCGSVFMDDGVFCRKCGKPRPEDSSASIEGKAKLVTHRKSEGMVDVGLAGSAEFLESAMNTLLDLDRSTKEVQETYDEVARYFGEEKPTMGRKNDRLPLHEWLRCVNFFVVELEKAQKAYVTRVERTARLKRQKETKANKPFPRNKRKTFVQRRRSSSLLKSFTKHELEVESKRLFPRKSMHRSPRPDIPSRATTFSLVGSWPEGGSEAAGDSVGLLDSLQLGDSLGLPEVQPMLRIQTYLPFNVVCLGIEPHWHAYLRRALFRRRLQRKQTMNLARLPFWKRRSASDQSSETSSETSSSGEEAPEGPKTSSTSEAQILLPSSAPVDTITMSQAPLATDDHPLPDAILVHEPISKGKDKGKGKGKKGKPGKLLVKGGGKPDISASDMSSDEPASATRLGRMGFVMPSNEGTDVVPPAATVPHGDAPQPAPAPRNQSGPPEGAGEDSIGLRPEFSPSLRRLSIASAAASVASQADAPKLKKKRPAFARNISKDSKASKDSKLATRRLRATTEPASSNTLTAPSPSDSSGSITPPLATESSQAADGRGSEVAHEPRSFAAAALKRSSFVDQLAAQAVAARTAATGGDGEVMEKPHRQRGSFVDQAAAKATAAGSAADGGDGKMEEVCSWARQSIMVEQLETKISAAEAAVDAAALGDDVTREAVPENPRRKSTRSMRLSVAFQEPPQESDEESNEDTSLPVSSAVGTFALSATRASLRAAQDALATSLPASAASVSGTGQAAPAAPTPKRQSFRSQMAAKAAAAEDAAAAEAESLPAVEHAGHGGPAVQSVPARTRLSFQDHLAAKAAGAAVAALQPEGTTGKGKGKAPLSNVKGKGKGPPPPKAGGDSSSLTSQEVPLRRQVSWNEKVDTIGIMQDSQPEPSETAAASMVAGATPLAASQAAPAAPTRKRLSFRSQMAAKAAASEAAAASEIGGD
>KarSpeRossSea267235_rbh_TGME49_206430
SAHGIPTQDTCCNPCHQPPGIRLRSDSACQRARGVGMQEGPVQRRRCSRRCRCLRRQSAEKAQPAEPSQSFAKKDDSLPEGWEEAFDPIHNGTYYYNRSTGERQWDRPPPADIESGIGHYASGGSSCSSAAPPRDGHARDEGKGVASSLGLDRIQLEIAGSVEDAEAPPPVFYQANSNINNASRSSTSTAQAAVSAYGVYAASGAYGVYAPAAVTADAPRLQMPAEKSGRTVTLPANSEQLALPADAKHHNQPRCTVNRDGTGKDMAFSSVVPTVASTKQLEAVKVSPDNGEGGAAASAACPPKSSFQTMMAVMMAMPWLEDPATRSPEAGHSPSRGSADSHDLSSAARLEPVAEAAPPAIGIASTWPQCDETMDAELLESEQSGSPVDSDFSWKTANNSLEAGRGCELEGASSQHSILSWHTVPGPDVSHELSHMIYPMDEQMSSANLRRLVATSTTEASSTVQVGRGCVLDDECQSSELGSPGRPCVEENEASPQQSVFSWHTVDGSESSQGPSRAISPVDVNISFEDQPPVDTPSTATGASFAAATSESLSTSLQQQGQDLGDHQTATSADDQPEQIDEATWVTLRSLAQIAGNGDPQTKLAQAGMLKHVNGQIEGQWQHSSLGNAHEGVAPAVGSLAVTEDNWHDRTAHESLEKEVVCGSLYARSDNLGDANEVGLPPAVERPAPVEPDQQSPPGSIHEDAHKEVLVAAVHSHALIQHDQYAAAVNGSPKRADDEKVAPSEVRAPPLSMGDRPDAAVNLSDDLEHTAEPVTPSFALTPPNQHAARAVAPVSSCLEDANEAVIELGSELSFHSPSGSHAGRPPCSGSCSPHFGLLDLDWGAQAQTTEGLHNAHKHVTREWPSAGELALDADDCWESPREWPAYTELAPERNCTMQSVCELPETEAGGALSSPASFGGIEVSATLAVWSGLEVLAKMAGLEPPGDADFTAVPAANAVTEASLNATRHCLRTCKSPMPSNINACGDPVEIAGLTAANAAREADSLELTLSASLDLLALSVSSGAAQSATDSPGGPQPEDPGPHEEQKAQQTGVTSDAVEVQKLQEIMQTASKAAEAAYTQVLNSSTTQPRQHVAPASNMLKVAAQLLPSQLTSSASLTGVNMETSPTCGDSLGLAPVTSAEIVQTGSGDGIRKSISIEGSKLIDSPTCSSPEAPKLPIHRRATPELALANNSEPLPCTPPPAHTGADSGNFDACSTEKESLPQSVRGTCFGEGAPQVSISSARSAPIKGKGTPPGLPGGKGGGKSSGLGKGKGTSPRKPDTVPQIPLKKIFWNPICIDDSRTPGAKIELSIWERIHQRGASFDKDQLETLFADVPISAKRSLGTERRPADRSPQSGQCPRVRRLFEEKRRRQIWFMVALMPEWRGLQDAILKMDGSRLSPENLDLLLSNLPTADEDAALHTAVVEHPLEEGEVWDAPEDFILMLMAIPAYALRIKVWSFLNSFEAVYSRLDEARIEICKACNVLRSSERIEQLLAVILYVGNYLNGGTPRGRADGFDVDTLLKLRSLKTQQRDADGSLLDFVVGQVEQDSPGMLSELYAPGNEKELMHRVRKHRMSDLTDEVARLIQQSLAYAGEWDEQCFAVSWMSTRRAELANQIALLQAMSRDFLELNKLYASLCSWFQISAEHLKPTDEFFCIWDTFFEDVRKSLNPPHSKHSLETTPRRRSITLGSRGEFTPGRSLSALGTLPRQGRPAPSSDTPPPQKSRRSRPITPRRSGVHDSRQQTRGTPPSDNAGHRPSFFADRFGAMTPRRLDKAMPVVAISEDASNS
>KarSpeRossSea302355_rbh_TGME49_206430
MASPRPAAGKMNRSPSRMMRSPRSQLRDVIYHAELSRLQSVSSSLPLDGSIKKSRAWSPASSAARRALPIGLVAARAAAAADEVTGIEEGCNYYGINLETCEVFSSDRALLGNKGLDKCPLEGCDSRSSRSSAEDLILPPSAGEEPQGEEYMQAGEEHQGDCRPSSCRDGCDMPSSFGSWEDAQAAFTPRPRGKSGTSSRQGGSPSPTRAVSSPELARPRSGSRLDAMAAAARWRLTNPSAGFASPSRSLSREGLFSRKVARGNGAQRRYQSPGAGAQRRNQSPGAQRGNQGQGLQSRGPALLVRNSSRGACPYYLKAQSLDCSGPGLGFGGDTGNAPGELMSHHITDGSTGGSSSSGVAHDRGTHNSSTDNGGTHGCMHRESTGNRGTHGGGTRSSSANNGGTHGGGTRSSSGNNGGTHGGTHDGSTGEGGTGCAGWGTGTASGGKVTSKRSSGNSAANAKGSTASSGNSTSSGNAAANAKGSTAIPGNSTGSAANAKSSTAASGNSAGSAANAKGSAASSGNSTGKVSLSNLDQKALERLRQLGLSPSHVAHIVDMIRKTRQARAANSPGDLGGTGATLFDLEAEMERIGRRCSSQSSSSSAKSTSSVPVSFLARALGKGPGPAEGLSLGTGLGPGKGPGKGPGKGGVPTAEAKGKGKSKAPAPPATAKGAKGKGKPPAKGSCPAPVEGKGKAAVPTPPRKPDRKPGVPLKKLFWNSFRLAGLEENTIWGAMEDDDFDVDYAVLEQLFALAASPHGPCSEDIPKGPKVKKIQILGGQRRRQLCVLLARLPSIAETCEAVHIVEVGALDREQVELLLLGMPSPEEVQLMQNAAEEQVVDENNVWDTAEEFVLALSQVPQFPLRIEVWDFENSFLERLSKISKMQRAMLAGCNSMLQSQAIRHLLSLVLAAGNYLNGGTPRGRADGFVIDTLLQVGTVKMGPVSSPVVRASSPTTGTLIDYLVQQMEAKYKGELDHLLTEGGDAANVSGAARGALEEIDEERKGAQQKARGLLARVGHHGDHRVFSQHREILCMCLSEMEELERKQLELKGKYEGVCSWFRMEETSSKKNFGEFFGIVDGFIREISQAHEAAQERARKEAKRRERSRSFSFPRAGSGGQVASMSSSSSQLRRSSSHGNCSRRGSTPRAASWMNRRFSNDLLAGFGMPPGPTIDELNKSRLDRVEKYICHVGSDVTYSISSDLKALRDDSLHSSPSRDNFSVSSRCQAVDGATAGYVSELVATCLTVAAARAPILSRASSSEIVTGFPIKRRASDSEIVTRAPILSRASSSEIVTGAPIKRRASDSEIVTRAPILSRASSLEN
>KarSpeRossSea302356_rbh_TGME49_206430
MASPRPAAGKMNRSPSRMMRSPRSQLRDVIYHAELSRLQSVSSSLPLDGSIKKSRAWSPASSAARRALPIGLVAARAAAAADEVTGIEEGCNYYGINLETCEVFSSDRALLGNKGLDKCPLEGCDSRSSRSSAEDLILPPSAGEEPQGEEYMQAGEEHQGDCRPSSCRDGCDMPSSFGSWEDAQAAFTPRPRGKSGTSSRQGGSPSPTRAVSSPELARPRSGSRLDAMAAAARWRLTNPSAGFASPSRSLSREGLFSRKVARGNGAQRRYQSPGAGAQRRNQSPGAQRGNQGQGLQSRGPALLVRNSSRGACPYYLKAQSVDCSGPGLGFGGDTGNAPGELMSHHITDGSTGGSTSSSSGVARDRGTHNSSTDNRGTHGCMRRESSGNGGTHGGRSSSANNGGTHGGMHAGSTGEGGTGCAGDSTGTAFGWKTTSKRSSGNSTANAKSSTASSGNSAANAKSSTASCGNSTGNSAANTKSSTASSGNSTGNSAANAKSSTANSGNSTGSAANAKSSTASSGNSTGKISLSNLDQKALERLRQLGLSPSHVAHIVDMIRKTRQARAANSPGDLGGTGATLFDLEAEMERIGRRCSSQSSSSSAKSAASVPVSFLARALGKGPGPAEGLSLGTGLGPGKGPGKGPGKGGVPTAEAKGKGKGKAAAPPAIAKGAKGKGKPPAKGSCPAAVEGKGKAAIPTPPRKPDRKPGVPLKKLFWNSFRLAGLEENTIWGAMEDDDFDVDYAVLEQLFALAASPHGPCSEDIPKGPKVKKIQILGGQRRRQLCVLLARLPSIAETCEAVHIVEVGALDREQVELLLLGMPSPEEVQLMQNAAEEQVVDENNVWDTAEEFVLALSQVPQFPLRIEVWDFENSFLERLSKISKMQRAMLAGCNSMLQSQAIRHLLSLVLAAGNYLNGGTPRGRADGFVIDTLLQVGTVKMGPVSSPVVRASSPTTGTLIDYLVQQMEAKYKGELDHLLTEGGDAANVSGAARGALEEIDEERKGAQQKARGLLARVGHHGDHRVFSQHREILCMCVSEMEELERKQLELKGKYEGVCSWFRMEETSSKKNFGEFFGIVDGFIREISQAHEAAQERARKEAKRRERSRSFSFPRAGSGGQVASMSSSSSQLRRSSSHGNCSRRGSTPRAASWMNRRFSNDLLAGFGMPPGPTIDELNKSRLDRVEKYICHVGSDVTYSISSDLKALRDESLHSSPSRPNFSVSSRCQAVDGATAGYVSELVATCLTVAAARAPILSRASSSEIVTGFPIKRRASDSEIVTRAPILSRASSSEIVTGAPIKRRASDSEIVTRAPILSRASSLEN
>KarSpeRossSea302357_rbh_TGME49_206430
MASPRPAAGKMNRSPSRMMRSPRSQLRDVIYHAELSRLQSVSSSLPLDGSIKKSRAWSPASSAARRALPIGLVAARAAAAADEVTGIEEGCNYYGINLETCEVFSSDRALLGNKGLDKCPLEGCDSRSSRSSAEDLILPPSAGEEPQGEEYMQAGEEHQGDCRPSSCRDGCDMPSSFGSWEDAQAAFTPRPRGKSGTSSRQGGSPSPTRAVSSPELARPRSGSRLDAMAAAARWRLTNPSAGFASPSRSLSREGLFSRKVARGNGAQRRYQSPGAGAQRRNQSPGAQRGNQGQGLQSRGPALLVRNSSRGACPYYLKAQSVDCSGPGLGFGGDTGNAPGELMSHHITDGSTGGSTSSSSGVARDRGTHNSSTDNRGTHGCMRRESSGNGGTHGGRSSSANNGGTHGGMHAGSTGEGGTGCAGDSTGTAFGWKTTSKRSSGNSTANAKSSTASSGNSAANAKSSTASCGNSTGNSAANTKSSTASSGNSTGNSAANAKSSTANSGNSTGSAANAKSSTASSGNSTGKISLSNLDQKALERLRQLGLSPSHVAHIVDMIRKTRQARAANSPGDLGGTGATLFDLEAEMERIGRRCSSQSSSSSAKSAASVPVSFLARALGKGPGPAEGLSLGTGLGPGKGPGKGPGKGGVPTAEAKGKGKGKAAAPPAIAKGAKGKGKPPAKGSCPAAVEGKGKAAIPTPPRKPDRKPGVPLKKLFWNSFRLAGLEENTIWGAMEDDDFDVDYAVLEQLFALAASPHGPCSEDIPKGPKVKKIQILGGQRRRQLCVLLARLPSIAETCEAVHIVEVGALDREQVELLLLGMPSPEEVQLMQNAAEEQVVDENNVWDTAEEFVLALSQVPQFPLRIEVWDFENSFLERLSKISKMQRAMLAGCNSMLQSQAIRHLLSLVLAAGNYLNGGTPRGRADGFVIDTLLQVGTVKMGPVSSPVVRASSPTTGTLIDYLVQQMEAKYKGELDHLLTEGGDAANVSGAARGALEEIDEERKGAQQKARGLLARVGHHGDHRVFSQHREILCMCLSEMEELERKQLELKGKYEGVCSWFRMEETSSKKNFGEFFGIVDGFIREISQAHEAAQERARKEAKRRERSRSFSFPRAGSGGQVASMSSSSSQLRRSSSHGNCSRRGSTPRAASWMNRRFSNDLLAGFGMPPGPTIDELNKSRLDRVEKYICHVGSDVTYSISSDLKALRDESLHSSPSRPNFSVSSRCQAVDGATAGYVSELVATCLTVAAARAPILSRASSSEIVTGFPIKRRASDSEIVTRAPILSRASSSEIVTGAPIKRRASDSEIVTRAPILSRASSLEN
>KarSpeRossSea322463_rbh_TGME49_206430
PLLGGAEGPEAGIGKGKGKGKGKGKGEGKGQPPDAPPSDIPKAGPPVASPPPPAETAKGAKGKGKGKPKMPAPPPKPKLPPKPKAEAKIASKSDRQIAKLKPLGWQKIAKVEGTMWAAGHDDEFDVSVSLIESLFAWGSTQSKPAAVGKKELVKISLTTPARAMSISIGLHCFKQTTLAQLKQAMLQLDGDVISQAATDLLLACDAKTKHPTVLPTPEEIDACKQFITTGQTIDVLDDASKFLVVVFDIPHLHDRLLLHKFRFSFKDLASIIKRDLSVVREALLQVRNSKRLASILMLVLKTGNVINDGTARGGAIGFRFGSLAQLSQMKQADSTGLPDEGQEGEQARQAGSKLTLLDHLVEIIA
>KarSpeRossSea322464_rbh_TGME49_206430
PSAPPSKGPEAGIGKGKGKGKGKGEGKGQPPDAPPSDIPKAGPPVASPPPPAETAKGAKGKGKGKPKMPAPPPKPKLPPKPKAEAKIASKSDRQIAKLKPLGWQKIAKVEGTMWAAGHDDEFDVSVSLIESLFAWGSTQSKPAAVGKKELVKISLTTPARAMSISIGLHCFKQTTLAQLKQAMLQLDGDVISQAATDLLLACDAKTKHPTVLPTPEEIDACKQFITTGQSIDVLDDASKFLVVVFDIPHLHDRLLLHKFRFSFKDLASIIKRDLSVVREALLQVRNSKRLASILMLVLKTGNVINDGTARGGAIGFRFGSLAQLSQMKQADSTGLPDEGQEGEQARQAGSKLTLLDHLVEIIA
>KarSpeRossSea322465_rbh_TGME49_206430
DHLVEIIAEKKPEVLKLREELTAVPSAIRLELKDVAMNINNLRADVRRISTSARIRKRSNSDASPPGSPDSSPAQKDPSMKNDVFQTVAPAFVEDAEAQVGEVDQILANVQSTYVEVGGFFGEQPDASGALPMPAHDWLNHLDVFVTSFELSVASLERKKNLARKAAQRLRRGSSMISKSSSGRKSCGAAIQRQSSSPELLATEGDAARPRGQTLSSVNEDKDADEVAKANASKSDSSRRAMRKSAPMLGRATSTSPNPSPSTSRASSPESRTRMEGPETEPFCGLINTIEQTKSNEPQVVSAIKQVPSAAELPQPVPIDTGQLELQPQPQPSTPADGRKPPLQPQLDLQAVAKDAERTLPAAADSKPELHQPGPAAIVPAAVRVDAQFVLAAKGSQPELDQPGAAEAAIVPAA
>KarSpeRossSea335500_rbh_TGME49_206430
GGVPPTLKLKPLHWQKVLPVAGSVWATLGTGAGLSRKQRDRLQRLFAYRGARALKGAASGAGAGSRLVAPGRRAELISAKRAQNIAICLTKVTAMPYEAMAAAVRDLNATGSLGWEDAAALRQIAPTAEEGLAVRALLEDLQLESCGE
>KarSpeRossSea389809_rbh_TGME49_206430
TKGGATKGKGKGKGKPSAPEPSKPSMRQSKDLKSVPWTRFIVGSQIEEGGGTIWDKVNKIYDRDLVPVSELEKRFSKFSIEAVKAPVVARKDSASKKPKAMQIASIAQDQRFQIEVSLRTLPLHLNTGNKAVAAILDLNKSLLSADTISTLLRFLCPTQEQRQELVLKRQLAEQEYETSSADGSDEEAKQFTWDPVEQYMEDLARVPACSVRLSCWGFLYNLPDRVNHLKENLDRFEQMVNSFHNSQELPAILGLVLAFGNYLNGGKNEKRLGQADGFHIEMLGRPGGLDVVNDPQGCNVRQLIFKVFFNELPEQAERLLLELSPMFSLVQRRIGKDSDGVVQMTKTVRVQIEDMDKQLVQLKKEFSTKYNELKEGLQMIDDPADKFVVEIPEEFERERQRVDELSKRKDLVGQQFKALLAMYKAETYRGDAVLESGRLVDGNPKEPMTSEVWCKIWDDFFVVRSLVLGFDEKQQNETMIPAFCKDAPITVENLKKMWRLDAPRARKPKTSKSKTGLPPSLPASLPASRSATPRSAATSPSRNSRSVSRSTPRVSSRPRHSCPALPSFSADMASPQMHSS
>KryFolCCMP1326009489_rbh_TGME49_206430
LSQAAASATGDGRLSACAELSERPSSRRGPFLLPLSSLMADLNEAISTSPIGSISHEGLCESASMTPCSPSFDGSAIAAHLDCRYEAHEISAAGRDGSCADDVAWQPSELPATATAGSAEGMGSDDAGAAPDDAAVGRAGAHIVSTWLEAGESHGRGLDAEPAAPEGAAEGLSVPAIDVEPGVDEDPQLPLLQVDDFSRSIGAIDHMDSALPTDGDAADDLERPIPALSLVSPWSFGMVSVRSNPLDAGDFLGAEGARQPSPWRWPQDEAPSVAGQMVVADEGGADLREGCLADVANFGAAGAMEAADLAQRGNGCQRDVREEDAAADLVAQGHAEHHREGAAVADGPPDADPQGAIAVGWALAPYGVSGACQAEACGDAAPVARSRVDHTNALADGQHYTDGSDSDLGASGSEHFCEESFLSASLGPGSLDDGLADDARRGDDEQPPCSERSSVWMSEESDVRSTGSQGVPARLAAAGLAIGSAAFSGFGKDIGVAKPRRKGHSRHGGDSPYAWDGGDATPDRRRRSGSSQXPAPFGSLTPGSSPAFVTPRSKSPLSMLQADSVASSSMVSAVSYPSTPYQQHGHSDLASDLRERLPPHGWRSKAGASAAAASPPFLALAESALLPKAGPKDGVVRRQQRARSWDAGPSRVDLRLVGSPPPAGRRRSDAPTPAESPTTRCSSGAATPADRFGAMQNGPSMQSSPTSETTPMHSPSASVTPKAPSPPPKATAPPTPPPPPPASPASAPTPKKGAPPKKGGAPAGRGKCPPPKAKGMAKAVEPRKPDVKPKVSVKKLYWNSFRLANSEANTVWNALDREGVAIDTSELETLFADQALDMKAKQRSSATVSESAPAKPTVRKIQVLDAQRRKAVCVMLARLPHKGEVERALLTMDVGGLNRDQVELLLMNAPPAEEVKLLRAAQEQHTIDELNVWDSAEDFILSVIDILASXLQVWDYENSFQERFDEVSAALRGIESGCRAILESPCVRHMLGIVLCVGNYLNGGTTRGRADGFAIETLAQMRTVKMSQSQGSGTLVDYVVQQMERQYPGEVQSALSHGGEADGMKAAARYKLGDIAEEAGGLKARAAQMLRAAEGAQVVGEASALSEHCKRLETCVAKLSGLQDRIKEVESRINEISDWFAMDDKTPKKPAADEFFGVWDRFMGDVRHARLALLEQQRQEELRQRRCTPRRAATAGAAALAGAAKGRGSGATGDRSQQRSATPRRRTLTMPSVRERRAASTGALTSREDGAAQGRPQWQRCQERRASHEAVDGVPSLDEAAKAVSPVLHSSTADLAQQGSSAAPAKESPLAAPEVADADCVGRRSPMAVQRDSGEAPQQDAAAGASGCVDXTEPLDALRHAGGASVAPESSPAAPEVDDADGASAGSATAVQRDSSEAPKQDAPPMIAAGASGPVDAESLEALRRAGGAFVPAELSPPMPPEVADASASSVLAEGARSGEEPVQEPLPATTPEISGSKDTELPEVSQRDRGGPAAQEARVVSPRDALLASTMEVSELDGDEWRATTPEGSDRADTESPEVSQRDGGGPVAREARGVKGQDALRATKVXTTSEVGGKRDVGLPKVSRRDGDGQVAVGVEEATPETSGRADAASPEPEVSQRDGGGPQEALLATTPEVCGRADAKSPEVSQRGGDGTAVSEDATVASPQERGGSVATAE
>KryFolCCMP1326011315_rbh_TGME49_206430
XCAGSALAVPAVPRVGAERLERPVPGAGAERLEPAASSRLMRKALLSPERYHEDLGLGCVRCVRSPPTASESRQDMWSICSATSSVSPTFTQSTCETSRCSIASFSDCSASETPEARLNRALRERVSELEELLRRQTSSTSADEAFPAFEFSRSRTSPPQSCGHGAPGVPEVMQDPQQQQQQSAEQTSSAGHSDTALGRRVSELEALMERHLVSGGGDGPTTPRPQAQPDASGAFVSAVRQRIAAFEEPAGPVVASGADAALRQRVSELEGLLAKHLVSRGGARSGAAEAEADDAALRQRVTELEGLFEQHLVSGTQPAAAAPPTAEPGATPGKGKGKDKGKGKGKTSAPPPPPPPQRSPSTPAKGQTKGAPPPPPPQPAPGKGKGKAAAPKAPPRGAPPALKKAAEETEQAGRTNDPCPSVPMKRIFWNAFSQKDAAALKGKDTIWALVELDVKEDGEGKFDAKELETLFRDQVHDRESHRSGCLSPSGGKGSRSGRPKLQVFEEQRRRQICVMLARLPNVATTLQAIAEMDDDVLSRDQVELLRVNCPPATELAQLGQASKDEGLNPQGEAPIWDDAEAFVWKLGQVPCYNLRLKLWAFEHSFQEQYNIFDAAATEIASACTLLKTSSRVRRMLAMVLSVGNFLNAGTSRGGATGFSVESLLQLRTIKAPSAGSMTLVDFIVRQLEKAHPGDLARMFAEGNEAVAIKAAARHKLADLLSELATYRRDAEGLARRVVAPEADEALRLRGRRAELRFVKELAPLQQRLKDAEEKYVGLCAWFHEGGSKVPRPSDEFFMVWDEFLQAVRTSLETLTRELAPQRKRLILRRSRSDDTQRTNLFSPMKXNHNAAAGTGSAVACVAQHPGVRRALARREILGAFRV
>KryFolCCMP1326013618_rbh_TGME49_206430
VVLPAEESAEEAGLWRCVEDLGALVPVAAIERRFCKTIAKTQPSPRVDGVAGRPASDRPKQLIVADLRVRAAREPELRKLPPPAEVARALVELADEVLSVGEIERVLEFACPDARFLDELRRARSASPDLPLAPLEAYAWALGEIPMHRERLECWAFARAFPDGVSKCEESLRDLTEVVNALRTSAALPHLFGQILLCGNELNSGCGSLDEVDGFELSSIRALETVRDADGHDLRSFIFEIFFTRCGDMAAKAMRELSPLFMNVARSFAREGGVGGGVAVRKAVRVCLEDCEASIVALRKEFAERERMLEHVVGGDVASADGSESFCGRMALEFERAAASCAALERARDAARTLFDESLRYLVAPGMRSDALFLLLDDLLVPGSLLENASGAKEHYCRAVFCEEEPLSVDDLMVLWGFAKADLSSRCPTRPQALASRPLSAPTAAAFVAEPATPEQDEVAEARLRWSPLRFGVNLPPGSIWERX
>KryFolCCMP1326014053_rbh_TGME49_206430
XGGAKGGGGKGKQKGMAKAPAPKAKLAPPKKAVPQPKRKLRKFWWTNDKCKVMIFGRPELPPGTIWDQVGDDTSQLNLDEFEEIFEDAKAAAAPAKKAAPTASVEGPGVIRVITNGNLVAAIESSLKKLPSVEAVAAALRDCDDDALSLEALAIVQQYACPTDEQTAMLQGMKAMHPDWALAVPEQFMWVLGNLGSAKEKAEIWQFVRQAPDDLKPPKEMLNDIGYILDGIAKSKSIPRIFGYILAVGNYLNAGTPRGQADAFHLTLTFQECMNCKGKGDVTLSRWLFDSLSRTQRKLLDDFVCDLMPLLMKVGRAWVKKEGDIEVQKEPMIVLSECESMLRTLQKQVADRTTRMQVVLRGIEDMTDPFKLNIPSRMQAVEQEVTRLTDLLQATMDKYKKLLSWFGLDSRLGSGEFCLLWDDFLVPPSMLNRLDPRMKKEFAQAVFVRGKSTRAFTLDELLILWGIKPLELPKPPGAKEKPGARASGAEAAEQEEGELQGGALAAQAGPRAHAEGQLEGRRLRGRGRRLALLYRGAPERPLEQLPEELEGRGCGRRLDRPLPNLLVEAAAGACTWPPRRRFRRRSQRGVIHRRRSQGCSSPVDVSX
>KryFolCCMP1326015809_rbh_TGME49_206430
XIDRHAAAVALAMARKRLRKTASMPTPGSAASTASGVAAGIASLRSSMAKREMSKLKPLGWQKLSHAEEGTLWARGLADGFEVSRSMLEHIFAWGKKHNSKFAVATDSTEEAKRCLTTSARAMGIYIGISSLRHIPPFQVREAILTLDSARLSPESTELLLACDVKSGQPTVLPTPEEVAAAKAFIESGDPYDTLDEASKFLVAVHDVPNLRDRLMLHRFRACFGSCIADIKNALSTMRGALLEVRHSESFAAILQIILKIGNLLNDGTSRGGACGFRICTLPTLSQLKQSATMEESSTPANSGPSTLTLVDHMVSEIHKQCPKLLGVTEELAIVREAARIELDDVGKNIQQLRADLRRISASACAQKRKHQETSEGDGECADGDAGDIFETMAPKFVESAEGQLSDMDMAHQQAIETYIDVSTWFGEKKDAILGTSTGFCATSKILSQLTEHGXEREEKKQRRDKERRSRSSMPASSMRKSMTMDVELGGDSEAASP
>KryFolCCMP1326015941_rbh_TGME49_206430
GVRADGAPAGGVVLARAAPPDRGPRPLVGDGEAEEAEAWSPFVAEAAAAGEAAPLDLCRWPAAPRPGPPVDGAGASESRAASGADGGGVRAPRNAAAAAATAWGAAAEGPRLNGAEQEGRHGDDDRFAEGPGAGQRRAAEFRAPSAAKGKGKGKGEGGKAPPPKAKSQAKASAVEPRKPMVKPGVTVKRVFWNPMFLNADGDTVWHAIDQEGASIDTDELEFLFAEKVRRAQDASQKEGAPGPQKLRVLDEPRRRSICVMLARLPPPLEIVGAVAEMSESALDRDQVDLLLLNVPPPEESAMLRTAREEHPMADLSAWDVAEQFSMLLIEVPRYELRLRVWGFECSYAEQLRDFSAAVAELAAGCEVMLRSGILKHLLGLALFAGNFLNGGRVVXADGFAVEALCQLRTVKTSHADRAETLVDYIAQQMERRYPGELAAALAPGGEAEIVSRASRRKLGDLAAEVKAWRAQAEAMQRSARASTEDQVLARHAEIFGMCCAEVDALMMRVEQLRTRWEALCKWFHMDFDGPGKKTTEEFFGIWSGYLRDVQQAMAAMHAREQQLRQQALRKKAKREALGQEADVASAGGPASGEPQTLGAESSASAPSGLAASPQAAPVSERGDQQQMQQKSSRTKVCEDAASSDDASEPSAESDDTGANSLRTKSIRGQLAERRASLGTTSLRTRSWSQPQQHRNRRQTMFSFAQIPGTTMDLTVQAAEGLLDSSSTDGSGSGMTPVASEGRKVARRWTTAACELLLAASSAIE
>KryFolCCMP1326019964_rbh_TGME49_206430
AKGKAADPPGKAAAEAAPAPAAGKGPATGKAGGKGPPQAGKAAPALGKAKAAAKGKAQPTKPKLDPKVKMKTLHWSFYIYGKDLSKGDTIWDDAQDWSQVLPPDLLNAFENASSNAPPKEAKAETKKKKGPELIRVVTGNDLQTAEMGLRNCPLVNQCAEALQEFDDGKLSLDQLKALKKFGLADEKQFEMLKGMRESMPDVPLATVEQYMWALGTMPGINERLDSWIVCREVSESAEFLVQKLRQAEYPIDCIIQSESFPKLLSCFLAIGNRLNGGTNKGQADGFSFNDMKQGYAFRANTGMPLAQAVFQAFHEMDADGLDKLVKELQPALFNIKRTAVMQEGSLKIVKTMRSQFEDLTTPISKLVSGFEAAKSKADTFIQTLKDDSDSFRLLAPRMFDRGAEMVKLLTETTSFIDRKFKALLSFVKAPNTLKTDGFFVELLDEFFLPADKLASLDANDMQHIGKPMFLSGKTFTTYDLLVFWKIVPFNEKEAAKQVRREAIDIAPLSGRVVFDPESGKLVRKVQPMGELPLMVKQPVSKQSDDADEPEGASGPAPPASPASPSLEKDPPKHVVCAAKPGASTSSPEEPARESATARRSGGGKPVAVAGGLGPSANAGRTGSQAMSAPKLPQLAQSGKASSDQLPSVEHRTAMTRAEAAANGAGGPPPGGAKASGKAGKAGKAGKGPPAAPGKGNAAAPPPAP
>KryFolCCMP1326021590_rbh_TGME49_206430
ERVPSSLLRPQXLQSIAEDTQMIDDACDELQHSTRLRQLLGIVLQFGNRLNTAGKSKQNKAGAFTLDSLLKLSQAKAFDKKTTFLHYVVMIVHRNNEILLNFSDDLPTVMKSDKIFWDQCLQDLEEVENQLENVRQISLFEAKARKNRNDDNRIPNDDESLGDFELSLEEEVEALRATPTGLFTLSAIKQVSALRDKVETTRKKFVRVLEYFGEDPDSMQPHELFNIFCVFGRDFNKAKDEAFANMKRKMREERKKAGAANGQLQNGKNYGKP
>KryFolCCMP1326022444_rbh_TGME49_206430
EPPEVVAGTTAETAKPQEQGEGAPPPPLGKGMGAPEVVAGTTAETAKPQEQGEGAPPPPAKGKDKGAPEVVAGTTAEAAKLQEQGEGAPSPPAKGKGKGVQPPPPAKGRGKGAPEVVAGTATDALKPQAQGKGVPPPPPAKGKGKGAPEVVAGTQAPKPQDQGEGAPPSLGSPPQAKGKGKGKGKGGGGKAPPPKAKSQAKAPPVEPRKPLVTPGVAVKRLFWNPIRLNHDGDTVWHEIDQEGALIDTAELEFLFAEKSRHAQDSSQKASAPAPRKLQVLGDIRRRSIFVMLAKLPPLPAVVEAVAEMSESALGRDELDLLLSNMPLPEEVDMLRTSHPAADLSAWDVAEQFLMMLTGVPQYELRLRILSFERSYMEQLREFSASEAELTAGCEAVLRSRVLKRLLGLALFAGNFLNGGTQRGRADGFALEALCQLRTVKTSQADRAETLVDYIVQQMERGHPGELAAALARGGEAEIVRSASRRKLADLAAEVKAWRAQAEAMQRSALACAGDPALARHAEVLGMCCAEVDALMMLVEQLRMRWQDLCKWFHIDFDGPAKKTTEEFFGIWSGYLGDVQQSMTALVAREQQRRRQASRKSRAGSSASAASGRRPSPEVASVSEDAARQCAQQKSRRTKALFRTIRCALALAFAPAGSEPDDLARAAAVPVPDDDDDDDDDRDFDGDEEDDGAATPTFRSSESSASSGHTAYPQGASVPERAAQPQVQQESPRTKMDEKSASYDDCITPLRSELTDCSASIGSRPIFRRSRTQPVSMLSFANISGETMDLTLQAAEELLDSMTDCGGSSMTPVVSERPKLLRRWTKAACELLASSACEYEPEEPDKDPISSPALTSDMP
>KryFolCCMP1326029459_rbh_TGME49_206430
PPPPADDQAKGKGKAPAPPPAKGKGKEGPPPAEGNAKAKREMSKLKPLGWQKLSHAEEGTLWARGLADGFEVSRSMLEHIFAWGKKHNSKFAVATDSTEEAKRCLTTSARAMGIYIGISSLRHIPPFQVREAILTLDSARLSPESTELLLACDVKSGQPTVLPTPEEVAAAKAFIESGDPYDTLDEASKFLVAVHDVPNLRDRLMLHRFRACFGSCIADIKNALSTMRGALLEVRHSESFAAILQIILKIGNLLNDGTSRGGACGFRICTLPTLSQLKQSATMEESSTPANSGPSTLTLVDHMVSEIHKQCPKLLGVTEELAIVREAARIELDDVGKNIQQLRADLRRISASACAQKRKHQETSEGDGECADGDAGDIFETMAPKFVESAEGQLSDMDMAHQQAIETYIDVSTWFGEKKDAKPTERAQAHEWLGYIDRFLRDFQNSVAAYRARQEREEKKQRRDKERRSRSSMPASSMRKSMTMDVELGGDSEAASXAGGSKAYRRCNSLDHIGSRAQSSRAQSSQASSRFPSPAKSHETGAQGSGGDPTSPSSVVAFANGVDAAAVVGALPRRAQSCATPRRQSTRGGTCRRRLGSAPEQHKTLMRSLMGAGGRPTSARAQRTCSRGRWGTX
>KryFolCCMP1326036891_rbh_TGME49_206430
AAASATGDGRLSACAELSERPSSRRGPFLLPLSSLMADLNEAISTSPIGSISHEGLCESASMTPCSPSFDGSAIAAHLDCRYEAHEISAAGRDGSCADDVAWQPSELPATATAGSAEGMGSDDAGAAPDDAAVGRAGAHIVSTWLEAGESHGRGLDAEPAAPEGAAEGLSVPAIDVEPGVDEDPQLPLLQVDDFSRSIGAIDHMDSALPTDGDAADDLERPIPALSLVSPWSFGMEASEAIRSTQVISSSSAVAVAVAKDEAPSVAGQMVVADEGGADLREGCLADVANFGAAGAMEAADLAQRGNGCQRDVREEDAAADLVAQGHAEHHREGAAVADGPPDADPQGAIAVGWALAPYGVSGACQAEACGDAAPVARSRVDHTNALADGQHYTDGSDSDLGASGSEHFCEESFLSASLGPGSLDDGLADDARRGDDEQPPCSERSSVWMSEESDVRSTGSQGVPARLAAAGLAIGSAAFSGFGKDIGVAKPRRKGHSRHGGDSPYAWDGGDATPXRXXXXGXXQSPAPFGSLTPGSSPAFVTPRSKSPLSMLQADSVASSSMVSAVSYPSTPYQQHGHSDLASDLRERLPPHGWRSKAGASAAAASPPFLALAESALLPKAGPKDGVVRRQQRARSWDAGPSRVDLRLVGSPPPAGRRRSDAPTPAESPTTRCSSGAATPADRFGAMQNGPSMQSSPTSETTPMHSPSASVTPKAPSPPPKATAPPTPPPPPPASPASAPTPKKGAPPKKGGAPAGRGKCPPPKAKGMAKAVEPRKPDVKPKVSVKKLYWNSFRLANSEANTVWNALDREGVAIDTSELETLFADQALDMKAKQRSSATVSESAPAKPTVRKIQVLDAQRRKAVCVMLARLPHKGEVERALLTMDVGGLNRDQVELLLMNAPPAEEVKLLRAAQEQHTIDELNVWDSAEDFILSVIDIPXSXLQVWDYENSFQERFDEVSAALRGIESGCRAILESPCVRHMLGIVLCVGNYLNGGTTRGRADGFAIETLAQMRTVKMSQSQGSGTLVDYVVQQMERQYPGEVQSALSHGGEADGMKAAARYKLGDIAEEAGGLKARAAQMLRAAEGAQVVGEASALSEHCKRLETCVAKLSGLQDRIKEVESRINEISDWFAMDDKTPKKPAADEFFGVWDRFMGDVRHARLALLEQQRQEELRQRRCTPRRAATAGAAALAGAAKGRGSGATGDRSQQRSATPRRRTLTMPSVRERRAASTGALTSREDGAAQGRPQWQRCQERRASHEAVDGVPSLDEAAKAVSPVLHSSTADLAQQGSSAAPAKESPLAAPEVADADCVGRRSPMAVQRDSGEAPQQDAAAGASGCVTEPLDALRHAGGASVAPESSPAAPEVDDADGASAGSATAVQRDSSEAPKQDAPPMIAAGASGPVDAESLEALRRAGGAFVPAELSPPMPPEVADASASSVLAEGARSGEEPVQEPLPATTPEISGSKDTELPEVSQRDRGGPAAQEARVVSPRDALLASTMEVSELDGDEWRATTPEGSDRADTESPEVSQRDGGGPVAREARGVKGQDALRATKVXTTSEVGGKRDVGLPKVSRRDGDGQVAVGVEEATPETSGRADAASPEPEVSQRDGGGPQEALXATTPEVCGRADAKSPEVSQRGGDGTAVSEDATVASPQERGGSVATAE
>KryFolCCMP1326038155_rbh_TGME49_206430
GKGAPEVVAGTQAPKPQDQGEGAPPSLGSPPQAKGKGKGKGKGXXKGKGKGKGKGGGGKAPPPKAKSQAKAPPVEPRKPLVTPGVAVKRLFWNPIRLNHDGDTVWHEIDQEGALIDTAELEFLFAEKSRHAQDSSQKASAPAPRKLQVLGDIRRRSIFVMLAKLPPLPAVVEAVAEMSESALGRDELDLLLSNMPLPEEVDMLRTSHPAADLSAWDVAEQFLMMLTGVPQYELRLRILSFERSYMEQLREFSASEAELTAGCEAVLRSRVLKRLLGLALFAGNFLNGGTQRGRADGFALEALCQLRTVKTSQADRAETLVDYIVQQMERGHPGELAAALARGGEAEIVRSASRRKLADLAAEVKAWRAQAEAMQRSALACAGDPALARHAEVLGMCCAEVDALMMLVEQLRMRWQDLCKWFHIDFDGPAKKTTEEFFGIWSGYLGDVQQSMTALVAREQQRRRQASRKSRAGSSASAASGRRPSPEVASVSEDAARQCAQQKSRRTKALFRTIRCALALAFAPAGSEPDDLARAAAVPVPDDDDDDDDDRDFDGDEEDDGAATPTFRSSESSASSGHTAYPQGASVPERAAQPQVQQESPRTKMDEKSASYDDCITPLRSELTDCSASIGSRPIFRRSRTQPVSMLSFANISGETMDLTLQAAEELLDSMTDCGGSSMTPVVSERPKLLRRWTKAACELLASSACEYEPEEPDKDPISSPALTSDMP
>KryFolCCMP1326040618_rbh_TGME49_206430
XPTPKKGAPPKKGGAPAGRGKCPPPKAKGMAKAVEPRKPDVKPKVSVKKLYWNSFRLANSEANTVWNALDREGVAIDTSELETLFADQALDMKAKQRSSATVSESAPAKPTVRKIQVLDAQRRKAVCVMLARLPHKGEVERALLTMDVGGLNRDQVELLLMNAPPAEEVKLLRAAQEQHTIDELNVWDSAEDFILSVIDIPRSXLQVWDYENSFQERFDEVSAALRGIESGCRAILESPCVRHMLGIVLCVGNYLNGGTTRGRADGFAIETLAQMRTVKMSQSQGSGTLVDYVVQQMERQYPGEVQSALSHGGEADGMKAAARYKLGDIAEEAGGLKARAAQMLRAAEGAQVVVETCVAKLSGLQDRIKEVESRINEISDWFAMDDKTPKKPAADEFFGVWDRFMGDVRHARLALLEQQRQEX
>KryFolCCMP1326045185_rbh_TGME49_206430
GVRADGAPAGGVVLARAAPPDRGPRPLVGDGEAEEAEAWSPFVAEAAAAGEAAPLDLCRWPAAPRPGPPVDGAGASESRAASGADGGGVRAPRNAAAAAATAWGAAAEGPRLNGAEQEGRHGDDDRFAEGPGAGQRRAAEFRAPSAAKGKGKGKGEGGKAPPPKAKSQAKASAVEPRKPMVKPGVTVKRVFWNPMFLNADGDTVWHAIDQEGASIDTDELEFLFAEKVRRAQDASQKEGAPGPQKLRVLDEPRRRSICVMLARLPPPLEIVGAVAEMSESALDRDQVDLLLLNVPPPEESAMLRTAREEHPMADLSAWDVAEQFSMLLIEVPRYELRLRVWGFECSYAEQLRDFSAAVAELAAGCEVMLRSGILKHLLGLALFAGNFLNGGRVVXADGFAVEALCQLRTVKTSHADRAETLVDYIAQQMERRYPGELAAALAPGGEAEIVSRASRRKLGDLAAEVKAWRAQAEAMQRSARASTEDQVLARHAEIFGMCCAEVDALMMRVEQLRTRWEALCKWFHMDFDGPGKKTTEEFFGIWSGYLRDVQQAMAAMHAREQQLRQQALRKKAKREALGQEADVASAGGPASGEPQTDFGRRELGVCPERARGKPSGCTGLRARRPAADAAEVIKDEGVEDAASSDDASEPSAESDDTGANSLRTKSIRGQLAERRASLGTTSLRTRSWSQPQQHRNRRQTMFSFAQIPGTTMDLTVQAAEGLLDSSSTDGSGSGMTPVASEGRKVARRWTTAACELLLAASSA
>KryFolCCMP1326046720_rbh_TGME49_206430
XTAAGPGRMAPPGAEPDVLLEPAEPHLIRSFVEQLFSVRFCSRRRRAPRACGGMPAISLQALLADGGVMVTKPPPSPPPQGEPPQRDRASTEPTTRAEVGTTTDAPKPQAHAADAPPPRPAKGKGKGAPEVVAGTTTDAPKPQEQSEGAPPPSLAKGNGKGAPEVVAGTTTDAPKPQEQGEGAPPPPLGKGMGAPEVVAGTTAETAKPQEQGEGAPPPPDKGAPEVVAGTTAEAAKLQEQGEGAPSPPAKGKGKGVQPPPPAKGRGKGAPEVVAGTATDALKPQAQGKGVPPPPPAKGKGKGAPEVVAGTQAPKPQDQGEGAPPSLGSPPQAKGKGKGKGKGGGGKAPPPKAKSQAKAPPVEPRKPLVTPGVAVKRLFWNPIRLNHDGDTVWHEIDQEGALIDTAELEFLFAEKSRHAQDSSQKASAPAPRKLQVLGDIRRRSIFVMLAKLPPLPAVVEAVAEMSESALGRDELDLLLSNMPLPEEVDMLRTSHPAADLSAWDVAEQFLMMLTGVPQYELRLRILSFERSYMEQLREFSASEAELTAGCEAVLRSRVLKRLLGLALFAGNFLNGGTQRGRADGFALEALCQLRTVKTSQADRAETLVDYIVQQMERGHPGELAAALARGGEAEIVRSASRRKLADLAAEVKAWRAQAEAMQRSALACAGDPALARHAEVLGMCCAEVDALMMLVEQLRMRWQDLCKWFHIDFDGPAKKTTEEFFGIWSGYLGDVQQSMTALVAREQQRRRQASRKSRAGSSASAASGRRPSPEVASVSEDAARQCAQQKSRRTKALFRTIRCALALAFAPAGSEPDDLARAAAVPVPDDDDDDDDDDDDDDDDDRDFDGDEEDDGAATPTFRSSESSASSGHTAYPQGASVPERAAQPQVQQESPRTKMDEKSASYDDCITPLRSELTDCSASIGSRPIFRRSRTQPVSMLSFANISGETMDLTLQAAEELLDSMTDCGGSSMTPVVSERPKLLRRWTKAACELLASSACEYEPEEPDKDPISSPALTSDMP
>KryFolCCMP1326051397_rbh_TGME49_206430
PPPPADDQAKGKGKAPAPPPAKGKGKEGPPPAEGNAKAKREMSKLKPLGWQKLSHAEEGTLWARGLADGFEVSRSMLEHIFAWGKKHNSKFAVATDSTEEAKRCLTTSARAMGIYIGISSLRHIPPFQVREAILTLDSARLSPESTELLLACDVKSGQPTVLPTPEEVAAAKAFIESGDPYDTLDEASKFLVAVHDVPNLRDLRLMLHRFRACFGSCIADIKNALSTMRGALLEVRHSESFAAILQIILKIGNLLNDGTSRGGACGFRICTLPTLSQLKQSATMEESSTPANSGPSTLTLVDHMVSEIHKQCPKLLGVTEELAIVREAARIELDDVGKNIQQLRADLRRISASACAQKRKHQETSEGDGECADGDAGDIFETMAPKFVESAEGQLSDMDMAHQQAIETYIDVSTWFGEKKDAILGTSTGFCATSKILSQLTEHGXEREEKKQRRDKERRSRSSMPASSMRKSMTMDVELGGDSEAASP
>KryFolCCMP1326063705_rbh_TGME49_206430
XRAPRNAAAAAATAWGAAAEGPRLNGAEQEGRHGDDDRFAEGPGAGQRRAAEFRAPSAAKGKGKGKGEGGKAPPPKAKSQAKASAVEPRKPMVKPGVTVKRVFWNPMFLNADGDTVWHAIDQEGASIDTDELEFLFAEKVRRAQDASQKEGAPGPQKLRVLDEPRRRSICVMLARLPPPLEIVGAVAEMSESARLIAPECAAAGGERHAQDAREEHPMADLSAWDVAEQFLMMLTGVPQYELRLRILSFERSYMEQLREFSASEAELTAGCEAVLRSRVLKRLLGLALFAGNFLNGGTQRGRADGFALEALCQLRTVKTSQADRAETLVDYIVQQMERGHPGELAAALARGGEAEIVRSASRRKLADLAAEVKAWRAQAEAMQRSALACAGDPALARHAEVLGMCCAEVDALMMLVEQLRMRWQDLCKWFHIDFDGPAKKTTEEFFGIWSGYLGDVQQSMTALVAREQQRRRQASRKSRAGSSASAASGRRPSPEVASVSEDAARQCAQQKSRRTKALFRTIRCALALAFAPAGSEPDDLARAAAVPVPDDDDDDDDDRDFDGDEEDDGAATPTFRSSESSASSGHTAYPQGASVPERAAQPQVQQESPRTKMDEKSASYDDCITPLRSELTDCSASIGSRPIFRRSRTQPVSMLSFANISGETMDLTLQAAEELLDSMTDCGGSSMTPVVSERPKLLRRWTKAACELLASSACEYEPEEPDKDPISSPALTSDMP
>KryFolCCMP1326089725_rbh_TGME49_206430
XGKGGKKGKPGDLPEEAKEALKGPEPPKDLQPKKLMWTTVTANRFGTSIFAQIVDDMTAAKTGSTEKPKLMRMRLNLDALTINFFARKQDKGNEEKKETKKKAVATCVEPKKAQNVEIFLNGCGIGIDHVRKSVIDLAEKSLDVDILAKVLDIYPQGDEVGLLKTFKQENDPTVLPWGRSETFLIALMDIPHFVQRTECCMTRGRFQIELTEISQDVNTLDACLGSITKSTALPAVFALVMQIGNYLNYGTNQGACKGFTLDTLEKLNRVEGFNDKTYTLMRFIMETLESDRKVREEALEDLKHCDGASKVEFEDSVRRLGELEKDVEKIANAVKRPDDGEPGSSPIQDAKFEDSMLAFVEDARKKLGEVRVVATKVQELAKECCDMYAEKPKTPAGEYLKKFAAFRKDMEEARRQNLLAKAKKEKAEKKRLEKEAKDKALRDKKAAEEERKKPPPAKAAGGGAPSAAPSVXPSSSSTAPPPPASPKGAAVGGDEAX
>KryFolCCMP1326128421_rbh_TGME49_206430
LEHIFAWGKTHSKLAMASESAEEAKKCLTTSARAMGIYIGTSSLRHMTPYQVREAIQTLDKARLSPESTELLLACDIKSGLPTVLPTPEEITAAKAFVESGEPFEILDEASKFLVAIHDVPFLRDRLMLHKFRECFDSHVGDINHRLKTMNGSLLQVRHSESFAAILQIILKIGNLLNDGTSRGDACGYRMCTLPTLSTLKQSAVADEDATPSSAGPSSLTLVDHLVSEIHKQCPQLLGVTEELAIVREAARIELEDVNKNIQQLRADLRRISASACAQKRKHQESQDGEKKKDGADDDPGCVDIFETLAPTFVAYAEEQLEAMDRAHQQAIETFVEVSTWFGEKKDAKPTERAQAHEWLSYIDRFLRDFAKSVESYRARQEREEKRQRRSRERRSRASMPATMRATVTDVAMVGADGEAPPSPRTARAHRRCNSLDLRNADQGGSRAQSSQASSRLPSPAKSHEATAQGAAGDPATPSSASLFAAGADPIAALVAAALSXPSAQLRDAPSAARAKHLPPAVGQRPRPAQNADSAARWRRRPPRKRSQAALLQPRPLGNCSSADDGGATFVRLL
>KryFolCCMP1326135081_rbh_TGME49_206430
XRGRFQLELTEITQDVITLDGCLGALTKSTALPAVFALVMQIGNYLNYGTNQGACKGFTLDTLEKLNRVEGFNDKAYTLMRFIMETLESERKIREEALEDLKLCDGASKVEFEDAVRRLGELEKDVEKIAVAVKRPEDGAAGSSPLQDGKFEDAMLKFVDDARKQLGEVRTQADKVQELAKVACDMFAEKPKTPAGEYLKKFAAFRKDMEEARRQNLLAKAKKEKAEKKRXEREA
>KryFolCCMP1326150879_none_TGME49_206430
XQIILKIGNLLNDGTSRGDACGYRMCTLPTLSTLKQSAVADEDATPSSAGPSSLTLVDHLVSEIHKQCPQLLGVTEELAIVREAARIELEDVNKNIQQLRADLRRISASACAQKRKHQESQDGEKKKDGADDDPGCVDIFETLAPTFVAYAEEQLEAMDRAHQQAIETFVEVSTWFGEKKDAKPTERAQAHEWLSYIDRFLRDFAKSVESYRARQEREEKRQRRSRERRSRASMPATMRATVTDVAMVGADGEAPPSPRTARAHRRCNSLDLRNADQGGSRAQSSQASSRLPSPAKSHEATAQGAAGTGADPIAALVAAALSXPSAQLRDAPSAARAKHLPPAVGQRPRPAQNADSAARWRR
>KryFolCCMP1326165943_rbh_TGME49_206430
EISEACTALRTSVRIRRMLAMVLSVGNFLNSGTSRGSADGFAVESLLQLRTIKAPSSGQGHMTLMDFVVQQVEKVHPGDIENIFADGNEAQVVKAASRHKLADLLSELAAHRREAEGLARRVVAPEVDEALSPTPRPPAEVRYVKELGPLQNRLRDAEEQYTTLCAWFHEGGAKVPRPPDEFFAVWDEFFQAVRTSLEGLTRAKAPPKKLIVVRRSKSX
>KryFolCCMP1326168000_rbh_TGME49_206430
XGNLGSAKEKAEIWQFVREAPDEFRAPREMLNGINYVLDGLMESKSIPRVFGYILAAGNYLNAGTPRGQADGFHLTLTFQECLNCKGKNDVTLSRWIFDSLSRTQPQLLEDFVAELMPLLMKVSRAWVKKEGDLEVQKEPMVVLSDCESMLRTLKTQVQDRNIRMQQVLRRIADVTDPFKLNMPSRMQAVELEVNRLSDMLQKSLDRFKSLLSWFRLDPQMGSGDFCLLWDDFLIPSPLLNKLDAQMKKEFAQAVFIQGKSTRAFTLDXDVDLVGYQAVRGAQTRTDQGGQGRDTHAGRESWEAEAQPTGHADVAETRPRAHFAPQREPLHRRRTAQRQRHYLPADGPPQPHDGSDEEEPARELTELRAFLLKWPSLRALAARDRKCLAQGG
>LepChlNIES1868005277_rbh_TGME49_206430
MMHDSTDDDLGNEDPNTIDAAEAVHKLLISADSGPDLGGACVQKLGKAVRVRAFECSMRDPEEQIHEEMTQRRDPDELIRDKLAQGRKVRNGTRGDSSSRQPKQAGPIVHVIGTPPRCLTPQPPKLAEFAEHDMETMRAVSLHCPEEAASIEDDTVISLQSETAKPVDHEMESPRGAKQSSSWSFQMQSELERAISELDIDMPPLCPSPKKPQHATQLHFHSDCVKPDKGGAPDLIEEIALTEQPVDSITFAHCITSSIPVFGFAPASVPRALCGSGYLCALEDCKRMVLASFSQDKSTSAQIIDGEEPAGAAIAPPMDAYDNALCECVGGCQLVLDRCKRFALLGFSQGSPTADNKIVGEKFDEAVLPAVEAYEAGLITCFSRFEFVLEDCKLNVSDDVFERLFRKCWCLTLKIMSKVITIASEEDNVTKFDELALGATTQKGEPSGVSKGKGKSAPPPKGKGIGKGKIKKQELLKKEVKPGVRLMKLFWNRICLDGSGLDNGSCIWGKIHQSSLEFDVKELEQLFTEAAPGTMWTPRGDPSTPRADDPSPLCRMHSCESNPRPLVRCRLLEENRRRQIWFALAIMPSVADVVKAVDNMDDTILLAEQVELLLSILPTMEEEQLLTNAPTLAEDECWDAPEDFMMRLILIPSYASRIQVWAFLNSFELSASRLSQACEDLAIACELLHTSHRIEQLLSLVLHVGNHLNGGTSRGQADGFELEILPKLGTMKTKNPEKRAHHTLVDFIVQQAERSWPGLLREIFSPGMEFDTIRNAKRHRASNLKQEISELADEAAAHLRKIEKCDLGSPAEAARLVCTPLGKQDAKSISNLTLDCSRLEPPQQAPASIEVTAPPIGARDTSGAPEDLARKSEVGNQSSVVEQKGAVASAVETYEAGLFACFSGCFRVLKICSVFTAKQLNIIDYAMDGVVKPADAAAAWGTNGCPKGMPLPCTPLFIGKKEECLWPHAQLLDQRVENAEAPIGNICGELATLACTPSDDAKRNDRFLAAIHNQSAPPGKIMKVGDVGLNALPLSRIREFSELSDSSIHGNKTFAVPSQLWAMVDSDGTDDDSDESDASVCKLLHLEPDSPRLRRCDEVSQDSCRFKQEEKTVNTVPDALACDVASSSSPPRTCEAVRHYFAHHRVDMLVTRLAELNELSAKLDTVEGKYARLRVWYRDDVKSRPTDEFFCLWDSFLGDTKKALAASDKRRAEGELHERRTRRQRHLFGRASSVCSSSSEASDGMTLSAPCTPRGAQQPRRPGSRVVTTGSLPTL*
>LepChlNIES1868026374_rbh_TGME49_206430
MSPAPKTRPTPLGKAAALADSLTQIQARPSELAPPAVDLTPLPVQQKPIPAGPSEDSCLHVGVEARVVHKVSAAGVNPIICTLEHGEQAVCRCCQNALRTFRSNRLCDPLNDWWRKVLCGDMDLWSCLVAGVLVLFTEGTASELELNGLVLAYAGSHIDHLVVFPRSRRQTCTLFLKPLLEELVDTSVWKQDALALCRRPGAHTDRLYVQQSGNAMSYPVVHPEMLHGLRPQVVNLHDQMKETNTGVDTEHTSEKIASWFSMQSCFPCSCLPSVSIYYSVNCAPRQLARVPTTSVRSGISPAVANDRKEDSTRNAHVASVPGVLDKTKFAWRYDGDKSRDNAGARRAIAAKDDVIDLKGRAPDQGKTTAYMNKSGVFEGRAPGIMRTAAPSSISVTTSAIAIASASVATAKPKNTAQEEYLPFAPPVAASSSASGPKEFSMSMGDDSDVECTSPECVKTVLPQDFLTDQERKAFREEILALRREIAGLQAATIQSSTPEKKGKHIDVTMISNETPAKEGTPTIQEQNGTATNLSSAPENDAIHKMRGQTDLAANQSLATKRELVESIDGGNTTRSNLYDTITASIPVGSRQEAGAARNSTPKTESGRAMQEQEETNAKQGSTHEKERANRSKTADRLVEPDIEEEFTVLKAEIARLTRQNVDREQREAELAALKAEVRRLTQENKDISNSATYNPGVPFEKREGTATDQAKGEGDNSAGSPHGKGENQTPHPENGKGPPPPSSQTGEGKGPSLPTSAKGEKGKGIPVPPAGKGNLPPPPPGKGKDSQEGKGKTPAPPKGKGKGPPSKGGGLERAQSKTKCLGWKKLSRWEEGTFWSGVANDDTDSLDVLPFKLEELFSNQPAGGKKPRVSRTRRPSVMEKPGNICLTTPPRSMCISIHLHALRHLSPQDIRDAICALDETVLTPDVVGMLLTIDGKTQQPVVLPTLEEVAAARAHIASGLSLQVLDLASQFICKVYDIPHLHDRLVLQHFRGCFATRVSEMKDQLATLTEALMEVRNNEEFASILKLVLKIGNVLNEGTQRGYAWGFHMESLAALSQVKQTDTVVAEECEDGAELHPKKHLLSLLDHLVGFIADRRPALLDMPEKMQVVAAAERVDLKEVDVEMRQLRKELGRVSSTTGSVGADDGNDHGPDAFATIGPFLVAQAEEQLKQLSDAIVAAQKIYTEVSKFFGETRTEITANVWLGFVQRFLVEFQAAVVAHRARVEREQQIEKRKQALSKPRRTISGLSVRSGSSEVDMKLNCESLALRSRSLSEPNRSDVANSGPLLQLECCRQKESKESGADDTDSLQPADSANSDDSPMMQKSISCSGGSYRPSIQKLLAGSEVLRSNFVGDVDIVGASSATSSESLQARTESMGTSEETSPVSWWRKYKIFKDS*
>LepChlNIES1868027930_rbh_TGME49_206430
MGTKRSCRDVLVQFPGKGNVENVKFEPERSLQSQVKGLCSLRGVSLKESDDEWLLVVAGRGISEDDGCVIVEDVHALAKVPPRSICRIYEGREFAILQVDRLENVFDLASADQLAMLCSALGDLLRSLRASIWFAEEFISLDGVHVIFDGLSHLHHQTSDQHGTEIACGECVELIAACLIELLQYENCILYCEHSEDHLFTVTVFEMMLKTLVSVPCVGADSSRRHATLVLILTLLLYFPDTVAVRIHESAALHVSRSRFYVQIVHACMEHETWREGAAVTLLCALLEAVTDLKDLRDSIIDDLLQAASEVDEDASCLISNIIGKPKERRMLQMRHILADTCVSTSHSVCAAFEKNLDARLQDNGPPDGDDGTTLSLRLKKLEDEVRRANLSMRAMAKVLDVGPHPIIKDSLQAIVKFGFDRVKWKNGCTALHYAAATVNDLAIVELFCHLVPDLDVTDALGHTPSDYARKRGRFDVLDVFDAVRETREERTRSFVNSFVGVSPQSIYLPVEDHTPQQNWSANVGPPSRPHRTVLLGLAKRESSDATAEAYPAHGRADSMATMLGKEALRTAGQSLRGYLHKYPTSGRGFWTKAQKRYFAIAYSPIAPPGKKEPYFELAYWESLEDMQASKEGKGAIDIDSICDIVPEEGNASFGITYTEDGNAKELKIVAKDAFGLPSAQEAQRWIDGLRTFITELSALRRRSVDDSVVDVLGAAPDLLAYQIEPNAEKIRWRKPNVEQVRWQVPASEKPLHEDRAERRASQDGKTRARSAGAAQTGDVAKEEPFQEAPYQRRLRFFSGLASQVARGSRAASTRRRFASRGSRASAQSEDPFSRRTSMTSALSEDQDSPRKRSEHGTESAGRSTENFMIGSFCGVTDAVGKGHDGIGIPRRRNSIGIEMLYEDLKWVECAEGLHFFEQARQECVLDMMWPNQALGKSLVENLPPALIGMKRLIQLHGERRGAKFRGLSAPAANVDHVVEPAYQSRNRSKTECLGKTDSPKTGGHVRNCVGEMQAGAGTALSQDKLSAAHSLSVGAQCTQRKHDSCTSNNPQDHKRDILNQPCGSPDKIYVIPAVSPPTETREEVTSAAGGSAPADGTSEVPIGKDPQHVLLAAAPSSTYTEALTAPGPYSAAEHISCTPSGNWKNQGPAYPPVNTCVDKTSSDVQAAVPEMEAEAAQPVGKAKGKSKGPPAPSKAGEPAPSQPADTAASQSSDAKSAGKGKSKGPPTPAKAGEPSSSQPGDTAGPQTSDAIATGKGKSKGSKGPPSSGLGSGAGKGKSKGKAKDVEPCKEKIVPSRTMKPLWWQRFLFEKDFTQRETIWEQIGKNLEWKLPDDIMLQRYSKQDRGSVLQTPPEKKDANKETITILRVEKDPNVIVGTEAALKSAEFPAPDVIKSALLQMDGRIITNERLCIIKEKLCPNPSQVALLEDLRRDHPNVPFAAPESVMFAISRVPFYSARIHCWHFIRNYEEQAVMCTTQLASFQRILDAFLDSSALCRTMALMLAIGNYLNGNTPRGQADGFDLESIAKLESIKDNTNATRDVRFLVMELLFVGFVHGMDPPDDAEDLLIGEALLIDLKSVFANVSRNISRDGDGALKVIKQVRVCLEDSEDCMKILVKDFQEQNSKLQICLESSEDPADPLRLELADLFAKARQHFNRLQEQASKARAGFTRLLTYFHHKGLKSNDFLLLWDDFFIPSSLILNKPEDIRKREVLPRFCTPNRELCPDDILLLWGLSAKRRSPRRGRRQSLRLATARPKVLTNIAQQLRTRDPSKTEACEQDHESD*
>LepChlNIES1868038775_rbh_TGME49_206430
EPASKAAETKAPEPASKAAETKAPEPAPKAAEAKALELAKAPSAPNKGAPPAKKGAPPPGKGAGKGAPPGGKGKGQPKSIVEPRKPDVKPGVALKRLFWSSFRIGSEHGGKKTVWDEIDQEGPSVDVDELEALFADDPSGIRSRAPTMSAEEMNRRIVRKVQVFDKNRRQQICVMLARLPSKSETCDAILAMDTGLNKDQIELLRLNIPSQEEIKALRTAEKENVFDQNNIWDTAEDFVISLIGIPQFQLRLQAWDFENSFQDRIVAVTGAERDISNGLNCVLTSRGIRHLLGIILFVGNHLNGGTSRGRADGFAIDTLLQMSTVKMSQAGRQGTLVDFVAQQMEKLYPGELGRMLGPGETETDQEVLHRAARCNLGDSKEELQNIRATLGQLLHRVKECADAGDEAFARHAEDLSAKVGELESLHASFETARDKYEEMCVWFHMEDKQNKKTTEEFFTIWNKFLRSLTQAWKTIQEKMQEALKKNESMRMRVTDSMRLRRNSSAGTPRDKSNSRPSSRTPRIQQRSHPGISPKSRDVVPLAIPTIPTNGSVASGTVMADDCEVQGTSREEALVPSEVSIEQGARVGSGQLEHHELPLPPTQLLHIRRVGHKTDTFEVPLTRESLTHGDSFILADGKKIYSWRGDESSPFERNACALHAENLARERHGKVAEPDAHFWDLLGGEGPIRHSDD*
>LepChlNIES1868121930_rbh_TGME49_206430
MPLDCLCLSTTSSVLTGTAWVAIRPCFRSSKKNRSRKRRYSRQTSQASLVSSVGTDALTNEESRELEEEIRQQECINERHGTRSVQVPQVSKEAGSFEACDDGRGASVLDETEDKVKMDIPRLNLIPEIELDDADIEIVHSFRRGATEPALSNGTELLTKSTGKRLAPLLLPVRRQSGDQPAESNAPLPSPPAARERMDQESHGKGSIPPPAGNDSVPQDKGKGKGKTAPPTPRKGKALQEKGKGNGHPPPSACKAKGPGKGPPPPTACKAKGPGKGKSPRKKDDMEPPSPISKTKSFGWKKLENTGEGTFWNWAVDGENEKDAIEFPRSELEALFTFQAAPGLSQGTQARRQSSAPNFSTSCLTTPARSMCISIHLHTLKHLTLQNIRMALFALDEKVLTPEITDLLLQCDTKTQQPVVLPTPEEAAAARNHIASGLPLRLLDSASQFICTVYDVPHLRDRLVLQRFRQCFASRVGDLKKQFETISEALKEVRYNEKFAVILKLVLKTGNVLNEGTARGNAAGFHMESLLTLAQMKQTVNIDADKDTASDEIIGIKPKEKPLSLLDHLVRIIVDKQPMLLDVSQEMQVVSRAERIDVRELEKEVRQLGNELGQIASATCRSESVPEASTVTTSADEFLKCGPVIVARASEELKELTRAVDESQHAYNDVARFFGEHRPGIAAHVWLGFVHTFLVDFDSAVDAHRARQERAQRMDKRKQMAAQWSAAVSNKKSDGTTESTICEMKNKSSPSVTSLSDAMCSTPSAISNRDGISDEESSVGDFTQEENESLTEIVPGVWESYKQKFAAMTVHERLSPLFSA*
>LepChlNIES1868142354_rbh_TGME49_206430
MVGALGAGRRCPCRRRGSSSARAWRTQGSREPVSVEDLPLGWESAWDPAHQRVYYFNRATGDRSWLKPDAAYAFDAEELSLCQSECVKESCFDQSPLNRSSIAYAGNIADNYKAVVGFVGSTVAGNGIEIKAKPNELALTSIAINTEQEPCIASVTRGTDNTATSISVDVASRCADVEMGEFRGSIGLEVSSSDCFEPRVIARTQSGTTTRSDSGRVVEASEKLALGGLVAEPEVQQAESSQYLYASICETRSSSDLDSSANRGPMSRVTSCSAASENTRLGAPQQDVRSAIVAGTSLLGITEFHYKGISTAEAIAFQQSTDPDEQAAVSRSTSRSGSCVDLDSIHLQFAGDGHIAVQLTQGRRHSKITVERRPSLWGHLSVGGESCMTRASTGCDSARGPQVQIVCDGPSPARAIITPMHDAANSLKADLQSMGMSETEHALTSNRELKQPTFDPTCATALNANDGLTEQSSSEPDEEPSWNYSEHAHAEAHTEGCLIEAPVNEAARQPSMKTPYLEKDHPSVYASAQAVERHSELEDRSPSVRFGEDLHVSAVPCQRCDLATGRDPAKALRPSSRAMHSDFVSDGSAELASTCLPVLEQTLQKRVSIAQNSETTHGDDVLSRLSAYTFKSTTREECVATTSIGNRACAYEVSRRAHDYVLKLHDDAQCSHDPKTGSNGFESLPSSPGCDECDENRCTLDAQMHNAISKECERNSHELQYMQRRVERMQGLKNEETNPNTSRTETGVLALSRRSAKRTVSEKRRVSDQSFDESYVAEGTGALSDGASSTRLSKHLSRERRTKTPSRTLRVGSYRSCSESYRATRGRPRQCISQASVRESICDNSTISGARTDPLLKYGCALHEPPAVFRQLQIPIKRFTEGNETHCVIHERAERSPSPNFGTESNRLDWGNDQVSGGSHVDENNAAAPRFHGHVNVSTLTPRRRNDSSIVMLSGPNVEEKTAPAPHARGHVNMSTLTPRRQKDSALVAFVVPPVLESNSTALHVQSMEDISLSIKRKQEEETEIQATTVEKPARAQGTSHKAAGGSNQRGFDSNAPAAEWACSHISNATDFRATASGGSSAVEEIPQSKHSCSSQVPPSIQARQLSQRERTLRMSQEHEMQDALASTSPVSNSSEKTLKGKGRGKNAPPPSKGKGGCKGNKEKEVEPRKKDVTPGVALKKLFWNRICLDGVGSDEHSSIWEKIHETNPEFNMQELEHLFAEGVVELSTQPRIPLAASIVGPCPSDETQSLTCTKNQRSQSVSIPLVRRRLFEEKRRRQIWFALAIMPSVPDVLDAVENMDDAVLLPEKVELLLSNLPSAEEEQVLTNAPTLAEDECWDAPEDFMMRIIAIPKYAFRIHVWAFLNSIEASGSRLAKHCEELTIACELLQTSPRIERLLSLVLYVGNYLNGGTPRGRADGFDLDILPKIATLKASSTEKGANYTLVDYLVHQAEQSWSGFLRDIYSPGMEFEAIRKAKRHRATVLKEEVMGLIKQAEGYLRKLQEHGLDVAIGTTVASDGFSAASSSSVPKGEEHCHCVANHRVKMVAARLAELQELNANIDTSQGKYARLCLWFRDREKPRPTDDFFCLWANFLEDTKKALDAWDRRRVSETLRSTSARRFTRQKSVGVIGECGRESEAACPSGSPSRRASSLVGRRRSSKGLDARLRRATPPRTTGRVVSQGRQTTSTAASSRTPEPQKDHDAGDGSEVTINGCEHDAR*
>LepChlNIES1868168962_rbh_TGME49_206430
SSQGGTGADDDDDAAQQLEGANNARRTTDRKTTHMKEGVYSNEQEGDVGKQSKSKKKHGRKYVEKHEADTDRDAPIPLQASTDSDVEERADVADNLKHPREKQKRQKKNDSIYVHEDGDDDDNQKTNKQNQDSKDASEYGNEIDRQASKSSHSGVRVAAPRINAVRMTTHLDDGPVPGGLEVPESDVPFNVHDDRALNISKTSISYIRSSTCGAVQDKRIDSRRSGRESFNGSDDGISKDTLVDAVDSQKEIAALKAQIAKLMREREENSKVNLDAASNLPTPREKELQTALATTDPGSSLCASPNKEDDLVRVKLLGQLGTEGEDCSGPTKGKGTSPQPPSAGKGKGPPPPSKGKGKDSSPQLDSENAKGKSKGPPPPPGKGNAPPPPPGKGTATAPQEKGKAKGPGKGPPAPQGGGKGKASKGGFLQKKDEKVLEAISKAASRSKTKPFGWKKLDLPGEGSFWAYAEDDDEDAIEFPRSELETLFAWAATTTKPKGSGGRRQTVTQNTGNVSLTTPARTMCISIHLHTLRHLSPQDLRKAIFALDENILTPNVTEMLLTLDTKTQQPLVLPSAEEVAAARTHIASGQTLEVLDLPSQFICNVYDVPHLRDRLVLQHFRGCFGSRVGEIKIQLETLTAALNQVRNSERFAAILKLVLKTGNVLNDGTQRGNAAGFHMESLAALSQVKQAAETSADKDAEGDDNAPKPQQPLLSLLDHIVRIIADQRPALLDVAEEMPTVAKGARIDLRDVETEVRSLRKQLDRVASTTCVADGSATSTVASQLPPNDTATNEGTGSPPADAFLALGPVVVANAEEQFKELTDAVTAAQQAFREVGMFFGERRAEITANVWLGFVQKFLIEFQTAVAAHNARIDRAEKLAKRKQAFLKPRTKPGTDNVLEPLEGQNHENSSRRKVTRRSRCNSAGHVRPANSRSTRRPSDPEDEQNDNATTSGIDDTDSQPQTDSLPPSRLLTPRSRRSCPPSLHMDQVARAVRADELAREQSENSDEACGSDVNTVIRLSTQGSLAQMSRQDTPQPDVDETLDHARKATEQEEDHMKGSDHVLRFADAATRAKGTNAGDGSVQSSPSIDRSFSNGHVDELPSQLLHVSRTHNSTDVTEVALSRKSMHHGDCYVLCDGKTIYTWMGNQSSPFERSACSLHAENLARRHHGQVVGPDARFWSLLGGEGPIREAEDEADEKIGQMKTSEEEAVQKSYSHRQNLGHIDPVASLQLLRVHRDGRKTELTEVPVAKDSMHHGECYLLVDGKTVYTWMGDQSSPFERNACSLHAENLARDHHGHVAELDEHVWWSLAGAHEKAMSLALEDALASD*
>LepChlNIES1868169054_rbh_TGME49_206430
MAAPSSVPMSMDRLRERGGENAFKIASMATLAAAKASSKHSLNSSRTFHVKSISLHPDGDREEKFTFDHERPLSAQVKSLCEKFQVVYDEGDNYHVLTQGTKSLSSVISSTSQLFQVPATICLGLRKISDLVEERLARVRSAVDRSFRPTSGTFAPKLADELQALQLAASLDPWIAEEVLEKDGVQLLLKAVMAGSSDGSDQTVEFAMAALCELLQYNKAVEYIEDQQDEELNYEFYRQLLNVLFHPQAESEGNRAAPRATLAGCVFLLNTFPRSCRAAHEAASGGGVGLYTHILNGIAATDAFMCTAATSVFSSICIAANHEDVQDSELYALIRQEVISVRGEEDAEDIVIQCARKDTLVKELLTSSMAACTDTRRSVASGGDGKPSDEHLQTLENRVKHLEAQLETTKDDLRQRHLQMNKMVAYMKVESSPIVESSIEGIIKYGWGGVHWQKNYTLLHYAAECCEDPSVVELVGLLATDVNQRDDNQLRPIDYARQSKTKDKEGVIKVIERLRREQRKREKRDETAEKLSLRSSHEHPGAIVKDKGVKIENPRVQQSSEDTSVAHAPGGPFQARPVKAVSSGTGVSTSRKVAVETPKEREDRQKGELKSMLDELSPMPDSLTSAVHTVVEIGWENIDWPKNFTALHLAAKSGHSGAVDLLVKAKAQVDAVDDWKLTALDYAAQHGHEELIGSLQKHREAQVASSPKPTGAGALISHPAAQSAASRDVAAESPNASGRIASASGGRARSTLPAASASSTASAQSVASSPEGRLSTNSAGQDDRMAGMRDEMKKAVETVNRKGWSKIKWPKDFTALHLAARFGDSTAVTLLLEASAVPGIEMKDDKGMTPMDHAKDKGNDAVIQLFNQALRGELPVAAAVPSPAPNRSSASGHASGGTAIGDAIVVTPTPSNGTAVPQSASSMGGSNKLQKVVQQAITSDNIDLLRERKFRANAKDTSELGLVELRAKIQTLESEREKWEEEKMTLLENTSGGAIASVSSLRVRPTSQLGGPLDEANLLKYVVHLDTFGRDAVVKKLTETPLAGGMAFSETDAMLALEQLEMVSRLFQKRGLAAKEESVPAAEPGAEPVADPAPPGQADKGKGPPAPGGKAGKAKGPPAPGGKGPPPPGAQQPEEQKDDVDATAAPAAAAKGKGPPPPGATEGKGPPAPGGKGPPAPGGKGPSAPGGKGPPAPGGGDAKGGPPAPNGKEGPAAKGGAAAKGAKGKGGKGGAAEENFTKPKITPKKPMKALWWTRYNFKTQLKPGETIWDDVKDDMEFIDEDLLVERFSKNAVAPKKDAGKKDDEKKEEVKLLRIITDPQLVVGKEAALKQLPPPSDVARAIVDLDDGFIDIDVLKTVKDHACPNPEDFKKLGEARKAQPALPLALPEQYMWVIGNLPAYQQRLDCWIFVRTYEERESSYRNALEEFEKNIVCFEDSEMLPSLLGIVLAIGNYLNGGTNRGQADGFDLESIDKQIPSVKDASGKDLRAFIFETFFNHPQLSEKAAILIDELDGCFSNVNRRLNKDSDGTETLKKQAKIALEDFDACVMALATELTEKHDTMQMILSYFEDPADQFKVRMPKSFSKAKEAIDSLVELKERAKMKYTSLLQFFKITSMKSSDFYMLWDNFFIPGDLIMNKGEKIKKEVLGPAFCRNKPISIENLMVLWEFKEPDAKATEKPRRARGKRGNGRRRTVLVDGGKAKKEQKAGEASPALDTVAEEEAPADGAKAGSKGKGKAAPGKAAPSNPPSPSPSAGASQGKAPPAGKGKGPPAAGKGKGPPPPGAGAS*
>LepChlNIES1868169055_rbh_TGME49_206430
MAAPSSVPMSMDRLRERGGENAFKIASMATLAAAKASSKHSLNSSRTFHVKSISLHPDGDREEKFTFDHERPLSAQVKSLCEKFQVVYDEGDNYHVLTQGTKSLSSVISSTSQLFQVPATICLGLRKISDLVEERLARVRSAVDRSFRPTSGTFAPKLADELQALQLAASLDPWIAEEVLEKDGVQLLLKAVMAGSSDGSDQTVEFAMAALCELLQYNKAVEYIEDQQDEELNYEFYRQLLNVLFHPQAESEGNRAAPRATLAGCVFLLNTFPRSCRAAHEAASGGGVGLYTHILNGIAATDAFMCTAATSVFSSICIAANHEDVQDSELYALIRQEVISVRGEEDAEDIVIQCARKDTLVKELLTSSMAACTDTRRSVASGGDGKPSDEHLQTLENRVKHLEAQLETTKDDLRQRHLQMNKMVAYMKVESSPIVESSIEGIIKYGWGGVHWQKNYTLLHYAAECCEDPSVVELVGLLATDVNQRDDNQLRPIDYARQSKTKDKEGVIKVIERLRREQRKREKRDETAEKLSLRSSHEHPGAIVKDKGVKIENPRVQQSSEDTSVAHAPGGPFQARPVKAVSSGTGVSTSRKVAVETPKEREDRQKGELKSMLDELSPMPDSLTSAVHTVVEIGWENIDWPKNFTALHLAAKSGHSGAVDLLVKAKAQVDAVDDWKLTALDYAAQHGHEELIGSLQKHREAQVASSPKPTGAGALISHPAAQSAASRDVAAESPNASGRIASASGGTLPAASASSTASAQSVASSPEGRLSTNSAGQDDRMAGMRDEMKKAVETVNRKGWSKIKWPKDFTALHLAARFGDSTAVTLLLEASAVPGIEMKDDKGMTPMDHAKDKGNDAVIQLFNQALRGELPVAAAVPSPAPNRSSASGHASGGTAIGDAIVVTPTPSNGTAVPQSASSMGGSNKLQKVVQQAITSDNIDLLRERKFRANAKDTSELGLVELRAKIQTLESEREKWEEEKMTLLENTSGGAIASVSSLRVRPTSQLGGPLDEANLLKYVVHLDTFGRDAVVKKLTETPLAGGMAFSETDAMLALEQLEMVSRLFQKRGLAAKEESVPAAEPGAEPVADPAPPGQADKGKGPPAPGGKAGKAKGPPAPGGKGPPPPGAQQPEEQKDDVDATAAPAAAAKGKGPPPPGATEGKGPPAPGGKGPPAPGGKGPSAPGGKGPPAPGGGDAKGGPPAPNGKEGPAAKGGAAAKGAKGKGGKGGAAEENFTKPKITPKKPMKALWWTRYNFKTQLKPGETIWDDVKDDMEFIDEDLLVERFSKNAVAPKKDAGKKDDEKKEEVKLLRIITDPQLVVGKEAALKQLPPPSDVARAIVDLDDGFIDIDVLKTVKDHACPNPEDFKKLGEARKAQPALPLALPEQYMWVIGNLPAYQQRLDCWIFVRTYEERESSYRNALEEFEKNIVCFEDSEMLPSLLGIVLAIGNYLNGGTNRGQADGFDLESIDKQIPSVKDASGKDLRAFIFETFFNHPQLSEKAAILIDELDGCFSNVNRRLNKDSDGTETLKKQAKIALEDFDACVMALATELTEKHDTMQMILSYFEDPADQFKVRMPKSFSKAKEAIDSLVELKERAKMKYTSLLQFFKITSMKSSDFYMLWDNFFIPGDLIMNKGEKIKKEVLGPAFCRNKPISIENLMVLWEFKEPDAKATEKPRRARGKRGNGRRRTVLVDGGKAKKEQKAGEASPALDTVAEEEAPADGAKAGSKGKGKAAPGKAAPSNPPSPSPSAGASQGKAPPAGKGKGPPAAGKGKGPPPPGAGAS*
>LepChlNIES1868169453_rbh_TGME49_206430
MEARTVDVTRSLGSEDAHISPHTFRRPSKQRPSTEDSHAPLSWSRNPSSQQPVPGDDARTPSVNLRRPSQQLAPGLAEKLHVHGEQAQEKDAVAESHFGTILGYLSDDVRRAMLAGYDPEGIRRALVIGLQRQKDQLDDAGPSFGGTTDPSMKSSSSAEASSATGSNVGTKGQDALLVLRRAHGRASDDAPVVDTSAQKSGIHHAHADSTLAHGTKQAPVPHFQTVSEKRTRSNDSSAKQLPVPHFHPIPDGRTRSKDSVAHGAARNALQGEVARVLAARRASVDASLVTTPESCSTVVASRRSSNSEEDPKPQSELHRVLARVRQSATSRWPEGSTGNVQEATLIGVAGNRQYPDADSQEPVKRTSQSGHSEPPPALEARVGRSGSDGPTDRTMQVAARFREDSPQFGMEQPPSIARVISRNDRMDIIQRLAIDDPQAEQGSPTSRLLPHRPLNLAAKDTKPAAGVQGTMDPSSWRQRLRKVVVPNERSVWSGSAPPSFRAAQVVPMDGSIGTICPRDNRASGGHALTTGEAVQVVAMEGTVGTGPPRDNHESGGSAQTLGGVVQVMPEDIGTGGLTSPEKRHESGEDQGKHSGGSASVAGSFGSGSAASINDCEDALAPSRSARGSTIMSKSDSSRRSSSGRSPVRSPIRQRGQAPAAFTPSRAKRASREARVELEPARAASSASKQSESGSSSGCEVGLASSSTLSPQRGTGTPDAIMITSPQGTSRGVDKLEVEPEVASFGFDSTHSSAMLGGGMHALHAHFKRGYTAEVANTAFGGTHLGNEVPHKISPPSALKGIADENDGSAQGSASGSLLPCFEGGVSVHGGETVNGPRKDAHFAQFHTKEGDVKRAVTTTISDRLRRRSPELTPLCSSTDRASRDPSPFQYPGASEGGTPPSTATTPLSTSGSACEPRTKQWILERLVETGALRDLSVLNLIPGRISTQINLDALCEQGVHGTTQRLPLHRSSTDPSFEVAHGHTLSMVSSPLAVRKEQAPAPELPVVSEQAKNACDSSAKPTAESLPKEQPLKPGPDAHDANRKSPPASPDASPKDKAAPATSESQTKGKGPGKGPPGKGKSPDASASSSPAKAPGPPPPKSKGKEKGGPGAPAPKKGAGKGAVPKVEPRKPEIHPHTPLKRLFWAPVYLPPSPSDGNSSSAADLTSPTIWDKLNNQSVHLDQEEIEELFAEIPATAAQRSSQAQAVHERRSEPKIEKKRLFEERRRRAIWFMLALMPDREQMHIAIHHMDDSVLGGDKVELLLNNLPNSEEEKMLQAAEKETKLGENEVWDVPEDFMMKLIRIPEYTLRVRSWAYLNTFDAGFSRLAEGQAIVGHAVDLLRTSEGVEKMFLFILTVGNYLNGGTTRGRADGFDLDTLTKLGKLKASHDGTFVDYIVNQMEKEYPGVLHAMYEPKQEYHTVHQAKKHKIADLKDELNGLLKQAEGFQQRIGQRSDEDALSGNAVKLHKRYVDLIGWFKMDTEKPRSTDDFFGMWDNFLTDVKGALEACEQKREKEKRRSLQAHDSQTKRTTSVPPQRARSLTVHGALERNSRTPDARATKKRHSIPPRLDGAFFSPANRSTKEGDASPVATTPPSMPSESPFTSPQVVCRSPEPEPASFPQSTSDGATSSFCLPPEKTTDA*
>LepChlNIES1868169454_rbh_TGME49_206430
MEARTVDVTRSLGSEDAHISPHTFRRPSKQRPSTEDSHAPLSWSRNPSSQQPVPGDDARTPSVNLRRPSQQLAPGLAEKLHVHGEQAQEKDAVAESHFGTILGYLSDDVRRAMLAGYDPEGIRRALVIGLQRQKDQLDDAGPSFGGTTDPSMKSSSSAEASSATGSNVGTKGQDALLVLRRAHGRASDDAPVVDTSAQKSGIHHAHADSTLAHGTKQAPVPHFQTVSEKRTRSNDSSAKQLPVPHFHPIPDGRTRSKDSVAHGAARNALQGEVARVLAARRASVDASLVTTPESCSTVVASRRSSNSEEDPKPQSELHRVLARVRQSATSRWPEGSTGNVQEATLIGVAGNRQYPDADSQEPVKRTSQSGHSEPPPALEARVGRSGSDGPTDRTMQVAARFREDSPQFGMEQPPSIARVISRNDRMDIIQRLAIDDPQAEQGSPTSRLLPHRPLNLAAKDTKPAAGVQGTMDPSSWRQRLRKVVVPNERSVWSGSAPPSFRAAQVVPMDGSIGTICPRDNRASGGHALTTGEAVQVVAMEGTVGTGPPRDNHESGGSAQTLGGVVQVMPEDIGTGGLTSPEKRHESGEDQGKHSGGSASVAGSFGSGSAASINDCEDALAPSRSARGSTIMSKSDSSRRSSSGRSPVRSPIRQRGQAPAAFTPSRAKRASREARVELEPARAASSASKQSESGSSSGCEVGLASSSTLSPQRGTGTPDAIMITSPQGTSRGVDKLEVEPEVASFGFDSTHSSAMLGGGMHALHAHFKRGYTAEVANTAFGGTHLGNEVPHKISPPSALKGIADENDGSAQGSASGSLLPCFEGGVSVHGGETVNGPRKDAHFAQFHTKEGDVKRAVTTTISDRLRRRSPELTPLCSSTDRASRDPSPFQYPGASEGGTPPSTATTPLSTSGSACEPRTKQWILERLVETGALRDLSVLNLIPGRISTQINLDALCEQGVHGTTQRLPLHRSSTDPSFEVAHGHTLSMVSSPLAVRKEQAPAPELPVVSEQAKNACDSSAKPTAESLPKEQPLKPGPDAHDANRKSPPASPDASPKDKAAPATSESQTKGKGPGKGPPGKGKSPDASASSSPAKAPGPPPPKSKGKEKGGPGAPAPKKGAGKGAVPKVEPRKPEIHPHTPLKRLFWAPVYLPPSPSDGNSSSAADLTSPTIWDKLNNQSVHLDQEEIEELFAEIPATAAQRSSQAQAVHERRSEPKIEKKRLFEERRRRAIWFMLALMPDREQMHIAIHHMDDSVLGGDKVELLLNNLPNSEEEKMLQAAEKETKLGENEVWDVPEDFMMKLIRIPEYTLRVRSWAYLNTFDAGFSRLAEGQAIVGHAVDLLRTSEGVEKMFLFILTVGNYLNGGTTRGRADGFDLDTLTKLGKLKASHDGTFVDYIVNQMEKEYPGVLHAMYEPKQEYHTVHQAKKHKIADLKDELNGLLKQAEGFQQRIGQRSDEDALSGNAVKLTACIEQLSGTRDGFDALHKRYVDLIGWFKMDTEKPRSTDDFFGMWDNFLTDVKGALEACEQKREKEKRRSLQAHDSQTKRTTSVPPQRARSLTVHGALERNSRTPDARATKKRHSIPPRLDGAFFSPANRSTKEGDASPVATTPPSMPSESPFTSPQVVCRSPEPEPASFPQSTSDGATSSFCLPPEKTTDA*
>LepChlNIES1868171795_rbh_TGME49_206430
MVARYPLRLVMVVRVVRYRQHFPPQAFRIHQAFHIHQVYRRIHVVAPRRLGKKIRHRVAASSLDCVGSTGNVAGLSLPTVAIHGCGSDGDSSQAPENIAKSASPRRCPLSILSRTIRPPIASAASLKSVSPRGGPANASASPATCSISTDIRYASPNSPPNSPPTYASDLLGHGPRLVERRVQGTTSQRGNAGGRQAQSGTAIRVVSPKSKPSSRPVGGNAARGASPPSKQTRGHQQHDGLSYPARRRLLESYLKLVPPAPKQPSGPVEEKIKPNIPAQPDVAPATPAEDTTKTDKGKGKGPPKAPPPPTEAKGEGKGKGKGKAAPKPKPKPASNGKTKPLTWNRVDDIRQDTIWNSSQDNDNFRLEHDVIMRIFSKSDDSKSSKCDAPDEVVEPKKISLTTKARTMVISIGIHRLHKLKPEGIRAAIMALDASQLTVETTELLLSRDAKTHEPTVLPLAEELTAAELHIASGVDNHLLDDASQFIVAVCGIPHLQARLEFHLLRMCLGEAVSNLRATLNVLLRALEQVRHSTCFAKILLLILDAGNVLNAGTMYGESRGFRMDSLHKLALLKGSDKSNEKGSSNGGLISLLDHLVDVIALQRPDLLEVNSELAILAGASKTDLQEIQSGVNQLRADVLRLEKTLLPPDHGKVNDPESEIHASDGCQNEGLRGVSHDDGELNASEGCQDQGLQGAAEFFPSALESLADLDRELLRVRNDSQELMVYFGESDAKASTYKIHEWLGYIHSFVMDIQSTHAALCKKREQRNRRKRAQSLPARRPKSQDVGRATKEESILMVRRKRSKSWCGINGPSGQRRSLSTSPQKLPQNVGRQFSPTNERRKSKECPSDRSTSSDDSKEGSLGIRGRRNRSKSDSGQLRARKSLPAVFGPSQSNSSTVSGPFDHISSMKKSLRKKWRRSSTFPTCVPTSPNRSSSRSSRSASRTVSFCRKIEVGLLSSEDDDDITEAKRLARIVVDGCYATLARQEWEATHQVARVVVAYCYVTLTQQGQAPVRELARGAVDTYSKMALQINGYPCGTVSESVMGLFDMPF*
>LepChlNIES1868192246_rbh_TGME49_206430
MSNFCPTKDQVDLMRELRAQHPTVPLAVPEQYMSVISSIPGYKARLDSWMFVRTCESRCAHCGEAMRRLDDVVGCFKKSKALPKLMGLILGFGNYLNAGSERGQADGFAIEVLAQLDAVKDKQGNGLKQYIFEIFFGKCPDSAELLIAELHPLMANVRRSLGRDSDGGEVLTKRVLVPLEDYDACVVELQQELAVSETNVQMIMQYADDPLDQFRFRIPGQLAQAQERIQALTQQRDAIKAKYSELLSWFRISAMKSSDFFFALGQFLYSRGNDIWAA*
>LepChlNIES1868192986_rbh_TGME49_206430
ELDDQLLDLDNLQRVLANACPDAGQAEQLRAAREANPILPLAIPEQYMWVIMQIPAYKPRLDCWYFVRTYAERRLQCSQALKYFEEVVSCMLNSSTTPTLLGIILAVGNYLNGGTERGQADGFEIETLAKLESVKDADGHDLRHLVFEILFTQYPAKAAGLADDLAPMLANVTRTIGRDENAAEVLKKKVQIAIEDYEQLVSALEDELAASCASVEMIFSYTTDPTDQFKLKMPDQMARAKDTIAKLVDQRARARKKFEQLLRWFKVANMKSDAFFLLWDDFFMPSSLIMAKPGKGKATSLATSFCGTGRKITTEQLAALWGQKPPDTVAINPKLLTRAPGSGTLRVPRERRGSVSGRRQSLLQSAPPPSQFQLPFSCLQSAPSSGSRQFSEANEN*
>LepChlNIES1868193935_rbh_TGME49_206430
MDEAAIQFAVWGQGRWEVLNGMFGYGGTIISDKCCLKRQGVRLSAFTEFVRAKGFRGDCSRVFHEIAREFDGSGVEDIGTDVIRMQQFMRFQRRGITLLGGRNGKLPAAECDAVKRIVGAFRQSRGTMFKAWRLDLDPNGTGQVQRNNFIRACCNLTVGTQGRIAWTALRPDGNTAPLKLPDLDPSEWSHFQTFAEFLQSKLGFDIKRIWKHLDVTGCGSVNSEEFSKGVASLGFSHDTQAIFRGLDANGQHIIFPEDLTYLKLLTHGNRRGLTVKYPARSGRLASPCAKDRSCSPCSPNMEHIPRSCSPKREVHALDRGATVIGGSYASTGDVFKADARRRGSFTTATYPSKHMMVAGSVRGSASSSCLPNQFESIRQTCEFKAIAGNNAEIRRVHPGDYGFDTESEDDVHEALRIRTGHASFPRASRSHEPQNYQCRGSSSTVAFSQAWYDEFETRNPSLCFPELGFSPGSSDLQVENNAREAHNDFRGRREETRHDTSHNDRCLQIACASPGGSIHFDHEDSDINSCWPGSVESCSSSLAGELRSTSQVGFYVNGSSRKSQLCEKSEPDSACGRFGTHGCHRLSAARQHDLPEGLGRQEGGAASLSHLSKSRAGNHTVEARDIGRNGHSYPAYGDAIGDGTGSTSLASSSLELNSTGMSTPVMSSPGSPPTSLSCSGEQDKRRSSAYGFASGTGLSGVSSPVFSQDEQTRTAPRRASMSRLSPFQVASANDSTTASVQSDNDQQHASQRTLGIAAQHACIAQRTVARKRVTPAAKSKTKSALLSQGDNTAAVIDLDSPELQSELDRLDREKAHNRLGKLLIENKKLRSQIARYNEKTKNKGPLGSKSEGGATDGSASLRPPSPRLASPRPATAAKIEAATSENACGDAGKSINSGPSALETKGRGKGTPLASEGKGKGKGTPPPGSESKGKCKGPPPPVSEDKGKGKEPSPLVGEDKGKGKEPSPLVGEDKGKGKGPPPPTSEGKGKGKGPSPPPPPASEGKGKGEGKGKGKAEPKAPPKPLMNGITKPLTWNMLDAADEKSFWMKNEHCVDGISFERSFIEQLFAFEIKSNNRSSVTKGDGQGESEEPKVKSLTTPQRAMAISIGMHRLRHLGTERVREAIVSLDEAHLTHEATERLLACDAKTGEMTVLPNAEEIAAAREFASSGSASSNLNEASQIIFALHDIPHLRDRLRFHQLRMGFHDTVLGLREPMRVLEKALGDIQNAESFAALMMLVLKVGNVLNDGTQRGSAMGFRMDSLPKLKNLKGLFREECQSEMVGDIPNGTPLTFLDYLVEVIAAQKPELLSSVIEELREVPMASKTELPDVERRVQQLRKDVSLLEKSLCSNDELADPGIAGAVSFFNEALGTFQQLEESIKGVRDKFVEVLLFFGERADQKAAIHEWFGFIHEFTSDLGKAQVARDKRKALEVRKKKLLEQKETTAQRNKGMGKLRTKTMLAMGRQKSNSFPFSSRKRRSSGCKTLGDADLLASILSRRRSSISSRRGSNTSLACTEESGSRNGSRRSSGTIPKLVLHRRASGSKRTSLKKAMRERAQSAFTSAILKLPQSMVDPEGDSSYCSSDLGSDAPNADEVTINGVLEIGSCEASRENDEIIACLASATRAADACTGDASRQEDDPVTADTISSAAVEGNVEQACQHEDVPTVAAATSGVAEAGEEDASRQQAGVSTTGEALVFGGAEGAVGEAIRQETGSLAADASSAVAAATPSTCEAFRKEGDTPTTDAVSIEAADASAGGASHEEETQSASAASKSGAAELGVGDEPRQEEDDRVVVVVAADDAAEEDLGVAPREHGALTVGAASHEDDALLATLTSVAPDVDGDQATADIELRSKAEEEAKRNAEAEALTKVEDDVNMAAQEEAKAKAKEEARAKAESEAQHRAERRAREMAEETAKLSAEAKAKVKVEEEEAEANEEARTKAEAEAQAKAHEEAKTVADESAKAKVEKQARARAEAEAHAKAEEMARAAAEHEARMSAEEAGVAKAQEDAEASDPNAETLEEEGEEEEWEEEEEEEAEIEGAATKDNRAWLKLLEDAF*
>LepChlNIES1868193936_rbh_TGME49_206430
MDEAAIQFAVWGQGRWEVLNGMFGYGGTIISDKCCLKRQGVRLSAFTEFVRAKGFRGDCSRVFHEIAREFDGSGVEDIGTDVIRMQQFMRFQRRGITLLGGRNGKLPAAECDAVKRIVGAFRQSRGTMFKAWRLDLDPNGTGQVQRNNFIRACCNLTVGTQGRIAWTALRPDGNTAPLKLPDLDPSEWSHFQTFAEFLQSKLGFDIKRIWKHLDVTGCGSVNSEEFSKGVASLGFSHDTQAIFRGLDANGQHIIFPEDLTYLKLLTHGNRRGLTVKYPARSGRLASPCAKDRSCSPCSPNMEHIPRSCSPKREVHALDRGATVIGGSYASTGDVFKADARRRGSFTTATYPSKHMMVAGSVRGSASSSCLPNQFESIRQTCEFKAIAGNNAEIRRVHPGDYGFDTESEDDVHEALRIRTGHASFPRASRSHEPQNYQCRGSSSTVAFSQAWYDEFETRNPSLCFPELGFSPGSSDLQVENNAREAHNDFRGRREETRHDTSHNDRCLQIACASPGGSIHFDHEDSDINSCWPGSVESCSSSLAGELRSTSQVGFYVNGSSRKSQLCEKSEPDSACGRFGTHGCHRLSAARQHDLPEGLGRQEGGAASLSHLSKSRAGNHTVEARDIGRNGHSYPAYGDAIGDGTGSTSLASSSLELNSTGMSTPVMSSPGSPPTSLSCSGEQDKRRSSAYGFASGTGLSGVSSPVFSQDEQTRTAPRRASMSRLSPFQVASANDSTTASVQSDNDQQHASQRTLGIAAQHACIAQRTVARKRVTPAAKSKTKSALLSQGDNTAAVIDLDSPELQSELDRLDREKAHNRLGKLLIENKKLRSQIARYNEKTKNKGPLGSKSEGGATDGSASLRPPSPRLASPRPATAAKIEAATSENACGDAGKSINSGPSALETKGRGKGTPLASEGKGKGKGTPPPGSESKGKCKGPPPPVSEDKGKGKEPSPLVGEDKGKGKEPSPLVGEDKGKGKGPPPPTSEGKGKGKGPSPPPPPASEGKGKGEGKGKGKAEPKAPPKPLMNGITKPLTWNMLDAADEKSFWMKNEHCVDGISFERSFIEQLFAFEIKSNNRSSVTKGDGQGESEEPKVKSLTTPQRAMAISIGMHRLRHLGTERVREAIVSLDEAHLTHEATERLLACDAKTGEMTVLPNAEEIAAAREFASSGSASSNLNEASQIIFALHDIPHLRDRLRFHQLRMGFHDTVLGLREPMRVLEKALGDIQNAESFAALMMLVLKVGNVLNDGTQRGSAMGFRMDSLPKLKNLKGLFREECQSEMVGDIPNGTPLTFLDYLVEVIAAQKPELLSSVIEELREVPMASKTELPDVERRVQQLRKDVSLLEKSLCSNDELADPGIAGAVSFFNEALGTFQQLEESIKGVRDKFVEVLLFFGERADQKAAIHEWFGFIHEFTSDLGKAQVARDKRKALEVRKKKLLEQKETTAQRRLLVEPRNKGMGKLRTKTMLAMGRQKSNSFPFSSRKRRSSGCKTLGDADLLASILSRRRSSISSRRGSNTSLACTEESGSRNGSRRSSGTIPKLVLHRRASGSKRTSLKKAMRERAQSAFTSAILKLPQSMVDPEGDSSYCSSDLGSDAPNADEVTINGVLEIGSCEASRENDEIIACLASATRAADACTGDASRQEDDPVTADTISSAAVEGNVEQACQHEDVPTVAAATSGVAEAGEEDASRQQAGVSTTGEALVFGGAEGAVGEAIRQETGSLAADASSAVAAATPSTCEAFRKEGDTPTTDAVSIEAADASAGGASHEEETQSASAASKSGAAELGVGDEPRQEEDDRVVVVVAADDAAEEDLGVAPREHGALTVGAASHEDDALLATLTSVAPDVDGDQATADIELRSKAEEEAKRNAEAEALTKVEDDVNMAAQEEAKAKAKEEARAKAESEAQHRAERRAREMAEETAKLSAEAKAKVKVEEEEAEANEEARTKAEAEAQAKAHEEAKTVADESAKAKVEKQARARAEAEAHAKAEEMARAAAEHEARMSAEEAGVAKAQEDAEASDPNAETLEEEGEEEEWEEEEEEEAEIEGAATKDNRAWLKLLEDAF*
>LinPolCCMP1738002738_rbh_TGME49_206430
XKGKAKAGGKGGKAAFEPRKPKVVPKKPMKPLWWNRLCIGEKLKAGESIWDDVTDDMGLLPLDTLEDRFSKNAPQTKAKPQAAEKKEAKPKILQIITDPNAVIAKETSLRKLPPAPECARALEELDDAVLDIEQVQILKENACPNPAEMKELTEAKQKMPNVPMGVPEQYMWVLGNLPACQSRADCWFFVRTYLERQVMYHQALSDFLEVVDCFRESEMLPSLMGIVLAVGNYLNGNTSRGQADGFDLETIPKLESIKDNGGKDIRHFIFDIYFNQMNDKAAALIEELEPCLRNVTRRLSKDSEGIEKLGKQARVSFEDFDICVRALSDEFEKMNATMTMVLQYFEDPADQFKLRMPREFEKARDSMESLVGLRDKAKAAYGELLGWFKVQGMKSSDFCLLWDNFLVPGDLIVNKDTKMKTNVLVPAFCQGKPLSVDDLMVLWAFKEPDAKRPARTRRKRERNRRHQGGATTTSDSAAASAQAAKAGGDTGGAEPAAAAAQETAAPAAGAAAKGPPSPAGKGKAPPAKGKGGKGPPPPPAAAX
>LinPolCCMP1738016023_rbh_TGME49_206430
XAVASLDDSLLAPEKVELLAANLPSTAEEAMLRAAAAEAMLGEAQEWDVPEDFLMRLIEIPAYALRVRLWIFLNSFEAAVKRLVEAEADARQAGEYLRRSARVERLLAVILHVGNYLNRGTPRGRADGFELDTLTKLGELKTRHRSTLIDFIVAQMERDCPGMLSEMFDPGMEFDCVQRARRHRMAEVRDDLSNLLLQAQSHQKSLQDCVADGDALLECQRSRLHSQIGELEELRARFEHWSQGYSGLCAWFHMDPERPMPTDEFYGLWHAFLSGVKX
>LinPolCCMP1738024175_rbh_TGME49_206430
RRVPGPAEDREPRGRRRMSCTIEVGGRAGAASFSQSPRVWRAASPQGLGSCLHHGDSWRRSRRSPPRGAGRPVHPSVPPAATGKHCEPVLEGPSGQGRARRACRPCCQRHGMEKIWESPDVSQMVGSHRGDGQTSVGSLLAIRDDSGSSPRRCGEEAHSLPMQEAKVLVRRGGSQSGDSNESQPPCTGAHAASPSEDPMAADMFQFLRAINMHSIERLQAEVPAACALQDEDCGQGAKCPALLAGQDNGQHYHAIGASVELLMHTLETTPLSNLFREQQSKARKEHEGCKASAEIEKAEGSQRADAVAASRSKGVAVASEQPPDRSCAEGEGPPRATAPCPGSQASLPSSAAAPEEAAGPPRRSQAAGGGCAAEKGLRQGRAPTPEEGRRCTREGQVRGAAEANVLPRVPLKKLFWNRICLAEGAGPSAVESTVWAKIRTAGASFDAAELEELFAEAPPELAPALDAERPPAAERGPDRPLGTSARGHRPVGRRRKVFEEKRRRQLWFMLALMPELDVLLEALMRMDSCALGPESVDLLLLNLPTPTEASTTRALAAETVLEEDEVWDTPEEFVIRLTAIPEYELRVRVWSFLNSFDAAFARLAAARDDVAEACNFLQGSERIERLLALVLSVGNYLNGGTTRGCADGFDVETLPKLSALKASLPQRRDGGPARAXSXARQLEREHPGLLQGLYVPGGEAECVRRARRHKASEAREELAAMLGQATDFEQRLARRVAPPDPLADRREGVMECTARLHALNLDFELLHARYKRLSSWFHLETLRPTDEFFGVWDTFFCDLKKAMEAVAKEGGPAGRGARASTAPRARPALLEYQRQRGKSLEATSGTGCRERQRTPRRSMPGKVEPDAASSGL
>LinPolCCMP1738024584_rbh_TGME49_206430
XHAGRPASTPPVGRCEEDSGSAPSCPASSAMPAAARAAVTAALGAAGGWALCLASTASAGGRGCTTADVQSAAGVASSVXEPVVGANDECALLSPHCPSVQRMDLAGLGMPMNKPAGMGEADVDGEGDAVEEDKVWDMDWTSLSTITGSADTVVGAAALPLAAPAELTALGADGSTGGSTGEGGSRELAGRIGRRSCARRSLAGLDGSTGGDVGDALCGLPTSCPVGGQRWASPGRPCSSVCRLLAVPLVALGFPRTPRGPPPPQPSADVAAIRREDGLAAAGAEVACGGSSSRGSLSEEAASPPAKKPAKGLGKGGPPGKAPGKGVGKGAPPGKAPGQAKAAGPRKPEVRPSSPVKKLYWNSFRLAPGLDTDTVWDAVAREDANVNTADLEVLFADAGPSPAAPKEEKLSKTPRVRRIQVLGCQRRRQISVLLPRLPPPKETCDAILDIDILKLNKEQVELLSQNAPSQEEVQLLQQAEREHVIDDSNKWDSAEEFMFLLLSIPCFKLRLQIWNFENSFQEHFNAILEAQDCIQRGCSCMFTSQSIRRTLGIILVVGNYLNGGTPRGRADGFAADTLAQMRMLRMSRADRPGTLVDYLVQQMESQYPGELEVMLAPDGLVGCIRRAARRKQEDISEELRSLKAKAEAILHMIRSSQASEDCALAQHGEIMAMSVAELEGLELRDAKLDRTYAELCRWFHMEDSSTRKTSSVFFGIWDAFLQDVEKARDALQAQGRQAEARRRIRSNSAVMQRGVPPLPLNRGRSQSLVFQPSQPAPRLPTTPRTAPSPPWAALGTPRRPSGVLPALPSGGPASEEAAQAARGYVARLVPACAALAATGPCHAAAALAARSYVAELLALQRSSVAAAEETHLDDSLQQHRGIGVAEAHS
>LinPolCCMP1738025468_rbh_TGME49_206430
XSCQSPCIEGETCSDSGTPTPMSFRSPGRSCYGSPGLGTGSPAVCNTPVPTKQWILEKLVEAGVLRELAARNGLPGTGTSLRPPMDHALQVPAQAWAGTRSFCESMAEPTGSAQTGSSSPVALGFHTPCVGLAACEWGQAPPLPAGTWLQGSGGGAPTEAPQRAAAASAPATAAALEVPAPGSAGGAVLSETGQRGSELARLEPPQAAPQPPRPDEKPAAKPEEKPEEKPAVKPPEKPLEKPPEKPPEKPPEKPPEKPPEKAPQPAPAKGKGKGKGAPPMKGAPLGKGKAAEPRKPDVLPKVPMKKLFWTPISLGGSPVADKEAGEVPSVWERIHRAEAAAGFDPEELEALFSEMPPVTPEAPGLQPALSARPSVAEKPRAEKRRLFEEQRRRQIWFMLALMPEQSVLLHAIARMDDEVLKPEKVDLLLSNLPGADEEAMVRAAVQETAACDGGDVWDEPEHFMVMLMALPEYGLRVRVWAFLNSFEGALERLAAAVADVNTAGDLLQNSRSIERLLALILHVGNYLNGGTPRGRADAFDLDTLTKLGKLKASQHSTLLDFIVAQLERECPGLLRGAFEPEMESERVRRARRHSMAELRDELASLVSQAGGYLQHLERCGPMADDALSARGEQVAGRLAELRGLSGAFERWGQRYAGLCSWFMVDAQKAPPSDEFFGLWDSFLTEVKRALDSFERQQRASRXAQARLLAAALAAFGAAVALRAGEAAVRAAVGQPGRLAGGAAVPAAGHGXAAELQPEGPARPGPLEAAAVILRHR
>LinPolCCMP1738025990_rbh_TGME49_206430
XRRRQISVLLPRLPPPKETCDAILDIDILKLNKEQVELLSQNAPSQEEVQLLQQAEREHVIDDSNKWDSAEEFMFLLLSIPCFKLRLQIWNFENSFQEHFNAILEAQDCIQRGCSCMFTSQSIRRTLGIILVVGNYLNGGTPRGRADGFAADTLAQMRMLRMSRADRPGTLVDYLVQQMESQYPGELEVMLAPDGLVGCIRRAARRKQEDISEELRSLKAKAEAILHMIRSSQASEDCALAQHGEIMAMSVAELEGLELRDAKLDRTYAELCRWFHMEDSSTRKTSSVFFGIWDAFLQDVEKARDALQAQGRQAEARRRIRSNSAVMQRGVPPLPLNRGRSQSLVFQPSQPAPRLPTTPRTAPSPPWAALGTPRRPSGVLPALPSGGPASEEAAQAARGYVARLVPACAALAATGPCHAAAALAARSYVAELLALQRSSVAAAEETHLDDSLQQHRGIGVAEAHS
>LinPolCCMP1738027620_rbh_TGME49_206430
XRRRQISVLLPRLPPPKETCDAILDIDILKLNKEQVELLSQNAPSQEEVQLLQQAEREHVIDDSNKWDSAEEFMFLLLSIPCFKLRLQIWNFENSFQEHFNAILEAQDCIQRGCSCMFTSQSIRRTLGIILVVGNYLNGGTPRGRADGFAADTLAQMRMLRMSRADRPGTLVDYLVQQMESQYPGELEVMLAPDGLVGCIRRAARRKQEDISEELRSLKAKAEAILHMIRSSQASEDCALAQHGEIMAMSVAELEGLELRDAKLDRTYAELCRWFHMEDSSTRKTSSVFFGIWDAFLQDVEKARDALQAQGRQAEARRRIRSNSAVMQRGVPPLPLNRGRSQSLVFQPSQPAPRLPTTPXHRAEPAVGRSGGPASEEAAQAARGYVARLVPACAALAATGPCHAAAALAARSYVAELLALQRSSVAAAEETHLDDSLQQHRGIGVAEAHS
>LinPolCCMP1738035621_rbh_TGME49_206430
XPDVKPGVPVKKLYWSSFRLGDAEAGGNTVWAAIDREDAQIDTLKLEVLFADEASKAQPVPAQADNARRGPRKIQVLGHQRRRQICVMLARLPAPQEACEAILSMDAAVLSKEQVELLLLNVPSQEEVQLLRHAETEHAGDDELVWDSAEEFVLMLIGIPQFKLRLQLWEFENTFREHFDEIAGRQRDILRGCDCVLTSRSIRHLLGFVLVVGNYLNGGTPRGRADGFAIDTLIQVRMVKMSQADQPGTLVDYLVQQMESRYPCEVEEMLAPGKDAEKIKQAARPKLEDITEDLRTFKTKADSILQMVRASNKNSEDLVFLQHSEIIAMCAAELEDLQVQHRQLSQKYAELCAYFHMEDSSTRKACDEFFGIWDQFMRDVDKAHVTRQQQEKAVALRRQRSLSLGARRSGRTPLDEAQPSPQKQRSFSLGPRRNSRRLTWHDSNGGVGLKAAMLPTALAHIGAAKAARTYLSALAASCAELAASGPERAVATLAARSYLNDLVSSFLEAEATATVAQEPLASADARQGPPAAEALGEVASKAPATAGLSGGRAALPAELAARGGREGAAAAVPQADAALWEDAPAADVAQEAAGWSSAPQELPPASPAAETAAPVAEAARAAVLEALAVAGSAPDAEQLDGVPAREAAAECAPTERAERAETPAPEPEAPPEAASAGHVPGLKWPGAAEQEPAPPGEALKEARLAEQEPAPVAPAAEEXQLRQRPGAAARAACRPAVLLCRQEGTGLHAKPAVVQGLAK
>LinPolCCMP1738035772_rbh_TGME49_206430
XGGNTVWAAIDREDAQIDTLKLEVLFADEASKAQPVPAQADNARRGPRKIQVLGHQRRRQICVMLARLPAPQEACEAILSMDAAVLSKEQVELLLLNVPSQEEVQLLRHAETEHAGDDELVWDSAEEFVLMLIGIPQFKLRLQLWEFENTFREHFDEIAGRQRDILRGCDCVLTSRSIRHLLGFVLVVGNYLNGGTPRGRADGFAIDTLIQVRMVKMSQADQPGTLVDYLVQQMESRYPCEVEEMLAPGKDAEKIKQAARPKLEDITEDLRTFKTKADSILQMVRASNKNSEDLVFLQHSEIIAMCAAELEDLQVQHRQLSQKYAELCAYFHMEDSSTRKACDEFFGIWDQFMRDVDKAHVTRQQQEKAVALRRQRSLSLGARRSGRTPLDEAQPSPQKQRSFSLGPRRNSRRLTWHDSNGGVGLKAAMLPTALAHIGAAKAARTYLSALAASCAELAASGPERAVATLAARSYLNDLVSSFLEAEATATVAQEPLASADARQGPPAAEALGEVASKAPATAGLSGVAARGGREGAAAAVPQADAALWEDAPAADXVVAQEAAGWSSAPQELPPASPAAETAAPVAEAARAAVLEALAVAGSAPDAEQLDGVPAREAAAECAPTERAERAETPAPEPEAPPEAASAGHVPGLKWPGAAEQEPAPPGEALKEARLAEQEPAPVAPAAEEXQLRQRPGAAARAACRPAVLLCRQEGTGLHAKPAVVQGLAK
>LinPolCCMP1738035824_rbh_TGME49_206430
XPDVKPGVPVKKLYWSSFRLGDAEAGGNTVWAAIDREDAQIDTLKLEVLFADEASKAQPVPAQADNARRGPRKIQVLGHQRRRQICVMLARLPAPQEACEAILSMDAAVLSKEQVELLLLNVPSQEEVQLLRHAETEHAGDDELVWDSAEEFVLMLIGIPQFKLRLQLWEFENTFREHFDEIAGRQRDILRGCDCVLTSRSIRHLLGFVLVVGNYLNGGTPRGRADGFAIDTLIQVRMVKMSQADQPGTLVDYLVQQMESRYPCEVEEMLAPGKDAEKIKQAARPKLEDITEDLRTFKTKADSILQMVRASNKNSEDLVFLQHSEIIAMCAAELEDLQVQHRQLSQKYAELCAYFHMEDSSTRKACDEFFGIWDQFMRDVDKAHVTRQQQEKAVALRRQRSLSLGARRSGRTPLDEAQPSPQKQRSFSLGPRRNSRRLTWHDSNGGVGLKAAMLPTALAHIGAAKAARTYLSALAASCAELAASGPERAVATLAARSYLNDLVSSFLEAEATATVAQEPLASADARQGPPAAEALGEVASKAPATAGLSGAAGAARGGREGAAAAVPQADAALWEDAPAADVAQEAAGWSSAPQELPPASPAAETAAPVAEAARAAVLEALAVAGSAPDAEQLDGVPAREAAAECAPTERAERAETPAPEPEAPPEAASAGHVPGLKWPGAAEQEPAPPGEALKEARLAEQEPAPVAPAAEEXQLRQRPGAAARAACRPAVLLCRQEGTGLHAKPAVVQGLAK
>LinPolCCMP1738036472_rbh_TGME49_206430
KGKGKGKGKGKGPPPPPPSKASAAEGAVAGALVKRAMSKTKPLSWQKIAAPNDGTLWAKRPSLELQREEIEDIFAWKHTALPIESDKTREPGEKVSLTTRERSMGICIGLQSLRRLSSEEMQVTLTDLDPTVLGPEATERLLARDPRTREPKVLPTAEEFAAARAHAASGAPDEALDDASRFIVAVHDMQNLQERLELHQLRLGLDERVAGWREQISILRTALQQVRSSERLAAILQLILQAGNILNEGTERGVDSLVALTWLKGQVSGLGLSDGGSPKGMAGPGAPSQQGAAPTLLDYLVSVVAVRRPQWLALAEELSGLPQASRTELEEVEKSLAQLSADLRRLGRCLAPEGLPADGTGPQAGEEQLAAALLARAAAALAELGEEARAVRRLYAEVAAFFGEAEQGRGAGRSREGSEPQPAVPPHEWLGFIHRFLLDLQKAHAAHRKRREQEKRREKLREARVVPRAPRVAKATTVVKAASPVSASPNRSAARRCARAGVRGRRWTESGCGGPAPRASAASSGREGIRGLRSYEAAPEADAQGRKDPGESLHVKAQHLTALAVERLRQTLRAATAGADPLAPSSEGEASDGSGSPCGAGTAVFRKVRTGSSNSRKASVVSTPPHAQASAAEEANADESCPAPSSPTTRMPRKLASILRKPRCDNGSDASEAVAGEQPAANPXVRHGAAGLGVTAGDARRSS
>LinPolCCMP1738039141_rbh_TGME49_206430
XPKVPAIKKVRVLQEQRRRQICVMLARIQGPTAETMEAVRNMDSGKLDKDQVELLLLNLPQSEELQLLRKAAKEQTIDEFNVWDTAEEFLLALIEVPRFNLRLQVWDFENSFQECLDAIAKADKDVARGCSSMLTSERIRHLLAVTLFAGNHLNGGTPRGRADGFAIDSLSQMRMLKMSHGDRPGTLVDFIAMQMEKKYPGELADVFAESGEADQIRAAARRKLADIDQELTKMRTRGAQMLKALQVANSGEGTETEDAVMVQHREVLAMCNTELDALQVRLHQLKGTYDQLCKWFHMEGREKKATDEFFGIWSSFLQDVDTARKAIQEREKQEALKQRRAERSRSAGALHKLMGDDEDGEDTSPRRPARSGGRAHLRQATREMLRGDAGRATCPKQVEGGEAAQAPALSASGSX
>LinPolCCMP1738041429_rbh_TGME49_206430
XARSRTDIASEEPARVSLTTPARSMGICIGLHSLRNLSAVEVRDAILALDGDVLTPNATDLILTCDPKTRQPTVLPTAEEIAAARAFTEADGNPEVLDDASRFLVAVHDVPHLHDRLLLHQFRGCFDGRAAHLHRQLDTMTGALMQVRSSRRLASIFILVLKTGNLLNDGTARGDARGFRVTALAQLSQLKQVERASSQARSQSPREDGNTGEPQWVRSGGSTX
>LinPolCCMP1738061206_rbh_TGME49_206430
GKQLRPRARSEPEEGRREVATVAVDSGPRPVSLSTAAAAASPSKRSRREAKLEQQPNGCVPSVNAEAATVAADPGPRPASASAPAAATPPSKRSRPEAKPEQAPNGYVPPVDAEVEGQFGHATVDRWDADAVPAPTTAEQEAFKEAQRRLQPAPERRDSLDAEYDVGKKKHRPKKAKDIFLGKSAFDQAQRKRAEIERGDRRKGKGKGKGKGKGPPPPPPSKASAAEGAVAGALVKRAMSKTKPLSWQKIAAPNDGTLWAKRPSLELQREEIEDIFAWKHTALPIESDKTREPGEKVSLTTRERSMGICIGLQSLRRLSSEEMQVTLTDLDPTVLGPEATERLLARDPRTREPKVLPTAEEFAAARAHAASGAPDEALDDASRFIVAVHDMQNLQERLELHQLRLGRGLAGADLDPQAALQQVRSSERLAAILQLILQAGNILNEGTERGVDSLVALTWLKGQVSGLGLSDGGSPKGMAGPGAPSQQGAAPTLLDYLVSVVAVRRPQWLALAEELSGLPQASRTELEEVEKSLAQLSADLRRLGRCLAPEGLPADGTGPQAGEEQLAAALLARAAAALAELGEEARAVRRLYAEVAAFFGEAEQGRGAGRSREGSEPQPAVPPHEWLGFIHRFLLDLQKAHAAHRKRREQEKRREKLREARVVPRAPRVAKATTVVKAASPVX
>LinPolCCMP1738065539_rbh_TGME49_206430
XELTRILRQLTWEAKLLTTDDLEQILEVIPTKDEAEKLRDYRSPEARKLLRDVEQLVLPLALLSRGTARVRLLCIARSARAQFGVTARSLASIRAACHAIQRSAMLKEVMMLALDLGNYINHGDSSKGAKAVAVGSLVTLRDFKTGRMSSLHFLCASMIRMEPDCDAAEVLAKELRPAVSISKLQVQNIQSSLRTFARDLEMVNVECRNFLHEYEAAESSKDADSGQENEGQTKEEHGGEDLEEYEAMALAETPEFNEEDATRFVEDVMKIRGSXEQAAAVHEARGGAAXCTAEQAHAALRFCGISAPKSKEVPSELEALLHQINEFTRVFKHHWEEVRADLPSYLQLFGDQREKQGQGGGGGTSPAQD
>LinPolCCMP1738070029_rbh_TGME49_206430
XALQPCGAIPLDATSYPQQDDLRAATSSCSPPAMEKPSNGVEVQQMHRMFKVFECDVHHTESFPEPYGSAERTGLERHGESAWLPASVAVNESDQSESSADELASQETVSPVHTGLRPQTCDRLRGQDAKQHSPEWPCEVARGEPASPTGCSQTHSSTSSSWEDERLCWHRMPSRDWPTVGISGQSTVAESSCDGEEAPSVTSFVQPSDVTVILGSSRCDQGGCSLSNADDEASCSQAAKQVHWQSSPCFRLDSQAQGHLPAQQPWVAGDGQSQLVSQASSSPFEQRAARLREDQGQTPSEHEGPLPRRSSATSPCEGVPMQPQGGQQRRSPELSENSSGALLCPPTGPAEDPVAEMPRLPPRQWASRRAIIYPPRRASPRGQQQATLEAHXETGPSASPQEAECHEGCEALRPAGQTQVQCHEGHEGRGRSLDHALSDTGYKALWQTAGERHGPPASRAQNRPLDACAAGVQSDAARSQCTWGTSTPQPLPGPPASPHGKEPATTSRGRPHALSPESGGVAGEHGEGLPRAPDGRGGACFESGRCEAVASPTGNWQHHAGDLLAPPTPEPSHGGAHPQGSASARVGDQDQPKDAHVQPRGDAVVEAPSEEXILHLRLPTTAPWGRSPEEQVLGDEWQAGARASGGPRASWTPEDELHNRGGWQSRGGELLAVPASVAGGVSAXASAAACTMVTLGGGAADRRREAPGGXVHPSVPPAATGKHCEPVLEGPSGQGRARRACRPCCQRHGMEKIWESPDVSQMVGSHRGDGQTSVGSLLAIRDDSGSSPRRCGEEAHSLPMQEAKVLVRRGGSQSGDSNESQPPCTGAHAASPSEDPMAADMFQFLRAINMHSIERLQAEVPAACALQDEDCGQGAKCPALLAGQDNGQHYHAIGASVELLMHTLETTPLSNLFREQQSKARKEHEGCKASAEIEKAEGSQRADAVAASRSKGVAVASEQPPDRSCAEGEGPPRATAPCPGSQASLPSSAAAPEEAAGPPRREPAAGGGCAAEKGLRQGRAPTPEEGRRCTREGQVRGAAEANVLPRVPLKKLFWNRICLAEGAGPSAVESTVWAKIRTAGASFDAAELEELFAEAPPELAPALDAERPPAAERGPDRPLGTSARGHRPVGRRRKVFEEKRRRQLWFMLALMPELDVLLEALMRMDSCALGPESVDLLLLNLPTPTEASTTRALAAETVLEEDEVWDTPEEFVIRLTAIPEYELRVRVWSFLNSFDAAFARLAAARDDVAEACNFLQGSERIERLLALVLSVGNYLNGGTTRGCADGFDVETLPKLSALKASLPQRRDGGPARAGGCGATLLGFLARQLEREHPGLLQGLYVPGGEAECVRRARRHKASEAREELAAMLGQATDFEQRLARRVAPPDPLADRREGVMECTARLHALNLDFELLHARYKRLSSWFHLETLRPTDEFFGVWDTFFCDLKKAMEAVAKEGGPAGRGARASTAPRARPALLEYQRQRGKSLEATSGTGCRERQRTPRRSMPGKVEPDAASSGLKTEGPLSRTGCSLGASVDTCGGRHQLSVHLX
>LinPolCCMP1738071330_rbh_TGME49_206430
XPPRPQPLEVPAPGSAGGAVLSETGQRGSELARLEPPQAAPQPPRPDEKPAAKPEEKPEEKPAVKPPEKPLEKPPEKPPEKPPEKPPEKPPEKPPEKAPQPAPAKGKGKGKGAPPMKGAPLGKGKAAEPRKPDVLPKVPMKKLFWTPISLGGSPVADKEAGEVPSVWERIHRAEAAAGFDPEELEALFSEMPPVTPEAPGLQPALSARPSVAEKPRAEKRRLFEEQRRRQIWFMLALMPEQSVLLHAIARMDDEVLKPEKVDLLLSNLPGADEEAMVRAAVQETAACDGGDVWDEPEHFMVMLMALPEYGLRVRVWAFLNSFEGALERLAAAVADVNTAGDLLQNSRSIERLLALILHVGNYLNGGTPRGRADAFDLDTLTKLGKLKASQHSTLLDFIVAQLERECPGLLRGAFEPEMESERVRRARRHSMAELRDELASLVSQAGGYLQHLERCGPMADDALSARGEQVAGRLAELRGLSGAFERWGQRYAGLCSWFMVDAQKAPPSDEFFGLWDSFLTEVKRALDSFERQQRASRXAQARLLAAALAAFGAAVALRAGEAAVRAAVGQPGRLAGGAAVPAAGHGXAAELQPEGPARPGPLEAAAVILRHR
>LinPolCCMP1738071923_rbh_TGME49_206430
ARRLLRAGPVLSIEACPETGGLEAAEAAGAPASPAQGSASPQSRACAEHRGVPGDGGLEAAEAAGAPASPAQGSASPQSRAQKGAAKGKGKAPAGPAKGAGKGKAQQGSPCKKPPVKPSRVMKALWWNRLNFGKHLKEGASIWDKVEDLIGELPLGVVESRFGKPVISGPPGKADKAVAPCGPKSLQIINDPNLRAGKVSAVRDFPAVGATVEALVELDPLVLSPMRLAILREHFCPTPVQVTQLEECRREHPGVPFADPEEYMWHVSRIPAFKARIDCWGFVREYEERASCCAAGLSEVQRILEAFLTSSALPRLLALVLAVGNYVNGGTSRGQADGFDLETLGKLDAVKDNDCTGRDLRHFVIEMALLGTVGREAQALGPPAMTADGLLLLEELSPALCSVRRALMRDSEGNLNLARSVRVSLEDAVEAIRELVDDCEKQQANLQACLQSTQDPSDPMKLYVAEQVAQAQVRLQRLQDQAKKCHAEFGRLLRYFNHPGMSSADFVLLWDNFFIPNDLVLNRMESFQKQHILPRFCRPEAEPGPDDLLLLWGLCTPEQLCTRPQQRPRVPNSRRHAHX
>LinPolCCMP1738076051_rbh_TGME49_206430
ALPKADPGPEPPKDLEPKKFNWSTNIGARFQASVFSRIFEELSPQESGPDAPAKPPARTRRVKLDLGALTSAFFKKKQESRPEDTAKAASAKKKIAQCLDAKRSQAVEIFLNGCGVTLQHVRACIEDLDEKAMAIEHLGKVIEFFPNSEEVATLKAFQQENDPKVLPWGRAEEFMISLMGLPDFKVRADCCLARGQFRDEFDGVAQDVSTLRSCLSSLVGSNAMPCIFALVMQIGNYLNFGTRQGSQLGFTLDTLQVLVRVEGAGDKSYSLMRFLMDTLEMDKGVRDEALEDLRLCDASSKLDFEESKRRLGEX
>LinPolCCMP1738088855_rbh_TGME49_206430
PEPSHGGAHPQGSASARVGDQDQPKDAHVQPRGDAVVEAPSEEXILHLRLPTTAPWGRSPEEQVLGDEWQAGARASGGPRASWTPEDELHNRGGWQSRGGELLAVPASVAGGVSAXASAAACTMVTLGGGAADRRREAPGGXVHPSVPPAATGKHCEPVLEGPSGQGRARRACRPCCQRHGMEKIWESPDVSQMVGSHRGDGQTSVGSLLAIRDDSGSSPRRCGEEAHSLPMQEAKVLVRRGGSQSGDSNESQPPCTGAHAASPSEDPMAADMFQFLRAINMHSIERLQAEVPAACALQDEDCGQGAKCPALLAGQDNGQHYHAIGASVELLMHTLETTPLSNLFREQQSKARKEHEGCKASAEIEKAEGSQRADAVAASRSKGVAVASEQPPDRSCAEGEGPPRATAPCPGSQASLPSSAAAPEEAAGPPRRSQPPAAGAPPRKGCGKGAPPPPKKGGGAPGKGRCAEPRKPDVLPRVPLKKLFWNRICLAEGAGPSAVESTVWAKIRTAGASFDAAELEELFAEAPPELAPALDAERPPAAERGPDRPLGTSARGHRPVGRRRKVFEEKRRRQLWFMLALMPELDVLLEALMRMDSCALGPESVDLLLLNLPTPTEASTTRALAAETVLEEDEVWDTPEEFVIRLTAIPEYELRVRVWSFLNSFDAAFARLAAARDDVAEACNFLQGSERIERLLALVLSVGNYLNGGTTRGCADGFDVETLPKLSALKASLPQRRDGGPARAGGCGATLLGFLARQLEREHPGLLQGLYVPGGEAECVRRARRHKASEAREELAAMLGQATDFEQRLARRVAPPDPLADRREGVMECTARLHALNLDFELLHARYKRLSSWFHLETLRPTDEFFGVWDTFFCDLKKAMEAVAKEGGPAGRGARASTAPRARPALLEYQRQRGKSLEATSGTGCRERQRTPRRSMPGKVEPDAASSGLKTEGPLSRTGCSLGASVDTCGGRHQLSVX
>LinPolCCMP1738089514_rbh_TGME49_206430
XGPKPGPKGKAKAGGKGGKAAFEPRKPKVVPKKPMKPLWWNRLCIGEKLKAGESIWDDVTDDMGLLPLDTLEDRFSKNAPQTKAKPQAAEKKEAKPKILQIITDPNAVIAKETSLRKLPPAPECARALEELDDAVLDIEQVQILKENACPNPAEMKELTEAKQKMPNVPMGVPEQYMWVLGNLPACQSRADCWFFVRTYLERQVMYHQALSDFLEVVDCFRESEMLPSLMGIVLAVGNYLNGNTSRGQADGFDLETIPKLESIKDNGGKDIRHFIFDIYFNQMNDKAAALIEELEPCLRNVTRRLSKDSEGIEKLGKQARVSFEDFDICVRALSDEFEKMNATMTMVLQYFEDPADQFKLRMPREFEKARDSMESLVGLRDKAKAAYGELLGWFKVQGMKSSDFCLLWDNFLVPGDLIVNKDTKMKTNVLVPAFCQGKPLSVDDLMVLWAFKEPDAKRPARTRRKRERNRRHQGGATTTSDSAAASAQAAKAGGDTGGAEPAAAAAQETAAPAAGAAAKGPPSPAGKGKA
>LinPolCCMP1738092459_rbh_TGME49_206430
XPGPEPPKDLEPKKFNWSTNIGARFQASVFSRIFEELSPQESGPDAPAKPPARTRRVKLDLGALTSAFFKKKQESRPEDTAKAASAKKKIAQCLDAKRSQAVEIFLNGCGVTLQHVRACIEDLDEKAMAIEHLGKVIEFFPNSEEVATLKAFQQENDPKVLPWGRAEEFMISLMGLPDFKVRADCCLARGQFRDEFDGVAQDVSTLRSCLSSLVGSNAMPCIFALVMQIGNYLNFGTRQGSQLGFTLDTLQVLVRVEGAGDKSYSLMRFLMDTLEMDKGVRDEALEDLRLCDASSKLDFEESKRRLGELEK
>LinPolCCMP1738094294_rbh_TGME49_206430
XKGKGKGKGKGPPPPPPSKASAAEGAVAGALVKRAMSKTKPLSWQKIAAPNDGTLWAKRPSLELQREEIEDIFAWKHTALPIESDKTREPGEKVSLTTRERSMGICIGLQSLRRLSSEEMQVTLTDLDPTVLGPEATERLLARDPRTREPKVLPTAEEFAAARAHAASGAPDEALDDASRFIVAVHDMQNLQERLELHQLRLGLDERVAGWREQISILRTALQQVRSSERLAAILQLILQAGNILNEGTERGDARGFRMDSLVALTWLKGQVSGLGLSDGGSPKGMA
>LinPolCCMP1738099156_rbh_TGME49_206430
XPATTATPLATPQTGQEATEVPAAATEPPAGPSQTRRPGRPPGRAPPLRSQTGSPSIAAPFHKRLHLKQSYQMPSFATVFGKQGAAPLDLPLLNALFSGHGQKTQERPASVRGKDGVSVLDFRRAMGVEIALSKVSISLEELQSCLQNLDFGRSGLRAEDVERLLGKMPTAEESQLLLKHAGAPEKLRHLERQLLPLCGLPSVERRLRILHYGLSHAQQHAQLLGRLETVHLAASQVLASARLHAVLRHALQIANYINHGSHEGAKTFSVASFSAFASFRLGSSSALHYLCLTLCGAEFVRLLREDLSQVFRAARDSTEAQQEELRAFRTCVGEAEAQLEAELDPAAQVRLAGLVRSLVAEQASLQRAEERARARSEEAQRFLGERGAEPLRSEAFFAHVAGLVGHLEVALEEVARNPRRWQDLLAAGAPQAEAEAERATPQAAAAEAKPQADTATAKAAEDTGCAMEHESSPTDAPRRKKRVSLIADGLSVQRVVGALNSGAPFPV
>LinPolCCMP1738100997_rbh_TGME49_206430
APVAKAVEPRKPEVKPGMQVKKLFWTPFRLDSAKDTVWDAIDREGAAIDTAELELLFAEEPKGLSKPQAQEQPKVPAIKKVRVLQEQRRRQICVMLARIQGPTAETMEAVRNMDSGKLDKDQVELLLLNLPQSEELQLLRKAAKEQTIDEFNVWDTAEEFLLALIEVPRFNLRLQVWDFENSFQECLDAIAKADKDVARGCSSMLTSERIRHLLAVTLFAGNHLNGGTPRGRADGFAIDSLSQMRMLKMSHGDRPGTLVDFIAMQMEKKYPGESSLQXVFAESGEADQIRAAARRKLADIDQELTKMRTRGAQMLKALQVANSGEGTETEDAVMVQHREVLAMCNTELDALQVRLHQLKGTYDQLCKWFHMEGREKKATDEFFGIWSSFLQDVDTARKAIQEREKQEALKQRRAERSRSAGALHKLMGDDEDGEDTSPRRPARSGGRAHLRQATREMLRGDAGRATCPKQVEGGEAAQAPA
>LinPolCCMP1738101873_rbh_TGME49_206430
XPGKGPPLAGAKAKGPSQGNAAPVAKAVAPVAKAVEPRKPEVKPGMQVKKLFWTPFRLDSAKDTVWDAIDREGAAIDTAELELLFAEEPKGLSKPQAQEQPKVPAIKKVRVLQEQRRRQICVMLARIQGPTAETMEAVRNMDSGKLDKDQVELLLLNLPQSEELQLLRKAAKEQTIDEFNVWDTAEEFLLALIEVPRFNLRLQVWDFENSFQECLDAIAKADKDVARGCSSMLTSERIRHLLAVTLFAGNHLNGGTPRGRADGFAIDSLSQMRMLKMSHGDRPGTLVDFIAMQMEKKYPGELADVFAESGEADQIRAAARRKLADIDQELTKMRTRGAQMLKALQVANSGEGTETEDAVMVQHREVLAMCNTELDALQVRLHQLKGTYDQLCKWFHMEGREKKATDEFFGIWSSFLQDVDTARKAIQEREKQEALKQRRAERSRSAGALHKLMGDDEDGEDTSPRRPARSGGRAHLRQATREMLXXXXXXSDXXXXXLXXXXQXGXXXRAPPFEAE
>LinPolCCMP1738102160_rbh_TGME49_206430
XAAGAPASPAQGSASPQSRAQKGAAKGKGKAPAGPAKGAGKGKAQQGSPCKKPPVKPSRVMKALWWNRLNFGKHLKEGASIWDKVEDLIGELPLGVVESRFGKPVISGPPGKADKAVAPCGPKSLQIINDPNLRAGKVSAVRDFPAVGATVEALVELDPLVLSPMRLAILREHFCPTPVQVTQLEECRREHPGVPFADPEEYMWHVSRIPAFKARIDCWGFVREYEERASCCAAGLSEVQRILEAFLTSSALPRLLALVLAVGNYVNGGTSRGQADGFDLETLGKLDAVKDNDCTGRDLRHFVIEMALLGTVGREAQALGPPAMTADGLLLLEELSPALCSVRRALMRDSEGNLNLARSVRVSLEDAVEAIRELVDDCEKQQANLQACLQSTQDPSDPMKLYVAEQVAQAQVRLQRLQDQAKKCHAEFGRLLRYFNHPGMSSADFVLLWDNFFIPNDLVLNRMESFQKQHILPRFCRPEAEPGPDDLLLLWGLCTPEQLCTRP
>LinPolCCMP1738103539_rbh_TGME49_206430
XCHAIQRSAMLKEVMMLALDLGNYINHGDSSKGAKAVAVGSLVTLRDFKTGRMSSLHFLCASMIRMEPDCDAAEVLAKELRPAVSISKLQVQNIQSSLRTFARDLEMVNVECRNFLHEYEAAESSKDADSGQENEGQTKEEHGGEDLEEYEAMALAETPEFNEEDATRFVEDVMKIRGSASRRLQCMRRVVERLAFDAECTAEQAHAALRFCGISAPKSKEVPSELEALLHQINEFTRVFKHHWEEVRADLPSYLQLFGDQREKQGQGGGGGTSPAQDLAARPA
>LinPolCCMP1738105709_rbh_TGME49_206430
XAPEKVELLAANLPSTAEEAMLRAAAAEAMLGEAQEWDVPEDFLMRLIEIPAYALRVRLWIFLNSFEAAVKRLVEAEADARQAGEYLRRSARVERLLAVILHVGNYLNRGTPRGRADGFELDTLTKLGELKTRHRSTLIDFIVAQMERDCPGMLSEMFDPGMEFDCVQRARRHRMAEVRDDLSNLLLQAQSHQKSLQDCVADGDALLECQRSRLHSQIGELEELRARFEHWSQGYSGLCAWFHMDPERPMPTDEFYGLWHAFLSGVKAALEASARX
>LinPolCCMP1738110576_rbh_TGME49_206430
XPASTPPVGRCEEDSGSAPSCPASSAMPAAARAAVTAALGAAGGWALCLASTASAGGRGCTTADVQSAAGVASSVXEPVVGANDECALLSPHCPSVQRMDLAGLGMPMNKPAGMGEADVDGEGDAVEEDKVWDMDWTSLSTITGSADTVVGAAALPLAAPAELTALGADGSTGGSTGEGGSRELAGRIGRRSCARRSLAGLDGSTGGDVGDALCGLPTSCPVGGQRWASPGRPCSSVCRLLAVPLVALGFPRTPRGPPPPQPSADVAAIRREDGLAAAGAEVACGGSSSRGSLSEEAASPPAKKPAKGLGKGGPPGKAPGKGVGKGAPPGKAPGQAKAAGPRKPEVRPSSPVKKLYWNSFRLAPGLDTDTVWDAVAREDANVNTADLEVLFADAGPSPAAPKEEKLSKTPRVRRIQVLGCQRRRQISVLLPRLPPPKETCDAILDIDILKLNKEQVELLSQNAPSQEEVQLLQQAEREHVIDDSNKWDSAEEFMFLLLSIPCFKLRLQIWNFENSFQEHFNAILEAQDCIQRGCSCMFTSQSIRRTLGIILVVGNYLNGGTPRGRADGFAADTLAQMRMLRMSRADRPGTLVDYLVQQMESQYPGELEVMLAPDGLVGCIRRAARRKQEDISEELRSLKAKAEAILHMIRSSQASEDCALAQHGEIMAMSVAELEGLELRDAKLDRTYAELCRWFHMEDSSTRKTSSVFFGIWDAFLQDVEKARDALQAQGRQAEARRRIRSNSAVMQRGVPPLPLNRGRSQSLVFQPSQPAPRLPTTPRTAPSPPWAALGTPRRPSGVLPALPSGGPASEEAAQAARGYVARLVPACAALAATGPCHAAAALAARSYVAELLALQRSSVAAAEETHLDDSLQQHRGIGVAEAHS
>LinPolCCMP1738111867_rbh_TGME49_206430
APVAKAVEPRKPEVKPGMQVKKLFWTPFRLDSAKDTVWDAIDREGAAIDTAELELLFAEEPKGLSKPQAQEQPKVPAIKKVRVLQEQRRRQICVMLARIQGPTAETMEAVRNMDSGKLDKDQVELLLLNLPQSEELQLLRKAAKEQTIDEFNVWDTAEEFLLALIEVPRFNLRLQVWDFENSFQECLDAIAKADKDVARGCSSMLTSERIRHLLAVTLFAGNHLNGGTPRGRADGFAIDSLSQMRMLKMSHGDRPGTLVDFIAMQMEKKYPGEXSGGPPQARGHRPGADKDEDAGGEMLKALQVANSGEGTETEDAVMVQHREVLAMCNTELDALQVRLHQLKGTYDQLCKWFHMEGREKKATDEFFGIWSSFLQDVDTARKAIQEREKQEALKQRRAERSRSAGALHKLMGDDEDGEDTSPRRPARSGGRAHLRQATREMLRGDAGRATCPKQVEGGEAAQAPA
>LinPolCCMP1738114295_rbh_TGME49_206430
XEQLRPHCGSEERTRLRDXRAAGGASCGASARRGAGAPHLXAGPLGTLRAACNAIHGSEMLREVMLSALEIGNYINHGDSSKGAKAITVGSLLQLRDFRMGKMSSLHFLCAQLHRADAQRDVSEVLNRELSPVLEASKFQIQGISQAVRAFDSDLQMVAAECRSFAHEYADAGGAEAVEAHEGPEEDTLEDAVLIRGTARRRLALLAAVVERLNRKLHADVERTAAQVRGTLRFCGVKAPESRELPADIEPFLAQLAEFLRVFQQHMSEAEGTSRVTAPSSQASSDSLWRSWPLPRVMPPERSPWKRKPSQLEAAASVRHAVMXSDKTSFPAVSQVGRGEAIRFLKCHGTAVDCPYHLSRAAGSLPSPTRFRWRSLYIAVPVADNATVVRSACGSKVSSASQHENLASGNGLQGVFMLLDGSLQPQFWASGDSNPAFKSAQASVRTLLTQLARQRALVAGVWRCEYNQDAELRRX
>LinPolCCMP1738122939_rbh_TGME49_206430
XEAGGNTVWAAIDREDAQIDTLKLEVLFADEASKAQPVPAQADNARRGPRKIQVLGHQRRRQICVMLARLPAPQEACEAILSMDAAVLSKEQVELLLLNVPSQEEVQLLRHAETEHAGDDELVWDSAEEFVLMLIGIPQFKLRLQLWEFENTFREHFDEIAGRQRDILRGCDCVLTSRSIRHLLGFVLVVGNYLNGGTPRGRADGFAIDTLIQVRMVKMSQADQPGTLVDYLVQQMESRYPCEVEEMLAPGKDAEKIKQAARPKLEDITEDLRTFKTKADSILQMVRASNKNSEDLVFLQHSEIIAMCAAELEDLQVQHRQLSQKYAELCAYFHMEDSSTRKACDEFFGIWDQFMRDVDKAHVTRQQQEKAVALRRQRSLSLGARRSGRTPLDEAQPSPQKQRSFSLGPRRNSRRLTWHDSNGGVGLKAAMLPTALAHIGAAKAARTYLSALAASCAELAASGPERAVATLAARSYLNDLVSSFLEAEATATVAQEPLASADARQGPPAAEALGEVASKAPATAGLSGAREDAPALPAELAARGGREGAAAAVPQADAALWEDAPAADVAQEAAGWSSAPQELPPASPAAETAAPVAEAARVAAVLEALAVAGSAPDAEQLDGVPAREAAAECAPTERAERAETPAPEPEAPPEAASAGHVPGLKWPGAAEQEPAPPGEALKEARLAEQEPAPVAPAAEEXQLRQRPGAAARAACRPAVLLCRQEGTGLHAKPAVVQGLAK
>LinPolCCMP1738128954_rbh_TGME49_206430
XLSQLKQVERASSQARSQSPREDGNTGEPQWVRSGGSTLTLVDHLVDVLAEQRPELLDVLEELPSVRAATRVELEDVGRDIGHLHADLRRISASACLQGAGGGSGGVGEGEAVTASSDVFHTLAPAFVAHAQGKLLELDAALAHAHSTFDDVVAFFGEKRRSSGPDKLEAHHWLGFIDRFSQDLQRSAEAQRAYMEKRRRARRNRT
>LinPolCCMP1738134654_rbh_TGME49_206430
GASIWDKVEDLIGELPLGVVESRFGKPVISGPPGKADKAVXALWPEELADHQRPLMRLAILREHFCPTPVQVTQLEECRREHPGVPFADPEEYMWHVSRIPAFKARIDCWGFVREYEERASCCAAGLSEVQRILEAFLTSSALPRLLALVLAVGNYVNGGTSRGQADGFDLETLGKLDAVKDNDCTGRDLRHFVIEMALLGTVGREAQALGPPAMTADGLLLLEELSPALCSVRRALMRDSEGNLNLARSVRVSLEDAVEAIRELVDDCEKQQANLQACLQSTQDPSDPMKLYVAEQVAQAQVRLQRLQDQAKKCHAEFGRLLRYFNHPGMSSADFVLLWDNFFIPNDLVLNRMESFQKQHILPRFCRPEAEPGPDDLLLLWGLCTPEQLCTRP
>LinPolCCMP1738147303_rbh_TGME49_206430
XLEALFSEMPPVTPEAPGLQPALSARPSVAEKPRAEKRRLFEEQRRRQIWFMLALMPEQSVLLHAIARMDDEVLKPEKVDLLLSNLPGADEEAMVRAAVQETAACDGGDVWDEPEHFMVMLMALPEYGLRVRVWAFLNSFEGALERLAAAVADVNTAGDLLQNSRSIERLLALILHVGNYLNGGTPRGRADAFDLDTLTKLGKLKASQHSTLLDFIVAQLERECPGLLRGAFEPEMESERVRRARRHSMAELRDELASLVSQAGGYLQHLERCGPMADDALSARGEQVAGRLAELRGLRWGQRYAGLCSWFMVDAQKAPPSDEFFGLWDSFLTEVKRALDSFERQQRASRXAQARLLAAALAAFGAX
>LinPolCCMP1738151836_rbh_TGME49_206430
ELANLRSAAAEHERGAEAPRWDDAEAFVLRLSEVHSFDLRLQVWAFENSFDERFELFHSAASEVCSACLALRSSPRVQRLLALALAVGNYLNAGTARGRADGFAVEALGQMRTVKALQAGPGATLVDYMVRQLERTRPGDLDGLFAEGGEAAGAX
>LinPolCCMP1738174766_rbh_TGME49_206430
XLRXQRDAXVPSAATPATTATPLATPQTGQEATEVPAAATEPPAGPSQTRRPGRPPGRAPPLRSQTGSPSIAAPFHKRLHLKQSYQMPSFATVFGKQGAAPLDLPLLNALFSGHGQKTQERPASVRGKDGVSVLDFRRAMGVEIALSKVSISLEELQSCLQNLDFGRSGLRAEDVERLLGKMPTAEESQLLLKHAGAPEKLRHLERQLLPLCGLPSVERRLRILHYGLSHAQQHAQLLGRLETVHLAASQVLASARLHAVLRHALQIANYINHGSHEGAKTFSVASFSAFASFRLGSSSALHYLCLTLCGAEFVRLLREDLSQVFRAARDSTEAQQEELRAFRTCVGEAEAQLEAELDPAAQVRLAGLVRSLVAEQASLQRAEERARARSEEAQRFLGERGAEPLRSEAFFAHVAGLVGHLEVALEEVARNPRRWQDLLAAGAPQAEAEAERATPQAAAAEAKPQADTATAKAAEDTGCAMEHESSPTDAPRRKKRVSLIADGLSVQRVVGALNSGAPFPVE
>LinPolCCMP1738175051_rbh_TGME49_206430
XGAGGPVLSIEACPETGGLEAAEAAGAPASPAQGSASPQSRAQKGAAKGKGKAPAGPAKGAGKGKAQQGSPCKKPPVKPSRVMKALWWNRLNFGKHLKEGASIWDKVEDLIGELPLGVVESRFGKPVISGPPGKADKAVAPCGPKSLQIINDPNLRAGKVSAVRDFPAVGATVEALVELDPLVLSPMRLAILREHFCPTPVQVTQLEECRREHPGVPFADPEEYMWHVSRIPAFKARIDCWGFVREYEERASCCAAGLSEVQRILEAFLTSSALPRLLALVLAVGNYVNGGTSRGQADGFDLETLGKLDAVKDNDCTGRDLRHFVIEMALLGTVGREAQALGPPAMTADGLLLLEELSPALCSVRRALMRDSEGNLNLARSVRVSLEDAVEAIRELVDDCEKQQANLQACLQSTQDPSDPMKLYVAEQVAQAQVRLQRLQDQAKKCHAEFGRLLRYFNHPGMSSADFVLLWDNFFIPNDLVLNRMESFQKQHILPRFCRPEAEPGPDDLLLLWGLCTPEQLCTRPQQRPRVPNSRRHAH
>LinPolCCMP1738175278_rbh_TGME49_206430
PEKPPEKPPEKPPEKPPEKAPQPAPAKGKGKGKGAPPMKGAPLGKGKAAEPRKPDVLPKVPMKKLFWTPISLGGSPVADKEAGEVPSVWERIHRAEAAAGFDPEELEALFSEMPPVTPEAPGLQPALSARPSVAEKPRAEKRRLFEEQRRRQIWFMLALMPEQSVLLHAIARMDDEVLKPEKVDLLLSNLPGADEEAMVRAAVQETAACDGGDVWDEPEHFMVMLMALPEYGLRVRVWAFLNSFEGALERLAAAVADVNTAGDLLQNSRSIERLLALILHVGNYLNGGTPRGRADAFDLDTLTKLGKLKASQHSTLLDFIVAQLERECPGLLRGAFEPEMESERVRRARRHSMAELRDELASLVSQAGGYLQHLERCGPMADDALSARGEQVAGRLAELRGLSGAFERWGQRYAGLCSWFMVDAQKAPPSDEFFGLWDSFLTEVKRALDSFERQQRASRXAQARLLAAALAAFGAAVALRAGEAAVRAAVGQPGRLAGGAAVPAAGHGLLRSCSRGPRAAGATGGGSCDTSPPPPAAX
>LinPolCCMP1738178563_rbh_TGME49_206430
XEHKHWSEVPGLRLFADLRGAVPAGERPGRAGQAAGKDQESQAGXSARFFKKKQESRPEDTAKAASAKKKIAQCLDAKRSQAVEIFLNGCGVTLQHVRACIEDLDEKAMAIEHLGKVIEFFPNSEEVATLKAFQQENDPKVLPWGRAEEFMISLMGLPDFKVRADCCLARGQFRDEFDGVAQDVSTLRSCLSSLVGSNAMPCIFALVMQIGNYLNFGTRQGSQLGFTLDTLQVLVRVEGAGDKSYSLMRFLMDTLEMDKGVRDEALEDLRLCDASSKLDFEESKRRLGELEKAVTRVATAVGX
>LinPolCCMP1738185324_rbh_TGME49_206430
EKPPEKPPEKPPEKAPQPAPAKGKGKGKGAPPMKGAPLGKGKAAEPRKPDVLPKVPMKKLFWTPISLGGSPVADKEAGEVPSVWERIHRAEAAEALFSEMPPVTPEAPGLQPALSARPSVAEKPRAEKRRLFEEQRRRQIWFMLALMPEQSVLLHAIARMDDEVLKPEKVDLLLSNLPGADEEAMVRAAVQETAACDGGDVWDEPEHFMVMLMALPEYGLRVRVWAFLNSFEGALERLAAAVADVNTAGDLLQNSRSIERLLALILHVGNYLNGGTPRGRADAFDLDTLTKLGKLKASQHSTLLDFIVAQLERECPGLLRGAFEPEMESERVRRARRHSMAELRDELASLVSQAGGYLQHLERCGPMADDALSARGEQVAGRLAELRGLSGAFERWGQRYAGLCSWFMVDAQKAPPSDEFFGLWDSFLTEVKRALDSFERQQRASRXAQARLLAAALAAFGAAVALRAGEAAVRAAVGQPGRLAGGAAVPAAGHX
>LinPolCCMP1738186011_rbh_TGME49_206430
GQVRGAAEANVLPRVPLKKLFWNRICLAEGAGPSAVESTVWAKIRTAGASFDAAELEELFAEAPPELAPALDAEXERGPDRPLGTSARGHRPVGRRRKVFEEKRRRQLWFMLALMPELDVLLEALMRMDSCALGPESVDLLLLNLPTPTEASTTRALAAETVLEEDEVWDTPEEFVIRLTAIPEYELRVRVWSFLNSFDAAFARLAAARDDVAEACNFLQGSERIERLLALVLSVGNYLNGGTTRGCADGFDVETLPKLSALKASLPQRRDGGPARAGGCGATLLGFLARQLEREHPGLLQGLYVPGGEAECVRRARRHKASEAREELAAMLGQATDFEQRLARRVAPPDPLADRREGVMECTARLHALNLDFELLHARYKRLSSWFHLETLRPTDEFFGVWDTFFCDLKKAMEAVAKEGGPAGRGARASTAPRARPALLEYQRQRGKSLEATSGTGCRERQRTPRRSMPGKVEPDAASSGLKTEGPLSRTGCSLGASVDTCGG
>LinPolCCMP1738194960_rbh_TGME49_206430
XGVPPGKAPGKGPGKGPPPGKTSPLQPKATEPRKPDVKPGVPVKKLYWSSFRLGDAEAGGNTVWAAIDREDAQIDTLKLEVLFADEASKAQPVPAQADNARRGPRKIQVLGHQRRRQICVMLARLPAPQEACEAILSMDAAVLSKEQVELLLLNVPSQEEVQLLRHAETEHAGDDELVWDSAEEFVLMLIGIPQFKLRLQLWEFENTFREHFDEIAGRQRDILRGCDCVLTSRSIRHLLGFVLVVGNYLNGGTPRGRADGFAIDTLIQVRMVKMSQADQPGTLVDYLVQQMESRYPCEVEEMLAPGKDAEKIKQAARPKLEDITEDLRTFKTKADSILQMVRASNKNSEDLVFLQHSEIIAMCAAELEDLQVQHRQLSQKYAELCAYFHMEDSSTRKACDEFFGIWDQFMRDVDKAHVTRQQQEKAVALRRQRSLSLGARRSGRTPLDEAQPSPQKQRSFSLGPRRNSRRLTWHDSNGGVGLKAAMLPTALAHIGAAKAARTYLSALAASCAELAASGPERAVATLAARSYLNDLVSSFLEAEATATVAQEPLASADARQGPPAAEALGEVASKAPATAGAVGSAGGRAALPAELAARGGREGAAAAVPQADAALWEDAPAADVAQEAAGWSSAPQELPPASPAAETAAPVAEAARAAVLEALAVAGSAPDAEQLDGVPAREAAAECAPTERAERAPEPEAPPEAASAGHVPGLKWPGAAEQEPAPPGEALKEARLAEQEPAPVAPAAEEXQLRQRPGAAARAACRPAVLLCRQEGTGLHAKPAVVQGLAK
>LinPolCCMP1738197583_rbh_TGME49_206430
XKDTVWDAIDREGAAIDTAELELLFAEEPKGLSKPQAQEQPKVPAIKKVRVLQEQRRRQICVMLARIQGPTAETMEAVRNMDSGKLDKDQVELLHLPQSEELQLLRKAAKEQTIDEFNVWDTAEEFLLALIEVPRFNLRLQVWDFENSFQECLDAIAKADKDVAAAAPACSPPKGSGTSWPSRSSRATTSTAALRGAGPNGFAIDSLSQMRMLKMSHGDRPGTLVDFIAMQMEKKYPGELADVFAESGEADQIRAAARRKLADIDQELTKMRTRGAQMLKALQVANSGEGTETEDAVMVQHREVLAMCNTELDALQVRLHQLKGTYDQLCKWFHMEGREKKATDEFFGIWSSFLQDVDTARKAIQEREKQEALKQRRAERSRSAGALHKLMGDDEDGEDTSPRRPARSGGRAHLRQATREMLRGDAGRATCPKQVEGGEAAQAX
>LinPolCCMP1738198312_rbh_TGME49_206430
XMKPLWWNRLCIGEKLKAGESIWDDVTDDMGLLPLDTLEDRFSKNAPQTKAKPQAAEKKEAKPKILQIITDPNAVIAKETSLRKLPPAPECARALEELDDAVLDIEQVQILKENACPNPAEMKELTEAKQKMPNVPMGVPEQYMWVLGNLPACQSRADCWFFVRTYLERQVMYHQALSDFLEVVDCFRESEMLPSLMGIVLAVGNYLNGNTSRGQADGFDLETIPKLESIKDNGGKDIRHFIFDIYFNQMNDKAAALIEELEPCLRNVTRRLSKDSEGIEKLGKQARVSFEDFDICVRALSDEFEKMNATMTMVLQYFEDPADQFKLRMPREFEKARDSMESLVGLRDKAKAAYGELLGWFKVQGMKSSDFCLLWDNFLVPGDLIVNKDTKMKTNVLVPAFCQGKPLSVDDLMVLWAFKEPDAKRPARTRRKRERNRRHQGGATTTSDSAAASAQAAKAGGX
>LinPolCCMP1738200091_rbh_TGME49_206430
XGEAQEWDVPEDFLMRLIEIPAYALRVRLWIFLNSFEAAVKRLVEAEADARQAGEYLRRSARVERLLAVILHVGNYLNRGTPRGRADGFELDTLTKLGELKTRHRSTLIDFIVAQMERDCPGMLSEMFDPGMEFDCVQRARRHRMAEVRDDLSNLLLQAQSHQKSLQDCVADGDALLECQRSRLHSQIGELEELRARFEHWSQGYSGLCAWFHMDPERPMPTDEFYGLWHAFLSGVKAALEASARX
>LinPolCCMP1738226298_rbh_TGME49_206430
XAPSQQGAAPTLLDYLVSVVAVRRPQWLALAEELSGLPQASRTELEEVEKSLAQLX
>LinPolCCMP1738237820_rbh_TGME49_206430
XPPAKKPAKGLGKGGPPGKAPGKGVGKGAPPGKAPGQAKAAGPRKPEVRPSSPVKKLYWNSFRLAPGLDTDTVWDAVAREDANVNTADLEVLFADAGPSPAAPKEEKLSKTPRVRRIQVLGCQRRRQISVLLPRLPPPKETCDAILDIDILKLNKEQVELLSQNAPSQEEVQLLQQAEREHVIDDSNKWDSAEEFMFLLLSIPCFKLRLQIWNFENSFQEHFNAILEAQDCIQRGCSCMFTSQSIRRTLGIILVVGNYLNGGTPRGRADGFAADTLAQMRMLRMSRADRPGTLVDYLVQQMESQYPGELEVMLAPDGLVGCIRRAARRKQEDISEELRSLKAKAEAILHMIRSSQASEDCALAQHGEIMAMSVAELEGLELRDAKLDRTYAELCRWFHMEDSSTRKTSSVFFGIWDAFLQDVEKARDALQAQGRQAEARRRIRSNSAVMQRGVPPLPLNRGRSQSLVFQPSQPAPRLPTTPRTAPSPPWAALGTPRRPSGVLPALPSGGPASEEAAQAARGYVARLVPACAALAATGPCHAAAALAARSYVAELLALQRSSVAAAEETHLDDSLQQHRGIGVAEAHS
>LinPolCCMP1738256838_rbh_TGME49_206430
XILHLRLPTTAPWGRSPEEQVLGDEWQAGARASGGPRASWTPEDELHNRGGWQSRGGELLAVPASVAGGVSAXASAAACTMVTLGGGAGKHCEPVLEGPSGQGRARRACRPCCQRHGMEKIWESPDVSQMVGSHRGDGQTSVGSLLAIRDDSGSSPRRCGEEAHSLPMQEAKVLVRRGGSQSGDSNESQPPCTGAHAASPSEDPMAADMFQFLRAINMHSIERLQAEVPAACALQDEDCGQGAKCPALLAGQDNGQHYHAIGASVELLMHTLETTPLSNLFREQQSKARKEHEGCKASAEIEKAEGSQRADAVAASRSKGVAVASEQPPDRSCAEGEGPPRATXAVPREPGEPAEQRRSAGGGGRAAEAEPAAGGGCAAEKGLRQGPKKGGGAPGKGRCAEPRKPDVLPRVPLKKLFWNRICLAEGAGPSAVESTVWAKIRTAGASFDAAELEELFAEAPPELAPALDAERPPAAERGPDRPLGTSARGHRPVGRRRKVFEEKRRRQLWFMLALMPELDVLLEALMRMDSCALGPESVDLLLLNLPTPTEASTTRALAAETVLEEDEVWDTPEEFVIRLTAIPEYELRVRVWSFLNSFDAAFARLAAARDDVAEACNFLQGSERIERLLALVLSVGNYLNGGTTRGCADGFDVETLPKLSALKASLPQRRDGGPARAGGCGATLLGFLARQLEREHPGLLQGLYVPGGEAECVRRARRHKASEAREELAAMLGQATDFEQRLARRVAPPDPLADRREGVMECTARLHALNLDFELLHARYKRLSSWFHLETLRPTDEFFGVWDTFFCDLKKAMEAVAKEGGPAGRGARASTAPRARPALLEYQRQRGKSLEATSGTGCRERQRTPRRSMPGKVEPDAASSGLKTEGPLSRTGCX
>LinPolCCMP1738259744_rbh_TGME49_206430
XGTAAPSAQGDSGVPSAATPATTATPLATPQTGQEATEVPAAATEPPAGPSQTRRPGRPPGRAPPLRSQTGSPSIAAPFHKRLHLKQSYQMPSFATVFGKQGAAPLDLPLLNALFSGHGQKTQERPASVRGKDGVSVLDFRRAMGVEIALSKVSISLEELQSCLQNLDFGRSGLRAEDVERLLGKMPTAEESQLLLKHAGAPEKLRHLERQLLPLCGLPSVERRLRILHYGLSHAQQHAQLLGRLETVHLAASQVLASARLHAVLRHALQIANYINHGSHEGAKTFSVASFSAFASFRLGSSSALHYLCLTLCGAEFVRLLREDLSQVFRAARDSTEAQQEELRAFRTCVGEAEAQLEAELDPAAQVRLAGLVRSLVAEQASLQRAEERARARSEEAQRFLGERGAEPLRSEAFFAHVAGLVGHLEVALEEVARNPRRWQDLLAAGAPQAEAEAERATPQAAAAEAKPQADTATAKAAEDTGCAMEHESSPTDAPRRKKRVSLIADGLSVQRVVGALNSGAPFP
>LinPolCCMP1738260223_rbh_TGME49_206430
XKGKAKAGGKGGKAAFEPRKPKVVPKKPMKPLWWNRLCIGEKLKAGESIWDDVTDDMGLLPLDTLEDRFSKNAPQTKAKPQAAEKKEAKPKILQIITDPNAVIAKETSLRKLPPAPECARALEELDDAVLDIEQVQILKENACPNPAEMKELTEAKQKMPNVPMGVPEQYMWVLGNLPACQSRADCWFFVRTYLERQVMYHQALSDFLEVVDCFRESEMLPSLMGIVLAVGNYLNGNTSRGQADGFDLETIPKLESIKDNGGKDIRHFIFDIYFNQMNDKAAALIEELEPCLRNVTRRLSKDSEGIEKLGKQARVSFEDFDICVRALSDEFEKMNATMTMVLQYFEDPADQFKLRMPREFEKARDSMESLVGLRDKAKAAYGELLGWFKVQGMKSSDFCLLWDNFLVPGDLIVNKDTKMKTNVLVPAFCQGKPLSVDDLMVLWAFKEPDAKRPARTRRKRERNRRHQGGATTTSDSAAASAQAAKAGGDTGGAEPAAAAAQETAAPAAGAAAKGPPSPAGKGKAPPAKGKGX
>LinPolCCMP1738261165_rbh_TGME49_206430
EKPPEKPPEKPPEKPPEKPPEKPPEKAPQPAPAKGKGKGKGAPPMKGAPLGKGKAAEPRKPDVLPKVPMKKLFWTPISLGGSPVADKEAGEVPSVWERIHRAEAAAGFDPEELEALFSEMPPVTPEAPGLQPALSARPSVAEKPRAEKRRLFEEQRRRQIWFMLALMPEQSVLLHAIARMDDEVLKPEKVDLLLSNLPGADEEAMVRAAVQETAACDGGDVWDEPEHFMVMLMALPEYGLRVRVWAFLNSFEGALERLAAAVADVNTAGDLLQNSRSIERLLALILHVGNYLNGGTPRGRADAFDLDTLTKLGKLKASQHSTLLDFIVAQLERECPGLLRGAFEPEMESERVRRARRHSMAELRDELASLVSQAGGYLQHLERCGPMADDALSARGEQVAGRLAELRGLSGAFERWGQRYAGLCSWFMVDAQKAPPSDEFFGLWDSFLTEVKRALDSFERQQRASRXAQARLLAAALAAFGAAVALRAGEAAVRAAVGQPGRLAGGAAVPAAGHGLLKELQPEGPARPGPLEAAAVILRHRRRLRMGX
>LinPolCCMP1738269249_rbh_TGME49_206430
PPSVGSAKATGSADDGLRSEKKARRQLAKLKPLGWQKITCIEEGTIWADCSAGEDIVISRSTIEALFAWGSSECKLARSRTDIASEEPARVSLTTPARSMGICIGLHSLRNLSAVEVRDAILALDGDVLTPNATDLILTCDPKTRQPTVLPTAEEIAAARAFTEADGNPEVLDDASRFLVAVHDVPHLHDRLLLHQFRGCFDGRAAHLHRQLDTMTGALMQVRSSRRLASIFILVLKTGNLLNDGTARGDARGFRVTALAQLSQLKQVERASSQARSQSPREDGNTGEPQWVRSGGSTLTLVDHLVDVLAEQRPELLDVLEELPSVRAATRVELEDVGRDIGHLHADLRRISASACLQGAGGGSGGVGEGEAVTASSDVFHTLAPAFVAHAQGKLLELDAALAHAHSTFDDVVAFFGEKRRSSGPDKLEAHHWLGFIDRFSQDLQRSAEAQRAYMEKRRRARRNRTTAARRRPGPGPAQATDAAEPAEPASRGPAAAGSX
>LinPolCCMP1738271218_rbh_TGME49_206430
XPAQGSASPQSRAQKGAAKGKGKAPAGPAKGAGKGKAQQGSPCKKPPVKPSRVMKALWWNRLNFGKHLKEGASIWDKVEDLIGELPLGVVESRFGKPVISGPPGKADKAVAPCGPKSLQIINDPNLRAGKVSAVRDFPAVGATVEALVELDPLVLSPMRLAILREHFCPTPVQVTQLEECRREHPGVPFADPEEYMWHVSRIPAFKARIDCWGFVREYEERASCCAAGLSEVQRILEAFLTSSALPRLLALVLAVGNYVNGGTSRGQADGFDLETLGKLDAVKDNDCTGRDLRHFVIEMALLGTVGREAQALGPPAMTADGLLLLEELSPALCSVRRALMRDSEGNLNLARSVRVSLEDAVEAIRELVDDCEKQQANLQACLQSTQDPSDPMKLYVAEQVAQAQVRLQRLQDQAKKCHAEFGRLLRYFNHPGMSSADFVLLWDNFFIPNDLVLNRMESFQKQHILPRFCRPEAEPGPDDLLLLWGLCTPEQLCTRPQQRPRVPNSRRHAHRRGGRX
>LinPolCCMP1738272236_rbh_TGME49_206430
LLAPEKVELLAANLPSTAEEAMLRAAAAEAXLGEAQEWDVPEDFLMRLIEIPAYALRVRLWIFLNSFEAAVKRLVEAEADARQAGEYLRRSARVERLLAVILHVGNYLNRGTPRGRADGFELDTLTKLGELKTRHRSTLIDFIVAQMERDCPGMLSEMFDPGMEFDCVQRARRHRMAEVRDDLSNLLLQAQSHQKSLQDCVADGDALLECQRSRLHSQIGELEELRARFEHWSQGYSGLCAWFHMDPERPMPTDEFYGLWHAFLSX
>LinPolCCMP1738279837_rbh_TGME49_206430
XRPASTPPVGRCEEDSGSAPSCPASSAMPAAARAAVTAALGAAGGWALCLASTASAGGRGCTTADVQSAAGVASSVXEPVVGANDECALLSPHCPSVQRMDLAGLGMPMNKPAGMGEADVDGEGDAVEEDKVWDMDWTSLSTITGSADTVVGAAALPLAAPAELTALGADGSTGGSTGEGGSRELAGRIGRRSCARRSLAGLDGSTGGDVVMPLRAAHELSCRRTAVGLTWAAVLVRLQAASRAPRGFGLPADAAWTPPAAAQRGRCGDQSEDGLAAAGAEVACGGSSSRGSLSEEAASPPAKKPAKGLGKGGPPGKAPGKGVGKGAPPGKAPGQAKAAGPRKPEVRPSSPVKKLYWNSFRLAPGLDTDTVWDAVAREDANVNTADLEVLFADAGPSPAAPKEEKLSKTPRVRRIQVLGCQRRRQISVLLPRLPPPKETCDAILDIDILKLNKEQVELLSQNAPSQEEVQLLQQAEREHVIDDSNKWDSAEEFMFLLLSIPCFKLRLQIWNFENSFQEHFNAILEAQDCIQRGCSCMFTSQSIRRTLGIILVVGNYLNGGTPRGRADGFAADTLAQMRMLRMSRADRPGTLVDYLVQQMESQYPGELEVMLAPDGLVGCIRRAARRKQEDISEELRSLKAKAEAILHMIRSSQASEDCALAQHGEIMAMSVAELEGLELRDAKLDRTYAELCRWFHMEDSSTRKTSSVFFGIWDAFLQDVEKARDALQAQGRQAEARRRIRSNSAVMQRGVPPLPLNRGRSQSLVFQPSQPAPRLPTTPRTAPSPPWAALGTPRRPSGVLPALPSGGPASEEAAQAARGYVARLVPACAALAATGPCHAAAALAARSYVAELLALQRSSVAAAEETHLDDSLQQHRGIGVAEAHS
>LinPolCCMP1738280908_rbh_TGME49_206430
GPGKGPPPGKTSPLQPKATEPRKPDVKPGVPVKKLYWSSFRLGDAEAGGNTVWAAIDREDAQIDTLKLEVLFADEASKAQPVPAQADNARRGPRKIQVLGHQRRRQICVMLARLPAPQEACEAILSMDAAVLSKEQVELLLLNVPSQEEVQLLRHAETEHAGDDELVWDSAEEFVLMLIGIPQFKLRLQLWEFENTFREHFDEIAGRQRDILRGCDCVLTSRSIRHLLGFVLVVGNYLNGGTPRGRADGFAIDTLIQVRMVKMSQADQPGTLVDYLVQQMESRYPCEVEEMLAPGKDAEKIKQAARPKLEDITEDLRTFKTKADSILQMVRASNKNSEDLVFLQHSEIIAMCAAELEDLQVQHRQLSQKYAELCAYFHMEDSSTRKACDEFFGIWDQFMRDVDKAHVTRQQQEKAVALRRQRSLSLGARRSGRTPLDEAQPSPQKQRSFSLGPRRNSRRLTWHDSNGGVGLKAAMLPTALAHIGAAKAARTYLSALAASCAELAASGPERAVATLAARSYLNDLVSSFLEAEATATVAQEPLASADARQGPPAAEALGEVASKAPATAGLSGAREDAPALPAELAARGGREGAAAAVPQADAALWEDAPAADVAQEAAGWSSAPQELPPASPAAETAAPVAEAARAAVLEALAVAGSAPDAEQLDGVPAREAAAECAPTERAERAETPAPEPEAPPEAASAGHVPGLKWPGAAEQEPAPPGEALKEARLAEQEPAPVAPAAEEXQLRQRPGAAARAACRPAVLLCRQEGTGLHAKPAVVQGLAK
>LinPolCCMP1738281308_rbh_TGME49_206430
LGAAGGWALCLASTASAGGRGCTTADVQSAAGVASSVXEPVVGANDECALLSPHCPSVQRMDLAGLGMPMNKPAGMGEADVDGEGDAVEEDKVWDMDWTSLSTITGSADTVVGAAALPLAAPAELTALGADGSTGGSTGEGGSRELAGRIGRRSCARRSLAGLDGSTGWVMPLRAAHELSCRRTAVGLTWAAVLVRLQAASRAPRGFGLPADAAWTPPAAAQRGRCGDQSEDGLAAAGAEVACGGSSSRGSLSEEAASPPAKKPAKGLGKGGPPGKAPGKGVGKGAPPGKAPGQAKAAGPRKPEVRPSSPVKKLYWNSFRLAPGLDTDTVWDAVAREDANVNTADLEVLFADAGPSPAAPKEEKLSKTPRVRRIQVLGCQRRRQISVLLPRLPPPKETCDAILDIDILKLNKEQVELLSQNAPSQEEVQLLQQAEREHVIDDSNKWDSAEEFMFLLLSIPCFKLRLQIWNFENSFQEHFNAILEAQDCIQRGCSCMFTSQSIRRTLGIILVVGNYLNGGTPRGRADGFAADTLAQMRMLRMSRADRPGTLVDYLVQQMESQYPGELEVMLAPDGLVGCIRRAARRKQEDISEELRSLKAKAEAILHMIRSSQASEDCALAQHGEIMAMSVAELEGLELRDAKLDRTYAELCRWFHMEDSSTRKTSSVFFGIWDAFLQDVEKARDALQAQGRQAEARRRIRSNSAVMQRGVPPLPLNRGRSQSLVFQPSQPAPRLPTTPRTAPSPPWAALGTPRRPSGVLPALPSGGPASEEAAQAARGYVARLVPACAALAATGPCHAAAALAARSYVAELLALQRSSVAAAEETHLDDSLQQHRGIGVAEAHS
>LinPolCCMP1738283173_rbh_TGME49_206430
XKAGLQTATPKASRKSGDSSGSAPFHRKLYWKPLDLATAEGTIFADPPQLERRDSRIDVEALQRMFEGERREARRGRGEVLEPAEVRARPRGGHEGPQRQPRTERGHHPPEAAGLDHGAGAHPPGPGVGGRADPDDQLEQILDAIPTREEAEQLRPHLTAEARVKLRDIEQMVVPLAELRRSSARVKLICCARGALAQLEAAQQPLTTLRAACDAIHSSETLREVMLSALEIGNYINHGNSNIGAKAITIGSLLQLRDFKMGRMSSLHFLCAQLQNADAGRDAADTLQSELRPVVEASKFQVQGIGQAVRAFDSDLQMVTTECKNFSQEYADGQDPAASDEEGEAPEDPMLVRGSARRRLAVLATVMERLNARLHADVDSTATQVRATMRFCGIKVSESREVPADIEPLLGQLAEFLRVFAQTWSEVRRDIAKYSPFFTELPDWPPRPPFAQEIADWV
>LinPolCCMP1738284489_rbh_TGME49_206430
XALMPEQSVLLHAIARMDDEVLKPEKVDLLLSNLPGADEEAMVRDWAFLNSFEGALERLAAAVADVNTAGDLLQNSRSIERLLALILHVGNYLNGGTPRGRADAFDLDTLTKLGKLKASQHSTLLDFIVAQLERECPGLLRGAFEPEMESERVRRARRHSMAMRGLSGAFERWGQRYAGLCSWFMVDAQKAPPSDEFFGLWDSFLTEVKRALDSFERQQRASRXAQARLLAAALAAFGAAVAX
>LinPolCCMP1738290879_rbh_TGME49_206430
AAEAPGPPSGGEGQAGAVKQGKGHEGKGKGKGKGKGKGPPPPPPSKASAAEGAVAGALVKRAMSKTKPLSWQKIAAPNDGTLWAKRPSLELQREEIEDIFAWKHTALPIESDKTREPGEKVSLTTRERSMGICIGLQSLRRLSSEEMQVTLTDLDPTVLGPEATERLLARDPRTREPKVLPTAEEFAAARAHAASGAPDEALDDASRFIVAVHDMQNLQERLELHQLRLGLDERVAGWREQISILRTALQQVRSSERLAAILQLILQAGNILNEGTERGDARGFRMDSLVALTWLKGQVSGLGLSDGGSPKGMAGPGAPSQQGAAPTLLDYLVSVVAVRRPQWLALAEELSGLPQASRTELEEVEKSLAQLSADLRRLGRCLAPEGLPADGTGPQAGEAGEPGAPGSSSAAALLARAAAALAELGEEARAVRRLYAEVAAFFGEAEQGRGAGRSREGSEPQPAVPPHEWLGFIHRFLLDLQKAHAAHRKRREQXEEAREAPGGSGRAEGAAGCQGDDRGEGGIACQRFAQPQRGQALCQGRRPRPPVDRERLRGAGSAGFGRQHGAAAGREGIRGLRSYEAAPEADAQGRKDPGESLHVKAQHLHCPRSGAPAADPASRHGGGADPLAPSSEGEASDGSGSPCGAGTAVFRKVRTGSSNSRKASVVSTPPHAQASAAEEANADESCPAPSSPTTRMPRKLASILRKPRCDNGSDASEAVAGEQPAANPXVRHGAAGLGVTAGDARRSSVHCFX
>LinPolCCMP1738305606_rbh_TGME49_206430
XPAAERGPDRPLGTSARGHRPVGRRRKVFEEKRRRQLWFMLALMPELDVLLEALMRMDSCALGPESVDLLLLNLPTPTEASTTRALAAETVLEEDEVWDTPEEFVIRLTAIPEYELRVRVWSFLNSFDAAFARLAAARDDVAEACNFLQGSERIERLLALVLSVGNYLNGGTTRGCADGFDVETLPKLSALKASLPQRRDXGPSKEAECVRRARRHKASEAREELAAMLGQATDFEQRLARRVAPPDPLADRREGVMECTARLHALNLDFELLHARYKRLSSWFHLETLRPTDEFFGVWDTFFCDLKKAMEAVAKEGGPAGRGARASTAPRARPALLEYQRQRGKSLEATSGTGCRERQRTPRRSMPGKVEPDAASSGLKTEGPLSRTGCX
>LinPolCCMP1738314763_rbh_TGME49_206430
XSGAGSEAVQEEAAQXLAGGEGGCAGAATRRSSRLQGKGGGLTLGMACPEAVKGHMGRRHTAFVEGRQALPAQMLAINGGALLPPSLSLDRRGTLLHSMGFPPKAGSRKSSIVNLASATPLQPKNGEPPKKGEPPKKGEAPKKGAPPAKGGPAKKGEPPKKGAPPPPGKGPPGKGPPLAGAKAKGPSQGNAAPVAKAVEPRKPEVKPGMQVKKLFWTPFRLDSAKDTVWDAIDREGAAIDTAELELLFAEEPKGLSKPQAQEQPKVPAIKKVRVLQEQRRRQICVMLARIQGPTAETMEAVRNMDSGKLDKDQVELLLLNLPQSEELQLLRKAAKEQTIDEFNVWDTAEEFLLALIEVPRFNLRLQVWDFENSFQECLDAIAKADKDVARGCSSMLTSERIRHLLAVTLFAGNHLNGGTPRGRADGFAIDSLSQMRMLKMSHGDRPGTLVDFIAMQMEKKYPGELADVFAESGEADQIRAAARRKLADIDQELTKMRTRGAQMLKALQVANSGEGTETEDAVMVQHREVLAMCNTELDALQVRLHQLKGTYDQLCKWFHMEGREKKATDEFFGIWSSFLQDVDTARKAIQEREKQEALKQRRAERSRSAGALHKLMGDDEDGEDTSPRRPARSGGRAHLRQATREMLRGDAGRATCPKQVEGGEAAQAP
>LinPolCCMP1738323640_rbh_TGME49_206430
XRQCSKPLRMKDKLFTLGDQEHLAVHGHHVVSTSPSASQQPRHASESPSTQSDLSDAKHGTSALQPCGAIPLDATSYPQQDDLRAATSSCSPPAMEKPSNGVEVQQMHRMFKVFECDVHHTESFPEPYGSAERTGLERHGESAWLPASVAVNESDQSESSADELASQETVSPVHTGLRPQTCDRLRGQDAKQHSPEWPCEVARGEPASPTGCSQTHSSTSSSWEDERLCWHRMPSRDWPTVGISGQSTVAESSCDGEEAPSVTSFVQPSDVTVILGSSRCDQGGCSLSNADDEASCSQAAKQVHWQSSPCFRLDSQAQGHLPAQQPWVAGDGQSQLVSQASSSPFEQRAARLREDQGQTPSEHEGPLPRRSSATSPCEGVPMQPQGGQQRRSPELSENSSGALLCPPTGPAEDPVAEMPRLPPRQWASAGPSFTLPGEPAPEASSRPHLRRTRDRPECESPQSSGQSSWKKEAECHEGCEALRPAGQTQVQCHEGHEGRGRSLDHALSDTGYKALWQTAGERHGPPASRAQNRPLDACAAGVQSDAARSQCTWGTSTPQPLPGPPASPHGKEPATTSRGRPHALSPESGGVAGEHGEGLPRAPDGRGGACFESGRCEAVASPTGNWQHHAGDLLAPPTPEPSHGGAHPQGSASARVGDQDQPKDAHVQPRGDAVVEAPSEEXILHLRLPTTAPWGRSPEEQVLGDEWQAGARASGGPRASWTPEDELHNRGGWQSRGGELLAVPASVAGGVSAXASAAACTMVTLGGGAADRRREAPGGXVHPSVPPAATGKHCEPVLEGPSGQGRARRACRPCCQRHGMEKIWESPDVSQMVGSHRGDGQTSVGSLLAIRDDSGSSPRRCGEEAHSLPMQEAKVLVRRGGSQSGDSNESQPPCTGAHAASPSEDPMAADMFQFLRAINMHSIERLQAEVPAACALQDEDCGQGAKCPALLAGQDNGQHYHAIGASVELLMHTLETTPLSNLFREQQSKARKEHEGCKASAEIEKAEGSQRADAVAASRSKGVAVASEQPPDRSCAEGEGPPRATAPCPGSQASLPSSAAAPEEAAGPPRRSQPPAAGAPPRKGCGKAEEGRRCTREGQVRGAAEANVLPRVPLKKLFWNRICLAEGAGPSAVESTVWAKIRTAGASFDAAELEELFAEAPPELAPALDAERPPAAERGPDRPLGTSARGHRPVGRRRKVFEEKRRRQLWFMLALMPELDVLLEALMRMDSCALGPESVDLLLLNLPTPTEASTTRALAAETVLEEDEVWDTPEEFVIRLTAIPEYELRVRVWSFLNSFDAAFARLAAARDDVAEACNFLQGSERIERLLALVLSVGNYLNGGTTRGCADGFDVETLPKLSALKASLPQRRDGGPARAGGCGATLLGFLARQLEREHPGLLQGLYVPGGEAECVRRARRHKASEAREELAAMLGQATDFEQRLARRVAPPDPLADRREGVMECTARLHALNLDFELLHARYKRLSSWFHLETLRPTDEFFGVWDTFFCDLKKAMEAVAKEGGPAGRGARASTAPRARPALLEYQRQRGKSLEATSGTGCRERQRTPRRSMPGKVEPDAASSGLKTEGPLSRTGCX
>LinPolCCMP1738328123_rbh_TGME49_206430
QVCVMLARLPPVEETVAAVAEMDDMRLNKDQVELLLANAPPPEELANLRSAAAEHERGAEAPRWDDAEAFVLRLSEVHSFDLRLQVWAFENSFDERFELFHSAASEVCSACLALRSSPRVQRLLALALAVGNYLNAGTARGRADGFAVEALGQMRTVKALQAGPGATLVDYMVRQLERTRPGDLDGLFAEGGEAAGARRAARHKVADLLLELTAYRAQAEGLARRAKAAAEAALAVAASAWSPXRLFAEAEEEYRRLCAWFHEGTVRAPRPSDEFFGAWDGFFQAVRVSLEGLYGGRTRRRKAPLARPHRPMEQLKKSLNLAXAAAASXPXAEAX
>LinPolCCMP1738329462_rbh_TGME49_206430
PKADPGPEPPKDLEPKKFNWSTNIGARFQASVFSRIFEELSPQESGPDAPAKPPARTRRVKLDLGALTSAFFKKKQESRPEDTAKAASAKKKIAQCLDAKRSQAVEIFLNGCGVTLQHVRACIEDLDEKAMAIEHLGKVIEFFPNSEEVATLKAFQQENDPKVLPWGRAEEFMISLMGLPDFKVRADCCLARGQFRDEFDGVAQDVSTLRSCLSSLVGSNAMPCIFALVMQIGNYLNFGTRQGSQLGFTLDTLQVLVRVEGAGDKSYSLMRFLMDTLEMDKGVRDEALEDLRLCDASSKLDFEESKRRLGELEKAVTRVATAVGAGG
>MonAgi021820_rbh_TGME49_206430
INAEYMGYTVLMAGNFLNSGVYSGNAAGFQLQSLLKLSELRANKPRMNLLHFVAQEIETHNPHLIDKLKKLKYLAEASHYSIEALLNDISTLQNRVRTISNQISIAEQHFQRQMKDFLEMALGEMEVLEMDMRELEDLRMEFANY
>NeoCanLiverpool001849_rbh_TGME49_206430
MPPPPPPPKGKKAPLPKKISKAPPPPGGKSAPEGGEKATPAPSEAKAATPAPSEAKAATPAPSEAKAGPPAGKLTPPKGKTPPPKAGPPPGGVGLSEASGSTAKTAAPPPGSLVASPAPKGAPLPAGKGKAPPAASAAPALGPEASGDGRHATFYSDASRPVGLPRSGMDVVSLEQGGEALRAAGEAAAAKAAMMVQRFNLADLTNVPVASVHGTEPPAFPFAPGAERNPALLTTAIKAEMAMRSSQPTQTEEERRLMLAGSFSSQQRISFKMTPEHQRVAEALTLLRRIEDFRGSVQAGEVQRIRYLLRVGAIEAFSQQRYSDAMLQALHSYLIAKAYYTAYESTPLEGEMVPELLLLAKCCGLSGCPDRGEEFLRELRYIVENTLIFVSTGSNAPGAAAAKASGPGGANRGSPQGPVMKVEKHVLASVVSSLAELCSLYNQPENAKLFYEKYVILTKDVYGADSLAVSDALNTVALYFFRTRQYDQALPLVEQVLDIRKKHLGDFDVAEPNARVADCYANIGLLHRLLGRPAEAFPFVLISLDMRMRIYQTRDTEAVQDMVLALGCLQHQAGHFQEALEAYKEVWAFRNKTLGVTHPDTVNVEMLLRQLEKDFAAQMQEDKQRFVHRDKALPSASAFDLTTRAASQPPLSRRGQRPGDVFYEETYDLSYDEGAKKTLVDYVDSSEAVRLLKPSTAATLEEYRHQQTAKGCRYNARGVPFHSVARMRALYGEEWRSMMVPSVAILPYVDVEVTGPDTLKLAECFQFQEALSVERPTLPVVNVPQIERGEAMLENGRPHMVVNPDAADLLTQWGVALPEVDENGKVVNRDPKFREDEGFRLFLPLVDPSTNQPFVGFFGEPVMVPNPAVYHTVIAPAILRYARKQAALAQREKSKLAGGQAKTSSLESGMKVAPGVVVAKLKFAKPSPAGKLAKAKPPVEKKAAEAKAETPDLRRTDSKAKAPTEPKTPTEPKMSTEPKTPKDPAPAPSLAKKKSAETPGKGKSPFGSKASSTSSRSGDLKGIPAAPPSAKDGESSSSESESDSDVSEKKSTASASSETAKAPVKKAAAGFPPPKPAAGLAKPKGLLGGGPGKFDASAYKAKVKGVGPLGKKLTFRPVPQHKAVLPATLRYLGETRDSLVCEAPRQREKMREEIGATSTQRSGEAAAEAAQESGRPDGAGERGTDAAKEEYPAPPQTEAKRAEIVPREADGPPASAGASASLRAPPGKQAQSRVTERQEQGDTVAKSQEEKPVHLSAETPDAPCREGETGEDMQAASSFFRRHPPSPPRSSAASVGREPDFPRQPPRSESQADPDAPCGAPALGKEESSPEGERREREKSERERTKDDFKNLLLKKQQEHMSVTLMRLQQERDGRASQSVNSCSISAEMSRSLETEKGDNFPRLSQRESPGAEWASSLGFPGMHRLSAVLTASRFPGDDMWRSETATGTKTEAESEPGRLRGGRTERPNDQGSRQRECLASPRSDQSAGTNPMRRQLDPQQTTETAGTEQLASRRGWASSRLASPDLFLAPGSSPRAPCDSESPLLSLDSSEHTESDLFPPRSSRAVSFRQPGGRRGLVAPSSSAFGSSGVVPDASVVPQSLEPVSSRRRRETEGESDSPAAAPIPESPDFLRMPFLTGMGAASAGLFSPPASSTASSRGSGERGGGEISWSGRSEKAVEGVLAAARAFAALRNSAHAGQRGEVRRRDWETGKTVASVFPEIEARKGRPEIREAVDVFSLSSEDLASKPRVSEEEQVYGDAPGEPWDVDWRYIGAERESERRRRGRQKPGGPDERPGHHGEAGDASCIQRETRQCVTGSTGREPEGQRRGAEQSSSPVRGSSRKVKDKKRPTRRAALRRASRATRDALFPISNDEEMRNRLKERRKRGNPSGGRANEEHLDEAELSVSDFHEERGVGRESEIQADTDQEVWGEEDGEEAELLSAQEGATDPLELPGEGNSADGGAPLVSYPARGTAREDHPFLPRSSSPSPARSTANGSARFPSRSESSPSRRPSAMPTSRFLRPVFVSPSASSRSSAYPSSPARPRQLSKSRNTRRTTRNWGRRERERAKKARGDNPVNGGRREARAERDTGGRLVNRGRDSSEGHEASEVAETEWDVDASDVEEDASGSDGRRAVFSPETFHGASLPFWDGETEKTESCFSSVSGSALFPSNRPQRGSGDRFGSDEDERTILSASSRSSSVSSRSFACGDDSCEGAAERGARVGDSPVLFLPAVSSVGLSLSASPTVTEGELDGESPGCSEPSLGPPLFAPPEAEHARPLPSPGFRKRLFGRRESGVSERDSHGDTPSEGSWSPASAGVRSHVPDESCGSNASSPSSGALRGRVSLGSLRAAFLKSPSKSSNEDHPSPAPRESSSGIRPLASLARRLSGAASRLAHSSHHAGESEEPSARQETPGGANARESGRAGLVATCRGDMETQTDFSVGALGLGTIAQTVVRDEKRNGEGERQLQRASLRRFSFTSLMKKDLRRPGRTVSDSTVTATNGEGKASRLGALFHRRSKDGTGQGDLGEGREPEAGGEEREREEAQIADAGLGRNLGNIDKGPEGGAEATEADDKASENAGGEERHPNEQARLSGFAPLLEIPRRSSDCETPPRERPEAPPETSQVDGSTREGEGNLPGPEENSQPLSEADSASGKEQRAAERGDAGRETEEDGGRRGSPKETLSLGNVSHSSVDCAANHHGEAEGEAEGHGDCGSPPSETPAQACSDDREDDPEREEEEPGQGVETAERKEEEPGQGVETAEREEERAASPLSCVSLASSQLASGASDSSPARRRLCSSRGARHGFWILSRRLRKTDNPSSPSSAHGCVASPSASLQHPISTEGATGPRASGRGEALEVQLSRDEGATEIPRRCVETAPVTRANSATGRFSPSFRSLLSLRLSVREELTRRRKSTSSVAPSETGQSEGVHAVSAGQDAAKDQPHTLEVFPSFCSSAEGCRSASDQLSGLARKEETEERSLSSDSRVSSAAEAVEPREVATRRRVSLFRRNPTKEGRGKEVRGKRGLRRSSYSRGFRGLRGRAAAHRDASSGDGAPDDSADGPGVAQRDRPESEAAEACTAGSDSGKERGGRMRRLSTFLRLTTNSKTENGSKETLARRRVASLPPLPPPAHGPPVSPFGLGAAARKGMSRLRRRSSQSTALEEEKLQERNQPVTLCRHSFSRDPRDSAGHQSSSLHACERGEGGWPRERQDRSPAVKTRNGEERDENPRREAACAGEDEHTETDGREGSSSEESDEETSAQEWVEGSSDEGEDTVLPEEEDESGEDGEREGRGEDKAEVAFAKRQTTGLRSGVTAPHRPCPSAEDAAAPRAERLKTGLVGSESGAPEWDTSDWSVGESSSDEEVERPWQDGPSSSSDEEKQGKVEDEKEEEKEAEEKEGEEKEGEEKEGEESQTQESPTPERFRNAGVCLDEMLRLTATPPYQRESSIEISELYQRQWKSLRTLETAGAFPRQLRQNAGASQQTLAASRRVGRHLGNRLSVAKKAPLGKAVELSRASSHSPRAPCSSSSPVRQSCGSVPRAFRVSSAPSVSPLPIRPEPCGRVRLLFGGAPVSFCVSAGPPRFLTQPVHALPPKGPKGGPPKKGKAAGWAPPPPRPPPGEDEGTQMVEGRSVLKQGIFKKPEAAPKKDLPPKEVKALEKASQAEAGKVETAKKAGPPLEKVAVKSVPKPSPAGPPKIAAKTSATKEEAKTPAAKEEPKTPAAKEEAKAAPVAKEEAKAKAALESRKKGDGFAPVKLPLGKPPPPPKTPKMKIVIGQTGKATVLDAKASSEDLDYDGIEPSFVPPYMGVPPVPRDVLSKITKLKPGTEKDPQLGEVPVVILMDDNNVELARLPWQVDISSFSLAQSSMSILVARRLGLLARRLDEDKKEDDTRNWLTGEGLKKFGLSMQKEKPTFGDTSLLLGMGLAALPAALAQKKPEPPKKEEAKPKEEPKKEAPKKGPPGGKGGKGPPGKGPPKAKGKGPKKKGEGGLKVGKKDEGKTKRFFWDPIFEDEIPGTIFMKKPTLQLKLQDVEETFAKVVAKKKAETKKPKIIQLLPDSKRAYNMNIALSKFNNYSYQQLREAIIDLDPKILTIEATETLLNFVPTGEENQVVKEYINSGGDLKLVDRPEQFVAAMLGVPLMKQRLEAHAFALNFREAYSDAYTPLENMADACDAIDDSQNLKVVLFAILELGNALNEGDPQRGSASGFKPTTLAKLQEIRTTTKPVRTMLQYICDIIWEQQPTALNIYEDLKICDKAQRVDMQGIEGRISNLKAGLTKVKNTLEAAKKGNESTGVMGDRDPLRKIMDEFLIEAEPKIKQLDDFLVQVQSQFLQTCHYSGYPDKDVKKIKPDELFKQVAGFARQVDAIRKQKQEIADRELKRKEAEAKRAGKGIKTTAIRKLRGK
>NepSpe009569_rbh_TGME49_206430
LECHYYALQFREQYETSFVPLEKVSEAHESLQSCSNLIALFFVILDLGNKLNEGDPQRSGADGFKLTTLTKLADMKTTVKPIRSAIQYICDVVWEQHPEILNLAEDLKALEHAQRVDLQFIEGNISKLKQGLNKIKSTIQSANK
>NepSpe013160_rbh_TGME49_206430
VFAKAVAVKKVEKKKPKVVQVLPDSKRSYNMNIALARFNNYTFQELREAIIDINPRILTADATETLLNFVPNPEETAAVKDYIDSGGDLS*
>NepSpe014581_rbh_TGME49_206430
IAFDISYLPKLKDTKDTDNKISMLHFLADLLYEQKDKKYKDVYGFIDDLRHTEKAHRVSEETIVKNIAAMKKAIAAVEKDSKTFPQSDKDNFGAVLTEFLAKVKDEFTLLEDMYDNMVNLYKDVSAFFSFDTKKYNMEQFLSDVNTFREDYLRAVKENLQRKELEEKQKRAKLAKEKAQKEKEERKKRKAGMVDLNTDDDQEGVMDSLLEALSSGQAFKKEGRRRTPRGDKGNRRMLDRSRSRNLIQGQSPNISVLSEDINIDSPKAEPPANQPQAGAGRRRVRPANAGPSAAELLE
>NepSpe015374_rbh_TGME49_206430
MLKVIEVSSASVQKSELQHMRTELRSKAIVCYQDHLYTEALLMAFYSYQLAKMYYIEMFGLGIQGEMAIELLLMAKCYSLTNAQNDGGVYLKELQFFVENSILDYSKSRESEQKPDESQTYTSRPSLKCEPHVLISVVHILADLFYSYGDEDKAEFFYEKYVVLHREIYGKDSIETSVALSQAALFFVKMRSYLKALPLALEV
>NepSpe028827_rbh_TGME49_206430
PDLKDMLLKSKDNELAKVDQFMLELCLIPRITIRLEVLYTIRELPLQMENLKPEIDAALDACQLLSASKSFESVLTYVLAVTNAINSTNNKGTVQGIRINTLQKTYATRTNDRRRTLLNVIVSEIKRLESSLLSLPEDLSKLTKIQLYSTKALLAEIDILRKDVLKCKKNCEILKRKKNKPTAQEIEFCKEAEATLTGYDNEISAMNELCNDTKKVFAKLLVKFGEPPETESQ
>NepSpe040714_rbh_TGME49_206430
KVESKKPKVVQLLPDSKRAYNMNIAMAKFNNLTFQELREAIIDINPKILTVDATETLLNFVPNPEETAAIKQYIDSGGDLSLVDR
>NepSpe047127_rbh_TGME49_206430
VVLSLLDRPEQFVAAMMGLPLMKQRLESHFYALQFHEQYESASVPLEKIAESCDTLSDCPNLSTLLFAVLDLGNKLNEGDAQRGGADGFKVSTLAKLNDLKTTTKPIRTATQYICDVLWEQKPETLTVAEELRALEQAQKVDLSLVEANIQKLKA
>NepSpe054308_rbh_TGME49_206430
LQECKNLSYIFFIILDLGNELNQGDPMRSGANGFKLSTLPKLADMKTTIRPIRSLIQYICDIVWEQHPEVLEMGSDLKALEH
>NepSpe056250_rbh_TGME49_206430
KHILITMVHILANLFFEYNDENTAELFYEKYVALIREIYGSESLHTSIALSQAALFLIKGRNYLKALPLCLEVLEIRKKLLGDRNAHKNYELMVEAYCNVGLLLRLLG
>NepSpe057545_rbh_TGME49_206430
IGMIPTDEEIQMIQDAMQNSPDVPLGSAEQFLLTLSSISELSARLHMWSFMMDYETLEQEVVEPLSDLKDGIKQMRDSKTLKNILTLLRSIGNFLNNTSAAGFDICYLSKVPEVKDTVHKHSLLHHLANMMLDFFPDSSELYSDLSAITRCSRVDFDMISETIGNLERRCKEAW
>NepSpe071784_rbh_TGME49_206430
KRSQSIDIFIASLHVEMSDIQSAILSFDSFTVDFENIKAIYSLRPSMDEIDMIHAHLKAQRKKNEDERQPLAKAEQFIYNLTEVPSYEERMFCFLYTMDFNEDINDVRKLINQISNGCKAVKADSTLDIIHLILNIGNFLNGGNRSRGGASGFQLEILPKLKDLKGVGNVTLLAYIARFHLQNNDKDTPYADRKCPVPQYQTVLEASYVVLEDIRNNIRTIENKLKQCESKAKIVLKTGKHEKPFKSIMREFLEKAHEELDKETENADLAVKSFENIVDFYSFKSENREKAVDPKMFFDIWRNFCKDFYKTWKEEQKRLVNIEKDLARQKVEEIRMKHQQSLVIPPPNNSSAKKSLKERLAIGREKRLAMSKSVSSSSLPNPAI*
>NepSpe071827_rbh_TGME49_206430
ENSNLSTIFFTILDLGNKLNEGDPQRGGADGFKISTLAKLPDMKTTVKPIRSAVQYICDLIWEQNPETLNISEDLKALEQAQKVDLSYL
>NepSpe090238_rbh_TGME49_206430
AASHEFQKELSGEIRKLPIVNVPKMEKGQVVYKEAQPQMVVSEEAKDLLGEWQLAPPDITFDGELIDIEKNIPPGVQLVSDRPYKQNYSIVDFLVFTYEQNYSIVDILVITYKQNYSIFDILVFTYKENYSIVDI
>NepSpe090308_rbh_TGME49_206430
LNEGDSQRSGADGFKISTLAKLPDMKTTVKPIRSAIQYICDLVWEQGPEVLNVADALKSLEQAQRVDMSYIEGNIQKLKGGLSKMKTTIQAATRANETAGIMNDVDPFPEIMDELVDEIEMKITSLEEYYKDVCV
>NepSpe094101_rbh_TGME49_206430
MAASLEFQTALEEQYKKLPVVNVPKMERGHAILVDSQPQMTVSRQACQLLEEWNISTPEITSDGKVINTDKTLPSSIDMVSSNQLFKLNCKKNFDLKMC*
>NepSpe113740_rbh_TGME49_206430
MSRINHYDQRLQALFYKKKFHERMSETKPKVEAVLEVSRELHDSKCLKKLLEIVLAFGNYMNRGQRGNAHGFKLSSLSKIVDTKSSSDRNITLLHYLLGVLEKNAPSVLNLPQDIAHVGEAAKVSFTELEKEISILRLGLNNLKKELEFQTLRLNAGESDPDDRFVHVITDFVTVASLGFSEVEELGKDSREMYAKVVELFGEDSKSVQPDEFFGIFTEFLEMFESAKQDNDKLRKKKEAEEKRRLIEEKRELDRQKRRAAARKKEGVDAQGEFDDLVTALKS
>NepSpe115339_rbh_TGME49_206430
EEVVGTVFKKSSPVDFDLGEIEEVFAKVSAAKKVESKKPKVVQLLTDSKRAYNMNIAIAKFNQYTFQELREAIIDINPKILTQDATESLLNFVPTPEETEVVKNYIDSGGDLSLVDRPEQFVASMMGVPLMKQRLECHY
>NepSpe117570_rbh_TGME49_206430
AYNMNIAMSKFNNYTFQELREAIIDINPKILTPDATETLLNFVPTPEETAVIKEYIDSGGDLSLVDRPEQFVASMMGVPLMKQRLESHFYALNFREQYESAYQPLEKVSDGCEGILDNKI*
>NepSpe120493_rbh_TGME49_206430
QDLKQSEIAEAKKKEAPKSPETTQKKAAGGPKASKGPPKGPPKTGKGPTGKGPKAKGAKAEKDEGKTKRFFWDPLFGDDTNGTVFKNSRHKKFELGDIEEVFAKVSPVKKVESKKPKVVQLLPDSKRAYNMNIAISKFNQYTFQELREAIIDINPKILTPDATETLLNFVPSPEETA
>NocSci022450_rbh_TGME49_206430
XKGGPPGKGGAPGAPAGKGKSSGGKGKASGAQPTRTAVKPSVPMKTLEWSRFLMGHQIKQGETLWDLVDDDDGELLPVLELVGGFSRIPPKVSQSGEKEVQEKEVVRELKVITGSERLPAEITAKNMPHIDKLVRGIMEMDESSMPVQFEDVVRYFCIDAERLGQLKAMMVASPGTPLGLVEEYIIATSNIPACQIRLRSWDYMKKLPEQIESYKANLIKFERVAEFFRHSKELPKLCSMVLAFGNFLNGGNPRLGQADGFNIETLNALAGIKDPKGNDIRQLIFKTFFKRHPEDAAQLLEELSTAFLGVVSRAIVKTKKRCGQCGGDVKGGDGETAKFSKSVRVNVEDFEQQVSGLRTEFATRHAEFKQGVGLIEDPADVFKMTMPAQFKEADNSIIELEEKKASVQNMFNEVLTWFNAKEMKNEKGLKQPTMSEDFIMMWDNFIIPGDRIDLFDDRTKNGTLVPALCRNRPLNIEILSTVWGLIEPVKPAESMRGKKHEEVSSTKRKSQRTRTSRARRTIVRGRRSGLH
>NocSci030825_rbh_TGME49_206430
RDLKANQIRQAIFNLDADVLTAEVTERLLACDSKTQQHTVLPTPEETMAARDHVASGQSNSVLDEASTFIVAVHDLPLLADRLTLHQFLLSYHNHLEELQTCTAVLNRALTQVKASERFAAVMVTILKVGNVLNVGTERGNAGGFRVESLAQLPLLKGQSEKQSTLSLVDFLVTTILDQRPELLKVSDDLPDVPLASRTVLESVECSLKQITDQATKFISLCAGDQTAQREPACQDEGLQKSLPALNEALTSAKELQARVDEVKRMFSDLTSFFGEQRRQQSDQIPVNQWMGFVNTFIQSLKKAEAAHFASVLARKQQEVLAARGSLARQRRMKVRRASMHLIGRFTNTTKRRSSSRLPNRQTSNSSPVEASQTSRSRSSLVPQSPMGADQAVGATDGAEQSLVPRGSKSSMGSDSPGITEVDKRPNTLEVPRGARTANSVSRQKNSVLKARRPSIRIAVRRMPTFSEEAFVSAKGASAASETQEPEGLVEEEGSCEEPALRVRARAQTAPALPVVR
>NocSci033368_rbh_TGME49_206430
TRGLELFDLGGDPYRGSGRKSGELIVEEDDRQRDRTGVERRNLQLSWAEDGTSDWCPAQSSALTTQKSPAVASDRAQFTPVEGDSMDFHLPESALEDGRRSSMSSDGTGGRERSSTNFSRRSGRMSVCFDHGELEPGADPLPRPLSMLRRNSIDGCSVHSSPPDSATSTQSDLAKRATLELLTESGALKERHSAPMELCPGLGLIREVLMGKGAKGQGNDALAGSPKLGGRMSFPGVGRMSAPGAGSGGDVRDVGSPVLAPLCLPVALAEVVPAQPSQVSSRRQPLSGRQMLSARQNSPSQSKAKTPRKASSSPSQKEKAPPKEKGKGDSTPKKGKGKAPPPPAKAKGKGDPPEIKGKGKGKGAKQXXXXXXXXXXXXXXXXXGKGAKQEPRKPDIVPKVPLKKLFWQPISLSGGAELPNVWEKIHLEGAKFDTGELEAMFAEAPLTNKVKEAETERKSRKSPVLVKKRIFDETRRRQIWFMLALMPDRGTLPEAVYTLNAGMLAPEKVDLLLSNLPTPAEEAMVKTAASATLGENEIWDIPEDFMMMLIAIPDYSLRINMWGFFNSFEIVYARLASAEVDIREASDFLRDSERIERLLALTLFVGNYLNGGTVRGRADGFDIDTLCKLRKLRASQKETEGTLLDFIVGQMEKDSPGLLMLMYESCMEFESMQRAKKHNLNELEGELQELLGQAEGYVKKVAALKLEDDNQLXXXXXXXXXXLALKLEDDDQLLVRNEQIQEQVQVVRLLGVSFGELKTRYLNLCQWFHVDVDKAKTTDEFFGIWHTFLSDVKVCVDASMRARRKRPRTLQRRSTIHNLAQLKDDLAPESEQKEPSVRAASQLRRRTTVNDIVAARVSEPVAVRAKEKEAVNERGETVEKGILVSFTSPGNVAPSRATARIDTTTTAGDGAVCDSDSEFFGRKPVFERMGSWNLESSV
>NocSci034151_rbh_TGME49_206430
[truncated: 508,918 more chars]
