# Supplementary material for: Molecular characterization of the conoid complex in Toxoplasma reveals its conservation in all apicomplexans, including Plasmodium species
Source: PLoS Biol. 2021 Mar 11;19(3):e3001081. doi: 10.1371/journal.pbio.3001081 (PMC7951837; doi:10.1371/journal.pbio.3001081)
Supplement: S1 Data — Files are named according to the T. gondii apical protein query. The sequence headers comprise the protein identifiers in our in-house proteome database for the SAR clade (Methods), starting with an abbreviation for the species strain (see S3 Table). The headers furthermore contain either the descriptor “self,” indicating that this sequence is the original T. gondii query, or “rbh,” indicating that it has the original T. gondii query as its best T. gondii hit in a BLASTp search, or “none,” indicating that it has no BLASTp hit in T. gondii (see Methods). For sequences of P. falciparum 3D7, the header also indicates by which P. falciparum IT sequence it was gathered and if it was gathered via reciprocal best BLAST hits (“rbh”) or via unidirectional best BLAST (“bh”). The latter is only the case for the putative orthologue of T. gondii’s TGME49_219070 (see also S4 Table). (GZ) [file pbio.3001081.s005.gz › TGME49_conoid_proteins_putative_orthologs/TGME49_309885.fa]

>BesBesBbGer1003396_none_TGME49_309885
MVSGVDRRVFVSESPAAGAAPAAGVQLSPRARCYMQGREVEEWHSRVTSDVSGLPPAPSRQRPPPFPVTGFTAACASPCPPTVLREDPLSVIHKRVKTRRDPTLTYAVLVPPRLEPDRLLPPCQRFSISQTNRRPSRARRLDGASAPASAWGSRDPRVDLSTVDHVGRHVELLSTAAHTGWQSHGSSQADSRGGRDDAPLAQTRALQLRPLTSLYPPAAEVWAAWRAKRCSRSTAAVAPIPSLPVDRTEAARAFEAPLGGRAVVAGWEPEQTRSGDSLLHSVLSAPPSVAVRATLETAEADAGGGAAGLFLHRQARAGAPADRESLCEGFESPSLPYQPSAVQSHEANARTLPFPWKEASRLRDQALRHDERPLREGQAGASAPGGVFTLRGRPSRPAAETRGRSAESGLASASSYASSRRSVQGHAQACALHPSRGVRGRNQEDVSMVFCTTNGLSSSSSLPSPSSHLLYPAEAASAQGAATAALPSAASPLRPASRLQSERPHSLSPANPGGSAAGDGGFASSSARPRPPSAALPRGATPLLESEAARRAERTWQRHKRLALLERSHARDARALEPSRASADVWRPSLEELAPVAPEGRHTADDTTVDSAPGASAPFGCESPRRATVEHGGQPGFPFLLRRESREAATSAQRGDARGDAGAGDRRSAAGRGVNRLGAGACQRLPPGSCEEPERAESFEKTWNRRGGGQWDSSAETRESAAKKAFGDVHSGGSRGPADAEDKNPFNTFRTAFSSSSPSSSSRAESSFLGSSSRGEDRQPAPGSPLLWPPPCGRGEAPAPPRARPPRRRSSPPLAASHASAPSPSLPWAPAGEASASASSGESSGETPRVAGRRSSVDMECLSPRRALARARRRRAEENEARARAHAGHLRGLVTSELQELQQLELQARLACQRLHEQAEEDYGRLVSLRQRSELLRRELARWTACLSASRAAATDASVASSLESAKDGTGRRRAEGDARDADRERTLELQKLELEVDYLERLFALLTTFHAPQRGGPEDAEKREASDAFWGDDEASEACADRQSRVVALIEAGCCAGLLGEDAACSGPPETCEREPVRRRRPACTRHAEERLHWALGSGGQLERSRGDSPAQPCAAPPHAQLRAGSCPRRQRHELRRLLCHLRHKCGAAERKCLEKMDENALLCEWRLTTERLEAIVLGRRELYAQVIDQLGMTLEDRDVLLYRDAHLSLLFSSPLEQQEGSPRTLSRQLPLESSLSSSACPPSCAFPFWLPSVEHPRAWSPRTTSAPPFSSSSFSAVPFAPSFASESSASSCACPASSASRASSAASPRRSPPPVGPPRPAVCTAAASRSPLSAESFERRKLLAYLGPVTFSSPFQPQTQTREPAAKGGRPEWARAGSGARHRPPAAPQTIDHSLRLRALRLPVETAEQVLAPPEPTQHAFAPVALQASRPCGRGSPLLQVYLHRADGGVEETNAFPSERGEPAKPSAAQATTALRVDAGSAPAGRAISPERARLGDSADPANLCREERPSDPGDSDAESARRNLSLVAFSQALRELERDAEEDSCVRPLDLRAHWEKRERAERRNGGTTASCLSRLSTERETELLQAARRWAEKSRNLLAGRVERYDRMVHRVQICKRILDAWKCAPATLDEALAGLLARYAPSPLFHFDPLLAHAPMPPQTSGFRGADEDRTWNEERESDAESSEPGKSEAEDAEGEEVEEAESEDAEEEEERSQGRGARRRVDSPGKGKGRERSLQEKERQRGCGGETGGACGPPHRGAGAEASPQAQKTASPAAAGVPRQQAPAGGAAALRGARGGREMGRGRGDDGESRPADEYPSAETQKEGERNTPDRGAETAFRGDRAGQTVAARPEKQEAEQAASHKRREAAAHEELEEESGLLVTREGMCEGAAGERGASSRFALNEGRGDEGSIQSPEGGAETCRRLGRGHACDSGLASIFAKEPVCFRTSSSAVSLASCCFHPPRCFASACMGDTGGFEVVVPQTQPAKSRHDLAAFSSSFRDAVEAADCAREDARLQGAGKADPTREKAPERRVESAAGAGDDPPRNAPEDTAYDRQDARALDVVEAEEEERPAQRGDKGRVLRVKPHRNDAGEALPVSAYASPEKRRRLLPSCLHEPQTTTSLFLRSSVLRGAAPARRREAAAAPLPHETKAQAAASEEAGAQSERGGRERKKLSDRVRWKEGRWQGHGGAEARRDRDCAEVALHLRASREAGGTKEGAEPRAQRHSEGEVNAQHGTFGAGSAKSPQNKNDGAGRQEGTSESAGAAHGGMPTQGQGGAEEMQKRRRGETEDPAPRRASPGRPATRGLGTLTETSGGSEMRTGEETESRRARGSQAASSSASREKSAGGEAGDTGSCVSGSAIRSRGSSSRPRSVVPPLFPEDESLSFGVSEPWIHASGPSQSPSGPLRPWGDSGAAPVCANQLPPAASSPLAAPGEAAGDPRASRTFQPRASPLAPSPAPVWAAVGAEGHAEAQRSARKADTKETHAPDASAVGRGDRLGAAAGPGPVGTRRAAAGEAPQEAGAGARRAEEAGGGCSGAEGASVSRRKEDKAAQQREEKAARRGSEGVEGDPRREGGNGRGQASQCPRRSTQLSGDSAPGDAGATREADAGGGEATERGKQGSAPEANETDLPLRAECREYGRGAEERMREQLASKTTEERRQPDPRSAEEPDAPGASRNGARVVAATGEKEGIGQKTEDRRGEAGRLTPSGSPESAEASLRNGDEAARGDKRHPKAPESTGAGASSADQAAPRRGTASGPEPPLPRGEGLSAAGARRHSWQGTRLSQQETPCERSVGTDSRDALRRRVKKKKVKTRKEQRDRAT
>HamHamHH34004889_rbh_TGME49_309885
MECFPSFSSPAPDPLAFLQKRVKKRESGAATYFALLPPRLDADNLLPTCQRFTLPRRTRRFSGAPQQEGQASGFCSRGGPRGNSQVGSSVSNSGSTTDSNAACGQADGLCMSRLQTEWNNVEGNPVYTPRLRPLPSVYPPPEDVWAKWRSERENALIQKKSACSGHTATVCQKSLVEPTRSVQTPKPHGPQGHLTFLPAKGAPSFHDFPFYESNDRNPACETHFHEHSTRAFPDTEELCRARRGHRMAREFSRQWLENGLSVRLSSVGKQLYRRSMGCGVEAGLPVEEESSSDDNSSLLDGKCRELSESTGQDLSEMFTHTSALSSSCSGLAYSEDPPVARQSLPPHSPHSKERAEEFLALSTANGRAFSDFPVSNPSVLARCGAHARGNPFRDRAIWAAAGSVSCPGWNACSARVSSFLTNPRAAVSAREERLQARAENNVSLFSDHEEKNQRPLSSAARIRAASIWQAHKRRVLLARQRVEPLQFPLEKDSGEVARVSTSCGDSLQPALERFLPNGEATERLKALKVNRRDRNVLASLGSWYKMRDEKMEVHEPFYSSHRTREITTRDTQDAESEREEDNFVPQTWTHFVREPTHSHSPCRVTKTSKQDKDETRLTEKNCIVIRGRKPRTQDRQKGYFNALHPRYPSRYLLSSHPVHASPLCPVGTGHSPESTSSRQRLSGRHFPLSVSSSPLDFRFLSSVGHSAFQPPALRSSSALQRTEAEARSRRFLPSSHRFRNGGEARGGEEGEGETPEGMRGESVEVGASSAFRSLSREAAHTPVASAKHQTKVRGKREEPGFPVDEQLDNGGCRSRHRDNRGSSVTPTSSRSVSESRCAWRRRRRTLRHVLQQQRETYEAEDGRSIELGEKTSLPELQRVMEKVQRKAGELGRRDQAASSLPLAFVKPRLSSPPVNAGYRWRSASSVHAPSVQKRRLLAYVGPVTFSSPWKSHLGEGKRCAGSEEKKIEKPVTGRGVVQLDHFFRLRSLRLPVETAEQILRSPEETCGSWASLGMHKPLCGHSNAKEDFICSEERWRTSLARGDTSINREEIPMFCDGIQVKKGEESHAEENLVHRHQPHEEVRRVRKEPEDSDEDRTRMELNLRSFSHALRELAGELPSPEPPVSHGDRPHPEKGGDRQEEDEQRELSSATRNEAAAGRKDYSDEANSACAGPNSNALLGFRPRGHMRPETQNRSSQESRILRDGFRGATIFDQTRQNRFQHFIEPVRTEQRGHSWRQTVAAATPLSGAYRLEVSGVLGAIRSPCAFAERLSPNTEVSSRSSPCRTCLDGTRQELSGRVTGTQLATRTRTESFGRRAESRRDKREDEETCGEKEETDAWMEAEKDERKIRGFDARDNRGQGRQDLTGSGEEEGTGGEETRRGQRGGVSICSSNASHVKTSLQAITSDVLFLSSYDSLSSCLSTCDCAASTAGDRETQAPVRNRVTSRGDGEVAVLNSLDWPGGREEVASTRGDGGQRKEGTENKGRGEPGEREGNEVEGERENMFVLLGERQRHCASERSHASASPEKKRRLLPPPAFLG
>NeoCanLiverpool005465_rbh_TGME49_309885
MKATSLPHCTTNGTAASVLSVSSHPSVLPPLVAYAREHACRDEAVWAGGRSLSHPVWTVLPSAAHASLRRSPGRRVSPPGEGPPGRAESDLPPLVSHAAEKHHRSAPPSESEAVSLDRQMTARGDASGLPSECRDTLCAPPVATRGRLRGGEETTEAQKRADRVYRGVREEPPGWQRWELETRAASPGRRADQANEGDRQVVALARAEILLRGLTRHSLLCEFLTTGRKEQPRPWKTVRDAGVRLSRDEEDSAPRPFSLASLRSNAEQDCLELRRLQIRPNFPDRLRDVLPSCHGNQQWGDLQGGEEEESAEGRDGLEVLETRRPSGGFSPEAVSTGYTGERHQIAPGPEREGPEAEPQSAEDGRRRWNQASGSSSLASTSSSSPRSRQPQPPSSLRRRTLRRVLQRLKNPCGAADGSCIEQGETTAMPDWQLATEHLTAALGTQALDAPPRRKAGASPASQLPPAASPCLTPSFPALPRSASAPPASGSHPYAHRSSAALASRPSCRSPACTEPLRSYPPLGAPPQRLVPSFSLVSSARRRLMAYLGPVTCSSPWKPLCASGKSVKGTAKGPMEKPRVQRRVARQELDHFFRLRSIRLPVETAEQVLRHPKEIPGSWASLETPASRPCGRGALPREYALPTSEGWETSTAPQDRRSEEGKREEARRLGGRDVPQGDERGENAHAKEGLAHAAEPHEGAREAREEHPDTDDKERIRMESSLKAFAHALRELAGDPGAAEIQGDERPRALDGVCLSREQDEKDENARNHFLSSPSSEKELRREARSGAEEGIRALSRRIENWGLILTSSTRDSWTPGR
>ToxGonME49005278_self_TGME49_309885
MYPPPEDVWAKWRSERENALIQKRSACSGHTATVCQKYLVEPTRGVQTPKPQDPRGHLTFLPAKGAPPFRNFPFDESNVNNPAYHEGENHRPPSSAARIRTATIWEAHKQRALLTRQKVEPLQFSLKKDSGEVTRVSTSCGESHQPALERFLPNGEATQPPKALKVDRRDRNVLESLASWYKMRYEKMEVHEPFYSSHRASEFANRDAEDAESEREENNFLPQTWADFVREPTPSHSPCRVTEASVGHSAFRPPASPRSSALKRTEAEARSRAFLPSSRRIRNGGEARGADKGEGDTPEGMRGESVEVGASSAFRGLSREAAHDPVAYEKQQTKKSRGTGETISGRDGSRQVCTVSGELWHFPVSRQSSFSPGPRLLETEGRRHSSLSVTPLSRCCFTFPCTSPAVWKRRLLAYVGPVTFSSPWKSHFEKKSGSGIEEKKIEKPVTGQGAVQLDHFFRLRSLRLPVDTAEQILRSPEETCDSWASLSMHIPLCLHSNPKDIFIRSKKRWRTSLAQGDMNGNREEIHKFRNGIRVEKGEESHAEENLVHRHQPNEKVYRVRIEPEDSDEDRTRMELNLRSFSHALRELAGELPSPKTSVSRGEKPHAEKGGQEEEDEQRESSSATRNEAVAGRKDYSDEANSACDGPNSKALLRIKPTSHMRPETQTRTSQESWILRYGFRGAMSLDQTRQNHFHHLVEPVRTEQRGHSWRQRVAVASPLSGARRLEVSGILGALRSPCAFEGRLSPNTEVSSRSSPCRTCLEGTKQDRSGRAMGTQLATSTRTESFRRRAESRRDKREDEETCGEREETDAWVENEKDKGKMRGFGAGDNRDQGRQNLAGSGEEEGTGGEETRRDRRRDVSICRSNASHAKTYLQATSDFLLLSSYESLSSCLSTFDCAPSTAGDIGAQTPGKNRVTSRGDGGAAVLDSLDWPVGSEEVACTRGDGRQRKEGTENKSRGEPGEREGDEAEGDGESMSVLLGERQRHCASERSDASASPEKKRRLLPLPAFLR
>AleTarCCMP1771000092_none_TGME49_309885
XWRMAGMVLRSRPAALDGSAMKLPVELRQVAQVQACPSQIITSNAPAGAVTPGSTITPSCMSPQSSGSSARSSFFTAHSNSISCISPRGSMELRRTLTTLQPAPGFTPHNGTTVTSSTLAGSPRASLVRTHTSPALPSPTADAAGTVAPLLQRTVSGSAGPTITTTTTVGVPMPSPNAAVTPASILRKYGPSPGMPYPPGMGFTPAAAKVGALQRKISFGLTTGPPPEEGALVRRTSVASVAEEEGAIPRDMLLFYRWDATGLAGEGLSAEQAGFLLPQPGWLRAQKHAAPARPSAPQAEAPAPAAAPPLQHRSTARGGGGQRKVQQQQQQQYPQAQQHQQGWQQAGNNQEWWSTQEWRQWSAPQQQQQQQQQ
>CerFusPA161109063727_none_TGME49_309885
MPPTPLSRNADLSAYLKELRSQADGGFGQALQRCIGIVSKARSVINPCRVSLLKDFGDGYISKRVQGHFIAADIFPQVDGNSGLDDEVEVRVRVELDNIIASNRLGEQTLKGAMLRAVQQTRQGLEAFRPLDDPRDVGLLRCCPPELFGHLTAVVKKGGKRKNSSAPSRCRKRQPCAIQVASQLGEQGSGTSSMFVQEAAETMTPACTDVAALALAEATVAATSGADGASVGLLTTPRHDSKVFQEGTSPLPLGSNEFIDVGDDQESGQEQRMDTKPGICQHPSLTPAKEARACRPFSGGWAIMIALFMQRNKPQTKAELAALSAEHGLCREPLVKLQSTVGREGMWYEPWSSCTRLRQVGWVVKSGRSLFMLTEAGQAEGSRYMQQWQQLRMQKGADAVEINPRANTLGACIAAQRQQQQQQQQQHEQQRIAAQRQQQQQQKQEQQPWQPLQPQCHVQQALKPKHGEDYCAGTAPCSTSPSEQAMVEEPTGIALPLQQHLQQIVPFAKDSIAEGIVSPKKRGGRGRGGGRGRGGGRGRMPAAAAITATETLPGCAETQEGACKQSEGFSVLVDVREQPVIRASLGRLLASSTELQVPGIDYSFGRQIEGRWRLANVLLERKTVYDFHATLSCQRAAFQARVHKSLQNVGFRVAVILEGTNELKQHPEQSRLLEAAYASEVDVLTTASLTDTAELLASMSAGPLSLHGDWAVDSLQTLLRPLYRADPTETFISALCALGVARSTADSLARGYGELHLLLEQLPGPGRDAETAAMDLASYGGITLFQAGKVLRAMGVDSAPLLKKRRMRPDTHIPQPWEQPQAWHWGPDDLGKAPEQQQQQPQPDQRNEEDGQRDADCLQSQANEPHAAVEEVSVEVGPAVDRSLVRCLKTLIPKVVERRDLGQGLLHVCKGPIGARGKPAYTFGATAATAQSLVPGRHWLLMPGSDDWRNVARARAQAYAQHGVVSSICISPAQAARHVAACAMAHAPKEQASAEDSRCGSSMVNSRGATGLENVICLARTGAGAIPLPTAKELIRRLGCKSLYQMMQKLRQEPESYLRELAVRDFGSERAAAVRSLLLGL
>CerFusPA161109068858_none_TGME49_309885
XSPSVSGVVVDGHLIFVARSIVTENPVRVAHLPQDAALSIAVLNAGAKACTGPLVGPAPLSTGPLPLAVMRTNATTPPDEEGLPPHSLTWLGWFPLTPSAGGPVAVSSARLCLSVLFEGAALLAPCRQQQHQQQQQQQQQQQQQPLQQQKQQDSSSNNSSSSTSSVQRRCLHCPHFRILQQAQASGLQIRGTLSGHGSMKAHGLAIVRSPSAGQTFGTDASWQPATKPSSATMARQRQQAPKSCTTKEARQPATEPPAAEGGSGDAANALPGRARLQSETYQPLQIREGCKSLPRAHSCKSFPEHTRAARAVPETPPRRPVAAGTLVRTHAETSSAIVEAELMHSVLGRLYAQLVQAASGGLVQQWAGAFDALVAELMHGGGCRDIAMLAQQEASIEIDLTREIYPSNRVEHMQHTSATL
>CerFusPA161109094880_none_TGME49_309885
XFAASNFQGTCWDVGSLEEGIEINVDNGQVGTSSLMPASSLQWPGICSPLLERRNGEDYPWAIHCRGFSYFSSPHDGALLCSLDSQWHRSTVCELFRVATNCVNLPCTREVVTPETLSAAIRRGQAPLPRGAGELMEVLLAEAGAVSGLLEMVPSSQLTFQMFLAIYTVAVLCLREKLPAGTHQQLFKLRANSQGREGCRDLVSEHFEHVFAMLASTGGTSTAAAAAATGGPQAEGVPVSLRQQRRQQQQQQQQQQEXQKKIGDMKPSHAVLKKTGAAARRHIIALLPQGPLGVADVETSATHHYDYLPTDEPWSRFVVRTPRETPAHGLATDVALWRERQEGWGWQSAWAAVRLANRLEEMLADPAELDGWLDAWIDSLGAERQSMLDGREWISGEQRQIGYRRWRGTQQILTPISGHYRPMWRAALLQRVAEATEKGGPHVPIFQSPDESTEEARRTWNCGAVLSWADIPVSCSLALHLDIGESDDKNGKPARAPSNSSLINLASGGCRVVLNRAILRTPMDAAALGQLSSCNEWYGMSVVQHNVSYAVRPQWLHADLVAVDVLEHRLLPAALQRVAIASQEVHNSSSRSPLRVRLHDAAEAIAEFTYYMFNGALYTRGSAAIAILSHHAMYLSLLRSPEDGERGRLARHRLQALRCLPNWRAHTMPDVEATSSHTAQAYTSYVYWKSFDSASGDPREELLSCLERALVLDAESEERGRQDAHRLQKALRELKSSRPGVG
>CryCohSeligo020637_none_TGME49_309885
QRPIGGGGGAALQSKTSHWRHWLWSGDGFLSKALKLSLETCSKLAAGSPLAHVRRQGLLGFAQVCGAEPAMLVGGEFPKVLAMRLNDDSAFVRASAVQVVSKLAETSPNPTVSELVRAARTRLSDTAPSVRYASLRLVCATAKLEREEDGKLFGELLSRSASEGENYRNHVLKALDNAIFSSGGSSVVERLAILASSADVPKSVFSELFGARRAMLTDARFDMLAKVIIDDHIDRLTQTDTKPESATMIGRVLQSLAELSPDAFEGHLTTLLDWLTAKPDINIGKDHRRLEACKLLKIALPNWVSRGERGEVEHFLQQLQASLLELLEVTDLPLLREAARAYVALACCGGKKRSLDLAEFLDQVEYAMTFLRGNISSSGHDLRQLSIGNQRRLGQSLWFVTTAAAELWEADRKVLSDLNITVESLRQFAAEILKILNRIGLGTSLSMRYCALPCAGFLASAFPALLQSSGGEDPAGESLLKFFSESLRVPELVPRCLEALVDLMSALQAKLDLASTAGQTGPSSQKVPATTKAMTAAAATTAVARRSAAGVDPSRPMQNPNQNQSTLTVALSTLSTLQGLVLQSLRAAAVVPAASEGSAAAAATAAKAAADGVAAAASQSIQQQQQHTLQLQQQKQQQQQDQHRLQQQQQSASTIWWSVRLLEAIHRVGLLHLATALPELLGCSFLVREANLRSLIAKLVSNSPEMFLHAVPKGIRAGATLLVAQASTPTDANNSSSTKSNNNNNNSNNNSSSSNSKSTSAPPPSHNNPSSNNSGLLEPSQRWRFLGFLEASGVSLETAQQREGLLDALTNELKTRPSDQGGQVASGEVMSRDLTKLELIFGLLNALSWKSEQELGFVCRWAHSYVSLKVSPFLHNDQDEESGEQGTAPDLHIHDAAVVLAVYHLCNHWASKVDVNRLLTAPAERAGGGHYQGTIHLPSTELSEGFEAIRRILGLEASGRSSALRSLLLKTVEADSWLVTGKAGRKSATRKRALPKSAAQPETKAKPKKRAKQ
>CryCohSeligo051835_none_TGME49_309885
SNKAPLKIGVIPPDTRGPSTEPPPAGTDHQASAYQGPARKLPPLLPPLPKEEEDQQGLDMTPDPSESYEVRPTVSXXSXXSPTASLSPSRNSPKCSTSRRAHSLRGAADIGNVHQRQRRGERGRGEVNSEGSLSGSPDRSPRSRFASDLSGGSDCVPQAETEAAHQQHQQEQEQEQERQQQQQQHPQQKQQKQQYPQLPPLPGERAFSNSSGAAPPTATKDAEAAKAAAADEEEEEEEAAAX
>CryCohSeligo097755_none_TGME49_309885
LDSATCWLLFAGWFIVWTIVHHIAQILWGAGLLPICPPDLLDVYRRRLYRSQVYCFVAVAASIYLLSLCRFQAEDLLHVSLACSDVGGLPLRRFLGAGADERLFDGHDPNTFLAKAYLLHHMVAASGFMTILMLRCCTGLGAFGLLFELPVLLMNHRELALHERGRGRRASWMYHPRKLRTYWETLILLLFVGRGLPTFVYVYSLAFWRDVISRLGTFEGVLYHGMAIFFTLVNSNLLRLFSIWKYADMREARQAALSISQASLISERSPSPMHQGTSGQSFEPFQQQHADQQPASDRTTEAYFQQQQHQQQHQQQ
>EimPraeHoughton006392_none_TGME49_309885
MHSTGDLGAASRVHTPHEGPRTAHAAEEESPKGPLDLRGNRQTAAEAAAAAAADAAAPAATAADLATNGLEQGQQAKDLPVQRSEEGRQQQQPQQQPQQQHRSSLKHSSNNSNSSSSNHPHRSVTFKDKVCVAEVPVERKAHAPIPLTDPVASTPQIQQQQQQQQQQQQQQKQQQQQQQIRSGDLRGACRGEGFCVW
>EimPraeHoughton007437_none_TGME49_309885
MLRCLYNSTAASSSSCSRQEPQQQQQQQQQQQQQQQQQQNCNSSNSSSNSSSSNSSSNSSNSSRNTPSSSNSSSSSSINIIIVVISSSKSNTINTISSKSSNTSSSSSSIKTNNSSTTINTLTTTITISSSSSTTTTTISSISSISSISSIIISSSSSISSIISSSSINNDGDMVVYSRLSAAFCG
>HalGra017438_none_TGME49_309885
MMNSMLSPNPSPHFGSNLQYESRLRNISDQTAVDGLPFNTMQQANQAQLPLSSNINPQFQGDPNWGQNQASPQHLRNGSAVILASQAQSPMAAQFTQAPRQSNKTIQHQETLGNLKTPSLQPQINQNLEQYQKQMNMQQPQLANMDEQQMQALYNQLQAQANLSNMQQQPLINSPGLSVDPKGNNGGGGLSSGGNATPVNNMDQSQQQQQQNQQVAVDPVAQLLEELANSTDQISAQQLQQLLLMSGVPEAEVNALLQQAMAQQLQQQQQVMPYQQPDMSSFYPQQQQKQGLQMPGVSRSRMMGNDGLMIDTGSSMQDLSGLKSSIKGRNLGSGLDTAMTDAYMTMNGGTLPYGGGSLQQQKVYLPPLPQAFQPNHQNSMSNSDRLTALIQQQSMLRENRRLGNMGGFAPSRSHMIIPNQNHPLAQGQNHSMKNLQQSAFLNGGPGGSFLPGTKKKKTLKLRDNKYDYFLKAFATQHGTPNAMVEQLPELLANNPNSDIEFLEMQQKRLFMPSTQSRQMVNSLSPLRSNTEEAMLQQMNFNGNPYLNKQPLLGQTSNIPLDQIPKSAPSLNFGFSHPNATNSQLFASKLRAFQEFYQQTNLANNLQLQNYQASSPAQNQQEPSKVDSCEFFLKIPISIGDFQGTNFDFGHAIAQQLTNVIKTVCPRFESQPSGGESKSLLGKNSPTQQPPPQHQKTNSKGASNLVVKAEPNNKMLARLKTNEQPDKQQKLKDYAFKVNQDMLKVRDYKNSVKATRKDVIRGFVNYCLNLALVKKQPPQSNTSLSNKIKAVSMIVPKLTKRPPNKRDIISCFTKFAIATAFTPKDLRPSMRRDIVWSLVSFSLQMYKSKEFRQRVQKERQERRRKMIEQQKKPRASGGKKPPPDKSDFIQKEAKEIRFRMSKFAMKYYYVFQQKKRSSLLIREVSVVEKRKSQIQQQPPPAFIPIMNVQNSMGANNNDRQVDHRKNSSNEYSSESSPLMREISIVDKKRQSNMSSSSPMEKKRTSIIGDGIVSVHERRISQNSSKNNQSPAQQTRPSIVRDVTMVEKRPSQSPKPRPSTKIMTTFAPLPPQVPVQQVSPAFKREVTVMDRLSMSASPPPQPSGGLQREKSILDKRKSQMLPTNQITQGLQREISVIDRKRTSILVASGTQNMGLQREKSIIDKRISSSMAPPVDAPKGNPPLMREKSIIEKQRTSIAGGGGPAFTSQKSFMKGSPAPSQSPGFTSQKSFLMRTVTRNKIKRDGVDELNEDGPVHEQKQSTSGGAFVQPQKLQHQFSRMGTAFLAPHSGSKKKDEEPVGGSNPFNVSQSNDYNQFQQQQTYNFGGGGDQQSNQGSNHSGNYPKQPTPQPPQSMARMTTSIPSGAQSKQAPSFAQNVAVQNAAAAHHPSPQSAFKSTPTAFFKHENTPSIKEDSDDGDSHHHSMLSSQKAPPGDNSSFKSEVQDLSEFNSSRDGQSDRRHGHEEESKREHQAKKPDPPPKPPVTNAGPGFISAMTVMMLGKNDAHSEGTESMRTDQDSPKHKAEEKKTPAPPSKPESNAVSPAKTGEPPKLGFVSAMTIMFLGDNPRGLMETERSNNSLQTDEESINGKHHNHHQKKEDKA
>KarBre134002_none_TGME49_309885
XYYMQYLACCGEMRQEATARVLYSRQDGRHLLLPSLTLSVACALHPPAHRRHACMGSASTAGACWQASTNSPVPYAVXELPAPAEICIEASEEELDPQVELVVPEVPPSPRTRFLSTIGGRKGWRESRSSPSLPTIRRVARDGNAASMVLLRNAISNHSNVSAGGSLSTPTSPTSVRQGSTPSLVPSLEPLNVSQSPRSSLPLGLQSQSHSSLSPQSPVQSLLSPPSLSLALRQQQQQRQQQRQQQRQQPQPRRRTVRIPGLLARIARMGPVEIPRFTQHMVWLQGESFVNAADAHVLCRAIRRRVADILSHLPLASLSQGGDLVTLLMDHMRSCPSLGGDTPRRALEARLSYLVYHPAGDDHDAAELDTLEKCYREALALAGRELIAPRLVGVVITHILRWVQHAPIACIYQHAGVVRSLAETIPEVRQYLSTRIQRLALQRFDALQLMGYVLVLLDFREHGLALLDSNLESKLLHQVSSSVSSWAAARLTTELGPEGALRLLCHTSPFIKQAVADTLLKRVLGGVQKIASSLKRDSDCERVKQELIEWGQLVHMGGAADVLALTYSERQTIVDTLSDCIARCMSSTTLRSHVGELEKAQWAIVVLTAGPALNFGQSV
>KryFolCCMP1326110623_none_TGME49_309885
QQQQQQQQQQQPQPRSEYQAPVKPQQAASGPPADGLDQTAFVPGSTGPSGLDPSAARVRPPALGGGADAGPRMPPDMVYDMQRRILCGNLRVYVFNKDLELQAKRLALNPSNRRISILRDDGLCEDSWETETLASISLTIDSSILAEPPPPGAAAFKFSFGDAGDRFLCVVFESEDDCALATEAFGAALRGAGNSRVRGGRTAAAAAPRSLVPWTLEDALEFAKPTAPEERGRGAGSSRRPRGAAGRPRPLSQPLHRGARARAR
>OxyMar026127_none_TGME49_309885
XQQQQQQQQQQQQQQQQQQQSTCTSLSGQSFARPMQERNAIDYGSWSSASSATTDVTVWRPKMSGTGARGSRHTWSGRSDSRVGLYIGGGAVATVHDQRASSPPCSECTVQFVSCDSHQEWMRSGSNTETICKQSLQRPVLKKAGTEELGGFVHGKRLYTGAVAPSESSVVLTEISPARSSRVRPRSAGYAVPLGARSISGIMSRPESCSGAAREGPNRVKIRRPFSATVRSTSIVSLVPPGVAGAPRACVADLLAM
>OxyTri000369_none_TGME49_309885
MNILIYNQDNIKLPDEYDSETNDNDDEMYGHGNSTIEKSMNHKKQEDRFISIRATDNQKRGDIMSVYAMHSDDFESKTIIPIGQNEKMTQFVMVMSDQLQQKYEQFYGLTSFQAIELWKVKDIYSYKKSAQSSAALKNSQTQIQIQGKVKDQLKANDYIMCKVDSADIWLKLKIQILSPHKSLETGVEMKVDKELIGKSLTEIIQKYCIDIWNNYCQSILHKKGGKQNVKGSQAQLQQLKDMLYVLTDFKVIRFVQSQVIHTPKVKSGVASHLSVSRILERKTINKKLIQELSEDLKIGDMFNYQENELRVQCRFQTMKQLFQLQYPLLKLQTDNNLDVLSTDRKMPLTSQKSQKNLVQALQSDRRFSGRFGRITTQVDRKQINYLDQSSKLENQNPIFSTSMPVGTNILGSQYDSNKDMKLDHIDNSSLVEEDLLSKDEPNSLSKQNQESQTFMQLTVHEETSSPDKITNEHNYNRATTNGLFSRQSTKMTRLTQPKNVNSPKEEMTFGDRATQAKHQFQQSKQLIQNPEHQQYGYQQQQSLQLQVQQQQPFKPNHLLNHIILPKKYNFRFQEEDISGIKDTSQRLSTSVDLVTNFDFQQNLNYHNYHHNTTRNFDYQGKHQKRLIEIEEEAQDQSHYDSTTRKPLSRKLTDLELDSKSGRLASQNVQQFGSQQSPNNSVAQSNANSKRNQESSLVKQKTSTFQVIEEEEEKYDIDASPKTQGFFKRRVTKKRTADFNMMNFKKQGDRTDSNENINQRNGDLLLMYQNSKIKQPLLDSFPDTDRNTNKSKSRLNLHQTINVELDNNQKRTDLIGSNTKEGFKFSSVTNRESYSNLSQSNSHTALGIGSGAQDSQLKELLSNKNKNDAAFTRLQGQAHGHQKKASIFNNFINYIRGTPRQQQALKKPLVKQVNAQRPQDEDQLTDEQMIQKLNLQEQFKFLLKIEEYQVITIPLTRNFYLLEKQIDDKSESEFYGMGIGGIEFMLTEENQIKSRNKRRNCAILIGLVFLTILITVALVLVLNQEQ
>OxyTri005816_none_TGME49_309885
MSQALESPDRVQFSSKLSHLNTFQNQSQYQQNQQQPASSGLASLLNNYDQRNYGVSTQSLAEAIQKRFPMSNSIAQNNSQNTNNLFLSGYSNNSANVAAPIINSQQLSNNQKIRAISYNRSSFPNNVDDKNQLNRVKPFIVNAFNQSNDVNSQQIDKKPPQTQIHTNNLFQHGSSQNQNKMVGLFTQKQQQSSQHQSVPQQQKTNVAQHQHSQSKTHQYFYVQNQNQSLIQNMERYNILKHIEAVKRTINNPQLNMMKQRISKKYQTFANQNSNNIVPQNTVAQHLTDLQLQQHQSTTTMTIGKPLTKMIAGSSSSQNYRHTSQSVKQPAQNQSLAITDWVTSFGSSSSERKHHYTNNNQRSIGKLPQSGNHTHYGVGFVNNR
>OxyTri014402_none_TGME49_309885
MEDKKDQLSQLKEWEKQNYYSQFSIFGKDVRTQFKQHQLRTNFHAKLLHSLDSSIKFSENLDALYTPIIKQQVKYLRHGRQIDEFTLQQQKDESTQKIQAEQQIYSNKILSFDLKYLPPQEGGVDYKNQFEKIQVANLALLDEIKRIDMENKFIKSKFEAPLESRQAVKPQMEMKPEYFKTSFHQNPPFQLQTHYPIPQNPFFTSREPFVTHRAPHDQVQQQQQQQQQQQNNQFDQRALTKQHLRQFDTLNPQQNVASSRQLSNKESLTISQQVKQSINNQVNKPLSSMGSSEYDQQFSGNIAYDKRKRFRRTANEIERRFVCWCGKSYGSEGSLNQHKKLKSHYDNNQAQSPTGEQAQSQPPETPTNNQPIDDAQ
>OxyTri014898_none_TGME49_309885
MQQPIISNQNQLHQPPIQHVNRQSYFTYLAKHATAVKPLSTITRGKDHIKGSSQVLNNPIVRQVCSPKKENTQQIAMKMRQFSNQSKRSRSSLNNFTQQNTQKTQFTQIQEEQNQVALQEQSKCKDQGIQVDNYFEEDLIKTTDSQQQLQVEDDNYDLQNDQQHQKYLNNLNQQWEAFQVKKHEQFKLFEEFYQEAQCDSYEIPQLPPLSINQQNRPINSSGIVRVIRLQDLQINESENHLQQSFKFNNQSSQGNFLQRVNQSGVPYYPDQQKQQKLKIDVCSPISYQYTQNVIDLNQTSNLKSSHCQLSAVVSPLKHQMLSNSKHNETVYFSLRKENLESTQKFRSINIVTPLKDVEGNIQLTNQNLIQHQNNQQYNQLEQLDRQQNNDQLLQDQTREKQVSPFQEEKSTQQQNSSILYEKVQIKPIIRNSTINKLRSIEETGTFSKEQLFISNFLGDTNQLQQLTTENNDKEAIQNLEFSRSSQLILQLPLQEQFLPNDTIKGQEQQNLNESVNKFNKSPLNNDMVQSTTTLSPSAQSSENFRVQQHYDMMQRSQSQSPVASTYSGKKQTTVINRDSFKRAKQFVENSEEKHAYLSNNARSGLSPQSHLILFKGQSMGNILKNGYILSSRRSSSQTTKGKHSKQASQYQSLFDRAALANGCNRNQAQNINSFQSQTYSQIANNLTEKFFMQQQPLRPQLKQKDYAEKLQDKLSLCLKKNAIRVNKIQAQPQQYTTQNQSCLNKARSKSIDVTKYGGKRQKLIQDQLKHNSQESQNQNQSMADRLRQIIILNKNCQAKQ
>OxyTri023643_none_TGME49_309885
MNQRNFTYHKSQGSRSLVINNPFSQLESGRDDDNLFKGLAKGALNNQAMCQDEEMKERAEDIDEELILNESFQQQQVFSGNNFKDMQLSNIPQKCNVQNQQLDDFLSKRHQPMVDSSNNNQQQVSSGMQQQAKVDDFSSTRKLDQVSHYQTKAQQENEKLGFQKILNVSSFSKSHLVANGSMNESSIHIPIRTQFQRNPFIQKNDQVDCAQDSREPKLILLEVKIFFEDQYIECFESQIENIDFKVSYVIQKLRGWINQHKSQLKIQFLHPNYELDLYLPNKQQVPDHLTLSQLIPNEGFHQKLQLDCSIILDRIQQGQFYMIDKALKIVGSKPEMIGIQQSYRFLVEWQERSDGFKPANTLMSEETIMHYQPQILFDYYKSFHFTYVQESNFTYHKSQGSRSLVINNPFSQLESGRDDDNLFKGMAKDAFNNQAMCQDEEMKERAEDIDEELILNESFQQQQVFSGNNFKDMQLSNIPQKSNVQNQQLDDFLNKRHQPMVDISNNNQQQVSSGMQQQAQVDDFSSTRKLDQVSHYQTKAQQENEKLGFQKILNVSSFSKSHLVANVSMNESSIHIPIKTQFQRNPFIQKNDQVDCAQDSREPKLILLEVKIFFGDQYIECFESQIENIDFKVSYVIQKLRGWINQHKSQLKIQFLHPNYELDLYLPNKQQVPDHLTLFQLIPNEGFHQKLLLDCSIILDRIQQGQFYMIDRALKIVGSKPEMIGIQQSYRFLVEWQERPDGFKPANTLMSEETIMHYQPQILFDYYKSFHFTYVQESCSYLINYN
>ParTetD42021056_none_TGME49_309885
MKKEIIFEFPEKIILWLYFCQLNGFLINGVEKNFTIQQENQYLFTILDYANFIKPLSEFLNLENMAVLLIVQLIILYAGNFTLMLLKQVKISICYQKVKVVCNYFILFNWIMVSPFQTVFAMVSRKNEFIHNSISDLNANKQIFFLIISIFGTIIITTTSLLSNFIFQKREINQGMLLKYNFKLNYFIGPLTQLFIIMTYLLQDQSLQIITHIQHLILMFIHLIIALQFPFGLTSTSLQYNQLIILSISFNFLIFIWQYFSHNDQFIFLSFFIIGMLLWYSVDLIFQRRIDKIIHNFCKKRDTSHLAEVLEYFIQTHSYTLKHLLQLNVHRVHCQDLLCPCQDCQLLVIDNISIVQLVKKQQRKKKFFIQKWIMHQYKTYLLKTELTKKQQNLLILNYLSFQRIFLENYVLICKTIYQCIEQTEKVKTEMYNVTQTLLYVIQQNCKQQLIMQTLQQVKITQQEFIIITDINIMYELADKIILHLSKVIQNQIQLWEKYLRNEIKNFDQLLEIINSIKEQKQKCQDLFELYQNFRNQTKENIYSLRQDLIQMTKIQSQLMQLEDAQQFDLNLNDFNNLSFLTGQALSIISNISSENQGKLEQQITKEFNQFFGYNKDEKKLTHIKQLMPSKFAEVHSGLVENFFFKGQSDRINNASVAFILNSKNLIEQIKLCLSYFFPVNLRDTSFYMIAHVQKTSKQEQGIHDENLTGYFLIDKEFNIFGMTQNIYEKLNYRYYFKNDANANLMPPQQFYDDHNIFSLIPSFQQKLQNYYERQPNETLRDNDVILIKERGLLKLDFQKQEQEPSASKQFNTKFSFAKFTNKHILNQMLDKSTELFQNSENIKYFPIEYTVTQKILHAYNVNNKIDPFLYYLIEIEMLEDFKKISELNISTNKFLKANNNKKQQSSQQLETQRQTTAQLLQFESINFITSDHLISQNGDKKAFLKESPLEKQQQQQKIQSKGLIPIQNNAQVKKSSIMNIPKKVHNFVEFLQTHNYPSIFHGMIGLIIIHFLVVVFYITITAILFEQKKDIQSNCIIYTFSDVDYFNGFSLILSGSRHTIYNSNYLNILEPLILKVDNQAFKLTSKDCIVISWHLLMSGQYDLVGKYENYSKILIGYEQKQIPYYFPDYSNSKIQSQMLLDQAAYYNAIILSLNAYLSGGNDNIFLVRQRYILYFNYQDAIELTGDSIQSCYDYNNDANKYFDSFTQIWFINMYVVAILLLIFHIATLLKIKKVIQIYLKQFIQVDYEESQIIVKQFENMLQTLKQENILLKYQEFEAIKQIPQNVLQVLQQQETKTTLSDENENNNNRKKRVTSINAKKLSFANPSFSIRKSLLLYIFLMFLKISFLVVFEIYYEYLSSGIAPAAKRELESQQMRLDFIMTINMWDTYILKSFYNATQHIANTSSKFNYKNQNILNNQKLFNLLEIDKQYLLEKVKVIQAYDLTDFLYHNQDEQNSNLLISESNKQILLGQDVCQLTNCNMKNDLFHDRPYTEQLIDYYQVGLIQLFKNVLQVITEHNYLITDDSLTPEQKVQGIAQMYQSFNYFIYVFYGLDATQYQIAQFCKYFLDQTLNQLEYLTSSDIAYILSFGILLMIITFIGEFYIIIHYFNKFELAKESIRQIPLETLFQKGIPKKLNNIMMKYK
>ParTetD42030743_none_TGME49_309885
MDTDSLQQQLQLIYQTFSLDQSTFKLMQEMTNNYILNNKTNDYIVIPRLALWLASKQQQIVAIDGSIVYGSGISLNSIINDCQNKGITNIDQLIDVAINMVTELKVDQTCQKTLTLLKHNNQILNMFYQKMEALLLHFKMNDQNILIKNITWLLFLITKKSLNLQDVVQSTCILISILTTILSQLLNIFTTTNKILSEIKKSAAGEDEQQLQIQQFLINQFKIQDLDLFSSINLQAKQQYAELIKQNIIKQLKSNSGFSIFMVSIINSNQYKLDQQYKHLLKSDEFDERLLIPDRQKNLTPKKLTPNLNTLKSNNIKQLAMQSKHDQNREQQITSQQQQQQNRYQKLLNYELDTKITLTTNLREIKLPQTVLMSPYAQQSIVATPMTEAMEMYNWMHEKQQPFKKLFKNGTLNVNQLLSQNPQLFQNFQNQGKHFDLIDKTFNEYIQYCQDSNLIDENKSKTNQYWTLYVLMLEKSNFQIDEQMLKSLICFCIECVYFVLNKQSQLLDQLMQKCEIQHYQLWKWLDFFLNQFDTKVPHQLKEHILDIEVKFVSYSIWSCDSQSELIKFLNEIHISRFQQNNNQMNRLFKRVLHYCAFQIQVICSNIKLQEQLQEYIWITIKYIISEKTDHLRYHSLDQIVLASIYAVTKLTGNQLKFQQIINAYELTNTWYSKQFIKKIVCNTYISNDSMGDIVSYYNQSFIPQIKSFMLQMSHEIKSNNVPQSPMNNKNPALNNKILDSPLRDILPRQQNFTTNLQSQHAGLMTPATQLLYAYQESPLLKQQVKQQALPVSKENVYNNSNINTKIDYSQETQDFILKKFEQLKNTKSKQINSKTSFSILQQGTPKILNSSRTNNSAMLQHNQTQNSQQSNEQNSTFCKLLNFEQQ
>PelBei029933_none_TGME49_309885
XPTQHTQHQRAPDKNREKQLQQQQQMHQKHQQPKQHQHQQEELQQPQRHREVSFEGTSPRQRNQKRLPQQQGLHPLDSKQTDEIQPPQKRRKLPQKLPQPIGHASPAAIFAVGAHVQYWSASKGKWMDTRVKAVNYAEDGSIISYDCSGKPNADARKVRVPPPKRSSSRPQGSAGDPAATRKSSMRSQVQRAPVLKNSGQRKVNFLDKIKKSKVRPGPAQSFAVGDRVQYWSDNQGKWLDTRIKAINLNSRGAVVSYDCSGKPKAEPAKLRLREPDQPAESQQGAAASATLPSRAAAPAPQKKLPEAAGATXXXXXXXXXXXXXXXYTTAISTEKNSSSPGAPAQKKAIATPGSKKAFVVGQKVRYLSGQANKFVKGVVLKVHRTKYGDFRYDLTIKRGVTSSRLQADTAEEPPETGKATGQSGLHFKNDAPAVDRQEDATSRRISEIEREEVRERWMLKQMAAKPPPPPMEALPDLLGEPPGPPSPETX
>PlaMalUG01000708_none_TGME49_309885
MQASKNLFKVLKRFKNCCMLEKLEEIKEYEENLKKLSNHEKIVRIDINGKEKKASKYFFDKNKYIYVKNNSDIKAFETKGREGKKKKGAIAAEPGVVTGAAVREGVISEMGTVSAKKDEDYVIVDTLRRRSNFRKNENFERSLKRLKDTYNLSEEEIIYMKFIYKIKIKNIYSLINNLRKNIYVDKKKKEVLLNCIYKYLSYNCYTMSRNEILFFFYIFPQYMKYSNKIMHYLTSLLNKDQLKIEECINLITETNLLYINYCIKDVYISYLNRCIHNIDIIHILILLSKGSYIFTTWIDNRSSISDLSITFRDNLYHMIEKKKSCLNRELKNAYLQFNAYLVNNMNTFLNIFFNDLYILLYRKIILENLNREELDYEYFHNVKTLTSHNSTIRHINLFLQNSDYYSFASKKQNVKIKVFPSFIDEPSGIDKDSKGDIVNILPEYFACTNNANINCEASSGKTEDTNGTDRHCTKSSITTVRTPNRRSNNVYMSNKNNYSEQQEEELMVDNHSIHEMQDCLLSQSKKKRPLYDAVDTPSYQAVDTRYDSYMTNRKGKPIMNSPEATASLQHYTHHIRQQIFQFTYPSDRIKETRYNELREKYKIATKVTDKNVKVLLNFLRISFNSKSLHFNEIFSKNSLSQIASDMKRYAAKLRKDEIGKNYKNLFFRLADCWDGLKGNRPEWTSTHENDVYLLESRDRNLVNANNLPLDMVACTNLSHVITERVEEKLVDSVSINSTHTSPTPSCRTRCSTPPPDGVKREYNYEEKRGLLFHSVNTDDRSMIRCYEVDEEKEKERTPLQKRQNILLQTKEKTAVQNNSIVNLVNHIYFSSINGKKFYSLSEINMISKLLLYLCSSFLSHYYAYEYKHEHAHQYQHQHQHQHQHQHQHQHQHQHQHQHQHQHQHQHQHQREYAQRDGKCVDVISYELLYCRFEKLFYEMFTYVLKNMYIINVSNYFYIFAAFSIFANKITPKIMNKQGGDKKKNEQNYHYHKIANLLYIIHTVRMHQLNQVKSLLNDEDNRRYLRFLQHSDNKLDWDNDNDEVLKKKKKKNILRNDFDYPVLHETILNKFKLDNMHISRKDKKQLEEYSDCHLSSGITSNELNVRDTRQGSVEYCGFTNGKGFYSGNDNDTNNRREDYLSQLLSPTLINSYNFLLMFLNNYLDCATFHMTKFLVSIYYLNINVPSSLSCLYHLESRLHTNHQKFMNKHFYCAISASIGRETLLGLGKSYMRKIIKLQREHLDINRIPNRSININHNNGINRNNNPNFVYSDILNTLPFSCNYNVYDNIEDIFKKKKNLFSLENTLNFILIYSLNKFYYSTIYYDMSKYLSKFDLTHVSDNVKMLLFFLFFQCIHVYKPFYFLLLYDILTKWKKNLGKMNLYILCSLILILIKESKIKMKSVIYKKRKFGKIAWNFFFPLDIFIHKNIMNNAEKKVRRLEKNILSKKADIKGDTCIKEQINTAHITPFLFTINQFKNHFKNIIPQIVEQYKHYYKNGKSAEQEYENTNVKEEEASPHNSSFFFYFDNTIESEVFKTCLNFLSYEYVTAHFLLPKKSLYYDILLHLKNSKVRL
>PolGlaCCMP1383003825_none_TGME49_309885
TTATAATAAAARPATILAEPAGSAVARIAAAASSLHAQQQQQLQQQQQLQQQQQQHGQQQSWLSRPDQPLRVLQRQPAHYTHGNNXNYNXNNSNNNYSNNSNSNNYSNSNNNYSNYSNYNDHNDSNNNNYSNYSNYNDHNGKQGIPKQPQHRHPSTTENSTDNNNNNNNRYNYHNYNNNNTENIDNNNNRYNNNNNNYYNNNTENIDRAWPHNSAVSGCKVTEYPSNNNNNINNNNNNNNNINNNNNNNINNNNNNNNINNXNNSNXAAQASSQHEHNINIDTTFNRHHDGHNTINNTSKNNSNNNX
>PolGlaCCMP1383009524_rbh_TGME49_309885
XNKNNNDNNDNDNKNDNGNNNNNXQQQQQQXQQQQQQQQQQRRQQTTKQHDTLQALQAREDLVPASPPLTAMQHGPGDAEGGKDQELGPAVAGGATHCGRFRCACFRCGRHRRRLRGRSRDKFCCLRGRRIDSLIPGAILAFHGAQVFQSMGHSPSGIMGFSSIPMRTSSCISWSQVTVANIELPQSSVAXLSNASHCHELGAFEANARAVGSRRGRQAFRVGGQGRAAQVALFAAVANRLQSPAVVDVAASAVVDVARTPRVMAERSTAARSANIILQEVSGEKRDVQGQGAGALWDVDTLTKVRELKPVIATTSAALYSAAAGLVFSMDGNWLATRGPSSIKMLPLARVKSSLPPPEDVWVPFTGQEMASVVMTWTSVSGPVGNVPQHFVQQHSNGTVMQISFAPCNVTQGCGTYLPSVRLDVRVPFEFVGVKGYFLEYSVGEKLADDCRGGAKQSGWSEANPARAYWTLLGPGQSAEGNDCVRVGPX
>PolGlaCCMP1383028688_none_TGME49_309885
QQQQQKQQQQQQPQKQQQQQQXQEQRQQQKQPEQQQRAKQAKNTSSRPGPARKKPKTTDVRGSRIFPGDEDGPFELNLDALQGRWRHSHPNLGMLTVRGESVKFDSGLPYEVKEMPGGQLDMAGWQASKEKSTEAIVWIKDQFICSWFLEEDLERADEEGLDSKNIIDGKRGRARVNYRALDRQMQDEEDRQTRNVYSDASSDDDRRPSRGREAMETVSPKELAX
>PsePer36N120E000363_none_TGME49_309885
MAASKQYGIIKQIKVPTQGRVRINSIPKSFSYSSKFKSLEDIANEKKAKLEAKNYNIYEVQAFQNYLNYNKNTNYATVLDSMQNGQTQQKHILNFLGSLNLLVKDNSIQNNSQANINQKKNPFQFIQDKDHLQKSLTRNHQNNNMKSSNAYDHTFKVPRRKSCCCRRCGIVPVNTLQFKTLDYEQIINQHYQEYLKTLELILNEQDTQVKIKKASNGNKFFKSKINNAVQYSRLKKDVTSNNSNNNSQLEMIQSGQYSKGCKKSTYINISFQSDISQMQDSLQNNQQQLNLQQVQNQSEFQNQQEYQNQEKENLKLQQQNQQKLLNINNVTQNISSKNMQLQNQEKIKLEQNSFLEQETDQEQTPENKKKNIKKSTKQIFTLNQQQQQLIQQEISKNVINYSNFELNNVNQKEKIEAKDQQINHKQYNKQAYFYVKEKFNKNQMSILSQIFPHQEQQNIKDQNLIGENFQKLKENKLIIDTKNNKKENFMQTEISPIISGTRIQTLEGPQTSQKNVQQALLGYRKSQPALEQVKLISPKARYIDFNKNHLETKTKGFQKQNESQFFKSDKQTYSGFPDIISQRQSQIIEENKQQKQPIKSQKKAKKSIKQQKKYQNFNSTYYSNQYSILSRPSTTVTNNSTFNKATQQKKSQFVNQNTDSLQGKSLYQQFQSREQCSHNINQKSKNSEQDKNLPFRFFHPYKSSGNSFENEKKCAPSLYVQSYVKDLRKENIRSKLELDPLSTFIDNKKMNKNNESGEKDESENTQYIYNGQQLGIGADQKIIPKLLNYYKDDEQSIPEYIGNLPTDIEKISKEISEQVYNNNLENDNINKAQNLVNNNLLCPENFTDFFSDLKKMKSGQLNSQKSYQDFIEEQKIKAINQDYLEEYSITQSKNQLINTQCTYRELAPIARQLANIQNDGNSDKNLSLITEEEFLINFDQVHWQDIVNIVSGRISNKQLNQIIKNKNLVNSDKDQQYEQIQNNFGNANVQRENDASTQSNQDIISLQQGQLYQQKLTSKEIQFKKVQGEYNAQNITQKSQGIQTDQNLLIQVENEYKEKEKNMNKQLISNIFGQTDYILKEIEQIKSKKIQYQDVLQKKEAASLKKDINRKMEHLLTQLLSVIVYDAPNRLKNQDRNYQKVNNKITQRNGNTNQFGSKKNLLVLQKTQTQSSQGFESDQQEEISNKKVIKMQKIINSPLQQINEHENDLNIMQEMHGVNKDNNKNNILGQQQQLTQKNPRKLVKMKTVGNFQTENDFQQNSKYQNGSINNNAIYSSDDEDSYKQGNQSDNQEIINKQNKNFNQRQMGYEDYSDEEPKALVYH
>PsePer36N120E003317_none_TGME49_309885
MGLDQLQNISIESKDNDIYHIMKQETNPKPSSTWRQGEKCNSLQRLQKNVYTVQSDTSIRASSVDIKKQQASNQMYERMNTDRNLIENEKKQYFSKNRKNDNLAPKITQVSHPRPPLQQKQQPKINQFDDQNIKRVMSENNVEFKSNFNTQQNILANQLSDIEIRYKTESLIQNQMQEQQKTQKIVSQTQFIDNQNHGKNYKFFDDFKFEFTSPRQNISNLQAQPLKNKNFQKKQRKESYSKNQQQQQKKNTNFNGNNQGNLQACQKQNTNQQQTNRNKTQNYKNYYQQYNQNKKSINYKKPSYLKTVKSKISDEVKKDKMAYQAFRQSLQNQNQIQIQNQNQNQNQNQILNLNTNQENFHFQMDEQQQEENYNQNININQYDNDINFKTQTEYDEQSTEFQQQNYNSLDARENNQPYNFQKINQNSNQEQQQLNNQQIENQEQQYLQHSQNSSEYNFSSTYVNNINIENKGNLNESNENSYNNQQNNYYMYEKNQQNQIQNDYLEIPQDKFRKKSDSINEESEQKNNNNICSLQHYNQKKLEIDNYFNEEFEEQQQQQYQQIEECNQDYQRMEENKKDTIQSQNNQHINNQNYFDFYSQNNNLQQSKELEYSQSQLYSTRNRGDEEIFLHQQQLKQQSYSNNNQQKKYQEQELNNDNQVFDIDQQGQEQHEQQNQQNFDNQFQNLDSSNTSINFQEDVKNIENQQKQYLNDIYSNNLNSNEFNQNLLIDGDINVNASRNDFSGTDTSFSASINIQNSQLSLNTSEKINFQEQTTPHLQNHCKEQNIREIANSFLNSPFIKQNLFGPEFGAKNTGQFAQKSERDNISEIIEQKSDLNDVQKDPQQVLTDNINKINQQLEHQQLSCDQKYSYQNKENINKFNNPKTMLLPLQQPQQKINNLTQNKENQQIQNINQYEKKEQSQAQEIKLQFNQIQQQQISSTDKKLIDISSFEPKTPNNLYQNNKNPVNILNSENQGINSHSQKGIKINDPQQIQLQQQNYYQQQIQYQQYKISEQKKLSKNLNQQQQQLHQTRTEDLEEVGDLQSSFNSSNFSMFNPNEEMKGFFHKEFFAQSESNNKFNLQDISRDSNFMQSFMQSQQKYNKHLKFSQDQFYKNNNAQQQMQQNPNKNKNINNNYLINKNDSNNQNNLDLSHNLSNNKFVGVSPK
>PsePer36N120E004069_none_TGME49_309885
MSLQVLIFLGDKNGSENDDKTEIKTEMNLQQLQKQQFSQQNQKIANISQLENQHFTNFIGQEESKKAVKKYQMNKINQQQLSIEQEDFCSDKENNPQFVNKNQQLNDQNSDNDNKQNNNKKSIYIQSIDSNSYFNQGQIQNQKQNLNKDNTSNQAYNSQFSYIQHDDSIQLSADNQLNKKQNNFGPAQLIQQQQEIIQKNLERSRNTQVYSKNSVNHSQSLKDQNLLNQSSFNEEQKIKNHLDSIRQYTPHSNSKLNNQTKQNYLTQNNSNLNHNGYQNLTKLLRYRQNSGGKCQDSIKKMEQKFYQQSLKKFDENQLLITQKKISPKKQISEQKESTHESSIKISQMIDNIASNFQKVQLFKNSQQKNQSIQQVNTHKKNLLDEQIQGQDNPQKTFQQKEKQNENLIKNEEQQVHACSIQRFNPFSGQKMLDDNNQQTQIKLSRKNSQKNYEFNEQKENQQNQNMQSNQVSSSLISQIDQFEDYHSQNEQEQYQSSNCQIQTDNDQYYNEEQNQNFHKQQSNKNFQPGFNEQQIQYQNNLLTQEQCNDTEQQQQQQFQQVENQMELVDYNFNSEQSYRGQDLNQNLQKNQQNMSNFYEHQTLKNDNQQYLKQQLFNQYDTIQGHDQQQIKNCSSQFDQLQQQQYDTVKYQQYNKNENCKQSKLPEFLIKNQFESKKFNLQNQTLLEAQQYILQNKKLNEQLMISNKNFQKSQQKIGKLEQENKSLKDKLKSKETQLKNITSKNQQRLQFRDDSYKDLSYKQKIEHQSSNYINEQNQQVVQEIQCIKMYKQMLLTLNEFYKKNDMGQMKEILEILQSDDNNLVQIVQNYQIMYHSLLSKYQLLVNSNEQSLQNLKNEQIKEFGQENFENSNQNILIDQIHTQTESSVLIEENRDENQSNNSNCEDGYSPSRKLKFTEVSVSKDPQIQSYDQNFSQAIFLQNDKQIQPNENSYNNQFKKDCINLNQHQYLENINSQDVPYKNYIYNTQKNDGQIQNEYFSEQQKIQQYSKQLDLTDLKNENDKYENNQQNLKNLKYQDILKQKNQYKFISSNSKNINNEKINRLNKRSNSLTLSSNSLSQSQNYLKNTLQDYSNTAILQNDQNIQDNQYKNMNKNGNKLNTIINSEHEESDVLITDLDYEQQEIFQNEKRIENQEEQQQLQSNQQIENSQKKNLKKKILNQIQLNNKSKTQHQQIQLQLEQHHQNDMILKSLIRDQYDFQNYDKKISKALNLTSKNSSQTMKNILFNNTIFESSQKQRQKQIINQKSSGKNFVRNNSLNFDCNNKNNKLSYSQIHEKSKSQKKNYKNKQRNQSCNLNSSVKPQNLTYNLESCKQQSKVQANQIYFSHTIDNDSLENLLCNTTQNQGLKQINLNKNQIQIPFDDKNQIKQRYEMFENIRQQQIHTVYKNQQQRSAKSVQGRFIKKY
>PsePer36N120E005350_none_TGME49_309885
MQKGQNENIIQSNFSHYNTLSNEFQISQVIARQNLSLGQKDFGSKIINQIKNNGNSSLSKINQNPKQIQNNQQKVKVYKNSDPEICLQQTLNNLSKQHSCLTGPTLESKTSHSNTEFLQDDLDEEDSNGFLNSMISQYPQSSSINFLSDQNSSFELKNYENFAYHENIISLQVQQQNLQDIKNIQQEQDQQDDQLVQSSIYKQSQHHINQKNQQIDQIVIDNNFNLQNNENFQDNQNGKIPKHYQNINNQNSNLLNNCNYDEMSGEDIFTQYNNNIYNTNNFQPKIQQSVYENEILQQTKHTNFQQVDIPQNNYEIIQIKQQLGQSGASQLLTHNQVKQSSSQQLYTYYQFQNQFNQNDTFYKINHQKNSNFYSDTNQNLSNSLILKTYENINQKQKQEEIQIQQVINIQNHGLLQQQQQIQENPQQNVTPPNKIYQKEEYLEPSRNLGFSNEQFSNSNSQTNITEQKPAVSNDKIEISKLSSQQYQQKQQQTLSQQKINSQTETKNLVKNIAAIDPQNFKTFKPVYA
>PsePer36N120E005951_none_TGME49_309885
MKEFISQIESPSKFSFQPEQNSPLSKNIETEDAIKQVFEMYFNQEIPHSPKFNSPSEKYQKMMNEVKQNEQENRVDLESYLNLPDQKGNLQQQQQDKTPERNVLSDITNQNSIKNINIQAFGKMQELGETIKNSLSSIHQKYSETKFSLNDLSKSRGPEEQQEYEKRKLNDIWDSQLNQYYQDFLNNAQDALLKATGTPGKFPKNKINISKSSAQKFPTQKLSAQKFSTSKVQHPPWNSSKQQQQQLQQQGNLTRRLTGSAQKFSTISKNNSLNYNKPMSVQKFPNLSGSGISLRSSNLSQQGKNSLSNSQIQQQKQQQNQGKQSASKSNLIKQQQQQKTVGKLSTGKSQQNGIISKSKDIKKIVVPSRFSQYNKK
>PsePer36N120E006485_none_TGME49_309885
MKHQYIKQNYQYEDNQNQPNQNKQTSKNLQKYSIINNNDKDKQTQNSIINEQIQDENSNIYDYNQSVNDMKYSNNLNYDNMQETNHSEVLRNSMINNQQKYENQKIYSKFQNLVNNGMNEIQQKNIAQGMIDIKKGCYYRRIGDLQTAINILEQAEELVLETGFDEYAGLTYLNLSAIKSQIQDNNSSKHYSVEAINQFQEKLKIYCQQKVLSDLQKDQLFLELAQNLSMSYYNLAISYQKMGEINEAKNSMENSVKVAFINLGEKHALSQSERKQPVSQRKENINQNNNNNNTSIQKPPKPVIRELFGSPKTEIRKNELLNKYLAPENQKEEINKENNQINNQSLERFLALKKEGVLKNQILLKNGVQISNKNQVWSDEENEIEEDIDINIDTQEEISLNNAKEIVNISNNKNKAQQKEKKCSQNDFLADFEHFRQKSIQKEEYVDQNQIQSFYKENSQIDENLSQQLSGDIMKKDIQIELTELQQKHIFQAEFDILFDSDTMNRHMGDNYNNFNNNNSNFSSYNQVDQFQQKKGFQLPPIPGSTQQNNTTINKNQTNSTNNQFQQIPQVNQINFQQSFMSNQFLNPLVIQQQQQIGQQNVKSSLQNFSQYNYQQQGQQSQPSQQLQQQMQINNLPLPPQPQASSQSLQKSDSSQSNQQNQGFSINPINNLLLNNTTTNNIINNNVNQNSGLENIKNGNNIGSSLQNNPTVQYQIFKLPNEVINAKRKNSSFQQIDLQSEVQKKVKIDKDNKFLEKGFIKSIQKNIFKDGFLTIKQNQQIDSTEVIKQQQFQQINPYSLLQNQNNQNKALNNVLKNLLLEGISSSKSNINQLQQNKKKEQPNQSQQKQSQPLKKRGKNIIDTESDDDFNNDQNSKQYYSSNSPSQSNNNNDKNMEMDIDIEQNSINSNEDIEDFENKNKDMSNNENEANLNHNKNNKLSDNFEIELQKWRQKIANMQAQYKQIKQNNNQHRNITNNVIQKYERSQIKSYVANKYFDTIQSQLHQY
>PsePer36N120E009162_none_TGME49_309885
MNKISFVKNISNSCAHFTQQQQQQQQFVFLKNKGGKMYSFKIDFNAQQIVPNIYNVYNDNQQKKQCEFQNQTEYQNLDLFLNNYKPKKYQYTHNQCNDNLFENSLTDGQRQKMQKKQYNIQNDLMMLNMMAQKFQKKNQVKVQSLRVLDYDMVKQIYNQKKLKQQQQKVNKCELNQCQKEQNNQKKCNDQQINVEEDVNQNDNLDQNQDIQYFTREIRSTSIFFKNHY
>PsePer36N120E009955_none_TGME49_309885
MHLDTEDNDRENIQEDFDEAPNLDRQNDLIVQSRKSNCHNSDQITTLSPKQYQVFGELSGSKNLKLNKKQMSQQSLVSSVVFNINQQYQQQPTNNFQSNTNPVKNNQHRLIENVENNNSTRNLKECIFNSQNSSGSQVETQRQTVNKNLKQSIQQYTFNTNNNNNNQQFQFQQSQTSQLKDKQQVQGNQLIRNNIELQQKLSQNQSQSQNESRNENYQQQQNYEKQQQTYQIQNQNQCQNRNKKELQITSSPENFKQKKGQIQQNINGILGQGQTPVMPQSLEKHQQFNDYNGVNNKMKEFNQVNKKPSSQIQFQKVQHMNQGVNEDVFLTVQTQQSDVFQSKQFTKLLNMENNNNKFSNFNNQNKNNINVQEEYNQDEQDDMQKNQLSNYRQGNTFRENTQNKNQVGQNQNQSYNQNCNNVKSYLLSQQMQQLPSSQIQTKREHTKKHQNSLANLKSVKENSNSMISNQNMSENQNIQQKYDNTNNKFNNIQGNQSYNQNQHRSKQKRSTVFGDNLFEAFMVYGPNKSSLNKNQQKGVNKKLFHLSPKLLHQHLENPDFYSYAKEDIVRHFAFPQGVETEEFSLTDESDKKISQSNLSKSFWSTQKVYCFMTAYPFVQFFLDIIVNMLNNIKEKKVDYFSKLDDLKNKQSNNIIKKLEQDFFQSFLKNECSDLLRQLRKIQKPQINYKLQFTHQNFTSICQIPNKERAQHIEAEWGNCLVLSNIEEEVFSLLYLYILCENQVVFISQNEALLSSTLLLFHSLLKPFKWPHPVIFNLPHEFMHLLDSPIPILLGLNKNIDQVYEEQLSEKHPNCVFILLDEFQKTQENYQNGKDQQKQDNQGSYLDECIINVDKFIHFKESQTFKQLYNTVCPLFQDLFKSDSEQENCHFINETVQSTAQSNYNQDNIGYNSSRLKGIMQQTANNFQNMFNNGKQKSNSLYNGQNNCSTNSKIVNSVIQNQGNGNSFVQTSQATHKFSQVNMLQQNLQQQQNSVINHIQRKQIITSPNTYQKDKAIKILIAVSDFVRKEFLDYLPVDPCYLPNDQKVLDLVFILDGMIKSKGYDDPFMKQFSQTQLLTYYLETHFDRLKQRKCNHINTQQQNL
>PsePer36N120E011147_none_TGME49_309885
MGANLVIPDEVKVREIEIKEYKSQFKICAYKYNEEQHNLEKFVLCDSEMDDKIFSGETSYYYMRKLRSFIQPQEYKQDLELLEQEKNQIKVNKQQEESNNEFGILQNQVNSQNLDNMVSDFMPNKKQQVQYLDNDYQKQVQKPYQNLNQQQEQQTQTQIQQEPYNQQGYNTQQQTQYEQNVDNQLNKNDSIFNISNTNDEHFQVPSINIQAQNDQSFYNSDQNIKFNDSNNNIRNNQENEIQFINQNNQQNMSLVEQNSINNLNMDFNNQNNSNSQIMNSQNFIPNKSYSYNLNQNNSLSFNHYTSNYENDQDQSSFKLEASSQQIQNQDISLENSNFQNAPSFQYNSKVQNEAEQNLQQQNNNNKYLDDSDIFKN
>PsePer36N120E012771_none_TGME49_309885
MQDFQKQNEFQYHLKDQNKSNKIPQLDNQYVDNKNNETQSYAMFKSKSCLKLQENQIQNQSNQIQDTNIQNIKQNKLSQNYASQQNHAIQNQLKFKSKQVSPTQDYKIKRKNDDNINNLVKPPFSKRNLQFDNIFPQTPSTLKLNQNNSQSIQQNQNDNKIQPSFQNDSDQQQFDTLFQLPKTPALITQNDGKKFDFNFNQQAKKAYQVDNNYKELNTTIDNKIDSSTNFFKLTLKQSLLQQIQNKKEQIENNLFNYEQKQSQIQNLEQKLIPLLQQQLQNIKKSYFLNEQQQQQQQQQQQQQQQQQQQQQLQYIPLKSQNQTQNQLSLSNNKIPINEKFLTFIQKFKQKLKKLSVQKIYRAKEQIYPQLNTISTENDQLPSFREGSKDNQNKQNIEQKINQQETQQQSFKFDFFYSIKNKALQNQLEGIDQLIQICNQLENSLLNFLQTKNTIQMNQEDYLQKQIQNQELSAQVEQINENFQENYKQLPQSIDIHYQLKQLIENKEQQNDSQQQQSFKNKQENSPNSICNITNLQLSTSNNQNPHSPNNKIFQESENQDFETNINNFLQNQNFLNFSDKQSLKNEQNDTPQQNNRINVDQYNNSTSKIQENQQNYKESQEKKFIEENYKSLTQKETKKQDNLDNSFNNFDKDSSYIPYNEDEEKTIQSQNIQTQKQLIQQFQNNQKNNKKQMIQHSEGLDKKNNNNIDNNNLQDLLQQEKHLNTLQKYYESKINQQLNQSYDAISNYIDSFNQSAQSNLNKKSFTSNNNQQILNYNDKQISDFQTSEIQKQNQKNQCPPQNQNFQQTNLPQNTFQFQNKQKIEKNNDINDNKDIEKQKLIENDIQNKTFESQKQSKLSSQYLFQNLKENEQSIDILDSTSNNSNNISQKLLEYTNNQEIQNTPQKSQQENQNNYQNQNQNQNNEKISQYLKNYIEKQEKNEKVPKISEESEISFKTSNKYQQQDQQNFINIYNQSDFKNENTENPKTNISTLSPFRSSLSTEKILPQKQSPIQAYKNLYNLNQQLEKQQQDQQIIIENFQYQKNLQETQIFSNNSPKFPAKEQNQKENQTQNYKQNYYNYYYNNYHSNEKIKNNGGEQIDEMYIDLLKRNIQSHKFSYLISGQSLKALMLDYDKNISFELLSQILNQQLRILMVEYDLNTVETGDQYSPDQQFIKIPEKLRILMVEYDLNTVETGDQYSPDPSKNGDLLAKQYDLNDSQTSYQQRKQTLQQQLIKGPQYYIKNIQKDYNDIESIINPENFNIFSDIQDFIDIREIKIVQKINQNELDLYQKQLISLKFKQNGYQYDNFIFIQLQNKQQQIYYCLLSFLDSFLTDIVFEELQAIIENQNKLFEKFQIK
>ScrHanSHHI4001548_none_TGME49_309885
FGSSSAPLKSRPTAPAPSDTMAAQVSYSFQGKEFTIWNAEQLTAINRTKLKQRAMDIREHVGADCLPSMPQHPEELVRWIMDVQAGLMGREPAAFAAYAQLGRGHQQQQQQQQHQPQQWQQQQQQWQQQPGVRVPPSAPASVACSEDLAAYRDASKGARAARDRNRGSGIXLSPERPSSLGSARTQPCAAPSQRLEASARGRLGAGLSEX
>ScrHanSHTV5060422_none_TGME49_309885
XQQLQQQQQQQQQQQQQQQQQHXPQLPKYTIEISGVNLINGTYVPSNVTSQNKTCFYNDKNQFYLCLLPAGCWGVQPKAKIGTNEAYMTGDKKEQAPQSSGPWKVNVLGQWVASPGIQVVVVDDPTISKTITRALIGLLSVVSVIVWLALAQSPSCRESTSAVVCSSWTACTAFAACSLPALLASTPAKSILPKFLETHEDLVCFLWFTSLNFMMVVVSWKCQYSFFRVAAVRTLGAYFTAYVGVFNFTAFQREAIKQAPEAMKNSGFSDHMAEVLASLLVVVLAWLLLMLYRKASQELRRTLFSEAPEGPWCKMKSTAAVVMKAATSTATGLVAGDRFGAKDWDRWQEQLEFGEDTVAILLLSFLLVNTCFYWKSRELPGLREEYFRYGEDEGGTWTGFGLVFLIAGLSASVLRRRGEESRRVRIAEHSGLTAVSWSVYRLIHFVVLGIFPDSPVAPVVGAVVTTMLAMGLIRLCSMGGMNDELGDSASGWLTEMPISSPFAASTLMGSGDSGGWKNFVLPMSTCIGNAVGLYWGTVFMGRTGCVSRIAVHVSEIAGLEAEIEACINLGLSILFTCVAGLVLWRAILPTCELHQYQQQELIEAEAKYIFDVE
>ScrTroCCMP3099016293_none_TGME49_309885
XACWLMVLGGHAEEEVEHFQLEAAGLKEDGALDRMDAEALKGAAKNPSSQPVKRLQQQQQQQQQQLEQQQQQQQQQQLEAGLVLKQRTVSGVFVDGFYGYRVFRIPAIVQHEGILFAFVEARRHGDYDQDHIDILLRRSKDEGKSWEEPDLVVGYPNDAWGSGTDTGQPTPIVDQKAGKILLVYCVNNSWVWQVETSDLGATWSTPRNITSMVKRAGWGWMATGPSHGLATASGRLIVPFNTFLAEKKVVTEVVETGCAGTPECSYYHPNKSLSLKYTITNTADPNDLELKGTLKGTKLPPDFTWAGDRSGVFYSDDHGATWHIGGQISDYVSSSENTVEEIFVGNRSELLMSFRVEDNYNHCRKMAKSLDGGLTFQPYFEPRSQNGTCIPDPTCQGSVLSLFGGKILLTSGPGSKKSRVDLLYKSRSTAVELLSKLMDGEAKYSDLVFLGGTPDNARAGVLFGGSGGVFFVAFDITAERSGASIGSVPFII
>SieNemWS1WS2_1015399_none_TGME49_309885
MLWSENAMFAGLGGVTELEEVDEETLEMDISLEQAMRSPTTRRDGNSAGSNLISAPIVSAAVAAAAASSSSAGGGRWSSRHQFDSSDVLNLNWWNVRSEVVGEAGGVDARNVQQAQVHHQQQQQQQQQAQQQRHSSVLHSMNDDEVGAARLLHHHDDDDLADLELDLGGVDARAAAATVLLQSSCDWGMLTDDHHHHDPEIAAEQLMGAAWGGGGLLNLHSSHHHHHAHHHHMAAPQGMIMAPPMEGHGHLLSPHSHHGYYHHIGATADII*
>StyLem003030_none_TGME49_309885
MSQFNQQQNQIAICQQCGAKYRRGTTHNCVAQIREEYDLKFQQQDQKLNDLQNLYNQLQQNLNRVSNEPRPGSGYGALNQGNFGIIPDQQQLTSQIKFHESKIDWIIDEVKEKFKSTENRIYAMNKEIGALQSNRCCVHCNMEPRIQKIISPNEQLFENQWGYAKPNDNNMGNYFHQQQQQQHPNNNFKRQERQQDQNYREKSPNLLRQDIGQQNFNERVPINRQPINNYDVQGRLLHKSRDTSMDNRPAFQTKQNSFSGFPEDQVTPGVYYDHQKKNASSEFLQDPPIFNQIQQQQPIQNRNQQQQRQPLQYQQNQQQPLFDSSIFGQENPNLPHFNQQNNQRQQQQYQNQHHPPNQFQQQQQQRDSRQNMNQNQFQRHDPLMDMNAAQDVNYRRDDRQLNDYLQEEVKRVKQPMTKIVMKNELIPNQGNTQDLNFDPYGEQNQNIEFGSKTEREILDQFDDLTIQSSQIGEKDDETRIVKNETGSISAQLNLSSIPLKLVVYMQRTTQKPLLRTGASMIEKTEYYNVVKNYVIYYQMFFNENRNERMTFVQIISSRKMPKKNAQTKIVEWLKLFAKLNDVFGGYSYNMKKQRLSCILVMSFKNYQDLRKLQESDGKIAEFDLIDLNLDIYNDDQVLKEWEASEEFIF
>StyLem007031_none_TGME49_309885
MKRISLNRLKQEATKFDSLKSTISTLEDQGKLQQLFDIILSICSQERAIKSIHQQLLQSCYQNKNPSLGPSKNGKENKNNINNDECNIDLMEDGLKDNLKLIMQMMIDDIWKNYDSYTVGQKVQEQRQNQQSALSGKKNIESMKQSRLFQEQRISVASSTFNRDFIEPVHHQNKKVPPAQSRLGSHNQHQQQQQQHHQVNHLIIDDISSSDMSDQSMINPATAAAISEDKENLTLDQIANIKHQNSNGGGKSGIFNYNSNNTDYGQQHQQIHVKPKKNWADTQTRRHTENHHYLNSNQFRLQSESELLLSQFQTPQYKQSEIGNPISSPHTDERDSLIQQQRIAKQKLLGINLLSQENSAKDSVCHKKQQRILSDNFMTSSQADNRVMEHPNLSLADLDSNQRHHPKESTPQHLLVNAKSHQQMEEIMLKNIWEIENNPIFSSGGSISDEKEFTNMDAGVVKQFKQESFKAKQSVVSQNKRINYQKIDLDSDDQLRESDVEIQIDNYSRHSKRLEAKPIEKNQRHYDGPIQIDDDSEYNNEDGYSNNDGTDEQLTNQYITRKQDYTSSQHQQDVFSESRVPVTSIDGHMPKLNYQAHEGVEKKISKLNLNQGVLQSQPNLLFQFQQQAFENEYENSTQQLVMDQQYLKNIPKTGRDHYTNKSKQNHTQQNLKQAVNLLNSQNNLYNTTQDSNSLMLSSDQPTKISAEEVIRNYTNANFMPQKQASDRLHLLCQSRELNPLVSLSVENDDENGKHHSPHKLKLVPQTARVNSQNKLVDSNSKKKKQDLLKESLKYQQMKNQGKRENQNQAPKQAGKNTQLEIQCQIASNQNNQQSLQQSQSRSTSRSKTPLNARPMTSQSQIQSRNIAKKQYQIQQCMTQGNIMKKDDSGLMANESKLNNYSLINKLASSTEHERRLTTSASQQSSKQGNESKYIVNKLAKVIKSKVGTSSSQSRNSMKKQSSTAPLNNYENFLNTNNSNQDNIQVNYLGTNQHQINVDYSNQALINKAILNNSSGPYTNSSASYRQGNNQVNHIAFNQVKGNHTTKFQQFTLSQQRTDSQQSLKSTQSQANHLSTTNSQIHPNQSQLTSTTKINKFSMRRFTADATNDESQNNNYRGGGQSQQQINHINSQTQLMNMTQLSSNVLANIGQSNSSKNLNQSNTTLTSNNNLPPHQRSMVHLHQNQGTISPQQIIRQMKQQNTNDNSAIITSSGSAQGNQNVGSSNTSSLGSGTGQIHLQPLQQIPSKGTTAAQNHKNVISNTAAAQAIIYGKLIKKQRKKIDLC
>StyLem008998_none_TGME49_309885
MYTDQIQMYLRKATSTEFQQKQYLKWETGNPQGVISNIQTLNPSMQSQINNNILNNLNKQAQNILMMSHNGGLLNVGNYNNAQGNLKTPKGKKPKKILLSQTANITQINNGLLLQGQGQMNQQIMMEALKLCEEFPESDQYVITTQAQQYQAELIQQQMIMMQEAQQQVEEETIEQFNKAVIEPEEKQIKLQIKSKQKAKLKKSQNTIASQQSKQAVKEQITIISSNLLPLQPQQPQIQGKKATNTKQSQENQQQIVNPQQQKQQNQMANLKQGLIQTIQEVVKPVVSRSEDMNFLKQIIDIKNRKLKPKYTDSTVFFNILQKENQRQQVEAFHLNKTANIRIDDKPIIKKLQKSVKKMLKPFKGLNFDDFLHAEIHLNEIMVSQQDSQQMEQMKESRKRHMRILQAALKECIVDPSVCIAICVQVSRQAFFNELKDYFQCAHENIINGQLPAQTTSTNNNSGNTNTNSTQSEILNYQNLKKLIQKANVQSKVQIQHNKKIDKIFKVLFEQNVHVLKQISTYKDKYDQKKITDQIQSEQDTPTYFTRNRDSTLNTGRNQSAIDFIKETNYIINLPNTKKKQTISLDQNPDLLKANTGHKVTLSRSGNQTMQNFYNTPQVKVTSKIDPNMITVRLGNQKAVTTNSNSKVLAPIQKMNISSKGTTHTTESLYDSQQIYLENLDLKNLKRLNQLPSIQHQHLNSGVSTPIGNQAQLSGKDSGHRGNSAENLLKLLYQNKKKKLLEPIRKNKHEQTMKKPMTNNPLMTQDNRIQIAKLNSSPPKMQKHSSQTRVEMAQGRNRNQSQGKTNKIIINHASFTVKETNNESQQDLNNKSLGSINLKQSLSNNNMSRMVRTSNMQVRNKFAMFNRMTTQNLEIYDKFRTPTKSLHHQQQSSYEYRISEQLDAYLTRYFNKKEIINFMINHQAKIIQWAWKERFEQKIQAKNFILKYWKLHRQYMVRCQNLDTKIYLINHKRAARIIEKAYSLYRIRKRFRSWNQFIDYSKISGFMAKVVMIQRAVRKRQMSNYTEYRQISKCYNHFVNEFNKLKQKYIPQVILDSRRIQNDMYFSLQCQQLDEYISVQQNNYITDLQKYEQKLEEAVEENLDKREWNFNSASREWTNQRLNLTLKNHYANGQQPQITTPLQKLLECNRLSFMPNSQQQQKFLESLRTIKAKMIHQLNMDRLETNWELEMALKLNRIKQIDQSFD
>StyLem018303_none_TGME49_309885
MTQGIHNLKNMHIQQNMKLVKNHSVKTLRGHNQGLNQKNQTEARLQTIEYLPLEEVNQHTINHNSQMKSYVKQNNLMKFNHPKIVMRPQTSNKIQIQAGQSQQRLNKYFTLEGQLFQDNSQSEQINQEIQLLVRGQSNSTLETYSPRRIKTSQVRERKGTQAFITEEGNELGDWTQSLIFSNQTINERVNFHQNPQKSPAKNIMFSNSIKESTQQNQRRQLDLITGKVLDIKSPKTRETSLRAFFSYGRQLQQKMLKQEQAFDDPRKQQQIKFLQRFQQHSDQLKKKKLVIKDQKILIQQQQSSQQSSQQIQSLPQQESPQQQLAIQEQEQLNQIDPEQQLMLQQIYNMEYYNNGSMVPPDYSQKQFKKFMIAYSFRASRLPARLRERKNFTSEIQYDDKPSIVLLRSSKDQKSLSQSPERLTKEREQMLFKQLLEYQRSPANIYQRQEVIDSINQVKLQHQLLNSRHKTIYDYKKSNVVQSSKVVAQSPQNNNWYQQKQSQLFQSQSGFHSRQLSVKRGQNSPRNYSLKGNSISPNLFIMIQGDSKNIAVGSYISN
>SymMic041851_none_TGME49_309885
MITDSFKCGSLANLMGEGDDGLQVFADAFVTFMGDKYSFGTEWCKGYAEYGFKIEPQGPTGDLEYHECVTSRSERLEFCSEIAVSVGNETYYFPKPGKLSNSLTVSFDLGNPRSRAGLTKATAMMANCIHQPLLFALCKAMVDGHRADGGNLDLKHLRRLMGRDEEIDEEGFEERLEKEHMRFMSDPVAPKRMMQALERETGISVADQELAILGLSTGNRETELTEEAIAILEASCPDLLSVLASDLACEFIERVLSATKRLVEGNIYPAFGEDQDLFGAQNLRSSIVPSPNEQIGTEHGRVLGGALKIRITMGSMQSLLTMNLLSTLHISIVVFCWSLFLHGTVMDVTPDAFYVFSVAVAMNSALQGLHPLPEDLARDLEHGWTNVRHVVLGLYGVFRFGPDESATACMATAADVLCTLMIAGDTEATVLFDVFFRVVAVAFSGAADNRGDLCRLGRTFCLCAARNRIAKALDWRVKLPAMPPCEIAGPVARPGAEQHGPAFHLLVLPPHPSELLLLLLCEKPHFVPGCGLVPRTFEMILQISLGPGPPDTESSKDVEKLRKLQKQGEAVLAAESPVLPVVEATPAPPKRRKALMLRKNKLKYTLVFVLLLALLVVLALLLASLLLLVVVLVVVVVVVVVVVVATAAAVVVVLLLLLLVLLVLLVLLVLLVVVVVVVVVAVVVVVELVPPLLLPVGGSRNEDRRFDLWLSTTAADFRKRHLFFLLRSLAGHRLTAVPGTSRRTGRKVKTLSVRPNLILSAKLKQRPSSTVFRRHHHHHHHHHHHHHHHQQQQQQQQQQQQXLVLVLVLVLVLVLVLVLVLVLVLVLVLVLVLVLVLVLVLVLVLVLVLVLVLVLVLVLVLVLVLVLVLVLVLVLVLVLVLVLVLVLVLVLVLVLVLVLVLVLVLVLVLVLVLVLVLVLVLVLVLVLVLVLVLVLVLVLVLVLVLVLVLVLVLVLVLVLVLVLVLVLVLVLVLVLVLVLVLVLVLVLVLVLVLVLVLVLVLVLVLVLVLVLVLVLVLVLVLVLVLVLVLVLVLVLVLVLVLVLVLVLVLVLVLVLVLVLVLVLVLVLVLVLVLVLVLVLVLVLVLVLVLVLVLVLVLVLVLVLVLVLVLVLVLVLVLVLVLVLVLVLVLVLVLVLVLVLVLVLVLVLVLVLVLVLVLVLVLVLVLVLVLVLVLVLVLVLVLVLVLVLVLVLVLVLVLVLVLVLVLVLVLVLVLVLVLVLVLVLVLVLVLVLVLVLVLVLVLVLVLVLVLVLVLVLVLVLVLVLVLVLVLVLVLVLVLVLVLVLVLVLVLVLVLVLVLVLVLVLVLVLVLVLVLVLVLVLVLVLVLVLVLVLVLVLVLVLVLVLVLVLVLVLVLVLVLVLVLVLVLVLVLVLVLVLVLVLVLVLVLVLVLVLVLVLVLVLVLVLVLVLVLVLVLVLVLVLVLVLVLVLVLVLVLVLVLVLVLVLVLVLVLVLVLVLVLVLVLVLVLVLVLVLVLVLVLVLVLVLVLVLVLVLVLVLVLVLVLVLVLVLVLVLVLVLVLVLVLVLVLVLVLVLVLVLVLVLVLVLVLVLVLVLVLVLVLVLVLVLVLVLVLVLVLVLVLVLVLVLVLVLVLVLVLVLVLVLVLVLVLVLVLVLVLVLVLVLVLVLVLVLVLVLVLVLVLVLVLVLVLVLVLVLVLVLVLVLVLVLVLVLVLVLVLVLVLVLVLVLVLVLVLVLVLVLVLVLVLVLVLVLVLVLVLVLVLVLVLVLVLVLVLVLVLVLVLVLVLVLVLVLVLVLVLVLVLVLVLVLVLVLVLVLVLVLVLVLVLVLVLVLVLVLVLVLVLVLVLVLVLVLVLVLVLVLVLVLVLVLVLVLVLVLVLVLVLVLVLVLVLVLVLVLVLVLVLVLVLVLVLVLVLVLVLVLVLVLVLVLVLVLVLVLVLVLVLVLVLVLVLVLVLVLVLVLVLVLVLVLVLVLVLVLVLVLVLVLVLVLVLVLVLVLVLVLVLVLVLVLVLVLVLVLVLVLVLVLVLVLVLVLVLVLVLVLVLVLVLVLVLVLVLVLVLVLVLVLVLVLVLVLVLVLVLVLVLVLVLVLVLVLVLVLVLVLVLVLVLVLVLVLVLVLVLVLVLVLVLVLVLVLVLVLVLVLVLVLVLVLVLVLVLVLVLVLVLVLVLVLVLVLVLVLVLVLVLVLVLVLVLVLVLVLVLVLVLVLVLVLVLVLVLVVVLVLVLVLVLGLVLVLVLVLVLVLVVLVVVVVVVWVVMNAVSSLQQQMASLLA
>TetBor002828_none_TGME49_309885
MIYISNSDTYEQRCSIIELEDSTIDQESSDQMMQKKKQKGQINSKEINRNQFIVNRIQCLQDQKKEQQSTNQQSCFFQDSQSINNHNNNNNNNNNNGYNNQSSNFILYDNTWNGKPISEYMQQENKENANNGNQSGFYFDVSQSQQIRSFQDSQDYLHTPVEKRISMKPELYLEELQNGKNIQERNERNHLGIVNEEQYYEKDPSMYTYMQNHEDNDQDNEEQYDYINEQEYERMMSEIEEKETKGRAPSNAFENYQLFKPSFHEEIIKKNAQGKKISSFSKRQEHFNEEHFHFQNQQKQLQNKEQPQDEEEIEQIQQQAAANEIDDVVIYPQNFSTFNQNCGEKRDSQNNEFYNLSNSTFNQRSVSQHQNIQNDHNNNNNNNKKNNNINIQVNNYYSNQSDNSQPDQQNQDNTFQTTLFQNSFSQIQQQSQLNNSQYNNIDKKNYDLPFQNNQLLEPNKKKIDKDQRSFENEKYIPSNLNILGTVADHSNRKENSRYPEKDLELEIEIIRHRQQLVLKEQSQQENKNNGNQSTSSGYKPTKFTQFFLGNTPSNIVSTDNTASIYSQDQQITQRNILQTDRVNLTDRTVLIERNNTNQDRYSNSQERNIQTDRYNDRNDRYNERSIQTERYNQQMSDRYSNIKDLDDLERTIKPINSRQPAQSLHQPSSIQQNLQINQLVQFNQQQSQAQQLVQKYLPQSIQSSSNSQQNQQNCSTNYIEHADNSISMMQQESKQTQNKVSLRSYIEGDSSSLIMNKSGLLPYEINNNTTNIDNTKNNISYQNINDSNINGGGGSKTYRSYFNEINERSNTFYNEKSYRNNQNEDDSINDRASQITSARPFNNNSNIKSISNNNITHQLQSTSQFQNDYSQNSPFHDHSFTDRPRYNNSHHQGQSGQNKSLLNQTDNQNDSFSKQPLYFNLNLGVYQNDNSQNKHQDSSSQEQNQKPPLFIQKQYQNIEKKLQMINQSKQASFHQSGPQKNPETQLQKQNENKQLSQAHSSSFLSKPYQPIEDRLLQKSKEREIQKQELQKQSYIQVNEAMKKHKISAKSNALASKQSDQNVSVYDRNQRFLREKEKKQLQLKEELVQQDILHPYSPHIRPQSQNLIRNVNDLIAWKENVNQKTVEMRNKQIVEEIKELESMQNEKLICKGSERILQTSSRIGNKQKIEDKLMTSGLKYQQHKDELDRIYNSNPTKNIPMINKNTFKLLLNSKKKGKADPQKQQQLKQQQLLSNKSNQSPRNIHQNHHSNNKLSQSERNESANSKYSKDHSTTNSYYSLSNATSNQVQFLKDHALQNTYSINSQNLAKVHSNNFSSQQTLSTQQSQSQTNLLSAQNLRYLQKQQQSQQQEDHDLFSDHSAEKGRVITHQKFSAVDLGNVHTVRNIAESKLKIKHILQQQQKIQQSNDVQQANKEALLKNHQTLDNLNIYDFNSPKQGILTEQNGTPRYYTNESLKKSFEMRQNYIQQQQQFNQQKSRDNSKNSHNGRGISNSSSSSCIRSNNNKATSKPKQNQLSVQERNKQWQEQKIMKHNLYAQQIRSEEAAQCPFKPQITISGQKSNGSTSRSITPTKNSNTPKDLILKSKQSYAKQFQQKAYKN*
>TetBor006927_none_TGME49_309885
MDIKKEQYVSQNIQNQLNYQNRYQRICDEEELLTEDIDQLISEKGFQQNIIEEDGNNDSDNQCSVMSLELDENLLDLENLIELEYQQQNKPFNKSDPILIIDNNERNMQEQNQQGQRDTLNSKKSHDRVEKENYNPNILNQSKNNNKSFLKENVMKINKDIYEERKPSMKKNIQQISPKQLFPSKKSIKCQEKSLQNSLEELDRIKNKQSLRILNLKGNPIEKNSKCCFDFLHNSFPYLNELNENVRYNNSSVSGGGQYLKDNFNSSRGTRSISYSNFNSKNKQKLISNAKELSQMLENTLQRQNSCNGLKSYRTPNKQGGVALIQTGIYNFNDTNAIQTERENSQGKGFNTLKSMQSNKVLYNNKSINGQESSREVLGGILSTRMYNTSAATLNTQSNQQSTINIGNNHSSVNINKIINQNKNNSQNIGIINQFLNTHSSRVNSLEKQIQQESSRKQSQYTSLNNVNNGSIQNKFNNQIQGFQSQLQANNEQRPKSLSNYSTNITTDQYQNNQILRNLNQGVLSNNPGQQSNLFSSRPNMISEGSQMTATNGHQSCLESMNNQSGQQRSLSQYNTNSNYNNSSLARLNQMNAGYQSNLQRNASTSTIISNAINKLNSSNLNQNNNGISANQKDTHLLSSQKAGGVVTEVNNNFNKESLNNLLQPTNRQLFPSENQGQLQFQSNSISNHFSKESQQTEQGLQRFVQNQQQKPQKELIANQNLENYDSNQNNQRNLQKSSSAFLSNNNSRRGENNNQNNGNNLVNLYSSSSNNNNNNHNNNHINVLSDMTSIQSRFANNNQQSQILGQYELDNNNFNGYFDKQKAVQSEYTTTVYHGRQQDNLEQNIENQLQQQFNSTKSNNDRIQLNNTHIQYNSQQKINQQNQNQSISFLSNENQHIIPTNNRYSTNDQFQNQQSQQIQMTSPLHNPEIGSMPISTEADIVGYSSQLLNNQVQNNFQTQSDVIQPAFSTTSVEQIPISSSISLNPNLQGQQQGQLQIRNSASNESLFSKTISNNINQTTATFAKQSKLTKDNHQEVGPFKFKKSQNQMMNGLMINQKLASEIQQSYNNYPLDTQNNPLDTDLSFDNNLVASQNKQRKRALSSNGVQQNGNNFLNPQSNQQLTSQNQFTQQSQQFQSNFNEMASLNLSRISHIGGKSFMNISIPHMRFDGGVFESQANFQIEDDPTAATANNINPNASTNFMSLPAQQRKSIIISEIINQGKQQQQNQQNAIQNYQTQPENLQNLQRQSINLSFLNKSAVLNECLNQHIDNIDTDIEQLAIFFYQKSLKEKAFKSLFYLKAFTNLEQKNNQQATQQTETHLSSKYNSSMKNSTHTLSVKNNSPHPQNTIKQESAQHLRSQELPTQFQRMTEQHHIPHNQLQSMNDCSGLIMHQNTFNYSDDEMLLTQQNIPVQRDQSPPQQNQQSHQQQKQQQQYASQLSGVAKEIETEEISFDQIKQQSHLQMISRQQQKNNDFYQQNLMNPTASITNNPLDEVENDPPIQHLESKQNPQQQESNFSCQQNQLYQQTHYQNEEDEDDHDIQIKIQTANEYYENFLKIKIFFEWKTFTQNRKIKDKMFLNLSNIKKGLIALNSGRGDLTTNRTQKETFRQMHQSSTSSHKQQQSQSEFEQIQSTKKKQLDVADNRMFLHHNYDNMKNLNQQNCENGDPFANSIPQFEESSSDFYASTNNNENIQQFQIHQQQQQQTYQQGKYNSNQSLSSINSTTPTNNNILNEIKTNYQQLNNNEDKYQRLKLNPSYSSKDINKQIIDQNNNRRKELKNCNLPLSNNIFAFKKNSKAGAQIPNENMKKF*
>TetBor008396_none_TGME49_309885
MIDKKTIGTASMRQRPTQQGGISQFGVNQSATLQNMRPFLTPDSTQYAQVANNSCMNIPTTSLMNSMMNDNPSYINLFDTSQINNHNKQQSFGSSSNLQLSGHPQLQQQNIFQQFKNNYLKQPTTPQVNQNTANQEKRFSEQLHNENSIKMIQFTQQQYTQESQNQASPQLSLIQTLTQKSLAPNQSSTRVNQKMRKTNSMSMIRLRQSQDSFFDTILNEDSHSNQGRNMVQSKNKKKGKKFGIGGCAVSPTSTAASALSQLISSQTNRMKSIPSPQPSNSYLLNKTDTHKQYQTSTSLQNDFSPQFFSKLKKKKMLFYQQNSKVQQSKIESKQDMKEQYQKQQQQQQQPKQQQIHHVHSSYDNSPNYQLWLIQQQQQQQVQNNNLPASSPTLKNTASTLSQQSLTSGVQQPYNQLPSQIIHSMNSYSLEHNPNSTNLKSGSNTSKTHSLLDKLNKLHKYSQQNINVKSPTSFKYSSQENFAPNQQKISSEQAAQQKNLLIKEQQINLDVPCIPMVEVDNQKSNNLFRKFQDLLGEQSCKNSTSQQSPYHMSDQISQIELQQNDHVIESELTKSKSQLLTQKLIQAANQIQDIPLPSQTLKNNQYEQYEQILEEYKKLHSQSDLNLQQFMDYLIIFAKKYIKPIPQIVKNTQQISSQYKKKDEEVNKLKSEKLSLLVERNKQNQQKKQQQQYTSFEKQMPQFIQIQHNQQLQQQTLKELHTPSTQIEETNQQGLIVDQQAQIMILKKQLENKNNQLNNLIERENITIEYLQQLQKLGYLPASSSFCSDSSDRGQNHIPNLIDDKNSGVDFSNHNTPHQTNCSENSALRNINTLSLSQQQQVLQSSEKEYQVSSNLMTLPSKDNDKESLQMQYQQLYTRLQKIVPFQNQNRETFLSEPSILVGQNKEKNQQQHEISQQFNQWLKFISNKKKTHYLQKSCFNQMSSQNNINSPVDSYCTTMNHNNNNQPSYINPDFSMNLDQSHHTQLCNSTSERNTITTSQIKGQAYVHNSENQEISEDRKVKDKSVNVLNLLENAQKQQKNQSLIHHNGGVSSDNTLHSQVDIAFQNKSTQGNINQTTSLSNDVEITSFQYLKNTPLIQGEQAPLEEYKKKNSKLSSVCSSSRNSFTSKSSYLDDDLNKLDIQNQIVSAQQELQQRYTQTMIIKSKSSSNLNDNIRQKLKLDLSVLKSPSSNTNLNNQSKGLGLQLHLGALKEQQQDNQNNQLDQQPVMDYYDEFMSKIDEFSLSWRKAVIDESQKYQNRDNPFKKQQLMKQHQQLQQSNNNIN*
>TetBor020158_none_TGME49_309885
MSTQQPHPNSNEKVINQQKVIGSTGQQSQQQQQQHLKGEFSNQMQPNSHININDYGSNKINSNQYQQNAQQNVNYQSTQQAQNHQQQVISQSTGAQSQRANSNNQISSNSNNIIQGINSQQKNNDQQGNANPNQFNASQTQSTINGNNYKVVKTFQKGATGSSNNVSSQNSTSSSRKKGSINQLQTQSQSQQQMLAAQEAALIREQCIFCQKFSAYHSFGPLLNKALYSKYSSSQNYFYSKDINDILANASTQIVIRFRDMETYDEEEEFLKRFYQKSQQPMKMRDLTEYYKYHKDIPRLFMVSIGNAMNRYHDKRRRIEYQRIKKQLNFETSNNNNTEDSQMNTEEEDSQGNKTNKKKEIPKECSNMLQELDVTLSFHQRMETKVNSKNSLGNEGIKSNIQAFYNGMNAFYMNQQPNKVYAQQQNRRQSNQFDMSSMIKKASNKNFFPAQAAGSQIYNKPSSQYDYYNPGYNSNQNETSYQLSKILQSFQQNGAEKYFYSTEMSMSNLDSILHTQTNDLSNISNILSPQHLQGTQQQQPQSQRIQLSFNNNVNKIVPTLNFTKNKNTSLGLQSTNEEYLSSAPINNKQKNDNPVLSQKYQNILNQQSSSSGSSNFTGNSQQLLQGLSSHPFQEIHSNLPSQKLSNIILEQQHKMQKAILNNGMQISSNNIDNSQKQSNMQLPSQQKLQQNISSSLSSSNSLSKANQLNLNFNKQPSVNGGKEGISIEKQSSSSSSNSLQQKQMISAKQIMKVLTQNQQSNNNNTAANTPGGTQATTPQSSLVEKDLNVKQNAQQNQQIQLLEQLKVNPSNNPNSQANSNGNSNNQGSMARTNSNQSISQKILQKRASDNIYSTASINPIISYSTRVPSTQKNSSLIGAVNNAASQLPFSNSLLNQLNNNKNSDNSNSVMKKTETNNGKQQQQQIEKRYQTTERERIFSERKDLTDKLSFSNANNHKQSEKQSPTIKHNHQNLLSTQPVSNQIMQIMSQRASKDQIFPQMQQQLDLQQFKQVISTNTPASAANTSRPRSSLHQNSTGQSVTASAKQSSTKAQSISTNPLFQTLRQSNLQSALGNTNSTQSNNNPHIKCDSIPSSNALNYQSPQLQQQQLLSSTMQFLNSQNSQSNLQQSQFQIVSEGQISPQMIFQQQQSQLLLNDLQSHYHYSSPINNSEKQINSNNNGDLRLKKRKEGQNSLNVKGTSTTGISGMGANNSNINFSQISQINQANTSQNPQIQQQQPQSQRNNLKSQNSSQKKIKHSQHQAPQLDLQQQIQGQILNNNSNQVNQAQTSVQPSNQISQNNFFNQKRNSQITQLNTDLIKTQFYKTSSNFGNNQQQKNRSSSNPKQAKIPANYNNNISNLNNNLNNQLNAPKNQNFILQYDTNFQNPITHQPQIQQNIGQYPVQQQQQQQQQQQLSHHQQQQFLLQQQQLAIGKHQKSNSTLNQPNNQLYKQGSVSTHSNFNTNSASTSSQPNLHSGVIMNQIPVNLSLPINQIPNNLQSQPSSAKLVNNNSNINIQSNNNLSGVNSQGNFTQINLQLVKNYNAGNTNIISQNNQNISELNGTLNVGTPLYQQNNQGMQHSRTRSQEIITNQMNIIGSNTTRNHNDNFSGAQNINNALINNGGIYSNGSNNLHGGVSQINQIYEHKYHYNQPQSVRNKVERTASTHFSDSIKRLIEQNTISSSSTTTNRTGSMISAQQFISSKQKSQIQSNQNLTNNSSKYYNQNLTNSPVSIRKSIINNGNNQNNLKKQNRADTFAARVSNMINIFDPNQQNSQQVLNNLHNSSGSSNHNSISNALTYGNSSNSNNNNNYPPSARINLNIKNSANNSQSQSRNSSPLKQKLEIQQNGITGNSSPQLMNSGSTGVLPLNYQAGLNFLPSSTQSNQIQNQQNNNSSRAASSQRGATKASQLIRYRQNNQ*
>TetEll001527_none_TGME49_309885
MEISQNTPHLSSSAATIMNMMSSTSNNVMPPTNKYINDINLQKQMQTLQNPQLSQQLQVQQNKVNSQIASKSGKTQSIALNKKSIADKSGLIQSSYINGTPTSSQVLQAQQEKSSQQNSSTFVSHVNSQSQTLANFNQNQSSNTINKQNQGHQHYKSSTASSTLEILKNNQNQQNFNQSNNNIIQAQVQQLASKLSNTNKAKIQQNSFANRSINSEFQQTSQNQQSINEKQLQLPQSTSIQNLINPISSIENYKSTIEAYKRMVENLNKQNDQNSVNQQQVKHQSNHSQKPSIPLHQNNNHGIENQEIQTHLKSHRHNESRQNNPKNHEDISVIAAKYTNIGSALNNNLKQQPINTNNSSYYNNQVITNNNNNNVQIPSSSNSQINKSSGDITDIKVSSLRQIDQDEIKSCNPSQTNLQSSGIHSYNNTAANIYGSFNQQNQPNPNNRNSENTHLNITAGTNSGSIAGKKKKSDTVIGISSITGNSSSIRRTPSNSITQNPLLFGSSTSSSQQNIFNVNSPSHLSQHQMAQNQNQQETQKINTQQQHHHSFQLNLNKTKQLFSNASPAIESAISGNSQNQNNKNINPQQLQINSAKFDSNTQKNMNQIYPNSFGSGTLEANHFRPSSTMSAKYGLEVSSFGLDLKLEYQQQQQQQQQCNKQQQLSEQIIRLILGIGWLAGFCFLDLA*
>TetEll002620_none_TGME49_309885
MKFNAETSVLLGNVLGIQEENKELNSVKNHSNDWNERQLRFASQHNSSAQLILQGSQNNISNAFLPNHNNKILGKKDFSKGPSLSLHSQQLSSGQIQEQNQLLNRIDNYYQIPTANPQECKICQINNSICSVCLQKQSKVKKKFLNPKGSESFCSNIPLYKYSRFSDQEKLNSSYSYGDSCKQSIIRKKLMLNKKEQNSRESLHSSQQMNSLQDKFQDILKVKHRAHNTNNQSQSLISSIENKNTISISLDKIAPQTATQKENQSFKQTFKQENKDEQILSDNYMNYILRIRQEELENPSKNYLQNEFYSSIQYENAEMSDKNKLKNQLPMVQQEQQQQQQQQQSKKINENNQHHPSNLSLSNQLKILDLNNLLSKQKSCSNYVNSQYIVDQSSQNNKNNLMNITQLNFIERNNFMSKKKYESSIYKKNSQDHKRVNQDGFQTQNPIVAATQTIQEYQKHLKKPKKSIIYSKIKSLNQQNFSDKENSVIDKDKNIDEIILKRNNQEEESSQINKQFQDSNLVNSAMNELNKSNSRFMNSSYLVLDETSEMLDYIEESSYNEDQIFSGKNKNIQDQLQKYVRNLKLKMQQQQNSQLKNVSNINNMNEKENKKLIALEPSEIKLSSLTQKSSDKNIFNFKYRKTLLKASTNFNTNSNNQSIEQVDKESIKHLTIDPKEQQKLDNKNINQDSTASLDALPISFPKLHKQQIKKSTSINQRSDLQLNAQKLYVGNRLDKHFIQSGKDIFYDSQTNKKQVEKQIIYSQSFSKQNKLLQNQNNLSSNKQIKTEPDASEMELTFKNGIQMNTFINKNRISLKEISVSNNFDINHPHRNLQQNNPQNQKQIENIQDIDLCEWKHSPNSFISNIDYQIIAEKQENNIYEGINISKAKKKKQKIIKQKNINQQLKDS*
>TetEll006389_none_TGME49_309885
MSGQVNQDSSASEVNDNIKESTQNEQQQNQNQEQNMYQESKQQYNEDFIQEKLDSFSGQGELNQNTVTLNTSTLEAQNQFIPQQNLNELSDNTNEVSSQQQASQMQQYILQMANQIPNTVMSNNQSSFNTPQNGNQQNNQSGQVSQRTNTDNSILCKQEEVQQQNQNEDDKIHHVLEIEKVKVYSSHEIQHTEIQNNSQKQIEEQSQQVEFLNEEQNIKQNKQQIPPNQLQQAQQQQQMVLQNKQYAGLITPSARASGNYMDEKSPSNTQNDNTSRSQFKQTNKEIYSENNNFEDTVQNYDNVNTDYYQITPIQINKKARQNQDAQVNQNVEKKNLYERYNDQEGKSQNMGKIQYIHSLAYYDPLASQQKIKKRGGQEEGNDVSLQDLLNQNQYSLASSVNFNYSISNYSSSKKQQRNKLNATSSNYDYSEKLQERVEDRLLKMGHKKEEKLQKLRYERDQQFLQMTKAKSPDKNLYRQKQINYQEFQSMNHQSLDQNQIFQSVGASLDSQFFQNLNQNISQDSVQNQKYNQQQQLGNLSSSQNFRETDNSNEFYQNQILSVQERHLNDSTIQNETYQRLQGKKQLKYQFKPNIYSASQTSLVVNKRDFIKQNYLQQKKQVFSLINTSQIQQQAQSTKNSNGNQLTYKQISSKLLSNTSSPRAALFSRQNIEDSIQSSYNLNQNTLNRFYNFNHKQQQQQMTEDKNKVISTLYDSAQRQRYEQQLKEQEELNIQQQQYYQSIQNLTSQQVRKGNEQINGNKSNQVQQQMPKEFSFNQSGLSYNTFQVQPSSEKMLFYSDKVYDLKLLQNYSPNFKSKYGAKYITQAGSNEYNAREYIRKIAQDCKQTSQFINEQDYYQQNQ*
>TetEll018463_none_TGME49_309885
MDLEHQLKIQNPFKKESQNNNLNSHSDNFQFTTNNNNQNPDEGYNFHNNELNQHSGYNEPNSHPNQNDFQNEEDSQNQNMDANLQYINQHLIDYQPGMLDDQDGQINLYQQEMMYNEQNDKNQQDYENILNFSITKISQTEQYLDKYEKVTEYLLQADKHSLNGIRNTLTYQQNKNFFLQEKCCLEILHQNNQIFNFEAYKCVMIMCGILLDASISLIKDRRFYLAEKYLLRAKYLTEPNEKHLRKVNQKRLRQQLMYENQNQIEEKKENDNEESQIQHQSSHENEDDLNEQDDFDSIFESDLRYHDIRIEIALNLCEVYKQQMKILKKKRKNQNKRKSIQTSNQAFEGSNRKYDSVGNEIAGMKEIKEEHELEMEHENFDKQNGSPPIQSQANISPNKEKQVFFAPTPVQTTIALSRNIGQNSMKNIQDEDILKKEIEKKESYQQMLLNQREREMDEEELKDEEEKQNENKLENAIKILNDIESKLTDEYIELSKQDLKGTLCKFYAKKVEVLNELLKNSEDQYEEQEIKEISKELLECAQFVIARLESILLPLKANDPPEQQEDQIYLATILSYTWTKLGKYRLKTKEIEKAKQCYKNAFEKLQNFFKEGQDKNMLQYKFQRKYDKLVGKLEFDKADIIEFSQFQLDCMKNQKNEDNLKVNTNKNYLASKRGIPNSDIQSPTVQYYIDPQYLNQLQNHHTVKSLNKNRYLKKVTISHPFGSSLTGFTQQQNSVVQKQANNTQSAQQQQQSEGRQFKFKKNLQLQLENYKSQILGQTTTSFMNQQPQQQSHAEEYFTIPKSITGKQIELSPDEKNAPFLIPTKKIREKPQSAKVRGSSSTKAKFFDSNSQLANEQNYYSNTNLSNQNQMQPPTKIKLHRKAPSFANTLTKISSSSTKNFNLNSNNNEINNFISESASNLNQQQKNFLSQTTFNSKKNSKVDLKFNQEETQSQVPPSGFSYQQKSLSLKSNNIYKKNEEENTQYQQSQEEQGGIVSVTKDESNQKIMQNPKKLSLHQLGQQQGMNIGKISSAKSPMISKQMQSIEAYHQNSNQPLFFNNLIDPSNTSRSKIETTKIFKKPTTSRISSQNDILDNIMNFVDQINEGHNYKNSFANSNKSTTASTSHRKAFSSSRPSSSIIYFTTNRLANNNPSQSVHQNQIPQQQMDQQGIIYEGNEFQDVSKQIVNEQKQQMRFLDQSSQDQQNPFFPTQTIKKPLDGNNFLIINQRPTKAAKNVEKIIDTMGNLRVQLNNLFETTTPKIQPNQAGPKISIKLSKDQQQEFMNIICSRPSSKTDQGQIGKKNINSSRKMSSQSQIQGQQAQQQQLQQKNNQINQIEEEYFNQNTKISTRNIQHPTKISSYRNSIKIPMQVQMNQQQQYKSLTQFDDNNKKMQSNKHLQVDKKNEGSQKRLNTIEKQNTKNKDMSLLYSQQQNQQMQQQQIGGSSAFIPINQNQINNNNNNNVQYNTGNTNQYHAHSSQHVKIPQGSSPKSKEKDIQLETNRNIPNTNNNNNINNNNNNIANVVPIKRKNTEVYNDSSLVSVQPLLNKQGDQAQVNKSGQVNNSKIEDKMKQTIRRQSTNINDSVFKRQPTANYEQINIDIQTNQQNNEEEKRPVSQFSAPFLKQKFEQFENMNNDRMNKDQNKINETQSSQEDEDEDSKTEDSGEQQKNVPYQMLDDLQNNQIDELKGADENQYSMVDDLKKSEKRLGNSINLKASIGTHLSKLNQQSPDISRLINSQQGQLDVNRSYGHHLHITEQGLSSLQQSFNQQSQNNMQQQNYGAIDKSTVITNSQNIANALIGNTKGMNTSQNLKQQMGIQKQDLLPVKTVYFPSVKQSKYLFVQNRIQELLFAPLYFYKSYNQYSLCQWNVSNITIELENVTAQEDAEDIEQVLKGNQQNKGLPLTSDKIRYDIKLCIFLECIITDQHIINNPLIFYLKNQSLNFIDHLWPNDKSKIETKYELAILLLDRWIRERDLDAVEEFYNIGLSMQNVQVQFVLRGGNAFLEFQNLIKKDNEKGSWRCAQITHRFE*
>TetEll020356_none_TGME49_309885
MKQQPHSSSYQQLGAKKKIEKLIDQSKKQGAINSSNLINYNQANYFSGNGQEPVQFSQNQKNAQIMSHNNFNQGVNKQILQNALSLEQIISLQTNQLHLNYLNQQNLLSQSTVTPIVQTAQKNKKSRSPSQKSGSQIKLKSAQLESIQKQFNKLLEKENKQLNNSNSNSSANKSYTIQQQQQSALLTGGGSVTYLNQTKSSAMQRRQRNLTQLNTNSNNSLKKGNSSSLTRINRSLTPNSRTNSSSLHNNKGGINKNLLQLQSGNQTTANITQKRIDFAFNDKVNSQKSNTKSAQQFNPNFLLNQQQAQMQNSTQQKGSMMFNNSQQSTSSFNGEVINNRLASIIQKNPQNLEEFSIKDKQLNKILQQLLQQRMKQQYQQNQQQQQQQFNQCPSNKNIDCSISPTMSLMSSKPSNLQSYYAHLGLNNGKNSQFQSGNNTNSLQGYSFLNSSTQAGNSIQNTNLTHSNQNFINQSNLISCNNTNQTQQGINQSSLSAQLQARNFENNSIFQEQLKIEESFQQKYLQYKEKFSNYQSESQNNSKMINNSSKDQNIQQILKTKGQADPLNIIDNDHIQLPQTITNDEDDNQNIQKQEEEIKANEDKACTNLNNNCNQNINQIDSQYNSALYNMNQNINNPKELLSPGDDLAASNYQSSNKKLGNMMIQNNFQGSQMGPMTINTESDSIQLMSAKERENMMQYIENAQFPTGSTTYQDLIQNIPNDFHQEIIIIYEQKIKEITEKFQHRDIVIRQSLMKLEKENSILLTKVQEQQEEIFRYKKLRELETKLIKKLEGEIKLEKSKYQKLLSQKFYKKGSDSKNFNAQLIDELNKKLNEMQQEKECLEYLLKDALLKTELLKAKESVIFRQIPFSNNLNTSTSTISIGGNQNISNFNQLFSHAGNSSSNGNFQSHPAQQVEYVNLLSLDNSLNKSQNYIQQQQQLQQQQQQQFQQQQQKLYTHETDNEHSPDNNFLRMRNKSYGEQYFRQQQMAEKNMMDYRNQLLLSEEYEQQQAKQYPIIQQQIAQSQTQMNQQQYAANLDEDISNSERSHFMKAYQNSQGGDLKNNQNGQIYPSNYILRKQIQNNLQDDIQGSEMRSGSYMGGGSLSQNQQIQPEDYYYSENEQHEDYDYQNSAQMNVLQQPGQIYQNEVPENRNQNHIDNQDDIQQQQLQHLGQQKYPLYFETNNQENIQTFEFNSNMNYLLNQYDIRNSQNLHNSAQHHEIRSPSNSQGISTIPISNSISPNITNNYNSIHQQKNNGINNEMLILELNEKSGNRSYLINNSQVIHEEASSADNTTQNNDNNQNGSNFSQNNSNKMKRSSNNLDSSSAVLEVNVNDTNNLNHDLFQKSDNSKIFVENETLSKSDNIEHEDEDIEAEFKEISESNGTRESQENEQDQNQEKVESNHNQHEVQSLTEEYLKNKVEILNNASFNQNNINQQNVINSTQQQANENNTNDSHQKEDEDQAIAQYFNTKNLYLQKYYASQNNSGVNSKSSSHINEKNNSNVNINN*
>TetEll021310_none_TGME49_309885
MSIFENIQYLNNSQAPLLASLTSSAPSNTSNPLYDLSLAASLLPNLLQAQTQNQQTPNSVATSQFSTTMEPFGNNFALNQNASLQQNLNQGNISSMNQSALMQLEYLQQIQLMKQQQQQQDQQREQYKLALITELIKLEQQSQQPTQNPLPGVFDMAIQNQFGQQQLPNTNNLLLEILLQQNKNGGNSQQQVTPQSYLSEMQNQQCLLQQKQKNILLNSSQSPKGNENNFESRTLSFIPSIASASPQLQAQISPQLKKEDDSICIPQLNQLNTQPLNLKNNGQQQTDLQQDAMSQQAQAKNLQQNEMNQMDSNSTTKTLNQQNFENCLFSSSQQLIKQQGQNTDANNQNIDINILLKQQNNDEQFEIQRKRQERLIKIEKYKNKRRNWLRKISYDCRKKVADSRLRIKGRFISKKDTEKIKELIGDNQEAFNAKKNLRLDFMNSKMKLQNLDLNPAISKNEILNQIEQLLLKNRQIHTTQTMQQIVKRIQKKQQVFCLIKRGQTEMIKLSANNRSSSSINYQDNNEEYSSMCENSKISSSQN*
>TetMal003765_none_TGME49_309885
MECQLEKKSLNSNTASLDHRQEPLIKRNKGPRIGDLLKKRKIRLLRKEEKTKIKADELVLKSALDQHNEQVSYEEDEEDEFDRGLHTKEECHLHEEKIKKISSLKEKANQCFSFEMYQEQYDLKYACKNKSYQSYCEKNIKTQNLNHQNEDSQQLFKKIKLFDSNAKKKIEKFDAKQKIIYEMCSSLVKEYLVEREDEEDSKFQVSNNSEESDHSNMDQEVYQQIIEDQYQQFEDANKRKKKTKRVLTYQEKHNELLKVASKYQQINFPNSKKAYKKNSLLSKQVFLQQQQQQSDNTTMPIHNSQINVGNNFTIHSNIQTLNPQLQQFQQQNQQQQNQQNHNTQYQPHYQQQDIIMHDQGPEYLLKKVKLLDGCNKYLDKISWEAPEDELDKMEKEFRQSQLKPDQTITQLNNSNKRTIIQDKKFEKVYHSLRKSIKWSERIFDENSQVFNKMLIELNIEQNLCKDDFNILNNYKIQLVTPINESNLIDKKKNEQILEFFMQENNFVMDKSQIRDISGFKSNQHGQQQAQINQFKTYHQQVLQQQNQAQHIQSQVKPVELRPNLGQTQQQQQQIVLGGQQNFLNYQQQFNQNQRINQDQQIEQVQGLPYNSDTANQFKFANQFKGVVSSQQLHQSQGHNMPSDQQNSQQQSGQNITKKNKGNLQSQSYNFHHYIKCFKNNQLSAGGISSSNNLIYQNSKFAGGKNEIIVIDSPKRTQQNNQQMINLQQESNQTCNGQTINTGQNQYDSSFFQNMQTSSINQQQTIQQQTQQQAQQIVINGQHKSQQGFNNTNLLEQGQNQNFKINQLPQSQQQNIQQQNMLPQNQLLQQQQQINQIQNQFPQLNQYPLLNQFNKVNYVSYNPYAITTQFLQAPISAANNSYNQFFTASLSNNNNNNNNNPSNQQIQTNSQHIQLQNQHQQQSQTWPFGQINIQNTAPQQQLSSSILQNNNQQQQAQQQTDQLQQQVNRQLQLLNTLNNQQNSQIYFQVNQNPQQQSQAQQQFNQNQQQNDQSLQQFTEQNQLINTIQNQQQQQVIKQSSPAQANEELNIDQYTQLLQNQQQNNQKYQQQYFNGIQSNINSNLALNNNINSNTTSTVNNIPIQNRSANTQIMQNQGQQNNYFLLLNQNCANNQINQVSQQQQQQQQNQPQSAHQNQLYLLMQQQQQSYPMLPIIAANQNTLDSTKMHQVVIQQGVLNSAATACVPNQNLLNNQFLINNQITQSQII*
>TetMal009332_none_TGME49_309885
MDPIAKKEPQNPGYIHRTQEERSKSQSKKPYSQRIKSSHPAFSSKKENLNQEVISQELKELNKLKQLSKDINQSSASEIIEVSSVKIKKANQNSQSYLNDFSLNMQVNNSLNGKKINEDKNSIQTIQEQKNEETQKLFANQKKNNFLKNNQILDQKLQNANINNQQNNPNVSKITKQIAIKIRQRSNSPTILKTQNQPQNHQNRIISANLQSKAMAAVNMQNFNEYKIGQSNKKREFEDVTINSNEESINSIQQKEKFKQLQGVVKPISQLQHVNKKKLEDSSNNSSDVENNGDHILDKRVKSISLTPGIVLHNQFNLKESQNTFDPLEASNNSNLTQKRKSMDSENKLPRINKVIGKQKETTLYNQLRESNQKNALELPSIIDNIKQNVNSCENLFKNRFKDKQGGFQGQFQKASANQIANIKETEMNYDFEAENQNVHEQFDKAIMKQIKIKNDQGLLNKNKRQVESAKKRDSTVPVQNKNKIRDDSSISKESPNQIFKYIRQSQHSEQRESVNRRDSSVSHKQNGASIQQFIQARNRIKSENNVMQNNSNSNYQDKSFKDDSEGESFSTADRKKLKKLNQIQSYLKNKLDSNQKQIQNGQNHVQNTGNNINNSLISNSNSNNPQKSQPHNKIQMQIQQQQLLQISKNQQQQALSNQKQQNNLIVENFNDQKQGQSPKQQDMQELLLLQNQKMQQKGVIEVLDQALCKRKEDKISKSISQQIEKEIDKLNVLTSKSQNARDEQLKIQEELIKYNLKIKLNKMKIVDTVQENEQEENF*
>TetMal014485_none_TGME49_309885
MCDTNLMSRDPSQSCASSSTIYPPSLQESGFWNESYPEINYDERQVKYQPNQQQFYTQQTQLCLQQDYQEDTWNVDDLLDFNNTPKNNQIQTTQQQFSNNSTYDQTNNTEVFYNNNYFDASRNQYNQNNKNQQQNHINNANNSNQNNIKQFYSYQQNGTLVYKINQPESMKYEDAQSSENYMMNYNNNQNQNQQIKQSCQFNDQQFKNQLFNQQNQLNHQNYQFYTQQPNNQQFNQYSNNNVNNQQFFYTNQQNYQQTNSLYNQQIQSPIYNQNLHQNQYNPQQMSQQHQQQQQLDIHQQEKIKISNAQTTSQNLEINQLFKHSQPNISNVNIQNNDDSSRSQLIYAGQDQQKPQNALQDKINKSQTAYITPNQHQIREFQQESKEIYQKLNQKNQILPINKEISESTDSKSCSGTMMENTKESSETKSNLTQDSQVRQNIYKSIMNAFKIFLAQKQKIIELFVNQEQLKIDNKLKQLARFLKTHSFNHQVLKYIALHDTYSIIFSHFINKECEMWLQKSKIVKKDIAISILNYLKQCVIDKTNFEDFVCYKTSKKSKKQKEYNFEDE*
>TetMal020151_none_TGME49_309885
MDLHQLKRKLSDSSSENEDNGRQDKQPQQQKQKQEQVVKKQDEVKKIKIKNKKNDQKQRDDYSPQRNNKGSNTPPIDINFVDGMILQFNSILSNQISVLNFIEKIEYDTDSDREEWKPRKQHSDYSEKSNSKRNQIQQKSNKTNIVQKSSSDNTRDGNKYFLFLRETQLIIKKFQKATDLKNLQKKQKNSLRKMMVMLKNKINSKKNLKNTKINSKKKQSQQQKQQQQQQQFGEVQYVKKEDVSKQGSQGNHNQQNQNNNNNSNSNNNNNNNHNNNNNNNNNNNNNNANKGNNQKKQNPIQKSQLVFVEKLDDDQAQKPSQDNNNSNNNQSIQNSQQYEKKNQNQAQYEKKDQQFNNQNENNKKKMLKLSNEPSFTNSNNNNNNNNSNNFSSNNNNNNNQQGGQFNYTTNSNRFQNNSGNSNNNNNNNNNYNSGNNYQNNNNNYNNQNYYNNNNNNNNNNYNQNQYGKKVLKYSNLSTYNEKEQFNQEQQIYRLID*
>TetThe001071_none_TGME49_309885
MKQLIIRLLVIVSIPIIIGVALVLSTFYILLWEALDQWELESNSWINQTQQQVLYNQVFSQQILQEYSFNQLEIHMVIIKSLLQKFDSSQIKQNYDAVFSICSYREFTFNQCSQQIYKQLNQSLFYGDLYFVRSIFKFNLLTPEQKYFIQMNNYISFYARAAFMASQTNGIIQLNYIYNSDTTSVLTGVPSQSFNFTDSQYETCFGSSFVEPYDPRCRSWYQYAQQNQGNFIYQPYQDAVVGNLLMTLSSQVKKENAFYSVLSIDFLIQNLISLFNSNLSIESYPVLIHEFDARVLYHPLQVFYKTISWPDIEFFNINQFCSKNKEEMELCLSQKQKLSQQVNQTIEFIKTGNYSIEQQINLGRLYQYWERFGQKQISLIFPIQSKLRGLNNQQPYSYAIILIVKVIIDNSDKFKIFNLLDINIIRIPLIVEFVSVSAIIIIFLINYGYFLVYQIQQPIQILIMFLKRSHMQQISSQQQSSIATIKQQKLKNQFSSQLNSTKKKPNQSIFSNIIQKKKIDEKNTQIQVSLNDHQNLQSIYNLGLNITQPLSLDKTLDENQRFYTNSKQQKTNKQNFEDFNSRADNNENCTLQNFTTKQTFQNSKYISIQQVNQCQFTYINDIHQNQIAEDSYENQNYQSPRTNHSVSILKNNRLTMQSDYITQLESVQQRNKEEDKNKILKGLKPLFLEMKIIKKVFQNLESVINYQIDSQNQNSQDTINSLFHFAKAKKTFQNLKNLTGLSRCYFNLGLIYLLMNEYSLASEYFESSVQQGIEVIGIDYENILNLKIVKSEDSIQNQILILSKRIFSKAYCLKQQALQQIYFINDQHEKENVQNYQQNQQQCQPNQQSNLTKNQFIKQTLQKSLNLFLAVQKIVQNSFECFSHIFKIYLLQEITEVIIHLNQKDQIQKYFNKIEEILQQLNENPKQTDGPFKKISFNKSIQFSYKNLYQRNYLDEVSQIKELQKSRQYFLQGLKEKVNQNYLTAILHFTRSIEEGTHYNPSMRKKAIYQINELFSNLQFKQINVEQKYLKYEQNISIDLVILLQLEFQLQYSTFESCLEKIKKSNFFRSQDRIKIIVYHSDLDVYIPFTIIKDDQIWKMVLDSLKNITKNITQDIKKCYKQLSWQQALFFCLGQHQQYSKEDLMYLKQIYQWNKNQTDDTPIQAYQKEETEYKLEQKSYRKKIILLFSKQQQNDDFNFEIKKTIKIKLSNQEKPIIFHFKEYSDAGYQKQTYSSQHFNYECFLDENILITKLTQQRELQNFNNQNEFLTILNNS
>TetThe001207_none_TGME49_309885
MNLSNSFQQKFNQSSITSTIPPPQLPQQPSIKLLGSQPVNLDIKQQYQLPQNQLLILKQGYNQPAQIQQTQVINNQPYMQNNGSIQNIEVKQSSRVMQTNASSSSISSNSKFPYKVKSIIQEINFQNQNNNIPQVRNRFLNNLPEIQQNNALNSQIQYQIENGRSLSSNIIIPTNGSQIIQNSNSNNNFIQARRNSNCSTQHNSSIQQNNSVNNPIIQSGSYGLPQVPQQISSFNKKVDHINEKILNHENKLKEFLQATNAQNQNQQNQSQFEILSGSKHAQSLENSLKSQNVYIVNNKIKLSPEKNVIKTVITYVNQPQQINYSQMQSNLNKSSLDSKSNIYNIANPIQPNMDKQDNSSKYNINQLLDNSNFKQSSNISPSSVANQSPTILRAYQPFDLNKSQTQSVISPVSQGQNLFTIQNIPQYIDQKPNKETQKIASQNSTQGEKQRQSPALTFAQIPNGSISRNSSLSDFQLNKQGSVGSQSQSPLSKSPISSGAQQLISKLPLTISSPQNQKTDIKDQEKGDQSGTASNKNDNLSVTQNYLYKLKDSYFTPQNLDQSSTKSEINLIALSNNNISKTPSLNQTDLTPKNAPLINVQQTSSLSPSIQPPIQAVNSGNQQQNQQQQEDDKEKQIFIYQLNNLQSINQQNTQSQLKEEQINSQQLQKFKSAQISQINQLSPISNKATNRLSETIQNDANQIPITNLDMHFQQNQQTSIHKNILDSNIQTSVDQSKPLIQNNIIESQKQDQAQSQLNSQFSQQSVQGIPPYTPLLYPAYKGIQNPLENLSLIQKRTFLSRQPSQEKIQYTSHSPARSVQSDIQRSNYLQSPFSVVEKQINLLKSRPNSLENNYNSLSQSPKPQIQDVVQQISRSQNPQTRGLTFQQNYQSHSPTITAPIIKSIITSSPEGIKSQKISVSHSAQIPIAEGVSINAQVTTEHEIKDYQNYLRSSPSNNVKIIENIIIDNQQIQDSIDFKQNRAFTFQTISSPFPSANQNIQYNQPSIKKEGVDINQFANSPLRIQSELNNNSSYFQNKEVQRVIGQDSEGKQYQDILRQIDQKTKNENQTENRLFTLEEPTTQPLFSNVSQQIEKVQNLNQNLEFNQAIKNNNFDSETQQISEQNNLENEERRKRQFSFQENKNAKEILNDKKQDKIIEENIDKLIGNIFKEAMNNVNQTINKKRDQLNQQFQTATEQKKEEKISIFEKINSQQSNQQDSQINQQNMSQINNQMQNQEQNVNIKLDQNDKNEEMYNVNDQDESTKRSKQKNQQSEESQNQEIIQENQKIEKQLKQQPSYLAKNLNTINELDGDALSVFKKIENGNTFHLPLDDNKKKELAQSWQKPDYIQSLILGQLDKDKKQIKQTNSKQNLKNSLTQFSKPIERSSGNSQSSIKQSDSLSKSLKQNNSEIKNYKEEPIISNLSKTKGFLFKNKKEKSEQQFSQPPNIEQQFQNSSLQTNEIENKMEAPQEQVKKTQNQQPPQEKVFPFFQSQQNHYQKNKNSSLQNSQSNSRQNSIDKQRSILDKIENTFEEAQVIGSFGLQQNNTVTQLEVKNVKNQRSVAQFQQPYPSHQQQIQTNSKQNSPQSSKLKNFPPNQDVEKDELQYLDKAPIEYPQNVLENTSQDIFLTPQYEESEKDKKYRNFLLKMLNNYQEKREEILKKIDKLNKKQQVEQFQSQSFNANQMQKNNSSFVEPQKLIYKPQKINNDNDQIKQMSPKQTKYDLNNSQNKKNFDINKHINNAYQENEMQEQIQQYEMLIHNDAQSPANQRRNKDSYLNSLISSPDQTHEQKQLYTIRNYNQSPGLHDNEEQNCSNSQFKGRKLRPCELKNILQSQKDGDLYEKTTFKNDYYKNAKFKESPKKSKSPQTLQQNEKSPQLCRKMIDKQNKQISSELDKYKINRITDDRSNLSEIDYNYEVNNNNNKSQSKNLSTSKSPNRSTKSPYQKQPLIDSKRQKQKNQQINQIQINTKIQKPEINKKKLDIKNQNKKYQDQSHLKDKNKVQDIQMGIKNTQNKKGNQFLKNKYFNQLEDQNSDFNNSQNLENMYPAYGQPNKNYQQFNIQLQNTFESQNQNSKEDFQVEVNQNYSDYSNKQSNKKNAKNTQKIGQKQLLNNQYPMNIQSHLTKGDKNYLNSNKGEKIQPHQNIIQNINDMQKYSEYMIENNQNLLKDLDQSIERASRNSSQHNRSRNNSNSAGRSIIKEIGSFFKFQKEQEISPLLRPKSESAQRGQQYIDSRQSLSSPDRIQDSQNDQEFQHNSSNPINNKLYVQIRKTIHSISPPHSQEQQKGNYFNLPQYYSNNPQFELQRQHDKQYENRFEEDQQLQKQNQQKMNLQQIQKIIQKNNNKLKKNVVL
>TetThe007885_none_TGME49_309885
MSKSNNSNNLGSENMLFDLLDGFMQICQPGFQNYEKSMLQWTNFKELISNRPIDYHQVFTFISKMQETEQPSPQKSKQMQSQDQQKDEENESQSSSKQSYQNSSNENIPKNSTKLYHSQRQQNNLTNNSNNLKDNQQNSSYFNSSQNFSNQGNSNNTVGLQAQNATTQLQTQGRTNNFIKNTQSSYQSNNSGSNSVQNGNNQNQSTHPQSSNQQYPHSQSQNPANNNYFNSTTNHSNGSNQHSNYSSFNNELFAGSSMNMFKTAAGNFQSNTIQNQKKGEQPRSSTRDQFNQGSSQAQNNNNNNFNGGSSTNMYNSNTNGSNNPNSSRNNYRSSFNQATSSSNNNNITNNTGNIYQNQQSNSKATTNQQNSNSSQVSNFTSSGNVAAMANMHSSKENYSHLNNNVNLEKSSPMNPSKFTNSFKANGNAHSIYNNTSQSSENNNHFNSQQSQQSPEKMSSQKTNKNQQQQNGQQTQQQGNGHHNNHNGTSNNHTNQFNINNFHGLPNETSTFVKDENLYSIKSFSEFLKEHTRIQSLGKNTQFAQTSVLELQNNSNSLLKLASIAFFVNLISELPHPESQPNSTCQASKIQLIDIFLKVYNKKLKIHVSSTHIFTSDQLIASFTKNTGLLIQLYLLHGQNTSKLIKAFLYQVQHDPLYLDSLVILIKELAAEFVEECDYDAIASILMQQIQQHQTQQQQNSLYSTCASLSQLQENKVGGLSEKEKRAKLAQKLRQPSWKEVKPEWLFLLSLSLQRPIELFNLRDNKLEQTLFKSKKMQISEVTANNKINIVTVTQAENKFPVYYLMTMKQSETELYASLKINFKKNELKLNEEVNFPYLIKQITREKEQCQQQQQPQQPQIINSPTQQMQQNNNNSANQAQLQLSPSQSKQQQPQQSTQQNLPQSNSNTNLNKEYSMGHRSSKLGLHLNQLQQQQQQPNALYSSTNANNLNSQQHHHHNSSVEDQGRKSHSIKTNHISNLNTNGSTSNLNNPSASSPRVHNFMNNLNQLNNQQAGSQAQQSAQQQQQQQQVPSSIEPKQNNPPFSKLGNKFSHYENISPKYNLNNLNFQKSTVNSRQHQQSNSLSQDEWNKNLLYAKVKDLIFTLNINSEQLNSLARFSITNNQTGIQSKENIQPKSPLKYKSVLYPLSNNCIQQNPNGAIPPNGFSNALNNIMIGQNYIQNQNQQQNSSSTTTINSLSTNTTNNISNLNNLNNTSGTTAAGTNSASVQNGNINNNITNYTSPNSAFNNYLNSNPTLFTGQTAFNINSNSKLNTNNLNPLSPSSNFNGSVNPLLLNSTNNNNNFVNSFGKNGVSGVNNTNSSNLQNFLNSNSYNAMQSAGGMGATNNIQQQNLNTLNQQNMSSSLNGNSTLTSNSALTQLVGNAPGTVSSKRYPTSQANPNLVDSQSRDIFNKLSPRRNLNTQY
>TetThe010049_none_TGME49_309885
MQKKQSLKLTQIDKQEVPVLMKDQVNHQSESKEEQDCIISSEQNLEVQAKDQVKQMKLHKFIQNKEQMFDKIKQLCDESINLVDRNLFQESNYFLEQAEEIIEFAANRGKQIDRNLIITVLYNRACSYQGLWKLDKCNKYIDGVIYNLETSLKNDFWPEYENFESQIVLEKVAYKIKRQTFLVRCYLQQCAILSQLVLHEQAIQTAKKAISVLEDIYNQLLSISQDKLNQCEQTATSVITAQKQGGIFNATTQSNISKTDNKVNNSQKNLPTPKGMQSKNKFNLASSNKVFDLSGEQDNDDQINLGNSNTEADSYLGAKKSAVKEEVLFNKIILQQACSFLKTFEQKVAFETNIGDECSSQLKKARQSIYFWKNNPDNNEKNMRQELNVPTKNTDDDNRNIVGVQKSQEWIEQFNIGSIMHMTCISYDEFILFEDILFELSKKQLIEKMLLLSICFFTIATEIRFIELDKQKSFTTNSKTQQYDLYKQDAYKQSEIYHLKSIEIVCQAVTCYSPYITHLINSYHKHYNSSLELIEEEASILSQISHNNEAHDELQISCKDTTLSKNTTDILECSELQETINIIKVNNNEMPNFQKPYLAHKYTNNKVQDLQSKGSLSFNSFTNNSRSPQKQGKIRKRSPQNNQINNFSNNISSNASESAQQSKDSSENILKRPKSHHTAASQESDISPLLNNSKQSKNQAASTKKQVLALDLETINTTFGNQLNQQNNIQKVQTNKDIQNSIKKNTQPNNLLDESKRLQSKQKENLSQNNINQFSILRNYSLSNGSPRQSASNPIKTIFQGKNSQQNQQQQQGQSQQQPYLIQNQQQITNNSQSQSQQFQQHLQQQQLQLTTQQQQLLKAISNNKTNSIQLSQSQQQSLTSSQKQISYTVQQLQNSQNNGLSKTNRIFTDLDLKTINEHKSFEEKNGSQSHRSLTTPQTIQQNQNAKLSTSQINSSNHMSNSNNININGSQISNNNNNNNNLENKAATTTSLLKLQASQKNIQTSNTSNKFVKQLSGQNNQYKSLKNDINISPKQTHHFLQQFDFISSKNSNLSQQNSKEFVINSSNSTRNTQVPFNSKGIPKLDFNLIQNNPQLKAEDSIRFFSAREHQNKKINNYINK
>TetThe011850_none_TGME49_309885
MKQRRTKQGRFTSIENEREQQRKLYEENLRKKKEMLYFEFEKQEEVLKYTKLSVETHNDVNFKYEHDRVTNIRIEKENQLQDLLKTLKDAQEINKMQEPLPEGQSLYGQANKGINLTSIFSKSFYRSSGLQILTSTQMKSRDDVNNYIAYMNQEIEQVNENLKNEEQRTLTLKKSMQELFKTKQKFRDQLHDLEFLNETADRRFHDLAAVQFKAKEKKIAIDKDLNAAKKSLKEYQQIGDKYKEKQMVKMKSGEKIKKTAEEIISHDMIRQDELEKEIQMLQQVIQKEVIKQQTIIEKRSESKYILKYIDCFTQFERLFLSGEVKEKDIQDLYEFNNINRRSILSQHQQNLSDDGSTINLQSHNLILNAHRSRKDSRMSSGDSRSPTLSPTRDRMRSSFNIQEEDNRRSLIDTINKFDSEHPNGARDLVNEMIKMYNNYSYIQETLNGNHSRLLEEKARKQQELIDLENNLNNIKKFNQYLDEMENNKQFEKQMLELTEAVDSGLLTIPQSENKINGAINQNTNNHHNKEQKQLISTVNILKHDNFQHESEKIKELAQKNQNFIFNFFSNYCESVIRVCQILELIFGFSLNLCPVQLEKLSKSTIQFIKDIWAGKFEENLDPLQKKNNKRSRQTIIYQKLGTQELLNGEEQPVAYFKHIESEKFTHEEIRNLFTEIFPHKHHLADSFFSYIKSERIIWFFCNLEQISNYLNDQRKQNGEEKGAQLALDNIHELKEQGLAIFQNKLQNLMELMIKIHNQIKDSSHNCIKYIRETYPDYNPYRRYTQKQVRENDEIREAKLKATQKSDNYFRNNDPLMEDFIILKKEDAYNILIRENSSDQEKQQLQQLQQKKQEDKNQDQINMLIEYIKKTKNNGQQILIEQKKQQVMQMQKNKQKNQFSQQESIQSQQQINNGIIHTVSSQEGSNVLYQRNQSQMANTSDFSSGNQPQQISTVNAIQSSQDSSNKLYLSSVKEDITRFKQLNKGENETIQKERERIHNLSKQKQIDELLEIERQLQQKNNKFFVSNEITSINDRLHQEKNAPFKEKLIRNFSESQLVLSKVDRMDRFSGFIGPQVVNKIQEEKNQMVRALRGELYQPDLNYLKSNNAYNVRKQVAMEQLNFLHDQKLKQTVLLNHSSSQSIQSSSKKNDQNQFSFNKDTHSKQKKSENQNAAKTDILLIKDDKQLNEQQVFNQQLSHFHPMKHQSKVDQITIKREQPSDEKSQQKEILQQKLKDIKTTLKLPSANSTRLQTIDSRPQTQGSNNYRKIKKQEFLVQDGFSNKKSNLTLSGQNFYSNKLVRDTSANDLQYNRKAQTPINYNNFGLSDVFSSETSFTQNPNSVGPYNNQNLKFYQRYASPEGDAFFDQILNGPPFYNLNNNQARPMTQQNTKAQQKYQMKNNEYNYPINEYNLDQVAKPQSSHEGKRNLFYKQQQQFPQQQKYNSNQNQNQQDQILEEDQQREKRVSFGQESEHFQVQQQNKQIEIEEFGQMNSNRQTDIYSTVSQSSSRTNNTHINRLSANQKHDQEASQQNEQ
>TetThe013695_none_TGME49_309885
MFSSIASSAKGSQNKEIKIPVGNQSQNCYNYQQTFQSQQQLQQPQQAQPLQQGNQRKPSISSVARPQKFSISIQNKDQSLQQEILSDDRNLTYHKKKQSYQQMISSNHQGSIQNQKKSKQSINLNNLQNLNLASTNNNIIKGQQNQQNQQTASTFSIQNAKNQYQQSQQQFSSATLNSQNKNSAKDFINYKILQIQANSSKNQSISNVQMNGNLQPQNQIQTQMNVQIQGKSNQFLQNHGSGNSSQQLVITSARRNESSSVNVRQRGNEQIKNQNNRQDQSDLKDQTLNQYEDILKEKQNILQHHQNTMNQTQSKMQPSQQQVMINNYTYHTSQNNLKNVSSNSQQSQNINNYHQVSNIENNINNANTQQIQERPKQNSQQQNIGYQTTHNNHKSINIQQSQNQNINNYNCNIENNINSANLQPLLEKNKFNVQQQHFNSNTLNSYSFLSNNNNISSTSNFSSFGTLPKGTSASILKQQQQQQQQQQNTQTTINSMLLHLQQNDLQKNYFLNQQKIQNSSNNGQNQYAYQKNNQLEINSASNLALTDQDALKELLSKTTSTKSAIKNAANYFSSQQHKQQVQNNINLQQEEKPGFQSERLNNNNNNTNNTQFILQNQVAQKKNECINNQNKINVQSHLKVQNQQKAQNNPNNSQAVEQMYQNQAPIQRKIQEKIQKFTQIQTQIQNYNPIQTQNLTQNSNKSHLKANPISILSQVNSYGIVNNSKQPTPAIPSVSSVSSTQNLHQQKTNETLSNFTVSPSVPSTQVQITNQIGLLSSNSNNSTNNNNINNNYYSNLSNKAEYPHIQNNQIGVNNISQLGQLSGQCSSNNNNTTQNSALNQNNHKNLLSTAIKSETTQVSNFSQDSPLVCNENLSGILTNRYGDNSQFKNLLSCKSNNMSSNNINPGTYNSNTSNNIHQNSSSFTQTLSENKDKIQNNIQIQNYISTQHQTSQINSKIGITNIQLIEEYDNSIPYSQSQQSQILNNYGAQPNNASNSQSNNNNNINNSNCGFKPTHKKNLSNHLINKLGAICKSATEGSQTYTQSSQNNSQNKDSFNNNNNTLSSNQNKTKNNTVSISLNNNNTNNLQSNTLSQVQDLDLKKEDTVVTNYELEVVEESLKDSIEQFSTKQNVQINKIPNNLKLDKQKNKEQKESLEQQLLNFQHQNILSENFEYRIKDMKEQEIDYLPNPDYFDNQTEITCMMRCILFDWMFDVCMSLMLKRETVYLSLNYVDRYLSQKQVTKLNLQLVGAVSLYMACKIEEIQPPSISEFAKCTDDGYTVAQIVEYELLMLKAFDWKLNPPTQITWLNMYTEIWDRFIKSSFDKPNKYQINFVQDQKISNKNYLILYRIPEQKSYMLFRQMVQILDLMQLDANVLRFESRMLIASLMYLQLGIYYKQFTKKQVHSGFNEKYLFANSLNNFNEYFNSFLTQHFQFNLIDILSTLQHVATFFDVEYNYSLSPAAQMIDPTNNEMSYEEYLSYQTYFPNGIDYIRKRYCS
>TetThe015137_none_TGME49_309885
MNRFNEDVEDHQNIEFDENSDQKSFQFYDGVNQNFNLVDESDLQLQDDIIHLNEQHLKDKEKQNFETKNKCQENCVYNRKHLQKLVEESLKEKYERYFFFYFAKPINEILSNSPVHHVVLFKEYLFIDDNTEYAKRFYFEHETKQRIEQLANFYKKVYPPIRPNYFGCLKAFNDIIQQNKYNLDELYYKQVKNKQVSSSDCNNFKQDELHLENNGSIYGYQLDIQSDSNFTESQLHKENINQSSSNNLNSFQNEQCDNIQNEQGQNKIQSQIKTNQQQKNNERNQINLNQQRNNFQMLSLPKKLHQENQNDSLIDQSNQSLSSNLVQLEEEDAKTDNQVKGKNYQGIPQIDQKEQQCFINNYNTESYKKMKNESPDDRVKFNQLNQIQFSGQCQVRELANSQNKKESNQHQDKKIDNKNRANYNYFKNNENIPTHQQNIQKTEEEKDNIQFNNSHSQCDEQDDFEDMLNILHSQNLKKFENIQNIEFEGQNDFSLHSNEFMDQDNFGFGNQSDGIYCDNQKFYQKYLDKQNDNLQTQNDQLFAQENYEHEQREQFYQDLKQIDKSSQQSQSDIEQQDNDEDYLSSQRSEEDQNHNNIFGENSFMKQLNEYEIENSFETDTFDVYNPQFSSDQRQKSPSYQLQQEEKNLFKQVSDLQDIDDLMERYAIGEEGQEFVCRCAEFAQNKQNNSNKLFEEQEKGYFQRIENTKEQRNFLKQDCNSHRSKNSDNSNINLQQLVGQIDNGQIKKAASTSLSKLKNHSSTPSNQNNNPSCSSMKSSQHQQQLQPEDYQFQLLQQSLQQQIQQQQTYIQQNNGQQKQKSPVKKQQFSEQQKQITDSSPAEKLYEKDYVQLSPILAQKSQNFNEMLQVQIQNQMMIKQKLEKQKGDNLNNKIIEQNQQYFSNYDLKIDANSQYKQNQLLQQSQTSKLLINQLQQSYSNKNIQNPNVSLTNSKNMNSNNISNSNNNNNSKIDQNSQIYQSNMQFQQQQTKPFYNNTQKKLASQLVFQNNLLNQQNQSSNQQQKFFKQNNELSMNSNQQQNASLQQGINSQGIDSSPSIVASIIKQGQKSNEAGNTKKSQKKLNQNEQQNQSCQNNFQQSSKTKINSNNQPQNNFHISPLQSLHQISGASNSQQQVINQSKNNLQNKSNNFSQHNIKNNLSKGHNPSPQQQLNILALNQQNFNEKSQSYKAYNQISSQYSNNQSKLDLKNTTSSLIASATPSQKGLSNQYQNQLVTSQPNPSSSSKSRAKMHGKEQRNINQNNHGSCSLSNIKKQNASNQLECQTLCLQTNSLTKSHHIPSQTEQFQQDNVQQFQSPSDLNNLTHSKNNPSNQMAGEKKNNEQSLIIFGSQHQKIEQQHYQYTSPPQKRQYDNKSMSLLGANNKQINKSISHSTNFFQKDEGGVRNSQAQQSTIKMRDSSKKNSDIMQVIGSTIANESNQNIALIKQASKENITQKSDQNNKIQNSILASNQNNKLRALNIEVQRRISLKHQIIKENNLFIGTHKNVSIDRDSIPSTSQDGQIQSRFDQFNISRKQNSMKMNQKRFPHLNNSVGDPSSIDKKQDISNVVSILDSNREMQYSNNPHHNQIVQQLLALNQINPPIADQGFKKSSQNFLHAASKNSNQNIIESATKLAANVYSQSSHKNIKNIQNHIINSGSSQVANQYNYSRSFVQTTNNNPTTNLNQCLTSQQNSRINSQEKVFSRLNKNKSLDENLKKKNSQSNILNQSNAQQIDSNSTAQRQQQFNSLSNSLPNKKLKQHYYPLSNTTSQYQGHAQAASHPIFMSPQFKNQNNTFQNSDQFQLDNSNAFNRAATQNTAQTVSYCNQKQNQQLFDTDSTQISQMTLQHKNRTKQNIIPFNSQISSSLQQSLQSSYQFKQTAQNSQNQFDEILMIDNPISSPRFKKIKSIDKIFNQHEQLQQNINENVSPSKSSTPSQSNTSNQQYIATFSNLNEKEKQSSGNKNNIKQSQKKQHFHYNNTANLNLKKNNFLKQQEALRNSQQQQFSIGDGLSQNSSYGFLTSRSMKKSLKEGQASQKIQVQESPYNMDNIKETSKSLQQQQQQPQLNYILNNQNNFKQNNNNLIKAKQYQYNQKQLLNQIENYEDGQASSRQESINNIIEPNKFFTQNVQGNTEFRNQDQEYGQLLIQQQVQQQQQNQNSNQVIINLQIQQYPSAYISQSQFQGSQMNVRNQQQMSILNQNIDFNQHNTHPNQYQQQISENYSKIKNDLKQNALDIIKTQKRKK
>TetThe016400_none_TGME49_309885
MYFTFGDQLYQNITNHSAIKYYQKIQKNNRQDLLVTFKQINNRRNFLFIQHLISIYVFHSVSQQINLIIEIKLKDSNNNYYLLLNITKIFLDQEKKEQIERQLYISQAKQIDLKNMEQQANQQFQFQRHQVYQMQQAEQNNIQNTNKIIIQKKEYFVKDILEIFQNYEILNIINYYEQRMAQNQDYNKQQQLISKLNFSYEPLQLFGLLRLYADFNIKSDQLKQAYYDASKKFPYQILIRGDGNCFYRSFMLCYLFTIVIQKNNKEILKLFKQVLGLKILQYKIENITQNQINLTEEFKCSFLQFWINVFIKCQTQLKNDHKYELKDLFLDYNHEPFVDAATIIICRNIIFDKFQYLLTDPNYCFFITDESRENSPKNLELYGQEAEDVIIPIAAKAFEVDLIVKNIYRINSEIFQDEYEYKFDDSIKSNVVSVLFTKGHYNCLFTNSICQIDSQVILWPQENEQEGIQTNQQLQQQFNNNYQQLQMESPKKIDNQSNQENKLAVSNQVKENIIQSQYTLIEQQEELLEEFSCKICKKIRDGIIILTQCSKKNVQHCLKCIELYKDQMEKPIKSIYEKLQKDINCQKCDIKVKFIKSFECKYLRYFTKQRCINCIEKKYKKNEIIYTPILYSIFQFSETFSENYRCFECKKSEQKVKLLIYYQNMADTSFNLIICQPCYANKYSPFFNKLNLIQKQYEINDYFGQCQKCFVTTQVFICEDGQKHCLVCIKQIINQLEIVSIEKLNQLLIYFYQAIYQQKLCIYCLSQETAGDFQLEIQSPQHNQKPYNVFLCKRCILRIFKFQNTELQKKFKINLFYFKRDIELQFQFNPEVIRKTIFKNQSIKN
>TetThe016476_none_TGME49_309885
MQQAQAEFCQGNLLFFQQYQNPNELERHNSSTNNNMYLSPNFVPACYNQISLEHRASLCESSGKMSIENEPNGNLSNHFNPRSLDKNNQEEQKDQSDADNSEEHISLEKSFEKSPIFKKLNIVFNLDIIDNQLHNLPQNNILVDQDKDQKQEQLTQQEIQQVNQQQRLPPLTEEKSSIISTFLNNKNQQFMQNKIEEVVEQVFSSDQISVINNSNISRSEEEAFLINQAQQEEQNTFNQSIKTNSCFQNQKQQQQQKEIEQHSDDISNFHNIYEKMNRKKIKNNNEQAAVQLQQRLLVDDKINKNPRYHSAHIKEEKKQSLQTQQKNYQINQISNQQDHTLSSKPFLNNPLFSSNNFQSIQSNLLNPTIEIPSKISSTLFQNQNTLFGDSLNYQRDHTKIINSQSNKTSPNKMYDPFTFLQKSLEINQTLQQNLNQVHSIETLNQNTFDSLKEKVAQNNIQYQPQQQQNNLNNYQTKDLFEPYLKMCNFYEPSDQIDSNNIFINHQEYTEIQEKPSSSKQRANFLSEKNSDEQDQENFSDIESVSSNPNNTKSYISSQDDIDDLLRLDDIDLNDFSDVYCKQHNQNNSQNIDQPQENK
