# Supplementary material for: Molecular characterization of the conoid complex in Toxoplasma reveals its conservation in all apicomplexans, including Plasmodium species
Source: PLoS Biol. 2021 Mar 11;19(3):e3001081. doi: 10.1371/journal.pbio.3001081 (PMC7951837; doi:10.1371/journal.pbio.3001081)
Supplement: S1 Data — Files are named according to the T. gondii apical protein query. The sequence headers comprise the protein identifiers in our in-house proteome database for the SAR clade (Methods), starting with an abbreviation for the species strain (see S3 Table). The headers furthermore contain either the descriptor “self,” indicating that this sequence is the original T. gondii query, or “rbh,” indicating that it has the original T. gondii query as its best T. gondii hit in a BLASTp search, or “none,” indicating that it has no BLASTp hit in T. gondii (see Methods). For sequences of P. falciparum 3D7, the header also indicates by which P. falciparum IT sequence it was gathered and if it was gathered via reciprocal best BLAST hits (“rbh”) or via unidirectional best BLAST (“bh”). The latter is only the case for the putative orthologue of T. gondii’s TGME49_219070 (see also S4 Table). (GZ) [file pbio.3001081.s005.gz › TGME49_conoid_proteins_putative_orthologs/TGME49_320030.fa]

>BesBesBbGer1005613_rbh_TGME49_320030
MAVPPEDKGGGSNAYDSECRDAVFSLESRLLDEPRSARSASECRLPRYPEERLPRRDPLDGAKLWESRFPEHEERVSRRHCRRHSSPDRKAKKCLHSPRRRERSQQREWDILGADWTPYSSDSDSCDDAVVCTRRCHQHRAFTRFSKEKEQERLRNAQVLRPPLSRIPIVREPLTITPDEFNPLRREQGRLVRHLWHHAHHAVEHPDTTPPFLWKPQATSRGQRTPLRKRRGSPRPPRPRRAHPLTSSSLPCSQSQRTPRSNSREAVRRGRAPAVHRTGRSCSRLDSEPRGGEESSRIKTVSVGRSTSPGYLPRYANYGIDAPGYQTLHKGELEDTGMTYTKQYELPTISRFLKAKHPIFLRARSGSTTRRTVSVSSESSSESEGGDQEKPPQAPPPPRPPRPAPLPAKVVHEEPPAVKKEVPRREEEPVKKPAPAKEAPPPLARPPGRPIACVPAVIPTFAIPVAWQPSAVGQPVILTPPGPLRSPVMLLAAPQVAAGVAAPPLQPVRLVPGAAVAGEKPETGGRPQPRREQAATHTQVMGSERLSECWNVCRGPELNWDCQGFTDHLCAAPRLPRQEAQRSVSRAASESARIQTPPISAKKPIGAHSPPPPAVQLPVGSSAAGLLSVPLIRISGSENASTLSSTRGGPPPADRRGQPSDQPLTTATSTEAPRSSLNSEDRKKTTVRPLLVESTTTATSMFSRVDEGSDTQSVKFTPKWGIDTRDDRSNAGGHRMNAASMLVPHGVTPGVPRADFPAASPVLARPSTPSAIYPAAHSHMLQPQAATVSTIPLRALSQAQTIQGHIPRGFAAGGGGAVLRSTSRPRYVSGSHSRWLPARSLIQCYPGGLVSHCCGGRPPL
>CycCayNF1C8000321_rbh_TGME49_320030
MVLSRLLGVASMEESAAFPNRPNPAMLAASYPLSGGPATPSISIKPPSPTAGKSGSTLLRREAYNKKCRGLPGRSEGMASSANDASDSEDDGSNLLCPHYGERHRGKHYREYMQQKAARIQTIKEVPRPPLWRVPIVRQPLAVSVEEFNSAEPQYAQFVKALWSHAKTTVDDKEHARDFAESPVGKDLLPERCCELDEWGWRRKKPLHHTWQDRPETLGRPLSPTMKWQGLSWGTDAEGYENPRGSVGDLRSKGMSYESRFQLPTLSSLMKAKHAIFVKARDPNRSRAELERARRMAQKRRSSAPPAARRPHSPARLSAVSDPFEAVTQHRAAKTSNRLPSPSNGRLSPASLSPNGGRGSPRGSPAPSPRDKTEDFASGRQSGEPTNGGSEKGDWVVRVKGKGKCCYPEDYVRWKRERRRMKERLKRLRAGRIFTSDRPKNACTDCQNPSLWWDPEFLTEHLHAARNSVSDAASDSDTSSGSDCSSSLRSSSSGSNTSRGSVEEGQNSSREQQIPLSQPHYLSFPPGSATALLSPPQLMQTYGRAGGGAPVYAPLAVPCLPAFVGAPRLLHRRRPGSSRLSGELHTKPSWLCCAPERPPGGTNWKTVNASLASTPPCFAPPSLQQPQVLLSTPQGGHGQLVLQQNRLCQPQPHTSVQQPIQQAHFFESQLPGTRILPQTFVAQPPQAAIPALQQHLPQHYQQAFHQRDQNAEAKGARILSTVDDARRHSQRASSHAARASSPSSLYKPHSRASKSQNRHSSAPPAARHQREASHVQFLEPSIPSPATTSPDGPPTTPGGQLAQYPPIGPGSSASDSGNASWHLADASVASSNRSGGPSCLPRASSGASRRPCPLVLQQPPPILVQQQQPALVIPQQLYRSPVVAKQQKSPTTAAVQRPPTTAPEQKPAEPKPEDKPKTPWLWNCSVNFGAKCGSTDLAETRPRQENPASEQQPADSKQTKPQTQQAQGASGRSPSSTPRALPVSPRPREVLEAGATAAGNKAATPRSTEGTQSATRGEAPHPRKYLQPPQPEKASSRRHKQQQPPQASAAPSPSTPRLLTVPTGNYVVMPATPAICIQSDQPVQQHQGEPSQLLTAPWPEPWGSIRGQPDERPPSSRQPLFKYLPFTFVSPKRNIICGAGKRIHSKEHRPVGAAHALRQQRQASPCCGNPSGMFTAGVACGL
>EimAce005289_rbh_TGME49_320030
MPKQGKSFSSGSDDDVDASELCPHYDEHHRGRHYKQYLRQKSAEAHTIKESSHPPLWRVPIVRQPLPVSIEEFNSAEPQYTRFVKALWSHARATVEDKEAAQDFAQSPVGQDSVPQRCRDLDEAGWRRRELLQHSWDDRPGAVGRPLSPTIIRQGPSWLVDAEGYEGPFGSPGDLRSKGMAYNSRFQLPTLSSLMKAKHAVFVKAKDPRQAQMVYERKSMSARRCRQTQRWGAGRCRSSPPQVNSPTSTPGNLPMRHQPQQLSPAAPSPSLLNPPAPLLSPNACVRAGQSGSPRGSLPCSPRTSAPPSPAGSPKNRPTERSPRSPLNQQNEGQSAGEGTWTVHIRGKGKCQYPESYIRWKRERKRMRERLKRLRAGEIFTGDRPKESCADCESPSLCWDPQPLTEHLHAVRSFGSAPEDDASSGTDLSSSSQRSSSISTSNSDGSSRSCSPSREDNSTHKYKLRIPAYGNSFPSAPCMAAGAALVAPSPLYPFAGLAPGVAVGSYVHAPSGPPVLHGALRPLQSSLHPGKPLGLGNSMQQHPPWLVLMPTIAGTALMRAQTSFVLPSLQKQQILMGQQQVQQGQMLLQQLQHQTLLQQQIPRSYMAVQLPAQSSQSVTFEQSQQQQQQQPPMSCGVQQGAQKRESTKMGDQQKREQLSSKPWEGFANSRGSREEWSRKEAPFFRLKEHNGSGRPHVRYVSAPPPARRHTGKEDREHALPSSHASAAQLTLSPAASPATGAGCNMVKQALPQTLLTQPIVTGPSHPLFGIPQSLSAGPGVVQGVAQGVPVAAILRGSPLLVSSGTHLMAETPQQIHPGGPCVFSGAERLQRRQPKDAAAVSHRSASCSPTAPPVVVAQLPVLPLQHTPVVVQQLRQQPLLTQQQQQQLTIIQQQQHPLLIQKQPLVVQRQQQQPLVVQQQQQQPIATQQLQPVAMNHTQQSPQQSAGGLLQLQPDATVVIQQQQPGIVVQQPPIITPEERKPAAALTPEKPKTHWLWSCNIDCGANCGGRSPAASHVAVQEQPPAVQPDCREKHQPKQRLQHTQAEQRASPEEASGEAPSSLTPTAAPVPPAESRVSATAQQVHHLSQQPSGSDGTREAMQGVSQACQYLQPPQQQLQRLSPRKQQQPQEQQKVRTPTALSTSSPIAFVPTAPGTQNIVAPSAAVACMESQQIQQHQQPPQQCRQSSCCKPHRGGAVAEQEPPFKFLPFTFISPKRNIACGMGKKVTFRERTTTASSPMHQQKHQQQERQSCCGRTGGELSASVSCSI
>EimBruHougton002852_rbh_TGME49_320030
MQNIEQKGHKAASAAPPQCANSTKYCCPFSISIEPPSPSSNGPPAAAAAAPAPAAPVAAAGASGPAAVAAAAAPAAAAAVPAVAPDAAAEKLASRPKKALYSSSGSSGCSSSSSENEDDIDAGLLCRHYELHHRKKKAASLQAGRGAPLWRVPIVRQPLPVSPEEFNSAEPQYAKFVKRLWSHAHAAVAAEERGEEKEEKENIIQDFSLSPEGRRLVPERCIELNATGWRRKQLQQHSWGDNAAAVGRPLSPTVIRRGPSWLIDAEGYGGGPPGAPQDLQSRGMAYDSRFQLPTLSSLMKAKHAAFVKAKDPKKTKLMTQKIIAQRKKQRQQQQQLLLLQQQQQQRLRCRSSPPRLTAPPDPFPENTPQQQQQQQQQQQQQEYQQHQHQQQQQQQQQQQQQQLSPSFLKPPASPLPSPSSSIRSRCSRRSSSPPSPSYSPRVQGKFNMSPRGPPRGPPGGPFIKGKGTCKYPSRYIMWRRERKKMKKRVKKLKEGEIMTSSRPKEVCMDCDSPSLLWDPQPFAAHLHAYKKGGFALEREEYDGASSSSSSSSSSSSSSSRSSSSSSSSSRSSSSSRNSSGDDNPTPKYTLRSAAFETPLLQGAQLNPFAAAAAAAAAAAAAAGSNLPSNFLPTYTPLASGASQPLLFPGVSSFVLPSLQQQQQQVQQQQLLLQQLQQQQQIPHGYVAVPLPAAPMQQQQQQQQQQQQQQQQQQQQQNFVNSGRVRGNEAAPASRSRQQQQQQQQQQHNSSSRSQVRYLSAPPPTRRGNGEPSPAAAAAAAAAALPAAAAVSPAIQFGFNIVQQQQQQQQQQPHAFLSQPLMVGPPQPLLGGPQLLAAAGAAGVRAVPPVLLQQQQQQQQQQPTILQGAPLLVAAGTQLLPKLQQQIHPGGPWVFAAPGQQQQQQQLQQQQLQQQQQQQQQPRAASYRSASCSPTGPAVVVTPLPLLQQQQQQQQPAAAVIPLLQQPLLLQQQQQPQVAIVQRQQQQQPLLIQKQWRPVVIQQQQQQPIVIQQQQPQQQQQQQQPNATIILQQQQQPLVVSQQRPVVVVQGPHVITQEQQQQQQQQQQQQQQQQPAAAPEAKPKTQWLWNCSVDCGANCGRGSSQQQQQQQREKQQQQQQQQQQEAAAAAAAAGSS
>EimMaxWeybridge003610_rbh_TGME49_320030
MHNIRQNCQKGPLDVAAKTGPGARCPFSISIEPPSPHSSATASPHYEQGSSGDQSPKFQGSKGGASFNSDSDDGVDASVLCPHYDEHHKGKHYKQFLRQKAAEAQAIKETARPPLWRVPIVRQPLPVSVEEFNSAEPQYAKFVKALWSHARTTVEDKEAAEDFAQSPMGQGKVPERCRELDQAGWRRGALMEHCWEDRPGAVGRPLSPTIIRQGPSWLVDAEGYDGPYGSAGDLRSKGMAYESRFQLPTLSSLMKAKHAVFVKAKDPRKARIASQRQTASARRSRQPQRLGAGRCQSSPPQLKSPTDPSESRPLQQQQHQLTPAALTPSFLKPPSPPVSPDSSMRKGQHGSPRGSMPRSPRTSAPSSPAGSPRRRTTEIRSPKSPLSGQKKNESAGESSWTVQIRGKGKYQYPLSYIRWKRERRRMRERLRRLRAGEIFTSDRPNESCTDCENPNLCWDPQPLTEHLHAVRSFGSAPEDDASSGTDISSSSDGSSSTGTSNSGSSSRSCSSSREDEGTQQYRLRTAACANSSPSSPFTPSGAGVVPPPPALYPFAGALSGVAVGSYLHTPSGLPYTPVLPGLLQTSQGNLSPGVPLRSSGSIQQQAPWLVPRHNIAGAALTLTQPGIALPALQHQHTLLGRQHVQQGQLLGHQLQQLQQTLLHQPIQRSCLAVQFPGTGAMYQTVAVQPSQSVCFEHQQRQQRQEYGMQQEEQKQQKDFTSEYPQKRGRLLPTGQDGVVNSREVRDGWNIREASISRSRQHYDSNKTHARYRSEPPPARPRPGISYQDPLLASNASAPQRILSSAAIPATQGGWNVLDQAPPQAMLTQPLTQPMVNTPSQLVFGNPQLVSTGSTVVQVVPQLVQEPPNVLKGTLQMVQGATVPAVLSGSPSLVSAGTQQTSRTRQQVHPGHPWVLCGAGGLQRQQHLEPAATSQRSASCSPTGLSVVGAPLPLLPPQQTPIVVGQLRQQPVLVPQPQQLSNRIQQQQAVVINKQGQPVVVQWQQQQPLVIQQQQQKPLVIQMQQQPPQSGTMHQKQQSPQQNATRLPQQPPTATIVIQQQQPPIVTLEEQKPATKSTPEEKPKTQWLWSCNIDCGAQCDGGSHSTSRGSRQKQHPPQPHPRQKHQPPQRLLRTQEAEPAPPEDASTEAHPSLIPTAAAVPLAESRQCATAHQLCHTPKLPSGSDGTKEALQDPSQACMYLQPLQQQLHPVSPRRPQGPQQQHKLRTPTALSTSSPIPFASASPVTQNIFASSRPLQSQIYQQQQPPREYRQSPCCQPHREENAAQREPPFKYLPFTFISAKRNIACGMGKRTSLKEPPAAVSPRIQQLQQTPDPCGTTGVAQAMIETENIRKRNKGGSV
>EimPraeHoughton000267_rbh_TGME49_320030
MAIPGTIREARCPLSISIEPPSPHSSATVSPRCGYGAAADQSSTLKRHNGDTNFSSGSDADVDASVLCPHYDEHHKGMHYKQYLKQKAAEANIVKQTSRPPLWRVPIVRQPLPALWSHARSTVEDKEAAQDFAQSPMGQDTVPQRCPELDEAGWRRRELVQHSWEDRPGAVGRPLSPTIIRQGPSWLVDAEGYEGPFGSPGDLRSKGMAYNSRFQLPTLSSLMKAKHAVFVKAKDPREARIASERQRPSKRRGRQPQRLGGGRCRSSPPQVKTPTDFSESLPQQQQPQQLLPAALSPSHLKPPDSPLSPNASVGSGLNGSPRGSLPRSPKTSAPPSPAGSPKNKTVEIRSPRSPVNEQQKGQSAGESWTVQIRGKGKYQYPESYIRWKRERRRMRERLKRLRAGEIFTSDRPKESCTDCESPSLCWDPQPLTEHLHAVRSFGSAPEDDASSGTDLSSSSQRSSSISTSNSDSSSRSCSPYRKANGPQKYSLRTPACGNSFAPSPFTVANSPFVPPSALYPFAGAATGVTFGGCVYAPSGLPYTPVLPGVALPLQRSSCPGKNLCLGNSMQQVLVPRPNTAGSTLTYAPTSFVPSLQQQPTLLGQQQVPRSYVAVQLPRTGATHQAIVVQPPHYATVDQPQQPQKQQQPLQYEVLEEAQKPEQQKGSTKVENNREKEHLHSKPWDGAANSQAPREERGQKDARFSQSKQRNSSGNPHVRYASAPPPAGRHTGKAAREEFLPSSGSTPPDTLSPVASPVNGGGRELTQQALPQAVLQQPIVIGPSHQVFGSPQLFAADPRLFQSAPQLVHLPHNALQGTPQAVQGVPVAAIPHGQPLVVSAGTQLVSKTPQQIHPGGHWVFSEAERLPRQQPAANASASHRSASCGPAGSSLVVAPLPLLPQQQTPIVVRNLRHQPLLVQQPQQQATFIHQQHQPLLIQKQWQPLVVQRQQQQPLLINQQQQQLVVQQQPLVIQHMQPVTVQQKQQLPQQSAGRLVQQQPNATIVIQQGQPAFMAQHRPATVVQQPTINTPNEQKPAAPSKPKEKPKTQWLWSCNIDCGARCGGSPAGNRGQQQEQQKAQPKGEHQPAQRLQRTQEAQRTSPKGAFAEVPVPSRLAPTAAAVPVAESKGATAQQARHHSQQPCGSSGTSEATQGSPQTSKHLQPPQQKLEPVAPRQQQPMQPQQKLLTPTAPSPSSPITLAPAAPPTQHIFSPSAPALCTQAQQLQQQPPQAYRRSPCCQPNRGGDTAQHEPPFKYLPFTFISPKRNIACGVGKREAATAFLATAAHPAAN
>EimTenHoughton000602_rbh_TGME49_320030
MMAPGHVPEANCTFSINIEPTSVDGHEAEDLAASSLSEGRLRGQYLTQRRHEEVIGSGSNAEDDAGLLCPHYNQHHKGKHYKQYLQQKSAEAQAIKETTRPPLWRVPIVRQPLPVSVEEFNPAEPKYAKFVKALWSHAKATVEDKNRAQDFSESPIGRDPLPQRCTELDETGWRRKEPIQHSWQDRPGSVGRPSSPAVLRQGPSWLVDAEGYEGPYGSKGDLRSKGMSYESRFQLPTLSSLMKAKHAVFVKAKDPRAGRCVSERKRTTRRRQRRTGRCLSSPPSLQTATVSFEMVPSEQPQQPPPAAVAPTVHFPSPLPPSPKGSPREESPPKSDPCSSPRTSLAPSSQDEKGGSSSQETTPNKQASQRPTEGGWTLQIRGKGKCRYPENYVRWKRDKRRMKDRLKRLKAGQIFTSERPEGTCTACQSPSLWWDPQPLAEHLHSVRSFGSVPKDDTSSGSDLSPSSQSSSSTTSTDGDSSPRSCNSFHDKEDDPVMLESPQNVTYFSSAPPTVTNTVVVPPTHAYPLGGTGALLPLRQFVNCPLRLPCTPVIVGSSRPLQRYPRSQKPLCLAGAYRNLPGVCCSPETFPKDTDSCVAGPLLASSPPDPLSLALPQHHLLLTPEVQRGQILLPQHMQQVQQETCMVQAPQRYVTMQMPGTGISPQIVTVCSPQSVPLEPHQQPQHLQYQAQQEMQPQKEQKAHEQRKKKSVLKELNGADIGPQPRSEWSRNGASNRFKQQAASGKTHMRRGSAPPSASRQTAKGSAVGQHQLTAVPTPTMPGPPLISHGGCHLIQHGQPQGLVSQPPIVAPQPLGGPQLLSATPGPFYSGPQVVLQNASTLYGASQMVPGIGQRFPGGSTPLHQSQFLPLAPTQVMLRPPQQGLGGTTWAFPGTANPLQTTERLASHSTLLGYNTQHTVTCAPPRQPIFVGPFPSVAQQQAPTVVKQSSLRPLLIHKAHQGISIPQQQYHGVSVPQQQQLVTFPQQPVVVQQKQQPTVIQQQQQGLTFQQQQPLVMQRQQPVVIQQQHSSQPAVCHLVEQQPSTPIVIPQQQRTAIIAPQPSTVVVQRPPTIILQQQKPTEQKPTESKPKEKPKVPWLWNCSINCGARCGSSSPSSSRGEQQEQQTQQPRKEPEQPAERVQPKEKTLRPSATGYETKAHWEHPRDTAAAPSTAAAERATTAVAHGKRPSPQRSASEAPQRAVRDSRQTQKYLRPPQQGDFLPASPSKYQQPVPLTQTVPPLVTSTHAADLGSQQVWMSPAPVVCMPNQQLQQQAQMQALGVLNQEQSESQCSERDAWESPDRMEPTFKYLPFTFRSPKRNIICGTGKAEHSREVPASATVTQHQQRSSCCGTPGAQLSASLTCSM
>HamHamHH34003724_rbh_TGME49_320030
MKHESSGFRHRTRRRAHKGRLWRSRDSSSDTTDSGSSGETVICTRKCHQHRAFSRFEKEKALEKLAIEQTCRPPLDRIPVVRQPLAVTPADFNPVPREDGRLVRRLWHHARDAVERPKVTRPFEWTPPTPQTPRGHAHWRSTSCPPVRRSAVREGQTPWSKSHSERRISGSVSDRGRSGNPTVSIGRSLTPEYVRHYLTYGVDGPGYETMHKGMLQDTGMTYTRQYELPTISRFLSAKHPIFLRARSGSLVIKKKPRRRPAPPPSESSASESEESVFKDGDRDKVTKAPPVSQAPNTPAKAVSPPAASTGIPLVPVPEQWGSQTAGPGVVVTPSVGSPVLLMSSQAKAVPVTTQQQPHLQTNATPTPSQVTQTRNPCKEGLANRQERTGSQLPLTPSGYGSSQEMCWDSGRFTQHLSGAQRHPSFAAPGVPFVLPMPTHLPAQSTPRHAQNSYCGYLSTCCTPTNAARGPARPEAVHSQRQEASQPVLVPAAPSAFYTSGSTGRNRLPGLSARPPAGQQWRKAGATLETGSSMTPAMKQSELFRAPFQSGLPVCQTRASGAPGPAHVQRLPVSGHPKRGAVSAFLRSQQKTPIEAEIIITPPRKEAQSTQYRSRSVSPVGDRGGRRSILKNTGGSRRASLQRCSQPQVTFCDSTGDVGLEEELARNAGAGGGGPPSAFPTRATDQRVMGGAPPVYQIANPWIGHPQLIQGILTLGPLVCIGPAPSFPPPAVVSPLYPIGPFPAVPLRSEKVK
>NeoCanLiverpool001049_rbh_TGME49_320030
MVGSSKGPRPHEDGNSRHSLVASIHGISITEKESARSSLASKLKHESCGTRPHTPHSRAPKGRLWPSRDASTDTSDSDSSDETVVCTRRCHQHRAFSRFEKEKEQQKFAIEQTCRPPLDRIPIVRQPLAVTASEFNPVCREDGRLVRSLWRHARDAVERPKDTPPFQWTPRGQSCQRSRSCPPVRPHATCSRSGKFESAVREADTSRSKSRRESRSSRRGSASERDDSLLTVNIGRSRAPEYIRHDSSYGVDGPGYETLHKGMLQDTGMTYTRQYELPTISRFLNAKHPIFLRARSGSFVAKKETRRRPSPPSSESSSSESEESVSEDEVVREKVTNAPEAPYGAVVPPPAVGPTCACGCPEATPRGQQEARPSVVVSPSMGPPVLLVPAQANPVPGFAQQPPLHLPTRHSTQPPVARHEDFSNRATARRQHMTGGELPIDTGGYGNSYELNWDSGRFTQHLVGAQPHPSRASVAPLGVPIPHALPTRASIGATPYATLHSSRDYSCTFCPTANIAGGTARSRVINSQRQEVPQPMLVDAAPAACVSSNAGNCDFTLTVNGSAVLSTRPPAGQPRRTAGGALKTPRPSMTPAVQRSDLFCSCSPTFQQPDRTECMTTRASAAPRSRILRAPVCDHPKPRAVPFYGQSQSTPIEAEIFITPPVKEPGFAHSPPRLNCAPAGRDRSASTRSILKNACGPSRDVPANCQPRVTLSNPPESVRFIQEPAENVCSHDGRAVTTVPTASDQRVLCGRPLMYQVASPWTGHAQTIQGILNPNPVVCVGSGPNFPPHAGVSQY
>NepSpe038503_rbh_TGME49_320030
MESEAEECPYAGILTVGAEYGIPCNSDGVASSHYKESITRKSGKNKGDLESRKSKDSHFSRLRKSGYEIVSDDEEAYCCPRHGGHTRLFSKYDSIRTFCRKQNAFEQRPPLQRVPVFRQPMPIRKRDFNQLHCLLQFLLKVSHYQRPSLN*
>NepSpe047442_rbh_TGME49_320030
MEKPLYYQYKSTSNFDELAPESNYDSLKNFQTHSNQIVENSAIGSFDYEQNVVHSINGSECCPRYDNHKYNFKKFSRAKVKNAQLNPTTQTSPIERVPVFREPIPIKKEDFNPASSKTKKEVKKIWTDIQTKFDKPGVKNQRENLRKTPIKGYSKSIQQKNFLLASPKYCKKNSLGSQKPAKSTGSKKTELNASHYLPFYENYGIDGPNYGPNHLSMGQNYRNKFESPTLS
>NepSpe047443_rbh_TGME49_320030
MEKPLYYQYKSTSNFDELAPESNYDSLKNFQTHSNQIVENSAIGSFDYEQNVVHSINGSECCPRYDNHKYNFKKFSRAKVKNAQLNPTTQTSPIERVPVFREPIPIKKEDFNPASSKTKKEVKKIWTDIQTKFDKPGVKNQRENLRKTPIKGKG*
>NepSpe117126_rbh_TGME49_320030
AYQSKSSHFMSQEDSQSEKISLETSNSNGSEYTDLCPRYHSHKHKFEKFNRRRLDTAKSPVDQFSTQPERIPIFCEPMPVTSSNFNSVDNKNQQKVRKIWTDIQNKLNTSANKSYEARKLQGKQGRRNSLATQRSWNK
>ToxGonME49003155_self_TGME49_320030
MKHESSGFCHRTPRRAHKGRLWRSRDSSTDTTDSGSSGETVICTRKCHQHRAFSRFEKEKALEKLAIEQTCRPPLDRIPIVRQPLAVTPADFNPVPREDGRLVRRLWHHARDAVERPKVTRPFEWTPPTPQTPRGHAHWRSTSCPPVRRSAGREGQMSWSKSRGERRISGSVSDRGRSGYQTVSIGRSRTPEYVRHYLTYGVDGPGYETMHKGMLQDTGMTYTRQYELPTISRFLSAKHPIFLRARSGSLVIKKKTRRRPAPPPSESSSSESEESVFKDGDREEVTKAPPVSQAPNTPAKAVSPPPASTGVPLVPVQGQWRSQTAGPAVVVTPSVGSPVLLMPSQAQAVPATTQQKPHLQTNTTPTPSQVTQTRNPCKEGLVDRQERIGSQLPLTPSGYDSSQEMCWDSGRFTQHLNGAQRHPSFAAPGVPFVLPMPTHLPAQSTPRPTQNNYCGYLSMCCTPTNSARSLARPAAVHSQRREASQPVLVPAAPSAFYTSGNTGGNRLPGLSARPPAGQQWRKAGTTLETGSPMTPAMKRSELFRAPFQSGLPVYQTRASVAPGPPHMQRLPVSGHPKPGAVSACLSSHQKTPIEAEIIITPPRKGAESTQYRSRSVSPVGDRGERRSILKNTGGPTRASLQRRSQSQVTFCDSTGDVGLEEELARNADAGGSGPPSAFPTRATDQRVMGGAPPVYQIANPLIGHPQLIQGILTPGQLVCIGPAPSFPPPAVVSPVYPIGPFPAVPIRSEKAK
>CarCio006007_rbh_TGME49_320030
VSTQCNEYLGSSPSSEAYKKNEVVRVPGSPKKPKYLPNYENYGIDATRFAVVNNMRLNWGLDYQNQFELPTLSSLLRAKHPLYLGQRCNARKASENQHESASSLPLYQESNTAPQTFSGNFVIKQN
>EimBruHougton006379_none_TGME49_320030
MERLLQLEQQQQLQQQQQQQQQQQQQQQQQVLQEDLQLLWRSCFRLLQQLLLRQRELLQLQRRSSRAARQQQQQQQQQQRQQQQQQQQMVLCGVDVCSMLRMSMGALNGRQLQRILLQQLQQQQQLLLQQQQQQGLQQLQEEQQLEAAAAAAFVQQLRAADAVALLVLLAAAGLRHELLLLAACDFLLQCSSSSSNSSSSSSSNSSSNSSSNSNRLYFKHLAACCWALSKLTFSHPFLDHLFAQAIPNHLQQQQQQQQQQQQQQQQQQLGYREAVNICYALCASCVSEAPLSPQQLQQRSSLLQQLLQLLQQQLQQQPLGIAALEPRRQLQIVHLFLSSPQQQQQQQQQYNSSSSITSSSSGISSSSSSSSSKSQNGDGAEQWCAAEAALQQQLQQQQLLLPHQLHQQLAVAAETKSWLAAAAAAAAALQLPHAVHTSKAQRRILQRLLKADSSSSSSSTNSSSSSSSSNSSSSSSNNSSSSSSSSSSQELRTAGAEGAGATGASEPAAAAAPAAAAAAAGTAAGAAAAAVYLCGSRAQLEYSVGPFVLDLNFQQHWKQAQLEALLPLLRQALAARQQQLLQQQQLQEQQQLPLQQQQQQQQLLLQQQQQHNGRLKLRDKLS
>EimMaxWeybridge001666_none_TGME49_320030
MEGSEGAKRPDEHFVPPAQWPTDPSLSSPEAAAAAAAAAAAAAAAAAAATTTEGTTGEDPISAAAAAAAAAAYAEANPDSSSSCSSSSSSSSSSSSSWVARNFLPDLSARFAAARRSSSAGGSLHKYASSPLCYDPQHFHHHHIQQQQQQQQQQQQQQQQQQQPLQQQQQQQQQQFLLQQQFACLELHPCSTESDIINAFEDASGGGDPMLQYDSAAVYLQQQQQQQQQQQQEQEEQEQQQQQQQQEEEEEEINPIEELVNRQPTYVQDKHPISSKSFQRLIIKQFSSCFMSASAIRLSKAFNGYLLEDSTGELGIDRLPLYHGMYYPKP
>EimPraeHoughton004412_none_TGME49_320030
MNAAAAAAAAAAVIDNTARAAAVASGAAAASATATATAAAAAAAAAAAAAGGAPAAGGSGTGGGGAAAAAAAPAPAAAAAAAAAAPAAATEDVSLLLQRVVTRLAERQNRAADCDGSRGRPLGDLETLETTIYSSSAAAGGAPAAGGSGTGGGGAAAAAASPRSRQQEAYEQQLPQQQQQQQQQQQQQQQQQQQTLFKSNKDRRQHRYFPVSLVFCAAERRHIIGANTAEEAAADLRTKQQQQQQQQQQQQQQQQQQQQQQQQQQQLLQTECGDPCWGAVPAATIGEFGLKATLLEGESSGSSSSGCSSIHCSSSSSSSNNSSSSICGRTRRVGDDVGSLASTCFSLDFNIPSSSSIACGLTGEAELQQQQQQQQQQLSPAAAAAAAAACEFGAAAAATVDEGDSVGLEQLAAAATAEDTAIGGGGEAAAAAAALSAAAMQWLDGSSKETGDNEDKEAAAAAAAAAAAAAAAAAAGTPAAATEKRWDGEEETLLLPLVELQGLSAGSSDTAAAAAAATAAATTAAATAAATGETEERKRFMSCFVSLLKLIQESEAADISKRSPFKGGGVEETDALQQQPVDRDTELQP
>EimPraeHoughton004975_none_TGME49_320030
MPCLHTAAATAAAPTAAAATAATTAATAAPTTAAFLLRQQYIPFNLRSSCVPLSSSSSNSSSSCCSNSSSSSNSLCSPRGSRRLSFSVCRSSPSAAAATAAAAAETAAAEAAAPAAAAAEAAAPAAAAAAARVPAAAWAAHPPIALSAAAVRAAAAAAADSAVGALSPSHRFPWLQHQQQLQQQQQQQQQQQQQQQQQQQRGSRWLAVGRRLGTGVSEFVSLFVSRLKQQFAVSVSLLLLRSTGSLVCSAAAGAPHLLRCAAANPAAAAAAAAAAAAAAASVVAIVKKRRKAMLDQNAAAAAAAAAAAAATAAATAAATAAAAAGSSQDLGGPPSGLPLAALLPMTRGAPAAARAAAAAMLWCVAAAAAGEQQQQQQQQQQQQQQQQ
>NepSpe098597_rbh_TGME49_320030
KKFNKVSGCYSGGWRANINKHESEGRYQKHFESPTISSLLRAKDPMFLKYKSCVSKRYTNSQGESNMVENQNIEFYNDSESEFLSKTG
>PlaBerANKA003909_rbh_TGME49_320030
MRKKSEIPKLPTPLRRIPKNRGMVVRNTSEINPLSEKEIKNVIEVYSGANKAYYENYIKNETAKKKKKKKNFKKSKSKKFDSLSLNPLNYRNKNFEENKTLLHLPGSNITPNYTLQSQTVQYAVSSMPYETLHKSNPVSWGCNYTNHYELPTICSIVKSKHPIYSQANNGKTQRNVSKNNNKKKGEKKKKNIDLFEKAEVHVNNAQIKEAPTFGNYIDEFSDFINDKNQTNDFSDENCSDIDAFIKNSKDSDRSKSIVDKTYIYSDFYHDLKNSHLKNSINNYNFTLKGNDAITENKTDSSNITYKDQNDTLHSNKELNDGNFKNYTKLNNVSSDNLADNNLSNSTLPKLNNLCPYMENDNAENKYFNYTVSDCSNYSNNKHNMGNYYNKIEDNVVNSHNIEKYDHHYNCNEIQNKRSSKKIPTKGCESITKNKKFNDIHVLKKKSKETVLSSIPPHNEIKNERKSKTNICGLNKNMDVKKKKQKNNKLKKNNSVNNNLDNDENISNECSYNKCKQNSKEKSSKPPQKNSKINKLQNDYTQNAILNNETSNSMLKSQVDNNSNIHQSDACMDQNLESKKTIYDLAKNHQKYLCKIDKFPNEHFPVNNKVDNFMHKSIPINGIEMINGNKINANGSPTCVYIVQEENHKPQFDIHNMNNNIPTENENNPSYNNIDKLNPILDNSNLYNQEYSKRIYQTTPIPQNKQNYIIKDYNTPALTNSIPNKQPQTAQMPDELNRALPPIYIIPIQAHALHKPPKITTETAHMSVAPINRSMSQTLTHIIPPQIPVSQGLTHVTQSQIPLSQTLPPMTQTKISLIQAQASMASSSASNGNNNFRLIRDLSSQLYNKPAHLPAPFIEKPIIIDNTSLMCAYPNAEHLNIDKTSNLIDLSKRMPEFKNNNTENSSYVFQNNAQYNVDNCFIKSITPNINASYNNKIENNIYDLKNIQYSDNVNTMLINNNNDIIDNQNINNNKNSIYIDRAKIDDMGMNFVKLDQVSSNRLNGYINEHNTSVKNENSNMRYINIYPHSENENVSCNIINPNDNLKFNLNRGLGTAGIFQCNHSQQAINKNCANKLNLGEVIKNSNNNLLNLQNKELMNILNDNNNDKSDNKNKLMRDNNRSNILNIQNENKINETNSQNILEGSRNSFSCMNVNPSYTNNGIIRNTDQLIQNNSYASRHLN
>PlaChaChabaudi004180_rbh_TGME49_320030
MRKKSEIPKLLTPLRRIPKNRGMVVRNTSEINPLSEKEIKNVIEVYSGANKAYYENYIKNETTKKKKKKKNLKKSKSKKFDSLSLNPLNYRNKDFEENKTLLHLPGSNVTPNYTIQSQTVQYAVSSMPYETLHKSNPLSWGCQYTNHYELPTICSIVKSKHPIYSRANNGKTKRNISKNNNKKKGEKKKKNINLFEKTEMHVNNAQIKEAPTFGNYIDEFSDFINDKNQKNDFLDEHCSDVDAIIKNSKDSDRSKNIVDKTYIYSDFYHDLKNSHLKNNINNYNFTLKGNDTITENNTGSSNFACKDQNDTLNSNKELNDENVKSHNKFQNVSSNNLVDNNLSNSILPKLNDLNTYMENHNVENKYFNYTVSDCSNYSNNKYNMENYNDKKEDNVVNSHNIDKFDHNYNCNEINNKSSPKKIATKGCETITKNAKLNDIHVLKKKSKDTVLSSMPPHNEIKNENNNKTNICGLNKNMDVKKKKQKNSKLKKNNSIKNNLDNEENISNESSYNKCKQNSKEKSLKPKKKNSKMNKLQNGYPQNTSLNNETFKSMVKCQVDNTSNIHQNATCMDQNLESKNTIYDFAKNHQKDLCKIESFPINSKVDNAMHKSIPMNGIEIINGNEINNNVPPTCVYIVQDENNKNKFDIHNMNNKMPGVNEKNPTLDNSNLYNQDYSKRIYQTAPIPQNNQNYIFKDYNTPVLANPIPNKHPQSAQIPSELNKVLGPISIIPVQAHAIHTNPQIPSETTQLSVAPVQLPMAQTLTHIIPQALTHVTPTQIPVSRTLPPMTQTQISLTQAQASITPSIVSNGNPNFRIIRDLSPQLYAKSAPLSAPFIEKPIIIDNTSLVCAYPNKEHLNIDKTANLIDLSRLPEFKNNNAENSSYLFQNNAQYNVDSCIIKSIAPNVNASYNNKVENNIYDLKNRQYPDKVNTIFINNNNDIIDNKNSIFVDRVKTDGMGMNFVKLDQVSPQRINGYINEHNTNVKNDNSNMRYINIYPHSESENISCNIINSDDNLNRGLGIAGIFQCNNSQQTINKNCANKLNLGDVIKNSNNKMLNLQNKELMNILNDNKNDKSDNNRNNILNIQNENNSQNILEDTRNSFSRMSVNPNYMNNGIIRNTDQLIQNNSHAPSHLN
>PlaGal8A001952_rbh_TGME49_320030
MRTQSEIIKPLTPLRRIPKNRGTVVKNLSDINPLSEKEIKNVIEVYSEANKAYFKNHIKNEKNKNKKKKKKIISKKTESEEFNPLSLNPLEYRNKKFEENGTLLHLPGSNINPKYIPHNPNTEYGVSSLSYATLHKSNPLLWGFDYKRHYELPTICSIVKSKHPIYSKPNDRKKKQKYSNLSKSKAKKKKNKASEKYDENLVIKKVPTFGNYKEYEISDHLEGTDKKNKKLNEFIKNTESTINGNLDEFKGHLNNSIHCSESNENLNNTINNDKLANRTKHIIEKNNDNYNISLKKQDNEIGNKNEIIKNDEKKEDIINQINELNIVYPKNENSINIYSNISPNRTLSNSTLMEFKFLNIELDNSRNQHVSYDNNMLNCSNDLLNNKSPFNYLNDTLSQKENNQDAYYWNHEKCKNSISNYSTTEKSKLKPREKVNANLSKQKENYSEYSEEESEENSKKRLSTKYKKHSRAKENTQKNDIYESYRKNNDKKSKQKTHRFKKNNFLKNDIDNGFNLSNEMYCNKNKKKYNKNYSRKSSDSTKDQLLSDYKGNHTLRNNKSHKINSQNNMSLGFYNTVYPKFKEPQYVNVKTPNNMIANKPMIQQSSEIQQNQIYNTENSDNKQSYIQNEVTHIQGTLPINIIKTGEETHIPSIQVYSPVVQTNVHEEQSITHNMHTQIPQQQEINKLQNQLPLIQSELTHIQEHMPQQEIHKLQNQLPSIQSELTYIQENIPQCESMTYQPNSLLSNIRTNVTQTHVMPQVKTQVPYIQSQISQIQNQVLQMPTEISHMQNQMPQKQCSMHQIQTQVPQMQNTIHQVQTQVPQSQNQILQFQNEIPQSEIINPQMQTQNLHIQNRLPQLQSQVPLMQKSIFLEQMQLSQVHTNEKIKSPYNMCNLIELPKQCVEHTNYNNNYGLCNVQKQGECNLDNCFIKSLNPNNTPYNRVMRSVNDLENKQYIQNDSVNSLTKFNKNLYGANMNNAKEKCVEQVKTVDSTINFFKSENEIPWLKSYIDMQHTPIKDKVSNMSYINVDFNNGKQNVNYNVHNPAEILANHSNCQLFNDNIYNPNNSLLEINKNNNNHIDISKIIKISNENLMNLQNKQLLNILHEESNGKSIASQNVVYQGINNFNIKETNNINGNSKNSLDNTNKHISCMNYANSRNFSQEFVNKTNNIIIPSIPNEIINKNQFVQNNIKKTEYLN
>PlaKnoMalayanPk1002128_rbh_TGME49_320030
MRAQSHTIKSSTPLRRIPKNRGTVVRNVSEINPMSQQELKNVIHVYSEANRAYYLNRVKNEGNPKKKKKKNVSKKTESEEFDTHNLNPLNYRNEKFEENGALLHLPGCNVTPNYMSQNPSADYGVSSLAYGTLHKSNPLSWGCDYQKHYELPTICSIVKSKHPIYLRPQNAKTGRKNSNISLKNKSKKKNGIKKFGEGCQYDTSFTVKKVPTFGNSKEDEIGNILHDKHKSSAHGLAKDIVVDTTMKDSSCSDKLKDISDGTCNYHCSSNESEGSSVKNSNLGGLKNVLEAREHNPNFTLKREDYNEEKKNGESIIQHKERNKNKHNGLNFINPRRINEMVNMESSNSVDIILSNSTILEVRTSDTESKGTYCSSEKRSKGYSDSLNDSHIFTDKNVKSDYNDSHDYSTPHMGIRRADNYKDREKGKHKMTGHSMTKGLKRNGKLNKASELSPCKESNYDLYSKVAERNKKQGKVLTKCKVPNRGEKHNKNGCADVMWENKNNKKSKQSRKHRNNDSSKNGLDQETNLLDENCSSRGKKKGMTRGLKHGKHMRKNSRQSSSRVKNKKSLSMRMIQALGCQTGDSAGIHNMVASKPTIKETSSVERYDCVDMKNTPNENFGARKETVNLLSRSIPQGGNLTNVEKEAYAKGGPVYEYAVRADTMPRTPLVTYNMHENVPRGGMKNLPQNVFAEVRPEMCNFNLSVPEYTTRRYQSASVLPKFSAPSGPEGNTSMVHSHFPRANPQVIHVPLNLSQGRLHVQGVAAQTEIPILQAHVPLTATVAPYGQAEFALKHDSLPQAHPLQSQPQGKVAQMQQLPFIEKPIVLEQIPQTSVVSSGGLTTADKFCNLTELTNQLISHKGENSGVYPTANSFSKLFNQNCNRSHSIIENISDDLSMKRSADGIFTNTLIKGSGNMDGRYTINSSSNKHIDQLKGPDANVTFSKGESGIPSWVKAYVDTQTTSLKGEEENLNYLNVYTNKMNEKTNTNVNSSSIGILQCLSNIESSSKDMYHQPHTSEHVAYKKSANLQDMSHLIKNSNEKLINLQKKQLLDILQEKEDDVLRKTMHTVDSSHNTNGDLNVQSINQVSGKKYQNLLGSTVQYFSYANPAGATENSAGEKEGVIFSAMPQEIRSNNNPTQNPSQLPGHLN
>PlaRelSGS1like003040_rbh_TGME49_320030
MRTQSEIIKPLTPLRRIPKNRGTVVRNVSDVNPLSEKEIKNVIEVYSEANKAYYKNHIKNEKNKNKNKKKKKKIISKKTKSEEFDSLCLNPLEYRNKKFEENGTLLHLPGSSVTPKYVSHNPNTEYGVSSLSYVTLHKSNPLSWGFDYKKHYELPTICSIVKSKHPIYSKPNDRKKKQKYPNLSKSKTKKKKDKTLEKNDENLIIKKVPTFGNYKEYEISDCSEGKNKSNEELNECIKNIENSIKGNDNLDTFNENLDISSHYPDSNEDSKNNLSNYKLVNGIKIIENNNDNCITPLKKEYNKIESKNKNTDNDYKKESIMHKISELNLVHSKNENSLNIYPTLSPDRILSNSTLMEFKFLNIGLNNSNNQHMNYNNCVLECSNDSRINNKSSCNNLNDTPSHKENYQDANYWNGEKHKNDIPNYSTTEDFKSKPKVRINPKLSKQKESYYEYSEEESDKNSKKSSSIKHKKYSRTKEKNYKSSINGSNRNNNDKKNKKKAKIFEMNNSLNNNLNKETNSSNEIFRNQNKNKYSKKYSMHSNDSRKGQSVSNNKRNYTSHNNINSKYNSQKNLSMNFSNTTHPRSKESQCANIKTSNNIIANNPLIQKSLEIQQSQIYKTENLPNEQSYMQKEVTYVHRNLPINQMKINSREEAHIPSIQVYTPLIQANMHEAQSITHNTQAQMLHEQQTHKLQNQLSPIQAELTHIQTHIPQCETKIYQPNSHLPHIQTNVAEQHIIPQVQLQIPHVKSQISQIQNQILQIPTVISKMQSPMYQIQNQIPINQTHTQIPPMQNPIQLQTQVPQSQPQIPEVQTKFPQSQIPTPQIQTQNLQIQNHTSQLHTQVPLMQKSIISDQVQLSQVHTNEELKSPNKLCNLVELSKRCLDLKNYNNAYSLCNIQNQGEYNIENCFVKSFNPNNTSYNRVISNVNNLENNLYMQNNSVNSLSECNKNTDSTKMNNIKGKCIEQIKTLDSTINFVRSENEIPWLKSYIDIQSPTIKNRISNMNYLSVDFNDGKQNVNCNTYNSDEILANHQNFQLFNNNTYKPNNSQLELNKNGINQIDVSHIIKASNENLINLQNKQLLNILHEESNGKSNATKNIIYHGNDNLNVQRQSNINENSQNFLDNTNKHVSCMNYINVKDFSENFLNKTNNIIIPSIPNEIINKNQLVQNNIKKTDYLN
>PlaVinVinckei004031_rbh_TGME49_320030
MRKKSEHPRLLTPLRRIPKNRGMVVRNTSEINPLSEKEIKNVIEVYSGANKAYYENYIKSEITKKKKKKKIFKKSKSKKFDSLSLNPLNYRNKDFEENKTLLHLPGSNVTPNYTIQSQTVQYAVSSMPYETLHKSNPLSWGCQYTNHYELPTICSIVKSKHPIYSQANNGKTKRKISKNNNKKKGEKKKKNINLFEKTEMYANNAQIKEAPTFGNYIDEFSDFINDKNQKNDFLDEHCSDIDAIKKNSQDSERSKNIVDKTYIYSDFYHDLKNSDLKNNINNYNFTLKGNDAIAENNTSSSNITYKDQNDTLNSNKELNDENIKNHNKLKNLSSNNLVDNNLSNSILPKLNDLNTYMDNHNVENKYFNYTVADCSTYSNNTYDMENYNDKKEDNVVNSHNIEKYDHNYNCNEAQNKSSPKKIGTKGCETITKNKKLNDNHVLKKKSKETVLSSIPTHNEINNESNNKTNICELNKNMNVKKKKQKNSKLKKSNFIKNNLDNEENISNECSYNKCKQNSKEQSSKPKKKNSKMNKLQNGYPHNTNLNNETFNSMVKCQVNNNSNIHQNAISMDQNLESKNTIYDFAKNHQKDLCKIENFPNEHFPTNNKVDNIMHKSIPINGIEIINGNEINANAPPTCVYIVQDENNKTKLDIHNMNNKIPDGNEKNPTLDNYNLYNHEYSKRICQTSPIPKNNQSYIFKDYNTPVLVNPISNKQPQTAPIPSELNRILPPISIIPLQTHAMHTSPQITSETTQLSVSPIRLPMTQTLTHIIPQALTHVTPTQIPVSQTLPPMTQTQISLTQGQAYMTPSSASNGNNNFKIIRDLSSQIYAKPAPLSAPFIEKPIIIDNTSLMCAYPNTEHLNIDKTSNLIDLSKRLPEFKNNNTENSSYLFQNNGQYNVDNCFIKSITPNINASYNNKIENNIYDLKNRQYPDNVNTIFINNNNDIIDNKNINNNKNSIYVDMVKTDGMGMNFVKLDQVSPKRINGYINEHNTSVKNENSNMRYINIYPHSKSENISCNIINSDDNLNRGVGTVDIFQHNNSQQTINKNCANKLSLGEVIKNSNNKMLNLQNKELMNILNDSKNDKPDNNRSNILNIQNEKNPQNILEDTRNSFSCMSVNPNYMNNGIIRNTDQLIQNNSDALSHLN
>PlaAdlG01004962_rbh_TGME49_320030
MRTQSEIIKPLVPLRRIPKNRGTVVRNATEINPLSEKEIKNVVEVYSEANKAYYKNYLQKEKQRKNKNQNKSKNKYKEKKKQTNNLTYITKKSKSEEFDPLSLNPLDFRNKKFEENGSLLHLPGSNINAKYVPHNINSEYGICSMSYGTLHKSNPLLWGKDYKNHYELPTICSIVKSKHPIYSKPNVTKMFSKLSNNEKIDEKGNNIKIINNNNNIKMKEKKMKKKYVISNDNNNNNNNIDLSFKEYPHIDVKKVPTFGNSKDENDFPDLSTELYKSYNDTYTNSNYDESTIQTDGINKEQKNLDNFKESIDGEDTYDYSDFFDDKQMDSKNEKKEEINNEEYIKNWYNNKFPSFHENDKVVENLKKNNIKKYMSLQHNNNNNKIKCMFKKSDHNDKPVNKIYNNQNMEHQKNIQKNYKLYDNGVEGKTYLNQVHLMSTSKKKNNNHTNNDLKGKNDETYVLKNEKGSIKINCGDTSDKKKKKSKKKLNKQMEEHNYITNVVENVELPLSNEYINDNNISKSRKKKGSKKKIKNNSNLKLDKYKNSLNGKYFPIKTSKEIQKDFTNDTNLSNIIKNYNTKELNKPTIYECNQMDANKDVETKIEIDKSRNAYIVDNSSGSLKDRADVKIVEGMSLCNMYKDKYATNIYNTNNINPNKNQVYISRGINNSNIFDSQNMGLRQKGYYQLFDDNPKWKVQVAPQIYSSGVSPSYISTSKQPLTSIIHSQLSIGDIISCHNSNQISYITPDVNALKGDVSSQIKNTNMYSQINTVKSNGLSLISEPIILDHNPISNINVNRINVKEGGEVYDKNICNMIPWTKSLDGYKNFNNVNSSFGNIEKYSMKDLDLNTRDLYSNMKKNDIIGNMVCLDSSYKNMTNKMNDDVAMEKNGLIEEKKLGGIYIRNNNNNNNKNNSVKYFNCENRVGVQASPSYIHSERNQNLNDIYKGNSFKEYRGDDINDKVNYNMNNTVEIYKNLKIEGYDIDRRNNSQVNELIKISNDNLLNIQKKELLDILNEENKKMSDDNNIGIKGNCHNNIEIKGNCHNNIENKGNFHNNVDKSSTFLSCATYVNPLSISDGNTIQGSNKNNKKNHTNSIDTYINNDKSKINDCNNYINNNNNEKIYSHIYGEKKINEPSHMVYINKKRDDEKYLN
>PlaBilG01004967_rbh_TGME49_320030
MRTQSEIIKPLVPLRRIPKNRGTVVRNVTEINPLSEKEIKNVVEVYSEANKAYYKNYLQKERQKKNKNKGKKKKNNLTYTSKKSQSEEFDPLSLNPLHFRNKKFEENGSLLHLPGSNINAKYVPHTINSEYGICSMSYGTLHKSNPLLWGKDYKNHYELPTICSIVKSKHPIYSKPNVAKMFSKLSNNQKVDEQKNKMNNNNNNNNNITMKKKKKKKYIINNNNEKNNNNINLSIKEYPHIDVKKVPTFGNCKEESDFPDLSTELCKTYNDTYTNSNYDESTMQADGDYKRQKNLDNFKESTDEDTYDYSDFFDEKQMDCKNEKKVEINNVEFITNSYKNKIPCFYENGKIIENFTKNNIDKNISLEHNNNNNNNKTKCMFAKSDHNNKLGNKIYIKENIENKKNAQKNYKLCDKEIKGKKCLNQVNLMSTSKKKKINPIYNDFKEKNNENYVLKNEKSSINIDCGDISDKKKKKSPKKKLNKQIEGHKYITSIIENEEFSVLNENINDNNNMSKSRKKKEKGSKKKIKNKNNSNLKMDKYKNSLNIKYFPIKTLKEIKKDLANDTNLSNVIKNYNTKELNKPTIYECNKMDLNKDMETKREISTPINAYVPDNSSKFLKDKAQVKISEDISLSNMYKDKYSTNIYNTNNFIPNKNQIYISRGINNSNIFESQNMGLTQKGYYQLFRDIPKWKVQIPSQICSSGVSSPFITAPNQPLTSIIHSQLSIPDMISCQNSNKISYITPDANALKVNLSSQIKDTNLYSQIKDTNLYSQIKDTNLYSQIKDTNSYSQIKDTNSYSQIKDTNSYSQIKDTNLYSQINNGKSNGISVISEPIILDQIPISNINLNRIEVQDVGGVCEKNMYNMIPWTKSLVEYKNYNNVDNSFVNIEKYSMRDMDVNTRSLYSNIKNDIFGNMVCLDRSYKNLTNNKNDDVVTEKNGLIEENKWGGIYVENNNINNKSKINDCNNNISNNNNSAVQYFNFENGISAVASPSYIHLERNHNLNESYKGNTFKGYKSGGVNDKVNNNMNNTVSIHRNQNIEEYEMDRRNKSKVNELIKISNDNLLNIQKKELLDILNEENKKKGEKDNKNNLDMILSEVNKKMCNDNNVGIKDNCHNNVEKENSFVSPNMYVNPLGISDGNTIEGGNKNNKKDHTNGIDKYIYNNKRKINDCNNNNNNNNNNKGILYSHIFDEKNINDPSDMVHMNTKRHDEKYLN
>PlaBlaG01004810_rbh_TGME49_320030
MRTQSEIIKPLVPLRRIPKNRGTVVRNVTEINPLSEKEIKNVVEVYSEANKAYYKNYLQKERQRKNKNKGKKKKNNLTYTSKKSQSEEFDPLSLNPLDFRNNKFEENGSLLHLPGSNINAKYVPHNINSEYGICSMSYGTLHKSNPLLWGKDYKNHYELPTICSIVKSKHPIYSKPNVTKMFSKLSNNQKNDEQRNKINNNNNNNYYYNNTMKEKKIKKKYINNNNNNDNEKSNNNINLSIKDYPLINVKKVPTFGNCKEERDFPDLSTELCKTYNDTYTNSNYDESTLQIDENYKGQKNLDNFKESTDEGTYDYSDFFDEKQMGYKNEKKGEIHNAEFITDSYKNKFPSFYENGKVVENFTKNKIDKNISLEHKNNNNNNKTKCMFTKSDHNNKLGNKISNQENIENKKNAQKNYKLCDKEIKGKKYLNQVPLMSTSKKKINHIYNDFNVKNDENFVLKNEKCSINIDCADISDKKKNKSKKKLNKQIEANKYIRNIMGNKLFSLSNENMNDNNISRSRRKKGSKKKIKNNSSLKMDKYKNSLNIKYFPIKTSNELQRDLKNDTNLSNIIKNYNTKELNKPTILYECNKMDANNDMETKREIGNSRNVYVPDNSSRFLKDRAEVNIVEGMSLSNMYKDKYSTNIYNTNNIIPDKNQIYVSRGINNSNIFENQNMGLRQKGYYQLFGDIPKWQVQIPSQICSPGVSRPFITAPKQPLTSIIHSQLSIPDMMNCHNSNQISYITPDVNALKGNLPSQIKNTNLYSQTNIGKSNGISVISEPIILDQIPISNINVSRIEVQEGGGVCEKNMYSMMPWTKSLVEYKNYNNVDSSFGNIEKYSIRDLDVNTRSLYSNIKHDIFGNMVCLDGSYKNMTNKMNDDIVMDKNGFIQENKLGGIYVVNNKNNNNNINNISNNNNISNNNNINNNNNISYNNNINNNNNISNNNNINNNNNSAVPYFNFEKGVSDVGNPSYIHLERNHNPNESCMGNTFKGYRSGDVNDKVNYNMNNTVSIQRNLNMGEYNMDRRNKSEVNELIKISNDNLLNIQKKELLDILNEENKKKGDIDNKNNLDMILSEVNKKMCNDNNVEIKGICHNNLEKANDFVSPNMYVNQLSISDENTIIEGRKKNNKKDHTNGIDKYIYNNKNKINDCNNNNYNNNEMIYSHVFDEKKIKETSHMEHMNTKKRDNEKYLN
>PlaCoaHackeri004489_rbh_TGME49_320030
MRAQSETTKSSPPLRRIPKNRGTVVRNVSEINPMSQQELKNVIHVYSEANKAYYLNCVKNERNPKKKKKKNVSKKTESEEFDTHTLNPLNYRNEKFEENGALLHLPGCNVTPNYMSQNPSADYGVSSLAYGTLHKSSPLSWGCDYQKHYELPTICSIVKSKHPIYSRPQNAKTGRKNSNISLKNKSKKKNGIKQFGGSCQNDKSFTVKKVPTFGNGKEDEIENFHHDKHKSREYGFEKNTVVDTTMKDRSCSDKLKDISDGTRNYHGSSNDSEGSSVKNSNLAALKNVLEAREPNSNFTLKREDYNEERKNDEPIIHHKKRSRNQHNDLNFVNPRRINEMENIPSSNSVDIILSNSTILEMRTSDTDSKGASCSSGKHSGDSSDCLNDSNICTDKNVKSDYNDSQDYSTPHMGMRRVGNYKEREKRKHKRAGHSSSKGLKRNGKSTKDNQLSPCKGNYYDPYSNVAERNKKQGKVLINCKVPHPGEKHNPNGSADIMWENKNKKKSKQSGKHKNNDSSKNRLDQESNSFDENCSSRGKKKGKTRGLRHGKHMRKNSLQSSSRVKNKKSLSMRTIHALGCQNGACAGIHNSVASKPTIKETSKVERCSCVDGKNTPNEKLCARNETTNLISGSIPQGETLTNGVKEAHAQGGHVYAYALRADTMPRTPLVTYNMCETVPQGGMKNLSQNVFTEVRPEIANVNLCVPEHTAKRYQSASVVPNFSAHSVPQGNTSMVQSHFARAHPQVIHVPLELSQGRLQVQGVASQVQGVAAQTQVPILQTHGPITATLAPYGQAEFALKRDSLPQGHTPQSQAQIQQLPFIERPIVLEQIPQTGVISSGGLTTTDKFCNLTELTNQLVSVNGENGKSYTTANGFSKPFDQNCNRSHSIIGNNSGDLSKKLCAEGVFTNALIKGSGNMDGRCTINSSSNKCIDQFKGSDGKVTFSQGESGMSSWVKAYVDTQTTSLKGEEANLGYLNVYTNKVNEKANTNVSSSMGILQCLSNIESSPNDVYHQPHTSQNVANKKSVNPQDMSQLIKTSNEKLINLQKKQLLDILQEKGDDGLAKTIHTGDSSHHTNGNLNVQSVNQVGGEKYQNMSGSTVQYFYANPAEAPQNTAGETEGVIFSSMPQEIRSNNQPAQNTPQLSGHLN
>PlaCynM004035_rbh_TGME49_320030
MRTQSETIKSSTPLRRIPKNRGTVVRNASEINPMSEQELKNVIHVYSEANKAYYLNCVKNERNPKKKKKKNASKKTKSEEFDTLILNPLNYRNEKFEENGALLHLPGSNITPNYMSPTPSADYVVSSMAYGTLHKSNPLSWGCDYKKHYELPTICSIVKSKHPIYSRPQNAKTGRKDSNISLKNKSKKKNSIKQFGEGCPNDKSFTVKKVPTFGNGKEDEIENFHHDKHKSSEHGFDKNTVVDTTMKDSSCSDKLKDISDGTCNYHGFSNDSDGSSVNNSNLGGLKNVLEAGEDNSNFTLKRQDYNEESKNDTPIIQNKKRSKSQHNDLNFVNPRRINGMENMPSGNSVDIILSNSTIMEMRTSDTESKGAYCSSGERSGDSSDCSNDSPISTNKNVKSDYNDSHDYSTPHMGMRQADNYKDRGKHKHKLAGHSGTKGLKPSGKSTKDSELLACKESYYDPYSKVAERNTKQGKVLIKCKVPHPREKQNRNDCADLMWENKNKKKSKQSGKHKNNDSSKNGLEQEPNFFDENCCSRGKKKGKTRGLKHGKHVRKYNLQSSSHVKNKRSLSMRTIHALGCQNGACTGTHNLVASKPTIKQPSNVERCSCVDVKNTPNEKFCARNETANLVSRSTPKEETLTNCEKEAYAAGGPIYEYAFRADTMPRTPLVTYNMCENVPQGGMKNLSQNVFAEVRPELANVNLCVPEYTARRYQSASVLPNFSAHSVPEGNTPIPQSHFPRAHPQVIHVPLELSQGRLHMQGVASQVQGVAAQMHGSAAQTYGSAAQTYGSAAQTYGSAAQTYGSAAQTYGSAAQTYGSAAQAHVSTAQTQVPILQTRVPITATLAPYGQAEFAVKRDALPQAHSPQSQAQSKMAQLQQLPFIEKPIVLEQIPLGSVISSGELRAANKVCSLTELTNQLVSVKGENSGEYTTVNGLSKPFDQNFNRSHIIVENNSGDLSKKRCAESVLTNTLIKGSGNMDGRYTINSNSKKCIDQFKGSDAKVTISKGENGMPSWVKTYVDTKTTSLKGEAANVGYLNVYTNKINENKNTNVSSSMGILQRLSNIETSTNDVYQQPHTPQYVTNKKSMNQQDMSQLIKTSNEKLISLQKKELLDILQEKGDDGNGVRKDIHTVDSSHHHTNGDINIQSINQVGGEKYQNLLGSTVQYFSYANLAEAPPNSAGETKGVIFSSTPQEISSLNQRAQNTPQLLGHLN
>PlaFal3D7005061_rbh_PlaFalIT_PlaFalIT005228_rbh_TGME49_320030
MRTQSEIIKPLVPLRRIPKNRGTVVRNVTEINPLSEKEIKNVVEVYSEANKAYYKNYLQKERQKKNKNKGKKKKSNLAYTSKKSQSEEFDPLSLNPLDFRNNKFEENGSLLHLPGSNINAKYVPHNINSEYGICSMSYGTLHKSNPLLWGKDYKNHYELPTICSIVKSKHPIYSKPNVAKMFSKLSNNKKIDEQENKMNNNNNKMMKEKKMRKETFTINNNNNNNNNRKSNNNINLSMKEYPHINVKKVPTFGNYKDESDFPDLSTELCKTYNDTYTNSNYDESTMQTDGNYKAQKNLDNFKESTDEGTYDYSDFFDEKQRDCKNEKKEEINNVEFITDSYKNKFPNFHQNGKVDENFTKNNIDKNISVEHNNKTKCMFTKSDNNNKLGNKICTKKNMENKKNAQKNYKHCDKEIKGKPFLNQVPLMSTSKKKINHIYNDFKEKNNENYLLKNEKCSINIDCEDISDKKIKKLKKKKLNKQIEGDKYITNIIEKEECCLSNENINDDNISKSRKKKKKKGIKKKIKNNSNLKMDQYKNSLNIKYFPIKKLNEIKKDITNDTNISSIIKNYNTKELNKPTIYEYNKMDANKDMETKREISNPINVCVPDNSSTFLKDRPEVKIAEGMCLRNMFKDKYSTNIYKGNNIIPNKNQIYISRGIYNSNIYDNQNMGLRQKGYYPLFGDIPKCKVQILPSQICSPGVSSPFISAPKQALSSITHSQLSIPDIINGGHNSNQISYITPDVNVLKGNLSSQIKNTNLYSQINTGVNNGISVISEPIIIDQNPISNINLNRINVQDVGGVCEKNMYNMVPWTKSLVEYKNYNNVDSSFVNMGKYSIRDLDVNTRSLYSNIKNDIFGNLVFLDGSYKNMTNKMNNDVVTERNGLIQEGKLGGICLENNKNNNMNKNNNMNKNNNMNKNNNMNNNNNSISNNISNNNISNNNHSAVQHFNFEKDVSSVGSPSYIYLERNHKINENYKGNTFKGFGSVDINDKVNYNMNNTASIHRNLNIEEYDMDRRNKSDVNELIKISNDNLLNIQKKELLDILNEENKKKEDIHNKNNLDILLSEVNNKMCNDNNVGIKGICHNNIEKTNTFVSPNTYVNPLSISDGNTIGGSNKHDKKDHINGMDKYIYNKKSKINDCNNYNNKEMIHSRIFDEKNINVSSDMVQINRKRADEKYLN
>PlaFraNilgiri005299_rbh_TGME49_320030
MRAQSETIKSSTPLRRIPKNRGTVVRNVSEINPLSEQELKNVIHVYAEANKAYYLNCAKNERNSKKKKKKNNVSKKTESEEFDTHTLNPLNYRNEKFEENGALLHLPGSNVTPNYMSQNPSADYGVSSLAYGTLHKSNPLSWGCDYKKHYELPTICSIVKSKHPIYSRPQNANNGRKNSNISLQNKSKKKSGIKLLAESCQNDKSFTVKKVPTFGNGKEDEIEKLHQDNHKSSAHAFEKNTVVDTTMKDSSYSDKSKDISDGTFNYHGFSDDSEGSSVNNSNIGGLKKVLEACEHNCNFTLKRQDYNEERRNGEHIIQHKKRSKSQHNELNFVNPRKTNGMLNIPSNNSVDIILSNSTIMEMRTSDTESKGAYCSSEKHSGDSSDCLNDSHDYSTPHMGMRRAHNYKDREKRKHKLAAHSSTKGLKTNGKPTKPSALSECKESYYEPYSNVTERSTKKGKVLIRCKVPKPGEKHNPNGCAHVMCENKNNQKLKQSGKYRNNDSSKNGLDQEHNLLDENCCSRGKKKGKTRGLRHGKRVSKYNLQSSSHVKNKKPLNMRAIQPLGCQNGASVGTHNIVASKPTIRETSNVEGCSYVNVKNTPNEKFYARKEIDNLVSGSIPKGLTLTNREKEAHPEGGPVYAYALGADTMPRTPLVTYNMCENVPQAGMKNLSQNVFAEVRPELANVNLCVPEYTARRYPSASLLPNFAAHSVPEGNTPMPKSHLPRAHAQVIHVPLDLSQGRLHLQRAAPQMQRVAAEVHGSGVQTQVPILQTHVPITAALAPYGQADFALKSDSLPQANTPQNQAKMQQMPFIEKPIVLEQIPLANVISSGNIRAADKICSLTELTNQLVSVKGENRGEYTTANALSKPFDRSCNRSHTIVGKNSGDLSKKGCAEEDVFTNSLIKGNGNIDATYTINTSSNKCKDQFKGSDAKVTFSKRDSGMPSWVKACIDTQNTSLKGEDANVGYLNVYTNKINEKTNTNVNSSVGILQCLSNIQSPTNDVYQQPHTAQHVAHKKSVNPEDMSELIKTSNEKFISMQKKQLLDILQEKGDDGLRKTIHTVDSSHHTNGDLNVQSINQVGGEKYQNMLGSTVQYFSYANAVETPKNSAGEMEGQSMKSAERVGNDMGEGNGREFEVKKSEGNHLLLKEGVKVDLHNSNDARLSRGSSTNDPLNIGFTKEKLNLLFYADAERNSLENVDREDGNTTSTSSEQENCPQSDHNNEPGAQCADSNGNAVSADNAEGDDGKFIHVGIGARFREEDHVSDHCANDGICRKTRWPRTIRGESTNNIIDHIWERNCEMNFEKSCEKNCDKTCDEGIDLTNRSDDLPDDSGRTAGRSHGGNTSNVDDVVRVNSANGASDNGEVERGEATNGSTHERNLQDDASKKTYALDGVRGRGLQDLEGNNTRNVIKVMYKERVDKCGLAERTQKGELPELKKEKCSVNHNFDEGRKHNGVVKCVNFNHAFEKPPSFNERMEELKFLKEIYEKEKVDKGKGSDEEANHNFKVSTISGTQNLSVRRNAANLNCPYDKHNTFNREDKVKTFTNAISHLIKNSMEERQKGDDNSFGTLAPTARTWYEPISAIPGSFLEEPKVNKINIKYSHHQDGQKAEGAIKDRSNKERNCGEGVITSKCARDKGKDTKYMSATQRDDPNSEYSFNGKINLSHGGANGEALNNTPQNCLKKFTFAEANPLFEDSKVTYMESPQGSPNGTFVKNKLILNKNRCEIFNPGSIHYGARKETHSVWSGRNLSRGKKKTNKDLHLKESIKGRIICENDGRRVRRRNTAEKRDKYSIHVSDYSSNRNDDYVSYMMSKEGTQNRLASDLPVLPPCDDAKYNDYNYTSTCGNDTKVLRHMGKQFERLEEARLGKPPHIEKLNNDVSFRCSVQSSLNRKSTERENVLGGKVLSSDANDQNCSNTLFCCPVKEVTSAPPMLSRTTTLINKLFRKGKKSAENVDKREKDFKCVDKVPKSSLEETKRDPLLGKCSVTFKEDKSDLFELPTGQKAGRTFSYVSNGTNASRRLCTNCPTIPCEPLKRGRRAATQLYKEQINLPAYAHRTIHDDGNTTTMNNAPPTAMPYPKCELICKIPRRAFTSYFQGRNC
>PlaGabG01004850_rbh_TGME49_320030
MRTQSEIIKPLVPLRRIPKNRGTVVRNVTEINPLSEKEIKNVVEVYSEANKAYYKNYLQKERQRQNQNQNKNKGKKKQRNNLTYTTKKSESEEFDPLSLNPLDFRNKKFEENGSLLHLPGSNINAKYVPHNINSEYGICSMSYGTLHKSNPLLWGKDYKNHYELPTICSIVKSKHPIYSKPNVTKMFSKLSNNQKIDEKGNNIKIINNNNNIKMKEKKMKKKYIINNDNKKNNNNNNNNIDLSLKEYPYINVKKVPTFGNCKDENDFPDLSTELYKSYNDTFTNSNYEESTMHTDGINKEQKNLDNFNESIDGEYTYDYSDFFDDKQMDYKNEKKEEINNVEYVKDWYKNKFPSFHENDKVVENLKKNNINKNMSLQHNNNKIKCMFKKSDHNDKSVNKIYNNQNMEYQKNIQKNYKLYDNGVGGKKYLNQVHLMSTSKKKNNNHTYNDLKGKNDEPYVLKNEIGSIKINCGDTSDKKKKKSKKKLNKKLEGDKYITNVVGNVEFPLSNEYINDNNISKSRKKKGSKKKIKNNSNLKMDKYKNSLNVKYFPIKTSKEIQNDFTNDTNLSNIIKNYNTKELNKPTIYECNQMDSNKDMETKIEIDKSRNAYVVDNSSRSLKDRQDIKIVEGMSLCNMYKDTYATNIYNSNNFNPNKNQVYISRGINNSNIFDSQNIGLRQKGYYQLFGDNPKWKVQIPPQIYSSGISPSYISTSKQPLTSIIHSQLSIGDIISCHNSNQISYITPDVNALKGDVSNQIKNTNMYSPINTVKSNGISLISEPIILDHMPISNINVNRINVKEGGGVYEKNICNMIPWTKSLDGYKNFNNVNGSMVNIEKYSMKDFDVNTRDLYSNMKKNDIIGNMVCLDSSYKNMTNKMNDDVVMEKNGLIEENKLGGIYIRSNKNNNNNENNFVKYFNCENRVGVQASPSYIHSERNQSPNEIYKANSFKEYIGDDINDKVNYNMNNRVDIYKNLNIEGYDIDRRNTSQVNELIKISNDNLLNIQKKELLDILNEENKKMCDNNNVETKRNCHNNVEIKHNCHNNVESKRNCHNNVEIKHNCHNNVESKRNCHNNVEIKHNCHNNVEIKRNCHNNVDKSSTFLSCATYVNPLSISDGNTIQGSNKNNKKDHTNSIDTYINNDKSKINDCNNNNNNNNNNNNNEKIYSHLYGEKTINEPSHMVYINKKRDDEKYLN
>PlaGonATCC30045003512_rbh_TGME49_320030
MRAQSETIKPSTPLRRIPKNRGTVVRNATELNPLSEQELKNVIHVYSEANKTYYQNCAKNERNPKKKKKKATPKKIESEEFDMNSLNPLKYRNEKYEENGTLLHLPGTSITPKYMNQNPNADYGVSSLSYGTLHKSNPLSWGCEYKKHYELPTICSIVKSKHPIYSKPQNAEIEREHSNIYHKMKSKKKNNNVFRTSSKNDNKLKDKRVPTFGNYQEDEITSIQHSKHITNEHRYENNDIVDTTIKDSSHSDKSKDISDNTFNYDDFYNDSENSSINNSKSEGLKNVLQEDKHKANLNSKRYGNNIEEKKNLSNIHCNNENKNLNKELKLVNPKRENDIVNMQDNNSLDIILSNVTLMELKNSDTESECLYSSSVYFNGDTSDCMNNSQICGKNEEKHVKSDCNNSHDYSTPQMALVQDSRNKGMKKQKNRLPTNKTTKAYKSFGKQTIVKGSLENKESYYDSFGKVSDKNTKGRKVLIKCRMQPIEEHNPMYYAYEINTNKNNKKSKQKRQFKKKNSLKCDQDYEQNLLNENSFNKSKKKGHTKGLRYDKISKKNNLESNSIKNNKSLNMRTINTLGSQNGTFIGNNNFVVPESNNQQSSKIEQVNFHNMKNIPNEQSYAKNEIIDIMNQNTPKGGWKINLGKEAYTDGIPSYAYAVHADAIPRVLPVTYSMYENVPYRDMKNQAPNVLSEVLPDLAVVNLCKPECNTKRYHSTSVLPKIQPHLAQDSNTSSMQNHIDRAQTQMFHVPINMSQGKMQTQVSTVQRKMPNMKMQVSNTQMQIPNTQMQIPNTQMQIPNTQMQIPNTQMQIPNTQMQIPNTQMQVPNTQMQVPITPMQIPITPIQWPITQMQMPIAPIQMPITPMQMSIAHIGAPYGKAGFTLKQDSLPQTYMPHGLEQNHIVQKLQAPVMENPTVLEQIQPTNTVSNRELRIDDKDCNLVELSNQLVQFKGHNNVEYNNDAAFSRSIDHNYNTSYNITECNSGDLNKKEYVENIFTNPLIKGGVNIGGMYANNINPNKCIDQYKSVDDKVIFSKMENAVPSWVKTYTDMQTPVIKSEASNVSCLNINTNTKDDNANSNVNSSMKNFSCLSNVESCNNNVYHQINNPQLVGNTKRINPIDISNLIKTSNENLINLQNKQLLDILHEKGKCKPSISINNIDNNHPLYDELNIHTQNNVSEQKCQNFIDNTIKYFSCAYPTDVSKKWVGETESIIFSTTPEEIINKNQLIQNNSQLTSHLN
>PlaInuSanAntonio1005463_rbh_TGME49_320030
MRAQSETVKSSTPLRRIPKNRGTVVRNVSEINPMSQQELKNVIHVYSEANKAYYLNCLKNERNPKKKKKKNVSKKTESEEFDTHTLNPLNYRNEKFEENGALLHLPGSNLTPNYMSQNPSADYGVSSLAYGTLHKSNPLSWGCDYKKHYELPTICSIVKSKHPIYSRPQNAKTGRKDSSMCLKNKSKKKNSIKQFGEGCQNDKSFTVKKVPTFGNGKEDEIGDIHHDKHKSSEHGFDKNSVVDTTMKDISCSDKSKDISDGTCNYQGFSNDLERSSVNNSTLGGLKNMLEAREHHSNFTLKRQDYNEEGKNHAPIIQHMKRSKSQHNDLNFVNHRSINGMENMPSGNSVDIILSNSTIMEMRNSDTESERSYCSSGERSGDSSDYSNDSPICTNKNVKSDYNNSNDYSTPYMGMRRAENYKDRGKRKHKLAGHSSTKGLKHSGKSTKANTLSACKESYYDSYSKVAERNTKQGKVLIKCKVPHPGEKHNPNGSTDVMWGNRNNKKSKQSGKHKNNDSSKNGVDEEPILFDENCCSRGKKKGKTRGLRHGKHVRKYNLQSSSHVRNKKSPNMKTIHPLECQNGACAGIHNIVSSKPDIKQSSNVERCSCVHVKNTPDEKFCARNETANVMSRSTPKRETLTNREMEAHGEGGPIYAYAFRADTMPRTALVTYNMCENVPQGGMKNLSQNVFAEVRPELANVNLCVQEYPAKRYQSASVLPNFSAHSVPERNTPIPQSHFARAPPQVIHVPIEVSQGRLHLQGGGSQVQGVASQVHVVAPQTHGSLAQKQVPLLQTNVPISATLAPCGQSQFALKRDALPQAHPPQSQAQSQMAQMQQLPFVEKPIVLEQIPMTSVISSGELKAATKFCSLTELTNQLVSVKGESSGAYTTAHGLSKPFDQNCNRSQSIVENNSGDLSNKQCAEGVLTNALIKGSGTIDGRYTLCSNSNKCIDQFKGSDAKVTFSKGGNGMPSWVKTYVDIQSTNLKAEAANAGYLNVYTNKINEKTNSDVSSSMGILHCLSNIESSTGEVYHQPDASKHVAHKKSVNPKDMSQLIKTSNEKLINLQKKQLLDILQEKGNDGVKKTTHTVDSSPHTNGELNVQSINHVGGEKYQNLLGSTVQYFSYANPAEGLQNCADETEGVIFSATPQEISSKNQPAQNTPQVPVHLN
>PlaOvaCurtisiGH01003301_rbh_TGME49_320030
MRAKSEITKSSTPLRRIPKNRGTVVRKASETNPLSEKEIKNVIAVYSEANKAYYKNYAKNESNKKKRKKKTVYKKTESAEFDLLSLNPLNYRNHNFEENGTLLHLPGYSVTPNYTIQNPNAQYAVSSMTYGTLHKSNPLSWGCEYKKHYELPTICSIVKSKHPIYSKPNNEKTREKFSKCNSKTKGVEKYNTKFVEKKKENSKNMTNKKVPTFGNLKEYQLSDCTKNKDKISEHAYERYYNIETTLKDDDDSDKTKDISDNTYNYSDFFDHSKNSSNKSKLKIETNNGLPGNTNDYNFTLKREDDVAENENNFSNIQNEEQNYMHPNKELNVVNPKNKNGITNMYSNHSVGSTSSNWTLPEFKASDTLSKNEYSQDREYSCSVSEYSNYSHNNGNDDDKSESNNLCDNTMAQGKTEHGIYNKDEGKRKEKGKREKNPLNAATAKEHELHIKKGKTSELSLLRKISCEPFERVPKENSKKQTIPVKFKMHPTTEGNKRRNNPSETSRKQDCKKYKQKKQFRKNNSQKSGLVDDLILSNGFFYNKNKKKNKIKCSKRGYCPKKNNEESDNTVNNKSHNARITSKIGSKVNTPSDKHNNIPHVRILESKYKNDENFYNFAASKQNMQEYLKVGQNNLYKMGNLPNEQFYVRNEITNLTNKSIPINNVQVISGKETYTRETPVYAYSVQGRTHKTPSIIHRTFTNIPQTQQINISQSNVPQLRPELTNVKLCKPEYEANVCQPTAPFPNVQNNLAHSCNIPTMQNHIPGMQSQVVHVPIELSQMQIPISMTQEQISTMHPQIPVMQSHVHAKRTETPIIQRQISTTPTHASIGQATFSIRQDTDPHIHLQNIQLQNHVAHVQQAPVLENPIILEHIPLNQVYSNGELKMGDKPCNRVEIPKHLVELNNHNNEHIPYIVQNKGQCNVDSCLVKSLDPNCNSSYNKMVNCIGDLKKRQYIDNLPTILINKHSDTINGTNANNVKHIKCLEEAKTIETGIPFLKSEQVHLTWLNGYVDTQAPNIQNEASSVSYLNVYSNNASKSVNCNIINTLAGISKDHSNHDLGKGDSFQLHNSQQVVNKKSTNQVDLAQLIKTSNDNLINLQNKQLLDILQTKSDDKAKKSNKIVGTRHNGNNELPIVAANNVSGKNYHNLSDSTSKISYVNLVDTSQIFSSKTNDTNLSSIPHEISSKNELVQNNGQLADHLN
>PlaPraG01005487_rbh_TGME49_320030
MRTQSEIIKPLVPLRRIPKNRGTVVRNVTEINPLSEKEIKNVVEVYSEANKAYYKNYLQKERQKKNKNKGKKKKSNLAYTSKKSQSEEFDPLSLNPLDFRNNKFEENGSLLHLPGSNINAKYVPHNINSEYGICSMSYGTLHKSNPLLWGKDYKNHYELPTICSIVKSKHPIYSKPNVAKMFSKLSNNKKIDEQENKMNNNNNNKMMKEKKMRKETFTINNNNNNNRKSNNNINLSMKEYPHINVKKVPTFGNYKDESDFPDLSTELCKTYNDTYTNSNYDESTMQTDGNYKAQKNLDNFKESTDEGTYDYSDFFDEKQRDCKNEKKEEINNVEFITDSYKNKFPNFHQNGKVDENFTKNNIDKNISVEHNNKTKCMFTKSDNNNKLGNEICTKKNMENKKNAQKNYKHCDKEIKGKPFLNQVPLMSTSKKKINHIYNDFKKKNNENYLLKNEKCSINIDCEDISDKKIKKFKKKKLNKQIEGDKYITNIIENEECCLSNESINDDNISKSRKKKKKKGIKKKIKNNSNLKMDQYKNSLNIKYFPIKKLNEIKKDITNDTNISSIIKNYNTKELNKPTICEYNKMDANKDMETKREISNPINVCVPDNSSTFLKDRPEVQMAEGMCLPNMFKDKYSTNIYKRNNIIPNKNQIYISRGINNSNIYENQNMGLRQKGYYPLFGDIPKCKVQILPSQICSSGVSSPFISAPKQALSSITHSQLSIPDIINCGHNSNQISYITPDVNVLKGNLSSQIKNTNLYSQINTGINNGISVISEPIIIDQNPISNINLNRINVQDVGGVCEKNMYNMVPWTKSLVEYKNYNNVDSSFVNMGKYSIRDLDVNTRSLYSNIKNDIFGNLVFLDGSYKNMTNKMNTDVVTERNGLIQEGKLGGICLENNKNNNMNNNNNNNSISNNISNNNISNNISNNNISNNNHSAVQHFNFEKDVSAVGSPSYIYLERNHKINENYKGNTFKGFGSVDINDKVNYIMNNTASIHRNLNIEEYDMDRRNKSDVNELIKISNDNLLNIQKKELLDILNEENKKKGDIDNKNNLDMLLSEVNNKMCNDNNVGIKGICHNNIEKTNTFVSPDTYVNPLSISDGNTIGGSNKHDKKDHINGMDKYIYNKKSKINDCNNYNNKEMIHSHIFDEKNINVPSDMVQMNRKRVDEKYLN
>PlaReiCDC005140_rbh_TGME49_320030
MRTQSEIIKPLVPLRRIPKNRGTVVRNVTEINPLSEKEIKNVVEVYSEANKAYYKNYLQKERQKKNKNNGKKKKSNLAYTSKKSQSEEFDPLSLNPLDFRNNKFEENGSLLHLPGSNINAKYVPHNINSEYGICSMSYGTLHKSNPLLWGKDYKNHYELPTICSIVKSKHPIYSKPNVAKMFSKLSNNKKMDEQENKINNYNNNNNKTMKEKKVNKEKFINNNNNNNNRKSNNNINLSMKECPHKDIKKVPTFGNYKEESDFPDLSTELCKTYNDTYTNSNYDESTMQTDGNYKAQKNLDNFKESADEGTYDYSDFFDEKQRDCKNEKKEEMNNVELITDSYKNKFPNFHQNGKVDENFTKNNIDKNISVEYNNKTKCMFTKRDNNNKLGNKICTKKNIENKKNAQKDYKHCDKEIKGKIFLNQVPLMLTSKKKINHIYNDFKEKNNENYLLKNEKCSINIDCGDISDKKKKKNSKKKKLNKQIEGDKYITNIIEDEECCLSNENINDDNISKSRKKKKKKGIKKKIKNNSNLKMDQYKNSLHIKYFPIKTLNEIKKDITNDTNISSIIKNYNTKELNKPTIYEYNKMDANQDMETKREISNPINVCVPDNSSTFLKDRQEVKMVEGMCLPNMYKDKYSTNIYNRNNIIPIKNQIYISRGINNSNIYESQNMGLRQKGYYPLFGDIPKCKVQILPSQISSSGVSSPFISAPKQALSSIIHSQLSIPDMISGHNSNQISYITPDVNVLKGNLSSQIKNTNLYSQINTGINNGISLISEPIIIDQNPISNINLNRIDVQDVGGVYEKNMYSMIPWTKSLVENKNYNNVDSSFGNMGKYSIRHLDVNTRSLYSNIKNDIFGNLVFLDGSYKSMTNKMNNDVVTEKNGLIQEGKLGGICLENNKNNNTNNNMNNNMNNNTNNNMNNNMNNNMNNNMNNNMNNNMNNNISNNNNNNNISNNNNISNNNNSAVEYFNFENGVSAVTSPSYIHLERNHKLNENYKGNTFKGFRSGDINDKVNYNMNNTASIHRNLHIEEYEMDRRNKSDVNELIKISNDNLLNIQKKELLDILNEENKKKGDIDNKNNLDMLLSEVNNKMCNDNNVGIKGICRNNIEKTDAFVSPNTYVNALSISDGNTIGGSNKHNKKDHINGMDKYIYNKTSKINDCNNYNNNEMIYSHIFDEKNINEPSDMVPMNRKRVDEKYLN
>PlaSpeGorillaG2004920_rbh_TGME49_320030
MRTQSEIIKPLVPLRRIPKNRGTVVRNATEINPLSEKEIKNVVEVYSEANKAYYKNYLQKEKQRKNKNQNKSKNKYKEKKKQTNNLTYITKKSKSEEFDPLSLNPLDFRNKKFEENGSLLHLPGSNINAKYVPHNINSEYGICSMSYGTLHKSNPLLWGKDYKNHYELPTICSIVKSKHPIYSKPNVTKMFSKLSNNEKIDEKGNNIKIINNNNNIKMKEKKMKKKYVISNDNNNNNNNIDLSFKEYPHIDVKKVPTFGNSKDENDFPDLSTELYKSYNDTYTNSNYDESTIQTDGINKEQKNLDNFKESIDGEDTYDYSDFFDDKQMDSKNEKKEEINNEEYIKNWYNNKFPSFHENDKVVENLKKNNIKKYMSLQHNNNNNKIKCMFKKSDHNDKPVNKIYNNQNMEHQKNIQKNYKLYDNGVEGKTYLNQVHLMSTSKKKNNNHTNNDLKGKNDETYVLKNEKGSIKINCGDTSDKKKKKSKKKLNKQMEEHNYITNVVENVELPLSNEYINDNNISKSRKKKGSKKKIKNNSNLKLDKYKNSLNGKYFPIKTSKEIQKDFTNDTNLSNIIKNYNTKELNKPTIYECNQMDANKDVETKIEIDKSRNAYIVDNSSGSLKDRADVKIVEGMSLCNMYKDKYATNIYNTNNINPNKNQVYISRGINNSNIFDSQNMGLRQKGYYQLFDDNPKWKVQVAPQIYSSGVSPSYISTSKQPLTSIIHSQLSIGDIISCHNSNQISYITPDVNALKGDVSSQIKNTNMYSQINTVKSNGLSLISEPIILDHNPISNINVNRINVKEGGEVYDKNICNMIPWTKSLDGYKNFNNVNSSFGNIEKYSMKDLDLNTRDLYSNMKKNDIIGNMVCLDSSYKNMTNKMNDDVAMEKNGLIEEKKLGGIYIRNNNNNNNKNNSVKYFNCENRVGVQASPSYIHSERNQNLNDIYKGNSFKEYRGDDINDKVNYNMNNTVEIYKNLKIEGYDIDRRNNSQVNELIKISNDNLLNIQKKELLDILNEENKKMSDDNNIGIKGNCHNNIEIKGNCHNNIENKGNFHNNVDKSSTFLSCATYVNPLSISDGNTIQGSNKNNKKNHTNSIDTYINNDKSKINDCNNYINNNNNEKIYSHIYGEKKINEPSHMVYINKKRDDEKYLN
>PlaVivP01003947_rbh_TGME49_320030
MRAQSETIKSSTPLRRIPKNRGTVVRNVSEINPMSEQELKNVIHVYSEANKAYYQNCVKNERNPKKKKKKNISQKTESEEFDTHLLNPLNYRNENFEENGALLHLPGSNVTPNYISQNPSADYGVSSLAYGTLHKSNPLSWGCDYKKHYELPTICSIVKSKHPIYSRPQNAKTGRKGSNVSLKNKSKKQNSTKQCGVACQNDKSFTVKKVPTFGNGKEDEIEDVHHDKHKSSEHGFEKNTAVDTTMKDSSFSDKSKDISDGTCNYRGFSNDSEGSSVGNSNFGGLKNVLEASEQNSNFTLKRQDYNEEGKNDSPNIQHKKRSKSQHNHLNVVNPRSINGMVNMPSGNSVDIILSNSTIMELRTSDTESKGAYCSSGECSGDSSDTSHDNSTPHIGMRRARNYKDRGKRKHKVAGHSSTKGSRPNGKSTKARELSACKESYYVPSSKVAERNTKQGKVSTKCKVPHPGEKHNQNGCADVMWENKNNKKEKQSGKHKNKDSSKNGLNHEPNLFDENCCSRGKKKGKTRGLKHGKLVRKHNLQSSSHVKNNKSLNMRTIHALGCQNGACAGNHNMVASKPSVKQLSNVERCSCVDVKDTPGEKFCATNEMANLVSRSTPKGETLTNREKEAYAEGGPFYAYAFRADTMPRTPLVTYNMCENVPQAGMKNLSQNVFAEVRHELANVNLCAPEYTARRYQSASVLPNFSAESVPEGSTPVPQSHFARAHPQVIHVPLELSQGRLHVQGAAAQVHGVTSQVHGVATQVHGVATQVHGVAAQPHGVAAQPHGVAAQPHGAAAQTQAPILQTHVPITATLAPYGQAEFALKREPLPQAQPPQSQAQSQMAQMQQLPFIEKPIVLEQFPLASVISSGELRAADKFCGLTELTNQLVSVKGKNSGAYTTANGLSKPFDQNCNRSHSVVENSSGDLSKKRCSEGVFTNGLIKGSANMDGRYTINGNSSKCIDPFKGSDTKGTFSNGESGVPSWVKTYVDTQTTSLKGEAANVGYLNVYTNKINEKANPNVSSSMGILQCLSSIESPPSDVYHQPHTPQHVAHKKKGNPQDLSQLIKTSNEKLINMQKEQLLEILQEKGDAGVRKTIHTGDRNHHTVSGSHHAGDSSHHKVNSSRHPNGDSNVQPTNQVGGDNYQNLLGSMVQYFSYANPAEAPQNSAGEAGGVVFSPAPQEIGSRSQPAQNIPKLPGHLN
>PlaYoeYoelii17X004959_rbh_TGME49_320030
MRKKSEISKPSTPLRRIPKNRGMVVRNTNEINPLSEKEIKNVIEVYSGANKAYYENYIKNETTKKKKKKKSLKKSKSKKFDPLSLNPLNYRNKNFEENKTLLHLPGSNITPNYTLQSQTVQYAVSSMPYETLHKSNPLSWGCNYTNHYELPTICSIVKSKHPIYSQANNGKTQRKVSKNSNKKKGEKKKNINLSEKPEVHVNNVQIKAAPTFGNYTDEFSDFINDKNQTNDLSDEHCTDIDAFIKNSKDSDRSKNIVDKTYIYSDFYHDLKNSNLKNSVNDYNFTLKGNDSITENKTDSSNITYKDQNDTLNSNTELNDGNFKNHTEIKNVSSDSLVDNNMSNSTLHKMNDLSPYMENDHVENKYFNYTVSDCSNYSNNKHDMGNYYDKMEDNVVNSHNIEKYDHHYNCNEIQNNSSSKKIPTRGCESITKNKKSNNIRVLKKKSKETILSSIPSHNEIKNESKGKTNISGLNKNMDVKKKKQKNSKLKKNNSIKNNLDNVENISNEWSYNKCKQNSKEKTSKPKKKNSKINKLQNDYTQNAILNNETSNSMLKCQVDNNSNIHQSAACMDQNLEPKKTIYDFAKSHQKDLCKIDKFPNEDFPVNNKVDTCMDQNLESKKTIYDFAKSHQKDLCKIDKFPNEDFPVNNKVDDVMHENIPINDIEMVNGSEINTNGPPTCVYIIQEENHKPQFNIHNMNNMIPDGNENNPSYNNIDQLNPILDNSNSYNQEYSKIIYQTDPIPQNNQNYIIKDYNTSELGNPIPNKQSQTVQIPAELNRPLPQIPIIPIQAHELHTNQQITSETTHMPVEPIHLSMPQTLTHIIPPQIPVSQGFTHETPTQIPVSQGFTHETPPQIPVPQGFTHAIPAQAQIPVPQGFTHATPAQIPVSQGFTHATSAQIPVSQGFTHATPAQIPVSQGFNHATPTQITIPQGFTHAIPAPAQIPVSQGLTHVTSPQITIPQGFTHATPIQMPVSQGFTHATPTQMPVSQGFTHAPPTQMQVSQGFTHATPSQIPVSQTLPPMTQTQMSLMQTQASMTPSSASNGNNNFRVIRDLPSQLYNKPAHLPAPFIEKPIIIDNTSLVCAYPNTEHLNSDKTSNLIDLSKRLPEFKNNNTENSSYVFQNNPQYNVDNCFIKSITPNINASYNNKIENNIYDLKNMQYSDNVNTMYINNNNDIIDNQNINNNKNSIYIDRAKIDDMGMNFVKLDQVPSNRINGYINEHNTSVKNENSNMRYINIYPHSENENVNCNIINPNDNLKLNLNRGLGTAGIFQCNNSQQTINKNCANKLNLGEVIKNSNNNMLNLQNKELMNILNDNNNDKSDNKNKLMRDNNRSNILNIQNENKINEINSQNILEGSRNSFSCMNLNHNYTNNGIIRNTDQLIQNNSYASRHLN
>RhySp1WS2016072970_rbh_TGME49_320030
MTAAMPTMDTGSWVAKLVGEVVAGVQHPPGEGVYEIDGYITISTDKTKHRRFDQRLLRQSNPTSPSLSRYSSVSLSPPSTSKTETRRTGPCPSPHQEEDEQTRHHHHQPVAAVSSRRRHRQVVPSQQVEEDDPMWPDHRPTRYLPGYVPYGIDGKPYRTISKGNVNLPAVGMAYVTAHSLPTISSLLKSKDPRFVQYRPK*
>AleCatOF101069047_none_TGME49_320030
XRGAVLDSAAAHQQPSTCRDAAADAAEMQMQMQRQQQQNMQGMQMAQPGMGAQYGVTNPTMGNIGGQDMVDPALGLGTDFGLGLGAGMDALQQFQQQPAMFDSTGMAQQQGQAGVAQYDAVTEQQLDNWVKAKREKDFATADSIRADLRSRGIDPDTARPKDKPDRWVQAPPGQSAADGGLGGGGGASGSAAAARQLPSRSRSRSLGSPAAFATVPKAGGLRRGSHVAVPAAASTARVAEAAGSGLDFGESGDLATVLESYSLAMFEAKLRRLGVEKAQDLRYVTPDDLGAMGMTVIQRRKFGELCQAVAPAAAAAGSATASRAAGSGGVGGGAIGARRRKGAASQASLGAPGGPPADGRPTGVAPSAFGVGAGNPQLSRPWLGGPGAGAAAGNAASAGGIGXEEATAVCLTPRLHGAVIGGWRSLAGMPALLQX
>AleTarCCMP1771000092_none_TGME49_320030
XWRMAGMVLRSRPAALDGSAMKLPVELRQVAQVQACPSQIITSNAPAGAVTPGSTITPSCMSPQSSGSSARSSFFTAHSNSISCISPRGSMELRRTLTTLQPAPGFTPHNGTTVTSSTLAGSPRASLVRTHTSPALPSPTADAAGTVAPLLQRTVSGSAGPTITTTTTVGVPMPSPNAAVTPASILRKYGPSPGMPYPPGMGFTPAAAKVGALQRKISFGLTTGPPPEEGALVRRTSVASVAEEEGAIPRDMLLFYRWDATGLAGEGLSAEQAGFLLPQPGWLRAQKHAAPARPSAPQAEAPAPAAAPPLQHRSTARGGGGQRKVQQQQQQQYPQAQQHQQGWQQAGNNQEWWSTQEWRQWSAPQQQQQQQQQ
>AmpMasCS259034347_none_TGME49_320030
XWFLPATSAVAPQHGVNIQANNINTVYTQQQNWLLYCQQQQQQQQQQQQQQQQQQQQQQQQQSQQLPQQQAQQLMHVVAPHGAAHAAHANARGEVRQSSVLATATGGQNKGLKLNKVDGAALSGRKLFGIAGISRLPSVRIASPADGKEADESETRCPTIQEEAAGDMTTAICTDKQKSPAAGRPSFSSSSGDPCSPSVAVKSFKGASWADLLEKEDVPGCEGFPFPDDGTSTCASLSGHAFHQSGLPLRSEHDTFLHDETSSSESESEHESQGTQSFKTAPAVSEVSREAKQQHQQSQQQKDEVLKPASYVGAWPQRQQTADWWSFVQDTLEHQQLKSESQHPPWRSQHSYSARRGKHSRKQWQGKGWQAS
>CerFusPA161109031108_none_TGME49_320030
QQQQQQQLQKLKRYSAPPQQPLSSKLSATAGIKEGAPDADKTKCDCRFTLYEEHECEQSPHLILNGWDVHNNLRQKGKLASSVKINKAGCSITIYADRGLTGASATYGGIEGDSCFDLQHELNDKVGSAXNQRSLPASVSSIRLDTASDSAHTYDIIMPRLRQGLDCRFHIACFGPCERGNKCSMLFVPTVLQQQGWQQQQQQQX
>CerFusPA161109063695_none_TGME49_320030
XVAHEADWQTMTDHPCLASEFMHNNDSAVDEYTPVSSQPGWQDLFDNATRADEFGGLTHDCNFTARQFNCQDSNSAAGSRPTRKVDSERCRRYSRSPTRESQEDDGRCESPTARLRIIERACQALTEEAVALAGQSQLQQAQQAQQQQQQQQQQLSNIPYDELLARTLRSELRTAVADQEKRLANTLQKGLQEIINVVMMCVKEAKWAQGQVQSLLPRVQALENSQQEAINSLTPQTRNHNGFDPPSKQPVQDVLQALQEHVENAKCISHKMKEGLTETCTVNGQQQQQQQQQQQXAVTPTITLTIAKITCQADSSGFVSAASTTSASSNAAGSVAAAAAADPNAALFSMQHAAGLRPTMLTNCRSTGGVNDQPRGMQLFCEAGVQPQTAQPQGVGSSVQFQPGSQSVMPSPPDIPVNVQQLRRGHSPAMRMRSCGDGQQXXXXXXXXXXXQLHMPQQQQQLQLPIQPQQSQQQTSGWLPQDIGSPLQTQCRAPLCTPTRLPAGIPDASNSQCPNPPWASLSAAALGHQTMLNKLPQWCGPHTSPG
>CerFusPA161109063727_none_TGME49_320030
MPPTPLSRNADLSAYLKELRSQADGGFGQALQRCIGIVSKARSVINPCRVSLLKDFGDGYISKRVQGHFIAADIFPQVDGNSGLDDEVEVRVRVELDNIIASNRLGEQTLKGAMLRAVQQTRQGLEAFRPLDDPRDVGLLRCCPPELFGHLTAVVKKGGKRKNSSAPSRCRKRQPCAIQVASQLGEQGSGTSSMFVQEAAETMTPACTDVAALALAEATVAATSGADGASVGLLTTPRHDSKVFQEGTSPLPLGSNEFIDVGDDQESGQEQRMDTKPGICQHPSLTPAKEARACRPFSGGWAIMIALFMQRNKPQTKAELAALSAEHGLCREPLVKLQSTVGREGMWYEPWSSCTRLRQVGWVVKSGRSLFMLTEAGQAEGSRYMQQWQQLRMQKGADAVEINPRANTLGACIAAQRQQQQQQQQQHEQQRIAAQRQQQQQQKQEQQPWQPLQPQCHVQQALKPKHGEDYCAGTAPCSTSPSEQAMVEEPTGIALPLQQHLQQIVPFAKDSIAEGIVSPKKRGGRGRGGGRGRGGGRGRMPAAAAITATETLPGCAETQEGACKQSEGFSVLVDVREQPVIRASLGRLLASSTELQVPGIDYSFGRQIEGRWRLANVLLERKTVYDFHATLSCQRAAFQARVHKSLQNVGFRVAVILEGTNELKQHPEQSRLLEAAYASEVDVLTTASLTDTAELLASMSAGPLSLHGDWAVDSLQTLLRPLYRADPTETFISALCALGVARSTADSLARGYGELHLLLEQLPGPGRDAETAAMDLASYGGITLFQAGKVLRAMGVDSAPLLKKRRMRPDTHIPQPWEQPQAWHWGPDDLGKAPEQQQQQPQPDQRNEEDGQRDADCLQSQANEPHAAVEEVSVEVGPAVDRSLVRCLKTLIPKVVERRDLGQGLLHVCKGPIGARGKPAYTFGATAATAQSLVPGRHWLLMPGSDDWRNVARARAQAYAQHGVVSSICISPAQAARHVAACAMAHAPKEQASAEDSRCGSSMVNSRGATGLENVICLARTGAGAIPLPTAKELIRRLGCKSLYQMMQKLRQEPESYLRELAVRDFGSERAAAVRSLLLGL
>CerFusPA161109067252_none_TGME49_320030
MCCLVSAIVFVFVLLCVIEDLFPEADASWSGPATQGTILAGRSAAVAASPQQFQKPAVKLSPGSSDGVTHVEPEPQQQKQQQQQQQQQLEQQKQSVAPVAPVWIFCASQWQECLCYGTVRWGTRDTWAEYKAKRDGAANRVVCSISKLPDVAPGDDTKHCECAVQPGSDFHHSLNPALLEGAMARKSKLAASCEIFEAARKDSESAASLWEAVAAFCSDDWATLNADARTGNRAMSLDTMRSLMRAWVDDRFVGNYKRFFKEKGWAERGFVNYYAGAPGGKHVRMTEELINSVHAFSSEPIIVFHFGTFTPKTWSAEKWPQLVLFHAAPIPPHAHRSFNFNKLRAMLLCRVRVGMQLDSDQFVAPGVDAIFGRTAQEITKDYAMPILPVHFLDRTPQDTGAYWARYCPGDVCRWQTTRWGHAHPTWTFWALPWIGRWLRRNFRDEWLPEKKGGEMSALRVTDIPEDEDLLNVGTWEEGGTKQWCKIDLPGPDDFNALLHTDPGAKRCTWSCGNVSPDRRFHPQGAAKVFYTAHHAVDPMATIRWVAQLKSRKNSLPPPIMYRGRFYKTGQEMMAEHPNVKCII
>CerFusPA161109068858_none_TGME49_320030
XSPSVSGVVVDGHLIFVARSIVTENPVRVAHLPQDAALSIAVLNAGAKACTGPLVGPAPLSTGPLPLAVMRTNATTPPDEEGLPPHSLTWLGWFPLTPSAGGPVAVSSARLCLSVLFEGAALLAPCRQQQHQQQQQQQQQQQQQPLQQQKQQDSSSNNSSSSTSSVQRRCLHCPHFRILQQAQASGLQIRGTLSGHGSMKAHGLAIVRSPSAGQTFGTDASWQPATKPSSATMARQRQQAPKSCTTKEARQPATEPPAAEGGSGDAANALPGRARLQSETYQPLQIREGCKSLPRAHSCKSFPEHTRAARAVPETPPRRPVAAGTLVRTHAETSSAIVEAELMHSVLGRLYAQLVQAASGGLVQQWAGAFDALVAELMHGGGCRDIAMLAQQEASIEIDLTREIYPSNRVEHMQHTSATL
>CerFusPA161109094880_none_TGME49_320030
XFAASNFQGTCWDVGSLEEGIEINVDNGQVGTSSLMPASSLQWPGICSPLLERRNGEDYPWAIHCRGFSYFSSPHDGALLCSLDSQWHRSTVCELFRVATNCVNLPCTREVVTPETLSAAIRRGQAPLPRGAGELMEVLLAEAGAVSGLLEMVPSSQLTFQMFLAIYTVAVLCLREKLPAGTHQQLFKLRANSQGREGCRDLVSEHFEHVFAMLASTGGTSTAAAAAATGGPQAEGVPVSLRQQRRQQQQQQQQQQEXQKKIGDMKPSHAVLKKTGAAARRHIIALLPQGPLGVADVETSATHHYDYLPTDEPWSRFVVRTPRETPAHGLATDVALWRERQEGWGWQSAWAAVRLANRLEEMLADPAELDGWLDAWIDSLGAERQSMLDGREWISGEQRQIGYRRWRGTQQILTPISGHYRPMWRAALLQRVAEATEKGGPHVPIFQSPDESTEEARRTWNCGAVLSWADIPVSCSLALHLDIGESDDKNGKPARAPSNSSLINLASGGCRVVLNRAILRTPMDAAALGQLSSCNEWYGMSVVQHNVSYAVRPQWLHADLVAVDVLEHRLLPAALQRVAIASQEVHNSSSRSPLRVRLHDAAEAIAEFTYYMFNGALYTRGSAAIAILSHHAMYLSLLRSPEDGERGRLARHRLQALRCLPNWRAHTMPDVEATSSHTAQAYTSYVYWKSFDSASGDPREELLSCLERALVLDAESEERGRQDAHRLQKALRELKSSRPGVG
>CerFusPA161109138953_none_TGME49_320030
QQQQEHHQHQQHQQQHKQQHQQQQLVRAPVCRVSPDRGQLSMTLRHTLTPSRSRRANRKAATASTAAASFSSRSTLPANFRASATWAGHAASASALQTPRAFCGTPLAPIASGXNIPTDFTSGEVYAQQRILTLIAIHSMLIASAAAATWYRRASSTGACHLNSTSAAFCVDLTGCADLHDTIMH
>ColAng026367_none_TGME49_320030
RSSDLSSGINAEYMGSSLENISTASSSAVQHSSMVSSQSQQTQSQQQQMTIVNPSSGSSINASQQQLQQSSSNSSSSVSSKNLIHPTSVSSNSSSTQQQQQQTTDHTSSLDYISQQQQQQAQNSSLLDPSNVVALQQQLTASMYPPTSAPPSTSSMTQQQQTQQQQMLQQSNNNSSAHAYYTQQQQSIQDLHLHHHLVQSQQQQYLSATQNLPSTRRARSSRVSLSSVHPYNMTDDSHSSLADYSAAFSSHIDPSSSSAPAGLSSGRQRTSRVRAS
>ColAng026368_none_TGME49_320030
TLFRSKQWYQRRVHGQLQQSSSNSSSSVSSKNLIHPTSVSSNSSSTQQQQQQTTDHTSSLDYISQQQQQQAQNSSLLDPSNVVALQQQLTASMYPPTSAPPSTSSMTQQQQTQQQQMLQQSNNNSSAHAYYTQQQQSIQDLHLHHHLVQSQQQQYLSATQNLPSTRRARSSRVSLSSVHPYNMTDDSHSSLADYSAAFSSHIDPSSSSAPAGLSSGRQRTSRVRAS
>ColAng064039_none_TGME49_320030
RSKQWYQRRVHGNAQAIKQQFSTTYKCVYCQNAPAPSSTQQNFASVNFPSVPRSDPSNMTPKDSSFLSPPQSPPLLHPFYYQQKQEQNQTFTAAVEHPGSNSLVIPQSALLSRTAHPPHHHRDQLKVVVTHQQQQQQQQPHLKKKKVSRNASTVLDSSSLDSSSSASLDDSDDDSSDSDGSAIPVPLSSRSSHLHKQQQKNHLQQQMKQLQQIQQLTSVLTSKTSKNNNSNSASSNRLLKKPSPTSSTSSNKQNKEKNRKSVSTQLVLFSPVRVQSAPPRPTPLSSLASTAPPVSPLLVNASPRRPPINAYSHASLASKNSHAYSKNDDESSSHFGDSSASSSLDDEERMRLVKKQRRLLLRKQQEAVSLQNTDHVADKRSSKRKPDSTVGGDVKQQSTQKTEKSFLSLQYGNMKNEKKNDISKPKQSVNYYSSDTESETTLKGVDADLMKSLSREALKLHKQRLSASATISSSSSTSLPLSSSRQSNQHQLVPAVNSGVSLHMVEKSFAPSSHQVSVRSRGSLSSLIQKSSDLMATSHQRQEQKQAIRSYHTRPVSTSKTPTVHEVDSSDDDDINDFHLRRQALNTLSRSDYTVVKPSSSSSSTINSKDTLKSLSQVSEALQQKYAAMRKPLPQP*
>ColAng118462_none_TGME49_320030
SVVASSSAVQHSSMVSSQSQQTQSQQQQMTIVNPSSGSSINASQQQLQQSSSNSSSSVSSKNLIHPTSVSSNSSSTQQQQQQTTDHTSSLDYISQQQQQQAQNSSLLDPSNVVALQQQLTASMYPPTSAPPSTSSMTQQQQTQQQQMLQQSNNNSSAHAYYTQQQQSIQDLHLHHHLVQSQQQQYLSATQNLPSTRRARSSRVSLSSVHPYNMTDDSHSSLADYSAAFSSHTNRRSRPMYSALIPLLRS
>ColVieColp7a245062_none_TGME49_320030
QSTWGGSNVPSPYDRQQQGSDGGQGQGMGGLGGNINSNSNPNIGGQVFVGGNQHQPQQQQQGINNRQQQGQWNVQQGRGGGGGGQQQGGTHGAPGSQFVVAGGNQQSQYTAPSPTLNNVNISSSHPHGNMAPGQQHNGGGNNNNNLIPGTGSAPHSGGQSFNNTLSSPMYHSATSRPQTQNQQHQFMQQQQHPYQQQPNSHQHGQGFGGNMPNGPQHPNGGLQAQSQSQQQSRNNAYYGDSSNGNNFQPQHHQQQQGGGGGGGHPSGPQHQPQHQQLPQFNSSAPPPQSHQGQYQGQQQQQQQ
>CryCohSeligo020637_none_TGME49_320030
QRPIGGGGGAALQSKTSHWRHWLWSGDGFLSKALKLSLETCSKLAAGSPLAHVRRQGLLGFAQVCGAEPAMLVGGEFPKVLAMRLNDDSAFVRASAVQVVSKLAETSPNPTVSELVRAARTRLSDTAPSVRYASLRLVCATAKLEREEDGKLFGELLSRSASEGENYRNHVLKALDNAIFSSGGSSVVERLAILASSADVPKSVFSELFGARRAMLTDARFDMLAKVIIDDHIDRLTQTDTKPESATMIGRVLQSLAELSPDAFEGHLTTLLDWLTAKPDINIGKDHRRLEACKLLKIALPNWVSRGERGEVEHFLQQLQASLLELLEVTDLPLLREAARAYVALACCGGKKRSLDLAEFLDQVEYAMTFLRGNISSSGHDLRQLSIGNQRRLGQSLWFVTTAAAELWEADRKVLSDLNITVESLRQFAAEILKILNRIGLGTSLSMRYCALPCAGFLASAFPALLQSSGGEDPAGESLLKFFSESLRVPELVPRCLEALVDLMSALQAKLDLASTAGQTGPSSQKVPATTKAMTAAAATTAVARRSAAGVDPSRPMQNPNQNQSTLTVALSTLSTLQGLVLQSLRAAAVVPAASEGSAAAAATAAKAAADGVAAAASQSIQQQQQHTLQLQQQKQQQQQDQHRLQQQQQSASTIWWSVRLLEAIHRVGLLHLATALPELLGCSFLVREANLRSLIAKLVSNSPEMFLHAVPKGIRAGATLLVAQASTPTDANNSSSTKSNNNNNNSNNNSSSSNSKSTSAPPPSHNNPSSNNSGLLEPSQRWRFLGFLEASGVSLETAQQREGLLDALTNELKTRPSDQGGQVASGEVMSRDLTKLELIFGLLNALSWKSEQELGFVCRWAHSYVSLKVSPFLHNDQDEESGEQGTAPDLHIHDAAVVLAVYHLCNHWASKVDVNRLLTAPAERAGGGHYQGTIHLPSTELSEGFEAIRRILGLEASGRSSALRSLLLKTVEADSWLVTGKAGRKSATRKRALPKSAAQPETKAKPKKRAKQ
>CryCohSeligo029740_none_TGME49_320030
XVKEWLEPVQCFAEXSDVDXXGVSLSTAVEAPXTPTTATDDSPSSKLSXXPSPVASXXSLTSEEPKQQQQQQQQQQMMKHKMRKTKTTKNDASLLPTTGLPVXXNCRFNILEILNHLPEPYFTMEQTAQTVMAVRRSAPYKLGRFTIVKEWLEPVECFAEPLDVDDAGMSLGTAVEAPTTLKPSTTPTTPTTPIPTDVSSPNKISDLPSLLASGFVSSEKPKQQQPIEEMEQDVKNTTTTTTKNDACVAVATTRRTSSARKTLNVAETKLCCLSRSSSSTSTSAGSDFRSLDSETSLLSVVASP
>CryCohSeligo034049_none_TGME49_320030
XAATTATTTTTAAANAARTSKGPREAAASTSSPAVAASVLTCYLFVLLLSASSHLGVEGVTVLMRSETEVKANQASDLSSSVSVSSNFTTSHLHRRQRQQHQQQHQQQQQQQQQX
>CryCohSeligo034997_rbh_TGME49_320030
MPMPLPGRGGDGVVPPPAAARSLSPMCCPPSTSSLADPIDLHQSRRTASQLDLLSAPEAAQMFNFDLRKPDNRLPPFQLPAVSSLGSHALAMPRLPTSTAAASVAAPPSAVSTSSAGRGHRLQQEPINPGSFASSTHQGLQMGSTAEALATRAIPKLPEASPPIRRKGGFVLAEPSMPEPLPRRAHLNDDGCVAFRASSSLLPSLSGDPHHHHSNSNNNNNTSTNFTNFNNFNNSNLQQLPSMSFPAPHSMSSSSNSPQQAIGAGAAATAPLGASAAEGLGAAGGAGVAAGIGVAAGVGVAEGVPGGLGGVGGSSLPPSQPSGPSQSHHHHHLQQQHQQQQTQQQQQQQQQQQQQPQQQPSNSDQTSSFQLPGLRGLPHHQQQPDDPASLKTPSPPFVQRSGSHRRNGGGQSLAPPRNPGSNTLPRGFSQTGGLPSAMGASAAMWQQQQQQQQQQQQEQQQQQQQQQQQQDYQRQPMPAMWGGAVVDGGDGGIVANDLSNSNSNTNNNIINNNSNNNNNSSNKANHIGGGSTLFPSIAASTSTSNRWELQDVDTYQQERGRGRYSNDQEFRDTRDRFRDEETSTYQEFEASSNSHAAGAEGSKNIEQNVEQTSKNVVWS
>CryCohSeligo051835_none_TGME49_320030
SNKAPLKIGVIPPDTRGPSTEPPPAGTDHQASAYQGPARKLPPLLPPLPKEEEDQQGLDMTPDPSESYEVRPTVSXXSXXSPTASLSPSRNSPKCSTSRRAHSLRGAADIGNVHQRQRRGERGRGEVNSEGSLSGSPDRSPRSRFASDLSGGSDCVPQAETEAAHQQHQQEQEQEQERQQQQQQHPQQKQQKQQYPQLPPLPGERAFSNSSGAAPPTATKDAEAAKAAAADEEEEEEEAAAX
>CryCohSeligo096265_rbh_TGME49_320030
XLDRFAASTANEVAAFGSPPSPGKIDKVGLGPAPRKLQPAATGHAYAHLGSSSSKEELLILPGVPQESFELGPNMGKSEAPFPPLQRRGRFPQESGAGGTGTPELDDDLTCWRPMPMPLPGRGGDGVVPPPAAARSLSPMCCPPSTSSLADPIDLHQSRRTASQLDLLSAPEAAQMFNFDLRKPDNRLPPFQLPAVSSLEHALAMPRLPTSTAAASVAAPPSCLMPAVSTSSAGRGHRLQQEPINPGSFASSTHQGLQMGSTAEALATRAIPKLPEASPPIRRKGGFVLAEPSMPEPLPRRAHLNDDGCVAFRASSSLLPSLSGDPHHHHSNSNNNNNTSTNFTNFNNFNNSNLQQLPSMSFPAPHSMSSSSNSPQQAIGAGAAATAPLGASAAEGLGAAGGAGVAAGIGVAAGVGVAEGVPGGLGGVGGSSLPPSQPSGPSQSHHHHHLQQQHQQQQTQQQQQQQQQQQQQPQQQPSNSDQTSSFQLPGLRGLPHHQQQPDDPASLKTPSPPFVQRSGSHRRNGGGQSLAPPRNPGSNTLPRGFSQTGGLPSAMGASAAMWQQQQQQQQQQQQEQQQQQQQQQQQQDYQRQPMPAMWGGAVVDGGDGGIVANDLSNSNSNTNNNIINNNSNNNNNSSNKANHIGGGSTLFPSIAASTSTSNRWELQDVDTYQQERGRGRYSNDQEFRDTRDRFRDEETSTYQEFEASSNSHAAGAEGSKNIEQNVEQTSKNVVWSWX
>CryCohSeligo097755_none_TGME49_320030
LDSATCWLLFAGWFIVWTIVHHIAQILWGAGLLPICPPDLLDVYRRRLYRSQVYCFVAVAASIYLLSLCRFQAEDLLHVSLACSDVGGLPLRRFLGAGADERLFDGHDPNTFLAKAYLLHHMVAASGFMTILMLRCCTGLGAFGLLFELPVLLMNHRELALHERGRGRRASWMYHPRKLRTYWETLILLLFVGRGLPTFVYVYSLAFWRDVISRLGTFEGVLYHGMAIFFTLVNSNLLRLFSIWKYADMREARQAALSISQASLISERSPSPMHQGTSGQSFEPFQQQHADQQPASDRTTEAYFQQQQHQQQHQQQ
>CryCohSeligo099175_none_TGME49_320030
XPPPPPPQSYGADLDEPVRKAQQRERTQSQQKRPHDPAYLLPSSASASPSNKAPLKIGVIPPDTRGPSTEPPPAGTDHQASAYQGPARKLPPLLPPLPKEEEDQQGLDMTPDPSESYEVRPTVSCSSTASPTASLSPSRNSPKCSTSRRAHSLRGAADIGNVHQRQRRGERGRGEVNSEGSLSGSPDRSPRSRFASDLSGGSDCVPQAETEAAHQQHQQEQEQEQERQQQQQQHPQQKQQKQQYPQLPPLPGERAFSNSSGAAPPTATKDAEAAKAAAADEEEEEEEAAAAEEAAEEKKEEX
>CryCohSeligo119844_none_TGME49_320030
XTTTTATATAAAAEEAHRVQEVMASGLAATAELSSEEVVALASRSTHDCHDEYDDCSGSANNNNSNNNNNNNTNNDSNERDEKISETWNSATQEATKPTFIDLTPMSTGQKARHPMASPDLIFRLRLLAHKVSELHSDFEALESADRSRGQFWPRIETPPRQPHQHKQQRRQQPTPQQQHELHSPPDAAAAASLALAEVKNTTTNMATEAEADGDCFEQTQQQQQQQHRPLPFVSDEDYTLSSRPDEMHWPRPIHCCSA
>CryCohSeligo133280_none_TGME49_320030
XQQQQQQQQQHQQQQHQSRAAPLILLMEFEARVALNQENLAKMVYQAATTMTLPVKCFLTMAKLAIQAKRSHDAGSECLRWYLRLLAQVAAQGPGENLQKFAVALRELVHLHLSRNDCWGCFEEVVGLLKSFPWIASCYPKSELEWLCAVAWGNCQHSLKVGDISWALRWVTAAVDLVGHCPAFEASKEKMERIAQLCRESSSGSSSQQ
>CycCayNF1C8000553_none_TGME49_320030
MASNTSPASAVGSERAAASAPVSAAQTARHTAALARLCAPRKPQDVAAQASPHSPPKQAILPGGTDPSQQQQQEERLPQEQACGSEASTAAGGMATASGSASARGMVQRRRRSFQAAAPTLSSSTQQQQQQQPPAAATTLSSSTQQQQPPPAAAATLSSSTQQQQPPAAAAAATSFVESSFFPSLDQTRSTREAPEAYAAAAVAAAAATEPSRGEVLAASSYCNAQRRRSSPSAQTPPATLRFAATADGFALRARAGSSGAATIETAEAVIPAELRGVQGFLKEEDDRRMASAGSKQLALAGAACSISYGKESPSRCSAEARASNMTSEETPPTRRILGRTPPTEFRAENHRSSGNLLKGPDMLLSWCSICPECAAFYREA
>DinSpeMGD085923_none_TGME49_320030
MQHQQQQQMQQGHGQQSFSNQQGQQGYGGQAQQAAGFGGNQQAFGQQHGFQAAGHQGTGSQLRASAGAFNAAGAAGLNANASSWPQKQPQATYGVGGQNQQDSFAQASQRGGASGLNANAQEFNIGQANAVAQQMQQGFGGSGANFAQQQQGFQQQQSGRGGYGNNWQQQGQQNAASSWAQPHGVITNLNAGAAEFVPSEVVDPQAAQQQQQQQ
>EimAce004837_none_TGME49_320030
MAGSGCSSSSSNTDEQQHQKQKHQQPQQQQQQQQQQQQLSPSSCAYTPHVKSRRRPVKPSPRQQQQQQQQQQQQQQQQRQKQQGLHNVNEQENTSSGEMCIAAAPVAAADTAAAATVAAVAAAAAAATAATAAGDNSGPEELPQQQQEQQQQQQEQQQQQQEQQQQQQEQRLQQQEHQQQQREKHQQQQEQHQQQQEQHQQQQQRQQPHEQQQQQQRQQLRQQQQWEQQQHQQRQLQVAGEKLQQTQKQQHQPHSMQDEQQQQQQQQGQHQRKHQQQSAAPLLLSQQPRQEQQQQQAAPDVCEEKETEEKLQEQQQQQQQQQQQQQPELRVTPREALDQPKPLEQQQKQQQQPPQQQQGARVRFSHEQQQLEEEQQQQQQQQQQQQQPQQQQQLYQQRKQKIKEKWISQATELLRLRQQQQHHRSQLQQLLAQQQQQLQRQPHMEDSSHQEREADLQQQQQQHQQQQQQQQRQNQQHQHQQLQQQQHQQQQQQQHRHQQHQQQQQQQHQQQEIGDGLCIDSGKLQHQSAVSPQQQQQRLQQQGRQQHRLQQQQKRLLQQQQKLQQQQKERQQQQHQQKRRLEQQHQQQQQRQQQQQYQQEEEHHEQQQQQELQKPQQEEEVQQLHQAEQQQQQQQQLQQQQQQQVQQQQQQQQQEAAVPLWVRHLLHEGEETIITSADRKSRHSNNSNNQQQQQQQQQQGHSTIGAAVSGFFHWLAAPAESAEHSKKQQQQQQQQQQQQQQQQKQQQEEDTEQQQQQQQQETGQQLQGSESHNRTLQQQQTDDKEKRQEQQQQQQQQQQLQQQQQPQLQQLLQHAGL
>EimAce005385_none_TGME49_320030
MQKQHKQQQQKQQQQNTKQHQKKQTNASSSNISSSCRSSSSTGSSRTSSGSKSTSSSISSSSSSSSSIVSSSCRSSSSTRSSRINSSSSSMSSSSISSSRSCSSSKRSSNSSTAAAGELNSSSSISPSSSPSNSSLSSRTITSSSISSSSINNSTSE
>EimBruHougton004339_none_TGME49_320030
MADFFSGLVGGVVGAAAAVDVPAEGERLPRQQQGTEWGCCCSKLSDSSKELEGFLLQLSFVAGKLASCLKLGVEHLASCVAEGRVLSSSSSSSSCLCLMDKNDVQESIEAGRQGANCLLRSSKLALEALLEAAKVAAARGLILAESSKNLLLRNIPQAQDKLQQTYSQFLKGYQSSSSSSSRGLGYGSYHQQQQQQQPSSYGAPPASQQQPSSTFFWTAIASRSAAAAAAAATAAAAAAAAAAEPSCVITFLLEGRQGGAAAGLQQLQQQQ
>EimPraeHoughton000918_none_TGME49_320030
MAAEGSNPAPQVQRVQDNFVGSRYTADFFAPLRSPKPQWSTSMQTVHSQQQQQQQQQQQQQQAPEFMRSRRWLGNKDLRWQQQQVKELLLEERMQLLKDSQLMNFNSLLAAYTYEYHPQDYTTPLATPPTATPEQAANAAANGLASAAAADAASAAASTLTRTKEATPASEARAAATTDAAAAAPAVPNELLPNGSASVSDRTKANARCKDTRNGNRDSSSSSNNCSSSSNSNSNSSSTTKLSIDRRRALLFSRREILTARVSTDLLQSHRTQQQQQQQLQQQQQQQLQQQQQDDSDH
>EimPraeHoughton007437_none_TGME49_320030
MLRCLYNSTAASSSSCSRQEPQQQQQQQQQQQQQQQQQQNCNSSNSSSNSSSSNSSSNSSNSSRNTPSSSNSSSSSSINIIIVVISSSKSNTINTISSKSSNTSSSSSSIKTNNSSTTINTLTTTITISSSSSTTTTTISSISSISSISSIIISSSSSISSIISSSSINNDGDMVVYSRLSAAFCG
>EleDub003959_none_TGME49_320030
QQQQQRQQQPQQQAQHPQEEEGLDDEGRPSPAACAPTASQASLEFSATSSFSCGTSGRPPPYGNDTTEFHTPSLPSSSLSSSSSSSPSSSSSSPPLSCSSRIAPTLLAQSSPRPVCARAVPSLARLASCSCCASSIFSSFSFLPSPFASWLGSCEGRRLSPLASSSPRAGGSYSVGSSPPTSAPALLGGLAPLYASAPPLPPTARRSSSAAPPPPPPGAPH*
>GamAus009600_none_TGME49_320030
XVLISRLVDWHEMMDSHESKGVPVSRFLQRKLYKDAKVLIDEYKEVDRMDEKRLREAVQGFTVEENITKAELRALVKKMRLSLILPLPELRKEVRSLPGLVKPPTVRGLAEMEERGELCHHLLGAERMLVWDQRGFRAMKFDDVATSXXXXXXXXXFDDVDHVYTIVLQDEEQNRLPDAELRARYKNANLLADEQLTRQEMLDILRKVMIWELLPLEELRKDWQEVGLPCSVPVEGTDDERNRLMQDLVVWETRASYERKGIPVKRLKGTEVAMGLAQTFESFESMDMLELKAAYDTYGIPAGHSTRRPELLKHLKDVTLWISFSTDELWRECQDRGMPMDGFEQLAVEAERPEQLLATNEEHPSLREQLLVRLVLRARQTALQETLEEQLSSGDEERDGDSEADACELPAFLENSAAIESKAVDTTRSAEEQGESLGAVEKRKRTSSWKAKVWEKLRYIRDPVIAESICRVAVKPLPKSLRLPPEARLQWQPLEAALHLLSLEMLIPEQHGRGLSDAPQDVDAQQKRLVSVVCPTSSRRRHFHQLLYENFDNQTYETKELVIVDSGESESPFFMKKIEQDARVVYRFFKVEDSREGIKTQKKAWTLGLKRNVACYLARGEAIAHFDDDDLYAADYLAYMMPKLEQAAHPDGPIPGRRLAPAAAKLSAWHILDITTREFRFIDIHTDKSIPPRSYRSWLYGWGFSYFFTRTAWDLAPFPDVEFAEDSGFMEGLMAHNVPVALVGLPKGKGLVAHSQHASSTSGGEVQGVKRCGSQVSTMPPEFVKLMKTLNLVNGMETNPVRQCSEQLQRFTAKHKPLFGAPKPPLAGKAWTQSRGLRDTGMSPLRQQQLMQLQRQQQQQQQQQQQP
>GleFolCCAP11163121610_none_TGME49_320030
QQHQQHQQHQQHQQLGACLGGGTLTSETSQSPDSSRAAASSANIGHRRMLERLMETLQSQEDSQSVTXGDLAAGLNAASRSVEVEEAARLSGGDIAGSDSAGGVGGSAEVCARTQRTLPGLMFAFSTGGHRPAPVLPRQDRQGRALLIDTSRPELPRRGRGDGGAHRPLHGCVPDGLAXVAQSMAAEVGGERLWSRGLSFTGDVAPRSAWACAILALSRLLADLRARRRLGDRPPPPPGVRMLGRDLAASIGRCKRENAAKPRRAGLPQSGRREKKLSPAAVGK
>HalGra017438_none_TGME49_320030
MMNSMLSPNPSPHFGSNLQYESRLRNISDQTAVDGLPFNTMQQANQAQLPLSSNINPQFQGDPNWGQNQASPQHLRNGSAVILASQAQSPMAAQFTQAPRQSNKTIQHQETLGNLKTPSLQPQINQNLEQYQKQMNMQQPQLANMDEQQMQALYNQLQAQANLSNMQQQPLINSPGLSVDPKGNNGGGGLSSGGNATPVNNMDQSQQQQQQNQQVAVDPVAQLLEELANSTDQISAQQLQQLLLMSGVPEAEVNALLQQAMAQQLQQQQQVMPYQQPDMSSFYPQQQQKQGLQMPGVSRSRMMGNDGLMIDTGSSMQDLSGLKSSIKGRNLGSGLDTAMTDAYMTMNGGTLPYGGGSLQQQKVYLPPLPQAFQPNHQNSMSNSDRLTALIQQQSMLRENRRLGNMGGFAPSRSHMIIPNQNHPLAQGQNHSMKNLQQSAFLNGGPGGSFLPGTKKKKTLKLRDNKYDYFLKAFATQHGTPNAMVEQLPELLANNPNSDIEFLEMQQKRLFMPSTQSRQMVNSLSPLRSNTEEAMLQQMNFNGNPYLNKQPLLGQTSNIPLDQIPKSAPSLNFGFSHPNATNSQLFASKLRAFQEFYQQTNLANNLQLQNYQASSPAQNQQEPSKVDSCEFFLKIPISIGDFQGTNFDFGHAIAQQLTNVIKTVCPRFESQPSGGESKSLLGKNSPTQQPPPQHQKTNSKGASNLVVKAEPNNKMLARLKTNEQPDKQQKLKDYAFKVNQDMLKVRDYKNSVKATRKDVIRGFVNYCLNLALVKKQPPQSNTSLSNKIKAVSMIVPKLTKRPPNKRDIISCFTKFAIATAFTPKDLRPSMRRDIVWSLVSFSLQMYKSKEFRQRVQKERQERRRKMIEQQKKPRASGGKKPPPDKSDFIQKEAKEIRFRMSKFAMKYYYVFQQKKRSSLLIREVSVVEKRKSQIQQQPPPAFIPIMNVQNSMGANNNDRQVDHRKNSSNEYSSESSPLMREISIVDKKRQSNMSSSSPMEKKRTSIIGDGIVSVHERRISQNSSKNNQSPAQQTRPSIVRDVTMVEKRPSQSPKPRPSTKIMTTFAPLPPQVPVQQVSPAFKREVTVMDRLSMSASPPPQPSGGLQREKSILDKRKSQMLPTNQITQGLQREISVIDRKRTSILVASGTQNMGLQREKSIIDKRISSSMAPPVDAPKGNPPLMREKSIIEKQRTSIAGGGGPAFTSQKSFMKGSPAPSQSPGFTSQKSFLMRTVTRNKIKRDGVDELNEDGPVHEQKQSTSGGAFVQPQKLQHQFSRMGTAFLAPHSGSKKKDEEPVGGSNPFNVSQSNDYNQFQQQQTYNFGGGGDQQSNQGSNHSGNYPKQPTPQPPQSMARMTTSIPSGAQSKQAPSFAQNVAVQNAAAAHHPSPQSAFKSTPTAFFKHENTPSIKEDSDDGDSHHHSMLSSQKAPPGDNSSFKSEVQDLSEFNSSRDGQSDRRHGHEEESKREHQAKKPDPPPKPPVTNAGPGFISAMTVMMLGKNDAHSEGTESMRTDQDSPKHKAEEKKTPAPPSKPESNAVSPAKTGEPPKLGFVSAMTIMFLGDNPRGLMETERSNNSLQTDEESINGKHHNHHQKKEDKA
>KarBre134002_none_TGME49_320030
XYYMQYLACCGEMRQEATARVLYSRQDGRHLLLPSLTLSVACALHPPAHRRHACMGSASTAGACWQASTNSPVPYAVXELPAPAEICIEASEEELDPQVELVVPEVPPSPRTRFLSTIGGRKGWRESRSSPSLPTIRRVARDGNAASMVLLRNAISNHSNVSAGGSLSTPTSPTSVRQGSTPSLVPSLEPLNVSQSPRSSLPLGLQSQSHSSLSPQSPVQSLLSPPSLSLALRQQQQQRQQQRQQQRQQPQPRRRTVRIPGLLARIARMGPVEIPRFTQHMVWLQGESFVNAADAHVLCRAIRRRVADILSHLPLASLSQGGDLVTLLMDHMRSCPSLGGDTPRRALEARLSYLVYHPAGDDHDAAELDTLEKCYREALALAGRELIAPRLVGVVITHILRWVQHAPIACIYQHAGVVRSLAETIPEVRQYLSTRIQRLALQRFDALQLMGYVLVLLDFREHGLALLDSNLESKLLHQVSSSVSSWAAARLTTELGPEGALRLLCHTSPFIKQAVADTLLKRVLGGVQKIASSLKRDSDCERVKQELIEWGQLVHMGGAADVLALTYSERQTIVDTLSDCIARCMSSTTLRSHVGELEKAQWAIVVLTAGPALNFGQSV
>KarSpeRossSea045785_none_TGME49_320030
QQQQQQQQQQQQQQQQHLSVGSSSSPPQVDMQQRPVSSAGPQVNIQQRGTSSAGPQFFNYNAAAPAGPRVQVSFQVQQAGLCGREVQNKLKAVPCAPLYEKLGPGAQGQRREVIKKVTPAAQLHVQKNVTSLSRIPSAEKFVQIPFLQRDAINEERRASQVSSPASTALSVRLSPLRRRDERSVSPFRRPAASTEMADVENALTERRNSYARDLRQSADSPIEVQGRSGSQDPLFVPIHVSVPSAGMNADSTLDGFLASRPSNNTVKALGELLLPNRSPSPLNAQQLYGRDVPSPPPTILSVGTNGLCIQAAISSVRGSESHCGSSHSLPPLIPMADSSYFGGEPGDRKLVAII
>KarSpeRossSea045788_none_TGME49_320030
QQQQQQQQQQQQQQQQHLSVGSSSSPPQVDMQQRPVSSAGPQVNIQQRGTSSAGPQFFNYNAAAPAGPRVQVSFQVQQAGLCGREVQNKLKAVPCAPLYEKLGPGAQGQRREVIKKVTPAAQLHVQKNVTSLSRIPSAEKFVQIPFLQRDAINEERRASQVSSPASTALSVRLSPLRRRDERSVSPFRRPAASTEMADVENALTERRNSYARDLKQSADSPIKVEGRSGSQDPLFVPIHVSVPSAGMSADSTLDGFLASRPSNNTVKALGELLLPNRSPSPLNAQQLYGRDIPSPPPTILSVGTNGLCIQAAISSVKGSESHCGSSHSLPPLIPMAASSYFDEDLGDRKLVAII
>KarSpeRossSea230829_none_TGME49_320030
LKPFCPKFSSSCSAGNACWCRITRCFAMARVLAVVMTALLVGGGEADTCPTGLKEWPLSSSELRMFEDQGLWYEVASEDLSKLSGCSCFRYDYRTPGLCSDPRYGNSREIPGTSRMPTAPYQILEFGAMGEYAVVYACIGLPYGQVVEKNVTFTYIFARDPQALEKNTIDFEGIKSRLTAQGIDATKIKIVPQPETCKYPEAKEQQQQQQQQQQQQQ
>KarSpeRossSea233850_none_TGME49_320030
QLQQQQQQQQQQQLQQLQQQQQQLQQQTRPWRTPQITVQQQSQPNTASLPVCIQQMQKQFSPMEVETEHRQLWPPDAFNAVLPAALAQPLAASSQWPTWNAAASGNSGSTNPMVEYVRQMSGMAEPSPSQQASMLLDSVAAMARQMNETAGPSVAAASSRAVPCSPGGTCLDGDQASEEWEFVEPDGPSAGSRGLEDRARVSKHKSESKRVHKRGSRQEPGGSHKRLKVSEAPREFGNAHAAKHSSAVVFSHGEDVQYWSGTHNKWLDTRVKKTLFDKRGHLIACEVFGRQASVKVQRLRPKKSDGTSKASGSKSSALTAAGSRAKEEVASAKQSDPAREHVDSTCHDEAFEVGDKVQYWSTTHNKFLDTTVVAVRLGKDGKPVSYDLKGKPQAELDKLRRRPKQAADQSTISAKQTAPAPKLFDPEASPEADGVRSSPPAGPNSAIKFAVGDRVRYWSETVKRLVKAQVKAVRLDEEGCLLYDLTCKAGVQAQRVQRALPLQKQARASASKKSGTTAKRVAGSLSKKSVGPIQDDAYMKEQRRRRWQTWQQRAPGAGGKPPAAPQTGGTHVAEVRPAALKKPLPTPKAAGTAGSSSIRPAEENPAPVPEAGELPGWKYFQDAADDAG
>KryFolCCMP1326032722_none_TGME49_320030
ALAMPFPFKPALGPDALDLAVEEEARLADDQSGLSGAAPFVERSADEVQDVLRQRIAVLSEEKVASQENAEEYPLVSHHGSDLLSQAVGADLDVVAGAAPVSMQQRSQKHQQEHQQQQRQQQQQRGAAMHRNVASVAAAEKASSVISARFVARTSSTSDVGRETRKLLPTLLIAGLSCTMLILIALIIHQRLVQQVPGIAGRRLETAMTRSLSNTEADGLFVGAQALQRAAGVGIRHHKWPPPWAISVDEGSRQRDDQGQMPDVGLEYLSGESLTFFTTQELWEERPNSELGRQVSVALYGPSGAIFGQICRVPTERGVMYQVFKDHMRIDSPLYTFSGDFATHSIRVTECGPLGRLVASCEPSQAGDDEDVMQVKIEPLMDAGIVLLGLLX
>KryFolCCMP1326110623_none_TGME49_320030
QQQQQQQQQQQPQPRSEYQAPVKPQQAASGPPADGLDQTAFVPGSTGPSGLDPSAARVRPPALGGGADAGPRMPPDMVYDMQRRILCGNLRVYVFNKDLELQAKRLALNPSNRRISILRDDGLCEDSWETETLASISLTIDSSILAEPPPPGAAAFKFSFGDAGDRFLCVVFESEDDCALATEAFGAALRGAGNSRVRGGRTAAAAAPRSLVPWTLEDALEFAKPTAPEERGRGAGSSRRPRGAAGRPRPLSQPLHRGARARAR
>LinPolCCMP1738325348_none_TGME49_320030
XRQHQVDYLVYRPSEQLFGSQSELPAEQMLVPVPAAEPPMTGSTGDGCPAADLWQAPQPGPRPRQPPPREYEVQQPWVPASAFVATTPRTWGRTWGLKDSAVAGLEAKAGALAPTLEPDSRGPLRPRPQLHSQQQRRPQQQPRPQLQTQQQRRPQQPQQPQQPQQPQQPQQQRQSNAVGRSTAARATSPPRNRASSPPKSRPSSPPGTRPSSPLGTRPSSPAGTRPSSPVGTRPSSPGTRASSPGHRRRIAAGGTNITATLSATARSHGRAHAHCLGPADIGASDMGSSSSRAQARSPGLADGRASSSRMQARPLSMTDGGRVDTGRGCRAQARIPGSADGSGPDSGSSRAQARSPCPAEGSGPNAGGSSSRVPARPLGPAEVSGADIGSSSRVQARSLGPAEGSVAPAGSSSRAPAQVEGSGADTGSSSRVPARSPGLAEAKALDTGSFRYGHPAESSMLVTPMRSHASSSRGLSPSSGRQRAEEPAAPQGALAAEADFPGASMANSAGVFADVVNSLRQTAARMAGVVADDSACEADGTHSGSPGSQASPEASAAGVAAGPAGANAGHSAAGAREPAAALAVASGGRIRPAAKAAVPTSHSRGDRARCVWX
>OxyMar026127_none_TGME49_320030
XQQQQQQQQQQQQQQQQQQQSTCTSLSGQSFARPMQERNAIDYGSWSSASSATTDVTVWRPKMSGTGARGSRHTWSGRSDSRVGLYIGGGAVATVHDQRASSPPCSECTVQFVSCDSHQEWMRSGSNTETICKQSLQRPVLKKAGTEELGGFVHGKRLYTGAVAPSESSVVLTEISPARSSRVRPRSAGYAVPLGARSISGIMSRPESCSGAAREGPNRVKIRRPFSATVRSTSIVSLVPPGVAGAPRACVADLLAM
>OxyTri000369_none_TGME49_320030
MNILIYNQDNIKLPDEYDSETNDNDDEMYGHGNSTIEKSMNHKKQEDRFISIRATDNQKRGDIMSVYAMHSDDFESKTIIPIGQNEKMTQFVMVMSDQLQQKYEQFYGLTSFQAIELWKVKDIYSYKKSAQSSAALKNSQTQIQIQGKVKDQLKANDYIMCKVDSADIWLKLKIQILSPHKSLETGVEMKVDKELIGKSLTEIIQKYCIDIWNNYCQSILHKKGGKQNVKGSQAQLQQLKDMLYVLTDFKVIRFVQSQVIHTPKVKSGVASHLSVSRILERKTINKKLIQELSEDLKIGDMFNYQENELRVQCRFQTMKQLFQLQYPLLKLQTDNNLDVLSTDRKMPLTSQKSQKNLVQALQSDRRFSGRFGRITTQVDRKQINYLDQSSKLENQNPIFSTSMPVGTNILGSQYDSNKDMKLDHIDNSSLVEEDLLSKDEPNSLSKQNQESQTFMQLTVHEETSSPDKITNEHNYNRATTNGLFSRQSTKMTRLTQPKNVNSPKEEMTFGDRATQAKHQFQQSKQLIQNPEHQQYGYQQQQSLQLQVQQQQPFKPNHLLNHIILPKKYNFRFQEEDISGIKDTSQRLSTSVDLVTNFDFQQNLNYHNYHHNTTRNFDYQGKHQKRLIEIEEEAQDQSHYDSTTRKPLSRKLTDLELDSKSGRLASQNVQQFGSQQSPNNSVAQSNANSKRNQESSLVKQKTSTFQVIEEEEEKYDIDASPKTQGFFKRRVTKKRTADFNMMNFKKQGDRTDSNENINQRNGDLLLMYQNSKIKQPLLDSFPDTDRNTNKSKSRLNLHQTINVELDNNQKRTDLIGSNTKEGFKFSSVTNRESYSNLSQSNSHTALGIGSGAQDSQLKELLSNKNKNDAAFTRLQGQAHGHQKKASIFNNFINYIRGTPRQQQALKKPLVKQVNAQRPQDEDQLTDEQMIQKLNLQEQFKFLLKIEEYQVITIPLTRNFYLLEKQIDDKSESEFYGMGIGGIEFMLTEENQIKSRNKRRNCAILIGLVFLTILITVALVLVLNQEQ
>ParTetD42024440_none_TGME49_320030
MYKLQQARPNTECQAGFRQKYLPFQQFKSESKVVKDQPKTKKRKKIDNKLQDPLKLYELYLKALQGTEFTDEDQKDYERLIGKCSYDFHTTFYPDGVISFPNPDYEEVARPQQMKPLEFFDFVQQALKINPKSLNDQLLFKAIETSYQLLSISQSELQNSLSSDPFQLQSQQSDVRYKQFFTQQTLSGKRFSKSIRPMLSAQEKLNYAMKALREKFEAALSSNMKANLIDFINLDYKSLEEAQTRCDVKGEYLNQIQEQWFKTPKEALDTSTMLRNAILIQLSRKGFQTRQVISNDGRWIFLLIKMDEENLKVVAEQKKLSKRLNFWFSDLFSLEPVDKRLRPLRLNNRLWKPNEYQCTTFFEYLRPQIIELIEQINFKRLSREVNQSHINQELFQYGKQDLNDEVDHGPSDDEWFAFYKYLVHLKKCVTEHRQQNIIDSDLSAILNKQMDSFQLYIKRFQKELISQGLGNKQEIFLNKQNILNPENQQHLEKVEVYDHNAESLMNEYKQYMIEQNIPLTKYIKILQKERLAYNYMQAFIESLEVANDSKQYLKNLWSQVDLTPQEPYINFRRPTKKMAPTLQAQQQMIWCKYQKDEDGNISVFSSIDRLKLVYFAVDDCFDINSFTMKGYIHQFFCLNDQYELLGYCQNFEKALTSETQFYHKKLFFFADEWKFRIFEPWFAPIDIICSYYGEKIGLYFFFMSYYTKMLTFISVCGFGCSLAEWILNNQDGEASIIITMIFTFVLIQWNSIVTDYWKQQQVRFNLKYGQLNEKEKSTERSSFKGTFIRSLENDQLNSAAQDDSDLVLRLFLASILLVLLISAYSGLVVGLFTLTTALRNSFGSEFSNVSVMSLEVTLSATINVFVQLFVDKFYDYISTSVTDFENHKTMQKYETSFVVKKFILYFCSYVVPLLFIGYLNGPLNLYCSKSNCSRHVQYYFSTIIIWQFLFKILQLFKFISDLAKYPKIKYEINDNDIHQFIDETSRRQSYAISPERYGTLEDYMEILILYSLLIIFGYSFPLSYFLLWSFNILQLQVKKYSFMYCLQRPWPQNESSLGIWNNILDLVNQIGILTNTGIITVLYNKKYGEQLVLVFLSLLISNSLFKFVIASVFGDTPFRLTQLTIRHKYLLKSTLEIFSKTKQSTKIKKEEEDIYKRFPLFKVYSSTNNMEFGSFQTISSQSDLEEHIRKGQLRNELNQKRETKVQPKKIDLDDPPYELLHNLFSQRVSNWAFEIQYNNLNPFQRKKKLIKYWKYLYKLSVLTTYKKLWTEDRLTQRHFYMKRKKLAITNLDQRKLYILKQNYKLTHQVYSDNAQLKFRKKFQQVTKNSNKPDDIKEYENIVQKQQNYIEKNLWLNCRKVVVLKIKAIWIRGFRKTVVRRSAIQNIRVITKTSVQNGTFSLKSNIHKQYNKLLETNQKMDGYSMKEFINMVGQLNFEQIDQIVFPLTSQSLNIQQYILYPKKSYIFKTVIDQLRDTFIFDTQTTKQQEIAMQFFIEEQFQIENIELIKHYHDNIWLGKKNDQEYLVQFLQVTYNQKLQFQQKLDSKHGVYYAESKNYLRLSNIIDQIDDFVIKGYCLCLYELEKPLSLWQVIKFRKTYGIDYKSEEINEFLYANLILMKSKPHPYISIFNYFLDGRQYALLNTLKSEQPLYNLAKVIIQMICLKQIDDPYQQLEQMDHKLTDVLRAMLDNNITIDQIVYEIRKQYKFKEIQYASDISKSPDQSFNSQIQLFLHKINCSFRMKFYDQTLNLIQQFDNILKREYPPQNKDAVSIFSKSLKDEISKIILQPNYMQRNLDIILIYYLKMATLCALKLDFDEDLNSLLTGIQSCSNEINLIVRQLCLNIEFQNLNPTEQHTLLRKRKKNKQNTKLFSEQRMFLLETLRYNQEYLNVIIQYKSQLQRYSNQLNIVQSIKQYFNKNYGFASFLIDDSIKNTQKIIKPVQLPVILEQARQISLEMFNLDQFSPQMDDDDVIDLFNKPNKDFNILDEIHTNLNYCMQYLYFQYLQLIVWFDEQNVMFDQNCQQFIKLQIQNIPVFDNLKCQILQLMKFEVHQDQIKSYEDCELGKYLILKIRKWNESNFNEIYDIIDSSDFQYMWVQFMTQSLINKTLLNRQIICEFLEQDKDDIRFILLRIRLLMQLLHMDDYQSTNIIINQNIQNYQKLNRKYEDKSKILQLKSLIKQYKYQYYYLEESWFQHFSLSQLRLTYLLAICYAFSPKHIENFHNQSSFEITQLQSALNQIEENKQQESFHLMLKAAQIVQLHDYCNLLDDEAIGFVKYQQLYTFITLSLQQGVGLQFTFEAIKRIINYDINPSIFILLLIQQFISFQLIDQVDIFIRLIQKMQQNKSMLLEEAHEGFDMDLKIFTFFTKSQDMKIIKPYDQLYIRYPTIQQYKDLLLDSQSLFYFSLYHENIEEQQIQIRTQLRQLLLDARYTKMIQLYESLLLYFNMQIGEEVDQLHSKVARYQITEKTLFHAIICHQLSRYYVCRYDYQLAFNSSKHALNYIKSSQFEQAVIIKIEKNIFHFKNNIQNEELMKLFNLQQFDCIYEESDQYYNNVIDETFIHEQILIHVESVINLQYQYIYQQSYQTNRGRQQSQYQQTKQNEQQQIFEIDIQLTDLLYLLQTLPFRSQQLKVFYIIAQYLLYHLTSEGIQTVEMNLKKNCKQRLKEIASQISSIKLIVSQKIQQKELTQEEFQDAELRKQLLSFEQIILNSVEYGINKVIMLSWIHQSIDRALELCEYFQDQYMIKVHYFVPKFQLLQIRMYQEGEQLIKLINQISFVNDSLRDFYSNNSHPTKGVLYYLMGQQKRWLKYIYIKYIEQVIEFQQFNIDELRVITKGLLEQNLKLYHIWEKFDSPYRYTIPQILEAFIIEEIGNIVKEDNDATDLKVFQAAGIVEELIKQFQNQIDVNGNLDFIYSASQFDYFKQDNFYTQDIKFIQQQDKLKQQQEQDLQQQQQQVGQKRR
>PelBei029933_none_TGME49_320030
XPTQHTQHQRAPDKNREKQLQQQQQMHQKHQQPKQHQHQQEELQQPQRHREVSFEGTSPRQRNQKRLPQQQGLHPLDSKQTDEIQPPQKRRKLPQKLPQPIGHASPAAIFAVGAHVQYWSASKGKWMDTRVKAVNYAEDGSIISYDCSGKPNADARKVRVPPPKRSSSRPQGSAGDPAATRKSSMRSQVQRAPVLKNSGQRKVNFLDKIKKSKVRPGPAQSFAVGDRVQYWSDNQGKWLDTRIKAINLNSRGAVVSYDCSGKPKAEPAKLRLREPDQPAESQQGAAASATLPSRAAAPAPQKKLPEAAGATXXXXXXXXXXXXXXXYTTAISTEKNSSSPGAPAQKKAIATPGSKKAFVVGQKVRYLSGQANKFVKGVVLKVHRTKYGDFRYDLTIKRGVTSSRLQADTAEEPPETGKATGQSGLHFKNDAPAVDRQEDATSRRISEIEREEVRERWMLKQMAAKPPPPPMEALPDLLGEPPGPPSPETX
>PlaMalUG01000708_none_TGME49_320030
MQASKNLFKVLKRFKNCCMLEKLEEIKEYEENLKKLSNHEKIVRIDINGKEKKASKYFFDKNKYIYVKNNSDIKAFETKGREGKKKKGAIAAEPGVVTGAAVREGVISEMGTVSAKKDEDYVIVDTLRRRSNFRKNENFERSLKRLKDTYNLSEEEIIYMKFIYKIKIKNIYSLINNLRKNIYVDKKKKEVLLNCIYKYLSYNCYTMSRNEILFFFYIFPQYMKYSNKIMHYLTSLLNKDQLKIEECINLITETNLLYINYCIKDVYISYLNRCIHNIDIIHILILLSKGSYIFTTWIDNRSSISDLSITFRDNLYHMIEKKKSCLNRELKNAYLQFNAYLVNNMNTFLNIFFNDLYILLYRKIILENLNREELDYEYFHNVKTLTSHNSTIRHINLFLQNSDYYSFASKKQNVKIKVFPSFIDEPSGIDKDSKGDIVNILPEYFACTNNANINCEASSGKTEDTNGTDRHCTKSSITTVRTPNRRSNNVYMSNKNNYSEQQEEELMVDNHSIHEMQDCLLSQSKKKRPLYDAVDTPSYQAVDTRYDSYMTNRKGKPIMNSPEATASLQHYTHHIRQQIFQFTYPSDRIKETRYNELREKYKIATKVTDKNVKVLLNFLRISFNSKSLHFNEIFSKNSLSQIASDMKRYAAKLRKDEIGKNYKNLFFRLADCWDGLKGNRPEWTSTHENDVYLLESRDRNLVNANNLPLDMVACTNLSHVITERVEEKLVDSVSINSTHTSPTPSCRTRCSTPPPDGVKREYNYEEKRGLLFHSVNTDDRSMIRCYEVDEEKEKERTPLQKRQNILLQTKEKTAVQNNSIVNLVNHIYFSSINGKKFYSLSEINMISKLLLYLCSSFLSHYYAYEYKHEHAHQYQHQHQHQHQHQHQHQHQHQHQHQHQHQHQHQHQHQREYAQRDGKCVDVISYELLYCRFEKLFYEMFTYVLKNMYIINVSNYFYIFAAFSIFANKITPKIMNKQGGDKKKNEQNYHYHKIANLLYIIHTVRMHQLNQVKSLLNDEDNRRYLRFLQHSDNKLDWDNDNDEVLKKKKKKNILRNDFDYPVLHETILNKFKLDNMHISRKDKKQLEEYSDCHLSSGITSNELNVRDTRQGSVEYCGFTNGKGFYSGNDNDTNNRREDYLSQLLSPTLINSYNFLLMFLNNYLDCATFHMTKFLVSIYYLNINVPSSLSCLYHLESRLHTNHQKFMNKHFYCAISASIGRETLLGLGKSYMRKIIKLQREHLDINRIPNRSININHNNGINRNNNPNFVYSDILNTLPFSCNYNVYDNIEDIFKKKKNLFSLENTLNFILIYSLNKFYYSTIYYDMSKYLSKFDLTHVSDNVKMLLFFLFFQCIHVYKPFYFLLLYDILTKWKKNLGKMNLYILCSLILILIKESKIKMKSVIYKKRKFGKIAWNFFFPLDIFIHKNIMNNAEKKVRRLEKNILSKKADIKGDTCIKEQINTAHITPFLFTINQFKNHFKNIIPQIVEQYKHYYKNGKSAEQEYENTNVKEEEASPHNSSFFFYFDNTIESEVFKTCLNFLSYEYVTAHFLLPKKSLYYDILLHLKNSKVRL
>PolGlaCCMP1383006393_none_TGME49_320030
QQQQQQQQQQQQXQQQHKGGGGGGQVGRKVTNKHKXHQQETQHKEDKRPQSTTTTNSSSSNKHNNNNNNDRNQLSTKLCCATVRLHRSLAASLSAQQQQQPQNNHNXKNNNNXNNNN
>PolGlaCCMP1383008413_none_TGME49_320030
XQXQQHQQQQQQQQQQXXQQEXQXPSSSRSASWFALREAVSQLRSTGPKGRLGVADMVTRTLSEATEAHQVAVRRGARFVRLWFALFPEIAASSALLSPSRQGLSPRLESP
>PolGlaCCMP1383010036_none_TGME49_320030
XSSXSNSSSSSXTSTTNSNNNNNNHQQQQQQQPQHHDDYNQALPMPNRQYEYEQRVVELRQQLEMLKNTRMGLENPGPSEPMPQYQEHQLVQQRQSQPDQASSFEEQQRRPWQQDNDKDLLPEWQAPQQAXQQELHPFSQLDQQAGNQGQQELRSSSKGSQRPPQASPYDRDLLAPSAQDSRDLSLRSVDSRDSFRGEGRSSSRKATPQDLNLSLGHLELLSMVPPGQGRSRSQSGSLLPQGADGPFGVISPPISSTSLGENLPRVSSSNRFGFIDISDREMTAPGTLEHFAAPGLEHVPGLSLFPEVAQADAAEESTNRHLNLEDTSSMTAEELAFLRYEQRKQQRRDQPRRDARVFVTSPAAASTDGLSLHQGRFDLASLYQEQLRTERCRVIVDFTNGRILFSNAHANLLFSNFHSLQQKEIVDLVVEDTRVDLSACIMYLSIGKFTAMDAIVVRIITGKGIVPALLTGENMVSALWWLDFDIDMNEVVTGF
>PolGlaCCMP1383012981_none_TGME49_320030
QQQQQQQQQQQQQQKNKQKTTKILLNLLFKQNNKQQQQQQQQQCHHAVKKLSSSSVLLERDHYQAKIDARCDDNNNXNNNNNSNXX
>PolGlaCCMP1383017255_none_TGME49_320030
XEEFFELSLLAQPIPRPALEPELGEVTHYSFFGVHCMPFFRSADAMKHHEAAAPNRLAAAKSLDFTSSKPSISSPTRTLLRVLALAPLCFESAAGLPTRSVQLGNRQSVATQSLLQQDSHLTIASVATESAPKSPKSPKSSGPEREGLRVQRLEGESKKSILISGNPTLSCRKLQRFGKKCGNRSGAKLKQASEVKAKAAEPEAARQRGLISRLTGFFFQMGSMSESEAESPEVRFLSTTSTASPAPMVAESAPLLTDVYPEAAAPNKAALEARLGDLALGNNSFRPAPPPASLSELPTEEQALEAVSTAIDAMQVSTAPKSASNASLVEAEVLAAVADNIGAAEPEPRSPAAESSVAXQAGQLRLQGVXXALSDDIGAAEPEPFVEGGDSASSLLPAGAVSPNSSQQVPEEGPPPKTPESDEKRAAPERLASVPQQPQQPQQLLLIQQQRTQLQLHLPQQEGSTSQLQQEGPTSQLQQPAVAAVAAVAAVAEAAAAAAKQPEQPGQPEHASPELLTDAQPQQSEQSEQLSKPLLMREKAPPKQELPPAPSSSGEQSSQSPGSHHPAAIAAAIGLVAASLLGVVCLATGFWAAIFFGRGRXSEGGYDCVFSKPMSSKKLLRLEVRVVGPVQGSAALTAPLTGRECVLHSAAVSRQLHDGMPPVPMAFSASSVDFVVALLDEERKDKGVRIRLSGADVSLFDMKSGRRVEQQTFATAPDSWQDFLLTNRCAPPGGGDWPASSALRADGATLEFQECALLVGATVTVAGELHRGADGELLLRPWLGDGEATKASTKLSSSAEALKVGAFREPWRTSWESPGRLGSSPSLKKQVPPSGGSRDNKAPRMLREKVVASDDEVLLQHDALDVDSKLRDCTSLFG
>PolGlaCCMP1383026668_none_TGME49_320030
XQQQQEQQQQQQQPSAGVCLPQSIELAGSSRRLVLSNNNNQQPPTEKTTANAASMNDSSGDEGIVDLYSEASDVAQASTXVVVAAAVFEVDAETEPAFAVCEVKARTEPAIAESPEALVFSTXPAGGYREAIASVYXKPAWQSGQIRKTWXYACVVCQXPMGRGAXDHLPGDGHRRKLAEKVSALCPSQDEHASALLAESQREEWLQAFQLLGKRIVLNHLTGEFQPAAAGVGTLDVQLVEAKSSSNNSNSNNVSNSNSDNNNSSSSKASSSSEPAPKKAKVSEDYSXVTVSWRPALXYHEAWKQWMRPFAQQLRAVHQQLCESHETCSFQCAICSDXVDWTDEHLLSLGHYNATLGELSLMDNMDPVGSLCSQWAQPFESKTGCYLFNHLTGDQGWEDWEERHSESDAKLCDNSSANGG
>PolGlaCCMP1383027452_none_TGME49_320030
XQQQQQQQQQLEYLDKRSLLRGMATTVVATPVVDDANAASNEVAEVMSAAPASTQAASTQPVMMMLSAEGEGTALIFDPVTAAAIADGNMVVMGVPIEDQGSRKTTKRVVFLAALGATLYILNFVINLMRGNYDVNXNYDVNYSGSSSENSIWAAFSSLLIELSIPMCGYCGALYHNRQLACCYCSCNLFVAIVSIMSFIRFNIRISEIHGQCVSEPDLQQRRQCEIWVSESVDKYVMLFSTMSTIFMGFFAFWTGNILYNKLAQEQGVVSRSTRPLVGEVVQLSHVPLLQGDASESPAPGPESSDLVESEGVSEVDISVSGLSFGGPRIVPNNTVAPDIVGGPQGIEVRPWPGSSSSSVDAEPTAPIAAQDLNVVSLDSQTSNEPQQGEPSGQQQLREGSGATLDAWLHVAVG
>PolGlaCCMP1383028688_none_TGME49_320030
QQQQQKQQQQQQPQKQQQQQQXQEQRQQQKQPEQQQRAKQAKNTSSRPGPARKKPKTTDVRGSRIFPGDEDGPFELNLDALQGRWRHSHPNLGMLTVRGESVKFDSGLPYEVKEMPGGQLDMAGWQASKEKSTEAIVWIKDQFICSWFLEEDLERADEEGLDSKNIIDGKRGRARVNYRALDRQMQDEEDRQTRNVYSDASSDDDRRPSRGREAMETVSPKELAX
>PolGlaCCMP1383038172_none_TGME49_320030
XLLQAAELTYLTSSISSAKFQMLPLFMSLSSMKLGRRILCALPSSAPACRIGSDFPPRLNNNNSHNNNNNSTPLADKLLVAQACIFGSASASRGMSRSIFLDLGNSSKLGRAGLCFWQLRVPAXXXXRWRPXAXAXXXPXVAXXXAXXXPXXXXXXATXSXXXXXXLKEQLLQSMCLRTSPRGGQQQQQQQQQQQQ
>PolGlaCCMP1383038764_none_TGME49_320030
QQQQQQQNQQQQRQQQVQVPVQQHLHYDPSQQLQPPVAMVRGPKRGRGRPRKESSPSALEVAAAPATTMTTRHLTTTRTTITAAATTTALEVAAAPVGPEMHEEVAAAPAGPEIXEEEEEEVNHAAAFHDLRPLRSPTPPRSKRPRPWPKAQAASLARKEGSHRWSRSLSGGPSVELDLD
>PolGlaCCMP1383039644_none_TGME49_320030
XQQEQQQQQQQQQDEQQQKQQQPQQNGTWTPAFPSRAAESSKVGRTEVKLSARQEEEPEDGPAAHIPTARSTRSAGDRRGEEGFQGIEEGKDPGGQGRRQRQVLCEQVKPHRATEPDSAGSVELPGRGKVRLLRKALPDQPADPSPGEEGGEDNSAAGGPRLRGEDVRNASLSEEVSPGAGVETTSHSGSSHYGSNNNX
>PolGlaCCMP1383053732_none_TGME49_320030
QQQQRCVASDDRPPLSQLCQHRPTQRHAAPDDRPPVLQQQRSAQRRSRASRLSDAITQQCQPTQRRVAPGDRSPVLQLQRSAERGVAADDGPPVCPELQQPAREFLQPTQQQQQQQQQQQQRCFARDXFATMTALPADPATRRPXRQYYSCGGGPSEASLLTTGHQSAQSCSSRASVFSALGESPPSELQEEGSCAAEEELQPDRQSSDEESAPEDHMVVFPPSGAWDFPLSRAEKVQRLVELFESRIMELEESEEAPGGSKRSASLGAEGRDVGASDRLGMYARQGQVPVASISLTXXXPXXXXXXSXXXXXXXXXPXXXXTSSGTQATGFSARAWDGPWAPLPLLRSLLPQGRVGGRAQRQDAASRTKHQQQQQQQVSQTAQTSGSGSISAVLWGGGGDGAVRWLRLASKAEAEEAQQSASGDVKVICLPRGEHIRAVRGRAAVLDGRLSDWLVLVTSSLKCLTIGRMDSPAPTFSFLAAPGHEICGIVAGSTGSVGGVEQAAMEGPTRLAAPVAAPAMPGSPRLSKRSSSGGGSRASCSSFVVGGASRRETRSAGSHGLHLLLAGGDAASSNASGRDSLASSGEVTAAVAAASRSSSRVSFSDFSAHX
>PolGlaCCMP1383056260_none_TGME49_320030
TEDNNRNHNNSKQQQQTTTNNKQQQTTTXTTTXTTTANNNNNNSNNSKQQQTTXTXTANNNNNNNNSNNNNKNSKQQQQQQQQQTTANNSKQQQTTTTTATNNNNNNNNNNNSKQQQQQQEQQTTITTATNNNNNNNNNS
>PolGlaCCMP1383057172_none_TGME49_320030
QQQQQQQQQQQQQQQXQQQQTQAPSSQLPAPSCCSHQEAKVVAIPLGQLDEVLAKRDWSLQDKLLKIDLLVAIQVTFRHKSFHPFMVHPGKAQGSQARSNLLFAQLTIAISVSCLEEPLQCDLAKP
>ProMinCCMP2233213740_none_TGME49_320030
VWLEHPLDRGPRGQAAPTSARRALRPAMSRAVALLSLPVFAGAQLAGTTKEEQPPPLVIAECTLEAGCTAQQRAVTLDANWRWVHGQTCQGTGPTAQCYSSGNCYTDGLWDASMCPDPETCAQNCALEGVTLDDYAGTYGVSPVPGGVQLGFVRGPNVGSRLYVMETPEEYKLFKLLNREFTFDVDVSKLPCGLNGALYFSEMEVDGGMTHAGNKAGAKFGTGYCDAQCPHDVKFMEGRSNTLEWNTTTAFGKYGLCCTEVDIWEANSMATAFTMHPCTIEGSHLCKGKECGDNAKNERYDGVCDKDGCDFNSYRMGAEDFFGPGPEYTVDTEKPMTVVTQFITDDGTDDGDLVEVRRLYVQGGKVIKNSDATILGKDGGDSITDDFCSAQKKAFNDPDDFGKKKALKQTGEALRRGMTLVLSLWDDNQCEMLWLDSEMGKGDRSTPGVARGPCEKTTGAPADVRAKYPDASVTYYNIMYGDIGSTYAADAGEKPDQVQAIGFHSSPASGGVAAQAQPQQPQPQQPLPQQSQPQRPQPQQPTAETSGIQPQQPGARAGASASGRGGGXARAAVPRSSSSAGARDGLGPHAARRDARARTWRARRTASASRRKASTRAQARAXSTQGSVATIMKESVRAEGPGGAGVHSPRAAWVWAAVPAALAVAAAVAAWARGRRAGGHSLLRADEGDXAGARAAVRRGVRVDPKEALDGAFVRAAGRAARGPSPYTHMHAHRPRRERALDQCVMAVRGARSRSLLKEQAA
>ProRetCCCM535045162_none_TGME49_320030
QQQQQQQQQQQQRPAAWLGCPLHARLRGRRSLLGGGLALHDAVPDLRSDVRDALAGTVRNEDGLALRGRPNVLQGLKVLRDEQQLRDPGAAELLLRVADDRALEAVHDGRALLRDADALEPRGVGVGLGLDHNLDLLGLRGHDCGVAQALLLVDLVHGVHDFLAGLQLCHQGLVDHEAVIHHVLPELLLDGLEIXVLVLEGLVEKHLRHVRPDDVGDVGVNLGAHVREPVERGLRVVRHNALLDRDAGHDEHIVLGLGLNQALVLFHPARDGAQLDADPAAVEADAGEARP
>PsePer36N120E000363_none_TGME49_320030
MAASKQYGIIKQIKVPTQGRVRINSIPKSFSYSSKFKSLEDIANEKKAKLEAKNYNIYEVQAFQNYLNYNKNTNYATVLDSMQNGQTQQKHILNFLGSLNLLVKDNSIQNNSQANINQKKNPFQFIQDKDHLQKSLTRNHQNNNMKSSNAYDHTFKVPRRKSCCCRRCGIVPVNTLQFKTLDYEQIINQHYQEYLKTLELILNEQDTQVKIKKASNGNKFFKSKINNAVQYSRLKKDVTSNNSNNNSQLEMIQSGQYSKGCKKSTYINISFQSDISQMQDSLQNNQQQLNLQQVQNQSEFQNQQEYQNQEKENLKLQQQNQQKLLNINNVTQNISSKNMQLQNQEKIKLEQNSFLEQETDQEQTPENKKKNIKKSTKQIFTLNQQQQQLIQQEISKNVINYSNFELNNVNQKEKIEAKDQQINHKQYNKQAYFYVKEKFNKNQMSILSQIFPHQEQQNIKDQNLIGENFQKLKENKLIIDTKNNKKENFMQTEISPIISGTRIQTLEGPQTSQKNVQQALLGYRKSQPALEQVKLISPKARYIDFNKNHLETKTKGFQKQNESQFFKSDKQTYSGFPDIISQRQSQIIEENKQQKQPIKSQKKAKKSIKQQKKYQNFNSTYYSNQYSILSRPSTTVTNNSTFNKATQQKKSQFVNQNTDSLQGKSLYQQFQSREQCSHNINQKSKNSEQDKNLPFRFFHPYKSSGNSFENEKKCAPSLYVQSYVKDLRKENIRSKLELDPLSTFIDNKKMNKNNESGEKDESENTQYIYNGQQLGIGADQKIIPKLLNYYKDDEQSIPEYIGNLPTDIEKISKEISEQVYNNNLENDNINKAQNLVNNNLLCPENFTDFFSDLKKMKSGQLNSQKSYQDFIEEQKIKAINQDYLEEYSITQSKNQLINTQCTYRELAPIARQLANIQNDGNSDKNLSLITEEEFLINFDQVHWQDIVNIVSGRISNKQLNQIIKNKNLVNSDKDQQYEQIQNNFGNANVQRENDASTQSNQDIISLQQGQLYQQKLTSKEIQFKKVQGEYNAQNITQKSQGIQTDQNLLIQVENEYKEKEKNMNKQLISNIFGQTDYILKEIEQIKSKKIQYQDVLQKKEAASLKKDINRKMEHLLTQLLSVIVYDAPNRLKNQDRNYQKVNNKITQRNGNTNQFGSKKNLLVLQKTQTQSSQGFESDQQEEISNKKVIKMQKIINSPLQQINEHENDLNIMQEMHGVNKDNNKNNILGQQQQLTQKNPRKLVKMKTVGNFQTENDFQQNSKYQNGSINNNAIYSSDDEDSYKQGNQSDNQEIINKQNKNFNQRQMGYEDYSDEEPKALVYH
>PsePer36N120E001326_none_TGME49_320030
MSQQQQQPLVYSQVLPVQSFVQPVPQQTLFSSQVIAGSGQQVSQSIRGESRIEYYPIERRTIEYETQERVITEQVPRVITQYETVEKKYIEQIPREKVWTEYEAVEYQKEYIPRTIYETVQEQVPVTRVEYIPVQRTEYVAQERTDYISQSRQVPRVEYDEVEYQVQRPQQQYQYQQQQLVGSQVVSRPLQGSQVIYTSQPQIISSQFVQQPVLRASQQMQ
>PsePer36N120E003317_none_TGME49_320030
MGLDQLQNISIESKDNDIYHIMKQETNPKPSSTWRQGEKCNSLQRLQKNVYTVQSDTSIRASSVDIKKQQASNQMYERMNTDRNLIENEKKQYFSKNRKNDNLAPKITQVSHPRPPLQQKQQPKINQFDDQNIKRVMSENNVEFKSNFNTQQNILANQLSDIEIRYKTESLIQNQMQEQQKTQKIVSQTQFIDNQNHGKNYKFFDDFKFEFTSPRQNISNLQAQPLKNKNFQKKQRKESYSKNQQQQQKKNTNFNGNNQGNLQACQKQNTNQQQTNRNKTQNYKNYYQQYNQNKKSINYKKPSYLKTVKSKISDEVKKDKMAYQAFRQSLQNQNQIQIQNQNQNQNQNQILNLNTNQENFHFQMDEQQQEENYNQNININQYDNDINFKTQTEYDEQSTEFQQQNYNSLDARENNQPYNFQKINQNSNQEQQQLNNQQIENQEQQYLQHSQNSSEYNFSSTYVNNINIENKGNLNESNENSYNNQQNNYYMYEKNQQNQIQNDYLEIPQDKFRKKSDSINEESEQKNNNNICSLQHYNQKKLEIDNYFNEEFEEQQQQQYQQIEECNQDYQRMEENKKDTIQSQNNQHINNQNYFDFYSQNNNLQQSKELEYSQSQLYSTRNRGDEEIFLHQQQLKQQSYSNNNQQKKYQEQELNNDNQVFDIDQQGQEQHEQQNQQNFDNQFQNLDSSNTSINFQEDVKNIENQQKQYLNDIYSNNLNSNEFNQNLLIDGDINVNASRNDFSGTDTSFSASINIQNSQLSLNTSEKINFQEQTTPHLQNHCKEQNIREIANSFLNSPFIKQNLFGPEFGAKNTGQFAQKSERDNISEIIEQKSDLNDVQKDPQQVLTDNINKINQQLEHQQLSCDQKYSYQNKENINKFNNPKTMLLPLQQPQQKINNLTQNKENQQIQNINQYEKKEQSQAQEIKLQFNQIQQQQISSTDKKLIDISSFEPKTPNNLYQNNKNPVNILNSENQGINSHSQKGIKINDPQQIQLQQQNYYQQQIQYQQYKISEQKKLSKNLNQQQQQLHQTRTEDLEEVGDLQSSFNSSNFSMFNPNEEMKGFFHKEFFAQSESNNKFNLQDISRDSNFMQSFMQSQQKYNKHLKFSQDQFYKNNNAQQQMQQNPNKNKNINNNYLINKNDSNNQNNLDLSHNLSNNKFVGVSPK
>PsePer36N120E005951_none_TGME49_320030
MKEFISQIESPSKFSFQPEQNSPLSKNIETEDAIKQVFEMYFNQEIPHSPKFNSPSEKYQKMMNEVKQNEQENRVDLESYLNLPDQKGNLQQQQQDKTPERNVLSDITNQNSIKNINIQAFGKMQELGETIKNSLSSIHQKYSETKFSLNDLSKSRGPEEQQEYEKRKLNDIWDSQLNQYYQDFLNNAQDALLKATGTPGKFPKNKINISKSSAQKFPTQKLSAQKFSTSKVQHPPWNSSKQQQQQLQQQGNLTRRLTGSAQKFSTISKNNSLNYNKPMSVQKFPNLSGSGISLRSSNLSQQGKNSLSNSQIQQQKQQQNQGKQSASKSNLIKQQQQQKTVGKLSTGKSQQNGIISKSKDIKKIVVPSRFSQYNKK
>PsePer36N120E006365_none_TGME49_320030
MGCTASTSKSQKKSMYNSKNSKKSENSNISSMEKIWIQQQQQQKYQQGNITKNELKSSQPTMDSLNSHNCSQFQKSGVSINNLNKKQGQKKQILSEVVEQTSNESQNQNSHKNNNVEQQICEQLQYDLDEDQLQNQIELEAQIKQELERIGSDIPKYTVTLKYLQARKQCRKIRKASENPAPIIFKNIEKSFLIQRREILVQQINEALGEQDQEQLQQQQ
>PsePer36N120E009162_none_TGME49_320030
MNKISFVKNISNSCAHFTQQQQQQQQFVFLKNKGGKMYSFKIDFNAQQIVPNIYNVYNDNQQKKQCEFQNQTEYQNLDLFLNNYKPKKYQYTHNQCNDNLFENSLTDGQRQKMQKKQYNIQNDLMMLNMMAQKFQKKNQVKVQSLRVLDYDMVKQIYNQKKLKQQQQKVNKCELNQCQKEQNNQKKCNDQQINVEEDVNQNDNLDQNQDIQYFTREIRSTSIFFKNHY
>PsePer36N120E011686_none_TGME49_320030
MQKSQTQKQLRRYDRSLNTYDIEGSRPKQFKRYVNNENQLSNQHQQQESNNNDNSHQMENQENQENQQNFQTNINKNSHNYRHYRGVQDSLQLFQNQQEQQQNQHKNRYGNNYVKPTSLDKNELGKSKEINSLDHFKPVIFQNKYDDYNRFYNNVHRQNIQPKSQLKELGLMEFQGFPVKNNTDNQGQQLNRQIPPSQMQQVLQQNQYQLNVAYQKQNQLENQNVRSSRNLGQPSSMQNIFNHDQNNQDNQQKIPNRRHFQNQQDNVLESSVQQNNSQNQENVYQKQENKYQQNQQQENHQQPENQNNNYDQQRQENGFQENQFKKSQRVDNINSDLQQFEENKAKFYRGYTPNSESQKRYEQLKNNLNQKAQNIEKTFIQNENQQIPQNERYQEQQQAQQNLNYPSEKQGYKQQNKDNISQSVVFGQNYNDYQKQQQNRIRNLKGNNSSQFMNIFSSVDVEKKLENQRQELQQYQDQNQNNQPQILQGNDNNYQKQNQNYQQKLNDRYQDQVNALQQENQNQNQNNLVFLQQQSYLPSILQGNRRRPANENQTKAHQSQMKGVFNYDINQSSVF
>PsePer36N120E012771_none_TGME49_320030
MQDFQKQNEFQYHLKDQNKSNKIPQLDNQYVDNKNNETQSYAMFKSKSCLKLQENQIQNQSNQIQDTNIQNIKQNKLSQNYASQQNHAIQNQLKFKSKQVSPTQDYKIKRKNDDNINNLVKPPFSKRNLQFDNIFPQTPSTLKLNQNNSQSIQQNQNDNKIQPSFQNDSDQQQFDTLFQLPKTPALITQNDGKKFDFNFNQQAKKAYQVDNNYKELNTTIDNKIDSSTNFFKLTLKQSLLQQIQNKKEQIENNLFNYEQKQSQIQNLEQKLIPLLQQQLQNIKKSYFLNEQQQQQQQQQQQQQQQQQQQQQLQYIPLKSQNQTQNQLSLSNNKIPINEKFLTFIQKFKQKLKKLSVQKIYRAKEQIYPQLNTISTENDQLPSFREGSKDNQNKQNIEQKINQQETQQQSFKFDFFYSIKNKALQNQLEGIDQLIQICNQLENSLLNFLQTKNTIQMNQEDYLQKQIQNQELSAQVEQINENFQENYKQLPQSIDIHYQLKQLIENKEQQNDSQQQQSFKNKQENSPNSICNITNLQLSTSNNQNPHSPNNKIFQESENQDFETNINNFLQNQNFLNFSDKQSLKNEQNDTPQQNNRINVDQYNNSTSKIQENQQNYKESQEKKFIEENYKSLTQKETKKQDNLDNSFNNFDKDSSYIPYNEDEEKTIQSQNIQTQKQLIQQFQNNQKNNKKQMIQHSEGLDKKNNNNIDNNNLQDLLQQEKHLNTLQKYYESKINQQLNQSYDAISNYIDSFNQSAQSNLNKKSFTSNNNQQILNYNDKQISDFQTSEIQKQNQKNQCPPQNQNFQQTNLPQNTFQFQNKQKIEKNNDINDNKDIEKQKLIENDIQNKTFESQKQSKLSSQYLFQNLKENEQSIDILDSTSNNSNNISQKLLEYTNNQEIQNTPQKSQQENQNNYQNQNQNQNNEKISQYLKNYIEKQEKNEKVPKISEESEISFKTSNKYQQQDQQNFINIYNQSDFKNENTENPKTNISTLSPFRSSLSTEKILPQKQSPIQAYKNLYNLNQQLEKQQQDQQIIIENFQYQKNLQETQIFSNNSPKFPAKEQNQKENQTQNYKQNYYNYYYNNYHSNEKIKNNGGEQIDEMYIDLLKRNIQSHKFSYLISGQSLKALMLDYDKNISFELLSQILNQQLRILMVEYDLNTVETGDQYSPDQQFIKIPEKLRILMVEYDLNTVETGDQYSPDPSKNGDLLAKQYDLNDSQTSYQQRKQTLQQQLIKGPQYYIKNIQKDYNDIESIINPENFNIFSDIQDFIDIREIKIVQKINQNELDLYQKQLISLKFKQNGYQYDNFIFIQLQNKQQQIYYCLLSFLDSFLTDIVFEELQAIIENQNKLFEKFQIK
>RhySp1WS2016010929_none_TGME49_320030
YYYYYYCTTTTTDNYIYNNSSSSGGGGGGNCINLKRLNIYNMQRKITTKEIYGGGRQEECLLSFQQTQQQQQQQQQQTQQQQQQQQQQTQQQQQ
>RhySp1WS2016032327_none_TGME49_320030
QQLQQQQQQQQQQLQQQQQQQQQQLQQQQPQQQRLQAAVISKAAEEEMEEADERRRQSNVEWKEKEECRSRERVWELLMEKEELEGMVEEAETLQKESERKRKDVAEALEQKEKETEKIKKELRRAEAEVEWQKKKGEEMKKEMKKEMEKEMEKEMEKEMEKWKSQEIEKETEKLKTREAEKELEKLKSQEREKEMEKWKSQEMEKWKSQESKKELEKWKSQEMEKWKSDEMEKHENTSRAVSHRLAKEEEKVAELREICEWMEQEMVEGELSSLKHMETLLTEEQRRAKEEERKLKEEKEQEKKEKEKALEERGEWRSHLGSLKRKLKSMQEEEDNKPTGEQQKDGEEEEEEVQPKSKRRRTKEEVAETLQKESERKRKDVAEALEQKEKETEKIKKELRRAEAEVEWQKKKGEEMKKEMKKEMEKEMEKEMEKEMEKW
>ScrHanSHHI4001548_none_TGME49_320030
FGSSSAPLKSRPTAPAPSDTMAAQVSYSFQGKEFTIWNAEQLTAINRTKLKQRAMDIREHVGADCLPSMPQHPEELVRWIMDVQAGLMGREPAAFAAYAQLGRGHQQQQQQQQHQPQQWQQQQQQWQQQPGVRVPPSAPASVACSEDLAAYRDASKGARAARDRNRGSGIXLSPERPSSLGSARTQPCAAPSQRLEASARGRLGAGLSEX
>ScrHanSHHI4026517_none_TGME49_320030
EKIQQVTQPLLQDCSTHAANVDPRSGPRRGPCLAVAGLLRCWWQSARSSAALKTDAGMRDSWGLLTCAFLLVGLSQVIDLRLVGLSVSFSFGSTGLTRWALSALLARLALLVPRRSAFADLSFFCAALLSLSFACGMGLGTPPSDSWAGVTETWLLPSILTLPFVGVHWSASLALWISGCVLPLMCHGGCSPSGVPAAPMLMVAIGIVAAGAAERNIIKLCMALQLLTEVATDGSGTCASASGELRKVSPRLRRTFGLDVRFAGGHLEDFVLAEDRLSLQQLLREAADQGRTGSVVVAVQHPPASRDRPAADAEQGRHLCQDARIIVYEPSGTFCKFCLQVLGSPSSATESPWLGLSLESGVSSDPEPHTGQGEQQREGTQEQLQLWQRQLLPPRPEHLIDQHQRPLPSQQQGRQEGPPVGQQVQSQSQAKMQQPPVHTLPQRPQQRQQQGSASNRQELTQWQLRQVYGPSGVPGNGHNAHHSSGASVRSERSEPRSVDHGSVMTVSSSNVTQLSGSGSSGKQSRGVATCSEVSFALSVPAGPRKADQGTQTEAELGGPTEALPATRGAYATATAKTSGLGRPDPDSISRPGSDSLENSFDDMFPPGLVLKLETASVAAALATDESWEPSAEPVVGCSAADALTSVKDELGXGPFFASNGEGTSSQESLDRFRVHAPQHVHHVIAVGDVALEHPGECLDMLPVASCLGGGRSPSVDALGLGMQEAMGASCRLAMRQVPEHEPRGHRGVRPVPPGALRGQRRSKPGELWRDVLQGLALMIFGVFVSGNVLPRALRGQCDIGEHSGDSHEVSPVPRRPPSGTLX
>ScrHanSHHI4033031_none_TGME49_320030
XQQQQQQQQQQQPTALHMPQQMHQQHQQLITSAPVWQNQQAAMAPMAPVAAPMLQTGLNAAGWRCVHGAANPPPSMPELAVVDEAGYALVVQWPSVNHATAYVVELREPGALRAERFVRAVPQQGVGSLIELRVGGLRAAGPGCCYVAQVRSIAPCGCESELSQAAPAPAPAAPRAPAFGKDGFAISLADACSPPAATCRGTYGFSKV
>ScrHanSHHI4077115_none_TGME49_320030
GMEPGAIKPFTNVLKDGFFEVDCVKDYLFEHGDKFGDNKASYKLGDITNVSIVHYAAHVPKEDRDQMTHEICFEFCRTVPDMLFFGLTNGRECYCTPYYEMEASDSSECDEVCDGDXGLICGGKTKSSLFSMHSXSNTAEMLTNTATSMAEVGGELTALANLATQASTALQGGAATYQDKFGQAGDPGASDLMQSAKVFAGVLDKALGVAGDLYKTGADLHGKAMVAASGDLTSSKTVGEAEDFIKEMQAMTTKGEASIEELEGLMAAMAGXADEEAAKDAAKQYYPAMYFVDKKFDKMPSTCTGEASDKPIVASLDGCARACDNDLHECIGFSYFGVAAGQQQQQQQQQQQQPGPTGLCFLFSKLKTIRYYTGCSEX
>ScrHanSHHI4165176_none_TGME49_320030
XQQQQQQQQPTALHMPQQMHQQHQQLIXSAPVWQNQQAAMAPMAPVAAPMLQTGLNAAGWRCVHGAANPPPSMPELAVVDEAGYALVVQWPSVNHATAYVVELREPGALRAERFVRAVPQQGVGSLIELRVGGLRAAGPGCCYVAQVRSIAPCGCESELX
>ScrHanSHTV5060422_none_TGME49_320030
XQQLQQQQQQQQQQQQQQQQQHXPQLPKYTIEISGVNLINGTYVPSNVTSQNKTCFYNDKNQFYLCLLPAGCWGVQPKAKIGTNEAYMTGDKKEQAPQSSGPWKVNVLGQWVASPGIQVVVVDDPTISKTITRALIGLLSVVSVIVWLALAQSPSCRESTSAVVCSSWTACTAFAACSLPALLASTPAKSILPKFLETHEDLVCFLWFTSLNFMMVVVSWKCQYSFFRVAAVRTLGAYFTAYVGVFNFTAFQREAIKQAPEAMKNSGFSDHMAEVLASLLVVVLAWLLLMLYRKASQELRRTLFSEAPEGPWCKMKSTAAVVMKAATSTATGLVAGDRFGAKDWDRWQEQLEFGEDTVAILLLSFLLVNTCFYWKSRELPGLREEYFRYGEDEGGTWTGFGLVFLIAGLSASVLRRRGEESRRVRIAEHSGLTAVSWSVYRLIHFVVLGIFPDSPVAPVVGAVVTTMLAMGLIRLCSMGGMNDELGDSASGWLTEMPISSPFAASTLMGSGDSGGWKNFVLPMSTCIGNAVGLYWGTVFMGRTGCVSRIAVHVSEIAGLEAEIEACINLGLSILFTCVAGLVLWRAILPTCELHQYQQQELIEAEAKYIFDVE
>ScrHanSHTV5129133_none_TGME49_320030
XKGSQVENALQASQFLDVHLNERIQVCRKVLEGWNGGTEDADDMSALRAIVEWRYGHSLASGQVEEEVLSDEACARLVAWKSPNGLQEPLPQELLEVACRVGAAPFEGLTEALRAATSQALREGGRLQLGQTLQATPLSAAFPGAFQQPEWEASTGDWDAVFDFLGWKEPSNKAQRSSGGEPQSSQHEEVIESIKVWQNSGICASMSISDADTTLAEEELDEDWSIDDMSSKLLHIMSMHSRSKQRRLGTTRGKVAATSDRRCEKEAVEDVDDEVQVRALLDELLSGEWEGATDTDARCQQQQQQQQPQPQRAGVEWGGVGKKGKNKQPLDVAGALGIETDTPGAAFMGGTAANSSPVHRLIEPPQRSRLGDEEDDTFDVVVSRTLDDTSFDQRRRLLSLQVGLGGGGRQPYGGSSGWNGYQHLLEQRLPRTFDENMETLAVERREAFGFPAPGDHSADAPTAATVDSMGNVGIGTRARTFAEGVRQNNQHHQQHNRHHLLGHQQSPIPTPSGTYVG
>ScrTroCCMP3099009742_none_TGME49_320030
XGPSRFLALLHFFRPSLIVGLNSLVYGLEGERPPDTAAAKKVTIRXERQASKKIAHGSGFSALKALGSLLAFFSRLEMFFVRLGVAWIVRDPIIILLLLLVLVVQPIVVAMLSVWRVGRRSLCDKQVRRGSVVCCKPMDSKAPLCSGVLPRSSSLAVVVRRRSSTRVLCRAKTQPLADTTAEPIALRAVLPLLXDWQRLSVRSTWMQSGLCKSSALKGFLLGPEAGGESCVQIXAGLVYRVQGAQRPPREFLVHVQEKFVQVLTSWGRMVEQLQQQQQRQQQQQQ
>ScrTroCCMP3099010524_none_TGME49_320030
XSIRPKSSIGYCSFSALQIDLVTCALDGISCAEXAYLAYPGAAQVMRQMADAALAAQVTTSAMVAYSPEHLLMQQQQQQMMMLMPALMPVFIPLCQQQQQXQQQQQQQQIQQQIQ
>ScrTroCCMP3099016293_none_TGME49_320030
XACWLMVLGGHAEEEVEHFQLEAAGLKEDGALDRMDAEALKGAAKNPSSQPVKRLQQQQQQQQQQLEQQQQQQQQQQLEAGLVLKQRTVSGVFVDGFYGYRVFRIPAIVQHEGILFAFVEARRHGDYDQDHIDILLRRSKDEGKSWEEPDLVVGYPNDAWGSGTDTGQPTPIVDQKAGKILLVYCVNNSWVWQVETSDLGATWSTPRNITSMVKRAGWGWMATGPSHGLATASGRLIVPFNTFLAEKKVVTEVVETGCAGTPECSYYHPNKSLSLKYTITNTADPNDLELKGTLKGTKLPPDFTWAGDRSGVFYSDDHGATWHIGGQISDYVSSSENTVEEIFVGNRSELLMSFRVEDNYNHCRKMAKSLDGGLTFQPYFEPRSQNGTCIPDPTCQGSVLSLFGGKILLTSGPGSKKSRVDLLYKSRSTAVELLSKLMDGEAKYSDLVFLGGTPDNARAGVLFGGSGGVFFVAFDITAERSGASIGSVPFII
>ScrTroCCMP3099043012_none_TGME49_320030
AFPSAQSLRWLYVVHRAVCKPIMEDHILLFELSAPNSFSRRLFATVALVAQLISMVALRSPFVAPLLGNWQALCCDGNRANAAFSLELVVPLDWDHQVRPCVQGPWTHFPGRDLQLRINVYPVGNRRMTTTHLSAYLEVLAPMQKREWHTALDFTFVMRHPSLAVPEVSWSSGPVRFVEHPTGGGRLDWGCHELLPLEVTSVPSGDVTITAHVALQEALIEVVHIGQLSDHVDDFGLSVFHTFEPLPRVARGCGLVWPLRICLPASATKAELLAVVTRALGAPVERLWRFSRSLEAQGRLACSLPEAPRHLLIDKSSAPVGAEEDGPSGVYALLTKWTLGESSGGARQNFFRLLAEGAGRDAITPLAYIGVSSTVRVFIKVFSPSHGLRFEAVVQVPNTENVLILLPPILAALGLPPTPPTPEAGAGDVVDEWCLAWEGSPSDWYRAPLGCSDEEMYSGNGGIPPQQQQEQPQQQRRRRRQRREQQLVNGHGAVVQGDTLSLCARSGLAELAKTYQRQYFRRVADFVALHARETRQAGSASFAELCQVMDGLNVDAWRLEQLLGSSGPGGGCQAADAPAAVTAAVSPRPLLCLLQSLPVSTRSFFVMLAAQGNSGVAVTIVLFAPTSTSARHATAHNPRCLDQRTTMAGIMEVAQDDKSVARLAFSLFGLRDVACSKRGREFQIYPTQSDCEMFATHVQRHGHSCLC
>ScrTroCCMP3099117740_none_TGME49_320030
SPSSSHILLHTPRRRLTPLSQTAMASAYTLKXXLQGEIRRLKGWPXAXAEPXFAXXQAVXCEAFGVPXGXXXLXYRDXEGDXCXLEXXTLPDALSLVXASXSTVXRXIASRXEPXTSXGXXVPNTSVADRXSEHXXAXPXXXXPXVPXVXSXDAXSECXXXAXESXQXEXXXSGCTVRQRLDQAKPRLSQGMQRXXXQXAXDXKTAXXEMKGAFDSXXRXXXECPQPLRGVRGAVGVVAGVAVAGRXVPLXATRLAAEAYVAISNPGGSDAVTEPASSGAVPPPAEASLPASSDAADVGQSCSGPSAAASTGVDGEFAHFTHQVKRDFEVARQEIRDAFGCVMGRSSSQGMQDDQQQQQQSPSAPQQQQQQPGGVVPGIAATVAGVTVASTLVPVRAVRLVVAAGRMAVTGAVGAVGTGASTAGHSSGTQNEEADHQGAPTGAEEGEVDVSGAPAAEPTAQGGLTRPQQPQQPTPRELACGLRPAAAX
>ScrTroCCMP3099159738_none_TGME49_320030
XQQQQQQQQQQQQLLFQFQPVTPLAGTPTSPSRSSLATSERIRRWRQLREQNWDDSFAKSSSADGSDGGNGNLANLGWEELAFMMPQAKGFFGDLGGPPSAASTRALLLQRPLRGASASGVLCKTAMHDSPHCCQEQVGPMEIGMDHHSTSLTHAALRNTALVLVLAIDSLTPSKEFMRSFARSQRQMVQLQFTTTSTMFGAALGGVAGANGFEAFSLAGEASSAATAEEFVRVMEHASALLAFRDATVLVINGLQEHERLLTNLQQEVGPLEQRHPSYAQLQRIDLALQQFLSTWSRRFAKPPWSEGFGSELPPAQFIWRGADALAQIRLDGASLWQQTSSVTSGSSSKVGMSRRPAGPQNCADRAALNDVRGLRALLRSGGGS
>ScrTroCCMP3099270741_none_TGME49_320030
XQQQQQQQKQQQQQHGHNESRLGPPADYYDERPSNMSYASGSADFRPSATENSRSSFFSSGSVDKRFKDLEMGIADFILEGSGLGVSARQYGLRPRRKWKRRHTGDSDDSWRSSFEMAPNLQAKRASRTKGGGDQALEAGLQDMAQVQPHFTDCRTPGAIADQEVDKKEEPSPQSSEESPNEDAEAGLFADPVLSESNDRLVPIVRSSTSRTLAKGYMTDTEMMQCRVEELTEVIPNFSGFDTKEDQDSEGEPEAESGFGKCLLLGFRTAGVLAWDAASRPQLSGLYQRAEVTSNRKGLLSLNPTCGSPSPICWQQRGLLSDIALAVGAVTGLALLSLRQGRRGLDDVVSLLQAYAQQHGLSQLWMSRVRRDVVCTAGIFLCASGWAGTAMLYDAGGRPIDAAATVHFVMFLVTSCTLCWLVMFILYVFRMLSVTVDMFCCHLIEHPDISEATQDWNVLQAVLRKASASVELFFVTLFAIAAFAIPALMMDYVSMGSDVAAFPTLSPSILVVCGVLRMFVSAAGITDKCTRIPSLINSLSFGAGTERERQVEYIVNSGAGFYVFDVRLTTSMALKFMYMWTVVFFGLIANGLSDDXVKPMRDQIPACSGMQVQPDLGSL
>ScrTroCCMP3099289404_none_TGME49_320030
XTSGNMLQAAVAAPSGASSLSSATQDPLLQVPQAVRRLDEGLPAAFAGVSRGPSNLPLAFANIAKAGSSGTGPMPMAALTSSAMGFPGMDAAAQQQQQLQQLQQQHQQQQLQQFAVAQQQQQQQQX
>SieNemWS1WS2_1015399_none_TGME49_320030
MLWSENAMFAGLGGVTELEEVDEETLEMDISLEQAMRSPTTRRDGNSAGSNLISAPIVSAAVAAAAASSSSAGGGRWSSRHQFDSSDVLNLNWWNVRSEVVGEAGGVDARNVQQAQVHHQQQQQQQQQAQQQRHSSVLHSMNDDEVGAARLLHHHDDDDLADLELDLGGVDARAAAATVLLQSSCDWGMLTDDHHHHDPEIAAEQLMGAAWGGGGLLNLHSSHHHHHAHHHHMAAPQGMIMAPPMEGHGHLLSPHSHHGYYHHIGATADII*
>SieNemWS1WS2_1091726_none_TGME49_320030
MSPPKRQTAQSGRTVSPEAQSVRREGAPAVMAAGDAQQKLLRKRAREAMTNKKSRMEQGTSQPLQASGSPVLPTLHSDMVAGSATAGVAAGRGSVLRSKTRAAAVEAPRNQQPTQRRVITAATTAAADDGGSRLGLQHADGQRSFLVTAGGEAGGASPSRGGRGGAVRARSSVSAIMRGRGRGLSSPPTALTLSPRPDSALQAPQLQQQQQQQQQQQQQHTGLGGHPQQQAQAQAQQRQPQGAAAVRLAWGGGKCQVPSVSSQWRWRMRPLRDGLQ
>StyLem003030_none_TGME49_320030
MSQFNQQQNQIAICQQCGAKYRRGTTHNCVAQIREEYDLKFQQQDQKLNDLQNLYNQLQQNLNRVSNEPRPGSGYGALNQGNFGIIPDQQQLTSQIKFHESKIDWIIDEVKEKFKSTENRIYAMNKEIGALQSNRCCVHCNMEPRIQKIISPNEQLFENQWGYAKPNDNNMGNYFHQQQQQQHPNNNFKRQERQQDQNYREKSPNLLRQDIGQQNFNERVPINRQPINNYDVQGRLLHKSRDTSMDNRPAFQTKQNSFSGFPEDQVTPGVYYDHQKKNASSEFLQDPPIFNQIQQQQPIQNRNQQQQRQPLQYQQNQQQPLFDSSIFGQENPNLPHFNQQNNQRQQQQYQNQHHPPNQFQQQQQQRDSRQNMNQNQFQRHDPLMDMNAAQDVNYRRDDRQLNDYLQEEVKRVKQPMTKIVMKNELIPNQGNTQDLNFDPYGEQNQNIEFGSKTEREILDQFDDLTIQSSQIGEKDDETRIVKNETGSISAQLNLSSIPLKLVVYMQRTTQKPLLRTGASMIEKTEYYNVVKNYVIYYQMFFNENRNERMTFVQIISSRKMPKKNAQTKIVEWLKLFAKLNDVFGGYSYNMKKQRLSCILVMSFKNYQDLRKLQESDGKIAEFDLIDLNLDIYNDDQVLKEWEASEEFIF
>SymMic021253_none_TGME49_320030
MMESPGLDAVSTFLIPSWVQQQQQQQQQQQQLRSEPASPSSSSSSSSSSSSAPESAVLTAAAAAAAAAAAAFATKLWTQQQQQQQQQQQQPPISSAAASSSSSSSSSSSSLSCLRIKADTARPAIAFSWTVMLAAVPQQQQQQQQQQQQLCDPDGHSSSSSSSSSSSSSPRPNAELPAAAAAAAAAAAAIPSLALYQQQQQQQQQQQQPLHAISRRSSSSSSSSSSSSSLSFFFLSAAAAAAAAAAAASLLTTMAQQQQQQQQQQQQPFPHSSRLSSSSSSSSSSSSSLSPSPAPAAAAAAAAAAAACRSAFRSQQQQQQQQQQQQRKKARSLSSSSSSSSSSSSSLALTQIGRDGLLLTLGLGLLAWLLCRCQQQQQQQQQQQQPLLGRFSRSSSSSSSSSSSSLTGIRLLPAAAAAAAAAAAACCQPTESQQQQQQQQQQQQHDGRHLQISSSSSSSSSSSSGHQLVCSPAAAAAAAAAAAAGYLAHQPQQQQQQQQQQQQPRLQVASSSPRPGRQYFLGSPGACLVVAAAAAAAAAAAAASRDIELQQQQQQQQQQQQQLVPPPSDISSSSSSSSSSSSSHVAMTITAAAAAAAAAAAAWNR
>SymMic041851_none_TGME49_320030
MITDSFKCGSLANLMGEGDDGLQVFADAFVTFMGDKYSFGTEWCKGYAEYGFKIEPQGPTGDLEYHECVTSRSERLEFCSEIAVSVGNETYYFPKPGKLSNSLTVSFDLGNPRSRAGLTKATAMMANCIHQPLLFALCKAMVDGHRADGGNLDLKHLRRLMGRDEEIDEEGFEERLEKEHMRFMSDPVAPKRMMQALERETGISVADQELAILGLSTGNRETELTEEAIAILEASCPDLLSVLASDLACEFIERVLSATKRLVEGNIYPAFGEDQDLFGAQNLRSSIVPSPNEQIGTEHGRVLGGALKIRITMGSMQSLLTMNLLSTLHISIVVFCWSLFLHGTVMDVTPDAFYVFSVAVAMNSALQGLHPLPEDLARDLEHGWTNVRHVVLGLYGVFRFGPDESATACMATAADVLCTLMIAGDTEATVLFDVFFRVVAVAFSGAADNRGDLCRLGRTFCLCAARNRIAKALDWRVKLPAMPPCEIAGPVARPGAEQHGPAFHLLVLPPHPSELLLLLLCEKPHFVPGCGLVPRTFEMILQISLGPGPPDTESSKDVEKLRKLQKQGEAVLAAESPVLPVVEATPAPPKRRKALMLRKNKLKYTLVFVLLLALLVVLALLLASLLLLVVVLVVVVVVVVVVVVATAAAVVVVLLLLLLVLLVLLVLLVLLVVVVVVVVVAVVVVVELVPPLLLPVGGSRNEDRRFDLWLSTTAADFRKRHLFFLLRSLAGHRLTAVPGTSRRTGRKVKTLSVRPNLILSAKLKQRPSSTVFRRHHHHHHHHHHHHHHHQQQQQQQQQQQQXLVLVLVLVLVLVLVLVLVLVLVLVLVLVLVLVLVLVLVLVLVLVLVLVLVLVLVLVLVLVLVLVLVLVLVLVLVLVLVLVLVLVLVLVLVLVLVLVLVLVLVLVLVLVLVLVLVLVLVLVLVLVLVLVLVLVLVLVLVLVLVLVLVLVLVLVLVLVLVLVLVLVLVLVLVLVLVLVLVLVLVLVLVLVLVLVLVLVLVLVLVLVLVLVLVLVLVLVLVLVLVLVLVLVLVLVLVLVLVLVLVLVLVLVLVLVLVLVLVLVLVLVLVLVLVLVLVLVLVLVLVLVLVLVLVLVLVLVLVLVLVLVLVLVLVLVLVLVLVLVLVLVLVLVLVLVLVLVLVLVLVLVLVLVLVLVLVLVLVLVLVLVLVLVLVLVLVLVLVLVLVLVLVLVLVLVLVLVLVLVLVLVLVLVLVLVLVLVLVLVLVLVLVLVLVLVLVLVLVLVLVLVLVLVLVLVLVLVLVLVLVLVLVLVLVLVLVLVLVLVLVLVLVLVLVLVLVLVLVLVLVLVLVLVLVLVLVLVLVLVLVLVLVLVLVLVLVLVLVLVLVLVLVLVLVLVLVLVLVLVLVLVLVLVLVLVLVLVLVLVLVLVLVLVLVLVLVLVLVLVLVLVLVLVLVLVLVLVLVLVLVLVLVLVLVLVLVLVLVLVLVLVLVLVLVLVLVLVLVLVLVLVLVLVLVLVLVLVLVLVLVLVLVLVLVLVLVLVLVLVLVLVLVLVLVLVLVLVLVLVLVLVLVLVLVLVLVLVLVLVLVLVLVLVLVLVLVLVLVLVLVLVLVLVLVLVLVLVLVLVLVLVLVLVLVLVLVLVLVLVLVLVLVLVLVLVLVLVLVLVLVLVLVLVLVLVLVLVLVLVLVLVLVLVLVLVLVLVLVLVLVLVLVLVLVLVLVLVLVLVLVLVLVLVLVLVLVLVLVLVLVLVLVLVLVLVLVLVLVLVLVLVLVLVLVLVLVLVLVLVLVLVLVLVLVLVLVLVLVLVLVLVLVLVLVLVLVLVLVLVLVLVLVLVLVLVLVLVLVLVLVLVLVLVLVLVLVLVLVLVLVLVLVLVLVLVLVLVLVLVLVLVLVLVLVLVLVLVLVLVLVLVLVLVLVLVLVLVLVLVLVLVLVLVLVLVLVLVLVLVLVLVLVLVLVLVLVLVLVLVLVLVLVLVLVLVLVLVLVLVLVLVLVLVLVLVLVLVLVLVLVLVLVLVLVLVLVLVLVLVLVLVLVLVLVLVLVLVLVLVLVLVLVLVLVLVLVLVLVLVLVLVLVLVLVLVLVLVLVLVLVLVLVLVLVLVLVLVLVLVLVLVLVLVLVLVLVLVLVLVLVLVLVLVLVLVLVLVLVLVLVLVLVLVLVLVLVLVLVLVLVLVLVLVLVLVLVLVLVLVLVLVLVLVLVLVLVLVLVLVLVLVLVLVVVLVLVLVLVLGLVLVLVLVLVLVLVVLVVVVVVVWVVMNAVSSLQQQMASLLA
>TetBor006927_none_TGME49_320030
MDIKKEQYVSQNIQNQLNYQNRYQRICDEEELLTEDIDQLISEKGFQQNIIEEDGNNDSDNQCSVMSLELDENLLDLENLIELEYQQQNKPFNKSDPILIIDNNERNMQEQNQQGQRDTLNSKKSHDRVEKENYNPNILNQSKNNNKSFLKENVMKINKDIYEERKPSMKKNIQQISPKQLFPSKKSIKCQEKSLQNSLEELDRIKNKQSLRILNLKGNPIEKNSKCCFDFLHNSFPYLNELNENVRYNNSSVSGGGQYLKDNFNSSRGTRSISYSNFNSKNKQKLISNAKELSQMLENTLQRQNSCNGLKSYRTPNKQGGVALIQTGIYNFNDTNAIQTERENSQGKGFNTLKSMQSNKVLYNNKSINGQESSREVLGGILSTRMYNTSAATLNTQSNQQSTINIGNNHSSVNINKIINQNKNNSQNIGIINQFLNTHSSRVNSLEKQIQQESSRKQSQYTSLNNVNNGSIQNKFNNQIQGFQSQLQANNEQRPKSLSNYSTNITTDQYQNNQILRNLNQGVLSNNPGQQSNLFSSRPNMISEGSQMTATNGHQSCLESMNNQSGQQRSLSQYNTNSNYNNSSLARLNQMNAGYQSNLQRNASTSTIISNAINKLNSSNLNQNNNGISANQKDTHLLSSQKAGGVVTEVNNNFNKESLNNLLQPTNRQLFPSENQGQLQFQSNSISNHFSKESQQTEQGLQRFVQNQQQKPQKELIANQNLENYDSNQNNQRNLQKSSSAFLSNNNSRRGENNNQNNGNNLVNLYSSSSNNNNNNHNNNHINVLSDMTSIQSRFANNNQQSQILGQYELDNNNFNGYFDKQKAVQSEYTTTVYHGRQQDNLEQNIENQLQQQFNSTKSNNDRIQLNNTHIQYNSQQKINQQNQNQSISFLSNENQHIIPTNNRYSTNDQFQNQQSQQIQMTSPLHNPEIGSMPISTEADIVGYSSQLLNNQVQNNFQTQSDVIQPAFSTTSVEQIPISSSISLNPNLQGQQQGQLQIRNSASNESLFSKTISNNINQTTATFAKQSKLTKDNHQEVGPFKFKKSQNQMMNGLMINQKLASEIQQSYNNYPLDTQNNPLDTDLSFDNNLVASQNKQRKRALSSNGVQQNGNNFLNPQSNQQLTSQNQFTQQSQQFQSNFNEMASLNLSRISHIGGKSFMNISIPHMRFDGGVFESQANFQIEDDPTAATANNINPNASTNFMSLPAQQRKSIIISEIINQGKQQQQNQQNAIQNYQTQPENLQNLQRQSINLSFLNKSAVLNECLNQHIDNIDTDIEQLAIFFYQKSLKEKAFKSLFYLKAFTNLEQKNNQQATQQTETHLSSKYNSSMKNSTHTLSVKNNSPHPQNTIKQESAQHLRSQELPTQFQRMTEQHHIPHNQLQSMNDCSGLIMHQNTFNYSDDEMLLTQQNIPVQRDQSPPQQNQQSHQQQKQQQQYASQLSGVAKEIETEEISFDQIKQQSHLQMISRQQQKNNDFYQQNLMNPTASITNNPLDEVENDPPIQHLESKQNPQQQESNFSCQQNQLYQQTHYQNEEDEDDHDIQIKIQTANEYYENFLKIKIFFEWKTFTQNRKIKDKMFLNLSNIKKGLIALNSGRGDLTTNRTQKETFRQMHQSSTSSHKQQQSQSEFEQIQSTKKKQLDVADNRMFLHHNYDNMKNLNQQNCENGDPFANSIPQFEESSSDFYASTNNNENIQQFQIHQQQQQQTYQQGKYNSNQSLSSINSTTPTNNNILNEIKTNYQQLNNNEDKYQRLKLNPSYSSKDINKQIIDQNNNRRKELKNCNLPLSNNIFAFKKNSKAGAQIPNENMKKF*
>TetBor008396_none_TGME49_320030
MIDKKTIGTASMRQRPTQQGGISQFGVNQSATLQNMRPFLTPDSTQYAQVANNSCMNIPTTSLMNSMMNDNPSYINLFDTSQINNHNKQQSFGSSSNLQLSGHPQLQQQNIFQQFKNNYLKQPTTPQVNQNTANQEKRFSEQLHNENSIKMIQFTQQQYTQESQNQASPQLSLIQTLTQKSLAPNQSSTRVNQKMRKTNSMSMIRLRQSQDSFFDTILNEDSHSNQGRNMVQSKNKKKGKKFGIGGCAVSPTSTAASALSQLISSQTNRMKSIPSPQPSNSYLLNKTDTHKQYQTSTSLQNDFSPQFFSKLKKKKMLFYQQNSKVQQSKIESKQDMKEQYQKQQQQQQQPKQQQIHHVHSSYDNSPNYQLWLIQQQQQQQVQNNNLPASSPTLKNTASTLSQQSLTSGVQQPYNQLPSQIIHSMNSYSLEHNPNSTNLKSGSNTSKTHSLLDKLNKLHKYSQQNINVKSPTSFKYSSQENFAPNQQKISSEQAAQQKNLLIKEQQINLDVPCIPMVEVDNQKSNNLFRKFQDLLGEQSCKNSTSQQSPYHMSDQISQIELQQNDHVIESELTKSKSQLLTQKLIQAANQIQDIPLPSQTLKNNQYEQYEQILEEYKKLHSQSDLNLQQFMDYLIIFAKKYIKPIPQIVKNTQQISSQYKKKDEEVNKLKSEKLSLLVERNKQNQQKKQQQQYTSFEKQMPQFIQIQHNQQLQQQTLKELHTPSTQIEETNQQGLIVDQQAQIMILKKQLENKNNQLNNLIERENITIEYLQQLQKLGYLPASSSFCSDSSDRGQNHIPNLIDDKNSGVDFSNHNTPHQTNCSENSALRNINTLSLSQQQQVLQSSEKEYQVSSNLMTLPSKDNDKESLQMQYQQLYTRLQKIVPFQNQNRETFLSEPSILVGQNKEKNQQQHEISQQFNQWLKFISNKKKTHYLQKSCFNQMSSQNNINSPVDSYCTTMNHNNNNQPSYINPDFSMNLDQSHHTQLCNSTSERNTITTSQIKGQAYVHNSENQEISEDRKVKDKSVNVLNLLENAQKQQKNQSLIHHNGGVSSDNTLHSQVDIAFQNKSTQGNINQTTSLSNDVEITSFQYLKNTPLIQGEQAPLEEYKKKNSKLSSVCSSSRNSFTSKSSYLDDDLNKLDIQNQIVSAQQELQQRYTQTMIIKSKSSSNLNDNIRQKLKLDLSVLKSPSSNTNLNNQSKGLGLQLHLGALKEQQQDNQNNQLDQQPVMDYYDEFMSKIDEFSLSWRKAVIDESQKYQNRDNPFKKQQLMKQHQQLQQSNNNIN*
>TetEll001527_none_TGME49_320030
MEISQNTPHLSSSAATIMNMMSSTSNNVMPPTNKYINDINLQKQMQTLQNPQLSQQLQVQQNKVNSQIASKSGKTQSIALNKKSIADKSGLIQSSYINGTPTSSQVLQAQQEKSSQQNSSTFVSHVNSQSQTLANFNQNQSSNTINKQNQGHQHYKSSTASSTLEILKNNQNQQNFNQSNNNIIQAQVQQLASKLSNTNKAKIQQNSFANRSINSEFQQTSQNQQSINEKQLQLPQSTSIQNLINPISSIENYKSTIEAYKRMVENLNKQNDQNSVNQQQVKHQSNHSQKPSIPLHQNNNHGIENQEIQTHLKSHRHNESRQNNPKNHEDISVIAAKYTNIGSALNNNLKQQPINTNNSSYYNNQVITNNNNNNVQIPSSSNSQINKSSGDITDIKVSSLRQIDQDEIKSCNPSQTNLQSSGIHSYNNTAANIYGSFNQQNQPNPNNRNSENTHLNITAGTNSGSIAGKKKKSDTVIGISSITGNSSSIRRTPSNSITQNPLLFGSSTSSSQQNIFNVNSPSHLSQHQMAQNQNQQETQKINTQQQHHHSFQLNLNKTKQLFSNASPAIESAISGNSQNQNNKNINPQQLQINSAKFDSNTQKNMNQIYPNSFGSGTLEANHFRPSSTMSAKYGLEVSSFGLDLKLEYQQQQQQQQQCNKQQQLSEQIIRLILGIGWLAGFCFLDLA*
>TetEll002620_none_TGME49_320030
MKFNAETSVLLGNVLGIQEENKELNSVKNHSNDWNERQLRFASQHNSSAQLILQGSQNNISNAFLPNHNNKILGKKDFSKGPSLSLHSQQLSSGQIQEQNQLLNRIDNYYQIPTANPQECKICQINNSICSVCLQKQSKVKKKFLNPKGSESFCSNIPLYKYSRFSDQEKLNSSYSYGDSCKQSIIRKKLMLNKKEQNSRESLHSSQQMNSLQDKFQDILKVKHRAHNTNNQSQSLISSIENKNTISISLDKIAPQTATQKENQSFKQTFKQENKDEQILSDNYMNYILRIRQEELENPSKNYLQNEFYSSIQYENAEMSDKNKLKNQLPMVQQEQQQQQQQQQSKKINENNQHHPSNLSLSNQLKILDLNNLLSKQKSCSNYVNSQYIVDQSSQNNKNNLMNITQLNFIERNNFMSKKKYESSIYKKNSQDHKRVNQDGFQTQNPIVAATQTIQEYQKHLKKPKKSIIYSKIKSLNQQNFSDKENSVIDKDKNIDEIILKRNNQEEESSQINKQFQDSNLVNSAMNELNKSNSRFMNSSYLVLDETSEMLDYIEESSYNEDQIFSGKNKNIQDQLQKYVRNLKLKMQQQQNSQLKNVSNINNMNEKENKKLIALEPSEIKLSSLTQKSSDKNIFNFKYRKTLLKASTNFNTNSNNQSIEQVDKESIKHLTIDPKEQQKLDNKNINQDSTASLDALPISFPKLHKQQIKKSTSINQRSDLQLNAQKLYVGNRLDKHFIQSGKDIFYDSQTNKKQVEKQIIYSQSFSKQNKLLQNQNNLSSNKQIKTEPDASEMELTFKNGIQMNTFINKNRISLKEISVSNNFDINHPHRNLQQNNPQNQKQIENIQDIDLCEWKHSPNSFISNIDYQIIAEKQENNIYEGINISKAKKKKQKIIKQKNINQQLKDS*
>TetEll006389_none_TGME49_320030
MSGQVNQDSSASEVNDNIKESTQNEQQQNQNQEQNMYQESKQQYNEDFIQEKLDSFSGQGELNQNTVTLNTSTLEAQNQFIPQQNLNELSDNTNEVSSQQQASQMQQYILQMANQIPNTVMSNNQSSFNTPQNGNQQNNQSGQVSQRTNTDNSILCKQEEVQQQNQNEDDKIHHVLEIEKVKVYSSHEIQHTEIQNNSQKQIEEQSQQVEFLNEEQNIKQNKQQIPPNQLQQAQQQQQMVLQNKQYAGLITPSARASGNYMDEKSPSNTQNDNTSRSQFKQTNKEIYSENNNFEDTVQNYDNVNTDYYQITPIQINKKARQNQDAQVNQNVEKKNLYERYNDQEGKSQNMGKIQYIHSLAYYDPLASQQKIKKRGGQEEGNDVSLQDLLNQNQYSLASSVNFNYSISNYSSSKKQQRNKLNATSSNYDYSEKLQERVEDRLLKMGHKKEEKLQKLRYERDQQFLQMTKAKSPDKNLYRQKQINYQEFQSMNHQSLDQNQIFQSVGASLDSQFFQNLNQNISQDSVQNQKYNQQQQLGNLSSSQNFRETDNSNEFYQNQILSVQERHLNDSTIQNETYQRLQGKKQLKYQFKPNIYSASQTSLVVNKRDFIKQNYLQQKKQVFSLINTSQIQQQAQSTKNSNGNQLTYKQISSKLLSNTSSPRAALFSRQNIEDSIQSSYNLNQNTLNRFYNFNHKQQQQQMTEDKNKVISTLYDSAQRQRYEQQLKEQEELNIQQQQYYQSIQNLTSQQVRKGNEQINGNKSNQVQQQMPKEFSFNQSGLSYNTFQVQPSSEKMLFYSDKVYDLKLLQNYSPNFKSKYGAKYITQAGSNEYNAREYIRKIAQDCKQTSQFINEQDYYQQNQ*
>TetEll018463_none_TGME49_320030
MDLEHQLKIQNPFKKESQNNNLNSHSDNFQFTTNNNNQNPDEGYNFHNNELNQHSGYNEPNSHPNQNDFQNEEDSQNQNMDANLQYINQHLIDYQPGMLDDQDGQINLYQQEMMYNEQNDKNQQDYENILNFSITKISQTEQYLDKYEKVTEYLLQADKHSLNGIRNTLTYQQNKNFFLQEKCCLEILHQNNQIFNFEAYKCVMIMCGILLDASISLIKDRRFYLAEKYLLRAKYLTEPNEKHLRKVNQKRLRQQLMYENQNQIEEKKENDNEESQIQHQSSHENEDDLNEQDDFDSIFESDLRYHDIRIEIALNLCEVYKQQMKILKKKRKNQNKRKSIQTSNQAFEGSNRKYDSVGNEIAGMKEIKEEHELEMEHENFDKQNGSPPIQSQANISPNKEKQVFFAPTPVQTTIALSRNIGQNSMKNIQDEDILKKEIEKKESYQQMLLNQREREMDEEELKDEEEKQNENKLENAIKILNDIESKLTDEYIELSKQDLKGTLCKFYAKKVEVLNELLKNSEDQYEEQEIKEISKELLECAQFVIARLESILLPLKANDPPEQQEDQIYLATILSYTWTKLGKYRLKTKEIEKAKQCYKNAFEKLQNFFKEGQDKNMLQYKFQRKYDKLVGKLEFDKADIIEFSQFQLDCMKNQKNEDNLKVNTNKNYLASKRGIPNSDIQSPTVQYYIDPQYLNQLQNHHTVKSLNKNRYLKKVTISHPFGSSLTGFTQQQNSVVQKQANNTQSAQQQQQSEGRQFKFKKNLQLQLENYKSQILGQTTTSFMNQQPQQQSHAEEYFTIPKSITGKQIELSPDEKNAPFLIPTKKIREKPQSAKVRGSSSTKAKFFDSNSQLANEQNYYSNTNLSNQNQMQPPTKIKLHRKAPSFANTLTKISSSSTKNFNLNSNNNEINNFISESASNLNQQQKNFLSQTTFNSKKNSKVDLKFNQEETQSQVPPSGFSYQQKSLSLKSNNIYKKNEEENTQYQQSQEEQGGIVSVTKDESNQKIMQNPKKLSLHQLGQQQGMNIGKISSAKSPMISKQMQSIEAYHQNSNQPLFFNNLIDPSNTSRSKIETTKIFKKPTTSRISSQNDILDNIMNFVDQINEGHNYKNSFANSNKSTTASTSHRKAFSSSRPSSSIIYFTTNRLANNNPSQSVHQNQIPQQQMDQQGIIYEGNEFQDVSKQIVNEQKQQMRFLDQSSQDQQNPFFPTQTIKKPLDGNNFLIINQRPTKAAKNVEKIIDTMGNLRVQLNNLFETTTPKIQPNQAGPKISIKLSKDQQQEFMNIICSRPSSKTDQGQIGKKNINSSRKMSSQSQIQGQQAQQQQLQQKNNQINQIEEEYFNQNTKISTRNIQHPTKISSYRNSIKIPMQVQMNQQQQYKSLTQFDDNNKKMQSNKHLQVDKKNEGSQKRLNTIEKQNTKNKDMSLLYSQQQNQQMQQQQIGGSSAFIPINQNQINNNNNNNVQYNTGNTNQYHAHSSQHVKIPQGSSPKSKEKDIQLETNRNIPNTNNNNNINNNNNNIANVVPIKRKNTEVYNDSSLVSVQPLLNKQGDQAQVNKSGQVNNSKIEDKMKQTIRRQSTNINDSVFKRQPTANYEQINIDIQTNQQNNEEEKRPVSQFSAPFLKQKFEQFENMNNDRMNKDQNKINETQSSQEDEDEDSKTEDSGEQQKNVPYQMLDDLQNNQIDELKGADENQYSMVDDLKKSEKRLGNSINLKASIGTHLSKLNQQSPDISRLINSQQGQLDVNRSYGHHLHITEQGLSSLQQSFNQQSQNNMQQQNYGAIDKSTVITNSQNIANALIGNTKGMNTSQNLKQQMGIQKQDLLPVKTVYFPSVKQSKYLFVQNRIQELLFAPLYFYKSYNQYSLCQWNVSNITIELENVTAQEDAEDIEQVLKGNQQNKGLPLTSDKIRYDIKLCIFLECIITDQHIINNPLIFYLKNQSLNFIDHLWPNDKSKIETKYELAILLLDRWIRERDLDAVEEFYNIGLSMQNVQVQFVLRGGNAFLEFQNLIKKDNEKGSWRCAQITHRFE*
>TetEll018563_none_TGME49_320030
MAGFKKVNNSKQEYPSQNIPSNFTVSIQNDEQKEHVLKKCYDKFLEFPLEHQQKIIQSIQPQPQAAVKEKDQILEIINFLIEKDKTIQQSTARQRMNLIANKPKYEIIMRVFEAKFAQMQKSKEEMIKFCMRKAFKFVYDKIVSEKKQKLNKKEQKQLKNEYFGITNESEYALPFRDDSAEKTMNDDFLKKTFALNNFINDYKLFLENYDEILEKDNQKKIAILVDQILETEDTNFEQGILKIKRIPWSREILEQTKQLAQFLLQKYGTINESLTSSKPSNQNNSQLKDAHNNIQSEGIFNDQSLNFQNSQANNSNSNSFNTNTFTKQKQPYVSYEEFKKLILSFSKNPYFKELVMNLLKDFNKNDQSNLESTNFQDFQHNSQTYSCEKNDSVNSANLNINQKHQNVQLASELNQNLPHEQSIIVKENQLMQSPERSGINNEKNLNTKTLQRKSSLEKSNSMCVKEELNDSTKIHSFREKTPELSSFKAFKSTSQFNISPIGNIGSMSQSANLSQKNFNQSQNQQIGMFGEQIPNSIAANPFNQVNLQGLIGQQEQIQQQNLQSQNIYINPYQRPNNNILPPVNITSLPIESNNQNFNQNLYLGMNEMAQQMNLNNADNTFYQQPFTQANQSYVEQQDSFKSIFLSLLLYFDQNQQNQQQQQQQNQINFMNQDLLNFQNLLTPPISAQDYSLQDLAQQTKQYLQAGHTQLLTPQSLIPNNEFYGERNLSLIQNQTLKQQKQQNSYQNSGFSNNVFSNLVNEVSLDIPKQNLVQDQNLLKRMNPNSQFYYPVSESQLNIQKQPENIQINQIQTINQSEEILNKGIQKKDQQ*
>TetEll020356_none_TGME49_320030
MKQQPHSSSYQQLGAKKKIEKLIDQSKKQGAINSSNLINYNQANYFSGNGQEPVQFSQNQKNAQIMSHNNFNQGVNKQILQNALSLEQIISLQTNQLHLNYLNQQNLLSQSTVTPIVQTAQKNKKSRSPSQKSGSQIKLKSAQLESIQKQFNKLLEKENKQLNNSNSNSSANKSYTIQQQQQSALLTGGGSVTYLNQTKSSAMQRRQRNLTQLNTNSNNSLKKGNSSSLTRINRSLTPNSRTNSSSLHNNKGGINKNLLQLQSGNQTTANITQKRIDFAFNDKVNSQKSNTKSAQQFNPNFLLNQQQAQMQNSTQQKGSMMFNNSQQSTSSFNGEVINNRLASIIQKNPQNLEEFSIKDKQLNKILQQLLQQRMKQQYQQNQQQQQQQFNQCPSNKNIDCSISPTMSLMSSKPSNLQSYYAHLGLNNGKNSQFQSGNNTNSLQGYSFLNSSTQAGNSIQNTNLTHSNQNFINQSNLISCNNTNQTQQGINQSSLSAQLQARNFENNSIFQEQLKIEESFQQKYLQYKEKFSNYQSESQNNSKMINNSSKDQNIQQILKTKGQADPLNIIDNDHIQLPQTITNDEDDNQNIQKQEEEIKANEDKACTNLNNNCNQNINQIDSQYNSALYNMNQNINNPKELLSPGDDLAASNYQSSNKKLGNMMIQNNFQGSQMGPMTINTESDSIQLMSAKERENMMQYIENAQFPTGSTTYQDLIQNIPNDFHQEIIIIYEQKIKEITEKFQHRDIVIRQSLMKLEKENSILLTKVQEQQEEIFRYKKLRELETKLIKKLEGEIKLEKSKYQKLLSQKFYKKGSDSKNFNAQLIDELNKKLNEMQQEKECLEYLLKDALLKTELLKAKESVIFRQIPFSNNLNTSTSTISIGGNQNISNFNQLFSHAGNSSSNGNFQSHPAQQVEYVNLLSLDNSLNKSQNYIQQQQQLQQQQQQQFQQQQQKLYTHETDNEHSPDNNFLRMRNKSYGEQYFRQQQMAEKNMMDYRNQLLLSEEYEQQQAKQYPIIQQQIAQSQTQMNQQQYAANLDEDISNSERSHFMKAYQNSQGGDLKNNQNGQIYPSNYILRKQIQNNLQDDIQGSEMRSGSYMGGGSLSQNQQIQPEDYYYSENEQHEDYDYQNSAQMNVLQQPGQIYQNEVPENRNQNHIDNQDDIQQQQLQHLGQQKYPLYFETNNQENIQTFEFNSNMNYLLNQYDIRNSQNLHNSAQHHEIRSPSNSQGISTIPISNSISPNITNNYNSIHQQKNNGINNEMLILELNEKSGNRSYLINNSQVIHEEASSADNTTQNNDNNQNGSNFSQNNSNKMKRSSNNLDSSSAVLEVNVNDTNNLNHDLFQKSDNSKIFVENETLSKSDNIEHEDEDIEAEFKEISESNGTRESQENEQDQNQEKVESNHNQHEVQSLTEEYLKNKVEILNNASFNQNNINQQNVINSTQQQANENNTNDSHQKEDEDQAIAQYFNTKNLYLQKYYASQNNSGVNSKSSSHINEKNNSNVNINN*
>TetEll021310_none_TGME49_320030
MSIFENIQYLNNSQAPLLASLTSSAPSNTSNPLYDLSLAASLLPNLLQAQTQNQQTPNSVATSQFSTTMEPFGNNFALNQNASLQQNLNQGNISSMNQSALMQLEYLQQIQLMKQQQQQQDQQREQYKLALITELIKLEQQSQQPTQNPLPGVFDMAIQNQFGQQQLPNTNNLLLEILLQQNKNGGNSQQQVTPQSYLSEMQNQQCLLQQKQKNILLNSSQSPKGNENNFESRTLSFIPSIASASPQLQAQISPQLKKEDDSICIPQLNQLNTQPLNLKNNGQQQTDLQQDAMSQQAQAKNLQQNEMNQMDSNSTTKTLNQQNFENCLFSSSQQLIKQQGQNTDANNQNIDINILLKQQNNDEQFEIQRKRQERLIKIEKYKNKRRNWLRKISYDCRKKVADSRLRIKGRFISKKDTEKIKELIGDNQEAFNAKKNLRLDFMNSKMKLQNLDLNPAISKNEILNQIEQLLLKNRQIHTTQTMQQIVKRIQKKQQVFCLIKRGQTEMIKLSANNRSSSSINYQDNNEEYSSMCENSKISSSQN*
>TetMal005318_none_TGME49_320030
MNQNQQHLFNQKLQNDEQKFQPNEWNNLINRKNNNNNKLNEKNAYNQQNQQQQNNYIGYNQQNINSQNQNQEMMNLQQQNYPILQPAQLSFQQQHQSNDNFQVNQQANQHRNLNQISNQYKGIYEQQQFSFDCNQQFSKQQFKNPNIQIIKNNTNIDDQMQQQFETIQQQPQSDQNIQQPAGVFKITPQDDSEIKWFFQNRNQNNSNDTNFKQDKNCNNQQKVVDQQFQSKQQTVNYNNDQNIQQNNNQQNYKKNQTEPNLLLNYKFELPKPYQNQNQQSKTFNQQQHTFQNSNKLQNIQNQISAPQHFSHQLNYQQNCENTQQNQQQQFTLNNKNQNNPNLNKCNSDQPKCYDNYGQQQVKNQGANGGNQKLQIYQNTNVLNNNQSSQQFINNQQSNQSLNQN
>TetMal014485_none_TGME49_320030
MCDTNLMSRDPSQSCASSSTIYPPSLQESGFWNESYPEINYDERQVKYQPNQQQFYTQQTQLCLQQDYQEDTWNVDDLLDFNNTPKNNQIQTTQQQFSNNSTYDQTNNTEVFYNNNYFDASRNQYNQNNKNQQQNHINNANNSNQNNIKQFYSYQQNGTLVYKINQPESMKYEDAQSSENYMMNYNNNQNQNQQIKQSCQFNDQQFKNQLFNQQNQLNHQNYQFYTQQPNNQQFNQYSNNNVNNQQFFYTNQQNYQQTNSLYNQQIQSPIYNQNLHQNQYNPQQMSQQHQQQQQLDIHQQEKIKISNAQTTSQNLEINQLFKHSQPNISNVNIQNNDDSSRSQLIYAGQDQQKPQNALQDKINKSQTAYITPNQHQIREFQQESKEIYQKLNQKNQILPINKEISESTDSKSCSGTMMENTKESSETKSNLTQDSQVRQNIYKSIMNAFKIFLAQKQKIIELFVNQEQLKIDNKLKQLARFLKTHSFNHQVLKYIALHDTYSIIFSHFINKECEMWLQKSKIVKKDIAISILNYLKQCVIDKTNFEDFVCYKTSKKSKKQKEYNFEDE*
>TetThe007885_none_TGME49_320030
MSKSNNSNNLGSENMLFDLLDGFMQICQPGFQNYEKSMLQWTNFKELISNRPIDYHQVFTFISKMQETEQPSPQKSKQMQSQDQQKDEENESQSSSKQSYQNSSNENIPKNSTKLYHSQRQQNNLTNNSNNLKDNQQNSSYFNSSQNFSNQGNSNNTVGLQAQNATTQLQTQGRTNNFIKNTQSSYQSNNSGSNSVQNGNNQNQSTHPQSSNQQYPHSQSQNPANNNYFNSTTNHSNGSNQHSNYSSFNNELFAGSSMNMFKTAAGNFQSNTIQNQKKGEQPRSSTRDQFNQGSSQAQNNNNNNFNGGSSTNMYNSNTNGSNNPNSSRNNYRSSFNQATSSSNNNNITNNTGNIYQNQQSNSKATTNQQNSNSSQVSNFTSSGNVAAMANMHSSKENYSHLNNNVNLEKSSPMNPSKFTNSFKANGNAHSIYNNTSQSSENNNHFNSQQSQQSPEKMSSQKTNKNQQQQNGQQTQQQGNGHHNNHNGTSNNHTNQFNINNFHGLPNETSTFVKDENLYSIKSFSEFLKEHTRIQSLGKNTQFAQTSVLELQNNSNSLLKLASIAFFVNLISELPHPESQPNSTCQASKIQLIDIFLKVYNKKLKIHVSSTHIFTSDQLIASFTKNTGLLIQLYLLHGQNTSKLIKAFLYQVQHDPLYLDSLVILIKELAAEFVEECDYDAIASILMQQIQQHQTQQQQNSLYSTCASLSQLQENKVGGLSEKEKRAKLAQKLRQPSWKEVKPEWLFLLSLSLQRPIELFNLRDNKLEQTLFKSKKMQISEVTANNKINIVTVTQAENKFPVYYLMTMKQSETELYASLKINFKKNELKLNEEVNFPYLIKQITREKEQCQQQQQPQQPQIINSPTQQMQQNNNNSANQAQLQLSPSQSKQQQPQQSTQQNLPQSNSNTNLNKEYSMGHRSSKLGLHLNQLQQQQQQPNALYSSTNANNLNSQQHHHHNSSVEDQGRKSHSIKTNHISNLNTNGSTSNLNNPSASSPRVHNFMNNLNQLNNQQAGSQAQQSAQQQQQQQQVPSSIEPKQNNPPFSKLGNKFSHYENISPKYNLNNLNFQKSTVNSRQHQQSNSLSQDEWNKNLLYAKVKDLIFTLNINSEQLNSLARFSITNNQTGIQSKENIQPKSPLKYKSVLYPLSNNCIQQNPNGAIPPNGFSNALNNIMIGQNYIQNQNQQQNSSSTTTINSLSTNTTNNISNLNNLNNTSGTTAAGTNSASVQNGNINNNITNYTSPNSAFNNYLNSNPTLFTGQTAFNINSNSKLNTNNLNPLSPSSNFNGSVNPLLLNSTNNNNNFVNSFGKNGVSGVNNTNSSNLQNFLNSNSYNAMQSAGGMGATNNIQQQNLNTLNQQNMSSSLNGNSTLTSNSALTQLVGNAPGTVSSKRYPTSQANPNLVDSQSRDIFNKLSPRRNLNTQY
>TetThe016400_none_TGME49_320030
MYFTFGDQLYQNITNHSAIKYYQKIQKNNRQDLLVTFKQINNRRNFLFIQHLISIYVFHSVSQQINLIIEIKLKDSNNNYYLLLNITKIFLDQEKKEQIERQLYISQAKQIDLKNMEQQANQQFQFQRHQVYQMQQAEQNNIQNTNKIIIQKKEYFVKDILEIFQNYEILNIINYYEQRMAQNQDYNKQQQLISKLNFSYEPLQLFGLLRLYADFNIKSDQLKQAYYDASKKFPYQILIRGDGNCFYRSFMLCYLFTIVIQKNNKEILKLFKQVLGLKILQYKIENITQNQINLTEEFKCSFLQFWINVFIKCQTQLKNDHKYELKDLFLDYNHEPFVDAATIIICRNIIFDKFQYLLTDPNYCFFITDESRENSPKNLELYGQEAEDVIIPIAAKAFEVDLIVKNIYRINSEIFQDEYEYKFDDSIKSNVVSVLFTKGHYNCLFTNSICQIDSQVILWPQENEQEGIQTNQQLQQQFNNNYQQLQMESPKKIDNQSNQENKLAVSNQVKENIIQSQYTLIEQQEELLEEFSCKICKKIRDGIIILTQCSKKNVQHCLKCIELYKDQMEKPIKSIYEKLQKDINCQKCDIKVKFIKSFECKYLRYFTKQRCINCIEKKYKKNEIIYTPILYSIFQFSETFSENYRCFECKKSEQKVKLLIYYQNMADTSFNLIICQPCYANKYSPFFNKLNLIQKQYEINDYFGQCQKCFVTTQVFICEDGQKHCLVCIKQIINQLEIVSIEKLNQLLIYFYQAIYQQKLCIYCLSQETAGDFQLEIQSPQHNQKPYNVFLCKRCILRIFKFQNTELQKKFKINLFYFKRDIELQFQFNPEVIRKTIFKNQSIKN
>TiaFus012885_none_TGME49_320030
MPHRPGQDKDDDVGASRPETRTRRSESGEPSAXAAPSSSKNPKKSKTKTKTKPKKSSSSSGATKRRSSQEEEKEQRKEAPKESKRVVEFADKEKDDDSLIEAKRKAKTTPRSKSPVNRQRAQEESDRRVKERIQRRSVRASRASSSSSSSNERLLERNGPAVEAAAIRPPLLHHGAADXPMDDISKTRSPITQVAYLEVQTPGAXQIPGIHEEQSIVSYTDHDDYPSQQQQQEQAIVVNDDMSQKSKRYEDDDEDGSYKAADGFKDLVAGDVENPQGPVVAHLAPDDDDMANRIAERVQQQMEATILRQQQQQRQQRAILTSGEVVQAIKISDKEGGDVEDDKDDEEEYCCGLSFKCLLILAVVGFLAVMGIVAGVVVAVSGGGDDGGDDPVPTFVPTKSSPTPSP
