# Supplementary material for: Molecular characterization of the conoid complex in Toxoplasma reveals its conservation in all apicomplexans, including Plasmodium species
Source: PLoS Biol. 2021 Mar 11;19(3):e3001081. doi: 10.1371/journal.pbio.3001081 (PMC7951837; doi:10.1371/journal.pbio.3001081)
Supplement: S1 Data — Files are named according to the T. gondii apical protein query. The sequence headers comprise the protein identifiers in our in-house proteome database for the SAR clade (Methods), starting with an abbreviation for the species strain (see S3 Table). The headers furthermore contain either the descriptor “self,” indicating that this sequence is the original T. gondii query, or “rbh,” indicating that it has the original T. gondii query as its best T. gondii hit in a BLASTp search, or “none,” indicating that it has no BLASTp hit in T. gondii (see Methods). For sequences of P. falciparum 3D7, the header also indicates by which P. falciparum IT sequence it was gathered and if it was gathered via reciprocal best BLAST hits (“rbh”) or via unidirectional best BLAST (“bh”). The latter is only the case for the putative orthologue of T. gondii’s TGME49_219070 (see also S4 Table). (GZ) [file pbio.3001081.s005.gz › TGME49_conoid_proteins_putative_orthologs/TGME49_235380.fa]

>BesBesBbGer1005185_rbh_TGME49_235380
MNMDESGCPSFRKDSPSKMAHGDDSFGVPRRPPPAGGPYGDAAPYPLEKAYPAQEAETLFPSYPLKEPAFHCEPSERARWEPPAAYTSALPDNPYNQQGRNYFDGDVRDYPTEGERGRQQDSPELFQEPGRASCYGGQQEPRTPEFYGPPTTSLSHEQPGAHLSGEGNYGAFRSREPSSMAVPIASTHTTLLDHCRTNGGRGRVSIPHDDVRQRALQGHRTADLLKTPCDHDFFHRRRLPPSVAACMQPAGKEVDWSERSMFRKSIPSVIFSSEQVADRLRQTPPSQRLKEEERMRTAEQGNRSNRSERVQCLLQQSAMPDGTISKLPLFTAQVKDCSYDSSLLLNGGRHYKKLFPARSAIDGVSPLLQSTAQEETGPGLTSKSRAAHSQDSSQLRSILTQEIPPANGELKGQRPCFRSSSLVAAKNPQRWGVNVFAYDLPPPRRQFQASLRDHLDSNLVPDHSSDDITHCKTIQASVLRPSLDMSTLTPLKDVPQKGVAMRGREADSVHLDACLIPVLADEVQGRRAPGTLRQDESSLRSDFVPVKEATYRHKRHILAAHDHLQVDMVPDTEERHRRQRPAPAFCRAPSIPLGMTWA
>CycCayNF1C8005186_rbh_TGME49_235380
MEKNDCAENQRWRAIHGKRTEELLRGPAAGLQTDWGHDAKETLWAVVYQSSYQTPCNVCVCQVADRLLGRIDDEVGAVPTSKRLELFQRRNSSTRIQDIINWTDRTQEEPGVLNVSGERGLSLDSANFRSVQSLRRQIAPSGGQYLGSILEHRFANPETSFTDGWKPHSSGKTQSTFPRDQHGMQNIIQHSYVKGDPVGGTQHRLSQVHTTENPCRWGVDVLNYQLPEPRKPRGLVNEESLGTGLIPKWNFDDPLCPRRKTTSVMCQVSCRGHLEPSTLCPTENASQKFAQGKKKSEMQGDSLDQTYTPYKDEGSRSLRKPSIRRPPCHLQGSLVPFDEPEFSRKRCYKQWHMCSLQVSVMSWRLNPASFQPRSSNAPSTWITTELPTKRLTDAALKSEQRGGCSKARGGKESISTRNEGIDGPFSGANFVEHSSHRSADTGGQRHRYAQA
>Cys_WienI000902_rbh_TGME49_235380
MSSLDSKLYGSTPSMAPAEGDVGVSPSKRLYFQEAEKGLCPSSLDNNIFEGYCSSYNGNDAALPHQYYTGPESHSPQYPVDTVNKGAYYDELHGKASREAVPMWVHDEERATLQGTHAGSCEPHGYRQSNRTLPGQTKPWHAESGRDGVGCSGDNDSQAEGSAQNQRGLWRPGSITEGPCVRLPTMKLANEFHRSSHVREGLRQKALSGGRTADLLRTPFDYDIFHRARLPPSVGARIAPAGKETDWGEQKLLRTVPPSAVHTSYQMAERLGRDVRVATKNAEERRQSVGSGNRRNLSGRLESLLRGPSDSGLAGETPLFAAKAYKTVDSTLLSRNGRPIKKLFPSRATVDSVSPLLRNSADSDYPAKFYAERTRSKGAHRRDSEDLRSIVAHQYCTPQELSGPEIRKACFRSSPVVATKNPYRWGVDVFSYQLPPPRRLRQSALRDHLDSTLVPEHSSDELDPRRKTATPALRGSLETSSLTPMGKATSLASGVPRARSAVACDGSLDSTLVPRKDDHQGRGVRPRPEKAGGHLRPDFIPAMDERQRCKRFVSTRDHLQRDLVPSTSPVIRNQKRCSSVARATTLQMGSLCPKAHPSPA
>EimBruHougton007228_rbh_TGME49_235380
MECNPCAHDQGWRAIHGKRTEELLRQPQALWFGIPQSRTLLQASKQPGKRTETKVGIGFAGAVQGPRLPQGSAADLKSLELPPMLENSNYSNEETPAANFKTSLNGHQVGLKSVKLVSDPAVLSHRRASHVHAAENPCRWGVDVFNYQLPEPRKLRGFGTEENLGSTLYPAESDCIKVAQGKRRNKVDGDNLDAGMIPSVGPESCAKRCSGQWHMRSLQIDMTPQNTATTKTGRRQHPEWHRESLHRGSLLPL
>EimMaxWeybridge000948_rbh_TGME49_235380
MEHGLCVDDKGWRAIHGKRTEELLRQPQAACFGTPQPREVEGNGTRLPQALAADLRNPASPPTLESSSFSNEETAAPNFRISLSGPQVSLKRQIAPPGKQDFGEVLQHRFATADACSPERCKHHTGVRAPSCLHRDQHDMRGIISHSYVIGDAAVHSHRRTSHVHAAENPCRWGVDVLNYQLPEPRKLRGTGTEENLGAGLIPRQSFDEFSSAQRRMKSLTHQNYSRGHLEPSTLYPAEPSSFKFAQGKRRSKVECDNLDDGLIPSVGPDICRKRCSDQWHMHSLHIDLTPQTTPTEKTGRRPHPGWQRDSLQRGSLMPL
>EimPraeHoughton001218_rbh_TGME49_235380
MCFMKTLASHGRAVQEETNLEELSVELKNWISPCKRLSCCPCQCLRRDCLNAAGLALPRSPQPESSKPRKWKTAYAVKIKVGERFMGKEQKSYSSNRKQHGSVLRSSERRRAALSKLRQGIADFAGSSLRPLPTEARESGTKGSAAGLRTTWEQDGDNGWHRLRRHCVASQVAARLSGRVEEPSTPPNARKLELFQRRNSSSKLQDVISWTASGPEESENLYVHGIRGSSAGRGEFCPSKSLKRQIGPPGKQDFGQVLQHRFMNANQHNPEGYKPNTGGKAPSCLHRDQHDMRGIISHSYMVGDPAVRPHRRTSQVHAAENPCRWGVDVLNYQLPEPRRLRGTATEESLGAGLIPRRSFDELSSAERRMKSCTHQNYSRGHLEPSTLYPTESDSLKFAQGKRRSKTEGDNLDDGMIPSLGSEASRKRCSDQWHMRSLQINLTPQAAETEKTGRRQLPGWQRDSLQRGSLMPL
>EimTenHoughton002528_rbh_TGME49_235380
MESSTCADPQRWRALHGKRTEELLKGSAAGLRTSWEDGGFKGLHRRQRYATSTEVAESLICGGEQSSKPTSARKLELYQRRNSSSKLQDAIKWTGGQEEPGVLNLQGLQGISVDSAHFRSVQSLKRLIPLSGKQNIGEILEHRFVHTGLSDPTENNEPHIGGKAQSRLSRDSHDIRGIIHHSYLSGDPTSLVHRRTSHVHAAENPCRWGVDVFNYQLPEPRKLRGIATEENLGANLVPKRSLDERSNSGKTSSCTTRSHFQGHLEPSTLCPVERSTQKFSQGKRKTTTETDSLDQTCTPFREETFRSIRGPGATRLQSHLHNGLVPSAEPESSRKRCSELWHTGSLQRDLTPQAHMEERSGRRQHPAGFKGSLERGSLMPM
>HamHamHH34003781_rbh_TGME49_235380
MPRPSVFEPNYGEEIRYSPVPKDPSKVTYADASVGVAHRSPSAAGMYRQPCAFPHGSGFSKQSNETAFPDYPSTEHAAQRYVPPMDHKRQWAGHTSDYAPATMEKRGYQDARCFGAELMPKFQGEENPQNHPIVPSEVAEDGPRKLECGRLNAAPHEGQVNNLSQSDGGICGTLPVIDNQSFKVEPCFRAPTIATGSPRLQSMKGRDACAQDSTRQRALQGHRTADLLKTPFDHDLFHRTRLPPSAGASIQAAGKEIDWSEKKLFRKAIASTIFASDQVAERLRQDLPSSNTREGHRTNADHGNRRNWSENVESLLRQAAPVESSAENDPIFTAKVEERSFDSSLLYHGCRHLKKHSAFGHTPDAVAQLLRSSAEAGKGERPLVPSRSSLLSQHDSTQLKRVLSYHPDPEADPKDCFVQRARLRRSPLVTSKNPCRWGVNVFGYDLSPPRRNRLYALRDHLDSKLVPNHSTDDATHIKPRHTNVLSTSLHMSKLVPITDLSPRPSFRSHADTGSLDATLLPVDAVPQERVGRRLISPPESSLQSNFVPSHEEVGRHKRFLVSGRDSLQGNMIPIVKECTRRRK
>NeoCanLiverpool005047_rbh_TGME49_235380
MSRTGVFEPNRGAEGHYTSFPKDPSTMYYGDTSSGVAQRSPSTPGLYSQSRAFPSGRGFPKQTDETALPDYPLKEHAFHHDVSPVDEKSQWAGRTSYDKPASMEKDSCHHGRYFGADLDPKSQEGGCWKMQPSLSSHSAEYESGKADCYDRRSLRPDEHMSLSWNQAEGGNHGSLPFLGNPPFEGNSYVRSPTMQINDSQLQTMKGRDPFAQDAVRQRALQGHRTANLLSVCYHGTCTYMRERTREYIIQPAGKEIDWSEKKLFRKALPSSIFASDQVAERLRQTLPPPGTEAERRPKSDYGNRRNWSQIENAPIYTAKVEERSFDSSLLYHGCRHLKRQSALGYVPDEVASLLRCSVEPEKGERTVVPSRSSLTSQHDSAQLRRILSHEPELELDAEDYGNQRPCFRKSPFLTSKNPYRWGVSVFGYDRSPPRRNRMYALRDHLDSKLVPSHSTDDATHIRLRNAPLLPGSLHMSKLVPVKDFPSTSAYRTRRDRGSLDASLVPLDGGGQERVRRRPISRPDRSLQENFVPVHDVVSRHKRFLRKDRDSLQANMVPGIKEPTRRLKRASSLCRPSSVARGTF
>PlaAdlG01001539_rbh_TGME49_235380
MSCLNVQPVQLPITNKFRNLPAGKPSQSHESTFCRFFSDTTEKEYKSSRRNINHRNKSSIFDCVEENDIIDNKKINHYNNAKKRFVSNNSLEFKKTFQKNINYVSNEKYGKKNIPDVRNLFIFSKQELSGDTKERKSSKKISNYSLEKNPNKWGVDVLKYNLPSPKKIYRHVDNLTTCLVPKISEDSFIPKKNKKYYVTHLEKSLCPKENILLLNSKKKLIQLHQSKLEMNCVPKDYEHEINKYKPVFLQRNLNNNLIPIVECKRRTFHVNDTCKNKQCSINFSCERKPSPYRSGKRIGYVLTRNDNPTFFF
>PlaBerANKA001109_rbh_TGME49_235380
MSCSNVAPSSMSINDSLKKPAGKPTNYDGFNFLQFYGDTTEKTFKSSIRNIDHKNKNSIFDLPITDQTDLAKVNSPKMQRTARRIKEHSSYNINKIFQGDDPNAPNKKYGKKIHPDIRNLYIFTNQSNYENEKKSSKKISAYSLNSNPCKWGVDVFRYDLPPPKKLYRHVNNLSTCLVPHKSDDSYIQKHNKTHYITQLEKSLCPKENVFIPNSSKKLIPIQGSKLEMNCVPRDQEINRMKQNRSFQRGNLNADLTPLVGSTKKFCHINNENRNKICSVSFNCDRTISPYRSGKRIGYSNSRSENSIFLF
>PlaBilG01001551_rbh_TGME49_235380
MSCLNVQPVQHPITKKFRNMPAGKPSHRHESTFCRFFSDTPEKECKGSRRNINHRNKSSIFDCVEENNIIDNTKINQYNNVKKRFVSNNSLEFKKTFQKNINYVPNEKYGKKNIPDVRNLYIFSRQELNDIKERKSSKKISNYSLEKNPNKWGVDVLKYNLPSPKKIYRHVDNLTTCLVPKISEDSFIPKKNKKYYVTHLEKSLCPKENILLLNSKKKLIHLHQSKLEMNCVPKDYEQEINKNKPALLQRNLNNNLIPIVECKRKTFHVNDTCKNKQCSINFNSERTPSPFRSGKRIGYIYTRNDNPTFFF
>PlaBlaG01001478_rbh_TGME49_235380
MSCLNVQPVQLPITNKYRNLPAGKPSHRHESTFCRFLSDTPEKECKGSRRNINHRNKSSIFDCVEENDIIDIKKINHYNNVKKRFVSNNSLEFKKTFQKNIDYVPNEKYGKKNIPDVRNLYIFSRQELNSDTKERKSSKKISNYSLEKNPNKWGVDVLKYNLPSPKKIYRHVDNLTTCLVPKISEDSFIPKKNKKYYVTHLEKSLCPKENILLLNSKKKLIHLHQSKLEMNCVPKDYEQDINKNKPVFLQRNLNNNLIPIVECKRRTFHVNDTCKNKQCSINFSCERKPSPFRSGKRIGYVFTRNDNPTFFF
>PlaChaChabaudi001665_rbh_TGME49_235380
MSCLNVARPPIPINDRLNKPAGKPTDYDGFNFLQFYGETKEKPFKSSIRNIDHKNKNSIFDLPIADQTDHAKANTPKMQRTSRRINQHPSYHINKIFQGDDSNTPNKKYGKKIHPDIRNLYIFTNQSNYESEKKSSKKISEYSLNRNPCKWGVDVFRYDLPPPKKLYRHVNNLSTCLVPYKSEDSYIQKPNKTHYVTQLEKSLCPKENVVIPNSSKKLIPIQGSKLEMNCIPRDQEIKRVKQNLSSNRGNLNADLTPLMESPKKSCHINNENRNKICSVSFNYGRTISPYRSGKRIGYPNSRSENSIFLF
>PlaCoaHackeri000401_rbh_TGME49_235380
MSASNDHVAQRNGRTRLKRAPAGKPTHPNDPMHCPLYYETTERLYKSSVRNLSHRNKTSMFDAAGGESKDSNSGSADKWTNKKMIAPPPGEIKKILQQEPFHMMSKRSGRRIHPEVASGNIFSKQSGDVDQKKSSKKTSSYSLNNNPYRWGVDVLRYPLPTPKRNYRHVDNLSTCLVPNKSADTFVPKKSPTHYVTQLEKSLCPKESASIQGSSRKMIRSHESKLEINCIPKNLGRSETKPACTLRRDNLNADLTPIAHIERRPFHINTTCRNKQSSLSFNSAREPSPFRSGKRIGYITTKREHSVFLC
>PlaCynM000626_rbh_TGME49_235380
MSASSDDQLAQRNGRTRLKRAPAGKPTHRNDPMHSPLYYETTERLFKSSVRNVSHRNKTSAFDSVGDESRDSNRRSTDKWTNKKIIAPPPGEIKEILQQEPFHTMSKRHGRRIHQEVAHGNIFSRQSDDVDQKKSSKKTSSYSLNNNPYRWGVDVLRYPLPPPKRNYRHAGNLSTCLVPNKSVDTFVPKKSPGNYVTQLEKSLCPKESASIKGCSRKLIRSHESKLEINCIPKDLERSETKPACTLRRDNLNADLTPIEHVGRRPFHVNTTCRNKQCSVAFNSAREPSPFRSGKRIGYISAKREHSVFLC
>PlaFal3D7000666_rbh_PlaFalIT_PlaFalIT001673_rbh_TGME49_235380
MSCLNVQPVQLPITNKFRNLPAGKPSHRHESTFCRFFSDTTEKECKGSRRNINHRNKSSIFDNVEENDIIDNTKINQYNNVKKRFVSNNSLEFKKTFQKNINYVPNEKYGKKNIPDVRNLYIFSRQELNSDTKERKSSKKISNYSLEKNPNKWGVDVLKYNLPSPKKIYRHVDNLTTCLVPKISEDSFIPKKNKKYYVTHLEKSLCPKENILLLNSKKKLIHLHQSKLEMNCVPKDYEQEINKNKPVFLERNLNNNLIPIVECKRRTFHVNDTCKNKQCSINFSCERKPSPFRSGKRIGYIFTRNDNPTFFF
>PlaFraNilgiri003181_rbh_TGME49_235380
MSASSDQVAQRDGRTRLKRAPAGKPTHPNDPMHCPLYHETTERLFKSSVRNLNHRNKRSMFDAVRDESKDLNRNGSTDKWENKKIIAPPPGEIKQILQQEPFHMSSKRSGRRIHPEVASGNIFYNESSKKTSSYSLHNNPCRWGVDVLRYPLPTPKRNVRHVGNLSTCLVPNKSSDAFVRKKSPSHYVTQLEKSLCPKESASIQGSSRKIIHSHESKLEINCIPKDFERRETKQTFTSRQDNLNADLTPMEHVGRRPFHINTTCRNKQSSVAFNSIK
>PlaGabG01001503_rbh_TGME49_235380
MSCLNVQPVQLPITNKFRNLPAGKPSQSHESTFCRFFSDTTEKEYKSSRRNINHRNKSSIFDCVEENDIIDNKKINHYNNSKKRFVSNNSLEFKKTFQKNINYVSNEKYGKKNIPDVRNLFIFSKQELSTDTKERKSSKKISNYSLEKNPNKWGVDVLKYNLPSPKKIYRHVDNLTTCLVPKISEDSFIPKKNKKYYVTHLEKSLCPKENILLLNSKKKLIQLHQSKLEMNCVPKDHEQEINKYKPVFLQRNLNNNLIPIVECKRRTFHVNDTCKNKQCSINFSCERKPSPYRSGKRIGYVLTQNDNPTFFF
>PlaGal8A001491_rbh_TGME49_235380
MSCSNVQPLQKPLDNPFIDKPAGKPTYSNKSNFYKLYYEPCPMEFKTSRRNINHKNKTSMFDVAHVNRNEKVSDIIDHENSDIQNTLKKKRIIIPSSLDIKNILQNDMKNIPNEKYGKKISHEARNFHIFSEEYNNVNEKRSSKKISTYSLEKNPCKWGVDVFRYTLPSPKKIYRHIDNLSSCLIPNKSEDSIIPKKKKIHYVTNLEKSLCPKEDNIIPNSNKKLIYLHESKLDVNYVPKDYEEKKNLNRPKFYNGNLNADLTPLADNNRKPFHINTTCRNKKCSISFGCDREPSPYRPGKRIGYVNTKNENSVFLF
>PlaGonATCC30045000511_rbh_TGME49_235380
MISSSGKRNQRNDPIRFNDVAAGKPTYSRETNHCKLFYETTEVKLKSSIRNINHRNKTSVFDETEDERRDQNKNNGHYTAHKFTKKKISENTSGEIKKILQHEPFQVLSKKSGRRIYSDFKSGGIFSNESRDTGQKRSSKKTSSYSLNNNPYKWGIDVLRYTLPPPKRNYRHINNLSTCLVPNISADSFIPQKNKSHYMSQLEKSLCPKENAPIPNSSRKMIHYNETKLDINCVPKETEERKIKFKSSYHRDNLNNDLIPIEHSDRKPFHINTICKNKHCSIAFNYVREPSPIRSGKRIGYVTTKREDSIFFF
>PlaInuSanAntonio1001521_rbh_TGME49_235380
MSTPSDQFAQRNGRTRLKRAPAGKPTHPNDSMHCPLYYETTQRSFKSSIRNVSHRNKTSTLDAVADSNSGSTDRWTNKKIIAPPDGEIKRILQQEPFHMMSRRCGRRIHPEVASGNIFSNHSSKKTSSYSLSNNPYRWGVDVLRYPLPPPNRNYRHVDNLSTCLVPNKSADTFVPKKSPTHYVTQLEKSLCPKESASIQGSSRKMIRSHESNLEINCIPKDLERSQTKSACTSRRTNLNADLTPIEHVGRRPFHVNTTCRNKHCSVAFNMELFP
>PlaKnoMalayanPk1004881_rbh_TGME49_235380
MSASSDHVAQRNGRTRLKRAPAGKPTHPNDPVHYPLYYETTERSYKSSVRNVSHRNKTSMFDAVGDERKDSSSGSTDKWTNKKIIAPPPGEIKKILQQEPFHVMNKRSGRRFHPEVASGNIFSKPSGDVDQRKSSKKTSNYSLNNNPYRWGVDVLRYPLPTPKRNYRHVGNLSTCLVPNKSADTFVHKKSPTHYITHLEKSLCPKESTSIQGSSRKMIRSHESKLEINCIPKDLQRSERKPTCTLRRDNLNADLTPIEHVARRPFHINTTCRNKQSSVAFNSAREPSPFRSGKRIGYISTKREHSVFLC
>PlaMalUG01000588_rbh_TGME49_235380
MHVDICEYVCIHGLNIPAIPAGKPTHSNKSTFCKLHFEETGEVEFKSCIRNINHRNKTSVFDGTQNEWSDKGEEKKSNSHRIMKKRIFDKSSSLEIKGIFHDNLSNTSTIKHGKRINTDVRSFYIFSKDTNDKIERKSSKKISSYSLEKNPCKWGVDVLRYSLPPPKKMYRHVDNLSTCLIPNISEDSIIPKKNKNNYATQLEKSLCPKENIFIPNSSRKLIRVHESKLEMNCVPKDCEGSRIRTTPIPHPGNLNAHLTPLVECGRKSLYINPTCRNKICSVSFNYEQEPSPYRSGKRIGYLGATSENSIFLF
>PlaOvaCurtisiGH01000456_rbh_TGME49_235380
MNYESFHTSGSIPRSKIKDLPAGKPTHSETSTFCKMNHQTTERVFKSCIRHIDHRNKTSIFDVTQEETRVDTTGGVHRSPHRTMRKRVIGSSPLETKIIFHSGHHNEINRKYGKRINPDVSSLNLFSKDRNDRSEKKSSKKMSSYTMQNNPCKWGVDVLRYSLPPPRRLYRHVDNLSICLVPNRSEDSVIPKKKEIHYVTQLEKSLCPKESVFVPNLGKKFICLQEPQLEMNCVPRDCEKSRVKTKPSSRRGNLNTDLIPIEETNRKPYHISTDCRNKQCSVEFNCDKEPLPYRPGKRTGYLCGKSEHSIFLF
>PlaPraG01001740_rbh_TGME49_235380
MSCLNVQPVQLPITNKFRNLPAGKPSHRHESTFCRFFSDTTEKECKGSRRNINHRNKSSIFDNVEENDIIDNTKINQYNNVKKRFVSNNSLEFKKTFQKNINYVPNEKYGKKNIPDVRNLYIFSRQELNSDTKEKKSSKKISNYSLEKNPNKWGVDVLKYNLPSPKKIYRHVDNLTTCLVPKISEDSFIPKKNKKYYVTHLEKSLCPKENILLLNSKKKLIHLHQSKLEMNCVPKDYEQEINKNKPVFLERNLNNNLIPIVECKRRTFHVNDTCKNKQCSINFSCERKPSPFRSGKRIGYIFTRNDNPTFFF
>PlaReiCDC001589_rbh_TGME49_235380
MSCLNVQPVQLPITNKYRNLPAGKPSHRHESTFCRFFSDTTEKECKGSRRNINHRNKSSIFDSVEENDIIDNTKINQYNNVKKRFVSNNSLEFKKTFQKNINYVPNEKYGKKNIPHVRNLYIFSRQELNETKERKSSKKISNYSLEKNPNKWGVDVLKYNLPSPKKIYRHVDNLTTCLVPKISEDSFIPKKNKKYYVTHLEKSLCPKENILLLNSKKKLIHLHQSKLEMNCVPKDYEQEINKNKPVFLERNLNNNLIPIVECKRRTFHVNDTCKNKQCSINFSCERKPSPFRSGKRIGYIFTRNDNPTFFF
>PlaRelSGS1like000165_rbh_TGME49_235380
MSCSNVQPLQKSLNNPFKDKPAGKPTYSDNSHFCKLYYEPSKMEFKTSKRNINHRNKTSIFDIAHINRNERSIDYKNLHIQNTLKKRIVTPSSLNIKNILQNDTNYIPNEKSGKRISQDTLNFFIFSDEYNDATNEKKSSKKISTYSLEKNPCKWGVDVFKYNLPSPKKIYRHVDNLSSCLVPNKSEDSIIPKKKRSHYKSLCPKEDNFVPNSSKKLIHLHESKLDVNYVPKDFEEKKKLSKMKYYQGNLNTDLTPLAENNRKSFHINTTCRNKKCSISFNHDREPSPYRSGKRIGYMNTKNENAVFLF
>PlaSpeGorillaG2001519_rbh_TGME49_235380
MSCLNVQPVQLPITNKFRNLPAGKPSQSHESTFCRFFSDTTEKEYKSSRRNINHRNKSSIFDCVEENDIIDNKKINHYNNAKKRFVSNNSLEFKKTFQKNINYVSNEKYGKKNIPDVRNLFIFSKQELSGDTKERKSSKKISNYSLEKNPNKWGVDVLKYNLPSPKKIYRHVDNLTTCLVPKISEDSFIPKKNKKYYVTHLEKSLCPKENILLLNSKKKLIQLHQSKLEMNCVPKDYEHEINKYKPVFLQRNLNNNLIPIVECKRRTFHVNDTCKNKQCSINFSCERKPSPYRSGKRIGYVLTRNDNPTFFF
>PlaVinVinckei001184_rbh_TGME49_235380
MSCLNVARPPISINDRLNKPAGKPTDYDGFNFLQFYGETKEKTFRSSIRNIDHKNKNSIFDLPIAEQTDLAKANPPNMQRTSRRINPHSSYHINKIFQGDDTNTPNKKYGKKIHPDIRNLHIFTNEINYESEKKSSKKISQYSLNSNPCKWGVDVFRYDLPPPKKLYRHVNNLSTCLVPYKSEDSYIQKHNKTHYITQLEKSLCPKENVFIPNSSKKLIPIQGSKLEMNCVPRDHEIKRMKQNLSSNRGNLNADLTPLVASTEKFCHINNNNRNKICSVSFNYGRTISPYRSGKRIGYPNSRSENSIFLF
>PlaVivP01000608_rbh_TGME49_235380
MSAPSDQLAQRNGRTGPKRAPAGKPTHPNDPMQCLLSYETTERSFKSSVRNVSHRNKTSIFDAVGDERRDSNSSSTDKWRNKKMIAPPPGEIKQILQQEPFHLTSKRCGRRIHPEVASGSIFSKQSGEVDQKKSSKKTSSYSLSSNPCRWGVDVLRYPLPPPRRNYRHVGNLSTCLVPNKSADTFIPKKSPSHYVTQLEKSLCPKESASTQGCSRKQIRSHPSKLEINCIPKDLEQSETKPACTPRRDNLNADLTPIDHVGRRPFHINTTCRNKQCSVAFDSAREPSPFRPGKRIGYLPAKREHSVFLC
>PlaYoeYoelii17X001532_rbh_TGME49_235380
MSCSNVARPPMSINDSLGKPAGKPTNYDGFNFLQFYGETTKNTFKSSIRNIDHKNKNSIFDLPIPDQTDLAKANSPKMQRTARRINEHSSYNINKIFQGDDPNTPNKKYGKKIHPDIRNLYIFTNQSNYESEKKSSKKISAYSLNSNPCKWGVDVFRYDLPPPKKLYRHVNNLSTCLVPHKSEDSYIQKHNKTHYITQLEKSLCPKENVFIPNSSKKLIPIQESKLEMNCVPRDQEVNRTKQSRSSHRGNLNADLTPLVASTKKFCHINNENRNKICSVSFNYDRTISPYRSGKRIGYSNSRSENSIFLF
>SarNeuSN3004653_rbh_TGME49_235380
MGMDPGLCDRPLRSCLVGDRRKLRQNRELSFLGDLRNLGGGKGTELLSMESACTREGRQRESPLMRQSIDQKENLLSSDGKVFSNESETSAAYLENVRCKDRHRSTNRNAAESKLLDAEETFCSNCHAYGSGARSSPTGMHTGADIKPPPDTRVVQQCFEHPRQTNAQHAHTSMLQTTSRRESTVLSAVKPALPSYPLVTKKDGLQLEPKSDRQYISQYEKLEHDERRYAREEEKELQGKNVLELGHKGIPKSTCREEGLRRWIPEASEVRISALNGLRTADLMKTPFDCDDFHLTRLPPEVGQRCHPAGKETDWLDHQPRRLVPSTLAASRIQMAEWLRGDSAGPVEEMRCRRSSRRTVSSANSSTRIKDLLQLYGGPESRTTDQSSDRKDSSPRRWRSVSKKHFPESWQHDRVNLILRPDGHHTSVLWEPRETRKGRSHVSHDSREVYKLLTNAQVDADDHQSRSPAKMTSEIVRKTNPYRWGVNLFNYQLPPCRTRRSNALRDHLGPALLPAYSTDEVTVSSSTRRVNSAYRGSLHRLGPSVEAASEIRRTGRSNPDRYKDHMSSDLVPLQAKPVTGKRLPPSHRGSLQRDLTPVDDGRTKPGKRPLRHNSASHLQLGTLCPGRVGSTRELYC
>ToxGonME49005506_self_TGME49_235380
MPRPGVFELNYGEESRHSPVPKDPSTVTYGDASVGVVHHPLPAAGMYRQPCAFPHGSGFSKQSNETAFPDYPSTEHVAQRYVPPMDDKRQWAGHTSYYAPATMEQRGYQDARYFGAELMPKSQGGENPQNHPIMPSEAAEYGPRKPDCGRLIAAPHEGQVNNLSQVDGRICGTLPVIDNQSFQVEPCFRAPTIATGIPRLQTMKGRDAFAQDATRQRALQGHRTADLLKTPFDYDLFHRTRLPPSAGASIQAAGKEIDWSEKKLFRKAVVSTVFASDQVAERLRQDLPSPNTRDGQRTNADHGNRRNWSENIESLLRQATPVESSAENDPIFTAKVEERSFDSSLLYHGCRHLKKRSAFGHTPDAVAQLLRSSAEAGKGERPLVPSRPSRPSQHDSTQLKRVLSYHPDPEADSKGCFEQRARLRRSQLVTAKNSCRWGVNVFGYDLSPPRRNRLYALRDHLDSKLVPNQSTDDATHIKPRHTNVLSTSLHMSKLVPVTDLSPRPSFRYHADTGSLDATLLPVDAVPQERIGRRLISPPESSLQSNFVPSHEEVGRHKRFLVNSRDSLQGNMIPIVKECTRRRK
>EleDub003242_none_TGME49_235380
MAVGFSPGPLLCNLCRSRGVRLAAARSNPNRYGVDVLNYPMLPSRRRMHTPVDRINMDMTAAEDPVPSHRRLVAGGHQPWLHSDLQQSLVPTAEAEEEVIGAHHRRTVEDALHHGNRINEEHLDGCCVPKAQPPIAHHRHFPEREITHMTVRGVKEEEKAKEETE*
>NepSpe012089_rbh_TGME49_235380
SAMQNVCSEFEKLSEALKPIGTCCHSQNLKTKRIFGNKNASTCFSCFDEDAAKGIFKKELITGTKTKWLKPDSNNSVAIHEILSNSLIETAQEISLTKAVRMNKGEGLGKRVLQNSTNPYRYGVDVLNYPMLPTRRRAGTQSMQGSLDCVLVPSKSSDMYNA
>NepSpe067350_rbh_TGME49_235380
IMNQMIPPTQSNQVRFGIKLNNKSNPHRYGIDVLNYPMDPRRRNKLGHKTKENLDCVLVPFESADTLKRIGKSRKAIESCLGYNFQPLERVSKDIIQCKKSKFGGKCTKSNLEMDFCPTTEDPIRMKRMFQEPPSHLSNNCTPSEITPNQGKKIIQPRLCGLLATST
>NepSpe087432_rbh_TGME49_235380
HISVLQQPFLNSSGERMREIFNWDTLKQEKDYMKVVLRRPIRNDPAGMPNFPVSKKGFSKARTSLGLKYSYPSSEIKKALTCETEYVSTYDKDKVNNNGNLRNSSVALTSILNYSCDKSEANKAGLKLYPGKKNESILLYKSIIQDDEVLGYTKRMKNRRPQNTTALRDILAHKSPSDEKVTKYYLSNPSNPNRYGVDVLNYSAVSTCHKKHSSPAGNLDALLVPFKSSDIYHPSPMNKTTLIQPDCLDNYLQPIDTFSKDLIPIKKAKNSNYSHLTHMKNDFSQLPDNKIPAKRIVAKESKSQLQINCVPIGDLRSKGKKILGFKRLSLLNLSNCQPLESNGIFENP
>TheParMuguga003101_rbh_TGME49_235380
MPEGVNVSRGKKICEQRSPLIKGILEWNVSEVDEMTRWIPKKKQPILTEKVRQRLYGTPGMNIFNYERDKPRPRKLYEPQFDVGMIPKEEPKRLTRCINILNSALKESLDESLLPKEGSEIRTAGKPILNKAHISQLKTNLIPTYNRVSRRKTFD
>CytFelWinnie003156_rbh_TGME49_235380
MITKSEEFQDIGITDPNVRSIIKEHEDSYGLELDDEPCNTIDVNIIGAKPTSAGKGIKIIKQGEPLVKSILEDSPINMKIGSFLDNSLPRKRIPNIPSEIYDKLYGVPGNNIFTYDIERPKQHKIVPIHIEDGMIPTEDSTNIYHHIKRINTLLRGSLDQSLLPRETITNTGGKRVLNKAYISHLSDGFVSNDGVDIYGEYVNPEIRGKMGANLIPLTNGRVPRRRQFNFDDTEKLCVKNVIENAKYNDDESI
>ThaAnnAnkara000924_rbh_TGME49_235380
MNTSVDKKIFEQSSPLIKSILEWKGCEIDEISQFIPKKKQPILTERVRQRLYGIPGKNIFNYERDKPRPRRIYEPQFDVGMIPKEEPKIFTRCINRMNSALRESLNESLLPKEGSEIKTVGKTILNKAHISHLKVCPN
