# Supplementary material for: Molecular characterization of the conoid complex in Toxoplasma reveals its conservation in all apicomplexans, including Plasmodium species
Source: PLoS Biol. 2021 Mar 11;19(3):e3001081. doi: 10.1371/journal.pbio.3001081 (PMC7951837; doi:10.1371/journal.pbio.3001081)
Supplement: S1 Data — Files are named according to the T. gondii apical protein query. The sequence headers comprise the protein identifiers in our in-house proteome database for the SAR clade (Methods), starting with an abbreviation for the species strain (see S3 Table). The headers furthermore contain either the descriptor “self,” indicating that this sequence is the original T. gondii query, or “rbh,” indicating that it has the original T. gondii query as its best T. gondii hit in a BLASTp search, or “none,” indicating that it has no BLASTp hit in T. gondii (see Methods). For sequences of P. falciparum 3D7, the header also indicates by which P. falciparum IT sequence it was gathered and if it was gathered via reciprocal best BLAST hits (“rbh”) or via unidirectional best BLAST (“bh”). The latter is only the case for the putative orthologue of T. gondii’s TGME49_219070 (see also S4 Table). (GZ) [file pbio.3001081.s005.gz › TGME49_conoid_proteins_putative_orthologs/TGME49_291020.fa]

>CarCio006873_rbh_TGME49_291020
LAYDAQGNLQGCSFFLDVSYEEKIEKVAHQCRSQVSASPMPSVFYFLLYGIHKEANHPLFEESCLHPVDATELLKLIPESSIPLEPVHHKACLGFLGDLQA
>Cys_WienI007399_rbh_TGME49_291020
MKRLSLKLYCRLRLWLLGKISEKLNYRQTKKPPTTSIVMMLASGLDLRRLDSSWSLLQLIRNYANECFMNLFVTWAFSLDEALYKREGVLCPRGSSQKQKRLLPKTIINMMSGEEGLMQKLSTLNDLFEGEFIDIPKHAKEEAAYRLIKHILSQNPSRTILDTLPGYGEARKKEQEKESLYGTGEEGDDGERGEEKDVRENMFVVHRGKRGAGGGDEQEEEAIRPPRRIPVYRKKDPVLCQFIIRHTAGQVRYDARSFVSSNAQPYVLPPELKRALSKTKIPLLRCLLGKDEEGKEDSIPDTLLRTDLSMKLQQFTSTSLALGQEPPESHFVVCVNSERGEFASVAFARKEENLGDAVVSRATSFTRSHTFIPGKKFRVDGALLFDEEIASYGFKKKKTKKVKDILAAMNEEEREGEEGGLRGGEAKSSLGLIDKTEK
>Cys_WienI009724_rbh_TGME49_291020
MALIKRHALHIDPGDVEEEEEEDRGEEEEERRSIKSYIHRPRRSSSSSSRFSSFLVCHLPSLSSSSSSLRVCGSSSSSLSPSPSHVSPSCLLDNSSSREASLSSSSSSLPVVYPSPPSPLKRRGCSSASPSSSSSSSPSSSSSWTSPSPCYRYSSSWSRLSNVEKSLVPRRILSPNSCHKHGKKQVRNRERRDRERKKKKERSISWRKTKKRKLFLTSHFSHLPSNPPCSPPGSPPCFFSSLPSSFLSLSLSPTQPHPSSCLSSWSSSLCSSVSSLSSSSSPSPFFSPFSRDDSCLSSSFLEYRFISLHTLHSMPIDSPHEDFRQGLSSSSSLVKKKKSSLPKTYGGVSFQIRSKPPEEAYDSRRNLSASARGEENVSLHPSSPSAGGGEENDLSRCPVLENKRRGSALLSTVYGASPLSRLSSPGGDDDFYAATDGEEGDLHSPEGGKGRRRREGVSLDPSQYYIMLAEKQEREERELEKRRRALERERKKRTFLIGERGEGGLMQGERRRSGITTVGAIDDRRRRSEEALGDDRATEIGGGGGADESDLDRQKALFACRVEKRSDHQKRLDTYQDYYDYSYGGGFDIERDESSLVKDLGRGRSTLLDVKPYRRGGGRTRGSRGPRDPLKPVEEEEDEEDREKEEELHVFPRRRIADEKDEERIRSGLAQRKGKVVRLMIPGRGETAGGDGSGGLHAVVTSPGLASPRPSSSRSSVRPSPLVSERRGSEQLSPVPLSFSSSSSHEDTEEEEEEDFDAYLTDPRRLLSARGGDQAAGSMNTSGRADALIRPGMSALLEVSLRDRREIFLAALSNPDNFSRLRHPTALERKLRAHLQRGEFEERQDDGVSSLLPQGGRKPQSPFLHKPGGEGEEGRGENNKKKAAYVKKKKNAWLDDLDQILAGGLEGQVEHETGKVVDTNCLGRVVLRMIDDDKEEELLLKRGRGGRKREEERRGRTITSFSSLSQGDTGRYLDSDRDGDEGEEDEEENPDLRAAIRESLIPIGVLSSGSAFDVEDKVGDLLFLSVCTPASIVHVLRKRFQRRRHFTSCGNLLICLLPPPRYPREYLLERDFNDDVQWNYYTAKGGDLCPHPFLVARKALENVWTKKKNQFILTFGEFQAFQDEIHAKMVQYLYAFAPRPALKGKRQHRATEKGKEKEEEGHPTNEEEEDDEDEEPIPGIDRVPRRKVVFDTVRRIRRMLSITTADHGEIHGHEFDIIRADFDEENALLGFSFVPNTVFEPT
>EimTenHoughton000425_rbh_TGME49_291020
MFDASSALGRSAPLAQDRPSQPTLGDREPGKSVKPKLLLVNKSKAGTSKGRVGAQHEPPSWPASVAENDSRSGGRKAATRLPGRFDNDDTSSPLNADSPANIFVLKGMQPPSKHAEPPMPSATPPARQPVPPASGVGDLGRTDRLLLQRRSSDLFRAGQRHKTQHPERDSDEGSVHKLDVYGIDGEQAGIGAISAADGFLRSGSKVFIRDGESSHRKSLDFQGLKMMQVIDPSLLGRVLLQQVQPFQLTGRKGITQETVLVQDERPSLSLVNRHSVLSADAHLDNKANDVDEAIDSLMYLPSCNDAAILDCLQHRFHRGLYFTSCDNMLIFVNPWESHESAVGEVFNRRKAVQYWTAHIAELPSHPYLVARRAFTNAMKQHRNQLVLTFGTFGAGQDRVHHELVKLFIRFALTMEDTWTDEEARAAEIERDAAVSLLESLHITHRGELFGGRLVDLFQVELDAEGGVVGFSFLPNSSYEPSQDIVSWQMRQSLKSVPLPNLFYHVMYGIHYNVGDPVLEVAGLHPADVTALMHYFPLPFNTYEDAQYEKCQQFLSDLSTIGLSDRQKEEFLQILSAILVADVASYKIHNELPEEGQQAAEQESDVPASSAPRVRRIMKQKERTVEHAFVVGSKSAMTLAGLDIINLLANLLGIDETVLRDIFNGPDFWQVRFLALKLFVRLRWWLLGIIGQSLRLSKSTEVHNRITLLKAAGLDFRHTGPDWAFNQLLHNYTEECFLHLFASWAFTLDQATYLLEDVEPPPANFHMNDEILDVFTGPDGIWHILKHEHTTRGGEAADDLSDGVPLAAVSFVDKILKSKSCTNKIRQVPGYKPPKPETLKPKMAVRVVKATAKAATVRASSLRRKASDFDDSLCRFTVVHTSGTLVYDASKFCTSDANAYTVAPRLRTLLLQSKLELLRTLVQHETAHDVIPTDCLRISVTNRLIHYVKDSLSEGEASLIAHAALPRLVGFLHTNAHHRRHRVLVGALRGASRR
>EleDub014214_rbh_TGME49_291020
MIDNGKLPKTERSFDKIVGLEGQRGPGVTASYGVVQWQIYAWGWNDCGQIGNPRVDQRKCVGDETLEPLKFLMQEWDHSIDRTTGPTCVMLN*
>GreNip004319_rbh_TGME49_291020
GKVVVLESPRSEAKPKHKPPKPGKVAVLESPRSEAKPKHKSSKPGKAALDWPRDAEVTPKHKPPKPGKVAVLESARSEANPKHKPPKPGKVTVLESPRSAKPKHKPPKPGKVAVLESPRDVKTKHKPPKPSKSRTSSVVLTSPGSHNALPPSSSLVSRPSALDGRSSALEGRPSMALLAPPAGAKPAAGLLEDHFASGYQEPVDLSFLPDSEQWLDLPHYALQCLLDLDVKVKQLHSLSRSFDTWTLSSFRYLGSNEALTEDFYTSGAMALLERGMTRYPVRVPYTSFCRLFSALVPEALRGVLQLCGPPPKLGRTNGGCEESPDSLVDAADPALVDVCKKATQKVLSDVYGLSQFEYQFGSTLLFLQHRTWLLLLAHSTHLVNAANGQDLAKVRRAVQTVVDRAKFLRLKHLVCRLQARWRLRLHERRMGSNRSLFFPLFLGILKTAYLLVPYVGISNVIENRRVPFKHGSKPSLGQFQAGAATTIQTWWRGVLAQRELRRLKEARVYASAAQFLQGLARTLLATGAMYGNAMGGRFISVWEEDLNRSIVKIQRSWRMFGDPRVREFVRMRNGLRALVLPVQRVASRLVFALAASAKWHARHLAEAGVEDALRRSLKDNLLLRAENFRAAVKIQACWRGCFVRRQFRALREACQVAQTFMKTQLARRRLVGARRAATKLQRWWRALLQLRARGLSRAAREAPAAPADALVVVWINALLHAINLPVHAATGRRRSLRTSAAELEAQVQASLRATELCHKGFTALFDEH
>HamHamHH34007604_rbh_TGME49_291020
MHASRKGRRRRPLSALDSVDFSSVSLSCASSDHRYPSVPLPPDVAAFSGFPKSDSRSSSASKHTSAPVDARTRLFRSNAARQSLPLFSSVACLGRPNSLEASGKDAPEPGPSTDGASAFRPLTPNAALAGQTGAPQSVTSAQPSAVLWGKMTPGGKGVAAKRIQIVTSAPKGEPYVAASTPNREHGRAKGDSALMDVIYGGGRRGGFSLTPEDASAFYIQLADLQRRQKLEASRARAKKIWLGPTAAKEEESPGRLSIQAKRSSKAAPEGDLQTVGKAAVHDKRHARFGPQEEASDSPTSQSGSADDLSALSGEAESDTAVSDDESPNPVSDMRSSFLDQVDESLLRRSTSFLRCGGRVMLRSHAEGSSFSSGANGGGTLRGRGAKGKGVKLWDLGTVFGVEGRRKLKASMAVTRAMLAAAKPEGRHRSAQVIDSNFLGRVLIQSTDTDPRLHDTAEDSGDRFHDRFAYKPDHRAHANLSLDARQEVVPVGCLLSGSPQDLEGKLGDLLYLSASTPAAVVDTLRGRFYHDEYFTKCGNMLISVFPPKNREHIFDMEFSDEIRWQYYAGEIQDLRPHPFLLARRALENVWLKKRNQFILTFGELDAAQDNIQKELFRYIYTFAPRDGAKGKDGKRPDSAYSLMDDQNQRKEVLDAVDRLRHAFSITTQDGVISERCLDLVRAEFNSDNYLIGISFVPNTALEANVELISCAARHTYYPLPVANICYAVLYGIHHQPDHPILSQTKLKPVDASFILKQLPPQPVLPYEEVQFAAYLQFVQDLKKIGLSETEITDFTRLISAALVADSIEQERNEEAIGRGQRTRNEETTGGRDCHLPPVKTNPLFAGRDGVEVLESILGLVPESLSGFYQTEQIWQVRTLSLKLFSRLRWWLLGRINDALRCGDIQFGRRTSIVLMASTGLDLRRLHPSWSLLQLMRNYLDECFLNLFVSWGFTIEEALYAREGVESPDVKYRSPREVLEIIGGEQGIFYQLGRLHQVFEGEFVTASSLAAGNAAQQVVEDVLTLSPSPDVFFTLPGYEAAREKAKQAEEHLAPGRRGVMDEEHQGPVFLRRRGSGEAAGRNLNRHNVTVYQKKDSILGQFVVRHSTGQARYDARDFVSVNAAAYTLSPDLSSVLSRTKLALLRRIVGADAEADELPPTLLRTDVVAQFQQLMNSVLLSDSPDPPESHFIASVNSTRIELPSVALANNNATVTDDMWGRVSSFTRSRTFDPAKKLRDAFALQILGNRGENAGASDTSENDSPRSAKSVSPLQGPRTRGDREEHVQVLSTSSTVATSTADRDEVGDEDPKHKGRRGPPLYWKQKAVQVPGFMEIYTLEPTTSEFDLDPSIPSGKNTSIMAVLKEAEHRKPRRAREEEKSPLFDYAHVWGQLADLQVLNYCTFQHQGMTVRLTFVEFLRLYAVLLVPVVYPHNSINELLGSRKPKEAVVYLLQTIKFPTSDYQLGHSLVFFRKRTFLVLEMQRAAYLRRVMPAVATLRRAWPTFRARLFRTEMHWLAVRVQSQARRIMSCMRRKEMQKVINFLTGIVIFGMHVDKYRDSNLTQEQIRKMETKSRDKEIYCLRWAATTFLQAWWRGILARKRAGAMRQELLVTFASQIIQNAWRRYRAQEVLLSKVELDIIPSKAATRIQAQVRRWIYQRRYQRIRGLALALLSIRRKGSKLYGLRVQLNYTPIYKRTTVVRDMLSMKNSDAVVRIQSMLRMAYVRRQYITLRNAAMYCQAAAFTRIRRAEFLKARKAVVYIQRWWRIRKALLELPIQHALAPAPKLPKGSFSFLARRERTSAALLRGPLLASQGFFDSVTQRSGRYFLSLLDFQAVQDIRNIYPQTWAAPLLRLLEQIQAESTKFQEVKTAVEKGAALNLEQIEIGGQHSLVLLHQRVRVDKQDFGQKVASRSTGMYEEFAIFRPTVYAWGWNDRGQLGTLDTSMETDGLMCVGPLRFIDRQFRRYRDKKTGHLRHLLSHEIDYSYQVTWIGAGLDHCIAFVGDGLVFAWGDNRVGQCGLGHRITTIFEPQLIQSLKEQSFMAVNGSVGSRHTAIVAADGQCVIFGSGAFVALDTIPPDSNFYTPCRLPLPDDATARMVSCGFGFNIVMCNREPGVYGWGRNDLGQLGLGTEKKSVRDLPTFIPLPRQPSAPLVVEKIGTGPDFVVVCISPAKACVYTWGVHLLTDPSAAASAPAAAVPGRGVRAATNPFLKMQAAKTAAPKTAAQVPKPPFRRLTKLRAVCEPTLVTHPLWRGRKIVDVACGLREVMVLTDVGFVFGFQSSTVKWTEQEKPPEPEQTAATPTYSAFFKKKEVTPKEPEPAPKARVPSARFKPIKGRFSLEPGLFSFRFCRPSRGIVKELRSSYCSVSCSTFWAKSVKRTRREVEEVVAATESEVLKEQFSCTGDRLKFPPPIVAKAREEHKKIQEEQRMTLGQPMPQMKDFAPWPREMEWKQPMPDPRLVARMKAEYKKEEINGPSNLGSDSSK
>NepSpe065790_rbh_TGME49_291020
FICARRAYQSLMIKNINQVIMVMGEIGASHQNTAVSLVKFLTELAISRSEKPASSELNLLHKLNSALRISDSFMIYSEGFQKLNYGEINYTLHFDRLQRFSGLTIRHDILNMPENLQIPCHTRHPKIPLPNIFYFILYGIHADPDNVYYNQSFLKPVDATALLKYIPTRHLSQIQ*
>SarNeuSN3003594_rbh_TGME49_291020
TPAATGAAAAAGAGEAAAAAAAAAAAGRAARHTLKHSIAPPPWGGTRCSLERSSRDDGRQKNSGGGRRRKKTKKLKLPLAVPLVLRCHGCAATTNSAAPHTRTAAAAGAAAPTAAAAAAAKAAANTRRVARAKPTKITNIDSRRSRAADVRPSQHGAVEKPQHRRAPQQQQCQHQQQWEGHSSARVEGSRGKRREGPGTRRSSSAGAAVLRKHNTAAAGGATLAAVTAGTATAALATAATATATATAAAATAAAATATAATAAAATAAAATATAAIGTAATGTAATAATAIQEKGSLLNGAAQQGEARQNFPAAQPSAAVAATAAARQRRKAAACLPNVTMPLATARAAAASTAAADSTAAAANVAAIAARGPAPSALRTGAADAAAAGSSFSAAAAGRRREGGKGGAAERLFRASPVAAATPPSAPASPATAAATHDLSSPPLSATAAPVPEAPEASAAPALPAAFLQAAARVAQQELSSLYPLQAAAALGPLAASTATQPDADAATPPAAPAATQEAAAAETAGTAAETAAGAAAGRAAATPSSSPHTASLRLLPSFPSSFPSPSLPSEAAAVQRRRGPLVRGEVLEKVDDLLLLLDATEDDTAAAVLQVLQQRFSVGQYDTCCGGNLLLRVSPSGHRSSNYASSSSSTPERSSRHSSTNGRSSWGGREEGEGVEGERAAAGAARGEAQAPFLLEDFSLWNRWRYCERDVGLLPAHPYLLLRKAVQNAALKKKNQLLLVLGSSGASACTAAVQQALAEYLFTFSPRPYPAYPYQQQTLLQEADAKARRSALFDVVKRVSAAFAVEPVATAASSSPSSFFPAAGAAASPASASSVAAVGGNEAQGTTSCVRNFDFVRADFAADGTLLRFTAFPNLSYEPSSESEEGRRLPAANVFYMLLGTLKQRGITDQDEGTEEDEEAAAEEEEEDGQEEQQQTGKQQKKRRRRGSRRREAQQQRDAGEEEKEGHEGEEEEEARLLQNCGVQAYEADALLQLLPPSRVLLQGPQQQRAACMRFLRDLKRLGCSLQDVADALRILLASLFAEAIFLGLKQKRREEEQQRQAAEDNAAEAGGEQQQGQGEEQPHPSAVVPQQFSFDQDRPLLLGVDLIS
>ToxGonME49006134_self_TGME49_291020
MDASRKGRRRRPLSPLDSVDFSSVTSSACASSELRYPAVPRPSDFAAFSGFPKSDSRSSSASNHTSASVDARTRLLRSSDARQSLPVFSSVACLGRPNSGEASGKDTPEPGPSTNAASAFRPLTPNAALAAQTGTPQSITSAQRSAVLRGRMTPGGNGVAAKRIQIVTSAPKGEPQVAASTPNHEHGRAKGDSALMDVIYGGGRRGVFAPTPEDSSAFYIQLADLQQRQKLEASRARAKKIWLGPTAAKKEDSPGRLSIQAKRLSKAAPEGDLQTVGKAAVYDQRHSRFGPQQEASESPTSQSGSADDFSALSGQAESDTAVSDAESPNPMSDMHSSFLLDQVDESLLRRSTSFLRCGGHVILRSHVEGSTFSSGANASGTLRGRGAKGKGVKLWDLGTVFGVEGRRKLKASMAVTRAMLAAAKPEGRHRSAQVIDSNFLGRVLIQSTDSDPRLRDTAEDSGDRFHDRFAYKPDPRAHPNLSVDARQEVVPVGCLLSGSPQDLEGKLGDLLYLSASTPAAVVDTLRGRFYHDEYFTKCGNMLISVFPPKNRERIFDTEFSEENRWQYYAGEIQDLRPHPFLLARRALENVWLKRRNQFILTFGELDAAQDNIQKELFRYIYTFAPRDGAKDQDGKRPDSAYSLMDEQNQRKEVLDAVDRLRQAFSITTQDGGISERCLDLVRAEFNSDNYLIGMSFVPNTALEANVELISCAARHTYYPLPVANICYAVLYGVHHQPDHPILSQTQLKPVDASFILKQLPPQPVLPYEEVQFAAYLQFVQDLQKIGLNETEITEFTRLISAALVADSIEQERNEDEAIGGGQRTWNEEKTGGRGCHLPPVNTNPLFAGRDGVEVLESILGLVPESLRDFYQTEQIWQIRTLSLKLFSRLRWWLLGRINDALRCRDIQFGRRTSIVLMASTGLDLRRLHSSWSLLQLMRNYLDECFLNLFVSWGFTIEEALYAREGVESPDVKYRSPREVLEIIGGEQGIFYQLGRLHQVFEGEFVTASSLAAGNAAQQVVEDVLRLSPSPDVFFTLPGYEAAREKAEQAEEQLARGRGGVKDEHQGPVFMRRRDPGEAAGGNLNRRNVTVYQKKDSILGQFVVRHSTGQARYDARDFVSVNAAAYTLSPDLYSVLSRTKLALLRRIMGAGNEADELPHTLLRTDVVAQFQQLMNSLLLSDSPDPPECHFIASVNSTRIELPSVALANNNATVTDDMWGRVSSFTRSRTFDPAKKLRDAFALQILGNRGENAETSDTSENDSPRSATSVSPLQGPRKKRGNREEHVQVPSASSTVATSTSDRDEVGDEDPKHKGRKGPPLYWKQKAVQVPGFMEIYTLEPTTSEFDLNPSIPSGKNTSIMAVLKEAEQRKPRRAREEEKSPLFDYAHVWGQLADLQVLNYCTFQHQGMTVRLTFAEFLRLYAVLVVPIVYPHNSVDDLLGSRKPKEAVIYLLQTIKFPTSDYQLGRSLVFFRKRTFLVLEMQRAAYLRRVMPAVATLCRAWPTFRARLFRTEMHWLAVRVQSQARRIVSCMQRKEMQKVINFLTGVVIFGMHIDKYRDSNLTQEQIRKMETKSRDKEVYCLRWAATTFLQAWWRGILARKRAGAMRQELLVTFASQIIKNTWRRYRAQEVLLSKVELNIIPAKAATRIQAQVRRWICQRRYQRIRGLALALLSIRRKGSKLYGLRVQLNYTPIYKRTTVVRDMLSMKNSDAVVRIQSMLRMAYVRRQYITLRNAAMYCQAAAFTRIRRAEFLQARKAVIYIQRWWRTRKALLELPIQHALAPAPKLPKGSFSFLARRERTSAALLRGPLLASQGFFDSVTQRSGRHFLSLLDFQAVQDIRNIYPQTWAAPLLRLLEQIQAESTKLQEVKTAVEKGAALNLEQIEIGGQHSLVLLHQRVRVDKQDFGQKVASRSTGMYEEFAIFRPTVYAWGWNDRGQLGTLDTSMETDGLMCVGPLRFIDRQFRRYRDKKTGHLLHLLSHEIDYSYQVTWIGAGLDHCIAFVGDGLVFAWGDNRVGQCGLGHRITTVFEPQLIQSLKEQSFMAVNGSVGSRHTAIVAADGQCVIFGSGAFVALDTIPPDSNFYTPCRLPLPDDATARMVSCGFGFNIVMCNREPGVYGWGRNDLGQLGLGTEKKSVRDLPTFIPLPRKPSAPLVVEKVATGPDFVVVCISPAKACVYTWGVHLLTDPSAAASAPAAAVTGRGVRAAMNPFLKMQAAKTAAPKTAAQAPKPPFRRLTKLRAVCEPTLMTHPLWRGRKIVDVACGLREVMVLTDLGFVFGFQSSTVKWIEQEKPPEPEQTAATPTYSAFFKKKEVTPKEPEPAPKARVPSARFKPITGRFSLEPGLFSFRFCRPSRGIVKELRSSYCSVSCSTFWANSVKRTRREVDEVIAATESEVLKEQFSCTGDRLKFPPSIVAKAREEHKKIQEEQLMAHGQPPPQMKDFSPWPREMEWRQPMPDPRLVARMKAEYRKEAVNGPSNLGSDSSK
>BabBigBond003336_rbh_TGME49_291020
MISTDGGSSGSHNEPRESNGAEGANTEDGIAALEDFYYVDGLAPRKVVEHIYRRYRRGHYFSYFGNVLFYLMPSRQRDMRREYEKHLFKAGDAEPHLFGLLNEILHLTVASQSRPMGRGYGLLSDHAGSAPKRRFDAADPQNQRRNCNVFVYGDSSFGQMDVAKHAVEYLSQSAHVIGLEPSGAMTEHITDVNDLLAMFGDYASHDSVYRNTQMTYKLNFDSDHKMTSISVVPNMATDISCTAVSSRFRSYLASRTEDAALRDVVVRPPTIFYALLRGSIQSNLRRWLATCKLTARDAKLILQMLPVHEESHHDWHLKTLERAIRILLKIGFSADEVQSIMQVLAAVLLFDTCTLLRDNYERDPQSGSSRSVSQVNSHRTDLSAKDSGGGSGRMSIRSDDPNASSRTATGRASQDGDGVINPKDILVFAADVLDIGFFRVPAKMLGSQEQLFRLELLSSESMAQLDNLSSALFVRLKVAIYRKINSFLDLKRGSAVQTTISIHCNAGSFPQSLHVDKHCDLELARRASEEVFVDKLITAAMQRSNASDGDLDMARRSRKAVAALSGVTGLLGKVVVIAHDKANGKGNKSSWQAANVATVEHSWHKVNYDISSIAQEEAQMFTIPSRVLRLFAYSKNKFIIDLLVSKRSLHNVSGACAGALSYMTFLDTTIADGDESHFIVCTSPTLARKLYSKHANQSDSARRSPDEDGQHKGDRPEAADDHQAEHEDEGDMTLLERALSTNVPMLKICVTQRDQSQVTLDISAALNAFLPLAYVALHCSAHRNIPLMDDKVTLMLLLHALNVPTSAYKISEKTVTLRRALCVKILARAFTYLTEVMGSVKLIQRWWFGYNVIRLKEKLARTVVRIQARVRERLFQEHVHTRAKARALSTDFIGLCVVLYHLKVSLLSSSQKTLQLLHSMEKRYHEKEYHHIQHAAAAYIQACWRGRVQRKRYDQMRVEQLEDFGAALVQSAIRRFLATAKLVQQKPTRDIAATAIQAAYRGYRARRQYEVLTGLKLALLSVVRKGSKLLSLGDHLKFVKERKRYNSTTMQMKKLIMMQTNLPPGFTKVQNMIRMYFVRKQYLHLRSAIEKVQALGMTKVARIKYLEKVKAATTIQRWWRGVRPPGVAPLSGNALYYLNMREYAAAAPLRELCNAVGMTLFHFRAYHDLRHVYPRSWAAEASGILDYLIQMQLTFIDTGNAECPRIVGLQFAVGAYHSLMLVSYTQGGSTALYSWGGAAVLEAETAPHPRTAGNRPGTGSTGGKPKRLHTQYLPKPLEFYTWDTTELVGLGRPQMVLVPRVEITSIACGNEFSLALDRSGRVYSWGTNVHGQCGQGHRLTYVWSPTMLPLREVTGAWCGEEHSVVRVSVGEYFVFGRAFGYAIYAPEDIKAHCQAIQRQRIVAVACGGTMTVLYTAELRYVLRVLGGSAAFAECYNLRGNIHSVCTNGRMICAVVDKVTEGGALGQQVLAWGHLRCFSKHFKEPLPNTALLVNAFCEMLEHPERRRPRRSLVKVDSHLAKSCSIAVPTPVNIAKRVLSVTCDHQQMLFTCLHGVVLGVQTFELIHDSPSDIRDSDGHGIRLSPQVTNARLEPALYQFAALEQSEAQVQLAYNRLSCSVGYVATPTPADQTLV
>BabBovT2Bo003060_rbh_TGME49_291020
MTEGDATRVLNNIPPHEIKDPEKHTATLEQIIRNLLRIGFTAEEVRSIMQIIAAVVLFDLYTIMRERIDQEEERRKENYEKDIETTKRKSKMEEQDRPNKEDVLNPKDILIFAAEVMDIPLLKVPAKTLQSHDLLFRLDLLGAENRWQFENVAPALFIRLKLTIYRRANRYLAKERQTQISSSIAIHSNAGCFPQTIPVKRHKDIELAKRASEETFVHQFTNSMDGVEHTNAPTGDFVRKSADAVKLLASETGLIARIVVEAQNNIYDGRNDDSIELGEARTVNHSCCDVEYDLTAIAKEESKTFALPQGVAKLLAYTTNNFIMDIMASSRSRRTVYGTCAMALSYMRYLKEAVSKDDLMYHVVCTNPEMLKYIYRKEGDPILIKRKTVNEETSDKEADEYTRDEVKYGIELLKRALSVNMPVVELCITQREYSQVTLDLEAALNTFIPIAYVALQTSMHRTIPILEGKEIFRLMFHALRVPDTAYRITNETIVLKRALCVKLMARVSRYLNAVLSSARLIQSWWIGYNTIQLKRILRKVVVRLQSKVRQLIFQDKVVALANSRNLSVDYIGYCLVMYYLKVSLQSSSQKTLQLLHSMEKRYHEKEYNYIQHAAATYIQAVWRGRLQRRKYAQMKREKLEDFAIMLVQTFIRRFIATAKLIHKKPTKDIAATRIQAAFRGYIARKQYEVLSGLKLALLSIVRKGSMLISLNEQLKFVKERKKLNSTTIEIKRLIMMQTNLPPGFIKAQNMIRMHFVRKQYLYLRSAIDKVHAIAMTKIARLEYLHKVKSAVKIQRWWRSVRKPTVSSIANNVIYYINIKEHAAMMPMKQLCQQLGVTIFHFRAYQDLRNVYPRSWAAYPTMILNHLLQIQKTLIETGGAEYQRIEAVQFAVSAYHTLMLVEYAKGAGSALYAWGAPNVLHSQPLKNPPVTYLEKPLEFYQLENPERSEYGRHQFIPMENVEIVAITCGNEFSVALDKQGRVFTWGNNRYGQCGQGHRLVQLWSPTLLPMHGVTGIWCGESHAVIRLSVGEYFVFGKAFGYIIYTPEDIKAHCEDIKNQTIEAVACGGDITVLYTTELKYVLRVLGGEPTFANCYNLKGNIKSVCTNGRMICTIIEEVEYMGNKQQTLLAWGQLRCFSTHYKEPLPNTAVLVNAFCEMFEHPEKRKPKRSLNKVDYCLAKPCLIPMPTPINFNKRVNTVTCDHQQIVMTCKNGIVIAMKTFELIHSVASDIRSSDDHSIRLEPNVTNARLEPGLYQFTALERTDTAVQIAYNRLSCSIGFATGPHISHVQ
>BabDiv1802A003597_rbh_TGME49_291020
MDSLVRPEIIRTPSKVSDDASSRNDTAAPIYRNDGLGHMIQDFYYVDDLQASHIAECLYRRYCDDKPFTYFGNVLFYLMQAKGRALQDEYARYLYADGEQEPHLFSLMNEILHSIKTRKKRADVRLSKSQPELPELVRSVTQSFVDNLEVHTSNDNYNILVYGDGIYEQLRVATHAAVYLTQGAHVIGLEPSGMLSDYLSAANSLLEHFNDYSTHGSRFCNIQITYKLNFGKTNQLDSINLIPNLATDISCYAVSSTHRKLLGKKVKMPKFKHIVYRPPSVFYAILYTAISGKHKKWISTSRLTPTDAQRILEMLPQHEIEAETDHVATFEHTVKLLLHIGFSVEEVTSFIQILTAILLFDTYNILRSRMASDHDQPDATNKDNDTNTSKNTSDGPVLNPKDVIVFAADVLEIGLLRMPAKALKSQDLLFKLEIMGTNNQWQFDNLPAALYIRLKHMLYRKINTCLAIRYGGVAMISIAVHCNAGNFPQSMPVDNNGDLEIAKRGAEEAFVHHFINSTDCIDLMAVNQDFIIRNNAAMGKIIGDPGLLARIVMESQKQTSDTSEEHTWRDSDRTTVEHSCQDVEYDIATIIHNESVSFSIPKGIAKLLSYSKNNMLLGLFFSKTSLHHVFGACAASLSYLMFLKKCLSAGDSTYYVACTIPNICSRLYREHRKKGTAIVRRLRRHNDGSEAAEHSHEENATEALVRALSCNIPVLDLCIAQRDTSRTVLDLQSALRTFLPLAYVALPPQLHNAIAFADDAEAITFLLSALKVPESMYEIHDNIVVLPKTLCIKLAARVSNYVSNTIDSIRIIQGWWVGYNTMQLKGVLRRMVVRLQSRIRSIIFQDRVAALVSARNLSLDFIGLCVTIYHLNVSLHASSHKTLQLLHSMEKRYHEKEFNHIQYAAAAYIQACWRGTLTRRRYAKLRHAKFEEFAAVLLQATIRRFLATASIVHKKPSRETAAICIQATYRGYRARCEYEKLTGLKLALLSIIRKGSKLLSMSEQLKFVKERKKHNMTTMQMKKLIIMQTNLPPGFVKAQNLFRMYFIRKQYLNLRSALEKVQALALTKLARWSYMEKVQAAVVIQRWWRSVHKHDMVRLSHNAVYYLNLREQAAIALLRSACNSIGVTIVQFVLYQDIRRIYPRSWAMDPLDILGHLMQLQRTNIDGEAPVFPAITGLQFAIGAYHSLLLLFFSNGTSSLYSWGAPSVLDAKPYRRAPLTEQEDAVDDTGLVVKKMAQPLVFCKDDPVERSEAVLPQLSPRPRVNITAIACGNDFSLALSTDGQLFTWGNNHDGQCGQGHRLVYVWSPTLLRLYGVTKISCGEQHSVVQVSVGDYFTFGRVFGDVLYTPEDLKSYCEAVRYQRIESVVCGGFLTVLYTAELSYVLRVLGHLHTFNELYNLRGNIKSVCTNGHMICALVEREVEHTSGVKQQDQRLYAWGHLRCVSKHFKETLPNTTLLVNAFCERFEHQDKRKPRRSMLKVDSQLAKSTFIPMPTEIAFYKKVVDIKCDHQQLILICQNGVVFGAQVFELLHDNPGDIRESDEYSIKLNPQVTNVRLEPALYQFTALEKGSGTVQVAYNRLASSICYATQ
>BabMicRI001634_rbh_TGME49_291020
MLVRDILFENWDTEAKDSEICQIGFSPGVFFGRTFYCDNDVSPVLQIFDEAVGSKESTLLFLNNDILMAVWKSISLHSTSRISDQHWIPTFKSFYNHPSIVIFTYDNLQHLVKLSITPALGDDPFIPLFFEKFTSDNFEYSDKYTKLIASLRPIFDSENNEDHANFMSFTETLGRKTPLSDLVKIISICIISKTISYYNKYHTSDEWSKLLISESFMKKMVCLKLQPPPELGVIPSKSRLIKRGVVCYKGHDLHMMACYILGSDQGKLTSLVVQEPWQIETLAGALHLRLRQYLLGNLYNNGSTASESTYNISLVSNGTKQCRDALDELLQELIVHEFKVKAGIVKNDDDSIILGNKFSSINIMIETIINIHLKVQKSVNSEGSELSFNSLADVYHSILENAPDAYKEDRLFMALVDDFLTHTLSSSMHKLLKESKVELIRKLAEMYPKHYCKANIAIDIYNRIRNLSGREFLITADDQFPITEFNEIQIQEMCVIHPEEFSSRFYILLGAALSKATLSNYKKYIKRYCHLSALEKTLNMLRLFGLDYTLERQGVTVKKHHLARLESRRAQLLKSKPLIVYIQTRWRGMRDIIFLKLLKYGAVRIQSIIRRELFCKTTAKAKDMANNFIGLVATLVAIRNGFVPSKPTLQMVRKMELRFQAQELQLLRIAAATFIQSYWRMFRVRREREMLEKNNIIAFSEVLIKDLVKSLLARDNLCKQKFENEVYIAVNTIQSAYRGYVVRKKYMLLRGLAIAIPSIIRKGSRLQTLSFRLRQTRNKEMRDLISLEMQLPPNFTKVQNLFRMYYIRKQYKLLRSHLQLAHAFAMTKIARLKYEKMRSATIRIQRFFRSIRLVQQLNIHPVKTLSRKIDLDERSSRNLNLGRFKIIYYRTNYRKSWYSGGWGLPLFRILSYIEKIGANGDLTGSLAIGRGHSLFLAKFGQSTMLFTWGSNERGQLGRPGLDDTANITSDPIGITNNMNPSAAVNSIAGNLFQPIFKVGIKSVYAGNEFSCCLDERGAVYTWGDNRFGQCGHGHRLITIPTPTYLIDGVDKFVVGSSHCYARSMHVDYMWGSGSCIGFNPENWYVPTRIDNYLGGSIELISLGEGENGATLYSAPNIMYLWDNKKVFIEAVEFDTEVTIKALYISRNLKCIHVERLVPFSQPERKQEFIPKSRQPFTDIEFLSPIDSVSNNKLIRSPTFGDSANDPSSETIVYKSVPSGYCIEVWVMGMIRTDEEAKRETYTTENRGVSTDVYTLKNYSRPVRVNFGDIRITNVFADKYMIVVSCDNGKKIFAADCFSPIGDVLMPSIYQFIQLRDSSVERDFELVTNFLSATIIYGNKL
>BabOvaMiyake000571_rbh_TGME49_291020
MRKEYEKHLFKAGDAEPHLFGLLNEILHLTVVSQSQPLGRRHGLLSEHAGSAPKRRSDAADPQRPKRNCNVFVYGDSSFGQMSIAKHAAEYLSQSAHVIGLEPTGTMTEHMTDVNDLLGMFGDYASHDSVYRNTQMTYKLNFDTDHKLTSISVVPNMATDTSCAAVSSRYRSYLASRKKDAALHDVVVRPPTIFYALLRGSIQSNFRRWLATCRLTARDARLILQMLPEHEESQHDWHLKNLERAIRILLKIGFGGDEIQSIMQILAAVLLFDTCTMLRARNADNEQQSASGRSASQAESQRTDQGAKNKVDGSGRMSVRSDAPKASSRTATGRASQDGGGVLNPKDILVFAADVLDIPFFRVPAKMLGSQEQLFRLDLLSSDNLAQFENLPSALFVRLKVAIYRKINSFLDLKRGSVVRTTISIHCNAGCFPRSLRVDKHGDLELARRASEEAFVDKFITAAMQRSNTSAVDMDTARRSRKAVAALSGATGLLGRVVVIAHDLSDETNADKSREITKLETVEHSWHKVDYDIATIAHEEAKMFTIPSRVVRLFAYSKNKFIIDLLVSKRSLHNVSGACASALSYMTFLDTSIADSDESHFIVCTSPKLTRKLYKKVCDRYDVDYTFYQHEHHSTRTSRSTEEDEDGEHKEDGPEEADEQQAEYSDEDDMTLLERALSTNVPLLKICVTQRDQSQVTLDISAALGAFLPLAYVALHCSAHRNIPLMDDKVALMLLLHSFNVPTSAYKISGKTVTMRRALCVKILARAFKYLNEVLGSVRLIQRWWFGYNVIKLKEKLARTVVRMQARVRERLFQEHVHTRAKARDLSTDFIGLCVVLYHLKVSLLSSSQKTLQLLHSMEKRYHEKEYHHIQHAAAAYIQACWRGRVQRKRYAQMRVEQLEDFAATLVQSVIRRFLATAKLVQQKPTRDIAATAIQAAYRGYRARRQYEVLNGLKLALLSIVRKGSKLLSLGDHLKFVKERKRYNSTTMQMKKLIMMQTNLPPGFTKVQNMIRMYFVRKQYLHLRSAIEKVQALGMTKVARIRYLEQVKAATTIQRWWRGVRRPGVAPLSGNALYYLNMREYTAAAPLRELCNAVGITLFHFRAYHDLRHVYPRSWAAEASGILDYLIQMQLTLIDTGNAECPRIIGLQFAVGAYHSLMLVTYTEGGNTALYSWGGASVLEAETAPHPRPAGNRPGMASPGGKQRKLQTQYLPKPLEFYAWDTTELMGTGRPQLVYMPRVEIASISCGNEFSLALDRNGRVYSWGTNVHGQCGQGHRLTYLWSPTMLPLREVTGVWCGEEHSIVRVSVGGYFVFGRAFGYAIYAPEDIKAHCDAVQRQRILAVACGGNITVLYTAELRYVLRVLGGGPAFAECYNLRGNIHSVCTNGRMICAVVDKTGEGGAVGQQVLAWGHLRCFSKHFKEPLPNTALLVNAFCEMLEHPERRRPRRSLVKVDSHLAKSCFLALPTPVNVAKRVISVTCDHQQVLFTCLQGVVLGSQTFELIHDSPGDIRDSDGHSIRLSPQVTNARLEPALYQFAALEQSEAQVQLAYNRLSCSVGYVATPTPGDQTVV
>BabSpeXinjiang002856_rbh_TGME49_291020
MSDQVIAIYKLQEFFGDFASYDRLCRNVMITCQVDFDANNHLVALNMVPNLATDTSCVFYALLYSIENGKYRKWLAPCKMTPPDARRVLDIIPEHEIRDPKIHMDTLEQTIRLLLRIGFGTDEVRSIMQILAAVVLFDTYNIVRARIDEQETKKTEPNTQDKDDETNKTRRHSGKRVTIKDNRDTILNPKDILVFAAEVIDIPLLRAPANTLTSPDLLFRLDLLGANNKWQFDNIAPALFIRLKLAIYRRANRFLSIQRAGPACSSIAIHCNSGSFPQSLRVKQHGDTEIARRASEEAFVYHFSNATECGNNVSTTEFARRNAAAVNTLTKDTGLLAKIVLAAQKYSKDKNYDPAVDLGDITTVQHSWQNVEYDLVSIAKDEVSMFALPEGICKLLSYSSNQFVVSLLIPKRSNHTVYGTCAVALSYIRFLNDCVTRDDLTYHVVCTYPRLGRKIYKKVNEQETAMTHGNVQPQHIAQDVRLLKRALSTNIPIIDLCMAQREHSQVTLELEVALNTFMPIAYVALQPSMHRTIPLLEGEEAFRLMLHAFNVPDSACRIEGEKVTLKRSLCVKLMARVSSYLNRVVDSVRLIQSWWIGYNTIQLKRVLRRVVVRLQSRARQLIFRDHVNAIARGRSLSLDFIGYCLVVYHLKVSLQSSSHKTLQLLHSMEKRYHEKEYHCIQHAAATYIQACWRGRTVRRQYARMKRAKVEEFALTLVQATIRRFLATAAIVQKKPKREVAATRIQAQFRGYKARCRYEVLSGLKLALLSIVRKGAMLISLSEQLKFVKERKKVNSTTVEIKRLIMMQTNLPPGFVKAQNMIRMHFVRKQYLYLRAAIDKVQAIAMTKVARIRYLTRVKAAKTIQRWWRGVRKPGLSIIPGNILYYLNIREHAASVPLRQICNLIGHALFHFRAYQDIRMIYPRSWAAYPITLLTHLLQVQRSLIETCGAESPKLNGLQFAISAYHSLMLVRYSNGGGSKLYSWGGQSVLDTDATRKPNAMYMEKPLEFYQLENTDIEPAGRHKLILIDDVEIVSVACGNEFSLALDRKGRLFTWGNNRYGQCGQGHRLVNLWSPTLLPIHAVTGIWCGEAHSVIRLSVGEYFVFGRAFGYIIYAPEDIKAHCEAIRNQHIEAVACGGALTVLYTAELRYVLHVLGGSPTFAQCYNLRGNIKSICTNGRMISALVGNSDERGAEQRVLAWGQLRCFSRHFKEPLPNTAVLVNAFCEMFEHPERRKPRRSLIKVDSHLAKPCTIPSPTKINITKRVVSLNCDHQQLIMTCTQGVVLAVQTFELLHSNPSDIRGSDDHSIRLDPQVTNAQLEPGLYQFTALEKAETPIQIAYNRLSCSIVYRAMGYGTKRHKGEHRRGRHLQVDEALYMANREAASNLRLCILKGEGAEGHKLGPCQFRQICTFKQLDIRTRPLTQRIDNHGSKCPWCLSHTQKELVISQSQNVFLAMEHIKQAILYDQLVIAPKQHIQSTLYLDDQTYTEIRNYQKTLVQMFHQQHKTVIFVETALNDPYHRNKEDGGTRYYQHAYIQCFAIPENYIDEAKSIFKKTLTEIVPEWANNRKLINVTGKTGVRGLIPRGFDFVHVDYGLSGDAIACVVEDLTKVNQAVAREVIAGILRMDVMQRAFRTIDKQTQAISWMRRQYSEFDWTNTN
>BesBesBbGer1001428_rbh_TGME49_291020
METPPGGRRGRPLRPPAPPRDPFVSSASPISVPFPADPEHSSVVSAFAHEASVFGSEDRSETALPAPLRHDAPASLSVLHLRGQAPDHGVSRQSSSPPSLPRSALASSSSAAVSRACRLSSQLAASTANSSRLASLPSHFDLDLPLLSSSSSPASALDSRLFHSAAAHDFAPRLRLREKDQGGLPRAASGSPDTLGAKASQAQRPSARFASCTSHARSVFGTAQSRRSDVGGPSGAAPSTHPPSPVPTSTTPPPPSVPKPKRIFIGTAAPPTAGAGAGDGRGAVAAGNAAGTAGGRGSVDGTLTDGAGRLSVDTRRRGSETSRQMPALPEDVTGSGSQSEEEDFSGSEISSLSGDAGPSLWEEVDTSLLWRSTSFLRCGSRILLRPHEEKLPFALGGVGKLRNATGRLNKRQQRGGRGRGAKARVRRGRLGRHEARAKVEDPWEQLASAPPQERHRSAQIVDPNLLGRVLVQLVDSEKDPGAAGAGDGRYVDPCGFKPDAQARPDIVADARQEIVPIGMLPSGSAYDPENRMGDLLYLSSSTPAAIMDTLRRRFMRKEPFTKCGNLLISIFPPTNRERHLEAELSEDNMWRYYTAEIHELQPHPFFVARRALENVWLKRRNQFILTFGELRACQDDIQRQLVSYIYKFAPRVNPADREVKPEAAARALQEAEEQQKDLLAAVARVRTLLAITTQQEVVYGHCVDMVRFEFDADNCLMGVSIVPNTALEPSVELAACAGRRTYYPLPMANLFYALLSGVHHNPTHEILAQTQLHPVDAMFLLSRLPPQPVLPYEKIQATACLQFFDDLRAIGCTDEEIGDFTRLVAGALVADAAETWRRSEQEVASREGPRVTTPVPLVAGRDAVELLEQICVVPLGSLKRLYEEEAEWQVRNLALKLFARLRWWLVGQINEAFHKKDATRVPETIVLLASTGLDLRRLNPSWSLLQLIRNYIDECALNLFVTWGFSYEEELYKREGVQSPDVDYCQPLEILNVIGGPKGIFQKLKHLNGVFEGEFVVVPTNGGITSAFRLVDAVLNNVSDDGFFSVLPGFEEARVRAVRLETRMVAFDQREAEKQIAGMFVMRKPRGRQGDEDVKRRSVMNYSRKDPVLGQFVIRHTTGQVRYDARDFVSVNAAAFAFTRELRMTLTQSRLPLLRTILMVDSDAEEGLPLHTLRTDLASRFCELANAWLRADELDAPEAQFIATLNSVRPDIPSVALARNEDSVEDDIVARAASFTRSRTFIAAKRLRGSCITAALGDEFHSGAHGRDPLGIFNSDSSSSSSSQSTPGRLSRLRGRDRRLRKREPGADSSSSSDSDKEPTPSPLEEAAPADAQGRPALFRKFQGLQVPGFMDTYTTEFTWKETKPETVLELAGDTSIMSRLNEFGAKLAIHAQNLEEKQRVFDYLHVVSQLEDLQILKYCRFHHQGMTVRLTFYEFLRLYAVLFVPVVYSHQSVEELINARKPKDAVIYLLQSFEVPPSEYQLGHSLVFFRKRSFLILEMQRAASLRRVLPAVLVLQRAWPTFRARLFRTEMHWLAVRAQSQARRVIACARKRETDKVVSLLTGVALFGMHIYRFRRSNITEEQMANMEQKYRDREVFCIRWAGAVFIQSWWRSIMARKLAGKMRHELLLTFASQVIQNVWRRFKAQETLLEKIDLGITPTEAAKRIQAQVRRWICQRRYHRLRGLALALLSIRRKGSKLYSLRVQLNYTPIIKHTTVVRDMLNMQNEGAVLKLQSLFRMAYIRKQYLALRDAVVYCQAAAFTQIRRYEFLRAKKAVVIIQRWWRLRKMLLEASIDYALAPAAKLPKGSLPFLARREKTSVSLLRAPLLASQGFFDGFTQRSDRRFLSLLDFQAFRDIRNVYPQTWATPLLRLLEQIQAEANEIQDIHTSVEKGAAVNLEQIEIGGQHSLVLLQQRVRVDRQDFGQKVTCKGKGLYEEFAVFRPTVYAWGWNDRGQLGMPETTMRSNGLVCAGPLKFIDRGFRKYKDKKTGHLVHVLSHQVDYSYQVTWVGAGLDHCVAFVGDGLVFSWGDNRLGQCGLGHRIISAYEPQLIRSLKEQNIMAAHGSVGARHTAIVAGDGQCVIFGSGAFVALDTIPPDSNFYTPCRVPLPYDKPAMMVSCGFAFNIVMVSRASGVFGWGRNDRGQLGIGPDRKSVRDAPIFIPLPQTPGLPLIVEKIATGPDFVVVCVSPAKGCIYTWGAHLLTDVPKTESSAVAKAAAAFTNPFLKMQAKKAPATKTGGPAAKPPFKPWTKRRAVCEPTLVTHPLWRGRRITDAACGPREVAVLTELGVVYGFQTSKIEWIEEEKPEQQEQPAAQPFSFFFKVKAPSPKEEAAAKPYAPSAAFKPVKGKYTLEPALFSFRFARPARMVVKSLHSSYSNVSCSSFWATSVRRTRRVAEEQTAAASPEVLKEQFSCTGDPLQFPPAVLAKAQQEQKELQEAQLAGMHQPLPKLKDYVPWRSEAAWDHLSPDPRLLARMRAEYSKEAVKSPLYMVTDMNH
>CarCio000817_rbh_TGME49_291020
RQIAPVKVEILAIGGHHSIIILKKKIMNPKDSLVDDTQKGKNIRKVFKDANHVYSWGWNDKGQLGDSSISPQKACSEMKQHLKFYVKEFSNVPLQVGYTDYTYSIRWVGAGDDHCMALSESGCVFTWGDNGMGQCGQGHRRVKIPEPAVIQKLKEHNEIAASGSVGRQHATIVTIEGNCYIWGANAYVNLRHFPEESHIYVPTKVSGVGRHRIIQASCGPGFNVLRVNFANGVFLWGRNDKGQLGLGDEERASRDYLTFLPIEKSPSTCCVEKISLGSDCVVACLRGALNPLFIWGAVTIFEPASESAPTGKSSSLPVRENPFLKKAMRKREPVRSSHEKVPANIVSSLLKKRSIRHPVPMKHSLWDGQVFKDVLCVPDRTMVLTDNGFVFGVHFFQVIRATTGQETSQTSHFATSSTYGNDIKMAAENERDEVVPTLHGSYYLEPALFCIRKLRPTYMQVMSLQSAYNPISCAVTMATHQKRSGRKAENDEQPIQQTQHISCTGDSFAYSMKLKVKKKVIDAYQTSQELREPLMKDYLQIPRFQDDDTYTPDPLLLRNMKM*
>CarCio000818_rbh_TGME49_291020
MLKLTYFFWKNACAHTEFSNVPLQVGYTDYTYSIRWVGAGDDHCMALSESGCVFTWGDNGMGQCGQGHRRVKIPEPAVIQKLKEHNEIAASGSVGRQHATIVTIEGNCYIWGANAYVNLRHFPEESHIYVPTKVSGVGRHRIIQASCGPGFNVLRVNFADGVLRVKN*
>CarCio000819_rbh_TGME49_291020
RQIAPVKVEILAIGGHHSIIILKKKIMNPKDSLVDDTQKGKNIRKVFKDANHVYSWGWNDKGQLGDSSISPQKACSEMKQHLKFYVKEFSNVPLQVGYTDYTYSIRWVGAGDDHCMALSESGCVFTWGDNGMGQCGQGHRRVKIPEPAVIQKLKEHNEIAASGSVGRQHATIVTIEGNCYIWGANAYVNLRHFPEESHIYVPTKVSGVGRHRIIQASCGPGFNVLRVNFANGVFLWGRNDKGQLGLGDEERASRDYLTFLPIEKSPSTCCVEKISLGSDCVVACLRGALNPLFIWGAVTIFEPASESAPTGKSSSLPVRENPFLKKAMRKREPVRSSHEKVPANIVSSLLKKRSIRHPVPMKHSLWDGQVFKDVLCVPDRTMVLTDNGFVFGVHFFQVIRATTGQETSQTSHFATSSTYGNDIKMAAENERDEVVPTLHGSYYLEPALFCIRKLRPTYMQVMSLQSAYNPISCAVTMATHQKRSGRKAENDEQPIQQTQHISCTGDSFAYSMKLKVKKKVIDAYQTSQELREPLMKVISDHIDKPICKSYFIISRILSPLTQQVLAFFLLL*
>CarCio000820_rbh_TGME49_291020
RQIAPVKVEILAIGGHHSIIILKKKIMNPKDSLVDDTQKGKNIRKVFKDANHVYSWGWNDKGQLGDSSISPQKACSEMKQHLKFYVKEFSNVPLQVGYTDYTYSIRWVGAGDDHCMALSESGCVFTWGDNGMGQCGQGHRRVKIPEPAVIQKLKEHNEIAASGSVGRQHATIVTIEGNCYIWGANAYVNLRHFPEESHIYVPTKVSGVGRHRIIQASCGPGFNVLRVNFANGVFFMGTQ*
>CarCio000821_rbh_TGME49_291020
MLKLTYFFWKNACAHTEFSNVPLQVGYTDYTYSIRWVGAGDDHCMALSESGCVFTWGDNGMGQCGQGHRRVKIPEPAVIQKLKEHNEIAASGSVGRQHATIVTIEGNCYIWGANAYVNLRHFPEESHIYVPTKVSGVGRHRIIQASCGPGFNVLRVNFANGVFLWGRNDKGQLGLGDEERASRDYLTFLPIEKSPSTCCVEKISLGSDCVVACLRGALNPLFIWGAVTIFEPASESAPTGKSSSLPVRENPFLKKAMRKREPVRSSHEKVPANIVSSLLKKRSIRHPVPMKHSLWDGQVFKDVLCVPDRTMVLTDNGFVFGVHFFQVIRATTGQETSQTSHFATSSTYGNDIKMAAENERDEVVPTLHGSYYLEPALFCIRKLRPTYMQVMSLQSAYNPISCAVTMATHQKRSGRKAENDEQPIQQTQHISCTGDSFAYSMKLKVKKKVIDAYQTSQELREPLMKDYLQIPRFQDDDTYTPDPLLLRNMKM*
>CryAnd30847001985_rbh_TGME49_291020
MSSQGTGMLQEIDTTHNNEVSQDLNMIYGIPVWILDYYKGKLKYLRGYLRDTNLGKNVMVEFMPDSSKNIIKIKSYPKKNIGLIETNPIKSPDLVFLDITTSHGISHILGDRCAAGFYYTFSGKVLIFILPKGVSTSRLMQTYDNVQVQKFWMEMSTRYEPHIFSVTRQSLISFNEKYMDQALIAMGTEGAGKCLNIHMIVRFLAKNLSLYKHLRSSITISEKVAAITHLIRSLIQFPGELIVNQDRLSQFGTSAAGQIWRIYIDKESCFCGINVFLWGLNTNSLTYWGRHTSQPLFNIFYQVAHGIILEKDNPLIKGLEITDSERDLYLIQVSPHLRSNISDHLKNFRMTIGSLHSLGLSDEQKIEFFKILVSVVVSDAYVSLLINTADDEMSSIKIVVIPMLSRLLGVSIEQLSKAATTVYSFIQLSVGLYCRLVDWITDVVNKNIRPPPNYDIHTLNSVFLIHGPGIAVNGYSLSNALQNYFEEHIKKVYIYDTFIRERQVYSSEDIPLPPVNYRDVHQSLDIFDSEDFGLLKALRTVSRRQRKLYEFLEELEKDCEAVTPVMYKSTPSDEFGRIDLEPSREIFNKLLKNKPNDKLKYINELTKNNKSLNKQGGELISKTSSSKKLNKNLTENEIPDQEEWVKIIQDRQCKISTIYHQDIRDRIINLRRPRMNKNNHTDAKWHDLFSDVADNFKVDGVESLNQSTVYVEDELQDDIPEFLPVEISIEHSFGQCNYNILGMADEDIMNQVSPAIAKLFRKSKNSIIKDCWSTLEKSDKKKSQDKNVNKTNKKRNNENIEDVDIIQFEEAWDKANLDMDMSWLRLSALPGCPSMSQIAYTSSILLGKFLKESENRYIICCKSFKPHITLLDKENELNNELDTVDEGVITEEIVRYDITAQVLHQQYGYTVRIPLRIFLYNFSQIFIPRLYKQGIEQVKNNDNLGNAVRILMEGMDVPPTEYFIGKYSIFIRNKMILVLEKRREEYLKTMLPAAIKLQQAWRTLRPRLFLAQLHSFSVRIQALARRRFVKIWYKSVAILRNLLCGISLLIHLTIPWVKTSTIFDKLEELAYKREEEHQFFRNIAATAIQAWWRGEMVRRKILILRYNQFREFSILVIQSTWRTFKAQATLVEKLAFTKTPNYKATKIQAVFRGWRERKRFGKLFKLNRCLLALKRKSCIRIGIAKHIEYRGMLRRSHISREQIRSHREIVNKAIIIQRVFRMAFCRKQYLTLLHAARVVQCRAYTCLEVYRYFKVLKSASMIQHWWRALYKFKILLNSGDILMKRLKQFPVRIKLSHDPVKRNEEFQNLLDREFIQFDMMRYPLLKMQGLFQPLARIVESNTVFLNPVELKISHDIRESYPGTWGRCFVTLCRRLCAAIFDIAPTKQFPPLKIIQFSIGQNHSLALIAERVLAGQDNSESATFDTTSINKNNSKRLNNDNYPDNEYFKQSHALIGQQSGKLLNFEYKNHVYAWGLNNAGQLGSCEIDRSSTNIKEPIQFIDSEYRYTKCSDTGKSIRYLLRQVDYTRKIRWVGCGTDYSAAITYDGKLFTWGDNTFGQCGHGHDIDYVSSPEILKALKEEQIYMASCGSRHCAVVTQNGAVYIWGAGSHVCLEDNRFEKLYKNMKDYDLVKVSSNFYEPYRIDLGNLEDRNQKYGTKNEDKGSCYSTNGCPRASSNSFMYGGIRHLICGNGFNIICGQDLYIWGRNDKGQLGNSNRKHVLKPKILKLPTLESLNLKFTGNIKKKTRRRSLITLSLGNRTIISSISAGSDFVAATIENGVNIMYMWGHFSVFDHVNSSNNLLSSSNFVFQNQILTSKSSLKSMSESCIIDRAIHCPTIVRHPLWENKILTQVACTIRSVAVITEDSELYGFDAVELFKTESGKLVNITKFVESSVSEIDENLVKWKIPNMSKKDAKPEKKKVNIPDSCKDLPILYIPENYSKNTHSKHDNNEVQVNTLFYFEPILYQYRCVRNTQKVGLLTEKICSSVSSTMSILWVQHRRQALSQPIQKSVENTDFNSSKMDTNRKLITQYSKNIESNRSIEIKPTELKSINSNNNTEIDLQARLRSSTYDISGKSLVPNNNFKLDASISSNSNQSNDSKLSISIPSYNLLYRVQPKDYIPSYLYKDTHKTRGIDNIDGGTLNGLLNKLESNLYISRELSDIS
>CryBaiTAMU09Q1025363_rbh_TGME49_291020
IKLIQIRHKKKKARVFIDEDPEIIEFETFWKKVDDYTDLSWMRISAIPGSPSMSQVAMKTSSLLNKALKNSKLFFNICSNSYCKDRADEDICEAKITQDLSMYNISSQVVLQQYGFTMKIPLKIFLLKFSEIYIPRIHKKGVLEQLKSQENIGEAVRTLLNGLEVPEVEYLIGKQNLFLRNKMILVLERRREEYLRKVLPASIVLQNAWRTLKPRLLVSNLRLMSIRIQSLIRMRSICIMWKKILPYRQLVCGLALLLHLAIPWVKTSTIFDKLEELAQQREEERKFFRNCAATSIQAWWRGEMVRRRLILYRYNEFREFSIEVIQSAWRTLKAQASLVEKLAFTKTPNFKAVKIQAVFRGWLVRKKYCKLFMLKRCLLALKRKSLIRLGIAKHIEYRGTLRRSHVFREQIRSHREVVNKAIIIQRVFRMALCRRQYIRLRFAAQVIQCRAYTCLEVYRYYKAIRSITLLQQWWRVTYKLRRQISLGDSLVKMLSKFKIQKKVIKDPIKKQMEMNNLISRETRQFDMMRYPLLSMQGLFQPLAKIVESNTVFLNPVELNIIKDIGDYYPSTWGKGFVTLCRRLCGAIFETAPTKQFPPLKILQFSLGQRHTLVLIAERILAGQGDESIKLDSFDDENESSRHLSNHGNNGTGALLGQTSGKLLNFEYRNHVYSWGVNDQGQLGIPIMDLTSSNIKEPVKFLDSEYRNIKNERTGKSIRYLVRQIDYTRRIRWVGCGSDHSMAITFDGKLFTWGDNTFGQCGHGHNYLHIPNPKIVDPLKEEQVYMASAGIRHCGVVTQNGTVYMWGAGTHVCLQDHRFRTLYRHLKDYDKISSNANFYEPFKVELPKVENQTEKNKEHNQGHLRTTNSGGVRHIVCGNGFNIICTHNLFIWGRNDKGQLGMNRKGHLLKPTLLQLPTTDLLKLEYSGELKKQVRRRSLLALISGNKIIISSISAGLDFVCATIEDGVNVMYLWGNFIVHEQGGNSSTQSSVMKNLGFNKVNLKSQNSFMISNKAIQCPTIVRHSLWENKVLAQVTCTVNSVAVITNESELYGFEIVTLNKTEAGKTEKISIKSDELFVNEKNDNWSGLISRKKKTKNVMDKKKVVLPEKCKNLNILCVPEKYKHQLNDLFYFEPTLYQYRCVPNTKKAGLLTEEVLSSVSSTMSILWVKHRRKTYVSQVKDKLEFNNSDERTNENSKEFNGESTNKINSENTTLNDVLSPTEDNTIQKVKERRSIVMNRNLILHRIQPKSYIPSYLFYDHHRVLNGNGCGNDSVFFELLRRIKNKNKKTIQENDSNCKF
>CryHomTU502003065_rbh_TGME49_291020
MYSQKGDEFEVEKNKLINIQIKKKLGERNDSNDQKESIIPFGIPVWVQNRDDDIEVVKRGFLRDANLGENVMVEFSSINSKSIFAIKSYPKHKIGLIIDNPIKSPDLSLLDVCTPHGISHMLGERCAAGFCYTFSGNLLIFILPRVEKIPRLMKAYSSLEIQRFWTEMKTKFEPHIFSLARRALVSWAENHQDQTIIIMGAQNTGKCFNMHMLIRFLAKNLSLYKYIKSSYAISEKIASIVHITRSFIQTPGEGNNGDNKFYHYGQSYCGQVWRIFVASDGCLMGSHLHLWSFNTSPVSYWSRTGPFFSIFYQLAHGLILDNNNPLIKSLKLSNDETMLYLTQVSPDMNTNYIDQLRGFKMTVGSLNSLGLNDTQKIDFFKVVFAIVVIDSYVSILCNSTVNEINDSKIVFFPLLARLLGIEIEDLRTNIVTCYEFVQLQVTLYCRLLDWVIFTCNENLRPAVTNLLGLESFTIIHGPGFIKEGFSFSNAMQNYCEEKLKKNYIHEIFDSEKKILESEGLNMIKLNYSDIDSITDLFEDPEKGFMNLLKITSKRQRRVDEFISEIQKDPTESSLLHKPTPCDEFGRIDLDPSKSIYSKFVRSFTGNELLKANDEFITKGESKFQEEPYNELLKRKKQICKDYHDSNSEKIRKYRKIRTKRGNRADSMGNDLFSGVVNDFEVDYGANSLHSSVLVEDEQAGELPDYLPPEVTINHSFGNCNYSIIAMAEEDNLNQVPEKVDELFRKSNNKIIRACWTTILETDEKYMQERNIYKGTAQKKKARLSIDEDPEIIKFENFWKKTEDFMDLTWIRLSAIPGSPSMSQIALKASKMVDSMLRRGKLFFSVCASSYQLGKKTEEEVSETKITNDLEMYDISSQVLFQQYGFTVKIPLRVFLLKFSEIYIPRIHKKGILERLKSQQNLRDSIRTLLHGLEVPEVEYLIGTQNLFLRNKMVLVLERRREEYLKKALPASIILQNAWRTLKPRLFISKLRLMSVRIQSLIRMRFVCILWRKILPYRQFICGLALLIHLAIPWVKTSTIFDKLEELAQQREDERKFFRNSAATSIQAWWRGEMVRRRLTLYRYNEFREFSIQVIQSAWRTLKAQALLVEKLAFTKTPNFKAVKIQAVFRGWLVRKKFCKLFMLKRCILALKRKSLIRLGIAKHIEYRGTLRRSHVFREQIRAHREVVNKAIIIQRVFRMALCRRQYVKLRFSAQVVQCRAYTCLEVYRYFKAIKSITLLQQWWRVTSTLKKHIDSGNSLIKTLSKFKIQKKIPKDPVKKSIEMNNLISRELKQFNMMRYPLLSMQGLFQPLAKIVESNTVFLNPVELSIVKDVGDYYPSTWGRGFVTLCRRLCGAIFETAPTKQFPPLKILQFSVGQRHTLVLIAERILAGQGDDNIEIDSFDNEDLSNHKFSKSGNSGALLGQTSGKLLNFEYRNHVYSWGVNDQGQLGVPVMDLVSSNIREPVRFIDSEYRYTKNEKTGKTVRYLIRQIDYTRRIRWVGCGSDHSMAITADGKLFTWGENIFGQCGHGHNYSYIPSPKMIEPLKEEQVYMASAGARHCGVVTQNGAVFMWGAGTHVCLEDYRFKTLYGHLAEYDTVSSNANFYEPFRVELPSFDNSSSTNKNDDKKNGKFGTDEYNNKNEGNKNGGVRQILCGNGFNIICTQNLFIWGRNDKGQLGMSKKGHLLVPTLLPLPTTDLLKLDYSEELKKEVRRRSLLTLISGNKITISSISAGPDFVCATVEDGFNIMYLWGNFTVHEQTGGSNSSHSAMKNFGISKINLKSQNSSTISNKAIQCPTIVRHSIWEKKILTQVACTVNSIAVITDDSELYGFELVSLKKTEAGKSEKISLSTDELDTGHKLDNWGGIISAKKKQKNVMDKKKTLLPEFCKDLDILRIPEKYKGNLNDLFYFEPSLYQYRCVPNTKKAGLLTEEVISSISSTMSILWVKHRRKTYISQIKGKSDTNNSKIDTDNMDENEKLVEIDRENVSTDSQMKMDEGNILQKVKERRNIVMNRNMILHRIQPKSYIPSYLFHDPQRVLGNGCNDSVFVELLRRIKNKNKKSIAESDEHILDLNEAEKPN
>CryMelUKMEL1002430_rbh_TGME49_291020
MYSQKGGEFEVEKNKLINIQIKKKLREKNDSNDQKESIIPFGISVWVKNGDDDTGVVKRGFLRDANLGENAMVEFSSINSKSIYAIKSYPKHKIGLIIDNPIKSPDLSLLDVCTPHGISHMLGERCAAGFCYTFSGNLLIFILPRVEKIPRLMEAYSSLEIQRFWTEMKTKFEPHIFSLARRALVSWAENHQDQTIIIMGAQNTGKCFNMHMLIRFLAKNLSLYKYIKSSYAISEKIASIVHITRSFIQTPGEGNNGDNKFYHYGQSYCGQVWRIFVASDGCLMGSHLHLWSFNTSPVSYWSRTGPFFSIFYQLAHGLILDSNNPLIKSLKLSNDEIMLYLTQVSPDINTNYIDQLRGFKMTVGSLNSLGLNDTQKIDFFRVVFAIVVIDSYVSILCNSTINEINNSKIIFFPLLARLLGIEIEDLKTNVATCYEFVQLQVTLYCRLIDWIIFTCNENLRPAVTNLLGLESFTIIHGPGFLKEGFSFSNAMQNYCEEKLKKNYIDEIFDSEKKILESEGLNMIKLNYSDIDSITELFEGPEKGLMNLLKITSKRQRRVEEFISEIQKEPTESSLIHKPTPCDEFGRIDLEPSKSIYSKFVSSFTGNELLKANDEFVTKGESKFQEEPFNELLKRKKQICKDYHDSNSEKIRKYRKIKTKRGNRADSMGNDLFSGIVNDFEVDYGANSLHSNVLVEDEQVGELPDYLPPEVTINHSFGNCNYSIMAMAEEDNLNQVPEKVDELFKKSNNKIIRACWTTILETDEKYNQEKNTYKVTTQKKKVRLTIDEDPEIIKFENFWKKTEDFMDLTWIRLSAIPGSPSMSQIALKASKMVDSMLRRGKLFFSVCASSYRLGKKTEEEVSETKITDDLEMYDISSQVLFQQYGFTVKIPLRVFLLKFSEIYIPRIHKKGILERLKSQQNLRDSTRTLLHGLEVPEVEYLIGTQNLFLRNKMVLVLEQRREEYLKKALPASIILQNAWRTLKPRLFISKLRLLSVRIQSLIRMRFVCILWRKILPYRQFICGLALLIHLAIPWVKTSTIFDKLEELAQQREDERKFFRNSAATSIQAWWRGEMVRRRLTLYRYNEFREFSIQVIQSAWRTLKAQALLVEKLAFTKTPNFKAVKIQAVFRGWLVRKKFCKLFMLKRCILALKRKSLIRLGIAKHIEYRGTLRRSHVFREQIRAHREVVNKAIIIQRVFRMALCRRQYIKLRFSAQVIQCRAYTCLEVYRYFKAIKSITLLQQWWRVTITLRKHIDSGNSLIKTLSKFKIQKKIPKDPVKKSIEMNNLISRELKQFNMMRYPLLSMQGLFQPLAKIVESNTVFLNPVELSIVKDVGDYYPSTWGRGFVTLCRRLCGAIFETAPTKQFPPLKILQFSLGQRHTLVLIAERILAGQGDDNFEIDSFDKEDLTDHKFSRSGNSGALLGQNSGKLLNFEYRNHVYSWGVNDQGQLGVPVMDLVSSNIREPVKFIDSEYRYTKNEKTGKTVRYLIRQIDYTRRIRWVGCGSDHSMAITADGKLFTWGENIYGQCGHGHNYSYIPNPRIIEPLKEEQVYMASAGARHCGVVTQNGAVFMWGAGTHVCLQDYRFKTLYGHLAEYDTVSSNANFYEPFRVELPNFDNSLSTNKNDEKKNGKFGTDENKNKNEGNKNGGVRQILCGNGFNIICTQNLFIWGRNDKGQLGMSKKGHLLVPTLLPLPTTDLLKLDYSEELKKEVRRRSLLTLISGNKITISSISAGPDFVCATVEDGFNIMYLWGNFTVHEQTGGSNSSNSAMKNFGVSKINLKSQNSSTISNKAIQCPTIVRHSIWEKKILTQVACTVNSIAVITDDSELYGFELVSIKKTEAGKSEKISFSTDELDAGHKLDNWGGIISAKKKQKNVMDKKKTSLPEFCKDLDVLRIPEKYKSNLNDLFYFEPSLYQYRCVPNTKKAGLLTEEVISSISSTMSILWVKHRRRTYISQTKGKSDTNNSKIDTDNMDENEKLAEIDRENVSTDSQMKMDEGNIFQKVKERRNIVMNRNMILHRIQPKSYIPSYLFHDPQRVLGNGCNDSVFVELLRRIKNKNKKSLAESDDHILDLNGAGNSKLSE
>CryMurRN66002574_rbh_TGME49_291020
MSFQNTGVLQEIDTTHNNEVSRDLNMIYGTPVWILDYYKGKLKYLRGNLRDTNLGKNVMVEFIPDSSKNIIKIKSYPKENINLIEDNPIKSPDLVFLDTTTSHGIAHILGDRCTAGFYYTFSGKVLIFVLPKGISISRLMQTYDNVQVQKFWMEMTTRYEPHIFSVTRQSLISFNEKYMDQALIAMGTEGTGKCLNIHMIVRFLAKNLSLYKHLRSSITISEKVAAITHLIRSLIQFPGELIVSQDRLSQFGTSAAGQIWRIYIDKESCFCGINIFVWGLNTNSLTYWSRHTGQPLFNIFYQVAHGIILEKDNPLIKGLEITDSERDLYLIQVSPHLRSNISDHLKNFRMTIGSLHSLGLSDEQKIEFLKILVSVVVSDAYVSLLINAADDNISSIKIVVIPMLSRLLGVSVEQLSKAATTIYSFIQLSVGLYCRLVDWITDAVNKNIRPPPNYDIHTLNSVFLIHGPGIAVNGYSLSNALQNYFEEHIKKLYIYDTFTRERQVYSSEDIPLPPVNYRDVHQSLDIFDSEDFGLLKALRTVSRRQRKLYEFLEELEKDCEAATPVMYKSTPSDEFGRIDLEPSREIFNKLLKNKPNDKLKYISELTKDNKPLNKKGGELISKKFSSKKLNKNPTENEISDQEEWVKVIQNRQCKISTSYHQDIRDRIINLRRPRMNKNNYTDAKGNDLFSVVADNFKIDGVESLNQSTVYIENESQDDIPEFLPVEISIEHSFGQYNYNILGMADEDIMNQVSPAIAKLFRKSKNSIIKNCWSTLEKSEQKKSQDKNVNKANKKRNNENIEEDVDIIQFEEAWNKANLDMDMNWLRLSALPGCPSMSQIAYTSSILLGKFLKESENRYIICCKSFKPHITLPDKENELNNELDTVDEGVIAEEIVRYDVTAQVIHQQYGYTVRIPLRIFLYNFSQIFIPRIYKQGIEQIKNNDNLGDAVRILMEGMDVPPTEYFIGKYSIFIRNKMILVLEKRREEYLKAMLPAAIKLQQAWRTLRPRLFLAQLHSFSVRIQALARRRFVKIWCKSVAILRNLLCGISLLIHLTIPWVKTSTIFDKLEELAYKREEEHQFFRNTAATAIQTWWRGEMVRRKILILHYNQFREFSILVIQSTWRTFKAQATLVEKLAFAKTPNYKATKIQAVFRGWRERKRFGKLFKLNRCLLALKRKSCIRIGIAKHIEYRGMLRRSHISREQIRSHREIVNKAIIIQRVFRMAFYRKQYLTLIHAARVVQCRAYTCLEVYRYFKVLKSASMIQHWWRALYKFKILLNSGDILMKRLKQFPVRIKLSHDPVKRNEEFQNLLNREFIQFDMMRYPLLKMQGLFQPLARIVESNTVFLNPVELKISHDIRESYPSTWGRCFVTLCRRLCAAIFDIAPTKQFPPLKIIQFSIGQNHSLALIAERVLAGQDNSESATFDTTSMNKNNSKRLNNDNHPDNENFKQNHALIGQQSGKLLNFEYKNHVYAWGLNNAGQLGSCEIDRSSTNIKEPVQFIDSEYRYTKCSDTGNRIRYLLRQVDYTRKIRWVGCGTDYSAAITYDGKLFTWGDNTFGQCGHGHDIDYVSSPEVLKALKEEQIYMASCGSRHCAVVTQNGAVYIWGAGSHVCLEDNRFEKLCNKMKDYDLVKVSSNFYEPYRIDLGNLEDHNQKYGTKNQDKGSCYSTNGCLKASSNSFMYGGIRHLICGNGFNIICGQDLYIWGRNDKGQLGNSNRKHVLKPQILKLPTLESLNLKFFGNIKKKTRRRSLIALSLGNRTIISSISAGSDFVAATIENGVNIMYIWGHFSVFDHVSSSNNLLSSSNFIFQNQILASKSSLKSMSESCIVDKAIHCPTIVRHPLWENKILTQVACTIRSVAVITEDSELYGFDAVELFKTESGKLVNITKFVERNTSEIDESLLKWKIPNISKKDAKPEKKKVNIPDSCKDLPILYIPENYSRSTHSKHDHNEVQVNTLFYFEPMLYQYRCVRNTQKVGLLTEKVCSSISSTMSILWVQHRRQALSQSIQKSVENTDFNSNKIDTNRKLITQYSKNIESNKSIEIKPTELKNINSSNNTEIDLQAKLRSSIYDISGKSLGPNNNFKLDTSISSNSNQSNNSKPAISTPSYNLLYRVQPKDYIPSYLYKDTHKTRGIDNIGGSTLNGLLNKLGSNLYLDHELNDIS
>CryParIOWAATCC001071_rbh_TGME49_291020
MYSQKGDEFEVEKNKLINIQIKKKLGERNDSNDQKESIIPFGIPVWVKNRDDDIEVVKRGFLRDANLGENAMVEFSSINSKSIFAIKSYPKHKIGLIIDNPIKSPDLSLLDVCTPHGISHMLGERCAAGFCYTFSGNLLIFILPRVEKIPRLMEAYSSLEIQRFWTEMKTKFEPHIFSLARRALVSWAENHQDQTIIIMGAQNTGKCFNMHMLIRFLAKNLSLYKYIKSSYAISEKIASIVHIARSFIQTPGEGNNGDNKFYHYGQSYCGQVWRIFVASDGCLMGSHLHLWSFNTSPVSYWSRTGPFFSIFYQLAHGLILDSNNPLIKSLKLSNDETMLYLTQVSPDMNTNYIDQLRGFKMTVGSLNSLGLNDTQKIDFFKVVFAIVVIDSYVSILCNSTINEINDSKIVFFPLLARLLGIEIEDLRTNIVTCYEFVQLQVTLYCRLLDWVVFICNENLRPAVTNLLGLESFTIIHGPGFIKEGFSFSNAMQNYCEEKLKKNYIHEIFDSEKKILESEGLNMIKLNYSDIDSITDLFEDPEKGFMNLLKITSKRQRRVEEFISEIQKDPTESSLLHKPTPCDEFGRIDLDPSKSIYSKFVRSFTGNELLKANDEFITKGESKFQEEPYNELLKRKKQICKDYHDSNSEKIRKYRKIRTKRGNRADSMGNDLFSGVVNDFEVDYAANSLHSSVLVEDEQAGELPDYLPPEVTINHSFGNCNYSMIAMAEEDNLNQVPEKVDELFRKSNNKIIRACWTTILETDEKYMQEKNIYKGTAQKKKARLSIDEDPEIIKFENFWKKTEDFMDLTWIRLSAIPGSPSMSQIALKATKMVDSMLRRGKLFFSVCASSYQLGKKTEEEISETKITNDLEMYDISSQVLFQQYGFTVKIPLRVFLLKFSEIYIPRIHKKGILERLKSQQNLRDSIRTLLHGLEVPEVEYLIGTQNLFLRNKMVLVLERRREEYLKKALPASIILQNAWRTLKPRLFISKLRLMSVRIQSLIRMRFVCILWRKILPYRQFICGLALLIHLAIPWVKTSTIFDKLEELAQQREDERKFFRNSAATSIQAWWRGEMVRRRLTLYRYNEFREFSIQVIQSAWRTLKAQALLVEKLAFTKTPNFKAVKIQAVFRGWLVRKKFCKLFMLKRCILALKRKSLIRLGIAKHIEYRGTLRRSHVFREQIRAHREVVNKAIIIQRVFRMALCRRQYVKLRFSAQVVQCRAYTCLEVYRYFKAIKSITLLQQWWRVTFTLRKHIDSGNSLIKTLSKFKIQKKIPKDPVKKSVEMNNLISRELKQFNMMRYPLLSMQGLFQPLAKIVESNTVFLNPVELSIVKDVGDYYPSTWGRGFVTLCRRLCGAIFETAPTKQFPPLKILQFSVGQRHTLVLIAERILAGQGDDNIEIDSFDNEDLSNHKFSKSGNSGALLGQTSGKLLNFEYRNHVYSWGVNDQGQLGVPVMDLVSSNIREPVRFIDSEYRYTKNEKTGKTVRYLIRQIDYTRRIRWVGCGSDHSMAITADGKLFTWGENIFGQCGHGHNYSYIPSPKMIEPLKEEQVYMASAGARHCGVVTQNGAVFMWGAGTHVCLEDYRFKTLYGHLAEYDTVSSNANFYEPFRVELPNFDNSSSTNKNYDKKNGKIGKDEYNNKNEGNKNGGVRQILCGNGFNIICTQNLFIWGRNDKGQLGMSKKGHLLVPTLLPLPTTDLLKLEYSEELKKEVRRRSLLTLISGNKITISSISAGPDFVCATVEDGFNIMYLWGNFTVHEQTGGSNSSHSAMKNFGISKINLKSQNSSTISNKAIQCPTIVRHSIWEKKILTQVACTVNSIAVITDDSELYGFELVSLKKTEAGKSEKISLSTDELDTGHKLDNWGGIISAKKKQKNVMDKKKTLLPEFCKDLDILRIPEKYKGNLNDLFYFEPSLYQYRCVPNTKKAGLLTEEVISSISSTMSILWVKHRRKTYISQIKGKSDTNNSKIDTDNMDENEKLVEIDRENVSTDSQMKMDEGNILQKVKERRNIVMNRNMILHRIQPKSYIPSYLFHDPQRVLGNGCNDSVFVELLRRIKNKNKKSIAESDEHILDLNEAENPKLSG
>CrySpeChipmunkI008177_rbh_TGME49_291020
LFLSIFLEMYSQKGDELEVEKNKLINIQINKKLVEKNDSTDQKDSIIPFGIPVWVHNKDDDTEGVKRGFLRDANLGENAMVEFSSITSKSILEIKSYPKHRIGLIIDNPIKSPDLSLLDVCTPHGISHMLGERCAAGYCYTFSGNLLIFILPRVEKIPRLMEAYSSLEIQRFWTEMKTKFEPHIFSLARRALVSWAENHQDQTIVIMGAQNTGKCFNIHMLIRFLAKNLSLYKYIKSSYAISEKIASIVHITRSFIQTPGEGNNGDNKFYHYGQSYCGQIWRIFVARDGCLMGSHLHLWSFNTSPVSYWSRIGPFFSIFYQLAHGLILDSSNPLIKSLKLSKEEVMIYLTQVSPDMNTNYIDQLRGFKMTVGSLNSLGLNDAQKIDFFKVIFAIVAIDSFVSILCNSNIRDINNSKIVFLPMLARLLGIEIEDLRANVVTCYEFVQLQVTLYCRLLDWVIFICNENLRPAVTNLLGLETFTIIHGPGFVKDGFSFSNAMQNYCEEKLKKNYIYESFDSEKKILESEGLNMIKLNYSDIDSITDLFEEPEKGLMNLLKITSKRQRRVEEFISEIQKEPTESVSTFHRPTPCDEFGRIDLEPSKSVYSKLVYSFTGNELLEANDEFTMKGESKFQREPYNELLKRKKQMCKDYHDSNSEKIKKYRKMRLRRGNRADSMGNDLFAGVFHDLEADYDGNALHSSVLVEDEQAGELPDYLPPEITINHSFGKCNYSIIAMAEEDSLNQVPEKVEELFKKSINKIIRACWTTILEVDERYTQDKNIYKSSAQKKKARLSIDEDPEIMKFETFWKKTEDFMDLTWIRLSAIPGSPSMSQIAVKASKMVDSMLKRGKLFFAVCASSYQLDKKTEEEVSESKITSDLEMYDISSQVLLQQYGFTVKIPLRIFLLKFSEIYIPRIHKKGILEKLKSQQNLRDSIRTLLHGLEVPEVEYLIGTQNLFLRNKMVLVLERRREEYLKKALPASIILQNAWRTLKPRLFISKLRLMSVRIQSLIRMRFVCILWRKILPYRQFICGLALLIHLAIPWVKTSTIFDKLEELAQQREDERKFFRNSAATSIQAWWRGEMVRRRLTLYRYNEFREFSIQVIQSAWRTLKSQALLVEKLAFTKTPNYKAVKIQAVFRGWLVRKKFCKLFMLKRCILALKRKSLIRLGIAKHIEYRGTLRRSHVFREQIRAHREVVNKAIVIQRVFRMALCRRQYIKLRFSAQVVQCRAYTCLEVYRYYKAIKSITLLQQWWRVTFTLKKHIDSGNSLIKTLSKFKIQKKIPKDPVKKSIEMNNLISRELRQFNMMRYPLLSMQGLFQPLAKIVESNTVFLNPVELSIVKDVGDYYPSTWGRGFVTLCRRLCGAIFETAPTKQFPPLKILQFSVGQRHTLALIAERILAGQGDDNIEIDSFDNEDLSNNKFSKSGNSGALLGQTSGKLLNFEYRNHVYSWGVNDQGQLGLPVMDLVSSNIREPVRFIDSEYRYTKNEKTGRTVRYLIRQIDYTRRIRWVGCGSDHSMAITADGKLFTWGENIFGQCGHGHNYSYIPSPKMIEPLKEEQIYMASAGARHCGVVTQNGAVFMWGAGTHVCLEDYRFKTLYGHLADYDTVSNNANFYEPFRVELPSFDNSSSTNKIDNKKNGKVGLDTYINNKNNAENKNGVRQILCGNGFNIICTHNLFIWGRNDKGQLGMSNKGHLLVPTLLPLPTTDLLKLDYSEELKKEVRRRSLLTLISGNKITISSISAGPDFVCATIEDGFNIMYLWGNFTVHEQSGSSNSSNSAIKSFGMSKINLKSQNSSTITNKAIQCPTIVRHSLWENKILTQVACTVNSIAVITDDSELYGFELVSLKKTEAGKSEKISFSVDELDAGHKLDNWGGLISAKKKQKNAMDKKKTLLPEFCKDLDMLRIPEKYKSNLNDLFYFEPSLYQYRCVPNTKKAGLLTEEVISSISSTMSILWVKHRRKTYLSQAKGKSDANSSNIDTHNMDENEKLVEVDRENISTDGQMKIDEGNILQKVKERRNMVMNRNMILHRIQPKSYIPSYLFHDPQRVLGNGCGNDSVFVELLRRIKNKNKKSISDSNENMLDLNETENSK
>CryTyzUGA55002887_rbh_TGME49_291020
MYSQKSDDFEVEKNKLINIQIKKKLGERNDSNDQKESIIPFGIPVWVQNRDDGIEVVKRGFLRDANLGENAMVEFSSINSKSIFAIKSYPKHKIGLIIDNPIKSPDLSLLDVCTPHGISHMLGERCAAGFCYTFSGNLLIFILPRVEKIPRLMEAYSSLEIQRFWTEMKTKFEPHIFSLARRALVSWAENHQDQTIIIMGAQNTGKCFNMHMLIRFLAKNLSLYKYIKSSYAISEKIASIVHITRSFIQTPGEGNNGDNKFYNYGQSYCGQVWRIFVASDGCLMGSHLHLWSFNTSPVSYWSRTGPFFSIFYQLAHGLILDSNNPLIKSLKLSNDETMLYLTQVSPDMNTNYIDQLRGFKMTVGSLNSLGLNDTQKIDFFKVVFAIVVIDSYVSILCNSTINEINDSKIVFFPLLARLLGIEIEDLRTNIVTCYEFVQLQVTLYCRLLDWVVFICNENLRPAVTNLLGLESFTIIHGPGFIKEGFSFSNAMQNYCEEKLKKNYIHEIFDSEKKILESEGLNMIKLNYSDIDSITDLFEDPEKGFMNLLKITSKRQRRVEEFISEIQKDPTESSLLHKPTPCDEFGRIDLDPSKSIYSKFVRSFIGNELLKANDEFITKGESKFQEEPYNELLKRKKQICKDYHDSNSEKIRKYRKIRTKSGNRADSMGNDLFSGLVNDFEVDYNANSLHSSVLIEDEQAGELPDYLPPEVTINHSFGNCNYSMIAMAEEDNLNQVPEKVDELFRKSNNKIIRACWTTILETDEKYMQEKNIYKGTAQKKKARLSIDEDPEIIKFENFWKKTEDFMDLTWIRLSAIPGSPSMSQIALKATKMVDSMLRRGKLFFSVCASSYQLGKKTEEEVSETKITNDLEMYDISSQVLFQQYGFTVKIPLRVFLLKFSEIYIPRIHKKGILERLKSQQNLRDSIRTLLHGLEVPEVEYLIGTQNLFLRNKMVLVLERRREEYLKKALPASIILQNAWRTLKPRLFISKLRLMSVRIQSLIRMRFVCILWRKILPYRQFICGLALLIHLAIPWVKTSTIFDKLEELAQQREDERKFFRNSAATSIQAWWRGEMVRRRLTLYRYNEFREFSIQVIQSAWRTLKAQALLVEKLAFTKTPNFKAVKIQAVFRGWLVRKKFCKLFMLKRCILALKRKSLIRLGIAKHIEYRGTLRRSHVFREQIRAHREVVNKAIIIQRVFRMALCRRQYFKLRFSAQVIQCRAYTCLEVYRYFKAIKSITLLQQWWRVTFTLRKHIDSGNSLIKTLSKFKIQKKIPKDPVKKSIEMNNLISRELKQFNMMRYPLLSMQGLFQPLAKIVESNTVFLNPVELSIVKDVGDYYPSTWGRGFVTLCRRLCGAIFETAPTKQFPPLKILQFSVGQRHTLVLIAERILAGQGDDNIEIDSFDNEDLSNHKFSKSGNSGALLGQTSGKLLNFEYRNHVYSWGVNDQGQLGVPVMDLVSSNIREPVRFIDSEYRYTKNQKTGKTVRYLIRQIDYTRRIRWVGCGSDHSMAITADGKLFTWGENIFGQCGHGHNYSYIPSPKMIEPLKEEQVYMASAGARHCGVVTQNGAVFMWGAGTHVCLEDYRFKTLYGHLAEYDTVSSNSNFYEPFRVELPNFDNSSSKNKNDDKKNGKFGTDEYNNKNEGNKNGGVRQILCGNGFNIICTQNLFIWGRNDKGQLGMSKKGHLLVPTLLPLPTTDLLKLDYSEELKKEVRRRSLLTLISGNKITISSISAGPDFVCATVEDGFNIMYLWGNFTVHEQTGSSNSSNSAMKNFGISKINLKSQNSSTISNKAIQCPTIVRHSIWEKKILTQVACTVNSIAVITDDSELYGFELVSLKKTEAGKSEKISLSIDELDTGHKLDNWGGIISAKKKRKNVMDKKKTLLPEFCKDLDILRIPEKYKGNLNDLFYFEPSLYQYRCVPNTKKAGLLTEEVISSISSTMSILWVKHRRKTYISQIKEKSDTNNSKIDKDNMDESEKLVEIDRENVSTDSQMKMDEGNILQKVKERRNIVMNRNMILHRIQPKSYIPSYLFHDPQRVLGNGCNDSVFVELLRRIKNKNKKSIVESDEHILDLNEAETPN
>CryUbi39726003760_rbh_TGME49_291020
MYSQESNELEIEKNKLINARTNKKFKEKNSPVDEKDSIIPFGVPVWVYNKDDGSEDVKRGFLRDPNLGENVMVEFSSITTKNILAIKSYPKHKIGLIIDNPIKSPDLSLLDVCTPHGISHMLGERCAAGHYYTFSGNLLLFVLPRVEKIPRLMEAYSSLEIQRFWTEMKTKFEPHIFSLARRALVSWAENHQDQTIVIMGTPNTGKCFNVHMLIRFLTKNLSLYKYIKSSYAISEKIASIVHITRSFIQTPGEGNCGDNKFYHYGQSYCGQVWRIFVDRDGCLMGSHLHLWSFNTSPVSYWSRNGPFFSIFYQLAHGLILDSSNPLIKSLELSNHEIMIYLTQVSPEMNTNYIDQLRGFKMTVGSLDSLGLDDVQKIDFFKVLFAIVAIDSYISLLCNPGTKDNNNSKIIFFPMLARLLGIEIEDLNAKVTSCYEFVQLQVTLYCRLLDWFVFISNENLRPTTTDLLEMEVFTIIHGPGFVKEGFSFSNAMQNYCEEKLKKNYIYELFDSEKKTLESEGLNMIKLNYDDIDSIANMFEEPGKGLMSLLKITSKRQRRVEEFISEIQKDPMESLSILHKPTPCDEFGRIDLEPSKSIYSKFVNSFAKNELIRTNDEYTIKGESKFQKEPYNELLERKKQICKEYHDNNSEKIKKYRKMRSKRVNRTDSLGKDLFASIVHDFQLYDDNNILHSSVLVEDEQPGELPDYLPPEVTINHSFGKCNYSIMAMAEEDNLNQVPEKVDELFKKSSNKIICACWTTILETDERYTQEKNVHKSSAQKKKARITIDEDPEIIKFETFWKKTEDFMDLTWIRLSAIPGSPSMSQIAVKACKMLDSILRRGKLFFAICASSYQLDKKTEEEVSETQITNDLEMYNISSQVLLQQYGFTVKIPLRIFLLKFSEIYIPRIHKKGVLEKLKSQKNLRDSIRTLLHGLEVPEVEYLIGTQHLFLRNKMVLVLERRREEYLKKALPASIILQNAWRTLKPRLFISKLRLMSVRIQSLIRMRFVCILWRKILPYRQFICGLALLIHLAIPWVKTSTIFDKLEELAQQREDERKFFRNSAATSIQAWWRGEMVRRRLTLYRYNEFREFSIQVIQSAWRTLKAQAILVEKLAFTKTPNFKAVKIQAVFRGWLVRKKFCKLFMLKRCILTLKRKSLIRLGIAKHIEYRGTLRRSHVFREQIRAHREVVNKAIVIQRVFRMAFCRRQYMKLRFSAQVIQCRAFTCLEVYRYYKAIKSITLLQQWWRVTLTLRKHIESGDTLIKTLSKFKIQKKIPKDPVKKSIEMNNLISRELKQFNMMRYPLLSMQGLFQPLAKIVESNTVFLNPVELNIVKDIGDYYPSTWGRGFVTLCRRLCGAIFETAPTKQFPPLKILQFSVGQRHTLVLIAERILAGQEEDSIELDSFDEDLSDNNFSKSGNSGALLGQTSGKLLNFEYRNHVYSWGVNDQGQLGVPVMDLVSSNIREPVRFLDSEYRYTNNEKTGKTVRYLIRQIDYTRRIRWVGCGSDHSMAITADGKLFTWGENIFGQCGHGHNYSYIPNPKIIEPLKEEQVYMASAGARHCGVVTQNGAVFMWGAGTHVCLEDNRFRTLYGHLAEYDTVSNTANFYEPFRVELPNLDSSLNTNNTENNKNVKTEANGYSKNKNGGVRQILCGNGFNIICTHNLFIWGRNDKGQLGMNKKGHLLTPTLLPLPTTDLLKLEYSEELKKEVRRRSLLTLISGNKIIISSISAGPDFVCATIEDGFNVMYLWGNFTVHEQSGGGNSPHSMMKSFGVSKINLKSQVSSTISNKAIQCPTIVRHSLWENKILTQVACTVNSIAVITDDSELYGFELVSLKRTEAGKSEKISFSVDELTTGHKLDNWGGLISAKKKQKNVMDKKKTLLPEFCKDLDVLCIPDKYKSNLNDLFYFEPSLYQYKCVPNTKKAGLLTEEVISSISSTMSILWVKHRRKTYISQYKAKSETNNSNIDTDNLDENEKFELDRENVSPDSQMKMDEGNILQKVKERRNIVMNRNMILHRIQPKSYIPSYLFHDPHRVLGSGCGNDSVFVELLRRIKNKNKKSLDDNNENVLELDEAENSK
>CycCayNF1C8000804_rbh_TGME49_291020
MVDVYGLESEKAGMGGAFAPDSLLRTGAKVMLSEKDLRTRKAFDFKGMQTMQVLDPSLLGRSLLQRIRPLQITDCGSRTANLIPLPFPALSHASRQQLILSDSQMEGPKEATEGAIDSLMYLPTCNDTTILDSLQQRFVRGHFFTSCDNMLIFVNPWEAQRCAANEIFSHSKAVQYWTNHIAELPSHPYLVARRAFSNAKKQHRNQLVLTFGASGCGQDRVHHELVKLFVRFAFTMEDVWTDEEARTAEAARDAAVSLVEALHISHRGDLYGGRLMDLFQVEFDADGDVVGFKFLPNSSSEPSQEIISWQMRQSLKSIPLPSLFYHLMYAIHFNPDDPMLKNSGLHPVDVTELMRYFPPPSVLYEDTHYEKCKQLIRDLGSIGLSKKQITECLRLVNAILVADVASYKIQNETSKENEVQAREQERATPTAPRVCRILKKEERKVEQTLVLANLLGVDETVLRDIFLGADSWQIRFLALKLFVRLRWWLLGMISQTLRLSKGTSVHSRITLLKAAGIDFRHIGQEWALNQLLHNYTEEYFLYLFSTSAFTLDQATYLLEDVKPPPTTFILNDKVLDVFAGPEGIWQILREEQASWGGEAANELSQNVPLAALAFVDRILRIKSDSDKIRKVPGYRPPSADVFKPKIAFRVVKAAGKNNGPTVLGKNPQQGTSAPQQTDPVQCQFIVVHTHGSVMYDATKFCISDANAYTVPSRLRNLLLASKLELVRSLVYSEAAQDVIPPDCSRVSFADRLIQYVKDSLSEGTASLHAPAAAPLRLFSNVPPIAFGVSEKGQNSNFHLDRWRQTAQRDHDFEETDQQGMQKELARGLVHEPLVPSRIVALMENETKQANRASSGLPSTSAPYKSEPERFFPFGVACPCVVFRRRIDYLERLVPAVTRMQRMWRTVRERAFVADMRWLCIRVQSHIRRIRLLQELAKLKSTKDFFFGAVILAGFAYAFRRLGLSDEVVRSIEMNWRERRKFQELRGLTMAFLSIQRKGEKLYSMRVMLNYRPIIRRTTVMRDMILFQMDPSVVRIQSFFRMAVIRQQYLRLRNAALLCQAGILTRLRRGDFLLTKRRVVKLQRWWRSMRLLRGMDIEVGLPPPVRLPGKADSVVRRRELVAFELLRPHFLMVQGMLRFERTRQDAHCAYPFRLHANSDCRGIYPRTWALPLQDLLTQLAAKARHQQHSYISEAMQVAAVTVRLSSLEVGAHAQFQDIAIGGHHSLVLLGVRQAASGNFATRVRMVVKGGGWQDFSLEPRVYAWGWSDKGQLGAPQRPGEQGMSCIGPLKFIDRVFKDSVDPATGHLVQNLIHEVDYTHTVCTVAAGLDHSVALTSEGMVFAWGDNSEGQCGLGHRLLAVRHPTLIPTIRNNGIKLKSIAAGPRQTGAVSMDGKALMWGAAHFVRLPTVVPDSHSYTPRGVPLDAKYEALQICCSSGFNILRTAGTSGVLGWGRNESGQLGQGPEDKKSRDLPIFIPLPATPAHSHVVSKVVVGTSFVVVSLQQASSFLYTWGALYVEEASEAAASGAGGVAGAKRSPGAQGQKATLNPFLRRTGATAAQQQPQQAKSKAGSSKAAEVKAVCKPTRVEHPLWKDDAVIDISATGSEVLTTTNVYSVSPRHRKRRFAVFQLGEGGASIEVPPKIKEKAQKKHKELMDDSARLLSSPLLSREVFPVGARISGSPPSHMPDCFCNQSRQSAKPAAETLVPDARLLHRMRSIYGTGSAKGRLGAFGYDYENDES
>Cys_WienI001147_rbh_TGME49_291020
MQWAAATVIQAWWKSVMARKVTAKMRHDLLLTFASQTVQNAWRAFKAQQTLLEKIDLGLLPTQAATKIQAQVRRWIHQRRYQRIRGLALALLSIRRKGSKLYTLRVQLSYRPILKNTTFIRDMLKGQNEESVVKIQSWFRMSYVRKQYLTLRDAVAYCQAAALTRLRRYEFLKAKKSVVQIQRWWRARKFLLRSSSLSSYALAPPVSLPK
>Cys_WienI007345_rbh_TGME49_291020
MIAAVDGQCFVWGSHAFVALDTMPPDSNFYSPTRVPIPYETPAVKVAAGFGFNVVMISNGEGIYGWGRNDRGQLGIGYSRKSVRDEPVFIPLPKTMKLPLTVRHVATGTDYVVLCVSPAKGCIYTWGAHRITDPPPEKSDGTGDKGKDPSGGGGNVNPFMRFKQPDKKAAAKGGAGGAAKPPFKAWTEVRAVCEPVLVTHPLWKGRPIIDAVCTPPRQIAVLTDLGAVYGLQSFTVKWIEKEKSDEDLKKTDGDSARPAAYSLFFQAKKPKTSNTNTGAKGENGLSSQKKPPPPSAQVSPVKGKFSLEPGLYSFRFCRPARVVVKRLRSSYSNVSCSTIWTHSVRRTRRVTEDEAETAEPEVLKEKVSCTGDPLQFPPSVLARAQQAYKDIQEQQAHASMQPLPKHKDYIPRRTDLMLENLGPDPRLLARMRSEYSKDAVRSPLLYFGAEHSHEELSDEDSS
>CytFelWinnie001497_rbh_TGME49_291020
MIDTNNLTDLVDTSFSSHYDISSDFASTPVLNCENHSNELLDLYGCVSKESLQDLVYIDALGPSGITQCLWDRYKNDKYFTYFGNTLFYIQPFLGNPLDSEQSKYLCAEDPNHPHLYSFLNEALTFLLNIKDDCEIKGSNSNVNEIIHSISKSVTNIDYEGKTNVNVFIYGFNNHGQVNIMENSVLFICRTMRINNIDPNNNMYDRMSVVHELLSQYNDYSSLDSLFNNYMVSYKFNFNDKNILSSIRIVPNLATDLSNLAPCSMYRKYLSENIKYCTIRYPSVFYGLLYSIQASTNLGLIPVNHLTSEDATKILDILPKHEKQDRNFHCNSFSKCVKLMKEIGILGDNITSIINLLLSIILLDLYSMKMNNFVEHSEFFENDLLKMAMELVDIDLLTKSNKESKSQEILFKLDLLSAKNVQIYYNLSTILYIRVKHYLYGMLNKYLTLDESDVMKSLSIHCNSGLIDHVNFVNNQLSWLFSEEIFINKMINCSRATIGDCSLKGQFFEVNDEFTRVSTDVNGLMTKIILKSVNVEDFEICPKVKHSWRDVEYDIDRIIVEESAIFTVTPMLSKLFKYSKSDFIINLFFSNRSMYLNVGNCSIAMSYYLFLDGTVNNNDISYFVICSSPMKDLMVNLEPVESGVLCKSSCAFDITPSFDVLLSSLTSTLPILDICIMQRDCNKIRVPVSIAVETYIPLVYISTDISSHEIISKMSNLGVLSLFFNILRVPSSFYTIEDDYLILQKSLYIKIASYVHNYIEERIYGLRIIQRWWRGYQYPLKRRVLRGIVIRIQSLARCIFLSKLSRYHIVGRKLSLDFIGLSVLISHLSLEFLYKMERDYHDKEYMCLQYAAASYIQACWRGAIQRKKYRLIKHNKFEEFAIILIQSVIRRVLASSEILHQRKCPEVAAKKIQSCYRGYMIRCMYENMRSMRLILLPIIRKGSKLNSLSDQIKFMKLNKNQGPLSSQIKKLISLQTDLPPGFTKKTIFKFKKNIETIQALAMTKIARCSFLEKVDAAIKIQRWWKCIPKEYCSPLPVNSLYYVYSREFSSINLLMTTLNDFNIRIFCFSLYHDIRKLYPNTWAMIPLEFFKNLKSILSTNILDYNVDDIQFAIGSTHTLMLIRFTDDSSCVYSWGWNDHGQLGRMSLFPYNHKSDDLTRIEALDFSEGKIYEDVHERSGGFNFSTDRFNIHKLSTSISITNIVCGNDFSLALTREGKVYSWGNNRFGQCGHGKLLKISTPKLLNIDKATSIMASNTFSIIRLVSGSYLISGNALDKFNYTPIDLKFLINEISNQTIKELKCGGRMIIFYTFELDYILYVYGSAKFAKMYNLGNIKEICTNGKFISAIIETPTNDDQFEKLNLYIWGDLRCIVGKEKDSTSSKNYLVGAFRKRFESFGKKKTKRSLLQVSTNPGKTCFLKHPSEVILNKLPEFINCDGQQLVVTLINGQVYGMKMFQIIHNQDTSFDSDNYTIYVKDSYKIKLEPSIYQFTNIRDKRPTIYFATNSLSHSIGYFRIHKKNYT
>DinSpeMGD196945_rbh_TGME49_291020
MEIASSASNSQTLGKIDGGNDALFQKMHNVRQSMVHLKSRLQEEISRGNSRRASVAPLNLLSSDDDRGAGSRRGSVSQHDQPAAGSRRTSIVNLVMPGMGSAQGSRRPSIAPTDDNSRRPSRRPSASGFTMTASGLMVPQASQNSRRPSFGGSRRASGTVVGPVSETFTFELGTGDDDEDDDDVGTVPSFSVTSSRRQSGASLGSGSRRPSMADKGSRRPSACISIKDSDDGGDGRTMFIQIGTVETIPDGPEQAGDGDSDGEDQPAVRSGPSIKKRDDDWKNPHRLTELGDPKKLPIRSMKEFLKREAALKANAMISNVKYIQQKLEETKDEVVELKTNIMQVGKRRERRGLDDADVEHILGELKGRTVKLKQKRSQQVRELLRKDMSGHSISREDKKTAVLHRHSFENEEDDDGVEKAIVSNFGPRGTLELPKPGATEAPRLSALALLGEGDDEKKKVGFASITVSDDTETTKSATLGPAQRSKKVLRSSTRGIPTFALNGNPEQLPRGDLSLNFGEHSKRRGTAIQGFKFGGPVKKKNLPEVPRLRSKFRGKRLILNGQYRDGKMTTKRWHERVAEELGLTDEDWNSKTVYAICENDLDDIARDKEECERITATTTLQIWWRYLRLKSYLANLNQLMTDAATLLQRWWLQYLMYKLPIRKRVQHRQEKRRAATLIQTRFRGWRAVRYWWSSMQVARIGDHMNVLQAEMKMPTIAEIVKMQSLVRRCLARKHVRRLRELKREKTELARATPTVNTDEVEESQAELEKRMRQRRCSWSIEGLKRQGRSTYRNSQKDRRNSDALEFRKFADAARAGNVSSIPGQRSSVQKRQNQSLRFSEMESSLVESHEEEDEEDEAKPCEMLLGREVSMWCKSGKMLAEASLAPLLSAGQLAAANPISKKRKLPITVTRAKMYGLPQISEILGNDQGDVQSDEEEKSAELSKAVAKVRGLQRQPRVPAFMIKEKIKENVSRPDYARGTPAPGAGPAPRGTQALKLGSLSRAL*
>EimAce001401_rbh_TGME49_291020
MADPSSPSRRSDSAAADGLNRGPSTAANFRKDTLKGKLSVSSQSVLRVTSKRDGGAPARKPSRSAPEAATPAAGATFLPGRFEDFSPSSSHKADDPATLFVLSKKQPPGKLEGNRARPLVGSRQLSAAPGAAAAPALTVGSTARKDMIPKRQQGWGGPRREGPRQRVGREGGDKDPEDECLHRLDVYGLEVEGFRGAASAADTLLLSGSKVFIRGKEVAKGKTPDFRGLVTMQIIDPSLLGKPLLQQVQPFQFGGSRGGARGAHIVQNELPLLMHLSRHSVIPAEAQLGEKTKDPEEAIDSLMYLPSCDDAAIIDCLQQRFNRGKYFTSCDNMLIFVNPWDSHDSASDEVFNRSKAVHYWTSHVAELPSHPYLVARRAFTNARKQHTNQLVLTFGAFGSGQDRVHHELVKLFIRFAFIVEDTWTDEQALATEAKRDAAVSLLESLHITNKGQLYGGRLMDLFQVELDSQGGFVGFSFLPNSSYEPSQDIISWQMRQAVSSLPLPNIFYHLMYGIHYNPGDPLLKNAGLHPVDVKILMHYFPRPFVLYEDVHYEKCQEILADLSTLGLSDRQKAEFLSLLSAILVADVVSFKMQNELHKEELEAEKEEEPPAPAAPRVRRITRQSGQTVERTLMLASLLGVDETVMRDIYLGTDAWQVRYLALKLFVRLRWWLLGIISQSLRLSKGTEVHNRVTLLKAAGLDFRRVSPEWAFNQLLHNYTEECLLHIFATWAFTLDQATYLLEDVKPPPANFTLNDEILEVFTGPEGVWQILKHEHTTRGGEAADDLSDGVPLAAVSFVDRILRSKCSTDKIRKVPGYKPPQPEMLRPKMAVRVVKATVKAGKGAMVGGAAPARKSAGSHLDPILCRFTVVHTSGTLVYDATKFCTSDANAYTVAPRLRTLLLQSKLELMRSLVEHEKAHDVIPPDCLRISVTNRFIQYTKDSLSAGSEAPQTNFIACVSALRPFSAADANGEVASSSKLSSYVKRWRQNSQSEQNQRAQYQQDAYALMTSALCHEPQLPPRLKALLASEAKLERNCSGISTGKDYGVLPQGCIHNFGKDVSMELPWLSRAPQLNDNSRYSWRIDYLERLVPAVTRVQRIWRTVRERAFVADMHWLCVRLQSHVRRVLFTREQKKIQPLKDIFFGAAVTAGIAYAFRRLGLSDEVIHSIEMKWRERRKFQELRGLTMAFLSIQRKGAKLYSMRVMLNYRPIIRRTTVMREMISVQLNTSVVRIQSFFRMVIIKQQYVRLRNAAMLCQAGALMRLRRGDFLLARRMVVKIQRWWRSMLLLRGLDVELALPLPIQIPKKADSVVKRREHVAFELLRPHFLRVQGVFRVERMRQETHYAYPISLKANCDCRGIYPRTWAQPLQDLLAQLAIATSQQQNGYMTEATHVAPVMESVDAGLFAQFHDMAVGGHHSLVLLAVRRPASENFATRVRAVVKGGSWQDFNLVPCVYAWGWGDRGQLGESQTPREQGMTCVGPLKFVDRVFRDTVDLETGHLVQQLVKEVDYTHKICSVVAGLDHSVALTSEGMAFAWGDNSEGQCGLGHRLMWARSPTLIPTIRNNGIRLKSIAAGPRQTGAVCSDGKALMWGAAHFVRLPTLIPESHSYTPREVPVDSSEEAMQICCSSGFNVLRTARSSGVFTWGCNDSGQLGQGVEDKKSRDVPTFVRLPTTPAHHHVVSKVAVGTRFVVVSLQQASPFLYTWGALRVVEVTQKASGILDGVESKKASAAAEQRAAANPFLKFAGFKVQQPQGSKTQSLPAITADKVKAICRPTRVSHSLWKDDAVVDIGVTGTDVLALNDGYTVNSHDRKRSLAVFQLGEGSEADEANA
>EimBruHougton004139_rbh_TGME49_291020
MADSSAAGEWRGRPSKDVNLRKDSLKYSSSASPRNTLNIPAARDGGASPQTLAGAAPKAPPVPAAAAAAAASEPTRLPGRFADLSPSFSHIADDPAAHFVLSKNEPPRKPAGDAESGPGGPRKLFTAASTFTPGRKDVLSKRQTQAGSLRRVGPRQRGGREGGDRDSEDESLHKLDVYGLEGQGFRGSASAVDTLLLSGSKVFIRGKEATRGRKPDFRGLVTMQVIDPSLLGKPLLQQVQPFQFAGGSGGARGARILQNELPALMHLSKHSVIPAEAQLGEQAKDPEEAVDSLMYLPSCDDTAIIDCLQQRFNRGLYFTSCDNMLIFVNPWDWHDPASEEVFSRSRAVHYWTSHVAELPAHPYLVARRAFTNARKQHTNQLVLTFGALGSGQDRVHHELVKLFIRFALVEEEDWTDEKAQASEAKRDAAVSILESLHITNRGELFGGRLMDLFQVELDSQGDVVGFSFLPNSSFEPSQDIISWQMRQSVSSLPLPNIFYHLMYGIHYNGGDPQLKSAGLHPVDVKALMEYFPTPFVLYEDVHYEKCQQILADLSTIGLSEQEKAEFLSLLSGILVADVVSFKMQNELPKEEPEAEKEEEPPVPAAPRVRRITKQSGQTVERTLMVGKKSATTLAGLDIINLLASLLGVDETVLRDIYMGTDCWQVRYLALKLFVRLRWWLLGVISQSMRLTKKAEVHNRVTLLKAAGLDYRRVSPEWAFNQLLHNYTEECLLHIFATWAFTLDQATYLLEDVKPPPASFTRNDEILEVFTGPEGVWQILKHEHTTRGGEAADDLSDGVPLGAISFVDRILRSKSRTDKIQKVPGYQPPQPELLRPKMAVRVVKATAHAGKGAVVGGGPPAKKAAGTEVDPLLCRFTVVHTAGPLVYDATKFCTSDANAYTVAPNGDVASSSKLSSYVKRWRRSSQSGQQEQTRYQQDAYAVMAGALCHEPQVPPRLKALLASEAKLGRNRNRFLLGFNSVHVWKQLHDFQVLTYCTTRYLGMTVRLLYKEFLELYAILCIPTSYEQQTTKLLLKHPDPKAASAFLLQALRFPDTGYQLGRSMVFFRKAAFIILEKTRIDYLERLVPAVTRVQRIWRTVRERAFVADMRWLCVRVQSHVRRVLVLREQKKIEPLKDLFFGAVIVAGIAYAFRRLGLSDEVVQSIEVEGTPQVPRTKRAYYGIFVYSTERGQAVQHACHAELPANYPTDDSDEGDDFGDFLLARRMVVKIQRWWRSMLLLRGLDVGLALPLPIKLPKKADAVVKRREHVAFELLRPHLLRVQGVFRVERLRQEAHYAYPISFKANCDCRGIYPRTWAQPLQDLLVQIGIAASRQQNVYMTESTHMAPVIFHDLAIGGHHSLVLLGVRRPASDNFATRVRAVVKGGSWQDFNLVPCVYAWGWGDRGQLGKPQIPKEQGMTIVGPLKFVDRVFKDTVDVKTGHLVQQLVQEVDYTHKICAVVAGLDHSVALTSEGLAFAWGDNSEGQCGLGHRLMWARHPTLIPTIRNNGIRLKCIAAGPRQTGAVCSDGKALMWGAAHFVRLPTLIPDSHSYTPREVPVDAGQEALQICCSSGFNVMRTAGSSGVFAWGCNDSGQLGQGVDDKKSRDVPTFVAIPTTPSQRHVVSKVAVGARFVLVSLQQPSSFLYTWGALCVAEASQKTSQPSESSGGKRASAAAEQRAAANPFLKFAGFKMQQPQESKQAPPPVKADKLKAICRPTRVSHPLWKGDAVIDIGVTGADVLVLFESQIVHGYSALEILYTKKPAAPVSVAEERVVVQSFFFKKPLEQPKAQEPPKEKAISCELERLKGEFTLEPGVYSLRHLKPLKMAIRSIHTTGNAVSLSFSWAKAVRPTRQMVEKIVSTRESKLLKKYRTATGDPIEQPKSVMERDQSKYREILESSCRALGSAAPSSENQSRLSARQAAETLLPDSALMHRLRATYNVHSDHHKSTSAESENEFSASKK
>EimMaxWeybridge003565_rbh_TGME49_291020
MADDRASGRSDSAAADGLGHNKDANLRKDTLHSKLSISSQSSSRTPRRGDEGGSPQTLGVSAPEMATVEVATSRLPGRFEDLSPSSSHLADDPAALFILGKKQSPGVAEGKTRSPSLGSRQLASTGPAFAAAPATTLGPTAKKSLLFKRQLGRGVSQRGGRLRGMSRHGGDKDSEDESLHKLDVYGMDDQGFRGAASAPDTLLLSGSKVFIRDKEATKGKTPDFRGLVTMQVIDPSLLGKPLLQRVQPFQFGGSRGGARAARIVQNELPNLMHLSRHSVIPAEAQLGEQAKHPEEAIDSLMYLPSCDDTAIIDCLQQRFNRGKYFTSCDNMLIFVNPWDSHDSASDDIFNRSKAVHYWTSHVAELPSHPYLVARRAFINARKQHTNQLVLTFGAFGSGQDRVHHELVKLFIRFALIMEDTWTDEQALATEAKRDAAVSLLESLHITNKGTLFGGRLMDLFQVELDSQGDVVGFSFLPNSSYEPSQDIISWQMRQSVGSLPLPNIFYHLMYGIHYNAADPQLKNAGLHPVDVKALMHYFPPPFVLFEDVHYEKCQQILADLSTIGLSDTEKAEFLLLLSAILVADVTSFKIQNELPKEEVEEEKEEEPSVPAAPRVRRITKQSGHTVERTLMVGKKSAMTLAGLDIINLVSGHFKLTSWLVAPGATALECKGESPETMSCRLTLLKAAGLDLRRVSPDWAFNQLLHNYTEECLLHIFATWAFTLDQATYLLEDVKPPPANFTLNDEILEVFTGPEGVWQVLKHEHTTRGGEAADDLSGGVPLAAISFVNRILRSKGKTDKIRKVPGYKPPPPEILRPKMAVRVVKATGHAGKGAVVGGGSAAKKGPGSGLDPTVGILVTHSHHNTRIFCPCVQEAPQTNFIACVSALRPFSAGDAAGEESSSSKLSSYIKRWRQNSQSEQHAHARFQQDAYALMAGTLCHEPQVPPRLKALMASEAKLGRSGNGYLLGFNSVHVWKQLHDLQVLTYCRTRYLGMTVRLLYKEFLELYAVLCIPTSGQTVSDFALCRRIDYLERLVPAVTRVQRIWRTVRERAFVADMHWLCIRVQSHVRRVLLIRERKKLQPLKDLFFGAVITAGIAYSFRRLGLSDEVVHSIEMKWAPLYIQQQCNTSRALRLVNGYRNREVYCLRWSAAVCIQSWWRSIMAQKQAAKLRHEAFLEYCSLLVQNAWRSYKAQVVILEKITEVVIPNRAATTIQRHFRGVQMNTSVVRIQSFFRMAIIRQQYVRLKNAALLCQAGALMRLRRGDFLLARCMVVKIQRWWRSMLLLRELDVDLALPLPIQMPKKADSVIKRRERVAFELLRPHLLRVQGVFRVERMRQETHYAYPISLNANCDCRGIYPRTWAQPLQDLLVQLATATSQQANGYMAEATQTVPVMFQDLAIGGHHSLVLLSVRRPAFENFATRVRAVVKGGSWQDFNLVPSVYAWGWGDRGQLGERQVPREQGMTCVGPLKFVDRVFKDTVDLKTGHLVQQLVQEVDYTHKICAVVAGLDHSVALTSEGMAFAWGDNSEGQCGLGHRLMCVRHPTLIPTIRNNGIRLRSIAAGPRQTGAVCSDGKALMWGAAHFVRLPTIIPDSHSYTPREICCSAGFNVMRTAGSSGVFAWGCNDSGQLGQGIEDKKSRDLPTFVPIPPTPGHRHVVSKVALGARFVVVSLQQSSPFLYTWGALSVVEPSQKASRPSAAAAEGKSASAAAEQRAVANPFLKFAGFKVQQPQQSKQTLPNIRTDRVKAICKPTRVFHSLWKGDAVIDIGVTGTDVLVLFESRIIHGYSVLEVLYSKKPAAPVSAAEERVAVQSFFFKKPPDQPKPQETPTEKAISCELERLRGEFTLEPGVYSLRHLRPLRMVIRSLHTTGNAVSLSFSWAKAVRPTRQMLDNIVSARESKLLRKYRTATGDPIEQPKSVMERDQNKYRETLEMNSRILGSATLSRENQSRLSAKQAAETLVPDSSLMQRIRPTYSLHSACNKNNSTDSGDEINTLQD
>EimPraeHoughton000529_rbh_TGME49_291020
MPQQRDMRIPTRRDGGTPPQTPGGAAREAATAATATTHLPGRFEDFSPSSSRITDDPATLFVLSKKQPPGRPEGGRATSPTDSRRLLAAGHTGGAGASAFNRGPLAKKDMIRKRQQGRGGLRRGIGPFPHSLSNHVACSQKGPWQRVSKEGGDKDSEDEYPHKLDVYGMDGQGFGGSASAADTFLLSGSKVFIRSKEVAKGKTPDFRGLVTMQVSEDEYPHKLDVYGMDGQGFGGSASTADTFLLSGSKVFIRSKEVAKGKTPDFRLLGKPLLQQVQPFQLGGRRGGARGARIVQNELPILMHLSRQGVIPAEAQLGDQAKDPEEAIDSLMYLPSCDDAAIIDCLQQRFNRGNYFTSCDNMLIFVNPWDWHDSASDEVFNRSKAVHYWTSHVAELPSHPYLVARRAFTNARKQHTNQLVLTFGAFGSGQDRVHHELVKLFIRFALVVEDTWTDEQALATEAKRDAAVSLLESLHITNKGQLFGGRLMDLFQVELDSQGDVVGFSFLPNSSDIISWQMRESASSLPLPNIFYHLIDIISWQMRESASSLPLPNIFYHLMYGIHYNSRDPLLKNAGLHPVDVKTLMHYFPPPFILYEDVHYEKCQQILADLSTIGLSEKEKAEFLSLLSAVLVADVVSFKIQNELPKEEHEEEKEEEPSMPAAPRVRRITKQSGHTVERTLMVGKKTAMSLAGLDIINLLASLLGVDETVLRDIYLGTDAWQVRYLALKLFVRLRWWLLGIISQSLQLPKKTEIHNRVTLLKAAGLDFRRVSPDWAFNQLLHNYMEECLLHTFATWAFTLDQATYLLEDVKPPPANFTLNDEILEVFTGPEGVWQILKHEHTTRGGEAADDLSDGVPLAAVSFVDRILKSKGGTDKIRRVPGYEPPPPDMLRPKMAVRVVKATANAGKGAVVGGGSTAKKPQRSTLDPTLCRFTVVHTSGTLVYDATKFCTSDANAYTVAPNADGEVATSSKLSSYVKRWRQNSQTGQNERERYLQDAYIGMAGALCHEPQLPPRLRALIASEAKLERNRNGYLLGFNSVHVWKQLHDLQVLAYCTTRYLGMTVRLLYKEFLELYAILCIPTSYEQQTTKMLLMHPDPKAASAFLLQALRFPDTGYQLGRTMVFFRKAAFIILEKTRIDYLQRLVPAVTRVQRIWRTVRERAFLADMHWLCVRLQSHIRRVIVIRERKKLQPLKDLFLGAVITAGIAYAFRRLGLSDEVVHSIEIKAQALILEKITEEIIPNRAATTIQRHVRGWRERRKFQELKGLTMAFLSIQRKGAKLYSMRVMLNYRPIIRRTTVMREMISVQLNTSVVRIQSFFRMVIIRQQYVRLRNAAMLCQAGALMRLRRGDFLLARRMVVKIQRWWRSMLLLRGLDVDLALPLPIQMPKKADSVVKRRERVAFELLRPHLLRVQGVFRVERMRQEASYAYPISLNANGDCRGIYPRTWAQPLQDLLVQLAIAASQQQNGYMAEGSHMAPVMFHDLAIGGHHSLVLLAVRQPAAENFATRVRAVVKGGSWQDFNLVRSVYAWGWGDRGQLGEPQTPGEQGMTCVGPLKFVDRVFKDTVDLKTGHLVQHLVQEVDYTHTICAVAAGLDHSVALTSEGMAFAWGDNSEGQCGLGHRLMWARSPTLIPTIRNNGIRLKSIAAGPRQTGAVCSDGKALMWGAAHFVRLPTLIPDSHSYTPREVPLDPAEEALQICCSSGFNVMRTAGCSGVFAWGCNDSGQLGQGVEDKKSRDVPTFVPIPTTPAHRHVVSKVAVGTRFVVVALQQASSFLYTWGALCVVEASQKTSGLPEGADGKKASAAAEQRAAANPFLKFAGFKVQQPQPSKQASPPVKADKVKAVCRPTRVSHTLWKDDAVIDIGVTGADVLVLFESRVVHGYSALEILYSKKAATPVPVAEERVTIPSFFFKKPPEQPKAQEPPKEKAISCELERLKGEFTLEPGIYSLRHLKPLRMAIRSIHTTGNSVSLSFSWAKAVRPTRHMLDDIVSTRESKLLKKYKTATGDPIELPKSVIERDQNKYREIVESNSRVLRSEILSRENQSRLSAKQAAETLVPDSSLMQRMRATYSLHTAYNKSLPNDSED
>EimTenHoughton000424_rbh_TGME49_291020
MEGSGEEPSFKLNPYVKRWRQNILSHQGAHARGDRSVGTELIGALCHEPQLPSRVTALVASEAKFRRGRTGFMQGFDSSHVWKQLNNLQILTYCTTRYLGMTVRLLYEQFLELYSILCIPSSYGQQTTKMLLQHPNPRAASAFLLQVLRFPNTGYQLGRTMVFFRKAAFLVLEKTRIEYLERLVPAVIRVQRMWRTVRERAFVADMHWLCVRVQSHFRRILLLRELKKLKPLKDLFFGAVVVSGIAYAFRRVGLSDEAIQSIETKYRNREVYCLRWSAAVCVQSWWRSIMAQKLAAKLRHALLLDHSSLLVQNAWRSFKAQAIILEKISEEIIPNRAATLIQRHVRGWRERRKFQELRGLTMAFLSIQRKGAKLYSMRVMLNYRPIIRHTTVMRDMIAAQMNTSVVRIQSFFRMVIIRQQYMRLRNAAVLCQAGALTRLRRGDYLLAKRMVVKIQRWWRSVLLLRGLEVEVALPMPIRLPKKADSVVARRELVAFELLRPHLLRVQGVFRVERMRQEYQYAYPIGLHTNCDCRAIYPRTWAQPLQDLLVRTAGTTSFQQDSYIAEATQMAPVMFLDLAIGGHHSVVLLAVRQPASGNFATRVRAAIKGGSWQDFNLVPSVYAWGWGDRGQLGEKQSPREQGMTCVGPLKFVDRVFRDTMDLQTGHLIQQLVQEVDYTHTVCSVAAGLDHSLALTNEGMAFAWGDNTDGQCGLGHRLMWVRQPTLIPTIRNNAIRLKSIVAGPRQSGAVCSDGKALMWGAAHFVRLPTLTPDSHSYTPREVPIDSSQEALQICCSSGFNVLRTAGAAGVFAWGSNDSGQLGQGIEDKKSRDMPTFVALPATPTNPHVVSKVAVGKRFVVVCLQQKSPFLYTWGALPVEASNATSKSPGGAEGKKPSAEAEQRAMMNPFLKFSGFKAPQPQQAKPAAPPPKTEKLKAICRPTRVAHPLWKGDAVVDIGVTGVEVLSFFFKKQIAQPKEPELPKEAAISCELERLKGEFTLEPGVYSLRHLKPLRMVIRSLHTTGNAVSLACSWATAVRPTRQLLENIISSGEAALSKKYRTATGAPIELPKKVIERDQNKYREILESTNRLLTSSLLSRENQSRQSAKPLAETLVPDSRLLQRMRAIYSIRNARSNSASYDSEHEDSVS
>EleDub014215_rbh_TGME49_291020
MCVASQVWCGRDNNVVHVTNSPGVYCWGRNDIGQVGVGEDDNPPKLSYGRPAFVSFENVPGLQLKGKTDNCTSSDQAPSACSIAVPWLHMSPSMKLNVQSVAIGDRFIVACIMRLKGCVMAWGLLSVILPEAEQPQSKLPGGLGAAKEQAKQVIIIAAHPEAC*
>EleDub014218_rbh_TGME49_291020
MWGANNFVALDVFPLGAHTYTPRLLNALGDTRALSVWCGRDNNVVHVTNSPGVYCWGRNDIGQVGVGEDDNPPKLSYGRPAFVSFENVPGLQLKGKTDNCTSSDQAPSACSIAVPWLHMSPSMKLNVQSVAIGDRFIVACIMRLKGCVMAWGLLSVILPEAEQPQSKLPGGLGAAKEQAKQGMLRRPATAAAAAVKSERVERKAVRQPTLVTHKLWSTTTVDQVACCNCRTLVLTSSNTVYGFDFFQLKWLGAPSVGGTAAATGSAGGGFLGMLNRRAAAPVKSKPATLSPKFETLKGNYFLEPALFCFRKLKPCTLQPRGIQASWSSLSLGVILVEGARVDSFAERRDWQEALEPRVLQEAVGTTGDPLQYPQAIRALAQKRKKELLAEASSFLPPPTPEHFLLAQPQYRDVISEQLLGLQYSPTPPPRQSLLNRMSSTYQRESEQRQA*
>GreNip004320_rbh_TGME49_291020
MRRMSELQLRIEQRTLAAANDVLARTAEGGCAFGARDVRAMVFPFEHCVNLARSGTHFVTRALNLEKGVFELRTLAFGTRCYYAIVAESLENFLGWRERGRRSRIGDELGGQVSCLYAWGANDQFQLGFEHTRPGQERRGLALVRFEHTYTQAQAERLWRLRAQERARERRHRREVREHLSLRQLVQSGLHPSSEEEPEDFEGGWPNLGRRRVQPPDFRHRLSRMVDYTFQIVEVQCGEDFAVARTNDGRLFSWGDNRDGRCGQGRRCLLVPAPRMLPVLNHGGRRVVQYSVGLRHVLCLTEGSRVFVWGAYPFVHLLRRDGAATDFYVPTLLPLDELLHPRVADKLELIQRREQYRYEALEPGFDFRELLVGRPEQLPRFDHEPFATNSFERLDVDLDGRLPDDDSEAGLARDPRGWREQRRLDQAAWDRRQAETAERRATRRALRAARREQVARRRARRHAHEAAVEALREEAYAQAVARYHREYDGLGADEIAAKAETDPSVLVTRTEDGVRVRVLADDFRDPPREPDSPDVIVPDDSETDDDPELTTHWNPVDVAPGAGAGAVPGGAGAGGPAGGPGGESGPGSNPEGGSEKGPREGLGPGGSGGASGAGGEEAGEKGVPRLALGEVRRQEKLNEGLGLVVGEHPPTFPPGRPRDAFRMSWRGVSPAERRWLELMAVVKRETWQVVRVEAGRGTNAVWLRAKAGEVKDVLLVWGRNDVGQLGVGRVSGGLGIAGKTADFGWFPVFLWFGGGGTLRDDAYKLDHLALGRDYAVACCRGWGDQQQLFLWGAFPVLGYNALRVDPEKEPKGPKVPKADTGKAEKAGPAWVKGLKKSEAKAETANKSPERGAEDPYDVTAWMGVAEDKTGYWVVGRAAFPFPVPILSPVLAGERITGVSCARGGYQVAVNTARGEAFWFTQFFLRVKKREGDGAKRIRDQRGQVFTPVPFPALWRGGELVPDLCSFATRDAVETRHTGYVAYDSAAVLTGPAVAKNR
>NeoCanLiverpool001718_rbh_TGME49_291020
MGRLSGELDTSGKASSGTGPPRSDASFYRPLSASSAVSLSTHPLESVATQASKPASFLTKKNPLVTKGLAATGRGDLTGAPTQAPSPKNLPPKRDAAARARGGSTLMDVLYGGERRVGFAPTPEDSSAYYIELADFQQRQQLEVARSRAKKILIGGRAGGKREERENPSSVPAERLSIGDTPANVRFREPQTLNKTALKTKRLVSFGPELESGGTPTSPSGSADDSSASSGAGSDTAVSDDEGHTHMSDVRASFLDQVDESLLMRSTSFLRCGGRVILRTPVEGGFLSGENAEQWPRDRSAADRRVKRWDGTVFGAEGRRKLKASMAVTRAMLAAAQPEGRHRSAQVIDSNFLGRVLIQITDTDSRLRDVAAEDGVDRLQDHLGYKPDPQADPDLFVDARQEVIPAGCLVSGGLQDLENKIGDLLYLSAGTPAAVVDTLRGRFYHREYFTKCGNLLISVFPPTNRERILDAEFSEETRWKYYAGAIQDLQPHPFLMARRALENVWLKRRNQFILTFGELDAAQDNIQKELFRYIYTFAPRFAPTDKDGKLPESAYSTVDTQNERKEVLDTVDRLRQALSITTEDGGVSERCLDLVRAEFNADNCLIGMSFVPNTALEENVELISYEARRTYYPLPVANVCYAILYGVYHQPSHPILSQTGLLPIDASFLLKQLPPQPVLPFEEVQWAACLQFFQDLRKIGLAETEVGEFTRLVSAALVADAIEHARIDEIRMESVPRSPLLRKKRLLAGRDAVELLETILDLPSNALKTLYQTEHVWQVRTLSLKLFVRLRWWLLGRINEALRCRYADSGRRTSIVLMASTGLDLRRLHPSWSLLQLMRNYVDECFLNLFVSWGFTIEEALYAREGVESPDVKYRTPRKVLEIIGGQKGIFDQLRGLHQLFAGEFVTVSSLAAGNAAQQVVADVLGLSPPEDIFFTLPGYESAKAKAKRAEENATRGGKDAKGQERQELVFLRRRTSYGRPHAAGLDVATYHKKDPILGQFVVRHSTGQVRYDARDFVSVNASAYTLSPGLKNILLRTRLPLLQRLVGAEDGVEDLSPTLLRTDVVTQFQQLMNSVLLSDSPDPPESHFIASVNSVRAEVPSVALANNDATVTDDTWARVSSFTRSRTFDPVKKLRDTFAPQDAGRRENAGGGSDSSGDDSQRSLNSRTTSSGSRRGANKIAQALSTSSTVSSAADGDYNEDEPQRKGRRGAALYWRQKAVQVPGFMEIYTLEPTTTDFDLDPKLASGKDISIVTLLEESEHRKPLRAGEDEKSALFDYAHVWGQLGDLQVLNYCKFQHQGMTVRLTFVEFLRLYAILVVPVFYSHNSIQELLGSRKPKEAVVYLLQTLKFPTSDYQLGRSLVFFRKRTFLILEMQRSAYLRRVLPAVATLRQAWPTFRARLFRTEMHWLAVRMQSQARRVIACTQRKEIRAIVNLLTGIVVVGMHVNKFGDANLTEEQVRNMETRYREKEVYCLRWAATTFIQAWWRGILARKLAGAMRQELLVTLASQIVQNAWRRYRAQEVLLSRVEFDVIPRKAATKIQAQVRRWIYQRRYQRIRGLTLALLSIRRKGSKLYGLRVQLNYTPIYKRTTVVRDMLKMKNEEAVVTIQSMIRMAYIRQQYITLRNAALYCQAAALTQLRRSEFLKARKAVVYIQRWWRTRKMLLESPIQHALPPAPKLPKGSLPFLARRERTSAALLRGPLLASQGFFDVLTQRSGRRFLSLLDFQAVQDIRNIYPQTWAAPLLRLVEQIQNESTQFKEVQTAVEKGAALNLEQIEIGGQHSLVLLHQRVRVEKQDFGQKVASRSTGMYEEFAIFRPTVYAWGWNDRGQLGTLDTHMETDGMVCVGPLKFIDRQFRRYKDKKTGHLIHLLSHEIDYSYQVTWIGTGLDHCVAFVGDGLVFSWGDNSVGQCGLGHRITTVSEPQLIQSLKEQGVMAVNGCVGPRHTAIVAADGQCVVFGSGAFVALDTIPPDSNFYTPCRVPLPNDASAKMVSCGFGFNIVMSNRATGVYGWGRNDLGQLGIGTERKSVRDLPIFIPLPKRPSLPLVVEKVATGPDFVVVCVSPAKGCVYTWGVHLLTDPSASAGGQTAAAGVGSGVRGAAVNPFLKMQAVKPTAPKSAAPAAKPPYRRLTKLRAVCEPTVVTHPVWKGRRIVDVACGLREVVVLTDLGVVFGFQNSVVKWIEQEKPPDTEATTAPQPYSIFFKKKEVPPKEPEPSPKARVPSARFKPIKGKFALEPGLFSFRFCRASKIMVKELRSSYCTVSCSAFWAHCVKRTRREVEDVLAATESEVLKEQLSCTGDTLKFPPSVIAKAKEEYKKVQEEQMLALRQPPLQMKDYAPWPRDMEWRQLMPDPRLVARMKAEYSKEDAKSSSTAGACGST
>NepSpe019147_rbh_TGME49_291020
HSIVLLKQRMLIDPQELAEESDFRADYRKIYKYFNTVYAWGWNDKGQLGDVSLSIGVPSSVINKHIKFYDQKFEKYNCTETGKTRLRSIFKREYTFSINWIGAGDDHCMAISKTGLVFTWGDNNMGQCGQGHRILRIYEPKVIEHLRDNEIAAASGSVGRQHCAIITTEGMSYIWGANAYVNLKIITDTLHFYEPTLVEGLPNRRAMQVCCGSGFNVIRVGIECGVYVWGRNDYGQIGLADERRKVIEE
>NepSpe050444_rbh_TGME49_291020
MIYRYDYSTSIIWIGAGDDHCMALSKNGIVFTWGDNSMGQCGQGHRVLRVYEPRAIEFFKENNLSATSGAIGRQHASIITQEGRPYIWGANAYVNLKIFPDGSHFYNPTLVPGSVSRRAIQVIINNCKKFYSENVFIRYKFLRFAVALDSMLFELTLTVECLYGVGIIVDNWESVKNFVMSQNFY*
>NepSpe050445_rbh_TGME49_291020
MIYRYDYSTSIIWIGAGDDHCMALSKNGIVFTWGDNSMGQCGQGHRVLRVYEPRAIEFFKENNLSATSGAIGRQHASIITQEGRPYIWGANAYVNLKIFPDGSHFYNPTLVPGSVSRRAIQVCCGSGFNVVRVNIDSGVFVWGRNNCGQLGISEKFCDEPKFLLIEQSLHMSLRVEKIAIGPDFVVACLKGSRSRIYAWGLLTIYEEKKKEQEIEKKPKMLVNNPFAIKAVKEKNSPPKKLPSEKPEQGKYIPWKKNKILEPTIIHHEVWNDIDFFVDVTVTNEDITVLNYNGFIFGMNYFEFGWVKLIQNSDKSYKLVHKANEEGKAGENKISENTKQLEMMTSRDCLTPILYSYRKLGPHCMQAVSINGTYNPISCGLLSVKHLKASSLKVQEKYRTEQKQFHKTITGDLVPFPIPLIRNQPKNEQDEFQYFLSKPSVKVYI*
>NepSpe050446_rbh_TGME49_291020
MIYRYDYSTSIIWIGAGDDHCMALSKNGIVFTWGDNSMGQCGQGHRVLRVYEPRAIEFFKENNLSATSGAIGRQHASIITQEGRPYIWGANAYVNLKIFPDGSHFYNPTLVPGSVSRRAIQVCCGSGFNVVRVNIDSGVFVWGRNNCGQLGISEKFCDEPKFLLIEQSLHMSLRVEKIAIGPDFVVACLKGSRSRIYAWGLLTIYEEKKKEQEIEKKPKMLVNNPFAIKAVKEKNSPPKKLPSEKPEQGKYIPWKKNKILEPTIIHHEVWNDIDFFVDVTVTNEDITVLNYNGFIFGMNYFEFGWVKLIQNSDKSYKLVHKANEEGKAGENKISENTKQLEMMTSRDCLTPILYSYRKLGPHCMQAVSINGTYNPISCGLLSVKHLKASSLKVQEKYRTEQKQFHKTITGDLVPFPIPLIRNQPKNEQDEFQYFLSKPSVKNYYALPENVIYEETTPDPKLIKNMRI*
>NepSpe050989_rbh_TGME49_291020
GIYVWGRNDCGQLGIAERYCDEPRFLNIEPSINNKSRVEKIAIGSDFVVACVGGVQNKIYVWGAVIIFDDFKKEKEIEAKPKLSITNPFTMKSVKEKQKAKEKTKEAKDQNHQKFWTRKSIKEPTLVYHDLWVNDNFIDVATTNDELIVLNSKGLIYGINYFQLGYVKIKIIHDKSLRILQTSSNLTEQVATTHLLESITSRDSLTPNLFSYRKLRPHCMQPVSINGSFNPISCGVLCVKHVKATSSRAREFAECEKKPVYKSFTGDILSIP
>NepSpe051281_rbh_TGME49_291020
STEKPIQKLETIKDNQNIPSFLKKRAIRQPMILMHPLWDKNKSLDTTCVADRIMVLTDDGTVYGMQYFEAMHFQADLQEGKKQDSLAGRSGTVTPSLYKRSETEVEKELEGKTVELFPTLTGFYSSLYPALFCYRKLKPTCMQPIWVESCYNPLSFGLLSVKCVKASIKTDQYGDSRVLGHTSCTGDFFPFLERFDKSKREQRKRLSLQANFPKPRLQDYTDIPKASDDTKLTADARLLQELES*
>NepSpe083296_rbh_TGME49_291020
GQGHRRLKLYEPEVVEPLKRYNEAVASASVGRQHAAVVTYEGRCYIWGANAYVNLKNVADGEHFYEPLLAFGTADFRAVQVCCGPGFNILRVSSATGVFVWGRNDRGQLGIGNEKGKEHPLFLPVAPQLQISFHISKISIGSDFVVAIVKAKYNMLWAWGNLALFENIRME
>NepSpe085964_rbh_TGME49_291020
VDLNSTEPSDKNSQISDSLHGSIIPVSEKTQRRRSKIKNEPEELQFDLYHVKSILGGLKILDYCLFQMGSMIGILTLKQFITLYSIMIPSLDLRISKNTNQETLSLQALFLAKKLGMTKGQYQLGNSLIFFDRKTFLGLENSRSQFLKKAIPAVRILQNNLGNLKLRKMLKKLHWISIRLQSNLRRIIHREVQQVMLKQKGLLFGFCILANEVFKYQNSAITHDLIVKLEKRYKEQEIAVLKHASAVLIQSWW
>NepSpe099850_rbh_TGME49_291020
LESNLKDYKSTENTDQVQRQTSLKLSEIVGGKECLSPILYSYRKLKPTCMQPVTINSTFNPISCGTLLLKQVKSTSSKVKSLIPTQENLLHTTVVGDVVPYPM
>NepSpe104565_rbh_TGME49_291020
ICHKNIEQAKYSKIIRSINLIQSWWRTFSKLSVLDIKKVSPKVLKKDKEALKSFLQQESISFFLLQSKLLSYQGFFMNYSKA
>NepSpe114607_rbh_TGME49_291020
RQHCAIVTTEGRSYIWGANGYVNLKIFPESSHFYEPTFIKGIENRRAIQISCGTGFNIIRVGIECGLYVWGRNDFGQIGLENEPKKVIE
>NepSpe117253_rbh_TGME49_291020
YYQKLHTETIKLKNLFTGLCCICNEIIKYQHSAVTHDLIVKLEKKYREKEMIVLNYAAAVVLQSWWRSILAQKKATRMRLEKLRTLASLNIQCMYKRYKAQSILVEMIALEITPINA
>NepSpe121159_rbh_TGME49_291020
VEKVAIGADFVSVCMRGNVSEIFCWGFLQIFEEYKDTQEVKKESKFKENPFAKIMAKKVSKTPPPATKLEPKRVSKIFKKMPVRKPTLVYHSLF
>NepSpe122498_rbh_TGME49_291020
EIIKYHRTAITHDLIVKLEKRYKKEEIAVLRHASAVVLQSWWRGILAQKRKTRMKLDNLKTLSSLIVQNFCRRYKAQSIIVEILALEIIPIKAATKIQSHVRRWISQRWYEKVRG
>OxyMar027071_rbh_TGME49_291020
XSLRMLLMVYRRCGGQLRGAQVRLASAYKSFATRKEFSTEAARLKEFRPAVGTWLFFNRQAVKIQAAYRAKRLHRQFLYLREAALCVQSSMLTWAAHLRWQSARRAAIRIQRLWRWWWRQTQLEALLIAQRFPRAVCSGRPFVRVAAVYSVLAAGDSGWAGVLEAARRGLPAVELAVTDSQSLALCWGDHGSDVRAFAARGRQPAKSGLDCGRSLAFTTLGCSSIVRIAAGSSHCVALASHGAVFAWGDNRFGQCGVGRTVASLSEPILVSGLRNKGVIGVNCGSVNSAFWGGAVYTCGAQYTDVAAYLPVRAPMPTNFGRVDSCVVGDRFFVVRTTSGDLFSWGANGYGQLGLGHRKPVEGPHRLVRPSPHGEAWVDVCLGSTHVAAVTSGGGVFVWGGFDVRFAGAREPRRATLAATPAVPLVTPTMVVPRWQGQGNVHVARVLAGLREVIVALRNGEVWKFSSASKEVATTGIDVLEPVLTSVAVGVVPEVLRCCSSSTCALLYTQSFS
>PlaAdlG01003281_rbh_TGME49_291020
MDDSFSLNRKLYFLNLDKEIGAGGSETNSDDDNNKLINYFNIKKTNDLHLKSNKQDNKQCILKDLHFNGDYLIKKKETKQIKKKNGNYVLPNKYDYFLKKKSDIFHTEEFISKSYHLNNVHDIYYTYKEESDLCDILIKRYKDNLYVTTFNNMLILINPTDNIMAFYKLLFKTNNKNNYIINSFVDFCLEKKLQEKTDEYEEVNDSDDLTNSSLDYEKEENNSDYSSNEIKNAINYINRKHNNITINNQFNFNQIKKKRKKKKLVDIKKDLFIKSNKELVQMNTNMLKKNVMNFNMLYNINTVFNGKEDNKSYHKENIYSSHIEMNNYNTYDNIYPNSFENTTSERSYKLKTYNEQNKLLFIYGENYSNQSVINKYTFKHIIKKFQEQEDIHNSIKYKKKKKKNLYHLYKRVINILKLFYNEDCYNFIIHFADNQELLSFNVLPFMLNNTCNVTNICTKMNDMLCELLNNANMYNNDNIENNEKKNDQKMKEINNKKNNIRSNDNIKTKNSREKKEEHSNNSNALLYNDKYNNINNSNDYNNENNFINIPYIFFFLLQSIMLNSNHTYLKPLNLHTLDIKKIYLNYIESHEIELNESDMETTFSNFSHLGFSQDEIISINKIIFSIIFINIYIKIKQCLSINENETLKILQVQLIEISDYMKLRKKKNNNNSKYGSLSNGGKCSLPQFINFNEDNYLSSGFSSLSETENIQLFNNDMAKENNKKKNSSIDDFQGAKLKATGSSNVNVNVNVNVNSKKVNDIPDDYQRDVNKIENENKKSVNQVNDLVGVNKQIASDNIKNDYNNNPNNNNSNSNNNNNNNNNNNNNNNNNNNNNSNNSNSNNNSNNNNSNNNNNSNKYYSTNEPINMYKNDNNKYKEPIDKKGNKYFIVFAGHILEEYISSLLNIDINLFVHILNNNIKLKSLCSNMFYRLKIKIVKKINEYLNNVIRNELIHHSLYLYCNGGLIQNVFEKNEDVNKYYKNKEKNHFSELINNIYNELLHSYYLKMSMFNIDTCIIHMITTLDNKQNNYEDALLCTLQNYGKKYNQYNNMNYKNDTDETIPNVLCNNIYLGENRILHMLEKYSTKFSSFMDIHNNSYNKEKDSPYILIKWEYYKILSLFYLSIKNITEVYNKYIINSNNNKNNNSDNISNNMCKCKYNCNCNCNCNCKYNYDLDKQLYHLDDEKFMHDILLKYFPYLSNDGITKKKNIHGKRNRMKYKKYNFSITHYNDKQIKYKCNNMIFDNIKDIYILKDIIEIIENSDMSFLRSIFFENNTLPLKSVKSDLLYNEMNFFIHIINNTFEKFYFLVINESEKKQKDIFIPKYITNCIKHKESTTYDHYASTTSESNLYKRFSLTLNKSFVHNNNIKSFKSLFLHMDSVRTDNITNFSDLNKKKINKDHITFVINMFNLKNIFNYQQEYLYYAIPYICFIKKYILFCAYVSKENDLIKLLNYYEEKYHKPNYSYNTPGKDTNNIIYNSSNMKDNFSNNNKNNNIFNQSINIYKEKMYNNKNNKKKKYIYNDTTNFIYLNKLSVEEMKDMCTLILYNFNISTNIIYFENYLFVKKSLYFLLENMKNEYLKYITPFIRKIENSYISYKNKKIKFSYRNKIIVIQNYMRKYLFFHELQKKEKKKNLLTSFIIFYSYLLKHKNMEETKETLEYYKETFMSKEKKLIRHAACVYIQSWFRKIIQQRKYKAMKLEILKTHAREKISTAIKTYITQIKMIKNLNEVLIPNRCATLIQSSFRRYRCMVQYEKKMYLKICFLSIKRKYMAYTNVITKMNYHYLIKNIYRKNFIKNHLKIPEAVVKIQSKYKAYVVKKQYNMLRDAIYFTQSYIHTCIERIKYEQLKKSVITIQLWWRNFYKLKKILQNFPLNIYNSEYEKTKYYFLDKKNFPNYYYYILKEQKAMKLLTYNILLKQWYFFYFKKFQKKNHLFNIIFNLKLYKNISYYYLLPWAYKINAILKMIHMKQMFKICTTNYYQNTILNIPLFETIQIFVGKTHTILLINQSVNKDNNTEQMISHGYNKNSKQFYTKYVYSIGSNDCGQLGYYDLSSSPFLDPPKVLNYKWDQVNINEDGNNKLNRINEKKEDPIKRDIYIDTIDDDTKIDNINNDNNNDNNNDNNSDNNSNNNSNNNSDNGMTTLGSLYKESMDNNNTSIFSTHKSNLDNNMINNTYNNNNTYNNYTYNNKHFNNQYDNIYKSYEHEKSNNKTKFKNVNNNYLRSLQHLEFQYKKKYTISKKNFGDKFNENINDIIDYKIIDKEDNKNSKNITNNNKYEYDFNIDKSHKGKKIVEFTKLINETNKILNICCGSEHTLALSENGNVYSWGNNTYGQCGQKYEKHIIRYPKIIKYFLKNNILIKNISCASYHSGYITKSNDLYISGNFFFINLKYFQNNIYEPIFLISGCLNITCKDSFNISLRTNKNSFYLWGNNYKCILGVNKKKLANLDEISIYPLTNICPNITVNKIACSDNFVCIITTLTTTNNYTMFMWGQFSHIEKKENQENNTKSVLSTNNFFNKFRMKAKMNNTKNDNQKDNINNNNNNNMRKNKKNMIYIAKPTPVYNEIWEQNEAIDVCCDLDEIMVLMSNLCLYGFSSVEILGGDTKKLLANEPKVFFNHFNRKPKIEKKENDIKFEEPEIHENINVLNPVLYMYKYFKPSYFNVKRIQCSYNKNSLSIMNVTMGEYEIPKIKQKLEYVTPSGDIVDFPEKIKEAILQKSKKESSKWIKSNDDPYINHFLIQNSSDSGN
>PlaBerANKA004585_rbh_TGME49_291020
MLSSSQQITIGKSSLEVKGGENNAYLKFDDNKKQCELKSLNTYENSLSKMEKENEEFTKNNQIVLPNKYDDDYVKEQNAVFSIEQINLSRNSLNIHDIYYIYNEETEISDLIIKRYKENHYLTIFNNMLIIINPNKNVKDFYKLLFKNKNKNNYIFKLFMNNIKEKNIEEKYENGNINLQESSESSDNSYRNEQKKTYDHINKNISYLNTKELINFEILKKRKEKYRKYISTIRKNLFINSNNEITDIHSDTLKKFATLFNISLEIGEEKYTNSNSNSISSDIDENYLNYIEKKKKWDSIHIDNTQNDSYRSNDIGSKQINYEHKSMHNNRKIGISECKNKLLFIHGEKYSNQYVISNYILKHIIKEENSKELYYSYKNIMSILNLFFVNKCFNFIIYKCVNNKIIYFNIVPCFLSDANNNVTNICTKINEFYNQLIDSEKKTNNQKKVAKQMETKEKIKSDHNNEITHSTSGRESNGNETSTDNKNVKKKIIDLRKIINIPHIFFFLLKCILNNNHHRFFKDLKLHTLDIKKICRNYIDISYIKLNGFDADKLFSSFLKIGFSEEDIININKIIFAILFINIYISIRNCLILSEQKALNQLQIQLIQVQDYIKLRKLHINNNENMKGKNTQFNLNKFLNFNYKNYVNSEQSPHSEYDNNNIYKNKNSEKKIKSNYFIVFVGHILEEYISYLLSIDLCNFLDILNDTIKLTNFCSAVYFRLKLKIIKQINQYLNNRHSTDRNINHIWYIYSNSGVMYNSMDQNYNEKNFSKNNNEIEKCQHVCNESKLSSLSLLINNIYNEIIYSYYIKISSFNLDICTIQAIKNIRNKKKSYEDATQDSINKYKRTNNKLENRNLNNSYIYKCKKNVILYLLEKYTHKILAIIEEDMSHDNLNINNNTLTKPKYFKLIYSFYLSIKKIMQHYSGIMNKLKGTKNIGSKISESINEKPDEHKEIDNEKSGENNTRKKYYSENYVRKIVNKIIKDINKMEELNNKKYNDNIITNAKKCNFSIVHYNNDHVRYKCNNMLLDNFKDLCSLNNTIDIIENTEMDFLKKLFLDKSIPLKFFKNNLMHNEIFFLLYIIKNCYERFYIYLINEREKNKTDNSIIFSKYIDKNKNLYSQFSILNENELSSSNGSIINNDNIKNINNEIISDRDSDLQDDLIVNKSYKKYQKKEKTDQVDKKMESYLSFISYKQINDFSELKKKLNKNHIESIVKNLHLKTIFKYQMKYLYYNISYMNFINKYLRFCVYINTDGSLAKLINWYEKKFEKTKENYENYLPDESSLNAIDTRLNEGVSKKWKETKIKNIYNSTNNSQSSEEYIQNYYKLENIPNKDKKNLCKIIVHYLNLAKEDVYYYNNFVFIKKRYYFILEHIRNEFVRTISSSTKKNEDWGAIYKSKKMKNFYTNKVVKIQNYIRKFLNSSRMNKIEKQKNLLVSFLIFYSYIVKNRNKGETREDMELYKQKFMKEEKEIIRYAASVYIQSWYRKIIQQRKYKALKIETYKKKAMECIYNVIKTYIVQIKTIAHINDVIIPNRCALIIQTHFRKHVCFTDFRKKLLLKICFLSIKRKYLTYSNIITKVNYHYLAKNIYNRNNIQSLLKIPKAVIKIQSKYKAYIVRKQYKMLRDAIYFTQAYVHTCIESIKYNNIKNSIILIQRWWRSFCKLKKVFSNVQLNIYSNEYDKRKYYFLNKDNFPFYNYYTLKEQKAMKLLTYNILLKQWYFFYFKKFQKKNHIFNIVFNLKLYKNISYHYTLPWAYKINTILKIIYMKQMFQKCTNNSQNTIFNIPVFESIQIFVGRTHTILLIKQTTSNEQISWNANKRNSKNYYHTFVYSIGSNEFGQLGYYNLFEKNFIYNINNTQNEFISMNNDEENMDEEDPLEFDDTNKYDSTMDENKTEKKNFENDDNIILKNRMDSTITNSSGITYKNYKKEKRFDNENSSKGYIPYNTEKNKKTKINSLCNKYKKNLQHLIFEYKDKYIIGTENFYKNQEDRSINDIVDYKIVEKENEKTGEIEKVVQFTKVISETNKIINVCCGSEHTLALSENRNVYAWGNNAYGQCGHKYELNVIRYPKIIKYFKKNNIHIKNINCASYHSGYITETSDLYISGNIFFINLKYYNQNLYEPTFLISDCHNILCRDNFNIALRTNKNSLYLWGNNYKCTLGINKEKLGNLDEVSCYPLSIISKTIAVQKIVCSENFVCLITKYKTAKYSLYMWGEFTLIEKKTESDTSSIKNNTINIFNKYKIKPIQRNTDEQIKKNKIKNKKILIAKPSPVYNDVWDSLDAIDICCDLGEVLILMNNLGLYGFSSVEIFENVNEQTQAKEPQFSFRFPNKKVDEKSEKSYNYEEPQIYENIKLLNPSLYMFKYFKPSYFNIKKINCSYNKNSLSIINATMGQYDIQLKKKKMDYITPSGDIAQFPKKIQEKMFEMEKRESNKWIKSTDDPYINHFLVNSSDSDSNF
>PlaBilG01003295_rbh_TGME49_291020
MNDLSSLNRKLYFLNLDKEIGAGGSETNSDDDNNKLINYFNIKKTNDLYLKSNKKDNKQCILKDLHFNGDYLIKRKQTKKIQKKNGHFVLPNKYDYILKKKSDIFHTDEFISKSYHLNNVHDIYYSYKEESDLCDILIKRYKDNLYVTTFNNMLMLINPTDNVMAFYKLLFKTNNKNNYIINNFVRLFLEKKLQEKTEEYEEANDSEDLTNSSSDYEKEENKFDFSSNEIKNSINYINKKLNITINNQFHFNQIKKKRKKKKLVDIKKDLFIQSNKELVQMNTNMLKKNIMDFNMLYNINPIFNGKEENYEENKSYHKENIYSSNVEMNNYNTYDNVYPNSFGNATNETSYKLKTYNDQNKLLFIYGENYSNQSVINKYIFKHIIKKFQEKEDIHNSFKHTKKKKNLYHLYKTVMNILKLFYNEDCYNFIIHFSDNQELVSFNILPFMLNNTYNVTNICTKMNDVLCELLKNANMHNKDNNNIEKNEKNKKNDKKMKDISNRKNNIRSNDNIKTKNSREKKDEHSYNSNVLFYNDKYNNINNSNEYNNENNFINIPYIFFFLLQSILLNSNHTYLKPLNLQTLDIKKIYLNYIESHEIELNESDMETTFSNFSHLGFSPDEIISINKIIFSIIFINIYIKIKQCLSMNENETLKILQIQLMEISDYMKLRKNNNNNNINNSKYGSLSNGRKCSLPKFLNFNEDNYLSSGFSSLSETENIQLFYNDMTKENNKKKNSSTDDFQGARMKTNGSSNVNVNSKKLDNNSYNYQRDVNKMENENKKSENEVNHLGEVNKQIASNNIKNDYNNKPNNKSNEYYYMNEPIHMYKKDNKKYKEPIDKKGNKYFIVFAGHILEEYISSLLNIDINLFVHILNNNIKLKSLCSNMFYRLKIRIIKKINEYLKNVVRNELIHHSLYLYCNGGLIQNILGKNEVVNKYYKNKEKNHFSELINNIYNELLHSYYLKMSMFNIDSSIIHMITTLDYKQNNYEDTLLCTLHNYGKKCNHYNNINYKNDTDQTIPNFLCNNIYLGENRILHMLEKYSTKFSSFMDLHYNSYNKEKDSPSSILIKSEYYKILSLFYLAIKNITELYNKYNNNNNNKSNNKNNNSHNISNITCKCRYNCNCKYNYRLDKQLYHLDDENFMQDILLKYFQYLSNDGITNKKYIHGKSKRRKYKKYNFCITHYNDKQIKYKCNNMIFDNIKDIYIFKDIIEIIENSDMPFLRSMFFENNTLPLKSVKSDFLYNEMNFFINIINNTFEKFYFLVINESEKKQKDIFIPKYIMNCIKHNESTTYDHYASTTSQSNLYKRFSLTLNKSFVHNNNNNIKSFKNLFLHMDSVRADNITNFSDLSKKKINKDHITFVINMFNLKNIFNYQRQYLYYAIPYICFIKKYILFCAYVSKEKDLIKLLNYYEKKYYKPNNSYNTPGKDTKNILYNFSNMEDNLSNNDTNHNIFNQSINIYKAKMYNNKNQKNIYNDTTNFIYLNKLSVEEMKDICTLILYNFNISTNIIYFQNYLFVKKSLYFLLENMKNEYLKYIIPFIRKIENSYISYKNKKIKFSYRNKIIVIQNYMRKYLFFHELQKKERKKNLLTSFIIFYSYLLKHKNMEETKETLEYYKETFMSKEKKLIQHAACVYIQSWFRKIIQQRKYKAMKLEILKTHAREKISTAIKTYITQIKIIKNLNEILIPNRCATLIQSCFRRYRCMVQYEKKMYLKICFLSIKRKYMAYTNVIAKMNYHYLIKNIYRKNFIKNHLKIPEAVVKIQSKYKAYVVKKQYNMLRDAIYFTQSYIHTCVERIKYEQLKKSVITIQLWWRNFYKLKKKFQNFPLNIYNSEYEKTKYYFLDKKNFPNYYYYILKEQKAMKLLTYNILLKQWYFFYFKKFQKKNHLFNIIFNLKLYKNISYYYLLPWAYKINTILKMIHMKQMFKICTTNYYQNTILNIPLFETIQIFVGKTHTILLINQSVHKDNNTEQIVTHGYNKNSKQFYTKYVYSIGSNDCGQLGYYDLSSSPFFYTPNILNDKWDQFHISEDGNNKFNPINEKIEHPIKKDIYINTTDDDTKIDNMINDNNNNNNNNNNNNNNDNSYNDNRMTTLGSLHEESMDNNSTSIFSTHKSSVDNNIVNKTYNNNNIYNNNTHNNNNTHNNNKSYNYNKSYNNNKSYNNKHFNDQYHNIYKSREEEITNNKIKFKNVNDNYLRNLQHLEFQYKEKYTISEKNFGDMFNENLNDIIDYKIIDKEDNKNSKNITNNNKYEYDINIDKSHKGKKIVQFTKLINETNKILNISCGSEHTLALSENGNVYSWGNNTYGQCGQKYEKHIIRYPKIIKYFLKNNIHIKNISCASYHSGYITKSNDLYISGNFFFINLKYFQNNIYEPIFLISGCLNITCKDSFNISLRTNKNSFYLWGNNYKCILGINKKKLANLDEISIYPLTNICPNITVNKIACSDNFVCIITTLTTTNNYTMFMWGQFSHVEKKENQENDTKSVLSTNNFFNKFRMKAKMNNTKNDNQNNDINNNNNNNNICRNKKNMIYISKPTPVYNEIWEQNEAVDVCCDLDEIMVLMSNLCLYGFSSVEILGDDKKKLIANEPKVFFNHFNRKPKVEKKENDIKFEEPEIHENIKVLNPVLYMFKYFKPSYFNVKRIQCSYNKNSLSIMNVTMGEYEIPKIKQNLEYVTPSGDIVHFPEKIKEAILEKSKKESSKWIKSNDDPYINHFLIQNSSDSGN
>PlaBlaG01003166_rbh_TGME49_291020
MDDSSSLNRKSYFLNLDKEIGAGGSETNSDDDNNKLINYFNIKKTNHLYLKSNKKDEKQCILKDLHFNGDYLIKKKQTKQIKKKNGHFVLPNKYDYFLKKKSDIFHTDEFISKSYHLNNVHDIYYTYKEESDLCDILIKRYMDNLYVTTFNNILILINPTDNVMAFYKLLFKTNNKNNYIINSFVHFFLEKKLQEKTDECDEVNDSEDLTNSSLDYEKEENISDYSSNEIKNAINYINKKHNITINNQFNFNQIKKKRRKKKLVDIKKDLFIKSNKELVQMNTNMLKKNVMNFNMLYNINTIFNEEEVNYEENKSYHKENKYSSHVEVNNYNTYDNVYPNSLKSTTNESSYKLKTYNEQNKLLFIYGENYSNQSVINKYIFKHIIKKFQEQEDIHNSIKHKKKKKNLYHLYKKVMNILKLFYNEDCYNFIIHFSDNQELVSFNILPFMLNNTCNVTNICTKMDDVLCELLNNVNMHNNDNDNIDKNEKNDQKLKDISNRKNSIRSNDNIKTKNSKEKKKDEHSNNSNALLYNDKYNNINNSNEYNNENNFINIPYIFFFLLQSIMLNSNHTYLKPLNLHTLDIKKIYLNYIESYEIELNESDMETTFSNFSYLGFSQDEIISINKIIFSIIFINIYIKIKQSLSINENETLKILQIQLIEISDFMKLRKNNINNNSKYGSLSNGRKCSLPEYINFNDDNYLSSGFSSLSESENIQLFNDITKENNNKTNPTTDDFHGARLRTNVSSNVNVTNKKLDDNPYDYQRDINKTENENKKSENEVNHLRGVNKQNASNNIKNDYNNKPDNNSNKYNYTNEPINTYKNDNKKYKETIDKKGNKYFIVFAGHILEEYISSLLNIDINLFVHILNNNLKLKCLCSNMFYRLKIKIVKKINEYLKNVVRNELIHHSFYLYCNSGLIQNVLDKNEHVNKYYKNKEKNHFNELINNIYNELLHSYYLKMSMFNIDSCIIHMITTLDNKQNNYEDTLLCTVHNYEKKCNHYNNINYKNDTDQTIPNFLCNNIYLGENRIIHMLEKYSTQFSSFMDLHYNSYNKEKDSTSYILIKSEYYKILSLFYLAIKNITELYNKYINNSNNNNNNNNNNSDNISNITCKCKYNCIGKCRYNYNLDKQLYHLDDENFMHDILLKYFQYLSNDGTSKKKKYIHGKTKRRKYKKYNFCITHYNDKQIDYKCNNMIFDNIKDIYILKDIIEIIENSDMSFLRSIFFENNSLPLNSVKSDFLYNEMNFFINIINNTFEKFYFLVINESEKKQKDIFIPKYITNCIKHNESTTYDHYASTTSQSNLYKRFSLTLNKSFVHNNNIKSFKSLFLHMDSVRTDNITNFSDLSKKKINKDHITFVINMFNLKNIFNYQQQYLYYAIPYICFIKKYILFCAYVSKENDLIKLLNYYEEKYYKDNYSYNTPEKDTKHIIYNSSNMKDNVSNNDTNHNIFNQSINIYKEKMYNNKNKKKKKNIYNDTTNFIYLNKLSVEEMKDLCTLILYNFNISTNIIYFQNYLFLKKSLYFLLENMKNEYLKYIIPFIRKIENSYISYKNKKIKFSYRNKIIIIQNYMRKYLFFHELEKKERKKNLLTSFIIFYSYLLKHKNMEETKESLEYYKETFMSKEKKLIRHAACVYIQSWFRKIIQQRKYKAMKLEILKTHAREKISTAIKTYIIQIKMIKNLNEVLIPNRCATLIQSCFRRYRCMVQYEKKMYLKICFLSIKRKYVAYTNAITKMNYHYLIKNIYRKNFIKNHLKIPEAVVKIQSKYKAYVVKKQYNMLRDAIYFTQSYMHTSIQRIKYEQLKKSVITIQVWWRNFYKLKKIFQNFPLNIYNSEYEKTKYYFLDKNNFPNYYYYILKEQKAMKLLTYNILLKQWYFFYFKKFQKKNHLFNIIFNLKLYKNISYYYLLPWAYKINAILKMIHMKQMFKICTTNYYQNTILNIPLFETIQIFVGKTHTILLINQSVNKDNNTEQILSHGYNKNSKQLYTKYVYSIGSNDCGQLGYYDLSSSPFLYPSKVLNDKWDQVDINEDENNELNPINEKIKHPIKKDIDTIDNHTKIDNRDNDNSNNNNNNDNSNNNNNSNNNNNNNNNNNNNNNNNNNNNSNNNNNNSNNSDNSYNSDNDNKMTTLGSLHKESMDNNSTSVFSTHKSSVDNNIINKTYNNNNIYNNNTYNNKHFNDQYDNIYKSYEHEITNNKTKFKNVNDNYLRNLQHLEFQYKKKYTISKKNFHDMFNENINDIIDYKIIDKEDNKNITNSNKYEYDSNIDKSHKGKKIVEFTKLINETNKILNICCGSEHTLALSENGNVYSWGNNAYGQCGQKYEKHIIRYPKIIKYFMKNNIIIKNISCASYHSGYITKSNDLYISGNFFFINLKYFQNNIYEPIFLISGCLNITCKDSFNISLRTNKNSFYLWGNNYKCILGINKEKLANLDEISTYPLTNICPNITVNKIACSDNFVCIITTLTTTNNYTMFMWGQFSHIEKKEKQENDTKSVLSTNNFFNKFRMKAKMNNSKNDNQKNDINNNNNMRRNKKNMIYIAKPTPVYNEIWEQNEAVDVCCDLDEIMVLMSNLCLYGFSSVEILGGEKKKVIADEPKVFFNPFNRKPKVEKKENDIKFEEPEIHEDIKVLNPVLYMFKYFKPSYFNVKRIQCSYNKNSLSIMNVTMGKYEIPKIKQNLEYVTPSGDIVNFPEKIKKAILEKAKKESSKWIKSNDDPYINHFLIQNSSDSGN
>PlaChaChabaudi004886_rbh_TGME49_291020
MLPSSQQIIIGKSSPEVKGGKNDGHLKSDDNKKQCELKSLNTNDNILTRIEKEIEEEFTKNNQIVSPNKYDEDYVKDRNTAFGIEQINLSRNSLDIHDIYYIYNEETEISDLIIKRYKENHYLTIFNNMLIIINPNKNVKDFYKLLFKNKNKNNYIFKLFMNNIKEKSIEEKYENDNINLQESSDSSDNSYRNEHKNISYLNKKELMNFEILKRMEEKGRKYISTIRKNLFINSNNEITDIHSDTLKNFATLFNIRLEINRGKSKTSNSDSINSDIDENYINYIEKKKKWDNPNMGNTQNDNRRSNSITSKQINYEQFKNMHNNKKMGILECKNKFLFIHGEKYSNQYVINNYILKHIIKDENNKELYYSYKNIMSILNLFFVNKCFNFIIYKCVNNKIIYFNIVPCFLSEQNNNVTNICTKINEFFNQLIDSEKKTNNQKRIAKQMKTKGKGKNNNNNEITHSTSGGESNENETSTDNKNIKDEVIDLRKLINIPHIFFFLLKCVLNNNHHRFFKDLKLHTLDIKKICRNYIDIPYTKLNSFDADKLFSSFLKIGFSEEDIININKIIFAILFINIYISIRNCLILNEQKALNQLQIQLIQVHDYIKLRKLHLNNNENTGGKNTQFNLNKFLNFNYKSYVNSEQSSHPEYDNNISKKKNSEKKIKSNYFIVFVGHILEEYISYLLNIDLCDFLDILNDKIKLTNFCSTVYFRLKLKIIKQVNQYLNNRHSTERKINHIWYIYSNSGVMHNSMDQNYNKKNVNNNNNNEIEKYQHVCNENKQSSLSSLINNIYNEIIYSYYIKISAFNLDICTIHTIKNIRNKNKSYEDATVDSINKCKRINDKLENRNLNNSYIYKCKKNVILYLLEKYTRKILAIIEEDMSQDNLNINNNILTKPEYFKLIYNFHLSIKKIMQHYWGIIDKLKNIKNIYNKISGSINEQSDDQKGIDNEKSRGNNIRQKYYSEHYIKKVINKVIKDINKMEELNHKKYNENIIKNAKKCNFSIVHYNNDNIKYKCNNILLDNFKDLCPLNNTIDIIENTKMDFLKKLFLDNSVSLKYFKSNLMHNEISFFLYIIKNCYERFYIYLINEREKNKTDNSITFSKYIDKNKNLYPQFSMPNENELSSSNDSIINNDDIQNRSNENIDGKDSDLQDDLIVNKSYKKYPKKEKTDQVRKKMESYLSFISYKQINDFSELKKQLNKKHIESIVKILHLKTIFKYQMKYLYYNISYMDFINKYLRFCVHINTDGSLARLVNSYEKKFEKTKESYEKYLPDGPSLNTIGTIVNEGSSKKWKETKIKKIYNSTSNTQNSEEHTQNYYKLENIPNKDKKNLCKIIVHCLNLAKEDVYYYNNFVFIKKRYYFILEHIRNEFVRTILPSTKKNEDLYITYKDKKMKNFYTNKVVKIQSYIRKFLNTSKMNKIEKQKNLLVSFLIFYSYIVKNRNKGETREDLELYKQKFMKEEKELIRYAASVYIQSWYRKIIQQRKFKALKIELYKKKAMECIYNTIKTYIVQIKTIAHINDVIIPNKCALLIQSNFRKHACFTDFRKKLLLKICFLSIKRKYLTYSNIITKVNYHHLAKNIYNRNNIQSLLKIPEAVIKIQSKYKAYVVRKQYKMLRDAIYFTQAYIHTCLETIKYNNIKNSVILIQRWWRSFCKLKKVFSNVQLNIYSNEYDKRKYYFLNKDNFPFYNYYTLKEQKAMKLLTYNILLKQWYFFYFKKFQKKNHIFNIVFNLKLYKNISYHYTLPWAYKINTILKIIYMKQMFQKCTNNSQNTIFNIPVFESIQIFVGRTHTILLIKQTASNEPIPWNVNKRNSKNYYHTFVYSIGSNEFGQLGYYNLFEKNFIYNINNTQNELVSMDNDEENMNKEEFPEFDDTNKYDSILDDDNIGNNLEKNQTEKKNLKNDDNISKDNIILKNRVDSTITNSSDTIDKNYKKEKRLDDESSSKEYILYDTEKNKKTKINSLCNKYKQNLQHLIFEYKDKYIIGTENFYKNQEDKSINDIVDYKIVEKENEKTGEIEKVVQFTKIISETNKIINICCGSEHTLALSENRNVYAWGNNTYGQCGHKYELNVIRYPKIIKYFKKNNIHIKNISCASYHSGYITETSDLYISGNFFFINLKYYNQNLYEPTFLISDCHNILCRDNFNISLRTNKNSLYLWGNNYKCTLGINKEKLSNLDEISCYPLSIISKTIAVQKIVCSENFVCLITKYKTAEYSLYMWGEFTLIEKKTENDMSSIKNNTMSIFDKYKIKPIQRNTDEQNKKKQIKNKKILIAKPSPVYNDIWDSLDAIDICCDLNEVLVLMSNLGLYGFSSVEILGGESEQTQTNEPQFSFRFPNKKVDEKSEKSYNYEEPKIYEKIKLLNPSLYMFKYFKPSYFNIKKINCSYNKNSLSIINATMGQYDIQQIKKKMDYITPSGDIAQFPKKIQEKMLEMEKRESNKWIKSTDDPYINHFLVNSSDSDSNF
>PlaCoaHackeri005251_rbh_TGME49_291020
MSRVRQKIATFNQENERKGEIPDRHRNDTNVTKFSHVKWNEDAYLKSEGRDKLCTLKDLNLNGDYLIKGKRKMKKADSAIKNNQLILQNKYDYFLKKKNDTFAIQNGNNMSYNMENIEDIYYVYRENSDICDLIIKRYHENIYLSIFNNMLIIINPHECVHAFYKLVFKRRNRNNYIFSSFINYALQKKVGKGESEFESQENSDDASDDNSGEDDKNVFSYLWQKKMFLGRRSIFHFDKFKKRKKNLTELKKELYVKSNDEIAHVHKDILGNSRIDFNELFNIRTDPRGASMDGYGSDSLSGSAGGTLSGTVNGTTNDIANDSVSGTGNGSFGGHTSDGLDPGSAAASNSGKSCVHSRSGYQPGSMSKRSTNPSRYKNLVHSKDPHVNTSYHGNKLIFICGEKNSNQNVVSTYLFKHVIKKGKNKALYHAYKNVMNVLNLFFNYKCYNFIIHLSSKNRLLYFNVLPCFLTDKSNVTNICTKIGNFLESLNWADKQDKKGEAKSSHAHVREDHHKMDHSECSGDGGSKSGRGEQETSNKYEHRKKKKKKKKKKAQRGGELHANSNSDSDSTIADRTKEKEQRRSKGRGSQDEIFNVPYIFFFLLGSILLDSSNKYYKHLKLHPLDIRKIYKNYVDPPADIEIKESDISRTFDYFLELGFTEGEILSMIKLNFALIFINIYISIRTCLHKNEEETLNFLQLQLINVQDYKKLVTSNAIDREGTKASPDYSKQSSLNFLNFTNEKYLSSDFSSFTDEEKSINCIRQVLQNGHSEEKATRVRRLKNGNMYNRLDQNLDIHLSNGSHLRIVKDDTAAKSGEKKNDESNKQVNNMYTNTTSRSGRRKGSNYFIVFAGHIMEEYISFLLGVDLKGMIKILNNQIRLKNLCSTIFFRLKIRIIKQINEYLRTYFLKGTVAHSLYVYSNSGLSANISEGNKNASGQKKYNNLSQLINNIYNEILHHYYLKMSTFNMDSYLVHTIKALNLSREENYNPDSAIGSTVEQYRRLSDHICRGSIISSYVSQFGKDPILHLLEKYTYKFLHTVENCQEVKGIRSSVVLKAEYYKMMYLYCVEVSRVVKRLTEGVHSRMICDQGDSANSSDSLECSGRRDRGDPPVGTIHYKKDERRKGEIKLADEEYAEKMLLKLMDKIAKGDKKECHVRGGNLPGRRKKIFSIVHYNDETVTYRCNNMILDNAEDFCVINDTIQIIEKSKMEFLRKLFFENSFPLKNFKSNFLYDEICFFSSVIKNTYEKFFVLLLNERERTRQDTFLVPKYMTKYARGNGRGLNAYYGGRRSHSSSNSRSGSSEHRSNIFREDVFFPPSANRPFFSGMTGTSRKFFLNSATTSGEEITDFSELNKKINKEHIKSVIDMLNLKQIFNYQLKYLYHSLTCLDFIKKYLLFCIHVSRDGDLIKLVNYYELRCKKKRENNSCVRGAGTAEQGEKHEHMETHTNVRETDREGANGDGSVKESANGNDASSVDENVATNPRGNLPPNASGSVSSNRSGNDVHSSSGSIKGNLIGGRTSIDQGSSLQSHVTKKKETPKNAESFYYLNCLNLQDKKDLCTIILYNFNISKNTFYFRDFIFLSKYVYFILENLRAKYVKSIVPYVRKIENCYLSYKNRKIKFFLRDKIVIIQNYMRRFLFLERAKTMERRKNLLVSFILFYSYIVKNKNFDETKETLELCKENFMKNEKKLIRHAASVYIQSWYRKIIQQRKYRELKREQFQKKAIENINSAIRTYLVQVKIVQNLNEIVIPNKAAVLIQSYFRRYMCLTNFQKKLFLKICFLSIKRKYLSYSNVLTKVNYHYLIKNIYSRNIIQSQFKIPEAAIKIQSNYKGYVVRKQFNMLMEAIYFTQAYINTCIERIRYNKMKKSIILIQRWWKNFYKLRRIFSQAQFNMYSSEYDKNKYYFLQKNNFPFYKYYILKEKKALKLLTYHILLKQWYFFYFKKFQKKNHQFNIVFNLKMHKNVSRYYTLPWAYKINSILKIIHMEQMFQNCTNNSQNTIFNIPVFGSIQIFVGGTHTILLISQSVINETVGDGQDGFTTTVRKSNTYGNRKNYYAKFVYSLGSNDYGQLGYYNLFEKNFIYHTSGAAGESPCAAEGIQNSVAGSTMGDLAKTLVNGQEELLPPACSKQIQPEGKNRESSKDVMNFSDNSRRRCSSTCDTTKRESTFSSVGPPPEENKTTASVVGGNSRPNPSGKGSASPHLKEKNYTEHSLCSKYKKNIQHLIFEHKRKFTIDKKLFSNTHGGESMQDIVDYQIIDKKNAKGENEKIVEFTKVVSETNKIASISCGSEHTLALSENGNVYSWGSNLFGQCGQKYERSIVRYPKIIKHFLKNKIKIKNISCASYHSGYICRKGDLYMSGNFFFINLKYFQENVYQPVFLISGCHSILCNDSYNVCLRSDRSSLYIWGNNYKCILGLNKKKLRNLDEISIYPLTFLSPNISVIKIACSDNFVCLIAKPGNTKHSVYMWGQFALIEKSEQKSSPVVSNTFNVFNKFRIKPKVNNLQSPDPGSENKGGDAAVTRGKIIFIANPSPVHDPLWDAVEAIDVCCDLDEILVLMNNLCLYGFSAVEIISSDDKKEKKKETNLSYSYYGRREMEQKKEKKIIYEEPEIYDNIKLLTPSLYMFKYFKPSYFNIKKITCSYNRNSLSIMNAAMGEYEIPTVVKKMEFVTPSGDVMQFPEKIREAILAKAKRESNKWIKSNDDPYINHFLIKNSSDSDSVN
>PlaCynM005369_rbh_TGME49_291020
MSTVSRERAIFNLENEKKGEIHDRHRNDANVTKFINIKWNEDAYLKSEGRDKLCTLKDLNCNGDYLIKRKRKKKKANFAIKNNELILPNKYDYFLKKKNDCFAIQNGNNMSYNMENLQDIYYVYKENSDICDLIIKRYNENIYLSIFNNMLIIINPHECVRPFYKLVFKTKNKNNYIFSSFINYTLQKKLGKSDSEFESQENSDDASDGNYAEDDKNVFSYLRQKKMYLGRGNIFDFDKFKKKRKKYLMELKKELYMKSNDEMAQVHKDSLGNDRIDFNELFNIRTYPRCASMDGYDSDTLGGSMRGSISYSHGGSAGGTFSGTVGGTSNGTANDAVSGTGNGSVGGPTSDGLDQGSAAASNSGQSYVHSRSGYQPRRVSKRSIHSRNYNNLVDSKDPQLSTSNHGNKLIFICGETNSNQNVVSTYVFKHIIKKGKNKELYHAYKNVMNVLNLFFNYKCYNFVIHLSSKNKLLYFNVLPCFLSDQSNVTNICTKMGNFLESLNCADEQGKKRDTKKGYAKKGYAKKGGAKSSHAHLRDDHHKMDHSESSSDGGRKSGRGEQGTSNKYEHRKKKKKKRHKKAQRGGELHANSNNDSDSTVAERTKHHEQRRKKGRGNENEIFNIPYIFFFLLGSTLLDSSNKYYKHLKLHPLDIKKIYKNYVDAPADIEIKESDINRTFDYFLELGFTQGEILSMIKLNFALIFINIYITIRTCLHKNEEETLNFLHLQLINVQDYKNFVKPNTINREGRKASSDYSNQSFSNILNFRNEKYLSSDFSSITDEEKSISCIRQILQNVRTEEKETKVRIFKNRKMRDPLEQNLDNMHFSNNSPLRIDRDDNAGTRGEEKSDESNRYENHMYTNTTRRSRERKKKSNYFIVFAGHIMEEYIAFLLGVDLKGMIKILNNQIRLRNLCSTIFFRLKVRIVKQINEYLRTYFLNGTVTHSLYVYSNTGLTANISEENKNKNASGHKKYNNLSQLINNIYNEILHYYYLKMSMFNMDSYLVHTIKALKESREENDNYDSAIGSTVEKYREFSDHICRGCIISSYISQFGKNPILHLLEKYTYKFLRTVEDCQEVKEISPSVVIKAEYYKMVYLYCVEVSRVVRRLTEGVHSKRICDQGDSGNSSDSFECSGRRDRGDPPVGTIHYKKDKRRKSKIKLSDEEYAEKMLLRLMEEIAKGDKKWHGGRGNLTGRRKKKIFSIVHYNDETVTYRCNNMILDNAKDLCALNDTIEIIEKSEMKFLRKLFFENSFPLKNFKSNFLYDEICFFSSVIKNTYEKFFVLVLNERERKRQDTFLVPKYMTKYARDNGRGLNAYYGGRTSRSSSSSSRQQSNIFRGDIFFPPSANRPFVSSMTRSSRKFFLNSATMSGEEINDFSELKKKINKEHIKSVIDMLNLKRIFNYQLKYLYHSLTCLDFIKKYLLFCIHVSRDWDLIKLVNYYELRYKKRRENNCVRGEGRAEQGEKHAGMEAHTNVRETVREGANEDGSVKESANGNDASSFDGDVAPSSNGNDVTNPRGNLAPNASENASSNLSGNDAHSSSENAAPNSSASNEGNLVGGGALTKQENIPHSHAPNKKETTKNAEIFYYLNYLNIQEKKDLCTIILYNFNISKNTFYFRDFIFLSKYIYFILENLRAKYIKSIVPYVRKIENCYLSYKNRKIKFFLRDKIVVIQNYMRRFLFLERMKTMERRKNLFVSFIIFYSYIVKNKDFDETKETLELCKENFMKNEKKLIRHAASVYIQSWYRKIMQQRKYRELKKELFQKKAIENINSAIRTYLVQVKIVKNLNEIIIPNKSALLIQSYFRRYMCLINFQKKLFLKICFLSIKRKYLSYSNVLTKVNYHYLIKNIYSRNIIQSQFKIPEAVIKIQSNYKAYVVRKQFTMLINAIYFTQAYIHTCVERIRYNKMKKSIILIQRWWKNFYKLKNIFSQVQFNMYGSEYDKNKYFFLQKNNFPFYKYYILKEKKALKLLTYHILLKQWYFFYFKKFQKKNHQFNIVFNLKMYKNVSYHYTLPWAYKINSILKIIHMKQMFQKCTNNSQNTIFNIPVFGSIQIFVGRTHTILLISQSVISEPVGDAQDGFTTTMRKSNTYGDRKNYYAKFVYSLGSNDYGQLGYYNLFEKNFIYNTSGAARESQCAAESTQNDVAGSMTSSMTNGTVNNLANAVVNGQKNPLPPTCSKQIQPKGKRREGKCFPLGRSKDRMNFSDHSQRRCSSTCDTTKRESTFSSVGPPSEENKSTASHLRRNSRSTQNGKGSSSPPEKEKKNEKNYTEHSLCSKYKKNIQHLIFEHKRKFTINKKLFSNTHGGESMQDIIDYQIIDKKNAKGENEKIVEFTKVVSETNKIANISCGSEHTLALSENGNVYSWGSNLFGQCGQKYERSIVRYPKIIKHFLKNKIKIKNISCASYHSGYICRKGDLYMSGNFFFINLKYFHENVYEPVFLISGCHTILCNDSYNVCLRSDKSSLYIWGNNYKCILGLNKKKLRNLDEISIYPLTFLSPNISVIKIACSDNFVCLIAKPGNTKHSVYMWGQFALIEKREESSSPVVTHTTNVFNKFRIKPNMNNLRSPDPRSENKGGDDAVERGKIIFIANPSPVHDPLWDAVEAIDVCCDLDEILVLMNNLCLYGFSAVEIVNSGDKNAKKKETNLSYSYYGRREMEQKKEKKIIYEEPEIYDNITLLNPSLYMFKYFKPSYFNIKKITCSYSRNSLSIMNATMGEYEIPTVVKKMEFVTPSGDVMQFPEKIREAILANAKRESNKWIKSTDDPYINHFLIKNSSDSDSVN
>PlaFal3D7004028_rbh_PlaFalIT_PlaFalIT003485_rbh_TGME49_291020
MDDSSSLNRKLYFLNLDKEIGAGGSETNSDDDDNNKLINYFNIKKTNDLYLKSNKKNNKQCILKDLHFNGDYLIKKKQTKKIQKKNGHFVLPNKYDYILKKKSDIFHTDEFISKSYHLNNVHDIYYSYKEESDLCDILIKRYKENLYVTTFNNMLILINPTDNVMAFYKLLFKPNNKNNYIINTFVRFFLEKKLQETTVEYQEVNDSEDLTNSSLDYEKEENKSDYSSNEIKNAINYINKKHNITINNQFNFNQIKKKRKKKKLVDIKKDLCIKSNQEFVQMNTNVLKKNVINFNMLYNINAFFNEKEENYEENKSNHKENIYSSHVEMNNYNTHVNVYPNSFEKATSETSYKLKTYNEQNKLLFIYGENYSNQNVINKYIFKHIIKKYQEQEDIHTSIKHKKKKKKNLYDLYKRIMNILKLFYNEDCYNFIIHFSDNQEVVSFNIIPFMLNNTCNVTNICTKMSDVFCELLNNANMHNKDNDNVEKNEKNDQKMKDMSNRKNNIRSNDNIKTKNSREKKNEHSNNSNEFLYNDKHNNINNSDEYNNENNFINIPYIFFFLLQSIMLNSNHTYVKPLNLHTLDIKKIYLNYIESHEIELNESDMETTFSNFSQLGFSLDEIISINKIIFSIIFINIYIKIKQCLKMNEKETLKILQIQLIEISDFMKLRKKKINKNNSKYGSLNNGKKCSLPQFINFNEDNYLSSGFSSLSETENIHLFNNDMTKENNKKKNSSIDDFQGARLKTNDSSNVNVNGKKLDDNPYDSQKDVNKMENEYRKSENEVNHLGEVNKQIVSNNIKNDNNNNNNNNNNNNSNEYYYTNEPINMYKKDNKKYKEPIDKKGNKYFIVFAGHILEEYISSLLNIDINLFIHILNNNIKLKSLCSNMFYRLKIKIVKKINEYLKNVVRNELIHHSLYLYCNGGIIQNILEKNEDVNKYYKNKEKNHFNELINNIYNELLHSYYLKMSMFNIDSCIMHMITTLDNKQNNYEDALLCTLHNYGKKGNLYNNNINYKNDTDQIIPNFLCNNIYLGENRILHMLEKYSTKFSSVMDLHYNLYNKEKDSPSYILIKSEYYKILSLFYLAIKNITELYNKYIINNNNKNNNSDNINNIICKCKYICNCKYKYNYSLDKQLYHIDDEKCMHDILLKYFQYLSNDSITKKKNIHGKRKRRRKYMKYNFCITHYNDKKIEYTCNNMIFDNIKDIYIFKDIIDIIENSDMLFLRSMFFENNTLPLKSVKSDFFLYNEMNFFINIINNTFDKFYFLVINESEKKQKDIFIPKYITNCIKHNESTTYDHYASTTSQSNLYKRFSLTLNKSFVHNNNIKSFKSLFLHMDSVRTDNITNFSDFSKKKINKDHITFVINMFNLKNIFNYQQQYLYYCIPYICFIKKYILFCAYVSKEKDLIKLLNYYEEKYYKPNNSYNTHGKDTKNIIYNSSNMKDNLSNNDTNHNILNQSIHIYKEKMYNNQNNNKNKNKNKNKNKNKNKKNIYNDTTNFIYLNKLSIEEMKDMCTLILYNFNISTNIIHFQNYLFIKKSLYFLLENMKNEYLKYIIPFIRKIENSYISYKNKKIKFSYRNKIIVIQNYMRKYLFFHELQKKERKKNLLTSFIIFYSYLLKHKNMEETKETLEYYKETFMSKEKKLIQHAACVYIQSWFRKIIQQRKYKAMKLEILKTHAREKISTAIKTYITQIKMIKNLNEVLIPNRCATLIQSCFRRYRCMVQYEKKMYLKICFLSIKRKYMAYTNVITKMNYHYLIKNIYRKNFIKNHLKIPEAVVKIQSKYKAYVVRKQYNMLRDAIYFTQSYIHTCIERIKYEQLKKSVITIQVWWRNFYKLRKIFQNFPLNIYNSEYEKTKYYFLHKKNFPNYYYYILKEQKAMKLLTYNILLKQWYFFYFKKFQKKNHLFNIIFNLKLYKNISYYYLLPWAYKINAILKMIHMKQMFKICTTNYYQNTILNIPLFETIQIFVGKTHTILLINQSVNKDNNNNNNTEQIVSQGYNKNSKQFYTKYVYSIGSNDCGQLGYYDLSSSPFLYHSNVLNDKWDHVDINEDENNKLNPINEKIEHPVKKDIYINTMDDHTKIDNLFNDHNDNSDNDNRKTTLGSLHKESMDNNSTSIFSTHKSSVDNNIINNAYNNNNKLYNNKHFSDQYNNIHISHKEEITNNKTKFKNVNDNYLRNLQHLEFQYKKKYTISKKNFGDMFNENVNDIIDYKIIDKEDDKYSKNITNNNKYEYDFNIDKSHKGKKIVEFTKLINETNKILNICCGSEHTLALSENGNVYSWGNNAYGQCGQKYEKHIIRYPKIIKYFLKNNILIKNISCASYHSGYITKSNDLYISGNFFFINLKYFQNNIYEPIFLISGCLNITCKDSFNISLRTNKNSFYLWGNNYKCILGINKKKLANLDEISIYPLNNICPNIIVKKIACSDNFVCIITTLATTNNYTMFMWGQFSHIEKKENQENDTKSVLNTNNFFNKFRMKAKMNNTKNDNQNNDINNNNNNNNNNNNISKNKKNMIYIAKPTPVYNEIWEQNEAVDVCCDLDEIMVLMSNLYLYGFSSVEILGGDKKKVIANEPKVFFNHFNRKPKVEKKENDIKFEEPEIHENIKVLNPVLYMFKYFKPSYFNVKKIQCSYNKNSLSIMNVTMGEYEIPKIKQNLEYVTPSGDIVNFPEKIKEAILEKAKKESNKWIKSNDDPYINHFLIQNSSDSGN
>PlaFraNilgiri002557_rbh_TGME49_291020
MENLQDIYYVYKENSDICDLIIKRYNENIYLSIFNNMLIMINPHEYVHAFYKLLFKTKNKNNDIFSSFINYTLQKKLRKVNTELESQENSDVASDGNYGEDGKNVFSYLWNKRINLSKSNTFHFHKFKRRKKNLNELKTELYVRSNDEMAQVHKDILGNSRIDFNELFNIKTHPRRASVDGYDSDSLAGSMRSSISYSHGGSAGGTFIATVGGNSNGIANDAVSGIGKGFLGGPRTDRLDEGSVATSNSGQSFVHRSSSYQQRSVSKRSNHSSRYNNLVNSKDPQLSTSNHGNKLIFICGEKNSNQNVVSTYVFKHIIKKGKNKELYHAYKNVMNVLNLFFNYKCYNFVIHFSSKNKLLYFNVLPCFLSDQNNVTNICTKMGSFLERLNWADKQGKKGGAKISHAHVRDDHHKMDHSGCSGDGGSKSGPGEQSSSNKYEHRKKKKKKKKKKKKKATRGGELHASSNNDSDSTVAQHTEHHEQRHSKKKGNQNEIFNIPYIFFFLLGSTLLDTSNKYYKHLKLHPLDIKKIYKNYVDAPADIEIKETDISKTFDYFLELGFTQEEILSMIRLNFALIFINIYITIRTCLHKNEEETLNFLHLQLINVQDYKKLVMSNAMNKQGEKDSSDYSNQNCSNFLNCTNEKYMSSDFSSYTDEEKSVSCIRQILQNGCAQEKATRVRRCKSSKMCNPFDRKLDMDFRNSSHLKIGRDDNAASSGGETSDKSNMHENHMYTNENTTSGQRKKKFTYFIVFAGHIMEEYIAFLLGVDLKAMMKILNSQIKLKNLCSTIFFRLKIRIIKQINEYLRTYFLNETVAHSLYVYSNTGLSANVSEENKNENGQKKYNNLSQLINNLYNEILHHHYLKMSMFNMDSYLVHTIKALNESREENDNYDCAIGSTLEKYRRLTDHICRGSIISSYVSQFGKDPISHLLQKYTYKFLHTLENGQEIKGIRPSVVIKAEYYKMVYLYFAEVSRAVKSLTEGVHSRRICDEADSGNSNDRLECSGRRDRRIPPVGTIHYKEDERRKREIKLTDEEYVEKMLLRLMEEIANGDKECHVSGGNLAGRKRKQKFSIVHYNDETVTYRCNNMILDNANDLCALDDTIQIIEKSEIKFLRKIFFQNSFPLKNYKSNFLYDEICFFSSVIKNTYEKFFVLVLNERERTRQDTFIVPKYMTKYARGNGRSVSVYYGGRTSRSSSSSSSFSSRHQSNIFRGDVFSPPSANRPFFSGMTRSSRKFFLNSATMSAEEFTDFSELKKKINKEHIKNVIDMLNLKRIFNNQLKYLYHSLTCLDFIKKYLLFCIHVSRDRDLIKLVNYYELRWKKKRENSCVRGTGRSEQGNEHEDMEVHTNMRESVREGANGDGSVKGSANGNDASSEDGDSAHTSNGNAVINPTGKPPSNASGNTYSNQSGNDAHSSSENAVPNTSASTKGNLIGGSALTQKGNSPRSHVTKKKGTPEHIQNFNYLNGLNVQEKKDLCEIILYNFNISKNTFYFRDFIFISKYVYFILENLRAKYVKSIVPYVRKIENCYLSYKNRKIKFFLRDKIVVIQNYMRRFLFHQRMKTMERRKNLLVSFIIFYSYIVKNKDFDETKETLELCKENFMKNEKKLIRHAASVYIQSWYRKISQQRKYRELKREQFQKKMIENINSAIKTYLVQVKIVKNLNETIIPNKSAALIQSYFRRYMCLTNFQKKLFLKICFLSIKRKYLSYSNVLTKVNYHYLIKNIYSRNIIQSQFKIPEAVIKIQSNYKGYVVRKQFNMLINAIYFTQAYIHTCIERIRYNKMKRSIILIQRWWKNFYRLKTIFSQAHFNMYSSEYDKNKYYFLQKNNFPFYKYYILKERKALKLLTYHILLKQWYFFYFKKFQKKNHHFNIVFNLKMYKNVSYHYTLPWAYKINSILKIIHMKQMFQKCTNNSQNTIFNIPVFGSIQIFVGRTHTILLISQSVISEPVDDSQDGFTTSMRKSNTYGDRKNYYAKFVYSLGSNDYGQLGYYNLFEKNFIYHTNDVARESRCAVKGIQNSVEGSITSSMTNNTMGNLANVVVNDQANQLPPPCWNKNQPKGKRQEGKSLPRERSKDMMNFSDHSRRRCSSTMDTTRRESTLSSVGSHPEDNKTSVSHLKRNSSHTQSGKGNGAPHQEEKKKEKKYTENSLCSKYKKNIQHLIFEHTRKFTIDTNLFSSTHGGESMHDIVDYQIIDKKNAKGENEKIVEFTKVVSETNKIANISCGSEHTLALSENGNVYSWGSNLFGQCGQKYERSIIRYPKIIKHFLKNKIKIKNISCASYHSGYICRKGDLYMSGNFFFINLKYFHQNIYEPVLLISECHTILCNDSYNVCLRSDKSSLYIWGNNYKCILGLNKNKLRNLDEISIYPLTCLSPNISVIKIACSDNFVCLIAKPGNTKHSIYMWGQFALIEKKEETSSPVVSHTLNVFNKFRIKPKMNNLRSPDEGNENSGGDAAVSRGKIIFIANPSPVHDPLWDAVEAIDVCCDLDEILVLMNNLCLYGFSAVEIVSSGDKKEKKKETNLSYSYYGRRQMEQKKEKKSIYEEPEIYDNIKLLNPSLYMFKYFKPSYFNIKKITCSYNRNSLSIMNAAMGEYEIPTVVKKTEFITPSGDVMQFPEKIREAILANAKRESNKWIKSTDDPYINHFLIKNSSDSDSVN
>PlaGabG01003193_rbh_TGME49_291020
MDDSFSLNRKLYFLNLDKEIGAGGSETNSDDDNNKLINYFNIKKTNDLHLKSNKKDKKQCILKDLHFNGDYLIKKKETKQIKKKNGNYVLPNKYDYFLKKKSDIFHTEEFISKSYHLNNVHDIYYTYKEESDLCDILIKRYKDNLYVTTFNNMLILINPTDNVMAFYKLLFKTNNKNNYIINSFVHFCLEKKLQEKTDEYEEVNDSDDLTNSSLYYEKEENNSDYSSNEIKNAINYINRKHNNITINNQFNFNQIKKKRKKKKLVDIKKDLFIKSNKELVQMNTNMLKKNVMNFNMLYNINTVFNGKEDNKSYHKENIYSSHTEMNNYNTYDNVYPNSFENTTSERSYKLKTYNEQNKLLFIYGENYSNQSVINKYTFKHIIKKFQEQEDIHNSIKHKKKKKKNLYHLYKRVMNILKLFYNEDCYNFIIHFADNQELLSFNILPFMLNNTCNVTNICTKMNDMLCELLNNANMHNNDNIKTKNSREKKEEHSNNSNSLLYNDKYNNINNSNEYNNENNFINIPYIFFFLLQSIMLNSKHTYLKPLNLHTLDIKKIYLNYIESHEIELNESDMETTFSNFSHLGFSQDEIISINKIIFSIIFINIYIKIKQCLSINENETLNILQVQLIEISDYMKLRKKKNNNNSKYGSLSNGGKCSLPQFINFNEDNYLSSGFSSLSETENIQLFNNDITKENNKKKKSSTGDFQGAKLKANGPSNVNVNVNVNVNSKKVNDIPDDYQRDVNKIENENKKSVNQVNDSVGVNKQIASNNIKSGYNNTPNNNNNNNSNSNNNSNNNSNSNNNNSNKYYSTNEPINMYKNDNNKYKEPIDKKGNKYFIVFAGHILEEYISSLLNIDINLFVHILNNNIKLKSLCSSMFYRLKIKIVKKINEYLNNVIKNELIHHSLYLYCNGGLIQNVFEKNEDVNKYYKNKEKNHFNELINNIYNELLHSYYLKMSMFNIDTCIIHMITTLDNKQNNYEDALLCTLQNYGKKYNHYNNMNYKNDTDETIPNFLCNNIYLGENRILHMLEKYSTKFSRFMDVHYNSYNKEKDSPYILIKWEYYKILSLFYLSIKNITEVYNKYIINSNNNKNNNSDNISNNMCKCKCKYNCNCNCKYNYDLDKQIYHLDDEKFMHDILLKYFPYLSNDGITKKKNIHGKRNRMKYKKYNFSITHYNDKQIKYKCNNMIFDNIKDIYILKDIIKIIENSDMSFLRSIFFENNTLPLKSVKSDLLYNEMNFFIHIINNTFEKFYFLIINESEKKQKDIFIPKYITNCIKHKESTTYDHYASTTSESNLYKRFSLTLNKSFVHNNNIKSFKSLFLHMDSVRTDNITNFSDLNKKKINKDHITFVINMFNLKNIFNYQQEYLYYAIPYICFIKKYILFCAYVSKENDLIKLLNYYEEKYHKPNYSYNTPGKDTNNIIYNSSNMKDNFSNNNKNNNIFNQSINIYKEKMYNNKNKKKKFIYNDTTKFIYLNKLSVEEMKDMCTLILYNFNISSNIIYFENYLYVKKSLYFLLENMKNEYLKYITPFIRKIENSYISYKNKKIKFSYRNKIIVIQNYMRKYLFFNELQKKEKKKNLLTSFIIFYSYLLKHKNMEETKETLEYYKETFMSKEKKLIRHAACVYIQSWFRKIIQQRKYKAMKLEILKTHAREKISTAIKTYITQIKMIKNLNEVLIPNRCATLIQSSFRRYRCMVQYEKKMYLKICFLSIKRKYMAYTNVITKMNYHYLIKNIYRKNFIKNHLKIPEAVVKIQSKYKAYVVKKQYNMLRDAIYFTQSYIHTCIERIKYEQLKKSVITIQLWWRNFYKLKKILQNFPLNIYNSEYEKTKYYFLDKKNFPNYYYYLLKEQKAMKLLTYNILLKQWYFFYFKKFQKKNHLFNIIFNLKLYKNISYYYLLPWAYKINAILKMIHMKQMFKICTTNYYQNTILNIPLFETIQIFVGKTHTILLINQSVNKDNNTEQMISHGYNKNSKQFYTKYVYSIGSNDCGQLGYYDLSSSPFLYAPKVLNDKWDHVDINEDENNKLNRINEKKEDPIKRDIYIDTIDDHTKIDNINNDNNNDNNNDNNGDNNSDNNNDNNSDNNSDNNSDNGMTTLGSLHKESMDNNNTSIFSTHKSSIDKNMINNTYNNNNTHNNYTYNNKHFNNQYNNIYKSYEHEKSNNKTKFKNVNNNYLRNLQHLEFQYKKKYTISKENFGDKFNENINDIIDYKIIDKEDNKNSKNITNNNKYEYDFNIDKPHKGKKIVEFTKLINETNKILNICCGSEHTLALSENGNVYSWGNNTYGQCGQKYEKHIIRYPKIIKYFLKNNILIKNISCASYHSGYITKSNDLYISGNFFFINLKYFQNNIYEPIFLISGCLNITCKDSFNISLRTNKNSFYLWGNNYKCILGVNKKKLANLDEISIYPLTNICPNITVNKIACSDNFVCIITTLTTTNNYTMFMWGQFSHIEKKENQENNTKSVLSTNNFFNKFRMKAKMNNTKNDNQKDDINNNNNNNNTRKNKKNMIYIAKPTPVYNEIWEQNEAVDVCCDLDEIMVLMSNLCLYGFSSVEILGGDTQKLLANEPKVFFNHFNRKPKIEKKENDIKFEEPEIHENINVLNPVLYMYKYFKPSYFNAKRIQCSYNKNSLSIMNVTMGEYEIPKIKQKLEYVTPSGDIVDFPEKIKEAILQKSKKESSKWIKSNDDPYINHFLIQNSSDSEN
>PlaGal8A004792_rbh_TGME49_291020
MKNISIDNRKLEFFNLENKITGKTNDYNNNSNAIINCFNINRTNEKVYYKSKKNNKLCVLKDLNFNGDYLVKKKRKEKKLIIKNNELNLRNKYDYFLKKKCDIFNLQSFNTRSHNLSNIHDIYYIYKDGSDISDIIIKRYNENIYVSIFNNILLLINPSEHINIFYKLLFKSKNKNNYIFYSFINNALKKNLGEVEFDYISDLEEESESSEEIKKVINYINRKSDKNKICGHNFKELKKQKKKKKNLIDIKKDLINNNNNEIKELHKDILSKIRINFNLVFNINNSRNKEIVTNNNSKKLINSTSFSNIYIAKNSTFNSFNFENKLLFIYGEKYSNQNIINKYIFKHIIKTENSEVYHNYKKVMSIINLFFNSKCYNYIIHYCNENKILYFNFAPFFLYDQNNVTNICKKITDFYEELISVNIENEEKSSNESIKNNIENFNHFNTSTDNLRYQNIKNYYKIMENSNYKDNINNKPELNKKSKYSDNNSNKNDFISIPFIFFFLLQSILIDNSNKNLKVLKLHPLDIKKIYKNYIESPCIDLKTSDIERIFSNFLELGFTEQDIISINKIIFAIIFINVYINIRRCLKINEERTLNCLKIQLIKIEDFMKLRKWEITEKKSNEDIFAHNDSNNSSFLLRKKSEELQENNFNNLFNFNIDNYLSSGLSSFSDVDEINVINNIIKSKYTKEESANESRNKYNENSSGRKSEDSKLNIKRYNTRESSENNENLSGNDTFESNKSSFDKREKKYNYFIVFAGHILEEYISFLLDVDLNIFVNILNDTIKLKNLCTNIFFRLKIKIIQQVNEFLKNTSRNVITKYSLFIYCNNGLVENLVENNKGNKKNNLNELINNIYDEVLHSYYVKMSLFNLDSSIIHTLNELDKKNANCEDAIFRGIQKFRNINNSIYKDDAKNSINFHFDKIFFGKNKILHLLEKFTYKYLSIIDYQNSYNESKKSQSLLIKTEYYKIMHIFYLTIKELTHYYNEIYVRKNKNCFLEQKVVENDDESYIEKKINELIDSIIKTKKQNNYKSKIYKKKKFTILHYNGKKTTYKCDNMLLDNIRDIYTMNDIIQIIENSHMKFLKNIFFKDTIPLKGFKSNYLYDEICFFINTVTNTYEKFYILVLNEKEKKNQDFFLPKYISNFVKHNESLTLDNEGISSLRSNIFKNNFSLSLNRLLSNNMKLNKKKISNVNYNPVESIMNFSEFNKKISKHHITSVVNKLYLNDIFNYQSKYLYYNLTYLSFIKKYILFCIHFSKDEDLIKLLNYYELKHKKDYNKENEYSNTYSGISKKSLINDEYIYEKNKTIQNNIRMDSSENKFNYLNNLSIHELEDLCKIILYNFNISENTFYFQRYIFIRKYVYFILENLKNEYLKSVVPLIRRIENSYISYKYKKSKLLYRHKIKIIQNYMQKFLFFYNYNKIQKQKNLLVSFLIFYSFIVRNKYFGETKETLELSRENFINKEKQLIRHASCLYIQAWFRKIIQQRKYKELKLELAQRKAIENISVVVKTYITQLKMVKNINEVIIPNRCATLIQSYFKKYMCLVNFQKKLFLKICFLSIKRKYMMYSNVITKMNYHYLLKNIYNRSIIKKQFKIPEAVVKIQSKYKSYVVKKQYNLLINAIYFTQAYIHTSLEAIRYNKIKKSIYKIQIWWKNFIKLKKVFSAFHLNIYSSAYEKKKYYFLQKSNFPNYYYYILKEQKALKLLTYNILLKQWYFFYFKKLQKKNHLFNIVFNLKLYKNISYYYMLPWAYKINSILKIIHMKHMFQESTNSNLKTLFNIPVFESVQIFVGKTHTILLINQKMSSEEFTYNEDKNSRHYYSKFVYSCGSNDYGQLGYYNLYEKNSMYYMNSFPKGFDNDTNEKERRIIIITEENIQNKKKSFEEKIKKDNKKFQINDQTETKTKKNYYDINDSHSNKRSSSSDGKKSFSLNSSIDKYFSKDNNSYNYELNKKKKKDVKNKKKFYDRRLKNLQHLIFQYEQKYTISKRYITQTYSEFLNDISDYKIIQKKNKNGEIEKVIQFTKVINETNKINYISCGSEHTLALSENGNVYSWGSNAFGQCGQKYEKAIIRYPKIIKHFLKNKILIKYINCASYHSGYISSTNDLYISGNFFFINLKYFNSNIYEPTFLISGCLTILCKDSFNISLRTNKNSLYIWGNNYKCILGLNKKKLVNLDEISVYPLTKIFVNIYVKKITCSDNFVCIITKINAKKYSLFMWGQFSLIEKKESNSLNVATNTNIFNKFKIKTNIENRKNEKKNGNDEQNNIIDNINLKKKKIFIASPTPVYNDLWENIEAIDICCDLDEILVLMSNLCLYGFNSVEVLNKEIKKNEEKDMTFYNPFKKNEKEEKKEKKLIYEEPEIYDNINFLNPSLYMFKYFKPSYFNIKKINCSYNKNSLSIMNATMGEYELPKFNENIEYITPSGDIVKFPEKIKEAILKRAENESNKWIRSKDDPYINHFLIKNTSDSED
>PlaGonATCC30045004723_rbh_TGME49_291020
MPLMNPKVAIFNYENGEKCEGPNIHRNDASVANFLHIKLDKDVHLKSGEKYKVCTLKDLNFNGDYLIKGKRKKEKGDYVIKNKELILPNKHNMDNIQDIYYIYKEDSDICDLIIRRYNDNIYLSIFNNMLIIINPCDYAHTFYKLLFNGKNKNNYIFSSFINYALQKKLGKVYSEFDVHKNSDNNTSDEDYDEVAKNMFRHMEKNICLKKMNIFDFYKLKKKKKLSLIEMKKELYTKSNDEIVKTHKDILHNFKINFNQLFNINTELRRSSTDNSENESISGTVGGILESSARGSTSNYSGDGRRSTSFNSYQSCIKNSRRYQKGNGSHSSIQSSCYNNLIGSKNPELSMSNYGNKLLFIYGEKNSNQNVINTYIFKHIVKKGGNKELYHAYKNIMNVLNLFFNYKCYNFIIYLCNNNKILYFNVIPCFLNDKSNLTNICSKISNFLKHLNGTNASDKKRGVKKSTKKMRKKNSTLSDSECRSSDSRIGKGEEKYSYRYEHRKKKKKKKTKGHRGEEVNAGLHIDTDCNTAGSEEQRNAKEKHCRMGKGNKKNIYNIPYIFFFLLESTLLDSSHKYYKHLKLHPLDIKKIYKNYLDAPTNINIKASDINRTFDYFLELGFTENDIISIIKICYAIIFINIYITIRICLRKNEKETLNFLHLQLINVQDYKNLVMINSMNRKEKNPSDSNYNNHNPPDFLKFDYEKYVSSDFSSYYEEENGINCIGQVIQNEYRDEKKSNMKSMKNVEIYDVLNNHLDKNSINMNNTEINNEEGEGVSSGRKNVVSNGNENQVLHTNRTKNREIKRKQNYFIVFAGHIMEEYISFLLDVDLSLLLNILNNTIKLKNLCSTIFFRLKIRIIKQINEHLRNYYLHGIVTHSLYLYCNTGLSKNISEKSKKEGERNDNSLTELINNMYNEILHSYYLKMSMFNMDSYLIHTINSLNESGTENDNYDSALCHTVEIYRRFSDYINNNEGLKSSYIFKFGRKNTILYLLQKYTSMYLNMVENCNESRVSPRIFVKAEYYKIMFLFYVAVTYILRCSNEKSYTMICDKSRSNSSNCSRNDSDIHGRRDSYVSNVMNYDKNEMGKNEKKLDCEDYAEKMLIRLIENITKSGNMNSCEGRTKNARKKKYFSIVHYNNEKINYRCNNMILDNANDLCAMSDIIQIVEKSKMKFLKNLFFENRFPLKYFKDNFLNDEICFFINVIKNTYEKFYVLLINEREIKKNDNFLYPKYMAKYAKRNDDSLLNYAGERTFRTSSGNSDSSRSNLFKKDFFSPPLSVLNRPVLKSMSKSRRIFSFNSAITKEEEIINFSELKKKINEEHIKSVIDMLNLKAIFSYQLKYLYHNLTCLDFIKKYLLFCIHVSRDRDLIKLVSYYELKHRKRKGHSCFKSFKRTQHAYMDKSYNDGVSAVTRMRNGANGREIDRENERENDTENDRENDREIAKEIDREIAKEIDREIDREIDNEIDNENDNEIGNEITNGRSSLYTSNPIRENETGVGSNKGSAKGNGSYGVDKKDEFNRRKVRTEGNVIREGRLNQEVKDFRMGVVNMERMKNDVKNFNYLNYLTVQEKKDLCEIILKNFNISKNSFYFRDFIFLCKYVYFILENLRAQYVKLIVPYIHKIENSYLSYKNKKLKINFRDKIIVIQNYMRRFLFLQKVKRIEKQKNLLVSFIIFYSYIVKNKDFDKTKETLELCKDNFMKNEKKLIRHAASVYIQSWYRKIIQQRKYKALKMELFQKRAIENINKAIRTYLVQIKIIKNLKDVIIPNRCAILIQSYFRRYICVTNYQKKLFLKICFLSIKRKYFTYSSVVTKVNYHYLIKNIYSRNIIQSQFKIPEAVIKIQCNYKAYVVRKQFTMLMNAIYFTQAYVHTCVERMRYNKMKKSIILIQRWWKNFYKLKNIFSLVPFNMYSSEYDKRRYYFLQKNNFPFYNYYTLKEKKSLKLLTYHILLKQWYFFYFKKFQKKNHQFNIVFNLKLYKNVSYHYTLPWAYKINNLLKIIHMKQMFQKCTNNAQNTIFNIPVFESIQIFVGRTHTILLINQSVINDQIANSPDGYTNSNNMHNNTYGERKNYYSKFVYSLGSNDYGQLGYYSLFEKNFIYHSTIFPKHSDTDFGDIAPEKVDHITNRLGYDMTTHPIDISDEEQIDRNDKCYELFTLGWESNSLNKGSITRGKANTRRLEKIGKRYYSKWNAKKMENTRGSVEGTYRSVKLTLKDEHDDGDEMRISCLERNSGDFKNCKVTDTTCLEKNSVKGQKCGTKNLCNNYKKNIQHLIFEHKRKFTINENLFSNAHEGSLHDVVDYKVVEKRNNRGENEKIVEFTKVVSETNKIVNISCGSEHTLALSENGNVYSWGSNIFGQCSQKYEKNIIRYPRIIKHFLKKNIKIKNISCASYHSAYISRKNDLYISGNFFFINLKYFHENIFEPLFLISGCHTILCNDSYNVCLKVDKSSLYIWGNNYKCVLGLNNNKLRNLDEISHYPLTNISPNICVNKITCSDNFVCIITKPTSTKHSLYMWGQFALIEKKEESPSSFSVTNMNNVFNKFRIKANMHNSKNNNQESENSQSDTTSKKKIIFIAKPSPVYDSLWDNVEPIDVCCDLDEILVLMNNLCLYGFSAVEIISNGDKKGKGNETNFSYSKYGRRELEQRKEKKITYKEPEVYENIKVLSPSLYMFKYFKPSYFNIKKINCSYNRNSLSIMNATMGEYEIPTVAKKLEYVTPAGDIMQFPEKIREAILAKAKRESNKWIRSTDDPYINHFLIKNSSDSDSVN
>PlaInuSanAntonio1005316_rbh_TGME49_291020
MENLQDIYYVYRENSDICDLIIKRYKENIYLSIFNNMLIIINPHESVHAFYKLVFKTKNKNNYIFSSFINHMLQKKLGKGDSEFEWQENSDDSPDSNYMEDDKNVLSYLGQKKMYLGTRNIFDFDKFKKRKKNLTELKKELYTKTNDEMAKVPNDILGNFRIDFNELFNIRIDRRWAPMDSHSSDSLGGSMRGSISYSLGGSPGGTFSGTVGGTTNGTVKGTANDAVRSTDNGSVGGPTTDGMDRGSATASNSRQSSVHSRIDYQPSRVSKRSINSSSYNNLVNSKNPKLSTSNYGNKLIFICGEKNSNPNVVSTYVFRHIIKKGKNKELYHAYKTVMEVLNLFFNYKCYNFVIHLSSKNKLLYFNVLPCFLSDQSNVTNICTKMGNFLERLNWSDEQDKEGYAKTGGVRSSHAHVLDDHHKMYHSGSSSDGGSKSGPGEQGTSNKYEHRKKKEEKKKAQRGGKLHASSNNDTDSTVAERTKHHEQRHSKGIGNQDEILNIPYIFFFLLRSTLMYCSNKYYKHLKLHPVDIKKIFKNYVDTPADIEIKESDINKTFDCFLELGFTQGEILSMIKLNFALIFINIYITIRTCLHKNEEETLKFLQLQMISVQDYKNLVMSNTMNREGRKASSDYSNQSFPDFLNSKNEKYLSSDFSSFTDEEESISCIRQVLQNGCAEEQRTNVRNLKNRKMCDSLDGNLDMHFSNRSRRRIGKDDTAATSGREKRDEANRHDNHIYTDTTRKSEERKKRSNYFIVFAGHIMEEYIAFLLGVDLKVMTKILNNKLRLKNLCSTIFFRLKVRIIRQINEYLRTNFLNGTVSHSLYVYSNTGLSANISEENKNSSGQEKYNNLSHLINNIYNEILYHYYLKVSMFNMDSYLLHTIKALNESREENDNYDSAIGSTVEKYRQFSDHICTGSIISSYVSQFGKNPILHLLEKYTYKFLCTEEDCHEVKDISPSVFLKGEYYKMVYLYWVEVSRVVRRLTEGVYSRRICDQGDSGNSSDSLECHGRRDRGDPPVGTIHYKKDERRNSEIKLANEEYAQKMLLRLMEEIAKADKKQWHVSGDTLAGRGRNKIFSIVHYNDETVTYRCNNMILDNANDLCALNETIQIIEKSEMKFLKNLFLENSFPLKNFKSNFLYDEICFFSSVIKNTYEKFFVLVLNERERTRQDTFLVPEYTTKYARDNGRGLNTYYGGRTSRSSSSSRHGSKIFTRDIFFPPSANRPFFSGMKGRSRKSFLNSATISGEEITHFSELKKKINKEHIKSVVDMLNLKRIFNYQLKYLYHSLTFLDFIKKYLLFCIHVSRDGDLIKLINYYELRSKKRRQNRCVRGTGKAEQGEKDAIMEPHTNVREIVREGANEHEIVKESANGNDASSEDGKAVSRSNGNAVTNPRGNFASNVSGDASSNSSGNGAQSSSENAASRLSASTKGNLIGGGALTNLENTPQRHAPKKKETANNAENFNYLKCLNVQEKRDLCKIILYNFNISKNTFYFQDFIFLSKYVYFILENLRDKYVKSIVPYVRKIENCYLSYKNRKIKFFLRDKIVVIQNYMRRFLFLERAKTMERRKNLFVSFIIFYSYIVKNKDFDETKETLELCKENFMKNEKKLIRHAASVYIQSWYRKITQQRKCRELKRQLFQKKAVENINSAIRTYLVQVKIVKNLNEIIIPNKCALLIQSHFRRYICLINFQKKLFLKICFLSIKRKYLSYSNVLTKVNYHYLIKNIYSRNIIASQFKIPEAVIKIQSNYKAYVVRKQFNMLITAIYFTQAYIHTCIERIRYNKMKKSIILIQRWWKNFYKLKTIFSQVQFNIYGSEYDKNKYYFLQKNNFPFYKYYILKERQALKLLTYHILLKQWYFSYFKKFQRKNHQFNIVFNLKMYKNVSYHYTLPWAYKINSILKIIHMEQMFQQCTNNSQNTILNIPVFGSIQIFVGRSHTILLIAQSVISEPVGDAQDGFTTTIRKSNTYGNRKNYYTKFVYSLGSNDYGQLGYYNLFEKNFIYHTIGVARESRCASESIHNSVEGSMTSSMRNKTVGNLANAVVNGHAKPLPSASSKQIHPRGNRRERKSFPRGRNKDMMNFSNHSRKRCNSTWDTTKRESTFSSVGSSLEGNKSIGSHLRGNSTPTKSGKGSAFPPQNQGEEEKNYTEHSLCSKYKKNIQHLIFEHKRKFTIDNKLFSNTPGGESMEDIVDYEIIDKKNDKGENEKMVEFTKVVSETNKIANISCGSEHTLALSENGNVYSWGSNLFGQCGQKYERSIVRYPKVIKHFLKNKIRIKNISCASYHSGYICRKGDLYISGNFFFINLKYFNENVYEPVFLISGCQAILCNDSYNVCLRSDKRSLYIWGNNYKCILGLNKKKLRNLDEISIYPLTFLSPNISVIKIACSDNFVCLIAKPGNTKHSVYMWGQFALIEKREESSSPVGIHTSNVFNKFRIKPKMNNLRSPYPASENSGGDTAVAHGKIIFIANPCPVHDSLWDSVEAIDVCCDLDEILVLMNNLCLYGFSAVEIVNSDDKKEKKQETNLSYSYYRRREMEQKKEEKILHEEPEIYDNIKLLNPSLYMFKYFKPSYFNIKKITCSYNRNSLSIMNATMGEYKIPTVVKKMEFVTPSGDVMQFPEKIREAILANANRESNKWIKSTDDPYINHFLMKNSSDSDSVN
>PlaKnoMalayanPk1000469_rbh_TGME49_291020
MSRVSRKVATFNQENERKDEIPDRHRNDVNITNFSNVKWNESVYSKSKGRDKLCNLKDLNFNGDYLIKRKTKMRKPYFAIKNDELILPNKYDYFLKKENDNFAIQNGNIMSYNMENLQDIYYVYRVNSDICDLIIKRYKENIYLSIFNNMLIIINPHECVDAFYKLVFKRKNRNNYIFSWFINYALQKKLVKGESEFESHENSHDSSDSNYREDDKNVFSYLWQKRMDLGRKNIFQFDKFKRRKKNLTELKQELYIKSNDEMAQVHKDILGNFRMNFNEVFNIRTDPRGSSIDSSASDSLRSSVGRSISYSLGGSVRGKPRATVKGTTNYIVNDTVSGTGKGFIGGTKSDGLDRDSAVPSNSGQSYLNNRSAYKRRNVFNRSTHLRRYKNLVDSKDAHLSSSKYGNKLIFICGEKNSNQNVVSTYVFKHIIKKGKNKELYHAYKNVMNVLNLFFNYKCYNFVIHFSNKNRLLYFNVLPCFLNDQSNVTNICTKIGSFLQRLNLGDKPGKKGGDKSSHADIQNDRHKIDHRKSSGDEGSKAGRGEQETSKKYEHRKKKKKKKKKTQSGGELPASLNNESDSNVVDMEDGTDSAEQQEERRSKGRGNQNEIFNIPYIFFFLLETTLLDSSNKYYKHLKLHPLDIRKIYKNYVEAPADIEVKETDISRTFDYFLELGFTETEILSMIKLNFALIFINIYITIRKCLHKNEEKTLNFLQLQLINVQDYKKLVKSKAMYKGGTKASSDYSNQSSSSFLNFTNEKYMSSDFSSFTNEDVSISCIREILQNERDEGKATRVRRLKSGNIYDPFDRNVHMNLSNKNHLRILKDDSGERSEGEKGDESNRHEKHMYKYTRRRNGERNGERNGERNDERNEFNYFIVFEGHIMEEYIAFLLGVDLEVMMKILSNQIRLKNLCSTIFFRLKIRIIKQINEYLRSYFFNGTVVHSLYVYSNTGLRANIHGQNIKECEKKKYNNLAHLINNIYNEILHHYYLKISMFNMDSYLVHTIKELNESREKNDNYESAIGNTVDMYKGLSDHICRGSMMSCYISQFGKDPILKLLEKYTYKFLHTMENCQEVKGIRPSVFIKAEHYKMMYLYCAEISRVMRRLTEGVHSRRMFNQGYSANSNDNLECSGRNSRDDHSVGIIHYKKDERRKSEIELADEEYAERMLLKLMEGIAKGDKKDWHAGGGNVAERRRKRKFCIVHYNDETVTYRCNNMILDNIEDFCALNDTIQIIEKSKMEFLRKLFFENSFPLKNSRSNFLYDEICFFSNIIKNTYEKFFVLLLNEKEKTRQDTFLVPKYMTKYARGNDRGLDVYYGGRKSRSSSSRSSNSRHGSNIFREDVLFSPSSNKAFFSGITRSRRKYFLTSATMSREEITDFSELKKKINKEHIKSVIDMLNLKRIFNYQFKYLYHSLTCLDFIKKYLLFCIHVSRDGDLIKLVNYYELRCKKKREKSSLTGAAIADLGKKDEHMEAHTNVRDIVQEDASDDGSIEEGSNGNDESNTDRHTTHSSNLNVVTNPRRNVATNASGSASSKPSGYDAHSSSTSTKGNLISGGRSSDEGNSQQSHVSKKKKNPRKNAENFYYLNCLNLQEKKDLCKIILYNFNISKNTLYFRNFILLSKYVYFILENLRAKYVKSIVPYVRKIENCYLSYKNRKIKFFLRDKIIVIQNYMRRFLFLERVKTMERRKNLFVSFIIFYSYIVKNKNFDETKETLELCKENFMKNEKKLIRHAASVYIQSWYRKIMQQRKYRELKRERFQKKAIENINSAIRTYLVQVKIVKNLNEIIIPNKSALLIQSYFRRYMCLTNFQKKLFLKICFLSIKRKYLSYSNVLTKVNYHYLIKNIYSRNIIQSQFKIPEAVIKIQSNYKAYVVKKQFTMLMEAIYFTQAYVHTCIERMRYTKMKKSIILIQRWWKNFYKLKTIFSQVQFNIYSSEYDKNKYYFLQKNNFPFYKYYILKEKKALKLLTYHILLKQWYFFYFKKFQKKNHQFNIVFNLKMYKNVSYHYTLPWAYKINSILKIIHMKQMFQKCTNNSENTIFNIPVFGSIQIFVGGSHTILLISQSVISEPIGDSQDGFTTTMRKSNTYGNRKNYYAKFVYSLGSNDYGQLGYYNLFEKNFIYHTGDHTRESPRAVENMHNSVAGSMASSTVDNLANCHVNGQTKPFSTTCSNPIQPEGKHRERKSLLLPLARRKDMMDPSDYSRRKYSSTWDTTKRESTFSSVEPPPEENQNASSHLNGNCRPIQGGKNSASPSEKKKKNEKKYTEHSLCNKYNKNIQHLIFEHKRKFTIDKNLFSNTHGGESMQDIVDYQIIDKKNSKGENEKIVEFTKVVSETNKIANICCGSEHTLALSENGNVYSWGCNLFGQCGQKYERSIVRYPKVIKHFLNNKIKIKNISCASYHSAYICRKGDLYMSGNFFFINLKYFHENVYEPAFLISQCHSILCNDSYNVCLRSDRSSLYIWGNNYKCILGLNKNKLRNLDEISIYPLRFLSPNISVIKIACSDNFVCLIAKPGNTKHSVYMWGQFALIQKREETSTPVVSHTFNVFNKFRIKPKMNNLPSPHPGSENNGVDAAFTRGKIIFIANPSPVHDPLWDSVEAMDVCCDLDEILVLMNNLCLYGFSAVEIISSDDKKEKKKETNLPYSYYGRREMEQKKEKKIIYEEPEIYDNIKLLNPSLYMFKYFKPSYFNIKKITCSYNRNSLSIMNAAMGEYEIPPVVKKMDFVTPSGDVMQFPEKIREAILANAKRESNKWIKSTDDPYINHFLIKNSSDSDSVN
>PlaMalUG01005529_rbh_TGME49_291020
MPLFNGKMNHFNLDKETKEASNSNNNDGTLVNFFNIKKTNNVYMKFDKGYKLCTLKDINFNGDYLIKRKRKKRDFIIKNKELILPNKYDYFLTRKSQVCNIPDVNTMSYNLNNIHDIYYTHKEESDICDIIIKRYNENIYLSIFNNMLIMINPSEYVNAFYKLLFKTKNKNSYILSSFINYATGKYLAIEEENVEEELGEELEEELEGELEEDLEGNEQKNSDGTSNESSDEIKKKILKYVKQKPYLNIRNIYDLQKLKKKEKKNLIEIKNDLFINRYRDIIDMHKDISIKSKIKYSMLYNINMGAWDEAAMDSSEDVAGGITDDVARHAAEDEVNGSYDDISNSQCCTTNTYRNKITKKSKQTRSFSNIYASNKSTLSSSENKNKLLFVYGEKYSNQNIINLYIFKHIIKKEKKRKLYHAYKRVMNILNLFFCHKYYNFIIHLSNNKEILYFNVSPWLLMDKDNVTNMCTKIINFSEQLLRSADNENCKENGTINNKNFNDLNVSGDLEYKKNTKNCSKDIEKSINNEHTTDNAKKCMCDINKKNYTENELFKNNFIKIPRIFFFLLRGALIDSNNKYFKQLKLHPLDVKKIYKNYIEPLEIDLEVAKLKRTFSNFLELGFTHENITCIIKIIFAIIFINVYMKIKTCLKINEQETLNALQIQLIKISDYIKLRKVNMKNEKGNIQTKEENYYLHNFLNFNYDNYISDCLSSFSEKKCDINTIAHVIKSTYMNKKKNNERRWSIQRENHCNNNANRGAITQKRGSSKYDGKNMEEGSELRNEKSTKRKTSAEAVSNDDDTYENGNYYNTRKRTDELKNRSYNYYKHIRNIVRNESNYFVVFAGHIIEEYISFLLGVDLNVLINVLSNTIKLKNLCSTIFFRLKIKIIKHVNEYLKRINSNTTPINHSLYIYCNSGLKENIVQTNNNEKKKEKINNNLCELINNIYSEIVHSYYLKMSMFNNDCCIVHAINELNTKKGKKRKNNYDDVINSSIQKYKSISNNMYKNSIKGSYIFHFNKNKILHLLEKYTYKYLSVLEHQQSHEWCETQGQLGVNSSTLIKAEYYKFMYIFHYLVKKLTRYYNDLYIRMTNNDNGSRNNFVRNYTSIPIEKHSTDDDSDICVEKIVKKFIEEITKDDNMNDNKCINKMQRYKIEKKKKKKKKNFSIVHYNDKKTRYKCNNMIFDNIKDVCALCDIIEIVENSEMKFLRNIFFKNSIPLKSVKSDLLYSEICFFINIIKNTYEKFYVLVFNERQRKTMDNSYYPKYISAYLKYNKSAFDNDYVSSSGSNILNNNFSLPINNFFSHNIKSSKNFFLANSGSKSVGLIDDFCELEKKINKQHIICVINMLNLKAIFTYQLKYLYYSLTYISFIKKYILFCIHISKDDDLMKLVNYYKERCKQKCKNNLIHSREQKRYSNDSIIRVNKGIRLDTHKINTNTYGNANNNAITDSNTTTNNNTSASTFSSSKKSEEVGRNNNALKNEGIIKKKEKKKKIDALHFSYLNYLSMKEKEDLCKIILYNFKITKDILYFNNYIFIRKNVYFILAHMKDEFIKLIIPHIRKIENCYIAYKNRKVKYFYRDKIIIVQNYMRKFLFFYNMNKVERQKNLLVSFLIFYSYIIKNKNFDETKEMLEFCKKNFMKKEKQLIRYAACVYIQSWYRKVVQQRKYKLLKLELSKKKAIENINIVIKMYITQLKTIKNLNDVIIPNRSATLIQSYFRKYICLNNFQKKLLLKICFLSIKRKYLTYSNVVTKVNYHYLLKNIYSRNIIQGQLKIPEAVIKIQSKYKAYIVKKQYIMLVNAIYFTQAYVHTCIEIIRYNKIKTSAIIIQKWWRNFCKLKRVFEQVQLNIYSNEYDKKRYYFLNKNNFPFYNYYLLKEQKSMKLLTYHILLKQWYFFYFKKFQKKNHTFNIVFNLKLYKNISYHYSLPWAYKINSILKIIHMKQMFQKCTSNNQNTIFNVPVFESIQIFVGRTHTILLISQSVTNERNTMGANSSNCTSSSSKKLYARFVYSLGSNDYGQLGYYNLFEKNFNYHTSSFPKRIETSVDDKKYTQCMGSMFPGPNDRSHTMGTYQRKGCYNYMSSNGNTDNICSVNVEANRNSITRDSKLRKTESVRSTRKNSSYYDTTLRSLGSSENDKGDSSYNRNKTAPSSTRRSCNSNNWEKETYAPEYEKKKNIINKINNINSNNINNRNSNNGNNNINSKNNYRKSDSTNITNLCSRYQKSLQYLTFEYKQNYTISKSFFIDSCEQSLCDIVNYKIIEKKNKKGEIEKIVEFTKVINETNKITNISCGSEHTLALSENGNLYSWGSNMFGQCGQKYEKTVIRYPKIIKYFLKNKIYIKNMNCASYHSAYITRTNDLYISGNFLFINLKYFNKNIFEPIFLISSCHDIICKDSFNICLRVNKNSLYIWGNNYKCILGLNKQKLRNLDEISLYPLTTISSNIIVNKIACSDNFVCLITKLNSHKYSVYMWGQFSLIEKKEESTSSSVATNINNIFSKFRIKATMKNTKKEEEKNTDDNCSKQKIIFIAKPSPVHNDLWDDMEAIDICCDLHEILVLMNNLGLYGFNSVEIPNCDKKGEVKETNVSFNFYNRREIEKKKEKKIAYEEPEIYEQIEVLNPSLYMFKYFKPSYFNIKKINCSYNKNSLSIMNATMGEYEIPKFNKKLEFITPSGDIAQFPEKIREVILQKAKEESTKWIKSTDDPYINHFQIKNSSDSDSNN
>PlaOvaCurtisiGH01004483_rbh_TGME49_291020
MSPNNCKANLLKLEREIKREGGNFCDYKSGNLLTFFNLKKTTDAYAEEDRTNRSCNWKDLHFNGDYIIKKKRKRKKRNCIIKNRETILPNEYDYFLRKTSLPFKAPDDNTMSYYPQNIHDIYYVYKVGSDICDILVKWYNDNIHVSIFNNILIVINPIDNVKAFYKLLFKTKNKNNYIFHSFVKYVLEKKWKANDVEVNLKQYSNTSDDSTRNVKKRAFNYIEEKPYLNERHIFDLTMLKKEVKKNLEQIKRDLYIKSNSEIVQMHMDILKKLRINYNQLFSISTDMTSCGSGSGSTNSGDVSYVNSVNSVSGVSGVSGVSGVSGVSGVNSVSDVNSVSDVSGVSGVVDRVSGRGNISGGSTGGGTHWHAGNAKRLMNSCSFNKIYPPNNASSAMQDHENKLIFVYGEKYTNQYVVNAYIMKYIMKRSGNKKLCHAYKNVMKVLNLFFNFKCYNFVMYMCNTNKMLYFNVIPCFLSDKNNVTNICTKMNEFYEQLRKAGCEHAQQFGKGYGKSSQTDDSLKRSKYKIGVYSTDGEHVNNEREKEMKYSKKYPNKNKVWEKKLVNIPYIFFFLLNSTLVGRSKFLKHLKLHPLDVKKIYRNYMHDPKVNNDMQDVEKTFSSFLKLGFTQEEVICIVKIVFAIIYINIYISIRKCLKKNEEETLSILQVQLIHIRDYMSLRRETHGTNENGNNSMEDETNIFNNFLKFNYSYCVSNGLSSFSEGADDIPAIRRVIKKKWALRGNSDDSCSCYDNDRDRHISGEAKGESNYFIVFAGHILEEYISFLLNIDLNVLLNVLSNTIKLKNLCSTVFFRLKIKIVKKVNVFLKRFCANAPTSHALYVYCNSGIVGNTVGRNKGEKEGATKYMNNSREGNHLSELLRNMYNEMLHCYYLKMCMFNVDTCIVHSVKGLNDKKGNYDDIISNSIQKCRRVSNCNSKWEPKDVHSFHVNINGTLHFLEKFTYDYINVIDYPTGYDQPDQGVLSKPVDSSTLLMKAKYYKLAYLFYLSVKEMMRYCKKVHAKGKQDNHGEIKKESLTRIRSGIMDLSHLAHLNDMAQYESEIHLDRMLQKLMKDIKKSEKESKRKRGGKKYVLHPQKEKVISFRIEHYNNEKVTYRCNNMILDNVKDIYTVDDIINVVEKSRMQFLKKIFFEKTVPLKSFKNNFLYDEICFFVNVVRNTCEKFYVLLINEREIGEKENSFNYPTYMSKVINCDDERVQDGSYSGSLLSKRSYPENDYTQNNFSLPVRGIFTDVDNVGQNLHARASSLRTEQIYDFGDLKKRISREYIEEVIGILNLKGIFNYQVKFLYCSLTCVEFIRKYLLFCIHLRRDDDLVRLISFYESRFRKRFNREGLTAEVGMGSTGDNAPKGEAVSKFDFLTDMSSKEREDLCRIILHRLNIPRDVFYFQNYVFVRKYVYFILESLKEEYIKRILPCVNIIENCYISYRNRKMKLEHRDKVVLIQSYMRRYLFYHNVDTMERQKNALVSFLILYSYIVKNRNRDETRETLEMYKENFMSKEKKLIQYAACVYIQSWYRKIVQQRKYKTLILEKWKKKAIDNIHMVIKTYLTQLKTVKRLNEVIIPNRCAITIQSNFRRYICLSTFQKKMFLKICFLSIRRKYLTYSNVITKVNYHYLMKNIYSRNVLKSQFKIPQAVIKIQSRYKSYIVKKQYNMLIDAIYFTQAYVHTCLERIRYNEIKKSVLIIQRWWKNFFKLRKLFSQVQLNMYSSEYDKKKFYFLQKDNFPFCDYYILKEHKAMKLLTYHILLKQWYFFYFKKLQKKNHLFNILFNLKLYKNVAYHYTLSWAYKINSILKIIHMKQMFQKCTNNNQNSLFNIPIFESIQLFVGRTHTILLINHSVTSEHITTNMDGRTSKKLYFKFVYSLGSNDYGQLGYYNLFEKNFIYHTNSFPKREEWATEETGKTHCLGESSNCKSILGIDDRTNDRRKDRSNPNKLSHLEGANVQMGDGTQYRSSASWNSINSTGNDTVQGEEVLSVKSKKGEHTIWRHREEANLCSRYQKNLQHLIFEYKKRYTLSRSAFSNTTEESINDIVDYKIVQRKNKKGKEEKLVEFTKVISETNKIVNVSCGSEHTLAISENGNVYSWGSNIFGQCGQKYEKYIVRYPKIIKYFLKNHIFIKNVNCASYHSGYVSKKNDLYISGNFFFIKLKYFNKNIYEPTFLISGCHNIFCADSFNICLRTYKNSLYLWGNNYKCILGLHKKKLRNLDEISIYPLTIISANISVNKMVCSDNFVCLIVKPNTAKYSLYMWGQFCIIEKKETTTSPFITSTNNIFNKFRIKSTMKNAKEQEKKKIDDSSKKKEIFIAKPTPVHNDLWDSMNAVDVCCDLEEILVLMNDLCLYGFKSAEIIGISDKKDQAKENNVSYNYYTKKVIESKEEKKINYEEPEVMENIKLLNPSLYMFKYFKPSYFNIKRINCTYNKNSLSIMNATMGEYEIPMVTKKMEYITPSGDTVQFPDKIKEAILEMTKQESSKWIRSTDDPYINHFLIKSSSDSDNNF
>PlaPraG01003824_rbh_TGME49_291020
MDDSSSLNRKLYFLNLDKEIGAGGSETNSDDDDNNKLINYFNIKKTNDLYLKSNKKNNKQCILKDLHFNGDYLIKKKQTKKIQKKNGHFVLPNKYDYILKKKSDIFHTDEFISKSYHLNNVHDIYYSYKEESDLCDILIKRYKENLYVTTFNNMLILINPTDNVMAFYKLLFKTNNKNNYIINTFVHFFLEKKLQETTEEYQEVNDSEDLTNSSLDYEKEENKSDYSSNEIKNAINYINKKHNITINNQFNFNQIKKKRKKKKLVDIKKDLCIKSNQEFVQMNTNVLKKNVINYNMLYNINPFFNEKEENYEENKSNHKENIYSSHVEMNNYNTHDNVYPNSFEKATSETSYKLKTYNEQNKLLFIYGENYSNQNVINKYIFKHIIKKYQEQEDIHTSIKHKKKKKKNLYDLYKRIMNILKLFYNEDCYNFIIHFSDNQELVSFNIIPFMLNNTCNVTNICTKMSDVFCELLNNANMHNKDNDNVEKNEKNDQKMKDISNRKNNIRSNDNIKTKNSREKKNEHSNNSNEFLYNDKHNNINNSDEYNNENNFINIPYIFFFLLQSIMLNSNHTYVKPLNLHTLDIKKIYLNYIESHEIELNESDMETTFSNFSHLGFSLDEIISINKIIFSIIFINIYIKIKQCLKMNEKETLKILQIQLIEISDFMKLRKKKINKNNSKYGSLNNGKKCSLPQFINFNEDNYLSSGFSSLSETENIHLFNNDMKKENNKKKNYSIDDFQGARLKTNDSSNVNVNGKKLDDNPYDSQKDVNKMENEYRKSENEVNHLGEVNKQIVSNNIKNDNNNNNNNNNNNNNNNNNNNSSNNNNNNNNNNNSNEYYYTNEHINMYKKDNKKYKEPIDKKGNKYFIVFAGHILEEYISSLLNIDINLFIHILNNNIKLKSLCSNMFYRLKIKIVKKINEYLKNVVRNELIHHSLYLYCNGGIIQNILEKNEDVNKYYKNKEKNHFNELINNIYNELLHPYYLKMSMFNIDSCIMHMITTLDNKQNNYEDALLCTLHNYGKKGNLYNNNINYKNDTDQIIPNFLCNNIYLGENRILHMLEKYSTKFSSVMDLHYNLYNKEKDSPSYILIKSEYYKILSLFYLAIKNITELYNKYIINNNNKNNNSDNINNIICKCKYICNCKYKCNYSLDKQLYHIDDEKCMHDILLKYFQYLSNDSITKKKNIHGKRKRRRKYMKYNFCITHYNDKKIEYTCNNMIFDNIKDIYIFKDIIDIIENSDMSFLRSMFFENNTLPLKSVKSDYFLYNEMNFFINIINNTFEKFYFLVINESEKKQKDIFIPKYITNCIKHNESTTYDHYASTTSQSNLYKRFSLTLNKSFVHNNNIKSFKSLFLHMDSVRTDNITNFSDFSKKNINKDHITFVINMFNLKNIFNYQQQYLYYCIPYICFIKKYILFCAYVSKEKDLIKLLNYYEEKYYKPNNSYNTHGKDTKNIIYNSSNMKDNLSNNDTNHNILNQSINIYKEKMYNNQNNNKNKNKNKNKNKNKNKKNIYNDTTNFIYLNKLSIEEMKDMCTLILYNFNISTNIIHFQNYLFIKKSLYFLLENMKNEYLKYIIPFIRKIENSYISYKNKKIKFSYRNKIIVIQNYMRKYLFFHELQKKERKKNLLTSFIIFYSYLLKHKNMEETKETLEYYKETFMSKEKKLIQHAACVYIQSWFRKIIQQRKYKAMKLEILKTHAREKISTAIKTYITQIKMIKNLNEVLIPNRCATLIQSCFRRYRCMVQYEKKMYLKICFLSIKRKYMAYTNVITKMNYHYLIKNIYRKNFIKNHLKIPEAVVKIQSKYKAYVVRKQYNMLRDAIYFTQSYIHTCIERIKYEQLKKSVITIQVWWRNFYKLRKIFQNFPLNIYNSEYEKTKYYFLHKKNFPNYYYYILKEQKAMKLLTYNILLKQWYFFYFKKFQKKNHLFNIIFNLKLYKNISYYYLLPWAYKINAILKMIHMKQMFKICTTNYYQNTILNIPLFETIQIFVGKTHTILLINQSVNKDNNNNNNTEQIVSQGYNKNSKQFYTKYVYSIGSNDCGQLGYYDLSSSPFLYHSNVLNDKWDHVDINEDENNKLNPINEKIEHPVKKDIYINTMDDHTKIDNLFNDHNDNSDNDNRMTTLGSLHKESMDNNSTSIFSTHKSSVDNNIINNAYNNNNNKSYNNKHFSDQYNNIHISHKEEITNNKTKFKNVNDNYLRNLQHLEFQYKKKYTISKKNFGDMFNENVNDIIDYKIIDKEDDKYSKNITNNNKYEYDFNIDKSHKGKKIVEFTKLINETNKILNICCGSEHTLALSENGNVYSWGNNAYGQCGQKYEKHIIRYPKIIKYFLKNNILIKNISCASYHSGYITKSNDLYISGNFFFINLKYFQNNIYEPIFLISGCLNITCKDSFNISLRTNKNSFYLWGNNYKCILGINKKKLANLDEISIYPLTNICPNIIVKKIACSDNFVCIITTLATTNNYTMFMWGQFSHIEKKENQENDTKSVLSTNNFFNKFRMKAKMNNTKNDNQNNDINNNNNNNNNNISKNKKNMIYIAKPTPVYNEIWEQNEAVDVCCDLDEIMVLMSNLCLYGFSSVEILGGDKKKVIANEPKVFFNHFNRKPKVEKKENDIKFEEPEIHENIKVLNPVLYMFKYFKPSYFNVKKIQCSYNKNSLSIMNVTMGEYEIPKIKQNLEYVTPSGDIVNFPEKIKEAILEKAKKESNKWIKSNDDPYINHFLIQNSSDSGN
>PlaReiCDC003420_rbh_TGME49_291020
MDDSSSLNRKLYFLNLDKEIGAGGSETNSDDDDNNKLINYFNIKKTNDLYLKANKKNNKQCILKDLHFNGDYLIKKKQTKKIQKKNGHFVLPNKYDYILKKKSDIFHTDEFISKSYHLNNVHDIYYSYKEESDLCDILIKRYKENLYVTTFNNMLILINPTDNVMAFYKLLFKTNNKNNYIINNFVRFFLEKKLQEKTEGHEEVNDSGDLTNSSLDFEKEENKSDYSSNEIKNAINYINKKHNITINNQFNFNKIKKKRKKKKLVDIKKDLFIKSNKELVQMNTNVLKKNVINFNVLYNLNSILNGKEENYKENKSNHKENIYSSHGQMNNYNTHDNVYPNSFEKATSETSYKLKTYNEQNKLLFIYGENYSNQNVINKYIFKHIIKKYQEQEEEEDIHTSIKHKKKKKKKLYDLYKRIMNILKLFYNEDCYNFIIHFSDNQELVSFNIIPFMLNNTCNVTNICTKMSDVLCELLNNANMHNEDKDNVEKNEKNDQKMKDISSNRKNNIRSNDNIKTKTSREKKDEHSNNSNELLYNDKYNNINNSDEYNNENNFINIPYIFFFLLQSIMLNSNHTYVKPLNLHTLDIKKIYLNYIESHEIELNESDMETTFSNFSHLGFSLDEIISINKIIFSIIFINIYIKIKQCLKMNENETLKILQIQLIEISDFMKLRKKKINKNNSKYASLSNGKKCLLPEFINFNEDNYLSSGFSSLSETENIQLFNNDMKKENNKKKNSSTDDFQGARLQTNDSSNVNVNGKKLDDNPYDSQKDVNKMENEYKRSENEVNHLGEVNKQIVSNNIKNDNNNNNNNNNNNNNNNNNNNNNNNNNNNNNNNNNNNNNNNNNNNNNNNNNNNNNNSNEYYYTNEPINMYKKDNKIYKEPIDKIGNKYFIVFAGHILEEYISSLLNIDINLFIHILNNNIKLKSLCSNMFYRLKIKIVNKINEYLKNVVRNELIHHSLYLYCNGGIIQNILEKNEDVNKYNKNKEKNNFNELINNIYNELLHSYYLKMSMFNIDSCIMHMITTLDNKQNNYEDALLCTLHNYGKNGNLYNNINYKNDTDQIIPNFLCNNIYLGENRILHMLEKYSTKFSSVMDLHYNLYNKEKDSPSYILIKSEYYKILSLFYLSIKNITELYNKYIINNNNKNNNSDNISNIIICKCKYICNCKYKYNYSLDKQLYHLDDENFMHDILLKYFQYLSNDGITKKKNIHGKSKRRRRRKYMKYNFCITHYNDKKIEYTCNNMIFDNIKDIYIFKDIIEIIENCEMPFLRSMFFENNTLPLKSVKSDFFLYNEMNFFINIINNTFEKFYFLVINESEKKQKDIFIPKYITNCIKHNESTTYDHYASTTSQSNLYKRFSLTLNKSFVHNNNIKSFKSLFLHMDSVRTDNITNFSDFSKKNINKYHITFVINMFNLKNIFNYQQQYLYYCIPYISFIKKYILFSAYISKEKDLIKLLNYYEEKYYKPNYSYNTPGKDTKNIIYNSSNMKDNLSNNDTNHNILNQSINIYKEKMYNNQNINKNKNKNKNKNKKKYIYNDTTNFIYLNKLSIEEMKDMCTLILYNFNISTNIIYFQNYLFIKKSLYFLLENMKNEYLKYIIPFIRKIENSYISYKNKKIKFSYRNKIIVIQNYMRKYLFFHELQKKERKKNLLTSFIIFYSYLLKHKNMEETKETLEYYKETFMSKEKKLIQHAACVYIQSWFRKIIQQRKYKAMKLEILKTHAREKISTAIKTYITQIKMIKNLNEVLIPNRCATLIQSCFRRYRCMVQYEKKMYLKICFLSIKRKYMAYTNVITKMNYHYLIKNIYRKNFIKNHLKIPEAVVKIQSKYKAYVVRKQYNMLRDAIYFTQSYIHTCIERIKYEQLKKSVITIQVWWRNFYKLKKKFQNFPLNIYNSEYEKTKYYFLDKKNFPNYYYYILKEQKAMKLLTYNILLKQWYFFYFKKFQKKNHLFNIIFNLKLYKNISYYYLLPWAYKINAILKMIHMKQMFKLCTTNYYQNTILNIPLFETIQIFVGKTHTILLINQSVNKDDNNNTEQIVSHGYNKNSKQFYTKYVYSIGSNDCGQLGYYDLSSSPFLYNPNLLNDKWDHVDINEDENNKLNPIKEKIEYPVKKDIYINTIDDHTKIDNLFNDHNDNSDNDNRMTTLGSLHKESMDNNSTSIFSTHKSSVDNNIINNAYNNNNNNNNNKSYNNKHFSDQYNNINKSHKEEITNNKTKFKNVNDNYLRNLQHLEFQYKKKYTISKKNFGDMFNENVNDIIDYKIIDKEDDKYSKNITNNNKYEYDFNIDKSHKGKKIVEFTKLINETNKILNICCGSEHTLALSENGNVYSWGNNAYGQCGQKYEKHIIRYPKIIKYFLKNNILIKNISCASYHSGYITKSNDLYISGNFFFINLKYFQNNIYEPIFLISGCLNITCKDSFNISLRTNKNSFYLWGNNYKCILGINKKKLANLDEISIYPLTNICPNITVNKIACSDNFVCIITTLATTNNYTMFMWGQISHIEKKENQENDTKSVLSTNNFFNKFRMKAKMNNTKNDNQKNNINNNNNNNISNNKKNMIYIAKPTPVYNEIWEQNEAVDVCCDLDEIMVLMSNLCLYGFSSVEILGGDKKKVIANEPKVFFNHFNRKPKVEKKENDIKFEEPEIHENIKVLNPVLYMFKYFKPSYFNVKKIQCSYNKNSLSIMNVTMGEYEIPKIKQNLEYVTPSGDIVNFPEKIKEAILEKAKKESNKWIKSNDDPYINHFLIQNSSDSGN
>PlaRelSGS1like004461_rbh_TGME49_291020
MRNISKDNRKINFLNLDNEIRGIENDYNNNSNTIVNCFNINRTNEEVYFISKEKNKLCTLKDLNFNGDYLFKKKKKGKKFTIKNNELILSNKYDYFLKKKCEIFNPLSFNDNGENLSSIHDIYYIYKDGSDISDIIIKRYNENIYVSIFNNIIIIINPLEHVKAFYKLLFKAKNKNNYIFNSFIKNALKKNLGEDAFDFISDREESESSEEIKKVVNYINRKSELKKKSLRSFKEIKRKKKKNLIEIKKDLIINNNNEIIEMNKDILSKIRINFNLLFNINSNSKKLDNSTDFNNIYIANQTTCNYSNFENKLLFIYGEKYSNQSIINKYIFKHIIKMENSELYLMYKKVMSILNLFFNYECYNFIIHYCNENKILYFNIAPFFVYDQNNVTNICTKMTDFYKQLIRVNIENEEKSFDESIKSNIENFNHFNILTDNLGYRSIKDYYKTNKTSNYEDIANNRPELNKINGYNDNHSIKDNFVDIPFIFFFLLESILIDSSNKNLKVLKLHPLDIKKIYINYIESPHINFKMSDIERIFSNFLEIGFTENDVSSINKIIFAIIFINVYINIRKCLKINKQETLNRLKIQLIKIEDFMKLRKWEMKEKKSDIDNFVHNGSNNSSFLLRKKSEQSRESNYDNLLSFNIDNYLSSSLSSFSEVDEINVINNVVKKKYMKKRSGNDSGNKDSYENSSSRQLENNKSSIKKYNIREGNENNKELSSNITSDANKSLCNKKKKESNYFIVFAGHILEEYISFLLDIDLNLFVNVLNNTIKLKNLCTNIFFRLKIKIIKQVNEFLKNTSRNVNIKHSLSIYCNSGLIENLVKSNKDHKKNNLNELINNIYDEVLHSCYVKMSLFNIDSFIMHTLNELDEKQVNCEYAISKSIEKYRNINDYIYKGDTKNSFDFQFDKVYFGKNKILNLLENFTYKYLSVIDYQCSYNESKKSQSLFIKTEYYKIMYIFFLAIKELTHNYNEIYIRKNKGSDLEQKVMEHYNESYIEKKLNELIEDIKKNKKDKFRSNIYKKKKQFCIVHYNDKKTIYRCDNMLLDNVKYIYTMNDIIQIIENSHMKFLKNIFFKDTVPLKGFKSNYLYDEICFFINTVTSTYEKFYVLVFNEKEKSNKDFFLPKYISKYIKHNEILTLDNEGFSSLRSNIFKNNFSLSLNRLLSNNMKLHKKKFSNMDSNTVENIMNFCEFNKKINKHHITSLINKLNLNNIFNYQLKYLYYNLTCLSFIKKYLLLCIHFSKDEDLIKLLNYYETKHKKNYNKENEYYHTNYDVSKRTLNNHEYIYEKNKILPKNIGMGNNEKNFNYLNNLSIHELEDLCKIILYNFNISENIFYFQKYIFIRKYVYFILENLKNEYLKSVVPYVRRIENSYISYKYKKFKILYRHKIMIIQNYMRKFLFFRNYEKLEKQKNLLVSFLIFYSFIIRNKNFEETKETLELSRENFISKEKKLIRHAACLYIQTQFRKIIQQRKYKALKLELAKKKAIENINAVIKTYITQFKMVKNINEVIIPNRCATLIQSYFKKYMCLVNFQKKLFLKICFLSIKRKYMMYSNVVSKMNYHYLLKNIYNRSIIKKQFKIPEAVVKIQSKYKCYVVEKQYNILINAIYFTQAYILTSIETIRYNKIKRSIYKIQIWWKNFFKLKKAFSIFHINIYSNAFEKKKYYFLQKNNFPNYYYYILKEQKALKLLRYNILLKQCYFFYFKKLQKKNHLFNIVFNLKLYKNISYYYTLPWAYKINSILKIIYMKHMFQNYTNNKMKILFSIPVFESIQIFVGKTHTILLINQKMSSEEYTYNVDKNKKHYYSKFVYSVGSNDNGQLGYYNLFENNSFLNLNNFPKSSGRDINKKDIGTITANEENMKNKKNLYEEIKKNNKNSKKKYQTETKTKKKPDITDNNNKNNNSCSSSISSNCNKNTSNNSINYNCRNDNNPFDYKLDKKNAKNEKKFYDKNQKILQHLIFQYKWKYISKKYISENYSESLHGLNDYKIIERKSKNGEKEKVIQFTKIINETNKINYISCGSEHTLALSENGNVYSWGSNLFGQCGQIYEKAIIRYPTIIKYFLKNKILINYVDCASYHSGYVSSTNDLYISGNFFFINLKYFNNNIYEPTFLVSGCINITCKDSFNISLRTNKNSLYIWGNNYKCILGLNKKKLINLDEISIYPLTKISPNINVKKIVCSDNFVCIITKITDSKYSLYIWGQFSIIEKKENILNTTGNNSIFNKFKLKTNMLNSKSERKNEIDEKNNITDKSNSKKKKIFIANPTPVYHDLWESIEPIDICCDLDEILVLMNNLCLYGFNSVEVLNKEIKKTEEKDIKFFNPFKKNEKEEKKEKKIIYEEPEVYDNIISLIPSLYMFKYFKPSYFNIKKIHCSYNKNSLSIMNATMGEYELPKFNENIEYTTPSGDIVKFPEKVKEAILKRAEKKYDKWIRSKDDPYINHFLIKNTSDSDN
>PlaSpeGorillaG2003247_rbh_TGME49_291020
MDDSFSLNRKLYFLNLDKEIGAGGSETNSDDDNNKLINYFNIKKTNDLHLKSNKQDNKQCILKDLHFNGDYLIKKKETKQIKKKNGNYVLPNKYDYFLKKKSDIFHTEEFISKSYHLNNVHDIYYTYKEESDLCDILIKRYKDNLYVTTFNNMLILINPTDNIMAFYKLLFKTNNKNNYIINSFVDFCLEKKLQEKTDEYEEVNDSDDLTNSSLDYEKEENNSDYSSNEIKNAINYINRKHNNITINNQFNFNQIKKKRKKKKLVDIKKDLFIKSNKELVQMNTNMLKKNVMNFNMLYNINTVFNGKEDNKSYHKENIYSSHIEMNNYNTYDNIYPNSFENTTSERSYKLKTYNEQNKLLFIYGENYSNQSVINKYTFKHIIKKFQEQEDIHNSIKYKKKKKKNLYHLYKRVINILKLFYNEDCYNFIIHFADNQELLSFNVLPFMLNNTCNVTNICTKMNDMLCELLNNANMYNNDNIENNEKKNDQKMKEINNKKNNIRSNDNIKTKNSREKKEEHSNNSNALLYNDKYNNINNSNDYNNENNFINIPYIFFFLLQSIMLNSNHTYLKPLNLHTLDIKKIYLNYIESHEIELNESDMETTFSNFSHLGFSQDEIISINKIIFSIIFINIYIKIKQCLSINENETLKILQVQLIEISDYMKLRKKKNNNNSKYGSLSNGGKCSLPQFINFNEDNYLSSGFSSLSETENIQLFNNDMAKENNKKKNSSIDDFQGAKLKATGSSNVNVNVNVNVNSKKVNDIPDDYQRDVNKIENENKKSVNQVNDLVGVNKQIASDNIKNDYNNNPNNNNSNSNNNNNNNNNNNNNNNNNNNNNSNNSNSNNNSNNNNSNNNNNSNKYYSTNEPINMYKNDNNKYKEPIDKKGNKYFIVFAGHILEEYISSLLNIDINLFVHILNNNIKLKSLCSNMFYRLKIKIVKKINEYLNNVIRNELIHHSLYLYCNGGLIQNVFEKNEDVNKYYKNKEKNHFSELINNIYNELLHSYYLKMSMFNIDTCIIHMITTLDNKQNNYEDALLCTLQNYGKKYNQYNNMNYKNDTDETIPNVLCNNIYLGENRILHMLEKYSTKFSSFMDIHNNSYNKEKDSPYILIKWEYYKILSLFYLSIKNITEVYNKYIINSNNNKNNNSDNISNNMCKCKYNCNCNCNCNCKYNYDLDKQLYHLDDEKFMHDILLKYFPYLSNDGITKKKNIHGKRNRMKYKKYNFSITHYNDKQIKYKCNNMIFDNIKDIYILKDIIEIIENSDMSFLRSIFFENNTLPLKSVKSDLLYNEMNFFIHIINNTFEKFYFLVINESEKKQKDIFIPKYITNCIKHKESTTYDHYASTTSESNLYKRFSLTLNKSFVHNNNIKSFKSLFLHMDSVRTDNITNFSDLNKKKINKDHITFVINMFNLKNIFNYQQEYLYYAIPYICFIKKYILFCAYVSKENDLIKLLNYYEEKYHKPNYSYNTPGKDTNNIIYNSSNMKDNFSNNNKNNNIFNQSINIYKEKMYNNKNNKKKKYIYNDTTNFIYLNKLSVEEMKDMCTLILYNFNISTNIIYFENYLFVKKSLYFLLENMKNEYLKYITPFIRKIENSYISYKNKKIKFSYRNKIIVIQNYMRKYLFFHELQKKEKKKNLLTSFIIFYSYLLKHKNMEETKETLEYYKETFMSKEKKLIRHAACVYIQSWFRKIIQQRKYKAMKLEILKTHAREKISTAIKTYITQIKMIKNLNEVLIPNRCATLIQSSFRRYRCMVQYEKKMYLKICFLSIKRKYMAYTNVITKMNYHYLIKNIYRKNFIKNHLKIPEAVVKIQSKYKAYVVKKQYNMLRDAIYFTQSYIHTCIERIKYEQLKKSVITIQLWWRNFYKLKKILQNFPLNIYNSEYEKTKYYFLDKKNFPNYYYYILKEQKAMKLLTYNILLKQWYFFYFKKFQKKNHLFNIIFNLKLYKNISYYYLLPWAYKINAILKMIHMKQMFKICTTNYYQNTILNIPLFETIQIFVGKTHTILLINQSVNKDNNTEQMISHGYNKNSKQFYTKYVYSIGSNDCGQLGYYDLSSSPFLDPPKVLNYKWDQVNINEDGNNKLNRINEKKEDPIKRDIYIDTIDDDTKIDNINNDNNNDNNNDNNSDNNSNNNSNNNSDNGMTTLGSLYKESMDNNNTSIFSTHKSNLDNNMINNTYNNNNTYNNYTYNNKHFNNQYDNIYKSYEHEKSNNKTKFKNVNNNYLRSLQHLEFQYKKKYTISKKNFGDKFNENINDIIDYKIIDKEDNKNSKNITNNNKYEYDFNIDKSHKGKKIVEFTKLINETNKILNICCGSEHTLALSENGNVYSWGNNTYGQCGQKYEKHIIRYPKIIKYFLKNNILIKNISCASYHSGYITKSNDLYISGNFFFINLKYFQNNIYEPIFLISGCLNITCKDSFNISLRTNKNSFYLWGNNYKCILGVNKKKLANLDEISIYPLTNICPNITVNKIACSDNFVCIITTLTTTNNYTMFMWGQFSHIEKKENQENNTKSVLSTNNFFNKFRMKAKMNNTKNDNQKDNINNNNNNNMRKNKKNMIYIAKPTPVYNEIWEQNEAIDVCCDLDEIMVLMSNLCLYGFSSVEILGGDTKKLLANEPKVFFNHFNRKPKIEKKENDIKFEEPEIHENINVLNPVLYMYKYFKPSYFNVKRIQCSYNKNSLSIMNVTMGEYEIPKIKQKLEYVTPSGDIVDFPEKIKEAILQKSKKESSKWIKSNDDPYINHFLIQNSSDSGN
>PlaVinVinckei004724_rbh_TGME49_291020
MLPSSQQIIIGKSSPEVKGGKNDAHLKSDDNKKQCELKSLNVNDNILSRMEKEIEEEFTKTNQIVSPNKYDDDYIKDQNTAFSIDQINLSRNSLDIHDIYYIYNEETEISDLIIKRYKENHYLTIFNNMLIIINPNKNVKDFYKLLFKNKNKNNYIFKLFMNNIKEKSIEEKYENDNINLQESSESSDNSYRNEHKNISYLNKNELINYEILKKMKKKGRKNISTIRKNLFINSNNEITDMHSDSLEIFATLFNISLEINRGKSTISNSDSINSDIDENYIERKKKGDNPHMGNTENDNRRSNSIRSKEINYEQFKNMHNNRKMGISECKNKFLFIHGEKYSNQYVVNNYILKHIIKDENNKDLYYSYKNIMSILNLFFVDKCFNFIIYKCVNNKIIYFNIVPCLLSEQNNNVTNICTKINEFFNQLIDFEKKSNNQKKIAKQMEKEGNVKNNNNDEITHSTSDEESNGNETNTNNNNNIKEEIIDLRKLINIPHIFFFLIKCILNNNHHRFFKDLKLHTIDIKKICRNYIDIPYTKLNSFDADKLFSSFLKIGFSEEDIININKIIFAILFINIYISIRNCLILNERETLNQLQIQLIQVQDYIKLRRLHINNNENTEGKNIQFNLNKFFNFNYKNYVNSEQSPHSEYDNNISKNENSEKKITSNYFIVFVGHILEEYISYLLNIDLCDFLDILNDTIKLENFCSTVYFRLKIKIINQINQYLNNNHSTERKINHIWYIYANSGVMHNSMDQNYNKKNANNNNNDEIEKYQDVYDENKQSSLSSLINNIYNEIIYSYYIKIASFNLDICIIQTIKNIRNKNKSYEDATVDSINKCKRINDKLENRNLNNSYIYKCKKNVILYLLEKYTHKILAITEGDMSKDNLNINNNILTKPEYFKLIFNFYLSIKKIMQHYLGIMDKLKSKKNICNKISKSINEQSDEQKEIDNEKSGGNNTRQKYYSEHYIRKVVNKIIKDINKMEELNNKKYNENIMKNAKKCNFSIVHYNNDNIKYKCNNMLLDNFKDLCPLNNTIDIIENTKMDFLKNLFLDNSVSLKFFKNNLMHSEISFFLYIIKNCYERFYIYLINEREKNKTDNSITFSKYIDKNKNLYSRFSMLNENEFSSSNDSIINNDDIQNRSNESIDGKDSDLEDDLIVNKSYKKYVKKEKTDQVDKKMVSYLSFISYKQINDFSELKKKLNKKHIESIVKNLHLKTIFKYQMKYLYYNISYMDFINKYLRFCVHINTDGSLARLINSYEKTYEKTKESYERYLPDGPSLNTIGTRVNEGSPKKWKETKIKNIYNSTSNTQNSEKYIQNYYKLENIPNKDKKNLCKIIVHCLNLAKEDVYYYNNFVFIKKRYYFILEHIRNEFVRTILSSTKQNEDLYITYKDKKLKNFYTNKVVKIQSYIRKFLNTSKMNKIEKKKNLLVSFLIFYSYIVKNRNKSETREDLELYKQKFMKEEKELIRYAASVYIQSWYRKIVQQRKFRALKTELYKKKAMECIYNTIKTYIVQIKTIEHINNVIIPNKCALLIQSNFRRHVHFTDFRKKLLLKICFLSIKRKYLTYSNIITKVNYHHLAKNIYNRNNIQNLLKIPEAVIKIQSKYKAYVVRKQYKMLRDAIYFTQAYIHTCIESIKYNNIKNSVILIQRWWRSFCKLKKVFSNVQLNIYSNEYDKRKYYFLNKDNFPFYNYYILKEQKAMKLLTYNILLKQWYFFYFKKFQKKNHIFNIVFNLKLYKNISYHYTLPWAYKINTILKIIYMKQMFQKCTNNSQNTIFNIPVFESIQIFVGRTHTILLIKQTTSNEPIPWNVNKRNSKNYYHTFVYSIGSNEFGQLGYYNLFEKNFIYNINNTQNEFGSMNDDEENMDKEEFPEFDDTNKYDSTMTDDNIGKNLETNQTEKKNLENNDNISKDNIILKNRMDSTITNSSDDIDKNYKKEKRLDDENSSKEYILYDTNRNKNTKINSLCNKYKQNLQHLIFEYKDKYIIGTENFYKNQEDKSINDIIDYKIVEKENEKTGEIEKVVQFTKVISETNKIINICCGSEHTLALSENRNVYAWGNNTYGQCGHKYELNVIRYPKIIKYFKKNNIHIKNISCASYHSGYITETSDLYISGNFFFINLKYYNQNLYEPTFLISDCHNILCRDNFNIALRTNKNSLYLWGNNYKCTLGINKEKLSNLDEISCYPLSIISKTIAVHKIVCSENFVCLITKYKTAEYSLYMWGEFTLIEKKTENDMSSIKNNTMSIFNKYKIKPIQRNTDEQDKKKEIKNKKILIANPSPVYNDIWDSLDAVDICCDLNEVLVLMSNLGLYGFSSVEIFGNGNEQIQTKEPTFSFRFPNKKVDEKSEKSYNYEEPKIYENIKLLNPSLYMFKYFKPSYFNIKKINCSYNKNSISIINATMGQYDIQEIKKKMDYITPSGDIAQFPKKIQEKMLEMEKRESNKWIKSTDDPYINHFLVNSSDSDSNF
>PlaVivP01005188_rbh_TGME49_291020
MSKGNRKIAVFNLENEGKGKIPDRHRNDASGTNLVNKKWNEDVSLKSEGRDKLCTLKDLNFNGDYLIKRKRKKKKAQFSVQNNELILPNKYDYFLNKKTDCFAIQNGNTKSHNMENLQDIYYVYKENSDICDLIIRRYNENIYLSIFNNMLIIINPHEHVQAFYKLVFKTKNKNNYIFSSFINYTLQKKLGKGESEFESQENSDDSSDGNYGEDDKNVFRYLGQKKMYLGRGNIFDFDKFKKKRKKNLTELKKELYIKSNDEMAQVHKDILGTFRIDFNELFNIRTDPRSASIDGYGSDSLGGSVRGSVGYSLGGSAGGTFSGTVGGSASGTANDIENDYVSGDGNGSLGGPTSDGLDQGSATASNSRQSGVHSRSAYQPSSVSKRSINSSSYNNLGDSKDPQLSTSNHGNKLIFICGEKNSNQNVVSTYVFKHIIKKGKNKELYHAYKNVMNVLNLFFNYKCYNFVIHLSSRNKLLYFNVLPCFLSDHSNVTNICTKMGSFLERLNWADGQGKQGVAKSTHTRSRGDHHKMDHSQCSSDGGGEKGTPSKYDHRKKKKKKKKKNAQRGEPHASSSNDSDSTDAERTKHHEQRRSKGRGNQNEIFNIPYIFFFLLGSTLLDSSNKYYKHLKLHTLDIKKIYKNYVDAPVDIEIKEPDINRTFDYFLELGFTQGEILSIIKLNFALIFINIYITIRTCLHKNEEETLNFLQLQLINVQDYKKLVKSNTMKREGGKSSSSDYSNESFPNFINFQNEKYLSSDFSSFTDEEESISCIRQVLQNGRAEEKETKVRSFKNRKMCTPLHRNIDMHSSNSSHLRMGRDDSAATSGGEKTDESNRHENHMYTSITRRSGERKKKSNYFIVFAGHIMEEYIAFLLGVDLKGMIKMLNDPIRLKNLCSTIFFRLKVRIIKQINEYLRTYFLNGTVAHSLYVYSNTGLTANISEERKSESGQKKYNNLTQLINNIYNEILHQYYLKMSMFNMDSYLVHTINALNESREENDDYDSAIGSTVEKYKRFSDHLCRGSIISFYISQFGKNTILHLLEKYTYKFLRTLENCQEVKGISPSVVIKAEYYKMVYLFCVEVSRVVRRLTEGVHSRRICDQGDSGNSSDSLGCRARRDRGDHPVGTTHYRKDGRRKRETKLADEEYAEKMLLRLMGEIAKGDKKEGHAGGGNLAGRRRRKKKFSIVHYNDETVTYRCNNMILDNAKDLCALNDTIQIIEKSEMKFLRKLFFENSFPLKNFKSNFLYDEICFFSSVIKNTYEKFFVLLLNERERKRQDTFLVPKYMTKYVRSTGRGFGAYSVGRTSRSSSSSSGSHRSNMFRGDIFFPSSANRAFFGGRGRSSRNFFLNSATISGEEITDFSELKKKINKEHVKSVIDMLNLKRIFNYQLKYLYHSLTCLDFIKKYLLFCIHVSRDGDLIKLVNYYELRCKKRGEHSCVRGVGRAEQGEKHADVEAHTNVGEIVRDAANEDGSVKESANGDVAPSSVGNAATNPRGNVAPNANGNAASNPSGNDAHSASENAAPSSRESIEGNVAGGGVVTEQENNPQSHAPNKKETPKNAENFNYLNCLNVQEKKDLCKIILYTFNISKNTFYFRDFIFLSKYVYFILENLRAKYVKSIVPYVRKIENCYLSYKNRKIKFFLRDKIVTIQNYMRRFLFLERVKTMERRKNLFVSFIIFYSYIVKNKDFDETKETLELCKENFMKNEKKLIRHAASVYIQSWYRKIMQQRKYRELKRELFQKKAIENINSAIRTYLVQVKIVKHLNEIIIPNKSALLIQSYFRRYMCLTNFQKKLFLKICFLSIKRKYVSYSNVLIKVNYHYLLKNIYSRNIIQSQFKIPEAVIKIQSNYKAYVVRKQFTMLMGAIYFTQAYIHTCVERIRYIKMKKSIILIQRWWKNFYKLKTLFSQVQFNIYGSEYDKNKYYFLQKNNFPFYKYYILKEKKALKLLTYHILLKQWYFFYFKKFQKKNHQFNIVFNLKMYKNVSYHYTLPWAYKINSILKIIHMEQLFQKCTNNSQNTIFNIPVFGSIQIFVGGSHTILLISQSVISEPVGDAQDGFTTTMRKSNTYGDRKNYYAKFVYSLGSNDYGQLGYYNLFEKNFIYHTSGMGSGTVNHLATNSKVDHLANAGVSGREEPIQPNGKRSERKAYPRGRSQDMTNFSDHSGGRCSSTWDTTKRESTSSSVGPPPEENRTVASQLRRNSRPPQSRKGSTSPHRSGNGSASPPQSEKENASPPQKEKKRESNPAEYSLCSKYKKNIQHLIFEHKRKFTIDKKLFSNTHGGECMQDIVDYQIIDKKNAKGENEKIVEFTKVVSETNKIANISCGSEHTLALSENGNVYSWGSNLFGQCGQKYERSIVRYPKIIKHFLKNKIKIKNINCASYHSGYICRKGDLYMSGNFFFINLKYFCENVYEPVFLISGCHSILCNDSYNVCLRSDKTSLYIWGNNYKCILGLNKKKLRNLDEISIYPLTSLSPNISVIKIACSDNFVCLIAKPGYTKHSLYMWGQFGLIEKKEESSSPVVPHTSNVFNKFRIKPNMNNLRSPDPESANSGGDATVARGKIIFIANPSPVHDPLWDAVEAIDVCCDLDEILVLMNNLCLYGFSAVEIVSSDDKKAKKKETNLSYSYYGRREMEQKKEKQNIYEEPEIYDHIKLLNPSLYMFKYFKPSYFNIKKITCSYSRNSLSIMNATMGEYEVPTVVKKMDFVTPSGDVMQFPEKIREAILANAKRESNKWIKSTDDPYINHFLIKNSSDSDSVN
>PlaYoeYoelii17X005703_rbh_TGME49_291020
MLPSSQQIIIGKLPLEVKGGENNTYLKSDNNKKQCELKSLNTNENSLSKMEKENEEEFTKNNQIVLPNKYDEDYVKEQNTIFSIDQINLSRNSLNIHDIYYIYDEETEISDLIIKRYKENHYLTIFNNMLIIINPNKNVKDFYKLLFKNKNKNNYIFKLFMNNIKEKSIEEKYENDNINLQESSESSDSSYRNEQKKTYDHINKNISYLNTKELINFEILKKRKEKYRKYISTIRKNLFINSNNEVTDTHSDNLKKFATLFNISLEIGKEKYTISNSDSINSDIDENYINYIEKKKKWDNIHINNTQNDSYRSNSVESKQISYEQLKNMHNNRKIVISECKNKLLFIHGEKYSNQYVVNNYILKHIIKDENNKELYYSYKNIMSILNLFFVNKCFNFIIYKCVNNKIIYFNIVPCFLSEENNNVTNICTKINEFYNQLIDSEKKTNSQKKVAKQMETKEKKKSNHNNETTHSPSDKESNGNGTSIDNNNNIKEKIIDLRKIINIPHIFFFLLKCILNNNNHRFFKDLKLHTLDIKKICRNYIDIPYIKLNSFDADKLFSSFLKIGFSEEDIININKIIFAILFINIYIRIRNCLILNEQKALNQLQIQLIQVQDYIKLRKLHINNNENMKGKNTQLNLNKFLNFNYKNYVNSEQSPHSEYGNNNISKNKNSEKKIKSNYFIVFVGHILEEYISYLLSIDLCNFLDILNDTIKLTNFCSAVYFRLKLKIIKQVNRYLNNRHSTDRNINHIWYIYSNSGIMYNSMDQNYNENNFSKNNNNEIEKYQHVCNENKLSSLSSLINNIYNEIIYSYYIKISAFNLDICTVQAIKNIRNKRKSYEDATQDSINKYKRIKNKLENRNLNNSYIYKCKKNVILYLLEKYTHKILAIIEEDMSHENLNINNNILTKPRYFKLIYSFYLSIKKIMQHYSGIINKLKSTKKIYSKISESINERSDEHKEIDNEKSGGNDTRQKYYSENYIRKVVNKIITDINKMEELNNKKYKDNIITNAKKSNFSIVHYNNDNIRYKCNNMLLDNFKDLCSLNNTIDIIENTEMDFFKKLFLDKSIPLKFFKNNLMHNEIIFFLYIIKNCYERFYIYLINEREKNKTDNSIIFSKYIDKNKNLYPQFSIINENELSSSNNSIINNDNIQNRNNESISDKDSDLQDDLIVNKSYKKYQKKEKTDQVGKRMESYLSFISYKQINDFSELKKKLNKKHIESIVKNLHLKTIFKYQMQYLYYNISYMDFINKYLRFCVYINTDGSLAKLINWYEEKFEKTKENYENYLPDGSSLNAIDKRLNEGVSKKWKETKIKNIYNSTNNSQSSEEYIQNYYKLENIPNKDKKNLCKIIVHYLNLTKEDVYYYNNFVFIKKRYYFILEHIRNEFVRTISPSTKKNEDFWLTYKNQKMKNFYTNKVVKIQNYIRKFLNSSKMNKIEKKKNLLVSFLIFYSYIVKNRNKGETREDLELYKQKFMKEEKEIIRYAASVYIQSWYRKIIQQRKYKALKIETYKKKAMECIYNVIKTYIVQIKTIAHINDVIIPNRCALIIQTHFRKHVCFTDFRKKLLLKICFLSIKRKYLTYSNIITKVNYHHLAKNIYNRNNIQSLLKIPKAVIKIQSKYKAYIVRKQYKMLRDAIYFTQAYIHTCLESIKYNNIKNSVILIQRWWRSFCKLKKVFSNVQLNIYSNEYDKRKYFFLSKDNFPFYNYYTLKEQKAMKLLTYNILLKQWYFFYFKKFQKKNHIFNIVFNLKLYKNISYHYTLPWAYKINTILKIIYMKQMFQKCTNNNQNTIFNIPVFESIQIFIGRTHTILLIKQTTSNEQIPWNANKRNSKNYYHTFVYSIGSNEFGQLGYYNLFEKNFIYNINNTQNEFNSMNNDEENIDEENPLEFDDTNKYDSTLEENKTKKKNLENGDNIILKNRMDSTITNSSDITDKNYKKEKRFDNENSSKEYIPYNTEKNKKTKINSLSNKYKKNLQHLIFEYKDKYIIGTENFYKNQEDKSINDIVDYKIVEKENEKTGEMEKVVQFTKVISETNKIINICCGSEHTLALSENRNVYAWGNNAYGQCGHKYELNVIRYPKIIKYFKKNNIHIKNINCASYHSGYITETSDLYISGNFFFINLKYYNQNLYEPTFLISDCHNILCRDNFNIALKTDKNSLYLWGNNYKCILGINKEKLGNLDEISCYPLSIISKTIVVQKIVCSENFVCLITKYKTAEYSLYMWGEFTLIEKQTESDTSSIKSNTINIFNKYKIKPIQRNTDEQIKKNKIKNKKILIAKPSPVYNDVWDSLDAIDICCDLDEVLVLMSNLGLYGFSSVEMFENGNEKTQSNEPQFSFRFPNKKVDEKNEKSYNYEEPKIYENIKLLNPSLYMFKYFKPSYFNIKKINCSYNKNSLSIINATMGQYDIQLKKKKMDYITPSGDIAQFPKKIQEKMLEMEKRESNKWIKSTDDPYINHFLVNSSDSDSNF
>RhySp1WS2016002708_rbh_TGME49_291020
KLVDTLRLNELIIVSGDVGPHQCGVITADGKVLMWGSNAHVGLETFPYGANFYTPILVNASTDSRRKRAFQVCCGFGVNAYRCLSDDGVYIWGRNHVAQLGHDPTTAPAAHIATVISAQCPKRSPNGFPFISRPLFLQLPPEYDSSHARGSSPARFAGQKADASPSPLDFVRQPLVVSQI
>RhySp1WS2016002709_rbh_TGME49_291020
IAMGPDFVVACVTPGRNQMFAWGALRVIAEATDDLQGGAKTGPGVGMANNPFSKFGATLKRNHAVPGPERDSKKKKTITKQLVAPPALLRHPLWDNKGR
>RhySp1WS2016041199_rbh_TGME49_291020
QRDFEVAPALRRWRAQARGVDDRPSTGPSLRIIGIGIGGRHSAALVAVRDETGMQGMAGKIAKASRSQSVVLGGRSLGTDVGSVTTFTVKGYCWGWNEKGQLGYPARTQLVSPKEPIAVASTHIGRVDFKEKEDEERSDTSTNASGGIFNTDRTTMSRWGHSTSEGTTHDKRRNLGSAAFCGEIPFVEQMCWIGCGDDHCMSISEEGNVYTWGDNSMVSAG*
>RhySp1WS2016041200_rbh_TGME49_291020
MCVRKPKLVETLRLNELVVVSGDVGPQQCGVITADGKVLMWGANAYVGLETFPPAAHFYTPILINGRSDSRAKRAVQVCCGF
>RhySp1WS2016041201_rbh_TGME49_291020
REKDVFKLRYSVAVVIQSWWRKILAIKQVAKRRYDRLTVFCSLTIQSCWRRYQAQATTMELGVFHMLPARMATKIQSQFRRWRQQRKYQTLRGLTMAFMSIRRKGNKLYGMGVQFTVRPVIKRTRTMRDLIGLQRKWSRMAAKIQSVWRQKQDRRKYEELRDAALYVQHVALTRYHRLDFNMKRYAVITLQRWWRNMTFLQVHSKDLLFGIPPAIRFKSKGEATFAVNRERASFNFLRLLALSCQGYVDEDIHKIVKQHPTYGNMLEFKVYHDIRNIYPATWAKPLSSLFAQISLQLNFELPPALRLYRTQTRGVHDRPSTE
>RhySp1WS2016077311_rbh_TGME49_291020
ADVCKTTKACRDSLPKRAYNRERRCGSHQCGVITADGKVLMWGANAHVGLETFPHGAHFYTPILVNATVDSRVKRAFQVCCGFGVNAYRCLSDDGLYIWGRNHVAQLGHDPAIAPAPHITAAISAQCPKGNPKGFPFINRPLFLQLPPEPNSEAAPKGAGGSSPFRYAAQNTEASPSPLDFVRKPLTVSQIALGPDFILACVSPGR
>SarNeuSN3003592_rbh_TGME49_291020
AIATPRRRAGVDAAAAAASSSAAAVCASLQVACGFGFNVLAVRGAAGVFVWGNNDRGQLGTGEERRARREAPVFVPLRPPPAAAAAPSPASAAAAGGARQHLAPAAGAAAASASGSPAAAAPSSSSSPTSSSGPFFSLGRLLVEKVAAGPDFVVACVSPARGCMYTWGAHTVTIAPVSPAATAAGAAARAAGVNIFARMQQQQQLRGFAGAPKAGVKFAGPDRKRGSVGPGAAAAAKIGGAAGGSKEQQQLRWTTRRAITSPTVVQHELWKGRRIKDIACGPRQTVVVTDLGVVYGFRSFTVRWLAPEGGEKQEASAAASTAPATAAAALSPFFRRPQQQQEKQEQEKRQQAEAAAAAAPSAVFKSVKGSYTLQPGLFSFLWAKPSRTAVQKIHCSYNSVSCSTYWATAVRRTRRFVDNEIASMTPNVLQEQFSCTAKTEGSAAAAPSLCMYCGEPLQFPPSVVAKAQQRQREVQQELEAPFVGQKQPQPSRLQEDVVETRAGKWEIRSHAAQYSSSGGYVQEDFHTRLGEQALAESVPDPRLIAHMRGAYTGEPE
>SarNeuSN3003593_rbh_TGME49_291020
MHFRSTHILCAATHACLVNRSLGLIAGAGIAGEQQPGGSGGSLLPLLRNYNEEILYNIYLRAAFLKDAELFVSEEVEAPRMQEEAAAELSSSDLLMNLLGGQSFPTASLATAAGGAGPSSSPAAAAADAAPVRATGLPLLLQELHRSYEGEFVEQRLHGPTNAGATFVHRLQREAAALSLSAFQLLPKAAEEPQKGEAAEQQPPGLRAPQRIIIKKKMPRAAPSLRVQQHLPAAGDWPRVIRDTSGFPRKSPLLSQFLIRHTTGEVIKYDARAFVAANAAPFSLPPELLAVLQRSADLPLLRRLLQSSPTAEPHTDSSSPSNEDHVYNLRLSPSSLRSDLVLQAQQDTLLPPALPQQQQEQEAGIDAHYIICLTAAPEDAAAAAELGAASVTPPPASPAAAATAAISSPFSQEATAAPRFDCDYVRQQLQRLQIFRYIDLQRLGWGMHFSFDAFVLLYAILFVPPLPASLLPAPVQQQQQLRRTRQQRAEQRFQTRMQSLLFDEQTLREKPRKARQAAVFLLRAFLVPADEYALGKTRVFLKRQAFLALELRRVQYLQRVLPGVRTLHRAWRGFRARLFRAEMRAVAVRMQSHMRRQLQQAAAAAAAHSVHLFFGALLLTHFLFQHKRVGLPREQLDVIEKAYREKELFCLRWAAAVFMQKWWRGCLARTKANERRRELLLLLASQLIQREKQRDIEGDRGGEGEIPRDRERQRETERQGEEGQGEREREGGDGKTEGGDRGRRGEETERRRDTERDRGRQGDTEGDGGTDMCSCLQSKKGLLGEEVLVRLCMQINYWRRYRAQATLLEKIELHIIPTKAATKIQAEVRRWIQQRRYQRMRGLALAILSVRRKGSKLYSLSVELNYRPVLKNTRVMRDMLAAHDQQAITQIQSLFRMAHVRRQFVELRRAVTLCQAAALTRLRRYEFLKAKQAVIFLQRWWRARRRLLQLRIDTAVSAAPRLPAQSSLPFVAARERAAAAQLREPLLAAQGVFFDVSTYRGGAGGAAIDAPPFLQFIDFKVHGDIRDVYTQTWAYPLKRLLEQVEHQIRAAADVLRAIDWGPPLRVLQVVVGGQHSLVLLQQRVLVLQQDLATRVSCGRTRPTSEDVFESKPLVYSWGWNDLGQLGSPAEAPAVADRGAACVGPLSFVDATFKNYLDKRTGRLRQVLQREVDYSFHVSWVGAGTDHCAALIDNGMVFCWGDNRVGQCGLGHRITHAYRPEMLRFFQENRLQAVQ
>SelPygWS2016030526_rbh_TGME49_291020
PPKFPYKITLLPISTGIVEKICCGPDFVCALVSRSSVKVFIWGAFTTLDSPRELVEASMGVSGGGKTATGPTATGGVPGAVGGPTATSPFLKTSAKPRPSVDHRSHESGAGGKLPLPLVRVVAIPSPTEVSHTCWRSIPVQQGGLKSGVQKPGGMKDVRGTGRVAKAKDEDSFHFIDVACGRSKIMVLSKDGKLYGFNMVEIKWGAGGKLGGDGDDVDAYRRRQQRAAMFPLSQTAMEARQQPREGIIASVKASDLITSITFLRGEYKLEPVLYQLRRTGPSHLDILSVHSTFSPSQSLFYVLSKPKPFVPGPISTASASRLVGALHARKVPQIHYMPIEMKLPPDA
>SelPygWS2016038918_rbh_TGME49_291020
MHYQSEGLGWNEEWEVNQPSSKPLIQIYELVILPLLAEIRDPLSSSESRFTNQVIEASRNFRHYIKKYKVDSGEEDGDEQDQRLQRWTYKADYHSLFIVRHSPYVKLEMIETVRGPTSVDSLLAVKPWLPNQGVIYDMKGMARQNAYHNLPEIITAELLTSQCYLVRKLAQGANTHSTSSSRVQKSISSVMAKGLTKSPWHIHTMIPNRGLKKSLGMDAAFVISQMRQSGVLGKIVLEEETHSSSMTFGDFVRIYSILHVPTLYGHRLGALYQLHLDDNGRNKEGLRKAVVHLLHSLGVLELDYLLGESQVCLKRKTHIILEKRRGEYVSRVLPGVLHLQSCWKTLRPMRRRLMAHNRAVRVQALARRHFQRRLDEEIMPLKKVLAGAVLVMKFALPYLRLFTILDDIHDETKARQREIGCLQEIAAAMIQAFWRGVVGRRKAEQKKYERLVEFSALVAQSCWARFRAQVHVMGDLGLIKIPIANAVKLQAAARGFLTRKKYYKLRLLGIVVPSIKRQSWRKLGLRDLLHSKPLWRSHTTNRDLIRLNRDWAAEAITIQSSWRKHFMRSQFNQIKSAAMAIQKYALTTHTHQVTFKARRRALVKIQRWWRALSLLQNFRSLLRDSHTLGSTKTSQSATKATKMREMSSFNVVKYPLLSYQGYFQALSRVWNKPTTLLCLLSLDTYYDIRPIYPRTWSFHLLNLCTNRARSAFKLQKRENMRLEEEPFMFMAPRMTPSAQFSSLRGSSLSPSSSSPMIRSSTMNNLSEQLATLGAAATAAAIPVNSGEIANADELQRAAALTLRQLSLGGHHTLLMLSEFCGRSGAEGGPGGVEDNRVFMVGEEGEEESDSRVKVLKEYVTGVYGFGWNDKGQLGTPCSSGASVPSLASNMFEGFINQRTGEWSQLPWEENRDTAASARIFSKIKFIDIQSNYDDYLNGINEQDKLNNEHDGEESESDADAVFVLSDSDQSESEESQGEEENYAESGHDEDQSRTGTAMGSRKS
>SieNemWS1WS2_1020257_rbh_TGME49_291020
MHWRSGDDALGRASESRSMSGSQCLEASQQLCLPSTPRRGRSNATSNAARRDQVQRCMLLSSGWVCGCVSLLLQVYCGKGFNGVLAADNVLHMWGRNDRGQLGLGSNAKNWILYPRRVPTFPSPPRAAVSKLSLGPDFVVACVTDASVPMLLMWGAFIVLESKKDESDNKGSSNATSGEGNIFLKMAKMKTDRGGTGAQVHKSNTKIGLRVIPAPSIVEHPQLWTQPIVDVAAGPRCVLVRRHGGELIIVHSAHSVNYSPTLSPTHILAS*
>SieNemWS1WS2_1020258_rbh_TGME49_291020
MMRYPLLYFQGFFCENLRIWNRHRTSLLPAMYSMSRNMQHIYPITWGKELQETCFRIACGAWEMQRLDNPRLQARPTVYGETYDSLEEAQRPAALSLKAICIGGHHTLLLVTQYQAANSTDYRSFGRTMRTGLAPPSYYYETKVYMFGWNDRGQLGRPKGTRLLHPEDATAEKQPLQFLDREYGDSRGRYADVLLREVDYSATVAHVAVGDDHCLALSGAGKIFTWGDNSHGQCGHGHNELRIHEPRIVEELREVYVTA*
>SieNemWS1WS2_1020259_rbh_TGME49_291020
MVMCADGNVKVWGEHRFACLETIPDGANLYLPTVVPDLGDIRPIAVYCGKGFNGVLAADNVLHMWGRNDRGQLGLGSNAKNWILYPRRVPTFPSPPRAAVSKLSLGPDFVVACVTDASVPMLLMWGAFIVLESKKDESDNKGSSNATSGEGNIFLKMAKMKTDRGGTGAQCLSAGGDVFGFEIVQVMWAEAKNVKA
>SieNemWS1WS2_1020260_rbh_TGME49_291020
MRTGLAPPSYYYETKVYMFGWNDRGQLGRPKGTRILHPEDATAEKQPLQFLDREYGDSRGRYADVLLREVDYSATVAHVAVGDDHCLALSGAGKIFTWGDNSHGQCGHGHNELRIHEPRIVEELREVYVTA*
>SieNemWS1WS2_1020261_rbh_TGME49_291020
MHWRSGDDALGRASESRSMSGSQCLEASQQLCLPSTPRRGRSNATSNAARRDQVQRCMLLSSGWVCGCVSLLLQVYCGKGFNGVLAADNVLHMWGRNDRGQLGLGSNAKNWILYPRRVPTFPSPPRAAVSKLSLGPDFVVACVTDASVPMLLMWGAFIVLESKKDESDNKGSSNATSGEGNIFLKMAKMKTDRGGTGAQCLSAGGDVFGFEIVQVMWAEAKNVKAQVDGDRPKQPLFGIGLLKKTAAESTATQPGAQKLSCLPGSYSLQPSLYQLTHIQESVYKTNSIHCTYSPSQCLFYLEGESGKAKSLSRTRMLVRGKHGAESNWNPFRPG*
>SteCoe022195_rbh_TGME49_291020
MSQKIIEMKIMSHNRQAMDFLRQQEFDLCLSHLSKAESILTNSGKFDHLSKLYGITLNNFGCYYRRTGNLAIAQNFLRKALEILTKPPIDVHQLGGTHLNICAIVSQTGNHESALSHALIALNLFTSKYLEDPSLLTTLLVAYHNVGIEYEYLAQYSQACGVFTKALDLAVDKLGEIHPLTISLKGSLASVYKKKSMVIISPLRSAFCKPREIEPRQIQTSQISTRRSTSMARNDIKKYRFLTGERLQPMFDRDQNFSIKIGFGGKNTVPVYGEKSPKSQKNTRRSQKGRGSITDRLLTSDNDRKSQYSKSIQTDINNSSNFTSAVYNAAVIIQKNWRRYKAKQKLKTLKYQFELEKAQNDAKKALDKLKSLQEKKKQLKKSKNMKKNPSKKQNAHKFSIQACIIFIQKHVRMWIQRKKYLKIQENVIKIQKNVRKYQIQSLYKGIKEAVVFIQRWWRRVLRRRRIKINN
>SteCoe030141_rbh_TGME49_291020
MAQGKTEISIISHNKQAMECLRRQEFDLCFSYLTKAETLLSKISQTAQPNKLYGITLNNFACFYRRTNNLPTALNFLRKALEVLAKPPTDIYHLGGTHLNICAILSQTNDHESALSHALIALNLFTNKYYEDPNIATTILVAYRNVGIEYEFLGQFSQALGIYNKALTLAVEKIGEFHPLTSSFRESLLSLSKNKTEMLNSSLRGNIFSPREDKIRQYHNSQNTIKRNTFLEKNNQKNHRFLTGERLQPMFKKDMAFSVKNPVGRKKIISSACEARSPKSQRYRKSSENGRGSTTNRLNTSENDYRSKNCKSIQTDINNYGNYNSVVYNAAVTIQKHWRSYKAKQKLKMLKYEKELENAENDAKKALDKLKIVQNKKKLFKKSNTIKKMNTKRANDSKLSINACIVFVQKFVRMWLKRKRFLKLKNAVVKIQRNVKKHQIQLLYNDIKEAIIFIQRWWRRILRRRKRLAAIQN
>SteCoe030739_rbh_TGME49_291020
MHKSGVEPLVLNWNKIAMEYLKDEKHQEAFRLLKKSEELLKYPDGTFPTNLWAITNNNFGLYYKKQQKLSVALEYFFKALNVDIKTVYDKTNLAGTHLNLCSVYSLMNHHSKALSHGILAIKLLKKALETDRSLSTLTSLVIALNHTGFEYELLREYENAKSTYKCGLDLANNNLGTDHPITLALNKAYKNLPVIKKSKKPIKKMFFTKNRARATLPKINSSSSRNRSIGTNSRVNSRENEWSGYRTSSNRTFTEKAPAKKQLLNIDKTFTVSKRAKQVIEDSRVQALEEKIADLQTQISHFQNRYDNLEKMSQKPKLSKTSAAIIIQHFWRQKKTKNPQLLQSIIPTEHKTQKNKKFEHLKIQNIKEISINTPPKESFKTKESSVYPTKTKKEIISTKIQNSIKIPLDQIRESKIETKEMKAILIQSSIRGFIARKKYQRIRNATLKIQKAYRKYQCSRLFREIRKAIVFIQRSWRKYRKYRFNKSDIRAQRKK
>ThaAnnAnkara001708_rbh_TGME49_291020
MDNKTLSLLRPIEKRFHELEFEYLQNAAATYIQAVWRGSLQRRKYSIVKKNKFEEFAIILIQSSVRRILSCYSLLDTRNVKYTSCVMIQSYFRGYLVRKKYEKLLSLKLILLPILLKGSKIIGMSEQINFIKLYKDQNSVSLQMKRLISVQTNLPPGFIKVQNLARMHFIRKQFINLKNTLEKVYAVAMTKCARMEYLEKVRSAVKIQRWWRLLPKDSIPALGSGALYYINKKEKNTVTLLSNELKEFGITIYSYVCSDLRRIYLNTWAMVPLTLIKTIRLMQKSSTDLNFTQMRSIDTIKFAIGSTHSLILIQTNQGSCVYSWGWNDKGQLGRKSLYPLKSSDNDFLITNPLEFQSTHNNTNTHNNTNTHSNINPNSTNSISSVLDMELYRIYNGLEENVYIVDVVCGNDYSLALSDVGIVYSWGDNTYGQCGQGPRYLKIYQPTAIELNGVTSICSASYHSVVFSNFEFYTFGKTFGYNIFRPVPISKLVPSLVNQTLKVVKCAGTVTLFYTNELDYILNVYNTNFSIYSFKTYKLDSTEDLGNRVGDRVGNTRDRVGKTFGNKFDTIVNTLDTSDSTLNTLNTVNKWDRIRMYSFMGSIKEVSTNGKIICGIIENGTESSYEVKVYIMGYIKCVPMEKKVGTKNLFVGAFREKFENKTKPISLLNVQTDHGMNCYIPSPAEVILHRIPNQVLCDGEQVVFVTNNAIYGAKLFQIHVQNQDDYEVKDNSTVEIRPGANIRLDPVIYQFMEPFNKKNKLHTSFNSLSHSILYSD
>TheEquWA000398_rbh_TGME49_291020
MESNTGEPGTSLSSQYDFSSDFSDITLVNDISCDEFTRYQSQYEGITCDESCSDLLYVENLTREGIARHLLSRYRNSIYFTYFGNVLFYVKPADYDPLKYGHAKFLYDKPLEPHVFSLSSEILTSLANFKPGQTSNTDEHTTGNDVVHQVRDSFEKSQDIQNNNFNLFFYGEDNFTQLRTMQQVSLFLCRYAHVLGLEPTASMDKKLSNAQFLLGNLDDYFSLTDVAYNYMVTYKFDFNERGLLSSIRMIPNLSTDLSCSCVSHRFRDYLSANLKSGENIRVRYPTVFYGFIYTILDDDQAYASDYGLNSYDAAKLLEMIPKHEIQDTSWHLENYERFIKTLLTIGMSIDEVQNTAKTLVVIMLFDILLLAKTSATDINGDNPFDENLVKDLDGTILFCGRDLLGLIFDIFEINILTKSSLGMKSSDVLFKFELLSQENSWILDNLSTALFIRLKHMIYTKINNYLVIEKTLNVEKSISLHCNAGFSPHSNFIKFADDQLPQLFSEEIFIRKFVDAFSNNTDLFTNIRFIKRNKNFLSTVTNYDGLVAKVILSSVSQNSSHDGVIPDGKVSHSWSDISYDIPKILDLESRLYSISPMLIRLFKLSGLDFVKRLAYSSQSLYPVVGNCSAALSYYNFMNDCACNHDTSYFVICSSMSLMESYIGNEDIEDENFLNYNLGFLMQTFARSIPILDMCIIKRDSSVVSILLSNAAKSYKPLVYMMTSLHMHQTISLMDDSELLKLLFRILEISDSLYQISDGMVVMKKFIYVRFISFYMDYIEGIIGSVKTIQRLWRKHSSTLRKNLRESIVKIQSYARSMLFKKLRLSESSVCNLSLDLVGLVVTICSLRTSLTSISQKTLELLYLMEKEYHEKEYNYIKHAAAIYIQSHWRGAIQRKRYSLVKNEKLEEFAIILIQSTIRRLLATDSILNEKDLPREAAIKIQSVFRGYLVRSRFETLRYIKLLLPSIVRKGSKLNSLRNQINFIRLCKEQGAESLQMRKLIHVQTNLPSGFVKVQNLVRMWFVRKQYLHLRNCLEKVQALAMTKVARASYLEKVAAATKIQRWWRCIPKTYFSSISMNVLSYIKMREITSVGLLSSTLQGCNISIFDLSLFQDIRQIYPNTWAMAPLGFMKNMNITRKLALETHLTENYFIRNVMFSIGATHSLMLVAFSDGTSSVFSWGWNDKGQLGRKCLYPLENDSHAIDSLEFDISVPTVDCTIYENPVNKVYIASIACGNDFSVALSQQGTIFTWGDNYYGQCGHGSNFIHILHPTALLENGTNIFVASYHSIVSTSSGEYLVFGRTFNKIIYVPTNIKLLLPDLRNQTIKKIKVSGAVSLICTTELDYILNVYGNLHKFSQMYNLGGTIVDTCTNGRTIYAIVEYANKSEEIKLYVWGSVRCFSGKEKTISTDKSLIVSAFREKFENKVKKKTQRSLLQFTKNIGKSCFLQAPTEVLFDKCPKKVFCDNNQLVVTTEDGLVFGTRLFQLMGEDADSIETDEFSIRLKSETSRIKLVPSLYQFTNIKKKHADIHFASNSLSHSIGYTF
>TheOriShintoku001606_rbh_TGME49_291020
MRVYSQRGFRFVLNDRQYDLLYVDDLTDDETIVCLLRRYLDQKYFTYFGNVLFYIQPLDRDPLREYSNFIYSTSSESHLFPFLKELFIRTISTAEAMQTNTNFNVFFYGDNNFGQLRATQTSLVFLVQFVHSLGLEVGFRLNKDVQPTGLFNTKVSNAFKILENMSDYNSNSRLSNYMVTYKMNFDDKNELKSITMSPNFSTDLSCCVVSYSFREFLLRNVTPFYPKLNLRFPSLFYGVLQSLARGHNSQWFSDCKITRDCAIKALELLPTHEVRDSNYHVLNFAKMMDLFLMIGFTVDEVKYIINILSSIVMLDHKHTEEVRKRIIFAGVDLLDLILDLLQIDLLNKSDSELKYNDILFKFEILSNARSRKFDTLSSAIYLRLKHLVYLKLNTYLSVDSNGITKSLCLHCNFGSNPYAQFIKFSDYHLPWHLSEEFFMNKMFKTIMNDLKGPPYLEFVARNLALVDSATSREGLLSRIILETVRSNNESTMPDFDGTGVSHSWHDMTYNIPNVLKIESTLYSISPMIKTLLKYSKNQFLSMMLFSNRSLHQSLGNCASALSYYFYLNDTDYDTSYYVVCSTPVDFKKSNYQDRFNLMNFNGTANILYNSFTRKLPLLEICNARRTLDVHIVPVVEYMRQNVSLVYMLTSKEHHRSIPHLKEEQLAQLLFSLLSVPESMYRISHGVLTMKKTLYIKILTLLDDYLKRHTETIVFIQRWWKDHRMPMVRKRLVKLVTRVQSLARMENARKEARLAKQGKDNALAFVGLVATLFRLNNCLNTTSTKTRQLLHHMEKQFHEKEYEYLQQSAATYIQAMWRGAIERKKYSLVKQNRFEEFAIVFIQSSVRRILASSQILNVRNTKTISATMIQSYFRGYLARKNMGDQINFIKLYKDYDSVSLQMKRLISVQTNLPPGFIKVQNLVRMHFVRRQFLHLKNCLEKVQALGMTKDARLSYLEKVRAALKIQRWWRCRNKDSFPAISTNPIYYINTKEQASLAVLAKELKNLGVHVFHFSVYQDIRRIYPNSWALMPLCFVKNIKLMQRSSADLNYTQIRKIEYVKFAVGSTHSLMLISTKNGSCVYSWGWNDKGQLGRRNLYPLQPSDKDFMQMEPLEFEDEYRDKLYEGISDRINIEEIACGNDFSVALSSRGRVFTWGDNSLGQCGHGRRLMRVHDPRPLDFVGVDFICCASLHTVISVSGEYYVFGNAFERLIFRPVNVKTLVPHLRNQTIKKVRCAGSTTLLYTEELDYVLNVFSQLHSFQSMYNLKGSIKSFCTNGKMVCAAVEIWRGEDQNAETNVYVLGQVRCVVSQEKNTFASKSLFVGAFKEKFENLGKKKTKHSWLDVHSTHGSTCFLEHPTEVLLPREPIDVFCDQQQLIFTTNAGVYATRVFQVLSESSSDFEILDNCTIDIKQGANIRLEPSLYQFTNIAKKRPTIYLSSNSLSHSIGYTF
>TheParMuguga002293_rbh_TGME49_291020
MCLGSKILPTRLFQTSSFSDVTLEKSLTKPQISYSNTRNVLSGNLEDLLYVDELSDEEAVVCLLRRFLRQKYFTYFGKVLFFLLPDRSVIPGGVHSADVLSNPAQFLYSESHECHLFSFLKQLFTNFMTPGGGVSVFFYGQNGQFSMNKSLLFLLQMAQTRGVRVTNLFTLYICNQGAGELFGRICDVLKLLESWSDYTNDLGNSSQMTIYKINFTENGLNSVNFIPNFASDFSTVVLSGGFPGNLRFPGNWRFPSIFYGLLYSMLKGKNLHWITQTLTTQHVKQLLNSIPKHQTQDPFRHIHSFSQVMEMLMRIGLTVDETREINKVLISIVLFHQMAKTDTANSLTEWIELLCDVLEIGLMKELNVNLKSNDIVFKAELKKNLSPQLFSTVPSALYLRIKHLLYTKINQFLILTGGPGTVNPITRSILMCNSTVEHAGSEDNFSSRVSEELFLNLFYQLVEKTLDSSIPSEIAQKNKLIVQNLTGPTGILTQLTAHAIKLYNQQDTEHNINSSTLHSLGLHHEIDDIINLESKLHTINPILRKLLKYSKNQVLNFVLFTNNSLHHIITQPALALSFHSQLQSNEAVDWYFICCDTVKDLEFDESVDKLLNFYTNHIPILDICNMQRSGNMASYELEQYCSYYFSLLYTLTNANFHANLKLLNAEQSVRLLFKLLSVGDAMYKIEGNILTIKRTLQVKMLSLLNDYVKKNLKVAVTLQNWYKSRRNTGIKRGLVNKITRLQSLIRMNLIKKNIKLQNQAKIITNQLISNMLLSLLYYSVCYTILCCCSCTCVLRCYVYKWLCDCDSKTLDLLRPEEKRFHELEFEYLQNAAAKYIQAVWRGAIIRKKYSTFRKQRFEDFALTLVQSFIRRILSCYELLNVRNVKYTSCVMIQSYFRGYLTRKRYHKLQSLKLILLPVLLKGTRICGMNEQVNFIKLYKDHNSMSLQMKRLISVQTNLPFGFLKVQNLVRMHFIRKQFITLKRTLELVYSVAMTKCARIEYLEKVKSAVKIQRWWRLIPKDSIPRLSTGSLYYLNLREKNTVRLLSSELAELGTVIYSCNVTADVRRVYLNTWAMVPLTLIKALRLMQKSATDLNYTQMRPIESIQFAIGASHSLILIQTQNGSCVYSWGWNDKGQLGRKSLYPLKSSDNDFLITNPLQFHNSSATFNTMETFNTVGNSVETLNTMGNTVENTMENSVEPVKAVGNGELEDYPLYSVMEENVLIVSIVCGDDYSLALSDVGVLYSWGDNSVGQCGLGPRYLKIYQPAKLDLVGVTSICAASYHSVVVANEEFYTFGKAFGRDIFRPVPLRKLVNLHNQTIKNAICAGNLTLFYTKQMDYVLHIHNNQVSNSKNKHISSTSNTTNSNTVNPVNGVMYSYPGSIVCLSTNGRIICGMIEVKDELKVYLMGYVRCIPMEKSVGTKTLFVGAFRDKFEKKTKPKSVLNVHTGAGMSCYLPAPAEILLPRVPNQILCDGEQVIFITNSAVYGARLFSLVVDSPEDYDVRDNSTVEIRPGANVKLDPALYQFTHPHNKKMKLHTAFNTLSHSILYATK
>AmpCarCCMP1314018900_none_TGME49_291020
XVILAWQLSIANATTSTTTSSSTTTSTSTVPERHTKLAMTVLEPGICACSTSGVLKCWGANDDGRLGYGDITHRGNEPNEMGDHLPAVQLGAGRTCVDVAAGHGHFCALLDNAAVKCWGLNDDGRLGYEDTTTRGSTSGQMGDALLAVDLGDNCWPVQLSISVHHSCVLCEGGSVKCWGHEIYSCQGSTHGDSPGTMGNNLPTLSFGTSKIVVSVSAGDGHTCVLLSDDTVKCCGXNMFGELGYGDSTDRYLTAQMGDNLPAVAFGSLTPRSVFAVIRDQTTFIFTDGSAKSIGRNTNYELGYNDAVNRNFVGDSLPAVSLGSDLIAVSGGFEHGYGACFIFSTQQLKCFGQYMYGYEDTVTRNGANPATMGDNLPFIDLGLDVVSVAMDEIPAVACAVLVDNSIKCWGQSDTYGFGYGDTLERGTSPGTMGNALPNVDLGVGFQTTSTTTTSTSASTSTTTTTTPSSTTTSTTSSTSSSSTTTSSTSITSSSTTSSSSTTTTSSSSSTSTTTTTSTTTSSSSXDYINEHHNEQQLLKLKQHQYEQFNNVEQHKLKQHQYEQFNNVEQHKLKQHQYEQF
>AmpCarCCMP1314023832_none_TGME49_291020
ATTGSIQLAVGLTHNCALSSVTRVLKCWGYNEYGQLGYDDTVYRGNNPGEMGDNLPAVELGTGRTCKSVTAGSYHTCCILDNDSVKCWGWGEYGIIGQEDTYWRGNQPGEMGDNLVPVDLGNGTVTQISAGTYSTCVLKEDDATANVTVHCWGRGTDGRLGLQDEFHRGNQAGEMGDALPAVAVYPTGRLAQVEAGAAVACAMLQNNDVKCWGDNAEGRLGQQDTRDRGDNPGEMGDALGPVDLGDFVPSFIRTRVGTCAVAADGTMKCWGDEGYEFGYADGTFLGASAGTXLALLTTAEVKCFGVPGSYGFLGYEDTQSRYGATYMGDALPVVDLGDLNGVPRLVESIKGGQDYACAVLMDGGVKCWGENNDGQLGYGDTRDRGGASSTMGNNLPDVDLGAAFSATSTSSSTSTTSQTTSSTSNTETSTSSSTSTSSSTSTSSELRAAHQVSSSTLTSSSTSRSSSTSSLSSTSSSSSTSSSSSTLTSSSTSSSSSTSTSSSSSFTSTSSSTSSLSPSTSSSSSTSTLSTTSSTSSTSASSSSSTSSSSSTSTSSSRSSSTTASSLTTTSSSTQTSSSTSSSSFTSTSSRSSSSTSTLSSSSTSSSTTTSSTTSTSSTTTSXNNIDLIAHIYEFIHINHIVKFVQIKLIFNIYEFVHIKHIIKHIINKLIANIYEFIYINHIVKFVQIKLIFNIYEFVHIKHIIKHIINKLIANIYEFIYINHIVKFVQIKLIFNIYEFVHIKHIIKHIINKHIIKFITNCYIYEFININISQHVVELIDIDCNNSSSTQSSHSTLSSVSSSSTTLSSISKSSTSSTRSSTSLATASTSSSSSTSPSTRTLAGDASASTVSSSSSSATSTSTTASWAVLSGEYSFAADGVTVEEVREACIVSVARSTFVATEYVECIVTLPSSRRLLTIESRSLPRRLFLLWQVTYTVEVPSEEVPDVAARLTDIQSNSDNATVEFXGAXSSFVDNSTAVEATFQFLDLVYFEDASGVAALQQVLAAREGTALRMLLSSNGTQVRLVIDDFIVLAALVLRADLLEEEAFTLEEGGAFEVSLPVSVFDHLDSVGIELDGLVMVAMGIGEAVGNYVGGQNDSLLDGEAVEVQVGLSISLFDTEGAHFSVSNLAERIKMSMRVPQPALTECAVWDDELGSWSSEGLVKVEGSDGNFTCNSSHLSFFGGVVRGFVSAFACSQASLLTREGFEGMKQSNGWQWQLGTCLLYSLLLALLTLLLATIYLDVTRLRRQKWSDQHFLIVPSRPDNDEDAGRTLTWYAHVAAVSSAWLDACGSAARQFAEDVVDEIVTKISGHLSDVRQVCQAIGAAGAGMFSGNSAGAFSAMVLAMTHMATRAYARTAYLNTCAHLGVLPDDQPEEAIKEAGLHADASVGVSSVQLTCLHPQPPSAAQVSEGVEQPSRGGLGEDALQDSPSRSMKNFNMQRSRHLQQLQRDETLMQLHQSHTSVLDKEKERVHSFVHLLRSLVQQMLVHGPVGSLFLFSFYTPSSLRCLYFMCDVLGALAVTTLFMSVSGGARNRSSPSECTAGQDFSELAGRLIAVGLAAGVIAAFPVTVFSHFHSRKFVYVDRVGGKQWQQQLRKWFIMDVICWMLCLSYVTFCTIYVLLFFANVAPADHTAWLVAAITSFVNDFLLTPLAVFLVPILLVPFSVIFLRVATGKSFADVLRMLHEGKFAAVDGEGTTAAPEEKLAVEDLEVQADVPGVVQCSGVEKLVGADEDAPWECDVIVEMETESE
>AmpCarCCMP1314034323_none_TGME49_291020
XGTLGLGHSANRGQYASDMGDALPVVNLGTGMIVTAISAGNGFNCALLEHGAVKCWGNNTVGQLGLGDTTDRGTQSSHMGDVLPSVDFGTGVYAIALDVGASFACALLDTDFVKCWGDNSYGQLGLGDTSPRGDGSEEMGNNLPYAEVGLQGVVAVNAGDYHACIIQSEGTTQCWGRGGLLGLGDTADRGTLKDSMGDKLPAIDLGSSFSSAGGGVGGXALMRIQRRLQVLGFEYQGQLGYGNAETIGDDVGEMGDRLQSILLSGNYYMYYSWLDLSCHAADQSSTAHGGAAYRAVDGNATTDFFAAAGLHGQGTCTSTQKEANPWWAVDLGAVYAVKQVRLTNRADSNGDQLDGARVFVDEHLCGPGPVSIGAGETITLECSRGVQGQVLKVDQEDILGGMYNLSFCELEVFAAYIDQGQTLSYFPTWCKNPSQSSVGTESFGAYLAVDGGKSPDGSSCMTTXLVANGLGGHFEVSGVEVTARNDSDQTALGITVGDGVLMQDCNEVSLAPGATSLVTCVAPLTGSVVRITRQESGAVLALCEVVLHGSLAQHYDPVTIQIAAGSAHTCVRFKTDGGAMKCWGINSHGQLGYSDTASRGTVEGEMGDALPYIHTKGGLGAEFLAPSGGGAAHHNCAVLTDGTLQCWGQNSKGQLGLGDATDRGGTNFEMGDGLPSVDLGSNVVDVKNVTTGTQHTCALLNITSAAFVVKCWGANNNGQLGLGDTVFRGAQSGQMGDALPVVSLGDSVGVAITVVVGHDHSCVLFTDGRVKCWGANTKGQLGYQDTQGRGGSGGMGNDLPFVDLGRGVRKRAVALSAGGDVTCAILRNSELKCWGYNDKGQLGQKDTENRGDDTLEMGDQLLAVDFGEDVGVAAVATSGSHSCAALLTGALKCFGRNDYGQLGQGTSLPSSENYAFPSVNLTSRKVTTYSAVGSVAGKQSGRVGNIALGAEHSCVVVDGTGVVCFGRGTDGRTGYGHQLAIGVRAGEMGDALPLVELGTASTPTSSSSSSSSESTTSTVSTPFTLTSSTSTSVSTSSTSSSPSTLLSTSSTTSTSSSVSTDTSTSSPSSTSSSSSMSSTSSKSSTSSSMSSSTSASTSSSTATTDSSSSSTSSSSSSSTSTTTSGSTTSSTSRSTTTSSSSSSSKSSSSSTSSSTSTSTTSSSSTSTSTSSSSSSTTSTSTSSSTQTTTSTSSSSSTSTSSSSSSSSSSSTTSSSSTSTSSSTSSSTTTSSSTTTSSTTSTSTSSSSSTSTTTTTSTTSSSSSSXSSSTSTSSSX
>AmpCarCCMP1314046857_none_TGME49_291020
MLPLRKIVWQACPCCFRAIILQAVFIYYAALATTTTTTSTSTSKTRLAMTKSSLGICACSTIGVLKCWANNYGYGDTDEDEHRGDNPNEMGDALPAVXLGTGRTCVDVAAGRSHFCALLDDASVKCWGSSEYGKLGYEDTLDRGTASGGQMGDALPAVDXQVSAASYHSCVLCEDGTVKCWGLQKYSCQESFHGDSPGTMGDSLPTLDFGAGKTVLALSTGSYHTCVMLSDGTAKCCGFNTFFGXADTTSRYLSSQMGDNLPAIDFGSLSPQAISSAAGGRNFVFFTDGTVRGVGNNRDYNLGYSDDSPRISWGDTLPAIAVGSGLSAVSGGFGNFFAACIIFSDDQLKCYGQYVYGYEDIAVRNGANPATMGDXLPFIDLGLDVVSVAMDEIPAVACAVLVDNSIKCWGQSDTYGFGYGDTLERGTSPGTMGNALPNVDLGVGFQTTSTTTTSTSASTSTTTTTTPSSTTTSTTSSTSSSSTTTSSTSITSSSTTSSSSTTTTSSSSSTSTTTTTSTTTSSSSXDYINEHHNEQQLLKLKQHQYEQFNNVEQHKLKQHQYEQFNNVEQHKLKQHQYEQFX
>AmpMasCS259005000_none_TGME49_291020
AGKATVCASFEAGVKCWGDGKEGALGYGDGVDRGQSDGTMGDALPFVSLGSQATVASLMESSPHSKHHCVVLTSGAVKCWGDNKEGQLGNGGSSDVGSSPGEMGDSLAAVDLGAGKSATKLAGGKEHTCAKLDDGTVKCWGLCSCYGDEVARGDGVGAMGDELPFVDLGTSRTASVISSGAEHTCAILDDGSVKCWGKSDKGQLGYEDGTSRGVGPGEMGDHLPTVNLGSGRTAQKLALGEKHSCALLDDNTVKCWGENVDGELGQGDIANRGDTTTTMGDDLPAIDLGRSGFTVVSVYAGDGFSCAVFDDANFKCWGKGKNLGLGDEDERGDEPGQMGDSLPLIDVGVGRTVVDLAAGDDWTCAVLDDDFSVKCWGNRGPELGYLDDVQRGDGAGEMGDALPVVDLGRFMTTQTSTSTRSTSLITTSTSSSASSGSXSQYFNNHDSWVNFIHHKFADNSLLVDNNICFVGDDNDNNIAFHNRHIDNNICVIGDDNDNXIAFHNLCFIGDSDIDRDIAFHFDNSNNYNNLAFHIHDSNDSDNNITYNSLNNSKHKERDNHIIAPDNKDDDSNIVNLICIFLIPCINFKVKLIKPQEESTTTTTSTSSTLGLGTCIIRECGCPPYKRDWCNADNAIMQSPWCQEASDRCTGSCFGDWCEIGGSSSSTSSSEAAEDTSRSSSTDTGTSSSTYTATATSALSVSSTFVLSVSSLLLSSSQSSSTATTATVATSLTTTLPTTATASTTATATTTATTASSTSTTATTSATTVTATVLSTATSLTPTSSSTSVTETTAVTSMTSTSTSESTSSSSSSSQSSTSTSTTVTSSLSTGSSSTGTTSTSSSPSSSTSTSGTDAVTASTSSSQTSGTSQSSFSSSSSSVSSLSSSSSSSAASSSSSSTSLEPVTTVSSASTATSSSSSSSTGTREPEPPSSTSTSTSTDTEGTPKTTTQATTATSSSTTPTPSSSSSSASSASSQSSSSRSTVSVTTPTSRDSSSSAAMTFSTASSSTTSTSTSSTIALGVVAGSYWFQAAGCAVAAVRQGCKALIADLLDEEMDQVQCTVQFSEARRLLDEPHGQRLLQEMSEVVMLWEVSFTVTVEEHEMASVEEHLQGLIDDEDDASVTLQFSEQLKESLIGVADNTTLVSETFVFGELLLTELRSSVDSYLQEVSRQEAAVLDALLGGNESQVIAVDAVGVTTVASKLSKEALLADSNASEVAVEVEGAFAVQMPLEVFDALEATDLVLIVSDLGNVLDAENDNMEEAAGSGGGRRAKASISINLYTASGAVLKVANLSVPIKLRMVVENADELDCAYWDEETSQWSLESVMRGSIENDTITCLTPHLSLFSALTSGFVDAFKCSQVQLLSATSXQEVANGXWAWQATSFALWFVLAALTSIVVVAASVDMRRSSEGIWKDAFFLRAAYPEPLLEESTSQHCSCSECCGKLSAMVKDSKEIVVTAARDVADEILAAIYSYLDAARSFVEGVGALISDSRQEAAGDGNHRNAGWLLAFCVLAAKASMRRTQHLNACAANGVDHRDVDSLVMATDFGNSKSTTTIATLEEGLSPAASPRPSLSIGMSFDSHTESNTESNYPSHAGNRXFXRSXTGDTKEFTSASAMKRASTLQTLRTAHEQRLEKEELKLHSISYLAWNTMKQFAVHGPVGACFVLSIQCPSSFRALLLACDLLGAFAVATMFMAVTGKTRGVKNPSDCDEGDNVANFIGRFVALGVASALMAKLPVLLVSRLHSRRFVDVEYEGCKAWHRQLRVWRLRDGLLWLLALCYAGFCTLYVMLFFANVMPAEHLXWLTSAGTVIIGDLVFGPLAVLCIPPVTLAMSVLILSFATWKPRQEVVRTLQRQGSIHSPXSPSPWWDDNESVADTHSGVPQIQSRGPSTEPSEVDVDDAIAPGVEAGKSXDGDKAVSGPQRALGDXSPLPAEPSTTSAHSEXRWEEDMDSLPSELIDGEIVDV
>AmpMasCS259018064_none_TGME49_291020
XTDYYVHDAVVDLGSVTVVAIASGMYSNCALLDDGQLKCWGYNGQGQLGYGDVDYRGAETSDSMGEALPTVALGTDRYAVSVGLGVFHTCALLDNGAVKCWGYNTFGQLGYDDVDQRGDNADEMGDNLPEISFNTESRVTQLAVGAHHNCALFSDQSLRCWGDNDNGILGLGHTSDVGREAGQMAELLGIDVLGSSSATITSIQLGYFHNCVLLSDGTVKCWGQGYLLGYGDFESRGDGADELGDALPTVDIAGTAVAVTTGYLHTCVTLDDLSVKCWGGHDYGQLGIGSGIETGYYIGSEGEMGASLAEASLALSFRSVTTTSSITSGSTRTTDTTASTVSTASTKTTSSSSTSASTKSTASSRSTASSRSTASSASTKSSSSTTTSSASTQSSTTTVSTDSTKSSASSVSTDSTKSSTSSGSSSTSSVSTLSTGTGSTFSSESSASSTSSGSTSSTTTSVSTESTESSSSSSTTSVSTDSTRSSGSTSSTTSGSTTTVSTGSTRSTRSTGTGSTPVSSITSTSTSRSTSSTSASTRTTSTSSPSTLSTRSSTSRSTGSTRSSGSSVTSSSSSSGSSTSTRTSRSSTSTTESSLTSTSTSGSTESTSTSTSTSRSTVSTLTMHTGPTEATPPSTASTVSTRSSLSTATTLTSSTASSVSTTSTLSSRSSASSFSTMSSFTSRSSISTMSSTSSSSRSSGSSPTSTSQTSVSTQSTRSSISTLTTASSHTTSSTSVTTRSSESTRTSLRSTTSTSTSLSSATSTSSSLSTLTSTSTTDSSATSRTSFTSATSTSSTGSSSVSSSSTTGGGSTPSTSSSSVSTSSPTTASTQSSTSSSRSSTSTTTTTTLTFDLVTGSFWFSAADVSLTEVVTASRSVVAAEAGAEESAVRVKVTLPDASSRRLVATDYSASSSPFSVFNFGKRRLTAVDVWLVSYTISLPADLAAAVRAAIEAFQQDAASFEAALLAALEDVVGGSISSFSFGEFNEEPPEGSVEALLADVQHEEVGLVENLLSQGNATRVNVTIGGVVAVAQFIDSEQGDVNGTITVPIDDNTKVELPSTLFEDLGTTSKVVLVAIPVDAAAFNGDSGTNSSDGDTDDGGAAETDESGTLVQAPISISLYSEDGGAFAVSELQEPITLTFLVEDGQVAQCAFYDEASGEWSSEHLTLVSYTETSIVCQTTHLTLFAAIVRGFLSAFVCSQASLLKPESIRKLKKTDWMWSPTAICSSFAASSSFAIVLDIRRHRRKNWSDAHFLIPEGEAPPFGSNDDLERLRHLHGFTAISVYIAIYCRGICEMGIVLGEAVREIFDEVMSEFFEYFGQVRDICEGVWAGLSGAAGDRVGGGLFMTMCVVVARRALAKASHRNACARMGVHYEDQYEQAVQQAIQEDEKAKETGEELRKKFRRSTKHLSTFCAAREERLMALHASHMERVQFENERFTSWLVPFRMTVRQWLAHGAVGSALVYSIYTPSSIRTLLLICDVMGASAVATFFMSVTGTQPSDDNPPECNDDMDIGAFIGRLIAIGLTSGLVAAFPIGVLSRLHVRKFMRVDFENSPAWRRQLKVWFLQDVVLWILGLAYALFCAFYVCLFFANVAPKNHSAWIVTAGTAFVNDLLLAPLAMVLSPPLLAMMLISFIGCWQRKRKSEVLEVVQGEEARRRSLILEDVRDKLDSRQGTGSGNRLDGFGDNPDDNGHVDAGNGNGNGNGNGNGHENGHHNAVEYHNAPPEATAPQAPPRGVSHTDDEDEGDMGPEESGTTVMGELTTGADGKHEGEIAEVVLDMASLARACGEDFHPLPPDVAGDESPQLPDGAPLILPPPDLVPIEEEVPVDVSKGRYAPMLKDPLDIEEEMPVNIAASQTTPMLSAKSPGKSSGSPGKFRIFDLSGEDASMETFQSDYHVDTAPEVPKKSAPGGNFLPRSQPEVQQEIDRSRSSALNSFERTRPLQSCRVGRSTSTPVGGAPFSQAASVRVQSPTSLMAAWFGYVDP
>AmpMasCS259046694_none_TGME49_291020
XDTLTRGDSSSTLTEDLPPVQLLPTVLNVTVGGAHTCVLLQDSAQSSVKCWGFNNKGQLGLGDANDRGDEAGEIGDHVPSIELGVALVPVHVVAGDRHTCVMFSQGVVKCFGDNSAGQLGYEDTLNRGDAPGQMGDALPAVNLGKGVRNRALLIAAGGDVTCALLRNFRVKCWGTNLDGQLGLGDTAGRGAAAGDMGDQLQAVDIPGAKSVATSGTHTCAVVGEFLRCWGSNSNGQLGQDDLNNRGDGPGEMGDALPDIVLGDTVDLYPNVGSIAGETQAGRVGSLALGLYHTCVLLGGSETWSVKCFGGNSYGQLGYGDTTDRGGSSSDMASLPSVDLGSATTSTTTTSTTSSSSTSTLSTTSSTSSTSTTTSALSAPSSSSSSSTSTSSPSSSSSSTTTSTSLSISTSSSTSASSTSTTAVTALVSTSTGTSTSTLSSTATSSSTSTETSTSSSSLTSSVTSTSSFTSTGITTTSTASSRTTTVTSTSSPSTRSSQSSSSTSPSSFTSTSTTLSRSTSSSSSTSRSSTSISSTSSSTTTSQSSFTSSSSHTSSRSTFSSSTSTSTSLAGAESSSSSSSTTTSSFTTSSTAESSTSTSSSTRTSATQSSTSTSSKTTSSTHTSSSQGTSTSSSTSIGSSATSTSSSISSHTSTSTFTSDRVTTRVETTSTSTTASSMLTTSTSTSNTQSTTSSSTSGSSTSTRSTTSTFTSTSSATTSSTATSTTLSSTTTHTSTSTSLSTSSTSTTTTTTVSSISTSSTTSVTSSSTSSSSITTVSSSSTSTTTSSSSTTVSDGILISDYWFSAEGLTAQQVKSEKAAXNSLAQYFDVDADTKVGCTTQTQTASRRLVSVRPNATANDTVDDTGAPVARVTRRLQSVWTVIFSVSVLAALESAGRDLLETLLADPSAFSSLLEQALIDIVGDSSALAFSMGTFAEPPPDNVVTALVAEVERQQATLVEDLLSGNSSRLNVSVEGMTVVAERIDTSEAANSTEDIVLEVNEEVSVSVSPETLADLGTPEGLDIVIVVTPLTAIVTEDSSTGANASDDAGEDASADTTVVQASIKIDIYDSEGGLYSIRNLENPIQFSFTLPEGVEDLECAVWDPYIPDWSSDGVSVVSRTNTTLVCQTTHLSLFAAIARGFLQGLKCSQADLFKAESFEELMKGKWFYQFGAIVLWVVLLLFFGMMAYAITLDVKRRSRWTDTNFLIPEQDAAQLVDGEGDAGGGNATVIASIVAFCSLCAQYSEVLWEVVSEIINEFFADMFEYIGEVRDICQGFCESMCEAIDPTAASRGGVLSTVLVLAAQRAIGTHAHRNACADLGVHHNDKYDLAIGEILEVAQKADAKKENQNPQSPTHASENQVDKDDQGTEPASPNSHQSPGGSQESFKEATSRAASPAGKRKLKSMNRGLSTQKSSLTDGSSVTAQRFAARAEHLEKLHIAQLERKEHHHENSHYFCSMPMKVARQLLKLGPLGSCFVFSIYAPSSLRVLLLFCDIFGAVAVATVFMELEGAAPDQGNDDECEDEPDLAGLFGRLLAIGVVSGFFAAFPLAIFRRLHTRKFQTIDYEDSPKYKTKLRSWFVQDVMLWILASAYGSFCVLYIMLFMANVAPEDQNAWIFTAGVAFLNDLMLTPLSIALAPAIIAGILVGILACYHRKSRNEMIDTILTWGHDDDGEAQEAAEEAEPTGDGANGDGNGNNGNAAAAEAEEDGENPIGTHVIVDVDHPYEGGGIRTSRTSEQRRLNEDIPPERTEGEDEPEVITVL
>AzaSpi3D9150362_rbh_TGME49_291020
XAAGSGHTVAVLANGQLVCFGENSHGQCDVPPGLGXVVTAAAGNSHTVAVLANGQLVCFGG
>CepComWS2016000367_rbh_TGME49_291020
METYLPASIRAAWSVLNSQRLTEINIVGLPTQRRLMNEMSIFASSFEFNDALLFEKGSTEKAGRIDFIQSLYNCIRPFSLEICPLGLEYQMHVLIPDYSLFDLDFSVVPRKMSQSKSKMMSTSISPSMDPVVEEPDKLNIEIDVRPTSSELTTVMINRRRVLPTICTSILMCVVNGEDNMHLFDLNPLVAQRLLDWRRVTPNEKTANFPEGESQKDKTDIAFQLDAFVNSVFFICDPDRAKAIFQILTVATLCLVLGVETKEDEPVGESSRSPLKSIRSRKSMRSKVLTERFDNHPTSEYAGNLVSICRKAISELIGSDDNDDCRRLNTIKTLLARKTSLKVQKQESKVDCVDSKSIQASPSRVHFTMPGVSDHQGGSGVTKLKGLRSSSIRSFKSQPIIASGPPLQSGGESISLEMTKLSGGASLLRSYSSIHRSESKSPVFNTQSMIEEDEVDENCIRICDIYHECGMILLQKVVEIICHHWMKSANDRFTLGNMCPFRLRNLSGIESMIIPSSAHKNTLTKCLKNLSSLWHYLIPDLKHDAYLDAHIFPLLEADYQDSRDFLSSVPTIKILWEDLIKIQHSDNSDLVEKESLTALSWLELIQFIDVQGHREIWELLSEKRLVEMDPNLVDDALGPLDEPLRLERAFTDRPEELYGSSSSSASKHFLFIWSPTSPGHADANIHEASLRHELHRVFRILQLPKIFDALNFYPSIRTSSFKQLIGLCGVGEEEHRMDELGSMLARDENNLHLTVNEFTVVLERLSSWSRIRSLGQSGVGQWIKTIKQKSQKKVKLRNVELLQDGIRRFIVIKQFCEFKSLLRVFKVLTMLTKNFYLSERLSIEYRLFQEIGAGQERSAVMVESQIVIASWWRGVVDRKRVQRMRWSLIRHIAGREIRGVVSSWLAQNGLMKARLVAFQMDDQATKIQSIVRMRASRKWFCSVHGLAAALPSMKRISLRYESATNRVNFHSMCKGSTLAFATAENRKQSQAAMSIQSTYKGYLARKQFKGVKEKSGKLVSLAQTALLSKRFLRNIASAQYIQRYVQASKMVDSIVDGTGLVRADPISIRSAVTVPHAEMNILLSLLLGSWIKKSGDKHAFQDHPAIIGFAFLPGTRSNYEQSTHMKMTWQRTFCALCRRVMSFDLLDGDPSKSTIKAVSNEEEAKKIRRILTGYGIMSQLEKQVLMIDKTQGVRQYENALAMNEPLLISGTVYRQDLHELLMYRPLTNTEAVEGRLPQLTMVDISVGGDHSLALFRWSSSSPCRRYPQGFKGCSLVMAWGNNDSFQLGAVKASRQESVVNNFLLDSQSVGSSQTTLSRPTAVALLQYRGVVGPLKFITHENVDVTHRINKVWAGNRCSFALTDSGQLFAWGDNSRGICGVGKNYQVVIKPTLVSFQKMELSKKRGGTVNRMSHKEVKIVKVLTIQMSRKHVMALCDDPSDPVWIWGDRRYVGLKITSDLYEPIPLMSFSVSGQGPAPIVSSIHPNCGYSYITGTLNHRDFLIGFGRNDRGQLAKWPVSSDDKLGIYKELSPVQVKIPDNNLLIKLTTGKWFNALLLKPIKKDKRGVESTEGVPSKLYLFGSIPTQADLSEVRPVIKGIQRMIPEARVTLYGIFPVELPTWLLNPTDICISHDTLAIISEKGTLVRIEKFILNETVRKKESDAKVAKDYSGSPSWMRKKEMPKFNPEAAKAPPSHLPWYPQYFVREATDNIVINPVLSSFRQTGTVTLAVKQQIYPIGTFPDGLVQGFLATQSFNPTSCENR*
>CepComWS2016000368_rbh_TGME49_291020
METYLPASIRAAWSVLNSQRLTEINIVGLPTQRRLMNEMSIFASSFEFNDALLFEKGSTEKAGRIDFIQSLYNCIRPFSLEICPLGLEYQMHVLIPDYSLFDLDFSVVPRKMSQSKSKMMSTSISPSMDPVVEEPDKLNIEIDVRPTSSELTTVMINRRRVLPTICTSILMCVVNGEDNMHLFDLNPLVAQRLLDWRRVTPNEKTANFPEGESQKDKTDIAFQLDAFVNSVFFICDPDRAKAIFQILTVATLCLVLGVETKEDEPVGESSRSPLKSIRSRKSMRSKVLTERFDNHPTSEYAGNLVSICRKAISELIGSDDNDDCRRLNTIKTLLARKTSLKVQKQESKVDCVDSKSIQASPSRVHFTMPGVSDHQGGSGVTKLKGLRSSSIRSFKSQPIIASGPPLQSGGESISLEMTKLSGGASLLRSYSSIHRSESKSPVFNTQSMIEEDEVDENCIRICDIYHECGMILLQKVVEIICHHWMKSANDRFTLGNMCPFRLRNLSGIESMIIPSSAHKNTLTKCLKNLSSLWHYLIPDLKHDAYLDAHIFPLLEADYQDSRDFLSSVPTIKILWEDLIKIQHSDNSDLVEKESLTALSWLELIQFIDVQGHREIWELLSEKRLVEMDPNLVDDALGPLDEPLRLERAFTDRPEELYGSSSSSASKHFLFIWSPTSPGHADANIHEASLRHELHRVFRILQLPKIFDALNFYPSIRTSSFKQLIGLCGVGEEEHRMDELGSMLARDENNLHLTVNEFTVVLERLSSWSRIRSLGQSGVGQWIKTIKQKSQKKVKLRNVELLQDGIRRFIVIKQFCEFKSLLRVFKVLTMLTKNFYLSERLSIEYRLFQEIGAGQERSAVMVESQIVIASWWRGVVDRKRVQRMRWSLIRHIAGREIRGVVSSWLAQNGLMKARLVAFQMDDQATKIQSIVRMRASRKWFCSVHGLAAALPSMKRISLRYESATNRVNFHSMCKGSTLAFATAENRKQSQAAMSIQSTYKGYLARKQFKGVKEKSGKLVSLAQTALLSKRFLRNIASAQYIQRYVQASKMVDSIVDGTGLVRADPISIRSAVTVPHAEMNILLSLLLGSWIKKSGDKHAFQDHPAIIGFAFLPGTRSNYEQSTHMKMTWQRTFCALCRRVMSFDLLDGDPSKSTIKAVSNEEEAKKIRRILTGYGIMSQLEKQVLMIDKTQGVRQYENALAMNEPLLISGTVYRQDLHELLMYRPLTNTEAVEGRLPQLTMVDISVGGDHSLALFRWSSSSPCRRYPQGFKGCSLVMAWGNNDSFQLGAVKASRQESVVNNFLLDSQSVGSSQTTLSRPTAVALLQYRGVVGPLKFITHENVDVTHRINKVWAGNRCSFALTDSGQLFAWGDNSRGICGVGKNYQVVIKPTLVSFQKMELSKKRGGTVNRMSHKEVKIVKVLTIQMSRKHVMALCDDPSDPVWIWGDRRYVGLKITSDLYEPIPLMSFSVSGQGPAPIVSSIHPNCGYSYITGTLNHRDFLIGFGRNDRGQLAKWPVSSDDKLGIYKELSPVQVKIPDNNLLIKLTTGKWFNALLLKPIKKDKRGVESTEGVPSKLYLFGSIPTQADLSEVRPVIKGIQRMIPEARVTLYGIFPVELPTYWNPKESLIIFSCEIIWNNNCNVIRLYLRKVPLLGLKSSF*
>CepComWS2016000369_rbh_TGME49_291020
METYLPASIRAAWSVLNSQRLTEINIVGLPTQRRLMNEMSIFASSFEFNDALLFEKGSTEKAGRIDFIQSLYNCIRPFSLEICPLGLEYQMHVLIPDYSLFDLDFSVVPRKMSQSKSKMMSTSISPSMDPVVEEPDKLNIEIDVRPTSSELTTVMINRRRVLPTICTSILMCVVNGEDNMHLFDLNPLVAQRLLDWRRVTPNEKTANFPEGESQKDKTDIAFQLDAFVNSVFFICDPDRAKAIFQILTVATLCLVLGVETKEDEPVGESSRSPLKSIRSRKSMRSKVLTERFDNHPTSEYAGNLVSICRKAISELIGSDDNDDCRRLNTIKTLLARKTSLKVQKQESKVDCVDSKSIQASPSRVHFTMPGVSDHQGGSGVTKLKGLRSSSIRSFKSQPIIASGPPLQSGGESISLEMTKLSGGASLLRSYSSIHRSESKSPVFNTQSMIEEDEVDENCIRICDIYHECGMILLQKVVEIICHHWMKSANDRFTLGNMCPFRLRNLSGIESMIIPSSAHKNTLTKCLKNLSSLWHYLIPDLKHDAYLDAHIFPLLEADYQDSRDFLSSVPTIKILWEDLIKIQHSDNSDLVEKESLTALSWLELIQFIDVQGHREIWELLSEKRLVEMDPNLVDDALGPLDEPLRLERAFTDRPEELYGSSSSSASKHFLFIWSPTSPGHADANIHEASLRHELHRVFRILQLPKIFDALNFYPSIRTSSFKQLIGLCGVGEEEHRMDELGSMLARDENNLHLTVNEFTVVLERLSSWSRIRSLGQSGVGQWIKTIKQKSQKKVKLRNVELLQDGIRRFIVIKQFCEFKSLLRVFKVLTMLTKNFYLSERLSIEYRLFQEIGAGQERSAVMVESQIVIASWWRGVVDRKRVQRMRWSLIRHIAGREIRGVVSSWLAQNGLMKARLVAFQMDDQATKIQSIVRMRASRKWFCSVHGLAAALPSMKRISLRYESATNRVNFHSMCKGSTLAFATAENRKQSQAAMSIQSTYKGYLARKQFKGVKEKSGKLVSLAQTALLSKRFLRNIASAQYIQRYVQASKMVDSIVDGTGLVRADPISIRSAVTVPHAEMNILLSLLLGSWIKKSGDKHAFQDHPAIIGFAFLPGTRSNYEQSTHMKMTWQRTFCALCRRVMSFDLLDGDPSKSTIKAVSNEEEAKKIRRILTGYGIMSQLEKQVLMIDKTQGVRQYENALAMNEPLLISGTVYRQDLHELLMYRPLTNTEAVEGRLPQLTMVDISVGGDHSLALFRWSSSSPCRRYPQGFKGCSLVMAWGNNDSFQLGAVKASRQESVVNNFLLDSQSVGSSQTTLSRPTAVALLQYRGVVGPLKFITHENVDVTHRINKVWAGNRCSFALTDSGQLFAWGDNSRGICGVGKNYQVVIKPTLVSFQKMELSKKRGGTVNRMSHKEVKIVKVLTIQMSRKHVMALCDDPSDPVWIWGDRRYVGLKITSDLYEPIPLMVSFNVKILYHDFLLVFLGFWPRASTHRVIDSPQLRLLLYHWDTESSRFPHWFWEK*
>CepComWS2016005764_rbh_TGME49_291020
MMLQKHSIIIRLSANQHCSRTYNSFKVDHDSEPQLILNDDVEKEHTVKAMLLNNNIEKFTELFAKHLQHLPPSIKLASISTGGNHSMILLVENRIFLPVDRQKARVMSDHAQMPYKSYVVGWGNNDHFQLGSSSNYNPSKALISAIGGLNVANKGLMIDEARGPSCLVPGVKTIEFKRTDGSTTNFIEEVYCGSGFSVAIERSPSGTFVWTWGNNSNGQCGHGKNQLVIDRPTLLSPFNQIDFAVSHISVSAHHTLLVSVSRAVAGSVIFRR*
>CepComWS2016005765_rbh_TGME49_291020
RGDQMLSTRDHPLEVKWVDRDVTRVNELLDLTHGKWTQLDTDTRSNLTQFMRSPAVACRSAETLPSNSFFDVPQLCLVDVAFDRRGDIYTHGWMNLFERILRRMFMVQVTAFKGMVDKRWPQFVILNNSSSLLTLLSANQHCSRTYNSFKVDHDSEPQLILNDDVEKEHTVKAMLLNNNIEKFTELFAKHLQHLPPSIKLASISTGGNHSMILLVENRIFLPVDRQKARVMSDHAQMPYKSYVVGWGNNDHFQLGSSSNYNPSKALISAIGGLNVANKGLMIDEARGPSCLVPGVKTIEFKRTDGSTTNFIEEVYCGSGFSVAIERSPSGTFVWTWGNNSNGQCGHGKNQLVIDRPTLLSPFNQIDFAVSHISVSAHHTLLVSVSRAVAGSVIFRR*
>CepComWS2016005767_rbh_TGME49_291020
RGDQMLSTRDHPLEVKWVDRDVTRVNELLDLTHGKWTQLDTDTRSNLTQFMRSPAVACRSAETLPSNSFFDVPQLCLVDVAFDRRGDIYTHGWMNLFERILRRMFMVQVTAFKGMVDKRWPQFVILNNSSSLLTLLSANQHCSRTYNSFKVDHDSEPQLILNDDVEKEHTVKAMLLNNNIEKFTELFAKHLQHLPPSIKLASISTGGNHSMILLVENRIFLPVDRQKARVMSDHAQMPYKSYVVGWGNNDHFQLGSSSNYNPSKALISAIGGLNVANKGLMIDEARGPSCLVPGVKTIEFKRTDGSTTNFIEEVYCGSGFSVAIERSPSGTFVWTWGNNSNGQCVGHARLVSLYDRSGPRKESAGHRPSNAPVTLQPDRLRRVSYICISSSYTTRFGQ*
>CepComWS2016005768_rbh_TGME49_291020
MMLQKHSIIIRLSANQHCSRTYNSFKVDHDSEPQLILNDDVEKEHTVKAMLLNNNIEKFTELFAKHLQHLPPSIKLASISTGGNHSMILLVENRIFLPVDRQKARVMSDHAQMPYKSYVVGWGNNDHFQLGSSSNYNPSKALISAIGGLNVANKGLMIDEARGPSCLVPGVKTIEFKRTDGSTTNFIEEVYCGSGFSVAIERSPSGTFVWTWGNNSNGQCVGHARLVSLYDRSGPRKESAGHRPSNAPVTLQPDRLRRVSYICISSSYTTRFGQ*
>CerFusPA161109007330_rbh_TGME49_291020
XICQNILPWLAVPQYESYLAAAGYRHTCAVKCDGQLVCFGDNRHGQCNVPTDLGPVVTVSAGAIHTCAVKCDGQLVCFG
>ChrVelCCMP2878002079_rbh_TGME49_291020
MTYPHRIFCFGDNSRGQLGIDMPHITHIGHTAMSAQSVNPAFRWYPVGGPDDARYSTTVMLAVRPGDGCLFSHSPCACCNLWEPVGLAAGSDHTCAVYRDALNKEHVFCWGDNRYGQVLGDHEGIDTQTWPRYPPQQLMLSKFIKHHDAITGLTAGSDHSCIVITPANYPRRAPDYEDRELAYAKYKQLKPSAIYCWGAKQDATNYGQLGHSRVQAGAGRDPIAITAGNGFTCATTIPIRNTDTYQRVSGIPARFENYARLLRDFVVAFSSPTKDAQLKGSFGEKRQWANPMVYEWDIWEKWRNGDGDGPEDIDVGQTQCWGRGDLSQSGRLRTQKRSASDAMGRVFFGKGRSSTVLAPAIISKWQWGADSLSSAPVGCCLVSAVTNEQYCTTTSSVLDPNRPTTVELEKMFSVRVPDGCVAEVGGWDQQLQREGWVVIPRTNSGYANQKVDQEILDRLEIIPWWINCHCQGASLLRTPYTYFYASRQESRRNFKRGCCFYDAEEMLGHELCVPQGFSKNLKDVPLTNTFRPDQAGRPPNWEKRIVSYRIAEGCWAHMWAVTLGRGYMLADLEGTGNLRGPLQRRKNYPTTRNGDWDGEAGALECHCKDVLPPSPVSLTSGDSHSCTIVHLTSSFASDPLNLGMQGGRVRNWSRYFVKNPNKVPDEGLTFASLRTWDRDLDPTASAVHSLPFQQRRQRERAINYGQGGLVYCWGSNSKGQVGVGVQGEDSKGYGSETTWGDKMAPVPLGTSLSDRDEEVRQAAKTGVL
>ColAng066621_rbh_TGME49_291020
SSNGKAVVSTQSTWGGSNHCLALLGSGHLFGWGSNQDGQLAAPTNKALRRLEENETANSMPGGSVVCPPRHLPMPNEKKVKRTDMPTFVGRASRLHELVLDEEERKAKSGSAGVTAALTNVEGGRVRNVFAGWDNSAAVVEFSESDQNRKAKIPIFATEEEAKAESEKAPKIQYAELKHKSNKA*
>ColVieColp7a503226_rbh_TGME49_291020
AEYMGRVFSWGSSRAGALGLGDSVRTTSQPTLLASLKKVHAVEISAGRHHAGLLTAEGHVYVWGQDGGRMGLGVDFSHTSYSP
>ColVieColp7a595917_none_TGME49_291020
SAALTTSGHLYMWGSNGYGQCGLGAEEDEGVELKPIQEEHEDVCTSSTPSASDTSSSSSSCCSSSSSSSSSSSSSSSAEGGESALSQQAADLRKRYCA
>DinSpeMGD037581_rbh_TGME49_291020
MTALGQVFAWGDNTFGQCGAGQLLKVSVEPMPVQLGATDSRVTNISCGPRCSAFVMADAGSVRMCGAGVGFAPSAPRIRGVPGLTRCKKVFCGRGFHFALSSSGKLFCWGTGALGQLGLGLVSKQCDVRCIEKSHGWERWALPTIRDLSVGPQHVMGITTVGEPMLWGLMDIMDFSPQEPRGEVHQRGRENVVVRQHPRALRRPTRLVHKLWTEMGVLQVACTPDGGMLLTHEGGLLGFRALQRESNVGYGWSFEPDLFAVPRPPEAPPCRDVSFHSSAVVAVVSGRAAHHEADEQLRSTIAM
>DinSpeMGD107392_rbh_TGME49_291020
MSFAGGRHTVLLRDDGDAVACGENDVGQCDLPLLEDGVTYVQVSAGFSHTVLLRNDGCAVACGDNEVGQCDIPLLENGAAYVQVAAGSWHTVLLRSDGRAVACGQNGVGQCNMPLQDETPYSQVSAGYWHTVLLRNDGHALSCGTISNEEGWCN
>DinSpeMGD112923_rbh_TGME49_291020
VAFGDNEHGQCNIPALKDGTTYVQVSAGGRHTVLLRSDGFAVACGRNLSGECNIPAPEDDITYSQVSAGGAYTVLLRSDGRV
>DinSpeMGD149187_rbh_TGME49_291020
TVLLRSDGNAVACGSNAEGRCNIPLLETGLTYLQVSAGFLHTVLIRSDGCAVACGSNIAGQCKIPAPEPGVTYTKGSAGFLHTVLLQSNGCVVTCGSEYCLLRQEDIPVLGNGVTYSDVSAGGFHIILLCSNGLAVAYGQNDFGQCEIPKLQRSWPEIVTFSKNTARKYVPDASLTKCAVGIRVIQLFCS
>GleFolCCAP11163005190_rbh_TGME49_291020
MSQPRPGDRAQSHFSKCWLYGTCTSAKESLKASKPAAEEEDAATGNALRLGAGDDNVPMLSIRRAPEEVAAGLHHCLALVASGLVYAWGRNKAGQCGTGTSHDVVVPTQVMLSGGDREPHEPLGGTWERRIIAINATLRSSCASGIDSSLWQWGEISEKFRVENKHLVYDKTRFQAKFGKKAPKDKTAESISSIGCKVTDVSSQESVQDQIVSVRQLQEVVAREREELALIAKKSHSDNLHSQGSRGADSTNEMQKLQETIATLESEIAEAQGSIVVLERHWKSAEQQHEYTRKQLNAIEQQGIVLSNQEDDFSLALLKMEKKDRAKQEEKLTEIRRLVEANTATRKTLLAEKEAVDKERKHMTDLRRAKNEHKTKVEKKLALVRELHKTVLEATSEYNADVKFLKERSDEMRQHFLASSEQKEFTRVMQDAERDIAFLDKIEAQVQNLRSSREFDQARLARTNLIYNLLIDIISLRRAWVAMQMQKDQVQREDFDLSSFLPKKCDEKDSKLQAAAAQARSLFSILETA
>GleFolCCAP11163154534_rbh_TGME49_291020
XSDGRAVACGRNHEGQCDLPEPPPGEGYTFVAAGFKHTVLLRSDGRAVACGDNREGQCNVPELEPGVSYVEAAAGDTHTVLLRSDGNAIAFGGNIADQCNIPALEPGMSYLQVASGCYHTVLLRSDGXRALAFGCPAYGRCDVPELPPGMTYRPPALFRVGPNLPLREVLVQLLVDGCAADHTATCRNLLTGEALATWTIADDALREPAMERLGAELGGRGPLRVVLADGARLAERRTWAEVFQE
>HelCap000854_rbh_TGME49_291020
LLMHGLVSCLSPIERKVRRLSGVVARTHFSFGSFSKDDGVSINLNFIEKTAATRIQAMYRMCLAKRQFDKIKTQAADLIDIGRSILLNRSYIQKDNASTVITRFVKARKAISLTGMVFMDKVERSDVDLFHIRNLNTVLAVAQNVWRQDKHEIFPMRSCVADLHIVPTFKKHWNSIYTRGWAACIYRRLRRLLLNAPQEPGAKLMTLMDSLLLHKLTDRQVRVSAMKKLSRMDMITLDRVGVKELSELRPILDDIQIRSGGTLTIVLVKTVKGANKLFAMGNNDHFQLGANSASACDSVDNEYSLVRIPLEDEDDNGLCKLRITNVNVMGAGALVSLSDGSVRGFGLNEHGELGVGFRHIKVAVPMTIDLKYPVLQISCSSHHALARLQSLHRVWVWGHAAYIGLGHTEHCYTPTPLHAFNSQSRSLDVLRAGAGFNYALYLGVKENIIKCWGRNECGQLGSGYQTKPPYLPRSNMPVALKLYHKNESLLIEDLCVGHNMIVALVQYPTYLLPEMQEEQVVNIFVWGLIPLVWDDGSTVNTILPKPTRVSVELDDPKKRKRFLQSTGCAVSNRKIMLISNMNEHIIIPKFTIQNISKGIWKDKTLTTPYGDAIYTRPIDSVIATGIYESNDVGPSERFKCCNVQSISSYSPSAIEGFVVKKNITLNASVYDIQI*
>HetRotSCCAPK0483010884_rbh_TGME49_291020
XWFHTLLLRSDGQASAFGRDDQGSFKFEVLSPADGSSYVDLYHSVLLCENGVAVACGSNSIGQCDVPALPPGVSYIQAAASEHHTALLRSDGLAEVFGNNFWGQCSVPALDNKTSYTGISVGLRHTVLLRNDGQAVAIGQKDSGCCDIPLLPPGLRYKAVAAGGGHTVLLRX
>KarBre033951_rbh_TGME49_291020
MAAGEFHSILLRSDGQAVAFGHNGGERSTVPYRPEGVTHVLAAASYMHGILIQSDGRAVGFGHKGQGRSDVPQPDDGVSYVDAACGGQHSLLVRSDGSAVAIGDKRFGQCTIPKLPAGVTYMSAAAQSRHSVLLRSDGHAVAFGYNGSGQCTVPKLPEDVTYVAASTGNAHTVLVRSDGAAIAFGDNEHGQCTVPELPESVAYVRAAAGFRHTVLIRSDGMAVAFGDNSCGQCDVPELPTPREIEYVAASAGSEHTILVRSDGQAVAFGGNNFGQTNVPALAEGLRYAIPSSESDMVITVHPSQLDTEEGKITCTSLSGVELVTLPCPAGDLPVFLGVLRQMIARNLHMPVGRLKLVVEDGTLLPSEKDXVATATAVSQPLELSGGGPFQLRTDLPGAGAAQSIIRISVX
>KarBre116101_rbh_TGME49_291020
MAAGEFHSILLRSDGQAVAFGHNGGERSTVPYRPEGVTHVLAAASYMHGILIQSDGRAVGFGHKGQGRSDVPQPDDGVSYVDAACGGQHSLLVRSDGSAVAIGDKRFGQCTIPKLPAGVTYMSAAAQSRHSVLLRSDGHAVAFGYNGSGQCTVPKLPEDVTYVAASTGNAHTVLVRSDGAAIAFGDNEHGQCTVPELPESVAYVRAAAGFRHTVLIRSDGMAVAFGDNSCGQCDVPELPTPREIEYVAASAGSEHTILVRSDGQAVAFGGNNFGQTNVPALAEGLRYAIPSSESDMVITVHPSQLDTEEGKITCTSLSGVELVTLPCPAGDLPVFLGVLRQMIARNLHMPVGRLKLVVEDGTLLPSEKDXVATATAVSQPLELSGGGPFQLRTDLPGAGAAQSIIRIX
>KarSpeRossSea143255_rbh_TGME49_291020
LDGISGHYDEGHSLLLRSDGTVKACGNNGSGECNIPDLDEGLTYTHISAGYEHSLLLRCDGTLVACGKNDSGQCNIPELEEGLTYVQASAGCEHSLLLRSDGT
>KarSpeRossSea212879_rbh_TGME49_291020
ACGDNRDGQTDIPALDGDVTYTQVAAGSTSDHTVLLCSDGMAAACGDNRCGQTDIPALDGDVTYTQASVGSYHTVLLCSDGKAAACGANCDGQTDPPALDGDVTYTQVSAGGYHTVLLRSDGTAVSVGGDQFGRLDIPALYGDVTYTQ
>KarSpeRossSea212880_rbh_TGME49_291020
ACGDNRDGQTDIPALDGDVTYTQVAAGSTSDHTVLLCSDGMAAACGDNRCGQTDIPALDGDVTYTQASVGSYHTVLLCSDGKAAACGANCDGQTDPPALDGDVTYTQVSAGGYHTVLLRSDGKAVAVGNGDFGRCDIPALDGDVTYT
>KarSpeRossSea212881_rbh_TGME49_291020
ACGDNRDGQTDIPALDGDVTYTQVAAGSTSDHTVLLCSDGMAAACGDNRCGQTDIPALDGDVTYTQASVGSYHTVLLCSDGKAAACGDNRCGQTDIPALDGDVTYTQVSAGAHHTVLLRSDGKVVALG
>KarSpeRossSea226727_rbh_TGME49_291020
FGSSLIWAHPFIGMAAAGFYHSVLLRSDGRAVACGFNRARQCSIPALVGDVTYIQVAVGTLQAFLLRIDGQDAHTVLLRSDGQAVAWGGDFGRFFNIPALVGGLTYTQIAAGHGLTLLCRSDGTAVACGANDSGQCDIPALVGSLTYTQVAAGGCSAVLLRSDGMAVACGRNCFGQCHIPPLVGGLIYTQVATGGRHTVLLRSDGMAVARGLNDKGQCDIPALVEGLTYTQVAAGPHHTLLLRS
>KarSpeRossSea387048_rbh_TGME49_291020
DRKAVACGYNNDGQTDIPELQGDVTYTQVSAGRLHTVLLCSDGKAVACGQNGEGQTDIPELQGGVTYTQGSAGSFHTVCLCSDGKAVACGQNGEGQTDIPELDGDATYTQVSAGYFHTVCLC
>KarSpeRossSea387049_rbh_TGME49_291020
CGENDDGQTDIPELEGGVTYTQVSAGWAHTVLLCSDGKAVACGQNGEGQTDIPELQGGVTYTQGSAGSFHTVCLCSDGKAVACGQNGEGQTDIPELDGDATYTQVSAGYFHTVCLC
>KarSpeRossSea409429_rbh_TGME49_291020
CGANWEGMCDIPALDESVTYTQVSAGSDHTVLLCSDGKATACGANFQGICDIPALDESVTYTQVSAGSTSDHTVLLCSDGKATACGANWEGMCDIPALDESVTYTQVSAGIGHTVLLRSD
>LepChlNIES1868060743_rbh_TGME49_291020
WLRAYLHETSRSCFSESPTSPIIHMALEWTAHDASNVAQLLGLALRQLPCSARTLVAGFLARPRYIAVAAGGAHIVLLRNDGEVITIGDDSVGQCRIMRMRRDVRRHFTYVSAKRDLTLTLDSFGDVRFYGHCGWLDDAGIYGDRECLMPTRPPGVKFVTAALGPNHVVLLRDDGLTTSWGWRQNNGQCQLPELPDGTRYVSVAAGKEHTVMLRSDGNAVASGDNRYGQCQIPDLPQGLRYIKVFANSFHTIFLRSDGECLPVGRNSFGQLLIPELPCGTRYVDLATGPNHTVCLRSDGVALAVGSNAYGQCQIPLLPHGTIYEAAAASFSSTVLLRSDGDAVTCGANVHGPWQLPTRPAGLRFD*
>LepChlNIES1868190646_rbh_TGME49_291020
IKRTVPMPVAGQFHTVHLRSDGKLAACGSNHFGRCSFPELLGDVTYSDAAAHAHTVLLRTDGKVEACGYNSDRQCEIPESDATYTQVAAGVAHTVLLRIDGNAVAFGSNSDGQCNIPLLYDNVTYKQVSAGSRHTVLLRTDGTVAVCGPRLVSASKEGVTYTQIAGGDEHTVLLQSDGEAVACGSNTYGQCDLPKLDENVAYEQISAGGMHTVLLRSDGKAAACGGNDDGQCDIPYLDGNTYYTQASAGHRHTVLLRSDGKAVACGLNHNGQCAIPCLDDDQTYLLLGQRKIYVLRAYYQNDTIVFLDLSGSFGSSITCAPSDGLSAVLLRLRSGIPIRNGNVDVLLPSGVLLSEAVAQDPDAKMSAHLLDQDP*
>OxyTri013311_rbh_TGME49_291020
MKIKHQISQISLTYDNQLFAITQDDNRLITAKNLPLSLMKNEQIKFSYSSFFKTLQIQKVIYGGLSHMFALTSDGVVFGMGNNELGQLGIIQNQLPSNQLQGPGSNLLSQNLTAMQTQNSQLSQLMSISSHCNQVAMNSYHSWTPLMYFVDRQIRIQDVKCGEDFSLYLTAEMPQRIFACGQNSSSQLFGISEQFIKEPIELDISSFTQNALFQDQIRQVECGSTFICILMLSGKIFISGQIQDMKLKEPRLVNGPNIDIQRIYCFKNILLVQDQHGYVFYLNSFEVCLQQVQWLKPLQINQIHFQSQSIIFVKDSKNQLYRVDLRNQSYLPVNDKMQLYSSNDNFLVYSYQQIVQEKKPKITQTQGNPNNLSRNQSKLQNQSTMSSNRSGRKYNPNIASQSKLAQVSTIKQSQNAYQTQKPKITKKSGAILANKSSLKFNISMNEDLNYSIVKKSRREENYQKINNEIIQEQPLDTTIGMFDQLRNTSQVQVLQKLLQEAQKEVQNLKLELKCVKDSKDKDQQLIKMLCENLDQYQVGLPCKQCKVYEIEVNTLKQSLDLQQERIEQLQKDQIFVHQQSINSKSSQEFIPGSFIPRSPLSRYNLLNTDPSAMFSDITNFKVNHLQSQHIQQPQQNTNRSNFMNINSSLCIEQKPSARIIEAGIKGINPFDLMRRSECYESKESNFEQQRYFTQSQNSIRYSPNNQRFAKSVIQQDTAVHSVDQNNSQKQNKNLLCQSNGNSRQKCIFTNIRSSVEDETKSLGESKLRYASIHDSVSDTFDDFLQKSAQKLKKIIKECSTSKKCSANKQRDYSPVKENIYSASPFNLNSFLNNNSKTQLKSQNQSNCSIPRDTKKVQSNSLANSNSKPQNSSSLKRFQEKISKLQESKQRLQDRLQQLNQKTVNFRN
>OxyTri021162_rbh_TGME49_291020
MKIKHQISQISLTYDNQLFAITQDDNRLITAKNLPLSLMKNEQIKFSYSSFFKTLQIQKVIYGGLSHMFALTSDGVVFGMGNNELGQLGIIQNQLPSNQLQGPGSNLLSQNLTAMQTQNSQLSQLMSISSHCNQVAMNSYHSWTPLMYFVDRQIRIQDVKCGEDFSLYLTAEMPQRIFACGQNSSSQLFGISEQFIKEPIELDISSFTQNALFQDQIRQVECGSTFICILMLSGKIFISGQIQDMKLKEPRLVNGPNIDIQRIYCFKNILLVQDQHGYVFYLNSFEVCLQQVQWLKPLQINQIHFQSQSIIFVKDSKNQLYRVDLRNQSYLPVNDKMQLYSSNDNFLVYSYQQIVQEKKPKITQTQGNPNNLSRNQSKLQNQSTMSSNRSGRKYNPNIASQSKLAQVSTIKQSQNAYQTQKPKITKKSGAILANKSSLKFNISMNEDLNYSIVKKSRREENYQKINNEIIQEQPLDTTIGMFDQLRNTSQVQVLQKLLQEAQKEVQNLKLELKCVKDSKDKDQQLIKMLCENLDQYQVGLPCKQCKVYEIEVNTLKQSLDLQQERIEQLQKDQIFVHQQSINSKSSQEFIPGSFIPRSPLSRYNLLNTDPSAMFSDITNFKVNHLQSQHIQQPQQNTNRSNFMNINSSLCIEQKPSARIIEAGIKGINPFDLMRRSECYESKESNFEQQRYFTQSQNSIRYSPNNQRFAKSVIQQDTAVHSVDQNNSQKQNKNLLCQSNGNSRQKCIFTNIRSSVEDETKSLGESKLRYASIHDSVSDTFDDFLQKSAQKLKKIIKECSTSKKCSANKQRDYSPVKENIYSASPFNLNSFLNNNSKTQLKSQNQSNCSIPRDTKKVQSNSLANSNSKPQNSSSLKRFQEKISKLQESKQRLQDRLQQLNQKTVNFRN
>OxyTri022877_rbh_TGME49_291020
MKIKHQISQISLTYDNQLFAITQDDNRLITAKNLPLSLMKNEQIKFSYSSFFKTLQIQKVIYGGLSHMFALTSDGVVFGMGNNELGQLGIIQNQLPSNQLQGPGSNLLSQNLTAMQTQNSQLSQLMSISSHCNQVAMNSYHSWTPLMYFVDRQIRIQDVKCGEDFSLYLTAEMPQRIFACGQNSSSQLFGISEQFIKEPIELDISSFTQNALFQDQIRQVECGSTFICILMLSGKIFISGQIQDMKLKEPRLVNGPNIDIQRIYCFKNILLVQDQHGYVFYLNSFEVCLQQVQWLKPLQINQIHFQSQSIIFVKDSKNQLYRVDLRNQSYLPVNDKMQLYSSNDNFLVYSYQQIVQEKKPKITQTQGNPNNLSRNQSKLQNQSTMSSNRSGRKYNPNIASQSKLAQVSTIKQSQNAYQTQKPKITKKSGAILANKSSLKFNISMNEDLNYSIVKKSRREENYQKINNEIIQEQPLDTTIGMFDQLRNTSQVQVLQKLLQEAQKEVQNLKLELKCVKDSKDKDQQLIKMLCENLDQYQVGLPCKQCKVYEIEVNTLKQSLDLQQERIEQLQKDQIFVHQQSINSKSSQEFIPGSFIPRSPLSRYNLLNTDPSAMFSDITNFKVNHLQSQHIQQPQQNTNRSNFMNINSSLCIEQKPSARIIEAGIKGINPFDLMRRSECYESKESNFEQQRYFTQSQNSIRYSPNNQRFAKSVIQQDTAVHSVDQNNSQKQNKNLLCQSNGNSRQKCIFTNIRSSVEDETKSLGESKLRYASIHDSVSDTFDDFLQKSAQKLKKIIKECSTSKKCSANKQRDYSPVKENIYSASPFNLNSFLNNNSKTQLKSQNQSNCSIPRDTKKVQSNSLANSNSKPQNSSSLKRFQEKISKLQESKQRLQDRLQQLNQKTVNFRN
>PelBei025488_rbh_TGME49_291020
QTLRLLDMGRRHTALLQSNGSAVVIGDNRHGECDIPDLEPDLDYVHVSTGIAHTVLLQSDGTARAVGDNRMGQCSIPALEKNVEYVQVAAAGNHTVLLQSDGQARAFGDKHLGISRLPRLEEGVRCTQVSTGLFHTVLLRSDGKVVTVSRESCDFDVAELPPPVRYVEISAGDFHTVFLHSDGQASAVGDSRFGQCDIPELDEGLEYTQVSAGGHHSVFLRSDGTAVAIGNNRYGQCDIPPLAKGLRYVQVFAGGFHTVLLRRDGQAIAIGSNECGECDIPELEAGSRYVPSCGKYQQHPSASRVVQLIPSPLDCSWQCFSLAGMMLLQAAQPANLPLKEVWRILQRDLSTPKQELSVLLPDGSFLQHWXQLQAAWLSPLAACEANGVRPENEKAAV
>PolSpeWS2016006723_rbh_TGME49_291020
MNSLHTHPDKAHAAIFVNGGFDDFHPFQILLQQISGSGRNLSSNPATIFLSAKRKVQKLLDVISPFLRVSSTASNEIRSCFGVKLEFLYRYNGEGHSVAVSIFAANLQFLVHQYSLDATWSFPDVFYDLIYFLKAKSNHQELSLCLSYLPEIEILELALSALPNHLPAKPENIEKMMQAWKDLGLQLDHLYITFRLVLAALFSGAISMIKKCPGRNLNVVDSHPKFYRELERLLEVETILPMTWEEFDPLAPCLYFYALKYISSCLSTPSYIRKPSRLEFSEKSFSKRLVLFLLPTLSTAPHFDGNLHPTQLPTLMADCHFQASFEIRNQENRNSKTQKSSVRDLDIWKSFCEISQFSNPKSEISFLVSNLNSSEISLDENNKIVLHLSLHGDITIDLEEVYNFTCSGHDSKSNTILHNSKFLTGCLSSQELKFDFLSRDFDTLDFYLERFYVFSLETETTTSCDISTQLQKRNFESFCHRLQNSHLDCVSFDSFVSKFKIFNFLRETVSPKAVLNILDICDIRKSDYKIDLDKNIVMTTLLVSAILNATKEDYIRKATEAVETISKFWSSMKKRKIATMFGKAKQAMKNHLTDKTMKLRDSNKAVDAELPRKSIMEFYDPEYFEQTKKAAAIRLQKWWRMKSAVRRASRLRNNKYEAICREVIVSSVRTFITQLKVAKKLLEKDFEVSRNFAALKIQKKFRSYLSRRRFLTIRRGLKFLTPFLGKKQKLFMEAMKHKKFTLDVMREKSVKSKKAMDDVIEEYTNEERILNIKMEMATEIQRFLKSYFCRKLIGYWKAVVRTVILKKRNKQIVNSTVKIQRWWKSYMILKDYGSLFATKGIRFPDRTNLKEEAGFKSLMIGSLLSQGFFRFSILHKYSALEISLPLEYEVRNSKATDSIFPLGIFQPLLGRLMTNPTTSTSGMYHGFGSEHWIANHVAQKNPLVYLVGFAFGGRHVVILLLDEVLDTVHVETMGWNDRGQLGCPRRRHKERNIFQPVPFGNEIPLKTKIVDVVAGEDFTILRSSAGRLYSFGDNHLGQCAQHAEHRYVVFPRWITGPLANEHILSLSAGTHHTIALGVGKCVWIWGSARHISLESCGVESPGIFTPIALRFSNSNPQTVVAGATSSYVIPGDGTVFAWGL
>ProMinCCMP2233110837_rbh_TGME49_291020
RSKLLVGMVAAGFYHTSLIKSDGRAVAFGDNRSGQCDIPALEAGMTYTQVAAGFGCTILLKSDGTVVARGSNPCGKCDVPPPDAGLRYTQVAAGDNHTLLLQAMAQLWHLETITLDSVTFQNGLKYTQVAAGFFHTVMLRSDGSAVACGDMDQEKCDIPVLPGGLXYTQVVAGDSHTVLLRSDGVAVACGKNHFGQCSLPALDGSATYTQVAAGFRHTVLIRSDGACVACGDNRLGQCDIPALDDGLTYIHAAAGFQHTLLLRSDGTAVACGDNEFGQLNVPWLQHRTGWPALDLRHLCYVAPPSCSCTLPALVLQAVLDGTSIKFVTLGGEKLCQIEELAGGCMRNVLLQVSTLLSGARGMVKAWKSDVLLLGSDLSGD
>ProMinCCMP2233182360_rbh_TGME49_291020
XFFHTVMLRSDGSAVACGDMDQEKCDIPVLPGGLAYTQVVAGDSHTVLLRSDGVAVACGKNHFGQCSLPALDGSATYTQVAAGFRHTVLIRSDGACVACGDNRLGQCDIPALDDGLTYIHAAAGFQHTLLLRSDGTAVACGDNEFGQLNVPWLQHRTGWPALDLRHLCYVAPPSCSCTLPALVLQAVLDGTSIKFVTLGGEKLCQIEELAGGCMRNVLLQVSTLLSGARGMVKAWKSDVLLLGSDLSGD
>Pse_Brazil013472_rbh_TGME49_291020
WGYNNQQQLSHSDEFGAEENPSHAIFTPTKIEQGLDGKKVVGATAGEEFSMILVESKGPSQVQEVYATGNNLRGQLGINRVSHLNDITLVEDLSGFVDSVKNKPLKLSHLTCGRKHCIAAFGYGAFFMWGDNEFGQLGNKKRSFLESPYPKSKFERKHNVENVVCGINSTAVIVEDLEDQFKRKKKKAKRTIRPDQVVTNQEQLKMMSQNQIIK
>ScrHanSHTV5108274_rbh_TGME49_291020
ESFQMVAAGFYHTAAITSEHRILCWGYDHEGQCSRIPTLTPPEFFQMVAAGRHHTAAITSAG
>StyLem016596_rbh_TGME49_291020
MLPFGATYGTSVQTIPGGLLANPYQTMNKAQQLQLLNTLPQQQQLLMRQTLLPQLQLGGLGLPGGTLAGLNPLNALAYQKGLASPASAILSKITRPYNENEPVEKLKKAHYRDELLTQIELNKLSRADQYRQKALEDQIEELRLQKERQMTDSRLDQDINVKRRNQALGQGQDQPVRGRNAQSMVDLRLPNSRYKELDRSRDSSMDRSTTRQSLRLQFRDEFSKNPKRRVNVVDMDWIDNPVNQPQKGNEWWQKGVMDPVQSQMYWDNGKYIPSDINEKVKEIIQREVKIMKGKMQQDEVAMLEQMKLLKDQTKDTDKARIRALDHLKKIKSKLHKQQVKEDMRHNYIYDVLFQRWQDRERKLEDKYKKFPAVNSFPIELRKTEVNLKRKLKKEGELPSDSKVIQNNSIKIMDDMWPQLPTLDDFCKEKMNQDIFKAESLNKVNARRLQDLDKFQLSQDALDKIDNQMFDFLNRESNKQVINAAVDGNGDGQNYLISNDVLKNYQEVHLKDYISPLEQFSKQVVHNNISNPHKSVDPLIHKLNALRLANIPMLYGVGTGYNGQLFHDQKDDDWTCFKKIQDFKEIFEIDIESCIDIYCGPKHSMLYNSKNDKLYIWGEHIVEGSKGKEICMSIPRQIQIDNKVQKVSCGFEHTLIMNEFQIFSFGKNNYGQLGQSAWVKYQEIPVLVKFDEGQKFKEISAGVRSSYVISQDNDVFAFGSNKFYELGLVQEEQQPKYYMPMKLSVKAKYIGSGFKHTILLSEDQSQIYCCGSNKVGQIGLKELMDKNQLQNIQLPCKFVDSDCQIKKIYASWNNTIIMMKNRSDQISYYIVGDNKYGQLAQGQQEQDQLKFSSEWQEIIIQEQLIREVYCQSESFVALTNDNKIYSWGWNEHGNLGLDDKLDRHSPQEILSLDITENSKLFCGGAYMLLLN
>SymMic030440_rbh_TGME49_291020
MVFPGYDGDMSCPRSAKTPPVKPKEQDFQITLPCTLGLRCEPVMEATSKNGELSHGPLKAVHSTKAEEALAKTAQSRIWRFGPGDLVKLIFGFVAVGLRHWELLDAVAEAKRLSGVFVLVLQLVQHRGTGEISLVVMGCLAQLSWSFATHESDDDDDDAGDDDAGDDDDDGDDALFGNSDGRHDDSSLIMMLTTWMMTRTDVLLVMAMASVALVTGIRRFTLVMVVVVVLVLVVLVLATVMAMIVISSMLWLTTYCRVVFRLTPPASYICEMVLLGNLLYSGCPKDAMALGLEHSVLLLSDGDAVAFGRNSYGQCEIPELPDESDDEPASRYVGASAGISHTALLRSDGQAVVFGSTSYGECQVPELPAGTSYVQVVAGYTFTLLLRSDGAAVAFGDNSAGQCDLPEPLEGRGYVGGAAGRTHAVLLREDGSAVAWGLKKSGSCTVPSLPEGVRYIEAAAGGDHTVLIRDDGQAVAFGHNGAGQCELPPLPEGLRYVSCAAGWTHTVLLRDDGVALCVGGNGRGQCNIPQGLANNCVAIAAGGAHTLLLCSDGRAVIFGDDKCGQCAPPDISENLGCVASATARAVLVATLGIEEDSLVARCASGAAIHGPGLSQESSLAEVRRCLASRLRVPPLLLKLVKSDGSLLDLVLDDKEVSELLAEPATGEPLARRLGWLTLTKRYPFKDLARLAWAYATLDLAPPELTRCSRPGTRAKRSICIPSALVQAAVNLILVGSTGQGKSTLGNFLLKPDMDHLWEEKDRTFQVGEDRFSCTQQCAVSTSADGSVTIMDTPGLNESHQKDLGYMINVVKNAHVLGSVHAVILVMKTESRMDQTYKDTVRYYEDLFGADTFAANLVIVHPDFKEGSKKYKGHPDKIQRIMQQSSEDVQTLLGLKAAPPVRCLNSLPETDQELKAQLSERQQILQFARANLAAAPLAGLRVPKTQAVRAKHSKEIARLEERQAHLNEQKAQCMKIPDSAKERLDSINHEIKEQKSEMERLNKRLAAYDTDELVEVACVPKVVRAGMGKVFEFHLRSPVTIRDVTYSTWDTASYSETFRSDREVHGSFERGLGRLFHSGTLWVKAWGIKREYFAEIIATLKGSLNEVKQHLRRAYDEKMSLEKEYANGLDLPDVKCLEQQIAEVESEIKRLSEPFFTSIEEAQREAQAGSKSWADLVVMSEMDRLLVEEVAAAPSPEPREEKVDEYPPVGESDGRNQQRRNKQAPTDRETTDGEPPHEPAAVPQEPVETTDARAPDCEKKRPNAHIQMLHVLERAPDCHEVGASTSQRSAQTEMDKAGGDGEQSDQKEYDALLQMLRLASWTSSRRDALLKRLQGVTESEVFLAEDRDYIKNEIHSAFQAQHDPGVRYYNSVAIRVHKGEKAVDAKTIEQVATAQVQSHLNAAAAATNLRTECLVGGDTFIGYLYFWFAEAPAEAEVGTPGRIYALLGMGEEADKCEWLRAGLKCLRHLVLDEVSVSRAGAAVCALAPAETQGMKVLDLGTLQEAVNTRSRAVYTVDLTKIDDTTENAEAQVQQGVGGLTSRACPSYLESIINCYSNNGPPGAFQQGMPPSRPSECLHMATWNLGGMSPEVTLDLLTNFRGEKPLARLQIVFLQEITTKGGLNFLDNDTWMLVHGKLQCEWRGCGVAFRKTLGLHFSSQLCLASCSTCLRFHDSKVAGLISGHLSHRFTIAEAAEALQQWGETPACKQPKLLLGFDANETFLQPGDLLEGDTLSCTGRGEQILTWCAEEGIVLPPQDMHCPSHFPYNPDLAPRRIDYVASRHIHFVEATVGAYRDRARSDHEPILAAVSLPSPPGPKSAVIWCARQLKLDCHAVLSSSTVAHADNHHAIAAVARLIEPVSRSQKFQESTALKKLRKEARRAPAGQESRNAWKALSKLLQKERKQWQRDLADRAGAQNWNAYRALKQKASRSNWAEHLLDKDSWEDDLRKHMTTMLRSAPTRLHGPGNATHARTSHTYVQGEGMAPLQRIRNAHHDGEMEETQGDRYRWYCTRGITTAL
