# Supplementary material for: Molecular characterization of the conoid complex in Toxoplasma reveals its conservation in all apicomplexans, including Plasmodium species
Source: PLoS Biol. 2021 Mar 11;19(3):e3001081. doi: 10.1371/journal.pbio.3001081 (PMC7951837; doi:10.1371/journal.pbio.3001081)
Supplement: S1 Data — Files are named according to the T. gondii apical protein query. The sequence headers comprise the protein identifiers in our in-house proteome database for the SAR clade (Methods), starting with an abbreviation for the species strain (see S3 Table). The headers furthermore contain either the descriptor “self,” indicating that this sequence is the original T. gondii query, or “rbh,” indicating that it has the original T. gondii query as its best T. gondii hit in a BLASTp search, or “none,” indicating that it has no BLASTp hit in T. gondii (see Methods). For sequences of P. falciparum 3D7, the header also indicates by which P. falciparum IT sequence it was gathered and if it was gathered via reciprocal best BLAST hits (“rbh”) or via unidirectional best BLAST (“bh”). The latter is only the case for the putative orthologue of T. gondii’s TGME49_219070 (see also S4 Table). (GZ) [file pbio.3001081.s005.gz › TGME49_conoid_proteins_putative_orthologs/TGME49_225020.fa]

>BesBesBbGer1004696_rbh_TGME49_225020
MNFPSVGLRRVENRFDEQIAHYLRKKQQLRHLKEALDEMPEGEFCTFHPAVNPPPKYLQNCPRRTRAPNDPLVILERFCSQLTEDREYPKLVEAIRECTFQPNIHKFVAKEKKTQQAVVEIQSEAKADAKKCAVGVAQGKLGAAKGRSGEFDDAVDGSPSTQNRVDSLFNTLDQPFNYIFAADIKQWLKTEADNYSASDEEAVEKKKQQGWKRWEVEGRTPQYRGPFKDRSRQRLLAQGSGELVVDTQEVAHTRTPSVAPKRRSTPYNEWVDGLRGGYVPNDMDFHVGPSERGNEKKLERYEMRDWSRYIRLDERAVETRVIPNEEIIDAICESELPSAVPPPPTIWVRRRRWVPGAERGPDAATYTATHFHTGDEQVAGLVPAGKPAALTRQQAKAFKKPFPQPEPTTFVVPTPLKLDRLRQKYRLYMQLRNGTEVGEIRTPPRVVALRKDVLKDIEAEVLREPPSLVLADADGDSSAPSTAETDESDSEAGAI
>BesBesBbGer1004697_rbh_TGME49_225020
MLAAVGSRGQPQELSRSQYVGASSCRRDLSRAPTRARSRHVVPARRACGTLDISEDFDARMRSEELFAHPQIDMFRPSERRAPSTAPRKKSDMPKKPIVAPRFYDASSGVRKAKAEATEKETASSRRGTPLKYIGCPPAEPRLRPKKTSTGLEERLEKAGGYGVQIHWDEYAGYHVHATPPTVDLMHSDEVLLVRDSPEDEPTWEVSGCRGPRQPLGSAGERDRESSDAKKSGVPPCGRPRRCVPVYRFAPKLCEKSREIIDLYRQERLGDLWKKLDAAGEGVVDFFQLASQAQLRNPKSARRSANEAEEREEIRRGVLRPAGASEKAPEGAGGLSRIEERFVQACLPRLIQVAVSRSSKQILRDGQTLGPHFDASLRFTQAGPRGGLNPPVSVPTEPPIYPYPKPPDPMCVDLAPDAESEAAKLEKENAEAARASKRLARQHNQVVMLNVDQRLGVDASATPSLFVPRKKFEAVALDILAHEFGNSDIDLFRDRLMCECRKLVEKVNPEEAKKFFKPYILEYSRKLDAKRRKAREREREAERRGDWRVKATTGLGPRAAA
>CarCio006748_rbh_TGME49_225020
HNFVRWKESLRGGFAPASFDHSTEKIDPVPASNKELRYTMRDWGRYIRLHNRRMDARTIPNYMLIDEVCLQSSTENCLSSPTIWNHRCRKQRGIFGTLNGNVLQDVNLTYKKESQPRSSVTTFVVPTPMKTHKLVHSMRLEEELRYIHKTTDICIPPKVVAVEKDALLELEEKLRKAPPLVVVEP*
>CycCayNF1C8002671_rbh_TGME49_225020
MLLPAQCEEVCAAGERAAATTAAAARRRKADTDGGLLRRQ*GSYCRSSRLDFPDA*HSL*RDLQSRYQAVAAARGRERGGRSGRR*GRRQAVAAGKAVCCCSKEVDS*R*GATAQRKTAMCSPSRVRSQF*RSACDRHRYGRSRRSFRSSSKVSAPHHEKYGKRFAI*SFSLWL*GSGRMFYGVPSDRQLFKHSGVCLSFRWKEGLRGGYLPPKMVFSMESEGDKEREDRRRAVRKEDWSRYIRIGARGLQTRLRPLRLCGSTAAGGDRASRGLHPRS*RYKTATSCMPS*L
>Cys_WienI010284_rbh_TGME49_225020
MPTAAEFRPPQLNPGEGLRSGFARVQRGVLGSAEDLDCRLVRQELVAEKEKARFRPAVAAKHSGRRGRSRMEGQPSPPRFYAPPFSRAEEDEVAGDGQFRPKRAGKALKYIGCPPADPRLRSKKTCVGLEEKMNATGYTVSVNWDPYAGYHAHAVPPEVDAMHAEEVLTCVDPPEISPDITCSNITEGEQSLQVSSRPNPEGSRLKDSAGFSRRPRSVSAHCGLTRHCIPVYQFAPTLCTKSREIIDTYREHRVASLWAGLDLTNEGVVDFFQLPRRSASAQNEFFERTSSSGNADDPRRSMMTRIEERFVRACIPHLIAGAVSRSTARVLKDGGTLGPRFDPSLRLYSSGPAGTAGGADGNVHPVVTVATEPPVYPYPRPVDPMRVDLLPDAEAEAARAARETAEAVRACRRLAKEHNQVVMLNVDESVEGGAEASAQPMLFVPRRKFIEAALRLLSQEFGNSGVDAFRDQIMYECRRFVEKVNPEDAKKLFKPHILEYSRKLDARRRKKEREGHDDGIGGRQTTDRGLYHDATDSSAFFGALYEAKMKFPRVGLRRVENRFDEQIDHYLRKKQQLQHLKQCLSDMREGEFCTFHPEITPLPKYLRDRQKPIYDQPPPNDPMTILKQFCRHYTEDRNYAQLVETIKECTFQPNIEKFIAKEKRRKGTASTQKRGESNPDGSGKKREKEPGTDRKGERERVNRVFGATDDDAKESAKRVDRLFDTLDEPFDYIFDADIRQWLTTDADKYCPADGEQTDTKGRKPPGWKRWEAEGREPQYRGPRKDRVEEKILSCEGTELVVETKDQAERTPSPVKKPKRRTTPYNEWVDSLRGGYLPNTMEFHMGPSEKGDKEKLERYGMRDWSRYIRLKHREVETRVVPNDEIIDAICESELPSADAPPPTVWVHRRRWQPPLERGPSASTHTEANLHTGEEPQEGRLYPASGKPAGLTRQQAKAYRDPFPPVADATTFLVPTPMKVDKLRQKYRLYMQLRNGIDSGEVRMPPRVRALKKDVLKDLEEQVKREPPAIVLAEMRRQPSLTSTAETDGSGVDRDATED
>EimAce001212_rbh_TGME49_225020
MRGPAASRRQRLQGTAALEEDKQKNSSSNSFLFSSSSTGQQAQQRGGCTLQGSASRLSPFSAAAAAAAAAAVAASDGLYDAVAIEQEQRDSRRSPQLRRRQQQQQQQQELLQHAAAAGAGAAGSSSKHARGSGSTHRCLPSFRYTPQLCEKSEEIVRVYRQQRLKELWMKISSDEEGAADFFALHSVAASLSLTERLFIKAVIAALVQQAISRCSSDAAAEGDTLAAACDPLLQQQQQEQQPLQQLQVQHPDKEGPVKISTLSPSSRPPRFRQETGDLLQSAAAAQQQQEQVLDPQQQQEQLQQEQQQQQQQAAQLYRRLARERGRVYMLDADEETADASATPHLYVPASVFLSTCMQLLEGSFGVAAIDEFRDTLTRSCRKLVAAASPAAAATIVQPHVLAYSRKLEAQRQQQQQQQEQEQQQQQQQRLLLQRVRSRSLPACGDPSCCFEQQQQIATKRWSRFDAAIQRFILKRQQQQQQQQQQLSLKEQQEAAACTFHPEINPTPRYLKQRRADNQQQQQQQQQQQQQLPTDPMQILRQFCSRYVSNNKSSELLLALSECSFHPNVERCIKKERQRQQRLMQLEQQQQQQQQQQQQRQGKKGSDKVKGKGDRCKDKDKQTAAAVDKIFNSLDSPFDAIFQADIRRWLQQEADEETPAPAAAAAGAAAGDSEARQLRRGKTPVVAAAAAAAASKRWVLDGREPQHRDHRHALSAAAACCNISSEQQQQQQQQQPVVVLDSRAAAAAVSAATSPATPAAAAASQRMHRSSSSKGYSSSSSSNTKSPPHVVPCSSRITNPVQKWKEDLRGGYLLPYLNFSLEQDEGEAAKTRRTQVKKHDWQSYIRLEPRGFQARVIPAENTLKLICEDLAKQT
>EimBruHougton000761_rbh_TGME49_225020
MARRLEGLGFRQQQQRESNEPPQPAAAATDKQQQQQQQEGPAAAAASSSSRSRGRRRTAATAAAAAAAAAAAGAHCCMPSYSFSPQLCPKSEEIIRVYRQQQLQQLFAKIEIKGEGVADLFAFHSAAAAAAANLSAAEHRFLRAAIPSFVQQAISRTSQQGAAAAAAAAEAAAAAAAGGPAAAAAAAAAGDSCIDPVLLQQPYNPDQQGPITIHSLSPFTRPPRFKQEETDGVLLQLETAAQQQQQQQQQQQIAAKFYRRFARERRQIVMLDGDKETADAAANPRLFVPAAAFVSVCFLLLSVSFGVAAIDKYRDALTSRCRRLVAAADAAAAAKIQKPYVLNFARKLQAQQQQREQQLLQQQQQQQLLQQQRRRARSLPACGDPSCCFEQQQQAAAKRYTCFDAMIQRFISKQQQQQQQQQQQQLSRKEAEAAAACTFHPEINPTPRYLKQRKQQQQQQQQQQQQQQQQQQQQQQQQQQQQQATDPMYILRQFCSRYVSDNKSEKIINALKEYTFQPNAYKCVERERRRQQRLQQQQQQQQRLQQQQQLQQQLQQQHRRTSSSSKTKDQDAAAAAVDRIFQMLDLPFDAVFEGDIRDWLQQEDQTAAAAAPAAAAAAAAAATGTAAGDAAKSKMLQQNKAAAAAAAAAASKKWILDGREPQHRDSRPTMRAGSSSSSSGCSSCSSCSSSGGVGCKQQQQQQLQQVIIVDCGGPNSSAAPAAAAAAGRLQRSSSSSNSSSSGKARGAPHVVPCSSRTTNPAEK
>EimPraeHoughton002121_rbh_TGME49_225020
MKAVVSRPLPTASASPTITTPSRLFIDRDKISSSSSLSPLHNRAASSAAAPVPDAAAAATATAAAAAASAATKGSSRIEYEGLRLADKQNSSIPPKQRTLRRQQQQQQQQLPSSSSSSSSSAAAAARAAATATAAAAAAAAAADKGGIRRNLSLVDRRFLEAVIPIFVESAVSKTSEEAAAAATAAAAAAAAGECSLLQEHNRAAAADIPKPYVLAFARKLELQQQQQLLQQQQQQQQQQKQSRRARSANVCGDPCCCFEQQQQQQQQHVLGRRRTRFDTVIENFLWRQQQQQQQQQQQLSLKEIQETRSCSFHPEINTTPRYLKQKRQQQQQQQQQQQQLPTDPMQILKQFCCRYNPSSSSEETSNALRECTFQPNIYKSIQQERRRQQKQQQQQQQQQQLEQQQEQQQQQKKNGSSKTSAAAAAAAATAAAADKQGDSAAAVDRIFSLLDKPFDAVFEADIRCWLQQEEEAETAAAAATAATAAAAAGGGGGGDEEEEERQARLLLQQKLAAAAPKQWLAYGRDPQHRDSRESIKLAACYTVSKQQQQQQQQQQQQQQPILVLQDKTPAATAATKNKLLRRSSSSYSSSSYSSSSSSSGKMQTPHVVPCSSRTTNPAVK
>EimTenHoughton004140_rbh_TGME49_225020
MLFPAQRVQVCAAGAASAAAAAEAAAAAAAAGRAGPPGCCGGGEEATAAAVDAIFAMLDSPFDAVFEADIKQWLQQDEQQEEAAAAAAADGDAAKASLLRQAKLAAAAPKKWLLDGREPQHRERRQCPRLAQCCLGLPGQQQQQQQQQQQ
>EleDub022462_rbh_TGME49_225020
RHCVAVKHLEVGASTAARLLAVLPACDRRVVCRWMSELRGGYLGNPFDFSPSASASRDDGSKQRRFDSGDWGRCIRLQGRRLLPAPSPNVDLLEEACLHFAPNTDKEPNTLWTPRRRLPAVAFDAGEYAGGAAGLSSGSMRLGTSTPAASAVTFSVRTPAKTHTVRRRRQLFEQLRTALDNGEGQVPLKVEAKALDALVEIERELQEPPPELARLLR*
>EleDub022463_rbh_TGME49_225020
REYRRHVAAASTCRWGVEAAAQAAGGRRVPAVLQRSKAIDARRQATLGGKAQVLSPGLRPPLKPVGPYARGDAAPPGKPRPPKEGHTARIGSRFDRHIAACVRRERAATAATRAAASSDAEEGERLSSPVINKTLPPWLRRWQRQAVTRNPTHPMSILQRFVKKHVEDHTAAAYMTGLAECTFQPNVERYLTAAQRQHWAARRESTNALYGSLVRARRRRQLGDGPAAQTGEGEAALPPSPRRLKKQLADMLKPSTIPAAGRIETTAPHKQTELPETEATRGNDPGRTNEESSTRRSASLHTRSHTELNTQAEPQACASARGPARACSPWRAQGRHFPLYSGRTARRRSASASRSPRACKPADRWMSELRGGYLGNPFDFSPSASASRDDGSKQRRFDSGDWGRCIRLQGRRLLPAPSPNVDLLEEACLHFAPNTDKEPNTLWTPRRRLPAVAFDAGEYAGGAAGLSSGSMRLGTSTPAASAVTFSVRTPAKTHTVRRRRQLFEQLRTALDNGEGQVPLKVEAKALDALVEIERELQEPPPELARLLR*
>HamHamHH34000183_rbh_TGME49_225020
MATQLGRSAPLSECEFLVASGRARVPGSLSRRSVSQPSRSRNRGFPEGLGPRSHDRELVGHPDIDKFRSATGPQTSRARRARAPQPTLPPFYRPSSRMAAAKNETSRELRGKPARPPSTLKYVGCPPTEPRLRPKRTSTGLEERMLKSGGYGVRIHWDEYAGYHVHVSAPEVDLMHADQVLMVRDSPTHSRESDKDAAGSPPGGLSASLSPGRKATTKAGGPLHCGVSRQCIPVYQFAPTLCEKSREIIDVYRKERVAHLWKKVDARGEGVVDLFQLASRVPSRKTSKLRNSGMDARTPDDAVLSSVEERFVQACVMHFVQIAVSRTSAQLVKDGATLGPRFDDSLRFTTAGAQGSENPPVVVPTEQAVFPYRHARDPMREGLQPDAEAEGAKIEQENTTAIQAAKRLARQHNQVVMLNVDANLGADASATPALFVPRKKFESVALEALAHEFGNPDIDGFRDRVMCECRKLVEKVNPEEAQRFFKPYILEYSRKLDARRRRAKAQEREESGRRAASLLADGYGPEDKFPTVGLRRVENRFDEQIDHYLRKKQQLRHLKEALDEMREGQFCTFHPAVNPYPKYLKKAFRLRRSPDDPLVILERFCEQYTEDREYPRLVEAIRECTFQPNIHKFVAKEKKFQETGVEVSQEKEKGVTVPGKRDKEARKQTTEDRQAAIENRVDHLFQSIERPFDHIFAADINKWLETDASLYSAQEDGAEKSKKQRWKRWEVEGRAPQYRGTFKDRSQRALLTQDGGEVVVQIVEETEEKAPVVLPRHRTTPYNDWVNGLRGGYLPNVMDFQKGPTEKGDRKKAERYNMRDWSRHIRLSEREVETRIIPNEEIIDAVCESELPSAAPPPPTIWVRRRRWEPAPERGPDAPTFTEAHFHTGSDRQTDRLLPAGKPAALTQQQAKEYKNRFAPSVDPTTFVVPTPLKLDRLRQQYRLYMQLRNGIETGEIRTPPKVVTLRRDVLTDLEKEVKREPPTLVLAETRDSVVTSTVETDNSVDGYVCE
>LanAbb003968_rbh_TGME49_225020
VHNNVHNAHNVPPVHDRRKSKIADSWANVVRLSGRGLEPCCLPAVGRLLKVCDDALDPSVEAFHPQPTIYNAMGASFSVKTPLKTQKVQDAVRWYSQVRSGVENGELEVPPVVVGVATDKLQKLENELKQPPPKLCVP
>MonAgi024086_rbh_TGME49_225020
MTKQQRSNEEAWRSLKRKKQQELDYWSKHIRLSGRHLLPVCTPDVLRLESILRDVSPPWDAVEHPQPVIVERKTAGGAVSLLVQPGVESYKVNEKRNFCSVVRHGVGTGELQAPLAVIGVKRDAITDLEERLEGVGSCMKSLVEMYRDKLDWNSENNKKS*
>NeoCanLiverpool004831_rbh_TGME49_225020
MSATRGRSRLLCEALASSGRRTGSDRGRCSQGNAPAFAPRKHDRELVSHPDIDKFRPSSRSEASRAPAAGRAVHPDTLPRFYQPSSGMGGAMNEGTPGQPNGERGRARQKYIGCAPAEPRLRPKRTSTGLEDRMLKTGGYGVRIHWDEYAGYHAHVSPPEVDLMHADEVLMVRDSPRQSWAGESRSAQSAGEPGAKSRALSKSRVVHCGVSRRCIPVYQFAPTLCEKSCEIIDVYRKERVAELWKKLDTRGEGVVDLFRLASCGEKRKTGKLHRSDDDREELRRGRLGEREQGEGAGVSPVEERFVQACVMHFIQIAVSRTSAQIVKDGATLGPHFDAALRFTTAGAQGSANPPVVFPTEPAVYPYPHAPDPVRIGLEADAEAEGAKIERENKVAIQAAKRLAREHNQVVMLNVDEKLGADASATPSLFVPRRKFESVALKALAHEFGNPDVDMFRDRVMCECRKLVGKVNPEEAKRFFKPYILEYSRKLDARRRKAKAQGREGFSRGRSAEFSLRSATRRGTSLGAEALDRAEDANKFPFVGLRRVENRLDEQIDHYLRKKQQLVHLKEVLDDMREGQFCTFHPAVNAYPKYLQKASRMRRAPDDPLVILERFCAQYTEDREYPRLVEAIRECTFQPNIHKFVAQEKKIQKDAGAEPSEEAAGKKLPARIPGRKQNEAPGKTPEKADAESRVDRLFKSIERPFDHIFAADINKWLQTDAGLYSASEDEQEAEKNPQENWKRWEVEGRSPQYRGAAKDRSQRAVLSQDGGEIVVQIKKETEEKPSVVLPRHRTTPYNAWVNGLRGGYLPNVMDFRKGPSEKGDQKKAERYNMRDWSRYIRLEEREVETRIIPNEAIIDAVCESELPSAAPPPPTIWVRRRRWEPAPERGPDARTYTEAHFHTGGDSQTDRLLPAGKPAALTRQQAKEYKNRFPPSADATTFVVPTPLKLDRLRQQYRLYMQLRNGIEVGEIRTPPKVVTLRRDVLTDLEREVNRQPPSIVLAEMRDRSLTSTAETDTSAEGARLADEGTVDKCGMQEKGCVPRSMGEDVDGWCKA
>NepSpe019142_rbh_TGME49_225020
KTEVSDFYKIWEKELRDPQYSGPEANFHRNCKIRPFSEQTFDEMTLKFYDESLKANQKSFEEINKGGSDHWFRWKEGLRGGYLPNNFDHSNDKNKGPKIGKMSVIVCVIGVNI*
>NepSpe019143_rbh_TGME49_225020
MRDWGKYIRLKDRNKTTAIIPNYSLIDQVCLQSKNTEVYPPPTIWNHKSTIDSKYTQNKTMNHIEKQRITTFVVPTPPKTYDLLYLHRLSAELEDSYRRGNVVIPPKVVAVKRDAIVDLEEELNQPLPTFVLEE
>NepSpe026505_rbh_TGME49_225020
IEPKNIYDLKGIDNRDKIWLKELRDPQYRGPSGKNHNDCRAVPFKNQTFNYFSDIMAYEKYYRSIEKAQTVNRGGSHHWLRWTENLRGGYIPNNFDHSNNFETTKVDKKKRFQMRDW
>NepSpe047486_rbh_TGME49_225020
QPRILPNYQLVDNVCLENSPDAGAPDPTVWNHTRKSETNENQSGNSESFPKTRPSVTTFIVPTPRKSHQILHKTRLVEELRYAHQNGALQVPPKVVATKKDLLYEIEAELKDEPPKLVMKGIPIPVEEAGNENATQPSNLAKKAFGA*
>NepSpe054428_rbh_TGME49_225020
NYFKLNKDQINTRKEALCAGPNYFHPRIRSHFKTKWFIIKNKHELEKALSLEQSMQECTFKPIITKRPTYLDKFKREHPYDPIRFMRNYSKKFTEDKRAKEEIEAIEQCTFQPNYSRNITK
>NepSpe073611_rbh_TGME49_225020
DPKVKACVKPKSTYLHSVLESHYENWVNPKERDLQDRHRKHISERAEIQKNIYKEEIIRECTFKPKINQRPKYLNDYIPENPKDPIRFMRNYSKKFTEDSRAKSIIESLSECTFQPNTEKHVIKQIKQLDKSASDKNE
>NepSpe076316_rbh_TGME49_225020
EMREPMYSAQFSIFHSNKNHKKNEINTQKQNINKGGSNHWHRWKENLRGGYVKNSFDHSQMFDFGPKNEKLLRYIMRDWGKYIRLKARNQEAKLLPNKEIIDSVCLETQQFELNPLPTI
>NepSpe084226_rbh_TGME49_225020
NFASSNKIWERELREPQYSGFDATFHRNCKYKSLYELQQDELNKHEIDENESEALINCKPKPHKGGSNHWFRWKEGLRGGYLSNILDHSNDRCRESKMSKYERYAMRDWGKFIRLKERNKMTGIIPNFSLIDEVCLQNKNTDVYPPPTIWNHRVPIDAKYAKDMSPIQVAKGKTTTFVVPTPPKLQNLIYSYRLSEELNDAYTKGNVMIPTKVVAIKGEAVADLEA
>NepSpe098593_rbh_TGME49_225020
VCVCVVNPLPTVWNHRVCVSMKSAPNTNTKKCVQKTTTFLVPTPIKPQNLLHTHRLTAELREAHHTHTVLVPPKVVGTKRDRLSDIALELKTPPPTFLLE
>NepSpe115887_rbh_TGME49_225020
EIEGREPLYSGPHITKHHICRPLPTLSERYFNYLNGDAAKSNKSCKGGANHWNRWKDSLRGGYKPILFDVSNDDPTLPATNITKQMRYGMRDWGKYIRLRSRCKQPRILPN
>NepSpe118076_rbh_TGME49_225020
TQQFELNPLPTIWNHRTVIDPKFHTNSVLKNKEGKTTTFLVPTPIKTQNLLQSHRLYAELKDSYKNKTIMVPPKVVSVKRDKLKDIVDELNKPLPKLIPEENLYNNEI*
>NepSpe118891_rbh_TGME49_225020
HRRGVSYHFDSSIERFTHMRQEREIAHSKQERQRESRELEGCTFRPHINPFPEYLSRCTHEKLHTPLRFMKDYALKFTEDK
>NepSpe119366_rbh_TGME49_225020
VHRQRLLALLAKTGVQTDSKEMEEATFFPKTTGRPVYLRKYQKPDPTDPIRFMRQYAQKFTEDQRCNKIIENLAKCTFQPNIQRYIKLESQKQ
>NepSpe120387_rbh_TGME49_225020
PPYIWNHRVKFDAKYQNDIPPHKLAHGQVTTFVVPTPPKPQELLHSHRLSEELKDTYKKGTIIIPPKFVSTRRDRLKDLIKELPQPLPTFILQE
>SarNeuSN3000436_rbh_TGME49_225020
MESAAAVNSPAAEFPAGHAEGGEVRSARASQRLSQVSSRAGAAASPAAVVAALSAVDTAPAAGAAASAAASSAAGKHAFFSSGAGGDGGARSRRSKLSPASRRGESVPRLRPKKTHSGLEEKMEATGHAYGVYVHWDEYAGHHVHVFPPEVDAMHADEVLLVPSGDDMPSEERTALSGRAHLSCGLTLAPAAAPAADASMALRGQQQATRQQQQRHRRHCIPLYKYQPKLCEKSRRIVDEYRETRLLEVWQNIDLHAENVVDFFSMQWLPPAFLGFHSHISPAADQTHVHFSAESMPHVSATAGDPPGAPAALASVGASGAGPRGGAKSAALAAAADAPPAQHPAAGLLPGESGEGGVDAGEGSLLSPVEERFVQVALLPRFFMTAMLPVNQKVAQALVAEASAAARASGATAEEELLPKAKTVAVERDLVLLLENEETPTSRLRSAAGLSGAAAAGAAPTATGGPAVAAAAAKRKAGTAAGHGGPVGDGRGGGDSRAGPTPEAAAGATLPCLLVPKSAFVKAGLLALQRCFGEPTAAGAAAVDAYRDALMRGCGRRMQQLRQQRLQQRQQLLPSAQQPLRFPWDLQHQELQMQQPRPHMGTSISHRGTDDYFDETCPLYYKPYIFHYARHLEQKRREAKQQLQQDTAPSAGGASCPTARIESPGIVAGRAAGRAAARRYPPRCLQPLPLSDAADWPGAVAEEVTAAVAGGLSTAAAEAAACGRKEFPAAGLQRVVTRFDEQIAHYLRKKRQLQHMKRALEEMQQREFCSFHPAVNKTPRYLKELRQQRQAAAAAKTEQQQGRRRAWLQNSGLAMFDEAGEAAAAGPMEILALYCKYYTEDPRYEQLVQEIRECCFQPNVSKFVLREKKRQQQMEQQDSRRLQQLEQGGKQQQQRRGHQRKDGEQQQEEQQGRQRDRRLQGADSPDEDRVISSGDASAPAGAAPPAKGTAGSAAAEAAARKTAAEAQAAAADELFAKLDTPFDSIFDADIRQWLQSSDGRHYCKKQQGRRKTRRSSVSSSDSFCPAPERKGEVTTSESSDEEESVQQQQHEWKNWIREGRQPQYRGPRQRSSSKVLLAALLDGHAAAAAENPLAADAGAALKAKSDATAAVRKGTRLPVSSPYNRWVEGLRGGYLSNPMDFSPGGEEARGEDEKKTRRYCMRNWSRYIRLEQRAVEARVLPNRDIADALCEAYMPSAELPGPTLWTPRRSRWKPPEECNPSAQTYTQANYCSAFTNGHGLLKRGARSSTVRAGVSFADRQTDSCSADVRHGDTLCGPLPSASRAARYEQRRQQELQQLQQLQPQQQLTGLLRMSRNGEKPGTLQDAEPATFVLSTPAKTHKIREQFRVYVQLRHGIDSGEICVPPRVCAVKRKDVLQALEKELEEEVPQLLLLSRASEDLAAADAEEREKEATQQQVTTEPAGPNQPGETDARQKNEEEKEADEKEQTIDPSWSRASTAAAECGTEDEVRNAAPTAAEARGTAEDGGTPAPADEHTLSRPSQRILVRNRQALRKEKGEVPKCIQRRFYAPYVSIVSFVFYGGPETPETLCPVDVCASSRSAATFTRKLRARCNSADHEQQNESGPGGQRTPPRAAAQAAAAVKAVADTGTTAATGEAAAAVAAAAAAAVVRAAAATDDSQIHAKTAATGSGISKETSSRPQGQQPLQFAGAAGVCYNSSSSRSSRGSDAFLVAAAEKSAARDTSSRRVSASCTGSSSTSGTSTRRGSIQPTASPSSPGITEAADLPRCNRSSIYLYSSAEEALGTGAGEEAAAKRKNISTLKAAAGAARGTGVSCSGSGIAYSSQVQQRKQRTVSSAAGVAAGGGKQREQVAPQPERSEAGGEHGSQNTSSKRPHQQKSSALCRQEQYPSCSAA
>SelPygWS2016009120_rbh_TGME49_225020
MITSKDKDLVKGPDVNKWRRYNTTNWGRHIRLSGRHLDPKPIANEGYASTLLLSEAIPSNLLTPQPTAVTKYGPKDPTGTTFLLHTPQKMHAINKAVRHYNNIRLGLATGEIQAPPIVVGVKRDQLIELEARLAEPVPRIEGAHSDKGEAMM*
>SieNemWS1WS2_1084127_rbh_TGME49_225020
MTKYKQIRNIRMSGRRVEPRCMPCMMTEEDIREHFVPPEEVLNPPPTMKETPTASFAIATPAREDAIAAAVRSYNQVDEGIKAGEIRLPPTVVAVKKDVLADMEKELRKPLPNLVAAFDKRLESRQIAPTAAKPPTTK*
>SieNemWS1WS2_1084128_rbh_TGME49_225020
MTKYKQIRNIRMSGRRVEPRCMPCMMTEEDIREHFVPPEEVLNPPPTMKETPTASFAIATPAREDAIAAAVRSYNQVDEGIKAGEIRLPPTVVAVKKDVLADMEKELRKPLPNLVAAFDKRLESRQIAPTAAKQPPTTK*
>ToxGonME49001156_self_TGME49_225020
MATQLGRSAPLSECEFLVASGRARAPGDPSRRSVSQPSRRNGSFREGLGPRSHDRELVGHPDIDKFRSTAGPQTSRARSARAAQPETLPRFYRPSSRMAAAKNETSRELRGKPPRPTSTLKYVGCPPTEPRLRPKRTSTGLEERMLKSGGYGVRIHWDEYAGYHVHASAPEVDLMHADQVLMVRDSPTHSRESDKDAAGSPPGGLSASLSPGRKATKKAGPVHCGVSRQCIPVYQFAPTLCEKSREIIDVYRKERVAHLWKKVDARREGVVDLFQLASRAPSRKTSKLRSSGMDAKSPDDTVLSSVEERFVQACVMQFVQIAVSRTSAQLVKDGATLGPHFDDSLRFTTAGAQGSENPPVVVPTEQAVFPHPHARDPMREGLQPDAEAEGAKIERENATAIQAAKRLARQHNQVIMLNVDANLGADASATPALFVPRKKFESVALEALAHEFGNPDIDVFRDRVMCECRKLVEKVNPEEAQRFFKPYILEYSRKLDARRRRAKAQEREESGRRAASLSADGYGPQGKFPTVGLRRVENRFDEQIEHYLRKKQQLHHLKEALDEMREGQFCTFHPAVNPYPKYLKQAFRLRRSPDDPLVILERFCEQYTEDREYPRLVEAIRECTFQPNIHKFVAKEKQLQATGVEVSQEKEKGITVPGKRIKEAHKQTTEDKPAAMESRVDHLFQSIERPFDHIFAADINQWLETDANLYSSQEDGAEKRKKQRWKRWEVEGRAPQYRGALKDRSQRALLTQDGGEVVVQLVEETEERAPVVLPRHRTTPYNDWVNGLRGGYLPNVMDFQKGPTEKGDRKKAERFNMRDWSRHIRLSEREVETRIIPNEEIIDAVCESELPSAAPPPPTIWVRRRRWEPAPERGPDAPTFTEAHFHTGSDRQTDRLLPAGKPAALTQQQAKEYKNRFASSVDPTTFVVPTPLKLDRLRQQYRLYMQLRNGIETGEIRTPPKVVTLRRDVLTDLEKEVKREPPTLVLAETRDAFASDTVETDNSVDGYVCE
>ChrVelCCMP2878008685_rbh_TGME49_225020
MPERSADPALQQLEEELAAQRGQVVSQIQGPLKADGTLADEMAVRMTEAERQSPGALWEGDFDFIQGKPRILPKSRSLVMSRRQDKVASLYAKLDPHHSGVVDFAQLEELFEDLTEAEWSMACLCREEIRAERLYQRALEKEQEREKGGGAASSSDQDDTQTEVDLSVEKSTLIALMEELMAGGLGDRIVGEFLSAADESLHPFPLSLSSVAAQFKSSAVRLYGMCVDRFIYLMVGIFSTCRYRSGRAPAFDVSTSQFPHQPEVTEKSRELDLDRRVRNEKLRRALGPEAPPYAFRSTHYHLHAHIFDSRHFSGKGAHPDVSQHNIWSDNPPVKNNVTASGKQAGGAKADMEAKSTKSLPPGQASKEVAGKQKQKIAGGGEKGDPYGNRRWTVNVKNFLNDSRQVCDIRLEEERTKYSPMRLRSNLDRGLDKERIQTKHLQERHRQVHEEIKEAKDRESAIGRIRAKPEATKTFAMTQQADPHLTTAALLGLDKQERKRLKEELQSRQLAACSFHPEVSSSVPRAARSRLLKQELRERIKDWDDERADHLVRGAQSIRASRERQKSMPCLRGGKSFGPILTKEQAEKEENHRECIFQPNIERLLHRAEKEHEGAGGEGDSELSELSTVDSNGQGKPLWPWEQPGKQPRYRGPTRYMEDLHTDYLPPRSGGFKWSENLRGGYRAMHEMEFNRGDSFYGDDEKAYRYQSRDWGRYIRIAPRGIRIRGILDGGDDQEDDEEDEGWRDHLGDEGGRERTSGAPKPMPSSTARPSSVMLPHSEFPSHNDPQPKRSIVPFGDDQENETTAFGKIRPVSKSVSYADASGGAFAPPPRPSAADSQADAKLSVKALMKNMAGHLPR
>ColAng062990_rbh_TGME49_225020
YQRRVHGRVGLFTQRAKNVHSDEVSTIKRDLITKMMKPASPQFHTSSNYVLSSSDSPADVVRELLSRNPVDVTQKKPTHVVDEIVSKVEQECKTQPVTETELSKLPNRILVHYKDYIWRKREREALLAAQKNREMDDCEFHPKVNEVPKFYQSRKKELHQIGSVYRRDQTVEEYLSEKKEKKEEELRECVFQPNAAKVMGLESPSPVAWDWEVEGRNPQYSASRILKPTTQKSLNKRFAHLPPRSCGSQNHWESTLRLCRDDTGREGLLQFTTSTADGLGPNTDPEGRERQMARFNQRDWGMWISKGMRESGDDAHFDSLEWLPEEEEKSIEKMRALRVEAHKEHKWMLEFGGEPDIPPFKFSEKKFPATKLRSKGRSLDDKGKNRISSSSSSGHNRHGQVPVKLTNANKTSYQAKHSLLKQQQKHEVTVSDYEGEEEQRNNNTNAQHKLKNKDFSSPSNHSPKFAEDANLETQYVHQRNIAPRGGAFGDEESPVAEAPVRTPSHSSYLYEQNENSLPAHFDFTDQEDNHDADEEEEEADEERRNPNPHSLYVDSFVERNEGTISLADRRSSQLPYNKSFKSQEQDEAVMRVSHNRGSFLTNSRQTANDVEQKQRASETSAVAPVASSTFLRTSFFNSNNNTNSNNTPPVINVNTSSSSSLNGSRLQQSTASSRPSASSLKSIQMNNNNNVWNANSKVSSSSNNRNSEQRASFFNV*
>ColAng077379_rbh_TGME49_225020
NKSNKQWYQRRVHGDYMQSSFKRFSEGNNIFEAKPLISERSRRIDAARALREHKLRYALDEVEAPGFAYKAFTQRAKNVHSDEVSTIKRDLITKMMKPASPQFHTSSNYVLSSSDSPADVVRELLSRNPVDVTQKKPTHVVDEIVSKVEQECKTQPVTETELSKLPNRILVHYKDYIWRKREREALLAAQKNREMDDCEFHPKVNEVPKFYQSRKKELHQIGSVYRRDQTVEEYLSEKKEKKEEELRECVFQPNAAKVMGLESPSPVAWD
>CryAnd30847000294_rbh_TGME49_225020
MKEDDSSVLPNEDSFTFQPQINPNSRKIANSLRKKSILKLFEILSNGSEVINLMDIYKYTDSNTRILDTQQVISIQYFIPFVISKAIHLPANEVPESISEASDLVVSKFNNNPLYFELDNKMCLFISRISFLNLMLDYIRSSNGKRCPIKFNINTDKHQSSDYQDKRGIDIKKKSIKAGNQKVKLQNNSTVSNIGPRMEKAISNYFEKLKKLEEQRNAEQKIDLNPECTFNPNLIPSMYTRTNQSSKFYSKDVYMTILRKYLELDTGDDKNIESYFNSLRECTFQPNIEKFFAESVKQEMMNAAIIRKMNPCKSMQNFSSIIEEEWQGAIKTLIRENPKKHCRLVPYSKNQRPKKSGAIYEWQKSEQGPVYRNCIESCNKSKYVSNGTKSKKYSPYKWEDDLRTYNDRYDIGLIKNDVNHVESTEILSEKIKLKNNNWNRYIRLKDRHLQSLVIANIDILKDIENDQIGNPASNNKARFCANTIELVSPPAVIAIKKDIVKYLEDELSKPLPNLIEICGIND
>CryBaiTAMU09Q1022029_rbh_TGME49_225020
QEIVLSMEEIEECQKNNDDNFELTFIPEINENSKKIVESLRINSILNLFNLISNESNVVDLMEFQCSSVRNQIKFTQHQILAIQYFIPYAIRKAKKLQFNEIPKTYEQTIKLIEKNYNKYPVLIEFDEKIHLFLTKDAFLETMKIYLQLPHSKKFPIPIKFDRNPNDCKNNNVPVEKKSNSNSKQNKTKIGPQMEKAINNYLKKKLSTKNISEKDILDDPECTFQPKLRKTLYNKYKKKLGINSITRNDECMNMLRKYLLLDNNDKDNEIESYFKSLQECTFQPNIEKFIKQGIPNEFYLKVKEIQQDDLNNDYIESKQMLFNNLNNNLDENQNQNQNHNQIQNEIENQDEIENQTEFEKIENEREKIIKKIIEQEWNKAVKIIFKNESNIKISNLTPIYEYDQIKKLDSNIQQKYSEIIQYEWQTREQGPIHDRDIRKKLNSKKDNESKSNINKKEITNNISKKKYIPPYKWEEDLRSEDKKYQIDITNKDQKDINIKLYDQIRWERYIRLKDRHIKSIPVSNIQVVDNIQQEDNYLRPTDIVTPVTVVGIRENIINYLETELEKPLPNLLEILNIN
>CryHomTU502002850_rbh_TGME49_225020
MEDNNLKDDEMEQKSTPSFQPEINENSRQIAENLRKRSILELYDLIANGSEVYDLMNFQPTSIENQKKMTKHQILAIQYFVPYVIKHSYKLEDDEIPDNIEKTEYLVKMKYNTTPIMVDFDEEMHLFVTRDSFLESMQSYLKLPNGKKFPIPIRFDKKGIPKDCKGEDKNDNLDKKNKERNKLIKLTKSQVGPQMEKAINEYLKRRQLINERSNNGGGGDGIYTTEIDPECTFQPNLRKTLFEKYRNELGINSITKNDECMQMIKKYLLLDNNDKDEKVESYFKSLQECTFQPNIEKFIKKGVPKEYYSKIKKESKEEVNEIESTNKSEMVFFGRDEAENNLDNERIQKERTKAINRIFKEVWNDSMNIVFNFDSSKVYSNLIPITDEFDSAELIDDEMKDSTKSTSSLKNNSKGRIKYDWENREQGPIYDREIRQKLKQNKKEPNISNNIEKVQEKPKKKYIPPYKWEEDLRNESKKYQAKVNLEPNNKQNENDSQIFEKNKWGRYIRLKNRHVKSIPVSNIEVVTNPEKGLDESLGLTNIAKCYSRICEITTPITVVGVRENIIDYLEKELEKPLPNLIEMFDNQHL
>CryMelUKMEL1000046_rbh_TGME49_225020
MEDNNLKDVEMEQKSTPSFQPEINENSRKIAENLRKKSILELYDLIADGSEVFDLMNFQPTSIENQKKMTKHQILAIQYFVPYVIKHSYKLEDDEIPDNIEKTEYLVKMKYNTTPVMVDFDEEMHLFVTRDSFFETMQSYLKLPNGKKFPIPIRFDKKGIPKDCKGEDKNDNLYKKKKERNKLTKLTKSQVGPQMEKAINEYLKRRQLINERSNNGAGDGIYATEIDPECTFQPNLRKTLFEKYRNELGINSITKNDECMQMIKKYLLLDNNDKDEKVESYFKSLQECTFQPNIEKFIKQGVPKEYYSKIKNESKEEVKEINSTNKSEMLFFGREENENNLDNERIQKERTKAINNIFKEVWNDSMNIVFNFDSSKVYSNLVPITDEFDSAKLVDDEMMDSAKCTSSLKTNSKGRIKYDWENREQGPIYDREVRQKLKQNKKEPNISNQIEKVQEKPKKKYVPPYKWEEDLRNESTKYQAKVNLEPNNKQNENDSQIFEKNKWGRYIRLKSRHVKSIPVSNIEVLTNLEKGLDERLGLTNIAKCYSRICEITTPITVVGVRENIIDYLEKELEKPLPNLIEMFDNQHL
>CryMurRN66002706_rbh_TGME49_225020
MKQDDSSVLPNEDSFTFQPQINPNSRKIANSLRKKSILKLFEILSNGSEVINLMDIYKYTDPSTRILDTQQVISIQYFIPFVISKAIHLPANEIPESISEVSNLVVSKFNNNPLYFELDNKMCLFISRISFLKLMLDYIRSSNGKRYPIKFNINTDKHQSSDYQDKRSIDIKKNSIKAGSQKVKLQNNSTVSNIGPRMEKAISNYFEKLKKLEEQRNAEQKFDLNPECTFSPNLIPSMYTKTNQSSKFYSKDACMTILRKYLELDTGDDKNIESYFNSLKECTFQPNIEKFLAESVKQEMMNAAILRKMNPCKSIQNYSSIIEEEWQDAIKTLIRENPKKHCRLVLYSKNQRPKKSRAIYDWQKSEQGPVYRNCIKSCSKSKYVSNGAESKKYSPYKWEDDLRSYNDRYDIGLIKNDVNHTESTEILSEKIKLRNNNWNRYIRLKDRHLQSLVIANIDILKDIENNQMENSASTNKARFYANTIELVSPPAVIAIKKDIVKYLEAELSKPLPNLIELYGIDD
>CryParIOWAATCC000290_rbh_TGME49_225020
MEDNNLKDDEMEQKSTPSFQPEINENSRQIAENLRKRSILELYDLIANGSEVYDLMNFQPTSIENQKKMTKHQILAIQYFVPYVIKHSYKLEDDEIPDNIEKTEYLVKMKYNTTPIMVDFDEEMHLFVTRDSFLESMQSYLKLPNGKKFPIPIRFDKKGIPKDCKGEDKNDNLDKKNKERNKLIKLTKSQVGPQMEKAINEYLKRRQLINERSNNGGDGIYKTEIDPECTFQPNLRKTLFEKYRNELGINSITKNDECMQMIKKYLLLDNNDKDEKVESYFKSLQECTFQPNIEKFIKKGVPKEYYSKIKKESKEEVKEIESTNKSEMVFFGREEAENNLDNERIQKERTKVINRIFKEVWNDSMNIVFNFDSSKVYSNLIPITDKFDSAELIDDEMKDSTKSTSTLKNNSKSRIKYDWENREQGPIYDREIRQKLKQNKKEPNISNNIEKVQEKPKKKYIPPYKWEEDLRNESKKYQAKVNLEPNNKQNENDSQIFEKNKWGRYIRLKNRHVKSIPVSNIEVVTNPEKGLDESLGLTNIAKCYSRICEITTPITVVGVRENIIDYLEKELEKPLPNLIEMFDNQHL
>CrySpeChipmunkI006107_rbh_TGME49_225020
GQILYKMESTNLDGEMGQEPIPSFQPEINEKSRQIAENLRKKSILELYDLITNGSKVYDLMSFQPSSVEAQKKMTKHQILAIQYFVPYVMKHSYKLEGDEIPDSIEKTEDLIKKNYNTTPIMVDFDEEMHLFVTRDSFLETMQVYLKLPSGKKFPIPIRFDKKGIPKDCKGEAKNDNSDKKNKERNTSIKPTKSQVGPQMEKAISEYLKRKQLINERNNNRGENGVYTSEIDPECTFQPNLRKTLFEKYRNELGINSITKNDECMQMIKKYLLLDNNDKDEKVESYFKSLQECTFQPNIEKFIKKGIPKEYYSKIKKENKEEVIETESSNKSEMVFFGKEESENSMDNERIQKERTRAINRIFKEVWNSSMNMVFNCESSKVYSNLIPISDELDSSKLIDDEMKNSTKKSSLFNNEFKYRIKYDWETREQGPIYDRETRQRLKQKKMESNSCKNTVKAQEKLKKKYNPPYKWEEDLRNESNKYQAKINSEPNNKQNENESQIFDKNKWERYIRLKDRHVKSIPVSNIEVVTNPEKGLDESLGLTNIAKCYSRICEITTPITVVGVRENIIDFLEKELEKPLPNLIEMFDDQN
>CryTyzUGA55003794_rbh_TGME49_225020
MEDNNLKDDEIEQKSTPSFQPEINENSRQIAENLRKRSILELYDLIANGSEVYDLMNFQPTSIENQKKMTKHQILAIQYFVPYVIKHSYKLEDDEIPDNIEKTEYLVKMKYNTTPTMVDFDEEMHLFVTRDSFLESMQSYLKLPNGKKFPIPIRFDKKGIPKDCKGEDKNDNLDKKNKERNKLIKLTKSQVGPQMEKAINEYLKRRQLINERSNSGGGDRIYTTEIDPECTFQPNLRKTLFEKYRNELGINSITKNDECMQMIKKYLLLDNNDKDEKVESYFKSLQECTFQPNIEKFIKKGVPKEYYSKIKKESKEEVKEIESTNKSEMVFFGREEAENNLDNERIQKERTKAINRIFKEVWSDSMNIVFNFDSSKVYSNLIPITDKFDSAELIDDEMKDSTKSTSSLKNNSKSRIKYDWENREQGPIYDREIRQKLKQNKKEPNISNNIEKVQEKPKKKYVPPYKWEEDLRNESKKYQAKVNLEPNNKQNENDSQIFEKNKWGRYIRLKNRHVKSIPVSNIEVVTNPEKGLDESLGLTNIAKCYSRICEITTPITVVGVRENIIDYLEKELEKPLPNLIEMFDNQHL
>CryUbi39726000741_rbh_TGME49_225020
MESNNINVEMGQEPIPSFKPEINERSRQIAENLRKNSILELYDLVSNGSDVCDLMSFQPTSVQTQKKMTRHQVLAIQYFIPYVMKHSYKLDVDEIPDSIEKTKELIKRSYYSTPVMVDFDERMHLFVTKDSFLGTMKIYLMSPNGKKFPIPIKFDKRGIPGNLNETKNDNLSKKNKERNLSSKLTKSHVGPQMEKAISNYLKKKQLINDKNNNKGNNGVCISELDPECTFQPHLRKTLYEKYRNELGVNSITKNDECMQMIKKYLLLDNNDKDEKVESYFKSLQECTFQPNIEKFIKRGVPKEYYLKIQKEKEEEIKEIESHNKLEMVFFGKEENENNMDNERIQREREKAINRIFREEWNNSMKTVFNCEQNKIYSNMIPITDEFDSSELMSEEMEEKDSIKNSRSFKNKSKGRIKYEWETREQGPIYDREFRQRLKEKKEPNSYKNTEKIQKKPKKKYIPPYKWEEDLRNESNMYDAKTNSELNNNKQNENDSQIFDKNKWERYIRLKNRHVKSIPVSNTNLVTNPEEGVDEGLTDIAKCYSRICEIATPITVVGIRENIINYLEKELERPLPNLIEMFDNDN
>NepSpe054344_rbh_TGME49_225020
IRLSNRKMAPKLVPNLSLIEQIYKEIEEKEIGSEQPPTIWSHSRKMDEKADPNRENFKYSCSRYNAIGDEKSILRDNIPHENNEIKNHQIITATFSISTPKKQHVYLRE
>PlaAdlG01004709_rbh_TGME49_225020
MESEKKKTFNKVDKSIVPFHNTTFLNIIENLWNLLNVEKESSIDLFNEQIYTFLNKKAKIIFEKKILPHFITNACNEKILENILFEKRINIRNKTHKNISELKRITNENDLDLLIETNQRIHSKYHMDRKKCKDILLISKPAFFKIITNIVCNNKKILTSSNLYNNTIYKTLSYILKNTNKQINKNKIYENIQTTKHFIKNDYLLKEDYDHINNSYTLNDIIHNSIIQLSKGKSLHYKHECGKNNKQIIDYLDKNNLIKYTKEKRNISNTHIHERRTLYNDPVYILKKFLERDRNILKYEDMWKDINEYTFQPNIHKYIDIEYNKEINKKIKKKENEQIKDTQLNIKNIFKNNEDVMYNNVLTYMHNDEFSSLEKNEKNIISDEKYLELLYQIYGTHQANNNVRTIRKKSYNESKPIHRINRYMSRNNKILNNHALNNNVLNYSSLGIPKEKILNSTHNNYGKKKKWQNELRNGYDRNNFNFSLHDEEQIKKECDERKKRINSYDWNKHIRLYERGLKTKIIQNYELYNNIISTNMNNTNKYISTNINEYDNYYKASNNTFKIKNNNFDTINMCPLTISYNSIPTPKVVTIKSKEHDILENIKKEILSLPKSVQLL
>PlaBerANKA003656_rbh_TGME49_225020
MNFNKINLKNNKASTNKNNIQSSNENVALCVVEKLWNVLDIKSENTIDLLNDNIYNGLTKKGKHKFKKFILPYLKLKAYNLKAFKLLDNENILSSKKDTNENNLIYNINKLKRVANENDVSLLLNLNDTNLLNTKKRKVGMLIISKKTFVNVIKEKIKIENTLLDPDNYILDTLLEMSKNKKYFFINKEKQQNLDKFKLYRYYDYPFEQRLNNAYSKVGNYIIKKKSPKNDNNYDEIGNILKKSDYELMEKENMLNKIIHESILQVTTKNKSNLIRDETNHIKNDFENNNLYNDINRKKYVYREKLLKRKEKKCKDPLYILKKILEKDRNGLNYKQNMIMQELQECTFQPNVYKYLNHEKNNIIPQKKQKNIMEKIKKEDQVIEKIFSNNTDSIIAKEVHGHILKQTTKKYYNSTNEDMNYFNSHYLDYMNNHSKINRKHEHPTHRAYRNARRTGPNDYNNKINSRMIKINYENNWNNEVRLIGRGLKAKIVPNFNLSQKTNDMNMRTNNEYLSDKMVTYQNCNRNKQMASSASIKNNNKNYKSSNNVKKINPIIKNDISYNVSKNDFMKSIMFNSINIIEPKTPKIIAVENKDEKLERIEKLLLSLPKKFYFASMC
>PlaBilG01004721_rbh_TGME49_225020
MENESQYKNLNNVDKTIIPLQNTTFLNIIESVWTLLNVEKENCIDLFNEQIYRFLNKKAKVIFEIKLLPHFITNAHNENILENILFEKRINIRNKTHKNINELKRITSENDLALLIRNNQGIHSKYYMDRKKCRDILLISKQGFFKIIINIVLCNNKKIITSSNLCNNTVYKTLLYILKNTNKQINEKIYTYPFYEENGIIQKKTYINKDQAEGILNSIHKNSTYENIEKRKHFIKNDYLLKEDYDHIKNSYTLNDIIHNSIIQLSKGKNVHYEHTRKKNNKQIKDYLDKNNLIKFAKEKNISDTHIHEKRTLYNDPLYILKKFLERDKNILKYEDMCEDIAQYTFQPNIHKYIDIEYSQEIKKKIKKKENEQLKDKQLNIKNIFKNNEHIMYNNILTYMDNDEFSLLEKNEKNIISDEKYLEFIYHFYATHEANNNITKIKKKLHDKSKPIHRISRYISRNNKILNDKILNNADLNKNILYNSPLRIPKENYVNSLHSNCPKKKKWENELRNGYHRNNFNFSLHDEQEIKKECDERKKRINSYDWNKQIRLYERGLKTKVIQNYELYNNSIISTNMNNTNKYMPTNIHEYEKNYKASNNIFKIKNNNFDKINMCPIKISYNSIPTPKLVTIKSQEDDILENIKTEILSLPRSVQIL
>PlaBlaG01004559_rbh_TGME49_225020
MENESQYKNIKKVDKTIIPFHNTTFLNIIEKVWNLLNVEKENSIDLFNEQIYTFLNKKAKVIFEKKLLPHFITNAHNEHILENILFEKRINISYKTLKNINELKRITNENDLNLLIKNNQGIHSKYQMYQKKCRDILLISKQAFFKIIINIVCNNKKIITSSTFYNNSIYKTLLYILKNTNKELTKNIYPYSFYEKNGIIQKKTYINEHQEEGLLNSIHKNSTYENIEKSKHFIKNDYLLKEDYDHIKHSYTLNDIIHNSIIQLSKGKNVHYEHTRKKNNKQIKDYLNKNNLINYAKGKNISYRHIHERRTLYNDPVYILKKFLERDKNILKYEDMWKDITQYTFQPNIHKYIDIECSKEIKKKSKKKENEQIKDTQLNIKNIFKNNEHMYNNILEYMDNDEFSSLERNEKNIISDEKYLELIYQIYGTHQANNNMTIRKKLYDESKPIHRINRYISRNNKILNNNILNNNVLYNSPLGIPKEEFINCLHSNFQKKKKWQNELRNGFHRNNFNFSLHDEQEIKKECDERKKRINSYNWNKHIRLYERGLKTKVTQNYELYNNIISTNMNNINKCMSKNIHEYENNYKASNNTFKIKNNNFDRINMCPNLISYNSIPTPKIITIKSQEDDILENIKEEILSLPKSVQLL
>PlaChaChabaudi003916_rbh_TGME49_225020
MNFNKTSLKNDQASISKNGIQSSNENAALCVVEKLWNMFDTKSENSIDLFNDNIYNGLTRKGKNKFKKYILPHLKLNAYNLEALKLLDDGNFQSNKKDMSKNNLKYNINKLKRVANENNISLLLNLNDAHLLNTKKKEGRMLIISKKTFVNIIKEKIKTENTLLDSDNYILDTLLEMSKNKKQFFINKEKEQTLHKFKLYRYYDYPFEQRLNNAHSKVVNYIIKKNPKKNDINDETGNILKKSDYELMEKENMLNKIIHESILQVSKKNKSNLIKDEANHIKNNFGNGNFYDSISCKKFLYRETLLKRKENKCKDPLYILKKILEKDRNNLNYKQNTIMRELQECTFQPNVYKYLSHEKNDIMTQKKRKNIMEKIKKQDQVIENIFSDNTDSIIAKEVHGHILKQNAKKYYNTTSEDMNYFNSHYLENRVSINNYGRIDRKHEHPTHRVCRNARRTGPINYNNKINSRMIKINYENNWNNEVRLIGRGLKPKIVPNFNLSQKINNITMRTNNEHASDKMVTYQNWNRTKQMTNSTSTKNSNNVKKRNPRIKNDIAYSVGKNDFMKSVMFNSINIIEPKTPKIIGVEDKDENLEKIEKLLLSLPNKFYFASMC
>PlaCoaHackeri004688_rbh_TGME49_225020
MNHIDVCKKYRLRKTDLCGGYSISPWRVDTNGEKNCTERRRTNHQRDGSRSGLASKQKGLDGQKKKNSFPPVGTILNRSMLDKGIETIWNFLKRDEDNSVDLFNIDVYSSLTERGKEKFQKIILPYLLYNAQKVDGLKNILFEDEANPSGHFHFKNACQVKRVANENDLCLLAKWEGAISLEMKEHPPEMLVISRKAFFKIIQRECFAKDGIKRKNDVLLRTVLQMGKYKEVFFSNNGGNDLLRGDISEGYITLSDWKKWSKPSCKTGEPPLLREDYHVMEKENVLNDVIHESIMLLSKSSGLRRSAEKDPSKGKLKRRKFTQMRCSRREKKCADPMRILKAFLKKDANGVGNNRALSELRECTFQPNVRKFVEDEMKRMAREKTREREKNGEMHIKAGIDLCVDAKAELEGLFKRAGGHIISDVHKLLLEESSTEQANGGMENEHIAKYLQTCCLSYGVDMEKESKQSTYKRHNTTRQPTHRESRNIWRSRTPKKSNNPFEATMMGTRKTANVRTPNGKSAWADGLRGGYLSNYFNFSVVEKKGPLCGLATCKSDYSRDIRLHGRRLKTKVVPNVDLSNDMLPSAFSNANCLAEGSLLSSCNTRVDDAKNKIDDARTINVNRGGKKKQPSWGSQPFLPFHNSGLASAKWESQNVRAEMSNQLGGKVTGGCSSFSPNNPPKVIAVKWEKSLDDIEKELLCLPQSVRYVEIC
>PlaCynM004307_rbh_TGME49_225020
MNHIDVCKKYRLRKTDLCGVYSRSPWRSDTNGEKNCTERRRMNHQGDGSKSGSASKQKEKGLDGQKKKNSFPPVGTFLNSSILDKGIETIWNSLKRDEDNSVDLFNVDVYSSLTERGKEKFQKVILPYLLHNAQKVDELKNILFEDEANPSGEFHFKNVCQVKRVANENDLCLLAKWEGGSRLQMKTPPPEMLIISRKAFFKIIQKECFVKDGPEHKNEVLLRTIQQMWKYKEVFFSNNEENALLRGDISERYFTLSDWKKWSEPSYKTGEPPLLGEDYHVMENENMLNDVIHESIMLMSKNSGLRRSTEEEDPKKGDLSKGTLKRRKFTQMGGSRREKKCVDPMGILKAFLKKDSIGVGHNDALRELRECTFQPNVRKFVEAEVGHVAREKVLQRGEKSEMHIKADMDANVDAKTEREDLFKQAGGHITSDVHKRLLEESSAQHANRGMEDERVAKYLQMCCLSYGVDMEKESKQSTYKRHDTTRQPTHRESRKIWRSRTPKVSSYTFEASMMGARKNANVRTPNGKNAWIDGLRGGYISNYFNFSVVDKNGALCGLGACKHDYSRDIRLHGRRLKTKVIPNVDLSNNMLRSPFSNANCLAEGVDTPGGSLIPSRNTWVDDGRNKIDGDRTIRRGEKKKSPSRASQPFLPLHNSQLTTAKWESQNVRAEGSNQLAGKITGGCSSFAPSDPPKVIAVKWEKSLDDMEKELLCLPQSVRFVQIC
>PlaFal3D7004806_rbh_PlaFalIT_PlaFalIT004973_rbh_TGME49_225020
MENESQYKNINNVDKTIIPFQNTTFLNIIESVWNLLNVEKENSIDLFNEQIYTYLNKKAKVIFENKLLPHFITNAHNENILQNILFEKRINIRNKTHKNINELKRITNENDLNLLIRNNQGMHSKYHMDRKKCRDILLISKQAFFKIITNIVCNNKKVITSSNLYNNTIYKTLLYILKNTNNEINKKIYTYSFYEENGIIQKKTYMNKHQAKGILNTIHKNSTYENIEKSKHFIKNDYLLKEDYDHIKNSYTLNDIIHNSIIQLSKGKDLHYEHTREKNNKQIKDYLDKNNSIKYAKENNISGTQLHERRTLYKDPVYILKKFLERDRNILKYEDMWKDIAQYTFQPNIHKYIDIEYNQGIKKKENEKIKDKQLNLKNIFKNNEHIMHNNILTYMGNDEFSLLEKNEKKKISDEKYLELIYQFYGTHQANNNITMIRKKWDDESKPIHRISRYISRKNKILNNDVVKNNVLYNSPLGIPKEKFVNSLLSNCEKKKKWQNELRNGYHRNNFNFSLHDEQEIKKECDERKKRINSYDWNKQIRLYERGLKTKVTQNYELYNNIISTNMNNTNNYMPKNMNNTYNYMQKNMNNTNNYMTTNIHQYENNYKASNNTLQKKKNNNFDKINMCPLIISYNRSIPTPKVVTIKSTQDDILQNIKMEILSLPKSVQLL
>PlaFraNilgiri001273_rbh_TGME49_225020
MNYIDVCKKYRLRKTDLCEGYFISPWRNDTKGEKNCTEHRTTNRQGGASRSGLVSKQKGLDGQKKKNSFPPVGTLLNSSMLDKGIEIIWNSLNRDEDNSVDLFNIDSYSFFTEKGKEKFQKVILPYLLYNARKLDGLKNILFEDEDIPSGEIHCKNVCQVKRVANENDLCLLEKLEGRSKLEMKRDAPEMLVISRKAFFKIIQRACFANDGLEHKDDVLLRTVLQMWKCKEAYFSNNGKNALLGGDTSEGYFTLSDWKKWSKARCKTEESPLLKEDYHVMEEENMLNDVIHESIMLLSKNCGLRRSTEEDPQKGHLPKGTHKRKKFTQRGCSTRERKCVDPMRILKAFLKKDASGVQQNHALSELRECTFQPNIRKFVEAQVECVARETMERHIKAGIETDVDGEAEREDLFERAGGHITSDLHKRLLEESSIEHAHRRMEDERVAKYLEMCCLSYGVDMDKESKQSTYKRQDTTRQPTHRESRKIWRSRTPKMSSYTFEARMLGAQRNADVRTPNGKSAWVDGLRGGYISNYFNFSVVDKNGTLCGLAACKTDYSKDIRLHGRRLKTKVVPNMGLSNDILHSPFSNANCLVEAGDSPGASHSPSGNTRNNTDGDRNINSGRRKKALPLATQPFLALPHSGLISAKWECKKNVRAEVRDQLGGNINGGCSSFGPNDPPKVIAVKWERPLDDIETELLCLPQSVRIPQVC
>PlaGabG01004597_rbh_TGME49_225020
MESEKKKPFNKVDKTIVPFHNTILLNIIESVWNLLNVEKESSIDLLNEQIYIFLNKKAKVIFEKKILPHFITNARNEKILENILFEKRINIRNKTHKNINELKRITNENDLDLLIKTNQRIHSKYHMDRKKCRDILLISKPAFFKIITNIVCNNKKIITSSNLYNNTIYKTLLYILKNTNKEINKNKIYENIQKTKHFIKNDYLLKEDYDHINNSYTLNDIIHNSIIQLSKGKSLHYKHDGGKNNKQIIDYLDKNNLIKYKKEKRNISTTHILERRTLYNDPVYILKKFLERDRNILKYEDMWKDINQYTFQPNIHKYIDIEYNKEINKKIKKKEKEQIKDSQLNIKNIFKNNEHVVYNNVFTYMHNDEFSSLEKNEKKKISDEKYLELVYQIYGTHQANNNVRTIRKKSYNESKPIHRINRYISRNNKILNNDALNNNVLNYSSLGIPKEKLINSVHNNYGKKKKWQNELRNGYDRNNFNFSLHDEQQIKKECDERKKRINSYDWNKYIRLYERGLKTKVIQNYELYNNIISTNMNNTNKYISTNINEYDNYYKASNNTFKIKNNNFDTINMCPLTISYNSIPTPKVVTIKSKEHDILDNIKKEILSLPKSLQLL
>PlaGal8A001695_rbh_TGME49_225020
MINFSKKNRQNSTYENINNFDTIRCNFERNDKIYITNESYLCKNKIQLRRNPKYKEQEKISFINKVKNNDDWLEDSCNKCFLKRKIEREKETKSINKKLNFFDKNILYEIATNLWDVINVEKENSLDLFNDQIYSNLTKEEKKNFINYVLPHFISYSESISSIKNGFFEKNINLKNKTHKNLSELKRIANENNLCLLINYDKENELTEERQMLITSKKVFFKIIREIIINEKLLDSENNNVILKSILQISENKEKILNTEQNFFSKVSNIDNNSNFHLKKSNDINKIHYRLKNNYPKKKKNNLLLKEDYDVIQNENAINDIIHNSIMELTKNPRTKDSSEKENNTTLLKYKNTTKKIKTYSKKYKKKVHDPLRILKAFLEKDSNILNYKEFFDELRSCTFQPNINKYIEEEKNNLKLKEFEVKEKDNEEEEINMLLKNDSSIINSQLYEYICKTVNDPYNNIKNINIMEYIKSFDMYYNNNMDKNTKNIIKYYNPSHRISRKKFRTFNSCNPNSIKLKEKKKTEIVNCKNAWANGLRGGYKSNYFNFSLNDQNEKEYELKKKHRINQIDWGKRIRLSGRRLKAKVIPNLDLAHEIIENTNTYTEEPPTIIVKKNSSAYNCKNEKNKQSLINKEKGSNTNNFLKEETVFNIPTPIKTYKYNRSLIIKNELNNFSKLTSFVPPKVIAVKSENILEDIKRELLSLPESVYLINKFNIHK
>PlaGonATCC30045003769_rbh_TGME49_225020
MNLMDINRKLCLKKENPYDNNHNSQLMRDINCGRKKINNYVEPQKKTLLNIRNKSNFFLDYDNKENKMGVRARNIFFSKKVEADERMNNLCTEKDTTLSSSILDKAIASIWNCIDIEGENAVDLFNNDLYKSLTKKGKENFQKIILPHLLSDSQKVGELKNVFFENKINPCDKFSYSNVCQLKRVANERNLCLLVNCDDDNIFQEIIKAPKMLVISKKAFFKIIKGKITSENELTDYTNVLLKTILQMWKCKEIFFNKNEENSVFKCDNSTDHYAFPIQKKSTHLRSSKGEYPLLEEDYKMIEKENLLNYVIHKSIIQMSKSGNVRNSVDLNAQNRSLSKGTIHNKKKCVQIRCLNKKKKKYKDPMGILKTFLKNDTSEEKHNKVFNELSACTFQPNIRKFVEAEMSSIIRGKSPTVVNIGRREIGREFKRETERNAEIEELFKLADGNIIKDVHKSLLKESSNEHVNKMMKNKNAMKYLQMCCLSYGIDMGKKSKHCERKPYDDEEQPLHRISRQIFRTTRENIRDDHPLNVRMEGSKRKSGNRTVNRKYAWENELRGGYISNYFNFSVMHKNDITSESIEKKQHNERKPDWSKEIRLYERKLKAKTVPNFVLSEEMLSSFASANCDVKENFPAPSFFFLKDMKNKIDQSSCKNEQGNIKNDELINCPEGKKKKISSSSSHTEAFLKLHNNTGLMQKYEYKKMINEEKKKLDEMVEDYCSFMPTVATHPPKIVAVKWEKTLDDVEKELFSLPQSIGHAQMF
>PlaInuSanAntonio1005725_rbh_TGME49_225020
MNHIDVCTKYRLRKTDLCGGYSISPKRSDADGEKNCTGRRRANRHGDGSRSGSAFKKKGLDGKKKKNSFPPVGTLLNSSMLDKGIETIWNSLNRDEDNSVDLFNIDVYSSLTERGKGKFQKVILPYLLDNAQKVDALKNPLFEDEANPRGEFHFKNVCQVKRVANENDLCLLAQWEGGSRLEMKNPPPEMLIISRKAFFNIIQRECFAKDRLERKSDVLLRTVLQMWKYKEVFFSNKGENALLGGDISEGYFTLPDWKKWNEPRCKTGGSPLLREDYHVMENENVLNDVIHESIMLLSKNSGRRRITVDPQNRDLSKGTIKRRKFTQMGRFRREKKCVDPMTILKAFLKKDAIGVGHNDALIELRECTFQPNVRRFVEAEVDRAAWEKANKRGGKREIHIKAGIDADVDAKAEREDLFKRAGGHITSDVHKRLLEESSEKHENRGMEDESVVKYLQMCCLSYGVDMEKESKQSTYRRHDTARQPTHRESRKISRSRTPKMSSYTLDGSMIGARKNANSRTPNGKSAWADGLRGGYISNYFNFSPVDKNNALWGLPSCKPDYSSDIRLHGRRLKTKVVPNVDLSNEMLRSPFSNANFLAEGGENPPPGGSLFRSGNPKVDNPRNKIDGNRTINRGGTKKPPSSASQPFLSLHNSGLTTAKWESQNVRAEMTNQLGGKITGRCSSFGPSDPPKVIAVKWEKSLDDIEKELFCLPQSVRFVQIR
>PlaKnoMalayanPk1001942_rbh_TGME49_225020
MNHIDACKKYRLRKTDICGDYSMSPWRSYTNGKKKCTERRMNYQGDTLRSESSSKQEGLNGKKRKNSPSPVGTHLNRSMLDKGIQTIWNFLNTDEDNSVDLFNMDAYSSLTERGKKKFQKIILPYLLYNAQNVDELKNILFEDEANPSGEFHFKNECHVKRIANENDLCLLAKREENNMQMKKYSPEMLVISRKAFFKIIERECFDKNGLEQKSNVLLRTILQMWKYKDMFFFNNGKNGLLEGYISEGYLTLSDRRKWSKMSFKTGEPLLLREDYHLMEKENVFNDVIHESIILLSKNSRLRCSKEVKDPQEGDPSKGKLKRRKFTQMRCSRREKKCIDPMRILKAFLKKDAKGVAKNKALSELRECTFQPNVRKFVEDQVKREAREKKRQMHIKACADTKVDAKVDAKAEGEDLFKWGGGHITSDVHKHLLEEYSTEHTNAGMEDECVAKYLQMCCLAYGVDMEKESKRSTYKRHDSTRQPTHRESRKIWRSKTPKKSNYPFEATMMGAKKNANVRTLNGKCTWVDGLRGGYISNYFNFSVTDKNSALCGLASCKPDCSRDIRLDGRRLKTKVVPNVDLLNDMLGSPFSNVNCITKGKDDLPEGSLFPSCNSRLVDAKNKIDSDRIINHGGKKKQPPRTNQPFLPLHNSGLTSAKWESRNVRAEVSNQLGGKITAGCSSFAPSDPPKVIAVKWEKSLDDIEKELLCLPQSVRLVQIC
>PlaMalUG01004382_rbh_TGME49_225020
MYEEKCVNRNEREETKKKKKIIPKNMWDVNYKDSNNNTDYVRDQRANGYFLNLKEEREKCTQKYTVKEDDFLNTDALVMAACEILWNALNPEKENCIDLFNDRIYNFLTKIGEEKFKNLILPYFIANAKSIHDLKNLLSEKKGQKYNESFASCSIKELKRITNENNLSLIVNYQEQSDLRVKTNAHGMLIIPKNVFFNFIKKIILMNDHLANSDSALFRVFLLEMLKNKDKFFINMEGNFLKKHDQGKYDNLVKENKNLLNDKDVYYRIKKGKKKKNENSDNTNSNKENPLLREDYKLVERARSLNDIIHNSIMHISKKKKNSTKEDAENLSLLKCVSLNKKKYDQIMYKKRRENYNDPLHILKEFLKKDNNTLNYNEIVNELRSCTFQPNICKYILAEADNIINKDKFCIIKEEKRYKGEIEKLFKNIHNSSITDEMHKYMLNNTQIEHANDEENRNIMKYMEMYYIQYCANKRTNTKGSLIKYYDECCQPEHRLSRHITRSATNACNSKYNVNMMKERKKSEGITTKGKNTWINELRGGYLSNCFNFSIIDKNERIDKNKQKHEQMKFARVQEFNWHKEIRLKGRRLRTKVIPNLDISNKFMRNLHSVNYTFDKFAQTVDTHKKTKYFSENDKYDDDKPNNKNIQVNYESLKFQDMHKNNNITSSSIHAGNKKIFNFKNGKHTQKKKKKSYEHKDIVEREKILNDFNKFCSFIPPPKVIAVKSDHTTLEDIEKELLSLPSSVQYLQIL
>PlaOvaCurtisiGH01003556_rbh_TGME49_225020
MGERQPPVNVSSSSRVHINREKYTISEGKKKTFFEKIQRKNDYCGNNDNDVGCPWGGIKNDSFLKRWRYRPKYAWGDLSEAYVLWKSVPTSAEVASSGFAMWEAACILWDTLDSKDEKSVDLLCDQTYAYFTKNGREIFQRDVLPNFILNAKKLSQVRRELFDGEEDHTNRFMNDNKSELKRFANENNLCLMINSDESFIPAGEKKKKKSSMVILSKGAFFNIIKSCIKKSNEELLTGQENTLTETILHMSKNKEMYFITKGENTILIKYGPNEWGNFSPCEGRRYGLIGAMGKYQMREKNSHCKGYPHLRKDLEVIVKENVLNEVIHRSIIQVVKSIKGRGAEAEDEEAIMETPLYRGSKKHKKCEKHEKCQKCTHCAKRAKCVKCYQAKYQKVIEKHKDPLTILKSFLERDNSPLNYLKITNELRECTFQPNVWKFIEADVKSMSSKQWLGNEKKRDKNSSQELEMLHNKSDSVIIAEVRNSLLKEDLMKHSNSAKRESNIKYLQLCHLHYGAKGGKRTTSGKQPTHRRSRHVKRAISNVCTRSCFVNVNEKTKSRISSTNGKNTWVNELRGGYMRNYFNFSKQERNETKYQSKREKWIDQTGWNSEIRLNERTLSTKVVPNFELLKKFESSSHDVDIDTIEGFFPAFFSKKGDKISPLKKCTNYSKTEEAQFRKQNLEDSIRERNKKGNSRNIPYHIATPTICNSAKREYDVQRKLAEEKNSLHNLIKLCSFSYPLPTPKIITIKNDNSSLEEIEKELLSLPRSVHFRKNV
>PlaPraG01005232_rbh_TGME49_225020
MENESQYKNINNVDKTIIPFQNTTFLNIIESVWNLLNVEKENSIDLFNEQIYTYLNKKAKDIFENKLLPHFITNAHNENILENILFEKRINIRNKTHKNINELKRITNENDLNLLIRNNQGMHSKYHMDRKKCRDILLISKQAFFKIITNIVCNNKKVITSSNLYNNTIYKTLLYILKNTNNEINKKIYTYSFYEENGIIQKKTYMNKHLAKGILNTIHKNSTYENIEKSKHFIKNDYLLKEDYDHIKNSYTLNDIIHNSIIQLSKGKDLHYEHTREKNNKQIKDYLDKNNSIKYAKENNISGTHLHERRTLYNDPVYILKKFLERDRNILKYEDMWKDIAQYTFQPNIHKYIDIEYNQGIKKKENEKIKDKQLNLKNIFKNNEHIMHNNILTYMDNDEFSLLEKNEKKKISDEKYLELIYQFYGTHQANNNITMIRKKWDDESKPIHRISRYISRKNKILNNDVVNNNILYNSPLGIPKEKFVNSLLSNCEKKKKWQNELRNGYHRNNFNFSLHDEHEIKKECDERKKRINSYDWNKQIRLYERGLKTKVTQNYELYNNIISTNMNNTNNYMPKNMNNTNNYMPKNMNNTNNYMTTNIHQYENNYKASNNTLQKKQKNNFDKINMCPLIISYNSSIPTPKVVTIKSTQDDILQNIKMEILSLPKSVQLL
>PlaReiCDC004883_rbh_TGME49_225020
MENESQYKNINNVDKTVIPFQNTNLLNIIESVWNLLNVEKENSIDLFNEQIYTYLNKKAKVIFENKLLPHFITNAHNENILENILFEKRINIRNKTHKNINELKRITNENDLNLLVRNNQGMHSKYHIDRKKCRDILLMSKQAFFKIITNLVCNNKKVITSSNLYNNTIYKTLLYILKNTNNEINKKIYTYSFYEENGIIQKKTYMNKHQAKGILNTIHKNNTYENIEKSKQFIKNNYLLKEDYDHIKNSYTLNDIIHNSIIQLSKGKNVHYEHTRAKNNKQIKDYLDKNNLIKYAKENNISDTHLHERRTLYNDPVYILKKFLERDRNILKYQDMWKDIAQYTFQPNIHKYIDIEYNQGIKKKENEQIKDKQLNIKNIFKNNEHIIHNNILTYMDNDEFSLLEKNEKKKISDEKYLELIYQFYGTHQANNNITMIRKKWDDESKPIHRISRYISRKNKILNNDVVNNNILNNNVLYNSPLGIPKEKFVNCLLRNCEKKKKWQNELRNGYHRNNFNFSLHDEQEIKKECDERKKRINSYDWNKQIRLYERGLKTKVTQNYELYNNIISTNINNTNNCMPTNIHQYENNYKASNNTLHKKKNYNFDKINMCPLIISYNSSIPTPKVVTIKSTQDDILQNIKMEILSLPKSVQLL
>PlaRelSGS1like003298_rbh_TGME49_225020
MNNFLRKNKENSTYKNINYVDIIRHNLKKNDENNILNEPYLWKNKIELRRNLEYIEKEKRTFKKDTKKNNYKDSELKENCNKCFLKRIEREAVTKKVSIKLDIFNKSIIFDIASNLWDILNVEGENSIDLFNDKIYSDLTEKGKKKIQNYILPHFISYSENISEIQNVFFEKNINLKNKTDKNINELKRIANENNLCLLINYDKENKLSGERHMLITSKKAFFKIIREIIINENLLNSNNDNIILKSILQILENKERILNKEEKFLFRASNLDNSNIYLRKLNNLNKVNYRVKRSFPEKKKNNPLLKEDYEIIRKENVINDIIHNSIMQLSKNPRIKDIIDDKENNTSLLKYKNTTKKNRQYSKKNKKKEVCDPLHILKVFLKKDYNILDYKDFLDELRSCTFQPNIHKYIEEEKNNIKLKKFERKEKDNEEGEEEENEEEIKMMLKNDNTISSQLAKYICKATNDPYNIKNISIMKYLKLFDSYYNNMDKNSISKTKYYDDPTHRTSRKNFRSVNSCNLNIIKTRGKKKTENISCKNAWVNGLRGGYIKSYFDFSLNDKSEKEYELKKEHKIKQIDWGEKIRLNGRRLKTKVIPNLDLVDKIIKNNKAYTEEPPTIIVKKKFSECKCKNEKNKQSLMHKKNQNNNDCLKETVFNLQTSIETYKLNRSLRIKNELDNLGKLTSFAPPKVIAVKSDNTLEDIKRELLSLPESVHFISKFNFLQKKN
>PlaSpeGorillaG2004667_rbh_TGME49_225020
MESEKKKTFNKVDKSIVPFHNTTFLNIIENLWNLLNVEKESSIDLFNEQIYTFLNKKAKIIFEKKILPHFITNACNEKILENILFEKRINIRNKTHKNISELKRITNENDLDLLIETNQRIHSKYHMDRKKCKDILLISKPAFFKIITNIVCNNKKILTSSNLYNNTIYKTLSYILKNTNKQINKNKIYENIQTTKHFIKNDYLLKEDYDHINNSYTLNDIIHNSIIQLSKGKSLHYKHECGKNNKQIIDYLDKNNLIKYTKEKRNISNTHIHERRTLYNDPVYILKKFLERDRNILKYEDMWKDINEYTFQPNIHKYIDIEYNKEINKKIKKKENEQIKDTQLNIKNIFKNNEDVMYNNVLTYMHNDEFSSLEKNEKNIISDEKYLELLYQIYGTHQANNNVRTIRKKSYNESKPIHRINRYMSRNNKILNNHALNNNVLNYSSLGIPKEKILNSTHNNYGKKKKWQNELRNGYDRNNFNFSLHDEEQIKKECDERKKRINSYDWNKHIRLYERGLKTKIIQNYELYNNIISTNMNNTNKYISTNINEYDNYYKASNNTFKIKNNNFDTINMCPLTISYNSIPTPKVVTIKSKEHDILENIKKEILSLPKSVQLL
>PlaVinVinckei003773_rbh_TGME49_225020
MNFNKTKLKNDQKSISKNDIQMSNEHAALCVVEKLWNIFDIKSENFIDLFNDSIYNGLTKKGKNKFKKYILPHLKLKAYNLEALKLLDDENIGSSKEGMNKNNLKYNIDKLKRIANENDVSLLLNFNDTHLLNTKKKEGRMLIISKKTFINIIKEKIKTENRLLNPDNYILDTLLEISKNKKQFFINKEKGKIMDKFKLYRYYDYPFEQRLNNAHSKVVNYIIKKNFKKNDNNGDEAGNILKKLDYEVMENENMLNKIIHESILQVSKKNKSNSTKDETNHIKNNFGNCNFYNINHKKFMYRETLLKRKEKKCNDPLYILKKFLEKDRNDLNYKQNTIIRELQECTFQPNVYKYLSREKSDMTQKKRKNIIEKIKKEDQVIENIFSDNTDSIIAKEVHEHILKQNAKKYYNTTSEDMNYFNSHFLENRNNYGRIDRKHEDPTHRVCRNARRTGLINYNNKINSRMIKINYENNWNNEIRLNGRGLNAKIIPNFNLYQKINNMSMGTNNEHLSGKMVEYQNFNRKKQMTNSTSTKSNNNNVKKINPRIKNDISYSVGKNDFMKSVMFNSINIIEPKTPKIIGVEDNDANLEKIEKLLLSLPNKFYFASMC
>PlaVivP01004204_rbh_TGME49_225020
MNHMDVCKKYRLRKTDLCGGHPITPWRSGTNGEKKCSEHRRMNRQRDEKTSGSTSKQKGTDGQVKKNSFSPVGTLPNRSMLNKGIETIWNSLNRGEDNSVDLFNVDVYSFLTERGKEKFQKVILPHLLYNAQKVDELKNVLFEDEANPSGGEFHLKNVCQVKRVANENDLCLLVKLEGGRGSRPEVKTPPHEMLVLSKKAFFKIIQRGCFATNGLEHKSEVLLRTVLQMWKHKEVFFSNNRESALLRGDNSQGGVILSDWKKWSERNCNAGEPSLLREDYHVMENENVLNDVIHESILLLTKNGRLRCSTEGDPQNGDLLMGTLKRRKFTQMRGSRREKKCVDPMGILKAFLKKDAGGVKHNDALSELRECTFQPNVRKFVEAEVGRVAREKREMHTKEGIDAKAEREDLFERAGGHIASDVHKRLLEESSAEHANRGTEDERVATYLQMCCLSYGVDMEKESKRSTYNRHDVTRQPTHRESRKIWRSRTPKMSSHTFEANIMGERKNASVRTPNGKSAWADGLRGGYISNYFNFSVVDKNGALYGSTACKPDYSRDIRLHGRKLKTKVVPNVDLSNDMLRSPFSNANCLALGGDSPGGLLSPSGNTTVDDVRNKIDGDRTITRGGKKKPPSWGSQPFLPLHSSGLTSAKWEPQSVRGEVSGEVSGQLGGRITKACSSISPSDPPKIIAVKWERSLDDIEKELLCLPRSVRLVQIC
>PlaYoeYoelii17X004700_rbh_TGME49_225020
MNLNKISTNKNNIQSSNENVALCVVEKLWKTLDIKCENSIDLFNNNIYDGLTKKGKEKFKKYILPHLKLKAYNLAALKLLDNENILSNKKDINENNLIFNINKLKRVANENDVSLLLNLNDTNLLNKKKKKKKVGMLIISKKTFINIIKEKISIENTLLDPDNYILDTLLEMSKNKKYFFINKEKQQNLDKFKLYRYYDYPFEQRLNNAYSKVGNYIIKKNSQKNDNNNYDEIGNILKKSDYELMEKENMLNKIIHESILQVSKKNKSNLIRDESNQIKNDFENNNLYNNVNRKKYVYREKLLKRKEKKCKDPLYILKKILEKDKKDINYKQNVIMQELQECTFQPNVYKYLNYEKNNIITQKKQKNIMDKFKKENYVIEKIFNNNTDSIIAKEVHGHILKQTTKKHYNTTNENINYFNSHFLDYMNNHRKINRKHEHPTHRECRNARRNGPNGYNNKINSRMIEINYENNWNNQVRLIGRGLKAKIVPNFNLSQKTNNMNIHTNNEHLSDKMVTYHQNCNRNKKMANSTSIKSNNKNGTSYNVGKNGASYNVGKNGASYNVGKNGASYNVGKNGASYNVGKNGASYNVGKNGASYNVGKNDISYSVSKNDFMKSIMFNSINFIEPKTPKIIAVENKNEHLEQIEKLLLSLPQKFYFASMC
>Pse_Brazil009914_rbh_TGME49_225020
KKPPLEYTFKPSLTSSSIKLATRRTTIANNLNSSFDRFQHYSQRSKDWRQKAKELVILEELKQCTFQPNTHKYAKKPPRQKKQVKQEENNQEEENNLEEEEDPTEQNSQTPKEISFAREK
>SelPygWS2016009121_rbh_TGME49_225020
MGLDLSEVYAAMDRPFDRLDRLDVSHWLEQQPEWIQPKQTAEVAKRTEQEEWRKWLVDEREPQYRSPFARHCRGRRKSQSAEDPSTSFPEDPIFGSHRSQSEKIRFTSQSITHLTRAHRPDSLHSDT*
>SelPygWS2016009127_rbh_TGME49_225020
MQESTFQPNITRYISAHNKSLDEANNNKKSDTGKKKDRETGINHSKDTNGRNGGDMGLDLSEVYAAMDRPFDRLDRLDVSHWLEQQPEWIQPKQTAEVAKRTEQEEWRKWLVDEREPQYRSPFARHCRGRRKSQSAEDPSTSFPEDPIFGSHRSQSEKIRTWWQDSLRDERCGGVYMITSK
>SelPygWS2016009129_rbh_TGME49_225020
MTPTVPGDSCLNRVALPYTRPFSFSPHGRARHAKCLEHLTPPPHHGPSSKQPQSYATDFFSPPPSSFLPPPRTNSPEGESPQQAYRPHVSAVTNRIVKRQRLLALTQLFHKLTSVRVKLLQSEQGNDCVSKQSYQAVDLLWHVQEQSHSDEGVGVYQQEQSLLSETEHQLLLEAMPEVLCAGRCVTLDQLDGGGKAQTDSQNLTGEDTILRQWFAGYGNRPSVGYQRGDRQQQDGKDGGRDNADVSKLRSTSVALAPSSPTRKGFNDIINIPTQPQLTHEDPTPSHSSPSRVQGAGSKLSTARFNAAAQLSLNHLAPVIVTNEAHLIEAIVTSRHSFITSLNTHLSASVGSSAVEKFKEDAVEKERRGRRRGSATEAMSNASGNSLVSKPHINSNSLRIDARRQERLKLSSPRDRLADNQSNWLRRRQEKKQEVNYDSDPYLQATTDAKVTPGFIRDENNVPLYLRNKPHCGHRASPINILKRYCKLYDEIDTFGKVKNDMQESTFQPNITRYIS
>SelPygWS2016009130_rbh_TGME49_225020
MTPTVPGDSCLNRVALPYTRPFSFSPHGRARHAKCLEHLTPPPHHGPSSKQPQSYATDFFSPPPSSFLPPPRTNSPEGESPQQAYRPHVSAVTNRIVKRQRLLALTQLFHKLTSVRVKLLQSEQGNDCVSKQSYQAVDLLWHVQEQSHSDEGVGVYQQEQSLLSETEHQLLLEAMPEVLCAGRCVTLDQLDGGGKAQTDSQNLTGEDTILRQWFAGYGNRPSVGYQRGDRQQQDGKDGGRDNADVSKLRSTSVALAPSSPTRKGFNDIINIPTQPQLRDEDPTSSHSPGWPTSSPSRVQAGSKLGTAHFNAAAQLSLNHLAPVIVTNEAHLIEAIITSRHSFITSLNTHLSASVGSSAVEKFKEDAVEKERRGRRRGSATEAMSNASGVSSVSKPHLNSNSLRIDARRQERLKLSSPRDRLADNQSNWLRRRQEKKSEVNCDSDPYLQATTDAKVTPGFIRDENNVPLYLRNKPHCGHRASPINILKRYCKLYDEIDTFGKVKNDMQESTFQPNITRYISAHNKSLDEAIKNKSSDTGKTKDRETGLNHSKDTNGRNGGDMGLDLSEVYAAMDRPFDRLDRLDVSHWLEKQPEWIKPKQTAEVGKRTEQEEWRKWLVDEREPQYRY*
>SelPygWS2016009131_rbh_TGME49_225020
MTPTVPGDSCLNRVALPYTRPFSFSPHGRARHAKCLEHLTPPPHHGPSSKQPQSYATDFFSPPPSSFLPPPRTNSPEGESPQQAYRPHVSAVTNRIVKRQRLLALTQLFHKLTSVRVKLLQSEQGNDCVSKQSYQAVDLLWHVQEQSHSDEGVGVYQQEQSLLSETEHQLLLEAMPEVLCAGRCVTLDQLDGGGKAQTDSQNLTGEDTILRQWFAGYGNRPSVGYQRGDRQQQDGKDGGRDNADVSKLRSTSVALAPSSPTRKGFNDIINIPTQPQLRDEDPTSSHSPGWPTSSPSRVQAGSKLGTAHFNAAAQLSLNHLAPVIVTNEAHLIEAIITSRHSFITSLNTHLSASVGSSAVEKFKEDAVEKERRGRRRGSATEAMSNASGVSSVSKPHLNSNSLRIDARRQERLKLSSPRDRLADNQSNWLRRRQEKKSEVNCDSDPYLQATTDAKVTPGFIRDENNVPLYLRNKPHCGHRASPINILKRYCKLYDEIDTFGKVKNDMQESTFQPNITRYISAHNKSLDEAIKNKSSDTGKTKDRETGLNHSKDTNGRNGGDMGLDLSEVYAAMDRPFDRLDRLDVSHWLEKQPEWIKPKQTAEVGKRTEQEEWRKWLVDEREPQYRSPFARHCRGRRKSQSAEGLASLLKLSPNSTHLTLRQHPLASPPSSFHH*
>SelPygWS2016009133_rbh_TGME49_225020
MYEWPIRKCSAKCEEKKSEVNCDSDPYLQATTDAKVTPGFIRDENNVPLYLRNKPHCGHRASPINILKRYCKLYDEIDTFGKVKNDMQESTFQPNITRYISAHNKSLDEAIKNKSSDTGKTKDRETGLNHSKDTNGRNGGDMGLDLSEVYAAMDRPFDRLDRLDVSHWLEKQPEWIKPKQTAEVGKRTEQEEWRKWLVDEREPQYRSPFARHCRGRRKSQSAEDPSTSFPEDPIFGSHRSQSEKIRFTSQSITHLTRAHRPDSLHSDT*
>SelPygWS2016009134_rbh_TGME49_225020
MTPTVPGDSCLNRVALPYTRPFSFSPHGRARHAKCLEHLTPPPHHGPSSKQPQSYATDFFSPPPSSFLPPPRTNSPEGESPQQAYRPHVSAVTNRIVKRQRLLALTQLFHKLTSVRVKLLQSEQGNDCVSKQSYQAVDLLWHVQEQSHSDEGVGVYQQEQSLLSETEHQLLLEAMPEVLCAGRCVTLDQLDGGGKAQTDSQNLTGEDTILRQWFAGYGNRPSVGYQRGDRQQQDGKDGGRDNADVSKLRSTSVALAPSSPTRKGFNDIINIPTQPQLRDEDPTSSHSPGWPTSSPSRVQAGSKLGTAHFNAAAQLSLNHLAPVIVTNEAHLIEAIITSRHSFITSLNTHLSASVGSSAVEKFKEDAVEKERRGRRRGSATEAMSNASGVSSVSKPHLNSNSLRIDARRQERLKLSSPRDRLADNQSNWLRRRQEKKSEVNCDSDPYLQATTDAKVTPGFIRDENNVPLYLRNKPHCGHRASPINILKRYCKLYDEIDTFGKVKNDMQESTFQPNITRYISAHNKSLDEAIKNKSSDTGKTKDRETGLNHSKDTNGRNGGDMGLDLSEVYAAMDRPFDRLDRLDVSHWLEKQPEWIKPKQTAEVGKRTEQEEWRKWLVDEREPQYRSPFARHCRGRRKSQSAEDPSTSFPEDPIFGSHRSQSEKIRFTSQSITHLTRAHRPDSLHSDT*
>SelPygWS2016009136_rbh_TGME49_225020
MYEWPIRKCSAKCEEKKSEVNCDSDPYLQATTDAKVTPGFIRDENNVPLYLRNKPHCGHRASPINILKRYCKLYDEIDTFGKVKNDMQESTFQPNITRYISAHNKSLDEAIKNKSSDTGKTKDRETGLNHSKDTNGRNGGDMGLDLSEVYAAMDRPFDRLDRLDVSHWLEKQPEWIKPKQTAEVGKRTEQEEWRKWLVDEREPQYRY*
>TetMal017539_rbh_TGME49_225020
MDLLRLDLFSSEFYFNLGFNRSTRKAAVNKTYLVYKAKLYYQTNNETKRIYLDTIQCQDPELQGFNFIDFSPVKNYSLYFDPVTTQTSMIILYFYGCLDVDRVKTTVPDNCATQQEINDLVDSPLMIQNIKLYTQQYNTTSKKIQTNYRNFFDKARSMKLGFGPYNNILLQLDEIILDVEITYPTITEILALVNSIVAICMSLKIVGRILSQKLIKQDMFMIFLQNLFQDKYEQMVMQNKLIDQKEADSLFKDIQKHSSYQQSSCCQVENQIEIYQSKQIKDHIEENQQNCEQVDIFAANNSFKIIKEPQFSLKKKQEKSQDLQQSECAFDNQEGILGFQDTAEAYQNDEEFVDIIVPKFLTKSREYVEKSQSINSNYPILCFQNQNFKDEIIDQNEHTNTNKNSQYQNKQKKYSQQIQNTCEGITTQEQMIASPKQSPETNRLMISPKRNFDSISAFSREGTRQKQLIGKLSYQKSLGIDNKQLKKIQNQVKKQSDIYQIYKDIIFLKKAMIILSKEQLAAIQIVGCSNEFLDIDHIDKNQNFTEFKSFKLIHEQLEADLITNQEAVQLIDSIKQKHYGEFCTFKPNINKENQYYEKIKNRDITNPFERLYKDGVEHKANKSQILSHIKSCLELKDCTFHPNLQKSNSKPRNVRFAGTLSKFTQPLNDFEQENEF*
>AmpMasCS259012889_rbh_TGME49_225020
MSSRTSLVQDEEDAECTFAPQINRVPGVESTMGDFMQGWAERCRERRLEAAMERRRNDLVELEAAQPQQFTRAANEVYLREAGYSGPVQAWRLHADRYFKARQPSLDVTKGSLSFREMDVSSLSGNAAAEGDRQAHWDAVVRRLYPYSSTPDQTIIEGDEGSASKPTRAERLCNSDPVAMSLRMQQQSASEPRKTWAGPVTSTGGGSSSSSRGSIALPLSRSQTGPQLRPASSSAAASRRSLASTADTMGGRRTASTGRVSTIGASEDLISANPEEVEGAVAQGTSAPAAATTSQIGGNIEFLEVVASQNSGRRAASESSSSDGGVEKAPWQKMYEAGTLTLRARSQPPKVAGAAAPRPLPRSEQLLRNAQTPRKPLVSNHRGDTPQRCTHQPAANVSNMSTQSRGAPGGRTPGLRLYEQSERTRAMQQQRASVATALKSAEELRECTFCPKTNSSRTSMSPDAARESLYERGLKAKQRRREMSEQGVRNRVEQDMRECTFQPNIRREKSQERQSGRQSVSRSGQRHAAPGEEMLNGSDKQPQDLTQSVLSLLQDWKSKRPNKDLNLGGRASMTPGSTCEAATRRQASVPTVPSVAPMTAAPAQPCWAVPPSQAAGNMEVGALLNGWRESWAVDGASRSLPKAPAAAAHIKTAPSSPAGTANLPSARSVEVPSALLQXKPGGGGRVAAAAASLAGNPEASLAAMLQEWRSGQMYTSEAVGAGXPVSGX
>AmpMasCS259039312_rbh_TGME49_225020
MSSRTSLVQDEEDAECTFAPQINRVPGVESTMGDFMQGWAERCRERRLEAAMERRRNDLVELEAAQPQQFTRAANEVYLREAGYSGPVQAWRLHADRYFKARQPSLDVTKGSLSFREMDVSSLSGNAAAEGDRQAHWDAVVRRLYPYSSTPDQTIIEGDEGSASKPTRAERLCNSDPVAMSLRMQQQSASEPRKTWAGPVTSTGGGSSSSSRGSIALPLSRSQTGPQLRPASSSAAASRRSLASTADTMGGRRTASTGRVSTIGASEDLISANPEEVEGAVAQGTSAPAAATTSQIGGNIEFLEVVASQNSGRRAASESSSSDGGVEKAPWQKMYEAGTLTLRARSQPPKVAGAAAPRPLPRSEQLLRNAQTPRKPLVSNHRGDTPQRCTHQPAANVSNMSTQSRGAPGGRTPGLRLYEQSERTRAMQQQRASVATALKSAEELRECTFCPKTNSSRTSMSPDAARESLYERGLKAKQRRREMSEQGVRNRVEQDMRECTFQPNIRREKSQERQSGRQSVSRSGQRHAAPGEEMLNGSDKQPQDLTQSVLSLLQDWKSKRPNKDLNLGGRASMTPGSTCEAATRRQASVPTVPSVAPMTAAPAQPCWAVPPSQAAGNMEVGALLNGWRESWAVDGASRSLPKAPAAAAHIKTAPSSPAGTANLPSARSVEVPSALPPDSSSSDGKRKPGGGGRVAAAAASLAGNPEASLAAMLQEWRSGQMYTSEAVGAGVQ
>BabDiv1802A000886_rbh_TGME49_225020
MEQAPVSKLDKICHEIFASTLRASYTSPRDEEPTSKRLLYAEKIAALANKLSDPRTLRLNLLKAPKLRKIGDVEREFLKAAMPTLICSARPYNTPYVLEKGGSVLNRWAGITDSIDSPPEDVTELFISPQAFKNTLLKLLVGNSDDNRVVNMRNMVNGVPWSSSDVEGAQTAVDDDAECTFHPKINRYPKYLKNAPKPRFPKNTIGRRLKDFLETPQPRHGCEEYYDDNDELDLEITADDHGPTDYSSPFNNRCPLTTPIRRYADRGRQEQLTPSRKGAMDCRVGDGYMMAETYRDSYNGISPKVDEIDELLSSLPRLDEKLFMSNGYKGADTKLRFVTPHRSHLYSEIACAPQQCDKTTSSPWQDLLRGGYLPNTMRFSIDHHRNHDVETNNRRYVGSMKGCDFVLPQTMAVPMFTRSGGADLLDQNEAYYTTMQSLRKGNTPLDILEAQLAQPIINVMKLRC
>CerFusPA161109117704_rbh_TGME49_225020
RVVSTSFAFAVATHQCFHSLLACRALCQWSGCEMVSFDVASLVRQRSIGEIDRDDFFDRLSAFHGAASCNGRSTPSSCSRLQEPASTAPILPPNLRGSATCSSVSAVPEHRVAAETPKLWDFAASTGGDYRALPWATSPTRTSCPNSTNGDVSRCNFNQMAEASCSPIEPTSSVLEQNRLASQTPDLRTPSLSGFGTSRTPSCSVASQGSRSSAGIPVFDGAGLSSVGTGLPGRSLSSLSAPSSPRASQSSEPETPPLQRHRPMPNSIAGAGPSFSNFAHRSAVWDLRRSLRCQELKRQRDQHEVAECSFHPAVSSRAPRYNGNLSCISSCSEQSCFGPEDVQAITERLAKPVTAPRLTQESIRWKEHREQENLRECTFRPNVSKSSKTFRRSSSVAAPCAGSARPRTFLEEAPTFAPQTLGAKAHMRNAKAYLQDNVFSRLSQLGVARSSGPQQCDAFSSWHEASMTAVGHGGTSATTTQRPSLVRSQSDTSLTDGAAVARFLERQNCCEVERRGRLQQMKAETAPSWQPEICERSARLAERRQYRLAVGASSGLDSSCRQNAAQPAELETECTFRPSITPYAAQRDARSIEDLSLGDQRRREARLAKLRARAEVQEASSFAPKVNDYEGIGGRLRIRDDPQTLLERITVAGKAADKRRERDLKRLEDQEMAGCTFSPQVKPAPVYIQRMAASHRAARVLKEKDRLHEENDTRPNWQF
>HalGra003914_rbh_TGME49_225020
MQNNTNSSVAGLSFGPGAASTYEQWKESVSAQLRYQHMNQPKINENSRRIIEHKRMLNNVPVHHETLSRKPSPSGGNISVHHRLHQQAVSKQRQYIPHNNNVMGQTFHSNSNNPLRRVLNLSAQNSPSHQHRSQSAQDNGNNSSLKRSAPRELINYGERLYIKGLKRKEEQSRLLKEVKAQQEMQKLNQFCSFQPQINEVSRIIAHPLRGEGQSAEDALIKYGVQARERVEQKRSERLFREVAECRFHPQISKKSELMVRQKAQGGYESDGGAVQERDRQAREKMFDDKFSSLYYDALRRKERQEKVYARCMAPDFTFQPDTRISKYYYQRLEARDPAYQHKTLALPPQTPNHGHANRTNSVPHSRHKRNLSADGRYHEKERLHRSLKKSSTLSNDLFDPETHQWNFHPKVGRGPRNQHRPEKGGLATAQMLYEQSKALQEKMEQKKRYMEQQMNRDRKQVHTIDRSRGIIEELKIKHFQTLFRRLDSDQDGQISSQRIDITWLPSQLIDVLQLIFAEMEESGHTLTEEEFIDATFRLYDSLPISGKRVLFDAKEVNSAQKDKKKSYNGHQFKPKLDSNSIKIAAQKRSHHEDIAQILYRKKKEYDQRVQEKVQEKENQELLGCTFHPNIIQSPQSGIKVYGNGGSLQNSRGSFGGGAGNIPYNSSQHIATFLNNNNNNNAGSQQQFDLNTLAYNVASEYMIMPRPSSQSLNVVVNNNSALQTIPEVRQQPQRNMGLTPVLQQKYGNPVVTQQ
>HalGra015252_rbh_TGME49_225020
MNSQWNNNQAPLPPRGSQNSFGQPPPQSQPMKTNLSQISFNSQKQGGRLHVPDDYEPYANDESALQLQKEKFFESLGLPPDLSDQAVKQYTSNQQKERILNQTLQSNEGDMFKSCNTHLQQPPGGQLYTAGSQAQILQRGNSGAVGQQNTSYKSAFGEGQSQGSFLTAHDQPQVNQPRFGQEGAQIEQQMMGSSAHFPSRHTDSVGVPVMVSGPQGPIQLDEMKKFEDLFIDSQRKHSAPVNSNQRVIDPSLQNPFNATLNDGSRRPSQQQLHDQPVSFSNTLTQPVNNNRREILTISVEITEGQTADIIIREGDDPSALANEFARQYGISSALRDLLADQVQEKLETFLQEEQQMRYPQPQGDTHSQSPGELSNNLASSSHDTRKQQPPQPNPYSNKQTASNSQLIENNNNTGRSNNSNQYMHQGTHLAQEYGNIQQQQLRHSVGNSSTVSASQIQHTINGAEVLYHNNQRYHPQQQRLNQSSFMQNNTNSSVAGLSFGPGAASTYEQWKESVSAQLRYQHMNQPKINENSRRIIEHKRMLNNVPVHHETLSRKPSPSGGNISVHHRLHQQAVSKQRQYIPHNNNVMGQTFHSNSNNPLRRVLNLSAQNSPSHQNRSQSAQDNANNSSLKRSAPRELINYGERLYIKGLKRKEEQSRLLKEVKAQQEMQKLNQFCSFQPQINEVSRIIAHPLRGEGQSAEDALIKYGVQARERVEQKRSERLFREVAECRFHPQISKKSELMVRQKAQGGYESDGGAVQERDRQAREKIFDDKFSSLYYDALRRKERQEKVYARCMAPDFTFQPDTRISKYYYQRLEARDPAYQHKTLALPPQTPNHGHANRTNSVPHSRHKRNLSADGRYHEKERLHRSLKKSSTLSNDLFDPETHQWNFHPKVGRGPRNQHRPENGGLATAQMLYEQSRALQEKMEQKKRYMEQQMNRDRKQVHTIDRSRGIIEELKIKHFQTLFRRLDSDQDGQISSQKIDITWLPSQLIDVLQLIFAEMEDSGHTLTEEEFIDATFRLYDSLPISGKRVLFDAKEVNSAQKDKKKSYNGHQFKPKLDSNSIKIAAQKRSHHEDIAQILYRKKKEYDQRVQEKVQEKENQELLGCTFHPNIIQSPQSGIKVYGNGGSLQNSRGSFGGGAGNIPYNSSQHTATFLNNNNNNNAGSQQQFDLNTLAYNVASEYMIMPRPSSQSLNVVVNNNSALQTIPEVRQQPQRNMGLTPVLQQKYGNPVVTQQ
>KarMicCCMP2283015574_rbh_TGME49_225020
XPPPLNAESSKQSLPPPPPLTQSSRASLDGTGRSYSDLGATDRTLLHGETSPLRSKTTAGDDELGDVSRSTKTRRAPKIPWDPYLYKMADLSGNSEQCGCGNIFVEEDTFCYRCGNRRPIEVASLPLHVSKMPEPPIEEVGERMNAWAEAYSQRRMALQAMKRDNEKIAEKMEHRGTPHISPRSHDLAADLRPIVERYKGILWMKEFELQRIRDRVGEEKAKEYTLTPAIHPRSKSLERGIGELYKHKRRCDARVEQKRREKIQAALNECTFQPEIRHTPRYRVMNTDQVHDRLYKDASQRSFSKQAATQAAREDWKASNVRRARTESPKPQSAETPRRGRRMPAAPAPYADFMKVISQDRKNGKTATGQEAQDSPTGRRGPRASAPVLLKEDFNAGKRRRRKRGTSGNSWRSESGSVSPSSRASSRQSSRSRREEPPEPPKPVWTGGRNVVTASSEFKTLLEECQPEMPEVDLGVRKSRFSYANRGSKQEAAAAAPPKPGSTRX
>KarMicCCMP2283021831_rbh_TGME49_225020
XDVQDVQGAQEILDAEEFTFAPSIINVKGVTSTMGDFMRGWSEKRDMHLQESRSERFLLEREEFPFRPELLAKSANEELLRYSGYAGPIQAWRKHAEHYKQMRSSDVEAPNEKRDEAKSKSSTPWTAVVQRLYPFSNDSTASTQGASSPAPPKSTSPDGHFSGATGIAPLGVASPEKPSAAPGTHGQRRCGRPPKATWQFLYEAGTRQLRGKSMPPRVESNITPTPLPHSKQLLKRDASARRPLYEKSQQNAVHLEKTSADLPSQPERPRSSRGMVVNAGRRLYEQSERHRAVQEQRQFLASELKMAEEMRECTFQPQIERLSCDRRVNNSTTIATTPVDESSLSLYERGLRQRQRRQQMEETGIQKRTEVELRECTFQPNVHRRKGTARDTSFASQQSPSSSSTSVCQEDVSIEADVSQASDLSSKVLTMLQDWKGRFPSQDFGQLSRAACLSQEPKMNFSEKFVENSFILDENLQRRNLKNQSRHDDLSSEVHMLLENWRGGWATSSA
>KarMicCCMP2283023843_rbh_TGME49_225020
MAWKGGLSAPPPLNAESSKQSLPPPPPLTQSSRASLDGTGRSYSDLGATDRTLLHGETSPLRSKTTAGDDELGDVSRSTKTRRAPKIPWDPYLYKMADLSGNSEQCGCGNIFVEEDTFCYRCGNRRPIEVASLPLHVSKMPEPPIEEVGERMNAWAEAYSQRRMALQAMKRDNEKIAEKMEHRGTPHISPRSHDLAADLRPIVERYKGILWMKEFELQRIRDRVGEEKAKEYTLTPAIHPRSKSLERGIGELYKHKRRCDARVEQKRREKIQAALNECTFQPEIRHTPRYRVMNTDQVHDRLYKDASQRSFSKQAATQAAREDWKASNVRRARTESPKPQSAETPRRGRRMPAAPAPYADFMKVISQDRKNGKTATGQEAQDSPTGRRGPRASAPVLLKEDFNAGKRRRRKRGLSPSGNSWRSESGSVSPSSRASSRQSSRSRREEPPEPPKPVWTGGRNVVTASSEFKTLLEECQPEMPEVDLGVRKSRFSYANRGSKQEAAAAAPPKPGSTRASVKRNTLRSQAIHSVHNW
>KarMicCCMP2283112451_rbh_TGME49_225020
MTDVQDVQGAQEILDAEEFTFAPSIINVKGVTSTMGDFMRGWSEKRDMHLQESRSERFLLEREEFPFRPELLAKSANEELLRYSGYAGPIQAWRKHAEHYKQMRSSDVEAPNEKRDEAKSKSSTPWTAVVQRLYPFSNDSTASTQGASSPAPPKSTSPDGHFSGATGIAPLGVASPEKPSAAPGTHGQRRCGRPPKATWQFLYEAGTRQLRGKSMPPRVESNITPTPLPHSKQLLKRDASARRPLYEKSQQNAVHLEKTSADLPSQPERPRSSRGMVVNAGRRLYEQSERHRAVQEQRQFLASELKMAEEMRECTFQPQIERLSCDRRVNNSTTIATTPVDESSLSLYERGLRQRQRRQQMEETGIQKRTEVELRECTFQPNVHRRKGTARDTSFASQQSPSSSSTSVCQEDVSIEADVSQASDLSSKVLTMLQDWKGRFPSQDFGQLSRAACLSQEPKMNFSEKFVENSFILDENXTKKKSKKSVQARRPLVGSAYASGELERRMGYIFCLTQ
>KarMicCCMP2283126808_rbh_TGME49_225020
MAWKGGLSAPPPLNAEXSKQSLPPPPPLTQSSRASLDGTGRSYSDLGATDRTLLHGETSPLRSKTTAGDDELGDVSRSTKTRRAPKIPWDPYLYKMADLSGNSEQCGCGNIFVEEDTFCYRCGNRRPIEVASLPLHVSKMPEPPIEEVGERMNAWAEAYSQRRMALQAMKRDNEKIAEKMEHRGTPHISPRSHDLAADLRPIVERYKGILWMKEFELQRIRDRVGEEKAKEYTLTPAIHPRSKSLERGIGELYKHKRRCDARVEQKRREKIQAALNECTFQPEIRHTPRYRVMNTDQVHDRLYKDASQRSFSKQAATQAAREDWKASNVRRARTESPKPQSAETPRRGRRMPAAPAPYADFMKVISQDRKNGKTATGQEAQDSPTGRRGPRASAPVLLKEDFNAGKRRRRKRGLSPSGNSWRSESGSVSPSSRASSRQSSRSRREEPPEPPKPVWTGGRNVVTASSEFKTLLEECQPEMPEVDLGVRKSRFSYANRGSKQEAAAAAPPKPGSTRASVKRNTLRSQAIHSVHNW
>KarMicCCMP2283167837_rbh_TGME49_225020
MTDVQDVQGAQEILDAEEFTFAPSIINVKGVTSTMGDFMRGWSEKRDMHLQESRSERFLLEREEFPFRPELLAKSANEELLRYSGYAGPIQAWRKHAEHYKQMRSSDVEAPNEKRDEAKSKSSTPWTAVVQRLYPFSNDSTASTQGASSPAPPKSTSPDGHFSGATGIAPLGVASPEKPSAAPGTHGQRRCGRPPKATWQFLYEAGTRQLRGKSMPPRVESNITPTPLPHSKQLLKRDASARRPLYEKSQQNAVHLEKTSADLPSQPERPRSSRGMVVNAGRRLYEQSERHRAVQEQRQFLASELKMAEEMRECTFQPQIERLSCDRRVNNSTTIATTPVDESSLSLYERGLRQRQRRQQMEETGIQKRTEVELRECTFQPNVHRRKGTARDTSFASQQSPSSSSTSVCQEDVSIEADVSQASDLSSKVLTMLQDWKGRFPSQDFGQLSRAACLSQEPKMNFSEKFVENSFILDENLQRRNLKNQSRHDDLSSEVHMLLENWRGGWA
>AleMonCCMP3105044189_rbh_TGME49_225020
XEALAGQHAAAGEGRAAPVHLPAGHIKELADLPAVLFILGNWDAATARPSSSGGWGSVSVTPGPPPKPRGVEEPTFAPRTNGVDPSMANAWAYLQDDVFTRLTQGPAEASSQQPPDSPARGSRGGSSCGMSACSASLLSRCHSDTSLHDGTVIGSWSGKTFARRAVRLNLIESATAPPLRPEINERSVRLAERRQARLAQSTDSGSCQCAGGQPDGKKLANSAAAQLEECTFKPVITALASQRDARSVTEISMGDHRRREAKIARMRDDFLKRDVSSFAPKVKAYEGIGSRLRLIEEPDTILERMDKAQKTQQTKRQKELARLQAKELSVCTFSPEVKPAPGFVRRMAASSRAIREDRDKENLEAEEPGPAPRPAWV
>AleMonCCMP3105222498_rbh_TGME49_225020
XPVPVPAASSSGGGESPVVQRFLQRQCEHEEERGRRLSQLEAHHAPPFRPMLSRVSLRLAARQLQTARGARELSAGDAARREALMEARREQKLREELEEATFTPQLNENAPHVRGCLRVLESPSGYLARVEEQRRTAEARREEEHRQREAEALAECTFRPHLGDPEPPLFVRQQAELQRATRLLREKGNCAGAAAG
>AleMonCCMP3105256680_rbh_TGME49_225020
WGSVSVTPGPPPKPRGVEEPTFAPRTNGVDPSMANAWAYLQDDVFTRLTQGPAEASSQQPPDYXEEGRRERLNLIESATAPPLRPEINERSVRLAERRQARLAQSTDSGSCQCAGGQPDGKKLANSAAAQLEECTFKPVITALASQRDARSVTEISMGDHRRREAKIARMRDDFLKRDVSSFAPKVKAYEGIGSRLRLIEEPDTILERMDKAQKTQQTKRQKELARLQAKELSVCTFSPEVKPAPGFVRRMAASSRAIREDRDKENLEAEEPGPAPRPAWV
>Ari_ATCC50986019518_rbh_TGME49_225020
AEQKPIHDRLGDILKQKQEYLQTLKLQAEENNKDLTFKPAINEHTSILANAKKETSNVTERLMKDANDKVARQLRATEEYEKQISATHTFKPSINPVSTYSEDILANNEIYVSEKDPVARQYLLADLQKERMQKKIDQMLKEENCTFKPAVNKISSFLVEADA
>AzaSpi3D9001421_rbh_TGME49_225020
XADGLTAAPHFDHSLGSACRPGMVGRSDDHMHAANPSSGRLAAFEPVAGWASDAAASWADGLPALLTPQQAADLVRRQMCTGAPAEPVARTDAAHVWEGATEGLGAVGPEKAQPGGRPRGSISPQGQGLVRQPSEIRTGSGLSSCPSSLGDSFWDFCGDGGADMPPLPVPGRSMAYACVAPSTNSSPRRPCHPGRDSFSFSDFSKREDLWELRRTQRREQLRQVFDARELAECSFRPNALHRPRADACNRXGGDRAPRGCPAFEGATGGGCGTVAAAQGGDGDAGLHFHARLVEERYELQPPPSMGAASVDDEGSQEGLRGSPAGTMRRSWEEAHMGRSASQRIVLRREPEHQPRTNDVGPNMLRARMYTCQNVFSRLSQPQLHPEEPTAEASEQASCSSGGGRRSARGGASDASHSDEAVLRFLQRQNEHEEERCRRIQEIEACTAPALRPVLDPSRGAWVERRRSRGSRERCGYTSAASLSPGRSSPAGAGGRSRNCSHGLAEAASAVDINLQASGCSFRPKIRPTSARRPARGCVELSSGDLERRQARAAQLREQLEEEEMQLAPFTPSLNEASLHVRGRLRVTEEPGLYMAHLKERSCAVEAERERELRRRDEKALSECTFRPKVNEGGAPVYVRRLAESHRAAKGLREKENQVQLGADSAKPRP
>AzaSpi3D9125751_rbh_TGME49_225020
IRPTSARRPARGCVELSSGDLERRQARAAQLREQLEEEEMQLAPFTPSLNEASLHVRGRLRVTEEPGLYMAHLKERSCAVEAERERELRRRDEKALSECTFRPKVNEGGAPVYVRRLAESHRAAKGLREKENQVQLGADSAKPRPDWRS
>ConMagCOL2004673_rbh_TGME49_225020
IKRIHSIIQNKGSSDTVSSVRAAIDLVGKNKCSKVLGSVNTNEQGIKQYKEIPLISQVQPSRLQTYHNSESLQTEVIPTSVSFNGFKQKINKQVNRSVIRTPIKTKKSAKRSNIWENLYNEHEMKQKRLEVLQKEKLDKSNDLEQCTFAPKTNGYNYTNKQLLQRLSDWNNCKQDNIKKRKEQLMIEDINNCTFIPTINQSNSAKTRNSVARVRGVRQFLQRQGRKRRSEQSDSPQPKSANTSAISYSACVKELR
>CryCohSeligo028362_rbh_TGME49_225020
MAALSVSDLLKLRETGDISREEFFKQLALIQAPPAPSPSPSQPKQASPGELGEPDRQLLQQKPSIQSAEQYAVQEPLGDQPRQRQPQQHHGTAQLLEPLEQQHTQPLFPSHDWSSPPLPPPLVSNSQTGIHSMTSEHPFQSKSNAHLWASEEPSQLPFNRQPYPPEHPSHPASSRHLLPTSASLLVPEAAPTTSMLSDLSSTIWDASDNQVTPSAQELLARAMREARQKLKLEDEADGYSSSGPVARPQEGDGADGGEQGLPEYSQPTWAWTEDDSPGSSESWDGPYAHQQSVGSRSESSFSAFTNRGQLWELRRSQRAQEMRQRAEAKEVEGCTFHPTLSTQKSVGGEVPEEKTFNAAQTAALVQRLTQPTQPRVSVQTEAWLAQREEESMKDCTFQPNLHRSASSYDRASNDQWWRSLSEARLGTSRRENDAKRDPDLTFAPQTNIVRKEMVNAQSYLQADVFARLSQVSTADGNFEVESLNKSMSTTSRIDGFKLDGFLERQRASEERKKSRLENLQATYAPAFRPQLVDRKSKKPGDEIISKPEKSVEPDLDPECTFRPKITQLARERQGRPFAELGPGDMKRREARRAKAAEEQRRQEAGQLKSPQVNSYNGVQGRLRLRENADTLMERIEKKRVAERARCQNELKSRQQKEEAQCSFKPEVKSAPAWISRMAASRRSARESVREDVDDDEDAPLPQRSEW
>DinAcu029584_rbh_TGME49_225020
RRSFDAKEMAECSFRPAVSAAQRPRANEGWLAHRKLDDALLWQKRREDEVLRECTFQPNLSRSTSSFQHTQRSINVSVAESDAEAAAGPLSSQRKTKWVDTNVTHHPQTKPVPAHMLSAQSYVRQNVFAXAQPXEQLAGQDAEPLGEAADVDHSCRGSQSGRSGAGAAQLCANLSTSSIGKNSLDWSDSTEGSFLRFLQRQNDAEEGRLRRLQDLENFHAPQLRPELDRLSRKLAERRRIRVSRKACAETNGDCSTLSAAVAAATTHLKDLTPECSFRPRITKLAEQQPSRGWEEMSVGDQRRREARAKELSERVERSEASFVPNIKKAKPYADIKGRLRVLEDPDAYLARVVKKQKEQKAKDEELVKRCLGLDESDYITVGQVGLAQEEEQRQRREEEELAKCTFKPQITDGGAPGFVRRLAESYRVTRRLREKENQAHPRGRAAARARPEWQ
>DinAcu076092_rbh_TGME49_225020
XASAPNSPSRSAGSKGLNASASEMWKRGELWELQRKQRREQLRRSFDAKEMAECSFRPAVSAAQRPRANEGWLAHRKLDDALLWQKRREDEVLRECTFQPNLSRSTSSFQHTQRSINVSVAESDAEAAAGPLSSQRKTKWVDTNVTHHPQTKPVPAHMLSAQSYVRQNVFARLSRPSLPLTEQLAGQDAEPLGEAADVDHSCRGSQSGRSGAGAAQLCANLSTSSIGKNSLDWSDSTEGSFLRFLQRQNDAEEGRLRRLQDLENFHAPQLRPELDRLSRKLAERRRIRAASACAETNGDCSTLSAAVAAATTHLKDLTPECSFRPRITKLAEQQPSRGWEEMSVGDQRRREARAKELSERVERSEASFVPNIKKAKPYADIKGRLRVLEDPDAYLARVVKKQKEQKAKDEELVKRCLGLDESDYITVGQVGLAQEEEQRQRREEEELAKCTFKPQITDGGAPGFVRRLAESYRVTRRLREKENQAHPRGRAAAXGAARVAVSAPDPRPRAGGAQX
>EupCraCT5012373_rbh_TGME49_225020
XLKECTFTPGLNKETYRIVSNQDDRDTFNTLYSQAQIISKQKEDLLKETEEQRIQDEIGQCTFKPNISPLEGLDLDTQVQENEYKIEERALKYVQERNKRIEENEKEKANELDEECTFQPKTYQRKPYDLDIEKHINVQSIDKHLERMMIAKEKKSNIEKQWSDKVGSGKHWKGEMTIPKAPQLVNRMKYGKGTKALDKPVSIHETVGNIEASTSSLKRHNNYPQTVIAQEIESKSSQAKLLMKKKNEKENEL
>FavTarFeNarragansettBay028811_rbh_TGME49_225020
ERLYRQAMDLKARRSVHPDPADLGCTFSPEISEASRLLNKNMRRAGTNRFEEMYTEGLLRQKHRQSEATKKAEEEEEDADCTFHPTITPWPGIDASSSQMPVHERLY
>GleFolCCAP11163054772_rbh_TGME49_225020
XLSEPVAGWEPIPFGMPGDLGAQCGGSCGSTERSGRQXAQWEDSQLFVHQAEAERRAQKKRDLLRQELERQEAEECTFTPRLAPASRRCASASAGSSLMALDMELHRRARQEHLRKISDEMYAEVTGRPQITPFAKAQAKEVRESREAEAAQEGRRVPDVWERLYRIAESQRILREQRRLAREQVLIAEAAGQTMSRSSSAARSDSGTGGASSAAARRRQSSTPTSAGVPAVAELLYRDALERRDRQRFLAAHVNGFEDAERRTAVQLQGTSRRYYWQMLERQIKAAFDAATGGEGDLTSENFAEFLRAFGMLPVSNPDGDGAQSSRPAQETQTLCSALWRHLDLEGTGKTDFLTATVFFHVLMGAIDEEAQRIHSLSAAGAKWEESANKSVESPGAAVDREGQASAEEEPSVKEAPPFATSATDVDDDLVAAAEAAASAAEAADPDLVDALQPEAVAEEFHTLYLQRMHNFAVTAGLSASTRSAEPVPTHSQSVELSTQSRTLAERAEKRTREAADAQGHPLGDSYFDLIHWRHVQAEQKREQLRESIDALEAQECTFRPSIGSAAGKRAKSAEALRHVPAGQRLFAMSTGQQEEREAKAAAAEAQRLCEELADCTFTPDIRKSGRGPRSRPTSPFGCQMMPRLHAAAAEGVCGAGLQAALPRRPLPPRESTCAGGDRLQSGGGLCGGRHVARGQAFEGLPRGPQPANLRLEPGALGAAADPVVLRGRQPSFYIPTRVHADLSRGNCDVLARLAGSPGSAQRSX
>KarMicCCMP2283010951_rbh_TGME49_225020
XEQRSRSAAKPSALNSARKVPGDRLYRDAQERQEKIKDLQNKATEKQLQDELAGVTFTPSITASQRSWQGVGRSIRDPEGIKTKKKIDHMRQAKEQTALDGCTFHPAIDPKSEQLIAERISRLKITGSLYDHLYEDAQRRHERRIEY
>KryFolCCMP1326010274_rbh_TGME49_225020
XAPARRSAPEVMAWRSFGDDLGSEDPFGDVVPEELMACLAAQVDGLLGLACDCGAMQAFAPCTSPTLPSSTVVPGVPPEMPLAFPAQRHRDAVVDAALPLSDAPGGSSSSRAPVAADGRCPRRSTVANDGDWRRSSGSADAQVDAPAGGTSAKGGPCGVCISDDDELLLARRAGEDLQTTRAERGCGALPSTLPDAAWDSWGRTQLQRHHLVMSGIAAANGAACAPPRVKHLESVTEAEGDLDRFADDCSEDNFAEELVPAHGQADAEWSRWAARQLTRHEELMLEWQHVALDARGTAPSPALVPAWLTPSSSCCPSSSTTPRPRHAAMSEAAAGAGEASSDDAQDATQALIATPAALQAVARGGAEDEGHSEQSPEPRPVVEGDGVCEGGGVPVLDRTSAPSSGGRRPLTNEEAADIEILRSVAQLLAAADDDDGAGAAPADPSLRRRVQGLQRRYAQEVQQREAAQRALIGAPPSALSARVAKMISEQKAQEARDLTFRPAITPAAQRVGRKRSEERRRLSSEQVRDAVEPPVLQKSIYFKRVEQMISEMKGREAGECTFKPAITPAAQKSQRAYQHGPPPEPKREILEKRLAQMRTEQREKEEQECTFKPALVAGRRSIASDIAFSPCGRSSPGGSEAAPLTRRARALLADLQRLYAECTFKPQLTPQAHRVVGKAKACADRRAACGAAAPGAEARASSATRPRRQALAASKGRAAAGAKARAGAKSRPLQTQQEERRPSPREGASRCTAAATEAEHPSVAAEPSEVRAACDEDDADDLPTATDDXGGAAXLSGLSTSNTVLLDGDGFSELLRFLPGSPSGSQGGASAELPPSSRSSGGDCGTAWDFPTNGAASSELEAPKEAGTAAAMQPPAAQL
>KryFolCCMP1326039089_rbh_TGME49_225020
PHRWQPAGCMDRAAAAWGGTDVEDGRTTVATIAGLVRQREAGELSREAFFDRLAELQAAASGKLEQTSSAAGAAGTRVVSAPSTAEPVAMTAPGCLLLAAAQNSMRXAPHDAVVADVGGSFAANLSPAVAQMPHSMVAQPPVPRAAWSERSGTGAAVSVAGSLDNAPSSGVSPDVPSFGEASWDEEPSSTMCRSLLSHSSVGPEEASTSDRLRISVGSRSCDSVFSSFAQRGELWDLRRSQRLDELQQRLEAREAAACSFHPEVRGRRRRSDAASGSGSRPRAGHTDAAPPILNSAETAALISRLSKRPAPSNIQGACISSMERKELEELRECTFQPHIGKTSRSLARSCPGSPGVASRPPRPPAPSGGDEVASFVPKTNPVPEAMESARAYLREGVFERLSQVASDSAAPPERSVQSSLSMRRSRSDVSLSDGALFHFLERQNACEEARLRRLSDLKASVAPPYHPELSDHTERLAERRRDRATSAVAGDVPSGAVPGHRDARLLGRCGRWQKRHELQRNGAGQDARGGAVGSGVHIPAEGSKAAKERQAKTPDQLGPGDAQRRNDRRAKAHAEKLRRELDELKAPKVKRYNCIGSRLRIHTDVNTLLDRIDRARKAETARAAKDLAARQALEDAECSFKPQVKPAPAFVRQMAATRRAARELMAEKENDVVELERPEW
>KryFolCCMP1326073716_rbh_TGME49_225020
PHRWQPAGCMDRAAAAWGGTDVEDGRTTVATIAGLVRQREAGELSREAFFDRLAELQAAASGKLEQTSSAAGAAGTRVVSAPSTAEPVAMSAPGCLLLAAAQNSMRXAPHDAVVADVGGSFAANLSPAVAQMPHSMVAQPPVPRAAWSERSGTGAAVSVAGSLDNAPSSGVSPDVPSFGEASWDEEPSSTMCRSLLSHSSVGPEEASTSDRLRISVGSRSCDSVFSSFAQRGELWDLRRSQRLDELQQRLEAREAAACSFHPEVRGRRRRSDAASGSGSRPRAGHTDAAPPILNSAETAALISRLSKRPAPSNIQGACISSMERKELEELRECTFQPHIGKTSRSLARSCPGSPGVASRPPRPPAPSGGDEVASFVPKTNPVPEAMESARAYLREGVFERLSQVASDSAAPPERSVQSSLSMRRSRSDVSLSDGALFHFLERQNACEEARLRRLSDLKASVAPPYHPELSDHTERLAERRRDRATSAVAGDVPSGRGRGAAPSPATGMLGFSGVAAGGRSATSCSGTAPAKTPAEAPLDPECTFRPKVTKAAKERQAKTPDQLGPGDAQRRNDRRAKAHAEKLRRELDELKAPKVKRYNCIGSRLRIHTDVNTLLDRIDRARKAETARAAKDLAARQALEDAECSFKPQVKPAPAFVRQMAATRRAARELMAEKENDVVELERPEWK
>OxyMar028843_rbh_TGME49_225020
DDMLLLEETQRLLSDIKRQSASIDFRSQAKPRPVATAVMLQIEQVPESCADVEDSSTAASKMDCEDPVRPAVPNMSMQRKPMPRSAGNKDARRSPGRPRWETLYEMHEVKQRKRTEKMSQAAQESRELTGCTFHPRIKSPSPNVSVQTAVGGVVQVQQRADDWERTRRARLQQAQQAREDELRAHCTFQPKLTKPAQSAAATFSHPGERRYLERQLQGRLERVRVSEGLDSADYFAKAAQAWSPRPTQFQPFGLSTSNFRCRGPAETSGGVGRARSPVQARSPAASPFRPPPRRCMSPTQQFRFVAGASPPRSPLPQRQDRWSDHGNAQPTQVNECHRPAVDDGLSNRSSPRSPSPMARVVLSAISPGIKQTSV
>OxyTri006794_rbh_TGME49_225020
MKAQNCNKLFEKPKYDVQNQTQMVQQSKSLNDLQNIVSLKNQQNQNWTQNQNSFQSFNLLQDHKMSLAGLKQLAKIGSLKNTYKSYNSKLTFDSKLKDKENITQNVSSQGLESYLNSFIHHQENDHKNENMKNGKVLVSSKAHFRTGSMTTFHNSPKLKDYQRDRKSQYKLTYAERLSSLDNQNTSNIRHSVQSQQELTQRLLSHKEKVKQKISLLQDEQQEFQMKECTFTPHFMTNTQSFIKVNQSQSKINIDDGSQIQYTYNQSKQNYQTVQNSPKQQQKSINNSGLNFSTLNHQNNINLPNQSSSINQSISIDKSNVTRRSPKQFYQDQVNYQENSFRKLLFKFQEQLIQEQEEQVNVQLVCKGSARIMAQKRACSSMQMSVVYDRLYNDHDKEKSQDREQQISPECTFKPQILSNMGLFDREDRKVEDILYSDAIRRQKARQLSVEARDSEFQDQKQIPGNIVLPKSEKYLEQPLERDFKATIYSIFGQINNIELIHFDYRQVEEIMVELGFIQDNSDRIELFKIWELLGFKEKKQGQTVYSDKLLNLFFNILNVKGTTDYKECRKIHYKFQKLFQNRMNFLKEQKPLLEKQECQKFKFYPHINQRSREIDDSLNQSLNQNKSRQDILLDKGKQYQQRKNDISEERISLEMKLCTFKPQTNLNTLRVNNVSINENKKFKKDIALNNSKLSSANDSVIQLMKPLIINKVSNDQVLKSIQNIFDVQKQTKLNESKIKKQFVPQQPKRKDISNKENTNMFNVLDRANYSKSSLSNYTSVNSTTKSQQASLNQNLHSFKQQNEPLQQNVLRNCTSELESTPLVYLDIHINKDQMDIITLYKGQNPDDAIQRFAMKNYLTNSDILIIKNALKSQVPEAFEQSY
>ParTetD42006467_rbh_TGME49_225020
MINENRRQEIMSRLKQEREQRKKLIEGGNVETVYIDKSLIETPSIGDEEYSETQSQITDQSKNSQFSRQTPDILKVQQEKLQMMKQNLFKNKETKKPTYFDKLAQPKTIVQEERENQKLEQEKKMLAELSFRPELSDQTNLLAQIKYSKFEGIPIHERLQMLEQERQAHIDELKLMINQQEEEQPLNKAPRPYCDQPPLYERYQQVMQDKKALLDYLKAKQLREEGDLFKPRINIQSQILVEKNRVDGLNVVDRLIQDGIRKQNIVYSDDLPYDFQPQTNQKINDQIVKGDFNQRQEEFNRKLLEKNLELESKAYQDYSFRPKLNKQSELIANRKISQDSLFDRLYSEYQTRQSYIEEKKQEEINKSNFNPELNPKSMEMAVERTLQDLIKNEYGEYRKQLLKEKYDDSDKECSFYPSVSTSMRYSQMHSQYSFDDCHEKIKQYQTNREQRRSQLRKQQEDEQLKQCTFKPQINKKVIDNTKQIEVYGLESFMHKVDMTNKMKDQQQLVEQKLFKKHEQYDYNRHQERTNCQPFKLSSNQTSKNSYKK
>ParTetD42011578_rbh_TGME49_225020
MLDELELLVEKELAKLNSLNGKDKVPQVVQQPLMQNKDKVNLIISIDNKPKDIKHPSTEQCSFRPMLSRKSLRIAEKLGDAKERLTKPRSVTPEIKEQSQSQTRKRTVSGVAPRWEQLYTLDQFYKTKKEALKLQIEMDRSKDNETTFQPDLSKSQTKYCDFTMPFEQRNRYWETKKQEKLIQYQKDVQNESQTVCTFKPQVNKKIAQKSVKVSEFNKKGLITYFERVQQANKKKEEPKKSSKWKPGVTIPQEFKLSHTNRQI
>ParTetD42022635_rbh_TGME49_225020
MNDESPLRSKSIEINLTKMLDRMKNNSYHMQKVSVGDLINKSQTQIIAKQIRQSQTPTPEEKENKELTFKPQINKYPNYLKQTSFLERNEQWQKNKLQKQQETSKAYLEEKEKIITKECSFKPKITPHLSARIPRQQKQQPQQNTIAIKQQNPLSAVSMQAVQYELRKQLHGLQL
>ProAdhBoc006710_rbh_TGME49_225020
IFCVFKYIMEEEDGAFSSFLVKSGVLDEYQTNNLDFSSDEVRVVYSLADIFHNLTPNECYDLAHRLFSKWEMSYESGGSEDGMLAKKVIQILVARLDKNHQNQKVNAFGRWKADMVDHRHQLKIQQLSQYMAKLAKQKTNTQPDMPSPHVNQFIDPEEGGSRSDRPQYRSSARGTPQQWKKYPDASASLHIDGDQPSINTTFRSSTRENPNYSGRDENRGSIHRTAASSIGTPSKGSIRGGSSIFERLHEEANFIAETKHLKESIRMQREVQSCTFRPEVSPASRNITSNRKSSVGPQSLDGSSVFERLNQSKNDKAEQREFIRQAHEMKGCSFQPNTSLSKSGSKKSLRGRESVGEVHSRLYKEADEKRNYKRTLELENKDKELNGCTFQPDLKLTTCSTEKSQDREDSTKPAYQRLFDTYNQKQKNLVKKSEEIKDDRFKECTFVPQRFAKNSAREAFKTEEVEQAPAHERLYKKHAEIEQKKEQKRKEIENEQAKNFNRPRSRSAMGSRATTPRGPKLNTEEDLGDENELTQTQGSVYDRLHRDMEVNKQRAEKRAVAALKEVGATFTPRINSSSKMTPKKSFFERSDDFSSKKMERVNSLKSVEAHKYNFHPRVNQRRSTTGDSPMKVGERLYDKALEYERKKEVKRLQLADDSHLYQPQLSKNNDRYLRAREERLNSSREDTLRTEGDDHSKQTQHTDPALLDSLETEEGVLKRIENRTGAKTLRSGSTGMRKSTPKKKVHLASNGIPTPRKKAVRFNENENRKLTAAEEMALIQDSYGTTAMANHFSPNSSSGTTFSQIGVSSTRATDVSLKTKLQAALNRKQACC*
>Pse_Brazil003072_rbh_TGME49_225020
MNYVKQHIQTYKQKLLGRGQVENIEMRVLAFAFQEYLLALDNQSLQNTCQQFVERWHTKIDVRYSQNDKKASQQKPTKKDGQNLTPGGKSNESDIPRFQAYTHSSTQKKRQQADGHEEELRKKSKKKMQSSQVKGEGWKEGDDLPTINENSYEHTELQTQSVKFDQTLKNTLSTERAKSKANYGSIFERLHDESYKKIEYRNQIEELKILHDLKDCTFQPQLNLNTGRSVNEMAGSIIVTDRENINSSRSHYKSREEFFTHLNKSGTKQHKVDLYERIKEERELQGCTFKPTTHGRSASKDKSAESNRLNTFERLYKERIQGKNFSKNEEEKAQLELRDCTFAPQIKKISRDSSQEENQEKKDRCQVLYEKYKSKEAQISALKQIQLERELKDCSFKPQLISQSKEKQIAQPRSVSNIDIIRSPECNTKTNAQQQKNAQQSLDLTADSGKKFDQQQNYSCELKSARNKSFVTKDVVERSNEFISKKNEKIEKIKKEEMDQMTFTPVLYTARSSKHLVKNQKVVKNEAPTNCQDSQHTANAQNSSILVERLMNNIGIESKKLTHQKVGLYSHRGVEKSGQKRQNKSIQISQNEATGQRKRVSKKQSQNTSTVCMF*
>PyrBah041362_rbh_TGME49_225020
XSKDLETERRAACQVLARSRRYYWQMLERQIKVAFDLASEGGEALTCHSLEDFLKHFGVLRPPRSSAPMAVERAAEESRRLRAALWRHLDPGGIGQVDFLTLTVFFHVLMGAVDEEAQCLHNLSHTQVGQGSMCEGEPSIAAAAAVVMGTSSAASSPKEPFPGGALEAISEEAGPADRLPEEEGAGDAAARGALGAVCAACVGQQASAPPQFALTDAAAAAAAAAAAADPEGRRICELLMRFDPRQLRAEFQQLYLDRMHYWTASAASPPEQLTHSPELNAQSRVMAERVVQRQRGDAEAQGGGVGTHADLLRWRHARAEAKKEELRAQREVEEAQQCTFHPSLAVRPRWMSAEPDVQASPSYQRLYAESSTRQVHREAKAAAQEQFRSEEELSTCTFRPDLRRSVRSFARHGVSGSPLPRGYDECTQRLRRAFAAEAPRRRFLDDRFQAVSRSPSPGPAAEGLQTQIARSRGSLAPGIGRRASPNGKRLTTPRLQAAQAPLPHSSKMPMPENAHATSSTCPAPQLAPAGEQHASGRWVSPSSARAGGGRQVGNARDRVAAAGAPPASRRGLAASKAEAVLPPPPAPGLSEAAPTTAAAADPRAQTASPQRATHSASGPRGQRPSSGRSRLPGGARSSADAPATPAAPERPPLQACEAQGTQHGPAGAALAARAARPGGVAPVVCVEVNIAPGRPAERLLLLEGQSAEEAAAEFAVQHDLPPRLAQRLHCMLQELVAKPGGTSGDAAPMVASPPQD
>PyrBah046535_rbh_TGME49_225020
XASKDLETERRAACQVLARSRRYYWQMLERQIKVAFDLASEGGEALTCHSLEDFLKHFGVLRPPRSSAPMAVERAAEESRRLRAALWRHLDPGGIGQVDFLTLTVFFHVLMGAVDEEAQCLHNLSHTQVGQGSMCEGEPSIAAAAAVVMGTSSAASSPKEPFPGGALEAISEEAGPADRLPEEEGAGDAAARGALGAVCAACVGQQASAPPQFALTDAAAAAAAAAAADXICELLMRFDPRQLRAEFQQLYLDRMHYWTASAASPPEQLTHSPELNAQSRVMAERVVQRQRGDAEAQGGGVGTHADLLRWRHARAEAKKEELRAQREVEEAQQCTFHPSLAVRPRWMSAEPDVQASPSYQRLYAESSTRQVHREAKAAAQEQFRSEEELSTCTFRPDLRRSVRSFARHGVSGSPLPRGYDECTQRLRRAFAAEAPRRRFLDDRFQAVSRSPSPGPAAEGLQTQIARSRGSLAPGIGRRASPNGKRLTTPRLQAAQAPLPHSSKMPMPENAHATSSTCPAPQLAPAGEQHASGRWVSPSSARAGGGRQVGNARDRVAAAGAPPASRRGLAASKAEAVLPPPPAPGLSEAAPTTAAAADPRAQTASPQRATHSASGPRGQRPSSGRSRLPGGARSSADAPAAAIAAPAAPERPPLQACEAQGTQHGPAGAALAARAARPGGVAPVVCVEVNIAPGRPAERLLLLEGQSAEEAAAEFAVQHDLPPRLAQRLHCMLQELVAKPGGTSGDAAPMVASPPQD
>ScrHanSHHI4074375_rbh_TGME49_225020
XMAAVVTSVAALVRQREAGXDLAGGLFQVARLAAAEHSSCQASAVAPSAAAVPALSSAAVAGPTVRGLGPGLAEPSAAAQTASVPAASAGTAGLSAKDLLARAMQQARLSLAGAGEPPGVAAILQAPSPASARPRAPPFSAWEPVHTLEAAGYPPQLHQSLDPPPAGRTPEVAPPVSAPLLSEGPLGRHSWEEQEEVPDRPDSPDSAGSWEHELPLAYQSVGSRSDSSFSGFAQRGELWELRRSQKSDQLKHRLEALQAQECPFHPSVSSRTPTKSPAHNRQQADEPPQTLRVAEAAAVVARLSAQRPALKWSAQSEQWVERRKEEEMKECTFQPIINRTFKGGRRSDPGLSRVASDPRIGLCRRGVETSLEQELTFAPHTNSVSEDMVSAQAYLREDVFARLSSTTAGGLAPECSVQSARASSCSMLRRSHSDVGFGASVGSGSVGGGSDPALQRFLERQNILEEQRLRRLEGLQATHTPVFRPELAQRSLLLAERSERRRAAQQGGARAAGVLASPAAAARSATRALPGKPAGGEVPGDAELLDPECTFHPKITKAASEREARPYDELGPGDMKRRTERRAKALEEQGKRELATCTAPKVIPYTGVKNGRLRLREDVDTLMERIQKGRVTEQKRRDKEVQQRLDLEDSQCPFQPKVTSAPAFVQRVAASRRAARALQAQADKENGGPEQKQPEWQ
>ScrTroCCMP3099043015_rbh_TGME49_225020
XEAGELSREQFFERLAELQTEPSCFGDTNSQCSSVSHLVSSSSGVAALPAEPVAAQVELQSSLGDAARDIFARAMSAARVRAGGSPAGEGESSRDAASASSCGSAAFQVDAPAAAVAPAMVSAAPALPAEVAYHASAVPPRIPAPPREAWLAEAPGPFVPQDRGRHSSRGHSSRGQSSRGHSREAEASPRWDRLSQGDYPTSTPLASPPTQTSWEDEDDRSNPSLTPQSSAGMDTPTALRHSVDSRSLDSSFSAFAQRGELWELRRSQRCHELRQQQDAKELAECSFHPSVSLRTSRRSSGNSGRAAVEPQPLSSEETSALVSRLAQQSVGPRSSLESLSTKERQEQKSLQQCTFQPNTSKSSQSFRKNSGPNPSNSRAVSSCSGADRAKRRLRAAEAQAGEELTFLPQTNSVSLDMVNAQTYLREDVFTRLSQATTAEPASPARASAAPSLLRSYSDTSVAGDHTLHQFLERQNLREEDRRRRLGNLEATYAPQLRPELCQRSLRLAERQRNKQLXSGGCRQAAASGGTQSIAGFVGLPPRAPDNSGEQAGGASGSASKPPATGGKAAAATEPPEDPECTFRPKITRAARERQARSPSQLGPRDAERRAARRAKASEEQKKMELEQLKAPKVKSYNGVTGRLRIREDVDTLMERIDRARTAERNRCEQDIKRQQDLEDAQCSFRPQVKPAPAFVQRMAASRRAARX
>ScrTroCCMP3099107446_rbh_TGME49_225020
XLVSSSSGVAALPAEPVAAQVELQSSLGDAARDIFARAMSAARVRAGGSPAGEGESSRDAASASSCGSAAFLAPAMVSAAPALPAEVAYHASAVPPRIPAPPREAWLAEAPGPFVPQDRGRHSSRGHSSRGQSSRGHSREAEASPRWDRLSQGDYPTSTPLASPPTQTSWEDEDDRSNPSLTPQSSAGMDTPTALRHSVDSRSLDSSFSAFAQRGELWELRRSQRCHELRQQQDAKELAECSFHPSVSLRTSRRSSGNSGRAAVEPQPLSSEETSALVSRLAQQSVGPRSSLESLSTKERQEQKSLQQCTFQPNTSKSSQSFRKNSGPNPSNSRAVSSCSGADRAKRRLRAAEAQAGEELTFLPQTNSVSLDMVNAQTYLREDVFTRLSQATTAEPASPARASAAPSLLRSYSDTSVAGDHTLHQFLERQNLREEDRRRRLGNLEATYAPQLRPELCQRSLRLAERQRNKQLQQQQEEKLQQRRXGLPPRAPDNSGEQAGGASGSASKPPATGGKAAAX
>ScrTroCCMP3099257635_rbh_TGME49_225020
RRSRDALEIAECSFHPQLGQRGEEASGDDLQQRRSIDESASASLALRLSTSLPSQPRRLAEALRQKRLRDEAAQRECTFTPDLSLSTSSINLHSNYLNTSALTEGRGRRPTPSPPQPSYCPRTNAIPARMQRAKAYVSHDVFERLSKAPLEVLQSDLQVGSSGEEEQGLGGEESLSTISGPRGLDAEDADVTLLRFLHRQNACEEERQRRLDELHAATAPTCRPAISARSRMIVERRRSKGVGARHRASSAEGASSPWPSCASATEFPFKPEITAAAARRPRRGFDEMSTGDLHRRHSHAAWLRERFLQEEQQQTPFAPDVRPVPQHVRGQLRVLDDPDTYIARVREKSTEASLRREQMLEARAERALDGCTFQPKVNEKGAPAFVRRX
>SteCoe007008_rbh_TGME49_225020
MSSISELVELLKEGSISKEQMLERIYASSFQTKSEITRATETLDLPKTKFEKNTFESGTELEFNANEFENFSVRPAPFFEPSFSAFTSDGFVDRQVQWDLKKNINQEILRDKKLKIEIKECTFHPQTNKPGAKFTQETLERLAKAKENARLQKIKEEQERKKLEEEMKHCTFQPEINKNSCISGSKYLTSTPKRKTSYEESSFVPKIKGPSKNMLSANEYLKQDPFERLSKPREAYQPEPEESEMTENFDKPISPYPEYPGCSFSTRPFFERQALYELMKHEKKEILQQPVSSKPLINERSRKIVTKNFFERNDEMIQRKSTPKQDPDAPSFHPKITNLAKMRRNRSVAEMSYGDLKKKNEKIEYLKEMQEEKIREVVNPSTFQSKSYASVKSKLQILDDPSTYIERIKSQQRKKEIDTQIAKEDKIRQELAECTYAPIVIDAPSYVKQIARNMAMIKAEFASSEKPKKPDWR
>SteCoe011303_rbh_TGME49_225020
MATVDNILGDIDKRLKDPNSLTPSMSFCGEEMKNYADLFKVQKPGNQQVQTQQVSLYVLKESNIQVGVPSYKIKVVDSTKERKKLEERLKSYKQTQKKSARPLGQSNHLYKQAAMLNRKRENLRIQQQKAEKNQLCSPKILQKSREMLKTRSGKIEDRLLATWKSQKEASEQYLRESSSQSRIPTISPYATQMQSDKPVVDRLMLYSKIYHEKKKRAQEAPPECSFAPKINSYSNSISRTDLYSPKITPVAECQYSFKPELNQNSLKIAEKLGPFGCRASSRSSSCSKSVANESYSFHPQINKNYSISSIRSGSPRWKQLYDMNLDRRERLEMLRKAFADNERDFECTFHPKTCRPPNGLSISGTVQRLNNWETRRQASINAKKDSMTDKDLDECTFKPFLYGNIAGQTTLTDFYAELDKKKKKSYAEIHRGKTTPDKIEWKCDKVAPLFISDINSNEYDEAIKELHDMLHIGLK
>SteCoe015888_rbh_TGME49_225020
MSSIAELVELLKEGSISKEQMLEKIYSASFPQKPESTKAIKSLEAPQFKFESGTDFEFNSNDFEDFHPKPTPLFEPSFSVLSPESFINRQLQWDLKKNINQEVLREKKLRIDVKDCTFKPKTNIPSCKFTKETIERLAKTRETTRLLKIKEDQERKRFEEEMKNCTFQPEINRNSSITGSKYLSDTPKKIVLYEQPAFTPKVKGPSKTMSSANEYLKQDPFERLSRPREPYQPEPEESEITENFFKSQIQYPENPGSSFSTRPFFERQALYEIMKQEKKELLQQITSAKPQINERSKKLVTTDFFERNDEMISKKSTPKQHPNEPNFQPKITNMGKMRRNRSVAEMSYGDLKKKNEKLEYLKELQEDKIREVVNPSVFQSKSYANVKSKLQIADDPDSYVERIKSQQRKKELETQIAKEEKIRQELSECTYAPIVIDAPVYVKQIARNMAMIKAELAANTKPKKPDWK
>SteCoe018387_rbh_TGME49_225020
MNSVERIRYWNESATIINDSSSTQSSSNQPRELILQSKGKEYEIHKQKLRHEQEEEQMLLSPFHPEIHSKYTSTDKVEDRLRKFGENAMKKLEELRKEKQKNEDIRPPPLPQRKLSPNFPERLLNYKKLSEKKKEAMKIDMLEAESALIKPPIICKKSKEIFNKVHLTGNVQQRLENKAKEYKEKQESILANERISAKLKSIPSISPLASKIKRSEDIATRLVSYKHIYNNHIQKLQSFYNKTPEKPQLRSSSVSKKRLLKPKSQYFPTYSFSFTPALCEKTRELAKNMGKSYERLLKTPSPYNPPSEDSECFFIPEINSISAIIARKNQEGNVWDNLYDLRGSNTCKNFDKEDMDECTFHPIICEKNNNPDIKKFIERVNGWKKEKEEKLLWKKNQEEREAMKKCTFSPEIRRLEIKDKEDVWRERKVCLGYSKRQGMIEAYKVIKELQKVKSMTQR
>StrAcuSPMC142015369_rbh_TGME49_225020
KKRHYQSPPKQDKSLLMLLPTKLSRYQVYNNIFTVFTAIMGFNITKKGEASKYEELDQQDLNDALAQKSQSNRSPKNKNTQLLSHCVYMLVVRPIYSLSDTQVAYIHKALMVMYMNRKNHERTQQKQKTSDSIEFERSQQYTHHPIINESSKKMDSDYSCSKSRSDILLQKNEVYKQKKEILKQQFDKEVMEECTFKPDTSRSQAHLKLDLTQSSSAPKLW*
>StyLem001235_rbh_TGME49_225020
MKSKTKRINSTLRGVARSTRASPSTQILITKLGITLQPMDRPNEEHMNKSPLGASMMMSMSKSFLAQSFVDQPKSKHKKSTSKLTPYQSFVEGNHLQSISPLQHYESYMNKQIHNQDENYVSSDDACDDISDNFITRDIDQVSLLNQSNLQFLSQDQNNLRSQTKSVEPDIGNSNYYKSNKIHGEKSFDRSLSKITIDSKTLISNKSQVNLDKMSKAQNEKLANRQQGNPFSRLYNQAVIQQNIHQLKREFMYQLEETQRVKQSKPKINKKSEKMICDVYDNNNVEDILYQDHLRRMKNKQYYQQNAREEIEQKAKQKKINKNSQQLAQNRIKKLVEHVVSQFSKQSDGYINFDQLQMILDKLGVFRSLQELNILKQKFQENPQLIKHQQIRLQTLENKYFEELYIIKQLWNTLNPFLFDDINSELLKEVLVLLIDQYQLRSDKINQLSDIVTLIKDMKYENEFDIDLQQNLFRNKNKKVHENWDIEKLLKTFENLRDHNVFLKNLLQEKQKTTKQEIYKDCTFKPVINNKIQQKENVPRHDVMNPDGSLLFIAEEEESAHSKTLTQTISRLNLNYQTKARDKAMAIVRTDQLYKKAQEQQQKRQQLKEISIENEQQQCSFRPQINNDFKMSQNYNKSLERLTQKQASIKTARNRPSEIQQFNECTFRPQISKVPANHKKTQSLSIKGYEEIVERLRRAGSIPKLKAFQETLRDTTQIEQYQSNQSRSRLNDKSQNRDKSKDQQKQKETSVRALDFSKNVKTNLSNIIQEDEEDEPYLIIDVQVEQEKQPLLDFKPLKQYSANHAKEKLKFRLNNSGILLNEQNL
>StyLem012832_rbh_TGME49_225020
MFSEQATFSLTESILTIKQSGDIFAVHKKLESIMTDFLLNLTENEAKVISLNILEKFEEQQIEQNKGVRQSQNFQVKPQPSPISQSHVNNNNVSAQLKFKDSDNLLSRKRSHDNTNASYLDQPTNIMKSIMPKSANKQLNTNRSSVAKDVRKPVAQIQLINKTHIPNTTALTRRSSIINVDKPSRDSTSREQFYDYLFKEGEKSQKVRVFEQQKMVQELQNCTFKPAIIPLMKNRSNSSLNMNHSQKDRSFNEAQDHADVHNRLYQKQEEIKQKKEQLKSEFTKHDLRECTFQPNIGKKPEIRRGDCDSIDNFGFNRSTSPVIRVESRFSQIQSVLKDTQNSTNKKERLFKRILNETAVNKASNDNSQLGVSGLGKFRYSQENTAKKGSAKANKSNGVHHNRNYSYADNAKLMHMLKSSEAKSTLDFNTISASSNISLNYR
>TetEll003206_rbh_TGME49_225020
MSQMHGFLDHLYELSVLSRNGLNIMQEFLRVCERNSELEDQVVCKLASYFKSLSASDCYDLSSRLLQNFKQQKEQENISFSQDQQATQYYVSQQKLPCKQLNKEFNSQESFKLIHEQLEADLITNQEAVQMIDQIKQKHYQEICTFKPTINKENQYYEKVKNRDISNPFERLYKDGVEHKANKSQILSHIKSCLELKDCTFHPNLQKSNSKPKNVRFAGALSQKFIQSPQEVEYEND*
>TetMal019418_rbh_TGME49_225020
MQNYFSQQNQSMSSQQQQDYMQAGNRMNLQPQLIDPESNNAVYGGQFNSQQQISQEDINFINNLQQKQFMQQQMNQIAHNKQTLKKKEILVMTIDIGNGQSGKIHVFENDNPYDLAVKFVAQYDLPPCIVEILEENIKQNVDQVQKTNQQQFLQYESSKQSPISDKVGQQISQDNFGNEQQQSNQIIQNNPYANNQLPMHNYYNEQKKTNQYVKSTPNTQSQMPQSSIQDSFDVRQNSTKANCSANRSGVLTPSTKRINKDYPDVNSSMKRRIYYPEGIVEKIDNNSFDKYMNINASTDVGNSLNYSVPAGVSHSNSYHQNAHQISQSFYAGQNYLSSQYNNNVNQSRVEDSNNKVNKSFDFGKKQSVHERLFAQSKIKNIQQRETERSNSQANVQKKRVQRSSSLNEINYGIRLYQRGVKQREEKKKQIEKKKQEEINQVQQQCTYHPQINEISSIIAKSLRNEPVGEFLQKVAKQQRERKERARSFKLNSELDGCSFRPEINQISSQIAQEKMNILINQSHEDGKSLNQSFIRNRYDLLYEDSKSKIERKIQRDKHLKIDQNCTFQPKINTFSKILMNDISFFDRLQRYSSKENHNSNQPNGQQQGFIDPYTGQEYFKPVTGRPPKKQRNQINQSVGEYLYEQSKVKQIQKQQNLQSHNSSVNRSFACEKSTRIIDIKKKQKLIEIFNQLDSDQDGQISAQAIDIQSLDPLILEAFSPLLCEMEELDQALTLEEFIQASEKLVQGLNIQERNQIFNTKKTKCSEESFEFKPRLNPKSVKIAQQKRPHSNGAALYDIFMDEKQKFEQKIQVLRERKEKSELEECTFTPNIQPLYQNYNSLSASNQKNNYNLSNKMVNVQPQSFQNYIDSKNSSNSAEQKGFQQQNLQNQLIMNQPVNYSMFSYQDYQKLFDNKNNNYLFGNQMFQPQQQNIFEQNNNNNVNQKILNFENYNPQ*
>TogJolCCCM725014627_rbh_TGME49_225020
XLVRQRSAGNITREEFFDRLATLQVSDDVGSPTGRAARPPRELRTPEAPARPPGAGSAGSARCHFRPHGAVAMPIQAQRMPSTVXSAGPADAWLSDGAVEEESSPIPVREAAQRRSSAPQAQQRALDSPAGRLSAQGSIQSSRRNCEASPAFDASAVARRNNVWDLQRTRRCEELRRQLEERELSECSFHPATSSRSGKNSSDGAGRSSASXHSRPVASARHSQQVSQWLEQRQSEDLRECTFRPDLRKSSKSYRQPSSCMTSTSDALEVSTDAASAQTKGSAGNGSTERAFAPQTNPVVAHMTNALAYLKDDVFTRLAQTGVAVQSEPPESVGSSISRCRSETSCSDPALSVAAFLERQNAHEADRRERLGMLVSAHEPQGRPEICDRSLRLLERRRAKQEAAGGEASRDSDAAPTATAVEDPDCTFRPTITALAAQRESRGHTQLSEGDQKRREARIARLRAEQERRDSKGYSFKPQVNKNSGVEGRLRLLKDPETLLERMTNAKNLTIHRCQEDARRSRAPEEAENTFAPKRGKETPDFVKRMAESYRMARALKERENESENLSSDAIRARNGAEA
>DurBalCSIROCS38026941_rbh_TGME49_225020
RGGPAETRQPGPEAVAQPSPVNLAFPSASSSSEGFELCRGEHDSMRASHEPPAGSVIRRASSGQLPCSCVAVGRHERPARVSEECDPGAQEEEEQQAEEDDRDGGSTCTLPPSGQQWDLWGQRQLQRHQSILAEFAAAGLRRKDRHDTPLAPKTSQDDXLEPLGCKAASAARDHSAHMGSSAAFERATCNPSASSADASDFKPWRGGTGSDVSRAGAPRSVGSFEVAEDLLGLGVPCGSPDDAGVLEGPRSPEQESPQSSSRDNGDDACGNDASNAGSGLPAVADDESASALVQSVPIFPEDVELRRRVCVLQHRYWEKLREHEMLQARFAPPPRTPLSERVSRMIAEQHAREAKDLTFRPQITVAARRLARRRAESSTGTGEAGQEGGPSPPRKSITAQRVEQMLVEAREREERECTFKPAVTPAAHRARRATASGPPLGTDKSFLERRVAQMQAERLAREEEECTFRPKLVSARPTSQGRSPGEPSIRARALRADLERKDAECTFKPFLTKRTQAIANAGAEQRQSEAWHLRLSKAPAPVEQTTSTPGMRSPRHRQQGQQLQQQXXXRQR
>GamAus003176_rbh_TGME49_225020
XLAHNCNRHEQVAGLRGRQTSWQPQAAALVTVPAAAKPTPKKKAAVGGEEKSDAEHRAVAAAGFVDRMHQSSIAKMERQRQREERAAQHQLESLKPPQLNARSKKIAGRTCTQPLLERSQDFLRSREETRERAALQQEERESQQCTRTPEITARAARLQRSPEDLQTWDERRRQQISDQQTLRLEQQQLECSFHPQILPCSELLAHRAAQQGGQNKAPQTIARMHWEGNSAEGRQPRRRHPPTPKSFSASVGGVAVTKGDAPLSFEAFMQGRVEVASQARVVPAARAA
>GymCat074806_rbh_TGME49_225020
XLRGPCLDTIASAVSAAATSPARGMTSDQVYITPDVIRALARQTMEASKSSWRSLSQSSDSTRMPDRPLAARDYSPGWHHDGAHEIGQHRCSSPPPQASRSSSPLQGQAAGGGGGRSTAMMARIREGAAADEGPPMYGTRATSPPRAKGRGDEVGCRLYNVGEELRERQTATRDSIHRHERSTHQPKISDASRKLSRGMAPISERVENIRRAKEEYLENARQMDEERERAEATHRPQITAKAQNIERGQERRERWECQRKRRLNMLREEVDQNSEETRNCTFQPQLSPGTERLARQYSLHGSPLQAKNRSRSQPPSQVPGGVPEGSSSPEAARSQTPCGQAAPLSFEDFMSGYASPATKSGGASLAAKNGGVGSRISTHAPMQKQKPLAASDARTRCAEVVPFEAFKEAAPDRVTPKAAAATGGSARPKATAKRCGAAARQSPCSDDEVSHAEPVPQPSTAERQSGASTPGRSRMKTSRSSAQIQRADTTPGAERRTPTRRGTTPAAPKAAAAATAKCNPKRTADANRKTRQASSASASTPWGMEAPAPAIESWHSAGGGHGNTPPSHALKAYDSGFQNX
>GymCat075092_rbh_TGME49_225020
XLRGPCLDTIASAVSAAATSPARGMTSDQVYITPDVIRALARQTMEASKSSWRSLSQSSDSTRMPDRPLAARDYSPGWHHDGAHEIGQHRCSSPPPQASRSSSPLQGQAAGGGGGRSTAMMARIREGAAADEGPPMYGTRATSPPRAKGRGDEVGCRLYNVGEELRERQTATRDSIHRHERSTHQPKISDASRKLSRGMAPISERVENIRRAKEEYLENARQMDEERERAEATHRPQITAKAQNIERGQERRERWECQRKRRLNMLREEVDQNSEETRNCTFQPQLSPGTERLARQYSLHGSPLQAKNRSRSQPPSQVPGGVPEGSSSPXGGEVTDAMWSGXSFEDFMSGYASPATKSGGASLAAKNGGVGSRISTHAPMQKQKPLAASDARTRCAEVVPFEAFKEAAPDRVTPKAAAATGGSARPKATAKRCGAAARQSPCSDDEVSHAEPVPQPSTAERQSGASTPGRSRMKTSRSSAQIQRADTTPGAERRTPTRRGTTPAAPKAAAAATAKCNPKRTADANRKTRQASSASASTPWGMEAPAPAIESWHSAGGGHGNTPPSHALKAYDSGFQNX
>HemSpeSG2012SG2015017963_rbh_TGME49_225020
MEHTLPPESDEKTAHLESRINTPVMDRVTFLFTGEEPINTAVPKMTSLEIGSMNSDGISTWNRAVAPTSLPRRVHAIDRMTQMSHVTSGHSQPRVSYALGHDVDAGTASIGTPNSGRRLPPPDPRLTWAPPIDRSFDGSSMGRSKTSPGTRGDNSIHSPGDKKKWSNLVHQIVHADEVVGGDDTPSQRGDHDEGGVNAWSADDWCSTPVVNRLLDAGKRYQENAEEKRKQKTAKESSHVKLTFQSPKSLAINRKNKRDFYERRLLYIEKKTDARVQQAQEKQMKELTFVTGRPSINPRSRRLAEKQEHSKMEHSIKKWVMQRRLCRKEESIREERETEEAKQFSFQPTLYEQSTEESFVQLKPFHLRLIDYTEKWLDREKKTKSYIARNMTEETFRPEVGHRTRTMSPRGSAVFDDLYNNTQRPPSLTRPETKQTVRVPNTKFDELADIVKYFGHA*
>HemSpeSG2012SG2015019141_rbh_TGME49_225020
MEHTLPPESDEKTAHLESRINTPVMDRVTFLFTGEEPINTAVPKMTSLEIGSMNSDGISTWNRAVAPTSLPRRVHAIDRMTQMSHVTSGHSQPRVSYALGHDVDAGTASIGTPNSGRRLPPPDPRLTWPPPIDHSFDGSSMGRSKTSPGTRGDNHSPGDKKKWSNLVHQIVHADEVVGEDDTPSQRGDHDEGGVNAWSADDWCSTPVVNRLLDAGKRYQENAEEKRKQKTAKESSHVKLTFQSPKSLAINRKNKRDFYERRLLYIEKKTDARVQQAQEKQMKELTFVTGRPSINPRSRRLAEKQEHSKMEHSIKKWVMQRRLCRKEESIREERETEEAKQFSFQPTLYEQSTEESFVQLKPFHLRLIDYTEKWLDREKKTKSYIARNMTEETFRPEVGHRTRTMSPRGSAVFDDLYNNTQRPPSLTRPETKQTVRVPNTKFDELADIVKYFGHA*
>HemSpeSG2012SG2015019807_rbh_TGME49_225020
MEHTLPPESDEKTAHLESRINTPVMDRVTFLFTGEEPINTAVPKMTSLEIGSMNSDGISTWNRAVAPTSLPRRVHAIDRMTQMSHVTSGHSQPRVSYALGHDVDAGTASIGTPNSGRRLPPPDPRLTWPPPIDHSFDGSSMGRSKTWSNLVHQIVHADEVVGEDDTPSQRGDHDEGGVNAWSADDWCSTPVVNRLLDAGKRYQENAEEKRKQKTAKESSHVKLTFQSPKSLAINRKNKRDFYERRLLYIEKKTDARVQQAQEKQMKELTFVTGRPSINPRSRRLAEKQEHSKMEHSIKKWVMQRRLCRKEESIREERETEEAKQFSFQPTLYEQSTEESFVQLKPFHLRLIDYTEKWLDREKKTKSYIARNMTEETFRPEVGHRTRTMSPRGSAVFDDLYNNTQRPPSLTRPETKQTVRVPNTKFDELADIVKYFGHA*
>LinPolCCMP1738029076_rbh_TGME49_225020
XTESTVCPSRTSDCDELPEGSASERGLGMDSAVSLKARAGSPLAASRAKSPPGLRRHSLQLLQWRTAREEEKLRECTFRPDVSSSSRSHRPAAAQVAAAADRTAPNRAVRELARWQAQRVFEEERECTFRPNIEKPAVGRSRPASATAAPMARSGWRKEDRRYQVVHTSVARRVPQAASTGRAAAAKTPPPASGPQPAVPGKEDEAALAAWILGADASPAAQRLLREVLRWQEERERQAQEERX
>LinPolCCMP1738296832_rbh_TGME49_225020
XEGSASERGLGMDSAVSLKARAGSPLAASRAKSPPGLRRHSLQLLQWRTAREEEKLRECTFRPDVSSSSRSHRPAAAQVAAAADRTAPNRAVRELARWQAQRVFEEERECTFRPNIEKPAVGRSRPASATAAPMARSGWRKEDRRYQVVHTSVARRVPQAASTGRAAAAKTPPPASGPQPAVPGKEDEAALAAWILGADASPAAQRLLREVLRWQEERERQAQEERAAR
>ScrTroCCMP3099285636_rbh_TGME49_225020
XAEGQPLGGSHVDLLHWRHMQAEQRKEELRDHLDARETQDCTFHPSLPSSSRRSRSADSSRPRFTKELSMCTFTPDIKRRRAHSQQSTSVMMPRGYTDCTQRLRRAFVAQATKRRLLEDRFQAASPSALAAFAAVSPVAARSSADESCRFGGAKGNHPSEQASELSSDIPSMHFVRDVGCAESQRHSQPTSATFAIGVDMPRQSLDDNTLGVMRGVSTQMSSQGTAPRIPHSCVASPSPSKNDFRATHGSMTALVQDPLKKAHTIHQVEPACNRGYGKEQVEQVEIYQRRERAQPAQNGVLQQGRQNLDRSAAAMLALHRX
>TetBor002425_rbh_TGME49_225020
MNGKDFKKTLTYIQGQDPVLAASLFCEQNNLKPSAVYYIQQAIEQVIYNVEEIQNLNEEQSQIPEGNSYDEYDPRSSDDSGYQNRGPLRQAQQNSKQYSKSPIRQHTKASNQNSANKNDSDSEKSHRIHQINRGSNQNAGVRLYQKAIIHSQVKEKKLNQIKIQQEQQDLKEATFQPQINFNSLLLSEKQDQYERIQKMKRKKEDRMNQIKLNALVQEQEKCTFQPQIGVVSSRIGQFAKEHREVREVFQHLYIDSYKRQQDKDKKLLEQYEDQEEKNKLECTFTPDINSYNKSFDQNQLSSDRRKISLILEQQQPLIQLQQDNSSEKIQENNNQSAYSSNSSFYSSQIGSQSAREGLITRHPKISTPICSYPKQSIPQQQPQQQLNQQPHYQELIHLKQVQNQQKPQPQKNFFNLENQFQQMKNAKITSPTKFTKPTEKSTEKKIKRSHSVNVWDNLYSQALQQKENQKEFEFKIRQQIQKEINKQKLSLKSKEIINEQRNQIIECIFEVLDSKKQGYISPDNLSYQYLSSNLNKILKPLYDAVLLNNTILDCVQFKKAVKSLYDTIDFSDKLVISRLLQSRSQSLPNQRQNIPKVNPQKREANYVCKRCKTCQDTLSIIDQLDQIKQKYESNYKCNHYPQNY*
>TetBor010156_rbh_TGME49_225020
MADNTKQKEKRSPIFSITIEIAQEKHHLHIFKYDTPSQIAYRFCIQNNWDLACVTPVSKKIQEVFEEYLRNPDLEHKLRKKLEQIIPNDSQNSLSFSQKQIPNIKENNIKVQEERINQIEYYEKDQLEPSQRQQMIREGIDIQLGDKYDMSQIKLVQQDQQQINNEQTQYRAKNVPQIENNFVTPVGQNKMLINIDQRQENIQKSLNKNESDQKIVIKNESNSTLQSNSTISRKYFNCNHITNHVQQKVIQKIDDKKQSTDQKKRSISLDNTSSQSHNNFKYVPQLQYNQMSKDSSSNHIQFSDIMSVPFKDANSIQFKDAHSIQMRENPSNIFKENLTDSRSQITNFPTSKGQNSNGKNDPYSKILRESQQQNGQNETVYFKGLKESLSSSQTYANALKEFQQKTKQDKKRESHSNGSRERLSQNIQKENTIFRDSKNTSYERINIKQQLENTQKLQQDFIDQGTLLSRSLGRKSGIQSSSQQKKTEQIQSGSVSPSGVNSQTLYERGVYFLDQKKSKIDQFKQNRWDRIMSTCTFIPKTNQRANDHLLQYRDKTIDPYDQLYQNSKVIQMKKEIIKNKMLTEESKEFSFKPALNPISKLIVKTKRQNSITDNTPNFETQKNTKITQIKQEMLKECTFHPQISKNSEKLRRTHNPNLNVYDRLYISTNKKNKKQNDLSHNNHEKNNYQFITYPDQEYSSNCQHVQNSSCQQCGSTNPYLSTNYSYNLNANNNPQNNYNNFSGQFINVNNSEYNNEITGLGNNYYNPSITSNPNYSFSQDKINSTSYQQYQGNGNACLLSSDFFNNSEQAGDQSQQQNSFNNNGLANNQTSSLNNQLNNNQLNSSLNNQNYFSTNNQNTANNLSLLNQSDLVVSSTQMNGSQNFKQEQFTNQSLDNIYQPNIIQVQQQNQVQQQHQHTCSKSGSKTNKDNNNNNSFVVNKNQSVNSQGKKICCSSINTMQSSLCSQKAYEKTSHNESREKERNNKHRRESTENQYKKSFSPNKNSVALMEKKKRQRFEEIFILLDSDKDGLISAQNISIQELPDEILVIIAPLLYELEDMDAELTLLEFIDAFDRLYKQLPIIDKNKLLLFDTYQKWEQEKIYLHNKDLNFQPQINPHSEIIAQISRPERGNDNLYDLYKDRDRLCEEKLMQKRREKENEINQQCTFHPNLLQSNTEVKASKEPSQINSCQKSFQEFLSNHTKIV*
>TetBor020642_rbh_TGME49_225020
MLVSRTIKKQDNLQQVIYQRVERKKLSQKLNIQNINNSTNDNNQKEGNTLSQKENLLGQQISNIGSFSSKAVSNTHNITKQNTLIFNTHKNITQSFNRNQPAKRMTLQVTNGEKQQFNRKSLAIINSNKTPAVAPPTSKLLLKKQESNPEQQLLNEFDEQEKCFWREKINKVISSQESQLISNSQLNFDFLDVNQSFAQGGLILQEELIKNKIFIKYLSISLPKRSISEITMQLQIIKMDLSCNEIGAKGFSILFERACEYPNLINFEGDFTMNEIKGDGLSKSARYFKRMKNLEQLSLNLKMNEIDDKGFSNFSNALQNMEKLKYLDLQLQTNNISFEGITSFTQSICSLNNLLFLMLNVYENSIPRERFEYFTKEIVNLKNLMHLDLIFERCIMQQLNIILQQQMKRNYQLNTQESPPKVPQKERKQSPAQNGISTQKNQIALQNKLIDERKNELLTSFDINRGNSNQIKTIEQFSNRVDNHKRIQNMQKKNLAENEDNLFYNPNPNPFGYIEKKGDQTLNLTKMMLENGQLKNRSLSISDKRDDLLLFYKYKSGFNKSQLSSLERSSFAQHLQQLQIRQQQKKVIGDLYQKNSSLSPPNSHITYRQTNIQSNPKHIIKLNPTPPQPKKKKIVVRKNQQISPNKRKLTTDQSNEVLVPQQEKFPTQFFYSRQHQLNQLDSSFGSGQSFRVCSNIGDTQTSRVKKQNPLKDSQPQHFQMHTEPNKISIAEIENENFSQKDYYNPEPFTTIDDSNTLKANGERIHQNLNMQNNKSSPFLNTIREENNNKINLMSQTINIEEREKYNQSSRLNNKIDLAQKSNIQINDQSQSSLQNQQQELQLSPSKQSRLFHQGSNLSSISNSPLKRQMTLQEKSAVQSKTSLVNLDMLEKDLIDIQKEYQQSNSPLKRTFSYEQSPIKSINQEQKQQNSGTQRWLKKPSQYTIINNEIGYSPEKAQNFENKQLSSSRSLQDQSISPQTSPKRRGMFSQRQSIERVIQSKANQPYLEDKFIHNSKDKYNQSSITEEDQFQSSAKEKQNQYIDNTYQSLNSIPSINYDSPIRKSQSISVSNNQLIKPFKLQRSQNEFELNLPQSSKQKNVIQQNVLQEGYGVSLVTQFQHLQNKKVDVKAKDETTEEEIEEENSDLEGKNQIIEDYKSKGLLKDRHFIKYHKEIINMLQAYEKDGITKKQSQELLNLIYRAKKYENFSQLMNGCEEFQNDLNSLDQNIKEETESIEQKKDNLAQILDVLNDIEDIDPNQQKDQLKIRLQDLKKIKVATIQNTKDYIKEMNQLKSQEKVYQVSGLDKRKFLKSNLDKLKKQRQKHSLEQFKKVCKTENKGQFNNLKNKNNKKQLVMGQDQSTPEQPKSEVRQAEPRSINQGIYISQQENNEEKIKRHKKNQDGGQQMFQGSFSVSQSKPLQDEDMDQDVDLLAEVQGPQQQQRGYGSTGKSIQTQTFGQNSTQLAPLTMNQQKSKLDQTAPLNTSGGQSIQSINNKNTAHFGQIDQMLQGQQQYGNNNNNINNNNQQQLQQIQQQQYPEYSDNRQFQQNNQQQFYNPQQQQQQYLLQNQNNNQYVNYQNQPYEQQLYQQQQQHQMEYNQYDSQNPQQNSQYWDSVKDQPYDPRKVEIIEKVLYSNPNESSVTGLEKPKKISKEESQVLVNRLLSRGYKIQQRNQITSDFYEQEAIKECTFQPNSSLMKSVSPGRSLQDFLSEQNKFLANREQNIKRIKTDMETQEKEQCSHKPTILTTSQVVMISSNKGSGKYAQEPAFKRLYEINRKKKEAKQKLEKDEKDQKDQEKKQQKKKKANPQTIDRLYNLGKMKVTAKREGKTDYLKSAQQGDQGDKHENDNLFNKSGQIPQTSKQSEFQLATKLIREYEYIVSIIVEDAKKQSLLLDYIQMSEILRLMGFISFTEKVESHNFVKERALVNDVWIVLQGAENGGVSKRNLIQFIFGIMGIKVDLPCFKKDQENVLTIQYSKDQAWPLLRDVQELKQEEVQDQIEQIQQIRASRMSHAVAMSQSHISSHYNMSQKKIDDQDDNAGIGMNPDRQSERGSLHHSLTPLGSRQQQSQYQKKKIDYNDMDENLKNWMAYRQSELKIGQFDEEKNIILNQNEVKEIQMIFYLFYVNRLHTEKEKAKYLNSSPDRKRLGSVDNLGSKNQSVNKILTEQLAQNYRNRIYEQTIMGNEKLQHLGDRIQHADILMAQKEEKLRYLEQIKENQKDNEFNECTFHPKVNIYNKNIHQSQLNSQNQDFFDPNGSNAQQSRPNNNPMPPTSLGNKRYIDLYNLAKPRSQLRDKKTLEVEYEKNCDECTFNPDIGASNSNLQKQRQLQGQFVEVKNKDNTVNRLRKAWDDNQNFQLKMSRGYYEFKNPSKTLNTMQSPERKQHGLSTRYDTVSRSQGSAFKRPYTGNKGLDTGLGSLTFGQKKHQDSSNPAYSQSNNIQQSDYQMAQQLVGGDQYPEYDEHPYHQEGDLPQFGNNDEHIEEQHEGEDYPQNENQNYDWMKQETNPLLYVDINLSADKIERIVVFEGDQPEDLARQFIEKHGLDVNLLDKLTQMLQMQIEGSLNQHQASQ*
>TetMal008348_rbh_TGME49_225020
MKVLNPQHNPEQISEGYSGQSGAPLNSIHQKILDKLKQQQQNRIAQKMQAQQEKLYLTEPVISQDLMPASGQFIKSQDIKHQSQRTLSESKNLIQQTQSHQKLMSGLANSKNSTFNNTNSQNQSMNGESPAKDHLLVMTIDLGEGNCDILHVYEYDDPVRKAEAFCQKHGLTKEAMEILAKNIEVNKQIVITERQHQLYHSTQYLRGQSPQYYSAQDNYASVQIQSPQQQSIRQNYYKSQSSNPNVEISNDDSTPVQQKLMQEAQPYPGLPQNGEDIQNNNIYHNQQLMNQQSPHDDQNEDYQVIHPSQKESIFDRLYGEASKKKQRIEQKKQLEQSQHLNSTYRSTKRVIGNNEVEIGVYLYLKGEELKRNKNKNKEDYQQKMEEQLKELSFKPELNPNSVRIALNKRSEQFDKTEDALIKQGQLYKEKKDIKKSERESQQLQECTFKPEVEPMSTYLYEMKKREQKDYPYEGKFDKLHKEYIKRNQRQEERQAFSECTFHPQITRPPKVQEPIPFVDRMMKSATEKEKKIQELKIKQQLEQQQEDVSTFQPQIGRPPAHRNVNNLPVHEYLYNKKEEKKIKQENLIKAEQEKQLKKQTSSSEKSNQIVESLKKNTLFQIFSQLDSDGDGLISQQNIDIQNLPDKVFRVIEPLFVEMEQCGFTLNFEQFYECSMKLISNLTIAQKDDFFYNYKEKWDEKKSKYDIHEYKPMINSKSQKLARKRSYEKFEGVYNHGMILQQQKQEKLHKIKEQLVQRELDECSFKPQLYKPMNIYSFTNPQIKQEENNLFGIQSGYEIGEGQYKIIGVQNNGYSENLQQ*
>TetThe007821_rbh_TGME49_225020
MKVLNPQHNPEQISEGYSGQSGAPLNSIHQKILEKLKQQQQNRVAQKMQAQQEKLYLTEPVVSQDLMPASGQFIKSQDIKQQSQRTLSESKNLIQQTQSHQKLMSGLANSKNSTFNNTNSQNQSMNGESPAKDHLLVMTIDLGEGNCDILHVYEYDDPVRKAEAFCQKHGLTKEAMEILAKNIEVNKQIVITERQHQLYHSTQYLRGQSPQYYSAQDNYASVQIQSPQQQSIRQNYYKSQSSNPNVEISNDDQTPIQQKLMQEAQSYPGIASNGEDIQNNNIYHNQQLMNQHSANDDQNEDNKVIHPNQKESIFDRLYGEASKKKQRIEQKKQLEQSQHLNSTYRSTKRVIGDNEVEIGVYLYLKGEELKRNKNKSNQEYLQKREEQLKELSFKPELNPNSVRIALNKRSEQYDKTEDALIKQGQLYKEKKDIKKSERESQQLQECTFKPEVEPMSTYLYEMKKREQKDYPYEGKFDKLHKEYIKRNQRQEERQAYSECTFHPQITRPPKVQEQIPFVDRMMKSATEKEKKIQELKIKQQLEQQQEDISTFQPQIGRPPAHRNINNLPVHEYLYSKKEEKKIKQENLIKAEQEKQIRMQTLSSEKSNQIVENLKKNTLFQIFQQLDSDGDGLISQQSIDIQNLPDKVFRVIEPLFVEMEQCGFTLNFEQFYECSMKLISNLTIAQKDDFFYNYKEKWDEKKSKYEIHDYKPIINSKSQKLARKRSYEKFEGVYNHGMTLQQQKQDKLHKIKEQLVQRELDECSFKPQLYKPMNIYSFTNPQIKQEENNLFGIQSGYEIGEGQYKIIGAQNNGYSESLQQ
>TetThe020034_rbh_TGME49_225020
MQNYFSQQNQSMNSQQQQDYVQAGNRTNIQPQLIDPETNNSGYGGQYNSQQQISQEDINFINNLQQKQFMQQQMNQIAHNKQTLKKKEILVMTIDIGNGQSGKIHVFENDNPYDLAVKFVAQYDLPPCIVEILEENIKQNVDQVQKTNQQQYMQYESSKQSPISDKVGQQISQDNFGNEQQLSNQIIQNNPYANNQLPMNNYYNEQKKTNQYVKNPPNTQNQMPQSSIQDSFDARQNSTKANCSANRSGVLTPSTKRINKDYPDVNSSMKRRIYYPEGIVEKIDNNSFEKYMNINASTDVGNSLNYSVPAGVSHSNSYHQNAHQISQSFYAGQNYLSSQYNNNGNQSRVEESNNKVNKSFDFGKKQSVHERLFAQSKIKNIQQRETERSNSQANVQKKRVQRSSSLNEINYGIRLYQRGVKQREEKKKQIEKKKQEEINQVQQQCTYHPQINEISSIIAKSLRNEPVGEFLQKVAKQQRERKERARSFKLNSELDGCSFRPEINQISSQIAQEKMNILINQSHEDGKSLNQSFIRNRYDLLYEDSKSKIERKIQRDKHLKIDQNCTFQPKINTFSKILMNDISFFERLQRYSSKENHNSNQSNGQQQGFIDPYTGQEYFKPITGRPPKKQRNQINQSVGEYLYEQSKIKQIQKQQNLQSHNSSVNRSFACEKSTRIIDLKKKQKLIEIFNQLDSDQDGQISAQAIDIQSLDPLILEAFSPLLCEMEELDQALTLEEFIQASEKLVQGLNIQERNQIFNTKKTKCSEESFEFKPRLNPKSVKIAQQKRPHSNGAALYDIFMDEKQKFDQKIQVLRERKEKSELEECTFTPNIQPLYQNYNSLSASNQKNNYNLSNKMVNVQPQSFQNYIDSKNSSNSAEQKGFQQQNLHNQQIMNQPVNYSMFSYQDYQKLFENKNNNYLFGNQMFQPQQQNLFEQNNNSNQKILNFENYNPQ
>TogJolCCCM725039511_rbh_TGME49_225020
MLVGEGPASGSPIAASFSHAGATPKYPVNSGSLKAAVTTPAPASPECGKQPRSAIEDTPPPRSPMRSPGQCQRASTETAGNSSTSSCSGGTSAFSSSTSAPSQRQDVVVAPRSSRDSAARRHDTPCDKHLDAAKLGAAGGQLRHLERSPATAWVSPGLKESDLKPAAGTSGKSCPETPTSERATSRGSAISSSMSDFGSPMSLMYREPLRQELRSPPPATERRRPSEGSRSLTPRRKPGKCFTQLYSDAIDRKQRLRDRRDKTMNEESAQIRQTRSEMERVRQRTRAKYQDPRPFEAREEEFRRIYAERRQELQRQALHEKRLSQKSELEECTFHPKTIPLPRRARSSLCSRRSSEGRTSERSRNPRGRLEHDSSQRPREAEQARCGAQAGLRKQPDDALLMALAASAAQADGGVLQGSEIQKVVEFLTHQEAGFDYLMQMVDMAMERRRQGKGDDRQALKHQARVWFLKAWAARLSI
>CerFusPA161109026860_rbh_TGME49_225020
MILDDSMGIYSAMAVQASRPGNAATNLRLSLPVAKLGSCGCLPSHLPMQSGQVQMKTPFVESRLLPTQSGQLQMKAPIVESKLLQSGSHVSRIQHNAPTMELALNCDAAEGIKRDDGSETASLKQPMLPSAKPCQTMESDDEACEPPDPAECRDPWISPLCSADMQASVGQQPSSIGHIGNDHKVEGAGPQCPGPKDSGNSFQLARSSSQNARRWGENRHKELYEDAYLRKQRLRYAKETTELVHEVKEQMRLEQHAEDLRQWRRLYHTRDLRTHLERENEHLRKKREKQARLQNWQHRREMDALRECTFRPDLSKGRRSMAASATATGLANNDCTSTVGPSNAAAAGSTCTDDCRGQLSPGSGSTDKFEVEIRQLVARQQSADARLRALASKDVELRDWLHTVRADLHESIQKEETEQVVAMLQVDCSGGAQQELVQRVQSMVAAGSHLEAAQNQIVEELVARSRDEALRRVEEALAPLQHEAEQSLRDQRFKILQELEAIEADAAALLNRCGSEEATRLGFEPDLAERSRTGAHVKPSEARSSLASVPSRIASPRTLQKAASAKSASSIKQEAQAAADLVRQTGPRSSRATLSTTTRNPSATGSSQFRSKSSDALRERVKAAGMVG
>Pse_Brazil002819_rbh_TGME49_225020
MSSSSTHKAEAEKQKRSRNQNSNYSEADAQPENKNDDDMIYSVKGPAKDRSKEASGLGQTKSFEKPDAKKKTILNTGAGSHISRNATKGQKSYNTVQQQQNSSLLGTPNYAIPQFSSPRQAGSKMKTTNLSSTSSSKINPGNVNFSTPNSKANSTKAQGLSGAQSERGRMSMTVYQVKNLEGFQAARKMPGNIYDKKSGPKQQDASPVKTSDPEKPRKSKQSIEQKRYTFSKPSNLREKDIYRKVINEENHSESELDDIDEKSPAQVPLQQTRIKEKKVDWVERLKIDSMRRQEQQKLRELAKQIENEERDREAEELSKKKYRSFDRQNFDDFYKEQMEYKQKVENKREEARIMRDKADKDMSSLSRVGLSKESERIYKEKREKDKQRHGSPSIYERLYNTKPAEPRSQSINPQPKKKADPQKVQETITRLVGYQKVQEQNIERLQQHYKSVLEKSDKDQNKEINDKLVFERLKRDFQDYFDKDLYYQSVDQAARETDNYQVYRFGVLIRDDSRKNLSRKMYHKKTPLPLKIFIRVLFAMGFIPNYLSKLEEELVAELWKMMGGSNEDPVIAENLMIVLAGIMNIQVDEITQARTESDVKGCEYFWFDDKNKVWFDSREFINKMHLKFMPLCVNRKTKKKEEIAKNQFDFQPAIDPKSRTIADKLPKEKFSLKQIQKEIELEMQRAKIQQFREESEMAECTFQPNLKKELKRPDFGDGATSIYNFKKQQDDEISQPINTHEFSSFISDHNFGTVANIKSQPGFKGSFKPKMNQSQSSQDLSAKEGSKRGQTAKNKFVVNEVTINLGKQSKHNKQHSASRSEHEEGEGQSQEVKQMNSQLKSVRRGSQRPQAKDSEINILQKQWKVDDIDRDSFKSNGSIHSNIDQREDKTPMLVFDIFLGEQRGTKHLLVFEDDQPNVIAGKFKASHGLNEKQASKLQAMLQLKVLNARKKKN*
>StrAcuSPMC142004528_rbh_TGME49_225020
MHASAKSARASSQNRWKQQDGSLQFDSGKKPIGGMRAKGANTAMSSYEDDQMNYGGASTTTPGGYSYFSEFQNQPENLRNPNKAAAPNQQQASYKKQTGHDKTNSNVQGYERQNAVKSSSGYQKNRMSKRGNNLLQNRDDAMTDNMSHKSARSSKHNSIFRPNSSDISSNLGGGVTKKKTIYQREKERLEKRKQKIENQRAEQEMKARMDNPDDFEPSFAPKIDKKSQKMVDAMQRKQSDFVQAQEYWAKRKEQKNKTLQAQKQLEEQEKCTFQPDVSMKSKALFEKSQIIEQEDGFLERNQKFTERKNKHLEQATKYFNRDITFKPTTYSKSPIGRQRSTMSRGGYTSRDASINADMSFQSGMRSARSPMASIGQPVTKKKQQQIVKKQKLSRSILGNPNNQSLMSSRLVSNAHHESQHSSQAFNMTMMSESISPAVEEARRQQQEQQHAQTNGSFQAQNIQMQMQNSDSFAHQMYHQMMPNTMQTQQPYTQESIQSQQNSQNTTDAFVNSHHMASIAATGSNRHLQNTYIEADKVMQQSIHQENDEYLSQNNVNIIHNQSLQSQQWQKQQLSHQPNMGSRVNSARTGGQNGLMSNQSLQQKKNTSKSPIYNKQKQQKQTQKPIVYTYQ*
>AleTarCCMP1771000092_none_TGME49_225020
XWRMAGMVLRSRPAALDGSAMKLPVELRQVAQVQACPSQIITSNAPAGAVTPGSTITPSCMSPQSSGSSARSSFFTAHSNSISCISPRGSMELRRTLTTLQPAPGFTPHNGTTVTSSTLAGSPRASLVRTHTSPALPSPTADAAGTVAPLLQRTVSGSAGPTITTTTTVGVPMPSPNAAVTPASILRKYGPSPGMPYPPGMGFTPAAAKVGALQRKISFGLTTGPPPEEGALVRRTSVASVAEEEGAIPRDMLLFYRWDATGLAGEGLSAEQAGFLLPQPGWLRAQKHAAPARPSAPQAEAPAPAAAPPLQHRSTARGGGGQRKVQQQQQQQYPQAQQHQQGWQQAGNNQEWWSTQEWRQWSAPQQQQQQQQQ
>CerFusPA161109067252_none_TGME49_225020
MCCLVSAIVFVFVLLCVIEDLFPEADASWSGPATQGTILAGRSAAVAASPQQFQKPAVKLSPGSSDGVTHVEPEPQQQKQQQQQQQQQLEQQKQSVAPVAPVWIFCASQWQECLCYGTVRWGTRDTWAEYKAKRDGAANRVVCSISKLPDVAPGDDTKHCECAVQPGSDFHHSLNPALLEGAMARKSKLAASCEIFEAARKDSESAASLWEAVAAFCSDDWATLNADARTGNRAMSLDTMRSLMRAWVDDRFVGNYKRFFKEKGWAERGFVNYYAGAPGGKHVRMTEELINSVHAFSSEPIIVFHFGTFTPKTWSAEKWPQLVLFHAAPIPPHAHRSFNFNKLRAMLLCRVRVGMQLDSDQFVAPGVDAIFGRTAQEITKDYAMPILPVHFLDRTPQDTGAYWARYCPGDVCRWQTTRWGHAHPTWTFWALPWIGRWLRRNFRDEWLPEKKGGEMSALRVTDIPEDEDLLNVGTWEEGGTKQWCKIDLPGPDDFNALLHTDPGAKRCTWSCGNVSPDRRFHPQGAAKVFYTAHHAVDPMATIRWVAQLKSRKNSLPPPIMYRGRFYKTGQEMMAEHPNVKCII
>CerFusPA161109068858_none_TGME49_225020
XSPSVSGVVVDGHLIFVARSIVTENPVRVAHLPQDAALSIAVLNAGAKACTGPLVGPAPLSTGPLPLAVMRTNATTPPDEEGLPPHSLTWLGWFPLTPSAGGPVAVSSARLCLSVLFEGAALLAPCRQQQHQQQQQQQQQQQQQPLQQQKQQDSSSNNSSSSTSSVQRRCLHCPHFRILQQAQASGLQIRGTLSGHGSMKAHGLAIVRSPSAGQTFGTDASWQPATKPSSATMARQRQQAPKSCTTKEARQPATEPPAAEGGSGDAANALPGRARLQSETYQPLQIREGCKSLPRAHSCKSFPEHTRAARAVPETPPRRPVAAGTLVRTHAETSSAIVEAELMHSVLGRLYAQLVQAASGGLVQQWAGAFDALVAELMHGGGCRDIAMLAQQEASIEIDLTREIYPSNRVEHMQHTSATL
>CryCohSeligo020637_none_TGME49_225020
QRPIGGGGGAALQSKTSHWRHWLWSGDGFLSKALKLSLETCSKLAAGSPLAHVRRQGLLGFAQVCGAEPAMLVGGEFPKVLAMRLNDDSAFVRASAVQVVSKLAETSPNPTVSELVRAARTRLSDTAPSVRYASLRLVCATAKLEREEDGKLFGELLSRSASEGENYRNHVLKALDNAIFSSGGSSVVERLAILASSADVPKSVFSELFGARRAMLTDARFDMLAKVIIDDHIDRLTQTDTKPESATMIGRVLQSLAELSPDAFEGHLTTLLDWLTAKPDINIGKDHRRLEACKLLKIALPNWVSRGERGEVEHFLQQLQASLLELLEVTDLPLLREAARAYVALACCGGKKRSLDLAEFLDQVEYAMTFLRGNISSSGHDLRQLSIGNQRRLGQSLWFVTTAAAELWEADRKVLSDLNITVESLRQFAAEILKILNRIGLGTSLSMRYCALPCAGFLASAFPALLQSSGGEDPAGESLLKFFSESLRVPELVPRCLEALVDLMSALQAKLDLASTAGQTGPSSQKVPATTKAMTAAAATTAVARRSAAGVDPSRPMQNPNQNQSTLTVALSTLSTLQGLVLQSLRAAAVVPAASEGSAAAAATAAKAAADGVAAAASQSIQQQQQHTLQLQQQKQQQQQDQHRLQQQQQSASTIWWSVRLLEAIHRVGLLHLATALPELLGCSFLVREANLRSLIAKLVSNSPEMFLHAVPKGIRAGATLLVAQASTPTDANNSSSTKSNNNNNNSNNNSSSSNSKSTSAPPPSHNNPSSNNSGLLEPSQRWRFLGFLEASGVSLETAQQREGLLDALTNELKTRPSDQGGQVASGEVMSRDLTKLELIFGLLNALSWKSEQELGFVCRWAHSYVSLKVSPFLHNDQDEESGEQGTAPDLHIHDAAVVLAVYHLCNHWASKVDVNRLLTAPAERAGGGHYQGTIHLPSTELSEGFEAIRRILGLEASGRSSALRSLLLKTVEADSWLVTGKAGRKSATRKRALPKSAAQPETKAKPKKRAKQ
>KarBre134002_none_TGME49_225020
XYYMQYLACCGEMRQEATARVLYSRQDGRHLLLPSLTLSVACALHPPAHRRHACMGSASTAGACWQASTNSPVPYAVXELPAPAEICIEASEEELDPQVELVVPEVPPSPRTRFLSTIGGRKGWRESRSSPSLPTIRRVARDGNAASMVLLRNAISNHSNVSAGGSLSTPTSPTSVRQGSTPSLVPSLEPLNVSQSPRSSLPLGLQSQSHSSLSPQSPVQSLLSPPSLSLALRQQQQQRQQQRQQQRQQPQPRRRTVRIPGLLARIARMGPVEIPRFTQHMVWLQGESFVNAADAHVLCRAIRRRVADILSHLPLASLSQGGDLVTLLMDHMRSCPSLGGDTPRRALEARLSYLVYHPAGDDHDAAELDTLEKCYREALALAGRELIAPRLVGVVITHILRWVQHAPIACIYQHAGVVRSLAETIPEVRQYLSTRIQRLALQRFDALQLMGYVLVLLDFREHGLALLDSNLESKLLHQVSSSVSSWAAARLTTELGPEGALRLLCHTSPFIKQAVADTLLKRVLGGVQKIASSLKRDSDCERVKQELIEWGQLVHMGGAADVLALTYSERQTIVDTLSDCIARCMSSTTLRSHVGELEKAQWAIVVLTAGPALNFGQSV
>OxyMar026127_none_TGME49_225020
XQQQQQQQQQQQQQQQQQQQSTCTSLSGQSFARPMQERNAIDYGSWSSASSATTDVTVWRPKMSGTGARGSRHTWSGRSDSRVGLYIGGGAVATVHDQRASSPPCSECTVQFVSCDSHQEWMRSGSNTETICKQSLQRPVLKKAGTEELGGFVHGKRLYTGAVAPSESSVVLTEISPARSSRVRPRSAGYAVPLGARSISGIMSRPESCSGAAREGPNRVKIRRPFSATVRSTSIVSLVPPGVAGAPRACVADLLAM
>OxyTri000369_none_TGME49_225020
MNILIYNQDNIKLPDEYDSETNDNDDEMYGHGNSTIEKSMNHKKQEDRFISIRATDNQKRGDIMSVYAMHSDDFESKTIIPIGQNEKMTQFVMVMSDQLQQKYEQFYGLTSFQAIELWKVKDIYSYKKSAQSSAALKNSQTQIQIQGKVKDQLKANDYIMCKVDSADIWLKLKIQILSPHKSLETGVEMKVDKELIGKSLTEIIQKYCIDIWNNYCQSILHKKGGKQNVKGSQAQLQQLKDMLYVLTDFKVIRFVQSQVIHTPKVKSGVASHLSVSRILERKTINKKLIQELSEDLKIGDMFNYQENELRVQCRFQTMKQLFQLQYPLLKLQTDNNLDVLSTDRKMPLTSQKSQKNLVQALQSDRRFSGRFGRITTQVDRKQINYLDQSSKLENQNPIFSTSMPVGTNILGSQYDSNKDMKLDHIDNSSLVEEDLLSKDEPNSLSKQNQESQTFMQLTVHEETSSPDKITNEHNYNRATTNGLFSRQSTKMTRLTQPKNVNSPKEEMTFGDRATQAKHQFQQSKQLIQNPEHQQYGYQQQQSLQLQVQQQQPFKPNHLLNHIILPKKYNFRFQEEDISGIKDTSQRLSTSVDLVTNFDFQQNLNYHNYHHNTTRNFDYQGKHQKRLIEIEEEAQDQSHYDSTTRKPLSRKLTDLELDSKSGRLASQNVQQFGSQQSPNNSVAQSNANSKRNQESSLVKQKTSTFQVIEEEEEKYDIDASPKTQGFFKRRVTKKRTADFNMMNFKKQGDRTDSNENINQRNGDLLLMYQNSKIKQPLLDSFPDTDRNTNKSKSRLNLHQTINVELDNNQKRTDLIGSNTKEGFKFSSVTNRESYSNLSQSNSHTALGIGSGAQDSQLKELLSNKNKNDAAFTRLQGQAHGHQKKASIFNNFINYIRGTPRQQQALKKPLVKQVNAQRPQDEDQLTDEQMIQKLNLQEQFKFLLKIEEYQVITIPLTRNFYLLEKQIDDKSESEFYGMGIGGIEFMLTEENQIKSRNKRRNCAILIGLVFLTILITVALVLVLNQEQ
>OxyTri010674_none_TGME49_225020
MRNHNFKLSHKIIYQTNRLYSFLQKPTQTIDSEKRLFEQRIGDKYVDYAINDKNLSQNVIRLADLKTNKIEKIIVYERRQSVMTDEESKSIGSIIREEIEKQNREQEANQTSQLFERSQIQEYKENHQKYNNQNQKSLIKNSSLDDSLFDFSFDELFDSQEIENLHAINEDLKQFKNQNYENKSQFLLSCNNCDKYEDKMIDTQSKLEQIESNLSQSLQAMKIQIKQQLQSKAVSFKMKNIKNRQVQQELNQQEERIRQKEEDLNYEVQTLLNTIDDHKKVNQRLNKHYQKRFKNIEKDLMSLYNTMIDQSGGLVGYNGILIGGNSQQNMLNSLGKQPLISSRQNAMLGLGQFGLGYSSSRNQLVDKSQNILNSHRQGQTVRNNLANTSSLQNLTPFQLQLSEIIQKLRFQMDLKVRLKDPLDENGAHLIPSSRFVSHRTNVFNNGIPQTGRTLNKCKSSARLDQAFVQNTSRSNLNLHSARNQGMSNRIRSGNQTNRRQNVRNNDLEILCETCLTNEYSMYSIEEEMAINKENQSEQVNQTLIRGYLGGKDPGDLTLSERDKLLSKILMKDFEAKQLPDAQHVKWQDILNFQLPQRQSRVLQPIQYTEKSESHASQQVLQLDSRKSSENFNKFIHDLSAIPALKNPSDRKDNDSLQDELEDISMITADQNIAKSFDNSFTLVDQIIASHKSSACGVQQNLHIEEQAQNTHKKQIKVPSLNLDKIKNQQNDFFQNNLLDAKLQQNDKQKKVMFDYQNIQLNEDSSINLIKENGQDSIQLNDAKECQNIVDQTLNFDESMIENVKEVQKEKTIQGTSIKKSNKPLGEQSLVLSPIHIEETESKVDTLLFSNTNEKHCIDTQNSNQQKADLKPTPFQIQDQQTFGLQNNDQFQDLKQKLEFHFENFNLQKNIGLISNTEQIKEEVFGKTYKRSRQVQLTQDSSTNKLIQNLDDLFNPQRNSDCQNKSLEETKTFKKNKSSEKKKIIIKRADIAIKKGSQDTQVQIFFSKPGSESAQSNNFTLGPQINNDFTKDSFDQTKEMREAQHFQNQTVEYVDNNHNNDIQKLKNNRQSSAKTRPIIAKQINCLFSNQAINTSITKQRFGNKSQVSHQSEGNTKVRLKIQQKYPSQNLKQDPNDISKDLIQLTEYLTLTNQIPKTQDGQNNLTNFKHYQNQSASPKLTQIPIKQSQVQFIGKPNQSLKLESIQFSEEQKQSHTNYMTNQSNIISVPKQNLPINMNKISLSKLKIKNLKPINQTALQIQSMSSNLTTIGAYQNELNAQNQTMNKLDQSSIILTHPILIKRPILKLNKAQIVTKTRNLDENSAKDSSQSQPRSFNFKINLSQKNQKLTSNNNQTVVNQSAASAYNDEQNQKPQLSNRYLMRRINKAAQDQQQQSSQDPIIQQFSHQTENIQALNKVLSNFQPLLQNQNLSQQIEQQNQNFLQNQQKIFTYKSVTPKNIPINQSMINQQIQQSLMQMNQTISNKSQSNLQYSGSNSKKGLNNQKQLNTSSHTDAQQVIKKQTQKSLNNSGVKKSSTTIINNARLKILRNRAQVQQQNNLNHTDSNSLSQHLSQLNIEQQQHQQQFQSNLLSECEFVRNSFRASNSQKSGSNSHRLNQSHQNLVNLAPNNQQYFTGSSNNLLDNHQGQNNNNQYFTFYNDLNMKFNQTADSLRSHREFSANNSSRKNSQRSKQQQTFQQNRVKYSMNNNKKGNQKLISDQGLIASLLQTSTFNQQSARSQGSSKVSSARRATVNNKQSLKNLR
>OxyTri014402_none_TGME49_225020
MEDKKDQLSQLKEWEKQNYYSQFSIFGKDVRTQFKQHQLRTNFHAKLLHSLDSSIKFSENLDALYTPIIKQQVKYLRHGRQIDEFTLQQQKDESTQKIQAEQQIYSNKILSFDLKYLPPQEGGVDYKNQFEKIQVANLALLDEIKRIDMENKFIKSKFEAPLESRQAVKPQMEMKPEYFKTSFHQNPPFQLQTHYPIPQNPFFTSREPFVTHRAPHDQVQQQQQQQQQQQNNQFDQRALTKQHLRQFDTLNPQQNVASSRQLSNKESLTISQQVKQSINNQVNKPLSSMGSSEYDQQFSGNIAYDKRKRFRRTANEIERRFVCWCGKSYGSEGSLNQHKKLKSHYDNNQAQSPTGEQAQSQPPETPTNNQPIDDAQ
>ParTetD42024440_none_TGME49_225020
MYKLQQARPNTECQAGFRQKYLPFQQFKSESKVVKDQPKTKKRKKIDNKLQDPLKLYELYLKALQGTEFTDEDQKDYERLIGKCSYDFHTTFYPDGVISFPNPDYEEVARPQQMKPLEFFDFVQQALKINPKSLNDQLLFKAIETSYQLLSISQSELQNSLSSDPFQLQSQQSDVRYKQFFTQQTLSGKRFSKSIRPMLSAQEKLNYAMKALREKFEAALSSNMKANLIDFINLDYKSLEEAQTRCDVKGEYLNQIQEQWFKTPKEALDTSTMLRNAILIQLSRKGFQTRQVISNDGRWIFLLIKMDEENLKVVAEQKKLSKRLNFWFSDLFSLEPVDKRLRPLRLNNRLWKPNEYQCTTFFEYLRPQIIELIEQINFKRLSREVNQSHINQELFQYGKQDLNDEVDHGPSDDEWFAFYKYLVHLKKCVTEHRQQNIIDSDLSAILNKQMDSFQLYIKRFQKELISQGLGNKQEIFLNKQNILNPENQQHLEKVEVYDHNAESLMNEYKQYMIEQNIPLTKYIKILQKERLAYNYMQAFIESLEVANDSKQYLKNLWSQVDLTPQEPYINFRRPTKKMAPTLQAQQQMIWCKYQKDEDGNISVFSSIDRLKLVYFAVDDCFDINSFTMKGYIHQFFCLNDQYELLGYCQNFEKALTSETQFYHKKLFFFADEWKFRIFEPWFAPIDIICSYYGEKIGLYFFFMSYYTKMLTFISVCGFGCSLAEWILNNQDGEASIIITMIFTFVLIQWNSIVTDYWKQQQVRFNLKYGQLNEKEKSTERSSFKGTFIRSLENDQLNSAAQDDSDLVLRLFLASILLVLLISAYSGLVVGLFTLTTALRNSFGSEFSNVSVMSLEVTLSATINVFVQLFVDKFYDYISTSVTDFENHKTMQKYETSFVVKKFILYFCSYVVPLLFIGYLNGPLNLYCSKSNCSRHVQYYFSTIIIWQFLFKILQLFKFISDLAKYPKIKYEINDNDIHQFIDETSRRQSYAISPERYGTLEDYMEILILYSLLIIFGYSFPLSYFLLWSFNILQLQVKKYSFMYCLQRPWPQNESSLGIWNNILDLVNQIGILTNTGIITVLYNKKYGEQLVLVFLSLLISNSLFKFVIASVFGDTPFRLTQLTIRHKYLLKSTLEIFSKTKQSTKIKKEEEDIYKRFPLFKVYSSTNNMEFGSFQTISSQSDLEEHIRKGQLRNELNQKRETKVQPKKIDLDDPPYELLHNLFSQRVSNWAFEIQYNNLNPFQRKKKLIKYWKYLYKLSVLTTYKKLWTEDRLTQRHFYMKRKKLAITNLDQRKLYILKQNYKLTHQVYSDNAQLKFRKKFQQVTKNSNKPDDIKEYENIVQKQQNYIEKNLWLNCRKVVVLKIKAIWIRGFRKTVVRRSAIQNIRVITKTSVQNGTFSLKSNIHKQYNKLLETNQKMDGYSMKEFINMVGQLNFEQIDQIVFPLTSQSLNIQQYILYPKKSYIFKTVIDQLRDTFIFDTQTTKQQEIAMQFFIEEQFQIENIELIKHYHDNIWLGKKNDQEYLVQFLQVTYNQKLQFQQKLDSKHGVYYAESKNYLRLSNIIDQIDDFVIKGYCLCLYELEKPLSLWQVIKFRKTYGIDYKSEEINEFLYANLILMKSKPHPYISIFNYFLDGRQYALLNTLKSEQPLYNLAKVIIQMICLKQIDDPYQQLEQMDHKLTDVLRAMLDNNITIDQIVYEIRKQYKFKEIQYASDISKSPDQSFNSQIQLFLHKINCSFRMKFYDQTLNLIQQFDNILKREYPPQNKDAVSIFSKSLKDEISKIILQPNYMQRNLDIILIYYLKMATLCALKLDFDEDLNSLLTGIQSCSNEINLIVRQLCLNIEFQNLNPTEQHTLLRKRKKNKQNTKLFSEQRMFLLETLRYNQEYLNVIIQYKSQLQRYSNQLNIVQSIKQYFNKNYGFASFLIDDSIKNTQKIIKPVQLPVILEQARQISLEMFNLDQFSPQMDDDDVIDLFNKPNKDFNILDEIHTNLNYCMQYLYFQYLQLIVWFDEQNVMFDQNCQQFIKLQIQNIPVFDNLKCQILQLMKFEVHQDQIKSYEDCELGKYLILKIRKWNESNFNEIYDIIDSSDFQYMWVQFMTQSLINKTLLNRQIICEFLEQDKDDIRFILLRIRLLMQLLHMDDYQSTNIIINQNIQNYQKLNRKYEDKSKILQLKSLIKQYKYQYYYLEESWFQHFSLSQLRLTYLLAICYAFSPKHIENFHNQSSFEITQLQSALNQIEENKQQESFHLMLKAAQIVQLHDYCNLLDDEAIGFVKYQQLYTFITLSLQQGVGLQFTFEAIKRIINYDINPSIFILLLIQQFISFQLIDQVDIFIRLIQKMQQNKSMLLEEAHEGFDMDLKIFTFFTKSQDMKIIKPYDQLYIRYPTIQQYKDLLLDSQSLFYFSLYHENIEEQQIQIRTQLRQLLLDARYTKMIQLYESLLLYFNMQIGEEVDQLHSKVARYQITEKTLFHAIICHQLSRYYVCRYDYQLAFNSSKHALNYIKSSQFEQAVIIKIEKNIFHFKNNIQNEELMKLFNLQQFDCIYEESDQYYNNVIDETFIHEQILIHVESVINLQYQYIYQQSYQTNRGRQQSQYQQTKQNEQQQIFEIDIQLTDLLYLLQTLPFRSQQLKVFYIIAQYLLYHLTSEGIQTVEMNLKKNCKQRLKEIASQISSIKLIVSQKIQQKELTQEEFQDAELRKQLLSFEQIILNSVEYGINKVIMLSWIHQSIDRALELCEYFQDQYMIKVHYFVPKFQLLQIRMYQEGEQLIKLINQISFVNDSLRDFYSNNSHPTKGVLYYLMGQQKRWLKYIYIKYIEQVIEFQQFNIDELRVITKGLLEQNLKLYHIWEKFDSPYRYTIPQILEAFIIEEIGNIVKEDNDATDLKVFQAAGIVEELIKQFQNQIDVNGNLDFIYSASQFDYFKQDNFYTQDIKFIQQQDKLKQQQEQDLQQQQQQVGQKRR
>ParTetD42030743_none_TGME49_225020
MDTDSLQQQLQLIYQTFSLDQSTFKLMQEMTNNYILNNKTNDYIVIPRLALWLASKQQQIVAIDGSIVYGSGISLNSIINDCQNKGITNIDQLIDVAINMVTELKVDQTCQKTLTLLKHNNQILNMFYQKMEALLLHFKMNDQNILIKNITWLLFLITKKSLNLQDVVQSTCILISILTTILSQLLNIFTTTNKILSEIKKSAAGEDEQQLQIQQFLINQFKIQDLDLFSSINLQAKQQYAELIKQNIIKQLKSNSGFSIFMVSIINSNQYKLDQQYKHLLKSDEFDERLLIPDRQKNLTPKKLTPNLNTLKSNNIKQLAMQSKHDQNREQQITSQQQQQQNRYQKLLNYELDTKITLTTNLREIKLPQTVLMSPYAQQSIVATPMTEAMEMYNWMHEKQQPFKKLFKNGTLNVNQLLSQNPQLFQNFQNQGKHFDLIDKTFNEYIQYCQDSNLIDENKSKTNQYWTLYVLMLEKSNFQIDEQMLKSLICFCIECVYFVLNKQSQLLDQLMQKCEIQHYQLWKWLDFFLNQFDTKVPHQLKEHILDIEVKFVSYSIWSCDSQSELIKFLNEIHISRFQQNNNQMNRLFKRVLHYCAFQIQVICSNIKLQEQLQEYIWITIKYIISEKTDHLRYHSLDQIVLASIYAVTKLTGNQLKFQQIINAYELTNTWYSKQFIKKIVCNTYISNDSMGDIVSYYNQSFIPQIKSFMLQMSHEIKSNNVPQSPMNNKNPALNNKILDSPLRDILPRQQNFTTNLQSQHAGLMTPATQLLYAYQESPLLKQQVKQQALPVSKENVYNNSNINTKIDYSQETQDFILKKFEQLKNTKSKQINSKTSFSILQQGTPKILNSSRTNNSAMLQHNQTQNSQQSNEQNSTFCKLLNFEQQ
>PlaMalUG01000708_none_TGME49_225020
MQASKNLFKVLKRFKNCCMLEKLEEIKEYEENLKKLSNHEKIVRIDINGKEKKASKYFFDKNKYIYVKNNSDIKAFETKGREGKKKKGAIAAEPGVVTGAAVREGVISEMGTVSAKKDEDYVIVDTLRRRSNFRKNENFERSLKRLKDTYNLSEEEIIYMKFIYKIKIKNIYSLINNLRKNIYVDKKKKEVLLNCIYKYLSYNCYTMSRNEILFFFYIFPQYMKYSNKIMHYLTSLLNKDQLKIEECINLITETNLLYINYCIKDVYISYLNRCIHNIDIIHILILLSKGSYIFTTWIDNRSSISDLSITFRDNLYHMIEKKKSCLNRELKNAYLQFNAYLVNNMNTFLNIFFNDLYILLYRKIILENLNREELDYEYFHNVKTLTSHNSTIRHINLFLQNSDYYSFASKKQNVKIKVFPSFIDEPSGIDKDSKGDIVNILPEYFACTNNANINCEASSGKTEDTNGTDRHCTKSSITTVRTPNRRSNNVYMSNKNNYSEQQEEELMVDNHSIHEMQDCLLSQSKKKRPLYDAVDTPSYQAVDTRYDSYMTNRKGKPIMNSPEATASLQHYTHHIRQQIFQFTYPSDRIKETRYNELREKYKIATKVTDKNVKVLLNFLRISFNSKSLHFNEIFSKNSLSQIASDMKRYAAKLRKDEIGKNYKNLFFRLADCWDGLKGNRPEWTSTHENDVYLLESRDRNLVNANNLPLDMVACTNLSHVITERVEEKLVDSVSINSTHTSPTPSCRTRCSTPPPDGVKREYNYEEKRGLLFHSVNTDDRSMIRCYEVDEEKEKERTPLQKRQNILLQTKEKTAVQNNSIVNLVNHIYFSSINGKKFYSLSEINMISKLLLYLCSSFLSHYYAYEYKHEHAHQYQHQHQHQHQHQHQHQHQHQHQHQHQHQHQHQHQHQREYAQRDGKCVDVISYELLYCRFEKLFYEMFTYVLKNMYIINVSNYFYIFAAFSIFANKITPKIMNKQGGDKKKNEQNYHYHKIANLLYIIHTVRMHQLNQVKSLLNDEDNRRYLRFLQHSDNKLDWDNDNDEVLKKKKKKNILRNDFDYPVLHETILNKFKLDNMHISRKDKKQLEEYSDCHLSSGITSNELNVRDTRQGSVEYCGFTNGKGFYSGNDNDTNNRREDYLSQLLSPTLINSYNFLLMFLNNYLDCATFHMTKFLVSIYYLNINVPSSLSCLYHLESRLHTNHQKFMNKHFYCAISASIGRETLLGLGKSYMRKIIKLQREHLDINRIPNRSININHNNGINRNNNPNFVYSDILNTLPFSCNYNVYDNIEDIFKKKKNLFSLENTLNFILIYSLNKFYYSTIYYDMSKYLSKFDLTHVSDNVKMLLFFLFFQCIHVYKPFYFLLLYDILTKWKKNLGKMNLYILCSLILILIKESKIKMKSVIYKKRKFGKIAWNFFFPLDIFIHKNIMNNAEKKVRRLEKNILSKKADIKGDTCIKEQINTAHITPFLFTINQFKNHFKNIIPQIVEQYKHYYKNGKSAEQEYENTNVKEEEASPHNSSFFFYFDNTIESEVFKTCLNFLSYEYVTAHFLLPKKSLYYDILLHLKNSKVRL
>PolGlaCCMP1383003825_none_TGME49_225020
TTATAATAAAARPATILAEPAGSAVARIAAAASSLHAQQQQQLQQQQQLQQQQQQHGQQQSWLSRPDQPLRVLQRQPAHYTHGNNXNYNXNNSNNNYSNNSNSNNYSNSNNNYSNYSNYNDHNDSNNNNYSNYSNYNDHNGKQGIPKQPQHRHPSTTENSTDNNNNNNNRYNYHNYNNNNTENIDNNNNRYNNNNNNYYNNNTENIDRAWPHNSAVSGCKVTEYPSNNNNNINNNNNNNNNINNNNNNNINNNNNNNNINNXNNSNXAAQASSQHEHNINIDTTFNRHHDGHNTINNTSKNNSNNNX
>PsePer36N120E000363_none_TGME49_225020
MAASKQYGIIKQIKVPTQGRVRINSIPKSFSYSSKFKSLEDIANEKKAKLEAKNYNIYEVQAFQNYLNYNKNTNYATVLDSMQNGQTQQKHILNFLGSLNLLVKDNSIQNNSQANINQKKNPFQFIQDKDHLQKSLTRNHQNNNMKSSNAYDHTFKVPRRKSCCCRRCGIVPVNTLQFKTLDYEQIINQHYQEYLKTLELILNEQDTQVKIKKASNGNKFFKSKINNAVQYSRLKKDVTSNNSNNNSQLEMIQSGQYSKGCKKSTYINISFQSDISQMQDSLQNNQQQLNLQQVQNQSEFQNQQEYQNQEKENLKLQQQNQQKLLNINNVTQNISSKNMQLQNQEKIKLEQNSFLEQETDQEQTPENKKKNIKKSTKQIFTLNQQQQQLIQQEISKNVINYSNFELNNVNQKEKIEAKDQQINHKQYNKQAYFYVKEKFNKNQMSILSQIFPHQEQQNIKDQNLIGENFQKLKENKLIIDTKNNKKENFMQTEISPIISGTRIQTLEGPQTSQKNVQQALLGYRKSQPALEQVKLISPKARYIDFNKNHLETKTKGFQKQNESQFFKSDKQTYSGFPDIISQRQSQIIEENKQQKQPIKSQKKAKKSIKQQKKYQNFNSTYYSNQYSILSRPSTTVTNNSTFNKATQQKKSQFVNQNTDSLQGKSLYQQFQSREQCSHNINQKSKNSEQDKNLPFRFFHPYKSSGNSFENEKKCAPSLYVQSYVKDLRKENIRSKLELDPLSTFIDNKKMNKNNESGEKDESENTQYIYNGQQLGIGADQKIIPKLLNYYKDDEQSIPEYIGNLPTDIEKISKEISEQVYNNNLENDNINKAQNLVNNNLLCPENFTDFFSDLKKMKSGQLNSQKSYQDFIEEQKIKAINQDYLEEYSITQSKNQLINTQCTYRELAPIARQLANIQNDGNSDKNLSLITEEEFLINFDQVHWQDIVNIVSGRISNKQLNQIIKNKNLVNSDKDQQYEQIQNNFGNANVQRENDASTQSNQDIISLQQGQLYQQKLTSKEIQFKKVQGEYNAQNITQKSQGIQTDQNLLIQVENEYKEKEKNMNKQLISNIFGQTDYILKEIEQIKSKKIQYQDVLQKKEAASLKKDINRKMEHLLTQLLSVIVYDAPNRLKNQDRNYQKVNNKITQRNGNTNQFGSKKNLLVLQKTQTQSSQGFESDQQEEISNKKVIKMQKIINSPLQQINEHENDLNIMQEMHGVNKDNNKNNILGQQQQLTQKNPRKLVKMKTVGNFQTENDFQQNSKYQNGSINNNAIYSSDDEDSYKQGNQSDNQEIINKQNKNFNQRQMGYEDYSDEEPKALVYH
>PsePer36N120E005350_none_TGME49_225020
MQKGQNENIIQSNFSHYNTLSNEFQISQVIARQNLSLGQKDFGSKIINQIKNNGNSSLSKINQNPKQIQNNQQKVKVYKNSDPEICLQQTLNNLSKQHSCLTGPTLESKTSHSNTEFLQDDLDEEDSNGFLNSMISQYPQSSSINFLSDQNSSFELKNYENFAYHENIISLQVQQQNLQDIKNIQQEQDQQDDQLVQSSIYKQSQHHINQKNQQIDQIVIDNNFNLQNNENFQDNQNGKIPKHYQNINNQNSNLLNNCNYDEMSGEDIFTQYNNNIYNTNNFQPKIQQSVYENEILQQTKHTNFQQVDIPQNNYEIIQIKQQLGQSGASQLLTHNQVKQSSSQQLYTYYQFQNQFNQNDTFYKINHQKNSNFYSDTNQNLSNSLILKTYENINQKQKQEEIQIQQVINIQNHGLLQQQQQIQENPQQNVTPPNKIYQKEEYLEPSRNLGFSNEQFSNSNSQTNITEQKPAVSNDKIEISKLSSQQYQQKQQQTLSQQKINSQTETKNLVKNIAAIDPQNFKTFKPVYA
>PsePer36N120E005386_none_TGME49_225020
MTMLIKPSIVNMQKINQANQRNLFETSGIIESDEQENQSQQIYNQNQDKNLDQFPQFKNQKSPQQQNQQDQFLSPNLMKEQIFEFKQKMIESMQFNQSLTKSQEFEQNNQENGNENTLNGFSNYLGQDAKLKFLNVFNQDQQDKKGGDKNKNQKGKKNQEQIQIQDLSLMAEKTMVYIQGIKKNSLLGQYIMDLRKQHQQKKLQQANDQKSENEKSNDLSETFNLPEKLQINLNTPKLRNMTSQINGNKNNLSNVISQQNSPIKQKSQQNDPVLTEYEQMLETCKNFLIFTQNINQEQEQNKYFLEEIKNYDKFENEENEKKKKNKKLLNNYLVEQVRKNIEKTNLFDSGENQESSYLQINKNNNNKNNNNSQNNMQSFSQQENLDSINKSHEKNNSYMKNSQKKSEQLQQQQSFSSSNYSNQYAQQTKNAKKVKQENQEKFFFKNYFGNCDSIQQQYNNIIGKCKILAIIKAEDYFQIKYSFLKQSEQIIGLEKALLFLEGIETVRYNIIKDYYIMAQLEESHEIKGNLSRALTQHLPRLVRYTKEEILDLSTFSYLAKTFFSKYDTFNYEDIQLCIQQQIEKKQIKRWGYIFDIQIKGFQKVLIEQAKLQKSQAQIISQSLWSAVVDQIILA
>PsePer36N120E005951_none_TGME49_225020
MKEFISQIESPSKFSFQPEQNSPLSKNIETEDAIKQVFEMYFNQEIPHSPKFNSPSEKYQKMMNEVKQNEQENRVDLESYLNLPDQKGNLQQQQQDKTPERNVLSDITNQNSIKNINIQAFGKMQELGETIKNSLSSIHQKYSETKFSLNDLSKSRGPEEQQEYEKRKLNDIWDSQLNQYYQDFLNNAQDALLKATGTPGKFPKNKINISKSSAQKFPTQKLSAQKFSTSKVQHPPWNSSKQQQQQLQQQGNLTRRLTGSAQKFSTISKNNSLNYNKPMSVQKFPNLSGSGISLRSSNLSQQGKNSLSNSQIQQQKQQQNQGKQSASKSNLIKQQQQQKTVGKLSTGKSQQNGIISKSKDIKKIVVPSRFSQYNKK
>PsePer36N120E006485_none_TGME49_225020
MKHQYIKQNYQYEDNQNQPNQNKQTSKNLQKYSIINNNDKDKQTQNSIINEQIQDENSNIYDYNQSVNDMKYSNNLNYDNMQETNHSEVLRNSMINNQQKYENQKIYSKFQNLVNNGMNEIQQKNIAQGMIDIKKGCYYRRIGDLQTAINILEQAEELVLETGFDEYAGLTYLNLSAIKSQIQDNNSSKHYSVEAINQFQEKLKIYCQQKVLSDLQKDQLFLELAQNLSMSYYNLAISYQKMGEINEAKNSMENSVKVAFINLGEKHALSQSERKQPVSQRKENINQNNNNNNTSIQKPPKPVIRELFGSPKTEIRKNELLNKYLAPENQKEEINKENNQINNQSLERFLALKKEGVLKNQILLKNGVQISNKNQVWSDEENEIEEDIDINIDTQEEISLNNAKEIVNISNNKNKAQQKEKKCSQNDFLADFEHFRQKSIQKEEYVDQNQIQSFYKENSQIDENLSQQLSGDIMKKDIQIELTELQQKHIFQAEFDILFDSDTMNRHMGDNYNNFNNNNSNFSSYNQVDQFQQKKGFQLPPIPGSTQQNNTTINKNQTNSTNNQFQQIPQVNQINFQQSFMSNQFLNPLVIQQQQQIGQQNVKSSLQNFSQYNYQQQGQQSQPSQQLQQQMQINNLPLPPQPQASSQSLQKSDSSQSNQQNQGFSINPINNLLLNNTTTNNIINNNVNQNSGLENIKNGNNIGSSLQNNPTVQYQIFKLPNEVINAKRKNSSFQQIDLQSEVQKKVKIDKDNKFLEKGFIKSIQKNIFKDGFLTIKQNQQIDSTEVIKQQQFQQINPYSLLQNQNNQNKALNNVLKNLLLEGISSSKSNINQLQQNKKKEQPNQSQQKQSQPLKKRGKNIIDTESDDDFNNDQNSKQYYSSNSPSQSNNNNDKNMEMDIDIEQNSINSNEDIEDFENKNKDMSNNENEANLNHNKNNKLSDNFEIELQKWRQKIANMQAQYKQIKQNNNQHRNITNNVIQKYERSQIKSYVANKYFDTIQSQLHQY
>PsePer36N120E006564_none_TGME49_225020
MNNEQEAKYMSTHPNFPLFGNIIQNTNKIEMEKFKLQKFKNQDGTEFVTGFTKQKQKVKHNQDIDKKEFKQIFEENYIHKQNNTTFVYPKKFNSSLNIKQENQFQNENKQEYGKAIKPLNKYKSQEQIQKEITEFQLKNYLKDQTPKYLTQNFKNEQLLKGAKLIRAKRSSQNSVMSSNNKTYMSHTTHHTFNKQQSLNNENNNLFYNSIVVHSAKNSFTNFPNMNINYNFRVQERIKNINVNNYNGSFMKNKHTRIQSMHLNQDKANDNKNQNGYSLNKKQNNQNNSNNIIQRNFGSQTQRYFYDQDLQEESKNDSKSSINQNDLLYNNSQQFHSNIKQLQNNYQQQHNQQKKVEKNYNQLLQMQQFDILGNQNQEQLEQNEFYKVQYKNEINKDNEKQQKKFDISKQNGELWINNN
>PsePer36N120E008870_none_TGME49_225020
MRQIQSDNELNSPENSSINKLENTEKQLQNKKHQILTATSPSQNDLDLQIYSATFNNPKDSENQENQNEMSNVKNKNKNQSQTQSQNQTLSQYQNQSQNQNQNQTQNQFQQSALYQISPNSQILLQSPQINSANKSLNNSTLSLGLKNRSQIQSKKNAYNRHLLSLKDTYIEESKESSIDNQTVKDYLKFTSNMSRKDLLQEMNDYKIKVLSSVFHEVRTPLNFIEILLQTWKGDQSITQEIKESYLFPLLCAIQLLSNFVEDIEDINRLETNRFQLQICKFNLVDLVKDVITMFTPRVIENESIRLSYSIINQTTNQYINDTSIYSQTNNCNKYSSNEIQNKVSAEMSQISNQERPQSIIQTQDIFKQYSSNLNNQGNSSNDIKTIVVYSDMRRIKQILVNLIQNAYKFSQKGSIQVQIIIYNKYYSIQVIDHGTGIEKVNLEKIKKQLDKNHQDFNLDQDHTRGIGLGFQFCHQVAQKLSKNQQGITIKSQKDQGTTVEFKIYDQPNEQLIKQSLQTMNVFTQDLVTQYGLNSSFEEDDDDDQSSQSSNQTENHMNNTSFIQNSLRENSKNIDNSPVQFKNKRLIHQIQSSNIEGNNWWNQQKDELSPTRKSQPNVKKFKKVSCDLVENEEDKNEFQRTHNINQSKKIQSYKQFQKAKEELKQSIQFQEQNMTFNNIQQQFSNINSNNYMQHQNNNPRNSIQSLIQHNQIQNNFNSKNQSNENVNSNENNNNSITNTNKGNNENILNANVNYDINLKSSNSSVIYETAEFQAQKCQSNQNALTFKEWPQSDFYKTQSFNTRNADSSQNIFNHIQQASTKLNNHNNNNNNNQNQQCSLSYITFQQNQSDIHQKSVGKQQIFNKQRISLEFQDQELNYQQQNSQNNNNNVDLNKSNLDIIESNRNIQKSSSIKQNISKNDVLVYKNNNSNLNKSKKNQKCANNREICKQILIVDDDQLTIQALTFLMKQQGLTIDIATNGEMAYEMVQKRFLNPQCENLECRFYKLIIMDIDMPKMNGYDSAQKIKEYLQKNGNNQSSTFITSHSAVPELEKQQKFLNKGYFDGILDKPLKILKLKQIFQKIKLKPANSSGSSNMGNSKQIQQQSQNQIQLTKKISQG
>PsePer36N120E009073_none_TGME49_225020
MAKKLKKLLSEKQDKNQDNVQKLEKITYYQSKNQFINKAVSSENPFLDEIKKNQQKNAQFHKAIQQNKKEIQKELKKHQNHIKNSINHHTIKDSQNQDEISMLSQDESVDGKKSYRNFKFGSSYAQFSQTNIKIIQDESQKSYEEQVQSSQFPIITLNSARRSSSLMNKNQNCFPNLNILKKGSTLSHNSLGKSNNLKLLTPKSTQAIQGSTPKSSQKRASFFFGQEIKKGYDSKNQSKSQLTNSKDSNDKIQQNQQYVSNTANLQPPVQLTSRQSKQLQNSGQSQSSINENGPNIYLDKSYQFEINQTQNALSILASSKNKGQNNSLNLPNVQFVRNSVLLLPKNSVLMKAQSSLQMNVIKEENSRRNSVIDQFHKQKPQQKQNQIQNAKNQQIQQKNNNTTISNNNNQQKTDIPNQKQNHEQNYNRDQDQNQEQHRLMDIPRALQIKKNRQIQKKIKLPNFIAYIPTISIMLGKVLNLESLQESNLKIKRQDSYDIQTEKYANSLQKNQPGTQSQSNFSNYVKQYSQQEGKIDHIIEKSDNKQTKISDFRKNNSENSSPVSKKQIIVQQQQVSPELNFFIQEVEKFTQLPINQFLFYMSKYIQFCCTKDDNLSKQLRFFKVNDIIFDRFYEMLEKIIFSLNDFDNNEKADFMHEIQQNSNLIMPYNLLEYLGGYSALRRISVSIIEEMKKYDHFFEKIVRFKDKNTFRDLIVECLNNLLRDNYDWVFQNLDTWIQNDQNKIMPEDFLFIKQILQKVLKYENLTQNIINQILEKIEGFRTYALQSQYAFYKLSDSDLIAQLVNQFKILDIGNYIDKKNLNMMSLGLIQYLFGRFNLQSMVNLLEQYKKKYFDPLFFSNFTKGLWTVITSDQQYLRMKQNNLKEFKLINNIIEYKIFLIKCQIKMATSYYEYFQDIELIQNELEKYLNIRMQSKPVLYPYNISDVFNFQGILLFLQLSTCEKNNIFCYQGIKHILMSVFHMKKSKAKQARDQLLSMFLNHVSCLDQDVQQNQEK
>PsePer36N120E009343_none_TGME49_225020
MNENLSIRFPTQEQINNSQSKKPVVINQIISPPLEQQIQTKNKQNSSQFKINIQNQDESKSFSQNQNQYIYDNDSQYHQFSQNDNLNNSTNIKDQQQSNQKDTSRVKQSFDLDLQNLNQNLEKWELFQKNIQQQLSSMEKKLEKSDNNIEDISNASFNNQSPPQAKQKYFNNNNSKNQQFLQVPLYNYGEQKASSQEENLQSMSQSQLDQYFQKIKNQSSNQEQSEQFSRQKYYQQQLSPEKISVIQKNQTEILQSKNLEKILNQKKQNEKKNLTDSNMNNNNIKQTHENVKINSQNDDLHKYDQNENQNINEQQQIQNQFYQDELFQKQNSSDFQNDRIQQKEKNFGIIQNDPPSFSNINQFQNGIQQNKNNDNQIKQLLKTPIIENKLQLELSSIKLDYNQNTNQIHNQQALKIPKFNYDTAQKNKSILSQQKNQVQSKSKDGQGNKIWTQGQISTENNLFVPTLSSQSYISQLKQSLNSKITFASNLLQQKKYSESIPLLEEIENIIKQQQQNKDQSQNDFLYQCYKDQISSLHYLKSDCFIKLEMYKEALNHAETGLELIISDQTQQCWLKKVGFLSFIVQVAIQQKDQEKSIRCLQLLQEIVEIRLDLMSQEEKIELHIFIIQGFLKIKKQSKFD
>PsePer36N120E010355_none_TGME49_225020
MNQSQKEVFQHKPYYQEYQLDQQNQKLVQNENKNIFKQKQMTQQKNQNYQQLLENLYSKQNQDKKIFKNEQNSLDKQCQYSTQQQQLMNNSNNQAWQKKGTSYSLNQDIYNKENIRNYGKGEIFDKKQQDDQEDKIFQDKQMQQQFFDQQYKQNNMNTNDNEKLLKAFKNYSENEYSKTLNFECANNNEKLSKMLNQFLKQKAQNDIQQNTQNKQQQQNSQNQNADLKLQLLQKMQKISSRSSSMVSQDLITANNLKKQQILKQQQNQIDKKHDNLGLKQNFNLNLNLKLDKKLLNSLKNIQKIDQTNSQKNQVKLQLKKKHQRQPSQSFNTINNNNKEMHYDDKKESDQSGFQVEIKNLNQKLQRQIDGQQDKFYLNGLENLKFSQLSKIKRRKQQYDSVHRQKNMFFKRYKGHKSEFANFFWKNKQSYCEVNEDDGDDCSPLFCEEEIVNIKFPLQQFVNQNNFVSKNRENQIKMDAQKSQNQPKYQDYYLKSGEKKATQNQREILNDSMKWHKDFLQKSENQKSQQKQQNNLLNFQSEQLQRKKFYSTFQIDAKDYSEEIAQLSPNDNNYNKINTNIDSQINNNNNQNINFENDYKNINDYSKVVNDNNDQKDINNNINIKNEIQIEDKQFNRNEDFEWFNGEDLEILEINYQKQQNKWYQIKKQALQQSKEICWVMRAILIDWMMEVSMEFMMKRETFYIAVYLVDMLISVEQNIERSKLQLIGVVCLFIAAKIEEVFPPRLLDFVKSTDDGYKQEELEEMEYYICKWHLNPLTYNYQMGFYLQKWDKFLDYQLGLSLEQNEICDNQVKINPFFNILLQDLQNEKQEEFNFETINLAQFREEIKNLEGKFKFKNQSQQSYVNYRTIYQYLDLLQLDFSFYNLSQQKLIAALIYLIGGIMIELFQQKVIFEEFQHTSYFITGEEYAVYNEYYNKFLSGYFGMLLLDILPEIQSISQIFDSEINLDLPTGAIELDQENNNNNQKNYEEFLSFQPFYSNQIEYIKQKGQMFQQNELDQEQRVSLLDL
>PsePer36N120E011609_none_TGME49_225020
MADDLDNSFQERRNQHKKVLRKIKYHQNAKSLTNMPQIPFQQLEEKSLQLFYPQKQQNFMQIQENQEHQNYNEKNNKEHNKLKEVQNQYYSLYQLNNTNILQNMENQKNDDDINKCIDIKQIQSQNEHLIEQFSTIKRFNSVDINQNKNQPNLNQNMNKNISNLNNNDNNLNINSNQSIGQSSLNSIDISKISGTLRNQSNSSKNSNISQNPVCSQQENQEKQLNQKYHQNQLNQCQFETRNKILVQQQITLKQTNYQNLRDYLKITNNNDCDLIISPQFVSKTNKEQNNRNSLEIINNTYKQNQSNDCLQTDQQRSENLIINQFTNKNNNVDQNYAENNQQFSKMNNSDNCNSNKNNKNGVILQDQEEIQYLITRKSHKSQSPYQNNHSNKNQLNNTNNNIIKNQMRNYSQQYSQQKSKDFLSFKQFKNALKNDKKIINQVESNRFKQPKNKIEKQMHSLVQDLIRN
>PsePer36N120E013126_none_TGME49_225020
MESFQQKIQYNSFEQESIKNNQESSYLKQQKISSNINDYQQFFEVSTPNGLKKQINKQQLEKLAENQEIVKTQNFKEQNKFNQSENGKSILVSSYIKHNKSNSVKEYKEDKLKSFTEKSQLCQKIIAQKIQEIQQQCEQIQDHYGQQIEKILLYFDSLEQFLQLQKNRLLEKMNEIQQSQVQDLEKKIQCFEINQQKIQTFNQEIEENSTSIINEMEKEPFNQVIENYFQKVNEYQNEVKDFNKFEQNQCKYVCLSKFKEQKNDDQIIKNKYLDLEEIEIEYFEKNTQIIDQLIPILKNQYEMDEKIAQNFKQFDKDNVQNIKINQNNQAQIMGENNQQLNEQLQQNQQLQKGNFNINKQQNQYQYNEVNNINLDLQDNQEQDQKIKYQEFSEKLGFSDKKQIFFQQIKEEEEDQEQEYENIVNETLQILQEQSQKQQDNHNNIDKNNQSAIININKDINKPMPFQFEQQNQNLEQLLPENNKIKNQFTLQEINKTDKSDMELSLQEIQSEEPLNESDLNYQNQNFNYERQNFYKKTVQFLKTSEFNYEDNNIQCLQEKQVQKKNYDQKMLSEPSTSDQKYNNKNEDQDYSDNLSFQQQKQKQIQFIRDSQMRILFNKKINEEIDNHSNFQDKNQQQLQQYDLKSLDDIQNNLHDNKKDSNNNKNQKDFQQENLFVNEDNNCNKNLNNKFKQFLEQTQLQNNKNLQNNQENDDEMQNFEYLQNQSKVSKSNYMEKLALFKQNKILKEESKKHLRSKNQTQTQFQYQQQNQTQINVFNNNNHGHSLSQQTSPNKFFQQIKEKKQANSQKKKLFLNELDIQICDQKGNLQNLRKNENQIKCKENDEFSQHLQKGLNKLFNQSEIYSKKEQINQNNNLTENKEKFGSMKNSVFFTINSPNNRVLQKCDKNFMYGSQLHEINNNKNSGINEYSQNLSINSNSNLLKKCTSLKNIKFNYTEKNQQKSKDISIINQGEYFQKSPNNSSNLRNQFNNKFEVLGVNKNYENQQKNNDIRGNQGLQSKNQKLQNQKISTNKNINLNSGLSSSAKNCKMLLFNNNNNIQNENKKKENENQKNQQNNENIKEDNEFKQYQLFTQQFAASRKNLHFNNQENKVMDQEDQYQSQVANQNNLNQADNKKSNNDKNMNSNNTNNNINNGSNSKIMNKNTWEQRKKQNNFRSQSSGNLKKYAQVMQNNINNINNSNKNQFKNGTSQNPGSYCMGQQQYQQQQQQSLYKQIVSIKSKRNSQQIVKSQQVNQEINNKLGDVSKKLGFSNLANQNNISINNIYNNYQGESNQNQQNIRKNNSNEKSIYINILKGIQQKSPLLKENVVQQNQRFNI
>ScrHanSHTV5060422_none_TGME49_225020
XQQLQQQQQQQQQQQQQQQQQHXPQLPKYTIEISGVNLINGTYVPSNVTSQNKTCFYNDKNQFYLCLLPAGCWGVQPKAKIGTNEAYMTGDKKEQAPQSSGPWKVNVLGQWVASPGIQVVVVDDPTISKTITRALIGLLSVVSVIVWLALAQSPSCRESTSAVVCSSWTACTAFAACSLPALLASTPAKSILPKFLETHEDLVCFLWFTSLNFMMVVVSWKCQYSFFRVAAVRTLGAYFTAYVGVFNFTAFQREAIKQAPEAMKNSGFSDHMAEVLASLLVVVLAWLLLMLYRKASQELRRTLFSEAPEGPWCKMKSTAAVVMKAATSTATGLVAGDRFGAKDWDRWQEQLEFGEDTVAILLLSFLLVNTCFYWKSRELPGLREEYFRYGEDEGGTWTGFGLVFLIAGLSASVLRRRGEESRRVRIAEHSGLTAVSWSVYRLIHFVVLGIFPDSPVAPVVGAVVTTMLAMGLIRLCSMGGMNDELGDSASGWLTEMPISSPFAASTLMGSGDSGGWKNFVLPMSTCIGNAVGLYWGTVFMGRTGCVSRIAVHVSEIAGLEAEIEACINLGLSILFTCVAGLVLWRAILPTCELHQYQQQELIEAEAKYIFDVE
>ScrTroCCMP3099016293_none_TGME49_225020
XACWLMVLGGHAEEEVEHFQLEAAGLKEDGALDRMDAEALKGAAKNPSSQPVKRLQQQQQQQQQQLEQQQQQQQQQQLEAGLVLKQRTVSGVFVDGFYGYRVFRIPAIVQHEGILFAFVEARRHGDYDQDHIDILLRRSKDEGKSWEEPDLVVGYPNDAWGSGTDTGQPTPIVDQKAGKILLVYCVNNSWVWQVETSDLGATWSTPRNITSMVKRAGWGWMATGPSHGLATASGRLIVPFNTFLAEKKVVTEVVETGCAGTPECSYYHPNKSLSLKYTITNTADPNDLELKGTLKGTKLPPDFTWAGDRSGVFYSDDHGATWHIGGQISDYVSSSENTVEEIFVGNRSELLMSFRVEDNYNHCRKMAKSLDGGLTFQPYFEPRSQNGTCIPDPTCQGSVLSLFGGKILLTSGPGSKKSRVDLLYKSRSTAVELLSKLMDGEAKYSDLVFLGGTPDNARAGVLFGGSGGVFFVAFDITAERSGASIGSVPFII
>StyLem007031_none_TGME49_225020
MKRISLNRLKQEATKFDSLKSTISTLEDQGKLQQLFDIILSICSQERAIKSIHQQLLQSCYQNKNPSLGPSKNGKENKNNINNDECNIDLMEDGLKDNLKLIMQMMIDDIWKNYDSYTVGQKVQEQRQNQQSALSGKKNIESMKQSRLFQEQRISVASSTFNRDFIEPVHHQNKKVPPAQSRLGSHNQHQQQQQQHHQVNHLIIDDISSSDMSDQSMINPATAAAISEDKENLTLDQIANIKHQNSNGGGKSGIFNYNSNNTDYGQQHQQIHVKPKKNWADTQTRRHTENHHYLNSNQFRLQSESELLLSQFQTPQYKQSEIGNPISSPHTDERDSLIQQQRIAKQKLLGINLLSQENSAKDSVCHKKQQRILSDNFMTSSQADNRVMEHPNLSLADLDSNQRHHPKESTPQHLLVNAKSHQQMEEIMLKNIWEIENNPIFSSGGSISDEKEFTNMDAGVVKQFKQESFKAKQSVVSQNKRINYQKIDLDSDDQLRESDVEIQIDNYSRHSKRLEAKPIEKNQRHYDGPIQIDDDSEYNNEDGYSNNDGTDEQLTNQYITRKQDYTSSQHQQDVFSESRVPVTSIDGHMPKLNYQAHEGVEKKISKLNLNQGVLQSQPNLLFQFQQQAFENEYENSTQQLVMDQQYLKNIPKTGRDHYTNKSKQNHTQQNLKQAVNLLNSQNNLYNTTQDSNSLMLSSDQPTKISAEEVIRNYTNANFMPQKQASDRLHLLCQSRELNPLVSLSVENDDENGKHHSPHKLKLVPQTARVNSQNKLVDSNSKKKKQDLLKESLKYQQMKNQGKRENQNQAPKQAGKNTQLEIQCQIASNQNNQQSLQQSQSRSTSRSKTPLNARPMTSQSQIQSRNIAKKQYQIQQCMTQGNIMKKDDSGLMANESKLNNYSLINKLASSTEHERRLTTSASQQSSKQGNESKYIVNKLAKVIKSKVGTSSSQSRNSMKKQSSTAPLNNYENFLNTNNSNQDNIQVNYLGTNQHQINVDYSNQALINKAILNNSSGPYTNSSASYRQGNNQVNHIAFNQVKGNHTTKFQQFTLSQQRTDSQQSLKSTQSQANHLSTTNSQIHPNQSQLTSTTKINKFSMRRFTADATNDESQNNNYRGGGQSQQQINHINSQTQLMNMTQLSSNVLANIGQSNSSKNLNQSNTTLTSNNNLPPHQRSMVHLHQNQGTISPQQIIRQMKQQNTNDNSAIITSSGSAQGNQNVGSSNTSSLGSGTGQIHLQPLQQIPSKGTTAAQNHKNVISNTAAAQAIIYGKLIKKQRKKIDLC
>StyLem008998_none_TGME49_225020
MYTDQIQMYLRKATSTEFQQKQYLKWETGNPQGVISNIQTLNPSMQSQINNNILNNLNKQAQNILMMSHNGGLLNVGNYNNAQGNLKTPKGKKPKKILLSQTANITQINNGLLLQGQGQMNQQIMMEALKLCEEFPESDQYVITTQAQQYQAELIQQQMIMMQEAQQQVEEETIEQFNKAVIEPEEKQIKLQIKSKQKAKLKKSQNTIASQQSKQAVKEQITIISSNLLPLQPQQPQIQGKKATNTKQSQENQQQIVNPQQQKQQNQMANLKQGLIQTIQEVVKPVVSRSEDMNFLKQIIDIKNRKLKPKYTDSTVFFNILQKENQRQQVEAFHLNKTANIRIDDKPIIKKLQKSVKKMLKPFKGLNFDDFLHAEIHLNEIMVSQQDSQQMEQMKESRKRHMRILQAALKECIVDPSVCIAICVQVSRQAFFNELKDYFQCAHENIINGQLPAQTTSTNNNSGNTNTNSTQSEILNYQNLKKLIQKANVQSKVQIQHNKKIDKIFKVLFEQNVHVLKQISTYKDKYDQKKITDQIQSEQDTPTYFTRNRDSTLNTGRNQSAIDFIKETNYIINLPNTKKKQTISLDQNPDLLKANTGHKVTLSRSGNQTMQNFYNTPQVKVTSKIDPNMITVRLGNQKAVTTNSNSKVLAPIQKMNISSKGTTHTTESLYDSQQIYLENLDLKNLKRLNQLPSIQHQHLNSGVSTPIGNQAQLSGKDSGHRGNSAENLLKLLYQNKKKKLLEPIRKNKHEQTMKKPMTNNPLMTQDNRIQIAKLNSSPPKMQKHSSQTRVEMAQGRNRNQSQGKTNKIIINHASFTVKETNNESQQDLNNKSLGSINLKQSLSNNNMSRMVRTSNMQVRNKFAMFNRMTTQNLEIYDKFRTPTKSLHHQQQSSYEYRISEQLDAYLTRYFNKKEIINFMINHQAKIIQWAWKERFEQKIQAKNFILKYWKLHRQYMVRCQNLDTKIYLINHKRAARIIEKAYSLYRIRKRFRSWNQFIDYSKISGFMAKVVMIQRAVRKRQMSNYTEYRQISKCYNHFVNEFNKLKQKYIPQVILDSRRIQNDMYFSLQCQQLDEYISVQQNNYITDLQKYEQKLEEAVEENLDKREWNFNSASREWTNQRLNLTLKNHYANGQQPQITTPLQKLLECNRLSFMPNSQQQQKFLESLRTIKAKMIHQLNMDRLETNWELEMALKLNRIKQIDQSFD
>StyLem013820_none_TGME49_225020
MIYDVNGGMIGYNGIVISNNNQNQLLNSLGKGGQSSLSKLNSFGQNLVSLNQMGNQSSRNFIQEKTSSILNTARNGLINNLANHTSNQSLTGLNQFQYQVQLILEKLNEFIDVKVRLKDPLNENGAHLAPSSRVQTERTWHNKQINGQSTKQLLNCQSSGRLDQGFMQNSSRSNLNMISARGLQLNGLKSIQQQQTNRRNENGLEILCETCLTNEYSMYSIQEEQNNNKENQSIGINQSKIKQYLGGRDINELTLVEKDEILTKYHMKDLEKQELKDAQHVKWQDILNFQKPKKEPRQLQPILYREKSESIKGSENDNNLERSQNLQNLLNDLSKIDVKTEKDYENTYGNKEKMREQQYSQNKKRCSHKDDSQKSFANSVSLADGILSHKSSINFTDNQHPRKQQVKVPTLNLDKIKNQQKEFFTKNIQNDEQNQKSTIESRKVMILNEESIFTEINTSLMQLRDEIKETYPQKAASDFINVSNNEADVSLIKKDDSQLNQANDQTLNLNDSLENEYQQQQPKLNQRELRVQLGLVSFGESLILSPIEKQQETGQKNKFFSTDQTKQIQKHQLQIQSQFNYDQQQYPVVYPVFSNQSENPFYSEQLKPSKLSYNCVSSSDQASSSQGFFNNQIINQEINQLLSNTSNNNKSRQQKLEKDSSTQKLISNIDDLFSPGVKNEPLNQIDRKQNDSKSNDKKKIIIKKADISSFTKSNSGSRTKQVQINQVSNFQDSQDNTASFNNFTLGLQNVNKKLKQQEQLTQQIQFGRRLQQSQNQQQIIAQQIRNQLDNSNEEINTNENSIQKQTPSPVVIRHNNRKIQSNGVRLANPRQSMNCKNKPVIAKQMNTIFSNNVNNTSSNTISSNQRNQHQGIQSVSYMSEDQKKNYNLKYNNIGGQSQFNSQQQQPQISNFQQINDLPSELQQLTEYISIQNQQSQRQLPKTTKNQSMVKLNSINNTLKLETMTFSEERLPDLSQIKQDSNRHIIRDSFQNSVGNQQIDTIGDQRIQIASRQLRQLSQQSKNNVMDTSKIDADTSLKMVQQPIIVRRPMVKLSKFNFNKTRNDSQNTTNNLVQAQNISTPMNVTDNSIKQNVNQRYLIRRISKIIHQDDAQKKFNQMNMIQNQTQQNYEQSNIGTNMSYQNSKANLTILTSKAQNHNNFTNLNISNQQPLTPLQYQPTTPANAPSSSGSFLINNLNQTVNTTIINNARLKIFRKRSKASFQNSVKALNDQQHQDSSRGSHKDSFRQQNFQIQNFNMML
>StyLem015287_none_TGME49_225020
MMININSFLQQKYSQHNNPTQKQIQASKISQVEQNAQKPQEFFSESIMAEEKKTICFVISDEEIFFNKQTLINYSQYIQTLVKDLDPSKNVRILLPKWMTKMAFVKFLQFIQDHEIKAQESNNMKQARFIVKGSQQSIDKKLEGSIVHNLLQIADFFQCKAAIDFCIQNLEITPENAQINIKEALKKIQNCQKQNNSNCKDCWFTLIQRSINGCAVNISNLNGLQELTELKNSYVTKEVLERYFKHQIINGIKSSSVFEKAVEILKDIKGSSQAAAVTDFIQFTVSEGEIRKQQAQQKKKSYIDWNVQLKPNQNIYNSDPVRIDELDWKFTVQVDHANKEFQIFVGLLSDNDSSASILNKQISLSPQNQKSYEKYVKRNSQSQMLSYNNSQKSISQQRPQTSTQKKHSNQNQSQSYMHSINRLANKQRQPNQNKGQKNENANLSMSNQSSHQNIPTMNNSYRQTSDSKVNSSNSSNQNLREAKTELINSQSLSTSNSRLQISQCSQIRHSGFPITVLAEVQLQQNFKQSEQLQMQYFTLNPLSSQLLTKIKFPENFATTGQQTLKIIFRVDFVMTAFQYYSASNLRRLYQLPSIAKLCYQQFRTLIKSDCCQVDSEDHILHMILFWQRENPSYQLNDLLELLNWSLLSEEHLSYLYQNYQIIDRALLRFVKDELIQRNLITNTFEAILQEKVQEISTLKNELEKYKMGEKIAASILESPFSYSSNTQEIRRRKRQGSYLNMTANFDQQPAQDILDHQSYTSHNSNGTFQPGTFSDTRSAIADGYRYSIPKSDIHLDNFDRNSFYVSEKAIESYNSTPNNFDVRVDNFNQQNKSSRPVSEQARPEQDSSVKRTLAINLNQLAQQIDQQDNKSALDQSHVITQNRHKHINLDNLIGQSQKMIVEQRSLSQHTQKNITPQKAAQKLKEVLEKTNIDKINTNIMATAATSKLNSRCASDTQAKTTIHTKTTSHMSSTAIIQHADTNEKYQTIPANNNNNNLEKLGQSDISIKHSFFAKLDNQSKQKLPQDNNNQKGQNLDLQHINVSFNQNCTPQAAVNNPNSLINHTFLERFRLQPNNPSIKTNGSSQIPSLGNQTNNSYQQQQQQQSLQNTSVPQKRQPRFIIKKQSN
>TetBor008900_none_TGME49_225020
MIRTDSSHMLRSRVLEFLNQPHQVRKKSIFSVNQQLTDQQKMIILKKITSESDKYQFDLTYSLKNYQKASFLPTHQSESNLTLAKEEEKHKEPEHVSIQVSSRDLMMNQQLLTPQNNEANPFKKQVPTYKSIMNPKQNKQKLYLTFNQNDFSIQRDQKIFDKYSFSNRNNVQKEKEQKDVIDSVKEYDKGDVGKQQDQPSISQDHKNSNSPLILSKQYKDLFRKTSLQSKNSLKNNSVEVGSTNSKRRNKQQSNQVLYNSIKYQPIIHEKLKDPFSDDINEVSALRKRNNHDILSTKVSLATPPSQLHTLVKRNNKYFFEKSPQYKKYFSIAPSRNSYLRQVGYDQKSNDMLIHNQFYDSNNQDSKEYDENSDQNSKELEDSIENKTFSKDEFSHKYFKQGSYQRPSQSLSTQSNQTYDQNSTEKFANQTIQSIFKTQQATKKLIQNEYYNNDSTSFQLISDQNSLIKQQNARQEYEILNTQDTTNESNYDEIINDQNSNSITTGKQVIFSNKLIPNFVPLNPEVQLRANFNLNSSKMLSPQQEKQQNSLREQQEQQKVEKYQESNQKKYSVEIRNLGDFKHIEEKNKVSYEKFIFKIGEYEKNIQNLLINEQQDTPKIKEKKNSLPKLKIINSNKQSFENPPPGYYNLNSSTFQTNRGYSFTTAKKVSSIENKPQYIDKFTPINEKQITLPPQEETAEKYFYKLMNEVKRQVDKETRQIGQVQLKVDSIQDLNFIEQTAIDRYQTDLIAKMIQCKRHINNLKQHLRREDPFFKNN*
>TetEll002379_none_TGME49_225020
MQKAKPQRPLIKMNFSATKSKNEPQVDSIFFQSNLLNHFEQKTTQKISQDLLSPHDPANNNNKDQGHIIFQCKEHKNKAIFVCQDTSCSQQSKQGCTKCMNVYHYGHSDIIILEQSKDNEDEDLIIKKQTAQVKQQFMRFQKMIKVPIETLQNQSTHQSVNEKDLQQQCQQQSSQQQVFECFYVGKVNAQINQTEEKIQKKNTHIDNLASDTDFQKQTQSSKKLFAQKQSQINDNYENQDLKAITKIHLRQNVLQNQNKSSCSTSQIITISQNQNNQKELNNSDQRLISSYKNINGNNFENLSQNDHKFIDVSKHPQQIINSCNQIDIQQQLQTNQNIPLPSFDSRVDQKNQVIFLPTQYLPIISYIPQQYPQNYIINMQPNQVQFVTPNPYFLPQQNIQQNIIQNIPNFQNFTPFNILNSNIQAQINNNQQQIYGGAWVQQPSTFNQNNNNLMVDSIPQQHKMDSYFIQNNLLQNQNEQIQSVKQQQQINANKQSENLNQLNNITQISQQQNKNDTALTNLSVSNQIDIKTCNHNIVNSQQIQTNTNNMAHQIQCNQQKQNEMQEKQQLLLLNNRCLQQKSKSIQAPQNIKIEAIENIEPQNIEKLQQKSCQTQEEREQQSEKISEKNLLILKQEESDFSGNVINKFKMERVQLCKSTKILESAQASSSEDKNLSQKDRNQQQLQSQQIERVQLVPYRTSSFSTKSVCNPNGSKKVSVQYFIDNKCMKSQYTSIDKVVHQHIDYYPQLAFLDSESFLQISVNTFEMKYYLNLVDIKQKKILQRREASSIFQSKNSSIFEENKLVIQKINLNISAVYEKGENQVDFISNQTLKVVKRLKQNSIQKVISYNSGRSLAIASLNGLVSLYNINCNKFLVINQFNVKDIKTKYFSHQQVDNNQRVQIEQQDIINQQGQEAEEIDDEDIRRNNPHYQMFSFLLNCDIFIQQNKLIWCGSSLFKFTYCIIDITSSARMILEPKQDNYPEGILNNDQFKIQISNLQVFNDRVYFEFSYIGRESDQFLNNQNASSVLLQSRYTVVQYKMNQQDDQIQLNYHSLHPNSNLIKVQDTQNQIFLYNQLKSYIIGILFEKDAKKKITQQSNEKLSYENRFLVINNIAHLKSLFKKRIYKEDYEEVKFKMNISQFQNNQSLYIFLNTSSPSSSSNQKFITLVDNKKIFHKVFLSQSQYTTKIK*
>TetEll002620_none_TGME49_225020
MKFNAETSVLLGNVLGIQEENKELNSVKNHSNDWNERQLRFASQHNSSAQLILQGSQNNISNAFLPNHNNKILGKKDFSKGPSLSLHSQQLSSGQIQEQNQLLNRIDNYYQIPTANPQECKICQINNSICSVCLQKQSKVKKKFLNPKGSESFCSNIPLYKYSRFSDQEKLNSSYSYGDSCKQSIIRKKLMLNKKEQNSRESLHSSQQMNSLQDKFQDILKVKHRAHNTNNQSQSLISSIENKNTISISLDKIAPQTATQKENQSFKQTFKQENKDEQILSDNYMNYILRIRQEELENPSKNYLQNEFYSSIQYENAEMSDKNKLKNQLPMVQQEQQQQQQQQQSKKINENNQHHPSNLSLSNQLKILDLNNLLSKQKSCSNYVNSQYIVDQSSQNNKNNLMNITQLNFIERNNFMSKKKYESSIYKKNSQDHKRVNQDGFQTQNPIVAATQTIQEYQKHLKKPKKSIIYSKIKSLNQQNFSDKENSVIDKDKNIDEIILKRNNQEEESSQINKQFQDSNLVNSAMNELNKSNSRFMNSSYLVLDETSEMLDYIEESSYNEDQIFSGKNKNIQDQLQKYVRNLKLKMQQQQNSQLKNVSNINNMNEKENKKLIALEPSEIKLSSLTQKSSDKNIFNFKYRKTLLKASTNFNTNSNNQSIEQVDKESIKHLTIDPKEQQKLDNKNINQDSTASLDALPISFPKLHKQQIKKSTSINQRSDLQLNAQKLYVGNRLDKHFIQSGKDIFYDSQTNKKQVEKQIIYSQSFSKQNKLLQNQNNLSSNKQIKTEPDASEMELTFKNGIQMNTFINKNRISLKEISVSNNFDINHPHRNLQQNNPQNQKQIENIQDIDLCEWKHSPNSFISNIDYQIIAEKQENNIYEGINISKAKKKKQKIIKQKNINQQLKDS*
>TetEll012558_none_TGME49_225020
MNFNQDNSFFNYGNSENSIAVVGTPVATPRQQSLHIQGNGQEMQQQLKLSVAEQNYLKQQQMQQKDEQSLKPIQAAGSFYSNNINSQNTQVKQSYENLNIKDLQINNTYKQKIQNLIQNEEETNHENSSEVLENIMMVNLDTFPDDLCNHQDHQEERIVQPKHLDFSKKSEDIVQQPLNKSSTISPLPLCLIQEKLKQNQKTIEEYSYTAKKSARSGSSDFQHNASQQSNFSYQTFYSPRMNKNTSRQGDQVQQGSIATQLLAQKLNLSINNQQQQLNPNSVNSQIQNLSNGGSNLASQPQTIFNNFGNQNFIQNTNRNQSPHSQQVTPNPFLKIQIANGINTLERQSRQNQSPFYKNISLNQLIPANTNPGLNNQQAVISNNQNTISNPVGINIFNNTLGQIKSESMNNNNNRAVNYNNSNNNQINSDRVINQQNSFANVKQSQQPSYVQNQLNNIQMYQSLNFNLQFQQQQQQQENIKQNNIPPFSIAPRITLSRQVSANSINMNNLTTPNNGFHTLQNIQNQNQIYSQTQALSASNIYNPNQISNLSVKLIEQSSNANSQFISVPQTSVNLKQQPHTQNNQLKEPQTDKNIYNSSNVQNDFQEAVESVKRAAVERGKSASRVDENKTGSSQKQFVPLQGIEFPVINLDNKDKVDESYLKQIISPETLKILEEQKEIKKDIVKYRNINSPQSQGKSSQNNNDNTNSNSNSNGNNNNNNNNSNSSQQISSQNTLFSNTLSSPLAKLSNQPLGNIINVFGQLGNNNIQLSPNKQQQQQVQQYNYQNIQDVFQNVQQNYQNLPILLNQSNLAKQIPSMQEPVLSQVFNKQKQPLNYQMPTYQMKPIQIQPPAPSIGLTLLSVQKNFPQPETPIQGISLLNLPQENKIILKDIPSNNLSPSKESDKIQPQKSQAQNNLMDQKQSNISNQGEGQLTDQAKKDQNKQSGQLPEKTTILTSNQDELKNQNTRTTAAAQLHLNQLESKNQENNSAQNNQITQIKSFNLCYQTEKTEFDAEQDQPNKPKITQIIQSGRISQASSPKISLQKDERPQLIEVKSFPISINQSQQQQLLNQRETFECVGSVDIKSIQIEDNQDKKLSNQNDCTNNEIEAHMNYQNNVFAKQQNKAEQVEVVFTPQKDKQHPDPSQVESVANEHMNELESVKKALPNNNKLSPSYGYSPCFNIDKQDTQQSPNPITKINTNNTSNVLQSFGFNPYAIQQMQINEKAENNLYNSKENVNSINPILQTSNENQLLSPGGIESDNVPYVQNYNLNINNQQYFINSNFINNFQAPIVVGSINKTSFEYSELTNISDTKNIIIPGTEPIQKGHFNKSSSTNNINQQNPLQGNSNYIQIQLPQTNNQLKNNNQFDIQQNLTTESIEVDLSEKNNQQTYDSKQDLTPTLKRNMQNGLPMQTTPNNKQSQLSNKNSTPQTTDKSIRQNNSNKINSVQNSKQKYTLSGHRNSKPEDMLHEQIMELQKQTKKMIEKSQQKIKSYSQERSSHNAKQVKAEAKSPMNFEKQVNKLTDNSQVGATFSTALNKGSSSCKNNYKDHQNIVPKAEISVRKDQEPNNGYNLNLKRNSSQDIQPMRSGSTQIKQSQQENNNSLQGSFNIQMASNMNNSNNFQDKNPSILSSQTQFDTKSNSFKPKITSNTSIQSSINNSAQSKSQLKYYQNETINNLSSINSSRVNQNTSKQNNSSINSNFFQNQQNTNQLNIPLKLGMVPTIESDRTSKNDFNSQHQYIDLQNYSSTPLNSNTNISSLSNRNNNDFNNSQKTNNNQKGSQVNTNDKHKVACQWQTRSQIKNLLKMKQDTFFSHQGQSKSSMIPNDKKMNFKI*
>TetEll018463_none_TGME49_225020
MDLEHQLKIQNPFKKESQNNNLNSHSDNFQFTTNNNNQNPDEGYNFHNNELNQHSGYNEPNSHPNQNDFQNEEDSQNQNMDANLQYINQHLIDYQPGMLDDQDGQINLYQQEMMYNEQNDKNQQDYENILNFSITKISQTEQYLDKYEKVTEYLLQADKHSLNGIRNTLTYQQNKNFFLQEKCCLEILHQNNQIFNFEAYKCVMIMCGILLDASISLIKDRRFYLAEKYLLRAKYLTEPNEKHLRKVNQKRLRQQLMYENQNQIEEKKENDNEESQIQHQSSHENEDDLNEQDDFDSIFESDLRYHDIRIEIALNLCEVYKQQMKILKKKRKNQNKRKSIQTSNQAFEGSNRKYDSVGNEIAGMKEIKEEHELEMEHENFDKQNGSPPIQSQANISPNKEKQVFFAPTPVQTTIALSRNIGQNSMKNIQDEDILKKEIEKKESYQQMLLNQREREMDEEELKDEEEKQNENKLENAIKILNDIESKLTDEYIELSKQDLKGTLCKFYAKKVEVLNELLKNSEDQYEEQEIKEISKELLECAQFVIARLESILLPLKANDPPEQQEDQIYLATILSYTWTKLGKYRLKTKEIEKAKQCYKNAFEKLQNFFKEGQDKNMLQYKFQRKYDKLVGKLEFDKADIIEFSQFQLDCMKNQKNEDNLKVNTNKNYLASKRGIPNSDIQSPTVQYYIDPQYLNQLQNHHTVKSLNKNRYLKKVTISHPFGSSLTGFTQQQNSVVQKQANNTQSAQQQQQSEGRQFKFKKNLQLQLENYKSQILGQTTTSFMNQQPQQQSHAEEYFTIPKSITGKQIELSPDEKNAPFLIPTKKIREKPQSAKVRGSSSTKAKFFDSNSQLANEQNYYSNTNLSNQNQMQPPTKIKLHRKAPSFANTLTKISSSSTKNFNLNSNNNEINNFISESASNLNQQQKNFLSQTTFNSKKNSKVDLKFNQEETQSQVPPSGFSYQQKSLSLKSNNIYKKNEEENTQYQQSQEEQGGIVSVTKDESNQKIMQNPKKLSLHQLGQQQGMNIGKISSAKSPMISKQMQSIEAYHQNSNQPLFFNNLIDPSNTSRSKIETTKIFKKPTTSRISSQNDILDNIMNFVDQINEGHNYKNSFANSNKSTTASTSHRKAFSSSRPSSSIIYFTTNRLANNNPSQSVHQNQIPQQQMDQQGIIYEGNEFQDVSKQIVNEQKQQMRFLDQSSQDQQNPFFPTQTIKKPLDGNNFLIINQRPTKAAKNVEKIIDTMGNLRVQLNNLFETTTPKIQPNQAGPKISIKLSKDQQQEFMNIICSRPSSKTDQGQIGKKNINSSRKMSSQSQIQGQQAQQQQLQQKNNQINQIEEEYFNQNTKISTRNIQHPTKISSYRNSIKIPMQVQMNQQQQYKSLTQFDDNNKKMQSNKHLQVDKKNEGSQKRLNTIEKQNTKNKDMSLLYSQQQNQQMQQQQIGGSSAFIPINQNQINNNNNNNVQYNTGNTNQYHAHSSQHVKIPQGSSPKSKEKDIQLETNRNIPNTNNNNNINNNNNNIANVVPIKRKNTEVYNDSSLVSVQPLLNKQGDQAQVNKSGQVNNSKIEDKMKQTIRRQSTNINDSVFKRQPTANYEQINIDIQTNQQNNEEEKRPVSQFSAPFLKQKFEQFENMNNDRMNKDQNKINETQSSQEDEDEDSKTEDSGEQQKNVPYQMLDDLQNNQIDELKGADENQYSMVDDLKKSEKRLGNSINLKASIGTHLSKLNQQSPDISRLINSQQGQLDVNRSYGHHLHITEQGLSSLQQSFNQQSQNNMQQQNYGAIDKSTVITNSQNIANALIGNTKGMNTSQNLKQQMGIQKQDLLPVKTVYFPSVKQSKYLFVQNRIQELLFAPLYFYKSYNQYSLCQWNVSNITIELENVTAQEDAEDIEQVLKGNQQNKGLPLTSDKIRYDIKLCIFLECIITDQHIINNPLIFYLKNQSLNFIDHLWPNDKSKIETKYELAILLLDRWIRERDLDAVEEFYNIGLSMQNVQVQFVLRGGNAFLEFQNLIKKDNEKGSWRCAQITHRFE*
>TetEll018562_none_TGME49_225020
MAGFKKVNNSKQEYPSQNIPSNFTVSIQNDEQKEHVLKKCYDKFLEFPLEHQQKIIQSIQPQPQAAVKEKDQILEIINFLIEKDKTIQQSTARQRMNLIANKPKYEIIMRVFEAKFAQMQKSKEEMIKFCMRKAFKFVYDKIVSEKKQKLNKKEQKQLKNEYFGITNESEYALPFRDDSAEKTMNDDFLKKTFALNNFINDYKLFLENYDEILEKDNQKKIAILVDQILETEDTNFEQGILKIKRIPWSREILEQTKQLAQFLLQKYGTINESLTSSKPSNQNNSQLKDAHNNIQSEGIFNDQSLNFQNSQANNSNSNSFNTNTFTKQKQPYVSYEEFKKLILSFSKNPYFKELVMNLLKDFNKNDQSNLESTNFQDFQHNSQTYSCEKNDSVNSANLNINQKHQNVQLASELNQNLPHEQSIIVKENQLMQSPERSGINNEKNLNTKTLQRKSSLEKSNSMCVKEELNDSTKIHSFREKTPELSSFKAFKSTSQFNISPIGNIGSMSQSANLSQKNFNQSQNQQIGMFGEQIPNSIAANPFNQVNLQGLIGQQEQIQQQNLQSQNIYINPYQRPNNNILPPVNITSLPIESNNQNFNQNLYLGMNEMAQQMNLNNADNTFYQQPFTQANQSYVEQQDSFKSIFLSLLLYFDQNQQNQQQQQQQNQINFMNQDLLNFQNLLTPPISAQDYSLQDLAQQTKQYLQAGHTQLLTPQSLIPNNEFYGERNLSLIQNQTLKQQKQQNSYQNSGFSNNVFSNLVNEVSLDIPKQNLVQDQNLLKRMNPNSQFYYPVSESQPENIQINQIQTINQSEEILNKGIQKKDQQ*
>TetEll018563_none_TGME49_225020
MAGFKKVNNSKQEYPSQNIPSNFTVSIQNDEQKEHVLKKCYDKFLEFPLEHQQKIIQSIQPQPQAAVKEKDQILEIINFLIEKDKTIQQSTARQRMNLIANKPKYEIIMRVFEAKFAQMQKSKEEMIKFCMRKAFKFVYDKIVSEKKQKLNKKEQKQLKNEYFGITNESEYALPFRDDSAEKTMNDDFLKKTFALNNFINDYKLFLENYDEILEKDNQKKIAILVDQILETEDTNFEQGILKIKRIPWSREILEQTKQLAQFLLQKYGTINESLTSSKPSNQNNSQLKDAHNNIQSEGIFNDQSLNFQNSQANNSNSNSFNTNTFTKQKQPYVSYEEFKKLILSFSKNPYFKELVMNLLKDFNKNDQSNLESTNFQDFQHNSQTYSCEKNDSVNSANLNINQKHQNVQLASELNQNLPHEQSIIVKENQLMQSPERSGINNEKNLNTKTLQRKSSLEKSNSMCVKEELNDSTKIHSFREKTPELSSFKAFKSTSQFNISPIGNIGSMSQSANLSQKNFNQSQNQQIGMFGEQIPNSIAANPFNQVNLQGLIGQQEQIQQQNLQSQNIYINPYQRPNNNILPPVNITSLPIESNNQNFNQNLYLGMNEMAQQMNLNNADNTFYQQPFTQANQSYVEQQDSFKSIFLSLLLYFDQNQQNQQQQQQQNQINFMNQDLLNFQNLLTPPISAQDYSLQDLAQQTKQYLQAGHTQLLTPQSLIPNNEFYGERNLSLIQNQTLKQQKQQNSYQNSGFSNNVFSNLVNEVSLDIPKQNLVQDQNLLKRMNPNSQFYYPVSESQLNIQKQPENIQINQIQTINQSEEILNKGIQKKDQQ*
>TetEll020559_none_TGME49_225020
MQKTLFQNNEGQVEKFIVVSLEDDDQINRFNLQDYYSQSLVKMGDSLHVSLGDNIMFVKEIVSKILEGSYKLLKQIKFELKGVKQEFILRFMSDNFFQLCFENEVGEEIFQIIEEFIIIQEQEIKQLEFFYKYQVDTHYNQLIYNLVEEKLKGLYHVSFIFQINDVKREWKQTVLNNIGCFEQIIMISICWNIKLFQYDIISILNNCKSNKFLLLQSQNMHLYFKEPSKIKNYQKELTDVQKIMEQIKPDKQLYLDISFFKPGLIEDCDVMEMNDFWKWVQERASCSVSIKLKFATSKQINKVINQILDAIMEKRQSITLESSDIKLEYNLLTRNLFIHCKEDEQQKNIFKPLDWSFVLKNIWNQNILSLQILVNQQVQLNQNAQKEKQQPKQENMKPSSQNQQKQQFTQQQIQVIKTVDNKIVTAVKRYRNNQYQAMVQDLELSQQAYHLNYIVKHQSYFMQFIFQKDQKKYQVKDNSINQFLDQESKNNILLEQQEQINQNLEKQEQLKNIQVQTKLFFFYEQNSKMKNIQLKINMRNKNPEFFNQLVTIRDFTIIHDLHLVLQPESSDSKNDQILQYLSNSKYLKNIKIKLQSVSLHDLIPKLLRFIRSNLKELITLEIIIERIYKGSLQLECIQNIISLLPFKEQQKKFQSGVFKFQGLNNLTNLNNTLQIIKNIQKEQTIQFNTQAFDISKNSQNQFNIRVDCKDSYLRDVFDPFIIIHQTYQDYQIYSLDAIVNELQLESFFRFVQVYIEKIKVLNILILNLDDDKNKADTNEKILNIVQNYRNFDRFELSFRDRNSKEDSYMIIYDNQKKYLNIYFQGNQVYSNDFNYDRLINISSKLQNLYENELQSLKIELVFDNEARFQRCMLNSQVKNNFRKEIIWDTISLMIFGQMHLNLKPLLFKKFLINQSDNSKEVSKESFKNLAAVDQFEDKK*
>TetMal005675_none_TGME49_225020
MKKRINQHILRKLKSNFYYNFYQNNKTSIIVISITLFPSMLVMITTYLILNYFQSKCFQLVDNFSNELLQDQINSSKILNSAIVFQLSSQTQKFVWYINILNEFFGKIIQDSVLKNKNHIPSILNIDRTYTNQENAAILMLFKNNSIFTSSWHQVNKSQITEFDQFQQQQLDQSIRIDSVWKSIQFVNEQVEQRQMTFKDLFFTFSYDGLIYTQGVNTTFNTYKPPQNCPYIGQFHLDARCRYYYNQTISSISTIVYNPQVFYSNANPLIVQSFCQRRLKYESLDPNSKSSNYSITCLNQDLTLIPTYFNNFGSNSKLQILLNPQYQTVIYDSAYNLSRTEIVTIQQIDTNYLEDQSQAAYFLKMIAQNNQFIINSTNRLQLVGFNYQNYQQMFEYKRNETECLVLLNQITIIDKVPKFETLKTLDPQTKYQIKSAFLFLNILSKEKMQQYSSVLQSQIEHFNFLFKLTSLVFMFALLLVQIIYSFLLSRQTLKPIIHLTSILKELIDQNGDRLNQNFFQSYQTFIAEDIQQNVHKIQVRNDLVENKHLKKNQSQQCFSSDTQELFDSFKNLFKVLIFTTQNLYKENESVSLINLSIQVHHFNKFNNLRALGVCYNNIGVIHYNCSRYLESIENFQRSIVLAKYELGFYYNLSYQDQQQSFDYLTNQINQDQFNQDDSENWYEDCSKLQKQNGKIINGKNLLFWSLYNRTINLIKALFSHISENNQIDLVDMLEDIILEIENISQKYLPTCQKRVMIECYMKCLVYKLQKNKKAYFEIQEKFKNLYLSNRQTKKYNCLFSSNQNIFTEEKIKFYYQNSTYTLLTSPMSINKQIRKNNLFERYQFSSDILFQYYALEQVSFQIMLQNYYNAGLIITNLLENCFYYFPFLKIKAFKIADSLFQLSKVQNPYLEEILTKYTKLAYANIKVCAISACQIKSQTLNTQNEEYFKPLFQQNKFFKTNSKALQIEESFDKECIKLNQQSKTNKFKQKHLEYSNHQLDAAAHQIQNVDFRQISLQQSCNISQSKQDYSPNHFIKDYILTPKISSFSKSPVESSHQLIKIEKQDDFKLNSIIKESFYGKYQDNKSDQDVIKLKNGQILNNQCSCPSQKAKIPQQNMLNFSASIKDVQNNFKNKKENNSKIQYDQISCFSDFLDKETIKSQNDECKQNNFFQNILISKSKKNKISFQESVEFKQEQQQQQTEISQIDLLEEQKQNQPDNRYQDHFTSEISSEWIFHQGVQTALKQFILNTDQKIQIYLSQKNFQYKNDSQRLQQINKIKQYHTYLLFVTDVKLEITNQFLFQDLSKLLANLNIELLVLFLNQNQATEEFSSLNNVFIDQKSVVTFFNSEEKLLQYIYSQREHVKNYLLPMIFEHF*
>TetMal005798_none_TGME49_225020
MSVIGQKQMKNDKIINFICDKASFCNQEKVEVERRKKLIGSLHQELRSTVQIQKKLDNSWYQQHIHDTSNIQNSRCTSLIESFLNNLKIQPFQMVSVFITLWETLLSFINYFIFLELCICFSLDLNIKDCLLGNTFMFGMIIQDRKSIAKKYIIEMGFIIDLVCVLSIIAAFSQQKLIQYVYFIKIIRFFNNINSLEDRTLLYFSQGRSLIIKIIKFSLGFFAFIHLFSCLLALSDRIDPQDNLFNEYLQVQNISNTKLFQNSFEKYLHSLFFVFTTIIPLGYNGYTPQNYYEKIITILIITIGISLAVVFLIHLQIQTKQILKNTKSHKKNLFSIINYMQLKKVSPKTQYSIFSYLNYRSTQFAPRNIFQEQTILNLLTPPLRQQLLFESNTSFIQNSHFLSQIFSPSFIYKLPSIIQELRVDPGEVIYRDNYVNLNDNNLYIVQQGELDIQYQCDCHISQGSSKYCNYQKKNSENSECFLVTKTLKKNDMLGFSLFFYPYSGRILRAKATTFTELLFINYKSFIDLLQQFPNDYEKFCQIRDEITINKNYSIIGQVCYFCGDDSHLIKNCNQIHYELSFEQKKNMFNQSNFQLLRVSYQRSRKTKDKRINVNEEEMVKYQKFKMKKIITLNQYSNHFNLNTQSSMSDLEDPFLESQIKQHGQSKKKINYKSKTLEQQTSIKVSSSQPSSQQQLQHKAESQYKKQISQTSSQSINYQQFVSSNQQVTQDQYQSDSFIDDPSQSEKQDAYLLHQNKQNQESKKELQQQNSSIADSMILELKPSSYNNLFERTKAEIDNNKNQKKMQKLKLYPHNQRSSSQIQSQIQQCQSPQLQQNHLIINQTSNFEKRKNSYLQYDSRHSLDSNLMKLLYPTNKFNENGTQIYDNMFTQTVLQNMPGIQQVGNTNSMHNFNNVLTNQTYQTNQQNNNLMDSQSESEEQIDKKVPSIAQRIGQNTEKINYEQQLYQDDCSICDFQFYYPYWNHEFVLELINSNYLANIQNYHDKNDNLNSKQQCQGKRNSNVKQTQLVCSFYQLHSKNKKNTKIVQSNMKSVFEQNLAANVQSMLANYNDMSNLPLQSNYFNMSFELGNQASNSQTINRESPQPQVVLQNVQYVQPHQIQYSNFHQNNSFLKNQHSEQQVGIRKPSNSFSNQLQKVVNPIQKIPTDFKPKLKEFHEDFVGKHNNNQENTQDIQSEFLSNNNITYNNQKSRELKFVESQYSFSKPLGLSKDRRKSDVNAITSHFNIKNKTLDNGTQDENQMDQETNTFDNQKSDTDYQYIQSLKDQQNLVYSHYNSTKNENIYDSDQSNRFNTPNNFTFQVRRQNSNSNF*
>TetMal009733_none_TGME49_225020
MNKFQSPQSLPKKTVQFESSSQQQRSTMQKLQETGNSDLNHLTASFGMTELQQGGFKSVLKNSNNNNISMQEKNQDLPRIYSNIYSPEMILKDDINQRDEQQDNFIEHFQHREQQINQDINQNPNELYSKSQEYNEDTLHQQQIQQQQSQYIFEQQQYELSQNANSSKQKGYKGSNRQNHMKDSKIQTYLQQMMNNANYLKNIENSISNFTSLPSAMSAYEGSQMQQNYQSEDNEMQRNVPPPQPETLAVGQLSYGEIAHLKQRQRQLSEEKIKASKQKKLLDEIAHFYRQLAVKKKEDQNNRSIITSPSPIRKSDSTSRLRKKSPQNTVQNKQVLQQSDNRILQHSQSAASIYKAGENKTSRQDKQSTVKQNMRYQEENHSKSVQQFYINNADVQQELSENLENQIDQTNQLSQAGQAQENQQQNVVENKRMVKGNIQSRSQDQFKKTLEHQSQISTQRQKKPFKYPNQAICKRLQNQNSSAQQVDFEQQQIISLSNIFILNPVQFQALENKIKKCDISQIKQKCIQKYRFLIEKVKFSSETQNYLSTIKDLFNEYGMMNHYDINLSEKIQLINKLSIKDIFSNIKEAIDLTDSYETITQDIQQIQANQNNRKNLKTTIQLEKEQQTLQLLKDMQMRLAQKIFFTYLSKVQSRYKKEIVKQLESFEKVQNELRLSLTFNMIKYFAKIRSYKSQLQKITKQEIQLKKLKKIFDAIKQKSNKNAYYKPFIQAIRSNRRKNLKLNSLYSLFEYSQRKKSEKKQLYLSQQIYNSHLITKSYLILKAFCNRKKNNASIQTMTAKNISIQYILELKSSMLQAGSSLRIRNQLQDQNYQDERVQEKSNQSYQHRNQNILSQKNDQECYNIGEANIYNQSNVLDKQFVEDNSYLKYQENKSQTVNKQLNFQEYDDQFCEEDVSYDSKQFQKHFYCEEEFLSSARNLLDMKRQIALDKLDKLKHLTSQNLQNEDQSSFLQKNKEKVQELIRENYEYSNEKPPQIQESDTKMNLVQIPPIKEEIQRAEYINHSKEIKNIDYSLIDEQNFLEQEEDCKSIVTLEQHIKQIIRVLKKLSKKKTIFQQKNPAQLLLNKDSFFYSSGDDLSKQQKNGKQQQKNIPHPLQEHQEMIKRIEENEKKKTTSFLFYHWKIVFLERTLNAEITLLNSLKKCKLILQLFKQKYRDNNEICALKQQIRQEKIKNDIFQQWSFMASETSQINQQKLQIFHKKLCFRRILYYTTYKKIQRVADDFHAKSMKKNVLIQWDKISKSNQVVRKKHKNAIVRRYFNNWVEYISKIMFLRKFWKKILYSPDEILFEKYGNKKNLLKHILKSWRGIVIDNENTMKQKLALKSAINHRAVVQKTKAFFQWVNFLNIKKKLSKIFESRVVQKIFAQKILQPWKNAVAEQKSAICTFKRKANINIKFKAFHCLKIKYLQNKMVQNCFLKKFFYHWKIQQQQNQEILPHNFYNRKLIKKTFTSIIYHQLLLMRERAKTEKSTKFFLYHIKKFMQTCLLLWQKHTQKKKSKKLLKIKLQKYSEKNIKKRAFNSFKLLKIQSRLKIIQNKKALEFKAIQYQKKYDLKRLITEPHLNPKLQEVLQIIHYWRAYAIKQKSIKFIQARIQKFHNRKMMIEYFTLWQDKYNQKLFVNTKAKFQEQEEQDNVYNKYKIKQNMNQNFIDQIVDNSNNNRKVQHNRQLSDQALSKDTIQVKNNSNQIQKMQNDDNQSLSRKDLENLSQYKQLENNDKLKQNHKISLDSQARQHSSRSPRFLSNQTSNSKSPSSKSNSPNYNKSTLKTNQSQENVRKNRKSVRFELDPKQQGINIPKFDYFDQKYNENEAFYQKLLSERRYNTCQQ*
>TetMal011174_none_TGME49_225020
MSKKHKDLSFKQFQNQRYKVNCFIDQEQKKQTNSNLNAKAANHQVKQNNESTNEKKMMSYKSYLQEEQEQYFSDLNMDSIYFETKKVDLEFQEYQQKSDRENNPSRQKLLRSIESRQNSQKQLGKQNQKQINNLGVNTEMSEKKVMKFLKYTIRNSQNCQPFIERQRAYTLVDEPLREESPTLKKLKTEIENVRGSQKYPMQQENQRQTNQYFFRPQLNQREEHHYYLNHAKKGVKISTQALCFENVTQPLGSAQSCNNGGIETNFKFVQPLRRKSLISNNNLNQSSFNNENSNPINIKSNTNELQASYMQRFFIPKLRLNCQSSQQQKRQMNVSSSMNRIRAYTVTTSQTQTCKNVNDQMNQTDILKCQQNENSISFQDKFNNQRAIQIKEVELCLPQESLLQEYNFITKDSSKCNKSMNNNQPFNTFYSTKQSKSITTENMYLHMQKKDNFRNQQNNNSHKESSFDSERRSVMQQSQLSHRDLISATSQSALHQQKQFQINKLTFQKNPFFYQSVKNNPSIVNYVEKANTQNKQIQNLNQLNFQENQLITERQKSFSVNSLSNCNQVDQQSKIEQPPQENQNLDKIENYNSVQQQQKYEIQQQQNQNEYQYSINRSGILKEQDLNLKHNSTQQKQIQENSNKKPFKIYSNIQQIILPLKPAEEQKSKALDITALSRIRINEEKGNNLLKKQFKRTLNISNYHNENNFQEQNTSIQQQNQQLKQKQCGTEKLNVINPLKQLKMIYQPFQVTVKNGNYIENNLNFYS*
>TetMal020676_none_TGME49_225020
MNCFETLKISQQYSKIIQKIQQRNDKDPKNKKSNLIQISKTNKQNVLGNQSQLLTHHIQNNNTKQNANSSCNQTVNSNTSSIQKGQHQIKDKSPSQATPRYNYTPLTPLKNLIGNNSSLSPLPHLQQQSRNVSKTIHYPQNQQQNNNASNMILNTTNMLEDNSFVSINNHLSNIQQEIRISQKKPYLNDQDSTQKTLSQRVLTNNYDSNSQNTPKRLFFNYKITVNESLKNHAHENKNQQKELINFKCSLCQVKTAKYQSKMIHNTGEYIKYYCSKCAIKLMESGQKMDCIPSLKIPQQQFKNQQKNQQDEIQQTNDQDSSALILKNVQLENFSSLEQRQHNNKQISQLEFPPNFQFESKESPNKHSQNQKENIFLPTLGGIDYYQNDALDSSQRNAQINKIVNGQINQKLQQIQIKQQNPNGTLSDNNVNHQQMNGFNFVPFNKNQQIEQQTKQEQNRIQVWNFHESENQDDQKWQDLGPKLTFEGDSQRPSDQDLFNIQQHEINGAIIVFKDSENSQQQKNIQDSDGQEIQSEGNQKISEVATISQGSAMNNNSSLQKVDDSRQVVQQQEQQYEQEQVTDEDSQNQFLPQFSDQSIYEQSRLRKIQILDNFSQDLNLSNTRAASCLSQLAQRKKEVTKFYENQELKLQQNAQNLMQLIQQELNESIEKLRNAQVKTLSLFAEKENQLQRIYHEIQSTELDVKKNRVQIVEYMEEQPFNNIIQIYHQNLQKNTYIIKDLPNQILCLSKTYQLAEKKQAQALFQQGIKDTLVVQEKRTTMFGNSSYASATSTPQTANTNNNSYNIVISPRSSNNQNVNQFNFASNQNILSYQSHQPLKRNLSQTNSMNSSKVFTSQPNQTTFQNQPTLNVQQNSSQQSYQAQANSNPSPIKKQNTDNSQIQEENQQLPQSSDFGNNNNQNQFLQYENIQSSFSQQNQNFQQINNNFSLQNSGHKSQFKPIISNSISSPLIKKNNSLKNIQNYPTIHENQYIQNPYSSVENHFEQIYKPDFTRENAPSYSSVQFQRWKDCEKTIIEQIMSIEQNEMNLTPGGDSKQDIELLSPCQQSSKITEIVPQILFQSPTHIQQHNNDISVINQKSDFQQAEVKLLADYEKKKKPQINQQKNTQIIQNIEDNGHDDQLENQDFQQIRQDDQKKQATSKFEDLKNNYQWMIEQYKKEQNLVSSPLVPQEPKNAKKGNQLVGKQNLDNLAKNNNDQQGQNQNLTREFEQNKIIRDRCELQDITYLKLQQNEQLQNKLVRQGNNQLVDDIGLSEKLVNKTKFKESSNQSYSSNNQTGEFQMNDHGNIQNQYQAGNIYGNEYSDQIAKDKSICEGVDLSYSVSVAAGIVSTNDQMINIQNNQINNSNIQNSNNLFKMKSYKQEEQILSKDGQFSSIQPLCQSNVFMQSELKQEVYHDGNQREAPLNQFDQMLNSDQKMQIQKDSQKLTSFNRQNLINSFSQNLKLSDDYIESSIVQNYINRESFSQNNDQASYQSQNTNQYNMQLMQDQGTLNQFDKKDLISEYYSSYNKGQNEINEDKNIQFVQSTALNYPQSNKNETQLGFSLNIQHSQDDKMNRQIQNIAKDSFSDANYTIQHQESQDEQKNQKEEIILDINQLHDISGDEDTDSGLGSNASKRPLKYSEIIQKIHENYNRLSQNCQKKNNLQKNQSYPVLQQENQQETHLTTQQNLNNSQSSENNLDSQQQNFKTEDSQLIFSNQEQIHLEITQNLSDIVLNKNNENFSSFCTNMNQLEQSLNPLNNQKHESDLKNDITQISVISPDIKLNEIINEEVNFIQNSQKKSENYVNTVASFSQQLFEQQEQELSNNNYPSKQEQDINQPQLNNQVEVSPNSNMADELKVNQDKHSTFSSFLDNQGCVSTNIEAQINDHINNQISQKRINFNKYSELIKSSPHFRAHKFTEDSVLSEEDDNLDVEPTEVRSTPFK*
>TetThe001071_none_TGME49_225020
MKQLIIRLLVIVSIPIIIGVALVLSTFYILLWEALDQWELESNSWINQTQQQVLYNQVFSQQILQEYSFNQLEIHMVIIKSLLQKFDSSQIKQNYDAVFSICSYREFTFNQCSQQIYKQLNQSLFYGDLYFVRSIFKFNLLTPEQKYFIQMNNYISFYARAAFMASQTNGIIQLNYIYNSDTTSVLTGVPSQSFNFTDSQYETCFGSSFVEPYDPRCRSWYQYAQQNQGNFIYQPYQDAVVGNLLMTLSSQVKKENAFYSVLSIDFLIQNLISLFNSNLSIESYPVLIHEFDARVLYHPLQVFYKTISWPDIEFFNINQFCSKNKEEMELCLSQKQKLSQQVNQTIEFIKTGNYSIEQQINLGRLYQYWERFGQKQISLIFPIQSKLRGLNNQQPYSYAIILIVKVIIDNSDKFKIFNLLDINIIRIPLIVEFVSVSAIIIIFLINYGYFLVYQIQQPIQILIMFLKRSHMQQISSQQQSSIATIKQQKLKNQFSSQLNSTKKKPNQSIFSNIIQKKKIDEKNTQIQVSLNDHQNLQSIYNLGLNITQPLSLDKTLDENQRFYTNSKQQKTNKQNFEDFNSRADNNENCTLQNFTTKQTFQNSKYISIQQVNQCQFTYINDIHQNQIAEDSYENQNYQSPRTNHSVSILKNNRLTMQSDYITQLESVQQRNKEEDKNKILKGLKPLFLEMKIIKKVFQNLESVINYQIDSQNQNSQDTINSLFHFAKAKKTFQNLKNLTGLSRCYFNLGLIYLLMNEYSLASEYFESSVQQGIEVIGIDYENILNLKIVKSEDSIQNQILILSKRIFSKAYCLKQQALQQIYFINDQHEKENVQNYQQNQQQCQPNQQSNLTKNQFIKQTLQKSLNLFLAVQKIVQNSFECFSHIFKIYLLQEITEVIIHLNQKDQIQKYFNKIEEILQQLNENPKQTDGPFKKISFNKSIQFSYKNLYQRNYLDEVSQIKELQKSRQYFLQGLKEKVNQNYLTAILHFTRSIEEGTHYNPSMRKKAIYQINELFSNLQFKQINVEQKYLKYEQNISIDLVILLQLEFQLQYSTFESCLEKIKKSNFFRSQDRIKIIVYHSDLDVYIPFTIIKDDQIWKMVLDSLKNITKNITQDIKKCYKQLSWQQALFFCLGQHQQYSKEDLMYLKQIYQWNKNQTDDTPIQAYQKEETEYKLEQKSYRKKIILLFSKQQQNDDFNFEIKKTIKIKLSNQEKPIIFHFKEYSDAGYQKQTYSSQHFNYECFLDENILITKLTQQRELQNFNNQNEFLTILNNS
>TetThe007885_none_TGME49_225020
MSKSNNSNNLGSENMLFDLLDGFMQICQPGFQNYEKSMLQWTNFKELISNRPIDYHQVFTFISKMQETEQPSPQKSKQMQSQDQQKDEENESQSSSKQSYQNSSNENIPKNSTKLYHSQRQQNNLTNNSNNLKDNQQNSSYFNSSQNFSNQGNSNNTVGLQAQNATTQLQTQGRTNNFIKNTQSSYQSNNSGSNSVQNGNNQNQSTHPQSSNQQYPHSQSQNPANNNYFNSTTNHSNGSNQHSNYSSFNNELFAGSSMNMFKTAAGNFQSNTIQNQKKGEQPRSSTRDQFNQGSSQAQNNNNNNFNGGSSTNMYNSNTNGSNNPNSSRNNYRSSFNQATSSSNNNNITNNTGNIYQNQQSNSKATTNQQNSNSSQVSNFTSSGNVAAMANMHSSKENYSHLNNNVNLEKSSPMNPSKFTNSFKANGNAHSIYNNTSQSSENNNHFNSQQSQQSPEKMSSQKTNKNQQQQNGQQTQQQGNGHHNNHNGTSNNHTNQFNINNFHGLPNETSTFVKDENLYSIKSFSEFLKEHTRIQSLGKNTQFAQTSVLELQNNSNSLLKLASIAFFVNLISELPHPESQPNSTCQASKIQLIDIFLKVYNKKLKIHVSSTHIFTSDQLIASFTKNTGLLIQLYLLHGQNTSKLIKAFLYQVQHDPLYLDSLVILIKELAAEFVEECDYDAIASILMQQIQQHQTQQQQNSLYSTCASLSQLQENKVGGLSEKEKRAKLAQKLRQPSWKEVKPEWLFLLSLSLQRPIELFNLRDNKLEQTLFKSKKMQISEVTANNKINIVTVTQAENKFPVYYLMTMKQSETELYASLKINFKKNELKLNEEVNFPYLIKQITREKEQCQQQQQPQQPQIINSPTQQMQQNNNNSANQAQLQLSPSQSKQQQPQQSTQQNLPQSNSNTNLNKEYSMGHRSSKLGLHLNQLQQQQQQPNALYSSTNANNLNSQQHHHHNSSVEDQGRKSHSIKTNHISNLNTNGSTSNLNNPSASSPRVHNFMNNLNQLNNQQAGSQAQQSAQQQQQQQQVPSSIEPKQNNPPFSKLGNKFSHYENISPKYNLNNLNFQKSTVNSRQHQQSNSLSQDEWNKNLLYAKVKDLIFTLNINSEQLNSLARFSITNNQTGIQSKENIQPKSPLKYKSVLYPLSNNCIQQNPNGAIPPNGFSNALNNIMIGQNYIQNQNQQQNSSSTTTINSLSTNTTNNISNLNNLNNTSGTTAAGTNSASVQNGNINNNITNYTSPNSAFNNYLNSNPTLFTGQTAFNINSNSKLNTNNLNPLSPSSNFNGSVNPLLLNSTNNNNNFVNSFGKNGVSGVNNTNSSNLQNFLNSNSYNAMQSAGGMGATNNIQQQNLNTLNQQNMSSSLNGNSTLTSNSALTQLVGNAPGTVSSKRYPTSQANPNLVDSQSRDIFNKLSPRRNLNTQY
>TetThe010049_none_TGME49_225020
MQKKQSLKLTQIDKQEVPVLMKDQVNHQSESKEEQDCIISSEQNLEVQAKDQVKQMKLHKFIQNKEQMFDKIKQLCDESINLVDRNLFQESNYFLEQAEEIIEFAANRGKQIDRNLIITVLYNRACSYQGLWKLDKCNKYIDGVIYNLETSLKNDFWPEYENFESQIVLEKVAYKIKRQTFLVRCYLQQCAILSQLVLHEQAIQTAKKAISVLEDIYNQLLSISQDKLNQCEQTATSVITAQKQGGIFNATTQSNISKTDNKVNNSQKNLPTPKGMQSKNKFNLASSNKVFDLSGEQDNDDQINLGNSNTEADSYLGAKKSAVKEEVLFNKIILQQACSFLKTFEQKVAFETNIGDECSSQLKKARQSIYFWKNNPDNNEKNMRQELNVPTKNTDDDNRNIVGVQKSQEWIEQFNIGSIMHMTCISYDEFILFEDILFELSKKQLIEKMLLLSICFFTIATEIRFIELDKQKSFTTNSKTQQYDLYKQDAYKQSEIYHLKSIEIVCQAVTCYSPYITHLINSYHKHYNSSLELIEEEASILSQISHNNEAHDELQISCKDTTLSKNTTDILECSELQETINIIKVNNNEMPNFQKPYLAHKYTNNKVQDLQSKGSLSFNSFTNNSRSPQKQGKIRKRSPQNNQINNFSNNISSNASESAQQSKDSSENILKRPKSHHTAASQESDISPLLNNSKQSKNQAASTKKQVLALDLETINTTFGNQLNQQNNIQKVQTNKDIQNSIKKNTQPNNLLDESKRLQSKQKENLSQNNINQFSILRNYSLSNGSPRQSASNPIKTIFQGKNSQQNQQQQQGQSQQQPYLIQNQQQITNNSQSQSQQFQQHLQQQQLQLTTQQQQLLKAISNNKTNSIQLSQSQQQSLTSSQKQISYTVQQLQNSQNNGLSKTNRIFTDLDLKTINEHKSFEEKNGSQSHRSLTTPQTIQQNQNAKLSTSQINSSNHMSNSNNININGSQISNNNNNNNNLENKAATTTSLLKLQASQKNIQTSNTSNKFVKQLSGQNNQYKSLKNDINISPKQTHHFLQQFDFISSKNSNLSQQNSKEFVINSSNSTRNTQVPFNSKGIPKLDFNLIQNNPQLKAEDSIRFFSAREHQNKKINNYINK
>TetThe011850_none_TGME49_225020
MKQRRTKQGRFTSIENEREQQRKLYEENLRKKKEMLYFEFEKQEEVLKYTKLSVETHNDVNFKYEHDRVTNIRIEKENQLQDLLKTLKDAQEINKMQEPLPEGQSLYGQANKGINLTSIFSKSFYRSSGLQILTSTQMKSRDDVNNYIAYMNQEIEQVNENLKNEEQRTLTLKKSMQELFKTKQKFRDQLHDLEFLNETADRRFHDLAAVQFKAKEKKIAIDKDLNAAKKSLKEYQQIGDKYKEKQMVKMKSGEKIKKTAEEIISHDMIRQDELEKEIQMLQQVIQKEVIKQQTIIEKRSESKYILKYIDCFTQFERLFLSGEVKEKDIQDLYEFNNINRRSILSQHQQNLSDDGSTINLQSHNLILNAHRSRKDSRMSSGDSRSPTLSPTRDRMRSSFNIQEEDNRRSLIDTINKFDSEHPNGARDLVNEMIKMYNNYSYIQETLNGNHSRLLEEKARKQQELIDLENNLNNIKKFNQYLDEMENNKQFEKQMLELTEAVDSGLLTIPQSENKINGAINQNTNNHHNKEQKQLISTVNILKHDNFQHESEKIKELAQKNQNFIFNFFSNYCESVIRVCQILELIFGFSLNLCPVQLEKLSKSTIQFIKDIWAGKFEENLDPLQKKNNKRSRQTIIYQKLGTQELLNGEEQPVAYFKHIESEKFTHEEIRNLFTEIFPHKHHLADSFFSYIKSERIIWFFCNLEQISNYLNDQRKQNGEEKGAQLALDNIHELKEQGLAIFQNKLQNLMELMIKIHNQIKDSSHNCIKYIRETYPDYNPYRRYTQKQVRENDEIREAKLKATQKSDNYFRNNDPLMEDFIILKKEDAYNILIRENSSDQEKQQLQQLQQKKQEDKNQDQINMLIEYIKKTKNNGQQILIEQKKQQVMQMQKNKQKNQFSQQESIQSQQQINNGIIHTVSSQEGSNVLYQRNQSQMANTSDFSSGNQPQQISTVNAIQSSQDSSNKLYLSSVKEDITRFKQLNKGENETIQKERERIHNLSKQKQIDELLEIERQLQQKNNKFFVSNEITSINDRLHQEKNAPFKEKLIRNFSESQLVLSKVDRMDRFSGFIGPQVVNKIQEEKNQMVRALRGELYQPDLNYLKSNNAYNVRKQVAMEQLNFLHDQKLKQTVLLNHSSSQSIQSSSKKNDQNQFSFNKDTHSKQKKSENQNAAKTDILLIKDDKQLNEQQVFNQQLSHFHPMKHQSKVDQITIKREQPSDEKSQQKEILQQKLKDIKTTLKLPSANSTRLQTIDSRPQTQGSNNYRKIKKQEFLVQDGFSNKKSNLTLSGQNFYSNKLVRDTSANDLQYNRKAQTPINYNNFGLSDVFSSETSFTQNPNSVGPYNNQNLKFYQRYASPEGDAFFDQILNGPPFYNLNNNQARPMTQQNTKAQQKYQMKNNEYNYPINEYNLDQVAKPQSSHEGKRNLFYKQQQQFPQQQKYNSNQNQNQQDQILEEDQQREKRVSFGQESEHFQVQQQNKQIEIEEFGQMNSNRQTDIYSTVSQSSSRTNNTHINRLSANQKHDQEASQQNEQ
>TetThe016476_none_TGME49_225020
MQQAQAEFCQGNLLFFQQYQNPNELERHNSSTNNNMYLSPNFVPACYNQISLEHRASLCESSGKMSIENEPNGNLSNHFNPRSLDKNNQEEQKDQSDADNSEEHISLEKSFEKSPIFKKLNIVFNLDIIDNQLHNLPQNNILVDQDKDQKQEQLTQQEIQQVNQQQRLPPLTEEKSSIISTFLNNKNQQFMQNKIEEVVEQVFSSDQISVINNSNISRSEEEAFLINQAQQEEQNTFNQSIKTNSCFQNQKQQQQQKEIEQHSDDISNFHNIYEKMNRKKIKNNNEQAAVQLQQRLLVDDKINKNPRYHSAHIKEEKKQSLQTQQKNYQINQISNQQDHTLSSKPFLNNPLFSSNNFQSIQSNLLNPTIEIPSKISSTLFQNQNTLFGDSLNYQRDHTKIINSQSNKTSPNKMYDPFTFLQKSLEINQTLQQNLNQVHSIETLNQNTFDSLKEKVAQNNIQYQPQQQQNNLNNYQTKDLFEPYLKMCNFYEPSDQIDSNNIFINHQEYTEIQEKPSSSKQRANFLSEKNSDEQDQENFSDIESVSSNPNNTKSYISSQDDIDDLLRLDDIDLNDFSDVYCKQHNQNNSQNIDQPQENK
>TetThe019778_none_TGME49_225020
MSRERNQLKSDNLPALNESKSKHYFFSPVKDFKQQKIQQIKQNQLSLSTDKTEFQSYLKAKYEKQIIKEQSMQNKNNNHINTMNTTMAQKIIDKIFINSPSKKITSQQMSQSMLDVQVLSQSTQNLGQKFTLKNMLFNHQICQIQNKNNFVSQLGVQSPFKSLKIQIKSGGEEELMKTKLKNGQWTSTVELQNLRSHGNLPSENVNKYVSPTKLKVSMPLMEEIQQINEEDRINKQKRNAATKLQKKQILELSKVNKKLEKIKHQKTNSLNFLPQNSYIQLAINSCQNICLNSQTNTAQTKPQPQKQQLIHQKESQINRNDNANSNNNDFSNCSSITNIPISNANNTGFNKINKQPSLDDIHFNCNNNSQKNEGKSFNIFTNSNTNTATNFLPGSDKNITNLISFENQSNLELNNFNLDDNQHSKQNNGHHQILQRFASLQQSSINSSLNHFNLKNNLRQNIINKEYSNLPQQSETIKFNLKNQKEIQRQSKEDEQKQNDQQKQNSFNNCLNISKEDFYNAQKQESSKQIQINSLIQIEPNSKSETLIEPLFQGKSNLNSIILEIPKKAGYSSMIQLEVHEEEIEETIEPKIQPKSMIINNLKNEFLQENSQISNRSYLNQSKDEIDTNKFKKSTDNNHQHLQKSKSNFIFFGKNNNSMQLQLNSQQSSQSNNPSNANTNIQEQIRRNLKQQLNVSSPLNNRKDILIQQIFLQNQKNKTHQSHHASHLQSPNSLQHHQSRPSPLRNHENLTPLNLNSITPNSTIKQNSNQQQQNPLSPLNLSPHSELMPTINNQQNLQEKYKINLDLIKQNNQSNNLLNQSDSVCSLDTPKIINTPLLTSNKQLLQTSTPTAFNRKRQASNIEITHNGGHHSSNQALLSQILKKNTKNFSLTRNNSTNNQQIVNNISSNSNNVNTNLRTLNSSLNSQFSLSSANVTPQNQQTRKNSIKTKFNQEQQNEYSKQSFSNFLQASSQQEQQIQNNIEQQESSAHKQRSSFQNNQNQLRFTIDELCQGLESYILKDVDFMKELKQSEIDSSSFTFYISKYLQLSQLDVQNSQNQKQKDKLVLFKINSQLFEKSRAILQKKMEDMNLDKPLQEKIIKLFEDSKQSILASNVFEEIGGKKQIRQFIQLIVSDIKENTNIPILNQFTDQKELLDSSTQFFSHLFKGEYEQVNILSQQFLSKSFNVTLIEYFLLKNYAYNSLRKDQTLIKEVILRILEKIESVRSCLVQNYDDNLVLNSDSRIQSLLFDLGIHSNPVHKFIKPLKNKILPESQYDPFSYYLKQEVKYLITNPKLRKMARMVEANLKSKDDFYIVSQNFLEILKKQKSIKFTANQLLNIEIRILKVAILLGIEESYLGLFKDISELESQLIEEIDQYNQLGNKKQSVQDMKQSLDIKFLCFVIEFTFNQYCVFNAYDISIAKKFYSLNEEIITIQISSLENLLLKRKKESKMFIQIQQKIPQFISLLKKILIHT
>TetThe022902_none_TGME49_225020
MKAVSYIQQSIKQLDLFSIPFFFNIFNNENKRKTIFGGAVSLIVICISIIYFSYLCYLYFQNQINPTISQISQYYDQNYSIQLQNNILAFQIILPSGKTLQQLEQETGLQYLNVLPFYVAQGQKKQLLSFIQCKDSSINNFLCLDFSSVSNSQSILDFNYDKDTQAKYKIELQFILCNNQFLLPTQKCATYQQIRQEVIKIETQAIMIIQTQKYDPSKKRFEINKKSEIFGFSEGNSIFTQVKLQKGSTTINQGFVLQYESRSEYLSDYTIFLQYIPSTFVQQEINLDLIGSVQIFLSDVGMSQQVQFPPFTSLLAQFSSVFNVLVVIGIICQFWAQNELVQDFVEVQLKSYFKHTAFHFIQSQNTQKFRIKDSSFVKHLTQLYNQIQGIQYQQYADKYSKLGFFNRVKLLIFSRFNQKIKKQDNKEIKIFKALYSETQKQMSILELQKELMQIKIILRLLISAEQYAAIKLCGYSVFIEKNSDEQIEKIQQPQKDFDKQQEQQEQILSIINYDNMNIQECQDVKQLQQKDQSQDKNSQRFDIDLSPKEVLNNLDENKTFKGQSGIINNGLSAQKSQMRSHNHKSQICEFKDFTSEKDKNFQITNLLHSSICDNTNHLDIIDQIDKDSNIFEQYLQIFFDKRNKGSHSDFEERIFRCMIGVNQNMKQVDKENKNYNKTNSRAN
