# Supplementary material for: Molecular characterization of the conoid complex in Toxoplasma reveals its conservation in all apicomplexans, including Plasmodium species
Source: PLoS Biol. 2021 Mar 11;19(3):e3001081. doi: 10.1371/journal.pbio.3001081 (PMC7951837; doi:10.1371/journal.pbio.3001081)
Supplement: S1 Data — Files are named according to the T. gondii apical protein query. The sequence headers comprise the protein identifiers in our in-house proteome database for the SAR clade (Methods), starting with an abbreviation for the species strain (see S3 Table). The headers furthermore contain either the descriptor “self,” indicating that this sequence is the original T. gondii query, or “rbh,” indicating that it has the original T. gondii query as its best T. gondii hit in a BLASTp search, or “none,” indicating that it has no BLASTp hit in T. gondii (see Methods). For sequences of P. falciparum 3D7, the header also indicates by which P. falciparum IT sequence it was gathered and if it was gathered via reciprocal best BLAST hits (“rbh”) or via unidirectional best BLAST (“bh”). The latter is only the case for the putative orthologue of T. gondii’s TGME49_219070 (see also S4 Table). (GZ) [file pbio.3001081.s005.gz › TGME49_conoid_proteins_putative_orthologs/TGME49_209890.fa]

>AleAndCCMP2222008131_rbh_TGME49_209890
XQGFDPDFPPPAFGGAAPSLGRAMWQCRMCSENPFATLFGLPQQKDREHERKTERRNGATNADPAKKPAAPSTRSSEPFQPRTEEEVRAIVRQWEQYAHPRARDFFSTPEMLAQVLEQLARGTDKHDDPIMGPDDKCVPWYGEITREDNQAVIRMVKPNETAESVTYVSRVLAFLFAADESFEQLMXASEGALQDELRQPVVRPLGAHLVVDMRGHASGKLLPRARAGFRDRACGPDQGEVPKRQAFATVMLRPLGPSWLAARNRPRSADGDDGHHALHTLN
>AleAndCCMP2222009227_rbh_TGME49_209890
MCCENPFLGIFGQPQEKDKGKEKTQDASKKRSKKPVQKKSQRDEANFQPRSDEEVEATIKRWEQYAHPRAREFFTEPELMQKVLTELAKGTDKRDDCVLGPEDKCVYWYGNITNDDGQAAIKMVKPGEDQESVTYVNRVLAFLFATDESFERLMKLPKQPFKMCCGDQLCVHLAHIMLTVXRQLGWSSQLVDDDLDRRVTLRGSPPVGLVRAISAWQCHRLRRS
>AleAndCCMP2222021082_rbh_TGME49_209890
XSRPAPGALAWAAPPRARFAAMFQCRMCSENPFNNLFGGGQSSQPKESGERRKSKSKKPAKAPASRRDQQAWNKRSEEEVQAAIEQWEQYVHPRANDFFKSSDQMHFILDALARGTDRNDDPILGPEDKCVYWYGEVTKEDLQAVITMVKPGEEAPSVTYVNRVLAFMFARDDSFEQLQRLPKEPFKMSCNDQLCVHLSHILL
>AleCatOF101007900_rbh_TGME49_209890
GIAMVVEASSGIPSAWAVTASGIAPRAETWAASRAARVQGSREGLGGSEMFRCRMCSENPFAALFGQPEQKEREREMDAERKRASRKPAPKKPQSRRNEADFRQRTDEELRATVRQWEQYAHPRAREFFSSPETLTEVLMQLARGTDRGEDCILGSDDKCVYWYGEVTKEDMQAVIRMVKPQEPAESVTYVNRVLAFIFATDESFEKLMQLPKQPFKMSCNDQLASILGTSPSPRESAAAGVPWVLSVSAEVKRLCPHTGPQGAMLPRAAVPGLAAVPPTRVRDASRRLP
>AleCatOF101013322_rbh_TGME49_209890
XSAADLASLALVSPPSSCRCPFVGMFQCRVCCENPFLAVFGPPQEKDKGAGKDKSKEETVKKRSSKKTPAKKFVRDEALFVPRTQEEVEATIKQWERYAHPRAREFFTDPELMAQVLTELAKGTDRSNDCVLGPEDQCVFWYGNITNDDCQAAIKMVKPGEDAESVTYVNRVLAFLFASDESFELLMKLPKQPFKMSCGDQLCVHLAHIELSV
>AleCatOF101058487_rbh_TGME49_209890
MDIFQELFRMGAPAAVRPHRTVNDESKARAKACEWAKVAHPRAELYFADDLVKIMKLIAQSIDPGDDAVVGKEDRCVIWQGEVQRVAKERDPEIAFPLSSPGDRSDEDVATRASGCGSAACQAVVRLGGSGDPAKETPVYVNRLLAFTFATEDAFKQLQRLPKAPFKMRCGNLRCINVRHILMET
>AleMarAMGDE01CS322024279_rbh_TGME49_209890
XRRPELSRAEGYFPLRGPGGRRGGREEEAGGRRGPGCADPVLRRRAAAPPAPPAAAARDAAVPHVLREPLRLALWPHRAQGEGAGQDGGEEGTAELQEVEGAQEREEGVAPQAAVEEEILEAVRRWERFAHPRAREFFSSPEALAEVLRQLAAGTDRGDDCVLGPEEKCVRWHGEVTEEDEQAVVRLAKPGEAGESVTYVNRVLAFIFARDESFENLMKLPKEPFKMSCVDQLCVQLQHILLTE
>AleMarAMGDE01CS322029652_rbh_TGME49_209890
XKREGGGRSGLHTLALPWRVRCQLRSYAMFSCRMCSENPFSAMFGAPQGKEGAGGRKRNKKSPKQQDWQQRTDEEALDLVKQWEPYAHTRARSFFPSEEAMREVLQEVAKSVDKNADPILGPTEKCVYWCGQATKEEPFQAVITMEKPSKDDPGQTEHTNTYVNRLLAFFFASDESFQXPDDASEGAIQDELRRQSVRPALAHLDASPGREQRGRKGLTTARG
>AleMarAMGDE01CS322032182_rbh_TGME49_209890
XWLQQIAIRREGPIPLPYLFRAMYQCRFCCENPFRVFFGQPELLQEKEAAGANGRGQAAKRRTKKAAPRRYARDEASFQPRSEDEVRETIARWQEHAHPRAREFFTDPELMTKVLTELARGTDRREDCVLGPEDKCVFWYGNITIDDCQAAIKMMKPGEEAETLTYVNRVLAFLFATDESFEKLMELPKQPFKMSCDDQLCVHLAHILVSV
>AleMarAMGDE01CS322044696_rbh_TGME49_209890
MYSCRMCCENPFRAFFGQPQVLQEKESGSSKGGKTEAAKRRTKKAAPKKCVRDEASFQPRSEEEVQETIKQWQEYAHPRAREFFTDPELMAKVLAELARGTDKRDDCVLGPEDKCVFWYGNITNDDCQAAIKMVKPGEDAESVTYVNRVLAFLFATDESFEKLMXAAEAALQDELRRPALRAPRAYPAERLTSGSHRYACPRAAGTSLGAPATHRRGRAAQRPLAMPGQARWSQAEPGGARRSQAEPGGA
>AleMonCCMP3105038941_rbh_TGME49_209890
IRPARGDGSPLSGEGRSHFSSHRGPPSVSLRTMFQCRMCSENPFNALFGQSAQNKEKDADRKKKKSAGKSGSKRNEANFQPRSEEEVQAIIKEWEKYAHPRAREFFQNPEMMRSVLTELAKGTDRNDDPVLGSEDRCVYWYGDVTKEDLQAVIRMTKPDETQESITYVNRVLAFIFARDDSFEQLMKLPKEPFKMSCRDQLCVHLAHISLMAEHHQRTTRSDLGDLRVARHVQCMPX
>AleMonCCMP3105053097_rbh_TGME49_209890
XLKSLWGFGGRRCPEGAFLSIALASRGCGCMNAACAXVNPFSALFRPQESRESEQRRAKQATRTNSSSRRSEDFQRRSEEEVRATVRQWEQYAHPRSREFFRTPEALAEVLMQLARATDKNHDCVLGPEERCVHWHGDITDGHAVMRMVKPSESSESVTYVNRVLAFIFATDESFAKLIKLPKEPFRMSCDDQLCIHLGHILLNTHAAXAAGVRPGAGGGVTPRWGATAWLEGX
>AleMonCCMP3105057365_rbh_TGME49_209890
XAGRCMMYQCRMCCENPFAAVFGQLQKGEAPKGKERTGKGGGEGKRRSKKLAQKKYVRDEAAFQPRTEEEIQATIRQWEQYAHPRAREFFSDPELMAKVLTELAKGTDRSEDCVLGSEDKCVFWYGNITNDDNQAAIKMVKPGEDAESVTYVNRVLAFLFATDESFEKLMQLPKQPFKMSCDDQLCVHLAHIMLTV
>AleMonCCMP3105079129_rbh_TGME49_209890
VWGSQVPGGSLFVDCSRQPRMRMYECRLCSVNPFSALFRPQESRESEQRRAKQATRTNSSSRRSEDFQRRSEEEVRATVRQWEQYAHPRSREFFRTPEALAEVLMQLARATDKNHDCVLGPEERCVHWHGDITDGHAVMRMVKPSESSESVTYVNRVLAFIFATDESFAKLIKLPKEPFRMSCDDQLCIHLGHILLNTHAAGRPESDQELEEE
>AleMonCCMP3105171000_rbh_TGME49_209890
XGFGGRRCPEGAFLSIALASRGCGCMNAACAXVNPFSALFRPQESRESEQRRAKQATRTNSSSRRSEDFQRRSEEEVRATVRQWEQYAHPRSREFFRTPEALAEVLMQLARATDKNHDCVLGPEERCVHWHGDITDGHAVMRMVKPSESSESVTYVNRVLAFIFATDESFAKLIKLPKEPFRMSCDDQLCIHLGHILLNTHAAXAAGVRPGAGGGVTPRWGAX
>AleMonCCMP3105188180_rbh_TGME49_209890
LKLCLQAAGRCMMYQCRMCCENPFAAVFGQLQKGEAPKGKERTGKGGGEGKRRSKKLAQKKYVRDEAAFQPRTEEEIQATIRQWEQYAHPRAREFFSDPELMAKVLTELAKGTDRSEDCVLGSEDKCVFWYGNITNDDNQAAIKMVKPGEDAESVTYVNRVLAFLFATDESFEKLMQLPKQPFKMSCDDQLCVHLAHIMLTV
>AleMonCCMP3105234988_rbh_TGME49_209890
VWGSQVPGGSLFVDCSRQPRMRMYECRLCSVNPFSALFRPQESRESEQRRAKQATRTNSSSRRSEDFQRRSEEEVRATVRQWEQYAHPRSREFFRTPEALAEVLMQLARATDKNHDCVLGPEERCVHWHGDITDGHAVMRMVKPSESSESVTYVNRVLAFIFATDESFAKLIKLPKEPFRMSCDDQLCIHLGHILLNTHAAXAAGVRPGAGGGVTPRWGA
>AleMonCCMP3105236118_rbh_TGME49_209890
XSLRTMFQCRMCSENPFNALFGQSAQNKEKDADRKKKKSAGKSGSKRNEANFQPRSEEEVQAIIKEWEKYAHPRAREFFQNPEMMRSVLTELAKGTDRNDDPVLGSEDRCVYWYGDVTKEDLQAVIRMTKPDETQESITYVNRVLAFIFARDDSFEQLMKLPKEPFKMSCRDQLCVHLAHISLMA
>AleMonCCMP3105294913_rbh_TGME49_209890
XCLQAAGRCMMYQCRMCCENPFAAVFGQLQKGEAPKGKERTGKGGGEGKRRSKKLAQKKYVRDEAAFQPRTEEEIQATIRQWEQYAHPRAREFFSDPELMAKVLTELAKGTDRSEDCVLGSEDKCVFWYGNITNDDNQAAIKMVKPGEDAESVTYVNRVLAFLFATDESFEKLMQLPKQPFKMSCDDQLCVHLAHIMLTV
>AleTarCCMP1771056829_rbh_TGME49_209890
ENPFSTLFGQPKLKEKVADREAEKQKPKKSAHRKAASGRNEAAFQPRTEEEIRATVRQWEQYAHPRAREFFGTPELLAEVLMQLAKGTDKADDCVLGPEEKCVYWYGEVTKEDAEAVIRMVKPAEPTESVTYVNRVLAFIFATDESFXEADEAPKGALQDELQRPALRPPRAHLAHHLSPGSDEWLSX
>AleTarCCMP1771059366_rbh_TGME49_209890
MFQCRMCSENPFATMFGQGGQSQQKEKEGDKKRGKKPPKRASSRRNEATFQPRSEEEMKAVIKQWEQYAHPRAREFFATPEMMQSVLMELAKGTDKNDDPVLGPDDKCVYWYGDVTKEDLQAVIRMVKPGDAAESITYVNRVLAFIFARDDSFEQLMKLPKEPFKMSCHDQLCVHLX
>AleTarCCMP1771138720_rbh_TGME49_209890
QAEEPSRRAGGAASICWRGKMFQCRMCSENPFSTLFGQPKLKEKVADREAEKQKPKKSAHRKAASGRNEAAFQPRTEEEIRATVRQWEQYAHPRAREFFGTPELLAEVLMQLAKGTDKADDCVLGPEEKCVYWYGEVTKEDAEAVIRMVKPAEPTESVTYVNRVLAFIFATDESFEKLMKLPKEPFKMSCNDQLCVHLGHILLTT
>AleTarCCMP1771150535_rbh_TGME49_209890
MFQCRMCSENPFATMFGQGGESQQKEKEGDKKRGKKPPKRASSRRNEATFQPRSEEEMKAVIKQWEQYAHPRAREFFATPEMMQSVLMELAKGTDKNDDPVLGPDDKCVYWYGDVTKEDLQAVIRMVKPGDAAESITYVNRVLAFIFARDDSFEQLMKLPKEXXKMSCHDQLCVHLAHISLTV
>AlpEda000799_rbh_TGME49_209890
TSADTPATSLAHREPHSNHIIQPVPPYRPKMGEARDLAVKNWCNYVHPRARNFWEKQVIINILEVILSHIDESEDPVLGPGDKCVTWRGPGASDDNRPIITIVKPSEESPTDTYLTRVLAFLFADDPSFDELQEKTKGPFVMACGNQRCILLTHISLDD*
>AlvSpeCCMP3155018971_rbh_TGME49_209890
MTVVAPRDGQARALLARGSGAASAAXQQSEATVDTDLSAADEGTGRKKGQIRSVEEIQVLIRAWENYVHPRAKSFWQTSDVLYQILAQIARGVEKTADPVLGDDRCVIWQGMLHSEDKRPVIRMTKPGETVESQTYVNRVLVFLFADDDSFNELQEKPKKPFAMACGDSKCVNLTHIALDD
>AmoSpeAT52008051_rbh_TGME49_209890
MSFFNCRICTGSLWGEAPKPEKPRSDIKNAKKPAKGKFAKRNEAEIQADLNKWSDFLHPRALDFFPDQEAVKKVLTEILKNIEKGDDPILGSDDKCVLWHGDATKESKDGEESQAVVRIVKPGETLESVTFVNRVLPFIFADDESFEELMQLPKEPFAMCCGNQLCVNMSHISFQKRRNSKVSGAEEAGADGK
>AmoSpeAT52008542_rbh_TGME49_209890
MEEVGLRRGDIGKVKLVQSKLQADRSTSSSTASPSSGTAQPSSAPGAPRIGLQGAPASYCSSATSGTKIGLSAASSFANAGASSFQASSSSRTHNLPPAPAPFGGRRMNGHNNYPPGLASAGGSGGAGSAGSVNGKDPGVPADSGGAGTSSSSNANAASASDTFAGFNPFDFVRKKVGQYLQLSDAPLCRFCSDSWTYTDSSRRPEKKQKYTPRSTEEITKLVAIWQAYAHPRARNFFATTEMLEHVLTQVARGVDSEDDPILADGDQCIFWYGDVTKEEEAAIRMVKPGEDKESITYVNRVLAFIFATDESFQKLMSLPKTPFKMCCQNQLCINLSHISSSAD
>AmoSpeAT52009596_rbh_TGME49_209890
MGKACCLWHGAFHEGSPVIELRKPGQQEPQPTYVNRILAFFFATPGKFASLQSLPRAAFPMSCHKKNCVCWQHVVDPRRGEN
>AmpCarCCMP1314000973_rbh_TGME49_209890
XRAQEFFTTPEMLQEVLVQLAKGIDRNDDPVLGDEDKCVWWYGDVTKEDMQA
>AmpCarCCMP1314030150_rbh_TGME49_209890
LKIGFSQLLGEASLGLAVTGVVVAVLRNVAWTMPDLAENPLATLFGPPDQPPTATKEAEKKQKKKSSKKASARNEASFQPRTEEEIIEVTKRWQQYAHPRAQEFFTTPEMLQEVLVQLAKGIDRNDDPVLGDEDKCVWWYGDVTKEDMQAAIRGETAESVTYVNRVLAFIFATDDSFEQLMKLPKEPFKMSCCDQLCVHLAHISLAV
>AmpCarCCMP1314038617_rbh_TGME49_209890
SSRVAQCGLDNAGFAAENPLATLFGPPDQPPTATKEAEKKQKKKSSKKASARNEASFQPRTEEEIIEVTKRWQQYAHPRAQEFFTTPEMLQEVLVQLAKGIDRNDDPVLGDEDKCVWWYGDVTKEDMQAAIRMVKPGETAESVTYVNRVLAFIFATDDSFEQLMKLPKEPFKMSCCDQLCVHLAHISLAV
>AmpCarCCMP1314047304_rbh_TGME49_209890
PAMFQCRMCAENPFLGMFGDDPPPKEKKSKKQKDDQWSRDKKSNSGKSRGAEVHKARTEEEASALVTKWLQYAHPRAYEIFAADSLENVLKEMALAIDREDDPVLGDGSKCVFWYGEVTAKDNQAALRIMKPGESEESVTFVNRLLAYIFATDESFEHLMQLPKEAFRMRCGDQLCICLGHISLTG
>AmpCarCCMP1314074393_rbh_TGME49_209890
XFSQLLGEASLGLAVTGVVVAVLRNVAWTMPDLAENPLATLFGPPDQPPTATKEAEKKQKKKSSKKASARNEASFQPRTEEEIIEVTKRWQQYAHPRAQEFFTTPEMLQEVLVQLAKGIDRNDDPVLGDEDKCVWWYGDVTKEDMQAAIRMVKPGETAESVTYVNRVLAFIFATDDSFEQLMKLPKEPFKMSCCDQLCVHLAHISLAAELNRMGVFFMADVPAA
>AmpMasCS259036769_rbh_TGME49_209890
XLERREAVSSGGPNFSSSNFVSSASSEQAAIAMWQCRMCAENPLAQLFGPPAVSTTPAARESGKKKSSEKKQAQQKAKISSRNEAAFQPRSEEEIAEVTKKWLQYAHPRAQEFFSSPEVLQEVLVQLARGIDRNDDPVLGDEEKCCWWYGDVTKEDLQAAIRMVKPGETSESVTYVNRVLAFIFATDDSFEQLMKLPKEPFKMSCGDQLCVHLAHISLAV
>AmpMasCS259037748_rbh_TGME49_209890
MCTENPFLGILGDDPPPKEKKSKKQKDDQWSREKKSSSGKSRGAEVHKARTEAEARQLVQTWLQYAHPRAYEIFAAESLENVLMQMALAIDREDDPVLGDGSKCVFWYGEVTAKDNQAALRIMKPGEAEESVTFVNRLLAYIFATDESFEHLMRLPKEAFKMRCGDQLCICLGHISLTG
>AmpMasCS259042456_rbh_TGME49_209890
TPLWKMWQCRMCAESPFTYLFGADKAVPPSEAEPKTKRKTAKKKTRRDESNFQVRSEEEIQALVKNWQQYAHPRAQEFFAGTEKLQEVLTQLARGIDRNDDPVLGDEGKCVQWYGNVTKDDNQAAITMIKPGESAESVTFVNRVLAFIFATDDSFEQLMKLPKEPFKMTCGDQLCVHLAHISVAV
>AncSagWS2016011661_rbh_TGME49_209890
ISVKVASWEGFVHQRVVSVYNNAQLTTVLWSIAEGIDRRADPIIGPENTCVFWHGETAKPEGFPIIVLESGTNAFITRLLAFLFSGAPKHTTNTNTTDHKSFEELQTISQSIPFDMICGELKCINVCHIALD*
>AzaSpi3D9044234_rbh_TGME49_209890
FFFGETFRRSKPEKKPAKSASVPRGPVDAGQLRSEQEVKAVVQRWTQCAQVRAVELFGSAERLEDVLALVARGTRRDADPVLSGDQSCVFWYGDTTKDGQAVVKFVKPGETEESVVYVNRLLPCVFAPDEVFEELMKLPKEPFKTTCGDQLCVLX
>AzaSpi3D9076301_rbh_TGME49_209890
XLKRVLVYNPPTLLLLVRLLAGAMFQCRMCTENPFVQLFGGGQQQKDVKESEKRKKKPSQRKASSKRNEAAFQPRSEEEIKTMIKQWEQYAHPRAREFFTSPEMLEEVLTQLAKGIDKNDDPVLGPDEKCVYWYGDVTKDDLQAAIRMVKPGETAESVTYVNRVLAFIFATDDSFEQLMKLPKEPFKMSCQDQLCVHLAHISLAVEGREQGLRTSDL
>AzaSpi3D9101340_rbh_TGME49_209890
GETFRRSKPEKKPAKSASVPRGPVDAGQLRSEQEVKAVVQRWTQCAQVRAVELFGSAERLEDVLALVARGTRRDADPVLSGDQSCVFWYGDTTKDGQAVVKFVKPGETEESVVYVNRLLPCVFAPDEVFEELMKLPKEPFKTTCGDQLCVLLQHVX
>AzaSpi3D9170226_rbh_TGME49_209890
XKRVLVYNPPTLLLLVRLLAGAMFQCRMCTENPFVQLFGGGQQQKDVKESEKRKKKPSQRKASSKRNEAAFQPRSEEEIKTMIKQWEQYAHPRAREFFTSPEMLEEVLTQLAKGIDKNDDPVLGPDEKCVYWYGDVTKDDLQAAIRMVKPGETAESVTYVNRVLAFIFATDDSFEQLMKLPKEPFKMSCQDQLCVHLAHISLAVEGREQGLRTSDL
>BabBigBond000199_rbh_TGME49_209890
MFKCRVCSIVPFASFLGLFESDDDDENKHVRKSGGSDCDSTPSAIASETPHSVAESEVERDRRSAEEVAYLVKSWDTYVHERAKAMYKTPAKRYSILASIAKGCGRADDPILGNDVACVRWYGDTEDGNPVISYSSTGDAKGKITYVTRMMVFLFADQQSYEIIDKAGCRSFKMACGNRWCINLTHISLA
>BabBovT2Bo003545_rbh_TGME49_209890
MAGMFRCRVCSFVPIAKLLGLYDPEEEEESRVIRRRDSFDSAVSPSVDDRLSTCSAADREGNQAPRSAEEISYLVKSWDTYVHQRAKSLWNDAAKRYAILGSIARGCPRCDDPVVGSDSVCVRWQGAVEDGYPVIPISSDGKSTGKTSFVTRLLAFLFADEQSYEIIENIPYRAFRMACGDKLCITLTHIRLD
>BabDiv1802A001698_rbh_TGME49_209890
MFKCRVCSMVPFANLFGLGGDDNDDNEHCRRNRDDDYSPSLDGSIANYSASEGGEMHVKRSAEEVAYVVKAWDTYVHERAKTLWKTPARRYSILSCIAKECARSDDPVLGNDVSCVRWNGPMEDNYPVITVTRPGESKGSTTYVNRMLVCLMSNDVTVPADQQSYEQIDKEQYRAFEMACGNSWCINLTHISLS
>BabMicRI002234_rbh_TGME49_209890
MYNAIMSKCRICSSTPFGSLFNMLLGDNSNVYDSNGALNSPDFIFAENLSDEEEDRTTEELQILIKAWETYVHSRALQCWKSPDDIYKILELIARGCGNKSDPILGGDNNCVIWRGELSKDGDDPIITFKTSGSTTFSHSYVNRVLVFLYADEESFQLLQTKPKEAFKMQCGNKLCINLTHISMDD
>BabOvaMiyake002453_rbh_TGME49_209890
MFKCRVCSIVPFASFLGLVESNEDDDNLHVRRRGSCDDDFTPSVNGSQASYSASESEAARDRRSAEEVAYLVKAWDTYVHERAKALWKTPAKRYSILASIAKECGRADDPVLGNDVACVRWYGDTEDGNPVITVSRPGEAKGSTTYVSRMLVFLFAGEQPMRKESRLRRSAVLRNYRQGSLPRVRNGVWQPLVHKSHAHFARMMSSP
>BesBesBbGer1001329_rbh_TGME49_209890
MWNCRVCSSTPFASLFGFGSSAEDDKKKKKKKGSSTGTDASYSTSENESVYTDRYTSQETFEPRSPEEIATLCRAWEYYVHPRAKEFWQTSEARMEILKKIAGGVHRDYDPVLGDDRQCVIWYGDLSEDDHLPVIRMVKPGESQESQTYVNRTLVFLYADEESFNELQEKPKKAFTMACGNPMCVNLTHIALDE
>BreMinMf105b01001718_rbh_TGME49_209890
MAEGPGILERFWASFFGEAKEPPRRSTLYWNQEKRIVPRLEEEVCVAVDVWHSYVHPRVRKVFSFQELDSILFQLARNVNKDEDPITGSCECVLWHGDITVNNKMELQAALCIVHKDHTKTVGFTNRLLAFIFADDDSYANLKDLPATKDALKMACGNQLCVPRRGSRDAGLWAQEGKQFRVNGMPPK
>BreMinMf105b01007187_rbh_TGME49_209890
MFQCRMCSENPFSAFSSQGSKKDEEKKKKKGESKRKSVSKRDMNAFQSRTDEEVKQIVEHWSQYAHPRAKEFFATSAQLEEVLVQLAKGTDRNDDPITGHDEKCVYWYGDVTKDDLQAAIRMVKPGEQAESVTYVNRVLAFIFATDDSFEKLMALPKEPFKMSCGDQLCVHLAHISLATA
>BreMinMf105b01007317_rbh_TGME49_209890
MFQCRMCSENPFNSLFGDQGKAEKEKKKKDKRRTSKRNEGSFRPRTDEEVATAVNEWSRHAHPRANDFFNSRQQLHDVLMQLAQGIDREDDPILGPDDKCVYWYGDVTKEDLQAAIRMVKPGESAESVNRVLAFIFATDESFDKLMKLPKEPFKMSCGDQLCVRLAHISVETTSS
>CarCio003278_rbh_TGME49_209890
MFNCRVCSSFPFDTIFGNREEVSSSSQSTTAATSSGPKPNKPSVESNIPNKLYDEQLLASNVNVRSPEEIATVCEAWENYVHPRAKEFWHTSENVQQVLSTIARSIDRGSDPVLGDEDSCVIWRGKTSAEDNYPIFPFLKPGESEPSYTYVNRALALIYADEESFVELQQKSQSSLEMACGNKLCVQLTHISLD*
>CarCio003280_rbh_TGME49_209890
MFNCRVCSSFPFDTIFGNREEVSSSSQSTTAATSSGPKPNKPSVESNIPNKLYDEQLLASNVNVRSPEEIATVCEAWENYVHPRAKEFWHTSENVQQVLSTIARSIDRGSDPVLGDEDSCVIWRGKTSAEDNYPIFPFLKPGESEPSYTYVNRALALIYAGNVVFHNTMLQ*
>CarCio009108_rbh_TGME49_209890
MRFFNCKLCSLTPFASIFGWNPAGIEATDSSTIENDTAPGSQEERKHVFKPRTPEEVDLRVKTWEQYVHPRSSIWSPAREPLREALRNIAKGCSSDEDPILGDQKRCVIWHGDVDPRTKVPVVPVLQPNATEKQLSSIRKMLTFLYADDTTFKKLEKRHEEEFAVICNNLMCINLCHIKID*
>CerFusPA161109000184_rbh_TGME49_209890
MCAENPFGALFGDKSDGDRNRRRTPKPARKPPSRRNESEFEPRSHAEAKYLVQRWVQFAHPRTNEFFTSPQMLEDVLMQVLQGVNKNQDPVLGDNKECVYWYGDVTSDEPQAMLKMTKPGESDESVTYVNRVLAFIFASDESFEALMRLPKQAFRMTCGDQLCITLGHVSLA
>CerFusPA161109006891_rbh_TGME49_209890
XVLGQLFGTVDNPVPGKQCMPASQTNCLGRPSQQGRCFRKRSQEEMQATVREWEQEVHNRAAMYFSGPGQLRNVLTKIAANVDKEDDPVQGDEERCVLWHGDRQYGNTYVSAKDLRNGQHQTNHSDQPQAVFRHVKPGETDQSISYVNRLLAFMYADDESFEQLMWLPKQPFRMSCGNQLCVQTAHITQDV
>CerFusPA161109024210_rbh_TGME49_209890
XSQPSEQQGRRLPAQLQQRSEDEIRKCVQEWKPYVHPRAQDVFPTPDMIEEVLVQLAQFTDKNHDPLLGDVETCVVWHGEVTGDSRHAAIMTPKANEEPQATYANRVIAFLFASDESFDELMKLPKKGFAMTCGNNRCVTLHHIQTF
>CerFusPA161109030187_rbh_TGME49_209890
XSQCPRCRFCTDNVFTCELLIRVFGSREEDTGAHTAAQPDSSTLEKKAQSRSNDEVRLAVQLWEKCIHPRTRDFFSSRELLQKFLTQVAKATDENADPIFDPAWKCICWNNNVSLEDLQEVSGSIHPGRQEDAVSFARRILACIFASDESFELLQKVQKKAVTMSCKNLKCLRFX
>CerFusPA161109039239_rbh_TGME49_209890
GGGDPTQPMSGEAPELRRKQSNSTSARGEVEFHPRSDEEVRAVVEQWAQYAHPRAREFFDSPEALREILVQVAKGTDKNHDPVFGPESKCVFWFGDVTKENQWAVLKMIKPREQQESVTYVNRLLAFIFATDDSFEALMRLPX
>CerFusPA161109041852_rbh_TGME49_209890
NGGTILATLFLDMFQCRMCAENPLAKLFGGGEPTQPTKPKSGTPKPRRKQSNSTSTRRDEEFHPRSDEEVMAAVEQWEKYAHPRAREFFSSPEMLREVLVQVARGTDKNHDPVLGPESTCVFWHGDVTKEDQQAAIKMIKPGEQEESVTYVNRVLAFIFATDDSFEALMRLPKDPFKMSCNDQLCVCLA
>CerFusPA161109044218_rbh_TGME49_209890
XHARFKLFCNYLALSGFFCRVMMKCCSESPFALWGEQPKPKPKPSKPAFRRRPEKEVQQLVELWQTYVHPRAREVLSDETIDEFLSQLGRNISLKDDPVLGKDDGCVIWHGNQDDDGPQITMSVQGTDKAHSVTRVLAFMFADDDSFETLKTFPKDATFSNICHHRNCIRLTHIAMDNSEGG
>CerFusPA161109055766_rbh_TGME49_209890
EMLRDVLVQLAKGTDKNYDPILGREDKCVYWYGDVTKEDLQAAIKMIKPGEQEESVTYVNRVLAFIFATDDSFEALMRLPKEPFKMSCDDQLCVHLAHISLAV
>CerFusPA161109058349_rbh_TGME49_209890
XDILQGDNYILAQDVPENASTVSREDNTRDHLSVSQAVFRLVKPGENEESVTYINRILSFVFAADESFEMLMRLPREPFRMIVAANFVSMLATSLLNRDARX
>CerFusPA161109064693_rbh_TGME49_209890
XQNLSTEEWLVAERGHEEVFGTTVDASRVTAFGRRGMFEGSAGHGILVELVKTSDVEAWRIQHLEDPHVCLKVSLLNGELLPPVLLPLHSSVAQAKKAIAETSGIPISRQKLIAGIEELLDPQILKAVPAFQGPDEVALSLIKIGGGGGRSDDAIRTAVELWEAYVHPRANDMFTVPSSLREVLVQVAKGMDMDDDPILGPDNKCFQFAGSSGASGKGMDMDDDPILGPDNKCVRWHGDVHNMKAIIKMVKPGDQEESEVYVNRMLAFVFATDRTFEALARLPKEAFKMTCNDQLCVHLAHIACDV
>CerFusPA161109071773_rbh_TGME49_209890
XFQCRMCAENPLAKLFGGGEPTQPTKPKSGTPKPRRKQSNSTSTRRDEEFHPRSDEEVMAAVEQWEKYAHPRAREFFSSPEMLREVLVQVARGTDKNHDPVLGPESTCVFWHGDVTKEDQQAAIKMIKPGEQEESVTYVNRVLAFIFATDDSFEALMRLPKDPFKMPVMISFVSAWHTFLLLFDLP
>CerFusPA161109072354_rbh_TGME49_209890
XNPFAFWSQPSEQQGRRLPAQLQQRSEDEIRKCVQEWKPYVHPRAQDVFPTPDMIEEVLVQLAQFTDKNHD
>CerFusPA161109072862_rbh_TGME49_209890
XVFSTPEMMQEVLVQLAQFTDKNHDPLLGDVETCVVWHGEVTGDSRHAAIMTPKANEEPQATYANRVIAFLFASDESFDELMKLPKKGFAMTCGNNRCVTLHHIQTF
>CerFusPA161109077901_rbh_TGME49_209890
XVICHIAAMLDCRICTSDVLGQLFGTVDNPVPGKQCMPASQTNCLGRPSQQGRCFRKRSQEEMQATVREWEQEVHNRAAMYFSGPGQLRNVLTKIAANVDKEDDPVQGDEERCVLWHGDRQYGNTYVSAKDLRNGQHQTNYSDQPQAVFRHVKPGETGQSISYVNRLLAFMYADDESFEQLMWLPKQPFRMSCGNQLCVQTAHITQDV
>CerFusPA161109078951_rbh_TGME49_209890
XGELLPPVLLPLHSSVAQAKKAIAETSGIPISRQKLIAGIEELLDPQILKAVPAFQGPDEVALSLIKIGGGGGRSDDAIRTAVELWEAYVHPRANDMFTVPSSLREVLVQVAKGMDMDDDPILGPDNKCVHWHGDVHNMKAIIKMVKPGDQEESEVYVNRMLAFVFATDRTFEALARLPKEAFKMTCNDQLCVHLAHIACDV
>CerFusPA161109099959_rbh_TGME49_209890
XKIFGGQTSPQAKAQDPRPRKKKSNASKRDDEWQPRSEEDVAAIVAQWETYAHPRAREFFTSPEMLRDVLVQLAKGTDKNYDPILGREDX
>CerFusPA161109107816_rbh_TGME49_209890
XCPRCRFCTDNVFTCELLIRVFGSREEDTGAHTAAQPDSSTLEKKAQSRSNDEVRLAVQLWEKCIHPRTRDFFSSRELLQKFLTQVAKATDENADPIFDPAWKCICWNNNVSLEDLQEVSGSIHPGRQEDAVSFARRILACIFANDESFELLQKVQKKT
>CerFusPA161109114091_rbh_TGME49_209890
XRGDNYILAQDVPENASVVSWEDNTRDHLSVSQAVFRLVKPGENEESVTYINRILSFVFAADESFEMLMRLPKQPFRMSCGNQX
>CerFusPA161109120523_rbh_TGME49_209890
XGTIPATLFLDMFRCRMCAEISLAKLFGGGDPTQPMSGEAPELRRKQSNSTSARGEVEFHPRSDEEVRAVVEQWAQYAHPRAREFFDSPEALREILVQVAKGTDKNHDPVFGPESKCVFWFGDVTKENQWAVLKMIKPREQQESVTYVNRLLAFIFATDDSFEALMRLP
>CerFusPA161109137001_rbh_TGME49_209890
MAWCCSSNPFAAFISDQPCAKAQTPSTLREQKRTTVGTDVVASEKLRIKQNRKITKKVAGWLEYVHPRVYERFKSKDELHAVLMQIAKGLEPDEDPLLPAGDGCVCWLGDVVHDSEEPMFYMQMPEDATPACRAVKRMIVFCFADDESFAKFDLPPLGEPVRMMCGNQSCTRLDHIALSTWLMSVSKLVFSMSAALSRNGQHTKDVSDSAKIGKTGSHGGRSLGTYAMDVVHRGAGPALHVSSRSSDCKWCKDTQASSFFAGVVHRCAHPISFEACFSHPSAENNCANRDSLPRVDLVSKLKSHFHELCAAEEGSWATTVLFFAADVDEX
>ChrVelCCMP2878027071_rbh_TGME49_209890
MCDCRSCSDTPFGRWFNSIVGNSDAPRPAQSQPRGAEEPQVENEADEDSKYSETDSEGGTGSADQTDRPLTFEPRTADEIHALVRSWDNYVHPRAKEFWTSSDMLYEILSQVLRGVHRADDPILGSEEGCVLWHGEVDSTMGPVIRMMRPNENVESSTGLTRVLAFLFADDESFGELQQRTRRPFQMACQNSRCINLTHISLDD
>ColAng017927_rbh_TGME49_209890
SSGINAEYMGDMSDCCSKTPFATIFGNSNSDKKKGPSSAASVTTSVQMAKHNPPTQAQKFQYVENLRSCLHRRAIDTFKNPTELQDLLMEIAGNLNAGENIIDYEDDLQRCYYWHGPVDARGNPRITYVVDGEPKDNSVMRLLVYLFARDDELDAIKEENKVIMMTCENPRCLRLLHIEMLDE*
>ColSpeColp10179345_rbh_TGME49_209890
KKSKFPTAQLPKKPLSPLEVPTMIRSQKPSAFQRLGVPATYGLAAWDTEAYRFAPEPQYVEQTLDGKKDKPAKLLNKILNSGKPPEPSPYYIAATNEKKSTRRKRRRKKKKPSLWDTFSGDNNKDGEEDAQKEDAAEEEDDENGEPEIDVDNNDSSSDSDEEAKKEEEFKMDMKLYQETLKDIPDHPVPPRLIEQETSRKQQLIRRLIYRIEPLIQARAKRTFVEPSIYLENLSRIYNNVRGGCPVLTKSRCVYWVGECTEENGHPQVMIVLPNAGKQKVYVTRLIAMYFANASALVNNGGLTVGPLKNVCKNHLCVCLRHLAKHQDEYK
>CryAnd30847000913_rbh_TGME49_209890
MFSCFRSCSESPFFLLFGFNKNNNNSNNSYGADRSQKALSSKLSNSSPKKNYRVIKPFDKRTSDETLIACRSWVNYIHPRAKDFWKTSEQIFHILSSICQNIDRADDPILGGEENCVQWHGELAAEDGSPVIRILRPGEVDECQTYVNRILAFLYADDESFLELQKKPPVAFTMACNDPLCINITHIYMDD
>CryAnd30847002196_rbh_TGME49_209890
MFRCRICAEPPFSTLFSLPIFGGYFVNKKKSVYPTVSEGDSLFETQSYGSSVITPSNLSSFEPRNEAETLAICDIWKRCVHERSREFWRTPENLLEVLSAISRGVHRLDDPILGDPERCVLWYGQVSAIDGCPVIRMKRPEETMARIKKVEDNVETHTYVNRALVFLYANDESFEELQLKPRVAFNMACGNRRCVHLRHISLED
>CryBaiTAMU09Q1001948_rbh_TGME49_209890
HLFKMFRCRICTEPPFSRFFNLRIFNGYFNEESSKKNVYQISAGDSIYDTQSYGSSLMATPSNLNTFEPRTLEEINSICLKWEKCVHERGREFWRTSECLLEVLSAIARGINNNDDPILGDPQRCIMWHGQVSAIDGCPVIRMKRPDEVVETHTYVNRALVFLYASDESFEELQLKPRVAFNMACGNRRCVHLRHISLDD
>CryBaiTAMU09Q1002871_rbh_TGME49_209890
KMFSCFRSCSESPFCLLFGFKQESNKYGTERSQRAFSSKMSEASEKSVRKKAKQPFNKRTADEILTLCRAWENYIHPRAKDFWKSSEQVYEILSKIASNIERKDDPITSGDEQCVRWHGELAAEDGAPVIRILKPGETDECQTYVNRILVFLYADDESFLELQKKPPVAFKTACEDPLCINLTHISLDD
>CryCohSeligo009324_rbh_TGME49_209890
XTCCVQWYGDVTTDDSQAAIRMTKPGEDSESITYVNRVLAFIFATDDCFEALMQLPKEPFKMQCGCQLCVNLAH
>CryCohSeligo030548_rbh_TGME49_209890
MFQCRVCTENPFSGIFGGGQDNRKTDQKTKKKGNKKNRRNHHLHFTPRNPQEVDKLVEHWMVYVHDRAREFFATAPDKLEETLALVVAGVDRNDDPILGPEDRCVLWCGEVTEEDEQPAIRMPKPNETAESVTYVNRVLPFIFATDESFEQLMRLPKEPFKMSCGDQYCVHLGHIL
>CryCohSeligo038667_rbh_TGME49_209890
MFSCKACTQNPFNLLFGLPTGESNGAVTPAARSANRTPQQQTQSQPQQQSKQAGADTSAGQQQQQRGAKNTPVNTGGVNPNGPNPSPRTEEDVKDLIAQWQQYAHPRAREFFQEPEAMARVLLELAKGVSKGNDPILGTDTCCVQWYGDVTTDDSQAAIRMTKPGEDSESITYVNRVLAFIFATDDCFEALMQLPKEPFKMQCGCQLCVNLAHIAMEI
>CryCohSeligo041974_rbh_TGME49_209890
XSAPLNVVSLLGAYPTNSFRSTFTSAFASVFPGIPVLPSQEAMFNCRICTENPFGGGGGGEKKKAPKKADKKQRGGGFHPRTKEQARDLVQQYMGCVTDRAKHEFGGDAAIAKALEAVLPYIDENVDPIFLPETCAAWHGSLDAQGAPSVMMVKPGKTEQEETNVLRLLAFIFADEASFEILARMERTVPYTMECGDPTCINLTHIH
>CryCohSeligo061165_rbh_TGME49_209890
MFQCRMCTENPFALLFGEKKLPDNSAAGGAASSEARAKEAQKKQAKDPLAIRKSRPQQHRTPAEVEEVIKKWEQCCHARALEYFVSEEVFLSVLRQIATCTSKTEDPILGGGDECVIWYGEATQGSTQAALRVTKPGEEEESITYVNRVLAFIFATDESFQELMKLPREPFVMACGNQLCTNLSHISVAV
>CryCohSeligo097098_rbh_TGME49_209890
MFQCRVCTENPFSGIFGGGQDNRKTDQKTKKKGNKKNRRNHHLHFTPRNPQEVDKLVEHWMVYVHDRAREFFATAPDKLEETLALVVAGVDRNDDPILGPEDRCVLWCGEVTEEDEQPAIRMPKPNETAESVTYVNRVLPFIFATDESFEQLMRLPKEPFKMSCGDQYCVHLGX
>CryCohSeligo108397_rbh_TGME49_209890
MFNCRICTENPFGGGGGGEKKKAPKKADKKQRGGGFHPRTKEQARDLVQQYMGCVTDRAKHEFGGDAAIAKALEAVLPYIDENVDPIFLPETCAAWHGSLDAQGAPSVMMVKPGKTEQEETNVLRLLAFIFADEASFEILARMERTVPYTMECGDPTCINLTHIHLPE
>CryHomTU502000597_rbh_TGME49_209890
MFSCFRSCSESPFCLLFGFKEEKSNNYGTDRSQRALSSKMSEASDVKEKKKKQKQLFNRRTADEILTICRSWENYIHPRAKDFWKSSEQVYEILSNIASNIDRSDDPITSGEEQCVRWHGELEAEDGAPVIRILKPGETDECQTYVNRILAFLYADDESFLELQKKPPVAFKNVCEDPICINLTHISLEE
>CryHomTU502003242_rbh_TGME49_209890
MFRCRICTEPPFSHFFNLRIFNGYFSDERSKKTPYQLSEGDSVYDTQSYGSSLLATPSNLNSFEPRSSEEINSICLKWEKCVHERGREFWRTSECLMEVLSAIARGVNNNDDPILGDPQRCIMWYGQVSAIDGCPVIRMKRPDEVVETHTYVNRALVFLYASDESFEELQLKPRVAFNMACGNRRCVHLRHISLDD
>CryMelUKMEL1000317_rbh_TGME49_209890
MFSCFRSCSESPFCLLFGFKEEKSNNYGTDRSQRALSSKMSEASDLKEKKKKQKQLFNRRTADEILTICRSWENYIHPRAKDFWKSSEQVYEILSNIASNIDRNDDPITSGEEQCVRWHGELEAEDGAPVIRILKPGEADECQTYVNRILAFLYADDESFLELQKKPPVAFKNVCEDPICINLTHISLEE
>CryMelUKMEL1001333_rbh_TGME49_209890
MFRCRICTEPPFSHFFNLRIFNGYFSDERSKKTPYQLSEGDSVYDTQSYGSSLLATPSNLNSFEPRSSEEINSICLKWEKCVHERGREFWRTSECLMEVLSAIARGVNNNDDPILGDPQRCIMWYGQVSAIDGCPVIRMKRPDEVVETHTYVNRALVFLYASDESFEELQLKPRVAFNMACGNRRCVHLRHISLDD
>CryMurRN66003365_rbh_TGME49_209890
MFRCRICAEPPFSTLFSLPIFGGYFVDKKKSVYPTVSEGDSLFETQSYGSSVITPSNLSSFEPRNEAETLAICDIWKRCVHERSREFWRTPENLLEVLSAISRGVHRLDDPILGDPERCVLWYGQVSAIDGCPVIRMKRPEETMNRIKKVEDNVETHTYVNRALVFLYANDESFEELQLKPRVAFNMACGNRRCVHLRHISLED
>CryMurRN66003540_rbh_TGME49_209890
MFSCFRSCSESPFFLLFGFNKNNNNSNNNYGADRSQKALSSKLSNSSPKKNYRVIKPFDKRTSDETLIACRSWVNYIHPRAKDFWKTSEQIFHILSSICQNIDRADDPILGGEENCVQWHGELAAEDGSPVIRILRPGEVDECQTYVNRILAFLYADDESFLELQKKPPVAFTMACDDPLCINITHIYMDD
>CryParIOWAATCC000007_rbh_TGME49_209890
MFSCFRSCSESPFCLLFGFKEEKSNNYGTDRSQRALSSKMSEASDVKEKKKKQKQLFNRRTADEILTICRSWENYIHPRAKDFWKSSEQVYEILSNIASNIDRSDDPITSGEEQCVRWHGELEAEDGAPVIRILKPGETDECQTYVNRILAFLYADDESFLELQKKPPVAFKNVCEDPICINLTHISLEE
>CryParIOWAATCC001248_rbh_TGME49_209890
MFRCRICTEPPFSHFFNLRIFNGYFSDERSKKTPYQLSEGDSVYDTQSYGSSLLATPSNLNSFEPRSSEEINSICLKWEKCVHERGREFWRTSECLMEVLSAIARGVNNNDDPILGDPQRCIMWYGQVSAIDGCPVIRMKRPDEVVETHTYVNRALVFLYASDESFEELQLKPRVAFNMACGNRRCVHLRHISLDD
>CrySpeChipmunkI009722_rbh_TGME49_209890
CRIGIQLRIAKKNNNINTMFSCFRSCSESPFCLLFGFKEEKSNNYGADRSQRALSSKISEASDKKEKKKQKQLFNRRTADEILTICRSWENYIHPRAKDFWKSSEQVYEILSNIASNIDRADDPITSGEEQCVRWHGELEAEDGAPVIRILKPGETDECQTYVNRILAFLYADDESFLELQKKPPVAFKNVCEDPICINLTHISLEE
>CrySpeChipmunkI030006_rbh_TGME49_209890
QVIVEANIYCFHIRTTDFLIPTNKNNCFVNMFRCRICTEPPFSHFFNLRIFNGYFSDERSKKTPYQLSEGDSVYDTQSYGSSLLATPSNLNSFEPRSSEEINSICLKWEKCVHERGREFWRTSECLMEVLSAIARGINNNDDPILGDPQRCIMWYGQVSAIDGCPVIRMKRPDEVVETHTYVNRALVFLYASDESFEELQLKPRVAFNMACGNRRCVHLRHISLDD
>CryTyzUGA55002725_rbh_TGME49_209890
MFRCRICTEPPFSHFFNLRIFNGYFSDERSKKTPYQLSEGDSVYDTQSYGSSLLATPSNLNSFEPRSSEEINSICLKWEKCVHERGREFWRTSECLMEVLSAIARGVNNNDDPILGDPQRCIMWYGQVSAIDGCPVIRMKRPDEVVETHTYVNRALVFLYASDESFEELQLKPRVAFNMACGNRRCVHLRHISLDD
>CryTyzUGA55003595_rbh_TGME49_209890
MFSCFRSCSESPFCLLFGFKEEKSNNYGTDRSQRALSSKMSEASDVNEKKKKQKQLFNRRTADEVLTICRSWENYIHPRAKDFWKSSEQVYEILSNIASNIDRSDDPITSGEEQCVRWHGELEAEDGAPVIRILKPGETDECQTYVNRILAFLYADDESFLELQKKPPVAFKNVCEDPICINLTHISLEE
>CryUbi39726001016_rbh_TGME49_209890
MFSCFRSCSESPFCLLFGFKEEKSNNYGADRSQRALSSKMSEASEKNKKKQKQLFNRRTADEILTVCRSWENYIHPRAKDFWKSSEQVYEILSNIASNIDRADDPITSGEEQCVRWHGELEAEDGAPVIRILKPGETDECQTYVNRILAFLYADDESFLELQKKPPVAFKNVCEDPICINLTHISLEE
>CryUbi39726001186_rbh_TGME49_209890
MFRCRICTEPPFSHFFNLRIFNGYFSDEGTKKTSYQLSEGDSVYDTQSYGSSLLATPSNLNSFEPRSSEEINSICLKWEKCVHERGREFWRTSECLMEVLSAIARGINNNDDPILGDPQRCIMWYGQVSAIDGCPVIRMKRPDEVVETHTYVNRALVFLYASDESFEELQLKPRVAFNMACGNRRCVHLRHISLDD
>CycCayNF1C8005340_rbh_TGME49_209890
MWNCRVCSNTPFAALFGFGSTEEENKKRKKRSASQAPESSTYSNSEGDSAFTDRYASQETFEPRSPEEIATLCRAWEHYVHPRAREFWQTSEARIEILKKIASGVHRDYDPVLGDDKQCVIWYGDLSEDDHLPVIRMVKPGESQESQTYVNRTLVFLYADEESFNELQEKPKKAFTMACANPLCVNLTHIALDD
>Cys_WienI005393_rbh_TGME49_209890
MWNCRVCSSTPFASLFGFGSSGDDDKKKKKKRGGSSGTDASFSTSEGDSVYTDRYASQETFEPRSPEEIATLCRAWEYYVHPRAKEFWQTSEARMEILKKIATGVHRDYDPVLGDDRQCVIWYGDLSEDDHLPVIRMVKPGESQESQTYVNRTLVFLYADEESFNELQEKPKKAFTMACGNPMCVNLTHIALDE
>CytFelWinnie003217_rbh_TGME49_209890
MFRCRVCSGTPFAALFGFLDNNNKKINHYLNDSDNDDISSVVPNTDDVSNYDTDELNVPRNAEEVAFLIKAWDTYVHERAKTLWKTPSKRYSILASIAKECSKRDDPILGNDITCVKWRGKYEDGYPVIYVNKSDEDNDSTTYVNRMLVFLFADQESYDKIDKGHYKAFEMACGNKWCINLTHISLY
>DigOweWS12046090_rbh_TGME49_209890
LMEDYSIYIYILYNILLFFIFNFETAEETAVTAMNIFGQLLSSPSPDYGTSSIYSYTEESLSEERPRRIKSDNESSFSSLESVHFTEFSGSDSTFTIEWRPRDSRTILPLVRAWGERVHPRARVVWPSKEMLHNLLAEIAKNVNHDEDPVLGCDDCVEWHGEVMPDEGVPIVKLLRPGDLKESTTYVTRVLTFLFVDDPSYVSLKNRKDKNFPVGCDTKLCVNINHIKI*
>DinAcu056083_rbh_TGME49_209890
MAWQCRMCAENPFVTLFSGNGPAPSKGGEQEKKPKKKKASSKRNEANFQVRSEEEIRAVIQQWEQYAHPRARDFFSNPDTLEEVLTQLAKGIDKNDDPVLGVEEKCVYWYGDVTKDDLQAAIRMVKPGESAESVTYVNRVLAFIFATDESFEQLMKLPKEPFKMSCGDQLCVHLAHISLSV
>DinSpeMGD000655_rbh_TGME49_209890
MFQCRMCSENPFSAMFKNDSANSKSAAPKKKSGTSKKSNRDPASFQPRSAEEIKALIKEWERYAHPRAREFFPTQEALENVLEELAKGINKSDDLILGRDDQCVYWYGFATDDGQAAIKLVKPGESEESVTYVNRVLAFIFATDDSFE
>DurBalCSIROCS38005832_rbh_TGME49_209890
XSSTLRHRPRRADPCASVQRAEAMFQCRMCSENPFLAMFGGAPQQREDKKKKKPAAKRAGSAASRRNEADFQPRSDEEVQQIVKQWEIYAHPRAREFFSTPELLEEVLTQLAKGIDRRDDPVLGPDSKDVYWYGDVTKDDLQAAIRMVKPGETAESVTYVNRVLAFIFATDESFEQXDAPPEGAFQNALRRPAVRALGPHLPGGLATWGVAGAEQGSYLQTFSAPPAGQPTLAPGRERT
>DurBalCSIROCS38013444_rbh_TGME49_209890
XEACEGGSTCPASEGGGATSGSASPRRHLAREQAVLGVLRPGDVDKTFTFVNRVLALMFAVDESMQQLML
>DurBalCSIROCS38045116_rbh_TGME49_209890
XRLCLASPLLELLGLAPQAKAADAAARQPEACVRNEASFQPRSAEEVQFTVKKWLMCIHPRAIDFFGSVVEVEKVLVEIAQGIDRRDDPIFGPDNKHVYWYGRLTSDDRQAVILMMKPGQTIETESFASRSLAFLFATDECFEQLMLLPKKPFKILAATNSACTWLTSPSPLSREVALQRAGPMYTAFMGLKGQSRTSQALEGVGHVPSLRRVVSRDPASRMPLAASHRGEAELLKRQAGCSEDLSGGCAQHIDQDLHX
>DurBalCSIROCS38056878_rbh_TGME49_209890
XSGALAMFPRRLCSDNPFMALFGGGSREFPCRSCPDSPFKALLGGGWREEPARKAKPLPELAPRPSAGSRRNEADFEPRDGDELARFVAAWLVYVHPRARQYFETPEELNAVLMDLARGIDRRDDPVLGPASRDVFWYGDLTRDDRHAAIRIAKPGNTEPSVTYVTRVLALIFATDESFRQLMRLPTQPFKMRCGDQSCINLAHISLDVVGTSV
>DurBalCSIROCS38058156_rbh_TGME49_209890
XVRQQAVLEVLKPGATEETITYLGRLLVLLFAGDQAMEQLMLLPKEPFRMCCG
>DurBalCSIROCS38069137_rbh_TGME49_209890
XETCEGHSSCPASEGGGATSGSVSLRSHLARPQAIFGLFRPGDVEETLTFVNRVLALMFATDESMQQLMLLPX
>DurBalCSIROCS38072467_rbh_TGME49_209890
XDPLLGGEGACVMWYGATDTLDSELGTSQQGRAALGRGTERVHADRQQAVLEVLKPGAAKESMVYMGRLLALLFAGDEATEQLMLLPKEPLTMCCGNGX
>DurBalCSIROCS38103684_rbh_TGME49_209890
XSTLRHRPRRADPCASVQRAEAMFQCRMCSENPFLAMFGGAPQQREDKKKKKPAAKRAGSAASRRNEADFQPRSDEEVQQIVKQWEIYAHPRAREFFSTPELLEEVLTQLAKGIDRRDDPVLGPDSKDVYWYGDVTKDDLQAAIRMVKPGETAESVTYVNRVLAFIFATDESFEQXDAPPEGAFQNALRRPAVRALGPHLPGGLATWGVAGAEQGSYLQTFSAPPAGQPTLAPGRDARDCGQAQRSGADFCERQAPT
>EimAce003456_rbh_TGME49_209890
MEGRRGALDLSEEIELCGKLRNDIGKALKTDAHNAAKYGRHTVCAYLIRASQIYSSSALFRAQSECEESKALESLIETEALHLEENVATAETSFLHATASIEKIEVATAHLHETNSVLSQQLDRSLQLIDESTEGGSSRHHQLWMNEFEVFFYSFVFSFQRLRNCEGSTCRSAKYRKKLTRGCVFCSLCNQFTFSISRPRRTSVEALLRSIMNGEEQTRGLKAEMQTLKSTLEVLERTKEELIPVLESCEKAFASLFPVIPRRRDAELVHYKRKVSEMLKNEQGIFSEMKKREHCIVEFSSAQQKAANVTEALQKEEEKLAALCGMLIGCLPPCLFLLKEMARMEQTEMDALRENEKRIMNKGLEALQKAEREADEVAGAADIAESRLSDLRRAHAAFTNLEGLEAKIVEAQENEKARSLTLAAAYSTFHAPAPTTTPAARREAEWQNNACMQSGGSRTPNISFALFFSGLRKGDSAYTDRYASQETFEPRSPEEVEALCRAWEHYVHPRAREFWQTAEARIEILQKIARGVHRGYDPVLGDDKQCVVWYGDLSEDDNLPVIRMVKPGETQESQTYVNRTLVFLYADEESFNELQEKPKKAFTMACANPLCVNLTHIALDD
>EimMaxWeybridge005371_rbh_TGME49_209890
MSRRNHWYANTPTARGQQGNHQDKLRELMLWVALQDKRNKQADGTEHYQEQKCGAAGLAATRPSRPSLALEAPRKTDGKRKRGQVHRPRRALLILTQRETVRIPIDMRLKRRLSRGVQKRWKRFAGQKIARGVHRGYDPVLGDDKQCVVWYGDLSEDDNLPVIRMVKPGETQESQTYVNRTLVFLYADEESFNELQEKPKKAFTMACANPLCVNLTHIALDD
>EimPraeHoughton007259_rbh_TGME49_209890
MNALYENEKTILSKSMEALEKAEKEADETVRAADIAEARLNDLLPLQAALMELQAQYEAACSQVRIECQSQYTAMLNQTLKGDSAYTDRYASQETFEPRSPEEVEALCRAWEHYVHPRAREFWQTAEARIEILQKIARGVHRGYDPVLGDDKQCVVWYGDLSEDDNLPVIRMVKPGETQESQTYVNRTLVFLYADEESFNELQEKPKKAFTMACANPLCVNLTHIALDD
>EimTenHoughton003052_rbh_TGME49_209890
MWNCRVCSNTPFAALFGFGGADDDKKKKKKRTSSQAQESSSHSNSEGDSAFTDRYASQETFEPRSPEEVEAVCRAWEHYVHPRAREFWQTAEARIEILQKIARGVHRGYDPVLGDDKQCVVWYGDLSEEDNLPVIRMVKPGESQESQTYVNRTLVFLYADEESFNELQEKPKKAFTMACANPLCVNLTHIALDD
>EleDub021714_rbh_TGME49_209890
KTLGRTKATTGTNRLFFESPYAPPPRGHSGTAHASLATNPGPLARNRHPTQKHVQTSGFSMFNCRVCSSTPFAALFGLGTPDTEKKRRSANEDTRSATSEVDGVATGASLGYVAAGEVEPFQPRSPQELLDICRSWENYVHPRAKEFWRTSEALQDVLRRIAEGVSRGYDPIIGDEKQCVVWHGPLSEEDELPVIRMVKPGEHQESQTYVNRCMVFLYADEESFNELNSKPKRAFPTACHNKLCVNLTHISLDDE*
>GamAus029633_rbh_TGME49_209890
XKAILARAERVVTXFPLTQAAGLAALGLLPEDVPMPHVLGEPLCDIVWPTTAKGAGGQEEEQEAACEEAEFQEEEAAWQARSEEELKEVIKQWEQYAHPRAREFFTSPEMLQEVLMQLAKGIDKNDDPVLGSDDKCVYWYGDVTKDDMQAAIRMVKPGETSESVTYVNRVLAFIFATDESFEQLMRLPKEPFKMSCGDPLCVHLAHILTAVEPASSASRSISKPTCNMQRESLRVQWSQWLLWRPWWPPITTVAPSCSQTPLFAPX
>GamAus042236_rbh_TGME49_209890
MACEGCRSVLLMPCEKEAVNAAQCSSAASATENVFAGLCGARSSASTRSANHRRQRGVLTRRSDEEAQRMAQQWDQFVHPRAREYFGSPGMLDDILIRIAKSVDARDDPIQGADTRCVLWHGDLKKGDSIYPADQSMENGDSTVTSSASGSDPNGPSRVRVQAAFRMVKPGEEEETVAYVNRVLAFTFASGDSFEQLMKLPKEPFKMRCGNQLCVHISHIALEV
>GleFolCCAP11163042636_rbh_TGME49_209890
AAAGAPQMKAREGRKKSGGRRRPASRRDEVPFEPRSEEEIRERIQTWEPYVHPRARDYWPEDEDLHAIMRRLLQGISRHDDPVLDGEEKQVYWYGDVTQDDLQAALRMVRPGDAAESVTYVNRVLAFIFATDESFEELMKLPKEPFRMSCGDX
>GleFolCCAP11163051230_rbh_TGME49_209890
XSSHVWLTIVAAELAAFALSSPAPGTARPPVPAAMFQCRMCAENPFLQLFGGGPQVKDKEAQRKKLSKTQAKKPAPSRRNEADFCPRSEEELERLVREWEQYAHPRAREFFATPEVLREVLMQLAKGIDRNDDPVLGPEKKDVYWYGDVTKEDLQAAIRMVKPGETEESVTYVNRVLAFIFATDESFEQLMKLPKEPFRMDCGDQLCVNLAHISVQV
>GleFolCCAP11163089028_rbh_TGME49_209890
XLQAEHLQQPQAVLKVVKPGEARESTTYVSRVLAFMFAADDSFAELMKLPKAPFEMTCRDQLCIHLAHIAIDGGAE
>GleFolCCAP11163096455_rbh_TGME49_209890
XPFQQLFGGGAAAGAPQMKAREGRKKSGGRRRPASRRDEVPFEPRSEEEIRERIQTWEPYVHPRARDYWPEDEDLHAIMRRLLQGISRHDDPVLDGEEKQVYWYGDVTQDDLQAALRMVRPGDAAESV
>GleFolCCAP11163106639_rbh_TGME49_209890
XAAELAAFALSSPAPGTARPPVPAAMFQCRMCAENPFLQLFGGGPQVKDKEAQRKKLSKTQAKKPAPSRRNEADFCPRSEEELERLVREWEQYAHPRAREFFATPEVLREVLMQLAKGIDRNDDPVLGPEKKDVYWYGDVTKEDLQAAIRMVKPGETEESVTYVNRVLAFIFATDESFXAADEVAEGALPDGLRRPALRQLGAHLSAGLAHACEGASSRPRTLVARGPLPHTQGASARALGACAAHGAGGVAPTHTCSSRPSATYTGRIRARAWRLRMRARGPHR
>GleFolCCAP11163113662_rbh_TGME49_209890
HPRARDYWPEDCKLGPRKAERLTXGAAAAAPLFAGDVPVPLVLGEPVSELVCPCCQVAAQGQRRGQAEELEAAGEEGGVEAGRGALRAMAGGGDPEADLLWEQYVHPRARDFFSGQEELHATMRQVLSGISRHDDPVLGPEDRDVYWYGDVTQDDLQAALRMVRPGDASETVTYVNRVLAFLFATDDSFEQLKALPKEPFTMRCGDQLCVHLAHISLE
>GleFolCCAP11163132038_rbh_TGME49_209890
VTYVNRVLAFIFATDESFEXANEAPEGAVQDELRRSALCALGAHIARLTRALGRPATDGATDLGDADGGQLQ
>GonSpiCCMP409013435_rbh_TGME49_209890
XRLRLNISEQLEVQAAMFKCRMCAENPFTALFGGPASTPAKAEEEETGSKRSRKPRTKPLASEPNFSARSEEAAAELAKQWHPYAHSRARELFTREELHEVLCKLARGIGTAEDPVLGSEDTCVVWHGEVSKEDHHPAILMTKPSAAAESVTYVNRILPFVFAVDSSFERLMRLPKKPFKMSCGSQMCVNLTHVSFEVFDGP
>GonSpiCCMP409021770_rbh_TGME49_209890
XQAVPAHSRETLAGRTATCLLACPTRGLAVVPSGGGMFQCRLCLDNPFAVIFGGGQQQLEQSRRAEPKEERRREPRRQRAARRRLEEDAVSSLGSEASPSEREPCQQAGSLETAVTLEPTTFAPRRAQELRDAVAAWGHFTHPRASEFFVTQNKLEEVLTQLVSGIDRGDDPVLGPEDRCVFWHGEVTEGDREAALKVVKPGQTEESLLYANRVLAFLFATDSTFETLLGLPKAPCKMSCGEQLCVNLSHISIGSEDQ
>GonSpiCCMP409025427_rbh_TGME49_209890
PSLPRYLHEGQGRPAGEAXEAMFACRLCAQNPFTALFGGDEPQQQNQERLAELSGPRRTRRRRRSSTSTTSSSEGACPTVDMSYVPAFSPRKDAELQLGVRSWDRFAHPRAYELFCPEKLAEILTLVLQGVDRNEDPVLGQEERCVFWHGAVAGAVPQPVIRAIKPEQTEVSVMYVSRVLAFIFSTDSTFERLVRLRKAPFRMHCGDQRCVNLAHISLEVFEG
>GonSpiCCMP409034729_rbh_TGME49_209890
MFQCRMCSENPFNVLFGGGATPAKEKEGEKKKKKSKASSKRNEASFTPRSEEELKRIVAQWEQYAHPRAREFFTSAEMLHEVLHQLAQGIDKAEDPILGPEEKCVYWYGDVTKEDLQAAIRMVKPGESQESVTYVNRVLAFVFATDDSFEQLMKLPKEPFKMSCGDQLCVHLAHISLAVAEGRQ
>GonSpiCCMP409036623_rbh_TGME49_209890
MFQCRMCSENPFNLLFGGGTTPAKEKDTEKKKTKSKAGSKRNEASFKPRSEEELKRIVAQWEQYAHPRAREFFTTTEMLQDVLYQLAQGIDKTQDPILGSEEKCVHWYGDVTKEDLQAAIRMIKPGECEESVTYVNRVLAFVFATDDSFEQLMKLPKEPFKMSCGDQLCVHLAHISVAVARDRQ
>GonSpiCCMP409038938_rbh_TGME49_209890
LKPVRLTRQRYALNRAGHDVSAGCGPPAEAACSSAACAXENPFNIIFGGGEQDQQSQRSEPREERRRKPRRQRAPGSRRDEAAFSPRQGEELREAVATWEDYAHPRANDFFSSREKLVEVLEQLASGIDKHDDPILGPEDRCVFWYGDVTKDDLQAALKMVKPGQTEESVTYVNRVLAFIFAKDSTFEQLMALPKVPFKMSCGDQLCIHLAHVSLEAEDQ
>GreNip000499_rbh_TGME49_209890
MSTKGWCSCGGVPLQTLFGGSAADIDDNDTDTVNNSSDASGYDPIKFERRSEEAIAKMINNWNSMLKPRISDLWPTMGENPDLRDVLRQLLTNTDSRDNPLAVEPYCVLWYGDVGIEDGAAVLRVKEGGETRLSYVTRILAYIFASNETFELLLKSDTQGGPLPMSCDNVRCVNLSHCLIPQ
>GreNip003247_rbh_TGME49_209890
MFNCGGCGGGNPLSLLFGSPSAPAEEEVSMSSIESVMAENSALVAEQWFPLVHPRVYEKWGEAARPQIRSVLTEIARNSRGDPVGTEEACVEWKPARLEVHMFDGRSVKLTDVRRALAFLFVDDDSYLALMNLARDENEPLETLCNNPRCANIRHVVIPD
>GymCat015519_rbh_TGME49_209890
XKDVSLIPTHCPALLGLQPMARFRCGVVDLGLRDVRGVTEDTTRGADMNADGTDTAPGLGNLMHPLAAAPRLAHASGPGRPRAGGLVAFLSRCEEEAEADAALPGLAPETFPRVSPKRRFARASRGASAGFAAFISRHVDEDFSDEVDDGPLPTPAATGSGSGSGLWFHRRDAWRVGPTALLDWEGLGQGWRDWWRDASNSLELGVWAGIGAAVSPFGLLAGSRLATWRSKKGQDPSPMLVVGLIPCGAAVSTGTGMLCQLAGAPLVARAITCSVTPFAMACRLGYSLGAATRKSLAERTKANTVDRSGAEDDTWREGGFLDGVRGEAPRRARSDAEIKLLVKEWRQHCHPRSQDYWVTEGALEEALVLLASGLDGADDPILGPGDDCVIWHGEMRGDTLGAVIRTAKPGDAGESDXQCQPADRVYFRDSAVLRAAAAAAEGAVRDALRGPALRSPGSYLDGSRRVTHRSLRRALGPG
>GymCat020601_rbh_TGME49_209890
XNITKGDDPVLGPPGRCVLWLGDAVPEEEGPEHVXQAVLXXRXPGXECMSLCXVNRXLSFMFXDDXSLRILMELPKVPFAMACGNQX
>GymCat020640_rbh_TGME49_209890
XNITKGDDPVLGPPSRCVLWQGDAVPEEEGPEHVQQAVLQIRXPGKECMSLCYVNRLLSFMFVDDDSLRILMELPKVPFAMACGNQL
>GymCat022318_rbh_TGME49_209890
LQYYSCPERLEEVLAVIASNITKGDDPVLGPPSRCVLWQGDVVPEEEGPEHVQQAXASAQETWRRVXVALLREPVIVFHVRGRRXA
>GymCat030664_rbh_TGME49_209890
QAFAVLGRRKALVARPVGAALMQGVCVSAVPSPVAMFQCRMCSENPFLTLFSNSVSQQKVEDKKKKKAVGQKKADSKRNELAFQPRSEEEVQAVIKQWEQYAHPRAREFFTSAEMLEEVLAQLAKGIDKNDDPVLGADEKCVYWYGDVTKDDMQAAIRMVKPGESAESVTYVNRVLAFIFATDDSFEQLMKLPKEPFRMGCNDQLCVHLPTSRSPSEGPRWLAPAKCRVHLARVSPAVSGAGWGWHNSRSAX
>GymCat054847_rbh_TGME49_209890
XSSTVHSYPSSGFTVGGNVSVSDVQENPFASMFGGNTSSSQEKASKSDKKSKPSRKQSVASSRRDETAFVPRSDDEVKAVVKEWVQYAHPRAREFFVSEENLETVLSQLAKGIDKNDDPVLASDEKCVFWYGDVTKDDLQAAIRMVKPGETQESVTYVNRILAFIFATDDSFEQLMKLPKEPFKMSCHDQLCVHLAHISLSV
>HamHamHH34005426_rbh_TGME49_209890
MWNCRVCSSTPFASLFGFGSSSDDDKKKKKRGGSTGTDASYSTSEGESVYTDRYATQETFEPRSPEEIATLCRAWEYYVHPRAKEFWQTSEARMEILKRIAAGVHRDYDPVLGDDRQCVIWYGDLSEDDHLPVIRMVKPGESQESQTYVNRTLVFLYADEESFNELQEKPKKAFTMACGNPMCVNLTHIALDE
>HemSpeSG2012SG2015022788_rbh_TGME49_209890
MLGTCKLCTDPASLFGGNPSRPKRKAKKNDGVLSVASSKEDYNPRTDKQIEALLQQWSGLVSERVHSMFPTKESLRNVLETLGKHIDKTSDPIQGSAEKCSQWYGEYTDDADGREAAITLQGDGNKENVTFVNRVLAFIFASDESFAKLQKLPRKPFRMRCGNQLCINLKHIDLDPSSA*
>HemSpeSG2012SG2015032296_rbh_TGME49_209890
MFHWRCCPDIVSILQGPLINQKAKPKTTIAAKPVSKRNTENFKHRNDAQIAELVDEWNKYTHARARDFFPTQDGLESVLRQIALGVNETDDPILAEKGCVYWYGEVIKEGQQAAIRMVKPGEEDETVTFVNRVLAFIFATDDSFEQLMKLPKEPFKMACGDQLCCSLSHISLDISNADE*
>KarBre046599_rbh_TGME49_209890
XGEEVLVPVPPGSSVSVLVAAVAAVRGVSAAQVRLLCGDCEVSDADLLRDDVTLQCVLRSEKRRDVDSFVRRTDQQVEELVEQWMEKTNARAILFFESKDRLREVLRELAKCIDAHEDPVLGTGDECVYWYGDEEHHSSGSTQPVLALAKPGEASESRTYVNRILAFIFASDELFEQMLQLPKQPLAMRCGEQLCVCHAX
>KarBre078862_rbh_TGME49_209890
MCSENPFVQMFQDKGKVEQKKKKSTGGPRKSTSGRNESKFEPRTDEEVRHIIKQWEQYAHPRAREFFTRPEMMEEVLTQLAKGIDKKDDPVLGPDDKCVYWYGDVTKDDLQAAIRMVKPGEEAESVTYVNRVLAFIFATDDSFEQLMKLPKEPFKMSCGDQLCVHLAHISLAV
>KarBre096836_rbh_TGME49_209890
NPFTHLFGNGTPSRDPARRQIPAPDQEPEERRVQGRHHAAGGVFHARSNEEVKAAVQEWDLYVHQRARDFFGSQDVVEKVLEKIARYTTKDSNPVYGSAERCVLWHGQYTEEAAGQKPHAVLEVYKPADGGESNSHVSRVMAFLFASDESFEQLMKLPKDPFSMCCNNQLCVNLAHIVPAITPCTCSNVTAVTLHHLPGVADRVRISCVSISGMEIARFDVNPATETLGDIRAALAQRTPKPKQGLRLLLPSGELLNQDKETDEMPLSALLX
>KarBre106183_rbh_TGME49_209890
MCSENPFVQMFQDKGKVEQKKKKSTGGPRKSTSGRNESKFEPRTDEEVRHIIKQWEQYAHPRAREFFTRPEMMEEVLTQLAKGIDKKDDPVLGPDDKCVYWYGDVTKDDLQAAIRMVKPGEEAESVTYVNRVLAFIFATDDSFEQLMKLPKEPFKMSCGDQLASTSRTSPWQFKTEEHRSWPCFGAWSLLGSVQRFVLHPLPDGRYACLAAGRSNNQDFELATLQPGCGLHIHHLELATLQPGRSNNQDFX
>KarBre151849_rbh_TGME49_209890
LAEENSGKCIHVGACGVQVADEEESTCAKVQLLSGEEVLVPVPPGSSVSVLVAAVAAVRGVSAAQVRLLCGDCEVSDADLLRDDVTLQCVLRSEKRRDVDSFVRRTDQQVEELVEQWMEKTNARAILFFESKDRLREVLRELAKCIDAHEDPVLGTGDECVYWYGDEEHHSSGSTQPVLALAKPGEASESRTYVNRILAFIFASDELFEQMLQLPKQPLAMRCGEQLCVCHAHILARTYKK
>KarMicCCMP2283004625_rbh_TGME49_209890
MFQCRYCAENPFEKIFGGSQAKTDNKVDDKKKTKPRKSVSKRDETKFQPRTDAEIEQVITQWEKYAHPRAKEFFTSPEQLREILTQLAKGTDKNDDPVLGNDEKCVYWYGDVTKDDMQQAAIRMVKPGEAAESVTYVNRVLAFVFATDDSFEELMKLPKEPFKMSCGDQLCVHLSHVSLAV
>KarMicCCMP2283041792_rbh_TGME49_209890
MFQCRMCSENPLAVLFGSGSTKVSDSQERKNKSKKVSKRNEADFRARSEEECEAIMKQWEQYVHPRAREFFTKPEELREVLGKLAKGTSAGTDPVLGPEEQPVYWYGDVTKEGEAAIRMVKPGEPQESITYVNRVLAFIFATSDSFEQLMKLPKEPFKMSCGDQLNVHLAYISMAV
>KarMicCCMP2283049521_rbh_TGME49_209890
LACAVTMFQCRYCAENPFEKIFGGSQAKTDNKVDDKKKTKPRKSVSKRDETKFQPRTDAEIEQVITQWEKYAHPRAKEFFTSPEQLREILTQLAKGTDKNDDPVLGNDEKCVYWYGDVTKDDMQAAIRMVKPGEAAESVTYVNRVLAFVFATDDSFEELMKLPKEPFKMSCGDQLCVHLSHVSLAV
>KarMicCCMP2283052168_rbh_TGME49_209890
XGSSKRSFGWSCCRLFAFLSFQLGHSALTFAMFQCRMCSENPFVQMFGDDKKKGDDKKKKKDHKRSSSSKRNEASFQPRTDEDVQHAIRQWEQYAHPRAREFFTSPEMMEEVLTQLAKGIDKNDDPVLGADEKCVYWYGDVTKDDLQAAIRMVKPGESAESVTYVNRVLAFIFATDDSFEQLMKLPKEPFKMSCGDQLCVHLAHISLAV
>KarMicCCMP2283059382_rbh_TGME49_209890
XPCSGNPFSRLFGERDAPSRATRNVRNTSDSENLSFFNVDADEELLQFPSAADVETTLANWKFFLHQRAKDFFPDDDAVNKVLKELIQNFPKECDPVLGPADACVEWHGPKETKYGMLPQPVMKVRKPEGEVDAYVNRILVFMFASDESFGELLKLPKEPFKMTCGNTLCTNMAHLFPTCTLNTCSYAVVATLNVVSSSEDSITISCTSMSGNEFVRMQADPSSISLASVRSSISQALNLPSAAISLVTSAGIAIPKAXDDHTLX
>KarMicCCMP2283063368_rbh_TGME49_209890
XSQADDQQDLVCSRVHLLSGEEISVTVPPNATISNLRLAVATERGVCASRVHLLKDQCEADDSEPLEACAQIQCVLRGHIRDVEAFYAPSDADAKARAEQWMQRCNKERALLYFSDLAALLDFFRRFAKHTDPYEDPILGSGNDCSYWYGDTEIGNRSSTLQATLNLADHSSEEAQVQRTWVNRLLAFLFMDDESFMLLMALPKEPLVMSCGNQLCICVRHISCX
>KarMicCCMP2283069204_rbh_TGME49_209890
ISQYVPVPDVLGESTCRAVWLGFHKGLGLARKKKKSKKVSKRNEADFRARSEEECEAIMKQWEQYVHPRAREFFTKPEELREVLGKLAKGTSAGTDPVLGPEEQPVYWYGDVTKEGEAAIRMVKPGEPQESITYVNRVLAFIFATSDSFEQLMKLPKEPFKMSCX
>KarMicCCMP2283079362_rbh_TGME49_209890
EILSRAFSASEMRLHXATRNVRNTSDSENLSFFNVDADEELLQFPSAADVETTLANWKFFLHQRAKDFFPDDDAVNKVLKELIQNFPKECDPVLGPADACVEWHGPKETKYGMLPQPVMKVRKPEGEVDAYVNRILVFMFASDESFGELLKLPKEPFKMTCGNTLCTNMAHLFPTCTLNTCSYAVVATLNVVSSSEDSITISCTSMSGNEFVRMQADPSSISLASVRSSISQALNLPSAAISLVTSAGIAIPKAYDDHTLXLGDFAFSLLTSTA
>KarMicCCMP2283119016_rbh_TGME49_209890
XSKRSFGWSCCRLFAFLSFQLGHSALTFAMFQCRMCSENPFVQMFGDDKKKGDDKKKKKDHKRSSSSKRNEASFQPRTDEDVQHAIRQWEQYAHPRAREFFTSPEMMEEVLTQLAKGIDKNDDPVLGADEKCVYWYGDVTKDDLQAAIRMVKPGESAESVTYVNRVLAFIFATDDSFEQLMKLPKEPFKMSCGDQLCVHLAHISLAV
>KarMicCCMP2283127043_rbh_TGME49_209890
XSSKRSFGWSCCRLFAFLSFQLGHSALTFAMFQCRMCSENPFVQMFGDDKKKGDDKKKKKDHKRSSSSKRNEASFQPRTDEDVQHAIRQWEQYAHPRAREFFTSPEMMEEVLTQLAKGIDKNDDPVLGADEKCVYWYGDVTKDDLQAAIRMVKPGESAESVTYVNRVLAFIFATDDSFEQLMKLPKEPFKMSCGDQLCVHLAHISLAV
>KarMicCCMP2283128078_rbh_TGME49_209890
MFQCRMCSENPLAVLFGSGSTKVSDSQERKNKSKKVSKRNEADFRARSEEECEAIMKQWEQYVHPRAREFFTKPEELREVLGKLAKGTSAGTDPVLGPEEQPVYWYGDVTKEGEAAIRMVKPGEPQESITYVNRVLAFIFATSDSFEQLMKLPKEPFKMSCGDQLNVHLX
>KarMicCCMP2283153440_rbh_TGME49_209890
MHDCSQADDQQDLVCSRVHLLSGEEISVTVPPNATISNLRLAVATERGVCASRVHLLKDQCEADDSEPLEACAQIQCVLRGHIRDVEAFYAPSDADAKARAEQWMQRCNKERALLYFSDLAALLDFFRRFAKHTDPYEDPILGSGNDCSYWYGDTEIGNRSSTLQATLNLADHSSEEAQVQRTW
>KarMicCCMP2283167354_rbh_TGME49_209890
RCSNDPFKSLPCSGNPFSRLFGERDAPSRATRNVRNTSDSENLSFFNVDADEELLQFPSAADVETTLANWKFFLHQRAKDFFPDDDAVNKVLKELIQNFPKECDPVLGPADACVEWHGPKETKYGMLPQPVMKVRKPEGEVDAYVNRILVFMFASDESFGELLKLPKEPFKMTCGNTLCTNMAHLFPTCTLNTCSYAVVATLNVVSSSEDSITISCTSMSGNEFVRMQADPSSISLASVRSSISQALNLPSAAISLVTSAGIAIPKAYDDHTLXLGDFA
>KarSpeRossSea009488_rbh_TGME49_209890
MQFTSHVKIHHAIASFLFVSRRGHAMSMIDFMRCRKCSSDPFRFCSENPFSRLFGDPADEREEGTRRIPELARNRSLEADAGHLREPEIRSTVANWYFFVHSRAIEFFEGQETLDKVLSDIACGTSRGSDPVCGTADRCVVWQGKKEDGEAVMQLTKPRDGDSQVWVNRVLAFTFASDASFIDMMRKPKRPFTMSCGNQLCLNVAHISPAVVLTERALVTTVTLEPLIEQPGGSLTLCCTSAGGNKLAQLQVVHEETTLAHVRMAVAKRLAVPVQTLRFLTRSGTGLSKNRDDTLVSDLSL
>KarSpeRossSea079809_rbh_TGME49_209890
MFSCRMCSENPFAIFGGGKPSDADKKKKNNASKALRKSISKRNEAAFQARSEEEVQAAIKQWGEYAHARSKEFFSSPEMLEEVLTQLARGIDKNDDPVLGADEKCVYWYGDVTKDDLQAAIRMVKPGESAESVTYVNRVLAFIFATDDSFEQLMKLPKEPFKMSCGDQLCVHLAHISLAV
>KarSpeRossSea079810_rbh_TGME49_209890
MFSCRMCSENPFAIFGGAKASDAEKKKKNNASKSRKSISKRNEAAFQARSEEEVQAAIKQWEKYAHARSTEFFSPEMLEEVLTQLARGINKNDDPVLGADEKCVYWYGDVTKDDLQAAIRMVKPGESAESVTYVNRVLAFIFATDDSFEQLMKLPKEPFKMSCGDQLCVHLAHISLAV
>KarSpeRossSea079811_rbh_TGME49_209890
MFSCRMCSENPFAIFGGGKASDADKKKKNNASKSSRKSISKRNEAAFQARSEEEVQAAIKQWEHYAHARSKEFFSSPEMLEEVLTQLARGIDKNDDPVLGADEKCVYWYGDVTKDDLQAAIRMVKPGESAESVTYVNRVLAFIFATDDSFEQLMKLPKEPFKMSCGDQLCVHLAHISLAV
>KarSpeRossSea079812_rbh_TGME49_209890
MFSCRMCSENPFAIFGGAKASDAEKKKKKNASKSRKSISKRNEAAFQARSEEEVQAAIKQWEQYAHARSTEFFSPEMLEEVLTQLARGIDKNDDPVLGADEKCVYWYGDVTKDDLQAAIRMVKPGESAESVTYVNRVLAFIFATDDSFEQLMKLPKEPFKMSCGDQLCVHLAHISLAV
>KarSpeRossSea079814_rbh_TGME49_209890
NEAAFQARSEEEVQAAIKQWGEYAHARSKEFFSSPEMLEEVLTQLARGIDKNDDPVLGADEKCVYWYGDVTKDDLQAAIRMVKPGESAESVMYVNRVLAFIFATDDSFEQLMKLPKEPFKMSCGDQLCVHLAHISLAV
>KarSpeRossSea090957_rbh_TGME49_209890
KAAIKQWQQYAHPRSKVFFSSPEMLEEVLTKLAKGIDKTDGPVLGSDEKCVYWYGDVTKDDLQAAIGMVKPGEHAESLTYVNRVLAFIFATDDSFEQLMKLPKDPFKMSCGDQLCVNLAHISLAV
>KarSpeRossSea090959_rbh_TGME49_209890
KAAIKQWQQYAHPRSKVFFSSPEMLEEVLTKLAKGIDKTDGPVLGSDEKCVYWYGDVTKDDLQAAIGMVKPGEHVESLTYVNRILAFIFATDDSFEQLMKLPREPFKMSCGDQLCVNLAHISLAV
>KarSpeRossSea090960_rbh_TGME49_209890
NATGSQRKLTSKRNEAAFKARSETEVKAAIKQWEQHAHPRSKEFFSSLEMLEEVLTKLAEGIDKTDDPVLGSDEKCVYWYGDVTKDDLQAAIRMVKPGEH
>KryFolCCMP1326029706_rbh_TGME49_209890
XPCRMCSENPFFGLFGSGRSSKPTSRSEASGRRRRERRSKFQPRTEEEIEDIVRQWEQYVHPRAREYFADPSRLGEVLRLLARCVDREGDPVLGSEDQCVTWHGDTAKGEGQSDGASTHTESDAWRDSAPGRHLRRRQAVFKMVKPGESAETVTYVNRVLAFTFAADDSFEX
>KryFolCCMP1326059567_rbh_TGME49_209890
MAGQAQPSVTFVNRILAFIFAADDSFEQLRQLPKEPFRMSCGNQLCINIATSPWTFEASSQDTPPGGQEQLTMX
>KryFolCCMP1326077273_rbh_TGME49_209890
XLCSENPFSELFGSDAPPAKKDQHHPTSAVAKPRSAPTSRGAPLAQAVRFMPRSEQEVRAATVQWEQYVHPRALEYFGDSESLRQVLLMLARGTDRREDPILGDEDTCVMWHGDVSQPDRAELTHGGHTRMPQAIFKMVKPGESEETSTFVSRVLAFTFAADESFEQLMKLPKVPFKMTCEDQLCVHLAHISLDPPDGYSPPSPIAEPPASPIGS
>KryFolCCMP1326100145_rbh_TGME49_209890
XTIVAAELAAFALSSPAPGTARPPVPAAMFQCRMCAENPFLQLFGGGPQVKDKEAQRKKLSKTQAKKPAPSRRNEADFCPRSEEELERLVREWEQYAHPRAREFFATPEVLREVLMQLAKGIDRNDDPVLGPEKKDVYWYGDVTKEDLQAAIRMVKPGETEESVTYVNRVLAFIFATDESFEQLMKLPKEPFRMDCGDQLCVNLAHISVQV
>KryFolCCMP1326131801_rbh_TGME49_209890
XARPVQGRAVDRGAAAAAPLFAGDVPVXLVLGEPVSELVCPCCQVAAQGQRRGQAEELEAAGEEGGVEAGRGALRAMAGGGDPEADLLWEQYVHPRARDFFSGQEELHATMRQVLSGISRHDDPVLGPEDRDVYWYGDVTQDDLQAALRMVRPGDASETVTYVNRVLAFLFATDDSFEQLKALPKEPFTMRCGDQLCVHLAHISLE
>KryFolCCMP1326132525_rbh_TGME49_209890
XPAHRAAMFQCELCLQNPFQQLFGGGAAAGAPQMKAREGRKKSGGRRRPASRRDEVPFEPRSEEEIRERIQTWEPYVHPRARDYWPEDEDLHAIMRRLLQGISRHDDPVLDGEEKQVYWYGDVTQDDLQAALRMVRPGDAAESVTYVNRVLAFIFATDESFEELMKLPKEPFRMSCGDQLC
>LanAbb005310_rbh_TGME49_209890
XSSAYSAGSYSDADAGEELVVKATAAERQRFSARSPEEVLMTCRAWENYIHPRAQNFWESSERLNEVLSKIARGVDKLGDPLLGDEKRCVFWHGSMSPDDGLPVVHTVKPGESQESQMYVIRILVFFFCDEDSFLELKQKQIRPFDMLCDEPTCVNLSHVALD
>LanAbb005470_rbh_TGME49_209890
XSAYSAGSYSDADAGEELVVKATAAERQRFSARSPEEVLMTCRAWENYIHPRAQNFWESSERLNEVLSKIARGVDKLGEPCDEKRCVFWHGSMSPDDGLPVVHTVKPGESQESQMYVIRILVFFFCDEDSFLELKQKQIRPFDMLCDEPTCVNLSHVALD
>LanAbb008157_rbh_TGME49_209890
XNVWLDMLHDRAKQLWTEDELRDVLSQVAKGVSKDDDPVDGVDDYCSIWHGEVSAV
>LanAbb009914_rbh_TGME49_209890
LYTKARANQVQTYVTRALVFMFADDASYSELQPKPSQPANKTFEMACNNLQCVX
>LecTuz007806_rbh_TGME49_209890
MFNCRVCSNTPFGNFFGFGDGPEKKKKNPKGKKSMSEFSSDLMSEFTEDVTEVSGIKPATAAERRRYVPRSPEEVLVTCRSWENYIHSRVKAFWGENDERINQVLSDVIRGVDKQCDPMLGKESECVFWHGQLSLEEKAPAVWTVKPGESSESQMLVIRILVYFFCDDESFEELQKKQSKQFEMLCGNETCVNLHHVALD*
>LecTuz007807_rbh_TGME49_209890
YQRRVHGCDPMLGKESECVFWHGQLSLEEKAPAVWTVKPGESSESQMLVIRILVYFFCDDESFEELQKKQSKQFEMLCGNETCVNLHHVALD*
>LecTuz007808_rbh_TGME49_209890
MFNCRVCSNTPFGNFFGFGDGPEKKKKNPKGKKSMSEFSSDLMSEFTEDVTEVSGIKPATAAERRRYVPRSPEEVLVTCRSWENYIHSRVKAFWGENDERINQVLCEPPIHIRSLPLCRCVY*
>LecTuz012217_rbh_TGME49_209890
VVSTQSTWDPIFPQIVKDVVALLEHARQPLAPIAEPDGAKPLPPPPPPPTDAAGDGQLPEVTSDGNHTAADVFVSRIPEESVTQVKDWLKLIHDRVLKMWTDEELRDVLSQVALGVSKHDDPVEGEDVCSIWHGKTGPDGAPILDSKTNARESKEIYVTR
>LecTuz013669_rbh_TGME49_209890
GINAEYMGATIPVDNRVRYAMFKNCRVCSTTPFAAFFGFAEDDELYDPAARAARGLGGRRSSAASQQRLQEFGTRDNLTELDTGLKLGKFAFSPRGPDEVEATARGWYGFVHGRAKEYWEGVEEPVMDVLYELARGVSRSDDPICGNEENCVTWHGPLSSDGLPLISVQRPQD
>LecTuz017571_rbh_TGME49_209890
MFNCRVCSNTPFAALFGGNKGAKKERGEDDGRSSDGGSTAYSDEQSDSGEFEARSPGETVTQVNDWLKLIHDRVLKMWTDEELRDVLSQVALGVSKHDDPVEGEDVCSIWHGKTGPDGAPILDSKTNARERKEIYVTRALVFMFADDESFAELQPTAAELASHPLNTVCGNTACVKLRHITM*
>LecTuz017572_rbh_TGME49_209890
MFNCRVCSNTPFAALFGGNKGAKKERGEDDGRSSDGGSTAYSDEQSDSGEFEARSPGETVTQVNDWLKLIHDRVLKMWTDEELRDVLSQVALGVSKHDDPVEGEDDVCSIWHGKTGPNGAPILDSKTNARERKEIYVTRALVFMFADDESFAELQPTAAQPASHPFNMACENTACVKLSHIALPE*
>LecTuz019241_rbh_TGME49_209890
MMIFFFADAETFSAFQSRKSAPFETVCENPKCVNLLHICLDDVDEEDVSSPQHELQDADLQEGGAVSKSTSESGDSSPPA*
>LecTuz031111_rbh_TGME49_209890
GINAEYMGDNRVRYAMFKNCRVCSTTPFAAFFGFAEDDELYDPAARAARGLGGRRSSAASQQRLQEFGTRDNLTELDTGLKLGKFAFSPRGPDEVEATARGWYGFVHGRAKEYWEGVEEPVMDVLYELARGVSRSDDPICGNEENCVTWHGPLSSDGLPLISVQRPQDERPSNSYVHRILLFFFADPKSFSAFQNRKSEHFETVCENRKCVTLFHICLDDGEDEEEQELQDADVEGGALSRATSGRDSPPSG*
>LecTuz031112_rbh_TGME49_209890
GINAEYMGTIPVDNRVRYAMFKNCRVCSTTPFAAFFGFAEDDELYDPAARAARGLGGRRSSAASQQRLQEFGTRDNLTELDTGLKLGKFAFSPRGPDEVEATARGWYGFVHGRAKEYWEGVEEPVMDVLYELARGVSRSDDPICGNEENCVTWHGPLSSDGLPLISVQRPQDERPSNSYVHRILLFFFADPKSFSAFQNRKSEHFETVCENRKCVTLFHICLDDGEDEEEQELQDADVEGGALSRATSGRDSPPSG*
>LecTuz031113_rbh_TGME49_209890
YQRRVHGGTRDNLTELDTGLKLGKFAFSPRGPDEVEATARGWYGFVHGRAKEYWEGVEEPVMDVLYELARGVSRSDDPICGNEENCVTWHGPLSSDGLPLISVQRPQDERPSNSYVHRILLFFFADPKSFSAFQNRKSEHFETVCENRKCVTLFHICLDDGEDEEEQELQDADVEGGALSRATSGRDSPPSG*
>LecTuz031114_rbh_TGME49_209890
YQRRVHGSDGLPLISVQRPQDERPSNSYVHRILLFFFADPKSFSAFQNRKSEHFETVCENRKCVTLFHICLDDGEDEEEQELQDADVEGGALSRATSGRDSPPSG*
>LecTuz033693_rbh_TGME49_209890
GYQRRVHGVSKHDDPVEGEDVCSIWHGKTGPDGAPILDSKTNARERKEIYVTRALVFMFADDESFAELQPTAAELASHPLNTVCGNTACVKLRHITM*
>LecTuz035742_rbh_TGME49_209890
YQRRVHGGGNKGAKKERAEEDGRSSDGGSTAYSDEQSESEYSPRSPGETVTQVNTWLGMVHQRVEKMWTDEELRDLLSQVALGVSKHDDPVEGQDDVCSIWHGKFSANGAPILDTKTNNGKKSQIYVTRALVFMFADDSSFAELQPTPSQPSSHPFQMACEDSRCVQVSHIALPDEE*
>LepChlNIES1868004812_rbh_TGME49_209890
MFPCSVCSGNPFTQFFFGDGKPNNDARRKSSTSSLRPLSSFIPRNDQEVRQTVKIWMQHTHPRALSYFGTWEDLEEVLWSVAEGIDKDDDPVFDESGKCIFWYGDVTREEDEAAIKMIKPGETVESIIFVNRLLALIFASDETFEVLNELPKTPFRMRCGHHLCVNLSHIEGTWPHD*
>LepChlNIES1868008044_rbh_TGME49_209890
MRHCQRICTSSPSEVIANNWRMCGESFVFFKQLFGFEQPSRHQQTVQHEPRTDEQVKADALRWNMYKHGRCASYFQSDEDALTILEALARGVSKDKDPILTTCQECIIWHGEIVSQNPEQAVVRMRRPGDGEESLAFVNRILAFMFATDETLEKLMRLPKEPFRMSCGNQRCVHLGHIGDSTCPSVNR*
>LepChlNIES1868035024_rbh_TGME49_209890
VAPAGSNSARTWERFSLSLIAQGTFLVAMFQCRMCSENPFMQMFNGGKEAAQKDSDKDAKASTKKHKKRVSASAASVTSSSREVANFRPRTEAQLKEVVKEWLQYAHPRARDYFQTEGALEEVLHLLAKGIDKDDDPVLNDNGKCVFWYGDVTKEEEQAAIKMVKPCETTESVLFVN
>LepChlNIES1868040586_rbh_TGME49_209890
MASTTLEHPLLEAIAAVQCAISSETDVQTLRRARDMVEEINVSIQTKLQFDLSVACIDGTSASVPGLNADDTLDTLLGKISDSLGHPKDFLKLCLDERNFGRHELNKTLADLGLVGLAGEAVLTCVVRDSAFVAREDDEIDQIVDKWMPYVHPRAREFFQQEENIRSVLKKVAAGIDEHDDPILGSDSSCCYWYGDVTTCDKAAAIKMIRPGDTEATTTFVNRVLPFIFATDESFEELMKLPKSPFKTSCGEKLCINLAHIALSG*
>LepChlNIES1868040952_rbh_TGME49_209890
GDDEIDGTIKQWRPYAHPRALEFFQQEENLASVLKKIAAGIDEEDDLILDSDSSCCFWYGDVSKDSQAATISMIKPGDTKASVTFVNRALAFIFATDETFQELMKLPKAPFKMTCGEQRCVKLSHISVCS*
>LepChlNIES1868044890_rbh_TGME49_209890
MYQCRFCTDNPFNKFFGGDASEGNRKDAKSRAPSKRAKGKSSSASSSAGSNFRPRSDSQLQADVKEWMAFAHPRARDYFKTDEALEEVLALLGVRIDKEDDPVLNGSGTCVFWYGDVTEEGEQAAIKMV
>LepChlNIES1868048293_rbh_TGME49_209890
MEFTVVGLNGDSMRVQVPLGADVCALRSAVAASQGRRKEAVLLLSADGSEVNDSDPLPDEDVNLSCAVSGAQVLVEDWLTRVQPRGIDYFSKDVGRLEDTLWLLANGVEAGNDFLADLELGETAACAHWKGELTKKHKRPCVQMVKVGDGENEPSEVLVDRLVVMLFADETRFESFRNLSRTASFSTTCGKQSCISVAHLAAEETPEAPSTSSSSSETRSNGGAAQLRRSQLARRKRRIGATVLALAGAALARSSFVFGFLTTFSAVYWATIGMIVYALGCGILHVALDLALPSSRVTLLEPLTIPRRMVLCMVFCSSLLTMLIGCSHGALAVRFRIDSFHDVSKYMMTATSVSLSIFLIMSCIFRTAVRRRRLVAAAAAAA
>LepChlNIES1868048444_rbh_TGME49_209890
MFQCRACSDNPFVQMFFGDDKKPPKKSERPQNSARSRSSTSSVRSSSSFRPRNERQKRQVVKDWMQYVHPRAKNYFGTDEKLENVLRLIADGVDQEDDPIQDESGNCTLWHGIVTREEEAAIRTIKPGEITESIVYVNRIIVFMFASDDVFEELNQLPQTPFRMNCGNQLCVNLAHIEDEMDDGSKSASSLPRVAATQTIYF*
>LepChlNIES1868061005_rbh_TGME49_209890
MFTCRACSDNPLMQLFGIGDGDAGSHAKATTDKARRRSSSARSSTSRSSAALMRSMSRFRPRNDDQLRTDVKEWMRYTHPRAQKYFKTDEALENMLWLLAKGIDREDDPILDESGNCIIWYGDVTKEDRQAAVTMIKPGEITESVIFVNRMLAFLFATDESFEALMQLPKAPFRMTCGDQLCINLSHIEEH*
>LepChlNIES1868067343_rbh_TGME49_209890
PNFIYYSILVADFTMEVAPASWQLTVQALDGAVVAVVEISSGALILELKGIISAHANVPPQRQVLMEQCASAPLRDDARLLETGVDNDSVLVLVVEAECRKCTESEADCLAERLKDYVHPRAHEYWSSVAPDRLQIVLEELARFIILPDWACSDPCTAAATLVGSTPHDDAATCCCIWDGEQAVVHGTWSRPQKDYQNTAIIKPHLFGEHQKRPCFVNRLVVFLFASDEVFLVFEQLRRGNAYVDPFNMSCGNQLCVRVSHVESLTVDGFVNHWFLAPRQGLELLGIRQHPFVLQGLSQNIARSSKDTVEIESDAATDTTYDRRFWKQDVCGRVLNLFSSWAS*
>LepChlNIES1868070568_rbh_TGME49_209890
MFNFNPCQMCADNPFIAMLLPQTGKNKSSKSRRSSATWCPRSDEQIRHAVSDWVHNSHPRAQEYFSTQGALEVTLTEVAKWIHENDDPILSTSADKCVHWHGDVTKEEGEPCLRMIKPGDATESVIYVNRILAFIFATDEVFEKLMRLPKEPFRMSCGDQSCVHLLHISTDGVRA*
>LepChlNIES1868070569_rbh_TGME49_209890
MFNFNPCQMCADNPFIAMLLPQTGKNKSSKSRRSSATWCPRSDEQIRHAVSDWVLLSATVGCFAVAKWIHENDDPILSTSADKCVHWHGDVTKEEGEPCLRMIKPGDATESVIYVNRILAFIFATDEVFEKLMRLPKEPFRMSCGDQSCVHLLHISTDGVRA*
>LepChlNIES1868146426_rbh_TGME49_209890
SRIRPKSFKFVDCAFRGACFSQSAMFQCRMCTDNPFMQMFGGDTKEGAAKGETKSADSKKRTKRKSSNASSREVSSFKPRSDSQLQKDVKEWKEYAHPRARDYFQTDEALEEVLLLLGKGIDKEDDPVLNENGKCVFWYGDVTKEDEQAAIKMIKPSESAESVLFVNRILAFIFATDDSFEELMKLPKDPFQMNCGDQLCVNLGHISLPA*
>LepChlNIES1868146428_rbh_TGME49_209890
SRIRPKSFKFVDCAFRGACFSQSAMFQCRMCTDNPFMQMFGGDTKEGAAKGETKSADSKKRTKRKSSNASSREVSSFKPRSDSQLQKDVKEWKEYAHPRARDYFQTDEALEEVLLLLGKGIDKEDDPVLNENGKCVFWYGDVTKEDEQAAIKMIKPSESAESVLFVNRILAFIFATDDSFEQLMKLPKEPFRMNCGDQLCVNLAHISLAV*
>LepChlNIES1868156439_rbh_TGME49_209890
GGCFLMYLRWVRQRRTHFSLRRLEKLKYLQKLRVALARLESDYDKVQEYKIEEPETVSGDHPKRYSFGTAAMMANDVHIVADTGAAAQTRRNRGWRRPGKAAEDGGTTDATNSAAPIRKQRSDKEARQMVASWKGICQERVYGMWSDEDLTDILHVMAMNTNKDEDLARDSSDRCVRWYGDVSMPEGKHACMDIKKPGEEDASSSYVSRIVAVFFQPQRKLAKMSHDKTVPFRMACGNQMCVNLAHIENDVFRLE*
>LepChlNIES1868179146_rbh_TGME49_209890
MSVPREVDVIVEYFKSCDANGDGKISKKELDKVFLDWSESDRRDMLEQFDKNRDGFIDYPEFVDWVMASATIVQSQNREPHAAKPGVWTSSASENSETGSRQAMHRQLLNEKLEDDFAVDLQAADNGLHSPTLALPLLEALAVVQNAILNETDLQALGQARNMVEEIREAVQTKRNALSVFSLSIASMDGSTATISGLLPDNTLDMLLGRIADSFGRSKHRLTLCLSERTFQRYERNATLADLGLVDFDGEAVLTCVMRDSEFVAKDDKIDGIVKQWMPYVHPRAREYFKTEELLTSLLEEIAADIDEANDPILGSDSSCCLWAGDVTKDEGQPAVRIIKPGETEKSVTFVNRILAFIFAADESFEQLKRLPKEPLNMTCGDKLCVNLAHISLSYE*
>LepChlNIES1868194142_rbh_TGME49_209890
LHSSEGVAGAICLLDALAAAERAASIESRVEVLNSAKEIIGGLLVAIDDRIGLLTEFSVTVVALDGREAVIDSLRPEGKVRDLFEKVAASFCITQGSVILSLGERMLTKKDLEMTFESIGLPDVAEDTVLVCTVADICQNDRSGVSFRSALEVEQTVEEWLKYVHPRAGDFFGGEHAVKDVLREVVANIAKDEDCILGEENCVKWYGDLSCDDDQSVRYPSSLIGDQNGEESRAWVIRTLSFIFATDESYDELMKLPKQKPYRMTCGNRDCLHLGHVEL*
>LepChlNIES1868260141_rbh_TGME49_209890
VRLNLASNQRFALPIVMFKCRICAENPLALLFGQQERKSEVKDKAPGSENQKKPKSKAAGSGRKSSGKRNESNFNPRSEEEIAGIIAQWEQYAHPRAKEFFSNEETLREVLTQLAKGIDKNDDPVLGNDSTCVYWYGDVTKDDFEAAIRMVKPGETTESVTYVNRVLAFIFATDESFEQLMKLPKEPFKMSCGDQLCVHLAHISLAV*
>LinPolCCMP1738031581_rbh_TGME49_209890
XQASWPARACLGFHRIVPTQASWVMFQCRFCTENVFQELFGGSSASSNTGRRSTQARRRRAKFSPRSDEEVQRIVQDWQQYVHPRAREYFSAPGMLQEVLVQLAKGIDEKDDPVQGSEEKCVIWHGDVSKGDASVAVDSRSSTETESKATSSETWQDPAAPQSRRHCQKPQAVFHMVKPGESQETLTYVNRVLAFTFAADDSFEQLMLLPKEPFRMSCGDQLCVLIAHISTEA
>LinPolCCMP1738043367_rbh_TGME49_209890
XQAVSPAAPAGQREQFIHAILVVQACWPHLAMFQCRMCSENPFTALFGQQQKDKDGDRKKAKKVPQRKASSKRNESAFQPRTDEEIQNVIKQWEQYAHPRAREFFTTPEMLQEVLTQLARGIDKNDDPVLGPEEKCVFWYGDVTKDDLQAAIRMVKPGETTESVTYVNRVLAFIFATDDSFEQLMKLPKEPFKMSCSDQLCVHLAHISLAV
>LinPolCCMP1738127805_rbh_TGME49_209890
XWVMFQCRFCTENVFQELFGGSSASSNTGRRSTQARRRRAKFSPRSDEEVQRIVQDWQQYVHPRAREYFSAPGMLQEVLVQLAKGIDEKDDPVQGSEEKCVIWHGDVSKGDASVAVDSRSSTETESKATSSETWQDPASQALPEASGGLPHGEARRESGDAYLREPSACLYIRRGRLLRATDAASQGTLQDELWRPALRPHRPHLDGGLSGG
>LinPolCCMP1738127877_rbh_TGME49_209890
XLAQAVSPAAPAGQREQFIHAILVVQACWPHLAMFQCRMCSENPFTALFGQQQKDKDGDRKKAKKVPQRKASSKRNESAFQPRTDEEIQNVIKQWEQYAHPRAREFFTTPEMLQEVLTQLARGIDKNDDPVLGPEEKCVFWYGDVTKDDLQAAIRMVKPGETTESVTYVNRVLAFIFATDDSFEQLMKLPKEPFKMSCSDQLCVHLAHISLAV
>LinPolCCMP1738127931_rbh_TGME49_209890
XWVMFQCRFCTENVFQELFGGSSASSNTGRRSTQARRRRAKFSPRSDEEVQRIVQDWQQYVHPRAREYFSAPGMLQEVLVQLAKGIDEKDDPVQGSEEKCVIWHGDVSKGDASVAVDSRSSTETESKATSSETWQDPAAPQSRRHCQKPQXVFHMVKPGESQETLTYVNRVLAFTFAADDSFEQLMLLPKEPFRMSCGDQLCVLIAHISTEA
>LinPolCCMP1738297786_rbh_TGME49_209890
XMFQCRFCTENVFQELFGGSSASSNTGRRSTQARRRRAKFSPRSDEEVQRIVQDWQQYVHPRAREYFSAPGMLQEVLVQLAKGIDEKDDPVQGSEEKCVIWHGDVSKGDASVAVDSRSSTETESKATSSETWQDPAAPQSRRHCQKPQAVFHMVKPGESQETLTYVNRVLAFTFAADDSFEQLMLLPKEPFRMSCGDQLCVLIAHISTEA
>MonAgi004559_rbh_TGME49_209890
YQRRVHGLVMVFTSLCRSCANNPFASLFGFQDDNQKRSASHRNHRSKIIEEAEVEVVDLRHNSEASERLAIYRAGSEERTRFRLRTIGEAEAKVRLWHPFLHSRATEIWDIKEIEDLSKIVALSVDQDSDPVLGDESECVFWHGDVHDDDSYPVFHLTKAVEGKKTQAYVTRTLVFFYADDVAFAELQAKPPGAFEMACGEEMCVNLNHILLE*
>MonAgi004560_rbh_TGME49_209890
MVFTSLCRSCANNPFASLFGFQDDNQKRSASHRNHRSKIIEEAEVEVVDLRHNSEASERLAIYRAGSEERTRFRLRTIGEAEAKRSLLCRWIRTAIQCSETSLNVYSGTGMFMTTIVTPCST*
>MonAgi013340_rbh_TGME49_209890
MFNCRMCAATPFGAIFGYTPEEDEDVGATRGRSRRDRQKRRDITSRLSQAETDEGSELGIQRASSEERMRFRPRSPEEVLVKVTAWESYLHSRAQEFWGDTASIREILMKVAQSVDKEGDPVLGEMRECIFWHGDVSDEDNRPVIRMFKPGESAESQTYVTRILVFLYADDDSFGELQRKAQGAFEMVCNESDCINLSHISLD*
>MonAgi013341_rbh_TGME49_209890
MFNCCICDASPFQLPQAETTFGSTPEEDKARLSQAESKEGSELDIQRASSEERMRFRPRSPEEVLVKVTEWESYLNSRAQEFWGDTASIREMLMKVAQLVDKEDDPVLGEMRECVFWHGDVSDEDNRPMIRMFKPGESAESQTYVTRILVFLYADDVSFGELTRKVPGAFEMICNESDCINLSHISLD*
>MonAgi013342_rbh_TGME49_209890
ATRGRSRKDRQKRRDITSRLSQADTDEGSELGIQRASSEERMRFRPRSPEEVLVKVTEWESYLNSRAQEFWGDTASIREILIKVAQSVDVEGDPVLGEMRECVFWHGDVSDEDNRPVIRMFKPGESAESQTYVTRILVFLYADDDSYGELQLKAQGAFEMVCNESDCIKLSHILLD*
>MonAgi013343_rbh_TGME49_209890
TSRLSQAETDEGSELGIQRASNEERMRFRPRSPEEVLVKVTAWESYLHSRAQEFWGDTASIREILMKVAQSVDKEGRCVNAYFGMGT*
>MonAgi013344_rbh_TGME49_209890
MFNCRMCAATPFKAIFGYTSEEDEDVGATRGRSRKDRQKRRDITSRLSQAETEEGSELDIQRASSEERMRFRPRSPEEVLVKVTEWESYVHSRAQEFWEDTASIREILMKVAQLVDKEDDPVLGEMRECIFWHGDVRDEDNRPVICMFKPGKSAENQAHVTKILVCLFADDDSFGELQRKGQGAFEMICNESDCINLSHISLE*
>NeoCanLiverpool000428_rbh_TGME49_209890
MSQGESVYTDRYTSQETFEPRSPEEIATLCRAWEYYVHPRAKEFWQTSEARMEILKKIAAGVHRDYDPVLGDDRQCVIWYGDLSEDDHLPVIRMVKPGESQESQTYVNRTLVFLYADEESFNELQEKPKKAFTMACGNPMCVNLTHIALDE
>NepSpe076036_rbh_TGME49_209890
NPLLIMFNCRMCNFPLKSYFGYDDDPTASKDTETDGSNREKQKAMVDQTINKLTDGEYNPRTKEEIEILCNEWNEYVHPRAKEFWTSPEGLKDILRTIAQNIDRDSDPILGGDGSCTIWYGQYHEQTHFPIMPIGSVDEEGDTKPISFVNRILALLYADDESFNDLKNMPNSNFPTICDNRRCISLTHIKIGEDSDES*
>NepSpe094963_rbh_TGME49_209890
MSFFSCRSCASPFASFFGIRGSDDNTAAVETTTSIPVSGAPSAPPNRSFPNAALQQDLRVESNPNDDNKEIRSPDEIATLCQSWELYETR
>NepSpe125303_rbh_TGME49_209890
LYAHPRAKEYWETSEALQELLRSIAKNISRQDDPVLGDEASCVVWHGELSERERAPICYLTKPGDSLPTPTYVTRALAMLFADETSFNALQTMKPIAFPMDCGNPQCVNLTHISLEG*
>NocSci017931_rbh_TGME49_209890
XWLMPERQVAARPPRVATTPLCVRDVAAFEARQEDEIENLIKEWEQYAHPRAAEFFAPPSHLKEVLRHLARGVHRTDDPILGSGDKCVFWYGQLDGDGVQAHLRMTRPGEPTESGFCVNRVLAFIFATDESFEVLMRLPKDPFKMCCGNQLCVHLSHISNDE
>NocSci020063_rbh_TGME49_209890
XMFSCRMCSESPFHLLFGGRQTAPSPPVRRRGDPVRENVSKRNESSFRPRTEEECLAVIKNWEQYAHPRAREFFASPEVLEDVLTQIVKGIDRHDDPILGPDEKCVYWYGDVTKEDLQAAIRMVKPGEAVESVTYVNRVLAFVFATDDSFELLMRLPKEPFKMNCGDQLCVHLAHISVAV
>NocSci023633_rbh_TGME49_209890
HVQLQDVLGESVLVAFWKPSEQPRQQKKRIPKSAHGVNHVGEERGHLRAATDEETSALIKLWEQYAHPRSREFFGTPEQLEYVLTQLVKGIDRGEDPILGPDEKCVYWYGDVTKEDMQAAIRMVKPGEATESVTFVNRVLAFVFATDDSFELLMRLPKEPLKMTCGDQLCVHLAHISLSV
>NocSci037918_rbh_TGME49_209890
RSSRTGSRRNEKSFACRSEEETRLLIKQWEQYAHPRAKEFFDTPEKLEHVLLELCKGIDKNDDPIVGPSDTCVYWYGDVTKDDTQAAMRMVKPGESSEAVTFVNRVLAFIFSTDESFEKLMALPKEPFKMNCGDQLCVHLAHISIAV
>OxyMar015039_rbh_TGME49_209890
SCTSVMGNLPSPPEVTRHCACSTDIFQYFSGSQRNAVAVAPQGPAPDHVPRPENEIARFVDSWNSYIHPRAVEFLPENGRKGILNMIARSTSRGTDPILGDGTDACVHWHGDTKPEDGYDQPVVEFRKPGEDAVTTTFVSRVLVFFFATDESFELLMSYPKTPSHARAAESIAFSCVMSPWTPRSX
>PelBei000554_rbh_TGME49_209890
XSRKSRRNEAHFNPRSEAEIAATIKQWAQYAHPRARDFFTTPQQLEEVLTQIAKGTDKNEDPILGPEEKCVYWYGDVTKDDLQAAIRMVKPGESAESVTYVNRVLAX
>PelBei009052_rbh_TGME49_209890
MSSVFQCRMCSENPFTTLFGAPQKEKEEEKKEKKKASSSSRKSKRNEAQFNARSEAEIDAVVKQWAQYAHPRARDFFTTQEQLEEVLMQQQKWAQYAHPRARDFFTTQEQLEEVLMQLAKGTDKNDDPILGPEEKCVYWYGDVTKDDLQAAIRMVKPGESSESVTYVNRVLAFIFATDESFEKLMQLKKEPFKMAAGTSFASTSRISRSPPEEANNGVFMIQCAEAIXKFCLQVVASSQGISNVLREIQAFFADAVADWSSKDFYDYPAX
>PelBei018864_rbh_TGME49_209890
AKGTDKNDDPILGPEEKNVYWHGDVTKDDQQAAIRMVKPGEAEESVTYVNRVLAFIFATDESFEKLMQLPKEPFKMSSGDQLDIHLAHISLS
>PelBei024473_rbh_TGME49_209890
VALDFIYVDGVPVSHLAENPFTAIFGGPSQQAEEKQKKSKKKTSSSSRQSGRNAANFNPRSEAEIDAAVKQWLQYAHPRARDFFTTPQQLEEVLREIAKGTDKNDDPILG
>PelBei036228_rbh_TGME49_209890
XSRKKKTRSRGSRSEESWTARSDAEVKAAVSEWMKFVHPRAQEVFTTKEALEEVLVELAKGTDRTSDPVLDDGDVIWYGDITKDDTQAAIRIVKPGDSEASVSYVNRILPFIFATDESFEQLEKLPKVPFKMSCGNQLCIALAHISLQR
>PelBei040171_rbh_TGME49_209890
XAQYAHPRARDFFTTPEQLEEVLRQIAKGTDRNDDPILGPEEKNVYWYGDVTKEDMQAAIRMVKPGESSESITYVNRVLAFIFATDESFEKLMQLPKEPFQMSSGDQLDINLAHISLNT
>PelBei041598_rbh_TGME49_209890
XLFGPPQKVEDKQKKKKTISSSQPSQRNEKDFTPRSEAEIDAAVKQWAQYAHPRARD
>PerMarATCC50983002603_rbh_TGME49_209890
MVFKCRMCSEDPCAALFGKRGMAETPKRQEQRTRSERRAVHNFQARDEQALKALVKSWEQYVHPRAREFFQTHDRLTDSLLSIAKNIHYTEDPILGGDSCVYWYGDVTKDLPEQAALRLVKPGEDVESVTYVNRLLAFIFATDESFEKLMRLPKEPFKMVCGDQLCVNLKHIGAEPSYR
>PerMarATCC50983011770_rbh_TGME49_209890
CVYWYGEAGRDEKSVEQAVIRFVKPGEEETSETFVNRLLAFMFANTKSFERLLMLPKVAFKMTCNDQLCVNIKHISAEG
>PerMarATCC50983018165_rbh_TGME49_209890
WATKIHPRARDFFQNHDRMIKVLRSIALSIDKDRDPILGSGDKCVRWHGEVSSDDQD
>PerMarATCC50983020476_rbh_TGME49_209890
MGMSDEMFSCRFCSESPFARLFGADPPPPGGTTTRQTRRSPSSFVRRNSEEMQRLIASWDHYVSSRAKDFFVTREKLEEVLMMIARGIHHTEDPILGVGTNTWTLATIPFQMVKPTEDTESLTYVNRVMVLIFSSDEAFQHLMTLPKAPFR
>PirSoc001211_rbh_TGME49_209890
MFKYCRVCSKNPFFANLLGAEDSPVSKAKSSSTSNGNPKSVRRRHNSTSDDLASNNVLVEDSSKYQDEELVSRGTVFRSVDESKTLIRAWENYVHPRAKMFWKTPDMLYQILAQLVRGVHRNDDPVLGDEKCSIWRGQLHSEDSLPIIKFTKPNQSVETQTYVSRVLVFLFADDDSYTELKDAPKMPFSMACGEPKCVNLTHIALED*
>PlaAdlG01003317_rbh_TGME49_209890
MDLFNCQYCSISPFDYILDYLYGDTSSKKEEKKKKSNITYDDSSSNNVSQVVSKIDEEIEKRTTNEILLLCRAWENYVHPRAKEYWKDSQQLQNILCKIANGITKNDDPILGDDYACVFWYGDKNKNDNCPIISVKKGNDNIETITYVNRVLIFLYADEASFQELQKKPKKAFTMACGNTNCINLTHISLDD
>PlaBerANKA004619_rbh_TGME49_209890
MDIFNCHYCSISPFDYILELIYGEKPNKNDEKKSSVVTYDDSSSNNVSQVVSKVGDAIEKRSTNEVLLLCRAWENYVHPRAKEYWKDSQQLQNILCKIANGITKNDDPILGDDYACVFWFGDKNKNDNCPIISVKKGNDNIETITYVNRVLIFLYADEASFQELQKKPKKAFTMACGNINCINLTHISLDD
>PlaBilG01003330_rbh_TGME49_209890
MDLFNCQYCSISPFDYILDYLYGDTSSKKEEKKKKSNITYDDSSSNNVSQVISKIDEEIEKRTTNEILLLCRAWENYVHPRAKEYWKDSQQLQNILCKIANGITKNDDPILGDDYACVFWYGDKNKNDNCPIISVKKGNDNIETITYVNRVLIFLYADEASFQELQKKPKKAFTMACGNTNCINLTHISLDD
>PlaBlaG01003202_rbh_TGME49_209890
MDLFNCQYCSISPFDYILDYLYGDTSSKKEEKKKKSTITYDDSSSNNVSQVVSKIDEEIEKRTTNEILLLCRAWENYVHPRAKEYWKDSQQLQNILCKIANGITKNDDPILGDDYACVFWYGDKNKNDNCPIISVKKGNDNIETITYVNRVLIFLYADEASFQELQKKPKKAFTMACGNTNCINLTHISLDD
>PlaChaChabaudi004920_rbh_TGME49_209890
MDIFNCHYCSISPFDYILELMYGEKPSKNDEKKSSVVTYDDSSSNNVSQVISKVGDPVEKRSTNEVLLLCRAWENYVHPRAKEYWKDSQQLQNILCKIANGITKNDDPILGDDYACVFWYGDKNKNDNCPIISVKKGNDNIETITYVNRVLIFLYADEASFQELQKKPKKAFTMACGNINCINLTHISLDD
>PlaCoaHackeri005342_rbh_TGME49_209890
MDIFNCQYCSVSPFDYILDFIYGEKPPKKEEKKSSNVTYDDSTSNNVSQVLSKVGDQVEKRSTNEILLLCRAWENYVHPRAKEYWKDSQQLQNILCKIANGIAKNDDPILGDDYACVFWYGDKNKNDNCPIISVKKGNDNVETITYVNRVLIFLYADEASFQELQKKPKKAFTMACGNINCINLTHISLDD
>PlaCynM005405_rbh_TGME49_209890
MDIFNCQYCSVSPFDYILDFIYGEKPPKKEEKKSSNVTYDDSTSNNVSQVLSKVGDQVEKRSTNEILLLCRAWENYVHPRAKEYWKDSQQLQNILCKIANGITKNDDPILGDDYACVFWYGEKNKNDNCPIISVKKGNDNVETITYVNRVLIFLYADEASFQELQKKPKKAFTMACGNINCINLTHISLDD
>PlaFal3D7004064_rbh_PlaFalIT_PlaFalIT003521_rbh_TGME49_209890
MDLFNCQYCSISPFDYILDYLYGDTSSKKEEKKKKSNITYDDSSSNNVSQVVSKIDEEIEKRTTNEILLLCRAWENYVHPRAKEYWKDSQQLQNILCKIANGITKNDDPILGDDYACVFWYGDKNKNDNCPIISVKKGNDNIETITYVNRVLIFLYADEASFQELQKKPKKAFTMACGNTNCINLTHISLDD
>PlaFraNilgiri003334_rbh_TGME49_209890
MDIFNCQYCSVSPFDYILDFIYGEKPPKKEEKKSSHVTYDDSTSNNVSQVLSKVGDHQVEKRSTNEILLLCRAWENYVHPRAKEYWKDSQQLQNILCKIANGIAKNDDPILGDDYACVFWYGDKNKNDNCPIISVKKGNDNVETITYVNRVLIFLYADEASFQELQKKPKKAFTMACGNINCINLTHISLDD
>PlaGabG01003229_rbh_TGME49_209890
MDLFNCQYCSISPFDYILDYLYGDTSSKKEEKKKKSNITYDDSSSNNVSQVVSKIDEEIEKRTTNEILLLCRAWENYVHPRAKEYWKDSQQLQNILCKIANGITKNDDPILGDDYACVFWYGDKNKNDNCPIISVKKGNDNIETITYVNRVLIFLYADEASFQELQKKPKKAFTMACGNTNCINLTHISLDD
>PlaGal8A000591_rbh_TGME49_209890
MDIFNCQYCSISPFDYILDYIYGERSSKKDEKKNSNVTYDDSSSNNVSQVVSKFGEQIEKRSTNEILLLCRAWENYVHPRAKEYWKDSHQLQNILCKIANGITKNDDPILGDDYACVFWYGDKNKNDNCPIISVKKGNDSVETITYVNRVLIFLYADEASFQELQKKPKKAFTMACGNINCINLTHISLDD
>PlaGonATCC30045004760_rbh_TGME49_209890
MDIFNCQYCSVSPFEYILDFIYGENLPKKEEKKSSNVTYDDSTSNDVSQVISKVGDQIEKRSTNEILLLCRAWENYVHPRAKEYWKDSQQLQNILCKIANGITKNDDPILGDDYACVFWYGDKNKNDNCPIISVKKGNDNVETITYVNRVLIFLYADEASFQELQKKPKKAFTMACGNINCINLTHISLDD
>PlaInuSanAntonio1005353_rbh_TGME49_209890
MDIFNCQYCSVSPFDYILDFIYGEKPPKKEEKKSSNVTYDDSTSNNVSQALSKVGDQVQKRSTNEILLLCRAWENYVHPRAKEYWKDSQQLQNILCKIANGITKNDDPILGDDYACVFWYGDKNKNDNCPIISVKKGNDNVETITYVNRVLIFLYADEASFQELQKKPKKAFTMACGNINCINLTHISLDD
>PlaKnoMalayanPk1000389_rbh_TGME49_209890
MDIFNCQYCSVSPFDYILDFIYGEKPPKKEEKKGSHVTYDDSTSNNVSQVLSKVGDQVEKRSTNEILLLCRAWENYVHPRAKEYWKDSQQLQNILCKIANGIAKNDDPILGDDYACVFWYGDKNKNDNCPIISVKKGNDNVETITYVNRVLIFLYADEASFQELQKKPKKAFTMACGNTNCINLTHISLDD
>PlaMalUG01005565_rbh_TGME49_209890
MDIFNCQYCSISPFDFILGFIYGEKPPEKDEKKSSNNSSSNNVSQVVSKVGEEIEKRSTNEILLLCRAWENYVHPRAKEYWKDSQQLQNILCKIASGITKNDDPILGDDYACVFWYGDKNKNDNFPIISVKKGNDNVETITYVNRVLIFLYADEASFQELQKKPKKAFTMACGNINCINLTHISLDD
>PlaOvaCurtisiGH01004519_rbh_TGME49_209890
MDIFNCQYCSISPFDYILDLIYGDEKAPKKDEKKSSNVTYDDSSSNNVSQVVSKVGDQVEKRSTNEILLLCRAWENYVHPRAKEYWKDSQQLQNILCKIANGITKNDDPILGDDYACVFWYGDKNKNDNCPIISVKKGNDSIETVTYVNRVLIFLYADEASFQELQKKPKKAFTMACGNINCINLTHISLDD
>PlaPraG01003788_rbh_TGME49_209890
MDLFNCQYCSISPFDYILDYLYGDTSSKKEEKKKKSNITYDDSSSNNVSQVVSKIDEEIEKRTTNEILLLCRAWENYVHPRAKEYWKDSQQLQNILCKIANGITKNDDPILGDDYACVFWYGDKNKNDNCPIISVKKGNDNIETITYVNRVLIFLYADEASFQELQKKPKKAFTMACGNTNCINLTHISLDD
>PlaReiCDC003456_rbh_TGME49_209890
MDLFNCQYCSISPFDYILDYLYGDTSSKKEEKKKKSNITYDDSSSNNVSQVVSKIDEEIEKRTTNEILLLCRAWENYVHPRAKEYWKDSQQLQNILCKIANGITKNDDPILGDDYACVFWYGDKNKNDNCPIISVKKGNDNIETITYVNRVLIFLYADEASFQELQKKPKKAFTMACGNTNCINLTHISLDD
>PlaRelSGS1like004497_rbh_TGME49_209890
MDIFNCQYCSVSPFDYILDYIYGERSSKKDEKKNSNVTYDDSSSNNVSQVVSKFGEQVEKRSTNEILLLCRAWENYVHPRAKEYWKDSHQLQNILCKIANGITKNDDPILGDDYACVFWYGDKNKNDNCPIISVKKGNDSIETITYVNRVLIFLYADEASFQELQKKPKKAFTMACGNINCINLTHISLDD
>PlaSpe013949_rbh_TGME49_209890
YQRRVHGSYDSYSRGDTSKNYDSSFSDFVSQTSVLSSTPGQTSDGSRWEARKGREVLWLVRAWNKRVHPRAKSLWDTQQVLNNLLAEIVKCVDRNDDPVLGADECILWQGDLMPADGLPVVSIMKPGDREEKRTYVTRILAFLFADDESFVVLQQKPKTGLDMICSDNLCINIHHIAID*
>PlaSpe013950_rbh_TGME49_209890
MDNDDDDFSPRSFDSMEFFNDVQQAREQKKKALEEEAKAEKDREDQRRESKESKEAQSIENQNSSSYTSRSYDSYSRGDTSKNYDSSFSDFVSQTSVLSSTPGQTSDGSRWEARKGREVLWLVRAWNKRVHPRAKSLWDTQQVLNNLLAEIVKCVDRNDDPVLGADECILWQGDLMPADGLPVVSIMKPGDREEKRTYVTRILAFLFADDESFVVLQQKPKTGLDMICSDNLCINIHHIAID*
>PlaSpeGorillaG2003283_rbh_TGME49_209890
MDLFNCQYCSISPFDYILDYLYGDTSSKKEEKKKKSNITYDDSSSNNVSQVVSKIDEEIEKRTTNEILLLCRAWENYVHPRAKEYWKDSQQLQNILCKIANGITKNDDPILGDDYACVFWYGDKNKNDNCPIISVKKGNDNIETITYVNRVLIFLYADEASFQELQKKPKKAFTMACGNTNCINLTHISLDD
>PlaVinVinckei004758_rbh_TGME49_209890
MDIFNCHYCSISPFDYILELIYGEKPNKNDEKKSSVVTYDDTSSNPVSQVISKVGDPVEKRTTNEVLLLCRAWENYVHPRAKEYWKDSQQLQNILCKIANGITKNDDPILGDDYACVFWYGDKNKNDNCPIISVKKGNDNIETITYVNRVLIFLYADEASFQELQKKPKKAFTMACGNINCINLTHISLDD
>PlaVivP01005224_rbh_TGME49_209890
MDIFNCQYCSVSPFDYILDFIYGEKPPKKEEKKSSNVTYDDSTSNNVSQVLSKAGDQVEKRSTNEILLLCRAWENYVHPRAKEYWKDSQQLQNILCKIANGITKNDDPILGDDYACVFWYGDKNKNDNCPIISVKKGNDNVETITYVNRVLIFLYADEASFQELQKKPKKAFTMACGNINCINLTHISLDD
>PlaYoeYoelii17X005737_rbh_TGME49_209890
MDIFNCHYCSISPFDYILELIYGEKPNKNDEKKSSVVTYDDSSSNNVSQIVSKVGDAIEKRSTNEVLLLCRAWENYVHPRAKEYWKDSQQLQNILCKIANGITKNDDPILGDDYACVFWFGDKNKNDNCPIISVKKGNDNIETITYVNRVLIFLYADEASFQELQKKPKKAFTMACGNINCINLTHISLDD
>PltViv006910_rbh_TGME49_209890
YQRRVHGSYDSYSRGDTSKNYDSSFSDFVSQTSVLSSTPGQTSDGSRWEARKGREVLWLVRAWNKRVHPRAKSLWDTQQVLNNLLAEIVKCVDRNDDPVLGADECILWQGDLMPADGLPVVSIMKPGDREEKRTYVTRILAFLFADDESFVVLQQKPKTGLDMICSDNLCINIHHIAID
>PltViv006911_rbh_TGME49_209890
MDNDDDDFSPRSFDSMEFFNDVQQAREQKKKALEEEAKAEKDREDQRRESKESKEAQSIENQNSSSYTSRSYDSYSRGDTSKNYDSSFSDFVSQTSVLSSTPGQTSDGSRWEARKGREVLWLVRAWNKRVHPRAKSLWDTQQVLNNLLAEIVKCVDRNDDPVLGADECILWQGDLMPADGLPVVSIMKPGDREEKRTYVTRILAFLFADDESFVVLQQKPKTGLDMICSDNLCINIHHIAID
>ProMinCCMP2233023954_rbh_TGME49_209890
XGGAMFKCRICAEGPFAALFDQGGDSDKKDQSQKKKKGKAKRPSTESKRDEASFRARTEQENQALIREWSQYAHPRAREFFQTEEVMMDVLMQLAMGIDRDSDPVLGPDDQCVYWYGDVTKDDQQAAIRMVKPGESSESVTYVNRVLAFIFATDESFEQLMKLPKEPFKMNCGDQLCVHLAHISLAVEGNGAAXQQLAAAGGSIDWSFACTGDLERQLFLPSSFREYFTCPSLVASEAGGWRLGTGAIVFQGVALFLVDQTWGAV
>ProMinCCMP2233033802_rbh_TGME49_209890
XAQAWQACAVAGAVYVAAESSIVLQAAVAQSYPAPGVMFNCRMCAEGPFAALFDQGDDNDKKDQRDKKKKGKGKRSTTESKRDEASFRPRTEQENQALVKEWSQYAHPRAKEFFQTEDVMMDVLMQLASGIDRDSDPVLGPDDQCVVWYGDVTKDDQQAAIRMTKPGETSESVTYVNRVLAFIFATDESFEQLMKLPKEPFKMQCGDQLCVHLAHISLSVDGNGAGSAS
>ProMinCCMP2233073819_rbh_TGME49_209890
XSSLAGVRRCRGRYVAAESSIVLQRCGSAELSCXXXMFKCRICAEGPFAALFDQGGDSDKKDQSQKKKKGKAKRPSTESKRDEASFRARTEQENQALIREWSQYAHPRAREFFQTEEVMMDVLMQLAMGIDRDSDPVLGPDDQCVYWYGDVTKDDQQAAIRMVKPGESSESVTYVNRVLAFIFATDESFEQLMKLPKEPFKMNCGDQLCVHLAHISLAVEGNGAAXQQLAAAGGSIDWSFACTGDLERQLFLPSSFREYFTCPSLVASEAGGWRLGTGAIVFQGVALTVHIWLAPAAGSRDFLVDQTWGAV
>ProMinCCMP2233109383_rbh_TGME49_209890
RCRGRGAPAAQQRAMAKCRMCSSNLFTALFGDAVVPEGRAVGSRAAGAGALXSEPEGEPALQLRSGEECAALAREWLRHVSPRAREFFVHEEVIVEMLQRVAEATDXGCDPVLGPSGQCVLWKGETSSDGNHPVVSVFXPGADGATESFVNRLLAFMFATTESFXQVILLPKRPLRMACGNQRCVHVGHASLAXV
>ProMinCCMP2233115974_rbh_TGME49_209890
XPIAQAAMFKCRACSSRACSTGLLAALFGDAAEPAGRAAGSGAAGAGAVLNEPESEPSLHARSDGECEALAREWRRHVHPRAKEFFLQEEVLVEILQRVAKSTHGNGDPVLGPSERCVRWNGELSSDGRHPVMSVVKPGTDRPSLSFVSRVLAFMFATEESFRQATKLPPSPLRMSCGDQHCVHIGHVSLAIV
>ProMinCCMP2233141269_rbh_TGME49_209890
XLGSSLAGVRRCRGRYVAAESSIVLQAAVAQSYPAPGVMFNCRMCAEGPFAALFDQGDDNDKKDQRDKKKKGKGKRSTTESKRDEASFRPRTEQENQALVKEWSQYAHPRAKEFFQTEDVMMDVLMQLASGIDRDSDPVLGPDDQCVVWYGDVTKDDQQAAIRMTKPGETSESVTYVNRVLAFIFATDESFEQLMKLPKEPFKMQCGDQLCVHLAHISLSVDGNGAGSAS
>ProMinCCMP2233158783_rbh_TGME49_209890
XGGAMFKCRICAEGPFAALFDQGGDSDKKDQSQKKKKGKAKRPSTESKRDEASFRARTEQENQALIREWSQYAHPRAREFFQTEEVMMDVLMQLAMGIDRDSDPVLGPDDQCVYWYGDVTKDDQQAAIRMVKPGESSESVTYVNRVLAFIFATDESFEQLMKLPKEPFKMNCGDQLCVHLAHISLAVEGNGAAXQQLAAAGGSIDWSFACTGDLERQLFLPSSFREYFTCPSLVASEAGGWRLGTGAIVFQGVALTVHIWLAPAAGSRDFLVDQTWGAV
>ProMinCCMP2233206075_rbh_TGME49_209890
WAQAWQACAVAGAVYVAAESSIVLQAAVAQSYPAPGVMFNCRMCAEGPFAALFDQGDDNDKKDQRDKKKKGKGKRSTTESKRDEASFRPRTEQENQALVKEWSQYAHPRAKEFFQTEDVMMDVLMQLASGIDRDSDPVLGPDDQCVVWYGDVTKDDQQAAIRMTKPGETSESVTYVNRVLAFIFATDESFEQLMKLPKEPFKMQCGDQLCVHLAHISLSVDGNGAGSAS
>ProMinCCMP2233231944_rbh_TGME49_209890
XGGGAMFKCRICAEGPFAALFDQGGDSDKKDQSQKKKKGKAKRPSTESKRDEASFRARTEQENQALIREWSQYAHPRAREFFQTEEVMMDVLMQLAMGIDRDSDPVLGPDDQCVYWYGDVTKDDQQAAIRMVKPGESSESVTYVNRVLAFIFATDESFEQLMKLPKEPFKMNCGDQLCVHLAHISLAVEGNGAAXQQLAAAGGSIDWSFACTGDLERQLFLPSSFREYFTCPSLVASEAGGWRLGTGAIVFQGVALTVHIWLAPAAGSRDFLVDQTWGAV
>ProRetCCCM535062951_rbh_TGME49_209890
XKAQASTLPDSLGRQSARSLRRAAAAMFQCRMCTENPFAQLFGGMGGAQQKKESDKKKTTKRMKSSRNESNFQQRTPEEIKPLIKSWEQYAHPRAREFFTSPEMLQEVLTQLAKGIDKNDDPVLGADDKCVYWYGDVTKDDLQAAIRMVKPGEAAESVTYVNRVLAFIFATDDSFEQLMRLPKEPFKMSCGDQLCVHLAHISLAV
>PteSch001303_rbh_TGME49_209890
GINAEYMGVPTAEYKVVMFNCRVCLTTPFKSFFGFSEDDHERPLRNQRKKQSSYMASTERMSEYDQDVQDVIVKATDEEKARFHPMSPEEVLQKCRSWENYVHQRGRESWKTSESVYRILGNIAKGVDRLSDPILGDEKYCAFWHGNFEAESGAPIMKISRPDENEETDMDVTRLLVFFFSDDESFAEIQAVRFKFCSLFVGVLHTNYLYREQKYICVWPVRSRRV*
>PteSch001304_rbh_TGME49_209890
GINAEYMGVPTAEYKVVMFNCRVCLTTPFKSFFGFSEDDHERPLRNQRKKQSSYMASTERMSEYDQDVQDVIVKATDEEKARFHPMSPEEVLQKCRSWENYVHQRGRESWKTSESVYRILGNIAKGVDRLSDPILGDEKYCAFWHGNFEAESGAPIMKISRPDENEETDMDVTRLLVFFFSDDESFAEIQARTEVHLRMACEEPTCVNLLHISLDEF*
>PteSch014197_rbh_TGME49_209890
YQRRVHGGDEKYCAFWHGNFEAESGAPIMKISRPDENEETDMDVTRLLVFFFSDDESFAEIQARTEVHLRMACEEPTCVNLLHISLDEF*
>PyrBah011561_rbh_TGME49_209890
XGAMLRDRACVSGRCRACSGGLLASLFGAPPEEKARSGDRGGRTKEEEVTAALRHWAPSIVPRVNVFFTGPDELERLLKQVARSVSRNEDPILGPVGKCVHWHGSSTRRDADAQPCVCALKPDGSVDAIVCVTRLLACVFAEEESFLRLQSLPPRPFKMRCGNQMCINLAHIAVDCV
>PyrBah017864_rbh_TGME49_209890
XAAMVRSRACSDRCRACSQSLFTSLFGEPLWEDKNTDGQRGRRGQGRAGSAGDAVGGFQPRTEEEVAAAVQDWARNAQPRASEIFITPDMLEEILARLARSTSRGDDPVLGSEDRCVTWHGDTTREIEPQPYIRLVRPGDPTESAVYVTRILAFIFATDDTLDPLMRLPNMPFRMSCGNPLCVRLSHVSAAV
>PyrBah061646_rbh_TGME49_209890
XAQAQAHVLFDRELQWIALAVQAVPASRAMFQCRMCSENPFSSLFGQQQQKERDADKKRGKKPSQRKPSSRRNEAIFQPRSEEEIAAVIKEWEQYAHPRAREFFTNPEMLTEVLTQLAKGIDKNDDPVLGSDDKCVYWYGDVTKDDLQAAIRMVKPGESAESVTYVNRVLAFIFATDDSFEQLMKLPKEPFKMSCGDQLCVHLAHISLAV
>PyrBah079923_rbh_TGME49_209890
QGSRAHHPSSLLNLFLTPATPATPAPPGNVPVRMCSESPFALLFGQPQQKERAAAAIPRRQADQKRHSRRDEASFKPRQEEEIKALVKDWEQYAHPRAREFFTRSEMLAEVLTNLAKHIDMNEDPVLGPEDKCVYWYGEVNKDNQACIRMVKPGETAESVTFVNRVLAFIFATDDSFEQLMNLPKEPFKMCCGDQMCIHLSHISMAV
>PyrBah081667_rbh_TGME49_209890
XWNVRACCAMVQNRACSDRCRVCSENLFTAFFGQPQQKDRSTDKRSRRRADSGSEDANAQLRTEEEIKEVVTEWIKYVQPRTREFFQSPELLTEVLTQVARGIGRDDDPIMGCDGGCVPWRGATDNEHQAYICFVKPGETAESTVYVNRILALIYTTDESFEQLKKLPKRPFKMSCGDQQCIHLAHLSFAVC
>RhySp1WS2016014484_rbh_TGME49_209890
MFKCRSCANTPFAAFFGITADEEETPPKRKTGKRNEGGGRAASYAGSEGGSTTRTEAFEPRCPEDMKMLARAWENYVHPRAKKMWSSGGQLHRILDNIARGCNQSDDPVLGDDRQCVEWHGSYSGEERLPVMIILQPVTKEGVEDSGEFEEVLSHVNRVLVFLYADDSSFSELENRTEPLIMACGNRTCVNLTHISLDD*
>RhySp1WS2016014488_rbh_TGME49_209890
MFKCRSCANTPFAAFFGITADEDETPPKRKTGKRNEGGGRAASYAGSEGGSTTRTEAFEPRCPEDMKMLARAWENYVHPRAKKMWSSGGQLHRILDNIARGCNQSDDPVLGDDRHCVEWHGDYSGEEGLPVMIILQPVTKEGVEDSGEFEEVLSHVNRVLVFLYADDSSFSELENRTEPLIMACGNRTCVNLTHISLDD*
>RhySp1WS2016025916_rbh_TGME49_209890
CVEWHGGYSAEEELPVMMILQPVTKEGMEDSEEFEEVLSHVNRVLVFLYADDRSFSELENRTEPLIMACGNKNCVNLTHISLDD*
>RhySp1WS2016025917_rbh_TGME49_209890
MFKCRSCANTPFAAFFGLNGDEEETPPKKKAGKRSEGGRNSNYAESEGGSTTRTEDFEPRGPEEMKLLTRGWENYVHPRAKKMWSSGGQLHRILDNIARGCNRSDDPVLGDDQQCVEWHGDYSAEEGLPVMMILQPVTKEGMEDSEEFEEVLSHVNRVLVFLYADDSSFSELENRTEPLIMACGNKNCVNLTHISLDD*
>RhySp1WS2016025918_rbh_TGME49_209890
PKKKAGKRSDGGNGSWENYVHPRAKKMWSSGGQLHRILDSIARGCNRSGDPVLGDDEKCVEWHGEYSAEERLPVIMILQPVTKEGMEDSEEFEEVLSHVNRVLVFLYADDSSFSEVENRTKPIIMACGNK
>RhySp1WS2016025919_rbh_TGME49_209890
MQQSYFRTNDGVRSGGSVGSEGSSISRTDFFEQRGPEQMKVLARSWENYVHPRAKKMWSTGGQLHTILDNIARGCNRSDDPVLGDDQQCVDWHGEYSAEEGLPVMMILQPVTKDGVDDSGEFEDVLS
>RhySp1WS2016025920_rbh_TGME49_209890
MFKCRSCANTPFAAFFGLNGDEEETPPKKKAGKKSEGGRNGNYAESEGGSTTRTEDFEPRGPEEMKVLARAWENYVHTRAKKMWSSGGQLHRIL
>RhySp1WS2016025921_rbh_TGME49_209890
MVFPGSFNCRACSNVPLFGHFFGYAEEDESPPKGKVAKKNEGRRSGGSAGSEGASTSRTVVFEQRGTEEMKLLARSWENYVHPRAKKMWSTGGQLHTILDNIARGCNRSDDPVLGDDQQCVDWHGEYSAEEGLPVMMILQPVTKDGVDDSGEFEDVLS
>RhySp1WS2016025922_rbh_TGME49_209890
MHKCRSCANTPFAAFFGLNGDEEETPPKKKAGKKSEGGRNGNYAESEGGSTTRTEDFEPRGPEEMKVLARAWENYVHPRAKKMWSSGGQLHRIL
>RhySp1WS2016025923_rbh_TGME49_209890
MQQSYFRTNDGVRSGGSVGSEGSSISRTDFFEQRGPEQMKVLARSWENYVHPRAKKMWSSGGQLHRILGERQLDCWDLPRPPSSSFMCRQHRPRL*
>RhySp1WS2016025924_rbh_TGME49_209890
MFKCRSCANTPFAAFFGLNGDEEETPPKKKAGKKSEGGRNGNYAESEGGSTTRTEDFEPRGPEEMKVLTRAWENYVHPRAKKMWSSGGQLHRILGEPRQLDSCRLPPTFGVS
>RhySp1WS2016025925_rbh_TGME49_209890
MTVFYGEEDQTPPKTKAGKLSEGVRTGSYAEREGGSTTRTEVFRPRGPDAMKLLARAWENYVHPRAKKMWSTGGQLHRILDDVGRGCQSYDDPVLGDEQLCVDWYGEYSADEGLPVMMILQPVPYEGMDDYYEVLSHVNRVLVFLYADDSAFRVLEERTAPLTMACGNNHCVNMTHISLDYY*
>RhySp1WS2016025927_rbh_TGME49_209890
MLPAKCCRSCANTRFAKLLGFGEDEEAPPKKTGKKSEGGRTGSYAESEGSTTRTEVFEPRGPDDMKLLARAWENYVHPRAKKMWSLGGQLHRILDNIAKGCQRSDDPVLGDDQKCVEWHGEYSAEEALPVMMILQPVTKEDMEDSGDFEEVLSHVNRVLVFLYADDSSFSELENRTAPLTMACGNPNCVNLTHISLDD*
>RhySp1WS2016072376_rbh_TGME49_209890
CVHWVGSFTSVGGVQSPTIGLGPPKGNHASEEFGKATVTRILAFLYADNQSYYDLCQKADPLPMLCNNPDCVKLTHIYLDD*
>SarNeuSN3005129_rbh_TGME49_209890
MWNCRVCSSTPFASLFGFGGGGDKRKDKKSGSGSASGTDASLSTSGEDSVYTDQYTSQETFEPRSPEEIATLCRAWEYYVHPRAKEFWQTSEARMEILKKIAAGVHRDYDPVLGDDRQCVTWYGDLSEDDHLPVIRMVKPGESQESQTYVNRTLVFLYADEESFNELQEKPKKAFTMACRNPMCVNLTHIALDE
>ScrHanSHTV5036307_rbh_TGME49_209890
XPNQVSCEAFCCCTQPGVMLNCGFCSQKPFATLFREGWESSLLDCSSAKHVCRRAPQAQQRQRDSAPAWRDMQLVQMYSEEEIHSIAENWLECAQPRALEYFEGEDALRDVITQIVGGTSKGFDPVFGDLDTCCIWLGESIWGIAQAXPHVEPGSSEEDIAYVNRLLAFIFAADDCFDQLMQLPNQPFVMSCGNQSCISLSHILAVQDRLLCDAGARCDATVEEAVMNTFT
>ScrHanSHTV5102327_rbh_TGME49_209890
FCSQKPFATLFREGWESSLLDCSSAKHVCRRAPQAQQRQRDSAPAWRDMQLVQMYSEEEIHSIAENWLECAQPRALEYFEGEDALRDVITQIVGGTSKGFDPVFGDLDTCCIWLGESIWGIAQAXPHVEPGSSEEDIAYVNRLLAFIFAADDCFDQLMQLPNQPFVMSCGNQSCISX
>ScrTroCCMP3099012025_rbh_TGME49_209890
XSDAKLEEVLSEVAKGIDRNADPVVGNADNCVYWFRDVTSDDLQSPAIMFIRPGETEESVTYVTRLLVLIFATDEPFNQLMTLPQDPFKMSCGDQLCVH
>ScrTroCCMP3099050486_rbh_TGME49_209890
XSSCLRVGSFHLGLTLLGSARGSAAVAGGMMGFQCRMCSENPFMTLFGGSGQQVKDQEKKKKASSKSSAAAAKASKRNEAAFQARSEEEITTAIKQWEQYAHPRAREFFTSAEMLEEVLMQLAKGIDKNEDAILGGEDKCVYWYGDVTKDDMQAAIRMVKPGETAESVTYVNRVLAFIFATDDSFEQLMKLPKEPFKMSCGDQLCVNLSHISLAV
>ScrTroCCMP3099051128_rbh_TGME49_209890
LKSAGWPKACPFPDCSVPSFAGCRGWQDLHAMFQCRMCSENPFNGMFGGADERRGRDEMRRKKKDKNQYKNLQERHEPKHASRRNEASFQARTEEEILALVRQWEQYAHPRAREFFMTPERLEEVLKQLAKCIDVGDDPILGAEDKCVFWFGEVTKDEHQAAIRMVKPGENAESVTYVNRLLAFIFATNDSFEQLMRLPKEPFKMCCEDQLCVHLAHILLDV
>ScrTroCCMP3099062408_rbh_TGME49_209890
XGIWGLQCRMCSNNPFEEIFGSGYEVKREQKARNHNSRRSAATPSFRNMAAFQPRSEEEVAVSIRQWKQHVHPRALEAFESDEMLEGVLAQLARGTDRHEDAVLGGKDTCVHWYGDVSLDRMQAAIPIDKPGEARSATYVNRVLPLAFADDDCFHTAAEEEAFQDGLRQPVLCQPPPHLSRGLSTMAVPIDWVLEAG
>ScrTroCCMP3099062862_rbh_TGME49_209890
XGIWGLQCRMCSNNPFEEIFGSGYEVKREQKARNHNSRRSAATPSFRNMAAFQPRSEEEVAVSIRQWKQHVHPRALEAFESDEMLEGVLAQLARGTDRHEDAVLGGKDTCVHWYGDVSLDRMQAAIPIDKPGEARSATYVNRVLPLAFADDDFSTGWHAAAEEEAFQDGLRQPVLCQPPPHLSRGLSTMAVPIDWVLEAGAL
>ScrTroCCMP3099064880_rbh_TGME49_209890
XQQQTRLVQLAAWQQVPDVLGHPVLDVSRQPISGDPLLMSTSKLPKVESSLPRVRGNGFKQRIAAYQLRSEEGVQVTTILWRRHAHQRAHDFFKTDEMLDRVLXQLAKGMDKREDAILSSDDICVHWYGDTSADGDMHPTXRMVKPGDTTESEVFVSRLLPFIFAGDDSFELLMQLPKMPFRMRCGDPLCINFFHISPGV
>ScrTroCCMP3099065260_rbh_TGME49_209890
AFSLVMALWGVSGLQCRMCSGDPFSVIFGPGREAKRNRRIGRRCSSKSTATSSQLSTADFQPRSDDEIAISVWRWVQHAQPRALEVFESEEKLEWVLAQLARGTDRHEDPVLDGKDTCVYWYGDASMDGRQAVIXMDXHXDPSAVATYVNRFLPLVFADDDRFRQMARLSKKKPFKMACGNQFCVXLLHIX
>ScrTroCCMP3099065288_rbh_TGME49_209890
LVLQTCDVEQPEKRLKTSYGSVKLGITPWRRNAAAFQQRSEEEVMAAVMQWEQHAHPRAREFFKSDVMLKWVFAQLISCIDRREDPVFGGSDACVHWHGSTTADDGVQATLHMVKPGDTATSTTYVNRVLTFIFANDATFDFLMQLPKMPFKMRCGDPLCVNFLXHLAWSLIALARSLDSAKCMGIDVGWVAX
>ScrTroCCMP3099080214_rbh_TGME49_209890
XFGGGAPRKDNPAAAGKPKKDKKEVFDPRSETEIEQIVAEWTNYVHDRSWEYFADPESLQEVLVQLARSTNRDADPVLGDADKCCIWHGDVQRPDVPDDDDASRGGSESWQDAGASLHLRRPVFKMVKRGETEETFPYVNRVLAFTFASDDSFDELQRLPQX
>ScrTroCCMP3099093961_rbh_TGME49_209890
XIVKRWMDFVHTRARDYFVSDAKLEEVLSEFAKGTDRNADPVLGDPSNCAYWFGYDQDNQAVIKIIKPHETEESVIHVHRVLAYIFATDESFDRLGKIPTTDPFTMDCGNQLCVHLAHVVLPE
>ScrTroCCMP3099113186_rbh_TGME49_209890
XQHAQPRALEVFESEEKLEWVLAQLARGTDRHEDPVLDGKDTCVYWYGDASMDGRQALIRMDTHSDPSAVATYVNRFLPLVFADDDRFQRMARLSKKKPFKMACGNQFCVSLLHISPAV
>ScrTroCCMP3099119698_rbh_TGME49_209890
XWDVLGLQCKMCSSNPFSVIFGPGREAKRNRRIGRRCSSKSTATSSQLSTADFQPRSDDEIAISVWRWVQHAQPRALEVFESEEKLEWVLAQLARGTDRHEDPVLDGKDTCVYWYGDASMDGRQALIRMDTHSDPSAVATYVNRFLPLVFADDDXFPTDGTVVKEETIQDGVRQSVLRQPPPHLSSRLNVISLIAMVGIAVPGEARSATYVNRVLPLAFADDXLFPPDGTAAEEEAFQDGLRQPVLCQPPPHLSRGLSTMAVPIDWVLEAGALFLFKAAX
>ScrTroCCMP3099127501_rbh_TGME49_209890
MLWERRVHQRARDFFKTDEMLDWVLTQLAKGMSKHEDSILGGDGACVHWYGDTSADGDVQATLRMVKPGDTSESVTYVNRVLPFIFAGDX
>ScrTroCCMP3099137378_rbh_TGME49_209890
XRRLSSSRERCFQLGDGIVGRVRSPVQDVQRRSVQRDLLWDVLGLQCKMCSSNPFSEIFGPGREAKRNRRIGRRCSSKSTATSSQLSTADFQPRSDDEIAISVRQWVQHAQPRALEVFESEEKLEWVLAQLARGTDRHEDAVLGGKDTCVHWYGDVSLDRMQAAIPIDKPGEARSATYVNRVLPLAFADDXLFPPDGTAAEEEAFQDGLRQPVLCQPPPHLSRGLSTMAVPIDWVLEAGALFLFKAAX
>ScrTroCCMP3099147820_rbh_TGME49_209890
XWPKACPFPDCSVPSFAGCRGWQDLHAMFQCRMCSENPFNGMFGGADERRGRDEMRRKKKDKNQYKNLQERHEPKHASRRNEASFQARTEEEILALVRQWEQYAHPRAREFFMTPERLEEVLKQLAKCIDVGDDPILGAEDKCVFWFGEVTKDEHQAAIRMVKPGENAESVTYVNRLLAFIFATNDSFEQLMRLPKEPFKMCCEDQLCVHLAHILLDV
>ScrTroCCMP3099149585_rbh_TGME49_209890
XSSCLRVGSFHLGLTLLGSARGSAAVAGGMMGFQCRMCSENPFMTLFGGSGQQVKDQEKKKKASSKSSAAAAKASKRNEAAFQARSEEEITTAIKQWEQYAHPGSEMLEEVLMQLAKGIDKNEDAILGGEDKCVYWYGDVTKDDMQAAIRMVKPGETAESVTYVNRVLAFIFATDDSFEQLMKLPKEPFKMSCGDQLCVNLSHISLAV
>ScrTroCCMP3099159646_rbh_TGME49_209890
MFQCKMCSENPFEQMFGEGKKQGKDRPGNKKKKDPDGKKATKGTGLLSRKHAAKWTPRSEEEVQQTVRGWMDYVHSRAREYFVSDAKLEEVLSEVAKGIDRNADPVVGNADNCVYWFRDVTSDDLQSPAIMFIRPGETEESVTYVTRLLVLIFATDEPFNQLIMFQCKMCSENPFEQMFGEXKKQGKDRPGKKKKDPDXXKATKGTGLXSRKHXXXWTPRSXEEVQQTVXXWXXYVHXRARDFFGSDAKLEEVLSEVAKGIDRNADPVLGSADHCVFWYSEVTGDDFQPAIKLIKPGETEESTTYVNRILAFIFATDESFEQLMKLPPDSFKMSLGINSASISLXLRXXXDAAXPXXXXXPAAPADLPGACKTALAGVX
>ScrTroCCMP3099161778_rbh_TGME49_209890
SSGLPAAQXQTXLVQLAAWQQVPDVLGHPVLDVXRQPISGGXLXXSTXKLPXVESSLXRVRGNGFKXRIAAXQLRSEEXVQVTTVPWKRXAHQRAHDFFKTDEMLDRVLXQLAKGMDKREXAILXSDDXCVHWYGDTSADGDMHPTXRMVKPGDTTESEVFVSRLLXFIFAGDXSFELLMXLPKMPFRMRCGDPLC
>ScrTroCCMP3099162809_rbh_TGME49_209890
MFQCKMCSENPFEQMFGEGKKQGKDRPGNSKKKDRDGXKTTKGTGLSSRRHAAKWTPRSEEEVQQIVKGWMDFVHTRARDYFVSDAKLEEVLSEFAKGTDRNADPVLGDPSNCAYWFGYDQDNQAVIKIIKPHETEESVIHVHRVLAYIFATDESFDRLGKIPTTDPFTMDCGNQLCVHLAHVVLPE
>ScrTroCCMP3099163364_rbh_TGME49_209890
XAARMCGMLVLQTCDVEQPEKRLKTSYGSVKLGITPWRRNAAAFQQRSEEEVMAAVMQWEQHAHPRAREFFKSDVMLKWVFAQLISCIDRREDPVFGGSDACVHWHGSTTADDGVQATLHMVKPGDTATSTTYVNRVLTFIFANDATFDFLMQLPKMPFKMRCGNPLCVNVLHISPAV
>ScrTroCCMP3099164386_rbh_TGME49_209890
XSRRRFRAMFQCRMCTENPFTDLFGGGAPRKDNPAAAGKPKKDKKEVFDPRSETEIEQIVAEWTNYVHDRSWEYFADPESLQEVLVQLARSTNRDADPVLGDADKCCIWHGDVQRPDVPDDDDASRGGSESWQDAGASLHLRRPVFKMVKRGETEETFPYVNRVLAFTFASDDSFDELQRLPQGDPFKMSCX
>ScrTroCCMP3099177047_rbh_TGME49_209890
XENPFTDLFGGGAPRKDNPAAAGKPKKDKKEVFDPRSETEIEQIVAEWTNYVHDRSWEYFADPESLQEVLVQLARSTNRDADPVLGDADKCCIWHGDVQRPDVPDDDDASRGGSESWQDAGASLHLRRPEXETEETFPYVNRVLAFTFASDDSFDELQRLPQGDPFKMX
>ScrTroCCMP3099178969_rbh_TGME49_209890
MAAFQPRSEEEVAVSIRQWKQHVHPRALEAFESDEMLEGVLAQLARGTDRHEDAVLGGKDTCVHWYGDVSLDRMQAAIPIDKPGEARSATYVNRVLPLAFADDXLFPPDGTAAEEEAFQDGLRQPVLCQPPPHLSRGLSTMAVPIDWVLEAGALFLFKAX
>ScrTroCCMP3099179237_rbh_TGME49_209890
XSSRKHTTNWTPRSEEEVQQTVKKWEEYXALTREGLLRERREARGGPQRGREGNRPKFVSDAKLEEVLSEVAKGIDRNADPVVGNADNCVYWFRDVTSDDLQSPAIMFIRPGETEESVTYVTRLLVLIFATDEPFNQLMTLPQDPFKMSCGDQLCVHLAH
>ScrTroCCMP3099179968_rbh_TGME49_209890
XQCRMCTENPFGQMFGEGQQKDKKKKPKSGKPTSKRNDMAFNPRSPDEISELIERWQAYIHPRVHDNFPTSADVEEVLTKLAKGIDKSSDPVLGPSESCVIWHGLISKDDDTPQAAIRMHKPGQEGESLTYVNRLLAYLFADDESFQKLMQLPADAFKMNCGDQ
>ScrTroCCMP3099192957_rbh_TGME49_209890
KKVREWEEEDREGLEEGVQEEEADFRGRSDEEIIALTKQWEIYVHPRARQFFTGPTSLDEVLSRLARGIDGGEDPVLGGEEDCVFWYGDVTRDDLQAAIRMVKPGESRQSVTYVNRVLAFIFATDDSFKELMKLPX
>ScrTroCCMP3099220503_rbh_TGME49_209890
XRCSSASTATXSQXSTTDFQPRSXDEIAXFSLVMALWXVSGLQCRMCSGDPFSXIFGPGREAKRNRRIGXRXSSXSTATSSQLSTADFQPRSDDEIAISVXXWVQHAQPRALEVFESEEKLEWVLAQLARGTDRHEDPVLDGKDTCVYWYGXASMDGRQAXIRMDXHSDPSAVATYVNRFLPLVFADDDXFPTDGTVVKEETIQDGVRQSVLRQPPPHLSSXLNVISLIAIDRFQQMARLSKKKPFKMACGNQFCVSLLHX
>ScrTroCCMP3099248310_rbh_TGME49_209890
XSCLRVGSFHLGLTLLGSARGSAAVAGGMMGFQCRMCSENPFMTLFGGSGQQVKDQEKKKKASSKSSAAAAKASKRNEAAFQARSEEEITTAIKQWEQYAHPRAREFFTSAEMLEEVLMQLAKGIDKNEDAILGGEDKCVYWYGDVTKDDMQAAIRMVKPGETAESVTYVNRVLAFIFATDDSFEQLMKLPKEPFKMSCGDQLCVNLSHISLAV
>ScrTroCCMP3099249071_rbh_TGME49_209890
XPTLSSGLPAAQQQTGLVQLAAWQQVPDVLGHPVLDVPRQPISGGLLPRSTFKLPEVESSLSRVRGNGFKGRIAAFQLRSEEEVQVTTVPWKRHAHQRAHDFFKTDEMLDRVLTQLAKGMDKREDAILSSDDTCVHWYGDTSADGDMHPTXRMVKPGDTTESEVFVSRLLXFIFAGDXSFELLMXLPKMPFRMRCGDPLCINFFHISPGV
>ScrTroCCMP3099267913_rbh_TGME49_209890
ARGTDRHEDAVLGGKGTCVYWYGDASMDGTQAVMRMDTHSDPSAVATYVNX
>ScrTroCCMP3099276702_rbh_TGME49_209890
ENPFEQMFGEAKKQGKDRPGKKKKDPDRQKATKGTGLSSRKHTTNRGGPADRQEMGGVRALTREGLLRERREARGGAQRGRKGIDRNADPVVGNADNCVYWFRDVTSDDLQSPAIMFIRPGETEESVTYVTRLLVLIFATDEPFNQLMTLPQDPFKMSCGDQLCVHLAHXALPE
>ScrTroCCMP3099287824_rbh_TGME49_209890
XKQGKDRPGNKKKKDPDGKKATKGTGLLSRKHAAKWTPRSEEEVQQTVRGWMDYVHSRAREYFVSDAKLEEVLSEFAKGTDRNADPVLGDPSNCAYWFGYDQDNQAVIKIIKPHETEESVIHVHRVLAYIFATDESFDRLG
>ScrTroCCMP3099290888_rbh_TGME49_209890
XAKKQGKDRPGKKKKDPDRKKATKWTPPSEEEVQQTVKKWEEYVHSRARDFFVSDAKLEEVLSEVAKGIDRNADPVLGSADHCVFWYSEVTGDDFQPAIKLIKPGETEESTTYVNRILAFIFATDESFEQLMKLPPX
>SelPygWS2016020700_rbh_TGME49_209890
MWNCRACSSSPFQAFFGGGAEGKSKSKKSKSEISRTDVETADGASSYTQLTFVEPSELEVELKCKAWENYVHQRAKMFWGTGGQIHHLLKSIARSVDKRDDPVLSDDPEHCVIWHGEVTEDGFPVVELKKPDEPNPQPTYVSRTLVFLYADEEAYEELRTKPHKAPFPMACRERLCVNLTHISLDDDDDISDASTLNK*
>SelPygWS2016025218_rbh_TGME49_209890
MFNCRACSSSPFGEFFGCGGGNAPRRSVQSSSTGSEPASPSASSVTESLTDETTQPDSPEPELEMFVPRDEKGVREACGSWIKFCHPRAAKIWSREQITSMLATIASNVDREEDPITGGPETNECIVWEGKVSENDFPVMEVSKPGQSEPTQTYVARAYAFLYADQDSLNNVKSGNFGMRCGTPDCVKLSHVEGYTQNWGLRYNAQGYPAAPNHMGVTPNGPLPPPLQLGGPTGPPPKGGPPGGKYPSKGKGPPPGKSGKKMPTKKPAPKAKK*
>SelPygWS2016025220_rbh_TGME49_209890
MFNCRACSSSPFGEFFGCGGGNAPRRSVQSSSTGSEPASPSASSVTESVTDETTQPDSPEPELEMFVPRDEKGVREACGSW
>SelPygWS2016037277_rbh_TGME49_209890
MELNLMRERRPMELLLLTVLQLKNREEGGAIATAVNPSDSIDSTLSSKGDSPVQSEETMKLKRKQERDASINAWYQCCHPRATDYFGDRASLETILGQIRDGVNRTGDPVLGDEDHCVTWDGMLSDNGIPVLDISKPESTGSQKKKISRVFVNRLICYLFASGESFADLYNTLPQEIPLSMACRNKCCVAVTHVSIDPLPSDDDANASDSTLGSMSS*
>SelPygWS2016037279_rbh_TGME49_209890
MLSDNGIPVLDISKPESIGSQNKKISRVFVNRLICYLFASGESFADLYNTLPQEIPLSMACRNKLCVAVTHVSIDPLPSDDDANASDSTLGSMSS*
>SieNemWS1WS2_1012432_rbh_TGME49_209890
MWSCRVCSTSPFAALFGFPSKSHSKSDLRGSSKQSAVEEAASDATPSVWEPPDAAERAQKVDSLMEYVHPRAKGFWDNDPEGLRNIITELARNVDRNDNLLAEDETKRCVTWRGALSPDGYAMMPMTKPHGEEPTETYVNRTLVFLYADEDSFQELRKHARNLPFPMICDNKKCVTLTHIVLD*
>SieNemWS1WS2_1036763_rbh_TGME49_209890
MWCRSCSGSPFAAFFGFPSEAKAQPKASLPPSEARKSVGRGGASSDAPTESVWEAPNADEVDETVKSLLEYVTPRARRLWNVDELQTVIAGLVRYVDRNDELLSSESEDCVIWRGAMSGDGHPVHRMIKPGGVGLANMTYVNRTLVFLYADQDSFEELRTRPANK
>SieNemWS1WS2_1047675_rbh_TGME49_209890
MFDCRSCCNSPLGEYLGCVPIINRAPSKEAKSKSPPSPSEHTTEETESLEDDFEARNTEEVGLTVSHWYPFVHPRCNHMWTVEEVTDYLGQIAGNVRRDDDPITGDADGCVLWEGAVTGEREIPVMKIRKPNEAIPTNVFVNRVMVYLFAEVIGLAADREGSV*
>SymGor019766_rbh_TGME49_209890
MMANWGNCRICSENPFTVLFGWKQPEKKCAATERKCKPSKRNEKDFKPRSEEEVKEAVAKWSEYVHARARDFFAGTQQLEEVLAQLAKGTDKDCDPVAGSETQCVYWYGDVTKDECQAAIRMVKPGEMQESVTYVNRVLAFMFATDESFEKLMALPKEPFRMNCGDQLCVHLAHISLATC
>SymGor030171_rbh_TGME49_209890
FFETPEELDAVLTTVAQHTDAHSDFLTGEADVIWRGERNEEQNEAMLYIKRENPAKDSPSYVNRLLAALFLEDMAFARLQILPKEPLKMRCGNQHLGSKNSVICQPSRWGIYRFTVPAASGRHGSLKTAATEFCISNYGISLYFGLIVISCPIGPRRLD
>SymGor031885_rbh_TGME49_209890
MFQCRMCSENPFSAFASSGSKKDEDKKKKKADSKRKSVSKRDMNAFHSRNDEEVKQIVEHWSQYAHPRAKEFFTTSAQLEEVLMQLAKGTDKSDDPITGPDEKCVYWYGDVTKDDLQAAIRMVKPGEQAESVTYVNRVLAFIFATDDSFEKLMALPKEPFKMSCGDQLCVHLAHISLATA
>SymMic005145_rbh_TGME49_209890
MAETSASEAATESEDAEDDEPSLWAEARAWLLPFCCAGFQRLMTTKALPKAPVPSEPPKMRPEPFAGEASAEGLRMRVARTSRTSCVSHMRSDGSAFSYPFLSVDSLTRLEEVEEGRPEGRSEEEVEATVERWTAYLHPRAKEVYDESSLQECLRCLARSIDRDPLLTRSGCSLWCGSVVGQEAVCPLRLPGHPPESMTYANRMVAFLFVTDSCFEEMCQLPDLPLRMAPG
>SymMic008262_rbh_TGME49_209890
MRSSRLCLCCLAGVLCYIGLKIGLKKLLSGSATSNPKPTEHTEPKESKDLQSLPEFKPRSDEEVTQVVDTWLPRVHQRAREFFTHEQIRDVLKTLARNTDSNSDLLEEKWSFWYGALDEHNEATLTMVKPGVAGESVTHVNRVLTFIFASDTLFEQMIQLPKEPFRTSCGDQRCVCLACISPTAKDCMDSVPD
>SymMic017187_rbh_TGME49_209890
MPQGQPLTHRPEEERGLFERFWVAIFGSSQESDDLPRSSTLYWRNARISLRSPEQISATVDRWHCYLHPRARRVFALEQIEAILAIIARSVNADEDPIAPGSEDCVLWHGDLSVNEQSQLQAAICVVNKDRSKTIGFANRLLTFLFADDESYDIVRALPPTQDALPMACGNQLCVCLAHVAL
>SymMic018301_rbh_TGME49_209890
MSGFGQCRFCSENPFAVLFGSKPEEKKTRVQVAPKAKTPSKRNEANFQRRSEEEVKETVARWEMYVHPRAKEFFSDAKQLEEVLSQLAKGTDRNADPVLGSDKECVHWYGDVTKDELQAAIRMVKPGESSESITYVNRVLAFLFATDESFEKLMQLPKEPFRMSCGDQLCVNLAHISVSTC
>SymMic030905_rbh_TGME49_209890
MLGSSERRGDMKRAVAVLTHLSIFPRVAPSPSWRVLLAAAAVLLLWRSCGTRAALAARAILQEAAGRRSQVGGALEQRLDDLLMSREARNSSMQQSHRQRAPAATAAVPVFSSRGLSEQVVLAFALGQVVLSSGCLLRVASALLLERHVPMSDVFGKPLQQLGAMMGDPPNKREEKKKKKGSGEGKRKSVSKRDTSAFNPRSEAEVREVVERWKEYVHPRAREFFEKPEQLEEVLTQLAKGTDKTDDPILGPDEKCVYWYGDVTKDDLQAAIRMIKPKEEVESVTYVNRVLAFIFATDDSFEKLMALPKEPFKMSCGDQLCVHLAHISLAVS
>SymMic036514_rbh_TGME49_209890
MGLPFLQDKAVFAFLDDTYIVAAPDRVRTLYDALASALWDRARIRLHQGKTRIWNAAGEEPPDIADLGEGEESVWVGDWTLPPESQGLTALGSPLGHDAFVARQLRHKRDDHDRLLASIPAVDDLQAAWLLLRFCAAPRANYLLRTLPPHLTADFAAEHDAAVARCLATLLEQGDTPLPPTSLNTAQLAQRFGGLGLRSAWQDRFAAHWASWCDTLPVILARAPAAAARLRAALQGDGALPSTAAATHARAHLCDLGFEAPDWADLCSGAATAPPDPDHADDPWPVKGWQRSAARACDKRAYETHLSDLTPASRALLLSQAGPFASRALNLMPTRDDIAIPSAQFRVPLPRSTGPPRRPPHGLRHLRRPRHTLADMNLDVPVADERRIEVVANGLPLWHGSQLALDATIVSPLTRRGEAHPRADVQPGCAVAAAARRKRCQTYPELGRARRCRLVVVGIETGGRFGTEAVQLLRLLARHRADSVPAHLRPAAITSWVARWSGLLAVAAQRAYAATLLELPPAAELGEGPMPDLHEVAIVTVSRCLHAEAETFVGWLPVRISAGFAVPGSKPKGIEGGRRGRTRRLQWSRGSQDLKVRDKAKMRRLTRICICATRSHQQFLPVCCRSRRGAVRGKPLYRGEMFQCRMCSENPFNAMFAGSGKPDKEKEKKKKEKRKSTSRRDAAAFQARSEEEVVAAVKTWSQYAHPRANDFFSSPEQLEDVLRQLAKGIDKNDDPILGSEERCVYWYGDVTKEDLQAAIRMVKPGESAESVTYVNRVLAFIFATDESFDKLMKLPKEPFKMSCGDQRTNRLGGMAGSRLSDLSCAYIWRIFPWPRPAECHAPRSTCSTLRQPHGVIVRDCDLLAQGNCPCLQLRELVVPRPVLHLQTSYDLFMAGDCMSQSGRDALGSNVESPTGREVATPGGKASPRSAASSAGSGAGLFDYDEELRAAGMEKAPGQRSGAEAFWAMPW
>SymSpeCY103017957_rbh_TGME49_209890
MFQCRMCSENPFSAFASSGSKKDEEKKKKKGDSKRKSVSKRDMNAFHSRNDEEVKQIVEHWSQYAHPRAKEFFTTSAQLEEVLMQLAKGTDKSDDPITGPDEKCVYWYGDVTKDDLQAAIRMVKPGEQAESVTYVNRVLAFIFATDDSFEKLMALPKEPFKMSCGDQLCDSFPFGPNIVNNFESCHMFIWRISPWPPHERRASLGARCQCELQLWGAEAAKKRSMARVLGETWGSQK
>SymSpeCY103041119_rbh_TGME49_209890
MHPSFRLLVIFPRYSIFVPIGVSPSGHLTSRAGKTQFFVGHSWFQARTLAPEEISGTSEEKISGSASSAAAETRDENHIDWSPWVLRAPPEEADFDATPRGGMINGPMVLVPRLSQSAASLHAGLDPRRRSYATSGGVIAMGRSAPQFRVVFEGLCPSRFSPVSVCQPNIVAATAPSXCCSNSTKQLIQQMLTKNPGHRFFETPEELDAVLTTVAQHTDANSDFLTGEADVIWRGQRNEEQNEAMLYIKRDNPAKDSPSYVNRLLAALFLEDMAFARLQMLPKEPLKMRCGNQLCVNLSHISLP
>SymSpeCY103051948_rbh_TGME49_209890
MRLATSSCNPACQERRSITHALLRAALPMLFVTATVAFFRRTWAKKDMAEDGAGMMERVLTSFFGFFGREETEEKPRISTFYWNQEKRIVPRLEEEVSTSVQIWHSYVHPRVRKIFSFQEVDAILFQLARNVNKDEDPITGGSEDCVLWHGDITVNDKMEVQAALCIVHKDRTKTVGFTNRLLSFIFADDDSYAILQNLPATKVLSLFFSAFFR
>SymSpeCY103074838_rbh_TGME49_209890
MANLGNCRICSENPFSVLFGWKQPEKKCAASTERKCKPSKRNEKDFKPRSEEEVKEAVAKWSEYVHARARDFFAGTQQLEEVLAQLAKGTDKDCDPVAGNETQCVYWYGDVTKDECQAAIRMVKPGEMQESVTYVNRVLAFMFATDESFEKLMALPKEPFRMNCGDQLCVHLAHISLATC
>SymSpeCY103075591_rbh_TGME49_209890
MSAKVKTDAGNDDSLSGIAAEVVQTPHTTPDPQAGEDPPARPDEKSMPFAVEFCSGTAGLTAQLRKGGMTSAFGVDHIIKAGNKAPVVKLDIATPEGEELARSYIQSPLCAYAHFGLPCGTSSRAREIEVPGMKTPPAPLRDADWPDGKPNLPKRDAERVAAANRVYAAGCCRPKRTTIATDVAELAELECECTNQHAHLPWGYTPQGFATAAEVEYPLELCRQWAAIIIKVVESRYKATMTPLPSHPDKRARAHSMKQTRKSLAFMPDWSHVETISLSTMPPFTVGTKLSTDYTDAAGTIPVHSRILRITAAPLTQDGGDQSGVVQVAYGVPWTEEAFIEEARRRGHPANLVDGLSKGMRGAVNANVKLEPDMIVFKRAQWFKKWTSRAFELRKLEEELHSKFPPNRKNILKGKRFLVLREILEDLGYPDLQIVQDMQDGFSLVGVAEGGGILPAEFQPATLSLQDLDAHSARSNQAIFHSTKSSGDEKVDKELWAKTEAEVEKGWLKELPGMPADGGRVSRRFAVVQGEKVRPIDNYIESQINDAVSVTGRCTVDGVDIITGMGAELMRALKQEGKPTKLRGRSFDLKSAYRQLAVRDDSLKWARLAVFCPSDRSTRCFQQYSLPFGAKASVVAFLRCARMIQWIAHHLEIAATCYFDDYVCLAPEVVACNSEKTFELLLDLLGREFDKSGDKADRISETVSALGVLFDLSQTSDGFIMVQNTEKRKADISAQISEVLEAGRMSSAKAASLKGRLGFAEGQLFGRAIRRLVNELGRHAMPPPPRGKFLDETRRALELVGQRIVTAGPRRVEATTSEVLYLFTDASFDQEHKNGGLGAVYVHPRAKDFFATEQQLRDVLAQLAKGIDKDDDPILGDDEVCVSWYGDVTKEDLQAAIRMVKPGENAESVTYVNRVLAFIFATDESWDKLMKLPKAAFKMGCGDQLCVHVTHIVV
>SymSpeCY103075605_rbh_TGME49_209890
MSAKVKTDAGNDDSLSGIAAEVVQTPHTTPDPQAGEDPPARPDEKSMPFAVEFCSGTAGLTAQLRKGGMTSAFGVDHIIKAGNKAPVVKLDIATPEGEELARSYIQSPLCAYAHFGLPCGTSSRAREIEVPGMKTPPAPLRDADWPDGKPNLPKRDAERVAAANRVYAAGCCRPKRTTIATDVAELAELECECTNQHAHLPWGYTPQGFATAAEVEYPLELCRQWAAIIIKVVESRYKATMTPLPSHPDKRARAHSMKQTRKSLAFMPDWSHVETISLSTMPPFTVGTKLSTDYTDAAGTIPVHSRILRITAAPLTQDGGDQSGVVQVAYGVPWTEEAFIEEARRRGHPANLVDGLSKGMRGAVNANVKLEPDMIVFKRAQWFKKWTSRAFELRKLEEELHSKFPPNRKNILKGKRFLVLREILEDLGYPDLQIVQDMQDGFSLVGVAEGGGILPAEFQPATLSLQDLDAHSARSNQAIFHSTKSSGDEKVDKELWAKTEAEVEKGWLKELPGMPADGGRVSRRFAVVQGEKVRPIDNYIESQINDAVSVTGRCTVDGVDIITGMGAELMRALKQEGKPTKLRGRSFDLKSAYRQLAVRDDSLKWARLAVFCPSDRSTRCFQQYSLPFGAKASVVAFLRCARMIQWIAHHLEIAATCYFDDYVCLAPEVVACNSEKTFELLLDLLGREFDKSGDKADRISETVSALGVLFDLSQTSDGFIMVQNTEKRKADISAQISEVLEAGRMSSAKAASLKGRLGFAEGQLFGRAIRRLVNELGRHAMPPPPRGKFLDETRRALELVGQRIVTAGPRRVEATTSEVLYLFTDASFDQEHKNGGLGAVYVHPRAKDFFATEQQLRDVLAQLAKGIDKDDDPILGDDEVCVSWYGDVTKEDLQAAIRMVKPGENAESVTYVNRVLAFIFATDESWDKLHGTRFALPEVHFQGDGSHGNKNKLMKLPKAAFKMGCGDQLCVHVTHIVV
>SymSpeCY103075678_rbh_TGME49_209890
MRRKLSSGILGRNCVVSDRFLISQLQFRFAARKSEPEHSKHGPAESRGAFDGHLRSTWHAAAFLTYGCFQPEGVMLQFGGVGGVGVKKRYLRAHEHLRPQSTGQALGFGHPTSATMSMFSCRMCSENPFNAMFGEQGKADKEKKKKDKRRTSKRNEGSFHPRTDDEVASAVSRWIRHAHPRANDFFTPQQQLHDVLKQLAKGIDREDDPILGGDEKCVYWYGDVTKEDLQAAIRMVKPGENAESVTYASPEAPAATMSLLRSCLVSCFAGCISCAFGLHKLRESVRKAVKDKQEKKDKVQIGKNASNETNADASPNASDEETSDDETSSTADEAATMHLDSQQEKSRDFQPRTDEEVASLVSEWMRYSGFHGRRRRVSVSAGGGLGQLAQSTNVYFFVTNFDGEHVIKAGIQFETCLEAEGFVIPAEQLSPCSMPVAVAAEEVVDENLNAAAASVNEATTVEEKATPVADVSPELPVQVEGNGPVDPLVNPTEGEDLGNLFGEELVALYTLETWAQKCRNTMTLAQRRVMKNRWKGSPRPKGCTMKKRSLSRAYHNWG
>Sym_C1019044_rbh_TGME49_209890
MGVCPSQPQSTGQALGFGHPTSATVSMFSCRMCSENPFNAMFGEQGKADKEKKKKDKRRTSKRNEGSFHPRTDDEVASAVSRWIRHAHPRANDFFTSQQQLHDVLTQLAKGIDREDDPILGGDEKCVYWYGDVTKEDLQAAIRMVKPGENAESVTYVNRVLAFIFATDESFDRLMKLPKEPFKMSCGDQLCVNLSHFQWKLLHHDKEDQRGRGAAAEVAAFAGQLHPDAGNRVVGFGL
>Sym_C1032411_rbh_TGME49_209890
MFQCRMCSENPFSAFASSGSKKDEDKKKKKADSKRKSVSKRDMNAFHSRNDEEVKQIVEHWSQYAHPRAKEFFTTSAQLEEVLMQLAKGTDKSDDPITGPDEKCVYWYGDVTKDDLQAAIRMVKPGEQAESVTYVNRVLAFIFATDDSFEKLMALPKEPFKMSCGDQLCVHLAHISLATA
>Sym_C1040282_rbh_TGME49_209890
XVAAVAAVAAFRITWAEKDMAEDGAGMMERVLTSVFSFFGREETEKKPRISTFYWNQEKRIVQRLEEEVSTCVEIWHSYVHPRVRSIFSFAELDVILFQLARNVNKDEDPITGGSEDCVLWHGDITVNNKMEVQAALCIVHKDQTKTVGFTNRLLSFIFADDDSYALLQNLPVTKDALQMACGNQLCVNLAHISI
>Sym_C1040555_rbh_TGME49_209890
KPSTKGGSISNKSICSGAAMMANWGNCRICSENPFTVLFGWKQPEKKCAATERKCKPSKRNEKDFKPRSEEEVKEAVAKWSEYVHARARDFFAGTQQLEEVLAQLAKGTDKDCDPVAGSETQCVYWYGDVTKDECQAAIRMVKPGEMQESVTYVNRVLAFMFATDESFEKLMALPKEPFRMNCGDQLCVHLAHISLAIAESRHAFLRDASPQSEGKQSAVQFIGTAGNDC
>Sym_C1052960_rbh_TGME49_209890
XAGVSAGTPRSSAELREAVEVAKSYLHERAYEFFETPEELDAVLTTVAQHTDAHSDFLTGEADVIWRGERNEEQNEAMLYIKRENPAKDSPSYVNRLLAALFLEDMAFARLQILPKEPLKMRCGNQLCVNLSHISLP
>Sym_C1065505_rbh_TGME49_209890
LKPSTKGGSISNKSICSGAAMMANWGNCRICSENPFTVLFGWKQPEKKCAATERKCKPSKRNEKDFKPRSEEEVKEAVAKWSEYVHARARDFFAGTQQLEEVLAQLAKGTDKDCDPVAGSETQCVYWYGDVTKDECQAAIRMVKPGEMQESVTYVNRVLAFMFATDESFEKLMALPKEPFRMNCGDQLCVHLAHISLAIAESRHAFLRDASPQSEGKQSAVX
>Sym_C1086246_rbh_TGME49_209890
XWITAWGCALRRPQSTGQALGFGHPTSATVSMFSCRMCSENPFNAMFGEQGKADKEKKKKDKRRTSKRNEGSFHPRTDDEVASAVSRWIRHAHPRANDFFTSQQQLHDVLTQLAKGIDREDDPILGGDEKCVYWYGDVTKEDLQAAIRMVKPGENAESVTYVNRVLAFIFATDESFDRLMKLPKEPFKMSCGDQLCVNLSHISVETTSSDKEDQRGRGAAAEVAAFAGQLHPDAGNRVVGFX
>Sym_D1a007911_rbh_TGME49_209890
MSGFGQCRFCSENPFAVLFGSKPEEKKTRVQVAPKAKTPSKRNEANFQRRSEEEIKETVTRWEMYVHPRAKEFFSDAKQLEEVLSQLAKGTDKNADPVLGSDKECVHWYGDVTKDELQAAIRMVKPGESSESITYVNRVLAFLFATDESFEKLMQLPKXAFQNVVRRSTLREPRPHLGLNLLSLRIVQLAATEDGPCHDCIVAFH
>Sym_D1a023738_rbh_TGME49_209890
MFQCRMCSENPFSSMMGAPPGKSEEKKKKKGTGEGKRKSVSKRDMSAFNARSEAEVREAVERWKEYAHPRAKEFFSTPEQLEEVLIQLAKGTDKNDDPILGPDEKCVYWYGDVTKDDLQAAIRMIKPGEQSESVTYVNRVLAFIFATDDSFEKLMQLPKEPFKMSCGDQLCVHLAHISLAVHRSAPLASSTTLGGGGGAAAEENRRTQEPAGLGLDPG
>Sym_D1a026503_rbh_TGME49_209890
CECVLWHGDITVNNKMELQAALCIVHKDHTKTVGFTNRLLAFIFADDDSYANLKDLPATKDALKMACGNQLCVNLAHISI
>Sym_D1a033044_rbh_TGME49_209890
XSEEEVRHSVDEWMPHLHSRGRIFFQDEEKLRSILETVARSTDRTSDPILQHKCSLWHGDVKAARDTKHAAIKLMGPGEEGAPCVTYVNRVLIFLFSGDDKLXEVDATAEAAAEDAM
>Sym_D1a035629_rbh_TGME49_209890
MSNWGHCRMCSENPFTVLFGWKPEEKKCTTVKKVKPSKRNEKDFKPRTEEEVKEVVAKWSEYVHARARDFFAGTEQLEEVLAQLAKGTDRDSDPVAGNEGQCVYWYGDVTKDECQAAIRMVKPGETQESVTYVNRVLAFMFATDESFEKLMALPKEPFRMNCGDQLCVHLAHISLATC
>Sym_D1a039738_rbh_TGME49_209890
MFQCRMCSENPFSAFSSQGSKKDEEKKKKKGESKRKSVSKRDMNAFQSRTDEEVKQIVEHWSQYAHPRAKEFFATSAQLEEVLVQLAKGTDRNDDPITGHDEKCVYWYGDVTKDDLQAAIRMVKPGEQAESVTYVNRVLAFIFATDDSFEKLMALPKEPFKMSCGDQLCVHLAHISLATA
>Sym_Mf125fA3008399_rbh_TGME49_209890
LRTAGCGGSRAYLRPWASCAMFQCRMCGENPFLGMFGDDPPPKEKKSKKQKDDQWSRDKKSNSGKSRGAEVHKARTEEEARALVTKWLQYAHPRAYEIFAADALENVLMQMALAIDREDDPVLGDGSKCVFWYGEVTAKDNEAALCIMKPGESKESVTFVNRLLAYIFATDESFEHLMQLPKEAFRMRCGDQLCVCLGHIYMAPLQDAPA
>Sym_Mf125fA3010668_rbh_TGME49_209890
MWPGQCRICAENPLATLFGPPDQPPAATKDAEKKQKKKSSKKASARNEASFQPRTEEEIMEVTKRWQQYAHPRAQEFFTTPEQLQEVLVQLAKGIDRNDDPVLGDEDKCVWWYGDVTKEDLQAAIRMVKPGETAESVTYVNRVLAFIFATDDSFEQLMRLPKEPFKMSCGDQLCVHLAHISLAV
>Sym_XWS2016003811_rbh_TGME49_209890
TYHLPSLFYKDFPNLLVYARYTLQYIYIYINILKEKMFEFESCTRVIDQLTYILGFNTKNKNKNTLIKDNNNSTVEYDSDYDSDSQCFTRITNYSKNSHRIIPNNNDIKETAERWKHLVHPRAKNFWCTDRLLESAFTNILNNVNKGLDPVTGSESICIYWFGEMNRTEGPLVRVSRNRETCESKSSLMRLLVFLFADNASFKALQGQNDRPLTMACGDQRCVNLLHVSLE*
>Sym_XWS2016011410_rbh_TGME49_209890
SGGSDSDCPHTTTHSADRTFKFPRYNPRRAEDIDVVIRQWDEFIHPRAINLWYTTETLHSLLSQVLCGVNIGDDPVLGSEDECVLW
>Sym_XWS2016040679_rbh_TGME49_209890
MGEFLSKLIEEVCHWLGRGDNNTGVDTEIDSDSECMSAVTTKLSLHSYCRPRNEFEKIRIIRRWEVLIHPRVRSIWRSQQEIYDILVNILDLINKGYDPVEGREIECVKWFGDVNDEGDPIIRVIHPYRCKGTPTCLIRLLTFLFADEKSFKELQALEDSTLRMTCNNKRCVTHTHTHTHTHTHTQPKD
>Sym_XWS2016040680_rbh_TGME49_209890
MGEFLSKLIEEVCHWLGRGDNNTGVDTEIDSDSECMSAVTTKLSLHSYCRPRNEFEKIRIIRRWEVLIHPRVRSIWRSQQEIYDILVNILDLINKGYDPVEGREIECVKWFGDVNDEGDPIIRVIHPYRCKGTPTCLIRLLTFLFADEKSFKELQALEDSTLRMTCNNKRCDDLQQQTMRKRQTRES*
>Sym_XWS2016065232_rbh_TGME49_209890
GCLSYVGMEFCRECCSCSDNPLARLLGFQENEGGKVHKGGKGNGGAVPQGTPNDSESDSRETATESAVRTHFPQFNPRTKEEIEVAVSSWEGYVHPRAKTVWKSTEAIQEVLAQILRGVNKGDDPVLCTDDVCVFWHGEYEPVHGPVISMMRPTESTDSKTSLTRILAFLFADD
>Sym_XWS2016065234_rbh_TGME49_209890
GCLSYVGMEFCRECCSCSDNPLARLLGFQENEGGKVHKGGKGNGGAVPQGTPNDSESDSRETATESAVRTHFPQFNPRTKEEIEVAVSSWEGYVHPRAKTVWKSTEAIQEVLAQILRGVNKGDDPVLWYIYIYIYEYLYIDIYKYIC*
>ThaAnnAnkara001995_rbh_TGME49_209890
MNKMFRCKACSGTPFAAFFGLDEPDEDKQKTSDEVVESETDDGALSPRNPDELSNDEQEKLNEPRNAEEVTYLAKIYNTYVHERAKILWKNESTRIQILKEIAMGCCKNDDPVLGNDIQCVKWVGDFHDEYPVIHIQEPKETMKKRTYVSRMLVFLFADEESYQKIDVNKYTPFTMVCGNKWCVNLTHIMLN
>TheEquWA000086_rbh_TGME49_209890
MFKCRICSGTPFSTLFGFGDSMEHTSPKNVGSDTEDVTSTAQNADELSNIDSEDLNELRSAEEVAFLVKAWDAYVHERAKALWKTPAKRYSILASIAKECDKRDDPVLGNDITCVKWKGKYEDDYPIIYVNKPDENVDSSTYVNRMLVFLFADQESYEKIDKTRYKAFEMVCGNKWCINLTHISLC
>TheOriShintoku001297_rbh_TGME49_209890
MFKCRACSGTPFAAFFGFSDAVDNEKEDENKDTSDTDDGGSAVKEGEELSNVEPEEMNEPRNSEEVGYLVKTWDTYVHERAKSLWSNSKNRRDVLKSIARGCRREDDPVLGNDHYCVKWIGKYEDGYPVILMSRPGDEEETTTFVNRVLVFLFADQESYEKIDASNRTAFPMFCGDKSCINLTHILLD
>TheParMuguga002008_rbh_TGME49_209890
MNKMFRCKACSGTPFAAFFGLDETEEENQKKSDEEVESETDDEALSKSSRWDVAKMMIQF
>ToxGonME49003084_self_TGME49_209890
MWNCRVCSSTPFASLFGFGSSSDDDKKKKKRGGSTGTDASYSSSEGESVYTDRYATQETFEPRSPEEIATLCRAWEYYVHPRAKEFWQTSEARMEILKRIAAGVHRDYDPVLGDDRQCVIWYGDLSEDDHLPVIRMVKPGESQESQTYVNRTLVFLYADEESFNELQEKPKKAFTMACGNPMCVNLTHIALDE
>VitBraCCMP3155012484_rbh_TGME49_209890
MTRSGQQSEATVDTDLSAADEGTGRKKGQIRSVEEIQVLIRAWENYVHPRAKSFWQTSDVLYQILAQIARGVEKTADPVLGDDRCVIWQGMLHSEDKRPVIRMTKPGETVESQTYVNRVLVFLFADDDSFNELQEKPKKPFAMACGDSKCVNLTHIALDD
>AlpEda014130_rbh_TGME49_209890
SSGINAEYMGTCCVPFNQLSIKLTYQGIFHPTPLEKTLCAKRRTMQPNPKAKHAFMQHITPLQSTNDLLLVRSPDSAAELQQQWTAQLHERSRFVFASNEAKAALLAAVISGLPHDRNPLQTPHTHSTHTQPPSLPTQDTECVLWQGEGVPAHQPAATIYHAHMMGGNPSDAPPPTSSEGQTLAARVPVVKVRADVYRAIDEGGDAFLTSFLGGAGAAGGDSSERHVCVPNLLVFLFADDEHYARVREAWHATAPGVCVSRRCGRPMCVAVCHSD*
>ChrVelCCMP2878024538_rbh_TGME49_209890
MASTFFGIDFSDCTGLSRVCPQLFGGKKEQQPQAAEAPAPPLEFRTRQQVGILVDRWMTKLHPRAVAMSQDDIRAILDAVATCVSRWEDPLDPKPYRCCKWYGEQGEPTTYDSPTPIMKIALNQEQQRQQQQQQRQRQRQTSQEGGGGETSSTASTADEDDAQAQPPSSVFSVDVRRVLAFCFADDDVYNGIAQHTTKPAAECNSKLCISTAHFARQVPNRPPH
>CryCohSeligo052498_rbh_TGME49_209890
ILEARSHVGTELQRALASDTSEARLGRMGGAIVALVNACEEHLGNPAEGQGACSPDQLRSALGVAAGCGLDASPWVRVERVAGQASFTMHVDREQIVGRCLLLLHNTLDYSHSSLAELVQSVCTELPEECWTEDCSEERFQLLERLQQLRLAQARLRDGFGEDVDAIEEKVAQNEDQGLFDQVAVQSLYDQLQERTWHKFTEEQVEPILVQLAQGIPVGQDAINSPVDDCILWNGSVVGEGQQACLQMVRPGQNVATDAFVTRLLVYFFASDDFX
>CryCohSeligo115925_rbh_TGME49_209890
XGCGLDASPWVRVERVAGQASFTMHVDREQIVGRCLLLLHNTLDYSHSSLAELVQSVCTELPEECWTEDCSEERFQLLERLQQLRLAQARLRDGFGEDVDAIEEKVAQNEDQGLFDQVAVQSLYDQLQERTWHKFTEEQVEPILVQLAQGIPVGQDAINSPVDDCILWNGSVVGEGQQACLQMVRPGQNVATDAFVTRLLVYFFASDDFMAALTNQGNEALPMRCGDQRCVNIITSPSGEVGKGPNX
>DinSpeMGD046939_rbh_TGME49_209890
KEGKEGKGKDEKGKGKGKVKGTGEMNPERRWQPVQDDNQSEMTDRSDNVKNDSEYRKSEHKGKAEKGKSKGKNKGKDFEALDYSFVSSSHADRDSLQRSNALDSSRKHIPHVVMPPQTGHSQQQVEAWSPPPQGGKGPQLVEGLLPPGKKYFNEVVKEFLRLSHPRTKKKFTRETFKEMMTSLMTEMYERNLELDEFLKGGEECVVVYGAGGSGTPLTISCNGRLPGTSKNPGSDKSTQYVSTLLFQIFADDDSYKQLREHASTGTMEMICGNQCCINFMHIAGVLPHNW*
>DinSpeMGD198618_rbh_TGME49_209890
GDGGKGDGDHGKEGKEGKGKGEKGKGKGKVKGSGESNPEARWQRVQDDNQSNMSFGSDKHDGEYGKSEQSKGKGEKGKSKGKNKGKDFEAQDYGVAGGSYADRDPSWRANPVTLDPGKRHIPHVVAPPQGGQAPQQVEAFNPPGKKYYNEVMKEILRLSHPRTKAMFTRETFKEVMTILLTEMYERNLELDDFLKGGEECVVTYGDGGPGTPLAISCCKGRLPGRATKAGGKSIQYLSTLLFYIFADDESYNQLNARDSSGAMEMVCENQCCINFMHI
>DurBalCSIROCS38023334_rbh_TGME49_209890
PILPRAPLPQGHHRSRTRLRALAWRERSRCAASHDRAPMQAALAPEAAQSHGGEKNRGTKRPLAKTKFHARSGGELARAVRRWEPFVHPRARAYFVEPERVREVLRGLLRCVDRCSDPLLETKDTCVLWHGISCMRDFADSHCDCGAANPEGLDGMSFCEPSPLSHVFEKQAVVEVMKSGDSEVTVTYVNRLLTFIFAADCVLEQXDEAPTRAIPDVLREPDVHPCHTHLFGAKKAEAAKNLSLRGIGTLHAVFQVKALYFNKGYAEHVSMAWGERGRGRPERRA
>DurBalCSIROCS38103708_rbh_TGME49_209890
XVLWHGISCMRDFADSHCDCGAANPEGLDGMSFCEPSPLSHVFEKQAVVEVMKSGDSEVTVTYVNRLLTFIFAADCVLEQXDEAPTRAIPDVLREPDVHPCHTHLFGAKKAEAAKNLSLRGIGTLHAVFQVKALYFNKGYAEHVSMAWGERGRGRPER
>GleFolCCAP11163098292_rbh_TGME49_209890
AQAAPGGRIAVGDVEAKVAILQRHLRERAWMQFSAGAVVPILRQIAESVDSVGHLFDRGFQKDILWSGKRNVKGDQAVIKFVKGGVETDAWANRIMTFLFAEDEAFAALRQTPGKDAFHMACGNQLCVNIRHLARPPAAK
>GymCat011886_rbh_TGME49_209890
XPVAALPRSGKVRLDLPEEADDASRRSSTDDSDESDHEAWRGSLARPPSVELAEARRLASRWARAAHPRALQYYSCPEKLEEILGVIASNITKGDDPVL
>GymCat030193_rbh_TGME49_209890
XASDPFAMFGLSPARPTSRTQTRKFCGRCLFVSVGASHRRSAPVAALPRSGRLRLYLPGKADDARRSSTNSSNELDHEAWRGYLAHFRDLWLVXCTANVAKTDSEILWTLLVRFHRNITSKIDSTCSAATKWEVEAILPEEADDASRRSSTDNSNELDHEAWRGSLALSPSSVELVEARRLASRWAKAAHPRALQYYSRPEKFEEILAAIASNITKGDDPVFGPPSRCVLWKGDVVPEEEGPEHV
>LepChlNIES1868156440_rbh_TGME49_209890
HVFAADTSAALKAGQSFAGIKCEEFIGLLMGDAEERCGGGYEAEAGGPEPALTDLAVGDRVEVTVPQQPDALSPTIGTRDRAGTTGKSFRDARRTQMTQADKRDSKEPRNAAGRSGQLPGKWMAGTIRFVGEVDFAKGTWVGIELDEPYGKNDGEVEGKRYFECTIPTYGKAAHGIFVAPGKVRKPGKASRSRQPRTQRNVSVGSDVQEKPPLVKLKPPTKTLQVKSPDAAPRLSFSFDREKLTQINSVVAEHREESGHRSDGSSLDEGPIDVRPEKSGRDMHKAIFDNKVDELAYRGIRLGIILAFYEDLAEHTLRNSRRELLMPHFDPHQHTTNDVVRQAIIPFSKYPDDHHSRIACAYSTAAQGDKNKSLATVMVSHHWKNLFSHLVASMIAFALGEVSYEKVANDLYECKFDKLRVELDKKDALTTTFWGCLFCVNQHVSICGGFPPPPKEDRNDYQTALENWTRDTHDPITKQKFQICDCGLKKCWNDSPECEMDKFDKMMEVLSQEAPKLAQRLSHLIVVDKDFEVFSRIWVMAEIAKGQELELTQTALLYKAAISEEHKAIAHNLDIRECTASRQEDVDAILDSIDDVDRFNSQLKDVLFNEKTGLIEVSGVERCAGFFDLIDPIKDLFSDVFGGDEQGKRSRNIKSLRAPEVITMGQESTGKSTLMERLTGIPIFPRDANICTRMAIKVRLRRGPAQDLVMLVEDNDIDAEDEATEPAAAGGTDGTSGLKDRMRKARQTKRVADEEAAASAINENPRSRHARQPRNRARTVKLDEIGEAVQEEMRIQVRLEADPSASIEDIRKEKLGSLDGMCTKKTIIVEYTSPTAPNLDIVDLPGMFAAKAKGQPDDVVKKTRDLVKKYVKARKDHALFIVTVRSSEQPNNSLAMQVVQDLKIEDRTLCVLTMMDVLTGELDGDAGKKAIKHFVKHHGDRIWSLLDTKGDSGGKIELGLGYIMTALHDVSEEKGWTNMSRIDAMAQGEQLYFSLLCEHWVAQWHDLDNPVTKEEILDVAGCNSVFNHVKEQVDRFVETHWLENIWRSVKKEEEKVEAEEKNFGLPRALAPEHMADLHREIHLLPGKLRTATMADMAGTSSNTAIREKLGERTANAIQEIVDDFWKSDRDFDGRCNELEKRCKTLLQAETVSFSGRKPLNTESRYDIGQHLSNILTDIENAIREAMLVEGKRMVTQIIESLKERFEDDKPPDRFNRLALACSYVLGKVQDRAEVRLGELEKEEFPRRFSANDSGVTLRAALGIAPGCGLDSTQWVQLERKTPDDSRRSGSYFLATINQEINDVDTRLWREAAMESDYDKVQEYKIEEPETVSGDHPKRYSFGTAAMMANDVHIVADTGAAAQTRRNRGWRRPGKAAEDGGTTDATNSAAPIRKQRSDKEARQMVASWKGICQERVYGMWSDEDLTDILHVMAMNTNKDEDLARDSSDRCVRWYGDVSMPEGKHACMDIKKPGEEDASSSYVSRIVAVFFQPQRKLAKMSHDKTVPFRMACGNQMCVNLAHIENDVFRLE*
>RhySp1WS2016026661_none_TGME49_209890
TTTTTTAATTTTTTAATTTTTTAATTTTTATTQTKDTRLVSTASSVFPPLYPPLPSITSSTSSTASMASTSSLRMISPSSPSSPSSPSSPSSPPSPSSPSFPSSPSSPPSPSPHSFPSSPTSPSSPSPSSPSSPSSPSSSPSVQSDISSSFSENMRFILPPSSSSSSSCSPLFSISNVVLSISAEQTHQEDIANRIISCLGLNCPPPLTPTTTPTTSSSSCSPTSSSPTSSSPTSSSPTSSSPTSSSPTSSRKRLGKFPSQSNQLPSQFFYQTGQLVVASLASQQLTCKLQLARDTQRCRRDSTIWRKYVRPIGWSTLGGDQNVGEMLETIALNIGANSDPILGYGRNRHECVEWHGQFDLSGYAIMPTRFASCFHPCLFYTRVVMILLIMYCPEPDIYTYVGRGPQVQMVCNNKSCINYWHIVDLNATTATTSDDDEKKEEEEGCEKHDLLLLLHADTSKSLRCHTKQHMQ*
>RhySp1WS2016033169_rbh_TGME49_209890
KTYMCVYVCLLSYKMEASCGAMLNHLQLRAKRIWAQSPQYMQLAVESVLDGTNRQDPVLDQSDECVFWSGHRSLENVPLVKIFYPSSPGIYTEHMVPVMRLLCFMYTDEVTLRNIEARQNDSNPPPCCGHALCVRLAHL*
>RhySp1WS2016033171_rbh_TGME49_209890
KTYMCVYVCLLSYKMEASCGAMLNHLQLRAKRIWAQSPEYMQLAVESILDGTNRQDPVLDQSEECVFWSGHRSLENVPLVKIFYPSSPGIYTEHMVPVMRLLCFMYTDEVTLRNIEARQNDSNPPPCCGHALCVRLAHL*
>RhySp1WS2016033172_rbh_TGME49_209890
MCLRLPLTSQFPCHSPLIRAFLCGSSQSEECVFWSGHRSLENVPLVKIFYPSSPGIYTEHMVPVMRLLCFMYTDEVTLRNIEARQNDSNPPPCCGHALCVRLAHL*
>RhySp1WS2016059333_rbh_TGME49_209890
NININNHSNNNNALTSRYNFQRQKVARRKTPKRSTKKHERTQDEDNINRQQQQQSGVGGSLPGGSCPEMLQRNALTLYGAWDKNQKLKDTIRNLRAGFCCGDDDPIVGKRSHCIFWTGARTSDDFAVVDVRVPVGHGNFDLRTVPVCRLLCFLFTNGQDPSGVPHSRKCGHNRCLRVSHFV*
>RhySp1WS2016066641_rbh_TGME49_209890
MVAFVSIVLLVVVVVLLVLVVLYANVLWRCCCVNNRQQQQQGVVSTLPVGSCPEMLQRNALGLYGAWEKNPKLKETMRNLRAGFCCGDDDPIVGKRSHCIFWMGSRMTDDYPIVDVIIPGRCEVRAVPVCRLLCFLFTNGEELSGVPHNRKCGHNRCLRVAHFEY*
>RhySp1WS2016078603_none_TGME49_209890
MNTELSLSSSSFLFAGFLRQGSPADSSGLSTSSSRFTAPFFSVPRPPCNPPSSPPPPSTPPPPPPSAPPSPPPFPPPPPPPPLLHNKQIYPLSLGSRLTLPKDPLACTQQKDTRLVRNVSLCAPSALSSHCASFSPSSLSVFSSSSSPSSPPSSSPPGGSCVESTSLSSSPPPGVSHPPPPCSSDAPLAPGENMRFIIPPYTSYSPSLFSSSILSLQSPEETNHDLLSDRIASCLGLNPSAPQRISAVPCATSTSARKRLSKSLTQCQQPSPFFRETGELVVASLASDGVWLELGRDPYRCCRDSDIWRKYVRPLGWSTLGGDENVGELLESIALNIGANSDPILGYGRNRHDCVEWHGQLDPSGYAVVLTRFAPCFKPCLFYTRVVLILLIMYCPQPDIYTYVRRGTEVQMVCNNKACINYWHIIDINATEDKQEGEEEEESDYDSEDRIGDSLTATAAEEEEATTATSAVPCADMFVLSENGEEGEGEDKKDMTEDESEGWEDSGGSQML*
>ScrTroCCMP3099022280_rbh_TGME49_209890
XKQGKDRPGXKKKDPDRQKATKGTGLSSRKHTTNWTPRSEEEVQQTVKKWXXYVHXRARDFFGSDAKLEEVLSEVAKGIDRNADPV
>ScrTroCCMP3099026768_rbh_TGME49_209890
CSENPFEQMFGEGKKQGKDRPGNSKKKDRDGKKPTKGTGLSSRRHARSWTPRSEDEVQQIVKRWMDFVHTRARDYFVSDAKLEEVLSE
>ScrTroCCMP3099071372_rbh_TGME49_209890
XSYMIAKPTEEALRTLQREKFESITLQNWMPRRRSEALADPSLTIGDRVDLLTSFDSDGNPKDHGTLRYLDHTRFAPGLWGGVELDQPIGKNDGSVEGVRYFECAPLQGIFLRPQYLQRRPSPNPPEAKKTDVPADLASAEGRIIRNAFASRVREVIAAVVESMWQPQGRIYVVASEFYKELVRLIPERLDLDYYPKRQSEIQAVGHRSTLVAVETKRGFDIKARLQEHFEAMVVLFRQSVTQAEEQFIPNLHQALADETLRLNSSRLTGGIDRLVSELGSTFRAIASAGLEADLWSTLGVPNGCGLDTVPWVRIERIRSRPPFIVHLDLAQAASRCLLVLHRRLDLTFATLGNSVDEICASLPIEIWEESSLKSAFSEDAVGLRKLGQHLHQRAFKAFGKQTLGSILVQLAQGFGGDINPTAYPPHQCLLWQGAMFKGGAGARIRFVKPGETEPSDGFAIRLIVFFFAEEDLFQTLNSLPGKDAFTMACGNPLCVNLAHISLEDKSAKPRGGVQLMQNTKSQMGTLGQYLHPRALKAFSKQALGSILTQMAHGFGGDINPNACPQDRCIIWQGHTFKGGSEACIKFVKPGQSEPSDGFATRLIVWCFAEEDLFQKLYRLPGNDAYTMACGNQLCVNFHIAHPVSGLEDKSRGGRTPAKFKTRX
>ScrTroCCMP3099170451_rbh_TGME49_209890
AKTFESITLQNWMPRRRSEALADPSLTIGDRVDLLTSFDSDGNPKDHGTLRYLDHTRFAPGLWGGVELDQPIGKNDGSVEGVRYFECAPLQGIFLRPQYLQRRPSPNPPEAKKTDVPADLASAEGRIIRNAFASRVREVIAAVVESMWQPQGRIYVVASEFYKELVRLIPERLDLDYYPKRQSEIQAVGHRSTLVAVETKRGFDIKARLQEHFEAMVVLFRQSVTQAEEQFIPNLHQALADETLRLNSSRLTGGIDRLVSELGSTFRAIASAGLEADLWSTLGVPNGCGLDTVPWVRIERIRSRPPFIVHLDLAQAASRCLLVLHRRLDLTFATLGNSVDEICASLPIEIWEESSLKSAFSEDAVGLRKLGQHLHQRAFKAFGKQTLGSILVQLAQGFGGDINPTAYPPHQCLLWQGAMFKGGAGARIRFVKPGETEPSDGFAIRLIVFFFAEEDLFQTLNSLPGKDAFTMACGNPLCVNLAHISLEDKSAKPRGGVQLMQNTKSQMGTLGQYLHPRALKAFSKQALGSILTQMAHGFGGDINPNACPQDRCIIWQGHTFKGGSEACIKFVKPGQSEPSDGFATRLIVWCFAEEDLFQKLYRLPGNDAYTMACGNQLCVNLSHIAHPVSGLEDKSRGGRTPAKFKTRH
>ScrTroCCMP3099176005_rbh_TGME49_209890
QRSSPPQAPEDASASSKGEPASGFDVNCYLEEHFQAVILLMQQVRVQVQESIITNLRQALEDDSSKFKAGRFELAICDLLSELEFSLGAHAFGTESELVADLHCALGVARGCSLDTSPWVRIECALRRPSFTVHLDKVQIVGRSSLLLHHRIDLALASLEDSVDEICRSMPDSAWEENCSETRFEHLDELQKLRLARARLRDAFGEDEIWESAGTRTGRGINTRGPPRPQVQMQRQQKLTQEEVNVALLNLGKLLHERTRKTVDVDAMGLNLWNVLQGIGGDINPTTWPVDKCLIWQGPKSGGQAIIQFVRPGDRQPSNNTATKWIGFLFHDNEIFDSVVTTPPKSAIKMTCGNQMCVNLA
>ScrTroCCMP3099230586_rbh_TGME49_209890
DLASAEGRIIRNAFASRVREVIAAVVESMWQPQGRIYVVASEFYKELVRLIPERLDLDYYPKRQSEIQAVGHRSTLVAVETKRGFDIKARLQDXMVVLFRQSVTQAEEQFIPNLHQALADETLRLNSSRLTGGIDRLVSELGSTFRAIASAGLEADLWSTLGVPNGCGLDTVPWVRIERIRSRPPFIVHLDLAQAASRCLLVLHRRLDLTFATLGNSVDEICASLPIEIWEESSLKSAFSEDAVGLRKLGQHLHQRAFKAFGKQTLGSILVQLAQGFGGDINPTAYPPHQCLLWQGAMFKGGAGARIRFVKPGETEPSDGFAIRLIVFFFAEEDLFQTLNSLPGKDAFTMACGNPLCVNLAHISLEDKSAKPRGGVQLMQNTKSQMGTLGQYLHPRALKAFSKQALGSILTQMAHGFGGDINPNACPQDRCIIWQGHTFKGGSEACIKFVKPGQSEPSDGFATRLX
>ScrTroCCMP3099239270_rbh_TGME49_209890
XKKQGKDRPGNSKKKDRDGKKPTKGTGLSSRRHARSWTPRSEDEVQQIVKRWMDFVHTRARDYFVSDAKLEE
>ScrTroCCMP3099270764_rbh_TGME49_209890
KANRRGFAHIAAAKTFESITLQNWMPRRRSEALADPSLTIGDRVDLLTSFDSDGNPKDHGTLRYLDHTRFAPGLWGGVELDQPIGKNDGSVEGVRYFECAPLQGIFLRPQYLQRRPSPNPPEAKKTDVPADLASAEGRIIRNAFASRVREVIAAVVESMWQPQGRIYVVASEFYKELVRLIPERLDLDYYPKRQSEIQAVGHRSTLVAVETKRGFDIKARLQEHFEAMVVLFRQSVTQAEEQFIPNLHQALADETLRLNSSRLTGGIDRLVSELGSTFRAIASAGLEADLWSTLGVPNGCGLDTVPWVRIERIRSRPPFIVHLDLAQAASRCLLVLHRRLDLTFATLGNSVDEICASLPIEIWEESSLKSAFSEDAVGLRKLGQHLHQRAFKAFGKQTLGSILVQLAQGFGGDINPTAYPPHQCLLWQGAMFKGGAGARIRFVKPGETEPSDGFAIRLIVFFFAEEDLFQTLNSLPGKDAFTMACGNPLCVNLAHISLEDKSAKPRGGVQLMQNTKSQMGTLGQYLHPRALKAFSKQALGSILTQMAHGFGGDINPNACPQDRCIIWQGHTFKGGSEACIKFVKPGQSEPSDGFATRLIVWCFAEEDLFQKLYRLPGNDAYTMA
>SelPygWS2016037261_rbh_TGME49_209890
MNSTISPGDVPIPPGSYFPSTLTKQSTDESSDDSLRQPPKWGGKTVSPPTKQDRWSCRELCGDPNEFTRTFSGPLRRLSAGATWVTAFSGSLTSSASRWWNGTELDEREASDGAAVANCTPTKVMKSSSSLSATGTTMTSDRNREEGGAIATAVNPSDSIDSTLSSKGDSPVQSEETMKLKRKQERDASINAWYQCCHPRATDYFGDRASLETILGQIRDGVNRTGDPVLGDEDHCVTWDGMLSDNGIPVLDISKPESTGSQKKKISRVFVNRLICYLFASGESFADLYNTLPQEIPLSMACRNKCCVAVTHVSIDPLPSDDDANASDSTLGSMSS*
>SelPygWS2016037271_rbh_TGME49_209890
MNSTVSPTAPPGDVSIPPGSYFPSTLTKQSTDESSDDSLHQPPKWGGKTVSPPTKQDRWSCRELCGDPNEFTRTFSGPLRRLSAGATWVTAFSGSLTSSASRWWNGTELDEREASDGAAVANCTPTKVMKSSSSLSATGTTMTSDRNREEGGAIATAVNPSDSIDSTLSSKGDSPVQSEETMKLKRKQERDASINAWYQCCHPRATDYFGDRASLETILGQIRDGVNRTGDPVLGDEDHCVTWDGMLSDNGIPVLDISKPESTGSQKKKISRVFVNRLICYLFASGESFADLYNTLPQEIPLSMACRNKCCVAVTHVSIDPLPSDDDANASDSTLGSMSS*
>SieNemWS1WS2_1036764_rbh_TGME49_209890
MWCRSCSGSPFAAFFGFPSEAKAQPKASLPPSEARKSVGRGGASSDAPTESVWEAPNADEVDETVKSLLEYVTPRARRLWNVDELQTVIAGLVRYVDRNDELLSSESEDCVIWRGAMSGDGHPVHRMIKPGGVGLANMTYVNRTLVFLYAGPSFSSSTMGVRLCACVYIYLRPCACGSVCASVC
>SymMic011319_rbh_TGME49_209890
MDFSAESLRSISASIADKAPGPDGWQAEMWSHIWATASVPKLWKYAKMTLIRKKGGPTTRPITLTQIMWSIGAKFVARALRQWAPEWASESDHGGLPGRSISDVLFQVQAALNRGMHTAALMDVAGYFDAMNAKMLKKVFAHLGAPVQLAPLMESFYSGAFRYFCSEGSFDPEYHVVHSGIAQGCPLSPIAAAALTSNEREVQVQLLMLPFRCVCFDFEGKGTIPKFSLRARINLVRALIMPCLAWASGFAQPSRDDLETVRAEAGLFEAAAEAIQEEMATSHDIVIATDGSAKNGVAAHSIVVNKRDRVFAGGNNSEDQSSFRAELCALKLALEAVKIASCNGATGNVTIAVDCEAAQRARFNCPSMPLFGMRLRSLAAEIRSNGVELIFIWVPAHNRHTSWRSPLSAVTADRLRALNDAADCSAKECVHRHGKLLLSVLLLGPGNLGPALYNSNRRKAMTTKFPSTLILMELAEALYAAANSNTSNIDKPTRCSLLALRDIIVHCKLMTIPRNPVADSYSVIYTDAYFKLEEKIYRPGDGDLPNRDSNSTKDIENGWAAVCFHQGDVHNEANISDASVDSSTSTWESRMFRASMRGTEPSNEETSKVSWRSPAMGGLDPYATFHVPGKRQTSTKSHRKEPEAAAPEAAEPACILATEAKKPFEVLGLAPANASYAVRSAFRRLALRVHPDKNPGDEESVVIVHCYVDRVRERLRQEVLQQQQQQQPEGVLKVVRGKMIFFVPQMPQRQKWVSLLVSNLASDLDLLFVDLLFELSASLPNVQDVAGDVPSLRRPEAAGDLGVPWQFPQCAQLLFVEQLALELSEQLDVAGDASSRSARDEPTTMWDVEVELKRKSLGSASTRTGSSEDDLEEQPRENVREPPAFLDAWKPSDQPATETTCILTAVQVFGPFELPEVDDLMEWRVLIQHLFEMGRLTRSESIVEFSAQWNRAGQDLEDELAEDGRQLKLFDCRWWCMRLAFADKTHFPESDVNDIVSANLRALLVHFRDGDVSVRKHAHHLLGNYGFGGLPFVKQMIAEAMLDQMEDLLPESAEISKEAFRQVMRCAGHLTDVLRALTKPQRQKWVSLLVIDDDPRRTYAEAEQQLKAFSEHANRELKTVMPRQPKAGRKAQALEEEQEDEKPKVPPPNKEGSDEKINEAIQKMRQERSGGKEEFYEKQAELRGQLDVIADKINGLTESKEAINAAINAAIAQLRDDEKKIQDQMTELSEARKAQLGTIEASFRPRTEAEVNRCVDKWMTVMHPRGREFFEDDKKLRSILRTVATSTAKTSDPILQQTCCLWHGDVKAAKDTKHAAIQLTGPGEEGAPCVTYTSRVLIFLFATDEQLARWMRLPKQPWQEIKTGRGLVERNMQEPLLGQALAQEDIPPCLPPITRLFEVDCGYDSVDSDEDVRKLIISDPCSIQLRRRAPNAGHLRHPVVAEVVAWTSPPSPALHRPWLQCLARAAWMETGNAQTMRASTTRAWYLGSMLPAHRVEQRGDRQAVTFECAEKDELFCAYAAMILKDSELDITEENLNTLIKAAGGSIDSFFPALFAKLCQGKDLDSMLKFGGGGGGGVAVAGGGAADAGAGGGEAKKEEKKAKRNPARFQLRGVQVEEEEEEEEMDFDLFG
>Sym_XWS2016073941_rbh_TGME49_209890
FGENFRNSFAFLFTSCFGKPVTNKPINYGRCTSSDEESNEDIQTRSDEEIDLMISNWNLHINKRVICLSPNELDNLQRAILELTPSDKDPVTSDKCVPWLGEFCGDGTPIVSWKRSASVEGEMTFSIQQSYAARMLVFCFGSEDVYRATTESTKPGTDDNISSVCRMAPAIPVCGRSNCVCLNHVRVLGKYYKASSTADTVQLTTDANNSLEDTTVLYTPYMYSIDYN*
>Sym_XWS2016073942_rbh_TGME49_209890
MQTRSDEEIDLMISNWNLHINKRVICLSPNELDNLQRAILELTPSDKDPVTSDKCVPWLGEFCGDGTPIVSWKRSASVEGEMTFSIQQSYAARMLVFCFGSEDVYRATTESTKPGTDDNISRVCRMPPAIPVCGRSDCVCLNHVRAPGKDNKARSTADTVQLTTEGSDHLEYSASISC*
>Sym_XWS2016073943_rbh_TGME49_209890
MQTRSDEEIDLMISNWNLHINKRVICLSPNELDNLQRAILELTPSDKDPVTSDKCVPWLGEFCGDGTPIVSWKRSASVEGEMTFSIQQSYAARMLVFCFGSEDVYRATTESTKPGTDDNISSVCRMAPAIPVCGRSNCVCLNHVRVLGKYYKASSTADTVQLTTDANNSLEDTTVLYTPYMYSIDYN*
>Sym_XWS2016073945_rbh_TGME49_209890
FGENFRNSFAFLFTSCFGKPVTNKPINYGRCTSSDEESNEDIQTRSDEEIDLMISNWNLHINKRVICLSPNELDNLQRAILELTPSDKDPVTSDKCVPWLGEFCGDGTPIVSWKRSASVEGEMTFSIQQSYAARMLVFCFGSEDVYRATTESTKPGTDDNISRVCRMPPAIPVCGRSDCVCLNHVRAPGKDNKARSTADTVQLTTEGSDHLEYSASISC*
