# Supplementary material for: Molecular characterization of the conoid complex in Toxoplasma reveals its conservation in all apicomplexans, including Plasmodium species
Source: PLoS Biol. 2021 Mar 11;19(3):e3001081. doi: 10.1371/journal.pbio.3001081 (PMC7951837; doi:10.1371/journal.pbio.3001081)
Supplement: S1 Data — Files are named according to the T. gondii apical protein query. The sequence headers comprise the protein identifiers in our in-house proteome database for the SAR clade (Methods), starting with an abbreviation for the species strain (see S3 Table). The headers furthermore contain either the descriptor “self,” indicating that this sequence is the original T. gondii query, or “rbh,” indicating that it has the original T. gondii query as its best T. gondii hit in a BLASTp search, or “none,” indicating that it has no BLASTp hit in T. gondii (see Methods). For sequences of P. falciparum 3D7, the header also indicates by which P. falciparum IT sequence it was gathered and if it was gathered via reciprocal best BLAST hits (“rbh”) or via unidirectional best BLAST (“bh”). The latter is only the case for the putative orthologue of T. gondii’s TGME49_219070 (see also S4 Table). (GZ) [file pbio.3001081.s005.gz › TGME49_conoid_proteins_putative_orthologs/TGME49_209200.fa]

>BesBesBbGer1001272_rbh_TGME49_209200
MRPLTRAERGTGLARASRSTRSLSPTTSDSASSASSFSSSSCSSSLSSSSASSSSTFTRSSPTSGSSSPSSPTSSPRDRPRLAAHAADRDADPHPASKVADPLRTSGPPKPVFGGSVPSPQRERLAPSAEELTLAPPRGGRAGEKGSRPLSGWAAEAERSRSGGERRRSPQRDAARRAGCPFAADPCADSRLPSCDASSSSEGSPAFVEAPRPSPLLSQSLPSYWADRPEANPFLPSAPLQQQDARFSPRNPLKGTEESPLNQVYVRKQKDGSMLIYVSAHLDQLLLRAFKNFSFNGYMTEERWLHMCVEAHLYPRSKDPDILKYMFRGIAKGNKVIEFDSFLQILHRLARYKFRNMRQLSDEDAVNAVLVHLFRYPHLFEGRRLRDCGVQVSTTSREVAVGCSFARKDQGVNAKPEVKISEVQAGFETEERSMMAQPEQETVQTGVEGLVCGRTVAVQTDQPPKAQDSASTQFEKPPEPQKKAATCQTESEKLKATAVQTDETGAPPKLQKTGAEVDTFFTCNTQLKRCIALEGGDESDLFKIFCCYSSYDEELLQNLMTEKACAVLCKDSAIMEIPHHPEIAGLPPQQARKIYRDVLESRSVVNPLRMRTAGRRRRVSKLDLLLQKKDKEETEKSRPSKGASGKEAQKDEKQADATSRAQKEETSDEASTVGSDDESGEASRITYVEFKTILYYFAQVMFEQLRPRSAFLKLVRENLIDSFFKRQKNVYMAFAGRLGDGVESVVDVSDANPFFGGYDAQELPTRDHSGGTRSHHARKLSQPGGRGLSESTWDGAEGDKNALGFEGSPRFLRTDDTCLGERQRSFAAGAVAASPFPGAPYGFSPYYAPPAMYPVAFNSGGAREKAQRRGGVCIRPAN
>CryAnd30847002026_rbh_TGME49_209200
METNLDIEEYDIRNFIPLYPKTCSLLYSPPLLPDSYDIKDNFETEKVSNSKLHKGNLGSKNSPNKKSECTGVKEYVCHKVDTNDYELQDKLRYSLLHPMSKSSQNNLQVNPKTKTNRNTLNKVLDSCEENKQKILASLKNSNFPEYEQSLKSKTKLIVKNPLKQNITQPDYICSKKEILKSEKLWKNTINELEKNNQSLKVSLKETAISTPKSVELVNSEYSKSTTVPLGSIHKEIPFSKQIVRLPGYLQFNSKPERSILKSAGKNISSDTSKTSVLVNGIKKNDIGLLKQDIIKTEPKLELVKNSNKDKKVSNELRSKLQINGTVRYTTGLKEISSYEDQKTLKKSLDVSTRKESMQLYREHAEDKFEIMHGIPEEFTAKLLLRPNLVKIEKNSNNEVVIYVPCRLNSDLECIFYFFSDNNIFLFPEQFAKMLHCAHLYHSSKPLDILERMFPSNDETEPDIVKKSISYSSFLKLLHRFALFKFRSMGISEEEKLNIVISFIINSKGGKRASEKLLKVGRCIQVNDPTLQRQTKNIQVVAETKEKKIGQIIETVGVGVGTRVKVYDVSCECDLENQTSKYSASDTLEINSNNSLESGDNSKVGSEHIIEGESILLYTDTKDSKEKILYFNPDEYKSKHFILTEDSESYGDQPEFLSDIGRAITSIGSEDDKKIYRIFIYYVGPNKSKLSYRQFYNMMNDSGILGGFMEDFITPIQLERCYSAVLTDPKGIDYWEFKEVLLYCGETASCGDTPSTALQNIVKKYILPLILPIYQPNNFEKCEDAIAVANSNKLNSRTLETLQTMINKTTLPWFRLGNCPFISSDESNSCSCDCSSSYSDSTDSNESSYSSESPKSL
>CryBaiTAMU09Q1022128_rbh_TGME49_209200
ISMKNNLKSSLYSSLILSDSQVKKHELEEHSDNLLQSKFKNLTTNKKHTVAFYKSSEDIHKNKNDSENAFIKTETNSNFIFKNVIKNNSFVKTDLQVKHENKENSIDDIEKNPSIPNSINKSFKKEISDTRNSTKLNYNGFHIENKVSKSYSKKLECKQSVKPTIKSKFLPVINKIKDEKNSKMSKIHLKVDKNGKNEIYSQSNLLKIAKDENNEVIIYVPCKLNMDLESLFYYFSNNSIYLNCEQFARMLHCSKLYHKSKPIDILARMFPLDHDGLPQKDKKIEYNSFLKLLHRFSQFKFRSIGASDEEKLNLVVSFLLNCDYIEIISNKLVKSERCIQVNDPTIQRKDKHVQMKMDSKDKSSQFNVNITSAGINATCEMADVGCNCEIENEENNSNIKKVNELVDQEQDKIDTEKHSNSYKFEDEEEKTPEIFSPKNQAEKFCEITKNVKKKSPKKFQEKKAFDTDLEIFSALTSINKEDDKKLYRIFVYYCGPSNNKLSYRQFYNLINDSGLLGGNFEEFLTPAQIERCYSAVIVDPKGVDYWEFKEILLYCGEVSFCGNNPNSAFQTIVKKYIIPLILTIYQPNNFEKCEDTVNNKTLPEDIYANNINHLQSMINRAILPWFRLGNQPLSSESEDYSDTCSCSSIESTETFSQSSDDSNLSTNSKKSHMSECSYSSNSLESENPSSYEFIEKINKLNSNTKNSQEPIGSEELIFMKY
>CryMelUKMEL1002356_rbh_TGME49_209200
MNANNLKSSLYSSLFLSNGQSSNLGSETPDRNKPNLKIKNLDIKVNNSKSKITNKQISLNSCEKSSINKVNSKCLNSTFVNTAKSNNTIKYNSNCLRNKNNPTNELGKVSLLDRSDSQSIVLSIIDSHTKNKVDNENFDSIKNKDSENFKVFEEKKIQLSEEHTQKNNSFSIEKAGYQLNIIGNQNLEKEVENDIYLRSNLIKVFKDENNEVIISVPCKLNMDLESLFYYFSNNSVYLKCKQFASMLHFSKLYHKSKPIDILGRMFPSSQKNLPTEERQIEYNLFLKLLHRFSQFKFRSIGATEDEKLNLVVSFLLSCDYADIISNKLVRSERSIQVNDPTLQRKDKDIQIKAELRDNSIQIEQSVNTVAVDATFSVADASCHCDIEQELNLTNIQKGLNDPSNEEQQNQELDYLNVYNIQDQLRIQEIVVKPELAELNQQDFKKSEKKNLQKKKIQKSTDPESEILVALTSINQEDDKKLYRIFVYYSGPNSDRLSYRQFYNLMNDSGLLGGNFEEYITPIQLERCYSAVITHPKGLDYWEFKEILLYCGEASSCGNDPISAFQNIIRKYIIPLILMIYQPNNFEKCEDVVLDQSFSGEFDNVKSLQTMINKAILPWFRLGSRPILSNESDECSETCSCSSFDSHFDSCEDKHSSISSSNISS
>CryMurRN66002489_rbh_TGME49_209200
METDLDIEEYDIRNFIPLYPETCSLLYPSPLVPDSYDIKDNFETEKKSNSKLHKGNLGDKNNPNNKSECIGAEKYMCHKVDTNDYELQDKLRYSLLHPMSRSSQNNLQVDLKTKINRNTLNKVLDSCNENRQKILTPLKNSNFLECEQSLKPKTKLIVKNPLKQNTTQPDYIGNKKEILKSEKLRKNKISELEKDKQSLKISLKETAINTPKSAELVNSKSSKSTTVSLGSIHKETPFSKQIVKLPGYLQYHSKPERSISESAGKNISSDTLKTSVLVNGVKNNDIGLLKQGNIKTEPRLELVRNPNEDKKVGSELKTKLQMNGTVRHTTGLKEISSYEDQKTLKKPLDVSIRKEPMQFYREYTEDKFEIMHGTPEEFTTKLLLSPNLVKIEKNSNNEVVIYVPCRLNSDLECIFYFFSDNNIFLFPEQFAKMLHCAHLYHSSKPLDILERMFPSNDETEPGLVKKSISYSSFLKLLHRFALFKFKSMGISEEEKLNIVISFIINSKDGKRASEKLLKVGRCIQVNDPTLQRQTKNIQVVAETKEKKIGQTIETVGVGVEARVEVYDVSCECDLENQTSKCSASDTLEINSNNSLESEDNSKVESDHITEDESRLLCTDTKDSKEKIVYFNPDEYKSKHFISTEDSESYGDQPEFLSDIGKAITSIGSEDDKKIYRIFIYYVGPNKSKLSYRQFYNMMNDSGILGGFMEDFITPIQLERCYSAVLTDPKGIDYWEFKEVLLYCGETASCGDTPSTALQNIVKKYILPLILPIYQPNNFEKCEDAITIANSNKLNSRTLETLQTMINKTTLPWFRLGNCPFISSDESNSCSCDYSSYSDSTDSNESSYSSGSLKSL
>CryParIOWAATCC001149_rbh_TGME49_209200
MNANNLKSSLYSSLFLSNGHSSKLGSETPDSNKPNLKIKNLDIKVNNSRSKIINKQISLNSCEKSSISKVNSKCLNSNSVNTTKSNITTKYNSNCLTNKNNPTSELGKFSLLDRSDDQSIVPSNIDSNAKNKVDSEDFNIRKNKDSEDFKVLGEKKIQLSEENADKNNLFNIENQNLEKEVKNDIYLRSNLIKVSKDDNNEVIISVPCKLNMDLESLFYYFSNNSVYLKCKQFASMLHLSKLYHKSKPIDILGRMFPSSQENLPSEERQIEYNLFLKLLHRFSQFKFRSIGATEDEKLNLVVSFLLSCDYADIISNKLIRSERSIQVNDPTMQRKDKDIQIKAELRDSSIQIEQSLNSVAVDATFSVADASCYCDIEQELNLTNIQRELDDPSNEEHQNQVFDYLNVYNIQDQLRLQEIVVKPELEELNQQDLKKSEKKNLQKKKIQKISDPESEILVALTSINQEDDKKLYRIFVYYSGPNSDRLSYRQFYNLMNDSGLLGGNFEEYITPIQLERCYSAVITNPKGLDYWEFKEILLYCGEASSCGNDPISAFQIIIRKYIIPLILMIYQPNNFEKCEDVVLDQSVSGEFDNVKSLQTMINKAILPWFRLGSRPILSDESDEYSETCSCSSFDSHFDSFEDKQSSISSSNISSSATQGINTQTPK
>CryTyzUGA55002951_rbh_TGME49_209200
MNANNLKSSLYSSLFLSNGHLSKLGSETPDSNKPNLKTKNLDIKVNNSRSKIINKQISLNSYEKSSISKVNSKCLNSNSVNTTKSNNTTKYNSNCLTNKNNPASELGKFSLLDRSDDQSIVLSNIDSNAKNKVDSEDFIIRKNKDSEDFKVLGEKKIQLSEENAHKNNLFNIENQNLEKEVENDIYLRSNLIKVSKDDNNEVIISVPCKLNMDLESLFYYFSNNSVYLKCKQFASMLHLSKLYHKSKPIDILGRMFPSSQKNLPNEERQIEYNSFLKLLHRFSQFKFRSIGATEDEKLNLVVSFLLSCDYAEIISNKLIRSERSIQVNDPTMQRKNKDIQIKAELRDSSIQIEQSLNSVAVDATFSVADASCYCDIEQELNLTNIQRELDDPSNEEHQNQVSDYLNVYNIQDQLRLQEIVVKPELEELNQQDFKKNENKNLQKKKIQKISDPESEILVALTSINQEDDKKLYRIFVYYSGPNSDRLSYRQFYNLMNDSGLLGGNFEEYITPIQLERCYSAVITNPKGLDYWEFKETLLYCGEASSCGNDPISAFQIIIRKYIIPLILMIYQPNNFEKCEDVVLDQSVSGEFDNVKSLQTMINKAILPWFRLGSRPILSDESDEYSETCSCSSFDSHFDSFEDKQSSISSSHTSSSATQGINTQTPK
>CryUbi39726001090_rbh_TGME49_209200
MSTGNLKSSLYSSLFLSNRHLPKLDSETSDNNSSVKIKDSDKNINNSKTSVIKKRIDLNSSELVNIKSLNSKCLNSISDKIAKSNNSIKYNSKSSTNQKENEKNYLKEVSLINKSGKESISPSKTNLAGQNRINDANSINTSNKKTNLEDFTVAKEKIQLDDEKIQEKNFFDTGTTKCLLNIKENKNLEEEVTFDVYLRSNIIKIVKDENNEVIISVPCKLNMDLESLFYYFSNNSIYLKCKQFANMLHLSKLYHKSKPIDILGRMFPSNQKSLPDEEKQIEYNCFLKLLHRFSQFKFRSIGASEEEKLNLVVSFLLSCDYADIISNKLVKSERCIQVSDPTIQRKDKDIQISTELKDNSTQFNRSVNNVEIDATYSVSDASCSCDIEQELDLNIQKEFDEPSNEEHQNQTFDYLDVYSIQEEPEIQEIVVKPELIEINQESFKKSEKKNNPKKITQKSSDKESEILVALTSISQEDDKKLYRIFVYYSGPNSDRLSYRQFYNLMNDSGLLGGNFEEFLTPIQLERCYSAVIINPKGLDYWEFKEILLYCGEASSCGHDATSSFQSIIKKYIIPLILMIYQPNNFEKCEDVVLDKSISEEFDNAKSLQTMINKAILPWFRLGSRPTLSESDEYSDTCSCSSMNSNIDSFEEEESSISSSYISSSVKEEN
>CycCayNF1C8005438_rbh_TGME49_209200
MTRSIVLNPGEPGSPRVFVAFAQPDAPVNQVYLKVQPDGGLIIYMASSIDRSLQQVFDYYAYNGFMTACGFTKMCVDNKLFPANKKTDPLQHIFKTTAKGERCIEYDSFLQLLHLLSRLKFRKANLPEQDAVNALIAHLLHISPRRQRFHRLVHCGVQVAPCCVEKSCEAMPEIKEASVDCVPRLMDQVVQERPQTEEVGIMEKAELKDAGEQVELEGKSAEIQVDIEAEEREKEEKEREEQERKKKEEEEEEARRKAKESPPPPPKTFTDVETQTEYSGKDALNDVDTQKQPAILTALRGEQDSLLYRAFCLYSEFVPEASENLLSEINCALMFRDGDLMAVPIHPALHRLPPPLAREYFEQRAVSACKGGPRHAAQDGPSDQLPRVQSGERGIRSPTSRRLVFMASQWICQTQNSYWAFVKVVRDTLLPALFRSDPWKRQDSSELKNMRRKKEGSTASSGSDTEEEEQRSTSHTTSSTEESLSSRSSSSGEWSGLGQKRPSRHLRRISAAARDRDLHSKEAYGGYDDEQRKEAQKILHSSTASAAAAAAAAAAAAAAAAAAAARPSDRQLSRRMHQRGVAPAAAAAAAAAAAAVGAATAAAAAAGGESDASAGAAAACCSALLEYLSWAQASSKAAEATEAVSRAAADEGKKAEGEAFAQAAVPDADEVSLPDAGGFASAAAAAQWMLQGAHQFRERRRRQQPQQQQQLKQEQSLPLVWIDSDSLVVVIDDEREQQQQQQQPTEGQTVEQAAAALNSSAINTVVGAAPGVNHSDKAAAASRTARGTGSAAAATAAATEALPHAEALQTADRAAEAETATLRKPSAVAVTELSPVETDDTSNAGATPCLTQLHADAARLETLDTLLHARAAGVATKAKVLQRELNAAKAELARLLAQRVCVGCCC
>Cys_WienI000459_rbh_TGME49_209200
MAPDLRETAVVAEPSVQTVAVETVPTGVEAFAQTDPKKPCKDTEVQCELLKPPPKNAESTTQTVDESKGSSGVQTDTSALEDKHTETAFNWRTWPNLRKCLALEGGDESDLFKVFCCYSDYDPEQMQNMMTEKACALLCKDSNMMEIPYHPEDVGIPPEQARLVYREVLICRPPSEPLHRARRSRGRRSPDHRPQRRLSPGGGRRDPRGAASSSSTEGGPEGNASTGIAAERKGETCDRAVSTTTTPRGGDQEGGSAAADDDDDDGLSTVGTEAGVEEEEADNRITYIEFKAVC
>Cys_WienI002549_rbh_TGME49_209200
MSKTHHPREGGSLAPPRPPAAKTPSPSCVSSSSSSSSRPSSFSSSTSPPLPSSPPFSSLPIRGRERHPSSRHTAPRPETSSSHTSPSSSSYSSSSSSPSSGSSLSSSPSSSPRERQRFFPPHSSSSSHPKHRQDSLSRSAEKSSHSHHPRTVSASTREVKTGEGRKSVQFTPPSPTTSSHSFPSDEGISKSVVHEAVPAELRGSSPPSPVRTSVYVTTRPFPSSSAKRDVAGMSSSSPTPGGWRRRGGEGRDGRFSPRLPCSKDGEPSSLDQVYIRRQRDGSMVMYLSAHLDKYLLRVFRTVSYNGFLTELRWVNMVYNMLLTAFWNV
>EimAce006258_rbh_TGME49_209200
MTRSITVNPGSPRSPRVFVAFAQPEAPANQIYLKTQPDGGVIFYMAASLDRPLQQIFDFYAYNGFMTEAYFVKMCVENKLFPSNKDPDPLKHIFKTVAKGERCVEYEAFLQLLHFMSRLKFRKTNLPEQDAVKPESADKACSAANETKDASVDCEPRLRDQVVQEQPETLETGVGAVVETKEQGEQIRMESADVEVQVDLMKEEEEERERQWQERERAWREEEERRKKQQEEEAARLKALEPPPPPPKTFSEAETQTTFSGEDVLTTIDTEQPPEVLTALRGEQDSLLYRAFCLYSEFVPGACENLLSEVNCALMFRDGDLMAVPMHPAIRVVSRRGQAGTQQQQQQQQQQQQQQQQQQQTEKKADETNPPTDAAPPTAIHYDPGPLLNYREFKAVSRAACTV
>EimTenHoughton000661_rbh_TGME49_209200
MPHSILINSGPPRSPRVHVSFAEPEAPANQIYLKTQPDGGVIFYMASSLDRPLQQVFDFYAYNGFMTESHFIKMCLENKLFPVHKDPDPLQHIFKSVAKGERCLEYDSFLQVIHLMARLKFRKANLPEQDAVNALVAHLLQTAPRRDRRHKLVHCGIQVNPECAEKECNAVVEVKDAAADCEPLLQDQQVQQQQQTQEAATEAAPETREVGEQVHIESLHVAVQVNLDKEEAEAQRRLREEEERAEREEAERRRKEEEEAAAAAAKLTPPKTFSDAETQTSFSGESPLDEIDTQEPPAVLTALRGEQDSLLYRAFCLYSEFVPSSCENLLPEAHCARLFRDGGLMAVPRHSALRGLPPPLARHYFQQILARRKKKQEKEDSPNHAEAPPSPSAQPTAAPHDPGPMLNYREFKALVFLASQWICETENSYWSFVRVVRDTLLPGLFRSDPWQQQNSAELKRKGGVAAAAAAAAAGPDSAGGSDAETTGDSSTSYSSSGSTGDSMSSRSSSSSSSSSSARRRSSNRANRSPAAKARAAARSSSSSRQMTFGGYDDEQPIETANVYYEDSELDTARSDSSNSSNSSSSSSSSSYYSAAAEAAAQRPPQSRLSPPYMAPDFADRAAIRSYLSPPHPAAAAAAAAAAAAAAAAAPDRSRRGSGTSVVSFADLNPRSAAAAAAKAPKFA
>HamHamHH34005369_rbh_TGME49_209200
MRPLVRGRTGRGPGHPASSRRQTTAEESLASPSSDAGHSTRSSASTSSTSSRSTSAHSVPGSPSAPASPCASPSRSYHASSRVPDVSRRGATRASSRPVGAGLQTSLQAGETGEFDSRFGAERPFPGSDWVASRTPQLPAKEDFVPCRTTLRQGPSAGAHLTSQPLDDDEFTPRDPLEGRQNGPFNRVYMRRQKDGAVFLYVSAQMDKHLFRAFSNYSFNGYMTVQKWVQLCVDAELYPRNKDPDLLRHIFRGLAYDGMVIEFCNFLRLLLRLARYKFRMVRNMSDEDALNALLVHLFCFPRLFLSGARLQDRGVQAGSTYQDACVGPTILSKEQGVLAIPTCSVSAAQTVIPTEEKEVSIEPAVTTAETMTLPMELLTAGTQTEKEEEPAKPPQPKSELVSRDTMTDDVGKPCIVFLERQSPQMEECIALEGKEDSELYTVFCSCSEYNSETFQNVMTERACAVLCKDSGIMEVLCHPKSACVSPQQARVIYREVIAARSRRSRRPGSAGQGFSSDEDRSGGVWTSGDAREGVADGKDPAQAVLEALENAEDFRLSYPEFKLLLYKFSRVMYEHMKPRVGFLRIVRDKVIRNFFARNKIAFGKPSQGVHTAQREASDGKRGFGYDVDDDSASVAANGGPPSAGGTGGLLSQASTRRPSKAFDVTDDEETNACYTARTHRVDPSPRGRESDRYSRPNDAAERVFLPSPQAAQFGSNPYGFLPYYMTPTMYPASYSPAGVMPTFPGGL
>NeoCanLiverpool000374_rbh_TGME49_209200
MRPLWRVPVGRGVGRSASGRPASAGRMTTTEDVSSSSSDSSFSSRSASSAFSTSSSRSFSESVSSPASPSASASPSASASPSPSHHPSPLFPPEASGKGAYASFSARDTSEQVYGGTPAVSVSRPGLVTPSKPVKSPEHAENPFSLFSPAEPPRQAYLPSISSPASRLHPEKAVPSGSRPMSHGDPNGRVPNLAPQGLYDDEFSPRDPLEGRENAPLNRVYMRRQKDGSVLLYVSAHLDQLLLRAFRNFSFNGYMTDQKWIQLCIDAELYPRNKDPDILRHIFRGVASDGKVIEFTSFLRLLLRLARYKFRLVRNMSDEDALNALLVHLFCFPRLFLSGARLQECGIQATTTQRDACVGPVLLTKEQGTSATPPLTVASTQTSVPTDEKGIAVEPSVASVETMTMPPPIATEGTQTQPPEAKAETTSRGSMTSDLLMEEKSAGGRGARIQRKEKAVEAVFPQRPWPHMEACIVLEGGDDSDLYKVFCSCSEFDSESMQNLITERACAVLCKDSGIMEVPCHPKYAGVPPQQARQLYREVIAGRGRNRTRRGFAAAYEGTPATAEDDRSSHVWETECPNTAREDVSAAGPGDSHDPAQAVLEALENAEDSRLSFAEFKMSLSLRHAELIGFVFEDPQLLYKFSRILYVELKPRLGFLKMVREKVVRNFFVRNKNVYMKTWAGGASGQQEVSDVKRSFGYDEDDDDAHRVFASASPHLGAGNIGLLSQASTRRPSKDLDTTEDAGDETNAFPTARSNRADPSPGGRDDRLGRHGDSLGTERGLFPGQAAGQFGVNSYGFVPYYMPPTMYPVAYNPGAMPTFPGAL
>NepSpe040925_rbh_TGME49_209200
IFYLDDSSWYRCVEYSEFLRVIHRLAKFIFRSCNLTEQEAVNSVVKFIFKGKPCKKEGRTLTTSFAVQNCAPLVNKESNTETVKKSDVGVGNTVITKSCSVVAKPICQEIGV
>NepSpe047931_rbh_TGME49_209200
DQFSDMCNKSHLTSSSNKRVHEYIFNNSMKKEGKIEYVEFYRVLHRLAKFKFRKLCISESDALSAVILYLLRGNIRSIQSLQHPYINSSTQVEFVTKDESMGTEQIKTKENAIQHTPNCLEISTNTEISTTVDKGTDNDDLQQESIEKTEKNVHAKTTTEPSANNSEIQSKELAILETKTREPETTQTKTILTENLEKNDAKFQISDSTVPVFKTLKEKIASIIEKRPKKTLVGKISTKKKKKIKIRTRVKHILNEMTGKTE
>NepSpe101906_rbh_TGME49_209200
MEETALIQSRRRTLKLLKEGDPCDQIHLKTQARGGILIFVPPIVHGYLQAIFRAYSYNGWMTAKNFTELCCDFRLQSKHGSSDTLSYIFSSAADEKGRIEFSEFLQVLHRLSKYKFRKSNLNEREALSAVILFLLKGKRMIAPHPHPLQQAGIQAKADVQDASTKTIEKKLVDCEADCTIACRDVESYATPEHNDVSTIVEETELAAVPAAKTLGAVDIQGDNAAQQENQADIAGTAPTNIEPEVKEEKIIEIGDLN
>PlaAdlG01003290_rbh_TGME49_209200
MACLNEGDPITPRVKFKTIRKINDQKYISEQAYLVPENDGTAVYISYELNKNLERIFQRYSTNGNMNVNEFVKMCYDYNLLPKYKYKDILCYIFRLSKSLKVGYIEYKHFFQVLQRLSAFLFRKLIMTEQEKFNVLIKHLTCQKIVNEKVSKERYSVGIQTNVKKECKGTNAVCDMRDKCCGTFVEVKDRGTMTEMDDVNYYDKKEDIKKDLDTLKDNIIYNDHNDDHNNTFNDGNNYNANILKSHVSSKECTNKMNSINTDDITNKLKEEISNALKIIDDKNMEIENIYKKNLEQIEIEREKINELQKEIKKLQNEKNDLIKKQEKNKMDDKDIKNNDELNTNKLEQKESTVLKLKRLLILSGEQEAELIKIFSIYSTYCGGIAEYVMNKRLCAHFLTTFYLLKKNGKNKNKMALDVKDAERLFNEVSHKRESLEKVDIDEEGLTYFYFKLFLNNIGQFFYPELTERESFLEIVLNYVLNLNKNGGVKKWKDINEQIKKKNKMRITYHSNDLHTFDEKMVGGYTSSEKSIKYHNMEKIKTFVKNNSNLKSEQKIPNDNLNTDLSFEYLESNSAKKIEQNKMNGKNINAGKVIYMEKNISIDQDTNMEKNRYVDKRKKMKKKKKFINIPNYLNEYEIYDKQNIYEVNNELIDSLKSIPEDKFQYIKTLKPRRTKFSTFKNESNESLHDILPLYDIQGKVWPSKMNPKKKSIPQFGME
>PlaBerANKA004594_rbh_TGME49_209200
MACINKHGPLNTRVKYKTIHKIKDEYYVPEQAYLVPDNEGTSIYLSYELNKTLEIIFRKYSINGYMGVTEFIRMCYDYNLLPKKKNKEVLYYIFKSSNSSNTGCIEYKYFFQVLQRLSSYLFRKLVMTEEEKFNVMIKHLTSIKISQKSTHVERYNAGVQVDIKREFKEINAVCEMVDASCDAFVDVKSIGIATDEIKYENDKRTELYDEDKKSYNNTLLNEKNNDNKQNNNNNNSSSEHELQSSEKLKIKERVESIEKAYTHKDELNKKLKEELNSSLKIIEEKNVEIENINKNSLKELEKKDEKIENLKKIIEQLKFEKKNLELKENKTNIQSSENNSSKQLSSRDKLQDIKVDYLNLKRVVVLPCEEEAQLLKVFAMYSTYCGGTVEYVMNKRLCANFLTRSYLLRQHEKNNTKVNLDIKNAEILFNKVIYKRWTIEQNEMLEDVLTYFYFKILLSDIGKYLYPELGERESFLEIVLNHVLVVKMHGYYAERKENKSPPKNNPKIKPSYSDDLNMFKDNIVGGYTSSEKEHTKNQTNQDKKKNEVNNNRKSLKLKKKKEKIINNTDQSFEYILSNETKKKTEKMNGKKNKSKENKISDNNKHINQLKGKILYRNMYGYDTSNDENKSFCFSTYENFNLALKKNDFIKPTKIKSKFLENPINTKRSFTNINAKKKNNFKNEFPLYDIEGELWELNSDSKKCLPSFGKY
>PlaBilG01003304_rbh_TGME49_209200
MACINEGDPITPRVKFKTIRKINDQKYISEQAYLVPENDGTAVYISYELNKTLERIFQRYSTNGNMNVNEFVKMCYDYNLLPKYKYKDILCYIFRLSKSLKVGYIEYKHFFQVLQRLSAFLFRKLVMTEQEKFNVLIKHLTCQQIVNAKETNERYSVGIQTHVKKECKGTNAVCDMRDKCCSTFVEVKDKSTMTEMDDVNYYDKKEDIKKDIGTLKDNIKYNDHNDDHNNTLNDGDNYGANILKSHVSSKHYANNMNSINTDDITNKLKEEINNALKIIDDKNMEIENIYKQNLEQIEIEREKIKELQKEIKKLQNEKNDLIKKQENKKMDDKEIKNNDELNTNKLEQKESTMLRLKRQLILSGEQEAELIRIFSIYSIYCGGIAEYVMNKRLCAHFLTTFYLLKKNGKNKNKMALGVKDAERLFNEVSYKREALEKVDIDEEGLTYFYFKLFLNNIGKFFYPELTERESFLEIVLNYVLNLNKNGGIQKWKDMNEQIKKKNKMRISYYSNDLHTFDEKMVGGYTSSEKSIKYDNLEKIKTLIKNNSNMKSEKKIPNDNLTTDLSFEYLESNSAKKIEQNKIHGKNINAGRIINVEKNISMEKNTNMEKNIYVDKRKKVKKKKKFINIPNYLNEYEMYDKQNIYEVNNELIDSLKSIPEDKYHYFKTLKPTRTKFSTFKKDANESLYDILPLYDIQGKVWPSKMNPKKKRIPQFGME
>PlaBlaG01003175_rbh_TGME49_209200
MACINEGDPTTPRVKFKTIRKINDQKYISEQAYLVPENDGTAVYISYELNKTLERIFQRYSTKGNMNVNEFVKMCYDYNLLPKHKYKDILCYIFRLSKSLKVGYIEYKHFFQVLQRLSAFLFRKLIMTEQEKFNVLIKHLTCQKIVNEKAAKERYSVGIQTHVKKECKGTNAVCEMRDKCCGTFVEVKDRGTMTEMDDVNYYDKKEDIKKDIDTLKDNTIYNDHNNTLNDDNNYNANILKSHVSSKQCANKINSINTDDVTNKLKEEISNALKIIEDKNMEIENIYKKNLEQIEIEREKINELQKEIKKLQNEKNDLIKKQENNKMNDKEIKNNDELNTNKLEQKESTLLKLKRLLILSGEQEAELIRIFSIYSTYCGGIAEYVMNKRLCAHFLTTFYLLKKNGKNKNKMALNVKDAERLFNEVSYKREALEKVDIDEEGLTYFYFKLFLNNIGKFFYPELTERESFLEIVLNYVLYLNKNGGVQKWKDMNEQIKKKNKMRITYYSNDLQTFDEKMVGGYTSSEKSIKYHNLEKIKTLVKKNSNMKSEQKITNDNLTTDLSFEYLESNSAKKIEQNKMNGKNINAGRIINVEKNIYVDKRKKMKKKKKFINIPNYLNEYEKYDKQNIYEVNNELIDSLKSIPEDNYHYFKTLNPTKTKFSTFKKDSNESLYDILPLYDIQGKVWPSKMNPKKKSIPQFGME
>PlaChaChabaudi004895_rbh_TGME49_209200
MACINKHGPINSRVKYKTIHKIKDDCYVSEQAHLVPDNEGTSIYLSYELNKTLETIFRKYSINGYMGVNEFIRMCYDYNLLPKKKNKEILYYIFKSSNSSNTGCIEYKYFFQILQRLSGYLFRKLVMTEEEKFNVLIKHLTSIKTSQKSVHVERYNTGVQVDVKRECKEISAVCKMVDASCDAFVDVKSIGVATDEIKYENDKRTELYDEDTESHNKTLLNESNNDKKNNNNNSFSEFKLQSSENLKIKERVDTIEKTYTHKDELNKKLKEELSSSLKIIEEKNIEIENINKNNLKELEKKDEKIEDLKKIIEKLKSEKKNTENQESKTSLQISENNASKQLSSKDKLQDIEVDYLNLKRIVVLPCEEEAQLLKVFAMYSTYCGGTVEYVMNKKSCANFLTRSYLLRHHEKNYTKVNLDIKNAEILFNKVIYKRWTIEQNEMLEDVLTYFYFKILLSDIGKYLYPELGERESFLEIVLNHVLVVKRHGHYAKRNEKKSPPKNIPKIKPSYSDDLNMFKDNIVGGYTSSEEEHTKNQTNQDKKRIEANNNRKSLKMKKTKEKIINNTDQSFEYILSNETKKKTDKMNDKKNKNKDTKISDNNKHINQLKGKILYRNMYGYDTSNDENKSFCFSTYENFNLALKKNDFIKPTKIKSKFLEDPINTKRSLTNINTKKKNNFKSRFPLYDIEGELWELNSDSKKCLPSFGKY
>PlaCoaHackeri005149_rbh_TGME49_209200
MACINQGEPITPKVKFRTVQKIKTQKYISDQAYLIPENGGTAVYLSYELNRTLENIFNKYSINGYMGVNEFVKMCYEYNLLPKNRNKNILYYIFKSSKPSDVDYIEYRFFFQLLQKLSGYLFRKLIMTEQEKLNVLIKHLTSLCNSKISSHKEKYSVGIQVSVRKENKGTNAICDMVDQCCDTSVEVKNVATAMDAADTPWERQINQTSELQKGSGDVPDETNNTSTSPTQKITTSDEQEIKERIKEIEKLNFHKEDINKRLKEEINNALNIIEEKNKVIENMNKNNVQQLEAERVKIIHLKNEIQKLQNEKGVVDLRKRSTSHSSCKNGEEEPTHRDDITTADMQHMKWKTLDNEYLKLKRLLVLPGEEEAALIKVFSTYSTYCGETAEYVMSKRLCANFLATYYLLRKNGESTAQEDLDVRTAEILFTEVLYKRAHVEKTNVGEGVLTYFYFKLFLSRLGKHLYPQLEEREGFLEIVLNYILVMKRNEDFKNWKKKSIKIKKKNRIRIACSDDLNLFGEDIVGGYTSSEKGTTCDKLKKKKEKAEQNTESNTNKLLSANARIGNSHTDLSFEYIESNETKKKVNKTRESSTKKKREEAVNHNAANGNTNGSTNRTTSGKSNFLKSKLIYNNLIHYDGVSKEERSSLDSVQSDDLTLASKKKNAVMQPLRMKHNLNLSKRHFRNVTSSNMKRNSSLKNMFPLYDIEGELWHSTSERKKTFLPQFGLG
>PlaCynM005378_rbh_TGME49_209200
MACINQGEPITPRVKFRTVQKIKTQKYISDQAYLIPENGGTAVYLSYELNRTLENIFNKYSINGYMGVNEFVKMCYEYNLLPKNKNKNILYYIFKSSKPSDVGYIEYRFFFQLLQKLSGYLFRKLIMTEQEKLNVLIKHLTSLCNSKISPHKEKYNVGIQVSVKKENKGTNAVCDMIDQCCDTSVEVKNVATEINAVGTLWESNINQGNELQKKNGEVTDDANNTSTSHTQKYTSSDEQEIKERIKEIEKLYFHKEDINKRLKEEINNALNIIEEKNKVIENMNKNNVHQLEAERVKIIHLKNEIQKLHNEKGVVDLKKESKDHSSCKNGQEEPTQRDDITTADMQHMNWKNLDNEYLKLKRLLVLPGEEEAALIKVFSVYSTYCGETAEYVMSKKLCANFLATYYLLRKNGESTAQEDLDVRTAEILFTEVLYKRAHVEKTSLGEGVLTYFYFKLFLSRLGKHLYPQLDEREGFLEIVLNYILVMKRNEDFRNWKKKSIKIKKKNRIRIACSDDLNLFGEDIVGGYTSSEKGTTCDKLKKKKEKAEQNTDRNTNKFLSENVKIGNFHTDLSFEYIESNETKKKVNKARENSGKKMCEEEVNHNVANGNTNGSSKRTINGKGNFLNSKLMYNNLIHYDEVSKGGRTSLDSVQSDDLALTVKKNNAVMQPLKMKHNLNLSKRHFRNATSSSMKRNSSLKNMFPLYDIEGELWHSKSERKKTFLPQFGYE
>PlaFal3D7004037_rbh_PlaFalIT_PlaFalIT003494_rbh_TGME49_209200
MACINEGNSITPRVKFKTIRKINDQKYMSEQAYLVPENDGTAVYISYELNKTLERIFQRYSTNGNMNVNEFVKMCYDYNLLPKYKYKDILCYIFRLSKSLKVGYIEYKHFFQVLERLSAFLFRKLIMTEQEKFNVLIKHLTCQKIVHEKATKERYSVGIQTHVKKECKGTNAVCDMRDKCCGTFVEVKDRGTMTEMDDVNYYDKKEDIKKNIDILKDNIIYNDHNDDLNNTLNDGDNHNANILKSHASSKQYTNKMNSINSDDITNKLKEEISNALKIIDDKNMEIENIYKKNLEQIEIEREKINQLQEEIKKLQNEKNDLIKKHENKKINDKDIKNNDELNTNKLEQKESIVLRLKRLLILSGEQEAELIRIFSIYSIYCGGIAEYVMNKRLCANFLTTFYLLKKNGKNKNKMALDVKDAERLFNEVSYKRESLEKVDIDEEGLTYFYFKLFLNNIGKFFYPELTERESFLEIVLNYVLNLNKNGGVKKWKDMNEQIKKKNKMRITYDSNDLHTFDEKMVGGYTSSEKSIKHHNLEKIKTLIKNNSHMKSEQKILNDNLTTDLSFEYLESNSAKKKEKNKINGKSINARRIINVEKNTNMEKNIYVDKRKKMKKKKKFINIPNYLNEYEIYDKQNIYEVNNELIDSLKSIPEDKYHYFKTLKPTRTKFSTFKKDSNESLYDILPLYDIQGKVWPSKMNPKKKSIPQFGME
>PlaFraNilgiri002566_rbh_TGME49_209200
MACINEGEPISPRVKFRTVQKIKTQKYISDQAYLIPENGCTAVYLSYELNRTLENIFNKYSINGYMGVNEFVKMCYEYNLLPKSRNKNILYYIFKSSKPSDVGYIEYRFFFQLLQKLSGYLFRKLIMTEQEKLNVLIKHLTSLCNSKISSHKEKYDVGIQVSVRKENKGTNAVCDMIDQYCETAVEVKNVGTALDAEDTLWEKHINQGSELQKQNGDVPNETNNTSTSYTQKITSSDEQEIKERIKEIENLNFHKEDINKRLKEEINNALNIIEEKNKVIEHMNKNNVHQLEAERVKIINLKNEIQKLHNEKEVLDLKKSKSHSSCKNGEEEPTQKDDITTADTQHTKWKIVDNEYLKLKRLLVLPGEEEAALIKVFSTYSTYCGETAEYVMSKRLCANFLATYYLLRKNGESKAQEDLDVRTADILFTEVLYKRAHVEQANLGEGVLTYFYFKLFLSRLGKHLYPQLEEREAFLEIVLNYILVMKRNEDFKNWKKKSIKIKKKNRIRIACSDDLNLFGEDIVGGYTSSEKGTTCDKLKKKKEKPEQNIDSNMNKLLSESSKIGNVHTDLSFEYIESNETKKKMNKAREHSVKKLREEDVNHKAANGNTNGSTNRTTSGKSNFLKSKLMYNKLIHYDEVSKEERTSFDSVQSDDLALATKKKNAVMQPVKMKNNLTLSKGHFRNVTSSNMKRNSSLKNMFPLYDIEGELWHSKSERKKTFVPQFGRG
>PlaGabG01003202_rbh_TGME49_209200
MACINEGDPISPRVKFKTIRKINDQKYISEQAYLVPENDGTAVYISYELNKNLERIFQRYSTNGNMNVNEFVKMCYDYNLLPKYKYKDILCYIFRLSKSLKVGYIEYKHFFQVLQRLSAFLFRKLIMTEQEKFNVLIKHLTCQKIVNEKVTKERYSVGIQTYVKKECKGTNAVCDMKDKCCGTFVEVKDRGTMTEMDDVNYYDKKEDIKKDLDTLKDNIIYNDHNNTFNDGNNYNANILKSHVSSKEYINKMNSINTDDITNKLKEEISNALKIIEDKNMEIENIYKKNLEQIEIEREKINELQKEIKKLQNEKNDLIKKQEKNKMDDKEIKNNDELNTNKLEQKESTVLKLKRLLILSGEQEAELIKIFSIYSTYCGGIAEYVMNKRLCAHFLTTFYLLKKNGKNKNKMALDVKDAERLFKEVSHKRESLEKVDIDEEGLTYFYFKLFLNNIGQFFYPELTERESFLEIVLNYVLNLNKNGGVKKWKDMNEKIKKKNKMRISYYSNDLHTFDEKMVGGYTSSEKSIKYHNLEKIKTFVKNNSNMKSEQKMPNDNLNTDLSFEYLESNSAKKIEQNKMNGKNINAGRVINMEKNISIDQNTNMEKNRYVDKRKKMKKKKKFINIPNYLNEYEIYDKQNIYEVNNELIDSLKSIPEDKFQYIKTLKPRRTKFSTFKNESNESLHDILPLYDIQGKVWPSKMNPKKKSIPQFGME
>PlaGal8A004801_rbh_TGME49_209200
MACINQGKPISPRVKFKTIQKIKEQEYITEQAYLIPENDGTAIYLSYELNKSLENIFKRYSINGYMGVNEFIKMCYDYNLLPQNKNKDILHYIFKSPKSSKNGYIEYKDFFQILHRLSGFLFRKLIMTEQEKFNVLIKHLTALKFSKEVLKSEKYNVGIQVSIKKQTVGINAVCVMTNSSCNTNVDVKNEGTMTDITEIKINEDNKEEKKSEELNTNNINCTMLKSRSFDEIEIKEKINEMEKKCIQKEEVIKKLKEEISNALKMIEEKNIEIENINKNNLNLLEIERKKITELKSEIKKLQEEKNDLEKKQKEIIEDFENREQLQLTKKEESKKIDMEYLELKRLLFLSGEEESVLMKIFSLYSTYNGEIVEYVMDKKRCANFLVTYYLLRKNGKNEKNINLNIENAENLFNEILNKRKYIEGINLSEDVFTYFYFKLLLCNIGMFMYPELSKRESFLEIVLNHILFLNKNEDIINGKEKNTKIKKKSKIKTKGSNEIEVFTGNIIGRYTSSDKSTNSNDFKKKREKKKLENDEQRLILQQMKPKNCNTDQSFEYIESNKTKKKKKNDKKKNKEGKAKEITNYLKQNIEYKGTYGYDTSSEDCISINSINSDYLHYGSWKNNIIQTSKIKDTFMKIPEKVLNGSKIANTNNINFQNILPLYDIEGKIWSSKSEKKKNFIPIFGNE
>PlaGonATCC30045004733_rbh_TGME49_209200
MACINEGEPMTPRVKFRTVQKIKNQKYISEQAYLIPENDGTAVYLSYELNRTLENIFNKYSINGYMGINEFVRMCYDYNLLPKNKNKDILYYIFKSSNLSDVGYIEYRYFFQLLQKLSAYLFRKLIMTEQEKLNVLIKHLTSLNNSKINTSKEKFNVGIQVSVKKENRGCNAVCDMIDQCCVTSVEVKDVGTGIDTRDIEWDKKIGEGEKESNGMIYENISTNSYHTLKFTSPDEQEMKERINEIEKLYFHKEDINIKLKEEINHALNIIEEKNKVIENMNKKNAQQLKIERNKIIQLKNEIQKLQKEKQVVVDLEEMDIKPHPNYKNREMDDKVELRNTDMEYIKCKNSASDYLKLKRLLVLPGEEEAALIKVFSTYSTYCGETAEYVMSKKLCANFLATYYLLRKNGECTKQEDLDVRTAEILFTKVLCQRAHIEKTDLFEGALSYFYFKLFLCNLGKHLYPDLDEREGFLEIVLNYILVLKRNEDFKNWKKKSMKIKKKNKIRIACSNDLSMLRGDIVGSYTSSEKGMICDELKKNKYKIKQSNSTNANKSMSENVKTRNFHTDLSFEYIESNETKKKKDKIREGKVKNKNEKISDSITKDNTNLLKNNIKYNNLCIYDETSNEECNSLDSVHSDDHNFFPSLPKKKNIIMKPLKMKQNILTLPKKNYTHFANTHTKRNNSVKNMFPLYDIEGELWHSKSERHKTFLPQFGKD
>PlaInuSanAntonio1005325_rbh_TGME49_209200
MACINEGEPITPRVKFRTVQKIKTQKYISDQAYLIPENGGTAVYLSYELNRTLESIFYKYSINGYMGVNEFVKMCYEYNLLPKNRNKNILYYIFKSSKPSDVGYIEYRFFFQLLQKLSGYLFRKLIMTEQEKLNVLIKHLTSLCNSKISIHKVKYDVGIQVSVRKEDKGTNAVCDMIDQSCETSVEVKNAATAIDTGGTLWESHINQGSELQKQNGDVPDETNNTRTSHTQKFTSSDEQEIKERIKEIEKLYFHKEDINKRLKEEINNALNIIEEKNKVIENMNKNNVDQLKAERVKIIHLKNEIQKLHNEKGVLDLKKENKSPSSCKNGKEEPTHRDHITTGDMQHMKWKILDNEYLTLKRLLVLPGEEESALIKVFSAYSTYCGETAEYVMSKRLCANFLATYYLLRKNGESTTQEDLDVRTAEILFTEVLYKRAHVEKTNLEEGVLTYFYFKLFLSRLGKHLYPQLEEREAFLEIVLNYILVMKRNEDFRNWKKKSIKIKKKNRIRIARSDDLNLFGDDIVGGYTSSEKGKTCDKLKKKKEKVEQNTGSNTNKLLSESVKIGNFHTDLSFEYIESNETKKKGNKTRQNSPKKMREEEVNHNGANGNTNGSTNLTTNGNGNFLKNKLMYNNLFHYDEVRKEGRSSLDSVQSDDLAVAEKKKNAVMQPLKMKHILTLSRRHFRNVTSSDMKRNSSLKNMFPLYDIEGELWHSKSEKKKTFLPQFGRE
>PlaKnoMalayanPk1000384_rbh_TGME49_209200
MACINQGEPITPRVKFRTVQKIKTQKYISDQAYLIPENGGTAVYLSYELNRTLENIFNNYSINGYMGVNEFVKMCYEYNLLPKNRNRNILYYIFKSSKPSDEDYIEYRFFFQLLQKLSAYLFRKLIMTEQEKLNVLIKHLTSLCNSKISTHKEKYNVGIQVSVRKENKGTNAVCDMIDQCCDTSVEVKSVATAMDTMDSMNDKDNLRERHVNQGREFQKEKDEVSDENNNGNTSHTQEITISDEQKMKERINEIEKLSIHKEDMNERLKEEINNALNIIKEKNKVIENMKKSNIQQLEAERVKIIHLKNEIQKLQNEKGVVDLNKESMSHSSFKNGEEETTHRNDITTTDMQHMKWKILDNEHLKLKRLLVLPGEEEAALIKVFSAYSTYCGETAEYVMSKRNCANFLATYYLLRKNGESTAQEDLDVKTADILFNEVLYKRAHAEKTNVGEGVLTYFYFKLFLSRLGKHLYPQLEEREGFLEIVLNYILVMKRNEDFKNWKKKSIKIKKKNKIRIACSDDLNLFGENIVGGYTSSEKGTTCDKLKKKKEKAKQNTDNITNNLLSENGKTAYSHTDLSFEYIESNEAKKKMNTNKSRENSINKMHEERLNHNAADGNTNASTTRTTSGKGNFLKSKLIYNNLIHYDEVSKEGRSSLDSVQSDDFALTCKKKNALMQPLKIKHNFNLSKKHFRNLTSSNMKPNSSLKNMFPLYDIEGELWHSKSERKKTFLPQFGRG
>PlaMalUG01005538_rbh_TGME49_209200
MPCINEGEPITPRIKFKTIEKFRDQKYISEQAYLVPENNGCAVYLSYELNRTLENVFNKYSTSGYMGVNGFIKMCYDYNLLPKYKNKDTLYYIFKSSKSSSSRNIEYKHFFQILQRLSAYLFRKLIMTEQEKLNVLIKHLTSLKNIRENVNHQKYNVGVQVSVKKESRGNNTVCDMVDECCGTVIETKSVGTLSHLTGIKDDISIGMDKKNNKLDINKDNINSFTLQSEKSEKLEIKERINEIEKKYSDTEDINKKLKEEIYNALKIIEEKNVEIEDINKNKSVQLEIEKEKVSELKNEIQKLQNEKHDFNLKVTERNSLLESKKSKHLTKGLLILPGEEEAELMKVFSIYSKYCGEIVEYVMSKTLCANFLATYYLLKKDEKNRTNGNIDIRTSEKLFNEVLYKKAILEKTDESGDVLTYFYFKLFLSAVGNYLYPELTERESFLEIVLNYVLFLKKNEDFIRWKEENTKVKTNNNKMIVACSNELTMFEDDIVGGYTSSEKSVTCNSVNKKGKIKLDMITTEKRRSGISKSGYSNSDNNNENLIVEKLQIGSFITDQSFEFIESSETKKKSKKLKEKKTKNKMEKINYNNNNNGNNSKYNYDINCLKKEGEHKGIGGYASFNENYKSIESYRSNDFHFSSRNEYRIKPLKLNHNFLTTPKKVHRNSTTANTKKNKIFQNFFPLYDIEGELWQMKSEKTKKFVPHFGNE
>PlaOvaCurtisiGH01004492_rbh_TGME49_209200
MACINEGEPITPRVKFKTVHKIKDQEYVSQQAYLVPENGGIAVYLSYELNRTLELIFKRYSINGYMGVNEFVRMCYDYNLLPKNRNKEILYYIFKSTKSLNTGYIEYKYFFQVLQRLSGYLFRKLVMTEQEKFNVLIKHLTSLQSSRRSSNQERYNVGVQVSVKRETVGTNAICDMVDECCGTLADVRSVGTITDAIGMKCNKTDEDEKHIDKENGEGNPEELEIKERVNEIEKKYFHIEDLNKKLKEEINNSLKIVEEKNIEIEKINKNNMEQLEIEREKNSELKKKIKKLQNEKQNLELKQKETNSRVEKSNEKWLTENKGHEGEEIDYLQLKRLLVLPGEEEAQLIKVFSIYSSYCGETAEYVMSKKLCANFLTTYYLLRKSEKNNAKVNLDVKTAECLFSEVLYKRMHVEKDDTNEDVLTYFYFKLLLSEVGKYLYPELDERDSFLEIVLKHVFPVKKSEEFKRWRYQNLEIQRKNQIKEAFSNEELNMFGENIVGGYTSSEKGTTFCRKKNKVKEKDKLSIHDDEKCMSKKLKEGHSPTDQSYEYIESNETPKKKNNCNGRSRNRRNNGSSDGMGIGKIKGRNDKMDDHINLIKKKVHYTGIYGYDRNNDKEKKPSSAYCDDIFLPSKKHFTIQPLKMKYNYLISPPKNQRSYTTNTKKILTSKNALPLFDIEGELWYPKSEKKKFVPSFGNE
>PlaPraG01003815_rbh_TGME49_209200
MACINEGDSITPRVKFKTIRKINDQKYMSEQAYLVPENDGTAVYISYELNKTLERIFQRYSTNGNMNVNEFVKMCYDYNLLPKYKYKDILCYIFRLSKSLKVGYIEYKHFFQVLQRLSAFLFRKLIMTEQEKFNVLIKHLTCQKIVHEKATKERYSVGIQTHVKKECKGTNAVCDMRDKCCGTFVEVKDRGTMTEMDDVNYYDKKEDIKKNIDILKDNIIYNDHNDDLNNTLNDGDNHNANILKSHASSKQYTNKMNSINSDDITNKLKEEISNALKIIDDKNMEIENIYKKNLEQIEIEREKINQLQEEIKKLQNEKNDLIKKQENKKINDKDIKNNDELNTNKLEQKESIVLRLKRLLILSGEQEAELIRIFSIYSIYCGGIAEYVMNKRLCANFLTTFYLLKKNGKNKNKMALDVKDAERLFNEVSYKRESLEKVDIDEEGLTYFYFKLFLNNIGKFFYPELTERESFLEIVLNYVLNLNKNGGVKKWKDMNEQIKKKNKMRITYDSNDLHTFDEKMVGGYTSSEKSIKHHNLEKIKTLIKNNSHMKSEQKILNDNLTTDLSFEYLESNSAKKKEKNKINEKGINAGRIINVEKNTNMEKNIYVDKRKKMKKKKKFINIPNYLNEYEIYDKQNIYEVNNELIDSLKSIPEDKYHYFKTLKPTRTKFSTFKKDSNESLYDILPLYDIQGKVWPSKMNPKKKSIPQFGME
>PlaReiCDC003429_rbh_TGME49_209200
MACINEGDAITPRVKFKTIRKINDQKYMSEQAYLVPENDGTAVYISYELNKTLERIFQRYSTSGNMNVNEFVKMCYDYNLLPKYKYKDILCYIFRLSKSLKVGYIEYKHFFQVLQRLSAFLFRKLIMTEQEKFNVLIKHLTCQKIVHEKAIKERYSVGIQTHVKKECKGTNAVCDMRDKCCGTFVEVKDRGTMTEMDDVNYYDKKEDIKKDIDILKDNIIYNDHNDDLNNTLNDGDNYNANILKSHASSKQYTNKMNSINSDDITNKLKEEISNALKIIDDKNMEIENIYKKNLEQIEIEREKINQLQEEIKKLQNEKNDLIKKQENNKMNDKEIKNNDELNTNKLEQKESIVLRLKKLLILSGEQEAELIRIFSIYSIYCGGIAEYVMNKRLCANFLTTFYLLKKNGKNKNKMALDVKDAERLFNEVSYKRESLEKVDIDEEGLTYFYFKLFLNNIGKFFYPELTERESFLEIVLNYVLNLNKNGGVKKWKDMNEQIKKKNKMRITYDSNDLHTFDEKMVGGYTSSEKSIKHHNLEKIKTLIKNNSHMKSEQKIPNDNLTTDLSFEYLESNSAKKKEKNKINGKSINAGRIINVEKNISMEKNTNMEKNIYVDKRKKMKKKKKKFINFPNYLNEYEIYDKQNIYEVNNELIDSLKSIPEDKYHYFKTLKPTRTKFSTFKKDSNESLYDILPLYDIQGKVWPSKMNPKKKSIPQFGME
>PlaRelSGS1like004470_rbh_TGME49_209200
MACINQGKPLSPRVKFKTIQKIKEQEYITEQAYLIPENDGTAIYLSYELNKSLENIFKRYSINGYMGVNEFIKMCYDCNLLPKNKNKDILHYIFKPSNSLKIGYIEYKDFFQILHRLSEYLFRKLIMTEQEKFNVLIKHLTTLKFSKEELNHEKYNVGIQVSVEKQSIGVNAVCDMMNSSCNTFNDIKNQETMTDIIEITSNQKNKDKKKSDELIIENNINCSKLKSRSSEEFEIKERIQEIEKKCIYKEEINKKLKEEINNALKIIEEKNIEIEDINTNNLKQLEIEREKITELKNEIKKLQQEKTNLEEKQKKIISNFENKERFQLNKTEELKKTEMDYLELKRLLFLPSEEEAMLIKVFSLYSSYNGEIVENVMNKKHCANFLANYYLLRKNEKNENETNLSIEDAEDLFNEVLNKRKYIENKDLNDVFTYFYFKLLLCNVGKFLYPELTERESFLEIVLNHVLLLNKNEDFINKEEQNKKIKKKNKIKIKSSNELEVFKEGIIGGYTSSDKSVNFNDFKKNKEKKRLETHKKRLILQKMKAESDYTDQSFEYIESDETKKKKKKNKVKNKKGKIKAITNYLKQNVEYKGTYGYDTCSEECNSIISINSDYLHSDFQKNNIIQPLKIQDTFMKIPKKVHKGTKITKTKNITNFQNKLPLYDIEGKIWPSKSEKRNFIPVFGNE
>PlaSpeGorillaG2003256_rbh_TGME49_209200
MACLNEGDPITPRVKFKTIRKINDQKYISEQAYLVPENDGTAVYISYELNKNLERIFQRYSTNGNMNVNEFVKMCYDYNLLPKYKYKDILCYIFRLSKSLKVGYIEYKHFFQVLQRLSAFLFRKLIMTEQEKFNVLIKHLTCQKIVNEKVSKERYSVGIQTNVKKECKGTNAVCDMRDKCCGTFVEVKDRGTMTEMDDVNYYDKKEDIKKDLDTLKDNIIYNDHNDDHNNTFNDGNNYNANILKSHVSSKECTNKMNSINTDDITNKLKEEISNALKIIDDKNMEIENIYKKNLEQIEIEREKINELQKEIKKLQNEKNDLIKKQEKNKMDDKDIKNNDELNTNKLEQKESTVLKLKRLLILSGEQEAELIKIFSIYSTYCGGIAEYVMNKRLCAHFLTTFYLLKKNGKNKNKMALDVKDAERLFNEVSHKRESLEKVDIDEEGLTYFYFKLFLNNIGQFFYPELTERESFLEIVLNYVLNLNKNGGVKKWKDINEQIKKKNKMRITYHSNDLHTFDEKMVGGYTSSEKSIKYHNMEKIKTFVKNNSNLKSEQKIPNDNLNTDLSFEYLESNSAKKIEQNKMNGKNINAGKVIYMEKNISIDQDTNMEKNRYVDKRKKMKKKKKFINIPNYLNEYEIYDKQNIYEVNNELIDSLKSIPEDKFQYIKTLKPRRTKFSTFKNESNESLHDILPLYDIQGKVWPSKMNPKKKSIPQFGME
>PlaVinVinckei004733_rbh_TGME49_209200
MACINKHELINSRVKYKTIHKIKDDCYVSEQAHLVPDNEGTSIYLSYELNKTLEAIFRKYSINGYMGVNEFIRMCYDYNLLPKKKNKEVLYYIFKTSNSSNTESIEYKYFFQILQRLSSYLFRKLVMTEEEKFNVLITHLTSIKTSQKSVHVERYNAGVQVDVRRECKEISAVCKMVDASCDAFVDVKSIGVATDEIKYENNKRTELYDEDTKSYNNTLLNESNNNKKNNNNNNSFSEIKLQSSENLKIKERIDTVEKTYTNKDELNKKLKEELSSSLKIIEEKNVEIENINKNNLKELEKKDEKIEDLKKIIEQLKSEKKNPENHENTTSIQSSENNISRQLSTRDKLQDIEVDYLNLKRIVVLPCEEEAQLLKVFAMYSTYCGGTVEYVMNKKSCANFLTRSYLLRHHEKNYTKVNLDIKNAEILFNKVIYKRWTIEQNEMLEDVLTYFYFKILLSDIGKYLYPELGERESFLEIVLNHILAVKRHGHYAERNEKKSPPKNTPKIKPAYSDDLNMFKDNIVGGYTSSEEEHTKNQTNQDKKRSEVNNNRKSLKMKKKKEKIINNTDQSFEYILSNETKKKTDKMNGKKNKNKDTKISDNNKHINQLKGKILYRNMYGYDTSNDENKSFCFSTYENFNLALKKNDFIKPTKIKSKFLENPINTKRSFTNINTKKKNNFKSKFPLYDIEGELWELNSDSKKCLPSFGKY
>PlaVivP01005197_rbh_TGME49_209200
MACINQGEPITPRVKFRTVQKIKTQKYISDQAYLIPENGGTAVYLSYELNRTLENIFNKYSINGYMGVNEFVKMCYEYNLLPKNRNKNILYYIFKSSKPSDVGYIEYRFFFQLLQKLSGYLFRKLIMTEQEKLNVLIKHLTSLCNSKMSTHKEKYSVGIQVSVRKENKGTNAVCDMVDQCCDTSVKVKNVATAIEAVGSLWDKHISQGGEFQKQNGDVSDETNHTSTPHIHKATTSDEQEMKERIKEIEKLYVHKEDINKRLKEEINNALKIIEEKNKLIENMGQSNVHQLEAERVKIIHLKNEIHKLHNEKGVADLKESKSPPSCKNGEEAPSHREDVTTADMQHMKWKILDNEYLKLKRLLVLPGEEEAALIKVFSAYSTYCGETAEYVMSKRLCANFLATYYLLRRDGESTAQEDLDVRTAERLFTEVLYKRAHVEKTSLGEGVLTYFYFKLFLSRLGKHLYPQLDEREGFLEIVLNYVLVMKRNEDFKNWRKKSVKIKKKNRIRIACSDDLNLFGEDIVGGYTSSEKGTTCDKLKKKKEKAKQNADSNTDKLPSEGVKIGNFHTDLSFEYIESNETKKKVKEAREKGAKKAREEEVSHNAANGNTNGNTNGSTRRTTNGKGNFLKSKLMYNKLIHYDVVSKEGRTSFDSVQSDDLALAAKKKSAFMQPSKMKHNLALSKRHFRNVTSSNVKRNSSLKNIFPLYDIEGELWHSTSERKKTFLPQFGRE
>PlaYoeYoelii17X005712_rbh_TGME49_209200
MACINKHEPINTRVKYKTIHKIKDECYVPEQAYLVPDNEGTSIYLSYELNKTLEIIFRNYSINGYMGVNEFIRMCYDYNLLPRKKNKEVLYYIFKSSNSLNTGCIEYKYFFQILQRLSSYLFRKLVMTEEEKFNVLIKHLTSIKVSQKTPHVERYNAGVQVDIKRECKEINAVCEMIDASCDAFVDVKSIGIATDEIKYENNKRTELHDENKESHNNALLNEKKNDNKQNNNNNNSSSERKLQNSEKLKIKKRIESIEKAYTHKDELNKKLKEELNSSLKIIEEKNVEIENINKNNLKELEKKDEKIEDLKKIIEQLKSEKKNLELKESKTNIQSSENNSSKQLPSRDKLQDIEMDYLNLKRVVVLPCEEEAQLLKIFAMYSTYCGGTVEYVMNKTLCANFLTRSYLLRQHEKNNTKVNLDIKNAEILFNKVIYKRWTIEQNEMLEDVLTYFYFKILLSDIGKYLYPELGERESFLEIVLNHVLVVKRHGHYAEKKENKSPPKNIPKIKPSYSDDLNMFKDNIVGGYTSSEKEHTKNQTNQDKKRNEVNNNRKSLKLKKKKEKIINNTDQSFEYILSNETKKKTDKMNGKKNKNKENKISDNNNKHINQLKGKILYRNMYGYDTSNDENKSFCFSTYENFNLALKKNDFIKPTKIKSKFLENPINTKRSFTNINTKKKNNFKSEFPLYDIEGELWELNSDSKKCLPSFGKY
>SarNeuSN3005672_rbh_TGME49_209200
MESSAAKTQREALPTGAPPAKLKKFPPRPVTTPAPAAAAGKSESLAEGAVAKTPAAAATELAVAAAPNISGSLSSKERLGQGKQLPGQPTFRPEDEATSSAPTSAAAGSTAAAPKTGLSSAGVTSKPSLAAPLGTSKKTALPVVTPGGKPTAAAKPHLLTPPAAAKAVLAPAAAGKPAPVTPGADAKPALAPAAAGKPFLAPAGKPILAPAAALSVPAAPDVKKKTAGVPTAGVAKPALSTAFGAAKPPVAPPATAKPAGGTPKPALLAVPGVDKTVALAVAAKADPAAAPPAGAVAPEKAALSLKEAPAAKEQPQQQQPPVLPGKKAAGATARTADAKSDTAGVRGAAIEQEAGGELRAGKAAAGAKAEVTGEPGTGTAIAAGPGGMETAARAASPAAADSRAPAAEKVKGAAAGKPAAVQAAAAGARAARGGDRAGERTSSPAESSASERWSPPWTRAAGRRVVAASPSSRSRRREQRRKESRRGGFTDDSGSPRGWQKLAAASFEEKSISSLSSSVSEQQLSHHTRLQQLDKETRRRRVATTPGDRGRRRSAAEPFSPRLPPSFMHTATAAAVAYEASVAAGTASRAASPATRGDRPRGRGAAGREGGRSQPAQCDRVYVRRQPREGTQIIYIAAHLESLLLRLFLTYSYNLYMTESRWIQMCVDTGLFSTSDKDPDVLKYIFRGVVQHKEFFLAEFDELLQLLVRLARYKFRRHRRAISEEGALNAVIAQLLRGGARVLGASADPTGHPLQECGVQVSCNTRERGVTCTCVCRTVETQTTYEGFVTVAVQVQPSVSEQGVEATPPQRSAATNTPLVSLTIGSTQTDSLEKQKICRAVQWDSALGGDWEERRIRAAAEELRRREEKEKREAARSTATQTTIIEELEAARAAQQAKKEAAWRAWKKLRQCVALAGEDESRLFTVFCSYSSYDPLELQNLMSERRCAELCRDSRILSIPCPRHPTKGVSPEEAQRLYHLVLKRRPSGILLLQEQQQQPLLRSLSSCTLELDEEMGGEKEAVAASARGRPAGQQQQRGREQPQENAKQQPQSPASQEQQAGVPQQEKGKPVSQQPQKKSALEQAKKQQVSSSNSTGSGGEPARAAAGTVKQSQLAAAATAAPPKATAPGGSKEAILMKRDAGKGKGGVPAPAAPSTRVEKTAGADTAASASKSLSTSAAPVSETAAAATTTATEGPSEPEEAAAAAGERDTRLTYVEFKGLLYYLASRLYEDYRPRTAFLRIVREHVVHYYFKNLSLSLEEERRRSRERRLSADLRKTAGREISPVWVGYEAEEMPGRRISSSQAASYVEVRRPQQQQRSNSSTEDEASDIEADEFSSDDDDEEEEEQGEEEEWAMPRHGRTQPAGHMQQMSGGPFLAGPAFLTPVLYPPPLSPPSPM
>SelPygWS2016048932_rbh_TGME49_209200
HKIELIKKKLELKKVVVPKPALGPKTPVLQKKAIDLASKRPLLKKAPLEGKGPDTVGSKSVESSKSGSVGQKSPRPTTAEDAKLSDADKEVPTKKESPVLSGVSKPPLKLLPKLPPPAKPTPELKKPPSEGKLPLKPKPPIKASKLTTETDKNVSDGERKAASEQSEGDSEKPPAAEGKMKLPAKPPSAKQKPTSETKAPTQPTKTPAKPQQKLLPSKPPSTKPALSLPSSPTPTSPREGSKPTPSLPPSAPLTKKTPVVTSPKTPSSPLLSPGGVLEKTSAPLLSNGKANSAKGSPTSPISPASPKPVLPNKDGGVACECGKIDRGTNPITSDSDISSISEHPPQPLEPQQAEGRSRRLNRKSQTEIRGEVVSSRATSAEKDGERGVNKRPVTSDDQKVRESKSGSHRSAEWYLHPSPWSPCEDFHPNVGDASSDAANRAQGTLQTHVTHHQEMALRYPPAAHICTCRLPNYAPYPPTHPRHVCDNKPKQLSSALGKPPHASTKTTPTQPSYCPLCPTHTRPKQPYMSRHELERQRRQLARQALLDEAKKVKASGVVEKRQCVVIKEGVDGGVIVYLPGAMNYFIEKVFEKYSRNGLMQFEDFLQLVWDGRVFPVTHPIDPMKHVFCYRDNPNGEPCAYGDFMRVLHRLARYKYRKIRVKDSEALSGLLAHLVRCPTLLNEPRRREVDLGIQVTVPMDSKEVDAEPRMQDADADATVPMKDADASCVPVTKQMGVSNVIDTKENQTQAGAEMTDKNTQQGGVREENSAQTEKQTGTSMPSQTDRPLRRQIQTQSSPLTHTCAQQTKGTGTQGDDGEMAHEKKMGSGATQVGEEEEEGVAPAPLENMDTDTGMSNHKQMEEEMRKRTRELKKEKLRETITTIEKLAEHGKCKLHMTQGVGRCEGGCV*
>ToxGonME49008127_self_TGME49_209200
MRPLVRGGTGRGPGLPASSRRQTTAEESLASPSSDAGHSTRSAASTSSTSSRSTSAPSAPGSPSAAASPSAPASPCASPSRSYHASSRAPNVSRRGEMLASPRPVGAALQNSLQAGETGEFDSRFGAERPFPGSDWDASRTLQLPAREDLVSLRTTLRRGPPAGTHLTPQPLDDDEFTPRDPLEGRQNGPLNRVYMRRQKDGAVFLYVSAQMDQHLLRAFSNYSFNGYMTVQKWVQLCIDAELYPRNKDPDLLRHIFRGLAHDGMVIEFCNFLRLLLRLARYKFRMVRNMSDEDALNALLVHLFCFPRLFLSGARLQDCGVQAGSTYQDACVGPTILSKEQGVLAIPTCSVSAAQTFIPTEDKEVTIEPAVTTAETMTLPVELLTAGTQTEKEEEPAKPPQPKSELVSRDTMTDDVGKPCVVFLERQNPQIEECIALEGKDDSELYTVFCSCSEYNSETFQNLITERACAVLCKDSGIMEVLCHPKSASVSPQQARVIYREVIASRSRRTWRPGSAGKGSSSNEDRSGGVWTSGDAREGVADGKDPAQAVLEALENAEDFRLSYPEFKLLLYKFSRVMYEHLKPRTGFLRIVRDKVLRNFFARSKTAFGKPSQGEHTNQREASDGKRGFGYDIDDDSASVAASGSPPGAGGTGGLLSQASTRRPSKAFDATDDEETNACYTSRTHRGDPSPRGRESDRYSRANDVAERAFLSTPQAAQFGPNPYGFLPYYMTPTMYPSSYSPAGVMPTFPGGL
>ColAng034315_rbh_TGME49_209200
TKAVVSTQSTWGLMNVNDLRANAIGTKQLDDGGLMIVLPLMINRHLSKIFDSNSNDELMNSSQFQSLSHAFSYLRNIDVSDIFSQIFAELNENGSLDYENFLCCLHVLALQIFPDLPVANALQQTITILINNVKEISPSSPVRYENVSPSAVKQRDSNAGNQQSRVSVMAEGGFLLDREVPDYALGARLSRVNPTIPSPVDEKIQNDAVRPSSFGHAATYLKHLYGNVGNVSDAGTETWNVNQPDSWSGSDNELGSKNKYRLSSASSYVQKVEALAARQSTFISKPFLPPQNNQSLMRQSRQSFSDAFNLSEQVSNHKEMKLNEEETESDASFNQQQKQSRQVRIKSVTHHDNGSFGRTKVTESMALAAEANEKEQKNEKVKQRRGTAFVKPGKSFLKEEETESDDSESIEDKKGLVSFNQAASKKTNPTNNKRRGTAFVKPGRNFLKNDDDDESDDLEDEQTNGLVSFQKQQGSKKNASQEQQKPKRRGTAFVKPGGTFLQEESDDNENSDDKNALVSFNRDAKSQEKKNASANKRRGTAFVRPGGTFLNEDEENENEGVVTFDAAARNQSAITQNKNKRRGTAFVKPGGNFLNNDDEDDNDDSEADEMSNNNLVTFNKNSKKTENLNQQKPKRRGTAFVKPGGTFLKEESEDDHSESEPVSTNNLVTFNKQAKKTENQSQQKAKRRGTAFVKPGGNFLNNEDEDDEALPVKMEYDANQLAKEMVSELTSKLLDQHMQKVQPSARTRHWVDTYASTDGCKPTTVEETRLDTELFSEFSKYAKTGSMTFSMWIKFCEEQEIILSDETEGDEDVLPRVDAEAIYNKCRRGGNIGLAYHEFRDALAMIAWRMRDDHVDPARAYFRLVKNWILAPR*
>ColAng116721_rbh_TGME49_209200
MNVNDLRANAIGTKQLDDGGLMIVLPLMINRHLSKIFDSNSNDELMNSSQFQSLSHAFSYLRNIDVSDIFSQIFAELNENGTLDYENFLCCLHVLALQIFPDLPVANALQQTITILINNVKEISPSSPVRYENVSPSAVKQRDSNAGNQQSRVSVMAEGGFLLDREVPDYALGARLSRVNPTIPSPVDEKIQNDAVRPSSFGHAATYLKHLYGNVGNVSDAGTETWNVNQPDSWSGSDNELGSKNKYRLSSASSYVQKVEALAARQSTFISKPFLPPQNNQSLMRQSRQSFSDAFNLSEQVSNHKEMKLNEEETESDASFNQQQKQSRQVRIKSVTHHDNGSFGRTKVTESMALAAEANEKEQKNEKVKQRRGTAFVKPGKSFLKEEETESDDSESIEDKKGLVSFNQAASKKTNPTNNKRRGTAFVKPGGNFLKNDDDDESDDSEDEQTNGLVSFQKQQGSKKNASQEQQKPKRRGTAFVKPGGTFLQEESDDDENSDDKNALVSFNRDAKSQEKKNASANKRRGTAFVRPGGTFLNDDEDEENENEGVVTFDAAARNQSAITQNKNKRRGTAFVKPGGNFLNNDDEDDNDDSEADEMSNNNLVTFNKNSKKTENLNQQKPKRRGTAFVKPGGTFLKEESEDDHSESEPVSTNNLVTFNKQAKKTENQSQQKAKRRGTAFVKPGGNFLNNEDEDDEALPAKMEYDANQLAKEMVSELTSKLLDQHMQKVQPSARTRHWVDTYASTDGCKPTTVEETRLDTELFSEFSKYAKTGSMTFSMWIKFCEEQEIILSDETEGDEDVLPRVDAEAIYNKCRRGGNIGLAYHEFRDALAMIAWRMRDDHVDPARAYFRLVKNWILAPR*
>DinAcu021963_none_TGME49_209200
XLAAAFAQLFLARRNLPARPDSLLSIHLRLLERVCTEGLEILHSPSRDNSQVMELCVQLELKWPEITYAVQTVHEANKTMQALCDRMSFMGDTLMHRARGNPRTMLDAKEAREFILYTTLNPDHTLGQITKDALLSTQGKVEELLRRHFRLLRDVFRYYASSGSANQVAGISPEDFLKLYQDCKLRSKDLTPSHLEVIFLERLDSVTERILSPQSFVEVLLQCAHLKFRGAINNLPDQLSWLIEHHLKQYACQDVESIFQRMAYDTKVRAMLQRHSKELKLIFQLYATMDMSTDEAMQRVNTMNIKEFTMLLEHCEIMDEVLTESAMQQIFDGIQQSAEIAEDSLEQEDLADDLGDVGLGDDEELAFSEFVDGLVAIAAYKFPDPFTPFQQRVETFILQLFAXAPGPLEQEADLAAGGFDAERAGEEVPVSLRLVFFSHWLSEGTLPAX
>EupCraCT5005888_rbh_TGME49_209200
MSKPKSISSTEADLLFAKILSKKNKALGITKATAVAGRMEFPEFMVALQEIAVKIYPKMDKEEAFLTILQDKILPLGKGA
>NepSpe048887_rbh_TGME49_209200
MILFLGAISLPEEDEKLLFAAFKNHCASSENNEALRMNESQCATICAKSKLLRCTAEKDTCGLSPHECEEIYFSVAQKLSLLKSDNERVEQAGEEPSENSINFQGFKQVLLEMGKIIYKKMKKHEAFLEVTRNHIIKNFLAKEEVPQNRPQSSLRSQKKRVVPIYPYGGYSGSESELSKSSSACGYSSSSEDNSKHFKKKDALIKLRGKKTLEPQIRESYPYHIRGMLKLNKKSNFRRHTPRFDEMGD*
>SelPygWS2016048928_rbh_TGME49_209200
HKIELIKKKLELKKVVVPKPALGPKTPVLQKKAIDLASKRPLLKKAPLEGKGPDTVGSKSVESSKSGSVGQKSPRPTTAEDAKLSDADKEVPTKKESPVLSGVSKPPLKLLPKLPPPAKPTPELKKPPSEGKLPLKPKPPIKASKLTTETDKNVSDGERKAASEQSEGDSEKPPAAEGKMKLPAKPPSAKQKPTSETKAPTQPTKTPAKPQQKLLPSKPPSTKPALSLPSSPTPTSPREGSKPTPSLPPSAPLTKKTPVVTSPKTPSSPLLSPGGVLEKTSAPLLSNGKANSAKGSPTSPISPASPKPVLPNKDGGVACECGKIDRGTNPITSDSDISSISEHPPQPLEPQQAEGRSRRLNRKSQTEIRGEVVSSRATSAEKDGERGVNKRPVTSDDQKVRESKSGSHRSAEWYLHPSPWSPCEDFHPNVGDASSDAANRAQGTLQTHVTHHQEMALRYPPAAHICTCRLPNYAPYPPTHPRHVCDNKPKQLSSALGKPPHASTKTTPTQPSYCPLCPTHTRPKQPYMSRHELERQRRQLARQALLDEAKKVKASGVVEKRQCVVIKEGVDGGVIVYLPGAMNYFIEKVFEKYSRNGLMQFEDFLQLVWDGRVFPVTHPIDPMKHVFCYRDNPNGEPCAYGDFMRVLHRLARYKYRKIRVKDSEALSGLLAHLVRCPTLLNEPRRREVDLGIQVTVPMDSKEVDAEPRMQDADADATVPMKDADASCVPVTKQMGVSNVIDTKENQTQAGAEMTDKNTQQGGVREENSAQTEKQTGTSMPSQTDRPLRRQIQTQSSPLTHTCAQQTKGTGTQGDDGEMAHEKKMGSGATQVGEEEEEGVAPAPLENMDTDTGMSNHKQMEEEMRKRTRELKKEKLRETITTIEKLAEHGKSRDIWVCPKCEAEFHTQQYLYHHLAHEHFREVIEEESAGMGDKIEDEVSEQSGKVKSKRTIRSACQGYYRSIKSLPITDEHGEGNESEPPAEGGEGLGDGERTIVGGEYDLLCDKCGERYHTRAYLDRHIRTEHSGKVKCSECDETIAVDDINRHIREQHQFECLDCDHVAASPDELVAHYTKSHPDTPVPTITPGGTPRVTPAGTPPPQRDNAPIYQKMLPFDEALFRALNSLDSTSEWRLFEIHKTESGWEEFRQSHAMSDKTFVDILRFVTNQMASWLSEGSLVSVAR*
>SelPygWS2016048934_rbh_TGME49_209200
HKIELIKKKLELKKVVVPKPALGPKTPVLQKKAIDLASKRPLLKKAPLEGKGPDTVGSKSVESSKSGSVGQKSPRPTTAEDAKLSDADKEVPTKKESPVLSGVSKPPLKLLPKLPPPAKPTPELKKPPSEGKLPLKPKPPIKASKLTTETDKNVSDGERKAASEQSEGDSEKPPAAEGKMKLPAKPPSAKQKPTSETKAPTQPTKTPAKPQQKLLPSKPPSTKPALSLPSSPTPTSPREGSKPTPSLPPSAPLTKKTPVVTSPKTPSSPLLSPGGVLEKTSAPLLSNGKANSAKGSPTSPISPASPKPVLPNKDGGVACECGKIDRGTNPITSDSDISSISEHPPQPLEPQQAEGRSRRLNRKSQTEIRGEVVSSRATSAEKDGERGVNKRPVTSDDQKVRESKSGSHRSAEWYLHPSPWSPCEDFHPNVGDASSDAANRAQGTLQTHVTHHQEMALRYPPAAHICTCRLPNYAPYPPTHPRHVCDNKPKQLSSALGKPPHASTKTTPTQPSYCPLCPTHTRPKQPYMSRHELERQRRQLARQALLDEAKKVKASGVVEKRQCVVIKEGVDGGVIVYLPGAMNYFIEKVFEKYSRNGLMQFEDFLQLVWDGRVFPVTHPIDPMKHVFCYRDNPNGEPCAYGDFMRVLHRLARYKYRKIRVKDSEALSGLLAHLVRCPTLLNEPRRREVDLGIQVTVPMDSKEVDAEPRMQDADADATVPMKDADASCVPVTKQMGVSNVIDTKENQTQAGAEMTDKNTQQGGVREENSAQTEKQTGTSMPSQTDRPLRRQIQTQSSPLTHTCAQQTKGTGTQGDDGEMAHEKKMGSGATQVGEEEEEGVAPAPLENMDTDTGMSNHKQMEEEMRKRTRELKKEKLRETITTIEKLAEHGKSRDIWVCPKCEAEFHTQQYLYHHLAHEHFREVIEEESAGMGDKIEDEVSEQSGKVKSKRTIRSACQGYYRSIKSLPITDEHGEGNESEPPAEGGEGLGDGERTIVGGEYDLLCDKCGERYHTRAYLDRHIRTEHSGKVKCSECDETIAVDDINRHIREQHQSSSDELVAHYTKSHPDTPVPTITPGGTPRVTPAGTPPPQRDNAPIYQKMLPFDEALFRALNSLDSTSEWRLFEIHKTESGWEEFRQSHAMSDKTFVDILRDAALLQRSKGANAPFAQKVHQTVSTPHTTCDFWQFKEALLYIGETVFPDLSTEDAFQKTVKEVLLPIYKESGGGGGDAWENDEAPNATRKELLDDILQDLPFGGYDDADDILPEAIDGDFFQGFYDDDEVDFYLPVTEAPDTTSDPDKTPPTQPTQPAFPYECPDLAPQLPHPLKEDKTYQIQGKLYPPKPQTATRPSSTGIRGHTTPRFDGKRFLEF*
>SelPygWS2016048946_rbh_TGME49_209200
HKIELIKKKLELKKVVVPKPALGPKTPVLQKKAIDLASKRPLLKKAPLEGKGPDTVGSKSVESSKSGSVGQKSPRPTTAEDAKLSDADKEVPTKKESPVLSGVSKPPLKLLPKLPPPAKPTPELKKPPSEGKLPLKPKPPIKASKLTTETDKNVSDGERKAASEQSEGDSEKPPAAEGKMKLPAKPPSAKQKPTSETKAPTQPTKTPAKPQQKLLPSKPPSTKPALSLPSSPTPTSPREGSKPTPSLPPSAPLTKKTPVVTSPKTPSSPLLSPGGVLEKTSAPLLSNGKANSAKGSPTSPISPASPKPVLPNKDGGVACECGKIDRGTNPITSDSDISSISEHPPQPLEPQQAEGRSRRLNRKSQTEIRGEVVSSRATSAEKDGERGVNKRPVTSDDQKVRESKSGSHRSAEWYLHPSPWSPCEDFHPNVGDASSDAANRAQGTLQTHVTHHQEMALRYPPAAHICTCRLPNYAPYPPTHPRHVCDNKPKQLSSALGKPPHASTKTTPTQPSYCPLCPTHTRPKQPYMSRHELERQRRQLARQALLDEAKKVKASGVVEKRQCVVIKEGVDGGVIVYLPGAMNYFIEKVFEKYSRNGLMQFEDFLQLVWDGRVFPVTHPIDPMKHVFCYRDNPNGEPCAYGDFMRVLHRLARYKYRKIRVKDSEALSGLLAHLVRCPTLLNEPRRREVDLGIQVTVPMDSKEVDAEPRMQDADADATVPMKDADASCVPVTKQMGVSNVIDTKENQTQAGAEMTDKNTQQGGVREENSAQTEKQTGTSMPSQTDRPLRRQIQTQSSPLTHTCAQQTKGTGTQGDDGEMAHEKKMGSGATQVGEEEEEGVAPAPLENMDTDTGMSNHKQMEEEMRKRTRELKKEKLRETITTIEKLAEHGKSRDIWVCPKCEAEFHTQQYLYHHLAHEHFREVIEEESAGMGDKIEDEVSEQSGKVKSKRTIRSACQGYYRSIKSLPITDEHGEGNESEPPAEGGEGLGDGERTIVGGEYDLLCDKCGERYHTRAYLDRHIRTEHSGKVKCSECDETIAVDDINRHIREQHQFECLDCDHVAASPDELVAHYTKSHPDTPVPTITPGGTPRVTPAGTPPPQRDNAPIYQKMLPFDEALFRALNSLDSTSEWRLFEIHKTESGWEEFRQSHAMSDKTFVDILRDAALLQRSKGANAPFAQKVHQTVSTPHTTCDFWQFKEALLYIGETVFPDLSTEDAFQKTVKEVLLPIYKESGGGGGDAWENDEAPNATRKELLDDILQDLPFGGYDDADDILPEAIDGDFFQGFYDDDEVDFYLPVTEAPDTTSDPDKTPPTQPTQPAFPYECPDLAPQLPHPLKEDKTYQIQGKLYPPKPQTATRPSSTGIRGHTTPRFDGKRFLEF*
>SteCoe016458_rbh_TGME49_209200
MSIKREKSELEGILFKVFMNYSVFGARYNMNYLRVQKFISMCVDAGLIDSKITPQSLDLLFRKVNNRNPNMTFPTFLEITLKLAEMRDPMNFRKNPVEVYSQLITQHFLPLAGLLQEKREEVTDDSLVISEDCKLIMHSIFKGLKYIYVRNFPWEFKPSDDISTQSQKSLELLLREFDIYPALMTKNKVHAIWRDIVIMQSNKFPPALSLLPEGIEDRGECLTLSKFVLLIYLCSVFGYQDSHTAASSSSEKLLILLERIELSRSDPISISNSLLPPEDVIQIILDHEPSEASVLDIEDDNVSVISLDQEGALVADKYLPRLQSIFQVYCAYGDPLNIKRMKSSNLLKLLKNAGVIGDAWATSSIDSASSRKSQQPGLISAVEVDLIFSRLTGIKKQMSKTKKITASIEFQKFLKTLELISRKVFPEMSLQESLNKLLEDHIMKLADQLSEERATNSKIIQEIMEEFKNDDVIECLSLVQRSVFYYYKAYAGVNYEMNFHGFIKFCKDFEIFPDIVTKSKLLRIFKTLAGITSENLDLSVQSYSSLDENIPINEDVIDDKLFVEALALISAEINYVDPNPGPVAKICWFIERLSQSDGPEKVVKKMGHNRTTTGDGPDLIALLKAKYPDILDHTEARRPTFQDLAFLIPIS
>SteCoe026519_rbh_TGME49_209200
MSIKREKSELEGILFKVFMNYSVFGARYNMNYLRVQKFISMCVDAGLIDSKITPQSLDLLFRKVNNRNPNMTFPTFLEITLKLAEMRDPMGFRKNPVEVYSQLITQNFLPLAGLLQEKREEVTDDSLVISEDCKLIMHSIFKGLKYIYVRNFPWELKPSEDVSTQSQKSLELLFREFDIYPALMTKNKVHAIWRDIVIMQSNKFPPALSLLPEGIEDRGECLTLSKFVLLIYLCSIFGYQDSHTAASSNSEKLLILLERIELSRSDPISISNSLLPPEDVIQIILDHEPSEASVLDIDDDNVSVISLDQEGALVADKYLTRLQSIFQVYCAYGDPLNIKRMKSSNLLKLLKNAGVIGDAWATSSIDSASSRKSQQPGLISAVEVDLIFSRLTGIKKQMSKTKKITASIEFQKFLKTLELISRKVFPEIPLQEKLNKLLEDYIMKLADQLSEERATNSKIIQEIMEEFKNDDVIECLSLVQRSIFYYYKAYAGVNYEMNFHGFIKFCKDFEIFPDIVTKSKLLRIFKTLAGITSENLDVSVQSYTSLDENIPINEDTIDDKLFVEALALISAEINYVDPNPGPVAKICWFIERLSQSDGPEKVVKKMGHNRTTTGDGPDLVALLKVKYPDILDHTEARRPTFQDLAFLVPIS
>TheParMuguga003835_rbh_TGME49_209200
MENNVSRLECKLKEIILDSREGHSTNYSKSVREDHLHGCAYGRNAFTLDDPATGTTIFMPWKLHRPLELLFFKYSNNSTLSHSSFKSFVDEFELFPRFQNARKKEDVLDYILLKCNKNTEFLQFEEFLLALFLLAKYRASVLHTNEQYSFNDLLNSLLTSNLDLNLDNLKQDAFNQTDTVVNRQDVGVNMSRTGSQNLDGVIYHENGLIVDTNIGKVFESPRKLETKEFSNTVSELKNNKNEFIEETCHVNHSGTVDADLVKRLLEVLRDQNLLQDTRNMQERIEREIKLRDDLESRYIDRLNKVESEKDELNNEYVTYKLNFGKLRVDFDNLEREYGQYRTEKESELSKLNSLNGQLTNDLAEANKKLDRQMFLRERNQKLQKLLALETEFEVKLFSIFCVYKEEFPSDGEFVLSEEQLVCFCLDFGLGESTPPSNPDDPPKAKQAYNKVLEFSHDGKLTYILFKEFLMNFGQLLKPKLSPEEAFRFILFNLVFSGTNNYYEDDEYHPVYITDDNDPWAPKPDDNQVRSNQPNDSNDINIEGRVWFKNRQEQLKSQLGNGRLTPRFE
>BleJapR1072000796_rbh_TGME49_209200
XREKKPESSAIQDFLRRVFLNYSVSGTRYSMNYLRLPKYIQLCEDAHLLGQDLKSRDIEVLFHSLNKRNPNMTFKAFLETFTKLSELKFPELFRRNPGEAFSKLIMTHFLPLAEELQAKRELVTDEALEVSEDCKMILHNVNKGLKQLYLDTFSWETENETYDNIMNKSQNALEILLRELDIYPALISKAKIYSFWRDIVIMQDATFQPAVELLPPGTQDIGKVLTLSKFILIIYLCSIFGYQESQVSPNSNSEKLLILLERMELTRNSAIASKNSLLPSTDVMQIIMQKEQAEIQPSQLENQSIDENLDYGLDQEGEEIVEKYAYRIQRIFQVYCAYGDALNTSSMKSSNLLKLLKDCGLLSETQVSESFDISVCRKGKEVPIITAVEIDLIFSKLTGINKVNKNQKLARKIDFQQFLKALEIIARKVYPTQPIQEAYRLLLEEYILKLEEDLNESRIVCSENIKEALESLKNDDIIEALSIVHRSILYFYRYYTDNQNLMSYNNFIAFCRDFELFPDLVSKTKLVRFFYTLAGMANENEPGVSLDASLSRSSIQEKLSKSSTETIDEHLFVEALALISAEVKYEDPNLSPVEKICFLMERMSQSTGPVKILREQGHNRSSHGEIHDLLALLKVRYPQILDHTQKKELNFEDLASLISI
>DinSpeMGD068218_none_TGME49_209200
GSSSTGKEKTMKSMKFQKMVLDADILDELLTSAKVDLIFRKICGNQPHMTLSQFLDAVVQCATTKYPQLSPTDAVSQLYEDHFSSFSNPNESPIDGLDEQVLEVAEAALPVLQALYTGYFSMECSQHFKH
>FabSal002450_none_TGME49_209200
IQPLQDLYKIYLPWETAPAHPNKAKAEQSNRAFIRFLKDFEIFPSLVTITTITRLWNDIILNQGEFPPAQSLLPNPTYEKGSVLTFSKFLFFLYVCGILGYSQDSQLSDCSAAEKLLILLERMEIAKEKIPKQTHRPRTARDSLLPPRRVLDKMLKYEAVEEESVDNHQSQTDLNFDSNGLEMLEKYVDNLLKIFQSYCSYGEPMNTTRLKSSMLIKMLKDCGLLKEQRGAQSFDISTESISASPNLSKVEVDLLFSKLTGSSANSIHSVSRGNFAPSSHLSLQNSKSYGRMEFQQFLKFLEIISRKVYSDLDPNSACANLIENNILQIESSTSPDRSVNSQYVERLMEMLENEDVIEALSLVHEAVIPYYFHYCDSQGYMNFSAFARFAKDFQIFPDLTTKAKLMRYFYTLAGIFAQSQENNQDSSVSSQKAPDQTEAEIIDQHLFVEALALIAADVQYSISSLTPVHRICYFIERLNQSQGHDIVGRTSKKPLQRVDMVGGLKAKYPQVFAHRRPSTHHDLVS
>Pse_Brazil014869_none_TGME49_209200
KSALVEATRAIYHNFNPYESCIMMVKEKILPLYGMSADQRSVQNLKLQEMLLKLEDDLVIELLTDLHSAIHKIYKFYADHKGNMSFDKFMRFCTDFQIFPDILTKAEANRIFLNLSFMVTEPASFNQRGGSLLPASPRPAAIKTDLQSLKQIQMIDQHLFIEGLALCALHIDTVNYPTVLGKDKEAIEKILMLIEKISSSEGAGKMKSKKGGEQPPKVDLMPYFRKKYCEYFELKKEAQSLQLKSQTHRKKDGADPLMDIILKEEYKQNAKKK
>SteCoe027892_rbh_TGME49_209200
MSGKKDKSELETILYKVFMNYSVYGARYSMNYLRVQKFVSMCTDAGLISPKLTPQSLDLLFRSINNRNPNMPFQTFLEATLRLAEMQNPQGFRKNPAEVYSQLITQHFLPLAGELQSKREEVTDEMLAITDDCRLILHSVFIGFKTIYMKNFPWELKPAEDVSSSSQKGLENLLREFDIYPALITKNKLYSIWRDIVTMQELSFPPALILLPQGFQDLGQCLTLSKFILIVYLCSIFGYQDTKVQSSGPEKLLVLLERIELSRTDPMNSSNSLLPPEEVIQTIIDHEPSEASIYDVGGIEDDLISCISLDQNGADIADKYMPSLQKIFQVYCAYGDPLNFKKMKSSNMLKLLKNSGLMEETKGLVSVDSSVCKKGKEQPVITAVEIDLIFSRLTGLKKQISKSRKITASIEFRQFLKALELISKKVYPEQPVQEAFNSLLEEHILKLEAQLSEERASNSKAIQEIMEQFKAEEVIEALGLVHRSLLYYYKAYANPNLMMNFPSFIRFCKDFEIFPEIASKSKLLRVFHTLSGVSTEGLDVSMQSISRTSIDEVPELAQECIDDKLFVEALAILSADINYEDAFAGPVEKICWFVERLSQTEGPEKVLKTLGHSRSTAGDGPDMVIILKNRYPDIMDHSDKRRPTFQDLAYLVPLS
>SteCoe030987_rbh_TGME49_209200
MSGKKDKSELETILYKVFMNYSVYGARYSMNYLRVQKFISMCTDAGLVGPKLTPQSLDLLFRSINNRNPNMPFQTFLEATLRLAEMQNPQGFRKNPAEVYSQLITQHYLPLAGELQNKREEVTDEMLAIPDDCRLILHSVFTGFKTIYMKNFPWELKPTEDVSSSSQKGLENLLREFDIYPALITKNKLYSIWRDIVTMQDANFTPALLLLPQGFQDLGQCLTLSKFILIVYLCSIFGYQDTKVQSSGPEKLLVLLERIELSRTDPMTTSNSLLPPEEVIQTIIDHEPSEPSIYDVGGIDDDLISCISLDQNGADIADKYMPSLQKIFQVYCAYGDPLNFKKMKSSNMLKLLKNSGLMEETKGLVSVDSSVCKKGKEHPVITAVEIDLIFSRLTGLKKQISKSRKITASIEFRQFLKALELISKKVYPEQPVQEAFNSLLEEHILKLEAQLSEERASNSKAIQEIMEQFKAEEVIEALGLVHRSLLYYYKAYANPNLMMNFPSFIRFCKDFEIFPEIASKSKLLRIFHTLSGVSTEGLDVSMQSISRTSIDEAPELAQECIDDKLFVEALAIISAEINYEDAFAGPVEKICWFVERLSQTEGPEKVLKTLGHSRSTAGDGPDMVIILKNRYPDIMDHSDKRRPTFQDLAYLVPLS
>StrAcuSPMC142002152_none_TGME49_209200
NTVSQNNISIMMSQVLGIKNNTVKTISFDQFLDCILGLAQIKFPSEFLQSPKLALQKIVNDHMLPLIESIENKALNSEGNPTATQLYSLAEHSQKQMVYNSDTMAIFMEILPLTQKLYSHYFEQEFNQVSKPQDLERLQKASLKSIIKFSRDFEINPLMVHQRACFLIWYS
>StyLem011213_rbh_TGME49_209200
MKQFTNNLLQNDLIQATPNQQSSVSKQAYQSVSMAQRFYQENRLQNSQNLSSAQRSPQSEKKQQYRDFIRMAGEQNLPVNYQQKTLNIQDYSAQVDSSNVMKEKTNNMLRSQKQVEILDHEYAAKTQNAYSTNSQSSNTHIQKKFDQLYNTAPLNSIPESWDQESKASATHDTQSFTKGNFSRDSQDNIDKVDGEAISGQIDLSNRKKNIKKQMSSTAQDSARKQLVHNQSAQSVKSLASNGNGGLNKTSLEEKKERNEAIKSRLKQLYLNYCDYSMDSGEVFITYTNFLKVMRDSSIFDDKQVNQNTVSIIISKECNATTNMIKHITFEQFLNAILRISEIKYEDLFKKHPKSALKELLKRNILPLLKRIETAVEKQSDEFQYSLYTVSELTLRLIVYNEDTQVIFTDILPLIKQLYQQYFEQEINQSKGKLNDLKKLSLRSVMNFAREFEISPYLVHQKASFLIWYSVSNSTSISELSNNPETKNIVSNSHNLGKVFTLGHFIVFIYRLSVIYFNHSQEKPQDYNLIKKLLYFLRKLENSGGFRKFLNKINRTYTETLTFLPSKDLLCQILKAEGVEDLVFTNPEEMAFVTKEAMLSRIVDQHLFVKNFLEQKSENCFDNDRDEFLLNSEDELKKLFEIYCSFGEPMNTKYLKSSKLFKLFKEVGLLKGQSRLPRNSEGAKQISTQEMDLIFAQVCAKSFAPVSTFDQFASCMTYNGSQDQSQLSGFLQFQSQMNRTRVTNNVNDISKISKTATFDKQSHLIDRNGSNGGRVDFQQFRKVLELVSIKVYPSLIGQACYIELLKNILLPQLKLINDKRCVHNQNISKLLVKLDNQDMINMLTLLHKAMIDVYRVYADSKGYMNFQQYINFCSDYDIFPSHATKAALYRIYHSLSFMNEVLGNCSGGSALPKQSTMKSMNNMTSRMSAMSRIGSPGRVVQNEYIDEHLFVESLALIALYDESSQHNSRKGQDNVQDDDCEGGNAFSGNEMNLDEDECNENTPIEKVLQLIEKMANSEGVFRRMRKGDISNTIKCNMMEKKDILEMFRVKYAWYFKMRYHDQTIKKKNFDDIMEMSSMLTEGSQLEL
>ColVieColp7a299859_none_TGME49_209200
QSTWGVEQLSEFALQIARSSSQTNVMGAIPSSMVATTAPVEAPKAAEALEDDELGGGVEGILKKYRSKIDAVYDYYTATSTQVASPCMTLTHFSKLLRDCNLSGFEQAEPSELLWMAVIRKLHAKKRRDPNIGYTRSMIVSQHGRSKTNHESFSYERLDEITKSEFPSALLHLAMEKVGRWQPDATQEATLEAFLLRDVFPHTDRALERVRVAGAAHIGGDVSVANISIDEYRTENVKALIKKNIGSLKKTFSESIRAVQSLKDGDLMTIEGFVELIRRHDLLSAITKTDLRYIFITCAQVEKAANPSAFETAKSESITVASLPRVVYHLADRIYGDPLFVTQFPTPEARVEKLLAKMFLLFDNRAR
