# Supplementary material for: Molecular characterization of the conoid complex in Toxoplasma reveals its conservation in all apicomplexans, including Plasmodium species
Source: PLoS Biol. 2021 Mar 11;19(3):e3001081. doi: 10.1371/journal.pbio.3001081 (PMC7951837; doi:10.1371/journal.pbio.3001081)
Supplement: S1 Data — Files are named according to the T. gondii apical protein query. The sequence headers comprise the protein identifiers in our in-house proteome database for the SAR clade (Methods), starting with an abbreviation for the species strain (see S3 Table). The headers furthermore contain either the descriptor “self,” indicating that this sequence is the original T. gondii query, or “rbh,” indicating that it has the original T. gondii query as its best T. gondii hit in a BLASTp search, or “none,” indicating that it has no BLASTp hit in T. gondii (see Methods). For sequences of P. falciparum 3D7, the header also indicates by which P. falciparum IT sequence it was gathered and if it was gathered via reciprocal best BLAST hits (“rbh”) or via unidirectional best BLAST (“bh”). The latter is only the case for the putative orthologue of T. gondii’s TGME49_219070 (see also S4 Table). (GZ) [file pbio.3001081.s005.gz › TGME49_conoid_proteins_putative_orthologs/TGME49_299190.fa]

>AleMonCCMP3105028759_rbh_TGME49_299190
APRPLARRFLCCPVHPEEPLQYFCLGCQTECICAECVLNGEHRGHDALNVREAVRRIPEKVAELSASMRTRFEEISGLAQRTQDSRRDVADVAAWGRRRLRGALEHLGAALREEEEAMLAEVDRCSADVSELLGVEEEVHIREAHAMLQAHMRAGDAAQTLNWYSRLKKALATPSPQLPGSNGTGDPGDPVGPLRTQLRRADVGAR
>AleMonCCMP3105059239_rbh_TGME49_299190
XLGFQRSEPGAPASSSGASAYPQPPQLGAVCSGGSGRGAQHFTEAWGPAGSISGGAGTVAATTPSLYPSVGXRDPAPPPALPARRSPGAAAGDAASGDSLEGPCQGRAASSSLPPRLSQPYQREELQAAAHPAAPSPRWDSRDRSAEKREPVASVEASQPWSGRMLRISRCPEHPEEPAMYFCATCECACICAECVVQRNGRHREHEVMRATRAHEALRVRAGALMDEAVALEDDFAMVADRLAWRRKDVERAAARGRASVRSAFARVRAQLTDRESELLESLDLYETSSLSKLDHGTSEHESHLRELKQLQEGLRTRCRSGGDAVEALNTYAAAKATITALREAFRKDDFNATGPPDEFVNLAGSARAELDLHAEGLASLEEAVASLCERGVDFPATRPRPPEGDHCGEASTAASARDRGGLDTGQAGSHVPRSRVTSAVAGSLAEGGQRGQAFPPPVGCGLRSGERR
>AleMonCCMP3105080900_rbh_TGME49_299190
PGGPCPFAAGSGAADYAGTPPSRCAECGQVLTDALVLTCGHDLCLSCAANALRQTRSLTGRMVRCLLCPSTTELCEEAAAALGFQRSEPGAPASSSGASAYPQPPQLGAVCSGGSGRGAQHFTEAWGPAGSISGGAGTVAATTPSLYPSVGLPAPKAQQAYLDARPGASAGAPGPPIPRRRAGDAASGDSLEGPCQGRAASSSLPPRLSQPYQREELQAAAHPAAPSPRWDSRDRSAEKREPVASVEASQPWSGRMLRISRCPEHPEEPAMYFCATCECACICAECVVQRNGRHREHEVMRATRAHEALRVRAGALMDEAVALEDDFAMVADRLAWRRKDVERAAARGRASVRSAFARVRAQLTDRESELLESLDLYETSSLSKLDHGTSEHESHLRELKQLQEGLRTRCRSGGDAVEALNTYAAAKATITALREAFRKDDFNATGPPDEFVNLAGSARAELDLHAEGLASLEEAVASLCERGVDFPATRPRPPEGDHCGEASTAASARDRGGLDTGQAGSHVPHGPXVTSAVAGSLAEGGQRGQAFPPPVGCGLRSGERRTAHGRA
>AleMonCCMP3105128100_rbh_TGME49_299190
XGVRPVRGAARRAGLRAVRGAVLPALRDADPPAWEDGWAPTSPPPAAGVEPQGAAVLETRGNGTPPRHRNGAAAALAAAAGPAPRPLARRFLCCPVHPEEPLQYFCLGCQTECICAECVLNGEHRGHDALNVREAVRRIPEKVAELSASMRTRFEEISGLAQRTQDSRRDVADVAAWGRRRLRGALEHLGAALREEEEAMLAEVDRCSADVSELLGVEEEVHIREAHAMLQAHMRAGDAAQTLNWYSRLKKALATPSPQLPGSNGTGDPG
>AleMonCCMP3105183170_rbh_TGME49_299190
XHQRRPLLAAGVEPQGAAVLETRGNGTPPRHRNGAAAALAAAAGPAPRPLARRFLCCPVHPEEPLQYFCLGCQTECICAECVLNGEHRGHDALNVREAVRRIPEKVAELSASMRTRFEEISGLAQRTQDSRRDVADVAAWGRRRLRGALEHLGAALREEEEAMLAEVDRCSADVSELLGVEEEVHIREAHAMLQAHMRAGDAAQTLNWYSRLKKALATPSPQLPGSNGTGDPGDPVGPLRTQLRRGFERRQAAISEVARCIAELRPSVAAVRASPAATGAAPVAAAPKASCPGWGESPLAKELESTFGARLQKTTEHPHVDAACGQDGWPSAPAX
>AleMonCCMP3105197470_rbh_TGME49_299190
XPPSRCAECGQVLTDALVLTCGHDLCLSCAANALRQTRSLTGRMVRCLLCPSTTELCEEAAAALGFQRSEPGAPASSSGASAYPQPPQLGAVCSGGSGRGAQHFTEAWGPAGSISGGAGTVAATTPSLYPSVGLPAPKAQQAYLDARPGASAGAPXLRAASSSLPPRLSQPYQREELQAAAHPAAPSPRWDSRDRSAEKREPVASVEASQPWSGRMLRISRCPEHPEEPAMYFCATCECACICAECVVQRNGRHREHEVMRATRAHEALRVRAGALMDEAVALEDDFAMVADRLAWRRKDVERAAARGRASVRSAFARVRAQLTDRESELLESLDLYETSSLSKLDHGTSEHESHLRELKQLQEGLRTRCRSGGDAVEALNTYAAAKATITALREAFRKDDFNATGPPDEFVNLAGSARAELDLHAEGLASLEEAVASLCERGVDFPATRPRPPEGDHCGEASTAASARDRGGLDTGQAGSHVPRSRVTSAVAGSLAEGGQRGQAFPPPVGCGLRSGERRTAX
>AleMonCCMP3105249486_rbh_TGME49_299190
XAAMDGGGHVLCDPYVGEDSCAGCLAGPLEVSLVLACNHRLCLSCARVQLSWSRGGEEPAAACPRCGTLTEVDPSAA
>AleMonCCMP3105270822_rbh_TGME49_299190
XGSGAADYAGTPPSRCAECGQVLTDALVLTCGHDLCLSCAANALRQTRSLTGRMVRCLLCPSTTELCEEAAAALGFQRSEPGAPASSSGASAYPQPPQLGAVCSGGSGRGAQHFTEAWGPAGSISGGAGTVAATTPSLYPSVGLPAPKAQQAYLDARPGASAGAPGPPIPRRRAGDAASGDSLEGPCQGRAASSSLPPRLSQPYQREELQAAAHPAAPSPRWDSRDRSAEKREPVASVEASQPWSGRMLRISRCPEHPEEPAMYFCATCECACICAECVVQRNGRHREHEVMRATRAHEALRVRAGALMDEAVALEDDFAMVADRLAWRRKDVERAAARGRASVRSAFARVRAQLTDRESELLESLDLYETSSLSKLDHGTSEHESHLRELKQLQEGLRTRCRSGGDAVEALNTYAAAKATITALREAFRKDDFNATGPPDEFVNLAGSARAELDLHAEGLASLEEAVASLCERGVDFPATRPRPPEGDHCGEASTAASARDRGGLDTGQAGSHVPRSRVTSAVAGSLAEGGQRGQAFPPPVGCGLRSGERRTAHGRAWL
>AleMonCCMP3105297499_rbh_TGME49_299190
XGSGAADYAGTPPSRCAECGQVLTDALVLTCGHDLCLSCAANALRQTRSLTGRMVRCLLCPSTTELCEEAAAALGFQRSEPGAPASSSGASAYPQPPQLGAVCSGGSGRGAQXQHFTEAWGPAGSISGGAGTVAATTPSLYPSVGLPAPKAQQAYLDARPGASAGAPGPPIPRRRAGDAASGDSLEGPCQGRAASSSLPPRLSQPYQREELQAAAHPAAPSPRWDSRDRSAEKREPVASVEASQPWSGRMLRISRCPEHPEEPAMYFCATCECACICAECVVQRNGRHREHEVMRATRAHEALRVRAGALMDEAVALEDDFAMVADRLAWRRKDVERAAARGRASVRSAFARVRAQLTDRESELLESLDLYETSSLSKLDHGTSEHESHLRELKQLQEGLRTRCRSGGDAVEALNTYAAAKATITALREAFRKDDFNATGPPDEFVNLAGSARAELDLHAEGLASLEEAVASLCERGVDFPATRPRPPEGDHCGEASTAASARDRGGLDTGQAGSHVPRSRVTSAVAGSLAEGGQRGQAFPPPVGCGLRSGERRTAHGRAWL
>AleMonCCMP3105303868_rbh_TGME49_299190
XATQIHRRGKMAGHQRRPLLAAGVEPQGAAVLETRGNGTPPRHRNGAAAALAAAAGPAPRPLARRFLCCPVHPEEPLQYFCLGCQTECICAECVLNGEHRGHDALNVREAVRRIPEKVAELSASMRTRFEEISGLAQRTQDSRRDVADVAAWGRRRLRGALEHLGAALREEEEAMLAEVDRCSADVSELLGVEEEVHIREAHAMLQAHMRAGDAAQTLNWYSRLKKALATPSPQLPGSNGTGDPGDPVGPLRTQLRRGFERRQAAISEVARCIAELRPSVAAVRASPAATGAAPVAAAPKASCPGWGESPLAKELESTFGARLQKTTEHPHVDAACGQDGWPSAPAGLVATGGPLPRRGGGVCEDGGAGGTPRGALAGDGPWADGRASG
>AleTarCCMP1771033214_rbh_TGME49_299190
XRSRATSRAPSPQPLAAERSRAAVCCARHPEEPASFFCLECEGECFCAECAVQRGGAHHGHDVLNVRTAQQQLGPEIQRLLEAARQRAAESARAAQRAEALRGDLDAVIEQGKRGIQEAFRRLRGSLRQKEGQLLAGAEEHGAAADLSLVDRADEAQRRAGEVWEAHEQLGALDPRGDEVKALNAYASARAGALRLLAAPAGPADPAALERLLADLKAYVHGALEAQASEVDAVRARL
>AleTarCCMP1771041942_rbh_TGME49_299190
PSLFPSVGMPAPKAHQAYLNARPGAASGAPGPRRPGDVAGGESPAASVEGPCKGRASSSSQPPRLAQPYQREEPTMAASAPAVPSPRWAPRERSAERREPPASAEAPTCGAHVASRRSFIRCPEHPEEPAMYFCATCECVCICAECVVQKNGRHREHEVMRATRAHEALRSRAGALMDEAVALEDDLAMVADRLAWRRKDVERAAARGRASVRSAFARVRAQLSDREAELLESLDTYENNSLSRLDHSSSEHESHLSELKQTQESLRSRCRNGGDPVEALNAYASAKATIAVLREAFRQDDLNTTGPPDEFVGLAGSARAELDLHAEGLASLEEAVASLCERGADFAPARAGEYRGEASSSASAARDRGGIDSGQSGPSAPRASRGAGPAAGSLAEGGQRGQVFPPPAGCGLRSGERRAAHGRTWLSGAEVS
>AleTarCCMP1771110866_rbh_TGME49_299190
SALPKVGPPRALRGAARAPRVGGGANVWCPRCKPSKLHKVSRAPEEPAMYFCATCECVCICAECVVQKNGRHREHEVMRATRAHEALRSRAGALMDEAVALEDDLAMVADRLAWRRKDVERAAARGRASVRSAFARVRAQLSDREAELLESLDTYENNSLSRLDHSSSEHESHLSELKQTQESLRSRCRNGGDPVEALNAYASAKATIAVLREAFRQDDLNTTGPPDEFVGLAGSARAELDLHAEGLASLEXRAGRGLRAGEGGGSTGARLQVQRPLHVTEAAS
>AmpCarCCMP1314031675_rbh_TGME49_299190
TNGHTPSRCAECGRVLTDALVLVCNHDLCLSCAAAALRQTGGNNGRRVRCLLCDTVTELVEEAATALLGATDARAMASASQQKVMPVQASSHPALSPPTCAANSYSASPKPTNYMASSAVRQCSTAWPEVQSQTPRRVAADAMTPREPVVTSGGINRGTNRAHSPAPAASAAPSDVLVALGHQPRMSCAMCLEHPDEPATYFCTTCECPCICAECVVHGRHRECEVVKATRAHEALRARAGALLDEASSLEDELSAVADRIIWRRKDIERATARGRSSVRGAFARVRARLAEREAELLMSLDGYEEESLSKLTRGSSDQETRLTDLQHLQETLRAQCRNGAAADALNSYVAAKASIRKLREGFQQDELKAIGAPEEFVGLAGSARTELDMHAEGLASLEEAVTRLCERGMEGLMIAGDSSSQGRWRGSAEHEPRGAQRSRDGARTSSSRAPAAF
>AmpCarCCMP1314040126_rbh_TGME49_299190
TNGHTPSRCAECGRVLTDALVLVCNHDLCLSCAAAALRQTGGNNGRRVRCLLCDTVTELVEEAATALLGATDARAMASASQQKVMPVQASSHPALSPPTCAANSYSASPKPTNYMASSAVRQCSTAWPEVQSQTPRRVAADAMTPREPVVTSGGINRGTNRAHSPAPAASAAFWATSRXMSCAMCLEHPDEPATYFCTTCECPCICAECVVHGRHRECEVVKATRAHEALRARAGALLDEASSLEDELSAVADRIIWRRKDIERATARGRSSVRGAFARVRARLAEREAELLMSLDGYEEESLSKLTRGSSDQETRLTDLQHLQETLRAQCRNGAAADALNSYVAAKASIRKLREGFQQDELKAIGAPEEFVGLAGSARTELDMHAEGLASLEEAVTRLCERGMEGLMIAGDSSSQGRWRGSAEHEPRGAQRSRDGARTSSSRAPAAF
>AmpCarCCMP1314055682_rbh_TGME49_299190
XAECGRVLTDALVLVCNHDLCQVAQPQPCDKQAETTADAFGAYSATLSLNWSRNALLGATDARAMASASQQKVMPVQASSHPALSPPTCAANSYSASPKPTNYMASSAVRQCSTAWPEVQSQTPRRVAADAMTPREPVVTSGGINRGTNRAHSPAPAASAAPSDVLVALGHQPRMSCAMCLEHPDEPATYFCTTCECPCICAECVVHGRHRECEVVKATRAHEALRARAGALLDEASSLEDELSAVADRIIWRRKDIERATARGRSSVRGAFARVRARLAEREAELLMSLDGYEEESLSKLTRGSSDQETRLTDLQHLQETLRAQCRNGAAADALNSYVAAKASIRKLREGFQQDELKAIGAPEEFVGLAGSARTELDMHAEGLASLEEAVTRLCERGMEGLMIAGDSSSQGRWRGSAEHEPRGAQRSRDGARTSSSRAPA
>AmpCarCCMP1314067950_rbh_TGME49_299190
MATQASSGSLTKECAGCRGPLDSCLVLICDHRLCLACASQRLCWPPNGRPAAQCPSCGRVTDVDTEAARHLQGMRKPLPSQPSAVPVQAALVPRAPSVGSCPTVVLELCGQCQAAAATLRCQECGEQFCNQCSDSIHARGRMATHSLFTLAGERVLKAAATSEHAPSVGTPPRISSLTPPRPAPTVVPVYSARSPCAASPCQAGLAGGARQQWPCAAHPDEPVQFFCMDCYECICAECAVHGSHTGHDVLNVNKAHQQLTGKITEIMSTSQARLDEIATDAHTMERLRQEISMTMGLGRRKVQEVLEHLNAVLARKEGEVLAASQSWEKRADEALDRVTAPARERAQELQEVQGLFRQCSCEATGNEVEGIRSLNVYATARERSEPLMQAMNGLEGGALSHLIAEATNELSGLYTQEAEFFDGLHRLSQVVCVGX
>AmpCarCCMP1314068406_rbh_TGME49_299190
XAAATSEHAPSVGTPPRISSLTPPRPAPTVDSPCAASPCQAGLAGGARQQWPCAAHPDEPVQFFCMDCYECICAECAVHGSHTGHDVLNVNKAHQQLTGKITEIMSTSQARLDEIATDAHTMERLRQEISMTMGLGRRKVQEVLEHLNAVLARKEGEVLAKRADEALDRVTAPARERAQELQEVQGLFRQCSCEATGNEVEGIRSLNVYATARERSEPLMQAMNGLEGGALSHLIAEATNEL
>AmpCarCCMP1314078047_rbh_TGME49_299190
XTNGHTPSRCAECGRVLTDALVLVCNHDLCLSCAAAALRQTGGNNGRRVRCLLCDTVTELVEEAATALLGATDARAMASASQQKVMPVQASSHPALSPPTCAANSYSASPKPTNYMASSAVRQCSTAWPEVQSQTPRRVAADAMTPREPVVTSGGINRGTNRAHSPAPAASAAPSDVLVALGHQPRMSCAMCLEHPDEPATYFCTTCECPCICAECVVHGRHRECEVVKATRAHEALRARAGALLDEASSLEDELSAVADRIIWRRKDIERATARGRSSVRGAFARVRARLAEREAELLMSLDGYEEESLSKLTRGSSDQETRLTDLQHLQETLRAQCRNGAAADALNSYVAAKASIRKLREGFQQDELKAIGAPEEFVGLAGSARTELDMHAEGLASLEEAVTRLCERGMEGLMIAGDSSSQGGGEGALSTSLVERSAAEMVLELHRLAHLQPSSISRFRAVSVLX
>AmpCarCCMP1314081710_rbh_TGME49_299190
MATQASSGSLTKECAGCRGPLDSCLVLICDHRLCLACASQRLCWPPNGRPAAQCPSCGRVTDVDTEAARHLQGMRKPLPSQPSAVPVQAALVSAATLRCQECGEQFCNQCSDSIHARGRMATXGGSNLGACPFCGHATQDQLTDATTSCTYRSSSLFSSQPLRSVSLPSRSCWWSTAAVAMAAHPDEPVQFFCMDCYECICAECAVHGSHTGHDVLNVNKAHQQLTGKITEIMSTSQARLDEIATDAHTMERLRQEISMTMGLGRRKVQEVLEHLNAVLARKEGEVLAASQSWEKRADEALDRVTAPARERAQELQEVQGLFRQCSCEATGNEVEGIRSLNVYATARERSEPLMQAMNGLEGGALSHLIAEATNELSGLYTQEAEFFDGLHRLSQVVCVGX
>AmpMasCS259032805_rbh_TGME49_299190
MASTAAAPSRCAECGRVLTDALVLVCNHDLCLTCAAAALRQTGANGRRVRCLLCDSVTELVEEAATALLGATESKALVTVPQHRSPVPCASHRALSPPTCAVAMSSSSPVQANYGPAAQAHLLRGPAQLKNWPGEGHSQTPQRIADGIVTREPINREPLASTDRAVGRGGNTRSGSRPISPSSQQLDVLAPVRHQQQQQRQSVALCPESGEPATYFCITCECACICAECVVHGKHRGHEVVKVTRAYEALRARAGALLDEASALEDELAAVADRIVWRRKDIERATARGRSSVRGAFARVRTRLAEREAELLQSLDSYEEEAISKLSRGTNEQDTRLQDLRGLQETLRSQVRGGDAAEALNSYVAAKSTIKTIREGFQQDELNDIGAPKEFVGLAGTARTELDMHAEGLASLEEAVGRLCERGMDGLLIMPSRDSDTRTAQSLPSRAPAAF
>AmpMasCS259048448_rbh_TGME49_299190
EGVCRLPRPFGQLSCSHLRSPAVLAMRFRKALLATKWSTSSPVPLLRACDDVDADAARHLQGMRKTPSQPQSAVQVQPTAASLRGQVAGNPAQTFQTSVATELCGQCQACEATLRCQECGEQFCSACSNTIHARGRMAAHTIMTLHTGTDGAKNAATPAPGAAAAVVQQGERIAVSSISPRVAPLTPTRPAAQTAVMPIYAAEVRAALQSAGGQRLIAGSGSKQQWPCAAHPDEAVQFFCIDCHECICAECAVHGVHKGHDVLNVNKAHQQLTGKISEALATSQARLDEFAADSQTLERLRQDLQQTVGSGRRKLREALEQLSATLAKKEAELLAASQTWERATDEAVEKVANPAKQRAHELQELQGMFRNCSDTSNELEGVRSLNVYAAARERTEKLLQPMLGLEGGVLSQIINDAAEQLGCNYTQEAELLDGIHRLASALCIDIGESAATEPLQGQQQLAREDX
>AzaSpi3D9038540_rbh_TGME49_299190
XRALDFSGAGPRRDMAGPACGASGYPSTAPGYGAVPSRCAECGNVLTDALVLTCGHDLCIDCASNALRQTRSSNGRMVRCLLCPSTTELCEEAAAALGGGSSPASCHGRGGTFGASGGAGGASTPPVHHWAPQPCPGNSNGPAPQPQQPCPGYAPGAPSVPPYPGPPTRQQMHLEPMQGCSGAATSRRAGTPPLANPWEAAASASAASLPGTPREAASAPQAQRAAPRWDPQEDALALRERSTGPQLRREDFTSNQTCRIPRCPDHPEEPATYFCATCECMCICAECVVQKNGRHRNHEVLRATRAHEALRARAAPXEAVSLEDDFASVADRLAWRRKDVERAAGRGRASVRSAFARVRQQLDDREAELLESLDMYETDSLSRLDHGCADHTGRLGELRRLQESLRARCRNSDDAVEALNTYAAAKAAIASLRESFRQDDLSVAGPPDEFVGLAGSARAELDLHAEGLASLEEAVASLRERGVGFPMAPKASGEGTRGEAAGRGGGMPTGGQRGEERTAMGPSSQMGSWRGDGRSSPR
>AzaSpi3D9046730_rbh_TGME49_299190
XRALDFSGAGPRRDMAGPACGASGYPSTAPGYGAVPSRCAECGNVLTDALVLTCGHDLCIDCASNALRQTRSSNGRMVRCLLCPSTTELCEEAAAALGGGSSPASCHGRGGTXSTPPVHHWAPQPCPGNSNGPAPQPQQPCPGYAPGAPSVPPYPGPPTRQQMHLEPMQGCSGAATSRRAGTPPLANPWEAAASASAASLPGTPREAASAPQAQRAAPRWDPQEDALALRERSTGPQLRREDFTSNQTCRIPRCPDHPEEPATYFCATCECMCICAECVVQKNGRHRNHEVLRATRAHEALRARAAPXEAVSLEDDFASVADRLAWRRKDVERAAGRGRASVRSAFARVRQQLDDREAELLESLDMYETDSLSRLDHGCADHTGRLGELRRLQESLRARCRNSDDAVEALNTYAAAKAAIASLRESFRQDDLSVAGPPDEFVGLAGSARAELDLHAEGLASLEEAVASLRERGVGFPMAPKASGEGTRGEAAGRGGGMPTGGQRGEERTAMGPSSQMGSWRG
>AzaSpi3D9064083_rbh_TGME49_299190
XRALDFSGAGPRRDMAGPACGASGYPSTAPGYGAVPSRCAECGNVLTDALVLTCGHDLCIDCASNALRQTRSSNGRMVRCLLCPSTTELCEEAAAALGGGSSPASCHGRGGTFGRASTPPVHHWAPQPCPGNSNGPAPQPQQPCPGYAPGAPSVPPYPGPPTRQQMHLEPMQGCSGAATSRRAGTPPLANPWEAAASASAASLPGTPREAASAPQAQRAAPRWDPQEDALALRERSTGPQLRREDFTSNQTCRIPRCPDHPEEPATYFCATCECMCICAECVVQKNGRHRNHEVLRATRAHEALRARAGALMDEAVSLEDDFASVADRLAWRRKDVERAAGRGRASVRSAFARVRQQLDDREAELLESLDMYETDSLSRLDHGCADHTGRLGELRRLQESLRARCRNSDDAVEALNTYAAAKAAIASLRESFRQDDLSVAGPPDEFVGLAGSARAELDLHAEGLASLEEAVASLRERGVGFPMAPKASGEGTRGEAAGRGGGMPTGGQRGEERTAMGPSSQMGSWRG
>AzaSpi3D9065461_rbh_TGME49_299190
XADAIVAGAAAAGALASDRQPAGGCGDDIAGHAVRFCAATARTALATPPRQRAGGSEGLASGGSSPAPSASAVQRLPTPPRLLSSPTSPPLAQSASLCGQCNEQVVALACDQCRESFCGPCASSVHRRGRMAEHQLRPKGGAGGGHAEAEAAFXXGPAVAAPSELRQLQCRFWGCRVHPGEPVRYFCVDCQTDCLCAECVLFGEHRGHEVLHVREAARQLPAKAAEMLVAVRARTEDYAGVVARIQEGRGELVEVASEGKQALQSALNQLSAAXTAGGEEAALLAEVARCSSDVSEVLGEEDEAHLREAHQQLQCHHKAGDAA
>AzaSpi3D9066057_rbh_TGME49_299190
XSHAITPPPPLGGGRFGANTAVAATAKCPVHPEESLQFFCLDCESGCICAECAVQRDGAHHGHNVVNVRVAYQQLSGEISALLESSRERCDDNAQAARQASALKGDLDLIISRGKQSVQEAFEHLRTNLRDKEAELLADAEARARVADRRLMERAEEAERKAHDVRRAHAAVSGLDTRGDEVTALNSYSAVKASFGSFLQPQTNADGDLQRLLEDVKAQVLEPLKAQATEVTTLSAX
>AzaSpi3D9074947_rbh_TGME49_299190
XPRRDMAGPACGASGYPSTAPGYGAVPSRCAECGNVLTDALVLTCGHDLCIDCASNALRQTRSSNGRMVRCLLCPSTTELCEEAAAALGGGSSPASCHGRGGTFGASGGAGGASTPPVHHWAPQPCPGNSNGPAPQPQQPCPGYAPGAPSVPPYPGPPTRQQMHLEPMQGCSGAATSRRAGTPPLANPWEAAASASAASLPGTPREAASAPQAQRAAPRWDPQEDALALRERSTGPQLRREDFTSNQTCRIPRCPDHPEEPATYFCDHLRVHVHLRKCVVQKNGRHRNHEVLRATRAHEALRARAGALMDEAVSLXEDDFASVADRLAWRRKDVERAAGRGRASVRSAFARVRQQLDDREAELLESLDMYETDSLSRLDHGCADHTGRLGELRRLQESLRARCRNSDDAVEALNTYAAAKAAIASLRESFRQDDLSVAGPPDEFVGLAGSARAELDLHAEGLASLEEAVASLRERGVGFPMAPKASGEGTRGEAAGRGGADRWPTRRGAHRYGPLFPDGQLX
>AzaSpi3D9120906_rbh_TGME49_299190
XLSLRLHSEVAHAVLENTWAMGARLARSRALVACQPARHLPRPCVQPQALSGVCCSPVALVDCRRGDGPMPLLRRADKGRALRGIADQRLRRPFRNRQHAVGGAATAGLAXLPSPLPASGLGGGGGAVASTPPRPREESRSPLRPYVAMPAGLQGAPSASIGAHECGQCQAAPAELDCWQCGERFCAKCAADMHKAX
>AzaSpi3D9138980_rbh_TGME49_299190
XASGLGVPQGLASGGSSPAPSASAVQRLPTPPRLLSSPTSPPLAQSASLCGQCNEQVVALACDQCRESFCGPCASSVHRRGRMAEHQLRPKGGAX
>AzaSpi3D9160316_rbh_TGME49_299190
XSGAGPRRDMAGPACGASGYPSTAPGYGAVPSRCAECGNVLTDALVLTCGHDLCIDCASNALRQTRSSNGRMVRCLLCPSTTELCEEAAAALGGGSSPASCHGRGGTFGASGGAGGASTPPVHHWAPQPCPGNSNGPAPQPQQPCPGYAPGAPSVPPYPGPPTRQQMHLEPMQGCSGAATSRRAGTPPLANPWEAAASASAASLPGTPREAASAPQAQRAAPRWDPQEDALALRERSTGPQLRREDFTSNQTCRIPRCPDHPEEPATYFCATCECMCICAECVVQKNGRHRNHEVLRATRAHEALRARAGALMDEAVSLEDDFASVADRLAWRRKDVERAAGRGRASVRSAFARVRQQLDDREAELLESLDMYETDSLSRLDHGCADHTGRLGELRRLQESLRARCRNSDDAVEALNTYAAAKAAIASLRESFRQDDLSVAGPPDEFVGLAGSARAELDLHAEGLASLEEAVASLRERGVGFPMAPKASGEGTRGEAAGRGGGMPTGGQRGEERTAMGPSSQMGSWRGDGRSSPRQQRPX
>BesBesBbGer1001995_rbh_TGME49_299190
MASLAGAAPFSRASSLLSALPASPRAVASASPSGASGPAARGRRPTRGLRAPPPPAPPPEIACSHCGRHVDDVLVLACGHNLCLVCGAASAGAAGERARRRRERRAAGAETDEESDAASSADLFSARRSGANLRMSDGLACPLCDVCTRLAPETLQALGRAPPDEARGSHGRRRRGGGFAEAAAEPARLCGLCEAREASVFCRGCACTYCDSCAVRVHERNSRLAAHKFRLIARAPGLLLPLGGPAARRAKLREDAGHVRTFEDGSECGGGASSASSLAFSSPRSLASALLRGAVCARPHYGGGAGAAEGGSEKASGGTAASARESVHSSAIAETGGAERARLFCTLLKRLGKGGNIADMLQLCSISNLECEVHPGEPVRFFCMTCMVVPCLCAQCVMGCDHARHALLQIPRAWEEVASRYLHDEFTSTLFRAKADVDALRQALRERRFEWGRSLYEDRQLAAGTGTRLKEEMQEKEHQLRVALTAFTSKFTYECEAFRKITGEKIAQAQQLLQQIRDFRNASDSVLLTFFRDHREVIEKHIAREDPAELEHLPHSRQSILDHATQVTDEICELARELRDNLRNCEGRRREEEEPAEPADDAQQTLESLLRPRASKEGQSLALVAPLGTRVDATDAGGEEDAEATQGQEAGKGEEDENSDEAEDEEEGEEHEDSE
>BreMinMf105b01020945_rbh_TGME49_299190
MSLAGSPRQSPVHQRCARCGLSLENASLLLVCEHNLCRAGTARRQHVVECKVCRAVTEVDYPAASYLENLLSPSTTRLPSTHMAAASACLDSPAARTVSHASDDGSLAVLPTIQSPQAQGPSVAEASNGLAIGQACTADSTGPFCWSSNIATDKLEGKQVRATGQKCGQCEELAGVFCAQCEEVFCSNCAASAHRLGRMARHSIQQLQLARPCPSPCASGEKLRSLSMLKLQPLSRIFHACPDHPEEPLNYFCVECQTECICAECCLHGKHRGHRVQRVLEAASSTAKNVEEIGAALCAQEDSLKSMLNQIQERRLELARALADGQQDIHAALQRARVAVRKEEVRWLQDAEESFDMSVFFPHEEAEVEIGEMQRQLSMLLGLPSSMPLCCHLLWWKLRFLKSGDPAQALAWFAKLKEALALPAKASYAGDALQRLRARQSHFSEKCLALQQATERLALVQPQLSAESAMPPLLRSSSERDTPKPRRMA
>CerFusPA161109129836_rbh_TGME49_299190
MTFASAAQQMRSGKRAXLSGRTVRCLLCPSSTELCEEAAEALGTHLRAGASASARTAPTAQPRRCVDEASASGSAAYLASHHHAAPTVCGGGSSSSGMGVSQQQPTAPWETGAGIASGASTVVAPPLCPPATSSAAYLDARPDVRPGXXXXXXXXXXXXXXXRPDVRPGAMATVVATPPRRGLGDAAGGESLDNTSRGRFGMGSAAPSAHDLGGCKEPIVAGTTTPPVADAASLPLHPSWNSRDRGAGTAEARLTLTGRMLQIPRCPEHPEEPAMYFCATCECACVCAECVVQKDGIHRDHEVMRATRACEALRPRLSALLDDAVALEDDLSLVSDRLAWRRKDIERAAARGRASVRSAFARVRAQLADRESELLESLDSYESASLSRLEQSCAEQNSYLTDLRGLQDTLRARCRSSDDAVEALNAYAEAKAAVASLREMLHQDELISAPSPEEFVGLAGSARAELDLHAEGLASLEEAVASLCERGVETYSTISQPTRVPLRGGGRRCDSEAALLSEVQVVDCEAQMQTGQLLHANPVHGRX
>ChrVelCCMP2878003807_rbh_TGME49_299190
MCARGLDDALILSCDHNLCLGCAAVSLRRSQAQGNGRGIYCQLCGAHTVVDGASAQTLLEQPPPPGQAVGGGTAMGAMGGPPMHGGGAPMGTAAAGGMPGSYGGGADPSFGGYGMANRVSE
>ChrVelCCMP2878025794_rbh_TGME49_299190
MGAGGGAFGGMGARGQLGSPSPSAPNFGVGAGPAARPAAAIACREHPDERVQYFCHTCETPAVCAECVIHGVHKEHDVQQLRRAYPVIKSKVEDFLFTVGSRIEELAAVESRIEAHRRELANAVMAAKQQMGKAFEEVRQRLAKKEMELMQNADAFLHESHSELEGHLRTAREKTRGLEETSSKIRSHINTSDEVGLLNYYADVKGFLQSTLATTDHQQLANLPEAAARRVLANINHTNDHIEALQQLHSAISNLRSLEPSDGQQPQSLGAGGGMQQERGLTGGGGGGLGYSDRPLSGGGGQRRPYDAY
>ColAng053469_rbh_TGME49_299190
EPKAVVSTQSTWGHRSFRSIGMSTQIVRCALCTRALDDALIMSCDHNLCLPCAGAAVRRAQLSGNSGGLRCDLCRAYTAVEPASAQQLLECVGGAQPAAPEPSMHSSYCAQCENTPSSVFCGQCNDSFCIACSNNLHSRGRLASHTLRTINSSNAYNSPYSTKTIPASTPPIPAFGSAVPAGSRGPVACREHPDEPVQYFCLDCEQACVCAECVVHGIHKDHQVLNLKKAYPVVRSKVEEFLFSIGSRVEELGLVEQRIDQNRRELSQVVATAKLQMSKAFEEVRQRLTKKESELAQNADTFLQESLSELDSHLRAAREKVRSLDETSSKIRAHINTADHVALLNYYADVRGFLQQTLAGESATTVAHIPESATQRVYLAVEHTNAHVESLQSMHQAITSMRGLDPAELPGRR*
>ColAng131776_rbh_TGME49_299190
DLSSGINAEYMGGGLRCDLCRAYTAVEPASAQQLLECVGGAQPAAPEPSMHSSYCAQCENTPSSVFCGQCNDSFCIACSNNLHSRGRLASHTLRTINSSNAYNSPYSTKTIPASTPPIPAFGSAVPAGSRGPVACREHPDEPVQYFCLDCEQACVCAECVVHGIHKDHQVLNLKKAYPVVRSKVEEFLFSIGSRVEELGLVEQRIDQNRRELSQVVATAKLQMSKAFEEVRQRLTKKESELAQNADTFLQESLSELDSHLRAAREKVRSLDETSSKIRAHINTADHVALLNYYADVRGFLQQTLAGESATTVAHIPESATQRVYLAVEHTNAHVESLQSMHQAITSMRGLDPAELPGRR*
>ColAng131777_rbh_TGME49_299190
DLSSGINAEYMGASHTLRTINSSNAYNSPYSTKTIPASTPPIPAFGSAVPAGSRGPVACREHPDEPVQYFCLDCEQACVCAECVVHGIHKDHQVLNLKKAYPVVRSKVEEFLFSIGSRVEELGLVEQRIDQNRRELSQVVATAKLQMSKAFEEVRQRLTKKESELAQNADTFLQESLSELDSHLRAAREKVRSLDETSSKIRAHINTADHVALLNYYADVRGFLQQTLAGESATTVAHIPESATQRVYLAVEHTNAHVESLQSMHQAITSMRGLDPAELPGRR*
>ColSpeColp10133287_rbh_TGME49_299190
CAKCHEALENALMMSCDHNLCLTCAAKNLQMQLQTSKQPLKIVVCELCRAETVLEHSSAEQLLMHLPSAPANAKFTSSVLQPTPARSLCSQCERLPVALECVQCDEFFCSACGPSFHRRGRLQQHSLKVLPAAAPKTAYNASNEGLHSSHPGTPRQSSASSSGHRQRRPAAAIVCRDHPDEEVTYFCLDCECSCICTECVVHGVHRNHEVQNLRRAFPIVKAKVEDLLFHLTSRMEDLSLMDQRIENHRREIVENTQTVKQQMAKAFEEIRQRIDKKERELMQNADIFMDESIAELDVYIRASREKTYELDASADVLRRQLEEKDEISLLNFYAS
>ConMagCOL2000588_rbh_TGME49_299190
LLIILLYLMESQARNVCAKCGRRADELLIMLCHHHLCLQCASNNTIPGEGSTQYVNCDVCGQRTQLEAATAAELEQSFNEVSIEQPANPVIKAYRPFDANIKDEFCSDHPDEQVKYFCFDCETVCVCSECVIYGEHKGHDVMTIKRAYPIVKSKIEDMQMHLKVNLEGLDQQLIQLNDKSKRVEDDTDEGKTQIERQFKELQEALNRKEKELIQKLQNFQEDQLAQIDNHDRILQGKLKNVNECINILEQQINQNDNIEMINFYSQNQDRVVLQGDIEVPLSTDNISSLHCYLDPQAITNNLEEFKILHQQISDLKGPQEISYDKEISISSIRQSIQQFNFLEK
>ConMagCOL2008915_rbh_TGME49_299190
FPRINKMAQRNLNCSKCGRRSDELLILLCHHHLCLPCSSANLKINIIASGEQTINCELCGITTVLESSTAAQLERLVQETSESEISYQQPQKITKNKVQQQKRKQQIMCREHPDENLNYYCFDCNCECICCECIVHGVHRDHNVANITKAAPLIQQKIEGQVQNLQIGVENIKFHRGRLEKRKKETIEQSQTALNQLNRCFQELRQRLERKKSEMQENMERMLQDKVRDMQYQTEIIQEQADSIKSYNSSIEQILEQNDTIKLINFFAL
>CryCohSeligo006085_rbh_TGME49_299190
XRNDALEPTVGRCPQVQQQQVQQQEAHPARARGSIPVDAFLAGNWPGRLAHIPRCPEHPDEQATYFCATCECFCICAECVVQRDGRHHDHEVLRVNLAHEKLRAGAGALMDEAVALEDELEKVADGLMWQRKDVERAASRGRATIRQAFERARAQLNDREARLMEALDTYEGNSLSQLDSGLNLHGDRLDELRRLQENLRTRCGEGSDAVEALNTYASAKKAITSLSLTFRGNEVVLTEQPHEFAALINTARVELDRHADGLASLEETVQGLCKRGLDLPPGIMVGQAGGGVNLGSRQSCLSAARTGSTASQSYDPA
>CryCohSeligo038271_rbh_TGME49_299190
XLAHTPKMLVMVANKGISPLVEHQQQPQGWQPALRAGAGSGGHLADGRTPWPRPMPVGGQGLPQPGTAPNTNESATRRRSLTSGQGAPAAMLPPPLGSPSQPSNPALAPPALVPTVSLSSPQHRHQQQQQQQHQHQHQHQQSFRQISSPTQSFGAVAPETTHSDSWSSQPSGRGRPGSPSNFNGHALAPSEPTQASKPGGQLGNITTTRFPNDEHNKHNNDSDTRFQQPYSHRSMQQSFARTAASSSSSAPPPTAAAAAAAAAAAATGKNGVAATNNKRPQSPSASRKQPQLCGQCDERNVDLYCDQCAEVFCRSCASTLHRRGRMADHRLHPHTGLEDRLPALGGAFGGGSAPSSAPQPRSPRSTAGTQQHVGGWHGDGGAGAGGAGGGGAAQQQQHHHHQQQLPARHTREERGDQPLVHLLHAAAASPTPPGKSTPRRVEPVPLPRRFLGCPDHPEEPLQYFCLKCQTHCICAECIINGDHQGHDVLNVREAARRLPERAAELATAARLRAEEIAAVASRLRDGRREVATVAERGRKDLHAAVEHLSSALKSEEEELLSEVDRCASDLWEMLQTDPEVHISETLQQLNSYREAGDAANALIMYARLRKAVSAPLGNQPDPDRLASQLRGQLQRGFDGRLAGLAGLSTQIAELKEPQLPVVSAAHKPVVPSSSTLGSHPRMEADMAFRVGP
>CryCohSeligo050218_rbh_TGME49_299190
XQTLPPNVMTAASTSSRAPPSRCASCGGVLVDALVLVCGHDLCLRCAGAALRDTTSLKGNVVACGTCRERTQLCDEAMSTLLTQVDAPHMESCNSGFGLGRRQGSSTATPMSSSPSPLGASLSVNGGGAEGGNQQSWPSSPAPPSTTEQFNSSRAVGSSASLRRSIGHVPTVGRCPQVQQQQVQQQEAHPARARGSIPVDAFLAGNWPGRLAHIPRCPEHPDEQATYFCATCECFCICAECVVQRDGRHHDHEVLRVNLAHEKLRAGAGALMDEAVALEDELEKVADGLMWQRKDVERAASRGRATIRQAFERARAQLNDREARLMEALDTYEGNSLSQLDSGLNLHGDRLDELRRLQENLRTRCGEGSDAVEALNTYASAKKAITSLSLTFRGNEVVLTEQPHEFAALINTARVELDRHADGLASLEETVQGLCKRGLDLPPGIMVGQAGGGVNLGSRQSCLSAARTGSTASQSYX
>CryCohSeligo061191_rbh_TGME49_299190
XAAAAAAAATGKNGVAATNNKRPQSPSASRKQPQLCGQCDERNVDLYCDQCAEVFCRSCASTLHRRGRMADHRLHPHTGLEDRLPALGGAFGGGSAPSSAPQPRSPRSTAGTQQHVGGWHGDGGAGAGGAGGGGAAQQQQHHHHQQQLPARHTREERGDQPLVHLLHAAAASPTPPGKSTPRRVEPVPLPRRFLGCPDHPEEPLQYFCLKCQTHCICAECIINGDHQGHDVLNVREAARRLPERAAELATAARLRAEEIAAVASRLRDGRREVATVAERGRKDLHAAVEHLSSALKSEEEELLSEVDRCASDLWEMLQTDPEVHISETLQQLNSYREAGDAANALIMYARLRKAVSAPLGNQPDPDRLASQLRGQLQRGFDGRLAGLAGLSTQIAELKEPQLPVVSAARPSAKPVVPSSSTLGSHPRMEADMAFRVGP
>CryCohSeligo085388_none_TGME49_299190
AAAAVAASAAAALAAVAGRRACSGSHSENAGHGGQQGNFSAGGASAATSGWQPALRAGAGSGGHLADGRTPWPRPMPVGGQGLPQPGTAPNTNESATRRRSLTSGQGAPAAMLPPPLGSPSQPSNPALAPPALVPTVSLSSPQHRHQQQQQQQHQHQHQHQQSFRQISSPTQSFGAVAPETTHSDSWSSQPSGRGRPGSPSNFNGHALAPSEPTQASKPGGQLGNITTTRFPNDEHNKHNNDSDTRFQQPYSHRSMQQSFARTAASSSSSAPPPTAAAAAAAX
>CryCohSeligo097560_rbh_TGME49_299190
XAAAAAAAAAAAATGKNGVAATNNKRPQSPSASRKQPQLCGQCDERNVDLYCDQCAEVFCRSCASTLHRRGRMADHRLHPHTGLEDRLPALGGAFGGGSAPSSAPQPRSPRSTAGTQQHVGGWHGDGGAGAGGAGGGGAAQQQQHHHHQQQLPARHTREERGDQPLVHLLHAAAASPTPPGKSTPRRVEPVPLPRRFLGCPDHPEEPLQYFCLKCQTHCICAECIINGDHQGHDVLNVREAARRLPERAAELATAARLRAEEIAAVASRLRDGRREVATVAERGRKDLHAAVEHLSSALKSEEEELLSEVDRCASDLWEMLQTDPEVHISETLQQLNSYREAGDAANALIMYARLRKAVSAPLGNQPDPDRLASQLRGQLQRGFDGRLAGLAGLSTQIAELKEPQLPVVSAARPSAKPVVPSSSTLGSHPRMEADMAFRVGP
>CryCohSeligo110930_rbh_TGME49_299190
HLREHRHPDVAAERDDSCLHIFASTTXQTLPPNVMTAASTSSRAPPSRCASCGGVLVDALVLVCGHDLCLRCAGAALRDTTSLKGNVVACGTCRERTQLCDEAMSTLLTQVDAPHMESCNSGFGLGRRQGSSTATPMSSSPSPLGASLSVNGGGAEGGNQQSWPSSPAPPSTTEQFNSSRAVGSSASLRRSIGHVPTVGRCPQVQQQQVQQQEAHPARARGSIPVDAFLAGNWPGRLAHIPRCPEHPDEQATYFCATCECFCICAECVVQRDGRHHDHEVLRVNLAHEKLRAGAGALMDEAVALEDELEKVADGLMWQRKDVERAASRGRATIRQAFERARAQLNDREARLMEALDTYEGNSLSQLDSGLNLHGDRLDELRRLQENLRTRCGEGSDAVEALNTYASAKKAITSLSLTFRGNEVVLTEQPHEFAALINTARVELDRHADGLASLEETVQGLCKRGLDLPPGIMVGQAGGGVNLGSRQSCLSAARTGSTASQS
>CryCohSeligo137374_rbh_TGME49_299190
XEQATYFCATCECFCICAECVVQRDGRHHDHEVLRVNLAHEKLRAGAGALMDEAVALEDELEKVADGLMWQRKDVERAASRGRATIRQAFERARAQLNDREARLMEALDTYEGNSLSQLDSGLNLHGDRLDELRRLQENLRTRCGEGSDAVEALNTYASAKKAITSLSLTFRGNEVVLTEQPHEFAALINTARVELDRHADGLASLEETVQGLCKRGLDLPPGIMVGQAGGGVNLGSRQSCLALHEQGQLLAKATTQHEIRIEL
>CycCayNF1C8004523_rbh_TGME49_299190
MESRRLSPFAVERPPQTRVKAFHAAMAAAGAPKDPSKQAIQNDVDVKHLQKPKGRLEKPPGRSNSPSLQPPAEGEDGELSELGIDNVACCCCSHGAADLLLLQCSHLLCLPCGSRELQHQAATDPAAGLGIIICPLCNTNTLLSSKAAATLIRARPKRIHPRERGNAIDANAEWAASEAPEPADTQEVTQDKEVTRVSRDEVPRWASPTASTLAAVAQRGSVSPRDLLTPPYLDASHIEWPLLCSSCEEKSASVYCRDCVRAFCRACAVEAHAPQGRASSPSSRVSRHRFSLLSSRGVSRVLPLTNPSRCKLRSMDHIKRLEDAEPFLSLAECLSSFESTALAAGEADAREPTGGLGEALDPSQIAYTHVSPAQQQRQCTVSSLPCEEHPTEPVRFYCRSCGGRCICAECVVSGQHQRHNVVAVDGAWQEAVSKIEGELNPSLDRAEGDTENARSFLQDKRTEWSAALQEDKQLLSLTSQQIKKQLAAKQEELLGVLETHLRDFSAECEGFRAFIQKKLQLVEGRARQVAEGKGALDPQLVLEFVSKEYQTTQEVIAADIPKTVRHLPDSRNAVLDHVQQTAEDLLAALGSLRNKILTST
>Cys_WienI009047_rbh_TGME49_299190
MVPVGYLLKQIQQGHPLEDFLQLCSITALACDHHPCEPVRYFCRTCVNPPTHCLCSECMLGREHRGHFLQKTYEAWRDISARIVHEEWMSNLAHSKVETEGLNRQFLKEKRLEWGRALYEDRQLLLGIGAQLREMIHTREQDLRSSLQQFLSRFSHEVDGFRREIHEKSQEFQTHLDRLRNEKKTLDPLVLIDCYRKNYASIQAFLQLHRDPENDLFSHLPKSRMSLLGHAAQVVEELCALSFEAREKLRIADGHYGETQEREKAEREAALKLREEEYRKLQRGKEEEEQQRQGAGDEDGEGKKDAGGKEGQEEEKEDPGKGKDRKKIKDTHETPGPPDDSDESSPDEAPF
>DigOweWS12032328_rbh_TGME49_299190
CDHNLCLNCAASALRKTEAEYQLKTIRCELCGSMTPIDPASAAQLISTPSPVTPQHPVQYSQQLAPFDTSPFRNSGVYPAQSSVRSIGGDSIATAQSYLPNACNIPCKTHPDEQVAYFCLQCECPCICAECVIHGEHKNHDVQKIKRAYGLIKSKVEDFVVSVNSRIEEMSLSEQRVEAHRRDVVATVSSAKQQLTKSFEEVRQRVARKEQDLSYALDAFLRSSDNDIENQMKITRQKMVQLQGSSEKIRRYLSAGNDQASQVMLLNFFSESKGLLNTSKDSVDEIQLPALQRQVSLDVESVNRHIEALQGLHVSISNLQHNASGIYPQGGGNSYPQGGSNRIAPSTQSTIPTATVSGGIVNGPNSGYFGYR*
>DigOweWS12032329_rbh_TGME49_299190
CDHNLCLNCAASALRKTEAEYQLKTIRCELCGSMTPIDPASAAQLISTPSPVTPQHPVQYSQQLAPFDTSPFRNSGVYPAQSSVRSIGGDSIATAQSYLPNACNIPCKTHPDEQVAYFCLQCECPCICAECVIHGEHKNHDVQKIKRAYGLIKSKVEDFVVSVNSRIEEMSLSEQRVEAHRRDVVATVSSAKQQLTKSFEEVRQRVARKEQDLSYALDAFLRSSDNDIENQMKITRQKMVQLQGSSEKIRRYLSAGNDQASQVMLLNFFSESKGLLNTSKDSVDEIQLPALQRQVKNICVS*
>DinAcu066407_rbh_TGME49_299190
XSSVASTAAPPGLLPLTRRFMSCPKHTEEPLQFFCLVCQTECVCAECVLNGEHRGHDVLNVREAAQRLPERVAELAESLRARAEELSAAAARMKAGRREVSDIVQHGRQELQSALEELGATIVREEQELHAEVARCSADVSEVLGVDDDTDILEGCAMLSKXYHAGEALEAXELVREAEEGGGDARGAPVPPRGDRGGRQPAEGAAAAGVRGAARGDTRDRAXHREAVAPAGALAPGGERHPERAVHVLRAGPX
>DinAcu072932_rbh_TGME49_299190
XDTCAGCHTGPLDISLVLVCNHRLCLDCAAQQLRWMRGGSPAAICPHCGMETDVDQAAAQHICDSALPACGSLAPNLLRQREPSVLRAAASPRNTTPRRDATLRRAVLPVQEPVVRKNLFDPVRWDHGGSCSSSSALAPFRAELCGQCQSAPVKVECRQCNEHFCGQCAASIHKLGRMREHQLVPHAPGTDVAHALPQPTRIAARRAACDDVDLPGAPRRAAAVLLLECATECICAECAVQQDGAHRGHDVVNVRRAYQQLAGDIIALLETARLWSKEHQQAAKQTEVLRQDLNRIIAQGKQSVEDSLGRLHXAAFREKEQLLLSSADEYAKATDX
>DinAcu079970_rbh_TGME49_299190
XGANGAMPGRGEPQQSSRCAECGNLLTDALVLTCGHDLCLGCAANALRQTRSLSGRMVRCLLCPSVTELCDEAAAALGAKAFAPAAPSSMPASAPVAPDDASLYPPPLSVVGAAATGPCGGASHYTDQIYSGFSVGAAAGPGHPLLPPPAHKLQPSHFDTRHGTLHGSASTFTPRRGHADAPAGDGAPPNLEGSSRGRSAPSNLPPRSMQPVVVPVVSAATPGGTPQAAPREPPAPEPHQQRFCSMVHSARCPDHPDEPATYFCATCECACICAECVVQKNGRHRDHEVMRTGRAHEFIRARTGALIDEVVALEDDCATMADRLAWRRKDVERAAARGRASVRSAFARVRAQLTDRETELLESLDSYESDSLMRLDRGTVEHTSRLAELRRLQDSLRTRCRGADAVEALNTYAAAKAAISGLREAFRQDDTGAAVPPDEFVGLAGSARAELDLHAEGLERLEEAVSNLYERGVDFTGPRVSGDRRGEVPSAALGPRERGNPDMFCHEPMSAWPRTSGGGPGHPVEAAAAIPFSNGQHQYYQGSVGGRATXSPLPVQGDXFSNGQHQYYQGSVGGPGHPVEAX
>DinSpeMGD035462_rbh_TGME49_299190
MPGSTVCGQCEDALAEVLCLQCEENFCRECFQSVHRRGRMLEHEPRPLGGGGGREMPRGMSPLDLPRPQPARNGGHSNMPTERSLRFVPCPSHPSEPIQFFCLECETECICAECVVHGEHKGHDVLNVKRAYKNLCGKVDQLTDVAKLRIDELGGAMQRLESQKSDISSIAANGRQSIREAFEQLQARLNQKEAELLAGVDACLRDAAQQLDDGSPATEDKIRTLKESQTMMRKYCYDGDDVQALNWYATAKTAMDDLLNRSEKNSDDPQVSNHRFQDVSNHMKQEFQRQVDDIAGLGSQIGSGLNDSRGARSMEFPEQLKQPVFR
>DurBalCSIROCS38010218_rbh_TGME49_299190
DARSLGDSKCVPSFRELGVPPMDPALKRTNLCTNCQVVLHDALVMTCGHDLCLRCAAAALRGTTSIMGRTVECSKCRERTSLCAEAAATLMAYPPQRSGEGRISRQLQPHGFGAQDLDSSPRAPMPVASACRIATDSSCGSNGALSFSGNTGRQPPGAWSNSTRSHAVPEYVPLLLPRPEQSLSSRSSKPRGSSRWAHIARCPDHPEEQATYFCATCECNCICAECVVQKSGRHYDHNVMRVGHAHEKLRARAGVLLDEAVALEGEFSMVTDRLGWRRKDVERTAARGRAGVRSAFERVRVQLNDRETELLESLDAYESDNLERIERAQIDHNAHLEELRCLQMNLKTRCQSGDDAVQALNAYAQAKRSIESISSAFREDGGVVTEPPDEFMELAGNSRSALDMLLDRLANLEEVVQRLCAGQGEHGSKVAQQPPPQAPEEWQRYSDPQRGFADEA
>DurBalCSIROCS38030286_rbh_TGME49_299190
XGRRGQAGSGVESAAPMRQQWSTPSASINGSADFGVPCWAGGQVASSFTTATPCLRRMSMRKASNMTPLSEARNLGNGGRLSGPLQQLIPICGQCQSFPAEFDCQQCQEQFCAECSATMHRVGRMREHALVPLEGGSSSSRSPAGVAXSEQALRNVPTFSGESLAGAQHRDRCEVHPDEPLQFFCFDCETEPVCAECVVHHGSRHHGHRVLKLRDAFQRLRGEEMLQLEQVGRERTEDLAQAAQRADALRRDLALTISQGRQRMKEAFSRLRSNLNQKEAQILAGMEECARAADGALAERLGHVDERAGEVWQTHTILSAFDTRGSDEVKALNTYATSRVTVHQFLEPFPGVDDGGVAKLLEGLKKQLREGMAD
>DurBalCSIROCS38072059_rbh_TGME49_299190
MACAAAQVRWATDRDPSAKCPRCGSTTEVDPSAAQHIYEVGAGQGRRGQAGSGVESAAPMRQQWSTPSASINGSADFGVPCWAGGQVASSFTTATPCLRRMSMRKASNMTPLSEARNLGNGGRLSGPLQQLIPICGQCQSFPAEFDCQQCQEQFCAECSATMHRVGRMREHALVPLEGGSSSSRSPAGVAKSEQALRNVPTFSGESLAGAQHRDRCEVHPDEPLQFFCFDCETEPVCAECVVHHGSRHHGHRVLKLRDAFQRLRGEEMLQLEQVGRERTEDLAQAAQRADALRRDLALTISQGRQRMKEAFSRLRSNLNQKEAQILAGMEECARAADGALAERLGHVDERAGEVWQTHTILSAFDTRGSDEVKALNTYATSRVTVHQFLEPFPGVDDGGVAKLLEGLKKQLREGDQAIVIASLGARAPEIRRGTCGAAGDDAGGX
>EleDub042227_rbh_TGME49_299190
MDSFPPPHAIAMRPSSFPPSSSSSSSSSPFSAFPLESSGAEASVCARCQKDLDDSLILTCSHNLCVSCAAAAVAAAAGRLGNRVAALNLKCSRCGALTLVRENAVGELLELFNQLTPPPNSPRSAESPALDSPTPRNWKPANNFNHQRNHLPNYYADHQHPHQ
>FavTarFeNarragansettBay020508_rbh_TGME49_299190
AITICLALLVGQQSPNMNNYHHTAQFSGTEGGGGHHTERDNLHEAYSNEEEEEDDVSCAKCGKKPEDVLILTCDHNLCLECAALNLQEQTTQNQNTFKTVICEFCQSATVLDPESATELLEIACEITQQQQHGAPHALQQHETTNTSHADLSRRVPAQSMQQTRGAAGASHPNGGGGPRGGQRPQQQQHNSTMNQSYRQVRDFCRDHPEEEVSYYCHDCSVPPVCPECVIHGAHQGHNVALLKKAHPQIVKAMEDLQIQVSARVDDLALQEQRLEARKREISEQSQNAKMFMCNAFEELVRRIKQKERELLAQCDQGAMELISELDGSTRLIKGRMAHLTEAIDEIGYQVQSEDDVAAATYFAQNYENVRRTCLMDSDLPQLKEVNDKVNIQPKMDMSSLDQFLKEMDAVQICLENLEGTQENQAKNNTTVTAQSRLGSAMSHKQQQQSRPSQAANNSGGVHLRRNPTQTLQNDKLSTYGDDHLDTKSAQQLTNEPSTRSIFQVAYSQKSEKQGPNNAAGQNGKGVGGNGGGGNGNPLQVSVAQTMQQLQKQKQQQAQAFLQGRQQHNRSQPGRAQRSNMGMSEQISDQDEY*
>GleFolCCAP11163019267_rbh_TGME49_299190
XRCPDHPEEQATYFCATCECPCICAECVVQKNGRHYDHDVMRIGHAHEKLRARAGMLLDEALALEDEFAMVADRLVWRRKDIERAAARGRASVRSAFERVRAQLNDREAELLESLEVYETDNLGRIDTGYSEQASHLEELRRLQANLRSRCRSGEDAVEALNTYATAKRAIASISTAFRNCDVVTEAPEEFVGLAGAARTELDMHAEGLASLEEAVQRLCSS
>GleFolCCAP11163111074_rbh_TGME49_299190
XPVPLPRRFLGCPVHREEPLQYFCLRCQTDCICAECVLHGEHRGHEVLNVREAVRQLPEKVGELAAAARLRAEEVAGVIEHAKAGRREMSHILERGRNDVRLLVEQLSLVLQKEEEALLAEVDGCAADVGAILQVDGEQHLAAALHELRRHRDCGDAAQALLWYARVRQVVSTPAADSLDAERVAAQLKGQLQRGFESRLSGLASLAGYLAELRLVASATARVGQAS
>GreNip002102_rbh_TGME49_299190
MDCKHDICVPCLYRAIQASDPNHLQQGHFSCAVCDRLVGVPDFIKYEARKPGGALDTVHPPLDHGELSKRLQEAGPLPKYCMDCNRAMVSEVQCYCMDCRAYMCPSCGEKRHQRTSESGSYRMLEHVVVRVQPNQHGNPVLITAAQPMVQEENRYIPNAEGSGLMDKPAGSSPGAYSSGGYTAGCYPGGWCGRRPGGVGRSGYCNIITEVTSKPTTSYSDYVCETHPDQPVQFTCMTCKSPCLCAFCCIGADSAHGKGHIVMDLATAWDRIEYEINGSEMAKRNAAKDELQRLSEVSGSVAVHMHQLIKLLLGAVDSSFKILDQELLRCRDTSISSVNATFAHLVDTLNAVIDDDYIKAIARPMYALPGVLRSRGITVVKSYSAWARTNPKGRETPRTAVISTVQ
>GymCat029361_rbh_TGME49_299190
XQDGNYAADEVCAGCLHGPLEVSLVLTCDHRLCLDCAARQLCTVGPSDHSAPCPECGAVTEVDPGAAQHLREHGASIASPTLPQQCNARDALVAEPVASRSAGPCVPSGARHTSPSEVCGQCQKEAATVECLQCQEQFCARCAADMHKAGRMKEHFLKTLGAAVATASTAEDRRDVAPEPTPSSSAPSPRVDRRPAPGRCSKHPEESAQFFCMDCDDECVCAECAVDAAHRGREVMAVRKAYQTLSPHLDKTLEGLQARADDHTKMRREADALKTDLNAVIGTGKQNIQESFRKLRATIAQKETELLAGIDACETSTAQALASRMQPASTQATALQELQAVLRQIDPRGEEVKALNAFAAAKVAVEDLVEPHTGVSANALIQLLDDLRLELRGALDHQTANVASLAHSSKTSAKMAWQALWPGHWADELADAAGTASEQSL
>GymCat040996_rbh_TGME49_299190
XQDGNYAADEVCAGCLHGPLEVSLVLTCDHRLCLDCAARQLCTVGPSDHSAPCPECGAVTEVDPGAAQHLREHGASIASPTLPQQCNARDALVAEPVASRSAGPCVPSGARHTSPSEVCGQCQKEAATVECLQCQEQFCARCAADMHKAGRMKEHFLKTLGAAVATASTAEDRRLHQGWTGAPRLADXSKHPEESAQFFCMDCDDECVCAECAVDAAHRGREVMAVRKAYQTLSPHLDKTLEGLQARADDHTKMRREADALKTDLNAVIGTGKQNIQESFRKLRATIAQKETELLAGIDACETSTAQALASRMQPASTQATALQELQAVLRQIDPRGEEVKALNAFAAAKVAVEDLVEPHTGVSANALIQLLDDLRLELRGALDHQTANVASLAHSSKTSAKMAWQALWPGHWADEX
>GymCat051110_rbh_TGME49_299190
TPVGVENGLCLACERKLQEVYSECREVFAHLCNQALCDGKAAPGTKAGRNRAVDAFGAAPMAGGGAFMAGALRPGNIGSTSSTAVGSMAVAHGIDPVEGERAPMAQQQRFAPLQRQFMACLVHPTEPLVFMCITCGTDYVCAECLLHGEHRGHNVLNLRAAADRLPEKVNDLLELASATADQQVWIAERARGVEREIASIGGASGTPSGGFXASVNEEEVMILNEVELRLAEVSSVINVEQPSEAAVGDYHRQLRVDHKGAAADPAQSYVRARKALDRPQPTTPLIVSSDADGTQFRAQMLSQLQGGVDGWLDAIAEFDARVATLIPPRMQKSESDAASRGLTGSASAGKAXMPRLQEEHIEVVEGQRGVRSEPSAIDFCAGLAVRGSYGGRGGTATRX
>GymCat073997_rbh_TGME49_299190
XREPSGEVFGEGGLEXAPALARSGACVPVSKADGVCGEHAARAALALAECGSLLADALVLVCGHDLCLGCASQALRQTRSPSGRTVRCLLCRGVTELCEEAANALSGDVGGSISGGAKHAAPASGNGAQQPQQGHQIAQALSPPSTLGKHSALPQPIARWDADGSSANSLERDYPGQQPQWAVGGGAGTLGGAAFNNGIVGNASAGLPAPRPMGVGAIGSQDSPRSTSSRQTARGPADAAAGGWLNSSGPAPSANXPMGCAEAQYDTRSFEFEAKLACSRLPRRPSGFVGGFPAHAEGCWPQGSDLDLVAPPYLVPSAPGGSCHVLLYDLRVQLHMFGLRGAWAAPWHEVMRVSRAYEALRARAGALLDEALALEDDFAVVTDKLAWRRKDIERAAARGRASVRSAFARVRAQLADREAELLGSLDSYETESLGRLERGTADHDSRWAELRSLQESLRSRCRGTDAVEALNAYAGAKAMLTSLREVFRQEELTTAGAPEEFIGLAEIARSELDLHAEGLASLEEAVAALCERGAEFQVEAGGRGGPTSQNSRDPRRGEASAPVNTAANSVVASKQRCADRQETTPQRHRRAHQEDHARMPSPGRRRPITGPAX
>HamHamHH34003508_rbh_TGME49_299190
MSKLPPPRRRTSLVPPSPSFGRTSASAARKPSNLPAEESPGPRKPPERAASASPATPVSPAASSSPSSSPQSPRSPVSACHARVVPSSSPPPPPGVDPPGAEPQGSESPAFEPAALARRTDTSFVARSEALPSLNCADCARPVDDVLVLACHHNLCLLCAVACFRGVRRTRRDAQADALQCPKCGMVTHLPASTVATLGGREPPRVDPDASATDPLSSPASASTTPSLPFLCAQCEAHAATVFCRGCVANYCDACALTLHERHPRLANHKFRLLPHAHALRPEALDASDAVPLRFLLPVGGRAAQRGKLRETSHVRTFEDFSPEDAGPADPGASPSLLTASPVLGAPTRRGGCGRLAGVLGSSGSTTWRAPPGAAETGSEETGSEARGRARGGEREESVHSSALGEVGADRTRFLSRLLKRAGEGGNVDEFLHLCSISNLECDVHPGEPVRFFCMTCRSVPCLCTQCILTREHATHALQPIRQAWADIRSRHLEDEFRSAVGLVKADVDAVKQVLRDKRLEWGKALFDDRGLITQTGELLKDRLGERQENLLTSLATFTTKFAFECDAFRKIVEERAAETQRAMEDIRAHKNSLDSLLLLSFCRDRHDGFTKLLDEDYPSQVAHLPDSRQAILDQAAQVTEEICALVEDLREGLWTCDGSLARRRAEEAQGEERGASAASSRVHPPLLSGPKVSPAATSNDRGGEEAGEAEKRLGGAEEAEESEDTEQEEDDEEEEDEEEEDDEEE
>HelCap005333_rbh_TGME49_299190
MTEKEVALNCQLCSLKKTDGIILNCKHFLCVLCSLNQQNSAKNHSYELLSCPKCLTDTALTHKTIAALRSVALNTLPESRADTIALRRETGTNNYISGKEKIGTMPNQDLYKFTLAVDQRKKPYSKLCSMCRVDSTLFCNDCGDYYCRACCTEVHRNISREHKYILHNDPLRDTMVGPILLEDDDTHNHANLNISTTNFPSTHTTPRNSADALERVNRLTASMNTGNVIPDTNDIGAKENSIPGRVVRDPSSSVLRSQLTVRQLRNVGIDCTAADTKDIKAQAWSYQKAQITNYYCISHPEEPQQWFCTRCKTTCYCAKCAIEG
>IchMulG5007343_rbh_TGME49_299190
MKNILSYCNNCRQLPEDILMLQCRHDLCLNCASLIFTSENINPDSKIITCLTCGKCTQLEKQTVYQLQKINIDNQIQTKILQSADQQKIFIIQNIIQIQNNQKISNLNLLKNKKILQLKKNSQLRKITIYLQNHLYLLYISKLCSSYLFLNKKYKIQNKRIKKYKCQDHPEEDISYYCFQCLSKSICPECIIHGSHQ
>KarBre011463_rbh_TGME49_299190
MSALQQGHGGEHEAAAHLLALRGSGGSVGAPAARGPTPSAASLSVASAPSADPPATASSAGSRVREPRPQDHVSAASLSTSQGAALASPLPRRDVTQNLEPPLPLWQLRAEPGHSEAAAFGPGRGNVADTVKLSEAERNCGQCQAALAEIECWECGERFCARCSAFIHKRGRLKEHTLMPFNEKRSPRVLARGPRLDGTSAAGELHDGPSATPSLPSSGRLLDASQLASPSQASAAATMPAGLDADDIADENGSSQRALSPIFGGRMHCCPVHPEDPLQFFCLTCENQECICAECAVHGAHRGHDVLNVRHAHKQLSAEIVNVLNASQVRQEEHSREMQRATAARSEVDLVIAKGKRAIQEMFEKMRASLSRKEAELLQASDQVERLATAALARRTAAAEGHVRALQQAQAVLRRLDNRGDEVKVLNTYASARGKVVRVLSPLEGLDGDVEQELEDLKMKVQQSLELQVSEVATLGNHVSEIRGSRPASSPQMSASSLP
>KarBre014758_rbh_TGME49_299190
XLCRAIQALPQAALEPHRGRAAHPGWDMERSAGPRKLCRXDGIPDILQGGGSFAIQAGMSTPMSVPISPAQTPRRGNRDIEPLMICATCPEHPDEIPLYFCATCECQCVCAECVVHGRHQGHEVMKVNRAHEALRARAGTLLDEALALEDDFAVVQDKMNWRRKDVERAAARGRASVRSAFARVRAQLADREAELLESLDSYEHGTLSRLDSNSNDHDRRLSELQQLRDTLRANCRTGEAVQALNAYASAKAAMASLRDNFRAEELSAAGPPDEFVGLAGSAX
>KarBre051703_rbh_TGME49_299190
VASHGAAQCSRGLRCGGEQQPEHMAMAARSGPPGSQPLGHMPGGAAAFAAQAPPTRCAECGALLTDALVLTCGHDLCLNCASGALRQTAAPGLREVRCFLCNSVTELCESAAEALLSREGIIHHQRAHGMGSGADHKGPVGIPAAAPAQHLPAPSSVRGYSNLPGSTPGFGSTSPAYWQVPASDGYNSGGTSGASNGGRPMPQQAPFGLAASIATLSGSASADRQRLQELEARMAQGGGSMSSTSVPVPISPVPRDSSPAPGGTGTPPRPRRTSGMGHGAVSRAEEALPIASALVTGVDRNRDGIPDILQGGGSFAIQAGMSTPMSVPISPAQTPRRGNRDIEPLMICATCPEHPDEIPLYFCATCECQCVCAECVVHGRHQGHEVMKVNRAHEALRARAGTLLDEALALEDDFAVVQDKMNWRRKDVERAAARGRASVRSAFARVRAQLADREAELLESLDSYEHGTLSRLDSNSNDHDRRLSELQQLRDTLRANCRTGEAVQALNAYASAKAAMASLRDNFRAEELSAAGPPDEFVGLAGSARAELDLHAEGLASLEEAVASLCERGIDFPHTAFGLRSSTGSQAERPQADFGGPVSPIHRRQTPRAAAHSSSTPGGPX
>KarBre084202_rbh_TGME49_299190
LRLSGMANSVNSSAKQNAAEEYCAGCNAGPLESSLCMACEHRLCLSCASQQLRMVGPGRHAAQCPLCSRDTEVNTEAAAHLLALRGSGGSVGAPAARGPTPSAASLSVASAPSADPPATASSAGSRVREPRPQDHVSAASLSTSQGAALASPLPRRDVTQNLEPPLPLWQLRAEPGHSEAAAFGPGRGNVADTVKLSEAERNCGQCQAALAEIECWECGERFCARCSAFIHKRGRLKEHTLMPFNEKRSPRVLARGPRLDGTSAAGELHDGPSATPSLPSSGRLLDASQLASPSQASAAATMPAGLDADDIADENGSSQRALSPIFGGRMHCCPVHPEDPLQFFCLTCENQECICAECAVHGAHRGHDVLNVRHAHKQLSAEIVNVLNASQVRQEEHSREMQRATAARSEVDLVIAKGKRAIQEMFEKMRASLSRKEAELLQASDQVERLATAALARRTAAAEGHVRALQQAQAVLRRLDNRGDEVKVLNTYASARGKVVRVLSPLEGLDGDVEQELEDLKMKVQQSLELQVSEVATLGNHVSEIRGSRPASSPQMSASSLP
>KarBre133367_rbh_TGME49_299190
ALRSPARVASHGAAQCSRGLRCGGEQQPEHMAMAARSGPPGSQPLGHMPGGAAAFAAQAPPTRCAECGALLTDALVLTCGHDLCLNCASGALRQTAAPGLREVRCFLCNSVTELCESAAEALLSREGIIHHQRAHGMGSGADHKGPVGIPAAAPAQHLPAPSSVRGYSNLPGSTPGFGSTSPAYWQVPASDGYNSGGTSGASNGGRPMPQQAPFGLAASIATLSGSASADRQRLQELEARMAQGGGSMSSTSVPVPISPVPRDSSPAPGGTGTPPRPRRTSGMGHGAVSRAEEALPIASALVTGVDRNRDGIPDILQGGGSFAIQAGMSTPMSVPISPAQTPRRGNRDIEPLMICATCPEHPDEIPLYFCATCECQCVCAECVVHGRHQGHEVMKVNRAHEALRARAGTLLDEALALEDDFAVVQDKMNWRRKDVERAAARGRASVRSAFARVRAQLADREAELLESLDSYEHGTLSRLDSNSNDHDRRLSELQQLRDTLRANCRTGEAVQALNAYASAKAAMASLRDNFRAEELSAAGPPDEFVGLAGSARAELDLHAEGLASLEEAVASLCERGIDFPHTAFGLRSSTGSQAERPQADFGGPVSPIHRRQTPRAAAHSSSTPGGPPSX
>KarMicCCMP2283021294_rbh_TGME49_299190
AFEFLASHLCIXSMSGSQGLCAGCSKALESSLVMLCEHRLCLECAWQHLRMEPGNGKGYAARCPRCYIDTEVDATAAEQLRGLHGPGGSLSTRPLSAPTMGYSSPSSLAPAPPAPVPQDISNQDLCGQCQEVLAEFACQECRERFCRKCCDQVHQRGRLKEHTRVPILRDGMMQSGSLLDNSISEIANPAARQRDLSPFLGGRVVYCKEHPEDPLQFFCLQCEREKNYSECVCAECALHGAHKGHDVVSVRKAYQDPELRRRMQEALQRAQAIMEERERANEIANSERAEVEAVISQGKREIQDAFEKMRQSLSKKEAQLLLAADQTERRANSKLRAKTKAAEEHVRTLQEAQAALRKLDTRGEEVKVLNAYAIIRAKVLSVLRPMEGLDVGVEQDLEELKAEVQRDLDQQVRAVAALSSRVADIRSADASLK
>KarMicCCMP2283022383_rbh_TGME49_299190
MATSQQGQPTAPTRCAECGTLLTDALVLACGHDLCLGCAAGALKQTGAPGLRAVRCLLCSSVTELCEAAAEALIGSAASSSSTAKVMPAPTPSRAPRDILEASYGQGFQPHLPYGGTPPSFGGANGYQIGSELNRDRGGDSFFGSNSYDQSRGAYGSQANTAFHQATSTTRPPPYLDARLMQGSGNSTSSSAPVPTNVSPVGAYRSPREQSQGSQQDARFLREPGGLQKMQNGTGPSSIVVPVASLSTPRGMNGRREEPVALLSLPTCCPEHPSEIPSYFCATCECACVCADCVVSGKHHGHEVMKVGRAHEALRARTGALLDEALALEDDFAVVQDKLSWRRKDVERAAARGRASVRSAFARVRAQLADREQELLEALDGYEQGSLSRIDGGSSEHGSRLSELRQLQDTLRARARAGDAVSALNAYAAAKAAITALRDSFRQDEISAAAAPDAFVGLAGSARAELDLHAEGLASLEEAVASLCERGIEFPQMPGRIGTAISVEKTRTPRLTMRAQADNY
>KarMicCCMP2283044269_rbh_TGME49_299190
XTTRPPPYLDARLMQGSGNSTSSSAPVPTNVSPVGAYRSPREQSQGSQQDARFLREPGGLQKMQNGTGPSSIVVPVASLSTPRGMNGRREEPVALLSLPTCCPEHPSEIPSYFCATCECACVCADCVVSGKHHGHEVMKVGRAHEALRARTGALLDEALALEDDFAVVQDKLSWRRKDVERAAARGRASVRSAFARVRAQLADREQELLEALDGYEQGSLSRIDGGSSEHGSRLSELRQLQDTLRARARAXHALNAYAAAKAAITALRDSFRQDEISAAAAPDAFX
>KarMicCCMP2283110979_rbh_TGME49_299190
MATSQQGQPTAPTRCAECGTLLTDALVLACGHDLCLGCAAGALKQTGAPGLRAVRCLLCSSVTELCEAAAEALIGSAASSSSTAKVMPAPTPSRAPRDILEASYGQGFQPHLPYGGTPPSFGGANGYQIGSELNRDRGGDSFFGSNSYDQSRGAYGSQANTAFHQATSTTRPPPYLDARLMQGSGNSTSSSAPVPTNVSPVGAYRSPREQSQGSQQDARFLREPGGLQKMQNGTGPSSIVVPVASLSTPRGMNGRREEPVALLSLPTCCPEHPSEIPSYFCATCECACVCADCVVSGKHHGHEVMKVGRAHEALRARTGALLDEALALEDDFAVVQDKLSWRRKDVERAAARGRASVRSAFARVRAQLADREQELLEALDGYEQGSLSRIDGGSSEHGSRLSELRQLQDTLRARARAGDAVSALNAYAAAKAAITALRDSFRQDEISAAAAPDAFVGLAGSARAELDLHAEGLASLEEAVASLCERGIEFPQMPGRIGTAISVEKTRTPRLTMRAX
>KarMicCCMP2283164938_rbh_TGME49_299190
MATSQQGQPTAPTRCAECGTLLTDALVLACGHDLCLGCAAGALKQTGAPGLRAVRCLLCSSVTELCEAAAEALIGSAASSSSTAKVMPAPTPSRAPRDILEASYGQGFQPHLPYGGTPPSFGGANGYQIGSELNRDRGGDSFFGSNSYDQSRGAYGSQANTAFHQATSTTRPPPYLDARLMQGSGNSTSSSAPVPTNVSPVGAYRSPREQSQGSQQDARFLREPGGLQKMQNGTGPSSIVVPVASLSTPRGMNGRREEPVALLSLPTCCPEHPSEIPSYFCATCECACVCADCVVSGKHHGHEVMKVGRAHEALRARTGALLDEALALEDDFAVVQDKLSWRRKDVERAAARGRASVRSAFARVRAQLADREQELLEALDGYEQGSLSRIDGGSSEHGSRLSELRQLQDTLRARARAGDAVSALNAYAAAKAAITALRDSFRQDEISAAAAPDAFVGLAGSARAELDLHAEGLASLEEAVASLCERGIEFPQMPGRIGTAISVEKTRTPRLTMRAKADNY
>KarMicCCMP2283170795_rbh_TGME49_299190
LSSFLRAICASSPCPAAKAFAQDAARRWRALWSCCASTGFAWNVLGSICEWSQEMEKATRPGVPAVTIDTEVDATAAEQLRGLHGPGGSLSTRPLSAPTMGYSSPSSLAPAPPAPVPQDISNQDLCGQCQEVLAEFACQECRERFCRKCCDQVHQRGRLKEHTRVPILRDGMMQSGSLLDNSISEIANPAARQRDLSPFLGGRVVYCKEHPEDPLQFFCLQCEREKNYSECVCAECALHGAHKGHDVVSVRKAYQDPELRRRMQEALQRAQAIMEERERANEIANSERAEVEAVISQGKREIQDAFEKMRQSLSKKEAQLLLAADQTERRANSKLRAKTKAAEEHVRTLQEAQAALRKLDTRGEEVKVLNAYAIIRAKVLSVLRPMEGLDVGVEQDLEELKAEVQRDLDQQVRAVAALSSRVADIRSADASLK
>KarSpeRossSea005299_rbh_TGME49_299190
FWLKHRTCTARSGPRSVREGCTSGGLCNGSVGMAGESCSGCLQGPLDTTLVMVCDHRLCLTCAAQHLRWQGPGSSVEPAAECPRCGVQTKVDVAAAHHLRALQAAGSTVQQRDAVSPPPAAWPRPSPSSTRSTQRAASPPALLPPVFAPPSPSLGSRAAGMDALSGSGSLMRDSLRAGRDSICGQWQDVSPPAARTYRGRDIFDDDAPEDAQPNQRSSGSQRASERTKSPIFGSREVYCKLHPEDPLQFFCLQCECECICAECAVHGDHRGHDVLNVRHAYKNMAGRIADAMMSAQVRAEDQTNALQLADSQRQEVEVVIAKGKQAIQEAFERMRVTLAQKEARLLQDAEQVERSASEVLQAKAFAADGHVRTLQDAQASLRKLDTRGDEVKALNSYASIRSKVLNVLAPIDGLDNTIERELEEVRSRVQSALEMQVTGVAALSNCVADIRRADASSH
>KarSpeRossSea005300_rbh_TGME49_299190
FWLKHRTCTARSGPRSVREGCTSGGLCNGSVGMAGESCSGCLQGPLDTTLVMVCDHRLCLTCAAQHLRWQGPGSSVEPAAECPRCGVQTKVDVAAAHHLRGLISCALPCPALQAAGSTVQQRDAVSPPPAAWPRPSPSSTRSTQRAASPPALLPPVFAPPSPSLGSRAAGMDALSGSGSLMRDSLRAGRDSICGQWQDVSPPAARTYRGRDIFDDDAPEDAQPNQRSSGSQRASERTKSPIFGSREVYCKLHPEDPLQFFCLQCECECICAECAVHGDHRGHDVLNVRHAYKNMAGRIADAMMSAQVRAEDQTNALQLADSQRQEVEVVIAKGKQAIQEAFERMRVTLAQKEARLLQDAEQVERSASEVLQAKAFAADGHVRTLQDAQASLRKLDTRGDEVKALNSYASIRSKVLNVLAPIDGLDNTIERELEEVRSRVQSALEMQVTGVAALSNCVADIRRADASSH
>KarSpeRossSea120259_none_TGME49_299190
LSMLQAPEESEAPSLQCGSPHDSEEPPQALEGEKLPLLRHGTSGGPQSTGNAFASPEVLSMLQAPEESEVPSLRHGILNNFDEPPKALEEHKSLSVKQGASVAPRNSGKASASPEALSMLPAPEESEAPSSWRSSPDNYDEPFQVLEERKLLPVRHGFSVAGHSAGKASTLPEGPSLLPAPEESEAPSSQCGSLDNSDEPLQAPEEQKLLSARHGASSTAPNIAKASTFPEAPSILPAPEESEAHSSRRSSLDNSDETLQAPEEQKLLSARHGASSTAPNIAKAS
>KarSpeRossSea120260_rbh_TGME49_299190
FGSRYLAASLRDFGDSTEEKEAQSSLRKGLRTCFSLKAMVWGQLDRTSGNSLLCSPLKRGPAITPQLHRERPTSLYPCSQSRPSSGHRPDVNVSRCSLCKISIEEACLPLACGHHLCVLCASHVLTRPPKMGPLIQCRHCQAVTHVDEEATRYLEGLRPDANAAEMRTAEMQRSCSQCESRQAELLCEQCHELLCLTCSQALHKRGEMAGHNVVSLRLVVAKGSMCQAHLAERLQFVCRTCDDTLACAECVLHGDHQQHDIIKVSEAAQRLPEKVAGLLTLIQSQETQQAGIPELAEIEMRRLPNVTKQAQDEMCTHFGQVRAMLLALEQDILAEADECASEVSEMMYACAPDGLQASQSALQKHCAMGNPVLALNEHARLRRHLAASLHSGPTREDFDELKSRLELGFESRLNGIAGPIAMLIDNLGTESGGKDFMQSSMALSSSIASSLAALIDNLGTDTAFMQRDPSLSIGQSGGQPFKALKGTSVRSIQRETISSGKTFNALRGTRHLVGHSLNGTTASQPPAYWRNIESGDQRFSQSLSPSRSQDFCQSVSTLPASPCDIRKVFTFPETLALRSAASGGPGRTGKESTAPKSLSMLRAPEESEAPSSRRGSLESHHEPTQALEGLTLPSVRQVPSGFRCSTANAPTMQQEFSMLQAPEE
>KarSpeRossSea120261_rbh_TGME49_299190
FGSRYLAASLRDFGDSTEEKEAQSSLRKGLRTCFSLKAMVWGQLDRTSGNSLLCSPLKRGPAITPQLHRERPTSLYPCSQSRPSSGHRPDVNVSRCSLCKISIEEACLPLACGHHLCVLCASHVLTRPPKMGPLIQCRHCQAVTHVDEEATRYLAGLRPDADAAEMRTAGMQHSCSPQLCGQCESQQAELLCEQCHELLCPTCSQALHKRGQMAGHNVVSLRLVVAKGSMCQAHLAERLQFVCRTCDDTLACAECVLHGDHQQHDIIKVSEAAQRLPEKVAGLLTLIQSQETQQAGIPELAEIEMRRLPNVTKQAQDEMCTHFGQVRAMLLALEQDILAEADECASEVSEMMYACAPDGLQASQSALQKHCAMGNPVLALNEHARLRRHLAASLQSGPTREDFDELKSRLELGFESRLNGIAGPIAMLIDNLGTESGGKDFMQSSMALSNSIASSLAALIDNLGTDTAGMQRDPSLSIGQSGGQPFKALKGTSVRPLSIQREATSSGKTFNALRETRHLVGYSLDSTLASQPPVYWRNTESGDQRFSQSLSPSRSQDFCQSVSTLPASPCDIRKVFTFPETLALRSAASGGPGRTGKESTAPKSLSMLRAPEESEAPSSRRGSLESHHEPTQALEGLTLPSVRQVPSGFRCSTANAPTMQQEFSMLQAPEE
>KarSpeRossSea148945_rbh_TGME49_299190
SSRSACVPGQWACLLGNTMSDAAKGPPAHCSQCNISIEEASLLLICQHHLCLLCAAHSLYRCPGKATTVHCRKCRAVTQVDEDAAAYLEKLREQPDTSVGASFASSGNGSSTTQEMVSPAIPKVIFGNQTEARPARYLESSQSRLQPFPAATSTGAPLRRVVSPSPAAQMRAPRPVRFCGQCEERPADLVCEQCDEFFCRSCAASIHRRGQMAKHNLRLHLGNDNGAYSASATSMPSNGAVVSAGRLETVESAIVEASPARSVRITTPHISPRATTPLVSPRNREESSLQLSTLDRSREDASLQVSTLRRFESCSLHPEEPLQYFCLSCECQCICAECVIHGEHRGHDVLKIREAAKQLPQRGAELLKTARLRAEELTGMVEGVKTERENVGIFVMNSRQELSRQFEMVRAGLAAEETVLVGEVQRCSSEVLEFLHVGDQSSEAHVQEAYQVLRRQNAAGDAIASLNALVKLNATLKVPPPSRDASVSIAELKAHLQRGFDSRLASITSLASQIEHLGQVERELRKPRSPIAHVTSPLSPQKGVFQEQAARSDTGAYSGKAFGSLKASQNFALASPLHETSVATAPAPLLAGKARPTARFGSGYSPTEKQQEFTLQDPGHLENSTSRAAPRSPDKIR
>KarSpeRossSea148946_rbh_TGME49_299190
SSRSACVPGQWACLLGNTMSDAAKGPPAHCSQCNISIEEASLLLICQHHLCLLCAAHSLYRCPGKATTVHCRKCRAVTQVDEDAAAYLEKLREQPDTSVGASFASSGNGSSTTQEMVSPAIPKVIFGNQTEARPARYLESSQSRLQPFPAATSTGAPLRRVVSPSPAAQMRAPRPVRFCGQCEERPADLVCEQCDEFFCRSCAASIHRRGQMAKHNLRLHLGNDNGAYSASATSMPSNGAVVSAGRLETVESAIVEASPARSVRITTPHISPRATTPLVSPRNREESSLQLSTLDRSREDASLQVSTLRRFESCSLHPEEPLQYFCLSCECQCICAECVIHGEHRGHDVLKIREAAKQLPQRGAELLKTARLRAEELTGMVEGVKTERENVGIFVMNSRQELSRQFEMVRAGLAAEETVLVGEVQRCSSEVLEFLHVGDQTSEAHVQEAYQVLRRQNAAGDAIASLNALVKLNATLKVPQPSRDASVSIAELKAHLQRGFDSRLASITSLASQIEHLGQVERELRKPRSPIPHVTSPLSPQKGVFQEQAARSDSGAYSGKAFGSLKSSQNFALASPLHETSVATAPAPLLAGKARPTARFGSGYSPTEKQQEFTLQDPGHLENSTSRAAPRSPDKIR
>KarSpeRossSea168299_rbh_TGME49_299190
MVSMAASIGAAGLAPPAPSPPSRCAECGSLLTDALVLACGHDLCLNCASGALRQTGAPGLRAVRCLLCSAVTEICDAAAEALGAAVGAQAHARTTAASGWQQQQFSSAAANGMPTFGTSGLHNAGLSSMAERNAANERATEAILNGAFPVARVTVPARSVLESRLPMPGFDTRGMGGSTSSTSPPQHGVRLNTGPPSARMQEDMPRKPRSLSPVVVPVTSVVPTRVVSPRQGRPGRDNGHALTAWENGSVAEPRHPGSRGTAWENGSVAEPLHGLLHTPLTCPDHPDEIPTYFCVTCECLCVCAECVVSGKHQGHEVMKVSRAHEALRARAGALLDEACALEDDFAVVQDKLSWRRKDLERATARGRASVRSAFARVRAQLADREAELLESLDSYEGSSLARLDGGSSEHDGRLSELRQLQDTLRARCRTGDAVSALNAYASAKASIYSLRESFRQDEMNAMGAPDEFVGLAGSARAELDLHAEGLASLEEAVATLCERGIEFLPSQGPSRAGVGASLADQASPYSKRPARVRLGQ
>KarSpeRossSea168300_rbh_TGME49_299190
GRDNGHALTAWENGSVAEPLHGLLHTPLTCPDHPDEIPTYFCVTCECLCVCAECVVSGKHQGHEVMKVSRAHEALRARAGALLDEACALEDDFAVVQDKLSWRRKDLERATARGRASVRSAFARVRAQLADREAELLESLDSYEGSSLARLDGGSSEHDGRLSELRQLQDTLRARCRTGDAVSALNAYASAKASIYSLRESFRQDEMNAMGAPDEFVGLAGSARAELDLHAEGLASLEEAVATLCER
>KarSpeRossSea168301_rbh_TGME49_299190
MVSMAASIGAAGLAPPAPSPPSRCAECGSLLTDALVLACGHDLCLNCASGALRQTGAPGLRAVRCLLCSAVTEICDAAAEALGAAVGAQAHARTTAASGWQQQQFSSAAANGMPTFGTSGLHNAGLSSMAERNAANERATEAILNGAFPVARVTVPARSVLESRLPMPGFDTRGMGGSTSSTSPPQHGVRLNTGPPSARMQEDMPRKPRSLSPVVVPVTSVVPTRVVSPRQGRPGRDNGHALTAWENGSVAEPRHPGSRGTAWENGSVAEPLHGLLHTPLTCPDHPDEIPTYFCVTCECLCVCAECVVSGKHQGHEVMKVSRAHEALRARAGALLDEACALEDDFAVVQDKLSWRRKDLERATARGRASVRSAFARVRAQLADREAELLESLDSYEGSSLARLDGGSSEHDGRLSELRQLQDTLRARCRTGDAVSALNAYASAKASIYSLRESFRQDEMNAMGAPDEFVGLAGSARAELDLHAEGLASLEEAVATLCERGIEFLPSQGPSRAGVGASLVLPLSTQSSESRCVQRQILGYMCVVGVSGIVVSGRSN
>KryFolCCMP1326028039_rbh_TGME49_299190
ALGVASGYALRSETPPTRCAECHAVLVDALVLTCSHDLCLACAGASLRRTASLKGRMVACAICRERTEICEDAAATLMAQAAQAQQVITDVGSFNMRDGDQNGNMSRADWNPTTRDIRQGASSTSPFQVASGGLQTGGAVRAMSGNAPMEPMSSAASTSGLASPRRFDGRQAFDVGRCGSDAGGGVCGSVLSTARSQRELMPAQLQSGRLFHITRCPNHPEEQATYFCATCECRCICAECVVQKNGQHYDHDVMRIGQAHEKLRARAGLLLDEAVALEDEFAIVADRLVWRRKDIERAAARGRASVRSAFDRVRAQLNDRETELLESLDIYESDNLGRIDTGYSEQSMHLEDLRQLQANLRSRCRSGEDAVEALNTYATAKQSIARISSAFRSCDVVTEAPEEFVGMAGRAREELDVHTEGLASLENAVQRLCSSGARGDGGEGLRLEQSPRQSPRQSLRSGPDKLRFGGGGGSLSDAMGGHPSAPMPQALXAAGRESQGGAAELMMGDVAHARLLRRCRQTAASSLKQR
>KryFolCCMP1326047457_rbh_TGME49_299190
XRERTEICEDAAATLMAQAAQAQQVITDVGSFNMRDGDQNGNMSRAXLEPDDARHTAGCVFDLSLPGLTGGAVRAMSGNAPMEPMSSAASTSGLASPRRFDGRQAFDVGRCGSDAGGGVCGSVLSTARSQRELMPAQLQSGRLFHITRCPNHPEEQATYFCATCECRCICAECVVQKNGQHYDHDVMRIGFGGXKDIERAAARGRASVRSAFDRVRAQLNDRETELLESLDIYESDNLGRIDTGYSEQSMHLEDLRQLQANLRSRCRSGEDAVEALNTYATAKQSIARISSAFRSCDVVTEAPEEFVGMAGRAREELDVHTEGLASLENAVQRLCSSGARGDGGEGLRLEQSPRQSPRQSLRSGP
>KryFolCCMP1326051346_rbh_TGME49_299190
ALGVASGYALRSETPPTRCAECHAVLVDALVLTCSHDLCLACAGASLRRTASLKGRMVACAICRERTEICEDAAATLMAQAAQAQQVITDVGSFNMRDGDQNGNMSRADWNPTTRDIRQGASSTSPFQVASGGLQTGGAVRAMSGNAPMEPMSSAASTSGLASPRRFDGRQAFDVGRCGSDAGGGVCGSVLSTARSQRELMPAQLQSGRLFHITRCPNHPEEQATYFCATCECRCICAECVVQKNGQHYDHDVMRIGQAHEKLRARAGLLLDEAVALEDEFAIVADRLVWRRKDIERAAARGRASVRSAFDRVRAQLNDRETELLESLDIYESDNLGRIDTGYSEQSMHLEDLRQLQANLRSRCRSGEDAVEALNTYATAKQSIARISSAFRSCDVVTEAPEEFVGMAGRAREELDVHTEGLASLENAVQRLCSSGARGDGGEGLRLEQSPRQSPRQSLRSGPDKLRFGGGGGSLSDAMGGHPSNAAGLAAAGRESQGGAAELMMGDVAHARLLRRCRQTAASSLKQR
>KryFolCCMP1326140612_rbh_TGME49_299190
ARALWNPSGSLPQVCCRRCAAVTDVDAAAAQYLEGVRPSSFGSPPGSFQHPATAAEPRGPQIPSERRTFSLGLQPWPCPVPAPSRSRASTAGLRGCEGPECSDCSQSCASARGPGVVEQRLWRGSPEGRQGGPLGSLLDAAVAAHGLATPRRDPVPLPRRFLGCPVHREEPLQYFCLRCQTDCICAECVLHGEHRGHEVLNVREAVRQLPEKVGELAAAARLRAEEVAGVIEHAKAGRREMSHILERGRNDVRLLVEQLSLVLQKEEEALLAEVDGCAADVGAILQVDGEQHLAAALHXVAATPRLRXDAAQALLWYARVRQVVSTPAADSLDAERVAAQLKGQLQRG
>LepChlNIES1868013248_rbh_TGME49_299190
MAGVGAAAYGVGGERVGLPPPAHGSGGGVPPSRCAECGSLLADALVLACGHDLCLNCASNALRQTRSASGRAVRCMLCSSVTELCEEAASALGGGSAAAQQSPQPPLQTANQRWEAEPLQGNGVAPPAASLHMPQGAGGLPAPRPVAMQDGLDKVLRFNEDQFENVQPGPPQRLGVASSAGGAVASQEQAPHPVRVIRASTRTAERDSTGSTGGYLSGSNSGNNMDGKIQAQASFSAVPTLAMPQSGANVGSPRLGSPSRREGRGDQLSPMAAQNQSSNSPRTPKLAARRDSGVSSTAGTTACFIHPEEPATYFCATCECSCICAECVVHGPHRGHEVMRVAKAHEALRARAGALLDEALALEDDFAVVTDKLAWRRKDIERAAARGRASVRSAFARVRAQLADREGELLESLDTYESESLRRLERGTTDHDSRMGELRRLQESLRARCRGGDAVDALNAYAAAKAAIVSLRDSFQQDEVSSAVGPPEEFIGLAGSARTELDLHAEGLASLEEAVASLCERGAEFQTISRSGPQGTVRDAEHVHRRVDAVEVNHSRFGVDSRLGNVHLRREASGTRSRGKDDVLREGSPSRIRPAMHGPPLVA*
>LepChlNIES1868015393_rbh_TGME49_299190
MPGADDDSHNNQTGSEEVCAGCGQHPLDVSLVLTCNHRLCLDCAARALCQHGPNDHTAACPECGAITDVDPSAAAHLREHLASTSQPAVVKQQQPASEFAYLKHRPSPRPPLAAAGTAVADAHHANGVGNYLSSDMCGQCQKQIADVDCLQCGEQFCSSCAATIHTRGRMKEHHLTPLAKITTQAAPGSATALRSTSISHEDNVRTGDRAGGPASASHVPPASVAAARCSKHPEEPAQFFCLDCQTECICAECAVDAAHSGREVVHVKKAYQSLTKDIDQTLHHLKVREDEQTQTRRQADTVKGDLDSIIGKGKRSVSETFRQLRDVIARKEAELLAGIDACEAAASSTLSHKVQPAATHTNALQEAQAALRKIDARQEEVKALNSFASAKVTVERLVDPRTGVDGTSVGHLIDALREELRTVLQQQATDVTSLASRVNDIRRSSIPTPVDPKVK*
>LinPolCCMP1738014395_rbh_TGME49_299190
XAQAASPARSTSPSSLPAATGCALLVLKATELAAQQGACCSLPLLRHVDKVDPAAARQICEHEPPAASVAAATVPGWSTSGTHTPPRAAVCVQGPLLPPAPLLAQGAVWFAAAPAGRGTQTPPVPPVPPVPIGQQAPFCLGGGSFVAAEPKATVASGVALVAAGAATAEAQPVQEEVCGQCQAMPAELNCWHCGEHFCRRCAAAMHRTGRMREHRLTPLAASVSSATGSCIGQGSGGSTPARQRALSLPAQQPERAPVQYCSVHPEEPAQFFCLDCESECICAECAVQRDGAHHGHDVINVRTAYQRLSGEIASLLEASRMRANENARTIQQAKVMRRDLDSVIDRGKRSIQEAFEHMQASLRVKEAELLTGCDDCRAAADRALARRAEEAERRASEVWEVHAMLDGVDTHGDEVKVLNSYAVTRAAAVRILDLPAGSPDSGGLVQELEDLKDQVHRTLEAQAVGVASLSARVPELRRAGAX
>LinPolCCMP1738039179_rbh_TGME49_299190
AGLPAPKVQQPYLDARPVAVAAVGSTAPWRGPGDAAGGXEPAWRPGGLTKARVASGGLSARIAQSWQREDLGGREASAAXHALGALAAAGAQALAAGEVPGAPGARGGGRAAVVEPRARRAKVPRAPGRAAMYFCATCECACICAECVVQRNGLHREHEVMRASRAHEVIRAKTGALLDDAVALEDELALVADRLAWRRKDVERAATRGRASVRGAFARVRAQLADREAELLESLDVYETESLARLDKGASEHTAHLGELKELQEALRARCRNGGDAVEALNTYAAAKAAVAAMREAFRQEDATATGLPGEFVGLAGCARAELDLHAEGLASLEEAVASLCERGVDFPAGPRAGGEQRGEALAAAGLRDRGGAELGYQHASSVRAAAAAGPLMDSQRGQVLPPPTGCGLRSGDGRTA
>LinPolCCMP1738054653_rbh_TGME49_299190
PRPLARRFLCCPVHPEEPLQYFCLGCQTECACAECVLNGEHRGHDVMNIREAVGIIPERLAELAATARARAEELTGAAQLAEEGRRELADVAGQGKQRLRAALERLASALQEEEEAIMAEVERCSADVAELLGVEDEAHVREAHSMLQRHQQAGEAAQALNCYSRLKRALAAPAPQCPAAGGSDGDA
>LinPolCCMP1738111936_rbh_TGME49_299190
RQPAQRLPRPCLQPQAVPCLCSQATELAAQQGAXLQSALVLTEVDPAAARQICEHEPPAASVAAATVPGWSTSGTHTPPRAAVCVQGPLLPPAPLLAQGAVWFAAAPAGRGTQTPPVPPVPPVPIGQQAPFCLGGGSFVAAEPKATVASGVALVAAGAATAEAQPVQEEVCGQCQAMPAELNCWHCGEHFCRRCAAAMHRTGRMREHRLTPLAASVSSATGSCIGQGSGGSTPARQRALSLPAQQPERAPVQYCSVHPEEPAQFFCLDCESECICAECAVQRDGAHHGHDVINVRTAYQRLSGEIASLLEASRMRANENARTIQQAKVMRRDLDSVIDRGKRSIQEAFEHMQASLRVKEAELLTGCDDCRAAADRALARRAEEAERRASEVWEVHAMLDGVDTHGDEVKVLNSYAVTRAAAVRILDLPAGSPDSGGLVQELEDLKDQVHRTLEAQAVGVASLSAX
>LinPolCCMP1738134940_rbh_TGME49_299190
XPVAVAAVGSTAPWRGPGDAAGGESLPGGLEGSAKARVASGGLSARIAQSWQREDLGGREASAAXHALGALAAAGAQALAAGEVPGAPGARGGGRAAVVEPRARRAKVPRAPGRAAMYFCATCECACICAECVVQRNGLHREHEVMRASRAHEVIRAKTGALLDDAVALEDELALVADRLAWRRKDVERAATRGRASVRGAFARVRAQLADREAELLESLDVYETESLARLDKGASEHTAHLGELKELQEALRARCRNGGDAVEALNTYAAAKAAVAAMREAFRQEDATATGLPGEFVGLAGCARAELDLHAEGLASLEEAVASLCERGVDFPAGPRAGGEQRGEALAAAGLRDRGGAELGYQHASSVRAAAAAGPLMDSQRGQVLPPPTGCGLRSX
>LinPolCCMP1738151135_rbh_TGME49_299190
XPLQYFCLGCQTECACAECVLNGEHRGHDVMNIREAVGIIPERLAELAATARARAEELTGAAQLAEEGRRELADVAGQGKQRLRAALERLASALQEEEEAIMAEVERCSADVAELLGVEDEAHVREAHSMLQRHQQAGEAAQALNCYSRLKRALAAPAPQCPAAGGSDGDAIGPL
>LinPolCCMP1738185980_rbh_TGME49_299190
XALPARDGGQGLHPRGDVRRLPRQPAQRLPRPCLQPQAVPCLCSQATELAAQQGACCSLPLLRHVDKVDPAAARQICEHEPPAASVAAATVPGWSTSGTHTPPRAAVCVQGPLLPPAPLLAQGAVWFAAAPAGRGTQTPPVPPVPPVPIGQQAPFCLGGGSFVAAEPKATVASGVALVAAGAATAEAQPVQEEVCGQCQAMPAELNCWHCGEHFCRRCAAAMHRTGRMREHRLTPLAASVSSATGSCIGQGSGGSTPARQRALSLPAQQPERAPVQYCSVHPEEPAQFFCLDCESECICAECAVQRDGAHHGHDVINVRTAYQRLSGEIASLLEASRMRANENARTIQQAKVMRRDLDSVIDRGKRSIQEAFEHMQASLRVKEAELLTGCDDCRAAADRALARRAEEAERRASEVWEVHAMLDGVDTHGDEVKVLNSYAVTRAAAVRILDLPAGSPDSGGLVQELEDLKDQVHRTLEAQAVGVASLSARVPELRRAGAEAPX
>LinPolCCMP1738221011_rbh_TGME49_299190
XPVAVAAVGSTAPWRGPGDAAGGESLPGGLEGSAKARVASGGLSARIAQSWQREDLGGREASAAXHALGALAAAGAQALAAGEVPGAPGARGGGRAAVVEPRARRAKVPRAPGRAAMYFCATCECACICAECVVQRNGLHREHEVMRASRAHEVIRAKTGALLDDAVALEDELALVADRLAWRRKDVERAATRGRASVRGAFARVRAQLADREAELLESLDVYETESLARLDKGASEHTAHLGELKELQEALRARCRNGGDAVEALNTYAAAKAAVAAMREAFRQEDATATGLPGEFVGLAGCARAELDLHAEGLASLEEAVASLCERGVDFPAGPRAGGEQRGEALAAAGLRDRGGAELGYQHASSVRAAAAAGPLMDSQRGQVLPPPTGCGLRSGDGRTAAX
>LinPolCCMP1738232932_rbh_TGME49_299190
GLGGGHALGALAAAGAQALAAGEVPGAPGARGGGRAAVVEPRARRAKVPRAPGRAAMYFCATCECACICAECVVQRNGLHREHEVMRASRAHEVIRAKTGALLDDAVALEDELALVADRLAWRRKDVERAATRGRASVRGAFARVRAQLADREAELLESLDVYETESLARLDKGASEHTAHLGELKELQEALRARCRNGGDAVEALNTYAAAKAAVAAMREAFRQEDATATGLPGEFVGLAGCARAELDLHAEGLAXTSLEEAVASLCERGVDFPAGPRAGGEQRGEALAAAGLRDRGGAELGYQHASSVRAAAAAGPLMDSQRGQVLPPPTGCGLRSGDGRTAAX
>LinPolCCMP1738283200_rbh_TGME49_299190
NVSLVLAXQPQAVPCLCSQATELAAQQGACCSLPLLRHVDRGRPCSRAADLRARAARRVRGRSDGPRVVDVRNPHAAKGCRVCARPPAAAGTDAAAPAGRGTQTPPVPPVPPVPIGQQAPFCLGGGSFVAAEPKATVASGVALVAAGAATAEAQPVQEEVCGQCQAMPAELNCWHCGEHFCRRCAAAMHRTGRMREHRLTPLAASVSSATGSCIGQGSGGSTPARQRALSLPAQQPERAPVQYCSVHPEEPAQFFCLDCESECICAECAVQRDGAHHGHDVINVRTAYQRLSGEIASLLEASRMRANENARTIQQAKVMRRDLDSVIDRGKRSIQEAFEHMQASLRVKEAELLTGCDDCRAAADRALARRAEEAERRASEVWEVHAMLDGVDTHGDEVKVLNSYAVTRAAAVRILDLPAGSPDSGGLVQELEDLKDQVHRTLEAQAVGVX
>LinPolCCMP1738283401_rbh_TGME49_299190
NVSLVLACSHRLCLACAHRQLNWPHSRGPAAVCPCCGTLTEVDPAAARQICEHEPPAASVAAATVPGWSTSGTHTPPRAAVCVQGPLLPPAPLLAQGAVWFAAAPAGRGTQTPPVPPVPPVPIGQQAPFCLGGGSFVAAEPKATVASGVALVAAGAATAEAQPVQEEVCGQCQAMPAELNCWHCGEHFCRRCAAAMHRTGRMREHRLTPLAASVSSATGSCIGQGSGGSTPARQRALSLPAQQPERAPVQYCSVHPEEPAQFFCLDCESECICAECAVQRDGAHHGHDVINVRTAYQRLSGEIASLLEASRMRANENARTIQQAKVMRRDLDSVIDRGKRSIQEAFEHMQASLRVKEAELLTGCDDCRAAADRALARRAEEAERRASEVWEVHAMLDGVDTHGDEVKVLNSYAVTRAAAVRILDLPAGSPDSGGLVQELEDLKDQVHRTLEAQAVGVX
>LinPolCCMP1738292838_rbh_TGME49_299190
APKVQQPYLDARPVAVAAVGSTAPWRGPGDAAGGESLPGGLEGSAKARVASGGLSARIAQSWQREDLGGREASAAXHALGALAAAGAQALAAGEVPGAPGARGGGRAAVVEPRARRAKVPRAPGRAAMYFCATCECACICAECVVQRNGLHREHEVMRASRAHEVIRAKTGALLDDAVALEDELALVADRLAWRRKDVERAATRGRASVRGAFARVRAQLADREAELLESLDVYETESLARLDKGASEHTAHLGELKELQEALRARCRNGGDAVEALNTYAAAKAAVAAMREAFRQEDATATGLPGEFVGLAGCARAELDLHAEGLASLEEAVASLCERGVDFPAGPRAGGEQRGEALAAAGLRDRGGAELGYQHASSVRAAAAAGPLMDSQRGQVLPPPTGCGLRSGDGRTAAYGRPWPX
>LinPolCCMP1738295243_rbh_TGME49_299190
APKVQQPYLDARPVAVAAVGSTAPWRGPGDAAGGESLPGGLEGSAKARVASGGLSARIAQSWQREDLGGREASAAXHALGALAAAGAQALAAGEVPGAPGARGGGRAAVVEPRARRAKVPRAPGRAAMYFCATCECACICAECVVQRNGLHREHEVMRASRAHEVIRAKTGALLDDAVALEDELALVADRLAWRRKDVERAATRGRASVRGAFARVRAQLADREAELLESLDVYETESLARLDKGASEHTAHLGELKELQEALRARCRNGGDAVEALNTYAAAKAAVAAMREAFRQEDATATGLPGEFVGLAGCARAELDLHAEGLASLEEAVASLCERGVDFPAGPRAGGEQRGEAXXXXXXXXXAXRXAAAGLRDRGGAELGYQHASSVRAAAAAGPLMDSQRGQVLPPPTGCGLRSGDGRTAAYGRPWPX
>LinPolCCMP1738310253_rbh_TGME49_299190
RAGEALGAPAGAPRPLARRFLCCPVHPEEPLQYFCLGCQTECACAECVLNGEHRGHDVMNIREAVGIIPERLAELAATARARAEELTGAAQLAEEGRRELADVAGQGKQRLRAALERLASALQEEEEAIMAEVERCSADVAELLGVEDEAHVREAHSMLQRHQQAGEAAQALNCYSRLKRALAAPAPQCPAAGGSDGD
>NeoCanLiverpool000959_rbh_TGME49_299190
MSTVGESRSRISIIPPSGSPEAPAAGAPAGDPRNAKGPRRASHRPSLSPGPLQAAPESPQSPAPAQPVPASLAVSSASPVPAFAPELNCAECKRPVDDVLVLSCQHNLCLLCAVACLRGIRKASRRRASLRDGSDDDRPGPRWASQTGMLQCPKCGVVTHLAASTLATLGGARKARNRLEDPSGNALSPVSSAPSAPYVCAQCEANEASVFCRGCVANYCDTCALTVHERHPRLADHKFRRLPQPRDARSESRAPSEGPVRFLLPVCGRAAQRAKLLAANHVRTFDDFSREGSSEGSARSLPLPTLPVLPTARRAGRAHLLAPLRPAGSKAWGPSGAETPSEETESVASVRGRRPREESVHSSALGEVVADRTRHLSRLLKRAGEGGNVEEFLRLCSISNLECDTHPGEPVRFFCMTCRSVPCLCTQCILRREHQNHALQPIAQAWDEVRSRHLEDEFRSAVVLVKADVDAVKQALRDKRLEWGKTLFDDRALVSQTGDLLKERLRERQENLQLSLSTFTAKFAFECDAFRKIVDEKVEETQRAMEEIRSHKNSLDSLLLLGFCRERHEQFEKFVEEDHPSQVAHLPDSRQAILDHASQVTDEICALVEDLREGLATCDGSLARQRAEEARRAEEARTAPQSLPSTLAKRADTDSQDEELSATEEEKGDTEEEEEEEEEEEEEEEEEEEEEEEEEEEEEEEEEEEE
>NepSpe100053_rbh_TGME49_299190
MDVVSSRDIPYDMDEMYKQDKNISNEEALRCYETPDFIATFGDKSPSQGSPRRLQSEMKEVLSLIDWDKVYLSERDVKINRGKKKFLREVKVEEDDISWSNLSKIITKPTIKDLGLPYRSAARVGPECAMHKGQPVEYFCHTCKFECICSLCVINGYHLAHQFEIIEDAWKTVEELDINFWISELQGWVQDVVHMRESLIMKEAEWNTIKHCNIENFSTTIEEQKEKLSRN
>NepSpe124959_rbh_TGME49_299190
MIIKDNFRYRKELKLVTPKEEDSVSWSNLSSILAKPNLRSYLVPQKAIAKLGRACSLHSQNPVEYFCLTCKSECICSQCAVSGYHKFHDIVDLNEAWSTIEELEINVWKKELQNW
>NocSci018025_rbh_TGME49_299190
TSMVGSVSAIPARCAECGGALVDALVLTCNHDLCLTCAANALRKSGSQRVRCFVCGAATDLVQEAAAALRERSRAAGGRSHSLRQSVQSAAGFGECSCLVQPAPPRHGTAVANPGKSDGDLTSGHMRNLPQRRDIPFGVGDGCGMQRSRSGSSFPGVGDGGMPSRSQSSFLEEPVRMCSARAPSAVEVPVEVTTRSRRATACAEHPHELAVYFCTSCECACICAECVVHGRHRGHDVLKASRAHETLMSRAGTLLEEASSLEDDLTAVADQLDWRRKDVERVASRGRANVRSAFARVRAQLDNREAELLQSLDLYESENISMLTTGTSEQDDRLTELRRVQEDLRTQCRAGVAVDALNSYASAKTVIASIRDLSQQTDYEVLPREFVGLAGSARAALDLHTEGLSCLEEAVADLCYPRDKMSRQ
>NocSci032436_rbh_TGME49_299190
MVDATAHLCAECRSGPLDSCLELACDHKLCLPCASQDLAWTSEVDAIVHCPLCARVTEVDTAAAHDLKRFSMITAPCAKSAGRGVRERRSSTSEGENAQGRLNAVQGVGVSSRASVVEHTRAPKSSVPGRDLWPRGRDSGDFCLDPPAGTPLRSTVHHLRSSSGAGRSRETEVPSRDSERIGVCGQCQASEAQLSCKECDELFCTPCASTIHARGRMAKHTLVAMKRASEPFGARHWGGTGSDHGALRGQYCSVHPGERVQFFCLDCESACMCAECAVHGAHRGHDVLNVRTAYQKLSTKISELLGATQHSLDDSGLVMDKIEALREEVDTSVQRGRRSVQEATLQLRATLDQKEAYLLAAADQLQHSAEEVLDCRAAPVEERVSHMSEVHAQLKQLALRSGKDEPVRTLNLYSSTKLATVALLHTMDVEGDGLGRVIDELKVQLGAALDQRVQEVQLIGGVTT
>OxyMar020166_rbh_TGME49_299190
XAMYDQGQPPAAALRCADCGRELEDALILSCDHNLCLGCAADSLRRSELRNIKCAIECRLCKEITQVEPSSAAQLLDAHEASGDQRGGDSWRGPDSSYYKRSPAAATGTDADRADVWLRFTPCPTHPDEPVQFFCLTCESRCVCAECVVYGTHKGHEVMNVKKAFPLIKQKIEDLKVHIGSRMEELAKVEHRLEHQRRDVSDMVSAAKQQMARAFEEVRQRLAKKEYELMQQADAFVQDCFQAIDQRSNAARDISRHLRDTTDMMNHSMKKKDDVAVLNWFSDAKQEINSLVENVQMQRVLNEPVDDLTSGATLALDLGGVSHQIDQLQGIRVSGDAPARQLGALDSRPANGMAPGGAASASRGPGAGIPALASGTASHRGPGNY
>OxyTri018555_rbh_TGME49_299190
MKNNSLNIQHSQSLQHFQEQPLNTYEKDVETDQTLVCAKCHNSPDDLLILTCDHNLCLMCASKNLQRESKKAAHSFQTVVCEMCEIATVLDPASATELLSMYPTDEFENKNSKKNQQQNSHNPFNVPQNDNYQNQQVPLQPGNSNAKASHQQFNPQMYQAQPNYLQSMDGNESMRRNLRPEKDQCREHPDEEVNYFCFDCLVPPVCSECVVHGVHRGHNVATVRKAYPQVMAKVEELGLNINSKIDELHLQSQRLESRKREVIDQTNAIKQQMANSFEELRQRLDKKEREMMINADSFMEKNLSEVESFIRLINGRCINLNSTVDMIRHATKSSDDVGLMNYYALNHQKILQSALDSDLPQLKEIPKQVNLKCDVDIQSLNRFIEEIEGLQLAIAALDGDILDDIVNQTLNQAQQPNKNPKSQQFKKQAHPSYQQDKYQNQQLQQNFNQRQQQQPVQSVFDLAYRQKNPFQQSVAATMNKLAEHKYGNHHVAQSSLNHNQYSHGKNTYPFQQQTPPQQDSY
>ParTetD42000775_rbh_TGME49_299190
MEDLLECTKCGNEVDQILALSCEHNLCLLCSAKLYNKLQCQTLVCEICSSQTLLDPSAIEVLQDMYKLQSSRMSTANLKSSRQQIQYQASTHSKASQIHLNTQQGLTVTCQQHASEEALLYCYSCETPCFCMECYLQGLHKNHEVKNVQKSYSIIRTTKADQFYQKVKSSQDQLLQDQCKFAAKKKELVEINTSTKMQIQSNFQELYKALQLKESELIQVADDTMCEKVKEIDAEVQKIQAQMDKLNDVLSDIESYFPDHPDQSQAIMAFNYIALNNRKIDQLTRTILTERNTWGASLQLQYQLDPQSIIQQIEDIRSTKLKIMSLRALETVEPTINEKKLYERAREDRTKRLFQFQTPIQSLVQDENKENNQSFIANNGEQTQLSEFQRKFQEAKRTLSQRQKLN
>ParTetD42003438_rbh_TGME49_299190
MMNVSKCSKCSKVPDDILMLTCSHDLCLLCAAKSFSMQQPKRSKKFFVCDICSSNTELDANSVYELEKLHLTNAIQDRSNRKPGQQSKSNLSIEKQVKPRSQTRQDNKENAKEKSVKYTNQTMEARVSIHQSQRKMSKQQSENSFISQPRGMCADHPEEEVSYFCFDCNSKCICPECIIHGIHKNHEVKTIKKSYPIVRKQLEDQLEQNNQCIIQVENYRQDLEKKQIQQQAIQDHLKLQIAQEFQILHQLLNNKQSELLEKVDNLPTIMEQQEGYINRLNEVEIKVQNFNEKINDMIDSKDECGLLNYYGSIYGQTTPQLPPLPNIKEVQLSNQIFSQINDAKKLLGGMDIDCNQ
>ParTetD42015051_rbh_TGME49_299190
MNVSKCSYCQKVPDDILMLTCNHDLCLDCAAKSFSIQQTKKHKKVYQFENNIKFFVCDICQGNTELDSNSIYELEKINLASALHDRSNRKPALVQKANISSEKQVKSRSQTRQDNKENQKEKTIKFAIQNPEAKSSVHQSQRQMSKQQSENSFIQHSREQCLDHPEEEVSYFCFDCNSKCICPECIIHGIHKNHEVKTIKKSYPLVRKQLENQVEQNNQCITQIENYRQDLEKKQVQQSAIQEHMRLQIAQEFQVIFLSYKQQTKRIIRKNWQSSFDNRLIRKLCQQID
>ParTetD42029345_rbh_TGME49_299190
MEDLLECTKCGNEVDQILALSCEHNLCLQCSAKLYNKLQCQTLVCEICSSQTLLDPSAIEVLQDMYKLQSSRMSTANLKSSRQQIQYQASTHSKASQIHLNTQQGLTVTCQQHASEEALLYCYTCETPCFCMECYLQGLHKNHEVKNVQKSYSIIRTTKADQFYQKVKSSQDQLLQDQCKFAAKKKELVEINTSTKMQIQSNFQELYKALQLKESELIQVADDTMCEKVKEIDAEVQKIQAQMDKLNDVLSDIESYFPDHPDQSQSIMAFNYIALNNRKIDQLTRTILTERNTWGASLQLQYQLDPQSIIQQIEDIRSTKLKIMSLRALETAEPTINEKKMYERARDDRTKRLFQFQTPLQSLVQDENKENNQSFTLNNGEQTQLSEFQRKFQEAKRTLSQRQKLN
>ParTetD42033895_rbh_TGME49_299190
MMNVSKCSKCLNVPDDILMLTCSHDLCLLCAAKSFSQQPSKRSKKVKHPLIIEQFFVCDICSSNTELDANSVYELEKLHLTTALQDRSNRKPASQSKSNITSEKQLKPRSQNRQENKENAKEKPIKYTAQTMEARVSVHQSQRNMSKQQSENSFIQNSRGMCIDHPEEEVSYYCFDCNSKCICPECIIHGIHKNHEVKTIKKSYPIVRKQLEDQLEQNNQCIIQVENQKQELEKKQIQQQAIQDHLRLQIAQEFQALHQLLNSKQSELLEKVDNQPTIMEQQDGYINRLNEVEFKLSNFNEKINDVIDSKDECGLLNYYGSIYGQPTPQIPPLPNIKEVQLSNQIFTQINDVKKLIGGLDIDCNQ
>PelBei013044_rbh_TGME49_299190
XLMSNTSPPQSQGEKTEADGPQSCRRCGDSLQSASLLLVCEHNLCLKCAAASLENLEKSRPPIVRCMVCDSVTEVDPSAAAYLATLNSDDKRGRLDGGANSTSSTVLTATAGTASSETSATTVPASASEPTTLPAPGDAEILGLSSRQPCKAELASQASHFPPPTPVISESSTKQASRMPSPARSIAGLEEGGLQGHGLAKSSTAPAPARQVARLESPRPVARCGQCEERAVEFSCEQCAEVFCGDCANSTHQRGRMAAHQLHVSASDVTGGTPARADHLHQTPQLPVQQLDYPQQAPQLPARQLPPSAWEQNLQPLSRRFLRCPIHPEEPLNYFCMDCQSYCICAECVLHGEHQGHQVQCLREALQQLPEKVQSLSPLVRTRVEGLQTVASQARERRQEVQQAVSRGQEELAQVLKELRAALQQEEARILLDADASCKDIAALLDAEEEASITEAHMTFSQAYKSGDAVQALNCYGKLKQVLLRPPSGAPAERGSSKAQLKSQLSRGFETRRSSLAEVSQRIAALRTPSLGSMQVSGLAGTPLPSPRNGTLRRSEARPPL
>PelBei021733_rbh_TGME49_299190
GARGEPPSRCAECGNVLTDALVLSCGHDLCLNCAAGALRQTRSLSGRTVRCLLCTSVTELCEEAAATLKSSIPPEAPLEQQPPLPPQPQGIPAPNGQNSSSQCMSCGNSMPDAIYGRHVGHTPRSQGPVAASNWGGAVSSSCPSMYPRMVQTAGRSPREATEESAFRSRPVSEGRPRPLQMVSPGPETPATSRAPSPRMMPREPVADALQAETENAWSGRTAHMPRCPVHPEEPATYFCATCEVPCICAECVVQKNGIHRDHEVLRVGRAHEVLKARAGILLDEAVALEDDFSVIGDRIAWRRKDIERTAGRGRASVRTAFQRVRAQLNEREAELLQSLDTYESESLGGLDSGHDDHAGRIAEIRRLQDNLRSHCRSGRDAVEALNTYAAAKSAIASLREIFRQEEINSAGAPDEFVGLAGSARSELDLHAEGLASLEQAVASLCEKGDQFAVPSPKVNASQSLDQTFSGGGTISVSHPRVQGGTNLGASSSAPNGFTATNGYVHAVPNGEVSTKCLNCGNVFMADANFCRHCGQKRDEVQIAPALNGATRQFFPNGLLPRATVNA
>PerAciPAER2012773_rbh_TGME49_299190
XSAEFVCGRWQHPDLHKPGYWDAMAANFSRDGPPSRCAECNGLLVDALVLLCGHDLCLNCAGMALRNTTSLKGDMVACGVCRERTQLCAEATGTLLASSQQATQIAASSMAQPLSRSGLQGPRTLQPYGGPWPSGSPRTDAPDASPVGSYASVYGRLNRSGAPHDADERFAGTGASPRRPMDPSDLSLLGGGDCAPSRGPRFVSSLQAASVAGAPSAMPPQRSTDSMPAFADPQSSLPWYGRLAHIPRCPDHPDEQATYFCATCECFCICAECVVQKSGRHHDHEVLRVGHAHEKLRAGAGALLDEAVCLEDEFEKVADGLLWQRKDVERAAARGRATIRQAFEHARAQLHDRETNLMESLDIYESESLGKLDCSFSDHSERLDELRRLQENLRTRCRNGSDAVEALNTYAAAKRAIASLSMSFRKEDLGGLAEQPDEFAALVGLARVELDRHADGLASLEETVQSLCKRGVELPLGVAASTSSRARGHEMIFNDRLMSTIGVSGGGLGMGAAAGGALMGGVVVVVVVVHPSLPTAARSKAFHVTGGPPLAGLARGTIP
>PerAciPAER2059235_rbh_TGME49_299190
LSAEFVCGRWQHPDLHKPGYWDAMAANFSRDGPPSRCAECNGLLVDALVLLCGHDLCLNCAGMALRNTTSLKGDMVACGVCRERTQLCAEATGTLLASSQQATQIAASSMAQPLSRSGLQGPRTLQPYGGPWPSGSPRTDAPDASPVGSYASVYGRLNRSGAPHDADERFAGTGASPRRPMDPSDLSLLGGGDCAPSRGPRFVSSLQAASVAGAPSAMPPQRSTDSMPAFADPQSSLPWYGRLAHIPRCPDHPDEQATYFCATCECFCICAECVVQKSGRHHDHEVLRVGHAHEKLRAGAGALLDEAVCLEDEFEKVADGLLWQRKDVERAAARGRATIRQAFEHARAQLHDRETNLMESLDIYESESLGKLDCSFSDHSERLDELRRLQENLRTRCRNGSDAVEALNTYAAAKRAIASLSMSFRKEDLGGLAEQPDEFAALVGLARVELDRHADGLASLEETVQSLCKRGVELPLGVAASTSSRARGHEMIFNDRLMSTIGVSGGGLGMGAAAGGALMGGCGGCGGGCASVTSHSRPQQSLSX
>PlaSpe018701_rbh_TGME49_299190
RRVHGKAEAQGKYRTIICHICQSSTVIDPASAMQLNASLPTNTASRPKSYAVAPTATSFSSSSFNANLPSYGSHSGGMGAKAYSHTTINPTTMNMPCKAHSDEPVAYFCLQCECECICAECVIHGDHKNHDVQKIKRAYPLIKSKVEDFIFSVNGRIEELSMAEQRIEAHRRELLATVTSAKQQMSKSFDEVRQRLTRKEQELLSSVDSFLRDGESEVELRNKGNKQKMCELQASADRIRKHLSAGDDITSQVMLLNFYAQARGLLNQSLDNAAANGVDSLPSLMHRKVALDVDSVNNHIEALQGLHISIAGLQAPTNWSN*
>PlaSpe018702_rbh_TGME49_299190
VSTQSTWVTEPYLCAACSQELEDALILSCDHNLCLSCASIHLRKAEAQGKYRTIICHICQSSTVIDPASAMQLNASLPTNTASRPKSYAVAPTATSFSSSSFNANLPSYGSHSGGMGAKAYSHTTINPTTMNMPCKAHSDEPVAYFCLQCECECICAECVIHGDHKNHDVQKIKRAYPLIKSKVEDFIFSVNGRIEELSMAEQRIEAHRRELLATVTSAKQQMSKSFDEVRQRLTRKEQELLSSVDSFLRDGESEVELRNKGNKQKMCELQASADRIRKHLSAGDDITSQVMLLNFYAQARGLLNQSLDNAAANGVDSLPSLMHRKVALDVDSVNNHIEALQGLHISIAGLQAPTNWSN*
>PlaSpe018703_rbh_TGME49_299190
VSTQSTWELSSSRMTSVTEPYLCAACSQELEDALILSCDHNLCLSCASIHLRKAEAQGKYRTIICHICQSSTVIDPASAMQLNASLPTNTASRPKSYAVAPTATSFSSSSFNANLPSYGSHSGGMGAKAYSHTTINPTTMNMPCKAHSDEPVAYFCLQCECECICAECVIHGDHKNHDVQKIKRAYPLIKSKVEDFIFSVNGRIEELSMAEQRIEAHRRELLATVTSAKQQMSKSFDEVRQRLTRKEQELLSSVDSFLRDGESEVELRNKGNKQKMCELQASADRIRKHLSAGDDITSQVMLLNFYAQARGLLNQSLDNAAANGVDSLPSLMHRKVALDVDSVNNHIEALQGLHISIAGLQAPTNWSN*
>PltViv011001_rbh_TGME49_299190
RRVHGKAEAQGKYRTIICHICQSSTVIDPASAMQLNASLPTNTASRPKSYAVAPTATSFSSSSFNANLPSYGSHSGGMGAKAYSHTTINPTTMNMPCKAHSDEPVAYFCLQCECECICAECVIHGDHKNHDVQKIKRAYPLIKSKVEDFIFSVNGRIEELSMAEQRIEAHRRELLATVTSAKQQMSKSFDEVRQRLTRKEQELLSSVDSFLRDGESEVELRNKGNKQKMCELQASADRIRKHLSAGDDITSQVMLLNFYAQARGLLNQSLDNAAANGVDSLPSLMHRKVALDVDSVNNHIEALQGLHISIAGLQAPTNWSN
>PltViv011002_rbh_TGME49_299190
VSTQSTWVTEPYLCAACSQELEDALILSCDHNLCLSCASIHLRKAEAQGKYRTIICHICQSSTVIDPASAMQLNASLPTNTASRPKSYAVAPTATSFSSSSFNANLPSYGSHSGGMGAKAYSHTTINPTTMNMPCKAHSDEPVAYFCLQCECECICAECVIHGDHKNHDVQKIKRAYPLIKSKVEDFIFSVNGRIEELSMAEQRIEAHRRELLATVTSAKQQMSKSFDEVRQRLTRKEQELLSSVDSFLRDGESEVELRNKGNKQKMCELQASADRIRKHLSAGDDITSQVMLLNFYAQARGLLNQSLDNAAANGVDSLPSLMHRKVALDVDSVNNHIEALQGLHISIAGLQAPTNWSN
>PltViv011003_rbh_TGME49_299190
VSTQSTWELSSSRMTSVTEPYLCAACSQELEDALILSCDHNLCLSCASIHLRKAEAQGKYRTIICHICQSSTVIDPASAMQLNASLPTNTASRPKSYAVAPTATSFSSSSFNANLPSYGSHSGGMGAKAYSHTTINPTTMNMPCKAHSDEPVAYFCLQCECECICAECVIHGDHKNHDVQKIKRAYPLIKSKVEDFIFSVNGRIEELSMAEQRIEAHRRELLATVTSAKQQMSKSFDEVRQRLTRKEQELLSSVDSFLRDGESEVELRNKGNKQKMCELQASADRIRKHLSAGDDITSQVMLLNFYAQARGLLNQSLDNAAANGVDSLPSLMHRKVALDVDSVNNHIEALQGLHISIAGLQAPTNWSN
>ProAdhBoc002369_rbh_TGME49_299190
MADLEGVECAKCSQPPDDILILTCDHNLCLECAAKNLHREEMKSKHTFQTVVCDICGVSTVLDPSSANELMSLHPAEKGTNIRENLDQRPTATAGNDTLGQNPRDYSRNYEYGSNVAASNQYNSHIRDSPGYAMSGGNGPSSYAQRSGAMRSPMYDDPSMMSNAGRMRESCREHPEEEVQYYCFDCEIGCICAECVIHGAHRNHEVLNIRKAYPMIKAKVEDLMLQVNAKIDESRINEQRLETRKRELIENTSSIKQEMSKAFEELRQRVDKKERELMSNADIFLDENLRELDSYIRVSNTNVARLEDQGDEIRKNLAQKDEVRLLNFY
>ProMinCCMP2233008594_rbh_TGME49_299190
MRSSATGARRWCTGRAACAATSLPPSGVAGAARPPVTCQAHPGVAARFFCLDCERDCICAECALNPAGEHRGHRVESARDALVKLDPQIRELLQAAEAEAQDAARAEGVQRELGDVIDAGKRRLAEAFHQLRQRLAEKKTQYLQTVALFEAESILLEQERGNGLQDHASKASQISDSLTRIGEYQDQAMALEIFAQNRTDLVNLMEFSGSPRRHQLAQQVTDMQSQVSDLKLLAADLPR
>ProMinCCMP2233019594_rbh_TGME49_299190
XKERAAGWAEPRMQLPEPVANGAAGRGDLPSRCAECGTTLADALVLTCGHDLCLNCAARALSRTRSQSGRAIRCVLCSSVTELVEDAVSALTARGASRGPSASVAATTPGASAATALQTAAALQSAATAASNAAFDRIDANHDGVITRDELSRAMSGGAPPMGATSVRAAAPAGRVAARRAALAGAAASPAAAGASAGAPLVSGRAQVSRAPGGAGHLLLRHLRVPVHLRGVRGAAGWAAPGPRGDANSRAHEALRGRAGSLIDQAGVLQDDLAIVTDRLAWRRKDVER
>ProMinCCMP2233023358_rbh_TGME49_299190
LVLTCGHDLCLDCAAKALYRTSSQSGRALRCMLCSSVTELVEDSVSALAARGAATALQTAAALQTAATAASNAAFDRIDANHDGVISRDELAAQQSSQQQVALAPRWSLAVPRCPEHPEEPATYFCATCECPCICAECVVQRDGRHRDHEVMRTSRAHEALRGRAGSLIDQAGVLQDDLAIVTDRLAWRRKDVERAAARGRASVRTAFARVRAQLQDRETELMESLDVYEGDSLARLDRSGAEHAGRLSELRRLQDSLRSYCHSEGDAVEAX
>ProMinCCMP2233047181_rbh_TGME49_299190
XKAQNSARGVGACARAGPSAGRAGQAKERAAGWAEPRMQLPEPVANGAAGRGDLPSRCAECGTTLADALVLTCGHDLCLNCAARALSRTRSQSGRAIRCVLCSSVTELVEDAVSALTARGASRGPSASVAATTQEALQTAAALQSAATAASNAAFDRIDANHDGVITRDELSRAMSGGAPPMG
>ProMinCCMP2233047530_rbh_TGME49_299190
APVATGAAWRGDLPSRCAECGTAMADALVLTCGHDLCLDCAAKALYRTSSQSGRALRCMLCSSVTELVEDSVSALAARGAATALQTAAALQTAATAASNAAFDRIDANHDGVISRDELSRAIAGEAPSLGAASARGAGGACGSGXSQQSSQQQVALAPRWSLAVPRCPEHPEEPATYFCATCECPCICAECVVQRDGRHRDHEVMRTSRAHEALRGRAGSLIDQAGVLQDDLAIVTDRLAWRRKDVERAAARGRASVRTAFARVRAQLQDRETELMESLDVYESDSLARLDRSGAEHAGRLSELRRLQDSLRDHCHGEANAVEALNTYAAAKAAIVALREAFSHEDFSGAPAAPDEFVGLASGARAELDSHAEGLASLEEAVAGLCQRGVEFPQPSPRTAGFMTXXGAARAGQARAAGQVGPWFGCWPRQLRPRRLATGGAARALAEAMSATX
>ProMinCCMP2233126772_rbh_TGME49_299190
TGAAWRGDLPSRCAECGTAMADALVLTCGHDLCLDCAAKALYRTSSQSGRALRCMLCSSVTELVEDSVSALAARGAATALQTAAALQTAATAASNAAFDRIDANHDGVISRDELSRAIAGEAPSLGAASARGAGGACGSGGPPQGRGPAALVQSAGSRFGEWRSPSSQQSSQQQVALAPRWSLAVPRCPEHPEEPATYFCATCECPCICAECVVQR
>ProMinCCMP2233135548_rbh_TGME49_299190
XGWAEPRMQLPEPVANGAAGRGDLPSRCAECGTTLADALVLTCGHDLCLNCAARALSRTRSQSGRAIRCVLCSSVTELVEDAVSALTARGASRGPSASVAATTPGASAATALQTAAALQSAATAASNAAFDRIDANHDGVITRDELSRAMSGGAPPMGATSVRGAAEVVAQGCSRXAAAAPAGRVAARRAALAGAAASPAAAGASAGAPLVSGRAQVSRAP
>ProMinCCMP2233150463_rbh_TGME49_299190
XCPEHPEEPATYFCATCECPCICAECVVQRNGRHRDHEVMRTSRAHEALRARAGSLIDQAGALQDDFAMVADRLAWRRKDVER
>ProMinCCMP2233155639_rbh_TGME49_299190
XCAASLLEAGAGTGSIARCPHDGSVTPVRAEVARQLLREAPRPTPVPAAGNSSSSSNGLFDVVRLAVATQRGAQDDSRRGPAPPQHWGAAEVWPAPSPLRCGQCQEVVAEVACESCHEEFCHWCSAVVHRAGRMRSHQLVPLTGALPGSSGDRALQLAGGLPPSGVAGAARPPVTCQAHPGVAARFFCLDCERDCICAECALNPAGEHRGHRVESARDALVKLDPQIRELLQAAEAEAQDAARAEGVQRELGDVIDAGKRRLAEAFHQLRQRLAEKKTQYLQTVALFEAESILLEQERGNGLQDHASKASQISDSLTRIGEYQDQAMALEIFAQNRTDLVNLMEFSGSPRRHQLAQQVTDMQSQVSDLX
>ProMinCCMP2233176677_rbh_TGME49_299190
LVQSAGSRFGEWRSPSSQQSSQQQVALAPRWSLAVPRCPEHPEEPATYFCATCECPCICAECVVQRDGRHRDHEVMRTSRAHEALRGRAGSLIDQAGVLQDDLAIVTDRLAWRRKDVERAAARGRASVRTAFARVRAQLQDRETELMESLDVYEGDSLARLDRSGAEHAGRLSELRRLQDSLX
>ProMinCCMP2233195876_rbh_TGME49_299190
XAALAGAAASPAAAGASAGAPLVSGRAQVSRAPGGAATYFCATCECPCICAECVVQRNGRHRDHEVMRTSRAHEALRARAGSLIDQAGALQDDFX
>ProMinCCMP2233210438_rbh_TGME49_299190
XLVQSAGSRFGEWRSPSSQQSSQQQVALAPRWSLAVPRCPEHPEEPATYFCATCECPCICAECVVQRDGRHRDHEVMRTSRAHEALRGRAGSLIDQAGVLQDDLAIVTDRLAWRRKDVERAAARGRASVRTAFARVRAQLQDRETELMESLDVYEGDSLARLDRSGAEHAGRLSELRRLQESLRSYCHSEGDAVEALNTYAAAKAAIVX
>ProMinCCMP2233224657_rbh_TGME49_299190
XKAQNSARGVGACARAGPSAGRAGQAKERAAGWAEPRMQLPEPVANGAAGRGDLPSRCAECGTTLADALVLTCGHDLCLNCAARALSRTRSQSGRAIRCVLCSSVTELVEDAVSALTARGASRGPSASVAATTPGASAATALQTAAALQSAATAASNAAFDRIDANHDGVITRDELSRAMSGGAPPMGATSVRGAAEVVEPAGRVAARRAALAGAAASPAAAGASAGAPLVSGRAQVSRAPRGAATYFCATCECPCICAECVVQRDGRHRDHEVMRTSPTHEALRGRAGSLIDQAGVLQDDLAIVADRLAWRRKDVERAAARGRASVRAAFARVRAQLQDREAELMESLDVYESDSLARLDHGGAEHAGRLSELRRLQDSLRDHCHGEANAVEALNTYAAAKAAIVALREAFSHEDFSGAPAAPDEFVGLASGARAELDSHAEGLASLEEAVAGLCQRGVEFPQPSPRTAGFMTSSGSAX
>ProMinCCMP2233237458_rbh_TGME49_299190
XTGAAWRGDLPSRCAECGTAMADALVLTCGHDLCLDCAAKALYRTSSQSGRALRCMLCSSVTELVEDSVSALAARGAATALQTAAALQTAATAASNAAFDRIDANHDGVISRDELSRAIAGEAPSLGAASARGAGGACGSGGASELVQSAGSRFGEWRSPSSQQSSQQQVALAPRWSLAVPRCPEHPEEPATYFCATCECPCICAECVVQRXGRHRDHEVMRTSRAHEALRGRAGSLIDQAGVLQDDLAIVTDRLAWRRKDVERAAARGRASVRTAFARVRAQLQDRETELMESLDVYEGDSLARLDRSGAEHAGRLSELRRLQDSLRSYCHSEGDAVEALNTYAAAKAAIVELREAXSHEDXXGAAPAXPDEFVGLASGARAELDSHAEGLASLEEAVAGLCQRGVEFPQPSPRTAGFMTSSGSAX
>PsePer36N120E008011_rbh_TGME49_299190
METEFDQQAQQCSLCENFPDDILMLACNHDLCLQCAASSYYQEHDQQFKQNYLTCTICKEITHLDHSSVYELEKIAIDINQSQNESNFQQLQTEFSQGSPETNGVCQEHEDEELSYFCFDCKSNCICAECVIHGTHKNHNVKTLKKAFPEIKEQLQDYLGNLEYKSSLINQRKLQLDGEKQDIQEQNQFLKKQVSKIFSGFLEKVRQKEEEILQSCEYLNDSNTKEINNFLINLQSKINDLQQSKAFIQQNIQDQEQDEVKVLNFFSDNYQMLGEILVEDEYEKKLLNEKIEVNILDVKDIEKQIQNIQKNLKGVEGSVKSNLSQLQEQLQNQSQKQEILDKNLNTGKFAGRSLRTETYQGGFNNNY
>PsePer36N120E010306_rbh_TGME49_299190
MQTEESVDQLECSKCGQYVEQVLALQCNHNLCLNCAAKSLSNDSKLSSSGQQLSSLKCEICGVLTLLDPNSAQVLSEIRQNENLQQEQEFVAQQEINQQISRQKNDQTNINIVQEQKNNQQQYMSNEKSSYRQSPINNQGSPQIQQNSQYQNQNQADQSQNYNNNNQQQYNQQEGDYQISNYCRDHPSEETILYCFTCDSPCICMECYLNGLHKNHEVQNIRNKYENLQNGVDDLKFKVKTRSDFLLNDESRLTQKKRELIELVSSAKSQIKQSFDEIFQVLEQKQAQLLQNTEDLMEEKFMEIDRTLAKVQGNNQFLQNFEAQLNRFYYESDRTTTSDIRAFNFYAENKQRILQNLADLDRNFFSQVRDKLNCDFLLDTNSVYQHLEAVQGVKIEIMSLKGVESQTPTLLEQQLFEQARQDKNNRRFNQFQGTNNGNPIRSPQQQQQQCSTDQSLLKIQQQRLRQQQQQVNISQQNLMQQQQEQEEECQNQSYARYQQQLRSQQQEQSPQQYLAETEKRVSFLDPGVAVSQNRSDFRQRQNNNSKIDSVAALYGQILEKKKLNTQSPSKINFPHQQQKQIEKQQNTAIETKNRQYIKIQEQGINNNNNQYEKKELHLSYIKKKQQEIFKDEEQYNNQKVQNVFQRQQPQRFQPRQFLHQQRELSQQNLKMIENQKAYNKQVKKIQQFIEKANKIQDQNRYSSQIPAQITTLTIKNISKDDLNVINKKPQKRPPKKID
>PsePer36N120E012745_rbh_TGME49_299190
MQSHYINQQQQINNEQNFDDSDENLEKCFNCQSLPDDILMLACEHDLCLNCAAFNYQAQKLQDKFGANDYSSKSLMVNNIQQFCKQHPEEEVMYFCFTCETSCLCAECVINGTHKDHEVKTIKKAYPQIKQIMAQCFTGINQQTQKLNQKKVRMIQIYLIYKKVSHLTNIFIKGRFI
>Pse_Brazil001995_rbh_TGME49_299190
DDILILTCDHNLCLLCAAKNLQRESTRGQHTFQTVVCEICGISTVLDPASATELLSMYPLDNAENHNPHHQQYQKTAMQENYPLQSNSKKFGQYTVPEKYGQSKSMRPEREACQEHPEEEVSYFCFDCLTSPVCSECVVHGSHRGHQVATLRKAYPQVVARTEELGLVVKAKVDELQLQAQVLEGRKREVLGQTATVKQQVQKAFQELRQRLDRKEKELVAQADEFLEANVSEIDSFVRLINGRCLNLSSTAELIRHQMQASDEVGLMEFYAQNYQKIQHSAVDTDLTLLKEVPKQAVLKCVLDINALAQLIDDLEALATLDPHDFDPLAKQGRSMGTMGSDQPRPQPYQFKQQPQPSVFDLAYKKKNPLSVSVAQTMNRLAEQKYPVDENQYYYKGKQRSPPQHESYY*
>RhySp1WS2016015329_rbh_TGME49_299190
MVVCIAITSLTAAGRFPLWLVVSLKWRGGGGDASNREARCDVHTSERAQFFCLDCNEKAICSECVVREGLHRGHRVENVTNAYPVIRHQFGVGISLLMKRSEEMRLLDANLKNKRRLLFRGIEGFGRWVTLSVRSVYSELGEAQEKIYKEKEKNFSARDNMYKSKIAKVAAESELLTRLCQDLQVHLKPSTTQQEDIALLSFYAQSRPLLRTRRVPACAPRPPPPLMPSCPLDQFFACSRNLMNPTNEEGGKEEEEKRVEVPEDGFDATPHLEALRQLCDAFSAIQLDLHENSCSFSVYSQSCSSPKLSTLGDGSERHRGGGGEGSEAHRGGEGSELHRGDMGKGHMGKEVGEYTKRPILLPEDLTYHPSELIITSSGPIRLPPPPPFSPPSSLPFSSPLSPSPSPPPSSPPLLPLPFS
>RhySp1WS2016037932_rbh_TGME49_299190
PPALWPPTLSAQHRTPPSTTRRPNTRQMPTSCQPAITTASGCHASGHGCAGRGSGGGHGSGSFECGSGECANSEVRCGVHSNERAQFYCLDCHEKAICSECVVRDGLHRGHRVENVTSAYPTIRHQF
>RhySp1WS2016055992_none_TGME49_299190
MHYQMYICTMPAPSSSYLSPSLFSRTNKALPLPSTLSSSMDYNMPSSSSSSSAYLLSDSSPRKSLLRTSSSSLHRISEQQTCVPANNLRRLHAEDEELATKNWREEVPSSSLQRTTSSSSSRLPPSSSSRVADLSVDSLIDSARQFSCRRSPHSRGHSAAVQLADQGGANSEARCVVHTNERAQFFCLDCNDKAICSECVVKEGLHRGHRVENVTNAYPIIRHQFGVGIDLLMRRSEEMRLLDANLKNKRRLLFRGVEGFGRWVTVSVRSIYSEVGEAQTKIYKEKETNFSTRDNLYKTKIAKVASESEVLTRLLQDLQLHLTNTAATPQQDIDLLAFYARSRPVLRKCSSTSSSASSCPDRLLMPPLASNPLDQFFACSRNLMKGGEEEPHEGGGGEEERKAELADDLFDAAPHLEALRQLSDALSAISLNLHDNSCSFSVYSQQGSPKLSTAGGGTIGGEEEKREEDGREREEDCTDYEFSEGPQAVQQQQHQQQQRQQQRQQQQEHGGGSPVLLTPSGHMMLPPPPPPFPPPSNTQQ*
>RhySp1WS2016055994_none_TGME49_299190
MSNSRRSVGSSLTSLRMSFSVDRPEAQQNFQEEGSTPPRPAGGPTGGRRSRPPTLPPASSPSPHHLHDSSVESLGSCAQLLLPPSNRTIPTARGSSRSASPVEGAKFADGANSEARCVVHTNERAQFFCLDCNDKAICSECVVREGLHRDHRVENVTNAYPIIRHQFGVGIDLLMRRSEEMRLLDANLKNKRRLLLRGVEGFGRWVAISVRSVNSELGEAQSKIFQEKEKSFSARDHLYKTKIAAVASESDVLTRLLQDLQLHLNNPCATLQEDIGVLSFYARSRPALKSCLTARPAAAPPPSFPPAPSGCPLDMFFACSRNLMNREESSRTEEKADLPDDLFDATPHLEALRQLCEAFSAINLNLHDSCCSFSVYSQPGSSPKLSTTGTTTEVHDNREEGRGDEVTKTSEDEEEEDWPGCLDKQNHKRPTIVELGGPTPVLVRANRSIRLPPPPPFAPPSSPQLPHHTPSSPQLTPHVPSSLQLPPHTPCFPCQPSSPVLSPPASTRVPSIGRSPRQKSQRSVETSDLVSHKHRGRRTTSSCTYTASYSNNKDDITVPRINKKLEEKRGRRSNPQPSTNSFNDLCSSSSSSSSSSSSSPSSSSSFSSSSPLDVITAVGSSSSSSSRDESLHSRSSLQLDEAARSFVVLPPPPLPSSSSSPSSAAPSTTVTAFPPSPPSPPPAASRATPPPPAPSAGALATDVAGGGADDTSAARVGGRVLVYLINRHVLWPKCRPKTAFVCRICGYVCRDALQLELHNTQRGHERQGEGTFGLQDGAEVGGESIMPPLIVG*
>SarNeuSN3003969_rbh_TGME49_299190
MAGNAGESGFRVAGETKAPAAPTETAKAGTRRRPTQGPAASASGAGRVATPAAPAAAAAASPSPSLPVERGPAVERVLRHRDAGQRGPATASGSAAAATLPTAAKGAAADGVRRRTKAQWPKAGQAGAAAAEVRGAAPATEAARELAAESAASVAKKATEAGAVTAPAGIEEDVGRRTAARARKTAAASRYAAADAAGSKARPTDAPASERPPAQAAAAADEGPRQRHPSAAALPRTRSLPASRREERGGQRAAGGAAAVAADVGTHEKRLCLKCSACGLGVEDVLLLSCHHHLCLLCAATAAQALEPPQALPQTADADDEGDSATARPRSRIDELSCPICGVSTVLSISATAALRQQLRFFENPPGCCFDAGPVGSATTPATAAARGRARQQAPCVALCSQCEQRAAAVYCRSCVRRFCGACAVAVHQDHPRLLTHPFQLLHQQQLQQQLLQQPRDSERRWSEGAAAADLLPPARAALQEAVRHMRTIDDRASVLSSILSSSQGSLAGWGEGRQGRERRTRQGRGAAGSDEREADSVHSSAIRLGFDEEGLQQREAAGEGRGGAGPLEGAALLHRLRRVLAAVPPSARRPLEAAAAAAGLGAAAASRGVSTELLRLRTVTNVACYAHASQPVEFFCCSCECYCVCAYCLTGFFPSGTAAAQAGAAATQLRSEDHTGHFLQAVDAAWTETVLPRIDEEWGGAPAAAAAAGESAAEGPAADAETEAGDGGRGILGQVRGELELLQQSFLQEKRREWARSLQQDTSTVETTSQLLLQRLNEKEQQLRTALEAFTVRFSTECDEARARLHHQTAELQETLRQLRMHKAALDPTVLLNYYREQRRRLEGLCAADIPKDYRQLPLSRKSVLQHAAQVTEELCGLAAELGANVRNADGSLFERLQRQQEQLKLAAGVGSPPQLTPYVR
>ScrHanSHHI4031836_rbh_TGME49_299190
GGGGGGGCGGGAAARFAPGTGVWQDGPLVSLLEAAAAAGSGSAGSPQRQIVEPVPLPRRFLGCPSHPEEPLQYFCLKCQTHCICAECVLNGDHRGHDVLNVREAARRLPERAAELGTAARLRAEEVAAVAARLREGRRELASLAERGRKDLHTAVEKLSMALQQEEEALLSEVDRCASDLWEMLQADPETHIGEALHEMTRSREAGDAANALIWFSRLRKAVAAPVGNQPESDRLASQLRGQLQRDFDGRLTGLAGLAECISELRESRISTAAWPTAGAACSASRVASAPPATTGFAAEVDLFYGMHRDLGGTAQ
>ScrHanSHHI4033211_rbh_TGME49_299190
XNFSRDGPPSRCAECNGLLVDALVLLCGHDLCLNCAGMALRNTTSLKGNMVACGVCRERTQLCAEATGTLLASSQQATQIAASSMAQPLSRSGLQGPRTLQPYGGPWPSGSPRTDAPDASPVGSYASVYGRLNRSGAPHDADERFAGTGVSPRRPMGPSDFSLLGGGDSAPSRGPRFVSSLQAVSVAAAPSAMPPQRSTESMPAVADPQSSLPWYGRLAHIPRCPDHPDEQATYFCATCECFCICAECVVQKSGRHHDHEVLRVGHAHEKLRAGAGALLDEAVCLEDEFEKVADGLLWQRKDVERAAARGRATIRQAFERARAQLHDRETKLMESLDIYESESLGKLDCSFSDHSERLDELRRLQENLRTRCRNGSDAVEALNTYAAAKRAIASLSMSFRKEDLGGLPEQPDEFVALVGLARVELDRHADGLASLEETVQSLCKRGVELPLGVTASTSSRARGHEMIFNDRLMSTIGVSGGGLGMG
>ScrHanSHHI4062646_rbh_TGME49_299190
LRVQIWCFGVAAMSKAEGQSGAAAQRCSQCSVSLECASLLLTCEHHLCLGCAAQSLQRGGGGGPRVRCRSCSAVTDVEASAALYLEELRPAHRLDSVSTGASGLGGNHSSSSASVPSVTAAGSAATAPAAAGHLEGRFSSPAGTPEVHAISQRGAERPKGLQTAATTGWLPALGPRAPWADARAPWPRPMPXAEVGAHSAGPSTPMTAAATRPSPELSGAGSSASGRGSSGMGGGGDVQRRSGSTAVGSAGGGALLPPPVGSPTSHFAQPPPPPPCATAESGGRDDLGARSGGARSSPTPPLSPRRQTICGQCDERQGELHCEQCAEVFCRSCASSTHRRGRMAEHRLYPACSSSSVDFAGGSAPSAVSASFPQTLPAGGYYGGRGS
>ScrHanSHHI4079225_rbh_TGME49_299190
MXATQIAASSMAQPLSRSGLQGPRTLQPYGGPWPSGSPRTDAPDASPVGSYASVYGRLNRSGAPHDADERFAGTGVSPRRPMGPSDFSLLGGGDSAPSRGPRFVSSLQAVSVAAAPSAMPPQRSTESMPAVADPQSSLPWYGRLAHIPRCPDHPDEQATYFCATCECFCICAECVVQKSGRHHDHEVLRVGHAHEKLRAGAGALLDEAVCLEDEFEKVADGLLWQRKDVERAAARGRATIRQAFERARAQLHDRETKLMESLDIYESESLGKLDCSFSDHSERLDELRRLQENLRTRCRNGSDAVEALNTYAAAKRAIASLSMSFRKEDLGGLPEQPDEFVALVGLARVELDRHADGLASLEETVQSLCKRGVELPLGVTASTSSRARGHEMIFNDRLMSTIGVSGGGLGMGAAAGGALMGGVVVVVVVVHPSLPTAAHSKAFHVTGGPPLAGLARX
>ScrHanSHHI4091371_rbh_TGME49_299190
XAGSPQRQIVEPVPLPRRFLGCPSHPEEPLQYFCLKCQTHCICAECVLNGDHRGHDVLNVREAALPERAAELGTAARLRAEEVAAVAARLREGRRELASLAERGRKDLHTAVEKLSMALQQEEEALLSEVDRCASDLWEMLQADPETHIGEALHEMTRSREAGDAANALIWFSRLRKAVAAPVGNQPESDRLASQLRGQLQRDFDGRLTGLAGLAECISELRESRISTAAWPTAGAACSASRVASAPPATTGFAAEVDLFYGMHRDLGGTAQ
>ScrHanSHHI4137468_rbh_TGME49_299190
XAGSPQRQIVEPVPLPRRFLGCPSHPEEPLQYFCLKCQTHCICAECVLNGDHRGHDVLNVREAARRLPERAAELGTAARLRAEEVAAVAARLREGRRELASLAERGRKDLHTAVEKLSMALQQEEEALLSEVDRCASDLWEMLQADPETHIGEALHEMTRSREAGDAANALIWFSRLRKAVAAPVGNQPESDRLASQLRGQLQRDFDGRLTGLAGLAECISELRESRISTAAWPTAGAACSASRVASAPPATTGFAAEVDL
>ScrHanSHHI4170867_rbh_TGME49_299190
XPQRQIVEPVPLPRRFLGCPSHPEEPLQYFCLKCQTHCICAECVLNGDHRGHDVLNVREAARRLPERAAELGTAARLRAEEVAAVAARLREGRRELASLAERGRKDLHTAVEKLSMALQQEEEALLSEVDRCASDLWEMLQADPETHIGEALHEMTRSREAGDAANALIWFSRLRKAVAAPVGNQPESDRLASQLRGQLQRDFDGRLTGLAGLAECISELRESRISTAAWPTAGAACSASRVASAPPATTGFAAEVDLFYGMHRDLGGTAQ
>ScrHanSHHI4173044_rbh_TGME49_299190
XAVQSAMDSSSMPSSCCVAMIVFELRRHGASEHNLVEGQHGGLWRLPVCRERTQLCAEATGTLLASSQQATQIAASSMAQPLSRSGLQGPRTLQPYGGPWPSGSPRTDAPDASPVGSYASVYGRLNRSGAPHDADERFAGTGVSPRRPMGPSDFSLLGGGDSAPSRGPRFVSSLQAVSVAAAPSAMPPQRSTESMPAVADPQSSLPWYGRLAHIPRCPDHPDEQATYFCATCECFCICAECVVQKSGRHHDHEVLRVGHAHEKLRAGAGALLDEAVCLEDEFEKVADGLLWQRKDVERAAARGRATIRQAFERARAQLHDRETKLMESLDIYESESLGKLDCSFSDHSERLDELRRLQENLRTRCRNGSDAVEALNTYAAAKRAIASLSMSFRKEDLGGLPEQPDEFVALVGLARVELDRHADGLASLEETVQSLCKRGVELPLGVTASTSSRARGHEMIFNDRLMSTIGVSGGGLGMX
>ScrHanSHTV5031496_rbh_TGME49_299190
LLEAAAAAGSGSAGAPQRQIVEPVPLPRRFLGCPSHPEEPLQYFCLKCQTHCICAECVLNGDHRGHDVLNVREAARRLPERAAELGTAARLRAEEVAAVAARLREGRRELASLAERGRKDLHTAVEKLSMALQQEEEALLSEVDRCASDLWEMLQTDPETHIGEALHEMTRSREAGDAANALICFSRLRKAVAAPVGNQPDSDRLASQLRGQLQRGFDGRLTGLAGLAECISELRESRISTAAWPTAGAASSASRVASAPPATTGFAAEVDLFYGMHRDLGGTAQYPDNGX
>ScrHanSHTV5053172_rbh_TGME49_299190
XHKPGYWDAMAANFSRDGPPSRCAECNGLLVDALVLLCGHDLCLNCAGMALRNTTSLKGNMVACGVCRERTQLCAEATGTLLASSQQATQIAASSMAQPLSRSGLQGPRTVQPYGGPWPSGSPRTDAPDASPVGSYASVYGRLNRSGAPHDADERFAGTGVSPRRPMGPSDFSLLGGGDSAPSRGPRFVSSLQAVSVAGAPSAMPPQRSTESMPAVADPQSSLPWYGRLAHIPRCPDHPDEQATYFCATCECFCICAECVVQKSGRHHDHEVLRVGHAHEKLRAGAGALLDEAVCLEDEFEKVADGLLWQRKDVERAAARGRATIRQAFERARAQLHDRETKLMESLDIYESESLGKLDCSFSDHSERLDELRRLQENLRTRCRNGSDAVDALNTYAAAKVAIASLSISFRKEDLGGLAEQPDEFVALVGLARVELDRHADGLASLEETVQSLCKRGVELPLGVTASTSSRARGHEMIFNDRLMSTIGVSGGGLGMRAAAGGALMGGCGGCGGGCASVTSHSRPQQSLSRDGRT
>ScrHanSHTV5104989_rbh_TGME49_299190
XMVACGVCRERTQLCAEATGTLLASSQQATQIAASSMAQPLSRSGLQGPRTVQPYGGPWPSGSPRTDAPDASPVGSYASVYGRLNRSGAPHDADERFAGTGVSPRRPMGPSDFSLLGGGDSAPSRGPRFVSSLQAVSVAGAPSAMPPQRSTESMPAVADPQSSLPWYGRLAHIPRCPDHPDEQATYFCATCECFCICAECVVQKSGRHHDHEVLRVGHAHEKLRAGAGALLDEAVCLEDEFEKVADGLLWQRKDVERAAARGRATIRQAFERARAQLHDRETKLMESLDIYESESLGKLDCSFSDHSERLDELRRLQENLRTRCRNGSDAVDALNTYAAAKVAIASLSISFRKEDLGGLAEQPDEFVALVGLARVELDRHADGLASLEETVQSLCKR
>ScrHanSHTV5137206_rbh_TGME49_299190
GAAAARFAPGTGVWQDGPLVSLLEAAAAAGSGSAGAPQRQIVEPVPLPRRFLGCPSHPEEPLQYFCLKCQTHCICAECVLNGDHRGHDVLNVREAARLLPERAAELGTAARLRAEEVAAVAARLREGRRELASLAERGRKDLHTAVEKLSMALQQEEEALLSEVDRCASDLWEMLQTDPETHIGEALHEMTRSREAGDAANALICFSRLRKAVAAPVGNQPDSDRLASQLRGQLQRGFDGRLTGLAGLAECISELRESRISTAAWPTAGAASSASRVASAPPATTGFAAEVDLFYGMHRDLGGTAQYPDNGGSALPLX
>ScrHanSHTV5190144_rbh_TGME49_299190
XPGYWDAMAANFSRDGPPSRCAECNGLLVDALVLLCGHDLCLNCAGMALRNTTSLKGNMATQIAASSMAQPLSRSGLQGPRTVQPYGGPWPSGSPRTDAPDASPVGSYASVYGRLNRSGAPHDADERFAGTGVSPRRPMGPSDFSLLGGGDSAPSRGPRFVSSLQAVSVAGAPSAMPPQRSTESMPAVADPQSSLPWYGRLAHIPRCPDHPDEQATYFCATCECFCICAECVVQKSGRHHDHEVLRVGHAHEKLRAGAGALLDEAVCLEDEFEKVADGLLWQRKDVERAAARGRATIRQAFERARAQLHDRETKLMESLDIYESESLGKLDCSFSDHSERLDELRRLQENLRTRCRNGSDAVDALNTYAAAKVAIASLSISFRKEDLGGLAEQPDEFVALVGLARVELDRHADGLASLEETVQSLCKRGVELPLGVTASTSSRARGHEMIFNDRLMSTIGVSGGGLGMRAAAGGALMGGCGGCGGGCASVTSHSRPQQX
>ScrTroCCMP3099032805_rbh_TGME49_299190
RCAECNTVLVDALVLSCGHDLCLSCAAVALRNTSSLKGRTVACGVCRERTQLCEEAAATLAAQPSQVASEIVFNLLDRNNDGSISRGEWKQAMQGLRGGQAASQFAATPAWGSTGGSASSPPPPPLHSQHSAFQAGLQVPKLLQPYMDGYSGAPSEADGMGGGTGATPRRGLSDFSLGDSAPSRPRVAAMATSSTSAGTPSGTLGLTPSPVALPLPGSSDAQQWSGRLTHIPRCPDHPEEQATYFCATCECFCICAECVVQKTGRHHDHEVLRVSHAHEKLRAGAGALLDEAVALEDEFEKVADGLMWQRKDVERAAARGRATIRCAFERARAQLNDREAKLMESLDLYESESLGKLDSGFTEHASRLEELRRLQENLRTRCRNGGDAVEALNTYASAKRAIASLSMAFRRDDPGLAEPPDEFAALVGTARAELDRHADGX
>ScrTroCCMP3099117934_rbh_TGME49_299190
XGRDTPPSRCAECNTVLVDALVLSCGHDLCLSCAAVALRNTSSLKGRTVACGVCRERTQLCEEAAATLAAQPSQVASEIVFNLLDRNNDGSISRGEWKQAMQGLRGGQAASQFAATPAWGSTGGSASSPPPPPLHSQHSAFQAGLQVPKLLQPYMDGYSGAPSEADGMGGGTGATPRRGLSDFSLGDSAPSRPRVAAMATSSTSAGTPSGTLGLTPSPVALPLPGSSDAQQWSGRLTHIPRCPDHPEEQATYFCATCECFCICAECVVQKTGRHHDHEVLRVSHAHEKLRAGAGALLDEAVALEDEFEKVADGLMWQRKDVERAAARGRATIRCAFERARAQLNDREAKLMESLDLYESESLGKLDSGFTEHASRLEELRRLQENLRTRCRNGGDAVEALNTYASAKRAIASLSMASAGTTRASRDEFAALVGTARAELDRHADGLASLEETVQSLCRRGVDGPRGRGCYVERPVNDQWKS
>ScrTroCCMP3099232744_rbh_TGME49_299190
XPPSRCAECNTVLVDALVLSCGHDLCLSCAAVALRNTSSLKGRTVACGVCRERTQLCEEAAATLAAQPSQVASEIVFNLLDRNNDGSISRGEWKQAMQGLRGGQAASQFAATPAWGSTGGSASSPPPPPLHSQHSAFQAGLQVPKLLQPYMDGYSGAPSEADGMGGGTGATPRRGLSDFSLGDSAPSRPRVAAMATSSTSAGTPSGTLGLTPSPVALPLPGSSDAQQWSGRLTHIPRCPDHPEEQATYFCATCECFCICAECVVQKTGRHHDHEVLRVSHAHEKLRAGAGALLDEAVALEDEFEKVADGLMWQRKDVERAAARGRATIRCAFERARAQLNDREAKLMESLDLYESESLGKLDSGFTEHASRLEELRRLQENLRTRCRNGGDAVEALNTYASAKRAIASLSMAFRRDDPGLAEPPDEFAALVGTARAELDRHADG
>ScrTroCCMP3099258867_rbh_TGME49_299190
XCEEAAATLAAQPSQVASEIVFNLLDRNNDGSISRGEWKQAMQGLRGGQAASQFAATPAWGSTGGSASSPPPPPLHSQHSAFQAGLQVPKLLQPYMDGYSGAPSEADGMGGGTGATPRRGLGDSAPSRPRVAAMATSSTSAGTPSGTLGLTPSPVALPLPGSSDAQQWSGRLTHIPRCPDHPEEQATYFCATCECFCICAECVVQKTGRHHDHEVLRVSHAHEKLRAGAGALLDEAVALEDEFEKVADGLMWQRKDVERAAARGRATIRCAFERARAQLNDREAKLMESLDLYESESLGKLDSGFTEHASRLEELRRLQENLRTRCRNGGDAVEALNTYASAKRAIASLSMAFRRDDPGLAEPPDEFAALVGTARAELDRHADG
>SelPygWS2016055497_rbh_TGME49_299190
MLQEPTEATIECSSCRRPMVEALWLECPHPICLVCAASDVRPPSRKLVCPVCYVPTMLEDESLATLASLFKSKPDDQAVDGEYQAVSMRYARLVNIPCEDYTPGETNEDTNLETLAYPALSHAEDNLLKEPRAVKGEVCGLCLAESVHQFCKECGDYFCLACADASHSYGRLSGHILVEVGSKANAVLAPYSKRHDSLGLSKTTLPTSTERFQEEAVMRRCAIKMKTFGTDKDSRPVYQTFQGVAAEKVLPKKIPLLTPIYRNTVFKSPNRLLWNRPQTGAAPMSSGTATPDPVGPLGTQRLRESGTSPTVGRSGSNPSPLATAKFSNAPLFRSQQTDDDMVKVGLDPKKHHVAFPPKKCLIVDYSCALHPKEPVHYFCLECESRCACAECCIHGLHRGHQVEVVDRAWDLMWTKLHSEVGPRLRTLKIENVGLEKLVRARRDGMIEKINLSKESLDDTVEKFFLKLERGRKQMIDESDALNKRVGVACEKYVADLVERVLPDVQHSADIARQIATLYDDMEVCSAYSENYEWLRRYSTGSDYPDGLYPSEKLEYMQLPVTWKNKAQVGIESIITRLTVLSQITETLNLMDEKSEAASKEGSQSEQPWYTKTIRSKVVPDEASQVDSESKQSPLPERKPPSLREGKHRALPERSRSPDSRPAEGVYPGYGGGDDGPRPVYPGYGGGDDGPRPVYPGYGGGDDGPRPVY
>SteCoe001933_rbh_TGME49_299190
MEKLTSMICAKCGRQPNDMLILICNHNLCLICAGKSMSSETYKNKEIHKIICEICSSNTELDPNSVIELLKLYEEEFNILKYKHEIQYQKDESYSISDFCKVHPDEILGYYCFDCETECICAECVIHGKHKGHDVMQIKKAYPIIKDKIEEILIHVTGKIDEIDLKNEKLENQKNEIISQGNSAKQQVLVSFEDLKARIDKKEREIISQIERTVQDSLKDVENYMRIISGKIEVLEELGQGIKKILNTSSYCEVLDFYVENNKKIFESVENEVRMIGNIDRNVNIRCAINPQSLIEHVESVKTVQLQISALKATDDSPGRKNSEKIARIGLKKS
>StrAcuSPMC142035127_rbh_TGME49_299190
DDGDQVQVRCTICKEQPEDVLILTCDHNLCLICAAKNLRREQSNNTFQTVVCDLCNIATVLDPASATELLSMHLPRQQETLQSQQREQNYDQQYSRQQHASQTKAPQMQNQQQYAHNNYMRPQREPCLEHPEEEVNYFCFTCQVPPVCSECVIHGTHRGHEVQTLKKAYPAIVSKFE
>SymGor011421_rbh_TGME49_299190
MGDSEEDICARCSLNPLEVSLVLICNHRLCLACARKQMQILDCKSARSGGKGWDRENFAQASCPICRSVTQVEAGAAQQILSVESRELDDANPHTTHAQSLSVSSLSLSPLEQPSIAASGYSQAMARRITEGTACGTPCAPQNGLSESPGLSKVLPKPRNPVPSSCSLRSPLCPLPEMAQELQTCGQCQVEAADVRCWQCDEFFCQSCYKKIHHVGRMKEHRSTLLADGKAASVRSAPIQLSSRQTLELCMQHGEPFQFFCLDCAQCLCAECAVQRKGCVASGHDVQNAKRAFHQVSGSIPQLLEAAAAELQKPSPKKELTQQLDGVHAKGKQDLKASFLNLEETLKAKEDLILKGVEEGGRIADQLLLAKARQCETKSVQILRLRESLERMSAGEVSGEIQKINLYIAAMKNLAALLPQSARQKLQPGSLLSELERISCLDAAELEDLASSNLRQMQDALKAKTSEVDTWTKELQESMRE
>SymGor026686_rbh_TGME49_299190
QSPVRQRCARCGLSLENASLLLVCEHNLCLHCAAQLLEKGPPSAARRQHVVACKVCHAVTEVDYPAASYLENLLSPSTT
>SymSpeCY103002349_rbh_TGME49_299190
TFRLQKPYVAFYWGPDWVSAVKEPLNYFCIECQSECICAECCLHGKHRGHEVQCVLEAVSTTDKNVEELRTALCAQEDSLKSMVTQIQERRLELARALAEGQQDSYHEEGRWLQEAQDAENVDMSTLFPQAEGEIGELQRQLSMSFQSGDPVHTLAWFAKLKEDAGPRELALALATPAASTTGDALQRLRSRQSHFSEKCLALQQAAERLALVEPQLSPEKAMPPLLRT
>SymSpeCY103018113_rbh_TGME49_299190
MSVASSPSQSPVRQRCARCGLSLENASLLLVCEHNLCLHCAAQLLEKGPSSAARRQHVVACKVCHAVTEVDFPAASYLENLLSPSTTRLPCGSDGSTHVAAVSACMDSPAARTVSHASDDGSFAVLTTVSEGPRQKAPLSDKLHTSGKSGNDAVDSAKRPEVFCWSSTIAADSKLEGKPVAATSLGQKCGQCEDKVASLFCNQCEEVFCSNCASTVHRLGRMARHNVQQLEPERPCPSGSGQKLRPLSRTFHACPYHPEAPRPEGHEARVAVPI
>SymSpeCY103019886_rbh_TGME49_299190
MSVASSPSQSPVRQRCARCGLSLENASLLLVCEHNLCLHCAAQLLEKGSDLSPSSAARRQHVVACKVCHAVTEVDFPAASYLENLLSPSTTRLPCGSDGSTHVAAVSACMDSPAARTVSHASDDGSFAVLTTVSEGPRQKAPLSDKLHTSGKSGNDAVDSAKRPEVFCWSSTIAADSKLEGKPVAVAGLHNLQATLSPKVKRLLWGKSVASVRIRSPVSFAINAKRSFAAIVPRQSIDWEGWPGTMSSSLNQRDPALPDQARSCGH
>Sym_C1012206_rbh_TGME49_299190
MATYARGSPPSRCAECGNVLVDALVLSCGHDLCLSCAASALRQTRSLSGRTVRCLLCPSITELCEEAAKTLLNQNRSTPQVSEVQAEVAILPNSASNLKSPAGLGQVLYPPRIPNERSCPRRDAESPQSMDSSGPRVVPRTHIPAVSTTSVSPKQWRDEEQVWHGRTVHIFRCPEHPEEPATYFCATCECPCICAECVIQKNGVHRDHEVMRVARAHEVLKSRAGALLDEAIALEDDFAMVGDRIAWRRKDIERAAARGRASVRSAFARVRAQLNEREAELLESLDAYESGSLSNLDSGHAEYGTRLNELRRLQENLRARCRNDGDAVEALNTYSAAKAAIASLREAFRQEEFNSAPPEEFIGLAGSARAELDLHAEGLASLEEAVASLCERGVEPERVKGSAGVSMSAMAPTSLAESEYRAXPEDRTTSAGHDFLGILLAFQMEQPVTAKX
>Sym_C1032990_rbh_TGME49_299190
KLGKSMPNWQLRPXLWFVMGDSEEDICARCSLNPLEVSLVLICNHRLCLACARKQMQILDCKSARSGGKGWDRENFAQASCPICRSVTQVEAGAAQQILSVESRELDDANPHTTHAQSLSVSSLSLSPLEQPSIAASGYSQAMARRITEGTACGTPCAPQNGLSESPGLSKVLPKPRNPVPSSCSLRSPLCPLPEMAQELQTCGQCQVEAADVRCWQCDEFFCQSCYKKIHHVGRMKEHRSTLLADGKAASVRSAPIQLSSRQTLELCMQHGEPFQFFCLDCAQCLCAECAVQRKGCVASGHDVQNAKRAFHQVSGSIPQLLEAAAAELQKPSPKKELTQQLDGVHAKGKQDLKASFLNLEETLKAKEDLILKGVEEGGRIADQLLLAKARQCETKSVQILRLRESLERMSAGEVSGEIQKINLYIAAMKNLAALLPQSARQKLQPGSLLSELERISCLDAAELEDLASSNLRQX
>Sym_C1044071_rbh_TGME49_299190
XRKQMQILDCKSARSGGKGWDRENFAQASCPICRSVTQVEAGAAQQILSVESRELDDANPHTTHAQSLSVSSLSLSPLEQPSIAASGYSQAMARRITEGTACGTPCAPQNGLSESPGLSKVLPKPRNPVPSSCSLRSPLCPLPEMAQELQTCGQCQVEAADVRCWQCDEFFCQSCYKKIHHVGRMKEHRSTLLADGKAASVRSAPIQLSSRQTLELCMQHGEPFQFFCLDCAQCLCAECAVQRKGCVASGHDVQNAKRAFHQVSGSIPQLLEAAAAELQKPSPKKELTQQLDGVHAKGKQDLKASFLNLEETLKAKEDLILKGVEEGGRIADQLLLAKARQCETKSVQILRLRESLERMSAGEVSGEIQKINLYIAAMKNLAALLPQSARQKLQPGSLLSELERISCLDAAELEDLASSNLRQMQ
>Sym_C1051577_rbh_TGME49_299190
XATYARGSPPSRCAECGNVLVDALVLSCGHDLCLSCAASALRQTRSLSGRTVRCLLCPSITELCEEAAKTLLNQNRSTPQVSEVQAEVAILPNSASNLKSPAGLGQVLYPPRIPNERSCPRRDAESPQSMDSSGPRVVPRTHIPAVSTTSVSPKQWRDEEQVWHGRTVHIFRCPEHPEEPATYFCATCECPCICAECVIQKNGVHRDHEVMRVARAHEVLKSRAGALLDEAIALEDDFAMVGDRIAWRRKDIERAAARGRASVRSAFARVRAQLNEREAELLESLDAYESGSLSNLDSGHAEYGTRLNELRRLQENLRARCRNDGDAVEALNTYSAAKAAIASLREAFRQEEFNSAPPEEFIGLAGSARAELDLHAEGLASLEEAVASLCERGVEPERVKGSAGVSMRRNGTNFVGRV
>Sym_Mf125fA3025266_rbh_TGME49_299190
XATGHTPSRCAECGRVLTDALVLVCNHDLCLSCAAAALRQTGANNGRRVRCLLCNTVTELVEEAATALLGATESRAMASTAQQKVCMPVQGSTHPALSPPTCASNSYNTSSPKPANFTASSAVRQAAWPSDVQSQTPRRLAADGGTPREPIATSGGINRSTNRAVSPAPAAGAAPSDVLVPLNQPRMTCAMCLDHPDEPATYFCTTCECECICAECVVHGRHRECEVVKATRAHEALRARAGALLDEASSLEDELSAVADRIIWRRKDIERATARGRSSVRGAFARVRARLAEREAELLMSLDTYEEEALVKLTRGSSDQETRLTDLQHLQETLRAQCRNGAAADALNSYVAAKASIRKLREGFQQDELKAIGAPEEFVGLAGSARTELDMHAEGLASLEEAVTRLCERGMEGLMIAPDSSSQNRWRGSLEQEGRGGGAQRSRDGARTSSSRAPAAF
>Sym_Mf125fA3035687_rbh_TGME49_299190
MAAGGNSSLVKECAGCKGPLDSCLVLICDHRLCLACAAQRLCWPPSGRPAAQCPCCGRVTDVDPEAARHLQGMRKPLPAVPAQPTAVPVPVQVQSAVVPRAAQTVGTCPPVLLEMCGQCQAAAATIRCQECGEQFCNQCSDSIHARGRMATHSLFALSGERVLKATTTSELAPVVGTPPRITSLTPAQPPVYFQSTPLVVRAPLHRAVRVRTVLFQVQGNNLGLVPTTQKSLSSSSAWIVMSAYALSAPSMAPTQDXDVLNVNKAHQQLTGKISEVMSTSQARLDEIAGDAQTLERLRQEISITMTHGRRKVQEVLEHLNAILARKEGEVLAASQSWEKRTDEVLEKVTAPARERAQELQEVQGLFRQCSSEVGGNELEGIKSLNVYATARERAEPLMLSMNGLEGGALSQLLAEATNELGGLYTQDADFFEGLHRLSQVVGASA
>Sym_XWS2016010399_rbh_TGME49_299190
VPYHGGNQVAMCCREHPEERVQYFCLTCETICVCAECVVHGPHRDHEVQQIKRAYPVVKSKVEDFLFTVGTRIEELSAVETRVDQQRRDLSTTVMGAKQQLAKSFEEVRQRLAKKEAELLQNSDHFLAESHQELEAHLRAAREKTRSLEETSAKIRSHINTSDEVGLLNYYSEVRGFLSSTLVSSDSQALQALPETATRRVNLNVEHTNAHIEALQQLHAILSNLRSLEVP*
>TetBor004660_rbh_TGME49_299190
MEDIIQKCTNCKQIPDDILMLSCDHDLCLNCAAIIFVSENTSIDSRLLTCLECGQSTELDKASVYELQKIHVELQIQKKLNASDIKRQQNGVFQGNNSGLNGDGLYERQNQNPYISNSRINTQENSNPSNNLLDNYQARISPNQGIGSQQYLNEQSLSSAQQVRQQQSPLIQNSQIQQQNQQNVNQVLYQQQQQIQPQQDIPQQTKRYCQDHHEEEILYYCFQCASRCICPECVIHGAHKNHEVKTIKKAYPIIKQKVEEFQQKIDFKLKQISQRKAQLESETQEINQNTQSLKKQIELVFSEIKQKIIAKEREILQICDQVLAQNIKEVENLNFCLEEKLIDFKQTIELVYDHENQPDETLLLDFYATNQRKLEEIQDNREWEKKLLYSNPEFYLVNSREIQKQLALIEHQIQKVEPQIDIKDQNIVNNNVQVAVTQNAPEQVINSQSQINNSGFLRESQNYTPSANKKSQIPSYRPPQQVNQYQEILSQRSPIHNITTLDDPFRTQQYSRDQKLTEIDFDKLREKLASKQKQSSSKNNVIDDQQLVQPFQQNNFASFAQQNIQQQQQQQANTLNYMNQSNIQNSNNNSSTKIGQYLKQ*
>TetBor018130_rbh_TGME49_299190
MDSNQKVNICSLCKKQRKQNSPIMLQCTHALCLNCLQDCFNNINSNYIECPTCRKLTSLDFFEKELDECASQSNTPSHIQDIDFEKQQLYPPFTNNQQLQQPSQNKRIGKSSYSDESSRSLQQERQQMRQATQDQQINVLQDYPTRKESSEMQKGSRQKSGSMGINPIHNDPNVSNGIFLNSFEISSILPHPQGEQNYLQNYSSPVFSSIQQSYTSPIDGQMINVNNFIHEAQQRRSSFSKQENDDTDLSQQFVDNIIAQTPSNSNINDQISIPSNNVKTNTQTSANNNSSNNNIISYNGVQSNLSKNSESLFNRISGVKCKIHPDEEANLFCFQCHDNCICINCFFQGGEHKDHEVKNVRNSFSKLIPLVQNLKERIIIQATDLKSDEQLIINRQNDIRNLCSETHSHLTKSIQEIISLITRKGEILSKEIEIFQQESLNELSKKHERIRKQLMNLTTFSESYDKILNFQGKCSEARMFNYFSDTKTKVNKYIQKLQKQNEEVRSACRTKYTSCYPEHLFNEMELQIEQIQIPFTISQPLPLPTSQFNVQQAVVQTPINNQSNFNNVSQYSQQQQNNQTPNANPKRLSQQFDDKSLKESKIIDFEQYKLGQGYQKDEGNNQFPNPTFSSSQKMVLGNSEVRTKQPRESRQSMGQIYNGNFNNSNFFDQNFYQNPQVRLNKTPINTNHQEALMERNLIHPDSSTNKLFVNLKQRLDTNDLDPDQSSQIQLQYTNNPFNLKTTQFQFSNQTKNNIVKLKLQEIPFIFPPEIQTSDSFILQNASTKSIKSTNRKSRIQNNENHNEKVPVSSVKECVQLIKNTLKSRGGSLSQLRERAQIPIVNNEPYRYKSNLKENRYSVPKLDTKKIDQLLQGTNLTQKSTERERLGKSNDKKIRELKKILNEGW*
>TetBor019428_rbh_TGME49_299190
MKNISFGEQGLPIGGGSGLNQGYSQGQSIQNQRGGQYTNFEQYNQQHKSQQYLQQQQSVQQQQQQLQQPSFQGQNQQHQSQLANSQSQQFYSVLSNSYLSQQFPEDQVQFMQESKDSSYQQRTNYNPNLKLSQQQQQQQIQQQQQQVEQVQELQNNSEERLQQQQQKRQNLLLQQRIQDQQIQGQVHEVEDEEDDENYNTRTKNDQETQENQQEQGEGVVLRREYNDGGDEDDQEEEEEEELEGVEAEQGQDENQGQSEGNGDEQGEEEEEEEEEEQEEVYQCIKCGNFAEQALMMECQHHLCLNCASYQYRIMLKKSQTDQSQDLIQSIDCENCGISTPLPEQSIKVLLQIDVQEPQPYNNEFQDQQQRVNYIAQQQQGNIPQEQFYHQQQQIQQQQQQHLMQQQNQPVGRYQQQQQFQNNAFSQQTNKTNEQNYSNRQNTYQHQQLPSFSNKQNFNNQSIPSPQQGIPTHFLQDNQFHENVKASKQKKSSVEGLNKGSQNQSQNQSMIDKSNDEQILYCFTCESSCFSLDDYLKGLHKNHNVNNVSKAYEDLQEPIDDLRFKIKTRADLLIQDDARLNKKKKELGDTLEQCKNQIKKSIEEVILALQQKQEELIQAAEETIEEKLDEIDKGMNKVRQNLQVLGDFDKSLEEVYYKTERSLPNEIRAFNYYSENKTKVLETIQLMDTNLFHNIRDKIQYEFQLDTNSLYSHIDSIKRVKVEIFRLKGLETPDPNRLENKFYEKQQQDKPKKLLEQIIQQHASAAAQARIPTAAHDEESISQPIQIQTSQQQQLINSQSFIHHSNIFASPSNNNPNYYLTSNVSQSVADIFNTHKPQNTSNANNSHANQLSPGRYIKIKVNGTAETAASKRFHSPTHNILSNNSRKIKLSPSGRDLNPQRSAQLSNSINLHGPSPQFKTFSLTSQSTKQVFNNMLNSPSTIVKKYTPQYERLNVQSKESLYTKQNQSSNNANNSKVNIFEQLENFKKNIEEIRKQGQADENNLNQINNGYTQPTPEEQASIAAQNRIRHLQEKLSTKFC*
>TetEll011221_rbh_TGME49_299190
MEEVIQKCTNCKQIPDDILMLSCDHDLCLNCAAIIFVSENLQTDSRLLTCLECGQTTELDQSSVYELQRINVELQIQKKLNSSEIKGQKQYGNGNLNGDHLYDNQNQSYMQNSRVKEHPNNLLDNYQVRLAQQNYLNGNSQLQNEQQNKQLYEQQNRQQQLQQQFQSPQANKQNFNNQNNQQMNTEPDLPTQQTQIQHSIKRFCQEHAEEEILYYCFQCQSRCICPECVIHGAHKNHEVKTIKKAYPLVKQKVEEFQQKMEFKIKQINQRKTHLESVAQEINQNSLNLKKNIALAFTEIKQKIEAKEREILSICDQVLSQNIKEIENLNFCLEEKLIDFKQILELVFDHENQPDETLLLDFYSTNQAKLNEIKENREWEKKLLFNNPEYYQVNQREIQKQLALLENDVQKIEPQLDIRDNNTVMQNNENQLDFQNQTNKFQQNEHISGSQNQVNTSSLIRDSQNYTPSANKKSQLHQNQPFLQSQQLHEPQQLSYRSPVNNMISQENLFKTQQISREQKITDADFEKFRERISSKSKIVQNQSNQIEYQQQQQYSVNPFNNYTSLLQQKSVQIQQQEQLQLQQQLGSNRKQQESQDASINMNNSINNSNLKIGQYLKK*
>TetEll019559_rbh_TGME49_299190
MIENTKKINTLCMLCKKYDKSSNPFILQCSHLLCLNCLQDYLSNIHSNYIECPSCKKQTSLDFFEKELDDFTSTSGTPQSNQNISDNEYIKQQQKRNQAYQQQQQLMLNKNLIKNQKMEDYSKNGQYKRSQSNHQQQNLNQINVYQDYYVEKQEISKGSNYKQGQSVSNNQFTNDPNSSNGMFLNSFEISSILPHPNQEQNCINNYSSPVFTQIQSSYTTPLDLLIANDTNVTNDTQKLRVNNELVIADDNDYSQQLAEENIIQETLINSNKNSILNQEKQIVNQNNQTSNSSNSYNRLQTTQSKNSESLYSRSNSSAGNLFTLQNNINNNSLIPNNNVIQTANVNYQNNPANQSFSQSFIQPIQQSFVSVSGIKCKAHPDEEANLFCFQCHDNCMCINCFLQSGEHKEHEVKNVRNSFNQLVPLVQNLKERINLQVSDLKNDESLIVNRQNDIRNLCSETLTHLNKQVKEIITLIAQKGEVLSKEIEIFQQEQLNELQKKYEKINKQLVNLNTFSDSYDKILNFQGKCSEARMFNYFSDTKSKVNKYISKLQKQNEEIRNACRTKYTSCYPEHIFNEIELQIQNISIPFTISQPFSLPTTNQLPSSPNQQLMMQTPNNNTSNNINKNSGFFQPQQISHPQQKRFSMHFDDKSLKESKILDFEQIKSNSGQIQLDQINNQSNSSFTPLNNKMSNSAVRYHKQPRDSRMNSGHNYNANMMNNSNFYDQNYYQNSIIKINRVSNNVQEPLMERNVMFQDNSANKTSKPFFDLKQRLDTNDQDQENQQQQQISNNPFNLKSTQFQFNNQTKNNIVKLKLQEMPIILPPEIQTSDSFIIQNPSNKSLKSTNRVNRAQQNNENLFESIPVTSVKECVQLIKNTLKSRGASHSQLRERTSQNPPIINEPYRYKSNLKENRYSVPKLDTKKIEQLLTGATLTQKSTERERIGKSNDKKIRELKKILNEGW*
>TetMal002029_rbh_TGME49_299190
RFEYFIYQNKKILNLKQQFNFSIYLILQYKMSFKQTDFCYECKEQPDNLLSLQCGHDLCLSCSSLQYYKFSYKKKNFTCQICGKITPLDHSSIYELEKLIISHPPEENALHNIGREEDKRAPYMERILQDQIKKIDNYTNINKGMQRSNYNNDEPQRIGLKDNYSKVQQQFQSGNANQKSLTQGYEEDKEYNKNDYSRYQQISFLEDNQKICKDHDDEEVNYFCFDCKNVCICPECIIHGVHKDHNVKTIKKSYPIVKQILEDYKFDLENSMATINNKKEAVYQQKNEIQQIQKNLKLEIMTVFNVLKQKVDETCQQLIQQTEEISKKSQRDLDETIKQIEKQIINFKKNEEQIQEHLKIKEEYKVINYYGLNSKSIDEKALLNNNSILHEQFQIAKQIFSNHINKKNQFLNIKSLIEDQIFELQNIEKKFQGQIQNNTNSTYTYTEDQEQVTLPKKLNSQDKNIENTNSSEDFKYLIEKKYDMLEKKQDFAEKKNEFLDRRLLNASNTSFMNNLQSQESLGISRQLDQDFEKMKENLKRSSQYRASSLRKTVNTESKDQEVFNMSYNIKNS
>TetMal004900_rbh_TGME49_299190
MEEVIQKCTNCKQIPDDILMLSCDHDLCLNCAAIIFVSENLQTDSRLLTCLECGQSTELDQSSVFELQRINVELQIQKKLNTSGLKAQKQYGSINQNTGLQYENQNQSYLQNSRVKAQDPSNNVLDHFQARMPAQNYLNGSSQQGNEQIQLQYEQQNKPQQIQQQQYSLQSPYVNKNNYQQNIQQMQTEQDLPTQQTQIQQQIKRFCQEHAEEEILYYCFQCQSRCICPECVIHGAHKNHEVKTIKKAYPIVKQKVEEFQQKMEFKIKQINQRKTHLESVAQEINQNSLSLKKNIALIFTEIKQKIEAKEREILQICDQVLGQNLKEIENLNFCLEEKLVDFKQILELVFDHENQPDETLLLDFFSTNQAKLNEIKENREWEKKLLFNSPEFYQVNQREIQKQLALVENDIQKIEPQLDVKDKNVALFNGENQLDLQNQINKMQNEHISNSQNQTNHSQLIRDSQNYTPSANKKSQIHQSQPFLQSQQFQDQQQLSYRSPVNNILSQENPFRTQQISRDQKITDADFEKFRERISSKSKISQNQSTQLENQQQQYSVQPFNNYTNLTQQQNTQAQFQSQQLQQQQQQQIGSNRKQQESQDGCMNINNSMNNSNLKTGLYLKQ*
>TetMal021551_rbh_TGME49_299190
MKNMIDNSQKISNLCVACKKSKKSSNPFILQCSHLLCLNCLQDCLNNIHSNYIECPSCKKQTSLDFFEKELDDFASTSGTPQSNQNISDNEYIRQQQQQQKNQPYQQQQQLAQSKNGMKNQKNEDYQKNGQYQRSQSGHQQQNGNQINVYQDYYLEKQSQETSKSSKYKQGSISNNQYVNDPNSSNGIFLNSFEISSILPHPHQEQIGMNNYSSPVFNSIQQSYTTPLDILIGNENNLNNETQKRKFDNEMEIVDENDFSQQLVDNIIPESLSNSNKNQILNQEKQVQVVHQNNQTSNSSNSYNRLQTNQSKNSESLFSRSNSSASNLYTFTNTNYQSNPANQSFSQSFIQPIQQSFISVSGIKCKTHPDEEANLFCFQCHDNCMCINCFLQSGEHKEHEVKNVRNSFNQLIPLVQNLKERILLQVSDLKNDEQLIVNRQSDIRNLCTETLNHLNKQVKEIVALITQKGEVLSKEIEIFQQEQLNELTKKHEKVTKQLINLNTFSDSYDKILNFQGKCSEARMFNYFSDTKSKVNKYISKLQKQNEEMRTACRTKYTSCYPEHLFNDIELQIQQISIPFTISQPFSLPTSQLPSSPNQQQQIMQTPINNSNSNKNSNFFQQQQINQIPLPQQKRLSQQFDDKSLKESKIIDFDQIKMNSGQIQADLSNNQPNSSFTSSQKKLSNSAVRYNKQPRDSRMNSGHTYNASMINNSNFYDQNYYQNSIIKVNRVTNLLQEPLMERNLMFQDNSANKTSKPFIDLKQRLDTNDQDLEFQQQQQQQISNNPFNLKSTQFQFNNQTKNNIVKLKLQEMPIVLPQEIQTSDSFIIQNPSNKSIKSTNRMNRGQNSENLYENVPVTSVKECVQLIKNTLKSRGGSHSQLRERVSQNPPVSNEPYRYKSNLKENRYSVPKLDTKKIDQLLTGQTLTQKSTERERIGKSNDRKIKELKKILNEGW*
>TetMal021552_rbh_TGME49_299190
MKNMIDNSQKISNLCVACKKSKKSSNPFILQCSHLLCLNCLQDCLNNIHSNYIECPSCKKQTSLDFFEKELDDFASTSGTPQSNQNISDNEYIRQQQQQQKNQPYQQQQQLAQSKNGMKNQKNEDYQKNGQYQRSQSGHQQQNGNQINVYQDYYLEKQSQETSKSSKYKQGSISNNQYVNDPNSSNGIFLNSFEISSILPHPHQEQIGMNNYSSPVFNSIQQSYTTPLDILIGNENNLNNETQKRKFDNEMEIVDENDFSQQLVDNIIPESLSNSNKNQILNQEKQVQVVHQNNQTSNSSNSYNRLQTNQSKNSESLFSRSNSSASNLYTLQNNINNNSIIPNNNVIQTTSTNTNYQSNPANQSFSQSFIQPIQQSFISVSGIKCKTHPDEEANLFCFQCHDNCMCINCFLQSGEHKEHEVKNVRNSFNQLIPLVQNLKERILLQVSDLKNDEQLIVNRQSDIRNLCTETLNHLNKQVKEIVALITQKGEVLSKEIEIFQQEQLNELTKKHEKVTKQLINLNTFSDSYDKILNFQGKCSEARMFNYFSDTKSKVNKYISKLQKQNEEMRTACRTKYTSCYPEHLFNDIELQIQQISIPFTISQPFSLPTSQLPSSPNQQQQIMQTPINNSNSNKNSNFFQQQQINQIPLPQQKRLSQQFDDKSLKESKIIDFDQIKMNSGQIQADLSNNQPNSSFTSSQKKLSNSAVRYNKQPRDSRMNSGHTYNASMINNSNFYDQNYYQNSIIKVNRVTNLLQEPLMERNLMFQDNSANKTSKPFIDLKQRLDTNDQDLEFQQQQQQQISNNPFNLKSTQFQFNNQTKNNIVKLKLQEMPIVLPQEIQTSDSFIIQNPSNKSIKSTNRMNRGQNSENLYENVPVTSVKECVQLIKNTLKSRGGSHSQLRERVSQNPPVSNEPYRYKSNLKENRYSVPKLDTKKIDQLLTGQTLTQKSTERERIGKSNDRKIKELKKILNEGW*
>TetThe002448_rbh_TGME49_299190
MEEVIQKCTNCKQIPDDILMLSCDHDLCLNCAAIIFVSENLQTDSRLLTCLECGQSTELDQSSVFELQRINVELQIQKKLNTSGLKAQKQYGSINQNSGLQYENQNQSYLQNSRVKAQDHPSNVLENFQARLPTQNYLNGPSQLGNELNQQQHEQQNRLLQLQQQQQLLQSPQANKNNFQQNIQQMQTEQDLPTQQTQIQQQIKRFCQEHAEEEILYYCFQCQSRCICPECVIHGAHKNHEVKTIKKAYPIVKQKVEEFQQKMEFKIKQINQRKTHLESVAQEINQNSLSLKKNIALAFAEIKSKIEAKEREIQQICDQVLGQNLKEIENLNFCLEEKLIDFKQILELVFDHENQPDETLLLDFFSTNQAKLNEIKENREWEKKLLYNSPDFYQVNQREIQKQLALVENDIQKIEPQLDIKDKILNENQLDLQNQINKFQNEHIQNSQNQANNSQLIRDSQSYTPSANKKSQINQNQPFLQSQQFHDQQQLSYRSPVNNALSQENPFRTQQISRDQKITDADFEKFRERISSKSKISQNQSNQLENYQQQYSVKPFTNYASLVQQQNTQAQIQPQQFQSQQQQQQIDSNWRQQESQDGSININNSMNNSNLKTGLYIKQ
>TetThe010807_rbh_TGME49_299190
MSFKQTDFCYECKEQPDNLLSLQCGHDLCLSCSSLQYYKFSYKKKNFTCQICGKITPLDHSSIYELEKLIISHPPEESALNNIGREEDQRAPYIERILQDKIKKIENYTNINKGIQRNTFNNDEPQRIGLKDNSYSRIQQQFQSGSINQKSLTQGYEDDKDYSKNEHSRYQQISFLDDNQKLCKEHDDEEVNYFCFDCKNVCICPECIIHGVHKDHNVKTIKKSYPIVKQILEDYKFDLENSMATICNKKEAVYQQKNEIQQIQKNLKLEITTVFNVLKQKVEETCQQLIQQTEEISKKSQRDLDETIKQIEKQIINFKKNEEQIQEHLKIKEEYKVINYYGLNSKSIDEKALLNNNSILHEQFSIAKQIFSNHINKKNQFLNIKSLIEDQIFELQNIEKKFQGQIQNTNSTYTYTEDQEQSILPKKQNSLDKSKDNINASEDFKYLIEKKNDLLEKKQDFVERRNEFLDRRLISNATNTSFMNNLQSQESLGISRQLDQDFEKMKENLKRSSQYRASSLRKNINTESKDQEVFNMSYNNIKNSKI
>TetThe012290_rbh_TGME49_299190
MKNMIDNSQKIANACTVCKKQRKSSNPFILQCSHLLCLNCLQDCLNNIHSNYIECPSCKKQTSLDFFEKELDDFASTSGTPQSNQNISDNEYIKQQQQQQKNQAYQQQQQLILSKNVMKNQKMEDCQKNAQYQRSQSSHQQQNTNQINVYQDYYAEKQSQETSKSSKYKQGSMSNNQYVNDPNSSNGMFLNSFEISSILPHPHQEQICMNNYSSPVFNSIQQSYTTPLDILIGNENNLNNETQKRRVDNEMEIVDENDFSQQLADNIIPESLSNSNKNQILNQEKQVQAVHQNNQTSNSSNSYNRLQTNQSKNSESLFSRSNSSASNLYTLQNNINNNSLIPNNNVIQTTSTNTNYQSNPANQSFSQSFIQPIQQSFISVSGIKCKTHPEEEANLFCFQCHDNCMCINCFLQSGEHKEHEVKNVRNSFNQLIPLVQNLKERILLQVSDLKNDEQLIINRQSDIRNLCTETLTHLNKQVKEIVALITQKGEVLSREIEIFQQEQLNELTNKHQKISKQLINLNTFSDSYEKILNFQGKCSEARMFNYFSDTKSKVNKYIQKLQKQNEEIRSACRTKYTSCYPEHLFNDIELQIQQISIPFTVSQPFSLPTSQLPSSPNQQQIMQTPINNSNSNKNSNFFQQQQQINQIPLPQQKRLSQQFDDKSLKESKIIDFDQLKMNSGQMQIDLSNNQPNSSFTSSQKKLSNSAVRYNKQPRDSRMNSGHTYNASMINNSNFYDQNYYQNSVIKINRISNPLQEPLMERNLLFQDNSANKTSKPFIDIKQRLDTNDQDQEYQQQQITNNPFNLKSTQFQFSNQTKNNIVKLKLQEMPIVLPQEIQTSDSFIIQNPSNKSIKSTNRINKVQNSENFYENIPVTSVKECVQLIKSTLKSRGASHSQLRERVSQNPPVSNEPYRYKSNLKENRYSVPKLDTKKIDQLLTGTTLTQKSTERERIGKSNDRKIKELKKILNEGW
>ToxGonME49004175_self_TGME49_299190
MSKLPPPRPRTSLVPPSPSCRRASASAAKRPHRPAEDSPVPEQPPERAASASPASPASSSSPPSSPHSPRLPVSAGQARVSPSFPPPPPPVEPQDSESPAFEPAALARRTDTSFVARSEALPSLNCADCGRPVDDVLVLACHHNLCLLCAVACFRGVRKARRDGQADALQCPTCGVVTHLAASTVATLGGREAPRVDPDASATDRPLSSPASASTAPSLPFLCAQCEAHAATVFCRGCVANYCDACSLSLHERHPRLADHKFRLLPHSTAPRAEAVDASDAVPLRFLLPVGGRAAQRGKLRETSHVRTFEDFSPEDAGPSERGAPPALLTASPTLGVRSRRGGCGRLAGVLGSSSSTAWEAAGAAETGSEETGSEARARPGDREESVHSSALGEVEADRTRFLSRLLKRAGEGGNVDEFLHLCSISNLECDVHPGEPVRFFCMTCRSVPCLCTQCILTRDHATHALHPIRQAWDEIRSRHLEDEFRSAVGLVKADVDAVKQVLRDKRLEWGKALLDDRALIAQTGELLKDRLGERQENLLTSLATFTTKFAFECDAFRKIVEDHAAETQRAMEDIRAHKNSLDSLLLLSFCRERHDGFAKLLDEDHPSQVAHLPDSRQAILDQAAQVTEEICALVEDLREALWTCDGRLARRRAEEAQAEDRGASAASSRVQPPLLSAPKVLSTEKSNDRGGEEEEEEEAENRQGGGAEEGEEDEDTEEEDGDEEEEEDEEEEEEEEDEEEEEEEEEEEE
>VitBraCCMP3155007975_rbh_TGME49_299190
MPADCILDDQTPPPPKCAACFRPLEDALILSCDHNLCLICAANALKTSTNLTIHCSICGAPTAVDPQSAEQLLQGPSPPSRDPSFVVSPPSSTSGAPSFATPGKEPVVRKEGARHVALTPSPLPPLPTFSAKGTCGQRDRRDTVTQTDMVMCHPVSSHTLTAYRGEAVRPLGGANRLSHAIVPRKQPQDADKFSDIIPAISASPFSENSRRSSLSLKSLMPCRDHPDEVVQYFCLTCESACVCAECVIHGIHKGHEVQNIKRAYPLVKGKVEDYLYNVTTRVEELAIVEQRIEQHRRDLTASVHAAKHQMAKAFEDVKQRLVKKESELLKNAELFLEESMDELDSHLRTAKEKSRQLDECAAKIRSHVAAADEVGLLNYYADVKNYITTQLNSFDTAALVELPEAATRRVVSNVESTSAHLEALHSLNRNIANLRGLEPHQQHHQHQQQEHAPHQTKAHVSHPKFPSPASNSLPKRRTYTSETNLIQQESHVPDGR
>AmoSpeAT52007683_rbh_TGME49_299190
MEEDAQGGSSKHVAPDIIVGVAKMLGIDAVNEPEYLWIAEQCAKAELPSKDWRELTNENGETMYYHVRTKRLQKLHPLLEQYAGLYHKQASFVKMSGTSQQADLDSNSTRLSGIITEILNRVTSHLPPMTPEMVDKVALLLECDTKTEYFLARVIKQTIEAYVEKQFNLGTILQDLEKPLDFLRKMRKQQVKVDVIRKPDTVVMCQECEEKSAVVKCQQCKDFFCQDCFNATHATGKRRGHIIQDVEQLVCAACDHLIATCQCIQCGLFYCDQCFVSTHASRPELHNHLKRIINGLVCLECEHYNASVFIGMGPNFAVLCEDCVDLFCTECFIKLHRKGKRRQHVHLTIDNTGQVFRGGFLVPPEEAQVLTDRARSTAESGPWVAFKDDNLNTYWYNFTTKTRVMNNPYDKDPDVAIAGIEDA
>AncSagWS2016016694_rbh_TGME49_299190
ACQTKHNSNPTFSGHHTLSVSDQTVAESLFCKIHREQAVRYVCCSCPEMLCTVCTMEHDPTHTTQPFDRAVIERYRKELRSHQKTIATKLSDVNSRSKFFETVKQSQQRALYRAQNSIRERSEELIHQVRSQEKRLLETLQEHMESSMKNYGADTLTDAVFLKSSLESLYTDLSRALQTSPQMCLLSYEDLNTRVLSLSETGLPTFDAKGSVPGILKFNPS
>AzaSpi3D9003217_rbh_TGME49_299190
XSPPGCLVGMRGEAWAAGSRPEQVGRSLATTLSAGGGDSAGGTGESAGGIIVDPGVVVACPATASSARTPVVQQVSTDSNSALGSLLRQLSLGEGDLFEFADVGRMRAGYAGCALCGRSFPDTALIDGRQEVKVLPCFHSMCGPCLQSALDAHGDEFQCPLCSRSSQKKTGLHQYLSNFEVLSKIDSDKIAQSDFQCEECVSGHRAEAYCEHCSMNLCRGCARQHQRAKATVRHTLHRLTEQSTGLTRMETVHRAQYCGIHRTCRYELFCEDCDTLICHECAMHAHQSHNYKLPSGALIERHRKRIEEVVQSLSGQLLNAQELQRCLVANSKATERSVAAARRDIGETFDELTHAAEARCAELSQLLTKSCQQRQTTMSIEKAECSTALVDIWRTIDFLEKVISRGTDIEILQVKGHIFKEKNQLQQVQRWRELAERPKAKPWSAGDISVCWGSQQEKESLLQILSTFGALEVH
>BabBigBond002306_rbh_TGME49_299190
MHKLLENAIPLGPEKAGTKSSTPLETTAARRQSMDPLDLTKPGAAFASVENVRCPHHFALPIQYFCLDCKDGEGCFCSECALTRHATCDVRTLEEAYTTVLNNVIRKWASQFTTRADGLELTFAQQLEDKREEWTMKLQEAQGVLNRMCEDVTTTVRELETSLVRWLNQSHRSFAQEHEKIREHVENTLESYAKNADMLRQQRRLPAARMLLFYHENHVMLRELLLGTTPRDSERMISQATRHLGVRLDNINATAVEYSKLIRQLERSIRHAEGYHEGRDQTDDEQHYGNDHHGLRGELALNSELKRQTVVFVQVRPPLSVGVFDVDDLRVVFVLILITVCDLVRQLPLRQVTAVVWKVSPVVLIWSY
>BabBovT2Bo003654_rbh_TGME49_299190
MFEHLEGAIPLKAGKPTESTRTSDAPGLTRHSIDSQEWSQPGVSFASVENVRCPHHYALPIQYFCLDCKFGEGCFCSECALTRHASCDVRTLDEAYNMILNNVIRKWASQFSSRTDSLEVTFAQQLVDKREEWTMKLQEVQTAIMKTSDDITTTLRDMETKLLQWINQSHKSFMEEHDRLCEHVESTLESYANNAEMLRQQRRLSPARLLLFYHENHVKLKQMLVGTTPRDSERVIRQATRHLGVRLDNINSTCVEFEKEIAHLERSIRNAGAS
>BabDiv1802A001581_rbh_TGME49_299190
MYDLLDNAISLKPAEAPAASDRTTGTPRLTRRSVDPLEWCQPGVSFASVENVRCPHHYSLPIQYFCLDCKNGEGCFCSECALTRHATCDVRTLEEAYTTILNSVIRKWASQFNCRSENLEVTFAQQLSDKREEWTMKLQEVQTALLKTYDDVHGTLRELEASLIQWLKQSHQMLSQEHEKVYNHVKTTLDSYAANAEMLRQQRRAPATRLLLFYNENHTKLRQMLLGTTPRDSERVIGNATRHLGVRLDNISATAVEYSKLLTKLERDIRQAGGD
>BabMicRI000049_rbh_TGME49_299190
MSDSFREVAREVERLEWADSESSLAILENFRCPNHYKLPIQYFCLDCLIPCVCSECALSRHSNCNVKTLPEAFSTVLHEYVRKWAAKLSARKQNLETTFLDLLEDRKVEWSEKLQIAKLQVSKSNSQMTQTIMESKDKITNLFTNKITDFISQCKKDEDLTLNLTKHLRDNASMLRDRTSGKYNDIELLTFFNQNAEMLRRILSGRDAQSSYLRLVQTPSQRESELKRITAQLDNIQSTLEDVSEFVKNATTCVN
>BabOvaMiyake001333_rbh_TGME49_299190
MHKLLESAIPLGPEKAKSKVSKSSDTVSLRSHSIDPVELTKPGATFASVENLRCPHHFALPIQYFCLDCKDGEGCFCSECALTRHATCDVRTLEEAYTTVLNNVIRKWASQFSSRADGLELTFAQQLEDKREEWSMKLQEAQSVLNRMCDDVTTTVRELETSLTRWLNQSHRSFAQEHDKIRDHVESTLESYAKNADMLRQQRRLPAARMLLFYNENHVMLRELLLGTTPRDSERMIAQATRHLGVRLDNINATAVEYSKLIRQLERNIRHAEGC
>BabSpeXinjiang002280_rbh_TGME49_299190
MYELLENAIPLKSTTAVDSGVKRAHGPTIPRRSIDAQEWVQSGVSFASVENVRCPHHFALPIQYFCLDCKYGEGCFCSECALTRHATCDVRTLDEAFTVVVNNVIRKWASQFSSRADGLEVTFTQQLIDKREEWTMKLQEVQGSLLKTCEDITTTLRELENSLMRWVTQSHKTFAQENEKVCEHVERTLESYASNAEMLRQQRRLPAARMLLFYHENHAKLKQMLLGTTPRDSERVIRQAVRHLGTRLDNINAICVDYEKAILQLERKIRQAGGE
>BabSpeXinjiang002319_rbh_TGME49_299190
MYELLENAIPLKSTTAVDSGVKRAHGPTIPRRSIDAQEWVQSGVSFASVENVRCPHHFALPIQYFCLDCKYGEGCFCSECALTRHATCDVRTLDEAFTVVVNNVIRKWASQFSSRADGLEVTFTQQLIDKREEWTMKLQEVQGSLLKTCEDITTTLRELENSLMRWVTQSHKTFAQENEKVCEHVERTLESYASNAEMLRQQRRLPAARMLLFYHENHAKLKQMLLGTTPRDSERVIRQAVRHLGTRLDNINAICVDYEKAILQLERKIRQAGGE
>BreMinMf105b01023771_rbh_TGME49_299190
MSMAYKLEVGEEMPDKRMMKQGLADMGPAKHSGEAQRHPVERLLTDHSRREQQQEMMNKALVRQETMSSEEDICAGCSLHPLEVSLVLICNHRLCLKCAHWHMHVSEAKGSKLFEAPSYTASCPSCGSATQVEAGAAQQILSMQSSPDIQPVPSSISPVERRTQRSVREGRWTQSPDPEAIERVLPKPRSPLTSNLSNLPSSPEAELQRCGQCQVEAADVRMRFKWS
>CepComWS2016007053_rbh_TGME49_299190
IVCLLCAAAKIRHTDGSEPIVCPISSCLIPTVLALSTVSTLKGLALPSTCDIDKTPFIVQRPPKEVTVPRKAGLRRPYFQNKGEDKFLGWSVHEPRQTPYFEKCGICRSEQVVQFCTDCAELYCSTCFNNVHQNHPSMVNHTSKMIRNYDGPDTLHPPVMHRLNDNTTETVPLEVSTLNPPSVATTPRNMLSSEMHEMNKETSFLQSSVERGTAAAAPGPKTMLRNIAPLAFRSQLTERQLKMIGVDCTVLDNVENEQPWTKEKASIVNYFCSLHPSEPQQWFCETCLEPSYCGKCAVESIHRDHAQFDRNDAWQRVRKALTSHFDSWIRNLISTSQGVDNLVKENRERWQSWSNNHISDYEDAIHDYSKTFESLYDDLIQRRNHRFRSS*
>CepComWS2016007054_rbh_TGME49_299190
IVCLLCAAAKIRHTDGSEPIVCPISSCLIPTVLALSTVSTLKGLALPSTCDIDKTPFIVQRPPKEVTVPRKAGLRRPYFQNKGEDKFLGWSVHEPRQTPYFEKCGICRSEQVVQFCTDCAELYCSTCFNNVHQNHPSMVNHTSKMIRNYDGPDTLHPPVMHRLNDNTTETVPLEVSTLNPPSVATTPRNMLSSEMHEMNKETSFLQSSVERGTAAAAPGPKTMLRNIAPLAFRSQLTERQLKMIGVDCTVLDNVENEQPWTKEKASIVNYFCSLHPSEPQQWFCETCLEPSYCGKCAVESIHRDHAQFDRNDAWQRVRKALTSHFDSWIRNLISTSQGVDNLVKENRERWQSWSNNHISDYEDAIHDYSKTFESLYDDLIQYVDMNHVQIIDENLAPTGAEITDSVVPELLEMQQELRAVQEMTPYETCKWWSQNGQARAEKISKIDDQQLEYASKIANFKISYVVETVLTYLAVLNDQAEHIKDTDRISIEEKKADLKNKLTQTEFSSISGTGRENVFTQTEMLMNSNSNLTKKDRKKKKKSKKSKHDALLADGQSSSSQEVTLITKKFQQAKVQNLAAAKARAEIVEGGLDMQAIARKFEARDDNEGAEHTRKRHRRRTSKKKEDSE
>ColVieColp7a094993_rbh_TGME49_299190
VNNVKAPETIACARKIGIDPIYEPQYLWLAEEAVRAPLSENWREIIGADRTVVYYNVKTETTSKEHPVILHYKEVFSKLKGAADSKAKEERTENTRRLEIMDVVRLIEGRVLKGEPASSPESVKQLAEVLAVDVRRELRLVKAIKDTLEYFYAKDSSGGVRVAAETLKDPLHFLRIIQREKTKLDIEASPKGYILCVECDKVLAAVKCEQCMDYYCSQCFPEIHRTGKRKDHTTLPVDQSICVECADRAADVRCKDCQDTFCWNCFDRLHSGGNRRNHERVALNHVKCDECDANRAEYFCEQCTDNFCADCFRVIHRKGKRRDHFFLEIDDEGHFARNGERIDYEETVRLKLLRKASQTLSPWFAFLDASSMMYWYNFVDEQLSYDPPSHISDSS
>CryMurRN66000303_rbh_TGME49_299190
MNCEPNNSYNPESQMSVNEKELTINEQANNVNFRNLLTSPKQTRLLLGNMRDILDPYSSEQNSTLICHFCNCTTMGESYILLSCRHRLHYSCVLNNMFNFSPNGEFMFCPICNFHSAILDNTGEPIVKHLARIPMKESFGCQPTKSCIVCKIRPPSTFCIDCCDSFCKGCLRDFHTSTISLRSHTIRQVGNEVDNVKLVPIPNGEMFAKEKKILNRLNGPGIEDDTKRVLFTRDQKTKSLAIENCPVHNLVPAEYFCLTCENTCFCETCALGMHRDHKVLMSIDAVEYIRDVLRVFQHVILTRTGELDSVSRSTSEWTTQQLHLIDEVKPVLISNTTKACNILQAKVDDFRTSILKEWFENEDIVAKEIDQAKIIYEDIKQLISLIYNAIEGNVELVMMNFFNERYNDINKWLEKPTKGKSMVHFTDPISCLERVNNATNKMNDLAAELNTQQTALNNLKCIFQPRKFQCNLENDIIAFDDDGIDIPIMSIKKINYNSRITEVHSKLGKSTLQIRREIFNDEHLLRKIKKEYQICKAVCCEILTDSLNTKSTEHLNYENLEGDLYCIRNNEGSSNIHKSSEGDLYCIRNEGSSNIHKSSEGDLYCIRNEGSSNIHKSSEGDLYCIRNNKGSSNIHKNSEGDLYCIRNNKGSSNIHKNSEGDLYCIRNNKGSSNIHKNSEGDLYCIRNNKGSSNIHKNSEGDLYCIRNNKGSSNIHKNSEGDLYCIRNNKGSSNIHKNSEGDLYCIRNNKGSSNIHKNSEGDLYCIRNNKGSSNIHKNSEGDLYCIRNNKGSSNIHKNSEGDLYCIRNNKGSSNIHKNSEGDLYCIRNNEGSSNIHKNSEGDLYCIRNNEGSSNIHNEQPQLTQNDANQMSQMVTEHSQMANLEFSDASNRSHNILTSKGNEHEYSNSDWDSQFNSNSSSLNSNFDSLSDYSSSLGVIQEICSESTKLCSMILPRCDLIYIRDENPCITKGRLN
>Cys_WienI006932_rbh_TGME49_299190
MMEESSSAAPDDYGYPSLASQSSLASLTPPSLLLPPSSSVLSSSAAEGLLHPFSGFSSASSLRHHHEQSPSSSSYSASSLSNEEDRLSRQSQLTIDGSQALVDASSSKEAPSGACCPREVTCSVCRRKVEDLLLLSCSHHLCLVCACHEVLKKDERLLSSNKLPRRYPRGGGEEGEALACPICHVPTRLSASTLSSLRRLKGRSDGGDHAYGRENAEGVEEGFVFDNEYDQEDEEEGVDYDENLRRLFPGRMSILRLRDEEKGKTARKKDGDHNRRRRRVVLYERGGQGVEDDKSEDAGCLLPPGGVPVRRRKHDEEDGEERGNYYLCCECEGHEASVFCKGCVRNYCDVCAVRVHEGNPRFKSHQFRSLLQSDNRRLQHTSSFSSSSTSSLSSSLLHPGEDQERTKSGRRRRKAHQAPDGLLLPLGGPAITERVKLRGTNHIKSFQDTFLDLPGGDPLSHLSSSFFFPSSSIADATIPAGAGGVGGEGGEQEEKASTVKKTADDEGSSVNDLSTHTSAIDDHVMG
>DigOweWS12019997_rbh_TGME49_299190
AIHASIKATRSHTVLNLQQASGSLPGLTVSKERFCKTHKDEKIRFFCTQCSAVICRDCKLTSHEGHISTDLSEKSAEAKSLILQVTNRAHSNLEPKLRAA
>DigOweWS12038896_rbh_TGME49_299190
MGEVLCDDHPEERLRFLCVPCDVLICRDCKLTDHEGHKSIDVNKATTGLKDKLEGHRGRLEERLKVLVRVNREVEEDKEAASQAQRRLRTRIKNRSAMLTSWIQDAEQAALD
>DurBalCSIROCS38007899_rbh_TGME49_299190
LKFGTQGDTCPSIVGGGRVLGAARLAAEEPAMAATIKPKPQRTYSDPDLPELLPLPVRPASSYEPRPKPKEHPQFSHEAVEGMAKELGLDIEANSDFRWIIRDCLLALRDENFTVKVRGDDVEYEYKYTDYEDEGASKAGAGKSRSCRPIVEAHRRLAENLMGVKEKLKLQRLDPQYRVKHLVYLAIMGEKDARGVTNETLIEEVMELLDVNPLDEPYLVPRIKVSIEDAYFRMKEVGPQNITIDSCIDVESLTINLELDRVGFMKKISPSGLLYCVENQTQLADVISTGSHDVFCYSSAVEVHSTGRRQDMPLVFFEQVVCAECEVKSADVRCQDCVENFCRECFKAAHARGKRQKHCVSLPYRTFCAEYPEHEASYICFETGEVLSTKAVARMRKSAARQNFTLFGLRKAAYSKKLFANNLDRLMNILQNHVERQYPLSPWFIFYDKAMAPYWYNFQTRAKVKADPNDLVNPPSSMAEEDAEQADAEDPDEGFLSNAAGAGDIRETHAARFARSGLRRSPAGSCQVRVVAEDLTQPAELAISGAFRRDWCS
>DurBalCSIROCS38054091_rbh_TGME49_299190
LKFGTQGDTCPSIVGGGRVLGAARLAAEEPAMAATIKPKPQRTYSDPDLPELLPLPVRPASSYEPRPKPKEHPQFSHEAVEGMAKELGLDIEANSDFRWIIRDCLLALRDENFTVKVRGDDVEYEYKYTDYEDEGASKAGAGKSRSCRPIVEAHRRLAENLMGVKEKLKLQRLDPQYRVKHLVYLAIMGEKDARGVTNETLIEEVMELLDVNPLDEPYLVPRIKVSIEDAYFRMKEVGPQNITIDSCIDVESLTINLELDRVGFMKKISPSGLLYCVENQTQLADVISTGSHDVFCYSSAVEVHSTGRRQDMPLVFFEQVVCAECEVKSADVRCQDCVENFCRECFKAAHARGKRQKHCVSLPYRTFCAEYPEHEASYICFETGEVLSTKAVARMRKSAARQNFTLFGLRKAAYSKKLFANNLDRLMNILQNHVERQYPLSPWFIFYDKAMAPYWYNFQTRAKVKADPNDLVNPPSSMAEEDAEQADAEDPDEGFLSNAAGAGDIRETHAARFASQGAVFDVPPPVHVKFALSQKI
>DurBalCSIROCS38088497_rbh_TGME49_299190
XGTQGDTCPSIVGGGRVLGAARLAAEEPAMAATIKPKPQRTYSDPDLPELLPLPVRPASSYEPRPKPKEHPQFSHEAVEGMAKELGLDIEANSDFRWIIRDCLLALRDENFTVKVRGDDVEYEYKYTDYEDEGASKAGAGKSRSCRPIVEAHRRLAENLMGVKEKLKLQRLDPQYRVKHLVYLAIMGEKDARGVTNETLIEEVMELLDVNPLDEPYLVPRIKVSIEDAYFRMKEVGPQNITIDSCIDVESLTINLELDRVGFMKKISPSGLLYCVENQTQLADVISTGSHDVFCYSSAVEVHSTGRRQDMPLVFFEQVVCAECEVKSADVRCQDCVENFCRECFKAAHARGKRQKHCVSLPYRTFCAEYPEHEASYICFETGEVLSTKAVARMRKSAARQNFTLFGLRKAAYSKKLFANNLDRLMNILQNHVERQYPLSPWFIFYDKAMAPYWYNFQTRAKVKADPNDLVNPPSSMAEEDAEQADAEDPDEGFLSNAAGAGDIRETHAARFASQGAVFDVPPPVHVKFALSQKIDPTRRTCDLGRFPTRLVLMRGDSLLEPLG
>EimAce000130_rbh_TGME49_299190
MEFRRELPLAVGKAPAPKVAEFRAAMTAAGARRSSQEGKKQPQPKQQQKQQQQQQEEEAAHNKRETAAAQGDTGEVEQEQQSAAAAGVICCRCGVDAPDLLLLQCQHLLCLPCAAAQLLLQSQQNPLSPYNCLLCPCCSKETLLSDKATATLVRQQPHAPRHQTRQQASATATAEAAAAAAAAGAAAVAGGLRGPSGGKEEVLLPAAAAAADAAADTEWQFICCTCEKRISVVFCRDCAANFCKDCAVETHAPRGADPSVVARLSQHRFSPLSSRGVCPTLPLSNAARCKLRAIDHYKRLDDCEPFLEVAAAAAASASAGAASGASKTAAARGGLTKQQQQQRQSGRRRSAAESSSIKQQLLEEEISEGDSSRVSLEEVVNTRVPVNAFPRLCSVSSVPCDLHAGEETATREAKGDTCGFRGFH
>EimBruHougton000640_rbh_TGME49_299190
MELRREFPLALKKAPPSKVSEFRAAIAAVGARRAPQQQQQQQQQQEAADGSSRDAAAPSAAAAQGDAAADEQQQQAADAAAAAVVCCRCGVEAPDVLLLRCEHLLCLPCAAAQLQQQQQQSPLTPYNCLLCPCCRKETLLSDKATATLVRVQPPHKDRGRLSTAAAAAAAAAAGGDPDSAAAAAAAAAASETADLAAAAAAAANRESVGLCQ
>EupCraCT5005441_rbh_TGME49_299190
MCSIHPKEGLRYFCDTCDKLICAECIFDHSGHQFVRHEESSFVIKEVSKEIKKLIGKAESGLKYLDDKRQKDLERVDEEVKRIIENVEKRADESKKSTXKLVDAEKDKIAKDLEVYHQQLESLKFEEEKKEETKEEGKEENEKNKEQNVRMNKIKMAVFAFDLKKKLAPIHLKFPNIDIDMNKRETDEIVKKIGNLSYIPHLKNKRICFFGDSNKVMEYSLDSKKWGMKQLHSSNDLLYYSAAVTLPNGDALIIGGGSSTVVYQYTNG
>EupCraCT5011762_rbh_TGME49_299190
XPFRETDEAQFRQNIKILKFMRERGEKEYAMDQMEDTIECTKHLRKPIEYFCKTCSTSVCVKCIYDDHNGHHLMPIEEMSASLLQNVNDLEKMQITQNRLIIENENLIEQVKEELSRLMDQQVKNINQGFNDLIRKLEEKKHEIILEFEKKFKKEEQKFISKQNQIRQDTEEIASIELILKELKQFTETNNDAQILQKIHDVTTFLHKSFTDLDIITKKQIYQKSEIFIDPNFKPLSLNVKKALDIVKKFEMVLPSINQKVKNQESAMINSMSMNPLYGRQSSRSQNPGMEGPDDSMNPADQTEQVGTSTGRNVNMMPMSMSGRGSQAPSSMRQQRPPMDYSGAEETVPRPQEADDNEENKEAGVLTCFGDANEILQYTLGRFTW
>FabSal002034_rbh_TGME49_299190
XPVCIEILQDPIILSCSHNICLQCVMELLSVNYLKERDSRVLNCPVCRRVTVLASLDPELLPRNLALSNIIKEYQVSGQPSEWVCQLCRENPSAASVECLACELVACESCAQNHLSNPRFMHHKMLPISQGSQSVCADHRIEKDLFCVTDKALCCIKCAQFSSAHKNHEILTKKEAKVQLTSEIISSKNFLPLLVEKVKSSKQALSDQLEELTQKEQAKLSGIQATFQELKSVLNEAQAAASANLNSEYEKAKESILGRINTLSQIEEKTKLLEQTSDELELLQHAQELKDLNPMLAVSAMPEISATPQKKSQVESMLESLYHIEITNPYKIESSLLWYCSRGTKDYLLFDFSEHKFTLKKLDNQSLIPRWSGCCMLPDSTVLVTGGKRDKDSGSMVTCFYFDTNTGVTRPCPDMIFGHSSHVCLFVSDRVYCISGKNPSNHTHNACEYFDLNNETWHQMAPINLARTCASGSYLKGNIYVLGGYQTSVSNTCEKYSIETDSWVVLSVTLPERIWQHGSYPIEEDQILVFGGECTSDEPHRLSYIFNTETQEFSNCASIPINNTWLFFWLNVVRRGPYLYTMNKEKNILKYDI
>FavTarFeNarragansettBay014776_rbh_TGME49_299190
AEQACPTCSVKVSTTDLKRFCKNQQLLRLIQRYSTMQQQKQGSPNATAQHQLGVFNDQLDSISTIDCGRHPQKLIEYFCRTCTQTVCVQCIFDEHNGHELVQIEEMA
>GonSpiCCMP409000064_rbh_TGME49_299190
XSSTRALGSLSARWAQPGMVRLDTREVDHGEDDEEAVPSGSNSAPVVTGIAELIGIDLVKEPQFLWIAEEASRQKIPPDWKELVNEDGETLYYHMADRKLQKEHPLILRYKEIYYKARSYTKRMEQGEVGGTREQPNMKLSRIRGEVMSRASKGQPPATPKIVQGLVEILGINSAKEFFLTRCVKQTLEAYVEKNLDLSSFVQDLKDPLEFLRQIRKKQNQVDVIRKPTSIVMCQECDKKAAVVKCEQCKDYFCQDCFNSTHATGKRRAHITSDVEQLVCAAYEDRVATCQCVQCGLFYSDEGFMYVHAFDAARPDLRNHLKRVINGLVCLECEHYNASVLCEDCVDLFCTECFINLHRKGKRRQHVHLTIDNTGQIFRGGFLVPPEEAQVLTDRARSTVETGPWVPFRDEELNFYWKNLVDGTEVKQSPVDPISGVAPVVP
>HemSpeSG2012SG2015001991_rbh_TGME49_299190
MVSPTECALCRAPLCDAMVMQCNHDICIPCSKRTMVELPYARIPCAVCGKETNLESDTLLYLRNSGATCAVAPDLSLCMSPDIVQCSAGGVCHYPQTGIVVRTGSPSSPKGRGPHSARAGDAQPGSVQLFGVRGALLPGVGEVLRTNTAPMADKPRPFPARLCDCRERKCVSFWCENCRKLICPDCAVVGGSHKHHRVIPMRIATTKVQPDIEKFMAGLKNMCHEIELEICNLNRADRRVTSHLSTSQANLRQAMAEAHDKLKYVEDSVACELDKSAMFATRSIHKYRDELQTKLQVLNREGDSIIDAMGNSDDASVLHQYSELEWKARELGENGPVHREVPELPLCQKNLTIRLGEEIVGDFHILVLQHKDTRTVTFKDQKDDANLLTGNFEANIPPSARGFAPTIAPSNAAQSLAQGTVPSTPVQSFTGNAAGPPVAPVTYGQGFAQSAARPPVVPVTHAPGFAQSAGGPRVAPVTSAQGFVQSSAGPRVAPVTGAPGFVQSAAVPRVAPVTDDQGFARSAARPCAEPVSRSQGLAQHTAAQGLAQHTAAQGLAPTSYEQGMALGAGRQNVAPCTAWQSVAKSTERQSAAPWQSVASCTVGRNAAPGAAGQIMAHIAAPQNTSPNTAAQRYAPSIGGQNFTPSVGAQNYAPSFGAQNFAPSVGAQNFAPSVGAQQFAPNSSTHVEPTVRFAPDTGAQSADANAAAQNRFARSNTAGRMADTPQSPATSITPPQAPRCTRHDHSRPCSCSPSPPCSPPHQLSINTCQITTPPQDSCAVRYSEHPLSTPSTPPTPLQRRVEPSNVQGRHISYSYHPAQFYGEDLTCGPARNEPCSEHFSPKPRGVGVKDLLPWRQTLAKPGRRRLDTIAPSNGAAAHQLLVADKRQRDRPPEERISKAASTTGDLASYHSLRRTKTTIKTRPRDRSSAGTSNLSTTFADELLALPPAGTLSTTFTDEILALPPAVSSTVADISRPSALTPPSRSSFTFPSAGLSTFTSFRTKAKSRASKSTKAMKSTKTTSGARLRVSPQNTFGNHLSQQKKTDSAPTRPSGRISIQRGRDDSTTQPDAASHRSESYNA
>HemSpeSG2012SG2015002043_rbh_TGME49_299190
MVSPTECALCRAPLCDAMVMQCNHDICIPCSKRTMVELPYARIPCAVCGKETNLESDTLLYLRNSGATCAVAPDLSLCMSPDIVQCSAGGVCHYPQTGIVVRTGSPSSPKGRGPHSARAGDAQPGSVQLFGVRGALLPGVGEVLRTNTAPMADKPRPFPARLCDCRERKCVSFWCENCRKLICPDCAVVGGSHKHHRVIPMRIATTKVQPDIEKFMAGLKNMCHEIELEICNLNRADRRVTSHLSTSQANLRQAMAEAHDKLKYVEDSVACELDKSAMFATRSIHKYRDELQTKLQVLNREGDSIIDAMGNSDDASVLHQYSELEWKARELGENGPVHREVPELPLCQKNLTIRLGEEIVGDFHILVLQHKDTRTVTFKDQKDDANLLTGNFEANIPPSARGFAPTIAPSNAAQSLAQGTVPSTPVQSFTGNAAGPPVAPVTYGQGFAQSAARPPVVPVTHAPGFAQSAGGPRVAPVTSAQGFVQSSAGPRVAPVTGAPGFVQSAAVPRVAPVTDDQGFARSAARPCAEPVSRSQGLAQHTAAQGLAPTSYEQGMALGAGRQNVAPCTAWQSVAKSTERQSAAPWQSVASCTVGRNAAPGAAGQIMAHIAAPQNTSPNTAAQRYAPSIGGQNFTPSVGAQNYAPSFGAQNFAPSVGAQNFAPSVGAQQFAPNSSTHVEPTVRFAPDTGAQSADANAAAQNRFARSNTAGRMADTPQSPATSITPPQAPRCTRHDHSRPCSCSPSPPCSPPHQLSINTCQITTPPQDSCAVRYSEHPLSTPSTPPTPLQRRVEPSNVQGRHISYSYHPAQFYGEDLTCGPARNEPCSEHFSPKPRGVGVKDLLPWRQTLAKPGRRRLDTIAPSNGAAAHQLLVADKRQRDRPPEERISKAASTTGDLASYHSLRRTKTTIKTRPRDRSSAGTSNLSTTFADELLALPPAGTLSTTFTDEILALPPAVSSTVADISRPSALTPPSRSSFTFPSAGLSTFTSFRTKAKSRASKSTKAMKSTKTTSGARLRVSPQNTFGNHLSQQKKTDSAPTRPSGRISIQRGRDDSTTQPDAASHRSESYNA
>HemSpeSG2012SG2015002164_rbh_TGME49_299190
MVSPTECALCRAPLCDAMVMQCNHDICIPCSKRTMVELPYARIPCAVCGKETNLESDTLLYLRNSGATCAVAPDLSLCMSPDIVQCSAGGVCHYPQTGIVVRTGSPSSPKGRGPHSARAGDAQPGSVQLFGVRGALLPGVGEVLRTNTAPMADKPRPFPARLCDCRERKCVSFWCENCRKLICPDCAVVGGSHKHHRVIPMRIATTKVQPDIEKFMAGLKNMCHEIELEICNLNRADRRVTSHLSTSQANLRQAMAEAHDKLKYVEDSVACELDKSAMFATRSIHKYRDELQTKLQVLNREGDSIIDAMGNSDDASVLHQLGEEIVGDFHILVLQHKDTRTVTFKDQKDDANLLTGNFEANIPPSARGFAPTIAPSNAAQSLAQGTVPSTPVQSFTGNAAGPPVAPVTYGQGFAQSAARPPVVPVTHAPGFAQSAGGPRVAPVTSAQGFVQSSAGPRVAPVTGAPGFVQSAAVPRVAPVTDDQGFARSAARPCAEPVSRSQGLAQHTAAQGLAQHTAAQGLAPTSYEQGMALGAGRQNVAPCTAWQSVAKSTERQSAAPWQSVASCTVGRNAAPGAAGQIMAHIAAPQNTSPNTAAQRYAPSIGGQNFTPSVGAQNYAPSFGAQNFAPSVGAQNFAPSVGAQQFAPNSSTHVEPTVRFAPDTGAQSADANAAAQNRFARSNTAGRMADTPQSPATSITPPQAPRCTRHDHSRPCSCSPSPPCSPPHQLSINTCQITTPPQDSCAVRYSEHPLSTPSTPPTPLQRRVEPSNVQGRHISYSYHPAQFYGEDLTCGPARNEPCSEHFSPKPRGVGVKDLLPWRQTLAKPGRRRLDTIAPSNGAAAHQLLVADKRQRDRPPEERISKAASTTGDLASYHSLRRTKTTIKTRPRDRSSAGTSNLSTTFADELLALPPAGTLSTTFTDEILALPPAVSSTVADISRPSALTPPSRSSFTFPSAGLSTFTSFRTKAKSRASKSTKAMKSTKTTSGARLRVSPQNTFGNHLSQQKKTDSAPTRPSGRISIQRGRDDSTTQPDAASHRSESYNA
>HemSpeSG2012SG2015002203_rbh_TGME49_299190
MVSPTECALCRAPLCDAMVMQCNHDICIPCSKRTMVELPYARIPCAVCGKETNLESDTLLYLRNSGATCAVAPDLSLCMSPDIVQCSAGGVCHYPQTGIVVRTGSPSSPKGRGPHSARAGDAQPGSVQLFGVRGALLPGVGEVLRTNTAPMADKPRPFPARLCDCRERKCVSFWCENCRKLICPDCAVVGGSHKHHRVIPMRIATTKVQPDIEKFMAGLKNMCHEIELEICNLNRADRRVTSHLSTSQANLRQAMAEAHDKLKYVEDSVACELDKSAMFATRSIHKYRDELQTKLQVLNREGDSIIDAMGNSDDASVLHQLGEEIVGDFHILVLQHKDTRTVTFKDQKDDANLLTGNFEANIPPSARGFAPTIAPSNAAQSLAQGTVPSTPVQSFTGNAAGPPVAPVTYGQGFAQSAARPPVVPVTHAPGFAQSAGGPRVAPVTSAQGFVQSSAGPRVAPVTGAPGFVQSAAVPRVAPVTDDQGFARSAARPCAEPVSRSQGLAQHTAAQGLAPTSYEQGMALGAGRQNVAPCTAWQSVAKSTERQSAAPWQSVASCTVGRNAAPGAAGQIMAHIAAPQNTSPNTAAQRYAPSIGGQNFTPSVGAQNYAPSFGAQNFAPSVGAQNFAPSVGAQQFAPNSSTHVEPTVRFAPDTGAQSADANAAAQNRFARSNTAGRMADTPQSPATSITPPQAPRCTRHDHSRPCSCSPSPPCSPPHQLSINTCQITTPPQDSCAVRYSEHPLSTPSTPPTPLQRRVEPSNVQGRHISYSYHPAQFYGEDLTCGPARNEPCSEHFSPKPRGVGVKDLLPWRQTLAKPGRRRLDTIAPSNGAAAHQLLVADKRQRDRPPEERISKAASTTGDLASYHSLRRTKTTIKTRPRDRSSAGTSNLSTTFADELLALPPAGTLSTTFTDEILALPPAVSSTVADISRPSALTPPSRSSFTFPSAGLSTFTSFRTKAKSRASKSTKAMKSTKTTSGARLRVSPQNTFGNHLSQQKKTDSAPTRPSGRISIQRGRDDSTTQPDAASHRSESYNA
>HemSpeSG2012SG2015014090_rbh_TGME49_299190
MPSKPVAAASEIILGTAALLGIDPINEPEYLWIAEQCSRAPIPEGWKEFVNEDKVTMYYHGTTKKLQKTHPLIDQYSSLFHKSKSYVKIFQQEQPKSKLDTDSTKLLVIITEILSRVTQGLSPTTPEIFSDLAGLLRINVTEDFFLCRCLKQTLEAYVEKQFNLGSIITDLKAPLDFLRAIRAKQVKVDIIKKPDHVTVCTECEEKSAVVKCEQCKDFFCQDCFNATHATGKRRAHITCDVEQLVCASCDNQVATSQCIQCGLFYCDQCFASTHGARPELHNHLQRVINGLVCLECEHYNASVLCEDCCDLYCTECFIKLHRKGKRRQHTHLTIDNTGQVYRGGFLVPPDEAQILTDRARSTAESGPWITFKDDLNVTYWYHLRDKISTRNDPYSNNANQP*
>HemSpeSG2012SG2015019417_rbh_TGME49_299190
MTSCWNCHCRVDEALLMACHHHLCLSCGCARLEGEKGVRCTCGTHTQLTDDAYQCLVAQNCHNASLCKPEACGRQSPFPSPRNGNPYAAAQCVPTVHVTHNHAMPSGENMGASKRTMALRWCPLHPEETMNFWCVDCRVFICPECGMVGQHHGHNFRTLRQQAAEVQQQLHSSIAALNAYAREAGREFEKIDSQSRGVEMMMNNSKKALRKQVQRITRDLELYQENMERAYSHAAEQCFGVLTRACDAAIRAEENYRMHADDISVAIASEESELVEWYGKTKDTIDTLSKEPPRFLDYWPYLESTPAELAILWDGEPLLSTKIPKLMSRDVPEANGQGPRRHDGGMNGNRSSSPARHT*
>HemSpeSG2012SG2015019663_rbh_TGME49_299190
MATLAYQEHLKRDSAANTLGINPIVDLDWMWIAEEASTAELPPEWQAIESDTGEIAYYKEATKLLVTSHPVMDKFKQLYDEQRAFMEKTRMHLGEHKVQSMVSQILNEVLNRCHRGLPPVTPELVEQLSLVLNIDASEQFSMCLQLRNMLEDLAESQYELAIMSKQSLDPIDFLGRIRKAVIRTCVTMKKDSIMMCQECEERSARVKCEQCKDFFCVTCFDKTHISGKRRNHTKQKVEQCVCDVCDLQEASTSSLESNERYCDDCLITKMELLSGHRMKVIKGLMCSECEAEQATRLCEDCCDLFCIECYLELHRKGKRRIHTPLTIDEDGQLKRADVRLPPEDVQHMIAKARFAGTGGPWVAFKDDQHSTYWYHFRDKIITRRSPYA*
>HemSpeSG2012SG2015021931_rbh_TGME49_299190
MAPSNCSVCGAFLFEALILECNHDMCLGCAANVVNRSSNLIRCPSCTTETRLEPDAVERLVPCVTACHAITTTSPCHIARGTSQHNIHRAEDTLGTLSPQQKWHKLPFAQSQLAGPSSPHMNICGAPPLAPATSSGACMQLTPCVSAPCMSAPSGCAPCITTICSPMINPPLGPGGPTPKSRICGNYDRICSCHEKLPVSFWCENCCKLICSECAVLDTLHKQHRVLPLRMATVHVQSNIENFMSTLKSAGDEIRQEKHKLDTAERRVNAHLSTSMAKLRQAVYDAQERLKYFESNMAKEFDEVVAQTCKEISRQREEVETRLNNVTCQGEQLLTALETLDDTSVLHWYSEAMRTARDIHEYIPRRSEAIPEVGFISTPLVIRSGNDVICEFPVLKLARNDTDNRAVMGNLTAIPQQAAYLSAQRAPLTPPLRGHARTGPGAVDVAPNLLVGANEVEMQEQNIQWAQQREQQMQFEAQQREQAWIEHQQLMAQRTTTPPPTPHWQCFPPPAFTPTMPMPSSECAPYQKPGMPYVPSQPATPSYTPSQAPAMSQVPSHAPGALYAPSQTPGAS
>HemSpeSG2012SG2015022166_rbh_TGME49_299190
MATLAYQEHLKRDSAANTLGINPIVDLDWMWIAEEASTAELPPEWQAIESDTGEIAYYKEATKLLVTSHPVMDKFKQLYDEQRAFLEKTRMHLGEHKVQSMVSQILNEVLNRCHRGLPPVTPELVEQLSLVLNIDASEQFSMCLQLRNMLEDLAESQYELAIMSKQSLDPIDFLGRIRKAVIRTCVTMKKDPIMMCQECEERSARVKCEQCKDFFCVTCFDKTHISGKRRNHTKQKVEQCVCDVCDLQEASTSSLESNERYCDDCLITKMELLSGHRMKVIKGLMCSECEAEQATRLCEDCCDLFCIECYLELHRKGKRRIHTPLTIDEDGQLKRAGVRLPPEDVQHMIAKARFAGTGGPWVAFKDDQHSTYWYHFRDKIITRRSPYA*
>HetRotSCCAPK0483032196_rbh_TGME49_299190
LKGEGGWRCRCSPPNAFQAAQGCCQATDVCEPRPPPGGPLLAAMSDDGPPVKPKIHRTYSDPDLPQLLPLPVRPSSSYEPRPKAKEHQTFTKEIVESMSRQLKIDVEEHPDFKWLVRDCLLSLREEGWTCKVKGQDLEFFYAHTEESRSYHPIVEAHQEMAQRLLSVQAELKMKHLDGHYRVKHLVYLAIMGEKDVRGVCTPKLMMEIMELMDVNPLDEPYLIARIKVAIEDCYFRMKEIGAHRVTIENGIDVEALSVNLELDRVGFMKKISPSGLLYCVETKTALADVISANSHDVFCCSAAVEMHSTGKRQDVPLVFFEQSVCSECESRAAFVRCQDCVECFCYDCFKAAHARGKRNRHCVSLPQRTFCAEFPEQEASYLCFETEEVLSTKAVSRMRRSNARQNFTLFGLRKAAYSKKLFANNLDRLMGIMQNHVERAYPLSPWFVFYDSAMSPYWYNFNTHQQVRADPNNLINPPVEEGEDEKAGTEIPQNPEDQYLKALPGATNLKDTHAARFAAQAACFDXPAADXAAVMPSACGLPFAGSPRGRAIQTRARGACARAYAQRQNCRGIPP
>HetRotSCCAPK0483038336_rbh_TGME49_299190
LKGEGGWRCRCSPPNAFQAAQGCCQATDVCEPRPPPGGPLLAAMSDDGPPVKPKIHRTYSDPDLPQLLPLPVRPSSSYEPRPKAKEHQTFTKEIVESMSRQLKIDVEEHPDFKWLVRDCLLSLREEGWTCKVKGQDLEFFYAHTEESRSYHPIVEAHQEMAQRLLSVQAELKMKHLDGHYRVKHLVYLAIMGEKDVRGVCTPKLMMEIMELMDVNPLDEPYLIARIKVAIEDCYFRMKEIGAHRVTIENGIDVEALSVNLELDRVGFMKKISPSGLLYCVETKTALADVISANSHDVFCCSAAVEMHSTGKRQDVPLVFFEQSVCSECESRAAFVRCQDCVECFCYDCFKAAHARGKRNRHCVSLPQRTFCAEFPEQEASYLCFETEEVLSTKAVSRMRRSNARQNFTLFGLRKAAYSKKLFANNLDRLMGIMQNHVERAYPLSPWFVFYDSAMSPYWYNFNTHQQVRADPNNLINPPVEEGEDEKAGTEIPQNPEDQYLKALPGATNLKDTHAARFAAQAACFDXPAADAREVCVAAAVMPSACGLPFAGSPRGRAIQTRARGACARAYAQRQNCRGIPPDYEPLARKSRX
>KarBre021789_none_TGME49_299190
MPKKKKTPRESVPSDEDLLSAEAVKPADDTKEDTVPMEEATLGEDLQKEESSPLVETPRAEIMSMSAEEVKPADEEVKPADETPEEEAVQMEEAKPAEGLAASEEVSREETLSAEEVKPAGDLPGEETVQPEKSESAEEAKPPEEQPKEEAKPAEEETVNGNGINTQEALKQAMDKNDEEAVLKLYAANPHQTCSQGKSLLHWAMTRNCHELIQRLSESGVVFDPENIHRELQLSDPYHLHHTVSKVLQIAEHQRIGFCQTHPRRPVQAWCNTCNIPICNWCMGKRGEHKDHDTDADLNSCLHDHKDGFLSSLQEVDEGVQALKDQCKIDASNGQRTINDEKDTACAGIDASTAKHADAEQAQNERDDEEIAKLQARIDELKAAKEERQRQRESFDQQAQAAKSSLSIDAQKHCEAVEAWQHGVLQKMDSAAERASTWRKAVTVALAHRPEEHIDMEALIALRARKETQSFLANRENLEMPTFPDAVQVASAGAQSACKTFQGAVNDTISDHSKTEKEKTLAFLIEQKVKLDGLDSKVTDVVHDAVDASAHAQKVIDEPLASAEGLSVTNTAPQDFAVGDTCECQDANANWWPVMINAKNNDGTFACVVSDGFNSIWPAVPKENLRRAPVAAQSSEQVSIPADLATKDSEIEALEAVAQASASVPTAETASESRIDGLEADSSVAVPPEPTPPVSPASNEKVASQEAGSPEEAGAAMQQFNANSSPDPAAALAALPVPEDRQLDEFEMAKSQLEAYKKSEEEREAAQLVRPGRRTAVT
>KarBre074724_rbh_TGME49_299190
MRGEQEVIKDVKTPAAVDEVLVFGPAASQRVSPSSDTEAPEPGAEPEVEEDRRAKQEISLSTTSTFQKRSEEEKPPSASEASTPGSSNRTFEVPDNFNLNVAVDEGTFLAGYVQCANCKQSFPNTGKVDGRHEVRVLPCFHSVCGPCLQNALADGSGDQMECPICSRRTVKRALADYLPNFDVLSQLDREKLVDSDLVCEECTLGQQAEVYCKDCVMNLCGSCARQHRRSKATTRHALSLLMEQDSRSSGKYVHRAQFCTNHKTWRYELYCEDCDTLICYECATEKHQSHSYKLPTGSLIERHRKKIEEVVDGLRGKLSTAQECQRQLMLATESVETMAQKVQEDVLVTFDEVERSLQARIGQLECDLRDIHREFRPKLDIQKGECSTALVDIWRTIDFLEKVIVRGTDVEMLTLKGHLFREKNQLRQLQHWHEKAHAHLVPWKAGSIKAGWSSWQEAEAVLQRIACCGKVEAVASPQPLQPLEGPPARVTPCSSGMSSSHWAAPRAATPSLATAHSAAMVPMPFGIGL
>KarBre102590_none_TGME49_299190
MPKKKKTPRESVPSDEDLLSAEAVKPADDTKEDTVPMEEATLGEDLQKEESSPLVETPRAEIMSMSAEEVKPADEEVKPADETPEEEAVQMEEAKPAEGLAASEEVSREETLSAEEVKPAGDLPGEETVQPEKSESAEEAKPPEEQPKEEAKPAEEETVNGNGINTQEALKQAMDKNDEEAVLKLYAANPHQTCSQGKSLLHWAMTRNCHELIQRLSESGVVFDPENIHRELQLSDPYHLHHTVSKVLQIAEHQRIGFCQTHPRRPVQAWCNTCNIPICNWCMGKRGEHKDHDTDADLNSCLHDHKDGFLSSLQEVDEGVQALKDQCKIDASNGQRTINDEKDTACAGIDASTAKHADAEQAQNERDDEEIAKLQARIDELKAAKEERQRQRESFDQQAQAAKSSLSIDAQKHCEAVEAWQHGVLQKMDSAAERASTWRKAVTVALAHRPEEHIDMEALIALRARKETQSFLANRENLEMPTFPDAVQVASAGAQSACKTFQGAVNDTISDHSKTEKEKTLAFLIEQKVKLDGLDSKVTDVVHDAVDASAHAQKVIDEPLASAEGLSVTNTAPQDFAVGDTCECQDANANWWPVMINAKNNDGTFACVVSDGFNSIWPAVPKENLRRAPVAAQSSEQVSIPADLATKDSEIEALEAVAQASASVPTAETASESRIDGLEADSSVAVPPEPTPPVSPASNEKVASQEAGSPEEAGAAMQQFNANSSPDPAAALAALPVPEDRQLDEFEMAKSQLEAYKKSEEEREAAQKKGGRFSRLGGLLG
>KarBre102719_none_TGME49_299190
MPKKKKTPRESVPSDEDLLSAEAVKPADDTKEDTVPMEEATLGEDLQKEESSPLVETPRAEIMSMSAEEVKPADEEVKPADETPEEEAVQMEEAKPAEGLAASEEVSREETLSAEEVKPAGDLPGEETVQPEKSESAEEAKPPEEQPKEEAKPAEEETVNGNGINTQEALKQAMDKNDEEAVLKLYAANPHQTCSQGKSLLHWAMTRNCHELIQRLSESGVVFDPENIHRELQLSDPYHLHHTVSKVLQIAEHQRIGFCQTHPRRPVQAWCNTCNIPICNWCMGKRGEHKDHDTDADLNSCLHDHKDGFLSSLQEVDEGVQALKDQCKIDASNGQRTINDEKDTACAGIDASTAKHADAEQAQNERDDEEIAKLQARIDELKAAKEERQRQRESFDQQAQAAKSSLSIDAQKHCEAVEAWQHGVLQKMDSAAERASTWRKAVTVALAHRPEEHIDMEALIALRARKETQSFLANRENLEMPTFPDAVQVASAGAQSACKTFQGAVNDTISDHSKTEKEKTLAFLIEQKVKLDGLDSKVTDVVHDAVDASAHAQKVIDEPLASAEGLSVTNTAPQDFAVGDTCECQDANANWWPVMINAKNNDGTFACVVSDGFNSIWPAVPKENLRRAPVAAQSSEQADLATKDSEIEALEAVAQASASVPTAETASESRIDGLEADSSVAVPPEPTPPVSPASNEKVASQEAGSPEEAGAAMQQFNANSSPDPAAALAALPVPEDRQLDEFEMAKSQLEAYKKSEEEXEAAQKKGGRFSRLGGLLG
>KarBre113085_none_TGME49_299190
XKKTPRESVPSDEDLLSAEAVKPADDTKEDTVPMEEATLGEDLQKEESSPLVETPRAEIMSMSAEEVKPADEEVKPADETPEEEAVQMEEAKPAEGLAASEEVSREETLSAEEVKPAGDLPGEETVQPEKSESAEEAKPPEEQPKEEAKPAEEETVNGNGINTQEALKQAMDKNDEEAVLKLYAANPHQTCSQGKSLLHWAMTRNCHELIQRLSESGVVFDPENIHRETVSKVLQIAEHQRIGFCQTHPRRPVQAWCNTCNIPICNWCMGKRGEHKDHDTDADLNSCLHDHKDGFLSSLQEVDEGVQALKDQCKIDASNGQRTINDEKDTACAGIDASTAKHADAEQAQNERDDEEIAKLQARIDELKAAKEERQRQRESFDQQAQAAKSSLSIDAQKHCEAVEAWQHGVLQKMDSAAERASTWRKAVTVALAHRPEEHIDMEALIALRARKETQSFLANRENLEMPTFPDAVQVASAGAQSAXKTFQGAVNDTISDHSKTEKEKTLAFLIEQKVKLDGLDSKVTDVVHDAVDASAHAQKVIDEPLASAEGLSVTNTAPQDFAVGDTCECQDANANWWPVMINAKNNDGTFACVVSDGFNSIWPAVPKENLRRAPVAAQSSEQVSIPADLATKDSEIEALEAVAQASASVPTAETASESRIDGLEADSSVAVPPEPTPPVSPASNEKVASQEAGSPEEAGAAMQQFNANSSPDPAAXXXXXXXXXX
>KarBre142987_rbh_TGME49_299190
XPEVQEALKWAMDTDDLDTVLKLCAANFSQTDSLGTTLPVWAMMRDKKELIQQMSTAGAKFDPQAIAREVQKQKQREIGICEVHPENQFQAWCQTCKQPVCARCYAKRGVHSGHEIDTELRECFLEHEDDFSKSLQKIDAIVDELKCLKGKSPEDVERMCRAVERETANACAGIDELLAREAKVFQELIAKDEKEIAKLEARIQTFRFSVDKNARQLKASQDQGEDIKRKFIDRQRQHREDIDTWKQQVILKSSTGPDMVKIWREALLTAAAAKSPSDGSMDLACLEALRAHKDTKVFLSEVEKLQSLPIPTEIDANDYQLTLKKLQTRVDDAIRYKIKQDTQPEQGSVAFLMQQLKQVKEKGVPKVLSCTVGVQVDVRDIFPQMKPESRVTAPNISIGDLLPERDAIAEFKEAEAKSKTRATALGIPGGDVLPNMQLKEMEAKPKTKAPAPSTSLGDLIGKWKAKPKPKATPSSIYAVDVVGSLSSEGITKEAADEVRKNTRDVLLRAVDDGSLRTMLAAQMKSQAPSTSLGDLIGKWKAKPKANAVAPVSVVKMDKEAADEVRRSTKAVLLRAIXDGSLRTMLATQMKSQGKRIPIAFAADAFSGIASKKGVAFAADAFKKGASADKYPVSRRYGLRMSESIIHKIREGLTEPRRIPKQQRLCGRCKPLEITQTANIWPDKKGHRYLKQSLQRVRDVVQGSIKPMRQEHWVMDLDDVQMPPLPEQSLLSQKPHPKFKAMKACDVFRLEIGIAQFKVKEPAIKDEIASLNVVEVDQTVKELIEDLDKSSLRMIVQKKPTERTFSDSLRLFKYLRKLSYFKDLKANMLATIGLSLQACRYDVGEVLYRRGQAFSGVFIVTRGKVSVDGLEAKGRVSYETTTLPPKIVVNDRVPSAEMSAKEAADNEEKHPANKVFGVSDLLQEIIWPAELFHQATAVVEEPAEAFFLPANKLLPLLEEESLQERLHALQEWIPATKRMSKEDLQQLAKVERSGLRPPIQRLFDVREYSRHHTLYAYGDRMEAKHAHLYVILAGVVQLRGRLQIQDDMTVGALLGEEALRTDPYYHTAVVMSEKVRVLWIRVDEYVTQFMGGKFRVSSTKQAQQATMTSSAGRAGKLWKNGLSLLKATGMGDSGVDGDDGPNAEDMEEILRSSQYGKMVKQVRAQVLKQDKELWDRFVDKEDSKTKNTEDITWPSSIAPKTVPNCIAPLDSLDVLSNSRERLQALDKSLREGWSPPRRGHPKSAEAISPSASESEPQGNRQPFVCRIEVAKQLQVTASRQLLDAASNSAKSEGGSEFADSMPRKSVSFRSRPSIRSVSSSTSAAGTPLASAQSSQTSSTSTWVPRHITVQEDAMESGMEPRPPLPGRTYTQSRRPRFAEDGSSSARSEQRPGAX
>KarBre143013_rbh_TGME49_299190
XPEVQEALKWAMDTDDLDTVLKLCAANFSQTDSLGTTLPVWAMMRDKKELIQQMSTAGAKFDPQAIAREVQKQKQREIGICEVHPENQFQAWCQTCKQPVCARCYAKRGVHSGHEIDTELRECFLEHEDDFSKSLQKIDAIVDELKCLKGKSPEDVERMCRAVERETANACAGIDELLAREAKVFQELIAKDEKEIAKLEARIQTFRFSVDKNARQLKASQDQGEDIKRKFIDRQRQHREDIDTWKQQVILKSSTGPDMVKIWREALLTAAAAKSPSDGSMDLACLEALRAHKDTKVFLSEVEKLQSLPIPTEIDANDYQLTLKKLQTRVDDAIRYKIKQDTQPEQGSVAFLMQQLKQVKEKGVPKVLSCTVGVQVDVRDIFPQMKPESRVTAPNISIGDLLPERDAIAEFKEAEAKSKTRATALGIPGGDVLPNMQLKEMEAKPKTKAPAPSTSLGDLIGKWKAKPKPKATPSSIYAVDVVGSLSSEGITKEAADEVRKNTRDVLLRAVDDGSLRTMLAAQMKSQAPSTSLGDLIGKWKAKPKANAVAPVSVVKMDKEAADEVRRSTKAVLLRAIDDGSLRTXAPIAFAADAFSGIASKKGVAFAADAFKKGASADKYPVSRRYGLRMSESIIHKIREGLTEPRRIPKQQRLCGRCKPLEITQTANIWPDKKGHRYLKQSLQRVRDVVQGSIKPMRQEHWVMDLDDVQMPPLPEQSLLSQKPHPKFKAMKACDVFRLEIGIAQFKVKEPAIKDEIASLNVVEVDQIKELIEDLDKSSLRMIVQKKPTERTFSDSLRLFKYLRKLSYFKDLKANMLATIGLSLQACRYDVGEVLYRRGQAFSGVFIVTRGKVSVDGLEAKGXGLLRDDDSSAKDXVVNDRVPSAEMSAKEAADNEEKHPANKVFGVSDLLQEIIWPAELFHQATAVVEEPAEAFFLPANKLLPLLEEESLQERLHALQEWIPATKRMSKEDLQQLAKVERSGLRPPIQRLFDVREYSRHHTLYAYGDRMEAKHAHLYVILAGVVQLRGRLQIQDDMTVGALLGEEALRTDPYYHTAVVMSEKVRVLWIRVDEYVTQFMGGKFRVSSTKQAQQATMTSSAGRAGKLWKNGLSLLKATGMGDSGVDGDDGPNAEDMEEILRSSQYGKMVKQVRAQVLKQDKELWDRFVDKEDSKTKNTEDITWPSSIAPKTVPNCIAPLDSLDVLSNSRERLQALDKSLREGWSPPRRGHPKSAEAISPSASESEPQGNRQPFVCRIEVAKQLQVTASRQLLDAASNSAKSEGGSEFADSMPRKSVSFRSRPSIRSVSSSTSAAGTPLASAQSSQTSSTSTWVPRHITVQEDAMESGMEPRPPLPGRTYTQSRRPRFAEDGSSSARSEQRPGAX
>KarMicCCMP2283033402_rbh_TGME49_299190
MERELTCPVCQQWFQEPVMLHCTHHICSSHLEQLSRNGLVPCPVCGDVTQLPEGGLIVDRSLQLVQEYWEEKSRKPQATLISGDRSQALPMCGFCEEQLASRRCLQCDGVMCEACAVTSHSKGFFKSHQVVDLEDSPVSADHDLAQKMVCDVHQQEKLSFYCLDCRMPVCSHCLILGDHKGHQQKPIEEAYDTGKETLNAWVDKLQQRVRDCEDIEEKLRIAEMEVSEGAMAQRNIINHEMDHLKELIETKRHQLLSKSAIEEKQKRVQLQTQAERLKNAKREASTMTTRSEDLLAVSSEHAFLAVVLPLIQDMKKICTQPPEPAPNVTGSFRPLTTDTQVRCLGDLDLGLPKAAAAPPANVVTMPVHQEHSVPQYAASVHSHYQAGMSHPPATASYITASPLMASQGRSSQAGQPQVAYVYRKAMPPVH
>KarMicCCMP2283053293_rbh_TGME49_299190
MDGDDTFRPESAASERPIFGGQAEQIGTRLDEATDEFLKETKTSRALQIPPGQGQLTAMEFISYLQIDLEYEAELSWIAREMLAAPMPPNAEMRVSKAGVVYFHDTVNDYYTVEHPLTQRYLKVLERQRLDLIVLRSKPSVNGLLFSQPDLLFHQHFRNLQIPCQSCGVMQSTLKCNQCLMSFCQACYDTLHKGSQGPRKGHTTLTTACGSLCSTCSAKRPQVFCANCEDYFCFKCFEDMHRRGNRLQHKSMLVNVSDGDIIEPQKRCEECGDNPAAFACDYCLDNFCVKCFWQCHFNGNRRNHTASKINVVPMCNQCGAIRATVFCEQCQELMCTECFTYVHAKGNRMLHLFMDCMDLLVLLERLDPTVQEHMRRSRPKMLFYISQLQGWTRGIEARRNFRKRRDLATQIQRRWRGMQARRKLLGMLNMHKWRRRQVHSYFLPKTKTERDQVKSKVRAMLAAKDVTQRAANASLRELKDTVVATSGADPLEIPERTKQTLGLADEHVPAFHATGPVTNMTDSSGMGNFPLASQTLPNLGDWRNEPANFNSTFTTYEESSRFTGPPGATAPVGRMEERGGANLANKDIRKQRDNNLRQMTGLDPNR
>KarSpeRossSea309523_rbh_TGME49_299190
MGPCVTHVPLPRMPRAFFKNHTLVAISDAGNQHLGVNCLLHAEEKVGFYCTDCSMPVCSHCILMGDHQDHATIPIAKAAEEQRQVLVSQAERLRQRRKANQSLTLELRTLESKVHLGGEQQRDSIEKEMARLRELLEARHKQLLTKSTLEEEAKLSQIRAQLGKTQGTLEQVDSLLRRSEEMLRVDSEYDFVTVVLPLIQDGTRCSNQGVEAITQVSTHFKVISVDAQVRSMNDLDFGLQAARLSQASGLSPIVTSAASSLNASLSAGTSAGWSGTSTASSLHHQHGGNQATAQVISRAMPHRQSDSSPRNSRKAGGPSQAQVVRTMFMAPTSVEKATRS
>KarSpeRossSea423219_rbh_TGME49_299190
ILAQGSDPASRVPVAPGGRACAHGLRRPQVWHMEKELTCPICCEWFREPVMLHCTHHVCFAHLDQLQSNGQGLVPCPVCGDVTQVPAGGLLVDRSLQLVQEFWEDKQLQQPARPGVTTPPMCGFCEEQPAARRCIQCDGALCEACVTSSHSKGFFKSHQIVDLLEDKPASDVDLINRMVCDVHQQEKLSFYCLDCRMPVCSHCLILGDHKGHQQKHVEEAYDTGKDTLNAWVEKLQQRIESCEDILDRIRNAELDVNQGAAAQRNVINHEMDHLKELIETKRHQLLSKSGLEEKQKRATLSDQNERTSTSRSDANSLIHRSQELLAVGSEHAFLAVVLPLIQDMKKLCQLPPESLPTVNGNFRPLMTDPQVRCLGDLDLGLPKAPPAQVILPSHAMGHISSDAGHGYALAADAARYQVSNPAPTVSYLSAAPSHGNNAQQVSYHPQMQSQVVYRTAMPPLHG
>LecTuz033193_rbh_TGME49_299190
GINAEYMGNDCKTECICGSCCLTGVHGGHDVSSCDDAWETQRLTVLSELGSKLASLKADTLMVESMLHDRREGHMASVEKAKLELDKATQGILEDMQKAELAMKENCRVAQMKVLDQCATLIEELSTDLLPKVHLARHTLRVEEMGVDDAAVVLWHAEHFASLRDEFLRDELRAEYQAMCGRNRDELQNVIESSFTRLAAVRQITAMVNEIEGVFELAGMRRFMSQESIEGPSGGSPLDSAEPDAFAGQRQQTQPAGQPEQERTPQEEARKVSFSSQVREATVKDKTAAEAGRRLSSNTASTAAESSGRVGSEQQRRPAGSQLPQWPPPAAASSKAAATQKASGLPQWPPAAKDGPGGAEQPQPGKLPKWPPAAA*
>LepChlNIES1868001409_rbh_TGME49_299190
MATFDEVGGAPFGGDAEQIGTRLDAATEEFLRETKSCAALQVPPGQDQLTAMEFVSYLRIDLHLEPELAWIAREMLAAPMPPNAKMRVSKAGVCYFHDVFNDYFTIEHPLTQRYLKVLEKARLDLLAIRTKPSVNGLLFSEPEMLFHKEFRNLQIPCQSCGVMQSQLKCNQCLMALCQACWDTLHKDAQGPRKDHNYVTTAYGSQCSTCAVKKPQVFCANCEDYFCFKCFEDMHRRGNRLAHKSMLVASSDGEIIESQKRDRHGKWNPNKCEECGDNMAAFACDYCLDNYCVQCFWKCHFNGCRRQHTASKMNVTPMCNQCVAVRATVFCEQCQELMCTECFTMVHSKGNRLLHLFMDAMDLLVLLERLDPAFQEHMRRARPRVLCAISQLQGWTKGIDARRNFQKRKDYVTQIQRRWRGTQTRRRLLGMLHMHKWRRRQVNTHFLPKTTEERRKVKQECNAMLAAKTVGHAAANASLKELRSTIMATAEADDLEDPAMTSQALDETLAQKTLSALGEPSKEGCPPKGTVAGLNPYSGYADNSRFAASGTSGKIAAGQSERGVNLMNQDMRKPRDQTLANITGMDRR*
>LepChlNIES1868018106_rbh_TGME49_299190
MSYTEASSERASCETAQSLLLSSGNTVLSPSPTAKRCEPEAEAEPASSAGLSVMPPPLPSHARTPEQARGSQSSSSESKFNTQSTNDTVMLNWRGQTQEFSDRMRNYTERSTATELFELADQSSLQNSMRSGYVECAKCKRSLLDTAHLDGRCEVKVLPCFHCICAPCLQTTLSTSSDSDTVITCPTCSTRCKRMPLHNFLPHFEVHSVRDSDQIASRDFMCEECISANRAEYYCGSCVMNLCNDCSTQHKRSKSSARHKLVSLTERKEKGEIVQRHRALYCATHRNNCYKLYCEDCDMIICYQCATESHQTHSYKLPTEAMVERHRRQIHNVLDQLGNKLSEAQELQRCIHRGLVDLEGAASKANDEVNAAFDELLAATETRCDILLNPLQENCREWRDQLLAERAECSKALVDIWRTIDFLEKVITRGTDIEVLKVRGQLVKEWHQVKQLQDWEELGHRPHKYLWSEGDIRAGWRSQLEADAVVRLLWAAGKIDAPPFHDSPDSPPKAVDNAASLDGPDRTVGTANRAFVPVVSIDDDEANHDDTDSESKHGGRLIGTIKRANSEISLNDWYDGSAADH*
>LepChlNIES1868095188_rbh_TGME49_299190
MNFDGAGLRIPSELEDSSKSESVISRGHPLNTSGGESFLLSLGNPVSIELGRELSNDMHETTSNCVFCKVDFKKSRQTSAGKVEIKILGCFHPACGHCLESRCKDGVRVQCPLCTPSVSGTGRGDPSYHDYMCNYVENERIDASAIEENLDIACDECVDTDPAVKYCKECSKKLCKACSLHHERAKFTAFHELTLLREHKETSQSMHRLLYCSVHADEPIEFYCETCDIMCCRECILKRHENHEYKLPAGNLAEKQRQQMRDEVQRLRGLARAIHDRYQNCAKTIKGIDEELESAKTSIDGVGAQIKAAIWERRKVLLNEIDHIKNKRQDVLEKQRAKITSQMVLMWQTLDFVERALLRGTAMEILFLKSYVSKATWENAFNMDPALFYDLNESTYIAWRGHAVQDVLDAIHNLDVIAQGDSANLGSHTAASKATISRFASKSRIAALVENEGATVSSLLTPTPLARAHKISSSSLADMDPASETLSSDLAHPWPHGQMRKEYLSQLLRYVPSKQVYMPLAQHDTPAAVLTTPQVQSSLSLQQPLRLSGASAQNMASHVTGLADQLDSNGIDSVEKDESLLMDVPEASAPSPTICAEISTSRRRCRGGRRSKGKNSEAKLAKAVTAQTPGDVPVLRLQAVVDIGQKMPSPATRASAQPKQDLADLTSLPTNISLFDAIQADASLCHNAVLSVGQAMQQDAHSNDPMPKSISLFSAIAPQIQRRELGVHEMTDEDLISAFGNLRAVLGSQGDGSDCIASPCGIAVDSKFIYIADTLNHRIQVFDGKFHKHLGQISPYSRQVGALRDPCGLAVIGERHLAIVEYKMDRMLQVRLDEDSFSIHSSVCTREALYGPFGCAHQNGRTFVADTCHHRIVAIDDAGRKLFEFGSRGLGPGQFEFPGCMTVFSDGSLAVSDKSLHRIQVFDSNGSFLHYIPEDWEHGLEGTSRQRTGMLSGPMGLCTDCRDRLYVCDCGRDRIQIYTRQGKWLWSSDGSPFMTNSPLLAPTGIAIDKRGLVYISNDHSVHVF*
>MonAgi024030_rbh_TGME49_299190
LLNSGRLQTVFENILNLLLKELEGENFQPLQAAVMIEEEDRMLIQQFTGLDGNEIDFKHLPIISSKTCSAHDYPMNFYCFDCKMCICSSCVHEDHQSHKHSDVQNSQICKTPDNVCEQLQQDLALVSSYKSNSLEWKEKIKKERDQMILSMEESEKIVLRRCEDLKQRVERFQEVLLQDRAVFKQQMLDEMDIRQRAIESYVAVYNGYEEHTKNLMEHGSPSEICQSFFG
>MonAgi032607_rbh_TGME49_299190
NVFMVRLIQTTTTQEEASSACDMHENENVCMFCIDCNEVICLVCLRECHQKHRMTDLTSAAEILCSRLQCNVKTAKQCMSDALKKKERLLDKRSALFEEIQDAETEVNQVRRDLKTLIDRHADSLLQDLALLKTERMEDIE
>NepSpe008687_rbh_TGME49_299190
EAFKMQCGHNLCLTCASRHLYLRKIVNHPFSEAYISCKICGVITFPDETAWKVLKSRNLPWYDPLLRKHAQERELEDYEGSEIEYRKSDERGEDMGFSCFGITSACLDNRSSKKNAKEDFKATDFREKASFPEVDKAIYETPDFIRTSLDRTPLQLSPRDKEEQTDIFSTHENLHYSKLKHGEVFDELKKQLIKQEEAEDVISWSNMSDVLAKPTLKDQTLPYKSASRVGPACAIHKTQPVEYFCHTCKCECICSQCIISGYHLLHNFAIIEDAWKTVEELEINGWISEIESWQKDIFYVRESLVMKEAEWHSVMSSNVSKFEGVVYKQKDRLNENLAGSIQLIEKFFNEVVDYANELIEYVVHDRSVIEEAVDLIKSQRPFTKQLSLVEFYHDAIYEIQEIIDAKIAKEFEKPMSELQQAMQDA
>NepSpe019083_rbh_TGME49_299190
LETNSDKDTVILDKDSSKPFILSKYSHTKYGLPFPDKQQQKLKEEEMHQIREESQEIGECNYCKRTMTEGLIMECTHHLCLSCASKQVYLKRVMYYPYSQAYICCRLCNHYTYLDDNAWQVLISKGLLCYNPLLKEQAIPEKPSAQMHYKTIELNKSKYGCMNLLSEHIDNLLDCKGPAFHEGEKETVSVSHSAIESKLRDSLRCYKTPDFIRKSTDQTPLLKTP
>NepSpe022690_rbh_TGME49_299190
LTKCYETPDFIRVYDDQTPLLNTPRSWYRRELFSSQQEDDTVSWSNLSLVLTKPNLRDYNLPQKSATRIGRVCGLHRRHPVEYFCHSCRVECICSQCVVNGYHTHHNVEGVEEAWRTIEEIEIEVWIRELKTWLIDVDYVLEALLLKESEWASKKRTNISNLNYVAHKLKNYLSRLKKNAQKSINSIFEQVFEYADMLIKCAKEDQARIRQMIDLISKQKPFSNEVEVLYFFYEYEELLRKHISNNYAEAYATPIADCQQYNRNTNLATSIESQNTDYTRSQIRGIVLSTI*
>NepSpe039862_rbh_TGME49_299190
MDALPLELRHVCKNQCNLEPLLDGTVQLRARYNSSFSTSSKNSLSLPPPSLLKAAERHIKRYEATPDEACTLCGRRLIDGLCMQCSHHICLVCASLLLDFQELNHPSDAARRKIPFIKCRKCFMETFIDDVTLKRLVGEALRHRVLRHPSHRSGAQLQYFESYLSTKRKKHAYNKSTKSFEPEGDESVCCCVCDVGGDGEEL
>NepSpe039863_rbh_TGME49_299190
MPATTHSDNSSFSTSSKNSLSLPPPSLLKAAERHIKRYEATPDEACTLCGRRLIDGLCMQCSHHICLVCASLLLDFQELNHPSDAARRKIPFIKCRKCFMETFIDDVTLKRLVGEALRHRVLRHPSHRSGAQLQYFESYLSTKRKKHAYNKSTKSFEPEGDESVCCCVCDVGGDGEEL
>NepSpe107603_rbh_TGME49_299190
DMYKAEGNLKPYKKPEVLMCENHEEEKVNIFCVTCQKPTCSMCKVFGEHEKCTVAPLEKVYKEHKKEMSDEIALLVASNDKLQAIITQTEELAKKTKEN
>NepSpe111503_rbh_TGME49_299190
ESSIMEVPLNFKSEGKNNLSNYYQMSEIKSKNCSYCKRIMTEAFNMYCGHHLCLVCASRFLFLRKIVHNTHSEAYIKCRLCGTLTFPDDNAILTLKSKNLPCYNPLIKKNITYMQSESSIPEKSIIGNSKQFSTSIIDEDQNCTEKSMTENHNKIQKIGESKNLDDVKNSI
>OxyMar036573_rbh_TGME49_299190
XQVLLFHATGPMSTAMGSQRGDTGASPSRSKLGETEDYKQNFSSLLSADNIIGVAKMIGIDPLREPQFLWICEHALREETPSAEWQETVDDKGQPLYFNTRSKKMQSVHPVIEKFAQVYHKQKSYQKLMQNMAPGEVASAEDEQLSAIISDVMKRVNQKLPPATPDILERLALLPRLQINPATDFFLMRSLKLTLEAYVEKRFNLQTFQSDLEIAIATLREIRKQQVRTDVVKKPTAVIMCQECEDKSSVLKCEQCQDYFCQDCFNATHATGKRRGHITADVEQLVCAACDRSIATSQCIQCGLFYCDQCYASTHAARPELHNHLKRMMNGLVCLECEHYNASVLCEDCLDLYCTECFIKLHRKGQRRQHVHLTIDNTGQVFRGGFQVSQEQAQLLTERARSTTEGGPWMMFKDDSLNTYWYHLEQKITQVENPYPESVPWHVET
>OxyTri021298_rbh_TGME49_299190
MMPKIKKKVLQRPQVQQPQVNSNRSTNQYSQFLTNSKSQNEMNGPRARSHQDRNRNIIDQDDNFSANNMTMESSQVPRQSQQKQREQQSYDDIKIPNIETNRSKRDQRKIQFQGIKNNSNNNSMNVHNMSQNNLNITKRSNSNISRQSTSNQSRSALNNPKPPRVQASMKNSTQALPLLTNQRQTSSQKIQPFKNTTLPEVRGTAKSKLQAKLRAIENSQTLSPRSKQQIINKIKKNMTIDEKLLRNKYQSALDQKTDSMNKPSTRRKTLYSSRSKENLNQSQLSQNVGKSLKRKISYFQNIDGKSRPIHKFEALPIGNCPYCLRQRVFIVEQTCGHSYCPKCSLNLIKITKIKKGFKLFNKGGDEVIKCPKCHQVNILGEDKFQEILELKDYDEDRIKKMEKYQESLKSNYIGPPCHLCPNHVEKPPHPAQFECLNCESTLLCYDCKIKHQRNSRYKEHKIVRYEGTSEIQLTENMVCPDHKEKYRLYCFTEEKPLCISCNSTDNPKHQTHYVKPLSAVLEQAEREKENLKKEIQDEVDKVETAISYFSGIEDIFLNQKQLYLKKLQADFEVIYKLVERKHAELKDKVSSIYDQNLKDAYQYVEGLEAIKETILSLEKMEIKVDLDQISLNKAIMYRLREIETELDFEMQSKDMDLIESRFINEPFQKIEKSLLNFDFFPIQNTMLNNMQKIFVQGNSKILNAEHFNSEILFVMPQRMKRAELIYQHSTELLAIQQEQAQFKAQQQQKQGDQTLTNNNSQQENNPSGPLTGAGRFHAKCDNRGPTLMIIKANEGHIFGGFNPTSWVAEFMYSECDDAYLFSITDGQGRKPIKCPVKLEKKDKAIKQNEKSYSPAFGEANISDLFIAFKNLSNSYSMLGNVYKLPKGYKSETFLAGRHNDWKIDEIEVWAVSY
>ParTetD42009078_rbh_TGME49_299190
MNETQDSDTNFEVACSQCQTTPDNYVKLDCDHKFCLVCLAYNYLQSQQQNPESQDIVKVAICSKCQYETHLDPDTIEAIQYVIKEIIIPLIEQNQDEHNLENDFDLKQSETIRESKANFVADIANDSQIQKFESKDKFANNLQFQKVDQPKEVPEVKDIKKIKESMANKNEMTPALNERVQLYLERLDKSFKNKFESIRDIQDQKFQFQQKCQSTRDEISQEFQKQILALEQKKNSLINEVNALETQQLLEIQKQENEYVIETQIQLMAKYQEELKNLKGFPEDLSKFLIEIEKIMTAPSQSLQIKSLLLSSQRQLIRIQSLSQQTEERLTSDSKMMTFQQKFSPVKNDRTNEIWNKLNESDKKSRLKESSISQQRSNQKSRWKETILEIFDKKDQSFERYSNNKYNPLNRTYNIHQVLNMQQQSFQIQKENLLKR
>ParTetD42012498_rbh_TGME49_299190
MNETQDSDTNFEVACSQCQTTPDNYVKLDCDHKFCLVCLAYNYLQSQQQNPESQDTVKVAICSKCQYETHLDPDTIEAIQYVIKEIIIPLIEQNQEEHNVDNDFDLKQSETIRESKGNFTAELAYDDLFEQKKDKNANTLQFQKVDQTKETSEVKDIKKNKESLIAKTDMTSALNERVQLYLERLDKSFKNKFESIRDIQDQKFQFQQKCQSTRDEISQEFQKQVIALEQKKNSLINEVNALETQQLLEIQKQENEYESQIQLMAKYQEELRNLKGVPEDMSKFLIEIEKIMTAPSQSLQIKSSLLTSQRQLIRIQSLTQSTEERLTSDSKMIPIQQKFSPIKNDRTNEIWNKLNESDKKSRLKESSISQQRSNQKSRWKETILEIFDKKEQSFERYSTNNKYNPLNRPYNIHQVLNMQQQSFQIQKENLLKR
>ParTetD42023251_rbh_TGME49_299190
MNQIKCEKCQIVPEKFVCLDCEHTFCLSCLAKLFKQHENSIQCISCYDITMLDDETINALIEAKLQQLQPPVIIPYTTSKKQINQKDLIQIKGHPFIEKLNVSIEKCLDNIRIIQFDKQKMREISNKIKSDLESEFKSLHTYLDDKLEAFMNEISRFETLNSTNLQKQEEGFQIDIKEMQIMKDEIKSLLQSQTGIQDDIEQFKIILNQIDEITIKANQQYQTQLKQFQDEIYKIPLKWTDFSSSYKTLFNNFDQTKPLQASSQQQTQFITANRLEKIQQSLVNSISHTNVKPIKASHQSHLSLCSPPRNSFLQDEHQIQRRSSRIELISKLQSPGEIRVSSMNRRNTRTLVPNLNLTGISSIK
>ParTetD42032823_rbh_TGME49_299190
MSEEEVVACDQCKQVPDNYLSLNCNHCFCLVCMAQNFLKGGRIFKLEGTENIHYICTVCEKDTPLDDGSVSVVESICHQLIQTSLEKVREEQNITKEEKPLQQSQTIAQPIAQPKCDIHTKEDATLFCFSCENKCFCIKCLLRHDNKTHEIQNVNSCLKRLKSKMNDATHTIGASLELMQLQLKRVQDQDSTLQEEMDYLIQRVQEQFQSLYQVIQNKEKEIVTQLENLKEIQEQQTEKMLNDIQMKINSLIQLRSDFENIGLSEQLQPSVSILNYYSGFIGQMSFSDIFSTVKYFPDNDQFFRYDEFELKMQNLKAQIDRFFTQQRSVSQHEKQSRITQKSAIIDQLYLSQRCHTQMDESTDSFKSHQVSTYSKINTPINNQRNLQAKVEEIKQLYSDRVKTQQKLQKQQENSLNNIQRSFSELASFKKQTALSALRLQQGLFDSRVTKKLQQSQQQQIQESQQVQK
>ParTetD42034495_rbh_TGME49_299190
MSEEEIVACDQCKQVPDNYLSLNCNHCFCLVCMAQNFLKGGRIFKLEGTDNIHYICTVCEKDTPLDDGSVSVVESICHQLIQTSLEKVREEQHITKEEKPLQQSQTIAQPIAQPKCDIHTKEDATLFCFTCENKCFCIKCLLRHDNKTHEIQNVNSCLKRLRSKMNDATHTIGASLELMQLQLKRVQDQDSTLQEEMDYLTQRVQEQSQSLYQVIQNKEKEIVTQLDNLKEIQEQQTEKMLNDIQMKINSLIQLRSDFENIGLSEQLQPSVSILNYYSGCKQIMQKVIGQMSFSDIFSTVKYFPDNDQFFRYDEFELKMQNLKAQIDRFLTQQRSVSQHEKQSRITQKSAIMDQLYLSQRCHTQMDESTDSFKSHQVSTYSKINTPINNQRNLQAKVEEIKQLYSDRVKTQQKLQKQQENSLNNIQRSFSELASFKKQTALSALRLQQGLFDSRVTKKVQQSQQQQSQESQQVQK
>PerAciPAER2037038_rbh_TGME49_299190
XASRGSAGADDVGRRMRCDQHAGEKLNFYCVTCTKQVCSHCLILGEHKNHENTPIDQAYETGKEALTAHRGQIESRMAVVEELLDKLHDAELDVQNNAESQRNVINSELDHLRELVEAKRNQLLSKAQLEEKQKRTQLHAQFDRAEAIRRDSEELARRSSEVLSVSSEHAFLAVVMPLIQDMKKSAGHQIDSGVQVSCMFRPLSTDAQLRCIGDLDLGHPRLPAASSAQASSVAGSYIQSQHPNYPVLQQSYSPAHAVATAAQVSFVPQMSQQPHLQQPHLPQQMQQHSVMLPGVGVPTSVVYX
>PerAciPAER2052641_rbh_TGME49_299190
XMLSCCHYFCQAHISAKAQGGVVACPTCDQVTRLRPEGLRVEQALQLVADVWREKRKEAKPSEAPGADAPLVCGLCEERLASRRCLQCEGSLCTECEKSVHSKGMFKSHPVVDLFGVDGRPVALSDAYAQQLRCDVHXGGEXXXXXXXXXXCDVHVGEKLNFYCLDCRKLVCSHCLILGDHRGHGQHTIDQACDTGKDTLSAWLEALRTRVGKIDMFSEKLHSVELDVQNNAEEQRNAINRELDHLRELVEAKRRQLLSKGALEEKQKRVQLQAQIDATEKVHKDALRLVSRSSSLLAVESDHAFLGLVLPLIMDMKNCGGQPIDGNPKVSAVYKPFITEVQTRLLGELELGVSRSMPLGQPQPPTPSGSPGISMTGSMNTAQLTAAATTGYSAQFGAPTGMPGVAVSYVHQPPSAQQQQQQQQQQQQX
>PerAciPAER2080041_rbh_TGME49_299190
MEPAMERELQCTVCHDLYDSPVMLSCCHYFCQAHISAKAQGGVVACPTCDQVTRLRPEGLRVEQALQLVADVWREKRKEAKPSEAPGADAPLVCGLCEERLASRRCLQCEGSLCTECEKSVHSKGMFKSHPVVDLFGVDGRPVALSDAYAQQLRCDVHVGEKLNFYCLDCRKLVCSHCLILGDHRGHGQHTIDQACDTGKDTLSAWLEALRTRVGKIDMFSEKLHSVELDVQNNAEEQRNAINRELDHLRELVEAKRRQLLSKGALEEKQKRVQLQAQIDATEKVHKDALRLVSRSSSLLAVESDHAFLGLVLPLIMDMKNCGGQPIDGNPKVSAVYKPFITEVQTRLLGELELGVSRSMPLGQPQPPTPSGSPGISMTGSMNTAQLTAAATTGYSAQFGAPTGMPGVAVSYVHQPPSAQQQQQQQQQQQQQQQ
>PlaAdlG01003667_rbh_TGME49_299190
MSNMSTSSNDEKYIKFKKENLMGALKRNNKYIKRKDSASSVNESVENENKKTYRCYHCKRKVEDVLILSCKHLICLICSSIQLEENYKNFLEKFMNKKSIENNKNVKSHHIDECFDNYKDMIKNKITYNNINDKKSDLFNNDMIVDNMYKKDKVGFITCKLCNIKNKLSLESIEILTKVGLFSHNILNVHKFFFNKLGYEENDNINLKHSTIENDEKKKFLLLKNKYNYINDQMDDLEKYSYICNICSYNEAIIYCKDCVEYLCQECCDNIHEMDVLRKKANLKVEKPHEYYEIEKSCFQLKKLVKAPKKFLNITKEDIDIMYNTDEESYTTYGENNGKYKIYDNNNIKSKNKNYCYKDDPSKKINIYNDNCENDKNIHVDIFDELHMNDSDFDTYDEEHFYRRQKFFLDKEEKKRKNLLLSKKLNGLVEDMKNESSYESDDSSKYGTDGSIKDDKTNVLLKLKKKKKKKMLHMRRENKLHNIKKKNVNDLISIKNNDDTNISDDDNVGRRNHRIYSNGLYNNDNKNNLDSIKCLKNINNIKSNNLRNDTYIFSNSTTVDMISLDDESLYSDNELKEIGITNIHKEICEKKNNKTIENINNDILNNKQFTVIENVRCSEHYNYPIQYFCHTCLSLCFCSECAINGIHTSNCNIENINTAFITVLNNYLIQWNEIINELINDLEKNFYESLEDVKNDWSAHLSECYYNLNTKVNYIFNNLVKKEKEIFDEFDTYIEKFKNDNLQYIELLNSKYEDIEKSINLIRQNKFHTNPIDIIKFYTNNIDIIDKTILLNNDFKPIQDLSKIRESKIFYMDFYASQINSYLKYLQAYLNESNMLDSK
>PlaBerANKA004291_rbh_TGME49_299190
MDIISSSNNDINSEEENGFSDFENGNTQICKEDTISESCETQNNKIYRCAYCSRKVEDVLICSCKHLMCLTCASMQLQDKYDKFMKACSSAKIIEEKKVNYKINESFRNCIDIIDKINNDKIEDILKKEKIGYVTCNICNIKNKLTIDTLELLTKVGLFSSDVLNIHTFYFNLIGNNNKRIKGLTENCVKQLSLEYDESYSNDMPNNRILKNDKLKQLAVSNNKYNYLEEYADDLDRYSYICNICSFSEAIIYCNDCIEYLCENCCNNIHEINTPNGMNSKITPHDYYKIDKKIINLKKLVKPPKMFLNITKEDIEIIDNTDRDSFDGHFSEDDEKKRNNKIGNFKVEGGDDSDFDNYDEKYFYEKQKKLMEKKNKKDNNIKLSHKLNNLVENMKNGSSYDSVHSTIDGTLGSISDLGANFLKKKKKKGNRRMRKKNMYGSKIKYGEHLNGETKMLQKREWTSLQKGKKNKIGNMNKEESICVFSNDETSSRVDISSSESSLNSCNSDDGEICIKNIKMESIKKKKKEIRNPSLNNDIIANKTFTSIENIRCNHHYNYPIQYFCHTCCTKCFCSECAINGIHTSQCNIENINAAFITVLNNYLIQWNEVINELINDLEVNFYESLEDTRNDWSSILSECYYNISSKINYIINNMHKMEKDIFNQLDTYMENFKKDNLDYVELLNSKYDDIENTISIIRANKFQKNPIDLIKFYNNNINIIDRTLILNKDFKPIEDLSKIRESKIFYMDLYTSQIISYLKHLQVFLSSNFLAPSIK
>PlaBilG01003692_rbh_TGME49_299190
MSSMSTSSNDEKYIKFKKENLMGALKRNNKYIKENDSASSVNESVENENKKTYRCYNCNRKVEDVIILSCKHLICLICSSIQLEENYKKFSEKFMNKKCIENNKNKKSHHIDECFDNYKDMIKNKRIYNNINEKKNVMFNNDIILDDMYKKEKVGFITCKLCNIKNKLSLESIEILTKVGLFSHNILNVHKFFFNRNVYEETDNNTLKYKSIEEEENIFDNSLNDYINNDEKKKFLSLKNKYNYINDQMDDLEKYSYICNICSYNEAIIYCKDCVEYLCKECCDHIHEMDILRKKANLKIEKAHEYYEIEKSCFHLKKLVKAPKKFLNITQEDIDIMYNTDDESYTTYRDNNGKYKIYDNNNIQSKNKNYCYNDDPSKKINIYNDNFENDRNIHVDMFDKLHMNDSDFDNYDEEHFYRRQKFFLDKAEKKRKNLLLSKKLNGLVENMKNESCYESDYSSKYGTDGSIKDSKKNVLLKLKKKKKKKMVHMKRENKLHNIKKSVNDLTNIKNYDDKHISDDDNVSRRNDAIYSNKSYNNNDDDNNNNNNDDDNNNDDGDNNNNDDGDNNNNLVNIKYIKNVNNINSNNLRNDTYIFSNSTTVDMISLDDESLYSDNEIKEIGITNIHTEICQKKNNKTIENINNDIINNKQFTAIENVRCSEHYNYPIQYFCHTCLSSCFCSECAINGIHTNNCYIENINTAFITVLNNYLIQWNEIINELINDLEKNFYESLEDIKNDWSAHLSECYYNLNTKVNYIFNNLVKKEKEIFHEFDTYIEKFKNDNLQYIELLNSKYEDIEKTINLIRQNKFHTNPVDIIKFYTNNIDIIDKTILLNNDFKPIQDLSKIRESKIFYMDFYASQINSYLKYLQAYLNESNVLDSK
>PlaBlaG01003545_rbh_TGME49_299190
MSNMSTSSNDEKYIKFKKENLMGALKRNNKYIKKNDSASSVNESVENENNKTYRCYYCNRKVEDVLILSCKHLICLICSSIQLEENYKKFLEKFMNKKCIENNKNKKSHHIDECFDNFKDMIKNKKAYNNINDKRNVMFNNDIILDNMYKKDKVGFITCKLCNIKNKLSLESIEILTKVGLFSRNILNVHKFFFNRNDYEENDTNILKHNSIEKDENIFENSLKNYINNDEKNKFLLLKNKYNYINDQMDDLEKYSYICNICSYNEAIIYCKDCVEYLCKECCDTIHEMDILRKKANLKIEKAHEYYEIEKSCFHLKKLVKAPKKFLNITQEDIDIMYNTDDESYTTYRNNNGKYKIYDTNNNNNNNIQSKNKNYCYKDDPSKKINIYNDNFENDRNIHVDIYDKLHMNDSDFDTYDEEHFYRRQKFFLDKEEKKRKDLLLSKNLNNLVENMKNESSYESDDSSKYGTDGSIKDSKTNVLLKLKKKKKKKMVHMRRENKLHNIKKSVNDLTNIKNYDVKHISDDDNVSRRNDAIYSNEPYNNNNNNNNNNSDDDDNNNDLDDNNNDLDDNNNDLDDNNNDHDNNNNDHDNNNNDHDNNNNMVNKKYIKNVNNINSNNLRNDTYIFSNSTTVDMISLEDESLYSDNELKEIGITNIHMEISQKKKNKTIENINNDIINNKQFTAIENVRCSEHYNYPIQYFCHTCLSLCFCSECAINGIHTNNCFIENINTAFITVLNNYLIQWNEIINELINDLEKNFYESLEDIKNDWSAHLSECYYNLNCKVNYIFNNLVKKEKEIFHEFDTYIEKFKNDNLQYIELLNSKYEDIEKSINLIRQNKFHTNPIDIIKFYTNNIDIIDKTILLNNDFKPIQDLSKIRESKIFYMDFYASQIISYLKYLQSYLNESNMLDSK
>PlaChaChabaudi004592_rbh_TGME49_299190
MDSISSSNSDINSEEENGFSDFENENSQICKEKTISESCETQNNKTYRCAYCSRKVEDVLICSCKHLMCLICASLQLQEKYDKFMKACSSAKIIEEKKVNYKINESFRNCIDIIDKMNNDKIDDVLKKEKIGYVTCNICNIKNKLTIDTLELLTKVGLFSSDVLNIHTFYFNLIGNNNKKIKGLTENYVKQLSLEYEESYNNDLSNNKILKNDKSKQLPISNNKYNYLEEYTDDLDRYSYICNICSFSEATIYCNDCIEYLCENCCKSIHEANTPNGINSKTTSHDYYKIDKKTINLKKLVKSPKMFLNITKEDIEIIDNTDRDSFDGYFSENGEKKKNKKIGNFKVDGGDDSDFDNYDEKYFYEKQKKMMEKKNKKDNNIKLSHKLNNLVENMRNGSNYDSEDSTIDGTLGSISDIGANLLKKKKKKGNRHMRKKNMHGSNIKYGDNLIGETKSLQKGKKNKIGNMNKEESICVFSNDEISSRVDISSNESSINSCDSYDGEICIRNIKMESIKKKKKEIENISLNNDIVANKSITSIENIRCNHHYNYPIQYFCHTCCTKCFCSECAINGIHTSQCNIENINAAFITVLNNYLIQWNEIINELINDLEVNFYESLEDTRNDWSSVLSECYYNISSKINYIINNMHKMEKDIFNQLDTYMENFKKDNLDYVELLNAKYDDIENTISIIRANKFQKNPIDLIKFYNNNINIIDRTLMLNKDFKPIEDLSKIRESKIFYMDLYTSQIISYLKHLQVFLSSNFLAPSIK
>PlaCoaHackeri003992_rbh_TGME49_299190
MPRMDYTDESSEEIHSKSGSSSDGLEEQNAECTEGEDESGMELRAAERKKTYRCATCGRAVEDVLIFSCKHLICLICASEQLHKKYEKCMKACSEEEEKTKRSRNHKISECFLNSKGIASTIDNDKLSELFRKEKLGYITCYICNVKNKLSLDTIELLTKVGLFSHDVLNVHKFLFNKNTSREYANGKISEDHIKKSSVQFNDTLNSDVVKNEDMKKLLVSSSMYRYLDEHTDDMSKYSYICNVCSLNEAVIYCNDCVEYLCKECCSSIHQEDIINKVNFTDKKSHDYYEISKRGIHLKKIVKSPKKFLNMTEEDIEILHDTDGDSSPDKFLDENLREKKFGDNYTKEIYKVYDDDNSDFDNYEEKHFYERKKKLIDKEDTKNKRMHISKKLNDLVEDMKNGSSYDSENSSAKGTTGSVVRTGGEFKGGTASGKNHPKGNRRKNRHTRRMVVKNSCKAIPGKKKDQTGEASVEEGICLLSDSTVSHVDVSSSESSISSANNSEREISITDIRKGAHKIESNIILTDESVNSKNFTTIENIRCSQHYNYPIQYFCHTCCNKCFCSECAINGVHTSECNIENINTAFITVLNNYLIKWNEIINELINDLNRNFYESLEDVKNDWSLTLSECYYDLNSKIGYITNNLSKKEKEIFQQLDLYMHTFKKENMDYIELLDCKYEEIEKTINIIRDNKFQNNPIEMIKFYRNNINTIDRTILANNDFKPIEDLSKIRQSKIFYMDLYASQIVSYMRYLQAFLKPSGPNLPSP
>PlaCynM005075_rbh_TGME49_299190
MRKMDYTDESSEDIHSKSGSSSDGSEDQSAECTEGEEESGKELHAADRKKTYRCASCGRAVEDVLIFSCKHLICLICASEQLHKKYEKCMKACSEEEEKTKRSRNHKISECFLNSKGVASAIDNDKLSELFKKEKIGYITCYICNVKNKLTLDTIELLTKVGLFSHDVLNVHKFFFNSNISREYPNGNISEDHIKKKSVQFNDTLNSDVVKNEDLKKLLVSSNMYRYLDENTDDMAKYSYICNVCSLNEAVMYCNDCVEYLCKECCSSIHQEDIINKVNFTDKKSHDYYEINKKGLHLKKIVKSPKKFLNITKEDIEILHDTDGDSSENKFVDENLREKKFGDNYSKAIYKVYDDDNSDFDNYDENHFYERKKKIIDREDTKKKRIQISKKLNDLVEDMKNGSSYDSENSSAKGTTGSVARTGGGFKGGTASGKSRAKAKRGKNRAKHRRTPRATEKRACNPVRGKKKNQTGEAEGEEGTCLLSNSTVSHVDVSSNESSISSDNNSEREISITDISRGAHKIDSNMILKDESINSKNFTTIENIRCSQHYNYPIQYFCHTCCNKCFCSECAINGVHTSECNIENINTAFITVLNNYLIKWNEIINELINDLNRNFYESLEDIKNDWSLTLSECYYDLNSKIGYITNNLSKKEKEIFEQLDLYMDTFKRENINYIELLDSKYDEIEKTINIIRDNKFQNNPIEMIKFYRKNINAIDRTILVNNDFKPIEDLSKIRQSKIFYMDLYASQIVSYMRYLQAFLKSSGPDLPSP
>PlaFal3D7001519_rbh_PlaFalIT_PlaFalIT003904_rbh_TGME49_299190
MSNMSTSSNDEKYIKFKKENIMGALKRNNNYIKKNDLASSVNDSIENENKKTYRCYHCNRKVEDVLILSCKHLICLICSSIQLEENYKNFLEKFMNKKCIENNKNKKSHHIDECFDNYKDMIKNKSTYNNINDIKNVMFNNDIILDDMYKKDKVGFITCKLCNIKNKLSLESIEILTKVGLFSHNILNVHKFFFNNRNGYEENDNNTLKYNSIEEDANILDNSLKDYINNDEKKKFLLLKNKYDYINNQMDDLEKYSYICNICSYNEAIIYCKDCVEYLCKECCDNIHEMDILRKKANLKIEKAHEYYEIEKSCFHLKKLVKAPKKFLNITQEDIDIMYNTDDESYTTYRDNNDMYKIYDNNNNNNNIQSKNKNYCYKDDPSKKINIYNDNFENDRNIHVDIFDKLHMNDSDFDTYDEEHFYRRQKFFLDKAEKKRKNLLLSKKLNGLVENMKNESCYESDYSSKYGTDGSIKDNKTNALLLKLKKKKKKKMVQMRKENKLYNIKKGVNDLRDIKNYDDKHIGDDDNVCRTNDAICSNESYNNNNDDKKNNNDNNDDNKDDNNNDGHNNNNNNNNLVNIKYIKNLNNINSNNLRNDTYIFSNSTTIDMISLDDEPLYSDSELKEIGITNIHTEICQKKNNKTLENINNDIINNKQFTAIENVRCSEHYNYPIQYFCHTCLSLCFCSECAINGIHTNNCNIENINTAFITVLNNYLIQWNEIINELINDLEKNFYESLEDIKNDWSAHLSECYYNLNTKVNYIFNNLVKKEKEIFHEFDTYIEKFKKDNLQYIELLNSKYEDIEKTINLIRQNKFHTNPIDIIKFYTNNIDIIDKTILLNNDFKPIQDLSKIRESKIFYMDFYASQINSYLKYLQAYLNESNMLDSK
>PlaFraNilgiri005394_rbh_TGME49_299190
MDCTDESSEDIHSKKGNSSDGSEEQSVECTEGEDESGKELRAVDSKKTYRCASCARAVEDVLIFSCKHLICLICASEQLHKKYEKCMKACSEHEEKTKKSRNHKISECFLNSKGVASAIDNDKLSELFKKEKLGYITCYICNVKNKLALDTIELLTKVGLFSHDVLNVHKFFFNSNKNGAYQNGKISEDHIKKRSVQFNDTLKSDVVINENLNKLLVSSSMYKYLDECTDDMTKYSYICNVCSLNEAVIYCNDCVEYLCKECCSSIHQEDIINKVNFTDKKSHDYYEINKKGVHLKKIVKSPKKFLNITKEDIEILHDTDGDSSDNKFVDENLREKKFGDNYTKAIYKVYDDDNSDFDNYDENHFYERKKKLIDREYTKKKRMHISNKLNDLVEDMKNGSSYDSENSSAKGTTGSVGRTGGGFKGGTATSGKYHGKGKGKKNRSKYQYTPSARAKNACNTVQGKKKDQTGQVEGEEGICLLSNSTVSNVDVSSSENSISSANNSEREICITDISKGAHKMDSNIILQDESVNSKNFTTIENIRCSQHYNYPIQYFCHTCCNKCFCSECAINGVHTSECNIENINTAFITVLNNYLIKWNEIINELINDLGRNFYESLEDIKNDWSLTLSECYYDLNSKIGYITNNLSKKEKEIFEQLDVYMNTFKRENINYIELLDSKYEEIEKTINIIRDNKFQHNPIEMIKFYRKNINAIDRTILANNDFKPIEDLSKIRQSKIFYMDLYASQIVSYMRYLQAFLKPSGPNLPSPWGRGAGSPAVPRSP
>PlaGabG01003562_rbh_TGME49_299190
MSNMSTSSNDEKYIKFKKENLMGALKRNNKYIKRNDSASSVNESVENENKKTYRCYHCKRKVEDVLILSCKHLICLICSSIQLEENYKKFLEKFMNTKSIENNKNAKSHHIDECFDNYKDMIKNKITYNNINDKKSDLFNNDMIVDNMYKKDKVGFITCKLCNIKNKLSLESIEILTKVGLFSRNILNVHKFFFNKLGYEENDNINLKHDTIENDEKKKFLLLKNKYNYINDQMDDLEKYSYICNICSYNEAIIYCKDCVEYLCKECCDNIHEMDVLRKKANLKVEKAHEYYEIEKSCYQLKKLVKAPKKFLNITKEDIDIIYNTDEESYTTYGDNNGKYKIYDNNNIKSKNKNYCYKDDPSKKINIYNDNCENDKNIHVDIFDELHMNDSDFDTYDEEHFYRRQKFFLDKEEKKRKNLLLSKKLNGLVENMKNESSYESDVSSKYGTDGSIRDDKTNVLLKLKKKKKKKMVHMRRENKLHNIKKKNVNDLISIKNNDDNNISDDENVGRRNDRIYSNGLYNNDNNLDNIKYLKNINNIKSNNLRNDTYIFSNSTTVDMISLDDESLYSDNELKEIGITNIHKEICEKKKNKTIENINNDILNNKQFTVIENVRCSEHYNYPIQYFCHTCLSLCFCSECAINGIHTSNCNIENINTAFITVLNNYLIQWNEIINELINDLEKNFYESLEDVKNDWSAHLSECYYNLNTKVNYIFNNLVKKEKEIFDEFDTYIEKFKNDNLQYIELLNSKYEDIEKSINLIRQNKFHTNPIDIIKFYTNNIDIIDKTILLNNDFKPIQDLSKIRESKIFYMDFYASQINSYLKYLQAYLNESNMLDSK
>PlaGal8A004492_rbh_TGME49_299190
RTYRCISCNREVDDVLVLSCKHLICLVCASLQLQEKYEKFLKEFSNKKEINELENYNINQCFINSKSTKKAINNEKIDMIFKKEKLSYITCFICDIKNKLTIETIEVLTKIGLISSNVLNIHTLFFNSNKNAQNKNIELKEEYIKEMAIQLNDTFNSDYMKNEDLKKLLISSKKYNYIDEQIDDLNKYSYICNICSFNEAVIYCKDCVEYLCKECCNNIHELDILKKLKMKNHKTHDYYDIDKKVVNLKKIVKEPKKFLNIMQEDIEIINDTNEESFNEKDFKSNCKIYDDDSDFDNYDEKHFYERQKRFIENELIKKKNITISNNLNNLVEDMKNGSNYESENSSIKGTIGSACEANVNLINIKKKKKKKKKKKKKKKMTKIYKKLNSENDILQIKKKKEKNNDLNDNNEEKGDIYRLTNKSASTISSDESIYYNSDKEIGITNIKNVLNNNLEKTNENSINNKNFTSIQNIRCHQHFSYPIHYFCHTCCTKCFCSECAINGSHTNNCNIENINNAFITILNKYLIKWNEIISDLINDLDRNFYESLEDTKNEWSLLLSECYCDLNSKVSYIVNNLSKKEKEIFQQFDSYMENFKKENLEYIELLDSKYEDIEKTINLIRDNKFQNNPINIIKFYRKNINYIDKTILLNDNFKPIENLSKIRESKIFYMDLYASQIMSYLRYLQSFLNQNNLISSS
>PlaGonATCC30045004430_rbh_TGME49_299190
MDYLSGSNEEIHSENGNSSDSIEKDDEGCTEGDEDSGKELCATDRKKTYRCASCRRAVEDVLIFSCKHLICLVCASVQLHKKYEKCVKMCSEERDEMKRPKNHKISECFLNSKVTRNAMDDDKLNELFKKEKLGYIKCYICNVRNKLTLDTIELLTKVGLFSDDVLKVHTFYFNLHKGEEQPNGRVNEDDIKKMSVHFNDTLNSDILKNENLKKLLVSSSMYKYIDENTEDLSKCSYICNICSFNEAVIYCNDCVEYLCKECCSSIHETDVINKVNFTDRKSHDYYEINKKGLQIKKIVKSPKKFLHITKEDIEMPHDTDGESCEENFMGKKMGADKFADKYPKTLYKVYDDDDSDFDNYEENHFYEKKKMLIDKEDTKKKRIIISKKLNDLVEDMKNGSSYDSDNSSAKGTTGSTTCIGNGFKKGKNKRKNRSRNNTKTNGKSDFPKKKKDLLRTKKKGLTGEVENGEGICLLSNSSISHMNVSSTESSYSSGNNSEREICITNIKRSTHKGDTNIILKDESINSTSFTTIENIRCSQHYNYPIQYFCHTCCNKCFCSECAINGIHTNECNIENINTAFITVLNNYLIKWNEIINELINDLNRNFYESLEDTKNDWSLTLSECYYNLNCKIGYIINNLSKKEKEIFEQLDLYMDKFKKENINYIELLNSKYDDIEKMINIIRDNKFQNNPIDMIKFYRENINDIDRTILENNDFKPIEDLSKIRQDKIFYIDLYASQIVSYLKYLQAFLKPSNSVLSSP
>PlaInuSanAntonio1005027_rbh_TGME49_299190
MDYTDESSEDIHSKSGISSDGSEERSAESTEGEEESGKELRAADRKKTYRCASCGRAVEDVLIFSCKHLICLICASEQLHKKYEKCMKASSEEKEKTKSSRNHKISECFLNSKGVASEIDNDKLSELFKKEKLGYITCYICNVKNKLTLDTIELLTKVGLFSHDVLNVHKFFFNSNTSRECANGKISEEHIKKSSVQFNDTLNSDVVKNENLKKLLVSSSMYRYLDEHTDDMTKYSYICNVCSLNEAVMYCNDCVEYLCKECCSSIHQDDIINKVNFTDKKTHDYYEINKKGIHLKKLVKSPKKFLNITKENIEILHDTDGDSSENKFVDENLRETKFGDNYPKAIYKVYDDDNSDFDNYDENHFYERKKKLIDREDTKKKRIHISKKLNDLVEDMKNGSSYDSENSTAKGTTGSVARTGGKFKAGTTSGRYRTKTKRGKNGAKHRRKPPAGEKRSCNLVPGKKKDQTGEAEEGEGICLLSNSTVSHVDVSSSESSISSANNSEKEISITDLSRGVHKIDSNVILKDESINSKNFTTIENIRCSQHYNYPIQYFCHTCCNKCFCSECAINGVHTSVCNIENINTAFITVLNNYLIKWNEIINELINDLNRNFYESLEDIKNDWSLTLSECYYDLNSKIGYITNNLSKKEKEIFEQLDLYMDTFKRENMDYIELLDSKYDEIEKTINIIRDNKFQNDPIEMIKFYRKNINTIDRTILVNNDFKPIEDLSRIQQSKIFYMDLYASEIVSYMRHLQAFLKPNVPYLPSP
>PlaKnoMalayanPk1000677_rbh_TGME49_299190
MNYTDESSEDIHSKGGSSSDGSEEHSVACTEEEDESGKELHAADRKKTYRCASCGRAVEDVLIFSCKHLICLICASEQLQKKYEKCMKACSEEGEKTKRWGNHKISECFLNSKGVASAIDNDKLSELFKKEKLGYITCYICNVKNKLSLDTIELLTKVGLFSHDVLNVHKFFFNSNTSREYANGKISEDHIKKKSVQFNDTLNSDVVKNEDLKKLLVSSSMYRYLEDHTDDMGKYSYICNVCSLNEAVMYCNDCVEYLCKECCNSIHQEDIINKVNFTDKKCHDYYEINKKGIHLKKIVKSPKKFLNIRKEDIEILHDRDGDSSPDKFVDENLRERKFGDNYTKEIYKVYDDDNSDFDNYDENHFYERKKKLIDREDTKKKRMHISKKLNDLVEDMKNASSYDSENSSAKGTTGSVGRTGGEIKGETGSRKYHEKGKRRKNRDKHHAKYRHTPHTTAKNACNAIPCRKKDQKGEDEGEEGICLLSNSTVSHVDLSSSESSMCSVNNSEREISIRDIRKGGHKIDSNVILNDESVNSKNFTTIENIRCSQHYNYPIQYFCHTCCNKCFCSECAINGVHTSECNIENINKAFITVLNNYLIKWNEIINELMNDLNRNFYESLEDIKNDWSLTLSECYYDLNSKIGYITNNLSKKEKEIFEQLDLYMDTFKRENMDYIELLNSKYDEIEKTINIIRDNKFQNNPIEMIKFYRNNINMIDRTILANNDFKPIEDLSKIRQSKIFYMDLYASQIVSYMRYLQAFLKPSGPYLPSA
>PlaMalUG01005233_rbh_TGME49_299190
MNNMSSSNEVIKLKSEHSSDISEKCSEEFEEEGEEGSEKELCEVDNEQTYRCANCSREVEDVLILSCKHLICLICASIQLQKKYENFLKTCSKEKSVKKKVENYKIEECFVNPQNAKNERMNSSEIEMIFKKEKLGYITCFLCNIKNKLTLDTVELLTKVGLFSSDVLNVHTFYFNFLSNNEEQKNKIINEEDVKKLSVTFNDTLNIDVLKNENLKKLLVASSKYKYLDEHTDDLNRYSYICNICSFNEAKIYCKDCVEYLCEECCSSIHDNDVLNKLNCENRKIHNYYEIDKKGIHLKKIAKCPKKFLNVTGDDIEILTNMEEESFHENSAKKKYKVYDDDDYSDFDKYDEKHFYERKKMLIDKEGKKKNNLRISEKLNNLVEDLKNASSYDSENSSIMGTIGSSTGMGEYLKGTKKKEKIRKERLSDRCSGRRKKKKKKKKKTEKLFDKRSSIVQNEKRYDIQEETEKYGNVCLLSNSSVCRVDISSSDDSCLYSNNSSEREICITNVKANTLNNGANKIITDSSINNKNFTTIENIRCNQHYNYPIQYFCHTCCSKCFCSECAINGIHTTDCNIENINTAFITVLNNYLIQWNEIISDLINDLERNFYESLQDTKNDWSSILSECYYDLNSKISYINNNLRKKEKEIFEQFDLYMNNFKKENLEYIQLLNYKYEDIERTINIIRDNKFQNNPIDIIKFYRENIDVIDKTILLNNDFKPIEELSKIRESKIFYMNLYSSQIISYLRYLQNFLKPNNLVSSVS
>PlaOvaCurtisiGH01004187_rbh_TGME49_299190
MQSMDNYSSSNEDTHSDGVKLSDSLDKSNAKYHEAENGSTDELCETRKKRTYRCANCNREVEDVLILSCKHLMCLTCASIQLQEKYDAFVKAYSGLRNTEKREASYKLGNCFADSSRLIEKANDDKVEEILKKEKLGYITCHMCNIKNKLTLDTIELLTKVGLFSSDVLNVHTFHSNIVCNSDGNKNKREGINEEHLKEMCKQLSDVSHCHTAHDDTLKSEKLKRLLLSSSKYKYLDEHIDDLSRYSYLCNICSFNEAVIYCNDCVEYLCRQCCESIHEMDIVNKIGYKNEKNHNYYEIEKEGINLKKIVKSPKKFMNITREDIEILNKTDDESFDDEGFDEKKKYKVYDDEDYSDFDIYDEKHFYERKKMLIEKDEKKKKKVNISNKLNDLVENMKNGSSYDSDNSSVGGTIGSIIDTGGKFKRNKKKSKIRRSIIRERGTKTSSGRSISWGQRGGKQNRKGELLRRDEKVIHEDEVKNESICLLSNESKPCVDVSSSESSLPSNDDSGREICINNITNMDTQSNRVNGDTNESANGYAFGAVQSGINNLLTDEIVNTKNFTTIENIRCSQHYNYPIQYFCHTCNGKCFCAECAINGIHTTECNIENINTAFITVLNNYLIQWNEVINELINDLDRNFYESLEDTKHDWSSLLSESYYDLSSKISYIINNMNKKEKEIFHQFDIYMENFKKENLDYIDLLNSKYEDIEKIINIIRDNKFEKNPIDLIKFYRNNINAIDKTIFLNNDFKPIEDLSKIRESKIFYMDLYASQIISYLRYLQTFLTSDISLSLM
>PlaPraG01004140_rbh_TGME49_299190
MSNMSTSSNDEKYIKFKKENIMGALKRNDNYIKKNDLASSVNESIENENKKTYRCYHCNRKVEDVLILSCKHLICLICSSIQLEENYKNFLEKFMNKKCIENNKNKKSHHIDECFDNYKDMIKNKSTYNNINDIKNVMFNNDIILDDMYKKDKVGFITCKLCNIKNKLSLESIEILTKVGLFSHNILNVHKFFFNNRNGYEENDNNTLKYNSIEEDANILDNSLKNYINNDEKKKFLLLKNKYDYINDQMDDLKKYSYICNICSYNEAIIYCKDCVEYLCKECCDNIHEMDILRKKANLKIEKAHEYYEIEKSCFHLKKLVKAPKKFLNITQEDIDIMYNTDDESYTTYRDNNNMYKIYDNNNNNNNIQSKNKNYCYKDDPSKKINIYNDNFQNDRNIHVDIFDKLHMNDSDFDTYDEEHFYRRQKFFLDKAEKKRKNLLLSKKLNGLVENMKNESCYESDYSSKYGTDGSIKDNKTNALLLKLKKKKKKKMVQMRKENKLYNIKKGVNDLRDIKNYDDKHIGDDDNVCRTNDAICSNESYNNNNDDKKNNNDNNDDNKDDNNNDGHNNNNNNNNLVNIKYIKNVNNINSNNLRNDTYIFSNSTTIDMISLDDEPLYSDSELKEIGITNIHTEICQKKNKKTLENINNDIINNKQFTAIENVRCSEHYNYPIQYFCHTCLSLCFCSECAINGIHTNNCNIENINTAFITVLNNYLIQWNEIINELINDLEKNFYESLEDIKNDWSAHLSECYYNLNTKVNYIFNNLVKKEKEIFHEFDTYIEKFKKDNLQYIELLNSKYEDIEKTINLIRQNKFHTNPIDIIKFYTNNIDIIDKTILLNNDFKPIQDLSKIRESKIFYMDFYASQINSYLKYLQAYLNESNMLDSK
>PlaReiCDC003816_rbh_TGME49_299190
MSNTSTSSNDEKYIKFKKENLMGALKRNNYYIKKNDLDSSVNESIENENKKTYRCYHCNRKVEDVLILSCKHLICLICSSIQLEENYKNFLEKFMNKKCIENNKNKKSHHIDECFDNYKDMIKNKSTYNNINDIKNVMFNNDIILDDMYKKDKVGFITCKLCNIKNKLSLESIEILTKVGLFSHNILNVHKFFFNNRNGYEENNNNNNTLKYNSIEEDGNILDNSLKNYINNDEKKKFLLLKNKYDYINDQLDDLEKYSYICNICSYNEAIIYCKDCVEYLCKECCDNIHEMDILRKKANLKIEKEHEYYEIEKSCFHLKKLVKAPKKFLNITQEDIDIMCNTDDESYTTYRDNNDKYKIYDNNNNNNNNNIQSKNKNYCYKDDPSKKINIYNDNIENDRNIHVDIFDKLHMNDSDFDTYDEEHFYRRQKFFLDKAEKKRKNLLLSKKLNGLVENMKNESCYESDYSSKYGTDGSIKDNKTNELLKLKKKKKKKMVQMRKENKLHNIKKGVTDLRNIKNYDDKHISDDDNVSRRNDAICSNESYNNNNNNDDNNNNNNNNDSHNNNNNLVNIKYIKNMNNINSNNLRNDTYIFSNSTTVDMISLDDEPLYSDSELKEIGITNIHTEICQKKNNKTLENINNDIINNKQFTAIENVRCSEHYNYPIQYFCHTCLSLCFCSECAINGIHTNNCNIENINTAFITVLNNYLIQWNEIINELINDLEKNFYESLEDIKNDWSAHLSECYYNLNTKVNYIFNNLVKKEKEIFHEFDTYIEKFKKDNLQYIELLNAKYEDIEKTINLIRQNKFHTNPIDIIKFYTNNIDIIDKTILLNNDFKPIQDLSKVRESKIFYMDFYASQINSYLKYLQAYLNESNILHSK
>PlaRelSGS1like004160_rbh_TGME49_299190
MDKFSLTDEDTNYKTEISSNSLENNYDTYKNCDRNLNKNISENESFPVDNKKAYKCISCSRTVDDVLVLSCKHLMCLVCASLQLQEKYEKILKKCSKEKKVNILENHNINECFINPKDTKKAINDDKIDGVFKKEKLGYITCFLCDIKNKLTIETIEVLTKIGLISSDVLNVHTIFFNSDKDTQNKNNEIKEEYIKKMAIQLNDTLNSDCLKNENLKKLLISSKKYNYIDEQIDDLNKYSYICNICSYNEAVIYCKDCVEYLCKECCNNIHELDILKKLKMKNYKTHDYYDIDKNVINLKKIVKEPKKVLKITQEDIEIISDTNEESFHEKDLGSNCKIYDDESDFDNYDEKHFYERQKRFIEKEEKKKKNINISNNLNNLVQNMKNESNFESDNSSIKGTIGSTCVTNENSVNIKKKKKKRKMMKKIYKKLNNESNILQIKKNKEKGNYLNNDNEKKGDIYCLTSKSEFTGSSDESMYYSNSDKEIGITNIKNILDNNLEKPNENPVNSKDFTSIQNIRCHQHFNYPIHYFCHTCCTKCFCSECAINGTHTNNCNIENINNAFITILNKYLIKWNEIISDLINDLDRNFYESLEDTKNEWSLLLSECYCDLNSKVSYIVNNLSKKEKEIFQQFDSYMENFKKENLEYIDLLYSKYEDIEKTIKMIRDNKFQNNPINIIKFYQKNINFIDKTMLLNNDFKPIENLSKIRESKIFYMDLYASQIMSYLRFLQSFLNQSSLISSS
>PlaSpeGorillaG2003631_rbh_TGME49_299190
MSNMSTSSNDEKYIKFKKENLMGALKRNNKYIKRKDSASSVNESVENENKKTYRCYHCKRKVEDVLILSCKHLICLICSSIQLEENYKNFLEKFMNKKSIENNKNVKSHHIDECFDNYKDMIKNKITYNNINDKKSDLFNNDMIVDNMYKKDKVGFITCKLCNIKNKLSLESIEILTKVGLFSHNILNVHKFFFNKLGYEENDNINLKHSTIENDEKKKFLLLKNKYNYINDQMDDLEKYSYICNICSYNEAIIYCKDCVEYLCQECCDNIHEMDVLRKKANLKVEKPHEYYEIEKSCFQLKKLVKAPKKFLNITKEDIDIMYNTDEESYTTYGENNGKYKIYDNNNIKSKNKNYCYKDDPSKKINIYNDNCENDKNIHVDIFDELHMNDSDFDTYDEEHFYRRQKFFLDKEEKKRKNLLLSKKLNGLVEDMKNESSYESDDSSKYGTDGSIKDDKTNVLLKLKKKKKKKMLHMRRENKLHNIKKKNVNDLISIKNNDDTNISDDDNVGRRNHRIYSNGLYNNDNKNNLDSIKCLKNINNIKSNNLRNDTYIFSNSTTVDMISLDDESLYSDNELKEIGITNIHKEICEKKNNKTIENINNDILNNKQFTVIENVRCSEHYNYPIQYFCHTCLSLCFCSECAINGIHTSNCNIENINTAFITVLNNYLIQWNEIINELINDLEKNFYESLEDVKNDWSAHLSECYYNLNTKVNYIFNNLVKKEKEIFDEFDTYIEKFKNDNLQYIELLNSKYEDIEKSINLIRQNKFHTNPIDIIKFYTNNIDIIDKTILLNNDFKPIQDLSKIRESKIFYMDFYASQINSYLKYLQAYLNESNMLDSK
>PlaVinVinckei004432_rbh_TGME49_299190
MDSISSSNNDINSEEENGFIGFENGNTQICKEGTINESCETQNNKTYRCAYCSRKVEDVLICSCKHLMCLICASLQLQEKYNKFMKACSSAKIIEEKNVNYKINESFRNCIDIIDKMNDDKIEDVLKKEKIGYVTCNICNIKNKLTIDTLELLTKVGLFSPDVLNIHTFYFNLIGNNNNKKIKGLTESYVKQLSLEYEESYNNDLSNSKILKNDKSKHLPVSNNKYNYLEEYTDDLDRYSYICNICSFNEAIIYCNDCIEYLCENCCKNIHEINTPNGINRKTTPHDYYKIDKKTINLKKLVKPPKMFLNITKEDIEIIDNTDRDSFDGYFSENGENKKNTKTKNFKVDGGDDSDFDNYDEKYFYEKQKKMMEKQNKKNNNIKLSHKLNNLVENMKNESSYDSEHSTLDGTLGSISDIGANLLKKKKKKGNRHIHKKNIHRSNIKYGDHLNGETKMLEKGKKNKIGNMNKEESIFVFSNDEMSSRVDISSNESSINSCDSYDGEIFGNKSITSIENIRCNHHYNYPIQYFCHTCCTKCFCSECAINGIHTPQCNIENINAAFITVLNNYLIQWNEIINELMNDLEVNFYESLEDTRNDWSSVLSECYYNISSKINYIINNMHKMEKDIFNQLDTYMEIFKKDNLDYVELLSAKYDDIENTISIIRANKFQKNPIDLIKFYNNNINIIDRTLMLNKDFKPIEDLSKIRESKIFYMDLYTSQIISYLKHLQVFLSSNFLAPPIK
>PlaVivP01004894_rbh_TGME49_299190
MRKMDYTDESSEDIHSQSGSSSDGSEEQSAECTEGEDESGKEEPGKNESGTELRAADRKKTYRCASCGRAVEDVLIFSCKHLICLICASEQLHKKYEKCMKICSEEEEKTKRSRNHKISECFLNPKGVANAIDNDKLSELFKKEKIGYITCYICDVKNKLTLDTIELLTKVGLFSHDVLNVHKFFFNSTTNGECPNGKISEDHIKKRSVQFNDTLNSDVVKNENLKKLLVSSSMYRYLDEHTDDMTKYSYICNVCSLNEAVMYCNDCVEYLCKECCGSIHEEDIINKVNFTDKKSHDYYQINKKGIHLKKIVKSPKKFLNITKEDIEILHDSDGDSSQNKFQDENLREKKFGDNYPKTIYKVYDDDHSDFDNYDENHFYERKKKLIDREDTKKKRIHISKKLGELVEHMKNGSSYDSENSSARGTTGSVGPPVSGKHRLNAKGKAKRGKNRACNPVRSKKKDQTGEAAGGEGGICLLSNSTASHVDVSSSESSICSANNSEREICITDISKGAHKIDSNVILNDESVNSKNFTTIENIRCSQHYNYPIQYFCHTCCNKCFCSECAINGVHTSDCNIENINTAFITVLNNYLIKWNEIINELMNDLNRNFYESLEDIKNDWSLTLSECYYDLNSKIGYISNNLSKKEKEIFDQLDLYMNTFKRENINYIELLNCKYDEIEKTINIIRDNKFQNNPIEMIKFYRENINAIDRTILVNNDFKPIEDLSKIRQSKIFYMDLYASQIVSYMRYLQAFLKPSGPGLPSP
>PlaYoeYoelii17X005410_rbh_TGME49_299190
MDSISSSNSDINSDEENGFSDFENENTQICKEDTISESCETQNNKTYRCAYCSRKVEDVLICSCKHLMCLTCASMQLQEKYDKFMKACSSAKIIEDKKVNYKINESFRNCIDIIDKMNNDKIEDILKKEKIGYVTCNICNIKNKLTIDTLELLTKVGLFSSDVLNIHTFYFNLIGNNNKRIKGLTENCIKQLSLEYDESYSNDISNKKILKNDKLKQLPISNNKYDYLEEYADDLDRYSYICNICSFSEAIIYCNDCIEYLCENCCNNIHEINTPNGMNSKNTPHDYYKIDKKTVNLKKLVKPPKMFLNITKEDIEIIDNTDRDSFDGNFSENDEKKRNNKIGNFKVEGGDDSDFDNYDEKYFYEKQKKLMEKKNKKDNNIKLSHKLNNLVENMKNGSSYDSEHSTIDGTLGSISDIGANFLKRKKKKGNRRMRKKNMYGSKIKYGEDLNGDTNMLQKRECTSSQKGKKNKIGNMNKEESICVFSNDEISSRVDISSSESSLNSCNSDDGEICIKNIKMESIKKKKDIRNPSLNNDIIANKSFTSIENIRCNHHYNYPIQYFCHTCCTKCFCSECAINGIHTSQCNIENINAAFITVLNNYLIQWNEVINELINDLEVNFYESLEDTRNDWSSVLSECYYNVSSKINYIINNMHKMEKDIFNQLDTYMENFKKDNLDYVELLNSKYDDIENTISIIRANKFQKNPIDLIKFYNNNINIIDRTLILNKDFKPIEDLSKIRESKIFYMDLYTSQIISYLKHLQVFLSSNFLVPSIK
>PolSpeWS2016016930_rbh_TGME49_299190
MNNFESHSSIWAKIDLPENLVPQLVETDRARPKELRKIEDFPCDFHDSQPKCLFCVSCKSSAICPLCCCTMDSVHRGHDIVTLEVGWKLHALPKLEQWREINFDNAESDLKETEHLLKEEWKLLKKHGSDTESQLMKIFDEIDDKFTEAVDDLKIKCSANISACRDEISEIGNNKRILTNQIRDAQQEMRQIVLGDNEDIFAFLTQSQDLRRFLSLDENSECDFQKEVETFIEELKESEKEISKREILAEDLERFTES
>PolSpeWS2016016938_rbh_TGME49_299190
MNNFESHSSIWAKIDLPENLVPQLVETDRARPKELRKIEDFPCDFHDSQPKCLFCVSCKSSAICPLCCCTMDSVHRGHDIVTLEVGWKLHALPKLEQWREINFDNAESDLKETEHLLKEEWKLLKKHGSDTESQLMKIFDEIDDKFTVGFLFHINFRKLWMI*
>ProAdhBoc006618_rbh_TGME49_299190
MSDKPNGRSKSIPSIDMRQLGESKKIKKCQKCEYYYDINKLAKFRCQQCDYHLCYSCHRKHLIRYKGHKIEEYQITRSNGEELTEYQCALHNKPLEYYCLSTNSLMCLLCFKQSKHQAGNKVLSVDQAFDTILKRQDTTVEGSYGQVIELVDEAMEDMNKTLGKTKEKGKVYSKIIRDMLKIVEMTQDYHIGKIGKLINEAIDILYNFETLLCQEENEYYTWEFLSAYADIKKNFGSTQVDIIKNVKDKIQKMKDFEVFDLDLPTVLDGVLASKVFIQNMEGSDDNAQLPLFEFVREIYLRDLHQRESSTLKEENEQHQKIISEMSQQLETGNDTIAELRKKVAGLQDDNQKLKNQISDLSMTTTHLKSTISSGSKINEPGRYTLNVSHHKRTFSETPNQMAKLSEVISDDSQKRVNKVGTLSPDNTLNSSDIQKFQESYKYGKVIGKQSEKESARRKLKRGISPSTKNFTPVSRSNSSKKFSGNFAINGSLDEVDLMRNRTSGKSKDSSQHETASTSKELKSYKESDGSIHMDSSPMPTGHKKNHSASTIDFHQGSHHPGGSHFSISPNFDKHGSSSTSVLSFQPQTTKNGAKRSGTTTPKGKSPRFQYDLASKKKNSGVMKSMENLEAKKKEFKKLTLNTDDLRSATLKEKKQYSAFWDHHSPYVSPHTNDSTYTTPKYFSTMKKTSFNGSQKTRKNISRRPHGIQGDKKGKKVLIESEDGRASLVLERVPRLRVTTAYFIF*
>ProAdhBoc006959_rbh_TGME49_299190
KRIAFDFQTTKNCTNQKGNPDQTEVEKEGSQMDTSVFECGICCSGYDERSHRPLSLPCGHVYCDQCLRKCQRDEGIVCPSDKITHILKVEELPCCYAILTNLPKPKTRDVVVCSRHPNKRIKFMCESHNEFFCTDCVVSHTGSGHVVKTFRPSYDEMKSALDGLIGDMQQVAKQIGQTRETQEIEEKKLVDFYNYQVAKTDECYDRIIKSINDKRAQIIDSLKAGLHEQRKLVESDKSRILQRNERVENAVGQLIKLKNVIYNVHYEQYHAVMSEKTAEAKMLQESILPSGFDFTYMIFADALKVQDMGTLKHVKASEFYRRHNYQSSSKREDLANHETKRSSLEPGNQSNIAKESWWECKRCGLKNKTSDQVCYSCGFGTFDSFRAKATQHQTLNRGTDPNTWNCKNCHYQNPKGKHVCSYCKIHRLQVNPMTIDSYKTSAGVMSPTAKPSTLMKGYNQSPTTDPFSKSHADHSLCSSSTSSTTKGSVTTRSNSQNPEIRDIRKQQPEPNLSYRDGMNNIHKFKSTTPRGNIMSRRPHKDDPFFAMGNQDDVIWQDLRYKKSSSQEVNNASNSNNLRKSGWSSHQDNDCSSAISHTQGGSSEMHNKVNNTKDILKQTTKASFASSQHTAGSRNYALPTNRAVMKLANPIHRERRGHSKRRPPWRKRNNSF*
>ProAdhBoc014197_rbh_TGME49_299190
EEKHLTRIVSSEGLFLPENLIAAANNNRLKTPEESTKAALTYPKTRPGGTSPRASSSLQMKRIKEQKDESEEQSNNICTTHPKKPIKFFCTNCQALLCTKCIKEQEDKH
>ProAdhBoc022147_rbh_TGME49_299190
DELICDIHAGAPLVYFCTDLPERLLCSSCALILKKKHPGFRFVEITEQIKFQKNHLLDLQASLNVNQKSIKSGRLEIEENYRRNIDSITSKFDEMIHFLQEKRQEMIDGVQKCLNENQNKLQEINKLLETVKRTVDTYLIQFDNVEKNQHIYGRRGLKTLFKLTQDLARSDPVLKEVLYFEESNLVLKK
>ProMinCCMP2233004428_rbh_TGME49_299190
LCDEHPEEKLSFYCLDCRKPVCSHCLILGDHKGHQQTPVDQAFETGKETLGAWVEKLQQRXXTXXDLLAQLREAELX
>ProMinCCMP2233031915_rbh_TGME49_299190
XLGLDVNKYPDFRWVIRDCLIALRDEGYACAVDGGDLEYVYMHTQEARSWHPIVEAHSKLAERLIHAELELKMKRLDPHYRVKHLVYLAILGEKDCRVVTTPRLVEEIMDLMDVNPGDEPFLIPRVKTAIEDAYFHMKEVGMSNLTIDSCIDVESLMVNLELDRVSQXVISTGSHDVFCSAAAVETHSTGKRQDVPLVFFEQSVCAECEARAADVRCQDCVESFCYDCFKTTHARGKRQKHCVGLPQRTFCAEFPECEASYVCFQTDEVLSTKAVARMRRSPARQNFTLFGLRKAAYSKKLFANNLDRLMGIMQNHVERAYPLTPWYIFYDTAGAPYWYNFQTKKQVRADPNNLVEPPSDKPTNEDDDELSIPDAADDQMAMGLPGSTNIKDTHAARFASX
>ProMinCCMP2233042378_rbh_TGME49_299190
XGLAAARGSRPAAAAMADTVPKPRTQRTYSDPDLPQLIKLPVRPSSSYESRPQAKEELSFTPEVVAAMEGKLGLDVNKYPDFRWVIRDCLIALRDEGYACAVDGGDLEYVYMHTQEARSWHPIVEAHSKLAERLIHAELELKMKRLDPHYRVKHLVYLAILGEKDCRVVTTPRLVEEIMDLMDVNPGDEPFLIPRVKTAIEDAYFHMKEVGMSNLTIDSCIDVESLMVNLELDRVGFMKKISPTGLXNVISTGSHDVFCSAAAVETHSTGKRQDVPLVFFEQSVCAECEARAADVRCQDCVESFCYDCFKTTHARGKRQKHCVGLPQRTFCAEFPECEASYVCFQTDEVLSTKAVARMRRSPARQNFTLFGLRKAAYSKKLFANNLDRLMGIMQNHVERAYPLTPWYIFYDTAGAPYWYNFQTKKQVRADPNNLVEPPSDKPTNEDDDELSIPDAADDQMAMGLPGSTNIKDTHAARFASX
>ProMinCCMP2233065647_rbh_TGME49_299190
MASSSSTAPAPMPPPPPGFEEEDLGLYMRRELGVHDLQAFSTCVLCKSGSASLRPTKSGRCEIKVLHCLHSVCGGCLEEYLQHDREVLCPICDAITLERNYDRYLCNFAEHQGIDYLTCEQQKRIACEECVESADAVYYCEQCVRSLCSECSEHHRRAKTTIMHSLITLRERKEINMHRAATCPIHQGLPHEFFCLDCSVMCCRECILADHENHSYQLPASGLVEKERDSVCRMITTLRGLARQLQDKHQSFTKLIKNFDSELEKSRETLKQIEGEVRRCIQERREIIQQEIDSFSVWHRLAFEKKRSQLTSTMFTRWRVMDFMNKVLARGTDIEILFLRSSINLPSMLREDFAVADLSDPCASIEWHANLAEPLEAIRNMCGLSAPGLASPSVVELASPAVVELASPAVVELASPAVVELASPRRNSHSMRPRVRSCGALAPQPSDEMMPLKVSTSLSGLVRTGSSSSSPTHGLRVRRGGREKAEDPASARADVGLAGGLAGSPLGDPQDPAEASEQVGGEGVGTEAGVPLEGRAVAPEPCAESGLA
>ProMinCCMP2233067641_rbh_TGME49_299190
XAGGLALPPSGYQQQPLGSRPAAAAMADVSSKPKVQRTYSDPDLPQLIKLPVRPSSSYESRPQAKEEMSFTPEVVAAMEEKLGLDVNTYPDFRWVIRDCLIALRDEGYACAVSGNDLEYVYMHTQEARSWHPIVEAHTKLAERLVHVEQELKMKRLDPHYRVKHLVYLAILGEKDCRVITTPALVEEIMDLMDVNPGDEPYLIPRVKTTIEDAYFRMREIGMSNLTIDGCIDVESLMVNLELDRVGFMKKISPTGLLYCVETQTALADVISTGSHDVFCSAAAVETHSTGKRQDVPLVFFEQSVCAECEARAADVRCQDCVESFCYNCFKTTHARGKRQKHCVGLPQRTFCAEFPECEASYVCFQTDEVLSTKAVARMRRSAARQNFTLFGLRKAAYSKKLFANNLDRMMGIMQNHIERAYPLTPWYIFYDSAGAPYWYNFQTKKQVRADPNNLVEPPSDKPANEDDDSDLEIPGAAEDQLAQGLPGATSIRDTHAARFASQAACFDVPLPMXXKFAPRGTDGAQRAAARGAGGVASQAARSDVX
>ProMinCCMP2233116292_rbh_TGME49_299190
XEAGARTPPPPSEAWQQRGAAXPAAAAMADTVPKPRTQRTYSDPDLPQLIKLPVRPSSSYESRPQAKEELSFTPEVVAAMEGKLGLDVNKYPDFRWVIRDCLIALRDEGYACAVDGGDLEYVYMHTQEARSWHPIVEAHTKLAERLIHVELELKMKRLDPHYRVKHLVYLAILGEKDCRVITTPALVEEIMDLMDVNPGDEPXLIPRVKTXIEDAYXXMXEXGMSNLTIXXCIXVESLMVNXELXXVGFMKKXSPTGLLYCVETQTALADVISTGSHDVFXSAAAVETHSTGKRXDVPLVFXEQSVCAECEARAADVRCQDCVESFCYNCFKTTHARGKRQKHCVGLPQRTFCAEFPECEASYVCFQTDEVXSTKAVARMRRSXAXQXFTLXGLRKAAYSKKXFAXNLXRXMGIMXNHXEXAYPLTPWYXFYDXAGAPYWYNFQTKKQVRADPNNLVEPPSDKPANEDDDSDLEIPGAAEDQLAQGLPGATSIRDTHAARFASQAACFDVPLPMHVKFAPRGTDGAQRAAARGAGGVASQAARSDVPPPPRARLAPLRHRRGPESRRPRCRRGRVAGGTLRRATAAAREARAPAAPTGPREPPP
>ProMinCCMP2233124439_rbh_TGME49_299190
PPSGYQQQPLGSRPAAAAMADXXXKPXXQRTYSDPXLPQLIKLPVRPSSSYESRPQAKEEMSFTPEVVAAMEXKLGLDVNTYPDFRWVIRDXLIALRDEGXAXAVXGXDLEYVYMHTQEARSWHPIVEAHTKLAERLVHVEQELKMKRLDPHYRVKHLVYLAILGEKDCRVITTPALVEEIMDLMDVNPGDEPYLIPRVKTTIEDAYFRMREIGMSNLTIDGCIDVESLMVNLELDRVGFMKKISPTGLLYCVETQTALADVISTGSHDVFCSAAAVETHSTGKRQDVPLVFFEQSVCAECEARAADVRCQDCVESFCYNCFKTTHARGKRQKHCVGLPQRTFCAEFPECEASYVCFQTDEVLSTKAVARMRRSAARQNFTLFGLRKAAYSKKLFANNLDRMMGIMQNHIERAYPLTPWYIFYDSAGAPYWYNFQQKKQVRADPNNLVEPPSDKPANEDDDSDLEIPGAAEDQLAQGLPGATSIRDTHAARFASQAACFDVPLPMHVKFAPRGTDGAQRAAARGAGGVASQAARSDVPPPPRARLAPLRHRRGPESRRPRCRRGRVAGGTLRRATAAAREARAPAAPTGPREPPPEX
>ProMinCCMP2233179369_rbh_TGME49_299190
XRPQAKEELSFTPEVVAAMEGKLGLDVNKYPDFRWVIRDCLIALRDEGYACAVDGGGPGVQEARSWHPIVEAHSKLAERLIHAELELKMKRLDPHYRVKHLVYLAILGEKDCRVVTTPRLVEEIMDLMDVNPGDEPFLIPRVKTAIEDAYFHMKEVGMSNLTIDSCIDVESLMVNLELDRVGFMKKISPTGLLYCVETQTALADVISTGSHDVFCSAAAVETHSTGKRQDVPLVFFEQSVCAECEARAADVRCQDCVESFCYDCFKTTHARGKRQNIALVSRRGHSVSECEASYVCFQTDEVLSTKAVARMRRSPARQNFTLFGLRKAAYSKKLFANNLDRLMGIMQNHVERAYPLTPWYIFYDTAGAPYWYNFQTKKQVRADPNNLVEPPSDKPTNEDDDELSIPDAADDQMAMGLPGSTNIKDTHAARX
>ProMinCCMP2233201731_rbh_TGME49_299190
XGGLALPPSGYQQQPLGSRPAAAAMADVSSKPKVQRTYSDPDLPQLIKLPVRPSSSYESRPQAKEEMSFTPEVVAAMEEKLGLDVNTYPDFRWVIRDCLIALRDEGYACAVSGNDLEYVYMHTQEARSWHPIVEAHTKLAERLVHVEQELKMKRLDPHYRVKHLVYLAILGEKDCRVITTPALVEEIMDLMDVNPGDEPYLIPRVKTTIEDAYFRMREIGMSNLTIDGCIDVESLMVNLELDRVGFMKKISPTGLLYCVETQTALADVISTGSHDVFCSAAAVETHSTGKRQDVPLVFFEQSVCAECEARAADVRCQDCVESFCYNCFKTTHARGKRQKHCVGLPQRTFCAEFPECEASYVCFQTDEVLSTKAVARMRRSAARQNFTLFGLRKAAYSKKLFANNLDRMMGIMQNHIERAYPLTPWYIFYDSAGAPYWYNFQQKKQVRADPNNLVEPPSDKPANEDDDSDLEIPGAAEDQLAQGLPGATSIRDTHAARFASQAACFDVPLPMHVKFAPRGTDGAQRAAARGAGGVASQAARSDVPPPPRARLAPLRHRRGPESRRPRCRRGRVAGGTLRRATAAAREARAPAAPTGPREPPPEX
>ProMinCCMP2233233383_rbh_TGME49_299190
XRADTXQQPLGSRPAAAAMAXXXXKPXXQRTXSDPXLPQLIKLPVRPSSSXESRPQAKEEXSFTPEVVAAMEXKLGLDVNXYPDFRWVIRDXLIALRDEGXAXAVXGXDLEYVYMHTQEARSWHPIVEAHSKLAERLIHAELELKMKRLDPHYRVKHLVYLAILGEKDCRVVTTPRLVEEIMDLMDVNPGDEPFLIPRVKTAIEDAYFHMKEVGMSNLTIDSCIDVESLMVNLELDRVGFMKKISPTGLLYCVETQTALADVISTGSHDVFCSAAAVETHSTGKRQDVPLVFFEQSVCAECEARAADVRCQDCVESFCYDCFKTTHARGKRQKHCVGLPQRTFCAEFPECEASYVCFQTDEVLSTKAVARMRRSPARQNFTLFGLRKAAYSKKLFANNLDRLMGIMQNHVERAYPLTPWYIFYDTAGAPYWYNFQTKKQVRADPNNLVEPPSDKPTNEDDDELSIPDAADDQMAMGLPGSTNIKDTHAARFASQAACFDXAPADAREVRAPAALTGPREPPPEVPAG
>PyrBah083531_rbh_TGME49_299190
XSASGSAGASPTGDGTTGHGARAVLSFRCGDNADAGAGEAIEERRLLQDLNAPEWTSSPRCGRGTALSAVVAQFSRKEGEFFDCVEKLGNCVGYVGCAICSKKFSDTAMFEGRHEVKVLPCFHSVCGPCLQRTLTESQGDGFQCPVCYCSQEKKAVHEYLPNFEVHSMIDSKMIAQSEFVCEECVSGSQAERYCRDCVMNLCGDCAKQHQRAKATVHHTLVRLMEQGTGTAMEIVHRAQYCAVHRTSRYDLYCEDCDVLICHQCATDAHQNHSYKLPSSALVERHRSEVHAVAEKLSKKLLEAQELHRLINQGCKAMDLQSAQARNDVGAAIDRLLSATDNRCTELNRDLKEGCLDRRKSLEKERAECSTALVDIWRTIDFLEKVMSRGTDVEVLKVKEHVFKERNQLRQLQKWRDLAQTGKSTVWVEGDITAGWSSPQEAEVLLQELASFGAIEPQPHVRERLPPQTGRVCDARERQV
>ScrHanSHHI4108992_rbh_TGME49_299190
AKAQGGVVACPTCDQVTRLRPEGLRVEQALQLVADVWREKRKEAKPSEVPGADAPPVCGLCEXETCLQALPALRRISVSKGMFKSHPVVDLFGVDGRPVARSDAYAQQMRCDVHVGEKLNFYCLDCRKLVCSHCLILGDHRGHGQHTIDQACDTGKDTLSAWLEALRTRVGKIDMFSEKLHSVELDVQNNAEEQRNTINRELDHLRELVEAKRRQLLSKGALEEKQKRVQLQAQIDATERVHKDALRLVSRSSSLLAVESDHAFLGLVLPLIMDMKNCGGQPIDGKPKVSAVFXAVHHGXXXXXMXGSMNTAQLPAAATTGYSAQFGAPTGMPGVAVSYVHQPPSAQQQQQQQQQQQQX
>ScrHanSHTV5116790_rbh_TGME49_299190
NFYCLDCRKLVCSHCLILGDHRGHGQHTIDQACDTGKDTLSAWLEALRTRVGKIDMFSEKLHSVELDVQNNAEEQRNAINRELDHLRELVEAKRRQLLSKGALEEKQKRVQLQAQIDATEKVHKDALRLVSRSSSLLAVESDHAFLGLVLPLIMDMKNCGGQPIDGKPKVSAVFKPFTTEVQTRLLGELELGVSRSMALGQPQPPTPSGSPGISMTGSMNTPQLTAAATTGYSX
>StyLem011120_rbh_TGME49_299190
MESLVNCDKCQQRFNDNENFPKLLPCCGITYCLSCINSTLIYNSLLLAQGSTETQRQNQQQTLQQQQPKQQIKCDQCDKVYDGVDQLVSNNKLLKIALSLQFSTNQPIFNSNHSLFQPNFNNSFSQKNTVMNNTYMGRPPLAQTPVRNQQIPQMNLSIPMNIQSMESDDYGTRCMVHKHKELEFFCRTCSSLVCSNCMFYEHNGHALSQLEEINGLLIHNITDLQKQLSKSRSIINLNKSQLEKLLQQVTFLEDQQVENIEKGFQAIIQRLNEKKQAMMAEMTMKYTSEKRKFSQQLKEVLRNDEFLKDIEEAYKQLLKFMEDNHQTRVLVRLNDINDYVSSSILKTDELMNHENKYDLKMDQTLTPMTLNMQQQSFNNTSAAQSPLVKINSKVPPLNQNMQQYVFPHQHQVSNSNNSNNGTGSGIGQRFINEFSSNFNPQSSEMRRRSQFPDLIIKKNRPLYSQFTQM
>SymGor012339_rbh_TGME49_299190
MALPEAGRDKMRWKAGHLGHLGGILENDASAGAAKAVVRTAAQTGSLSSRLDSYGFAPRSVGEAVVKPSVKSLDRNTAEVCPEIDSLVHQLTSGKGEFFDYIDDGPSQVGCVMCMRNLHETALYEGRHEVKVLPCFHSVCAACLQSLASSEGDCFDCPRCGRRTQKMQALHQYLPNFDMLHNIDSQKVAQSDFLCEECVSGYRAETYCEECIMNLCESCTKQHRRRRASASHILVKLLGQGPQGEVLNIHRAQYCAIHRTSRYELYCEDCERLICNECARNDHQHHAYKLPSATLIEKHRQRVKDIIEALCNKLLDDQALLKLLGQSLDSSEMACMQARSNITAAFDELKLAAEQRCAELLEQLQEQSREPMSALIKEKEICSTSLVDIWCVIDFMEKVNQHGTDVEVLMARGHRTFRDPIGSQKFQEWKDLCQAPAANFQRSFVALPDHDADSMLRSLASFGSLKLNPLAWETSAFSNGPLKLIAGQTWADVLEDSEELQQLQPPIRTPEEHSESAGSEVPGRRVRRRRRRKPAPAAPAAQLERLEAASNEPAWVSMAPPSRLPADMEMEPQKVELEEDVDEETQPSKGQKRRRRRRPRGKGGTKAVGPEAT
>SymMic003344_rbh_TGME49_299190
MPGLLVRSHRIRYQRQQNWLCDEMACDSPLYGSCSKGDAFDSVSVDLLHAVDSQKVAQSDFAARGGIRMKRWSRPWRKSSQPHERQPNTLGFKVRLFPVAACFHCKGSRDMGLAEVGMRSASSLSACTQQKSTHLGHLGGILDPGASVGAAQAVERAAVAAGPLSSRLDSFGLNKKLLVPVPATVDDAEETPFPPVKVCPEVDSLIQQLETGKGEFFEYVDDATHEVGCVMCKLSLHDTALFEGRHEVKVLPCFHSVCASCLQTLVANSKGDAFDCPQCGRRTQKMQALHQYLPNFDLLHAIDSQKVAQSDFLCEECITGYRAEFYCEDCIMNLCESCTTQHRRARASTNHVLVKLVESRGESKVLPDQVRNMHRAQYCAIHRTSRYDLYCEDCEMLICPECARTDHQQHRYKLPSAALFEEHRQRVKDIIEMMCNQLLDDQAMLKVLNQSFESSELACMQAQSNIERAFDELEVAAEARSAELVQQLQETSLERMRTLEEEKARCSTAMADIARIVDFVEKVNRHGTDVEVLLAKSHLSREQVITQKVQEWRRLCQDPPPGFENSPVVAGWSSSDEADAMLRSLASFGSLVVSPFALEPGYTGGPLKITDGKKWADLFEEAEETPLTITNLKEPSETEGAKEQQPEISLEHSEVEADTDADAVPARRRRRRGRRRKPSPNTKRTPSNEPAWVESSKPTEAETTRARADIEMEPQKVTFEEASDDQADEPAEPRRRRRRRPRGRGGKAKPEDAAPEIA
>SymSpeCY103036539_rbh_TGME49_299190
MLLCFFPGLADTRASQAAEPHTKLQKGDFRSGEREVEGCEVVPQQHWRQLAEVSDLALQAGLQPIKKINKCPAGGFAKLQNAMITDEKHDCKICDEMLQAAGFNAATLHELLEKARNNELGEELQKRQPASCHDLRFPAPRESPRAEEDENTGSKKSKRRRLHVQLEDPDDYVLEVAEAFKPHMKLLPRGAHGKRVPYICTLCTSRAQPDGKVGEIGQWKAYAVKHFMIQHYNTRTHQDNLSKMDVVEVPRLQVKCEGISLAQDLPGSCLRIFKKEFSLWASYANFAEAAKHSYTRDMTEDSWLIRSAFCKKDMDENTNCGRQACVECMKLTKPNSIVRSPIRFARKFYAANLLSARLFQSEAEVNRLLDEIKETGLWFREEWKMKEIIELDNHKLQEYVQRSCLCESYPTEAFKQWQATIVKPVMRINVSTIPPQLHNIVAQFTSALHSGALTEEQEASLKIAASCVTGQLSGHPLLMGLALQCRRLLDKQSRGITSMRGRRSAESEREAALISDAGLQLSLAACNSSLALSFGLPADSLRIDIHELEQRGLPSPGLAILWPQEVLENNFILADQRYVRVPKAPKRDLNCRPLCRVVVAFDSTYLTATLCQMKVRNKACLIGGVWSPEAPGNSCIPLEGEIDVRGIPKASTMVEFIGWQPSTKRKNPLSLMSLPLIHSFGGPNSGLRGQLYMLQTVGTFVHHSDGLVAALIFDAHGSHQMVRRLLHGDTSCVTRDLLQNVPFFSELSYVSLPETTFSRLPIKVALNQAAVLNTNLSLHQRVEIALSGFLTLDLFQLLSREKARECGLPVDSCGMAVQTIRNLQASSLSAVTVACAKNPSFTPWRYGFGRLSELPVEHHFAYLRQQVANSQFRACAQKAWMSSMKLVSMVSDMDMRKLEAWYRKCCECCENWETDELAADEMPEEDAEDFTPGKECLQLLDCVRSEAGFVDPSVSLEPAPARDENADLKGMDDQENLKQMIDATPQTGDPSPGDLKETFMPTTLMEALDASSNKGDKLFWNMLFRLIVKLRNSSGGCDVGFLPNAWNCRRASRKLNWFQPGQIVLYLVPGVEPANGDGDVQIKLSAESGDVLTRVEGMKRWHVLPTMTRGSKQVQRGAPKPDHANDAETSKPKRQKKNPVKADFLNVDISAEHITRSQQGAQTIQTIMTEIQRLDESIYSASKMFEDNGTCRMKFEGASLVDWETILGKSPEAFSAMYRTIRNPEKYGQMVFKHLEDIKNKLLGTPPNRQQWLRLVKDICDYDELRWKAGNLGHLGGILDSDASAGAAKAVVRTAAQTGSLSSRLDSYGLASRVPEVLREGEAVVKSLDRSKVEVCPEIDSLVHQLASGKGEFFDYIDDGPSQVGCVMCMRNLHETALYEGRHEVKVLPCFHSVCAACLQSLASSSEGDAFDCPRCGRRTQKMQALHQYLPNFDMLHNIDSQKVAQSDFLCEECVSGYRAETYCEECIMNLCESCTKQHRRRRATASHILVKLLGQGPQGAEVLNIHRAQYCAIHRTSRYELYCEDCERLICNECARTDHQNHVYKLPSASLIEKHRQRVKDIIEALCNKLLDDQALLKLLGQSIDSSEMACMQARSNITAAFDELSKAAEQRCAELLEHLQEKSREPMDALIKEKDTCSTALVDIWCVIDFMEKVNKHGTDVEILIARGHLFRDPIGSQKFQEWEDLCQAPPANFQRSFVDFANHDADSMLRSLASFGSLKVNPLAWETSGNGPLKLTAGQTWADVLEESEELHLPLPDIEILPPEEQSESASEAEEAAEVPGRHRRRRRRRRRKATTSQVDRLDAASNEPAWVESPEPPSDVTRHPVEMEMEPQKVELEEEVEDNEETQPSKGQKRRRRRRPRGKGGTKAVGHEASA
>Sym_C1033778_rbh_TGME49_299190
XAVVRTAAQTGSLSSRLDSYGFAPRSVGEAVVKPSVKSLDRNTAEVCPEIDSLVHQLTSGKGEFFDYIDDGPSQVGCVMCMRNLHETALYEGRHEVKVLPCFHSVCAACLQSLASSEGDAFDCPRCGRRTQKMQALHQYLPNFDMLHNIDSQKVAQSDFLCEECVSGYRAETYCEECIMNLCESCTKQHRRRRASASHILVKLLGQGPQGEVLNIHRAQYCAIHRTSRYELYCEDCERLICNECARNDHQHHAYKLPSATLIEKHRQRVKDIIEALCNKLLDDQALLKLLGQSLDSSEMACMQARSNITAAFDELKLAAEQRCAELLEQLQEQSREPMSALIKEKEICSTSLVDIWCVIDFMEKVNQHGTDVEVLMARGHRTFRDPIGSQKFQEWKDLCQAPAANFQRSFVALPDHDADSMLRSLASFGSLKLNPLAWETSAFSNGPLKLIAGQTWADVLEDSEELQQLQSPIRTPEEHSESAGSEVPGRRVRRRRRRPKPAPAAPAASNEPAWVSMAPPSRLPADMEMEPQKVELEEDVDEETQPSKGQKRRRRRRPRGKGGTKAVGPEAT
>TetBor003927_rbh_TGME49_299190
MSFKQTDFCYECKEQPDNLLSLQCGHDLCLNCSSLQYYKFSYKKKNFLCQICGKSTPLDHSSIYELEKLIISHPPEEKIQSIGRDEERRRTQQDRILQEQGKQVENYNNISKGVSQQSQKLQTNEDYQRFGWKSNYQRQQQQQGDHNQKFISQENEEDKEYNKYENSRYQQISFLDDSQRICKEHDDEEVNYFCFDCKNNCICPECIIHGVHKDHNVKTIKKSYPIVKQILEDYKLDLENTISAISNKKDSVYQQKSEIQTIQKNLKLEITTVFNVLKQKVDETCQQLIQQTEEIAKKSLRDLDETIKQIDKNILNFRKNEEQISEQLRTKEEYRLINYYGLNSKSIDDKVLLNSNNHLQEQFQIAKQIFSNHIHKKNQFLNIKSLIEDQIFELQNIEKKFQGQLQSHNYSSFTEEQEIVTKETKKLNTTQDQNKENSNNYEDFKKFDKMDNKLEVIERKNGKFENKYERIDTRNDLIDKKYLNPVSFTSNLQSQEGFGISRQLDQDFERMKENLKKSSKYRASSLKKKKNTRVFYCILQLLKIVRSQLQFQLGNQTCRQKVSLLVINLSLMNLDASSLNIFCPEHNSYVQYVCLVNQCYQKLMCETCLKKHRDVHRNMHITLMEMINNFKRFQKIKLEEGEDLSGLHEQIKNGARNLRGNDSKPHEIDFMIMQSLDGKDQELKYSLFNEKSQVIKNKLTSKEAKVFADELQLLLQSQQRKVLNFEKTIMESLQNQLKRATSRKVLEEKFLKESAIQQILDDLKSNNDRYNQLNKNLQKFHKGFLELKISKKIFRDMCIDTQQRFKIFTKNISQYFDQEYNKLFSFMIDTNEAINEQAAFEQQLIAEKQLQSPSQLSSPTKTIFSPLSVDLSKKKIKIPDKQDPNFQMNKMIEDLKKINQDIRKTVKQTEVYAPDVAITQSDKVFSFTPDRASEESQFFQQQQQEEQSLNFNMTANNSNAGHRSQGSTDLKNPSQFFSIQNTPSKKQMQLSQITSYSPQDNSVNKAMKAELLQRVNFTKKEYKVNLEQIENMRFGIIQNQITQIIKPLIKQTKQGTVSLKSLSFLFSTPNQSQLQNQNKGNSTQPIPQAVNGLNQTNSPMKKSVNFRIHTTSSFSTNQKTQQSKFIESEPAENISDSSRSIQLVNRQLQQANKMIKKSSSLERAGSFSIPKEQIAQLQSVNESSVCYEMSIKSDFKSANVLLLSVNPYLRTYGFLDQMNIPFAQFTNPFKQYFAIQQAKINQINEQRLKKRGSQDLDLEQNQPKKEVELSRNENSYLINYQKDNVQQVIIGLEELSNCKFLTMHQNGSIQIWQINLSPATLMPNQVGKIKEFYVCKYIYCYSEVNQNEDITQRNSNQANINEFDPILMIGGQNELNETTLSIVRYESKKNKFSEIDQFRSYHGSGAISQIQVLIDKQFKKKNVPNSLQLITDVYYVITLNLFDINEDEEVEDQPISTIPTIQVQKIQFHRDKHGSTERTMIVKIKIQNNLIIQRIMYDQINDCLWGHSDYILFKWRINFLSKCLESQESLTLCSIPKDIITSMHCNNGVIMLSSLQGNIWGVDVMLNKVIHTDFQRIKYSSINHYNKIQGKDPIYIISGAKIYLTPNNLRTNVKRNANGYNQNNSEDFNKTISSLNSTQTINATTSNTITKTKDTQQQVIPKCSSYFLYSTLSSSGVKVFCFDADFKQVICTLSGQENHLQQFITLNKENLILAVEDFNTIRFWRNEQI*
>TetEll014764_rbh_TGME49_299190
MSFKQTDFCYECKEQPDNLLSLQCGHDLCLSCSSLQYYKFSYKKKNFTCQICGKVTSLDHSSIYELEKLIISHPPEESQIHNIAREDDMRNQYMERILQDQIKKMDNFSNINKGQLRNTSNKEEYQRFGQKENFSRIQQQFSSGNANQKLLTTTYEDDKEYNQNDNSRYQRNSFLEDSQRICKVHDDEEVNYFCFDCKNLCICPECIIHGVHKDHNVKTIKKSYPIVKQILEDYKFDLDNSMATIINKKEAVYQQKNEIQQIQKNLKLEITTVFNVLKQKVDETCSQLIQQTEEISKKSQRDLDETIKQIEKQIVNFKRNEEQIQEHLKIKEEYKLINYYGLNSKSIDEKALLNNNSILHEQFSIAKQIFSNHINKKNQFLNIKSLIEDQIFELQNIEKKFQGSIQNTNSTYTYTEDQEQIVLPKRRMSSQDKNKENLNSSGDFKHQIEKKYDMIDKKNEFLDKKQLDTSSTSFTNNLQSQESLGISRQLDQDFEKMKENLKKSSQYRANSLRRNVNTEPKDQEVFNMNFITDQFSYHYQIKQISFSFIKYQKIIAYLFFQLAYSIRRQQSVYKQYKLGSMNLDASSLNIFCPEHNQYVQYVCLVNSCYQKLMCENCLKKHRDIHRNMHIPLMEMINNFKKFQKIKLEDEDNLNNYHEQIKNGARNLRGQDSKPSEIDFNMMQCLNGKDQEQKFSLFNEKSQVLKTKLTANQAKLFNDELQLLIQSQQKKILNFEKSMIESMQNQLKRATSRIVLEEKFIKESSIQVILDDLKNNNDRYNQLNKNLQKFHKGYLELKISKKIFRDMCIDTQQRFKIFSKNLSTYFDQEFNKLFSFMIDTNEAINELAALEKQLQDEQSSLHSPVGVSPIKPATNNNSVLSPDLSKSLKIPDKHDPNFQMNKMIEDLRKINTDTRKASQKTEIYAPDLVITQTDKVFSFNPQSDSQLELPQIGISQVQEEESNYNSRTSSNSSIHRPIKSIDFENKTNPSTFQVQNKKKIQLSQIANYSPNQKQIQLENFNVLQKQELLQRVNFTKKEFKINLEKIENLRFQSIQNEISNSNNLLSRQKSQGCISLKSLTFLYSSPNLSALQNAPSEGGAQKSAQSNNSLTQGTSPYKKTVNFRISTSNTSVVAKFIQSDSLDNTPASNKQSQMVNKQLEQAQRMLRSSDKRDSFFLVKEQPSQTQSITDSSICYEMQLKSDYKNANVLLLSVNPYLRAYGYLDQLNIPFPQFTHPFQQYFADVQFKISKQNELKLKKIGSQDQQVEKPKKREVILTRNENSYLVQYQKEEAEQIIVGFESLPNSKYLIIHQNGNIQVWSMTLSQFTSAPTSINKIKDYNLGKYIYCYSEVNQNEDNSLKFSNSNNTTSVEVDPVFMICGQNELNESTLSILRYESDKSKFFDIDSYKCFHGPGAISQIQVVIDKQFKKKNVPNSLQLVTDVCYVFTLNLFDFNEESEYDEQENKNVPTIQVQKVQFHRDKHGSTEKSMITKFKIKNNLIIQRIIYDPVNDCLWGHSDYMLFKWRINLLSKCLESQESITLCTNQNDVITSMSCNNSIVMLSSLQGNVWGVDVMLNKVIATDLQRIKYSSINHYNKIQGKDPIYIISGSKIYLTPNNLRNTSKKSNLNNSNNGNNNEDFNRTSSSLNSTQTFNATNASNTSKGKDQQSQISLAQAQSYYLYSTLSSSGVKLFCFDSEFKQVICTFSGQLNHLQQFISLNKENVILAVEDFSTIRIWKNENL*
>TetEll021217_none_TGME49_299190
MSVVQTKQPNIENNKNRYYNQGRNDGDEEEEDEMNMYADQFQNSQDIQNDQGELDEQDLHQQLPMIDQNINQLQNNNHEYDQEQDNEQYQFNQFHQLQHVFKQDQEIHGGLEKQWFYSFQENSEDNENVQQISQIPSSQFQSQQQSIQSSQQKLPSYINPQQQFQQKQGYSQNQQLQTKNQQFQFISSKQPQQNIISSSSSIIQGGNLGQSQQGNYDDKDEEEDSQDQFKQIELMQMMQGNSNNQKFAMNQIAKKDQQRQNNSQRDQQNIQGDVDLRQSQQEQLEQLAQDQQQDQQQPIQNLQEDMIMCNKCQNFPFNYIELNCQHSFCLKCMAEWFIQQDYLTIDQIFELPISSTDENYSELKEECMINVQCMHCVEQTLLDYDSVEAVKEVIRQIQINQQQIYENGYDDQEQKPIKDGDDNYFQNQQDYQGQQQYAQEDQFHLKGFTNKQNKADILIANSSNYNSCDDNEEQIDESQLNYQNQIINNKNQSLKSSPLVNMNEYQKQLSESSSQSSSQGFSINQPSVFGSINLQKVQPVIQPNQQSPVLVIQNDSQINSLQARQEIIYEDSSETFQTEETNRNHNVNNQINISKEDINLNKKQQDGAQQPNTLTADSKSSSVQQDYQNQNYMKEEQKRSHGKEFNKFINTSNKNYHYVNSQQSFSNNNSPNNNTTPYDTNSMQIFSKKNQDYTSFSNSQFNASMTPQSNTDINFANKEQQQIIKNHAMPFNEYFSASDKQNNLISPSNIQQIQQQQQQQYSQQNVSLQNQQGELTQSNYSGASTSHNHESSTMSEAQRKMISKGNFNEQKQTTDTSKKMQVKSTPLQFQSSERNTDVHQLEDVQEHYGEQTDDETEGSAFKYPQKLNFSKNQQQKNMENVPNQIEHPILQTENVKKELNYDDFANVSDSNLQEEESFQHQQVNAISNNPSLRESQKSQQEKGNKLSQQLEQDRKYKQQNDNQNFGTASFNQFAQQIQKIQQKDQIKNIQIPNQTKPQGFDQKFISRDLKNQQQQQQEEQYMREQFQQENDNGDDIPYDLRANEEENQQYIDNQETFSNQLYNQIKIEQKQNLEQKIQKLSNEQFQKQQTQTSKQYNNQQITLNIDDDLSQQLPQQQKNSVEKFDKNTNSVRPLQNVNQYEPPEDSSNKKKSNTQKFIIQNNNQSNFSTNTNFTSNYNNNLTNQINTGGSNFLTAQQNLDNLNSNNLQSTVESQKYKLPQNTNYQQSFNSSLNEDRLNPMQSVQTVERSIDNNLQKNGKRNSQRQNNPDDESSFQKNQESQNSQFEKQAKIIQKQQIESINRKNSTEMRGNQSNNFASINSKSSGQNNNLSMQIKKTTSQTQNDQMSLEISNSMNEMSSQAEYFEKKQGKQDIYYSGDSQQIQGYNKYDLPLKQQQNIAQNEYDSVNNNLSQISNQKRDPSPQIAQQKQAQSKNTSQSNNNNQRNQIQSQQENEESLKRSFQNKIVDNKQKFLQQQQQQQQDIQEISNEQEMYQQNDFANEEECENIQFKLQPYCDEHPYEELGFFNFSQNKCICLKCLQKGEFVTEDVTNFEKGQELLLEKVDDCSRQINVCFELIKLSQKREEEKHRKRIEKSNQAKILINEQISLLIQKLEEKQSQLTVEAEEVQKISENILNTKQEELQHKFKILSQLRFHFSEINARNIQPNAKTYKEFQFCRNILDQFLFENEDILQLASNANNSPNASASKNQMTNLNNQYFLQQSQQDIIINNFKMDEISNFIDQIQFLKNKISDLRGVELGTHNSSLRNSFANNANSKAQQQVLNNNNNLNPNNTSSKMITQSMQPPTVSQVHSFLNEDAPIQNNNQPIYKEPKPYYKSSDKSTRRQSSSQKQQIQQQQQQQQSYQQQEQSGNNFSPNQLMPQIADSYQMNPPNAFEPEEQTINLNQLFQQQILQQQQMQQMQQQINNQAPVNPIKKSFNDQIQYVIGSNPFDKEKHKDTNSTFSSQNLTYINNNNNNNNSLNFANPLSQKLYQQFLTNVNSPANQQQVLTSQSFSNQNLIKSQSQKNLYEQQQHYPNQLLQEFQQKSNPFSPNIASSNYPTLSNNNDFKERKQQKTDPGNIAATHSGPFRQYQNNSTKANQQHLMQFNQILNNHLGSGTLNNNGSSSNLMMMNTHGISLLDGGISHHLGSTTEASKNIQLIDDQFTSFKNNLAEEFNNSIENHNLKRPSFPTTSANKSGQQTIDIFRKTNSVSNIISQNTHQSPSRYALLKGVPSNNKIASTVNSTLPKSSEYYNKSSFISNYYNTKLDKGSFTNANANSNNNSGVGIKTGNFQNSYSHRIQSTDPISAITSVNNNSIIAKKRQSQILRSHFTNNQNTSQGNINNYSSELKNSFCETGSINNSGNRYTTKKSEIGYTNNSNTLSNNYPMQIFNVPHNSSFSKSKQASHGNLHSFYNNNNNNVSINNNLNSNNNINTLHSEFNQNISFQGTSGKVYNIKNQNTIDSKNSGVIYKSLKKYQDLFRRQKKIMFDNENN*
>TetMal020518_none_TGME49_299190
MSVAQTKQPNIENKNRYYNQGRSDGDEEEEDEINMYAHGYQNESDIQNNQAELDEQDLHHQLPKNDQIINQIQQNNEEYDQENENEQQYYNQFHQLQHVFKHDQDNHGGLEKQWFYSFQENSEDNENIQQISQIPSSQFQSQQLSIQSSQQKIPSYINQQQQIQQKQGYSQNQQQSKNQQFQLISSKQLSQNVMNNQESLTQSQQENYDDKEQEGDEQNQFKQMEILHMMQGNQNNQQFINNQKIKAEQKRQNNSQNDQEIHQEEEEGEFRQQEDEQLEQQIQSQQQQQQPVQGSQEDMIMCNKCQNFPFNYIELNCQHSFCLQCMAEWFIQQDYLTIDQIFELPISSTDENYSELKEECMINVQCMLCLEQTLLDYDSVEAVKEVIRQIQINFIQQQENQKLADQNQEFGVQGQEQIYQNQHDQEQKSNQEEDDDQYFQNQLEYQGQQYVAEDQFHLKGFSNKQNNTEQLIAQQNKNFANNQYNSCDENDEYIDESQLNYQNQLVNNKNQPHNKQNPLVNINEYQKQMSDSSSSSSQGFALNQPQISNINLQKLQPVIQPSQQPPVLVIQNDSQINSLQARQEIIYEDSSETFQTEETNRNHNNNNNHNQINLSKEDIKLGKKQFESAQQTQNQTAESKSSSSQQDYQNQNYMKEEQKKSHGKEFNKFINTSNKNYHYVNSQQSFSNNNSPNNNTTPYDTNSMQIFSKKNQDYTSFSNSQFNASMTPQSNTDINFGNKEQQQQQIIQNHAMPFNEYFSMPDKQQNHLISPNNIQQQQQFQQFSQQSASLQNQQGELTQSNYSGASTSHNHESSTMSDVQKKIMNKGGLNDNKQLSDNQKKMQVKSTPVQFQSSERNTEAQQNQLEDVEEHYGEQTDDEAEGSAFKYPQKLNFSKIQQKNPDNVQQQGEFSNTNQQSENIKKELNYDDFANVSDSNLQDEESFQHQQTNVISNNPSLRESQKLQQEKSNRVSQQQEQDKKFKQTDNQNVNSASFNQFAQQIQKIQQKDQIKNIAIPSQNKAQGFDQKFISRDLKNQQQQQQEERFQREQLEQERDNVDDITYDLRANEDESQYLDPQEAFSNQLYNQIKIEQKQNLEQKIQKLNSEQLQKQQQQTQVAQKQYNNFPATSSIEGDQFQLLAQQQKNSTDKFEKNSSSVRPLQNVNQYEPPEDNSNKKKPNSQKFIISNINQSNFSTNTNFTSNYNNNLTNQQIITGSNFITVQQNQEHLNSNNNQSTVESQKYKIPQNSNYQQSFNSSINEEKLNPMQSVFTVERSIDTNQQKNPKRNSYKQNNPDEDSQFQQSQDLQIAQNEKQAKAIQKQQIEPVNRKGSNEIRGNQMNNYASVNSKTSAQDNNLSLQTKKKGSQNDQMSLDISNSMNEMSSHAEYFDKKQPKQDMYFSSDSQNIQGYNKYDLPLKQQSIIQNEQEVINNQSVANNQKRDPSPQISQQKQGYQKITSQSGNNQRSQIQSQQENEESLKRSIKNKIVDNKQKQQQQQQQLQQQQQEVINVQENSSEQEEIYQQNDYAANEEDCENIQFKLQPYCDEHPYEELGFFNFSQNKCICLKCLQKGEFVTEDVTNFEKGQELLLEKVDDCSRQINVCFELIKLSQKREEEKHRKRVEKANQAKMLITEQIQLLIQKLEEKQSQLTVEAEEVLKIQENILTTKQEELQHKLKILSQLRFHFSEINARNIQPNAKTFKEFQFCRNILDQFLFENEDILQLANHNNANNSPNGSASKNQASSFNNQFFLQQSQQEIIINNFKMDEISNFIDQIQFLKNKICDLRGVELGTHNSSLRNSFANNVNSKNQQQITNNNNNNNLNVNNTSSKMNNQNIQNVAISNVHSFLNEEPQIQNNQQAHKEPKPYYKSSDKSTRRQSSSQKQQIMQQQQQQHSYQQQEQSGNNFSPNQQIQQIADSYQMNHPNAFEPDDQTINLNQLFQQQILQQQQMQQMQHQMNNQVPNNPIKKNFNDQIQYVIGSNPFDKDRIKDTNSTFSSQNLTYINNNNNSLNFANPLSQKLYAQFLTNVNSPVNQQQILSSQSFSNQNLIKSQSQKNLYEQQQHSGQYPNQLLQEFQQKNNPFSPNVISSNYPTLINNNEFKERKQQKTDPGNIAAAHNGAFRQFQNNSNSSTKANQQHLMQFNQILNSHLGSGTLNNNNNSNSNLLMMNNHGISLLDGGISHHLGSTTEASKNIQLIDDQFTSFKNNLAEEFNNSIESHSLKRPSFPTTSANKSSQQTIDLFRKTNSVSNIISQNTHQSPSRYALLKGNGNTNKIASTVNSTLPKSSEYYNKSSFISNYYNGKLDKGSFSNTNANSNNNSGINIKSGNYQNSYSHRIQSTDPLSAIAGMGNNSIIAKKRQSQILRTHFTNNQNTSQGNINNYSSELKNSFCETGSINNSGNRYTTKKSEIGFVNNNSTTHSNTLQNNYPLQIFNVPHNTSFSKSKQASHGNLHSFYNNNNNNISINNNINSNNNINTLHSDFNQNISFQGTSGKSYNIKNQNTFDSKNSGIIYKSLKKYQDLFRRQKKIMFENEIS*
>ThaAnnAnkara001323_rbh_TGME49_299190
MKEVNREIGKLDSIDSIGIATIENARCPEHYELPIQYFCLTCNVHCFCSECALSSHSGCEVLTLKEAYNTVVNTYINKWISQISTKSENLQVSFKKVLEDKRDQWTLKLQDLINNSKQMHNKINDDLELIKNRMSEWVANNNKEIQNELETYTEEIDKIVQEYEEMIEKLRTERNNKNLTEILQFYNENCEYLRQIILGDTPRDVEYFVKNAPKHIRDRINISNNTFKEMTNKLTELQQNIRNCHAIEKY
>TheEquWA000970_rbh_TGME49_299190
MSSENEAGEPMLVNRAIDMMEWTHSGGTFVSIENARCPHHYQLPIQYYCLDCNENCFCSECALSRHSKCDVRTLDEAFPVIVYNFLKKWISQLSTRCENLDVGFTHLLQDKQQEWILKLQELQLILSRVNGDALNAMKNLQSEIEAWLAENREKVTAEYQKFKEEVEQVLESYATNAKMLREQRKLSPAKLLYFYNQNYQTLRQMLLGATPRDSEFVIQMIPKQLKGHIDAVNGAFLGVSNILNSAEHNVRYVHESSG
>TheOriShintoku001985_rbh_TGME49_299190
MTKVVKRETEGLDTLESMGSFASIENSRCPDHYDLPIQYFCLNCKRHCFCSECALTNHQNCEVMTLKEAFKYVMNNEINKWVAQLSTKSENLQVGFRQFLGDKRELWALKLQDLQNNSARTNQIVYNTLQEVNSSARSWISENNQQIREQYEDYKKQVEQILVEYENVAKSLREERKSSSAELLRFYNKNYQHLRQLLLSGILEHGKDLECVVKNTPKQLRSEIAHGNAKLKKVVGLLNNFQYNIRV
>TogJolCCCM725026046_rbh_TGME49_299190
MHSHSGDLDGQAFGGEAERIGTRLDEATDEFLKETKDCQALQVPAGQDQLTALEFVSYLGINLILEPELAWIAREMLAAPMPPTAEMRVSQAGVCYFRDTENDYFTIEHPLTQRYLKVLERQRLDLLAIRTKPSVNGLLFGQPEMLFHQQFRNLQIPCQSCGVCQSTLKCNQCLMSFCQACFDVLHKKALGPRKNHTYLTTACGSLCSTCSVKKPQVFCGTCEDYFCFTCFEDMHRRGNRLQHKSMLVNVSDGEIIEPQKRDKLGNWVPNKCEECQDNVAAFACDYCLDNFCVTCFWKCHFNGQRRMHTASKMSVTPLCNQCESVRATVFCEQCQELMCTECFTMVHAKGNRMLHLFMDAMXPPAPFXLRRARPRVLWAISQLQGWTKGIDARRNXPDAEGHCNADPAQVAWGTDKKKASGDAPHAQVAAATGQQLFPAEDGCGALGGEEKVAAMMAAKDVTTRAANAGLHELRDTIMQSARADPLEDAERTRQTLEEGLHAETMAITGPASTGQSGFRGTQTRGPFASTFTSYENSTRFTGTGPVSTGREGADISSKDIRKAQDRTLRQSLVSTAERRARSEVRGHAGCDFSCDVCTTHPAQEEEEEE
>VitBraCCMP3155014089_rbh_TGME49_299190
MSSDVAQLLSRAQRNASAMAASLAAATKSDNTPEGSPQYRSKAVGAEVLQLPPSPQSQLPPSPTNIDVTNGPSISVAAAQASVEGRDSRFGASGGADQLLASGAGNTMNWRSTGGTEMRLGDVTADVNANTMDFLEEQNQCRLLRVSDPGGQLDVLDYIQYLGIDLQLEPHLSWIAREMLAAPMPPGAEMLISKLGIVYFYDVENDFFTLEHPLTQRYLKALEKSRIETLALSISPLTQGLLLRQPDVLFHREFRTLQIPCQDCGVFPSALVCRQCLMSFCDNCFQLLHNKGRRAEHQWQRTVMGSSCSVFTNKKPQCYCAACEDFFSFEGYKSVHSRGGRTNHAAMLLPVADSELIDTSVKCEECDDRPAAFLCDQCGDRFCPPCFWRCHFNGNRRYHTVSKAAVAPLCSQCEETRASVFCEQCQELYCTECFTLMHVKGNRRLHLFSDAMNFLLLLETMDPHMHEAFRLAQRRIMRQICRLQAWMRGIDARRYFTKHRATVLKIQRMWRGARARAKLARVLDHLRWRRKNINDWLLDKEVLRQRRQLKQMFKTEKFKEQLVLRKTKRTVDALRGAIEESAGVNPLEDIETLKRTLQAQPPKRREEREEVPASPVDKTAKWETLRRALVAPPEGTGPIALPPPLHGPEGPVAESVIRKMAALKKKEPGPSLSLRLRDEAAQRRLSGTKATRIKELTDKLRMSARQLLTVDQRVEYVHPRAYSKPPKERSEGDASRVDSTDQATAQQRGTRSTWRSSARRSFRSGKTVTLCDGEAQGLTAAIGKGQPAAVANEGDKEEGGQLEEGGPA
