# Supplementary material for: Molecular characterization of the conoid complex in Toxoplasma reveals its conservation in all apicomplexans, including Plasmodium species
Source: PLoS Biol. 2021 Mar 11;19(3):e3001081. doi: 10.1371/journal.pbio.3001081 (PMC7951837; doi:10.1371/journal.pbio.3001081)
Supplement: S1 Data — Files are named according to the T. gondii apical protein query. The sequence headers comprise the protein identifiers in our in-house proteome database for the SAR clade (Methods), starting with an abbreviation for the species strain (see S3 Table). The headers furthermore contain either the descriptor “self,” indicating that this sequence is the original T. gondii query, or “rbh,” indicating that it has the original T. gondii query as its best T. gondii hit in a BLASTp search, or “none,” indicating that it has no BLASTp hit in T. gondii (see Methods). For sequences of P. falciparum 3D7, the header also indicates by which P. falciparum IT sequence it was gathered and if it was gathered via reciprocal best BLAST hits (“rbh”) or via unidirectional best BLAST (“bh”). The latter is only the case for the putative orthologue of T. gondii’s TGME49_219070 (see also S4 Table). (GZ) [file pbio.3001081.s005.gz › TGME49_conoid_proteins_putative_orthologs/TGME49_308860.fa]

>BesBesBbGer1003366_rbh_TGME49_308860
MADNAWQHTSPGGGSPTMLRSPSAGGHTSDAALHPYASTHSASSNASLCSDRGQPVYVSSTSAVFPASSHASGTASEADVCYRAPALSCGPVGMPIPSCVRPGIASPPTSPPPTAVDVNPMIPSKFKYSFPRNKIPRHRSYEVLVIEEDPQAICLSRCGRLVVNQDEALNKIKKPHTKKSIFGIAKKSGTNLSDAPGTVHPSSKLSMSPAQNLSLARAGTTSVPSAARDLEGTKPAGEAPKKQKGWMRNFQCFLCTSPDYLTTEQAALEEQKEQLDEAITEFQETNRVQVIRLFETEKRLAQEHEAREQLQLQLEYETSELKKKNSQLEKETKLAEKSMNELREKVVKTIETVYTIRESADTSELDAVLRGFCSEVAGVLNEAQESGMRGPTIIIPQPPPLRRPLPQEVSDSPAYPPAGSRETSPGLATPGERVEPEEPVLAKKKTVKKKKVTKEGKKVTIKKKAATGKKGTKKAAGAKKGAAKGVKGQKTGLKRGAAGAKKKGSPKKKTGKAVTRRAKGVTKNVKKSVQAAGAAVPIALRYAEGLAGKTSPQAHLQQQLLEMQQNGQLSSQAGVCTAARANGGLQFLLYPGFLEQPSKPLKATGSTEGVAGTAGAQDDLLKRLPSDPNLLANLIIEKQLGA
>CycCayNF1C8000264_rbh_TGME49_308860
MGNLHALIPSKFKYRFPRERIPRHQSYEVLAVEDNPNAPPLAPLPPKKPHKKKSIFGIAKRVQQRRLETQQASDSIMGASRDYSKLETWGARGWVKDFNCFLCTSTDYVSEEQTQLEVENAQLDEALAEYQETTRAQALQLTEAKKEFEQRLLSNQREREEAARDIVAVKDALQRIQEERDHLMEQQKESDSRQCHEQF
>Cys_WienI009902_rbh_TGME49_308860
MAEVAWQQQRQMPVHPSRASSAALSSFPSASHSTVMDLNVPPPNPPVLSGPSQTRLSLAPPTAGQDPMSAATVGLQSGLSAVSVSPGLVDQGSVLEGSVGDAALRATPRVSRGVTVERPIVVRPANGTTGGVCCGPSRSSSPAPLVDVNPMIPSKFKYSFPQHMIPKHKSYEVLAIEETAPGSFFPPKSSSSMRMATTKRKPYVKKTIFGIPKREHSDLRLANPAVSGRQARETEDVPLSSTFQPLPLLSRTSVPRSRFLRSSLLTAQAEKEEAGTGGEEKPREGDSAGRGTKQGKGWMKNFQCFMCTSADYVSTEQAALEEENGNLDEALVEFQEANRIQAIKLLEAEKQIDEGQEIVEQLQLQLEYETAQLKEKNEKLEKETQIAEKSLNELREKVVETIEKVYTIRDNADSSELEAVLRGFCSEVADVLNQTKVASSTTIVIPQPPPLPRMPSIHVRPVYPVPVESSTPELPPPESPKEPPPPPPPPVEEPRLEEPPVKEKVSKKKKVVKKKKGLKKKGKKAGTKGKKTAKKGTKGKKGAKTKGGGKKASAKGGKKKGVKKAKSSTPKMKPMKSLSRRAMSLKKRNSSMSVQGATALPKAVAEGPTDAASQRTLLRTASQIFSRQRQLLEEQIQQQLGHLQSGGPATSDGALPAGGTSVRPATPAAFGVPTQYHPGVVAPGGLQFLLYPGMLEQAFLRRRGSASGKETEMNGDSRGGEDPGLKQLPSDANILTQMILQKELGPPVEGPGVPGGFGSQVGEQQPPVQHPCSMPVPSSVAEGVSAPEESASPN
>EimAce004163_rbh_TGME49_308860
MAELRSAATAEGLSFSPSMMAEGAPSSFSFQNRSNMMGGETLPMQIRSNSKLSGFNSFKEVAAASPENAHWVERPPSATPPAPWGGISAAAAAAPAAAASPAAAPAAEGGPISPPLLPSRDITSAGCCGPIAAAAAAVAAAAAGAGAEGSPQLDIHPSNSNLHALIPSKFKYKFPRERMPRHSSYEVLAVEDNPYAAPLPPPPPKQPHKKKSIFGIAKRMQQQQQQNMHLMKRPDDLSAAAAAAAAGEEGAAAAAAAAAAGGKGWMHDFRCFLCTSADYVSDEQTQLEVEKNQLEEALIEFQAERRSQSLRLLQLKSECEKQIEERAKEYKQTDLSLALLRERFDSSMTNLLHSEPQSVEAITAKLQQVYAGLSDAMSKVLPTGSAASAASEAAAAAAAQQQQHLQSAAAAAGSAASAASEAAAAAAAQQQQHLQSAAAAAGAAAADSDGSPKLAAKTTAAKKKKKKITTKKALKSRKKGTTKRKTAGQHTVKKNKKIKTKSSKQAKSNSHKQRTLKKKSKKAPVSSKAAAEAAAAAAADAAAAAAAAAAAAPPAAAEANREASSSSSMLSASYSLSQEASLQAANLSRNISSSRLAAIAAQQQQQQQQQQQRQQQLQLLLYSTDSQPKATEGDMASKMLLARLQQQQQMQLQQQQLQQQQQQQQERQSSKELLHKDSTHEVKEEEGSSSSRRSMQKPLPPANENAAAAAQQRNPSGTQQQQQQQQQQQQQSKPAPFPTSNNNNNKSNDNSNNSSSNSSSNSSSSSSSSDAFSLIRKKSLGRLWSLRSPPMMPVGVYQKFYSTQINNTRSN
>EimBruHougton005481_rbh_TGME49_308860
MAEESLYSSPQLPANSSRSLSPLNPAREAAAAAAGPAPGAPPHWVGGPPSPFPSPALAEFGGAEAASPSGAASPAAAAAAGAAAGAAAGVAAAREMSGGASCCGPAADGSQLEIHPGNLHALIPSKFKYKFPKERLPRHSSYEILAVEDNPYAAPFPAAPPKQPHKKKSIFGIAKRFQQHQQQQQQGGGASAAATTAAAAAAAAAAPAAAATGKGWIRDFRCFLCTSADYVSDEQTQLEIEKQQLEEALAEFQDDHRMQALQLLHAKTEYEKQIQENINKHKHSDKHIQETQMALRELQRERDELIQQQKQTDMALALLQERLDKNLTSLLHSQPESVEAMVGKLQQICAGVNEALAQALPQVPTPVVAVAAPSPAPAPAAPAAPAADAAAAFSLFFVCASAAAGSGELASKAAAGKKKKKTVRRKLKKKGTAAASKRKTKTKKGISKKEGKPKRKTIKHKTLKTNKRKTQKKKQVKKKKTKNTEIISKAAEATTPAAAADAAAPAADAPAADPLTALPPLSLEQQLLLQQLQQQQQQQQQAAVQNALGPAMSSAIPFSQSSSSSSSGGFAPTQQQQQEALEEQQRMLQLQQQQQQQQLQLLLYPTALNLNNADDDTPRRLLLARLALQQQQEQQQQQQLQQLQQELQQQQEQQQQTRQSSAQPLQEYEANEEPSSSSSSSSSSELVHAGKPDVLQPHISGTAAAAAGQQQQQQREENEQQQTEQEKEQQQQQQQQEERKQQSKLPGPIPPSTPTPRNSNNNNSSSSSSSSSSSSSSRKVSLGSRTTAAEKQQQKRQQQQQQQQQQQQQQQLIQQQLQQQNHQKLQQQNHQKLQQQNELKQKQQRKQQQEQQLQGNRASSSSNNSSNSGSARGSSKRRESAAISAAAAAATAETESETSQNKKCNQQQQLQQQQQQPLQQQLQQQQQQPLQEQLQQQQQQPLQQQLQQQLQQQQQQPLQQQQQQQQQQPLQQQLQQQQQQQQQQQQHSSKSTEKRTKAVD
>EimMaxWeybridge002830_rbh_TGME49_308860
MKRTDREVSTSTAAGGGVGVEDTAAAGAAGAGSSSSSSSSKGWMTDFRCFLCTSIDYVSDKETQLEIEKNELEEALIEYKEDNCMHILLLQQQQQQQQQLQQQLQQQQQQYEEKNKFIKITQQELQQIQQQRDQLQQQQIQTEKSLALLRERLDKSMTTLLQSEPKSVEVFAEKLQQLYLGVNEVMANAFPAGSAVATAAAAAAAAAAAAAVARRENSAAAAAADTGGPPIGSPKVPSKTAAAAAGGGAAKKKKKKGVKKTTGKKKKTTAAGAAAAAAAKKKKTKKTAAAAAAAAATKKKTSSIKTNKKTKGKTIKQRQVKKKGTQAAVAAEAAAAAAAAAAAPAAASSKQELAPSVSSASIRLSQEAGLQPIKSSSSSSSSSSSSSTAVGSLQQQQQQQQQPQQKLQLLLYPTVDNKPADNDAAEELLRARLALQQQQLQQVQQQQQQVQQQLEQHQKQQQLQKQQQQQQQQQVQQERRQKYNPPQYARPYNQQQQQQQQQKQQQQQQQQQEEQQRIGYNS
>HamHamHH34006481_rbh_TGME49_308860
MVDGVQLHKVPAAGNVHAVPGSPTMAGPSSTLAVPYPYQHPQSVKPSVPTASNQVVSTYAPSESGIFRANSQSSLAPPDGRGPCLSSPSTGYETPVCSLKPCGNNVFYSAPPSPPVGELHPLIPSKFKYSFPRNKMLRHKSYEVLAIEEGPKDPRVFDSLGRAACPAGEVLARVKKPYRKKTIFGIARHSAANQSQQSDLNVPGLADRGAALPGRASVAWGVASKRAGRAASAGKEATQESSEKGKGWMHNFQCFLCTSADYVSTEHAALEEQNEQLDEALTEFHETNRIQAIRLFETENQLEKKNAALEQLQLQLEFETAELKKKNIELQKETKIAESSLNELREKVVKTIETVSTFRESADTSKLDAVLRDFCVEVANVLNAARLAGAPGPSIVIPATSLLSKGGSSKKKAVKGKKKTVKGKKKAVKGKKTVKGKKAKAGGKKTGKKKGTKEGGARKSKAAGTGAKASKGKKAKGTSGIKKKTQPKRKPAKTVARRAKVVKKRGSADLLAPGVSTPVALGYTGEVAQTPVEYLLQQQLQQQLISMQHAQGEHRVAGAKNMQFLLYPGFLEQHPLAAKMGTDRAASTASGSAEHVPQNVPDHLAALATNMLEKQREASVAKPRATVKREKSSPKAKSPVNLRPAAVAAGKTRTVSA
>NeoCanLiverpool005398_rbh_TGME49_308860
MADPSSNFAAPYTYQYTQSAGCIPTTTSLNQLAPIYTPSPSGAFRASSQSSGSSPDGGRGQGWTSLSGTGYDTPICSSGPCGNAGCYSAPAAPHFAGELHPLIPSKFKYAFPRNKILKHRSYEVLAIEEGPKDVRNSSYGRSVYGADEVLGRVKRPYRKKTIFGIARRTDANHTHKQEFAGIVGRGSGLPSGQVSRLPSDPNRAWSATKKMDRATLSENAKTSQDAKKSKGWMRNWQCFLCTSADYVSTEQAALEEQNEHLDEALTEFQETNRIQAIRLFETENQLEKKNEALEQLQLQLEYETAELKKKNMALEKGSKIAEDSLNELREKVVKTIETVCTIRESADTSELDAVLRDFCFEVANVLNAARESGVPGPTIIIPAASPLNQLGSPSAAGPVRRKVVKKGGKAKKGLKKKGKGGKKKAVGKKKKGAKAGGARKGKAKGSGVKGTKGKKAKGASGAIKKKAKSGRKPAKTVARRAKVVKKKGNSESISSGVSVPVMLGYDVAVPQSSSPYLLQQISQMQHQSGERPSLPSSTHSSRASAPQQLGVAGIGTASSLQFLLYPGFLESQSKNLGTASELHQSPSTAKGSLQSEPQHLPSDPISLANLMIDKQLAARVLDSPATTVYQCEVSSVHSESHPEKAPPEALDAPNTRLISV
>SarNeuSN3004287_rbh_TGME49_308860
MACCQATSSSPGCGTTGYSPRVVYVEHRPSLRAAKEQATQQQQLLQQQQQQLQQQQQLLQQQQQQIQQQQQKEQQPYGQQQYLQQASYVIPQQETGLGRLVDESTPSPQQVQLVRQETEAPSSQQQEQQPDQQRRLLERPRTSVRVIPKGKKTAEPAAAAPAGMTREPLWRRPAAAMSGTRPSAAAAVPQRTRTPVGASSFAAPQRQPAAAAAPRAASTPAPPRAAAPPTRPLQPGPVGAPPSRAAASAAPVRGPSAAPPIAVRAAAPATSTAAMLPSGVQPAASRYVFTAPPAVLASSSSADAAAADKKPTAATAWHGSTVAPYVVARIPPAADVHAAGHPAADVAVAAAYPIPSLVPAAPVAVAVPAALAPVRLASSAVPAAAAGAPVRAGSGAPPAATAEEGVGVYTEAAAARGRQEGATSPGGKSSVVEEGSYYRPAGGFCGLSAPFAAAAAPPSSPSAAAPPSAATAAAGPPSPPTYASCCAGSDEAASLQAQRKAVLLTAAAASALRTKPLIPSEFKISFPSPFAPKHRCYEVLAIENEIPAFRLAPPPRPVPLGWRGSAPPRLANGRLPLAALGASEPPRPSALAAGDMSPGVPLNAAGFLPSRGPTGSFWEAPNRMGGNYASFRRGGSSSSGIWPGPALQRRKRPHIQKSLFGIPRREPQQREQQRLARLLRHQQRMQQHRLAQQAAGVWDAGAAADTKEWEREEGAGEGPQQRRAEGRLFDAEREGETQSKKGLSLRQQFAVLGQAGSGGAWPWSRKSSGSPQHRQRRAVAEEDEEDTTTEEEGLVTTTSAGEEEVDEEEEEEEEGKGETARERGKFRDVLRLRRYDSSTRARDAEAAPSAAAAGGKKPARGWLKDFQCFLCTSPDYVSTEQALLEEQNEELDEALVESQETTKIQAIQLLGAENKLQSEAQRHQEVQQRMQQEAARLQQRNAELERDHRMVEMSLNQLRETVADTIDKVNTIKENIGSLFIVTVAGQTGVADVAAWEDTAGAVVAEEAAGAAVPASRQDDARGEDLEAMLRGLCNGVSGVLNAAQTSFSAAGGDNTSFSPAASTAAAAASAAAAPAAPATAATDASAAATDASAAATDASAATLPLPPRLPLLLRPLVPPSLLLHFGLVRCGPAVAASFSAPSAGKPEQPRFVLLAPLPPVRVHAEGDVAKTKKKKKVVKKKKKKGVKKTAGKQRKGAAGAAKKKKKAVGTKAAAKKRRGDVAAARGAATGAKRVARAKSGAAKGKTLQQKQGQYAVGKLQDDITKSRSGSRRVSNSRKRLTFRGKEGGVGKPEGFPSVGWKREDARREDCIVRKICCDGKCGSLWSDETNVLMFDALYASSRVV
>ToxGonME49000030_self_TGME49_308860
MADVVQLHKVPASGNVHAVPGSPTMAGPSTLAVPYPYQHPQSVTPSAPMASNQLVPMYAPSESGIFGANSQSSLAPPDGRGLCQTSPSTGYETPVCSLKPCGNNVFYSAPPAPPVGELHPLIPSKFKYSFPRNKMLRHKSYEVLAIEEGPKDPRVFDSFGRAACPADEVLGRVKKPYRKKTIFGITRHSAANHSQQSDLNVPGFSGRGAALPGRASLAWGAASRRAGRAASAGKESTQESSEKAKGWMHNFQCFLCTSADYVSTEHAALEEQNEQLDEALTEFHETNRIQAIRLFETENQLEKKNAALEQLQLQLEYETAELKKKNIELQKETKIAESSLNELRDKVVKTIETVSTFRESGDTSKLDAVLRDFCVEVANVLNAARLAGAPGPSIVIPATSLLSKGGSSKKKAVKGKKKAVKGKKKTVKGKKKAVKGKKANAGGKKKTGKKKRTKEGGARKSKASGTGAKGSKGKKAKGTSGIKKKTQPRRKPAKTVARRARVVKKRGSADLLAPGVSTPVALGYKGEVAQTPVEYLLQQQLISMQHAQGEHGVAGAKHMQFLLYPGFLEQRPLAAKMGTDRAASTASGSVEHMPQNVPEHLAALGTNLLEKQRAAGVAKPRATVKREKSSPKAKSPVNLSPAAVAAGKTRTVSA
>CarCio010032_rbh_TGME49_308860
PISTTPNFSNPTEQSAFTYQTKPLIPEQQYTQVSQQPISNQHYPVKGGTHICHPIYSVPETSPFICCDTSGFCSSNQPLYQSQSIGKNEAGIGYSEKSVQDTLIESPKKGSSLRTVSSSKSELNTQISEALKEQTAKQILVPSKFKCHFSSKHLPKHASYEVMAIEPRLHDEEISPPVVKKKHVKRYAFGLTRETEQLHDESFNLKNLESIIKDEIPIEEIIEEPESSHEGEQTQAGEEEQMQTGEEEQKPTGWAQDLFFCLCTSKDYVSNEYRELEVRLEHFL*
>CryCohSeligo037271_none_TGME49_308860
LSDLSVACDRVAACCEELKSSELIRRTVSTSLAVGNVLNRGTARSEARAVCLPEGLLKFEELRGSTEAEENEGDAAREAGRCPTLLDFVARALVEEDAIVWAAQTMRAFPSAVAALKEQTTSLKSKALLASKADLDEAENLCKKVTETASKASGMTHQIVAAAGSHIDAAESLAARVQKMYTESQEVSSKLQQTKDALKETQTWFSTKSSTKGSEWFASWATFLDQLNTSFSRARPSSALSTAMSSQGAQAMSATSTMTGTASTSTAAPATTAATTESAKKAAEPVAAPAVAPVVSVAAPASVPNPPTTDADNGTGAGRGTCNHTSASARPSPSYESGSCAVKTLGTLQGATVGVGIGIVRPSASNEGTTQRGCNAKSDGTNNNANTQGSLSSGVGGSSRATGTTTSSASTTKIPVPVSTAAPKTTISSVSTSGTIRTSDGAAKAQKVSSTSRSTGVKLDDDARLDRNALSMLLSTPTPQTANIASSKAVSNKEIKSNINNISNDXQQQQKQQQQQQQQQRQEQQQQQQQQHQQQLPISSQAQRGQRLDELKTGDVQARVALRAGPGX
>CryCohSeligo059041_none_TGME49_308860
PEGLLKFEELRGSTEAEENEGDAAREAGRCPTLLDFVARALVEEDAIVWAAQTMRAFPSAVAALKEQTTSLKSKALLASKADLDEAENLCKKVTETASKASGMTHQIVAAAGSHIDAAESLAARVQKMYTESQEVSSKLQQTKDALKETQTWFSTKSSTKGSEWFASWATFLDQLNTSFSRARPSSALSTAMSSQGAQAMSATSTMTGTASTSTAAASNHGSNNRICTAKKAAEPVAAPAVAPVVSVAAPASVPNPPTTDADNGTGAGRGTCNHTSASARPSPSYESGSCAVKTLGTLQGATVGVGIGIVRPSASNEGTTQRGCNAKSDGTNNNANTQGSLSSGVGGSSRATGTTTSSASTTKIPVPVSTAAPKTTISSVSTSGTIRTSDGAAKAQKVSSTSRSTGVKLDDDARLDRNALSMLLSTPTPQTANIASSKAVSNKEIKSNINNISNDXQQQQKQQQQQQQQQRQEQQQQQQQQHQQQLPISSQAQRGQRLDELKTGDVQARVALRAGPGX
>CryCohSeligo070747_none_TGME49_308860
PEGLLKFEELRGSTEAEENEGDAAREAGRCPTLLDFVARALVEEDAIVWAAQTMRAFPSAVAALKEQTTSLKSKALLASKADLDEAENLCKKVTETASKASGMTHQIVAAAGSHIDAAESLAARVQKMYTESQEVSSKLQQTKDALKETQTWFSTKSSTKGSEWFASWATFLDQLNTSFSRARPSSALSTAMSSQGAQAMSATSTMTGTASTSTAAASNHGSNNRICXAKKAAEPVAAPAVAPVVSVAAPASVPNPPTTDADNGTGAGRGTCNHTSASARPSPSYESGSCAVKTLGTLQGATVGVGIGIVRPSASNEGTTQRGCNAKSDGTNNNANTQGSLSSGVGGSSRATGTTTSSASTTKIPVPVSTAAPKTTISSVSTSGTIRTSDGAAKAQKVSSTSRSTGVKLDDDARLDRNALSMLLSTPTPQTANIASSKAVSNKEIKSNINNISNDXQQQQKQQQQQQQQQQQQQQQQQQQRQEQQQQQQQQHQQQLPISSQAQRGQRLDELKTGDVQARVALRAGPGX
>EimAce002643_none_TGME49_308860
MEKESACCYIPLQDVAAADARTESTAAAAAAAAAAAAATEAAAAATQAAETAAAAAESAASSFCVDSGGVNLCASLEAHSYACSSNKPCSSRSRSSSSSSSSSSSSHLHCVERQRSSSCSSSSHLHCVERQRSSSCSSRGSGQRRSQQSSRRSSSSSAAAGLPWGSLLLLCVAGVGPHLFRHALAAAELLLLQLQQLRYSQAAHGSDSTCSNNNSSSNNSNNNRVTAPEIVFSDMSSSSTSSSSSSSTSSSSSSISSSNSSNNNGQGSPPSAACSNASVKALDLTPYDGISSAAAAAAATAAAAAGAASKVESSCSRSSLSLPTEDSAAMQLLLRKFSSLQSRMESLEALQQQQEQQQQQQQQQQHQRDSRHRGRFRSGDCRSLEYHAAAAEAAGEAAGEAAAEAAEGGGVEGRAAAAGAAAGVWRLVIVAA
>EimBruHougton005386_none_TGME49_308860
MGSHQQHQQQQLQQLQQLQQLQQLQQLQQLQQLQQQQQQQQQQQQWQALKSWVFAFAAAAPAAPLWASKCLWLRGAAAAAAAAAVEVDAGRTGGFLAVPALALEAVAGPHSGHLLSVEQLLQQLQQPQVLLLLLLLLLLLLLAAAVIRRADSSSSQTPLCEELEEWSSSSSSSNSNSSSNSSSSSSSKVMVALQELAAPQQTEWLLQQQLHEEQLQQDLLQQQQQRQQQQQQQQQQQQQQQQPSLLRFAVPIAVGVCAGGNR
>EimBruHougton006425_none_TGME49_308860
MAKEHPRPRICIVGGGLSGLAAAYFLQQQQPLQQAQILLLEAQQQLGGTYTRTDLAHAGVLLQLLEQQQQQQQQQQQQAAPATTATVAPAAAPAAAAAASSKQTQDLPLLLQQMVQQHFPSTRHLSLPPEALSAEGSSSSSSSNSSSSNRSSNSSSSSSFGLGGIGGGSLAADSACIALEFGAGAPHLMAPGGAHLLQLLQRLLPPSQLAVAHRAAASIFSLGTTSSSSGNSSSSSSNSSSSSSSSSSSRWRFLGAPWLAALRQPLQWGAPWGAPRGAPCGAPWGAPTSVYSRPAFSRYNLLRCLFVSLREILLQQKHVLKQQQQIRKCEHLGAAAAAATATAAAAAAAKGADMSVAAFAALHSSKAFAADLLLPAFSACSYGGKPKQQQQQHQQQQQQQQQQQQQQQQQKPQQQQKCPLQQYTSLLRGCWTERRLAKAASSSSSSSSSSGSGSSSSSKSEKKDKGPLLVAAAGCKAFPEGHEALQQIAVEGGGLFAPIGGMKQQPPLQQQQQQQQQQQQQQQQQQQQQQQQQQQRQSGSKHWAAGCSGWSRRMQTAATAAAAAAAAAAAAAAAAANAAVVVCADGRRFAADLIICALHPLDLSRILGASAAAAAAAAAAPAAAAAAAAPAAPAAAAVTAAPAATAATAAATAATAGATEATKAAPEAGTATTAATATRATAAAAAAAGAAAAPCLSLQQQPLLLPSPFSGVQTLQQFLSLIPAASFVSVHAFSLCCSKRAAALGRGCFYGPSQTAAAAAAAAAGTAAGAAAAAAAAAAAGAGGAAWPPSLASSPSSSLAAAAAAAAAAAAAAGAAGVDAAAALAGLDAALKAARESVAVAELRLLGNIFPQLHAAAAAAAAAAAAAAAGREEDSSSSILSSSKFSSKPLLLHAHAVVRIKHAEALLQQMQQLLLPLQLLLQPLQQPAPQQMHAAQQQGGSFEQQQETEAAAPAAAAAAAAAAAGVRALGLLLGAAEDAVDLLLQQEGITAAANNLLLTSRLSLQTEPQWPLLLNTDTDTAAAAAAAATAATAAAAGVDPAAAAQQRQQLQQLLQQFDHIRSKHWKGTAAIHAATSHLPLNLLNTNSHTPTQGAPKGAPLGAPLGAPLGAPLGAPLGAPLGAPPQAPLGAPKGAPKGAPRGAPPGAPLGAPIGAPQMSYQGAPLGPQEPLQGAPIGAPLGGPQGAPEGAPQQPFLGGPQRGPRGAPQGPRQPLKEGPQGASVKEFEGEKGVEGVKNKMGGLGEWGVGARLKDANILAHQIAQRFAAFPRVSPEVPSDFTVRLNGGWLLQPAAAAAAAAAAAAAADAAPAAAAADPAAAAAPAAAAAARS
>EimMaxWeybridge001560_none_TGME49_308860
MQRGIQRGGTGRRGTPHDDFRSSSIQQQQQQQQELQQQQQQDTDAAAAAAAAEFGDICLRPRSSRSRALERLKLVAGRSSNRDSSSAAAAAADGSSSSGSGSGSSGSSSSGGCSSSSSSWGLSDDSDSSFSEGSKGRGAFSGQRQKRKRKRKTADTPSNLTPEVGSDALLWRRSGLLAVDLMDYGQAEYCFRRCLKNIKETGKGDTSSSSSSSSSSSSSSSSGRGDNMKEIGKGGDNQGGDTETDSSSNRTSSSSSSSSSSSSSSSSKIKIKIKIRRKIKDSKRRRNKRKGNNNNSNKSSNLQKERKQQQQQQQQQQQQQQQQQQQQQNQPQWRK
>EimPraeHoughton001257_none_TGME49_308860
MHDRAPASASIEVAARSSSSSSSGSSRPDAESPSFYRSSLQQKQQQQQQQPSPPSRPDEQQQQQQSYGYFREAVCVWVGGGGPLGALVVRKEDGAVFFVGESAAAAAAAAAAAAARLQPQQHPYNTSGGPQGAPLQQRDPSKAAAQGLVVHSRKRGGPRGALRGASRGPPYCAGKHPAETQLGPTGGTVASAADAAAAAAATTAAGAAAAAAAEEAVSKGSLAQDRSQACRREEAASLSGGPCSVGLSEGYGTAGGLSEWGPPSGGPPAGENTLYGAPGGGFACCDSSPERAELGEEGRFPPDSRKEIATASSTAAAAAAAADSSGTRCGVYEYPAAVSVGARTLQFASLSSRRPRESRRRRMPSQQAGGGPPWTTGGGPPGGPPRSLWAIRLHLEGLRGCDSIEGGAQLQLGGCQLSLLPPLPAAAFKSKGQDSWIAAAGLLLLSTRAPNSLNGWSVPLRAAGAPPPREPSTAAATGAAAPTTAAAATATAAAAAAGDNTGHIIGRVALQTRLSSVAAIQSEVHLRECVSLLQRHPRAAATAYARGPLAAAAETAAAAAAEGEWTAGRCSCDGCFNGTRCLWSSNSSSNSNSSSSSSSSSNESAEAVFDYGVCLSIPLVLVLLGTEHLRLLRLIGEALGLQQGAPSGSGGLRTSSICCSRSSSSSRISSSSRSSSTSHLSPRDPSQDPSMCSEPATAAAAAAAAEEEAFHQGVTGEQLLKSSSSSSSSSIRALTSDSSILASRVEGLQMQQQGAPLGGPSAAKSTSRDMLFEGDDKKYLGGPRDSWGPPEAVGPPGAPEQQRGAPWWRRAASSFCSVGDSGGVDNSVGGEGAPSALEETDLPDLPDLPLGGEVLPLFAAEQHLLQLQQQQQQQQQQQQPQQQKERQRLSYPLRSRLQDEQEMEMPQETRQPLQQQLQQQLQQLLLQPGTEPQQQQNSNRWTENEAAARVRKQQLAAAAACEAHYTCRRSEAQQQQQQQQQQQQQQQQQQQQQQGGLPQLCSRETVCAAAPAAAAPAAAAPPVAALGEGPCAAYPSGFDSSSAAAAAGPPAATGAATAAAAAAAAAAGIASPRTSFAVSVAVDTFAVHLVSSSNFCPLLLPDCGLPWGPQGPPTALSFAGGRCSWEGAPLGCLEGTEGAPVEADATQQQLQQQLQQQQRSSCGGIEGSFELAEAPARSFASAPAAAPAAAAAAAAAAAAPVAAGQSSEKGVACSLLWAPMPSAHVVSLFMSSLAVSVFSPSSSSSNNCSSCSSSSNCSSSCCCSNTSSSNNPRGAVAAACTPAEALLLNAAPPTVPLAAAAAAAAAAAAAAAAVGRRGMSRSAIPGRLSSLSMLTPQQTQQQQQVQQQQQLQQQQHQQLQQQQVQQHVQQQQQQQQQQQQQPLHVIQSVVFVGQWAFQFLEAKKHKTAAAEVEALGAPWGPLRRVWSSLERFRQPSLGEQDGEQEASAAAAAAAASAAASAAAAAAAAAEASETEDALSLESIAEAARLPLHLNSGSSGTLSSKCSNSSRDRSSRSRNSSSSSSSSAFSTAIVASSSFESEDMFGAVGFDGPQETLREDSAETQGSAAEAAAAASSRSVNSSNSSNSSNSSNSRNSSNSSRQPAAAQSSLKIPAAEKGGAAEATRYSSASSSSRSSPSSRSYGRFSSSSNSRNSSSSSSRNSSNTSNSDGPSQGFIKRGRQSEDEQPPSDKAATVAAKVPPTAAAAARTAAAAAAAETAATAAAAAAADRESVDWPRVGKTSGAFTGGSTAAAATAAAAAAAATAAAAAGGRTGGGRGLLKGKRYGRKEVGSNAAAAAFPTAAAAAATTAAAGETAAREQQQHENELLGPSLAAVESSSGSSSSKFFSPQCSNTPDGGASEAAAVSAKSTEAATAARAAAAAAAAGAGAAATPATGKRGKQKSASKPGAKQHKLDVEQTTAADTAVAAAAARLVCCSDSGSVRPSSAPGVEKPSSSAAAPSTYDSNGAGAELLTSSSSSSSSNSSNSSSSSGSIGVPQRVVPGLQELTELLEAAATGGAPGGPPVEYKTHLLLFGAWREAATGRGYDAAAAAGTAAAAAAAEAAAAAASAAAAAAGGGVGSCSRRYRQRVSEGSHGLHRHRHRSSSSSSSSCSCSSMSGSGSDYSSSSRSSHLSCRRTGAPPPLFRCRGPRARCCCRDEAAAAGSPEAQQRGFAAASPHVEYCSFRRRRHSNSSSSSSNSSNSSSSSSSSSTGFVFVPSALQWAVHEGVLLTPLCAPTPIHHRAAAAAAAAATAAAAAAAAGESRRTCSSFKNKREGHSNAVLRSCEAPAAAAAAAAAAAAAAAADSVQRHPLLALRLSYFCSSMLQLAAAPLQCIDSSGGGPCASSGPHTPHALPAAAAAAPPAPLTPAATAAATAAAPTAAGWNIQASNAASPTLQPLLTDTAAAAAAGAATATDAAAAAAAAAAGAAAAWADMSLEVVIGQIPLQILGDILQVCDETSAALLQPAAAAAEAARGLTPGAAAAAAAAAEAAAGQLAVPPAAERLPVCFNLSLSCLRLYIGSSEDSEAAYPTEAAREAPAAAAAAAGAAGAAAAAAPCAEQHLLDRSSSSSNNSSSSSSSLLVDVCAVKSTYCPGPILWGESSSSSSSSSSSGVDSSSTSTLTSPAAADLDSCRPCHASLLLQQHIRCFLLYKQQQHPQQQQQQQQQQQQVLQQQPWVYRLLFSTSAAAAAAEAATASGDAAAATAAATAAALRHRLHAAEMPCGTGGGYQQQQQQQQQQQQQRQQQQQEQQQQQQQQQQQQDCEVMCLHAPFVEASLDSHLAAPLGVMLKALSLACSSYRSGWEVEAAAAGQQQQQQQQQQQQQQQQQQPLWRRMLKTPGSTFSFSVGALSLDCCLKRSCSSSSSSSSMNRINSSSSNSRLTSWHCGVPSLTDLSAAAAAAAAAGCVCRCRVCTCGVYLELGRFVCSLSCVPSLSAAETAAATAATAAAAAAEDACSSRLLGSVSLGSIAAFSCTEPVLYTWRASLYQGCCSSPRDAAAAAAAAAAAAAAAADGRGGSAAAGGSMYSLTVQERDSVFSMLIGARELSVDRSSSSSSSNNNNNNNNRSSSSSSRRQISVDTAEVNAECLVGVCSTRAFEGTAAFLTVIEELLVAAASSPLQQQQQQQQQQQQQQQQQQEELTVSFEAARLRGSISQSLLLLPRPSEALQAAEGAAAPAAAAATTAATTAAAAAATATATATAAAEAVPQGGPREGAPPSCSETTVDLEGAGWLALLHVKALRLECKQQQQQQQQQQHEQQQQQGKGLGQGQAEWRRTAAAGPTPAAAAATAATAAAATATAAAAAAGFHIGVHCGSLELYLLDEGTRLCRCAAAGDDVSLQQLSLLPLASPLIRRPFLAAGAPWEISAAGYCCCCCGSCSSSSSLWIGDSRFGTCSRSGLRTAAAAAATTTATATAAAAAAATNQKAPLPALVFRADAAAPLLPRCGLVRLLIVEGCVCSLLLPAGLLGAPGSPAATAAAAAAAATTAAATAAARDSTPTGMIRGLLRCSSIEAVLSPDSLRCLLFVCFDIICLLSLEEPPIAVLNLITAWRRLLAAAAAAAACAAPAAADEPAAVAAARTPAAADTAAAAAAAAQQLLPQQAEVCRGGLYGTAAESANRSSNQQQQQQQQQQQQQQQQTNILDKVDLSAFLIQSCGHNKTPAVGGAPGGPIGLYPAVAVPAFSSLSSTHTFSAAAAAEAAAAAAAGTGTFASAETKTSSVALISDYVGAAPAAAAAAAATAAAAAADVPGRRAASQRDRATAAATAAAAATAAATAARSGTRGRAERLKEALKSASAVAAAAATATATAAAAATAAATRQGEDNSEESESSWEAAEGDEASGVSAAARLRAPVACTAAAIREMQQLEATTREHVAALYNEDREGPPGAPPDTAAAAAAAAAAAAAALSPQSVQTQQDKDTIQSSSNSSSNSNSNSSSSSSSRPPVQVAVTSEDYFRLPPPPAAAATSAAAAAAAGGAAASSCSCLDSFFGCSFSADGICCSKDCWCVPTCGGPLGGPWGPLLQQRGRIEDPETGQVQQICWGPLLQLEIGEGRLTFTQGPHFSSGGLLLPLSMKEDLLRLCLSNTSAVLACSNSSSSNSSNSSSNSSSSSSSINNNSSSSSSSNSSKGGLRRFLGLRVGEISIEDLVEGSSFGLLLRYHKDDIARPRLSTSAMLRITCTEYWLPPPPPQQQQQQQQQQQQQQQQQQQQQQQLQLEYDVDITVLPFAVSLHQSDWGAPHQRGGPPMVWGTEEGGPLGGPSVAHPLQLVDLEYIEKDYIIIIYTANT
>EimPraeHoughton002676_none_TGME49_308860
MNEQSTSRSKYSRRDLSTTPHLPVAADNTIHRTSSNRFNSSSSSSSSNSSSKSNNTNSSSSSSRSSSSRYTKKKHKQQHPQHKQQQQQQQQQQQQQQQQQQQQQQQQQQDIHMYSLC
>EimPraeHoughton004011_none_TGME49_308860
MRLLHCSRETERDRDRERDRERERDRERERDRETERETDRDRDRDRWRETGRERQRERESRRDREKERKYYKDRDRDRDRDRDRDRERDREEEREREEDRQTKNTKDKHPTDPQTAAAAGSRSSSSSSTSSSRSSSSSSSSRKSSRRSSRRSSSSSRSGNFKEASPLPLAAQRQQQQQQQQQQQQQQQQQQQQQQQQQQQQQQQKQQQQQEEIQEQSNGETTATAAAATDAAAAAAAAATDAAAHKQQKKPPPPPPQQQQRHRQQQQQQQQQQQQQQQQQQQQQQQQQEQK
>EimPraeHoughton005099_none_TGME49_308860
MISCSGSCSNAGLPSRAAAAAAAAATAAAATAAATIFAVDYSFVSEPLSISMKDIKIKRAKKYLLLTYTCPYTPNTTQQQEQQQQQQQQQQQEQQQQQEQQQQQQQLDGHISGHLKLLLPKQKHSDTAAAAATAATAAAAAAAAADSSLHVCSVEDMCSGVSAGLGLTRRAQRAQAAESAHRPEDRCLQQQQQQQQQQQQQQQRQQQQQQQQQQQQQQQQQQQQQQQQKQENSIQHLLLLLLQFLPAAARIQKQQQQQQKQGCSSSGSSSSTSNSTNNNNSSSNRSCSNSNNSNSSSNNSSSNNSSSNNSSSSNNSSSNSSKNSNSEWLLQQDVCVGLAAAAVAATTRIRNSSSSSNSSSSNSSSSNSSSSSNSSSSSNSSSSSNSSSSNSSSSNSNSSNSSRCSNSNECSNSSRSNSNKANNNNNSNNSNRNSNSSSSSRSEAAANHCSSSSSNSNSSSNRKQQQQLKMLLQQQRIVLQDGLCLTLADEQEEEIAQQQQQQQQQQQQHEDEGQRQRQQEQQQEQQQQHEPKPPPQAQQQQQQQQQQQQHLYLYERRGRSSSSSSWSLALSSCSSLEKNEEEVKRLQQRDSLYPAKILIPCRETAAAATAAAAAAAATATATATATASATAAETAAAAATPTSSTCFWELIAARV
>NepSpe044573_rbh_TGME49_308860
TNPKPPASVRSEATKSGTNSLRKYDITKEQLVPNKFECEFPIKSLPKHISYEILAIEPQARHYEDVVVKKYKGPHKKKFVFGITPQSPRVEHPSDSFAKIESIVKQGDYGVSEVEGVEDVKEEDEESTEEVEEKHGWLHDLFFCYCTSKDYLSDEFISMKKENQTLENALEKCELGKAQQKKEIENYEEKTSTQEQVIIRKQIELTELQEIFEKEKENLTSKIEVLVDNENQAAKDFNDTSLYYEEKVKNLAEENYELNEHKIRFENSFVNWRLKIDEISKNISLFQETNYDVPIEVIN
>NepSpe057026_rbh_TGME49_308860
MCDYSPLPGFQEQQEFGGDAAHLSGTENLPESAHAFGVGESAVPAEPKEGPREVSHQTSKSKSDSIPKKKYFVPKRFQHTFPTSQLPRHRSYEVLAMEPRDTFDIAEDSIVKKPHQKKFAFGCQLNPIQKKKAEVAFESCYKEELEPAAIEEQEEKLDEETPAPQEEEPKSFGWAHDLLF
>NepSpe057027_rbh_TGME49_308860
MPYPARIIPPATFQYVPVVQTGSQQLNFSTPQAINGVNAGNYAAPYAYNTNDYSPLPGFQEQQEFGGDAAHLSGTENLPESAHAFGVGESAVPAEPKEGPREVSHQTSKSKSDSIPKKKYFVPKRFQHTFPTSQLPRHRSYEVLAMEPRDTFDIAEDSIVKKPHQKKFAFGCQLNPIQKKKAEVAFESCYKEELEPAAIEEQEEKLDEETPAPQEEEPKSFGWAHDLLF
>ProMinCCMP2233215373_none_TGME49_308860
LGGDWVDVKHCAVLPMPSTSKKCRCEDSGTSTQLVDARAATPGTTATTSAAGSSTTSSAKVTTVLQSTTVSSSSTSSSTTTSSTRSTRSXQQQQQQKQQQQQQQQQQQQQQQQQQQQQQQQQQQQQQQQLEGKAGIPATISAVARPVMADAGPMTLFTAPGSRAQIVEWFAKEVNANMVLQDVGDRTSAEYLQVHPFGKLPAGKAADDTPIFESGALLLYLADAYGGADTAEKRVAGTKWVLWANASYWPAVEGTRRAPAAMCAGVEQILAKQPFLLGREFSVADAAVGAYLHYTQAFFREKFSGYPAIQRYLAAIQARPHFRSTIGAE
>CerFusPA161109068858_none_TGME49_308860
XSPSVSGVVVDGHLIFVARSIVTENPVRVAHLPQDAALSIAVLNAGAKACTGPLVGPAPLSTGPLPLAVMRTNATTPPDEEGLPPHSLTWLGWFPLTPSAGGPVAVSSARLCLSVLFEGAALLAPCRQQQHQQQQQQQQQQQQQPLQQQKQQDSSSNNSSSSTSSVQRRCLHCPHFRILQQAQASGLQIRGTLSGHGSMKAHGLAIVRSPSAGQTFGTDASWQPATKPSSATMARQRQQAPKSCTTKEARQPATEPPAAEGGSGDAANALPGRARLQSETYQPLQIREGCKSLPRAHSCKSFPEHTRAARAVPETPPRRPVAAGTLVRTHAETSSAIVEAELMHSVLGRLYAQLVQAASGGLVQQWAGAFDALVAELMHGGGCRDIAMLAQQEASIEIDLTREIYPSNRVEHMQHTSATL
>CryCohSeligo026746_none_TGME49_308860
XQQQQQQQQPQKQLQQQQVVEREGAGLGLSDDNDNNEGPGQERNIPHQKLAQQQLPHQSQHYSQQQVQQQQQHMPGPARPLSASMEELHRRAAEQKAKEEEQRRRLAEVPPARSTYKAGGLRTTVNTPAALVLEEATDEDEAPGDVELPREQYMYYAQQYATLAQEYAHYAQHYALRAEGNLSGAAASSSAGPAPPPLPPPPGVAPQQALQQQQQQQRLLPPRQQQQQQPQPQQARAGTVKVGGGVRIGAAAAPPQQQRQQQQQQQQQPQQQQQRQQQQEQDQGKKPPPQNMNQIMVTPYRHNWLISGAHRESSEGWLLGLRNEISAVAGAVRNLGSTEGPGWRACFPELLSTTTTTAAAGGAAGGGGGGGEGASAASTSAASASASASAAPSSASSPTSSAYVAASR
>CryCohSeligo034049_none_TGME49_308860
XAATTATTTTTAAANAARTSKGPREAAASTSSPAVAASVLTCYLFVLLLSASSHLGVEGVTVLMRSETEVKANQASDLSSSVSVSSNFTTSHLHRRQRQQHQQQHQQQQQQQQQX
>EimPraeHoughton000918_none_TGME49_308860
MAAEGSNPAPQVQRVQDNFVGSRYTADFFAPLRSPKPQWSTSMQTVHSQQQQQQQQQQQQQQAPEFMRSRRWLGNKDLRWQQQQVKELLLEERMQLLKDSQLMNFNSLLAAYTYEYHPQDYTTPLATPPTATPEQAANAAANGLASAAAADAASAAASTLTRTKEATPASEARAAATTDAAAAAPAVPNELLPNGSASVSDRTKANARCKDTRNGNRDSSSSSNNCSSSSNSNSNSSSTTKLSIDRRRALLFSRREILTARVSTDLLQSHRTQQQQQQQLQQQQQQQLQQQQQDDSDH
>EleDub003959_none_TGME49_308860
QQQQQRQQQPQQQAQHPQEEEGLDDEGRPSPAACAPTASQASLEFSATSSFSCGTSGRPPPYGNDTTEFHTPSLPSSSLSSSSSSSPSSSSSSPPLSCSSRIAPTLLAQSSPRPVCARAVPSLARLASCSCCASSIFSSFSFLPSPFASWLGSCEGRRLSPLASSSPRAGGSYSVGSSPPTSAPALLGGLAPLYASAPPLPPTARRSSSAAPPPPPPGAPH*
>OxyMar025960_rbh_TGME49_308860
XDRPRRVRPQTAACRGSLAGAGEGGGAAWGSLEERAARRPEGESHERGRSGPAEGDRCEAGRGTTGAQRNRAGSKGRDRVSHAELGPTTAYHGPCPTTMRPTDNGEGIEGLGASLSKPGIRQAGLREGRDLASLAVLGASPGPAAGDRGPVAATKRPADRMWSGASPGPAAGDRGPLAATKRPADRIWSGEEIEALAASLSLPGTRRPGRRRASSAGGQYRSHPARPGRCGSREDAGGGAGGDGLQQQQHQQRQQQQQQQQQQQQQQX
>OxyMar026127_none_TGME49_308860
XQQQQQQQQQQQQQQQQQQQSTCTSLSGQSFARPMQERNAIDYGSWSSASSATTDVTVWRPKMSGTGARGSRHTWSGRSDSRVGLYIGGGAVATVHDQRASSPPCSECTVQFVSCDSHQEWMRSGSNTETICKQSLQRPVLKKAGTEELGGFVHGKRLYTGAVAPSESSVVLTEISPARSSRVRPRSAGYAVPLGARSISGIMSRPESCSGAAREGPNRVKIRRPFSATVRSTSIVSLVPPGVAGAPRACVADLLAM
>PolGlaCCMP1383028688_none_TGME49_308860
QQQQQKQQQQQQPQKQQQQQQXQEQRQQQKQPEQQQRAKQAKNTSSRPGPARKKPKTTDVRGSRIFPGDEDGPFELNLDALQGRWRHSHPNLGMLTVRGESVKFDSGLPYEVKEMPGGQLDMAGWQASKEKSTEAIVWIKDQFICSWFLEEDLERADEEGLDSKNIIDGKRGRARVNYRALDRQMQDEEDRQTRNVYSDASSDDDRRPSRGREAMETVSPKELAX
>PolGlaCCMP1383039644_none_TGME49_308860
XQQEQQQQQQQQQDEQQQKQQQPQQNGTWTPAFPSRAAESSKVGRTEVKLSARQEEEPEDGPAAHIPTARSTRSAGDRRGEEGFQGIEEGKDPGGQGRRQRQVLCEQVKPHRATEPDSAGSVELPGRGKVRLLRKALPDQPADPSPGEEGGEDNSAAGGPRLRGEDVRNASLSEEVSPGAGVETTSHSGSSHYGSNNNX
>ScrHanSHTV5060422_none_TGME49_308860
XQQLQQQQQQQQQQQQQQQQQHXPQLPKYTIEISGVNLINGTYVPSNVTSQNKTCFYNDKNQFYLCLLPAGCWGVQPKAKIGTNEAYMTGDKKEQAPQSSGPWKVNVLGQWVASPGIQVVVVDDPTISKTITRALIGLLSVVSVIVWLALAQSPSCRESTSAVVCSSWTACTAFAACSLPALLASTPAKSILPKFLETHEDLVCFLWFTSLNFMMVVVSWKCQYSFFRVAAVRTLGAYFTAYVGVFNFTAFQREAIKQAPEAMKNSGFSDHMAEVLASLLVVVLAWLLLMLYRKASQELRRTLFSEAPEGPWCKMKSTAAVVMKAATSTATGLVAGDRFGAKDWDRWQEQLEFGEDTVAILLLSFLLVNTCFYWKSRELPGLREEYFRYGEDEGGTWTGFGLVFLIAGLSASVLRRRGEESRRVRIAEHSGLTAVSWSVYRLIHFVVLGIFPDSPVAPVVGAVVTTMLAMGLIRLCSMGGMNDELGDSASGWLTEMPISSPFAASTLMGSGDSGGWKNFVLPMSTCIGNAVGLYWGTVFMGRTGCVSRIAVHVSEIAGLEAEIEACINLGLSILFTCVAGLVLWRAILPTCELHQYQQQELIEAEAKYIFDVE
>SieNemWS1WS2_1015399_none_TGME49_308860
MLWSENAMFAGLGGVTELEEVDEETLEMDISLEQAMRSPTTRRDGNSAGSNLISAPIVSAAVAAAAASSSSAGGGRWSSRHQFDSSDVLNLNWWNVRSEVVGEAGGVDARNVQQAQVHHQQQQQQQQQAQQQRHSSVLHSMNDDEVGAARLLHHHDDDDLADLELDLGGVDARAAAATVLLQSSCDWGMLTDDHHHHDPEIAAEQLMGAAWGGGGLLNLHSSHHHHHAHHHHMAAPQGMIMAPPMEGHGHLLSPHSHHGYYHHIGATADII*
