# Supplementary material for: Molecular characterization of the conoid complex in Toxoplasma reveals its conservation in all apicomplexans, including Plasmodium species
Source: PLoS Biol. 2021 Mar 11;19(3):e3001081. doi: 10.1371/journal.pbio.3001081 (PMC7951837; doi:10.1371/journal.pbio.3001081)
Supplement: S1 Data — Files are named according to the T. gondii apical protein query. The sequence headers comprise the protein identifiers in our in-house proteome database for the SAR clade (Methods), starting with an abbreviation for the species strain (see S3 Table). The headers furthermore contain either the descriptor “self,” indicating that this sequence is the original T. gondii query, or “rbh,” indicating that it has the original T. gondii query as its best T. gondii hit in a BLASTp search, or “none,” indicating that it has no BLASTp hit in T. gondii (see Methods). For sequences of P. falciparum 3D7, the header also indicates by which P. falciparum IT sequence it was gathered and if it was gathered via reciprocal best BLAST hits (“rbh”) or via unidirectional best BLAST (“bh”). The latter is only the case for the putative orthologue of T. gondii’s TGME49_219070 (see also S4 Table). (GZ) [file pbio.3001081.s005.gz › TGME49_conoid_proteins_putative_orthologs/TGME49_239560.fa]

>AleMonCCMP3105116718_rbh_TGME49_239560
XGALPPHPYAIADTSYRALVRERRNQLISGESGAGKTETAKIVMQYLSFASGAASDLASRIQARVLQAQPILESFGNAVTMRNSNSSRFGKYNRLFFDGPGALADAGVTTYLLESSRVVVHGERERTYHCFYELLAGLGDERLRQLQLERGRRYRLTSRGQALKGFEERDRRNFARLCGALRTVGLEEGAIDDVTRVLAGLLHLGDAARDEEDPPAAERGEADEECRTVEVDEASVERAAGLLGMDAGALGATLKRKKVAVPGRX
>AleMonCCMP3105194743_rbh_TGME49_239560
VLAVNRDGTATVRVGPDERCPEEEARSVAMSELRPRFARGDASTSPDNTSLVHMNDATILENLGRRHGQDEIYTYTASVLLAVNPYKXDRRALLALGALPPHPYAIADTSYRALVRERRNQALLISGESGAGKTETAKIVMQYLSFASGAASDLASRIQARVLQAQPILESFGNAVTMRNSNSSRFGKYNRLFFDGPGALADAGVTTYLLESSRVVVHGERERTYHCFYELLAGLGDERLRQLQLERGRRYRLTSRGQALKGFEERDRRNFARLCGALRTVGLEEGAIDDVTRVLAGLLHLGDAARDEEDPPAAERGEADEECRTVEVDEASVERAAGLLGMDAGAXGATLKRKKVAVPGRNSFHEVPRTASQFRQALHSLX
>AleMonCCMP3105213566_rbh_TGME49_239560
XALQAPHLYAIVMAALNAPGDKHALLVTGESGAGKTEATRAVLSFLAMRHTSTDFIRDRLIRSTPVLEAFGNAHTRQNTNSSRFGKFIEVHLSQEGGVIGATLQPYMLEASRVAGNLPEGERTYHVFYLLRAALGALASGAAPQGHFWTRLMHSGEWAELVSAGGAALANSQRLRSGPPDARSLACFEELVGGLHGAGMRHGEVVECCRLVAAVALLADMESGEETLPAAAALLRIPEKDIRTFLTKVETSVGVAQQERFYRTRSEREATTLRASLAQELYNALFGWLTX
>AleTarCCMP1771019524_rbh_TGME49_239560
XALYEGFFEWVVGLANVPGERPRRESGGHDRGGVGPWIGILDSSGFEALGGGGLDQLLANYCDERLQQLFVEAAHRREQALYREEGVSVGQLWGLGGDRLAGPAPRSGCVAAAGGTLLYAAEXAAALPLRSGATGGSGSTPQHATWSPSLEAETALDHPFAGSGGVLYEQLLRAECGPDAMCCAAAVTAEPEPAGEAHVRRGGSGASSFCRSEPRFVKCVRPNAAGRPLEMDGPEVLGQLRALGITETLQEGPAFAYRKPLX
>AleTarCCMP1771055404_rbh_TGME49_239560
XRAEPRAGRGAAGPGCRGAGPEHPLAAPGRARLRAVPGGAHAATGGVRGAQPGGCDLRPALQGPREAMNGALAARLGEPDPGGAEFGLLDIYGFENLHRNSLEQLLINLGNERLQQFFLDQVLAEEQRVHMREGLPYRSVELGSREGVVKAVSAVLDVLDDHTQLRWSGLQVSGSWLSETKLCTAAQGSGGHLRRARPRGGQVRAAFTVVHYAGEVEYETDGWQEHNDAKPLPEVEELLASSEVPLVCGLARSEPVTRHRLRSLSREHRADLDKLLSTLGTCKLHFVRCFRPNKQGLPAQIDREYLLEQLVGCGTVELLQVMQQSYPHRLDLQEVVSRLGPLLPDELRRHSSTRTFVQSLMLAYGVPKCQWALGVTQLFMX
>AleTarCCMP1771076736_rbh_TGME49_239560
XDGGAVLGAAPVXAFAEATVKELLGDGRVRVAPVEAEDGEPWECSAAELLPRAETLECHANMDELPELHLAAVLANVEELYNRQQPAQPGSGWSAIYTSVGPVLIAMNPFKQLPLYGPDWAGSFRNAGNSGNLEWATKTLGPHCYGTVEQAYQGLRSVKHQSVIICGESGAGKTVTNRKMIEYLLDAEGGQGGAASEKRRIAEANALLEAFGNAKTVRNDNSSRFGKYSQLHFQGEPMKVYGFEIEPYLLEQSRIVAEPAGERNYHIFHQLARSPLAAELGLEGGPQAFAFTSAGADVHCVDGSAFVDAKDFEDLRSSMTKTGFEEDAQMPIFQAIAAVLHLGNVKIEGDTDSAKVSPDSAAPMAKACELLGLDPKVLSDALVHQRTAKYTKNLGSKDALSQRDVVAKAVYTRVFHSVVDGINERLQRQGAQAGGRGDVATLGLLDIFGFEDMPVNGLEQMYINLTNERIQYLFNNMMFERELAAYRREGVEAAFETPPSNLPCVELFTSKTPPGVVKLLADQVNVNGKDGTYLVNLLNGKLKESAYYTVCVPKMMTEVMKAKRAKWPNVPTLRYDECFQVKHYAGEVLYTVRDFLAKSKDSLLPHLAEVLQGSSKPYVKELFAREAESGKLTIGEKFTRQLEALAAVLEQGGNLFVRCIKPNPKMIPGLVSRSLVLEQLICGGVVAALEMRKYGFPDRTAYLSFVNEFWILDFGIEKKKTVPPRRHAEDLLRTFVGEPGQQYAFGDTKLFLRGGVLATLRALVAFRTYRFAIMVQRKWRLKKHKAFIHAIGMSRQKLLAAVESANTRGLAQVPEVAEASTRASGAVEGVWKALEEARERHAADTPRTGTPKIAADLAAFAKDEPRLRELVEKLEAAISRVAGRKAKWQELLAKKTAQAMKETQGLLERVGQMEAGCRASGAGEGLPEHVACVEACQLARERLDALCRTDLPRLGAEGPQGMDLSRDPGESEDPCPQARELLAQASELVRAAGEASQALGKVRFKFDQEASGLLQTRAEALRRLEALQEQTKKAILEGMDGVGEALQASWEQEEHVQELQKAAQDPEGFRKAVEDFENSVMVAEKVVLKAQQFREALQREEERQLREAFQSLPQHEPLHAAGEALLSALVAAEEELGQRDAEDEAGAKLRAKLTLLASELRSLGLEETDESQPFYSNRAASTSWRDWDISCTHELGSDASSYLPLARLLDREVSNSIRLAVDGLNSGLLKCDEGFCIVFSASRQSYFLLYQFSKKATVFSLFQIAE
>AleTarCCMP1771085091_rbh_TGME49_239560
XYTWIGPVLVSINPCAELGSFSPETTRNYLGAHASGAPHPFAVINRAVMGGGLAAVLVTGESGAGKTEAVKAMLSFLVARQGARNHRVCDALVGSTQALEAFGNARTPQNANSSRFGKLAEVALAGSGEVEGAALVPYMLEASRVTHRX
>AleTarCCMP1771134596_rbh_TGME49_239560
XGRGPWRGAGRAEPRAGRGAAGPGCRGAGPEHPLAAPGRARLRAVPGGAHAATGGVRGAQPGGCDLRPALQGPREAMNGALAARLGEPDPGGAEFGLLDIYGFENLHRNSLEQLLINLGNERLQQFFLDQVLAEEQRVHMREGLPYRSVELGSREGVVKAVSAVLDVLDDHTQLRWSGLQVSGSWLSETKLCTAAQGSGGHLRRARPRGGQVRAAFTVVHYAGEVEYETDGWQEHNDAKPLPEVEELLASSEVPLVCGLARSEPVTRHRLRSLSREHRADLDKLLSTLGTCKLHFVRCFRPNKQGLPAQIDREYLLEQLVGCGTVELLQVMQQSYPHRLDLQEVVSRLGPLLPDELRRHSSTRTFVQSLMLAYGVPKCQWALGVTQLFMKAGQLAALEDLRTGARRPDG
>AleTarCCMP1771165898_rbh_TGME49_239560
XHLRREPYTWIGPVLVSINPCAELGSFSPETTRNYLGAHASGAPHPFAVINRAVMGGGLAAVLVTGESGAGKTEAVKAMLSFLVARQGARNHRVCDALVGSTQALEAFGNARTPQNANSSRFGKLAEVALAGSGEVEGAALVPYMLEASRVTHRAPGESNYHX
>AleTarCCMP1771167554_rbh_TGME49_239560
XGRIQEKIINANPILESFGNASTVRNMNSSRFGKYNEMCFNPVGSLVGARVKTYLLEASRVVSQQDGERNYHVFYEMLFGLDDDMLDKLLLDPCTKYKLLYTGSAQPCPQDSPDAQRHSQQFAELRKALSTFVGPDVEQDIWEAVAALIHLGEVEFDDLTSSADDATXVREPRRAGADPAESAQQAKVEIAEHGQDALAQAADLLGLSQCRLEQVLKWKEMHVKRQNRRTSHINCPRTKAQATQTLQSIIKVLYKRLFDKIVEHINASSASNSAPREVPLGTGEVNYNSIGTLDIYGFERLQTNSFEQLCINLANERLQQFFIEEVLEAEQRTYAEERLNICKWQLPDNQPVVKSIQGIMQVLDEHSLRTVKNLVGTGEDKDLKFCEHIHRTQIKGSGPVMALKLRANRSGNGPSLHDGFQIRHYAGDVSYSTRGWIDKNNDALVPEVETLLGDGSKPLVRSMSDAKRADVLSGERLHSVSRDYLTNLDNLLTTLQASSVHYIRCFNPNQTRSAGFFDPKYVLDQVIQCGTVELVKIMHHGFPHRCFLQDLRKRFTNLLPEDFNRYSDRDFVWAIMLAFEIDESQWTLGTKRLFLKAGQLRTLENLRDLGSMASTQIIRKIRMQFARKKVRAWCSVICLMAWWPAFVRRQRRLALVGGLQKAAYIFVRLHRWLGKVRERLYGVAPTTSWDHLDLAMHQHGVTYCLPGPKLGLRSNVVGAPQVFMALNSYEDHQYMSYMQTDIDVKKVVHEDVLKRWQRNTTESVLFYTGSSVISARLSPRNFLRQSGSPLPADMNASGRSIEDVRQVDVYDTGRAIPIAERRSEGNIICMCQHKTEKQTFATCDADHQVVIWRWLGTDSDKEKPAIKPVACFHWPKSQTIFQMTFLSEVPQRIADSGGMVLILLTAEAKRHWFNLAVVSVFSVVHRVECIETLGVFSDLLPNLRKSGAQINFFTTSHTDRILVLGGRGLLQFWSIQEDAAGQLSLGLIEDMAIIYATAIKQNTMVSCLCLPPPNRSGGILDWIVVGDCNGRMYGFRFDIKENNKIVLNAEVTGRFRSNKHTEGVPVKSLVATYGSSPFVHHKAVQTKGVSYALFLNWVPVDEKGFYSLGEDGKLLAWKLLDPTGWTASDPINIRSLSGSFSSGWDMPCQFIASHSSRLVPNIMVAVDKDRKLLMCYDRKTEEVPPDAVASYA
>AmpCarCCMP1314030316_rbh_TGME49_239560
XVNPHKELNIYGQDALQRHQSISRQPHPYQVAEACLRGAIRKEASSIIVSGESGAGKTETAKILMKYLEEIHPGGPMLQKAASVLESFGHAATARNPNSSRFGKHVRLLPGQTGGCSAMIETFLLETSRLLAGNRGETRRERTFHIFYDLVWGSGADAHRRERHITDKHVLLQHLAGAAPVHRPSSKLADLEQHLQELGCDRGDLNSIYNVIAGILHLGDYLEGHIQATSTSRRRPSEARQDLGSTSLCLAAQCLRMSAEALRYSLENIKMNMPEGVIVKPRPAVQVHAAVRSMMITLYSGLFRWIVQKINKTLCDSVSNFVCRQAGEISILDIYGFENLQQNNLEQLMINLANEKLQQLFIESVICKEAEACAKEGIYHTDTRPVHRSSTIDELDTVLHLLDAQSDLQFNNLKQATDENXVLAVKAASSGMQRFAIAHYAANVTYTVNGWLESNDARPLSEVDDLIKASSDKLVKELVPDRLRAHKSQTRSRCYRRELDMLFKKLKDAKLYFIRCFRPNHTHAAGIVDRTYLQAQLVQSGTVDLLRVMHTGYPHRLAIAEVAERFAHVLQKENRRLCPRVLVPALLTAYGVPKSQWALGVSQLFLKAGQLSLLEELQDSRAAPDRKALNAAXKVPHAPQVASSDPQRVLLLEVAKNAGETAIESTPEIAEVLSGCFVHVHLAQKSCLEGITSGQPAHRRWRSCSDAAVPTRVATSTLLGCALVSPIWRWSSHAGGLVGGDACYAIQYTVQHAKGRRISCAQAQQQCRQPNKNAMQEILGSCIR
>AmpCarCCMP1314078948_rbh_TGME49_239560
MKEGGRPKTHEDCTTMATLDADALLDNVCSRYEQDLIYTNVAHVLLAVNPHKELNIYGQDALQRHQSISRQPHPYQVAEACLRGAIRKEASSIIVSGESGAGKTETAKILMKYLEANSSRWAKRQVHAPQRRCAALLQKAASVLESFGHAATARNPNSSRFGKHVRLLPGQTGGCSAMIETFLLETSRLLAGNRGETRRERTFHIFYDLVWGSGADAHRRERHITDKHVLLQHLAGAAPVHRPSSKLADLEQHLQELGCDRGDLNSIYNVIAGILHLGDYLEGHIQATSTSRRRPSEARQDLGSTSLCLAAQCLRMSAEALRYSLENIKMNMPEGVIVKPRPAVQVHAAVRSMMITLYSGLFRWIVQKINKTLCDSVSNFVCRQAGEISILDIYGFENLQQNNLEQLMINLANEKLQQLFIESVICKEAEACAKEGIYHTDTRPVHRSSTIDELDTVLHLLDAQSDLQFNNLKQATDENLLQAILQKQAILQKQGRAGVKAASSGMQRFAIAHYAANVTYTVNGWLESNDARPLSEVDDLIKASSDKLVKELVPDRLRAHKSQTRSRCYRRELDMLFKKLKDAKLYFIRCFRPNHTHAAGIVDRTYLQAQLVQSGTVDLLRVMHTGYPHRLAIAEVAERFAHVLQKENRRLCPRVLVPALLTAYGVPKSQWALGVSQLFLKAGQLSLLEELQDSRAAPDRKALNAAXKVPHAPQVASSDPQRVLLLEVAKNAGETAIESTPEIAEVLSGCFVHVHLAQKSCLEGITSGQPAHRRWRSCSDAAVPTRVATSTLLGCALVSPIWRWSSHAGGLVGGDACYAIQYTVQHAKGRRISCAQAQQQCRQPNKNAMQEILGSCIR
>AmpCarCCMP1314084947_rbh_TGME49_239560
XRPSSKLADLEQHLQELGCDRGDLNSIYNVIAGILHLGDYLEXAHPGNLDLEAKAKRSKAGLGKHQLVSRXSLENIKMNMPEGVIVKPRPAVQVHAAVRSMMITLYSGLFRWIVQKINKTLCDSVSNFVCRQAGEISILDIYGFENLQQNNLEQLMINLANEKLQQLFIESVICKEAEACAKEGIYHTDTRPVHRSSTIDELDTVLHLLDAQSDLQFNNLKQATDENLLQAILQKQAILQKQGRAGVKAASSGMQRFAIAHYAANVTYTVNGWLESNDARPLSEVDDLIKASSDKLVKELVPDRLRAHKSQTRSRCYRRELDMLFKKLKDAKLYFIRCFRPNHTHAAGIVDRTYLQAQLVQSGTVDLLRVMHTGYPHRLAIAEVAERFAHVLQKENRRLCPRVLVPALLTAYGVPKSQWALGVSQLFLKAGQLSLLEELQDSRAAPDRKALNAAXKVPHAPQVASSDPQRVLLLEVAKNAGETAIESTPEIAEVLSGCFVHVHLAQKSCLEGITSGQPAHRRWRSCSDAAVPTRVATSTLLGCALVSPIWRWSSHAGGLVGGDACYAIQYTVQHAKGRRISCAQAQQQCRQPNKNAMQEILGSCIR
>Ari_ATCC50986014124_rbh_TGME49_239560
NDKNPCGLKNEKYLKNIATMLEIDEQTISKALRYRFRVIQGQVIESPLNENDCIMFKDSLAKELFNKLFNWLVKRLNFTTVPSEFMGTGSINVEQIINDESYYHIGLLDIFGFEIFKKNSLEQFCINFTNERLQQLYIAYVFKGEEKEFIK
>AzaSpi3D9043705_rbh_TGME49_239560
XKAPGEGVIYSALPVAKAVEGRDALARHLYAAIFNFVVAQINAAVSDDSPQGT
>BesBesBbGer1002460_rbh_TGME49_239560
MRVFKRAADQSAAAVGEKLRRGRTDIKSAAEAIEGFKVWTANAPAVRADPELSFALCVVLPESNDSTLHVKQIDPPASGQDDEPFTIDIEEAFNANAGLEVSKFPDLGMLPHKNCAAVLAFLKDRYMHDYIYTTADPLLVAINPFKDLKNTTKEWLDQYHTAADVEKLAPHVFQVARRALERLSQFRESQTIIVSGESGAGKTEATKQIMSFFAAGSIGSDDRIQNAVMAANPVLEAFGNAKTVRNNNSSRFGRFMQFQLGEYGGIQFGSIRNFLLEKVRVTSQEQDERSYHIFYQLIKGATPAQRSNLGLLKLEDYAYLTKSGGCWDCPGVDDVASFKEVNRSFHAMGLTVEEIESIWSALSGVLLLGNVNLEARESAGEAEAAAFSAGAEATLERCCKLLCVDSRALQKELRFRVKLIGDQEIESPNRLTDALIIRDSLAKAVYEKLFDWLVCRLNSTIEPPQGFTIFMGMLDIFGFEMFEHNSLEQLLINITNEQLQRNFIKIVFARETKLYRDEGIGNVKITWTDNEGVINVLCGKTNSVLSILEDKSLAPGGTDEAIVTSMNKAMGSLDEWKPGRKNIRMCFIVCHTVADIQYNATGFIQKNKDLLKPELCALLQASPNSVMSALFAGVVVEKGKIAKGQLLASQFMRSLNSLMEIISSTGSHFIRCLKPNETKKPHDWLNGKVLAQLFSLSILEALQLRNLAYSYRRPFAEFVAQFEQLDITITKKPGDAREKSKMILARARLSQDRWTLGKTMVFLKADAVRELTQRMRAMVAAWEPLVRIVEACQRRILHYQGIHRNMKLLVRIQAQVRKAHTIMEGA
>BreMinMf105b01032049_rbh_TGME49_239560
MQAPGEGVITMQNSVEKASDSRDSLAPCHRQKFFSARHLYDALFAFVVSQINATVSESGGAAWNQTLSSKKKKLLPFVGVLDIFGFEFFDQNSLEFE
>CepComWS2016004460_rbh_TGME49_239560
MSYCPYSFHIVHTKFSLSHEHSNRVSNQQMRRQTTQKRRLLIKKPTGQHQRTPTPNDETNGGRLLRGGTSRQAPSQNRILRNKRSSLVTRSLVQWEESFREGGGRCSILSAYKTNPNAPLVVWKLRNQSTTSDPMELFSLTTVEESEEVLKQLESELGYFFAADPVDNLLTHELTRLKHMNPANILATVRRRYYEGTKGSSLESGRYYYSTIGNVLLAVNPYREIPELYDEVNLGAFERRPLSSFPHPYSLAQLVIRHVKGEFRDQSIIISGESGAGKTETSKHLLRYLTRLGGSKSHGYDETLGNRVMACNPILELFGNARTHRNCNSSRFGRMLSLAIENRHGEMNLARCSVDTSLLAKSRVTNTPSGEQNYHIFYALLSDLRLVEEILEPEVVSKCDIFGSELRSVHFRLLESSDASEIYCPFSLTSLFDSLRFIGCESSDIKLLIKVLLSILYLGNIDFVADENGDACLVPQHSTTVDTILCLLSCRDQTNRNPSSAFIDLLTRTRVKAGNESFVKRKDVADAQRSINSIITNLYAHLIFDVVIAIINRSLQVNNEVDINEKTHEYTIRILDLYGFEDMSPESINGFEQLNINFANERFQKSFMKQMVDDERTLYQDEGLMQDLNADVTKGGAQSASSIVAAFRMARFGIYAMLDQCSEEEQSIGTKQRTSGMRDKRSVSLQKR*
>CerFusPA161109065021_rbh_TGME49_239560
XDSMDLAPHIFGISKDALQRLKDTGRDQAVLISGESGAGKTESAKLVLSFVTEAVRGSGCWDETRVRQTNPVLEAFGNAMTVRNNNSSRFGKWLX
>CerFusPA161109114044_rbh_TGME49_239560
XYLGERGPHQDGSDTPEVQVLRTTAEAAAEAGTKRTTAPDDLLELADYSYSALLRALHERHVASLPYTWIGPVLVSVNPCIDLGSFSAEAVRCYLGPTPCSAPHPYAVVRRAINRGGAAAVLVTGESGAGKTEAVKAMLAFLVAQQGARNGRICDALVGSTQALEAFGNARTLQNKNSSRFGKLAEVALDPETGEVEGAFVHPYMLEASRVTHRARGERNYHVFYALGRALERVAAAPDLGTIGHSFWAKPDLWPAWKSLADCANLAGLSRSPYLKPDDGWIPQGGDASNCMEDVVGSMRAVGLLDEEVLATMQVVLAVVLLGNVSVAAMVPDELANLGNKQEFLSPEATSSLASHAVDENGTTNTCAPTALAMVADLLAVPASDLRAFLGTRTTAPERGGEPIVQPRAPRDAAMLRDSVARELYTTLFSWLVRRVAAAAVPPQHASPSAVRRTLAASLATLTPHGQPPKPHGQLLMADAVVGAGSMAPASCDSPHRVAILDICGFEVCETNGLEQLLINYCNERLQALFNAQMFAADARHYEFEGLPPELWSQSRHTSELPALPLLEGSEAGPLRSPGLFALIDDESRCRFNDGSETALRSKLDAALNGVSGYRASRSARCFGVEHFAGEVVYDLRAFVESNSNAARPEIVAFLGESTESPFLRAVLAGRLEAQEIAESSGVPTSARTRRRQLFGRTAIQAFRGELGKLLQSFASDGTECHYVRCLKPNQSLAPLAFDNGSVLRQCRYSGLLETVQIRQMGFPHRRPVSCFVEHYAAIAWPAELVAQRVRPVPQQLRDLRTVELHAWAASIAKHALCASALEAGDIFIGKTKVLMRSAAFTYLEAMHGVAQAGAVRIQARVRGRWTANKFWRTRTSVLLLQYHIRAFLARKLRSQQWQIVKVQALYRGVQVRCTLAARLLAAIRIQRHIRERQTWSRGVVLSQLEAPAECQVAEHLLPVPSLQQLKTHGQPRGRRRSRRLEATKENRSPKGLISQSSSPRLQQQGGSGRRGGSITASRVLDSSCHEEPAEPEGEPPEWQHEREMDEVRARHGALRQYRAKLLRDFAGARQLAFAGPPPPARNVLAPRCQQRAPVGSQERQRAPVGSQERLGSSGFSQLQLVRRRPLTASSSATPASRSTCTGKMSSMTTVTTGAGGRLHRATPRGGSGSIAPSATTTASSTAPQAASACSTPRQHTPTPQLLSPQRCAGTVSRDSSAIAPLKHHETLRELLARCGKISALQNRIVQDQALADLMAAEAAAQGRLRSSRAGSAGNLHSPVPSACSTASASRVSTLAGTPPARRPAAMAAQLWSPGTGATTLPRQRPPSARSCAV
>ColSpeColp10388419_rbh_TGME49_239560
CNPILESFGNAKTVRNDNSSRFGKFMEVQFDDLGSLMGMRVTPFLLEKSRVIHCGSDERCYHSFYQLLAGGSPALLSSLRLKRAKDYPNLDRGGCLIIRAVDDAKEFQAVVQAMADIGMTEKERDAIWRVLASVLHLQSIEFQEHRVTSAAELTLEGRGACDFVASDLLGLQQPSILAECLVTNVTYVRQERIVKALNVQRAKDQRDSLCKHLYAKLFYWIVQRINEATMATTLSATSWIGLLDIFGFEDMTVNSFEQLC
>ColSpeColp10428738_rbh_TGME49_239560
AGILFFQNLEFVETEENTGKVAAIDPSHQQVLTRTCEMWQIPQEDCQRELLTVTMDARGEKTVKLLSKAQTIDTRDSVSKSLYDWLFEWIVGQINATTDATSRTSKWVGLLDIFGFEDFEYNSFEQLCI
>ColVieColp7a368699_rbh_TGME49_239560
EHEKEVLVRNLGERGPGVSVGVWLIVAGILFFQNLEFVETEENTGKVAAIDPSHQQVLTRTCEMWQIPQEDCQRELLTVTMDARGEKTVKLLSKAQTIDTRDSVSKSLYDWLFEWIVGQINATTDATSRTSKWVGLLDIFGFEDFEYNSFEQLCIN
>ColVieColp7a383356_rbh_TGME49_239560
NAEYMDDQMGKYLEEGTTIEKNLPHSWAVAHNTYWELRNDCANQCILVSGESGAGKTEASKIVMKYLAQISCKDGTDEQKAMGSQVGTRINLTSPPLECFGNAKTVRNDNSSRFGKFMAVKFDTQGFLVGAFITKYLLEKSRIITAAENERCYHSLYLVSRGSDAAGFKVAKDSDFKILTSGKTLNNVEFDTAKEYDEVNEAMHKVGIPKDETKSMWTVVAAVLHLGNVEFVPNGEGSSVNPNSVGPLAEAVRLLSVSAEELEKEFLTTTLSVAGQLITKILNPTAATDAKEALMKGMYDLSFQWLVDRCNAVLDHEVPGGNWIGLLDIFGFEDF
>ColVieColp7a503107_rbh_TGME49_239560
RRVHGETAEDYPSLNVGKATEIPGVDDASDWQEVVNAMSAVGLSSNEESSVWKVIGTVLHLLDVKISALNHDECEIEGVDVNAGGAAPTTRSRS
>ColVieColp7a553480_rbh_TGME49_239560
TRDAVAKAIYDKLFNYVVESVNIAFGTRPYSLMLGVLDIYGFEIFEKNGFEQFCINYVNEKLQQIFIELTLKVEQEEYV
>CryAnd30847002129_rbh_TGME49_239560
MYLSNSSKLGNHYIWVPTSDVESAKRVRKVEEDNEKLSDEFIRNKRRTAFTLIELISYNEVTKIATCRDAEGLDLSSDITESRDNKFETKLVNVMKADSKFGLKDNSQLRNLNIGNVLANMKYCYELLQDNSYKNGVSDFKDEVDCLKYPMYTFAGGILLAVNPYKFYDIYNNDIADEFVGKNIVNMEPHPFAVTEWSYRRMLKDKKSQSIVISGESGAGKTETSKHVLKYLSYLSNKRRMYNYKKNGIIKNNNPLVSECTILNLNDLRVSSIEDCLLSSNPLLEIFGNAKTIRNDNSSRFGKYMKLEFSDDGYILNSSINTYLLAKSRVVHIPQGERNYHIFYLLLRNMNQEQRIKWLSIPDNMEYDGIINSFNYLKSKNGILNNNNVDKHIKYNIDTINKCFESIGISNNIVNIIYDLVMGILLLGNVEFKKNEEDDYCDITNETFEICSKVSNLFGIPDSKRLIKILTRRNIINIERKLSYSEAIYTRDSIARYLYQWIFDLVVDLINIALNQEITNKYRNNIVTNNINDVNDSTETELISKVLSIGILDIFGFEDLSPNYPNSFEQLCINYCNERLHSFFLEQLLYRDHLLYKAEGLGEFKSTDTSFDVSELLFHQSLVCTIISGTVPKYTSDYKDSKGSNINFSSVNIISILDETCKVPIKGNRDEIFCQKVHQLKNINGQSYISSCNNGIHKRKSVITSSSQINETSQVLSFISAVNNVIIPQKLNLNKTFTICHFAGPVQYQCDGFTSKNTDFLSNDIERYLLTNMKSIINLQAIRKKLYNKNNIVDNLKVNGRSDISTDETNSTLDVLKSTGLIMDNKEEKGKFKSKLMISNTNISNLSDTSFIQPLNTNKNKSVGTTFIKQMQNMLTEELYPTQSHFIRCIKPNDEQEPLKFDDIKVYQQLQIGGILQVLNIMIYGYPCRIPYLNIYNYFKQMIDNKLVGNDSKLSERNELKPNINIESPLDNSSKDIDKKVAIILSDQRLFVSLLLDYMGYKDGKDYKLGLTRIFFKYNVLDKIEEFISKCKSESSEWKINCVLEIYNYWIRRRSHNYWILIKSCVNILGKYKEILYKKKKQKERKAMIIICNSIYRYIQQKKEKKRKQEEQLRLKLLEEKKKQEMEIEKIKLQEEQEITNKYERGKNLLLRNNESNQIKQKENQDNIYCKVNDLQGKFTGTQVNLMEHSEIKNKLEIKKLEDSEQKSCLISIHVGINTRVLKKNNQNLIINNKPNEVFNRSKRTRTEFIDDSLDLEFEIYKAKRIKYNISDLSNKKDINFNDKSINIQFRSEDEDKQTKIDSENIQIYNENNYNKEFDSPLLCTSAMRVHNKYSSYFVTSNSSVSQDTLEIDYRSLQDELVEAEFIDDILSREELQVINNNNNDTENSKWKTSLRRPTIFVPIRGENKLAPCKGTSLIEDDLSIKAIKSDHEIKSLIDLQKIFRNNISNMKFRNNEDQNKENYIDNQSTLMDI
>CryCohSeligo034680_rbh_TGME49_239560
XNSSRFGKYNRVFFDEQGALVDAGITTYLLESSRVVTHGDRERNYHCFYELLRGVEEAKLREWNLERDRKYRLLSSCNGQQLEGFETRDRINFKRMCDALRTVGLDEESIDNMLRVLAGLIHLGDLELDEGSSSEESSSSDDGVEVVDDSVQAASKLLGLDEDQLAAVHKRVAVPGRTSFHEVARSRSQFRHALQSFIKAIYKRLFDRTVQRINDCFRDQRTPSSPEEAYNHIGILDIYGFENLARNSFEQLCINLANERLQQYFVENVLRAEQELYNREGLPWTGLPLPDAQPVFQAIGQTFKTLDEYSQNLTRGVGNATDXXEAAKDPLRKEVLKQIKMTGNAARRSTNGPGLDEGFIIKHYAGSVQYNTEGWLDKNNDRLLAECEELICESSDPLVQSLGEEETNGKGPLFRSISKKYSKDLEALLETLSTCNLHYIRCFKPNEEQKPDSFSPRMVLDQLVQCGTIELVKIMHDGYPNRCPFEEITTRFRSLLPESFQRYGMRTFVEALMMAYEVPENQWALGMSRLFLKAGQLHALEEMRSEGSSLSSEKLQEIVRAIVRRRWIRAGHAIRLCNYLPRFMNGIYTRRARNSLSQVATLSSRLLPRLLAARKRVADRHVAVRHRFVRAVHAITLSKDLFRKIQQKRRDHWVAEWQKSVTLIVQAKRWLKRARRTIMEIEHKRELELKREEERLAEAARKAKEAQEQFELDKKRWEEEAAAKLEAAKQEAEAAKKKEEEERKNFLEQERQKMMEEMAEERRKFMAQMEEQRQAMDEERRRQTIRSQASPQRTGSLAMSAGEEARHRVTSPTGTSITETQELDLGDSASVAATSTTKHLEDTVRRMMIEREAKDKELLEKMAKIEEENRTLRQQVEQDRHQRYMPNFTPPQNQNPSPIPLDHQLSFTPEQLEARKSKTSKQPKQRPSMVSSRGSLGCGNRDKDKRRSVTTEALLKGWDRDNMKYSKTKRFHEEQRHFLLEDIYQHDLSSSDSRPTAQQGRNLAAEFNTTEEPELEQGPATXNEVVVLTCEHRCLIACKPNDSLELFARCNLQSSAQFGVFGASEPGVFSFSANIGLFLNEFAASTSALHVGILV
>CryCohSeligo046296_none_TGME49_239560
XTSTRDGHAGSAASNSSHTGLANIGGGGGGSTSSRRPIFIFGLGENSDSTNASTLDPHARTPREGGTSNNHRSSSSNNRSSSSNNNNNNRGNSISNNSNSSPESNGLEAPSLQDPPHAARALDALDDVQLPVMPAFKSESYFGGSGGGKSPTSSISNFSTTSPTDLKDGGVTAAPHLHEHMTXXXHXALANGTNVLRTISLETHKTAQLLRLSHPATSLASDKTGQFLFCGTKAGSIITLTTTAPAASSSASSSSATQTTSSSSSTAATTTGTQAKPKAETTTPPSTTATTTQATRASTSCLACQSDFQVDGEDSSCCWRPRDLRPCSWSTPSALQPSGILSSSWLFESGFKQIVACEEIYVPGPVAAPPTVAATSFVKGRRMKSA
>CryCohSeligo099136_rbh_TGME49_239560
XNQGLLISGESGAGKTETAKIVMHFLAFASGSAGSRADNIQARVLRAQPILESMGNAATMRNSNSSRFGKYNRVFFDEQGALVDAGITTYLLESSRVVTHGDRERNYHCFYELLRGVEEAKLREWNLERDRKYRLLSSCNGQQLEGFETRDRINFKRMCDALRTVGLDEESIDNMLRVLAGLIHLGDLELDEGSSSEESSSSDDGVEVVDDSVQAASKLLGLDEDQLRRRLTHKRVAVPGRTSFHEVARSRSQFRHALQSFIKAIYKRLFDRTVQRINDCFRDQRTPSSPEEAYNHIGILDIYGFENLARNSFEQLCINLANERLQQYFVENVLRAEQELYNREGLPWTGLPLPDAQPVFQAIGQTFKTLDEYSQNLTRGVGNATDKTXLQXEAAKDPLRKEVLKQIKMTGNAARRSTNGPGLDEGFIIKHYAGSVQYNTEGWLDKNNDRLLAECEELICESSDPLVQSLGEEETNGKGPLFRSISKKYSKDLEALLETLSTCNLHYIRCFKPNEEQKPDSFSPRMVLDQLVQCGTIELVKIMHDGYPNRCPFEEITTRFRSLLPESFQRYGMRTFVEALMMAYEVPENQWALGMSRLFLKAGQLHALEEMRSEGSSLSSEKLQEIVRAIVRRRWIRAGHAIRLCNYLPRFMNGIYTRRARNSLSQVATLSSRLLPRLLAARKRVADRHVAVRHRFVRAVHAITLSKDLFRKIQQKRRDHWVAEWQKSVTLIVQAKRWLKRARRTIMEIEHKRELELKREEERLAEAARKAKEAQEQFELDKKRWEEEAAAKLEAAKQEAEAAKKKEEEERKNFLEQERQKMMEEMAEERRKFMAQMEEQRQAMDEERRRQTIRSQASPQRTGSLAMSAGEEARHRVTSPTGTSITETQELDLGDSASVAATSTTKHLEDTVRRMMIEREAKDKELLEKMAKIEEENRTLRQQVEQDRHQRYMPNFTPPQNQNPSPIPLDHQLSFTPEQLEARKSKTSKQPKQRPSMVSSRGSLGCGNRDKDKRRSVTTEALLKGWDRDNMKYSKTKRFHEEQRHFLLEDIYQHDLSSSDSRPTAQQGRNLAAEFNTTEEPELEQGPATRMR
>Cys_WienI004441_rbh_TGME49_239560
MQKAVMAFRARGALGADVKGGDKLRRGKTDLDFSGGVPKGVKLWTDKAPAVQADPELCFALCLVLPESTDRSLKLRQLEPPPTTAQAEQPFEVDLEDAFNANVGLDVSHIPDIGILPHKNCAAVLAFLKERYMMDSIYTTADPLLVAINPFRSLGNTSEKWLTRYHDAPDGDKLEPHVFKVARAALERLSGYQDSQTIIVSGESGAGKTEATKQIMTFFASSKGGGKSAQSLFFTSYLCKFEASGSRSDQRIQDAVMAANPVLEAFGNAKTVRNNNSSRFGRFMQLQLGDTGGIRFGSVRNFLLEKVRVTSQEPEERSFHVFYQLVKGAPASKRDALGILPIEEYQYLKKNSGGCYECPGVVPA
>DigOweWS12013522_rbh_TGME49_239560
SEEMDTAFPDEIPPDYGDDGVVSFPGQRTTSPGNTGDLTSLPDLTEDTVLQVVKQRYQQDRIYTCCGEVLISVNPYKQLPIFDEKTHTAYSLGSASSQEPHVFRTAREAISRRNRDGSDQVVLVSGESGAGKTEATKLMLKHILHLSATQKDELYDSIDKVNPLIELFGNARTNLNENSSRFAKFMEVKFSKIGTVTGATIRDYILEKSRVVIPSDGESNFHIFYTFLDDVMAKPERQKQFLMDGMDKKRDFRIVPRNSWHPSNSRLTASQQDDVFTQIGVEPEEVDNLNTVLAAILHLTNIRFVDDDGSSGGVEVDNEDTMNKAAALLCVDPEKLATVLVTTKKTFKGQEILTCKSEAKANETRDAIAKALYERLFGWLIRRINLALNKTQSLGASIGFLDICGFEVLHQNSLEQLCINLANENLQMFMNKDLFEQEMAIYRSEKLDIGHIDPPSNEAILRMFDAPKLGILALINEDTRLEISTEWSMVKKLVDRHAQSSHFRRYKNDQPRFGIEHFAGPVWYSAQDFLEKNGDSLSKEVKDTLVASGNELVSDIFQVQKAPTGSIAPTQFNYRTSQRHDIRFQKPGVTKLSATVVRDLHQSLKQKFGEVPKVEDSDRSRFSKEKTVIDCYQASMKELLDKMGNARPFFVRCIKPNDEQTPDNFDDRKVLRQLRYNGVTEMARIRRLGYPVRIPLNTFLESYCSLAPGAERVPDKHQASRTILHHCGVESDQYRIGNTMV*
>DigOweWS12046955_rbh_TGME49_239560
GVDDMVLLQKISESGIVENLKKRFMEDCIYTYIGPVLVSVNPFKQLKIYTEQEIDIYQGAAQYENPPHVYALADDMYRNMMIEMESQCVIISGESGAGKTVAAKHIMSYIAKVSGGGAMVQRVKDVILESNPLLEAFGNAKTVRNNNSSRFGKYVEIQFSRGGEPEGGVIYNFLLEKSRVVSQNTSERAFHIFYQLCTGATSEMKENLGVTTPDYYYYLNQSGTFQVDGTDDNQEFQDTLRAMQVIGIDSDKQLTVLSLVAGIMHLGNISFQEEGNYAGVACEDFLQFPAFLFGIDMELLRSKLTGRVMDSKWGGKTESIEMKLNKEQAEFTRDALAKAVYTRVFDYLVQAVNQAMHRPGLEINIGILDIYGFEIFQKNGFEQFCINYVNEKLQQIFIELTLKAEQEEYVQEGIKWTPIDYFNNKVV
>DinAcu068953_none_TGME49_239560
EHAGRLLISQVEELRSRLEKARASAEAQGFIHVQLVAQALGHAKSDIEAAWNTLQSIQEKQTAPSEKEHLVNKWREISKDLRHQIDLKACSHKIDVVGQAIKQVLLRKEAAVERTTAFMTAKKMEANALFARVGEIQATLPQADDEEALAVYRACEVAKDSLLTLCSSDLPALAQAMIKHVDLDADAPDKNELKPQAEELLRQAKVAVQAVAADVQRFLEKVEHAAQEAAKAVEEARREAEEAAAAAETAARAEAAVVAQAKAAEAAAAAQAAAAAQAAAAERKDAAFGSKDDAPPRLIDEAASRPRNGMLSGAMNESTSATQSEAVSTAHTETTRRKSRAMAAQMDLQEAMEIADLASRRAVFDHDRGEEEEKEPIVVNPKHDAGTAAGLSPAGVASALIAAASRAEPSWSAPNAACFSRASAEYATTATPPARLGRHVVQADQDDQAVPGEAPPELHARPEDRQVANLLGAAPAGHVGAARALGSHLSMDGTVRSLYETRX
>DinSpeMGD003667_rbh_TGME49_239560
MEEDTKGVDEACVHDALCSAKDVKGAQGSSFSKLASDDLLCLEDFDESTLLESLRMRYLQGDIYTNVGGILVSINPFRDVGAFSKVAMDAYAAEKLPVAPHLYGVVSTALRSEGERHALLITGESGAGKTEATKAILSFLSQREGIPGQVRDRVLQSTLLLEAFGNAQTAQNSNSSRFGKFIEVTLEAGSRISGATIQPYMLESSRVTGQLALHERTYHVFYYLREALAALSTGRGLPQNSFWHELQEEPEWISLTEAYGQLLLASKRLAGGPEQECCLAQFEHLICSLRGVGLVEKEIIGIARLVLVVALLADGAEEDDAAKDSPIAEMLDIPLDVLRRFFEYTETTAGASKESLVRQRTSRETWSMRVSLAQELYTSLFSWIVRRVVHGISPPSSSESSHHAQQHTLGESQKQTLGLLDIYGFEVLQHNGFEQLLINYCNERLQQISNRQVFALEAAEYISEGLDDSSQWSALVDACKLPALTLLEGMPGCSVGIFGVIDDASRYGLRSGQCDGGSTTSTFACPATSVLRACHGHVALRRPPIGMDTAFGIEHFAGVVSYDASQFVVKNSSSSRPAIASFLIDHGTDFVREVFGESTGKGKSKLFGQTLISSFRTDLDKLCASLEDCSCHAVRCLRPNELQKPMLFNHDSVARQCKCSGLLEATRIRRLGFPRRRSHVAFVETYRVVLSKVERAVADDMRSKCEQILTKCECTRLGDDVFKVGRTKVFLRQPAIIRLEHARAEAASLRINNAMRGFLVQKRFQKLRNAAIRSQFLWRRSVTHRAAVCIQATFRRHYMRWKYLLLLRLVLRLQSMVRGSNARRVVRALRTDSTCRKSRAAIDEKENISPCQGHNKILSKEPKFEISVEEIPLQQNWCATACHQGQEEVDQQNQRPRQHQLSQHQLQQPLNQQHQHQQPQHQQPQHHDAFSPYTELVFNRLEALQEERRQLQRERSHARLHVPASPLQAEKCKNTRTPQSHQKRSRMPVFGTPGNQSPRSLQRSQSAATLTVPSSGSNGPGASVISSTPMPSCKEDLVLSPRTEMALTGVLRSVQSLKDLSPRKVSFEELGSPRKEDNQSFATPSRGCKGSKGTAALQTSNVPSRSTTSTSNRSKKINSTQPSTCNRSAQSPRQSPRTTRNQCLQELFSRCGAINALDGVIIEIDRKSSMQPRKQETMEKKKGQAVSVVTRESQSPRPRQGPAVTTRSPRLSATSPRQR
>DinSpeMGD066694_rbh_TGME49_239560
LVLTQLKALGVLESLRLDRLRFAFRRTYADFVEEFRIVQILLGNVLEETSGTVRSRASQILLVLDEVLSPAEAKSHQFRYDFGRTLVFLTSRMHAHAD
>DinSpeMGD087109_rbh_TGME49_239560
TSMPSHGIIQAASDHNPDCPRPFQTDEVHKRSVRQQSTVDDCTALTYLDEANLLENLSRRYGEDQIYTQVGHVLLAINPLKPLLHMYGNAAMLRYHNAPLGRGGPPHPYAVAEAALRGVHMGRNQAVLVTGESGAGKTETAKIVMRHMEFAYAAHGTEKAPARTEQGLLAANRVLESFGHATTRRNTNSSRFGKYLRIIPRNTMLSTRIEAFLLESGRVVTRSEGERTFHVFHELVAGLGIEGRVKLGLQDARCHALLADDPPSNHVTEAERFVDLCNALSAVGFNREIQADAFEFLAGLLLLGDLLCPAPDHEEVEVDENVLMVAVARLGLDADALRGVLRERHVKVPGRNSGYKVRRTRAQAQRFLHAFIANLYQRLFSWVVGKINAELSNENDAEATMEGNDHKSQEVGILDLYGFEDLQENGLEQFCINLANERLQQFFVERVLDAEQSLYLREGLKYEQIDLVDRRPAQWAIHSVLDVLDDHGIRRWKGLETDDRRFVDGALRLCHAPEAGGTLKPPKPRGRRYTMSDMQSYERAAGFCVVHYAGEVTYMEGGWLERNDAQPLAELAGLLEDSAKELVRELSEVTQGGPAQAIRRQFHSASRQYRRDLDALLDTLHDADLHCIRCFRPNQTAMPNNLDRAFVLQQLKQCGTSQLLQVMHHGYPHRCALDDVLARFGPLLPSRHRRGGPRSAVQTIMTAYNIKPEGWTLGLTQLFLKSGNLAVLEQLQGQPPDATALAAAIQAAVRRRWRSAFLVVT
>DurBalCSIROCS38062265_rbh_TGME49_239560
XNSSRFGKQLRLRLKSPGSPCTDLFAQTTTYLLEASRVAGRPQQERSFHVFYELLAGSSSGTLASMGLHASPS
>DurBalCSIROCS38074109_rbh_TGME49_239560
SWASTTPDTSRGPVWARLRHGKEWDDLTHICGAALGESRRLSGGPAQAECLAAFEALVEGMLGAXIAARXACSDAAAVAAAYGESSDADGLDIAAALLRVDAGALRTFLTHAELSVGAALRRERLQRARSAREVATLRASVAQELYTSLFAWLTRLVAKGISPPSAATRGHGGRLLGLLDLYGFEVFEANGFEQFLINYCNERLQQFFNRQVFAREAEEYASEGLDTDGSWSRVIATCQLPAITLLEGGAGGSAVGIFGVINDRSRCGLEGPSGERPNSELAGALVEGVSRACGKHPAFVNAGKDSARSFGVRHFAGDVFYEAAQFVRKNASAHRX
>EleDub000647_rbh_TGME49_239560
MAANPVLEAFGTAKTLRNNNSSRFGRFMQLEVCSDQGILHGCIRNFLLEKVRVVTQEPGERSFHIFYQLLKGADDATRKTFMIHSTSLSEIRVQEQQNAENVQPFKNKGHESGTNCTVSCHTMVYSPVCASDGVTYHNKCIMIRI
>FavTarFeNarragansettBay007632_rbh_TGME49_239560
PGQVISTPFSFVEAISARNSCAKTIYGKLFDWIVDKINATIQSRMQALGKVEPEEQAQLGILDIFGFETFKSNSFEQLCINYANEKLQQHFNHQMVALEISIYQLELGDEVVAGIDFTDSCVRCLELFESKNVARPSLFK
>FavTarFeNarragansettBay021236_rbh_TGME49_239560
EMENIFTQIGAPILISLNPFRHLPIFTQAVAQKVKDYSAQKRGLKQGGPAVDNPGPHLFMVAEDTIQQLISEQQNQSIIITGESGAGKTEACKIILAYVAQAGIRDFTGDPNQELHRPGQGSAQTAVGSGDRESVETQVLASNPVLEAFGNAMTIRNKNSSRFGKFIQVSIHTQQASICSAKILTYLLEKSRACSVAENERSFHIFYQGIASEEIRSKYQLPSANPADYGFLKSKTDTYTIDGVDDVYQCQQTIEGLRNINFSEDEIEQIWQIVIAVLLMGNVEYAVDPETENAFVREDTKATLGRIGELLQLQDIEHFKKTIEAKIVKFGREIVETPFHLSEAVSARNSTAKTVYGRLFNWIVTKVNSNIQAKLESQDEKLDQDNIHLLGLLDIFGFELFKQNSFEQLCINYAN
>FavTarFeNarragansettBay022520_rbh_TGME49_239560
IRSKYQLPSANPADYGFLKSKTDTYTIDGVDDVYQCQQTIEGLRNINFSEDEIEQIWQIVIAVLLMGNVEYAVDPETENAFVREDTKATLGRIGELLQLQDIEHFKKTIEAKIVKFGREIVETPFHLSEAVSARNSTAKTVYGRLFNWIVTKVNSNIQAKLESQDEKLDQDNIHLLGLLDIFGFELFKQNSFEQLCINYANEKLQQHFNEHMIALEVETYRYELGEEALADINFDDSGNSRCLELFETRNVALPSLFSLINEQGSLGNNGNDLNLLRRIQQTYLVQNQNPHIKKASKFDTPQFMISHYAGDVIYDVAGFVEKNKDMLPQSITETLQKTDHPLMKILFPEVGGKGANIRVQRRGSKITGYSLSSQFSEQLTELVAMINYSTPRYVRCIKPNKVSAPDVEAFDDEIVMEQLRAGSMLAAIKIRKVGYGYRIDYNDFGDIFWPLVGERIFDEVDHAIVGHIFNKAAGLNTEDPEIAAILAVGDNQAWKCGVTKLFIKDEARYAIEATLNKLRDLKATRIQTALRGKFARNYAARRLAARTVIQEWILKWIQLKRWKKQLMSYAGKFTAIVVRIQQRFRSKRQREKFMAYLRKRREAAVRIQRAFRRNWRFEDLVRNLNRRHEARLRLQRAFRWRTLQKAVFDEVMRRIDRMRQVKKDLLKGMQEEQNELIHLQQANERMHKSLKEKDDQIKELERQAREAISGDSSQQGHINGLLEEINRLRQIILLLQQRLCEHEFSHGLGYM*
>GleFolCCAP11163055872_rbh_TGME49_239560
XASRVADGACAMRGPLSPWTAASPGAAAASTPRRDRIDLNVGSTCWAKHDTKGYVKIFVSELHGQVATVKTRSWTWEEDVPITSWTCGVSDLLPCAEGPEGRKPCANMDELPELNIAEVLANIEHLYCRVQQDKPGADLNSVYSSVGPVLIAMNPFKDLPCYSAEWVRAFRASGNDGRIEGAWTTLGPHCFWVAEQAFQGLRRDAHQSVVICGESGAGKTFTNRRMLEYLLDAETCAVDGLEATHSRRPSQSDVVRDAREDAKRRIAEANALLEAFGNAKTVRNDNSSRFGKYSQLHFDGDTLGVKGFEIEHYLLERSRIASQPTGERTYHIFMQLLSSDRAAEYHLDAGAGAFVYTASGASLTKIGGIPFDDRADFAELMQSLEAAGLQDAEIRMLLDITAGVLHLGNTTFEGSQDQAKVRDSSRQSLQNACKFLGLPLEGAQGLERGLVTIRTPQYIRNLGVADSCAQRDIVAKTVYARAFDWLIGRLNEGLMQWKGARRVTIGMLDIFGFEDMPCNGLEQMLINLTNEKIQLLFNTIMFERELEAYKKDGVHLGFDPGPSNLPCITLFTGSPGVVRILADQCKAPGKESEKDKAFVSALKVFKDHPHFTAAQPSTMGPALELKQKKWGVRLDFKHSECFSVRHYAGEVLYTARDFITKSKDVLPTHLADVLAESSRPEVRALFSSEKRDTGRMTVAEKFVRQLEALTTKLEAGQNLFVRCIKPNSMCEPDRVERPLVLEQLTNGGVVAAXEMRRAGFPDRMEFRDFCDEFWILELGWRRAGVVNAKEHCQQLLRDFIGEPSSMRALGSCTSIGSPRNLANRGILYALGYTKVFMRSGILAHLRSTVQLRKLRFSMVVQRRWRWRKGTELIYEFRDMTERLEEIRGSAKSAGLASVPVVASAIDAAESMRRQVGDDLEEAGDTRSPQHLVAPVMDGLGVTHEMLVRHLASRPRLRQLVNEAVDVLDQVRKRNELAQQRLAVAIQDLKX
>GreNip001590_rbh_TGME49_239560
MRGQLPLSNDEICGLLQEGYVSKRSYGLRIGPIVIALNPNPLGLPGVPILESCEGPSAIDIANDAVTMLKSPCTFCFPADDYDTGEPLTHESVADELVADEPITDETTVPRLPVPRLSVPRLPAKEGPVRMGRRVSILLCGESGSGKTENCKRIIRHFVKDPESAMMTDLLESIGNARTSNNRNSSRFVTLSSLKFRGGYKLKLNIHAFLLAKGRITKLVGDELNFPVLYMAVHKAPDYGLSANVEDYHILTSSHSDGNHDDGSLVAATDEAMTGVISYVSRITSVEHSLKSLDIDIEKFWRCLLIVLLLGNGLEMFAEKGTSEKGTSEMGTSEKGTLEKGTLEMGTSEMRTSYSPAESVAMAGKLLRIESAGRWKELLESVKVFDDTRRQYSKREERLVLEGLIKELYESLFRNCINKINAALNRITYHTHCDLYNCSIDVLDIYGFETLVGDEGGIDQLLINYVNEMIHAQFTETFRIKRIELLREEGIILQQRPTSDATDNLSLEIRTRVLKCRQALMALNDSINTKFDVGKDRKYTDLCMQLFEYKKRDLNRELGFEINHYAKPVYYLTNGIVDTACVYLKPELAECLQNSSISTVIETQKPQVASHKSQATSFITAIDRLFSTMQQFPMLFIRHIKPCDQGFTGQYQFDLQKVKNELINSGIKDILYLMQNVADDVLDIKVIADHYRSEIPMLNKPIRLSNRGENWGDGDRFEDGRYHDVAPHDVAPHDVAPHMISDRHLVETIFSLLKVDEYALGFSKAFISSNLKKKIASVDPPRYCDILRYYRSRIYPRAVLKVFFASVFCFRLQILRSKARRAAVFLQNYLHFRYHYHRKHKAAIVIQTALRHWYHRVQERAAKQKQGWSAERNAYTGRLTSIVDHMAALPRAPESPTNLEEATRTSSHIPSQPRGRLKNVPRSRKKNPPDLVQKISYVLTTVQNQSLCGKKPKRKLNTMPSKWPYVREDGYYHC
>HamHamHH34006120_rbh_TGME49_239560
MNAFSIFRRGMRGGPASADGDKLRRGRTEVDPKTDTLQGMKIWTNNAPAVQANADECFALCLILPESSETVLHLKQIDPPPDTPEAESFTIDPEDAFNANMGIEVDKFPDIGLLPHKNCAAVLDFLKQRYLLDLIYTTADPLLIAINPFKDLNNTTTEWLQLYRDAPDAEKLAPHVFRLARTALERLSAFMASQTIIVSGESGAGKTEATKQIMSYFASGKRGEVSHQRIQNAVIAANPVLEAFGNAKTVRNNNSSRFGRFMQLQLGEKGGIEYGSIRNFLLEKVRVTSQEQHERSYHIFYQLVKGADEAKRRQLHLLNLEDYTYLSKNGGCYDCPGIDDVKDFKEVNKSLRSIGLNLDDVESLWSIIAGVLLLGNVHLESRETDSQPNAAALTPDAEATLQKCCALLFIDEEAVKKEILYKVKTIGDQQIESPNSLSDALMNRDSLAKAVYEKLFDWVVRRVNATIEPPQGFGIFMGMLDIFGFEMFENNSLEQLLINITNEQLQKNFIQIVFARETKLYYEEGIGNVKITWTDNENVIKALCGKSSSVLAILEDKSLAPGGTDEAIVTSMNQALKSSDVWKPGRTNPRICFCICHTIADIQYDATGFIEKNKDLLKPELCSIVQASSNNVTKDLFEGVVMQKGKIAKGQLIASQFMRSLDALLTLISSTEPHFIRCLKPNETKKPHDWSNGKVLAQLFSLSILEALQLKNLSFSYRRPYADFLKQFEQLDLEVTRKSGNAKEKTKQLLTRANIPQAKWALGNTMVFMKPEAVRELTQKMRLIVVAWEPLIRVLEACYSRDLKMRAIRDSVQWVVRIQSHIRKARVLME
>HemSpeSG2012SG2015002090_rbh_TGME49_239560
MLDEKHAELPHHGLQRRVSEVRLKSTTNVQEEGVNYEEDLFTIENPDALERASSMLGINSADGLRAILEKHHLRAGRERNVTHTKGRTTGQAQQLIYSMMKILYQRLFHKIVEKINLISHRGDCADLNHMGILDIYGFEILETNSFEQLLINLANERLLQFFLKNVIIEEQNLLYKEGLLQRTIEVENSDTCINTLRGVLRILDDSSRLFSRSPTLPAATDEKMTITLFEKLGNTQNRRPSTGGGKPTIPSGASGPSINSIMKPERGACIGRPRVTRKSKNVKARDTAFIIEHFAGDVEYDTKGWLEKNNDKTYPEFERALRSSGSSMVRDIAAEDNDDDSIGERFASVSKTFCSNLDVLHDDLSSLHVHYIRCINPNHNKSSKDFDDKYIRDQLVNCGTVQLLHVMRAGFPHRIPYIKVRDKFEMAFPQFFRRQSERRFVEFVMRAYEVPPDSWFLGVRRLFYKPGVLQEMEELINQEGNWPSDAIVQKIKTAIVTRQWRVAKIALLFTRIVIRMSRTTPLWRSFGHRMLIVGRMIKCLHRARENLKKQAEKQCAEQSKAVADEEGDKELLDEQAKESDEAEEESEGHTEEVADSDVECPESRTEAHEREADESDADDSEADDSETGESESDESKSDSDSDEDIKRDWSSEYRSTSDGSDDEAEDVLVTFSLSMPLVVCVLNDQTTTALSNKTRGNGIVEDVIVFDGSRLHAATIIDEEHLSPLRLLDLTEEGTIDMRPDSQDVLLAFCQHPQKPNLLAAVDCEGYFYIFQWRGLADDTSPPISTCWMGKTLSSLHCVQGPQATCVRKLAFHPKSDDRLYALWETSEEIWDQRAYLVTVMERKEAFGEFELLCTELILAPHDKYCTEFDFSVFEFTGSGDLLMVGGRGYLAFFSMQESTSDDDGSQSKTWMLVNEENYHAECLEVSQSNVISCLPLQHQIAPGGRKHDIVHFGLESGLLLTLTVHTEYGRWSFEGKIWKCGEDKARPPRCLMGVPFRTPLKESAVSRCKGISFKRRIDSTKFRCLENDRISNWKWDQSSWTRTWENVLGVEIVDQNHLAGSRNINEDSDEETENCHAAAWSHFRMGTVVVITGWGESEDIGSPDFSIRLIFVNDEC*
>HemSpeSG2012SG2015002474_rbh_TGME49_239560
MQSFHTMGFNEESLKHIFSICAAILHLGEVRLKSTTNVQEEGVNYEEDLFTIENPEALERASSMLGINSADGLRAILEKHHLRAGRERNVTHTKGRTTGQAQQLIYSMMKILYQRLFHKIVEKINLISHRGDCADLNHMGILDIYGFEILETNSFEQLLINLANERLLQFFLKNVIIEEQNLLYKEGLLQRTIEVENSDTCINTLRGVLRILDDSSRLFSRSPTLPAATDEKMTITLFEKLGNTQNRRPSTGGGKPTIPSGASGPSINSIMKPERGACIGRPRVTRKSKNVKARDTAFIIEHFAGDVEYDTKGWLEKNNDKTYPEFERALRSSGSSMVRDIAAEDNDDDSVGERFASVSKTFCSNLDVLHDDLSSLHVHYIRCINPNHNKSSKDFDDKYIRDQLVNCGTVQLLHVMRAGFPHRIPYIKVRDKFEMAFPQFFRRQSERRFVEFVMRAYEVPPDSWFLGVRRLFYKPGVLQEMEELINQEGNWPSDAIVQKIKTAIVTRQWRVAKIALLFTRIVIRMSRTTPLWRSFGHRMLIVGRMIKCLHRARENLKKQAENQCAEQSKAVADEEGDKELLDEQAKESDEAEEESEGHTEEVADSDVECPESRTEAHEREADESDADDSEADDSETGESESDESKSDSDSDEDIKRDWSSEYRSTSDGSDDEAEDVLVTFSLSMPLVVCVLNDQTTTALSNKTRGNGIVEDVIVFDGSRLHAATIIDEEHLSPLRLLDLTEEGTIDMRPDSQDVLLAFCQHPQKPNLLAAVDCEGYFYIFQWRGLADDTSPPISTCWMGKTLSSLHCVQGPQATCVRKLAFHPKSDDRLYALWETSEEIWDQRAYLVTVMERKEAFGEFELLCTELILAPHDKYCTEFDFSVFEFTGSGDLLMVGGRGYLAFFSMQESTSDDDGNQSKTWMLVNEENYHAECLEVSQSNVISCLPLQHQIAPGGRKHDIVHFGLESGLLLTLTVHTEYGRWSFEGKIWKCGEDKARPPRCLMGVPFRTPLKESAVSRCKGISFKRRIDSTKFRCLENDRISNWKWDQSSWTRTWENVLGVEIVDQNHLAGSRNINEDSDEETENCHAAAWSHFRMGTVVVITGWGESEDIGSPDFSIRLIFVNDEC*
>HemSpeSG2012SG2015002734_rbh_TGME49_239560
MQSFHTMGFNEESLKHIFSICAAILHLGEVRLKSTTNVQEEGVNYEEDLFTIENPEALERASSMLGINSADGLRAILEKHHLRAGRERNVTHTKGRTTGQAQQLIYSMMKILYQRLFHKIVEKINLISHRGDCADLNHMGILDIYGFEILETNSFEQLLINLANERLLQFFLKNVIIEEQNLLYKEGLLQRTIEVENSDTCINTLRGVLRILDDSSRLFSRSPTLPAATDEKMTITLFEKLGNTQNRRPSTGGGKPTIPSGASGPSINSIMKPERGACIGRPRVTRKSKNVKARDTAFIIEHFAGDVEYDTKGWLEKNNDKTYPEFERALRSSGSSMVRDIAAEDNDDDSVGERFASVSKTFCSNLDVLHDDLSSLHVHYIRCINPNHNKSSKDFDDKYIRDQLVNCGTVQLLHVMRAGFPHRIPYIKVRDKFEMAFPQFFRRQSERRFVEFVMRAYEVPPDSWFLGVRRLFYKPGVLQEMEELINQEGNWPSDAIVQKIKTAIVTRQWRVAKIALLFTRIVIRMSRTTPLWRSFGHRMLIVGRMIKCLHRARENLKKQAENQCAEQSKAVADEEGDKELLDEQAKESDEAEEESEGHTEEVADSDSDEDIKRDWSSEYRSTSDGSDDEAEDVLVTFSLSMPLVVCVLNDQTTTALSNKTRGNGIVEDVIVFDGSRLHAATIIDEEHLSPLRLLDLTEEGTIDMRPDSQDVLLAFCQHPQKPNLLAAVDCEGYFYIFQWRGLADDTSPPISTCWMGKTLSSLHCVQGPQATCVRKLAFHPKSDDRLYALWETSEEIWDQRAYLVTVMERKEAFGEFELLCTELILAPHDKYCTEFDFSVFEFTGSGDLLMVGGRGYLAFFSMQESTSDDDGNQSKTWMLVNEENYHAECLEVSQSNVISCLPLQHQIAPGGRKHDIVHFGLESGLLLTLTVHTEYGRWSFEGKIWKCGEDKARPPRCLMGVPFRTPLKESAVSRCKGISFKRRIDSTKFRCLENDRISNWKWDQSSWTRTWENVLGVEIVDQNHLAGSRNINEDSDEETENCHAAAWSHFRMGTVVVITGWGESEDIGSPDFSIRLIFVNDEC*
>KarMicCCMP2283131593_rbh_TGME49_239560
MAARRSDATLDGTPLANGTPRPSFGMLDGSGFEVGACVWSSCDRSGFRRSTIVSLHADDDFILVDRERDDLDPGGQTRVRMSDVRPFFEVGPENTREDNTELVHLDDANILHNILVRYHQDKIYTYTANXVIGSKSSYLYNEEVMMEYRNIKNIGTKQPHPYAIADMAYRQLLREWRDQALIISGESGAGKTETAKITMRYLAEVSRTDAARGGQIQEKIINANPILESFGNAQTTRNRNSSRFGKYNEMYFNRVGSLVGAGIKTFLLESSRVVQQQEKEQNYHVFYQMISGLSADDLEDMCLTTXXXXXXGLDNDFQKEVFEVVGALIHCGEIEFKSIAASDDKATTSIPSLQELQGHCAEQALVELLKLDNLAEAADLLGFSVTKLQQVLKWRDMRVPNQASPIKCPRSLSQAQQTTHSLVKILYKRLFEQIVQRINASSAGSSGGNNVNRSLNTSDAAYQPDHVNIGTLDIYGFERLAVNSFEQLCINLANERLQQFFVEEVLEAEQKMYYKESINLSEFDLPDSNIKNLVRQGDDIDQKFCENVHRDHIHPSQDRRASSVLLPMRLKASRSERNLGQYDGFVIKHYAGEVSYATSGWIEKNNDALLPEVENLLLQSKKALVRSLGDQVDIESGERFSSVSRSYLANLNDLLSTLKESQLHYIRCFNPNEKKMPGKFDKRYVLDQVIQCGTVELVKIMHDGFPHRCKLEAIRNRFANLLPEDFRRYRDRDFVEAIMNAFEMPSSQWTIGTTRLFLKAGQLRILENLLDSGCTASQDMIQKIRRQFARKKLRAVRTAIRFAIWLPKHAKQLRRETVLTGLRKTCFNYVRIMRWLERARSILYGEAPPRDANIMEWKLQLAGVIPPLFQKGKLQFPPPRRSQLFVALNPEELPDFRAVSRSPSMWQKNASESALYYDHGVLMGVRLDAKQFLDNSSHRMDYAATRLTDVRYIDLFGTGLACRHLADLSPESKEIDCICQHGKDMNVFAACRGEELLVCSWRGMQQATDRRPSIQVDAAYELSKDEILYGMCFLSTMPEGLQYTNVLFLLTGMPSQHFLTIRVVGLNGLTSRTLFILNIGEYGEYDSLLEAARSGQLMFKISNSDRILVIAGKGTMLFYEVKMSPALSVQFLHDVVRSEMDGEPVCITSCLCLQPINRHSLDWIVMGDAEGSLFGFSMVWNESRQAVVPQEIGRLHKKFNKHDIGIPIGLLIGAYGSAPDAHHHRVNELGYYGSLLTGMQCEKDRFFSIGENGKFLRWVMQTKVGWTSSDEKRITDILDHRQAAEGTKIDSIIAGHSSKLIPHVLLLVDQHRSIHCFDTRNMAPMHWCKVGGA
>KarMicCCMP2283153906_rbh_TGME49_239560
XYLYNEEVMMEYRNIKNIGTKQPHPYAIADMAYRQLLREWRDQALIISGESGAGKTETAKITMRYLAEVSRTDAARGGQIQEKIINANPILESFGNAQTTRNRNSSRFGKYNEMYFNRVGSLVGAGIKTFLLESSRVVQQQEKEQNYHVFYQMISGLSADDLEDMCLDDTTQYKLLYPENSTLPSEAESARRRNDFSNLRQALDVXXLDNDFQKEVFEVVGALIHCGEIEFKSIAASDDKATTSIPSLQELQGHCAEQALVELLKLDNLAEAADLLGFSVTKLQQVLKWRDMRVPNQASPIKCPRSLSQAQQTTHSLVKILYKRLFEQIVQRINASSAGSSGGNNVNRSLNTSDAAYQPDHVNIGTLDIYGFERLAVNSFEQLCINLANERLQQFFVEEVLEAEQKMYYKESINLSEFDLPDSKPVVLSIHNVMGILDDHSKRFIKNLVRQGDDIDQKFCENVHRDHIHPSQDRRASSVLLPMRLKASRSERNLGQYDGFVIKHYAGEVSYATSGWIEKNNDALLPEVENLLLQSKKALVRSLGDQVDIESGERFSSVSRSYLANLNDLLSTLKESQLHYIRCFNPNEKKMPGKFDKRYVLDQVIQCGTVELVKIMHDGFPHRCKLEAIRNRFANLLPEDFRRYRDRDFVEAIMNAFEMPSSQWTIGTTRLFLKAGQLRILENLLDSGCTASQDMIQKIRRQFARKKLRAVRTAIRFAIWLPKHAKQLRRETVLTGLRKTCFNYVRIMRWLERARSILGEAPPRDANILEWKLQLAGVIPPLFQKGKLQFPPPRRSQLFVALNPEELPDFRAVSRSPSMWQKNASESALYYDHGVLMGVRLDAKQFLDNSSHRMDYAATRLTDVRYIDLFGTGLACRHLADLSPESKEIDCICQHGKDMNVFAACRGEELLVCSWRGMQQATDRRPSIQVDAAYELSKDEILYGMCFLSTMPEGLQYTNVLFLLTGMPSQHFLTIRVVGLNGLTSRTLFILNIGEYGEYDSLLEAARSGQLMFKISNSDRILVIAGKGTMLFYEVKMSPALSVQFLHDVVRSEMDGEPVCITSCLCLQPINRHSLDWIVMGDAEGSLFGFSMVWNESRQAVVPQEIGRLHKKFNKHDIGIPIGLLIGAYGSAPDAHHHRVNELGYYGSLLTGMQCEKDRFFSIGENGKFLRWVMQTKVGWTSSDEKRITDILDHRQAAEGTKIDSIIAGHSSKLIPHVLLLVDQHRSIHCFDTRNMAPMHWCKVGGA
>KarSpeRossSea277265_rbh_TGME49_239560
DEGEAAVWACVAACLHLGNVAFAPGPPSGGKAVALLPESSHASLQAAAALWQVDEAALLRALTTRTIAAGSELCELQKSDVEAATSRDALAKAAYERLFDGLILLVNASLARASAAAYVPAAAAA
>KarSpeRossSea325139_rbh_TGME49_239560
LGLRDSESNQAVLISGESGAGKTESAKLIMSFVADAMRGSKGECMENVLVSNIVLENFGNAMTVRNNNSSRFGKWLDLHFSRRVLTNSGATLTSYLLETTRVVSQGSKERGYHVFFGLLQHKADFPDLKLEDSKKYNYLKNGNSKAPGIDDAKWFQELKEALTKFGVDDTKQVEIWTLLAAILNLGNVEFKEVVTGDGEGSEVVKAAPLEKVAELLQVDFKAVQDLMLVRKIVVGKDHTQAVNRADTARSVRDGLSRLIYNNLFLWLIRQMNVTLSMGRDESELSADRLLGVLDIAGFECFEHNYLEQLLINL
>KarSpeRossSea351489_rbh_TGME49_239560
GKISVEVLLREASPVLEAFGNAKTIRNDNSSRFGKYVAVQYDADGLIVGAGSQTYLLERSRVVEIAMGERNYHIFYQLLTDEKLRDKWGLSAAADMQYLSAEPPFVEVEVEEKNEKGRVVNTTYKMVQEEGPRRVATIAGASDAQDLAAVKRGLEAFKMDGGEMDEVWRVVSAVMLLGNVLFKEGSKPGSDAEIAEIADEATITRAAAALGCEVAALRFPLTKKHMSVMGDTMEVEFTCKVAVQARDALAKVVYSTLFDYIVKRVNDVSRGPEGSPVIGILDIFGFENLNTNSFEQLCINYVNEMLQEQFNETVFAAE
>KarSpeRossSea413363_rbh_TGME49_239560
MENMSDAFRPGIKPGHEKNNPVLCEQEGKAGEGNYYARGIVTDKRKDQVTAELEPEYDGGRKQTFVGEASQCVLAYSEVELQTDNLVSLPILSDEAIVDALRWRFMKAQIFSHCGSVLISINPFRDIESFSDRALERFEQGQEDPTVPHIFNTCLKARKMQSIRGRSQAFVLSGESGSGKTEMARNIMRIFSARSSDAKSDPQGAALKNLTTILEAFGNAVTVNNTNASRFGRLTQFAPEGVGLIACSCTPLLFEQSRVSRRRTSKSGEIRETERNFHVFYQLLAGISKEQKEELGLQSIEQYAEGYLFGATTVKGVNDSEQFSKLLPALMGIGVEGSLKDDLWRCLSGILSCGNIEFAEDKCTNPASMKLVAKCLGVASGNLEKELIGDTPETSQSRTDSFAQALYGEVFSWLVRRASELMTDIPSDRSWVGILDLPGFERIGEDNKLDQLLLNHAEERLQQFFSAKIIDVEYNALANEDGIDMQGITLTDNSQVVDLLEGNGIAKGVFTLLAKESDNMQGSDNEFAYACNSSLAGKPSFSGGTGSTAGFAVAHSFSSASVQYSTAGFCETNKASLEPPMLKILAESSSPLIREVAAAAKGSKNRGLRADRFCKELNQVLNQLGDGSTDLHFVKCILSNRTGKTCKEQGSFDWQCVMQQCRGQGIFQIHRLRQDIAQFPCRISHSEFLADFAGLAIEIWGSLQKKGTEAIDTILKKEVPEFLAQNQVRVGSELVLMSIECLARLKEKLDKPEKNLAAVAELVQRVARGHSAGTQVAVAQQRLVSLQSCMRRRIVMQKELSKRAAQRQFYGVVRLLQAVDQFKAKRKSSLVIAAYFRTVVSRQQYKDTLEQRRAQTLASLVAGCWKVSRARQELDDIQTAGQDSDTVSSFLESFSLRIQLARKITDNSTIKLQSLRRGLVGQREVEGMKADRSALAMLQTLMDCVFVRKKMVKELVDKSALGMQSVFRGARGRAEAQSKAEARSDLQTLTGAFHTCIHRFRVVKALTEA
>KarSpeRossSea413364_rbh_TGME49_239560
LSAYLLDAPAQELPPLPLRQSIRGRSQAFVLSGESGSGKTEMARNIMRIFSARSSDAKSDPQGAALKNLTTILEAFGNAVTVNNTNASRFGRLTQFAPEGVGLIACSCTPLLFEQSRVSRRRTSKSGEIRETERNFHVFYQLLAGISKEQKEELGLQSIEQYAEGYLFGATTVKGVNDSEQFSKLLPALMGIGVEGSLKDDLWRCLSGILSCGNIEFAEDKCTNPASMKLVAKCLGVASGNLEKELIGDTPETSQSRTDSFAQALYGEVFSWLVRRASELMTDIPSDRSWVGILDLPGFERIGEDNKLDQLLLNHAEERLQQFFSAKIIDVEYNALANEDGIDMQGITLTDNSQVVDLLEGNGIAKGVFTLLAKESDNMQGSDNEFAYACNSSLAGKPSFSGGTGSTAGFAVAHSFSSASVQYSTAGFCETNKASLEPPMLKILAESSSPLIREVAAAAKGSKNRGLRADRFCKELNQVLNQLGDGSTDLHFVKCILSNRTGKTCKEQGSFDWQCVMQQCRGQGIFQIHRLRQDIAQFPCRISHSEFLADFAGLAIEIWGSLQKKGTEAIDTILKKEVPEFLAQNQVRVGSELVLMSIECLARLKEKLDKPEKNLAAVAELVQRVARGHSAGTQVAVAQQRLVSLQSCMRRRIVMQKELSKRAAQRQFYGVVRLLQAVDQFKAKRKSSLVIAAYFRTVVSRQQYKDTLEQRRAQTLASLVAGCWKVSRARQELDDIQTAGQDSDTVSSFLESFSLRIQLARKITDNSTIKLQSLRRGLVGQREVEGMKADRSALAMLQTLMDCVFVRKKMVKELVDKSALGMQSVFRGARGRAEAQSKAEARSDLQTLTGAFHTCIHRFRVVKALTDRSIVVLQKDRRQVVATQTVRAKREDLKSQGIVSGVFATLLARNQMENSRTTKSVTALQGMFRGKVGRRKVEKIKVDRADWNIFTSMIQTLRHREEINMRRSQAAAFLLQNHIRGYLARKRVIHIRFVHLQRCLSGVYHRQQARAFLQKEQERAWLNLNIRRVCSAVQAVACRRQHVQRLEYEAAQTLQRTTRGMISRTRVRQLRIIHSQKTILGKLRSFQAKGQLRKIIAGSTAQHLSLLILSKFQTAHIRARLHMFKQHVKATSRIQRATRGWLARKWYKSVKWAKKAVKAKKILHGMMKRFHSIAYVYEERHDSHLNSMNTVYHCLVQTLMERIKLHDYSKKLYLGAAALKIQKVYRGWSCRRRPGVRMIKQAIDRVQLETRDRNMQTGHAAAALIQAIWRSWIARQVHLLPKVMSHLALERNLIFEAKQEDVSSLSNFGYSANVEGIARVSAGGSLIVNMTVNYYGDLRRQSFRCFGEFVQQIEQRGEAVIDMGIGKQHATASCQSGALYAYYQPDAFTFYDADPNQSAFVLTPLPFREALRDPAPRITHVSCGERHTLMMSDEGLLFTWGMNNRGQCGVGKHLPQQAYFSATCLQRWAIQRTGGVQPPASAEGWSKLPRVKAIACGHNHSACVDAKGSLWLWGEHQGIGLVNVKSAKADPHGQAPTFLLFRLSRDIHKRHLDLEATRQAEALASSLANAKNSKMGIKQGTKRQQEQRSQANGGDEDYDEFENYDNESEAASTMRKFDSSSPKGVSGVMKEMGSVRAMFMEALESVAIKEVVGDVLAPTKCCNIVLSCISEGARLLAAGTPVLDCYIDGMCAPVFPAPARGSKFIDVGCGPGMNLALSDKGYIFTWGIPEKGLLGRPDNVPTKPSAPERLPFFPQLAISATQISIGRDHVLCLTTHGRVFTWGKVDACLGPSGFQRCTLEEPMYVEGVLREMRVTKVAAGRLESAIATTDFDVVLGWEMLEMSAVGHRLLPVAFQYTFTGPRTGFNQARITRMSMPQSDAVQFLMCGGPTAEVPHLHGMEPYPEDMSSQLGHHFTRRGEGAQKKELDLLRRRQKKPIKTGIAIQELFNWAARVCSSRCFTTTDPRLKRAAAVMVTTSFGARKRDSLEVERDLSGFRRLALSRHDSNVMNIGSDCYRDNDYEVHEELGDFDFFEGDGNMEEDGDGMYGVGGTQPQQPQAPRATEITATEVSGRGSNRGSSLGESAGRRDPLRVSITGGQQGMSPQLLTSRISTQSSGSTALF
>KryFolCCMP1326009533_rbh_TGME49_239560
XLFTQGGPCGFTGMGPLSATLPDDCVALPVLDEGSVLDNLGQRYASRNIYTYVAHVLLAINPYQDLPGLYSESTMAPYMVRPRTGAGRAKPHPFATAEAAFRGLRRGETQAIIISGESGAGKTETAKIVLRYLDARTRGPGAAASKQRAILDTGRVLESFGNARTSRNANSSRFGKQLRLCLRPGTTELVAQTQTYLLEASRVAGRASQERSFHVFYEMLAGVGAQARARLGLGSTPQRHTLLHAERGLEVEAEEARRDAAHFAELQKAFSSLGLAAAEVEEIWELLSGIVHLGDVLPPSGDLRAGEVALHEPSVVWAAKLLGFDADQFRRMVTHRRVSVSGRRSFYEEPRTRQQAHTVLRGLMVAVYGRLFRRLVRQMNDFLVGSATPPAGQACSAIALLDIYGFEDLGTNSLEQLLINLTNERLQHLFTERCLVAEQATYLQEGLVYREVAIEDRSGAMRSINRMLDRLDDLGQQRWRGQRDATDARFCESVVSGGGADGRYMRRVRNTAARARGPSSQAAAAFVVAHYAGDVEYAREGWLDRNDARAPPEIETLLDGSTSRLVKRLAELPKPSGDAAAPQTAAGLREQFRATAGEVARKQYRSMSRQHRKDLDALLHALAKMPSTHFVRCFRPNRTQHPNRLDRQYLLEQLRNCGTMQLLQVMRQGYPHRMDLREVADRFGPLLPAHLRGGSHRTLAQSLMLAHRVPRSDYALGLTRLFL
>KryFolCCMP1326043248_rbh_TGME49_239560
XDGDTSAGTLERDVSELLPCAETPEGRTLYANMDELPELNMAEILANIEHLYCRTQQDLPGADFSAVYSSVGPVLIAMNPFKELPCYSVEWVRAFRAAGIEGSIEGAWRTLGPHCYWVAEQAFQGLRRDAHQSVVICGESGAGKTFTNRRMLEYLLDAEDAFGESQEAGPRRTASQRDAARESREDAKGKIAEANALLESFGNAKTVRNDNSSRFGKYSQLHLDGDTWAVKGFEIEHYLLERSRIAIQPAGERNYHIFYQMLSSSLASEFNLEGGPKAFAYTSSGADLRQIDGLAFRDAEDFDALQKSLTDAGLTDDERRMLLRVTAGVLHLGNVMFDGSQDQAKVRGSSRDSLRLACDLLGLPIDGPQGLERGLVTVRTSAYVRNLGVADSCAQRDVVAKTVYARAFDWLIDRLNDGLMQWRGLHRATIGLLDIFGFEDMPCNGLEQMLINLTNEKIQLIFNSIMFERELEAYKRDGVDVGFDPGPSNLPCITLFTGKPGIIRILADQCKAPGDEDQKDKAFVSALNASFGSHTHFTVAKPSTMGASLELKCKKWGRRFDFKHSECFFVKHYAGEVLYTAREFITKSKDVLPTHLADILAESTRPELSALFHKGADAGRMTVGEKFVKQLEAVATKLEAGKNFFVRCIKPNSKCEPDRVERPLVLEQLSNGGVVWILELGWRRGSAANAKQHCEALLRNFIGEPTTSMRRRDSNSPRNLASTGALYALGYTKVFMRTGVLAHLRARVHFLRWRFAMVLQRRWRKRKGTELIFQFREMTERLEEIRQNAASGGVAGVPVLCEAINAADAFGGRSSDSDFTEAARDGSPKHLLVAPTMDGLGVTAESLPKHLKRWPELRHLVQAAEEVLVQVLDRKDQAQQRLAAAIQERKQEATDLLDIIERVDRELPGAAAGDDSPVDDDRPGGSQVEKERRXEHPPSLRGGYGDIARLAAGAIAADREPAAALLDLNRDYPEDIDPAPLATSLLEEAAAMVQNVEAMVAKLAVSFAVQVQEAQELRQQQLLGLHEAEDEARALSKRLCQLEVASTESDSSPEICRGSVQNPAEQALEALDQVRRCEDQLEKLVHGACDLEGFYAGVAELVRHRLX
>KryFolCCMP1326084493_rbh_TGME49_239560
XAASPLSPKKGRGLASPAPARAAGTMKLHEGSVCWAQHATKGFVKMFVSEIHGSRALLKSRTWSAEDGDTSAGTLERDVSELLPCAETPEGRTLYANMDELPELNMAEILANIEHLYCRTQQDLPGADFSAVYSSVGPVLIAMNPFKELPCYSVEWVRAFRAAGIEGSIEGAWRTLGPHCYWVAEQAFQGLRRDAHQSVVICGESGAGKTFTNRRMLEYLLDAEDAFGESQEAGPRRTASQRDAARESREDAKGKIAEANALLESFGNAKTVRNDNSSRFGKYSQLHLDGDTWAVKGFEIEHYLLERSRIAIQPAGERNYHIFYQMLSSSLASEFNLEGGPKAFAYTSSGADLRQIDGLAFRDAEDFDALQKSLTDAGLTDDERRMLLRVTAGVLHLGNVMFDGSQDQAKVRGSSRDSLRLACDLLGLPIDGPQGLERGLVTVRTSAYVRNLGVADSCAQRDVVAKTVYARAFDWLIDRLNDGLMQWRGLHRATIGLLDIFGFEDMPCNGLEQMLINLTNEKIQLIFNSIMFERELEAYKRDGVDVGFDPGPSNLPCITLFTGKPGIIRILADQCKAPGDEDQKDKAFVSALNASFGSHTHFTVAKPSTMGASLELKCKKWGRRFDFKHSECFFVKHYAGEVLYTAREFITKSKDVLPTHLADILAESTRPELSALFHKGADAGRMTVGEKFVKQLEAVATKLEAXEELLRPLHQAKLQVRAGPCGETVGARAALQRRRRLAALEMRRAGLPDRMEFRDFYNEFWILELGWRRGSAANAKQHCEALLRNFIGEPTTSMRRRDSNSPRNLASTGALYALGYTKVFMRTGVLAHLRARVHFLRWRFAMVLQRRWRKRKGTELIFQFREMTERLEEIRQNAASGGVAGVPVLCEAINAAERVRRQIFSDFTEAARDGSPKHLLVAPTMDGLGVTAESLPKHLKRWPELRHLVQAAEEVLVQVLDRKDQAQQRLAAAIQERKQEATDLLDIIERVDRELPGAAAGDDSPVDDDRPGGSQVEKERRRSIRRACAEAMETLHVLLRERLPQIGSQPPHCLDLNRDYPEDIDPAPLATSLLEEAAAMVQNVEAMVAKLAVSFAVQVQEAQELRQQQLLGLHEAEDEARALSKRLCQLEVASTESDSSPEICRGSVQNPAEQALEALDQVRRCEDQLEKLVHGACDLEGFYAGVAELVRHRLAVTEFLLAAKGREGELRKMREARX
>LepChlNIES1868023207_rbh_TGME49_239560
MTYLTSVSRTDRAHGGQIQDKIISANPILESLGNATTVRNRNSSRFGKYNQMYFNKVGSLVGAGIKTYLLERSRVVVQQSGEQNYHVFYEMLAGIGKNFLSELKIDPSYKYKLLYPGTAEPLCHSVSSKCVQGEAEQELQDRRTQFKNVQKALRVVGVDADVELDIWRTLAALIHLGEVGFSSDQDSNAASQDSPFCPGVQSPAASRSPSQARMESVSTSDNMVDVVNVEALDQAAELLGLAGAELQELLTTKIRPSREGDIKCPRSKQQAYQTLHNVTKILYQRLFDRVVGFINTSSSAGGESAPPEGCRHIGTLDIYGFERLQTNALEQLCINLANERLQQFFVEKALSAEQETYREEKLSVPAVTLPSSEPVVSSIRTILALLDDSSIRAMTNRSRETDRTRYNDPDQEFCKHVHSRLIEGRDQDGPVIPLKLTANRNGSGLGRYDGFQVTHYAGAVPYTTRAWIEKNNDALIPKFETLLSRSSKRLVSSLANTCGDDLAGETAHSVTKKYLGHLDKLLVTLSECNVHYIRCFNPNRLRRPGTFDTLYVLDQIVQCGTVPLVNLMHHGYPNRCYLSELRERFSNLLPQDMVNHYSNRDFVMAVMLAFGLNTSQWTLGTKRLFLKAGQLRVLESLRDEGALAKREVVLRIRKFIARKKVRAACTAIHLMQWLPGQVKQLRKERFSKKLRLVVHVYLRLMRWLATARCTLMPAPDLRPLEPQPATQAKVSAQVPSATALYSQAYSLDFVYDQKFVLRSSGRGNPQVFITLSFCDMPDYAGTIQADVQSEKGVNNKMLQLWQYHTTESVLFYDGMSILSARLSPKAFVKKVAVPKDHTFATTEPSLSDIRVVDVYNSGLAVPLAGNMRLAEIVCMCQHRRDRQTFATCNTDNDVIVWDWIGTDHLELKQRAVRVISHFSMGENWLVFQMCFLSQVPEPLARRYDNRKHGSHCDSDVLILLTARAGTSQLQIWIVSVWPTGHTKELVQPVMLDQALVPHLQQRGLQVPIFTTSHTDRVLVVGGHGFLQLWAIHAGPGGQGIGLTMVDDLAKSFENIGRSAMVSCLPLKRDKPGGICDWIVIGDAIGNMYGFNCDARSGGRVQVTSAWRFKTNSHDVGMPVIALLPSYGSGPDSHYQAVQERGQSYSYYLNNAVKEDSRYFFSLGTNGKLLTWNDLNFEGASDWQCLAEAALQGPTGCNDATAETDVRCFVTGYSSRLVPHVLVVVDQERKLLLCYDSTKGTISDGPGAHISYA*
>LepChlNIES1868217076_rbh_TGME49_239560
MPTVRCSDVSLPTPRDSRHSVLDGFAVGNAIWSPCLREGFRRSTIVSVDAASDSFVVGDQGAQELVRRTDVRPFYNSGPDFSCEDNTSLVHLDEANILDNLRRRFSRDHIYTYTATVLLAVNPYKEMGDLYSTSRMWEYRNKAMGLQPPHPYAIADLAFRRLGRDRRDQALMVSGESGAGKTETAKIIMHYLTSISRTDAVHGGQIQDKIIKANPILESFGNASTVRNHNSSRFGKYNQMYFNHVGSLVGGRIKTYLLEVSRVVYQQENEENYHVFYEMLAGLDSERLDELQLIPSDRYCLLHAPVGTKTSSGGCGTSPLIEGSRDFANRAKRFAELREALATVGIRQEVEDDIWNTVAALIHLGEVSFSDDEMEAPQQSSTCSGKSPSSAVLEVEQMANLDQAADLLGLDLWKMQDVLQRRKVRDPKGQDLECPRTKAQADQTLKSLVKILYERLFDKIVAFINESSSCNTPRDPQEPENSQFRHIGILDIYGFERLETNGLEQLCINLANERLQQFFIEEVLEAEQRMYKEESLNIRELKLPNSQPVVNSIREIMRLLDEHSLRSIRNLGSSDPDQRFCEHVHRNFPHERREASKVFPPRMKAQRNGSGVGMNDGFQIKHYAGDVLYSTQGWIQKNNDALVPEIELLLGSSQKHIVKGMAKLGSIDKSAGERLQSVAKTYLSNLDNLLSALKQCAVHYIRCFNPNQSKKAGCFETLYVLNQINDCGTVELVKIMHHGYPHRVTLQELRKRFTGLLPKSMVENFSPREFVLAIMIAFEIDETQWTLGTKRLFLKAGQLRILESLRDEGCKASQEMVLRIRKLFAQKKVRAACHAIELVRWLPAHVRRTRLKRLGTKLCKVVYVYVRLHRWLRAARTKLFGFAPIPGMNHLDLKVYSHGFGARSPYTDIESIRGCPELFFASNGLELVDADTRQNCMSESIIFYDGASVFSTSLTPRRHQRELGCSPVSAQASRFSDVRRLRVHQQAVDFGFGRLPTHFRNASNRREDSKIVCMCQHRLKTQVFATCTSAGKVSIWRWNGSDRDASVHTAIFILRTFDIDSNYLVRGITFLCKVPPDLAVMSGQSEITGYIVVLLLAKRDRLGSLRLAAYYVSRSDATCVFYRPVSDIIEDPQTSKVQVSFMQTSVMERVLVIGGSGILQFYSIKCFEGELRLDLLCDVVSSFGLRDSKSCLCLPLIWPGSSDWIVVGDSTGKLYGFQFDVGSGDIITMNTDVTGRFRTNTHDEGVPISAVIGTHRPFLDDGNDASDRHFDGTNFFSVAENGLLLSWHRTVGKGWESVVGMSVVGRDCQLGLQPSRGPWLVPSESSRCFVAGHSSCLAPNAIVLADQDRKLLLCYDVDLRTVDDVCTWA*
>LepChlNIES1868217077_rbh_TGME49_239560
MPTVRCSDVSLPTPRDSRHSVLDGFAVGNAIWSPCLREGFRRSTIVSVDAASDSFVVGDQGAQELVRRTDVRPFYNSGPDFSCEDNTSLVHLDEANILDNLRRRFLKDQIYTYTANVLLAVNPYKEMGDLYSTSRMWEYRNKAMGVQPPHPYAIADVAFRRLNRDRRDQALMVSGESGAGKTETAKIIMRYLTSISRTDAVHGGQIQDKIIKGNPILESFGNASTVRNHNSSRFGKYNQMYFNQVGSLVGGSIKTYLLEVSRVVYQQEKEENYHVFYEMLAGLESDRLDELQLIPCDRYRLLHAPAGTKTLMGGCGTSPVMEGSREFANRAKRFAELREALATVGVRQELEDDIWNTVAALIHLGEVSFSDDDTEAPEYSGSCSGKSSSSAVVEVEQMHNLDQAADLLGLDLWKMQDLLQRRKVRDPKGQDLECPRTKTQAAQTLKSLIKILYERLFNKIVAFINESSSCNTPRDPQERENLQFRHIGILDIYGFERLETNGFEQLCINLANERLQQFFIEEVLEAEQRLYKEESLNIREIVLPNSQPVVNSIREIMQLLDEHSLRSIRNLGSSDPDQRFCEHVHRNFPHERREASKVFPPRMKAQRNGSGVGMNDGFQIKHYAGDVLYSTQGWIQKNNDALVPEIELLLGSSQKHIVKGMAKLGSIDKSAGERLQSVAKTYLSNLDNLLSALKQCAVHYIRCFNPNQSKKAGCFETLYVLNQINDCGTVELVKIMHHGYPHRVTLQELRKRFTGLLPKSMVENFSPREFVLAIMIAFEIDETQWTLGTKRLFLKAGQLRILESLRDEGCKASQEMVLRIRKLFAQKKVRAACHAIELVRWLPAHVRRTRLKRLGTKLCKVVYVYVRLHRWLRAARTKLFGFAPIPGMNHLDLKVYSHGFGARSPYTDIESIRGCPELFFASNGLELVDADTRQNCMSESIIFYDGASVFSTSLTPRRHQRELGCSPVSAQASRFSDVRRLRVHQQAVDFGFGRLPTHFRNASNRREDSKIVCMCQHRLKTQVFATCTSAGKVSIWRWNGSDRDASVHTAIFILRTFDIDSNYLVRGITFLCKVPPDLAVMSGQSEITGYIVVLLLAKRDRLGSLRLAAYYVSRSDATCVFYRPVSDIIEDPQTSKVQVSFMQTSVMERVLVIGGSGILQFYSVKWFAGELRLDLLCDIVKTFGLRDSKSCLSLPLTWSGSDWIVIGDSTGKLYGFQFDLGSGDLITMNTDVTGRFRTNTHDEGVPISAVLGTHKPHPDEAKDASDLRLDGTNFYSVAENGLLLSWQRTPEKGWESVVGMS
>LinPolCCMP1738002025_rbh_TGME49_239560
LKWKEMHVKRQNRRMSHINCPRTKAQATQTLQSIIKVLYKRLFDKIVEHINASSAGNTASARGGGPDAPPSDFSYNSIGTLDIYGFERLHTNSFEQLCINLANERLQQFFIEEVLEAEQRTYAEERLNICKWQLPDNQPVVKSIQSIMSVLDEHSLRTVKNLVGSGEDKDLRFCEHIHRTQIKGAGPVMALRLRANRSGNGPSLHDGFQIRHYAGDVSYNTRGWIDKNNDALVPEVEALLSDGTKQLVRTMADTKGMDALSGERLHSVSRDYLTNLDHLLSTLKTCSVHYIRCFNPNQNRSAGFFDPRYVLDQVXPVKDHAPRLSASVLPPRAPEALHKLAAADFGRYSDRDFVWAIMLAFEIDESQWTLGTKRLFLKAGQLRTLENLRDLGSMASKEIIWKIRMQFARKKVRGWCTVICLMAWWPAHVRKQRRLSLIHGLKKAMYILVRLHRWLGKVRQRLYGLPPTSAQAHVDLVMHQHGLTFHLPGQKLALRGSGVGTPQVFIALNSYEEPQYTSYLQIGIDARNDVHDGVLKMWQRNTTESILFYTGKCVMSARLPKQFLGHAGVHPPADVNGQSLYGRSLEDVRQVDVHESGRAIPVTDHRWEGNIICMCQHRGEKQTFATCDTENNIMVWKWLGTEQQEPDKPAVKTLGVFGFPASETVFQMTFLSDVPQRIADKNGMVLVILSAEAGRHWLVITIVSVYQGNHIVEHIEPVGVYADLLPTLRRTGVQISFFTTSHTDRILVLGGRGLLQFYSIQVGPDGRFSLNLIEDMAQMYANIKQNTMVSCLSLPPPIRSGGILDWIVIGDSKGKLYGFRFDIRDDSRIMVNSNVSGRFRSNTHSEGIPIRSLIATYGATPYVHHKAVQAKGLSYGLFLNKVPLDEKGFYSMGEDGKLLTWKLLESTGWTAIEEVNIRNITPEPCNGWLPEPCRATCQFIAAHSSRLVPHIILAVDQDRKLLMCYDRTKRQELSAEAMLSYA
>LinPolCCMP1738043973_rbh_TGME49_239560
XSAAFVVSHYAAEVEYQAAGWPERNDARPLPEVEALLSSSSSKLVQSLASGMDAAASRQFQSVSRQHRRDLDKLVSVLGASGLHFVRCFRPNREQLPDRIDRPYLLQQLVSCGTPQLLRLMHQGYPHRVDLVHVAERFSQLLPPQFRGGSCRTLAQSLMLAYGVPKGEWAVGLTQLFLKAGQLAALEELRESNGRPPDLEALAA
>LinPolCCMP1738088763_rbh_TGME49_239560
XLKWKEMHVKRQNRRMSHINCPRTKAQATQTLQSIIKVLYKRLFDKIVEHINASSAGNTASARGGGPDAPPSDFSYNSIGTLDIYGFERLHTNSFEQLCINLANERLQQFFIEEVLEAEQRTYAEERLNICKWQLPDNQPVVKSIQSIMSVLDEHSLRTVKNLVGSGEDKDLRFCEHNTAIKGAGPVMALRLRANRSGNGPSLHDGFQIRHYAGDVSYNTRGWIDKNNDALVPEVEALLSDGTKQLVRTMADTKGMDALSGERLHSVSRDYLTNLDHLLSTLKTCSVHYIRCFNPNQNRSAGFFDPRYVLDQVIQCGTVELVKIMHHGFPHRCFLQELRRRFTNLLPADFGRYSDRDFVWAIMLAFEIDESQWTLGTKRLFLKAGQLRTLENLRDLGSMASKEIIWKIRMQFARKKVRGWCTVICLMAWWPAHVRKQRRLSLIHGLKKAMYILVRLHRWLGKVRQRLYGLPPTSAQAHVDLVMHQHGLTFHLPGQKLALRGSGVGTPQVFIALNSYEEPQYTSYLQIGIDARNDVHDGVLKMWQRNTTESILFYTGKCVMSARLSPKQFLGHAGVHPPADVNGQSLYGRSLEDVRQVDVHESGRAIPVTDHRWEGNIICMCQHRGEKQTFATCDTENNIMVWKWLGTEQQEPDKPAVKTLGVFGFPASETVFQMTFLSDVPQRIADKNGMVLVILSAEAGRHWLVITIVSVYQGNHIVEHIEPVGVYADLLPTLRRTGVQISFFTTSHTDRILVLGGRGLLQFYSIQVGPDGRFSLNLIEDMAQMYANIKQNTMVSCLSLPPPIRSGGILDWIVIGDSKGKLYGFRFDIRDDSRIMVNSNVSGRFRSNTHSEGIPIRSLIATYGATPYVHHKAVQAKGLSYGLFLNKVPLDEKGFYSMGEDGKLLTWKLLESTGWTAIEEVNIRNITPEPCNGWLPEPCRATCQFIAAHSSRLVPHIILAVDQDRKLLMCYDRTKRQELSAEAMLSYA
>LinPolCCMP1738258377_rbh_TGME49_239560
XRCAGSASQEAAEASQQAKVAVAEHGQDALAQAADLLGLSQCRLEQVLKWKEMHVKRQNRRMSHINCPRTKAQATQTLQSIIKVLYKRLFDKIVVHINASSAGNTASARGGGPDAPPSDFSYNSIGTLDIYGFERLHTNSFEQLCINLANERLQQFFIEEVLEAEQRTYAEERLNICKWQLPDNQPVVKSIQSIMSVLDEHSLRTVKNLVGSGEDKDLRFCEHXTPLRTQIKGAGPVMALRLRANRSGNGPSLHDGFQIRHYAGDVSYNTRGWIDKNNDALVPEVEALLSDGTKQLVRTMADTKGMDALSGERLHSVSRDYLTNLDHLLSTLKTCSVHYIRCFNPNQNRSAGFFDPRYVLDQVIQCGTVELVKIMHHGFPHRCFLQELRRRFTNLLPADFGRYSDRDFVWAIMLAFEIDESQWTLGTKRLFLKAGQLRTLENLRDLGSMASKEIIWKIRMQFARKKVRGWCTVICLMAWWPAHVRKQRRLSLIHGLKKAMYILVRLHRWLGKVRQRLYGLPPTSAQAHVDLVMHQHGLTFHLPGQKLALRGSGVGTPQVFIALNFMSARLSPKQFLGHAGVHPPADVNGQSLYGRSLEDVRQVDVHESGRAIPVTDHRWEGNIICMCQHRGEKQTFATCDTENNIMVWKWLGTEQQEPDKPAVKTLGVFGFPASETVFQMTFLSDVPQRIADKNGMVLVILSAEAGRHWLVITIVSVYQGNHIVEHIEPVGVYADLLPTLRRTGVQISFFTTSHTDRILVLGGRGLLQFYSIQVGPDGRFSLNLIEDMAQMYANIKQNTMVSCLSLPPPIRSGGILDWIVIGDSKGKLYGFRFDIRDDSRIMVNSNVSGRFRSNTHSEGIPIRSLIATYGATPYVHHKAVQAKGLSYGLFLNKVPLDEKGFYSMGEDGKLLTWKLLESTGWTAIEEVNIRNITPEPCNGWLPEPCRATCQFIAAHSSRLVPHIILAVDQDRKLLMCYDRTKRQELSAEAMLSYA
>LinPolCCMP1738310271_rbh_TGME49_239560
XSRLAVQSEWVELVKTGGPALANSKRLHGGPPEARCVDWFEGLVEGLVGTGMKPAEVAECCRIVAAVALLADSDADDSALTSAAALLRCQENSLKTFLAKAEMSVGAARKERLYRARTEREAATLQASLAQELYAALFGWLTRLVARGIAPPKKAAGSRMLGLLDLYGFEVFASNGFEQFLINYCNERLQQLFNRRVF
>NeoCanLiverpool002322_rbh_TGME49_239560
MKIWTANAPAVHANPDECFALCMILPESTETVLHLKQVDPPPDSPEAEAFTITPDEAFNANLGIEVADFADIGLLPHKNCAAVLAFLKERYLQDLIYTTADPLLVAVNPFKDLKNTTPEWLRLYSDAPDVDKLAPHVFRVARTALERLSAFMASQTIIVSGESGAGKTEATKQIMSFFASGQPGEFSHQRIQDAVIAANPVLEAFGNAKTVRNNNSSRFGRFMQLQLGERGGIQYGSIRNFLLEKVRVTSQEQNERSYHIFYQLVKGAEGSRRSQLSLLKIEEYTYLSKNGGCYDCPGIDDVQEYKEVNDSFRSMGLGAEEIDSIWSIVAGVLLLGNVQLEGYETDSQHNAAALAAGAEATLQKCCALLFLDENAVKKEILYKVKTIGDQEIESPNSLTDALINRDSLAKAVYEKLFDWVVRRVNVTIEPPQGFGIFMGMLDIFGFEVFEHNSLEQLLINITNEELQKNFIQIVFARETKLYYDEGIGNVKITWTDNESVIKALCGKSSSVLAILEDKSLAPGGTDEAIVTSMSKALGYSDVWKPGRKNPRTCFCICHTIADIQYDATGFIEKNKDLLKPELCAILQASPNKVTKALFEGVVMEKGKIAKGQLIASQFMRSLSALMDLISSTEPHFIRCLKPNETKKPHDWSNGKVLAQIGNTMVFIKPDAVRELTQKMRLVVVAWEPLIRVLEACYSRCLKLRAISDKVQWAVRIQAQIRKARVLTV
>NepSpe033572_rbh_TGME49_239560
KLRNPTTCRILSDILEVNQDEVEKALISRVVAARGEVINKKHHQGEAIYGRDAFAKAIYEKMFSWIVERINTVLEVKQDVVKYGKGIVIGVLDIYGFEIFDNNSFEQFCINYCNEKLQQLFIELVLKQEQ
>NepSpe115214_rbh_TGME49_239560
TTPEDYHYLNTSGCVSDPTLDDAADWLALTNALQVCGFKSGQVQDIKSVLSGILHLGNISFMNAGGAQVQEFEALEQTAQLLGIDSYRLEASLKERVMKLRGENITSPQSVEQARDSRDSIAMALYAQLFRWIISKINHRIKGPDDFRFIGILDIFGFENFKTN
>NepSpe115491_rbh_TGME49_239560
TKTAMQKHHWQSHNVKQSGVDDMVLLSKISDAAIVENLKKRYSDDQIFTYIGPVLVSVNPFKQMPYFTDREVELYQGAAMYENPPHIYALADDMYRNMLIDSENQCVIISGESGAGKTVCAKFIMSYISKVSGGGNKVQHVKDVILKSNPLLEAFGNAKTVRNNNSSRFGKYFEIQFSRGGEPDGGKISNFLLEKSRVVSQNANEEIFIYFIKL*
>NocSci018520_rbh_TGME49_239560
XTPGKPCWVRDQLRAYTEGTVLSVKDKKATVTILGPDVPAGTRRECNVGDLLPRDKEKVCVGEMDHLESLHMASVLNNVEALFGQVVSVPCARPNAIYSSVGPVLIGMNPFCELPLYNDLWKEAYRSEDPRLAPHCYRTAQEAFSRLKEVERQSIVICGESGAGKTVTNRKMIEYLCTSEASSGTHPEQITEANVLLESFGNAKTTRNDNSSRFGKYTKLNFDPHQNYGISGCSVEHYLLERSRVCTQPPGERNYHVFYQFVRSGEGTTYGVIDRPECYTYTRDGAAITGYDDAGDFKELMGTMARAGMGDRVRQEIMGGVAAVLHLGEVDFTGDKDSCKLVPSPNFDHACTLLGVDKAAFSKALTSCTITPPGGGKISKDVGVETARGQKDTVAKTIYSRLFDQIVGVINMNLKRRKSLVPGPEKIAMVGLLDIFGFEDMATNGFEQMFINLTNERIQHLFNSIMFEREMKLYKSEGIDPPMEFDAGNIDCVKLFTSPSKPPGIVKLLGESTMMKNGRDGAAFVAVLNTSFASHPCFKVSDPQDVQRVIKAKALRGSRLDYRECFQVKHFAGTVMYTVKDWVPKSMDALLQHLSEVLTKSTRSNIQELFDQEGAGKSTVGEKFVKQLEVLAATLDQGETLFVRCIKSNPQMKPGAVNRPLVLEQLINGGVIAALEMRARGLPNRLDYESFCETFQSIEERCHRKKGERMRTELLVQSIFKSGFAFGHTRVFMQSHVSSFLTSLATVRFRFIANKVYRRWLLFIGVQRIRKVEKYVRVLAASRELAADHGLSELPMMMQRFREASAICEAESALREARLVHGDDVKKISACLPVVDFYQVQTNIDTHIEKVLERRNVAEQLFASYLTRAVNIGLNLLDRVITLEKQCADLQDVVCEEDLGKVMKGCTLARQRLEAFQYSEIVSLKERGPQGIDLEDEAALFADENVCPEANAFLAEGTQFVIRAEELGNEVLSVRLKFLEAVLEFQCVQDTARKRLEELQDPVRRCLAENISGIADKVNAAWQRDVECQDIIKGARDKDGYRAAVEAFEAATNLAVQVVRDAAAILEKREAERKEREAIQAQLDMLPQKVEEWRVANLKRAEKELGLRQAAQTFADLDKLQMEFGALRDARNDELADWRGKVDDAAKRTAEVLQSIDDRIKDTVKKRRDDFKKRFGVFEAAAPKEEAMMPDPAAFIGSSGLDHHEKRLMEISDLLLALRDDGAPRSSVNRCLAHFVKYHFGATRASVDSPAPGHNHADDVDVDVGV
>NocSci030848_rbh_TGME49_239560
XFGPGFLVLVRIQKMTSELVPDDLLQLEDLDDTELLRCLQTRYEQQDIFTWVGRVLVSVNPYQDLGVFDESVAACYAGHDVPVRPHIFAVVASALAERGNRHAILITGESGAGKTEATRAAIAFLAKHCTVADRVRDRLLHSNPVLEAFGNAQTRQNANSSRFGKFIEVHISTVGELTGATMRPYMLEASRVVGRLQGKERTYHIFYGVREVLRTLSVTRDASELGEFLSSLIGGPGQPSDWEAAAAAGGAALSGSGRLDGPSRSECLEWFESLYDSMLAIGMDSSDIACCARAVAAVAVLADEDINGERMFNIVHDLLGIVPTDLESFLTRTEISINSGRERLMRNRSDSEARAIRSSMAQELYSALFSWVTHCVSSGIAPPPSTKGGRQLGLLDLYGFEVFSSNGFEQFLINYCNEKLQQLFNRQVYLREASEYSEEGLVDGQMERLVQACWLPALPLLEGEPDNIGIFGVINDRSRCGFEGSVTAVTEAVVSTCGSHPAFRRSNRDPNRCFGIAHFAGDVFYDTEQFXXXXXXXXXXXXXXFYDTEQFVRKNAAAHRSDITTFLRQHGGRFVSRFLNIDATASLRGECQDDVPSQPSRKLGGTTITTAFRAELNSLCAMLEARECRHIRCLRPNDSQSPSVFQHGAMLRQCRYSGLFEATRIRSRGFTHRRTFGAFAQQFRPLLLERRITRAKAPRAGAPDSDVCAAICEVAQAAGVSSCEMCMGKTKIFLRVGALRWLDDELRRVAASKISAVVRARKVREYIARGRRAIVRLQACVRGRLARVRVMRVMREELAEAERVLHQQIAETLSVTDSLEFTSASESEGFPTPSPPPALPSARATPRTATRTPLGPAPGVVRVARSRAQKENEAPVHNDADFAGGPAKKLIMGERTLRTASGGPVRQRAAVRKPRQDPTSSVLGDQLIELGHSLKCKGGSTMSHAKAEILRDLVEMLQTQGGSAHSSIMSIGSAGSIGSQRTRSKGADLREDVLGSTGLGAQSPPRMRPAVVRSPSDRTSSRGVKSPSXTTWHAFSSASAKFILPSLMEAKHLQHGLRQGHRFHVTFATRGQTFRAVWCLHELSTWCCLAQ
>NocSci031223_rbh_TGME49_239560
INSDGSLSSMGSPANGTPRVTNFNIGDFVWSPCEKSGFRRSTIVSVDPVGDSFMLDVKDDDNESSSCKEKVRRGEVRPRCETSGTGTCDDNTSLVHLDEANILDNMHRRHLQDKIYTYTATVLLAVNPYKSIPDLYTPEKLTLYRNKNIGALPPHPYAIADAAYRQLLRERRDQALVISGESGAGKTETAKIIMRYLAAASRTDAAHGSRIQEKITNASPILESFGNATTVRNRNSSRFGKYVDMCFDPVGSLVGASIKTFLLETSRIVAQQEHEQNYHVFYEMLAGLPEELLDAFQLFGSSGGEGKRYQLLYSHNAEPPSHESAQIAQQEKNFEELCRALSVEGIDEDMQQDIWSVLAGLIHLGEVGFEDKEQHADSPLHSSSTVSGEEAKVSLVNSDALEQAATLLGLSDENLTTVLLFREIRLGNRRQSHVRSPRTKFEANQILVFIIKLVYRRLFEHIVARINASSGTPEEGSRIGTLDIYGFERLQVNSFEQLCINLANERLQHFFVEKVLDAEQQLYEREGLNVVPFALPNSTPVVKAIDQIYLILDDHSRRSTKNLVSNDTDKSFCDQVHRDLIQGRAGSLMPLKLRSSRNTVGAAPNDGFQVRHYAGDVTYMTKGWTEKNNDALVPEVECQLQESENKMVVCLAKACAGQGSTGERFESVSNKYTRNLTALLETLQCCQLHYIRCFNPNHVRFAGCFNKSYVLEQIVQCGTVELVRIMHHGYPHRCGLQEMLARYEGLLPKEFAKYSSRNIVHALMRVFQIDSSCWKLGVSKLFLKAGQLRVLEELRHSGSQPPQEIIMAIRRDFALRRFRSAGHVVVLVGWLSMHLTLRRRVKAVRGLKKAVWLYVRLHRWLREVRRRMYGDDASSYAFPTSPVATFAPSPITPAARMLLGPPTPGAMVRVPTSGAPKLFFALNSYAMSNHFVHSLQMNSDPQSHVLDTVLNLWQQQSTESVVYYDGRHVLCARFNPKPFLRRQPDDNADVHHQVLSDVRKVDVFDTGRAFVRGMNKRCTTVRCICQHQANSQVFATCSHDNVIMTWLWLGTEAEDVDKVVVKYLSSMPFPRGHPVYQLCFLSRVPQRISQQGAQVMLVISGTQDRARLDLSLVVVDYLTHNIESMVSIVRDGDMPANDDGSLHVPFLLTSHSGRIVVVGGKNMLSFYGIRDVDGQLSLYHLKDMAARFPAHLECDATSVICLPPPKKSATMIDWIVYSTGDGELYGFSFELDEHGEVYMNDSDGRSGRFKKNKSQFPMNSPVTALVGCFGTESAAHHRAIRAQAALSYSRFLETLQYESATFFALDDVGMMSTWSLDTRSGWVETQRDSLPALVFRSAPVFGDVGNNSMTFLTPSTSVAETVHNSDAGDNPSGQYGASCSSRLVPHILVVVDKRRDLFLCIDRSRPDELSLPAVCSFA
>ParTetD42007060_rbh_TGME49_239560
MSQNPYSQALKYSMDQSFVPNVENKEVSITNIADIDHPDKIIPLLEQTFKSGQIYIDQGYSNLISLNPFQDTKHLSDSNIQNHKKDYLKLTNSQLSLSKPHLYKLAELAKQACFSSSNINNTCSILTQGISGSGKTVSAKGILHYVAALSSSGLFTSTTLNKVEIEQRIIASDIIFEAFGNAKTQKNSNSSRFGKVVSIQFENQKNPKNQKIISGKIVTTLFERTRLNQKGFMDRNFHIFYQLFEAFHKTEEIKNFAQQHEEDIEFKYDLDQLIKEIEKLALDTEFMLLGTQNQFMSSQDDQYGKQEEDQAQADEDFYKFMKLLQAFGDLDFTLEEVVSIFQCVAGLIHLKEDNYQKAEELLQIPNLKQTIDKNIETGQSRKLCAESIINGIIMDFYYKLFMWIQNRVNSNISQDFDPNKKYILNIFDSFGFEIFKNQEQVQQNLFEQLTLNYINEKLQNLFYQQIVDNAQKKFNSEGLTIIPPDFQKNDRIIFAIEDVIFKNLKDSNLLSRKTDYFKDAIRKSIPEKGVQDILIDESSLKKKQGSLTQSQITHKFQSNILGIRHTGGEIYYQLDCFLSSNKYMVSQEIQNINQLSQNQIIKSFTQQFQNQTVADTTQKEINDIIQTFKKSETWFVKCFQTNYDQKSGYFNVDEMKEQLSYSGLDQCANMLCQTYFLSIPKEEFFNTYIKLNPQSQNVGHLVDFINEQMRQSKEYTTIQPLQVGLNNILIKEQAKRKLDQEIQYIIHWESDQQYRTCSLQHDEQIEYLQQQLQKETQELLKSLEMKDEVIKGLNKKLKDKEDSEKKLIELIQASFKFNNELQKEFEKLTQNNNNHVTQLNQPIQNLQEQENYQGQ
>PerAciPAER2038216_rbh_TGME49_239560
XLRRGEGQAVVISGESGAGKTETAKIILAYLQANVGGSGAPEAGLGSSEGGVERDVLAMGLVLESFGNARTARNGNSSRFGKLLRLRLRAGAQHAVGELAAQTTTYLLETSRVAGRAPGERSFHVFYELLAGLSYEGRTSLGLAAAASGHTLARISDASPSGAGNPGLEAEERRRDIERFGELRAALSGLGLKAEDETGIWEVLAAILHLGDAIPSEEDQPPEEARGDAPFVVSERSLGWAARMLGLDVDALRKVLTKKRIAIKGRRSFYEVDRTRPQAEALLRGLVVTMYGRLFKRLVASMNVAVGTGVAASAGARSGTPPAATELALLDIYGFESLASNSLEQLLINLTNERLQQLFSERCLLSEQALYQREGLTYQPVGVEDRSGAMQAVARVLDVLDDMGQQRWRGLRDATDSRFCDAALNQVGKVAGSGQKFLFPARLRSRGVARPPPGGACEPVSVAFLVAHYAGKVEYSREGWLDRNEGRSSQEVEDLLDASEKKFVRGLAEQEPAVGSSGAAPRQFRSVSKQHRRDLDALLNCLNATPSVHFIRCFRPNNSQHPCHVEKAYLLEQLRSCGTVQLLQLMHQGYPNRMELREVVERFAPLLPPALRTGSPRTLAQSLMLALGVPRGDWTLGVSQLFLKAGQLAALEDLRNGSTALDAAAVAAARRAIVRGRWQRAAVAGKCVAHLARLARQIRGAKLRRRLRAVLLATRFVVRSRCLALRAQARRMVLRRRLRVVFRAAVFVVRARRLARAARAAREVAEAPARERRAVAVPTREVVAGPLPESREVPELAKAVPARAQRAEPELLAPRRAELWSEAAPQSPGRCRPLPSPARVPASRQQSLADWDEQSSVTVPASLESLASIRRWQELRPRPIEKRARPEEARRRTSENGIVLEQPAKRMGFDEAAWPSCFSPGSMVKHQQLLAGSKLPAAPGRSVDCRESLPDARCACFHAGLQAASIGECTVVQWCDAPGAVPREPVQGPGAHEFKKLTGIRHG
>PerAciPAER2094119_rbh_TGME49_239560
XGAPEAGLGSSEGGVERDVLAMGLVLESFGNARTARNGNSSRFGKLLRLRLRAGAQHAVGELAAQTTTYLLETSRVAGRAPGERSFHVFYELLAGLSYEGRTSLGLAAAASGHTLARISDASPSGAGNPGLEAEERRRDIERFGELRAALSGLGLKAEDETGIWEVLAAILHLGDAIPSEEDQPPXGXXXXXXXXXXLTKKRIAIKGRRSFYEVDRTRPQAEALLRGLVVTMYGRLFKRLVASMNVAVGTGVAASAGARSGTPPAATELALLDIYGFESLASNSLEQLLINLTNERLQQLFSERCLLSEQALYQREGLTYQPVGVEDRSGAMQAVARVLDVLDDMGQQRWRGLRDATDSRFCDAALNQVGKVAXXXXXXXXXXXXXXXXVAGSGQKFLFPARLRSRGVARPPPGGACEPVSVAFLVAHYAGKVEYSREGWLDRNEGRSSQEVEDLLDASEKKFVRGLAEQEPAVGSSGAAPRQFRSVSKQHRRDLDALLNCLNATPSVHFIRCFRPNNSQHPCHVEKAYLLEQLRSCGTVQLLQLMHQGYPNRMELREVVERFAPLLPPALRTGSPRTLAQSLMLALGVPRGDWTLGVSQLFLKAGQLAALEDLRNGSTALDAAAVAAARRAIVRGRWQRAAVAGKCVAHLARLARQIRGAKLRRRLRAVLLATRFVVRSRCLALRAQARRMVLRRRLRVVFRAAVFVVRARRLARAARAAREVAEAPARERRAVAVPTREVVAGPLPESREVPELAKAVPARAQRAEPELLAPRRAELWSEAAPQSPGRCRPLPSPARVPASRQQSLADWDEQSSVTVPASLESLASIRRWQELRPRPIEKRARPEEARRRTSENGIVLEQPAKRMGFDEAAWPSCFSPGSMVKHQQLLAGSKLPAAPGRSVDCRESLPDARCACFHAGLQAASIGECTVVQWCDAPGAVPREPVQGPGAHEFKKLTGIRHG
>PolSpeWS2016002962_rbh_TGME49_239560
MIQPDFNDCTSLPGLDEDAIISNLINRYKKDIIHTYASTTLIVLNPQKSIQSLYTTENMSKYFGMPLDSQTPHIYAIADLALRKLKHSGGQSIVISGESGAGKTVTSKHVLNYISCATQTNRKLNLSSDRTSKGAEFQRKLEAANPILEAFGNAKTKLNSNSSRFGRYNELFIDRLDNGLSNAKISHYLLERSRIVHHSEGERCFHIFYQVLQCPDKSLLKRLHLLNENAYSSRYLNQGKHSVCEDTDLDDGRRFAELLEAFKSFGFTTQLIEEIFRCVSAVMLLGSLTEDNECENLEEHAAENLGISMENLKSYLYTRVINGEHLACDFSRTMSVRNALMRVIYCTLFDFIVGFINEDLISEDDSKSTKNHSIGVLDIYGFENLRSNGMEQLMINLANERLQEFFVQKIIVGESECLKNEGIKIPHVEVPEAKPVLDVIARIFSILNDSTKIAISAGKSEEHDERFWKSLAEINSLDGCFLWRLFPSTGSRTKTPKRWRQEVELKSDVLEKTFVVSHFAGKVLYHVTGWVERNNDKISSDIIDLLGNSKFTIFKKLIPSEGTSRTSKFSSVVSNFSKCLEGLVKNLSSCDLHFVRCFSPNIISLPNSIDIEHLRRQIICSGVIEMVKVLKECYPHRPTYLEATKFIGKPTRKIAMNIQAKSLVGLYLEIMGVPRSEYALGIRRLFLRDGKHEMLLSRSSEILPIQLQIQIEKKYLIRKFNATVHAVSFLVWLKSRWYPKRVKRRKVLTEAFTKLLCLYKIKSKFLPYIKSIRLKLCFKRIMTRQIFSPWKAISSYRTSMAINGENIESLNNQLNRLSLSGGSEASQIEIPNPRNGPLIFSSFVTNKLNDGGIQTLLSFFKGTIYCWELIFYVVATDTGHYLQLTRNPKEPNAVVSVISFEDHTGKVSAPRLLLQHHVRHDLFAALLESDNSIQIKMLRNSNTDTPPLSTCYSIPPIKDHNLSAMTFPFFSSRQILSVSTSTSVPGKLFLTLHKRDAEESQFILEASTSSPPQLLTTCIKEKESQIILWNRESLWKINLKQQDHKFRPAVTEFTNLLKSKSKMSEMQILGVQCSRPGYVIISICSISTTEKQLWEFSLEAKKPIFYFFPYTKTDRIYLLPTTTGSVPDFLRNENKKIPNLAFRSPTEGENDQPTLLSLTSGGAIGRYSLEDEVWKRQRQRLLRSQSDMDEFPAQSFVALHVPGFVAVLLHSDKDPEHSGTIIIEFTSSTTVAFLPLFPTNIRGRKPAKERRAEADGLNACGPATERRLDCFKEAAAIRKKVLMAKERRDL*
>ProMinCCMP2233020236_rbh_TGME49_239560
XFQPLSIYTKEWMEKYMTTPDPLAAAPHVYATCRDAFEGLKSRTRGQAVLVSGESGAGKTETTKLVLSYMSEAX
>ProMinCCMP2233039383_rbh_TGME49_239560
SPILESFGNASTVRNINSSRFGKYNEMDFNRVGSLVGASIKTFLLESSRVVSQQEGERNYHVFYQMLEGLDDAALDSLKLARSTRYRLLCMGGGRAHGAGSEARRFLELRKALETFVDARVEREILEVIAALIHLGEVECLDAAGAPSADQQGTDAEGPSSQAAEVRFDAGGREALDSAAQLLGLPLARLERVLTMREMHVRRGGSSRTSHISCPRTRAQASQTLQNVIKVMYKRLFDKIVERINFSSASGARQAGSDGTNSIGTLDIYGFERLATNSFEQLCINLANERLQQFFVEEVLGAEQETYSEEGLHIGSCELPDSGPVVNSIRGIMSVLDEHSLRAMKNLSVGDEKDVKFCEHVHREQIANPRSGGPVVALRLKANRSGAGMSLHDGFQVKHYAGEVAYSTKGWIDKNNDALVPELEALLGDSEKDIVRDMADLRDTAVQAGEKLHSVSEKYLKNLDNLLKTLSNCSVHYIRCFNPNQNRQPVEFDTKYVLEQVIQCGTVELVKIMHDGYPHRCFLQDLRERFQKLLPAEFNNYSNRDFVHAIMLAFEMDETQWTLGTKRLFLKAGNLRVLEELRDTGCVASGGMLRKIRAKFARKKFRAALVVIRLMIWWPKRRREVVIGKLRSAVFIAVRLHRWLNKARFNLYAVGPNSDSPHIDLAMHKHGLTYALPGQSMSLRSSASGHPQVFVTLNSYEAQQYASDLQNDVDMRNDVQKNVLRTWQMNATESILHYDGRSVLSATLCPRAFMHEDVSLPESERLPAGSFDDRSLEDVRQVDVHGSGLAVAVSESRWEGNITCMCQHRQHRHTFATCDVDNNVLIWKWLGTEKGSPERPAVKPLGTFSFAAYEAVYQMCFRSDVPQDVSERGGLQLVVLSSEMGRHWFSISIVSVFQASHKIEHIQPIGVYADLMPRLRQAGAQINFFAMSHSEQILVLGGQGLLQFYAIQDLVRPSPAGDGFHAAEDRGETRVTRVAQIADVSQMYADIKQSSMVSCLSLPPPIRSGGILDWIVIGASNGKLYGFRLDATAGGKITVNTDVSGRFRSNTHTLGVPIKSLIASYGDSAFSHHKAVQATGLPYSLFLRRAPREEEKIFYSMGADGKLLTWRLLDKRGWTVAEEKTVQDLAIIGHPEPDENGTDFADCVVGRTSNTCQLSSGHSSLLVPX
>ProMinCCMP2233156953_rbh_TGME49_239560
XFRKSKIVAMDGGGLFVASQDERDGAAERGQHTVGIGEVRPCADNAAMVHLDDANILENLRKRYGKDEIYTYTANVLLAVNPYKDMGHLYTAEQIDKYRNKNLGAAPPHPYAVADTAYRQVVRECRDQALVISGESGAGKTETAKITMRYLTSVSRTDAAHGARIQEKIINSSPILESFGNASTVRNINSSRFGKYNEMDFNRVGSLVGASIKTYLLESSRVVSQQDGERNYHVFYQMLEGLDDAELDHLRLARSAKYRLLYMGGDGAXQQEGRGPQVPGAAQGPGDLRGLQGGGRDPGGPRRAHTPGARLLGLPLARLERVLTMREVHVRRGGSSRTSHISCPRTRAQASQTLQNVTKVIYKRLFDQVVERINMSSAGGAHRGGADGIHSIGTLDIYGFERLATNSFEQLCINLANERLQQFFVEEVLGAEQDTYSEEGLNVGSCQLPDSKPVVNSIGGIMSILNEHSLRAMKNLSVGDEKDVKFCEHVHRDHIANPRSSGPVMALKLKANRSGAGLSLHDGFQVKHYAGEVAYSTKGWIDKNNDALVPELEALLGDSEKDIVRDMADLRDTAVQAGEKLHSVSEKYLKNLDNLLKTLSNCSVHYIRCFNPNQNRQPVEFDTKYVLEQVIQCGTVELVKIMHDGYPHRCFLQDLRERFQKLLPAEFNNYSNRDFVHAIMLAFEMDETQWTLGTKRLFLKAGNLRVLEELRDTGCVASGGMLRKIRAKFARKKFRAALVVIRLMIWWPKRRREVVIGKLRSAVFIAVRLHRWLNKARFNLYAVGPNSDSPHIDLAMHKHGLTYALPGQSMSLRSSASGHPQVFVTLNSYEAQQYASDLQNDVDMRNDVQKNVLRTWQMNATESILHYDGRSVLSATLCPRAFMHEDVSLPESERLPAGSFDDRSLEDVRQVDVHGSGLAVAVSESRWEGNITCMCQHRQHRHTFATCDVDNNVLIWKWLGTEKGSPERPAVKPLGTFSFAAYEAVYQMCFRSDVPQDVSERGGLQLVVLSSEMGRHWFSISIVSVFQASHKIEHIQPIGVYADLMPRLRQAGAQINFFAMSHSEQILVLGGQGLLQFYAIQDLVRPSPAGDGFHAAEDRGETRVTRVAQIADVSQMYADIKQSSMVSCLSLPPPIRSGGILDWIVIGASNGKLYGFRLDATAGGKITVNTDVSGRFRSNTHTLGVPIKSLIASYGDSAFSHHKAVQATGLPYSLFLRRAPREEEKIFYSMGADGKLLTWRLLDKRGWTVAEEKTVQDLAIIGHPEPDENGTDFADCVVGRTSNTCQLSSGHSSLLVPSVIVLADQEKKLLVCYDRARPEEVSSX
>PyrBah004100_rbh_TGME49_239560
XSMVNGQLPSRLGAQIWVRDAAAAFRRATVCQWLESGRAAAVAAADDGPPIPPVDASLLRPRADGPSFSRPDCVSLSHLDDANLLENLCQRYASGEIYTYVSHVLLAVNPHRELLGCYGLPVMRRYMKALHQSPHPPPHPYALAEAALCGVRRGEPQAIVITGESGAGKTETAKCILRYLETAGVATSSEGAGPALQTAEHGILAMNRVLESFGHASTPRNANSSRFGKFLSLWPCPHGVLAQASTFLLESSRAASYRTGEGTFHIFHELLAGLGEANLQRLGLCAKGSYALLGIRAQAVLSCQGGPGGPGGFACLCQALASLGLAAETDGLFEVLAGLLHLSNVLHVRCGGVGSECAVELQEADLDMASRLLGMECVELSRAILRKCLAVKGRRSCHEVERTRAQAECVLRSLMVTIYGRLFKNLVERMNAALTSRLGGKVPSSPEIGVLDIYGFENLESNSLEQLLINLTNERLQQFFLEHAIGAEQHLHLREAVPYRSVALASRAGAVQAVCATLDLLDDHARLSWRSLGSRDPSWFSEAALXARVPGHTEHVREARPRRGRARGGFAVAHYAGEVEYASEGWLERNDARPLPEVEALLAAAAVPLVRSLAGAEPAAGRHCWSVSRQHRGDLDTLLARLGACGLHFVRCFRPNKQQVPGCIDRPYLLNQLIDCGTVELLQVMHQSFPHRLDLHEVIALFGQLLPAELCSSRRTFVQSLMLAYNVPRGEWALGFTKLFLKSPQLAMLEELRKGDRRPAPRALVAARHAVIRGRWRHAALAVSIAAWLLRDLRARRAARLRRRLRAAMVAAAFIVRAARAARATRAARAERRVALRRRWRVAGLAALAVVRXALRVHARAGLCPGHCWRSPRGPVPAAMARQPQRARLGGHSHPQPGCGAVGLRWAAPRSARDRGHRGNVHDGRVTRSGLRKQILVGALAPPEAAQALSSPQGWVLFAPAGLVDPGLHAANCFAAIICGLQVCGADVA
>RhySp1WS2016047143_rbh_TGME49_239560
LIKQLKGSNVILEAKRDKCFGFCVRHTVSDITYSTEGFIQKNRDLLNPELIEVVQASSNAVTSCLCRGMKGLKGKLDKGFLIASQFQRSLEYMMSTIDVTEPHFVRCLKPNDLKQPLAYNSQKVLQQLFSLSILEALQLRNLGFSYRRRFSDFLQQHRFLDGCCSMTDATDEGAERSRTIMTHLDVPSSDWAVGKSMIFMKAETAKLLKNKQREIISHWEPLVLSVEAVWIKHKLRQRMRDEIVPPLN
>SarNeuSN3001633_rbh_TGME49_239560
MVAVTVRGDDKLRRGRTRVTDAASLQGMQIWTADAPAIKENPNLCFALVAVLPGSQGDTLQVRQIEPPASGQAAEPFEISVDDAYNANAGLDCRGVPDIGLLVHKNCAAVLAFLQERYMQDIIYTTADPLLIAINPFIDLKNTGPDWVRKYHEAATPDKLDPHVFQVARTALERLHSFDASQTIIVSGESGAGKTEATKQLMTFLAHVKNSGEGDLRIQEAVMAANPVLEAFGNAKTTRNNNSSRFGRFMQLQVNEGGGIRHGFIKNFLLEKVRVTHQGKEERSYHIFYQLLRGIKSSLKASLHLLAPEEYSYLQTGGCYNCPKGVLSAGISVFVDTDDAADFHVVERTLELMKFQPEEISTIWSLLSGILLLGNVEIEKKEAAGVPDAAHLSPEKKKTLAQCCQLLFLDPAATEREFLFSVKVIGNQEIQSPVAVSAAQVNRDSLAKAIYERLFDWVVLRLNQTIQPEQGFTKFVGMLDIFGFEVFQHNSLEQLLINITNEQLQKAFIQIVFARETELYHAEGIRDAKIEWTDNKEVVEALCGKNKSVLALLEDKSLAPGGTDESIVQALSQCLAMSDAWKPGKKNPRVNFVICHSIADIQYDATGFIAKNKDLLKPELCAILKASTNQVVRTMFEHVVSEKGKLGKGQLIASQFMRSLNALLELISTTESHFVRCLKPNESKQPKDWNNAKVLGQLFSLSILEALQLKNFTYSYRRPYDAFIKQFAQVDYAVANSHSDDREKVKMMMARMGIHQDQWALGRTMVFVKPAAIRELTQRMRELMRAWEPVVRVVEAVYQLNKRMKVVKAEVPWAIRIQAHVRKARVLKGTS
>ScrHanSHTV5075293_rbh_TGME49_239560
XHALLITGESGSGKTEATRAVLQFLAMRHTSADHVRERLLRSTPVLEAFGNAQTRQNTNSSRFGKFIEVHLSADCEVVGATLTPYMLEASRVAGDLVAGERTYHVFYLLRTALAALSSGTAPKTPFWAQLAQAPEWAELARIAGPALAASPRLLGSAGEDVSGALAGFEGLVEGLLGTGMRPDEVAECCRLVAAVAVVADAETSGEPPSLAAELLGVREAKLKTFLTKAEMSVGAARQERLYRERSEREAATLRASLAQELYSALFSWLTRLVGRSIAPPSNSTPQGGGRLLGLLDLYGFEVFAANGFEQFLINYCNERLQQLFNRQVFLREAEEYLAEGLDSDGQLQRLTAACQLPALALLEGEQGGAPGLFGVINDRSRCNFETERTGGAEDGSGLVESVSAACGRHVAFCRAGKDSKRMFGIRHFAGEVLYEAAHFVRKNASASRPDIVRFLCGSGSPFVREVFAANAEPX
>ScrTroCCMP3099081672_rbh_TGME49_239560
XATPRSAAPDDLLDLPEYSYTTLLNAMRLRHMRYEPYTWIGPVLVSVNPCADLGSFSAATMRRYMGQKPSEAPHPFAIVDRALQRGGPAAVLVTGESGAGKTEAVKAMLSFLIARQGARSGRVCDSLVGSTQALEAFGNARTLQNSNSSRFGKLAEVSLDAQTGQVESAIVVPYMLEASRVTHRARGELNFHICYALGDALEAAAAAAPHGDAGQTNFWGRPTLFAAWRGLAVHAASAGLRCSPYLVAAGGSPAAELSGAEAAGGKARLDEIVGSMRAVGLQDDEVLACMQLVLAVLLFGNITPAAVQAHGGCQVGEIAGGRAGDAASAEAALHAAAQLLAVPEKELSAFLGTKTTDAPGRGGTCIVQPRTSREALTLRDSIARELYAALFTWLVQRVAAAAAPKARAQEATQQERGHCKIAMLDIYGFEVCQTNGLEQLLINYCNERLQAFFNAQLFAKEARDYEVEGLPQELFATMCQTRDLPALPLLEGGCDGQWRTPGLFALVDDEARCRFNDGNETALRSRMDASLAGCVAYKPCKDVSSFAVAHFAGDVAYDSKAFVEANANAARPEILAFLTAASTSPFLRAVLQTRLEGSQAEAPATRQRPQALHERPGPGSGSGRRRRQLFGRTVIQAFRAELDTLIRTFETEGTQCHYVRCLKPNAALLPAQFDDGAMLRQCRYSGLLETVHIRQYGFPHRLPIVKFVERYAPVMWPADLAAKWGSRLPAHVKDLPAAELHAWACDMAACIQGRCKFAGGDIFVGHTKVFMRTTVSAHLEVLLRERYSAVVRLQAAVRCHRVRAGYLLIQQAVLKLQACMRDYLTRKVVRCIHGVIRLQAQFRGSRARLLLCNLRATCIPAALRIQRWFRGWLARRPRVLPRVIAPKLPPLPILEKLESAAKDRSLAHAIPIRSLGLQQGAQPQAEDLPVXFTIEIYSTRLTVETYSTRLTSVTPGYRAIEGSTNTMRHALRNNHTSQPDALSPPRQPLGSPQTRSSPRSPMDYSYEDQARQARWDAQALKHKVQMQAVQAQFDALREYRVRMLQELNSRPVSGGSTSSVPTKPCQAAATHTQHDRSSSGRREAVRGEGVRGGRSDGGAGGGSSPASARTLAAKARAVAAASPVVAPPVLDSRVRPPVPTTCRVSPPSSPAPLSARGGRGALQRGDGCGGSGATPRARPSPEQPRSTRCRSESAEAHPERTPTKPAVVTPTPTQQARTTQQPPSCRGDKACQGSPRVAGRAAGKVGASPRVTSPATSTSRHGNLLQELLARCGKISDIQRNILCQEPSLEPDSKQEPPSGVVTPSPPARGPSAALSQSPGSRVAPRLRPTAGGAGTPGSRRPLSSSASASARTFAVTPPAATVAANPVPVAATRGQXDAAVDAVTQACGCIPCIAVATKGRPRAEAVIEPSPPRGSAASAWPTAWALDVGGAAAEAPLTQRAEGSNVRVPDSARSALARRSVGGLAQPLLRLRACAHVATESRWPQIVRSNVGESY
>ScrTroCCMP3099082927_rbh_TGME49_239560
XRFGKYNEMYFDAVGSLMCAGIKTYLLESSRVVHQQPGERNFHVFYEMLAGLDPDDLDQLQLENCHPYKLLYADGSQPLEQDSPQMMREREKFSELRRAMASFVSQEEQMEFWEVIAALIHLGEVEFVDLAGEQGEQPLGSPNPCTPSASPVPGGSPMDAPDTDVQPKVEIHEDSQDALDQAAELLDISRLSLEQALKFKEMRIPGRPVILSPRSQAQAMQTLQSIIKILYKRLFDAIVRRINESSAGRSDTPPSERFNSIGTLDIYGFERLRTNSFEQLCINLANERLQQFFIEEVLEAEQRVYAEEGLDIPRVKLPDNRPVVNSIESIMVILDEHSLRSRKGLVRENEADNRFCEHVHRDHIRDPRNNSGPVVPLRVSKSAARAGNAMRLHDGFQIRHYAGDVSYTTKGWIEKNSDALVPEVEALLCDTKKNLTSRLSEPNNVNVASTNNSVSQKYLGNLSHLLATLQKCHVHYIRCFNPNDKREPGNFLQKYVLEQVKNCGTEELVKIMHYGYPNRCMLGELRQRFTEMLPPDFARYRDREFMLAIMLAFEIDESQWTIGTRRLFLKAGQLRVLENMRDVGSMASKEIIKRIRMQFARRKVRSVAKMIAIAAWWPKHVRKQRRTNFLRRLRQSLFVFVRLHRWLRKARTSLYGKQPTPPHLKKDFKANMHTGYGGRQDGTSRLVCRGFPKSFVALNLYEEPEYPSFLKRDINMRSPIEDNVLRIWQHDTTENVFLHNGSEVLVARLSPKVLSQAQGHLDDVRRLDVAESSRAVPLADVPHVDWHIPAVTVMCQHRMDKQMFASCDENNDITVWRWHGTDASDTAKVAFRMVGAYVGLGPEVQVLGMCFLSRNVVPRRITDQQGTVLVILRTNPNNKNWLFMQVISIYQGSHYTELIKTVPIHTAQIAAAAADEDLEIHFFEASHTERVLMIGGRHILKFYTVDTRQEGDKSIISLEPVLDVVQEFAEVRDASFTTCLSLPPPTPSIGMLDWVVIGDDAGRLLGWKFNSDDHGNITLDESMSGKFRSNLHTPGVRIRSLIGIYGSSADSHYRHVQNSGLSYSLFLNKVAMEERCFHSLADDGKLLVWRMRKEGWKSSPESQLPTMESAQVARADEASMPQAALSGQNVACHASRLVPNILLLCDQRTESFGFYDRRPEGRESRAGGA
>ScrTroCCMP3099180484_rbh_TGME49_239560
XPSLPPPPPPHGATPRSAAPDDLLDLPEYSYTTLLNAMRLRHMRYEPYTWIGPVLVSVNPCADLGSFSAATMRRYMGQKPSEAPHPFAIVDRALQRGGPAAVLVTGESGAGKTEAVKAMLSFLIARQGARSGRVCDSLVGSTQALEAFGNARTLQNSNSSRFGKLAEVSLDAQTGQVESAIVVPYMLEASRVTHRARGELNFHICYALGDALEAAAAAAPHGDAGQTNFWGRPTLFAAWRGLAVHAASAGLRCSPYLVAAGGSPAAELSGAEAAGGKARLDEIVGSMRAVGLQDDEVLACMQLVLAVLLFGNITPAAVQAHGGCQVGEIAGGRAGDAASAEAALHAAAQLLAVPEKELSAFLGTKTTDAPGRGGTCIVQPRTSREALTLRDSIARELYAALFTWLVQRVAAAAAPKARAQEATQQERGHCKIAMLDIYGFEVCQTNGLEQLLINYCNERLQAFFNAQLFAKEARDYEVEGLPQELFATMCQTRDLPALPLLEGGCDGQWRTPGLFALVDDEARCRFNDGNETALRSRMDASLAGCVAYKPCKDVSSFAVAHFAGDVAYDSKAFVEANANAARPEILAFLTAASTSPFLRAVLQTRLEGSQAEAPATRQRPQALHERPGPGSGSGRRRRQLFGRTVIQAFRAELDTLIRTFETEGTQCHYVRCLKPNAALLPAQFDDGAMLRQCRYSGLLETVHIRQYGFPHRLPIVKFVERYAPVMWPADLAAKWGSRLPAHVKDLPAAELHAWACDMAACIQGRCKFAGGDIFVGHTKVFMRTTVSAHLEVLLRERYSAVVRLQAAVRCHRVRAGYLLIQQAVLKLQACMRDYLTRKVVRCIHGVIRLQAQFRGSRARLLLCNLRATCIPAALRIQRWFRGWLARRPRVLPRVIAPKLPPLPILEKLESAAKDRSLAHAIPIRSLGLQQGAQPQAEDLPVXFTIEIYSTRLTVETYSTRLTSVTPGYRAIEGSTNTMRHALRNNHTSQPDALSPPRQPLGSPQTRSSPRSPMDYSYEDQARQARWDAQALKHKVQMQAVQAQFDALREYRVRMLQELNSRPVSGGSTSSVPTKPCQAAATHTQHDRSSSGRREAVRGEGVRGGRSDGGAGGGSSPASARTLAAKARAVAAASPVVAPPVLDSRVRPPVPTTCRVSPPSSPAPLSARGGRGALQRGDGCGGSGATPRARPSPEQPRSTRCRSESAEAHPERTPTKPAVVTPTPTQQARTTQQPPSCRGDKACQGSPRVAGRAAGKVGASPRVTSPATSTSRHGNLLQELLARCGKISDIQRNILCQEPSLEPDSKQEPPSGVVTPSPPARGPSAALSQSPGSRVAPRLRPTAGGAGTPGSRRPLSSSASASARTFAVTPPAATVAANPVPVAATRGQXDAAVDAVTQACGCIPCIAVATKGRPRAEAVIEPSPPRGSAASAWPTAWALDVGGAAAEAPLTQRAEGSNVRVPDSARSALARRSVGGLAQPLLRLRACAHVATESRX
>ScrTroCCMP3099228654_rbh_TGME49_239560
XLGAASGDGARCAVGPRPPAKRQREGXAKRRQRAESAMAAAGFFGEGDLVYLPAPDVAFAPGTVVGVDRGGAGVDVRMETTGEVLHASPAELRQRFAREDGATCQDNTSLVHMNDATILENLQARHKRDEIYTYTASVLLAVNPYKDIRGLYGEDMCQHYRGKHIGALAPHPYAIADTAYRALVRERRNQGLLISGESGAGKTETAKIVMQFLAFASGATSGHADSIQARVVRAQPILESLGNAVTMRNSNSSRFGKYNRVFFDGSGALVDAGITTYLLESSRVVTHGERERTYHCFYEMLRGLDDARLEAFGLERGRRYRLLTSPSGEALPGFESRDAVNFARLCDALRTIGLDEAGVDNMLRILAGLIHLGDIEKDPEKRKADKEEDDGEPVQVDEVAVERAAKMLGMDADELCARLTRKKVAVPGRSSYHEVPRNVSQFRHALQSFIKAIYKRLFDRTVKRINDCFRDLRPSGLGDANAETMWNHIGILDIYGFENLQRNSFEQLCINLANERLQQYFVENVLRAEQELYKREGLPWIGLALPDAQPVFNTINQVFKTLDEYSQNLSRGVGNATDKSFCQKVVDESTKDVSRRDVLKQIKMTGGGRRSTAGPMLNEGFIIKHYAGQVQYNTEGWLDKNNDRLLAECETLICESSDPLVKSLGEEDSQNAKGPLFRSISKKYSKDLESLLETLSTCNLHYIRCFKPNGEQKADLFQGAMVLDQIVQCGTIELVKIMHDGYPNRCPFEEITTRFRDLLPERFQRYGMRTFIEALMLAYEVPREEWALGMSRLFLKAGQLRALEGMRAEGAAPPAEKLAEIVRGIIRKKWLRAGHAVRLCNYVPKFVAQIYERRASX
>SelPygWS2016003491_rbh_TGME49_239560
EVGGIDDAEDFKEVMKSLVAIGLTPGEIDETFSIVSGVLLMGSYRIDGSTEGGHENAARIDPNFRALFEESCALLSLDPTATENALTYKTLRIAGQADTIQPFRGD
>SelPygWS2016033311_rbh_TGME49_239560
LCLRSNLFLDDLREDLVQLSYLNVPSVLNALEKRYNKSMFYTKCGHVLVSVNPFSAGGTPRLETTSELFLLAKKVYSAMLSDGEDAAFVISGESGAGKTVCGEQLLKALAETAGDKSMILQKLVAAGPILEAFGNARTARNDNSSRFGKYTTVVFDRKTGGICGGSIDTFLLETSRVIQKKDEEAFHVFRMIKEGREGGGRFNALVERMKQVGFVKNELDMVFRILNVIVEISMLEERGSVEKIASGLGLPLDDVSFFLSNRIIRVCDEDIVVPLSADEMVSKQNTFCMLLYSFLFEYIVLRLNKEIRPAIDKTCSIAILDIYGLEWFEENGFEQIFINYVNERLQNEFHSEVLLAEQRIYSEEGVLWDEISVVSNERCIVAFEGKHGLIDLIDEESLVPGGCDRSFVDKLLSLNRESDVFGKEKLFLEGEFFVKHFAGKIKYNAKSFVEKNRNVFWNELCVFLDKSCFNFVRGLGKHAVVGAQKPTQCRRLRESLDGLMQRLKATKRSYIRCIKPNDKRHEGCFDWQRVQEQLLACGLIETIRLSRAGFHAKWNYELFTGRFGAFCFEKSGVPRKEAEEILQRMGISEGFFLGKTKLLLKADVLFHLEKRCEALFRRHTSILQRFIRRRLGEKTIWLREASLRRIQAFVWGFLFRKKTMKHELSREEKKEKEISSTETAEYFDSKEIQIEALKEEIRKKDEIINKLLDFNRGQRQIEQPWKVFSPKEPLLPSDIFLWELKASASEVHASALIESLSLALPVTRKKEDLLWLFANIDRIIRQIAKKGGGLKYLQKYSSGLCGELVFDWEDALTEQADCVFLYDPFSARGVFEILLGRRQSIDCVLLFYEKLFSRCTELCFLPETTTVLFSRLCSLLEEKTISKAISQPCRWRDGARLQFNALRLDEWLSTKNGLEGLGLRRLRQTAKIIQMGKSSLSDLEELFAAGHLLSPQEIHSLVSKYIPECYESSVSSDVIGGLKKKQREQAGDHVY*
>SelPygWS2016037692_rbh_TGME49_239560
SEVSEVNEVSGVSEVNDVSHTRRMVAMQDLVPAHRSSLIGLPNLLHLPDYTIPALFHSLRYRYTVNKVFTKVGPVTVLVNPYTDIGTYSEAAMEKYPRLKQCDSPDSDLSQTDDVEPHLFDVVRSALSEVSEVS
>SieNemWS1WS2_1005842_rbh_TGME49_239560
ARGLLETTEYKWINKKCLKVMNIDDKKDYTALIDSFKSMFLDDIDIGCILSVIAGILLLGNVDIKGVEEEGEESAAKIADEAMFEKACGHMFLDPVAVKESFIYSCSTGADGAVTKKRLTGGKALMYRDSLAKNMYEKLFEWVIKKLNENIKPAEGFEKFIGMLDIFGFGVFAVNGLPQFVIS
>SieNemWS1WS2_1005848_rbh_TGME49_239560
MSMCVRGRVDVCVSLSLSLCVCGCMCGVYLCVCIYLRRCVSGILLLGNVDIKGVEEEGEESAAKIADEAMFEKACGHMFLDPVAVKESFIYSCSTGADGAVTKKRLTGGKALMYRDSLAKNMYEKLFEWVIKKLNENIKPAEGFEKFIGMLDIFGFGVFAVNGLPQFVIS
>SieNemWS1WS2_1111452_rbh_TGME49_239560
SCSTGADAAATKKRLTGGKALMYRDSLAKNMYEKLFEWVIKKLNENIKPAEGFEKFIGMLDIFGFEVFAAHGLPQFFSNVTNEARQ
>StrAcuSPMC142019937_rbh_TGME49_239560
RNWLVGADIVTYLLEKSRTIVQSPEERNYHCFYQLFAGLDATEKKALRLTRPEDYGYLKRGMICVDAIDDHAAYAELVASMRTIGITPEQQRSTHMILAALLHLGNIDFKAVDDDSCEIFSPDAVAAVASLLQVGTEMLEEALTTRTMRSLSNSIYKIPLKAQEAAYSRDTLAKAIYAKLFDWLVQCVNTSLLTKVSTRAFIGVLDIFGFEQFETNSFEQLC
>StrAcuSPMC142024031_rbh_TGME49_239560
GASDAERQRWKLPQLSSCTYLCGAGCTSVPQHNDKEGFGEFVKALDAFDVHVEDREQLFTSLSALLHLGDVAFTAIASPIKGGGAAIVPDDPGSLDLVASLLGLEYASLLSALSTRTVTTSVGGIVESVTVRLSAQKTLYTRDNLAKAIYSALFDWAVSFVNARLGSQASGNPADCFIGILDIFGFESFATNGFEQLLINFANEKLQATFNQHVFAAEQELYAVEEISWRSVQWPDNSNTITLIAQKERGKAPGILHLLDEVGRLPNQTDDDFAKRVNNTHAGSSCLPRTDPRLA
>StrAcuSPMC142028240_rbh_TGME49_239560
AAHYRYLRAGECLEVEGVDDRHEWRATHDALRAIYPHAPRGDAAGSVSEVWRVVAAIMALGNIDFHDPQEDEEAERRGTRSPPPRSAGVGDAPAGPPGSLKIEPGGEALNALRRAAELLGCDEITLLSALNSRTISAGGDMC
>StrAcuSPMC142029180_rbh_TGME49_239560
ASCAKAMAMPRLPGADDTPDLSKLDSVDADIVLSKIKIRHQHDAIYTRCGSVLIAVNPYKKLGVYEDQQLAQYKGSLALEREPPHVFAVASAAHRAMISEGRNQAIIVSGESGAGKTESATYMLLYLRYVSNTSPELEQRIYGAAPLTEAFGCAKTVRNDNSSRFGKFIALNFDQSARIQGASLQTYLLEKSRVTHVGKGERSYHIFYCLLRGANPELQKRLRLTSTDPKSYKYLASGEKGEAGGGRTDKQLFNDVSTALSAQEFTDLQIEQLWMCLAGVMHLGSIAFDSNKPDAAAVLPACSASISASEAVLGLQQGILHKALCKRKIKAGREFVEQDLSFAYANDNRDALAKAIYSKLFDRLIAQINVALAAGGADLSSSGRIIGIVDIFGFEIFEKNSLEQLCINFANEKLQALFTKTVFAETIKAYKQDGIDAADITYTDNSDLITLFEAPQTGLLAVLTEECLIPKGTDEAFTEKVMAAHPKSSVLTRMKGVSAREGFGINHFAGPVSYSTIAWLDKNKDPLNGDLVVLMQFSDNALLQDLFTVKEEATPGKKFKSTKFRGVIETFRSQLTDLVTLLDASDLHFVRCFKPNDAKSADSCVEDVISRQLHTSGVLDALRVARSGYPDRLPFADFFSTFIALAGLGNRAQIEALKTPKERVIALLDKLNVGKEKYKVGKERVFFAGGVLEMLKTRRVEAMAKVAGKLQAGARGIVARARVRLLRKHREEALARLVAACDANDIETLRKGVFNARAARVHLYPAGKAIIDKAEARLQALETELAARRQAEAQLDKVVGGSDIALLEAALAKAVETKADAHLIERAQRKLAALKAEEQRRKEEEAQLAAMKAAKDREVAEKALAEERKKREAEAAAAEAELLEKEEEERRAQEAARMRAAQEEADAAADKSRMSIEEEEQAAARAIEEEEALRKEVLAKLDREGVRFRSGTEDVLEYAVYLGMNLHEDLALLWIADQALQADDPEGWEQCESPNGDIYYMHEVTKQVLWQHPLDYQYQQLFLSEKKKVANGDKPGAPSRAASGGGAPLAAARDSPRVPDAGPITGNDDMLRHTLQSLLGTRHTELRSLLTEPAQCTTPVRCFVIRHKSRMGASKFDFFMSISKSDDMYCFTAKKHSVAKGCYYSIALDQDEVRRPKASSESFVGKVRSDRKSQEYTLYDDGASPDGKDKDARSELRKELLHVSFLNSLRNRNPGAMQVVMPQVDGQGNAIKVQPSNSAGSLAEKLKRGETNGLIELKNREPKWNPSSQMYQLDFHGRATMASCKNIQLHVKTGDSADVSFLMGKVEENKFNVDFKAPFSCLQAFAFALIVFDNSSGAF*
>SymGor014693_rbh_TGME49_239560
MRATAFAHARYPSEANLVDNLCERYHRGLIYTNVSHVLLAVKPHRHLEHLYGAAVMQQPAAVRGPHPYSLAQVALMRLKQGPQAIVVSGESGAGKTETAKIIMRFLETHCTFGTSGLEERVLAMSRVLESLGHAETRQNPTSSRFGKFLRLQIGRGGLSPKITTYLLEASRMVSNSSNFHIFYELLAGGDLEKWDLLDVAIQQQNSLERFKHGHAELAEAMKRLSLGHFFQPMLKVIAGITHILSHLRERQGKPAAGAAETRLERACDLLGLQMPNLKTILTTKQLSAPRLLTVPKGEPILMERTEEQSQGFDQGILRSLVVTIYRKLFESIVDEMNQTLEVGTSASDELGILDMLLINYTNERLQLLFCEQVLMKEQQVYFSEGLLNEEVAVPQEGYGVLQSLDGVLDLLDDWTLTRMRAGGKFSDGAFADAARKAKGSSAKVLRPAVAPGFAVRHFAGEVVYRCHGWLDSNDAKPLPEVLALLEGIDAWPLQKLELPRNTYSTLPVNKRHRAELHSLLVKLKGMHGLHFIRCFRPNKEQNSGWVDRSFLAKQLRGNGVPQLLQVMCQGFPHRVALKEVAASFAGCLPGTEGFSDRLLTELLMHAFQVPRAEWRLGVSQLFLKAGQLASLE
>SymSpeCY103003940_rbh_TGME49_239560
MEATRAVLSFLAKRHPSTTDVQDRLLRSTPVLEAFGNAHTRQNANSSRFGKFIEVHLAKTAEVVGATLRPYMLEASRVSGDLPRGERTYHIFYLLKAALNAIGNKVTAAPETPFWDHIVLQKSWIELAHLARELMQASGRLRDGPSEAACLEWFEVLVQGLQATGMKLPEVAECCRLVAAVALLSDPELGDDSLTTAAKLLRVEVSSLQSFLWRTMMSVGGERVFRERNKAEASTLRASLAQELYATLFSWLTRFIAKGIAPPEAESERMLGLLDLYGFEVFPSNGFEQFLINYCNERLQQFFNRQVFAREAEEYAAEGLDWYGHWSHCAAACQLPALALLEGRGNGPGIFHVINDRSKCNFEETQTGAVGILRQSSSFRKQLVHLDSDEKEVIHI
>Sym_C1056822_rbh_TGME49_239560
XHRHLEHLYGAAVMQQPAAVRGPHPYSLAQVALMRLKQGPQAIVVSGESGAGKTETAKIIMRFLETHCTFGTSGLEERVLAMSRVLESLGHAETRQNPTSSRFGKFLRLQIGRGGLSPKIATYLLEASRMVSNSSNFHIFYELLAGGDLEKWDLLDVAIQQQNSLERFKHGHAELAEAMKRLSLGHFFQPMLKVIAGITHILSHLRERQGKPAAGAAETRLERACDLLGLQMPNLKTILTTKQLSVPKGEPILMERTEEQSQGILRSLVVTIYCKLFESIVDEMNQTLEVGTSASDELGILDMYGFESLETNGLAQLLINYTNERLQLLFCEQVLMKEQQVYFSEGLLNEEVAVPQEGYGVLQSLDGVLDLLDDWTLTRMRAGGKFSDGAFADAARKAKGSSAKVLRPAVAPGFAVRHFAGEVVYRCHGWLDSNDAKPLPEVLALLEGIDAWPLQKLELPRRSQSVNKRHRAELHSLLVKLKGMHGLHFIRCFRPNKEQNSGWVDRSFLAKQLRGNGVPQLLQVMCQGFPHRVALKEVAASFAGCLPGTEGFSDRLLTELLMHAFQVPRAEWRLGVSQLFLKAGQLASLEELSANPPRLDADRLAAARSTAXAAPLAPRPACGDPAVLLGSEAQEPPPPADEGRFFGEHLRLPPQELANQKKFDGAHPNWGH
>Sym_Mf125fA3004899_rbh_TGME49_239560
SLLDNICLRYGQDLIYTNVAHVLLAVNPHKVLPIYGQDALQRHQGLSRQPHPYQVAEVSLRGAMRKESSTIIVSGESGAGKTETAKLLMGYLEANASRWSKRQQQGAQQQRCAALLHKAATVLESFGHAATARNPNSSRFGKHVRLLPSQNGGCSAMVDTFLLETSRLLAGGRGERTFHIFYDLVSGQGESWRRERHISDKHALLQHSADAGAMQRHANQLHDLDLHLKELGCERADLNSIYNVIAGILHLGDYLAQHVRAHRQTEPRQDSGNVSLGMAARCLGMNAEVLKKTLECIKMX
>TetEll009170_rbh_TGME49_239560
MMQFEEGAPVWYCLKEVLKNTSKQTDAPAFIESVVISVIDKKKSLIQLLDQPSPSILTVLNEKQSSTTKTSNLQNQQNENQNFLTVDNIYLEPRYDKADNDYSAINDLVNLPFLNEPELLKAIAQRYVQDKIFSYVGPTLVVVNPYKRMDHLFNEKMQELYQEKVLLNQDIYQEQPHIFGIAAYCMQSILEEKTLKQAIVISGESGAGKTENTKYAMKFLTQMNSQIQQQNAPQTLTNLRESYLNLKSRQTLKSSVSIEQRILNCNPILEAFGNAKTTRNDNSSRFGKLVVLHLKEELSSMSIKQKQKKLIISSASLTNYLLEKSRIVQISPQERNYHIFYHLLKGADPQFLSQLGLNSDISAYRYLKSECVNVENISDEELFLEVMSSLDDLNFTELEQKGIWNIVSCVLLLGNLDFEDTKGTGDSCTISPSQKHTVEFICKKLQCTEKELNEALTTKKRQVNNNVTTSPLSIKDSIDNRDSYSKFLYEKLFNWIVFRLNQSIMDQDEMDNNTLHAFSPQQKRPSITQAKKRQIEILDIFGFEVFENNSFEQLCINFANEKLQQLYISYIYEGEKNIFKQQGLDQYLMEIKYTDNKSIIEALEKPKDPIGVFNLIDDSSNLSTGSDLNLISSMEKEHKLNSQNVSFSQIQKTNFTIHHSTGSIEYNITNFRAKNKDEVSLALQNLAQQKTIRSIIQLGLADLNTQQVGSRISDKFLGSKFRLQMKKLMEELSSCECQFVRCIKPNASKKAGLIQSRYSLNQINCLGVLETIRVRKQGYVYRADYFRFYKDHWELFPPNFQEIKADVTTMFQKITDFQSLSKKLVERNVDPKQLEQNNILFGSSMIFIKEGALLNLQSKLIQTKEQINKNVQLIQKLFRNYKLKKWLKNRKKVKQFLIGLVYRFRYLKSDVVAKIRGMRKAKEIEAKQNISAKKIQKMIKNFILRKRMKEIRAALMIQRAYIMFKKKEYYKQKLKLIKEFIKSKLLMLKERSLFKKKIKSIKKIQQWYKQNLRLRQIAMCKNIIMTISQSFNKSWLKIRDISATKIQSLVRMLLTKIKNYSIVKQSRDAKNVILERKAIQKIQKYWRYKQFQLSMRRYRNSAYRIQAYFRKKWCSALFQLIRKNTKFIQMHVRSWLNQKYFLTEKWVKYDWNSVKRDEMLNEQNLVLLGIPYKVSMVKNIKLEELKNKYYEQHTALSLQRAQKKVEYLQRNQKNLSRQDSLSKLATLKQKIKSQKSIVLSSAKASKQQSLQEFDDLNLDQQLKILKSQIKLGGAQDNQQEYKQSPVKINEININLNDCQMNYDQKYSNYQQCMTVKSSIGLEDNYNQYIANKQAITNTQPQIQEYYFHDLGLEKDHILYDFNSESRKKQVQSQLHAKRMQVDVIKLNTIILDFDQQPQSHEIYTSQIWAQYYQDIQSELDSLNSTILKIFIGDSYTTIVGDNSACYTFGDEFLSQQDSSINQSNLYNSPQKFTKNDQFIQSNTNLSANREFQNNKIRLNINESPNLLIQNIKTQQFTTPQKNIKSELIPNILQNNPLFVQLDQQKFQNQPLQNNQKQYTNSYNAFDQQNLKQNQQTISGNNSSNSLYNSLRKKAGLIQNQDLPESFNSASNLNTQNSIPQIDISYQSEGSFIPSKKLIKNKIDKINIIFKANNQLFIQSQNKDLYCWGDNSQFEIPFFDDIFLYEMSKIDSQKSKQISQIDQQVFSSQFFYLLTDGDILYYNSKISSDFERIRFPLQISQVSCGGNFTMFLSMQGTLFSSGQNKSGELGHGDRLSRNSPQLISSFKKFGEKIKQVSCGLKHTVCLTALGKVFCWGNNRFGQLGVGDTKFRSYPQLIFVKSKQIDSINSFLQVRAGFRSSIALTIDKRIAWWGTNSCLDHQVFPIELNMHDYKNDLNSKELIPVKLMSSWSKNLSIFYIIVADISYCYSQNKNVIIKSLQSLSQKWEDEQIFPIADKNITKYIQIKGMRVANFEQ*
>TetMal002075_rbh_TGME49_239560
QFAIEVKILACNPILEAFGNAKTVRNNNSSRFGKYVKIYIDKTSQKINGASIDSYLLEKSRIPCPGKGERNYHIFYHMLKGNQELSNLRLSQFRNLSDFEYLKKSDCFEVENIQDAKLYLEVKKSFRQMNFTNQEQEAIFSLLSAILLLGNANLDSSKASDTQAPTFLNMSLPTHHKEFKNASELLQVNPKDLEESLVFKVRKVGTTVIKSPQTAEECLSMRDSLSKNLYDSLFNFLVWKLNQNLLPPQDLLNKS
>TetThe006328_rbh_TGME49_239560
MMQFEEGAPVWYSLKEGLKNTSKQADAPAFVESVVISVIDKNKSLIQLLDQPSPSILSLLNEKQANQAKPSNLQIQQGGNQNLIVVDNIFLEPRYDKEDGDYSSINDLVNLPFLNEPELLKAIAQRYVQDKIFSYVGPTLVVVNPYKRMDHLFNEKTQELYQEKVIQNQDIYSEQPHIFGIAAYCMQSILQEKTLKQAIVISGESGAGKTENTKYAMKFLTQMNAQFQQQNTPQTLTNLRESYLNLKSRQTLKSTVSIEQRILNCNPILEAFGNAKTTRNDNSSRFGKLVILHLKEDIGSSFSIKQKQKKLVISSASLTNYLLEKSRIVQISQQERNYHIFYHLLKGAEPQFLSQLGLSPDISSYRYLKSECSNVDTLSDEQLFLEVMSSLDDLNFTEIEQKGIWNIVSCVLLLGNLDFEEVKTTGDSCTISPKQKQTVETICKKLQCTEKELNDALTTKKRQVNNNVTTSPLSIKESIDNRDSYSKFLYEKLFNWIVFRLNQSIMDQDEVDQYTLHAFAPQQKRQSITQGKKRQIEILDIFGFEVFENNSFEQLCINFANEKLQQLYISYIYEGERNIFKQQGLEKYLMEIKYTDNKSIIEALDKPKDPIGVFNLIDDSSNLSTGSDLNLISQMEREHKSNSQHVSFSQIQKTNFTIHHSTGSIEYNITNFRAKNKDEVSLALQNLAQQKTIKSIIQLGITDFNTQQVGSRVTDKFLGSKFRLQMKKLMEELSSCECQFVRCIKPNASKKAGFIQPRYSLNQINCLGVLETIRVRKQGYVYRADYFRFYKDHWELYPPNFNEIKADVTTMFQKITDYQRLSQKLVEMNVDQKQLEQNNILFGNSMIFIKESALMILTSKLIQTKEEINRNVKLIQKLFRNYKLKKWLKNRKKVKQFLKGLIYRFRYLKSDVVAKIRGMRKAKELEAKQNISAKKIQKMIRNFILKKRMKEIRAALMIQRAYIMYKKKEYYKQKLKGIKEFIKSKFLMLKERSIYKKKLKSILQIQKWYKKNLQQRQIEMCKKVIMVISQSLDKSWLKIRNISAIKIQSLVRMFLAKINNYGIVKQSREAKNVILERKAIQKIQRYWRYRNFYLSMKRYRNAAYRIQAYFRKKWCSALFQLIKKNTKFIQMHVRSWLNQKYFLTEKWVKYDWNSVKRDEMLNQQNLVILGIPYKKNLVKNLKFQELKNQFYEQHTVLSLQRAQKKIEYLQKKQKNLDRQDSLAKLAALKQKIKSQKSIVLSSAKVSQQQSIQEFEDLGLDQQLKILKSSIKLGGAEKQEIQKQSPINEINIKLDDCLNGIDQNILMQNQFGKIQMQITLKDNDQYQTQVNEFTSNNQPKIQEYYYHDLGLEKDHILYDFNSESRKKQVQSQLQAKRMSVDVIKLNTILLDFDQQPQSHEIYTSQIWAQHYQDIQSELEQSNSSILKIFIGDSYTTIVGDNSVCYTFGDEFLNHQVHTTDQQIYYSPDKFLNDQPLQSKISQSSNRYQQQTKNTSNIYESPNLQRQIPNYQAQLYSTPQKKLQNDLIPSVLQNNPLFVQLETQNYQQNSQKKFQSSYSPQDQYNNSQQKLKMNQNNSNNSLYNSLRKQAGLFQNQEPPEQISTQTLNTQNNISYQTEEQFNPPKKVIKCKIDKINSIFKANNQLFIQNQLKDMYCWGDNSQFEIPFFEDIYLYEISKIDPQKSQQISQIDQQAISNQFFYLLTDGDVLHYNYKKSIDFERIRFPVQISQISCGGHFTMFLSIQGTLFSSGQNTSGELGHGDRLFRKSPQLISSFKKFGEKIKQVSCGLKHTICLTALGKIFSWGNNRFGQLGVGDTKYRSNPQLIFVKSKSIDSINSFLQVRAGLRSSIVLTIDKRLAWWGTNSCLDHQVFPIELNLQDYKNDLNSKELIPIKLMSSWSKNLSLFYIIVADITYCYSQNKSVIIKSLQSLSQKWEDQQIFPSADKNIMKYIQIKGMRQTNIEQ
>TiaFus000345_rbh_TGME49_239560
MSKKTGKHFQQQGVDDLVMLPKVNEEAVIDNLKKRYMNDIIYTNIGPVLISVNPYKRLPIVDETWINRYKGRFRHELDPHIYALAEETYRAMKGEKENQCVIISGESGAGKTEASKLVMKYISAVSGNSEGVDYVKHVILESNPLLEAFGNAKTLRNNNSSRFGKYFEIQFNEIGDPCGGSITNYLLEKSRVIFQTPGERSFHIFYQLLAGASNEEANSLQLYAPEHFYYLNQSGCYAVDGIDDIQEYKDTRNAMNIIGINPQEQDSVFRXVAGILHLGNLSFYEDGKGNAVIQEQQVLDLAASMLNVEPFTLQNAILFRVINTGTQGGRXSTYNVPQNLEQAAYARDAVAKAIYTRVFDWLIKKINEALAKNKAPYRTVIGVLDIFGFEIFDRNGFEQFCINYVNEKLQQFFIELTLKAEQEEYNAEGIKWEPIKYFNNQIVCDLMEGKRPPGIFSVLDDVCFTIHSTSKGTDVKFLQKMQGGFNGNLHFRAFDTAFAVKHYAGEVTYEVDGFCDKNKDTLFNDLIEMMQCSTNRFLVNLFPDNTKDNASRKRPTTAGFKIKTSCQQLMKTLSACTPHYVRCIKPNETKRPLDWDEPRVKHQGQYLGLLENVRVRRAGFAYRAEFVRFLKRYKKLSRKTWGMRGEWTGPAVDGCTTLLQDLQLEQGQWQLGKTKVFIRHPETLFHLEELLERHDFDCVVRIQRAWKKWKARKHALEQRALAADKLRGKKERQQNSVSRQFDADYIRYEDNYPLQEQVTQGEYMLFADQIIKLNRRSKPERRDFIITDQALYFVMRKKKKGEVVYQLTRRTPISTIGSISLSTCSDNYIVVHCPSEYDNLFENDKKTEILAVLSEVVKNSTGRDLTINFTDNIQYKIKTKDTRTVNFTKNEGAQQAVVKKSGKNLNVQIKTGLPKDTDTTPKNFANRGAGARSGGGGGGGAARGGGGAARGGGAARGGRGGAPPGARGPPRPSGKPQAKALYDYDATTGDELTFXEGDVITILQKDPAGWWEGELNGQKGWVPANYVQAL
>TogJolCCCM725041236_rbh_TGME49_239560
PSQATCVRDGLAQLLYDQLFDWLIRHLNSKLARATSATGQQAARHCSLGILDIAGFERFEQNSLE
>ToxGonME49001397_self_TGME49_239560
MNAFSIFRRGMRGGPASAHGDKLRRGRTEVDPKADTLQGMKIWTNNAPAVHANADECFALCLILPESSETVLHLKQIDPPPDTTEAESFTIDPEDAFNANIGIEVDKFPDIGLLPHKNCAAVLDFLKQRYLLDLIYTTADPLLIAINPFKDLNNTTPEWLQLYRDAPDAEILAPHVFRLARTVLERLSAFMASQTIIVSGESGAGKTEATKQIMSYFAAGKRGEVSHQRIQNAVIAANPVLEAFGNAKTVRNNNSSRFGRFMQLQLGEKGGIEYGSIRNFLLEKVRVTSQEQHERSYHIFYQLVKGADDAKRRQLHLLNLEDYTYLSKNGGCYDCPGIDDVKDFKEMNKSLRSIGLNLDDVESLWSIIAGVLLLGNVHLESRETDGQPNAAALTPDGEATLQKCCALLFVDEEAVKKEILYKVKTIGDQQIESPNSLSDALMNRDSLAKAVYEKLFDWVVRRVNATIEPPQGFGIFMGMLDIFGFEMFENNSLEQLLINITNEQLQKNFIQIVFARETKLYYEEGIGNVKITWTDNENVIKALCGKSSSVLAILEDKSLAPGGTDEAIVTSMNQALKSSDVWKPGQKNPRICFCICHTIADIQYDATGFIEKNKDLLKPELCSIVQASSNNVAKELFEGVVMQKGKIAKGQLIASQFMRSLDALLTLISSTESHFIRCLKPNETKNPHDWSNGKVLAQLFSLSILEALQLKNLSFSYRRPYADFLKQFEQLDLEVTRKSGNAKEKTKQLLTRANVPQAKWALGNTMVFMKPDAVRELTQKMRLIVVAWEPLIRVLEACHSRALKMRAIRDSVQWVVRIQSQIRKARVIME
>AleMonCCMP3105210287_rbh_TGME49_239560
DAGPAAPDDLLQLGDFSYATLLRVRHLRREPYTWIGPVLVSVNPCTDLGSFAPAAARRYVGTRASAAPHPYAVVNRALQGGGRSAILVTGESGAGKTEAVKAMLSFLVSRQGVCNTRVCDALVGSTQALEAFGNARTVQNGNSSRFGKLAEVMVDTVTGQVESAALAPYMLEASRVTHRAPGELNYHVFYALRQALEVTVSADHEVAEPGVWCQPDMRRSWKALAECSLSAGLSDSPYLAPRHAAPADSAGPRHFDDIVGSMRVAGLHDGEIFAAMQVVAAVALLGHVSAPHAEPAAPARRGPRARVAPPAGAATTPASARAAQRAGGGGEAHEAALSTVASLLALPVADLRSFLGTKTMDVACGGQPIVQARSAREVCTLRDTVARELYAALFAWLARRVTAAAAPAPREAAATAGPEAASTPRSPSAMHGHGPLRVSLLDICGFEECRTNGLEQLLINYCNERLQALFNVQMVTAEAKDYEAEGLPRSSWEGLCAARELPALRLLEGGDDDQHRRRPGLFALVNDEARCRFNDGSDTALRSRMDASLHEFAAYRPGRGPHRFAVAHFAGDVAYDSRGFVEANSNAARPEVLAFLAGGTSSPFLRAALSARLAXGLAAWPAXPVAAAMAAAPPPPGGAAAAGRAVARAWAAAAALRQDRHPGVPVRAGQSRPVLHAGGHLLPLRPLRQAKPATPAAHLRQPISVEAMQIQRTPGDGANPAARISPSEAALAFVERYAALAWPLGRAVGWGSRPRWSELPHEDLCVWASAILARADAGGSSGDALIGRTKVLMRSRAFARLEALRGEVQAGGVVIQAAAXVQARKDEVQADAGRRGLAAGASPRPPGSQGRLEAQGPRCPDVGGGQDPAALPALPRAGGGRAEGRKARXPPAAPLPGQGSGXASGGPRKTSTAALSASGEEPDRQHQVQMDAMRAQCDALREYRARLLRELAGARHAHPAAAVPTPLRAASSLHAXESADAAAAPSAAREGAPCSSFVSAVRPACPAAELERRQARGGSGRGHPAAGAVPPPVEPAPAASPVAAAGLWLLGRGPAITEAGPACPTALGLAGEPQERPGGSGRGGRRSSSSSALRGGVEGCDPPAAVPLSEPLTKRGAARGWPGPPRRDRPRVAVPLREDQRDAEEAESPAPLWRARSGAGQHADGAPCSQQPRVALATAKDAAVWPHNHVGLAGRRTWLPRRRPSQPEAAASLDVPAPARSGGRGPGTVAGPLAGGPRRPHRSPAGLHAEPALG
>AmoSpeAT52008182_none_TGME49_239560
MARSSGKSLNKQSSLAGLGEDLNEQKAVRLLKSRLTHDVGWTFVGNLRDNHLVILNEATCEEGINTLLGGELEAAAERRSSASRPPLDAARLGGAFAARSLGKLTDSDATIVCLGDSRRVLGHTVISQLLKRSVPLEGLNDEEKIGGLTAVGADLDFPFTNRFRTACYVLREFAQLPTNRVAFPHMTEMVFDKEDRCLGMMIQPSFGPVHTHKPTEHYRVFGGVVFENSELYVNESEAALEFEQEKKDFKAKSKEEREAERMIEKRMIEDQQFQKVVNAPGRKSSVAGAGPRLSLAGSQRASAYTLADEQNALFQEAGVTLANSSLRKAFAMLDIQDKNVVECTRVLAGLMILNKIQFAEVESPTANRLTKKSVDRAKAAAKMLGVDAEDLIAFLTFAPVKTSAAASQRSDSYSAGSTSGNIRGQTDLEVDVADGLVGDADVMGAASPAFLQGELQRFIRVVYTRLYYRFVLRGINRCLTQQIAPVLNEVTAAFSDPEIKGSVPVDSPAIIPCQARPGCLTEARRVLKERELGGMAPHLCQSDVKSVVSVIDGLSDVHEPCVTDSWTNFFKNLAFEKFQGVFEAELDAVQRLYKREGVRFAGKQTLADLQPAREERFGLMENMNMIADTLDNFLHAPTEQGRQHRQTARRGGNLDKEFHESLVQQAMAVKAHAVPAKKSLRDRAVMGGSAQERDTSAVTFQLIHYTEARVEYNFETWVARNERSLSANGESLLRGSSVNLVRVVLSGGDAENLLDFSKGVAAAGASSAGPTTGGKNAANFPRSFASCFRKKMNDMLSTIQAGSETMLGNEAALARAADAAADSTTATEDDDNAVGAAAANKPPTQGQETKLLPPPRTHSLKFIRLLMPSPDVAEATQRAARVSTDEEMKARAFSFDDKFVSQQMMATKTTNLFQLLGPGFDWRVPHEPLCRAFQSELLTRKQRKSATLDPMNPIEAKTRFVLLNTDDSSPHHGSVMQGSGGAAPGSGAEGNGNTNSQVVEFLEILLNLCLRAIMHEHRMAFLREMEAQHGNADQVVDDDLEAEGGLLEDTLAAAPARLTAMQDVMVGKSLLFLHARHRRVYVFLQELLAKIAQGRTDECRQRLGLTKGGLEAQAAAMEALTAGATGSASSAMGTKTTANVTQTGQRPSAVFADYDAQAAARAQAAKEAEKPKTMKERRQILQEFVATNFKRPPRRKLVELVKEELAKGNRLESKRYIQPSEVREGLPHFLEFKEEYKRPSASKLKVRAREEGKAGNVLERRSSRAVVIDLTDEQEPVSGSPAGRDDSFDFTKSEGHKEKLESTKTTKVVVPREKPAASAPEGTDKMVKAEQPKTAEPAAVAPRPSRNAAATAPTAAAAANTTTAAPPASASPPVKRRVSKSSGLVRRMSQQGGSLEGYSNAVPVTAKTAPAAPKMAPVAGKAAPKAGPAAAVAAGAGRTFRGASAAGASAAPVPSAPVPLAAGGEHNKCNLE
>ColVieColp7a606025_rbh_TGME49_239560
NAGKYHLLDDKSYASARAGNTLTNVEFDSAKDFDDVCDAMKVTGIDDNSIDSLWKVVAGVLHLENLRFVPDGESN
>CryBaiTAMU09Q1025349_rbh_TGME49_239560
IYNFVFITCFKMDDYVDITNEEKKNELINTQFTKKIQNFNTSCEQRDSIIPFGIPVWVYNEDGNTVDFKRGFLRDANLGENAMIEFKSNISQSILRIKSYPKNKIGLIIDNPVKSPDFSLLDICTPHGISHILGERCSIGLCYTFSGNILLFVLPRIEKIPRLMETYSSLEIQRFWTEMKTKFEPHIFALARRALLSWNEKHADQAVIVMGAQNTGKCFNLHMLIRFLAKNLSLYKHLKSTYTISEKVSAGVHLIRSFIQTPGEMNLEDNKFYNYGKSYSGQLWRIFIDKESCFIGLHVHLWSFNISPLTCWSREGRPFFTIFYQLAHGMILDRNNPLIQALDLTKSEMMLYLVQVWPQLKTNYIDHLRGFKMSLGSLNSLGLNDIQKIEFFKILIAVVVIDAFVSILIHSEPREQTNAKIIVIPLLAKLLGLNIEEIKQSLTTCFEFAQLGVAIYCRLVDWFMLIINENVRPAILSLLNFESIFILHGPGFISEGFSLSNALQNYCEEKLKKNYIDDVFTSEKNILESEGLNMLPLNYGDIDSVTNVFDEPEKGLLNLLRITSKRQRRVGEFISDIQKDPTESSSLSHKSTPCDEFGRIDLDPSRSIYSRLIQNYSENSFISTNDEYLEKGESRFNYYPFDKLTSRKKEISRLYHNSHSDKIKKYRKMRAKRGNRADSLGEDLFINIIDDLEADDENSMVHSSVLIEDEQRGEISEYAPAEITIEHSFGKCSYSIPGMAEEDILNQVSNKVEEIFKKSTNTIIRSCWTTLLDTEEKYEIDKINTNKTQKKKSKSFY
>DinSpeMGD044464_rbh_TGME49_239560
LKSADLSPDAQVWVRMTHRDFSRYRSKSSSSLSVENAPASDPSSRSHLYERAIVVEIGGGRFNKIPPDHVRVKLGSGRAMVVASAACDYVNDGNSSSPSLLTLEHVNDPSILNVLKTRYFQDLFCTYSAGCSLVVLNPYQATKIVNEEVLESLADGSEGSQDANIYALCQEVRNRASFGDHAFIVQGESGSGKTEAAKHIIAYFSMAPR
>DinSpeMGD150331_rbh_TGME49_239560
EVYERLRINPRQAVVVCGESGAGKTVTCIKMLEYICEVAKGDIPGDSLASSQWVNPESIVPANAVLVAFGNAATTRNDNSSRFGK
>KarSpeRossSea413361_rbh_TGME49_239560
MENMSDAFRPGIKPGHEKNNPVLCEQEGKAGEGNYYARGIVTDKRKDQVTAELEPEYDGGRKQTFVGEASQCVLAYSEVELQTDNLVSLPILSDEAIVDALRWRFMKAQIFSHCGSVLISINPFRDIESFSDRALERFEQGQEDPTVPHIFNTCLKARKMQSIRGRSQAFVLSGESGSGKTEMARNIMRIFSARSSDAKSDPQGAALKNLTTILEAFGNAVTVNNTNASRFGRLTQFAPEGVGLIACSCTPLLFEQSRVSRRRTSKSGEIRETERNFHVFYQLLAGISKEQKEELGLQSIEQYAEGYLFGATTVKGVNDSEQFSKLLPALMGIGVEGSLKDDLWRCLSGILSCGNIEFAEDKCTNPASMKLVAKCLGVASGNLEKELIGDTPETSQSRTDSFAQALYGEVFSWLVRRASELMTDIPSDRSWVGILDLPGFERIGEDNKLDQLLLNHAEERLQQFFSAKIIDVEYNALANEDGIDMQGITLTDNSQVVDLLEGNGIAKGVFTLLAKESDNMQGSDNEFAYACNSSLAGKPSFSGGTGSTAGFAVAHSFSSASVQYSTAGFCETNKASLEPPMLKILAESSSPLIREVAAAAKGSKNRGLRADRFCKELNQVLNQLGDGSTDLHFVKCILSNRTGKTCKEQGSFDWQCVMQQCRGQGIFQIHRLRQDIAQFPCRISHSEFLADFAGLAIEIWGSLQKKGTEAIDTILKKEVPEFLAQNQVRVGSELVLMSIECLARLKEKLDKPEKNLAAVAELVQRVARGHSAGTQVAVAQQRLVSLQSCMRRRIVMQKELSKRAAQRQFYGVVRLLQAVDQFKAKRKSSLVIAAYFRTVVSRQQYKDTLEQRRAQTLASLVAGCWKVSRARQELDDIQTAGQDSDTVSSFLESFSLRIQLARKITDNSTIKLQSLRRGLVGQREVEGMKADRSALAMLQTLMDCVFVRKKMVKELVDKSALGMQSVFRGARGRAEAQSKAEARSDLQTLTGAFHTCIHRFRVVKALTDRSIVVLQKDRRQVVATQTVRAKREDLKSQGIVSGVFATLLARNQMENSRTTKSVTALQGMFRGKVGRRKVEKIKVDRADWNIFTSMIQTLRHREEINMRRSQAAAFLLQNHIRGYLARKRVIHIRFVHLQRCLSGVYHRQQARAFLQKEQERAWLNLNIRRVCSAVQAVACRRQHVQRLEYEAAQTLQRTTRGMISRTRVRQLRIIHSQKTILGKLRSFQAKGQLRKIIAGSTAQHLSLLILSKFQTAHIRARLHMFKQHVKATSRIQRATRGWLARKWYKSVKWAKKAVKAKKILHGMMKRFHSIAYVYEERHDSHLNSMNTVYHCLVQTLMERIKLHDYSKKLYLGAAALKIQKVYRGWSCRRRPGVRMIKQAIDRVQLETRDRNMQTGHAAAALIQAIWRSWIARQVHLLPKVMSHLALERNLIFEAKQEDVSSLSNFGYSANVEGIARVSAGGSLIVNMTVNYYGDLRRQSFRCFGEFVQQIEQRGEAVIDMGIGKQHATASCQSGALYAYYQPDAFTFYDADPNQSAFVLTPLPFREALRDPAPRITHVSCGERHTLMMSDEGLLFTWGMNNRGQCGVGKHLPQQAYFSATCLQRWAIQRTGGVQPPASAEGWSKLPRVKAIACGHNHSACVDAKGSLWLWGEHQGIGLVNVKSAKADPHGQAPTFLLFRLSRDIHKRHLDLEATRQAEALASSLANAKNSKMGIKQGTKRQQEQRSQANGGDEDYDEFENYDNESEAASTMRKFDSSSPKGVSGVMKEMGSVRAMFMEALESVAIKEVVGDVLAPTKCCNIVLSCISEGARLLAAGTPVLDCYIDGMCAPVFPAPARGSKFIDVGCGPGMNLALSDKGYIFTWGIPEKGLLGRPDNVPTKPSAPERLPFFPQLAISATQISIGRDHVLCLTTHGRVFTWGKVDACLGPSGFQRCTLEEPMYVEGVLREMRVTKVAAGRLESAIATTDFDVVLGWEMLEMSAVGHRLLPVAFQYTFTGPRTGFNQARITRMSMPQSDAVQFLMCGGPTAEVPHLHGMEPYPEDMSSQLGHHFTRRGEGAQKKELDLLRRRQKKPIKTGIAIQELFNWAARVCSSRCFTTTDPRLKRAAAVMVTTSFGARKRDSLEVERDLSGFRRLALSRHDSNVMNIGSDCYRDNDYEVHEELGDFDFFEGDGNMEEDGDGMYGVGGTQPQQPQAPRATEITATEVSGRGSNRGSSLGESAGRRDPLRVSITGGQQGMSPQLLTSRISTQSSGSTALF
>KarSpeRossSea413362_rbh_TGME49_239560
MENMSDAFRPGIKPGHEKNNPVLCEQEGKAGEGNYYARGIVTDKRKDQVTAELEPEYDGGRKQTFVGEASQCVLAYSEVELQTDNLVSLPILSDEAIVDALRWRFMKAQIFSHCGSVLISINPFRDIESFSDRALERFEQGQEDPTVPHIFNTCLKARKMQSIRGRSQAFVLSGESGSGKTEMARNIMRIFSARSSDAKSDPQGAALKNLTTILEAFGNAVTVNNTNASRFGRLTQFAPEGVGLIACSCTPLLFEQSRVSRRRTSKSGEIRETERNFHVFYQLLAGISKEQKEELGLQSIEQYAEGYLFGATTVKGVNDSEQFSKLLPALMGIGVEGSLKDDLWRCLSGILSCGNIEFAEDKCTNPASMKLVAKCLGVASGNLEKELIGDTPETSQSRTDSFAQALYGEVFSWLVRRASELMTDIPSDRSWVGILDLPGFERIGEDNKLDQLLLNHAEERLQQFFSAKIIDVEYNALANEDGIDMQGITLTDNSQVVDLLEGNGIAKGVFTLLAKESDNMQGSDNEFAYACNSSLAGKPSFSGGTGSTAGFAVAHSFSSASVQYSTAGFCETNKASLEPPMLKILAESSSPLIREVAAAAKGSKNRGLRADRFCKELNQVLNQLGDGSTDLHFVKCILSNRTGKTCKEQGSFDWQCVMQQCRGQGIFQIHRLRQDIAQFPCRISHSEFLADFAGLAIEIWGSLQKKGTEAIDTILKKEVPEFLAQNQVRVGSELVLMSIECLARLKEKLDKPEKNLAAVAELVQRVARGHSAGTQVAVAQQRLVSLQSCMRRRIVMQKELSKRAAQRQFYGVVRLLQAVDQFKAKRKSSLVIAAYFRTVVSRQQYKDTLEQRRAQTLASLVAGCWKVSRARQELDDIQTAGQDSDTVSSFLESFSLRIQLARKITDNSTIKLQSLRRGLVGQREVEGMKADRSALAMLQTLMDCVFVRKKMVKELVDKSALGMQSVFRGARGRAEAQSKAEARSDLQTLTGAFHTCIHRFRVVKALTDRSIVVLQKDRRQVVATQTVRAKREDLKSQGIVSGVFATLLARNQMENSRTTKSVTALQGMFRGKVGRRKVEKIKVDRADWNIFTSMIQTLRHREEINMRRSQAAAFLLQNHIRGYLARKRVIHIRFVHLQRCLSGVYHRQQARAFLQKEQERAWLNLNIRRVCSAVQAVACRRQHVQRLEYEAAQTLQRTTRGMISRTRVRQLRIIHSQKTILGKLRSFQERVSVSIHLYEL
>KryFolCCMP1326015122_rbh_TGME49_239560
XACSSTPFLLERSRVASFHDRERGFHIFYQLLAGMPAVEKQRLKLGMVQEYTYLRHGRTVLRGVDDGKRFNEETLPALAAIGLGKATIEELFKALGGVLACGNLIWADSGEGVSTCKSTTWFDKVAFGLGVTTAQLKKGDSCGGQGEHPDPPFETAELACGVYDGVFRWLVQQANQAACEVQPTEPWVGIVDMFATEKLVVNNFEQLLANHVGERMYSLYIKYSLEPLRDAEGSKSYSNIEVTDNKDIIELIEGAGATTGILQLLDRRSNGATMTDEAVGKTIHEVLKDSKLYSVGSDRRGFRIHHSFRDVEYTTVGFTQRNLNRMEAGKGLAVMLSKSENAVIKEAFQQRGGRVRSARHDEASVGAKLTFQLQELQQQLLDGATDLHFVHCLRSSWGFLAGKEAGPKNSTFQWDCVFAACNGLGIFDACKLHWARAEKAAVLIGEKAYGNFVYRRRHTEFLADYGALVLPKYWDLVKRDPSTVIRYLLEVTPENSYFVGKQLVGLQPKCAKVLDEHRNGVASRLAQLARQVQNSLRARMEAERLNMQRENIQKFLPKLQAMTRRRLYLAGPMARERAKKQVLGVARLMQAVIALRPRMQAALLIQRIVRGNAGAEVAAEEAGARGGETGAKAQDAIVSLSRGDGDDVGAEHEAATKIQARWRGRKSRKPQPEGPGDEEARQXQAASRMLAAVFMTFRARCDLVLRLGDDAAGALQGMQKKMQERKNVESLREEEAARELLFGTLRALQLRAELAEINANDASRKLQGAWVDKQERDEKTRANEAKDGFDTFVAFGKSLQLRMALKIKRLRAAAAIIYRHRKRILNRRRIRAACMVRLQDHLSANLHRLEAQRLLYRLRAKMLQRPTGTTIAGVLKALSLRLRFDEHLRARRHAAARLLQSAHRGATTRRELQLNHMSAAAVEIEAAWRRYEAWQLMQQLAEQRAVVESAGLCRGMLQALHXKDEVVPRGPRAAGRSVAHELRQGLGRPAEGVGSAKPGRRLVSATWARYAAWAELMRLRWEHDQKHAVQLVRAAFLTLEWRVVHASQCEAVRRRHATQTMETIVRMVQVRRTAEFKAMALARSRVRLELDDERLMNRHLAALTIQKVWRRFX
>KryFolCCMP1326146916_rbh_TGME49_239560
XNMDELPELSLGTVLANVENLYLQEQHEKPGAKKFSPMYSQVGPVLIALNPFCEMPCYGPEWQAFRNEGAAGRISTAWQRLGPHCYATIEEVYQGSAX
>LepChlNIES1868060953_rbh_TGME49_239560
DVKLIASGTSFLGKMVECAFSHDATEQCCFSRDHKSLGIAQTVWASGLKCWVPDVARGYVEATLLDFRNDRARVSLDEGHQRVNGAPERECYIDELLPRSEATASGASSEMDDMPELHAASVLQNLESIFLQQHLQLPGDGPNPVYTSVGPVLLAMNPFTQLPIYSGEWVKEYRWNRRRLSPHCFRTAEDAQRRVRFNIPQSIIICGESGAGKTVTNSKMVEYLCATGGYIPPKEAKARTIPEKIFGATK
>NepSpe012855_rbh_TGME49_239560
KLNHLTELFGNASTEKNYNSSRFAKVTEFATGADYNPKSMATRCYFLELSRLFCGTEHGESFRIFKTLHKGLNESQLAELHLQPNVEYALTKTNGRFNEIKKFETEIKELDEALGIIGTAFPLLNKTRSFSEAVKKFLAGLIHLGDIQFQSKINDHVIGITAESEENLKCLSMLWDIDLKVLEDILVCRSTSSLYAFKPCTKVLCLPAKLNAILHYRHC
>NepSpe012856_rbh_TGME49_239560
KLNHLTELFGNASTEKNYNSSRFAKVTEFATGADYNPKSMATRCYFLELSRLFCGTEHGESFRIFKTLHKGLNESQLAELHLQPNVEYALTKTNGRFNEIKKFETEIKELDEALGIIGTAFPLLNKTRSFSEAVKKFLAGLIHLGDIQFQSKINDHVIGITAESEENLKCLSMLWDIDLKVLEDILLCRHCVPNEIFYKTVTEAYRHRNAIIGQLYGQFFYKFLINGINEAQKSLFYTEEANKSSQNKHQRTVKSILHQSFK*
>ScrHanSHHI4003067_rbh_TGME49_239560
XSDGDLLHALWSRYEQREIYTWVGGVLVSVNPYQDIGVFQDSIASEYASSSPPSAPHLYATVTAALAAEGSQHAILITGESGSGKTEATKGILQFLAMRHTSTDHIRERLLRSTPVLEAFGNAHTRQNANSSRFGKFIEVHLSADCQVVGATLRPYMLETSRVAGDLPKGERTYHIFYLLRAAVLAMAGGEVPSGPLWARLAQSQEWAELLAKSGGLLEASARLAGSDGPSAEEGLQWFASVMEGLIGTGTRFAEVVEVCRLVAASAVLADKATEVGAGADGAAATQAAAAMLGIEEKELRTFLLKAEMTVGVGRREKVYRERSEREVATMRSTLAQELYTTLFTWLTRRVVKGISPPTESPGGRRLGLLDLYGFEVFASNGFEQFLINYCNERLQQFFNRQVFAWEAEEYATEGLDTDGQWRNLSSACQLPALSLLEGEGPGGSLGIFSIINDRSRCGFDACAERSGGGGGGGDGSALIDSLASACAKHPAFCRAGKDSKRLFGVRHFAGEVFYEAAQFVRKNASADRPDIVAFLRTQGSPFVRELFGAEADASTTNKMPSPSATQTSAAAATKVSGSGQEAAVGKPRRKLFGRTLISVFQQELTELCATLEARQCRHVRCLRPNDEQAPLVFDDASMLRQSRYSGLSEAARIRRQGYAHRRPLLSFATRYAIVLNSREARSAASRATECTAIAASNAICQVAVSGGVPIGDSRIGRTKVFLTEGALTWLEGERVRVAFETIASASVGCAVRRRFRTSLRRIVRLQALARGASARREVGRWRAEQRRAYLEEVAAAAEAEVMEEMAAVFLQRWWRDQIAAQKAFEWQQLAISRTSISSWGDDGDLPAASEDQPSLSYERSFVFRWKADQSLERSRHSVGSDLSASTILAMSGVHRPSTGSHSASARSDGIDIDIASSRGNVLQDVAEIPSEDFALHQYYHEECMCLVAQRDFLSARLPSEQQALLDDLDFALELLGRGSPRIKDEHVAFIRETTRQLQSVLDAEVEARRRLTVTSRCKDSAPATAIVATACQGTEVVFHNNHPRVLQKRDIPSAPRLRPQASCADLRQKVLEKRRPDLMQKSSSAQCIGQQFIDTSSAVRSWVPPPPPIGTQEPWAAVVTPQSTFRRSGGPGSYPALQQSGSTFTAGGESYHPPRQLRSSHSHSGLPQQFEGTFTPRVDSYHQSRLSGVSSYSTLPQSESYRPAQRSHSYSTLPQAVVTQAYPVQTGPATPAFPSQQSSVACTSWQPLVATAVQTASATPAYPSQLPSVACQSWQPLVATAVPTSSATQAYPSQQPSVAFSSWQPPVATVAAAVATAAALQAPVATVAKASCEQSGMLLHGLPTPCRRQAHVQQQTPRLQKRTTTPAAPVTARARSPPCSGVATATLSWQPPHWAHAAPAIVATPVATAAAR
>ScrHanSHHI4050534_rbh_TGME49_239560
XLVSVNPYQDIGVFQDSIASEYASSSPPSAPHLYATVTAALAAEGSQHAILITGESGSGKTEATKGILQFLAMRHTSTDHIRERLLRSTPVLEAFGNAHTRQNANSSRFGKFIEVHLSADCQVVGATLRPYMLETSRVAGDLPKGERTYHIFYLLRAAVLAMAGGEVPSGPLWARLAQSQEWAELLAKSGGLLEASARLAGSDGPSAEEGLQWFASVMEGLIGTGTRFAEVVEVCRLVAASAVLADKATEVGAGADGAAATQAAAAMLGIEEKELRTFLLKAEMTVGVGRREKVYRERSEREVATMRSTLAQELYTTLFTWLTRRVVKGISPPTESPGGRRLGLLDLYGFEVFASNGFEQFLINYCNERLQQFFNRQVFAWEAEEYATEGLDTDGQWRNLSSACQLPALSLLEGEGPGGSLGIFSIINDRSRCGFDACAERSGGGGGGGDGSALIDSLASACAKHPAFCRAGKDSKRLFGVRHFAGEVFYEAAQFVRKNASADRPDIVAFLRTQGSPFVRELFGAEADASTTNKMPSPSATQTSAAAATKVSGSGQEAAVGKPRRKLFGRTLISVFQQELTELCATLEARQCRHVRCLRPNDEQAPLVFDDASMLRQSRYSGLSEAARIRRQGYAHRRPLLSFATRYAIVLNSREARSAASRATECTAIAASNAICQVAXSAXTKVFLTEGALTWLEGERVRVAFETIASASVGCAVRRRFRTSLRRIVRLQALARGASARREVGRWRAEQRRAYLEEVAAAAEAEVMEEMAAVFLQRWWRDQIAAQKAFEWQQLAISRTSISSWGDDGDLPAASEDQPSLSYERSFVFRWKADQSLERSRHSVGSDLSASTILAMSGVHRPSTGSHSASARSDGIDIDIASSRGNVLQDVAEIPSEDFALHQYYHEECMCLVAQRDFLSARLPSEQQALLDDLDFALELLGRGSPRIKDEHVAFIRETTRQLQSVLDAEVEARRRLTVTSRCKDSAPATAIVATACQGTEVVFHNNHPRVLQKRDIPSAPRLRPQASCADLRQKVLEKRRPDLMQKSSSAQCIGQQFIDTSSAVRSWVPPPPPIGTQEPWAAVVTPQSTFRRSGGPGSYPALQQSGSTFTAGGESYHPPRQLRSSHSHSGLPQQFEGTFTPRVDSYHQSRLSGVSSYSTLPQSESYRPAQRSHSYSTLPQAVVTQAYPVQTGPATPAFPSQQSSVACTSWQPLVATAVQTASATPAYPSQLPSVACQSWQPLVATAVPTSSATQAYPSQQPSVAFSSWQPPVATVAAAVATAAALQAPVATVAKASCEQSGMLLHGLPTPCRRQAHVQQQTPRLQKRTTTPAAPVTARARSPPCSGVATATLSWQPPHWAHAAPAIVATPVATAAAR
>ScrHanSHHI4112023_rbh_TGME49_239560
XPGSRHALLITGESGSGKTEATRAVLQFLAMRHTSADHVRERLLRSTPVLEAFGNAQTRQNTNSSRFGKFIEVHLSAECEVVGATLTPYMLEASRVAGDLVAGERTYHVFYLLRTALAALSSGTAPKTPFWAQLAQVPEWAELARIACPALAASPRLLGSAGEDVSGALAGFEGLVEGLLGTGMRPDEVAECCRLVAAVAVVADAETSGEPPSLAAELLGVREAELKTFLTKAEMSVGAARQERLYRERSEREAATLRASLAQELYSALFSWLTRLVGRSIAPPSNSTPQXXXXGGGRLLGLLDLYGFEVFAANGFEQFLINYCNERLQQLFNRQVFLREAEEYLAEGLDSDGQLQRLTAACQLPALALLEGEQGGAPGLFGVINDRSRCNFETERTGGAEEGSGLVESVSAACGRHVAFCHAGKDSKRMFGIRHFAGEVLYEAAHFVRKNASASRPDIVRFLCGSGSPFVREVFAAXAEPSAEALRADADLRLPAGAQRVVRDARGAEVPAHPLPAAERRPGGAELRRQRHAAAVQVQRLDGGHAHPAPGLPAPPRAAVLRGALRLPPEVRRARQEALAASPSHAEEVCLQICEVAYTCGVSSEHLRVGKTKVFLREPALTWLDAVRTEEASKLVLAALRGNAAGVASGLRAVVFAQALARGAIARRLTQQMVAETRAIEALLAAEAAAAAHEAAAQKVQQSWRKCLEGKAARKALESEKLAKQASKPKKQQPAQQQPALIWPQHRETRNARDTSKEKHRAHAERSDPISRSGGTAASPPPSRRGHHTARGGKKDATPSMSPSSDAPSAVPTPTRSRRGMPSASDGVQRDRATPRKVQLTWEPTTSRSAGGAHAAALEKAMSPRSVHRSYHQECLELLGRFQHLCQQLPTENQGLLSELSRASEFLTSTAPPIAAEDVQVIERCLQNAKVILESGLATGGGESRGGYTSLMEAPLSARAVPVCEGVWAAAGVNCSASTSIGSTTSAAGSSWSAAPWKLPTSHMSQAPISQRANLGASGKGSTPRLAGDTEAMQRSCSARAALGRAATSPRSFQPLHTTYSMQPLRTTYATAHAVAAAPSMSTRQRDCLEGIATVATTISASARSASASRATYATAAATATVQRLSSGSSSTTPSPAVPWPMRTEGSSFSTLSASTRSMSAQPALNRSSRGFTTALGTAWLLEGTSTSMGPSELTASASHHDLGAXGLEELAGVCDARDSDVGDGAAGDGHGRVGPAGMHVASALAALWNHAGADHLGHGRRGDSNGGVSEQGSDAVPLPSGGLGPGAGGRRRPLLGATADRVNALGRLEDRAVSGAHGNAEGLHQDPFAFRRRTGVRLTADGSFAESFVVVGGPSGHPRDALVPGGHAPGGRHHATAQRPEACALGVGAAAAAVAAKGRAAGLIGVLGGPPPLGVLPAAAALARARALARGQWAPERGAACGIAAGVAAARLALALAVGLAQANLGPAWGAWLADAGLPIAAAGLSSWRRASLAISAGPAAPAALGPSRGGGCYRSSPALAPHVFWTPATX
>ScrHanSHTV5128480_rbh_TGME49_239560
XQDSIASEYASSSPPSAPHLYATVTAALAAEGSQHAILITGESGSGKTEATKGILQFLAMRHTSTDHIRERLLRSTPVLEAFGNAHTRQNANSSRFGKFIEVHLSADCQVVGATLRPYMLETSRVAGDLPKGERTYHIFYLLRAAVLAMAGGEVPSGPLWARLAQSQEWAELLAKSGGLLEASARLAGSDGPSAEEGLQWFASVMEGLIGTGTRFAEVVEVCRLVAASAVLADKATEVGAGADGAAATQAAAAMLGIEEKELRTFLLKAEMTVGVGRREKVYRERSEREVATMRSTLAQELYTTLFTWLTRRVVKGISPPTESPGGRRLGLLDLYGFEVFASNGFEQFLINYCNERLQQFFNRQVFAWEAEEYATEGLDTDGQWRNLSSACQLPALSLLEGEGPGGSLGIFSIINDRSRCGFDACAERSGGXXXXXXXXXXXEDIDEGGGGGGGDGSALIDSLASACAKHPAFCRAGKDSKRLFGVRHFAGEVFYEAAQFVRKNASADRPDIVAFLRTQGSPFVRELFGAEADASTTNKMPSPSATQTSAAAATKVSGSGQEAAVGKPRRKLFGRTLISVFQQELTELCATLEARQCRHVRCLRPNDEQAPLVFDDASMLRQSRYSGLSEAARIRRQGYAHRRPLLSFATRYAIVLNSREARSAASRATECTAIAASNAICQVAVSGGVPIGDSRIGRTKVFLTEGALTWLEEERVRVAFETIASASVGYAVRRRFRTLLRRIVRLQALARGASARREVGRWRXXXXXXXXREVGRWRAEQRRAYLEEVAAAAEAEVMEEMAAVFLQRWWRDQIAAQKAFEWQQLAISRTSISSWGDDGDLPAASEDQPSLSYERSFVFRWKADQSLERSRHSVGSDLSASTILAMSGVHRPSTGSHSASARSDGIDIDIASSRGNVLQDVAEIPSEDFALHQYYHEECMCLVAQRDFLSACLPSEQQALLDDLDFAVELLGRGSPRIKDEHVAFIRETTRQLQSVLDAEVEARRRLTVTSRCKDSAPATAIVATACQGTEVVFHNNHPRVLQKRDIPSAPRLRPQASCADLRQKVLEKRRPDLMQKSSSAQCIGQQFIDTSSAVRSWVPPPPPIGTQEPWAAVVTPQSTFRRSGGPGSYPALQQSGSTFTAGGESYHPPRQLRSSHSHSGLPQQFEGTFTPRVDSYHXVPAQRRVLILDFAAVRVVPPGPALALVLDFAASCRHTGIPSADGPCHTGIPVAAVLCRMYIMAAACGNGRSDGLCHTGVSLAASLCCMPIVXXXXXXXXXXXXXXXXPSVACQSWQPLVATAVPTSSATQAYPSQQPSVAFSSWQPPVATVAAAVATAAALQAPVATVAKASCEQSGMLLHGLPTPCRRQALVQQQTPRLQKRTTTPAAPVTAR
>ScrTroCCMP3099137502_rbh_TGME49_239560
TSLSGPVVNKAPSARVHQKEQLEAASEALEALREVLEALLRSRPERGAGLKMEHYLLERSRLVHVPDGERNYHIIHMLAEEEKDTISKEEFKYIGEAAWAQKNDGRGCKVEYDDEQDLRDFKARMHRAGFDDAHQKEIFDTIKGVMYLGNVDFLHCEGGKDGDYVEIVPSSXETFAESLRLAPGKQGEVRVRFDTQCDGKQDGRYXIISPVTKVADAGANRDAVAKTIYSKLFDRIVAVMNESMGNRX
>StrAcuSPMC142023213_rbh_TGME49_239560
SKTKYGFAELQDYHYLSQTKTFEIPGVDDAADFDVTCDCMHTIGIKDQVKDNVFDILAGILFLGNIKFDIKENDQGPYPVISEETKPFLEKASKLFQIPIEAIEKTLTKKVIKYPGQVIESPLTETEAILTRDTISRITYNKMFDRIVKLINQTIASNMS
>SymMic018441_rbh_TGME49_239560
METTSHLLPDRSGGKFREYGCAEGDTDVQMTVPTNGDMVRLCVTASMVPERENVLTEPARSHCDRPTDTQQAVCDTTANVMALMEVSPFEQIYDDWKAGRTIVTTIEAKTEQYSPEVAELMVADDLVAAASDVYRHALGVALAPPSSEESDIVLVHRAREWLEDQRKLRCRDFADAESFELTDVQEVSQCEVVPPCNSGSFHLGMARPPLDGHSHVIFVQSSDQSGSILAVPVDTATTFRDSSRWWRPRSEKHVELIHRSQAMETSPSCQPADPGPASSSVMGVSDDKACAERAACKAADTSSSDDLEQNQNAWYIKQQSEGHSSTSATRTSPLTADTQVESNGSRGSRNSADSVAARVNTNSGTSDDSSNRGKNETRLDAARAMRGATHCDLSSSSSSDFEFFDIPGLDSDSAGSEPAGSQAEESAEPAQNSMAAHLNGTCKPCRFHQLKEGGCRLGDSCRFCHLCSHEQARAERLRIKYEDRRTKRRQGLRRYAQMGLEAEGRLDALRPLAASEKALKIDPVAKVKAVIAHCWTVMSMRFQSLQGPKSLETLQEIEHITRWQENREKLRGPLEEDSRFFVAPLWDRLSVDKAWKDLASAASTLMDTSVRLQDGPPNDVCLEWFEALLQGLLATGMKLPEVAECCRVVAAVAVLSDPELGEESLAAAATLLRVEELALRTFLSRTEMSLGAKERVFRERTRSEAATLRASLAQELYATLFLWLTRFVAQGIAPPKAESGRLLGLLDLYGFEVFPSNGFEQFLINYCNERLQQFFNRQVFTREAEEYASEGLDCDGQWKQLTSACQLPALALLEVVAELRLFEPRQWLMVDGTPERPDSTTIGAALQVDLGLRGRRCRPQPGLWMEQLEMAMGRQRSRTRRPMEQTGRATANGSSNRGKDSRGAQLLGDKEAGKGETGSHRAGGSQLPLPRATSATHPRGVDGPVTGCGKRPWCAGTRTRTFRSGGGSRSLASSWIGIFRVALNFEHVDEKVLAGPGYLQAIFGILDGIAGEKDVSEKRRVVRAALFEGQRKKDETLSQVAVRREQEFAGADRYLTIPSELKAFILEETAALSRQGVQNLRTLTGGAADFDKMVRALKTLDVEEEPLTRDKGSFLTGAAQSDDGDEADGQDDEGSEASLEDTERVEAFLAEVSGVEEGVALEMLAAFEKEAGNQPPRRRTWKQNKDRKLAAKKERARAENRGDDKGKRAVSFVYFGFPDNGPSENTFVGWLSGGEGPGDHDPEDPIHRKDHSQLKDPAEGAAIDFKVPGETHEQLRDGFFDYRACGQGGGGWWRGLILAMALNVFFAVAPGRAGQDLIGEPAFKKLCGRLRDQGLPCLRLSEAPPAAHGVGGQASPLFQALVPCVLAGIPGVIKVTVIREDIPRLLSVGLLEATGAVIDMQRNTIDYKELGTSEAMIRMRSGHRVVDIASWKKGDSFPVPPHLSSEFGLTEGAFNQGVKLTGSAMEAYMVGISLSKLSGSRHMESTPEHKWKRLVDRLLSRRVVSQEPVVSQTCNHPLESPRAGNLEIGRPPHRAKPPAKAGKKAVAYTSQPPAVALERRAGSSSKERGAEIVESLGKVMAESTHQLQVAMAQCNQQVLAGMAQSNQHVMNGMGTMIQTMQSMQATQQGMMQEVRGLAAMGIMSAGSTELPDAAMQPPSVHGADPEAIFIEVLVASSMQRRHGLEAERQHHYHNEGEAEEDDEANLDMEEIGGDLAREDNGRGIAKLVAKLHENMGHLSNDRMIVMLKAAGAKEDVMEFVKKRFSCELCSKRQKEVRRRVAAYPRTYTFNRIVAVDTFFLPWRGSSIPILNVVDHGSHYQVTVPIKELDGTDHRGGTPGAEEAWRAFLEAWVRRFGAAEIVISDAGPEYGGAFTRGLELHSVMQHVTDAEARSTVVTNRGDLEMLLVHLTACKNQWYTRAGYSLASWCSGEIERKYEELLSDQVAHTPGRQVAAADPTELEDGERSYAQSCRIRQRARELIRAPRPASRARWSGPGLVLPLSGHIYCSSALPPEVVEQVLELERIDNLHIEGLRAARGSDLVAVTFPQPRAHRYPDSPPEDAWEQPREEAPPTEMEPPAEETAGVNSGTTAPSETIDEDQGENDDVRARASSVDITPRTPLPAREGQQLSEMQARAANTPGDRGAARKRTSWGLGRYFGLDVNEKGQFNLVACRSDEFDMRKATVEEIKGFDGSDRTEWNSIVGMNAVRVWRGQEARELRERYAGRILRSRMVRRKKPMPGVGNFKYKSRWCVLGFDDPDSETLRTFAPTPQAEIINLFFQTALNLNLSVVFGDVTSAFCQGKRLQRAAGRLFAEPCPGIDAEAGDLVELLVAVYGLEDAPVCWAETVREFLCEVLGFRRSLLDPCLFLKQDEWTTIASRPSYEEELLAKLREKFLFGKWLRGEADFNGRRVRITDTDVYMHQEKYVVEKLKAIELSKTRRAQKDSPLLEGEMESFRSMLYRVSWLSHQTCPEAAGMTSILSSRLPRATVADVIVLNKMIGHLRSTPKQGIRLRRFNPEQMCFIGMSDAGGVDGKGVGDETGADGMIEDPVQGSWLVWSSDRVPSHDEHLRVSVLSWRSTKLKRRVTSTLASETLSFAQCLGEIEWMQVLYRDMVCGDVQAETWHKIVQPFTCLLRSGGALAGRQRQCGITDARSLYDALIKCHPASRQDRRNALELAAIIDSMNRGGGMVRWTPHQRMAADMLTKADITKGNGALLHVLRSGVLHIDEGPGSLGIFGVVNDRSKCNFEEAQPVWDLLSGLLHVAYAGLKHHAINYPITTVYKEGVRADGSRRTTDDANSLQAVQFASVGVDGAVWEHPASLWPGQAESPKVQLVPSDILLVWALDGIRGDSPGQILQDAAQAFGICQHADGRCLALHIVCGLLCFGQTMLLAALCGTLAGEYNYQVNMLPYLDVAMLQTYLNVDPVNARGEHLMDAGRIVFTKASHLDIKHSMGFMDTDVWCVAPVTTLDLDGNSTVPAVVDFWAIGKNCCAGSAGGDFRCGSWSDRFAHGGLRLLDEAERPFYRLAVQQAEAAFKLQVLHPIFLHWMPEPVEEVEAYRKGGHRFFQIAVMSYFCFQFTLVFAAVFFVNKVAQW
