# Supplementary material for: Molecular characterization of the conoid complex in Toxoplasma reveals its conservation in all apicomplexans, including Plasmodium species
Source: PLoS Biol. 2021 Mar 11;19(3):e3001081. doi: 10.1371/journal.pbio.3001081 (PMC7951837; doi:10.1371/journal.pbio.3001081)
Supplement: S1 Data — Files are named according to the T. gondii apical protein query. The sequence headers comprise the protein identifiers in our in-house proteome database for the SAR clade (Methods), starting with an abbreviation for the species strain (see S3 Table). The headers furthermore contain either the descriptor “self,” indicating that this sequence is the original T. gondii query, or “rbh,” indicating that it has the original T. gondii query as its best T. gondii hit in a BLASTp search, or “none,” indicating that it has no BLASTp hit in T. gondii (see Methods). For sequences of P. falciparum 3D7, the header also indicates by which P. falciparum IT sequence it was gathered and if it was gathered via reciprocal best BLAST hits (“rbh”) or via unidirectional best BLAST (“bh”). The latter is only the case for the putative orthologue of T. gondii’s TGME49_219070 (see also S4 Table). (GZ) [file pbio.3001081.s005.gz › TGME49_conoid_proteins_putative_orthologs/TGME49_230340.fa]

>AncSagWS2016012843_rbh_TGME49_230340
MYTTPRLYSNGNQAMAQVTAPGTVHISPGDQPSPYAQQYAPQQYAMVTPSVGRPPPMMPMPESMRVYQQPPPAQVQRVMVEPPKTEGAPCVHPNPNRRGSISGYCSHESHPSQQQPEKQPQTVSCVGQGAPPSQPRYSVATRASQSTRASVSDIPAVINTYDQLYQLERGNVQRDLEAKETEIRSLRNQNEELKHAMRTGPRADPHLHGLFQSKDQEIQELFSCKDEEIRILHQKGDLQARLIEELKQEIQQHTFGGGSGGLGSRDKINKLTGEVEALKRNNTLMSQEMSKRDRILQRMKDYVPGDCELQNVLPFDPDVVHEMDSHMDGLVLENRQLKDVIISKDRQLSVLSSIDPGMNESSALQLGAQAISMAQNSMELKEKLKTVESELQTCEEDRRGLQDKFEDTFQKLAARKRENANLVESIAERDLKLTRADTLLQQRDKEISVIKDEAKHALKSERERSCRLATEVDIATTQHEKLRSELTLRDEQIMKLKGDLIRSDKTLKSYDTRIKSLSHEMNELQNHLQRMVKQAVAKDQYVNEVEKRLKENEAKRQASYLQEFAKSRQLQNDYYNKEEGIYQTLVEREREISRMKNDLGSKVEQVEAVRQMLTSAAGDVHKVCTSLSDDGPPIYPTGGKYDYGHDHGTYRHDSSSKDRSRLNSPRHRTSESAYDHPRTMTHDGTLRNDKGKVVYQYSAKNGTVKVKSKFGESHASQVEPEKPPPSSQTVLNQLLGEYVPVRGDEIDAVVGDLVQQDAFRNHRVLLCRLSPGVYLYGTKRIQMRLNPKTRELEGRGSEDTSTPYQDIKAFLENV*
>AncSagWS2016012847_rbh_TGME49_230340
GGGVGGGCGGRGVGGGLGGWGGGGFFFFLQLGAQAISMAQNSMELKEKLKTVESELQTCEEDRRGLQDKFEDTFQKLAARKRENANLVESIAERDLKLTRADTLLQQRDKEISVIKDEAKHALKSERERSCRLATEVDIATTQHEKLRSELTLRDEQIMKLKGDLIRSDKTLKSYDTRIKSLSHEMNELQNHLQRMVKQAVAKDQYVNEVEKRLKENEAKRQASYLQEFAKSRQLQNDYYNKEEGIYQTLVEREREISRMKNDLGSKVEQVEAVRQMLTSAAGDVHKVCTSLSDDGPPIYPTGGKYDYGHDHGTYRHDSSSKDRSRLNSPRHRTSESAYDHPRTMTHDGTLRNDKGKVVYQYSAKNGTVKVKSKFGESHASQVEPEKPPPSSQTVLNQLLGEYVPVRGDEIDAVVGDLVQQDAFRNHRVLLCRLSPGVYLYGTKRIQMRLNPKTRELEGRGSEDTSTPYQDIKAFLENV*
>BabBigBond000510_rbh_TGME49_230340
MERTESEDSSSTLYKVMVNRKIVEKVQMNMNTSAAPSLIAHSGAACSNRAPADCDESHEIERLRKENQLLEQKYQDTFEALDKVRQTALEASERALSREFRIAFLEKALHGCEVSLNEAKDALHEHDKGMQKVKRETQKELGVLQSQVERLNAMVVEKDARILELINDLTRHRNTVNELTQRKSDLLKQLKDMCEKLNTVVWETNQREKLLNNVESELRKREMERQAAFLSEVTRSKRLMVGIKVKENMLNQIISTKNKKISELEKHVQKLLAKISRINGVFNDINFGMESPIALNTCENQCSQVECNLASPCNVQVLSGRAKVLL
>BabBovT2Bo001447_rbh_TGME49_230340
MERSDSTDSSSLLYKVMVNRKIVDKVQMNMNSNAANDQHTVGAATCVNEASYECNYDEDMDKLIRENKALEQKYQETFEALDKVRQSALEASERALSREFRIAYLEKALHGCEVSLSEAKDLLNQKDKDMSRMKKDVQKELGVLQSQIERLNNLIGEKDSKILELVNELSRSRNEINELTKRKSDLLKQLKDICEKLNTVVWETNQREKMLNNLESELKKRETERQAAFLSEVTRSKRLLVSIKVKENTLNKVIANKNNKIVELEQQIRHLTEKITKINGVFNDINFNTDMAYQSCANAAICAEPGNVECSLTSPCNMELIQGQARVLL
>BabDiv1802A000249_rbh_TGME49_230340
MERTESEDSSSTLYKVMVNRRIVEKVQMNMNAHDSTTPGATDGAGTIHQHSLCCTHPDEIDKLTRENKILEQKYNETFEALDKVRQTALEASERALSREFRIVFLEKALHGCEVSLGEANDQLKERDKLLQQAKRDMEKELGVLRSQVDNLNLLVRGKDARILEITNEHTRALKQLEEIKQRKSELLKQLKDMCEKLNTVVWETNQREKMLNNLENELKKREMERQSAFLNEVTRSKRLLVSIKVKENVLNKVITTKNQRIHDLELQVRQLLEKINRISGVFYDINQSMEPTMKSPPFECTTSADEYKHVECNVNAPCNMQLLSGRAKLLI
>BabMicRI000284_rbh_TGME49_230340
MNCFEYNRERGKSLYKLATIDPKFKSFTNKTKQTINSDLNNQTKSIQIPSNFSACMEGTAVVYDKKFNQCNSYCNKHIGNSYISDNIIDDMQINHTKCLNCEKFICRYKSTLEILSRTRKELLNISSILLKKESTIAFLENVACGCEIEINSNIGKINQLEIDIECLKKDNQYNVDVLKSQIRVLDDQIVGKDRNIMELKKSVFEYQAKLKILQAKNTSLTNELENTCSQMDALVTSTSDKCILLNEMEKNMRDIELARQKEFMEQMRVNRNLELDFKFNHNVAANLLNKKSNELDVLRAKLTTCQDGIEKVVSAAKQINPN
>BabOvaMiyake002139_rbh_TGME49_230340
MERTESADSSSTLYKVMVNRKIVEKVQMNMHTHSAPSPIAHSGAACSNRAADCDELDEIERLTRENRLLEQKYQDTFEALDKVRQTALEASERALSREFRIAFLEKALHGCEVSLNEAKDALHEHDKGIQKVKRETQKELGVLQSQVERLNAMVVEKDARILELINDLTRQRNTVNELTQRKSDLLKQLKDMCEKLNTVVWESNQREKLLNNVESELRKREMERQAAFLTEVTRSKRLLVGIKVKENMLNQMISTKNKKISELEQNVQKLVAKISRISGVFNDINFNVETPIALTTCDNQCSQVECNLASPCNVQLLSGRAKVLL
>BabSpeXinjiang002443_rbh_TGME49_230340
MERTDSEDSSSMLYKVMVNRKIVDKVQMNMNSNPAAPTVSVGEASCLNESSISCHHADELEQLAKDNKSLEKKYNETFEALDKVRQTALDASERALSREFRIAFLEKALHGCEVSLSEAKDQLKERDKDIKQMKRDMSKELAVLQSQVERLNALVAEKDARILELVNDLSRCRKEVSELTQRKSDLLKQLKDMCDKLNTVVWETNQREKMLNNLESELKKREMERQSAFLSEVTRSKRLLVGIKVKENMLNQLISAKNQKISSLEQQIKQLISKISRINGVFNDINFGTDAAATSTTAAITNEPGNVECSLTSPCNVELLKGRAKVIL
>BesBesBbGer1008158_rbh_TGME49_230340
MGFLEALLSLCEGSRASLPSSSPCAASASPSRSRAPSPSYRSRAAPSALAPELVTTRHNASVRCTLTPSPARKVRTRSPLPAPLTAALPASPSAGHLRAAAAMAPDSLDEVSSTCDSGALCCCPMSPQRRSSPPPRIMYLQPNSTSYYYPASPSATATRYASGPPPVSGTFAAAPALSGASLEHTQYYAPPQPKVEILAPPAAAPAQSRHLTVPTLWSRNPRTVGSAEDWSDKAKKKSAALAGVAEREEAAAAALLRKEAEFQARIEEKQMQLRQLEKRAAGLRTLSCSSGMRPVDEIIDSEEVRQLRSNLCEKELEVEQLTAEVDFAKKEKEELSAKVIMKDAVISKLKAGEDVTDLPGAETKEAVKSLRQKDEENRLLTRRLEAMREERRDMRELLLHKDRQLAAALSVSDPAAKEASAVQLGVQAIAMVRDSVDLREKISLLEAELAALKEEKDRRELLLDETFRKLTDKRREAAGLLEMVSQRDMKIARVETFLQQRNRDYEQLQAQSRAALEAERERLEKSAEEIKVLEEQQAGLKNVVAARDEKVLCLQNEVVRRDAIIKQLEQRVKVVSQDLEQNANHLQQLLRASAAKDAYLYELEAQLRQNEVERQASYLAEVSRTRRLALETRMKEEACRAALNEKDEALAHAQHELSRNTQTLQQIRHAFTSIEATDACYRPADSAAGVAPGSPARAAAARSGLGGSDLGGSLASLSPSNDPLTRIPTAVSVPQRPLHESLRVLQADGVSERPALTEARKSAADLASPTHTLYERTTVALDPAGYLAPSAYSPVQYASAKPTPAYASVLRSAVAGLDEEPSDKKAYVSLPATPARTATAVKKTAAASGKKH
>CarCio008397_rbh_TGME49_230340
LTVLAEQYDYQKKELSKRNDAIMVLQEDCVRKKAIISQQERRITELTRNLKDMKAEIDVLLNKAMHRGNYMHTLESQLRENELNRQTCYLKEISKNRGLALNAVLSEDDCHR
>CycCayNF1C8001490_rbh_TGME49_230340
MTILGCGDICPSSRRQAVKRLPFTSTMRPVLYADTGAALAPGLHSVYPLSSSFHPGAPTGTHSAMYHCNYVGAPQRQGMVSSNSLIEANGTNQRTYAPMLTSGQYALSSEEPVDVTYISNAYGARGGAGKLVEPRVVHSLEVPKAGTQSRGKIKEEAIFPRATTSPVAVVSEDAGGSYQRDWQEEVRCLQKMLNTRDTQLELKEAEIQDLSSKLNELRKSQAAEKGIDVMDGQEQAVELTTMRKQVEVLRHERQELIELLLQKERQAAALDSVDPTTKEASAVQLGVQAISMVQGSAELREKLRAAEAEIKTLRQERTDADHLQQDTFDKLTDKRREAAELLELLSQRDMKVARVEAYLQQKTRELEHYTARAKDRLQREQTKREEAEQELLVAAEQCAAFKATVASRDEKIVELHGEVVRRDTLLRQLEERVRVLSDDLKTAHAQLQQALKGMMTRDAYMQALETQVRKSDAERQVAYLTEVSKSRKLELDTRMQQEYCRAALNDKCEKLATVKQDLLRSQSAMERIRKAITAVEEPEGCHSRSAALQSSAPHSHSTVPVEIPSSVVTDIPGIPLEQSLRSLDADFLVRPSPPECPSTDSKSRPGATSSNQPQITSMAYQSTSKTDQSAGKLLSASSKSPTSIPGASMNACKPSLDQLNPQYPVVRSDVVDQGVARVLEQPEYRPLATHICRLGPGAYLCFMQEVTMELQKDGNVVVKQPGGEKVLFSAYLDNLRSGLETKPRPHTPSLPKTTTKAGNQASARKGK
>CytFelWinnie001389_rbh_TGME49_230340
MEIDTMITNELINEQYMNIELKNCNDDDNELNRIIKELNYERDRNKELELKYNETFNALDNVQRDDKLINLTNINTKLLIDINDLNNKNNELIKQLQSLSDHLNIIINNINNKEIILNNLENELKNKDIQRQNLYLNEINKSKRLFINIKIKENLINQLIKYKNNQINELKSNVYILENKLYKLQQTFNDISINHHNNNTIEFNNNDIECNLKSPCNIKMITGNAKVII
>EimAce001407_rbh_TGME49_230340
MSPATYANTGPTPFASHYLSYPLENAFNVNPQKTASLPGPLCTNKYAEEGAGIDLSGGAGPPLTGFTGAQQRMQAPVSKYGYSTSSLPPPEDIVYAGVPHSTGGGLGKLPEPHSLLTVPEPGTQYRGSNRERFQPRATTSPAGIAFRENAGTHQHDLQQEVKRLQTMLNARENQLDLKEAELQDALSKLQDQRKQGSQEELSENEDVDKTALEEKEAELKTMRKRVELLRRERQDLMELLLQKERQAAVLDTVDPSTKEASALQLGVQAITMVQGASEMRAKLELAEAEIKQLRADREAAEELQQDTFEKLTDKRKEAAELLELLSQRDMKVARVEAYLQQKTRELEVLAARSKERLQKEQSKREEAEQEYRVAVEQCNAFKATLASRDEKLMQLQAEVVRRDTLLKQLEERVRVLSDDLTGAHSQLQQVLKAMAAKDAYMQELEAQLRKNDTERQLAYLTEVSKSRKLALDTRIQQELCRAALNDKREKLAAVKQDLFRSESAMERIRKAIGAAQTTENCYVRSSALQSPDLHSHPAEPLHVSSAGGGIPAVSAEHSLRTMDANFVVCQPSPSNHPRSACSTNQPREASIKPASSTEFQTTSKPPQSTSKPLSSASRASTAGYGPQSEQFCPPYSAIQEDPLDQEVARVCESPEYRSIAPHICRLGPGSYLCCMNEVSMELQPDGSVSVLQSGKNKLPIRAYLDTLRSTVEAGLRTATSAPSASGAARATGHSKKKNGN
>EimBruHougton004134_rbh_TGME49_230340
MTLFNCEDICPLSRRHVLKRVPYPPGMRPVTYANTGSAPFVSHYISYPLQTAFNLNPQKTAPAAGPVCTGNYVEEVPGLGVSAGAGPPLTGLTGSPQRTQEPVHKYGYTTSSLPPPDDIVYASAPYSAGADVRKLGEPHSSLLKVPEPGTQYRGNLNSEPLHPRATTSPAGVASRGTAGPDAHELQQEVKRLQMMLNSRENQLDLKEAELQDALSKLENRRKQGNQEQKPGDDGIDKAALQEKDADLKAMQKRIELLRRERQDLMELLLQKERQTAVLDAVDPSTKEASALQLGVQAISMVQGASELRSKLELAEAEIKQLRVDRDAAEELQQDTFEKLTDKRKEAAELLELLSQRDMKVARVEAYLQQKTRELEVFAARSKERLQKEQNKREEAEQELRVAAEQCSAFKATLANRDEKLMQLQAEVVRRDTLLKQLEERVRVLSDDLTGAHSQLQQMLKAMAAKDAYMQELEAQLRKNDTERQLAYLTEVSKSRKLALETRIQQELCRAALNEKREKLAAAKQDLFRSESAMERIRKAIGAAQATENCYSRSAALQSPDLHSHPTVPLHVSPAVSGIPSVPVEHSLRTMDAEFVVCQNSPPNPSQFASALNQPPEASINPPRSSEFQTNSKPPPSSSKPLSSSASRTSTAGYGLQLGPGSYLCCMNEVAMELQPDGNVMVLHPGMKKLPLRAYLDTLRSTVEAGPRTPASAPSASGAATESGHSKAKNGN
>EimMaxWeybridge003570_rbh_TGME49_230340
MRPVAYANTGTVPVVSHYISYPLETAFNISAPKTTPSPGPVCTSKYAEEVPGLGFHADASPSLTAVTGASHGKQAPVPKYGYTTSYMNPPEDFPYASEPYARGGGARKLTEPHSLVKVPEPGTQHRGNLKSEPFQPRATTSPAVIEFRETATTPQQDLKQEVKRLQALLNARENQLDLKEAELQDALSKLQDQSQQGEHERQSEDASNDKTALQEKDAELKTMRKRIEVLRRERQDLMELLLQKERQTAVLDTVDPSAKEASALQLGVQAITMVQGASELRGKLELAEAEIKKLRADREAAEELQHDTFEKLTDKRKEAAELLELLSQRDMKVARVEAYLQQKSRELEVLAARSKERLKKEQSRREEAEQEYRIAAEQCNVFKATLANRDEKLMQLQAEVVRRDTLLKQSEERVRVLRDDLTGAHSQLQQMLKAMAAKDAYMQELETQLRKNDTERQLAYLTEVSKSRKLALDTRMQQELCRAALNDKREKLAAAKQDLFRSESAMERIRKAIGAAQATENCYVRSEALQSPEQHSHQSAPLHPPAAVSGIPSVPVEHSLRTMDADFVACQYSPPQNSRFASSTQLHGAPMNPSSSKEFQFTSKPPPSTNKPMSSSASRTSTAGYGPLSEHFCPPYSAVQGDPLDEAVAHVCERPEYRSLAAHICRLGPGSYLCCMNEVVMELQPDGNIMVVQSGGEGIPIRAYLDTLRSTVEAGTRPPALAPSALDAAKATGHSKAENGN
>EimPraeHoughton000524_rbh_TGME49_230340
MCPPTRRHMLKRVAYPPGMRPVAYATTGPAPLGMQAPFPKYASNASCLPHPEDITYASAPYSTGGGTRNPPEPNSLLKMPEPGTQYRGNFKTEPFQPRATTSPAGIASLDTAGSRQQELQQEVKRLQAMLNARENQLDLKEAELQDALAKLQDQRKQGNQEHHSESDDADKAVLHEKEAELKTMRKRVEVLRRERQDLMELLLQKERQTAVLDTVDPSTKEASALQLGVQAISMVQGASELRGKLELAEAEIKQLRADREAAEELHQDTFEKLTDKRKEAAELLELLSQRDMKVARVEAYLQQRTRDLEALAARSKERLRKEQSKREEAEQEYRVAAEQCNVFKATLANRDEKLMQLQAEVVRRDTLLKQLEERVRVLSDDLTGAHSQLQQMLKAMAAKDAYMQELEAQLRKNDTERQLAYLTEVSKSRKLALDTRIQQELCRAALNDKREKLAAAKQDLLRSESAMERIRKAIGAAQTTENCYMQSAALQSPELHSHPTVPLHASPIVSGIPSVPVEHSLRTMDADFVVCQAPSSNPSQFASTSNQLHEASMNPPCSNEPHVVSKPHLPTSKPRSSSASRSSKAGYCLQSEHFCPPYSAIQEDPLDQAIARVCQSPEYRSIAPHICRLGPGSYLCCMNEVTMELQQDGNVMVLQSGGKKLPIKAYLDTLRSTVEAGLRVSAVAPSASRTATATDHLKVENGS
>EimTenHoughton000428_rbh_TGME49_230340
MTLLQCGDICPVPRRHLLKRLPYSSSMHPVTYADTGSAPVTSHYISYPLHTAFNVVPQKVSTSSGAVYPTNYVDEVSGLCASSPLSSFTTAYQHVQPPLPADGQANVFVAPPGELSYVRPPHSRSSNNRKPVEPQPSQYVRVPEPGTQSRGKLNGEPYRPRATTSPAAIAPNTTTTSYQNDWEQEAKRLQHILNARENELDMKEAELQDALSKLQEHLKQGNAAQEATTHGISGAALKEQEAELKTMRRRIEVLRHERQELMELLLQKERQATALNSIDPAAKEASAVQLGIQAISMVQGAAELRGKLELAEAEIKTLRAERAATDELQQHTFEKLTEKRKEAAELLELLSQRDMKVARIETYLQQKSRELDSLSTHAKERLKKEQQKREQAEQEYRVAVEQCNAFKTTLASRDERILQLQAEVVRRDTLLKQLEERVHVLSDDLTGAHSQLQQMLKAMAAKDAYMQELEAQLRKNDTERQLAYLTEVSKSRKLALDTRIQQELCRAAINDKREKLAEAKQDLFRSRTAMERIRKAIGCAETTENCYVRSEALQSHEQHSHPVEPSQISPLASTGIPAVPVDESLRHMQADFLVLNPSPEARQKPATATNQLSASVKHPISSNKFQVTSTAAQPTSKPPSSASRTSTPGYGLQPEQFFPPYTPVRDDPLDEAVAHLCELPEYRSLAAHICRLGPGSYLCCMNEVAMELQKNSTVWVKLPGGQRITLASYFDVLRSTLEACPGTAASGIPLSGTTKTGVQSNTKEGN
>HamHamHH34007971_rbh_TGME49_230340
MRSPPAPSDFSSPPLPSTTPSPASTSTSPPPPAPPSVAPPTSSSGSPVAPSRASPPLSSAGLHLEATPAPSRSLQTSSPRGPSPPVSASEPESSEAECGAVPSPLDIFESILSLCECGHSDFVSTPRPSFHPEAEVPPPLRAKARESIPPLELPEFPLETPPRWRGYRATVKRQAPVRSRSLSSPIQTRSRVLMVPPTPAHASLHAPSSLLPVEDPACDPNAFCCCSPTAGKRPASAAAMALLQPSTRSYYYYAPAPLLSPSGSPPPAGGPRAYTTTAVPAAVASESFYHVANDAAHVVHAPSLSDAYVSRHETRQLTVPTLAAAAPAAAGTGEAWGDARRRLPDSAAADRGSSVTSALLRKEAELQALIEEKRLELRLLERQVNGRRVAEGTSELEEVRHLRGNLCEKEMEVEQLRAEVNLARKEKGDLSADLLVKDAVISALKAGEDASDLPGVRTVEAVKTLREKEDENRLLTRRLEALREERRDMRELLLQKDKQLAAAMNVSNPEAKEASAVQLGVQAIAMVQDSVELREKIKQLNAQVAALKEEKSRRELLLEETFRKLTDKRKEAAGLLEMVSQRDMKLARVETFLQQRNRDYDQLQEQARASLKAETERAEKGEEEIKILEEQQNALKNIVASRDEKVTCLQNEVVRRDARIKQLDERLALLSQDLEQTSSHLQQLLRASAAKDAYLYELESQLRRNEVERQASYLAEVSRTRRLALETRLKEEECRVALNDKDEALTSAQHELSRNALTLQQLRQAFATVEATDACYRPAAACYRGSKDARTLSRTTSLPFSTPADDALYRIPTASSVPQRPLQESLRLLEVDGVSPQGSGGSPGPTGLLRPAGKGDTSALYTYKVSPTPDTTGASTLVYPAGVSPQTLAPAQAYAGILRVNAAAGGDTTTCAEAQGREASPTAYATLPVSRAAKVATKKGSGELRSLHKQ
>LecTuz020934_rbh_TGME49_230340
INAEYMGEVLAHKDKQLTALAAIDPSTTEASAVMLGVQAISMVHSGLELKERIRTLEAEATASKESYDQALEENERNAARLAEKRREAAGLVETLAARDMRIARLETLLQHRDKEFKSANDEHRKIFGAEKK
>MonAgi029626_rbh_TGME49_230340
MNELHSVVNGKTDQVNVYSLLRTKEDEVRMLFKSRDRHIQALEKRIETEERLRSHLAAVVNESRSGCEPELIQEIEKLKRLLHRRETQLKQAETVANTRQDQYQAVLKDLAVKEVLIQNYKPHHPEDQQLQESAHKTAYQLEYLESEVTAMRQIIDQLSFEKQELQLLSIQKDKQIACISSIDPNMNEASAVQLSVQAISMVQSTIELKEQIRSLESELICLRQRCKEYNERIEEDQKKLIEKRQECAGLIETLATRDMRIARLDTLSQHRDKELNDLRDESRMALSKERERCGRLEMELRIAVNQHARLREELAGGQDYILDLKNEIVRQSNFNHESDNRSRILAKELKEAQKHLQRLIKQNVAKDTYMLELEKRMKDNDVKRQATYLNEVAKARKLQLDMRLREDDARYALHDRDEEIANLKTELVTSSRQVDAVRHLLTTSTPQSPSGAIVNSTPAITAGASRPVTSSRHRCSVSVDPTNNRDDDLLPAYGSVGGQKGSKIARRGGSGKARYSSDSVRKTFRSVDPAQRKIVKSRSNKVKAKSERKLPATTELTIAANISSTDDNNNNVDFTDIVLRKVLQKKEYRSISPLFCRLGRGVYLYGAHKVELRVSDKGHLEGRTDTNDVAPWLSFDSFVTAMKSRTATMNNNDAQLQHWRAAAAMEEADCNIRRWPVNSKGEFDGIDGVVRVVGDNSVGGGEYKLLLSASGSV*
>MonAgi029627_rbh_TGME49_230340
MNELHSVVNGKTDQVNVYSLLRTKEDEVRMLFKSRDRHIQALEKRIETEERLRSHLAAVVNESRSGCEPELIQEIEKLKRLLHRRETQLKQAETVANTRQDQYQAVLKDLAVKEVLIQNYKPHHPEDQQLQESAHKTAYQLEYLESEVTAMRQIIDQLSFEKQELQLLSIQKDKQIACISSIDPNMNEASAVQLSVQAISMVQSTIELKEQIRSLESELICLRQRCKEYNERIEEDQKKLIEKRQECAGLIETLATRDMRIARLDTLSQHRDKELNDLRDESRMALSKERERCGRLEMELRIAVNQHARLREELAGGQDYILDLKNEIVRQSNFNHESDNRSRILAKELKEAQKHLQRLIKQNVAKDTYMLELEKRMKDNDVKRQATYLNEVAKARKLQLDMRLREDDARYALHDRDEEIANLKTELVTSSRQVDAVRHLLTTSTPQSPSGAIVNSTPAITAGASRPVTSSRHRCSVSVDPTNNRDDDLLPAYGYSSDSVRKTFRSVDPAQRKIVKSRSNKVKAKSERKLPATTELTIAANISSTDDNNNNVDFTDIVLRKVLQKKEYRSISPLFCRLGRGVYLYGAHKVELRVSDKGHLEGRTDTNDVAPWLSFDSFVTAMKSRTATMNNNDAQLQHWRAAAAMEEADCNIRRWPVNSKGEFDGIDGVVRVVGDNSVGGGEYKLLLSASGSV*
>NeoCanLiverpool003797_rbh_TGME49_230340
MRAPPAASDSSHPPPSLPATHAPESTLPSSAPCSAPSSPSSSAVPFLAATTASSLSPRPSRSPSPLPVLELHNDSPSETECALFPSPLDILESLLNLCECGHSDFSTSPRSVTPADSAPRSDTLAGRSAPSPGARLASTPVELPEFPLRVPSRRWRGYRTTVWRHATLPRSLSSPVRNAPGGQDQQSAMHAPGLSEETAAYDAGALCCCAPPPQGSLSVARMALVPPTRSYYYARPAPVLSPSVAGYAAVSGGSRVYAAGSPAGGAAPESFHRVVNGEPEAMYLTSPSAVAYAPGSHEPRHLTVPTLPPAAGTGEDWGESRRRLPVGAPPMERDAFVTEALLRKEAELQANARRLVEGTAGFEEVRQLRGDLCEKEMEVEQLKAEVHLARKEKGDLNADLLMKDAVISALKAGDDSDLPDVRTVDAVKTLREKEEENRLLSRRLEAMREERRDMRELLLQKDKQLAAAMSVSDTEAKEASAVQLGVQAIAMVQDSVELREKMKRLDAELAALKEEKGRRELLLEETFRKLTDKRKEAAGLLEMVSQRDMKLARVETFLQQRNRDYDQLQEESRAALRAEAARVEKSEEEIKILQEQQGALKNIVASRDEKVTCLQNEVVRRDALIKQLEQRLKVLSQDLEQSAGHLQQLLRASAAKDAYLFELESQLRRNEVERQASYLAEVSRTRRLALETRLKEEECRAALNDKEEALASAQHELSRNSLTLQQLRHAFATVEATDACYRPVESRAASPSAARDKAKDRESGTTSLPVSTTEDALYRIPTATSVPQRPLQESLRLLEADAVVHPRPAGTAGLNGLLRQPRKGDTSTVYTYYEASPQEKASVASTLALPAGFAPTPHTFPATQAYAGILRANTVPSGDVGVSRQGGRGSPTAYATLPASRVVKQVASKKAEESAQKQ
>NepSpe085938_rbh_TGME49_230340
MEPVNRRLQAEIEKNQEMINSLGILQEQHDYQKKELVLRNEMIEGLNETVISKDISIKRTAKRNEELCAALTEMKLEMDILVQKTIERTTYMHELESKLRENEMERQKCYLKDVSQHRELALNAILVEEDCRRAGEQKNNKIKALQKELQASEVYLKRVKSTLDAQGIQCNELSPMNYTSPTTPIRPIPSPQSPPSPQSRQV*
>PirSoc004676_rbh_TGME49_230340
MSSAPSEGGDGSTGRNEKAMAQKFEKRLAQVVNDYEGLMTLQQNHHKLALEHKEKKLQTAEGELAYARRGCGTGDETTTTTASRREADVRELLQSRESEVDLLTRQLQEKQRVMRGVLNSPSGRHHAHGGAPHPSAAAHDMMGEGGESPPPPADDGGNHSHSREISELRELLIQKELQIEAMAKSIDPNLSEACAVQLGVQAISMVQSSMELKNKLREAEQRLEASQCTSREWQHQADVQQQTLDGKRRELAGLMHTLAERDNEIAALYQESSDTARRVSDESGCAKERLSEEQQRSREFEGFLGEREGQLTELRHQILLRDKSISGLQEEIARLEVAVAEQAKRHSSLQVDLVEASHHIEKLNKTCADKEKVIGDLGKDLTEARVELHRCQVSQFGKQKRIEMDMDNFQNDARRVLVDRANEIKQLQQQIDTRDSQLSAIRVSICPRLESQGATASLPCGFQNSARRFSAEGQPTSSSCPPTRNDVDKMVTEYFSRPSKRSMKALMCRLSKGVYLYGNQRIKFRVANSHGAECLEARHPDSNIWLAIDDVVAVIRTAGTATPNNTASTMGMTASSRS*
>PirSoc009380_rbh_TGME49_230340
MSSAPSEGGDGSTGRNEKAMAQKFEKRLAQVVNDYEGLMTLQQNHHKLALEHKEKKLQTAEGELAYARRGCGTGDETTTTTASRREADVRELLQSRESEVDLLTRQLQEKQRVMRGVLNSPSGRHHAHGGAPHPSAAAHDMMGEGGESPPPPADDGGNHSHSREISELRELLIQKELQIEAMAKSIDPNLSEACAVQLGVQAISMVQSSMELKNKLREAEQRLEASQCTSREWQHQADVQQQTLDGKRRELAGLMHTLAERDNEIAALYQESSDTARRVSDESGCAKERLSEEQQRSREFEGFLGEREGQLTELRHQILLRDKSISGLQEEIARLEVAVAEQAKRHSSLQVDLVEASHHIEKVEEC*
>PlaAdlG01003776_rbh_TGME49_230340
MHDSFYNSNKLSGRVTNPRTSHFSYTQKYDDSLNSECKRSTITKCSSNINTPSIYNEQIIYHPNLVPRVSVISPYNPGIVQRKYNNCLNSFPCLHAPSKITDIPMNMKSNNQSSIRYINKSPCIYNNKEALLSDKFIPPYCNDNVLLVQKNMDHPHVANKVLIGSNRTLDNLPLTKKNKNINNNKNNNKNNNNNNNYSSSRSSSRDAKYPIGEKQTNMKQEFLVNEPFKKRITKANSHKTDMTNKINKLIKEKDEEIKKLEESIQTEMNLNKIEDDQNVDNQKLKEELLDQKTKYQETLKHLKKVETEKRNLKTSLNVRDRVLTKLEKEVSSVDHENELLLKLKENNATLDDVHHIFKYLYGNAKNLVENNIKETHKKDNKNNIYKVLYKSNLFNNNNNNFHERNSDNHINEHINSDDDNDIALKENKSIKNEHNYKKIKNSYDLDILKTTVVELEKEIIDLKEENKNVNFKYENTFQALSELRKDTLEYMESIVSRDMRIAYMESMLQKCEKDLSKLRDQYTKQQIINRQQVDKFTSEIKILEKQSSHLQSMIQEKDSQIVLLKKEIVRNDILIKQYEERNKELQNELRLMCSNLENVIEASNKKDLFMNELEKQIRENEVHRQHAYLKEVAKNRKIHADMKFKEILYDKSSKHQSDELHDLKKELYLNQIQMQKAKEAFQILKNVPKTETKIKHKCETNDIETSSFNNFSEYKNEKESENMTFETKDSTDAGTEYNIKNTTTKKKKKETKLSA
>PlaBerANKA004399_rbh_TGME49_230340
MKNTSFGFLPNKVVMSRKPIDIYPNISDSDKLNNGNTNEYSYKMVPHVYKRTTSSFPIFDDNNLVYNPNRVNIKPMRPPHNNNNFHYPLVYGQKKNNCLNSCSCMKKSNSNVCNKINKENNKNNERRRINDFIPILFNNKKILVSNVFDNVHNKYPVPNLEASNSSYNFNHNLFTHSGGYVSIDHQNRSRSSNDSAPRDNNNNDGKNIYGNILCGKGGNIINHKNTEVLKKNIIKDKTRESSKIPQINDLINQKDLEIKDLETKIEKEKLEHEIKDTVLDNNKLKEKLLDQKIKYEETLKHLKKVENEKRTLKSNLHVRDKVLEKLEKEIGSVDNENELLLKIKENSDLTDIHKVFKLLHDKENGEKNQDYHKKNHNIKSISYADDTTKNIANDIENNRNTKNNESSKGDKTIEEFRWYKTISTFDGADTENYDVDMNDKKEEIDEKNDTNFLKATIIKMDKEIHKLKEENKNVNFKYQNTFEALTELRKDTLEYMESIVSRDMRIGYMESMLQKCEKDLEKLKDNFKKEETNNREKIAKLRSEIKILENQSSHLRHMIQEKDSEIVLLKNEIVRNDILLKQYEERNKELQSELRLMCNNLENVIDASNKKDIFMDQLERQIRENEIHRQNAYLKEVAKNRKAHVNMKFKEILFDKSAKTQVDEFRNLKKELYLNKIQIEKAKEAFGMLKISSNRESMPRKKKVIKKKSIRSLSENSSGKYTENSSGKYTEGSTENITENCHENGAENNPSDYKINFTKKNNNNNKLGLKTPIDSIPGRKLSNSVAKKNTKKMTKKLINVEEEKLV
>PlaBilG01003801_rbh_TGME49_230340
MHDTFYNSNKLSGRVTNPRTSHFSYTQKYDEALNSECKTSTKTKCLSNINTPSIYNEQVIYHPNSVPRVSVINPYNPGIIQRKYNCLNSFPCLHTPSKIKDSTMNIKSNNQNSIRYINKSPCIYNNKEALLSDKFNQPYFNDNVLLVEKNIDHPHVGNKILIRSNMTLDNNLLLTKKNKKINNNNYSSNSRSSSTDAKYVICEKTKNRKQQFLMNEPFKKRITKVNCHQTDMTNKINELIKEKNQEIKKLEESIQTEMNLNKIEDDQNVDNQKLKEELLDQKIKYQETLKHLKKAETEKRNLKSNLNVRDRVLNKLEKEVSSVDHENELLLKLKENNATLDDVHHIFKYLYGNAKNLVEKNLKETHKKDNKNNTYQVLYKSKLFNKNNNNNNNNNNNNNNNNNNGNNNFDECNSDNNINDNINSDDDNDFVLKEKNSLKNEHNKKKKKNRNDLDILKTTVVELEKEIIDLKEENKNVNFKYENTFKALSELRKDTLEYMESIVSRDMRIAYMESMLQKCEKDLSKLRNQYTKQQIINRQQVDKFTSEIKILEKQSSHLQSMIQEKDSQIVLLKKEIVRNDILIKQYEERNKELQNELRLMCNNLENVIEASNKKDLFMNELEKQIRENEVYRQNAYLKEVAKNRKIHADMKFKEILYDKSSKHQSDELHDLKKELYLNHIQMQKAKEAFQILKNVPKSETKIKQKCEINDIETSSFNNFSEYKNEKELENMTFETKDSTDAGTEYNIKNPTTKKKKKETKLSS
>PlaBlaG01003653_rbh_TGME49_230340
MHDTFYNSNKLSGRFTNPRTSHFSYIQKYDDALNSECKTSTITKCSSNINTPSIYNEEVIYHPNLVPRVSVISPYNPGIIQRKYNCLNSFPCLHAPNKIKDSAMNIKSNNQSSIRYINKSPCIYNNKEALLSDKFNQPYCNDNVLLVQKNTDHPHVGNKILIRSNMTVDNNLLLTKKNKKINNNNYSSSRSSSRDAKYVICEKHKNMKQFLMNEPFKKRITKVNSHQTDKTNKINELIKEKDQEIKKLEESIQTEMNLNKIEDDKNVDNQKLKEELLDQKIKYQETLKHLKKVETEKRNLKSSLNVRDRVLNKLEKEVSSVDHENELLLKLKENNATLDDVHHIFKYLYGNAKNLVEKNLKETHKKNNKNNTYKVLYKSNLFNQNNNNNNNNNNNNNNGNNNFDERNADNNINDNINSDDDNDFVLKEKNSIKNEFNNKKNKNRNDLDILKTTVVELEKEIIDLKEENKNVNFKYENTFQALSELRKDTLEYMESIVSRDMRIAYMESMLQKCEKDLSKLRDQYTKQQIINRQQIDKFTSEIKILEKQSSHLQSMIQEKDSQIVLLKKEIVRNDILIKQYEERNKELQNELRLMCNNLENVIEASNKKDLFMNELEKQIRENEVHRQHAYLKEVAKNRKIHADMKFKEILYDKSSKHQSDELHDLKKELYLNQIQMQKAKEAFQILKNVPKSETKIKQKCETNDIETSSFNNFSEYKNEKESENMTFETKDSTDAGTEYNIKNITTKKKKKETKLNA
>PlaChaChabaudi004700_rbh_TGME49_230340
MKNTGFGFLPNKVVMMRKPTEIYPNISDSDKLNNGNATEYSYKMVPHAYERAISSFPIFDENNMVYNPNIVNIKPMIPPHNNHNFRHPLVYGQKKNNCLNSCSCMKKSNSSVCSKTNEGNNEQKHINDFIPILFNNKKILVSNVFDNAHNKNPVTNLEASNPNYNFKHNAFTHSGGYASIDHKNRSRSNNGTIPHDNKNNNNDKKNIYGNAMCGKGDDIINQRNIEMFKKKIINDKTHEPSKSPKINDLINQKDLEIKDLEIKIEKEKLEHEIKDTVLDNNKLKEKLLDQKIKYEETLKHLKKVENEKRTLKSNLHVRDKVLEKLEKEIGSVDNENELLLKIKENSNLSDIHKVFKLLHDKENAEINKYDHKKNYNTKSISYADETTKDIINDMENNRNIKKNENSKGDKKMEDFRWYKTISTFDGADTENYDVDMNDKKEYIDETNEPIKNDTNFLKATIIKMDKEIHKLKEENKNVNFKYQNTFEALTELRKDTLEYMESIVSRDMRIGYMESMLQKCEKDLVKLKDNFKKEEINNREKIAKLRSEIKILENQSSHLRHMIQEKDSEIVLLKNEIVRNDILLKQYEERNKELQSELRLMCNNLENVIDASNKKDIFMDQLERQIRENEIHRQNAYLKEVAKNRKMHANMKFKEILFDKSTKTQVDEYRTLKKELYLNKIQIEKAKEAFGMLKISSNRESMPRKKKSIKKKSNRSFSENSSGKYTESSSGKYTEGSTENITEKGHENGEEHNPSDYKIDTTKKNNNNDKLGLKISADYVPDHKLSNSVTKKNAKKMTKKLINIEEETLVK
>PlaCoaHackeri004368_rbh_TGME49_230340
MSSPLFMTPHNLIPSSKYHEIRAQNEEKAKLSNRDVYEYRSSKVGPMYATTTFKSHPPIYTEKVTYNPNVGSQSTAIANYGAHGGNAPKVNCMNSFPCLKGHTMGCNEMNNGTKNGIHNSGIFTNPTVSGYTTGYNAPPTNKRIIRKVSKVPCLFNTKPVFMQDSCEKVYSDVGGVPILFDSPVHGSKGYVQLSTHDEMQLYNINEKKKNKDPELMGKINHVEPFKKRVTKEKLPEPIIKNKINELIKEKDEQIKELENEIQNEKRKSEMIRPDGEQNDREYSNVENRKLKEKLLDQKIKYEETLKHLKRVEIERRSLKSSLNVRDKVLNKLENEIGSVDNENDFLLRLKENTSLSDVHNLFKFLQGRGKEVEEDKYQKCAGKNNQKGLNKANERRNNIVDPYERNDTYGVKEAEEGKHKEDEFSWYKTKSTCEEGLLTLEEDDSKENRNSYKKGKKVSKFSQPSFDNNDMYTLKSTIVELEKEVYELKEENKNVNFKYENTFQALSELRKDTLEYMESIVSRDMRIAYMESMLQKSEKDLTKLKELLRKQQLLYTEKVDKCTSEIGILEKQSSHLQSMIQEKDSEIVLLKNEIIRNEILVKQYEERNKELQNELRLMCNNLENVIDASNKKDLFMVELEKQIRENEVHRQNAYLMEVAKNRKVHANMKFKEMMYDKSAKHQVDELHSLKKELYLNKIQMQKARDAFEVLKKVPKAESLSRSKQDFSQDNDSSTVHNFSEDKNDRDGGNTTFEAKVSSEARLAYKAKHSVGKKKKRVPKSSPSASISTSTQENAQTTAQGAIQEVV
>PlaCynM005183_rbh_TGME49_230340
MRSPSFIMPHNLIPSRKYHEIKAQNEEKEKLSKRDVYEYRSSKESPMFSTAMFKSHPTIYTEKVTYNPNVVNPSPAIPNYGAHGGNARKVSCMNSFPCLNGHTRGCNEMNNGTTNGTHNSSIFTHPNVSTYTTGYSATPTNKRFIKKVSKVPCLFNTKPAFMQDSCEKVYSDISGVPIHLDSPMNGSKGYVQLSRHDEMAVYNINEKKKNKDLEVMGKLNHVEPFKKRVTKEKVPEPIIKNKINELIKEKDEQIKELEIEIQNEKRKSEMVRSEGAENDREYSNVENRKLKEKLLDQKIKYEETLKHLKRVEIERRSLKSSLNVRDKVLTKLENEIGSVDNENDYLLRLKENTSLSDVHNLFKILQGRDKEVEEERYHKCAGTNNEKGKRLNKANESNESNERVDPYERSDTYGVNETGEGKHKEDEFSWYKSKSTCEEGLPPLEEDVSKENRSSYKKGKKVSKFSQPSFDNNDMYTLKSTIVELEKEVYELKEENKNVNFKYENTFQALSELRKDTLEYMESIVSRDMRIAYMESMLQKSEKDLSKLKELLKKQQLLYREKVDKCTSEIIILEKQSSHLQSMIQEKDSEIVLLKNEIIRNEMLVKQYEERNKELQNELRLMCNNLENVIDASNKKDLFMVELEKQIRENEVHRQNAYLKEVAKNRKVHANMKFKEMMYDKSAKHQVDELHSLKKELYLNKIQMQKARDAFEVLKKVPKADSLCRSKQDFSQDNDSITVHNFSEDKNDKDGGNTTFEAKVSSESGPAYKAKNSVVKKKKRAPKASSSSSLSASIQENAQESAQGGIQVSVQAIA
>PlaFal3D7001606_rbh_PlaFalIT_PlaFalIT004013_rbh_TGME49_230340
MHDTFYNNSKLSGRVTNPRTSHFSYTQKYDDALNSECKTSTITKCSSNINTPSIYNEQVIYHPTLVPRVSVISPYTPGIIQRKYNCLNSFPCLHAPSKIKDSTMNMKSNNPSSIRYINKSPCIYNNKEALLSDKFNRTYCNDNILLVEKNMDHPHVDNKILMRSNMTLDNNLLLTKKNKKINNNNYSNSRSSSRDPKYVIFEKQKNMKQQYLMNEPFKKRITKVNSHPTDMTNKINELIKEKNQEIKKLEESIQNEMNLNKIEDEHNVDNQKLKEELLDQKIKYQETLKHLKKVETEKRNLKSNLNVRDRVLNKLEKEVSSVDHENELLLKLKENNATLDDVHHIFKYLYGNAKDLVEKNLKETQKKNHKNNTYKVLYNSNLFNNNNKNNGHNNFDERNSDNNINDNINSNDDNDFVLKEKNSIKNEPNNKKNKNRNDLDILKTTVVELEKEIIDLKEENKNVNFKYENTFQALSELRKDTLEYMESIVSRDMRIAYMESMLQKCEKDLSKLRDQYTKQQIINRQQVEKFTSEIKILEKQSSHLQSMIQEKDSQIVLLKKEIVRNDILIKQYEERNKELQKELRLMCDNLENVIEASNKKDLFMNELEKQIRENEVHRQHAYLKEVAKNRKIHADMKFKEILYDKSSKHQSDELHDLKKELYLNQIQMQKAKEAFQILKNVPKSETKIKQKCETNDIETSSFNNFSEYKNEKESENMTFETKDSTDAGTEYNIKNTTTKKKKKQTKLSA
>PlaFraNilgiri003510_rbh_TGME49_230340
MRSPSFIMPHNLIPSSKYHEIRAQNEEKEKLSNRDVYEYRSNKVSPMCTTTTFKSHPPIYTEKITYNPNVVSQGPAIPNYGAHGGSPRKVSCMNSFPCLKGHTRGCNEMNNGAINGIHNSGIFTHPTSSAYTTRYNAAPTNKRLVKKVSKVPCLFNTKPAFMQHSCEKVYNDVSAGLIHFDSPLHGGQGYVQISTHDETPIYHINEKKNKKDLEVMGKLKHMEPFKKRVTKEKLPEPIIKNKINELIKEKDEQIKELENEIQNEKRKSEMVKPDGAEKERECSNVENRKLKEKLLDQKIKYEETLKHLKRVEIERRSLKSSLNVRDKVLTKLENEIGSVDNENDYLLRLKENTSLSDVHNLFKFLQGRDKEGDEGRYDKCAGKNNENGKGLNKTNERNNRVDTYERSDTYGVNDVEEGKDKEDEFSWYKSKSTCEESLLSLEGDELKENKNSYKKGKKVSKFSKPSFDNNDMYTLKSTIVELEKEVYELKEENKNVNFKYENTFQALSELRKDTLEYMESIVSRDMRIAYMESMLQKSEKDLGKLKELLKKQQLLYTEKVDKCSSEISILEKQSSHLQSMIQEKDSEIVLLKNEIIRNEMLVNQYEERNKELQNELRLMCNNLENVIDASNKKDLFMVELEKQIRENEVHRQNAYLKEVANNRKVHANMKFKEMMYDKSAKHQVDELHTLKKELYLNKIQMQKARDAFEVLKKVPKAETVCRRKQNFSQDNDSSTVHNFSEDKNDQDGGHTTFETKVSSEAGPAHKAKHSVVKKKKKRVAKTSTSTSLSASMQENTQESCQGEIQACVQTIA
>PlaGabG01003671_rbh_TGME49_230340
MHDSFYNSNKLSGRVTNPRTSHFSYTQKYDDSLNSECKRSTITKCSSNINTPSIYNEQVIYHPNIVPRVSVISPYNPGIVQRKYNCLNSFPCLHAPSKIKDIPMNMKSNNQSSIRYINKSPCIYNNKEALLSDKFNPPYCNDNVLLVQKNIDHPHVANKVLIGSNRILDNKLPLTKKNKNINNNNNNNNNYYYSSSRSSSRDAKYPIGEKQKNMKQEFLVNEPFKKRITKVNSHKTDMTNKINKLIKEKDEEIKKLEESLQTEMNLNKIEDDQNVDNQKLKEELLDQKTKYQETLKHLKKVETEKRNLKTSLNVRDRVLTKLEKEVSSVDHENELLLKLKENNATLDDVHHIFKYLYGNAKNLVENNLKETHKKDNKNNMYKVLYKSNLFNNNNNNFDERNSDHHINDHINSDDDNDVALKETKSIKNEHNYKKIKNSYDLDILKTTVVELEKEIIDLKEENKNVNFKYENTFQALSELRKDTLEYMESIVSRDMRIAYMESMLQKCEKDLSKLRDQYTKQQIINRQQVDKFTSEIKILEKQSSHLQSMIQEKDSQIVLLKKEIVRNDILIKQYEERNKELQNELRLMCSNLENVIEASNKKDLFMNELEKQIRENEVHRQHAYLKEVAKNRKIHADMKFKEILYDKSSKHQSDELHDLKKELYLNQIQMQKAKEAFQILKNVPKTETKIKHKCETNDMETSSFNNFSEYKNEKESQNMTFETKDSTDAGTEYNIKNTTTKKKKKETKLSA
>PlaGal8A004602_rbh_TGME49_230340
MHDSSYNNMKAISYVFPNKLISTNKYSNINTNYIDNLNTKNRDVFEYSNNKLKPMYNSISSPVYIEQAYNNPNIIKTPISKNCHNIGFQKNSNCLNSFPCLSTNSKKIENMNTGKNNNNKYVVKRVYKTPCYLHNRQVIVPNSYENIYSETATIPQNCEQSIYSKQFAKLNSYENIPNLNHQNNENEMKYIHEPFKKRVVKENIRGTTRKNKLNELIMVKDEQIKELEKNIEKEKSLDELDSTLENHKLKEKLLDQKIKYEEALKHLKKVEDEKRTLKTSLNARDKVLTKLENEINSVDHENDFLLKVKENTNLNDIHNVFKYLHSDANEIMKKNLKKTKGTKYLDEDELDKKNYRMFKSKMGEDIFSENEDISDNEKNVYKKKEKISKNNILDKNDVYLLKSTVVELEKEIHDLKEENKNVNFKYENTFKTLSELRKDTLEYMESIVSRDMRIAYMESMLQKCEKDLSKLREHFKNQQLIYGEKIDKLNSEIKILEQQSSHLQSMIQEKDAQIVLLKSEIVRTETLIKQYEERNKELQAELRLMCNNLENVIEASNKKDLFMNELEQQIRENEVHRQHAYLKEVAKNRKIHTDMKFKEILYDNSAKHKIDELHHLKKELYLNKIQIQKAKDAFEVLKRAPKAECLITDNIDCDYSTVNNLSEFKNEKNLENVTNEAKLTTDIYTEYKNMNHLPKKKNKTKSDIYV
>PlaGonATCC30045004537_rbh_TGME49_230340
MSSPAFVMAPNLIPSNKYNEIIRENGNNVKMSNRDIYEYSNNKLNPVLYRTTTTLKSHQPVYKERVIYNPHVISPCQVIPNYNPPTTNSRKASCMNSFQCLNGNTNGTTHGSIFSHASSSGYLNGPNLDHTIGYTNKRFSKKLSKVPCLFNSKPTFFPDGCKKMQSDLSGASISFDSPVQSIKGYIRLDTQGDIGNYANNEKKKNKEIEVMTKGNHVEPFKKRITKEKLPEPEIKNKINELIKEKDKQINALEIDIQNEKRRNEMMMESSEAEKERDYSNLDNIKLKEKLLDQKIKYEETLKHLKKVELEKRSLKSSLNVRDKVLTKLENEIGSVDNENDFLLRLQENTSLNDIHNIFKFLQHRDKGVMEENYGKFENRDGVKNEKGKQLNKTNDTKNRHTGKNKEEEFSWYKSRSSCEEEGLLANDDMSNEDTGISYKKGKKSLHNLHLSCDNNDIYSLKSTIVELEKEVLELKEENKNVNFKYENTFQTLSELRKDTLEYMETIVSRDMRIAYMESALQKNEKDITKLKDNLKKQQLLYREKVDKFTSEINILEEQSSHLQSMIQEKDSEIVLLKNEIVRNEMLVKQYEDRNKELQNELRLMCNNLENVIDASNKKDLFMIELEKQLRENEVHRQNAYLKEVAKNRKIHANMKFKEVLYDKSAKHQVDELQNLKKELYLNKIQMQKARDAFEVLKNVPKAQALCKIKKNLTQQNGINIVHNFSECKNDQDDDNALLEKKLSPDTGGERKAKISIVKKKKRGNKINVQEISQEHTQESTKDGVQVTA
>PlaInuSanAntonio1005136_rbh_TGME49_230340
MSSPSFIMPHNLIPSSKYHEIRAQNEGNAKLSNRDVYEYRSSKLSPMYSSATFKSHPPIYTEKVTYNPKVVNPNSAIPNYSPPGGSGRKVSCMNSFPCLNGQTRGCNEMNNGTTNGTYNGVIFKHPSVSGYTTGYNAAPTNKRFVKKVSKVPCLFNTKPAFRQDSCEKGYSDVSGVPIHFDSPVHGSKGYVQLSRHDEMAVYNMNEKKKNKDLEVMGKLNHVEPFKKRVSKEKLPEPIIKNKINELIKEKDEQIKELEIEIQNEKRKSEMVRPHGAENPREYANVENRNLKEKLLDQKIKYEETLKHLKRVELDRRSLKSSLNVRDKVLTKLENEIGSVDNENDFLLRLKENTSLSDVHNLFKFLQGRDKEAEEERYHNSARTNNEKGKGLNKDKERNKRVDSYARSDTYRVDETGQGKHKEDEFSWYKSKSTCDDSLLPLEDDASEENRNSYKKGKKVSTFSQPSFDNNDMYTLKSTIVELEKEVYELKEENKSVNFKYENTFQALSELRKDTLEYMESIVSRDMRIAYMESMLQKSEKDLGKLKELLKKQQVLYREKVDKCTSEISILEKQSSHLQSMIQEKDSEIVLLKNEIIRNEMLVRQYEERNKELQNELRLMCNNLENVIDASNKKDLFMVELEKQIRENEVHRQNAYLKEVAKNRKVQANMKFKEIMYDKSAKHQVDELQSLKKELYLNKIQMQKARDAFEVLKKVPKAGSLRRSKQNVSQDNDSSTVHNFTMDKNDQDGGNTTFEAKVSSETAPAYKAKHSVVKKKKRAPKARTSGSLSASLSTSLSASIQDKEQEKAQERAQQSAQETIQASVQAMA
>PlaKnoMalayanPk1000638_rbh_TGME49_230340
MRSPSFMTHHNLIPSSKYHEIKAPNEEKAELSNRDVYEYRSRNVSPMYTTKFKSQPPIYTEKIFYNPNLVGPSPVIANYGAHGGNARRVSCIHPFPCIKGNTGGCNEMNNGTRNGIHSGGIFTNPSVSSYTCGYNVAPTNKRIMRKVSKVPCLFNTKPAFMQDSCEKVYSDVSGVPIHFDSPVHGRKGYVELGTHDGMAVYNINENKKNKDSEVTGKLNHVEPFKKRVTKEKLPEPIIKNKINELIKEKDEQIKELEIEIQNEKRKSEIVRPDGAENDKEFSNVENKKLKEKLLDQKIKYEETLKHLKRVEIERRSLKSSLNVRDKVLNKLENEIGSVDNENDFLLRLKENTSLSDVHNLFKFLQSQDKGTEEENYNKCAGKNNQKGTGLNKANEKRNGTVDPYDRNDTYRVNETEEGKHKEDEFSWYKSKSTCEEGLLTLEDDESKENKISHRNGKRVSMFSKPSFENNDMYTLKSTIVELEKEVYDLKEENKNVNFKYENTFQALSELRKDTLEYMESIVSRDMRIAYMESMLQKSEKDLNKLKELLKKQQLLYTEKVGKCTSEISILEKQSSHLQSMIQEKDSEIVLLKNEIIRNETLVKQYEERNKELQNELRLMCNNLENVIDASNKKDLFMIELEKQIRENEVHRQNAYLKEVAKNRKVHANMKFKEMMYDKSAKHQVDELHSLKKELYLNKIQMQKARDAFEVLKKVPKAESLRRSKQDLSQDNDSSTVHNFSEDKNDQDGGNTTFEVKVSSEVRPAYKAKNSVVKKKKRAPKSSASASISASTQENVHEIAQGVIHTIE
>PlaMalUG01005341_rbh_TGME49_230340
MNSMKGSSFVLPNNVVPPRIYNEINTNNLDNADIYEYCNNKLNASYLSTVSSHPPLYREKVFYKPSIIKGAATIQTYNPPDAQRRKLSCLNSFPCLRGNFRSNNPMNSRHAIKANNNDLQGRISKGACFLNNNNNNSTNSNNNNSNNNKPTVMSNGFEKNVYDERFVIPVSIDSHVRSIAPYVQSNTRENYANFHNEKMKEMVKNKIYNNEPFKKRVSKEKLPEPIIKNKINELIREKDEQIKELERNIEKEKQQNEIEDNDLMDNQKLKERLLDQKIKYEETLKHLKKVETEKRTLKSSLNVRDKVLTKLESEIGSVDMENDFLLKLKENTSLNDIHNIFKCLHGGVKGMGMNRSQINEKNENQINGKNEKKINVKNGRKQKNAKWQKGEKTAEWYKSEEVEDLDDSELSKKKDDKSWYKTRSTCEDILLSTDDITNSEKRTYSMKEKKISKMKTSSFESSSDVYSLKSTIVELEKEIYDLKEENKNVNFKYENTFEALSELRKDTLEYMESIVSRDMRIAYMESMLQKCERDLTKLREHFRKQQISAKEKIEKLISEIKILEKQSSHLQSMIQEKDSQIVLLKSEIVRNEILVKQYEERNKELQSELRLMCTNLENVIDASNKKDLFMNELEKQIRENEVHRQNAYLKEVAKNRKIHANMKFKEILYDKSAKHQVDELHNLKKELYLNKIQMQKAKDAFEVLKNVPKSRHVTKYKGEHNSVDIDNSIVHNFSEYKNEKNTVNTTFEEKVSTDVGIEYKPKNSVVKKKKKKETITTA
>PlaOvaCurtisiGH01004295_rbh_TGME49_230340
MKEPSFTFLPHKLIPTSKYNDVSVSTSVVDANVKRNNGAIYEYCNSKFPPTFATSMSSPTPVYSEKVIYTPSVIKSSSVVPTYNLSGGNQRKMSCLNSFPCLSGNSKASDKMNARNFHVNNKNIEKRSNNIIPYFFNGKPITTPDGFERMCNDTTVIPVTFDSPVYGGKYYIHPDSREIVTKLGRSHVGNKQVGEKDTGERQRETDGKGKLNYAEPFKKRVLKEKPLEKVGKNKVNELIREKDEEIKELEKTIKREKLQNEVEYSDLDNNKLREKLLDQKIKYEETLKHLKKVESEKRTLKSSLHVRDKVLAKLENEIGSVDDENNFLRKVRENGIKDFHGAFMYLHDREEVANKGTEGNCRSGDSEEDKGKEDVSWYKTRSTSGDIIPLSSDVLETSDMKCEKKENNCVQKTKADKKDMYSLKSTIVELEKEIHDLREDNKNVHFKYENTFQALSELRKDTLEYMESIVSRDMRIGYMESMLQKCERDLTKVREQFKKEQIKYREKIDKFQSEMTILEKQSSHLQSMIHEKDSQIVLLKSEIVRNEILVKQYEERNKELQNELKLMCNNLENVIDASNKKDLFMNELEKQIRENEVHRQNAYLKEVAKNRKIHANMKFKEILYDKSAKHQVDELHNLKKELYLNKIQMQKAKDAFEVLKNAPKTDSITVFKGDVSAEYDKSTVHNSYEYKNEKSLANTTFEAKVSTDAGTACKPKNLLAKKKKREVKVNAQAAA
>PlaPraG01004249_rbh_TGME49_230340
MHDTFYNNSKLSGRVTNPRTSHFSYTQKYDDALNSECKTSTITKCSSNINTPSIYNEQVIYHPTLVPRVSVISPYTPGIIQRKYNCLNSFPCLHAPSKIKDSTMNMKSNNPSSIRYINKSPCIYNNKEALLSDKFNQTYCNDNILLVEKNMDHPHVDNKILMRSNMTLDNNLLLTKKNKKINNNNYSNSRSSSRDPKYVICEKQKNMKQQYLMNEPFKKRITKVNSHPTDMTNKINELIKEKNQEIKKLEESIQNEMNLNKIEDEHNVDNQKLKEELLDQKIKYQETLKHLKKVETEKRNLKSNLNVRDRVLNKLEKEVSSVDHENELLLKLKENNATLDDVHHIFKYLYGNAKDLVEKNLKETQKKNHKNNTYKVLYNSNLFNNNNKNNGHNNFDERNSDNNINDNINSDDDNDFVLKEKNSIKNEPNNKKNKNRNDLDILKTTVVELEKEIIDLKEENKNVNFKYENTFQALSELRKDTLEYMESIVSRDMRIAYMESMLQKCEKDLSKLRDQYTKQQIINRQQVEKFTSEIKILEKQSSHLQSMIQEKDSQIVLLKKEIVRNDILIKQYEERNKELQKELRLMCNNLENVIEASNKKDLFMNELEKQIRENEVHRQHAYLKEVAKNRKIHADMKFKEILYDKSSKHQSDELHDLKKELYLNQIQMQKAKEAFQILKNVPKSETKIKQKCETNDIETSSFNNFSEYKNEKESENMTFETKDSTDAGTEYNIKNTTTKKKKKQTKLSA
>PlaReiCDC003925_rbh_TGME49_230340
MHDTFYNNSKLSGRVTNPRTSHFNYTQKYDDALNSECKTSTITKCSSNINTPSIYNEQVIYHPTLVPRVSVISPYTPGIIQRKYNCLNSFPCLHAPSKIKDSTMNIKSNNPSSIRYINKSPCIYNNKEALLLDNFNQKYCNDNILLVEKNMDHPHANNKILMRSNMTLDNNLLLTKKNKKINNDNYSNSRSSSRDPKYVICEKQKNVKQQYLMNEPFKKRITKVNSHTTDMTNKINELIKEKNQEIKKLEESIQTEMNLNKIEDEHNVDNQKLKEELLDQKIKYQETLKHLKKVETEKRNLKSNLNVRDRVLNKLEKEVSSVDHENELLLKLKENNATLDDVHHIFKYLYGNAKNLVEKNLKETQKKDNKNNTYKVLYNSNLFNNNKNNGHNNFDERNSDNNINDNINSDDDNDFVLKEKNSIKNEHNNKKNKNRNDLDILKTTVVELEKEIIDLKEENKNVNFKYENTFQALSELRKDTLEYMESIVSRDMRIAYMESMLQKCEKDLSKLRDQYTKQQIINRQQVEKFTSEIKIVEKQSSHLQSMIQEKDSQIVLLKKEIVRNDMLIKQYEERNKELQKELRLMCNNLENVIEASNKKDLFMNELEKQIRENEVHRQHAYLKEVAKNRKIHADMKFKEILYDKSSKHQSDELHDLKKELYLNQIQMQKAKEAFQILKNVPKSETKTKQKCETKDIETSSFNNFSEYKNEKESENMTFETKDSTDAGTEYNIKNTTTKKKKKQTKLSA
>PlaRelSGS1like004271_rbh_TGME49_230340
MHESIYKINNMKATSYVFPNSLISPNKYNTINANYTDNLNTKNRDAYEYSNDKLKPMYNSISSPVYNEHAYNNPNIIKPTTISKNCHNNGFQKNSNCLSSLPCLSANCKKIENISTGKNNNKYIVKQVYNPPCYLYNRQFILPNNCENIHNDTSVVPQNCEQSTYNKHFAKLNSYEHIPNVSLQNNENEMRYIHEPFKKRVTKENIYEMTRKTKLNELIKTKDDQIKELEKNIEKEKSLNELDSTLENQKLKERLLDQKIKYEEALKHLKKVEDEKRTLKTSLNARDKVLTKLENEIGLVDNENNFLLKVKENTNLNEIHNVFKYLHGDANEVMMKNLKKNKEIEYSDEDELEKKNYRLYKSKMGKDIFTENEDILNGEKNIYNNKKKEKKITKTNILDKNDVYLLKSTVVELEKEIHDLKEENKNVNFKYENTFKTLSELRKDTLEYMESIVSRDMRIAYMESMLQKCEKDLSKLREHFKKQQLIYGEKIDKLTSEIKILEKQSSHLQSMIQEKDAQIVLLKSEIVRTETLIKQYEERNKELQAELRLMCNNLENVIEASNKKDLFMNELEQQIRENEVHRQHAYLKEVAKNRKIHTDMKFKEILYDKSAKKKIDELHSLQKELYLNKIQIQKAKDAFEVLRREPKAECLIQDNIDCDYSTVNNLSEFKNEKNSESMIDDTKILTEIYPEYKNTNKLPKRKKDKK
>PlaSpeGorillaG2003740_rbh_TGME49_230340
MHDSFYNSNKLSGRVTNPRTSHFSYTQKYDDSLNSECKRSTITKCSSNINTPSIYNEQIIYHPNLVPRVSVISPYNPGIVQRKYNNCLNSFPCLHAPSKITDIPMNMKSNNQSSIRYINKSPCIYNNKEALLSDKFIPPYCNDNVLLVQKNMDHPHVANKVLIGSNRTLDNLPLTKKNKNINNNKNNNKNNNNNNNYSSSRSSSRDAKYPIGEKQTNMKQEFLVNEPFKKRITKANSHKTDMTNKINKLIKEKDEEIKKLEESIQTEMNLNKIEDDQNVDNQKLKEELLDQKTKYQETLKHLKKVETEKRNLKTSLNVRDRVLTKLEKEVSSVDHENELLLKLKENNATLDDVHHIFKYLYGNAKNLVENNIKETHKKDNKNNIYKVLYKSNLFNNNNNNFHERNSDNHINEHINSDDDNDIALKENKSIKNEHNYKKIKNSYDLDILKTTVVELEKEIIDLKEENKNVNFKYENTFQALSELRKDTLEYMESIVSRDMRIAYMESMLQKCEKDLSKLRDQYTKQQIINRQQVDKFTSEIKILEKQSSHLQSMIQEKDSQIVLLKKEIVRNDILIKQYEERNKELQNELRLMCSNLENVIEASNKKDLFMNELEKQIRENEVHRQHAYLKEVAKNRKIHADMKFKEILYDKSSKHQSDELHDLKKELYLNQIQMQKAKEAFQILKNVPKTETKIKHKCETNDIETSSFNNFSEYKNEKESENMTFETKDSTDAGTEYNIKNTTTKKKKKETKLSA
>PlaVinVinckei004539_rbh_TGME49_230340
MKNTGFGFLPNKVVMMRKPTEIYPNISDNDKLNNGNRNKYSYKMVPHGYERPISSFPIFEENNMIYNPNIVNLKPMIPPHSNHNFRHPLVYEQKKNNCLNSCSCMKKSNSSVCSKTNEGNNKNNEQKNINDFIPILFNNKKILVSNVFDNAHNKNSVPNLEASNPNYNFKHNVFPHSGGCASIDHKNRSKSNNGSIPHDNKNNNNDKTREPSKSPKINDLINQKDLEIKDLEIKIEKEKLEHEIKDTVLDNNKLKEKLLDQKIKYEETLKHLKKVENEKRTLKSNLHVRDKVLEKLEKEIGSVDNENELLLKIKENSNLSDIHKVFKLLHDKENAEINKYDHKKNHTIKSISYADDTTKDIINDMENNRNTKKNESTKGDKQMEEFRWYKTISTYDGADTENYDVDMNDKKEDIDEKNNLMKNDTNFLKATIIKMDKEIHKLKEENKNVNFKYQNTFEALTELRKDTLEYMESIVSRDMRIGYMESMLQKCEKDLAKLKDNFKKEEINNREKIAKLRSEIKILENQSSHLRHMIQEKDSEIVLLKNEIVRNDILLKQYEERNKELQSELRLMCNNLENVIDASNKKDIFMDQLERQIRENEIHRQNAYLKEVAKNRKMHANMKFKEILFDKSTKTQVDEYRTLKKELYLNKIQIEKAKEAFGMLKISSNRESMPRKKKGIKKKSIRSFSENSSGKYTENSSGKYTEDSTENIIEKCHENGEENNPSDYKIDTTKKNNNNDKLGLKIPTDFVPDTKQSNSVTKKNAKK
>PlaVivP01005002_rbh_TGME49_230340
MSSPSFAMPHNLIPSSKYHEIRAQNEEKAKLSNRDVYEYRSSKVNPMYATSTTFKSHPPIYTEKVTYNPSVVNPSLAIPNYGAHGGSARKVSCMNSFPCLNGHTRGCIEMNNGTTNGTQNSGIFTHPSVSSYTTGYNAAPANKRFVKKVSKVPCLFSTKQAFTQDSCEKVYGDLSGIPFHFDSPVHGSKGYVQLNRHDDIPIYNINEKKKNQDVEVMAKMNPVEPFKKRITKEKLPEPFIKNKMNELIKEKDEQIKELEKEIQNEKRKSEMVKADGVENDKEYSNVENRHLKEKLLDQKIKYEETLKHLKKVETERRSLKSSLNVRDKVLTKLENEIGSVDNENDFLLRLKENTSLSDVHNLFKFLQSRGGEAEEERRNHKYAGPNNEKGKGLHKANERNDRVDPFERSDTYGVNETGEGKHKEDEFSWYKTKSTCEEGLLPLDDDASNENRSVYKKGKKVPKFSQPSFDNNDMYALKSTIVELEKEVYELKEENKNVNFKYENTFQALSELRKDTLEYMESIVSRDMRIAYMESMLQKSEKDLAKLKEHLKKQQLLYREKIDKGTSEITILEKQSSHLQSMIKEKDSEIVLLKNEIIRNEMLVKQYEERNKELQNELRLMCNNLENVIDASNKKDLFMVEMEKQIRENEVHRQNAYLKEVAKNRKDHANMKFKEMMYDKSVKHQVDELHSLKKELYLNKIQMQKARDAFEVLKKVPKAESLCKGKQNFSQDDTNTVHNFSGDKNDPDGGNTTFEAKVSSEAGPAYKAKPSVVKKKKRVPKAGAAAGVAAGVASSASATASATASASIQESAQGAIQASAQAVA
>PlaYoeYoelii17X005518_rbh_TGME49_230340
MKNTSFGFLPNKVVMSRKPIDIYPNISDSDKLNNVNTNEYSYKMVPHAYKRTISSFPMFDDNNLVYNPNIVNIKQMRPPHNNSNFHYPLVYGQKKNNCLNSCSCMKKSNSNICNKINDEHNKNNEQKHINDFIPILFNNKKILVSNVFDNAHNKDPVSNLEASNSNYNFKHNLFTHPGGYVSIDHKNRSRSSNDSAPHDNKNNNNDGKNNYGNIMYGKGGNIINPPNIGIFKKKIIKDKAHEPPKSPQINDLINQKDLEIKDLEIKIEKEKLEHEIKDTVLDNNKLKEKLLDQKIKYEETLKHLKKVESEKRTLKSNLNVRDKVLEKLEKEIGSVDNENELLLKIKENSNLSDIHKVFKLLHDKENGEKNHNIKSISYADDTTKNIINDMENDRNSKKNESSKGDKKMEEFRWYKTISTFDGADTENYDIDMNDKKEEINEKNDPIKNDTNFLKATIIKMDKEIHKLKEENKNVNFKYQNTFEALTELRKDTLEYMESIVSRDMRIGYMESMLQKCEKDLEKLKDNFKKEETNNREKIAKLKSEIKILENQSSHLRHMIQEKDSEIVLLKNEIVRNDILLKQYEERNKELQSELRLMCNNLENVIDASNKKDIFMDQLERQIRENEIHRQNAYLKEVAKNRKIHANMKFKEILFDKSTKTQVDEFRNLKKELYLNKIQIEKAKEAFGMLKISSNRESMPRKKKVVKKKNTRSLSENSSGKYTENSSGKYTEGSTENITENCHENGTENNPSDYKINSTKKNNKNDKLGLKTPTDSVSNHKLSNSVAKKNTKKMTKKLINVEEETLV
>RhySp1WS2016019491_rbh_TGME49_230340
AANDNEDLFKRLSDKRVEAANLVETVALREMRIVELDTQRKQLQNHLQRQKEELTGKLHVERQNATRHQNEATVCKTQNEKLQKEVSSLNSKLVSLQNDITRREGMQKLAEEKLKELSEELRTANRNLRNLANQLNAKDGYLACVEATMKENELNRQASYLQEVSKNRQMKMDLFMNEDNSRRALICKDESINVLKDELVQAQTHAYKLREAFVSNLPTVTSTTAHTRSALDLTSPPTSITFQPTPSSASSFAAVSPLLMPQWAPSSDNTTSTASPTRPTTTTSKQQQPPVRESQLLVTAGSPLPCTATVGRVAQPSPRPALAKRPQPPPSPRQTISPPMPGVAAHTAAGKNTAAASLAAADAASSAGSYQSLVFSAPQDSVDEALQSFLSHPTFASLRTHFCRLSPAVYLVRSHKVALRLSTVLEAQLQDQNRPASEWLPLHRLLQNLPQLTGQGSSETDQPASNKPQK*
>SarNeuSN3006322_rbh_TGME49_230340
MGGGGAILCPISCGRSDASGDAPPPRTVYVPVPCLPSPTQQGQFYHYSDPPPEYGRIKPPNGQHYVCNPSLTPSQLPNPHHQIIPATAGQGYCAPQEQRRLHVPSLRAQRHSRSLGAPEGSVNKNYALDLRDREDTVLAALLNKEAELQARITTKQRQLQDLRRQLQEVNGGNGYNRRRANTDTSKEVQQLRSNLCDKEVELEQLRAEMDLMKKETTSLAGGKGVVSRETRTSQASAGEQERYLPAVKALREREEENRLLSRRLEALRDERRDLRELLLQKEQQLATALGSVDPACKESSALQLGMQAISMVQNNVGLKKQIQQLQAELTATREDHARRELLLEDTLQKLDEKRKEAAGLLELVSQRDMKIARVETFLQHRTRELEQVQEKARLAREQEALRLEKAAEELRILEDQQSALKSIIASRDEKMLCLQNELVRRDAIIRQLEERSRTLAHDLEQSGNHMQQLIRSSAAKDAYMYELEAQLRQNEVQRQASYLAEVARTRHFALETRLKEEECRNALNEKDEELAAAQHDLSRRCNTLQQIRQAVSSIETADTCYRVNPLIHRTSPTRKKERAVSVPPRSQTTVNPGSAAVSAFSPTAAPLALPQYPLQDSLRALQADFLLERSASPISTPLETAGATNALGLYQAPVGVAFPAGRAGTGGEGSPAIQAYNSGADGLVASGRPAPKSYTALPGDPVDEAVGAVLRNLRYAPYTPIVRRLSPGKYVVGTREVGLHVHPAHGLLVQTSDRPREWIPFATFLDGLFCRELLPPPPAPALKADLSSNVVDAPQVPTAKPKGACSAKALLRPATLKGKTSTPPKT
>SelPygWS2016000077_rbh_TGME49_230340
ELKAKQLGKLSKGDKTLTDASAVQLGVQAISMVQGSAELRETIRVLQVEIAGLQDRLKDSDRRETDIEQKLNKKSREAASLVETLAVRDMRNARLETLLQHRENELRKANEEVRTLAANDKTKTEVLKHEREVANAQQEKFRELVRSRDEKIVSLQNDQVRLEHDIVDKEDRVTEFGSQLAQLQKHLAQVTKQSIIKEKYMFEVEKRLKENEVKRQACYLNEVTKNRQMQVDVCLHGEASRQAMALKDEEINTLQQQLISSETQIREMRGMLFGSAARDASTSRAASRGRTHAPSACPTSTTPEPPFGAPGVTTSHSDGSGGKYSSGIKREASGDILVKREPSIKHTQAVHQSMLPEGMGITSLGGRRLL
>SelPygWS2016001760_rbh_TGME49_230340
MKNRQDEIQTLSENHMREVEQLHTQLKARENIIEDLQEQIKLAQMTAVSDQYVTKLKNQNAELEEESEQLHIEISQLKRQSKLLQADLDSTTVQRDALQASLKNRDTGPIESPDEIVWRAREVANREALTRVTGENESLQQELELKTKQLAKLSKVDKTLTDASAVQLGVQAISMVQGSAELRETIRVLQVEIAGLQDRLKDSDRRETDIEQKLNKKAREAASLVETLAVRDMRNARLETLLQHRENELRKANEEVRTLAANDKTKTEVLKHEREVANAQQEKFRELVRSRDEKIVSLQNDQVRLEHDIVDKEDRVTEFGSQLAQLQKHLAQVTKQSIIKEKYMFEVEKRLKENEVKRQACYLSEVTKNRQMQVDVCLHGEASRQAMALKDEEIDTLQQQLISSETQIREMRGMLIGSAARDASTSRAASRGRTHAPSACPTSTTPEPPFGASGVTTSHSNGSEGKYSSGIKREASGDILVKREPSIKHTQPVHQSMLPEGMGITSLGGRRLLSEIVGDYKAVEADTIDERLEVFLKKARFRRYRAMFCRLSPGSYLFGTLRLKMKLNAADELQCLPEGSAKWQTAPTFLSKMRKRATSVDEPRNETNQIKTEGEEFRVSSSRRVSGARRT*
>SelPygWS2016001767_rbh_TGME49_230340
MSVTNQGLPCPQGAIPQQRLPHNGRQNYLFHLMDCHVKGGQIRAHPGGDSSQEMSRVVANYEELIKAERMKTESAIQTREKNRQDEIQTLSENHMREVEQLHTQLKARENIIEDLQEQIKLAQMTAVSDQYVTKLKNQNAELEEESEQLHIEISQLKRQSKLLQADLDSTTVQRDALQASLKNRDTGPIESPDEIVWRAREVANREALTRVTGENESLQQELELKTKQLAKLSKVDKTLTDASAVQLGVQAISMVQGSAELRETIRVLQVEIAGLQDRLKDSDRRETDIEQKLNKKAREAASLVETLAVRDMRNARLETLLQHRENELRKANEEVRTLAANDKTKTEVLKHEREVANAQQEKFRELVRSRDEKIVSLQNDQVRLEHDIVDKEDRVTEFGSQLAQLQKHLAQVTKQSIIKEKYMFEVEKRLKENEVKRQACYLSEVTKNRQMQVDVCLHGEASRQAMALKDEEIDTLQQQLISSETQIREMRGMLIGSAARDASTSRAASRGRTHAPSACPTSTTPEPPFGASGVTTSHSNGSEGKYSSGIKREASGDILVKREPSIKHTQPVHQSMLPEGMGITSLGGRRLLSEIVGDYKAVEADTIDERLEVFLKKARFRRYRAMFCRLSPGSYLFGTLRLKMKLNAADELQCLPEGSAKWQTAPTFLSKMRKRATSVDEPRNETNQIKTEGEEFRVSSSRRVSGARRT*
>SieNemWS1WS2_1016029_rbh_TGME49_230340
RLKDNEVKRQGAFLEEMAKSRKMQVEMRLSEGRTADAVNDKDEVIRSLQNDLTRNRQQLKAVKTLVLGQQHVDAQDAEGVAALSAAIMGIPGASFAASALLGGGGGGGGTPLNNNNNNNNNQQLQQQHSFRESSHPYGESPVSPTAVGHRSSQQPPSQSQSMAMMIGVDDSPPAGTGGAWTPPPAVGGAWRSGTANDREAGVDRFAGDHDHHHHGHHVSAGSHMMMRRDDRSSASLLQGGGGVGQLQQQRGGGGGGVTDPTTLRLYNDVQQQQQQQHSRRVNGDNNSNREGTVVGEWGGQNASSSLLLSNLGGGGGGGG
>SieNemWS1WS2_1016030_rbh_TGME49_230340
RLKDNEVKRQGAFLEEMAKSRKMQVEMRLSEGRTADAVNDKDEVIRSLQNDLTRNRQQLKAVKTLVLGQQHVDAQDAEGVAALSAAIMGIPGASFAASALLGGGGGGGGTPLNNNNNNNNNQQLQQQHSFRESSHPYGESPVSPTAVGHRSSQQPPSQSQSMAMMIGVDDSPPAGTGGAWTPPPAVGGAWRSGTANDREAGVDRFAGDHDHHHHGHHVSAGSHMMMRRDDRSSASLLQGGGGVGQLQQQRGGGGGGVTDPTTLRLYNDVQQQQQQQHMAIEQNAVE
>ThaAnnAnkara001622_rbh_TGME49_230340
MKSVDEKDVKSSIRNKIIEKIQKNAEERRENAVDNSVELSKSEYSDVNEVLKANKILESKYNETFESLTKVREIVLQLSDQILDKEFRITQLEKKLHESEKKIKNHREDLRAYDDKFKELWARAKEEKEVLENQIKRLCEIIKGKDSEILLLSTENSRLTTEVRDYKKKNKELLGQLDLTCDSLSLIIKETSEREKMLNSLEEELKRKQVERQGLYLNEINRNKKLYINIKVKENMMSQIIKEKNNQINALSSEIKVLREKLDRISNTFSELSGSNPKQNKTLAITNDKIQCTVSSPCNMKMVNGTAKIII
>TheEquWA000490_rbh_TGME49_230340
MESLEDVEVDESNTLLYKVMINRKIVEKVQMNMSAHEKSNGAQSHNEEVELLKRYNKELETKYNDTFAALDQVRKNALEASESNLSREFRIAFLEKALHGCEKNLLESEDRLKQAKKMVDDVKLASKKEVSILEVQMKRLFEIVKERDSTIASLTTNLSKSNAELDEMKSKRDELILQLKRMCDNLNNIIKERNQKEKMIAKLEADLNKRDLERQELYLNEMNRNRRMYIDIKVKENLMSQIISDKNKYISELSSEIDILKGKLDGINKAFYELSLPKYDAMRRQNRTSCVSQNKVTFSTSQRV
>TheOriShintoku001686_rbh_TGME49_230340
MNTYKEIMNDSKLTIKDKIIEKIQKKNMELLYSERTVKCDHCEIEEVLEKNRILESKYNETFDSLNKVRAIVLEVSEQLLEKEFRITHLEKNLHDSEKKVSQYEEKVNEMSERMCQLKTELKEENGILENQIRRMTEIIRDKDAKILAMNKDNSRAGLEMKEMKKKNTELMAQLETTCDNLNTIVRETNEREKMLNNLENELKNKQIERQKLYLNEINRNKRMFINIKAKENMMGQIIHDKNTKISDMSKEIRVLHDKLERISTAFSEIALNGYEDSKHVLAISNSTKSKVECTVSTPCDMKMLNGTAKITI
>TheParMuguga002379_rbh_TGME49_230340
MKSVDEKDVKLSIKNKIIEKIQKNAEEFRENEADNSVDLVKSDPLGLNELIKANKILEIKYNETFESLTKVREIVLQLSEQILDKEFRVTQLEKKLHESEKKIKSQRDDLRIYEEKFKEIWTKTKDEKEILESQIKRLCEIIKGKDSEILLISTENSRLTMELRDSKKKNKELLGQLDLTCDNLSLIIKETNEREKMLNTLESELKRKQVERQGLYLNEINRNKKLYINIKVKENMMSQIIKDKNNQIAALSSEVKVLREKLDRISTTFSEVSSSTTKQNKTLAITNDKIQCTVSSPCNMKMVNGTAKIII
>ToxGonME49002148_self_TGME49_230340
MRSPPASSDSSPPPLPSTTPSPTSTSSSPPPPAPPSAAPPSSSSGSPVAPSPASSPPSSGGGLHLEATPAPSRSLQASSPRDPAPRVSASEPESSEADCGAVPSPLDIFESILRLCECGHSDFVSTPRLSFPSEAEAPPPRAKLGQSIPLELPEFPLETPSRWRGYRATVKRQAPVPARSLSSPVQTRSRDLKASPMPVHASLHAPSPLVPVEGSACDSNALCCCSPNAGKRPASAAAMPLLQPSTRSYYYYAPAPLLSPSGSPPPAGGSRAYTTTAVPAGVASESFYHVANDAGKVVHAPSPSRAYEIRHDTRQLTVPTLGPAAPAAAGTGEAWGDARRRLPDRAAVDRDSSLTSALLRKEAELQALIEEKRLELRLLERQANARRIAEGTSELEEVRHLRGNLCEKEMEVEQLRAEVNLARKEKGDLSADLLVKDAVINALKAGEDASDLPGVRTIEAVKTLREKEDENRLLTRRLEALREERRDMRELLLQKDKQLAAAMNVSDPETKEASAVQLGVQAIAMVQDSVELREKIKQLNAQVAALKEEKSRRELLLEETFRKLTDKRKEAAGLLEMVSQRDMKLARVETFLQQRNRDYDQLQEQARASLKAETERAEKGEEEIKILEEQQNALKNIVASRDEKVMCLQNEVVRRDARIKQLDERLALLSQDLEQTSSHLQQLLRASAAKDAYLYELESQLRRNEVERQASYLAEVARTRRLALETRLKEEECRVALNDKDEALASAQHELSRNALTLQQLRQAFATVEATDACYRPAAACFRGNKEARTLSRTNSLPFSPPADDAIYRIPTASSVPQRPLQESLRLLEVDNASPQGAAVSPSPTGILRPAGKGDASALYTYKVTPTADTTGASPLVYPSGVSPQTFAPAQAYAGILRGNAASGGDTAPCAETQGRAASPTAYATLPVSRAAKAATKNVSGQLRSLQKQ
>AleCatOF101014962_rbh_TGME49_230340
XKLWGVTSEYENLLNIQRDQHLLAVRQREAESSHLRLALEMLEARDYDEDSVVRRIRAREEEIGLAVQAKQKELELFAALLQMRDRQIGDLQEMCEAKQAEIFRHQSAQPPQRPVESQGGAEALVEELRREKAELEHLLVAKDKQLNAMQALDPSMCDASALQLGAQAIQMFHDSMRMKAEASGASKEELHNEVGQLKARVDDLEAEVLEKRGEIKDMTGALTSKMQKVLELETEVERARQEKQQAARDFALRLEEVQEQLAGWQHDCRTTEQLVEELKAELAERDDRFVRQQAECTQHKVGSQQLEKKVEELGAQLAHAEEALAQMLRSNSYKDQLVREMTEQVSISETKLHSYQIGELMGSRQR
>AleMonCCMP3105052952_rbh_TGME49_230340
XQQVDAGGGSALVVPVEYANSKLWGVTTEYENLLNIQRDQHRLAACQREAEAAHLRKAMEMLEAQDFHEDCIAARIRAKEDEVGLALQAKQKELELFAALLQMRDRQIGDLQEMCETKQAEIFRLQRVPPPRPADAFGDAQAIVEELRREKAELEHLIVAKDKQLSVVQALDPELRDSSALQLGAQAIQMYHDSMRLKAEASSGGTEAKELRDEVKRLQARIEDLEADKAEMRGEIRDMTGALTTKMQKVLELETEVERGRREKQQAAREFATRLEELQAQLETWQHDCESTQQLVEELKGELSERDDRFLRQQAEHTQHKVSSQQLERKVEELGAQLAHAEEALAQTLRSNSYKDQLVREMTEQVSISETKLHTYQINELMGSRQRMAASIDVSLDGQPLREDGLSKSCGWSREDRLSKSCGWSGEEIPILPGRPHSAGGSVGSGAGLAALRAAKAAAISGGAVVSGGGALPQEEPHAEPSATGSALVGGGGSDPGMGVHVASHQSLQAASGTLASSAGPAPSREAHWAATAQAPLRWAAPPANGLADTAVGAPALAALAAWAAGTCPLLGGNIASWTWQRWASRTAWYLPWAPGRTLPSGPPAPAAAIPQMAHGPSRATTTRREERERAQQHEQDVVDLRLAEFVNRAENGACKALFCRLSEGSYLFGTLRASLRLHPRTERLEALFEGDWVPIEDFVRCSESSQAMHVQREEGRCSPPVRTPSAQTPHAR
>AleMonCCMP3105116775_rbh_TGME49_230340
PLFPFGAGLPLLQGSQESNRPPSPSLTLPRPAAFQTSLLAPVQELNLSASSSLAPPQPAAFPSTLLAPVQIADTLGSGTAPSPALGLPSTLLGQAAGFCQSAPACSEPVAVARPAAGSGHTAPAGPGTTARAAAVAAAGGLMQAGAQQVDAGGGSALVVPVEYANSKLWGVTTEYENLLNIQRDQHRLAACQREAEAAHLRKAMEMLEAQDFHEDCIAARIRAKEDEVGLALQAKQKELELFAALLQMRDRQIGDLQEMCETKQAEIFRLQRVPPPRPADAFGDAQAIVEELRREKAELEHLIVAKDKQLSVVQALDPELRDSSALQLGAQAIQMYHDSMRLKAEASSGGTEAKELRDEVKRLQARIEDLEADKAEMRGEIRDMTGALTTKMQKVLELETEVERGRREKQQAAREFATRLEELQAQLETWQHDCESTQQLVEELKGELSERDDRFLRQQAEHTQHKVSSQQLERKVEELGAQLAHAEEALAQTLRSNSYKDQLVREMTEQVSISETKLHTYQINELMGSRQRMAASIDVSLDGQPLREDGLSKSCGWSREDRLSKSCGWSGEEIPILPGRPHSAGGSVGSGAGLAALRAAKAAAISGGAVVSGGGALPQEEPHAEPSATGSALVGGGGSDPGMGVHVASHQSLQAASGTLASSAGPAPSREAHWAATAQAPLRWAAPPANGLADTAVGAPALAALAAWAAGTCPLLGGNIASWTWQRWASRTAWYLPWAPGRTLPSGPPAPAAAIPQMAHGPSRX
>AleMonCCMP3105147173_rbh_TGME49_230340
PLFPFGAGLPLLQGSQESNRPPSPSLTLPRPAAFQTSLLAPVQELNLSASSSLAPPQPAAFPSTLLAPVQIADTLGSGTAPSPALGLPSTLLGQAAGFCQSAPACSEPVAVARPAAGSGHTAPAGPGTTAXVAAAGGLMQAGAQQVDAGGGSALVVPVEYANSKLWGVTTEYENLLNIQRDQHRLAACQREAEAAHLRKAMEMLEAQDFHEDCIAARIRAKEDEVGLALQAKQKELELFAALLQMRDRQIGDLQEMCETKQAEIFRLQRVPPPRPADAFGDAQAIVEELRREKAELEHLIVAKDKQLSVVQALDPELRDSSALQLGAQAIQMYHDSMRLKAEASSGGTEAKELRDEVKRLQARIEDLEADKAEMRGEIRDMTGALTTKMQKVLELETEVERGRREKQQAAREFATRLEELQAQLETWQHDCESTQQLVEELKGELSERDDRFLRQQAEHTQHKVSSQQLERKVEELGAQLAHAEEALAQTLRSNSYKDQLVREMTEQVSISETKLHTYQINELMGSRQRMAASIDVSLDGQPLREDGLSKSCGWSREDRLSKSCGWSGEEIPILPGRPHSAGGSVGSGAGLAALRAAKAAAISGGAVVSGGGALPQEEPHAEPSATGSALVGGGGSDPGMGVHVASHQSLQAASGTLASSAGPAPSREAHWAATAQAPLRWAAPPANGLADTAVGAPALAALAAWAAGTCPLLGGNIASWTWQRWASRTAWYLPWAPGRTLPSGPPAPAAAIPQMAHGPSRATTTRREERERAQQHEQDVVDLRLAEFVNRAENGACKALFCRLSEGSYLFGTLRASLRLHPRTERLEALFEGDWVPIEDFVRCSES
>AleMonCCMP3105209584_rbh_TGME49_230340
XAGLPLLQGSQESNRPPSPSLTLPRPAAFQTSLLAPVQELNLSASSSLAPPQPAAFPSTLLAPVQIADTLGSGTAPSPALGLPSTLLGQAAGFCQSAPACSEPVAVARPAAGSGHTAPAGPGTTARAAAVAAAGGLMQAGAQQVDAGGGSALVVPVEYANSKLWGVTTEYENLLNIQRDQHRLAACQREAEAAHLRKAMEMLEAQDFHEDCIAARIRAKEDEVGLALQAKQKELELFAALLQMRDRQIGDLQEMCETKQAEIFRLQRVPPPRPADAFGDAQAIVEELRREKAELEHLIVAKDKQLSVVQALDPELRDSSALQLGAQAIQMYHDSMRLKAEASSGGTEAKELRDEVKRLQARIEDLEADKAEMRGEIRDMTGALTTKMQKVLELETEVERGRREKQQAAREFATRLEELQAQLETWQHDCESTQQLVEELKGELSERDDRFLRQQAEHTQHKVSSQQLERKVEELGAQLAHAEEALAQTLRSNSYKDQLVREMTEQVSISETKLHTYQINELMGSRQRMAASIDVSLDGQPLREDGLSKSCGWSREDRLSKSCGWSGEEIPILPGRPHSAGGSVGSGAGLAALRAAKAAAISGGAVVSGGGALPQEEPHAEPSATGSALVGGGGSDPGMGVHVASHQSLQAASGTLASSAGPAPSREAHWAATAQAPLRWAAPPANGLADTAVGAPALAALAAWAAGTCPLLGGNIASWTWQRWASRTAW
>AleMonCCMP3105300647_rbh_TGME49_230340
AVSIWGRPAAAAGLSGIEPPSEPLAHAAAAAAFQTSLLAPVQELNLSASSSLAPPQPAAFPSTLLAPVQIADTLGSGTAPSPALGLPSTLLGQAAGFCQSAPACSEPVAVARPAAGSGHTAPAGPGTTARAAAAAAGGLMQAGAQQVDAGGGSALVVPVEYANSKLWGVTTEYENLLNIQRDQHRLAACQREAEAAHLRKAMEMLEAQDFHEDCIAARIRAKEDEVGLALQAKQKELELFAALLQMRDRQIGDLQEMCETKQAEIFRLQRVPPPRPADAFGDAQAIVEELRREKAELEHLIVAKDKQLSVVQALDPELRDSSALQLGAQAIQMYHDSMRLKAEASSGGTEAKELRDEVKRLQARIEDLEADKAEMRGEIRDMTGALTTKMQKVLELETEVERGRREKQQAAREFATRLEELQAQLETWQHDCESTQQLVEELKGELSERDDRFLRQQAEHTQHKVSSQQLERKVEELGAQLAHAEEALAQTLRSNSYKDQLVREMTEQVSISETKLHTYQINELMGSRQRMAASIDVSLDGQPLREDGLSKSCGWSREDRLSKSCGWSGEEIPILPGRPHSAGGSVGSGAGLAALRAAKAAAISGGAVVSGGGALPQEEPHAEPSATGSALVGGGGSDPGMGVHVASHQSLQAASGTLASSAGPAPSREAHWAATAQAPLRWAAPPANGLADTAVGAPALAALAAWAAGTCPLLGGNIASWTWQRWASRTAWYLPWAPGRTLPSGPPAPAAAIPQMAHGPSRATTTRREERERAQQHEQCPAXXXXLAAAAAAAAAAAATPAPPHFVQSYRPHPGDVVDLRLAEFVNRAENGACKALFCRLSEGSYLFGTLRASLRLHPRTERLEALFEGDWVPIEDFVRCSESSQAX
>AleTarCCMP1771070931_rbh_TGME49_230340
XYENLLNIQRDQHLLAVRQREVEASYFRQAIEMLEAREFDEDSVALRIKAKEEELGLSVQAKQKELELFAALLQMRDRQIGDLQEMCESKQSEILRLQTAAPAARPAEAPGTAEALVEAVRSAEELRHEKAELERLVVAKDRQLSAVQALDEASGSGSEAQELRHEVARLQARVEDLEADVAEKRSEVKDVTGALTAKLQKVLELESEVEHVHREKQQAAREFAARLEELQEQLEAWQCDCKTTQELVEELKAELAERDERYVRQQTECTQHKVGSQQLEKKVEQLGTQLAQAEEALAQMLRSNSYKDQLVREMTEQVSISETKLHSYQINELMGSRQRFASAAGFSLEAPSNILGWSGEELAGCSAX
>AleTarCCMP1771078419_rbh_TGME49_230340
XAFEPTQLGAAQAPPQLFPLGGLAVPLLQQGQELGLSIAPLAPPQPTAFPSSLVAPVQLAEPLACGTAPAATLGLHPPLLGPAPHLSQSAPACLEPVAAAGSGLVATACSLATRPAPGQCPAAVAAFGTAVAGGALGPAGPQQVVHGLGHDSSGCGGLVVPVEYANSKLWGVTSEYENLLNIQRDQHLLAVRQREVEASYFRQAIEMLEAREFDEDSVALRIKAKEEELGLSVQAKQKELELFAALLQMRDRQIGDLQEMCESKQSEILRLQTAAPAARPAEAPGTAEALVEAVRSAEELRHEKAELERLVVAKDRQLSAVQALDPELRESSALQLGAQAIQMFHDSVRLKAXXASGSGSEAQELRHEVARLQARVEDLEADVAEKRSEVKDVTGALTAKLQKVLELESEVEHVHREKQQAAREFAARLEELQEQLEAWQCDCKTTQELVEELKAELAERDERYVRQQTECTQHKVGSQQLEKKVEQLGTQLAQAEEALAQMLRSNSYKDQLVREMTEQVSISETKLHSYQINELMGSRQRFASAAGFSLEAPSNILGWSGEELAGCSAX
>AleTarCCMP1771147937_rbh_TGME49_230340
PVEYANSKLWGVTSEYENLLNIQRDQHLLAVRQREVEASYFRQAIEMLEAREFDEDSVALRIKAKEEELGLSVQAKQKELELFAALLQMRDRQIGDLQEMCESKQSEILRLQTAAPAARPAEAPGTAEALVEAVRSAEELRHEKAELERLVVAKDRQLSAVQALDPELRESSALQLGAQAIQMFHDSVRLKAEASGSGSEAQELRHEVARLQARVEDLEADVAEKRSEVKDVTGALTAKLQKVLELESEVEHVHREKQQAAREFAARLEELQEQLEAWQCDCKTTQELVEELKAELAERDERYVRQQTECTQHKVGSQQLEKKVEQLGTQLAQAEEALAQMLRSNSYKDQLVREMTEQVSISETKLHSYQINELMGSRQRFASAAGFSLEAPSNILGWSGEE
>AleTarCCMP1771148318_rbh_TGME49_230340
PVEYANSKLWGVTSEYENLLNIQRDQHLLAVRQREVEASYFRQAIEMLEAREFDEDSVALRIKAKEEELGLSVQAKQKELELFAALLQMRDRQIGDLQEMCESKQSEILRLQTAAPAARPAEAPGTAEALVEAVRSAEELRHEKAELERLVVAKDRQLSAVQALDPELRESSALQLGAQAIQMFHDSVRLKAEASGSGSEAQELRHEVARLQARVEDLEADVAEKRSEVKDVTGALTAKLQKVLELESEVEHVHREKQQAAREFAARLEELQEQLEAWQCDCKTTQELVEELKAELAERDERYVRQQTECTQHKVGSQQLEKKVEQLGTQLAQAEDGGPRSNAEEQQLKDQLVREMTEQVSISETKLHSYQINELMGSRQRFASAAGFSLEAPSNX
>AmoSpeAT52008580_rbh_TGME49_230340
MMRPAAGERTGADDSQKLWSVTTEYENLLQVQSQHFEAVLASRDKAIEQLQAGKAGYDYGNPQVVSLAVDERDREIRLYKCLLEIRDKQLMELQHVIDYGSANAAPGDLSELATEKNAQIQTLMDELQVLRNEVLQMKSSSSSTARGGGGVDVAEVAQLRQDKESLEKILLQKERQIEAISTIDTANTDVSALQLGARAISMYTEAMQMRQQLKEREATIATLNQELADLELKGQQRMNELEMKRGELADMTEVIADKTRRVLDLENALQAARQDLSEKTREIEGLCDAVEQARKNTLAEQGAKNRIIEELREELGFRDRSILEERAERVRMETLNEELQIKGNETLLQLKEAQTTMDQMMAHTQYQGQLVRDMTSQVQESESRLHTLQVQEMYEKRRRAVAEKIREQETQQAMESKNVLLSQMSFELNETRDRLGNIRKDLEGDRGAGVAAAAISPSRSLRMAPGASQPGTIAKSFLFHGGGRSGTDADPLGGSRSTSFRQDPHDETSRQLVAALQETNSGAALGGVGDEGADQGQRRADEASYHAFVENGNLSTMSIEEGPAGLYQPYPDDLLDAQLANYLLENPKHVPLFCRLSHGQYLYGTHRVSLRLAPSSRVGEENTNNGEEGAEGGGQARDLTSAPARVIEALAADGKWLLLEELLREKLEQAQMLYSASSA
>AmoSpeAT52011764_rbh_TGME49_230340
MPTTLLPGVAPEQALRAAFDGGGGESAGGGAMAGTSSNIKISGASSTSPPTAAARAPLVILLPLLTAEEQMTPTLWMRDVQMVKTIGDESGSDHKSKSLLSLDSLLEKMAIAPSESFSSAYDTTKSLIQIAGVNSLMQKSNLLVQSTIVQSVGKNVFNASVSASSKLLASTGLDSTLLGALDSLKPEDLLGNFGSPEEARTAWRSLVRLLAKEAATVLLFVEEEDADLIKNSDILEMLEGAGGKRKNHGKGEGDTKIFIPKWDLKSASRRETERSVLRSAVFEGQKGRACSVHPVGFESNPETFMYDDLGSCLTELVWKGEKLNCEPPPSSAAAAPAPSASSAAASIVDADAADRQKLWSVTTEYENLLQVQSEHFEAVLASRDKAIEQLQAGKAGYDYSNPQVVSLAVDERDREIRLYKCLLEIRDKQLMELQHVIDYGAANATPGDMNDLATEKNAQIQTLMDELQLLRNEVLQMKSSSSSSARGAGGGEWESHVVISDEVAQLRQDKESLEKILLQKERQIQAISTIDTANTDISALQLGARAISMYTEAMQMRQQLKEKDAAIATLNQELADLELRDQQRMNELEMKRGELADMTKVIADKTRRVLELENALQAARQELNEKTREIEGLCDAVEQARKNTLAEQGAKNRIIEELREELGVRDRNILEERAERVRMETLNEELQIKGNETLLQLKETQTTMDQMMAHTQYQGQLVRDMTSQVQESESRLHTLQVQEMYEKRRRAVAEKIREQETQQAMESKNVLLSQMSFELNETRDRLGNIRKDLEGDRGAGYLYGTHRVSLRLGPSDSSGDRDLTAAAARVIEALGADGKWLLLEELLREKLEQAQMLYSASST
>AmoSpeAT52016046_rbh_TGME49_230340
MNKMRPAAGTADAEDSQKLWSVTTEYENLLQVQSQHFEAVLASRDKAIEQLQAGKAGYDYGNPQVVSLAVDERDREIRLYKCLLEIRDKQLLELQHVIDYGAANATSRDLSDLATEKNAQIQTLMDELQVLRNEVLQMKSSSLSSARRGDGADVPEVAQLRQDKESLEKILLQKERQIQAISTIDTANTDISALQLGARAISMYTEAMQMRQQLKERETAIATLNQELADLELRDQQRMSELETKRGELADMTKVIANKTRRVLDLENALQAARQDLNEKTREIEGLCDAVEQARKNTLAEQGAKNRIIEELREELGVRDRSILEERAERVRMETLNEELQIKGNETLLQLKEAQTTMDQMMAHTQYQGQLVRDMTSQVQESESRLHTLQVQEMYEKRRLAVAEKIREQETQQNIESKNVLLSQMSLELNETRDRLGNIRKD
>AzaSpi3D9046106_rbh_TGME49_230340
XVGPASSLGPESPRPLGGVCSGDPGHGSGVGDLRSGFGDSSGACGSKSSPVMGGSSGLMVPVEYANSKLWGVTSEYENLLNIQRDQHLLAIRSQMAEATRLREAIEVLEGEKRYEEGACAGHHLAEEEGRLALEAKQKELELFAALLQMRDRQIGDLQEACEAKQAHIHQLQGFGQAQGGVPVEVLDDALREAAVLRQEKAQLEQLLLARDKQLCAIQAVDPGMSDSSALQLGAQAVQMFHDSMRMRAEAAKSEDETKDLREEVVRLQARVEELEAALLEKRGEVKELTASLASKVQRLMELEAEADGAQREKWQAARGASTQLERLREELTTWQQDCRSAQQLTEELKAELVERDQRFVRQQAERSEQRVSSQRLEMQVEEMGTQLAHAEDALSQMLRNNSYKDQLVREMTEQVNISETKLHSYQIMSAAAKAAGAAAGLLANLADLSSPERDIPALDLSAVREAVPAQAPTPPAPSAFVFAQNYRPHPGDPVDLRLAEFVNRR
>AzaSpi3D9048711_rbh_TGME49_230340
PQLPPQAPLPFLGLGLGVPSLGGCSAPGQAAPADPQVGPASSLGPESPRPLGGVCSGDPGHGSGVGDLRSGFGDSSGACGSKSSPVMGGSSGLMVPVEYANSKLWGVTSEYENLLNIQRDQHLLAIRSQMAEATRLREAIEVLEGEKRYEEGACAGHHLAEEEGRLALEAKQKELELFAALLQMRDRQIGDLQEACEAKQAHIHQLQGFGQAQGGVPVEVLDDALREAAVLRQEKAQLEQLLLARDKQLCAIQAVDPGMSDSSALQLGAQAVQMFHDSMRMRAEAAKSEDETKDLREEVVRLQARVEELEAALLEKRGEVKELTASLASKVQRLMELEAEADGAQREKWQAARGASTQLERLREELTTWQQDCRSAQQLTEELKAELVERDQRFVRQQAERSEQRVSSQRLEMQVEEMGTQLAHAEDALSQMLRNNSYKDQLVREMTEQVNISETKLHSYQINELVGSRQHRQVEQSAAAKAAGAAAGLLANLADLSSPERDIPALDLSAVREAVPAQAPTPPAPSAFVFAQNYRPHPGDPVDLRLAEFVNRR
>AzaSpi3D9057651_rbh_TGME49_230340
XVGPASSLGPESPRPLGGVCSGDPGHGSGVGDLRSGFGDSSGACGSKSSPVMGGSSGLMVPVEYANSKLWGVTSEYENLLNIQRDQHLLAIRSQMAEATRLREAIEVLEGEKRYEEGACAGHHLAEEEGRLALEAKQKELELFAALLQMREDRQIGDLQEACEAKQAHIHQLQGFGQAQGGVPVEVLDDALREAAVLRQEKAQLEQLLLARDKQLCAIQAVDPGMSDSSALQLGAQAVQMFHDSMRMRAEAAKSEDETKDLREEVVRLQARVEELEAALLEKRGEVKELTASLASKVQRLMELEAEADGAQREKWQAARGASTQLERLREELTTWQQDCRSAQQLTEELKAELVERDQRFVRQQAERSEQRVSSQRLEMQVEEMGTQLAHAEDALSQMLRNNSYKDQLVREMTEQVNISETKLHSYQIX
>AzaSpi3D9097210_rbh_TGME49_230340
DSSGACGSKSSPVMGGSSGLMVPVEYANSKLWGVTSEYENLLNIQRDQHLLAIRSQMAEATRLREAIEVLEGEKRYEEGACAGHHLAEEEGRLALEAKQKELELFAALLQMRDRQIGDLQEACEAKQAHIHQLQGFGQAQGGVPVEVLDDALREAAVLRQEKAQLEQLLLARDKQLCAIQAVDPGMSDSSALQLGAQAVQMFHDSMRMRAEAAKSEDETKDLREEVVRLQARVEELEAALLEKRGEVKFLASKVQRLMELEAEADGAQREKWQAARGASTQLERLREELTTWQQDCRSAQQLTEELKAELVERDQRFVRQQAERSEQRVSSQRLEMQVEEMGTQLAHAEDALSQMLRNNSYKDQLVREMTEQVNISETKLHSYQINELVGSRQHRQVEQSAAAKAAGAAAGLLANLADLSSPERDIPALDLSAVREAVPAQAPTPPAPSAFVFAQNYRPHPGDPVDLRLAEFVNRRGLQSALLSTQRGSLPLRNAACASSEP
>AzaSpi3D9109002_rbh_TGME49_230340
MHCCLQMPQLPPQAPLPFLGLGLGVPSLGGCSAPGQAAPADPQVGPASSLGPXVTKAPWRRLQRRDSSGACGSKSSPVMGGSSGLMVPVEYANSKLWGVTSEYENLLNIQRDQHLLAIRSQMAEATRLREAIEVLEGEKRYEEGACAGHHLAEEEGRLALEAKQKELELFAALLQMRDRQIGDLQEACEAKQAHIHQLQGFGQAQGGVPVEVLDDALREAAVLRQEKAQLEQLLLARDKQLCAIQAVDPGMSDSSALQLGAQAVQMFHDSMRMRAEAAKSEDETKDLREEVVRLQARVEELEAALLEKRGEVKLASKVQRLMELEAEADGAQREKWQAARGASTQLERLREELTTWQQDCRSAQQLTEELKAELVERDQRFVRQQAERSEQRVSSQRLEMQVEEMGTQLAHAEDALSQMLRNNSYKDQLVREMTEQVNISETKLHSYQINELVGSRQHRQVEQSAAAKAAGAAAGLLANLADLSSPERDIPALDLSAVREAVPAQAPTPPAPSAFVFAQNYRPHPGDPVDLRLAXVREPAGEQRLQSASSVDSAREPTSTERSVRVFGAX
>AzaSpi3D9155193_rbh_TGME49_230340
XDPGHGSGVGDLRSGFGDSSGACGSKSSPVMGGSSGLMVPVEYANSKLWGVTSEYENLLNIQRDQHLLAIRSQMAEATRLREAIEVLEGEKRYEEGACAGHHLAEEEGRLALEKELELFAALLQMRDRQIGDLQEACEAKQAHIHQLQGFGQAQGGVPVEVLDDALREAAVLRQEKAQLEQLLLARDKQLCAIQAVDPGMSDSSALQLGAQAVQMFHDSMRMRAEAAKSEDETKDLREEVVRLQARVEELEAALLEKRGEVKELTASLASKVQRLMELEAEADGAQREKWQAARGASTQLERLREELTTWQQDCRSAQQLTEELKAELVERDQRFVRQQAERSEQRVSSQRLEMQVEEMGTQLAHAEDALSQMLRNNSYKDQLVREMTEQVNISETKLHSYQINELVGSRQHRQGAAAGLLANLADLSSPERDIPALDLSAVREAVPAQAPTPPAPSAFVFAQNYRPHPGDPVDLRLAEFVNRRX
>DigOweWS12049065_rbh_TGME49_230340
MAQREIYRISSNHHSFPAAVSAIPPSSPMNPHFFAESPVKQGSPIQITPPGMQPRHPNVVSGQYMQTRSPSPVHFRGAAHPIPHMESERVNRMVNDYESLLRVEKEHFALQNREKDSAITFLQSKIDVLEREMSDLKARRDSSSSKTQLKDQKLEAALKQKDSDLQNVLISRQEERKKLTDEVLAKEHRIAELMAAIDDYRRRHDSIAEKESAMAAASAAASAQHKQQQLELELNQTKNLLFDCKQDNELLKCQVETLTRTVKSSADKPDEIRSVSSSSNDPILVDKLNNLQRERDELSSIILSKDRQLSAMMSVNPNLPEISAVQLGVQAISMVNDSIDFRKKIRNLEIELGNANHELKQLTETSSQLESDLIEKKKVVADLVETIAHKDRELVHADEHSRVLLKERDESAFRLKRDLEKCNETRANLESDVSVKDSQMEELRKELSSRDQRIVSLQAELGKLNALKADLSSKCTQLVHDGRESENALHMLMEQAIMKDQLVNDYEQKLCDSNSKLHSSYMDELMRQKRQAVELKIRDVGNQEAVASRDAHIEALRNRLDEASGTVNAVRRQVFSPPPPPPITPLQTPGSALRLTDIPSTSLPQNQQETSHQSSSQQLPNSYYTSCSALRSTAPNFRKYEVDTNNVASRTTSYGESKSNYRNTLSNNQTTCSNPSNQIPGQRTGDLLTSVARANLLGGNSNSHFNEPKHNMVYRGGALSNGSGVFNVTGEADTEVSVVGFGNLPRVEVRKIPTMRSEVSSQMASRKEG*
>DinSpeMGD124190_rbh_TGME49_230340
MSYATQPQGPMMNQMIVSNPGMPASSPPGGYSNPVSARSGNGPWSQRTDGAGGSGESLGGYVVPVEYANQKLWGVTSEYENLLNIQKDQHMLAMKQREAEAEHLRALVEMFEKQQFDEGNISARLKAKDEEAQMMMEAKQKELELFASLLQLRDKQIGELQQMCEAKQNQIQQLQRRLAEGGPAGTSGTEALIEDLRREARDKDERLEQCRAELASARDRYGNLNREAHDRSQDMVMIEDEITKLRQEKGELEQLLVAKDKQLLAVKTLDPSMSDTSALQLGAQAIQMFHDSMRLKQEMMERDEQVESARRELVTFSKKVEDLEQLLADKRDEISQMTDVLAMKTRKIVELENSLDLREKDKNSANRELQMQMEALHDKVNKLDDESRTKQKFIEQMKEELSLRDQRVIEAQAETVRHEAHAGKLEKRLDDLNAQLGTTEQALEQMVRNNTYKDQLVREMTEQVNISETKLHSYQIHELMGSRQRQLEQRAKDSDVALSLQEKDRLLNKLTSELSETKSKIGAISNELSVDRHGSGIWKASPGSMSPDRIGDNNSARALLPLPPMSPASIGGANGHQSPVPISSGHHGVHPVSTARSLGPEDSARDRGSEARGHGPRLASEFDVQSYHSMPTVAHHGDHDGALPSSVRGHDLGYNQKSEAKPVFGQSYRPYPDDPIDAKVADFVNQARNRQYKALFCRLSAGTYLYGTHRVSFRLSTDHLQLEALDEASNWIPIEDFVKSMEKT
>DurBalCSIROCS38010213_rbh_TGME49_230340
AANENLSDLAAEVEALRREKAELERLLIAKDRQLDAIRAVDPAMGDASALQLGAQAIQMFHESMRRRQEEAHCIRENAELRDELERLRARGEELEAANAEKRSEIKEITSALTAKMQRVFELETEAEVAQHEKRQALRDSSAQLEQLQEELAAWQRDCRAAAQLVEELKAELAERDRRLVRQQEESAQHKSQGVKLERQIEEMSVQLAQAEESIAHMLQSNSYKDQLVRQMTEKVNISESKLHTFQINELLAQRQKRQSSAASSPAPPPAPAAAASEPLSARASGGGGAGSGLPRIRPG
>DurBalCSIROCS38069878_rbh_TGME49_230340
XAEVEALRREKAELERLLIAKDRQLDAIRAVDPAMGDASALQLGAQAIQMFHESMRRRQEEAHCIRENAELRDELERLRARGEELEAANAEKRSEIKEITSALTAKMQRVFELETEAEVAQHEKRQALRDSSAQLEQLQEELAAWQRDCRAAAQLVEELKAELADATGGQEESAQHKSQGVKLERQIEEMSVQLAQAEESI
>GleFolCCAP11163036135_rbh_TGME49_230340
XDGEVAASAAAHYRSSEAREAAAGLEAKQKELELFAALLRMRDKQIGELQALCESKQEHILRLQGFAGAAGDGIXVQQTAAAEVESLRKEKLDLERLVLAKDRQLDAIHAIDPAMGDAPALQLGAQAIQLFHDALRRRQEDAGLSRENQELREELDRLRARVEELEASNAERRGEIKELTSSLTAKMQKVFELETEAESAQHEHRQLSKEASAQLEQLREELAAWQRDCRTAAQLVEELRAELAERDRRHMRHQEEAAQQKSSCLRLQGQVEEMSSQLQQAEDTIVQMLQDNTYKDQLVREMSERMNLSETKLHNLQVRDLLACRQRQLDQGARAAPSRAREQPAPPAQRPL
>GleFolCCAP11163075291_rbh_TGME49_230340
XANSRLWGITSEYENLLNIQRDQHQLALRRSEAEASKLRAGLAALEGDGEVAASAAAHYRSSEAREAAAGLEAKQKELELFAALLRMRDKQIGELQALCESKQEHILRLQGFAGAAGDGIAWVQQTAAAEVESLRKEKLDLERLVLAKDRQLDAIHAIDPAMGDAPALQLGAQAIQLFHDALRRRQEDAGLSRENQELREELDRLRARVEELEASNAERRGEIKELTSSLTAKMQKVFELETEAESAQHEHRQLSKEASAQLEQLREELAAWQRDCRTAAQLVEELRAELAERDRRHMRHQEEAAQQKSSCLRLQGQVEEMSSQLQQAEDTIVQMLQDNTYKDQLVREMSERMNLSETKLHNLQVRDLLACRQRQLDQGARAAPSRAREQPAPPAQRPX
>GymCat025870_rbh_TGME49_230340
XAAMHPPPDLFGAHPDILGSGLFQPPPALLQPQQHGPGAPHGDYFTAPMLGPVGLGNGSPLLQQQPPLQHMPAVGAPALLQQQHQAVPGAAGASLLLHRPGAEPEPHSTSQLVFGPGPVIGPGRMHGCNGGTTPADSGTPARPNADRVARQPLNNDGGAPLGEVAAGAAVVPVDYANNRLWGIVSEYENILNIQRDQHLASTRQRDAEVVSLRQHVDALRAGQGRFTEDSFAMCWRAREEEVALALEATRKELALFTSLLQLRDRQISDLQEVCEAKQQRIFQMQAAGLTPGRQGHGVGAICGDTEKAGKAQSEEVEMLRREKSELERLLIAKDKQISAMQAVDPSMGETSALQLGAQAVQMFHDSMRMRAEADSREEENRKLYAETELLQARIDELEGVVAEKRGEVKELTGALAAKVQRVVQLEAVVETTSREHRRAARESGSRQEKLEDEAAHLREESKTNQQVVDQLQSQLAERDQRLLQHQVELTQARTATKHAEQKVDELQEKLSGAEQTMQDMLRQNSYKDQLVREMTEQVNESETKLHSYQISELMNSRRRQLEQRAKAPATQEVRERYGGHEKGHVSTRPGWRLWEAKAKERSEVSIRGDDVGASAAAAQFDSASCCSEGVALDASTLMSPATEPTVASSRLNSAGITASSVCQDPQTPISYRSHRRGSSGGLGSRSQSVDALHPEVAEGTGVSSGVGGGRGGCGLAGAGFAVSAAVFGQSYRPHPGDLIDQRVAEFVNKPANLACQALFCRLGEGAYLYGTQRVCLRAEPRTDQLEALHGKEWIRLQEFVKRMEASQSIHLRHAREAASGASFAEF
>GymCat062099_rbh_TGME49_230340
XAAGASLLLHRPGAEPEPHSTSQLVFGPGPVIGPGRMHGCNGGTTPADSGTPARPNADRVALLXSTRQRDAEVVSLRQHVDALRAGQGRFTEDSFAMCWRAREEEVALALEATRKELALFTSLLQLRDRQISDLQEVCEAKQQRIFQMQAAGLTPGRQGHGVGAICGDTEKAGKAQSEEVEMLRREKSELERLLIAKDKQISAMQAVDPSMGETSALQLGAQAVQMFHDSMRMRAEADSREEENRKLYAETELLQARIDELEGVVAEKRGEVKELTGALAAKVQRVVQLEAVVETTSREHRRAARESGSRQEKLEDEAAHLREESKTNQQVVDQLQSQLAERDQRLLQHQVELTQARTATKHAEQKVDELQEKLSGAEQTMQDMLRQNSYKDQLVREMTEQVNESETKLHSYQISELMNSRRRQLEQRAKAPATQEVRERYGGHEKGHVSTRPGWRLWEAKAKERSEVSIRGDDVGASAAAAQFDSASCCSEGVALDASTLMSPATEPTVASSRLNSAGITASSVCQDPQTPISYRSHRRGSSGGLGSRSQSVDALHPEVAEGTGVSSGVGGGRGGCGLAGAGFAVSAAVFGQSYRPHPGDLIDQRVAEFVNKPANLACQALFCRLGEGAYLYGTQRVCLRAEPRTDQLEALHGKEWIRLQEFVKR
>HemSpeSG2012SG2015004459_rbh_TGME49_230340
HIYIYIYNCNTMQVPPLNGFPFQRQVIPMVQPRLAYPMHPTTVLHPIPQPPRAFVAAQPAHQVATPVKFAAVHPLQTTCGFQESSICQVPIPVEREVGNDQVSLDYANQKLWSVTSEYENLLTVQKEQHDLQLRQKDMEIQSLYAELGGNIDSRNDSYEKAMAVSLEAKNKELELYASLLQLRDKQIGELQCHIEQKDANASCNQSIAPCPNCDGQASNRDVEINLMRREKDELERLVLSKDKEIQAMSNLDPDMCCDGALQLGAKAVQLYYDSIDFRKLSEQQKVDLAAEQRENMRLAELVHEVECQLKEKREEISDAVQQIAAKTSRIADLENAVVTTGQDLDEARKDLQHLAHKDAGNLQQVIVENDGLTQVIAELKAELARRDKLLIDRRAEEVAVESEAKLMGGKLLEQKQHLESAEIALDKMLAHNNYKDQLVREMTEQINISETKLHSYQVHELLRNRQRELEQKVRESELQENMHEKDRILHSLDAELRTSQERMNRIRNNLDDSNCECDVPPQNHADTYSGNPPGNLLAAPAPSRAQYSQQAYKNSEQLHASHLYSDQGSPQPPAPRQVFDDRGGDSQVHSGRNRDGSQADDSHFYQSIFGQAYQPYPNDPIDGWIASFVNDTGHRHLKALFCRLNKGTYLYGTQRVNFQLARDGNMVEAYDGNRGWIPLPEFIKSMEPQASAHLFTER*
>HemSpeSG2012SG2015004866_rbh_TGME49_230340
MQVPPLNGFPFQRQVIPMVQPRLAYPMHPTTVLHPIPQPPRAFVAAQPAHQVATPVKFAAVHPLQTTCGFQESSICQVPIPVEREVGNDQVSLDYANQKLWSVTSEYENLLTVQKEQHDLQLRQKDMEIQSLYAELGGNIDSRNDSYEKAMAVSLEAKNKELELYASLLQLRDKQIGELQCHIEQKDANASCNQSIAPCPNCDGQASNRDVEINLMRREKDELERLVLSKDKEIQAMSNLDPDMCCDGALQLGAKAVQLYYDSIDFRKLSEQQKVDLAAEQRENMRLAELVHEVECQLKEKREEISDAVQQIAAKTSRIADLENAVVTTGQDLDEARKELQHLAHKDAGNLQQVIVENDALTQVIAELKAELARRDKLLIDRRAEEVAVESEAKLMGGKLLEQKQHLESAEIALDKMLAHNNYKDQLVREMTEQINISETKLHSYQVHELLRNRQRELEQKVRESELQENMHEKDRILHSLDAELRTSQERMNRIRNNLDDSNCECDVPPQNHADTYSGNPPGNLLAAPAPSRAQYSQQAYKNSEQLHASHLYSDQGSPQPPAPRQVFDDRGGDSQVHSGRNRDGSQADDSHFYQSIFGQAYQPYPNDPIDGWIASFVNDTGHRHLKALFCRLNKGTYLYGTQRVNFQLARDGNMVEAYDGNRGWIPLPEFIKSMEPQASAHLFTER*
>HetTri033542_rbh_TGME49_230340
GSPAPGSGLGGCPDKVASAVVPLEYANARLWGVTSEYENLLNIQRSQHLVAIRQKEAEVARLGEALQMLERGRIDEQHLIARIHGKEAEIALAVEAKSQEVELFAAMLQVRDRQISELQEMCEAKQAQITRLQVQKAAPAPASVASTATTAPLDVSALAEAVKQTEVLRHEKAELERLLLTKDKQLSAISAVDPRMADTSALQLGAQAIQMFHDSMRLKTEETNFAADNQSLREEVGRLQGRVEELEATVVEKRGEIKEMSDTLGQRMRVMYELENEVEAAEREKRHAVQEAHAQLAQVQLELDSWQRDCRKAQQFVEELSCELGERDKRFVQQQEETSLHKATAMQLDQQVTGMRTQISKAEEAMALMFRNNNYKDKLVREMTEQISESESKLHSYQMGELLGAWQHSPEASSLVVRVASPPPGAEPEPASEX
>KarBre005071_rbh_TGME49_230340
RSPTCTTFVKPSRCRSSSSQQHCHSPLRGSGSCLAEVQACPPLEEAEKLRQEKVELEQLVLAKEKQLGALQNIDPNLSDTSALQLGAQAIQMFHDSLRLRAEATGCGEENEELRAEVERLRSQVDQLEAGASEKNEEIRQMAGSLATKMQKVVELETEVDEFQRERRHAAKNTASQLDKLQAEALSLQHDSQAKQQIVEKLKEELADRDRRMLQQQAECMQYKMSSERLEKQVEEMSAKLAHAEEAIAQMLRNNSYKDQLVREMTEQVNISESKLHAYQVSEVLGSRQRHLQQLVEECESSFKFKEKDSCTTGADSATGASIGRGATELDLSGSGYNALDVSGVLTTPGAVAEDLRLGSNASSRSVSPVTNSFCSHQMSQLWNGATLRPARQPAQAPWRRSTTPEDRDLHIVNVFRPSNPDFSVMSTTRQHEGSMNLRATASRASSSSSPRRPSASSATASSSAICSRPTPFAQQAAAQAASLAQHSGYRPQPGDAIDTKVAEFANRSDNSHCKALFX
>KarBre080383_rbh_TGME49_230340
GMVGVSPSPSQQLHWSPDAPHQPQPCGPGNGAGHCGPPQLLCGPPGAPGCEQGHDSMSDILVPVEYANAKLWGITSEYENLLNIQRDQNVLAMSQKDAEVAYLRKVIETLELGDRVTEDDMGARFRAKEEEVARGLQAKQQEVELFASLLQMRDRQISDLHHVCEAKQVQIQQQSTALPQPTEREWQLHSELTSLQEALAEVQACPPLEEAEKLRQEKVELEQLVLAKEKQLGALQNIDPNLSDTSALQLGAQAIQMFHDSLRLRAEATGCGEENEELRAEVERLRSQVDQLEAGASEKNEEIRQMAGSLATKMQKVVELETEVDEFQRERRHAAKNTASQLDKLQAEALSLQHDSQAKQQIVEKLKEELADRDRRMLQQQAECMQYKMSSERLEKQVEEMSAKLAHAEEAIAQMLRNNSYKDQLVREMTEQVNISESKLHAYQVSEVLGSRQRHLQQLVEECESSFKFKEKDCELPASAASTSNSSHRHAAGGPSSCTTGADSATGASIGRGATELDLSGSGYNALDVSGVLTTPGAVAEDLRLGSNASSRSVSPVTNSFCSHQMSQLWNGATLRPARQPAQAPWRRSTTPEDRDLHIVNVFRPSNPDFSVMSTTRQHEGSMNLRATASRASSSSSPRRPSASSATASSSAICSRPTPFAQQAAAQAASLAQHSGYRPQPGDAIDTKVAEFANRSDNSHCKALFCRLSEGMYLYGTHRTHLRVSPGTEQLEAFEKGAWLPIEEFVQSMEESQSVHLLRARDEVFTHQVSTLX
>KarBre081747_none_TGME49_230340
XAPHPHAVAVDGHVYAVAGLPSAGMAQSFPMDLHGRALTAAPYSPLQLGSPPIASEWTAPGPGQIVGAPQLEEMAPLQGHGVVFNNGRGHEPLEPLSYELLLSTQQRQHSLHLESKDAEVAHLKACVDVLQAKEGSPAAAEYLANALQTQEEAATLMMAAKHKELELMVGLLQLREQQIEDFRQLCEAQQLELQQLKLQQSQPALAESRGPPEVPSATAEAPGGLAAAQLAPPVVVPPAAALLQAAPTALDVTAAGSEADAGAMTMSAASSPTAASASPLAPPRRGGDKNEQAQLQREVRRLRLRMEELESAVSEQHERSSGLAKALEVKAERVKALEEQVNLLQSPSSVVEDQFGARSPVSHTVFEDRSVEMPELEVREVMKQAGPWGGSVQSLNAVDTDGLEASPAFGDSRGSWPRPAGGGQQMFTPLPTGDIRGMTVNGTGNNEAYVGGAHGMQTQDLDITRPVPLQVHGYQPPQVHHHSNHVHHSHEQGQHHAHPSHGTFQGTQGGVSEASEVMWDEVASAVSQHKLPDAGQQQAPAPNSRPASGNLLNSSRALSPRHPSTQPATLDAMARRRLVGAGPEVEPRAASGGGLHAMAAAAAAYASGNHHHASFEGSAVNVPVAATSEPVSAVHASSELDFTQSISGQSQVQSFHSAVRVLEGAEGVEALGATPASMPIGMAPRSPTAASESVETSQHSQELLREMRRLRLQMSELERVAGTRGSRRTAGNAAAGSQGGGGQQGDRWPRGGDRLGASFSSVGAESSSPGEATFDYVTGEGSGTDTLVTSPGHDMQPRSQGRSSAPAPPLNLASGSAAASLGADPVASSTSDSMAASWPSMARSTGARSGHTNAQQSPEYGGWEYLPDSSGDPIDAAVAALVNRPGRYRGWRVLLCRLEQGVYLCGTRRVHIRVDEAKERIEASDDGGKTWADLESLMQGAEASQRALLERARDAAGLTM
>KarBre111671_rbh_TGME49_230340
XMVGVSPSPSQQLHWSPDAPHQPQPCGPGNGAXTLWPAAVQLLCGPPGAPGCEQGHDSMSDILVPVEYANAKLWGITSEYENLLNIQRDQNVLAMSQKDAEVAYLRKVIETLELGDRVTEDDMGARFRAKEEEVARGLQAKQQEVELFASLLQMRDRQISDLHHVCEAKQVQIQQQSTALPQPTEREWQLHSELTSLQEALAEVQACPPLEEAEKLRQEKVELEQLVLAKEKQLGALQNIDPNLSDTSALQLGAQAIQMFHDSLRLRAEATGCGEENEELRAEVERLRSQVDQLEAGASEKNEEIRQMAGSLATKMQKVVELETEVDEFQRERRHAAKNTASQLDKLQAEALSLQHDSQAKQQIVEKLKEELADRDRRMLQQQAECMQYKMSSERLEKQVEEMSAKLAHAEEAIAQMLRNNSYKDQLVREMTEQVNISESKLHAYQVSEVLGSRQRHLQQLVEECESSFKFKEKDCELPASAASTSNSSHRHAAGGPSSCTTGADSATGASIGXGSGYNALDVSGVLTTPGAVAEDLRLGSNASSRSVSPVTNSFCSHQMSQLWNGATLRPARQPAQAPWRRSTTPEDRDLHIVNVFRPSNPDFSVMSTTRQHEGSMNLRATASRASSSSSPRRPSASSATASSSAICSRPTPFAQQAAAQAASLAQHSGYRPQPGDAIDTKVAEFANRSDNSHCKALFCRLSEGMYLYGTHRTHLRVSPGTEQLEAFEKGAWLPIEEFVQSMEESQSVHLLRX
>KarMicCCMP2283001329_rbh_TGME49_230340
XIPPAFSPIPPSPTALAPHLGAMDTMGMTPCPPHLVPIEQANAMLLAVTSEYENILNIQRDQNHFAQRHRDAEVGHLRQCIDVLERDRVDEDSISALLNAKEEEVGIGLEEKXMLSNLLRMRDAQIAHLQTLNEMKAVQIRHFSATPPPPVVSAPSARSRQNEEQAQRRQRDELAEALEVAARLRMEKAELEQLVVAKERQLGLVQSVDPSLSDTSALQLGAQAIQMFHDSMRMRAENARSEDQAEELRVEVDRLRSHVEYLEGDIEEKREELRELSSALSTKMKRVIDLEAEVEELRREQRNNTKDAVDQIEKLQAGLLESQEAERLKQGFADQLQQELQDKNQRMLQQQTEFMQCKENAKHLEEKLQRTGGQLAEAEEALAQMLRNTTYKDRLVREMTEQVNISETKLHRIKRDSRDNDLSAYPTSSVGGLVGSSRGNAGLGISGIAPLRRSSSSGGLLGTSSAFGRSAHAQPRLELDMTGTSHWMIEPGAAADSEQNSPRASSRGLSASPTPNSFFSQQVSHCYGVPRIQTSPPFLNGSGLDDTSVRVVNVRRPSGGHDFGYALTTPITGHGFNGADPSSNALVAQYLPQPGDALDTKVAEFVNQPHNSHCKALFCRLSEGAYLFGTHRTQLRISPHGEQLEAFEENTWIAIAEFVRRKTTSQMIHLQRACAEVGNLNGAPSIGGT
>KarMicCCMP2283021133_rbh_TGME49_230340
SPIPPAFSPIPPSPTALAPHLGAMDTMGMTPCPPHLVPIEQANAMLLAVTSEYENILNIQRDQNHFAQRHRDAEVGHLRQCIDVLERDRVDEDSISALLNAKEEEVGIGLEEKXLLSNLLRMRDAQIAHLQTLNEMKAVQIRHFSATPPPPVVSAPSARSRQNEEQAQRRQRDELAEALEVAARLRMEKAELEQLVVAKERQLGLVQSVDPSLSDTSALQLGAQAIQMFHDSMRMRAENARSEDQAEELRVEVDRLRSHVEYLEGDIEEKREELRELSSALSTKMKRVIDLEAEVEELRREQRNNTKDAVDQIEKLQAGLLESQEAERLKQGFADQLQQELQDKNQRMLQQQTEFMQCKENAKHLEEKLQRTGGQLAEAEEALAQMLRNTTYKDRLVREMTEQVNISETKLHAYQINEVLGTRQRQLEQRAKETDLSQSLREKEALVGKLSSELAETRGSRDSRDNDLSAYPTSSVGGLVGSSRGNAGLGISGIAPLRRSSSSGGLLGTSSAFGRSAHAQPRLELDMTGTSHWMIEPGAAADSEQNSPRASSRGLSASPTPNSFFSQQVSHCYGVPRIQTSPPFLNGSGLDDTSVRVVNVRRPSGGHDFGYALTTPITGHVAAPPSFQNLLPPLPSFNGADPSSNALVAQYLPQPGDALDTKVAEFVNQPHNSHCKALFCRLSEGAYLFGTHRTQLRISPHGEQLEAFEENTWIAIAEFVRRKTTSQMIHLQRACAEVGNLNGAPSIGGT
>KarMicCCMP2283061019_rbh_TGME49_230340
XELRVEVDRLRSHVEYLEGDIEEKREELRXTKMKRVIDLEAEVEELRREQRNNTKDAVDQIEKLQAGLLESQEAERLKQGFADQLQQELQDKNQRMLQQQTEFMQCKENAKHLEEKLQRTGGQLAEAEEALAQMLRNTTYKDRLVREMTEQVNISETKLHAYQINEVLGTRQRQLEQRAKETDLSQXFXEKEALVGKLSSELAETRVKAGRDSRDNDLSAYPTSSVGGLVGSSRGNAGLGISGIAPLRRSSSSGGLLGTSSAFGRSAHAQPRLELDMTGTSHWMIEPGAAADSEQNSPRASSRGLSASPTPNSFFSQQVSHCYGVPRIQTSPPFLNGSGLDDTSVRVVNVRRPSGGHDFGYALTTPITGHVAAPPSFQNLLPPLPSFNGADPSSNALVAQYLPQPGDALDTKVAEFVNQPHNSHCKALFCRLSEGAYLFGTHRTQLRISPHGEQLEAFEENTWIAIAEFVRRKTTSQMIHLQRACAEVGNLNGAPSIGGT
>KarMicCCMP2283084995_rbh_TGME49_230340
XSSGIPSQHQGNASGGDGFSNGGFVQSPRGAGSLPPTPGQVAPLAATGMGGSQTSMATLTQPALSHLGLRRSFGEIDAPKPEYCEACGNLLLVDSVYCRKCGRPRPMARNPSEAAPSMKNVQSSMPGFDDISALSSIAIAPRPPHHDSRGHFQMHSGKGVGNSRGSQVPVGGQQVGHPPPLGLSPSPIPPAFSPIPPSPTALAPHLGAMDTMGMTPCPPHLVPIEQANAMLLAVTSEYENILNIQRDQNHFAQRHRDAEVGHLRQCIDVLERDRVDEDSISALLNAKEEEVGIGLEEKRREVELLSNLLRMRDAQIAHLQTLNEMKAVQIRHFSATPPPPVVSAPSARSRQNEEQAQRRQRDELAEALEVAARLRMEKAELEQLVVAKERQLGLVQSVDPSLSDTSALQLGAQAIQMFHDSMRMRAENARSEDQAEELRVEVDRLRSHVEYLEGDIEEKREELRELSSALSTKMKRVIDLEAEVEELRREQRNNTKDAVDQIEKLQAGLLESQEAERLKQGFADQLQQELQDKNQRMLQQQTEFMQCKENAKHLEEKLQRTGGQLAEAEEALAQMLRNTTYKDRLVREMTEQVNISETKLHAYQINEVLGTRQRQLEQRAKETDLSQSLREKEALVGKLSSELAETRVKAGRDSRDNDLSAYPTSSVGGLVGSSRGNAGLGISGIAPLRRSSSSGGLLGTSSAFGRSAHAQPRLELDMTGTSHWMIEPGAAADSEQNSPRASSRGLSASPTPNSFFSQQVSHCYGVPRIQTSPPFLNGSGLDDTSVRVVNVRRPSGGHDFGYALTTPITGHVAAPPSFQNLLPPLPSFNGADPSSNALVAQYLPQPGDALDTKVAEFVNQPHNSHCKALFCRLSEGAYLFGTHRTQLRISPHGEQLEAFEENTWIAIAEFVRRKTTSQMIHLQRACAEVGNLNGAPSIGGT
>KarMicCCMP2283121373_rbh_TGME49_230340
XRDELAEALEVAARLRMEKAELEQLVVAKERQLGLVQSVDPSLSDTSALQLGAQAIQMFHDSMRMRAENAXELRVEVDRLRSHVEYLEGDIEEKREELRELSSALSTKMKRVIDLEAEVEELRREQRNNTKDAVDQIEKLQAGLLESQEAERLKQGFADQLQQELQDKNQRMLQQQTEFMQCKENAKHLEEKLQRTGGQLAEAEEALAQMLRNTTYKDRLVREMTEQVNISETKLHAYQINEVLGTRQRQLEQRAKETDLSXDLREKEALVGKLSSELAETRVKAGRDSRDNDLSAYPTSSVGGLVGSSRGNAGLGISGIAPLRRSSSSGGLLGTSSAFGRSAHAQPRLELDMTGTSHWMIEPGAAADSEQNSPRASSRGLSASPTPNSFFSQQVSHCYGVPRIQTSPPFLNGSGLDDTSVRVVNVRRPSGGHDFGYALTTPITGHVAAPPSFQNLLPPLPSFNGADPSSNALVAQYLPQPGDALDTKVAEFVNQPHNSHCKALFCRLSEGAYLFGTHRTQLRISPHGEQLEAFEENTWIAIAEFVRRKTTSQMIHLQRACAEVGNLNGAPSIGGT
>KarMicCCMP2283133735_rbh_TGME49_230340
XGFVQSPRGAGSLPPTPGQVAPLAATGMGGSQTSMATLTQPALSHLGLRRSFGEIDAPKPEYCEACGNLLLVDSVYCRKCGRPRPMARNPSEAAPSMKNVQSSMPGFDDISALSSIAIAPRPPHHDSRGHFQMHSGKGVGNSRGSQVPVGGQQVGHPPPLGLSPSPIPPAFSPIPPSPTALAPHLGAMDTMGMTPCPPHLVKTILHRDIXDAEVGHLRQCIDVLERDRVDEDSISALLNAKEEEVGIGLEEKRREVELLSNLLRMRDAQIAHLQTLNEMKAVQIRHFSATPPPPVVSAPSARSRQNEEQAQRRQRDELAEALEVAARLRMEKAELEQLVVAKERQLGLVQSVDPSLSDTSALQLGAQAIQMFHDSMRMRAENARSEDQAEELRVEVDRLRSHVEYLEGDIEEKREELRELSSALSTKMKRVIDLEAEVEELRREQRNNTKDAVDQIEKLQAGLLESQEAERLKQGFADQLQQELQDKNQRMLQQQTEFMQCKENAKHLEEKLQRTGGQLAEAEEALAQMLRNTTYKDRLVREMTEQVNISETKLHAYQINEVLGTRQRQLEQRAKETDLSQSLREKEALVGKLSSELAETRVKAGRDSRDNDLSAYPTSSVGGLVGSSRGNAGLGISGIAPLRRSSSSGGLLGTSSAFGRSAHAQPRLELDMTGTSHWMIEPGAAADSEQNSPRASSRGLSASPTPNSFFSQQVSHCYGVPRIQTSPPFLNGSGLDDTSVRVVNVRRPSGGHDFGYALTTPITGHVAAPPSFQNLLPPLPSFNGADPSSNALVAQYLPQPGDALDTKVAEFVNQPHNSHCKALFCRLSEGAYLFGTHRTQLRISPHGEQLEAFEENTWIAIAEFVRRKTTSQMIHLQRACAEVGNLNGAPSIGGT
>KarMicCCMP2283136241_rbh_TGME49_230340
PLSSGIPSQHQGNASGGDGFSNGGFVQSPRGAGSLPPTPGQVAPLAATGMGGSQTSMATLTQPALSHLGLRRSFGEIDAPKPEYCEACGNLLLVDSVYCRKCGRPRPMARNPSEAAPSMKNVQSSMPGFDDISALSSIAIAPRPPHHDSRGHFQMHSGKGVGNSRGSQVPVGGQQVGHPPPLGLSPSPIPPAFSPIPPSPTALAPHLGAMDTMGMTPCMPASSVPIEQANAMLLAVTSEYENILNIQRDQNHFAQRHRDAEVGHLRQCIDVLERDRVDEDSISALLNAKEEEVGIGLEEKRREVELLSNLLRMRDAQIAHLQTLNEMKAVQIRHFSATPPPPVVSAPSARSRQNEEQAQRRQRDELAEALEVAARLRMEKAELEQLVVAKERQLGLVQSVDPSLSDTSALQLGAQAIQMFHDSMRMRAENARSEDQAEELRVEVDRLRSHVEYLEGDIEEKREELRELSSALSTKMKRVIDLEAEVEELRREQRNNTKDAVDQIEKLQAGLLESQEAERLKQGFADQLQQELQDKNQRMLQQQTEFMQCKENAKHLEEKLQRTGGQLAEAEEALAQMLRNTTYKDRLVREMTEQVNISETKLHAYQINEVLGTRQRQLEQRAKETDLSQSLREKEALVGKLSSELAETRVKAGRDSRDNDLSAYPTSSVGGLVGSSRGNAGLGISGIAPLRRSSSSGGLLGTSSAFGRSAHAQPRLELDMTGTSHWMIEPGAAADSEQNSPRASSRGLSASPTPNSFFSQQVSHCYGVPRIQTSPPFLNGSGLDDTSVRVVNVRRPSGGHDFGYALTTPITGHVAAPPSFQNLLPPLPSFNGADPSSNALVAQYLPQPGDALDTKVAEFVNQPHNSHCKALFCRLSEGAYLFGTHRTQLRISPHGEQLEAFEENTWIAIAEFVRRKTTSQMIHLQRACAEVGNLNGAPSIGGT
>KarMicCCMP2283145060_rbh_TGME49_230340
MARNPSEAAPSMKNVQSSMPGFDDISALSSIAIAPRPPHHDSRGHFQMHSGKGVGNSRGSQVPVGGQQVGHPPPLGLSPSPIPPAFSPIPPSPTALAPHLGAMDTMGMTPCPPHLVKTILHRDIXDAEVGHLRQCIDVLERDRVDEDSISALLNAKEEEVGIGLEEKRREVELLSNLLRMRDAQIAHLQTLNEMKAVQIRHFSATPPPPVVSAPSARSRQNEEQAQRRQRDELAEALEVAARLRMEKAELEQLVVAKERQLGLVQSVDPSLSDTSALQLGAQAIQMFHDSMRMRAENARSEDQAEELRVEVDRLRSHVEYLEGDIEEKREELRELSFERFVYEDEAVIDLEAEVEELRREQRNNTKDAVDQIEKLQAGLLESQEAERLKQGFADQLQQELQDKNQRMLQQQTEFMQCKENAKHLEEKLQRTGGQLAEAEEALAQMLRNTTYKDRLVREMTEQVNISETKLHAYQINEVLGTRQRQLEQRAKETDLSQSLREKEALVGKLSSELAETRVKAGRDSRDNDLSAYPTSSVGGLVGSSRGNAGLGISGIAPLRRSSSSGGLLGTSSAFGRSAHAQPRLELDMTGTSHWMIEPGAAADSEQNSPRASSRGLSASPTPNSFFSQQVSHCYGVPRIQTSPPFLNGSGLDDTSVRVVNVRRPSGGHDFGYALTTPITGHVAAPPSFQNLLPPLPSFNGADPSSNALVAQYLPQPGDALDTKVAEFVNQPHNSHCKALFCRLSEGAYLFGTHRTQLRISPHGEQLEAFEENTWIAIAEFVRRKTTSQMIHLQRACAEVGNLNGAPSIGGT
>KryFolCCMP1326031328_rbh_TGME49_230340
ELEVFAALLRMRDDQISELQAQILRLQGKASGGDGSARLHSEGAAFQHAASEIEALRKEKAELERLVLAKDRQLQAVQSVDPSMGDAPALQLGAQAIQLFHDSLQRKQNEMALGKENQELRAEVDRLSAKLDELEAANAERRSEVKELTTSLAAKMQKIFELEAEAEAVQHDQRQASREAAAQLEQLRG
>LepChlNIES1868165183_rbh_TGME49_230340
MKPAPDLLAGGSLDLFAGMPQDFMGPVPGLMPLVGPATSVLQPGASPFLPPPSGLAGQPPLPQDFTGVGMLQLKPLQPVFGMEFPCTEPSASSTASAPGIAASPLALPGGLGLATPQFPCTAPSATSSSTALGSGASPMALPGGPCLAAPQFSQANSGDAAATLLGPGPLLRDHHGGSGVKQLTSSAASGPALAPPVSLGQLPAEIHSRGGFSPTKSATAQIWAVTSEYENLLNIQKDQHLLALRRRDTEVANLKQLLKALEADRVVAGAAPDIFAHLRAKDEEISLALEAAQKELALFAALLQTRDRQIGDLQDMCERKQAELFNQHADEAESKVLRRENAELERMLVTKDKQLSAMQAVDPAMADTSALQLGAQAIQMFHDSMRQRAEAESSNEENKELRAEMEKLQVRSDSAEASIAEKRGEVKELTATLNAKVQRILELEAELETSSREQRRSLKDAEEKQARLQEDVTEIREDSLTKHRLVEELKEELSDRDQRYLQLQVECAEHKSNALRLEERVSELEDQLSRAGQQLEELLRSSSQKDQLVREMTEQINCSETKLHAYQISELMGSRRRRLEQPQQQPVARDTAACNSSVAHGGGAHGGSAHGGGGAHADADARDAAASSSFSGPTVSRGLPQQQGSCWPHGGSAEQILGAGGRGAASCHNSSAGHRSSTGAVGHSAVDTSAAADSCFSVMDGSALLCTPSSSREGLYDRGLAPSGAAACDSGRGTTSILYASPTPGSCCSQQVAVGGLTSRLMPPALPLGRSCGTALPERVSVEEAMAAAVAGPPVLFAQTYRPHPGDEVDQRLADFVNLPENCACQALFCRLGDGAYLYGTRRTCLRTRPGTAGLEALHAGKWFGLEDFIRRMESSQSIHVQRATEVTGGAAGLVGGA*
>LepChlNIES1868165186_rbh_TGME49_230340
MKPAPDLLAGGSLDLFAGMPQDFMGPVPGLMPLVGPATSVLQPGASPFLPPPSGLAGQPPLPQDFTGVGMLQLKPLQPVFGMEFPCTEPSASSTASAPGIAASPLALPGGSLPRRKMRWFSQANSGDAAATLLGPGPLLRDHHGGSGVKQLTSSAASGPALAPPVSLGQLPAEIHSRGGFSPTKSATAQIWAVTSEYENLLNIQKDQHLLALRRRDTEVANLKQLLKALEADRVVAGAAPDIFAHLRAKDEEISLALEAAQKELALFAALLQTRDRQIGDLQDMCERKQAELFNQHADEAESKVLRRENAELERMLVTKDKQLSAMQAVDPAMADTSALQLGAQAIQMFHDSMRQRAEAESSNEENKELRAEMEKLQVRSDSAEASIAEKRGEVKELTATLNAKVQRILELEAELETSSREQRRSLKDAEEKQARLQEDVTEIREDSLTKHRLVEELKEELSDRDQRYLQLQVECAEHKSNALRLEERVSELEDQLSRAGQQLEELLRSSSQKDQLVREMTEQINCSETKLHAYQISELMGSRRRRLEQPQQQPVARDTAACNSSVAHGGGAHGGSAHGGGGAHADADARDAAASSSFSGPTVSRGLPQQQGSCWPHGGSAEQILGAGGRGAASCHNSSAGHRSSTGAVGHSAVDTSAAADSCFSVMDGSALLCTPSSSREGLYDRGLAPSGAAACDSGRGTTSILYASPTPGSCCSQQVAVGGLTSRLMPPALPLGRSCGTALPERVSVEEAMAAAVAGPPVLFAQTYRPHPGDEVDQRLADFVNLPENCACQALFCRLGDGAYLYGTRRTCLRTRPGTAGLEALHAGKWFGLEDFIRRMESSQSIHVQRATEVTGGAAGLVGGA*
>LinPolCCMP1738031204_rbh_TGME49_230340
XRLLLAKDRQLGAVQALDPGTLDSSALQLGAQAIQMVHDSLRMRAEAAGSGAENQELREEVGRLQERLEELEALVAERRAEAKEMTGALTAKMQRVLELEGEVEAAQRAKQQVARDASARLAELQEQLAAWQHDCQTAQQLAEELRGELAERDQRFLRQQAECTQHKVSSQQLERKVEEMGAQLAHAEEALAQLLRSSSYKDELVRRMTEQVNVSETKLHSYQINELIGAX
>LinPolCCMP1738105362_none_TGME49_230340
HGARRAATPATEAAPEAHGAHRAAARSAAAAPEAAAAASHGARRPPALAAEAVPELAAAVAHGARRVATTPAGEAAREDTAAAAAAHGARXAAXPAAEAAREDAAAAAAHGTLRKAAGAAREGAAAAAAVHGAHRAATPTVRGAGSAAAAMHAAVAQQVLQTSLRSPASAAAGGLATLPSGYKPYPGDAVDAGVAEFLSQPRNRLRRSLLCRQGPGAYLYGTQRLRLRLAPGTGQLEASDDCSEWAPVEEFVRQLERAQSGRLQRAMERARAX
>LinPolCCMP1738187851_rbh_TGME49_230340
RAVPSSGFPRLGVVSTWLPLPTAAGGIKHATLERLLLAKDRQLGAVQALDPGTLDSSALQLGAQAIQMVHDSLRMRAEAAGSGAENQELREEVGRLQERLEELEALVAERRAEAKEMTGALTAKMQRVLELEGEVEAAQRAKQQVARDASARLAELQEQLAAWQHDCQTAQQLAEELRGELAERDQRFLRQQAECTQHKVSSQQLERKVEEMGAQLAHAEEALAQLLRSSSYKDELVRRMTEQVNVSETKLHSYQINELIG
>LinPolCCMP1738264651_none_TGME49_230340
XPEEAAAAHGARRATAPAAEAHGARRAAMPAAEAAPEAHAARRAATPATEAAPEAHGAHRAAARSAAAAPEAAAAASHGARRPPALAAEAVPELAAAVAHGARRVATTPAGEAAREDTAAAAAAHGARRAAAPAAEAAREDAAAAAAHGTLRKAAGAAREGAAAAAAVHGAHRAATPTAEAAPEHAAAEAKDARWAATHAVEVAPEAAAAAVRGAGSAAAAMHAAVAQQVLQTSLRSPASAAAGGLATLPYPGDAVDAGVAEFLSQPRNRLRRSLLCRQGPGAYLYGTQRLRLRLAPGTGQLEX
>LinPolCCMP1738284643_rbh_TGME49_230340
XKAELERLLLAKDRQLGAVQALDPGTLDSSALQLGAQAIQMVHDSLRMRAEAAGSGAENQELREEVGRLQERLEELEALVAERRAEAKEMTGALTAKMQRVLELEGEVEAAQRAKQQVARDASARLAELQEQLAAWQHDCQTAQQLAEELRGELAERDQRFLRQQAECTQHKVSSQQLERKVEEMGAQLAHAEEALAQLLRSSSYKDELVRRMTEQVNVSETKLHSYQINELIGARQRQLGRLPX
>NepSpe029866_rbh_TGME49_230340
GNFGGPKANSSILKKDLQLGKNRETINHKITEINWQTSESNQRGEAPTELRDISKQTSYWEGGGRGDLNKIDKAEVHKFSSIKSLVDEFPSYEHSNNFKMSQMDYSKSGSQNLGHPSPEMEAMGLSYKALRLIRSSQGLRDQIDNLEERNKELTQKCAQLERRVSEKSAEIANYKKESAAQLEIMVQKDIQIAYLEKTSNKIHNKLSSRVSELEENLSQEKKHAQSVEMRLEISNSYIEDQKETVLKLQAEMQEIKHESCKRQLLLNKSAERNEILTNHLKKLQCDFKNSIDVIEEKSNNLRLLESKIHENEVKRQIA
>PelBei031304_rbh_TGME49_230340
QASTDASGSPVVPVDYASSKLWSVTLEYENLLNVQRDQHALATRQLEAEVFRLRQAVQMFQKGSMEGFAASQLQMMEAEHSLALEAKQRELELFSSLLRVRDRQIEDLQKACEMKVNTLDAKPTGAEGLAEYMAEVVKEVENLRREKAELQQLLLAKDRQISAVQSXXXXXXXXXXXXXDLADTSALQLGAKAIQMFHDSMRMKTEAADCDHENQELRKEVDSLQSRVEDLDAIAAEKRGEIKELTSTLTVKMQRALELEAEVDALRRDKQQTLHHTSSQIEHLKDELMSSQQDCRTTQHLVEDLKAELAQGHQRFVKQQAECSRHEAKSQELQKKVDEMSVQLAHAEDTLAQMFQNNSYKDQLVREMTDQVNISESKLHSYQINELVGSRRLFDKSNASSTVQLLRDAESVLESAKSSPPRRSPGKASQEVEVRSQRGHGYFATVPDRPSVSQILGQSGASATSDALETSACSGATETTKMLVVQEEPVTRSLSPAETRTASSSPSPTPMSFLSQRRSSRGPSVSELRSSTGCAAPGSLSSLLAESYRPQPGDPVDLKVAEFTNKPQNSACKALFCRLGEGSYLFGTQMVTLHLHERTGSLEALLQGNWVPIEEFVRQMQPSQ
>PerAciPAER2051066_rbh_TGME49_230340
RACACAGLHGGPGLGRMRPMMGMQGVPSGAFGHLGGPAFLPHHLAAPPPVQLPGAVPHQASFPGPAHGAFAAQPLPQHHPRPLPHDAIACGGGGSNGGGAVNGGGEVVVPLEYANARLWGITSEYENLLNIQRDQHAAALRRAEAEAARLRTLAVGGCDGGGRGGGALAAVEEEVAFAVEAKQKELELFGSLLRMRDRQIGDLQELCEAKQEQLLRLQGHPAQSATGLTSTLGVTALPVRGSVIGSPRGGCPCCGGNGFAAVSPEAERELVALRRDKAELERIVLVKDRQLVAVQSVDPSMGDAPALQLGAQAIQMFHESLRRRQEESGREEENRALRAEVETLRSRGEELEAMNAEKRGELRELSSALTAKMQKVFELETEAEAGLLERRQAAREGAVTAEQLQEDLAAWQADSRTSRQLAEELKVEVADRERRLARQSEEVAQYKATIKGLECRIEDMSAELVRAEDGMAQMLHTNSYKDQLVREMSDQVSASESKLHNYHIHELLSARQRRQSSPLAAASPAAACASASASSSPGAGVGSAPQAAVERRSVGEALALALALRVPRCSSLGAAGARSSLGAAXXXXXXXXXXXXXRGAPSEPLASVAASGSVPGPGAGGSKAAAGACSSAFAPSRGTLASSALMAQSYRPHPGDAIDARVAEFANLPGNAACKALFCRLAQGSYLFGTQRATLRLGAHEELQALLGGVWVPLEEFVRRSEPAQGVHLERAREVACASAAFAAGPLSAPAX
>PerAciPAER2078487_rbh_TGME49_230340
MHTHHVRRTARTHARERASWSATSMSLKFDSSLAEADVRPLDTLVVDGEERHAEELLLVHLLRGLHRLFVVHLTALLAAIDLVRGVVVLEPLDLFLRKHLPDLEPIGLHGLAHCCELGLARVGLRGQATALGGAHGGEPALELSLKRRVVHGVRRVGEEFDRSGPVKSCEPFTRLSKPLPQEVSGSCAALALNLAALALPKRAAPNKAAAMARNCIVACGGGGSNGGGAVNGGGEVVVPLEYANARLWGITSEYENLLNIQRDQHAAALRRAEAEAARLRTLAVGGCDGGGRGGGALAAVEEEVAFAVEAKQKELELFGSLLRMRDRQIGDLQELCEAKQEQLLRLQGHPAQSATGLTSTLGVTALPVRGSVIGSPRGGCPCCGGNGFAAVSPEAERELVALRRDKAELERIVLVKDRQLVAVQSVDPSMGDAPALQLGAQAIQMFHESLRRRQEESGREEENRALRAEVETLRSRGEELEAMNAEKRGELRELSSALTAKMQKVFELETEAEAGLLERRQAAREGAVTAEQLQEDLAAWQADSRTSRQLAEELKVEVADRERRLARQSEEVAQYKATIKGLECRIEDMSAELVRAEDGMAQMLHTNSYKDQLVREMSDQVSASESKLHNYHIHELLSARQRRQSSPLAAASPAAACASASASSSPGAGVGSAPQARWSDDPWARRSPSPSPCESLAARASAPQARGAPSEPLASVAASGSVPGPGAGGSKAAAGACSSAFAPSRGTLASSALMAQSYRPHPGDAIDARVAEFANLPGNAACKALFCRLAQGSYLFGTQRATLRLGAHEELQALLGGVWVPLEEFVRRSEPAQGVHLERAREVACASAAFAAGPLSAPAPRLVSALG
>PerAciPAER2110634_rbh_TGME49_230340
XAGLHGGPGLGRMRPMMGMQGVPSGAFGHLGGPAFLPHHLAAPPPVQLPGAVPHQASFPGPAHGAFAAQPLPQHHPRPLPHDAIACGGGGSNGGGAVNGGGEVVVPLEYANARLWGITSEYENLLNIQRDQHAAALRRAEAEAARLRTLAVGGCDGGGRGGGALAAVEEEVAFAVEAKQKELELFGSLLRMRDRQIGDLQELCEAKQEQLLRLQGHPAQSATGLTSTLGVTALPVRGSVIGSPRGGCPCCGGNGFAAVSPEAERELVALRRDKAELERIVLVKDRQLVAVQSVDPSMGDAPALQLGAQAIQMFHESLRRRQEESGREEENRALRAEVETLRSRGEELEAMNAEKRGELRELSSALTAKMQKVFELETEAEAGLLERRQAAREGAVTAEQLQEDLAAWQADSRTSRQLAEELKVEVADRERRLARQSEEVAQYKATIKGLECRIEDMSAELVRAEDGMAQMLHTNSYKDQLVREMSDQVSASESKLHNYHIHELLSARQRRQSSPLAAASPAAACASASASSSPGAGVGSAPQARWSDDPWARRSPSPSPCESLAARASAPQARGAPSEPLASVAASGSVPGPGAGGSKAAAGACSSAFAPSRGTLASSALMAQSYRPHPGDAIDARVAEFANLPGNAACKALFCRLAQGSYLFGTQRATLRLGAHEELQALLGGVWVPLEEFVRRSEPAQGVHLERAREVACASAAFAAGPLSAPAPRLVSALXLTS
>PlaSpe025802_rbh_TGME49_230340
MVGRANSPSPGVLQNPQNRVYMQKLNPTIYQQQVQQAGCSLVPLNRISNTPRLSEAPIRASTPIPLLQHGIQPKPSGNNAFNIIPPINSPLNYMQAIPQAPNINIPNNRASIGGPLPPAAAIPVQRLSLNPYSRPEKSESQGDPHQSAHELQETKILPCGVISNSSPKEKKENDERKDVEKTESNDGLEGSTNPTSKNSLASKQSKADEANLQEELQKIQKDKAKLEQLLVLKESIIYNMSETCGTIPEVAAMQLGAQAIQIANEAMQNRKKIQKLEADLDQWKNDAKTLADSNQQLENILDEQKKQLIELAETQTRKDRHLLEVEGKYKAAIQEVQQSENLLKKQLSELARTTSELETEGALRSAQMEQLRRELAARDSRIVEMQEEIIKLQSYIADLTQQKQSLISENTDAHKRLYQVIEQSALKEDLIEEYEEKIKSANFELQKSLAEEVRRQKKMSMDLQAKDIKMEEVVLSQDQQIEILTSQL
>PltViv017103_rbh_TGME49_230340
MVGRANSPSPGVLQNPQNRVYMQKLNPTIYQQQVQQAGCSLVPLNRISNTPRLSEAPIRASTPIPLLQHGIQPKPSGNNAFNIIPPINSPLNYMQAIPQAPNINIPNNRASIGGPLPPAAAIPVQRLSLNPYSRPEKSESQGDPHQSAHELQETKILPCGVISNSSPKEKKENDERKDVEKTESNDGLEGSTNPTSKNSLASKQSKADEANLQEELQKIQKDKAKLEQLLVLKESIIYNMSETCGTIPEVAAMQLGAQAIQIANEAMQNRKKIQKLEADLDQWKNDAKTLADSNQQLENILDEQKKQLIELAETQTRKDRHLLEVEGKYKAAIQEVQQSENLLKKQLSELARTTSELETEGALRSAQMEQLRRELAARDSRIVEMQEEIIKLQSYIADLTQQKQSLISENTDAHKRLYQVIEQSALKEDLIEEYEEKIKSANFELQKSLAEEVRRQKKMSMDLQAKDIKMEEVVLSQDQQIEILTSQL
>PolSpeWS2016011802_rbh_TGME49_230340
GCFDNLIPTPYGADQLFFDRNRRARLADNSVVSTPRSEEEESEQSSPSETPDYYQPHIYQNQPMNTNGTPKGKKSKSSVLNTKTSPVKPVPKSPVEQGYVLPPSYPVNVPSPLNSRSLSKNWSENKPRNVLDQSAPNVMQYNHQRNVFDQSAPNVNHQRNPSGNFSGYRDYGNSRLHKTMGNIPISQLQQNVASPNTQLEPMVTKIIREFQNSLQLLKTNYEEKFMIATREKEVLKNSLKEMENALKSSGRSVDLQSIFNSAQSRYSADLDSKNRIITRLEDTIKSKDKLIAAIPFTANRDLSQAVSTTSNERITSLEKHIATYYQSLEAMKGELAEKNRLIESLRSGNRFSSDLDPSLLEIQKENRTLQNILVQKEKQIEALSSLEGSMSDATAVQLGVRAIEMVQDGMQLKQKMRGLESEIENLQRNYEDCRKKYEDACEELSKKRRESASLVESVANRDMQITKLDSLVKRMEESIVELQAKNRKIINREKESNERLENEISLLDLQIDKMRQEIAAKNEEISSLEGEAERFEQKVLFFEKKAQKFAKELEETQNFLQELILQSKSKERENTNLQQQLHDQVHENYQRLQAELRRSNQNVASEYDKYSEWAPRDLSGSSRAIKDKESLDTNLPKKRGKLSVPSPKREEPVARGSPEKSYTYSLSSQGDVRRVQAIPSPSLGPRKGKSPQEMSDVFLEYRPVEGDEIDFLLAELLRSSQYAKYRAMFCRLTKGTYLYGTKRLAMRINPKDHKTLLASTNSKSGSPNGGDWIPLTDVVFSVHDSNPPMLVD*
>PolSpeWS2016011808_rbh_TGME49_230340
GCFDNLIPTPYGADQLFFDRNRRARLADNSVVSTPRSEEEESEQSSPSETPDYYQPHIYQNQPMNTNGTPKGKKSKSSVLNTKTSPVKPVPKSPVEQGYVLPPSYPVNVPSPLNSRSLSKNWSENKPRNVLDQSAPNVMQYNHQRNVFDQSAPNVNHQRNPSGNFSGYRDYGNSRLHKTMGNIPISQLQQNVASPNTQLEPMVTKIIREFQNSLQLLKTNYEEKFMIATREKEVLKNSLKEMENALKSSGRSVDLQSIFNSDLDSKNRIITRLEDTIKSKDKLIAAIPFTANRDLSQAVSTTSNERITSLEKHIATYYQSLEAMKGELAEKNKLIESLRSGNRFSSDLDPSLLEIQKENRTLQNILVQKEKQIEALSSLEGSMSDATAVQLGVRAIEMVQDGMQLKQKMRGLESEIENLQRNYEDCRKKYEDACEELSKKRRESASLVESVANRDMQITKLDSLVKRMEESIVELQAKNRKIINREKESNERLENEISLLDLQIDKMRQEIAAKNEEISSLEGEAERFEQKVLFFEKKAQKFAKELEETQNFLQELILQSKSKERENTNLQQQLHDQVHENYQRLQAELRRSNQNVASEYDKYSEWAPRDLSGSSRAIKDKESLDTNLPKKRGKLSVPSPKREEPVARGSPEKSYTYSLSSQGDVRRVQAIPSPSLGPRKGKSPQEMSDVFLEYRPVEGDEIDFLLAELLRSSQYAKYRAMFCRLTKGTYLYGTKRLAMRINPKDHKTLLASTNSKSGSPNGGDWIPLTDVVFSVHDSNPPMLVD*
>ProMinCCMP2233032913_rbh_TGME49_230340
XDELERLVLSKDRQLAAVQGVDRSMTDASALGAKAIQMFQDSMRQRAEEAGCERENRELREEVDRLTGRIAELEADAEAKRRELKEMSEALSAKLQRGMELEQRCAELEQHFEAARSQRVHAEKGAAAQAERLREDCGRLQALADELKTQVAQGADRYALLQEELSRDGPAAMERQVDEMGAQLAHAEEALAEMMQSSGHKDHX
>ProMinCCMP2233112218_none_TGME49_230340
XAARMRREVQRLRLRVEDLEAHVAQDAKAEHVKALEQQVTVLRSKLSSAELDESGLQQEPLAAAPRPRLAPQFSFSSLQQPNGSSAAPPCSAGDEGRPHAGFPPRREAGPGRPVAPPPVLRSESMPTLEALPKGYSWGQRYVLPDDRAAPSPYRHAQSVGDGASSIGELQTYRSAVRVDRRDPDWQRDRREPGGLGGRVRVAMPEEALFPPGPLPQQAGWDDSVSEGAETGGRRQSKDLLSEMRRLRLQMSELERVAGSPAGHASKQHPQRAATEPRAVWGHAGGEGAALNGSALSSHAAAGPSGAFRARDGLDFDERTSPAKSTLSDDRSHVDYAGWQYRAHAGDPLDAAIAALVNRPGRYSGWRAMLCRLDQGLYLCGTRRVRLRVDDDAREQIKASGDDGRSWMDLGDLMNGAEGSQHALLEESAPPCGRGEAPKSYGLSSLALLAPSWPAGSHLTAQLINTTSWCTATSSRRSGAWSLAHARRPRRGCASVGHGGPALPPLGPASSGGWL
>PteSch008795_rbh_TGME49_230340
MDIPIQNEKLSESDLPHSKKAGVCYSHHTDEDSNPAQRKLEPVNKSENEINVSSTKLMKPISILPKSVKSSDAPEMSARNKQIKANNLKYSVMGDINNMMQKSSINKMPVEKLIKPPKKDKKKYINDTACAYKVVVSMPEEVQDSQNVMVGHKMNNNHFNLEQAFEKYKQSLRHRNDYTQGKRRNTIEFIDVMARVSERGHQVSDMPTLRNYQSQLKKQKYKERKKKLRKQLKQKEHLIQELQLQIKKMKRQHMLDTKSQSDEVGSIYIRRHVGQHCVKNTKNEVQPIANNTTSTLEIGSVVLWKSFVDIKELCERVNKTIFEQASKMNSLKKDVEQKDQKINKLKNVLLQNLQYFKDLEKELRTVISDKDSEIEACNYELKIGLAQLEELQKEIGLRDKEIVNHVNAGVRYEQTVAGLENKIYVLQKELEESSRQLQKIIRIMIGKDKYVLDLELCMKQNDRRRQAQYLKEVEKNNKMQLQIHMKNEECEHELTNKKVEIGLLKSQLCLNNDKLSNMEKVLNESMKNLPLRISDRNQANVWNTDAIQQKVISSSNSSKCTSKISYLRDTIHADEQNRDFGGTEALYDKVKNTYHYKQGNETESKGSDHSSVVDTTINSLLEEYNKGHGDNLDCVVSRMISMVGSHTAT*
>PteSch008796_rbh_TGME49_230340
MDIPIQNEKLSESDLPHSKKAGVCYSHHTDEDSNPAQRKLEPVNKSENEINVSSTKLMKPISILPKSVKSSDAPEMSARNKQIKANNLKYSVMGDINNMMQKSSINSKSSVELPVEKSSINIRSCVEMPVEKLIKPPKKDKKKYINDTACAYKVVVSMPEEVQDSQNVMFIDVMARVSERGHQVSDMPTLRNYQSQLKKQKYKERKKKLRKQLKQKEHLIQELQLQIKKMKRQHMLDTKSQSDEVGSIYIRRHVGQHCVKNTKNEVQPIANNTTSTLEIGSVVLWKSFVDIKELCERVNKTIFEQASKMNSLKKDVEQKDQKINKLKNVLLQNLQYFKDLEKELRTVISDKDSEIEACNYELKIGLAQLEELQKEIGLRDKEIVNHVNAGVRYEQTVAGLENKIYVLQKELEESSRQLQKIIRIMIGKDKYVLDLELCMKQNDRRRQAQYLKEVEKNNKMQLQIHMKNEECEHELTNKKVEIGLLKSQLCLNNDKLSNMEKVLNESMKNLPLRISDRNQANVWNTDAIQQKVISSSNSSKCTSKISYLRDTIHADEQNRDFGGTEALYDKVKNTYHYKQGNETESKGSDHSSVVDTTINSLLEEYNKGHGDNLDCVVSRMISMVGSHTAT*
>PteSch008797_rbh_TGME49_230340
MDIPIQNEKLSESDLPHSKKAGVCYSHHTDEDSNPAQRKLEPVNKSENEINVSSTKLMKPISILPKSVKSSDAPEMSARNKQIKANNLKYSVMGDINNMMQKSSINSHKMNNNHFNLEQAFEKYKQSLRHRNDYTQGKRRNTIEFIDVMARVSERGHQVSDMPTLRNYQSQLKKQKYKERKKKLRKQLKQKEHLIQELQLQIKKMKRQHMLDTKSQSDEVGSIYIRRHVGQHCVKNTKNEVQPIANNTTSTLEIGSVVLWKSFVDIKELCERVNKTIFEQASKMNSLKKDVEQKDQKINKLKNVLLQNLQYFKDLEKELRTVISDKDSEIEACNYELKIGLAQLEELQKEIGLRDKEIVNHVNAGVRYEQTVAGLENKIYVLQKELEESSRQLQKIIRIMIGKDKYVLDLELCMKQNDRRRQAQYLKEVEKNNKMQLQIHMKNEECEHELTNKKVEIGLLKSQLCLNNDKLSNMEKVLNESMKNLPLRISDRNQANVWNTDAIQQKVISSSNSSKCTSKISYLRDTIHADEQNRDFGGTEALYDKVKNTYHYKQGNETESKGSDHSSVVDTTINSLLEEYNKGHGDNLDCVVSRMISMVGSHTAT*
>PteSch008798_rbh_TGME49_230340
YQRRVHGELRTVISDKDSEIEACNYELKIGLAQLEELQKEIGLRDKEIVNHVNAGVRYEQTVAGLENKIYVLQKELEESSRQLQKIIRIMIGKDKYVLDLELCMKQNDRRRQAQYLKEVEKNNKMQLQIHMKNEECEHELTNKKVEIGLLKSQLCLNNDKLSNMEKVLNESMKNLPLRISDRNQANVWNTDAIQQKVISSSNSSKCTSKISYLRDTIHADEQNRDFGGTEALYDKVKNTYHYKQGNETESKGSDHSSVVDTTINSLLEEYNKGHGDNLDCVVSRMISMVGSHTAT*
>PyrBah060669_rbh_TGME49_230340
AGRDGGGSSLVVPVEYANLKLWGVTSEYENLLNIQRDQHVLAVQQREAEAVHLRQVIQMLEAREFNEDSVASRIRAKEQEVGLALQAKQKELELFAALLQMRDRQIGELQEMCERKQAEILRLQTTTSGPQKAEPSSSTEALVEELRREKAELERILVAKDKQLGAVQAVNPEMLDASALQLGAQAVQMAHDSMLLKAEASCRGSENQELCEEVGRLQARVEDLEADVAEKRGEIRDITSALTSKMQKVLELETEVEAACREKRQAARNFSVQLEELQDQLTSWQRDCRTTQELVEELKGELLERDQRFVRQQAECTQHKVGAQQLEKKVEELGAQLAHAEEAMAQMLRSNHYKDQLVREMSEQVNISETKLHSYQINELMGSRRRCGCGPAEKVTAE
>PyrBah074417_rbh_TGME49_230340
AGRDGGGSSLVVPVEYANLKLWGVTSEYENLLNIQRDQHVLAVQQREAEAVHLRQVIQMLEAREFNEDSVASRIRAKEQEVGLALQAKQKELELFAALLQMRDRQIGELQEMCERKQAEILRLQTTTSGPQKAEPSSSTEALVEELRREKAELERILVAKDKQLGAVQAVNPXPXDSMLLKAEASCRGSENQELCEEVGRLQARVEDLEADVAEKRGEIRDITSALTSKMQKVLELETEVEAACREKRQAARNFSVQLEELQDQLTSWQRDCRTTQELVEELKGELLERDQRFVRQQAECTQHKVGAQQLEKKVEELGAQLAHAEEAMAQMLRSNHYKDQLVREMSEQVNISETKLHSYQINELMGSRRRCGCGPAEKVTAE
>ScrHanSHHI4043143_rbh_TGME49_230340
RAGAPVCGRSCACAGLHGGPGLGRMRPMMGMQGVPGGAFGHLGGPAFLPHHLAAPPPVQLPGAAPQQASFPGPAHGAFAAQPLPQHHPRPLPHDAIACGGGGGNGVGAVNGGGEVVVPLEYANARLWGITSEYENLLNIQRDQHAAALRRAEAEAARLRTLAVGVCDGGGGGGGALAAVEEEVAFAVEAKQKELELFGSLLRMRDRQIGDLQELCEAKQEQLFRLQGHPAQSATGLTSTLGVSALPVRGSVSGSPRGGCPCCGGNGFAAVSPEAERELVALRWDKAELERIVLVKDRQLVAVQSVDPSMGDAPALQLGAQAIQMFHESLRRRQEESGREEENRALRAEVEALRSRGEELEAMNAEKRGELRELSSALTAKMQKVFELETEAEAGLLERRQAAREGAVTAEQLQEDLAAWQADSRTSRQLAEELKVEVADRERRLARQSEEVAQYKATIKGLECRIEDMSAELVRAEDGMAQMLHTNSYKDQLVREMSDQVSASESKLHNYHIHELLSARHRRQSSPLAAASPASACASASASSPGAEVRSAPQARWSDDPWARRSPSPCEPLARASAPQPRGAPSEPLASVAASSSVPGPGAVGGKAAAGASAFAPSRGTLASSALMAQSYRPHPGDAIDARVAEFANLPGNAACKALFCRLAQGSYLFGTQRATLRLGAHEELQALLGGAWVPLEEFVRRSEPAQGVHLERAREVACASAAFAAX
>ScrHanSHHI4047148_rbh_TGME49_230340
PPPVQLPGAAPQQASFPGPAHGAFAAQPLPQHHPRPLPHDAIACGGGGGNGVGAVNGGGEVVVPLEYANARLWGITSEYENLLNIQRDQHAAALRRAEAEAARLRTLAVGVCDGGGGGEADGDLQELCEAKQEQLFRLQGHPAQSATGLTSTLGVSALPVRGSVSGSPRGGCPCCGGNGFAAVSPEAERELVALRWDKAELERIVLVKDRQLVAVQSVDPSMGDAPALQLGAQAIQMFHESLRRRQEESGREEENRALRAEVEALRSRGEELEAMNAEKRGELRELSSALTAKMQKVFELETEAEAGLLERRQADWQADSRTSRQLAEELKVEVADRERRLARQSEEVAQYKATIKGLECRIEDMSAELVRAEDGMAQMLHTNSYKDQLVREMSDQVSASESKLHNYHIHELLSARHRRQSSPLAAASPASACASASASSPGAEVRSAPQARWSDDPWARRSPSPCEPLARASAPQPRGAPSEPLASVAASSSVPGPGAVGGKAAAGASAFAPSRGTLASSALMAQSYRPHPGDAIDARVAEFANLPGNAACKALFCRLAQGSYLFGTQRATLRLGAHEELQALLGGAWVPLEEFVRRSEPAQX
>ScrHanSHHI4057244_rbh_TGME49_230340
GACVRALVRVRRAAWGPWLGEDAADDGNAGRARWRLRPPGRARLSPTPXHLAAPPPVQLPGAAPQQASFPGPAHGAFAAQPLPQHHPRPLPHDAIACGGGGGNGVGAVNGGGEVVVPLEYANARLWGITSEYENLLNIQRDQHAAALRRAEAEAARLRTLAVGVCDGGGGGGGALAAVEEEVAFAVEAKQKELELFGSLLRMRDRQIGDLQELCEAKQEQLFRLQGHPAQSATGLTSTLGVSALPVRGSVSGSPRGGCPCCGGNGFAAVSPEAERELVALRWDKAELERIVLVKDRQLVAVQSVDPSMGDAPALQLGAQAIQMFHESLRRRQEESGREEENRALRAEVEALRSRGEELEAMNAEKRGELRELSSALTAKMQKVFELETEAEAGLLERRQAAREGAVTAEQLQEDLAAWQADSRTSRQLAEELKVEVADRERRLARQSEEVAQYKATIKGLECRIEDMSAELVRAEDGMAQMLHTNSYKDQLVREMSDQVSASESKLHNYHIHELLSARHRRQSSPLAAASPASACASASASSPGAEVRSAPQARWSDDPWARRSPSPCEPLARASAPQPRGAPSEPLASVAASSSVPGPGAVGGKAAAGASAFAPSRGTLASSALMAQSYRPHPGDAIDARVAEFANLPGNAACKALFCRLAQGSYLFGTQRATLRLGAHEELQALLGGAWVPLEEFVRRSEPAQGVHLERAREVACASAAFAAX
>ScrHanSHHI4092136_rbh_TGME49_230340
XRALVRVRRAAWGPWLGEDAAMMGMQGVPGGAFGHLGGPAFLPHHLAAPPPVQLPGAAPQQASFPGPAHGAFAAQPLPQHHPRPLPHDAIACGGGGGNGVGAVNGGGEVVVPLEYANARLWGITSEYENLLNIQRDQHAAALRRAEAEAARLRTLAVGVCDGGGGGGGALAAVEEEVAFAVEAKQKELELFGSLLRMRDRQIGDLQELCEAKQEQLFRLQGHPAQSATGLTSTLGVSALPVRGSVSGSPRGGCPCCGGNGFAAVSPEAERELVALRWDKAELERIVLVKDRQLVAVQSVDPSMGDAPALQLGAQAIQMFHESLRRRQEESGREEENRALRAEVEALRSRGEELEAMNAEKRGELRELSSALTAKMQKVFELETEAEAGLLERRQAAREGAVTAEQLQEDLAAWQADSRTSRQLAEELKVEVADRERRLARQSEEVAQYKATIKGLECRIEDMSAELVRAEDGMAQMLHTNSYKDQLVREMSDQVSASESKLHNYHIHELLSARHRRQSSPLAAASPSCASASASSPGAEVRSAPQARWSDDPWARRSPSPCEPLARASAPQPRGAPSEPLASVAASSSVPGPGAVGGKAAAGASAFAPSRGTLASSALMAQSYRPHPGDAIDARVAEFANLPGNAACKALFCRLAQGSYLFGTQRATLRLGAHEELQALLGGAWVPLEEFVRRSEPAQGVHLERAREVAX
>ScrHanSHHI4106051_rbh_TGME49_230340
VGRVPPLSLAPRAAAPPPRACVRARAGAPVCGRSCACAGLHGGPGLGRMRPMMGMQGVPGGAFGHLGGPAFLPHHLAAPPPVQLPGAAPQQASFPGPAHGAFAAQPLPQHHPRPLPHDAIACGGGGGNGVGAVNGGGEVVVPLEYANARLWGITSEYENLLNIQRDQHAAALRRAEAEAARLRTLAVGVCDGGGGGGGALAAVEEEVAFAVEAKQKELELFGSLLRMRDRQIGDLQELCEAKQEQLFRLQGHPAQSATGLTSTLGVSALPVRGSVSGSPRGGCPCCGGNGFAAVSPEAERELVALRWDKAELERIVLVKDRQLVAVQSVDPSMGDAPALQLGAQAIQMFHESLRRRQEESGREEENRALRAEVEALRSRGEELEAMNAEKRGELRELSSALTAKMQKVFELETEAEAGLLERRQAAREGAVTAEQLQEDLAAWQADSRTSRQLAEELKVEVADRERRLARQSEEVAQYKATIKGLECRIEDMSAELVRAEDGMAQMLHTNSYKDQLVREMSDQVSASESKLHNYHIHELLSARHRRQSSPLAAASPASACASASASSPGAEVRSAPQARWSDDPWARRSPSPCEPLARASAPQPRGAPSEPLASVAASSSVPGPGAVGGKAAAGASAFAPSRGTLASSALMAQSYRPHPGDAIDARVAEFANLPGNAACKALFCRLAQGSYLFGTQRATLRLGAHEELQALLGGAWVPLEEFVRRSEPAQGVHLERAREVACASAAFAAGPLSAPAPRLVS
>ScrHanSHHI4156642_rbh_TGME49_230340
XGRVPPLSLAPRAAAPPPRACVRARAGAPVCGRSCACAGLHGGPGLGRMRPMMGMQGVPGGAFGHLGGPAFLPHHLAAPPPVQLPGAAPQQASFPGPAHGAFAAQPLPQHHPRPLPHDAIACGGGGGNGVGAVNGGGEVVVPLEYANARLWGITSEYENLLNIQRDQHAAALRRAEAEAARLRTLAVGVCDGGGGGGGALAAVEEEVAFAVEAKQKELELFGSLLRMRDRQIGDLQELCEAKQEQLFRLQGHPAQSATGLTSTLGVSALPVRGSVSGSPRGGCPCCGGNGFAAVSPEAERELVALRWDKAELERIVLVKDRQLVAVQSVDPSMGDAPALQLGAQAIQMFHESLRRRQEESGREEENRALRAEVEALRSRGEELEAMNAEKRGELRELSSALTAKMQKVFELETEAEAGLLERRQAAREGAVTAEQLQEDLAAWQADSRTSRQLAEELKVEVADRERRLARQSEEVAQYKATIKGLECRIEDMSAELVRAEDGMAQMLHTNSYKDQLVREMSDQVSASESKLHNYHIHELLSXAASPPELAACRGFARLGTAPQARWSDDPWARRSPSPCEPLARASAPQPRGAPSEPLASVAASSSVPGPGAVGGKAAAGASAFAPSRGTLASSALMAQSYRPHPGDAIDARVAEFANLPGNAACKALFCRLAQGSYLFGTQRATLRLGAHEELQALLGGAWVPLEEFVRRSEPAQGVHLERAREVACASAAFAAGPLSAPAPRLVSALXLTVVAHLHASCAADHAHMG
>ScrHanSHHI4159394_rbh_TGME49_230340
XRGDLQELCEAKQEQLFRLQGHPAQSATGLTSTLGVSALPVRGSVSGSPRGGCPCCGGNGFAAVSPEAERELVALRWDKAELERIVLVKDRQLVAVQSVDPSMGDAPALQLGAQAIQMFHESLRRRQEESGREEENRALRAEVEALRSRGEELEAMNAEKRGELRELSSALTAKMQKVFELETEAEAGLLERRQAAREGAVTAEQLQEDLAAWQADSRTSRQLAEELKVEVADRERRLARQSEEVAQYKATIKGLECRIEDMSAELVRAEDGMAQMLHTNSYKDQLVREMSDQVSASESKLHNYHIHELLSARHRRQSSPLAAASPASARRSVGEALALALRASRSSLGAAAAGAPSEPLASVAASSSVPGPGAVGGKAAAGASAFAPSRGTLASSALMAQSYRPHPGDAIDARVAEFANLPGNAACKALFCRLAQGSYLFGTQRATLRLGAHEELQALLGGAWVPLEEFVRRSEPAQGVHLERAREVACASAAFAAGPLSAPAPRLVSALXLTX
>ScrHanSHHI4173292_rbh_TGME49_230340
XRAGAPVCGRSCACAGLHGGPGLGRMRPMMGMQGVPGGAFGHLGGPAFLPHHLAAPPPVQLPGAAPQQASFPGPAHGAFAAQPLPQHHPRPLPHDAIACGGGGGNGVGAVNGGGEVVVPLEYANARLWGITSEYENLLNIQRDQHAAALRRAEAEAARLRTLAVGVCDGGGGGGGALAAVEEEVAFAVEAKQKELELFGSLLRMRDRQIGDLQELCEAKQEQLFRLQGHPAQSATGLTSTLGVSALPVRGSVSGSPRGGCPCCGGNGFAAVSPEAERELVALRWDKAELERIVLVKDRQLVAVQSVDPSMGDAPALQLGAQAIQMFHESLRRRQEESGREEENRALRAEVEALRSRGEELEAMNAEKRGELRELSSALTAKMQKVFELETEAEAGLLERRQAAREGAVTAEQLQEDLAAWQADSRTSRQLAEELKVEVADRERRLARQSEEVAQYKATIKGLECRIEDMSAELVRAEDGMAQMLHTNSYKDQLVREMSDQVSASESKLHNYHIHELLSARHRRQSSPLAAASPASCASASASSPGAEVRSAPQARWSDDPWARRSPSPCEPLARASAPQPRGAPSEPLASVAASSSVPGPGAVGGKAAAGASAFAPSRGTLASSALMAQSYRPHPGDAIDARVAEFANLPGNAACKALFCRLAQGSYLFGTQRATLRLGAHEELQALLGGAWVPLEEFVRRSEPAQGVHLERAREVACASAAFAAGPLSA
>ScrHanSHTV5045076_rbh_TGME49_230340
XAATPPPRACVRVRAGAPVCGRSCACAGLHGGPGLGRMRPMMGMQGVPGGAFGHLGGPAFLPHHLAAPPPVQLPGAAPQQASFPGPAHSAFAAQPLPQHHPRPLPHDATACGGGGNGVGAVNGGGEVVVPLEYANARLWGITSEYENLLNIQRDQHAAALRRAEAEAARLRTLAVGGCDGGGGGGCALAAVEEEVAFAVEAKQKELELFGSLLRMRDRQIGDLQELCEAKQEQLVRLQGHPSQSATGLTSTLGVSALPVRGSVTGSPRGGCPCRGGNGFAAVSPEAERELVALRRDKAELERIVLVKDRQLVAVQSVDPSMGDAPALQLGAQAIQMFHESLRRRQEESGREEENRALRAEVEALRSRGEELEAMNAEKRGELRELSSALTAKMQKVFELETEAEAGLLERRQAAREGAVTAEQLQEDLAAWQADSRTSRQLAEELKVEVADRERRLARQSEEVAQYKATIKGLECRIEDMSAELVRAEDGMAQMLHTNSYKDQLVREMSDQVSASESKLHNYHIHELLSARHRRQSSPPAAASPASACASASASSPGAEVRSAPQARWSDDPWARRSPSPCEPLARASAPQPRGAPSEPLASVAASSSVPGPGAVGGKAAAGASAFAPSRGTLASSALMAQSYRPHPGDAIDARVAEFANLPGNAACKALFCRLAQGSYLFGTQRATLRLGAHEELQALLGGAWVPLEEFVRRSEPAQGVHLERAREVACASAAFAAGPLYAPAPRLVSALG
>ScrHanSHTV5130805_rbh_TGME49_230340
APPPVQLPGAAPQQASFPGPAHSAFAAQPLPQHHPRPLPHDATACGGGGNGVGAVNGGGEVVVPLEYANARLWGITSEYENLLNIQRDQHAAALRRAEAEAARLRTLAVGGCDGGGGGGCALAAVEEEVAFAVEAKQKELELFGSLLRMRDRQIGDLQELCEAKQEQLVRLQGHPSQSATGLTSTLGVSALPVRGSVTGSPRGGCPCXXXXXXXXXXXXXXXXRGGCPCRGGNGFAAVSPEAERELVALRRDKAELERIVLVKDRQLVAVQSVDPSMGDAPALQLGAQAIQMFHESLRRRQEESGREEENRALRAEVEALRSRGEELEAMNAEKRGELRELSSALTAKMQKVFELETEAEAGLLERRQAAREGAVTAEQLQEDLAAWQXXXXXXXXXXTLAAWQADSRTSRQLAEELKVEVADRERRLARQSEEVAQYKATIKGLECRIEDMSAELVRAEDGMAQMLHTNSYKDQLVREMSDQVSASESKLHNYHIHELLSARHRRQSSPPAAASPX
>ScrHanSHTV5171031_rbh_TGME49_230340
XFVQGRLCAGARARAQGCMGAQAWGGXRPMMGMQGVPGGAFGHLGGPAFLPHHLAAPPPVQLPGAAPQQASFPGPAHSAFAAQPLPQHHPRPLPHDATACGGGGNGVGAVNGGGEVVVPLEYANARLWGITSEYENLLNIQRDQHAAALRRAEAEAARLRTLAVGGCDGGGGGGCALAAVEEEVAFAVEAKQKELELFGSLLRMRDRQIGDLQELCEAKQEQLVRLQGHPSQSATGLTSTLGVSALPVRGSVTGSPRGGCPCRGGNGFAAVSPEAERELVALRRDKAELERIVLVKDRQLVAVQSVDPSMGDAPALQLGAQAIQMFHESLRRRQEESGREEENRALRAEVEALRSRGEELEAMNAEKRGELRELSSALTAKMQKVFELETEAEAGLLERRQAAREGAVTAEQLQEDLAAWQADSRTSRQLAEELKVEVADRERRLARQSEEVAQYKATIKGLECRIEDMSAELVRAEDGMAQMLHTNSYKDQLVREMSDQVSASESKLHNYHIHELLSARHRRQSSPPAAASPASACASASASSPGAEVRSAPQARWSDDPWARRSPSPCEPLARASAPQPRGAPSEPLASVAASSSVPGPGAVGGKAAAGASAFAPSRGTLASSALMAQSYRPHPGDAIDARVAEFANLPGNAACKALFCRLAQGSYLFGTQRATLRLGAHEELQALLGGAWVPLEEFVRRSEPAQGVHLERAREVACASAAFAAGPLYAPAPRLVSALG
>ScrTroCCMP3099035908_rbh_TGME49_230340
XELERLLIAKDRQLDAVRSVDPSMADVPALQLGAQAIQMFHESLRRKQEESNCAEENRALREEVDRLQARVDELEAAIAEKRGEIKEMTSTLTAKMQKVFELETEAEASQHERRQAAREASAQLEQMQEDVTAWQRDCRSTQQLVEELKAELAERDRRLVRQQEEAAQHKATSLRLEKQVQEMGSDLARAEEAMAQMLRNNSYKDQLVREMTEQVNISETKLHSWHINELLASRQRGKFE
>ScrTroCCMP3099119841_rbh_TGME49_230340
VELLRREKAELERLLIAKDRQLDAVRSVDPSMADVPALQLGAQAIQMFHESLRRKQEESNCAEENRALREEVDRLQARVDELEAAIAEKRGEIKEMTSTLTAKMQKVFELETEAEASQHERRQAAREASAQLEQMQEDVTAWQRDCRSTQQLVEELKAELAERDRRLVRQQEEAAQHKATSLRLEKQVQEMGSDLARAEEAMAQMLRNNSYKDQLVREMTEQVNISETKLHSWHINELLASRQRGKFEPLTAEATAGSPGGLRLX
>ScrTroCCMP3099134828_rbh_TGME49_230340
VELLRREKAELERLLIAKDRQLDAVRSVDPSMADVPALQLGAQAIQMFHESLRRKQEESNCAEENRALREEVDRLQARVDELEAAIAEKRGEIKEMTSTLTAKMQKVFELETEAEASQHERRQAAREASAQLEQMQEDVTAWQRDCRSTQQLVEELKAELAERDXAPRAAAGGGGTAQHKATSLRLEKQVQEMGSDLARAEEAMAQMLRNNSYKDQLVREMTEQVNISETKLHSWHINELLASRQRGKFEPX
>ScrTroCCMP3099233745_rbh_TGME49_230340
XRREKAELERLLIAKDRQLDAVRSVDPSMADVPALQLGAQAIQMFHESLRRKQEESNCAEENRALREEVDRLQARVDELEAAIAEKRGEIKEMTSTLTAKMQKVFELETEAEASQHERRQAAREASAQLEQMQEDVTAWQRDCRSTQQLVEELKAELAERDRRLVRQQEEAAQHKATSLRLEKQVQEMGSDLARAEEAMAQMLRNNSYKDQLVREMTEQVNISETKLHSWHINELLASRQRGKFE
>ScrTroCCMP3099249578_rbh_TGME49_230340
ELLRREKAELERLLIAKDRQLDAVRSVDPSMADVPALQLGAQAIQMFHESLRRKQEESNCAEENRALREEVDRLQARVDELEAAIAEKRGEIKEMTSTLTAKMQKVFELETEAEASQHERRQAAREASAQLEQMQEDVTAWQRDCRSTQQLVEELKAEXXAAQGDVAAPGEAGAGDGQRFGPGRGSNGPDVAKQQLQGPVGARDX
>SelPygWS2016033347_rbh_TGME49_230340
RNTATEDNRARGFPPGRCWPKKSPNTSDPALAVHSVRSSATLPPRENHGSRSPSPSQPGPQRPSPSPQLTHSANTALSQRPSVHGPPSHVPNVTNRHVVTPQEHSRAQSIAQSNVQGNSDTSGQILAHPGGDSSQEMSRVVANYEELIKAERMKTESAIQTREKNRQDEIQTLSENHTKEVEQLHTQLKAREKIIEDLQEQIKLAQMTAVSDQYVTKLKNQSAELEEESEQLNIEILQLKRQSKLLQAELDSTTVQRDALQASLKNRDTGPIESPDETAWRAREVASREALTRLTEENESLQQELELKAKQLGKLSKVDKTLTDASAVQLGVQAISMVQGSAELRETIRVLQDDIAGL
>SelPygWS2016033348_rbh_TGME49_230340
RNTATEDNRARGFPPGRCWPKKSPNTSDPALAVHSVRSSATLPPRENHGSRSPSPSQPGPQRPSPSPQLTHSANTALSQRPSVHGPPSHVPNVTNRHVVTPQEHSRAQSIAQSNVQGRFLADAGNNEPQNIVTTHVRHQPGAALPSRGYTPTMPPSQWPTQLPVSSNGLPCGRRSQSVNMYSQMPYPHSHGPYSQGVAFPHVYNPHPVSMGDRFPGVYVTGNSDTSGQILAHPGGDSSQEMSRVVANYEELIKAERMKTESAIQTREKNRQDEIQTLSENHTKEVEQLHTQLKAREKIIEDLQEQIKLAQMTAVSDQYVTKLKNQSAELEEESEQLNIEILQLKRQSKLLQAELDSTTVQRDALQASLKNRDTGPIESPDETAWRAREVASREALTRLTEENESLQQELELKAKQLGKLSKVDKTLTDASAVQLGVQAISMVQGSAELRETIRVLQDDIAGL
>VitBraCCMP3155012273_rbh_TGME49_230340
MHQPHRAAARFGASPRIAGSVSERGVLGERPEGRRGGDQPDDNLIEFEQKLAQVVDDYEGLMSLQHNHHSLTLAHKDKRVEYLEQRAKRLQAELEQLRRGGQGGPAAANGAGSFHGGHEDLAEAEAGLMEESVQLLLESRDAEIDLLTQQLHTKQKILEELKNLIHGTAAAQLHQHQPPKALPPAAPRHQAAPAHAAAGLSHASAADQVESLVQSLPDMHEVERLRKEVGDLRDLLVAKDRQLAAVTAVDPNLSEVCAVQLGVQAISMVQNTMELKNQIRTLETRIEQTECCLNEWRNKADQLEGVCDAKRRELIDITRTLADRDQELASLYQLKQDLEREANSQIQSLKDALAGECRHVKELEAAMVEKEGQLSELRNQVLQRDQTITELQEEVARLEIREAEANKRADNLEHQLIQATKNLEKINEEAADSERVIGELEKELNDTKVKLHHSRVKELGRQKRLEMELSQFQHQTKKAIDEKNTEIRALQKEITARSTQLESIRSSICRRKEGCPTPFPPPPQFPLRGDMGDTSPVGGEALDVAGEGGMASARLRPTGSVEVLMPMMHKESRRGGRHISGANRYANRLSYQPPRVDESDGTSLPSFGARGRRNGGSREENGEGEDIDKRVSEYFDQPGRQHLKILLCRLSRGTYLYATHRVKFRVDRYGSLQGRHPSTGDWLPIDDFVEQMWEASGSSGASGGIGSAPTYQSAAASDMMRGEEGGREY
>DinSpeMGD083876_rbh_TGME49_230340
NGLNGHSNGPNGKSTQMSLRESQDLIDTLKEEQAELSREVVDMKDQNEEVSNQLHDARREANQLKRLVEQKDTSIARLKSDLQEISDREQKSTLQYESRIDTLTNELQEAKERERAARKLFEETVAKLDGANAGDYASSTTPRNSSKPHVLGRSSGG
>GleFolCCAP11163108558_rbh_TGME49_230340
XAELRAKLGGRDAEVESLTKKLESLMRKLEKYQEQARSMEAELSGRADKGKSLEDQLKSREGQVQKLKAKLADRDSELADREGELADRDGRLADLETKMAEQARKLADTDAKLQKALAELNDPELRKAIAELNLHNGWLVRAAAAVAFAAPLAKPTNQELSRVLRMDDNRDTSRGFKKGQRIVIVRARPGGGQGFVVDLFAAAWEPPVVRLDAADGGAVIPDEPNLRFALFGCVILSTGLKSKSITAEPNSTDIKLDCGGSDIQFRKLATAFRVAXALQEDRSGAAQAHRYAEAGEVGRGHVVLAEAEEVEREPPRRRQRILSPLALFLTIQERAEGREARPFAERRPVTVIEEKQX
>KarSpeRossSea245173_none_TGME49_230340
QASHYVQVSVAAAHLCGKGCHVGEVVRAGGLMSAGNYQAFHGHLLPQAVGVGSDWDESIGEGPLPWTGYEQLLSIQQHQHRLELDQKEAENAHLKACLDFLETRPGSKTASEDLSELLRTQEEAATILMAAKHKELELMVGLLQLREQQLEDFRQLCEAQQLEMQQLKHRRLGAEVEGVNVMGTIASSAPDGGTMSTDHRSGGPGKDEHQQLQREVRRLRLRMEELEAAMGEQHDRSAGLASELEAKAKRVKVLEEQVRGAAWHGVAVSDNSWRDRRGSPRGSDAGDATVPAGELPGFGATGSSGAAGSYALDEISCVDDMDQERPVHNSHQAQYRPHAIRPSAAPRVSTPPHSPLLSARLGVPGDEAADSRVAAEAAAAAAYLIARSTERQVLIEAEEVAAASPPVLRDSPRPPSPRQHLFPHASQNSHHPSSSNHNHGNGNGQQQARFSPRSGEGQQSHHQSSSNHNHGNGNGQQQARSSPRSGGGPATSSEHLFPHNSQNSHHQSSSNHNHGNGNGQQQARSSPRSGGGPATSSEHLFPHNSQNSHHQSSSNYNHGHDNGQQQARSSPRSGGGPATSSAAPSTLDAMALRRLGEENHRHLTSGHGALDLAFDLTQSHISISGQSPTVQSYHSAVRIDNHGVDAESTLPRSPYSSWTAGAPEAAETSRQSQELLQEMRRLRLQMSELERVAGHRHPPPSPSGQGLARPSAGARQRGGVDRLGVSMSSLGDSDGVPAEPAGSHEPVGISIERTVGSSLHRGQTKDGGLGQVIPLTPVRSARSEQQAGPEFAAW
>KryFolCCMP1326125199_rbh_TGME49_230340
XEDDAALIAELRAKLGGRDAEVESLTKKLESLMRKLEKYQEQARSMEAELSGRADKGKSLEDQLKSREGQVQKLKAKLADRDSELADREGELADRDGRLADLETKMAEQARKLADTDAKLQKALAELNDPELRKAIAELNLHNGWLVRAAAAVAFAAPLGEADEPGAQQGAPMDDNRDTSRGFKKGQRIVIVRARPGGGQGFVVDLFAAAWEPPVVRLDAADGGAVIPDEPNLRFALFGCVILSTGLKSKSITAEPNSTDIKLDCGGSDIQFRKLATAFRVAELYRKTGVAPPKPTDTPRRGRSGDVVLAEAEEVEREPPRRRQRIX
>ProMinCCMP2233121814_none_TGME49_230340
XAARMRREVQRLRLRVEDLEAHVAQDAKAEHVKALEQQVTVLRSKLSSAELDESGLQQEPLAAAPRPRLAPQFSFSSLQQPNGSSAAPPCSAGDEGRPHAGFPPRREAGPGRPVAPPPVLRSESMPTLEALPKGYSWGQRYVLPDDRAAPSPYRHAQSVGDGASSIGELQTYRSAVRVDRRDPDWQRDRREPGGLGGRVRVAMPEEALFPPGPLPQQAGWDDSVSEGAETGGRRQSKDLLSEMRRLRLQMSELERVAGSPAGHASKQHPQRAATEPRAVWGHAGGEGAALNGSALSSHAAAGPSGAFRARDGLDFDERTSPAKSTLSDDRSHVDYAGWQYPAHAGDPLDAAIAALVNRPGRYSGWRAMLCRLDRGLYLCGTRRMQLQVDINWEQIKASSDDGRTWADLNDMMDCAEGSQRALLERARSAXEARVNHPSLLAHLPLFLAPVLRIWPMPLPFAPAKSPARRKGLAADADRLSLTANAX
>PteSch000060_rbh_TGME49_230340
INAEYMGMMEKLENEFEKNKMKHSKMKYFVEIVTSHLNSLKEDVSCVELSEKYELLSDFEIENEQMPAYISKNLNWIVKLIEHTKYLSLQLVEKSEKVAQLEECVGVSSEDILNLKATIWQLQQKISKLGYEINESQTISENHTLQIEENDSKMTTMKEDIERLSDVVAVKISHAAAVDMKNQILRNTIMSLEEICSQSQVEINQLSVISEEMRYEVLKLNEELEKVSQNIQKQNEGNEIKINLNMKLVTKENHINQLCDEITTLKEILNTKENRIQQLMMIIMEKKKKKKKKKKYSALI
>Sym_Mf125fA3022401_none_TGME49_230340
LLQLREQQIDEFRQLCEAQQLEIQQLKRQSIPAMPPSEHSLPSGHLLPAPVTSNVSVQSHSQGGMSPAVQQGQPMSPPGQLEQSDASQQHEEVQRLRQRIDDLEAALGQATTSRVLELEAKVERALQQSGKALEQSEHELRAEAAAAHHHSSKPPSPHAGSGHTAADPHHHHHQSHSTSGEAHSVPAEQHARSSLSTNHHIHATPPPVHHASQHQSYSQPAHAHHEHAPHPAHTERREAPQQESHSSHHHHHSHSQQPSIEQHSHHAGEACAGHPSHHQHSSHRASCSGSASGREVAVEVCTVPPPSSSHHHHHHHDSVSTPPATYHASGYGLPPPPXXXXXXXXXXXTACLHLHHMNIMQERRIFTTITPPQPITAVKVSIITIATTAIMTITSTPPHTTATAAKATGLXGTHASMGQAVPGLELHATNYDLDTSFPSLSSAVSQPPTSYRSAVRVTTDGQDLAELRHRESEEIHLQLRKLREKMNMRTAMTANHSSEASTRYNGVRSAQPRNQDRRRPRVGRLSASSLGESSFLEDVGELNTGGTLGGGAFDTPAYSGIDAMGSPPNGHHVKAGVLGLAERPSPAGSAVSLLDQPHVVQESLPRRYGEAATTVRDEKWREQRPSRSYRVSPEEEARSYALTPLSVSGTSSPAYSHCSEGADKRAYDGWAYRPHPSGDSTDAAIATLVNRPGRYRCWRALLCRLDEGLYLCGTRKLHLRVDHAEGRIEASDDNRQTWADLEDVMRRVEGPX
>VitBraCCMP3155012439_rbh_TGME49_230340
MGPYLLFGPLDVLNLQGASIGKTHALTCQVDVVAGTTGQCIKRASIQIPPSSEGSIAIDLPALKSLSLSLTVTADRDNTTTLIGRVCIPSSCLPPAGPNAPPSEALIPLEGTPRGSDARAAYEPYEYDLRSACAGGVRLPPPPHGRVGDLRVMVRYVDAAMAAGQSEVDRSFIAQDFYNVLLTSLHESTSPHSLSPSARRMPPLPQQTPPGPAPHTATPPTHMRKGATVDVLPSPGAVSYYSAQSGGPSPAGKLGRAQTYGTGGRGAWTPEKPRTARSPVSPDYASRGIVMRRTFTMGTRTNTQNSVAIDEESKSRRLTREEDRLAAEERRREEQQAEIDNLVYHRTEHLQQLINSQDEKLAMLGPMQEEAEAIKAKYGELEKARLDMQGSLKAATEKFECRQQEAQQLLSDLHQAKADTERRDVDLIGANSAKDTEIELLKQTLREHQQQNEALSQCIVSREDYQKQTEELQQTIRLERARREAIEKEAQRAARDFEACVSSETAVTQQILVEKEHLTQQLAALRTQNDEYRRSLAAFEEEATRQTADKTDKEKMAIELSSVRRELETALKEIHRLDAARQQQASEMDSLQRSAESELREAENARLRALDEKNETLAQMRQAERLLEERDGMIRPLEDESCAKDAHIHELTNRINSLSDLDRMVKQANARSLEQEQINRQLQNTLDEERQTYQQLLRADRERYSEMEDKLRQECAQLQETSGALDLAHRTAENHRLKVEDQLAASRAECERLRVEKASYNELHREFESVQKELNESNQCRATLHGELASLAQQFQDFLQEWESGKSTHTSELEIKNAEIRCLMARLKQLMTKYQPLKGDVIDELLAQYVNTFHPPVPFFRLDDGVYLFGTRRVIVRIHNNDKLVFRIGGGFCDFEKFIDQYASEELAKLENRELAASSPAQVRTDGSPKGDLPGPLPPSGAANRRQLRSNTTTGIRLPGFTIRSRGGSAQVTARVTSHTRGEGPMQQ
>AleMonCCMP3105133918_rbh_TGME49_230340
XGLGRAVSSPALTTGFRGTSASKLDNGGGGLPAGQGLSRTIATPGMDRSISSPGGTSAGFRGTPASSKVDSTAFSEPFDGTILALPLVHDEPAQRALEQERRRSLAVRPQGALQYDPLPARDADPQPYLQLAGPLLQGEPHHGARRLRARGPALQDDGLLRPPAAEGRAEDEAAYLVAYDAERLRRRGLGMGIDPLEASRSWVARYCVCSEVVPLKRLYGEVQITLTPPDFSEGTALALIRVVVVADPSDLKDWHAAGDPVVVQVEPRLGREDRKGLQKLQCDLEESQRAAESSQVQLEAVKGELGTVSEARIQLRAEARQWKFEAEAKDHTISELEAALQQACSELQASQAAAGQARTAARLQTVLDRSRQQQLKVSEESATELQAALLQSRLELEASQDDTREVQRALKDSRGAKSKAQAALRMHQTMSKAQRHQLWERSQLLDEAQLEARLAREEAHAANEAQCEMRAALDHARLDADVWEEAASSAQTELDKLKEELSQLRRRRSAGSLSPQQLRRERGGRDPSSVVSPPATPTTPLRSQRISTASGNSGPPAPIPEVPDDGPKQGNSADGAGAVAGATGSGGGGGAAKGTAATTPSTGAAVIQASRSGTPSTQAAAGAVAGAAGGGGGGAAKG
>AleMonCCMP3105185380_rbh_TGME49_230340
XRAVSSPALTTGFRGTSASKLDNGGGGLPAGQGLSRTIATPGMDRSISSPGGTSAGFRGTPASSKVDSTAFSEPFDGTILALPLVHDEPAQRALEQERRRSLAVRPQGALQYDPLPARDADPQPYLQLAGPLLQGEPHHGARRLRARGPTLQDDGLLRPPAAEGRAEDEAAYLVAYDAERLRRRGLGMGIDPLEASRSWVARYCVCSEVVPLKRLYGEVQITLTPPDFSEGTALALIRVVVVADPSDLKDWHAAGDPVIVQVEPRLGREDRKGLQKLQCDLEESQRAAESSQVQLEAVKGELGTVSEARVQLGAEARQWKFEAEAKDHTISELEAALQQACSELQASQAAAGQARTAARLQTVLDRSRQQQLKVSEESATELQAALLQSRLELEASQDDTREVQRALKDSRGAKSKAQAALRMHQTMSKAQRHQLWERSQLLDEAQLEARLAREEAHAANEAQCEMRAAMDHARLDADVWEEAAGNAQASLNKLKEELSQLRRHRSSGSLSPQQLRKERSGRGSSSVASPPATPTTPLLSQRISTASGNSGPPAPIPEVPDDGPKQGNSADGAGAVAGATGSGGGGGAAKGTAATTPSTGAAVIQASRSGTPSTQAAAGAVAGAAGGGGGGAAKGPAATTPX
>AmpCarCCMP1314034616_rbh_TGME49_230340
AEGFVTVGRKGTCAYIIPEEFAYVSGEHCRFHTKRGDVASSSSAGPGVEVEDLSANGTFVNGIKVGRGKRGVAKIGEEISLAKPTRRDGALKFKLQLQSNDAQTSNDAQAPAPPQAAAAKTSSALSVLELAPARLAPPQPTAQHLTPTPAATAGAQLAANPCATPLSDRLMRGVGMGTSMPSQPPAMARLAPVEVLSEEIAPSPVQPPVAPQPAVLAASVIMLDGATGNEAASRREQEDLAVTTVNRPISPQPQVVAAEPPPLSPPAVQLLPPLVPQVAKDIAPPAAASTAAPADEQAMQLDAAPSSPGAPGEPWEKPRQTAVVNPVAPPHTSEPAAAIGAANSNGLQEALLAEQQKAAQQLDQIALQQREEEARCTGLVAELKEAQAMLAQEKALKKQRTANAIMASPIRLGSKAALRETNAGLASDCEELHQQVAQLRQRSDRLELDLQPLEESLCMKRRINEKLKGELHDERACAERLELEATRMKLEVEEAAAKEEQCHERLRVATGRNAALEEQCAAACAEEYRAKEMVQKLQLQITSRNEKLKSLRGAVRDHDQRVSDRLGLLRQALQEIRLTQDPSQSLRAGGAMVQDSVRREEVDPTMSYPGEREAARDHGLGKAGSGAKARECSPTQAMPQAPFGDILGEDVALDGDCPVAKRRRVPGGDWAAGDGVAAVI
>AmpCarCCMP1314084345_rbh_TGME49_230340
QRQLPAEGFVTVGRKGTCAYIIPEEFAYVSGEHCRFHTKRGDVASSSSAGPGVEVEDLSANGTFVNGIKVGRGKRGVAKIGEEISLAKPTRRDGALKFKLQLQSNDAQTSNDAQAPAPPQAAAAKTSSALSVLELAPARLAPPQPTAQHLTPTPAATAGAQLAANPCATPLSDRLMRGVGMGTSMPSQPPAMARLAPVEVLSEEIAPSPVQPPVAPQPAVLAASVIMLDGATGNEAASRREQEDLAVTTVNRPISPQPQVVAAEPPPLSPPAVQLLPPLVPQVAKDIAPPAAASTAAPADEQAMQLDAAPSSPGAPGEPWEKPRQTAVVNPVAPPHTSEPAAAIGAANSNGLQEALLAEQQKAAQQLDQIALQQREEEARCTGLVAELKEAQAMLAQEKALKKQRTANAIMASPIRLGSKAALRETNAGLASDCEELHQQVAQLRQRSDRLELDLQPLEESLCMKRRINEKLKGELHDERACAERLELEATRMKLEVEEAAAKEEQCHERLRVATGRNAALEEQCAAACAEEYRAKEMVQKLQLQITSRNEKLKSLRGAVRDHDQRVSDRLGLLRQALQEIRLTQDPSQSLRAGGAMVQDSVRREEVDPTMSYPGEREAARDHGLGKAGSGAKARECSPTQAMPQAPFGDILGEDVALDGDCPVAKRRRVPGGDWAX
>DinSpeMGD076454_rbh_TGME49_230340
HFGSSFGSKCVFCASLFTSDSAMVKADELEAERRKSKDLEGLLQKKDEDHKGALARSQAESQKAIIQMQTQLDAEKKRTADLEAQLRKLKTDGEQKLGWWAEKELRELKTKLAGARFQLGLFNVKIEKLEALLADRNAKLQRLQTIEQELEKLKKEYAQLQSDYGDQAAKIIVDTRAHEEDMSKATARIAELSEINEQQGQELAALRKMKVHYDAIVHCPAELQNTKQLLEVAQRENEAMKQNEERLNHSLSLAQARRVNAETNLAKSQELLTVTRSSLVDLQKKHDDLSVAYKKMKDGVSYAVGLPLGHPTLAFGTPYVPIGAPLLKQPPPPPAPDNIPSQYESDLLGNDGGAPPPPPPAPPVSDPVDLLGMGDLLDMGDPSPAGGFSPPPRVPQFALETNTPIDPGQFQADWARLAIGENESRKIRMGTDAQLTTAIVDDLLKRASFKVIASGKMPPPTNALKLYFCGQQASGPSPSGPGPAIFLVELIMTPGATAQATLKAGNAEAASIRACMD
>EupFocTN1019194_rbh_TGME49_230340
TTLLTDTNRDHLSENIAKEHEKLELKNRWASDEIAKTLEDLQELLKFLEYKRGFIIDQGEQLTTLRTEIEEIKVKITTCTTTIIELESELTVFNIRIEELLRFIAVKDNEIEELQRTLDERQKTLNELESQLNIKISSYKVVKGDQVDEMLAQYIEGCPVPVKRLGGGFYLFGLRKIYAKIMNGMLVIRVGGGYMVINEFLATYTDMERIRMNKMINNEGVEAYEELKVYKKYKDENPDAFKSTDPNRRTIIRSPQSKPNASERG
>KryFolCCMP1326098525_rbh_TGME49_230340
XADVARFEVAIDKVYKTMSTQEMEFDAKTMRGLGDRSAMQYVEQRFQQQLQRARAAFLQEFRNHSVVVESEVKKIREELTEKLEAKYGERISQLKAEGTEATSTILRLREEIAQLKTLVCSQESYLAAVRHRWGLESRDRLRAEIAQLREELEAARQEIGDLTHQLLCRDEHVAQLNQELGGMDGQLKNQLSHFGEEVQKHEELVRGLRQEMQMQQEQFSSHLQAYEEQFEDYRAKTAAELQIQDILSSRRAEALRAMEDERQLHIKARTKPTARIGEENPELDAKCSAYDLATAQYRVDDMGMDTAWRDYVLPDVPLVPGASRRAQPRYRMAQMRKSAQKARTGLQAPVATEPPAGATLRMREMVLPDLPGGDARASARAAAGAAAAGPPALRFSLAHGLASAPAVSALLGYA
>LepChlNIES1868161800_rbh_TGME49_230340
ADDHARELDMLRLQSSDLSAKLEQLEHLHGLATDEVQMHQERADNHGEELQSLRAERHRIEALAFDNAGRDAAGRVEELQQQVALHNAERESLAARADAAFRETVASTALVEELQQQVAALRDERARREADIEELRQEMSRLQIQATTVSCAPALPSGGSGSSALEFVRSEEHRAPPLDGTFHRTYNDEVEIAFGDFGRVLRAVASANAPSRDRVCRAIERGELARGAFSIFSMHDTEQRGFLEWSTGELPDFITAVFLEHGLSPPTQAEMQPVYRTFESRTRAVASGRMPARECLWMVDALFRSMFLEARHAHSLGPGDSPQLSSRGLEALEAKLQWQLHEAERAAAQVLISPAVSNAGSLQAPCNGCGGRFPQVMPVEGPLIVPLSGSSACSTVGGAAQALPVEGPMVRPPVEGLMLRTPVEGPIVRAVEGPAVRPYARADVSQELRSPPRGPSPGRRSPDYLTGSRVSTSYTASHILSSSRSPSPPGQSARLRSQQPALISGPSVGVRRLGSLPREAAVPGRKPLDPSRQTPVFSMRWTETTMA*
>LepChlNIES1868161804_rbh_TGME49_230340
ADDHARELDMLRLQSSDLSAKLEQLEHLHGLATDEVQMHQERADNHGEELQSLRAERHRIEALAFDNAGRDAAGRVEELQQQVALHNAERESLAARADAAFRETVASTALVEELQQQVAALRDERARREADIEELRQEMSRLQIQATTVSCAPALPSGGSGSSALEFVRSEEHRAPPLDGTFHRTYNDEVEIAFGDFGRVLRAVASANAPSRDRVCRAIERGELARGAFSIFSMHDTEQRGFLEWSTGELPDFITAVFLEHGLSPPTQAEMQPVYRTFESRTRAVASGRMPARECLWMVDALFRSMFLEARHAHSLGPGDSPQLSSRGLEALEAKLQWQLHEAERAAAQVLISPAVSNAGSLQAPCNGCGGRFPQVMPVEGPLIVPLSGSSACSTVGGAAQALPVEGPMVRPPVEGLMLRTPVEGPIVRAVEGPAVRPYARADVSQELRSPPRGPSPGRRSPDYLTGSRVSTSYTASHILSSSRSPSPPGQSARLRSQQPALISGPSVGVRRLGSLPREAAVPGRKPLDPSRIQRWEGHAEANSSLFNALDRNNDGVISRTEWNQAVNFQ*
>LepChlNIES1868219996_rbh_TGME49_230340
MAGSFQDHTRMTTSLSWSTMRAADLAELKRSVVFPPPGVTNRLEPSTSDSHLRATSPSLDESHASADTEALALASNRSVSGEDRKFLLRAPQLGHPATPVTGPASELAHGHILSTDALLPEASVSDTSTSTAEQRHEEFVQVQWKAMRDQVANATGRVCTVAKQLADLKSEFQKLQSDWGGSSLAQVRQDPMHTSEDRDHIQNEMRQLGERFEDYRALLQSERAARETLEAWILQDFASAKTDLEAASARIRDMDERCAMLESSVATSLNHQTAILNRVSQRQETLSESIELLRVQEKQQQSQFQNEIERIKQDMQPLFTKEKAAQQAQTDLAKHEDQLRRTQQTLQNEYARQLAELEAGISERLAHQATSLRGLLVETMEKLLASHQRSPVVRALSTDAIEEDKFGSLTSSSPTAPLPSAGLVTSDLGCKCGASLSGGPVLGSARSGGGPIARSCSPRGQEYAGAHERVSVPASSSGQSAAAQVSSTSRESSVCGAKPALAPAPVLGAQAFGTVLLARTHSPVRGSSRGASPLRSKNNNEPPACSTAGHFGVAASPTLPVAASNPSPSGVLFGTLSMPLTRSSSSGCRGQQLAAAVAGGTTRSTTEPGVGSRFAWSPHTGCPSSAPAQDIAARSKNFGMIQLGSSAVPDAGIKADAVPPSGGVAAQSWLAQ*
>ScrHanSHHI4111040_rbh_TGME49_230340
XCLRPSSGAADVTSLSPPRRLPRSPSPAARSYSLSPPRRRPGSPRPAAVEAEAFGSPIRCATSCSPLQHRPPLAPPSPAAHGASSAFFGAGPSGAVASEALALPRGCAGFSDASPSRSSCFRACAGLVPSWDFPLSTQEKRDRAMRICEKEVWLASRHADRRGQRLWKMRTQAAAQVAVERGRRHEVRFLRLEAETLKEENRWLRERVRSLLAELVAADQPSAVASAFAGAERLEVQRRCRRRNSGMGGSEGLTRLRPGSAPAADCLRHWRSARLRLRRLRREVREARGLAAKGRRALREVSHSCGGSRCQAVVAEHELIVRALQNELEEQAQAQAFAAEQTEHHINAELHAAAELRSSELRRVESRCEETIQALRWQLKEKHADEEALQALRLQLQEKDVFIASLRVQAELVGVRKGLEQQLAGGQDFDSRCHSLMESLSRLMHEPVPPVAVRPTHGFPGSPLHSPRRGGGGGGGGSPLADVATPLRGKRRNPAPGSPPATVAPAQLHLRRAAAAAAAQIRRRCDLCRRPFALSSSSALALRWVARSGAX
>ScrHanSHHI4196530_rbh_TGME49_230340
XAATAGFGSDCLRPSSGAADVTSLSPPRRLPRSPSPAARSYSLSPPRRRPGSPRPAAVEAEAFGSPIRCATSCSPLQHRPPLAPPSPAAHGASSAFFGAGPSGAVASEALALPRGCAGFSDASPSRSSCFRACAGLVPSWDFPLSTQEKRDRAMRICEKEVWLASRHADRRGQRLWKMRTQAAAQVAVERGRRHEVRFLRLEAETLKEENRWLRERVRSLLAELVAADQPSAVASAFAGAERLEVQRRCRRRNSGMGGSEGLTRLRPGSAPAADCLRHWRSARLRLRRLRREVREARGLAAKGRRALREVSHSCGGSRCQAVVAEHELIVRALQNELEEQAQAQAFAAEQTEHHINAELHAAAELRSSELRRVESRCEETIQALRWQLKEKHADEEALQALRLQLQEKDVFIASLRVQAELVGVRKGLEQQLAGGQDFDSRCHSLMESLSRLMHEPVPPVAVRPTHGFPGSPLHSPRRGGGGGGGGSPLADVATPLRGKRRNPAPGSPPATVAPAQLHLRRAAAPPPLRFDAAATSVEDPSP
>Sym_C1042811_rbh_TGME49_230340
AQPVHAQGITFVNAAARSPSPSFRPRPASPIRAIPVSLSFSEPPRARQEPPTGHGRTAVDPVGSRAKRPVACAAWAHNHPIQNGARPLHKMDSVAEESESTLTTPTTTHRVPQSRLVPTIPARDSNQQWPHQENRSPPLSPNHSPLSPTRIVRSKPAETPPAADAVPVATVVVPVKAEEGERFPSNPQDGHITLESALQEIQKLRQQNQQLLQEAESRRCQQSEETELAAKNTQLESDARDMLQQFEEFEREKEDEVKEFQEEIAQLNAKLSEKDIAVKRYKSEVERERENLLQAMTDESSELQGRVEKLEKDKETLQQDLAKALARVDVLTAGKAASSQVEEGQLRTLQTECEALKDEVTNKDGQIILLRSQLEIADRKLRLSDMENAMLKSELELRX
>Sym_C1080036_rbh_TGME49_230340
XITNGALPPAYRMTAQPVHAQGITFVNAAARSPSPSFRPRPASPIRAIPVSLSFSEPPRARQEPPTGHGRTAVDPVGSRAKRPVACAAWAHNHPIQNGARPLHKMDSVAEESESTLTTPTTTHRVPQSRLVPTIPARDSNQQWPHQENRSPPLSPNHSPLSPTRIVRSKPAETPPAADAVPVATVVVPVKAEEGERFPSNPQDGHITLESALQEIQKLRQQNQQLLQEAESRRCQQSEETELAAKNTQLESDARDMLQQFEEFEREKEDEVKEFQEEIAQLNAKLSEKDIAVKRYKSEVERERENLLQAMTDESSELQGRVEKLEKDKETLQQDLAKALARVDVLTAGKAASSQVEEGQLRTLQTECEALKDEVTNKDGQIILLRSQLEIADRKLRLSDMENAMLKSELELRKRSAASTPX
>CryCohSeligo028001_rbh_TGME49_230340
SRPWQRISPLDREDTLPLHIHSSASSSAATRERCSYDLDEYLHSLDLGDPEEHGCPVTCAAPTPFLPVWKQRRGVQVSMNNSAMRHLGDRGAIHGLGVDRXXXXXGTRRESDDIDYDALPHSPSISRARRQAGSRAAMVTAAVLVLSSCTTMAALACRRSWQAAASSPDRSGSWPPGSPNSISRQHFQVKAGVQVSEGNGSDASSPPSCFHSASLSNFSTQQAMIQSGWHFNWSDTFAFKPSIYKGFIPKDSYWGFSASGYASIGVTLHGFGNVTLDFGNLLGTPGSTVSVLRNLAVVSSASASTLSKVVSIPFAPEDELRIVENPRGIIILNSISVRCSTSQEAPGKVVRDAHEVDLLRDIKKEKELHLLGNKNNVTQDEAAWKQVYSALQAEALKAKDKTKEHYSILHREQVYRNIKEADRDKAIALRKQHQDQLQYARSELQQRTADRRHFEQRLEALLDSPTEKSRLAALLSRQEDPSYLEKSDDIRKILEEASHQTTQAKALAVAVTEEALTVDDSVAMEANKYIHTASSKVRLQSQTISEADDVLQSLRDLARNETWVSQKLDLLAEQEENNRASLVRTSQREEVLESQEAKAAQVLKKAIAATEEAAKQEERERLEQERKKNATARNESEIAQAVLGKAHVPLHSAVVVGAKLLFKQMTKASYSDLSSSSSFDHGQLPNETKVDVLRVGATLARVRSENGGEYEVAYQDLFRIPHMEGSSSTSTTTAVPLPTTTAAAAMFLRPTLYCFSLILPFGYEPALMQQQQEKAVGIFACDQAAVFSNSSTFLGSGRPLPVKVQVVSQSLSVPYGGKWHTALNREVFNRVWQEVVHDGTYWRYDWVVKADADTVFFPSRLVEVLQKGWSQPTLEAIVRKRKLYSDKENQQKTADTCGTCRLFGHESELCSDHARWLQEHKSMSCQDALKQIAREPPLDCGCRCNAIEACDLAGDLAWASDGGLLAGEXLXLQKVASGNGDPGSLSNLPVYVNDCQFGLHGPIEVLSAAAVKTYVERLPECDYLVDEPWGEDKFLDRCMLTLGVTRANDFSLLSETACGEEPAPCGTSDVAFHPFKLAEDYFACWSFAHAFGHGPASPEEEEEDGTSKLLGYGSQEPVYVTAPKEREARG
>CryCohSeligo074746_rbh_TGME49_230340
XRTSSPSRPWQRISPLDREDTLPLHIHSSASSSAATRERCSYDLDEYLHSLDLGDPEEHGCPVTCAAPTPFLPVWKQRRGVQVSMNNSAMRHLGDRGAIHGLGVDREDSFDQDHDEDLDELLLAGPGTRRAERATTSTTMRSLTVQAYPGRDGKLEVEQHGDSCSAGPFILYNHGSASMQKILASSSKLSRSQWLMAAWKPESISRQHFQVKAGVQVSEGNGSDASSPPSCFHSASLSNFSTQQAMIQSGWHFNWSDTFAFKPSIYKGFIPKDSYWGFSASGYASIGVTLHGFGNVTLDFGNLLGTPGSTVSVLRNLAVVSSASASTLSKVVSIPFAPEDELRIVENPRGIIILNSISVRCSTSQEAPGKVVRDAHEVDLLRDIKKEKELHLLGNKNNVTQDEAAWKQVYSALQAEALKAKDKTKEHYSILHREQVYRNIKEADRDKAIALRKQHQDQLQYARSELQQRTADRRHFEQRLEALLDSPTEKSRLAALLSRQEDPSYLEKSDDIRKILEEASHQTTQAKALAVAVTEEALTVDDSVAMEANKYIHTASSKVRLQSQTISEADDVLQSLRDLARNETWVSQKLDLLAEQEENNRASLVRTSQREEVLESQEAKAAQVLKKAIAATEEAAKQEERERLEQERKKNATARNESEIAQAVLGKAHVPLHSAVVVGAKLLFKQMTKASYSDLSSSSSFDHGQLPNETKVDVLRVGATLARVRSENGGEYEVAYQDLFRIPHMEGSSSTSTTTAVPLPTTTAAAAMFLRPTLYCFSLILPFGYEPALMQQQQEKAVGIFACDQAAVFSNSSTFLGSGRPLPVKVQVVSQSLSVPYGGKWHTALNREVFNRVWQEVVHDGTYWRYDWVVKADADTVFFPSRLVEVLQKGWSQPTLEAIVRKRKLYSDKENQQKTADTCGTCRLFGHESELCSDHARWLQEHKSMSCQDALKQIAREPPLDCGCRCNAIEACDLAGDLAWASDGGLLAGEGFEAALQKVASGNGDPGSLSNLPVYVNDCQFGLHGPIEVLSAAAVKTYVERLPECDYLVDEPWGEDKFLDRCMLTLGVTRANDFSLLSETACGEEPAPCGTSDVAFHPFKLAEDYFACWSFAHAFGHGPASPEEEEEDGTSKLLGYGSQEPVYVX
>KarMicCCMP2283017529_rbh_TGME49_230340
XQVQDSGQTTAWHSASKAACMLSILQPADAGRRKEMLPKSVQLGTVRDASGRXVPIQVESSLAPVHKAGGGKKAIPVQVESSIDASHASAKEPVKVSWGLSKTRTQVPVQVEPKAQVPVQVSALSGKPSSVVSSMPVVQPYNSASLSTAASPQPYSSVPASTSNSIQPSRCEPIPVPIAMPSLSRPALAADGYGSAASQSSAIMPLVRQMECPTETVTVQSHFGADAVVVPGPRQMERYHDGSLVKDANPTPATYQPQLCPAETSLVQPQPGADNWRMSPARQADIADTVMVQPQPGSDNWRMSPARQADIADTVMVLPYKPAENFACDSQPGSVLTVTMPVPQVSTLEKSDSASQQISNIASQVQITDDCYRIGAAVQVWSKTFGTWFPGTISQHGEFGMVLAEFVAGDGNTKEKWMPRDHEDLRSAAGNSYDMDLTVKVEPVQLLPQRQVIANSEWLGSKSVDLHRSPSPVNPQVSYRLSPLKAVNERVEEKLEESIAEMERIRAELEEQKKTNQDLLSTHSDLEKIRALDIAERDAKIIAAQAEVEARRVEQEALQTLYLEKEHISKELQAKESIISSQEDLVKAREHAIAERDARYLAAKDEQEKIKQDFEKERHAHRELLRAQDELLKAREVELAERDAQLIAAQNELERQAALSAEALEVRKSAEFASIALRVNSALARLAGNDAPLLEAVSTDVRTEPPTEPTTPHKAFIPPMEAETLFSAEPQSETLYPPQPKPQSLFPVQPQSDPLERTTADQREAAVEETPVVATPPRAASARPGDHAEYVANLQAFEGVMVAPFSKNIVSESVSISKDFYNVRRAQGCYQTVLIGSAALQRQVGGLYFEVRISGIVEGVIGGLAIGVTHTCPATLAKTPEKAEEIPFTIAVGYTGSVYLNGCERAVDWSPGHLQIGQRVGILITDDGRGDVIIFEDHKPVVCIDGDGLREAGFRDAPLYPVVELFGGTSGVTLCPRASLPPSPWSLPTPPESHRQSQQPVLRLPLLTEQLCPLETLEEDSRMSPQLLSPVLEPTATREATLPSPSGTLQLQSTRNCDLQVSPALSEKPKNSPSRPLIASHRGPGF
>KarMicCCMP2283076307_rbh_TGME49_230340
XILQPADAGRRKEMLPKSVQLGTVRDASGRXVPIQVESSLAPVHKAGGGKKAIPVQVESSIDASHASAKEPVKVSWGLSKTRTQVPVQVEPKAQVPVQVSALSGKPSSVVSSMPVVQPYNSASLSTAASPQPYSSVPASTSNSIQPSRCEPIPVPIAMPSLSRPALAADGYGSAASQSSAIMPLVRQMECPTETVTVQSHFGADAVVVPGPRQMERYHDGSLVKDANPTPATYQPQLCPAETSLVQPQPGADNWRMSPARQADIADTVMVQPQPGSDNWRMSPARQADIADTVMVLPYKPAENFACDSQPGSVLTVTMPVPQVSTLEKSDSASQQISNIASQVQITDDCYRIGAAVQVWSKTFGTWFPGTISQHGEFGMVLAEFVAGDGNTKEKWMPRDHEDLRSAAGNSYDMDLTVKVEPVQLLPQRQVIANSEWLGSKSVDLHRSPSPVNPQVSYRLSPLKAVNERVEEKLEESIAEMERIRAELEEQKKTNQDLLSTHSDLEKIRALDIAERDAKIIAAQAEVEARRVEQEALQTLYLEKEHISKELQAKESIISSQEDLVKAREHAIAERDARYLAAKDEQEKIKQDFEKERHAHRELLRAQDELLKAREVELAERDAQLIAAQNELERQAALSAEALEVRKSAEFASIALRVNSALARLAGNDAPLLEAVSTDVRTEPPTEPTTPHKAFIPPMEAETLFSAEPQSETLYPPQPKPQSLFPVQPQSDPLERTTADQREAAVEETPVVATPPRAASARPGDHAEYVANLQAFEGVMVAPFSKNIVSESVSISKDFYNVRRAQGCYQTVLIGSAALQRQVGGLYFEVRISGIVEGVIGGLAIGVTHTCPATLAKTPEKAEEIPFTIAVGYTGSVYLNGCERAVDWSPGHLQIGQRVGILITDDGRGDVIIFEDHKPVVCIDGDGLREAGFRDAPLYPVVELFGGTSGVTLCPRASLPPSPWSLPTPPESHRQSQQPVLRLPLLTEQLCPLETLEXDSRMSPQLLSPVLEPTATREATLPSPSGTLQLQSTRNCDLQVSPALSEKPKNSPSRPLIASHRGPGF
>KarMicCCMP2283140608_rbh_TGME49_230340
VSALSGKPSSVVSSMPVVQPYNSASLSTAASPQPYSSVPASTSNSIQPSRCEPIPVPIAMPSLSRPALAADGYGSAASQSSAIMPLVRQMECPTETVTVQSHFGADAVVVPGPRQMERYHDGSLVKDANPTPATYQPQLCPAETSLVQPQPGADNWRMSPARQADIADTVMVQPQPGSDNWRMSPARQADIADTVMVLPYKPAENFACDSQPGSVLTVTMPVPQVSTLEKSDSASQQISNIASQVQITDDCYRIGAAVQVWSKTFGTWFPGTISQHGEFGMVLAEFVAGDGNTKEKWMPRDHEDLRSAAGNSYDMDLTVKVEPVQLLPQRQVIANSEWLGSKSVDLHRSPSPVNPQVSYRLSPLKAVNERVEEKLEESIAEMERIRAELEEQKKTNQDLLSTHSDLEKIRALDIAERDAKIIAAQAEVEGGESNKKXEHISKELQAKESIISSQEDLVKAREHAIAERDARYLAAKDEQEKIKQDFEKERHAHRELLRAQDELLKAREVELAERDAQLIAAQNELERQAALSAEALEVRKSAEFASIALRVNSALARLAGNDAPLLEAVSTDVRTEPPTEPTTPHKAFIPPMEAETLFSAEPQSETLYPPQPKPQSLFPVQPQSDPLERTTADQREAAVEETPVVATPPRAASARPGDHAEYVANLQAFEGVMVAPFSKNIVSESVSISKDFYNVRRAQGCYQTVLIGSAALQRQVGGLYFEVRISGIVEGVIGGLAIGVTHTCPATLAKTPEKAEEIPFTIAVGYTGSVYLNGCERAVDWSPGHLQIGQRVGILITDDGRGDVIIFEDHKPVVCIDGDGLREAGFRDAPLYPVVELFGGTSGVTLCPRASLPPSPWSLPTPPESHRQSQQPVLRLPLLTEQLCPLETLEEDSRMSPQLLSPVLEPTATREATLPSPSGTLQLQSTRNCDLQVSPALSEKPKNSPSRPLIASHRGPGF
>KarMicCCMP2283164753_rbh_TGME49_230340
KEMLPKSVQLGTVRDASGRXVPIQVESSLAPVHKAGGGKKAIPVQVESSIDASHASAKEPVKVSWGLSKTRTQVPVQVEPKAQVPVQVSALSGKPSSVVSSMPVVQPYNSASLSTAASPQPYSSVPASTSNSIQPSRCEPIPVPIAMPSLSRPALAADGYGSAASQSSAIMPLVRQMECPTETVTVQSHFGADAVVVPGPRQMERYHDGSLVKDANPTPATYQPQLCPAETSLVQPQPGADNWRMSPARQADIADTVMVQPQPGSDNWRMSPARQADIADTVMVLPYKPAENFACDSQPGSVLTVTMPVPQVSTLEKSDSASQQISNIASQVQITDDCYRIGAAVQVWSKTFGTWFPGTISQHGEFGMVLAEFVAGDGNTKEKWMPRDHEDLRSAAGNSYDMDLTVKVEPVQLLPQRQVIANSEWLGSKSVDLHRSPSPVNPQVSYRLSPLKAVNERVEEKLEESIAEMERIRAELEEQKKTNQDLLSTHSDLEKIRALDIAERDAKIIAAQAEVEARRVEQEALQXLYLEKEHISKELQAKESIISSQEDLVKAREHAIAERDARYLAAKDEQEKIKQDFEKERHAHRELLRAQDELLKAREVELAERDAQLIAAQNELERQAALSAEALEVRKSAEFASIALRVNSALARLAGNDAPLLEAVSTDVRTEPPTEPTTPHKAFIPPMEAETLFSAEPQSETLYPPQPKPQSLFPVQPQSDPLERTTADQREAAVEETPVVATPPRAASARPGDHAEYVANLQAFEGVMVAPFSKNIVSESVSISKDFYNVRRAQGCYQTVLIGSAALQRQVGGLYFEVRISGIVEGVIGGLAIGVTHTCPATLAKTPEKAEEIPFTIAVGYTGSVYLNGCERAVDWSPGHLQIGQRVGILITDDGRGDVIIFEDHKPVVCIDGDGLREAGFRDAPLYPVVELFGGTSGVTLCPRASLPPSPWSLPTPPESHRQSQQPVLRLPLLTEQLCPLETLEEDSRMSPQLLSPVLEPTATREATLPSPSGTLQLQSTRNCDLQVSPALSEKPKNSPSRPLIASHRGPGF
>TogJolCCCM725015704_rbh_TGME49_230340
XGXSXXKACSPNAMRDAEYAPPVADGWKVAGVAWPQAKAGGPSANFSVAVARDQAXELGLAEDIAAATSQEISSSRSTTGTFTGHATGGGASDCGEISYAATAGFAGPAAARLFFRGACASSPGARAQQREASQLRTLPRAASLEAPASRALLASRVLPATHALSSAAPVADAGPSVWKADSWVHAPTTMVPSPHAAPSGTAHGNTRRGRSRSASPPHGALVQESGGSRPASQDFLRASQAQLAPTRPVSPCSPFSRPAESAWYPHADYRELDLAAAGAASLSQEVAAREVELRVLRAEAESKELEAAQLRSRVRDVDLELLGASSTVGALSAKAVTHTGNRHAVLEASTQQIEAQVAALRRRLARMEWELAEKDEEILTLQQAARDGEAMIGRQRGELGLMQRSQQEQDQQVALLAHDAGRLQRQRALGEWAEQVQAKISQEHKGAALAKERSACHDQIAQLDEECATCRTFIARMEELKKRHVAELEKQLKRQEGLLMEELLCESAARIERKAADEQLQAQLEEQRDLQVRLREEVTRRAARDPQSRAYDANEAAASQHHTQLKALAECMREISKVLHQPTASENGSDPVDLAMLAYLRGARGRRETMPEVIRVGPSDYLVGNQLLHCVVVEGRLAVTLPGGACVPIEEFLHGGRSAGPVMAGRQGRGRSSSPLRSQAQPASMPLAASNRVASPNARAASPPGRAVQSRTGVMTVPRVVEAPRSWGMPALVAPISIGGAADTLLAV
