# Supplementary material for: Molecular characterization of the conoid complex in Toxoplasma reveals its conservation in all apicomplexans, including Plasmodium species
Source: PLoS Biol. 2021 Mar 11;19(3):e3001081. doi: 10.1371/journal.pbio.3001081 (PMC7951837; doi:10.1371/journal.pbio.3001081)
Supplement: S1 Data — Files are named according to the T. gondii apical protein query. The sequence headers comprise the protein identifiers in our in-house proteome database for the SAR clade (Methods), starting with an abbreviation for the species strain (see S3 Table). The headers furthermore contain either the descriptor “self,” indicating that this sequence is the original T. gondii query, or “rbh,” indicating that it has the original T. gondii query as its best T. gondii hit in a BLASTp search, or “none,” indicating that it has no BLASTp hit in T. gondii (see Methods). For sequences of P. falciparum 3D7, the header also indicates by which P. falciparum IT sequence it was gathered and if it was gathered via reciprocal best BLAST hits (“rbh”) or via unidirectional best BLAST (“bh”). The latter is only the case for the putative orthologue of T. gondii’s TGME49_219070 (see also S4 Table). (GZ) [file pbio.3001081.s005.gz › TGME49_conoid_proteins_putative_orthologs/TGME49_297180.fa]

>BesBesBbGer1004835_rbh_TGME49_297180
MPPLYSSSPPLPHLPVSAAAGGRVAASSSPASAVRVAAELSRPPGSPREAEGRCDVEAEDSIVEGRVVEGNLIVRGGIRLWDDEAEDNIDVREIVSLQGPPPVSRGPSPAARSARTPGEDAAERDEETAAEAGGWKDDDGEAEVPNRRFKVRNLVTIEGSIPALHVARFRRDRESTQPSPKAPWQAGFSRRRRQSLRRLEDVQAKFVASFLQDGEVVVNAKTVLDGLEKAHKRDAALRRLDEELADTVPGSLSGRVLLPYTDIVVRELLLVSHCCGGQGWRVLEELRRLLVLRRGHVALPPVDRGAKDVRLCLAQLASLKQVFEARAHAVLREEDTMKLAVSLAELRLNRQRNAGFEHVLDDALDGLHADGNSADVDPSLLQRLRPGQRNGDASREELIKEIRQNLSIALAYCTKGKKQPAVYLQIAAMKPSVAYAFLGPTDLSLILLEVFQGLWCRFVEFSLRRQVRVSTAALVLDFSSLTERELTAGSCYFLLSSLRDVLRAFCPLLIKKIIFYNAQRARESLWAILRPAIEHNCFFAFCESEEALNEEIEGDRPFIFHTTGLANEMALLTCLRPLYTLREPPLPSPEQLSALRICHVAPHARYPGEECEAEKGLADDPRREAQLDGPHKQLFFLLGAGRVLLSTVAGDDDANLRASPEHLAQSLAARVRGRQEESDAWDDQATKALKREEALIRRLCNAEGSRFWCGMNDIHDVVFQKKLQRREAAAGVDAATDEEEEAELDLIDPDAHMGPSQESPREAAAEAQEREWRIRDPTRKIDEGARRRRTERIFERVFKGQEAIEKTIEEIGGQFEETWERSVQKGLEETYLEGAAGASRLSTAGARPLPRPFPIPLDLVDRRPVSAHFAPSEDALLDWELPTLLQPNFDKFWVKRDGGKGEDPKREAGLAISEMVVDKRKVASDFLSSVQTAANEVRA
>CycCayNF1C8003681_rbh_TGME49_297180
MVRERMTDAGGRQRRSKFGCVTADERGLQEADSARVNGQDGLTRGKWPRVVQGSLVFKGKLNAGDAEESVNSRAAFSSPAVQDPELAEESFGGAYDGLFPETQEHKVSSSLRIKGAVKTKGGSKTRVKGRMRASGSIFIEEIPKKEYEQPQTFETADLFAPYDAKLAKFAFLIGTLSNNCASYVLEDMRRLLYLRNGRLSRNPDMSSRKEACRSLARLAMLRKVLEEVEEHGARFSKGSSSDASLEMESSLGGALAYRSADGKHPAVYIQLASLFPTSLYLQITPAEMQRILLRVFNGVWQKLAVASRRHTEKISHVAVVLDFSGLSQLDVAAYSTHRLLGDVGEVLRAYCPWLIYKIILFKLNFAKDLVWELFRPALQADCRIVSIEDDTALVQEIQPDGPFILHTLGGFNESSFLRCRRPVYRVPQPPQPLGSGDWFAGGDAIEFWEEMKKLHIEAPWAAPEPEPVDDTESQNAEMPPLEQPEERESALERKTKELQNFINRRECLIPHFNNALKEVLNALEKDKDITYDTAGMVEPSRPLIDLNDVTRADVRVCMWKPPANASQAARSTAQMLLKIFEGRRQWNRPPLPPNFMHAFERTTYSLDCVYVSLGVLVDLASAWDFSLRI
>Cys_WienI005125_rbh_TGME49_297180
MLNISDMCEGHGWRVLEELRRLLVLRQGRVSLPWDREEESCRVCLAHLALLKRTFENTVFDDVREDCLMAPPHASSHFQLEESSLLSSSSAGHLLSSPSARSQTLGDLPVGDPGGGIRREDSPLKKKVSFSLHASLRAPADATEKREVSYYGQSNLRRQNAVRHQWMKDLRKSLELSTAYATKGRKQPAVFLRIAALKPLLVYRHLNSAEVKMILVEVFQRLWMKFVEYSLARQVRVSTAALVLDCSFLTEYDCSSGAFHFLMKDLRDVVRAFCPLVIRRVIFFNYTQAHERIWLILRSAVENACFFSFYDDDRDLATEIEGERPFIYHTMLLNKRDLSLLTQVLPPLYVGLGGDSNHNRRRQSSASKACLSSSSSSFSYLDDLLPLRYFRVSPKIPEALFGEKEEEGLLREAYSSSSSGVVPSCSVDFLENQLRVFRLLAGTLVVLASADLEPEMPGRDIFKEAVRTPEQVASSLAARIRGKEEEEETKTDDFSVVLRLGEKLARLLTYKEAACFWKGLNDLRDIFVEKKRERRRQRRQAQGKDEEEEEDDEDDDEEEDDGGLIDPEGHLGPSEEALREAAQRAKEKKWREEDPTFQVDEEKRRRRTCEIFDAIFAKQDEVKAELEETSFEELFEKSVADAVNDKLRGEGLRVPSSSRYLQSWSPSGETGGEVTGATSDLSLLGRRLFPVPLDLVCRSRISPQVDQIYAEGFPEDDLPKLFSVPQASSTSKYLTMRTRG
>EimAce006300_rbh_TGME49_297180
MMPTDESPSSQGQPNGGKHVTGKIPHALNVFETVEKAGDNGEIVEWPRVVEGRLLYQGEVKVGNHILPVCEEASFIPSVPENPESAAEAFAGNYDGNFPETTGRDVSSFVEIKAPVKYRDGRKEEVKAHLAARGHLVIGALSQSDESASPDGRDLFAPYEHKLAKFVIIISSLSGNCAWYVVEEIRRLLYLRDGRLSRSADLESRKEACSSLARLACLRKSLAEMEDHGRRFTCHSSADALHELEAALAGALAYRSADGKHPAVYIPVASFIPASLYLRVTPAEIQRTLLSVFDRVWGKLGAASRRHTEKISRVAVVLDFSGMSQLDLAAYSTHRLLGDIGEVLRAYCPWLVYKIVLFKLWFAREFLWELFRPALQADCRVVTAEDEEALLQEIQADGTFILHTLGGFNECSVLRCRRPVYRLRQPPQPLGVNEWFNREGEATDFWEEMEKLYEEAPWAPPEGDPVDDIQTRGHDNISAALPRRIQDESREQALQSKEEELEELINRQECTVPHFKKALKQVLNARDVDGEFAKAFTAPKMELTRPVFSMENVTKSDVQICIWKTPKDEMEAAKGTAQMLMKIFEKRNMWTHPFLPSKYMHAFERTTYPLDCVYHSSPVSPMKPQETLPVVRPTAPKDGLMRTAPVKENLPASCNRVALDAINFL
>EimBruHougton002754_rbh_TGME49_297180
MKPRGESPGWQGQHGAGQHATEKVHQLSDAPETLGNAGDDGEAAEWPRVVEGRLLYQGEVKVGNRILPVCEEASFSPRVPEDPEAFAEAFAGYYDGNFPETTQHDVSSLVKIKAPIKCKNDRKEEVKAHLEAKGHLVIGALPQSEGPAAPEGRDLFAPYEQKLAKFIVLISSLSGNCAWYVVEDMRRLLYMRDGKVSRSADLSSRKEACNSLARLACLRKSLAEVEEQGGRFTRHSSADALLELESRLAGALAYRSADGKHPAVYIPVASLIPTSIYLQVTPAGLQRTLLKVFGRTWSKLASASRRHGEKISHVLVVLDFSDMSQLDLAAYSTHRLLGDIGEVLRAYCPWLVYKIIIFKLRFAREFLWELLRRGYALDKHLPALRANCFVVTAETEGELLQEIQADGTFILHTLGGFNECSLLRCRRPIYRLPEPPQPMGASEWFSEEEDATAFWEEMEKLYEEAPEAPPEGEPVDGIQAGGHEEISATLSRRMQEESREKALQSKEKELEELIHGQECLVPHFQKALKQVFVGKYANSTKAAFKKTLEPKKEPARPSFSMNDVTKSDVHICIWKPPRNEVEAANETAQMLLKIFEKRSLWTHPSLPPNYMHAFERTTYPLDCVYHSRHVSPMRPPQTPLSVCPTPTKDGLSRTGALRENRADYRSKVSRNAHNFL
>EimMaxWeybridge004891_rbh_TGME49_297180
MEKKQDNGSPRWQGQQKGEKRVTRKNSNVLDAPETVAKPGDDGGIVEWPRVVEGHLLYQGKVKVGSHVVPVCEEASFTFPDPEDPEAATEAFAGYYDGNFPEITQLDVSSLLEIKAPMKHKNGRNGKVKAHLAATGNLLVGSLPQLEEPVSPEGRDLFAPYEQKLAKFMLLISSLSGNCAWYVLEDMRRLLYMRNGKVSRSGNLASRKEACSSLARLACLRKSLAEVEDKGRRFASHSSLEALLDLEASLAGSLAYRSADGKHPAVYIPVASLSPTSLYLHVTPAEFQRTLLGLFDRAWEKLGATSRRHGEKISHDADGVLWLAVAVVLDFSDLSQLDLAAYSTHRLLGDIGEVLRAYCPWLVYKIVIFKLSFAREFLWELFRPALHADCRVVTAEDEEALLQEIQADGTFILHTLGGFNEYSVLRCRRPAYRLPQPPQPLGASEWLSREGEATDFWEEMEKLYEEAPEAAPEGEPVDDIQTRDYDEVKETSSRRRQDENREEALRRKEHELESLTNRRECLIPHFEKALKQVLNGSDADVQLTEALAPFEIELTRPSFSMKDVTKANVQICMWKPPTNEVEAAKGTAQMLVKIVEERRKLWTHSSLPPNFMHAFERTTVLPAELHTAADALAVLMYGCVSTQMDIVDLMITG
>EimPraeHoughton003833_rbh_TGME49_297180
MQLFGAACALRKYLDEVEEQGRRFARHSSADALLELETSLAGALAYRSADGKHPAVYIPVASLMPTSLYLQVTPAELQRTLLRVFDRAWSKLGAASRRHAEKISHGVDGVLWLAVAVVLDFSDMSQLDLAAYSTHRLLGDIGEVLRAYCPWLVYKIVIFKLRFAREFLWELFRPALHADCRVVTAEDEEALLQEIQSDGTFILHTLGGFNERSVLRCRRPVYRLPQPPQPLGASEWFSKKGEATDFWEEMEKLYEESPGAAPEGEPVDDTQTSAHDDISAALSRRMQDESR
>EimPraeHoughton004231_rbh_TGME49_297180
MRRLLYLRDGKVSRSADLASRKEACSSLARLARLRKYLDEVEEQGRRFARHSSADALLELETSLAGALAYRSADGKHPAVYIPVASLMPTSLYLQVTPAELQRTLLRVFDSAWSKLGAASRRHAEKISHGVDGVLWLAVAVVLDFSDMSQLDLAAYSTHRLLGDIGEVLRAYCPWLVYKIVIFKLRFAREFLWELFRPALHADCRVVTAEDEEALLQEIQSDGTFILHTLGGFNERSVLRCRRPVYRLPQPPQPLGASEWFSKKGEATDFWEEMEKLYEESPGAAPEGEPVDDIQTSAHDDISAALSRRMQDESREEALKAKEKELEELINRQEGLVPHFSEALKQVLTVRDPDAQHADVLAPSKKELTRPSFPMKDVTTSDVQICIWKTPMNEVEAAKGTAEMLLKIFEKRNMWTHPSLPSNYLHAFERMTYPLDCVYHSRPVAHKKPEQALLSALPIPTKNGLMRTASIKEDLPGSPNKTAWNTLNFL
>EimTenHoughton005027_rbh_TGME49_297180
MVMRQHSECTPKQRQPNGPDSWNDGHIFGDSAHDICGVTGDEPQPVTWPRVVNGRVFYRGQVKVGGKILPVSKEARFGPSAGDNSECVADDLAGNYDGNFPETTEHDISTRVKVKGTIKSEDGKKQKARAHLAASGRLIVESLPETEQVSLDDLDGQDLFAPYEQKLTKFIFLISSLSGNCASYVVEDVRRLLYLRDGKISRSADLAPRKEACRSLARLAYLRKNLEKVQEDGGRFACNSSADALVELEASLAGALAYRSSDGKHPAVYIQVASLFPTSLYLQVTPAALQRLLLSVFDRVWQKLGAASRLHGEKISHVAVVLDFSDLSQLDLAAYSTHRLLGDIGEVLGAYCPWLVYKIVVFRLQFAKDLLWEVLRPALQTDCRVVTAEDDEALLREIQADGRFIMHTLGGFNECSVLRCRRPVYRIPHPPQPFGSSEWLNGGEAADFWDEMRKLHVEAPGAAPEADPVDETGTEDLEQQKLLRQQQHKEREKALQRKEEEFEQLLSRKECLVPHFNRALMQVLTGGEDNGEIQPASQGQEEVHTRPRFSMDDVTKSDVHVCMWKPPADAFEAAQGTAQMLMKIFEKRHMWTRTPLPPNYMHAFERTTYSLDCVYHSRSPTPVVTSAKHVQAPPAVRPISVEEDTSAPSNVKPAKDLLKFL
>HamHamHH34004486_rbh_TGME49_297180
MSREPLGPSRRGGHAPSAASFSRGGRRLLVEAGTPTDRGRIVKGSLHTRGDVEFLEGHLRDKVCVDKWVTVQEGASPAEGRRHVGGEDAPPRGTSPSAGREPAEALRGGLFGEEERYDTARFDEEDASAEDEALSAQGPSPQRQFQVLHKVTVEGVVPTSASVRMQRRLAQMRGKRFFSTDEGFYWQKLQRRKPQKSTGDALKFVATFTQEGELLVNPRSMEEDPSVRIRRLAALRLLRNAPSDLVPGSISGRLLLPYVHADVRELLHVSGFCNGEAWRVLEEIRRLLVLRKGRLSLPSDRNAMASRHCLAFLASLKKNLEAAARNLVRQGRLRRANARLQSEGRKRSPPLDRDEAWERREGLVRETRRTLSLAAAYSTKGKKQPAVYIQLAALKPSIVVDFLTPAEVAMILTEVFQNLWTKFVEYSLRRRVRVSTAALVLDFSGLTEFELASSASHFLLSSLRDVVRAFAPLLIKKIIFYNSAKAGEFLWEALRPGVEHACFFSFCSSEEDLESEIESERTMVYHTTGLANDMSLIAHRCPLYALYGPPLPPPDSLFPLRAPGVLPACAPTSVLQKSPLSRPKAGAFRQLFALLGAARVRLAPTAEDAESGGSNHPRSASCWTFVQGQATHLFPDATGESEEREVAGPGPGGEEDAETETLQHGDAEIQKTCREEEAKFWRGMNCFHDLVVEAARAKRTAERERKADVAEGVDQATPAEAKPDEADEEAEELDLDSADIVDPDGHLGPSEESLECAAAAVAQDAAQVDLGKSHAERTFERIFTAQGDLEETLEGIGSPFENAWERSVQEAFDASVKAIREEHLPLSAAYVELPRASRPARAFPTPLDRVFRHPLYLHLGAEADGNWERELFFSADRAK
>NeoCanLiverpool000651_rbh_TGME49_297180
MGDPAGSGWGRRMPAPSPASPAEGGRLLVEPCGASAQGHIVKGNLRVRGNLDMSADYEQNEVFVDRTVAVQGLPETVSEAGVRSGGPAGGRAPEPAETDEGLEEIDEEEEDGAPRSLQKSFRVKNKVTVEGRMLCDAASRKQTPFGAQRRKRFFSTDEGLRWSRNRGARLRAEQDSKFVASFTQDGELLVNARSVEYDPAAQIRRNAARRLLRSEYADQVPGSISGRLLIPYLNADVRELLRVSEFCDGEGWRVLEEIRRLLVLRKGRLTLSSDRNAFASRRCLAFLAKMKRNAEAHAKKIVRQGPTARFASVETPGAPDERGDRLGNRPLLTVSLHSGRVNSPARPAPRGGRDEAWEQRAALIKDIRRSFSLASTYSTKGRKQPAVYIQLAALKPAIVMSCLSPDEVAMTLLEVFQSLWLKFVDYSLRRRVRVSTAALVLDFSSLTEADLSAGGSHFLLSVLGDVVRAFTPLLIKKVVFYNSVRAGEYLWDALRPAIEHSCFFTFCPSDDDLASEIEGERTMIYHTTGLANDLSLLTNFCPLYALYGPPMPTPERLFPLRPSFLAPSLDLPRPARRPIAVAWAQILDLLAGARVRLTDAADTETNCRGEAALQRRLAQTKATAQALESLRAAEAAGSDEATETLLRGDQMIKKICDEEATQFWRGMSAFHDMLIDLARRTREAETGEDGQGDLNIDQVDRLDPDGHLGPSEQSLRHEQAADDDDDRSHAERVFERIFNSQHVLEETVQQIGEPFEDAWENSVQDAFDASVKDIREKYLPLSSSLASSSACSSPPLARPFPVPLNRVCRRQVSVQTAAEPALLGWQPAVTWDSQVLGSSGAK
>RhySp1WS2016002732_rbh_TGME49_297180
QSSKLRRMMAQLCEGLNYQTVEGNCPTLYLQLADWAADEDLYMNISPTQLKVLLTWLFEALIEKLALASERTGQIVGSAAVVIDFGGLCPLSVHSYGLHRCVSDLTEVLLAYCPLFVSTVVLYNLKWAGEKMWELIRPVMALNSEDCVLDEMSAVESTSRYYSRVIFAESQEALWTTIKPLRPFVDHTLGGFSNNCRQSSSTARYSTARKIFCDEGASVRPTSGPMVLPSLRSDTRDFWRLMRLACAKQRRQDSLRSAAEKAQALLSQEENDQIRRYRCPLTRSADGVKSRLHRWQRKYIDCVECGGVSLGRLEQMAIEKEREIDAWTYDSQPNYREALEEILCVPKTTLPYNYQEGPLP
>RhySp1WS2016002733_rbh_TGME49_297180
MLQSARGLFKADEGAEAEAGTACTLLQGGQERLLSSLLWKLYDALGGEEESVECTDAVSLATETVRRLMFVKMATLPEATNAVSMMDNDETVEYLVRHTLLLFKLSQEMQTYHFKVSFARQSSSLRRMMAQLCKGLNYKTVEGNCPTLYLQLSDWAVGEDLYMNITPTQLKVLLTWVFEALIEQLAVSSERRGKIVGSAAVVLDFNGLCPLSIHSYGLHRCISDLTEVLLAYCPLFVNLVVVYKLSWAGEKMWELIRPVLALNSERCGPDERYMGESDRPYYARVILAESQQDLWSVIKAQRPFVYHSLGGFSQNRQFSDTVRPATGGTLSKILCDEGVGVRGISGTIDLPSLRSD
>RhySp1WS2016041324_rbh_TGME49_297180
KLSQEMATYHFKAAFARQSSKLRRMMVQLCKGLNYRTVDGNHPTLYVQLADWAADEDLYMNITPTQLKVMLTWVFEALVEQLAVASVKTGRIVSSAAVVLDFSGLCPLSVHSYGLHRCIRDLTEVLLAYCPLFVSRVVAYKLTWAGEKVWELLHPVLALNEDGAGLEERYAAPLTAPYYARVILADSEQDLWANIQAERPFVYHTLGGFYYNRQKRSDHGRYGAEVLLPRLFCDEATSARATTSANELPP
>SarNeuSN3006165_rbh_TGME49_297180
MRLLDSRILLRGRLRETAKGKRRGEPVQLGALVELQGPSDSRRTAKGTVPDAAGHEGKAVADRSSGYPLRREYSFSSRMRLHQDQKQKEGEAKWNTGDLEGRGTVTVELGDAGAEGNRATGAGAHAAEESQQHRSAPQKSSNNVTGTISGRLLQPYRRREAEEALIVSEQLPGCEAWRVLPELQRLLVLRGGRLCCRQRWGRAQQEEEEEDCMRQCLARLAVLKTDIAASASQLLQREAEASAVDATAGRLTGGGAAGVLLAEKPAAAVALRAPAQSQQQQPLTQEKQRLQLCRRVASTGETSSRFLNSLLDALELATAYATRGKTHPAVYLQIAALRPALIYEVLARWQVQLVFLHVFQRLWLHFAAYSIRRGVRVSSALLVLDFSGLTQAECTSSAMHWLLTDLRKVLKACCPLLVQSIVFSGCQLARQYLWEILRPVLDIDIVFITVCETPEELAAQVEAARPFVYHQLLDAAYGSDTLHEWLPYVAAMPEVDAGYKGSSNGSRAETALLQVPVPADACTDSGTAWLDEAAEDLLQLLLDRQEDAASAAPAAASERTAAGRLLRAQFRKARDAAAATATAAAGALTETSVRIVQLAALALVPVLCRDRQERQAEQGEQHQTLLQQECSEWLQSPPQQTQAYQERVQTRQFPERDVPSSETVQQIQAVVRRLWLSLEHRESCCFWQVLQALEEGADATQPTTKEQLQMQGDRTQQQHFTTEKGKAKRALGMPRSRPELAEEKRRSSWLQPHGVAKEFPDRTDIRTGILSPQRSADGLQREQQQDLAEAARDVRAAACSSFSDFLQSLDQAVVAVASDSWHRRRVAAGLSTGISSFQVNVKGGAAKHERRLLPLDLDNVARPRVSFRSLVEPVL
>ToxGonME49008023_self_TGME49_297180
MSRERLGPSRLGRHTPAAASARGDPRLLVEAETPTDRGRIVKASLHTQGDVEFLEGRLRDKVCVDKWVTVQERASPAEGKRESEGKRESEGRRESPRMTSTSAGLEPAEAWREDIFGKEERYDMARFDEEDASAEDAVRTAPRPSPQRQFQVRHKVTVEGVVPTSASVRMQRRLAQRRGKRFFSTDEGLYWQKLQRSKPQKSREDALKFVATFMQEGELLVNSVSMEEDPSVRLRRLAALRLLRNSPADRVPGSISGRLLIPYDHADVRELLRVSSFCSGEAWRVLEEIRRLLVLRKGRLFLASDRNATASRHCLAFLASLKKNLEAAARNLVRQGRLRRPSARLQQSEGRKRAPTLDRDEAWERREGLVREIRRTLSLAAAYSTKGKKQPVVYIQLAALKPSIVADFLTPAEVAVILTEVFQNLWTKFVEYSLRRRVRVSTAALVLDFSGLTEFELASSASHFLLSSLRDVVRAFAPLLIKKIIFYNSAKAGEFLWEALRPGVEHSCFFSFCSSEEDLETEIESERTMVYHTTGLANDMSLIAHRCPLYALYGPPLPPPDSLFPLRAPGFLPASAPASALQKSPLSRPKAGAFRQLFALLGAARVRLVPTAEDAETGGSNLPRAPFFRTAGESRERENAGLARGGEEDEETETLRRGDEEIQKTCREEEAKFWRGMNCFHDLVVEAARAKRIAERERQADVVESARQTRPAEAKPDEADEDAEELDLDSVDVIDPDANLGPSEESLECAAAAVAQDGDRVDLGKSHAERSFERIFTAQGDLEETLEGIGSPFENAWERSVQEAFDASVKAIREEHLPLSAARVELPRVSRPARTFPTPLDRVFRRPLYLHLSAEAGGNWERELLGADRAK
>CryAnd30847002551_rbh_TGME49_297180
MKIDSQLGTYQKVSSKAENKLWQKIKKNLYKEFVHSSILETTDLSLQEISNIKLICSEIMKRNGTCYLIIENIKKLLLLRGIKSLKKPEVINQLVYYSNYIEFVEKSINSIIIKYNHEIFSTIKMIEEKQRRVVIRNIYQVLRSGVGLQCRNQPAYYIRIVDLQLTRSLKFISKIELRQLIIWQIERVIHQLAQISLKYRSWISHITLAADFSGTNSISNSAEFQLFVDLLSEILEAYSPIFIDFVIIHKVNDLGVNIWKVLSKINKRLHLNSVKTLFTETDSELWSMFSSMNGPILHSRGGFINNTCIYPICNSSSVIEDPRFSYTKEIIESNDDNKNIYDLEDFEVFFESLKPNLCFSDFSYSCLQLLDILGRDYYNFINI
>CryBaiTAMU09Q1004121_rbh_TGME49_297180
EGMNDIYNNLNNELISLISKIKESKRRILIYNIRKILGSGIGLKYDKQPVYYIRVVDLHLKTTLSFTTINELRQLLVWELDKVIYSFSEISLKEKNYISHITLTLDFSNMEVYSCKIEFQLFMKLIDEIIDFYSPLIINTIIIHKVNSLNENLWYCIEPIISKLYNKNIITIFTNKENELWSLLKPLNQAILHSRGGFIQNNCLYPVCNNSKVTPNLELIINNDIIQNNQQNNNLLSYKEFFLSLKPELSIKKFINNCMSIETNLINKSHWMQEQKELNDLFNDFDDDLN
>CryHomTU502002584_rbh_TGME49_297180
MESINKRSNRIELALDDWAKLVKKSYSVEIDQIKKKHLKILNQYKPDRTIYMENVLSYQYTKNICLLASEIIRRNGVSYLIIDFLKQMLFLRGFFALTKDSILMQLTRFSTYMKLVEDGMNAIFESNNSQHKSTLNMIKENRRRILIYNLRKVLGSGIGLKHDKQPVFYIRIVDLHLKTTLSFGSISELRQLIVWELEKVIYSFSEISMKEKNFISHISLVLDFSEMGIYTCKVEFQSFMRLISEILDFYSPLLINTIIIHKSKSLKENLWYSIEPIISLLYDREIITIFTDTEEELWKLLKPMNNAILHSRGGFIPNTCLYPVCSRSTVVPNIELCIQKENDQQHETCNKYSTYKSFFLSFKPDLSIKKFINNCVSIECKSIDRSYWTEEQNVIKTEQVRKSFIYDI
>CryMelUKMEL1003097_rbh_TGME49_297180
MESINKRSNRIELALDDWAKLVKKSYSAEIDQIKKKHSKILTQYKPDRTIYMENVLSYQYTKNICLLASEIIRRNGVSYLIIDFLKQMLFLRGFFALTKDSILMQLTRFSTYMKLVEDGMNAIFESNNSQHKSTLSMIKENKRRILIYNLRKVLGSGIGLKHDKQPVFYIRIVDLHLKTTLSFGSISELRQLIVWELEKVIYSFSEISMKEKNFISHISLVLDFSEMGIYTCRVEFQSFMRLISEILDFYSPLLINTIIIHKSKSLKESLWYSIEPIISLLYEREIITIFTDTEDELWRLLKPINNAILHSRGGFIPNTCLYPVCPRSTVVPNIELCIQKEDNQKHEICNKYSTYKSFFLSFKPDLSIKKFINNCVSIECKSIDRSYWTEEQNVIKTEQVQKSFIYNI
>CryMurRN66000803_rbh_TGME49_297180
MKINSQLGIYQKVSSRAENRLWQKIKKNLYREFVHSNILETTDLSLQEISNIKLICSEIMKRNGTCYLIIENIKKLLLLRGIKSLRKPEVINQLVYYSNYIEFVEKSINSIIIKYNHEIFSTIRMIEEKQRRVVIRNIYNVLRSGVGLQSRKQPAYYIRVADLQLTRSLKFISKIELRQLIIWQIERVIHQLAQISLKYRSWISHITLAADFSGTNSISNSAEFQLFVDLLSEILEAYSPIFINFVIIHKVNDLGVNIWRVLDKMNKRLHLNSVKTLFTETDSELWNMFSSMNGPILHSRGGFINNTCIYPICNSSSVIEDPRFSYTKEIIENNDNKNMYDLENFEVFFESLKPNLCFSDFSYLCLQLLDISDRDYYNFIND
>CryParIOWAATCC003452_rbh_TGME49_297180
MESINKRSNRIELALDDWAKLVKKSYSVEIDQIKKKHSKILNQYKPDRTIYMENVLSYQYTKNICLLASEIIRRNGVSYLIIDFLKQMLFLRGFFALTKDSILMQLTRFSTYMKLVEDGMNAIFESNNSQHKSTLNMIKENRRRILIYNLRKVLGSGIGLKHDKQPVFYIRVVDLHLKTTLSFGSISELRQLIVWELEKVIYSFSEISMKEKNFISHISLVLDFSEMGIYTCKVEFQSFMRLISEILDFYSPLLINTIIIHKSKSLKENLWYSIEPIISLLYDREIITIFTDTEEELWKLLKPMNNAILHSRGGFIPNTCLYPVCSRSTVVPNIELCIQKENDQQHETCNKYSTYKSFFLSFKPDLSIKKFINNCVSIECKSIDRSYWTEEQNVIKTEQVQKNFIYDI
>CrySpeChipmunkI016342_rbh_TGME49_297180
LFYYSFEYQDCMNAIFESNNSQFTSVLNRIKENRRRILMYNLRKVLGSGIGLKHDKQPVYYIRIVDLHLKTTLSFGSISELRQLIVWELEKVIYSFSEISMKEKNFVSHITLVLDFSEMGIYTCKVEFQSFMRLISEILDFYSPLLINTLIIHKSKSLKENLWYSIEPIISLLYEREIVTIFTDTEEELWKLLEPINKAILHSRGGFIPNTCLYPVCANSRVVPNIDLCIQRENDQETYNKYDTYKNFFLSFKPDLSIKRFINNCISIEGKTIGKSYWIEEQKIAKIEEINKSFNEDI
>CryTyzUGA55000504_rbh_TGME49_297180
MQSINKRSNRIELALDDWANLVKKSYSVEIDQIKKKHSKILNQYKPDRTIYMENVLSYQYTKNICLLASEIIRRNGVSYLIIDFLKQMLFLRGFFALTKDSILMQLTRFSTYMKLDGMNAIFESNNSQHKSTLNMIKENRRRILIYNLRKVLRSGIGLKHYKQPVFYIRVVDLHLKTTLSFGSISELRQLIVWELEKVIYSFSEISMKEKNFISHISLVLDFSEMGIYTCKVEFQSFMRLISEILDFYSPLLINTIIIHKSKSLKENLWYSIEPIISLLYDREIITIFTDTEEELWKLLKPMNNAILHSRGGFIPNTCLYPVCSRSTVVPNIELCIQKENDQQHETCNKYSTYKSFFLSFKPDLSIKKFINNCVSIECKSIDRSYWTEEQNVIKTEQVQKNFIYDI
>CryUbi39726002585_rbh_TGME49_297180
MESATKKPNRIELALDDWAKLVKKSCSIEIEQIKKKHTKITNQYKPERTIYMENVLSYQHTKNICLLASEIIRRNGVSYLIIDFLKQMLFLRGFFALTKDTTLMQLTRFSTYMKLVEDGMNAIYESSNTQNKSALNRIKENRRRILIYNIKKVLDSGIGFKHNKQPVYYIRIVDLHLKTTLSFGSISELRQLLVWELEKVIYSFSDISLKEKSFISHITFVLDFSNMGIYTCKVEFQSFMRLISEVLDFYSPLLVNTLIIHKSKSLKENLWYSIEPIISLLYDRKIVTIFTDTEDELWRLLEPTNMAILHSRGGFIPNTCLYPVCTNSTVVPNIELCIQKENEHELQSYNKYATYKNFFLSFKPELSIRRFINNCTSIEKKIINKSYWIEEQNQTKIEEISKSFNEDN
>EleDub004024_rbh_TGME49_297180
MWGGLEAQQQPTEKKSNTAYDQTQQEHEKEKGGEGKKGGEIGEGETSRHTSFAKWPIPPRHRDSKCTGLMDETITQKVERRLELLLDMATKHKMFVTRAGRIGCVTSGSFRPSVGGPVVAAPAMLVQLRELNPLTFFLSASPLQLRRALARNILKLAQACRAYSIRQNQRVYQSGVAVDFSGLSEDDWRSPACGMMMDIIRSVLAVYTGWLVTSVFLFVPQLLDDDASEAQQTMKQHSPTVPPGGFKRLAEPCKKPYQPANRPGTRLGLQEHNLGPEKNYAQHKCLSLLQLALKGVSDLDLEVRVVTKSSEFGTMVHRDSSWTFHNLGNIKPVDDGRNLEKTSRACTAPLQTPQTGDVIGANGSTTLAMSLTLEHRRKAACSVFTAIDDVPLQAPAVYKPRESRKSESWFSVNGQGPLDVMEGGTTPTSQDMAPAEPRNFTRTPSLEFKPNPALEPRTNEMCEASKNFLRVLDEPHMMRMSADTSTGQQERLKQNPPCSHPLLMEKRRDTLQEYLEPQSLRLLPAATARPASVGWARQTERIGVRFFSSYPRPTFPMYRVQPSGAFFEIPTMPR*
>NepSpe012324_rbh_TGME49_297180
VGLIVNYITQLMPDRLRLMLSFTIEKMISNLIPSSILSGQMIPTGIIILDFGSLEFSHLFCAELTRTIQIIREVLDAYTPLFISTVIVYSVSWAKERQWILLNALPESECQVYITEDSHTIPPLLGRRDMRSLWDKSGASISSLP
>NepSpe114318_rbh_TGME49_297180
GTLCGKLQHGSEKILAESLFRVGSISPYQRTMVHPFIEILRRIIELKGSKHFLTPKAQKGFRRYINFRTEIKKKAEEMELGHAETLALLKLPWETATLSYSDTSLPVLRINVAKLCSPLCTTHSIRLLLSQQFEQFVSNLVKLSISRKEKIDAGTIVLDFSEISPTALTSSSFQKAILDIRTVLLAYTPLFVNAILLYKFKWAR
>PlaGal8A000341_rbh_TGME49_297180
MVPLLKTNELIYKTLNYTLDIFEISNEKKMLNIFHKINELIYLRGEKSVLNDGNKIHFAKYSDLIKEMEIYCEMNKKCLYLYENKEITYKLIKCFEKCFNNTFIDNSKIYPIFKLNIKDFLNLHIHKHISSQEFQFFLFLYLEKFLYSFSLFSYKYSIKNLSEGVILYNFENVNTVDLNNAFFYLLMRDINCIISIIIPIYINTILIYKSRNLKEKIYKIYNLIENKSCKTIFIEEEDDLLDVIKLENTYAHHITTKNKEKNTLCDYNNFFLLNIILDENHNDTENFVEHFDLSEMLIKAHINFMKIHKKLKRKIEIQNNYIQKKNSKLNLCKNNLETKNGKEKLDDKEKMNFLEKNVFSNIFDFKYFIDAANKYHEDALIKNETEKKIIDFITQSNLHNRKIINKKIQDVSIGDMYIYYRKNESKKEIKKEKAFIDLEKVFRKNVTTCIFRDNLN
>PlaRelSGS1like000291_rbh_TGME49_297180
MEYSLRKNELITKALNYTLDIFEISNEKKMLNIFHKINELIYLRGEKSVLNDRNKIYFAKYSDLIEKMEIYCKMNKKCLCLFENRTITYNLIKCFERCFNNTFVDNNKIYPIFKLNIKDFLNLHIHKYISSDEFQFLLFLYVEKFLYSFSLFSYKYCIKNLSEGVILYNFEDINAIDFNNVSFYLLIRDINDIISIIVPIYINTVIIYKSKNLKENLYKIFKLIENKICKIIFIEEKDDLLDVIKLESNFTYNITKKNKETNILCYYNNFFLLNTILEENNNVIKSFVKHFDLSEMLINAHINYMKIQKKLKKKVVETQNNSIQKENSTLNLCKNNLENINEKDMLNDKKKMNFLENNVFSNVFDLKYFIDAANKYHGDTLIRNEEEKKVIDFITQNNLYNGKIINKKIQDTNFGDMYIYYKKKEKNKQKKKKKTFINLDKVFRGNVTTCIFRDNLNYID
>SelPygWS2016062292_rbh_TGME49_297180
MRLQSRCSSEAIGSRLTFPQFHQRSRYRVPKVVSSPPYIRALSSLSHFIHSIETEVETPRFQRSLGVSYFTHGGEMERLATRLDKGLKWSYLGCTSTGGRLLPALRMSIAEVCPDTVIMKVSPIELKLILFWQMEKLLAEVPVYSLNNNEMVMAVTLLIDFTGIHSASQLLGYGYSHFLSCLSEVVSVYAPLYFQSVVLYRSRFARHVLWKLFDAVIDQSHFMGGDDEGDDDVGDGVDELYRARPGRRRLSDSSEGDITLPLLYRLYALETPTELHQKFISRGRCVFHTRGTFNDVTIYPIIATKSRLPHSPDESGGPSPPLHASHTPSPIGEEVYFWEAMHRLPVPCYKNGEDQKSVKKTNQHNLSTPGAVDEAAVRSGCANPLGKHVRKSVLVEGVGDTVTVPCKGYHVEVASAALDTALSSLKTITPDLLAWYKRSAFHLMTGMPFDDVMGEDETLSNFFVKSLSTNSPFSPPRASLLNLSDVNRQRVRCCLWKDYNHVDAHLSQHPNPLDSDPPLMMTCDHGPPLYRTDRQERSPHQPHLPPSPLSPLDSTEVVGGMRLTNNLREDFFSRGLKETFTYHQTLTSPRTQPDPPQRTQSGNLNRPLTPVENANRLAMLARKGEEVSEGRKGFAAYTPHSDKGSQKGSDHLLSRSQSRSPLTKGMTVDDFENKLSEYRRRYKPSEDEGGDGKIVENIFQRIDSDLIREEKELKDLRDKEKKEERENKKKKLREEIRTRLKHTSIKLPKRINTAFEDLWTEQDNEIQQNVKERKWNDVHSYLISNRQARDPAKERQEMERWVDMMRMSRRNRSRARALMSTNTNYSYNLIDE*
>SelPygWS2016062296_rbh_TGME49_297180
MRLQSRCSSEAIGSRLTFPQFHQRSRYRVPKVVSSPPYIRALSSLSHFIHSIETEVETPRFQRSLGVSYFTHGGEMERLATRLDKGLKWSYLGCTSTGGRLLPALRMSIAEVCPDTVIMKVSPIELKLILFWQMEKLLAEVPVYSLNNNEMVMAVTLLIDFTGIHSASQLLGYGYSHFLSCLSEVVSVYAPLYFQSVVLYRSRFARHVLWKLFDAVIDQSHFMGGDDEGDDDVGDGVDELYRARPGRRRLSDSSEGDITLPLLYRLYALETPTELHQKFISRGRCVFHTRGTFNDVTIYPIIATKSRLPHSPDESGGPSPPLHASHTPSPIGEEVYFWEAMHRLPVPCYKNGEDQKSVKKTNQHNLSTPGAVDEAAVRSGCANPLGKHVRKSVLVEGVGDTVTVPCKGYHVEVASAALDTALSSLKTITPDLLAWYKRSAFHLMTGMPFDDVMGEDETLSNFFVKSLSTNSPFSPPRASLLNLSDVNRQRVRCCLWKDYNHVDAHLSQHPNPLDSDPPLMMTCDHGPPLYRTDRQERSPHQPHLPPSPLSPLDSTEVVGGMRLTNNLREDFFSRGLKETFTYHQTLTSPRTQPDPPQRTQSGNLNRPLTPVENANRLAMLARKGEEVSEGRKGFAAYTPHSDKGSQKGSDHLLSRSQSRSPLTKGMTVDDFENKLSEYRRRYKPSEDEGGDGKIVENIFQRIDSDLIREEKELKDLRDKEKKEERENKKKKLREEIRTRLKHTSIKLPKRINTAFEDLWTEQDNEIQQNVKERKWNDVHSYLISNRQARDPAKERQEMERWVDMMRMSRRNRSRARALMSTNTNYSYNFIDE*
>SieNemWS1WS2_1100010_rbh_TGME49_297180
MKSAKTVRHLADLADFIKELEASVDESATSTRLTDEDIAANIRPLLASFDQGFYIDPVYAAAQYPVLHIEFKKLKVDSIWDTITPWMFMLLLYWQFERLVDRFTEFSFHNSRKVCKGGVVLDFGGLSPGACIGYPMAELLRCVRKVLEAFGPIYLEKVTLNGIPKHDSEAITQCVQTIIMKEGDEFRIEIASSDQEMVAVVTGERSCVFHRLGGMTDTSIGKFCCDLGGMGPHATFKAGGGQRRHEKKPYFWHVMREITMMEKEREGLEQKEEEEEMDEEEKRLKARLAHGCAMDPETKTPLVMEHVTPVGCAGEHLADLEEEFHRLESDVARFHPSLKDAYRRALLTHISSDYVFANEPLPAGQGGPHRVTERVRIRKSDTGRHIPRCCLWKDYDHMEAQENGHLPLGMEHIPRTCRHLLGVTRARDRARTPEGDRKYISQHLFEGHFSSTAHQSFSYDLISRAHPKPDTGKVPPPPAPSRGQTIMFIPTTGGKPSDATSTSSVMQDHGAISDIMSSAGVQMDPGQRMMRVETMMKHKVMQMRKRRRRLRGRDGQEETRSRTGALLEPKPYKFSLMDLPPRRDIAPTWEEVVEVLKKAEKKEILKKPKTPPKSVTPKR*
>SieNemWS1WS2_1100012_rbh_TGME49_297180
MKSAKTVRHLADLADFIKELEASVDESATSTRLTDEDIAANIRPLLASFDQGFYIDPVYAAAQYPVLHIEFKKLKVDSIWDTITPWMFMLLLYWQFERLVDRFTEFSFHNSRKVCKGGVVLDFGGLSPGACIGYPMAELLRCVRKVLEAFGPIYLEKVTLNGIPKHDSEAITQCVQTIIMKEGDEFRIEIASSDQEMVAVVTGERYDHVSPPL*
>SieNemWS1WS2_1100015_rbh_TGME49_297180
MMNGTLCGQVQARNVKNIAGLIWSVSDLTQNGDSSNIVEHIRRLCYMKTFSEMKSAKTVRHLADLADFIKELEASVDESATSTRLTDEDIAANIRPLLASFDQGFYIDPVFAAAQYPVLHIEFKKLKVNSMWDTITPWMFMLLLYWQFERLVDRFTEFSFHNSRKVCKGGVVLDFGGLSPGACIGYPMAELLRCVRKVLEAFGPIYLEKVTLNGIPKHDSEAITQCVQTIIMKEGDEFRIEIASSDQEMVAVVTGERSCVFHRLGGMTDTSIGKFCCDLGGMGPHATFKAGGGQRRH
>SieNemWS1WS2_1100016_rbh_TGME49_297180
MMNGTLCGQVQARNVKNIAGLIWSVSDLTQNGDSSNIVEHIRRLCYMKTFSEMKSAKTVRHLADLADFIKELEASVDESATSTRLTDEDIAANIRPLLASFDQGFYIDPVFAAAQYPVLHIEFKKLKVNSMWDTITPWMFMLLLYWQFERLVDRFTEFSFHNSRKVCKGGVVLDFGGLSPGACIGYPMAELLRCVRKVLEAFGPIYLEKVTLNGIPKHDSEAITQCVQTIIMKEGDEFRIEIASSDQEMVAVVTGERYDHVSPPL*
>CrySpeChipmunkI016615_none_TGME49_297180
KVAIKMESVNKKPNRIELALDDWAKLVKKSCSVEIDQIKKKHTKILNQYKPDRSIYMENVLSYQHTKNICLLTSEIIRRNGVSYLIIDFLKQMLFLRGFFALTKDTILMQLTRFSTYMKLVEVSSANFSLVSYMNNNFSIIHLNIRIA
>SelPygWS2016062288_rbh_TGME49_297180
MRLQSRCSSEAIGSRLTFPQFHQRSRYRVPKVVSSPPYIRALSSLSHFIHSIETEVETPRFQRSLGVSYFTHGGEMERLATRLDKGLKWSYLGCTSTGGRLLPALRMSIAEVCPDTVIMKVSPIELKLILFWQMEKLLAEVPVYSLNNNEMVMAVTLLIDFTVIDQSHFMGGDDEGDDDVGDGVDELYRARPGRRRLSDSSEGDITLPLLYRLYALETPTELHQKFISRGRCVFHTRGTFNDVTIYPIIATKSRLPHSPDESGGPSPPLHASHTPSPIGEEVYFWEAMHRLPVPCYKNGEDQKSVKKTNQHNLSTPGAVDEAAVRSGCANPLGKHVRKSVLVEGVGDTVTVPCKGYHVEVASAALDTALSSLKTITPDLLAWYKRSAFHLMTGMPFDDVMGEDETLSNFFVKSLSTNSPFSPPRASLLNLSDVNRQRVRCCLWKDYNHVDAHLSQHPNPLDSDPPLMMTCDHGPPLYRTDRQERSPHQPHLPPSPLSPLDSTEVVGGMRLTNNLREDFFSRGLKETFTYHQTLTSPRTQPDPPQRTQSGNLNRPLTPVENANRLAMLARKGEEVSEGRKGFAAYTPHSDKGSQKGSDHLLSRSQSRSPLTKGMTVDDFENKLSEYRRRYKPSEDEGGDGKIVENIFQRIDSDLIREEKELKDLRDKEKKEERENKKKKLREEIRTRLKHTSIKLPKRINTAFEDLWTEQDNEIQQNVKERKWNDVHSYLISNRQARDPAKERQEMERWVDMMRMSRRNRSRARALMSTNTNYSYNLIDE*
>KarSpeRossSea056430_none_TGME49_297180
MLNAVELSRPLQMLAALVVENSRLLAQGSVCVLLLLLIRRSRAARRRKAAIAPRLHAVGREGSTLPQGEVGAAANIFSIVAAGQYVPPLCVGDEAMDWFEDLASRTFEARHGLLCSRADDSQLPQWETGTFRAALAQLREEVRGVEWPSHGCEPMDDVALAMRLIVCNLHIGEALQLVHDYVSYRQGMPGGIAPSYEWLDSGIALVPFEDRLGRPVVIIRYRYYRPGNTELLKLGLQSTLDAVKAQLLHTRRERFSESNPMEQCLMVWDCEGVSWSNLDWEAFHCAEREGMYYPDIVGQIIVLNVSAPFRWVWNASGRLMQARVRRKCILVPANEVTASMSQLVSPELLPPCWGGSGPALPVPGTAATLEEQVGAISAAAYRRGGAVLQGARLGEGARTSVYNVRRQAAPARGILACCHRRRRGAAASSAVGVIF
>LinPolCCMP1738026036_none_TGME49_297180
XMRLPKPTSKAGSSFLNRKFEELIAERAADLAALRAQLEAEGLPLGAYDDILLVRYLLGFGTVKHTLTAIRAAEATKREKASVLEGAAAGRPLPCAAKIEKYQKVFVWKVSEERAIFLAQVAGIDCKELMQIATVEEVTDQVLYLARAIWLWVDKTSRTLGCIRKYDVVLDFAGYDFTSWEKIPPAAYRGAMSRGLEMSEVLHPLAQGTNTIIGLPGAATARSLLRLMKPFLPKSLAETQLCTGDRTKKSITSCPYVVRTYGSMGDNLPDFLGGKCPMGNGSVAELSAAEVRGCLLEKPAARDQAQVEAPKAMRCKEADALHGMAPREFDAVDEEIEQPPKAVRAGGRGREARTGLNEMLLVPAGTSGGSSESCAVQGGRLIAWDGSAGVWRCRQGDRATPKAVRAGGRGREARTGLNEMLLVPAGTSGGSSESCAVQGGRLIAWDGSAGVWRCRQGDRATPKAVX
>LinPolCCMP1738284127_none_TGME49_297180
XLPKPTSKAGSSFLNRKFEELIAERAADLAALRAQLEAEGLPLGAYDDILLVRYLLGFGTVKHTLTAIRAAEATKREKASVLEGAAAGRPLPCAAKIEKYQKVFVWKVSEERAIFLAQVAGIDCKELMQIATVEEVTDQVLYLARAIWLWVDKTSRTLGCIRKYDVVLDFAGYDFTSWEKIPPAAYRGAMSRGLEMSEVLHPLAQGTNTIIGLPGAATARSLLRLMKPFLPKSLAETQLCTGDRTKKSITSCPYVVRTYGSMGDNLPDFLGGKCPMGNGSVAELSAAEVRGCLLEKPAARDQAQVEAPKAMRCKEADALHGMAPREFDAVDEEIEQPPKAVRAGGRGREARTGLNEMLLVPAGTSGGSSESCAVQGGRLIAWDGSAGVWRCRXGDRATPKAVRAGGRGREARTGLNEMLLVPAGTSGGSSESCAVQGGRLIAWDGSAGVWRCRQGDRATPKAVX
>AleTarCCMP1771178541_none_TGME49_297180
VVRSRHLRADEVAAVSQQALCALDGAARALGWERPLHEGKMFRLKVVVRLDGVGPSDWLPLARCFVGVVSAIRPFVSPFYSHLPGCIAIMDPPLCISLAWGMVRPLLDKPTLDVVRFLHSRSDEGASISDEGSEAEHT
>CrySpeChipmunkI005773_none_TGME49_297180
KVMSWQMEYLGNSSLKSAKSKKKKMSNKSMIDEYELTLSPPYNESSSNKIYTYGYEAETSVYLNNITSMKKKDEHANSHIQKVKARAKTVKEIKQLKNMSEKLQRSSYKFSPIDNTIDKELTRSCWTREEIALFCLRSMNNNVKKAVKSYKCFTTMMCKFNSKNGNEIDIYNPTILSQLRTGKVVIFDKLDLHGRILVIVNLHHHDPRLQTVDDLILLFVFVLELIMIENPHEYAAERNGLSVLINASKIGFSDFRIEYCIKIIQLLKKNFPIKMGQILIFKPNRLIKLSIKLVLLTKKSVKRRIQIINKVFEPLDSITDFDALSHFIDRNYIPKELGGKHDFDSDNFWELRYQGHMLAELFQKRRASTKIQEPTKMLTNKKIQNDRKDKGKKKTEKMKKRPSMKRTD
>DinSpeMGD068011_none_TGME49_297180
ALDPYWKPSGLLGLDVDGDPVFWERIGRCDVSSLAAMGEHAAVLHEVYCLESTTAGIYEEMVRQSRPIIGFTVVEDVAGLGRQHLRWDGLKLF
>KryFolCCMP1326001435_none_TGME49_297180
XSQRYKHIPYRGIIRSGAKIQETRRNRKRRAKEDAFSTSIEDRRPELPTVTLGAILRLVAPRQNSNGRSQILEVGQDESQXMGFDPEDDSLDLDFEAASMVTDIEDEDGIDRGGLDGPVEEATQLFAQTNVHDIPSSRYMEISAEEREAALQELHGALDLVHETPEFLESKLVDLEEATSPLNPFLEGYPQRKAYDLAVEQNSSYVKDLRLSFLRAEKFDVQKAAIRMFAHFETRSTLFEDPQVLGRDIRVSDFSSPDDKSLLERGFCQLLPHRDRVGRPIIFLYSPRPGAQAPYNFDSKLRIFFWMGLLATRMGEDIQRKGVVVVWHGISSKRKADALNGARYFTTMACMTSAVTSVHAVYDSPEVTKSFNTIVAKSDTSDYVFRFRTHYGPNIACLHSLMAYGIPRGSLPVNFDGTLRTDDYERFLFERAHQEKDDCNQGRKTDQAHDQPTSPPPHTAEDGTVPTSPPTEMDIICGRGQRGSKNPGNLLLKRLLVENASKYNKASRHGKAAVAQEIYAAMRQAGCRFLAPAEEARTAHDRYYVPELWKEVDEAAARNRIAHKFRNMRKTNS
>TiaFus004493_none_TGME49_297180
MTAPKPCLGVMPPQLDQCLTFGVAPRNTDLRGGNHASEDMDDVDNNLAKELNKLSFEERENILHEIHGVAEITKETPEFVSRCVEKLLEAVDRLPQRRRVALDRAIFLKPSMKEKDIRFKLMFLRAHNHDPDKAAWCLAKYFEDKLELFGEDKLVKKITLDDLSEEDMEEWHKGVSTVLPCRDRSGRPISFVDCTKMDFSHYDDRMLRCSWYHIMSMLEDEATQLKGVSTIMCCIGQLNKAAPFHKVQKIMRRDGRVLSNMPLRANSSHFCYDNPSMVPIVSTIRLAFGKKFGLYHRTHYGSDVEVQYALQSYGITCPLAEKSIHGRDTFIELHQRHTERRLFKDRQEMEQMLQESEATGIIPYPSPNDVLVGRGVPYQNFSGNRRLNDLIESKFLNDYNATAMDKFEKTCLYLDVIKTVKETLGGRFLGRTPEGWTVVTETAARKKVNSAFRSRLAKKSKETKMSLSSYVKKSNIQMDTAEYAV
