# Supplementary material for: Molecular characterization of the conoid complex in Toxoplasma reveals its conservation in all apicomplexans, including Plasmodium species
Source: PLoS Biol. 2021 Mar 11;19(3):e3001081. doi: 10.1371/journal.pbio.3001081 (PMC7951837; doi:10.1371/journal.pbio.3001081)
Supplement: S1 Data — Files are named according to the T. gondii apical protein query. The sequence headers comprise the protein identifiers in our in-house proteome database for the SAR clade (Methods), starting with an abbreviation for the species strain (see S3 Table). The headers furthermore contain either the descriptor “self,” indicating that this sequence is the original T. gondii query, or “rbh,” indicating that it has the original T. gondii query as its best T. gondii hit in a BLASTp search, or “none,” indicating that it has no BLASTp hit in T. gondii (see Methods). For sequences of P. falciparum 3D7, the header also indicates by which P. falciparum IT sequence it was gathered and if it was gathered via reciprocal best BLAST hits (“rbh”) or via unidirectional best BLAST (“bh”). The latter is only the case for the putative orthologue of T. gondii’s TGME49_219070 (see also S4 Table). (GZ) [file pbio.3001081.s005.gz › TGME49_conoid_proteins_putative_orthologs/TGME49_239300.fa]

>BesBesBbGer1002435_rbh_TGME49_239300
MADIIGEARDTSASRYLIADLEDLESSSGDSLVPYRHSSKVFSGAEVSNLYSSAPDALGGFRRPRGLLDDDPVGLHGQALSPVRDSSGVGRRAAPQMSPADLKAQVRLRNMYGKPMRPDDILVTRILTGEKSYWEALDELRNLCATLTVENEKLKTNNAKATTRALELEQKSRAEVRRLQTLQRVTQDELEMKVQDLTAENSRLRQARDAERTLKEQRSQLQKQLDRFRMESEEKGKLAVQRGRELQLLREEARRSTEAAEAMKARAESLQAKLAEAISQKNLLLIRVKKDIRDIQDSAQQAREAVLVEKARSEQQAAEVEKHAQMQIQIHERKIRDLQQTVASEESQGEYYRRKFEDASKQLAKLKTQIDSAQNRTETDLALRERKVQELNESLNNAQKARDRSAQELNALRSKFNTLRGELERAEQKRNHAEQEAIRAKAQVESLEMARNTLEGKTSEIQLERSGLLEKLQLAEREVAELREEKAKIKSSLDLAYQKEQFRLMEENSRLGTDLKVCQQQLESLTRQKEQLQTESERLRGSEEELRDMQVDFLKMKTTLQLVQGRPCETSKLVAEGVVQVLRAYSELKKSTEAQEQSMASLSQKNQALNQKVNEAATLAREIHTLESENRSLSDHIAALTSELRKVGDQQTALQLEKEAQDEAHRQQFDRLQREAELRRRDMENQLEHARERHREESSKLLGELDRCRKFLEAEKKRCIDLQSKLDETEMEARRHAEDLEKRHQEQLRDRKAQLDALSTERDEAVEEMKAEIEKLRKTNDEALKAATAEKDRAIAEIESRHQQTLDNMRTQQEQQTTTQHHQRQELQQRLQQMELSFQDTEASLRRELEAKNADLRALQSKKDSLERELSAAKERLEEEHRSADRNFEKLKRDKQTEVERLQRELDELKSRAADEASDAAEKVKAAESELKNTRDQLKATKTTVEEKDGLLETAKAKYADLANKHNELVQKYNDLVDESKQLKKDLNDAAEEREAHEKQIRKLMDTQALEQQELAAVKQKEKDAAAAGDRLNAELDKLKADHRAAELKLKKDIDALTTDKEALEAKLSQVQRMSGEDADSKNRRLEQLTREKADLEKVRERLEEEKATLEQQQRTAASEAKTKQEELEHKVSQLNKHVQSLQKELQEARSAASAAGARPKAAPAANAPPPGAPQQTAPPAAAPEEPPAEGGLFSWFGGGAAEPPPAEEPAAAAGEAAAPESQQEESSGWGWW
>CycCayNF1C8003892_rbh_TGME49_239300
MDCPGGALSEASRVSLLHHERQRERLAARKPLRPDEHLVTSILSGSKSYWEALDDLRRLTAELSRENERLRDKLERHRSESERKSGLLAEKQREIERLHEEATRSSAAAKCLTERTERLQRQLAVASTKKNILLSKVKQEMKEITASAAEARAVLKEELQRAEERVIAAEKGAAAQLAAKERQIRSLQQAAAADESQVTYSVKRQEELERQAAKLRSQLQQHQEKAAAEAAAKEAKIEELQRHLATAQKIRDKVSVELNTLRASTTALQQQASKAEDRAKALESTAHTTQSSLRDLERQVAAATARESDAVAERDRLHKEVRSLREAAATAAEQSRRNKEALEASFHEDHAKMERDLSKAMADLRAEKSKHSSLQLQHEQQEQQLQQLRGADTKLQQLTLVFSRVRSAFAALSGRPATDDGEVAAGISQALRDFAEARQDLQAAGAQLTADIRKLGDQHTTMLMEKERLEKMHKSAKLREKVEELREQQQQQQKEIETKSAMIESAKQKYADLATKHNELVKKFNAAVAQEKEQRNKGDEAAQAAAAAAALAEEKQNETSSIKQQLREAQQQIDKLKKELEASRAATKAAEQKAAAAAAAAQGAARAKEPQQQATGRAMAAIPTATGGAAPPPESQLATTRGAALAVAAVATVR
>Cys_WienI008988_rbh_TGME49_239300
MVPSLPSCVRLVSFHSFVKFPIVTQRTSFVSCFLPFFQSGPLCLMPSLLPVMADTTMDLRGISTSSPSYLLGDLDDLESVGGAGAGGGGKSDNLLIPYSRNNRLSKSLIDSSGTSGLYSSSTSYPLLSSSKDTAALAVVDNNHLNNTFSSSSSPLPRFEGDDETSLLCPPRSYSPPSRYTGGGGKGVGCTGSQHKNLSSPSLTPDEIKSQIRLRNLCGKQGPMRPDDILVTRILTGEKSYWEALDELRNLCGTLTIENEQLKTSKAKLTTRALESEKKSKGEIRRLQSVLKITQEELEEKLKRLETENDALRRARANESTYHNQRLHLQKQLEKLRSENDERGRLLSQRNRELQALREETQRNTEAIEMYKARVDTLQGKLAEVVSQKNLLLIKVKKDIRDIQDSAQQAREAVLAEKARSELQAAENEKHTQLQLQLQERKIRDLQQTVASEESQGEYYRRKFEEASKQCAKLKSQLDNYSNKTETDAALKDRKIQELSEGLSNALKTRDRTAQELNALRSKYNNLRGELERAEQKRNLADQDAIRAKAQADSLDASRSALESKLSELQLERSTLLEKLELSEKEATEAREAKHKIKASLDLAYQKEQFRLMEENSRLGTDLKVAQQQIEALTRQKDQMQTEAERLRGSDDELRAMQVDLMKMKTTLQLVQGRPCESDKMVVEGVVQALRSYVELKKTLETQEQSLSSLNQQNQALAQKATEMASLSREMTNMELENRALNEHIASLTAELRKIGDQQTALQLEREAENEARRQQVERLQKEFEMRKREIESHAEEACNKAREEVRQTQAELDRLKKIYDAERKKTADLQSRLEEAAEEASRRGEDAEKKHQDQIREWRDKVDRLSSERDEMRSEFEREIDTLKKQHEDVIRQLKNDRDRAVSDIESRYKQQLEDMKSRNDQLLSTQSQQKQDLQHRFQEIEGTLQSQLAETRRELDNRLSEMRTLESSKERVEREFAAAKEQFEDEKTSLEKTIQRNKQDHQSEVDRMKREVESLKKSLSDEVSGASEKAKTLENELKSVKDEVKRAGSSNEEKDRLLDAAKAKYADLAAKHNDLVQKFNELVDENKQMKKDLVDAAEEKDDREKQIKKLMDSQALAQQELEATRQKEREASGKGEKLTAEVDKAKAEHHAAELKLKKQIGDLTSDKEALEAKLAQLQRLSGEDSDAKARKVEQLTKEKGDLEKVQRRLEEEKAALEQQQRKQMTEAKAAQEELERKNGELQKQIEQLNKELQETKTNLAQARTAATTAQNQAAAAAT
>EimBruHougton002624_rbh_TGME49_239300
MQQQRQQRGAKALRQKQQQQQQQKQQQQQQKQQQQKQQTQQQQQQQQKQQQQQQKQQQQKQQTQQQQQKQQTQQQQQQQQQPKGFLRCPISFSLQTLSFSAVDTSTSSSSSSSSRSSSRSVDTPPPPPAAAAAAAAAATAAAAAAPAVWAADEAMDWEGGGPLGGPSVQQQQQQQQRRRAAASKRLLPEENIITEILNGNKSYWGALDDMRQLAAELDKENTGLRERAAALQSLLQQRSSTYRLERRQQQQQQQQQQQKLQQVLQGLKEENAVLRKEAAAAAAAKQELQQLAQQLDRQRAENIQKNTLLNLKQKELNAANEAAARSSAAAKGLAEKAETLQQQLAAAAAKKNLLLSRVKQEIKDLRESAAAAKAAYQEEIEKAEERAAAAERAAAAQLAAKERQLQSLQQAAAAEEVQAAFSQRRQEELERQAAKLRAQLQQQQENAAAESSSSSSRIQDLERQILAANSSRDRAAAEINNLRNSINILKRQCSKAEEKAKNSELQQQKIQVFAAAAAAASAQDIICCLSLFAA
>EimTenHoughton006964_rbh_TGME49_239300
MIESAKQKYADLATKHNELVKKFNAAVAMEKEQRSKGDEAAAAAAAAAAIAEEKQQAAATAEQQLQQTQQQLAALQKELSEAKAAAKKAEDAQKAAEKKAAAAAAAAPAATAAAAKAAPPKAAAKAKAAAPKAKAPAPPPPADEPEAAAAAAAEAPAESSGGFFSWFGGGTAAAEPAAAEEAAAAAADGEPAAAAEPASSGWSLW
>EimTenHoughton007827_rbh_TGME49_239300
MLVSKVKQEMKDIKAAAAAARDALQQQLDSAEEKVAAAEKAAAAQLAAKERQIRALQQAAAADESQMSYCSKRQEELERQAARLRAQLQQQADRAAADAANSDSKLQQLETQLEAAAKLKQQAAAESSSLKAANCALKKQLAAAEDRARTLQANAQKAQSQLKEVEREAAAAAAREADAAAERDRLQQELAAVQEAAAAAAAKERKQRQEIENALQGDYTRAQQELARTAAELRAERNKLAALQLQQQQQQQQLQQLQQADAKLQQLSLPFSRIKSAFAALTGQLAADDLQLAAGVSQALRDFAEARQDLQVTPQLAS
>HamHamHH34005932_rbh_TGME49_239300
MMADLTLEPRGAGASRYLMTDLEDLDSSEGNSLVPYSRLGKSGNTDANLYSTPDMTTRYAGSRGLLRDDSRGSGGLEDSLGLPMRSLSPKDLGGRGGPRLSPAELKAQVRLRNMCGKPLRPDDVLVTRILTGEKSYWEALDEMRNLCASLTVENEKLKTGNAKATTKALEVEQKSRAEIRRLQTLQRVTRDELEMKLQDLTAENVRLRQSRDIERALQEQKVHMQKQIERLRQDSEEKGRLAAQRAREIHHLKEETQRSTDAAEALKGRVESLQAKLAEAISQKNLLLIRVKKDIRDIQDSAQQAREAVLAEKARSEQQAAEVEKHAQMQLQLHERKIRDLQQTVASEESQGEYYRRKYEEASKQLAKLKTQFDSTQNKTETDIALRERKLQELSESLNAAQKARDRSAQELNAMRSKYNILRGELEKAEQRRNHAEQEAIRAGAQVETMDVGRSTLETRVSELQLERSDLMEKLQLAEKEVSELREAKNKIKASLDLAYQKEQFRLLEENSRIGTDLKVAQQQLDTVTRQKEQLQTDAERLRGAEEELREMQVDFLKMKTTLQLVQGRPCDNAKVVADGVVNALRAYAELKKATETQEQSMASLSQQNQALSQKANEAAALTREMVTLESENRSLNEHVASLTAELRKIGDQQTALQLEKEAQDEAFRQQIERVQKEAEARRREVDHQLEQAKERNRQETTKLMAELDRVKKLHDAEKKRTSELQAQVEDVKAEATQHVESLEKRYQEQLRERNAQIEALSSEREEFAAETRAEIQQLKKTHADALKAARADRDKVLAERESHYQQQLEEMRTRQEQQAASQHHQRQELQQRLQQLELSFQETEANLRREVDAKAADVRSLQGQKEKLERELGALKERLEDEQRNADRNLERIKRERQQDVERLQKELDDATRLAAEGERTAAEKIQSLETDVKNTRDQLKKANAGSEEKESLLESSKTRYADLANKHSDVVQKFNDLSEENKKLKKDLSAAADDKEAKEKQIKKLTDAQARDQQEIAAVKQKEREAIATGDRLNADIEKLKAEHRSAELKLKNDIDAVTTDKEAVETKLAQVQKMHSEEAEALTSRINQLTKEKADLEKTQRNLEEEKAALEQEKRKAASEAKMKQDLLEQKIAELQKQIQNLENGLRAAKAAGAAAAARPAPGAPGQAPPGAQAPQAAAPPAEEGGMFSWWGGGAAEAPPEAPASSAPAEAAPAPAAEAESSSWGWW
>NeoCanLiverpool002300_rbh_TGME49_239300
MADLTLEPRGACASRYLMADLEDLDSSEGNSLVPYSRLGKSGADTNLYSMTPDISSRCAASRGLLRDDSRPSGGFDDLLGCPRSMSPDKDLGGLGRRPASRLSPAELKAQVRLRNMCGKPLRPDDVLVTRILSGEKSYWEALDEMRNLCASLTVENEKLKTGNAKATTRALELEQKSRAEIRRLQTLQRVTRDELEMKLQDLTAENVRLRQSRDVQRALQEQKVQMQKQIERFRQDSEEKGRLAAQRARELQLLKEETQRTTETAEALKGRVESLQAKLAEAVSQKNLLLIRVKKDIRDIQDSAQQAREAVLAEKARSEQQAAEVEKHAQMQIQLHERKIRDLQQTVASEESQGEYYRRKYEEASKQLAKLKTQFDSTQHKTETDIALRERKVQELSESLNAAQKARDRSVQELNAMRSKYNILRGELEKAEQRRNHAEQEAIRAGAQVETMDVGRSTLETKVSELQLERSGLLEKLQLAEQEVSDLREAKNKIKASLDLAYQKEQFRLMEENSRLGTDLKVAQQQLEAVTRQKEQLQTDAERLRGAEEELRELQVDFLKMKTTLQLVQGRPCENAKVVADGVVSSLRAYLELKKATETQEQSLASLSQQNQALSQKASEVAALTREMLALESENRSLNDHIAALTGELRTMGDQQTALQLEKEAQEGAHRQQIDRLQKELEARRREMDHQLEQVKERTRQETTKLTTELDRVKKLLEAEKKRTSELQSQMEDATAEASRRVADSEKRYQEQLRERNAQIEAMGVERDALAAETKEELQALKKTQAEALKAARAERDRALAERESHYQQQLEDMRGRHEQQLASQNHQKQELQQRLQQVELSLQETEAALRRELDAKAADARSLQGQKEKLERELAAAKERLEDELRSAERNVERLKRERQQDVERLQKELEEATRTAAEADAAAAEKLITLEADAKTTRDQLKKATASSEEKDALLETAKAKYADLANKHNDLVQKFNDLVDESKKLKKDLNVTADDKEAKEKQIKKLTDAQARDQEEIAAIRLKEREAVATGDRLTADIEKLKAEHRAAELKLKKDIDAITTDKEAVEAKLAQAQRMHSEEAEALKHRIGQLTKEKADLEKAQQRLEEEKAALEQEQRKAASEAKTAQEILQKNIADLQKRNQDLESGLKTAKAAGAAAARSPAPAGAAQAGQAAPPQAPPPAEEGGLFSWFGGGAPAEEPPESPDSSAVGATAAEGAAPEGDAAESSSWGWW
>RhySp1WS2016014896_rbh_TGME49_239300
MSNEPLVEEMLNDDDDLHSFQPISASWSPSVQPPRVDAASDYDESPADYDDYAANSPNRLLTAAESRTKSRRWLCGRDPLVQQILCGQRSYWQTLDELQHRVEELSRLNQLLSQKMAAQSTSAVIRRQQDRDAIRRMQCVQKSVQAELRRRLEESIEDSNQLKKLLNPDTLADLSQRRSKMEQEIGRLRHDSAAKDAQLQLRRKDIEVAHERAEEQRANLTKLSRECEQLKTHMAESSCHKNMVIERLKRSHKESHSEMASTCKEVKAENERLQQEISKSSKLKSSQLSCQEKHSRALEAGLESAERQASLYQTQSRRLEQQAVRQRAQLQLLQDKLQAKKGAEHHRLATVEQSLQQSERDREQLTAEVRRLKEVEEEMVFKVEVGEAAKKELADRLVEADGVVEATQKLLKQQETKCRELDGEFAACRQKMASADRHRQEEQRSRQAAHEKAQTKLKEQMSQQLAEQQQAWQRENEQLQDQQQALQSETEQLQQQLAANATSMSATIAKETATVSRDLRAAEQAVQTKGQEVSQLREQLDELQQERVEQAQHASELHQELLASSKNISNGEQQKENLRQQTAALTDELRKLGDSLTATTVDQSKQQAQWADERLELESTIQNAEQQRVAEGEGLREQVTAYKEKSDLQEVKMASQITQIQQLNEQVESLREQATAYKETSDLQEVKMASQITQIQQLNEQVESLRGQATAYKEKSDMQVVNMASQTAQIQQLNEQVESLRGNLEAKMKLHQQQLQEKRGDDDAVRRAQMETDTMQQQLMNLEQQRAKDKEDLAALRAAQQAGQKLMRSIQNDLKQKTEELQTVKGEHTAALKAAEGGEHKAGQERIRSLQKEIKQKSAELQNVNAQHESALRAAAVEASAAQTAAVEAAVAAAAARSPPPTTLPSLKVGGGGGAMLSGGGAMLSGGGVDATIEEEE
>RhySp1WS2016014897_rbh_TGME49_239300
MSNEPLVEEMLNDDDDLHSFQPISASWSPSVQPPRVDAASDYDESPADYDDYAANSPNRLLTAAESRTKSRRWLCGRDPLVQQILCGQRSYWQTLDELQHRVEELSRLNQLLSQKMAAQSTSAVIRRQQDRDAIRRMQCVQKSVQAELRRRLEESIEDSNQLKKLLNPDTLADLSQRRSKMEQEIGRLRHDSAAKDAQLQLRRKDIEVAHERAEEQRANLTKLSRECEQLKTHMAESSCHKNMVIERLKRSHKESHSEMASTCKEVKAENERLQQEISKSSKLKSSQLSCQEKHSRALEAGLESAERQASLYQTQSRRLEQQAVRQRAQLQLLQDKLQAKKGAEHHRLATVEQSLQQSERDREQLTAEVRRLKEVEEEMVFKVEVGEAAKKELADRLVEADGVVEATQKLLKQQETKCRELDGEFAACRQKMASADRHRQEEQRSRQAAHEKAQTKLKEQMSQQLAEQQQAWQRENEQLQDQQQALQSETEQLQQQLAANATSMSATIAKETATVSRDLRAAEQAVQTKGQEVSQLREQLDELQQERVEQAQHASELHQELLASSKNISNGEQQKENLRQQTAALTDELRKLGDSLTATTVDQSKQQAQWADERLELESTIQNAEQQRVAEGEGLREQVTAYKEKSDLQEVKMASQITQIQQLNEQVESLREQATAYKETSDLQEVKMASQITQIQQLNEQVESLRGQATAYKEKSDMQVVNMASQTAQIQQLNEQVESLRGNLEAKMKLHQQQLQEKRGDDDAVRRAQMETDTMQQQLMNLEQQRAKDKEDLAALRAAQQAGQKLMRSIQNDLKQKTEELQTVKGEHTAALKAAEGGEHKAGQERIRSLQKEIKQKSAELQNVNAQHESALRAAAVEASAAQTAAVEAAVAAAAARSPPPTTLPSLKVGGGGGAMLSGGGAMLSGGGAMLSGGGVDATIEEEEEDTKGMDLEGLTAVNERLRTKFGLARERYMELVTIYDDMRLKKKEIIEQLTAKVKSLEADLREARRGGGSHRAAEAGQASSRQTGGGRLTGRGAGDEGVNPVSAKSTSQVSTARTVASEKDKTTTTTTTAPAKVAVEEESGLLSYFGFGGGTHRAEEEKKVD
>RhySp1WS2016019909_rbh_TGME49_239300
MEEMLNNPDGEDFVEDLAVSWDSTVEAPVPCCDAAPGYADFGDPAPMVSPTVEYAPAADTGLTESRKWLCGSDRLVREILSGHRSYWQTLEELQNRADELSRVNHLLLQKLASLSTAAVASRRQQRESVRRVQSAQISLQADLKRRLDDSLEESSQMKKLINAESIAELGRRRTAMEKELDRARHECIAKEAQLHVLRREMGVVKSLAEQHKTNAAKLSSEFEKLKTHMAETVCHKNLQIERLKRSHKESQAEAVASCEEDKAAKEQIQQQLSKSDKMRSVEQACHEKRTRELEAAVSSGERQARFYQARSRQLEQQAARQKAQLQLVHDRTEAIRGAEQRKATTLQKALQECEHSRDMVAGECRLLKTAEADLLTRLERAEGAKKTLADRVETAEAEVAEVSRAEKREEKKARELSDEVERVRRKLESAEHARVEEQIRLQTMHDKAQQRLREQASQQLAEQDQQWQRENNRLQQRLAEQPTIPPAVAQEMARVAEDLVAAETALEDKSNEISKLKSTINSLEQERVDTEHIVSGLRQNLLSSSQNLSSVERDKDNMQHQVGTLTDELRKLGDALAEAIADKEKLQTQCVDERAALEAKMKSEETERATEHEQLRRQVKEHKDKQEQQMAQITKMREQDVSQQSKLDSQVELNKNQLRAQANAQQEVETLRVKNKESEELVRSLQEGITKQSDELLALKEKHRVELEAAEAAAAGAEQDMETEEGEDVDESVVKTVETVTKDNKRLKDKFRIAREKYLELAGKYEELRVKKLADREEVEKLAANVRRLEAELKATKKSGGKDNKTEKPAAVKEIPTKAQPPAAAKKPQIQLQAARPEERGS
>RhySp1WS2016019910_rbh_TGME49_239300
MEEMLNNPDGEDFVEDLAVSWDSTVEAPVPCCDAAPGYADFGDPAPMVSPTVEYAPAADTGLTESRKWLCGSDRLVREILSGHRSYWQTLEELQNRADELSRVNHLLLQKLASLSTAAVASRRQQRESVRRVQSAQISLQADLKRRLDDSLEESSQMKKLINAESIAELGRRRTAMEKELDRARHECIAKEAQLHVLRREMGVVKSLAEQHKTNAAKLSSEFEKLKTHMAETVCHKNLQIERLKRSHKESQAEAVASCEEDKAAKEQIQQQLSKSDKMRSVEQACHEKRTRELEAAVSSGERQARFYQARSRQLEQQAARQKAQLQLVHDRTEAIRGAEQRKATTLQKALQECEHSRDMVVGECRLLKLAEADLLARLERAEGAKKTLTDRVEASEVEVAELSRAEKREEKKARELGDEVEGVRRKLESAERTRVEEQIRLQAMHDKAQQRLREQAAQQLAEQEQEWQRENNRLQQRLAEQPKIPPAVAQEMARVAEDLVAAETALEDKSNEISKLKSTINSLEQERVDTEHIVSGLRQNLLSSSQNLSSVERDKDNMQHQVGTLTDELRKLGDALAEAIADKEKVQTQWVDERSALEAKAKTEETERATEHEQLRRQLKEHKNKQDQQREQITTLIEQDGSLKAKLDSQVELNKNQQQTQASAQKELETLRVEKKESEESVRSLQEEITKKSDELRSLKEKHRVELEAAEVAAADQMASSRRTASDAEQDLEMEQGDEGEELVVKTLESVTKDNNRLKDKFRTARDKYLELAAKYEELRVKKLADREEVEKLTANVKRLEAELKAAKKSGGKDDKTQKPAAVKEVPPKAQTPAAVKEVPPQAQTPAAVARPQRQLQATTPEERGSSRPSTAGTSDSEHETAAVAPKTKEPTTKQQKNVKKQPTQVEQVEEPPPAAATGGLLSYFYGEPTEAAPEPEAESEEEKDEPEASSWGGMWGFGF*
>SarNeuSN3003427_rbh_TGME49_239300
MRTVGFSFASKGHQRLSHCSLTTYCYIYGPAAVACVPLARCRAPARVATPRAGLLLLLVMLLFGSVRTDGVAASVPAVAAAGTDDADLSLVSALNQSRGRNAAAGWTAPTFASSSSSFLPSSPSALLPAKGPGRKAEVYIQPKRRGGSKSMNSNLLRPCLRQPRQLPQPDQYFLSKEEQPLLQQAQQDGVRYRLHRQLRGKAALQADDVLVTRILTGEKSYWEALDEMRGLCASLTLENEQLKDARARLLTQSLESEQQTRAELRRLQQLLQQQQEQFSSARAALQQELQRLREAAAAERVTLQEQQQQKYNAEKLRFESEQRGKCVAALRQQLQQLEAATQQQTIEREALLGRLELLQNKLAEAVSAKNLLLIKVKKDLRDLQQQTEHAREAVLEERSKTEQQLHDSEKRTQMQLRMKERKIQDLQQALAAEENQSEYFRRRFEESEKQRSRLRQQLDGLSSSSAAAAAAKDMKIDDLTSQVQQFTKLKDKAALELHAARQQVHILRAEAEKKEQRRATAEQELARVKAHADRLEVARTSLESQLLQQQMDRSALQQRVEAAEEEAASLQQENSKIKETLEVTYEKQQLHLMEENARLDTELKLSQQQLTSLQRQHQQQHSEVQRLRKRDEALSAMEVQLTKMKAAIQLLTNKEKLSDEPAALLATAASLLKDFLDTKKGMELQRHSLESLTQQHEQLSIRAAAADAVSREVAAMKLDKRNLEEQLAAATSELRRLGDQHAALQEEKAAAEEQWRQQLTRQQQEYEGKLREAEREADEARRSEREETARRRAEVEKLKKQLDGETQRAAAVQAAAAGESEQQRLAIQQLEQRHREELQSRQREAERELQEKEEEMEETKRTWEIASRQQEERLKALQAEKDKLLRQASESHKQQLEEMKQQQERLIRQQQQKKQQLQQRLEQQEALQEQQQQQQRADQEKLQEQLLAATQRIRQLEVEAESQLQQATEEQQRLQKQLEKTKQEKQEEADKHKKELETLRQRVDAAASGAAEKVQQLEADLRTAKEEQRQLQAQQQEQAELLDVAKTKYAELAKTHNDLVNQFNSHVDELKQLRAAASREEEEKEERARESRKLQEARMISSQEADAWKQRQAEAKQQIEKLQAEMDAAKAEAKSAENKLKKQLQETVDAKDGLEAQLQQLRRMTGEDKEEQVRQVEQLQKEKKKLEASLEAAAKEKEGLEQQQKKAAREATQAQEALQQRVVALEREVQRYKEELQQNKTALAAAKVAAAAPPPPAAAAAPPPPAAAAAAPKSGPKKPPPAAKRPPGEAKAAAPPPPKAAAPAVKASALSYCCCCCCGKPVSFLLSQPFLPFYCGYTCLHAAAAAAGALVTLLLLLLAVNCCLSTAASRLLPLGSPAEEGGLLTWFGFGGGGEEAAAGAVAPESPMSTPESAQAAAAQEPAAEAGGGGWGWW
>ToxGonME49007346_self_TGME49_239300
MMADLTLEPRGAGASRYLMTDLEDLDSSEGNSLVPYSRLGKSGNTDANLYSTPDMTTRYPGSRGLLRDDSRGSGGLDDPMGLPMRSLSPKDLGGRGGPRLSPAELKAQVRLRNMCGKPLRPDDVLVTRILTGEKSYWEALDEMRNLCASLTVENEKLKTGNAKATTKALEVEQKSRAEIRRLQTLQRVTRDELEMKLQDLTAENVRLRQSRDVERALQEQKVHMQKQIERLKQDSEEKGRLAAQRAREIHHLKEETQRSTDEAEALKGRVESLQAKLAEAISQKNLLLIRVKKDIRDIQDSAQQAREAVLAEKARSEQQAAEVEKHAQMQLQLHERKIRDLQQTVASEESQGEYYRRKYEEASKQLAKLKTQFDSTQNKTETDIALRERKLQELSESLNAAQKARDRSAQELNAMRSKYNILRGELEKAEQRRNHAEQEAIRAGAQVETMDVGRSTLEAKVSELQLERSGLMEKLQLAEKEVSELREAKNKIKASLDLAYQKEQFRLLEENSRIGTDLKVAQQQLDTVTRQKEQLQTDAERLRGAEEELREMQVDFLKMKTTLQLVQGRPCDNAKVVADGVVNALRAYAELKKATETQEQSMASLSQQNQALSQKANEAATLTREMLTLESENRSLNEHIASLTAELRKIGDQQTALQLEKEAQDEAFRQQIERVQKEAEARRRELDHQLEQAKERHRQETTKLTAELDRVKKLHDAEKKRTSELQVQVEDVKAEATQHTEGLEKRYQEQLRERNAQIEALSSEREEFAAETRAEIQQLKKTHADALKAARADRDKVLAERESHYQQQLEEMRTRQEQHAASQHHQRQELQQRLQQLELSFQETEANLRREVDAKAADVRSLQGQKEKLERELGAVKERLEDEQRSADRNLERVKRERQQDVERLQKELDDATRLAAEAERTAAEKIQSLETDVKNTRDQLKKANAGSEEKESLLEASKTRYADLENKHNDVVQKFNDLSEENKKLKKDLSAAADDKEAKEKQIKKLTDAQARDQQEIAAIKQKEREAIAAGDRLNAEIEKLKAEHRSAELKLKNDIDAVTTDKEAVEAKLAQVQKMHKEEAEALNSRIAQLTKEKADLEKAQRNLEEEKAALEQEKRKAASEAKVKQDLLEQKIAELQKQNQNLENGLRAAKAAGAAAAARPAPGAPGQAPPAAQAPQAGAPPAEEGGLFSWWGGGAAEAPPEAPASSAGAPAEAAPAPAAEAESSSWGWW
>AleTarCCMP1771070908_none_TGME49_239300
XEVLETLGTLADMQQGNKKGAYAEAAEILSSLKKGAGAKPEEPDELRAEKEKLKEERRKRREELQAKLNKLTESIEGLGKAAPPPGAEEEAPREEEEQREKQHEEAEPKAGERPDASDSQAGGGRKPPPFEDPFADILRDFQFGTTQLKADRDKKREEHKTAEKDLKDARRLAADLERQLREAQAKVRSLEGEVKEKKAAKQEAEQALMRSYTNIAASVESTARHAMGEKVSESQDAKEMAGEEAAFRYVEPKPFAEAVLWGSADYEGESHRLRCCGYFDLAKVRTPSTIRSITLPEGVHAVLYPSASRFHDDGTDTKEIEVWGSVRKVEELVKFTQSCCVAVQLLKGVQGHKRRALRGRGVRGLALP
>EimPraeHoughton000118_none_TGME49_239300
MQQQTTVGRAAAASAAEVRLLTTLEGRRQQQQQQQQQQQQQQQQQQQQQQQQGASSSSAGNARGLRDCLSLSNNNSSSNSSSSSSSSSSSSTRVPRASAASLNTPPFIYQLEAQHPQQKYRQDEQQQQQQQQQQQQQQQHEVQQEQQQQQQQQQQEEVLQQPRLFTQEQPVGSMLLSTSSDEEKKNITELPVVQQQQQQQQQWEQQQQQQWEQQQQQWEQQQNPPLPVVSRSAAIAVAGPREYVQEQQQQQLLLQQQQQQEAEEQQQHGSFAAALCGASAANERGGASVRQVYIHCNKVLRFDSSSSSSKTRSSNRHSRHRGYSRHPAECSSNSSSRGSSIGDNYTDSSSSSSRSRSSSPRPAAMNGSALRKQPTAAAAAAAAAAAAAAADTAEMEAQRKLREQKRIQRQAAAAAAAADAAAAAAAAAGSPMNQKEANAAAESAAAAASSRDAAAAAREQQQQQQQQRQQQQQQQRQQQEVEMRQLSQSLPPDSSVIQIVSEAATGAAAATTAATATAAAAAAASAAAPFSVSSSSSSSSSGNSSSSSNSSSSSSSVCTAACVFCCSR
>EimPraeHoughton002992_none_TGME49_239300
MLAALYRVRHLQIDKGAAQRTAEEAEAAAAEAARRLREVEGSRETVHEELDRLRGNEAFFVEELQQLRRRQKETEETLAAAETERQRQAAYILKTDVETEQLKQQLAAVASQLATTEVKLAAAVRKEEETQREAQRAAAAAAAAATAAEKRHQQLYDGLQQKVSLLQQEAAAAAAASLKREEKIDSLLLQLTGLEGSLQQQTAQREALEETLHHLRERQQQQQQQQQQLRNSEDKLRAAKAAAEAQLAAERQARETDKYILKETYEEKQRLLLQRDKLQQEAAAAAAQLQQQQQQIQMLQQRAADAEEREKKLREETRQQQQQQLAKEAETLKQHLETENKAEETVRETQEKLREATHKLLQQQQQTQQLQQLLEGMQQQQQEAQKKTDYLQQQLQQQELQQQKELQQQQQEALQQRDLLQQQQHQQQLEIQQQLGTLQQQLLQQQQKTKEAETVIETLRRERQAESSAAAAAAAQQQQQQQQLQQQQQAAAEEARAKDTELQQLKKTVSSLEDRIQMLQQERDTANKKLKETAVQQQQQQQKQQQLQQQLQQQQQQAAKAAEELKKGETAAGKEREEHEKEKKMLQQQLQQLQQQQQQLQQQQQQQLQQQASQASLKLNTSSETLEKEKQENQRLQQQLQQQAKQNKALQQQLAAAQQQLKTQQQQAAAAAAAAAAGGGGDTGSRVAKAEGDAADNQAEAEEAAAAAAAAAAADIDGLKKIIDKKTERFKKARERHLEVVTKYNNLVIKYNNLLDEINEYIKDNDNR
>EimPraeHoughton007229_rbh_TGME49_239300
MKEDMLSLEAAGRETTAELRKIGDQHAALILEKERQEKQYNNKLQQLQQQKEDTEQQLKKAAAAAAAAAAETQQQLQQHLDAANKNILLLQQQNEETDQALQEARKEAAAAAA
>KarMicCCMP2283121309_rbh_TGME49_239300
XLREKASLEALRSERNAMADALEDAELKLSAALREKASLEALRSERNAMADALEDAELKLSAALREKASLEAMPLAEERRRNKLQEDLSAEARRRNQLQVELSALRSEHNAMADALEKAEVKLSAALEAKASLEAANAAQNRSAEATRVADLEAEVATLRNKLSRAETKSKQEFEKRRRAEWQQR
>RhySp1WS2016022972_rbh_TGME49_239300
MEETHFPAVYSLGDDVPIENYLEWKSALGGTSDDVAMDGEEEVRQPYDSRRTIVSSMPCRAASFHPTLWKSTGSLGQSEKASSSCRRLRHGRSASPVRRRTYALNGLASDRALVSSMLDGRKAYWDTVDQLMAANASLRYENSELKQTKSLWTVMPRYMEIRNTHGMSQSQFSQLSIIASLQSRLKHLMEENNELTDFISGGRSNSVELKYEYVRREAERLRKQNISIVSLLRAQLKWFHETEQDEEVQKQKIGLLAYQNDQLRRRSHEAVGRKYQSEQEAKAIEDRSSTHTEQLETQLAAADEAREAAERDKTLEIGKRERMLKDMQKVLDERTKVVDVVQQEAKRLAADLKQLRKASDKDADQLDKLAAELKERAEAAEATGVKLSELERTNRTMETQLAENQSQIDGLETARREAQEQLTQDRKQIEQIIEQASKSQAELAVATDTVAKAEETEATLRAQVEAYRKECSEKSAKLQAIQTSMQALTKDLVEAKGFATSPDHEDLTRQLEEATNVKVQLKQQVSDLQEQLKSIAAEARTPAEKQMEEKQKLNREIASMRKELAEAIKKTDIPENMSGRSVETDFSSDVADDHLRAEYERLLEAYETAKKQAAMMPVPSFSVKVVTPPAELPSAGTKETAAAQEREKPNVAQKRDKLESPKHAGGATRPFSLFHMGRKDEAVSHSAIETPKSRDKPTWVGGFFRHPTESDALKRQHSEDDFFKSPKGQSFERQMSEGPLVKKNEELREKLATTDEKQMEEKQ
>RhySp1WS2016033116_rbh_TGME49_239300
MMHETGVLDDVVIDNYLQWSSLEQEISVANAVDGGRDARQSYGATLQPGEPFQTRSHTCTDIIRPSGGKEEGARRRTRHGRSASPVVRRRGMSEDKALVCAILDGQRSYWETLDQLMATNASLRLDNTRLKNMKALWTVQRHEVEMRSRFGMRQAQSTQISIISSLQSRLQYLIDENQEMKDFISGGRSNAVELKYEFMRNEAQRLRKENTNVSSQLRAQASSFREMELSVDTQKLVIDRLTYQNDQLRRHANEAAKRRQQSEEHAQAIEHKSTHQAEQLLGQMALSEETKLAAQRDKTLEIGKRERKVKELLKEVEERRKNQDEETAKRLDVQHEVAKLEADLKKAQESSQKDAVQRERLSAELMEKVQVAEKALSEKGQLQAQLSERQRALSEAEDQVSEERKEKKQIMDQVETYKKQCMEQSAELQSMRQQHEKAAAESQQSLEAKMAEHERAVQVMDTHKTELLQQIEDIKKNEAQLQATVDETKDSMATQAAESKPLESQLASLQADLKASQVAMAAEKKAAESQMASLQATFAVEKKAAESQVASLQAELKAS
>SelPygWS2016043500_rbh_TGME49_239300
METLQRADPTDEDLLAHHAKVRCRSTSPAERRRLVRAVKLHRKILTPDDPLITELVNGRKSYWTALSELRGLVGELADQNDELNSKNAVLARKTHLLAKAKRYDVEKMQRSQVGASEMLQSRIDELLRENTRLKGMNCYAGRDIIEEETKQLRKQLNHARLQMSKTREEGLKYVANLDEAESTIAEQSQSVAALKAEIQKVRASTAERLSEKNMTIGRLRRELQDAREENKKHDAQVNEKLEWYRRNIDDSDQSRRKEITLLKKRYDAMHSETMSLNNATQALRDEVRQAEELAARKGAEAERLTRALNDFSTDLEILKDENRTLRKKFDEQAEILAQVNLRRHEGALTIAQLEEQAKWDKRRIEDLQKRAHGQISTVSDATITVGSSTRGRNLYTSSRPLGSGSRSPNYDSALGDASLPLPSAADRKSYSPLHASMEKQLRSQLLDMESKETSLQSQLHATRLHLATAREELMLCNGQLKNMEEALEQRDVTLLEQRTANVNAERLLAEQDAELATLRSLSQFDIPNSQMEISELRRKVLDRESQMASLEGQIQQVQRDLTARDELCHVRLTTIKSLEESLASKERHLAALQLETDDSSLQTKKKLGEVQRQLEAQESENKSLRSLIADYQKAIADRDSAQKQQGDALGQLEDIMAEKDRLVSDKEREVAALQKSNDRLQNEISTIKKRLIETEDLNTDLEQKNQKLADDIEHASYEKQKNIKEKAHAEESRARETRQLKQNHESVEKALSVATERATELNEEVDQLTRDNQKLVEDLAHLKAMAGTHDATLKQEIEALKVEASENSGKLVQAQEEIIEASEKIAALRKEAEANSKNLQSEMRKAHGDAMELQQNLEKRVTELEHEIQEADNARLAALKQRDEQTESITELQKERDDLRNELALKNERAQAKNADTAETIAKQAATVAKLEKNLDIAKRLMEAEM
>AleMonCCMP3105018552_none_TGME49_239300
XQSAQAHHATLVDRLDFLERKLGDSAEKHQKEQHSQLARHSSLQERVVYLEKSLNDSADKHAQELASAKSRLEQLHGRLTACEKTGASVDELEKAHSNLASDVASRHARHASMDERVNYLEKTFGDSADKHAAELEALKAAHAKHESAMSRHFKDFEGMKDSVSSHSSFEERLNYLEKAFGDSSDKHAAELRAAHDKLEQMHGRLSVCEVSAGGLSDLRKAHSDLSSEKQALQAHHASLKERVEYLEGSLGDSADRHARDIQASHTKLEQLHSRLVACEKNGASVGELQKLHAGLTAQDSTHAANHASLKERVDYLESQLGDSAGRHARELESLKSSHSKHADELRGL
>AmpMasCS259018715_rbh_TGME49_239300
XAPMNSWSRSLLAKLAIAACLIAHCSAISHHGTFRGAKRQQQQQHHHHGPNSKARHSLPHALPGALPGALPGALPGALPGALPGALPGGMPGGSQGEWEADGAGHTLSVAHLFLRTSSNKLGDAIDKVLDVQGSLDQMEHDVSGEYRLWKSREKALTGQRDKLRSEISKLQAMLTQQKGLQEQANMLENEHAMLRLQVEESESAHKDEQARWATLRQALMTQVHNLESQTPGTQGMAAWAENTAANRTRELRGGNHALQLKIGDLSAQEQQVESTFSERSINFNSQRQTLLTQIQDVQQQIHGLQEQLVLKARWRQEAQRLQSSVAQQAAKAADLQKEIVDIKSNCSSEAQGLKDEIRLVHQQAAASKQQYSKCQALEGATQX
>AmpMasCS259034347_none_TGME49_239300
XWFLPATSAVAPQHGVNIQANNINTVYTQQQNWLLYCQQQQQQQQQQQQQQQQQQQQQQQQQSQQLPQQQAQQLMHVVAPHGAAHAAHANARGEVRQSSVLATATGGQNKGLKLNKVDGAALSGRKLFGIAGISRLPSVRIASPADGKEADESETRCPTIQEEAAGDMTTAICTDKQKSPAAGRPSFSSSSGDPCSPSVAVKSFKGASWADLLEKEDVPGCEGFPFPDDGTSTCASLSGHAFHQSGLPLRSEHDTFLHDETSSSESESEHESQGTQSFKTAPAVSEVSREAKQQHQQSQQQKDEVLKPASYVGAWPQRQQTADWWSFVQDTLEHQQLKSESQHPPWRSQHSYSARRGKHSRKQWQGKGWQAS
>EimAce001977_none_TGME49_239300
MLPSCGENPQPSGFPSSCNSSGVAAAATAGTTPEAIKLSPTDKACPLGVAAAEAAAATGAEASAAASPLLCGVVADGLPAPEAATKGAPAAATAATEMTAAAGQGESLAECEAIAAVSGAGGAATADAAEDTISFGGPLTGSLKGPLDAAGASPVSCPLPLSAAVVGAPWAPPANMNIWQSPSLSPVESFVKSGEDSPGAPPEEALARPPFGALRSPSGESRRGLLTEEVLGGPSGATRDVAHVETSWGPHDADAASGATPADAPRGSSKELPDEGVGERVAGGSFEAAANAFLEWCSSEDASGARGYSGGRGDGWGTRRQLFEGLAERCHRQQLELQQQQQHDQVLLEEEQQHQQHGEQNRTQSDALQQVPVLQQHLPVVQVTQQQQATGTQQEQQEFLQQNEQLPPQQQEEELQRQQREQNDQRQDQRQQQQKRLNKRLSRDVRCMPSLVEAFLVLGPQAACPVLDCCIGRYCQQQQEQQCCCCCCQARSQQGECGSFAAAVAAAGEGAHEGFVSEHALGEREKEQPQQQQLRQELRRTRSSSNDNEEQTSDSTSSSDSISDLLQPHVWWCCACKSAPCVFPEGAIPPDGSPCTSSDSSRNRSSCASSLCGSSRVLSFCSQSQKRPASIPSVVASSNSCSSSGSSTRNFALVPSTRRCSSGCRTEKNRGTSSRRANSCLLPNSNCSQDFTGCSSISRCPSSSRSSSRNIKRVHAPQVHATGAPTAAARICGQQSITAEVGHGSRSCCYKHSNCCCCSSSYCSGGSSRRSCSDAASRCHDEGFMRRSSSWPRSHGGTSAAAPARVAAGAAAASRGSLTNAAATCTAAVSSAVAADALGAPSRTQEPVEKPNRRSPAVIRCRVRGVCSCGGGSSISSSNCCRETPSDPQRRCKCSYTPSFDVAVTRKGKPKVLPVLETSPTSVAAADPAATAGSPNKSTGTETGDAGERPATPDSGPESHDESCGNISWLPPEVPPAAELFCFPHGTAKMLPLSSGCLCTLLKKPPQQKEQQQEDVAARSCTSPWQSYLPHALRKLLSAGVCKPAAATPATSPSILEAPPEASPQMFPEPAATFAAAAPAAAPAAAPAAAPTSSLTGAPEAPAATRAPPCICQWGGCACASLLRVHSPSSFVFVLTDIQGRRLYGHCLRFFELVSFRVPTSRSNTVSNRTSPTISAEGDTATDEVASGREQETGKIDQEEQAAGTAEAASDRCRSEPPLAYVERAFCVLSELPFFGVFHEWLWSTYTSYAALCQATACSSSGHIVLQKQQQLQQRVLLPSPLLYLQQQATRLVEETPAPVAARIWEVFPLQQVQMRCESSSSSKCDFSSDESSNSSSNICSTNKLQVSVSIECTRSLHFALPPPGSLPLLQPAALCSHGSAAPGVFLTVAAGSVESVWPLMYPLQYSQVFVPLLPASLAHFVSMPLPFCVGFLTPPQQRQQQGIPVEQQPQGKNSSISSSHRKRGGIPRGRAAPPAVYVCTAPDFAAAATTAAVAPAGTVSSSSSSNTHNNCTNTISGNMLYAINLFSHALDTFPLGVYLVDLDSCSFSLSHVALAAAAGDPQQRDSLDPLAVAAAKAAAAEAGAAAAAPGTVAWGLPPLPDMMLGKLVASLVPLLCKDEIEAAAAAAAAAAIVDGNLTSQQRKMLQRHQQKQHKKRRQQQQQQIPSFLPSNWLVLREDVTCAITEEAAAYSARLAAAAAAELGSLSNKTVGGTTLQPQQGVARGDPLQLLHTSSRSQQQQQQFLSPQACGQSSTSFGGAAASGATGAATAGSSRSGNTNASVRAGPNRSHSGALLSVFRFLNLLPPGKTDQQQVQQRELQHLPQPAKLQLQQQQQHRRDNWLWRLWGQRSSASGADMTDAAAAASAAAAASAAATVAAAAGATVGAAETPPSLRGAQPAHVRYSSVPVGAHAAAAAAGASSWMREKQQQQRQQQQQQEQEEEHQRQQNAEHPPPEKPELPSPSPDLSVSPTQAAETSGAECLGAVAASKAYYCQQQQPALQEQVQEQLSLLEQVQPQLSTSTGNRGRKGMSLLFQRQCRSSSEVFERSRTWVKAKRPSAAASRGITPAPTEAAAAAAEAAAVSRGGDRDGSWGLGNAISSAPATFVAPAGGQDGAAAVAAAATEPSTNLLPVWREFSGVSFESSEEGDALNLPVVYPSSLDAALPTASAAADAPCSGNVGGQSGAEGEFICEADAAEEAAKAAEAEAVKAAAAAAAAAAASRMTALQQASTVCGQTHIDPLDGAENPLFVLREWSSTLAVGGCCQQQPEEVQQQHMQQKQANTVADAILREVFLRFFVDLLRGCTIITRSRYDGSQGYLFRGPLRGKETPGNGGRLRGQGASTDGGPLLQEICSTQAFASFLQVQDEARAVEFASSSSERVGPLLTGTDTPQEEPVSLSRDPNARAVSPRSLRAARKAAATASLYCKPFWVLEAEGNRHRTNSSSSCSSGVHLAATPGPPGAAGKADALLQHERQTAGSIASQQQRGSCVPWGVKYTVPVRPYAATVTAVCNSNSSNTHRVRGEDMAILLRPRWPLSWPSASLRTARKNVSSKYAQCSRISKSTSSNHSARNSDSECNATWGPLQ
>EimMaxWeybridge003404_none_TGME49_239300
MGLLDGFGALVVWGAAIQLFLSPAAAAAAAAAAGAARGGGVVGTGVRSSTTTTAIGLIQFIQQKLGYLDSSSSSSSREVQQLQQKIRNLENLLRKSTERGEAAAAREEKLRSSLAAAAAGERSKLGLSIEQLQAKVTEQETREKSLRIQLQEAAAKEKRQGEEINKLTKEKETLSAEVNRLKGELDKGGKKEKGRTVYQQQQQPQQQQHVVPPPQPQPQQQPMMPPPPQQQQQPAAEPQQPFTPFAPPPPAAAPPPAAAAPTPAPTLAPTPAPRVVVPPPAAPAAPAAAPGVSITQPPSIAVPPPAAAAVPPAAAPSAVPPPVATPQWTMPPAAAPMQQQQQQQQQQQPFAPQAGPQQPFGHTQSFRGFGGPPGGGFGGRPHQRASYYGGAPPSSVRPGWPAAQPGGLGGGLGASLGGDMQQQQPMYGQQGAQPALFRSATVKGQGPRGFFRRLSRKASQFGAALGGGSSSSSSGGDGGDPGAAGGAPSEW
