# Supplementary material for: Molecular characterization of the conoid complex in Toxoplasma reveals its conservation in all apicomplexans, including Plasmodium species
Source: PLoS Biol. 2021 Mar 11;19(3):e3001081. doi: 10.1371/journal.pbio.3001081 (PMC7951837; doi:10.1371/journal.pbio.3001081)
Supplement: S1 Data — Files are named according to the T. gondii apical protein query. The sequence headers comprise the protein identifiers in our in-house proteome database for the SAR clade (Methods), starting with an abbreviation for the species strain (see S3 Table). The headers furthermore contain either the descriptor “self,” indicating that this sequence is the original T. gondii query, or “rbh,” indicating that it has the original T. gondii query as its best T. gondii hit in a BLASTp search, or “none,” indicating that it has no BLASTp hit in T. gondii (see Methods). For sequences of P. falciparum 3D7, the header also indicates by which P. falciparum IT sequence it was gathered and if it was gathered via reciprocal best BLAST hits (“rbh”) or via unidirectional best BLAST (“bh”). The latter is only the case for the putative orthologue of T. gondii’s TGME49_219070 (see also S4 Table). (GZ) [file pbio.3001081.s005.gz › TGME49_conoid_proteins_putative_orthologs/TGME49_269330.fa]

>AlvSpeCCMP3155014219_rbh_TGME49_269330
XSGVAGPCVGGGGDGDGEGQEDSSGSWLFSVESETPQHQVCQILGFAPDRLQTIDTAMWMSENEVWRTVLQVFAPDLLGAFDACNYQDTDSSVRTDLSTTAIDRLVCRETLLLLDHVPGKNEAGGAGTVKLVAILLGAILERWQIQNDADPSVLARIAIVLRGRGIGRKIRAGAFKVRIQPLVTSATTTAQPPAAQPFEGDAASHTS
>AmpCarCCMP1314007591_rbh_TGME49_269330
XNSFISTRYEPLLQIVKQLAARLQEVEVGRERDCCRIQELSTRLQKMEGSQSHGCGRSWEAISNSERPTSSGDHSSDRASEASRGDSEVMPSRLQQQHGRATSCMAPRYSAFAVSEEASMTAPWLFKAPSSTSSQQIASTLGFEAASANRLEATAQLWASEEAMWASLVPKLQALRRGLMPPQGLHAAGLLSQAQSLLELACLGETLIVVRDVPGRSEVQGVDDDAASSVSRGSGGSSRAASQARLRCVARLAVEAQRQWDRLVELDTPVEELGRLTLVLCGDGIGNSLRVGRDKKFHIECI
>AmpCarCCMP1314052368_rbh_TGME49_269330
XSFISTRYEPLLQIVKQLAARLQEVEVGRERDCCRIQELSTRLQKMEGSQSHGCGRSWEAISNSERPTSSGDHSSDRASEASRGDSEVMPSRLQQQHGRATSCMAPRYSAFAVSEEASMTAPWLFKAPSSTSSQQIASTLGFEAASANRLEATAQLWASEEAMWASLVPKLQALRRGLMPPQGLHAAGLLSQAQSLLELACLGETLIVVRDVPGRSEVQGVDDDAASSVSRGSGGSSRAASQARLRCVARLAVEAQRQWDRLVELDTPVEELGRLTLVLCGDGIGNSLRVGRDKKFHIECI
>AmpMasCS259022170_rbh_TGME49_269330
XEPLLQIVKQLAARLEEVEAGLESENSRMNDVSARLQTLESSTSTASQPQQSRMPKASDWQFPPGVPRVPVDLTDRLSMSDVSRAPSEVSSSQYIGSGSTPRMAPRYSQAMTAGSETASMSAPWLFKASAATASRHIGAALGFQAPTARIEMSARHWLSEADMWSALVPKLWSCIGEGPLPTEREESPLEQAQALLEEACFGEILLVVRDVPGRDEVQGGRPVSEDHSPSPVSQRSSAAQVRLRCVARLAIEAQRQWDNLVETTPVEDLGRLAMVLCGDGIGNSLRVGRDKKFPIEAX
>AmpMasCS259044451_rbh_TGME49_269330
XGLESENSRMNDVSARLQTLESSTSTASQPQQSRMPKASDWQFPPGVPRVPVDLTDRLSMSDVSRAPSEVSSSQYIGSGSTPRMAPRYSQAMTAGSETASMSAPWLFKASAATASRHIGAALGFQAPTARIEMSARHWLSEADMWSALVPKLWSCIGEGPLPTEREESPXEACFGEILLVVRDVPGRDEVQGGRPVSEDHSPSPVSQRSSAAQVRLRCVARLAIEAQRQWDNLVETTPVEDLGRLAMVLCGDGIGNSLRVGRDKKFPIEX
>AncSagWS2016027909_rbh_TGME49_269330
FHKVSLFSCQPATPVSGLQVLLEFTPDQTEVLDVRQWKREEDMWVALMEDAPDDLSFRAPRTLQLNDLRHCARECFIEMVKSEVLVVLSNIPGKDVTNTYTTPPSANPNALVALFAAALDESREAVETQNPELVGRLAVVLEGRPE*
>Ari_ATCC50986017863_rbh_TGME49_269330
MMIIVGTTNNELGKALAMAQPKYIELFCSTWKSEFEMWKNLVSKLEPYRKIEYEQVNSHQLREIAYAAIKSAFQSEIIIIARAFPIQQTEFDKKITYISTLCEAISVTWNLIEASSQVMLGKVAVVLETDRPIDVISIEQENSKIYLYVEPIKK*
>Ari_ATCC50986017864_rbh_TGME49_269330
FQIKQPKTLVKQNKLLQQNRFSSNIRLLTMDFETFLKDKFEPLLQRVETLEKQHKQDQEEKEKLINKVCELEDSIEHLTDTINRLQEDQQEMEQKEQKQADRAEAEEAWLFYCKKGTTNNELGKALAMAQPKYIELFCSTWKSEFEMWKNLVSKLEPYRKIEYEQVNSHQLREIAYAAIKSAFQSEIIIIARAFPIQQTEFDKKITYISTLCEAISVTWNLIEASSQVMLGKVAVVLETDRPIDVISIEQENSKIYLYVEPIKK*
>BabBigBond002642_rbh_TGME49_269330
MAHDTHTTCPDLGAFIVSKYDPLLTIVKELNENLQHLERENLRLERRIVNLEQYIAGAQAADVVYTLEEESALSPPWLFSCQYTHRTDWHRNLNVASTLGVQSIKHDGIGCLAENMWIAFMEEIPAMCNIKVDLKEMVDLQSMRRIARRVLMELSQNEAMVVLRNVPGKDEATTNATTITLVAILASAIAEAWKRVEYTTPQNMGRVCLILEGRRKCRQTHKAGENIGSRLRAGTKKFRIEPLN
>BabBovT2Bo002604_rbh_TGME49_269330
MEHERKQGCSDLEAFIVSKYDPLLAIVKELNENLQHLERENLRLERRIVNLEQHVAGTHDSNTKDIQPAESIHTLEEESALSPPWLFSCQIGTAISTLQVLLEFDPSNTIELDVATWTREENIWISLMEEIPAIGEIRVDLNEMVNLSSMRRIARRVLMELSQKEAMIVLRNVPGKTEATTNATAITLVAILASAMAEAWKVSYNNIYNSE
>BabDiv1802A004050_rbh_TGME49_269330
MAPDNQRGCPELETFIVSKYDPLLTIVKELNENLQHLERENLRLERRIINLEQYIANNAGVGQKEALESSDTQVPDVVHTIEEESALSPPWLFSCQTGTAMSTLQVLLEFSPASTMELDVSVWNREENMWIAFMEEVPSLFNIKVDAREMVDLQAMRRIARRVLMELSQNEVMIVLRNVPGKDEASTNATSITLVAILASAISEAWKRVEYSTPQNMGRVCLILEAGENIGSRLRAGTKKFRIEPLN
>BabMicRI003264_rbh_TGME49_269330
MGGEINSQSTNKVLEHFILTKFDPLLTIVKELNDRLHLSDKENFKLEKRVAHIEKQLELLTKDQNYKFSPIVETQADPHNSLQILETDPSLVPPWLFSCKIGTPSSSIQALLNISNANTIELDVTSWLREESMWLDLLEQLPKNISPIIVESSQLQTLRQHARRALLDLSHGEALMILRNVPGKHQVSSQPTTITLQLWHQLFQKHLREWKQLNLKIWEEFVLF
>BabSpeXinjiang002930_rbh_TGME49_269330
MTTDNNGPVARMIKLPQGHYRRVGRSDAPDFLKDIDIGEHIFDDIKACCENTCFVNDDDYAKLKPNSEIYTDACSVKLEELTGADDLHLFYQVYSKRCAESLRDAAVQTTFEADRVDVAVGRSHDDMQEQLDVDEEKAGDQKDAQNVDASEGTGEQAQMTDGQEKQNAMTEKLNQLDSSMLTDPQNPDIFKNKGVPTLFYTKMRVNPTLVVITIDYELQVIYMTRNDINRFFPIKLISRLVSNPEIIKEEFEKHIEADKDIKLENTIVLNAANFTDSVAIQFPDPILKDMFGCADLEAFVVSKYDPLLTIVKELNENLQHLERENLRLERRIINLEQHIAGTQEGAAKDAKEFRPPEFIHTLEEESALSPPWLFSCQIGTAISTLQVLLEFSPANTMELDVSTWSREENMWIAFMEEIPTIGNITVDVKEMVNLSAMRRIARRVLMELSQKEAMVVLRNVPGKDEATTNATSITLVAILASAMAEAWKRVEYTTPQNMGRVCLILEGENIGSRLRAGTKKFRIEPLN
>BesBesBbGer1005021_rbh_TGME49_269330
MAAARTPSNTTPYSAELQTFLITKFDPLLAIVRELNDRLQSSEKERFRLERRTQRLEHQVLALVDSVEKGKPLERIEENDEDNPQAIREMLRSEEALVAPWLFSCQIGTPTSALQVLLEFTPDTTEELDVKLWKREEDMWIMFLEELPDAFVLRKPDSLQLLDLRRAARRALLELCRGEALFILRNVPGKLEAASCPTAITLVAILAAALSEAWSRIEAAEPEALGRVALVLEGSDIGSRLRAGRKRFRIEPLN
>CarCio003335_rbh_TGME49_269330
MWIKFLEEQPFDVEPVKSETFRLFDLRRAARKTLLGLCKREFLLILRNVPGKEAAQRCPTTITLVAIMAAAVSEAWMRVENEAAESLGRVALVMEGKNVGTRLRAGKKRFHIEPLN*
>ChrVelCCMP2878008216_rbh_TGME49_269330
MMDTTLGGLRGEGMSADLRAFIKRSFEPLVAIVKELDDRLSDCENENKKLRRRLTAAESELAAISEFTNGTKLSFDIPHALGRTENGNQLEGVKSPERGDTKELYAGLANAVQSVFRPERREQTEALPQSRTEAAAAAAETSPGAAGERSLESSPWLFSCPMGTPVEDLCAVLDFARSAAVRFDVANWGCERDMWEDVVRVFNAGSLPAVQVDYQAFLRTLAEAAKLEVMMVLSGVPGKEEAAENINSMKLVALYVLAMADAWKATEETEADKLGRVAVVLEGNGIGSRLRASDRRFSIEPLE
>CliVirW24010037_rbh_TGME49_269330
XLLRRVEALERNAAEGNAEREHLREKIAELEEQLEDLKETVKHLGVDYVDKASIRLNNRYKRTNAEDDEPWLFYTGIGTPTEVIRRLLGFTESSAIELPISELVIEEELWRQLLTRFYQDPRGLPSKLSDLRQLAGVELSLACHQELLIILRGLPPSSSPLFKAVLPQVVTLAEYVNIAWSEVENTNPDLLGRLAVILETGEELRELSVERAKSRVSL
>ColAng036055_rbh_TGME49_269330
SKLHCRRQSSGINAEYMGRRKMTQRVDAMTFDDFLRLKFDPLLAVTKELTTKLRESEAERVVLERRVRRLEQQMDSWRAGTVIDVKLPEPSKQLGSGGVPYSNLCEALESIVLEKKNSNIVEPTLSRPATSNRWLFSAPINTNAREIWETLEYGQHSFVELSVDSWQTEEDLWLSLLRGVAAD
>ColAng071295_rbh_TGME49_269330
MTQRVDAMTFDDFLRLKFDPLLAVTKELTTKLRESEAERVVLERRVRRLEQQMDSWRAGTVIDVKLPEPSKQLGSGGVPYSNLCEALESIVLEKKNSNIVEPTLSRPATSNRWLFSAPINTNAREIWETLEYGQHSFVELSVDSWQTEEDLWLSLLRGVAADAAMHEQEAKGHKDSLDRLRKLGADCLLEVSKVEVCFVLRGVPGKLDASKNPVGLRLVAVFVASVANAWKALEERDPSVLGRVSVVLCGREIGMNLRAGDRKFKIEPLN*
>ColAng071297_rbh_TGME49_269330
LSSGINAEYMGFSAPINTNAREIWETLEYGQHSFVELSVDSWQTEEDLWLSLLRGVAADAAMHEQEAKGHKDSLDRLRKLGADCLLEVSKVEVCFVLRGVPGKLDASKNPVGLRLVAVFVASVANAWKALEERDPSVLGRVSVVLCGREIGMNLRAGDRKFKIEPLN*
>ColSpeColp10041163_rbh_TGME49_269330
EDNGCCCIPVTVAPLAATALTAPTAWADEQDNEEEEEEEAEEEDEPWLFSCQHGTPVTQLQYTFGFDESLNIDVNAATWKSQEHMLMDLVAALHVSVDSEPNPEDPVSHIQRAVFAGLKSACRAEVLVVVRNVDTGSSKTAVHNGLNVFAVSLAELVSMAWAELEGQEPENLGRVAVIFDGHRIPRQYVIETEGEGSVKMLLNIEPL
>CryAnd30847002484_rbh_TGME49_269330
MEAATTNRMGSSILPPISFSPEIQGFIVTKFDPLLSIVKELNDRIQTSDKERLRLEYRISRIERSLENLIRIVTDLGYKLPEDSQCEDSLPEMKSELNLLLSGEENMTAPWLFSVQSGTPVSSLQILLEFSPSNTEVLLSDTWRREEDMWIGFLDDLPDEFSTRRPESLSLIDLRRAAKKALLEVVRGELLLVVRGVPGKQEAPHNPLSVTLVAILASALSEAWERVEAMDPNSLGRLALVLEGDEIGSRLRAGKRKFTIEALN
>CryBaiTAMU09Q1016380_rbh_TGME49_269330
IFLRSKNFNLSIRMDKNTNFSKISSSGLPPISLSPEIQGFIVTKFDPLLSIVKELNDNVQSSDKERLRLEYRVSRIERTLESLIKIVTDLGYKMPDDDEFEKNIPELKNELSLLLSGEESITAPWLFSVQSGTPISSLQILLEFSQSNTEVLLADTWRREEDMWIGFLDDLPDEFSTRRPESLSLVDLRRAARKALLEVIRGELLLVIRNVPGKQEVPHNPLPVTLVAILAAAFSEAWERVELSDPNSLGRLALVLEGDNIGSRLRAGKKKFAIEALN
>CryHomTU502003587_rbh_TGME49_269330
MDGNSSSTKLSGSGLPPMSFSPEIQGFIVTKFDPLLSIVKELNDHLQSSDKERLRLEYRVSRIERTLESLIKIVTDLGYKLPEEDEFEKNIPELKNELSLLLSGEESVTAPWLFSVQSGTPISSLQVLLEFSQSNTEVLLADTWRREEDMWIGFLDDLPDEFSTRRPESLSLVDLRRAARRALLEVIRGELLLVIRNVPGKQEVPHNPLPVTLVAILAAAFSEAWERVESSDPNSLGRLALVLEGDNIGSRLRAGKKKFAIEALN
>CryMelUKMEL1002958_rbh_TGME49_269330
MDGSLSSTKLSGSGLPPMSFSPEIQGFIVTKFDPLLSIVKELNDHLQSSDKERLRLEYRVSRIERTLESLIKIVTDLGYKLPEEDEFEKNIPELKNELSLLLSGEESVTAPWLFSVQSGTPISSLQVLLEFSQSNTEVLLADTWRREEDMWIGFLDDLPDEFSTRRPESLSLVDLRRAARRALLEVIRGELLLVIRNVPGKQEVPHNPLPVTLVAILAAAFSEAWERVESSDPNSLGRLALVLEGDNIGSRLRAGKKKFAIEALN
>CryMurRN66000951_rbh_TGME49_269330
MEAATTNRMGSSILPPMSFSPEIQGFIVTKFDPLLSIVKELNDRIQTSDKERLRLEYRISRIERNLENLIRIVTDLGYKIPEDSQCEDSLPEMKSELNLLLSGEENMTAPWLFSVQSGTPVSSLQILLEFSPSNTEVLLSDTWRREEDMWIGFLDDLPDEFSTRRPESLSLIDLRRAAKKALLEVVRGELLLVVRGVPGKQEAPHNPLSVTLVAILASALSEAWERVEAIDPNSLGRLALVLEGDEIGSRLRAGKRKFTIEALN
>CryParIOWAATCC003598_rbh_TGME49_269330
MDGNSSSTKLSGSGLPPMSFSPEIQGFIVTKFDPLLSIVKELNDHLQSSDKERLRLEYRVSRIERTLESLIKIVTDLGYKLPEEDEFEKNIPELKNELSLLLSGEESVTAPWLFSVQSGTPISSLQVLLEFSQSNTEVLLADTWRREEDMWIGFLDDLPDEFSTRRPESLSLVDLRRAARRALLEVIRGELLLVIRNVPGKQEVPHNPLPVTLVAILAAAFSEAWERVESSDPNSLGRLALVLEGDNIGSRLRAGKKKFAIEALN
>CrySpeChipmunkI008952_rbh_TGME49_269330
IGAKNHNTLYYLKNSESMDGNASSAKLSGSGLPPMSFSPEIQGFIVTKFDPLLSIVKELNDHLQSSDKERLRLEYRVSRIERTLESLIKIVTDLGYKLPEEDEFEKNIPELKNELSLLLSGEESITAPWLFSVQSGTPISSLQILLEFSQSNTEVLLADTWRREEDMWIGFLDDLPDEFSTRRPESLSLVDLRRAARRALLEVIRGELLLVIRNVPGKQEVPHNPLPVTLVAILAAAFSEAWERVESSDPNSLGRLALVLEGDNIGSRLRAGKKKFAIEALN
>CryTyzUGA55000335_rbh_TGME49_269330
MDGNSSSTKLSGSGLPPMSFSPEIQGFIVTKFDPLLSIVKELNDHLQSSDKERLRLEYRVSRIERTLESLIKIVTDLGYKLPEEDEFEKNIPELKNELSLLLSGEESVTAPWLFSVQSGTPISSLQVLLEFSQSNTEVLLADTWRREEDMWIGFLDDLPDEFSTRRPESLSLVDLRRAARRALLEVIRGELLLVIRNVPGKQEVPHNPLPVTLVAILAAAFSEAWERVESSDPNSLGRLALVLEGDNIGSRLRAGKKKFAIEALN
>CryUbi39726001657_rbh_TGME49_269330
MDGNISSAKQSGSGLPPMSFSPEIQGFIVTKFDPLLSIVKELNDHLQSSDKERLRLEYRVSRIERTLESLIKIVTDLGYKLPEEDEIEKNIPELKNELSLLLSGEESITAPWLFSVQSGTPISSLQILLEFSQPNTEVLLADTWRREEDMWIGFLDDLPDEFSTRRPESLSLVDLRRAARKALLEVIRGELLLVIRNVPGKQEVPHNPLPVTLVAILAAAFSEAWERVESSDPNSLGRLALVLEGDNIGSRLRAGKKKFAIEALN
>CycCayNF1C8000836_rbh_TGME49_269330
MAGRTPSNASPFSPELQTFVVTKYDPLLAIVRELNARLQASEKERMRLERRVQRLEGQVISLNDAVETGTKLKPTPDLEPEGQAGRHAVQELLEPEEALVAPWLFSCQIGTPTSALQVLLEFSPDSTLEVDCKMWKREEDLWILLLEEMPDEFAFRRPDSLQLLDLRRAARRALLELCRGEALILLRNVPGRREAPNNPTAITLVAILAAALSEAWSRVEAAEPEALGRVALVLDGNDIGSRLRAGRKRFRIEPLN
>CytFelWinnie002673_rbh_TGME49_269330
MWISLLEELTSLLSITVDPSEMRELHNLRRNARKILLEMAKNEILIVLRNVPGKDEASSNTTCITLVAILASAMSEAWKRVEYISPQSMGRVSLVLEGENIGTRLRADDYLTCISSPEIPQDCCSELPIKVLPNTRKKII
>CytFelWinnie002675_rbh_TGME49_269330
MTNDNSTTNDLESFIITKYDPLLTIVKELNDGLQNLEKEKLRLERRIINLEQYILNKNNDNNEEFTVPNELNVIEDESSLTLPWLFSCQAGTPLSALQVLLEFHPNNTVELDVSTWIREVC
>DinSpeMGD135743_rbh_TGME49_269330
MPSQTLAEPSDLEHFILTKYDPLLQIVKQLTARFSEAESDRIETQRRLKALEMRLGSLETQVGAPAAVSSTGANRSVMTQLEELDVAARKLRKTQKAHSERLQPLWVSHQSSESRFLELSTQVEGLSTRLEVWRSALAAPTAVAPAVSGAGTGFSAASPGHPNGARPRADGNPAPRITTDEDEFGENFTEGTSFSDEELRHAVDGAITDVLTESPGQEFFVNSIHAPWLFKVAHNAQLSMIQEALGYGPQETAELDASTWDSEGSLWRCVVVALHGSAPEPGKEHISASIAFGRAVLCEALLVIRGVPGKEELRQDPESAQRRIMFVAELAAAAQRHWDEAALSAPTEELGRLAIVLSGDGIGRSLKAGNARFPI
>EimAce005349_rbh_TGME49_269330
MAGRTPSNSSPFSPELQTFVVTKYDPLLAIVRELNARLQAAEKERMRLERRVQRLEHQVVSLTDAFEKGASLKDVPDLETEAHTGRHAVQELLESEEALAAPWLFSCQIGTPTSALQVLLEFSPDSTVEVDCKMWKREEDLWICLLEELPDEFAFRRPDSLQLLDLRRAARRALLELCRGEAFILVRNVPGRREAPNCPTAITLVAILAAALSEAWNRVEAGEPEALGRVALVLDGNDIGSRLRAGRKRFRIEPLN
>EimBruHougton005597_rbh_TGME49_269330
MRLERRVQRLEHQVISLTDACEKGTTLKATADLEPEPRTGRHAVHELLEAEEALAAPWLFSCQIGTPTSALQVLLEFSPDSTVEVDCKMWKREEDLWICLLEELPDEFAFRRPDSLQLLDLRRAARRALLELCRGEAFILVRNVPGRREAPNNPTAITLVAILAAALSEAWNRVEAGEPEALGRVALVLEGNDIGSRLRAGRKRFRIEPLN
>EimMaxWeybridge003620_rbh_TGME49_269330
MAGRTPSNSSPFSPELQTFVVTKYDPLLAIVRELNARLQAAEKERMRLERRVQRLEHQVVELTNACDKGASLKPLPDADVDISTGRHAVHELLENEEALAAAWLFSCQIGTPTSALQVLLEFSPDSTIEIDCKLWKREEDMWICLLEELPDEFAFRRPDSLHLLDLRRAARRALLELCRGEVFILVRNVPGRREAPNCPTAITLV
>EimTenHoughton005733_rbh_TGME49_269330
MAARTPSNASPFSPELQTFVVTKYDPLLAIVRELNTRLQASEKERMRLERRVQRLEQQVISLAAAAESGTPFKAAAAAADLDADAPAGRHAVQELLEGEEALAAPWLFSCQIGTPTSALQVLLEFSPDSTLEIDCKMWKREEDLWISLLEELPDEFAFRRPDSLQLLDLRRAARRALLEFCRGEVLILLRSVPGRREAPNNPTAITLVAILAAALSEAWSRVEAGEPEALGRVALVLDAHRSLSSSSSSSSSSSGEGAAAEAELLQRLAAAAAAELDPIVLVSVHLARAFRLFLQQRLPFLVFPPPPAAAAAAAAAAKPHPPFSAGAALVLLHLEQLLLLHAHFKAISSKAAAELMADADSNAPVRCTYTAQQQQQQQQQKEEGGVFSEEEAADLWEEDTLLSSSSSSRSSSSDTESLQPHTAARSSSSINANATEAAAAAAAAADKELQQQTAAAAAIKPVEAAPHLSVLGQVLDFLLFAAFQRMSALGVQTAADHYCEGVIAPALCLFAKETKSQFGVLLSPFECLDTCALLLESLCCTQTLMQRLHFAQRLPTLYRQLVDLERLMMQHLCEEVKEKLECTPQESFPEFLSSFAPAAAAFRRPRAAALQQQVYVHLEQQLRQQLKSFAASSSKQKSSNVILQNIICQSKETVQQLKAAFQLQTLKDEMPLTFSLLQLFAESGEKLKQHRLLLQQVQQQLQHHMQQQGNAAAAAAAAFSNTLRSVQQAAAVWKPRASLEQQQQQQQQQLEDRGISEAVKKFCNVMQLPLLSPADALLLVNLLLDPSVQQQQQQHKQHHKQRNR
>EleDub025825_rbh_TGME49_269330
MELVGLVFLCPPTLTVPPPLSPLPPIPLLPPPFPPLSPLPAIPLTLFFLVATGSPSNPACFSSELQAFIVTKYDPLLGIVKELNERLQASEGGKKTNKLIKFIPPSSC*
>FabSal001861_rbh_TGME49_269330
KENHKYSEEREELLNRISELEDQVEDLTLQLKKHNSNKVPSQISISANHYPSAAQDDEPWLFYTAPGRTTQELMSVLDFSDVFELQAPDLLSEEAVWIKLLQKMHGDDLPVNLPALRKLASAQLYSACHHELMLVVRNIPGASHSLFQHILPHVATLTEFVNNAWTEIENNNPELLGRIAVVLECEQEIKVLSVDRDD
>GreNip003173_rbh_TGME49_269330
MAQTPSNPSPYSAELQTFLVSKYDPLLGVVKTLNERLHATNRDVFKVQQRMDAMEKNLHEIRELLLKSNKQLPPLDQLSADLKKSDIADIIRPSTQMVASWLFSCQLNTPASAIQLMLDFLPDQTAELDVRDWKRESDMWIDFLENVPDNVPFSKPPSLSLADLRASARSALNEMVKREVLVIIRSVPGKDAAAKQSASLVLVGIICGAIGEAWRRAEQDGDFSTGRVVVVLDGDGLASKLHTGDQKLVIEPLH
>HamHamHH34000783_rbh_TGME49_269330
MASSRTPSNSTPYSAELQTFLITKFDPLLAIVRELNDRLQNSEKERYRLERRTQRLESQFLALAESVEKGKPFEKSGLDDEDTVTVPRDAVKPEEALVAPWLFSCQTGTPTSALQVLLEFTPDTTEELDVKLWKREEDMWIMFLEELPDAFAVHKPESLQLLDLRRAARRALLELCRGEALFILRNVPGKAEASSCPAAITLVAILAAALSEAWTRVEAAEPATLGRVALVLEGSAIGSRLRAGRNRLHIEPLN
>HelCap000779_rbh_TGME49_269330
INAEYMGRIATLEKNIENLLNNKETGINNNLIEEVVTGEKKIQGHLRQQSALKPWLFSCTIGTTASSIQVLLEYQPHNTVHIDARDLRRENDLWIILLDSIPNRKFLD*
>HelCap000780_rbh_TGME49_269330
INAEYMGRIATLEKNIENLLNNKETGINNNLIEEVVTGEKKIQGHLRQQSALKPWLFSCTIGTTASSIQVLLEYQPHNTVHIDARDLRRENDLWIILLDSIPNQLGVDKPPSTRLHELRQVARQALLNVCKEELLIIIRNVPSKDDSSTKKASVTLVAVLVSSLAEAWERVSDLNANELGRVTTVLVGNNLGKRLRAGQSNFDIEPLN*
>LanAbb005526_rbh_TGME49_269330
XLAIVRELGDHLQCAEKNRWRLERRVNQLEHQIKVLSEAHDEGRLVHETEAAAATFKDEMDGNVKSSSVRELLKGEETLTAPWLFSCQTATPLSAIQVLLEFTPDCTQELDSRLWTREEDMWIALLEDLPEGFNPKPNSLLLKDLRICARKVLLQLCTAEYMLMLRGVPGREEAVSSPMTITFVAILSAAFSEAW
>LecTuz013574_rbh_TGME49_269330
SEHVNNTDKDRWRLERRVNLLEDQVKALREAYEEGVFVHETDAALQGAEKAELKKSSVKEMLRSEETLNAPWLFSCKASDQPSMTEVNGKRLPQRNSCSSVGDGVSRARLYQQFKFCWSTVRSLLRKLTFVNGPARRTYGSLFSKNFLRVSREILTVCNFPTCANALAKYCSSYANPNFC*
>LecTuz013575_rbh_TGME49_269330
MAGRTPSNPSAFSAELQAFIVAKYDPLLAIVQELSEHVNNTDKDRWRLERRVNLLEDQVKALREAYEEGVFVHETDAALQGAEKAELKKSSVKEMLRSEETLNAPWLFSCKSGTPLSAVQVLLEYSPESTEEIDVRQWTREEDLWVSFLEELPEGFSGNPDSLQLSDLRQCARKVLLELCKSEFLLMLRGVPGKEEASENVMGITLVAILAAAFSEAWQRVEAVDPDDLGRLAVVLDGEDI
>LecTuz013576_rbh_TGME49_269330
MAGRTPSNPSAFSAELQAFIVAKYDPLLAIVQELSEHVNNTDKDRWRLERRVNLLEDQVKALREAYEEGVFVHETDAALQGAEKAELKKSSVKEMLRSEETLNAPWLFSCKSGTPLSAVQVLLEYSPESTEEIDVRQWTREEDLWVSFLEELPEGFSGNPDSLQLSDLRQCARKVLLELCKSEFLLMLRGVPGKEEASENVMGITLVAILAAAFSEAWQVRVPNNFPSHPARVAPSPFIAASRGS*
>LecTuz013577_rbh_TGME49_269330
INAEYMGSEHVNNTDKDRWRLERRVNLLEDQVKALREAYEEGVFVHETDAALQGAEKAELKKSSVKEMLRSEETLNAPWLFSCKSGTPLSAVQVLLEYSPESTEEIDVRQWTREEDLWVSFLEELPEGFSGNPDSLQLSDLRQCARKVLLELCKSEFLLMLRGVPGKEEASENVMGITLVAILAAAFSEAWQVRVPNNFPSHPARVAPSPFIAASRGS*
>LecTuz013578_rbh_TGME49_269330
INAEYMGSEHVNNTDKDRWRLERRVNLLEDQVKALREAYEEGVFVHETDAALQGAEKAELKKSSVKEMLRSEETLNAPWLFSCKSGTPLSAVQVLLEYSPESTEEIDVRQWTREEDLWVSFLEELPEGFSGNPDSLQLSDLRQCARKVLLELCKSEFLLMLRGVPGKEEASENVMGITLVAILAAAFSEAWQRVEAVDPDDLGRLAVVLDGEDI
>LecTuz033752_rbh_TGME49_269330
RTPSNPSAFSAELQAFIVAKYDPLLAIVQELSEHVNNTDKDRWRLERRVNLLEDQVKALREAYEEGVFVHETDAALQGAEKAEHRHTTPGGPPEVQN*
>LecTuz033753_rbh_TGME49_269330
RTPSNPSAFSAELQAFIVAKYDPLLAIVQELSEHVNNTDKDRWRLERRVNLLEDQVKALREAYEEGVFVHETDAALQGAEKAELKKSSVKEMLRSEETLNAPWLFSCKSGTPLSAVQVLLEYSPESTEEIDVRQWTREEDLWVSFLEELPEGFSGNPDSLQLSDLRQCARKVLLELCKSEFLLMLRGVPGKEEASENVMGITLVAILAAAFSEAWQRVEAVDPDDLGRLAVVLDGEDIGTRLRGGRQKFRIEPLN*
>LecTuz033754_rbh_TGME49_269330
RTPSNPSAFSAELQAFIVAKYDPLLAIVQELSEHVNNTDKDRWRLERRVNLLEDQVKALREAYEEGVFVHETDAALQGAEKAELKKSSVKEMLRSEETLNAPWLFSCKSGTPLSAVQVLLEYSPESTEEIDVRQWTREEDLWVSFLEELPEGFSGNPDSLQLSDLRQCARKVLLELCKSEFLLMLRGVPGKEEASENVMGITLVAILAAAFSEAWQRVEAVDPDDLGRLAVVLDGEDIGTRLRGAARSSELNR*
>MonAgi031209_rbh_TGME49_269330
MKPSAPSQPSPFSPEVQTFILTKFDPLVTIVRELNETVQQGEKERFRLEKRIQKLEDVVTKLQRGETTATEAAREEIADLPPSVPGEHLQAPWLFSCQSGTPTASIQALLEFSPEATEELDVRTWNSEEDMWVAFLEELPPDIPAARLDTTSLNRLREAARIALMELCKSELLLILRQVPGKDEARFVHPFITLTAIITAALSEAWSRVERTEPDALGRLAVVLEGTNIGTRLRAGRNKFVVEPLN*
>MonAgi031210_rbh_TGME49_269330
INAEYMGELDVRTWNSEEDMWVAFLEELPPDIPAARLDTTSLNRLREAARIALMELCKSELLLILRQVPGKDEARFVHPFITLTAIITAALSEAWSRVERTEPDALGRLAVVLEGTNIGTRLRAGRNKFVVEPLN*
>MonAgi031211_rbh_TGME49_269330
MKPSAPSQPSPFSPEVQTFILTKFDPLVTIVRELNETVQQGEKERFRLEKRIQKLEDVVTKLQRGETTATEAAREEIADLPPSVPGEHLQAPWLFSCQV*
>NeoCanLiverpool004420_rbh_TGME49_269330
MAAPRTPSNSTPYSAELQTFLITKFDPLLAIVRELNDRLQNSEKERYRLERRTQRLESQILALIETVEKGKPLEKVGFDDDDSFNVARDAIKPEEALVAPWLFSCQTGTPTSALQVLLEFTPDTTEELDVKLWKREEDMWIMFLEELPDAFAVHKPESLQLLDLRRAARRALLELCRGEALFILRNVPGKAEAASCPTAITLVAILAAALSEAWTRVEAAEPAALGRVALVLEVLATMRSAPAEK
>NepSpe060662_rbh_TGME49_269330
DEEALVAPWLFSCQAGTPTSALQVLLEFAPQNTEELDVMSWKREEDMWINFLEEYPSETEHPKSDTLRLYDLRRAVRKALLNLCRGEILLILRNVPGKEKAPTCPTGITLQSLPRRFLKLGRE*
>NepSpe063243_rbh_TGME49_269330
MSYQSPSNPSPFSAELQTFIVTKYDPLLTIVQELNERIQASEKERYCLERRIKRLEYQVKDKAYPSTEGNLGEEGEMLDSDDISAPKKLLENEEALVAPWLFSCQVGTPTSSLQVLLEFAPQNTEELDVQTWKREEDMWINFLEEHPSEEEHAKADTFRLFDLRRAARKALLDLCRGEILLILRNVPGKDTAASCPTAITLVAIITAAFSEAWMVYFE*
>NepSpe063244_rbh_TGME49_269330
MSYQSPSNPSPFSAELQTFIVTKYDPLLTIVQELNERIQASEKERYCLERRIKRLEYQVKDKAYPSTEGNLGEEGEMLDSDDISAPKKLLENEEALVAPWLFSCQVGTPTSSLQVLLEFAPQNTEELDVQTWKREEDMWINFLEEHPSEEEHAKADTFRLFDLRRAARKALLDLCRGEILLILRNVPGKDTAASCPTAITLVAIITAAFSEAWMRIESDDPDSLGRVALILEGQNIGSRLW
>NepSpe074366_rbh_TGME49_269330
VLKKKKLGSEILVVQKIIAKKIINELYFYSDFPFHQVENLLKMSVHAPSNPSPFSAELQTFIVTKYDPLLSIIQELNERLQASEKERYIFERRIQRLEHHYEKIKDMTLMERD*
>NepSpe086562_rbh_TGME49_269330
MTSKAPSNPSPFSAELQTFIVTKYDPLLLIVQELNERFQASEKERFRQERRVQRLEHHLFSIKTALAEGRMPPDQFHDEGDLLKEVSAVKELLEDEEALVAPWLFSCQPSTPTSALQVLLEFSPDKTEELDVSAWKREEDMWINFLEDQPFETDPIKADTLKLADLRKAARRALLDMCRCEILMILRNVPGKDKAQSSPTTLTLVAIMAAAFSEAWSRVESEKPDSLGRVALILEGQNIGARLRAGKKRFHIEPLN*
>NepSpe117514_rbh_TGME49_269330
MQLEDLRRAARTSLLQLCRGELLLILRNVPGKDEAPFNPTAITLAAILTVAFSEAWSRVESLEPDAIGRIALVFEGNKIGGKLRAGRKKFHITPLN*
>OxyMar021025_rbh_TGME49_269330
XFVAVMSTTDSLFRDLLADVEMLKHELQVARSERGDLAERVAVLEGQMRDMQEDENESGQNESGPPVEEEVVQPSRSARPRATVAYLEDEAFAELVEGAVLDALGGGGAPAPQAQVDDLDLMDAPWLFKTQHPRPVEAAELVLGFHGEATKELDAHRWSSEDCMWRDIISALSDSSPDGDVGTLRVHGRNALQQSCTEELLFVVHNCPGKEQAEQFPSALRCVATLVANIAEVWASLEQLRPDDLGQIAVVLAGVGIGKKLKAGKQKFPIETLPDP
>ParTetD42005312_rbh_TGME49_269330
MQLEQRVSKIEKLTEQLLGRICELEDQQGDLQDQIKKLKTKNQQLEQEIAGLKNKTEEIQESWLFYCDKKRPLHTIKSTLQIESDIVREFDYQSWVTEDIMWRQIIKNISKEQPKDLEKLNGAQLKQLGVQKLKENIDNEVLFVLRNVNKENEKMNELIELCAIFTQLWYEIELGGEQCQGRLILVIESDVNLDKLELTRQDNSKVILQIEKLQN
>PirSoc004952_rbh_TGME49_269330
MRDCIRGRLMRPVSSSGGNLNNAVSGGGLLFQETFGLVDFNEFLDDKFKPFVQMFSELASKVDLLLAERSEMLRKVRALEGEVISLRRRELLLLETSSSPPPGHRQLMDGEDDSRTEECVKSNNSTEGVVLSRSPPTAYSSSSTNGVSNKVVVLRQQGVVEEEEEEDNRHQSTAAAEERWLFSCRMNVSQMSLTRKLGFSHSDLLVLNCAAWESESDMWDDFTHRVVPSAQTADTESTTVETAVLSFLSVDCLLLLKGVPSRSVASHNPESIRRVAVLLAAICDVWNSRGDDENFGKVAVVLQGDEVGTKMRAGAHKLRIEHLPHFS*
>PlaAdlG01000864_rbh_TGME49_269330
MTSQTTTAVFSSDLQTFIVTKYDPLLSIVKELNDKLQNSEKDKYHLEKRIMKLEKQMVLLLEKLEVSDILFENEGKEKKEEQKKNQKIESEENLLSPWLFSCQLGTPLSSLQVLLEFNVNNTIELNVKLWKREEDMWINILEDISSNYNNYLPDSLNLLDLRKAARKCLLNICMNEILIVLRNVPGKSQALYNTTTMTLVAILASAIYEAWKRIELTDPVSLGRIVLVLDGEDVGSRLRAGNKKLKIEPLN
>PlaBerANKA002740_rbh_TGME49_269330
MATNHNTAMFSSDLQTFIVTKYDPLLTIVKELNDKLQNSEKDKYRLEKRIIKLEKQMVILLNKLEVADIAFDNNDIPEKKTQKINYQIENEENLLAPWLFSCQLGTPLSSLQVLLEFSVQTTIELNVKLWKREEDMWVNFLETISTKSKNYLPETLNLLDLRKSTRKCLLNLCTNENLIVLRNVPGKAQAVYNTTTMTLVAILASAIYEAWKRIELTDPISLGRIVLVLDGEDVGSRLRAGNKKLKIEPLN
>PlaBilG01000868_rbh_TGME49_269330
MTSQTTTAVFSSDLQTFIVTKYDPLLSIVKELNDKLQNSEKDKYHLEKRIMKLEKQMVLLLEKLEVSDILFDNEEKEKKEEQRKNQKIESEENLLAPWLFSCQLGTPLSSLQVLLEFNVNNTIELNVKLWKREEDMWINILEDISSNYNNYLPDSLSLLDLRKAARKCLLNICMNEILIVLRNVPGKSQALYNTTTMTLVAILASAIYEAWKRIELTDPVSLGRIVLVLDGEDVGSRLRAGNKKLKIEPLN
>PlaBlaG01000816_rbh_TGME49_269330
MTSQTTTAVFSSDLQTFIVTKYDPLLSIVKELNDKLQNSEKDKYHLEKRIIKLEKQMSLLLEKLEVSDILFDNEEKEKKEEQRKNQKIESEENLLAPWLFSCQLGTPLSSLQVLLEFNVNNTIELNVKLWKREEDMWINVLEDISSNYNNYLPDSLSLLDLRKAARKCLLNICMNEILIVLRNVPGKSQALYNTTTMTLVAILASAIYEAWKRIELTDPVSLGRIVLVLDGEDVGSRLRAGNKKLKIEPLN
>PlaChaChabaudi002958_rbh_TGME49_269330
MATNQNTAMFSSDLQTFIVTKYDPLLTIVKELNDKLQNSEKDKYRLEKRIIKLEKQIVILLDKLEVTDITFDNNDIPEKKTKKINYQIENEENLLAPWLFSCQLGTPLSSLQVLLEFSVQTTIELNVKLWKREEDMWINFLEAISTKSKNYLPETLDLLDLRKSTRKCLLNLCTNENLIVLRNVPGKAQAVYNATTMTLVAILASAIYEAWKRIELTDPVSLGRIVLVLDGEDVGSRLRAGNKKLKIEPLN
>PlaCoaHackeri002948_rbh_TGME49_269330
MTTNQNAAIFSSDLQTFIVTKYDPLLTIVKELNDKLQNSEKDKYRLEKRLMKLERQVVVLLDKLEVTDITIDREGRENKVEKKIHQQIENEENLLTPWLFSCQMGTPLSSLQVLLEFSNKNTIELNVRLWKREEDMWVNFLQLISSSDKNYLPQSLTLLDLRKATRKCLLTICTSEVLVVLRNVPGKSQAIYNTATMTLVAILASAIYEAWKRIELTDPVSLGRVVLVLDGEDVGSRLRAGNKKLKIEPLN
>PlaCynM003015_rbh_TGME49_269330
MTTNQNAAIFSSDLQTFIVTKYDPLLTIVKELNDKLQNSEKGAKRLMKLERQVVVLLDKLEVTDIIIDREGKESKVDRKINQQIENEENLLTPWLFSCQMGTPLSSLQVLLEFSNKNTIELNVRLWKREEDMWINFLQLISSNDKNYLPQSLTLMDLRKATRKCLLTICTNEVLVVLRNVPGKSQAIYNTATMTLVAILASAIYEAWKRIELTDPVSLGRVVLVLDGEDVGSRLRAGNKKLKIEPLN
>PlaFal3D7002232_rbh_PlaFalIT_PlaFalIT000957_rbh_TGME49_269330
MTSQTTTAVFSSDLQTFIVTKYDPLLSIVKELNDKLQNSEKDKYHLEKRIIKLEKQMVLLLEKLEVSDILFDNEEKEKKEEPRKNQKIESEENLLAPWLFSCQLGTPLSSLQVLLEFNVNNTIELNVKLWKREEDMWINVLEDISSNYNNYLPDSLSLLDLRKAARKCLLNICMNEILIVLRNVPGKSQALYNTTTMTLVAILASAIYEAWKRIELTDPVSLGRIVLVLDGEDVGSRLRAGNKKLKIEPLN
>PlaFraNilgiri002448_rbh_TGME49_269330
MTTNQNAAIFSSDLQTFIVTKYDPLLTIVKELNDKLQNSEKDKYRLEKRLIKLERQVVVLLDKLEVTDITIDREGRENKSEKKIYQQIENEENLLTPWLFSCQMGTPLSSLQVLLEFTNKNTIELNVRLWKREEDMWINFLQLISSNDKNYLPQSLTLMDLRKATRKCLLTICTNEVLVVLRNVPGKSQAIYNTATMTLVAILASAIYEAWKRIELTDPVSLGRVVLVLDGEDVGSRLRAGNKKLKIEPLN
>PlaGabG01000835_rbh_TGME49_269330
MTSQTTTAVFSSDLQTFIVTKYDPLLSIVKELNDKLQNSEKDKYHLEKRIMKLEKQMVLLLEKLEVSDILFENEEKEKKEEQKKNQKIESEENLLSPWLFSCQLGTPLSSLQVLLEFNVNNTIELNVKLWKREEDMWINILEDISSNYNNYLPDSLNLLDLRKAARKCLLNICMNEILIVLRNVPGKSQALYNTTTMTLVAILASAIYEAWKRIELTDPVSLGRIVLVLDGEDVGSRLRAGNKKLKIEPLN
>PlaGal8A004932_rbh_TGME49_269330
MTASQNNALFNSDLQTFIVTKYDPLLTIVKELNDKLQNSEKDRFRLERRIIRLEKQMLLLLEKLEVSDIIDNELREKKEEKKIHQTIEHDDNLLAPWLFSCQLGTPLSSLQVLLEFSVKDTMELNVKLWKREEDMWINFLEDLPSNSKNFLPDTLKLIDLRRAARKCLLNLCTNEILIVLRNVPGKSQAVYNTTTMTLVAILASAFYEAWKRIELTDPVSLGRIVLVLDGENVGSRLRAGNKKLKIEPLN
>PlaGonATCC30045002568_rbh_TGME49_269330
MTTNQSASIFSSDLQTFIVTKYDPLLTIVKELNDKLQNSEKDKYRLEKRLMKLEKQVVILLEKLEVTDIEIERDVKENKIETKKSQQIENEENLLAPWLFSCQLGTPLSSLQILLEFSQKNTIELNVKLWKREEDMWINFLEIISSSYKNFLPDSLNLIDLRKATRKCLLTICTNEVLVVLRNVPGKSQAIYNTATMTLVAIFASAVYEAWKRIELTDPVSLGRVVLVLDGEDVGSRLRAGNKKLKIEPLN
>PlaInuSanAntonio1004514_rbh_TGME49_269330
MTTNQNAAIFSSDLQTFIVTKYDPLLTIVKELNDKLQNSEKDKYRLEKRLMKLERQVVVLLDKLEVTDIIIDREGRENKIEKKVNQKIENEENLLTPWLFSCQMGTPLSSLQVLLEFSNKNTIELNVRLWKREEDMWINFLQLISSNDKNYLPQSLTLMDLRKATRKCLLTLCTNEVLVVLRNVPGKSQAIYNTATMTLVAILASAIYEAWKRIELTDPVSLGRVVLVLDGEDVGSRLRAGNKKLKIEPLN
>PlaKnoMalayanPk1003349_rbh_TGME49_269330
MTTNQNAAIFSSDLQTFIVTKYDPLLTIVKELNDKLQNSEKDKYRLEKRLMKLERQVVVLLDKLEVTDITIDREGRENKVEKKIHQQIQNEENLLTPWLFSCQMGTPLSSLQVLLEFNNKNTIELNVRLWKREEDMWVNFLQLISSSDKNYLPQSLTLVDLRKATRKCLLTICTSEVLVVLRNVPGKSQAIYNTATMTLVAILASAIYEAWKRIELTDPVSLGRVVLVLDGEDVGSRLRAGNKKLKIEPLN
>PlaMalUG01003014_rbh_TGME49_269330
MTTSQSTAIFGSDLQTFIVTKYDPLLTIVKELNDKLQNSEKDKYRLEKRLIRLEKQMLVLLDKLEVTDIPVDLELKEKKEEQRKNQKIENEENLLAPWLFSCQLGTPLSSLQVLLEFTVQNTIELNVKLWKREDDMWINFLEIMSSNAKNYLPDSLNLIELRKATRKCLLNLCTSEILIVLRNVPGKSQAVYNTTTMTLVAILASAVYEAWKRIELTDPVSLGRIVLVLDGEDVGSRLRAGNKKLKIEPLN
>PlaOvaCurtisiGH01002409_rbh_TGME49_269330
MATNQSASLFNSDLQTFIVTKYDPLLTIVKELNDKLQNAERDKYRLEKRLMKLERQMIILLDKLEVSDILIDKYDIKEAKENHKKEQKIENEESLLAPWLFSCQLGTPLSSLQVLLEFSVKNTIEMNVKMWKREEDMWINFLEVMSSSSKNYLPDSLNLIDLRKATRKCLLNLCTDEFLIVLRNVPGKSQAVYSTTTMTLVAILASAVYEAWKRIELTDPVSLGRTALVLDGEDVGSRLRAGNKKLKIEPLN
>PlaPraG01001015_rbh_TGME49_269330
MTSQTTTAVFSSDLQTFIVTKYDPLLSIVKELNDKLQNSEKDKYHLEKRIIKLEKQMVLLLEKLEVSDILFDNEEKEKKEEPRKNQKIESEENLLAPWLFSCQLGTPLSSLQVLLEFNVNNTIELNVKLWKREEDMWINVLEDISSNYNNYLPDSLSLLDLRKAARKCLLNICMNEILIVLRNVPGKSQALYNTTTMTLVAILASAIYEAWKRIELTDPVSLGRIVLVLDGEDVGSRLRAGNKKLKIEPLN
>PlaReiCDC000907_rbh_TGME49_269330
MTSQTTTAVFSSDLQTFIVTKYDPLLSIVKELNDKLQNSEKDKYHLEKRIMKLEKQMVLLLEKLEVSDILFDNEEKEKKEEQRKNQKIESEENLLAPWLFSCQLGTPLSSLQVLLEFNVNNTIELNVKLWKREEDMWINVLEDISSNYNNYLPDSLSLLDLRKAARKCLLNICMNEILIVLRNVPGKSQALYNTTTMTLVAILASAIYEAWKRIELTDPVSLGRIVLVLDGEDVGSRLRAGNKKLKIEPLN
>PlaRelSGS1like002368_rbh_TGME49_269330
MTASQNNAIFNSDLQTFIVTKYDPLLTIVKELNDKLQNSEKEKFRLERRIIRLEKQMLMLLEKLEVGDIIENELKEKKEEKKISQTIEHDDNLLAPWLFSCQLGTPLSSLQVLLEFSVKNTLELNVKMWKREEDMWINFLEDLPLNSKSFLPDSLNLIDLRKAARKCLLNLCMNEILIVLRNVPGKSQAVYNTTTMTLVAILASALYEAWKRIEMTDPVSLGRIVLVLDGENVGSRLRAGNKKLKIEPLN
>PlaSpeGorillaG2000851_rbh_TGME49_269330
MTSQTTTAVFSSDLQTFIVTKYDPLLSIVKELNDKLQNSEKDKYHLEKRIMKLEKQMVLLLEKLEVSDILFENEGKEKKEEQKKNQKIESEENLLSPWLFSCQLGTPLSSLQVLLEFNVNNTIELNVKLWKREEDMWINILEDISSNYNNYLPDSLNLLDLRKAARKCLLNICMNEILIVLRNVPGKSQALYNTTTMTLVAILASAIYEAWKRIELTDPVSLGRIVLVLDGEDVGSRLRAGNKKLKIEPLN
>PlaVinVinckei002851_rbh_TGME49_269330
MATNQNTAMFSSDLQTFIVTKYDPLLTIVKELNDKLQNSEKDKYRLEKRITKLEKQMVILLDKLEVTDITFDNNDIPEKKTKINYKIENEENLLAPWLFSCQLGTPLSSLQVLLEFSVQTTIELNVKLWKREEDMWVNFLEAISTKSKNYLPETLDLLDLRKSTRKCLLNLCTNENLIVLRNVPGKAQAVYNTTTMTLVAILASAIYEAWKRIELTDPVSLGRIVLVLDGEDVGSRLRAGNKKLKIEPLN
>PlaVivP01002965_rbh_TGME49_269330
MTTNQNAAIFSSDLQTFIVTKYDPLLTIVKELNDKLQNSEKDKYRLEKRLMKLERQVVVLLDKLEVTDVTDVTIDREGRENKAERKINQQIESEENLLTPWLFSCQMGTPLSSLQVLLEFSNKNTVELNVRLWKREEDMWVNFLQLISSNDQNYLPQSLTLMDLRKATRKCLLTICTNEVLIVLRNVPGKSQAIYNTATMTLVAILASAIYEAWKRIELTDPVSLGRVVLVLDGEDVGSRLRAGNKKLKIEPLN
>PlaYoeYoelii17X003603_rbh_TGME49_269330
MATNQNAAMFSSDLQTFIVTKYDPLLTIVKELNDKLQNSEKDKYRLEKRIIKLEKQMVILLDKLEVTDIVLDNNDMPEKKTQKINYQIENDENLLAPWLFSCQLGTPLSSLQVLLEFSVQTTIELNVKLWKREEDMWVNFLEAISNKSKNYLPETLDLLDLRKSTRKCLLNLCTNENLIVLRNVPGKAQAVYNTTTMTLVAILASAIYEAWKRIELTDPVSLGRIVLVLDGEDVGSRLRAGNKKLKIEPLN
>ProAdhBoc026839_rbh_TGME49_269330
MDSLDEFLEKYHLPLVRRLEKLEKENSQGRKEREGLLDRVCILDDQVEELTNTLTKLKTKLHTDEIEDLEIATPMINDRDTAISPEKKLNDADDEPWLFYCKHGTPVETICRTLDISDCTIVELDCTSWNNEKIMWTQLLEKFQHDYLKEEKIDKLSVLRSMAQMELSSACHGEFLLIIRNIPRKSEAQFDVISPHLGTLAEFVTSAWTEIEQANAELLGRIALILESKEEMDKLEIDQADSRLILYVEQLQAHSALYFWNYQSRLLFPCSPEQKQYKNPSRDKER
>PteSch006203_rbh_TGME49_269330
RLQNSEKERWHLECRVNQLERQLKMFAQAFESGVPAQEATSNVDEREDQENLKEKGVKKNVLGEELLSAPWLFSCKTGTSLSAMQVLLEFPPDRCEELDVALWNREEDMWIAFLENLPEGFFPKPTSILLMDLRKTAREVILELCKGEIFLLLRRVPGKLTASSNPMGITLVAIIVAAFSEGWQRVSAWAPVELGRIAVVMEGDNIGSRLRAGREKFQIEALN*
>PteSch006204_rbh_TGME49_269330
LENLPEGFFPKPTSILLMDLRKTAREVILELCKGEIFLLLRRVPGKLTASSNPMGITLVAIIVAAFSEGWQEKVKRGIYFKLLDDFFLSEGVCVGACRTW*
>PteSch006205_rbh_TGME49_269330
MSTPSNPSPFSAELQTFIVTKYDPLLSIVKELNERLQNSEKERWHLECRVNQLERQLKMFAQAFESGVPAQEATSNVDEREDQENLKEKGVKKNVLGEELLSAPWLFSCKTGTSLSAMQVLLEFPPDRCEELDVALWNREEDMWIAFLENLPEGNSRSSIIFICYDY*
>PteSch018070_rbh_TGME49_269330
INAEYMGEKGVKKNVLGEELLSAPWLFSCKTGTSLSAMQVLLEFPPDRCEELDVALWNREEDMWIAFLENLPEGFFPKPTSILLMDLRKTAREVILELCKGEIFLLLRRVPGKLTASSNPMGITLVAIIVAAFSEGWQRVSAWAPVELGRIAVVMEGDNIGSRLRAGREKFQIEALN*
>RhySp1WS2016018531_rbh_TGME49_269330
MAGLASSPSNPSPFSAEMQTFIVSKYDPLLTIVRELNDRLQASEKERFRLERRVKRIEHNLLSIKENIEEGKPLDRLDEQEENFISGTSAVKELLQSEEALVAPWLFSCQLSTPASALQVLL
>SarNeuSN3001607_rbh_TGME49_269330
MAAGRMPANPSPYSPELQTFLITKFDPLLAIVRELNDRLQNSEKERFRLERRTQRLEHQVLLLTDAVDKGKALEKVPPSDEEGRTCRTPICGVIFT
>SelPygWS2016021609_rbh_TGME49_269330
MTQKAPSNPSPFSPELQSFVVTKFDPLLSIVKELNDRLQASDKDRFRLEQRVTRLENQLKAIQEAAEAGKPISDITDMLNTDHDLKPNAVAALLENEDALAAPWLFSCQTGTPTSVLQLLLEFNPESTEELDTKHWRREEDMWVSFLEYLPDDVAIGKPDSLSRQDLRKAARRALLQLCRSELLVILRNVPGKEDAATNPTAITLTAIITAALSEAWQRVEHSDPDSLGRIGMVLEGTGIGTRLRAGHRKFQIEPLN*
>SelPygWS2016021618_rbh_TGME49_269330
MTQKAPSNPSPFSPELQSFVVTKFDPLLSIVKELNDRLQASDKDRFRLEQRVTRLENQLKAIQEAAEAGKPISDITDMLNTDHDLKPNAVAALLENEDALAAPWLFSCQTGTPTSVLQLLLEFNPESTEELDTKHWRREEDMWVSFLEYLPDDVAIGKPDSLSRQDLRKAARRALLQLCRSELLVILRNVPGKEDAATNPTAITLTAIITAALSEAWQPHSVISHISGPTPESRALRSRFTWKDRDGFGRYRYRNASPSRS
>SelPygWS2016021622_rbh_TGME49_269330
MTQKAPSNPSPFSPELQSFVVTKFDPLLSIVKELNDRLQASDKDRFRLEQRVTRLENQLKAIQEAAEAGKPISDITDMLNTDHDLKPNAVAALLENEDALAAPWLFSCQVASHHTLSHPPHPPIFSLTRLPSTVFRQALPPQSFNCCLSSTQRAQRSLIRSTGGGRRTCGFHFSNIFRMMWRSANQTACQDKTFERQLGARCCSCVGLSY*
>SelPygWS2016021623_rbh_TGME49_269330
MTQKAPSNPSPFSPELQSFVVTKFDPLLSIVKELNDRLQASDKDRFRLEQRVTRLENQLKAIQEAAEAGKPISDITDMLNTDHDLKPNAVAALLENEDALAAPWLFSCQVASHHTLSHPPHPPIFSLTRLPSTVFRQALPPQSFNCCLSSTQRAQRSLIRSTGGGRLVMVPSLTLSPH*
>SelPygWS2016053823_rbh_TGME49_269330
HSPLSSHLPHSPHSPDPSHASLISSPTSLSSLKPLSSPHTSLTSTTSATLLTSTALLTSLTWYTSAVAALLENEDALAAPWLFSCQVASRPTLPHPPHPPLFSLTP
>SieNemWS1WS2_1057834_rbh_TGME49_269330
WLTFLEQIPEDVVEHKPESLGLFHLRKAARKALVGFCKSELMIMLRNVPGREEAHLNPTAVTLVAIMTAAVSEAWQQVETTTPETLGR
>SieNemWS1WS2_1114891_rbh_TGME49_269330
MSKAPSNPSPFTPELQSFIVTKFDPLLAIVKELNERVQAADKDRFRLEKRVNRLEETVKALRKAIEEGAQLGAEEDLTDVLDAEPSAVAQQLASEEALNAPWLFSCQAGTPTSAVAVLLEFHPENCEELNVQQWKREEDMWLTF
>SieNemWS1WS2_1114892_rbh_TGME49_269330
ANGWMDEQTGVEQFDGQPRGSDGIRHSAPIQGPTLRRRRRRRLRQSSLQRIRDAQSASAVAQQLASEEALNAPWLFSCQAGTPTSAVAVLLEFHPENCEELNVQQWKREEDMWLTF
>SieNemWS1WS2_1114893_rbh_TGME49_269330
LLASRVHTLHPIHLCESWCSNPILARGLALPLPPVHAGSPPLPLPLPLLLPTYLRNCCLCLICTPYLPVVCPVVLRCIHPITPFTPELQSFIVTKFDPLLAIVKELNERVQAADKDRFRLENRVNRLEETVKALRKAIEEGAQLGAEEDLTDVLDAEPSAVAQQLVSEEALNAPWLFSCQAGTPTSAVAVLLEFHPENCEELNVQQWKREEDMWLTF
>SteCoe000905_rbh_TGME49_269330
MEELIKRVEELEKNTQKSSRERELLLNRICELEDLVEDLTLQLKKSKKTIRTPVAPKESLAINNASKKTNAQEDEPWLFYCPKNKPYEEILRNLDFSEGYEITSSALVSEEALWTQILEKMNEEEIPKKLTALRKLVSVQLSSACHHELLIIVRGIPGNENPLFQLILPHIATLAEYVNIAWSEVENSNPELLGRIALVLECEQDLKVLSVDRGDTRLSLYVEKLL
>Sym_Mf125fA3033574_rbh_TGME49_269330
XSQWLPQEAGHHLESQLDLSSFISTRYEPLLQIVKQLAARLHEVEAARENDSRRIQELSTRLQRLECTQPQPHLNRAKVWDIDAGTNSERHTSVGDGSLAGVDVSDQVSEISRPESEATPLHHRQHSGASLPCMGPRYSVPAVSTDDASMTAPWLFKAPSSMPPQQIAASLGFESDSAKRLEASAHLWGSEDAMWSALVPKLQALRRGSLMPPHGLHAQGLLSQAQTLLEIACLGETLLVIRDVPGRNEVQGVEDDAVSSASRGSSGTRAAAQARLRCVAKLAVEAQRQWDRLVEINTPVEELGRLTLVLX
>ThaAnnAnkara002855_rbh_TGME49_269330
METEVVTSNLTDLESFILTKYDPLLTIVKELNDGIQNLEKEKLRLERRIYNLEQYLLSKDNSNSKDSLNEDFNVPLDLSVVEDESYLSLPWLFSCQTGTPLSTLQVLLEFHPDNTIELDVSSWLKEENMWISLLEDLLLNLSMEYSKDEFNELQTLRKLARRSLKELAKNEMLIVLRNVPGKEEASSNTTCITLVAILASTMSDAWKVFHTHFHLCKNIDCFDESPIKVEPNTKVINLLFELHIVNRSES
>TheEquWA004056_rbh_TGME49_269330
MEDDPNSSNLSDLESFILTKYDPLLTIVKELNDSLQNLEKENLRLERRIVNLEQYLLSSKNEDKNTKEKFTLPSEVNLVEDESALSLPWLFSCQAKTPLSALQVLLEFHPDSTIELDISTWLREENMWISLLDELLPILSLSVGSNELEELHSIRRIARKTLLEMSKNEILIVLRNVPGKDEASSNATRITLVAILASAISEAWKRVEQLNPHNMGRVSLVLEGDNIGTRLRAGTKRFRIEPLN
>TheOriShintoku002300_rbh_TGME49_269330
MWISLLEDLLPMLSMNVDKSEFSELQSLRRIARKSLMELSKDEVLVVLRNVPGRDDASSNSTCITLVAILASAMSEAWKRVEQIAPQNMGRVSLVLDGENIGTRLRAGTKKFRIEPLN
>TheParMuguga000233_rbh_TGME49_269330
METEVVTSNLTDLESFILTKYDPLLTIVKELNDGIQNLEKEKLRLERRILNLEQYLLSKDNANSKDSLNEDFHVPVDLSVVEDESYLSLPWLFSCQTGTPLSTLQVLLEFHPDNTVELDVSSWLKEENMWISLLEDLLPLLSIEHSKEEFNELQTLRKLARRSLKELAKNEMLVVLRNVPGKEEASSNTTCITLVAILASTMSDAWKVFPPFLMIV
>ToxGonME49000859_self_TGME49_269330
MAASRTPSNPTPYSAELQTFLITKFDPLLAIVRELNDRLQNSEKERYRLERRTQRLESQFLALAESVEKGKPLEKSGLDDEDTLTVPRDAVKSEEALVAPWLFSCQTGTPTSALQVLLEFTPDTTEELDVKLWKREEDMWIMFLEELPDAFAVHKPESLQLLDLRRAARRALLELCRGEALFILRNVPGKAEASSCPAAITLVAILAAALSEAWRRVEAAEPATLGRVALVLEGSAIGSRLRAGRNRLHIEPLN
>VitBraCCMP3155000596_rbh_TGME49_269330
MSVSGRELSRSRVKRRLDEDPSSWQGCRGDGEERRVARCRPTSHRSGRAVGGRDTLTKTAAEGRGGERQSQHMTDGTASTLPPTLASGSDHNVAPAATKTNSLQLPPTDNDGPTMPMPLVEIKTELDPSRPTRIINKLNKHTHNTDVQQQDPLHQHQQSVQGCGSGDTPGSWLFSVGPGVGDEQVRQILGFSVDVTRTIDAAGWTCEKDMWRSVVQIGSPALLGFFDAVNYEDSSSARDLVRTAVDRLVRRETLLLVVDHVPGKDEALSAVDNAETVKLVAILIDSILEAWQLQKRVNPGLLARTAVVLRGRGVGRKMRAGVHRVRIQPLEASQSS
>VitBraCCMP3155008590_rbh_TGME49_269330
MSVSGRELSRSRVKRRLDEDPSSWQGCRGDGEERRVTRHRQHPDVHDVAPSSTKSNSLYQLPPTDNDGPTMPMPLVEIKTEPDRSRPTRIINKLNKHNTDVQQQDQLHQYQHYYHHHQHQQQQQQSVQGGGDGSTPGSCLFSVDPGVGDEQVRQMLGFSVDVSRTIDAAGWTCEMDVWRSVVQIGSPDLLGFFDAIDYEDTALGLVTMAVERLVRREALLLVIDHMPGKDEAHSGNAVVDNAKTVKLVAILIGCILEIWQLQKSVDPSLLARIAIVLRGE
>VitBraCCMP3155016385_rbh_TGME49_269330
MSCPMNQPYQVRPSHGHRGSMGDPASSGPGFGHHSQPTTPNHYQMGGRAQHDTYVNGSSSAPPANTSGRLMCGGSGLLPHALLKQHQQHDRGTGWKSPASSNDRRPNMMPPGHGSGELNTGSPQSHPNHSGQQQQQYHRHQSGFPASSHQQPWMEPRSNESGGNGQTQGGGYFTREPQYNRFADQQQQHQERMSSTAPQQTQANGVRSGGGGGGWYASPTTVQEFLERYHMPTIRVLDDLTERMGEMEPLVKQIGPVLTRLEDVETMLTSMAQSVNTLQADVNALQADMRQMREDTEVRAREEERQIDNRLGDMHRRLADMHRRIEDVVSTSERPSLLDRVCVPEAARPSQLVPSGPPPAVHQPTTRKRPLMNPQCAPHPHTPNAHSNANAANDMAVDSLPMGGNNGGGGGFPVFANGPFGSLGVSSGAGGGAGGGDSMGAGMGMGGGYGYGGGGGGMEVDHGMQMQMQVQDQQQHNMQQASVGPPPFVPGQLHHHHHHHQQQPNGLAGTSPPPQMPNGSSPHPPTLTGLGSPDHDMEQRDGNTGGHSMHPNHPQHQHQHSRPPAHTGAQGHHNTHARPAGANGASVASSAEPGPLPLVRIKRETDRGTPTIVADAPAPPSAKNNCNSSNVPDVPIKQEQEEMDGEGQGSQQHDAETPASGVAGPCVGGGGDGDGEGQEDSSGSWLFSVESETPQHQVCQILGFAPDRLQTIDTAMWMSENEVWRTVLQVFAPDLLGAFDACNYQDTDSSVRTDLSTTAIDRLVCRETLLLLDHVPGKNEAGGAGTVKLVAILLGAILERWQIQNDADPSVLARIAIVLRGRGIGRKIRAGAFKVRIQPLVTSATTTAQPPAAQPFEGDAASHTS
>DinSpeMGD017618_rbh_TGME49_269330
QVEGLSTRLELWRSALAAPIPPVAPAASGAGTGHRTDGNPASRITTDENEFGENATEGTSCSDEELRHVGDRATAHGPGQECFDDGLHAPWLFKVAHNAHLSAIQEALGYGPQETAELDASTWDSEASLWRCVV
>KarSpeRossSea423393_rbh_TGME49_269330
MAVDAKDFLAQRPAQFAHLSELDQFILTRYDPLLQIVKQLTSRIHDVEADLAAMCINHSAHWNTPPSNAEPVKHSCKLEAAIERLHVDHNQEALRLDRVEARVRTLCDKNEYHFLADCSHGYEVEKRTATSVSSSPDRSRFNSPSTELAMSMTSTPWLFKVSTDVPVTAVQGALGFDEAGAFVAELDASSWVSEFNMWSDVAVSLARFSGSRNSPESRSAADQVFSLKNRGTIISTGSITSVDVVEDCKQTALDALGLCSSGVLIIIHSVPGKQDVQAGGGEAGSGFGDSSTSALHRLRCIAQLALAVQRQNELLAGAWTAQTARSALVRLSMVLAGDGIGRSLRAGHETLPIEQLL
>KarSpeRossSea423394_rbh_TGME49_269330
MAVDAKDFLAQRPAQFAHLSELDQFILTRYDPLLQIVKQLTSRIHDVEADLAAMCINHSAHWNTPPSNAEPVKHSCKLEAAIERLHVDHNQEALRLDRVEARVRTLCDKNEYHFLADCSHGYEVPSVT
>KarSpeRossSea423395_rbh_TGME49_269330
MAVDAKDFLAQRPAQFAHLSELDQFILTRYDPLLQIVKQLTSRIHDVEADLAAMCINHSAHWNTPPSNAEPVKHSCKLEAAIERLHVDHNQEALRLDRVEARVRTLCDKNEYHFLADCSHGYEVEKRTATSVSSSPDRSRFNSPSTELAMSMTSTPWLFKVSTDVPVTAVQGALGFDEAGAFVAELDASSWVSEFNMWSDVAVSLARFSGSRNSPESRSAADQVFSLKNRGTIISTGSITSVDVVEDSHLSSRTYHFLFLLIG
>KarSpeRossSea423396_rbh_TGME49_269330
MAVDAKDFLAQRPAQFAHLSELDQFILTRYDPLLQIVKQLTARIHEVEADLAAMCINHGAHWNTSPSKAEPVQHSCKLEAAIERLHVDHNQEALRLDRVEARVRTLCDKNDYHFLADCTHGYEVEKRTATSVSSSPDRSRFNSPSTELAMSMTSTPWLFKVSTDVPVTAVQGALGFDEAGAFVAELDASSWVSEFNMWSDVAVSLARFSGSRNSPESRSAADQVFSLKNRGTIISTGSITSVDVVEDCKQTALDALGLCSSGVLIIIHSVPGKQDVQAGGGEAGSGFGDSSTSALHRLRCIAQLALAVQRQNELLAGAWTAQTARSALVRLSMVLAGDGIGRSLRAGHETLPIEQLL
>KarSpeRossSea423397_rbh_TGME49_269330
MAVDAKDFLAQRPAQFAHLSELDQFILTRYDPLLQIVKQLTARIHEVEADLAAMCINHGAHWNTSPSKAEPVQHSCKLEAAIERLHVDHNQEALRLDRVEARVRTLCDKNDYHFLADCTHGYEVEKRTATSVSSSPDRSRFNSPSTELAMSMTSTPWLFKVSTDVPVTAVQGALGFDEAGAFVAELDASSWVSEFNMWSDVAVSLARFSGSRNSPESRSAADQVFSLKNRGTIISTGSITSVDVVEDSHLSSRTYHFLFLLIG
