# Supplementary material for: Molecular characterization of the conoid complex in Toxoplasma reveals its conservation in all apicomplexans, including Plasmodium species
Source: PLoS Biol. 2021 Mar 11;19(3):e3001081. doi: 10.1371/journal.pbio.3001081 (PMC7951837; doi:10.1371/journal.pbio.3001081)
Supplement: S1 Data — Files are named according to the T. gondii apical protein query. The sequence headers comprise the protein identifiers in our in-house proteome database for the SAR clade (Methods), starting with an abbreviation for the species strain (see S3 Table). The headers furthermore contain either the descriptor “self,” indicating that this sequence is the original T. gondii query, or “rbh,” indicating that it has the original T. gondii query as its best T. gondii hit in a BLASTp search, or “none,” indicating that it has no BLASTp hit in T. gondii (see Methods). For sequences of P. falciparum 3D7, the header also indicates by which P. falciparum IT sequence it was gathered and if it was gathered via reciprocal best BLAST hits (“rbh”) or via unidirectional best BLAST (“bh”). The latter is only the case for the putative orthologue of T. gondii’s TGME49_219070 (see also S4 Table). (GZ) [file pbio.3001081.s005.gz › TGME49_conoid_proteins_putative_orthologs/TGME49_264430.fa]

>BesBesBbGer1006013_rbh_TGME49_264430
MSPSSSSDPVAAQAAAKMAAGARPREARIQAGQTGGTHNLSVPSSQCRAPSMPTSLSHGTTIPRLDLSRAEAIQSRRVNLASMPQAHVHVYNGGVPLGQPCAGNFYVASHMATPLEGGGAVVDHERSTSHASGGLAGPGSSVGALLPSAGFNWEAPFYGAPRHADGLQQPVRVEPSGAADTAGGQRFLQLRNPAPGGVHGATLPPAGGANGGVEIPVSLAADALIDLSTSRTQRIADGCRCCTGPFSIFFGLRCLKNGGEQQAALPAEPQRRKPVGLKATSPPITTAFLQGRFAEPMQNTVQERYSSVPQPVMMEMPLNAFGPGRGSNMMLAPNAVQFFSGSCKRAVSQQATYSDYERRFLQEHQAAIREAEERRAATVTAARCEAENEEQKRLRERGSVSEILESKVSDRIQNLPSTAGIPSKAEVTSSEASRVRLGRSEFRSGHPTAQMRTGPVTSLRAKLPEDAPIEKAPATPVVGDLAGDHQSLPEAQKRVDSAGTGVEEKRASRHDDPPCPPVLIEERLFRSGSRADSQRSGQYSSRSIALLQQLEETKRQHRRVQEQFKKENESLKDENCRLHEAVVSIQGQVQHIIDELRSLKTKSASSTVAPTAANTELAEVCIALVAQLVGDKEAGVARARTEEEQRSLIEPEKQVEAPLRIDSLGSFASFTQEQLDELLKLQRLPSEGDRSTNAAQEEVCEKKNSVPAHPVNKAVEIRQSEAGPVSKNKSAGKQAAPKPYHIERTQVRAAPKRERFGFGSSMPRSTPIVKETNRDTARRQKLPAVKAPVPRQAVSPRGPVKQSGAAASSRPGSGKLELNKSATTGLPSSPASPATAVEHGLEPTPSVALRIPAASPVSLESAASTQPELTPPAATPSAGSHPPAALPSPTSKAAEEKEDQEKVDGAKASETEAAAAKAVLPQAAESKPVVPRSTPANAVEPMPAKALKAVVDGKPAEEMAADAAKAGEESAGAGKTVEAKALAPKAPVGKALVRKAPAAKAAEAKAAEPKAAKANAVEALKAAVDGKAAEEKAADAAKAGEESAGAGKAVEAKALAPKAPVGKALVPKAPAAKAPEAKAVEAKGAEAKAAEPMAAQTKSEEPLTAAVDGKAAEEKAADAAKAGEESAGAGKAVEAKALAPKAPVGKALVPKAPAAKAAEAKAVEATSAEAKGAEGKAVEPKAAEAKAVEQKAAEAKAVEAVKAAVDGKAAEEKAADAAKAGEESAGAGKAVEVKALASKAPVGKALVPKAPAAKAAVAKAVEAKGAEAKAFAAKAAEAKAVEALKAAVDGKAAEEKAADAAKAGEESAGAGKAVEARALAPKAPVGKALVPKAPAAMAAKAKAVEPAASVSADNVRAAGGEEGVIGRSTSGGVAGFFYSIFGAPTAQPAPAIAEAQADLRGTETKSDGLQAPEAKAVEPKAAEAKAVEPTAAEPKAVEALKAAVDGKAAEEKAADAAKAGEESAGAGKAVEAKALAPKAPVGKALVRKAPAAKAAEAKAAEPKAAKANAVEALKAAVDGKAAEEKAADAAKAGEESAGAGKAVEAKALAPKSPVGKALVPKAPAAMAAKAKAVEPAASVSADNVRAAGGEEGVIGRSTSGGVAGFFYSIFGAPTAQPAPAIAEAQADLRGTETKSDGLQAPEAKAVEPKAAEAKAVEPTAAEPKAVEALKAAVDGKAAEEKAADAAKAGEESAGAGKAVEAKALAPKAPVGKALVPKAPAAKAAEAKAVEATSAEAKGAEAKAVEPKAAKAKAVEQKAAEAKAVEALKAAVDGKHAEEKAADAAKAGEESAGAGKAVEVKALASKAPVGKALVPKAPAAKAAVAKAVEAKGAEAKAAEPKAAKANAVEALKAAVDGMPAEEKAADAAKAGDESAGAGKAVETKTLAPKAPVGKALVPKAPAAKAPEAKAVEPKGAEAKAVEPKAAEAKAVEALKAAVDGQAAEEKAADAAKAGEESAGAGKAVEAKALAPKAPVGKALVPKAPAAKAPEAKAVEPKGAEAKAVEPKAAEAKAVEQKTAEAKAVEALKAAVDGKAAEEKAADAAKAGEESAGAGKAVEAKALAPKSPVGRALVPKAPAAKAAEAKAVEATSAEAKGAEAKAVEPKAAKAKAVEQKAAEAKAVEALKAAVDGKAAEEMAADAVKAGEESAGAGKAVEAKALAPKSPVGKALVPKAPAAMAAKANAVEPAASVSADNVRAAGGEEAQPAPAIAEAQADLRGTETKSDGLQAPEAKAVEPKAAEARAVEALKAAVDGKPADERAAEAAKAGEESAGAGKAVEAKALAPKAPVGKALVPKAPAAKAAEAKAVEATSAEAKGAEAKAVEPKAAKAKAVEQKAAEAKAVEALKTAVDGKAADERAAEAAKVGEEGAGAGKAVEAKALAPKAPVGKALVPKAPAAKAAEAKAVEATSAEAMGAEAKAVEPKAAEAKAVEALKAAVDGKAAEEKAADAAKAGEESAGAGKAVDAKALAPKAPVGKALVPKAPAAKAPEAKAVEPKSAEAKTVEPKAAECKAVEAQAVGAKAVEPKAAEPKAVEALKAAVDGKAAEEKAADAAKAGEESAGAGKAVEARALAPKAPVGKALVPKAPAAKAPEAKAVEPKSAEAKTVEPKAAECKAVEAQAVGAKAVEPKAAEPKAVEALKAAVDGKAAEEKAADAAKAGEESAGAGKAVEARALAPKAPVGKALVPKAPAAMAAKAKAVEPAASVSADNVRAAGGEEGVIGRSTSGGVAGFFYSIFGAPTAQPAPAIAEAQADLRGTETKSDGLQAPEAKAVEPKAAEAKPVEPKAAEAKAVEPKAAEARAVEPKAAEARAVEPKAAESKPVEAKAVEPKAAEAKAVEALKAAVDGKAAEEKAADAAKAGEESAGAGKAVEAKALAPKAPVGKALVPKAPAAKAAEVKAVEPKGAEVKTAEASVVERRTAEARAVEAKAVEARALEAKAVEAKAVEPKAPEAKAVEALKAAVDGKAAEEKAADAAKAGEESAGAGKAVEVKALAPKAPVGKVPVPKAPAAKAPEAKAVEPKGAEVKTAEASVVEPRTAEARAVEAKAVEARAVEAKAVEARAVEPKAPEAKAVEALKAAVDGKPAEEKAADAAKAGEESAGAGKAVEAKALVPKAPVGKALVPKAPAAKAAEAKAVEPKGAEAKTVEPKAAEAKAVEPKAAGAKAVEALKAAVDGQVAEEKAADAAKAGEESAGAGKAVEAKALAPKAPVGKALVPKAPAAKAPEAKAVEPKGAEAKTVEPKAAECKAVEAQAVGAKAVEPKAAEAKAVEAVKAAVDGKAAEEKAADAAKAGEESAGAGKAVEAKALAPKAPVGKALVPKAPAARAAEAKAVEATSAEAMGAEGKAVEPKAAEAKAVEALKAAVDGKAAEEKAADAAKAGEESAGAGKAVEAKALAPKAPVGKALVPKAPAAKAPEAKAVEPKSAEAKTVEPKAAECKAVEAQAVAAKAVEPKAAEAKAVEALKAAVDGKAAEEKAADAAKAGEESAGAGKAVEAKALAPKSPVGKALVPKAPAAMAAKANAVEPAASVSADNVRAAGGEEGVIGRSTSGGVAGFFYSIFGAPTAQPAPAIAEAQADLRGTETKSDGLQAPAAKAIEPKAAESKAVEPKAAGAKAVEALKAAVDGKAAEEKAADAAKAGEESAGAGKAVDAKALAPKAPVGKVPVPTAPAAKAPEARAVEPKGAEVKTAEASVVEPRTAEARAVEAKAVEAKAVEPKAAEARAVEPKAAEAKAVEALKAAVDVKPAEEKAADAAKAGEESAGAGKAVEAKALAPKAPVGKALVPKAPAAKALEATAVEAKGAEAKAFAAKAAEAKAVEALKAAVDGKAAEEKAADAAKAGEESAGAGKAVEVKALAPKAPVGKVPVPKAPAAKAPEAKAVEPKGAEVKTAEASVVEPRTAEARAVEAKAVEARALEAKAVEAKAVELKAPEAKAVEALKAAVDGKAAEEKAADAAKAGEESAGAGKAVEAKALAPKAPVGKALVPKAPAAKAPEATAVEAKGAEAKAVEPKAAEAKAVEQKAAETKAVGPSVSARGGGLNAERDFFDGSESGNGVGVEDGLSRRSISGGMADFLYSIFGARAAQSEAVVAEAEADSRQSAPKEVDPQLGEPKAAEAKAARAKAVEAKAVESKAVEAKAVEALKAAVDGKAAEAKAADAAKAGEESAGAGKAVEAKALAPKAPVGKALVPKAPAAKALEAKAVEEKRVEAKAVEPKAAEAKPVEALKAAVDGKAAEEKAADAAKAGEESAGAGKAVEAKALAPKAPVGKALVPTAPAAKAPEAKAVEAKGAEAKAAEEKAAEAKAVEPKAAEAKGVEPKAPEAKAVEALKAAVDGKPAEEKAADAAKAGEESAGAGKAVEAKALAPKAPVGKALVPKAPAAKAPEAKAVEAKGAEAKAAEPMAAQTKSEEPLTAAVDGKAAEEKAADAAKAGEESAGAGKAVEARALAPKAPVVKAPVPKAPAAKALEAKAVEAKGAEAKVFAAKAAEAKAVEPKPAEAKAGEPKAAENKAVEAKAMDAKAVEPKAPEAKAVEALKAAVDGKAAEEKAADAAKSGEESAGAGKAVEAKALAPKAPVGKALVPKAPAAKAPEAKAVEPKGPEAKAVEPKAAEAKAVEPKAAEAKAVEALKAAVDGKAAEEKAADAAKAGEESAGAGKAVEAKALAPKAPVGKALVPKAPAAKAPEAKAVEPKGPEAKAVEPKAAEAKAVEPRAAEAKAVEALKAAVDGKAAEEKAADAAKAGEESAGAGKAVEAKALAPKAPVGKALVPKAPAAKAPEATAVEAKGAEAKAFVAKAAEEKAVEPKAAESKPVEPKAAEAKAVEALEAVEPKAAEARAVEPTAAEARAVEPKAAESKAVEPKAPEAKAVEALKAAVDGKPAEEKAADAAKAGEESAGAGKAVEAKALAPKAPVGKALVPKAPAAKALEATAVQAKGAEAKAFAAKAAEEKAVEPKAAESKPVEAKAVEPKAAEARAVEPKAAESKAFVAKAVEPKAAEARAVEPTAAEARAVEPKAAESKAVEPKAAGAKAVEALKAAVDGKPAEEKAADAAKAGEESAGAGKAVDAKALAPKAPVGKALVPKAPAAKAPEAKAVEAKGAQAKAVEPKAAEAKAVEALKAAVDGKAAEEKAADAAKAGEESAGAGKAVEAKALAPKAPVGKALVPKAPAAKAPEAKAVEAKGAEAKAVEPKAAEAKAVEALKAAVDVKPAEEKAADAAKAGEESAGAGKAVEAKALAPKAPVGKALVPTAPAAKAPEAKAVEPKGAEAKTVEPKAAECKAVEAQAVGAKAVERKAAEAKAVEALKAAVDGKAAEEKAADAAKAGEESAGAGKAVDAKALAPKAPVGKALVPKAPAAKAPEAKAVEPKAAEARAVEPTAAESKAFEAKAAEAKAVEATGAEAKGAEAKAAEPKAAEAKGVEPKAAEAKVVEPKAAEAKAVEALKAAVDGKAAEEKAADAAKAGEESAGAGKAVEAKALAPKAPVVKALVPKAPAAKAPEAKAVEPKAAEARAVEPKAAESKAVEAKAAEAKAVEATGAEAKGAEAKAVEPKAAETKGVEPKAAEAKAVEPKAAEAKAVEALKAAVDGKAAEEKAADAAKAGEESAGAGKAVEAKALAPKSPVGKALVPKAPAAMAAKANAVEPAASVSADNVRAAGGEEGVIGRSTSGGVAGFFYSIFGAPTAQPAPAIAEAQADLRGTETKSDGLQAPEAKAVEPKAAEARAVEALKAAVDGKPADERAAEAAKAGEESAGAGKAVEAKALAPKAPVGKALVPKAPAAKAPEAKAVEAKGAEAEAVEPKAAEAKAVEALKAAVDGMPADERAAEAAKSGEESAGAGKAVEAKALAPKAPVVKALVPKAPAAKAPEAKAVVPKAAKERAVEPKAAEAKGVEPKAAEAKAVEPKAAEAKAVEALKAAVDGKAAEEKAADAAKAGEESAGAGKAVEAKALAPKAPVGKALVPKAPAAKAPEAKAVEAKGAEAEAVEPKAAEAKAVEALKAAVDGMPADERAAEAAKSGEESAGAGKAVDAKALAPKAPVVKALVPKAPAAKAPEAKAIEPKAAEARAVEPKAAEAKAVEALKPVEPKAAEAKAVEPKAAETKGVEPKAAEAKAVEPKAAEAKAVEALKAAVDGKAAEEKAADAAKAGEESAGAGKAVEAKALSPKAPVVKALVPKAPAAKAPEAKAVEAKGAEAKAVEPKAAEAKAVEPKAAGAKAVEALKAAVDVKPAEEKAADAAKAGEESAGAGKAVEAKALAPKAPVGKALVPKAPAAKALEATAVEAKGAEAKAFAAKAAEAKAVEPKAAESKADEAQAVAAKAVEPKAAEPETVEGKLLEARLVTEGPASADSSVSSDIAGFFYSFFGAPTPKLTGDVPKTAADVRQVGATASENSPTSQADKTQVPAEEATRSAVDQQTHVSATEPESGNGSSYTELRRKQALPGTTEMKYASRNVDSQGTEVAQLRSISDGAHKDVAVPKGTFQVLLAKKSMGQVPPVPLVSAPKDRSKSMEEGERNLVPKELSAKPLAQAALPTPDVETVESELKGQGSSDGHKELLSKDDVEGSSKTLPAKEEVKTLLSKEGSKKLPSKEGVKAVPSEEALKKLPSKEGVKKLPSKEEVTKLPSKEAVRKLPSKEAIKKLPSKAAVNKLPSGDAIKKLPSKEAVRKLPSKAAVNKLPSEDAIKKLPSKEAVRKLPSKAAVNKLPSEDAIKKLPSKEAVRKLPSKAAVNKLPSGDAIKKLPSKEAVRKLPSKAAVNKLPSKVAIKKLPSKEEVNKLPSKDAIKKLSSKEAIKKLPSKELRKLPSSEGPECQPTEGLKHLKSSKTLLSMASKLPLGIKKSLEGIQFERLPSQAEGKAKEEKKNVI
>Cys_WienI008269_rbh_TGME49_264430
MSNLPPSSFGHHQYLPSGVPGSQPFEVGARVPVARIQQPVLVSGNTSHRSVPQTPSGLRPSSAVPRLDLSRAEAIQSHRVNLPGGVMQQLSTVVLPSNATTFVAGKPGAPLVAVGTDGRAATASRQVYGAGTFVSALRPDAWNVLPGTPGLGSTTLEGDRVLQLRPPTARGKGGGQQHGPAGGVADGTADVVQVPVSLAADALIDMSTTRSQKIADSCQCCVGPWGALFGPVRKPPPEDLRRRPVALTAAIPSAPNNVLHRTFFGQPTTTTQERYASVPQPTMRVEALRPSAQLSAADTKRPQNVAVGFVPLKSSQTAVGVTASKDQTQRQLLEKEAAEGERKEVRAFDMSRAQPEQRHIIAPQKVVDERRKEGQGKETERENKGAEKEPVGVHGSVVVGDKALHAVPVPPLAGGPFSSSLQQAARFLPPSGLAPMYSTVTGATGQIRNEASQVPQQQSMPEVAVASKGSLGKGFQQESYRSGQYSSRSIALMSQLEETREQYRRVQEQFRRENENLKDENSRLQETVTSIHGRVKNIIDELHTLKLTTSSCAAVILTLQFKSAGQTTSANAELAEACIAVLAQLTAESESASQGPSVSASEASRADSGVAQQIGPLGWSGSFTEEQLQQLFKLQKLGSGSTRGVGTKAEDERSSEDSSTHVSSVHPPSTLGSDLASRQPAGAELGKRSEKVKTETHPPAVKPSVSGSTVPKPREQPKPVAVKKCFGFGSSVARTAPLGPAVQPTRPGTQARDGDSKPTGTVGGTTKHGSMAERGPGEEKMPGVVMAAAPKIGPKGVSGATTADGLMKQGPVDGKGPGEAKAPGVDEAAEPKEAPSDVPEARAVDELVKQGSTEAKALGDAKAPGLAKAVDPVGGKAAGEAKSVVPKIAPKGVPEAKAVDDLVKQGSVDGKTPGLAKAVVPKIAPKGVPEAKAADGLAKQGSVDGKAA
>HamHamHH34005557_rbh_TGME49_264430
MSFYHPPDYAGLQQDQGRHPTVETPCDSHDASSAASVHLTPAMHMPAFHGSAVPRLDLSRAEAIQRQRVNMPSGTSTVKPAGSQVESAAANVVPQPTGSVFIPNMCMPSHVVAVSSPRYAYGAVPSTAFPANGVATHMLVEPNHRIASTTLGERVLQLRDPRCGTNTQRSGMPLQGRGEGIEIPVSLAADALIDLSTTRSQRIADGCRCCAGPLSVFFGQRGRPPALPVEPQRRKTASVSVSPSPSRTSVHYGHFVDPRNVYQERFASVPQPVMTEVPLNAFPVGTMPTMVFLPPHFFAGNKGVYQGKPCDMERRAKEQRRSVSREGGEPRTGDRKQTARVEKSLSEREKSDAGVEGEECREPIQATKQAQTKRERDRTSLADACQLAATDLTVAPSGVPVQATMVLFPGVSTSKPRSEEDSNVANTSATGLFALRGMNQSVTGMPTTEGKPARRAGSETRLATLESPIAITDGNLPAGSSATGSDHAHQNSTSSLAIWRQLEETKEQYRRVQEQFEMENESLKDENLRLQEAVVSMQSRVQHIIDVLHTLKTKHAGQPATRVKTNEELAEACIGLVAQLVTREAVVKPSVTATEAPALQPAAGEAEAPAQIGPLGGFTSFTEEQLQQLLNLQRKDGGAKWPVHAKPEEIPGNGVECPAGDADICPASLRKAASPACDAVTKGATSAHANMAASAPAAQRRPPLGFGSAAPRRLSIVKRESEPALRPSKPLQSKSTAAGKRTAHPDGVTKDGSVDVSLQKPLKQTDEKTPSASTSPATTPDEPQPPSKDGPAAKTPESAEVAKAPLGSKSTATAAQEPKHAGRAPLVPQAAPKEPPAARDAPMVEGAEPQAAPTAPETADAPKVALVPKVTTKALDVSKEVSKAPAVVPKVAPKDAPASSDAPKVEGAEPKAAPKAPETADSPKVALVPKGNNEGSGRVQGGCEGTGCGAEGGTEGCARFLGXXXXXXXXXXXXXXXXXXXXXGCARSSDAPKVEGAEPKAAPKAPETADSPKVALVPKATTKALDVSKEVSKAPAVVPKVAPKDAPASSDAPKVALVPKVTTKALDVSKEVSKAPAVVPKVAPKDAPASSDGPKVEGAEPKAAPKAPETADSPKVALVPKATTKAAVVSKEVSKAPAVVPKVAPKDAPASSDGPKVEGAEPKAVTTKALDVSKEVSKAPAVVPKVAPKDAPASSDAPKVEGAEPKAAPKAPETADAPKVALVPKATTKAAVVSKEAGKPPLVPKVPPIDAPAAAVSPKVEGAQPKAAPKAPEAAELAKAPLLPKGTVKAELGPRDAHKAPLEPKAAPMVVATDEAVEEKKKEKAADEVVTAPADHNEPPPSGGIAGFFYNIFGAPAAETTAEVVEKAAEDSEKKEFGVNENMAPGALDKASAVGSPAKQLPPTREAPKGVTEAKDASTALSVATSTPAPPAPDEGDKAAQPAGAAKPPGSPRTAKAPLVPKTTPKAPVVSKEAAKAPALVSKVGPKDGPAPKDAPKIEGAETNMAPKLPPGAKDAAKAPDRRR
>HamHamHH34007346_rbh_TGME49_264430
MAPKLPPGAKDAAKAPGVVPKVGAKDGPAPKEAPKIEGAETKMAPKHPPGAKDAAKAPGVVPKVGPKDGPAPKEAPKAEGADSREVPKAEPAASESRGASLQGEQAAEVASKDTALGECQERKAADEAATVAAGLTQRAPSGGIAGFFYNIFGAPAAETTAEVVEKAAEDSEKKEFGVNENMAPGALDKASAVGSPAKQLPPTREAPKGVTEAKDASTALSVAKSTPAPPPPAEGAKVAQSAGAAKGPESAQTGKAQLEPDATPKTPAAANEAAKAPGVVPKVGAKDGPAPKDAPTINGAEAKEAPKAEAAGKDAGKPDEAKDGAGRTEAPEGGPEATMAPKLPPAAKHAAKAPGVVPKAEAAGKDAGKPDEAKDGAGRTEAPEGGPEATMAPKLPPAAKHAAKAPGVVPKVGPKDGPAPKEAPKIEGAETKMAPKHPPGAKDAAKAPGVVPKVGPKDGPASKDAPKAEGADSREVPKAEPAASESRGASLQGEQAAEVASKDTAPGESQERKAADEAATVAAGLTQRAPSGGIAGFFYNIFGAPAAETTAEVVEKAAEDSEKKEFGVNENMAPGALDKASAVGAPAKRLPPTREAPKGVTEATEASTTLPVAKSTPATPPPTEGAKVAQSAGAATAAEKPQTASATLEPSATPKAPAAANEAAKAPGVVPKVGTKDGPAPKDAPNVGGADSKEVPKAEPAANDARSTSLQGEQAAEVASKDTAPGESQEGKAADEAATVEAELTQRAPSGGIAGFFYNIFGAPAAETTAEVVEKAAEDSEKKEFGVNENMAPSALDRASAVGAPAKQTPATREAPKGVTEAKDASTALSVAKSTPAPPPPAEGAKVAQSAGAVKDPESAQTRKAQPGPKATLKAPAAANEAAKAPGMVPKVGTKDGPAPKDSPKIEAAETNMAPKLPPAAKDAAKAPGVVPKVGAKDGPAPKEAPKIEGAETKEAPKAEPAGKDAVKPDEVKDGAGRTEAXXXXXXXKDAAKAPGVVPKVGPKNGPGPKDAPKPEGAEAKEAPTAEPAGKDAVKPDEVKDGAGRTEAPKGRR
>NeoCanLiverpool001483_rbh_TGME49_264430
MSFLPPSDRAGLPPVERGAQDPLRISPQRASAGEVPREARDTSSPPSVHLTASTQMAPVHGSAIPRLDLSRAEAIQSQRVNIAAGTTSVKPTGSQVGAGASAMTGSLGNMYVSNAGVPPTGATMSPWGYPYGMFSSVAVPPRGVVEHMLVEPSNRTSTPVGERVVQLRGFRSAANSSQRTTTSVTRRAEEGIEIPVSLAADALIDLSTTRSQKIADGCRCCAGPLSALFGQRGRQPLPSEPRSREPASLTVSPSQSRTAFRYGSFADPVNTYQERLASVPHPMMTHVPVNAFPVGSVPSVVLVPAAVFAGRNGDQQGKKSTDVERPAKEQRPRASREGEETRASHRKAPGVEEKKLPSERACEKLEVRAGAQEELEGQLTVSAEGKEELDWSSVAKAGASEAANERAGEPAAPAKPETVQSWGAHSVGRAAREDSTLANASVATWSFPPRAGSSTSGVPFNAGDAGVARAVAHAPSGTRECLPAITDAGVQAGARNVGGESAGQCSTRSLAIWHQLEETKEQYRRVQEQFVKENESLKDENLRLQEAVVSMQSRVKHIIDLLHSLTKNVGQKEATDAANEELAEACIGLVTQLVNEGEAGLKAGGSEGEAARPETLAEAEAPVQLGPLGGFASFTEEQLQQLLSLQRQGSGKERTEQTNAKEAQSGGGGSGSSGVDARAPQDPVSKGVVSAASSSKAAAPGAQRRPPLGFGSASPRPLSIVEKNSGEPATRQKPQRPDATPNASREVQPDGAAKPGSGDASLEKHLVRPPLETATSASTSPANPTSDAQAAPEEGARGHIVAPHGTLQTEEPQADPEAKNALKAPEEQAAAPPPSMSTDAPKTPAAKVAAEPKVPTPKPVSGGENPAVADAERDVEEPAEGKRAAQSAESGEPQREASLASTENKQPATAKAPVTTGPAAKALVPKMGLLAKPAAEKKAPAPKTPTMDSSHNEKTSATVEEKKDEKTPGAVTAVDAELAPQRSVSSGLAGFFYNIFGAPAAETSAEAVEKAAEDTEKKMADSEDKHVPSPAAAPLVPKEAASKVVPVAKEAPKAPVVPKDAPKAAPEAADAPKAAETPDAPKAAETTDAPKAEPGAKAAPKLAPLPKNVVKAPLVPKAEAVAKAVPEEAAAKEADAKVVPGAKEAPKAPLVPKHAPTAPLVPKEAAAKVAPVAKEAPKAPLAPKDAPKAAPEATDAPKAEPGAKAAPKLAPLPKNVVKAPLVPKAEAVAKAVPEEAAAKEADAKVVPGAKEAPKAVPVAKEALKTPPVAKEAPKAPLVGQEPPKAPLVPKDALTAPLVPKAEAVAKAVPEEAAAKEAAAKVVPVAKEAPKAVPVVKEAPKTPLVPKDAPKTAPAATDAPKAEPGAKVAPKLAPLPKNVAKAPLVPKDEAVAKAVPEEAAAKEADAKVVPGAKEAPKAVAVAKEAPKTPPVAKEAPKAPLVPKAEAVEKAVPEDAAAKEADAKVVPVAKEAPKAPPVAKEAPKAPLVGKEPPKAPLVPKDALKAPLVPKAEAVAKAVPEEAAAKDADAKVVPGAKDAPKAVPVAKEAPKAVAVAKEAPKTPPVAKEAPKAPLVPKAETVAKAVPEEAAAKEADAKVAPVAEEAPKAPLVPKEAAAKVAPVAKEAPKAPLVPKEAPKAPLVPKEAPKAPLVPKEAPKAPLVPKDAPKAPTMDSSHNAKTSAAVEEKKDEKTPGAVTAVDAELAPQRSVSSGLAGFFYNIFGAPAAETSAEAVEKAAEDTEKKMADSEDKHVPSPAAAPLVPKEAASKLVPVAKEAPKAPVVPKDAPKAAPEAADAPKAAETPDAPKAAETTDAPKAEPGANAAPKLAPLPKNVVKAPLAPKAEAVAKAVPEEAAAKEADAKVVPGAKEAPKAVAVAKEAPKSPPVAKEAPKAPIVPKEAPKAPLEPTEAPKAPLVPKEAAAKVAPVAKEAPKAPLAPKDAPKAAPEAADAPKAAETPDAPKAAETTDAPKAEPGAKAAPKLAPLPKNVVKAPLVPKAEAVAKAVPEEAAAKEADAKVVPGAKEAPKAVAVAKEAPKTPPVAKEAPKAPIVPKEAPKAPLVPKEAAVKVAPVPKDAPKAPLVPKEAPKAPLVPKDAPKAPTMDSSHNAKTSATVEEKKDEKTPGAVTAVDAELAPQRSVSSGLAGFFYNIFGAPAAETSAEAVEKAAEDTEKKMADSEDKHVPSPAAAPLVPKEAASKLVPVAKEAPKAPVVPKDAPKAAPEAADAPKAAETPDAPKAAETTDAPKAEPGAKAAPKLAPLPKNVVKAPLVPKDAPKAAPEATDAPKAEPVAKVAPKLGPVPKDAPKAPLVPKAEAVAKASQVPVGVPEKTAASAEVPGAADASKGTPIVKDVLGGEWKSESSANAAPNATAAEEAGSAKEMPKALVAKKSLENMSPAKAGSDTKVVGDTAQERLHKDSPNAGLTKLPSKEVVKKLPSKEVVKKLPSKEVVKKLPPKEVVKKLPPKEVVKKLPSKEGVNKLPSKESVKKLASKEGLKKLPSKESVKKLASKEGLKKLPSKESVKKLASKEGLKKLPSKESVKKLTSKEGLKAQASKEGLKRQESKEGLKKQASKDELRKESSKEGVAVLQSSKSLKTMSSK
>SarNeuSN3004614_rbh_TGME49_264430
MLDVKEAVMPPQAGKGSAALSTSHARPSTYPSKRETTGGLSSHVPPLDLSRAEAIQSKRLLRHEKLHNPPNAVTLTGGPSQSKENTIVKVAVLPERRAPAGLLTTAPVAAAEGGREANAGTMESHEEDVGRVLLPPAGGFSGGYATADNAVAQGWSPGLPSPFPSQPVTIVQGPHLSSPIAQVLNFPTLDPKRLHASPDSAALPRFLTTSEKFGFSSSAPAQTASPYLPFQNVEHWTLPPSFAGVVLGPDVIKYGAPDPRPCLDTHLYGKGGNTLALEDASMFLLDTARTQRLADSSQCCAGSPCSQWFRAAAAPPERSRKLSSESNRTTPQKKVEYTTTGTQSRKEEEGFISRLSRGLMSAMYSPDFSGGQIKTKPLTYYRRPPGDERMKGSSVGGSEKSSKFASPALSKTELDKLSAAGVQQPQALHAAVAAAFLPAASPAATAAVFPAAGRSLPPDAAFRAAAAAAGFPAAAAVSPAGIAVQGSSLPIQQQRLYSAPPEAVRDRTSHVGTEGHYYYSAAAPSGVVLQTRRQHSPGVSGSGSGRFSGAAAAADCSAEESCGACSWRRGSTHACFRRENNDDNVAASLCVDLSLPELKEQYHHVQDHFQKENEDLKTENVRLQATLGNIQKRVNLILSELQDIKAKGTLANSSAAEAREELAERCSTMLAELLNEPLPEAEPPQQIGPLSVLSSFSEAQLQALLAMERAAAGEAPVVALRATPAAARPETPAVKDSAVPSLPPTLAAAGGPSVPGEAGGAVAAAHETPAAKPHPTTAAAAPAPVPQPTSAAKPAAVPKPAATVAAKPAVARQPSVAAKPAAVAAKPTLSGQIAVAAKPAAVAAKPALAGHPAVAAKPATAAKAEAAAAKPAVAGQAAVAAKPAAVTKLPTAAAPGAAGPPSAGTVKAAATKDSQTFAAAGGAADKDFAEEALRTATAAQGRAAFPAREGDYVRVSLGEGHVAAGATKKQDASAAREEMMQEVKSSPDTAGKAAGRPPVQRQGEQARAVSAAAAKHPAAAAPAAAAEGAAGKRTGTEVSSVKEKSRGKDAEGAPEEQVGATVGDGAAAQKSAAVVGASETAGAAQGQKKGGDQPLQQRTSTENFAGFFSLFFGGGGSGSGEKTANEETRKSTTDGIRRSTSKEAAVASPPPAAGIEKKAAALVRGKSAEVKQDTAPAKKTPAVAEKAGLQPKEMQTSKADMQAVKAKQHAAATALPAPLTKTAGPASEVAEDKEKQELTKATPGLPGVAPVAMKKAPDPAAEKKTPGLLPIKKTAAAEKKAAALPTATEEAPAKHPPERPSESKAAAEEKSPVKEEAPRAAGEVPAEKAGETAAKATGPPPTEKAKHAAPADVAQFQKRASIENAAEDKKGVARLASLEKPHKEATLLKKTALSATKNAAVVPPAAAMPVAIKAVTPASQPTAAAPTX
>ToxGonME49002498_self_TGME49_264430
MSFYHPPDNAGVHQDQGRLPTVEAPCDSHDASAAAAVHPTPAIHMPAFHGSAVPRLDLSRAEAIQRQRVNIPSGTSTVKPAGSQVETAAANAVPQSTGNVFVPNMSVPSHVMAVSTPGYGYGAVPSTAFPANVMATHMLVEPNHRTASTTLGERVVQLRDPRCGPNTLCTGMPFPGCGDGIEIPVSLAADALIDLSTTRSQRIADGCRCCAGPLSVFFGQRGRQPALPVEPQRRKTASVSVSPSPSRTSFRYGHFVDPKNAYQERFASVPQPVMTEVPLNAFPVGTMPTMVFVPPHFFAGNKGVYQGKPCDLERRANEQRQSVSREGGQRRAGDRKQTTGMEKLLSERENSDAGVGGEDRKQPIQATMQAQAKRERNRTSLADACQFATGDVTVAPSGAPVQATMVLSAGVSPSKPASDKDSNVANSSVTTGFLDLRGTNQSATKMPTTEGRRARRAGSETHLATLESPLATTEGSLPASSSAAGSDHAQQNSTGSLAIWRQLEETKEQYRRVQEQFEMENESLKDENLRLQEAVVSMQSRVQHIIDVLHTLKTKNAGHPPTCDKTNEDLAEACIGLVAQLVTREAVVMPGVAATEAAALQRAAGEAKVPAQIGSLGGFTSFTEDQLQQLLSLQRKDSGVKLPDHAKSGETPSGNGVECPAGAADICPGSLRKAASPACDAVAKGATSAHANMAASAPAAQRRPPLGFGSAAPRRLSIVKRESEPCLRPSKPLHSNATATGKRTAHPDGVHKEGSVDASLQTPLKPTDGKTRSASTIPVPTSDDPQPSSQDAPAAKPQESAAVEKAPLMPTSTAKAPQESKEAAKAPLVPKVAPKDAPAATQAPKAEGGEPKAAATAPEAADAPKAAVVAKVPTKAAVVSKEGAKAPLVPKVAPKDAPAATQAPKAEGGEPKAAATAPEAADAPKAAGVAKVPTKAAVVSKEGAKAPFVPKVAPKDAPAATQAPKAEGGEPKAAATAPEAADAPKAAVVAKVPTKAAVVSKEGAKAPLVPKVAPKDAPAATQAPKAEGVEPKAAATAPEAADAPKAAGVAKVPRKAAVVSKEGAKAPLVPKVAPKDAPAATQAPKAEGGEPKAAATAPEAAHAPKAAGVGKAPTKAAVVSKEGAKAPLVPKVAPKDAPAATQAPKAEGGEPKAAATAPEAADALKAAVVAKVPTKAAVVSKEGAKAPFVPKVAPKDAPAATQAPKAEGGEPKAAATAPEAADAPKAAGVAKVPTKAAVVSKEGAKAPLVPKVAPKDAPAATQAPKAEGGEPKAAATAPEAADAPKAAGVAKVPTKAAVVSKEGAKAPLVPKVAPKGTPAAKEAPAVHGSEIQAAPTGSERMAVPRSPESGGVAKAPLLPKGTLKAAVGPKDAHKAALGPTGAPTVPAAGEAVEEKEKKVPDDAATATADLTEPTPSGGIAGFFYNIFGAPATETTAEVVEKAAEDTEKNESDGKANETPGALDEPPAGAQLATNLPPAKDALKAASPAKDASKSLPVSKSKPAASPPVEAAGVPEAGDAAKAPTVPRLAKDPSMVPHAKMTPKLPPAAKEPAKAPVVPKEAPAATQAPKAEGGEPKAAATAPEAADAPKAAVVAKVPTKAAVVSKEGAKAPLVPKVAPKDAPAATQAPKAEGGEPKAAATAPEAADAPKAAGVAKVPTKAAVVSKEGTKAPLVPKVAPKDAPAATQVTKAEGGEAKAAATAPEAADAPKAAGVAKVPTKAVVVSKEGAKAPLVPKVAPKDAPAATQAPKAEGGEPKAAATAPEAADAPKAAGVAKAPTKAAVVSKEGAKAPLVPKVAPKDAPAATQAPKAEGGEPKAAATASEAADAPKAAGVAKVPTKAVVVSKEGAKAPLVPKVAPKDAPAATQAPKAEGVEPKAAATAPEAADAPKAAVVAKVPTKAAVVSKEGAKAPLVPKVAPKDAPAATQAPKAEGGEPKAAATAPEAADAPKAAGVAKVPTKAAVVSKEGAKAPLVPKVAPKDAPAATQAPKVEGGEPKAAATAPEAADAPKAAVVAKVPTKAAVVSKEGAKAPFVPKVAPKDAPAATLAPKAEAAAKDAPKQDEAKDVTAELASKDDVRGGGQQENPADHAAAAAAELTQRAPSGGIAGFFYNIFGAPAAETTAEVVEKAAEDTEKNEPDGKANEAPGALDKPPAGGPSGAQLPPAKEAPKSASLPTDASLTLPVAKPTPGSQPPADAAKVTESGDSAKALESAQLAKAPKVGPEAKMAPKLPPAAKEAAKAAVVPKVGPKDGPAPKDAPKAEGAETKEAPKAVEAAAKDAPKQDEAKDGAGRTETPKVGPEAKMAPKLPPAAKEAAKVAVVPKVGPKDGPAPKDAPKAEGAETKEAPKAEAAAKDAPKQDEAKDVTAELASKDDVRGGGQQENPADHAAAAAAELTQRAPSGGIAGFFYNIFGAPAAETTAEVVEKAAEDTEKNEPDGKANEAPGALDKPPAGGPSGAQLPPAKEAPKSASLPTDASLTLPVAKPTPGSQPPADAAKVTESGDSAKALESAQLAKAPKVGPEAKMAPKLPPAAKEAAKAAVVPKVGPKDGPAPKDAPKAEGAETKEAPKAVEAAAKDAPKQDEAKDGAGRTETPKVGPEAKMAPKLPPAAKEAAKAAVVPKVGPKDGPAPKDAPTAEGAETKEAPKAVEAAAKDAPKQDEAKDGAGRTETPKVGPEAKMAPKLPPAAKEAAKVAVVPKVGPKDGPAPKDAPKAEGAETKEAPKAEAAAKDAPKQDEAKDVTAELASKDDVRGGGQQENPADHAAAAAAELTQRAPSGGIAGFFYNIFGAPAAETTAEVVEKAAEDTEKNEPDGKANEAPGALDKPPAGGPSGAQLPPAKEAPKRIPAHRCIPHFAGGQAYARVSAPC
