# Supplementary material for: Molecular characterization of the conoid complex in Toxoplasma reveals its conservation in all apicomplexans, including Plasmodium species
Source: PLoS Biol. 2021 Mar 11;19(3):e3001081. doi: 10.1371/journal.pbio.3001081 (PMC7951837; doi:10.1371/journal.pbio.3001081)
Supplement: S1 Data — Files are named according to the T. gondii apical protein query. The sequence headers comprise the protein identifiers in our in-house proteome database for the SAR clade (Methods), starting with an abbreviation for the species strain (see S3 Table). The headers furthermore contain either the descriptor “self,” indicating that this sequence is the original T. gondii query, or “rbh,” indicating that it has the original T. gondii query as its best T. gondii hit in a BLASTp search, or “none,” indicating that it has no BLASTp hit in T. gondii (see Methods). For sequences of P. falciparum 3D7, the header also indicates by which P. falciparum IT sequence it was gathered and if it was gathered via reciprocal best BLAST hits (“rbh”) or via unidirectional best BLAST (“bh”). The latter is only the case for the putative orthologue of T. gondii’s TGME49_219070 (see also S4 Table). (GZ) [file pbio.3001081.s005.gz › TGME49_conoid_proteins_putative_orthologs/TGME49_315510.fa]

>BesBesBbGer1003116_rbh_TGME49_315510
MYFPFATAAAAPPMCGPAFHPHEVMMTLPPSFAVGLPHQQTVFVAPPPTLPGVVHGPHVCFEQHGIADGRREPFAHLQKQPPDPSLHHFSGIFPEWEVDELDFEDACTRMRDGARRAGITANRRSTRDQSSQCVIAPARVEAPVPRPEVEKQEDEVSRVVGNINISGVVKLEPTGEESEVQADRAESVLETDFDRYETYRRPLCRPWYERQDNWSRYDLQLKRFQRWLQQQQRPLLERIPKHREAFPQRLACANPTSDAMQARIRRVYDHAHHTRLNPDDSYVYQFLDARRARHADAFAGVNTTSGRRRYDRPPPVEPHVPYDPSQRRAPGFHALTRSGCAAEHAHGARRRAVSANSVRDPMAARVRCASVQGPQPAAFHAELEAHGRGRTVRQRVGTSARTLRPSLTGGGDDLEQHTEFTGSLRAVDDEKGTSLTGSFVVPLATDEGRRKVRDGTPPPWRARN
>CycCayNF1C8001384_rbh_TGME49_315510
MRSHSHTSCCGRLHRFGASSELDSESSAVDAAIAALRAAAHNALGRRKKVPRKVAAVQCDLEPKAEEAAEEPAESSPSTVQGKLNIRGNVLLATDWDLIDDDVRFAHYPLLSLDCCGADQQRQQKYWDQQLKRSLPRPLLRLQQRPDDREPRQLQQKLQQKLRRELQHQQLQRIPKHREAFPVRPNDVNPEADDYLKNRVRQTYDHAHSLPLHINDDYLKLHAKLNLRRRKPTPGRYGPSRRCCSPAGARPLSVGVPVCTCPRVFPGRSNGGDRSVSCQRGLWKARQPSTDGVSNTMQPLREGVPVVAGGGTPPNMHCGAAPLGMSSLPPPPQAFCGAFHPGSAPVGSLPTEAGCFPLPPLQSGMIF
>Cys_WienI004354_rbh_TGME49_315510
MASSFAMWATQMPPVVCSLPGGTVASHAGIPVSSQPAVVLNAAQLLPSCPPTEPAQDAQWVHDRPSCLHLDATGIVAPRQQVPVPPPDPSLHEFSSLFPAWEVDEMDFEDACTLMRDAARRAGISANRREHTDQSAQCNLGVPSHEDDKPSEPEVSHVVGDISIQGVVQLHSAGDTGFVNMSDMDSATFDRYDDYCKALLRAKQERQDNWSRYDLALKRYQRWLQTQRRPPLERIPKHREAFPQRPACQNPTSLAMQARIRRVYDHAHGTPLHEDDSYVYKFLEERRAKHADAYSGVNTCSGSRRYDRCHPAKPYVPYEPRGPPGGPVRGRVEPPSVQRHRSTGRQVTGRLDQRSQSMGVSGLEGPPRTKITGGGYLQVTGSGKATRESQTRNRLREPVSRPSGYRVVREGQITLEGESGQISFSGSLTLPLKGEENRPKLRRGTPPPPRETRNRRLSS
>EimAce000362_rbh_TGME49_315510
MQNPQAPRRCRCSSVHRFCACSEHDSDSSCVEAAVAACRAAAHRAEGKKQRPSLSVAAIQCDLLPEEAPPTPKEVVEEPAPLQEKPVKGELNIQGNVLLATDWDLVDDDVRFEHYPLLSLECCGAHQHRQHKFWHLQQQQQQQMPHLQHLQQLQQLQQQQQRSRRLPRRLLRAQEEALRQQRLQRIPKHREAFPVLEREANPEVHILLKNRVRKTYDHAHSLPLHTDDSYLRLHATRQPKSKLLQQQLQQQQQQKQQHTVNTSRKYDIKTCCTLTTPQNLLLDGPVCCCPRVIPKPSCCSPGCCAAAPLWSVRTPHVVDPNYPDPCRVAAAAAAAASTPTAAAGEAAPAAGTAATPAPAAAAAAAPAAAPFCVSLSSSPSSPQFRLPPLLYSPSASPQYPVHATLYAGAPWGAPVAGAPMAASFPLPPLQCGGIF
>EimBruHougton002457_rbh_TGME49_315510
MGGSAPDPSGVDEELSLNLVPAAAAAAAAAATPPPALSAAAWTPPAAGAATMHAEPAADAEELTAAALQEAWSLQLQADAEAGAAEELEAADACDDSGGFCLESDDEGQQQQEQQQQQQEQQEEEQQQQQQQQQQQQQQQQQEQHQQLQQQHEEDEVEIVPNDEELCATEKDGLAAAAAAASLDSSQQVQHPTEQQQQQQQQQQQQQLSIEDSSSSAAASATTELAAVLDDDDSLFSGDKPSAPSSSNFIPLDPCQYSSLLSGRREGPSRAPAAAAAAAAGAAGAAAGAAGAAGAAGLEGWGWCSQQQAAAAYCLKEQLLREEAAAGRLQVRQQQNPRSSSFKPMRLYAVREVQQLAVRVWGSLEAVDKERERRIEESFSLPSPLQPAAAAMQQHRSSNPRRCSCSSLHRFCACNEDHSDASSVEAAVAACRAAAHRAAAQQQQQRPSLSVAAVQCDLLQEQQQPKAPESPPPSPKEEPKKEPEKEENNTIKGEVNIHGNVLLATDWDLIDDDYRFAHYPLLQLECCGVHQQRQQRRQQQQQQQQQQVLLQQRSRLPRRLQRKQEEMLRQQQLLRIPKHREAFPAAAGDINPELDIHLKNRIRRTYDHAHSLPLHADDSYLRLHARTGRAKLQQQQLRHMQQQQQMQQMHQQQQGKLCCSAAAAAAAAAAATATAAATAAATATATATAAATAAATG
>HamHamHH34001905_rbh_TGME49_315510
MYFQSVSAAAPPQESGVPQVLMQWPAPLRVGQPQQQSFLVMPSQTPAGVVLCPASHCLGQFDVDRCTRRQPAQPQSYLPEPHLHQFSNIFPEWEVDEIDFEDACTRMRDGARRAGFSANRVRRRTAEQSVQCSLQDEKKPEPETNDTHRVDRVVGDINISGVVQLGQSGDKSITHASSGDHVDDAYFDRYSVVHRPVRVCGPSQPRQDSWSRYDLELKRFQKWRQEQQRPPLGRIPKHRIAFTQRSVSGNPASAVMQARIRRVYDHAHHTPLNPDDSYLYKFLDDRRTRHADAFSGVNTSSGRRRYDRPVPQEPYIPYDPNALREAGLQTTAPLISVEHFPRQEHRKKTCGAHSDGDADPAGVLDSDLCPDSQPDPFHAGMAFKGKLRKLRRADEGGSPGKPSGKSDGSPEKQHQLSGSLNIVGEDERLSVTGSFTVPLAENGDRSKIREGTPPPWRLKN
>NeoCanLiverpool005888_rbh_TGME49_315510
MYFPYVSATAQPQNCSVPHQVLMQWPASVGVAQPQQSLLVLPSPTSAGAVLCPVSHCLGHCDAGRSSRLPHSQSHLPEPRLHQFTRIFPEWEVDELDFEDACTRMRDGARRAGISANKHRRRTTDQSTQCSLESVEEKKAPEQDKNEVNRVVGDINISGVVQFGQTDDTSVPQASGEHVDDADFDRFQPFHRPLMSCARSQPRQDSWSRYDLELKRFHKWRQEQQRPPLGRIPKHRVAFPQRSVSDNPASSVLQARVRRVYDHAHHTPLHPDDSYVYKFLDERRARHADAFSGVNTCSGKRRYDRPPPLEPYIPYDPHMLRMAGVQTPARPRFSAGQNLGREHRRKSCDAHSDGDVLPSGVHGGDLYPCPRPDSFHTGLTFKGKLRSLRQGEEHGSSGKASGKLDGLEKQGNLSGSVRIAGEDDGFSVSGSFLVPLSADEGRAKMREGTPPPWRSKN
>NepSpe025113_rbh_TGME49_315510
MINSQSKPSVERIPPHRVAFPVDSDDKNMLDLRDIQRGVKVYQDAHSFKSTNTDKKAYNINQGINKHDSIFSGTCGSGGKRVDRPIPTFPYQPYSIEKRRNSIKLFN*
>NepSpe044400_rbh_TGME49_315510
EKVDEVPVIEHSESIETYSVSIQVQPKIKSCGTDTMSELDDVQEESKEIEENVSTESEITLAIPEEPIINEGDSLKYEFVVEDRLDNIPRYDRQTKLFHWMLQNQEKPPIDRIPSHRVAFPKADENIPNGESLNYVKKIYSESHDLVNKKS
>NepSpe090222_rbh_TGME49_315510
MACNLNVTTLHCRCHSCYCSPCYRYRNPRVSHYCPCNRVPYHITADPPIRSCRFPTGSTCVNNIILHCPYPAANCRHCFSRGENCCCCFCSCHNLFAQNAQRRNNFDDLRIRAICSAMRNGRSRVQQQEKTQQQQPPATSLDAETSQTPVLLHPRSAQNSAFSITPRSLESSRNGESLPGYDPEEFNALQARIAELEEDPAKKEKIVESKETDVADLPAETEETFQAPPLAASYEFVVEDRLDNLSPYDRHMKLFHKLLNARSKPPLLRIPPRRTAFPVSAEDTNPIHNHKAHLASLVYTQAHELPLHTKEEARYLDRQMKQKHAFGGTIGGSLKRYDRPIAGNPYKPYDPNYQRKAFTVKI*
>NepSpe117761_rbh_TGME49_315510
MSDEIEIPQQIPQKKFTFVVEDRLDNFSRYDRQNKLFHELLKRKKNPPTERIPKYRTAFPIDANLPITPYEYKNNVRNVYANSHYTPLKKSSKEYTEKFIQGRSKTSFEGTIGGSNKRYDRPIPD
>NepSpe122741_rbh_TGME49_315510
DENQADDGSIKDDNDDNDDNNNPTDKQESPIVTDENQIKYEFVVEDRMDNASRYDRQLKLFHWMINNQPKPTRDRVPPYRVAFPINKTENNYMN
>ToxGonME49000312_self_TGME49_315510
MYFQSVSAAAPPQESGVPQVLMQWAAPLGVGQPQQQSFLVMPSQTPAGVVLCPASHCLGQFDVDRSTRRQPAQPQSHLPEPHLHQFSNIFSEWEVDEIDFEDACTRMRDGARRAGFSANRARRRTAEQSVQCSLEDEKKPEPETNDTHRVDRVVGDINISGVVQLGQSGDKSITHASRGDHVDDAYFDRYSVVHRPVRVCGPSQPRQDSWSRYDLELKRFQKWRQEQQRPPLGRIPKHRIAFAQRSVSDNPASAVMQARVRRVYDHAHHTPLNPDDSYLYKFLDDRRTRHADAFSGVNTSSGRRRYDRPVPQEPYIPYDPNALRETGLQTTAPLVSVEHFPRQEHRKKTCGAHSDCDADPVGLLESDLSPESQPDPFHAGMTFKGKLQKLRREDEGGSPGKASGKLDGSPEKHHKLSGSLNVVGEDERFSVTGSFTVPLAANGNRRKIREGTPPPWRVKS
>EleDub041334_rbh_TGME49_315510
MRKASKHLYRRPQKTRNSHVQHPMAKDCATQTQGEYTQGEYTQREYTQREYKQEEYGAVKNVPETVFVMPKLPKGGTVELEGVVELDGSGNAIYAQWIHIALSKPTTLDHAFLAFLWGDISYWQILFCCMYTSGGRRSDGSGQLSCGRAEARWNRYDDFNDRSQEAIARNKKQRRPPLPRVPRHREAFPGQVLLRITSSTHYDSPQCICLTRIFQSTESCTITSQ*
>PlaYoeYoelii17X004163_none_TGME49_315510
MHIFSHISKANQMNARQYKGNINSRNKQVANNSIKFDLNKKKTSQKNASFIQTNLKVNTQKQSNNMRNSIGNNINNIELKWHKYLDNVLKLNEYVKLPNSINNERDKKKWKKAHTLRNKMKEYDLLTRRKLFNNNIINNKAKLNRERYIVLNRIPRYREAFPSVLDTSNKIKEDIIRTYLKSHACYLVSEMKKNNDNNDNVNNMSFRNTIQMNNNTNTNPVNVTAKSMKNMQKKNISTNGKGNNSLNHLYNKTINYSNGEKNKKNNLSYNLWEKAMMKNLKKENMMKQQNDNKYLKKIDQKKNKKQIYNYRNNANNNSKENDLKNYNIQINGVYSNLNNNRKKTSMPNIIPKNIHIETDLYNIGKNKNLFDYGQNVVVHDEKREDAYEIYPNTPQMNFISKEQNNSLQNLNMHYSTADSKDDLPIRENFKTDHMRDVSNTQYQYSNKTNSNEYVNEYSNNRMGENYENYNKKKTSCGYKKDRFSLFGRIKHNKDIEVKLLLNKA
