# Supplementary material for: Molecular characterization of the conoid complex in Toxoplasma reveals its conservation in all apicomplexans, including Plasmodium species
Source: PLoS Biol. 2021 Mar 11;19(3):e3001081. doi: 10.1371/journal.pbio.3001081 (PMC7951837; doi:10.1371/journal.pbio.3001081)
Supplement: S1 Data — Files are named according to the T. gondii apical protein query. The sequence headers comprise the protein identifiers in our in-house proteome database for the SAR clade (Methods), starting with an abbreviation for the species strain (see S3 Table). The headers furthermore contain either the descriptor “self,” indicating that this sequence is the original T. gondii query, or “rbh,” indicating that it has the original T. gondii query as its best T. gondii hit in a BLASTp search, or “none,” indicating that it has no BLASTp hit in T. gondii (see Methods). For sequences of P. falciparum 3D7, the header also indicates by which P. falciparum IT sequence it was gathered and if it was gathered via reciprocal best BLAST hits (“rbh”) or via unidirectional best BLAST (“bh”). The latter is only the case for the putative orthologue of T. gondii’s TGME49_219070 (see also S4 Table). (GZ) [file pbio.3001081.s005.gz › TGME49_conoid_proteins_putative_orthologs/TGME49_263200.fa]

>BesBesBbGer1007173_rbh_TGME49_263200
MALSRESRTRPYGASPCGTCIVNSGAVYRSPSREAFIAHPGKGIKTKSGGSYGLLREELEVTKGRLFMKEDMCNQLIQENQQLLKSLQTLRREDEEHIHKIKCEAAEVVQKLLEEEKLLREATETMQSKLLASGESLKQKQAQLAATQQNLGKAEDQVTVLRRFTEALHDQLAALEEERNQLRMSYTDIKKALQTFARDIAASKFIINGDCDYEALVRTVSDGIRRLEVDVLSLDANLFKKGLLTEAPAELLLEPLNTRMVPFTKVEKAQRGQRLWQNKQEKEERKAVQQAAEIKMLKSELDDRNRRIVQLRLIISSRKVKDEDLRSLAEKYRELTERLANVEKERDDLRKWKNNHIFYQRRVAPAASVSRAPASSSSSSALVKALASRQGLSGSLSVASVARKRRELSARSSATPGASPRRLSLPRAGSAALVGEDRPALFASRRGTQTIEERDGEETLGLPPRGRRTGEKSSSARDKALSPPSPSLGTGRRLSPSVFRSSSFEGSNLSRGSSPSPPHALPRTVRPLQSTTPRSSRLALPETGASPRRAREMTRTQSPLRDMTPEMASVFLGGGTTGEEGARRPAEREGGTPKGKAVSEAPAGSSVADAVSAMFEGWRGEETADKKKPEDTKSPAQDRDGDLGVPASLRDRSRTRPTALSDRLPPALQGLLSPRTTTGGGRDKGREDRDLVEGAERRTADEWEDEQVVTVHQKGLSDFLEPVPVSLYPLAGSKATQRDSRRTSRRDEEREKARGRGGRSGACSRTSVASLSSSPSRKRFSFGSASPTRTMRSLLGTTRTVAGPATQVASSRSCVRDRGDTEEAAWSEASERGAGARERSSIGTREGIAAFFGVAGRREGEPRTAARRKEGRTSPEKSKLVLRPHLGPVQKPDIPRLRARGSKDTLRDEREEVAFPPALSLPSKERERSYADRSEPADSVSAKLWSASSLDSKTVELIAGRLPKAEPLASRIAERRIQRRRDSDVSRDRVSVSYSSAHSELLLESEGGRGSGSSATSRAPAAEAPAEDARRLLGVSEEQTKFSGAAGELHGHLIAKEQRVVVETHGELAQGSWAAAAGLRVVGVGVRGFASEERRAEEADDGIEVAEITDDNERAKPVRASHEGKGGSGRMPGASGGGEWDAEAQRGRFRSGDERVGAGIKEEGAKTPSFARASGSEEVVRALDVDEARALRQNMRHAPFNEQRWSGSVEQRRQEAASLAATSGRGGSAASEPRGDRAAAKAGAMQGETKAVSLTRGDSLSRPPAASASSSSFPTLARSKTLVPKARPKRMTTLSKDTKELASQKSGESLAAKFVLKIAHPDQTSGEKQGTVEEGERLDTGKGPQERDEEVQPSRPGVDKAGKAMESPKARAARETKDAETTAGNTAATGSPSVVQLRVIRASSSSLFAAPGGSGESARVTALGNIHEVEEE
>CycCayNF1C8001871_rbh_TGME49_263200
MTGQISDKGPLEVQQSHSILPEQAYKPFKRRTTESKRLLGEPFRSELQLHGSVGWRELAETRVCSVGKQLVAEPVRSASGRAEAGGAAFFRWRSTAISPNMTLQQRVTLAESQGFLRAKVAAKEQLCSQVIGENQQLLRQLEDSRARQQQTVERLKAEASAVVQHLLADTAVYRDTHENLLRKLELQERQASNDAHRARQAERRTQEAEEKLLVLKRFVAGLQEKQKALEEEAHAFILAFGHLKSAVKTFAASIAACNLVLSETEAVLLEKGFVREVSAKRILQVYLQSISNAKPDTMVPASEASRLQRERKMWENKYLKTEKELRATEKQLGEVKKENERKAEALLKLRLKDHRIKLQDAEVASAKAKAHEINFQLEKLRKERDYLAAWKASHPVYKGYRWEANAGEKSRSVSGSHANGPSSSVIQGFEFSTLKTPQRGDQSKSVRTNFVRSASRASIASSRRVSSVSSVVAPEQKAALLRSERHAARIETGNLSSMAVKSSSTSALSRAVRGVLAIPRSSRVSRQSLEQTGMKLLRRSSIGPSNAEDSRGKQKGLFAGDESLKLARGRSASRLEEGRALSRVSSTGEAHRHLTLTLPSSPRSVVTPTFAHAETNSIVMNGPTAGRAFQSEDPAGVTRLSNFFSTAFSKAAAKEKEVTRQPKEETKIESAADLSLRMGRSGHTASSAGIRRGGSIASTRSLVPGGRRVHIELHDVAAEGTSELENKGNEKDEPLSPKSHIARAQALAFMEGSAPSSTYRDGDHTVSLPRLSRMDSFTSGASVRTLRSPIAAAVASSVHAQDEAVSEGTGLQQQAGRRLAGGNTTVKELVGEAATKGDIPMDSEDVAHASASASKGFRGSSEASLAEGPTAPHVENKQKVEEGSRRPVERSDGSLPTEKKGFSSQRGDDGVAVGGAPLDMEGLLRKYLEGPAMEATEKMHSDTATGKEAVLGDQQAEIDSQGDRDRHEKDIRADKPPQHHGLEKKIVEEGTSLPLFQRNAAAPPSAKAWKTKPLDVASVVAPPEETRAPHMVATESAEQYPVVRMGTRAGPDGGPSRTIAGIRKAPPKLIGKPDSSMPKSVVTQVFSQPPVLKMNSGVEAAASSEAAPVTPARQMEKGKPEVPPLLTLANIPNPDPSAASTARLESPPEVPRGGDSGAPAFGRHTRKRMSAGEVSIGSWAMAAPKISVSSFKLPQQGAPEAAGRQLSGL
>Cys_WienI003816_rbh_TGME49_263200
EAAEVVQRLLEEGKSLRDSREHLRQRLSSSVDTLKNKQATISTLEKNLGRVEDQLRVLKRFTESLQEQHRSLEDEANHLRSSYTDLKRSIQTFASDIASSKVDVLALDAKLFKKGYLMEVAPEVLLEQYNDKMLPCVEVEKAQKGRKMWQHKHDKLEKQLAEKTLEAKKLKDELNDRNRRIVQLRVTLSSRKSQEEELRLLRNKIRDLGEQIAELEKER
>EimAce000779_rbh_TGME49_263200
MVIAVQAAKFWGAYSPFQRQPPTPLAAPAPPQRVRRGVSASLQACAVGRGSAATPQRKSFNEGGGRDTSSNSSSSSASQALISREIPSAERNERGRIDAKMSVHHRVAVAESQGFLRAKVAAKEQLCSQVIGENQTLIRQLEEIKAQHRQTVERLKAEASAVVQQLLVDTAVYRDSNDNLLRKLQLQERQSANDALRARQAERRSQEAEDKLLVLKRFVSGLQEKQKQLEEEANAFAAAFRSLKGSLGRFAAGLAACNLELNEIEAALLAKGFVKEVSAKGILQRVEKELRAVQKDLEEVKRENSRKADVLLKLRLRDHRLKQQDAEFAAAKKKTQELQSQVEGLRKERDALAAWKSSHPIYKGYRVPSAAPREPSSQPRTHSLHRVASVVSLASRTSRAAAEHDGAAATAAAARSPASAARRDAAAAAAAARDAAGMLKLHTTRKPSPGEGFLSRSASGVSIASSRRVPSVASARLSSPAVAAPAPGASAALRLMKVHSPSAPELQRQSAAGASAADQAAAAAPTVKSLSSPALPAAALSSPTTPLSREASRHFLEAEGMKLLRRSSSGSKSAAAASDAAAAAPGAARGRTGSRQGEEKGDRRQLNKSSSFTQQLTLTLPRSPRSVVTPAFAAAPAAGAAAAEDARDSREAAQAAAAAASGIGGEAEKSREGVERLTSFFSSAFTKAAEKEKELTNLQQQQQQQQRLLIPGRSPRVQSVASSQRRTARREEKGDPIKRETSAASIQSAAHGFRRIHVELQDKNEAAAAAAAAAAAEDGSDDGEPLSPKSRIGRAQAIAFMEGSSSRARSSSKRPTGDARRDAAAADAARGISRVNSSASVASVRTLRSPRPIAADAAAAADAAASTAAHAVDAAAAAAKAAEDSAAAHGSKQKAPPPPAALVAPAAATAAAGPAAAAAPAAAVTETEAPSLQQQQQTSRRVERRHLDVLGSRVPGQQQQQQQQASKREPAAATLPLSPRSVSSALHGADAWAKKEDTPTARRIMKPAEKETDAAAAAPPAAAAAPPVAGAPLSSDMEALLQKYLGTPTQQPGDSKETAAVASAASAEAAPAQPAAATHKAANKQPGPPPSARLRTAETAAVASKAAAAAAAAGQRSAALLQGDRAQNSNKQEGDTSGDTANIMQQRRDAEAAPSGATAAQQGGPAAAVAAAPAPAAAASEETTRLPINTSREAAQQQLQQQQQQPMVRLGTRAGRPSQIITGVLKAPPKHSPGVSPHHLLLQPQSASPTEHPAAAAAADSAAADPAAAGAAATSGGRSLHEAQASPKRDTAESQSSSSSSNSSSSSSSSNRPKEAAPRAEREAAAIPSSLAAADAGAADAAAGAAEKLEKAESLKEGSAAAPAAAAAAAPQRKRLSAGEGAAESWAMAPPKLNISALRRSPY
>EimBruHougton007286_rbh_TGME49_263200
MQHDLSEIEAGLLEKGLVKNISAKTIMQRVEKELRGLQKQFEELKKENARKADVLLKLRLKDHRLKQQDAEYAAAKAKARDLQLQLEKLLKERDSLAAWKASHPIYKGYRVAAADAAAAAAAAADEDAASRSRSRTRQRGSSAVSHASRSAAAEPAAAAARSPAAARGRAADSAAAAARRASAASAAAPAATDTGGLLKLQSRESHRAVSPAAAAAAAAAAGLSRSPSGVSLASSRRVPSVASAAAAGLSAAAAAARQQGKAHSPSAPELLLLQQPAARADRAADKAAADKAAAAAKSFSAPALPAAAALEKPVSPFSRSASQQLLEAAGMKLLQRSSSSIKPDAAAAAAGSKAAETPRVLRSSSSSSKGPEQTRKKSQTLLQLGDSGERRQQLTLTLPRSPRTVGTPAAAASPTAAAAAAKAAAAGETGKGGGDVDRLNSFFSSAFIKAAEKEKEVTTQQQQQQQKQQQQQQQQQPLQMQLLLRGREGPGARKGDSKGDSLHRISSAASVHSAAPSLRRIHVGLQDPDAAAAAAVSERSAAAAKTYAAAQQAGPPPPAALMAPATAAAATASAAVAAAAAKEAETSLLQQQQLQQEQQQQQQQQQQQYARLLEKRHVEVRELKGPQQQQQQQQLQHQQQQQQAAAAAAAPRLRAAGVSSALQEQQQQPDAGDAWGDPSELRKGDSKNKKEISELRKGDSRNKNEINKRDTGTFRDKGKETVKVISPDMEALLQKYLGTPEQQKGDSKETAAATAAAATAATEAAAGAAEAAATQRRHQIKQPGPPPSSRPKVEEANKQAAAAAAAAPAAPAAAAAGRDRAGYSDEQKGDRNEAKGDKKDEKGDTSAAAEAAQRQETASKETEPPPINISKEAQQQQQQQQLQQQQQQQQQQQQQQGIVRLGTRAGMPAKVIAGVLKAPPKLLSHSAAAAAPAAAPAAAPAAAPAAADAAPAAASSPVPPRQAAPAAADAAAAAAASDDSSSEDEEKNDKGANEGSSSSSNSSSSRVRDAAATSQAPAPASAADSAAAAADSTAAAAAAAAAAAAAAPHAAGFQRKRILAGETAAESWAMATPKLNISKIKAYSPSAAKE
>EimMaxWeybridge005176_rbh_TGME49_263200
MSVHHRVAVADSQGFLRAKVVAKEQLCSEVIGENQSLIRQLEETKAQHRQTVERLKAEASAVVQQLLADTAVYRDTHENLLRKLEIHERQAENEARRAHQAERRCQDVEDKLLVLKRFVSGLQEKQKALEDEAHAFADAFRTLKAAVRRFAEGLAACNLELSEIEAALLEKGFVKEVSAKGILQSTLLKEQPASMVPATEASRLQREKKMWENKYVRVEKEMRRVQKQLEEVKKENSRKADVLLKLRLKDHRLKQQDAEFATAKAKARELQTQLENLRKERCLIYLFKLAFYPSCVPPTALSLPVSTVQTALRDTLAAWKASHPIYKGYRVDAAADGRSSRSGSRRGPHASPVVSTASRAKEPAAVTAAEATRGPVGATGDSTSLLKLLAVDSRKEAPGEAALRRSSSGVSLASSRRVPSVASAGLSSSAGLKLPKAHTPSAPELLQQQPAAADGSARAAAAIKSLSSPALPAAGDSGPTTSLSRQTSRQFLEAAGMKLLRRSSSKSAAAPASAPASAPASTGHSTEGISDAPRDVLSSSKTPQKTRGRSGVQPGGDGNDRKQSPKGAGGGSFTQQVTLTLPRSPRSVVTPVFAAPPATATAAEAARGRRTPAAEATPETGIGGADRLSSFFSSAFIKAAEKEKEVTNLQQQQQHQQQQQQEEDALLLRSQSPRGASAVTPHRRTPRNGGPADRLHRQPSFTSAQSATRGFRRIHVELHEGDDAAAAAAAAVAGGHGSEDGQPLSPKSHIGRAQAIAFMEGSSNRANSRSSSRPRGDTAGTAAASRVSRVSSFASGASVRTLRSPRPAASDAAAAAAAADTAAAAAGGDAAAAAAAADAADGGGAAALEGGPEDAAAAIRKTSNAAVTRIHPPPPEALVAPGAVETSAAAETKAEADVGPLQKQLQQLQQKQQISRRLERRQVDLRESGGPTRQEPVVKMATGAPGAPGGTAAPAKKSAGVVSSLRQAGAPPRDAWGHKEDTSSASLQEQVEEGRPHEGASPERENETAAILSNDMETLLQKYLGTQTPQTGDSRLDTAAAINQRITSKLPGSPPLTRLRAAEGDNAVAATPAAPSAAAASARTPAPAIPAGVVPTAAAAPGETGQGWRPKAPSDSSWAAQGGRSRGNMAHAGYTSTYTVHMNQQRRNNSAALPTPKTPQKEGPAAAPAPAAPAAAYIEGTTAPPTNASGDTAQPEQQQEQQKQKQQHQQQQQQPIVRLGTRAGMPAHIITGVLKAPPKLLSPGGSGASAHLSPTHIALPSPMSAAAAAEAADVARAGDRAAGGESGSLADVRQQRKVTAAVDSNSSSSRSSRPKAEATRVESEFVALNSPAAAAATSAVEDPQETERGEVHAAGPHRKRVSSGDTPAESWAMAAPKLNISALKASSASGPRGET
>EimPraeHoughton000936_rbh_TGME49_263200
MRGEQLELSEIEAALLGKGLVKEVSAKGILQSIPGSEKAASMVPAAEASRLQRERKMWENKYVRVEKELRTVQKQHEEVKRENARKADVLLKLRLKDHRLKLQEAEFAAAKAKTQELQHELEKLRKERLQEAEFAAAKAKTQELQHELEKLRKERDTLAAWKSSHPIYKGYPADSAAERRSSRPGSRLHPRATSTASAVSKTSPAAPDSAATRGSAAQATAAPRRRASQDTAAARGRAQAAESDASGLLKLHSRDSRILSPRERGLSRSASGVSLASSRRVPSVASSSVPAADALKLMKAHSPSAPELQQQPAAAAAAEGAAAAAPKSFSSPALPAEGAAAAAPKSFSSPALPATQGSSSFTLLSHRTSRPLLEAAGMKLLRRSSSDNRSDAADTAKGFETPRDGLSSSKASQRTRGRSGVRRTSGDSRDTQQQLSRRPSVSGSGQHLTLTVPRSPRAVVTPVFASPGSSRAADASRATRETAAAAGGGSGEAGGGGVDRLSSFFSSAFIKAAEKEKKELTTLQQQQQQQQQQPKQQQRLPQSPKDQPSRGTTPKREGLADSFKRQTSAASVHSAAHGFRRIHVELQERDDDAATATAAAAAAAAHGADDEQPLSPKSHIARAQAIAFMEGSNRTNTSSSRRPKGDSRGDAAGTATGARISRVSSFASGASIRTLRSPRPAAAPVAPSTAAADAADAAADVVDAAAATAKRAHAPPPPPALVSPTAATPVATEAAPTAAVAMNEAEADAWGGEGDSARAAQQEGGEKRQIKAPETEKAKGKETAATLSPDMEALIQKYLGSPTKPEERAADNNGERSSANKETAVATSKETGAPNKETVAATPKKAAAATTQRVTNREPGLPPSSTRLREAEGAAAPAAATAARETDHGQTSRNEAAQGDRHEEEDGLKDTSDVQPQRRDSQAGPRKATATQQKGPAAAAVPGEGPTTPPINSYREEAPQQHQHPLQQQQQQQQQQQQPIIRIGTRAGMPARIIWGRANNPTYKLLQRRSTAAAPTPAAATTPAATTAAATHHPHRHKGGDACSNYHRRGDGASGGDSSDDEGPPKIAVAKAKSSSSSSGPRREVPRAERETEAVRRLSDAALPSERELPAALAAVAAADAAAAADAAAAAADAAAAADAAAAAAAAAAGKKPHEEDSGRMHAAGSHRKRLSAVDTAAESWAMAAPKISGRGCCCRRSSSCCREEAP
>EimTenHoughton005555_rbh_TGME49_263200
MKAQTPGESLPVTVERQQQPEPEQLQQQHKPQQQHKPQEEQQQPPLLPLQAYRPFQRRAPPVGTSPLRLRRLSSHPRQVGVSWKELAEARVCGSQLEGAPAEVTSGPSSAAASSSVHSKMPVHARVAVAESQGFLRAKVAAKEQLCSQVIGENQQLIRELEETKARHRQTVERLKAEAAAVVQQLLADTAVYRDTHDNLVRKLQIQERQVATEALLARQAERRWEESEEKLQVLKRFVSGLQEKQKTLEEEAHAFTTAFRSLKAAVKSFAATIAACNLVLSETEATLLEKGFVKEVSSQGILQARLKSINATREPTSMVPAVEVSRLQRERKMWENKFVRVEKELRTVAKQLEETKKENARKADVLLKLRLKDHRLKVQEADFAAAKAKAHELQLQMEKLRKERDDLAAWKASHPVYKGYRWDSSAEGRSRSASRGGRAAAQPAAGAAAATAAAAAAAAKKKSSGKVAAALQPPDTHEAPPSSPRDRAVLGRSASRLSLASSRRVSSVASAAAPGEQGAAKARKSQSPSAPELQRARDSFVSAAAAAAAGLAAPLMAPKSASAPTLPSTQELHRPSSISRGTSRQSLQDSEMKPPEGPLGGPRGGPHRHQLTLTLPASPRSVVTPVFSRPAAAETEAAAAAETAKRAPSAADGVSVQGKGNADVDRLSAFFSSAFIKAAEKEKKSTLQHAQKEHTGEPAAAAAAAEAGTRRSASRASLRSGRRIHIELQDAADAAAAKSSKVYEEEEQQPLSPKSQIARAQAIAFMEGSAPSSSHRSNRAPFGDSRLSRIDSFGSVATVRTLRSPSPAAAAAAAAAAAVAAPAATSPRAAAAAAALGDAAERAAAATQENRVLHKGPPPQPPPSLPQAAPEAAALKAAAPATPAAAKPAAAAAAAADEEGVTPAFRTRRDLAGERGEQSGASREMAQSRSRVAEPKESSSSSSSSSAAAPAAGPTAAAPAEPVRPKGLESSHEGEKAKSKSPPAALSSKGAAKAAAKTPAQGPQESEVEGLLRKYLGDKPEAVEGPVVTVTAHKGSARPLGVAAETAAAAAAAAQASREHSDAWAEEGPRARGTEMREKKTGEGGGPQGAPLPSTQPKAARVRAEWESAVEFEKRNAAAAAAALHAEENPEEMQQPIIRLGTRAGASGGPSRIIAGVLKAPPKLMNKSGPTAPPRSQLHAAAAAPQQPAAAAAAAGAASPGPSAADRAAGATRAAESGSRSRPQIVPPLDAAAAAAAAGAAAAAAAKPDELLPAESSEGLLKVPDEQPQGPHSSETHAGGPPGGAPHASSGSHQRKRLSAGDATAGSWAMATPKINISALKTPNSSSTNLPTSLT
>HamHamHH34005663_rbh_TGME49_263200
MAPSREPRQLLSHTSCGARVVSRGRDEAFSRPFRDPLLFSSLLDTSFKTKSGGSFGLLREELEVTKGKLLMKEELCDQLIQENQQLLKSLQTLRREDTNHLHQVKSEAADVVQKLLEEEQLLREANAAMQDKVFRSNESLKHRQAQLLAAQTSLGEAEDQLGVLKRFAESLQDQLARLEEERNQLKTSYMDMKKAVQVFARNIAACEFIIDGHCDYDALVRTVGNGIRRLEVDVLTLDAQLFKKGLLTEVPAELLLKPLDERMVPTTEVEKAQRDRRLWQNRHEKVERRLAQQEAEIRKLKGDVDDRNRRIIQLRLLVAARKTKEEAQQNLGDRYRKLLERTEKIEKERDELRKWKANHIFYQRHVASSSSRSAVGSPAHAAPSEAAKKPRATSTRGSFSPSPRHLSVLQKALPERAKPPPSRLSTGLLSLPSDQSRRRLCPEARKSAPEREPSTASLATRMKVSGGDSALGSSSLSSAPTSFAAAAKGLARGSALPQFSRTVPTPQATPRASEVSRRISASPEPQTRELSRGLSAVGDADPESARGFLGDAVAGEKEKDKEREKEREREKRHEVDVEKGREGGRESGVFPETSLAGWGTRRVDEELERTRREAEALPDLGSRRLSPEFGVGLESSEKETRRPHLHEEAEAARKEAAHLRDLSEFLEATPVSLPPPPGPRLSHRSHRGSGRAEAPKAKGARRGRPSVASVSSLRKKRFSFTSPSRTVASLLGKTRTVAGPAFQATSSRSWVKGRGEEEWGAGAWYPQKTSQRPLEPDETKRVGSPRGPVGSPGGARAFFGGVGPRGDERDLEPKGAAEKTTLATVGRRRLEETYGNRFGDSEVRLPRSPELTQTERHRTRRAEEKSGKAPSDETRLTDSIVGHRTLALIAGRVPRMEAVASRFALNASRRELDIIRHYESLPSVSGRFEEVSGGDGAPEKASGSHFPLDEENASAALRKSPRRERGFDGDGETERVSDRELQVAAIDGGGDRSSRDLRENSDRVAPSSSSPTANDIIRALEVRGDKAVRETDARDGTGKALEQTPLAAAFSTAGWVSRPPPPGMFK
>NeoCanLiverpool003179_rbh_TGME49_263200
MALSRENAGFCASTCGTHMVGVGDRRGAFFRSPPRDPFLSSTFPVQGLKTKSGGSFGLLREELEVTKGRLLMKEEMCGQLIQENQQLLKSLQTLRREDTNHIHQVKSEAASVVQKLLEEEQLLREANAAMQDKILSSSETLKQKQAQLTATQTSLGKAQDQLEVLKRFAEALQDQQAALEEERNQLRASYLDMKKAVQAFARDIAACEFIIDGHCDYDALVRTVGDGIRRLEVDVLALDAQLFKKGLLAEVPADLLLEPINDRMVPTTEVEKAQRGRRLWQNKHEKVERRLAQQEAEIRKLKSDVDDRNRRIVQLRLLLGTRKAKEEDQRNLGDKYRELLERIGKVEKERDELRKWKANHIFYQRHVASSASPAHAAAQGPAKKAGGAVGRGSFSPSPRHLSVTRKAFAEGERLVPLPPSRRSTGALSVPDPARGRPSLSRPAPEPGRSAHARPPTSALGSGGRLAVSPSGFRSSLLSEGRASAPRLARTVPTPQATPRTSAAARLAASPERTRELSRALSSVSDAGPESATVFLGGTGSPSAAREVGKKAREGERESALSGVLPDSAVVARPAADELDKKPRRETETPPVVEVQSTSRDAGHVLEGPLKARPRSHLFGEAAEARELREGEGGEARKQAPQRQGVYDFLERTPVSLLPLGPRLSHRSHRGSRRSEGSKTKGGRAKPLVTSLSSLSKKRYSFAAPSRTVSSLLGKTRTVSSPAFQATSSRSWVKDRNAEEEQDWTGGARRRPKSPEESPGAADRSRGSVAPPLGAQAFFGVPEPREGDRGDREGRLRSAQRGSPEKGRALGRHLGPVQRSAVQRTSQLVGAEAVSVLSTVGRRLETDDRVLSGKSDVRLPRAAGRTSADLQSSGLAREAPDDGPGWPRAASRVTRRTLELIAGRVPRTEAVASRLADRRGPDQREQEILRHYESLPSSSGRLEEGLGGGAVFHSLEGIVERRAEAETPPERSDVPPRLHAQTREGVSEGEHHGDAGTRVAALRGSVSREAGTKTNGEVETFTVREIEAEETGGFDERVQRGSGEKSSHMPSSFSSPTSTDIIRALELSEADRRRQELPTRETRGSLTEQGQRPLASAFATAGRGAASPAAWPPSGVPEKAEKEEGGYLETSSSSASSAPSSVPLVRAKTLVPKARPKTLRARPEKARSGEKTPGSEDASSGSSVPGDPGAATRDETGETLETLRQDRLAEDSRTSLGEGGGSRAAAGSGQRGHLVSESKSGVQLRIIQASAATLTTKEDEKPSDKVRGTDSPSGSVSKEE
>RhySp1WS2016002497_rbh_TGME49_263200
MLEPSLVVASQANLRNESEAQEQLLQVQREASAVVQQLLYDNQKYREQCYHLASQLEQAHINKRRTDLGLRSSHRDFKQSKLDCQKLHEQLKRMQQSKKEDQHKIDKFSEAYRQVRQATAGFGAKLSSLKFSSDDVVETLVKTVTSEIKHLQLELGASEKMLARDDRVLTKHQPPVQSWLVPQSELNEIKKQRRLWQSRYQRQVGQSAALETKVARLAEEVTAKTKKIWRLESQLYRKSVIADDIHQLRQREEQLAEENQKIQLQVKVMQHASRATSPSATATSLDTKSPGVPSVYLKNPSSVVSTAPILWSPDTSQLQMPGRSSCGDRSFLRVKGGGLKQTRTIRSPQVLPRAASESAPSPPLLFTPRLSTDSVSGNDGVVSVTAVEPSMNMTTSALVGGSNQQKYARSPSVDAFIEPEECPCTSEAMPTETSSIFLTPAPLSLFSPFRPPTQAASPAQGALLPPAVIRSTFSSPRPPSSPRPPSSPRPPSPSFTSFAPPVARQSPSKSSSTDAFHRPPPPPSLSSQPHPPVCLSPRSSVSSLRRNLHTTAAFEVEVGGLRPKRKQHGSAENELKQKVKELLTD*
>RhySp1WS2016025283_none_TGME49_263200
ALPKLEAKTAVVNRLESQRYRKSAGEVDSRQMRHREEKLAEENEKLKLQMKSLQVAHRSSTPPPYTTTLTASDKREATSSPPRPQPPTTATTQLTTAVHTAAVGGDGVVSSAHLKYLLARANETSASCTSSSERRRTLGMCFAPTQPLISDHQHSDSLYQNKIMKYRLPKKMRSIPVRPPNHPQTSPPSPTTSTEQLAYPSWSSTLSSPCTRPVPPLLRLSPPLPPVTSSSPACVPRLSLTALASPPLHPPPQPSRPSPSSAAPTIHSALSSPPVCSAPPFLLPATGKAGRYPTSTVPSRQRRSQPTAPFFARMGLRPKRR*
>SarNeuSN3002881_rbh_TGME49_263200
MISGPPRAHPAPATRSKSFPYPETMSSTSGLLLRSADNHNFQRNMLRGRGGTAQLREEVAGLRNRLQCKEDFCAQLIEENRQLLASVQMQRQEHDTEIDRVKREAAVVAQRLLDERLCLRAAIEELQEKLVAAGEALRTKQAQLLLAERRVGRGSEETKVLKRYTRSLQQQQAQTEDEARQLRSAYVDLKKSIQTFASGLAASKFMVDGDCDYDALVRTLSDGIRKLESYNDRMVPSSEVEKAVKGRKLWQNKYDKLERELVQGKEALEKVKAELDQRNRRVMQLRVELSKRKSLSDDIQHLMQRNRELHATVEELQKERDKLRKWKANQAIRPPSRAAAAASPTTYPAAAAAAARAAAALASPSPHRRGAAVSRPGTGPAASPRRPSAAATGVSAADGSRRLSRSSPQGPPSPVHTRRVGSTIPLPSPVFTSKSFITLTPPSASAAALAADQKRRKSSRHSPVGASPPIVSGSGAAVQAPAALAPAAAAALASATAAAVASAAAAASSAAGAAPAERKGLAAGRTLSLSPFASPSSVFSPREDSTLLDGRGGATVRSPRARATAFHTAAPQYTSTAAIHASSPSSSVATAVAPPALSPPETVALTSPAAAAATSARIAAPPPALVAAAMPGGFTAASAVRTAAAAVTRTLSGVATTPRQATPATFVQQTKTVAVEEKRLREIVSGVAGEKTTSVALAAEAARVMTVAQYAMVTPTETTYTHPKEIAALATSSASPFSSPRRDGNFLGPTSIFSLSTSPAVAAADTGAVAALPSPTEALPLEDIGPVASTVSAAAAAATSPPPPPSLGASASPAATGTAALTAFSGPAVEQPSSVPSARARRGAGPQDLATSLSLSSAGPGSNSQSRSNSSGSETATATAITDRGSRTPTRAAGSSSRAAAPAGASTRAVAAADSGARAAAAPAEHGRAVPPDEKKKHPSYSGVVEVAEAPFCPPSAPPMRSTESSRLLPLGGAAAASPVSHVSAGGDAVEAAAAPAQGGDAASLPRAQEATAAAETAPAMSRAAAVAAFFRSPQSDTAAAAYSGKAGEPRRTTESDTRAERTTRRSSSKLVQGDAAAGAARIRGSSASLAGAGRTVVGPAAAAALRGASHRSWGGEGSLDWLAADSSSRAAAAETRSLGTARSCSTSSIAFFARDAQHQSANKYREGDGDAAAAARRRDRKERHHRKSTTKETTGNHQLEGKRGVVKPPEKNVEVLGGRSTSGSNKTTSRLFSIKGDAATGEDAWGETPKPRAAEKPVPPSWSRRNSSGGDGGSSSSSKYVTASEGEQAFSGEREELQTKGRTFQVRTVTPHDLTEALSARKPSGAATATAAEAAMSSPRRAAEGAAAGGGASNSGRRRRTLELAEDRNHAAGAAASGASPIELRGRDGEPVAMQEERHLQALLPASAAMQQLLRKVALTQAITGAAAGWGAEGRPLATRAAIRRRDQPTREDSFSGPSGAATLTLKGGQEEPQGGEKQVPRQQRPQRDPAFVSVSRKSLEKDMTQCQSKHTAGWCSLLQTLTRLVFQCSVELCGAPACRN
>ToxGonME49000735_self_TGME49_263200
MAPSREPRPLLCSTSCGARVVSRGRNEAFSRPLRDQLLFSSLLDTSFKTKGGGSFGLLREELEVTKGKLLMKEEMCDQLIQENQQLLKSLQTLRREDTNHLHQVKSEAADVVQKLLEEEQLLREANAAMQDKVFRSSESLKHRQAQLLAAQTSLSEAEDQLGALKRFAESLQDQLARLEEERNQLRTSYVDMKKAVQVFARNIAACEFIIDGHCDYDALVRTVGNGIRRLEVDVLTLDAQLFKKGLLTEVPAELLLKPLDERMVPTTEVEKAQRGRRLWQNRHEKVERRLAQQEAEIRKLKGDVDDKNRRIIQLRLLVASRKAKEEAHENLGDRYRKLLERTEKVEKERDELRKWKANHIFYQRHVASASRSAVGSPARAATSEAAKKPRAASTRGSFSPSPRHLSVLQNAVPDRANPPSSRLSTGLLSLPSDQSRRRLSVSRAEAGKSAPKRAPSSAALATRMRASGGGSVPLSSPLSSASTSFAAAAKGLARGSALPQLSRTVPTPQATPRGSPVSRRILASPEQPQTRELSRVLGAVGDAGSESARGFLGDAVGGEKEKDKEREREKERQKEKEREKRHEAEVEKKGREGGRESGVFPGASLAGWGTRRVDEELERTRREAEALPDLGSRRQSPEFGVGRKSSEKETRHLHLHEEAEAARKEAAHLRDLSEFLESTPVSLPPPPGPRLSHRSHGGSGRAEASKAKGTRRGRPSVASVSSLRKKRFSFTSPSQTVASLLGKTRTVAGPAFQATSSRSWVKGREEEESGAGAWFPQKTSQTPLEPEETKRVGSPRGPVGSPRGPVGSPEGARAFFGGVGPRGVEGDVEPKGTAETALATFGRRRLQETYGDSYGDSEVRLPRSLDLTQTERHRVRHAEEKSGKAPSDATRLTDSIVGHRTLALIAGRVPRMEAVASRFALNASRREKDIIRHYESLPSTSERLEEVSGGDGATQEASGSHFPLDEGKTSAMLRTRPSRERGFDGQGETERFSHRELQVAAIDGGGESSSGDLRESSDRMVPSFSSPTANDVIRALEVRGDKVVSESQARDGTGKALEQTTPASAFSTAGWVSRPPPPGVLK
>CryCohSeligo020637_none_TGME49_263200
QRPIGGGGGAALQSKTSHWRHWLWSGDGFLSKALKLSLETCSKLAAGSPLAHVRRQGLLGFAQVCGAEPAMLVGGEFPKVLAMRLNDDSAFVRASAVQVVSKLAETSPNPTVSELVRAARTRLSDTAPSVRYASLRLVCATAKLEREEDGKLFGELLSRSASEGENYRNHVLKALDNAIFSSGGSSVVERLAILASSADVPKSVFSELFGARRAMLTDARFDMLAKVIIDDHIDRLTQTDTKPESATMIGRVLQSLAELSPDAFEGHLTTLLDWLTAKPDINIGKDHRRLEACKLLKIALPNWVSRGERGEVEHFLQQLQASLLELLEVTDLPLLREAARAYVALACCGGKKRSLDLAEFLDQVEYAMTFLRGNISSSGHDLRQLSIGNQRRLGQSLWFVTTAAAELWEADRKVLSDLNITVESLRQFAAEILKILNRIGLGTSLSMRYCALPCAGFLASAFPALLQSSGGEDPAGESLLKFFSESLRVPELVPRCLEALVDLMSALQAKLDLASTAGQTGPSSQKVPATTKAMTAAAATTAVARRSAAGVDPSRPMQNPNQNQSTLTVALSTLSTLQGLVLQSLRAAAVVPAASEGSAAAAATAAKAAADGVAAAASQSIQQQQQHTLQLQQQKQQQQQDQHRLQQQQQSASTIWWSVRLLEAIHRVGLLHLATALPELLGCSFLVREANLRSLIAKLVSNSPEMFLHAVPKGIRAGATLLVAQASTPTDANNSSSTKSNNNNNNSNNNSSSSNSKSTSAPPPSHNNPSSNNSGLLEPSQRWRFLGFLEASGVSLETAQQREGLLDALTNELKTRPSDQGGQVASGEVMSRDLTKLELIFGLLNALSWKSEQELGFVCRWAHSYVSLKVSPFLHNDQDEESGEQGTAPDLHIHDAAVVLAVYHLCNHWASKVDVNRLLTAPAERAGGGHYQGTIHLPSTELSEGFEAIRRILGLEASGRSSALRSLLLKTVEADSWLVTGKAGRKSATRKRALPKSAAQPETKAKPKKRAKQ
>PlaMalUG01000708_none_TGME49_263200
MQASKNLFKVLKRFKNCCMLEKLEEIKEYEENLKKLSNHEKIVRIDINGKEKKASKYFFDKNKYIYVKNNSDIKAFETKGREGKKKKGAIAAEPGVVTGAAVREGVISEMGTVSAKKDEDYVIVDTLRRRSNFRKNENFERSLKRLKDTYNLSEEEIIYMKFIYKIKIKNIYSLINNLRKNIYVDKKKKEVLLNCIYKYLSYNCYTMSRNEILFFFYIFPQYMKYSNKIMHYLTSLLNKDQLKIEECINLITETNLLYINYCIKDVYISYLNRCIHNIDIIHILILLSKGSYIFTTWIDNRSSISDLSITFRDNLYHMIEKKKSCLNRELKNAYLQFNAYLVNNMNTFLNIFFNDLYILLYRKIILENLNREELDYEYFHNVKTLTSHNSTIRHINLFLQNSDYYSFASKKQNVKIKVFPSFIDEPSGIDKDSKGDIVNILPEYFACTNNANINCEASSGKTEDTNGTDRHCTKSSITTVRTPNRRSNNVYMSNKNNYSEQQEEELMVDNHSIHEMQDCLLSQSKKKRPLYDAVDTPSYQAVDTRYDSYMTNRKGKPIMNSPEATASLQHYTHHIRQQIFQFTYPSDRIKETRYNELREKYKIATKVTDKNVKVLLNFLRISFNSKSLHFNEIFSKNSLSQIASDMKRYAAKLRKDEIGKNYKNLFFRLADCWDGLKGNRPEWTSTHENDVYLLESRDRNLVNANNLPLDMVACTNLSHVITERVEEKLVDSVSINSTHTSPTPSCRTRCSTPPPDGVKREYNYEEKRGLLFHSVNTDDRSMIRCYEVDEEKEKERTPLQKRQNILLQTKEKTAVQNNSIVNLVNHIYFSSINGKKFYSLSEINMISKLLLYLCSSFLSHYYAYEYKHEHAHQYQHQHQHQHQHQHQHQHQHQHQHQHQHQHQHQHQHQREYAQRDGKCVDVISYELLYCRFEKLFYEMFTYVLKNMYIINVSNYFYIFAAFSIFANKITPKIMNKQGGDKKKNEQNYHYHKIANLLYIIHTVRMHQLNQVKSLLNDEDNRRYLRFLQHSDNKLDWDNDNDEVLKKKKKKNILRNDFDYPVLHETILNKFKLDNMHISRKDKKQLEEYSDCHLSSGITSNELNVRDTRQGSVEYCGFTNGKGFYSGNDNDTNNRREDYLSQLLSPTLINSYNFLLMFLNNYLDCATFHMTKFLVSIYYLNINVPSSLSCLYHLESRLHTNHQKFMNKHFYCAISASIGRETLLGLGKSYMRKIIKLQREHLDINRIPNRSININHNNGINRNNNPNFVYSDILNTLPFSCNYNVYDNIEDIFKKKKNLFSLENTLNFILIYSLNKFYYSTIYYDMSKYLSKFDLTHVSDNVKMLLFFLFFQCIHVYKPFYFLLLYDILTKWKKNLGKMNLYILCSLILILIKESKIKMKSVIYKKRKFGKIAWNFFFPLDIFIHKNIMNNAEKKVRRLEKNILSKKADIKGDTCIKEQINTAHITPFLFTINQFKNHFKNIIPQIVEQYKHYYKNGKSAEQEYENTNVKEEEASPHNSSFFFYFDNTIESEVFKTCLNFLSYEYVTAHFLLPKKSLYYDILLHLKNSKVRL
>AleCatOF101069047_none_TGME49_263200
XRGAVLDSAAAHQQPSTCRDAAADAAEMQMQMQRQQQQNMQGMQMAQPGMGAQYGVTNPTMGNIGGQDMVDPALGLGTDFGLGLGAGMDALQQFQQQPAMFDSTGMAQQQGQAGVAQYDAVTEQQLDNWVKAKREKDFATADSIRADLRSRGIDPDTARPKDKPDRWVQAPPGQSAADGGLGGGGGASGSAAAARQLPSRSRSRSLGSPAAFATVPKAGGLRRGSHVAVPAAASTARVAEAAGSGLDFGESGDLATVLESYSLAMFEAKLRRLGVEKAQDLRYVTPDDLGAMGMTVIQRRKFGELCQAVAPAAAAAGSATASRAAGSGGVGGGAIGARRRKGAASQASLGAPGGPPADGRPTGVAPSAFGVGAGNPQLSRPWLGGPGAGAAAGNAASAGGIGXEEATAVCLTPRLHGAVIGGWRSLAGMPALLQX
>AleMonCCMP3105062404_rbh_TGME49_263200
XEKEREKEREREREKEREREKLKEKDKDKLKEKDRDADKDKGKANTKEKERDKXRDKEKERDKEKERDKEKDKAKASKEGAGEGRPTAHPGRGGAGNGDGAGEAAVDAGGAAGTGTGPGAGAEVAAAGGAGAAGEAAVAEGAASGTAGTRAEVGGGVGLEAXDKKPVDTLRQKPKEEEVPRQEKRKEQSSGMRAWSRSKSGSKEPVRKPEDASKRRNSSSSSNSSRKRRARAGKAAEEAAEAPQQKGVILQETAPQMADSAGKPQQPPQPPPQPPAPQEQQQQQQQQQAXQQQQQQQQQLQQQQLLLQQQLLLQQQQQGTGGITVTRAAAPAPISTGPGPQESATAPPGMTNSVGGTDQGDGGEEDDDSVKTPEPEEEEEKAQIDAETLRQRHQRGRLSCEEDRRSRSRASSAS
>AleMonCCMP3105115821_rbh_TGME49_263200
KEREKEKEREKEREREREKEREREKLKEKDKDKLKEKDRDADKDKGKANTKEKERDKSKERKEKERDKEKDKAKASKEGAGEGRPTAHPGRGGAGNGDGAGEAAVDAGGAAGTGTGPGAGAEVAAAGGAGAAGEAAVAEGAASGTAGTRAEVGGGVGLEAXDKKPVDTLRQKPKEEEVPRQEKRKEQSSGMRAWSRSKSGSKEPVRKPEDASKRRNSSSSSNSSRKRRARAGKAAEEAAEAPQQKGVILQETAPQMADSAGKPQQPPQPPPQPPAPQXQQXQXQQQQLLLQQQLLLQQQQQGTGGITVTRAAAPAPISTGPGPQESATAPPGMTNSVGGTDQGDGGEEDDDSVKTPEPEEEEEKAQIDAETLRQRHQRGRLSCEEDRRSRSRASSAS
>AleTarCCMP1771000092_none_TGME49_263200
XWRMAGMVLRSRPAALDGSAMKLPVELRQVAQVQACPSQIITSNAPAGAVTPGSTITPSCMSPQSSGSSARSSFFTAHSNSISCISPRGSMELRRTLTTLQPAPGFTPHNGTTVTSSTLAGSPRASLVRTHTSPALPSPTADAAGTVAPLLQRTVSGSAGPTITTTTTVGVPMPSPNAAVTPASILRKYGPSPGMPYPPGMGFTPAAAKVGALQRKISFGLTTGPPPEEGALVRRTSVASVAEEEGAIPRDMLLFYRWDATGLAGEGLSAEQAGFLLPQPGWLRAQKHAAPARPSAPQAEAPAPAAAPPLQHRSTARGGGGQRKVQQQQQQQYPQAQQHQQGWQQAGNNQEWWSTQEWRQWSAPQQQQQQQQQ
>AmpMasCS259023194_rbh_TGME49_263200
XREKEREKEREKEREKEREKEREKDREKEREKERKEKDREKEREKERKEKEQHEKEKKEAEAKAKADEAAQQEDAAANEEAKRKREEERKRKEEEYRKKDEELQRRRAEKRRKEEADRIAEEEKHREERDAKRKEADEKRQEDALQQEEEQRKEAEERKKKAEEEDNRLREEQQQQKQQQSTLAILQVLQKLSAAPPDQFETLKAELEEVLETELPNTGAQMELLKAEADRVLQYAKEYVEQMKENERKQEELRLKQLQEMEQREKTARALLEELETLVASAEASSEKASQAVLPLQGDPASMDSKEVLVVAKAVEQASQEALASCSTCAEFLVGKRAAIEEAEALREEAFAALTSCQPRVQDATRRAAEALQLAKGCKEKIARQVAASKWAEKKASLFAKYDKDGDXEVCLYAKGEFNFDVPQENLARIFRQLPAPGTAGVAKEDFQLLRTAIGIARDEVVTKAATADRRARERQEREEADKRKKVVEESRAECQTCVKESMSIFIGTVEPKAKEAERTADTLSLQVTALTKADLEERVSALKALLEEGKQALSAAEELLDKLHVESTQTAPELAETFSLTLTSLRNRADAARAKLQKAEKMSHSIVQVLRTKESTEYESARLDLATRLRTIAEAAEAKVESLFQMLAGDGAETVSATKIYEYLEQNGSHVDWETLTSLLRMLSSSRASDLQDDSQSVVASQSQNGSDVALSSDDFSRLLRLCYKVVKDIVLSDELAIEKSKQIRRLENTEIIEAMQGPVLAPSVNVYRIKGKALRDGVVGWVTIAGNQGNTFLVPGGNMFKVLRPTNLTFAMQQSPEAEPDALQESDSVATSLKEGDLLEALEFSRNSAGLPQVKAMVHRGGAVGWVLPTGGDGTVYLEAV
>AmpMasCS259034347_none_TGME49_263200
XWFLPATSAVAPQHGVNIQANNINTVYTQQQNWLLYCQQQQQQQQQQQQQQQQQQQQQQQQQSQQLPQQQAQQLMHVVAPHGAAHAAHANARGEVRQSSVLATATGGQNKGLKLNKVDGAALSGRKLFGIAGISRLPSVRIASPADGKEADESETRCPTIQEEAAGDMTTAICTDKQKSPAAGRPSFSSSSGDPCSPSVAVKSFKGASWADLLEKEDVPGCEGFPFPDDGTSTCASLSGHAFHQSGLPLRSEHDTFLHDETSSSESESEHESQGTQSFKTAPAVSEVSREAKQQHQQSQQQKDEVLKPASYVGAWPQRQQTADWWSFVQDTLEHQQLKSESQHPPWRSQHSYSARRGKHSRKQWQGKGWQAS
>CerFusPA161109063727_none_TGME49_263200
MPPTPLSRNADLSAYLKELRSQADGGFGQALQRCIGIVSKARSVINPCRVSLLKDFGDGYISKRVQGHFIAADIFPQVDGNSGLDDEVEVRVRVELDNIIASNRLGEQTLKGAMLRAVQQTRQGLEAFRPLDDPRDVGLLRCCPPELFGHLTAVVKKGGKRKNSSAPSRCRKRQPCAIQVASQLGEQGSGTSSMFVQEAAETMTPACTDVAALALAEATVAATSGADGASVGLLTTPRHDSKVFQEGTSPLPLGSNEFIDVGDDQESGQEQRMDTKPGICQHPSLTPAKEARACRPFSGGWAIMIALFMQRNKPQTKAELAALSAEHGLCREPLVKLQSTVGREGMWYEPWSSCTRLRQVGWVVKSGRSLFMLTEAGQAEGSRYMQQWQQLRMQKGADAVEINPRANTLGACIAAQRQQQQQQQQQHEQQRIAAQRQQQQQQKQEQQPWQPLQPQCHVQQALKPKHGEDYCAGTAPCSTSPSEQAMVEEPTGIALPLQQHLQQIVPFAKDSIAEGIVSPKKRGGRGRGGGRGRGGGRGRMPAAAAITATETLPGCAETQEGACKQSEGFSVLVDVREQPVIRASLGRLLASSTELQVPGIDYSFGRQIEGRWRLANVLLERKTVYDFHATLSCQRAAFQARVHKSLQNVGFRVAVILEGTNELKQHPEQSRLLEAAYASEVDVLTTASLTDTAELLASMSAGPLSLHGDWAVDSLQTLLRPLYRADPTETFISALCALGVARSTADSLARGYGELHLLLEQLPGPGRDAETAAMDLASYGGITLFQAGKVLRAMGVDSAPLLKKRRMRPDTHIPQPWEQPQAWHWGPDDLGKAPEQQQQQPQPDQRNEEDGQRDADCLQSQANEPHAAVEEVSVEVGPAVDRSLVRCLKTLIPKVVERRDLGQGLLHVCKGPIGARGKPAYTFGATAATAQSLVPGRHWLLMPGSDDWRNVARARAQAYAQHGVVSSICISPAQAARHVAACAMAHAPKEQASAEDSRCGSSMVNSRGATGLENVICLARTGAGAIPLPTAKELIRRLGCKSLYQMMQKLRQEPESYLRELAVRDFGSERAAAVRSLLLGL
>CerFusPA161109067252_none_TGME49_263200
MCCLVSAIVFVFVLLCVIEDLFPEADASWSGPATQGTILAGRSAAVAASPQQFQKPAVKLSPGSSDGVTHVEPEPQQQKQQQQQQQQQLEQQKQSVAPVAPVWIFCASQWQECLCYGTVRWGTRDTWAEYKAKRDGAANRVVCSISKLPDVAPGDDTKHCECAVQPGSDFHHSLNPALLEGAMARKSKLAASCEIFEAARKDSESAASLWEAVAAFCSDDWATLNADARTGNRAMSLDTMRSLMRAWVDDRFVGNYKRFFKEKGWAERGFVNYYAGAPGGKHVRMTEELINSVHAFSSEPIIVFHFGTFTPKTWSAEKWPQLVLFHAAPIPPHAHRSFNFNKLRAMLLCRVRVGMQLDSDQFVAPGVDAIFGRTAQEITKDYAMPILPVHFLDRTPQDTGAYWARYCPGDVCRWQTTRWGHAHPTWTFWALPWIGRWLRRNFRDEWLPEKKGGEMSALRVTDIPEDEDLLNVGTWEEGGTKQWCKIDLPGPDDFNALLHTDPGAKRCTWSCGNVSPDRRFHPQGAAKVFYTAHHAVDPMATIRWVAQLKSRKNSLPPPIMYRGRFYKTGQEMMAEHPNVKCII
>CerFusPA161109068858_none_TGME49_263200
XSPSVSGVVVDGHLIFVARSIVTENPVRVAHLPQDAALSIAVLNAGAKACTGPLVGPAPLSTGPLPLAVMRTNATTPPDEEGLPPHSLTWLGWFPLTPSAGGPVAVSSARLCLSVLFEGAALLAPCRQQQHQQQQQQQQQQQQQPLQQQKQQDSSSNNSSSSTSSVQRRCLHCPHFRILQQAQASGLQIRGTLSGHGSMKAHGLAIVRSPSAGQTFGTDASWQPATKPSSATMARQRQQAPKSCTTKEARQPATEPPAAEGGSGDAANALPGRARLQSETYQPLQIREGCKSLPRAHSCKSFPEHTRAARAVPETPPRRPVAAGTLVRTHAETSSAIVEAELMHSVLGRLYAQLVQAASGGLVQQWAGAFDALVAELMHGGGCRDIAMLAQQEASIEIDLTREIYPSNRVEHMQHTSATL
>CerFusPA161109074831_none_TGME49_263200
XVATETRELGFALRKAPPGRQQVSKITKADGFVASFGIQTGDWLTAVNGMELEHMDAVDFFTYLHQRPVHLLFELQVDLDVYVGASTDSLGCSLCNCIVNRVKPGNFADMQGIGVGDRLVAVKTLAGPTCLAHFATPTCLAQLLNERPLFLWFRTSGPEQPQQQEQQQHGLPHQRQQRQHPQNSEAPQPPELQPQTSIFRVLLAQESDRCLGFTLSLREFPLLTVLRVAPDSLAARQGINSGDRLIRINDIEVEFLEDLDFKETMSIRPLRLQFLPASDIEGIANADETALGIDTVEQRAPDANESGDRQTDDVFYAALPQRTRFLLLVVMCQLVSDVQRSCKFLVRGSAQSAAPTYKLSIEYIFHEGECRHCPGNKNYEGM
>CerFusPA161109138953_none_TGME49_263200
QQQQEHHQHQQHQQQHKQQHQQQQLVRAPVCRVSPDRGQLSMTLRHTLTPSRSRRANRKAATASTAAASFSSRSTLPANFRASATWAGHAASASALQTPRAFCGTPLAPIASGXNIPTDFTSGEVYAQQRILTLIAIHSMLIASAAAATWYRRASSTGACHLNSTSAAFCVDLTGCADLHDTIMH
>ColAng026367_none_TGME49_263200
RSSDLSSGINAEYMGSSLENISTASSSAVQHSSMVSSQSQQTQSQQQQMTIVNPSSGSSINASQQQLQQSSSNSSSSVSSKNLIHPTSVSSNSSSTQQQQQQTTDHTSSLDYISQQQQQQAQNSSLLDPSNVVALQQQLTASMYPPTSAPPSTSSMTQQQQTQQQQMLQQSNNNSSAHAYYTQQQQSIQDLHLHHHLVQSQQQQYLSATQNLPSTRRARSSRVSLSSVHPYNMTDDSHSSLADYSAAFSSHIDPSSSSAPAGLSSGRQRTSRVRAS
>ColAng026368_none_TGME49_263200
TLFRSKQWYQRRVHGQLQQSSSNSSSSVSSKNLIHPTSVSSNSSSTQQQQQQTTDHTSSLDYISQQQQQQAQNSSLLDPSNVVALQQQLTASMYPPTSAPPSTSSMTQQQQTQQQQMLQQSNNNSSAHAYYTQQQQSIQDLHLHHHLVQSQQQQYLSATQNLPSTRRARSSRVSLSSVHPYNMTDDSHSSLADYSAAFSSHIDPSSSSAPAGLSSGRQRTSRVRAS
>ColAng079711_none_TGME49_263200
LFRSKQWYQRRVHGNFASSQNHHQSLSHHNNQQQHVSNPMYSNNNSHLPSSTMTFAQNFHGNNNNKNNHHQHHSSSSIHTTNNNSNNNHYQQHYQQHQNQHQHQQSSYNNQQNNRNYSNNSSNNMNHQISQYNNNNNSNNQNFPQHQQQHYNHHNNSNSNNSNNTHNQNNPFHQQYHHPHNNSSSTSRNHSFNNQNHNNNHNHQNNVTTNSTSIIASHPHHQQQQQPAVYQPHNHQQHQ*
>ColAng118462_none_TGME49_263200
SVVASSSAVQHSSMVSSQSQQTQSQQQQMTIVNPSSGSSINASQQQLQQSSSNSSSSVSSKNLIHPTSVSSNSSSTQQQQQQTTDHTSSLDYISQQQQQQAQNSSLLDPSNVVALQQQLTASMYPPTSAPPSTSSMTQQQQTQQQQMLQQSNNNSSAHAYYTQQQQSIQDLHLHHHLVQSQQQQYLSATQNLPSTRRARSSRVSLSSVHPYNMTDDSHSSLADYSAAFSSHTNRRSRPMYSALIPLLRS
>ColVieColp7a245062_none_TGME49_263200
QSTWGGSNVPSPYDRQQQGSDGGQGQGMGGLGGNINSNSNPNIGGQVFVGGNQHQPQQQQQGINNRQQQGQWNVQQGRGGGGGGQQQGGTHGAPGSQFVVAGGNQQSQYTAPSPTLNNVNISSSHPHGNMAPGQQHNGGGNNNNNLIPGTGSAPHSGGQSFNNTLSSPMYHSATSRPQTQNQQHQFMQQQQHPYQQQPNSHQHGQGFGGNMPNGPQHPNGGLQAQSQSQQQSRNNAYYGDSSNGNNFQPQHHQQQQGGGGGGGHPSGPQHQPQHQQLPQFNSSAPPPQSHQGQYQGQQQQQQQ
>CryCohSeligo029740_none_TGME49_263200
XVKEWLEPVQCFAEXSDVDXXGVSLSTAVEAPXTPTTATDDSPSSKLSXXPSPVASXXSLTSEEPKQQQQQQQQQQMMKHKMRKTKTTKNDASLLPTTGLPVXXNCRFNILEILNHLPEPYFTMEQTAQTVMAVRRSAPYKLGRFTIVKEWLEPVECFAEPLDVDDAGMSLGTAVEAPTTLKPSTTPTTPTTPIPTDVSSPNKISDLPSLLASGFVSSEKPKQQQPIEEMEQDVKNTTTTTTKNDACVAVATTRRTSSARKTLNVAETKLCCLSRSSSSTSTSAGSDFRSLDSETSLLSVVASP
>CryCohSeligo034049_none_TGME49_263200
XAATTATTTTTAAANAARTSKGPREAAASTSSPAVAASVLTCYLFVLLLSASSHLGVEGVTVLMRSETEVKANQASDLSSSVSVSSNFTTSHLHRRQRQQHQQQHQQQQQQQQQX
>CryCohSeligo047429_none_TGME49_263200
MEDDAQSNYSGFESDADESRPVEKKRSKERSKPAPKAESDDGDFESDGEEARQPAAAQEQLQNQEEYEEKREAAASTEDAARGSSRSNDASPLDRTNATTNDHENVEAEAVTKAADSNERDLEPDFEDFGSPAPGKPFNGSQPIVPNMTSQTEDDEATGEDDFQAAPNRQDAPLASSAPVETRSSSRTPSQPNPQREQPKQQQQQQQQQKQQQQQLPQEPPSPPPPQPQPQQAPPPEARSMSHEQFQLQNSAQIHARIKTVVKSCSGPSFNERIKAASRAYKKENKRLEDYQHSLLEDALARAKTRPCASAPRQAALVPASIEERYKVNTEKRKQKEAEFAKAAAQNKGRLNSREPIFRVSEVQAVFAAQEKQKTEHRKFLREQEEAQWEHIRSLQAKVISRPLLVENYQGPEHVRSLPELRLIPNHTKETPLQAKVHSAIERKDFLESAWGKEVEAIRERQNNRQKLHEIPYPPKVHPKKVLGPRELMPVEVKMEAVINTPWYQKSEWAERVREIKQRMDX
>CryCohSeligo051835_none_TGME49_263200
SNKAPLKIGVIPPDTRGPSTEPPPAGTDHQASAYQGPARKLPPLLPPLPKEEEDQQGLDMTPDPSESYEVRPTVSXXSXXSPTASLSPSRNSPKCSTSRRAHSLRGAADIGNVHQRQRRGERGRGEVNSEGSLSGSPDRSPRSRFASDLSGGSDCVPQAETEAAHQQHQQEQEQEQERQQQQQQHPQQKQQKQQYPQLPPLPGERAFSNSSGAAPPTATKDAEAAKAAAADEEEEEEEAAAX
>CryCohSeligo065274_rbh_TGME49_263200
XEMAEQPVAAPALIVAIQQALQKHGGDVAIVQEAMDLCRSLALAVPVQALLKQSVDQIIKVGLQETHLRAMAVAALGEWVERVFPTGNNQKWKTIPDHEVHHVCRFTAMLGQLASSCLFDGSQEVYDFHQQVAELVSDYCVTNASNLVWYLKACDMAPIWNGLLHLARYPSKTIQFDALVAMMALAKAGDCRDMPSAPPHRPSFEELLGVLFVHCVKLDLLPPLAELSKERSDWLLRCLARPACTEPVPSYQAWAALEAQTSSWDMRGECEGADFGGVKAKCVELVRELSNAATPSSSSVSNFSEISRVASLLVGRALTAGGSAAASSATIWAAEFDAVLGFFERTAPAVLNSCQLKAPNLLKPVLESAMIMIQQVMLPGVAFNSAVEYRRFEFLALWAPFLKHYDPSVTSDVVKRLLSIVEDPPKEDGWRLQRRALDTLGNLGKYGALRAPQIEALYTEFSRLAGKLSPAARGKLVEALTAAVAGAGELDLARRGTIIAGLVQEVTNAWHACDFAQGCTSDLLVTTAATAAAHPGGPQDNPGLGQLQNVRTLLTTFYGVVSKVSSATFDLYKVGQSNSDNVDMEDGKPGVAESEQLLGNFIQAWSPGLFAVARAFMGLMGALETASHPLAKVLLSKLAPTELDTIVGAKFERPPEFLKEVLPEGVTFKSVQAARNCLWDMQPVLAQIMRICVHSPSFWKIPKASEQVKSLVLLLKQQKLHWANLFLKEVWQPFLGLKNRQFSSLPDEVQTSICHDVVQPMLDSLRQLRQRCWCTGPTVVPNGSEMDELVHATPAVSISRLAVQILGNLVGDGNHAAGLVANPERRLFINGGIAVAKQQQQEQQQQQQQQQQQQQQQQQQQPEKGRGGKRKKDRNKNRFAALDEDAEGPSASAKESKVSIAQGGEPEPPIGIPAVVVRNRDLRERAREALVDFLTVPEASVSSVALRGLSIWTVQLWNALTRGEDPLSMTTTGKPELPAAGELLHVAGDVLRVLPRGVLKPVLEAVMQPPNAESQAHSSAMTNIVLRGWNDWVTSPMQKGKRVPSNLVTEATLPVLNVLWILMKYFKIQCSQLKLRPSMDHVYLCAPLGEAIRMLKGLPNTTEQDVATVIDALLTATYLDGDQKAAVRVVLX
>CryCohSeligo067474_rbh_TGME49_263200
XISRVASLLVGRALTAGGSAAASSATIWAAEFDAVLGFFERTAPAVLNSCQLKAPNLLKPVLESAMIMIQQVMLPGVAFNSAVEYRRFEFLALWAPFLKHYDPSVTSDVVKRLLSIVEDPPKEDGWRLQRRALDTLGNLGKYGALRAPQIEALYTEFSRLAGKLSPAARGKLVEALTAAVAGAGELDLARRGTIIAGLVQEVTNAWHACDFAQGCTSDLLVTTAATAAAHPGGPQDNPGLGQLQNVRTLLTTFYGVVSKVSSATFDLYKVGQSNSDNVDMEDGKPGVAESEQLLGNFIQAWSPGLFAVARAFMGXLETASHPLAKVLLSKLAPTELDTIVGAKFERPPEFLKEVLPEGVTFKSVQAARNCLWDMQPVLAQIMRICVHSPSFWKIPKASEQVKSLVLLLKQQKLHWANLFLKEVWQPFLGLKNRQFSSLPDEVQTSICHDVVQPMLDSLRQLRQRCWCTGPTVVPNGSEMDELVHATPAVSISRLAVQILGNLVGDGNHAAGLVANPERRLFINGGIAVAKQQQQEQQQQQQQQQQQQQQQQQQPEKGRGGKRKKDRNKNRFAALDEDAEGPSASAKESKVSIAQGGEPEPPIGIPAVVVRNRDLRERAREALVDFLTVPEASVSSVALRGLSIWTVQLWNALTRGEDPLSMTTTGKPELPAAGELLHVAGDVLRVLPRGVLKPVLEAVMQPPNAESQAHSSAMTNIVLRGWNDWVTSPMQKGKRVPSNLVTEATLPVLNVLWILMKYFKIQCSQLKLRPSMDHVYLCAPLGEAIRMLKGLPNTTEQDVATVIDALLTATYLDGDQKAAVRVVLX
>CryCohSeligo090448_none_TGME49_263200
XAQDVAGRGRNNGSSALGCSGQVDXNNKDNNNNNKDNXGNSNNNNNDNNNKDNNKEGQQQQQQQQQQQQQQ
>CryCohSeligo097097_none_TGME49_263200
MEDDAQSNYSGFESDADESRPVEKKRSKERSKPAPKAESDDGDFESDGEEARQPAAAQEQLQNQEEYEEKREAAASTEDAARGSSRSNDASPLDRTNATTNDHENVEAEAVTKAADSNERDLEPDFEDFGSPAPGKPFNGSQPIVPNMTSQTEDDEATGEDDFQAAPNRQDAPLASSAPVETRSSSRTPSQPNPQREQPKQQQQQQQQQKQQQQQLPQEPPSPPPPQPQPQQAPPPEARSMSHEQFQLQNSAQIHARIKTVVKSCSGPSFNERIKAASRAYKKENKRLEDYQHSLLEDALARAKTRPCASAPRQAALVPASIEERYKVNTEKRKQKEAEFAKAAAQNKGRLNSREPIFRVSEVQAVFAAQEKQKTEHRKFLREQEEAQWEHIRSLQAKVISRPLLVENYQGPEHVRSLPELRLIPNHTKETPLQAKVHSAIERKDFLESAWGKEVEAIRERQNNRQKLHEIPYPPKVHPKKVLGPRELMPVEVKMEAVINTPWYQKSEWAERVREIX
>CryCohSeligo097755_none_TGME49_263200
LDSATCWLLFAGWFIVWTIVHHIAQILWGAGLLPICPPDLLDVYRRRLYRSQVYCFVAVAASIYLLSLCRFQAEDLLHVSLACSDVGGLPLRRFLGAGADERLFDGHDPNTFLAKAYLLHHMVAASGFMTILMLRCCTGLGAFGLLFELPVLLMNHRELALHERGRGRRASWMYHPRKLRTYWETLILLLFVGRGLPTFVYVYSLAFWRDVISRLGTFEGVLYHGMAIFFTLVNSNLLRLFSIWKYADMREARQAALSISQASLISERSPSPMHQGTSGQSFEPFQQQHADQQPASDRTTEAYFQQQQHQQQHQQQ
>CryCohSeligo119844_none_TGME49_263200
XTTTTATATAAAAEEAHRVQEVMASGLAATAELSSEEVVALASRSTHDCHDEYDDCSGSANNNNSNNNNNNNTNNDSNERDEKISETWNSATQEATKPTFIDLTPMSTGQKARHPMASPDLIFRLRLLAHKVSELHSDFEALESADRSRGQFWPRIETPPRQPHQHKQQRRQQPTPQQQHELHSPPDAAAAASLALAEVKNTTTNMATEAEADGDCFEQTQQQQQQQHRPLPFVSDEDYTLSSRPDEMHWPRPIHCCSA
>CryCohSeligo133280_none_TGME49_263200
XQQQQQQQQQHQQQQHQSRAAPLILLMEFEARVALNQENLAKMVYQAATTMTLPVKCFLTMAKLAIQAKRSHDAGSECLRWYLRLLAQVAAQGPGENLQKFAVALRELVHLHLSRNDCWGCFEEVVGLLKSFPWIASCYPKSELEWLCAVAWGNCQHSLKVGDISWALRWVTAAVDLVGHCPAFEASKEKMERIAQLCRESSSGSSSQQ
>DinAcu046401_none_TGME49_263200
PSLALLALAFIDGSCGLFWFISASLNEKPFDSESGLWGLVLGLLCCGVAVFNAWNCCNGGSVEAVTCLGITKTINFFVTAMFLIYKFGLKSKKTKKNWGYMILGFMTLLTFIAYTCYVFLVHLGYQDKKRDAREQLRRPNPSEQYPQHVVQQQQQQQQQQ
>DinSpeMGD085923_none_TGME49_263200
MQHQQQQQMQQGHGQQSFSNQQGQQGYGGQAQQAAGFGGNQQAFGQQHGFQAAGHQGTGSQLRASAGAFNAAGAAGLNANASSWPQKQPQATYGVGGQNQQDSFAQASQRGGASGLNANAQEFNIGQANAVAQQMQQGFGGSGANFAQQQQGFQQQQSGRGGYGNNWQQQGQQNAASSWAQPHGVITNLNAGAAEFVPSEVVDPQAAQQQQQQQ
>DinSpeMGD191955_none_TGME49_263200
MRTLISILFAVGPSLCDTLNMAHVYGGKFLRHGSAHLAQQQRAQQQLHQQQQKKRQQSKGSENAPVMHHMQHMSQYSGELEPSLSEPYHPIPPDPGSILYATDKYEQGGAIQADADLVWRRKTMLKDEPFAKKGEPLLEALDLTRKASYEIAKSQPPLDLNAYISRFEEDLHPAKMVLTGPAKVEEFLFNVTDGGDKLLKAASHVIPELPGAEAAAETASDLILGTR*
>EimAce000212_rbh_TGME49_263200
SASPASISTAAAAAAAAAAAGQQTEANGGPLGPLGAPSGFSVQDPWLQQQQQQQQQRMSTAATQRRQLLLPAGFSSSRRGSRRFEDNRDAARPSAAAATHTQQQQQLQQLQQQQQPQQQQQIGSFMSRDPSEFYYSSTSPLLSLGAATSPAPAAATAATATATATAAATGAAAAAGSPPEVFNLQGDSDIDAAASDREAAELQGLQQLQQQQMLLQQQQQQMLQQQLQQEPSVFPPFSRGFVNGPLSAVSASPRLLPAAAAARAAAPAAAAPAAAAAVAPPTSPVSLQQTSQAFLSSPIGTPMLHEAAAAAAAAGAGGIQQQQLLQQQSRPPLLQQIHSAVAPPRQHSSAALKQQQIQQQQQHQMLQQQQLQQQHEDEYQHVLQRLQEQRLMYEQQQQQQQQQQQLLLLQQEQELQQQQEHQQLQQQLLLQQQQLQGQQQQGLVMASPEMPSLRSAAALRSADDSAAAAAAAAAAATAAAAAAAELEDGERAALQAQQDAAAAQSAAAIAAEAAAGMEAAVAANAAAEATRAAAAAAAERGPALAAQGQVAAAAAADAEAAAAVAEQAEALVHAALADLQAATPLQQQQQQQQQQRLRQSIGRPPRRSSRPHLIEGTLLQNQQQLLPSQVQQLQQQLQQQQQQQQLLQQRHQRPFLQHTLRAQQRAQQQQQQQQQRLAEIAASRAASPLQYRQQQQQQQQQTTRAQELQERLRQVMKEEEASRMELALLQQQQQQLLLLPEDAADADFASYAGDRLPQQQQQPQQVEEPSSFTQQLYIQAAEEEASEQQHRMLLQQQQQDNQHYQLQQQQQQQQNPQVEDWSIGAAGGRQQLSLQRSSKQDGAAAAAAAALDTIADQVYAISQQLTEQQQLAQQQQQLQQQQYTAAIQIRQQQLDRQEQLVSQQQQQLQQQQQQQQQQLKDILETAARLQQQQLEVQHASLLQQQQAANEQRGYLADYTNAALAAADSVLSGARAAVASLNTSKPSAAAAAADTLHVTFGRQPRDAATLLQLQESVAAAAAAASNTAKRQGQTPTAGEIAWSLKDEELCDCRKPIPDPQALLQLLERRLVPGSAAAAIKNRSSKDILSKVIKWAMAAICWQQQQQQQQLPLDLFLLLFFLFAAAALGAATAGAAADSAASANAAAAVDGAAAIAVVGLLQQQLAASRCTHVAAVCLCLCAFRRLNVLSGSCASYKDTKEEKQAAKQLQPAAALFPPPTFAAFAADAPATAADTAADAAAADSTADAAAAATTAATTKSNDTQQQITYTLQQHKQQEPPQQQQQQQQHQIVIPLTVADGAAAPSVPAASAAAPAAVMQPQSPRLILQPAGGSPQQQQQQQQQQVLLLQVPAAAPSIAQTSRGLLHTKLLQHWKEQQQALNQQQRQRKTSFAVPLLHPEERTLQQQQQQQQQQQLAASLLHPPPPLTWQATGVHMKSPSICLRRSSNCCCCSSSSSCCSSYRSNSICRSISSSCRSSSCCCSESSCSESSCSKHGRRSCNRCSKKRWNSYRSSNSSSNCSSSSSSSCRRCCTSSALKRCSKQNQSREGLLPAAAKPLNCSSKASSPRQHRSSSSSSSSSSNSSSSSSSSGRWSSRSSRSSRSSSRRASCCSKPADAMAAALAASVPLSPPSVQACEQQFAAAVSPAAAEGYRRCSNSSNSSNTICSSSSNSNNNSSTSSSGVITYRRSNCSTCLLPTPTPEQQLQQTEQQQQQQQQQQQQQGVRLLRPELRHASFYSSLGSPRGPPQTYLYPSRGAEFAAADRSIRSSSSRQQQRFAAATAGQRLAAASKETTGEESTVPSVAVFTSSNSSSNSSSSSSSMGAGAVPAYKALQMLHFLAAAKAQIIVRGETQQLHSAADVLLHGAQLFQELIDFHIMQQQQQQQQQQQQMMSASGTQQQQQQQQEEPVVLLPSAGSGNSFLNRDAAAAGAAAAVTATTAAGAAAAAAAARQGSERGGSPGAWRQLSPTGEQSQLVSSYRGSSMRQQFAAADAEAEETLQQYAAGRQGEWRRDVQHFRSNSSRNNYYSSNNSSSQINPNNFNSSNNNNFSSSSSSSRAYPQPSEPVSWASQQRDTAAAGDRSPAELLLLPPTPQFSAASSAPRASEGYLPSSAAAADAAAEPSSSFTDLAYTQQQQQQQQVQQQQQQMQQMQQMQQMQQQRQQQQLQQQQLLRQQELQQHLQQQLQQQQQQQQQQQQQQQLAYPDSQVLHGLEASVSQQLPLYPEQQLLEELQRQQEQLRLRSAQLQQQQQQQQMLQRRGGGSRMRSSTQSGSSNYFALPTAAALFPTTATDKERLRDIFTPNNNRRTSPAAAAAAGEGAADFDSGAFAAAGQVASAPVWHRSSSSRDTPNNSSNGGGGGSSSSSSSSSRLFTFNPEQIETAGVSVTPSGGPPKPLGAPGPPGPLRGPHEYMGGPPGSPAGPHGSFRGPHGSPGGPRGSIRGGPQGSFGGGPQGSFGGGPQGSLGGSQGSFGGPHGSLGGSQGSFGGPQGSIRSSRGSFSGGPQGSFGGGPHGSPGASRGSFRGGPQGSFGGPQGSFGGPPGSPGGPQGSYGGPQGSFGGPQGSYRGSEGSVGAPVGTPRGPPQGGPPPGSTLSLVATSDGVISRVIEQQTSEGLQQQISSVSAVDRQLEEEELLGVPAQQQQQQQQQQQQVTDVQQSPSSTLFADSRPHFAAVSFEGRRRRRRHRSGCSSSKHRSSNNCSSSNCSNGNCSSSNWHQPSSGPCSWDLGIAALDEPAAAATAAETAAAAAAAARGGNDEQQQRNRRERQFVSEALQCRVGPHRRMTLASSPWHGDVYEGSNRDCNTVLGDTLQQQQQREREGETFQQQQQQQQQQQELLLQRSALTLDHFLYFLRHDDAILFFRSFDRATA
>EimAce005432_rbh_TGME49_263200
MGAPQGAPLGAPYDSSGAPAGLLGAPRGAPYQAEVLSFVRSLWPRWVEPHGLLLQPRGAAAAACKQQQHQQQQQHQQQQQHQQSCLCALAAKRLLLKTCYGVCCCCGCIATTQQQQQQQQQQQDDEVAEDFLLLPVSSGDAPPLAEVAALLQQQQQLHQQKQQQHQIQQKQQQQQVQQQQQQQQQQQEMAMGLPAGMEKAKVCFAIVQQQQQQQHNQQQQQQQQQHNQQQQQQEDASERQAQLLQPLLQHLLQQHQQLLLQQESQLLLLPIGR
>EimAce006314_rbh_TGME49_263200
MTDALRLSAKIVDAAKTQFSSGERAPPLFAAAAAAAAAPAPYCFDPYSSSNHLSAAATTTAAAAAGGGPEGHGQQQQQQQQREANREEELHVLRAALGQRFASAAAAAAGGGSAGGGGGSAAAAAAAAVAAAAAVQSQRGRQRECITIVSTLQQAAAKGEEVSQVLPEYLTRPVAVQLGLAADSQAQGVQRLQHLQQQLQHNLLPATSIDAAAAAAAATAAAAAAAENKLLHRLLLRPQEKGSRQLKDKPHAAFAALLQQQRRSISKPEVLQGWAAPLSPRFQRSSSSNMDGVPQANAPHTFAAGWLRTKPCSSSSSSSGGAQGGQDAAAAKQPSAGRIIIRSLRAAAAAAAAAASGAAAAAAAATAGPSAVAAAAKATTTTAAAAAGLCKLCLFAAMTLPAGGTQREKAPAVEQQQQPRGRGGGRRLEVLSAIPPPMDEESDAAAAPLVRTIRAGKTGPIVTELQFEESAAAAAATAAAARKKKPSVEAAVQTAPPEPNPVPKAPPQRAAPPRSSRSSSSRSSTGDGVWLSSSSEDSVTSFPLSASDSEAEESAAAAAAAPASAAVTAEHCSSRSSSNDPTDPEEQLLQQWQQALDVYTQLYYGPLEEVLLGLPQRWLPLLDPAAAAAAAAAAGGVDVLDALGRGKHAAAAQQQQQQQQLETNPYIFMLQGVGPAAAAAAAAAADRGVPSAELPALGCTEQQQQQTAQEDEAAAAAAATIEASMKFYFGADYKKYIGGDPSAAAPVLDLAAAANAAAAAAAEGDADPQQQQMIWAHMMQQQLLQQEMLLQQQQQLLLQQQVEQQEAADDASPSSPAVSTSSRSSSRSSSSSRTSSSSSNSSKWRTQMKRLLPALQQMGRQQHRPITRGGKRAQPRLRNTLDDGYSSLDEEEQQLLLLLSPERHPPHSSSNSSSSNSSSSRGWGRPLRGRRSACGGRGFRHTDASYLSPLAVSRRLNLRRPAAAAAAAAAAEGSEEGDVLQQQLTPEETAAAANSMKSKLSALDKQIIHFLRCAQQEDTQQQQQQQPQQQQQKEQQEEEEEEQQQQQVRVKAQLSELLRAREAVLKAVNIRRRIAAANQSRDIKRAAAAAAAAAAAKQKDMLPAKLLHALLQEEQQQQGEQQQQDTEEEKDPQQQQQEGEQQQQQQQQQHEEEQQQQGKYGGHDLETAAEGLFAAAAAADNLRPRSRTGGSSRARLQSPHFGLSLDSSSSEEDLRVRAAAAAAAAATATAAEGGAAAAPVLENHIWPSVEKLSAQLGLRRPGDKAAAAAAAAAASDAAELLQQLQLQQQQQTSSFPSSFSWEEDPIPTLRPRRRVEELAKHLQQQQQQQQQQQQQPQQQQQQLEAAAGRSFSWEEEPIPTLKSRTPLAATLDQQQQQQQQQQQQQQQQQQPEEGAAAALPPTQRHPFLKKKSGVGGGKYSKTAAS
>EimAce006457_rbh_TGME49_263200
MARDRSKKRTKQGGGPSPSFGSSKRQKLGAPKRPPPSHTQVEVKVKKHLLAAAAAKAEQQLQQMHEEAAAAGVPFAHLCTPSAVDEALQKLTFTSPLQRLQGLKRLTGCFAALRQQQQQQQQQQQQEAGGPKGLQMGPLLRQVLPVLLAAAADEDAECRQQVLVCCCALIQTLSSSSSSSSSSSSNEDEEKIRERRASAALMPFADLFSASFLNCLTAVDSRIRSLGVSLVSLFLLRVPSFTLTLPDLAVHTLRVVVASSGGASFLALSLPLLLRLLPPYIKKEKLLRGPQGALITQEELLPTGIYELQQLQQSSLLQLEGTSPAAAAAAAAAGTQGQDSHTPLLMQLFSSCCDCWLQQVHDLTDGRGGRSAFAASANRDSSSKHHQQQQQQQQQEDAQQQLQLLQLCCSIFHLLLFGDTDGAADPEGPPGEKEEVGPLLRPLVLQLAAANERRRQQQQQQQQQQQQQLPLLETFITHVLPSLLDILDRELPPALQTAAADTAASFVSLVCRFLAAPLGALVGPQVLITLKQGGPSGGPPREGGPKGAPGGPPKEGGPKGAPGGPPRGVGSGGPPGGPPREGSSGGAPGGAPRGPLFRTAEKGKDIAGAALRIWGPSLRSVLLSVAAAAAVYLTKTAAQLQQQLLAVVSRQQQQQQQEQQQQQQQQQQEKGGYVPVPLGTKKAFVMFALETARSEGLGGPQRGEGGPLGAPMHFACSRQLRSLLQQIIYLALALKAAAPQGGPPGAPLSPAAAPLLTTQVSLLQWLLSNPEAYACSSSSSNNNRLLLHLSTAAINRGLGRLQRSTYVKQAALLLQQQQQQQQLLLQQQQQQQQLLLEQETGQQQPAPDNSPPLQQQGPHAASPPPPRQQQQQQQQISSGTQPLLPILMSLQQLHASLAAAAAAAHSRGTPGDAPVNGQQFNRKKQQRVLQRMQQQQAATAAAAEELDSPAAALAALGEAFDALWQQAVEALLQQQQLLLRCSSSSTRQLLLLTSSGGQGDQQNTPEAAAAAATAAAAASNSFLSLPVEKAQPTCNGSSSSSSSSSSSSNGEDLQVVEISDSSDEEPSKGDKSASSAAAVAAPSPPGFAAAAAAAAPAAAAAAEAAVSPPSTASTEPLSIPSDTESVSTSDAQQQQQQQQGQQQEQQQQQRGVAIYVLQAPALLSPLLLLLLGYDAQALLLQLPAAAAPFYRRVVAEAAKVQQQLPPCLWAGPLSAAAAATQQQQQQHDKRMKLWTRGLSLVAAGCVAASAAAAECQGPASAAPTPAAAETAAAAAAAAARRQQAAAEAASWCRLLLFAGRSALSPQTDGCLLSSAFHSLLQDIFYCPFVPSPEALPVVMRLPPSCRDAAICCVSAAAGAAATPAATQSLLLLIPHVIRCCLFPFGFSRMYTVTWSSSNSSSNSSSSSSSNSSSNSSSNSSSNSSSISSSSSMGGSGAPPGFPISLETYPAQSSRSLPAAVSPSSAAPAAAAAAEAAEAAVGSLRIYSSLSSAAPACDPLLLAAARWGPSGVSADSRLLAVTHFALPLLSCLLKQQRGNASVSLQQQQQQKQQQQQPEGQTDGRRQETLQPTNQTATAAGALPLRIVASLLLEAAKPFAASRKTQQQQQQQEQQQQQQQQQQQYELRFKGPLCLELLLQEAATLLLGDIHTKETLLHALQLSPSASPWGPLGVGLQQPGSTAVAREILSRFTLPLCLQACAPLQPAAAAAAAAAAGVGGQEGEKGPWEVVAAAAKAGARVSASVSFFCCCARQLLPPLLVAPEGDSAQLKCTDSCGGRADETCCLLSYPPPSFALALDFLFCHLGAPGTPFQGPLQEACNSSSSSSSSNSNNNNSPAAAAAAAAAAPPAAAAAAGVARTVGLSFQGTALYDECLLCACGSCTRSAAAAANVGPPGKTQSFLSAVCAVAAFAAGPQQQPPADKATSSSSSNSSSSSRGAECTSLALLSAFVVLCDKVLQAISSALQQQQQQQQQQKQQQQEGSWGPMFLPPGLRRWFLRNCSSSSSSSSSSLRASLLPDPEDTLRAEGLLLLVSSFRRSLRSLARCLCGVAEEVRGISKGGPPSLFNMLQQQTGSVADPVAAIHQRMQGSTNNKSSEALADPQQQQQQQQQQQDQQQEQQQQQRQQEQEQQQQQQQQQQQQQQQQQRPSVRRPYNRAAAITATAAAATATAAATTAATAAAAAEAVVYDWCCAASGVYSQLRLRQQQQQQHGQQHRSSSSSSRVTSNSRLRLRGLMSVKVPAAAAEAAKTSAAAAAAAAAVRSSSSSSSSIKSPAEGLLLPSTPPLLCLPNANRDTAMPRSIELLRLLEEEAETEALFSKEHLNSSSCSSSSSSGGVGPAAAIEKLRASSNNSINSSSSSSRVLLNAVSARSSQASAADSGALSPVSLSPPLPSPLSLGAPNLSDALRSSKPHSKCPFHLLRGPQAPGAPRAPGGSPQSPWGPPKTPWGAPKTPLGAPNGPGGAPKGPQAPGSPWGASKTLWGAPKAPGASWGAPNALGGPGGPHQLEMVTRGLKETLLRLSNAGGRPLEQLQSRGAPLPLCRLEARCRGPLTWVSSATRNSEWGRRKGAPPSTRAAAPSAAAAEAPKFLLSPQEISGGDTVTVAGSGGPMGPQMGAPAAAVGSLEAKPLIAAAAEGPPAAEAAATATAAAAKTAAPWGPPGGPYGGAPTSFGYAKGAPEASKVHRFSCTGAQQQQQQQQQQQQQQEGQQQETEEVSLSCPLRRPCCSLLSPSSSSSPSSSSFIQRQRIHLSCLAPDLLSPAAAQQNREAYGYNEGPGYLLQHLQGGAPLSRGAPQSSLHAPRLSAAAATLYAAAAAWRDTEGSLKRDSWRGAPLRGPQWGPPQSHKREEETVEDSLLLSETQASPRVSNNSIAYFKHRLQLEQQRLLQQQQHPLRTRLRSHTVQQQLRQQQQLWQQQQHRQQQQRQCASCSSISSWGPPKGSAEGFLGGPLTWSACGAPRQQQQLLLQQQQQQLEASFAARFKESPRVSTGNLSLHSTVAMSASSSSSRSCSLTRCCSSSNNSSASCTLAAAVAAAAAGDRDNGVERERRLLYKRLEQQFTLSLVSAAAAALQQQQQQQQHQQQQQEQQQKQQHEQQQQQQQQQEHAVDMHYWGPTTGKGEPAEPQGDRKETPESAAKTAAAAAERDLLPGPRSTSQISTQEELLPAAGSTLEQQQQQQQQQEQQQEEQQEQQRKPSDSRGEGDSVDEVSPRLLSNYFKSFASKRPFSADGSSRCFPGAAAAAAAVAAAVAAARAQRGRRRSNGGAAAAASVAAAAAPVVPPLQLSSVVAAAAAAGTAAAAAGPAAAATGPAATATAVEAAREGEAARAARDNEECSLETASADRAMSPFSSSRCSNTGAPLGPPEAESSSVQGLGLCYREGRRQDVAAAEAASAAAVPRGQQQQQQQKQQLQEEQQQQERQQANYLESVSIERKETGLQTGDTSLLSSCRIEGVAAAAAAAAAAAAGAAPEAAIAIADKKGETGGVAAAASAAAQTEVAAPSEAEEEAAAAAAAAELLSLESLSCPLVEMSPSAFEAEEMNASEESFPAAATATATAAATAAAAAAWPPFLSPGLMRRDPRAAAAREVSPTESEFTFAAASPPPPAAEAAAAAVAAAGAAAPGGACGNTSSSNSSSNNNKTGGYSEGQLIPCCWWFPVNCSSSSSSSSSSRKEGDTRHCQIQTVTPPATAATATATAAAAAAAAAPLIETIQVAVTPSGPQEVVLRGPFALGAPKQLQQRRLQQELQQQQQLLQRRPKQQQHHRKPQQQQQQQRQTQQQRQPRKQQQQGLQQQQQQQQQQQFVSVNTAEAEGDTIKQQHEFLLLRGFSLKRPPPPSEGLLLQLLHSLSPSQLNKDKNVGASQHP
>EimBruHougton005480_rbh_TGME49_263200
MMATNINSLAASVMSWWKSEHSSSTAASVLAANAEAAAAAAAAEAAAAAATNGNGGQDTDDEEEEEEQQQQQQQQQQQQHGTRQDTGGDGKTQQQQQQRQLQQQQQQQHIHGRHFL
>EimPraeHoughton000918_none_TGME49_263200
MAAEGSNPAPQVQRVQDNFVGSRYTADFFAPLRSPKPQWSTSMQTVHSQQQQQQQQQQQQQQAPEFMRSRRWLGNKDLRWQQQQVKELLLEERMQLLKDSQLMNFNSLLAAYTYEYHPQDYTTPLATPPTATPEQAANAAANGLASAAAADAASAAASTLTRTKEATPASEARAAATTDAAAAAPAVPNELLPNGSASVSDRTKANARCKDTRNGNRDSSSSSNNCSSSSNSNSNSSSTTKLSIDRRRALLFSRREILTARVSTDLLQSHRTQQQQQQQLQQQQQQQLQQQQQDDSDH
>EimPraeHoughton005318_rbh_TGME49_263200
MSSSAIKYIYRYTNSSSSNSSSSSSSSSSSSSSSSSSSSSCPGCVETPHGVRRGVAGDCCGGTGKQQQQQQQQQQQQQQQQQQQQQQQQQQQQQQQQQQQQQQ
>EimPraeHoughton007437_none_TGME49_263200
MLRCLYNSTAASSSSCSRQEPQQQQQQQQQQQQQQQQQQNCNSSNSSSNSSSSNSSSNSSNSSRNTPSSSNSSSSSSINIIIVVISSSKSNTINTISSKSSNTSSSSSSIKTNNSSTTINTLTTTITISSSSSTTTTTISSISSISSISSIIISSSSSISSIISSSSINNDGDMVVYSRLSAAFCG
>EimTenHoughton007674_rbh_TGME49_263200
MGHCNSSTEDGQQEKQQQQQISSRDAGEETETFWLLLLDALLLLQRNGWPCPPCCTKNYSSSSSNNNNSSSSSGCPFDAWLLQLQQGSSSSSTARDLQQLASSFAGADAAATAPAAAAAAAAAHEAHMPQHLTVLSKQQLQLLLLPLLRALIDCGGCLGLPLISPASAAQQQQQQMQQQLQQQQRSFFEVPASSNLLLSLSDSFSSSSTQESAAARQLLQQRQQQQLLLQQAPLDCGRPFSPLSADPDAAAAAAAAALLPSQVLVLRWLLQSFVIFSFAPQGSSSSNQQQQQQQQQQQQQHEPDGTMTILALLHGFTMGNSSSSSSSGGSSSSSSLAAASQQQLQQLLSLCSSKTPPHLLPLALCLSSSPFISSAQTGAPGGPPGGPRGAPQGPPGRPQGPRAVLLLSLLSLLLCADCQLALLQPVGFVNPKP
>GamAus009600_none_TGME49_263200
XVLISRLVDWHEMMDSHESKGVPVSRFLQRKLYKDAKVLIDEYKEVDRMDEKRLREAVQGFTVEENITKAELRALVKKMRLSLILPLPELRKEVRSLPGLVKPPTVRGLAEMEERGELCHHLLGAERMLVWDQRGFRAMKFDDVATSXXXXXXXXXFDDVDHVYTIVLQDEEQNRLPDAELRARYKNANLLADEQLTRQEMLDILRKVMIWELLPLEELRKDWQEVGLPCSVPVEGTDDERNRLMQDLVVWETRASYERKGIPVKRLKGTEVAMGLAQTFESFESMDMLELKAAYDTYGIPAGHSTRRPELLKHLKDVTLWISFSTDELWRECQDRGMPMDGFEQLAVEAERPEQLLATNEEHPSLREQLLVRLVLRARQTALQETLEEQLSSGDEERDGDSEADACELPAFLENSAAIESKAVDTTRSAEEQGESLGAVEKRKRTSSWKAKVWEKLRYIRDPVIAESICRVAVKPLPKSLRLPPEARLQWQPLEAALHLLSLEMLIPEQHGRGLSDAPQDVDAQQKRLVSVVCPTSSRRRHFHQLLYENFDNQTYETKELVIVDSGESESPFFMKKIEQDARVVYRFFKVEDSREGIKTQKKAWTLGLKRNVACYLARGEAIAHFDDDDLYAADYLAYMMPKLEQAAHPDGPIPGRRLAPAAAKLSAWHILDITTREFRFIDIHTDKSIPPRSYRSWLYGWGFSYFFTRTAWDLAPFPDVEFAEDSGFMEGLMAHNVPVALVGLPKGKGLVAHSQHASSTSGGEVQGVKRCGSQVSTMPPEFVKLMKTLNLVNGMETNPVRQCSEQLQRFTAKHKPLFGAPKPPLAGKAWTQSRGLRDTGMSPLRQQQLMQLQRQQQQQQQQQQQP
>GamAus044223_rbh_TGME49_263200
XKFCSRPLRPLTSCSQYSSAMDAPSMEPMSSNGAPTAEVMEEFLSTCIKMMQSEETRELLRHERKPGLKLIELQRREWDPLGVNRDLGCSSLERIEKLCPENTELRVHRDDFVRTAQRTFLKALEDQKPKKLETKKAMPRETMVEFFDACDTKMDLPETREWLASHLRETNQVPNQLIIQLQRDMLEVFGFEQEHGCAMLSRIGQDFANDHELHQRFEMWRRKAQSVCMMVVRQQQLSGNEAPPDLVGISQEFQELRDKAKQEIEAMTPKERGEFLTRSQKKVEVFMNLPAEGKTTYMNRLSEVEKIEFLKSQLLMQSVMQAQWRQQQQQLLQQKQQHQHQQHQHQHGDGAQPVSVTVPVVGTPQQQQMM
>GleFolCCAP11163121610_none_TGME49_263200
QQHQQHQQHQQHQQLGACLGGGTLTSETSQSPDSSRAAASSANIGHRRMLERLMETLQSQEDSQSVTXGDLAAGLNAASRSVEVEEAARLSGGDIAGSDSAGGVGGSAEVCARTQRTLPGLMFAFSTGGHRPAPVLPRQDRQGRALLIDTSRPELPRRGRGDGGAHRPLHGCVPDGLAXVAQSMAAEVGGERLWSRGLSFTGDVAPRSAWACAILALSRLLADLRARRRLGDRPPPPPGVRMLGRDLAASIGRCKRENAAKPRRAGLPQSGRREKKLSPAAVGK
>KarBre134002_none_TGME49_263200
XYYMQYLACCGEMRQEATARVLYSRQDGRHLLLPSLTLSVACALHPPAHRRHACMGSASTAGACWQASTNSPVPYAVXELPAPAEICIEASEEELDPQVELVVPEVPPSPRTRFLSTIGGRKGWRESRSSPSLPTIRRVARDGNAASMVLLRNAISNHSNVSAGGSLSTPTSPTSVRQGSTPSLVPSLEPLNVSQSPRSSLPLGLQSQSHSSLSPQSPVQSLLSPPSLSLALRQQQQQRQQQRQQQRQQPQPRRRTVRIPGLLARIARMGPVEIPRFTQHMVWLQGESFVNAADAHVLCRAIRRRVADILSHLPLASLSQGGDLVTLLMDHMRSCPSLGGDTPRRALEARLSYLVYHPAGDDHDAAELDTLEKCYREALALAGRELIAPRLVGVVITHILRWVQHAPIACIYQHAGVVRSLAETIPEVRQYLSTRIQRLALQRFDALQLMGYVLVLLDFREHGLALLDSNLESKLLHQVSSSVSSWAAARLTTELGPEGALRLLCHTSPFIKQAVADTLLKRVLGGVQKIASSLKRDSDCERVKQELIEWGQLVHMGGAADVLALTYSERQTIVDTLSDCIARCMSSTTLRSHVGELEKAQWAIVVLTAGPALNFGQSV
>KarSpeRossSea045785_none_TGME49_263200
QQQQQQQQQQQQQQQQHLSVGSSSSPPQVDMQQRPVSSAGPQVNIQQRGTSSAGPQFFNYNAAAPAGPRVQVSFQVQQAGLCGREVQNKLKAVPCAPLYEKLGPGAQGQRREVIKKVTPAAQLHVQKNVTSLSRIPSAEKFVQIPFLQRDAINEERRASQVSSPASTALSVRLSPLRRRDERSVSPFRRPAASTEMADVENALTERRNSYARDLRQSADSPIEVQGRSGSQDPLFVPIHVSVPSAGMNADSTLDGFLASRPSNNTVKALGELLLPNRSPSPLNAQQLYGRDVPSPPPTILSVGTNGLCIQAAISSVRGSESHCGSSHSLPPLIPMADSSYFGGEPGDRKLVAII
>KarSpeRossSea045788_none_TGME49_263200
QQQQQQQQQQQQQQQQHLSVGSSSSPPQVDMQQRPVSSAGPQVNIQQRGTSSAGPQFFNYNAAAPAGPRVQVSFQVQQAGLCGREVQNKLKAVPCAPLYEKLGPGAQGQRREVIKKVTPAAQLHVQKNVTSLSRIPSAEKFVQIPFLQRDAINEERRASQVSSPASTALSVRLSPLRRRDERSVSPFRRPAASTEMADVENALTERRNSYARDLKQSADSPIKVEGRSGSQDPLFVPIHVSVPSAGMSADSTLDGFLASRPSNNTVKALGELLLPNRSPSPLNAQQLYGRDIPSPPPTILSVGTNGLCIQAAISSVKGSESHCGSSHSLPPLIPMAASSYFDEDLGDRKLVAII
>KarSpeRossSea230829_none_TGME49_263200
LKPFCPKFSSSCSAGNACWCRITRCFAMARVLAVVMTALLVGGGEADTCPTGLKEWPLSSSELRMFEDQGLWYEVASEDLSKLSGCSCFRYDYRTPGLCSDPRYGNSREIPGTSRMPTAPYQILEFGAMGEYAVVYACIGLPYGQVVEKNVTFTYIFARDPQALEKNTIDFEGIKSRLTAQGIDATKIKIVPQPETCKYPEAKEQQQQQQQQQQQQQ
>KarSpeRossSea233850_none_TGME49_263200
QLQQQQQQQQQQQLQQLQQQQQQLQQQTRPWRTPQITVQQQSQPNTASLPVCIQQMQKQFSPMEVETEHRQLWPPDAFNAVLPAALAQPLAASSQWPTWNAAASGNSGSTNPMVEYVRQMSGMAEPSPSQQASMLLDSVAAMARQMNETAGPSVAAASSRAVPCSPGGTCLDGDQASEEWEFVEPDGPSAGSRGLEDRARVSKHKSESKRVHKRGSRQEPGGSHKRLKVSEAPREFGNAHAAKHSSAVVFSHGEDVQYWSGTHNKWLDTRVKKTLFDKRGHLIACEVFGRQASVKVQRLRPKKSDGTSKASGSKSSALTAAGSRAKEEVASAKQSDPAREHVDSTCHDEAFEVGDKVQYWSTTHNKFLDTTVVAVRLGKDGKPVSYDLKGKPQAELDKLRRRPKQAADQSTISAKQTAPAPKLFDPEASPEADGVRSSPPAGPNSAIKFAVGDRVRYWSETVKRLVKAQVKAVRLDEEGCLLYDLTCKAGVQAQRVQRALPLQKQARASASKKSGTTAKRVAGSLSKKSVGPIQDDAYMKEQRRRRWQTWQQRAPGAGGKPPAAPQTGGTHVAEVRPAALKKPLPTPKAAGTAGSSSIRPAEENPAPVPEAGELPGWKYFQDAADDAG
>KryFolCCMP1326032722_none_TGME49_263200
ALAMPFPFKPALGPDALDLAVEEEARLADDQSGLSGAAPFVERSADEVQDVLRQRIAVLSEEKVASQENAEEYPLVSHHGSDLLSQAVGADLDVVAGAAPVSMQQRSQKHQQEHQQQQRQQQQQRGAAMHRNVASVAAAEKASSVISARFVARTSSTSDVGRETRKLLPTLLIAGLSCTMLILIALIIHQRLVQQVPGIAGRRLETAMTRSLSNTEADGLFVGAQALQRAAGVGIRHHKWPPPWAISVDEGSRQRDDQGQMPDVGLEYLSGESLTFFTTQELWEERPNSELGRQVSVALYGPSGAIFGQICRVPTERGVMYQVFKDHMRIDSPLYTFSGDFATHSIRVTECGPLGRLVASCEPSQAGDDEDVMQVKIEPLMDAGIVLLGLLX
>LanAbb004101_none_TGME49_263200
SNNKQQQTSTNNNNKQQQQQQQTTTTNNNNSKHQTTTNINKQQQQTTTTANINKQQQQTTSTNNINKQXQQTXTTTSSKNINKQQQQQQTXNNNNSNNKQQQQTTSTNNINKXQQQTTTTTATTNNX
>LinPolCCMP1738028207_none_TGME49_263200
XRGAAGAMAPGASARPAPGQPPVTSAVRLPREESSAPSTSGAPDGYLAVEAGSPRTDRRVLEAGSRQHDAALMSLQQKIIVSCAVFVLVLLTICCGTWVGVQLGNLAIEQQAQQAEQQAQQQRAHMRVQHTSLAPHLAAPRATRAPAAAAATSSTTTTHASTSTSSEAPTTTEALVVTSTSTATTATTTTTITSTVTHTTTMTKTMSTTTYSPTLFCFSIMRSSGYELSLVRVQLAQGLSIFACDAYTVFSDDVVWLTPGPPVRIDSEALGMDLEAPEGVKEHILNTEIFLQAWENVRKEGRYKQYEWVVKVDPDAVFFPDRLRKRLDSEVQEGGSVLYFLNCQVSFGLFGALEVFSRKAMEAFYAGLPRCKSEVSWKDVGEDLFMRQCMDHLGVDHAKDYELLADGYCNTQPSPCSSGQVAFHPFKNVEIYLQCVREAKD
>LinPolCCMP1738123824_rbh_TGME49_263200
XGALALAALPATSPSGARXALTAGGAGDQGPGRAGGRDDASQSEDPVYEVEDILEHKRKDGKDYYLVQWKGDSEKTWEPDENIGQELADLKAASRAGRRLQRRQGSEARVKGKKKEKEKEKEKKKEKEKEKEKEKEKKAKKEKKGKKEKKKKKRDSSASSSSSESSSAKKKSKKRKKAEAEQALMQQQLAQQQLAQQQLWQAQQYQMQQWQYAQHMQAQAHFQQQQAAQHQMMVMRQEEERRIFEEMKRKEEDERRRSEEERKRKAAQSAIMTVIQKVRVATPESFEDLKKELEEVFARELKNTGTMLQQMIYEKEKALEAARKCIEKIKAHRKSEQAAAFVKAXRALPDSAAEDAGAGAAHPAHAGAAEAAGAGAAATAAAGKGGPGDVAAPAAGAAAAAPADGLGDAVAGGAGAGLLQGASAEAAGDRAX
>LinPolCCMP1738283657_rbh_TGME49_263200
XAALREWMAPGALALAALPATSPSGARXALTAGGAGDQGPGRAGGRDDASQSEDPVYEVEDILEHKRKDGKDYYLVQWKGDSEKTWEPDENIGQELADLKAASRAGRRLQRRQGSEARVKGKKKEKEKEKEKEKEKEKEKEKEKEKKAKKEKKGKKEKKKKKRDSSASSSSSESSSAKKKSKKRKKAEAEQALMQQQLAQQQLAQQQLWQAQQYQMQQWQYAQHMQAQAHFQQQQAAQHQMMVMRQEEERRIFEEMKRKEEDERRRSEEERKRKAAQSAIMTVIQKVRVATPESFEDLKKELEEVFARELKNTGTMLQQMIYEKEKALEAARKCIEKIKAHRKSEQAAAFVKAXRALPDSAAEDAGAGAAHPAHAGAAEAAGAGAAATAAAGKGGPGDVAAPAAGAAAAAPADGLGDAVAGGAGAGLLQGASAEAAGDRASAEX
>LinPolCCMP1738292920_none_TGME49_263200
XPAPGQPPVTSAVRLPREESSAPSTSGAPDGYLAVEAGSPRTDRRVLEAGSRQHDAALMSLQQKIIVSCAVFVLVLLTICCGTWVGVQLGNLAIEQQAQQAEQQAQQQRAHMRVQHTSLAPHLAAPRATRAPAAAAATSSTTTTHASTSTSSEAPTTTEALVVTSTSTATTATTTTTITSTVTHTTTMTKTMSTTTYSPTLFCFSIMRSSGYELSLVRVQLAQGLSIFACDAYTVFSDDVVWLTPGPPVRIDSEALGMDLEAPEGVKEHILNTEIFLQAWENVRKEGRYKQYEWVVKVDPDAVFFPDRLRKRLDSEVQEGGSVLYFLNCQVSFGLFGALEVFSRKAMEAFYAGLPRCKSEVSWKDVGEDLFMRQCMDHLGVDHAKDYELLADGYCNTQPSPCSSGQVAFHPFKNVEIYLQCVREAKD
>OxyMar026127_none_TGME49_263200
XQQQQQQQQQQQQQQQQQQQSTCTSLSGQSFARPMQERNAIDYGSWSSASSATTDVTVWRPKMSGTGARGSRHTWSGRSDSRVGLYIGGGAVATVHDQRASSPPCSECTVQFVSCDSHQEWMRSGSNTETICKQSLQRPVLKKAGTEELGGFVHGKRLYTGAVAPSESSVVLTEISPARSSRVRPRSAGYAVPLGARSISGIMSRPESCSGAAREGPNRVKIRRPFSATVRSTSIVSLVPPGVAGAPRACVADLLAM
>PolGlaCCMP1383003825_none_TGME49_263200
TTATAATAAAARPATILAEPAGSAVARIAAAASSLHAQQQQQLQQQQQLQQQQQQHGQQQSWLSRPDQPLRVLQRQPAHYTHGNNXNYNXNNSNNNYSNNSNSNNYSNSNNNYSNYSNYNDHNDSNNNNYSNYSNYNDHNGKQGIPKQPQHRHPSTTENSTDNNNNNNNRYNYHNYNNNNTENIDNNNNRYNNNNNNYYNNNTENIDRAWPHNSAVSGCKVTEYPSNNNNNINNNNNNNNNINNNNNNNINNNNNNNNINNXNNSNXAAQASSQHEHNINIDTTFNRHHDGHNTINNTSKNNSNNNX
>PolGlaCCMP1383005230_none_TGME49_263200
XSNNSNNSNNSNNQRQQHQQQRQQQQQQTETRTLNHADGPSELVFRAAIATQGGLDDSDXQNFSYPVRDSEIVLISVRPGSGDRMVSQSASLKLEFAEDVKAGPGSFKLVPTVSQVSGITPSEVSMLAKSCHFEGSTVTCIPPVLLQLGASYSVVYTTAAMLDAQDEAIGMGPNGRSPSFTVIDVDXRSTSAAVCRSFRPDAPSHSLQAXXGXWKLPKPKMFAARGALLTLNFTEEVQAGVGDLIILDCSPGDTALCFDGTSEHYEDLEVMRINVSGADGQSKLLFQ
>PolGlaCCMP1383005725_none_TGME49_263200
XQQQQQQQQQQQQQQQEEEEQQEEQEHIPHQEAEELLEEHLPHAEAEEVPGQLCADCTSSDNDEAEEVEALDHADCQSKEQLQWRRSQCGGFMLVADEAADTPVPDSPEPAMQXXX
>PolGlaCCMP1383008413_none_TGME49_263200
XQXQQHQQQQQQQQQQXXQQEXQXPSSSRSASWFALREAVSQLRSTGPKGRLGVADMVTRTLSEATEAHQVAVRRGARFVRLWFALFPEIAASSALLSPSRQGLSPRLESP
>PolGlaCCMP1383012981_none_TGME49_263200
QQQQQQQQQQQQQQKNKQKTTKILLNLLFKQNNKQQQQQQQQQCHHAVKKLSSSSVLLERDHYQAKIDARCDDNNNXNNNNNSNXX
>PolGlaCCMP1383026668_none_TGME49_263200
XQQQQEQQQQQQQPSAGVCLPQSIELAGSSRRLVLSNNNNQQPPTEKTTANAASMNDSSGDEGIVDLYSEASDVAQASTXVVVAAAVFEVDAETEPAFAVCEVKARTEPAIAESPEALVFSTXPAGGYREAIASVYXKPAWQSGQIRKTWXYACVVCQXPMGRGAXDHLPGDGHRRKLAEKVSALCPSQDEHASALLAESQREEWLQAFQLLGKRIVLNHLTGEFQPAAAGVGTLDVQLVEAKSSSNNSNSNNVSNSNSDNNNSSSSKASSSSEPAPKKAKVSEDYSXVTVSWRPALXYHEAWKQWMRPFAQQLRAVHQQLCESHETCSFQCAICSDXVDWTDEHLLSLGHYNATLGELSLMDNMDPVGSLCSQWAQPFESKTGCYLFNHLTGDQGWEDWEERHSESDAKLCDNSSANGG
>PolGlaCCMP1383027452_none_TGME49_263200
XQQQQQQQQQLEYLDKRSLLRGMATTVVATPVVDDANAASNEVAEVMSAAPASTQAASTQPVMMMLSAEGEGTALIFDPVTAAAIADGNMVVMGVPIEDQGSRKTTKRVVFLAALGATLYILNFVINLMRGNYDVNXNYDVNYSGSSSENSIWAAFSSLLIELSIPMCGYCGALYHNRQLACCYCSCNLFVAIVSIMSFIRFNIRISEIHGQCVSEPDLQQRRQCEIWVSESVDKYVMLFSTMSTIFMGFFAFWTGNILYNKLAQEQGVVSRSTRPLVGEVVQLSHVPLLQGDASESPAPGPESSDLVESEGVSEVDISVSGLSFGGPRIVPNNTVAPDIVGGPQGIEVRPWPGSSSSSVDAEPTAPIAAQDLNVVSLDSQTSNEPQQGEPSGQQQLREGSGATLDAWLHVAVG
>PolGlaCCMP1383028688_none_TGME49_263200
QQQQQKQQQQQQPQKQQQQQQXQEQRQQQKQPEQQQRAKQAKNTSSRPGPARKKPKTTDVRGSRIFPGDEDGPFELNLDALQGRWRHSHPNLGMLTVRGESVKFDSGLPYEVKEMPGGQLDMAGWQASKEKSTEAIVWIKDQFICSWFLEEDLERADEEGLDSKNIIDGKRGRARVNYRALDRQMQDEEDRQTRNVYSDASSDDDRRPSRGREAMETVSPKELAX
>PolGlaCCMP1383037783_none_TGME49_263200
RQQQLLQANNNNHHNNNTNTTTTNNNNNNENNNKNNDXANNNRNNNNNRNNDHNNHNNNNNNNDDNNNNDNNNKQXQQQQNNNSNSDSNSNNNNNDNNKNNHDDNNNYNXNNNNNQTTTNNKQTTSQQQQQQHQQQRRQQQHQANDSNNSNNNXVNNRDMLSACLGGHXFMPYPGSMWFGNGHSASVX
>PolGlaCCMP1383038172_none_TGME49_263200
XLLQAAELTYLTSSISSAKFQMLPLFMSLSSMKLGRRILCALPSSAPACRIGSDFPPRLNNNNSHNNNNNSTPLADKLLVAQACIFGSASASRGMSRSIFLDLGNSSKLGRAGLCFWQLRVPAXXXXRWRPXAXAXXXPXVAXXXAXXXPXXXXXXATXSXXXXXXLKEQLLQSMCLRTSPRGGQQQQQQQQQQQQ
>PolGlaCCMP1383038764_none_TGME49_263200
QQQQQQQNQQQQRQQQVQVPVQQHLHYDPSQQLQPPVAMVRGPKRGRGRPRKESSPSALEVAAAPATTMTTRHLTTTRTTITAAATTTALEVAAAPVGPEMHEEVAAAPAGPEIXEEEEEEVNHAAAFHDLRPLRSPTPPRSKRPRPWPKAQAASLARKEGSHRWSRSLSGGPSVELDLD
>PolGlaCCMP1383039644_none_TGME49_263200
XQQEQQQQQQQQQDEQQQKQQQPQQNGTWTPAFPSRAAESSKVGRTEVKLSARQEEEPEDGPAAHIPTARSTRSAGDRRGEEGFQGIEEGKDPGGQGRRQRQVLCEQVKPHRATEPDSAGSVELPGRGKVRLLRKALPDQPADPSPGEEGGEDNSAAGGPRLRGEDVRNASLSEEVSPGAGVETTSHSGSSHYGSNNNX
>PolGlaCCMP1383056260_none_TGME49_263200
TEDNNRNHNNSKQQQQTTTNNKQQQTTTXTTTXTTTANNNNNNSNNSKQQQTTXTXTANNNNNNNNSNNNNKNSKQQQQQQQQQTTANNSKQQQTTTTTATNNNNNNNNNNNSKQQQQQQEQQTTITTATNNNNNNNNNS
>PolGlaCCMP1383057172_none_TGME49_263200
QQQQQQQQQQQQQQQXQQQQTQAPSSQLPAPSCCSHQEAKVVAIPLGQLDEVLAKRDWSLQDKLLKIDLLVAIQVTFRHKSFHPFMVHPGKAQGSQARSNLLFAQLTIAISVSCLEEPLQCDLAKP
>ProRetCCCM535045162_none_TGME49_263200
QQQQQQQQQQQQRPAAWLGCPLHARLRGRRSLLGGGLALHDAVPDLRSDVRDALAGTVRNEDGLALRGRPNVLQGLKVLRDEQQLRDPGAAELLLRVADDRALEAVHDGRALLRDADALEPRGVGVGLGLDHNLDLLGLRGHDCGVAQALLLVDLVHGVHDFLAGLQLCHQGLVDHEAVIHHVLPELLLDGLEIXVLVLEGLVEKHLRHVRPDDVGDVGVNLGAHVREPVERGLRVVRHNALLDRDAGHDEHIVLGLGLNQALVLFHPARDGAQLDADPAAVEADAGEARP
>PsePer36N120E003317_none_TGME49_263200
MGLDQLQNISIESKDNDIYHIMKQETNPKPSSTWRQGEKCNSLQRLQKNVYTVQSDTSIRASSVDIKKQQASNQMYERMNTDRNLIENEKKQYFSKNRKNDNLAPKITQVSHPRPPLQQKQQPKINQFDDQNIKRVMSENNVEFKSNFNTQQNILANQLSDIEIRYKTESLIQNQMQEQQKTQKIVSQTQFIDNQNHGKNYKFFDDFKFEFTSPRQNISNLQAQPLKNKNFQKKQRKESYSKNQQQQQKKNTNFNGNNQGNLQACQKQNTNQQQTNRNKTQNYKNYYQQYNQNKKSINYKKPSYLKTVKSKISDEVKKDKMAYQAFRQSLQNQNQIQIQNQNQNQNQNQILNLNTNQENFHFQMDEQQQEENYNQNININQYDNDINFKTQTEYDEQSTEFQQQNYNSLDARENNQPYNFQKINQNSNQEQQQLNNQQIENQEQQYLQHSQNSSEYNFSSTYVNNINIENKGNLNESNENSYNNQQNNYYMYEKNQQNQIQNDYLEIPQDKFRKKSDSINEESEQKNNNNICSLQHYNQKKLEIDNYFNEEFEEQQQQQYQQIEECNQDYQRMEENKKDTIQSQNNQHINNQNYFDFYSQNNNLQQSKELEYSQSQLYSTRNRGDEEIFLHQQQLKQQSYSNNNQQKKYQEQELNNDNQVFDIDQQGQEQHEQQNQQNFDNQFQNLDSSNTSINFQEDVKNIENQQKQYLNDIYSNNLNSNEFNQNLLIDGDINVNASRNDFSGTDTSFSASINIQNSQLSLNTSEKINFQEQTTPHLQNHCKEQNIREIANSFLNSPFIKQNLFGPEFGAKNTGQFAQKSERDNISEIIEQKSDLNDVQKDPQQVLTDNINKINQQLEHQQLSCDQKYSYQNKENINKFNNPKTMLLPLQQPQQKINNLTQNKENQQIQNINQYEKKEQSQAQEIKLQFNQIQQQQISSTDKKLIDISSFEPKTPNNLYQNNKNPVNILNSENQGINSHSQKGIKINDPQQIQLQQQNYYQQQIQYQQYKISEQKKLSKNLNQQQQQLHQTRTEDLEEVGDLQSSFNSSNFSMFNPNEEMKGFFHKEFFAQSESNNKFNLQDISRDSNFMQSFMQSQQKYNKHLKFSQDQFYKNNNAQQQMQQNPNKNKNINNNYLINKNDSNNQNNLDLSHNLSNNKFVGVSPK
>RhySp1WS2016010929_none_TGME49_263200
YYYYYYCTTTTTDNYIYNNSSSSGGGGGGNCINLKRLNIYNMQRKITTKEIYGGGRQEECLLSFQQTQQQQQQQQQQTQQQQQQQQQQTQQQQQ
>RhySp1WS2016016699_none_TGME49_263200
QQPQHQQHQPQQPQHQQHQPQQPQHQQQQHYSPSIVPANIPPLAIPPPSPSSFVRRPYHPVGPPPPSSLLQTTNTTPPPSLGRSNTSSTFSSVASFSPSASPLQRPPPPPRPPTTTSCTNLPPTSSGTPQQLLLPHHPFPPQQQRMSSSSSMPPSGCCQLFPPPPPSSLASSPSCSSVARPNLQFPINHTTTTRRPPPPPSPASSSSSSLPSFPNYKNSFTPLLLPSSPSPFNPTTNLMTQPLPSSALQHSPSSLPNTTIMPPPPLFAPPPTTTNPFSPYYYHKQNRSRHPQTADIPSPSSSYPLPSSPSPFVVSAQSPPPPPALSP
>RhySp1WS2016016703_none_TGME49_263200
QQPQHQQHQPQQPQHQQHQPQQPQHQQQQHYSPSIVPANIPPLAIPPPSPSSFVRRPYHPVGPPPPSSLLQTTNTTPPPSLGRSNTSSTFSSVASFSPSASPLQRPPPPPRPPTTTSCTNLPPTSSGTPQQLLLPHHPFPPQQQRMSSSSSMPPSGCCQLFPPPPPSSLASSPSCSSVARPNLQFPINHTTTTRRPPPPPSPASSSSSSLPSFPNYKNSFTPLLLPSSPSPFNPTTNLMTQPLPSSALQHSPSSLPNTTIALDRLLLLPTPHHPHPQSSTRM
>RhySp1WS2016032327_none_TGME49_263200
QQLQQQQQQQQQQLQQQQQQQQQQLQQQQPQQQRLQAAVISKAAEEEMEEADERRRQSNVEWKEKEECRSRERVWELLMEKEELEGMVEEAETLQKESERKRKDVAEALEQKEKETEKIKKELRRAEAEVEWQKKKGEEMKKEMKKEMEKEMEKEMEKEMEKWKSQEIEKETEKLKTREAEKELEKLKSQEREKEMEKWKSQEMEKWKSQESKKELEKWKSQEMEKWKSDEMEKHENTSRAVSHRLAKEEEKVAELREICEWMEQEMVEGELSSLKHMETLLTEEQRRAKEEERKLKEEKEQEKKEKEKALEERGEWRSHLGSLKRKLKSMQEEEDNKPTGEQQKDGEEEEEEVQPKSKRRRTKEEVAETLQKESERKRKDVAEALEQKEKETEKIKKELRRAEAEVEWQKKKGEEMKKEMKKEMEKEMEKEMEKEMEKW
>ScrHanSHHI4001548_none_TGME49_263200
FGSSSAPLKSRPTAPAPSDTMAAQVSYSFQGKEFTIWNAEQLTAINRTKLKQRAMDIREHVGADCLPSMPQHPEELVRWIMDVQAGLMGREPAAFAAYAQLGRGHQQQQQQQQHQPQQWQQQQQQWQQQPGVRVPPSAPASVACSEDLAAYRDASKGARAARDRNRGSGIXLSPERPSSLGSARTQPCAAPSQRLEASARGRLGAGLSEX
>ScrHanSHHI4077115_none_TGME49_263200
GMEPGAIKPFTNVLKDGFFEVDCVKDYLFEHGDKFGDNKASYKLGDITNVSIVHYAAHVPKEDRDQMTHEICFEFCRTVPDMLFFGLTNGRECYCTPYYEMEASDSSECDEVCDGDXGLICGGKTKSSLFSMHSXSNTAEMLTNTATSMAEVGGELTALANLATQASTALQGGAATYQDKFGQAGDPGASDLMQSAKVFAGVLDKALGVAGDLYKTGADLHGKAMVAASGDLTSSKTVGEAEDFIKEMQAMTTKGEASIEELEGLMAAMAGXADEEAAKDAAKQYYPAMYFVDKKFDKMPSTCTGEASDKPIVASLDGCARACDNDLHECIGFSYFGVAAGQQQQQQQQQQQQPGPTGLCFLFSKLKTIRYYTGCSEX
>ScrHanSHHI4104115_none_TGME49_263200
XQQQQQQQQPTALHMPQQMHQQHQQLITSAPVWQNQQAAMAPMAPVAAPMLQTGLNAAGWRCVHGAANPPPSMPELAVVDEAGYALVVQWPSVNHATAYVVELREPGALRAERFVRAVPQQGVGSLIELRVGGLRAAGPGCCYVAQVRSIAPCGCESE
>ScrHanSHHI4165176_none_TGME49_263200
XQQQQQQQQPTALHMPQQMHQQHQQLIXSAPVWQNQQAAMAPMAPVAAPMLQTGLNAAGWRCVHGAANPPPSMPELAVVDEAGYALVVQWPSVNHATAYVVELREPGALRAERFVRAVPQQGVGSLIELRVGGLRAAGPGCCYVAQVRSIAPCGCESELX
>ScrHanSHTV5060422_none_TGME49_263200
XQQLQQQQQQQQQQQQQQQQQHXPQLPKYTIEISGVNLINGTYVPSNVTSQNKTCFYNDKNQFYLCLLPAGCWGVQPKAKIGTNEAYMTGDKKEQAPQSSGPWKVNVLGQWVASPGIQVVVVDDPTISKTITRALIGLLSVVSVIVWLALAQSPSCRESTSAVVCSSWTACTAFAACSLPALLASTPAKSILPKFLETHEDLVCFLWFTSLNFMMVVVSWKCQYSFFRVAAVRTLGAYFTAYVGVFNFTAFQREAIKQAPEAMKNSGFSDHMAEVLASLLVVVLAWLLLMLYRKASQELRRTLFSEAPEGPWCKMKSTAAVVMKAATSTATGLVAGDRFGAKDWDRWQEQLEFGEDTVAILLLSFLLVNTCFYWKSRELPGLREEYFRYGEDEGGTWTGFGLVFLIAGLSASVLRRRGEESRRVRIAEHSGLTAVSWSVYRLIHFVVLGIFPDSPVAPVVGAVVTTMLAMGLIRLCSMGGMNDELGDSASGWLTEMPISSPFAASTLMGSGDSGGWKNFVLPMSTCIGNAVGLYWGTVFMGRTGCVSRIAVHVSEIAGLEAEIEACINLGLSILFTCVAGLVLWRAILPTCELHQYQQQELIEAEAKYIFDVE
>ScrHanSHTV5164559_rbh_TGME49_263200
MINGQAVADQLASALRGRPEENSELIQALLTVASSLAAQTGQGQGQQLHQQLQQHQQQQQQQQHQQQQQQQHHHHSQRSGPSQNGGGAPFQVRPLSGGGGPGSSQYPPLRARPPANGAGDFGGGFGSGGSGG
>ScrTroCCMP3099009742_none_TGME49_263200
XGPSRFLALLHFFRPSLIVGLNSLVYGLEGERPPDTAAAKKVTIRXERQASKKIAHGSGFSALKALGSLLAFFSRLEMFFVRLGVAWIVRDPIIILLLLLVLVVQPIVVAMLSVWRVGRRSLCDKQVRRGSVVCCKPMDSKAPLCSGVLPRSSSLAVVVRRRSSTRVLCRAKTQPLADTTAEPIALRAVLPLLXDWQRLSVRSTWMQSGLCKSSALKGFLLGPEAGGESCVQIXAGLVYRVQGAQRPPREFLVHVQEKFVQVLTSWGRMVEQLQQQQQRQQQQQQ
>ScrTroCCMP3099010524_none_TGME49_263200
XSIRPKSSIGYCSFSALQIDLVTCALDGISCAEXAYLAYPGAAQVMRQMADAALAAQVTTSAMVAYSPEHLLMQQQQQQMMMLMPALMPVFIPLCQQQQQXQQQQQQQQIQQQIQ
>ScrTroCCMP3099016293_none_TGME49_263200
XACWLMVLGGHAEEEVEHFQLEAAGLKEDGALDRMDAEALKGAAKNPSSQPVKRLQQQQQQQQQQLEQQQQQQQQQQLEAGLVLKQRTVSGVFVDGFYGYRVFRIPAIVQHEGILFAFVEARRHGDYDQDHIDILLRRSKDEGKSWEEPDLVVGYPNDAWGSGTDTGQPTPIVDQKAGKILLVYCVNNSWVWQVETSDLGATWSTPRNITSMVKRAGWGWMATGPSHGLATASGRLIVPFNTFLAEKKVVTEVVETGCAGTPECSYYHPNKSLSLKYTITNTADPNDLELKGTLKGTKLPPDFTWAGDRSGVFYSDDHGATWHIGGQISDYVSSSENTVEEIFVGNRSELLMSFRVEDNYNHCRKMAKSLDGGLTFQPYFEPRSQNGTCIPDPTCQGSVLSLFGGKILLTSGPGSKKSRVDLLYKSRSTAVELLSKLMDGEAKYSDLVFLGGTPDNARAGVLFGGSGGVFFVAFDITAERSGASIGSVPFII
>ScrTroCCMP3099043012_none_TGME49_263200
AFPSAQSLRWLYVVHRAVCKPIMEDHILLFELSAPNSFSRRLFATVALVAQLISMVALRSPFVAPLLGNWQALCCDGNRANAAFSLELVVPLDWDHQVRPCVQGPWTHFPGRDLQLRINVYPVGNRRMTTTHLSAYLEVLAPMQKREWHTALDFTFVMRHPSLAVPEVSWSSGPVRFVEHPTGGGRLDWGCHELLPLEVTSVPSGDVTITAHVALQEALIEVVHIGQLSDHVDDFGLSVFHTFEPLPRVARGCGLVWPLRICLPASATKAELLAVVTRALGAPVERLWRFSRSLEAQGRLACSLPEAPRHLLIDKSSAPVGAEEDGPSGVYALLTKWTLGESSGGARQNFFRLLAEGAGRDAITPLAYIGVSSTVRVFIKVFSPSHGLRFEAVVQVPNTENVLILLPPILAALGLPPTPPTPEAGAGDVVDEWCLAWEGSPSDWYRAPLGCSDEEMYSGNGGIPPQQQQEQPQQQRRRRRQRREQQLVNGHGAVVQGDTLSLCARSGLAELAKTYQRQYFRRVADFVALHARETRQAGSASFAELCQVMDGLNVDAWRLEQLLGSSGPGGGCQAADAPAAVTAAVSPRPLLCLLQSLPVSTRSFFVMLAAQGNSGVAVTIVLFAPTSTSARHATAHNPRCLDQRTTMAGIMEVAQDDKSVARLAFSLFGLRDVACSKRGREFQIYPTQSDCEMFATHVQRHGHSCLC
>ScrTroCCMP3099126928_none_TGME49_263200
XAAAAAAAAGAAAAAAGECPXGXGXXCVSAVSEVEEFEVRLMQERIQXVXERXSXXDXLQQXQQQQQXXXQQQQQQHQQHQQYQQHQQF
>ScrTroCCMP3099159738_none_TGME49_263200
XQQQQQQQQQQQQLLFQFQPVTPLAGTPTSPSRSSLATSERIRRWRQLREQNWDDSFAKSSSADGSDGGNGNLANLGWEELAFMMPQAKGFFGDLGGPPSAASTRALLLQRPLRGASASGVLCKTAMHDSPHCCQEQVGPMEIGMDHHSTSLTHAALRNTALVLVLAIDSLTPSKEFMRSFARSQRQMVQLQFTTTSTMFGAALGGVAGANGFEAFSLAGEASSAATAEEFVRVMEHASALLAFRDATVLVINGLQEHERLLTNLQQEVGPLEQRHPSYAQLQRIDLALQQFLSTWSRRFAKPPWSEGFGSELPPAQFIWRGADALAQIRLDGASLWQQTSSVTSGSSSKVGMSRRPAGPQNCADRAALNDVRGLRALLRSGGGS
>ScrTroCCMP3099270741_none_TGME49_263200
XQQQQQQQKQQQQQHGHNESRLGPPADYYDERPSNMSYASGSADFRPSATENSRSSFFSSGSVDKRFKDLEMGIADFILEGSGLGVSARQYGLRPRRKWKRRHTGDSDDSWRSSFEMAPNLQAKRASRTKGGGDQALEAGLQDMAQVQPHFTDCRTPGAIADQEVDKKEEPSPQSSEESPNEDAEAGLFADPVLSESNDRLVPIVRSSTSRTLAKGYMTDTEMMQCRVEELTEVIPNFSGFDTKEDQDSEGEPEAESGFGKCLLLGFRTAGVLAWDAASRPQLSGLYQRAEVTSNRKGLLSLNPTCGSPSPICWQQRGLLSDIALAVGAVTGLALLSLRQGRRGLDDVVSLLQAYAQQHGLSQLWMSRVRRDVVCTAGIFLCASGWAGTAMLYDAGGRPIDAAATVHFVMFLVTSCTLCWLVMFILYVFRMLSVTVDMFCCHLIEHPDISEATQDWNVLQAVLRKASASVELFFVTLFAIAAFAIPALMMDYVSMGSDVAAFPTLSPSILVVCGVLRMFVSAAGITDKCTRIPSLINSLSFGAGTERERQVEYIVNSGAGFYVFDVRLTTSMALKFMYMWTVVFFGLIANGLSDDXVKPMRDQIPACSGMQVQPDLGSL
>ScrTroCCMP3099289404_none_TGME49_263200
XTSGNMLQAAVAAPSGASSLSSATQDPLLQVPQAVRRLDEGLPAAFAGVSRGPSNLPLAFANIAKAGSSGTGPMPMAALTSSAMGFPGMDAAAQQQQQLQQLQQQHQQQQLQQFAVAQQQQQQQQX
>SieNemWS1WS2_1091726_none_TGME49_263200
MSPPKRQTAQSGRTVSPEAQSVRREGAPAVMAAGDAQQKLLRKRAREAMTNKKSRMEQGTSQPLQASGSPVLPTLHSDMVAGSATAGVAAGRGSVLRSKTRAAAVEAPRNQQPTQRRVITAATTAAADDGGSRLGLQHADGQRSFLVTAGGEAGGASPSRGGRGGAVRARSSVSAIMRGRGRGLSSPPTALTLSPRPDSALQAPQLQQQQQQQQQQQQQHTGLGGHPQQQAQAQAQQRQPQGAAAVRLAWGGGKCQVPSVSSQWRWRMRPLRDGLQ
>SymMic021253_none_TGME49_263200
MMESPGLDAVSTFLIPSWVQQQQQQQQQQQQLRSEPASPSSSSSSSSSSSSAPESAVLTAAAAAAAAAAAAFATKLWTQQQQQQQQQQQQPPISSAAASSSSSSSSSSSSLSCLRIKADTARPAIAFSWTVMLAAVPQQQQQQQQQQQQLCDPDGHSSSSSSSSSSSSSPRPNAELPAAAAAAAAAAAAIPSLALYQQQQQQQQQQQQPLHAISRRSSSSSSSSSSSSSLSFFFLSAAAAAAAAAAAASLLTTMAQQQQQQQQQQQQPFPHSSRLSSSSSSSSSSSSSLSPSPAPAAAAAAAAAAAACRSAFRSQQQQQQQQQQQQRKKARSLSSSSSSSSSSSSSLALTQIGRDGLLLTLGLGLLAWLLCRCQQQQQQQQQQQQPLLGRFSRSSSSSSSSSSSSLTGIRLLPAAAAAAAAAAAACCQPTESQQQQQQQQQQQQHDGRHLQISSSSSSSSSSSSGHQLVCSPAAAAAAAAAAAAGYLAHQPQQQQQQQQQQQQPRLQVASSSPRPGRQYFLGSPGACLVVAAAAAAAAAAAAASRDIELQQQQQQQQQQQQQLVPPPSDISSSSSSSSSSSSSHVAMTITAAAAAAAAAAAAWNR
>SymMic041851_none_TGME49_263200
MITDSFKCGSLANLMGEGDDGLQVFADAFVTFMGDKYSFGTEWCKGYAEYGFKIEPQGPTGDLEYHECVTSRSERLEFCSEIAVSVGNETYYFPKPGKLSNSLTVSFDLGNPRSRAGLTKATAMMANCIHQPLLFALCKAMVDGHRADGGNLDLKHLRRLMGRDEEIDEEGFEERLEKEHMRFMSDPVAPKRMMQALERETGISVADQELAILGLSTGNRETELTEEAIAILEASCPDLLSVLASDLACEFIERVLSATKRLVEGNIYPAFGEDQDLFGAQNLRSSIVPSPNEQIGTEHGRVLGGALKIRITMGSMQSLLTMNLLSTLHISIVVFCWSLFLHGTVMDVTPDAFYVFSVAVAMNSALQGLHPLPEDLARDLEHGWTNVRHVVLGLYGVFRFGPDESATACMATAADVLCTLMIAGDTEATVLFDVFFRVVAVAFSGAADNRGDLCRLGRTFCLCAARNRIAKALDWRVKLPAMPPCEIAGPVARPGAEQHGPAFHLLVLPPHPSELLLLLLCEKPHFVPGCGLVPRTFEMILQISLGPGPPDTESSKDVEKLRKLQKQGEAVLAAESPVLPVVEATPAPPKRRKALMLRKNKLKYTLVFVLLLALLVVLALLLASLLLLVVVLVVVVVVVVVVVVATAAAVVVVLLLLLLVLLVLLVLLVLLVVVVVVVVVAVVVVVELVPPLLLPVGGSRNEDRRFDLWLSTTAADFRKRHLFFLLRSLAGHRLTAVPGTSRRTGRKVKTLSVRPNLILSAKLKQRPSSTVFRRHHHHHHHHHHHHHHHQQQQQQQQQQQQXLVLVLVLVLVLVLVLVLVLVLVLVLVLVLVLVLVLVLVLVLVLVLVLVLVLVLVLVLVLVLVLVLVLVLVLVLVLVLVLVLVLVLVLVLVLVLVLVLVLVLVLVLVLVLVLVLVLVLVLVLVLVLVLVLVLVLVLVLVLVLVLVLVLVLVLVLVLVLVLVLVLVLVLVLVLVLVLVLVLVLVLVLVLVLVLVLVLVLVLVLVLVLVLVLVLVLVLVLVLVLVLVLVLVLVLVLVLVLVLVLVLVLVLVLVLVLVLVLVLVLVLVLVLVLVLVLVLVLVLVLVLVLVLVLVLVLVLVLVLVLVLVLVLVLVLVLVLVLVLVLVLVLVLVLVLVLVLVLVLVLVLVLVLVLVLVLVLVLVLVLVLVLVLVLVLVLVLVLVLVLVLVLVLVLVLVLVLVLVLVLVLVLVLVLVLVLVLVLVLVLVLVLVLVLVLVLVLVLVLVLVLVLVLVLVLVLVLVLVLVLVLVLVLVLVLVLVLVLVLVLVLVLVLVLVLVLVLVLVLVLVLVLVLVLVLVLVLVLVLVLVLVLVLVLVLVLVLVLVLVLVLVLVLVLVLVLVLVLVLVLVLVLVLVLVLVLVLVLVLVLVLVLVLVLVLVLVLVLVLVLVLVLVLVLVLVLVLVLVLVLVLVLVLVLVLVLVLVLVLVLVLVLVLVLVLVLVLVLVLVLVLVLVLVLVLVLVLVLVLVLVLVLVLVLVLVLVLVLVLVLVLVLVLVLVLVLVLVLVLVLVLVLVLVLVLVLVLVLVLVLVLVLVLVLVLVLVLVLVLVLVLVLVLVLVLVLVLVLVLVLVLVLVLVLVLVLVLVLVLVLVLVLVLVLVLVLVLVLVLVLVLVLVLVLVLVLVLVLVLVLVLVLVLVLVLVLVLVLVLVLVLVLVLVLVLVLVLVLVLVLVLVLVLVLVLVLVLVLVLVLVLVLVLVLVLVLVLVLVLVLVLVLVLVLVLVLVLVLVLVLVLVLVLVLVLVLVLVLVLVLVLVLVLVLVLVLVLVLVLVLVLVLVLVLVLVLVLVLVLVLVLVLVLVLVLVLVLVLVLVLVLVLVLVLVLVLVLVLVLVLVLVLVLVLVLVLVLVLVLVLVLVLVLVLVLVLVLVLVLVLVLVLVLVLVLVLVLVLVLVLVLVLVLVLVLVLVLVLVLVLVLVLVLVLVLVLVLVLVLVLVLVLVLVLVLVLVLVLVLVLVLVLVLVLVLVLVLVLVLVLVLVLVLVLVLVLVLVLVLVLVLVLVLVLVLVLVLVLVLVLVLVLVLVLVLVLVLVLVLVLVLVLVLVLVLVLVLVLVLVLVLVLVLVLVLVLVLVLVLVLVLVLVLVLVLVLVLVLVLVLVLVLVLVLVLVLVLVLVLVLVLVLVLVLVLVLVLVLVLVLVLVLVLVLVLVLVLVLVLVLVLVLVLVVVLVLVLVLVLGLVLVLVLVLVLVLVVLVVVVVVVWVVMNAVSSLQQQMASLLA
>TetBor002828_none_TGME49_263200
MIYISNSDTYEQRCSIIELEDSTIDQESSDQMMQKKKQKGQINSKEINRNQFIVNRIQCLQDQKKEQQSTNQQSCFFQDSQSINNHNNNNNNNNNNGYNNQSSNFILYDNTWNGKPISEYMQQENKENANNGNQSGFYFDVSQSQQIRSFQDSQDYLHTPVEKRISMKPELYLEELQNGKNIQERNERNHLGIVNEEQYYEKDPSMYTYMQNHEDNDQDNEEQYDYINEQEYERMMSEIEEKETKGRAPSNAFENYQLFKPSFHEEIIKKNAQGKKISSFSKRQEHFNEEHFHFQNQQKQLQNKEQPQDEEEIEQIQQQAAANEIDDVVIYPQNFSTFNQNCGEKRDSQNNEFYNLSNSTFNQRSVSQHQNIQNDHNNNNNNNKKNNNINIQVNNYYSNQSDNSQPDQQNQDNTFQTTLFQNSFSQIQQQSQLNNSQYNNIDKKNYDLPFQNNQLLEPNKKKIDKDQRSFENEKYIPSNLNILGTVADHSNRKENSRYPEKDLELEIEIIRHRQQLVLKEQSQQENKNNGNQSTSSGYKPTKFTQFFLGNTPSNIVSTDNTASIYSQDQQITQRNILQTDRVNLTDRTVLIERNNTNQDRYSNSQERNIQTDRYNDRNDRYNERSIQTERYNQQMSDRYSNIKDLDDLERTIKPINSRQPAQSLHQPSSIQQNLQINQLVQFNQQQSQAQQLVQKYLPQSIQSSSNSQQNQQNCSTNYIEHADNSISMMQQESKQTQNKVSLRSYIEGDSSSLIMNKSGLLPYEINNNTTNIDNTKNNISYQNINDSNINGGGGSKTYRSYFNEINERSNTFYNEKSYRNNQNEDDSINDRASQITSARPFNNNSNIKSISNNNITHQLQSTSQFQNDYSQNSPFHDHSFTDRPRYNNSHHQGQSGQNKSLLNQTDNQNDSFSKQPLYFNLNLGVYQNDNSQNKHQDSSSQEQNQKPPLFIQKQYQNIEKKLQMINQSKQASFHQSGPQKNPETQLQKQNENKQLSQAHSSSFLSKPYQPIEDRLLQKSKEREIQKQELQKQSYIQVNEAMKKHKISAKSNALASKQSDQNVSVYDRNQRFLREKEKKQLQLKEELVQQDILHPYSPHIRPQSQNLIRNVNDLIAWKENVNQKTVEMRNKQIVEEIKELESMQNEKLICKGSERILQTSSRIGNKQKIEDKLMTSGLKYQQHKDELDRIYNSNPTKNIPMINKNTFKLLLNSKKKGKADPQKQQQLKQQQLLSNKSNQSPRNIHQNHHSNNKLSQSERNESANSKYSKDHSTTNSYYSLSNATSNQVQFLKDHALQNTYSINSQNLAKVHSNNFSSQQTLSTQQSQSQTNLLSAQNLRYLQKQQQSQQQEDHDLFSDHSAEKGRVITHQKFSAVDLGNVHTVRNIAESKLKIKHILQQQQKIQQSNDVQQANKEALLKNHQTLDNLNIYDFNSPKQGILTEQNGTPRYYTNESLKKSFEMRQNYIQQQQQFNQQKSRDNSKNSHNGRGISNSSSSSCIRSNNNKATSKPKQNQLSVQERNKQWQEQKIMKHNLYAQQIRSEEAAQCPFKPQITISGQKSNGSTSRSITPTKNSNTPKDLILKSKQSYAKQFQQKAYKN*
>TetBor008396_none_TGME49_263200
MIDKKTIGTASMRQRPTQQGGISQFGVNQSATLQNMRPFLTPDSTQYAQVANNSCMNIPTTSLMNSMMNDNPSYINLFDTSQINNHNKQQSFGSSSNLQLSGHPQLQQQNIFQQFKNNYLKQPTTPQVNQNTANQEKRFSEQLHNENSIKMIQFTQQQYTQESQNQASPQLSLIQTLTQKSLAPNQSSTRVNQKMRKTNSMSMIRLRQSQDSFFDTILNEDSHSNQGRNMVQSKNKKKGKKFGIGGCAVSPTSTAASALSQLISSQTNRMKSIPSPQPSNSYLLNKTDTHKQYQTSTSLQNDFSPQFFSKLKKKKMLFYQQNSKVQQSKIESKQDMKEQYQKQQQQQQQPKQQQIHHVHSSYDNSPNYQLWLIQQQQQQQVQNNNLPASSPTLKNTASTLSQQSLTSGVQQPYNQLPSQIIHSMNSYSLEHNPNSTNLKSGSNTSKTHSLLDKLNKLHKYSQQNINVKSPTSFKYSSQENFAPNQQKISSEQAAQQKNLLIKEQQINLDVPCIPMVEVDNQKSNNLFRKFQDLLGEQSCKNSTSQQSPYHMSDQISQIELQQNDHVIESELTKSKSQLLTQKLIQAANQIQDIPLPSQTLKNNQYEQYEQILEEYKKLHSQSDLNLQQFMDYLIIFAKKYIKPIPQIVKNTQQISSQYKKKDEEVNKLKSEKLSLLVERNKQNQQKKQQQQYTSFEKQMPQFIQIQHNQQLQQQTLKELHTPSTQIEETNQQGLIVDQQAQIMILKKQLENKNNQLNNLIERENITIEYLQQLQKLGYLPASSSFCSDSSDRGQNHIPNLIDDKNSGVDFSNHNTPHQTNCSENSALRNINTLSLSQQQQVLQSSEKEYQVSSNLMTLPSKDNDKESLQMQYQQLYTRLQKIVPFQNQNRETFLSEPSILVGQNKEKNQQQHEISQQFNQWLKFISNKKKTHYLQKSCFNQMSSQNNINSPVDSYCTTMNHNNNNQPSYINPDFSMNLDQSHHTQLCNSTSERNTITTSQIKGQAYVHNSENQEISEDRKVKDKSVNVLNLLENAQKQQKNQSLIHHNGGVSSDNTLHSQVDIAFQNKSTQGNINQTTSLSNDVEITSFQYLKNTPLIQGEQAPLEEYKKKNSKLSSVCSSSRNSFTSKSSYLDDDLNKLDIQNQIVSAQQELQQRYTQTMIIKSKSSSNLNDNIRQKLKLDLSVLKSPSSNTNLNNQSKGLGLQLHLGALKEQQQDNQNNQLDQQPVMDYYDEFMSKIDEFSLSWRKAVIDESQKYQNRDNPFKKQQLMKQHQQLQQSNNNIN*
>TetEll006389_none_TGME49_263200
MSGQVNQDSSASEVNDNIKESTQNEQQQNQNQEQNMYQESKQQYNEDFIQEKLDSFSGQGELNQNTVTLNTSTLEAQNQFIPQQNLNELSDNTNEVSSQQQASQMQQYILQMANQIPNTVMSNNQSSFNTPQNGNQQNNQSGQVSQRTNTDNSILCKQEEVQQQNQNEDDKIHHVLEIEKVKVYSSHEIQHTEIQNNSQKQIEEQSQQVEFLNEEQNIKQNKQQIPPNQLQQAQQQQQMVLQNKQYAGLITPSARASGNYMDEKSPSNTQNDNTSRSQFKQTNKEIYSENNNFEDTVQNYDNVNTDYYQITPIQINKKARQNQDAQVNQNVEKKNLYERYNDQEGKSQNMGKIQYIHSLAYYDPLASQQKIKKRGGQEEGNDVSLQDLLNQNQYSLASSVNFNYSISNYSSSKKQQRNKLNATSSNYDYSEKLQERVEDRLLKMGHKKEEKLQKLRYERDQQFLQMTKAKSPDKNLYRQKQINYQEFQSMNHQSLDQNQIFQSVGASLDSQFFQNLNQNISQDSVQNQKYNQQQQLGNLSSSQNFRETDNSNEFYQNQILSVQERHLNDSTIQNETYQRLQGKKQLKYQFKPNIYSASQTSLVVNKRDFIKQNYLQQKKQVFSLINTSQIQQQAQSTKNSNGNQLTYKQISSKLLSNTSSPRAALFSRQNIEDSIQSSYNLNQNTLNRFYNFNHKQQQQQMTEDKNKVISTLYDSAQRQRYEQQLKEQEELNIQQQQYYQSIQNLTSQQVRKGNEQINGNKSNQVQQQMPKEFSFNQSGLSYNTFQVQPSSEKMLFYSDKVYDLKLLQNYSPNFKSKYGAKYITQAGSNEYNAREYIRKIAQDCKQTSQFINEQDYYQQNQ*
>TetEll020356_none_TGME49_263200
MKQQPHSSSYQQLGAKKKIEKLIDQSKKQGAINSSNLINYNQANYFSGNGQEPVQFSQNQKNAQIMSHNNFNQGVNKQILQNALSLEQIISLQTNQLHLNYLNQQNLLSQSTVTPIVQTAQKNKKSRSPSQKSGSQIKLKSAQLESIQKQFNKLLEKENKQLNNSNSNSSANKSYTIQQQQQSALLTGGGSVTYLNQTKSSAMQRRQRNLTQLNTNSNNSLKKGNSSSLTRINRSLTPNSRTNSSSLHNNKGGINKNLLQLQSGNQTTANITQKRIDFAFNDKVNSQKSNTKSAQQFNPNFLLNQQQAQMQNSTQQKGSMMFNNSQQSTSSFNGEVINNRLASIIQKNPQNLEEFSIKDKQLNKILQQLLQQRMKQQYQQNQQQQQQQFNQCPSNKNIDCSISPTMSLMSSKPSNLQSYYAHLGLNNGKNSQFQSGNNTNSLQGYSFLNSSTQAGNSIQNTNLTHSNQNFINQSNLISCNNTNQTQQGINQSSLSAQLQARNFENNSIFQEQLKIEESFQQKYLQYKEKFSNYQSESQNNSKMINNSSKDQNIQQILKTKGQADPLNIIDNDHIQLPQTITNDEDDNQNIQKQEEEIKANEDKACTNLNNNCNQNINQIDSQYNSALYNMNQNINNPKELLSPGDDLAASNYQSSNKKLGNMMIQNNFQGSQMGPMTINTESDSIQLMSAKERENMMQYIENAQFPTGSTTYQDLIQNIPNDFHQEIIIIYEQKIKEITEKFQHRDIVIRQSLMKLEKENSILLTKVQEQQEEIFRYKKLRELETKLIKKLEGEIKLEKSKYQKLLSQKFYKKGSDSKNFNAQLIDELNKKLNEMQQEKECLEYLLKDALLKTELLKAKESVIFRQIPFSNNLNTSTSTISIGGNQNISNFNQLFSHAGNSSSNGNFQSHPAQQVEYVNLLSLDNSLNKSQNYIQQQQQLQQQQQQQFQQQQQKLYTHETDNEHSPDNNFLRMRNKSYGEQYFRQQQMAEKNMMDYRNQLLLSEEYEQQQAKQYPIIQQQIAQSQTQMNQQQYAANLDEDISNSERSHFMKAYQNSQGGDLKNNQNGQIYPSNYILRKQIQNNLQDDIQGSEMRSGSYMGGGSLSQNQQIQPEDYYYSENEQHEDYDYQNSAQMNVLQQPGQIYQNEVPENRNQNHIDNQDDIQQQQLQHLGQQKYPLYFETNNQENIQTFEFNSNMNYLLNQYDIRNSQNLHNSAQHHEIRSPSNSQGISTIPISNSISPNITNNYNSIHQQKNNGINNEMLILELNEKSGNRSYLINNSQVIHEEASSADNTTQNNDNNQNGSNFSQNNSNKMKRSSNNLDSSSAVLEVNVNDTNNLNHDLFQKSDNSKIFVENETLSKSDNIEHEDEDIEAEFKEISESNGTRESQENEQDQNQEKVESNHNQHEVQSLTEEYLKNKVEILNNASFNQNNINQQNVINSTQQQANENNTNDSHQKEDEDQAIAQYFNTKNLYLQKYYASQNNSGVNSKSSSHINEKNNSNVNINN*
>TetEll021310_none_TGME49_263200
MSIFENIQYLNNSQAPLLASLTSSAPSNTSNPLYDLSLAASLLPNLLQAQTQNQQTPNSVATSQFSTTMEPFGNNFALNQNASLQQNLNQGNISSMNQSALMQLEYLQQIQLMKQQQQQQDQQREQYKLALITELIKLEQQSQQPTQNPLPGVFDMAIQNQFGQQQLPNTNNLLLEILLQQNKNGGNSQQQVTPQSYLSEMQNQQCLLQQKQKNILLNSSQSPKGNENNFESRTLSFIPSIASASPQLQAQISPQLKKEDDSICIPQLNQLNTQPLNLKNNGQQQTDLQQDAMSQQAQAKNLQQNEMNQMDSNSTTKTLNQQNFENCLFSSSQQLIKQQGQNTDANNQNIDINILLKQQNNDEQFEIQRKRQERLIKIEKYKNKRRNWLRKISYDCRKKVADSRLRIKGRFISKKDTEKIKELIGDNQEAFNAKKNLRLDFMNSKMKLQNLDLNPAISKNEILNQIEQLLLKNRQIHTTQTMQQIVKRIQKKQQVFCLIKRGQTEMIKLSANNRSSSSINYQDNNEEYSSMCENSKISSSQN*
>TetMal003765_none_TGME49_263200
MECQLEKKSLNSNTASLDHRQEPLIKRNKGPRIGDLLKKRKIRLLRKEEKTKIKADELVLKSALDQHNEQVSYEEDEEDEFDRGLHTKEECHLHEEKIKKISSLKEKANQCFSFEMYQEQYDLKYACKNKSYQSYCEKNIKTQNLNHQNEDSQQLFKKIKLFDSNAKKKIEKFDAKQKIIYEMCSSLVKEYLVEREDEEDSKFQVSNNSEESDHSNMDQEVYQQIIEDQYQQFEDANKRKKKTKRVLTYQEKHNELLKVASKYQQINFPNSKKAYKKNSLLSKQVFLQQQQQQSDNTTMPIHNSQINVGNNFTIHSNIQTLNPQLQQFQQQNQQQQNQQNHNTQYQPHYQQQDIIMHDQGPEYLLKKVKLLDGCNKYLDKISWEAPEDELDKMEKEFRQSQLKPDQTITQLNNSNKRTIIQDKKFEKVYHSLRKSIKWSERIFDENSQVFNKMLIELNIEQNLCKDDFNILNNYKIQLVTPINESNLIDKKKNEQILEFFMQENNFVMDKSQIRDISGFKSNQHGQQQAQINQFKTYHQQVLQQQNQAQHIQSQVKPVELRPNLGQTQQQQQQIVLGGQQNFLNYQQQFNQNQRINQDQQIEQVQGLPYNSDTANQFKFANQFKGVVSSQQLHQSQGHNMPSDQQNSQQQSGQNITKKNKGNLQSQSYNFHHYIKCFKNNQLSAGGISSSNNLIYQNSKFAGGKNEIIVIDSPKRTQQNNQQMINLQQESNQTCNGQTINTGQNQYDSSFFQNMQTSSINQQQTIQQQTQQQAQQIVINGQHKSQQGFNNTNLLEQGQNQNFKINQLPQSQQQNIQQQNMLPQNQLLQQQQQINQIQNQFPQLNQYPLLNQFNKVNYVSYNPYAITTQFLQAPISAANNSYNQFFTASLSNNNNNNNNNPSNQQIQTNSQHIQLQNQHQQQSQTWPFGQINIQNTAPQQQLSSSILQNNNQQQQAQQQTDQLQQQVNRQLQLLNTLNNQQNSQIYFQVNQNPQQQSQAQQQFNQNQQQNDQSLQQFTEQNQLINTIQNQQQQQVIKQSSPAQANEELNIDQYTQLLQNQQQNNQKYQQQYFNGIQSNINSNLALNNNINSNTTSTVNNIPIQNRSANTQIMQNQGQQNNYFLLLNQNCANNQINQVSQQQQQQQQNQPQSAHQNQLYLLMQQQQQSYPMLPIIAANQNTLDSTKMHQVVIQQGVLNSAATACVPNQNLLNNQFLINNQITQSQII*
>TetThe007885_none_TGME49_263200
MSKSNNSNNLGSENMLFDLLDGFMQICQPGFQNYEKSMLQWTNFKELISNRPIDYHQVFTFISKMQETEQPSPQKSKQMQSQDQQKDEENESQSSSKQSYQNSSNENIPKNSTKLYHSQRQQNNLTNNSNNLKDNQQNSSYFNSSQNFSNQGNSNNTVGLQAQNATTQLQTQGRTNNFIKNTQSSYQSNNSGSNSVQNGNNQNQSTHPQSSNQQYPHSQSQNPANNNYFNSTTNHSNGSNQHSNYSSFNNELFAGSSMNMFKTAAGNFQSNTIQNQKKGEQPRSSTRDQFNQGSSQAQNNNNNNFNGGSSTNMYNSNTNGSNNPNSSRNNYRSSFNQATSSSNNNNITNNTGNIYQNQQSNSKATTNQQNSNSSQVSNFTSSGNVAAMANMHSSKENYSHLNNNVNLEKSSPMNPSKFTNSFKANGNAHSIYNNTSQSSENNNHFNSQQSQQSPEKMSSQKTNKNQQQQNGQQTQQQGNGHHNNHNGTSNNHTNQFNINNFHGLPNETSTFVKDENLYSIKSFSEFLKEHTRIQSLGKNTQFAQTSVLELQNNSNSLLKLASIAFFVNLISELPHPESQPNSTCQASKIQLIDIFLKVYNKKLKIHVSSTHIFTSDQLIASFTKNTGLLIQLYLLHGQNTSKLIKAFLYQVQHDPLYLDSLVILIKELAAEFVEECDYDAIASILMQQIQQHQTQQQQNSLYSTCASLSQLQENKVGGLSEKEKRAKLAQKLRQPSWKEVKPEWLFLLSLSLQRPIELFNLRDNKLEQTLFKSKKMQISEVTANNKINIVTVTQAENKFPVYYLMTMKQSETELYASLKINFKKNELKLNEEVNFPYLIKQITREKEQCQQQQQPQQPQIINSPTQQMQQNNNNSANQAQLQLSPSQSKQQQPQQSTQQNLPQSNSNTNLNKEYSMGHRSSKLGLHLNQLQQQQQQPNALYSSTNANNLNSQQHHHHNSSVEDQGRKSHSIKTNHISNLNTNGSTSNLNNPSASSPRVHNFMNNLNQLNNQQAGSQAQQSAQQQQQQQQVPSSIEPKQNNPPFSKLGNKFSHYENISPKYNLNNLNFQKSTVNSRQHQQSNSLSQDEWNKNLLYAKVKDLIFTLNINSEQLNSLARFSITNNQTGIQSKENIQPKSPLKYKSVLYPLSNNCIQQNPNGAIPPNGFSNALNNIMIGQNYIQNQNQQQNSSSTTTINSLSTNTTNNISNLNNLNNTSGTTAAGTNSASVQNGNINNNITNYTSPNSAFNNYLNSNPTLFTGQTAFNINSNSKLNTNNLNPLSPSSNFNGSVNPLLLNSTNNNNNFVNSFGKNGVSGVNNTNSSNLQNFLNSNSYNAMQSAGGMGATNNIQQQNLNTLNQQNMSSSLNGNSTLTSNSALTQLVGNAPGTVSSKRYPTSQANPNLVDSQSRDIFNKLSPRRNLNTQY
