# Supplementary material for: Molecular characterization of the conoid complex in Toxoplasma reveals its conservation in all apicomplexans, including Plasmodium species
Source: PLoS Biol. 2021 Mar 11;19(3):e3001081. doi: 10.1371/journal.pbio.3001081 (PMC7951837; doi:10.1371/journal.pbio.3001081)
Supplement: S1 Data — Files are named according to the T. gondii apical protein query. The sequence headers comprise the protein identifiers in our in-house proteome database for the SAR clade (Methods), starting with an abbreviation for the species strain (see S3 Table). The headers furthermore contain either the descriptor “self,” indicating that this sequence is the original T. gondii query, or “rbh,” indicating that it has the original T. gondii query as its best T. gondii hit in a BLASTp search, or “none,” indicating that it has no BLASTp hit in T. gondii (see Methods). For sequences of P. falciparum 3D7, the header also indicates by which P. falciparum IT sequence it was gathered and if it was gathered via reciprocal best BLAST hits (“rbh”) or via unidirectional best BLAST (“bh”). The latter is only the case for the putative orthologue of T. gondii’s TGME49_219070 (see also S4 Table). (GZ) [file pbio.3001081.s005.gz › TGME49_conoid_proteins_putative_orthologs/TGME49_293540.fa]

>BesBesBbGer1008171_rbh_TGME49_293540
MAFESQISPPSFQYKVLAPPRPKDAAAPAQPPQAHPPKSGRNGFFYFSSASASQDASSIPERSPVRRCDPALPAKGSSAAPFSASATCRERLVDVRLQPAAGGRSENPRPVASPPLPQRMPRLSQGFDRQDRGVALEMAARVILGEEPVRPLIPRTGFDFASSTVRFARRSEAADADAQREERGGRRRKQMQFEGCEEEFLSLDHVKAATQAAAPSSSRLPDAFAEAKAARRPLGQSEGNHASRRAPCKKEPVLPRGKVHVPPVAADEVALFTKLQETEVVTKDDSKSMATRMRCRNVLLCYALLDPYNQGYIDVQEACDIIGNIHKQDKEVAELLLAQLQEVLAFVSARGVIEKQDFLTQVLRRVESDIAGLTPFHCLRNSSNPIAAAWQRGRPFTTVLNRSFYQGDYVPAGVKQHAHQAEAFGMQFSLQRRGGGRVAVQTAEPVVSQARPRARGTLADHIRRGKLRRLKKEQQIKEDLVHKELSECTFHPKTTPLRPASEPFPSREKVRRMVEEQDNAARRRGLFIEHDVADASEHVLALPPELSEEDKKAIQKQHEKDHGLVSNEGAGNFVTWVMHKGDPGMNPLEWRDTLKEKQLPEVPLDNDDDFGWSTCDIRRLLEADVKPEPIALKAPLGLERGKPDLRHSQPRLRGPVPFGDIFIQAPYVAERQCSKFDRLVPDAPEPLDDGMSRIGMYESENRLRIDALPAYYRQPLRTLVECKDSQDGGRLPTKKEKAARLQQYLRILEETC
>CarCio008171_rbh_TGME49_293540
LHVMFAMDNYSIFSPCDIHRTSRKNSSEKTNFIKNLSAHTDCLKPFYLYDDTVIYRREGAQQKAKKEVALNSDTLAATEHDVKAPLPSRNSIWLANSTRWRQILRCYYTFDPWNKGYIDIDEACEWLEKEKDSNPNLAEFLLRILQDLVDFIS
>CryAnd30847002746_rbh_TGME49_293540
MHQLINTKNLVDSIHCNIGKYGADDKVLNQRNKEKDYNLIKILSQRYLKGFKMPVENIEPGTSKKPIWLRDSHSENILDPKFKRPIYNGGSKFNYMPKFLYDNLNKLKTETKGFSKYFKKDSELEKDTKFVNEGQFFKLKRSKFINDQVKPKYKFLSRYSENLLEHLKWKIALRIYYTLDPGKKDYIDLNEAKKILWDIFKEDTEKAQILLLLIETLTLCFNSKGVLKKNEILPYIAENILENDVGYGLFSKLKSIFANQYSRTRKLKSEKELLGKEELQDNNEGDFYISPNKIRKKVLSVKSYKQQLTPDICTNPGVSNFGKSYCLTTKLKKNSNIGTLSDHIKKTLDRKKKTIENIIQEKKRKEKEILDSCTFKPELNWPTYNYVLKQIEKQKCLKTYRNRKITSSKAKVYKIGDYTVVNGDSNEYIDDCLSDETSNSQDQSSKWNNYVNDTSKDQVYVLHRGYNCEESNLADKEMDWRKTLRSSSYTKDTLSAASKVMHEFLIFESKSNKSLNKNKYKFTKTFEVTNSKKDDPRLFSPEIIIAEVSESEKEYQGEEKINEGKSEPINESKIMETSVQIEISKSSGIPKQIETKSDIHPKQNFTKTSLILKNKPLNDLSHKKLHSKSLTESNDKKSNIFLTSDKSTISKLSLSKKELDEKVVPDMKLLHKLPLKKESLNTEFKEHLQLSKTVIDINKLENETLSSKVFPLEQLKVTELENKLTIKKSLAIKQKDIDILNYQTKIKSVVNTKLKSNNLQETIISGTNDTASKMSPKTSGVSKEFLKDFPKKENVNIEVNTHTETQLALNTVVKKPTPSNPLELKLSFSKESKSIQHLVELTTTPTVQQEILSEISTIPKKDISISSKVSSIYEEDINSIKASSMTEENIISAQNTLLLKGKNISSQTILVPKKSITKSKVIKEINPNFSIQDKKVGFFNSSNEIKTIASIKSPIVINNDIQLPSKSSKVDSLGYDMDNTFKKQNIKQISLLNSLTSKSLQLKAKVPSKMPSIAQNKGLIPKKSCPTTYDSPSTLKKVNGQLTNKINFAKEISQAPPLLKSEKK
>CryBaiTAMU09Q1016430_rbh_TGME49_293540
KSTNLLKSIHLMYNFNSFFSDTISSGDFHKITNKKNVSSIQKLLTKRYVQDKNIGFITNKITSIDEDYIENEVPNEEDDILKKNFHCENEIEKRPNWWRGSENEDILDPCFKKPIYSGKSNFNFLPKFLCDNMVWFKRRRLKVDQELDFNCDLDKKSIIEYRKQQRMTESQENSKYKYISPYSEYLLERMKWKIALRIYYTLDPDKKGHIELQDVKNKLIRMLRSDTEKAQTLLLLIETITPFLVKNGYIEKNDIINYLAREISEETRGYGLFSNLKKIFKNPILRERLEFDDQKLLKGFDKNLIEKKNTFSLNPEELKIKVFNTKLKKTSSEFFITCSICNSKNNNIDCKFKKGHCITSKLKNRCVGNLQDHIKNTLEKKRKFIERVKEEQRIKEEKNNIECTFKPEILWPIGAYLKKSMEKNWSKDISKKTNIDKKDELIMGYKVISERNLNDPNIEISLSNLSSECAFNFNRNWNGYIHDSNNNQIYILHKGHVYEENIKNNMFISQTKIEEPNKKLYAVAREVEDEFYELETKENQDQKEKEKRILFKEKLIDILRSERKKGTNDPRFNNPEYTIDFNIPEFKEKFVDLNKLTPYKEVANHEKKKVQTEYISKPSCYYLPKGYEIIQNDFNEYHFRKKLYFGKNEINECINKSDYYNEINNEDKLFECNLKVNALKDKSKYQKAFQIKKDGISEINDKNQVNLNLKSISKEISVKKNTINKKSIVYNQKNYLDSNTNLNTNVENKHCLSKDSQNSFSNVENNLNENLNCSEYDSKSKTSNLLKSDLKNANLKRNNMFLKAKHKELEKEQTSKNLQHNCTNLMNKKCLNTSKEVNKKVFLNKVQNKTVLKSKLNSLNTFKTSQIIENKISSVNNKSLGKKSATNLFSKTKESSLKKNNFDSEKNTKNDSFVFSVSNKCITKKNEKLIFKEQNNIKIEDNLNEFEFKVGVGNFLSKKNTGNISELSKNLLKNSEFYVENMDELVREEKNEIKKGTEFYNEKNDRMEFFTDLRNEQKHLNMNALSNLSLKISSKSLKEQSANLLPNIKSQIILKKTILKEVSKADKIKEGNLVNTSKLVNKSSYISRSKQENENASFETSNSINKTKAKVEIKNQDAGEVFKIGTVTNINSKQKLDPQFKLNIKKTFTKLDNKIATNSGLAPESNRKSSEEQIKKVNIKAPHILKTSKMNVKSKDILLKAKISSVKNSN
>CryHomTU502002222_rbh_TGME49_293540
MREIALNNSELERRPNWWRGSESENILDPYFKKPIYSGKSKFNFFPKFLKDNMKWFKNRIPSNNTHDDYSKLNEYDKKAIIEFSKQQKITQGQESSRYKYISPYSEYLLERLKWKIALRIYYTLDPNDKGYIELEHSKKLLFEMLKVDTEKAQTLLLLLETIKPFYAKDGCVEKNDIIIYLAREIFDDTRGYGLFSKLNNIFRNPISRSKKRNNDCFVNDFQDVYMSNKKQICFSSDPNVIKLNETNVRQSNSKETNYNCTYCQNKNEACITCKMKKNCTGKLRDHIKISEDRKRKLIERIKEEKKEINDKNMLECTFKPEILWPIGKFINKNNKSWLKNKKNLKGSKLPREKKNEICGYEIINEQNIEDKNIQVFLNQGYDFDSLNNWNGYIHDSITNQVYVIHKGYFMDDHNVDKNEIFYRKTDKEEQKEIRNKMLDSIMRKINIEFQTLENTENGNEKKKSLNFGAKKLVDKLRGERENGTNDPRLNTPEFTIEVNHPEFVEKIVDFSEIKPYKNVTNHENSEIKREYSTSPCYYYLPTGYERIGNCFNEIRFRRKLNFLKDSVRDNRNIDTNNSSNPKVKSNSFINKEFNTKNSSLCLDEKPVGLIEDKKMSKISNKSVKIDPSSLKDLNKIVGAGQSKNVEVESLGGFTKNNGLDQHLLLKSPSKNETNIIGSHANDESDFQKGSILAAKFKKELDVSIKTKNSLKVSSKIDSSIHLIKKEADTSIQAKSNLKIPPKKDLSIPPINKEADALIQTKNNLKIPPKKDLSTTPIKKEADTSIPIKNNLKIPSKINPSMAPIKREVVTSTQAMNCLKIPPMEAESVPPIKKEVDTLILSKKSLIPPKKDFSTPPIKKEADTSIQTKNNLKIVLKKDFSVTVMKKEADTSTQAKKNLQITLKKDLPTPPIKKEADTSIQIKSNLKIPPKKDLSIPPIKKEADTSIQTKSNLKIPPKKDLSIPPIKKEADTSIQTKNNLKISPKKDLSTPPIKKEADTSIQTKNNLQILSKEDSSILTMKKEVDTSIQAKKNLQIPPKKNLSIPPIKKEADTSIQTKINLKIPPKKDLSIPPIKKEADTSIQTKINLKIPPKKDLSIPPIKKEADTSIQTKINLKIPPKKDLSIPPINKEADTSIQTKSNLKIPPKKDLSIPPIKKEADTSIQTKNNLKAALKKTPILPMKKEIEISILLKKNIKIPPKKDGLVTSLN
>CryMelUKMEL1000788_rbh_TGME49_293540
MREIALNNIELERRPNWWRGSDSENILDPCFKKPIYSGKSKFNFFPKFLKDNMKWFKNRTSSNINHDEYSKFNEYDKKAIIEFSKQQKMTQGQESSRYKFISPYSEYLLERLKWKIALRIYYTLDPSDKGYIELEHSKKLLFEMLKADTEKAQTLLLLLETIKPFYVKDGCIEKNEIINYLAREIFDDTRGYGLFSKLNNIFKNPISRSKKRINDCFANDFQDVYMSKKKQICFSSDPNVIKLNEINVKQSNTKETNYNFTFCQNKNEACITCNMKKNCAGKLRDHIKISENRKRKLIEKIEQEKKEINDKNMLECTFKPEILWPIGKFINNKSWLMNKKNLKVSKLPQEKKSEICGYEIINEQNMEDKNIQVFINQGCNFDSLNNWNGYIHDSITNQVYVIHKGYFMDDHNADKNEIFYRKTDKEEQKEIRNKVLDSIMRKINVEFQSLENTENGNEKKKSLNFGAKKLVDKLRAERETGANDPRLNTPEFTIEVNHPMFVEKIVNFSEIKPYKSAANHENSVIKSEYSTSPCYYYLPRGYERIGNCFNEIRFRRKLDFLQDNVQDNRNINANNSSNMKLKSNSFINKVFNMKNSTLCLDEKPFSLIEDKKMSKILNKSVKIDPLSLKDLNKISSADQSKDIEVESLGVLKKNSVLDQHLLLKSPSKNEPIIIGPNANNDDDFQKKITLDTKFKKECDTSIQTKKCLITPQKKDSLMPPIKKEADTSIQTKKNLIIPPKKDSLMPPIKKEADTSIQTKKNLIISPKKDSSMPPIKKETDTSIQTKKNLIISPKKDSLIPPIKKEADTSIQTKKNLIISPKKDSSMPPIKKETDTSIQTKKNLIISPKKDSLIPPIKKEADTSIQTKKNLIISPKKDSSMPPIKKETDTSIQTKKNLIISPKKDSLIPPIKKEADNSIQTKKNLIIPQKKDSLMPPIKKETDNSIQTKKSLFISPKKDSSMPPIKKETDNSIQTKKNLIIPPKKDSSMLPINNEADNSIQTKKNLIIPQKKDSLISPIKKETDNSIQAKKNLIIPQKKDSLIPPINNEANTSIQTKKNLIIPQKKDSLIPPIKKETDSSIQTKKNLIIPPKKDSLMSPIKKEAETSIQTKKNLIIPPNKDSLIPPIKKETDNSIQTKKSLIIPPKKDSLMSPINNEADTSIQTKKNLIIPPKKDSLMPPIKKETDSSIQTKKNLIIPQKKDSLMPPIKKETDNSIQTKKNLINSPKKDSLIPPIKKETDSSIQTKKNLIIPPKKDSLMSPIKKEADTLIQTKKSLIIPQKKDSLMSPIKKEADTSIQTKKNLIIPPKKDSLMPPIKKETDTSIQTKKNLIIPPKKDA
>CryMurRN66000584_rbh_TGME49_293540
MHQLINTKNLVDSIHYNVEKYGTYDKVLNQRDKEKDYNLIKILSQRYLEEFKIPVKNIELGTSKKPIWLRDSHSENILDPKFKRPIYNGYSKFNYMPKFLYDNLNKLKTETKGFSKYFEKDSELEQDTKFVNEEQFKLKRSKFINDQVKPKYKFLSRYSENLLEHLRWKIALRIYYTLDPGKKDYIDLNETKKILWDIFEEDTEKAQILLLLIETLTLCFNNKGVLKKNEILPYIAENILENDVGYGLFSKLKSIFANQYSRTRKLKNEKELLGKEELQDNNEGDFYISPNKIGKKVLSVKSYKQQLAPDICTNLGVSNFRKSYCLTTKLRNNSNIGTLSDHIKKTLDRKKKTIENIIQEKEKKEKEILDSCTFKPELNWPTYNYVLKQIEKQKCLKTHRNRNITSSKAKVYKIGDYTVVNEDSNEYIDDCLGNETSSFQYKSNKWNNYVNDTSEDQVYVLHRGYNCEQSNLADKEMDWRRSLRSSNYTKDTLSAASKVMHEFLIFESKSNKSLDKKKYKFTKSFEVINSRKDDPRLFSPEIIIAEVSESEKEYQGEEKINEGKSEPINKSKIMETSVQIETKSDIHPKQIETKSNIYPKQIETKSDIHPKQIETKSNIYPKQIETKSDIHPKQNLTKTSLILKNKLLSGLSPKELHSKPLTESNDKKSNIFLISDESSISKLSLGKKELDEKVVPDMKLLHKLPLKKESLNTEFKELLQLSKTVIDINQLENRTLSKVFPLEQLKVTELESKLTKKSLAIEQKDIDILKYQTKIKSVVNTKLKSNNLQETIILRTNDIASKMSSKTSGVSKVLKNFPKKENVNIEVNTHTETQLALNTIVKEPTPSNSLELKLPFSKESKSIQQLVELTTPTVQKEILLEISTIPKKDILVSSKVSSIYEKDMNSVKTSSITEENILSAQNTLLLKRKNIPSQTILVPKSSITKSEVTKEINPNFSIQDKKVGFFNSGNEMKTVASIKSPILINNDIQLPSKSSEVDNLGYDMDNTFKRQNIKQTSLLNSLNSKSLQLKAKVPSKMPSITQNKEFISKRSYPTTCNSLSTLKKINGQLTNKINFAKEVSQAPPLLRSEKK
>CryParIOWAATCC003060_rbh_TGME49_293540
MREIALNNIELERRPNWWRGSESENILDPYFKKPIYSGKSKFNFFPKFLKDNMKWFKNRIPSNNTNDDYSQLNEYDKKAIIEFSKQQKITQGQESSRYKYISPYSEYLLERLKWKIALRIYYTLDPNDKGYIELEHSKKLLFEMLKVDTEKAQTLLLLLETIKPFYAKDGCVEKNDIIIYLAREIFDDTRGYGLFSKLNNIFKNPISRSKKRNNDCFINGFQDVYMPNKKQICFSSDPNAIKLNETNVKQSNSKDTNYNCTYCQNKNKACITCKMKKNCTGKLRDHIKISEDRKRKLIERIKEEKKEINDKNMLECTFKPEILWPIGKFINKNNKSWLKNKKNLKGSKLPQEKKNEICGYEIINEQNIEDKNIQVFLNQGYYFDSLNNWNGYIHDSITNQVYVIHKGYFMDDHNVDKNEIFYRKTDKEEQKEIRNKMLDSIMRKINIEFQTLENNENGNEKKKSLNFGTKKLVDKLRAERETGTNDPRLNTPEFTIEVNHPEFVEKIVDFSEIKPYKNVTNHEDSEIKREYSTSPCYYYLPRGYERIGNCFNEIRFRRKLDFLKDSVRDNRNIDTNNSSNLKVKSNSFINKEFNTKNSSLCLDEKPAGLIEDTKMSKIFNKSAKIDPSSLKDLNKIVGAGQSKNVQVESLGGLKKNNGLDQHLLLKSPSKNETNIIGSHVNDESDFQKGSILATKFKKELEASIKTKNSLKVSSKIDSSIHLIKKEADTSIQTKSNLKIPPIKKEADTSIQTKSKLKIPPKKDLSTPPVKKEADTSIQTKSNLKIPPKKDFSTPPIKKEADTSIQTKSNIRIPPKKDFSTPPIKKEADTSIQTKSNLKIPPVKKEADTSIQTKSNLKVPPKKDFSTPPIKKEADTLIQTKKSLVIPPKKDSSVPVMSKEADTPIPIKNNLKIPSKINPSMPPIKRVVVTSTQAMNCLKIPQMEAASVPPIKKEVDTSIQTKKSLIIPPKKDASVPVMNKEADTSIQTKSNLKIPPKKDLSTPPVKKEADTSIQTKSNLKIPPKKDFSTPPVKKETDTSIQTKSNLKIPPKKDFSTPPVKKEADTSIQTKSNLKIPPKKDFSTPPVKKEADTSIQTKSNLKIPPKKDFSTPPVKKEADTSIQTKSNLKIPPKKDFSTPPIKKEADTSIQTKSNLKIPPKKDFSTPPVNKEADTSIQTKSNLKIPPKKDFSTPPIKKEADTSIQTKSNLKIPPKKDFSTPPVKKEADTSIQTKSNIRIPPKKDFSTPPIKKEADTSIQTKSN
>CrySpeChipmunkI020752_rbh_TGME49_293540
CFFNAEQKMREAILVNTKVERRPNWWRGSDSDDILDPYFKKPIYTGKSKFNFLPKFLKDNINWFKNKISSNITYENSKFIEYDKKTVLEFSKQQKMSQGQESSRYKYISPYSEYLLERLKWKIALRIYYTLDPNDKGYIELEHSKKLLFDMLKVDTEKAQTLLLLLETIKPFYAKDGCIEKNDILSYLAREIFDDTRGYGLFSKLNNIFKNPISRSKNQINDCFSNIFQGAYISNKNERMNFSSDPNVIKLDKANFRQNNLKETNHNYAHCQNKNETCVTCNMKKNCTGQLKDHIKMSEDRKKKFIERIKQEQKKINDESMLECTFKPEIIWPIGRFIYKNNKNWLDNKKNMKRSNLPRDKKNEICGYEIINEQDVGDKNIQVFLNNRCNFDSLNNWNGYIHDSMANQIYIIHKGCLMDDKNVDRNEIFYRKADKEDQKEIRNKVLDSIIRKIHAEFQNLENTESGNEQKNPLNFGKKKLIERLRTERESGTNDPRLNTPEFTIEVNHPMFVEKTVDFSEIKTYKNVVNHENSEIKGEYSTSPCYYYLPKGYERIGNCFNEIRFRRKLDFFYDKEQDNRNINKDNISNPNGQSNLFMNKKLDMKSNPSLYLDEKSVDSIKDKKIPIILNEAIKINSLSPRDSNRSGGIDQSKITKTQNLGELAIKNSFDKSLILKSSFKNDNDLSIIESDSINDKGDTRKECILATKFKKEVGVSILTKKNVNIQQRDSSMSPLKQEVGIPIPKQKDTSVFPLKKEAIAQIRTKNIKAPFKKDVSATSFKEETGAPILSKKNLEITPKKNILTASLKEETEAPILLKNLKIAPKKDSSIPSVKEEVITPILSNNLKISPKKNIFAASSKEETDTPIISKKSLKIAPNKNVSTTSLKEETDAPILSKNLKIASKKDSSIPSVKKEVTTLIMSKKNFKILPKKDLLIPSMKEEFKAPITTKNSLKISPKKDSSVSSIKKEVDTLILTKSLQIAPKNDFSTPLVKKEVISRTLSKNNLKIPPKKDCLILTIKEEAISTIPANNNPKIAPKKDKLLAPLKKEVSAPILLKKNLKIPEKKDNLAVPLK
>CryTyzUGA55001187_rbh_TGME49_293540
MREIALNNNELERRPNWWRGSESENILDPYFKKPIYSGKSKFNFFPKFLKDNMKWFKNRIPSDNTYDDYSKLNEYNKKAIIEFSKQQKITQGQESSRYKYISPYSEYLLERLKWKIALRIYYTLDPNDKGYIELEHSKKLLFEMLKVDTEKAQTLLLLLETIKPFYAKDGCVEKNDIIIYLAREIFDDTRGYGLFSKLNNVFKNPISRSKKRNNDCFVNDFQDVYMSNKKQICFSSDPNAIKLNETNVKQSNSKETNYNCTYCQNKNEACITCKMKKNCTGKLRDHIKISEDRKRKLIERIKEEKKEINDKNMLECTFKPEILWPIGKFINKNDKSWLKNKKNLKGSKLPREKKNEICGYEIMNEQNIEDKNIQVFLNQGYDFDSLNNWNGYIHDSITNQVYVIHKGYFMDDHNVDKNEIFYRKTDKEEQKEIRNKILNSIIRKINIEFQTLENTENGNEKKKSLNFGRKKLVDRLRSERETGTNDPRLNTPEFTIEVNHPEFVEKIVDFSEIKPYNNVTNHENSEIKREYSTSPCYYYLPRGYEKIGNCFNEIRFRRKLDFLKDIVRDNRNIDTNNSSNLKVKSNSFIKKEFNTKNSSLCLDEKPAGLIEDKKMSKIFNKSVKIDPSSLKDLNKIVSAGQSKNVEIESLGGYKKNNGLDQHLLLKSPSKNETNIIGSHVNDGSNFQKGSILATKFKKELDTSIKTKNSLKVSSKIDSSIHLIKKEADTSIQAKNNLKIPPKKNLSTPPIKKEADISIQTKSNLKIPLKKDLSTPPIKKEADTSIQTKNNLKIPPKKNFSTPPIKKEADVSIQTKSNLKIPPKKDSSVPVMSKEADTSIPIKNNLKIPSKINPSMPPIKREVVTSTQAMNCLKIPPMEAASVPPIKKEVDTLILSKKSLIISSKKDSSVPVMNKEADTTIQTKINLKIPPKKDLSTPPIKKEADISIQAKSNLKIPPKKDLSTPPIKKEADTTIQTKNNLKILSKEDSSILTMKKEVDTSIQTKNNLKILPKKDLSTPPIKKEADISIQAKSNLKIPPKKDLSTPPIKKEADISIQAKSNLKIPPKKDLSTPPIKKEADISIQTKNNLKILPKKDGLVISLN
>CryUbi39726001524_rbh_TGME49_293540
MMNFTINVKMDQISDIQNQQRSRDILYSEPKITETILTSSQFERRPNWWRGSDSENILDPCFKKPIYTGKSKFNFLPTFLKDNIKWFKHRILSNINHENDYRCNEYEKKTMIEYGKQLKMTQKQEYSQYKYISPYSEYLLERLKWKIALRIYYTLDPNDKGYIELEHSKKLLFEMLKVDTEKAQSLLLLLETIKPFYAKDGCIEKNDIISYLSREIFDDTRGYGLFSKLNNIFKNPISRSKRQNDYYFSNNFQEFSILKKNEKICFSSDPSLIKINQVNFGKINLKETNCNFAHCHKNKETCITCNMKKNCIGKLKDHIKTSKDRKQRLIERIKQEQKEINDESMLNCTFKPEIIWPIGKFILKSNKNWLRDKKNIQRTKLPLNKKNNISGYQVINEQDIDDKNIQVFLNSNCNSGSYNNWSGYIHDSMTNQIFVIHKGYLTHDNNMDKNEIFYRKTDKEDQKEIRNKVLDSIIRKVHNEFQSLESTENGNEQKNSLNFGTKKLIEGLRTERETGTNDPRLNTPEFTIEINHPEFVEKSISFSAIKPYKEAVNHENFLIKSEYPTSPCYYYLPKGYERIGNCFNEIHFRRKLDFFNNNERDNLNTNKRDNSNLKGSLNLSTNKTNFEGNSPLCLKEELVEEMKMKKIQNISNETNKTNPLLIKNSNGVDSQNQNNNIDIPNTRGMQTESNNLNEHSFLKNSYINDNAQVITKSNNIDDETEILRKNITTQLKKEFSVSVSKKNNLKILPKKDDSVAKLKKETVASISAKSNPKVPSKKDNLLPLLKEEAGTLIPKKNNLKILTKKDSLVTLLKSETAASISTKNILKIPLKKDKIVNSLKKETRPSIQLKQRIT
>CycCayNF1C8001003_rbh_TGME49_293540
MERERSFQPEVGVFQRPLPPRLRSADIFQPNLLRQRAAQVAASALGGKGKNHPGNDLEEFIESLLRRPRVPAPPKKGPLVVGVRNKCGSGESSSGSRVMRTRCRTVLQVYALLDPLGAGYVDPETACGCIAAAKRDSEELGVILLHVLEDMLPFVSSRGVIEKSVFLKALREWIEVDASGTGPYYALRLSTNPVSTAYKEGLPCTNPAGRSFYRGTYIPQGLEDKLQQLEAENRHPSKLMHHLAPNSGQRIRVGTLGTKTKFRRKNMSEAWSRAERDAMAPGNLEAHIKETAIRREKRIFALKDALNKRELEECTFKPQKTQMPSFGRLFPNRRKIIDQCQGSTEGSSRAALLSRVRREETELLRELALPPDEPFSEHKKQPKELHRKGEDEAGAQGEKEKAEEDSTEQKRTETAVDRKTPKKREKPLGICAWKCSLLLCLCLLDTGPCCCLRVLCLSMPIRNFRVFMPCGDRLGAHSAIRLLGHARGSTTCAAAGTARDSAGKPSASSAFGWTIS
>Cys_WienI007928_rbh_TGME49_293540
MESSRVIPPTLRLYPPNSLSSLNPGSSKSFYSRPTRTQSPDPSSVASQRLYRGPSLTSGEAGGAGKNGSFPRDAIAHSRAGGSRAGQNAQFASPFFQENAANDPELALHLATKGVLGEEPVRYHIPRGNFSFTRPTHLFVPYASSSAAESASSNRGGDSIKADDSLTSDRGSYFLSAASRQRWQAAPPSQTSVDTTDPKQPPTESTYHLCISRKDGGSRFSLRETQEAGEGAAREETQDSEAATPRLRRGKVPVPSMTENEVLLFTRDTDTLPKTRDTRCVASKMRARNTLFCYALLDPYDQGYIDVQEACDLIGSIHKQDRDVAELLLSILQDMLTFVSARGVIEKEDFLTQVLIRIEADLAGTTPYFSLRSTSNPVAVAWRRGKPFTTVLNRKFYKGNYIPRGVELHLKQAEGASSVDVVIAQRGGGGATIRASTPAGGNVQVEGTLEDHILRGRQRRERKLQRIKDEIVRREQAECTFHPKTTPAPPQSEPFPPRALIREMIRQQDRAARRDGAVVIEHADDPNVTHDLALPPDLNPTEKDTVMKNLCGRDDRPPRVDGTPGRVIYPRKPGGLVSPPAGGRGETPTVPEGTDEGVSHWILHNGDPPMRPVKWGDTLKVSRLPAVPLDDDWDQESEEVQKLIGTWSPIPGKKADKEEREETPGYLPKENRAEKSGAPLPTPRAPSTRGLVPFGDIFIQSPYVSKRDIIPTFDMLALTDGDELWDDEALPTYPEQRSLKLEKLPDYYRNPLERLVAHRSTTDGGKLTTEARKQRLEECLRLLQDDC
>EimAce000500_rbh_TGME49_293540
MRVIAGFSPVLSSPQQQRRHVRPRLLPADSFRPALLRQQTAAAAATATAAAAAAAEGRDRDGDQEEDLETLMENLLRRSLPTPSFKKGLFGLGISSSSSSSSSSRSRSSGEIAHRARCRTVLQVYALLDPLGVGYIDIDSACSCIAAARRDNQQLGLLLLTLLEDMLPLISSRFCCCNVSLLLSPFAAVSFCCRGFVRGDLSVHIRASQQRREETVIAIKEELKKKEMAECTFKPETTKMPSFGEPFINRRELLAQIKAKQKDAKQQRDRKFVVLLETPVERELALPPDSPRPLSKQETADKGPLSVSKKETEVKGPLSLSKKETAGEGPLSVSKKETADKSSLSLSKKETADKSPLPVSKKETEVKGPLSVSKKETADKSPLSVSKKETAVKGLLPVSKKETADKGPLSLAKKETEVKGLVSVSKKETVGKAPLSLSKKETADKMPPPLAKKETADKGPLSLSKKETTGKAPLSLVKKETVDKAALPLSKKETVGKAPPSLAKKETADNKGPLSPPKKETADKGLQSVSKKETDKEEAASSVCIKETADKGPQSVYKKETSDGAAPVSEEETETKRRQRGRGEGDSEFKAGAAAAAEAAAAAAAAAAASSFSLWVMQEGTPKTKPLGLEQLLRVSPLPRVPLDNLSPFFGMSEETEKKEVKKNSSSKTPAYTPEHEPLIFRPNSPPLSPPYVVYTQTQDLKKQQQQLFLQQQQQHRKLMLQQQQQRQQQRQQQQQQQQQLRRNHYKPHPPLTPGLAASFKIPFIAERRQEIATPTAAAFAAAAAAAAAEPAAATRASTGLRAQQRQRQQQQQQQLRRPFSSVPSDDCLLWTADATDFVRGISKISVKTNNARAREMYRRPSGQTKTEKNVF
>EimTenHoughton002546_rbh_TGME49_293540
MVLLQAVAGDLAAHIALGKERKEKQKELIQKLKREKELAECSFKPQTTKMPNFGKPSMSRRELLAQTQKKRKENEKEEINKFVKRELVEVDRHPATPPETPHFLEKEKREKKENEKKENQKNEINEKYNFNKNKHQQNTFQESPRQQVDSSKPPGGPPYTLWLMQEGAPPPKPFSFEEALRGAPLPPVPLDELSPAAEGGPPRAAKPSREGPLGAPRGDPRGAPRGPPEGPLGGPPGEALGGAPGGAPWGPL
>HamHamHH34003117_rbh_TGME49_293540
MFSPEESRTAGDSNRAARRLTPSLGGCRLSNTSSGLSSVGDVRLPLNPVYPLSHDGGYHPDLALHLATKQVLREEPVRPPILRPSFKFDPAASFFSHDESGAGESGGEERERSRCEKPPCAETDDVDLSGKIRLAVHVDNSSFSGPSKAFENREEPQQRAAESKDNPPEKGLTSPRNAERTPAAGEAPSTHAAPSMRQGPTALPYGKSPSTALATRMRCRNVLFCYALLDPYNQGYIDVQEACDAIGNIHKQDKDVAELLLAQLQDMTAYVSNRGVIEKQDFLAQVLRRVEADLAGSTPYHCLRSSSNPVANAWHKGRPFTTLQNRSFYQGKYVPKGVQIHLKQADGDGDLIQFHLRRRGGGGVTLQEDRPLPSQAKPRAKGTLEDHIQQGLLRRMKKLAQIKEDILTKEMVECTFHPKTTPLPPMGKPFPSREAVRNMIEQQEKARRRNRIFIEHEPGNSVTHEFSLPPELTEAEKKSIRGDLRSDWSLPAQEPEGDDFFTWVVHTGDLPTKRREAPVAWRACELPQVPPEEVEFVGQPLDIPPLRPEDILGVAQRQPQADESEVPLLRPSQPLRRPEQVMPCQQQKTPAPVPVGTTLLQAPYVTETERNFRDDPFAAADWRAEEDPLGTQFDEFEKKGPLRFDALPAYYRQSLQKLAAAADGSNRRPTQKEKDAKLQECLKILEEAC
>NeoCanLiverpool000048_rbh_TGME49_293540
MVTRMRCRNVLLCYALLDPYHQGYIDVQEACDAIGNIHKQDKDVAEILLVQLQDMIAYVSPRGVIEKQDFLAEILRRVESDLAGTTPYYCLRGSSNPVSNAWQRGRPFTTVKNRSFYQGDYVPKGVQMHLKQADGDVAEFHLRRRGGGGMTLQEDRPFTQAKPRAQGTLEDHIQRGRLRRMQKLKQIKDDILNKEMAECTFHPKTTPLPPITKPFPSRETMRRMIEQQQKAKKRSQVFIEYDPTDTVTHELALPPELTEKEKKSVREGGNDWSLAEQEPERDELFTWVVHAGDPPTKPKAVEVAWRARDLPKVPREAEFVADAQDSTQLRPTDMPQTARLRTPINAHEELPSRPSATPRKPTVEEVPCEQPVQDPVPSEDVVIQAPYLTEREFDSRFDAFVPEAWQTPAEDPGIHVHDNEGDGRLNFNSLPVYYRQSLQQLFRGGAVAKGGRRPTREEREAKLKECMKILEDAC
>NepSpe064674_rbh_TGME49_293540
MEDAPFLAHCSYHGLALGENHSINKKYTETDANSCFDRFSFSQGSKNELPCPEDQIIDLDRELVDKLGINSNSLRLSNLARSRQVLQCYYILDPWNKGYIDYDEALHWMMQERPNNEDLIEFLFQIVQDLVPFTSTRGVLEKETFISILLKWVNEDYSGYGIYSALRNTHNPVNKAFKNFNPSISIVSKDFYKGKKYQTNLKYNQIKKFELKEIPSIAQLKTREARLKYAKTRSEAKLENLKRELELEEKKKCPFEPKLLKTTPSTEFPQERYKSKPFKPSDVATMELYGDAASDEYKVMEVFEGDFSPKPLRLQDILRAKPVQLHAGLNIDLNFDLKDVIRFTEKSQVKESNEILKAPYTIQDEKCHNTGALPFGETRKLKLPTRTPLYRFYQKEIEYPQEKYFNSIKDIEVDPIYLPRFPKDEQIEERLDKLDASIPQIKPNQQYKWVSSLRGGYKPHGVNCGIESLTPKKRGIEEARQPCQRHLSHFEKRLMVEDVKREMKKNFKTFDKFEK
>SelPygWS2016024673_rbh_TGME49_293540
PPHSPHSRGSSGSVDIQSGSSHGSEHGLPSLDRDEWDEFQDISGPLQLSWGEDREDRPQRTARLGSEMLERVAGDNRRHDKVSRRETVDETLTRTRREMGSEVRERDRHTVPSERTAAAGFDVREHPELGLGMYERDERNERDDERMGVSIDMLPHLRVAGIQGVSEHSREIAERLRWRNVLDAYHVLDVWNKGYIDLEESCETILSIYHQQDSDDIDKQLALLMLTCVEHITPFSNTRGVVEKSVFCRVLKRWVDEDWSGTSPFACLRTRANPVNSSTRRRHKQRNLDADPSQKSRKVLDATDHLPHILSRPFYQGNYLPQGIARNFGLDSMIIKSVNKNGHKLSDWDIYNPSQSPPNLSSVNRVSNLEIHGRLTQMRKERSINRIKNEQDKNVQIHCTFKPSIIPNPNKQTITSSPSTPISNKEILPAALRSPRAPRPPSVNAVASSVSSRDRPREVSEVSEV*
>ToxGonME49008297_self_TGME49_293540
MRKMPLSSHLGPGGPHSSFSSRTAKRFSPEDSRTAGDSNRAAQMSTPSLGGCRLSNTSSGLSSAGDVRLPLNPLYPLSHDGGYHPDLALHLATKQVLREEPVRPPILRPSFKFDPAASFVSHDGTGAGESSGEECERSRCEKPPCAETDVDLSGKIRLAVHVDNSSFSGPSKAFENREKPQQRAAESKDISPEQELTSPRTAERTPAAGEAPSTHAAPSVRQGQTALPYGKSPSTALATRMRCRNVLLCYALLDPYNQGYIDVQEACDAIGNIHKQDKDVAELLLAQLQDMTAYVSNRGVIEKQDFLAQVLRRVEADLAGSTPYHCLRSSSNPVANAWHKGRPFTTLQNRRFYQGKYVPKGVQIHLKQADGDGDLIQFHLRRRGGGGVTLQEDRPLPYQAKPRAKGTLEDHIQKGLLRRMKKLAQIKEDILTKEMVECTFHPKTTPLPPMGKPFPSRETVRNMIEQQEKARMRNRVFIEHEPGNSVTHEFSLPPELTEAEKKSIRGDLRSDWSLPVQEPAGDDFFTWVVHTGDLPTKRREAPAAWRARELPQVPPEEVEFVGQPLDIPPLRPEDILGLPQRQSQADEPEVPLLRPSQPVRRPEQGMPCQQQRAAAPVPVGTTLLQAPYVTETERNYRDDPFASADWRAEEDPLATQFDEFEKKGPLRFDALPAYYRQSLQKLAAAADGSNRRPTQKEKDAKLQECLKILEEAC
>BleJapR1072003342_rbh_TGME49_293540
ERLEEEGRDCAFHPLVMTPQKKEFNPEKLVERLNGWESVRKEKIQRTREDEIEGSMKKCTFRPEICDSPYSSKEINFPTDKGVQKHIEKQLSARKRSLESTPRTPEKK
>CepComWS2016011332_rbh_TGME49_293540
RDEKLTEFDEVFSSALHNSERAQNTYLEMLNTMNVPVETEPDKYNPPFDERFDVDHSGVNALLYGMSPEYPVMKDKVEIEHLHPQAVSGGDGGRIEPTVTRKSVQNPDHYKCTARSKRIAKESNIRSVIQAYNLLDPHGLDYIDVTSAVMLIKLYHTVDKDIANGLIDILAYVDDYIGPRGVIEKDVFVAHLLDVVENDISSRNRLVSKLRNNKESINRCIKAVDAVFETPQHDLVCSPCLEEVIESPPAVQQFPDQGLQEHIRVTKKRRAEKLEELTRVGHLTLNKLCSP*
>CepComWS2016011334_rbh_TGME49_293540
RDEKLTEFDEVFSSALHNSERAQNTYLEMLNTMNVPVETEPDKYNPPFDERFDVDHSGVNALLYGMSPEYPVMKDKVEIEHLHPQAVSGGDGGRIEPTVTRKSVQNPDHYKCTARSKRIAKESNIRSVIQAYNLLDPHGLDYIDVTSAVMLIKLYHTVDKDIANGLIDILAYVDDYIGPRGVIEKDVFVAHLLDVVENDISSRNRLVSKVIRCIKAVDAVFETPQHDLVCSPCLEEVIESPPAVQQFPDFRSIFASPKRGEQKNLKS*
>CepComWS2016011336_rbh_TGME49_293540
RDEKLTEFDEVFSSALHNSERAQNTYLEMLNTMNVPVETEPDKYNPPFDERFDVDHSGVNALLYGMSPEYPVMKDKVEIEHLHPQAVSGGDGGRIEPTVTRKSVQNPDHYKCTARSKRIAKESNIRSVIQAYNLLDPHGLDYIDVTSAVMLIKLYHTVDKDIANGLIDILAYVDDYIGPRGVIEKDVFVAHLLDVVENDISSRNRLVSKLRNNKESINRYHRIVQS*
>KarSpeRossSea252318_rbh_TGME49_293540
MALRKLFDEHEASKEQLKDRGRVAVAAGYERRSYLAAGKAPKCSEAQRNNIKDCREPHRPPAPDRIVSRPESQTDSLIKPTVTTQKHAIERLSRKSCSAARMDEKPRLSPEEVQEQRRKLEDFHYRNSVCVGTKEKFLEEQRQKKEELELAGCTFKPHIRLTSTTHCETSETMFDRAEKAEAKKREKLAQLRQEKFDREMASCSFHPKLSLLPHEQDPSERGADSSSSRQSSYKLPEQGSSQQGPGPSSTTRASFSLPGFSHGYSASSSSSRRSSYSLPNPGTSNQGPASSSSTRASFSLPGYSHGYSAQSSAPQITPGCGSLDIAGCAATHGLQCEARHKTHYEASEASEYSSNSRDGMHSLSPHAHHDSVSAASSELPPAREDGLGVPETTGEVDEEEEKDEELAEEGYYSGLQEAFEDADVTLLPSSMQDVPRRPPRAPVYNAVQNDTGQSAFNKLAAEQQCMLERRQLMEDAMSPSCANDSTQEDLSLASQSTPFITSGVACFAAALRRKSSVSSAVAKAETASKAALSHSGAQRQQIAWMKEQQENEEDEQEDYGELDQDL
>KarSpeRossSea252319_rbh_TGME49_293540
MALRKLFDEHEASKEQLKDRGRVAVAAGYERRSYLAAGKAPKCSEAQRNNIKDCREPHRPPAPDRIVSRPESQTDSLIKPTVTTQKHAIERLSRKSCSAARMDEKPRLSPEEVQEQRRKLEDFHYRNSVCVGTKEKFLEEQRQKKEELELAGCTFKPHIRLTSTTHCETSETMFDRAEKAEAKKREKLAQLRQEKFDREMASCSFHPKLSLLPHEQDPSERGADSSSSRQSSYKLPEQGSSQQGPGPSSTTRASFSLPGFSHGYSASSSSSRRSSYSLPNPGTSNQGPASSSSTRASFSLPGYSHGYSAQSSAPQITPGCGSLDIAGCAATHGLQCEARHKTHYEASEASEYSSNSRDGMHSLSPHAHHDSVSAASSELPPAREDGLGVPETTGEVDEEEEKDEELAEEGYYSGLQEAFEDADVTLLPSSMQDVPRRPPRAPVYNAVQNDTGQSAFNKLAAEQQCMLERRQLMEDAMSPSCANDSTQEDLSLASQSTPFITSGVACFAAALRRKSTVSGAVAKAETASKAALSHSGAQRQQIAWMKEQQENEEDEQEDYGELDQDL
>KarSpeRossSea252320_rbh_TGME49_293540
MALRKLFDEHEASKEQLKDRGRVAVAAGYERRSYLAAGKAPKCSEAQRNNIKVSRPESQTDSLIKPTVTTQKHAIERLSRKSCSAARMDEKPRLSPEEVQEQRRKLEDFHYRNSVCVGTKEKFLEEQRQKKEELELAGCTFKPHIRLTSTTHCETSETMFDRAEKAEAKKREKLAQLRQEKFDREMASCSFHPKLSLLPHEQDPSERGADSSSSRQSSYKLPEQGSSQQGPGPSSTTRASFSLPGFSHGYSASSSSSRRSSYSLPNPGTSNQGPASSSSTRASFSLPGYSHGYSAQSSAPQITPGCGSLDIAGCAATHGLQCEARHKTHYEASEASEYSSNSRDGMHSLSPHAHHDSVSAASSELPPAREDGLGVPETTGEVDEEEEKDEELAEEGYYSGLQEAFEDADVTLLPSSMQDVPRRPPRAPVYNAVQNDTGQSAFNKLAAEQQCMLERRQLMEDAMSPSCANDSTQEDLSLASQSTPFITSGVACFAAALRRKSSVSSAVAKAETASKAALSHSGAQRQQIAWMKEQQENEEDEQEDYGELDQDL
>PlaAdlG01001064_rbh_TGME49_293540
MNYFKEDTEFLRDLKGIDKEGCFENFMLWNNDEEKGKEKIINVERYVEGEKYMDGEKHTNDNILIDHVKEKEGNFFFRINRIQKNKNKKLTDIIVLKNILNVYFLFDKNNQGFIDNIYTCHLIQKIYENNTEFILKNIKLIEYIKDRKHVNNKKITNVLHKNKENHMDNIKDEIKEKNEYTKQFAHFLLCLLMDISTFQIDGNFMFLKKKHFIDIINHFIQTNRITYNNNNNKCNNIYECFKYPRNIITKFYDYIYYIKEKEDEKKKIIFEKKKRMKSLERNDILFNEKIVNANLNTHIHYFKQIKNEKLKILKNKLNKNEMNECSFSPQINIYKKLRKKNYDTIDLYDQIIYNYNDEEKGKKNIFVQSKNITYDIDTSIERELVSTSKNMFNYSNILFDNMSYDEKGENANSGVALKYIIHQGYNKPKKIRWQDTLRCKK
>PlaBerANKA000020_rbh_TGME49_293540
MKKKNEYINYSSPIKGNVKYCEKTSKSEIINRRHKIDKEGYFESFNLCIDNKKRECNPYMISNSFIYNKASIISSSRNEKNDIASWKSKVQNVVSMDLIYDNGDSLSSSNKILTISPRDIDLEENLITKCEENIINNDKINSKLVDITILKNILNIYFLFDKGNEGYINQEYACYVIKMIYENDRNFMIKNVILNGNEINKKMNKIFRKEIEKSEVFFCTKQFASFLLAILLKVSIFQKKDNIIRKIFFINIIKEFVDACNQNDSNDLFGMFKYPRNIIRKFYDYVYYLKNINDKEKMKKSRIKKKNKQLENICFLDGNLVNASLDTHINYFKEQTKKKLKKIKIYIDKKEMTECTFSPSTNKKPVYLLKQKFQENIDNIYRTKEIINKIYAPINTKYDIDNSIERTMLLPNNSCLKDLDSSTYNEKDKYNINIENNDTPLVQIKYIIHQGYKSPNNISWYDTLRNA
>PlaBilG01001091_rbh_TGME49_293540
MNYIKDNKIFLRDTKKIDKDGCFENFMLWNNEEEKRKERIINVEKYVDVEKETNDDNLIDHVKEEEKAFFFRINRIQMNRNKKLTDIIVLKNILNVYFLFDKNNQGFIDNIYTCHLIQMIYENNTEFILKNIKLIEYIKDNKNVNNKKVMNMLHRNKENHMDNIKDEIKEKNEYTKQFAHFLLCLLMDISIFQIDGNFTFLKKKHFIDIINHFVQTNRSTNNNNNNNSNSNIYECFKYPRNIITKFYDYIYYMKQKQDEKKKIIYDKKKRIKSLKRNIILFNEQIVNANLNTHIHYFKQIKNKKLKILKNEIKKNEMNECSFSPQINIYKKLKKKNYDTIDSYDQIIYNYNNEEKGKKNIFIPSKNITYDIDTSVERELLSPSKNIFTYSNALLENMCYEEQEKDANSGVTLKYIIHQGYKKPKKIQWHDTLRYP
>PlaChaChabaudi000056_rbh_TGME49_293540
MKKKNEYINYSSPIKGNVKYCEKTSKREIINRRHKIDKEGYFESFNLCIDNKTKECNPFMHNDVSIIGSGRNKKNDITSWNPKVENVVNPDLIYDNEDSLNSSNKVLAISQGDTNLEENEMINKCDDNIINNDKINSKLVDIIILKNILNIYFLFDKDNEGYINQEYACYVIKMIYENDRNFMIKNVILNANEINKKINNVVRKEFEKREVFFCTKQFATFLLAILLKVSIFQKKDNIIKKIFFINIIKEFVNTCNPNDSNDLFGMFKYPRNIIRKFYDYVYYLKNIDDEEKMKRSRVKKKNKQLESICFLDGNLVNASLDTHINYFKEQTKEKLKKIKIDIDKKEMTECTFSPSTNKKPFYLLKQKLQENIDNIYRTKESINKVYSPINTKYEIDNSIERTLLLPNNSSLKNVDLNADNEKGENNDTPLVKIKYIIHQGYKPPNRISWHDTLRNP
>PlaCoaHackeri003436_rbh_TGME49_293540
MSWSVSPGSYTSNGEVLAGTGTNDTVHIDKAKYFGGLKLGNIHREGATADEAVFPLGQENPDDKITNWEGQGTRESSQISRKLVDLSIHKNVLNLYFLFDKDNVGRIDKKYACYVIQMIYKNDAKFMVENVKLNGEDARKGQAFFCTKSFATLLLILLREVSAFQPVGEFIKKEDFIDVVTELVKTSTQDRNRHMYGMMKYPQNMITKFYSYVHYLKELDSERKKKEIKIKKKTKELKSIFFLDDQLVNADLDTHIKHFNEKRRKKLQNIKIERDAREMKECTFYPEIAKKPLYLLNKKFETKMKKLYKGKNTNGKYTPIGITYDIDDSIERTLHLPERVSFKSDYAPFTNITDLQHLYRESNVQSEIQLKYIIHQGYTKPKKIHWNDTLRNKRAVSLRETDEDLLQSREDVMQRAAKGEDLHV
>PlaCynM003629_rbh_TGME49_293540
MSLPGSSGSPGLSGSPGSYMPNGEIREGTGTNGTIHTDKKAKYFGSLKLGDMSWEVSTAGEAVFPPGQENPGDIITNWEEQRTRGNRRISRKLVYISILKNVLNVYFLFDRDNVGHIDKKYACYVIQMIYENDAKFMVENVKLSGEDAAGEKEQRRKFCAKEEARKGQAFFCTKSFATLLLILLREVSAFQPVGEFITKEVFIDVVTQFIQSSTHGRDRHMYRMMKYPQNMITKFYSYVHYLKELDSEQKKKEIKIKKKTKELKSIFFLDDQLVNADLDTHIKHFNEKTRKKLQNIKIEKDAREMKECTFYPEIAKKPLYLLNKKFETKMKKLYEEKNTNGKYTPIRITYDIDDSIERTLNLPELVSFKSNYEPSTNFSDLQHLHSESNAKPEIQLKYIIHQGYAKPKKIHWNDTLRNKRAVSLREMDEDL
>PlaFal3D7002028_rbh_PlaFalIT_PlaFalIT001171_rbh_TGME49_293540
MNCIKDNKIFLKDPKGIDKDGYFENFMLCNNEEEKRKERIINVEKYMDVEKYMDIEKYMDIEKYMDVEKYVDVEKQTNDDNLIDHVKEKEGSFFFRINRIQKNRNKKLTDIIVLKNILNVYFLFDKNNQGFIDNMYTCHLIQKIYENNIEFILKNIKLIEYIKDNNNNNNNNVNNKKVMKVLHKNKGNHMDNIKDEIKEKNEYTKQFAHFLLCLLMDISIFQIDGNFTFLKKKHFIDIINHFVQTNRNTKNSNNNNYNNNNSNIYECFKYPRNIITKFYDYIYYMKQKQDEKKKIIFEKKKRIKSLKRNVILFNEQIVNANLNTHIHYFKQIKNKKLKILKNEIKKNEMNECSFSPQINIYKKCKQKNYDTLDSYDQMIYNYNDEEKGKTNIFNSSKNITYDIDTSVERELLSPTKNIFTYSNVLLDNMCYEGQEQDVNSGVTLKYIIHQGYKKPKKIQWHDTLRY
>PlaFraNilgiri004215_rbh_TGME49_293540
METSLQGHEQNGTVHIDKDKHFGSFKLGDMHWEGATAGEEVFPPGQENTGDIITNWEAQRTRGNHRLSRKLVDISILKNVLNVYFLFDRDNVGHIDKKYACYVIQMIYENDANFMVENVKLNGGDAVGEKEERRKLFAKDARKEQAFFCTKSFATLLLILLRDVSAFQPVGEFITKEVFIDVVTQFVRSSTHDRNRHMYGMMKYPQNMITKFYNYVHYLKDLDSERKKQEIKIKKKTKELKSIFVLDDKLVNADLDTHIKHFNERTRKKLQNIKIETDAREMKECTFSPEIAKKPLYLLNKKYETKMKKLYEDKNMYGKYTTIGITYDLDDSIERTLHLPERVCFDSDYAPFTNFSDLQHVDGESNGQPEIQLKYIIHQGYAKPKKIHWNDTLRNKRAVSLREVDEDLLQGKEAVMQKAAKGEEPHV
>PlaGal8A000653_rbh_TGME49_293540
MVETTSTCDLHKREQRYYLNHNKKIKIIENKIDKEGYFDNFKLCESEENEKSIHLNSNSFNCDLKLFDNIFNEQILENNNNNIEDDNKFILIKKEEETLNSNDSFPFTFFKVNRDEKIENISDKIKVNKKNNKKLTDIIILKNILNLYFLFDDKNCGYIDFKYCSYVIKNIYENNINFLIEHIKLNENEFNKNRSKFNTEKIEINQKFCTKYFAKFLLVVLKDISIFQKKSGVLSKENFIEIMHQFIDTNSYINNMYEIFKYPKNIITDFYNYIHYINTSVDEKKMKKIRITKKKKKLKNIFFFDDQLINADLHTHINYFKEKKNKKLENIKLENTIKEMKECTFLPYITKKPSYLLKKKIENNMNQIIKQPNVKKKYTKLEILYDIDHTIERTLILPNNVVLKKFDENYEHLCNDNNKSIKLKYIIHQGYEKPKKICWNDTLRNKRINSIQQLFNKEEKKKCKVNNNKSIVENVKKNNITPKKIALSKIFNNKIYVNNNNILDPLIINSRKLLKEDKKICNKNFI
>PlaGonATCC30045003136_rbh_TGME49_293540
MSFSFSEEHCISNKKKNDVLKINDNVQIYNEGYFESFKLGTNMGSMEGEEVHINKAVHTETHKLYPKDNAIAFSLLKKNSYGRINNGWGHVTRKNWKINKKLQDFCIIKNVLNVYFLFDKDNNGYIEKKYACYVIQMIYENDVNFMVENIKLNEDETGGTNENLHEINRKEKEENDEAFFCTKSFANFLLIILREVSVFEHMDEFIKKEFFIDIVIQFIRTSRHSKGDNDIYGMMKYPQNMITKFYSYVHYLKKEDCEKKKKELEIKKKKKQLKSICILDEQLVNADLDTHVKYFNEKTRKKLESIKMEKNDKEMKECTFYPELTEKPLYLLNKKLEINKKKLNENKEINKKYNPLTITYDIDDSIERTLHLPEEVSLKNHNAHLAKFKDLQYLYHENNTQREIELKYIIHQGHVNPKKIYWRDTLRNRRAISIRELDMDL
>PlaInuSanAntonio1002554_rbh_TGME49_293540
MSSSGSSGSPDSPGCSTSPGSYLPNGEIRAGTGTNGTVHIDEAKYFGSLKLRDMHRDCATAGEAVFPADQENPGDIITNWEGQQTRGNRRISRKLVDISILKNVLNVYFLFDRDNVGHIDKKYACYVIQMIYENDAKFMVEHVKLNGEDAVSQKEQNRTFFAKENAPKGQIFFCTKSFATLLLILLREVSAFQPVGEFITKEVFIDVVMQFVQTSTHGRDRRIYGMMKYPQNVITKFYSYVHYLKQLNSERKKKGIKIKKRTKELKSIFFLDDQLVNADLDTHIKYFNEKTRKKLQNIKIEKDAREMKECTFYPEIAKKPLYLLNKKFETRMNKLYEEKNTNGKYTPIGITYDIDDSIERTLHLPERLSFKSDYAPFTNFSDLQHLHGEGNAQPEIQLKYIIHQGYTKPKKIHWNDTLRNKRPVSLREMDEDL
>PlaKnoMalayanPk1000767_rbh_TGME49_293540
MSKFVSPGSYMPNGEILAETGTNVTVDIDKAADFGRLKLGDMNGEGINPDAALFQHGPENPGGIITNWEEQRTRGSRRISRKLVDISILKNVLNVYSLFDRDNVGHINKKYACHVIQMIYKNDAKFMVENFKLNGEDAVGENEQRGKFCAKLDALKGQAFFCTKSFATLLLMLLREVFALQPVGEFITKEDFIDVVTQFVQTSTQDKNRHMYGMMKYPQNMITKFYSYVHYLKEVDSERKRKEIKTKKKTKELKSILFLDDQLVNADLDTHIKHFNEKTRKKLHNIKIENDAREMEECTFSPKIAKKPLYLLNRKFETKMKKLYEGEINIAGKNTPIGITYDIDDSIERTLHLPERVSFKSYYAPFTRNFSDLQHLHDECNAQPQIQLKYIIHQGYMRPKKIHWNDTLRNKRVVSLGEIDEDLVHSRENVMQKVIKGGEPHV
>PlaMalUG01003751_rbh_TGME49_293540
MVGLNGGEKKKIDKEGYFNNFKLCNRESEKEKIIRIKNNLLECREKYSSDDIYKRENICVNSSDKLESKDSSFLINEEDKLSRNNSEVSFSLMRDTSDKEEETNRSKEGILNSQKNNKKLVNMAVLKNILNIYFLFDKNNEGCIDQKYACSVIEMIYKNNVNFILKNIKLNEKDVNEEDSKYDAKRYEGDNPFFCTKYFAHFLLLILKDVSVFQSKEGFIRKEIFIDIINEFVQTSSLNNDNDVFGVLRYPKNIVTNFYNYVYYLKRIDNEKKRRIIMDMKKNKELKNICFLDPKFVNADLNTHISYFKKKTKKKLEDIKTETSKEEMKECTFFPHTTKKPMYLLKKKKFKMTLNNSTTHKMRDTNSKYTPLRIIYDIDYSIERTLLLPNEETPEGFDTHSSNMSNNMHHIYNENNFAPIQLKYIIHQGYVKPKKISWHDTLRK
>PlaOvaCurtisiGH01002969_rbh_TGME49_293540
MHDQMGFCSLRGGNVPLLEYIKGMDANEEKKIDKDINFDNFRLYNSEEGNVKKEDVRKNKINYNGRDDISDGENDIFVQGNDILEVRDYQNLAKEDEELLASFSKVPTFSSVKDNTEALATELWEKGKRKNNKINKKLLDIVILKNILNIYFLFDKNNEGYINQKYACHVIQMIYENDIPFMLESVMLNGEEFHKGNMDPCGKVFDVLRRRGGEEGQGFFCTKKFANFLLVLLLDISTFQKGDGFIKREFFIHVICEFLQTSSPHSTNGVYGMLRYPQNIVTKFYSYVHHLKRLNDEEEKRIFQKKKKKKKLKNIYTLDDKLVNADLNTHIKHFKEKTKKKLERVKTDVEKAEMTECTFSPYTTKKPLYLIRKKLENNLSKLLIEKETKSKYAPIRITYDIDNSIERTLLLPNQVCSEEVSPNVDKLNNEHHSYEDIIGQSIELKYIIHQGYTQPRKISWNDSLRSRRVIPLDELYNRESRDVTLSTRRNEEKKKKCSALFT
>PlaRelSGS1like002940_rbh_TGME49_293540
MVSRICTCDLHKIEQRYFLKSNKAFKVNENKIDKEGYFDSFKLCDIEEKEKNLYLNNNSFNYDIKTLDDIFNEEILKSNSNNLEDDNKFILIKEEEEEEEEEEEETLSNRDSFPFILSKENSDKEIKNIYDEIKVNKNNKKLTDIIILKNILNFYFLFDYKNYGYIDFRNSSYVIQNIYQNNINFLLEHIELNENELNENISKCKIKKIEINKNFCIKYFANFLLVILKDVSMFQKKEGFLSKENFIGIMHQFIKSNNSPNNIYGIFKYPKNIITDFYNYMHYIKASNDEQKIEKKRITKNKKKLKSIFFFDEHLINADLHTHINYFKEKKNKKLENIKMENTIKEMKECTFLPYITKKPSYLLRKKLKNNINQINKESHVEEKYRKSEIKYDIDNSIERTLILPNNVILKKFDKNFEHLYNENNKSVKLKYIIHQGYEKPKKIRWDDTLRNKRINSIQQLFNNGEIKKCFIQNKNIVEREKNTNESVKKDNIASENISTNKIFNNQLYINNKNVIDPLIINSNKILKKG
>PlaSpeGorillaG2001050_rbh_TGME49_293540
MNYFKEDTEFLRDLKGIDKEGCFENFMLWNNDEEKGKEKIINVERYVEGEKYMDGEKHTNDNILIDHVKEKEGNFFFRINRIQKNKNKKLTDIIVLKNILNVYFLFDKNNQGFIDNIYTCHLIQKIYENNTEFILKNIKLIEYIKDRKHVNNKKITNVLHKNKENHMDNIKDEIKEKNEYTKQFAHFLLCLLMDISTFQIDGNFMFLKKKHFIDIINHFIQTNRITYNNNNNKCNNIYECFKYPRNIITKFYDYIYYIKEKEDEKKKIIFEKKKRMKSLERNDILFNEKIVNANLNTHIHYFKQIKNEKLKILKNKLNKNEMNECSFSPQINIYKKLRKKNYDTIDLYDQIIYNYNDEEKGKKNIFVQSKNITYDIDTSIERELVSTSKNMFNYSNILFDNMSYDEKGENANSGVALKYIIHQGYNKPKKIRWQDTLRCKK
>PlaVinVinckei000029_rbh_TGME49_293540
MKKKNEYINYSLPIKGNVKYYEKTSKSEIINRRHEIDKEGYFESFNLCIDNKTKGCNPFMTQNYIMHNKASIIGSGRNKKNDITSWKSKVENVVSSYLVYDNEDSLNRSNNVLGISQGDIDLEENEMINKCEDSIISNDKINNKLVDIIILKNILNIYFLFDKDNEGYINQEYACYVIKMIYENDRNFMIKNVILNANEINKKMNNVGRKEFEKNEVFFCTKQFASFLLAILLKVSIFQKKDNIIKKIFFINIIKEFVNTCNQNDSNDLFGMFKYPRNIIRKFYDYVYYLKNINDEEKMKRSRVKKKNKQLENICFLDGNLVNASLDTHINYFKEQTKEKLKKIKIDIDKKEMTECTFSPSTNKKPLYLLKEKLQENINNIYRTKESINKIYSPINTKYDIDNSIERTVFLPNNSSLKNLDSNADNEKDEYNINTKNNDTPLVQIKYIIHQGYKPPNNISWYDTLRNG
>PlaVivP01003569_rbh_TGME49_293540
MGSPGSPGSYMPNGEIRAGAGANGTEHIDKVNYFGSLKLGDMHGEGATTGEAIFPLGEENPDDIITNWEGQRTRGNRRISRKLADISILKNVLNVYFLFDRDNVGHIDKKYACYVIQMIYENDAKFMVANVKLNGEDVAGEKEQRRKFCSAEDAQKGQAFFCTKSFATLLLILLRDVSAFQPVGEFITKELFIDVVTQFVRSSTHGRDRHIYGMMKYPQNVITKFYSYVHYLKELDSERKKKEIKIKKKTKELKSICFLDDQLVNANLDAHIKHFNEKTRKKLQNVKIEKDAREMKECTFYPEIARKPLYLLNKKFETKMKKFYEEKNTNGKYTPIGITYDIDDSIERTLHLPERVSFKGDYASITNFSDLQHLHSESNAQPEIQLKYIIHQGYEKPKKIQWNDTLRNKRALSLREMDEDL
>PlaYoeYoelii17X000055_rbh_TGME49_293540
MKKKNEYINYSSPVKGDVKYCKKTSKSEIINRRHKIDKDGYFESFNLCIDNKKRECNPCMIPNSFIYNKASIIGSGRNEKNYITSWKSKVKNVVSPDFIYDNGDSLNSSNEVLKIYPEGFDLEENLVINKCEESIINNDKINSKLVDIIILKNILNIYFLFDKGNEGYINQEYACYVIKMIYENDKNFMIKNVTLNGNEINKKMNKVFRKEFEKNEVFFCTKQFANFLLAILLKVSIFQKKDNIIRKPFFINIIKEFVDTCNQNDSNDLFGVFKYPRNIIRKFYDYVYYLKTINDEETMKKSRIKKKNKQLENICFLDGNLVNASLDTHINYFKEQTKKKLKKIKIDIDKKEMTECTFSPSTNKKPLYLLKQKFQENIDNIFKTKESINKIYAPINTKYDIDNSIERTMLLPDNSFLKDLDSSTDNEKNKYNINIENNDTPLVQIKYIIHQGYKSPNNISWYDTLRNT
>PyrBah011713_rbh_TGME49_293540
ESLARPTFSSAFRKSQVLHDKEAIEALEASAAQRRTSVELREASSSVARSAGEDQQLPEERSTRFDEFYRRGISFVEDREEFLELLRKKKQAEELQDCTFEPQITARSYRAKAEDTMRARSSGTMSDRTQRMEERKAERMRLLRQEMEEREMAECRFHPDIKSTKVRRASIEEAPKVVIPASRGVQSYAAASARRHSFLVQGAHGTWSEAPPFGDRSSAPSERX
>SteCoe021629_rbh_TGME49_293540
MDPAVDVTDIQMFNTRGSKGIGKNNTSGGKSHIVDELDLIETKKYEIAPLFPSKTPLAGGTKDFIQKNIERGSMFHSRFHTSVETKAEEIFEELSAEGSGKKTVKNIDVNERFFKKAEVYKKKKQELKEKIEKDEVEGCTFKPKTNSKGQVKMSNEEFNKKFEGYAEKKKKKTLEAEEKAKREHKDKVENDPELTLKPQICERSKELLAAKTSVDVPAHERLYNLKRNQVKKQLEQNRDKFEDDPTSPEPEAEVFFKPTINKKSQKLKRDVPFCISLYTDAMRRQSQSKFEPSLSPLPRFINENSERVLIEKFVREFEESLGTLQVQEDCLNYSQMIEICKLLDFFTDYNEDDRSLMLDFWRTLNAEENSSVPTQNILISLLAILGFFDEMLFTTPDFTLNQEEALKLYKNFAILGIKRKDIKTFKKEKVTFDDGCTFTPEIMQNSEELAEKWRNANRGKGKIEDVLIMGDAKKKEKLQQLKKKYEAEETKECTFAPKTEELPIIYSSTGSDYTRAMNISDEKPSHKGLALHNYATLMKEKKNASVASMKEIEEMKELEECSFAPAIKNSSGGNINSFLQRMQEREMNKTKTQQDDSKYFKFGKNIKHKSFSVFEPVAPRGLNKGKQGKEKK
>ThaAnnAnkara002737_rbh_TGME49_293540
MDSRWQEKLYSSFNLNPLGTELVSDDFQRCKTAPVDQSQNEHLSRVDQNLQMEKSDLDETVLRNIMYCYEFLDSADKEYINSAEAEEQIRRVRDENPPLFELLLGVLQAVSEFDSNDSDIAKNLFIKRLRNHINTLKPDDESCVQGLKNQSNPISDYFKLVNSFGSPGNYKDFDKNNILESVNYFLQSNLSVNSSVSVPDSETVFCPKSDSYSNQNQSNDQMLDNLGEETILNSFEQVNFTPCVNSSNDSVENPFEKVNRFENVKDYVKVLNSSSNVNEYIVFNYNKQLNWEETLRELC
>TheOriShintoku002499_rbh_TGME49_293540
MASHNDSINLSPHVKENMKEDFLYQKSGLVEDFGRIVLSTKEQSIQLDKEDLDETILKNILYCYKFLDTTDKEYVNSAEAEVYIRHIKDENPQLFELLLDVLQVASEFSANDTNIAKNLFINRLKSHIKNLKPDDKSPFCTLKSTNNAISDYFRNMDSNTRSSVSETVFEPAPVKPGSMKTGNNPSIGDTYMNKVLSKITQDSKETVFNMNSSRNTSETKDLSVNQNAVDEFNASIDSNSTNSSVQPQAGSANTPSNKFENVNKFESVGEMEKVLDSNSNVNEYVVFNYNTDLDWQYTLRDQIDLIFNI
>TheParMuguga000096_rbh_TGME49_293540
MDTNWQGKEYSSFNLNPYGTELVSNDFQRCKTAPMDHSEKVNLSGLDQSLQMGKSDLDETVLRNIMYCYEFLESADKEYINSAEAEEQIRRVRDENPPLFELLLGVLQAVSEFDSNDSDIAKNLFIKRLRDHINSLNPDDESSVRSLKNRSNPISDYFKLVNSFGSPGNYQNLDKNNILESVNYFLQSNLSVNSADSIPDSETVFYPKSDLYSYKNQPNDQLLDNLGKESILNPFEQVNSTPYVNASNDSVENQHEKVNKFENVNDYIKVLNSSSNVNEYIIFNYNQQLNWEETLRELC
>AmoSpeAT52015174_rbh_TGME49_293540
MLSALEIRALAEEVKALDDEGDDFPVVVPTRPSHPSRRVEPVERTARAVVRRGPVVILGGDRGSGSSVEPGRRPDGIVSGQENSRPETSGGAPTPEENTNTRGTSEPAAAARSTHASRTKGSYGNYNTPQEDGRSNSKPDAGRTTASAKSRIASLTSYDDTPGGPTAREVARHDKGQFTSAKPVPQQSLADLKAELEADLEGRPIEERDQMLHSAATQGLSSLDSIVQEIRARGNVATTCSEHSMNMSIGTSATAKSHYRKYAPGEGLGSDCTFTPRLGLTKKKTKEILGTSRANFANVADRLTYMGKSYEKRYEKLVHKHRTSRENAILRAQNAKKTLPKSDHLVHNVGTIGSRASRYMQRRSVSLDKKREELTRKQMRECTFHPQKISKASTSCDGASSSSSDPFYQRLAMHQQRREEKLRNALETQRCVLWKGVKNFWPTHPRAPYSLADARRTK
>BabBigBond003843_rbh_TGME49_293540
MRMAEPRRLQSFHVGHKASATRSAVYVRSPPGSPEARGTGSSASIHATSVDDADRCVLRNILRCFHFLDFEDRGHISPAEAMAFIAPLKRASPDLFELLCEVLAVTKHALVDGRIGKEPFIRQLESSLRALARDDNSPLAQLRQPCNAISRYFGSLKTAAGECDDNAIGSPGRGQEQIRGGDLYDSQAGRGDERPAWCTDLAGTREEQRTQSDGECTFKPVTNRRRFTAGRSEASVALKDEIRDMHRFQYGRLSDGTTAQRLSGNEPRGGMSEYIVFHFSERKEWSQDLRSLRNPSG
>BabBigBond004856_rbh_TGME49_293540
MADPRRLQSFHVGHKASATRSAVYVRAPPGSPEARGTGSSASPRTSSVDDADRCLLRNILRCFHFLDFEDRGHISPAEAMAFIAPLKRASPDLFELLCEVLAVTKHALVDGRIGKEPFIRQLESSLGALARDDTSPLAQLRQPCNAISRYFSSLKTAAGECDDNAISSPGRGPGQVRGGDLYDSQAGSGDERPAWCTDFAGTRDEQRTQSDEECTFKPVTNRRRFTAGRSEASVALKDEIRDMHRFQYGRLSDAITAQRLSGNEPRGGMSEYIVFHFSECKEWPQDLRSLRNPSG
>BabBovT2Bo000491_rbh_TGME49_293540
MPMAEHRRLQSFHIREHGTANPFSIYMKSHDIDPSTSEKNVNDYPVESISERKDRVLMRNILLCFHYFDIQNRGFVNVDEARFMIAEALKRCERLGEFLDQVLRIAADAHGSVITKALFIKRLEDYVKSSSARSDILIWKLCSINNPICQYFRQLKLSHAQSDGDDVPYSVDGETDTDDSWDGFNNAKSLATDVNAEGVESTFNPVIQFAKCDVTAKYVNSLKEEVYSLHHFRCGK
>BabOvaMiyake003896_rbh_TGME49_293540
MPVSRGLIASSSPISPTHAREAGISMAEPRRLQSFHVGHKGSATRPAVYVRASPGSPEARAVETSASTPTGGVEETERCLLRNILRCFHFLDCEDRGYVSPAEAITFIAPLKHANPGLFELFNEVLAVTKSVAVDGRIRKERFIGQLESSLRALAPDDTSPLAQLRQPRNAVSRYFGALGTVAGECADGSGSSPIDGSWQIRGSDQYNDSQGGYNCDQSPHCTDATQPRDVQDSQSDAECTFKPVTNRRRVTAVTSEANVGLKEEIRDMHRLQYGNEPKDGMSEYIVFHFSEREEWPQDLRSLQDRSY
>CerFusPA161109019564_rbh_TGME49_293540
XTALSSKDSLVEQHPARSTVESTADGYSATGIDECGYQDEDHAIRWADFHRRSGEFMQDREEFLELLRRKKEEEDLRGCTFTPQISRKSARVAEQCRSRSSGSIYDRGLHHEVNKFERLEMLRKDKEQREMAECRFQPNTKPLRLRQSTLATVSAASRAVASMPSARRSGSYAAVAAARRRSVFNDGTAATPPSSRQSMLGNCSRPRLTTPMVDQESEVTSVPVEINRPTRSTLQAQSYMPLSALQPSSNEMPSSAETMSVAAAVERMEGLLLGLRGNSGMRDTSMGATM
>CerFusPA161109071681_none_TGME49_293540
XAAPLQQEPLFITMCNAVGPIQAILEQELALKRQLRERKESVLADALRRQSSREGVRPRQCRSFSGHMIAWSPSQRPSSASNAAPQLRRASESMSARAPHAAAFLVPNAKQALDCKPSLRSDVATEDTKENVEEVEEKEVEEEEEEKEEVDGEKEEEGEQTALSSKDSLVEQHPARSTVESTADGYSATGIDECGYQDEDHAIRWADFHRRSGEFMQDREEFLELLRRKKEEEDLRGCTFTPQISRKSARVAEQCRSRSSGSIYDRGLHHEVNKFERLEMLRKDKEQREMAECRFQPNTKPLRLRQSTLATVSAASRAVASMPSARRSGSYAAVAAARRRSVFNDGTAATPPSSRQSMLGNCSRPRLTTPMVDQESEVTSVPVEINRPTRSTLQAQSYMPLSALQPSSNEMPSSAETMSVAAAVERMEGLLLGLRGNSGMRDTSMGATM
>CytFelWinnie001309_rbh_TGME49_293540
MEINKVLLRNILYCYNYLDTFDEGKLEIDFIKEYISEIEYTDPNLYELLSNILEIITQCSSTIIAKDTFITHLYSILNDPNSSNSITTTLTLPDNPITHYFNRLEDNGRIIHEQDEDLSECTFTPKINKYKRCKNKNVRLTIKKSLQLLNQAKLYEKERYNTLLTLLSRYHRQVPNMMDKSQNT
>KarSpeRossSea269889_rbh_TGME49_293540
AKLLVNNCRERCWKASSKVAYLSLHSVWAHKSKLNALFVYTVFAQVAAMVVGPLQRWIQEEEAQKQQIKDRGQSAVAVGYERRNLLGSDQGPKASAARRNRSKDCTKARRVYHGSVSGPNGNIDSLTKPTANTQIREAEKRRSLMGSPIEEKPKMSPEEVEEQRKKWESFQHRNSAFVHTKEKFLEVQRQKREEREMADCTFKPRTSQAAATRASSCGGTMFDRARRSQDIKQEKLAQLRQQQFDKEMAPCSFRPSIHMLSPREQGFGVQVQGPCEQGTGYGSSRRSSSSSSCRRGSSHGYMSARSHPQAPTSVDLAGYVARYAAQSKGQYEPSEGDRTQYDPHHDSSGSGCSEYWSNSRDEVVSLSSHAHQDHEITKHHIDVTILPCDIKPTVPLRPPRMPGHSAAQTDAAQTAFNHAAAEQLREVQRMQERQERLEDAMVLEVSSVAASAGPSAGVASFAAAWRRNSCASTKETQRHSTATQEVPQQDAVSEAVCGMETDLNTALNIDVQDNGDEGDSDLEMLAELGSLPHSDEEDEVIEQDEYAGASVPECRIGDALLEQRPASPFHGGA
>KarSpeRossSea269890_rbh_TGME49_293540
AKLLVNNCRERCWKASSKVAYLSLHSVWAHKSKLNALFVYTVFAQVAAMVVGPLQRWIQEEEAQKQQIKDRGQSAVAVGYERRNLLGSDQGPKASAARRNRSKDCTKARRVYHGSVSGPNGNIDSLTKPTANTQIREAEKRRSLMGSPMEEKPKLSPEEVEEQRKKWESFQHRNSAFVQTKEKFLEVQRQKREEREMADCTFRPRTSQVAATRASSCSGTMFDRARRSQDIKQEKLAQLRQQQFDKEMAPCSFRPSIHMLSPREQGFGVQVQGPCEQGTGYGSSRRSSSSSSGARGSSHGYMSARSHPQAPTSVDLAGYVARYAAQCKGQYEPSEGDRTQYDPHHDSSGSGCSEYWSNSRDEVVSLSSHAHQDHDNSKHPIDVTILPCDIKPTVPLRPPRMPGHNTAQVDAAQTAFNHAAAEQLREVQRMQERQERLEDTMMPEVSSVAASSGPSAGVASFAAAWRRNSCASTKETQRHSTATQEVPQRAAVSEAVDCMETDLNTALNIDVQDNGDEGDSDLEMLAELGSLPHSDEEDEDIEQDEDAGASVPECRIGDALLEQRPASPFHGGA
>PlaPraG01001244_rbh_TGME49_293540
MNCIKDNKIFLKDPKGIDKDGYFENFMLCNNEEEKRKERIINVEKYMDVEKYVDVEKQTNDDNLIDHVKEKEGSFFFRINRIQKNRNKKLTDIIVLKNILNVYFLFDKNNQGFIDNMYTCHLIQKIYENNIEFILKNIKLIEYIKDNHNNNNNNNNNNNVNNKKVMKVLHKNKGNHMDNIKDEIKEKNEYTKQFAHFLLCLLMDISIFQIDGNFTFLKKKHFIDIINHFVQTNRNTKNSNNNNNNNNNSNNSNIYECFKYPRNIITKFYDYIYYMKQKQDEKKKIIFEKKKRTKSLKRNVILFNEQIVNANLNTHIHYFKQIKNKKLKILKNEIKKNEMNECSFSPQINIYKKCKKKNYDTLDSYDQMIYNYNDEEKGKTNIFNSSKNITYDIDTSVERELLSPTKNIFTYSNVLLDNMCYEGQEQDVNSGVTLKYIIHQGYKKPKKIQWHDTLRY
>ProAdhBoc017397_rbh_TGME49_293540
NEADSVEPTPIPHKYDYGCDGGVGGGEVEGSNKPFDDGRGLMGKSSLGGELGADLKELVSGVDETEASNGLDNSGLRMEMKQLFSGTRWAVPLDRVSRCSTELKFNKTSSGSGGSFKFTSLSTNFGGLLSPTAGGNDLTHNRQASSTMPVNTELSQLDSLPREPSLRESEVYHRHNDWNARREKKIAAKRENLLKKEMQECRFKPQVSHKKSSTYHPGDIYQRSQEWLKIKEERKKTRQEQENQDGMKECTFSPDTRSRGSSTLGLSATLDSNHFRKSSAGSVSTRSTGTKGRGDQ
>AleTarCCMP1771054022_none_TGME49_293540
XRAMCAAGGPIQALLAQEAAAKRQIRERQDAAMAAAAQRSSLRPASARRTSRSSVSSVTMSASNSTEQSFARPTVSSSIRKSQVLQLREQASAAEARRNSSLSLSAGAQGAEASQDVAPDEIDEDQTSASGQQSESAAASEEAVETSARWTEFHRRSGAFLQDREELLGLLRRKKEVEELQDCTFAPQTSNKAGRGDQPDKGRSRSSGCLYAKGRQMEASRDERMEMLRKKREMQEMAQCSFRPETRSSRLRQTVVVEVPPAMPGTRSSWSYAAAAARRASLTAGGAARTSASGATTPAAASAPGDGAAAHGSGWQGPWQLQAQSPRRTVSEAPAPSPSASRGVASRVWGDSPSAPRTAWASKQSTAGRMEDLLLGRDDRPWSELGQAG
>AzaSpi3D9112462_none_TGME49_293540
XFESQLDYHVSICTEPGVVGEAETPRSPPSPGSYAASYAARAQTQSRPKSADVAFGRRRQAPARPKSADSASARGRPQASAELAAAAAGSSAPSPLEVPSVPTVPLALSSSPEQQPPAQRRVWKQWKDSDIQIHHAEAEERTRKRRQQLQEELQRRETEQCTFAPQLAPGTMRRTTSGGSVPARHGGATAPGTTPTRHVSLSAAGEQEWLKQQTLGRQRKVERIEAELYADVTHRPWISPFAQAWAKGEREVSEVLAGQEGKAMPTVFERLYRVAQQERAAKETREALAAAAPAIPGSPGDACSDNGGSFQAAQGGGGSARTSAPRRPSTSHLLYSDALDRRQRQRCMEEQVSENFESERRAACQVLSRSRRYYWQRLERQIKVSFDAATGGGDNLAYPAMEEFLKNFGVLRAQXPSAVERAAEESRKLRVALWKHLDPNKAGHVDFLTLTVFFHVLMGAVDEEAQCLHSLSALQQNQSAILEEDPSSVSGGILSPQDGSSNTLAAIFEDTTTDEDRRGPAEHAAAAAAAAAAAPDLELLMRFDPKQLRAEFQQLYLDRMYYASTSPAQPSPVPQKPELNAQSRAIAERVSRRQRDEGGFSGSHADLSSWRHAQSEAKKAEERARREAEEASQCTFRPSLESRRRSTSSDPPHGQGPQGAYCDRLYAASCARQRQREAKSAALESYRSSAELAVCTFKPDLRKSDRSYTRNSSGGSPTPRGYDECKQRLRRAFATRAPRQRFLEDRFEYMSPGSQDPRQTRSSSSGLMTSAPSDVSPGGKGGLPTTPRHWLAVSSQYSIPAPGAQCTADACQVSDTGGMASGSCLVSYKQFLPVAPAPAAELAASAVPAAAPAEAPAVALAAVPAATPVAAPAAAPAAAPAAAPAAAX
>AzaSpi3D9160925_rbh_TGME49_293540
TMPPLPAWEAVPDDLITRLAQEVDSLLDRRGGREETEENEEPLVEPTPEPSRIAPSAPHFALAAPGAWSALPSAAGLGGLAHFGSPLGTVWWEPEDEDDEEDDVAEAAVAGEEVDSRDVGCALGELRAPLLALALVPESGEEEEELVLWGEECLEQEEGEEATSEDSARVWALPSDAGGELVHQLSQGTTTSASSWLSVCNGPIWRRVEAVRQQRAERTNALQESQSERQQCTFRPRITAPAHRLGRRPAQDLGLGPAKPSILAERVARMAAEQDERLEKECTFRPEITAPARRVARGHACGPPPPPAKPILSERIAKMAEEQQEKSKKECTFRPQITTSARKLCPGRNIPSQSPIPAESSILSRRVAKRAVETQEWNAHFDXSLVASMRKVERRTTPREAPRKLQEESKAALSNTRHGDRSSANTSVAAQQGGREEDRGRWSRPVPLDRVPAATARAAAVPGCAAGAEAAGDDEAAAVGTGDEALVKAGAQEGAEAEVEAEAEAEA
>BleJapR1072006313_rbh_TGME49_293540
XTMNGFEVDLPMSTIDSQPCLNSSSVPRISVSLRPGSSCDCIKPSKLDLTSESFKKSTSTASSDKPVEDILFAKQAEYKAKLNSKILEKEWQEGSELRDKPKINPASKTIAGKREVREKVKEKKDQEKTEYDRRQSFRAISSLVSLESIKKSLDSRTSLIHEEPAPKKNYSKMSVTERNQYWLEEKQKKIENQRKDFEEQELMGCTFHPELTPRIQFVSATDSTIDQKSSVSGYSKNSSYKKKKELKSINSNKERSQVCESPVLKSAIPMRIPPPNPMFSKSSQPAKANSKGVSPPILSPFYSQLTPCNKNYRFRSGCNLKPFLTKAKPMVDYTF
>CerFusPA161109130487_rbh_TGME49_293540
XGIWSKENSVGQHGKAQQLSRSKSFRELSTPVKSRQRRLPLREVKAAPGLLSELCTSQSFDSQCGDASFAAGRPRWAADIDFCIGPLPHLASPCQDESASLQDCSGGKPRSSSPGSALLSNKVEEEATEVRTPLQSKTSSHLSVLDGRGAVAISSPASYLQPETCATSSSNNSSVEVAAQSSSSSSSSSSSSRDGCACGSSCGQGNKGGSCSCRVGDNSQAKSARACDRELAGSRVRCSEFSFALQVHGPTLSPSPTWQGSNVALSSLANINESLVASERADEEPLSPVSQEATSSSPPSWTINLVGSNLVELTETQSVISPSFSIAELSSANADLSDVCKPRFHHGELAAGSKGMHERSLSGDIGLLEQQRRQRQRQQQEAMEQRNGSQGPQQRRLSVSKGVRSGVASLHARGEAWLERKRLRERELREQMLRSQVSECTFHPSTLSKNVGRTPPSMAVTPGQARKLFERQLSWRQKLDDACSKLRREQHEAEERQVRALRRSASAGSLRCRSAAAAVASTSGGSKVGSDKRGNANNAADGLAGAAESAASTVAAEVDAVYAELYFRNQRWQRARDERVDRLIDEQLACCRHSGRCSQRSSSAEAATRGSTYGNIATRGNQRIQLCASPAVAAAAASAVAASPKAEAETAVAQPPRTDQAQEQQGWKIIASHLSNSPAAVAPEMVPQQGLGTRGYNFSQQNLVCINDADNNERAEIISHLQTLRRCLASSQGRYSGGWQRALRVETARARGAGAAPLRGTVKNALIQRAGGXYAITSWQPRIVSQAIDGSLHAGPEGKSQAATNTRHTPDAVT
>ColSpeColp10089741_rbh_TGME49_293540
QRRDMGASVFMSNSSAVMYEGETDAPSLLTIQQADSLVSNRLSRPQSAPLGGRRQESEHLRLSRDFHTPESYRVDNRSERVEREVREKEREECTFHPSIRPLPSQYASEKMDDSRLFHERVQRWQVKKSEEINRLKEELQSSQRSEEHT
>ColSpeColp10435769_rbh_TGME49_293540
AHHQDQADGEEQGDGDEDHGSQHASVVYFEGSPLHVYSRATQWAKRKQQKLIELREAVDHKEVAECPFKPNTAKTRASSGAPSRLQKAYDPSHSNLHDSSFNNNGNEAS
>ColVieColp7a186811_rbh_TGME49_293540
NAEYMGKLKRTSSAKPEEFIKRMKEKGAQSKHDQLIRQHEQELREVAECTFAPAINKAPPPNPNHTQPMIDDDKEKHYTKDSVASEVARAAAAAQRMHLAERAHQRQQEE
>FabSal002181_rbh_TGME49_293540
XDVSEGAAAGVVQPSMMYSVQPDQESEPELPSSSEEDTPESPSSQTFNSETSSQPKTSKNQRIVPIPVLDSSSTDPNTFDLDKLLKSNKDRRRMAGSRFEHSSRSKKSGVNPRVSQSIQERFYKHKSRVQEKIEKASKDFSEKEMLECSFKPNIKTSKAKRNVDEFLEDQRRFEQQRKERIDVLKEENRKLSDSDLGIHKPKINQESKKLATKSLKYVEPIHQKLYNQYKQMKDKLEKYRQDVFEADKFKPELNPKSQKITRSQSIDVLLYEDALRRKNKPAEQKQESVKLISSGSEKVLESKLQREFEQAFVELHTEDNLNYSSFSAFLQKLHFTSNSCSQKQLVQQAWDLLAEDNKISKSIARDFVFGVMKVEEGAKQNKLHKNFKQFYENRLQSINYSTVNKRFKSVQPEYKFKPSISKNSEVFAQNKRTQRNNKDFLVNEKAEHLKKWNELKKQKSETEIKTCTFKPKTNSYTKPNLNSSGTFTGKPRTQALYEYSKQFKSKRENLAQTNKEEELQKSLGECTFRPRILKSPLKEKQVPQAKGVQEMLNRLQKAREEKAKIKAVTQIGKPYDAPKDIKKLSKPKPEPSTAESIKAPQECFSPRVNSRYLANNSKLESELPEETNNLSYSSEEYHREVHVKLPNDQEDTLHISPEDNELQAIQQFIEKHNLKGETANKLQKLILSSLNEE
>GymCat025702_rbh_TGME49_293540
TCGRSGVLCHPMKGPSFGARSMVADRLVERLAGEVDRLLNEEMEVLTPTSGCDASPVQAQHMNVGGEVEVATRDEQEDQLIDFELTAPSPRSVSDASAFTPCAAHVKVADEVAGYAVQCECGKYFMEDSAFCWKCGLRRPQVASPWPEVVLEDDVAEGSTSPPSRPAEEDSESEHRLGDFEEKYPPLPIKSAPFPAAWRVFQPTWRVGRTGSPQRGEAMMLAKGVVAQLSDRACSGGNSPRSVSPAQRADAVLVETRSADAATVHRRTGGNEQERAGATASGLDCTSNGSSDGDARSLRLDVSGSDSTLGAFRARPGVGENEDKDTPLSAWSGANSMTPLSLQTSPVTPFTGRSGASPRSVVWGTTKSPQAIPQTSPSIGSAVASSRQPILDHDNGTGDGCSPASLGTVPSFEDLTILPPTGPSPTLTNQLSWASSVASFSPERKTHLHKLQEVYTQALEGASASPATPSGVRLRKVDEERLNRGAKIRKDFDSLQESEHSFAPQITRRAARLSRGNPGGSPTESQLSPVGEPTKRSMRLSQLREEVETREFAECTFKPQITAVARKQSRSHASGAPPPTPEPTIRAQCLERMKAEREKKESEECTFNPKINRNSRAYLEAGSPQSTEAWHHRPRTKGAPRQSVAKTQEPMPSDRAAHPQKKGERGSGTGTGGAGRGDPVDSPSNGLAEVSTNGCGVLERPYGMGAVQPRSPSSVDYLNAHSTRQSVSSFIAGFGRIAFAPGGRSSKLSPCPSAGECEDDDTEDAPSGMAASPGSAAGLERHEAPGVPGRGAMKFA
>GymCat038818_rbh_TGME49_293540
TCGRSGVLCHPMKGPSFGARSMVADRLVERLAGEVDRLLNEEMEVLTPTSGCDASPVQAQHMNVGGEVEVATRDEQEDQLIDFELTAPSPRSVSDASAFTPCAAHVKVADEVAGYAVQCECGKYFMEDSAFCWKCGLRRPQVASPWPEVVLEDDVAEGSTSPPSRPAEEDSESEHRLGDFEEKYPPLPIKSAPFPAAWRVFQPTWRVGRTGSPQRGEAMMLAKGVVAQLSDRACSGGNSPRSVSPAQRADAVLVETRSADAATVHRRTGGNEQERAGATASGLDCTSNGSSDGDARSLRLDVSGSDSTLGAFRARPGVGENEDKDTPLSAWSGANSMTPLSLQTSPVTPFTGRSGASPRSVVWGTTKSPQAIPQTSPSIGSAVASSRQPILDHDNGTGDGCSPASLGTVPSFEDLTILPPTGPSPTLTNQLSWASSVASFSPERKTHLHKLQEVYTQALEGASASPATPSGVRLRKVDEERLNRGAKIRKDFDSLQESEHSFAPQITRRAARLSRGNPGGSPTESQLSPVGEPTKRSMRLSQLREEVETREFAECTFKPQITAVARKQSRSHASGAPPPTPEPTIRAQCLERMKAEREKKESEECTFNPKINRNSRAYLEAGSPQSTEAWHHRPRTKGAPRQSVAKTQEPMPSDRAAHPQKKGERGSGTGTGGXWXGLAEVSTNGCGVLERPYGMGAVQPRSPSSVDYLNAHSTRQSVSSFIAGFGRIAFAPGGRSSKLSPCPS
>HemSpeSG2012SG2015013616_rbh_TGME49_293540
MPLSYSRPAQPAQPAQPYNERTVDTKVLKSAQGRTLYANMHHSSSGGDDKAQSNVEERLSGIRDGKPVQEKAATYATQRTLSSPGNMEEEVAPMGSVEKSGENSAFEMTVAEDEEKMMENMTASERAESEAPSEDMNVSSHCTKVLEKFLRRNLQVHPEHMKKRRKELAEAQEKKISANCPFRPEVSGRADRMQGRGKGIYEVLYKHALEKQENMVAFQAEMREEILKKEMKDCTFTPQTNWRSWYSGQARMESDPACDNGEQQQQKRETVPSRGFKIGQCIPSATHS*
>KarMicCCMP2283044644_rbh_TGME49_293540
XSRWSAKIDLRIPFENNGVEIPXPCTSMHLKGSLQKASSQQATPRRRSCPGGRSLPHASSSSSLRRKSNAVQAQRSKEWLTKQDAWLNHREEKRSSSQKNIGRFSPRLPVTEGGRKPEKSPQWWAGPQGGGSLHERAMRAIARRESRQQRHHEERLVEELKECTFAPDISASQRRSVQEIAALSSCNREASSVDAVDPVSDAVSSTTGNDRIAKPIASVACRVTSERAAEFYEEQVAWRESCLX
>LepChlNIES1868023228_rbh_TGME49_293540
KGVARSGLREVIMTGDGVPIFRIKLGPTSEPSSAALVFGVAAVTPQRATTPSRSGQSGREVLRRSEAWSTERERKRKHLREKIQLQDFPFKPQLIASPAREHSGKNSSTHRFVVNGRGKPLATPSTFLPDSHPSEDSTMRHLHEWRRRVAAAGAAAAAAAEAAGAISVASAGRGTCPDDLTEVADDHGNYGRGCGDSCSVKVCPRGTGNRWCADIDLRVSEPNGTTSGNTRHARSKQSNALPLSLECIVARNSCASSQAPWRSGTAQVVTARRRQQSACRDSRYAERTASANVACGSRFEDTSSRSPSKCFTIGDRSQAWLEYRSQKIEMLRDRRQSEQCTFTPRLWRPERSPRWLAGPQGGGDLHERGLRAMERRACRQRRHAEDQLAEDMLQCPFAPDLSGSWPPPPLATPSPGSAAATPEALGSPQRYASREGSTSRASSQGHITPERANEFYEQQLAWRQACIDNCSIQREEQHQEILCEEERAAATAHQDANAVSASAPLPRTMFDRQVLWQRQRDSDVEQMRQAQLEELLAESRPRARSRPKSPAVSPRTPRSSVSTFRRSSSVPTTPRSKGAPGTVPAHHVPCAASPGGDAGADSASASAALVARLRALRHANCAHSSAQASALRPLTRTRVASGTVAAAGVRRRSHSAPTTPRTPQLSGGRNYTTEAQRDYVVKGASVASGSSAGNTLVQGLQTARSRSSSPATATRRAAAVSRTQATTSAPTPFLESTVAAREAAVHESQAGSILDATADFGQPSPRRLGSPAPSTPAPVPALVESSSLPGSADSSRRLCSPVHAMSGSPRRHGSTAHEGLNGQHQPSFDRDSFRQRADTVQPGRLPVRHGGLNGDIGDLLSVLTGAAASQGREDARERA*
>PelBei010896_rbh_TGME49_293540
HRLDFIESSTAPCLRPALCERSLQIAERSRSKSTQLENCRMDRPQTAPPSAGARAKPRTQAERDCTFAPKITSLARQREKRSLSELSLGDQRRRDERHRRRIEDFATKQARAHSFKPEVKSVKGVGSRLRILEEPDTYLERMARSKESMLKRCVADKDRILAQEEAESTFHPQVKPAPALVRQMAESHRALRXASGEGEFELQQGKSKACMAIRQX
>PlaMac014444_rbh_TGME49_293540
MAHHKAPVYELILSIASKELQDAISERLLRQGEALNEHSKALAEAYLQKEFEECTFTPKITEYGTARDSRRSVEQFLDDQKKFVERSEIKKQKVKEKISAEQKLTEGTYKPELCKKSLKILEKKKKLASATDEDVHSRLYKINKNAQQKQMQDIAQNEEVNQENSNTSSQFIGHEKRTSAKALDKGEIDATFTPNIHQKSKTIKREMKIDTILYNDAMRRQKKAITFEKKLSQKKNKQHNVSEGSKRAYASRFIREFESVISDFVQEEKEQKLNYLQLHELLKKLCFLQDDSKFEVPLEAPEIVLLHDMWYTLFADKFRGVHRRNLLVFLLAVLGLNFQITRILKLDETSKTNPIELGESEANGSKTSSMLEKEKQDKSDVIGPPNLGERDRRVIGAFDDLENLELADDEVERIHKVYNVWFLNRLNSKDNIGQLQVAKKTEEHGPTYQPEINEKSKSMAHLYREKILEGTSELIQQKKYEPPKDGKLTHADLLFLSRKIVKEKVEKFKASLEGNELRYCTFRPVTNDYSQKLQNRASEENEDSPNKRNTGSKGKDRAFDLYSLRKPTIEKKDRDPHDVEYEKHCDQCTFQPDLTSTKLKKFNSDNGAIMALGIEKTIQRLRYANELREQKALANQRGHYPQRHEPSFQFSVESGSTKRKNTDSLQSPSSQKTSLHHKWLSKAGATGKPSSGQRKGANNNQSAGKADDDVNGLYDYGGQEEDGQSGNYDQKSSERMENDDYDQNXGNYNYQDQDYNNDDGEHAEGGDGERVPLLXVDVNLGAGKSERIVIYEGDKSEVLAANFAEVHGLDEVMAGKLKELLDSQIAGLLTRIDEEGNSLHSEAERNDQQGNMEAYHEEDQIXEEEDD
>PlaMac017792_rbh_TGME49_293540
MAHHKAPVYELILSPHAAKEIENRKTIASKELQDAISERLLRQGEALNEHSKALAEAYLQKEFEECTFTPKITEYGTARDSRRSVEQFLDDQKKFVERSEIKKQKVKEKISAEQKLTEGTYKPELCKKSLKILEKKKKLASATDEDVHSRKNAQQKQMQDIAQNEEVNQENSNTSSQFIGHEKRTSAKALDKGEIDATFTPNIHQKSKTIKREMKIDTILYNDAMRRQKKAITFEKKLSQKKNKQHNVSEGSKRAYASRFIREFESVISDFVQEEKEQKLNYLQLHELLKKLCFLQDDSKFEVPLEAPEIVLLHDMWYTLFADKFRGVHRRNLLVFLLAVLGLNFQITRILKLDETSKTNPIELGESKQDKSDVIGPPNLGERDRRVIGAFDDLENLELADDEVERIHKVYNVWFLNRLNSKDNIGQLQVAKKTEEHGPTYQPEINEKSKSMAHLYREKILEGTSELIQQKKYEPPKDGKLTHADLLFLSRKIVKEKVEKFKASLEGNELRYCTFRPVTNDYSQKLQNRASEENEDSPNKRNTGSKGKDRAFDLYSLRKPTIEKKDRDPHDVEYEKHCDQCTFQPDLTSTKLKKFNSDNGAIMALGIEKTIQRLRYANELREQKA
>PlaSpe009061_rbh_TGME49_293540
SKSAKSATNTVEQKELKHCSFNPHINKKNLEEHKERACLSRLKRQVRLQQELESRKAHEIRDCTFHPQTTKKRSTSKKPVKHGGEDKFYERHTLAREQRQQILDYWSSLGTTSLS
>PltViv002813_rbh_TGME49_293540
SKSAKSATNTVEQKELKHCSFNPHINKKNLEEHKERACLSRLKRQVRLQQELESRKAHEIRDCTFHPQTTKKRSTSKKPVKHGGEDKFYERHTLAREQRQQILDYWSSLGTTSLS
>Pse_Brazil012364_rbh_TGME49_293540
GKTLCYSRRGTSTAEQVEETFKPSINPLSEKITQNLQERHVKGGAQQRLYDQHKRQLNMKKSREEQAVKEAKENARPRLKHSSKQVLSPQAEKCIEERLIGFKKRYEGKKAALEEKYQEKCSFKPSINENSKMKQGYRNRAPELLYQPLKKQQLQVMNESNQYKPQLSQRTIELASKKIGEDRNVYARLAKSVERDESHLQSVDITHTFVPQINSISDELDNRTKVATGQERWESLYELGKRRQEEKELMRQTYLQMKEQEEAQQMPFKPTLHLNQSQKDISMGQIDGNDVVQRTKVWAEQKAKRLEQLKESNVDKDIKECTFHPNSNKNQKPYSHQKQQSTDLTTSELNLTYTKSLEKFVTRMNTARQIKEETAKEANSKIGSGNNWKGQVTVPKEPTLLTSIRPHNAQQQNQINSSRMERNSVNTMINYFESKFQPHKEKANKYKRVSKEVLKLRDQPVQIQPQMEYDSCLNLIHTHIQSLDI*
>PyrBah039556_rbh_TGME49_293540
KVWAEMRESRLQHLREMYLQLSRSGELGTPRGHRAGGCGGGGGGPASVFARGEAWLQRKRLRAQEQREGFLRREVSECTFHPSTSSCSPQAVTPERARQLFERQLSWRQRLDDERVRQRREQREVAEQEARAAMRRCWSARSVPGSRSARSEPQARLGATVADPEAAFARFYERNCVWQRARDEHIQQLADEELGQKLQPWEHEVRTRHRPRSASARLHSASAETLCSTEAAIVATGGAGAASHAGSTLQAVPGAPTSRRSTGRLGGVAVGDTGPAVALGSAAAPRPMHTAVGQPVRASREFMQSGPTAEVTAAAGGTVGTGGGGNGGGGNPERAEVMGHLQALRSCLVSSRGGNGALVGXAGAAPLRRLPADATLVALERYHEAQQPPLPPRPDASSNARGRTPSPSQSLTVAPPPPHARGTVSGASITSRPGTAAAGGVCPSAPALVVAGSPAPAATPARARASASVRTGSARDVSPRAIPKRIGSRDVSPRANSARAGRRDVTPRAAHARASCRDASPGAPVARAASRDTSPAAAARANSRDVSPMPAGCSRQPQVCRASPGLQGARRALSLLHGQKEKLGGLQCG
>ScrTroCCMP3099084155_none_TGME49_293540
XGLWSPRTWRSWTAHGRELAMAKPMGADISDRAEEAAWFDLQEASSDSQEMGPIQRYLLQEAVEKQQRRERVFERRRRNASWGGGAGGGVAAVAARRRQSEISYGRSSSSSSRGPTFASTRRNSQVCNGQAHDAIESAAPDRVEIEVCNGQAHDAIESAAPDRVEIEDCTASATSGEGLTDVPPAAEDGACWENFHRRNSAFVEERDHILGILRERKSAAEVEECTFQPRFTKPPRDGCEAAIRPRTTTSMYDRAQEMQARKEAKLQKMRQEDMDKEIAECRFQPTFESRMYRRPSSSGAATPRGSPKAPGTPNAPGTPAGAGVRRQGGSYAVAAMASKRLMGGRAQPSPRPAAGHHGRPPIAPSDSGGSTTAGDDDEPHRFFASPSPVPPTMPPTQLPCDDADDGIIRGSHRVDDRVRASLGDVAPAVRQNCWMQQEYEPDEPEEIRTISPQDAWRSAGAAFGVSRVAVAAAEEAQEEEREEEEDDEEEEHEEELLGRTMSPSQARQAAASAAAAAAALRLMRRPPRPCSRGPCADGSSGGAAPIGGLVAGGGSGRHCSAVQAQASVALALDRMGHLFAGLGEQG
>SteCoe007045_rbh_TGME49_293540
MSSDESMNEEDLESGGVDEGANIRVVQSSMFGSIMQNSLFKVEENKKDSEISSDKNEVKEMLKDEEKVDGNKGKDCSEEIVLEKGSNXSEISSDKNEVKEMLKDEEKVDGNKGKDCSEEIVLEKGSNLDVLIPKDPKLAFNDMCHQKVSNEIIVENELKDKMKTHQNNKKFSSSLQKIFDEKKKSKPYKINFEKRFYDYQNKVQQKIIDLQKEKASKELLSCTFKPKTTLSPKDERKFSHFLNHMEAVDKARKDNYDRRVLEKEAETDPNKNSFKPTLCKGTERISRKNKSPDNVYDKLFKEYIDLQKRKEEGSQAILDEMCSFKPAVNKKSSALKREGQINLRLFEASKNKKVVSGLFIPEKLENLASEESKNILREKFLKDFAENLSLSADKENDEILCFKEFVILSEKLGFIHTDQNYNKYSEERELCKKAWVYVGGEDKNKISPAKAKELFLDILNLTQPLTHNSIKIHLEFKELSDNRKFQRKNHKKSLKKKSHAFSPTLNSVSKELFKNVKTKRIMKYNSFRPEMVLEMIEKEANLRMEKKRKELNAKLPDDCTFRPKTQRGPITLEDDFSESTSLASNYLRMLSEGSFNRSKLLYDFSILEQEWKEMVFRTADEADIEKNMSECTFSPSLEKCFYRKVASPDARIVENTDKNRVIGKKAVSSSPKNNIFKKTKKAQEDYHEFESEIVKQLLKMDSLNSYNDDYDVSTEVKQ
>SteCoe016337_none_TGME49_293540
MERKQLQQWLSEIDKAIEDEKLYAGQNILWPGSSTLGESTSVSSFQKTDRLFNSQEKTKKTIEQKRQEKLDEELDQMKNPQLSRKSQQLIFKSKREGKIEDRLMQEAQKRKQEASEREAKMKIEAKQKSMPLITQLAANLKREGDVVERLIDYQKVYQDKKDNLKKEIEPEANSAIPKINKTNVESRYMKPQNKNIAVEEYSHKPEISERSQKLAAKLGDAKERLLQKPTPKTLGDTECTFTPSIIKKDDSENKIWWETLYQQSKTIQEKKEKTKEDFDRLKVDPECTFKPKLSSANNEKKENSDDRVKRLQEWQKTREDRLKQEREQNSNRGLEECTFAPKINKNVAPAHIPKQQAPVNKFLQRQYLNKQKSPGDSKSSEIDQDVDPEVYERTIKRLREDLISIPLD
>StyLem015169_rbh_TGME49_293540
MNQQYQLKFGDIPEYDENRSEDINDSDLMEDCRISDEEYEHFHHGKLSQADLNKNTNDNQQNNQIEQSFSGNQFDHHRESEYQSYTTKDVSLHAQFKAARQEAVREKSNNSQTRLRSMSSNQQRSERFTLPIQKQSLHTTQGNGRAQTRLLINNQATSVSSFGMSDPLSLRDLKKVYNKVVYGHTSPNGFTQSSKGSNFYNQQSQRNDSRSRLSNTYQGNQTTRAGNNTLSFMTGKDNSRKEISPFNQRLKDFEDKKRKKLLDIKEQQVISVEKECTFEPQTNKSQSKYQFPNRDLKQFIEDQEASEKRKFEKLERRKKEVLQRIDLQKSDRPSINSLSKKLVEKQMQNNQLSHMVYERLYQIKAKHQDIQEVINQDKSKRSNQDQSKTPTRASRSNSRDVRLYEEYKERKFRKLQLIQENKQTVNPSSFINKKSEQYFISKFTKEVIQLWKSLEVDEIHKANETLSFDIYLEFIANLGFLDLKFLVHQEKNIPHDNLIQELWRALGGPENNHVTLNNLRIFLLAIMGSFVDSDLDKKQQEFTKLPIYGKFNQHGDLFLDAQECPKIQKQFYQLCINRTHYQALFKEYRRLERSKKVQHVFQPKVSTNSLTIADNKRLKIEQEFNVKLSPLDWLIQPLKSPQTARKLNQINAMKQQEEIKDCTFKPHISKNSRNIASNCQDKVTSKTQRVGYLPGDYQSQGPKLQQIKEDNQKIFNTNSGKFEALYEMSKAKKYRWKRDKSPEEYEYERQKEECTFQPNRLKSKDQLIKAKSPRIDSFQPALNNSNIQATQQTIERLQKARQEKELKKLALEHGKFINRINSSSHMAFNPQSSRYTTNGMNQLQTGSKILNERSDSRNTSGFDGLFKSRCNSASAFKSRERSPTQESHTPTLKKPKTSKIAASSSTMNSDINQPSKSQYQAFNEFQKNRDNFMKSQLEQQERIQEKMSETPLLYVDINLGENQNERIIVFQGDSPTSLAQEFSLKNGIDGETQKKLEILLRSQIEKVKQKLENKVQA
>TetMal019020_rbh_TGME49_293540
MMNFIPSKIGHEELESQSKQSTKSFSNLNLPQSSTYLNNIRGDEDSNEGHLSDGDEFQDNEHCLNQYQQNYIMDQQNMQYNSYPYQHYQNENYHNKGYQGQVRQVISPKAQQSKFLGHTQSLSMKENLPQRNYGVAKSSTSPFRGKLGKEQKENQHLQQQQRSSNSTSNIKSFEKSYQELTQQILSQRLENVQQNDYSLRPQDLLLGQQQLQELQKRKHYDQKTQEELFKRLNKEAELQNDYKHQLALEQQKKEMEQCTFTPQTYSTRPEEQRTLNQFLEDQEKFQKQQSEKINMLRYQIQEEKNQNTTHQPKINQKSEMIVQMKRVEKEPVYDRLYKISQEKSNRTSDVRTSNQINGLNCGTTKFSSRNSNIQLNQTQRASEYELELEQQNTFQPQINEKSKMMVRKGKVGDHLYQDALRRQEKINTIQSQQESVMTKQQKSTMSNQTNRIISSRSEQIVATKFVREFESVCDEILHDPNSQKIDYLQMGEILNRLHFLKNVGDESNLNNLGHERKLVYDIWYNLRGDELGGVTKCNLCQFLLIVIGIFSFQLQTEDQIRQMQNEQNQNNGNPNTLYLQERYTEEEDEDYDPQNPYYHQDQQKLMQLTVQQQLNEFNQGNDSFQAKLQQFNQKNRKGFIDQIGNWNIPVDEAKCLQKEFDILYRNRLSNEELKKTDFKQDSTFQPQINQNSKKLAENYREKLLEETANLISNQEIQVKVPPSGKITHVDLLVFQKQAQLQERQKKNQAQNLAVQQSCTFHPQTLPSSSSLVSKSNLNNQSGQMNNNGSNASLMSNQCGLKKSNQLYQLAKLKNGKKDKDKNEIEYEKNFDECTFQPDIAITRSKSSNALRKSHVSAVSVTSQRDSDKYIERMRAANKQREEKNIMLQRGYNKPDGNDKKKSEKAAPVSSRLYNDVPLYRQSKQNNTNEQQQSTSENQNTSEQIQQYGEASQTQEYSQYQQYMMNQKQTEQSYDNFMNNQQDSYGLYSYNQEGEDTQHQAEQHNQKVSDNQSQQFQYNQIQPINPLEKVPLLFVDVNLGREKTERIIVFEGDTSEALATKFAEEQNLDSQMKQKLKELLDNQIAGLLTKIDEEEAPSMMSD*
>TetMal019021_rbh_TGME49_293540
MMNFIPSKIGHEELESQSKQSTKSFSNLNLPQSSTYLNNIRGDEDSNEGHLSDGDEFQDNEHCLNQYQQNYIMDQQNMQYNSYPYQHYQNENYHNKGYQGQVRQVISPKAQQSKFLGHTQSLSMKENLPQRNYGVAKSSTSPFRGKLGKEQKENQHLQQQQRSSNSTSNIKSFEKSYQELTQQILSQRLENVQQNDYSLRPQDLLLGQQQLQELQKRKHYDQKTQEELFKRLNKEAELQNDYKHQLALEQQKKEMEQCTFTPQTYSTRPEEQRTLNQFLEDQEKFQKQQSEKINMLRYQIQEEKNQNTTHQPKINQKSEMIVQMKRVEKEPVYDRLYKISQEKSNRTSDVRTSNQINGLNCGTTKFSSRNSNIQLNQTQRASEYELELEQQNTFQPQINEKSKMMVRKGKVGDHLYQDALRRQEKINTIQSQQESVMTKQQKSTMSNQTNRIISSRSEQIVATKFVREFESVCDEILHDPNSQKIDYLQMGEILNRLHFLKNVGDESNLNNLGHERKLVYDIWYNLRGDELGGVTKCNLCQFLLIVIGIFSFQLQTEDQIRQMQNEQNQNNGNVNFAHPLQNDSYNKYNQQPNTLYLQERYTEEEDEDYDPQNPYYHQDQQKLMQLTVQQQLNEFNQGNDSFQAKLQQFNQKNRKGFIDQIGNWNIPVDEAKCLQKEFDILYRNRLSNEELKKTDFKQDSTFQPQINQNSKKLAENYREKLLEETANLISNQEIQVKVPPSGKITHVDLLVFQKQAQLQERQKKNQAQNLAVQQSCTFHPQTLPSSSSLVSKSNLNNQSGQMNNNGSNASLMSNQCGLKKSNQLYQLAKLKNGKKDKDKNEIEYEKNFDECTFQPDIAITRSKSSNALRKSHVSAVSVTSQRDSDKYIERMRAANKQREEKNIMLQRGYNKPDGNDKKKSEKAAPVSSRLYNDVPLYRQSKQNNTNEQQQSTSENQNTSEQIQQYGEASQTQEYSQYQQYMMNQKQTEQSYDNFMNNQQDSYGLYSYNQEGEDTQHQAEQHNQKVSDNQSQQFQYNQIQPINPLEKVPLLFVDVNLGREKTERIIVFEGDTSEALATKFAEEQNLDSQMKQKLKELLDNQIAGLLTKIDEEEAPSMMSD*
>ProMinCCMP2233210906_rbh_TGME49_293540
XRLAEPVPERPQWKPAGEHGLAKAERRACRDRFEGLDRPMFHEPGSIRTNDGKKVVDIVQAGVKVSLKIRRLRQHRAAPPPHWASRGDHAEQRPLGLRELRGQVQSAIEEAVHVEIXRGGGGVAVLRGLPVQLRQLPVEADGGAQCISVEAVLFPPRWILANERFSWLTCVGLKDGKEDKGSTPAEQAEGEAEAQRGELEKKLGGLGVCLEESLRRRGLLEEERENKKGSGKKKEDRPRGTDEENAAAAKIQAPMVEVVGLRLVRLLLGERLLGHCKDPVVHEPKATGQPKPQEHTSSMYDRGLEHIKKKEEKLKDKTDQLVREADERLQASKARPGASQSEKLLAARNALRPQTADKPAGRVTIAVPFVERALAYGKLKEKFRQTSKEQLEREEDERVKASKVPMSPTSVRLTHGFDAEQRRRAHLRRRERRLEELRLRAVETELAECTFRPQLSPGTLEMPTSAGSPGSRSSPYSARGSAFDGFPX
>TetEll020426_rbh_TGME49_293540
MMNFIPSKMGHEELESQGKQSTKSITNLNLPQSSTYLNNIRGDEDSNEGHLSEEDEFQENERYLNQYQQNYIMDQQNMHYNSYPYQYHQENYQNQGYQGGQVKQIISPKGQQTKFLGHTQSMSMKENLPQRNYGVAKSSTSPFRTKLGREQKENQHLQQQQQQRSANSISNIKSFEKSYQELTQQILSQRLENVQQNNYSLRPQDLLLGQQQLQELQKRKNLDQKTQEELFNRLNKEAELQNDYKHQLALEQQKKEMEQCTFAPQTYSTRPEEQRTLNQFLEDQEKFQKQQSEKINMLRYQIQEEKNQNTTHQPRINQKSEMIVQMKRVEKEPVYDRLYKISQEKSNRTSDVRASNQVNGLQIGGNKYSSRNSNSQFNQTQRASEYEQELEQQNTFQPQINEKSKMMVRKGKVGDHLYQDALRRQEKVNTIQSQQESIMTKQQKSTMSNQTNKIISSRSEQIVATKFVREFESVCDEILHDPNSQKIDYLQMGEILNRLHFLKNVGDESNLNNLGSERKLVYDIWYNLRGDELGGVTKCNLCQFLLIVIGIFSFQLQTEDQLRQMQLEQNQNNMNNANFAHPLQNDTYNKMNHQQHNTLYLQERYTEEEDEDYDPSNPYYQQRQQLTVQQQLNEFNQGNDSFQVKLQQYNQKNRKGFIDQIGNWNIPVEEAKCLQKEFDILYRNRLSNEELKKTDFKQDSTFQPQINQNSKKLAENYREKLLEETANLISNQEIQVRVPPSGKITHVDLLVFQKQAQLQERQKKNQAQNLAVQQSCTFHPQTLPSSNSLVSKNNLNNQSGQINNSGSNASLVQNQCGVKKSQQLYQLSKLKNGKKDKDKNEIEYEKNFDECTFQPDIAITRSKSSNALRKSHVSTVSITTQRDSDKYIERMRAANKQREEKNIMLQRGYNKPDANDKKKTDKTAPVSSRLYNDVPLYRQSKQNNSNEQQATQENQSNSEQIQQYGEGSQTQEYSQYQQFMMNQKQTEQSYDFMNNQQDSYGLYSYNQDGEDNQHLVDQNNVKNSEIQGQQFQYNQIQPINPLEKVPLLFVDVNLGREKTERIIVFEGDTSDALAAKFAEEYNLDSQMKLRLKELLDSQIAGLLTKIDEEEAPSMMSD*
>TetThe007724_rbh_TGME49_293540
MGQDQSTPEQPQSQVKQAYQQSPNQRFPTKPLNDNEEKVKKHKKNQEGIQPMFQGSFSVSQSKPLQDEEMDQDYDLLAEGQGQQQQQQQQQKGYQSAGKTIQTQTFGQNSTQLAPVPQMVQQKSKLDQGSNLNTSSGAMYQSSNNKNTAHFGQFDQSGLNQQQLGVINNNSNVNPNNQNQQAYQQFYPDYADNRQMQQQVNQQLYYNSQQQNNQYGQQLQQQQPQQQLQQQQYQQQQQYLQQNQNFEDQNYEKQILQQQQQQQIQYNQENYDSNQQNNNSQYWDTIRDQPYDPRKIEIIEKLLYSNPNESSVIGLEKPKKISKQETQTIVNRLLQRGYQIQELNQKTSEYYEQEEIKECTFQPNSSKIMKSLSPTRSLQDFLNEQNKFLANRDQNIKRIKSDIDNLELEQCTHKPQILTTSQVVMISNKGSGKYSQEPAFKRLYEINRKKKEAKQKLEKDEKEQKEKEKKSQKPKKANPQTIDRLYTLGKMKVTAKREGKADYLKSAQQGDQGDKHENENLFAKSGLIPQTSKESEYQLATKLIKEYEYIVSIVVEEVKKQSYLLDYIQMSEILRLMGFISFTEKVESHNFVKERALVNDVWIVLQGAENGGVSYRNLLLFIFSIMGLDVDLPRFKKDQDNVLAIQYSKDQAWPLMRDVQELKQEQIQDQIEQIQQIRASRLSHAAAMSQSHISSHYNMSQKKIDDEDQDHHSEVASMHQSMTPAGSKQQQQSSSQYQKKKIDYNDMDENLRNWMAYRQNELRIGMFDSEKNIVFNTNEIKEIQMIFYLFYVNRLHTEKEKTKYLNSSPDKKRKQSSEHTTSKAQSSTNQVLTEKLAQNYRSRVYEQAIMGNEKLQHLGDRIQHADILMALKEDKVKYLEQIKENQKDSELNECTFHPRVNNYNKQVHQSQLNSQNQDMFDANGSVNQQSRPNNNPMPPTSLGNKRYIDLYNLAKPRSQLRDKRTLEVEYEKNCDECTFNPDISASNLNLQKIRQEQFKNFDIKNQEKTVDRLRKAWDDNQTFQLKMSRGYYEFKNPSNKTLNTMQSPERKYHGLSTRYDTVSKSQGSAFKRPFTGSKQLDTGLGSLTFGQKKQQDSSNPAYSQSNNNQQSDYQIAQQLSGGDQYQEYEDHPYHQEGDLPQFGNNDEHHEQEEEEGHQENHEQYQNQNQNYDWMKQEEGNPLLYVDINLSADKVERIVVYEGDRPEDLAKQFIEKHGLDANLLDKLTQMLQMQIEGSLSLHQANQ
>CryCohSeligo084306_rbh_TGME49_293540
QDRPKSITAPRCQELYRDHQVRRKKLDTQRQHKAALEEEEIQQQIRHASPSRRFDANSFDNWYKDNMGRLKETSDRRAEELRMEQYRKEQQELAECTFHPKSLSPKGGMNNSILHNRGTPARPGSRASMNDLFNTTQASPKRGAQGLIDDLAAA
>LinPolCCMP1738329773_none_TGME49_293540
GRPEVPQAWAQGRGRGACADATFCTTEDAYDDAAGTAVATSSSATASLPGDSWRRRSLAQARWQEPRRQYEPCHVELYEDAFTRQQRLRHMRDRLEREQEREEMMRHEQHTQDMRQRRRMYRTKDSRTHLEREEEYLRRKKEKLQQREAEQQQRRELAELRECTFKPSLVKRLDGRGRQQSPRGRAPASECGGEAACAPRMQQLLERQRAAQEALQRLCLADSRLSDRLRATHAELHERIQHEETQRVVAMLQDVGSNNATQQELVQRVRAMVAAGSHPETAQKQIVEELVTHSQDEVRRRVLKAFGPLRLEAEGELYAKRLALV
>CerFusPA161109067671_rbh_TGME49_293540
SSSSSSRDGCACGSSCGQGNKGGSCSCRVGDNSQAKSARACDRELAGSRVRCSEFSFALQVHGPTLSPSPTWQGSNVALSSLANINESLVASERADEEPLSPVSQEATSSSPPSWTINLVGSNLVELTETQSVISPSFSIAELSSANADLSDVCKPRFHHGELAAGSKGMHERSLSGDIGLLEQQRRQRQQQEAMEQRNGSQGPQQRRLSVSKGVRSGVASLHARGEAWLERKRLRERELREQMLRSQVSECTFHPSTLSKNVGRTPPSMAVTPGQARKLFERQLSWRQKLDDACSKLRREQHEAEERQVRALRRSASAGSLRCRSAAAAVASTSGGSKVGSDKRGNANNAADGLAGAAESAASTVAAEVDAVYAELYFRNQRWQRARDERVDRLIDEQLAAVAIPAVVASEVPQPRRQPVGALMETSPPVVTNDTAVCLTRSGGSGNPWEHLWXXXXXXXXXXXSPAVAAASAVAASPKAEAETAVAQPPRTDQAQEQQGWKIIASHLSNSPAAVAPEMVPQQGLGTRGYNFSQQNLVCINDADNNERAEIISHLQTLRRCLASSQGRYSGGWQRALRVETARARGAGAAPLRGTVKNALIQRAGGXYAITSWQPRIVSQAIDGSLHAGPEGKSQAATNTRHTPDAVTCX
