# Supplementary material for: Molecular characterization of the conoid complex in Toxoplasma reveals its conservation in all apicomplexans, including Plasmodium species
Source: PLoS Biol. 2021 Mar 11;19(3):e3001081. doi: 10.1371/journal.pbio.3001081 (PMC7951837; doi:10.1371/journal.pbio.3001081)
Supplement: S1 Data — Files are named according to the T. gondii apical protein query. The sequence headers comprise the protein identifiers in our in-house proteome database for the SAR clade (Methods), starting with an abbreviation for the species strain (see S3 Table). The headers furthermore contain either the descriptor “self,” indicating that this sequence is the original T. gondii query, or “rbh,” indicating that it has the original T. gondii query as its best T. gondii hit in a BLASTp search, or “none,” indicating that it has no BLASTp hit in T. gondii (see Methods). For sequences of P. falciparum 3D7, the header also indicates by which P. falciparum IT sequence it was gathered and if it was gathered via reciprocal best BLAST hits (“rbh”) or via unidirectional best BLAST (“bh”). The latter is only the case for the putative orthologue of T. gondii’s TGME49_219070 (see also S4 Table). (GZ) [file pbio.3001081.s005.gz › TGME49_conoid_proteins_putative_orthologs/TGME49_202120.fa]

>BabBigBond002758_rbh_TGME49_202120
MDPHKVNDGFGDAVDKLMMTADIENRGCQLVSSPPSASSETDHITEMQRLKTLLASPPGGVPVDMTGADPLVRYGSQHGKHVSAESPGAAGSGNRGGVEFLAKQLMHGKGSGAASPAQPNLSNRSDMSSALLKSGEGANVLKHAEAVIEYQRERISALESAVEKFNQALAHTNNMHKNELQRQMDENVALRQEMQKVITEFEVLSQRYQIDMSETEQLKKKVNIFTHDLAKREDELARLQEQMHQLPLDNNELKAKNRMLSKEIDRLNREIRGLNVLDAKINSKPATAAVAGTTMACAAQHEKLKASTKCIAQLENDLQSYKRLTESQSMDIKRLHHQLDKLQKEAKPNNYLLAAQRQMLQIRSVFLQLAKQSTQPKPDAAPISVDEDLNNRSLYAAYNMKASAEFREMYDKLLDVVNRNMSRHVIEGGFYTMPVFYSCDSVNEQLHVKVEESLLIFSREDENQLTEVLRIPLSMVLGVKKKADAKEFYIHTNDSAVHILRSDSRDIYNRLYYALQYAGFISEQVRFSIFSKVDLNWVPTDCSWPLNSAVVVATESGYKGPPPMNMEHVRRALAEVYVLTDPTERLLTIDQNSNSLVVSGPQMSATPFIVPCDGAMAVRLCDPAHVDCDEFTPADPPVATLANGTPTTSYFVNSGHVFAFVAVGNRILFVKGATADDERRLLSLLRKGVYKRPIESSEYLAETPARITSRKSTHLDHPISLSAPSFIIRSRDTMELPTSMAETVAPKLYDFVDGKLVLYTQQEEHTVLEKDNGSYRVNADTREVALLSGSLETYVLSFRTDEELREFTSKLEAQGFAQPNVVEVHQQVCIVTAGCLRLYKDAQDAPIVTFDNQDTEVDVNEERREIKITNAKDESVKMTIDCVSPAEFRRWKFALGLAGFIKGIIRARTGDALKKYIFPIKIFDDEIQSERRAFQVEPGRICLYVNPTIATPFLVFDKSKSALELFDHERRLRLYVNRNTKMEERFDFGLAMLTDYQLLKTALRENGYVTEPVKGKVTRYHFVISKPGLISVHRTKFDADPQLVLERKLYTAEVTNMCIKFVTKGDTGKTITILFKKEFNFKRWLMALKVAGYLPLTPETVPVLYLPTIIYGHICAEIPALLKGHLK
>BabBovT2Bo002709_rbh_TGME49_202120
MFDKDGTDHFGSAVDNLLMEVDLENRGCQLVSPTRSISSDNDQLSVLSKLRTLLEGQSSSPKTPGVISKSPRHEGSREFVTPELSGTLSHRLYSRDLDRNSPAASQMSDSSVKSSALKKSERNNVLRHAEAVIEYQRDRINALEAAVAKFNTALTQTTDMYKQELQRQVDDNLNLRQEMQKVVTEFEVLSKRYEMDMAESESLKKQVNFLSHDLSKRELELSEAQEKLTQLPIDNSDLREKNRVLSNEIDRLNREISGLSLLDSKINTRNSSGEVAATTQSCAAQHERLKASSKCIAQLENDLQSYKRLTESQSMDIKRLNHQLEKLRGSSKPNDYMVLAQKQMLQIRSIFMQLAKQAKEPKPISRQPSMEESIENRSLYAAYGMRSSTELREMYEKIMDMMNRSSFGKSRCTDCFSLSVVYSCNDMENEMQVDIDESMLTLRRDDQDSSSTEVIKIPLRSVVGVKKADDLNEFCIHTNDMSIHVLRAPNRDIFNRLHYALQYAGFVTEHTRFSIFSQADLSWVPPDFSWPNDIAAVSVTESSLSADCPSDLEGVRRYISDVHVITDPMERLCLLDHSTGSIIMLGPQLSSVPLVMPSMSTFAMRVCDATHKDCNFVEHVVAPTATLFNGGPTNFYFVPAQHIFAFIPDNRRVIFVKGIDSSNEKRLLRIVQNTKYREFSVAATAPEHHDSMASSIGAPQAEVAPEGDAGPSELMPAASQDRTRSKGYEFVDTKLVLYNGQDDEIIIDNKLGYYRVNKETNDVSLSSGSEEFCLLNFSTVEALQNFINELESRGFKQQEKEEVHFEVCVVSKDRIQLFVDTTKPPIVTYLRQDTTVTIQEDKRFIILEHTKDKSIRMELDCTKPKEFRNWKFALGFAGFIKGPAKPKNADMMKQYIFAVKLQKNDSKERRSFQVLPDSILLYANPTQANPLLTMKRSEIHVELTEVHRRLRVYVNRNCKTEERFDFIITMMSDYELVKQGLHKHGYIKDVSKEKNKVIQLPFVYAKAGLIAVFRSKFDKEPQLELERLNYTAEVSNMCIKFISKMDIKKVIKIDFKKEFNFKRWIMALKVAGYLPLTSEVVPVLYMPTIMYGHVCPEIPMLLKGHLK
>BabDiv1802A003953_rbh_TGME49_202120
MSTLNVNDGFDGAVDNLLLSVDLENRGCQLVSPSRSLGSETDHKNVMTQLKSLLETSAVDTLDTTAGKKLPGEDVSSVIPPEFLELPLAGCKGALDHRQTRVSHLKQAKGNSPISSSMSVASDKSCVSPNRHDHASVLKHAEAVIEYQRERINSLEAAITKFNAAISKTNSLYKQEIQRYGDENLELRQKLQTLATEFEVLSKRYDLDLSDSEAMKRKLNLFNHDLAQRDTEIAQLNDRLHKLPVENEQLKEKIILMASEIERLNREIRGLNLLDVKVGAKAAPAEIALATKACAAQHDKLKASSKCIAQLEYDVQSYKRLTESQSMEIKRLNYKLEKLRSTNLPNQYMASAQKQMLQIRSLFTHLAKQVNEKRPEQPENTVDEDLKSRSLYAACNLKVSAEFREMYDKLLQVVDQNISRNTHTDGMFSTTINYSCKSINEELQIRVDESVLTFFRVDDDRLSEVIKIPLNSLLGVKRSAETNEFHIYTNDSADHVIRADTRDRFNRLNYALQYAGFITEDVRFSIFSKVDYNWIPANFSWPAFNAVVNAAESSFKSGAPDNLNDVRRVMSEVYVITEPTERMITIDTVTNSLIVLGPQMSSTPFVVPCDTAFAVRLCDPTHEQCSGFEAVEPPVTTLINGGPTGSYFMPSKHTFAFVLPSNRILFVNGVDSENEKRLLKIVSKGQYRISALIFEEPAEAIERIESYKSAPSLSPEAVAPPPMINQRESLEHMPTDPGSHKVYELVDNVLILYMNDEEPVRVLNTEGCFRVNEDKREVAISSGGNETYVLNFSSQDTLSNFVRDLEAHGFTVNVEVENHKQVCIVTAGCLQLFKDIRDEPIITFNNHDTNVSIKEDQREIQISQFKGKMVKMTLDCTSPAEFRRWKFALSFAGFIKSPMKTKPGHSLNKFIFPIKIFDEHQSNERRAFQVESNRICMYVNPTIQTPFLIFDKSNISLELYDVERRLRVYINRNLKMEERFDFVLAMLTDYESLKASLKTHQYATENSKKSKGPKYHFILSKPGMIAIHRTKYDAEPQLVLDRKCYTADVSDMRVHFMPKSGMDNSIVINFKKEFNFKRWIMALKVAGFLPLTNDRVPILYLPTIGYGHICPEIPTLLKGHLK
>BabMicRI001362_rbh_TGME49_202120
MATNDTYDGTVGLSPSSILQPMSCDFGNPELFKRLKDAHEYNVSLLNRHSDMVSTNRDINSLHHAEAVIESQHLEIIRLTNNIEELNSKLDNNSKLNDQTQNKLLQDIANLNDYIIKLESDLQLSHNKSQTYLNTIKSLEAKIVQMDNLILSKDTDANQSYQINYKLKIRNSELETKYQELLTELYHVKDERDRFSAVQSNAKAPINNTDISCKLKKREDITDLAMHMCQMDDVKKKCIIQLENELLTYKNLCQRKCEEIKQLNDVIEHAKISGTNFNGSNKMVQCLQKQILHLSNDIHMQSKLVQEYQQSLANKQLHQLPSSQSYQYQDFNSSLKIINETQQYELDKAVVTKLLSKIEDVAVRNTMSKSRAQILNPYYTCYVYLYVCQLADYCTYNNIVTDSNTNNVSLEENEYNVNICVCSDKICIFNDERYNIDDSNGRKSEYMELPVNAIESVTSSGNMFKIVTKKNISWVHLHIITKNEDEFNRLYFALCYNGCLSRVLLNGCNVFGGIAQNDCFQLPIILYTKTQEIVGSLFYNNDFNILLVYSTDSKIYPMVISCKDYILNNVNSFDDVAFNYYSMHGKCNIGHLYSLKRFQVDSVVVDAVYHAENNFITASTDQTYYLTSVNETDIQQLDQLLELGEWHEVPSEIEEPPDKQEIENTSEEETINKNESDELFKSSITPFIIRDGYIYFKFVDMANESQGVEIDKCVFIADASKNELAILIKGEVQEHEMFIFSLPTKQDFDYWKNNLVEHGLNEQQNDMNNDDGKFYRSNSGKINQQACVVTKGQMQLFKDYNDDVSEPLITYVSSSTKVSINEEKREIIMESTSTHGNRSRITLDCTNPKEFVRWKSALILAGFISGNSVNSDNINGLKKYVFPIKLFKTSDNNDSGRRAFVIKSNYVALYISSTSKDPYLLFKKADVEVLIFVNDRRIRLYVRRYTKNEERFDFILPLMKDFSTACAEFKSFCYKVSSGEDTLNIVGDKSKIMKNSKFPFVLAKPGAITLHLTMYTSEPEVTIKPSDYSCDIVKNKLKIEFIPKAEGVKNLPPFIFKHDDSFNKWLLTLKISGFLRFTNEKMTRLYFPTIFYGHISPESSMVLNK
>BabOvaMiyake000998_rbh_TGME49_202120
MGSHRVNDGFGDAVDNLMMAADIESRGCQLVSPPRSVSSDSDHISEMQKLKTLLASPAAAMPGDMIGVDPLARSGSEHGKHISAESPGAAVSGNREGVEFLAKQLMHSKGSGAASPAPSNMSHRSDISPALLKNGEGANVLKHAEAVIEYQRERISALESAVEKFNQALAHTNNMHKNELQRQIDENLALRQEMQKVVTEFEVLSQRYQMDMSETEQLKKKVNIFTHDLAKREDELARMQEQMHQLPLDNNELKAKNRMLSKEIDRLNREIRGLNLLDAKINAKPGASAIAGATVACAAQHDKLKASTKCIAQLENDLQSYKRLTESQSMDIKRLHHQLDKLQKEAKPNNYLVSAQRQMLQIRSVFVQLAKQSTQPKPATSPISVDEDLNNRSFYAAYNMKASAEFREMYDKLLDVVNRNMSKNVSDGGFYTMPVYYSCDSVNGQLHVKVEESLLIFSREDEDQVTEVVRIPLSMVMGVKKVAETNEFYIHTNDSSVHIIRADSRDIYNRLYYALQYAGFINEHVKFSIFSKVDFNWVPTDCSWPLNSAVVMVAESGYKGPSPMSMEHVRRALAEVYVITDPTERLMTIDQNSNSLVVTGPQMSATPFIVPCDDVFLVRLCDPAHIDCDDFVPADPPIATLANGTQTTSYFVHSSHVFAFVAIGSRILFVKGATANDERRLLSLLRKGEYRKPVESSEYVVDTPAGITSRKSSHVEQPITLNAPSFVIRSRDTVEMPSAPMTESMAPKVYEFVEGKLYLYTQQDEHTVLEKDKGFYRVNEETREVALSSGSSETYVLSFPNDEVLNEFTRELESHGFNQPNVAEVHQQVCIVTAGCLRLFKDSQDAPIVTFDNQDTEVAINEERREIKITNAKDKSLKMTLDCTSPAEFRRWKFALGFAGFIKGSAKARTGDALKKYIFPIKIFDDEIRSERRAFQVEPNRICLYVNPTITTPFLVFDKSKSSLELFDQERRLRLYVNRNTKMEERFDFGMAMLTDYQSLKLSLRENGYVTEPMKGKVTRYHFVISKPGLIAIHRTKFEADPQLVLERKLYTAEVTNMCIKFVTKSDPNKNITIVFKKEFNFKRWLMALKVAGYLPLTPETVPVLYLPTIVYGHICAEIPALLKGHLK
>BabSpeXinjiang001731_rbh_TGME49_202120
MGEQTLDDGFGGAVDNLLAEVDLETRGCQLVSPARSASSDNDRLTALNKLRTLLEAPFGSGNVNDQPKSPLYDGGKDFGSHEIHGTSLQKHHAKESDRPSPAASHLSDTSEKSQRPLKGTDRTSVLKHAEAVIEYQRDRINSLEEAVAKFNAALTQTTDMYKQELQRQVDDNLTLRQDMQKVVTEFEVLSKRYQMDMGETEALKKQVNFLSHDLSKKELALSEMQEQMQQLPLDNNELKEKNRLLSNEVERLNREIRGISLLDSKINAKNATAEIAGTTQACAAQHERLKASNKCIAQLENDLQAYKRLTESQSMDIKRLNYQIEKMRGATKPNDYLVSAQRQMLQIRSVFLQLAKQAKEPKAVSRQSTVEEDLNNRSLYAAYNMKTSAEFREMYDKLLELMNRNVSRPSYHQDFYTIVVTYIRDTISEEVHLRIDESMLTFDKAEEGGMTEVVRIPLSSVLGVKKLDDSNEFCIHTSDLSSHVIRAGNRDVFNRLYYALQYGGFITDHLRFSVFSKVDFSWLPSDSTWPVNSAVVLAAESSLKGDCPTDFEGVRTTLCDIYIITDPIERLMTIDHCTNSLVVIGPQMSSTPFIVPCNNVFAVRLCDPQHTACNPIMAVDPPVATLANGASTGSYFTSSQHMFAFVFENKRVLFVKGVDTDNEKRLLTLVHKGQYRQFEDPSDRAVLDAVDQHSPEHGNSGNWETPIADGRSQETIGDRSGTMALETAPSKVYELKDDKLLLYMQQDEQIVLDNNSCYFRVNEETCEVALSSGSSETYVLSFPKTEALQSFVRDLESHGFRHLKEAEVHRQVCIVTVGCLQLYKDTSQPPIVTFNKEDTYVTVNEVSREIKISNSKDKTVNMTLDCTSPLEFRRWQFALGFAGFLKVPVKAKQGDTLKKYIFPIKIFDDNASSERRAFQVEAKRICLYVNPTVKDPFLMLDKSSISLELIDAERRLRLYVNRNSKMEERFDFVLTMLTDYQALKTSLKKHGYGLEPPKGKGSTYHFVLAKSGLIAIHRTKFDPEPQLVFERKNYTVDVSNKCIKFMSKVDLNKIIQIDFKKDFNFKRWCMALKVAGYLPLTPERVPILYMPTIVYGHICPEIPTLLKGHLK
>BesBesBbGer1002212_rbh_TGME49_202120
MGHGTLPTPCEGYRSPSNYSSSRRVSEVHASCSLVPESSAHAPLHPPLPLPAEVADGLSVESSACDESASRPAPGGEANGEDFRDVYAPAKADEPAESLPAEGVDAPNGSDPPPCPSCTYTRPRRLSSAEQLSELLPAETPKSPSYYREIQLHPLSPRASPSASACVSSADALLSVSFASAPSRVSVDALRASPAASLTPLGQRLDPAGEMHERSTAAFGARNCVLRPPAHLSRGVLKADEHAEQTDARRPPPGVEHPADDEGHEASERRRNEREGHGRGAAPRPLSPSRVATLVSPAAATACSPTPSGAGPREEGTDSQIQTQTGWREQAPPLFREEYLHTAPARFDDEEVVLRKAERVIMQQRSRLEQLSSLLLRSENEKVAAHRAAQEEIGRYVEENRKLRLHLDAANGEVAAMGTVTAKHEKMLDQLTTTLAAAEKGISDRDRLLVLAQERDKTTENEHLKEEIQQMRCKIEKLTRGTAGSLADASSSGPRSANDVADQLAKVQREIDRHRAMGRQLGNTTQELRVSRMSLMQSQSHLLESQKLVEEQRVEIQRLYKVIEALNREKSLVPPVVVAPANALAVRRTQEQLDSLSTQVQMILARTEQAGSVADKSKSRGSSAVSLRMFEEQKTLLAKVLEALEQLASTRLAEEKSKRWDLEKNVFFAAMVLHAQTEEPEDFPLYRERLVAVKAATLAIFEDPADEEPLVVLRSHKVLNVRQDTDDLVFEIEYEVQQGIVEYHYLRCEEDEDMEKWLYALLYAGVMKKNLVDGVGGPAHAEVVDTENTVTYIAPSGKAPGGKDIPFAQQHAVLEYDAELNMITCEVKDNPDARLRIPCSNVTYCEDPEKLAFSFRVEPEGKDVYIIQAREDNFDHIAEVIQQGDYCKAPKVPASPSKKAVTEKRAGPGAPKKKAAPPAAKPKGAPPPEEENEQFIVRDGYLMLFQAGEKTPLLKLFHQDCITIPNDSEREFVIRHMPGTPDEETYVFGFLTDEIYKGWYQKLKDNGFLDRKEDGSVQMNQVGVVSKNVLELYRYYGTPGAKPVLEMRADRCKATASRERREILIIHTTPSGKRERITLDCATVAEFDRWNVALEFGGFLQGQGDANPKRNFANLSKYVFPVNLFEDDTGERRMALVIKSRVIQLFPSPDAQEPIMSIPADIAQVQNFIAQRKLRIYVNRDTDREERVDFILSLAKDYDRYASELSRQQFPVAADKSRGGSRKPFILSKKSLLALYKNKYQKSPEFVIEKDMYEADISSRVIIFKPSSSVPAAKVGNYPVRTVSVPSDEQMTKWDFCLRLVGFRAFSEKPPPKFFFPQIIYGFVAEEGAELRTGANFFRGFLGAGARGNPLQAGMKRLRLRRAWSRARQHDGAVSEVPLSMHAGLEVLISAEALHNFFVAVLVFSLLSRVLLQFDDVSSANAV
>CarCio010936_rbh_TGME49_202120
KTERITLDCANMAEFERWNVALTFGGFIKDDKAGPGVKSTYANLAKYVFPVNLFDEKGEERRSALEIVNGQVLLYVSPEASTPTLRINSSECEVQTFIEQRKIRIYINRYSLKEERLDLIVLLAKDFDRYSISYRYQKQPQVTWKVSLLVSAD*
>CarCio010937_rbh_TGME49_202120
KTERITLDCANMAEFERWNVALTFGGFIKDDKAGPGVKSTYANLAKYVFPVNLFDEKGEERRSALEIVNGQVLLYVSPEASTPTLRINSSECEVQTFIEQRKIRIYINRYSLKEERLDLIVLLAKDFDRLKKLLEEQEFKEVTEARRVSKSLKPLVHVP*
>CryAnd30847000111_rbh_TGME49_202120
MEGSTMNMKHLASFSQASLLAREEKVLQDAEVVITTQRARIGELRSELERLNTEKAYWSETHMKEMNEVIQENTKLRLQIDKMQADLNALLHTQSSSENLISNLTEALAAAESNLLIKENDIKRYEEIHSKLPQENEHLRNENQRLIIENEQFKRTQEHSKDLTGNKFTPDTSQTQAINNNLLKHTKMARDLDFRTEELRLNKMCLLQLESDLIEHQLLVEKQRVEIQRLNTAIEALNREKSLIPPVVMTNRQIDNWNGIQMSEYTSPKQFAEHIVSELTKVLPVKTSNLLDSSLEGDFFNNNCSNIDIVQYRTMEEQRTLISKLLKGIEQLGFARSEAECYKERASDYRWFYSAVISHSVVYKTPKEQSSTSTKVLDQNAPPGFFNLLVRVESGNMSIFQSIDEEVPLFTIKPWKCIVNIYEKDRQFTLTRSSTTSDQEEYHIFYCKTEDEFNRWYYALSYGGFINNSGRYQNNGKNEVSVLNKTIFPISVKWIDVSEDSYTPKTTSIDVVDDQIILMQPRKVIKTENMNLNVNDKKKQFILKNKSEISEQYILYPVVASNFNVLKDTLLDCKWAELKSDVNLTGSQVTNKVLGIKNSIYPKAKESINLHDVILVKNSQVLLFHSETNKKPFSTILVDKCRTVCDRRKMSILVMNVQEEQEESFYFMFSSIEDFNRSLARLREGGVKDYNKLVDKEMSKQVCVVCKNKMDLYKNYVIDNPVPIVTMTPNDSTCHIDRDRREIVLIHSDSNNKKQKITLDCATSQEFEKWNIALVFGGFLPGLSESCMSKYTFQIRLFGDEVNLSSDTNEIQTSAKYKDFYTINNCQSIDIFRHPKNKEKNIPLLTIPFKDTDYDSDVKKRLITFYTRRGKPGEVRIILNLQTLTNFDNFNKELIKIDFPVVHENKTSMSKAEYIIAAKYNSVSVYCTVKPKETQNIATEGITQIIDDVTRKFPSSGSITYKVDDYHCVVSRTGRSVSLRRKEDDYDVLSVRCKSLIEYERWEKAMSIAGFINNDPPSPPGYLPPITYLFHSLDYDYRKQPLLPDINNSVPETTNIQTKANAGPPPSSKSMAKISDQNLSKNINLNNTTQKVSIPTKDTAEKVLDQNITHNQPFPEELIYNKTKENISSTLPKLESINYWEDKSQLGSDCEEFNFSCESNNETYTRKDLNNYLDENHSLDSNINLISNCDDSDLTTLDLSKQLKNITKDDSSLLSKHPNLVWDLIEEQDRNESEEEPVYKYKKNKKKGIFGILVSKIREKV
>CryBaiTAMU09Q1023333_rbh_TGME49_202120
NMSSKKNVANFTQASLLAREEKVLQDAEIVITTQRARIGELRAELERLNSEKVYWSNTHMKEMSDVIQENTKLRLQLDEMQADLNALRHTQDSTDNLISNLTEALGAAESQLLAQENELKNLRNLAGNLPTENNNLREENQRLIAENEKLKRIQEEGKHLIDNRAPKSSDINAIQAVNVSLNKHTKLAKDLDFRTEELRVNKMCLLQLESDLLEHQLLVEQQRVEIQRLNTAVEALNREKALIPPVIITNRQFDLFSDENSINKMSPKQFAEQIVSEITKSIPNINNSIKNKMENNSNEELNEMQDDIDIVQYRTMEEQRMLISRLLKGLDQLGFTRSDATCYKEKASDYRWFYSAVISHSVTYTSTKDSQAIENNNENISPPGFFNLFVRVESGNISIFQNIDEEVPLFSIKPWKCNVEIYEKHRQFVLTRTSTTSEQIENHILYCQTEDEFNRWYYALSYGGFIRTKEVSNNFNYNNKIRNSGNYVICIRILDSSNNSNYQTTHLSVYNNNLTFSNGKPAIKTTNSKLNINMKKQQIMIEEFINDKTNTIVFAPDNPEDFDELRTVLNKNKWIEVKIGTDLQNIKIKKDNEIVTNVSGKELIPQSINFSVNNSLNTNNNVNSGTNMANTRHGIILVQNKEVLLYHDESDETPFTSISSEDCSIECDRRKMSILLLKIKNKQMESFYYMFASLEEFNRSWARLREGGIKEIKPENKPKFKQICVVCKNKMHFYKDYNESSASIPLITISPDDTNCHVDSERNEIILLHTQSDGARKKIVLDCANMEEFTRWNIALYFGGFIQGLTKSSMSKYTFDISLFSVIKNNGIDQLRNIDTKENKPIYKDFYNITDYQSIEIFKTRENREKNIPLMIIPFKDTEYIGDAKKRQIIFLTRRGKAGEVRIIINLQTLSNFDIMNKDLINVDFPLLETNSATSLKAEYIIGAKYGLICVYSTSRNRDKLSIKAINEGRYTNKGTNHNESNLRKFPACGYIKYSISDFICVASRAGRSVALRRKEDDYDALSVRCKSLTEYEKWERSMSIAGFINNDSNSNGYLPPITYLFHSLDYDFRKQPVLPTLEVEKNTNSAAVTHSDLQASDYSLSHEEPILIETKNINKNKHNLKIPENKKLLNTATIHKQTPPSRIILSRNKSRVQFKLEDINDGLEVDEWDQISEIENYEENSSLNFSNSNDDNIENYNINDDEIILNNKRVEVDYFDEYMNIVSDNEIINSDYSSNKYEIQEQININLSNNKEFKYLDPDENKLENKEYIVLSYKDKENAIEKYNIDLTEDIEYATQNFNKSHENSNEYEESSEESSEESSEESSDDKLENEYLEKEYSSDEQDEYIENEDLLSSKYTDNSIDLVIHDENNKPYNHQIELNEIENKYKDKLSWKKNTIKLIIEKMKRGRNKVTN
>CryHomTU502002930_rbh_TGME49_202120
MSNKKSNTNFTQESLLAREEKVLQDAEIVITTQRARIGELRSELERLNAEKIYWSNTHMKEMSDVIQENTKLRLQLDEMQADLNALRHTQDSTDNLITNLTEALGVAESQLLAQENELRSLKGMAGNLPIENNRLKEENQHLLAENEKLKRQQEENTKKSGEVRSSKDSDSAAIQAVNKDLKKHAKLARDLDFRTEELRVNKMCLLQLESDLLEHQLLVEQQRVEIQRLNTAVEALNREKALVPPVVITSKQLDLFSGGMDENHLQNMSAKQFAEQVVSEITKSLPNMQKKSKIITGGQEYDHENEEFDPYSSGSIPPDDMDIVQYRTMEEQRMLISRLLKGLDQLGFTRSDATCYKEKASDYRWFYSSVVSHSVNYQATSTISASNETKENISPPGFFNLFVRVESGNIAIFQNIEEEVPLFSIKPWKCNIEIYENSKQFVLTRTSTTSEQIENHILYCQTEDEFNRWYYALCYGGFIESKKIENLKFDQGGEYNKYLNNNNINNNNININGNNISINKSTNNNIRKNDKDHYVTSIKITDSENSKNYQISNISIYKNNLSFSNGRNPINTENSKLSINHKKSLITITDLSAENKNNNTIIFTVEDNREYDNLKKALISCNWMELDKNLGLHSSKFAFYKGNDSNTKQTGSNDKKLIPQSINFSTNNSSENSNNNNITKNSNTIHGLILVKDSQVLLYHDETDEIPFTKINVDECTIECDRRKMSILLIKVKNRQVESFYYMFPSLEEFNRSWSRLREGGIQEILPEDKPVLNQICVVCKNKMYFYKESNKDQGNAFLTISPDDTNCHVNSDRNEIILLHSQNDGTRKRIVLDCANMDEFTRWNIALQFGGFINGVTKSCMSKYTFDISLFGIVKSNGVEQLENIDTKECKPIYKDFYNITDYQSIEIFKTYESRLKNTPLLIIPFKDTEYYGDAKKRQIVFLTRRGKVGEVRIIINLQTLSNFDIINKDLINVDFPLLETNSATSLKAEYIVGAKEGLLCVYCTSKNKERLINIKNVINENKYLNKGSNNGNNNNNNNNNHLVESVTKKFPECGYIKYTTSEFMCVASRAGRSVVLRRKEDDYDALSVRCKSLTEYEKWERSMSIAGFINSDTTNNAFLPPITYLFHSLDYDFRKQPILPSLENRSKTVGNSSIAVTQSDHSLISHDDASLMDGGSNHQDNVGGARKRWEGDDDNNYKNNLDIPKNNNTKKLLDVTGVHRKSPPTKIILSSSKGRIREREFDLNDGFDIDEWSNISEICSRRNKNEEEEEEGEEEGEEEEEDEEVKEIEEVEIMNKSSQIDGNSRIDFFNKFLIDMDMNINESDQEELESEILINIGQRSEFGMNNNHNNNHNINNFELNNLEYKVYSINKKEFEFENEYKARKTTMKAKGIIIEDFDSNSDSNSNSLEWNLSEDHQEENEYDYDHDDDDDDDDDDDDDDDNDNDNDNDDEEEEEEEETEEEEKEKNREEEDLEEEKEENKNIMNTNDGNRREREWELKKKKKYIIKEKELLSLIGGESDKNSYYNTPERLFQSQAKKYQKSLNSSLSSSFSPNYSSSLNLSIEKRKNKNNGKKGINSLISTNKSSNYNNNINTNTDHYLQVNNTQSKWERGKNGIKSIMNRIRFKRG
>CryMelUKMEL1000255_rbh_TGME49_202120
MLNKKNTTNFTQESLLAREEKVLQDAEIVITTQRARIGELRSELERLNAEKIYWSNTHMKEMSDVIQENTKLRLQLDEMQADLNALRHTQDSTDNLITNLTEALGVAESQLLAQENELRSLKGMAGNLPIENNRLKEENQRLLAENEKLKRQQEENIKKSGEVRSSKDSDSAAIQAVNEDLKKHAKLARDLDFRTEELRVNKMCLLQLESDLLEHQLLVEQQRVEIQRLNTAVEALNREKALVPPVVITSRQIDLFSGGMDENHLQNMSAKQFAQQIVSEITKSLPNMQKKGKIIDSGEEFDPYTSDSIPPDDMDIVQYRTMEEQRILISRLLKGLDQLGFTRSDATCYKEKASDYRWFYSSVVSHSVNYQATSSISASNETRENISPPGFFNLFVRVESGNIAIFQNMEEEVPLFSIKPWKCNTEIYENSKQFVLTRTSTTSEQIENHILFCQTEDEFNRWYYALCYGGFIESKKIENLKLEQAAEYNKYLNNNNINNNISINKSTNNNIRKNDKDHYVTSIKITDSENSKNYQISKISIYKNNLSFSSGRSPIKTENSKLSINHKKSLITITDLSAENDNINTIIFTAEDNREYDDLKKALISCNWMEIDKNVALNNSKFAFNKGNDSNTKQTGSNDKKLIPQSINFSMNNSSENRNNDNNNDNHGNITKNSNTVHGLILVKDSQVLLYHDETDETPFTKINVDECTIECDRRKMSILIIKVKNSQVESFYYMFPSLEEFNRSWSRLREGGIQEILPEDKPVLNQICVVCKNKMYFYKQSDKDQGNALLTISPDDTNCHVNSDRNEIILLHSQSDGTRKRIVLDCANMEEFTRWNIALQFGGFISGVTKSCMSKYTFDISLFGIVKSNGVEHLENIDTKECKPIYKDFYNITDYQSIEIFKTHESRLKNTPLLIIPFKDTEYYSDAKKRQIVFLTRRGKVGEVRIIINLQTLSNFDIINKDLINVDFPLLETNSATSLKAEYIVGAKEGLLCVYCTSKNKERLINIKNVINENKYLNKGSNNSNNNHLVESVTKKFPECGYIKYTTSEFMCVASRAGRSVVLRRKEDDYDALSVRCKSLTEYEKWERSMSIAGFINSDTTNNSFLPPITYLFHSLDYDFRKQPILPSLENRSKTVVNSSMGVTQSDHSLISHDDASLMGGGSNHQNNVGRAGKRWEEDDNNNHKNNLDIQKNNNTKKLLDVTGIHRKSPPTRIILSSSKGRVREREFGLDEGYDIDEWSNISEICTRRNMKEEEEDYDDEDDDHYYYDYENENDDDNEGKEVEIMNKSSRIDFFNNFLIDMDVNKSDQEEFESEILINIGQRSKFGMNNHDNLELNNLEYKVYSINKKEFEFENEYKATKEGMELKDFDSNSGSNSNSFEWSLSEDHQEENEYDNDHDDEEEEEEEEEEEEKEEEEEEEEEKEEKEENKNTMNINDGNIRGREWELKKKKSSTIKEKELLSLIGEESDKNSNYNNTPERLFQSQPKEYQNSLNSSQSSSFSPDFSSSLNLSIEDKNKNNGKKGLNSVISTNKSFNSNSNNNNINANTGHYLQVNNTQSKWERGKNGIKSIMNKIRFKRE
>CryMurRN66003225_rbh_TGME49_202120
MKHLASFSQASLLAREEKVLQDAEVVITTQRARIGELRSELERLNAEKAYWSETHMKEMNEVIQENTKLRLQIDKMQADLNALLHTQGSSENLISNLTEALAAAESNLLIKENDIKKYEEIHSKLPQENEHLRNENQRLIVENEQFKRAQENSKDLTGNQFIPDTLQAQAINNNLLKHTKMARDLDFRTEELRLNKMCLLQLESDLIEHQLLVEKQRVEIQRLNTAIEALNREKSLIPPVVMTNRQIDNWNSIQMSEYTSPKQFAEHIVSELTKVLPVKTSNLLDSSLEGDFLNNNCSNIDIVQYRTMEEQRTLISKLLKGLEQLGFARSEAECYKERASDYRWFYSAVISHSVVYKTPKEQSSTSTKVLDQNAPPGFFNLLVRVESGNMSIFQSIDEEVPLFTIKPWKCIVNIYEKDRQFTLTRSSTTSDQEEHHIFYCKTEDEFNRWYYALSYGGFINNSGRYQNNGRNEVSVSNKTIFPISVKWIDVSEDSHTPKITSIDVVDDQIILIQLRKVIKTENMNLNVNDKKRQFMLKNKSSGISEQYILYPVVASNFNVLKDTLLNCKWAELKSDVNFTGSQVTNKVLGIKNSIHPRAKESINLHDVILVKNSQVLLFHTETSKKPFSTIFVDKCRIICDRRKMSILVMNVQEDQEESFYFMFLSIEDFNRSLARLREGGVKDYNKLVDKEMSKQVCVVCKNKMDLYKNYVIDNSAPIVTMTPNDSTCHIDRDRREIVLIHSDSNNKKQKITLDCATSQEFEKWNIALVFGGFLPGLSESCMSKYTFQIRLFGDEENLSNETNEIQTSAKYKDFYTINNCQSIDIFSHPKNKEKNIPLLTIPFKDTDYDSDVKKRLITFYTRRGKPGEVRIILNLQTLTNFDNFNKELIKIDFPMVHENKTSMSKAEYIIAAKYNSVSVYCTVKPKETQNIPTEGMTQIIDDNVTRKFPSSGSITYKVDEYHCVVSRTGRSVSLRRKEDDYDVLSVRCKSLIEYERWERAMSIAGFINNDPPSPPGYLPPITYLFHSLDYDYRKQPLLPDVNNSVAETTNIQTKANAGPPPSSKSIAKTSDQNLSKNINLNNTTQRVSIPTKDTAEKVLDQNITHNQPFPEELIYNKTKENISNTLSKLESINDWEDKPQLGSDCEEFNSSCESNNETYTRKDLNNYLDENHSLDSNINLISNCDDDSDLTTSDLSKQLKNITKDDSLLLSKHPNLVWDLIEEQDRNEGEKEPVYKYKKKKGIFGILVSKIREKV
>CryParIOWAATCC000073_rbh_TGME49_202120
MSNKKSNTNFTQESLLAREEKVLQDAEIVITTQRARIGELRSELERLNAEKIYWSNTHMKEMSDVIQENTKLRLQLDEMQADLNALRHTQDSTDNLITNLTEALGVAESQLLAQENELRSLKGMAGNLPIENNRLKEENQRLLAENEKLKRQQEENTKKSGEVRSSKDSDSAAIQAVNKDLKKHAKLARDLDFRTEELRVNKMCLLQLESDLLEHQLLVEQQRVEIQRLNTAVEALNREKALVPPVVITSRQLDLFSGGMDENHLQNMSAKQFAEQVVSEITKSLPNMQKKGKIIAGGQEYDHENEEFDPYSSGSIPPDDMDIVQYRTMEEQRMLISRLLKGLDQLGFTRSDATCYKEKASDYRWFYSSVVSHSVNYQATSTISASNETRENISPPGFFNLFVRVESGNIAIFQNMEEEVPLFSIKPWKCNIEIYENSKQFVLTRTSTTSEQIENHILYCQTEDEFNRWYYALCYGGFIESKKIENLKFDQGGEYNKYLNNNINNNININGNNISINKSTNNNIRKNDKDHYVTSIKITDSENSKNYQISKISIYKNNLSFSNGRNPINTENSKLSINHKKSLITITDLSAENKNNNTIIFTVEDNREYDNLKKALISCNWMELDKNLGLHSSKFAFYKGNDSNTKQTGSNDKKLIPQSINFSTNNSSENSNNDNITKNPTTIHGLILVKDSQVLLYHDETDEIPFTKINVDECTIECDRRKMSILLIKVKNRQVESFYYMFPSLEEFNRSWSRLREGGIQEILPEDKPVLNQICVVCKNKMYFYKESDKEQGNAFLTISPDDTNCHVNSDRNEIILLHSQNDGTRKRIVLDCANMDEFTRWNIALQFGGFINGVTKSCMSKYTFDISLFGIVKSNGIEQLENIDTKECKPIYKDFYNITDYQSIEIFKTYESRLKNTPLLIIPFKDTEYYGDAKKRQIVFLTRRGKVGEVRIIINLQTLSNFDIINKDLINVDFPLLETNSATSLKAEYIVGAKEGLLCVYCTSKNKERLINIKNVINENKYLNKGSNNSNNNNNNNNNHLVESVTRKFPECGYIKYTTSEFMCVASRAGRSVVLRRKEDDYDALSVRCKSLTEYEKWERSMSIAGFINSDTTNNAFLPPITYLFHSLDYDFRKQPILPSLENRSKTVGNSSIAVTQSDHSLISHDDASLMEGGSNHQDNVGGIRKRWEGDDDNNYKNNLDIPKNNNTKKLLDVTGVHKKSPPTKIILSSSKGRIREREFDLNDGFDIDEWSNISEICSRRNKNEEKEEEEDEEEEEEEEDEEGKEIEEVEIMNKSIRIDGNNRIDFFNKFLIDMDINESEQEELESKILINIGQRSEFGMNNIQNNNNNNNSELNNLEYKVYSSNKKELGFENEYKAKKTMMKTKGMIIEDFDSNSDSNSDSNSNSLEWNLSEDHQEENEYDYDHDDDDDDDDDDDDDDDDDNDNNNDNDNDNDNEEEEEETEEEEKEKNREEEDLEEEKEENKNIMNINDGNRREREWELKKKKKNIIKEKELLSLIEGESDKNSYYNTPERLFQSQAKKYQKSLNSSLSSSSFSPNYSSSLNLSIEKRKNKNNGKKGIHSLISTNKSSNYNNNTQSKWERGKNGIKSIMNRIRFKRG
>CrySpeChipmunkI016055_rbh_TGME49_202120
NEKKMSDKKNTTNFTQESLLAREEKVLQDAEIVITTQRARIGELRSELERLNAEKLYWSNTHMKEMSDVIQENTKLRLQLDEMQADLNALRHTQDSTDNLITNLTEALGIAESQLLAQENELKSLRGMAGNLPIENNHLKEENQRLLAENEKLKCQQEESTRKSGEVRSSKGSDSAAIQAVNDDLKKHTKLARDLDFRTEELRVNKMCLLQLESDLLEHQLLVEQQRVEIQRLNMAVEALNREKTLVPPVVITSKQLDLFSDGTNENPLQNMSAKQFAEQVVSEITKSLPMMQKDLIIGAGKEYNENEELCGYSSASIPPDDMDVIQYRTMEEQRMLISRLLKGLDQLGFTRSDATCYKEKASDYRWFYSSVVSHSVNYITKPLITSSNDTRDNISPPGFFNLFVRVESGNIAIFQNMEEEVPLFSIKPWKCNVEIYENSKQFVLTRTSTTSEQIENHILYCQTEDEFNRWYYALCYGGFIESEKIGNSKFNQGEYDPKMNKYLNKNPNININFNNNDNIKDNNNNINNNDKDHSVISVKIIDPENVKNHQISKMSIYNNYLSFSNGRTPINTTNSKLSINHKKSMITITDISTDHDNNTIVFTSEDFRDYDDLKNALISCNWMETDKNLGSLTSKLNYKGADSNIKQTGITDKKLIPQSINFSMNNTSENHNNNDINHATNNSDVRHGVILVKNSQVLLYHDESDETPFAKINVNECSIECDRRKMSILLIKVRNNQVESFYYMFSSLEEFNRSWSRLREGGIQEVLPENKPVLNQMCVVCKNKMYFYKDGDNNQGNSFLTISPDDTNCHVNSDRNEIILLHLQGDGTRKKIILDCANMDEFTRWNIALQFGGFISGVTKSCMSKYTFDISLFGIVKSNGVEQLKNINTKESKPVYKDFYNITDYQSIEIFKNHESRLKNTPLFTIPFKDTEYYGDAKKRQIVFLTRRGKAGEVRIIINLQTLSNFDIINKDLINVDFPLLETNSATSLKAEYIIGAKEGIICVYCTKNKERFINIKNIISENKYLNKGSNNNNNIHNNHENNNSINIIGVGHHNLDSTRKFPECGYIKYTTNEFMCVASRAGRSVVLRRKEDDYDALSVRCKSLTEYEKWERSMSIAGFINSDTTNNAFLPPIMYLFHSLDYDFRKQPILPSLDNRSKTIVNSSIAVTQSDEHSILSHDDISAMNEEDYQDIGKRRKGGGEEGESNKNNLDIPKNLNSRKLLDIAGIHRQSPPTRIMLSSSKRRIRERELDFNEGYDIDEWSNISEICTRRKKEDNEQMEEEEIMTRIKNRSDQYENKSSIDFFNQFLMDMDINENNKEEFESEILINIGRVSELGMNYSNDENFESKIDINYIKRTSSINNNKQMELENLEYKVYSNNRGGMNNKEVKHDLEIDEILNQKERSGFDYFDSNSDSDSDSLKWSLNEDNKEENEYDEYDQDDDDDEYEDDDDDDDDNNDNEKKKQKEEKENSMNINHNGNRRENEWELKKKNIIEEKELLSSLGGSGQNSYIPKRLSESQIPEHQKSVNSSLSSSLSSSSNYSPSSNSSLNYRKNKSNGKKDTHAARTLINISSNNNNQQHHSLKLNNTQSKWERGKNGIKSIMNRIRFKRERG
>CryTyzUGA55003722_rbh_TGME49_202120
MSNKKSNTNFTQESLLAREEKVLQDAEIVITTQRARIGELRSELERLNAEKIYWSNTHMKEMSDVIQENTKLRLQLDEMQADLNALRHTQDSTDNLITNLTEALGVAESQLLAQENELRSLKGMTGNLPIENNRLKEENQRLLAENEKLKRQQEENTKKLGEVRSSKDSDSAAIQAVNKDLKKHAKLARDLDFRTEELRVNKMCLLQLESDLLEHQLLVEQQRVEIQRLNTAVEALNREKALVPPVVITSRQLDLFSGGMDENHLQNMSAKQFAEQVVSEITKSLPNMQKKGKMIAGCQEYDHENEEFDPYSSGSIPPDDMDIVQYRTMEEQRMLISRLLKGLDQLGFTRSDATCYKEKASDYRWFYSSVVSHSVNYQATSTISASNETRENISPPGFFNLFVRVESGNIAIFQNMEEEVPLFSIKPWKCNIEIYENSKQFVLTRTSTTSEQIENHILYCQTEDEFNRWYYALCYGGFIESKKIENLKFDQGGEYNKYLNNNNINNININGNNISINKSTNNNIRKNDKDHYVTSIKITDSENSKNYQISKISIYKNNLSFSNGRNPINTENSKLSINHKKSLITITDLSAENNNTIIFTVEDNREYDNLKKALISCNWMELDKNLGIHSSKFAFYKGNDSNTKQTESNDKKLIPQSINFSTNNSSENSNNDNITKNSTTIHGLILVKDSQVLLYHDETDEIPFTKINVDECTIECDRRKMSILLIKVKNRQVESFYYMFPSLEEFNRSWSRLREGGIQEILPEDKPVLNQICVVCKNKMYFYKESDKEQGNAFLTISPDDTNCHVNSDRNEIILLHSQNDGTRKRIILDCASMDEFTRWNIALQFGGFINGVTKSCMSKYTFDISLFGIVKSNGVEQLENIDTKECKPIYKDFYNITDYQSIEIFKTYESRLKNTPLLIIPFKDTEYYGDAKKRQIVFLTRRGKVGEVRIIINLQTLSNFDIINKDLINVDFPLLETNSATSLKAEYIVGAKEGLLCVYCTSKNKERLINIKNVINENKYLNKGSNNGNNNNNNNNNHLVESVTKKFPECGYIKYTTSEFMCVASRAGRSVVLRRKEDDYDALSVRCKSLTEYEKWERSMSIAGFINSDTTNNAFLPPITYLFHSLDYDFRKQPILPSLENRSKTVGNSSIAVTQSDHSLISHDDASLMEGGSNHQDNVGGTRKRWEGDNDNNYKNNLDIPKNNNTKKLLDVTGVHRKSPPTKIILSSSKGRIREREFDLNDGFDIDEWSNISEICSRNKNDEKEEEEDEEGKEIEEVEIINKSSQIDGNSRIDFFKKFLIDMNINESDQEELESEILINIGQRSEFGMNNNNNFELNNLEYKVYSNNKKEFEFENEYKARKTMMKTKGMIIEDFDSNSDSDSNSNSLEWNLSEDHQEENEYDYDHDDDDSEQEEEEEEEEETEEETEEEEKEEEKEKIREEEDLEEEKEENKNIMNINDGNRREREWELKKKKNYIIKEKELLSLIEGESDKNSYHNTPERLFPSQAKKSLNSSLSSSSPNYSSSFNLSIEKRKNNDNGKKGINSLISTDKISNYNNNTQSKWERGKNGIKSIMNRIRFKRG
>CryUbi39726000952_rbh_TGME49_202120
MSSKKNATNFTQESLLAREEKVLQDAEIVITTQRTRIGELRSELERLNAEKLYWSNTHMKEMSDVIQENTKLRLQLDEMQADLNALRHTQDSTDNLITNLTEALGVAESQLLAQENELKSLRGMAGNLPIENNHLKQENQRLLAENEKLKRQQEENNRKSGEPRTSKGSDSAAIQAVNADLNKHTKLARDLDFRTEELRVNKMCLLQLESDLLEHQLLVEQQRVEIQRLNTAVEALNREKSLVPPVVITSRQLDLFSQGMDANPLKNMSPKQFAEQVVSEITKSLPKMQRMGVMIGGDEDKYNDENNELSYSSTPDDIDIIQYKTMEEQRMLISRLLKGLDQLGFTRSDATCYKEKASDYRWFYSSVVSHSVNYNTRSTSGSDEKNDNISPPGFFNLFVRVESGNIAIFQNMEEEVPLFSIKPWKCNVEIYEKSKQFVLTRTSTTSDQIENHILHCQTEDEFNRWYYALCYGGFIESGKTENSQFYQGEDLNKINIRYPNNKLNRNPNVNRNINVNINNDNNLNNNNTNNNNNNTKDHVVISVKIMDSENSKNYQTSQMSIYNNYLSFSNGRNPIHTVNSKLSINNKKTIITITDSSDNSGNNNTIFITPEDLRDYEDLKKSLISCTWMEVDKNLGLLASKLNTKGNDSNVKQSGISDKKLVPKSTNFSNNKSEENNNDNNSSKNPNMRHGVILIKDSQVNLYHDEIDTIPFTKIDVKECTIECDRRKMSILLIKSRNNQFESFYYMFSSLEEFNRSWSRLREGGIQEIKPEDKPVLNQMCVVCKNKMHFYKNNEKNTNHSFLTISPDDTNCHVNSDRNEIILLHSQNDGTRKKIVLDCANMDEFTRWNIALQFCGFINGVTKSCMSKYTFDISLFGIVKSNGTEQLKNIDTKESKPIYKDFYNITDYQSIEIFKNQESRLKNTPLFIIPFKDTEYSGDAKKRQIVFLTRRGKAGEVRIIINLQTLSNFDIMNKDLVNVDFPLLETNIATSLKAEYIIGAKEGLLCVYSTSKNREKLASIRHAMNENRYFNKGSNNNNNNNNNNNNSNNNNNNNNNNNNNNNGVHDNMDSVTRKFPECGYIKYTTNDYICVASRAGRSVVLRRKEDDYDALSVRCKSLTEYEKWERSMSIAGFINTDKINNAFLPPIIYLFHSLDYDYRKQPILPNLDSSIVISPSEDHSLLSPDEISLLNERENQEIGKRRRGGLGETGDNYRNNNLDVPNVDTKKNLNHQKLLDTTGIHKQSPPTRIIISSSKVKRREGEGGEEEEDEDEYEEEEKKMKGIQFNLKDLNEGYDIDQWSNVSEIFTREKIINKKVEEYYKDEQDYNNYYYNDENRQNKEIDFFNTFLMDMDINENKEEESEILVNIGSLRVNNERFKEIDDYNDENGDYEEEKDEENSNKSKRGINSSNKISSVNNKIPMELENQEYKVYSINKSLMNDEFNGKFKEDEDDDEDEENLDRKIHLNSLGWKVSGNDYEEEDEYENEDESEEEEEDEREDEEEDGEYALEDGDEDEYENEDEDEDEYEDEYGEYENKDEDEDEYEDENEDEEDSQYQNENYMNTNFKEKKKGEQKTKGKEIKKKEPLSSSGFHHSRSKSQISINPESPMSPSPSLSFSLSSSIYRNNNKSFNSASSSTSKEINSITQSRWKRGKSGIKSIFGKMRLKRG
>CycCayNF1C8000707_rbh_TGME49_202120
MDQQLSFMLALASELIYADWGAGRPLRQHGGWIEELPLEEGSTPSGSSTPLSEPSQEELAVSVSASASLKASAHAAPERKFVREMAHQAPIHDKEGVAASKVYAWCRLETMLAPQRESRALESARTLIEQQKERIESLTETVMRLQHTKGDSQVRLQKDLQVYIHENQRLRLQLDSMKAEIAALEQVRHREEKEVQEVVEALAAAEKGIADRDSLIKRLQREDKTAENEKLKEDQQRLLTRLSKLQKLTGTAGDESYEGRSPEDLAEQLVKVQREVELHRGTTRQLGHTTEELRISKMCLVQAEANLLEGQKLIEEQRAEIQRLYKIVEALNREKALTPPVVLTLPKHLRGVGIEQLEALSTKMGQILQALDRERKSKGLDVQLRVNIVGIRL
>CycCayNF1C8000719_rbh_TGME49_202120
MVSLAVDASALLITLVYEPCPGRSETHLFKFRTDDELNRWHHALAYGGFIRAAPLVQHALPPSTVPPSSEAPSTPKEEMLVSVNIPDGIGFDGAPTLSERHNGRVQYNKARNMLIITSPEDPTPLLIPCAQVKMTPDTQQHSIVFKSIEEPDKMITVTTQEKFYLELVGIAGMGTYYQPPVKKEPPPPPVAKPKEPPPPPPEPEAPEENELFVIRDGNLMLFEKQGDTQPILKLHHADCATHADPVNREFIITHKPGTPEEETYVFSFPTDDVYKGWYKKLEENGFLMRKGDHRGRTSNQVGVVSKGCLDLYKDYGTPDAKPVITLMANRCSATASRERREIRIIHTSPTGKRERITLDCASVAEFDRYVFPINLFEDASGRRSALLIENRMIMLFPAPEATEPVLCASADECEVQPVISQRKLRVYVNRNTRREQRIDFILALAKDFDRKGLMAVYKSKFDIARRVNVISADSRERWEFALKLAGFKAFSKSQLPRFFFPQIIYGFVAEEAAELRKDSFLGSARAALGLLQ
>Cys_WienI000232_rbh_TGME49_202120
SRDRAVENEQLKEEIQRLKCNLEEVTKRNASLGGGFDGGAAGGDGAAGPRSADDVADQLARVQREIDRHRSMGRQLGHTIQELRVSKMSVMQSQ
>Cys_WienI002862_rbh_TGME49_202120
MQHGDARFPCRGESSGRRSPHRCGWQVCAHSKVVDPERKLEEKASIQDASPSSIGQESLTCKQAPTSCCFSASFFSGPAAVASAEAAHADVSPERQRAPTSPANAHISVGPTQQSDRMSTAEELAEMLPSEPPTPSHHGGSLKPSAVPCRSSWLSGVSPVSDTSSSSHNGGNRTDPSSSGEHTRGNMPKTHPTALSEQLLHRDSAGRPSGAADRFPSSCSSFSSPPPTPMPLGDGGPDGPQQQQLGSEEQQPPLFREEYSHMAPAAYDSVDEDEVLRKAEKIIVQQRNRLEQLSSLLLRSENEKVAAHRATQEQIGRYVEENRKLRLHLDSMNGEVGAMNSVNCRNEKMIEHLTLSLAAAEKGISERDRLLAIAQ
>Cys_WienI003002_rbh_TGME49_202120
GEGARISRGLGAGQQGFVEQQKLLARVVEALEQLAAKQAVDPLAARRWDLEKDVFFAGLVLHAQTEEPQEHPPFREK
>Cys_WienI007159_rbh_TGME49_202120
MKILAQDSQVQYFIAQRKIRVYVNRNTDAEERVDFILALAKDYDRYSAECAKQHFPDADAKPKGTSTKPFVLCKKNLMAVYKNKHQKTPEIVIERASYEVASFPGRVLVFRPNNDLPKAKLFSCPERTVTIPDDEQMRKWSFCLKLVGFRSFCDTPPPRFFFPQVIYGFIAEEASELRTDLGRGNLIGGLFGVSPLKGSLQKPKDQELASPASSFAPAAQED
>Cys_WienI011108_rbh_TGME49_202120
MQKPEAQLWLPCSKISMKTDFENFAFHFNVEEGEPGTYTIQATPENFDRIADVVHRGRYYHSPYVRQATPPSPPPEKKDPQRKPKKKAPLPPPKKQPSPTEDQEDDLFVVRDGYLMLFQNPGDRDPILKLFHADCITNPDPTAREFVIRHMPGTPDEETYVFGFMTDEIYEGWYKKLKANGFLDRKEDSGNIKANQVGVVSKNTLELYRYYGTPGAKPVLQMHADRCSATASRERREIRIIHTTPAGKRERITLDCATVAEFDRWNVALEFGGFLKAQEGDAGNQPRYANLNKY
>CytFelWinnie003468_rbh_TGME49_202120
MDVSNFNIAVDNLINKFNDEPLESQCRLTPLKSVESDVDPQVLLDKIRDECNNIVVPSSVRSNGKARNEMVLEHAEAVIEYQRDRINSLEKTIEKFNDAITKTNDMYKDELQKYASENKDLRIQMQNVISDYEALSNRFQAERDEYQKLKEKVIKDGSEMIKKDEVIRKLNDKMEVLPKENEFLKEERRRLLDEVKVLKDQLMNEDGRNEIIKIENDNGTNAFKHMVCDVRKQENIMMSKCLIQVENDLMSYKRLSEDQKMEIERLNNVIDDIKRTNLRPDNFILSTQKQMLQFRQLFITMVKQHKCIAEDKDVSPSDHRAANDIDNRSLHMAYILKATSEHREMYDKLLNVVKNALGIKSNTNYFYSFIASYRFTNDLDIYGEYTKRSFDVNDGFILIHILDDLNEHVVSTKKLLLTDLISIRRDFRNLEFTLSYSNGHHIIKLDNSDYYNRLYYALLYSGFIVEDKSLSIHSNIDFSLLEDNNWPVDLVPIYYSTSITNHNNTVAHEVTSTADRGNVHSEEQTSGGEGVNKSTSCDVYDYINGVSVILEPKSCLFYYDYNLNCIVINGPNMATRPNIIFCGETLLFAISKGDFNEDYVILPPPLATFPNGNPCSTFFSRPVVYGLLNHARIHYIIPRDSKSSDQLKIIFHGAKFASINEFTSQGLYIIEPKKTGNDGCIVRQPSDNIQHPLYKFINGILELYLSGSDVPIKVDVTSAYYKSNDNKTETFVLSIDEEDLYKEFLNDLKLNGIKSVDMLPTKNNLNKGQSCIVTKGLIELFDYQSSQTPIIVFHIDNTKVTVDDKTRKIVIIQHGEKSIKMTLDCTSAPEFARWKFALTFGGFLKCDINTNTALREFIFPIKIFDTIDDNGGRSAFDVQGDRILLYINPNSNEPFLIWDKSTINITTFDTDRRVRIHVKKNTKYEERFDLIIPLLNEYNNFIGLLNRSNYSTNQNVKNSPSKYKFIISKPGNISMHSNKYDKEPLITLQLQDYISDINVNELLIKFKPKVSDKRDVILQFKKEASFKKWLLAIKIAGFVPISKDNIPVLYFPTIMYGFTCLESKRLFKNYTF
>EimAce001713_rbh_TGME49_202120
KYYQPPVKEAPPSAPAPVEKKTEEAKPPEDDEVFVIRDGYLMLFEQAGDPQPILKLHNADCATLADAKNREFVITHKVRERE
>EimAce002367_rbh_TGME49_202120
MLNNEQLYTIGASIGSRRPHNSSQVSPPATPLSVQQQEKELLLMPASASAAAPAAADAAAAAAAGAGSKRFIQEGVHSARMPDMLATPRESSALESAKALIERQKEKIEELSQTVFMLQQGRGEQEQRLQQDLVGYVQENQRLRLQLDALKGDLQALEYRRTKGDNELQTLVETLAAAEKAVAERDALIRRLQSADKTAENERLKEEQQRLLHRLSKLQKLVGASGEGDAEGRSAQDLAGDLVRVQRDIELHRGTTRQLGNTIEELRVSKMCLVQSEADLLEGQKLIEEQRAEIQRLYKIVEALNREKALVPPVVLTLPKYLRGVGEAQLEALSNKLSLILQALQRERQTTTEDDAEDRTSFALVQQRMFEEQQALLK
>EimAce004665_rbh_TGME49_202120
WYKKLEENGFLRRKGEQQGQASNQMGVVSKGCLELYKDYGAPQAKPVITLMANRCSATASRERREIRIIHTSPSGKRERITLDCASLAEWNVALHFGNFLKGDDIEGSGSQAYANLSKYVFPINMFEDASGRKSALLIENRMIMLFPSPDATDPILCFSANECEVQPVIAQRKLRVYVNVSISH
>EimBruHougton003279_rbh_TGME49_202120
MFPFSWGPEISITVATQEKFFLELAAIAGAGKYYQPPVKESAPPTPKPPEEKKPEEPKPPDDDEVFVVRDGYLMLFEKAGDPQPILKLHNADCVTLADATNREFVITHKPGTPEEETYVFSFPTDEVYQGWYKKLEENGFLRRKGDQRGRTANQVGVVSKGCLELYKDYGSPQAKPVITLMANRCSATASRERREIRIIHTNPSGKRERITLDCASLAEFDRWNVALHFGNFLKGEDIQGTGSQAYANLSKYVFPINMFEDASGRKSALLIENRMIMLFPTPDATDPILCFPANECEVQPVISQRKLRVYVNRNTRKEQRIDFILPLAKDLDRYAAACQRDSFPEAVVGKPMEKLNIPKGLMAVYKSKFTALTAGAAVAQCMQHTKADLTLEVSKYSLSEDGAVYIFTNLEGKEPPRRATVTAPDSRERWEFALKLTGFKPFSTVQLPRFFLPQIIYGFVAEEAYELKKDTILGNARAALGLLNMQREAPRPVAPAEQQTHRSQPRSDSSSR
>EimBruHougton007865_rbh_TGME49_202120
MLPGAPQYLNGGRKVHWGPPPAAAAPLGAPPMGAYPASDAAAAAMEQQLLRPPAAAAAASAAVAAAGSSKVFREQPLHGARVPDMLAAPREARALETAQNLIERQKARIEELTETVLLLQQREGDKQQQQQQQLQRELEAYVHENQRLRLQLDSIKGEIEALEQIRKKGDREMQQLVETLAAAEKGIAERDTLIKHLQSMDKTAENERLKEEQQRLLHRLNKLQKLAGTSGEGELEGRSAQDVGHWSRRRQKRRQKRRQKRRQREKETQKGDRKETGRGRERGQKGRQKGDRMRQKGGQKETDREKRRQGETDRDKRRQGETDRDKRRQGETDRQKRRQEETDRQKRRQEETDRQKRRQKDTGRQKRRQMETGRQQGAPAPRS
>EimBruHougton007866_rbh_TGME49_202120
MCLVQSEANLLEGQKLIEEQRAEIQRLVVAFSREKALFDLSSRVEALNRSRVEALNREKALVPPVVLTLPKHLRGVGEAQLEAISNKMGLILQALDRERQTTSEEDSEDRTSLALVQQRMLEEQQAVLKRLLEGFDRLDERFWGRGDTDEEPTTVLRPHKVQALTIEAFCLQIKIVYEPCLGRVETHIIKLMTEDELNRWSHALAYGGFLRGAPLVQGGPPTPGGPPASRGVSEREEEVLVRVSAPEGLAFDGGPTLTERHDGRIQYNEERNVLIITSPDVKLMIYFS
>EimMaxWeybridge002327_rbh_TGME49_202120
MFLLTVEVVYVLLLPSVLAAPREARALESAQSLIERQKARIEELTETVLLLQQGRGDKEQRLQADLENYVHENQRLRLQLDSLKGEVEALDQLRRRGDKEVQSLVETVAAAEKGIAERDALIRHLQSTDKTAENERLKEEQQRLLHRLNKLQKLAGTTGEGEADGRTPQDLAGDLVRVQRDIELHRGTTRQLGNTIEELRISKMCLVQSEANLLEGQKLIEEQRAEIQRLYKIVEALNREKALVPPVVLTLPKHLRGAGEAQLEALSNKMGLILQALDRERQPDDDREDRTSLALVQQRMFEEQQVILKRQVFMQSHICLHAYTAGGIRATRRAFLGTGGIRETIHEQLECSPSCLRVAVYVSRHPVGIKVGEDAGLLLSEYQTCARMLMQWRTDGSFFYSGTVLHAVIEAEEEEADYREK
>EimMaxWeybridge002328_rbh_TGME49_202120
MHSLSIDPNLLQIRLGYEPCLGRMETHLIKLMTEDELNRWSHGLAYGGFLRTAAASAPPPLPSAPPSSRPPSVREEEILVNVSVPEGVAFDGVPTSRERHDGHIQYNEARNVLIITSPDDTSPLTIPCSLVTMSVDKDAHAITFKSAEASTTTAQEPVHPNPLAAVAGAGKYYQPPAKLTPPPSPKEPEESTEKPKPPEDDEVFVIRDGYLMLFEKAGDPQPILKLHNADCVTLADATNREFVITHKPGTPEEETYVFSFPTDEIYQGWYNKLEENGFLRRKGDQRGRTANQVGVVSKGCLELYKDYGAPQAKPVITLMANRCSATASRERREIRIIHTNPSGKRERITLDCASLAEFDRCSINSLHRTVLTAICFTFLYDWVCGAGAYIFRWNVALHFGNFLKGEDLQVIRNLSSQDRFCMRTRGLDRSEAPKIAPSETVVYVFPINMFEDASGRKSALLIENRMIMLFPTPDATDPILCFHANECEVQPVIAQRKLRVYVNRNTRREQRIDFILPLAKDLDRKGLMAVYKSKFEPPRKATVTSPDSRERWEFALKLTGFKPFSTVQLPRFFLPQIIYGFVAEEASELRKEGLLGNARAALGLLNLQRENRGSTFQTDQQTHRSQPRSDSGSR
>EimPraeHoughton002158_rbh_TGME49_202120
MYLFQKDWRLMEYRHWLKDMMGSSYFSDDDGDDGDDDDDDDDDNDDDDDDDNDAAAADDDDNDDDDDDAPAAAAAADDDDDDDDDAPAAAAADDDDDAVDDDDDGYDSFNDSVFFCYHGPDVSVTVSTQEKFFSELAAVAAAGKYYQPPAKVTPPPTPEPPEKKPEEPKPPEDDEVFVVRDGYLMLFEKAGDPQPILKLHNADCVTLADATNREFVITHKPGTPEEETYVFSFPTDEVYQGWYKKLEENGFLRRKGDQRGRTANQVGVVSKGCLELYKDYGAPQAKPVITLMANRCSATASRERREIRIIHTNPSGKRERITLDCASLAEFDRYVFPINMFEDASGRKSALLIENRMIMLFPTPDATDPILCFPANECEVQPVIAQRKLRVYVNRNTRKEQRIDFILPLAKDLDRYAAACQRDSFPEAVVGKPVEKLSIPKGLMAVYKSKFVRQRSFVVSLPSFKPSLKIAAAAIAAAVGIAAAVGIAAPTDVA
>EimPraeHoughton003524_rbh_TGME49_202120
MLSGEPHYIRGPPMMPWGPSASVDSLQGPPLPDIYPASPPTPLSEAAADKEKIMKPRATAATAATAATAAAAAAAAAAAAAAGSKRFVQEGLHSSRIPDMLAAPREARALESAQSLIERQKARIEELTETVLLLQQGRGDKEQRLQTDLENYVHENQRLRLQLDSLKGEVDALEQQRRKGDKDIQTLVETVAAAEKGIAERDALIRRLQSMDKTEENQRLKEEQQRLLHRLSKLQKLAGVTGEGEADGRTPQDVRRRQKETPGGQIDTKGDRQQHRRQTD
>EimTenHoughton002583_rbh_TGME49_202120
MLFEKAGDPQPILRLHNGDCVTHADAANREFVITHKLEINLNLKVGASRWGVRTDLDWYKKLEENGFLRRKVDQRGTKANQVGVVSKGCLELYRDYGSPGAKPVISLLASRCTATASRERREIRILHSSPSGKRERITLDCASLAEFDRWNVALHFGNFLKGEAIQGNGSQAYANLTKYVFPINMFEDASGRKSALLIENRKIMLFPTPDASDPILCFDASECEVQPVIAQRKLRVYVNICCCLPKRRLSRSHRRKAGGETFHPHAHAELTLEVSKYSFSTEGWEFALKIVGFKPFANVQLPRFFLPQIMCA
>EimTenHoughton002584_rbh_TGME49_202120
MSCGSCSTLKEAHKVKRKQQQQQRQQQQRQQQQQQQQQRQQQQQQQLQQLQQRQQQQRQQQQRQQQQQRQQQQQRQQQQQHLLLLLLCVCRLLEGLNKMDERMLGRGDSWRADGAFFYSGAVLHAVLESDDEEADYREKIMAVKEGALVFFLDPKARDEEPTTVLRPHKTLSVSFSPNAFLISISYLPFPSRHEVHLVKLISEDELNR
>EimTenHoughton006977_rbh_TGME49_202120
MFCRAQDLQDVPRAIGSVEALNREKALVPPVVLTLPKHLRGSGSEQIEELSKKMGLILQALERERQ
>HamHamHH34002881_rbh_TGME49_202120
MEGTDAADPSEGARSASPAVSAVPPHFSENSCCRSAPSCGSDLTQPPRQREALNASSRLVSREKASSSPESEANCFSPVCSQSAGYTTPNDAWHALAAEPGSLGCTYTRRSRLSSAEELAELVPTEPPSSPSDFYENSSCHRCSSPSSPVSAVDDPVQSASACAGASTARASPKRSSAESYPDDVSFPDFAQVPGGASRPPRLSTHLLRKGEGLTDDEKAAADSAVSRELAGNAARGTEGARMGSFGSPHSSAECSPTPSGAGARDDFSDSPALSQLERNDQSPPLFQEEYLHTTPARLDEDEEDVLRRAERVILQQRSRLEQLSSLLLRTENEKIAAYKASQEEVERYLEENRKLRLHLDAANGEVAAMSTVHIRQEKMLDQLTSTLAAAEKGIEERDRLLSLAQRQDKSEENERLKSEVQQLKCRVEKLTRGATGGSLADLTDGDPRGAGDVAVQLARVQRDIDLHRGTGKQLGLTFQELRVSRMSLMQSQSDLLEAQKMVEEQRIEIQRLYKVIESLNREKALVPPVVLAPANALAAQGTQEQLGVLLSQVHALTEKIDAGVASRSQESETLSSVHLNIFEEQRNLLAKVLASLEEIAMSRFAEDRSRRRDMNRDVFFTATLLHGQTDDPEEIPLYEEKLVAVRASALAIFEDPEDEEPTIVLSSHKVRQVRQDYTDLVFEIDYEVRPGVTEYHYLRCQTDDDMEKWHYALMYSGFVSAPKTAPVSPPQIPETKETLSWIVPSGKSPEGHSVPICQSNATVFYNRDNNMLVCEAKGDPPSVLCIPCDRVFFTEDRNNGVIRFQLKENPKETYMLKAPKETFDEIAEIVHRGTYATSVKPASPKPRQEAAPAKPVAVAKAEPSKREEPVQPKKEDKEDELFIVRDGYLMLMEHADDPEPLLKLFHSDCITMPDDANKEFVIRHMPGTPDEESYVFGFLTDEIYQGWYKKLKENGFLDRKDEGSVRTNQVCVVTHNTLALYRYYGSPGAKPVMEMPAERCQATSSRERREIRIVHTTPTGKRERIILDCATLAEFDRWNVALQFGGFLKSEGDGQNGGRKNYANLNKYVFPVNLFEDDSGERSLALAVKDRTIFLYPAPHAENPIMCIPAADAQVQYVVEHRKIRVYVHRNTDEEERIDFILPLAKDYDKYSSEMQQQRFPPAKEKNRGGSRKPFIICKKNLLAFYKNKYRKSPEFIIEKDLYKVEISSSRVITFKPLQPTSEKGRSLIQRSLTVTTDLQWNKWQFCLKLIGFRSFAESTPPRFFPQIIYGFVSAPAVELRGPGRMFGRLGLDTQKDRVSCATPEDTAQELSSRSSTSGSG
>LanAbb000434_rbh_TGME49_202120
XFVFDTDVIFDVPTNMVKIPYGGEYKPLNIRASSAVCRIDPSDKSITITVDSAVPGEEPLSIKIVTKNAEDFGRYISAAMQMKWSDLIIPGRERGASASPSPAPQXXXXXXXGXXAXPSPAPPLSPLRSASPPPVSEPKDNGVHASWFVVKDKTVKYYDGNDSDVPAIELKANECFATADDDAQEFHIIKKPDTEDEEQFVFQFDDRMTYQEKKRLLDENEFLEKPVVKSDHHKKQPESKKGKNQICIVKRGVIELYRHYDTAHTSTPTMVIEADRAKAGASDERREIRIVHMTRENKKERVTLDCVSAAEMGRWKMALFFGGFLTDEQGEQRVAKLDRLTKYMFPINLFASDDEESERRGLDAMGVVIANGSVSVLTHPGADKPIITFSKTDTEVSPWMEKRRIRLFRQRGSAAEERLDILMDLAMEFDAASKMCIDQGFVLRPENSKPSHVGAGLPYIVASRFMLTIFESRKKPDSLTALRVVDYAAEMDPVTMTAVLRPRRADEGLSFSSPTLRRALEKQPPLAVAEMMKLKTFHIPIDDSEEYDKLTFGLFVCGMLPFPEAPEYYMPAMMFGFSVKHFPIGDLVKPRNDVSSYHRRSSITNFLSKIGGSQDFGGLFLDKGSRDGSQDFYGKGKGASSSSMTMNRPKPKTQIPKYSSSLDALPVIVAGKSPRRLSKGVPPSKKSGAKKAAFKSSKKVPMTSKTKMFDNLAPVSPTPYANTSSSGDEEYDLKRTPDISPRKKVEAELHQRCAPSSVESPVTVVDEMLERSLHRLDTLMSDNKMYYHKTNNVNYQHNYRDIHNNNHNNENDNIHNNHHNNENDNIHNNHQNQNNHNNNNNNNDENNNNNNNNNNNDENNNNNNDENKWGESEGRVNGRARERVNWQWDGKSWRQFGVHSDDNDDNDDVDENENVDENVDENVDENVDENVDGLSGGGWLWSSSGTPHFAAASECIDDGDGDGDGEQYVDGDDVGTELGEVGNGGTTHYRVDSVKGMGEVGNGGDMNVRSDVNVGDDGWCCGEERGGLWLWGGSGGGIDELNVVEAKMIETQINELDASDGLDEQTTKLNTSPNGDGDGGGTTINLRGRQKKTSSTGVDSSPGASEAKVKRNKRDQSLEGVFENVEGVFENVESV
>LanAbb000435_rbh_TGME49_202120
YGGEYKPLNIRASIAVCRIDPSDKSITITVDSAVPGEEPLSIKIVTKNAEDFGRYISAAMQMKWSDLIIPGRERGASASPSPAPPLSPLRSASPPPVSEPKDNGVHASWFVVKDKTVKYYDGNDSDVPAIELKANECFATADDDAQEFHIIKKPDTEDEEQFVFQFDDRMTYQEKKRLLDENEFLEKPVVKSDHHKKQPESKKGKNQICIVKRGVIELYRHYDTAHTSTPTMVIEADRAKAGASDERREIRIVHMTRENKKERVTLDCVSAAEMGRWKMALFFGGFLTDEQGEQRVAKLDRLTKYMFPINLFASDDEESERRGLDAMGVVIANGSVSVLTHPGADKPIITFSKTDTEVSPWMEKRRIRLFRQRGSAAEERLDILMDLAMEFDAASKMCIDQGFVLRPENSKPSHVGAGLPYIVASRFMLTIFESRKKPDSLTALRVVDYAAEMDPVTMTAVLRPRRADEGLSFSSPTLRRALEKQPPLAVAEMMKLKTFHIPIDDSEEYDKLTFGLFVCGMLPFPEAPEYYMPAMMFGFSVKHFPIGDLVKPRNDVSSYHRRSSITNFLSKIGGSQDFGGLFXDKGSRDGSQDFYGKGKGASSSSMTMNRPKPKTQIPKYSSSLDALPVIVAGKSPRRLSKGVPPSKKSGAKKAAFKSSKKVPMTSKTKMFDNLAPVSPTPYANTSSSGDEEYDLKRTPDISPRKKVEAELHQRCAPSSVESPVTVVDEMLERSLHRLDTLMSDNKMYYHKTNNVNYQHNYRDIHNNNHNNENDNIHNNHHNNENDNIHNNHQNQNNHNNNNNNNDENNNNNNNNNNNDENNNNNNDENKWGESEGRVNGRARERVNWQWDGKSWRQFGVHSDDNDDNDDVDENENVDENVDENVDENVDENVDGLSGGGWLWSSSGTPHFAAASECIDDGDGDGDGEQYVDGDDVGTELGEVGEWGEVGNGGDMNVRSDVNVGDDGWCCGEERGGLWLWGGSGGGIDELNVVEAKMIETQINELDASDGLDEQTTKLNTSPNGDGDGGGTTINLRGRQKKTSSTGVDSSPGASEAKVKRNKRDQSLEGVFENVEGVFENVESV
>LanAbb000441_rbh_TGME49_202120
YGGEYKPLNXRASNAVCRIDPSDKSITITVDSAVPGEEPLSIKIVTKNAEDFGRYISAAMQMKWSDLIIPGRERGASASPSPAPPLSPLRSASPPPVSEPKDNGVHASWFVVKDKTVKYYDGNDSDVPAIELKANECFATADDDAQEFHIIKKPDTEDEEQFVFQFDDRMTYQEKKRLLDENEFLEKPVVKSDHHKKQPESKKGKNQICIVKRGVIELYRHYDTAHTSTPTMVIEADRAKAGASDERREIRIVHMTRENKKERVTLDCVSAAEMGRWKMALFFGGFLTDEQGEQRVAKLDRLTKYMFPINLFASDDEESERRGLDAMGVVIANGSVSVLTHPGADKPIITFSKTDTEVSPWMEKRRIRLFRQRGSAAEERLDILMDLAMEFDAASKMCIDQGFVLRPENSKPSHVGAGLPYIVASRFMLTIFESRKKPDSLTALRVVDYAAEMDPVTMTAVLRPRRADEGLSFSSPTLRRALEKQPPLAVAEMMKLKTFHIPIDDSEEYDKLTFGLFVCGMLPFPEAPEYYMPAMMFGFSVKHFPIGDLVKPRNDVSSYHRRSSITNFLSKIGGSQDFGGLFLDKGSRDGSQDFYGKGKGASSSSMTMNRPKPKTQIPKYSSSLDALPVIVAGKSPRRLSKGVPPSKKSGAKKAAFKSSKKVPMTSKTKMFDNLAPVSPTPYANTSSSGDEEYDLKRTPDISPRKKVEAELHQRCAPSSVESPVTVVDEMLERSLHRLDTLMSDNKMYYHKTNNVNYQHNYRDIHNNNHNNENDNIHNNHHNNENDNIHNNHQNQNNHNNNNNNNDENNNNNNNNNNNDENNNNNNDENKWGESEGRVNGRARERVNWQWDGKSWRQFGVHSDDNDDNDDVDENENVDENVDENVDENVDENVDGLSGGGWLWSSSGTPHFAAASECIDDGDGDGDGEQYVDGDDVGTELGEVGNGGGGDMNVRSDVNVGDDGWCCGEERGGLWLWGGSGGGIDELNVVEAKMIETQINELDASDGLDEQTTKLNTSPNGDGDGGGTTINLRGRQKKTSSTRSRFFSWGKRSKSEKKQAVTRVLKECLKMLKECLKMLKVFENVEGVFENVESXLKMLKECLKMLFENVEGVFENVEGVFENVEGVFENVV
>LanAbb000467_rbh_TGME49_202120
KPLNIRASNAVCRIDPSDKSITITVDSAVPGEEPLSIKIVTKNAEDFGRYISAAMQMKWXXLIFXGXXXLGXXXAPPLSPLRSASPPPVSEPKDNGVHASWFVVKDKTVKYYDGNDSDVPAIELKANECFATADDDAQEFHIIKKPDTEDEEQFVFQFDDRMTYQEKKRLLDENEFLEKPVVKSDHHKKQPESKKGKNQICIVKRGVIELYRHYDTAHTSTPTMVIEADRAKAGASDERREIRIVHMTRENKKERVTLDCVSAAEMGRWKMALFFGGFLTDEQGEQRVAKLDRLTKYMFPINLFASDDEESERRGLDAMGVVIANGSVSVLTHPGADKPIITFSKTDTEVSPWMEKRRIRLFRQRGSAAEERLDILMDLAMEFDAASKMCIDQGFVLRPENSKPSHVGAGLPYIVASRFMLTIFESRKKPDSLTALRVVDYAAEMDPVTMTAVLRPRRADEGLSFSSPTLRRALEKQPPLAVAEMMKLKTFHIPIDDSEEYDKLTFGLFVCGMLPFPEAPEYYMPAMMFGFSVKHFPIGDLVKPRNDVSSYHRRSSITNFLSKIGGSQDFGGLFLDKGSRDGSQDFYGKGKGASSSSMTMNRPKPKTQIPKYSSSLDALPVIVAGKSPRRLSKGVPPSKKSGAKKAAFKSSKKVPMTSKTKMFDNLAPVSPTPYANTSSSGDEEYDLKRTPDISPRKKVEAELHQRCAPSSVESPVTVVDEMLERSLHRLDTLMSDNKMYYHKTNNVNYQHNYRDIHNNNHNNENDNIHNNHHNNENDNIHNNHQNQNNHNNNNNNNDENNNNNNNNNNNDENNNNNNDENKWGESEGRVNGRARERVNWQWDGKSWRQFGVHSDDNDDNDDVDENENVDENVDENVDENVDENVDENVDENVDENVDGLSGGGWLWSSSGTPHFAAASECIDDGDGDGDGEQYVDGDDVGTELGEVGNGG
>LanAbb000597_rbh_TGME49_202120
XNMVKIPYGGEYKPLNXRASXAVCRIDPSDKSITITVDSAVPGEEPLSIKIVTKNAEDFGRYISAAMQMKWSDLIIPGRERGASASPSPAPQSGRGRERGASASPSPAPPLSPLRSASPPPVSEPKDNGVHASWFVVKDKTVKYYDGNDSDVPAIELKANECFATADDDAQEFHIIKKPDTEDEEQFVFQFDDRMTYQEKKRLLDENEFLEKPVVKSDHHKKQPESKKGKNQICIVKRGVIELYRHYDTAHTSTPTMVIEADRAKAGASDERREIRIVHMTRENKKERVTLDCVSAAEMGRWKMALFFGGFLTDEQGEQRVAKLDRLTKYMFPINLFASDDEESERRGLDAMGVVIANGSVSVLTHPGADKPIITFSKTDTEVSPWMEKRRIRLFRQRGSAAEERLDILMDLAMEFDAASKMCIDQGFVLRPENSKPSHVGAGLPYIVASRFMLTIFESRKKPDSLTALRVVDYAAEMDPVTMTAVLRPRRADEGLSFSSPTLRRALEKQPPLAVAEMMKLKTFHIPIDDSEEYDKLTFGLFVCGMLPFPEAPEYYMPAMMFGFSVKHFPIGDLVKPRNDVSSYHRRSSITNFLSKIGGSQDFGGLFLDKGSRDGSQDFYGKGKGASSSSMTMNRPKPKTQIPKYSSSLDALPVIVAGKSPRRLSKGVPPSKKSGAKKAAFKSSKKVPMTSKTKMFDNLAPVSPTPYANTSSSGDEEYDLKRTPDISPRKKVEAELHQRCAPSSVESPVTVVDEMLERSLHRLDTLMSDNKMYYHKTNNVNYQHNYRDIHNNNHNNENDNIHNNHHNNENDNIHNNHQNQNNHNNNNNNNDENNNNNNNNNNNDENNNNNNDENKWGESEGRVNGRARERVNWQWDGKSWRQFGVHSDDNDDNDDVDENENVDENVDENVDENVDENVDGLSGGGWLWSSSGTPHFAAASECIDDGDGDGDGEQYVDGDDVGTELGEVGMVDNTTHYRVDSVKGMGGDMNVRSDVNVGDDGWCCGEERGGLWLWGGSGGGIDELNVVEAKMIETQINELDASDGLDEQTTKLNTSPNGDGDGGGTTINLRGRQKKTSSTGVDSSPGASEAKVKRNKRDQSLEGVFENVEGVFENVESXLKMLKECLKMLKVFENVEGVFENVX
>LecTuz019113_rbh_TGME49_202120
INAEYMGMPAQHVVCRVDPDTRTFDLQCYPDGNMNAMPVTFSLQAADEESYRSMLEDAEKMNWLGFTIGQQPPPEEPQPAAEDNTHLFVVANRQLKLFEKEGDSDPVLRLLAEECFTVTDEANMEFHITQNPGSTDEELFVFAFDDIDTYLEKKRLLEENGFFDQIKGQEARTKRVNQVCVVQKGKLEAYLHYGEPDDAPIITLRAAWSKARASEERREIRIVHQKKKKKKKKKKYSALI
>LecTuz034374_rbh_TGME49_202120
YQRRVHGEKKRLLEENGFFDQIKGQEARTKRVNQVCVVQKGKLEAYLHYGEPDDAPIITLRAAWSKARASEERREIRIVHQKKKKKKKKKV
>LecTuz034375_rbh_TGME49_202120
GINAEYMGMPAQHVVCRVDPDTRTFDLQCYPDGNMNAMPVTFSLQAADEESYRSMLEDAEKMNWLGFTIGQQPPPEEPQPAAEDNTHLFVVANRQLKLFEKEGDSDPVLRLLAEECFTVTDEANMEFHITQNPGSTDEELFVFAFDDIDTYLEKKRLLEENGFFDQIKGQEARTKRVNQVCVVQKGKLEAYLHYGEPDDAPIITLRAAWSKARASEERREIRIVHQKKKKKKKKKKY
>LecTuz034376_rbh_TGME49_202120
GINAEYMGMPAQHVVCRVDPDTRTFDLQCYPDGNMNAMPVTFSLQAADEESYRSMLEDAEKMNWLGFTIGQQPPPEEPQPAAEDNTHLFVVANRQLKLFEKEGDSDPVLRLLAEECFTVTDEANMEFHITQNPGSTDEELFVFAFDDIDTYLEKKRLLEENGFFDQIKGQEARTKRVNQVCVVQKGKLEAYLHYGEPDDAPIITLRAAWSKARASEERREIRIVHQKKKKKKKKKV
>LecTuz034377_rbh_TGME49_202120
YQRRVHGEKKRLLEENGFFDQIKGQEARTKRVNQVCVVQKGKLEAYLHYGEPDDAPIITLRAAWSKARASEERREIRIVHQKKKKKKKKKKY
>NeoCanLiverpool002981_rbh_TGME49_202120
MSPARLDEDDEEGVLRKAERVILQQRNRLEQLSSLLLRTENEKVAAYKANQQEVERYLEENRKLRLHLDAANGEVAAMSTVNLRQEKMLNQLTTTLAAAEKGIEERDHLLTLTQSQDKTAENERLKTELQQMKCRVEKLTQGAAVGSLADFDGDPRGAGDVAVQLAKVQRDIDQHRATGKQLGLASQELRVSRMSLMQSQSDLLAAQKMVEEQRIEIQRLYKVIEALNREKSLVPPVVLAPANALAAQGTQEQLVVLSAQVQALVDKIESGVATKSRGPVAVANGNMNIFEEQKNLLTKVLESLEQLATSRTVEEKPNRWDLDKDVFFAGILLHGQTDDRDEFPLCKEKLVAVRAAVLAIFEDPDDAEPTILLCSHKVRQVRQDHQDLVYEIEYEVRPGVIEYHYLRCQSDEEMEKWMFALMYGGFVSIPKETPPPPPPPEPKDTIAWIVPSGRGPDGQAVPMYQDDAAIYYNRQNNMIICEAKGNPQETYLLRATKDNFDFLSDVMNRGRYCAISPAAAPTPQSVTVAAKPSPVRQQSAREETRAPPPVPKDDKEDELFVVRDGYLMLMEHAGDPEPLLKLFHSDCITTPDDANKEFVIRHMPGTPDEESYVFGFMTNELYRGWYEKLKANGFLDRKDEGSVRTNQVCVVTQNMLALYRYYGSPGATPVMEMRAERCQATSSRERREIRIVHTTLAGKRERITLDCATLAEFDRWNVALEFGGFLKADGDGKNGRRKNYANLSKYVFPVNLFEEDSGDSLLALVVKDSTILLYPAPNVTEPILSIDAADAQVQYVVEHRKIRVYVNRNTEEEERIDFILPLAKDYDKYATEMQRQQFPLANDKNRGGSRKPFIICKKNLLAFYKSKYQKMPEFIIDKAWYEVDVSSSHIITFKPRRATTDKGEPLPLRCLTVTTDLQMKKWDFCLKLIGFRNFAESMPPRFLPQIIYGFVSAPAAELRNTGRKFVGVVEVDSHETGKPQEAEVGDKCVAGARKRRRDAARKTQIPFSTLRLTESARRHEEPKGEGRQGGREKHGEHAALPNRSQWR
>NepSpe000100_rbh_TGME49_202120
SFARALSIFQQGKWKEKLASPIHPVVAEPVLTTPRISESVPSAIPGDSPSRSSLAIVAKEAGPQKEAEEGLFVIKDGNLLIYESGDSKEPSLKLSNTNSAVSTNAKDQEITIISNPNTPAEEVYVFLLSNDQVFNYWCDELEKNGFKKKPEDSKRKPNQVGVVTKDLLELYRYYGSPGAKPMISLDANVCTATASSERREIRITKKVFQYLN*
>NepSpe020517_rbh_TGME49_202120
MVLSIFQSGIWKEINASPEKPSMPFSNLVPEEISMPAGALKPEESEPKAVQSISEEPMAQEKLPDTALNIPDIIISEQPKLVTGEQSSEQIKALSNNIGPDEVKEETYQGVNESPEEELFIVKDGVLKIYESPSDPEPTFTLHNHDCIIDSNPETKEITITYKPDTNKEENYCFMLPNEQLFDKWCQDLQENGFNKQVNISPNKMNQVGVVNNGILELYRFYGIPGAKPIMTLFSKTCKATTSEERREITIRDHKTNGKVEKITLDCSNKEEYERWMAALAFGGFIKDKDMKSNYGNLTKYVFPINLFDDKEKLSSVVVTENAISLYASPTVCNSKTISIQNN*
>NepSpe020519_rbh_TGME49_202120
MVLSIFQSGIWKEINASPEKPSMPFSNLVPEEISMPAGALKPEESEPKAVQSISEEPMAQEKLPDTALNIPDIIISEQPKLVTGEQSSEQIKALSNNIGPDEVKEETYQGVNESPEEELFIVKDGVLKIYESPSDPEPTFTLHNHDCIIDSNPETKEITITYKPDTNKEENYCFMLPNEQLFDKWCQDLQENGFNKQVNISPNKMNQVGVVNNGILELYRFYGIPGAKPIMTLFSKTCKATTSEERREITIRDHKTNGKVEKITLDCSNKEEYERWMAALAFGGFIKDKDMKSNYGNLTKYVFPINLFDDKEKLSSVVVTENAISLYASPTSKAPLMVLDKDSCEIKAFIELRKIRIYKDRNLLSEERIDFIVHLAKEFDSIKSKLEKYQFKDSSEARRLSKNLKPFVLCRKGSIAIYKDKFQQAPDFTIEVKDYTAEINRKTYTITFTPNESASQSKKHFVRTLVCPDLKTFQRWDFTLRVSNFQQFSEEEPPKFFLPTINYGHICIEALDLNKPPKSRPWGKDFFRIPTVLKSIAVPMEDSKTAKSSDIWAHES*
>NepSpe020520_rbh_TGME49_202120
MARMKNIDVIVHLAKEFDSIKSKLEKYQFKDSSEARRLSKNLKPFVLCRKGSIAIYKDKFQQAPDFTIEVKDYTAEINRKTYTITFTPNESASQSKKHFVRTLVCPDLKTFQRWDFTLRVSNFQQFSEEEPPKFFLPTINYGHICIEALDLNKPPKSRPWGKDFFRIPTVLKSIAVPMEDSKTAKSSDIWAHES*
>NepSpe022473_rbh_TGME49_202120
PVDGSSQGKKHFVRTLVCLDSKTFKKWDLTLKVANFKEFTDEELPRYFFPSINYGHICPEALELNKPPRTRATMDFFRLPSLLKPRAIVDESKTNASSDIWVNEF*
>NepSpe038349_rbh_TGME49_202120
INDNPTPTEQKLVDLTYDTANNHLIFIGKSALNKLQIPCHECNYKPKPEYNELIILHSKTKIRVQCKDKEDFSIALSIFEKGNWKKSQDEELKHEKEKPDNTLRPDLVSNISSSSESSKQQSSSESKSIPISSKSLESVDKDQENKDQELFIVKDGVLKIFESLGDKDPAFTLKNTECSTTTIPELREITLTLKPNTPLEENYSFLLPNDTIFNKWCKELELNGFTQREKALPNQMNQMGVVEKGKLELYRYYGSPGASPIITLLAETCSATTDSTKREINIRDKKPDGKIEKITLDCSNKEEFERWNNALTFGGFLKNLDSLNKGYYGNMTKYVFPINLFEDTTRKSALIIDEKEIKLFA
>NepSpe039265_rbh_TGME49_202120
LTLKIADFKKLSEVEPPKFFFPSINYGHICIEALDLNKQRKYRGSGIDFFRFSTMLKQKSQEEQQPKIDKSIDIWKQNILE*
>NepSpe080393_rbh_TGME49_202120
AIYKDKFQQSPDFTIERDDYQVETNNESLTITFTPSQEASQSKKAFTRTLICANKNSFQRWEITLKVASFMSISNIEPPKFFFPVIK*
>NepSpe080394_rbh_TGME49_202120
AIYKDKFQQSPDFTIERDDYQVETNNESLTITFTPSQEASQSKKAFTRTLICANKNSFQRWEITLKVASFMSISNIEPPKFFFPVINYGHICPEALDLNKQRKYRPTGMDFFRFSTALKPKSQTASKSEHSFDLFNKPHLLE*
>NepSpe080418_rbh_TGME49_202120
VSTFDEQRKIRIYKDRNLLSEERLDFMIQLSKDFNILKEKLEKLQYKISAEPRRITKNLKPFVLCKKGSIAIYKDKFQHIPEFTINRDEYQVTANIETLTITFTPIEDTAKNNFTRTLVCSDIITYNRWDLTLKIA
>NepSpe085554_rbh_TGME49_202120
CGGVECVCGGVECVCGGVECVGISVCVCVSMCVGVSICVCVSICVYQVYVHQRHTEREQRIDFTLLLAKDFDRVTKELDTEQFQKTQETKRFLQNLKLFILCRKGCIAVYKDKYQKVPEANIEPKNYTHEFDMKTLTLSFFPTTEGAKSAQNHARSMRCPNEESFRKWDFTLMVAGFKEFSTEPQSKYFYPRIIYGHVSPEATGLLKG
>NepSpe085555_rbh_TGME49_202120
DNVPSFTLKAENCSVNVNSEDLEIQLVHMPGTANEESYVFLLPSEETFTNWCEELKTNDFKERKLEAPTKKINQVGVVTKDLLELYRHYGTPDAIPIISLPSATCKAIANRERREIRISNSAGKMERITLDCSSIAEFERWYVALTFGGFLEGEENKSYGNLAKYVFPINLFDNTEANISSALQIKDGKMMFYASNNATEPLVSFPNTSCAVTLFPELRKIRVYVEVMNQKVPLSSFS*
>NepSpe085556_rbh_TGME49_202120
DNVPSFTLKAENCSVNVNSEDLEIQLVHMPGTANEESYVFLLPSEETFTNWCEELKTNDFKERKLEAPTKKINQVGVVTKDLLELYRHYGTPDAIPIISLPSATCKAIANRERREIRISNSAGKMERITLDCSSIAEFERWYVALTFGGFLEGEENKSYGNLAKYVFPINLFDNTEANISSALQIKDGKMMFYASNNATEPLVSFPNTSCAVTLFPELRKIRVYVERHTEREQRIDFTLLLAKDFDRVTKELDTEQFQKTQETKRFLQNLKLFILCRKGCIAVYKDKYQKVPEANIEPKNYTHEFDMKTLTLSFFPTTEGAKSAQNHARSMRCPNEESFRKWDFTLMVAGFKEFSTEPQSKYFYPRIIYGHVSPEATGLLKG
>NepSpe106543_rbh_TGME49_202120
ERITLDCSNKAEFDRWKVALTFGGFIKEGAEGYAKASFGNLSKYVFPVKLFDQKHERSSGLVIENQEVKLFATPEATAPLRVIKQDDCEVQTFIEQRKIRIYINRNTPQEERLDLIVALAKEFDRLKKMIEDNQIKEAVEPRRVSRSQNPFVLCKKGSIAIYKDKYQQSPDFLIERDKYNVQTDDSMLMITFTPTDSSHGDKFFARTLVCSDKGSYNRWDFTLKVAGFKIFSEEEPPKYFFPYINYGHVCSEALDLNKTYKRRSSGIDIFRLSSMLKAKNQPPENILTESNTSHDNSPLNP*
>NepSpe118992_rbh_TGME49_202120
EKAKSEEEFQQEDLFIVKDGVLKVYQSFGDANPAFTLVNQDCNTITYPDTREITITHKPNTTAEENYSFLLPNDEVYNKWCEKLKNNGFTKRDDIAPIQINQVGVVSKGTLDLYRYYGSPGAKPIITLKAETCNVTIDVLKREITLRDKKPDGKVEKITLDCSNKEEFNRWYNALQFGGFLKDLGR
>PlaAdlG01003796_rbh_TGME49_202120
MEERNVLEYAELIIDRQRDKINELEKKLEELRSSSEELQKNVIKNDEENKTLRLELNRRNDNDMILSMQMNKENELLEKMNFLEKQILKRDTLLEELKNLIKKRKYEYELLLEEKDNLKNTINTLRNDLYENRKNEKLKEQEVIHNEKENEKFLNLYKNNNEELNITKRCLIQIESELNIYKKQNENQKNEIQKLYRIITCMNREKTLMPPVVLALQNEYNIRTTLTNKKEYTPQIKDIQDESSIYINTIKNNKKKLTTLSPIHNKINHDKEKRYDDDIQSIYDNNEEQDKKDIIQNNDKKGVSKLNFIESQEQKNLYNKILQVLNNLQDKNLKDDNKSNFFFFSSILLHYCKSSSINKTTYEINISTDHSNSDTAQSVDTFDNSSDSHFTYSSSGRRRNNSKRSNHKKKNKKYSKLDNTKERNKLDNELNKKNGKKEKIKNKNYPKNNSLSESEINEYSDENMDDSDYSTNFQKNKMRTDSSSSDTESNTNSNINMNSNTTTNNEYDYDDDDDKDNYYDKDNIKMNNKKTYSRGDNNSYLIHKYDKNKHRNKKMNLEKERKFLLNRSNYTERFIGVTSKQMYIYNDKCDDEPEYVLRIENLKNIKILYNNQIYELEYMSFNNMIEKHYIFIKNYDKCIRMFYALQYAGFIKTDMKNFMQRRDYQNDNILNNIGYRNINDPIQNQQMKRISNKKRKDKINYQDKDEDEDEDEDYLSINQLDNTTNLIRVNIFTPNGVDKNGNNVPYLSNNILLKAYIKDNILLFTNFVEDDNKYFFKCDKYYMKYKNGKFILYFNDFKDQHIVIAQSKDENNILYNILYKMKWNNTYNEKNINDQISNHGNIDNERIKDSRMSSHTSNRNVEGIKSDNDDYHHNSKDIYDNKSSNIYEKDKDNQRSSKDLSSFNQSNHISDSRRNESTSNVSNISDDNEGDNFFIKDNVLYISKNGKGFKNDLSNVNEENAFRFETNDLIVIRNDELKELTFMKNKENRNADTYIFDYPKKEKYDQLVSELRKHNFNITSISAYEKIKNQTSSQKEENTSVISSLDGKSASQLSKKGMIKDKIIENNQVVVIEKGMLSIYKHYGNESSVPIIKFTCDFCDVQANEQNGEIIIKDTSKDSSERIVLDCLNKTEFNRWKTALCFGGFLKGEHMSNTYMNLKKHIFSINIFDNYYVKNLVKVENNCVNIYPNDKFIKPLFSFDKEKIELVLMPELRKIRIYLQRDTIYEQRYDITMSLARDYLKIKEDILKSNFHMLNQKKTQKIKKPFILCKKNIIAIHKDKYNLKPELLLDRKNCMVKIDKNNFSISFLIKSQVNRNANQIKTIKLANIINFNKWMVTLKLASFIPAAIDYEDNISFPSITFGHTCPEAISLIKRRSSLMDFFRINFKRKAPQAKKPKAMLAKRPPK
>PlaBerANKA004417_rbh_TGME49_202120
MEERNVLEYAEVIIDRQRDKINDLEKKLIELRSKSEELQKSAVKNDEENKNLRLELNRKNDNDVILSMQLNKENEFLQKINILEKQLLKRDTLLEELNNLLKKRKHEYEVLLQEKENLINTISMLRSDICKNRKDDKLKEQELLNNEKENENLLNLYKNNNEELNITKRCLIQIESELHLYKKQNENQKNEIQKLYKIISCMNKEKILAPPIVLALQNDYVKCKKYGYVDEYTKNGALIEGSSPYNAHDSVNIFSTDNTIMKGNKSTTLKRINENDTQGNITRDENLLKLNIIQSQEQKALFNKILDTLNKVQDNQTNFFFSSMILHYFQKKKQNNLIYSSSASIDNTVSNEIDFSEKSSTISSADDSLEKGRDPKREKKKDKENEKDRENKNKKNTQCDYSSKIYKNKSNNLKKKRNQVSSKCSNTNSTKSYIENDYTEGNDNSNNDNKYNNSEDSIDSFNSSLSNSYQNDDDHSQTGINEMDSNNVKNKYTTKKNDIFNYENYKEKYIGITRKGLFIYNKKGDEEPIHIILSKNTKNVKMLDNNQIYYFEHTTIDNKREKHYFLIKDSDKFLRMFYALQYADFIKNSYNNEKNKNKTKYVYNEWDNYKYDDRKKFNKEDERTNIKNNYNNKKFEDDSDSKTSYSAVSDITVNIFTPNGIDKKGNHIPYVCNNVLLKVNPNHNHLLLINFGENSKIINCKDYKLKYKNNKIILYFNNLKDQHILIPKNKKSTKTLQNILTKMVWEKKTKDGAQNSDHNSADNHLNINNDVSQSSVKMPNESDGKEISENIMDREIDKNVLREAKKKGKLKSKESIIEKEQLMHHENVNKNQSKNDSYQTNHSKSNEGNKNETESEKDADTIKSNTLSNMSDSSKQNDTFAIKNKTLYICKDGKPFKKNQTSYNEENAFAFHNDNLQILQDDKSQELTFINKKDNGVEETYVFHYPIKDKYDHILSQLNKNKFNVVQKSVYEKKIKQEDEANQDEASKKVEDINTAGNALSNVKIEAGLYKKQKEDQFIKNNQIVVIEKGLLLIYTNYGNENSVPILKYTSDACEVIADDQNREISIKDTSSISNEKIVLDCLNKTEFYRWKSALCFGGFIKGESVNTSLMNLKKHIFSINLFDDPNIKSLIKTERDFIYIYPDEKMEKPLFSFNKDKIELVIFPDLRKIRVYLQRDTIYEQRYDILIPLARDFANIKIQLEKYNYYTLSQKKTQKIKKPFVLCKTNIIAIHKNKYKLTPEIIMKKKNTTVTFDKKKLTIIFNIKNEADNKRNETKTITLSNEINFNKWIVTLKIASFISGYTLHENYMAPSITFGHTCPEATSLFRKRSIFESIFRKKS
>PlaBilG01003821_rbh_TGME49_202120
MEERNVLEYAELIIDRQRDKINELEKKLEELRSSSEELQKNVIKNDEENKTLRLELNRRNDNDMILSMQMSKENELLEKMNFLEKQILKRDTLLEELKNLIKKRKYEYELLLEEKDNLKNTINTLRNDLYENRKNEKLKEQEVIHNEKENEKFLNLYKNNNEELNITKRCLIQIESELNIYKKQNENQKNEIQKLYRIITCMNREKTLMPPVVLALQNAYNIRTTLTNKKEYTDQIKDIQDESSTFINTTKYNKKKLTTLSPLYNKINQDKGKRYDDNIQSIYDINKDQNEKDIIQSSDKKGVSELNFIETQEQTNLYNKILQVLNNLQDKNLKDDNKSNFFFFSSMLLHYCKSSSIHKSTYDINISTDHSNSDTAQSIDTFDNSSHSHFSYSSSRRRKNNYKTTNHKKKKKTYSKLDNTKEGNKLDDQLNKKDGQEEKMKYKNYHKNNSLSESEIKENSDDNMDDSDYSTTFQKNKMRTDSSSSDTENHTNSILNMNSNTTTNNEDDNYYDKDNIKINTKNPYPKGDKNGYLIHKVNKNKHRNKKINLEKERKFLLNPSNYTERFIGVTSKQMYIYNDKCDDEPEYVLRIENLKNIKILYNNQIYALEYISFNNMIEKHYIFIKNYDKCIQMFYALQYASFIKTDIKNFMQRRDYEQDNIMNNIRYGNMYPYEQIDRNINVPIENQQVKRISSKKRKEKINYKDEKEFREEQGYSSIKQLDNVTNLIRVNIFTPNGVDKNGNNIPYLSNNILLKAYINDNILLFTDFVEDDNKYFFKCDQYYLKYKNGKFILYFNDFKDQHVIIPQSKDENNILCNMLYKMKWKNIYDEKNINDQISNDGNIDDESIKDSHMSLHTRNRNIQGIKSDNYDSHHNSKDIYDNKSSNIYEKDKGNERSKKDLSSSNQSNHIVDSRKNDSTSNVSNISEENEGNNFFIKDNVLYISKNGKAFKNDLSNINEENAFRFETNDLIVIRNDELKELTFMKNRENRNADTYIFDYPKKEKYDQLVLELCKHNFNITSISAYEKIRNEASSQKEENTSIISSLDGKSTSQLSKKGMVKDKIIENNQVVVIEKGILSIYKHYGNESSVPIIKFTCDFCDVQANEQNGEIIIKDTSKDSSERIVLDCLNKTEFNRWKTALCFGGFLKGEHMNNTYMNLKKHIFSINIFDNYYVKNLIKVENNCLNIYPNDKFIKPLFSFDKEKVELVLMSELRKIRIYLQRDTIYEQRYDITMSLARDYLKIKEDILKSNFHMLNQKKTQKIKKPFILCKKDIIAIHTDKYNLKPKLLLQRKNCMVKIDKNNFSISFLIKSQVDKSANQIRTIKLANIINFNKWIVTLKLASFIPAAIDYEDNISFPSITFGHTCPEAISLIKRRSSLMDFFRIKLKKKEPQAKKPKAMLAKRPPK
>PlaBlaG01003673_rbh_TGME49_202120
MEERNVLEYAELIIDRQRDKINELEKKLEELRSSSEELQKNVIKNDEENKTLRLELNRRNDNDMILSMQMSKENELLEKMNFLEKQILKRDTLLEELKNLIKKRKYEYELLLEEKDNLKNTINTLRNDLYENRKNEKLKEQEVIHNEKENEKFLNLYKNNSEELNITKRCLIQIESELNIYKKQNENQKNEIQKLYRIITCMNREKTLMPPVVLALQNEYNIRTTLTNKKEYTAQIKDIQDGSSTYINTTKNNKKKLTTLSPIYNNINQNKGKRYDDDIQSIYDNNEDPDKKDIIQNNDKKDVSKLNFIESQEQKNLYNKILQVLNNLQDKNLKDDNKSNFFFFSSMLLHYCKSYSIHKSTYEINISTDHSNSDTAQSVDTFDNSSDSHFSYSSSGSRRNHSKTTNHKKKNKKYSKLDNTKEGNKLDDQLNKKDGKKEKMKNKNYRKNNSLSESEINENSDDNLNDSDYSTNFQKHKMRTNSSSSDTETHTNSNINMNSNTTTNNEDDNYYDKDNIKINSKQPYPRGDNNGYLIHKVDKNKHRNKKMNLEKEENFLLNPSNYTERFIGVTSKQMYIYNDKCDDEPEYVLRIENLKNIKILYNNQIYSLEYMSFNNMIEKHYIFIKNYDKCIRMFYALQYAGFIKTDMKNFMQRRDYEQDNILNNIRYGNMYPYEQMDRNINFPIENQQMKRISSKKRKEKINYQDEKEFREELGYSSMKQFDNTTNLIRVNIFTPNGIDKNGNNIPYLSNNIILKAYVNDNILLFTNFVEDDNKYFFKCDKYYMKYKNGKFILYFNDFKDQHIVIPQNKDENNILCNILYKMKWKNIYDEKNINDQISNDGNIDNQRIKDSHMSSYTSNRNIQGIRSDNDYSHHNSKDIYDNKSSNIYEKDKDNQRSNKDLSSFNQSNNISNSRKNDSTSNVSNISEENEENNFFIKDNVLYISKNGKGFKNDLSNVNEENAFRFETNDLIVIRNDELKELTFMKNKENKNADTYIFDYPKKEKYDQLVSELRKHNFNITSISAYEKIKNEISSQKEENTSIIGSLDGKSASQLSRKSMVKDKIIENNQVVVIEKGILSIYKHYGNESSVPIIKFTCDFCDVQANEQNGEIIIKDTSKDSGERIVLDCLNKTEFNRWKNALCFGGFIKGEHMNNTYMNLKKHIFSINIFDNYYVKNLVKVENNCVNIYPNDKFIKPLFSFDKEKVELVLMPELRKIRIYLQRDTIYEQRYDVTMSLARDYLKIKEDILKSNFHMLNQKKTRKIKKPFILCKKNIIAIHKDKYNLKPELLLERKNCMVKIDKNNFSISFLIKSQVDKNANQIKTIKLVNNVNFNKWMVTLKLASFIPAAIDYEDNISFPSITFGHTCPEAVSLIKRRSSLMDFFRIKFKKKAPQAKKPKAMLAKRPPKCKVNVNK
>PlaChaChabaudi004718_rbh_TGME49_202120
MEERNVLEYAEVIIDRQRDKINDLEKKLIELRSKSEELQKSAVKNDEENKNLRLELNRKNDNDVILSMQLNKENEFLQKISILEKQLLKRDTLLEELNNLLKKRKYEYEVLLQEKENLINTVSMLRSDICKNRKNEKLKEQELLNNEKENENLLNLYKNNNEELNITKRCLIQIESELHLYKKQNENQKNEIQKLYKIISCMNKEKVLAPPIVLALQNDYAKYKKYEYVDEYTKNGALIESPSPYNAHNSVNVFSPETTIMKGNKSTTLKRINESDPQGNITCDENLLKLNIIQSQEQKALFNKILDTLNKVQDNQTNFFFSSMVMHYFQKKKQNNLIYSDSISVDNTVSDEIKSSENSSSISNSDDNLEKARNSKREKNKNKENEKDKYNKKKKNTQHDYSSKKYKNKSNKLKKTHNKVFSARSNTNSSKSSIENDYSEGNDNKHSNSEDSFDSFNSSLSDSDQNGDTHSQTGIKEMNNNNMKNKYTAKKKDIFNYENYKEKYIGITRKGVFIYNKKGDEEPVHIILSKNTKNVKMLDNNQIYFFEHTTIDNKRENHYFLIKDSDKILRMFYALQYADFINNSYHSNMKNKNKTKYGYNEWDNYKYDDRKKYNKEHDKTNIKNNYNNNKFENDSDSKTSYSAVSDITVNIFTPNGIDKKGNHIPYVCNNVLLKANPNHNHLLLINFGEDSKIINCKDYKMKHKNNKIILYFNNLKDQHIIIPKNKKSTRTLQSILTKMVWENKTQDNAQNSDSSSADSYLNINNDVSQPSVKMSNESDGKEITENIMDREIEKGVLRETKKKGRSRSRSRSRSKEQSIEKERLTYHDNANKNQSKNDNHLTNHSKSNEGNKNETESEKDADTIKSNSLSNISDSSKQTDIFAIKNNTLYICKDGKPFKKNQTSYNEENAFAFHNDNLQVLQDDKAQELTFINKKDSHDKETYIFHYPIKDKYDHILSQLNKNKFNVAQKSAYYKKLKEEEEDNKDESNTKEGDINTPGNALSNVKKAAGLYKKQKEDQFIKNNQIVVIEKGSLLIYTNYGNENSVPILKYTSDACEVIANDQNREISIKDTSSNSNEKIVLDCLNKSEFYRWKSALCFGGFIKGENISSSLMNLKKHIFSINLFDDPNLKSLIKIESNFIYIYPDEKLDKPLFSFNKDKIELVVFPDLRKIRVYLQRDTIYEQRYDILIPLARDFANIKSQLEKYNYYTLSQKKTHKIKKPFVLCKTNIIAIHKNKYKLTPELIMKKKNTTVTFDKKKHAIIFNIKSETDKNLNETKTLTLSNEINFNKWIVTLKIASFISGYTLHENYMAPSITFGHTCPEAMSLFRKRSIFESLFRKKS
>PlaCoaHackeri004179_rbh_TGME49_202120
MEERNVLEYAEVIIDRQRDKINELEKKLIELRSNSEELQKNALKNDEENKTLRLELNRKRENDMMLSMQLSKENEFLQKINVLEKQLLKRDTLLEELNNLLKKRKYEYELLLQEKENLTNTLNMMRSDMCKNRKKEKLKEDEFLNNEKESENFLNLYKNNNEELHITKRCLIQIETELHLYKKQNEKQKNEIQRLYKIISCMNKEKALTPPVVLALQNDYVRGNNCKALNEYMQVKTIQDSPPGLSTQMENKVTILKHMSPERKQQQRITYDENLLKLNLMQSQEQKNLFNKILETLNKIQHVKSDDNKNDFFFSANVLHFFESNKEAKLSCINNESANNLFSLTTESVEDSSNLSDVSSDNPLEKKTNLRKKKKVNKRKNKQKKKKTKKKKKNDMILHAPISIKKSKKDKKKKERRGVGPNHTLVTSEDSSSEDDDSDVQQGLGDKTTTISDDTSQDTSEETTSEENTHSDSDGVAESGSSTSSDGKSSHSKSDDNTSSDSQSDSHPPSVKRGHQKRGTSDESASDTDGDSINHIKNKVSYKGNEKTLLNYENYKEKFIGITNKEIFIYSKKGDEEPVYVLKNKNVKNVKALHNKQVYMLEYISLDNILQKHYFLIKDDDKSLRMYYALQYAGIIQHDMDIFEGEEEKKRDYVGKLNKNYYENRAKSVSDPQEKYSYYNKLSSSYPEITVNIFTPNGIDRNGNNIPYLCNNVLMKRSPQNNHLMLKNFNNKEAFINCQHYHMDYKNNKFTLYFNEFKDQHIILPKSKGCIGILQDILNQMRWKNSNQLYESVNKDAHDDEDIKSADVSSYDSEGLTAGKGKYDSREKMGEGGANKGGTSDRDKDGGKDGGRDTFKAVEKSHSKEISAKRGNEGNTKMGIPTKGLMDQGVGRDSYKAKEREWEQEWERQKERDEEKDAGDKKDDILENSNMPEKMADTFCIKENVLYISKDGNPFKDQMSFNDENAFKFQKEKLQILRDDNAQELTFIKNEENKDEETYIFHYPKKEKYDHFISKLGNNNFNVIQKSEYDKMKKQEKNEEKEKKSFNAESDAKAEPGKEKMEKADKFIKNNQVVVIEKGVLSIYKDYGNENSVPIIKFTSDSCDVQANEQNGEISIKETSKDSNDKIVLDCLNKTEFHRWKNALCFGGFLKGESVSSSYMNLKKHIFSINLFDNLDIKSLVRVNNNFIYIYPNNEIDKPLFSFDKEKIELVIISNLRKIRIYMQRDTIYEQRYDITISLARDFSSIKEQLEKYNFHTLNKKKTQKIRKPFVLCKKNIIAIHKDKYKLKPDIILDKKNCTVLYDKNKFTVTFKIKSKLDTTQEDIKTVTLSNAVNFNKWLVTLKVASFIPGFNEVEDDISFPTIVFGHTCPEATSLLGKRNSIMNFFKK
>PlaCynM005202_rbh_TGME49_202120
MEERNVLEYAEVIIDRQRDKINELEKKLIELRSSSEELQKNALKNDEENKTLRLELNRKKENDMMLSMQLSKENEFLQKIKVLEKQLLKRDTLLEELNNLLKKRKYEYELLLQEKENLTNTVNMMRSDMCKNRKKEKLKEEEYLNNEKESENFLNLYKNNNEELHITKRCLIQIETELHLYKKQNEKQKNEIQRLYKIISCMNKEKALTPPVVLALQNDYVRGRNSKALNEYMQVKTIQDPPPGLSTQMENKVTILKHMSPEKKLQQRMTYDDNLLKLNLMQSQEQKNLFNKILETLNKIQHVKYGDNKIDFFFSSNVLHFFESNKEQKLLCTNNGSLNNLFSITTESAEDSSHLSDASSDNPLDKKAHLRKNKKDKKRKKKQKKEKMKKKKKKKKNDKILHAPFSIKKSKKNKKKKERRGVGPKHTLAGSEDSSSEDDDSDAQHGLGDKTTTISDDTSHGTSEETTSEEDTHSDGEGGESESSGSTSSDSKSSHSKSNDDASSDSQSDSHPSCAKRGNQKGGNSDESASDTDEDNINHIQNKRSYTGNKRALLNYENYKEKFIGITNKEIFIYSKKGDEDPVYVLKNKNVKNVKTFYSKQVYMLEYISFDNTLQKHYFLIKNDDKSLRMYYALQYAGFIKHDMDKFEGEEENKRDNVGRLNKNYHENKAQSVSDQQEKASYYSKLSSTSPQIIVNIFTPNGIDKNGNNIPYLCSNVLMKRSPQNNHLMLKNFDNKKALINCQDYHMDYKNNKFTLYFNDFKDQHIILPKSKGCTDILQDILNQMSWKNSHQLYEFGNKDAHDDEDVDSSDVPSYDSEGLTAGKGKYNAREKMGERGANTGRAVDREIYTERERNGEWVRDGARDESRDGLRDRDKEGGKDGGRDFFRELDRSRSREMDAKRESEPEHKSESDRKMGIPRKGLMDKGVERESDKAKEREREQELEGEKERDGEKGTDDRKDDILANSNIPDKMEDTFCIKDNVIYISKDGTPFKDQMSFNDENAFKFQNENLQILRDDGAQELTFIKSEENKDEETYIFHYPKKEKYDNFISKLSKNNFNVIQKNVYDKMKKQGKNEEMEKKSFNAESDGKTEPGEEKIEKTDKFIKNNQVVVIEKGVLSIYKDYGNENSVPIIKFTSDFCDVQANEQNGEISINETSKDSNDRIVLDCLNKTEFHRWKNALCFGGFIKGESVSSSYMNLKKHIFSINLFDNMDIKSLVRVNNNFIYIYPNNEMSKPLFSFDKEKIELVLISDLRKIRIYMQRDTLYEQRYDIIISLARDFASIKEEIEKYNFHSINKKKTQKIRKPFVLCKTDIIAIHKDKYKLKPDLILDKKNCTVSYDKDKFTITFNIKSKLDTTQEDIKTLTLSNAVNFNKWLVTLKVASFIPGLYELEDGISFPTIIFGHTCPEATSLLGKRNSFMDFFKK
>PlaFal3D7001619_rbh_PlaFalIT_PlaFalIT004033_rbh_TGME49_202120
MEERNVLEYAELIIDRQRDKINELEKKLEELRSSSEELQKNVIKNDEENKTLRLELNRRNDNDMILSMQMSKENELLEKMNFLEKQILKRDTLLEELKNLIKKRKYEYELLLEEKDNLKNTINTLRNDLYENRKNEKLKEQEVIHNEKENEKFLNLYKNNNEELNITKRCLIQIESELNIYKKQNENQKNEIQKLYRIITCMNREKTLMPPVVLALQNEYNIRTTLTNKKEYSAQIKDIQDEDSTYINSTKNNKKKLTTLNPIYNKINQDKGKRYDDDIQSIYDNNEGQDKKNIIQNSDKKKGVSKLNFIQLQEQTNLYNKILQILNNLQDKNLKDDNKSNFFFFSSMLLHYCKSSSIHKSTYEINISSDHSNSDTAQSVDTFDNSSASHFSYNSSRRRRNHSKTINHKKKNKKYSKWDNTKEGNKLDDPLNKKDGKKEKRKNKNYGKDNSLSESEINENSDDNIDDSDYSTNFQKNKMGTDTSSFDTETHTNSMINMNSNTTTNNEDDNYFDKDNNKINSKESYPRGDKNGYIIHNNVNKNKHRNNKKMNLEKEGKFLLNPSNYSERFIGVTSKQMYIYNDKCDDEPEYVLRIENLKNIKILYNNQIYALEYMSFNNMIEKHYIFIKNHDKCIRMFYALQYAGFIKTDMKNFMQRRDYEQDNIMNNNIPYGNMYPYEQMERNINVPIENQQMKRISSKKRKEKINYQDEEEFKDQQGYSSIKELDNTTNMIRVNIFTPNGVDKNGNNIPYLRNDILLKAYIYDNILLFTNFVEDDNKYFLKCDKYYMKYKNGKFILYFNDFEDQHVVIPQNKDENNILCNLLYKMKWKNIYDEKNINDEKNINDEKNINDEKNINDEKNINDEKNINDQISNDGNIENERIKGSHMSSHTSNRNIPGIKSDNDDSHHNSKDIYDNKSSNIYEKDKDNKKSNKDLSSSNQSNHIIASRKNDSTSNVSNISEENQGNNFFIKDNVLYISKNGKSFKNDLSNVNEENAFRFETNDLIVIRNDELKELTFMKNKENRNADTYVFDYPKKEKYDQLVFELRKHNFNITSMNTYKKLTNETSSQKEENASIISSFDGKSASQLSKKGMVKDKIMENNQVVVIEKGMLSIYKHYGNEGSVPIIKFTCDFCDVQANEQNGEIIIKDTSKDSSERIVLDCLNKTEFNRWKTALCFGGFLKGGEHMNNTYMNLKKHIFSINIFDNYYVKNLIKVENNCVNIYPNDKFIKPLFSFDKEKVELVLMPELRKIRIYIQRDTIYEQRYDVTMSLARDYLKIKDDILKSNFHMLNQKKTQKIKKPFILCKKNIIAIHKDKYNLKPELLLERKNCMVKIDKNNFSISFLIKSQVDKNLNQIKTIKLANLVSFNKWMVTLKLASFIPAAIDYEDNISFPSITFGHTCPEAISLIKRRSSLMDFFKIKLKKKAPQAKKPKDMLAKRPPT
>PlaFraNilgiri003491_rbh_TGME49_202120
MEERNVLEYAEVIIDRQRDKINELEKKLVELRSNSEELQKNALKNDEENKTLRMELNRKKENDMMLSMQLSKENEFLQKINVLEKQLLKRDTLLEELNNLLKKRKYEYELLLQEKENLINTVNMMRSDMCKNRKEAKLKEEEFLNNEKESENFLNLYKNNNEELHITKRCLIQIETELHLYKKQNEKQKNEIQRLYKIISCMNKEKALTPPVVLALQNDYIRGRNSKTLNEYMQVKTIEDSPPGLSTQMENKTTILKHISPEGKLEKRMTYDENLLKLNLMQSQEQKNLFNKILETLNKIQHVKYGDNKVDFFFSSSVLHFLENNKAQKSLCNNNKSLNNLFSLTSESAEDSSHLSDASSYNALKKKAHLGKNKKDKKRKKKQKKEKTKKKKKNGIILHAPFSMKKSKKDKKKKEKQGVGQMDILSGSEDNSSEGNDSYAQHSPGDKTTTISDDTSQGTSEETTSEEDTHSDGEEGDSESEGSANSDGKSSHNNSEDDSSSDSQSDSHDASAKRGHHKGGTSDESASDTDEDNINHIKKKESYIGNNKTLLNFENYKEKFIGITNKEIFIYNKKGDEVPVYVLKNKNVKNVKTFYSKQVYMLEYISFDATLQKHYFLIKNDDKSLRMYYALQYAGFIKHNMDKFDAEEESKRDYAARLNKNYYENKTHSVSDAQERASYYNKLNSTSPEITVNIITPSGIDQNGNNVPYLCSNVRMKGSPRNNHLMLTHVDNKKAFINCQHYHMDYKNNKVTLYFNDFKDQHIILPKSKGCTGILQDILNQMSWKNTHQIYEPANKDAYKDKDVDGSDMASYDSEELAAGKRKYDAREKTGQRGVNRDGDKDGGRDFFREVDMPRNREVDSKRESEDDRKMGIPRMGLMDKAVETESHKVKEGAWEQEQEGEKKRYEEKDKEDRKDDIMANSNMQDKMEDTFCIKDNVLYISKNGNPFKKGQMSFNDENSFKFQNENVKTLRDDNEQELTFIKSEQNKDEETYIFHYLKKEKYDHIISKLSKNNFNVIQKNDYDKMKKQETKKDEDRGNKSFNTESHGKAESGEEKVEKKDKFIKNNQVVVIEKGILSIYKDYGNENSVPILKFTSDSCDVRANEQNGEISIKETSKDSNDKIVLDCLNKTEFHRWKNALCFGGFIKGESVSSSYMNLKKHIFSINLFDNLEIKSLVRVNNNSICIYLNNEIKKPLFSFDKEKIELVIIPNLRKIRIYMQRDTVYEQRYDITISLARDFASIKEQIEKFNFHTLNKKKTKKIRKPFVLCKKNVITIHKDKYKLKPDLILDKKNCTVLYDKNKFKITFKIKSKLDSTHVDLKTITLSNALNFNKWLVTLKVASFIPGFQEVEQDISFPTIVFGHTCPEATSLLGKRNSFMNFFKK
>PlaGabG01003691_rbh_TGME49_202120
MEERNVLEYAELIIDRQRDKINELEKKLEELRSSSEELQKNVIKNDEENKTLRLELNRRNDNDMILSMQMNKENELLEKMSFLEKQILKRDTLLEELKNLIKKRKYEYELLLEEKDNLKNTINTLRNDLYENRKNEKLKEQEVIHNEKENEKFLNLYKNNNEELNITKRCLIQIESELNIYKKQNENQKNEIQKLYRIITCMNREKTLIPPVVLALQNEYNIRTTLTNKKEYTPQIKDIQDESSIYINTIKNNKKKLTTLSPIHNKINHDKGKRYDDDIQSIYDNNEEQDKKDIIQNNDKKGVSKLNFIESQEQKNLYNKILQVLNNLQDKNLKDDNKSNFFFFSSILLHYCKSSSIHKSTYEINISTDHSNSDTAQSVDTFDNSSDSHFTYSSSGRRRNNSKRTNHKKKNKKYAKLDNTKERNKLDDELNKKDGKKEKIKNKNYPKNNSLSESELNENSDENMGDSDYSTNFQKNKMRTDSSSSDTESNTNSNINMNSNTTTNNEYDYDDDDDDDDDDNYYDKDNIKMNNKKTYPRGDNNSYLIHKDNKNKHRNKKMNLEKERKFLLNRSNYAERFIGVTSKQMYIYNDKCDDEPEYVLRIENLKNIKILYNNQIYELEYMSFNNIIEKHYIFIKNYDKCIRMFYALQYAGFIKTDMKNFIQRRDYHNDNILNNIGYRNINDPIQNQQIKRISNKKRKDKINYQDKEEDEDEDEVKDEDKDEDYFSINQLDNTTNLIRVNIFTPNGVDKNGNNVPYLSNNILLKAYIKDNILLFTNFVEDDNKYFFKCDKYYMKYKNGKFILYFNDFKDQHIVIAQSKDENNILYNMLYKMKWNNTYDENIINDQISNHGNIDNERIKDSRMSSHTSNRNIEGIKSDNDDYHHNSKDIYDNKSSNIYEKDKDNQRSSKDLSSFNQSDQISDSRKNDSTSNVSNISDDNEGDNFFIKDNVLYISKNGKGFKNDLSNVNEENAFKFETNDLIVIRNDELKELTFMKNKENRNADTYIFDYPKKEKYDQLVSELCKHNFNITSISAYEKIKNQTSSQKEENTSVISSLDEKSASQLSKKGMIKDKIIENNQVVVIEKGMLSIYKHYGNESSVPIIKYTCDFCDVQANEQNGEIIIKDTSKDSSERIVLDCLNKTEFNRWKTALCFGGFLKGEHMSNTYMNLKKHIFSINIFDNYYVKNLVKVENNCVNIYPNDKFIKPLFSFDKEKIELVLMPELRKIRIYLQRDTIYEQRYDITMSLARDYLKIKEDILKSNFHMLNQKKTQKIKKPFILCKKNIIAIHKDKYNLKPELLLNRKNCMVKIDKNNFSISFLIKSQVNKNANQIKTIKLANIINFNKWMVTLKLASFIPAAIDYEDNISFPSITFGHTCPEAISLIKRRSSLMDFFRINFKRKAPQAKKPKAMLAKRPPK
>PlaGal8A004622_rbh_TGME49_202120
MEERNVLEYAEVIIDRQRDKINELEKQLLELRSGNEELQKSILKNVEENKSLRIELNRKNNNDMVLSMHINKENEFIEKISLLENQLLKRDTLLEELNNLLKKRKYEYQILLQEKDNLKNTINILRNDICENRKNIKLKEQEFLHNEKQNDNFLNLYKNNNEELNITKRCLIQIESELHMYKKQNEQQKNEIQRLYKIINCMNKEKALIPPIVLTLQNDYQNKKIKNGYTEIKTIQDQYANKIKEKKLAKTEIINDSKHPYEKLEYDENLLKLNLMQSQEQKKLFNKILETLTNIQEKKIIHNEFDFFFSCFALHLYEKSPTSKLIYERNNSSNNSNSPTLESTEGVNNYSSNSSYNSIEKDTFTKRKKKKKKKRGKTIANSFSSVLDENEKKKKKSYNENNKHSITETENDNSSIDYSTDTKTSSNNNSSYSLKNYMNDTDNPHLKSNNKYEKEKSILLNSANYNERFIGITSQHIYIYKRKKDEEPMYIIRLQNLKNIRTLLNNKIYLIEHISYGNVVEKHYILIKDDDKSLRMFYALQYAGFIKQDMDILHKERKDEKYTSTKNYCDNENLNEELEKNTYISKMNSTISEIKVDIFTPNGIDKNGNNIPYLSNNVILRGDFKNNNLIFVNLTDDNYCINCEDYTIKYKNNKYILYFNNYKDQHIIIPKSKECTDFLMNIINQLNWDKYSEENKPNKVINTDNFSNYHEASSHMSGSFITGKYDYEDKKKLLEIERESGKESGKTNENETYKEKEYEKLKEKEYGNLKEKEYEKLKEKGYGNLKEKEYGNLKEKEFEKLKEKEYEKLKEKGYEKLKEKEYESKKDDSSSYSSSSDKNEDTFIIKNNTLYISKDGYPFKKNLVSFNDENAIKFINEDLTILKNDDLQELTIMKNKKKRNEETYIFHYPKKEKYDHLLNELSKNNFNVINKELYDKIKKEEKEKEDEEKTNENYKDSEEKNEAEIDKKEKLYPFMENNQVVVIEKGSLLIYKDYGNENSVPIMKFFPESCEVQANEVNGEIRIKDTSNNTNERIVLDCLNKTEFNRWKTALTFGGFLKGQNANNSFMNLKKHIFSINLFDNFDLKSLVKVENNFLHIYPNSNFIKPLFSFDREKIELIMISELRKIRIYLQRDTQYEQRYDITIALARDFANLKEEIEKTDFYPMNKKKTQKIKKPFVLCKTNIIAIHKNKYTLKPELILEKKNCTVKIDKNNFTITFIIKNKLSKTPEDVKSITLSNSVNFNKWIVTLKLASFISMQHNFEDNISFPSISYGHTCPEATSLLKKNNSILNFFKKKKKIPNIS
>PlaGonATCC30045004555_rbh_TGME49_202120
MEERNVLEYAEVIIDRQRDKINELEKKLVELRSSSEELQKSALKNDEENKSLRLELNRKNESDMILHMQLNKENEFLQKISVLEKQLLKRDTLLEELNNLLKKRKYEYELLLQEKENLTNTVNILRNDICKNRKSEKLKEQEYLNNEKQNENFLNLYKNNNEELNVTKRCLIQIETELHLYKKQNEKQKNEIQRLYKIISCMNKEKALIPPVVLALQNEYVKGRNNKTLQEYVQIKDMQGTPPGLGIQVENKLTTLKQMDPEKSLQQKLAYDENLLKLNLMQSQEQKNLFNKVLETLNKIQYANTSDNKIDFFFSSKILHYLEKNKEPKLINTNAVSLNKSFGLSIDSIENSSNLSDTSSYDVLKKKVHTKKGKNDKKGNQKDKKKKKKKKKKKKNYVMPHAALPVRKNKKNMKKKGKSKIGSKQILSGLEDTSNEEDNSNVININGYKGTTSGDDLSSDDKTSRKNTSDENTSIDSDSEGSDSKDSDSEGSNSEGSNSEGSDSKGSESECSESECSNNRSDSDSSGRRSRDLMKGSGDESISDMDLENINHSKNKHNYKEERRFLLNYENYKEKFIGITNKEIFIYNKKGNEEPVHIIRNKSIKNVKMLYSNQVYVLEHITFDNILQKHYFLIKSDDKSLRMFYALQYAGFIKQDMDQCMGEKTNKKDHIKKLNKNDYGNKMQNINNQTERNSYYSKLDSTTAETTVNIFTPNGIDKNGNNIPYLCSDVIMKVNPQRNYLTLLNFHEKNSFINCEDYHMSYKNNKITLYFNNFKDQHIILPKSKDCTNNLHDILNEMSWKNSHPHYGPDGKDIYNDEDLKSSNVSSNNSEKSVKEKRKYEVRDKISQRKMETSVKRNFSMDQKVDKERNSEWYKDKDSAHGKDKNADWEKDKNVEWGREKNYERDREKSNELNKEGNMEGEREHEHKMERDRKSGVRRNSSLGNDNERGEWYDAKEREREKDKEWNEDKDKTREKGGEIRKDDIPSNMNASSNMEDTFFIKHNVLYISKDGNPFKKDQMNFNDENSIKFPNENLQVLKDDDVQELTFIKTEENKDEETYIFHYPKKEKYDHLISKLRKNNFNVMRKSVYDTIQEKEKNEKKALNEELDVNIEEMGVETIEKADKFMKNNQVVVIEKGLLSIYKDYGNENSVPIIKFSSDFCDVHSNEENGVISIKDTSDGSNERIVLDCLNKTEFHRWKNALCFGGFVKGEGVNASHMNLKKHIFSINLFDNLNVKSLVTVNNNFICIYQNNNMVKPLFSFEKEKIELIFIPELRKIRIYMQRDTTCERRYDITIPLARDFACIKEQVEKYNYHSLSSKKTQKIKKPFVLCKKNIIAIHKDKYKLKPDIIFDKKSCTASVDKNKLTITFKIKSKLNTDQEETKTITLSNTSNFNKWIVTLKIATFLPGFEELEDDISFPTIVFGHTSPEATSLLGRRNSFINFFKK
>PlaInuSanAntonio1005156_rbh_TGME49_202120
MGERNVLEYAEVIIDRQRDKINELEKKLIELRSSSEELQKNALKNDEENKTLRLELNRKKENDMMLSMQLNKENEFLQKINVLEKQLLKRDTLLEELNNLLKKRKYEYELLLQEKENLTNTVNMMRSDMCKNRKMEKLKEEEFLNNEKESENFLNLYKNNNEELHITKRCLIQIETELHLYKKQNEKQKNEIQRLHKIISCMNKEKALTPPIVLALQNDYVRGRNSKAINEYMQVKTIQDPPPGLSTQMENKVTILKHMSPEKKLHQRMTYDENVLKLNLMQSQEQKNLFNKILETLNKIQHVKCGDNKMDFFFSSNVLHFFESNKEQTLLRTNNESLNNLFSLTNESAQDSSHLSDDSSDNPLEKKTPLRKNNKDKKRNKKQKKEKTKKKKKKNDMILHSPFSMKKCKKDKKKKEIRGVGPKHTLAGSEDSSSEDDDSNPQHGLGDKTTTISDDTNHGTSEDTTNQEAIHSEREGEESESSGSEISDGKSSHSRSDDGASSDSQSDSHPPCAKQGYRKGGTIEESASDTDGENINHMKNKHSYKGNKRALLNYENYKEKFIGITNKEIFIYSKKEDEEPAYVLKNKNIKNVKTFYSKQVYVLEYISFDKILQKHYFLIKDDDKSLRMYYALQYAGFIKHDIDKFEGEEENKRDHVGRLNKNYYGNKPENISDEQERGSYYRKLRSTFPEIIVNIFTPNGIDKNGNNVPYLCSNVLIKRNPKNNHLMLKNFDNKKAFINCQDYHMDYKNNKFTLYFNDFKGQHIILPKSKGCTGILQDILNQMRWKNSHHLYESGNKDAYDDEDVDSSDVSSYDSEGLTAGKGKYDAREKMGKRGSNRGRDGAREKSRDRVRDRDKDGGKDAESDFFREVDRSRSREMDAKTESEGDRKIGIQRKGLMDKAVERESEKEKEEDGEKDAEDREDDILENLNLSDKMEDTFCIKENVLYISKDGNPFKKDQMSFNDENAFKFQNENLQILRDDGAQELTFIKTEENKDEEIYIFHYPKKEKYDHFISKLSKNNFKVIQKNIYDKMKKEGKNEEGEKKSFIEQSDGKAEPGVGKIEKADKLIKNNQVVVIEKGVLSIYKDYGNENSVPIIKFTSDFCDVQANEQNGEISIKETSKDSNDRIVLDCLNKTEFHRWKNALCFGGFIKGENISSSYMNLKKHIFSINLFDNLDVKSLVKVNSNFIYIYPNNEMKIPLFSFDKEKIELVLISDLRKIRIYMQRDTIYEQRYDITISLARDFVSIKEQIEKYNFHTLNNKKNQKIRKPFVLCKTNIIAIHKDKYKLQPDLILEKKNCTVLYDKDQLTVTFKIKSKLDITQEDIKTITLSNSVNFNKWLVTLKLASFIPGFHELEDDIAFPTIVFGHTCPEATSLLAKRNSIMNFFKK
>PlaKnoMalayanPk1000495_rbh_TGME49_202120
MEERNVLDYAEVIIDRQRDKINELEKKLVELRSSSEELQKNALKNDEENKTLRLELNRKKENDMMLDMQLSKENEFLQKINILEKQLLKRDTLLEELNNLLKKRKYEYELLLQEKENLTNTLNMMRSDMCKNWKKEKLKEEECLNNEKESENFLNLYKNNNEELHITKRCLIQIETELHLYKKQNEKQKNEIQRLYKIISCMNKEKALTPPVVLALQNDYVRDRNSKALNEYMQVKTIQDCPPGLSTQMENKVTILKHISPEKNIQQRMIYDENLLKLNLMQSQEQKNLFNKILETLNKIQYEKSGDNKIDFFFSSSVLHFLESNKEHKLLRTNNESLKHFFSLTTESEEDSGQLSDVSSYNPLEEKTHLRKNKKDKRQMKKQKREKTKKKKKKNDRILHSPFSIKKSKWGKKKKEKGGVGPKHKLARSEDSSIEDDDGDAQRGHGDKTTTISDDTSHGTSEEITSEEDTHSDDDDEDDNGEGGESESGVSASSDDKSSNSKSDDDTGIDSQGNSHTPSAKRRHQKGGTSDESESNTDGDNINHIKNKGSYIGNKKALLNFERYKEKFIGITNKEIFLYNKKGDEEPVYVLKNKNVKNVKTFYNRQVYMLEYISFDNIPEKHYFLIKDDDKSLRMYYALQYAGIMKHEMDKFQGEEENKNDYVGKLNKNYYENKTQGVNDPQEKASYCNKLNSSYQEITVNIFTPSGIDRNGNNIPYLCSNVLIKRSSQNNHLMLKNFNSKKTYINCQHYHMDYKNNKFTLYFNEFKDQHIILPKSKGCMGILQDILNQMRWKNSHQIYESVKKGAYDDEDVESADVSSYGSEGVVAGKGKYDTREKMGEGGAHRGGAPDKESNGEWVRDRDNDGGRDIFREMDKSRSREMDAKREKEGDTKMEIPREGFIDKGVGRDSYRSKEREWEQEWEGQKERDLEKDEEDRKDSILANSNMSDKMADTFYIKENVLYISKDGNPFKKDQMSFNDENAYKFPNEKVQILRDDNAQELTFIKSEENKDEETYIFHYPKKEKYDHVISKLGNNNFNVIQKSDYDKMKKQEKKEEREKKSFNADSDAKTEPGKEKMEKADKFIKNNQVVVIEKGLLSIYKDYGNENSVPIIKFTCDSCDVHANEQNGEISIKETSKGSNDKIVLDCLNKTEFHRWKNALRFGGFIKGESVSISYMNLKKHIFSINLFDNLDIKSLVRVNNNFIYIYPNNEINKPLFSFDKEKIELVVIPNIRKIRIYMQRDTVYEQRYDITISLARDFLNIKEQIEKYNFHTLNKKKIQKIRKPFVLCKKNIIAIHRDKYKLKPDLILEKKNCTVLYDKNKFTITFKIRNKLDTTQEDIKIVTLSNAVNFSKWLVTLKVASFIPGFNDVEDDISFPTIVYGHTSPEATSLLGKRNSFMNFFKK
>PlaMalUG01005361_rbh_TGME49_202120
MEERNVLEYAEVIIDRQRDKINELEKKLLELRSSSEELQKNALKNDEENKTLRLELNRKNENDMLLSMQMNKGNEFLQKISVLEKQLLKRDTLLEELNNLLKKRKYEYEILLQEKENLINTINTLRIDICKSKKDENLKQQEFLHNEKENEKLLNLYKNNNEELNITKRCLIQIESELHMYKKQNEQQKIEIQKLYKIISCMNKERILTPPVILALQNDYGKKLKNKSINEHVQLKAIQDSSPSIITNKENKLTTLKQMNNEKNTQEKLAYSENLLKLNLMQSEEQKDLFNKIVEMLNRIKDTKTIDNKVDFFFSSNVLHYFRRNTAGKLTSPNNSSINNSDGSTTESEDGLDQFSNVSSYIDSKKQMYKKKTRKKKEKKTRKKKKKKKKKMKDDTVHMYSSAKINKMDKIIKKKYEQKGKCSITGTDDNTCDHYMSTDSISTESANVSDNSMRNSSMENSILRNNSVSNSSGSYDYSSDFNTSNEEFKSEDRSRSDTEETDNAHLKDKYSYNKGEKYNLLNYENYKERFIGVTNKEIFIYNKKNDEEPMYIIRCKNLKRIKMLYNNQIYVIKHTPFYNISEKHYFLIKNDDKSLRIFYALQYAGFIKENKDKFIGDQENKKNYMFRRNNNYNDNKIQNLNNQSERNSCYTKLNSTTPEVMVNIFTPNGIDESGKDVPYTCNNVLLKGDPKNNHLIFINFEKKNSFINCENYYKKYKNNKFILYFNSFKDQHIIIPKTKDSANLLHVILNKMIWKNSNHNKEVCNKPMHSDGDIKSSTASSYTYDKFTKRIDNYKDIEETLERRERKEIKGVKKRGINKGKEGEHEYKNESYRKSESQRKREIEREGSAKESVRESAKKSVRESAKESVRESARESIRESARESIRKSKGGSRGGSEGESKGGSEGGKESDTGRTKNDTPSLGSTSSKKGDTFLIKDNVLYISKDGTPFKKDQVDFNDYNTFKFMNKNLKILKDDYLNELTFVKSEENKDEETYIFQYPKREKYNHLVSKLNNNNFDVIEKDLYDKIKKEDKKDEDETKMIDNKSETKDEEEVGKKEKADQFIKNNQVVVIEKGVLSIYKDYGNENSVPIMRFISDSSDVHANEQNGEISIKDSSKDSNEKIVLDCLNKTEFHRWKSALCFGGFIKGENISISYMNLKKHIFSINLFDNLNIKSLVHVEGKFIYIYPNNKINKPLFSFDKEKIELTLFPELRKIRIYLQRETIYEQRYDITIPLARDFTSIKEQIEKNNFHTLSSKKTQKIKKPFVLCKSNIIAIHKDKYKLKPELILEKKNCTVSFDKNKHIITFKIKNKFDTAREDTKTITLTNEINFNKWMVTLKLASFIPGYNFEGSITFPTIAFGHTCPEAASLLKKRSSLMNLFKK
>PlaOvaCurtisiGH01004314_rbh_TGME49_202120
MEERNVLEYAEVIIDRQRDKINELEKKLVELRSSSEELQKNAMKNDEENKSLRLELNRKNDNDMILSMQINKENEFIQKISVLEKQLLKRDTLLEELNNLLKKRKYEYEILLQEKENLTNTVNMLRSDICKIRKNEKLKEQEYENNEKQNENFLNLYKNNNEELNITKRCLIQIESELHVYKKQNEKQKNEIQRLYKIISCMNKEKTLIPPVVLTLQNDYGNFNKYKKINAYTRTSSIQDPQPCASTAICPTSTPTAVTTDVSKARTNKLTTLKQICNKKGTSEKVVYDENLLKLNLMQSQEQKNLFKKILETLNKIQEKKIINRKVDFFFCSTVLHYFQGSKQGKVAYTNNAVIHNSSSSATESSDNSDMFSNPSSISALEMQQYAEKEREAKKNKKTKAKAKTKTKRKTKTRTKTKEEKKKKKKGTPFSHSLEKRNKKRKKGRKNYSRYEKIGLTGPDEKGRESSSRISHRITSNSSTGNSSTGNSSTGNSSTGNSSTGNSSTGNSRTDSSRKTCSSGASSQSMSGNRMRDVYSSDSTMSRSSQSYGEDSASDSDDAKKGNSTHLKNRYNEEQTNLLNYENYKEKFIGITSKEIFIYNKKGDEEPVYIIRNKYVKGIRILHDNRIYFLEHISFNNKSEKHYFFIKDDDKSLRMFYALQYAGFIKQNIIQSIERTKDKKDIRNILNSNYGDSGSSDDNGYKVRNRNQLNVRNERNMGKQSMENSHYKKINSTMSEIAVNIFTPNGVDLNGNIIPYVCNNVLLKCNPQNNDMLLLNFEENNSVINCKDYHMKCKNNKFTLYFNDFKDQHIIIPKTKNSTNLLHNVFNQMDWKTQHQDNEPYKKSAPLYEDFKSSKDSSHTSSKFSRGSDVDDVRDKRAQRGIGKEIAKEFKNVAEMETQKDLEREEEKVAKKESVQGEDKVKVERNKQYHFEERNNESESNGRGGSKEKGEGYKNIRSEGGIESTIGSGTRKEKEKIEENLKNDALSGINASEKKEDTFFIKDNILYISKDGYPFKKDQVSFNDENAFKFVREFLKVLKDNESQELTFIKSEENKNDETYIFHYPKKEKYDDLVSKLDENNFNVIEKNVYDNLKKKEQIEDEEKKLENAPSEGKNETEVDKKEKEDKFMKNNQVVVIEKGILSIYKDYGNENSVPIMKFISDFCEVNANERNGEISIKDTSNETNEKIVLDCLNKTEFHRWRSALCFGGFIKGENISSSYMNLKKHIFSINLFDNCNIKSLVRVDDSFIYVFPNEKINKPLFSFDKEKIELIMLPELRKIRIYLQRDTLYEQRYDITIPLARDFSSIKDQIEKNNFHTLSKKKTRKIRKPFVLCKTNIIAIHKDKYKLKPELIIEKKNCSVSFDKNKFTITFQIKNKSDTTQEEKKTITLSNAINFNKWMVTLKLAAFIPGYHDFEDNISFPTIVFGHTCPEATSILTKTNPLLRFFKRE
>PlaPraG01004269_rbh_TGME49_202120
MEERNVLEYAELIIDRQRDKINELEKKLEELRSSSEELQKNVIKNDEENKTLRLELNRRNDNDMILSMQMSKENELLEKMNFLEKQILKRDTLLEELKNLIKKRKYEYELLLEEKDNLKNTINTLRNDLYENRKNEKLKEQEVIHNEKENEKFLNLYKNNNEELNITKRCLIQIESELNIYKKQNENQKNEIQKLYRIITCMNREKTLMPPVVLALQNEYNIRTTLTNKKEYSAQIKDIQDEDSTYINSTKNNKKKLTTLNPIYNKINQDKGKRYDDDIQSIYDNNEGQDKKNIIQNSDKKKGVSKLNFIQLQEQTNLYNKILQILNNLQDKNLKDDNKSNFFFFSSMLLHYCKSSSIHKSTYEINISSDHSNSDTAQSVDTFDNSSASHFSYNSSRRRRNHSKTINHKKKNKKYSKWDNTKEGNKLDDPLNKKDGKKEKRKNKNYGKDNSLSESEINENSDDNIDDSDYSTNFQKNKMGTDTSSFDTETHTNSMINMNSNTTTNNEDDNYFDKDNNKSNSKESYPRGDKNGYIIQNNVNKNKHRNNKKMNLEKEGKFLLNPSNYTERFIGVTSKQMYIYNDKCDDEPEYVLRIENLKNIKILYNNQIYALEYMSFNNMIEKHYIFIKNHDKCIRMFYALQYAGFIKTDMKNFMQRRDYEQDNIMNNNIPYGNMYPYEQMERNINVPIENQQMKRISSTKRKEKINYQDQEEFKEQQGYSSIKELDNTTNMIRVNIFTPNGVDKNGNNIPYLRNDILLKAYIYDNILLFTNFVEDDNKYFLKCEKYYMKYKNGKFILYFNDFKDQHVVIPQNKDENNILCNMLYKMKWKNIYDEKNINDEKNINDQISNDGNIEDERIKGSHMSSHTSNRNIPGIKSDNDDSHHNSKDIYDNKSSNIYEKDKDNKKSNKDLSSSNQSNHIIASRKNDSTSNVSNISEENQGNNFFIKDNVLYISKNGKSFKNDLSNVNEENAFRFETNDLIVIRNDELKELTFMKNKENRNADTYVFDYPKKEKYDQLVFELRKHNFNITSMNTYEKLKNETSSQKEENASIISSFDGKSASQLSKKGMVKDKIMENNQVVVIEKGMLSIYKHYGNEGSVPIIKFTCDFCDVQANEQNGEIIIKDTSKDSSERIVLDCLNKTEFNRWKTALCFGGFLKGGEHMNNTYMNLKKHIFSINIFDNYYVKNLIKVENNCVNIYPNDKFIKPLFSFDKEKVELVLMPELRKIRIYIQRDTIYEQRYDVTMSLARDYLKIKDDILKSNFHMLNQKKTQKIKKPFILCKKNIIAIHKDKYNLKPELLLERKNCMVKIDKNNFSISFLIKSQVDKNLNQIKTIKLTNLVNFNKWMVTLKLASFIPAAIDYEDNISFPSITFGHTCPEAISLIKRRSSLMDFFKIKLKKKAPQAKKPKAMLAKRPPT
>PlaReiCDC003945_rbh_TGME49_202120
MEERNVLEYAELIIDRQRDKINELEKKLEELRSSSEELQKNVIKNDEENKTLRLELNRRNDNDMILSMQMNKENELLEKMNFLEKQILKRDTLLEELKNLIKKRKYEYELLLEEKDNLKNTINTLRNDLYENRKNEKLKEQEVIHNEKENEKFLNLYKNNNEELNITKRCLIQIESELNVYKKQNENQKNEIQKLYRIITCMNREKTLMPPLVLALQNEYNIRTTLTNKKEYSAQIKDIQDEDSTYINSTKNNKKKLTTLSPIYNKINQDKGKRYDDDDIQSIYDNNEGQDKKNIIQNSDKKGVSKLNFIQLQEQTNLYNKILQILNNLQDKNWKDDNKSNFFFFSSMLLHYCKNSSIHKSTYEINISSDHSNSDTAQSVDTFDNSSASHFSYSSSRRRRNHSKTINHKKKNKKYSKLENTKEGNKLDGPLNKKDGKNEKMKNKNYRKDNNLSESEINENSDDNIDDSDYSTNFQKNKMGTDSSSSDTDTETHTNSMINMNSNTTTNNEDDNYFDKDNNKINSKEPYPREDKNGYVIDNINKNKHRNNKKMNLEKERKFLLNPSNYTERFIGVTSKQMYIYNDKCDDEPEYVLRIENLKNIKILYNNQIYALEYMSFNNMIEKHYIFIKNYDKCIQMFYALQYAGFIKTDMKNFMQRRDYEQDNIMNNNIPYGNMYPYEQMERNINLPIENEQMKKKISSKKRKEKINYQDEEEFREQQDYTSIKELDNTTNIIRVNIFTPNGVDKNGNNIPYLSNDILLKAYIYDNILLFTNFVEDNNKYFLECDKYYMKYKNGKFILYFNDFRDQHVVIPQNKDENNILCNMLYKMKWKNIYNEKNINDLQISNDGNIEDERIKGSHMSSHTSNRNISGIKSNIHNSHHNSKDIYDNKSSNIYEKDKDNKKSNKDLSSSNQSNHIIGSRKNGSTSNVSNISDENEGNNFFIKDNVLYISKNGKCFKNDLSNVNEENAFRFETNDLIVIRNDELKELTFMKNKENRNADTYVFDYTKKEKYDQLVFELRKHNFNITSMNTYEKLKNETSSQKEENDSIISSLDAKSASQLSKKGMVKDKMMENNQVVVIEKGMLSIYKHYGNEGSVPIIKFTCDFCDVQANEQNGEIIIKDTSKDSSERIVLDCLNKTEFNRWKTALCFGGFLKGEHMNNTYMNLKKHIFSINIFDNYYVKNLIKVENNCLNIYPNDKFIKPLFSFDKEKVELVLMPELRKIRIYIQRDTIYEQRYDITMSLARDYLKIKDDILKSNFHMLNQKKTHKIKKPFILCKKNIIAIHKDKYNLKPELLLERKNCMVKIDKNNSSISFLIKSQVDKNVNQIKTIKLANLVNFNKWMVTLKLASFIPAAIDYEDNISFPSITFGHTCPEAISLIKRRSSLMDFFKIKLKKKAPQAKKPKAMLSKRPPT
>PlaRelSGS1like004291_rbh_TGME49_202120
MEERNVLEYAEVIIDRQRDKINELEKQLLELKNSNEELQKNNMKNVEENKSLRIELNRKNDNDMVLSMHINKENEFLEKIKLLENQLLKRDTLLEELNNLLKKRKYEYQILLQEKDNLKNTINILRNDICENRKNQKLKEQEFLYNEKQNDNFLNLYKNNNEELNITKRCLIQIESELHMYKKQNEHQKNEIQRLYKIISCMNKEKTLIPPIVLTLQNDFQKKKIKNEYTEIKTIQEPYTSKVKEKKLIESEVINNGKNLYGKSEYDENLLKLNLMQSQEQKKLFNKILETLTNMQDKKISNNEFDFFFSCLVLHYYKKSSSSKLISRRDNSLDDSNSPTYESTGDGDYYSSNLSYNTLEKDTFNKKKKKKKREKNVVSSGLSTELDKNGKKAKKNYNENSIYSITETEDDDSSTDYSTDTKTSNNSNSIYSSRNHMKNTDISHLKRKGKYKKERNTLLNFANYKERFIGITSQHIYIYNKRKDEEPMHIIRLQNLRNIKMLFNNKIYVIEHISYGNVVEKHYILIKDDDKSLRMFYALQYAGFIKQDLEKLQKEKGDKKNKMFTSTKNYYDNKNENLNEEIERNTYLSKLNSAISEIKVDIFTPNGIDKNGNNIPYLSSNVLLKGDLKSNNLIFINLTDEKYCINCEDYNMKYKNDKFILNFNNSKDQHIIIPKSKECTDFLLKILHKMNWNKHFEEDKSNKDVDIDDVSNYHKASSHISSSYTERKYNDEDREKSFETEKEIEREKERDREKEKEGEREKEREREREREREREREREKEKEKEIEIEKLKENEKKKDDASSNSSNSDKNEDTFFIKDNTLYISKDGYPFKKNLMSFNDENAIKFINENLAILRDDNLQELTIIKNQKKRDEETYIFHYPKKEKYDHLVDELCKNNFNIINKYLYEKIKKEEKEKEEEGKKSENYKDLEDRNEAEIDKREKLDLYMENNQAVVIEKGLLLIYKDYGNENSVPIMKFLSDSCDVHANESSGEISIRDTSNNTNERIVLDCLNKTEFNRWKTALAFGGFLKETNINNSLMNLKKHIFSINLFDNFDVKNLVKVEDNFLHIYPNSNFIKPLFSFDREKVELIMIPELRKIRIYLQRDTQYEQRYDITIALARDFTNLKEEIEKKDFYPLNKKKTQKIKKPFVLCKTNTIAVHRDKYTLKPELILEKKNCTVNIDKNNFTITFTIKNKLSTTPEETKSITLSNSVNFNKWMITLKLASFLSMQHNFEDNISFPSISFGHTCPEAISLLKKKNLILNYFKKKDK
>PlaSpeGorillaG2003760_rbh_TGME49_202120
MEERNVLEYAELIIDRQRDKINELEKKLEELRSSSEELQKNVIKNDEENKTLRLELNRRNDNDMILSMQMNKENELLEKMNFLEKQILKRDTLLEELKNLIKKRKYEYELLLEEKDNLKNTINTLRNDLYENRKNEKLKEQEVIHNEKENEKFLNLYKNNNEELNITKRCLIQIESELNIYKKQNENQKNEIQKLYRIITCMNREKTLMPPVVLALQNEYNIRTTLTNKKEYTPQIKDIQDESSIYINTIKNNKKKLTTLSPIHNKINHDKEKRYDDDIQSIYDNNEEQDKKDIIQNNDKKGVSKLNFIESQEQKNLYNKILQVLNNLQDKNLKDDNKSNFFFFSSILLHYCKSSSINKTTYEINISTDHSNSDTAQSVDTFDNSSDSHFTYSSSGRRRNNSKRSNHKKKNKKYSKLDNTKERNKLDNELNKKNGKKEKIKNKNYPKNNSLSESEINEYSDENMDDSDYSTNFQKNKMRTDSSSSDTESNTNSNINMNSNTTTNNEYDYDDDDDKDNYYDKDNIKMNNKKTYSRGDNNSYLIHKYDKNKHRNKKMNLEKERKFLLNRSNYTERFIGVTSKQMYIYNDKCDDEPEYVLRIENLKNIKILYNNQIYELEYMSFNNMIEKHYIFIKNYDKCIRMFYALQYAGFIKTDMKNFMQRRDYQNDNILNNIGYRNINDPIQNQQMKRISNKKRKDKINYQDKDEDEDEDEDYLSINQLDNTTNLIRVNIFTPNGVDKNGNNVPYLSNNILLKAYIKDNILLFTNFVEDDNKYFFKCDKYYMKYKNGKFILYFNDFKDQHIVIAQSKDENNILYNILYKMKWNNTYNEKNINDQISNHGNIDNERIKDSRMSSHTSNRNVEGIKSDNDDYHHNSKDIYDNKSSNIYEKDKDNQRSSKDLSSFNQSNHISDSRRNESTSNVSNISDDNEGDNFFIKDNVLYISKNGKGFKNDLSNVNEENAFRFETNDLIVIRNDELKELTFMKNKENRNADTYIFDYPKKEKYDQLVSELRKHNFNITSISAYEKIKNQTSSQKEENTSVISSLDGKSASQLSKKGMIKDKIIENNQVVVIEKGMLSIYKHYGNESSVPIIKFTCDFCDVQANEQNGEIIIKDTSKDSSERIVLDCLNKTEFNRWKTALCFGGFLKGEHMSNTYMNLKKHIFSINIFDNYYVKNLVKVENNCVNIYPNDKFIKPLFSFDKEKIELVLMPELRKIRIYLQRDTIYEQRYDITMSLARDYLKIKEDILKSNFHMLNQKKTQKIKKPFILCKKNIIAIHKDKYNLKPELLLDRKNCMVKIDKNNFSISFLIKSQVNRNANQIKTIKLANIINFNKWMVTLKLASFIPAAIDYEDNISFPSITFGHTCPEAISLIKRRSSLMDFFRINFKRKAPQAKKPKAMLAKRPPK
>PlaVinVinckei004557_rbh_TGME49_202120
MEERNVLEYAEVIIDRQRDKINDLEKKLVELRSKSEELQKNAVKNDEENKNLRLELNRKNDNDVILSMQLNKENEFLQKISILEKQLLKRDTLLEELNNLLKKRKYEYEVLLQEKENLINTVSMLRSDICKNRKNEKLKEQELLNNEKENENLLNLYKNNNEELNITKRCLIQIESELHLYKKQNENQKNEIQKLYKIISCMNKEKILAPPIVLALQNDYVKHKKYGYVDEYTKNGALIESPSPYNAHSSVNVFSADTTIMKGNKSTTLKRINENDPQGDIGYDENLLKLNIIQSQEQKALFNKILDTLNKVQDNQTNFFFSSMVMHYFQKKKQKNLIYSDSISIDNTISDEIYSSENSSSISSSNDSLEKAEHSKRENNKNKENEKDNKKKKNTQSDYSSKKYKNKRNKLKKKHNKVFSTSSNTNSSKSSIENDDSEGNDNKHSNSEDSLDSFNSSLSDSDQNDDNNSQISINEMNNNTVKNKYTTKKKDIFNYENYKEKYIGITRKGIFIYNKKGDEEPIHIILNKNTTNVKILDNNQIYCFEHITIDNKRENHYFLVKDSDKNLRMFYALQYADFISNNYHSNMKNKNKTKYGYNEWDNYKYDDRKKYNKEHDRTNIKNNYNNNKSEDDSDSKTSYSVVSDITVNIFTPNGIDKKGNHIPYVCNNVLLKANPNQNHILLINFGEDSKIINCKDYKMKHKNNKIILYFNNLKDQHIIIPKNKKSTKTLQSILTKMAWEKETKDNAQNNDSSSEDSYLNINNAVSHPSAKMSNESDGKEITENVMNREIEKGVLKETKKKGRSRSRSRSRSKEPNIEKERLTYHENANKSQPKNYSHLTNLSKSNEGNKNETESEKYADSVKSNSLSNISSSSKINDIFAIKNNTLYICKDGKPFKKNQTSYNEEDAFVFHNENLLVLQDDKGQELTFINKKDNQDKETYLFHYPIKDKYDHILSQLNKNKFNVEQKSAYYKKLKQAEEDNKNGPSKKEGDINAAENDLSNIKKEAGLYKKQKEDQFIKNNQIVVIEKGLLLIYTNYGNENSVPILKYTANACEVVANDQNREISIKDISPNSNEKIVLDCLNKSEFYRWKSALCFGGFIKGKEINNSLMNLKKHIFSINLFDDPSLKSLIQAESNFIYIYPDDKLDKPLFSFNKDKIELVMFPDLRKIRVYLQRDTIYEQRYDILIPLARDFTNIKNQIEKYNYYTLSQKKTHKIKKPFVLCKTNIIAIHKNKYKLTPEIVMKKKNTNVTFDKTKNTIIFNIKNETNSKLNETKILTLSNEINFNKWIVALKIASFISGYTLHENYMAPSITFGHTCPEATSLFRKRSIFESLFRKKS
>PlaVivP01005021_rbh_TGME49_202120
MEERNVLEYAEVIIDRQRDKINELEKKLIELRSSSEELQKNALKNDEENKTLRLELNRKKENDMMLSMQLSKENEFLQKINVLEKQLLKRDTLLEELNNLLKKRKYEYELLLQEKENLTNTVNMMRSDICKNKKKEKLKEEEFLNNEKESENFLNLYKNNNEELHITKRCLIQIETELHLYKKQNEKQKNEIQRLYKIISCMNKEKALTPPVVLALQNDYVRGRNGKALNDYMQVKTIQDPPPGLSTQMENKATILKHMSPEKKLQQRIAYDENLLKLNLMQSQEQKNLFNKILETLNKIQHVKSGDNKIDFFFSSNVLHFFESNKEQKFLCTNNASLNNSFSLTTESAEDSSHLSDASSNNPLEKKAHLRKSKKDKKRKKKQKKEKKKKKKKKKKNDMLPHAPFSIKKSKKGKKKKERRRVSAKHTLAGSEHSSSEDDNSDAQHGLVGKTNTISDGTSHGTSEETTSEEDTHSDGEGVESESGSSASSDGKSSHSKSDDDASSDSQSDSHPPRAKRKHQTGGTSDESASDTDGDNINHMKNKQSYTENKRALLNYENYKEKFIGITNKEIFIYNKKGDEEPVYIIKNKNVKNVKTFYSKQVYVLEYISFDNILQKHYFLIKNDDKSLRMFYALQYAGFIKHDVDKFEEEEEEEEEEESKRDYVARLNKNYYENKAHSVSDQQERDSYYSKLSSSSPEITVNVFTPNGIDRNGNNVPYLCNNVLMKRNPKNNHLMLKNFNNKKAFINCQDYHMDYKNNKFTLYFNDFKDQHIILPKSKGCTGILQDILNQMSWKNSHQLCEPGNKDAYGDEDVDSSDVSSYDSEGLAAGKGKYDARGKMGERGANRGRAADRGMYAERERNGEGVREGVRDGGRDGDRDWSRDGGRDFFREVDRSRSREMAPKRESEGDRKMGIPRKGFTDKGVERENDKAKEREWEQKPEGEKEREGEKDTEGGKDDILANLNMPDKMEDTFCIKENVLYISKDGNPFKKDQMSFNDENAFKFQNENLQILKDDGAQELTFIKREENKDEETYIFHYPKKEKYDHLISKLSKNNFNVIQKNVYDKMKKQGKNEEREKKSFNAESDGNAEPGEDKIEKADKFIKNNQVVVIEKGVLSIYKDYGNENSVPIIKFTSDFCDVQANAQNGEISIKGTSKDSSDRIVLDCLNKTEFHRWKNALCFGGFIKGENVSSSYMNLKKHIFSINLFDNLDIKSSVRVNNNFIYIYPNNEISKPLFSFDKEKIELVLISDLRKIRIYMQRDTIYEQRYDITIALARDFASIKEQIEKYNFHTLNKKKTHKIRKPFVLCKTNIIAIHKDKYKLKPDLILDKKNCTALFDKNKFTVTFKIKSKLDSTQEDIKTLTLSNAVNFNKWLVTLKVASFIPGFHVLEDDISFPTIVFGHTCPEATSLLGKRNSFMDFFKK
>PlaYoeYoelii17X005536_rbh_TGME49_202120
MEEKNVLEYAEVIIDRQRDKINDLEKKLIELRSKSEELQKSAVKNDEENKNLRLELNRKNDNDVILSMQLNKENEFLQKISILEKQLLKRDTLLEELNNLLKKRKHEYEVLLQEKENLINTISMLRSDVCKNRKNDKLKEQELLNNEKENENLLNLYKNNNEELNITKRCLIQIESELHLYKKQNENQKNEIQKLYKIISCMNKEKILAPPIVLALQNDYAKYKKYGYVDEYTKNGALIEAPSQYNAHGSVNILSTDNTIMKGNKSTTLKRINENDPQGNISCDENLLKLNIIQSQEQKALFNKILDTLNKAQDNQTNFFFSSMVLHYFQKQKKKNSIYSSSASIDNTVSNEINFSENSSTISSSDDSLEKERYSKREKNKNKENEKDRENKKKKNTQYDYSSKKYKNKSNNLKKKRNQVSSKYSNTNSTKSYIENDYAEGNDNSNNDNKYNNSEDSIDSFNSSLSDSYQNDDDHSQTGINEMNSNNVKNKYNAKKNDIFNYENYKEKYIGITRKGLFIYNKKGDEEPIHIILSKNTKNVKMLDNNQIYCFEHTTLDNKREKHYFLIKDGDKYLRMFYALQYADFIKNSYNNVKNKNKTKYVYNEWDNHKYDGRKKFNKEHERTNIKKNNNKYEDDSDSKTSYSAVSDITVNIFTPNGIDKKGNHIPYVCNNVLLKANPNNNHLLLINFGENSKIINCKDYKLKCKNNKIILYFNNLKDQHILIPKNKRSTKTLQNILTKMVWEKKKKKDDAQNSDNNSANSYLNINNDVSQSSVKMSNESDSKEISDNIMDREIDKDVLRETKKKGKLKSKELSIEKEQLTHHENVNKNQSKNDNYQTNHSKSNDENKNETESEKDADTIKSNTLSNMSDSSKQNETFAIKNKTLYICKDGKPFKKNQTSYNEENAFAFHNDNLQILQDDKAQELTFINKKDNGDEETYVFHYPMKNKYDHILSQLNKNKFNIVQKSAYDKIKQADEANQDEENKKVEDINTGGNPLSNVKIEAGLYKKQKEDQFIKNNQIVVIEKGLLLIYTNYGNENSVPILKYTPDACEVIANDQNREISIKDTTSISNEKIVLDCLNKTEFYRWKSALCFGGFIKGETVNTSLMNLKKHIFSINLFDDPNMKSLIKTERDFIYIYPDEKMEKPLFSFNKDKIELVIFPDLRKIRVYLQRDTIYEQRYDILVPLARDFANIKSQIEKYNYYTLSQKKTQKIKKPFVLCKTNIIAIHKNKYKLMPEIIMKKKNTTVTFDKKKLTIIFNIKNEADNKHNETKTITLSNEINFNKWIVTLKIASFISGYTLHENYMAPSITFGHTCPEATSLFRKRSIFESIFRKKS
>PteSch002928_rbh_TGME49_202120
VSTQSTWGKDKPPFEFNTLTAKYRVDEQNRTMYIDIIDPNDPSKVIANLVITPPESEDFSKLVADAKKMKWYEASAEEEKLKPKKSEDIRGKIRRFGFPVEMTTNGVLPNGRLIPNVIKTYALFDTATNKVYIDMPDGDVLHIPAKEATCVYNPDLCKYQLLYYPTDHNLQTTSIALTAEDREDFEEILVSARRMKWKSIERKKEKKEEKELDEEELPEDIDIDIDKVGRSRKKSLLVVTTQPTTSFEPDVMEEQMSPETPPVPRAEFKEPAPVNIRDVFVVEGRQINLYENPTDKVPVLTLHTDDCFAVADDKNQEFTVYYNQGKKDELETVFQFDDKELYEEKKRQLEENDFFLDKRSEEEKKMAEKKKTQGKNQICIVEIGIIKLYKHFGSPDDVPTLTIYEKQASASASIERREIRILQLLPDGKKQRITMDCATVVEFERWRIALLFGGFLKDDIKAVGEKSNALANLSKYIFPISLFASGEAGLNEGGVRFINPISVGIYLDEGSETPVFTFDKEDSIYTASLVQRSVKLKRKCNTDEEDIIEINFNLAANFDAFLESLKRYGWKSEEEGKQPYSGATHGKLFVYAKRMTFMLYKDRQRSNVENLIRATNYIAELQTTNLRVLLRPRGHNEEFIVKSDYLKKELAPFFVGTMNVADRSKLPTYDFTIPSNEIDSWRFSLIVSKLLAAPEPPRFFLPVLSYGFLTSSPALVLKRNKLKEFLRFKSRRQLEMQVPDQLRRLQSSPRDILSKMSKPSKSGLKMPKQSDSGVKMPKPSKSGLKMPKQSDSGVKMPKPSKSGLKMPKQSDSGVKMPKPSKSGSKMLKSSKSGVKMLKKAFQGEKSAQPKHQKMSKQPKKKVLKQGKHLTEMIDDDDDYYYYFDEAPNDFVEVYPSEVPLSPRRYSDVPVMERMNQSDEHSEYLPYSQDDIMSPINRSKQKLSKYFTG*
>PteSch002929_rbh_TGME49_202120
YQRRVHGVLPNGRLIPNVIKTYALFDTATNKVYIDMPDGDVLHIPAKEATCVYNPDLCKYQLLYYPTDHNLQTTSIALTAEDREDFEEILVSARRMKWKSIERKKEKKEEKELDEEELPEDIDIDIDKVGRSRKKSLLVVTTQPTTSFEPDVMEEQMSPETPPVPRAEFKEPAPVNIRDVFVVEGRQINLYENPTDKVPVLTLHTDDCFAVADDKNQEFTVYYNQGKKDELETVFQFDDKELYEEKKRQLEENDFFLDKRSEEEKKMAEKKKTQGKNQICIVEIGIIKLYKHFGSPDDVPTLTIYEKQASASASIERREIRILQLLPDGKKQRITMDCATVVEFERWRIALLFGGFLKDDIKAVGEKSNALANLSKYIFPISLFASGEAGLNEGGVRFINPISVGIYLDEGSETPVFTFDKEDSIYTASLVQRSVKLKRKCNTDEEDIIEINFNLAANFDAFLESLKRYGWKSEEEGKQPYSGATHGKLFVYAKRMTFMLYKDRQRSNVENLIRATNYIAELQTTNLRVLLRPRGHNEEFIVKSDYLKKELAPFFVGTMNVADRSKLPTYDFTIPSNEIDSWRFSLIVSKLLAAPEPPRFFLPVLSYGFLTSSPALVLKRNKLKEFLRFKSRRQLEMQVPDQLRRLQSSPRDILSKMSKPSKSGLKMPKQSDSGVKMPKPSKSGLKMPKQSDSGVKMPKPSKSGLKMPKQSDSGVKMPKPSKSGSKMLKSSKSGVKMLKKAFQGEKSAQPKHQKMSKQPKKKVLKQGKHLTEMIDDDDDYYYYFDEAPNDFVEVYPSEVPLSPRRYSDVPVMERMNQSDEHSEYLPYSQDDIMSPINRSKQKLSKYFTG*
>PteSch002930_rbh_TGME49_202120
YQRRVHGEKLKPKKSEDIRGKIRRFGFPVEMTTNGVLPNGRLIPNVIKTYALFDTATNKVYIDMPDGDVLHIPAKEATCVYNPDLCKYQLLYYPTDHNLQTTSIALTAEDREDFEEILVSARRMKWKSIERKKEKKEEKELDEEELPEDIDIDIDKVGRSRKKSLLVVTTQPTTSFEPDVMEEQMSPETPPVPRAEFKEPAPVNIRDVFVVEGRQINLYENPTDKVPVLTLHTDDCFAVADDKNQEFTVYYNQGKKDELETVFQFDDKELYEEKKRQLEENDFFLDKRSEEEKKMAEKKKTQGKNQICIVEIGIIKLYKHFGSPDDVPTLTIYEKQASASASIERREIRILQLLPDGKKQRITMDCATVVEFERWRIALLFGGFLKDDIKAVGEKSNALANLSKYIFPISLFASGEAGLNEGGVRFINPISVGIYLDEGSETPVFTFDKEDSIYTASLVQRSVKLKRKCNTDEEDIIEINFNLAANFDAFLESLKRYGWKSEEEGKQPYSGATHGKLFVYAKRMTFMLYKDRQRSNVENLIRATNYIAELQTTNLRVLLRPRGHNEEFIVKSDYLKKELAPFFVGTMNVADRSKLPTYDFTIPSNEIDSWRFSLIVSKLLAAPEPPRFFLPVLSYGFLTSSPALVLKRNKLKEFLRFKSRRQLEMQVPDQLRRLQSSPRDILSKMSKPSKSGLKMPKQSDSGVKMPKPSKSGLKMPKQSDSGVKMPKPSKSGLKMPKQSDSGVKMPKPSKSGSKMLKSSKSGVKMLKKAFQGEKSAQPKHQKMSKQPKKKVLKQGKHLTEMIDDDDDYYYYFDEAPNDFVEVYPSEVPLSPRRYSDVPVMERMNQSDEHSEYLPYSQDDIMSPINRSKQKLSKYFTG*
>PteSch002934_rbh_TGME49_202120
YQRRVHGVLPNGRLIPNVIKTYALFDTATNKVYIDMPDGDVLHIPAKEATCVYNPDLCKYQLLYYPTDHNLQTTSIALTAEDREDFEEILVSARRMKWKSIERKKEKKEEKELDEEELPEDIDIDIDKVGRSRKKSLLVVTTQPTTSFEPDVMEEQMSPETPPVPRAEFKEPAPVNIRDVFVVEGRQINLYENPTDKVPVLTLHTDDCFAVADDKNQEFTVYYNQGKKDELETVFQFDDKELYEEKKRQLEENDFFLDKRSEEEKKMAEKKKTQGKNQICIVEIGIIKLYKHFGSPDDVPTLTIYEKQASASASIERREIRILQLLPDGKKQRITMDCATVVEFERWRIALLFGGFLKDDIKAVGEKSNALANLSKYIFPISLFASGEAGLNEGGVRFINPISVGIYLDEGSETPVFTFDKEDSIYTASLVQRSVKLKRKCNTDEEDIIEINFNLAANFDAFLESLKRYGWKSEEEGKQPYSGATHGKLFVYAKRMTFMLYKDRQRSNVENLIRATNYIAELQTTNLRVLLRPRGHNEEFIVKSDYLKKELAPFFVGTMNVADRSKLPTYDFTIPSNEIDSWRFSLIVSKLLAAPEPPRFFLPVLSYGFLTSSPALVLKRNKLKEFLRFKSRRQLEMQVPDQLRRLQSSPRDILSKMSKPSKSGLKMPKQSDSGVKMPKPSKSGLKMPKQSDSGVKMPKPSKSGSKMLKSSKSGVKMLKKAFQGEKSAQPKHQKMSKQPKKKVLKQGKHLTEMIDDDDDYYYYFDEAPNDFVEVYPSEVPLSPRRYSDVPVMERMNQSDEHSEYLPYSQDDIMSPINRSKQKLSKYFTG*
>PteSch002935_rbh_TGME49_202120
VSTQSTWGKDKPPFEFNTLTAKYRVDEQNRTMYIDIIDPNDPSKVIANLVITPPESEDFSKLVADAKKMKWYEASAEEEKLKPKKSEDIRGKIRRFGFPVEMTTNGVLPNGRLIPNVIKTYALFDTATNKVYIDMPDGDVLHIPAKEATCVYNPDLCKYQLLYYPTDHNLQTTSIALTAEDREDFEEILVSARRMKWKSIERKKEKKEEKELDEEELPEDIDIDIDKVGRSRKKSLLVVTTQPTTSFEPDVMEEQMSPETPPVPRAEFKEPAPVNIRDVFVVEGRQINLYENPTDKVPVLTLHTDDCFAVADDKNQEFTVYYNQGKKDELETVFQFDDKELYEEKKRQLEENDFFLDKRSEEEKKMAEKKKTQGKNQICIVEIGIIKLYKHFGSPDDVPTLTIYEKQASASASIERREIRILQLLPDGKKQRITMDCATVVEFERWRIALLFGGFLKDDIKAVGEKSNALANLSKYIFPISLFASGEAGLNEGGVRFINPISVGIYLDEGSETPVFTFDKEDSIYTASLVQRSVKLKRKCNTDEEDIIEINFNLAANFDAFLESLKRYGWKSEEEGKQPYSGATHGKLFVYAKRMTFMLYKDRQRSNVENLIRATNYIAELQTTNLRVLLRPRGHNEEFIVKSDYLKKELAPFFVGTMNVADRSKLPTYDFTIPSNEIDSWRFSLIVSKLLAAPEPPRFFLPVLSYGFLTSSPALVLKRNKLKEFLRFKSRRQLEMQVPDQLRRLQSSPRDILSKMSKPSKSGLKMPKQSDSGVKMPKPSKSGLKMPKQSDSGVKMPKPSKSGSKMLKSSKSGVKMLKKAFQGEKSAQPKHQKMSKQPKKKVLKQGKHLTEMIDDDDDYYYYFDEAPNDFVEVYPSEVPLSPRRYSDVPVMERMNQSDEHSEYLPYSQDDIMSPINRSKQKLSKYFTG*
>PteSch002936_rbh_TGME49_202120
YQRRVHGEKLKPKKSEDIRGKIRRFGFPVEMTTNGVLPNGRLIPNVIKTYALFDTATNKVYIDMPDGDVLHIPAKEATCVYNPDLCKYQLLYYPTDHNLQTTSIALTAEDREDFEEILVSARRMKWKSIERKKEKKEEKELDEEELPEDIDIDIDKVGRSRKKSLLVVTTQPTTSFEPDVMEEQMSPETPPVPRAEFKEPAPVNIRDVFVVEGRQINLYENPTDKVPVLTLHTDDCFAVADDKNQEFTVYYNQGKKDELETVFQFDDKELYEEKKRQLEENDFFLDKRSEEEKKMAEKKKTQGKNQICIVEIGIIKLYKHFGSPDDVPTLTIYEKQASASASIERREIRILQLLPDGKKQRITMDCATVVEFERWRIALLFGGFLKDDIKAVGEKSNALANLSKYIFPISLFASGEAGLNEGGVRFINPISVGIYLDEGSETPVFTFDKEDSIYTASLVQRSVKLKRKCNTDEEDIIEINFNLAANFDAFLESLKRYGWKSEEEGKQPYSGATHGKLFVYAKRMTFMLYKDRQRSNVENLIRATNYIAELQTTNLRVLLRPRGHNEEFIVKSDYLKKELAPFFVGTMNVADRSKLPTYDFTIPSNEIDSWRFSLIVSKLLAAPEPPRFFLPVLSYGFLTSSPALVLKRNKLKEFLRFKSRRQLEMQVPDQLRRLQSSPRDILSKMSKPSKSGLKMPKQSDSGVKMPKPSKSGLKMPKQSDSGVKMPKPSKSGSKMLKSSKSGVKMLKKAFQGEKSAQPKHQKMSKQPKKKVLKQGKHLTEMIDDDDDYYYYFDEAPNDFVEVYPSEVPLSPRRYSDVPVMERMNQSDEHSEYLPYSQDDIMSPINRSKQKLSKYFTG*
>PteSch014283_rbh_TGME49_202120
YQRRVHGDREDFEEILVCARRMKWKSIERKKEKKEEKELDEEELPEDIDIDIDKVGRSRKKSLLVVTTQPTTSFEPDVMEEQMSPETPPVPRAEFKEPAPVNIRDVFVVEGRQINLYENPTDKVPVLTLHTDDCFAVADDKNQEFTVYYNQGKKDELETVFQFDDKELYEEKKRQLEENDFFLDKRSEEEKKMAEKKKTQGKNQICIVEIGIIKLYKHFGSPDDVPTLTIYEK
>PteSch014284_rbh_TGME49_202120
YQRRVHGVLPNGRLIPNVIKTYALFDTATNKVYIDMPDGDVLHIPAKEATCVYNPDLCKYQLLYYPTDHNLQTTSIALTAEDREDFEEILVCARRMKWKSIERKKEKKEEKELDEEELPEDIDIDIDKVGRSRKKSLLVVTTQPTTSFEPDVMEEQMSPETPPVPRAEFKEPAPVNIRDVFVVEGRQINLYENPTDKVPVLTLHTDDCFAVADDKNQEFTVYYNQGKKDELETVFQFDDKELYEEKKRQLEENDFFLDKRSEEEKKMAEKKKTQGKNQICIVEIGIIKLYKHFGSPDDVPTLTIYEK
>PteSch014285_rbh_TGME49_202120
INAEYMGKEEKELDEEELPEDIDIDIDKVGRSRKKSLLVVTTQPTTSFEPDVMEEQMSPETPPVPRAEFKEPAPVNIRDVFVVEGRQINLYENPTDKVPVLTLHTDDCFAVADDKNQEFTVYYNQGKKDELETVFQFDDKELYEEKKRQLEENDFFLDKRSEEEKKMAEKKKTQGKNQICIVEIGIIKLYKHFGSPDDVPTLTIYEK
>PteSch014286_rbh_TGME49_202120
INAEYMGSEDIRGKIRRFGFPVEMTTNGVLPNGRLIPNVIKTYALFDTATNKVYIDMPDGDVLHIPAKEATCVYNPDLCKYQLLYYPTDHNLQTTSIALTAEDREDFEEILVCARRMKWKSIERKKEKKEEKELDEEELPEDIDIDIDKVGRSRKKSLLVVTTQPTTSFEPDVMEEQMSPETPPVPRAEFKEPAPVNIRDVFVVEGRQINLYENPTDKVPVLTLHTDDCFAVADDKNQEFTVYYNQGKKDELETVFQFDDKELYEEKKRQLEENDFFLDKRSEEEKKMAEKKKTQGKNQICIVEIGIIKLYKHFGSPDDVPTLTIYEK
>PteSch014287_rbh_TGME49_202120
INAEYMGVTTQPTTSFEPDVMEEQMSPETPPVPRAEFKEPAPVNIRDVFVVEGRQINLYENPTDKVPVLTLHTDDCFAVADDKNQEFTVYYNQGKKDELETVFQFDDKELYEEKKRQLEENDFFLDKRSEEEKKMAEKKKTQGKNQICIVEIGIIKLYKHFGSPDDVPTLTIYEK
>RhySp1WS2016008771_rbh_TGME49_202120
RPYFCMARTSSAADDEGGPRRRRKGRDVVGGGGGNEQVALIEEIERLRLHLDSVNAEVAAIAHVQVKTEQTVNSLTESLAAAERGIADRDRLLRTSEEQLQRLPRENGQLKVENQRLLGEMEKISRTAEHMGLKDVDMLLEELVRVKKDVDFHRNITKQFGNTNQELIVTKKCLVQLESDLLEHQNLVERQRAELERLYRVIESLNKEKALIPPVVLSMPKEKLMRSKDAICKDEGKDDSRGSRHYEEGMVGRRKAVDATTAEKARESSYRERSSVAAQQSLLLSGLNETLQRLFVGLDHITQRQLQDIGSREHFKDDHGVFYKSNILHSVVSTDRHIPGGSRNRFIVVFPGELVLYDTAKDDISVAVLRSHRLLGGEAHLESKQFRLKYSPIEGGKPETHILEVKGEDEYDRWYYALRYAGFLPPPPLPVVAPPPPLPQRLPPPPLTSIHRPSIVPMPVVVCDRAAATAHTSVAKAPPPKQHTGPPAEPRKLTVAAAPPPAQPETPARVAPPKPSPATPPKLPPKEVQQRPPIETSDDGLFVVRDGLLMLYETHEDKDPVLLLRGEDCYTKALPNSGEFIVCYKQGTSEQETYVFSFPEKAVFEAWKHSLEVNGFFSRSDSSDVDLVNQVAIVTKGMIELYKEYGQLGSMPLVKLPQTKCEAVASEERREIRLLHEKKEGTKERITLDCATVKEFNRWRVALNFGGFFTGAEGATAKKGYANLSKYIFPIHMFDDQPVTGRQRALEASPKSYQFFDSETATEPLMVFNPTDCEVRCTVESRRIRIYKNKNTDQEERVDFFMSLAKDYDSMADGLELRQFQNHDASQRPTGKQYPFLLCKKGTIMVYENKNKSECLLSIKKADFSVKVDYGAKTIQFVPNDVEAMAPLVMTCKSPKTFGRMTLVLRFSSFLPLPTGATVKYFFPNVVYGTVIPEAGTLIAEALTGGGRRVTIKDDSLPLKSKQSS*
>RhySp1WS2016008772_rbh_TGME49_202120
MCSSIASCYVLVYSQLLCFQKNTDQEERVDFFMSLAKDYDSMADGLELRQFQNHDASQRPTGKQYPFLLCKKGTIMVYENKNKSECLLSIKKADFSVKVDYGAKTIQFVPNDVEAMAPLVMTCKSPKTFGRMTLVLRFSSFLPLPTGATVKYFFPNVVYGTVIPEAGTLIAEALTGGGRRVTIKDDSLPLKSKQSS*
>RhySp1WS2016029856_rbh_TGME49_202120
GTNHERRKHHHHHHKHSSSSSEKELIEEIERLRLHLDSLNAEVAALAHIHVVTEQTVSSLTENLAAAERGIAERDRKLSTAEVQLQRLPKENEQLKADNLRLLGEVTKINTAAGHMGLKDVDMLMDELMRVRRDVDFHRDMTKQFGHTNKELGVTKKCLVQLESDLLENQKLVERQRTEIQRLYRVIESLNKEKALLPPIVLSISREKFLAASGKQDEETFGGDATTDASRGGGGTRMREYDEQELQRRKKTEAIAAEKEREGRYRERSSVVAQQSVVLTGFNEALQKLFIGLDRVTARQLHQTTGRTTKSSKFDRGAFFKSSILHSLFLGDSKVPAEVRKRVMAVYPGELFIYDSAKDDIAAAVMRAHRLVEGEAMFDTKQFSLKYVPVEGAKAETHIIQVEDEDEYNRWYHALQYAGFLTPVKEIVYVQRRSSAELPTMLPKLSSSDIASKQLAVDKKESVKHIPTLPPQAKRQETISKAKVSMVSPAISEQPSPPGESELFVIRDGALLLFASSADREPALCLRHEDAHTTAHPETGEFVICYKKGTHEEETYVFSFPDKDIFNGWHRAFEVNGFFKQDVADEADIHLMDQVGIVTKGLIELYREYGKPGARPVLILPQVDCQAVASDERREIRIVHKKKDGKKERITLDCANSEEFDRWRIALSFGGFVEGEEGFATKGGYANLSKYIFPINLFDDEPQGGRQNALEVYANQMFFFDSREAPDALMTFDQSICEAQCTVESRRIRIYKNRNTDREERVDFFMMLAKDYDVLSHGLKQANFRSPKAPKKISGAQPPFILCKKGAIAVYRNKNQSQSLFVIRRADYSVRVNKVTMQIDFVPNPNKSPLPRSMMCQKEETFTRWPNLSY*
>SarNeuSN3003437_rbh_TGME49_202120
MPCNDASSTVGEIASSIQAAARDNCADMITFDFSKSCGRGISLRNKLKMAVNAKVQQEEESRGWCTVLTSLPVKRVPEGRGRFYEKPDVEAEQLQSGFRQSFPHASARPPDAGRRASRDSDADKEEESEEDDEMEEGEEDNEDAEEREGAVLRKAEQVILHQRNRLEELSSLLLKAEQEKLIACKASLNDVRRYAEENKTLRLRLDAAAAEVAANEGLRLRHEKIFNELSDALAAAEQGIAERDRILAMHQDCAEKLREDVQLKEELQRARCQLAQLTARASMPGMPADSSGGSHVVDEVARQVGALQRGVDYHRALSKQFGRTVEELRVSKMCIVQSESEQLEAQRVVEEQRLEIQRLYRVIDSMNKEKALMPPLVLAPPQIPGLKETRQKLEQVSQQVMTLHAKVDATAAAAAEGPAGDPLRSRCVLALASQRLLEEQKQLLARLLQALELLVTQQRPERKAEKGTRNTASQTAPAPQVLHTGLQHANPSAGGREASVGWSRTGAAGPYGGARGAPSVPRKDEEPVEILHAHRVVDVAIDYEELLYCIELEVHAGVSEFHYIKCADHDDMEKWRYALMYAGLLRAEQPAVGRRRVVPAPLAPRPAEFRGLRVSYVAPSGKTADMQRSLPFSAKDLELIFDADNNSIVCQDAAEPEKTLRIPCSKVLYEVDPERYSFTFTLQEGPPAEYIIQTTEENFGEVESEIAKGSYWSARAPSPQPGKPAMIRKPSSLRPRKKSLPPPPRAPKAPAPSAKPPKEGKGEEVAAKEREGAEDELFFVRDGCLLLFEKAGDIAPLLKLKNTDCITTADDRQQEFVVRHMPDTADEETYVFGFASPEIYDRWLRKLRENGFFDRKDVGGVNKLIQAGVVTKGLLQLYRYYGDPNAEPVLVLQADHCVATASRERRDIRITHTTPEGKRERITLDCATLAEFDRWNVALTFGGFLKEAGVLKAGTLGGYANLNKYVFPINLFEEGVLRRFALTVKTDALELFVSPEATEPVLSIPREKTQTQYFVQQRKIRVYVNRGSDQEERIDFILPLAKNYDRLTEACVRHDFPPVDAQSKKAFVLCKKGLVAIYKTKFHKTPEITVDSEKYDGMITADNVVIFTPHLPPEAEPTAKAKKTHLLTDEARRKWEFCFKVTGYDIFYEGALPRFFFPQIVYGFVCEEAEELWSPPPSARTALFSPGRAARQQRKREGTPSGSEAAAALDRREMQMYIYMSTFACAYVDHNTCTRSGVHT
>SelPygWS2016012821_rbh_TGME49_202120
MSGLHHPLIAPKGLVRSKKPPPRRSPDENRSPSPQDVEKSVAALEYEKLRQGAVLENAEALIDDQQAKIQELVSHLEASDRARNQVVSHANNEVKQVVEENASLRCRVDHLNADIAASAFRSHESERLNQVMAEELAHSENAIAEKMRDNQVLSQQLGSLPAEVSRLNIVNRNLAEEVERLTRDSIGMGSTTLRDQSSLEDRLAEVKRDLETHQDIARELNARAEESRIAKRCVVQVEADLLEHQTLVQEQREELQKLYKVIDALNKEKALMPPVVLATTARGGKPKRDKRRGEEATPQKPAQTEAPQYQPQSDGHTYSVTNIQQLRIIEEQRDLMAKLLEALESVTSRQIDIMDKDVRRFKRDPSSFWSSDVLHAMGLAGAAAPPVLKRRICSVKPGELYVFDTPKDREPICILPAWRCHTSIDPEALQFIIRFSPTETADIEQDELHFIRVKDSDSFNRWYFALVYAGFISFEGAGAAPSTTSSTSVSSSPTTTFRSNASLPALPTLPPPTVEGGKVSPQYREIASGTLFAAGGRRPDGMGMPFVTKDCLWSGDGQSFRFTDASTGAKNDPAEMPMHMTEVTADPAKYEFIIELISPPPCPLQPVRYVLQAASEKEFRAALERLTPLPLKQLKLLESASPAPLPEVPRPKVDEEDDDDDDDDDDDGIMVVKNGELKLYERVGDDPILQIKGADCFTTATPEDRSIQIRYKPGTHEEEMYVFEFDSDADFNKWKGRLENNDFFTMKEEKAKSTNQNEVCVVTLGVLNMYKGYGSDSVELILSLKANECKLETNKERKEVVIIHRKPGTDKRERITLDCGSTLEFERWILAFTFGGFLRDDQSESRPTGKLSKYIFPINFSKGKPAQNSLVVEKDHLKIMPVPTPCDPVYTIYKETHQCTAIETSRRFRFYKNVGFTRHHVWNCLLWRARWFLVCVVCACWQITPAIGRCIIKRMCRDS*
>SelPygWS2016012822_rbh_TGME49_202120
MSGLHHPLIAPKGLVRSKKPPPRRSPDENRSPSPQDVEKSVAALEYEKLRQGAVLENAEALIDDQQAKIQELVSHLEASDRARNQVVSHANNEVKQVVEENASLRCRVDHLNADIAASAFRSHESERLNQVMAEELAHSENAIAEKMRDNQVLSQQLGSLPAEVSRLNIVNRNLAEEVERLTRDSIGMGSTTLRDQSSLEDRLAEVKRDLETHQDIARELNARAEESRIAKRCVVQVEADLLEHQTLVQEQREELQKLYKPRLPVEANRKGTSVEERRPPPKNRHKPKRPSTNRSPTVIRTV*
>SelPygWS2016012823_rbh_TGME49_202120
MSGLHHPLIAPKGLVRSKKPPPRRSPDENRSPSPQDVEKSVAALEYEKLRQGAVLENAEALIDDQQAKIQELVSHLEASDRARNQVVSHANNEVKQVVEENASLRCRVDHLNADIAASAFRSHESERLNQVMAEELAHSENAIAEKMRDNQVLSQQLGSLPAEVSRLNIVNRNLAEEVERLTRDSIGMGSTTLRDQSSLEDRLAEVKRDLETHQDIARELNARAEESRIAKRCVVQVEADLLEHQTLVQEQREELQKLYKVIDALNKEKALMPPVVLATTARGGKPKRDKRRGEEATPQKPAQTEAPQYQPQSDGHTYSVTNIQQLRIIEEQRDLMAKLLEALESVTSRQIDIMDKDVRRFKRDPSSFWSSDVLHAMGLAGAAAPPVLKRRICSVKPGELYVFDTPKDREPICILPAWRCHTSIDPEALQFIIRFSPTETADIEQDELHFIRVKDSDSFNRWYFALVYAGFISFEGAGAAPSTTSSTITNPTTTNSGGR*
>SelPygWS2016012824_rbh_TGME49_202120
MQGSYHLRGQELRRQQLHRPLPTLPPPTVEGGKVSPQYREIASGTLFAAGGRRPDGMGMPFVTKDCLWSGDGQSFRFTDASTGAKNDPAEMPMHMTEVTADPAKYEFIIELISPPPCPLQPVRYVLQAASEKEFRAALERLTPLPLKQLKLLESASPAPLPEVPRPKVDEEDDDDDDDDDDDGIMVVKNGELKLYERVGDDPILQIKGADCFTTATPEDRSIQIRYKPGTHEEEMYVFEFDSDADFNKWKGRLENNDFFTMKEEKAKSTNQNEVCVVTLGVLNMYKGYGSDSVELILSLKANECKLETNKERKEVVIIHRKPGTDKRERITLDCGSTLEFERWILAFTFGGFLRDDQSESRPTGKLSKYIFPINFSKGKPAQK*
>SelPygWS2016012825_rbh_TGME49_202120
MQGSYHLRGQELRRQQLHRPLPTLPPPTVEGGKVSPQYREIASGTLFAAGGRRPDGMGMPFVTKDCLWSGDGQSFRFTDASTGAKNDPAEMPMHMTEVTADPAKYEFIIELISPPPCPLQPVRYVLQAASEKEFRAALERLTPLPLKQLKLLESASPAPLPEVPRPKVDEEDDDDDDDDDDDGIMVVKNGELKLYERVGDDPILQIKGADCFTTATPEDRSIQIRYKPGTHEEEMYVFEFDSDADFNKWKGRLENNDFFTMKEEKAKSTNQNEVCVVTLGVLNMYKGYGSDSVELILSLKANECKLETNKERKEVVIIHRKPGTDKRERITLDCGSTLEFERWILAFTFGGFLRDDQSESRPTGKLSKYIFPINFSKGKPAQNSLVVEKDHLKIMPVPTPCDPVYTIYKETHQCTAIETSRRFRFYKNRHKPGEERLDIVMHTLN
>SelPygWS2016012826_rbh_TGME49_202120
MSGLHHPLIAPKGLVRSKKPPPRRSPDENRSPSPQDVEKSVAALEYEKLRQGAVLENAEALIDDQQAKIQELVSHLEASDRARNQVVSHANNEVKQVVEENASLRCRVDHLNADIAASAFRSHESERLNQVMAEELAHSENAIAEKMRDNQVLSQQLGSLPAEVSRLNIVNRNLAEEVERLTRDSIGMGSTTLRDQSSLEDRLAEVKRDLETHQDIARELNARAEESRIAKRCVVQVEADLLEHQTLVQEQREELQKLYKVIDALNKEKALMPPVVLATTARGGKPKRDKRRGEEATPQKPAQTEAPQYQPQSDGHTYSVTNIQQLRIIEEQRDLMAKLLEALESVTSRQIDIMDKDVRRFKRDPSSFWSSDVLHAMGLAGAAAPPVLKRRICSVKPGELYVFDTPKDREPICILPAWRCHTSIDPEALQFIIRFSPTETADIEQDELHFIRVKDSDSFNRWYFALVYAGFISFEGAGAAPSTTSSTSVSSSPTTTFRSNASLPALPTLPPPTVEGGKVSPQYREIASGTLFAAGGRRPDGMGMPFVTKDCLWSGDGQSFRFTDASTGAKNDPAEMPMHMTEVTADPAKYEFIIELISPPPCPLQPVRYVLQAASEKEFRAALERLTPLPLKQLKLLESASPAPLPEVPRPKVDEEDDDDDDDDDDDGIMVVKNGELKLYERVGDDPILQIKGADCFTTATPEDRSIQIRYKPGTHEEEMYVFEFDSDADFNKWKGRLENNDFFTMKEEKAKSTNQNEVCVVTLGVLNMYKGYGSDSVELILSLKANECKLETNKERKEVVIIHRKPGTDKRERITLDCGSTLEFERWILAFTFGGFLRDDQSESRPTGKLSKYIFPINFSKGKPAQNSLVVEKDHLKIMPVPTPCDPVYTIYKETHQCTAIETSRRFRFYKNVGFTRHHVWNCLLWRARWFLVCVVCACWQITPAIGRCIIKQTQARRRAFGHRDAHFK*
>SelPygWS2016012827_rbh_TGME49_202120
MSGLHHPLIAPKGLVRSKKPPPRRSPDETRSPSPQDIEKSVAALEYEKLRQGAVLENAEALIDDQQAKIQELVSHLEASDRARNQVVSHANNEVKQVVEENASLRCRVDHLNADIAASAFRSHESERLNQVMAEELAHSENAIAEKMRDNQVLSQQLGSLPAEVNRLNIVNRNLAEEVERLTRDSIRMGSTTLKDQSSLEDRLAEVKRDLETHQDIARELNARAEESRIAKRCVVQVEADLLEHQTLVQEQREELQKLYKPRLPVEANRKGTSVEERKPLPKNRQNPKPPSTNRSPTVIRTV*
>SelPygWS2016012828_rbh_TGME49_202120
MLLVRGGGATIPGVLANSPLDHITLCYAIPQRRFKRDPSSFWSSDVLHAMGLAGAAAPPVLKRRICSVKPGELYVFDTPKDREPICILPAWRCHTSIDPEALQFIIRFSPTETADIEQDELHFIRVKDSDSFNRWYFALVYAGFISFEGAGAAPSTTSSTSVSSSPTTTFRSNASLPALPTLPPPTVEGGKVSPQYREIASGTLFAAGGRRPDGMGMPFVTKDCLWSGDGQSFRFTDASTGAKNDPAEMPMHMTEVTADPAKYEFIIELISPPPCPLQPVRYVLQAASEKEFRAALERLTPLPLKQLKVLESAAPAPLPEVPRPKVDEEDDDDDGIMVVKNGELKLYERAGDDPILQIKGADCFTTATPEDRSIQIRYKPGTHEEEMYVFEFDSDADFNK
>SelPygWS2016012829_rbh_TGME49_202120
MSGLHHPLIAPKGLVRSKKPPPRRSPDENRSPSPQDVEKSVAALEYEKLRQGAVLENAEALIDDQQAKIQELVSHLEASDRARNQVVSHANNEVKQVVEENASLRCRVDHLNADIAASAFRSHESERLNQVMAEELAHSENAIAEKMRDNQVLSQQLGSLPAEVSRLNIVNRNLAEEVERLTRDSIGMGSTTLRDQSSLEDRLAEVKRDLETHQDIARELNARAEESRIAKRCVVQVEADLLEHQTLVQEQREELQKLYKVIDALNKEKALMPPVVLATTARGGKPKRDKRRGEEATPQKPAQTEAPQYQPQSDGHTYSVTNIQQLRIIEEQRDLMAKLLEALESVTSRQIDIMDKDVRRFKRDPSSFWSSDVLHAMGLAGAAAPPVLKRRICSVKPGELYVFDTPKDREPICILPAWRCHTSIDPEALQFIIRFSPTETADIEQDELHFIRVKDSDSFNRWYFALVYAGFISFEGAGAAPSTTSSTSVSSSPTTTFRSNASLPALPTLPPPTVEGGKVSPQYREIASGTLFAAGGRRPDGMGMPFVTKDCLWSGDGQSFRFTDASTGAKNDPAEMPMHMTEVTADPAKYEFIIELISPPPCPLQPVRYVLQAASEKEFRAALERLTPLPLKQLKLLESASPAPLPEVPRPKVDEEDDDDDDDDDDDGIMVVKNGELKLYERVGDDPILQIKGADCFTTATPEDRSIQIRYKPGTHEEEMYVFEFDSDADFNKWKGRLENNDFFTMKEEKAKSTNQNEVCVVTLGVLNMYKGYGSDSVELILSLKANECKLETNKERKEVVIIHRKPGTDKRERITLDCGSTLEFERWILAFTFGGFLRDDQSESRPTGKLSKYIFPINFSKGKPAQNSLVVEKDHLKIMPVPTPCDPVYTIYKETHQCTAIETSRRFRFYKNITPAIGRCIIKQTQARRRAFGHRDAHFK*
>SelPygWS2016012830_rbh_TGME49_202120
MSGLHHPLIAPKGLVRSKKPPPRRSPDETRSPSPQDIEKSVAALEYEKLRQGAVLENAEALIDDQQAKIQELVSHLEASDRARNQVVSHANNEVKQVVEENASLRCRVDHLNADIAASAFRSHESERLNQVMAEELAHSENAIAEKMRDNQVLSQQLGSLPAEVNRLNIVNRNLAEEVERLTRDSIRMGSTTLKDQSSLEDRLAEVKRDLETHQDIARELNARAEESRIAKRCVVQVEADLLEHQTLVQEQREELQKLYKVIDALNKEKALMPPVVLATTARGGKPKRDKRRGEEATPQKPAESETPQYQPQSDGHTYSVTNIQQLRIIEEQRDLMAKLLEALESVTSRQIDIMDKDVRRFKRDPSSFWSSDVLHAMGFAGAAAPPVLKRRICSVKPGELYVFSTPKDREP
>SelPygWS2016012831_rbh_TGME49_202120
MSGLHHPLIAPKGLVRSKKPPPRRSPDENRSPSPQDVEKSVAALEYEKLRQGAVLENAEALIDDQQAKIQELVSHLEASDRARNQVVSHANNEVKQVVEENASLRCRVDHLNADIAASAFRSHESERLNQVMAEELAHSENAIAEKMRDNQVLSQQLGSLPAEVSRLNIVNRNLAEEVERLTRDSIGMGSTTLRDQSSLEDRLAEVKRDLETHQDIARELNARAEESRIAKRCVVQVEADLLEHQTLVQEQREELQKLYKVIDALNKEKALMPPVVLATTARGGKPKRDKRRGEEATPQKPAQTEAPQYQPQSDGHTYSVTNIQQLRIIEEQRDLMAKLLEALESVTSRQIDIMDKDVRRFKRDPSSFWSSDVLHAMGLAGAAAPPVLKRRICSVKPGELYVFDTPKDREPICILPAWRCHTSIDPEALQFIIRFSPTETADIEQDELHFIRVKDSDSFNRWYFALVYAGFISFEGAGAAPSTTSSTSVSSSPTTTFRSNASLPALPTLPPPTVEGGKVSPQYREIASGTLFAAGGRRPDGMGMPFVTKDW*
>SelPygWS2016012832_rbh_TGME49_202120
MSGLHHPLIAPKGLVRSKKPPPRRSPDENRSPSPQDVEKSVAALEYEKLRQGAVLENAEALIDDQQAKIQELVSHLEASDRARNQVVSHANNEVKQVVEENASLRCRVDHLNADIAASAFRSHESERLNQVMAEELAHSENAIAEKMRDNQVLSQQLGSLPAEVSRLNIVNRNLAEEVERLTRDSIGMGSTTLRDQSSLEDRLAEVKRDLETHQDIARELNARAEESRIAKRCVVQVEADLLEHQTLVQEQREELQKLYKVIDALNKEKALMPPVVLATTARGGKPKRDKRRGEEATPQKPAQTEAPQYQPQSDGHTYSVTNIQQLRIIEEQRDLMAKLLEALESVTSRQIDIMDKDVVSKGWGRNDSRCTCKFTARSHYSVLRNPSAPFQTRSIILLVK*
>SieNemWS1WS2_1039799_rbh_TGME49_202120
MMTLLAKHCTASADDDRREIQIMHHQPGGKREKIRLECHEKEMPRWKLALQFGGFLRGSAGTSRKPPPGLSKYIFPLEVFKKPTGSTSS*
>SieNemWS1WS2_1122083_rbh_TGME49_202120
MCNKKTPRFERAHGLDSNIRTPEQPCSDPRIEFGEFLRWASNPFIRTHISKAENASQCEEAGAAMSIEEELEKVQRIIQRGNSSATVMKGDATLHGKVAIGKKPPAPKKHSPHPSQAAGGDQSGTHSFAKRVEEARRIQESMGSAVEPLNSEEAEMCIYRQKQVIEQLSNEIDHMRNSQAAMVRDQTDELKTFISENTHLRLQLDGFKAELAATTSSTNTADKMTQDITQSLMTAEQALSERDAELSKMRTLLEGLPRENEKLRTENQRITSEVHKLRREAEHYSKSSQMEQDTMQQRLVEVRRDLESHRNMLKDVQRKGEEARVAKRCIVQAEGDLIEYQMLVEQQREEIERLYKVVSG*
>SieNemWS1WS2_1122087_rbh_TGME49_202120
MGSAVEPLNSEEAEMCIYRQKQVIEQLSNEIDHMRNSQAAMVRDQTDELKTFISENTHLRLQLDGFKAELAATTSSTNTADKMTQDITQSLMTAEQALSERDAELSKMRTLLEGLPRENEKLRTENQRITSEVHKLRREAEHYSKSSQMEQDTVRCLFAAACTVYEWSPPVSSQSADRQAGATAHPRA*
>SieNemWS1WS2_1122092_rbh_TGME49_202120
MCNKKTPRFERAHGLDSNIRTPEQPCSDPRIEFGEFLRWASNPFIRTHISKAENASQCEEAGAAMSIEEELEKVQRIIQRGNSSATVMKGDATLHGKVAIGKKPPAPKKHSPHPSQAAGGDQSGTHSFAKRVEEARRIQESMGSAVEPLNSEEAEMCIYRQKQVIEQLSNEIDHMRNSQAAMVRDQTDELKTFISENTHLRLQLDGFKAELAATTSSTNTADKMTQDITQSLMTAEQALSERDAELSKMRTLLEGLPRENEKLRTENQRITSEVHKLRREAEHYSKSSQMEQDTMQQRLVEVRRDLESHRNMLKDVQRKGEEARVAKRCIVQAEGDLIEYQMLVEQQREEIERLYKVIEALNNEKALLPPVVLTVPPQQSSGAADGGAKPSPPPRDHEARGHDAAVVDTRAEEALRRLAAEGLHERSAINVQQMKI
>ThaAnnAnkara002743_rbh_TGME49_202120
MGSSLEDLSLENTLNEFIKANSNDNLFLDVENPSCRVVSPNQKDDSPSSNTSGTGTKLRKDISNLLNEVSELSKNLNVSEVSRSLVPDLTQKPNSSISSGRSLNGDYSKSLVEHAQAVIDYQRERIDILENIVSKFNSAMDKVNELHKDELERSETENKNIRLQIHKIVSDYDAIIKKKDSEIREIEDLKAKNFKTGCELVKKDEQIKEMSKKLEILPKEYERVKTQRDDLLDQVRELKNELNPPYKSWQRALEDAQRDNGTMGSVQLPFTTSEYQGQFGFINQKEWSSSSQQFPHFLCDVRKQETAAMGRCLMQVENDLTSYKRLHDEQRSEINRLNYLLSVKAKTEALDENPYFGSHKQLLYMRNLFVEMVKKSNELTDKLNQKKEEPVEKEDRSVQAALMVKSFGEQREMYDKLLAAVKNKISVESSGTCFYSCKLDYCKLSDAEQINLDLKFNRMFVEIENSMVLVHQLEEDRIIHTQTISRENLKAVRSDSKKLQVMLRDDHYHVFRPGDLDSYKRFKYGLMYAGFLLDETKLSIFSKIDLSDQNTLENLPKDMAPVLFSKVVSLGSQNPNYTSSPLSYPHNLDQRYYQSNLDFLVNNMFDNVSILSDFTERLAYYDQSCNVLVFYGPNLANNPKILHPRNTYKFLVKNDLGDSNGLNHLQTPTEEEFIEEYRVPLATFPNGEQVINYFNPQLNNYSLVSVKQNTSPFGSGLHNGYHQNTQALNSNLPNLPGSNSPTAFDRNLMNMNNPDFEVYFILPLSPKYNEVLTNMMSKIEFLRLKSSFSKVGEHKIEIKEKKKFYKFENGVLEMKMGPSSDGPVRIPCLNSQYEFDDVKSEVTLLSNSNTGGMESFKFSIPDFSMYKEFVSELGKNGLVPLNPGAEVGRGQFCLVTKGFFTIFNKDQSPDPILVFTLENTKVEVDDKGRNIKIVDYESGTCVDMKCLKKGIYPRWIFALKFAGFLKDDEHGSDIEDTTTLNEFLFEIHIFDYDSKGEKAFKFENDKIKLFASPSHGKSHETRSPPQRPLYVWNRENINIELRPKNSRVRIYVNKGKKNQEFFEIQFIPPAYDDFISELKKNNYKIDSPDKLKSTNHQYVVSLKEVIQLRQSMDSPSSMLMIQKKFYDCSVDIEAMKVTFTPTVNHKTPIELPFKKQETFLKFLLALKISTFLPFTKKGTDIPINFFPEITYCFACPEARKLFKNCRQ
>TheEquWA004155_rbh_TGME49_202120
MATFGGLNMSIFDAAVDRFIDQHANDEMLVDVENRQCKLVTPLKSIENAEDPQALLENIKTVLKVETTPRLESQEPVKRRASLSSRASFEGPKNRTDTLEKNRNEMILEHAEAVIEYQRERINILEKTVERYNAALSKTNDMHKEEVQKYEENNKELRVQMQNIIADYEAISKRYEVDMSEFEKLKIKSLNDDSEMIKRNETIKELSTKLNILPKENEFLKEEKERLLREIKHLKLEILPNLPEPSKNPRLDTHYVGESHVICDVRKRETAAMGKCLIQVENDLLSYKRLSEDQRVEIQRLHSIIDNLKARGTSRPEQFILSAQKQILQLRHLFANTVKRQDVVEKEVTREHQNVGEDDLNNRSLHAAYVLKSTSEQRDMYDKLLEIVKNAMSFKSNTSYFYRCTALYSFVDEIESEYESQMRLFEINDGVILIHTLAEDREHVTSTDRLPLSNVQVVNTDFGNLRFILKEDDMYHIITLNTSDLYNRMYHALQYAGFIVEDRRLTIYSSIDLSTLEPEDHWPSDLIAIHFSQAINFSINQSDSLFSCILDTTQSVSVISDMIPTLLSYDQDLNALIAYGPNLANRPRIFPCDQCVLFRIQGYDGDITIPVATFPNGLPIDSFFNIPFTIYCMVMFKSVQWNSNQTHDCSSDASPSISTEHSTLKSVDLKILYLVPRDSRSSIALNALIKRIRFCTEEMLDIDHSSDGEPSVITSISKDEETFYRFRDNFLELYIDSNDKPVLVDTTADYYKINSTTSEVAIITNVNSEKRETYVLAIDDREKYEKFLADLKNSELKLLKGDINNTLGQVCVVSKGYIQLYDQQNSPIAVPIIVFQPTNTAIHVDEKLRKIMIIQKADKVIRMSLDCTNPVEFSRWKFALTFSGFLEHEEPDANINSALKEFIFPIKIFDEQAPEERRAFNVFREKILLYTHPAADDPFLVWEKSDLSIEKYEKERRLRLYTRKGSKFEERFDLLIPLLTDYQNILAVLGQFEYVFEKPIKKITLKYQYVVAKPGTISLHETKYDKTALITLNNSEYKCQVKSAGFIIKFTPTITTKRTMKLVFKKEHSFRRWLLALKVAGFLPLSTENIPVLYFPTIIYGFACTESKSLFKQYRI
>TheOriShintoku002426_rbh_TGME49_202120
MTSISQDRSFEQSLNQFIDNNIDPKFLFDLEDPGCRLVSPKSLNESPSTDKSSKTLNMLNDIKSALNDATEYSKSIAQQYGSNSSSSKNLVDRNAPTSKNDILEHAESVIEYQRERINILEKTLQKYNIAITKTAELHKDELDEYEKKNKEMRVQMQTVISDYDAISKRYKMDMENYETLKGKSLKSDYEILKKDKQINELERKLELYPKENDLLRSQNNDLMNEVKALKNELFPPMKSWQRDLDRAPTEHVMTHENQQFKPSGAKLNDQYKPIDIAKPHVLCDVRKQETAAMGRCLMQVENDLSTYKRLYDDQRSEIQRLNNLLNTKGNKEMYHGCQYFGSHKQLMNLRDLYISMMKTSTQVSQEKKVKVEETQTSEDRSLHAAYMLKANAEQREMYDKLLEVVKNVISVKSSSTSFYRCKTDYCKLVELNEFDLNTKFRKMLIEVDDSKLLVHQLEDDQIVQTDIVAQENLRAVRTDYKNLQLILKGEHYHVFRFDTSDAYNRFYYALQYAGFLVDDSKLSIYSKVDLNYLSSEEKWPQDLVPVLFSKVVTINTYQYNQKLIQNYNMVMSNVQIGMSPMGKADHVLPNQNMELHMNSLFENVNVISEFTPSLLYYDQNSNLLVLYGPNLANKPKVVNPANTYKFKILNDLEYSNVTKYQDEGEEDYVDFYQVPFATFPNGEPVMEHFNPQLTNYSLVSLKNTQHDINQLNGRFGQMANLNPHMAMQSPSSYTNSMGNASPYNFNNPMNMGFADYEFEVYYLLPLTPRYNDQLSKLINKMDFLRLKLTSPDMGDEQLTDAKDSSKFYNFVDGALKISFAGIGAVTFPCSETRFKCNSDTLMITIVPSSAHKEGSTSYAFAVSSLESFRDFVEDAERNGMKLILSDESPSHEKTCIVKRGSLNIFEKGPKGELLPFLSYKAEETDVKINSKKRSLHIVPRGGGDLVLNMDCLEEDKFNKWLIALKVGGFIASSEGEPEVAQGAEMAEFKFEIKSYNEQDMHEKRSVRVLSDKIVMFGKPSDQKPIFIWERATMNVEKLEKPKIRIALKRNTKYEECFDLSFTVPYLYDDTVDMLHKHNYKLEQPFTKRNLRCGYILAEPNVIRIFKLKYERDHVMVLRVDHYQEPKLNMTELMVKLVPNVENKRPVRMKFKKRETFTKFTTALRVANFVPFVRGLTPKLYRPEIVYGFACPEAKEILKNNSM
>TheParMuguga000104_rbh_TGME49_202120
MGSSVEDLTLENSLNEFIKANSNDKFFVDVENPSCKLVSASPKADSPQSNTSPKGARLRKDISELLNEVSQLSKNLNVSEVSRSLVADLTQKPSSPRSSGRSSNGDYSKNLVEHAQAVIEYQRERIDILENIISKFNSAMDKVNELHKDELERSEIENKNIRLQIHKVVSDYDALIKKKDSEIREIEALKEKNHKTDSELLKKDEQIKEMSKKLETLPQEIERVKNQRDELLDQVRELKNELNPPYKSWQRSIEDSQSVNEHTGSSPFTFEYQTEFGFNYRESTSKPFAHFLCDIRKQETAAMGRCLMQVENDLTSYKRLHEEQRSEINRLNYLLSVKAKTEAFDENPYFGSHKQLLYMRNLFVEMVKKSNELTEKITQKKEETVEREDRSVQAAFMVKSFGEQREMYDKLLAAVKNKISVESSGTCFYRCKLDYCKLSEVEQMNLDLKFNKMFAEVENSMVLVHQLEDDQIIHTQTISRESLKAVRSDPKNLQIMLKDDHYHVFRLGDLDSYKRFKYGLMYAGFLLDETKLSIFSKIDLSDQNTLENLPKDMVPVLFSKVVSLGTQNPNYIQSPPNYSSNYPPNCSPNYSPTYSPNYPPTYSPNYSPNYSPNYSPNSLEQRYYQSSLDFLVNNMFDSVSILSDFSEKLAYYDMSCNVLVLYGPNLANNPKLIHPKNTYKFLVKNDLDNSSGLNQAQSIDEFIEEYKVPTATFPNGEHVIHYFNPQLNNYSLVSVKQRSELLGPIHSGYQNSEPLAVLNSSNVPGTSPTPVNRSFMNMNNPDFEVYFILPLSPKYNDTLTKLMNRIEFLRLKSTFSKLGEHKIEIKEKKKFYKFTDGVLEMKMGPSSDGPVRIPCSDGQYEFDDVKSEVTLLSNSDSGCMESFKFNIPDFAMYKEFVSELKKNGLTPLNPGAEVGRGQFCLVTRGLITIFNKNISPDPILVFNVKDTKVEVEDKPRNIKIVNYETGTCVDMKCLKKGVYPRWIFALKFAGFLEDGQSSDEDTTLNEFLFEIHIFDYDSKGEKAFKFENDTIKLYASPHSQSQESKPLRPLYVWNRENINIEPRAKNSSVRIYVNKGKKTQEFFEIRFIPPAYDDFMSELKKNNYKIDHPDKLKSTNHQYVVSLKEVIQLRQSMDSPNIMLKIQKQFYECSVDIDGMKVNFSPTVNYKTPIELPFKKQDTFLKFLLALKISTFLPFTKRGTDIPINFLPEITYCFACPEARRLFKNCRQ
>ToxGonME49007095_self_TGME49_202120
MEGTDAADPSERSRSASPAVSAVPAHFSEHSSCRSLPSCGSDLTQRPCQREALNASSRLASREKASSFPESVANCSSSVCSQSAGNTTPNDAWHALAAEPGSLGCTYTRRSRLSSAEELAELVPTEPPSSPSDFYESSSCHRCSSPSSPVSAVDGVVHLASACAGASPARASPTRCSGESYADDLSFLDSAQVSGGPARPPRLSTHLLKKGELLTDDEKAAADNAVSRELAGNVARGTQGAHLGSFGSPHSCAECSPTPSGAGARDDFSDSPALSQLERNDQSPPLFQEEYLHTTPARLDEDEEDVLRRAERVILQQRSRLEQLSSLLLRTENEKVAAYKASQEEVERYLEENRKLRLHLDAANGEVAAMSTVHIRQEKMLDQLTSTLAAAEKGIEDRDRLLSLAQRQDKSEENERLKSEVQQLKCRVEKLTRGATVGSLADLTDGDPRGAGDVAAQLARVQRDIDQHRGTGKQLGLTFQELRVSRMSLMQSQSDLLEAQKMVEEQRLEIQRLYKVIESLNREKSLVPPVVLAPANALAAQGTQEQLGVLLSQVHALTEKIDSGIASKPQESETFSSVHMSILEEQRNLLAKVLTSLEELAMSRFAEDRSRRRDMDRDVFFTATLLHGQTDDPEEIPLYEEKLVAVRASALAIFEDPEDEEPAIVLSSHKVRQVRQDYNELVFEIDYEVRPGVSEYHYLRCQTDDDMEKWLYALMYSGFVSAPKAAPASLPQIPKPKDSLSWIVPSGKSPEGHSVPICQNNATAFYNQENNMLICEAKGDPPSVLCIPCDRVFLTEDRDNGVIQFHLKENPKETYMLKAPKETFEEIAEIVHRGTYASRVKPASPKPRQEAAPAKPVAVKKAEPIKADTPAEPKKEEKEDELFIVRDGYLMLMEHANDPEPLLKLFHSDCITTPDDANKEFVIRHMPGTPDEESYVFGFLTDEIYQGWYKKLKENGFLDRKDEGSVRTNQVCVVTQNTLALYRYYGSPGAKPVMEMLAERCQATSSRERREIRIIHTTPTGKRERIILDCATLAEFDRWNVALQFGGFLKSEGDGKNGGRKNYANLNKYVFPVNLFEDESGQRSLALVVKDRTIFLYPAPQAESPIMCIPAADAQVQYVVEHRKIRVYVRRNTDEEERIDFILPLAKDYDRYSTELQQQRFPPAKEKNRGGSRKPFIICKKNLLAFYKNKYRKSPEFIIEKDLYKVDISSTRVITFKPLQPTSEKGESLIQRSLTVTTDLQWNKWQFCLKLIGFRSFAESTPPRFFPQIIYGFVSAPAADLRGPGRMFGRLGLDTPKDRVSFAVPEDDAQDLSSRSSTSGSG
>AzaSpi3D9039470_rbh_TGME49_202120
XVRIRNLEAALDAMRRQHAEEVTQLQDQLMAIRTEAINMRRQLADHEATSMAHASEIAARDKVIADRDSEVASLSKQLEVRRLDAERHLKQLNELADQVRKSNQEVLDVHEEKERTLGPLNAKIRQLGRDIDVKDKQMGMLHQDLEVANQRIVQLDSELAAARDHGERLQLRLDESIRELRAELRAQAEGYERRDRLLRARCRLLQTWCFRAWWSLESGMDPLQILEAAPEGLPVPEEAXAYVSTRERRPPLAAGVAANVAYSGALFGRRPLATEAHAHATRLAQRYQVPGHTLPLARLAAESMRAKKLEIRDQVPKLLAGTQRALDESVAQLRQRDSMVHGRQDTERTAWLRELERLEGRLTRLGLQGKAGEKILEDLVALRTRTAEAAEGHADGVAKGPRPMQPLEAYLAAVKAGREPKPGSAEVPASPAET
>CarCio007782_rbh_TGME49_202120
LDNASRIIQEQRGRIQELASQLDSAQKTIESYRTNRDLEFSRILDENEKLRVHLAEVRSEETGIRQMNNRSQEKIDSLTARLNHFEMTLSERDHQIQLFQ
>CarCio010035_rbh_TGME49_202120
MIGRQVQLADAEVRKWKLDKGTFYRGKVLHSVIDSRHKKPPGFISRIMSVKLSSLCLFDDSKDESPLVHLRAHKVTKTLAEPDFREIKISYSAGVEGNEELHTLKFADADEYERWFYALQYAGFIKHQSEGLQREGTTKFLVDIF
>Cys_WienI003041_rbh_TGME49_202120
LVAVKAATLAVFDEPTDEEPVVILRAHKVVTVRQSHEEFSFEIEYEIHPETVEYHYIKCEDEEEYDKWLYALMYAGIVKRSVQVAPVQVAGRLEEEPSPVSPDAITFVSSTGKSPTGKRIPYALEGA
>GreNip004148_rbh_TGME49_202120
MAYSEFELIECREIIKDQKSQLTCLQRLVDAAVKEKQMIPPTLVIDAASLPQASRPIPIANEAAPVGPTLPQELEERLSHLSSMVSRVSSRLQEGADTSNVVNHLVSVFKDLRTKLDEKMVSTSRGSAEPGGDFVSLDANHVKLMVASDTIPAGGLSLLQFTKSYLDSTRGRVESTMHPRVLTVGSKYFTIREDGDNRLVLYKFHQWDCAAVWDEMEGQIVLRCKAGGDASSAECHVLNFGSADQFQRGFYALQYAGVIPANQTPGEYRDVASNDYAFSVVLMAPQLCPQLEGSRFATADCTLESLRGQLVIKIYNGQTVCHVDPSECILQCDSRSQCYKLWVPEPCAREICGGAPDDGDSNELIPLTCVFVKPSQGYPQ
>LecTuz007876_rbh_TGME49_202120
YQRRVHGGRGGGRGLAEQQLRALEEQRKQLVALMKALEDISNRQLELMDRDLRHFTNDPGVYYVAKVLHTKVDPTRRAPPGFRERIMAVKRHEILFYDSPDVEVPFVVLQTAKTTAIPDAENLQIVLKHQRRGCRKGKAR*
>NepSpe073226_rbh_TGME49_202120
LNKEKSLICPILLQLPQEMYSRITDPNLKYQEKEDQLDIFHKDKSSIATTQQKIIDEQRELLGRLLEALEKMVAKQNQLSDTEL
>NepSpe086465_rbh_TGME49_202120
LEALTSAEVVIQHQRGHIEELTKSVMILKENIEKLEHESNMSLQHLVEENKTLRLKIDGLNAEVAASTHLSHEKEDTVGQLTQKLT
>NepSpe095277_rbh_TGME49_202120
EKDAFYKGRVLHSAVHSSQKIPTGFMNRIMSVTLSNLCLYDDPTDPTPIVHLRAHRVVKAIIEPDFNEIKIYYSSGIDQENELHHFKFSDTDEYERWYYSMLYSGFIPDRKTSKPLESSTNQLKVHLFVPNCKTIQNKATLSEQKDMTLAMDTSRNILTFSGETEINSLHIPCGEC
>NepSpe117238_rbh_TGME49_202120
MSVKLSNLYLYDDASDSEPLIHLTAHRVIKTILEPDYHEIKIYYSTGLNDKTEIHHLKFQDMDEYERWYYSLKYSGFIQEPKEPISDKSSDTLKVDIFIPNGRDI
>NepSpe118968_rbh_TGME49_202120
MNEIETLEKAEVVIKHQRNHIEEMTKSLMILNENLLKLERQSHESIEVRVKENKLLRLHIDALKADVSAHSHVAREKETNVEELTVSLAQAQLELSEKNELITK
>PteSch002301_rbh_TGME49_202120
MIDEDKGFDLQKEFNKTINPFDQSNGSLKIEPTNSQPTAQRAFEEIGNVDKLEDIDVNNKTGSEKNVKPEESQYAPFVDYSIYNLPFKEGENAPTEKWPKLTPQTTRLLHNYEIASLEEATKVIQEQRRHINSLKQDNDTLIRHRAEMSISHVEEAKMHIQENERLRLQLSNLTAELGGLTEAQIAQELTLQSVTANLSQAEKGIAERDEEIEKLERIAKFLPSENERLREDNQKLASQIGEIGADSNLIKKLKDELTDSQNALNRYKDIWKEVEQYNEERRVVKRTLVQLEGEVHEYQSTVEQQRLEIERLYRVIEALDKEKSLLPPVVLAAPGVTGLEGEEMIEIRNKILGMKSAEELEKDKDDLLAKIREELMIGAGYVSTKRGLSEHQLQAAEEQGKLLTQLMKGLEDVVYRQNNIMMKQLREVDVTAGTFHSTYCYHATLDPKTNLFPELTQKFIQVTRNDIILQDKKNMTAEIVLETKRMRCLADYEKKKKKKKKKSTLR*
>PteSch020795_rbh_TGME49_202120
DKGFDLQKEFNKTINPFDQSNGSLKIEPTNSQPTAQRAFEEIGNVDKLEDIDVNNKTGSEKNVKPEESQYAPFVDYSIYNLPFKEGENAPTEKWPKLTPQTTRLLHNYEIASLEEATKVIQEQRRHINSLKQDNDTLIRHRAEMSISHVEEAKMHIQENERLRLQLSNLTAELGGLTEAQIAQELTLQSVTANLSQAEKKKKKKKKSTLR*
>SieNemWS1WS2_1086348_rbh_TGME49_202120
EMSGGDPGDGRRLPMTGWLAGWYDGDVCYQTQDPVHVLLSHKTKVETDSETKQFALLYQRLPEADPELHLFRCQDDDAYER*
>DigOweWS12053293_rbh_TGME49_202120
MAADPGTGAWKCYDCNMRFGNPSLLQKHKGRFCVGGQLGDPDLLLLRKGLYDHETPEPKPPPEIPEPDTPRYNPHNDPKVQMLAENHGRQMEFLHGKNKELERQREEIRRRLEDLGRRPPEKKDNSHEELLRELREQEERNQRLLEELRRQLMEARRPMNIVRTQEHMTAGRQQSPPKKNFMYPLYYGNSLVAEIVAVRQAYMQNGGNDPDILAQLAQMQAEAQAIEDAMRNAQQKQPRGKKSTTNITANFSSLELENERLVRQLQLLQEQKIIASNRRHDTHREDELEYEIKRMQRDHLRKMYELQREIERLRQEQLVERMRLEMQARQHPTKIILQQPQEVHQAPPPPQIIHVPAPAPAPAPAPAQIQYAAAPAPRLQTVPAAGGPYVDLNMMDAAPYDQYAGFVIFYDFILNLDPSITAVRLLVGLHNMAQKLGEPSVLPMVYTEPATSPNYAHTVSNAVIGARQPVPRCPPQADLGIVAELQAAGAPGSNHDPTRLITRAWTKIPLFNGNGSLLAGRFKLRLRCSPIKPYIPFGELDTIAQYGDGEVYYRIVHYRDASLQSLATISAANCDLYQPAPVNGVLPLFFSPRLIPPPPSTTPPDTPRAFLSPQSRRSRTSNLPRIGTMNSAEPIIGFQVDRVKQSELGEGKVRLTAYYVSTGKVVQSATSPVTCSTTAVKANFKFGYHVFGQQEALFHDVQLQGDMLLIARFYLKKRPQDAAEDMFMEPSAQEASLYDEESLVAWTALPLVLCANNELSARGRRDFDPSMMKMNTGTKLLKLFQPPVPEPTRIPLQDVNFNRDWRRYRKATLKIHIFQGQPRPGSLTPSEMSDDNEEVLPEFAWLPMDRRQPPMEPF
>DinSpeMGD017211_rbh_TGME49_202120
MPLEDQATDDVQLPLDNASSVRPRGEADLAFCESDSNVGIPELDVTTPVRKKPDLQTSARHRSEPPSAQRAPKMKDLFKLAQKGDFEKLSSFTAAANADYPAAKVAATMREQFANVLSTGFGVEQKTADRAVERLIPAIYSLTEDVQVATQEPDPDTGTLELDGPILKKKQRVSVVEHCSKIEGKACFEVQPNGEGALEVMTAGACEVIDVDDLEVCKQKFFDDENLTTFVVFAGKAYFRSEKLEQVREELFALEGASTYLKDGIAQISRPVTSWLPKEKMELISDAEQQVEKAMEKTSLALRSIKNFNLTELQDMSDDLGWDMLFLDMARSQIQFALLEKSSDFQEKAIQRALKSKGADDLRQCLAGLARKDFDVVIDMLNLPPPQPKEEEEASEVKEEAPPQEIQKSAEVIALEKKVARLEKKLAETKAGWEASKEENRKLLLELGDVNGLYKNATNENDRLKNELNANDMREKNEKLKDECQDLKQKLEDANNENSRLKTDFADSQAKCENLTMCREELTKEVDMLKQEADANREKVKVKENELIKTKVLLTKDRQKLARTEKELSKFFEPAVYSTPQSSARQKIT
>GreNip004147_rbh_TGME49_202120
MTTTNRKSLGPAVSDIAGYQPFENDLLVQSELLIEKQREHIKDLKERLLEADRLRQGETGKRANEVRILKEANAKLRLEIDLLRGELAVKADAAAVGHEGSGPWKREVEILEKKLEEANKKLRDLSADSDLVDRLSRENKDLQQKMNDISANTHVDEEMKTAERLQMLQHQIIDAESVLQSLRSKTDGNDLMSSYD
>KryFolCCMP1326152779_rbh_TGME49_202120
XKVQCEADAERAKLDAASAAGTAKIDAAEARLSQLERDCRDLQQSLAAPAAEGAGAAGTGADRSQVDVEFKAAQESNRTLLESVRRIRGERDAADAQLEELRGGVAAARRRFAADASELEAQLRELSERDEGAKAEVEKLRAQIEGLERQAHTEEEAAKTAREKHVQVDASKQALVQARRRLEEAAVVFEWRLGKKVAQLDKEKPSAPLVRCLLSARASPQAQAAGCRAAMHQAPRAKRMGARAPGGAGHNASDADADSTTAGGESLAEACRKSQGFERIRAALRRRPVPPPVAGAGRRPPPAAPAVFIAARRGRPLLSRDVLHALHARPGGMADSIALDACIX
>PyrBah024915_rbh_TGME49_202120
XASPELRALLKQRLKIVEGPTSTSGAGQTPRVSAGTLGGIASAPVRLPSQRVREVAGVTDRGSHDENACFAVTGRCGSGRGPVTRTPFLAAGVAPLSPAPYDARTAHSLEMRVRELTLRNDQLTQEVEKMKDKLLEDEGALFSEERDRLLAETDELLAETDRMTTRSQEMVAQREALQAEASEVRASEEEVVELRAECESAMVQVRLRDEHSEQARAQAGNSAQLASAAEVAALSEEVRVLRAENEELRQAKRALEREGRLQREVAEENERLKAELAQMRLEQERLAEAARNATPTASSCSESRLRAVVTSHGATSEQLRQAIGGVEALLDEARRELANKQLRERRHAFEHLHTAIEKADEAMLVEAVAAAKLAEVDQEDVEKGEAKLAELRALTTEERTARAMRELEAKRKKEAFLLVKKDEATALVALLDGLAEGVRWQDWRDYAGRTMWRCARELRAARAQKVLAQRLGLKVPEEGQKAGTWPASEKTPHVAXQPQAQANQXPPGQQDRPAVAEKANAEAGPPPSQEALASNIGGGTDAEAVAQPALDQPQEVSSDNCVPPAAESVHLKPEEEEKLKARALRAVVQDDFSTLGEVLELAPVDTWSRWENRAGKDLLTLSQERGSSCAYSVIAKALGMMKEMKRDAFEERETVWVFLHGEVQPRRATVLEDTPEEADDILVEYWDGDAPPEHVDDVWFGGCGPDDTGPAAPPTRGTLPALVAKMQTGAPVRGLATAGGLEDRDLYSHRREGGVKGVALAPGIANGALRLRLTSAYKGLPKXDMTLLSQCGSSLASQGFARSEEGAAQRGAALGRWTQPGGPLPPWSQRLRX
>PyrBah038010_rbh_TGME49_202120
XASPELRALLKQRLKIVEGPTSTSGAGQTPRVSAGTLGGIASAPVRLPSQRVRERGSHDENACFAVTGRCGSGRGPVTRTPFLAAGVAPLSPAPYDARTAHSLEMRVRELTLRNDQLTQEVEKMKDKLLEDEGALFSEERDRLLAETDELLAETDRMTTRSQEMVAQREALQAEASEVRASEEEVVELRAECESAMVQVRLRDEHSEQARAQAGNSAQLASAAEVAALSEEVRVLRAENEELRQAKRALEREGRLQREVAEENERLKAELAQMRLEQERLAEAARNATPTASSCSESRLRAVVTSHGATSEQLRQAIGGVEALLDEARRELANKQLRERRHAFEHLHTAIEKADEAMLVEAVAAAKLAEVDQEDVEKGEAKLAELRALTTEERTARAMRELEAKRKKEAFLLVKKDEATALVALLDGLAEGVRWQDWRDYAGRTMWRCARELRAARAQKVLAQRLGLKVPEEGQKAGTWPASEKTPHVAXQPQAQANQXPPGQQDRPAVAEKANAEAGPPPSQEALASNIGGGTDAEAVAQPALDQPQEVSSDNCVPPAAESVHLKPEEEEKLKARALRAVVQDDFSTLGEVLELAPVDTWSRWENRAGKDLLTLSQERGSSCAYSVIAKALGMMKEMKRDAFEERETVWVFLHGEVQPRRATVLEDTPEEADDNGMATLLRSMSSDVWFGGCGPDDTGPAAPPTRGTLPALVAKMQTGAPVRGLATAGGLEDRDLYSHRREGGVKGVALAPGIANGALRLRLTSAYKGLPKXDMTLLSQCGSSLASQGFARSEEGAAQRGAALGRWTQPGGPLPPWSQRLRX
>PyrBah083214_rbh_TGME49_202120
XASPELRALLKQRLKIVEGPTSTSGAGQTPRVSAGTLGGIASAPVQEVLMTRMPVLPSQGAVEVDAXPVTRTPFLAAGVAPLSPAPYDARTAHSLEMRVRELTLRNDQLTQEVEKMKDKLLEDEGALFSEERDRLLAETDELLAETDRMTTRSQEMVAQREALQAEASEVRASEEEVVELRAECESAMVQVRLRDEHSEQARAQAGNSAQLASAAEVAALSEEVRVLRAENEELRQAKRALEREGRLQREVAEENERLKAELAQMRLEQERLAEAARNATPTASSCSESRLRAVVTSHGATSEQLRQAIGGVEALLDEARRELANKQLRERRHAFEHLHTAIEKADEAMLVEAVAAAKLAEVDQEDVEKGEAKLAELRALTTEERTARAMRELEAKRKKEAFLLVKKDEATALVALLDGLAEGVRWQDWRDYAGRTMWRCARELRAARAQKVLAQRLGLKVPEEGQKAGTWPASEKTPHVAAPAATAAPRQPQAQANQXPPGQQDRPAVAEKANAEAGPPPSQEALASNIGGGTDAEAVAQPALDQPQEVSSDNCVPPAAESVHLKPEEEEKLKARALRAVVQDDFSTLGEVLELAPVDTWSRWENRAGKDLLTLSQERGSSCAYSVIAKALGMMKEMKRDAFEERETVWVFLHGEVQPRRATVLEDTPEEADDILVEYWDGDAPPEHVDDVWFGGCGPDDTGPAAPPTRGTLPALVAKMQTGAPVRGLATAGGLEDRDLYSHRREGGVKGVALAPGIANGALRLRLTSAYKGLPKXDMTLLSQCGSSLASQGFARSEEGAAQRGAALGAGPNPEALSLLGASACGQWRCLPSRSSRACVVAPQQITX
>KarSpeRossSea009833_rbh_TGME49_202120
MLNVRSRIKVLAGPHLQLHQMYFREMTHHEWKSKLVWFRFQYIVCRALLSQFIASTMASMAVPVASVLIADTAERNIKVGARVEIEYQGQQYMGTVRKPPSEDSQGRYAVQCDVDPEGEWTFTAVVSSAERKEDLPSDISVEQAFSSVCFPDAKKLHEASEPQRPALSLAAYARIPAAPPQAITPLETPAPLVVTQPQLSVPVDAPAPVQSGGGALYTAELPLHCVAAAQVVAPPQVVVSHVAERAGSYVPPPAQHSTVAGTSLHNVVTNGGSYVPPAPVSVQVVVSRGAERGGSYVPPLVQHTIAAGTSSQNVVANSGSYVPPAQASVPSLRAPASVTRGSTGSYVSPPARNTQPGPARGAPAVNAGSYVPPARAGSYVPPARGASSYVHPPTHYVAADHHASPDSWIAVRANAASYVPPPSQCAPLQGTGSYVPPQAQFVSPLGTTHCVIVEASGAAAMSPTIQHASTYRTGSYVPPQSSPFPPQALPNMAAQFAAVQMQQAHYDFAQAAAWSVPQFQQPTYASPTSLTAGLPDPASIASQKAEYMKGLDAQEAQTLEALQWQREQHLAAISGHAEMQRRQILMQIEQQAKQLEVELRQDYTQQVMQTKQQYSEMRHTLHQQAITLTTEFQQKHVQEATMKQQAQLEWERAASEQQFLAEVQRLHQPANITQTPSYVPPTQIAPQTHLPSQFQGQGGWCVAPSMVMTGGTGSYVPPPPPQCFALAGSYVPPPSQYFAPPGTRAGSYVPPPSMDLTAVDAGWYMVSSGSSVGMPTTVMAN
>ScrTroCCMP3099016293_none_TGME49_202120
XACWLMVLGGHAEEEVEHFQLEAAGLKEDGALDRMDAEALKGAAKNPSSQPVKRLQQQQQQQQQQLEQQQQQQQQQQLEAGLVLKQRTVSGVFVDGFYGYRVFRIPAIVQHEGILFAFVEARRHGDYDQDHIDILLRRSKDEGKSWEEPDLVVGYPNDAWGSGTDTGQPTPIVDQKAGKILLVYCVNNSWVWQVETSDLGATWSTPRNITSMVKRAGWGWMATGPSHGLATASGRLIVPFNTFLAEKKVVTEVVETGCAGTPECSYYHPNKSLSLKYTITNTADPNDLELKGTLKGTKLPPDFTWAGDRSGVFYSDDHGATWHIGGQISDYVSSSENTVEEIFVGNRSELLMSFRVEDNYNHCRKMAKSLDGGLTFQPYFEPRSQNGTCIPDPTCQGSVLSLFGGKILLTSGPGSKKSRVDLLYKSRSTAVELLSKLMDGEAKYSDLVFLGGTPDNARAGVLFGGSGGVFFVAFDITAERSGASIGSVPFII
>StyLem008998_none_TGME49_202120
MYTDQIQMYLRKATSTEFQQKQYLKWETGNPQGVISNIQTLNPSMQSQINNNILNNLNKQAQNILMMSHNGGLLNVGNYNNAQGNLKTPKGKKPKKILLSQTANITQINNGLLLQGQGQMNQQIMMEALKLCEEFPESDQYVITTQAQQYQAELIQQQMIMMQEAQQQVEEETIEQFNKAVIEPEEKQIKLQIKSKQKAKLKKSQNTIASQQSKQAVKEQITIISSNLLPLQPQQPQIQGKKATNTKQSQENQQQIVNPQQQKQQNQMANLKQGLIQTIQEVVKPVVSRSEDMNFLKQIIDIKNRKLKPKYTDSTVFFNILQKENQRQQVEAFHLNKTANIRIDDKPIIKKLQKSVKKMLKPFKGLNFDDFLHAEIHLNEIMVSQQDSQQMEQMKESRKRHMRILQAALKECIVDPSVCIAICVQVSRQAFFNELKDYFQCAHENIINGQLPAQTTSTNNNSGNTNTNSTQSEILNYQNLKKLIQKANVQSKVQIQHNKKIDKIFKVLFEQNVHVLKQISTYKDKYDQKKITDQIQSEQDTPTYFTRNRDSTLNTGRNQSAIDFIKETNYIINLPNTKKKQTISLDQNPDLLKANTGHKVTLSRSGNQTMQNFYNTPQVKVTSKIDPNMITVRLGNQKAVTTNSNSKVLAPIQKMNISSKGTTHTTESLYDSQQIYLENLDLKNLKRLNQLPSIQHQHLNSGVSTPIGNQAQLSGKDSGHRGNSAENLLKLLYQNKKKKLLEPIRKNKHEQTMKKPMTNNPLMTQDNRIQIAKLNSSPPKMQKHSSQTRVEMAQGRNRNQSQGKTNKIIINHASFTVKETNNESQQDLNNKSLGSINLKQSLSNNNMSRMVRTSNMQVRNKFAMFNRMTTQNLEIYDKFRTPTKSLHHQQQSSYEYRISEQLDAYLTRYFNKKEIINFMINHQAKIIQWAWKERFEQKIQAKNFILKYWKLHRQYMVRCQNLDTKIYLINHKRAARIIEKAYSLYRIRKRFRSWNQFIDYSKISGFMAKVVMIQRAVRKRQMSNYTEYRQISKCYNHFVNEFNKLKQKYIPQVILDSRRIQNDMYFSLQCQQLDEYISVQQNNYITDLQKYEQKLEEAVEENLDKREWNFNSASREWTNQRLNLTLKNHYANGQQPQITTPLQKLLECNRLSFMPNSQQQQKFLESLRTIKAKMIHQLNMDRLETNWELEMALKLNRIKQIDQSFD
