# Supplementary material for: Molecular characterization of the conoid complex in Toxoplasma reveals its conservation in all apicomplexans, including Plasmodium species
Source: PLoS Biol. 2021 Mar 11;19(3):e3001081. doi: 10.1371/journal.pbio.3001081 (PMC7951837; doi:10.1371/journal.pbio.3001081)
Supplement: S1 Data — Files are named according to the T. gondii apical protein query. The sequence headers comprise the protein identifiers in our in-house proteome database for the SAR clade (Methods), starting with an abbreviation for the species strain (see S3 Table). The headers furthermore contain either the descriptor “self,” indicating that this sequence is the original T. gondii query, or “rbh,” indicating that it has the original T. gondii query as its best T. gondii hit in a BLASTp search, or “none,” indicating that it has no BLASTp hit in T. gondii (see Methods). For sequences of P. falciparum 3D7, the header also indicates by which P. falciparum IT sequence it was gathered and if it was gathered via reciprocal best BLAST hits (“rbh”) or via unidirectional best BLAST (“bh”). The latter is only the case for the putative orthologue of T. gondii’s TGME49_219070 (see also S4 Table). (GZ) [file pbio.3001081.s005.gz › TGME49_conoid_proteins_putative_orthologs/TGME49_306350.fa]

>AncSagWS2016004791_rbh_TGME49_306350
MQRRQGNLCGGCKYNTINLGCSESAPMNYGAANSIRGAAAAEKAKEHRLREENYNLQRENEDLTEQIRQRNGSISLLNEKLTTLRATPFTMQRVLESLDAIYAHFDILVQCTAGICGSWWDSGIGDESRQMILNYLHSCRNLDSRLDNLYLNLRNEVIGAVDTASSARERKVPPPPLTIDPVYRTQFSADTGPWLPAMPGQDDSFAESVKQARTRHTERRIEDLSVEMERRPLPSANTPVSPNPDMPSAPIKQPMGKVGGKAKAVLPKGGGPPTRATPDPSVSMKGILVYIHASSSFHNSKKAIVIVGRFEDEPAFGSKKNTERVTQSHALIDGEGKIQDRLVISDAPLESSTVSLDVWSSLTDVAPFGTASLKYTSYNFFEDEQEWKVMSKSGNHLGTLVVSVHPLPSNANTERKMDSAPEPKPKESSSPEEKEEKDDTNHSVPKSAAVGVAKKPGAPMPMKVKLPMPMQIKPPPVDAESNVHEDGSKGGQGGGAVSRYSVPKVTPPEPTPPEPTPPEPKAAEPKAAEPKAAEPKAAEPKAAEPKTAEPKTPPKTPEPNSAEPKAPEPNSAEPKAPEPKQEEKRAESSEAAAGSPAKKASPPASPLPTADGKAKAKFPWMEKKAALPPPKGPRDIKVMSTYGLQKATEPTGPEFTGAAEASSLTAQSPGPTPTGKVPKSPRVKSPGVKSPRVKSPGVKSAGVKSPGVKSPGVKSPGVKSPGVKSPGVKSPGGAKPKAKATSKKPHTSPVSPPASSFWGWLPTAGRNNSPKPKAHSKPKPKPPPPPPPPAEVPNTPAVFSGRPPPKKKVVKRPMH*
>AncSagWS2016004794_rbh_TGME49_306350
MQRRQGNLCGGCKYNTINLGCSESAPMNYGAANSIRGAAAAEKAKEHRLREENYNLQRENEDLTEQIRQRNGSISLLNEKLTTLRATPFTMQRVLESLDAIYAHFDILVQCTAGICGSWWDSGIGDESRQMILNYLHSCRNLDSRLDNLYLNLRNEVIGAVDTASSARERKVPPPPLTIDPVYRTQFSADTGPWLPAMPGQDDSFAESVKQARTRHTERRIEDLSVEMERRPLPSANTPVSPNPDMPSAPIKQPMGKVGGKAKAVLPKGGGPPTRATPDPSVSMKGILVYIHASSSFHNSKKAIVIVGRFEDEPAFGSKKNTERVTQSHALIDGEGKIQDRLVISDAPLESSTVSLDVWSSLTDVAPFGTASLKYTSYNFFEDEQEWKVMSKSGNHLGTLVVSVHPLPSNANTERKMDSAPEPKPKESSSPEEKEEKDDTNHSVPKSAAVGVAKKPGAPMPMKVKLPMPMQIKPPPVDAESNVHEDGSKGGQGGGAVSRYSVPKVTPPEPTPPEPTPPEPKAAEPKAAEPKAAEPKAAEPKAAEPKAAEPKAAEPKTAEPKTPPKTPEPNSAEPKAPEPNSAEPKAPEPKQEEKRAESSEAAAGSPAKKASPPASPLPTADGKAKAKFPWMEKKAALPPPKGPRDIKVMSTYGLQKATEPTGPEFTGAAEASSLTAQSPGPTPTGKVPKSPRVKSPGVKSPRVKSPGVKSAGVKSPGVKSPGVKSPGVKSPGVKSPGVKSPGGAKPKAKATSKKPHTSPVSPPASSFWGWLPTAGRNNSPKPKAHSKPKPKPPPPPPPPAEVPNTPAVFSGRPPPKKKVVKRPMH*
>BabBigBond003184_rbh_TGME49_306350
MSDIGFSGGSQDPWQQLSGRSSKLRVPNRAVLTRNVPFGRHRPAPEVIEHMLDDLEERMRNYFTLYNRERELRRQSEATAYRLEQELVEERRKLAEANTQIEHLDGKIRALVGQPLKIRSTIDKIELLYNQLDTLVQAFVGIGSCATLQSQNRAAFLRLFLEYLYPCRDLDVRLNTLYTAIYASMPHVGNALDQQPLPTPAAPAPAPMPSSTEPATPSAQLRGLSVTVHQLMLKSSKFTNETGYYSCAFRYDNETAEFALSTPSRVMKVTARPMDNASGVIEVDGCVSVQQLPPRIPNVLPMLILDVYSGNVLLGSCQMSIVDNRTLNSREPWQIMDAGGNHCGDLIVSVRGIPDGAKLPAVNFIRRTDELMMSQVPPADANKPSQLEPTVPDKVSAAAPATNKAPSVSKPEVKSKLPPTRATAPPSTPADSPFQPKQKAVLRKPLFLKSNKPTPLGAPAKAAPASTEPAAAAAKSPAPSKAAAPSDAAPKATPSITKAPLLGKSSLPQAADSKAKSPAPEAAASKALPTKAAPMVASKSNASADSTPQPDTAPATPKVGLKAPLGKALLTPKVTFKTPLTTKAEPPSVATKAATKSLATPTKAPVTPTKALATPTKALATPTKAPVTPTKAPATATPEPAEAPAPAPAAAPKAEFVPAKKAPLLAPKGVSKAPLGIAPKTAPTTDAATPKTAPTTDAAAPKAIVPKVATKSAPAADTPAAKEPAAVTKGPLIAPKGKTLGVAAKTALPLLAPKTAAPAVAPKTADGGISPKNAMKSIAPKVALPAVTPKTAPAGITPKVAPPPQPAGSGDAPAGADDKKPLVPIAIKPKFQLKKPLAVKKA
>BabBovT2Bo003177_rbh_TGME49_306350
MFNNGSNAADGDPWQQLSGRASRLRVPRQGPLTRDGPLGRYRPAPEVIEHMLDDLEDRMRNYFVLYNREREMRKEVEGTAYRLEKELLSERNKVAESQSVINQLETKIKALIGQPLKIRETIEKIEVLYNQMDTLVQAFVGIGSCATLQSQNRTVFLRLFLEYLYPCRDLDVRLNTLYTAMYASLSSTGAITEQIPLPLPEPVAPVQPPTSVPSLPLRGLNIMVHQLMLKMEGSIQEPGWYSCVFRYDHEGEGSMDTNPSRVLKVTARPLDSASGIIEFNDCVEVHQLPPRVPNVIPKLIWDVYAGKDLVGSASVSIVDPKTLNHRDPWNIVDAQGKHRGDLIVTVRAIPEGSKLPAVGFARRNDELQTSSATPKDSDKDSKFVPTVPDAKATPTASGTSATSQATERATKTPVVGKGPPRFIPPPASTPPKGTPDEPFQPKQKAAFRKPLFLKSKAMAKPVPPGSDEKAGASTSDPPSADPKPNEAQAKPSPPAKAPATSSPVPSGQPKAQSPTVEAKKASIIPPKLTLPKEASPKMPLKAPVITKSEAVPAAKIPPKAVPKVASAEPKATLKSPTPAEPSVTKSLPVVTKAPSKAGIAPKTTSPVPTAKEGIVAKGVDTPASTGSGVTPKVAPKVAGSAGAKAPGILPKSSPPEAGEITPKSQMIVPKTKVLGLAPKVAMPPVAAKTPPSSTGSATPTATEEKKPLLPIVVKPKLLLKKPLMPKKA
>BabDiv1802A003486_rbh_TGME49_306350
MAHFNTDGSSRDPWQHLTSKATRMRLPNRAVLTKEGPFGRHRPEPEVVEHMLDDLESRMRNYFLLYSRERDTRKQCEDQCYRLEQELLEERRKLDQAQAKIEHMDSKIKALIGQPIKIKQTLDKIELLYDQLDTLIQAFVGVGSCATLQCQNRTAFIRVFLEYLYPCRDLDVRLNTLYTAMYASLSYGGNAPPPNEILASKEAERLKESPQAKLLSGLYIVVHQLMLRKVITNPEPTSYSCIFRYDHEPSNIAESIPSRALHVVARPLDNASGIIEFNGCIQVDQLPPRIPNVIPKLILEVRTDIEAIGTATVSIIDDRTLKSREPWAVCDAKGNQCGDVIVSIRPNPEDAKLPAVGFARRHDEILLSTSKPADTEQTSQFTPTVPDKVVQQKEVKPAVQAVTKPPSFSKPMTSSVSEVPKVTQDKPFEPKQKAVFRKPLFLKSKAAPKPTPLGGGIKKEEAPQEANPVPDKPDEPAPVPSPVVSKSPPAEQPDTAAEVPKTKSAPAIPKIAPKAPEDVVPAKTPPPKVVTKVPIPLKSTPPSIAPKIAVKPPTPPLPEAKAPAVTPKEASPVEVEAPMIAPKVALKKPAMVILPKTVLPKVPPAETAPKAATGQPLIPIIVKPKILLKKPLTPKKA
>BabMicRI001098_rbh_TGME49_306350
MDPWDKLGTGATLRRGPPRLFLTKDTAIGKLKPSPEVVEHMIEDLEDRLKHYFNLYVKERKDREIEQEKNLLLQEKMKQLCSELDMKDKKLCELEHNIKELFIHPKNIKDTLDRIDLIYIHLDTLVQAFIGIATCATLNGLNKNIFTKIALEYLHPCRNLDSRLDALYSALYSLLLTSNTNEGFFGQSSAAALEGFYVTISEIVFETNVDICIPNQIYIGLRYDHEEPVKMTSAKVVNGVCAVNLDKHLNLPPKRPGKIPRFVIDIWFESSSDTATASVSVIDPVLLEARAPWALLVNNLKIGTVNVGVNPYPINARMPAERFKMAKEFAHVHKGAKPIIDYHLLQPPSNPLITSGNANYATSDETSMSKKSVNTQLPSGNKEAVPKPIVTVKVESSSNAKPTNRSSSNVKSTNSTNSDKIVNSIPDERDIKNDTTPFVPKKQPPRKPGLGRPLPKRTTPLPKPKPPAIKRIKEDAKNEGDGIIKTILESQPEKVTSIDNSASPKLKEFDPTQPINDGSTQNNVVSTPISEQSSMNANKSDEDTDTCVETTTNADNVEKTEEIPNEKSVVSCESDEYRTNPPKMIVERKLSTKKSDANISQIDTEVSGDRDGIVTKKSLTNIQIKSKKPLPNIKMSNEGETKLDETAPQRKPKLVPLVPLAKPILLIKKAPM
>BabOvaMiyake000426_rbh_TGME49_306350
MSDIGFSGGDQDPWQQLSGRSSKMRVPNRAVLTRNVPFGRHRPAPEVIEHMLDDLEERMRNYFTLYNRERELRKQSEATAYRLEQELVEERRKLAEANTQIEHLDTKIRALVGQPLKIRATIDKIELLYNQLDTLVQAFVGIGSCATLQSQNRAAFLRLFLEYLYPCRDLDVRLNTLYTAIYASMSHVGNATESHPLPTPAAPAPAPTPAPVELASPSAQLRGLSVTVHQLMLKSNKSTNEPGWYSCVFRYDNETAETALSTSSRVMKVTARPMDNASGVIDINGCVSVQQLPPRVPNVLPMLILDVYSGSVLLGSSKMSIVDERTLNAREPWQIIDAGGNHCGDLIVTVRGIPDGAKLPAVNFIRRNDELMMSQVAPVDANKPSQSEPTVPDKVSTAAPVTNKAPSVSKPEAKAKLPPPRTTIQPKPAEDTPFQPKQKAIMRKPLFLKGKPTPLGAPAKAATASTESATPAKAASAPDAAPKATPSITKAPSFGKSSIPQASDGKAKSPAPEAAASKAMPTKAPPMVASKSNVSADSTPQPDAASATPKVAVKAPLGKAGLTPKVTFQTPITTKAEAPSMAPKAVTKAPVSASPGPAEAAAPTVTPKADPVPAKKAPLLAPKGVTKAPVGIAPKTSPTTEGAAPKAIVPKIAPKAIVPKIAPKAIVPKIAPKAAPATEAPADGAVASVPKGPLIAPKSKTLGIAPKVALPGLTPKTALPGAAPKTPAAGITPKTALPGAAPKTPGPGITPKTALPGIAPKVGLPGITPKVAPPPEPATAGDAAAGADDKKPLIPIAIKPKFQLKKPLAVKKA
>BabSpeXinjiang000862_rbh_TGME49_306350
MSHMGPNGADGDPWQQLSGKASRLRVPKHAILTRDTPFGRHRPAPEVVEHMLDDLEDRMRNYFVLYNREREMRKEVEATAYRLEKELLAEREKVAETNSKIDHLEAKIKALIGQPLKIRETIDKIEILYNQMDTLVQAFVGIGSCATLQSQNRAAFLRLFLEYLYPCRDLDARLNTLYTAMYASLSCAGGAVQLTPLPEPVAPVSEETATPAPPLRGLSITVHQLMLKVTNATSEPGWYSCVFRYDHEPAESMETNASRVLKVNARPLDSASGVIDFNDCVEVHQLPPRIPNVIPKLILDVYAAKELVGSATVSIVDAKTLNPRDPWAIVNAQGNHCGDVIVTVRGIPAGAKLPAVGFARRNNELLLSSVAPAESEDTSKFVATVPDSKKETRPTDAADKKDPPQRAAKTPVVEKGPPRFIPPRATAPPKAAADEPFQPKQKAVFRKPLFLKSKGLSKPTPLGGEPKAPEATAEPPSAPAASKATPTEKAKVPSPPVEAKTAPVPPKVALSKDTVPKMAVKAPAKAPIEKQPAPTPKVTFKSPSGDASPAPKALVKTPAIAKADTATKAPPVLSKAVAKGTPAPSPAAVPKVTPKGAPAVAPKAAGVSEAKAPGVLPKVAPKATPAATTTDAAAVVPKVSLIAPKTKALSLTPKVAMEKIAPKMAPPAAASTASETSQEKKPLVPVVVKPKLLLKKPLAPKKASGNAL
>BesBesBbGer1001935_rbh_TGME49_306350
MSRLQALEPPPGGPYGTAPTLRPPPQVIENMLDELEEKVRHYFLLYTREKKAREKTERYNYWLQKELAEQKEKLISNAEYIESLQQKFDELRGDPEMVRDTLQRIDLMYAQVDTLVQALAGVCGFAAVKEASREQLLQCALDYLYPCRALDPRLHELYGLLYYYRLGEAKVAPSPPPPPPEPTYAALTEGAGGMWIRPSPYTIFKTPGVGDSPFQRGLAETRQILDAEAAAKAEAEKEAEKKAAEAAKPEQDKPAVGAIKKIGAGTSTAAGKVGAAKPDAKKEAKAATPEKSGGGAPSTASDPPTREPVDPKAALKGMSVFVRRLENFKRPPSSKEESLRIAVRMDGESATEVKRKDGRFFVVDKCGGSPGKEEATFNLLVEFPSLPAPKPGGNPKFIIDVYDNKGFTALGRADKPFNDKDLPTKDAVWEIKDNAGKAFGKLICTVTPIPLNAPLPCEGSGGAKADAGAKKADPPKEEKASPAIKKPDLPKPGGAAAPTPAASPKADNGKAAEAKTPAAPAGGIKKPDLPKPAGVGAKLQPKVSGVAEIKKPELGAKPAAGGVVKPGLPPAKGAGDLAANKEGPGGAPGAGALAKPPLMPGKSGVGLVKPDLNKKPVMASASGVGKPSLLNSAKSGMFTAQKSGVLATQKSGLVTPQKSALLKPAVASQKSGVLMPVKPPGPKPGGAVANSPDAAKKVSPPVAPAKPDMKKGTETKPLTSSKPGTPAPAKPGAGPPAKPGAGPPAKPGAGPPAKPGAATPKKVDAKPATTPKKLEMKPSIVAKKLDTKPSIIAKKLDTKPSIIAKKLDTKPSIIAKKLDTKPSIIAKKLDAKPSIVLKKPDIKAAKSILVKPKPKA
>CarCio006638_rbh_TGME49_306350
GQIRDIVERIDLLYLQLDALVHTLLGLCGRLLTELPSSRARMLEIIMDFLFPCMNLDPRIGGLYQNIRKEQAKIGHRDDLTETRRSTGKAAMDVPATVVPRKAFPETALGEDRDISLWEVRGGVTVSLLV
>CepComWS2016003314_rbh_TGME49_306350
NPVVSGRFDDHKWIASIVTEIANEDQLPFESEVIHGASVLTEQKRPYNKTSISAKKYASHKLIPDTNNDKELAEFIEERDSLLAQDIYADEDLMNQMQLSEKVQFYYKQYMRAKEGWEDLKKENYFLESLLAETDRENMTLKTTMEKVNHDVDKLKVDAVNMKDMFERLDLLYLHLDTLVQSIAGVASNMAFKEFDRNERCQVIMDYLYPCRSLDPRINSLYASVYFYKAGFTKFRSDDPPPPPGPHPVSVGESKSAWLPPNVLLAYAEDSPMTSKVMVHHETQSVHEVKSLEEVATSPILMLPSDQSPPPIDQMNEENGPGASAKAGAKDGAKDGAKAGAKAGAKAGAKDGAKDGAKVGKAGAKDADNSLMKKSSLSAKSSSDGSTLGTTKVLTDRMKKSFMRDEEIDSVKKSSEAKNPFAGKKSSKVGPKLSKPGTKDAKPSEQVSKGSPELKSSDVNKKTPPKAGLNDSSNGTAGGSVNKKAPKPPPASSKKDAPPPITKVTLGSPKTLESSSSKQYNEDLFPKKIKKIKSKSEKATSQSIGERMSQFFRRFSSSSKADSAKKADPRPPPSALLELSKAKKGLKTAKSSK
>CepComWS2016003449_rbh_TGME49_306350
MTTPLKLTKDFVKRLLHDDNEKEVVVEDEAVLAYQQKKIEQYHKLTKQPVPEKLKYIMKFGQMEDYDLADNTRSDYKALLDDFLAEDTSRRFITAAANPKESGPKVEWLQFYRSAKDPGCLETELVNKESEVVRLARLSNTYRKKIIHSELQQRKMKDELKVVRAALTERDEIIDAMNDVLIQSHLTPAEVTNQISSIDQMSHQCAIIGKAFAGLASAVVFNHSLNTLNKRQLVLDYLEPCRSIDSSLNCLFESIYFMEHVGGAIVVPSKQVDLERLYNEKGKNQIFEVLPSSESTDESEINHHLEVTGDPPMILKEDDLTLFIHKGG*
>ChrVelCCMP2878020506_none_TGME49_306350
MFRSLVLCASQRSMPLNSSVQNVLRQASGPRNSPRSRTRPTRPAPQSTGLYGGTRGGTTPTRGRKIRSAGPSSRMGMDASPPASSSLSALKRELSSQRAHIQHLSSQLSNQQNGHGGHVVSHCDNSSAPSPAISSFCRQAMAAAAMGRRAFAPGSRSQPFTANVLPVNSPLSGTADSMGGMGSGMGASVPPHSGGAWGLGASQPASHRLPLHGVQQGFSPTTAGGVGGAVTPRMLTAQQLQKFTPMQIQQLQQMPPQHLSQLLSSHSPEEIQMLSPESLQALSTLSPQQLHVVRDMLSAEQLAALHPAQIAQLAQLSPEELSTLKRSLPVRVGPTPSQLVQQYAQQQQQQQGQPFGFSQASAATAQAGPGTGQFGLADPLSAAAGGAGLLQGAAPGGGALGAAPSAGHQQLQPQQGVGLAGGFLNAQRVAGETPLMASASGASHGVLSQAHAGAPHPGLHATTSGAHGGAQYPGGGALASPYGLSAAGGGAWNPQGGAHTFDGASDPTLLRLNEFLRNRAGGGGAGATGGLGGTGGQFGGEDTLKASEGIGLLNRSGYTPPSSVLQQGGGGLGASASRFLPPGVSGSAETSDVLEASLQSLVGISQLMAFSGACDSQTNRRKVLLEYLYPVALAEDRVAAFYKDLLAGRSRGTTPPPRPPGGATARADIPPPTAANEGLESAVSNGSALRGASPQSTHRTRVPPGVVANSEAGSGKTYKVYVDTVSRLDVCGEDDGIFCVARYPHESEERVPASRCTAVKDVELVLLGFKQFYKAPLRTAVSLPETDTQSLFLVDVRRIRGSGASKELQNSLTVGTARIDLKESSVFGSHRSWPVIDREGVQRGEITLVIERDKGGGAGRGPEFQNERTHQALLSLPTAATRSPIPGRQGPKPSILKTVSQNSDADSPATVSFAPGVKPAASALQKGGPKPDGVQIRIVSVENFLGEIGDVDDQDRVFVLCRFDSETSSKADANPNRRSSVVGLEPNGFSFRADMNSTVRMMAEDALAFQGGGFVLDVYLLRPGKRDKVLFGTVNVSWGDSKMSERKATWPVKGSGGGEKATAAAYEIEIPSRLEGIKVKIHSVDDLKDCSPGDQISLLCRGNNETLKDIRDEVRRTKTVSLQRTPGSSSLCFAEVKNPINITRLPPKRAPLEQKIVVEVLSQTEQSGGGGGDNIAPVRLLGSAAIHYDEPKIKDAKSKWNIIGKDRQVKGTVTVTVVPQPADAGFPVPVKKTPFTSPGVTARSEPSSASAAPIPSSSAATGGKGKKVLDIPSDLKGIKVKIYSAEGLKLQPTDESISFIVRYDHERMAELTNEPRRTKDVSLPGGPANSSWSGRVENTETSSLPLVLYCCLYFPFSSPLPQAAVQLAALPKRESDASSGQCIQIEVLRKPAGAGEQVKVLGTVHAAFSETEKISKKSKWTVSDKNGDAAGSLTITVEPNPSSSSLPVPRGASAPSPAPSTAAARPPPPRPAPPSSSSRGHKLSFDPAQTGFKMKLHGLSDLTGLDERDQVLVLCKYDHETLTSLKGLPRTTPEKTVDPAASGKAGAYDCLLRQAVKLESLPKPQADKPQSMLADVIKKNEKGDPSVVGTATMPIADPKMQEKISYCAYKETNGTGRLKRRKEAAESRGVLSVCQGIGL
>CryAnd30847000850_rbh_TGME49_306350
MESLFNKNGLQSINPKSVSENDMDNEKSIISPPNRSRLLILKDELVTKKADKNNTSKKDELSNIHNIGDQKKLMATKITPVGEKDSKVSLSRSKNTVIPILSSSKAVNNRNMLASTRSEISSKPLDYIKDRPKTIESKKYFSISKGTSNLKDNSKDINEVFVNPKANLYGHESATNNTDPIIIEDLVDELEDKARNYFILFTKERKAREKLERQSYWLQEENKTLQDTIRNQIQCINSLQEKLVDLRGDPNSLTETIERIDMLYTQLDTLIQAFAGVCSYVTFHEPMDRSEILELILEYLHPCRGLDIRLNSLYGSIYYFKLGIVKELPPPVEPPPKIPGYDTWEPPKIEISKDNKDTDNPLVSSSNQANVPKKDSTTIESSPTPKSPLSPIPNLDLINKKLSLDNIELTVYNKGSLNPIIPKDSLHLKGDPGVKLKGFQIKINSIQNIGNSYENSRLYIVIRNDNESSIQAKDYKGRRSEYLNVKDKGDGTFAIDSEILLDIDQLPPKGPGVLPKYVIDLWDESDNSKPIGTATKTFIDPITLVENYAWEILNTKNKVVGVAYVSIIPKPVNSMLPAGRYIIAKAAKSKSKTKSDLEADNSVKNENLDNGINHTKNLVKPVTPIKSKLSKEINLLKEKSPVKDDTFQTVKLHHIVKNDSNKTRTNLPSQDEIKPIREIPTNTIPNKAVLNETSNELSPKVKDIKSPPIPPPKKVSSPLIKSKSIEVDNSSLPPENVKESPIESIKKSESITLKESINKKDSVVKIEKSIPKDLTSISKELPKLKSSIAVSETNTSESHTSVNLESVSKPSTSTNLSNDKPELNKSISRKYTEPIKSEPSIESKALIESKSIKQLKSLSTKKSIDMNKSESLKESVLGSQKILPKKSIKEVQTAIKQEPQQPKFLPVSPPPLIKKALIDGKTPLLIKPKVPAHLIVKKKQELITIKPKGSVLLPHPNDTNQPSKIHYEKTIPIKVPTNIKPKILPKIKITPKPLPK
>CryBaiTAMU09Q1004281_rbh_TGME49_306350
FNIFKENLVIGKMLSENIVKNESENLSKSILSPVNRNRNLLIKKPNLKKISPSSNKSDIDASDISEADGENTPTIKVIPAKINKSKPSESNVDSSIINELSKLSTKKDLSLTSKTISSLSSSNSALLSLSRKLPEKKNATTPQSTAQSTPKKKGENTETPNATLRSSSKTSMSKKIMNLAKKIANSKEVHPNPSEVDFENSKLVPTKKENINDRSRLFGHEPTTYTTDPLIIEDLIDELEEKAKNYFILFSKERKEREKLERQCYWMQEENKTLQNTLKNQIATIQGLQDKIIDLRGNPNVITETIERIDMLYTQLDTLIQAFAGICSYITFNEPTDRHEILELVLEYLHPCRGLDLRLNSLYGSIYYFKLGIIKDLPPPIQPPEKIPGYDVWQPPPPPQVEQSKNEETTKLPPHMQQGNSLSKVADTYMKAEAQVSKSAPESSIKEDTNVPKISTPVASTKQVVIPVNSSQVSGDSKIPLSGFEIKIKSVHKIEQIGDGKGKIFFVARIDNESSIQSKNNSKRKSKEFEYKINPVDNKGYIDTETVLEIDALPPKSPGLLPRFTIDMWDSSVTSGPVGYASRTFIDPITLVPEQSWEVLTEEKGKIIALIVVTVNPKPGNSMLPAGRYILAKESKNKQETHLRKESKLSRLSLRSDKEKSLDKINSILRPGINLIRKPSKNDDKDDKDKEKDKEKDKDKDKDKDKDKDKDKEKDKDKEKDKEKEKDKNNKDDKSDITNKSDKSSSKSNHSEIKDETNTLKKASNDTNNIKSESNLKINIPSTNAKDLGNKSISKKAVTPKQVNEANSNLLRKESLKAGSIEAAKKSSDLTESAKNDVKLPPKTLLKKDSIKKADSKQENLKSSVESPIKNDVSSSINQVDVKKSEPIEVKKSVISKELTSSISKQLETNKADNEISNAVKPTTPIKITPKIATKNITKEGNLNTKTPQAGATPTSKLAPVPIIKKIDVKPAAIKPKVLAPTPLINIKKPNNNITIKPKGGIGFDEGKIGVAITPKIVATAPKPALGVATNKIQNNAIKEDIKLIVKKGASNITTKIVPKIKIVPKVK
>CryHomTU502003319_rbh_TGME49_306350
MSSENVKTDSLNLGKSILSPQNRNRTLLLKKNVQDEEVEGSGAEEISPIIKVTPAKSTSKIQTTPKKGDSPGKSMVKGETTKSGIKKEPSLGKKTIVDITSSGLLGLSGKLREKKQSVPFNLLKGTTNLEAGKSDVNKSIKPPNSQGSVLPLTKNAQNSAKILNMVNKINAAKDLSPNIVDFDPFKSKLVKTSKNNINNRSHLFGHEPATYTTNPLIIEDLIDELEEKAKNYFIMFSKERKEREKLERQCYWMQEENKTLQNTLKNQMTTIQGLQNKIIDLRGNPNVITETIERIDMLYTQLDTLIQAFAGICSYITFNEPTDRREIIELVLEYLHPCRGLDLRLNSLYGSIYYFKLGIIKDLPPPIQPPEKIPGYDVWQPPPPQKVDQKDSDNSRLQPHMQQGNSLSKVADDYMNDGPKEGAAKASISDKINKDEQSIPKISTPVASTKQSVVPTSSSQLTGDINVPLSGFEIKIKSVQGIEPIGDGKGKLSFVARIDNESSTQCKNNPKRRSSEHEYKVNHANNKGSIEKEMILEIDTLPPKSPGLIPRFTIDMWDSSITSGPIGHASKTFIDPYTLLPEQPWDVMKEDGDKPLATLIITVAPKPGNSMLPAGRFIVAKESKNKQDPTAKKESKLSRLSFRGDKESKGLDKINSMLRPALNIGKRAKSTVNLDDKDEKNEKLKEGTDLTKSVVKPLSIKESTSVPPPAPTAPPAPPAPPAPPAPPAPSAPPAPPSPPTLSKSEAQESPSVLKSSQITVKEPSKASEGDTNILKKSMINQQPPKEDLKSSVKAPPVPKSGPGNEKTEEEKLKSSEPIIKENVTKSNLLAPKSDLIKSDALKKSTELGKSQVDSKSMTIKKMGSGELDLGKKSISAPKTDVKSSTSENTVSKEISAPTPIKIVPKIIPKPAITKEQPTNNAPKAVQVNNLAPGKVKQITPPTIIKKIDVKPAVIKPKIATAAPVINIKKPGSPVQIKPKGIELGKPAVTITPKFAASPPKPASGAAAGGAASAQPKEDLKILVTKGAANISPKIVPKVKITPKVKM
>CryMelUKMEL1002068_rbh_TGME49_306350
MSSENLKTDNLNLGKSILSPQNRNRTLLLKKNVQDEETEGKSAEEISPIIKLTPAKSISKMQTTPKKGDSPEKSIIKGEITKSGIKKEPPLGKKTVVDITSSGLLGLSGKLREKKQPAPFNLLKATTNIEAGKSEVNKSIKPSSSQVSVLPLTKNTQSSAKILNMVNKINATKDLSPNIVDFDPLKSKFVKTSKNNINNRSHLFGHEPATYTTNPLIIEDLIDELEEKAKNYFIMFSKERKEREKLERQCYWMQEENKTLQNTLKNQMTTIQGLQNKIIDLRGNPNVITETIERIDMLYTQLDTLIQAFAGICSYITFNEPTDRREIIELVLEYLHPCRGLDLRLNSLYGSIYYFKLGIIKDLPPPIQPPEKIPGYDVWQPPPPQKADQKDSDNSKIQPHMQQGNSLSKVADNYMNDGPKGEGAAKASISDKTNKDEQSIPKISTPVASTKQSVVPTSSSQLTGDMNVPLSGFEIKIKSVQGIEPIGDGKGKLSFVARIDNESSIQCKNDPKRRSSEYEYKISHANNKGSIEKETILEIDTLPPKTPGLIPRFTIDMWDSSITSGPIGHASKTFIDPYTLIPEQPWDVMKEDGDKPLATLIITVAPKPGNSMLPAGRFIVAKESKNKQDPAAKKESKLSRLSFRGDKESKGLDKINSMLRPALNIVKRAKSTGNLDEKDEKSEKLKEGTDLTKPVVKPLSIKESTSIPPPAPPAPPPAPPAPPAPPAPPAPPAPPTSSKSEAQESQSVLKSSQMAVKEPSKASEGDASTLKKSMINQQPLKEDLKSSVKAPPVPKLGPENEKTEDEKLKSSEPVVKENVTKSNLLAPKSDLTKSDALKKSTELGKSQVDSKSMTIKKMGSGELDVGKKSVLAPKTDLKSSASENPASKETSAPTPIKIVPKIAPKPAITKEQPANNAPKAVQVNNLAPGKVKQITPPIIKKIDVKPAVIKPKIATAAPVINIKKPGSPIQIKPKGIELGKPAVTITPKFAASPPKPASGAAGGAASAQPKEDLKILVTKGAVNISPKIVPKVKITPKVKI
>CryMurRN66003632_rbh_TGME49_306350
MESLFNKNGLQSINPKSVSENDMDDKKSIISPLNRSRLLILKDELTTKRIDKNNASKLIDKKDELSNIRSVGDQKKLMVTKIMPIDEKDSKVSLSKSKNIAVPILSSSRAVNNKNMSASTRSEISPESSDNIKDRPKAIESKKYFSIFKGTSNLKDNSKDINEVFVNPKANLYGHESATNNTDPIIIEDLVDELEDKARNYFILFTKERKAREKLERQSYWLQEENKTLQDTIRNQIQCIGSLQEKLVDLRGDPNSLTETIERIDMLYTQLDTLIQAFAGVCSYVTFHEPMDRSEILELILEYLHPCRGLDIRLNSLYGSIYYFKLGIVKELPPPVEPPPKIPGYDTWEPPKIEISKDNKDTDNLLASSNQANVPKKLDNATIESNPTPKSPLSPIPNLGLINKKLNSNNIELTVYNRGSVDAIIPKDSLHLKGDPEVKLKGFQIKINSIQNIDNSYENSRLYIVIRNDNESSIQAKDYKGRKSEYLNVKDKGDGTFTIDSKISLDIDQLPPKSPGVLPKYVIDLWDESDNSKPIGTATKTFIDPVTLVENHAWEILNTKNKVVGVAYVSIIPKPVNSMLPAGRYIIAKVAKSKSKTKSDLEADNSVNENLDNGVNNTKNLVKPVTPIKSKLSKEINLLKEKSSVKDDTLQTVKLHHIVKNDLNKTRTNLPSQDEIKPIHEIPANNIPNKAVLNETSNELSPKVKDIKSPPTPPKKVSSLLIKNKSIEVNNSSLPLEDVKEPPIESIKKSESITLKESINKKDSVVKIEKSIPKDLTSISKELPKSKSSLAVSETNTSESHTSVNSESVSTKYTEPIKSEPSMKSKALTESKSIKQLKSLSTKKSIDMNKSESLKGSVLGSQKILPKESIKEVQTAIKQEPQQPKFLPVSPPPLIKKALIDGKTPLLIKPKVPAHLIVKKKQELITIKPKGSVLLPHPNDTNQPSKIHYEKTIPIKVPTNIKPKILPKIKITPKPLPK
>CryParIOWAATCC002622_rbh_TGME49_306350
MSSENVKTDSLNLGKSILSPQNRNRTLLLKKNVQDEEAEGSGAEEISPIIKVTPAKSTSKMQTTPKKGDSPGKSMIKGETPKSGIKKEPSLGKKTIVDITSSGLLGLSGKLREKKQSVPFNLLKGTTNLEAGKSDVNKSIKPPNSQGSVLPLTKNAQNSAKILNMVNKINATKDLSPNIVDFDPLKSRLVKTSKNNINNRSHLFGHEPATYTTNPLIIEDLIDELEEKAKNYFIMFSKERKEREKLERQCYWMQEENKTLQNTLKNQMTTIQGLQNKIIDLRGNPNVITETIERIDMLYTQLDTLIQAFAGICSYITFNEPTDRREIIELVLEYLHPCRGLDLRLNSLYGSIYYFKLGIIKDLPPPIQPPEKIPGYDVWQPPPPQKVDQKDSDNSRLQPHMQQGNSLSKVADNYMNDGPREGAAKASMSDKTNKDEQSIPKISTPVASTKQSVVPTSSTQLTGDINVPLSGFEIKIKSVQGIEPIGDGKGKLSFVARIDNESSTQCKNNPKRRSSEYEYKISHADNKGSIEKEMILEIDTLPPKSPGLIPRFTIDMWDSSITSGPIGHASKTFIDPYTLLPEQPWDVMKEDGDKPLATLIITVAPKPGNSMLPAGRFIVAKESKNKQDPTAKKESKLSRLSFRGDKESKGLDKINSMLRPALNIGKRTKSTGNLDDKDEKNEKLKEGKDLTKSVVKPLSIKESTSVPPPAPPAPPAPPAPPAPPAPPSPPTLSKSEAQESPSVLKSSQITVKEPSKASEGDTNILKKSMINQQPPKEDLKSSIKAPPVPKSGPGNEKTEEEKLKSSEPIIKENVTKSNLLAPKSDLIKSDSLKKSTELGKSQLDSKSMIIKKMGSGALDLSKKSISAPKTDVKSSTSENTVSKEISAPTPIKIVPKIIPKPAITKEQPTNNAPKAVQVNNLAPGKVKQITPPAIIKKIDVKPAVIKPKIATAAPVINIKKPGSPIQIKPKGIELGKPAVTITPKFAASPPKPASGAAAGGAAPAQPKEDLKILVTKGAANISPKIVPKVKITPKVKM
>CrySpeChipmunkI009122_rbh_TGME49_306350
EMSSENVKVESENVGKSILSPQNRNRTLLLKKTVKDEEVEGSDTGDTSPMIKVTPAKSMSKLQVTSKKGDVLSKSVIKGEISKAGLKKDSTVGKKTIVDITSSGLLGLSGRLREKKQSVPLNLLKGTTNLEGGKVDIHKSIKSPSNLQGSVLPGTKNMQNFTKIMNLVNKINVTKDLSSNIEDLDPLRSKFIKTNKNNINNRSHLFGHEPVTYTTNPLVIEDLIDELEEKAKNYFIMFSKERKEREKLERQCYWMQEENKTLQNTLKNQITTIQGLQNKIIDLRGNPNVITETIERIDMLYTQLDTLIQAFAGICSYITFNEPTDRREIIELVLEYLHPCRGLDLRLNSLYGSIYYFKLGIIKDLPPPIQPPEKIPGYDVWQPPPPQKVDTKDSDNSKLEPHMQQGNSLSKVADNYLDGVEAGAIKASVSDKTNKDDQAIPKISTPVASTKQSFVPTSSSQLTGDVNIPLSGFEIKIKSVQAIEPIGDGKGKLYFVARIDNESSLQCKNNPKRKSSEFEYKINPTNNKGSINDEIDLQIDALPPKSPGLIPRFTIDMWESSITSGPLGYASKTFIDPYTLLPEQPWEVLKEEGDKPLATLIITVTPKPGNSMLPAGRFIVAKESKNKQDQAAKKESKLSRLSFRGDKESKGLDKINSMLRPALNIGKRTKSASNLDGKDEKIERLKEVTDLTKSVVKPLSVKESTSVPPPVPTHATVTSKSEAQESSSAPKSPQIIVKELPKASVSEPDTSTLKKSIVAEQPPKADLKSSIKALPGPEPSPEPSPGIEKVEEAKPKSSEPIIKENISKSNLLAPKSDLIKSETLKKSMELGKSQVDSKSMTLKKTGSGDLGASNKPVSAPKADAKSSISGEPESKESKASTPVKILPKIAPKPAITKDQATNNAPKAVQANNLVPGKPGQIAPPTIIKKIDVKPAAIKPKIATAAPAINIKKPGSPIQIKPKGIELGKPTVTITPKFAANPPKTALGGAAGNGPAQPKEDLKIVVTKGAVNISPKIVPKVKIMPKVKI
>CryTyzUGA55001742_rbh_TGME49_306350
MSSENVKTDSLNLGKSILSPQNRNRTLLLKKNVQNEEVEGSGAEEISPIIKVTPAKSTSKMQTTPKKGDSPGKSMIKGETPKSGIKKESSLGKKTIVDITSSGLLGHSGKLREKKQSVPFNLLKGTTNIEAGKSDVNKSIKPPNSQGSVLPLTKNAQNSAKILNMVNKINATKDLSPNIVDFDPFKSKLVKTSKNNINNRSHLFGHEPATYTTNPLIIEDLIDELEEKAKNYFIMFSKERKEREKLERQCYWMQEENKTLQNTLKNQMTTIQGLQNKIIDLRGNPNVITETIERIDMLYTQLDTLIQAFAGICSYITFNEPTDRREIIELVLEYLHPCRGLDLRLNSLYGSIYYFKLGIIKDLPPPIQPPEKIPGYDVWQPPPPQKADQKDSDNSRLQPHMQQGNSLSKVADNYMNDGPREGAAKASISDKTNKDEHSIPKISTPVASTKQSVVPTSSSQLTGDINVPLSGFEIKIKSVQGIEPIGDGKGKLSFVARIDNESSTQCKNNPKRRSSEYEYKISHADNKGSIEKEMILEIDTLPPKSPGLIPRFTIDMWDSSITSGPIGHASKTFIDPYTLLPEQPWDVTKEDGDKPLATLIITVAPKPGNSMLPAGRLIVAKESKNKQDPTAKKESKLSRLSFRGDKESKGSDKINSMLRPALNNGKRAKSTGNLDDKDEKNEKLKEGTDLTKSVVKPLSIKETTSVPPPAPLAPPAPPSPPTLSKSEAQESPSVLKSSQITVKEPSKASEGDTNILKKSMINQQPPKEDLKSSIKAPPVPKSGPGNEKTEEEKLKSSEPIIKENVTKSNLLAPKSDLIKSDALKKSTELGKSQVDSKSMIIKKMGSGALDLGKKSISAPKTDVKSSTSENTVSKEISAPTPIKIVPKIIPKPAITKEQPTNNAPKAVQVNNLAPGKVKQITPAIIKKIDVKPAVVKPKIATAAPVINIKKPGSPIQIKPKGIELGKPAVTITPKFAASPPKPASGAAAGGAASAQPKGDLKILVTKGAANISPKIVPKVKITPKIKM
>CryUbi39726001821_rbh_TGME49_306350
MSSENVKAESENVGKYILSPENRNRTLFLKKNTDEKVEVSDTTGGISPIIKVTPAKSVNKTQTTPKKGEPPSKNVNKADVPKNGVKKENSLGKKTIVDVTNSGLLGLSGKLREKKQAVPTKLLKGTINTDLKSFDTHKSTNSPSVLTGSSLVGLKNLQSSAKITNMVKKINAARELNPNVGDIDPLKFKFVKTDKNNLSNRPHLFGHEPATYTTNPLIIEDLIDELEEKAKNYFIMFSKERKEREKLERQCYWMQEENKTLQNTLKNQVTTIQGLQNKIIDLRGNPNVITETIERIDMLYTQLDTLIQAFAGICSYITFNEPTDRREIIELVLEYLHPCRGLDLRLNSLYGSIYYFKLGIIKDLPPPIQPPEKIPGYDVWQPPPPKDVETKESENKKLQPHMQQGNSLSKVADHYMKHDAGEPNVKTSAPEKGNKDENAIPKILTPVASTKQSVVPTNSSQLSGDINIPLSGFEIKIKSVEEIDPIGDGKGKLSFVARIDNESFIQCKNNPKRKSMEFEYKINPTNNKGSIENEINLEIDALPPKSTGLIPRFTIDMWESSITSGPIGHASKTFIDPYTLLPEQSWDVLKEDGDKPLATLIITVIPKPGNSMLPAGRFIVAKELKNKQNQPGKKDSKLSRLSFRGDKESKGLDKINSMLRPALNIGKRSKSTGNLDKDEKLEKLKEGSDLTKAILRPLSLKESSSTPPAPVLTKAESQESSNVPKSPPISVKEPPKSSAPEPDVSSLKKSMDVNQPPKADLKSSLKAPPSPEKVEEVQPKNSEPTVKESVSKSEQAAAPKSDLNKSNSLNKSGELGKSQANLKSVALKKSVSGEISANKSVSASKADVKSSKSEVPNSDEVKVQSPEEVKVLSPIKIVPKIAPKPSITKEQPLTNNAPKAVQANNLTPGKPGQIAPPPIIKKIDVKPAAIKPKIVPTTPTINIKKPGSPIQIKPKGIELGKPAVTITPKFTVTPPKSGSVKLGNTANQPKEDIKIVVTKGAVNISPKIVPKVKITPKAKI
>CycCayNF1C8005044_rbh_TGME49_306350
MATHIEGGRRISPHGELRPHPQVLETMMDELEDKVRHYFLLYVKERKRRQKCEKFSYWMQQEMAENQRLLVDSQEYVNSLEAKFEEIRGDPDAVRDTVQRVDLMYAQIDTLIQAFAGVCSFVATRDADRPTILQCVLDYLYPCRSLDPRLNALYGALYYYRLGEYKGLPDQPPPPPEPKFIPMHEVMGPWIQPTPFTPHPTPPVHATKFDAGLAATIEASKAPEVTKADSKPKGLAVDGQKAKEASLGLVTRAEAGAAGVKAATGPRSKASLPQQAADASADVELKGMSILLEELTGFKRPAMSRGVGVKLVVRFDHESAVEMKKKPDRCVVIDKCDGSAGNESASVYFLAELSPMPPKKPGILPKIYIDVFDEKSPNGLGNAQKTISEADTIKKSAPWQIKDTRGAVLGSISVSIAPVPLNAMLPAQARKATGKVAGGGSASNRQIYHCGXSVDCFSKFSEGALKKGEKAEPQKPDVPKSVSTSGVGAKPELPKPAVSVSKPPLPTSPTSPAKPDLPKPGAPVTKPELPKPGLAAKPDIPKPALGAKPDLPKPGALGAKPDLPKPGITEIKKPDIPKPGLGLTKPDLSKPESVPSKPGLSKPGAAAEKPGPPKPEGVPGAADGPGAKPDSTKTATGGPGAKDIKAAGPPKPADTDGKSKGGPAAPAKGEAPAKPGLGTPQPKADVKKSLLGTAGGAPKPGLDAKPQLGAKPNLAAKPALAKPDLGAKPALKKPDLGAKPAVAKPALAAKPGLAKPALAKPAVPAKPMLALAKGPAKPATPAKPMLALAKGSPAGKPALEAKPALGAKPATPAKPALSKPGMPPAKAGLGKAP
>Cys_WienI001770_rbh_TGME49_306350
METMMRYQPRPGGGGGGSMMGMPSPGGSSLLLPPSSSPSPPPVHSFPSSSPPSSSPLSPPAPLGGNVYGVASNLRPPPQVIENKIAEQKEALLSSAEYIDSLQKKFDELRGDPDMVRDTIQRIDLMYAQVDTLVQALAGICSFAAVRDATRDQLVQCVLDYL
>Cys_WienI002240_rbh_TGME49_306350
DYLYPCRALDPRLYELYGILYYRRLGQTKLEPEGPPPPPPPAYVPLAEGIGGPWIRPSPYTIFRTPGIDDSTIERGMKETKKAIEEAEAKAKGEAAAKKAGDGETAKGPKAVSKVGGGVGGLKPSALKGTASASDSAAAKPAAKKEAPSAPTAEGPPKREPTDPKVELKGMFLFVRKLQDFKRPPSSKVESLRIVV
>Cys_WienI006213_rbh_TGME49_306350
MKKKEGRFFLVEKCGGSPGKEEATFNMLVEFKTLPPKKPNTTPKFIIDVYDNKGFAALGRAEKSFTDKDVLDDDAPWQIKDTSGKPLGTLICTVTPIPG
>CytFelWinnie000042_rbh_TGME49_306350
MTLDSGTENSWHQLYAKSDKMRVPERTVLTKNTVYGTKRPEPEIVEHMLDDLENKMRNYFVLYNRERDLRQKADENCYRLEKEIVNYQHRLESYADKLNCLENKIKSMVEQPLKLKDTIDKIDLLYTQMDTLIQAFVGIGSCAVIQGYSRIAFIKLCLEYLYPCRELDVRLNSLYTALYSVLVQYGGIESTFNEVMKPQMVYNEDKVVPLTGFNIRVHRLLLKCDLPSPEPTFYVCKFRYDHQEMDTVKDCYTVKANVKPLDNAAKVIEFDLVIGVDVLPPKVPNIIPKLLIDVYANDFYIGTAESSIISHKTLRPIEPWTIVDSNGFHCGDAIITVLPTPTGARLPATNFKEEVVKVKNDVVSPPKDVLEPKVEELKVDESKSSGRSTTPAKDTAAPTTTSPNKSGPFEPKKTNFRRPLLFNKAVPSGPPPASVVTKKPVEPKVEPSRGSVTKLAERFMKKGGDNGSSSTPEATPADKIDEKEQENLNTKPSFKDRIIRKLSKRFKDDPEPKQEASNESVLSPKKPSIPSPTPKDSSLPPKTTTTPPVVPKDTSPKPNTVTPTPASTATSLSPPKAPSINLVPKAKLPTVVPVLTPSEDLKPKTKMPQVTPKADVNVPKKEVPQEPKPEAPAKNTLQDKPLVPIVIAPKLLKKPPPPKK
>EimAce002589_rbh_TGME49_306350
MKPRAHDKRAAAPPAELRPHPQVLETKMYDNRRQLQETQTAAAALQSKLEEIRGDPDTVRDTVQRVDLMYAQIDTLVQAFAGVCSFVATQEADKATVLHCVLEYLYPCRALDPRLGSLYGALYYYRLGERRALPQQPPPPPEPHFMPVYEVSGPWLQPTPFAAAPAAVTHATKFDAALAASLEAAKTAQTPQADTQQQQQGKTATTLLQKRQGQAVATKAGPGASSAAAGGGAAAGGGAAAAAAPRAKASLPQQAADASADTELRGFFVLLEELRAFKRPALSKGPGVKLVVRFDNESAVEAKKKSERCIVIDKCEGKTGEESASVYFLSELTPLPPKKAGPTGLGTASKMMTDSETLKKGAPWQIKDARGTVLGSIVVSIAPLPVNALLPAQAKSSGAKVVGDGGKKKEEASKTAATASAGLSKPSSGPSSKPELPKPSGAVSKPELPKPAGAVSKPELPKPSVAVSKPELPKPSLPVSKPELPKPSLPVSKPGLPATAKPELPKPAGAAKAGAPAAAPAAAAAAAKPDLPKPPLGAKPGDLPKPAAAATAAAPAKKPELPKPGGPPSKGDLPKVGAGASPPGAPKPGVGAPLGKPGLPPKPGGGPPEGSSKPGLPAAKPATPAAAAAGPGEKAPLSKPGLPAKGGALPASKPGLPAAKDPKKEGAPAAPSGPPGKDAKLPGAPSAPPKPGGAGAPLKAAKDAGGPKSDAKTLGKPGEAPKPPLGAPAKPAAAAGAAGAAAPKPTTPAGKPALVKPALAKPVLAAKPGLAKPGLAKPVIPSKPLPVLAKSAAAAKPALAPKTLVPAKPALSKPGLPPSKGVPKKAP
>EimBruHougton000942_rbh_TGME49_306350
MPVYEVMGPWIQPSPYTPAPAAAAHATKFSAALAATIEAAKARDAAQTEQQQQQQQQQIVKKPTGATLLKTKDTQAAASKTGSSAAATPAAAEAAAAAGPRAKASLPQQAADAAADVELKGFSILLEELNGFRRPSLSKGTGVKLVVRFDNESSVEAKKKPERCVVIEQCEGKAGDEKASVYFLADLSPLPPKKVGITPKICIDLYDNKSPTGLGSASKLMTDTETLKKGAAWQIKDARGTPLGSITVSIAPTPLNALLPAQAKSSGAKAGAGDLPKPAAAGAATAAAATPKKPELPKPGGPLTKPGVGAPSPGAPKPGGPPLPAKPGGPPAPAGKPDGGPPKPGLPGAAAPAAPAAAAGPGAKGPLAKPGAADAKGGVVPPSKPGLPPAKDPKAGAPGAPGAPGGPPKPGGPPGKDAKGPPGAPAAATPGKPGGPPLAKEKAGAAPAKGAAAAPKVEAKPGGPLGKPGEAPKPPAGAPAAKPALGAPAAKPALGAPAAKPALGGAPKPGGGPPAKPDLSKPALAKPALAKPALAKPALAKPALAKPALAKPALAKPVIPSKPLPALAKGAPAAAAKGGAPGAPGAPPGKGAPAAKPALPAKPLPPAKPALSKPGLPPAKGPPGKAA
>EimMaxWeybridge005563_rbh_TGME49_306350
MKTHAYDRHPAVPPAEQRPHPQVLETMLDELEDKVRHYFLLYMKEKQKRQKAEKFSYWLQREVADSRQQLEDSRSAAAALEAKLLEIRGDPDAVRDTVQRVDLMYAQIDTLVQAFAGVCSFVATQEADKATVLQCVLEYLYPCRALDPRLGSLYGALYYYRLGERKGLPQQPPPPPEPKFMPVYEVMGPWIQPSPFTATPAPPLHATKFDAALAATLEAAKAQEVAQEDPQRQPKKAAASPLSRAKEAQTIATTTSSGTAAAGAAGSRAKASLPQQAADASADVDLKGFSVLLEELSGFKRPSLSKGTGVKLVVRFDHESSVEAKRKAERCIVIEKCDGKAGDESASIYFLAELSPLPPKKAGVVPKICIDIYDNKSPTGLGSANKLFTDPDTVKKGAAWQIKDARGTILGSITVSIAPLPL
>EimPraeHoughton006768_rbh_TGME49_306350
MKEKQKRQKTEKFAYWLQREAADSRRLLEESQSAAAALESQLQQIRGDADTIRDTVQRVDLMYAQIDTLVQAFAEEYSISKRLSSNRAAAAAEQQQQQRSSRAVAAAEQQQQQSSSRAVAAAEQQQQQQSSNSSSRAATAAAEQQQQQQGGLRLFRAVWVCVVHAFGPGAASSSSAAAAAAPAAAAAAAAGETRAKASLPQQAADASADVELKGFSVLLEELSSFKRPSLSKGQGVKLVVRCVHTLHAAAAAAAATAAAAAVAAAATELAAV
>EimTenHoughton008202_rbh_TGME49_306350
MTYADDRSGVSPHADFRRHPQVIETMLDDLEDKVRHYFLLYVKERKRRQKCEKFSYWIQQEMATNRRLLMESQSYAESLEAKIEEIRGDPEALRDTVQRVDLMYAQIDTLIQAFAGVCSFVATKEADRPTILQCVLDYLYPCRALDPRLNALYGALYYYRLGEYKGIPEQPPPPPEPKFMPLHEIMGPWIQPSPYTPTPTPPVHATKFDAALAATLEAAKAAEGAKADVQQAVKKTTVDIQRPKEARLLATKTATGTSVAKAASTEPRAKASLPKQAENASADVELTGMSILLEELSAFKRPSLSRGVGARLVVRFDNESPMETKKKPERCVVVDKCDGTPGNESASVYFLASLSPLPAKKPGAVPKIYIDIYDEKSPTGLGSAQKTIMDADTLKKSAPWQIKDTKGSVLGQITVSVAPIPLNAMLPAQVKQGDAATKTAKAAEASKSVVAKSGGTGAKPELPKPAAAVSKPALPKVGGAKPELPKPSAPASKPELPKVGPPASKPDLPKPGVPATKPELPKAELSSKTETTKPGLPAKPDLSKPVLGAKPDLPKPKLGAKPELPKPALGAKPELPKPGGVDAKPDPPKPGAADAKKAEPPKPGVSLGKTDGAKAAEPPKPGLPKPGAAAEKPGPPKPAEASPGATGKVTGAKADLSKPGLPNPKSVSPSAGPAGKVGPPKPAGESPGPKGTPAAPTKAGEPTAKDAKAGGPVAPPGKDAKLPSVPPANGKPAPPAKGPLSAKPGAEPPGVKADAKKALPGKAGETPKPALGAKPDLAKPLLPKPGLAKPELGAKPAVAKPTVGPKPVMAKPDLAKPVLPAKPAEAKPALGAKPGLAKPGLAKPVIPAKPMLALAKGAPTAKPALGAKPALAPKPGLSKPGLPPAKNGIGKAA
>EleDub005399_rbh_TGME49_306350
QTQSVAGLEKVQFDCLFELTKLPPKKPGTEPKLVIDFYDEEKPSAACIAKAELSLMDERTSKHNSTCDIMSLKGMKIGTLNFSMSPIPLNAFLPAQLAGDASGKAAATPPKETAAKPKGAVKAAATGAAKPAGVTAAKPAGVTAAKPAGVTAAKPAGV
>GreNip001106_rbh_TGME49_306350
MKLQGLSTPPPPAKTPTPGGKPPSPTGVLKFQANTKNQTTTVLENVVSELERKARYYWLLFNREKRKKGDLQNQNYYLLHENLKLNEHVRDEGAKLSILETKLNEIRADPATLKAIFERVQLLYYQFDTLTQSLAGVCGTLAFAPPDTGEEKIKCMLDYLYPCRALDPRLDGLFGAMLEIAAGIRQMPKDVQIPPPPGFSALVKEGAYPWSVGGDAPIYIRNLFQPDASGSQLLKAQMLAKEYLAREVDRKQGDESVVLKGFILEFGEITLHDHKYRTPSGKLVVVCRFDNEATNEMNKIAPPFVNE
>HamHamHH34003257_rbh_TGME49_306350
MAMPGPPPMGMPGPPAMGLPPPGGPYGVNPTLRPPPQVVEQMLDELEEKARHYFILYNREKKAREKTERYSFWLQKELAEHKEKLLKSADCIESLQNKFDELREDPEMIRDTLQRIDLMYAQVDTLVQALAGVCGFAAVKDSTREQLLQCALDYLYPCRALDPRLHELYGVLYYFRLGESKVPPGVPPPPPEPSYVPLSEGVGGPWIKPSPYTLFLNPAAGLSMFQRNMAETQKAMDAEEAEKAEKAGKADSEEKKDATKRIFGATVKSSGTSKAKVGTAKPAAAKTTETAKTASDPPKREPVDPKATLKGFSLFVRKLEEFKRPASSKVESLRIVVRTDDESATDSKKKEGRSMLIDKCGGSPGKEEATFNLLVEFPSLPAKKPGGNPKIVIDVYDNKAFAALGRADKPFNDKSLGTEDAVWEIKDNAGKAFGKLVCTVTPLPLNAPLPCEGGGGEKDAGEAKKSGTETKDAAKKEAKKEEAKPGAIKKSELPKLAVTKPDLPKPGGPGASVPPGEKKAGEEAKSKPGPPPLNIKKPDLPAPAKATPTKEGTKAGDDAKKSLDIKKPALDLKPGDAGAPKKELGASGPDLAAKKPPGGGDAAAGKPLGAPAGPVKKPDLAKPGAVVAKTETGAKPGPPAAKSDAKPGATPAKPGVTPVKPGATPVKPGATPAKPGATTAKPDATPAKPGATPAKPGATPVKPGATPAKPGATPVKPGATPVKPGATPVKPGATPAKPGVTPVKPGVTPVKPGVTPVKPGVTPVKPGVMPVKPGVTPVKPGVTPVKPGVTPVKPGVTPVKPGVTPVKPGVTPVKPGLTPVKPGAAGAAKPTPVKPPGPKPGAPAAVKVDLKAKPAIKPKIAAK
>NeoCanLiverpool001892_rbh_TGME49_306350
MAMPSSPSMAVPAAGPYGVNPTLRPPPQVVEQMLDELEEKARHYFVLYTREKKAREKTERYSFWLQKELAEHKEKLLKSADYIESLQNKFDELRGDPEMIRDTLQRIDLMYAQVDTLVQALAGVCGFAAVKDSTREQLLQCALDYLYPCRALDPRLHELYGVLYYYRLGESKKTPGVPPPPPEPSYVPLSEGAGGPWIKPSPYTLFLNPAAGQTTLQKNLAETQKIVDAEAAEKAAAEEKKEATPAKRIIGSTTKRGETSAKAKTEPAKPAVKKPASTGASPASGPPKREPVDPKATLKGFTLFVRRLEGFKRPPSSKVESLRIAVRTDDESATESKKKEGRFMLIDKASACGFLSICPRSFRMHVFAFANLACVFVGIWHLRRFATCGGSPGNEEATFNLLVEFPTIPPKKPGGNPKFVIDVYDNKAFAALGRADKPFSDKDLATEDAVWEVKDSSGKAFGKLICTVTPLPLNAPLPCEAGGAAKDAGGAAPANKSGGEEKAKEEAKQATPAGAIKKPELAKLAVKKPDLPKPGGASLGSPGGAKPAEAKSAPGPPSPPIKKLDLSVPGKVEVKKEEATEAKPGSDGAKKPMEIKKPALAPKPGGAEAAKKDAVGTKSPEAAGAKTLGSPTGPGAAVKKPDLPKPGGAIKKPELGAKPGLPPAGKGDTSPPAVKPSAPAPPQPAKPGVVTPPKPGGAATKPVLTPAKSGITPVKPGLTPVKPALTPAKSGITPVKPGLTPVKPVLTPAKSGITPVKPGLTPVKPVLTPAKSGITPVKPGLTPVKPVLTPAKSGITPVKPGLTPVKPVLTPAKSGITPVKPGLTPVKPGLTPVKPGLTPVKPGAAKPTAVKPPGPKPGAPGAAKVDAKAAKPGLVKPKIAAK
>NepSpe005551_rbh_TGME49_306350
NLKDQIQRLDLIYIQLDTLVQSLAGICNKIVFEAPNNEMAIQIIIDYLYPCRGLDSRLNTLYGWIHYYKIGRDKAKPEAPPVPPTPPFLPPGESATPWINSYSQTNKESSETQVKAPVEKAPEKSKQETKAPTASTAFKASIHGTTLKKPSLETSVSSKTLPDSSKISEPEIQSSPKETEK
>NepSpe010569_rbh_TGME49_306350
SRHLEGFKLHIHKIELSKRPTESKAQTICVVARYDHEVASEVLRDGLRRTTSKKTLDYSGKEKVDMDQIINIKQLPPKHHGLIPKFVLDIYDTDRKEGILMGTMSISFDDQKYLKPNQSWDFMDSKDEKAGKYECLDVEMGDPFQFFFYA*
>NepSpe010570_rbh_TGME49_306350
SRHLEGFKLHIHKIELSKRPTESKAQTICVVARYDHEVASEVLRDGLRRTTSKKTLDYSGKEKVDMDQIINIKQLPPKHHGLIPKFVLDIYDTDRKEGILMGTMSISFDDQKYLKPNQSWDFMDSKDEKAGSIMMTFSPIPAGAIMPATRFEDTASVNGTKSKEGSVISPETVKKDEIEINGKAGVKDA
>NepSpe013851_rbh_TGME49_306350
TLACLMRFDNEDSQSILQDETRRTKTMQTRLVAGKETVSFDQQLQIRSLPPKVLGTIPSFIIEIFDSDVPNGKLLGSSKKSFIDETTLKQKQEWVIKSAEDQDLGKLIVTITPQPL*
>NepSpe013852_rbh_TGME49_306350
TLACLMRFDNEDSQSILQDETRRTKTMQTRLVAGKETVSFDQQLQIRSLPPKVLGTIPSFIIEIFDSDVPNGKLLGSSKKSFIDETTLKQKQEWVIKSAEDQDLGKLIVTITPQPFNAMMPALRLKEEGVNLKE
>NepSpe014492_rbh_TGME49_306350
MTNNLCCVIRYDNESPQECLANPSRRTKVTQAKNVGGKESAELKKQLTLDTLPPKITGIIPKFLIDIYDGDSEPVIFQLKYEQKSTN*
>NepSpe014494_rbh_TGME49_306350
MVISLGCLINKILSEPFIFFNFVELKTFQNERTELEKYIDKLERKFEMIKSGPNNLVDQLQRLDLIYLQLDTLVQSLAGKLYQRKRCFQNLF*
>NepSpe022377_rbh_TGME49_306350
MKNIIKHPKTRSDPQVLENILDDQEEQAKYYFTLYSQEKKKKLKLEQYNYWLQHELKGYQNERAELEKYIDYLEKKFSLIKGSPNN
>NepSpe054274_rbh_TGME49_306350
SNEIAIQIIIDYLYPCRGLDSRLNTLYGWIHYNKLGRDKVKPEVPPVPPSPLTLPPDEFSSPWLNTFGNKTSDLIEKSYSKNQTLPVIEKSPPVIEKVKIDSKTRFEFSKPTKNESSKKLTDSIFKPIQKDSSTNEAPHLQGFKIHIHDLEILRKSQQAQTIFVTVRYDNEKQEEVTVDKSRRTKDLAISGKEKIK
>NepSpe054275_rbh_TGME49_306350
SNEIAIQIIIDYLYPCRGLDSRLNTLYGWIHYNKLGRDKVKPEVPPVPPSPLTLPPDEFSSPWLNTFGNKTSDLIEKSYSKNQTLPVIEKSPPVIEKVKIDSKTRFEFSKPTKNESSKKLTDSIFKPIQSKD*
>NepSpe057729_rbh_TGME49_306350
LIQLILDYLYPCRGLDSRLNVLYGWIYYYRIGKGEVTPQAPLPPPVPSNIPKGEALSPWISPAAQVKTQESPSYPTPAAKLDRKLSGTPESSLKATGVSDTRGKKTTG
>NepSpe060319_rbh_TGME49_306350
MKFKIVPKNLTTQFCFIVSVTPPKSEVTKTTTKKVDFNQTKTESKQGSKPEIRQEQKRESSSEFKTESKAGSDVVETASVKPLSLRGFKIGVHKIEQFKRPSSSLNKDLCCVARYDFENAQQCFGNPSRRTKTSQGKVVLGKEKAEIDQTIEIGTLPEKVKGVLPKFIIDVYDGDSLPATIMGSVSISFDDAKYLKENQDWEIKDSSNTTIGFTSLTIKSIPETARLPAQVILDKQKERSGEMVTDKAPSKEQKPENQEKIEESSSVEAKKAPIIKKPLIQKPMAPVKKDEVPAKKEALAEKEETPVKKDEVPPPASKVSEKSSIPESKEEPASPKTDAEDNKSRKSSIDIAVPELKVPPLKKPGLGSPVKQIQIKATGESKVSEGDNKDIEKASEPSSPPKKKFQPKIVGKKGPTSAKKEIPSSMSGAADEEVKKDLDEKDETESKAGTEISKKETKVVLKKKVLKTSEPPQAKKVSASEDELNDKVGKDELSARVIPKLGVKVPGVEPLSDQPKDLPPPIIIKKPVLPVIKKPDLSKKLLIKKPLLLPKIS*
>NepSpe060320_rbh_TGME49_306350
MKFKIVPKNLTTQFCFIVSVTPPKSEVTKTTTKKVDFNQTKTESKQGSKPEIRQEQKRESSSEFKTESKAGSDVVETASVKPLSLRGFKIGVHKIEQFKRPSSSLNKDLCCVARYDFENAQQCFGNPSRRTKTSQGKVVLGKEKAEIDQTIEIGTLPEKVKGVLPKFIIDVYDGDSLPVALLNVN*
>NepSpe060322_rbh_TGME49_306350
LKNYQSERDRLENYIEKLEHKFEIIRNGPNNLVDQIQRLDLIYLQLDTLVQSLAGICNKVYFEKPSQEAVGQIVLDYLFPCRALDERLNTLYGLIYYNKIGEPAAKFDTPPVPPTPLTMLTGNAC*
>NepSpe095755_rbh_TGME49_306350
KIEQFKRPQDSKTSFVCFGIRYDHEDDQIIFKDSTRKTSQKKTLEIAGKEKTEIDQVINLSTLPPKISGIIPKFILEVYD
>NepSpe111381_rbh_TGME49_306350
KGSPNNLKDQIQRLDLIYIQLDTLVQSLAGICNKITFENPNHEESVQIIMDYLFPCRGLDSRLNTLYGWIHYNKIGREKVKPDAPPSPPVPLSLPIGKL*
>PlaAdlG01003908_rbh_TGME49_306350
MKKKKKSGEDDVWDESLNDFMEINKNSCSLTRDTIHGRLRPEPEIIENILEELENKIRHYFNLYQIEKEKRTCSDKNNYYLQKELYKAYAALDKNKLYTKKLEDKLNSIKENECNLIDTVRRIDLLYIQLDTLVQSFAGICTQVIIEINENKDNVMNTLDIKKRKSETIKMLLDYIYPCRTLDPRLNSLYGMLYYQSIGLLKDESFVGPPIPPIPPVVPSESNGWLPPSGSNNNKMMITSENNMNILADHRFSDLIRMVHSGQNAVINYPDIIKNMDDQNDKIGTKNLSNAENKNNINNININGNNINMNERGSYYNQSLNIDDLTGFDVHIGIIEINCPMNDPKIVCVVRYDDESVNSAIQDVQRVSKPKSPDQVMSTGEYIFNIDNKIHLNNLPQKKTGDVPSFMIDIHDVNAKELIGTCSCSFINEKTLIKNSTWDIYSKKNNSPPDVIIGKMYVTISPYPSKSILPAQLFKNVKHSQYKTTGRVESESGVLSKSNVDISKNMNDTKISTIGKVGFQKSAILSKVIVDKTPLENKKKVSFPVQRGKRVSFKSFSLKLESSESKDKEDNNTEQGSKSQTEKETTVADNNNRDVDDKKKEGDKDVGETNKVSSTFSVKNFIKNFANKIESNKIEKENVSLTLKKKTDKEEMKDDKSISEENKVEKKEAQDENENKDNIIKKEMSKVKDGILKIKLPALSKKEPSIVVTKEFAKSKAVEEKVGDDKKMMSSGKSSELKVKDLTTNRENDNKNKNDDDEKNDDNKKNDDDKKNDDNNNNNNNDEGGKGLVGKPKMALPKIKIEPKKDSLKKILLNKTIGKTSTAETKMMNIKDEEGVKPKLSILKKEIPLNNKEDNTNVSKFAKISKTVMNKNDVEQNKITEEGKGNKFGMKKVETSKGEVVSEKKKPSKSSMFSFFKLRQSKVENEGNTTNVSEVQKDVSVTQKKEVATKAIEKDVSKMIKLPIQKKEASSVASQESVESEELKNKIQEAKSKTLLIDKSKVLSKLSKNVPVKKEIKKFVPKLKNFA
>PlaBerANKA004032_rbh_TGME49_306350
MKKKKKSVDMHIWKDALNDFEVSQKNKYSLTQDTIHGRLRPEPEIVEHVLEELEDKIRHYFNLYKNEKEKRTNSESNNYYLQKEIYNAYEALDKNNIYTKKLEDKLENIKENQSSLIDTVRRIDLLYIQLDTLVQSFAGVCTQIASETAENCDNINKKKKTMKMLLDYIYPCRTLDPRINSLYGMLYYQSIGLLKDGKFISPPIPPIPPLVPSEDLSGWLPPSDYVPNHQIEYTNNGDILKSMSSGENKNSFTDLIKMYKQGNNNDSYEEFFSKYIKEEQDKLENSENVHNVSRILYDGNHNMDSDKNGYLISQDLQSFEISINNLEIKYLNENPKIICVVRYDSESAISAIQNTQRVTRPKDRMNIDSNIDYITFNINSRIMLDKLPEKKTGDIPSFMIDIHDVSGKVLVGTSRCSFISEKTLINNAPWDIYSRLNKSKPEIIGKIYVSVYPKPNNSILPAEIFKNLKRNNKNTNIMHKLNPSKATQILSNIHNPNMVNKSADTKIEYKTVKVFQKNAVLSKAIYEKDQESIPQLEKIGPNNNKTVTLEKIESNNNKASVFGKRGQKVTFKPYVSKSDKNVEPEEKKPAEEAKGNDDKSKVTSESSDPNNTKSESGQTNSVMNRIKQLTMKFEASKNKEEGNQNNTPLKVPFSVKGKENNNEKVLEKNKSVEKTKTVEKTKSVEKTQTAEKNKSVEKTKTVEKNKTVEKKQFPVMKDGVMKVKLVSLGKAHVPKNDKTKEAMKSNNNKEDKKIDDNKEDKKTDDNKEDKKTDDNKEDKKTDDNKEDKKMDEEKTSIDVKKMGSVNKLKPSLKMKIGPYKDNLKKILTSKQINKEGIEKVSKIGQNEINEKKEEKKEVKSVEKEPIKEKMLSMFKAKKSKAEIPPKEIPLSVKLGDATPILKKTIVKPPPPPPLNESKSSNEDPDLKTILEKAKKKTVFIDKNKIQVKLPKKFEMKKAIKKFVPKLANID
>PlaBilG01003933_rbh_TGME49_306350
MKKKKKSGEDNVWDESLQDFMELNKNSCSLTRDTIHGRLRPEPEIIENILEELENKIRHYFNLYQIEKEKRTCSDKNNYYLQKELYKAYATLDKNKLYTKKLEDKLNSIKENECNLIDTVRRIDLLYIQLDTLVQSFAGVCTQVVIEINENKDNIMNTIDIKKKKRETIKMLLDYIYPCRTLDPRLNSLYGMLYYQSIGLLKDENFVGPPIPPIPPVVPSESNGWLPPSGNNNTMMITSDNYMNILSDHRFSDLIRMVHSGQNAAINYPDIIKNMQDQSNKIGIKKLSNAENVSLHENKNKNKNNSNFNNNINMNDKGSYYNESLIVDDLTGFDVHIGIIEINCHMNDPKIVCVVRYNDESVNSAIQDVQRVSKPKSPDQVMSTGEYIFNVDNKIHLNKLPQKKTGDVPSFMIDIHDVNAKELIGICSCSFINEKTLIKNSIWEIYSKKNNSPPDMIIGKIYVTISPYPSKSILPAQLFKNVKHVQYNTTSKMCSENSVSKFNVDMSKKMNDTKISTKGKVVFQKSAVLSKVIVEKTPLENKMKMSVPVQRGKRVSFKTFSLKLESSGSKEKADNNTEQESPNQAEKGVTVADNNNGDVEDKKKEGNKDVEDKKKEGDKDVEDKKKEGDKDVEDKKKEGDKDVEETNKISSTFSVKNFIKNFANKIESNKIEKENVSFPLKKTSEKEEIKDDKNSTEENKVEKKKPEDENKNKDNIVKKEISKAKDGILKIKLPALAKKEVSIFTKGSAKSNPVEEKLGDDKKMVSTGKSAELKVKGLPTSNENNNDDNNNNDDNNNNNDNNNNNDNNNNNNDNNNNNNNNNNNNNNSGDGKDIIGKPKIPLPKIKIEPKKESLKKILLNKTMGKTPTNETKIINTKEEEGAKPKLSIFKKDTPLNKKEDSANTSKFSKISKTVVNKNYVQQNKIAQGDKGNDMGIKKETKSKGEAVSEKKKTSKTSMFSFFKLRHSRVENEGDTTKVGQVQKGVHVTQKEEVGTKAIEKDVSKMIKLPIQKKEAPSVTSQESVESEELKSKIQEAKSKTLLIDKSKILSKLSKNIQVKKEIKKFVPKLQNFA
>PlaBlaG01003785_rbh_TGME49_306350
MKKKKNSGEDDVWDESLNDFMELNKNSCSLTRDTIHGRLRPEPEIIENILEELENKIRHYFNLYQIEKEKRTCSDKNNYYLQKELYKVYATLDKNKLYTKKLEDKLNSIKENECNLIDTVRRIDLLYIQLDTLVQSFAGVCTQVVIEINENKDNVMNTIDIKKKKSETIKMLLDYIYPCRTLDPRLNSLYGMLYYQSIGLLKDENFVGSPIPPIPPVVPSESNGWLPPSGNNNKMMISNNNYMNILSDHRFSDLIRMVHSGQYADINYPDIIKNMDDQNNKVGTKNLSNAENISLNENKNNINRNFNNNNNNNNINMNDRGHYYNDSFIVRDLTGFDVHIGIIEINCHLNDPKIVCVVRYDDESVNSAIQDVQRVTKPKGPDQVMSTGEYIFNVDNKIHLKNLPQKKTGDVPSFMIDIHDVNAKELIGICSCSFINEKTLIKNSIWEIYSKKNNSPPDMIIGKMYVTISPYPPKSILPAQHFKNVKHAQYNKTGRMGFESSVSKSNVDMSKKMNDTNISTKGKVVFQKSAILSKVIVEKKPLENKMKMSVPVQRGKKVSFKTFSLKLESSGSKEKADNNTEQESQSQTEKGATVADNNNIDVEDKKKEGDKDVKETKKISSTFSVKNFIKNFANKIESNKTEKENVSFTLKKKAETEEIKDDKNLTEENKVEKKEPEDENKNKDNIVKKEVSKAKDGILKNKLPVLAKKEPSIVTKESAKSKAVEEKLGDDKKMISRGKSAELKVKGLSTSNENNNDNNNKNDNNNNDNNKNDNNNDNNNNNNNNNNNDNSNNNNDNSNNNNDNSNNNNDNSNNNNEGDKNNSGDGKGIIGKPKIPLPKIKIEPKKESLQKILLNKTMEKTSTTETKIINTKDEEGVKPKLSIFKKDPSLNKKENSANVSKFAKISKTVVNKNDVEQNKIAEGGKANDLGMKKEITSKGEVVTEKKKTSKSSMFSFFKLRHSKVENEGDTTKVGEVQKDVSVTKEKEVGTKAIEKDVSKMIKLPVQKKEAPSVTSQDSVESEELKSRIQEAKSKTLLIDKSKVLSKLSKNVLVKKEIKKFVPKLKNFA
>PlaChaChabaudi004302_rbh_TGME49_306350
MKKKKKSVDMHIWKDALNDFEVSHKNKYSLTQDTIHGRLRPEPEIVEHVLEELEDKIRHYFNLYKNEKEKRTSSESNNYYLQKEIYNAYEALDKNNIYTKKLEDKLENIKENQSSLIDTVRRIDLLYIQLDTLVQSFAGVCTQIASETAENSDNINKKKKTMKMLLDYIYPCRTLDPRINSLYGMLYYQSIGLLKDGKFMSPPIPPIPPLVPSEDLNGWLPPSDHVPNHEIEYANNEDPFKSMNSAENKNSFSDLVKMYKQGNNNDSYEEFFSKYIKEEQDKLESSEHVHTILRANGANSNMSSDKNNFLISQDLQSFEINITNLEIKYLNGNPKIICVVRYDSESAISAIQNTQRVTRPKDRMSMTSNSDYITFNINSRVGLDKLPEKKTGDIPSFMIDIHDVSGKVLVGTARCSFISEKTLINNAPWDIYSRLNKSKPEIIGKVYVSVYPKPDNSILPAEIFKNLKKNNKGTNITHKLNAPKVAPILRNTHNSNMANTGADTKIGYKTVNVFQKNAVLSKAIYEKDQEAIPSLEKIEPSSNKIITLGKTGPSSNKTAALGKRGQKVTFKPYVSKSDKNVEPEEKKPAAEEAKGSDDKSKVATKGSDPKNTKNENDNPSNANNESTKTNSVMSRIKQLTMKFEASKNKAEGKQSSTPLKMPLSVKAKENSDEKALEKSKPVEKEPGEKQTVEKEPVEKSKTVEKKQAPVMKDGVMKVKLMSLGKKQVPKSGKVDEVKEDKKEEEAKDDKKVDEVKEDKKVDEVKEEEKAPTGVKKIPPVNKLKPSLKMKIGPNKDNLKKILASKPINKEGIGKAGQTEQGEVSEKKEEAKAVEKAEAKAVEKVETKAVEKVETKAVEKVETKAVEKAEAKAVEKVEAKAMDKDAIKAKMLTILKAKQSKAPIPPKETPLPAKIGDGAPILKKPIMKPSPPLNGSQSSNDDPDLKSILEKAKKTAVFIDKKKVQVKLPKKFEMKKAIKKFVPKLANID
>PlaCoaHackeri004568_rbh_TGME49_306350
MRKKKRSSEGKVWTDALNNLEEVHQNKYSLTKDTLHERARPEPEIIEHVLEELENKIRFYFKLYKIEKEKRTDCEKKNYYLHAQLNETYTTLQKNKLYTDKLESKLENIKENQSSLIDTVRRIDLLYIQLDTLVQSFSGVCTQVAAEVNAYGINTNSKRNTIKTLLDYIYPCRTLDPRINSLYGVLYYGSIGLLKDGKFISPPVPPIPPVVPSEGDGWLPPSRYAPHNEVVPTDSHQRSSHLDAQTRGGSISDSMQRSGSAFNREISKENYADDALFSRYVQEEQSKQVRSEHDMNRPSYSQLIPQDLQGFCIKIGFLEISYKKENARIICVVRYDSETTTSAIQNTKRVTKPRDMNGRGNGGKYIFNIDYTINLTSLPQKDTGHIPSFMIDVHDVNGKALIGTSMCSFISEKTLVRDASWDIYSRVANSKPEIIGKMHVSVFPSPEDSFLPAEMFRKARQQSMVDAPYGEGNPNDAPSGEDRKVESSAKVTFQKSALLSKVIEERDPPSQMHVKPQEQPPVQSNVKPLSAKNAGKGTTLLQRGNKVTFKPYTPKNGDSAPTADANKSSSDVKGSTLQKEDSKRISLNRKNEDSNNKSVTPVGSQNNQEGEKNSTVSLVQSRIKNLAKRFESKNGEDGSSASTTPAEGSVSKLGGPLKKGLPVSSSKGASVPEAKKGEPQGEQKAQQTVKQTVEQTVEKTAEQAAAKTTEQKDALEKGPVGLKKISPLGKDGIMKIKLPLPGKKNFAKKADPVTSAKGDTAALAKNDPVTSTKNDPLDAAKSDAGPPAKSDPTDEAKKDSNLKDNNVASKAIKPVLKIKVEPKKENLNKLLKKMSLKIPVASKEQEDKGSDAAKKGTPSEKQTATTAPTAPTPTTATTADPPKEESELTQTEKRLEKKLSIKNKVLSLLKIKPVGAPSAILKKPVPKPVSAAPAEVESQSSTDGPELKNLLEKAKKNAIFIDKNKVNVKINKKVEVKREIKKFVPKVKNVG
>PlaCynM003905_rbh_TGME49_306350
MRKKKRSTEGKVWTDALNNLEKVHQNKYSLTKDTLHERSRPEPEIIEHILEELENKIRFYFKLYKMEKDKRTDCEKKNYYLHEELNQTYTTLEKNKLYTDKLENKLHNIKENQSSLIDTVRRIDLLYIQLDTLVQSFSGVCTQVAAEVNAYGMNTNSRRNTMKTLLDYIYPCRTLDPRINSLYGVLYYGSIGLLKDGKFQSPPIPPIPPVVPSEGDGWLPPSRYAPHNDVVLTDSHQRSSHLGAPFGGSFSDPMRQSGSGTSFNKESSKENYADDTLFSKYVEDEQNKQVRRNEYDMNKPNFSHLIPQDLQGFCIKIGFLEISYKKENARIICVVRYDSETSTSAIQNTSRVTKPRDMNGRANGGKYIFNIDYTINLTSLPQKNAGDIPSFMIDVHDVNGKTLVGSARCSFISEKTLMRDASWDIYSRVANAKPEIIGKMHVSVFACPQNSLLPAEIFNKARQQSTLGAPYGESNPSVAPSGDDRKVESNVKVTFQKSALLSKSIEERDQPSQMGVKPPGQPHVQSQVKPQGQSPVKPPGQPLAQPLSANNTGKGASLVKRGNKVNFKPYTSKNVDPASSTDANKSNTDVKGSTPQKGASKGFSVNRKNGDSSKHADSGNKSVTPVGSQPTQEGEKSGTISLIQSRIRNLAKQFESKNDTSGGTGEDASSGSTTPVKGSASKLGGPLKKGLPLSSSKGASVPEAKNGEPQGEQKVGQTEGKTAGQKVGQAEGQTEGQKAALEKGPVGLKKSSPMLKEGMIKIKLPLLGKKDLAKKADPVTSAKSDTSALAKNDPVGVAQSDAAPPAKSDPADAAKKDSDLKDSDLKDNNVASKTIKPILKIKVEPKKENLNKLFKKMPLKTPLASKEQEEKDSGAAKKATPSEKLTAKTAASASQAAPPSAPQGAAPPKAEPELTKVEKNLEKKTSIKNKMLALLKKNPGDPSAILKKPVPKPVSAAPAEVESQSSTDGPDLKNLLEKAKKNAIYIDKNKVNVKLNKKVEIKREIKKFVPKLKNFE
>PlaFal3D7005222_rbh_PlaFalIT_PlaFalIT004145_rbh_TGME49_306350
MKKKKKSGEDDVWDESLNDFMELNKNSCSLTRDTIHGRLRPEPEIIENILEELENKIRHYFNLYQIEKEKRTCSDKNNYYLQKELYKAYATLDKNKLYTKKLEDKLNSIKENECNLIDTVRRIDLLYIQLDTLVQSFAGVCTQVIVEINENKDNVMNTIDIKRKKGETIKMLLDYIYPCRTLDPRLNSLYGMLYYQSIGLLKDESFVGPPIPPIPPVVPSESNGWLPPCGNNNNNKMMITSDNYVNILSDHRFSDLIRMVHSGQSAVINYPDIIKNMEDAEKVPHNENKNNININSNLNSNNINMNDKGSSYESLIVQDLTGFDVHIGIIEINCHMNDPKIVCVVRYDDESVNSAIQDVQRVSKPKSPDQVMSTGEYIFNVDNKIHLNKLPQKKTGDVPSFMIDIHDVNAKELLGVCSCSFINEKTLIKNSIWDIYSKKNNSTPDMIIGKIYVTISPYPSKSILPAQLFKNVKHTQYNTTGRMVSQGVVSKSNVDMSKKMNDIKISTKGKVGFQKSAVLSKVIVEKTPLESKMKTSAPIQRGKRVSFKTFSLKLESSGSKEKADNNTEEESKKQREKEENVADNNNRNVDDKKKEGDKNVEETNKISSTFSVKNFIKNFANKIESNKIEKENVSFTLKRKTENEEIKDDKNLTEENKVEKKEPEDENKNKDNIVKKEISKAKDGILKIKLPALAKKEPSIVTKEMAKSNSIEQKLDDEKKMISMGKSIEMKGKGLPASNENNNENKNDNNGNNNNSADGKGIIGKPKIPLPKIKMELKKENLNKILLNKTIAKTSTDETNMSNTKNEEGTKPKFSIFKKDTPLNKKEDSAKVSKFAKISKTVLNKNDMEQNKIAEGSKANDVAMKKETTAKGEIVSEKKKTSKGSMFSFFKLRHSKVENEGDTTKVGEVQKGVSETQKKEVGNKAIEKDVSKMIKLPIQKKEAPSITSQDSVESEELKSRIQEAKSKTLLIDKSKIISKLSKNVLVKKEIKKFVPKLKNFA
>PlaFraNilgiri001638_rbh_TGME49_306350
MRKKKKSSEGKVWTDALNNLEEVHQNKYSLTKDTLHERSRPEPEIIEHILEELENKIRFYFKLYKMEKDKRADCEKKNYYLNEELNQTYTTLQKNKLYTDKLENKLLNIKENQSSLIDTVRRIDLLYIQLDTLVQSFSGVCTQVAAEVNAYGDNTNSKRNTIKTLLDYIYPCRTLDPRINSLYGVLYYGSIGLLKDGKFVSPPIPPVPPVVPSEGDGWLPPSQYAPHNEVFATDSHQRSSHQRGSHQRSSHLGGSRAESFADSVRRSGSAFNRESSKENYTDDALFTKYVEQEQRKQVRNEYDMHKSGSSELIPQDLQGFCIKIGFLEISYKKENARIICVVRYDSETTTSAIQNTKRVTKPRDMDGRGNGGKCIFNIDYTINLTSVPQKKAGHIPSFMIDVHDVNGKALVGTCMCSFISEKTLVRDASWDIYSRVANAKPEVIGKVHVSVFACPPNALLPAEIFMKARQQSVQHFTQQSSQQLTQQSTLAAPYGESDPSGAPAGDDRKVESSAKVAFQKSALLSKVIEESDQPSQMHVKPPSSNNTGKGASLFQRGTKVTFKPYTSKNADSAASTDANKSSSDVKGSTPQKETSKRIILNHLNGDSSKKSVTPVGSQHNQEGEKSGTPLSLVQSRIKNLAMRFESKNGTFKGMEEDGSSGSTTPVEGKASKLGGFLKKGLPLSSSKGSSVPQEKKGEQKEDKAEEKKEDTAADKTEDTPEVNTEVKTEVKTEGPKDALEKKSPVGLKKITPVLKDGVMKIKLPLPGKKDLTKKADTVAASKSDAAKSDDAKSDPVDAATKDSDPKDNNVASKPIKPILKIKVEPKKENLNKLFQKMPLKTPLASKEQEDKGSEVATKGTPSEKPTETTDANAAPPKEQPELANAEKRLEKKISIKNKMLALLKMKQVGGGPPAILKKPVPMPASAAPAEVESQSSTDGPDLKNILEKAKKNAIFIDKNKVKVKLNKQVELKREIKKFVPKVKNVE
>PlaGabG01003803_rbh_TGME49_306350
MKKKKKSGEDDVWDESLNDFMEINKNSCSLTRDTIHGRLRPEPEIIENILEELENKIRHYFNLYQIEKEKRTCSDKNNYYLQKELYKAYATLDKNKLYTKKLEDKLNSIKENECNLIDTVRRIDLLYIQLDTLVQSFAGICTQVIIEINENKDNVMNTLDIKKRKTETIKMLLDYIYPCRTLDPRLNSLYGMLYYQSIGLLKDESFVGPPIPPIPPVVPSESNGWLPPSGSSNNNKMMITSENNMNILADHRFSDLIRMVHSGQNAVINYPDIIKNMYDQNDKIGTKNLSNAENVSLTQNKNNINNINNININGSINSNNINMNERGSYYNQSLNIDDLTGFDVHIGIMEINCPMNDPKIVCVVRYDDESVNSAIQDVQRVSKPKGPDQIMSTGEYIFNIDNKIHLNNLPQKKTGDVPSFMIDIHDVNGKELIGTCSCSFINEKTLIKNSIWDIYSKKNNSTPDVIIGKMYVTISPYPSKSILPAQLFKNVKHSQYKTPGRVESESGVLSKSNVDMSKNMNDTKISTKGKVGFQKSAILSKVIVDKTPLENKKKVSVPVQRGKRVSFKSFSLKLESSESKDKEDNNTEQGSKSQTEKEATVADNKNRDVDDKKKESDKEVGETNKVSSKFSVKNFIKNFANKIESNKIEKENVSLTLKKKTDKEEMNDDKNISEENKVEKKEAQDENENKDNIIKKEMSKVKDGILKIKLPALSKKAPSIVVTKEFAKSKAAEEKVGDDKKMMSSGKSSELKVKDLTTNRENDDKKNDNKNDDDEKNDDKKNDDKKNDDEKNDDEKNDDKKNDDKKNDDKKNDDKKNDDKKNDDNNNNNNDDGGKGIVGKPKMDLPKIKIEPKKDSLKKILLNKTIGKSSTAETKMMNTKDEEGAKPKLSILKKEIPLNNKEDSSNVSKFAKISKTVMNKNDMEQNKITEEGKGNKFGMKKEETAKGEVVSEKKKPSKSSMFSFFKLRQSRIENEGNTTKVGEVQKDVSVTQKKEVATKAIEKDVSKMIKLPIQKKEAPSVASQESVESEELKSKIQEAKSKTLLIDKSKVLSKLSKNVPVKKEIKKFVPKLKNFT
>PlaGal8A002082_rbh_TGME49_306350
MRERSDSLKVWHDELKKFEVKDKSKYNLTKDTVQRRLRPEPEIIEHILEGLEDKIRHYFNLFKLEKEKRSSAEKNNYYLQEEVAKAYEALEKNKIYTMKLEEKLSNIKDNQSSLIDTVRRIDLLYIQLDTLVQSFAGVCTQTAAEVSEDTSNIEKKRNTIKMLLDYIYPCRTLDPRINALYGLLYYQTIGLLKDGKYSCPPIPPIPPVVPSQDDGWLPPSHFHHGNIDHMPILKENNFSDMVKRNNEENNKLDKFRSRNISEHKLEKNTPNYDDSIIPRDLLGFDIKIGLVEINYPLENPKIVCVVRYDHETAYSAIQNSKRVTKPKNPDEILHNGIYIFNVDNTINLNTLPHKIPGTVPSFRIDVHDVRGKLLVGTSKCSFISEKTLVKNAPWDIYSRIDKNNPKIIGKMYVSVYQYPSKSVLPAEVFKHVKESKFSDNSSINRSQIILQNTQKSLTSNTKIGLKGKLITKKSIVLSKDIIEKAGIQKSEEHKVQTKLQIIKNNNNTLIQRGKKVSFKPYSSKKEIQGLKTEDVKELNESSIDVKGKIFQKGIYKRIIKDNNHINNNNNSASITVKNDGSHKNNDNNTKNDSNNSIDNNANKNVNNNIDNNNNTFTNNNINTKKMENILDDQHKNKPSNVKNLIKDLSKKIELGKPGTIKPFTLKSPLKMETKNKNISAENELEKKELTENKKNSLNNEELVINSEKMEDGKIKIKLPLYQKKDALTKAKVTEQINNVDDNIKSKIKESAPTKSDSVDQKLTSKNILKPLLKIKVEPKKENLNKILKIINIKPSNDKNANKESEINKSSKQNLNKEIENKNFTPNIEAKINEKFSKNSENEKSNPTILEKKKELGIKKPLSIFKLNTGKKEPNETKKKFSLFNFKKPKNEDTEKDETNTKNAEVSKIMKKPVTKKDTIIKQTSVENSELKKILEDAKKKSIFIDKSKIKMTLLKKVELKKEIKKFVPKLKFGQ
>PlaGonATCC30045003389_rbh_TGME49_306350
MKKKKKSVEEVKVWNDALKNLDDVERNKYNLTIDTVHGRIRPEPEIIEHILEGLEDKIRYYFNLYKVEKEKRNNCEKENYRLNEEMNHTYTILQKNKIYTDKLENKLNNIKENQSSLIDTVRRIDLLYIQLDTLVQSFAGVCSQVASEVKFETNDINKKRNIMKMLLDYIYPCRTLDPRINSLYGMLYYQSIGFIKDGKFMSPPIPPIPPLIPSESDGWLAPSSRSIRHEEMHGKQYIHNNHIEDLYEKNMHPFASSRSSRSDSIRQNGCSYNRDNSKDNNIDDRYFCKYVSEEQKKAESNEYIYKPSMSQIISAELQGFDIQIGYLEIKYKKENARIICVVRYDNETSASAIQNSNRVTKPRDMNGIANGGKCIFNIDYTINLNSLPQKNPGCVPSFMIDVHDVNGKALIGTSRCSFISEKTLLKDASWDIYSRDVNIKPEIIGKMNVSVLPFPKNAILPSEMFRKSKQSLPSPLLHDPNSKNEEATSDNMIRDNNAKVMFQKQSPLIKSTQEKNEKSLSPQTMNQDLPSTVGGAKIQIVNNKTQGTNLFQRGKKVTFKPHTSKSGDPAGSSDSSSKAKTEIEEFKNQKELSKRNNTIGRNGDSNNKSTTVPDVIQKKGVNIGLIGKSTTSSLVQSRIQNLAKQFESKNGTPRSSEEDSGSKNSSTVTVGGSINKLGKPLKTNLPLPNNKENNVSSDEQKLVKKESTEKKQVTSLKQVENVQKSLPVMKDGVTKIKLPFPGKKDLTKKEDSAELTKKADAAELAKKANSAELAKKANSAELAKKANSAELAKKANSAELAKKANSAELTKTDSIKNVNDVKDNNISSKSLKPLLKIKVEPKKENLNKLFNKLPLKTSLTASKEKENKSSDAEPALKKSLSKGTGVGASKLKITTPLNMKNVVSSAANSDVKNVSTYEDKMNKSNTTEAEVATANTETPEHQAKGLMTSKAEAGGSTNTEKRLEKKISIKNKMLTLLKIKPVDPSAILKKSLSKNTPPAPAEGESESSQQEPDIKNLLEKAKKNAIFIDKNKVNVKLNKKVEVKREVKKFVPKLKNFE
>PlaInuSanAntonio1003893_rbh_TGME49_306350
MRKKKKSNEGKVWMDALHNLEEVHQNKYSLTKDTLHERSRPEPEIIENILEELENKIRFYFKLYKMEKDKRADCEKKNYDLHEELNKTYTILQKNKLYTDKLETKLLNIKENQSSLIDTVRRIDLLYIQLDTLVQSFSGVCTQVAADVNAYGVSTNSKRNTIKTLLDYIYPCRTLDPRINSLYGVLYYGSIGLLKDGKFVSPPVPPIPPVVPSEGDGWLPPSGYGPHNGVLPTDYQQSGSQERRSHERGSHQRITHQRCSHLGAAPGGSFSDSGRRSGSALNREESSKDNYADDAIFSKYVEEEQTKQVRSEYDDEHKPNCSELLPHDLQGFCIRIGFLEIDYKKENARIICVVRYDRETSTSAIQNTTRVTKPKDMDARGNGGKCIFNIDYTINLTSLPEKNAGDIPRFMIDVHDVNGKALIGTSVCSFISEKTLVRDASWDIYSRVANSKPEIIGKMHVSVFACPPHSLLPAEIFSRARKQSTLLAPHGGNNPGDAPSGDDRKVESSARVTFQKSTLLSKVIEERDQPSQMQGRSHVESHVKSHAQPQGQSHVKPLVQSPVKPLGQPHAQPLSANNTGKGASRFQRGNKVIFKPYISKNADSAASTNAKKSNSDVKENTPQKEASTRISLNQKNGESSSKNGESSSKNGEKKSGTLSLVQSRIKNLAKRLESKNGTSEGIEKDGSSGSTTPVEGSARKLGGLLKKSLPLSSSNGPSDPKAKEGEQQGEQKVGKTEGQKTAQMEGQKTAQMEGQTEGQKTGQKTGQTEGQKTGQKTAQTEGQKTGQKTGQKDALEKGPVALKKISPVVKDGVMKIKLPLPGKKDSAKKAGPVTSAKNDTAISNPAKSDPADAAKKESNTKDNHLASKTIKPILKIKVEPKKENLSKLLKEFPPKITLAPREQEDKGSDAAKKATPSEKMTGMTAPTASKADPLIASKADPLIASKADPPTVFKGAPPTDAQAARPIIFRDAALTDDSTEGGAQIRKVERRLQKKLSIKNKMLSLLKMKPRDPSTILKKPVPKPVSNSVSNPTESHSSIDGPDLKNLLEKAKKTAIFIDKNKVNAKLNKKVEVKREIKKFVPKLKNFE
>PlaKnoMalayanPk1002751_rbh_TGME49_306350
MRKKKRSTEGKVWMDALNDLEEVHQNAYSLTKDKLHERCRPEPEIIEHILEELESKIRFYFKLYKIEKEKRTNCEKKNYYLQEQLNQTYTTLDKNKLYTDKLESKLQNIKENQSSLIDTVRRIDLLYIQLDTLVQSFSGVCTQVAAEANAYGVNTNGKRNTIKTLLDYIYPCRTLDPRINSLYGVLYYGSIGLLKDGKFLSPPIPPIPPVVPSEADGWLPPSRYAPHNDVVPIESHQRSSNSGAPSRGGSINDSVRRSGSAFNRENTKENYADDAFFSRYIEEEENKQIRNEYDVNKPSYSQIIPQDLQGFCIKIGFLEISYKKENARIICVVRYDSETTTSAIQNTKRVTKPRDITGRGNGGKCIFDIDYTINLTSVPEKNAGHIPSFMIDIHDVNGKALIGTSRCSFISEKTLIRDASWDIYSRVANSKPEIIGKVHVSVFPSPQNSLLPSEMFRKARQQSMLNASYGETNPSGVDSGDDRKMESSAKVTFQKSALLSKVIEERDQPSQTHGPSHGQSHGQSHGQSHGQSHGQSDKKPHAKPLSAKNTGKGTNLFQRGTKVTFKPYTPKNGDSATPKEANKPSSHAKGSALQKEDSKRISLNGKNGDSSNKSVTSVGSQSNQDGEKTGTISLVQSRIKNLAKRFESKNGTFGRNGEDGSSGSTTPVEGSVTKVKDPLKKGLPLSSTKGFSVPEAKIGGPQAEQKATETVGQGVSKTAGQKDTLKKDPVGLKNSSPVVKDGVMKIKLPLPRKNDLSKKAAPVDGVKNAPVDEAKGAPVDEAKGAPVDGVKSAPVDGVKSAPVDGVKSAPVDGVKSAPVDGVKSAPVDGVKSAPVDGVKSAPVDGVKSAPVDGVKSAPVDGVKSAPVDGVKSAPVEEAKSDVKDSNITTKTIKPFLKIKVEPKKENLNKLVKKLPPKILPASKEPEEKGSDGAKDPPSEKLPPTNPPTAKTDVTPTKEESGLPKMEKRLEKKISIKNKMLSLLKMKTGGGPSAILKKPLPKVLPKLASGSPAEVESKPSTDEPDMKNLLEKAKKNAIFIDKNKVNMKINKKVELKREIKKFVPKVKNVE
>PlaMalUG01003999_rbh_TGME49_306350
MKKKKKSIDKKAWKDALINLEELERNKYSLTRDTINERLRPEPEIIENILEELENKIRHYFNLYQIEKEKRTCSEKNNYFLQKEVYNAYASLEKNKIYTKKLEDKLNNIKENQNSLIDTVRRIDLLYIQLDTLVQSFAGVCTQVVAELCESNGTSNTNNTNNASPSATANYNNSVSGRKTNTGKTIRTIKILLDYIYPCRTLDPRINSLYGMLYYQSVGLLKDGKFTSPPIPPLPPVVSSEADGWLPPSSCNSPIHYDHTYNNYEHGHNKMNQSSTIPIASENSFSDLVRNNNNINGINNTEDETFFSKYVEEEQNKLEKIQNVYNSDSNNITIIPQDLLGFDIKVGMVEIKYAKKNPRIVCVVRYDNETPTNAIQNSKRVTKPKEPNAMTNIGQYMFNIDSNIHLDILPPKTPGNIPSFMIDIHDITGRMLIGTSICSFISEKTLKKDSSWDIYSRMDKTKPDIIGKIYVTVYAYPNNAILPAEIFKNAKRYTFPSYISSASKSKTLLSNGTHKTVVPNDTTVAHAGKLTFQKSVVLSKVIADRDQQELRQQPSLRNGLSNSTGNTNGDINNSNTSSNVKTSFSALKGKKVVFKQYTSKNENKGSTIDNITNVNKAGAELKEKGNLNGANKGRIISKTNNIINKNVSSNNNGNISISSNSDNEKEAQKNKMNIEGTNNTSSVRSLIKNLTKKLETSKVKNTTADINDTPPTTLAQYQKKVQNLVHTKGNNVESVKSNLEKINKSNDENKFNLKNKELIKKSANILKDGTMKIKLPFNGKKELPKIELAKMKIAKTELAKKPFDVGEPNNVESSKSNNANKNMNNSEVVNLNEGLSSNNSKIRPLIKIKIEPKKENLKKIFNKMFIKTPLPTTKEVNKDNINVKNNDSKAVLNDEMKKEKRPALEKESYKSENSIEEKTTIKAKMLSLFKLKPSTKKEAIPEKEAQTGSKQIGIAPKLLKKPIPTADSSPLQTKASEENSTLKSIFEKTNKSTVFIDKNKVNVKLTKKIEIKKEIKKFVPKLKNA
>PlaOvaCurtisiGH01003178_rbh_TGME49_306350
MSQLKMKKKKKSVDRKVWNDALDHFEELSNKNRYSLTKDTIHGRLRPEPEIIENVLEELENKIRHYFSLYQIEKEKRTSSEKNSYYLQKEVYSAYAILDKNKIYTKKLEDKLNSIKENQSSLIDTVRRIDLLYIQLDTLVQSFAGVCTQVATETSENSTSVNKKRNTLKMLLDYIYPCRTLDPRINSLYGILYYQSVGLLKDGKFMSPPIPPVPPVVPSEGDGWLPPSRYHHNHHGNHQEKDDHNISLTTENSFSDLVRTYKQMSNNTDSYEVFFTKYVEEEQNKLEKNENIRSVITGSGSNSSNKSNGIIPHDLLGFDVQVSKVEIKYSKENPRIICVIRYDSESTISAIQNSRRVTKARDLSGLTNTGHCIFQVDNTVNLDILPQKIPGEIPSFMIDIHDVSGKVLIGTSRCSFISEKTLTKDSPWDIYSRLNKSKPEVIGKVYVTVQPFPSNSILPAETFKNVKKYTFPSHSSGQTTPISYLTKGSNKYGSNNDTKVEHIGKMTFQKSALLSKVISEQDSNQQIGGGKNGLLQQRGKKVTFKPYTSKSDSPGPGGEGGASPGKNALNKNDNGGKSATEKEGGNGANIQKGIGTTMSIKNRIKNLTMKFEHNKTSTNAEEDPLKKLADGKANQVEESAEEAKKVEKKKSMEKKESTKESSKESKKVSGFKMGDSKGDVLKKSLVPIVKDGVLKVKLPSMGKTSVTKKIESVGKASNAEHIEKTSEADEGDDKTISAQADMIDVNVAEVKDSIGSNKMKPFLKIKIEPKKDNLKKLFNKIGIKTLGTKDPENSLNSNMGSINENKSEKMKKEETSPILERKRSNKDTPKSLEEDRMGEVTTEGEAATMGEAKEPSGGVHGIEKKKTIKTKMLSFFKIKQNKSVAPKKEAIKNANPTGASKILKKPIPKDTISSPVESQSSTDGPELKNILENAKKKAVFIDKNKITIKLTKKVEIKKEIKKFIPKLKNVE
>PlaPraG01004383_rbh_TGME49_306350
MKKKKKSGEDDVWDESLNDFMELNKNSCSLTRDTIHGRLRPEPEIIENILEELENKIRHYFNLYQIEKEKRTCSDKNNYYLQKELYKAYATLDKNKLYTKKLEDKLNSIKENECNLIDTVRRIDLLYIQLDTLVQSFAGVCTQVIVEINENKDNVMNTIDIKRKKGETIKMLLDYIYPCRTLDPRLNSLYGMLYYQSIGLLKDENFVGPPIPPIPPVVPSESNGWLPPCGNNNNNNKMMITSDNYVNILSDHRFSDLIRMVHSGQSAVINYPDIIKNMEDAEKFPHNENKNNININSNLNSNNINMNDKGSSYESLIVQDLTGFDVHIGIIEINCHMNDPKIVCVVRYDDESVNSAIQDVQRVSKPKSPDQVMSTGEYIFNVDNKIHLNKLPQKKTGDVPSFMIDIHDVNAKELLGVCSCSFINEKTLIKNSIWDIYSKKNNSTPDMIIGKIYVTISPYPSKSILPAQLFKNVKHTQYNTTGRMVSQGVVSKSNVDMSKKMNDIKISTKGKVGFQKSAVLSKVIVEKTPLESKMKTSAPIQRGKRVSFKTFSLKLESSGSKEKADNNTEEESKKQREKEENVADNNNRNVDDKKKEGDKNVEETNKISSTFSVKNFIKNFANKIESNKIEKENVSFTLKRKTENEEIKDDKNLTEENKVEKKEPEDENKNKDNIVKKEISKAKDGILKIKLPALAKKEPSIVTKEMAKSNSIEQKLDDEKKMISMGKSIEMKGKGLPASNENNNENKNDNNENKNDNNGNNNNSADGKGIIGKPKIPLPKIKMELKKENLNKILLNKTIAKTSTDETNMSNTKNEEGTKPKFSIFKKDTPLNKKEDSAKVSKFAKISKTVLNKNDMEQNKIAEGSKANDDAMKKETTAKGEIVSEKKKTSKGSMFSFFKLRHSKVENEGDTTKVGEVQKGVSETQKKEVGNKAIEKDVSKMIKLPIQKKEAPSVTSQDSVESEELKSRIQEAKSKTLLIDKSKIISKLSKNVLVKKEIKKFVPKLKNFA
>PlaReiCDC004060_rbh_TGME49_306350
MKKKKKSSEDNVWDESLNDFMELNKNSCSLTRDTIHGRLRPEPEIIENILEELENKIRHYFNLYQIEKEKRTCSDKNNYYLQKELYKAYATLDKNKLYTKKLEDKLNSIKENECNLIDTVRRIDLLYIQLDTLVQSFAGVCTQVIVEINENKDNIMNTIDIKRKKGETIKMLLDYIYPCRTLDPRLNSLYGMLYYQSIGLLKDESFVGPPIPPIPPVVPSESNGWLPPCGNNNNNKMMITSDNYVNILSDHRFSDLIRMVHSGQSAVINYPDIIKNMEDGDNKVGTKNLSNAEKVSHNENKNNININSNINSNINSNNINMNDKGSSYESVIVQDLVGFDVHIGIIEINCHTSDPKIVCVVRYDDESVNSAIQDVQRISKPKSPDQVMSTGEYIFNVDNKIHLNKLPQKKTGDVPSFMIDIHDVNAKELLGVCSCSFINEKTLIKNSIWDIYSKKNNSAPDMIIGKIYVTISPYPSKSILPAQLFKNLKHTQYNTTGRKLSEGVVSKTNVDISKKMNDTKISTKGKVVFQKSAVLSKVIVEKTPLESKMKTSAPMQRGKRVSFKTFSLKLESSGSKEKEDNNTEEESKKQTEKEENVADNNNRNVDDKKKEGDKNVEETNKISSTFSVKNFIKNFANKIESNKIEKENVSFTLKKKTENEEIKDGKNLTEENKVEKKELEDENKNKDNIVKKEISKAKDGILKIKLPALAKKEPSIVTKEMVKSNSIEQKLDDEKKMLSVGKSTEMKVKDLPAGNENNNENKNENKNENNNENKNENKNKNENKNDNHENKNDNHENKNDNHENKNDNHENNNSAGGKGIIGKPQIPLPKIKMELKKENLNKILLNKTMAKTSTDETKVSNTKNEEGTKPKLSIFKKDTPLNKKEDSAKVSKFAKISKTVLNKNDVEQNKIAEGSKGKDVALKKETTAKGETVSEKKKTSKGSMFSFFKLRHSKVENEGDTTKVGEVQKGVSETQKKEVGTKAIEKDVSKMIKLPIQKKEAPSVTSQDSVESEELKSRIQEAKSKTLLIDKSKIISKLSKNVLVKKEIKKFVPKLKNFA
>PlaRelSGS1like003586_rbh_TGME49_306350
MKKKRDNLKVWYDALQDFEVNNKSKYNLTKDVIHRRLRPEPEIIEHILEELENKIRHYFNLFKLEKEKRTSAEKNNYYLQEEIAKAYEAFEKNKIYTMKLEEKLNNIKDNQSSLIDTVRRIDLLYIQLDTLVQSFAGICTQTATEVSENSSNIEKKRDTIKMLLDYIYPCRTLDPRINSLYGLLYYQVIGLLEDSKYSCPPIPPIPPIVPSQNDGWLPPSHFPHDNIDHMSVFKENSFSDMVKRNKEENDKISRMRSNNMVEHELEKNTKNYDDSIIPRDLLGFDIKIGLVEINYPLENPKIVCVVRYNHETSYSAIQNSKRVTKPKNPDDIINSEKYIFNVDNTINLNTLPHKTPGEIPSFRIDVHDVRGKLLVGTSKCSFISEKTLIKNCPWDIYSRIDKNNPEIIGKMYVSVYQYPSKSILPAELFKQVKQSKFSDISSLNTSPTILQKVQKTPINNTKIGLKGKLITKKSIVLSKDAVEKSGLQKVGEHKVQTKLLIIKNNNNAPIQRGKKVSFKPYTSKKEIEGLKTEKVKEVNETNAKEKVKEFEKGIYKGIIKDNNHINNNNPTITNNNTNKNINNNTNDNSNTDNNSNTDNNNNKNGNTTTSTNNNIDIKKVQNVVDNQEKNKPSNVKNIIKNLTEKIELKKADTPSITLKSVVKTETNKDKNDYMLSKLEKKKSIENKKYSLNNKEIVVSAEKIEEGKKIKSPLYQKKEILIKPKVTEKIDNVDNKTKSNPPNLKDTAKIIIKPSLKIKVEPKKENLNKLLNKTIPKILPIEKHENKELGIIKSSKESLNKEVENKKYISTIETKRSKSFSKKSENEKSEAVISEKQKEHEIKKTSIFKLNFGKKEPSETKKKFSIFKFRTPQSMESQKRETNTKSVEISKIMKEPITKKDPPISQTSLENDQLKKILEDAKKKSIFIDKSKIQIKLFKKVEPKKEIKKFVPKLKNF
>PlaSpeGorillaG2003872_rbh_TGME49_306350
MKKKKKSGEDDVWDESLNDFMEINKNSCSLTRDTIHGRLRPEPEIIENILEELENKIRHYFNLYQIEKEKRTCSDKNNYYLQKELYKAYAALDKNKLYTKKLEDKLNSIKENECNLIDTVRRIDLLYIQLDTLVQSFAGICTQVIIEINENKDNVMNTLDIKKRKSETIKMLLDYIYPCRTLDPRLNSLYGMLYYQSIGLLKDESFVGPPIPPIPPVVPSESNGWLPPSGSNNNKMMITSENNMNILADHRFSDLIRMVHSGQNAVINYPDIIKNMDDQNDKIGTKNLSNAENKNNINNININGNNINMNERGSYYNQSLNIDDLTGFDVHIGIIEINCPMNDPKIVCVVRYDDESVNSAIQDVQRVSKPKSPDQVMSTGEYIFNIDNKIHLNNLPQKKTGDVPSFMIDIHDVNAKELIGTCSCSFINEKTLIKNSTWDIYSKKNNSPPDVIIGKMYVTISPYPSKSILPAQLFKNVKHSQYKTTGRVESESGVLSKSNVDISKNMNDTKISTIGKVGFQKSAILSKVIVDKTPLENKKKVSFPVQRGKRVSFKSFSLKLESSESKDKEDNNTEQGSKSQTEKETTVADNNNRDVDDKKKEGDKDVGETNKVSSTFSVKNFIKNFANKIESNKIEKENVSLTLKKKTDKEEMKDDKSISEENKVEKKEAQDENENKDNIIKKEMSKVKDGILKIKLPALSKKEPSIVVTKEFAKSKAVEEKVGDDKKMMSSGKSSELKVKDLTTNRENDNKNKNDDDEKNDDNKKNDDDKKNDDNNNNNNNDEGGKGLVGKPKMALPKIKIEPKKDSLKKILLNKTIGKTSTAETKMMNIKDEEGVKPKLSILKKEIPLNNKEDNTNVSKFAKISKTVMNKNDVEQNKITEEGKGNKFGMKKVETSKGEVVSEKKKPSKSSMFSFFKLRQSKVENEGNTTNVSEVQKDVSVTQKKEVATKAIEKDVSKMIKLPIQKKEASSVASQESVESEELKNKIQEAKSKTLLIDKSKVLSKLSKNVPVKKEIKKFVPKLKNFA
>PlaVinVinckei004155_rbh_TGME49_306350
MKKKKKSVDMHIWRDALNDFEVSHKNKYSLTQDTIHGRLRPEPEIIEHVLEELEDKIRHYFNLYKNEKEKRTNSESNNYYLQKEIYNVYETLDKNNIYTKKLEDKLENIKENQSSLIDTVRRIDLLYIQLDTLVQSFAGVCTQIASETAENSDNINKKKKTMKMLLDYIYPCRTLDPRINSLYGMLYYQSIGLLKDGKFISPPIPPIPPLVPSEDLNGWLPPSDHVPSHQVEYANNGDLFKSLNSTENKNSFSDLVKMYKQGNNNDSYEEFFSKYIKEEQDKLESSENVHTILKTSNGGNNNLSSDKNNFLISKDLQSFEINISNLEIKYLNGNPKIICVVRYDSETAISAIQNTQRVTRPKDRMSMTSNNDYIAFNVNSRVELDKLPEKKTGDIPSFMIDIHDVSGKVLVGTARCSFISEKTLINNAPWDIYSRLNKSKPEIIGKVYVSVHPKPDNSILPAQMFKNLKKNNKGTNIMHKLNSPKTTPILSNTHNSNMANTGTDTKIGYKTVNVFQKNAVLSKAIYEKDQEAIPSLEKVEPNNNKTITLGKVNPNNNKKAALGKRGQKVTFKPYVSKSDKNVEPEEKKPEAEEAKVSDDKSKVDTKGNDPKNTKDESKESSNANNENTKTNSVMNRIKQLTMKFEASKNKPEEKQSTTPLKMPVSEKALEKSKSVEKEPIEKSKSVEKEPVEKSKSVEKQPVEKSKTVEKQLVEKSKTVEKKQAPVMKDGVMKVKLIALGKKQVPKSAKVDETKEDKKEEETKEDKKEEEAKEEKKEEETKEEKKEEETKEDKKEEEVKTSSGVKKIPPLNKLKALPKMKIGPNKDSLKKILASKLVSKEGIGKVGQTGQGEVSEKKEEVKAVEKAVENVEAKAVDKVETKAVENVEIKAVNKEAIKAKMLTILKAKQSKAPIPPKETPLSAKVGDTAPILKKPIMKPPPSVNGSQSSNDDPDLKSILEKAKKKALFIDKKKIQVKLPKPIELKKAIKKFVPKLANVD
>PlaVivP01003820_rbh_TGME49_306350
MRKKKKSSEGKVWTDALNNLEEVHQNKYSLTEDTLHERSRPEPEIIEHILEELENKIRFYFKLYQMEKEKRANCERKNHDLHAELNETYTTLQKNQLYTDKLESKLQNIKENQSSLIDTVRRIDLLYIQLDTLVQSFSGVCTQVAAELSTYGVSTNSQRNTLKTLLDYIYPCRTLDPRINSLYGVLYYGSIGLLKDGKFVCPPIPPIPPVVPSESDGWLPPSRYAPHNEVISTASPERSSRSHLGDPPGRSFSDSVRRSGSAFNGGSSKENYADDALFSKYVEAEQSKQVRSESDAQRTSYNQVIPQDLHGFCIKIGFLEISYKRENARIICVVRYDSETSTSAIQNTKRVTKPREMNGRANGGKCIFDIDYAINLTSLPGRNAGEDIPKFMIDVHDVNGKALIGTSMCSFVSEKTLVRDASWDIYSRVSNGKPEVIGKMHVSVLASPQSALLPAEMLSRAKQQSALPPAGDDRRMESTAKVAFQKSALLSKAIEERDPSTGKPHVQPQGQPQEQPHVKPLPHSSPGKGASLVQRGNKVTFKPYASKNGDSTDATKSSPALKEASKRISLNRSGGDSGGDSGGDSGDKSAGSGDSGNSGTLSLVQSRIKNLAKRFESRNGASGGSEEDGSSGAATPVGGKAGKLGGPLKKGLPLSSSKGVSAPEAKKGEQTEGKKGGPPVGQPGDQTEGQKVGHKAGQTEGQTEGPKAGQTANTKDALEKGPAGLKKSPPLVKDGVMKIKLPLPGKKDLAKKAGPEGLAKGEAAPPAKGDPADAAKNESDPKDNSSSGSSSNNVASKTVKPLLKIKVEPKKENLNKLFKKLSPKTPLASKEQDGKGSDAATALGKNGLKDTPGGTKKLPPPPLSKKTVVKKGSIDSDAAKKETPSEKQTGTTAPAATVSAPPADVKATPPSDAQAAPPKAEAEPTNVEKRLEKKISIKNKMLALLKIKPADPSAILKKPLPKAVSAAPAEVESQSSTEGPDLKNLLEKAKKNAIFIDKNKVNVKLSKKVEVKREIKKFVPKLKNFE
>PlaYoeYoelii17X005081_rbh_TGME49_306350
MKKKKKSVDMHIWKDALNDFEVSRKNKYSLTQDTIHGRLRPEPEIVEHVLEELEDKIRHYFNLYKNEKEKRTNSESNNYYLQKEIYNAYEALDKNNMYTKKLEDKLENIKENQSSLIDTVRRIDLLYIQLDTLVQSFAGVCTQIASDTAESSDNINKKKKTMKMLLDYIYPCRTLDPRINSLYGMLYYQSIGLLKDGKFISPPIPPIPPLVPSEDLNGWLPPSDYVPNHQIEYTNNGDLVKSMSSGENKNSFSDLIKMYKQGNNNDSYEEFFSKYIKEEQDKLENNENVHNVLKISNDGNNNNMSSDQNGYLISQDLQSFEININNLEIKYLNGNPKIICVVRYDSESAISAIQNTQRVTRPKDRIDIDSNIDYLTFNINSRILLDKLPEKKTGDIPSFMIDIHDVSGKVLVGTSRCSFISEKTLINNAPWDIYSRLNKSKPEIIGKIYVSVYPKPNNSILPAEVFKNLKRNNKNTNIMHKLNPSKATQILTNTHNPNMVNTDTKIEYKTVKVFQKNAVLSKAIYEKDQEPIPQLEKIGPNNNKTTTLGKRGQKVTFKPYVSKSDKNGKIFDIWWAAHHSSITPPSLLHHSSIIIESEEKKPAEEAKGNEDKSKVTTESSDTDNAKSENEQTTSVMSRIRQLTMKFEAAKNKTEGNQNNTPLKLPFRVKGKENNDEKVLEKNKSVEKNKFAEKGKTAEKNKFAEKGKTAEKGNIVEKGKTVEKGKIVEKGKTVEKKQFPVMKDGVMKVKLVSLGKTNVLKDDKTKEEMKSDENDEDKKTDEDKEDKKMEEEKTPIDVKKISSVNKLKPALKMKIGPNKDNLKKILASKQINKEGIEKASQIGQNKISEEKEEAKAVEKGEAKVVEKIGGKVAEKIGGKAAEKIGAKAAEKIGVKTAEKETIKEKMLSMFKAKKSKAEIPPKEIPLSVKLGDAAPILKKPIMKPPPPLNESKSSNEDPDLKSILEKAKKKAVLIDKNKIQVKLPKKFEMKKEIKKFVPKLANVD
>RhySp1WS2016079553_rbh_TGME49_306350
HALLASKAPGGSMPHAAMAEHSPHAEHDSIGTRALQFGSPIEARDTSPKPAMHLKPWSHATPAGHLATTAHPAHPTHPTHPTQPAQPGHPPKPTGSPDSNVNLTGMTFFIHKVEHLMRPMTSRSKTIFCVCRYETENKDEMKEDAKRKTADVAFDRYKLGGSAVFDSLVEVNQLPPKTTGVIPNFAIDVYDTDSKTPLLGTATKSFIDEDTIKPSQMWQVNNPTGHKIGVLYATITPIPLTSMMPAQRYLEAKTSAEAKDVKATATTLHATVKTTATTTTTTHAKDTSPHATVKTPTHFPVKKATEHLMKPTEHLVKTPTHLPVKKATEPLVKTPTHLPVKKATEHLVMKPTELPLKPTAAAPLKKPIVSHIEKPIESPGKASEKASAPTAPAEWAKSAGH
>SarNeuSN3004035_rbh_TGME49_306350
MATAYGSYLPPAEAFGTGPRPRPSPQVIESMLDDLEDKVRHYFNLYTREKKARGKAERYNYWLQTGLPLPQTCGRQRADKIFSRGEAKEDGVVSEEPVEATARTSLVFLEHVVPKLAQQKEILIDREEYIDSLERKFQDLRGDPMELKETIQRIDLMYLHLDTLIQALAGVCGYIAVKEATKEQLLQCALEYLYPCRSLDPRLYELYGALYYVRLGDKAKIPTTVAAPPSPAPEFLPPGEIWSPWLRPGAFTPFKPEPAVSPFEKGIEETKAAIAKAEAEAAAAGPKEGAEPAPEKAKVAAAAVPKVGKPAAAAAAVKRVGKPAEVAAKPAAAAPAVATPAAVAAPAAVATPAAVATPAVASPAAVPATLADSASPAVETPAAAFAPLSAMAPAAPVAPPPTAAEVGKKAEAAAAEKKKAVAAPAAAEKKVAEGAKVPLEGVELLVKSVKEFKRPAASKVQSLRVACRLEGESAAEMKRKDGRFSAVEKASSSAGSHAHTHTCMPLPKSVNSYYSGRTLLLLLGALLLILLLLLLILPVLMGPLLILLILVTLLLQMEGSAGNESATLNLRVAFKPIPPRRGGLPQKFLIDVYDDKGFSALGKAEKLFTDPDTLKEDAAWEVKDTAGKVIGTLICSVFPMPRNAALPAQGGVLLEEATGCSGSEYPCVYESRTTTRCCMRDARGGVCDCAEAKAAEKEGKPAAAAAATKAKEEKAAAKPGVVKKEVTKPELKVKAEPSKPPLAVGGPLKKPELPSAKEEAAAAKKEAPTEEKKAPPEVKKVEIKKMEIKKPELQLKKPALEIEKPELPGLPKKPVPAAAEPVAAAKAKEAEEAKAKLEKAAPGPAVAAAVKPGLEKKPEPLKKPAVPGPVEKPPGIEIKKPGLAAAAPPKKPALPPTAAAPLEKKAPLIKPAAPAAKAEAPAATAAKPGEAVVKKAGIVEGKVEVKKPAAVALKKPALAPAAAAAAKPAAVKPAAAQPLKPDAMKAAAPVAKPKLPVKAETAEAAKPAAVTAKPAAVAAKPAAAAAAKPAAAAAKPAAAVEAKPAAAATAAKPVAGKPLAGAAPTGKLEKKVLTKKYPTVPAGGAKGKGPPTPIKPGALTKKEGEKTAGPAPVKPPVAKPAAAAAKDKAVAAAAGKEKAARGPPLAAAAAAKGKSVTTPAAAAKVKGAAPAPGKEKAAAAVKPKAAIKQAGAPGAAPKKTGARRVGFNL
>SelPygWS2016056021_rbh_TGME49_306350
MHQAARPKPNPTPWGPPSLNAHTNYPNQAPGGGWQQPTTFGQREHTPQPVPVPFPVFYGPPLPPKSLTRRVPRAVSGGKPSRPDGSPPNERPPSTGPSRGQTPTGPSRGQTPQGTPTAVPSSPQLEESGPDHARRDATLPDPIIVEQMIDYLEEKARYYFVMFSRERKKCREIEKHNYYLTDETSAQKGTINDLEMSCAHLHTKLKDLRGDPFALTETIQRIDLLYTQLDTLIQALAGVCSNISFKPSDKEMLLQLALDYLFPCRSLDPRLNALYGSVYYFKLGVTKDQPPAVGPPPPAGLVPPGEHGAWLPPGAPPLKDGKAYPFLPDDHKTPFDFALKKTQEIAKKKGIEIDLKKVQDKAKPTLTTPKALGSAKPPTAPPEGKPRLTGDANATISSLKVAITAVELPPTNAKVFAVCRYDHEKMDDTKKISERKSAVIPLTGGKATPTGVEVSLGDLPPKKAGIIPKFEIDVYSDPLERLIGTASATFIEEVTIKDNGVWPVIGADKQKIGTLSVTVSPTPANAMMPAARLIKAKEKAVAKKEEPKKMEPKLPIKKEEPKIEPKKEEPKKEEPKPLVPLPKEPKKVEPKTMEPKIPIKKEEPKKEEPKTMEPKLPIKKEEPKKEEPKKMEPPKPVEKKPPLLETKPALEKKSPLEKKVIPPPVIKKEPLQPPTKDAGADVGKETEGVTDKEGEAKKEPDEKEPPKDAPKEPPKEPEAKPKPPGVGEKKLPLLKKPSEPPKKEAPVEDTKVVDVKAPPPPVVKKVPIENAKPLVAKPVMKKPDLKGITKIDLVKKPLLKPGEKKGVLIKPPAPGEKKATLIKPPGPGDKTKAPLAAPQAGETPKTASPNPPPPPPPAGKPPAIKLPPPKLPPLKLQPRLRNRQPTQTRKL*
>SelPygWS2016056024_rbh_TGME49_306350
MHQAARPKPNPTPWGPPSLNAHTNYPNQAPGGGWQQPTTFGQREHTPQPVPVPFPVFYGPPLPPKSLTRRVPRAVSGGKPSRPDGSPPNERPPSTGPSRGQTPTGPSRGQTPQGTPTAVPSSPQLEESGPDHARRDATLPDPIIVEQMIDYLEEKARYYFVMFSRERKKCREIEKHNYYLTDETSAQKGTINDLEMSCAHLHTKLKDLRGDPFALTETIQRIDLLYTQLDTLIQALAGVCSNISFKPSDKEMLLQLALDYLFPCRSLDPRLNALYGSVYYFKLGVTKDQPPAVGPPPPAGLVPPGEHGAWLPPGAPPLKDGKAYPFLPDDHKTPFDFALKKTQEIAKKKGIEIDLKKVQDKAKPTLTTPKAPGSAKPPTAPPEGKPRLTGDADAAISSLKVAITAVELPATNAKVFAVCRYDHEKMDDTKKISERKSAVIPLTGGKATPTGVEVSLGDLPPKKAGIIPKFEIDVYSDPLERLIGTASATFIEEVTIKDNGVWPVIGADKQKIGTLSVTVSPTPANAMMPAARLIKAKEKAVAKKEEPKKMEPKLPIKKEEPKKIEPKKEEPKKEEPKPLVPLPKEPKKVEPKEMEPKLPIKKEEPKKIEPKKEEPKKEEPKPLVPLPKEPKKVEPKKMEPPKPVEKKPPLLETKPALEKKPPLGKKPPLEKKMQGQMQGKRLRGLRTKRERLKRSQMRKSHPRTLPR
>SelPygWS2016056026_rbh_TGME49_306350
MHQAARPKPNPTPWGPPSLNAHTNYPNQAPGGGWQQPTTFGQREHTPQPVPVPFPVFYGPPLPPKSLTRRVPRAVSGGKPSRPDGSPPNERPPSTGPSRGQTPTGPSRGQTPQGTPTAVPSSPQLEESGPDHARRDATLPDPIIVEQMIDYLEEKARYYFVMFSRERKKCREIEKHNYYLTDETSAQKGTINDLEMSCAHLHTKLKDLRGDPFALTETIQRIDLLYTQLDTLIQALAGRLIICSPPVKHSLRNTLACLCWNE*
>SelPygWS2016056027_rbh_TGME49_306350
MDDTKKISERKSAVIPLTGGKATPTGVEVSLGDLPPKKAGIIPKFEIDVYSDPLERLIGTASATFIEEVTIKDNGVWPVIGADKQKIGALSVTVSPTPANAMMPA
>SelPygWS2016056033_rbh_TGME49_306350
MLLQLALDYLFPCRSLDPRLNALYGSVYYFKLGVTKDQPPAVGPPPPAGLVPPGEHGAWLPPGAPPLKDGKAYPFLPDDHKTPFDFALKKTQEIAKKKGIEIDLKKVQDKAKPTLTTPKAPGSAKPPTAPPEGKPRLTGDADAAISSLKVAITAVELPATNAKVFAVCRYDHEKMDDTKKISERKSAVIPLTGGKATPTGVEVSLGDLPPKKAGIIPKFEIDVYSDPLERLIGTASATFIEEVTIKDNGVWPVIGADKQKIGTLSVTVSPTPANAMMPAARLIKAKEKAVAKKEEPKKMEPKLPIKKEEPKKIEPKKEEPKKEEPKPLVPLPKEPKKVEPKEMEPKLPIKKEEPKKIEPKKEEPKKEEPKPLVPLPKEPKKVEPKKMEPPKPVEKKPPLLETKPALEKKPPLGKKPPLEKKVIPPPIIKKEPLQPPTKDAGADAGKETEGVTDKEGEAKKEPDEKEPPKDAPK
>SelPygWS2016056034_rbh_TGME49_306350
MHQAARPKPNPTPWGPPSLNAHTNYPNQAPGGGWQQPTTFGQREHTPQPVPVPFPVFYGPPLPPKSLTRRVPRAVSGGKPSRPDGSPPNERPPSTGPSRGQTPTGPSRGQTPQGTPTAVPSSPQLEESGPDHARRDATLPDPIIVEQMIDYLEEKARYYFVMFSRERKKCREIEKHNYYLTDETSAQKGTINDLEMSCAHLHTKLKDLRGDPFALTETIQRIDLLYTQLDTLIQALAGVCSNISFKPSDKEMLLQLALDYLFPCRSLDPRLNALYGSVYYFKLGVTKDQPPAVGPPPPAGLVPPGEHGAWLPPGAPPLKDGKAYPFLPDDHKTPFDFALKKTQEIAKKKGIEIDLKKVQDKAKPTLTTPKALGSAKPPTAPPEGSSSSLFSTSLALAPAHSTCCCPSLEPTL*
>SelPygWS2016056035_rbh_TGME49_306350
MHQAARPKPNPTPWGPPSLNAHTNYPNQAPGGGWHQPTTFGQREHTPQPVPVPFPVFYGPPLPPKSLTRRVPRAVSGGKPSRPDGSPNERPTSTRPSRGQTPTGPSRGQTPQGTPTAVPSSPQLEESGPDHARRDATLPDPIIVEQMIDYLEEKARYYFVMFSRERKKCREIVGHIDPHSVICEVAFASLHLPIKYNHLNSPSQRT*
>SieNemWS1WS2_1014245_rbh_TGME49_306350
VQAFCGVCGTVAFRQLKDQAAATQLVLDYLFPCRPLDPRLNGIYLSDVFISIAHPHCQQSDPERIFPLSVLLSLTNSHAARD*
>SieNemWS1WS2_1100296_rbh_TGME49_306350
MRELLSSSSGVCGTVAFKQLKDQVAATQLVLDYLFPCRPLDPRLNALYGHVYYAKLGISKDPPDTVLPPPFPAFVCAKDYGPWIHPAQPPLATGVAYPPTDPPMSKMEAAIAEAKKAAEPKEPAEAKKAGKSTAVKKTSTGKATKARKYLFTAFKHFLMHFSIYSIMFLCHCLSLILPVSMIRFSASHDGRSQYPNYRNESQ*
>SieNemWS1WS2_1100298_rbh_TGME49_306350
MIPDPPRNLHRRFKQEALHGQERSQRFLTPTSSPQATQVGSRVSSSGAPPAAGWPQEPNPFASETDDAGIPIERSLDKLEDKARHYFILFSRERKRRAQAEKQIFYYEKECSNLQSSSEYLKECVTRLEDKVAELRGDPNSLKEMIQRLDTIYTYLDTLVQAFCGRSVGRWMSGYRWDWWVRATLAC*
>SieNemWS1WS2_1100300_rbh_TGME49_306350
MFSTHSAVLILIGVFHAWLSFDAFCFSSSSPSSSFSSLSSCFSSSPSSPSSSSFSFASTLFYLPFLCPGPPSPLTALPQLLLPVECSNLQSSSEYLKECVTRLEDKVAELRGDPNSLKEMIQRLDTIYTYLDTLVQAFCGRSVGRWMSGYRWDWWVRATLAC*
>SieNemWS1WS2_1100306_rbh_TGME49_306350
MVSTHSAALILIGVFHAWLSFDAFCFSSSSPSSSFSSLSSCFSSSPSSPSSSSFSFASTLFYLPFLCPGPPSPLTALPQLLLPVECSNLQSSSEYLKECVTRLEDKVAELRGDPNSLKEMIQRLDTIYTYLDTLVQAFCGRSVGRWMSGYRWDWWVRATLAC*
>ThaAnnAnkara001804_rbh_TGME49_306350
MTTVPSLNNLWDQLFVKQNNMKVPEREVLTKDSVYFRRRPDPEVLEHTLVELDTSLRNYFLLYNREREFRKKSEENCYRLEQELLNYKQKLEESNNRFHCLERKLKSMVDQPLKLKETLDRIDLLYNQMDTLIQAFVGIGSCAVIQGYSRVAFIKLCLEYLFPCRELDVRLNTLYNALYGVVTQYDGIELTMNEVMKPMTNTVPEKATLTGLSVKVHRLMLMCDLPSTDIKTFSVFFRYDNEDKALWDNEKSRCATLQVKPMDNASKVYEFNYLLENPKLPPKVPNVVPKLVLDVYADNFFVGSAEVGLISDKTLKPYELWKVLDSNGVSCGDLVVTVLPMPNNAKLPAVNFASKPDELTRAESMPFSNAVPNTSGTGFDKVVEPLKKVPTKVETEVNVQETTNLEEPSNKGKSFEPKSNRTIRKPLFNPKTSSISKGLNTNLTKVQQKTQATDKEEESKPEETRKKENKPSNVSKLSLLFSGKKQLSLNHDDSKTESNDASNSNDLNVDGAKPDTVENDENVVRTGSSEKVDKKEKPSFKELIVKKLSTRILSKDSMTEKSHQNFAQLERKKSGLIKLNSYETSPTVELEKDQKQDDNKGSVENSKETLLNEKVDAPMNNLPKQATTSFDPKPSDSDLLAKPPVTPPPTKLVPKVQPVSVPEMNEKLPEKPLVPLVIAPKLLKKPFPPKKL
>TheEquWA000274_rbh_TGME49_306350
MMSDITTSNPWQQLSAKANKMSLPTRATVTRDGVYGRKRPDPEIIEHMLDDLESKMRNYFLLYNREREFRQQAEKDAYRLEQEIVNYQQKLDESNHKLHCLENKIKSMIDQPLKLKETIEKIDILYTQMDTLVQAFVGIGSCAVIQGYSRVAFIKLCLEYLFPCRELDIRLNTLYNALYSVLLQYDGMEITANEVMKPISMEQNNAVLKPPQLQGIALKVHRVMLKCDLPTPEPTSYGCLFRYDNEPKSLIDTNKSRLAVTNVKPLDNASKVYEFNSTIEIAALPPKIPNVIPKLMVDIYSDGNFIGTADANIISDKTLKPGEPWNILDSNGVYCGDVVVTVLPIPCQARLPATNFANKQDELMKVATEHTQKETPRTQVVITPRKEEPKDEPKKSEPVKQFEPKKNANFRKPLLFNGKATVAKPAPPPKKEQDPASPKPSNSMVTKLAKMFGKKMPEEAEQNVEAKISKEEVKADPPAPVEESHATIEENKKPQDEPSEAVDNSEDKPSEQENVVIPRNSIKDMIIKKLTRKFTAREKTEEPVLPKENAEEPKEEPKAKALPAVPKVPKPLLAPPKPKDQPAVPKTKAPEVKKAPSQPMIPAPKVIPKAQVEVSPPKVDAPVSAKLPTKPLVPIVIAPKLLKKPSPPKKL
>TheOriShintoku001496_rbh_TGME49_306350
MATYSSLNNSWQQLYTKGNNMKVPERELLTRSGVYLKKRPEPEVVEHMLDELETKMRNYFILYNREREFRKKSEENCYRLEQEVLNYKQKLEESNNKFHCMERKVKSMVDQPLKLKETIERIELLYNQMDTLIQAFVGIGSCAVIQGYSRVAFIKLCLEYLYPCRELDIRLNTLYNALYSVLIQYDGLEVTKNELLKPMTYQETQEKTKLTGISVKVHRLMLKCDLPETQSFGCFFRYDNEPKELRATEFSRFISVGVKPMDNASKVYEFNSLIQHNTLPPKVPNVVPKLVLDIYADSLLVGSAEVSLISDKTLKPSEPWNVLDSNGMNCGDVVVTVIPMPQDAKLPAVNFRNKTDELVSETKTTLDQQIRKPGSTMGEIAEPTRPNTDLGKQPETTPQTSKASEPKSEQNKPFEPKTTPAVRKPLFNPKAGAPGKQGQSKGQAKGSSSNVSRLSLMFARKKNNQQGEETSETPDGNAPTPEAATSQQAPPAPKDTQNGSSQPAKAETVERKPSSKLLPPELPNSDRDVNELQRQRTNIKDMIIKKLSSRQLSKDSMTEEQPKPSAPQPKAETTSTGQTKQEKAEDTPPKPVEEPEGTQESPEPKQKSAPQQSQPVMEQPSPTPVQPAPPAPPAPPAAAPTVPTKAAKLPPEPVRKAVPKMPLSQPVVETQKEPGDQLPEKPLVPITITPKLLKKPAPKKK
>TheParMuguga002203_rbh_TGME49_306350
MTTVPSLNNLWDQLFVKQNNLKVPERDVLTKDGVYFRRRPDPEVLEHTLVELDTSLRNYFLLYNREREFRKKSEENCYRLEQELLNYKQKLEEANNRFHCLERKLKSMVDQPLKLKETLDRIDVLYNQMDTLIQAFVGIGSCTVIQGYSRVAFIKLCLEYLFPCRDLDVRLNTLYNALYGVLTQYEGIEVTMNEVMKPMTNTVPEKAALTGLSVKVHRLMLMCDLPSTDIKTFSVFFRYDNEDKALKDTEKSRLATLQVKPMDNASKVYEFNYLMENPKLPPKVPNVVPKLVLDVYADSFFVGSAEVSLISDKTLKSYELWKVLDSNGVTCGDLVVSVLPIPNNAKLPAVNFSSKTDELTRADSAPLKTTGATTSNTGSDKVVEPLNKLPTKAQTEVKVQETTKSDEPSGTGKSFEPKSNRTIRKPLFNPKTSPLSKNLNSNVPKAQQKSQPTSKDEKSKPEETGQKEKSSVSKLSLLFSGKKQVSLKRDGSKTEPTNVSDPNEVNVDDVKQETVDKDENVEKVVRSESSEKVDKKEKTSLKELIVKKLSTRVLSKDSMTEKVDPTVSPLQRKKSGFIEINPYNKSPTGGLEVDQKQEDNNTLVENTKETVLKEDVSTPRKDEPKPITTNLDPKPTDSSVLTKSSGSDVSKTGDSNVLAKARVTPPPAKLVPKVQVESVPEVKEKLPEKPLVPLVIAPKLLKKPFPPKKL
>ToxGonME49005848_self_TGME49_306350
MAVPGPMGMPGPPAMGMPGPPAMGLPPGGPYGVNPTLRPPPQVVEQMLDELEEKARHYFILYNREKKAREKTERYSFWLQKELAEHKEKLLKSADYIESLQNKFDELRGDPEMIRDTLQRIDLMYAQVDTLVQALAGVCGFAAVKDSTREQLLQCALDYLYPCRALDPRLHELYGVLYYFRLGESKSPPGIPPPPPEPSYVPLSEGVGGPWIKPSPYTLFLNPAAGLSMFQRNMAETQKAVEAEEAEKAGKADAEQKKETTKRIFGATVQSSGTSKAKVGTAKPSGTKTSTETAKTASDPPKREPVDPKATLKGFSLFVRKLEEFKRPASSKVESLRIVVRTDDESATDSKKKEGRSMLIEKCGGSPGKEEATFNLLVEFPSLPAKKAGGNPKIVIDVYDNKAFAALGRADKPFNDKSLGTEDAVWEIKDNTGKAFGKLVCTVTPLPLNAPLPCEGGGGEKDAGAAKKGGAETKEAVKKEAKKEEAKPGAIKKPELPKLAVTKPDLPKPGGPGASVPSGEKKAGEEAKSKPGPPPLNIKKPDLPAPAKTAPTKEGIKAGDDAKKSLDIKKPPLDLKSGDAGAPKKELGASGPDLAAKKPPGGGDSASGKPGGAPAGLVKKPDLPKPGAVVAKTDTGAKPGPPAAKSDAKPGATPAKPGATPAKPGVTPAKPDATPAKPGATPAKPGATPAKPALSAPVKPGSTPVKPGVGAPAKPGLTPVKPGLSTPVKPGLSTPAKPGLTPVKPGVGAPAKPGLTPVKPGVGAPAKPGLTPVKPGAGAPAKPGLTPVKPGLSTPAKPGLTPVKPGAGAPAKPGLTPVKPGAGAPAKPGLTPVKPGAGAPAKPTPVKPPGPKPGAPAAAKVDLKGKPAIKPKIAAK
>VitBraCCMP3155003743_rbh_TGME49_306350
MRGDRGPSYYPREPQPSSAAHRVSSAPVRGGDDGTPRGRTHLLRPGQSDGRPNEFHTKRSSPFSAWRPDAPVPHPHEHKKERERAAGTPGAPPRGTARDRIVSWQIQMHTWTHNYRQSMCVCMSSIHLQQRNASLQAANLSDLKKESCACGMRVGELRLIQEISNKVGVLISQLEAMIQSIVGVLGHLTFSDLSPRDALNAMVAYVEPIRALDPRLQDLQEMLLEVRYLDQHRAPEDRWAHPLQRRRRPTKCRATQTSRDDWDSLGVDRRKVTQTDDRPWPFIDLNQVSPRLLLPSPPPEKSDEAVQTEAVQISEGAIRPTPPPPAAKPPARTQMLEALRRKATLEGIQWTIHSAMYKPDVTLVCVCRYDHENREAMRDDSSRRTNPVQPKKVYKTIYSATIEQSVSIRKLPPKVPRVMPHYHADVYDTKGANDSRRWVYLGTAKKSFLDPQTSEANNAWPIMVPGTEKQDGIIYVTLTAIPSEAVLPAAAFLIRTSNVEKPKMFGLLDLVAKNKGAQPKESPGQAPSEEAATQIPQAIPTTTAATSTASSSTSPPTPPSPSPGVAQGGEAEFAQG
>AleMonCCMP3105007239_rbh_TGME49_306350
TGSRLRASPAPKPGQDLALSSGRPLGGGYPHEADSHSRRRELERELQELNAESERGKQVLESLDEKIHALRAEVERQRRLKPAQCASCRTVTLQVDAAAQSLLGSAGHVARTLLRDPTADRFELLDTVLRYVGPVKHLDPELEELYVRASSSLRSATAGGSAAPAVGAEPPPWSPSVDRRNPLPLSEPEWPDIDLPGAAPPPTPTSVQVLCEGLAGEALRLARAQGWTGTFTEFEARSYRSRLAASGRRTFFVKVQTSLSEVIHLRVTRAPHGGAPSLEAARVGRPAHAPIEV
>AleMonCCMP3105144364_rbh_TGME49_306350
XALSSGRPLGGGYPHEADSHSRRRELERELQELNAESERGKQVLESLDEKIHALRAEVERQRRLKPAQCASCRTVTLQVDAAAQSLLGSAGHVARTLLRDPTAADRFELLDTVLRYVGPVKHLDPELEELYVRASSSLRSATAGGSAAPAVGAEPPPWSPSVDRRNPLPLSEPEWPDIDLPGAAPPPTPTSVQVLCEGLAGEALRLARAQGWTGTFTEFEARSYRSRLAASGRRTFFVKVQTSLSEVIHLRVX
>AleMonCCMP3105260343_rbh_TGME49_306350
GSWGDATGSRLRASPAPKPGQDLALSSGRPLGGGYPHEADSHSRRRELERELQELNAESERGKQVLESLDEKIHALRAEVERQRRLKPAQCASCRTVTLQVDAAAQSLLGSAGHVARTLLRDPTADRFELLDTVLRYVGPVKHLDPELEELYVRASSSLRSATAGGSAAPAVGAEPPPWSPSVDRRNPLPLSEPEWPDIDLPGASSSADTHLGGPERAADAEVQVLCEGLAGEALRLARAQGWTGTFTEFEARSYRSRLAASGRRTFFVKVQTSLSEVIHLRVTRAPHGG
>AmpCarCCMP1314021022_rbh_TGME49_306350
KARSLRAEAVRHEALERELQELQAESDRNQRMLETLNEKARXXRXEQFVMXALERELQELQAESDRNQRMLETLNEKARSLRAEVDRQRRMKPAQCSACRAVTLQVDAAAQSLIGAAGHVARTLLRDADADRGELLGVVLRYLEPVKHLDPDLEELYVRAEASRPKRQAPPRATAADWQRQTQARIGQLAATTPMSMGSPSDDLFSVLDTNRDGVLTRQEFAQMANPAGCTAHTTGVATRGGVGGAGSVSGGCAHPSRAP
>AmpCarCCMP1314029390_rbh_TGME49_306350
XQSTGAVRHEALERELQELQAESDRNQRMLETLNEKEANEASAVSACRAVTLQVDAAAQSLIGAAGHVARTLLRDADADRGELLGVVLRYLEPVKHLDPDLEELYVRAEASRPKRQAPPRATAADWQRQTQARIGQLAATTPMSMGSPSDDLFSVLDTNRDGVLTRQEFAQMANPAGCTAHTTGVATRGGVGGAG
>AmpCarCCMP1314059539_rbh_TGME49_306350
XLLGPPHAQSTGAVRHEALERELQELQAESDRNQRMLETLNEKARSLRAEVDRQRRMKPAQCSACRAVTLQVDAAAQSLIGAAGHVARTLLRDADADRGELLGVVLRYLEPVKHLDPDLEELYVRAEASRPKRQAPPRATAADWQRQTQARIGQLAATTPMSMGSPSDDLFSVLDTNRDGVLTRQEFAQMANPAAAQHTPLAWQREVALEELALLVEVVPTHPGRRLPER
>AmpMasCS259034660_rbh_TGME49_306350
GPGSRHEALERELLELQAESERNQRMLETLNDKARNLRAEVERQRRVKPAQCSACRAVTLQVDAAAQSLIGAAGHVARTLLRDADADRGELLGVVLRYLEPVKHLDPDLEELYARAEVTQRDPKPKAWPPVTGMRTLEQPTRRDTQ
>AzaSpi3D9059955_rbh_TGME49_306350
XVVAALEAIAASPPPMSHALPRIVESCKRCEAMGVQVRALAQSLAGLGARAFNWSAGLGKLQRRDLAELVLEYARPCRHLDSGIEELCFDLERIKWTKPVTPAEGLRQSPPPDPSASLEQEREREPVQEGSHRLHFAPEARQGQVSSSPSSPVSPDVNMPSGWLAALMADAWPHQQSMEESHQSQAVDMTLRELASLSSRSMPGEMVATDMTQRMLNTLAADAGIRALIGALTPDSALAQVVKAATAQPVHGGDGATPLAAATSRSGEVEVAGAKAEQVAX
>BreMinMf105b01040415_rbh_TGME49_306350
MEESRSAPSVPLTAQYEAQSYNFEADRARRLALQKELEEMSSFLRLIDANSELQRESEHGKQVLDNLAVKIQSLRAEVERQRKLKPERGCSSCHAVTLQVDAAAQSLLGAAGHVARTLLRDPSANRSELLSTVLQYVEPVKHLDPDLDNLYNRAQATLNQPQPGRAQAGGYSG
>CerFusPA161109074055_rbh_TGME49_306350
LDSKDWVTFGPVMVDVPAAEAELMQSLVQSGLSQTRIAVHPVFAGXEWMMYDGRDQYQNPPSSHRKRPSTPGPSYQDQSLPDFYRREPSVPCRRGDLHGPSYQEPIMPSRPEPIWHSPEPIRPGPSPYQEPVAPSRPEPIWHPQEPVRPGLDPSPYQEPFVPSRPEPIWHPSEPIPGPANQEPVVDGLYVSQQYEHNRNRRMALERELEELTAESARGKQVLDSLDDKIRSLREQVERQRMLKPSHCSSCQTVSLQVDAAAQSLLGSAGHVARTLLRDPNADRLELLRTVLRYVEPVKHLDPELDELYAQATGRLQGSAGAWPISQPSPTGPTGYLHTEPSAYATAEPSAYFPAEPGASYSAAPSAYCESGDGPFAANDEVGALCAAVRDDAQLRAEAEGHQGMFMDFSAVSFKRRRVRGGAMQYLVKVRVGHSKVTHLLITTMPGGX
>DinAcu082548_rbh_TGME49_306350
XKPQGATGDGDGAGPPPPLAADSAGCTAXGPDWPAPNAAHEGARSRGKGGGGPSQAHEGTRFGGEGLAPPRDVQHPSEADHDQRIELERELEELQAESAHHQQVLGNLGEKIRSLQAQVERQRQRKPQRSCASCRAVTLQVDAAAQSLLGAAGHVARALLRDRDADRVELLDTVLQYVEPVKHLDPELEDLYSRAEASRTSNDAWPPAVHTLSSCPAYDFNSVGR
>DinSpeMGD002807_rbh_TGME49_306350
WVDCAWMVGTNQSASASLARQLRQDQTLAPGSKNGLERHLLIHTNPSLKPCLEELDEAINSCILLDKDIAPPSQPILPTPGPVYGIQPPQQIKDILPPHQITGESQGLGGTGQRFQGHVGTDISGNDMSSIGFRSGRAAVPAPPILGAQHVNASAAPRAHAAQTLTSPVDPYQYRLHNSPNSEELQQLLQGLESEDLTLQDAFPALSKAKPPNPSQQQWITTAKSTSPQVLHPSSSSSDSMLPTLHYDPSTAGLVTPSQSTTASSLDHMLSPTKAAIIGDVPAKHSPCGHCDLVKKQLQAVLQSLAGICTRAYNWSARLSLDDRAALLSWALEYLTPCEHLDPRLGEIKKHINACLLQVFSDQGNAAVDGKIDGSSPLPKEAKSKREAKMWTWWDSDPPWTPDKAFTTAFTTQGSPINKNPGTEGVMAPSERKLRLKGDLSQQPQDGKKKVKEAPAHKMQSEEKSKQPEGSSDVHTNPQFPKAVNVAFNPTTSLCGKYVFTGELVNEKPVYEVLENTDEGSLYIVFLQDDNPCWAIKGEPDGDPDGSVYAYIEDAIAMNPTIASGTWEIMAVGEDGSDGEFHVVGGGVFDASAEPAPSQVEVSLQPKSPLCGIYKRLGNLQSNHPGYMKDRDEHGGPFYIVFRADHIWAIKESSASTDMDGLYLYCDDPYAPHPGATRKSWMQCNKETGEWEGNPDII
>DinSpeMGD091251_rbh_TGME49_306350
MVFQQPKTHALSMAMQEMSEGRGHGAFEEEQRHIVADPLLRGRFEDMDRVMSRLKIAAHQDDAATSGFQPESYKSESHHARLHHDVSKPNGAISEYTGGVPQLPVLPPPHSEPEADQEQLMRLPQQEQSGLLQQHARPGEEVEIRDQQRKADGPEDQQRLRQLISGLQDENLSVNDVLSLLENELRWPQGSNDAPHILPEWEAPTKPKDPMPQTAAQPHMNEQPVVRFEYSPGSRTLGPSAHGISPRSPAKAPLVVLSVEEQQLLTQGNHRQESTNQSITPPLLPGSNVSGGIEEGGPECGNCKVLQRQLRAVLQSLAGISSRIYHWSECLNIGRRQEILSLTLEYLRPCSHVDPALEQICSVLAAEFLKGSKSNTVQPRGEKQMWSWWDAKPNGFDSPSQKSYGNSGIAANTTAATKDFIPPEQIELRQAPTTIMSGIYKRTDTIVNDRVVYHQLTSDGDFYFVYCDDDVWALKQNNTGNPDDSMFIFCEESVPHPAACRSFWKTFVEETGEFKDDPSCLVRPYSGPTFSSIPEEGGGTQESELAVLDKVEMTHSGQEDLDGMYIKVANTLVNEQPVYFKADGADPTMGLYILVIDDGIWALKAELSGDNEDTLFAYTEDLEAETPANSHEPWLVFDASTGEFANVGAEVRAVKTASTIGSSSAAGNSDLSAELRQKAVRCLLSHGGQCTFVEAAAALGLKQGSPEYNEGLKVLREVADMDTIKGRPMLKLKPEYNQAVHQPAVDSGGRGAAIAPAIDSSEPLSAYGREETSSSQSGKQLRGFKPASMRLGS*
>DurBalCSIROCS38013595_rbh_TGME49_306350
ERPQANAAAQYEEDRARRIRLERELEDLQAESERGKLVLDSLAEKIQTLRAEVERQRRTKPERGCASCHAVTLQVDAAAQSLLGAAGHVARTLLRDMGANRAELLDTVLRYLEPVKHLDPDLDDLYMRASASLX
>GamAus009788_rbh_TGME49_306350
XLELELEELQAERERGKQVLESLDDKISMLRAEVERQRRLKPTQCASCRTVTLQVDAAAQSLLGSAGHIARTLLSDPAADRRELLQTVLRYVDPVKHLDPELEDLYARATSGAVRX
>GymCat051186_rbh_TGME49_306350
XQACNSGLPPTRRLICDAEHQVQQRWPGPQTCXDEGVERGDDVEKDNLYWSGSSPSVPNMGAEPNSRTARSVTPPMAQVADRKARSVTPPRAPASGRQDMVSACSFEDNAFDVNQAGRQLNSTTPRGREAARRPEHASVSRTHEDIDQEYSELLAEKERSQAALESLSSRIQSLRQEVDAQRRNKPTSCASCRAVTMQVDAAAQSLLGSAGYVARALLRDPNADRRELLDIVLRYMEPVKHLDPDLEDLYSRAQANVQSAPKEKRAKPVPDEVLPENKNELAMGEFLDFLATLQGIRSLQELYDQMDLSHSDVVTKSEFNASMSSLGFKGDPKVVWRLIDTDGDGMLTKREFMSLEPLVAQRVDNNATSPPKQGGQSTQARQARDASTTPKRVAPRTGQW
>GymCat052780_rbh_TGME49_306350
MQSTKYSSVGRARKPAWADEGVERGDDVEKDNLYWSGSSPSVPNMGAEPNSRTARSVTPPMAQVADRKARSVTPPRAPASGRQDMVSACSFEDNAFDVNQAGRQLNSTTPRGREAARRPEHASVSRTHEDIDQEYSELLAEKERSQAALESLSSRIQSLRQEVDAQRRNKPTSCASCRAVTMQVDAAAQSLLGSAGYVARALLRDPNADRRELLDIVLRYMEPVKHLDPDLEDLYSRAQANVQSAPKEKRAKPVPDEVLPENKNELAMGEFLDFLATLQGIRSLQELYDQMDLSHSDVVTKSEFNASMSSLGFKGDPKVVWRLIDTDGDGMLTKREFMSLEPLVAQRVDNNATSPPKQGGQSTQARQARDASTTPKRVAPRTGQW
>HemSpeSG2012SG2015029706_rbh_TGME49_306350
MGEHYTFLPTARASDKFDFSTSRELPGRVDEYKERQAELVERLRHIRRQNKQYRTKIAEQDRLLGQLRYHLAENRDPEPNCLTCDVLPLQVNAVLQSLVGLCSRFSVLLSESEHPPRHLLVHIMLQYLKPCIDLDPELARLYETLRLGGAPACGSSGPVYTR*
>HemSpeSG2012SG2015030260_rbh_TGME49_306350
MGEHYTFLPTARASDKFDFSTSRELPGRVDEYKERQAELVERLRHIRRQNKQYRIKIAEQDRLLGQLRYHLAENRDPEPNCLTCDVLPLQVNAVLQSLVGLCSRFSVLLSESEHPPRHLLVHIMLQYLKPCIDLDPELARLYETLRLGGAPACGSSGPVYTR*
>KarBre062085_rbh_TGME49_306350
XRQARGHALELATELTRPWNRGLTAENAGFDPLLNEQLASMDERVQAVTRRQAGLSRVGTAPELRSQMSEMQDQVDSLLRPWDCSNVAPPLPRDARWTPXREDLTRRDFYTTDCWDATSVSTQRAALTEGQFPPSWQYHGWTITCRPVERAFLCPGATGSAHGGLLATSATSPTDLEGKNQATLEDIGIPNGGRIGWDGGAERDAEPNSLLQRTLEGMEATEITKNVLLERILEGVESREISTDEGVGALESGLLEARLPRGAASVRMGLDRMIDSMLERPDAPPPKRELPPAPTSSQRAEIVHTNTIGARCPNCPVLHQQISALAQALTGFCSLAYHWSAGLPAQRRRVLAELALEYAGPCSHIDADLAGLCAELEKAKWGEDPPRPRRRPSQPEDPHVPEVETPHLGAAEATQPRAEVRPRRSVDWWQDEPPSPHSYNIQSYAPRKVQEAGKSAGRSPRERATPSLEHTLGIGTGQEADALIEGPPVSGNPQPFWVDNSGLRAKGAGISYCRTRNLDDKYSRAVARWDMEVQGTLVXQDWLQVGTDKYLPVRIDGVRVLVKGHR
>KarBre144560_rbh_TGME49_306350
XRGHALELATELTRPWNRGLTAENAGFDPLLNEQLASMDERVQAVTRRQAGLSRVGTAPELRSQMSEMQDQVDSLLRPWDCSNVAPPLPRDARWTPXREDLTRRDFYTTDCWDATSVSTQRAALTEGQFPPSWQYHGWTITCRPVERAFLCPGATGSAHGGLLATSATSPTDLEGKNQATLEDIGIPNGGRIGWDGGAERDAEPNSLLQRTLEGMEATEITKNVLLERILEGVESREISTDEGVGALESGLLEARLPRGAASVRMGLDRMIDSMLERPDAPPPKRELPPAPTSSQRAEIVHTNTIGARCPNCPVLHQQISALAQALTGFCSLAYHWSAGLPAQRRRVLAELALEYAGPCSHIDADLAGLCAELEKAKWGEDPPRPRRRPSQPEDPHVPEVETPHLGAAEATQPRAEVRPRRSVDWWQDEPPSPHSYNIQSYAPRKVQEAGKSAGRSPRERATPSLEHTLGIGTGQEADALIEGPPVSGNPQPFWVDNSGLRAKGAGISYCRTRNLDDKYSRAVARWDMEVQGTLVDQDWLQVGTDKYLPVRIDGVXSLSEGAPPFYVSSX
>KarSpeRossSea292443_rbh_TGME49_306350
MDDDFMSPSALRQYEADRSKRIALENELEELQGESERSKQVLDELSEKIRSLRAEVERQRLRKPTQCSACRAVNLQVDAAAQSLIGSAGHVARTLLRDPGADRVELLDTVLRYLDPVKHLDPDLQALYTRAQADLRGQNTTYASGVGSSGYPLHDPPYPRGEGRSPRGPTDQPVLYGYGSGSPSFT
>KarSpeRossSea292445_rbh_TGME49_306350
MDDDFMSPNALRQYEADRSKRIALENELEELQGESERSKQVLDELSEKIRSLRAEVERQRRRKPTQCSACRAVNLQVDAAAQSLIGSAGHVARTLLRDPGADRVELLDTVLRYLDPVKHLDPDLQALYTRAQADLRGQNATYASGVGSSGYPLHDPPYPRGEGRSPRGPTDQPVSYGYGSGSPSFT
>KryFolCCMP1326058892_rbh_TGME49_306350
XRARRVALERELEELQAESERGKQVLDSLAEKIQSLRAEVERQRRTKPERGCASCHAVTLQVDAAAQSLLGSAGHVARTLLRDMGADRAELLATVLRYIEPVKHLDPDLEDLYVRASAXPPGAGPGPGAELRGPLVIAX
>LinPolCCMP1738055706_rbh_TGME49_306350
XQAAAQAGEHHRGVGAALPAGSSPPPCGMQDSSWQLNVSQQYEDDRARRMALERELEELRAESERGREVLASLDEKIRCLRAEVERQRRHKPAQCDSCRTVALQVDAAAQSLLGSAGHVARTLLRDAGADRAELLETVLRYVEPVRHLDPDLEEFYVRAAASLRGSGGAAAFGSTWRLSEQGQTPPDVSDAGWPARGAGR
>LinPolCCMP1738116569_rbh_TGME49_306350
XMTGPDAWPAGSSPPPCGMQDSSWQLNVSQQYEDDRARRXARWQQPSPLRDAGQQLALNVSQQYEDDRARRMALERELEELRAESERGREVLASLDEKIRCLRAEVERQRRHKPAQCDSCRTVALQVDAAAQSLLGSAGHVARTLLRDAGADRAELLETVLRYVEPVRHLDPDLEEFYVRAAASLRGSGGAAAFGSTWRLSEQGQTPPDVSDAGWPAGELADEAVATFPWGPTTALASHLX
>LinPolCCMP1738136382_rbh_TGME49_306350
XAQLAEMDESIGDLLRRDEDWTAPGIVSPATLEAYASXEEAKPLALVGCWARVSLEPGCSRGGPGAVLRQAPSTRAAPQRGACAGAVPRGAAPLLANEPEPEHGQLLQAGLLQAVCAALQQVRALSQALAGISARVFNWSFGLGKADRARLAELILEYCRPCAHLDPDLHTICRELDQMQRRENDGCHDGATAAQETPAKVQENDALTPGEEAALRDAAGAPGAVEVGRALHEWAAGGTVRPSRAASGRKSTDLGAAPPLTTVSGAPEARRALVQPLRGLRTTPPTAAACQRSAEGAAGPTQAAAPSQLDKGAAAAAPMAGARVSHRPSFYFQDPHLQSILSMQGGERSEGSRDESDREDTSQEPGEEPRAASARGHAHVQDRTDV
>LinPolCCMP1738212775_rbh_TGME49_306350
XAQAAAQAGEHHRGVGAALPAGSSPPPCGMQDSSWQLNVSQQYEDDRARRMALERELEELRAESERGREVLASLDEKIRCLRAEVERQRRHKPAQCDSCRTVALQVDAAAQSLLGSAGHVARTLLRDAGADRAELLETVLRYVEPVRHLDPDLEEFYVRAAASLRGSGGAAAFGSTWRLSEQGQTPPDVSDAGWPAGELADEAVATFPWGPTTALASHLNCN
>LinPolCCMP1738296399_rbh_TGME49_306350
AQAAAQAGEHHRGVGAALPAGSSPPPCGMQDSSWQLNVSQQYEDDRARRMALERELEELRAESERGREVLASLDEKIRCLRAEVERQRRHKPAQCDSCRTVALQVDAAAQSLLGSAGHVARTLLRDAGADRAELLETVLRYVEPVRHLDPDLEEFYVRAAASLRGSGGAAAFGSTWRLSEQGQTPPDVSDAGWPAGELADEAVATFPWGPTTALASHLNCNGEAQ
>NepSpe060321_rbh_TGME49_306350
KPSQEAVGQIVLDYLFPCRALDERLNTLYGLIYYNKIGEPAAKFDTPPVPPTPLTMLTDDASSPWINTRLPGQSSLTTSTPSAYSLVEKTVPKTSSSFSKGEDASNSEKAITKPKETAFKTSGS*
>NocSci022825_rbh_TGME49_306350
FSPFRALGCVRCCLDRGQFHRRRSIFGGMDVLGDRRPFLHGSEIVDDDDIARSTSPGPVPCLTPNSASSYRDLQESRGPSRRRLEAVVARALGSMPLSAGEDPTGRRNFTDDESWLREAWWQDRHKTLLLQVQALVQSLTGLAARSFKWSTGLSAPKRRDLAGLLLDYVQPCAHIDPLLQGLCEDLECMRHESVDISHVQEPSIPRRCDGFASVSSRRCARPRARSKDQDAVESAQWCRSGEHSRARIQPQRSQTELVAPATCRRAGPCRFSRRPFAGAVHVVHAQRAEMNGAGPFQQGYRDSAQRARSVTPVRQHSVGPKF
>PlaSpe014423_rbh_TGME49_306350
VSTQSTWGNMYGNRLFDNFARPKNAVNFGRRVNSSCGSFDEDHPRDEALYRANSQLRTLVETILGISSHVAFGSHDHYKMVSLMLQYLQPLEGLNPRVAELVEHLQRECLTARSHLSSPESSTERDVNNSPKNKNKKNKKFSSDSSCPYCVQGETSPDVCEYHKPQLKTHPTSNLKKKNKNQHESPSIKTPKNIAIQTCTDKVEEVSIPPPLQKSNFEEFNLFSLKQSPCQRNIEGSFVDSYLKHIAHYKRPTERRKNPPSFGTMSHSDKTTPSASFGSPKNPNELSTPNTRDEILTLAKEALNLTKKALDHSLDKDQDLKKLSASINNKMSYKQSPDYTHLKTESTPLPAPMYSALI
>PltViv007314_rbh_TGME49_306350
VSTQSTWGNMYGNRLFDNFARPKNAVNFGRRVNSSCGSFDEDHPRDEALYRANSQLRTLVETILGISSHVAFGSHDHYKMVSLMLQYLQPLEGLNPRVAELVEHLQRECLTARSHLSSPESSTERDVNNSPKNKNKKNKKFSSDSSCPYCVQGETSPDVCEYHKPQLKTHPTSNLKKKNKNQHESPSIKTPKNIAIQTCTDKVEEVSIPPPLQKSNFEEFNLFSLKQSPCQRNIEGSFVDSYLKHIAHYKRPTERRKNPPSFGTMSHSDKTTPSASFGSPKNPNELSTPNTRDEILTLAKEALNLTKKALDHSLDKDQDLKKLSASINNKMSYKQSPDYTHLKTESTPLPAPMYSALI
>ProMinCCMP2233034134_rbh_TGME49_306350
XRIALERELQELEDESERGRQVLDSLDEKIRTLREEVEQQRLLKPERGCSACRAVTLQVDAAAQSLLGSAGHVARTLLRDPDADRAELLDTVLRYLEPVKHLDPDLEELYGRAX
>ProMinCCMP2233158198_rbh_TGME49_306350
XGMSDDDALFGGQLEQYEADRSRRIALERELQELEDESERGRQVLDSLDEKIRTLREEVEQQRLLKPERGCSACRAVTLQVDAAAQSLLGSAGHVARTLLRDPDADRAELLDTVLRYLEPVKHLDPDLEELYGRAQASLGHAGAEPARPAHYRSGGGGSGIGTPPRSIGTPPRSA
>ProMinCCMP2233170193_rbh_TGME49_306350
XMSDDDALFGGQLEQYEADRSRRIALERELQELEDESERGRQVLDSLDEKIRTLREEVEQQRLLKPERGCSACRAVTLQVDAAAQSLLGSAGHVARTLLRDPDADRAELLDTVLRYLEPVKHLDPDLEELYGRAQASLGHAGAEPARPAHYRSGGGG
>PyrBah067390_rbh_TGME49_306350
APVGPFSPAARGLGGLQDAGFAEPRYEAEGRVRHAALERELQDLRAESERGQLVLDSLDDKIRALRAEVERQRRHKPEQCGSCRTVTLQVDAAAQSLLGSAGHVARTLLRDPGADRWELLNTVLQYVSPVKHLDPELEDLYERATNSLRMASVGGVERPLPAPQPRALAVDPDRPAWSSPGLGSASAASSWGAGGPERAADXEPLRGEALRRARAQDWSGIFTEFKARSYRSTLAASGRRTYFVKVQIGFTEVIHLRIARAPGGGAPQLEAVRX
>ScrHanSHHI4188330_rbh_TGME49_306350
XPPSRRSALPRPSLARAMAGAYTPPPTGYPPLASSAGVGGGQYGAGYGHPSASSSGGLAEEGMDQYEDCGRRLALERELEELQSESAQGKQVLDSLAEKVQALRAEVERQRRTKPERGCASCHAVTLQVDAAAQSLLGSAGHVARSLLRDVGADRAELLETVLRYLEPVKHLDPDLEDLYASATASITRTGGAAMQREEVVQAEDLLPEASPAARRQEQAGPRAAGRRTQTSTGGAFEQDAGPNRRNDTPX
>SymMic012837_rbh_TGME49_306350
MAAPRDEMPGPLPPTLAQQYDAQSHSFEADRARRLALQKELEELQRESEHGKQVLDNLAVKIQSLRAEVERQRKLKPERGCSSCHAVTLQVDAAAQSLLGAAGHVARTLLRDPSADRSELLGTVLQYVEPVKHLDPDLDDLYNRAQVRASHHMRMFRGIPDMFATVLLLLSKFDRFAWRVRECATLEGKSESASARSRNSVDPAAMMLLKTRLWAPKLLR
>SymSpeCY103047914_rbh_TGME49_306350
MLAGLEEERNRPPCNLQQSRVGHGNCSFCSLHRGSSPVRMMEEQSRSSPSSAPLTAQYEAQSYNFEADRARRLALQKELEELQRESEHGKQVLDNLAVKIQSLRAEVERQRKLKPERGCSSCHAVTLQVDAAAQSLLGAAGHVARTLLRDPSANRSELLSTVLQYVEPVKHLDPDLDNLYSRAQASLNQPQPGRSTAQAAGYHAAP
>Sym_C1049677_rbh_TGME49_306350
XASHFFPSGVMEEHSRSSPSAPLTAQYEAQSYNFEADRARRLALQKELEELQRESEHGKQVLDNLAVKIQSLRAEVERQRKLKPERGCSSCQAVTLQVDAAAQSLLGAAGHVARTLLRDPSANRSELLSTVLQYVEPVKHLDPDLDNLYNRAQASLNQPQPGRSTAQAAGYHTAP
>Sym_C1066736_rbh_TGME49_306350
TEVEVLRLQTAALAQSLAGLGACVVNWSSFLTPQRRQQLKTTVLRYAEPCEHLSPELQELCKDLNSMDFEGSSKGEPLTPLTVGALREMLQPRPDGHRRV
>Sym_D1a014697_rbh_TGME49_306350
XKIRQTGAMAAPRDEMPGPLPPTLSQQYDAQSHNFEADRARRLALQKELEELQRESEHGKQVLDNLAVKIQSLRAEVERQRKLKPERGCSSCHAVTLQVDAAAQSLLGAAGHVARTLLRDPSADRSELLGTVLQYVEPVKHLDPDLDDLYNRAQASLNRPPPVAQQRRHSCGDVLQEEAVGAKAVALRFHLLSSLRQSQCS
>Sym_Mf125fA3007072_rbh_TGME49_306350
MRATPGVPLLGPSQVPAGGAVRHEALERELQELQAESDRNQRMLETLNDKARNLRAEVDRQRRMKPAQCSACRAVTLQVDAAAQSLIGAAGHVARTLLRDADADRGELLGVVLRYLEPVKHLDPDLEELYVRAEASRPKLQVPPRATAADWQRQTQARIGQLAATTPLSVGSPNDDLFSVLDTNRDGVLSRQEFAQMGSAAGCPAFATAGLPTRAGGVGGAGSVSSGCAYPSRSALSREVMR
>AleCatOF101029980_rbh_TGME49_306350
XQSLLGSAGHVARTLLKDPTADRLELLDTVLRYVSPVKHLDPELEELYARAASSLRTA
>AleMarAMGDE01CS322023652_rbh_TGME49_306350
XSRPAELPSEHACDLSGXAVASSLHPCGTLLDGAEDGLSDLLHDVVSGRTSLADALGCLENQLDAAYEEHCPDVTFGQGLHLRSAGSATAAEAARAGPPGSADLVALDAEKCGRVDAAARKPPDKCLHCSVLLRQVQALLQALAGLAASACNWSAGLGLAHHLELAKLVLDYVRPCAKLDPEGLGALCMALESASLDQHYSPIHGGPFHGSTGNHSSGVDIDDAHLCKGYVTCGGVGSGGQPAMPRTLVRRRSRSEDVRAKSNSPQPRMRTCLEPAAAHKSTKSVPHGHLGGPGNEPDAEPGAENARPAARSEAEYEYTDEVFQSQVGIRRSSANFFFEDAGLDILYQEFGSDTDTERNDGAWKGSGIAAGKTPKR
>AleMarAMGDE01CS322045542_rbh_TGME49_306350
XSSGMVPECTAGSTEGGWRWQAFEAPPRSRAGQTPGWKRGQEAGFGSDRPEAGDGYLREAGLGSESRHAGGGYPHEADPRSRRRELERELEELHSESERGKRVLESLDEKIHALRAEVERQRRLKPAQCASCRTVTLQVDAAAQSLLGSAGHVARTLLQDPTADRLELLDTVLRYVSPVKHLDPELEELYARASSSLRSATAGGGVGAGGLGTPR
>AleMonCCMP3105277911_rbh_TGME49_306350
GSWGDATGSRLRASPAPKPGQDLALSSGRPLGGGYPHEADSHSRRRELERELQELNAESERGKQVLESLDEKIHALRAEVERQRRLKPAQCASCRTVTLQVDAAAQSLLGSAGHVARTLLREFELLDTVLRYVGPVKHLDPELEELYVRASSSLRSATAGGSAAPAVGAEPPPWSPSVDRRNPLPLSEPEWPDIDLPGASSSADTHLGGPERAADAEVQVLCEGLAGEALRLARAQGWTGTFTEFEARSYRSRLAASGRRTFFVKVQTSLSEVIHLRVTRAPHGG
>AleTarCCMP1771008161_rbh_TGME49_306350
XPRDGPSAAPRRRGWKGVQDGGASSRQDEVVRSQRQRRELELELEELNAESERGKRVLSSLDEKIHALRAEVERQRRLKPAQCGSCRAVTMQVDAAAQSLLGAAGHVARTLLRDPTADRLELLDTVLRYVGPVKHLDPELEELYARASGSLRSAAAGGASREGAGAPLRHFGDEARDGGPASSLSEPDWPDMDLPGPSSSSTSALGGPERPADGEVRELCEGLAGEALRLAWAQDWTGTFTEFEALSYRSRLAPSGRKTYFVKVQISLSEVLHLRAARGPSGGPPVLEAVRAG
>AleTarCCMP1771009020_rbh_TGME49_306350
XPRDGPSAAPRRRGWKGVQDGGASSRQDEVVRSQRQRRELELELEELNAESERGKRVLSSLDEKIHALRAEVERQRRLKPAQCGSCRAVTMQVDAAAQSLLGAAGHVARTLLRDPTADRLELLDTVLRYVGPVKHLDPELEELYARASGSLRSAGAGAPAGGASREGAGAPLRHFGDEARDGGPASSLSEPDWPDMDLPGPSSSSTSALGGPERPADGEVRELCEGLAGEALRLAWAQDWTGTFTEFEALSYRSRLAPSGRKTYFVKVQISLSEVLHLRAARGPSGGPPVLEAVRAG
>AleTarCCMP1771068782_rbh_TGME49_306350
DDAEDSLGSLLREVASGQTSLAHALDALECQLEASRTELQSDTLGKAASPRLLVAKPMLCGAGEDVAVVVGDAAAGHRGLHRSENAEGCAASPKHTNKCLHCGVLTRQVQALVQSLAGLAASACNWSAGLSLTQHFELARLVLDYIRPCAKLDPNGLGTLCEKLESASVDQHEGFASGGTTRSSVRTGSSDIHVDEVHEYVDEVVFSAVPQEAQPMPPISSVQELNEDASDSQTDQSDSRLLCITSESMAAPGCGIRKDTSWKPGRTTICEHQPARSTSRGPLASGGEPDAEPGADNTVSAPVCTASRKGLSEVLPGQAGIRRPSAQFFFSDPGLDLLYQEFGADTDTEDNE
>AleTarCCMP1771135849_rbh_TGME49_306350
XRRAECGERRGWKGVQDGGASSRQDEVVRSQRQRRELELELEELNAESERGKRVLSSLDEKIHALRAEVERQRRLKQPSAAPAGHVTMQVDAAAQSLLGAAGHVARTLLRDPTADRLELLDTVLRYVGPVKHLDPELEELYARASGSLRSAGAGAPLRHFGDEARDGGPASSLSEPDWPDMDLPGPSSSSTSALAXADGEVRELCEGLAGEALRLAWAX
>AleTarCCMP1771160529_rbh_TGME49_306350
XVMSSAAPFQLSAHLSDDAEDSLGSLLREVASGQTSLAHALDALECQLEASRTELQSDTLGKAASPRLLVAKPMLCGAGEDVAVVVAVVVGDVPSAAGHRGLHRSENAEGCAASPKHTNKCLHCGVLTRQVQALVQSLAGLAASACNWSAGLSLTQHFELARLVLDYIRPCAKLDPNGLGTLCEKLESASVDQHEGFASGGTTRSSVRTGSSDIHVDEVHEYVDEVVFSAVPQEAQPMPPISSVQELNEDASDSQTDQSDSRLLCITSESMAAPGCGIRKDTSWKPGRTTICEHQPARSTSRGPLASGGEPDAEPGADNTVSAPVCTASRKGLSEVLPGQAGIRRPSAQFFFX
>AzaSpi3D9060195_rbh_TGME49_306350
YYDEPPPLSAAAGRYYDEEEAGYTRSRSYHGGGARSSPSPPPLTAAEQYEEDRARRVALERELEELRAESRRGKEVLDGLDERIRSLRAEVEQQRRQKPERGCKACRAVTLQVDAAAQSLLGSAGHVARTLLRDMSADRGELLSTVLRYLEPVKHLDPELEELYARAQASLGRAGPSRSPRGFGGGAAAPVAAASSSRSGYPHHLAPPYRAEGGGQLGLGRQDYFGDVGGQPWDIGDDIPSGHRX
>AzaSpi3D9173052_rbh_TGME49_306350
EPPPLSAAAGRYYDEEEAGYTRSRSYHGGGARSSPSPPPLTAAEQYEEDRARRVALERELEELRAESRRGKEVLDGLDERIRSLRAEVEQQRRQKPERGCKACRAVTLQVDAAAQSLLGSAGHVARTLLRDMSADRGELLSTVLRYLEPVKHLDPELEELYARAQASLGRAGPSRSPRGFGGGAAAPVAAASSSRSGYPHHLAPPYRAEGGGQLGLGRQDYFGDVGGQPWDIGXAIFLADIACDSADGSHRPPGWALAX
>CryCohSeligo055476_rbh_TGME49_306350
XSAGASSAGAGGGGHWQRRVMDQYEEDRSRRIALERELEELQLESERGKQVLDGLSEKIQTLRAEVERQRRTKPERGCASCHAVTLQVDAAAQSLLGSAGHVARALLRDSAADRSELLETVLRYLEPVKHLDPDLEELHARATASLRKAQGADNQWPTAPKALALALATNCPATDEXTCMFARSAYQKCASPFLFMFPCKPACPKLNAAQRACVDQLQDNSRKSPNTMEGAKPLLPSFLPSSKMPSLTPQPTQQPTHVRSSX
>CryCohSeligo080228_rbh_TGME49_306350
XASAGASSAGAGGGGHWQRRVMDQYEEDRSRRIALERELEELQLESERGKQVLDGLSEKIQTLRAEVERQRRTKPERGCASCHAVTLQVDAAAQSLLGSAGHVARALLRDSAADRSELLETVLRYLEPVKHLDPDLEELHARATASLRKAQGADNQWPTAPKALALALATNCPATDEXTCMFARSAYQKCASPFLFMFPCKPACPKLNAAQRACVDQLQDNSRMEVSQHYGGGEAPFTIVLAIIENAQSDPTTHPTTNPRSVVPGNVTAAPSGVA
>CryCohSeligo097145_none_TGME49_306350
HHTSIIREMAATATAGGGAFRLSPQEEAYTEASAVRLISDLHSGLLETDQRIQRLLGGNGKAGSFAPSDLQGLDDMQQRTDAMLQGGNPHPIFSTGDLSTASAAANYQRGRSEQHVRPSYWQDMPVPRPERQQRCMSNVLAGSRGGSNTFFGYEDCYRCTVRAEQTAAVSQSLAGLGAQIVKLEDVSPTLHKTLSDLVFRYIQPCRHVDESIDQLWRQLFQNGLGQEEELTTITRPRRPEGAADSFLAADPTEEVFGAETPGPAGPAPSATSATSAITSGAAAPESATAFGFLDVPASLNGSAPSSAQGGSTGAVKQTPTRSPQPAFPLDDFLSDTSSRANSKTPTGQGVTSPASSAAAPTSQKVPGSPRSGPDAGTQDPKQTGQMQPVPSTASAAADDDDDDDDDDDDDDDDDDDDDDDDDDDDDD
>CryCohSeligo113424_none_TGME49_306350
XLQGGNPHPIFSTGDLSTASAAANYQRGRSEQHVRPSYWQDMPVPRPERQQRCMSNVLAGSRGGSNTFFGYEDCYRCTVRAEQTAAVSQSLAGLGAQIVKLEDVSPTLHKTLSDLVFRYIQPCRHVDESIDQLWRQLFQNGLGQEEELTTITRPRRPEGAADSFLAADPTEEVFGAETPGPAGPAPSATSATSAITSGAAAPESATAFGFLDVPASLNGSAPSSAQGGSTGAVKQTPTRSPQPAFPLDDFLSDTSSRANSKTPTGQGVTSPASSAAAPTSQKVPGSPRSGPDAGTQDPKQTGQMQPVPSTASAAADDDDDDDDDDDDDDDDDDDDDDDDDD
>DinSpeMGD123260_rbh_TGME49_306350
MYNTPGASGSSGGGGMGFSPPSRQGGFAPGASSPGMSSTLRPGQAGGFPSGPSQDLMIGPGGDSARFSYEEQRARRLQLEAELERLEAECAHGDEVLAEQAREIEALRGRIERQRAQKPSGGCRACSAVPVQVAAATQSLLGAAAQLARALLENPDADRGPLLAMMLRYVEPVKHLDPALEDLYARAKAVL*
>GleFolCCAP11163044903_rbh_TGME49_306350
XRPGALASRSPAAQYEEDRSRRIALERELEELQAESERGKMVLDGLAEKIQSLRAEVERQRRTKPERGCASCHTVTLQVDAAAQSLLGSAGHVARTLLRDMGADRAELLATVLSYVEPVKHLDPDLDDL
>KarBre043750_rbh_TGME49_306350
XVCHGTPATGSTAPLGAFDDWLQDLERREALMDNPPAVASALPQPPSAPPTANRWLARMKPHDEKVIAGLIGSLSEEHVEVEDVVNVLEGDLRFADEGLVLGEGDGAEDGLLDDSASEDLERRSSIHSEVRDWAVSDPLTAPPARSLAIRQQPQALRRRDEECGPALPACGRCPALEQQVRMLVQAVAGLGACSFNWTARYCEESPEREQHWRDILKYTQPCAEFDDRIDAMCQGIQAAAGIVYEMLAPHLEIARDYIDNLPWSPIPAYEPPASEPPHPEPPPEPVEHKKDNKKGGPLEWVRELADQQHALLCEEGLQFPDKVVLEETTRGRKRAAFMEVTVRLEAXYAARKLSGVYCKVPGPKVNGRSVYARGRKYLLHLDDGTWAIKDGPGSNADADVYA
>KarBre093307_rbh_TGME49_306350
XPNAGPRLPRAQVERYATALLQQAAXAPLGAFDDWLQDLERREALMDNPPAVASALPQPPSTPPTANRWLARMKPHDEKVIAGLIGSLSEEHVEVEDVVNVLEGDLRFADEGLVLGEGDGAEDGLLDDSASEDLERRSSIHSEVRDWAVSDPLTAPPARSLAIRQQPQALRRRDEECGPALPACGRCPALEQQVRMLVQAVAGLGACSFNWTARYCEESPEREQHWRDILKYTQPCAEFDDRIDAMCQGIQAAAGIVYEMLAPHLEIARDYIDNLPWSPIPAYEPPASEPPHPEPPPEPVEHKKDNKKGGPLEWVRELADQQHALLCEEGLQFPEKVVLEETTRGRKRAAFMEVTVRLEATTAARKLSGVYCKVPGPKVNGRSVYARGRKYLLHLDDGTWAIKDGPGSNADADVYAYAQDEALEPYHVSTPWHVVTDSIDSDAFVFDTNGMVLPGRRDAALLASVTQTSLGKQESTIAKDDP
>KarMicCCMP2283024665_rbh_TGME49_306350
MDDDFMSPSAVRQYETDRSKRIALENELEELQAESERSKQVLDELSEKIRSLRAEVERQRRRKPTQCGACRAVNLQVDAAAQSLIGSAGHVARTLLRDAGADRVELLDTVLRYLDPVKHLDPDLQALYARAQADLRGQNATFASGVASNSPLRSGX
>KarMicCCMP2283102259_rbh_TGME49_306350
XDRSKRIALENELEELQAESERSKQVLDELSEKIRSLRAEVERQRRRKPTQCGACRAVNLQVDAAAQSLIGSAGHVARTLLRDAGADRVELLDTVLRYLDPVKHLDPDLQALYARAQADLRGQNATFASGVASNSPLRSGGN
>KarMicCCMP2283155534_rbh_TGME49_306350
XLTTGVAMDDDFMSPSAVRQYETDRSKRIALENELEELQAESERSKQVLDELSEKIRSLRAEVERQRRRKPTQCGACRAVNLQVDAAAQSLIGSAGHVARTLLRDAGADRVELLDTVLRYLDPVKHLDPDLQALYARAQADLRGQNATFASGVASNSPLRSGGNERGVASGYKSPEALNHHTGAGSSTAMSHSRTATVAMSILDVX
>KarSpeRossSea121429_none_TGME49_306350
MSSFVIASPASCDSFLISLLHLLASAMALHPSMQAPLVGAAHQPAGHALAMASRQAFNSEHGIQQSVQYDPMLMDNLSMMGASVSACLEKSGGSAYPAKDDVRPAINRMGQQVDALLLPWEHALTAKFLDGFEPPNTGRLAPTGRWTRDRDHMTTPVPGVSPPHYPHIAPASPVRPGVAYNDSHASPRMTPIGVFQSPDDYGHHLGGMSKSPSAPSFGATVADLGRWDPRSATSQRKSLLPCKHVMPPCERKRIMAFPEGDNEAYARLDPKHILQRTLDWQENDVSRGIIMERVLCGMENHEIDARKGLSALEFSIAERYLPRGAEAVKQNLEELIDGMLEQPKPPFRKTKVQALSSDRRIPPFQSTTTTQSLPGGCKKCEVLTLQVAALAQALTGFASIAYHWSAGLDCHRRQSLVDLALEYLEPCSHICTELSNLCVELEIRRNDSNPIKAWKNPADIAEPAEDHLEDRPRREIDWWDEPLPPPPILEGSRLPGNYGASREGLTAYLIDNSKLKATTGGLGYRRSPNWEDKDGAFAPWGTIVYGTAAGDWILVEGRYLPRLVNGIIACVPTDHKTEAAHPYSNFIPKDEPPPPEPDCPERPPRHTKGVSSASPLLYDVELEEQELSERLAAGEAPWQEANHNDGQERWVSRRMQSMAGDESGSEKEPQSYAVGDWRPPGSSQADIQRQETAATNAPRGASRAAFQSQGTTATAASRGANGPRARPGLSQREATQMDSRGTVASRAPASRTATVSSRAPASRSATVASRPSALRRRQQGTDEDEESMTTIHTVVSQF
>KarSpeRossSea121430_rbh_TGME49_306350
MLEQPKPPFRKNKVQALSSDRRIPPFQSTTTTQSTPGGCKKCEVLTLQVAALAQALTGFASIAYHWSAGLDCHRRQSLVDLALEYLEPCSHICTELSNLCVELEIRRNDSNPIKAWKNPADVAEPAEDHLEDRPRREIDWCVLVAFATTMD
>KarSpeRossSea184230_none_TGME49_306350
DKRAIARVGPGSPTRSCMPKVLSAPPPPPQPSAFQSFDKRAIARVGPGSPMQSGAPMALSAPPPPPQPSQSQALDINTFARAGQRSPTQSVSPVCERIRSQMDALLSDELAESEVPRFGRESLACLQDVRAIVADMCNESGQAGPQSVAGEKPPQEEIPLDRRWLERKPSTPMLDKRSSLWAERQPAPKQEQTVDELIGMPPLCVPGSKMRGRGGQSSSAYAAEQLITEGVKPQCKDGQQTFARTAETWGGGKSSGTRCTPSNRHGPPLSVDSANLDDAACSKCKVLCSQAQALAQSLAGLAAFVFNFSWNLHTSHRRVLTSKVFKYTQPYSHIDPSLQKIVEELQCLFGDDSASTHAAEHVVAQQPENPCNRAKSQGTSDNAAGSAAELVATAKVQQPDLISERIVCNEVPIISLSTAEAHQSGGISKKESCQQAPRNPKAASVSGATALHPTMPTPHGVPASLAPTGHSTTVRTGQPPVLVPSPPDCVARSDSSPVLQSPARHIPGDEETTLPFMDLRDVRTGSHGPRSNDDDCASRSAHSATKEQQRPAVNRQVVAKLKQEFALEIAQDEEDAESSDDSISGGHSVLIKRLNQRNICPADQSNKSRRPPPAAVLKTGQYAQTHAGSQAGRGAGPLSSSSDEEKEPAQSNTQNPAPPQCRPRLWL
>KarSpeRossSea184233_none_TGME49_306350
DKRAIARVGPGSPTRSCMPKVLSAPPPPPQPSAFQSFDKRAIARVGPGSPMQSGAPMALSAPPPPPQPSQSQALDINTFARAGQRSPTQSVSPVCERIRSQMDALLSDELAESEVPRFGRESLACLQDVRAIVADMCNESGQAGPQSVAGEKPPQEEIPLDRRWLERKPSTPMLDKRSSLWAERQPAPKQEQTVDELIGMPPLCVPGSKMRGRGGQSSSAYAAEQLITEGVKPQCKDGQQTFARTAETWGGGKSSGTRCTPSNRHGPPLSVDSANLDDAACSKCKVLCSQAQALAQSLAGLAAFVFNFSWNLHTSHRRVLTSKVFKYTQPYSHIDPSLQKIVEELQCLFGDDSASTHAAEHVVAQQPENPCNRAKSQGTSDNAAGSAAELVATAKVQQPDLISERIVCNEVPIISLSTAEAHQSGGISKKESCQQAPRNPKAASVSGATALHPTMPTPHGVPASLAPTGHSTTVRTGQPPVLVPSPPDCVARSDSSPVLQSPARHIPGDEETTLPFMDLRDVRTGSHGPRSNDDDCASRSAHSATKEQQRPAVNRQVVAKLKQEFALEIAQDEEDAESSDDSISGGHSVLIKRLNQRNICPADQSSKSRRPPPAAVDAVVLKTGQYAQTHAGSQAGRGAGPLSSSSDEEKEPAQSNTQNPAPPQCRPRLWL
>LepChlNIES1868015100_rbh_TGME49_306350
FKIARIIMNARPFRAGEGTTTPRALTPRTANYGNDRALTPRAANIGNEPRAPGGPGMTTPVVGGYPSSSSGRGDPYGNDARQTTPRQLQARQQEKEGGWQNGFDMSLREGRYAASRTADMKQSNPVSGASASGPRSGTLASGREALEREYAELQAEKERGQAALDGLAERIHSLRQEVEAQRRRKPASCASCRAVTLQVDAAAQSLLGSAGHVARTLLRDANADRRELLDTVLRYMEPVKHLDPDLEDLYERAQASLAMGESRPPAGPSGSRGSRDVGRSPGPSARGFEAEAGLAIGGGSRTPGRSPGPSYRG*
>LepChlNIES1868126891_none_TGME49_306350
MDDSIARLTNAASPRVLPTPPPPPQAPPASVRQLQTPLNRVPVSPASSAFGNSHSGGGPLPPQSSAMRGRDHLGRYPDLSAMSSPGTAASDTTHMSSQQQDAIMARLLKGYNKNPDDFNSSPTVPQQSILSQQLLLDSPQQQSKSQPSPKSASVILTANSAASASRQSLDDTGMNQNADHWGCNRCRGFDSNSFVIDCARCPILEKQLRAVAQALAGLSATIFNWSLGPLQEEVMRGGLSRYLTLEEKKVLWELVLKYIGPCANVDMRIGETCSGFQGALSTANHRTPRVESHQSGHSSYRSQILEAGPITHGPHTVPTPSGVDAPKAIGSILNGSPVAVAHTAPFSNPISKKRPAKGDVVLISIDFGSSEAGQVISGLYKKDDRAWVNERPVYVRERDESGTFTLLFNGLVWLIQSNSGDDPKAVLAYVEDAASEPYKVASQWKIADGTGGFVVENNGCVLPGCPAPR*
>LepChlNIES1868148319_rbh_TGME49_306350
LSSDFECSRCAHAGDYAITADSAVMDDGRRARDNAPTRWPGGGGALTQPVLDRTPRGVAVGSSTSSAAVPPSSEVSGGAPLAGGRRGRRWGSGSAGADGHLAARAKVDEQLPKVIADEDAWYALPTSASPRFGAAPSTGGLSELAKQYEAERTRRLALERELAQLQTESERGREVLDGIDQRIKALRHEVDRKRRQKPMQCVSCRNTEMQVDAAAQSLLGATGHIARTLLRDAGVDRTDLLETVLRYVAPVKHLDPELEEIYDRARENTEGTRRLERYLPPGPERTERLEASARAAHGRGPIGDVAVAAGERGSAGRFAS*
>LepChlNIES1868148320_rbh_TGME49_306350
LSSDFECSRCAHAGDYAITADSAVMDDGRRARDNAPTRWPGGGGALTQPVLDRTPRGVAVGSSTSSAAVPPSSEVSGGAPLAGGRRGRRWGSGSAGADGHLAARAKVDEQLPKVIADEDAWYALPTSASPRFGAAPSTGGLSELAKQYEAERTRRLALERELAQLQTESERGREVLDGIDQRIKALRHEVDRKRRQKPMQCVSCRNTEMQVDAAAQSLLGATGHIARTLLRDAGVDRTDLLETVLRYVAPVKHLDPELEEIYDRARENTEGTRRLERYLPPGPERTERLEAELTPEFIPG*
>LepChlNIES1868148321_rbh_TGME49_306350
LSSDFECSRCAHAGDYAITADSAVMDDGRRARDNAPTRWPGGGGALTQPVLDRTPRGVAVGSSTSSAAVPPSSEVSGGAPLAGGRRGRRWGSGSAGADGHLAARAKVDEQLPKVIADEDAWYALPTSASPRFGAAPSTGGLSELAKQYEAERTRRLALERELAQLQTESERGREVLDGIDQRIKALRHEVDRKRRQKPMQCVSCRNTEMQVDAAAQSLLGATGHIARTLLRDAGVDRTDLLETVLRYVAPVKHLDPELEEIYDRARENTEGTRRLERYLPPGPERTERLEVSAAAQVGLLLERGALRGV*
>LepChlNIES1868153686_none_TGME49_306350
MDASPAVRRFSPLDPLLKCNLADMSDFINIIEDETEHEDGTCSAYAVESYDEQPLIPSRFLQPKRLVANGDVGSLSSSVHSSDKIIRGDDPYLIPNFSRETGRSPRNAEARQYRTGKPFEDVLATGRTNRQLNTDNLLAPYLIADGSQKIGRSPCNAEAVHHRTSAPFKDVLNKGRAKRQLDTDSSLNPYLISNYLQKAMRNPRIAEDAQYRTGAAFLDVFSNGGTKQQLDTANPLAPCFIPKYSQKTSRSPRNAEDIQNRTGVPFEDVSDTCNTKQQLDIDNPLAPCLIPTYSQKIDRSPRSAEAGQHSGAPFEDVSSRTKQQLDIAGSSSDLSDNQEPLQLNAVDSQVKALSQALADLATFAFEWSSTLGVAPCRVMTEHILQYISPCCFAHVGVQEICSRLRRIQWPRHDGIAAVPPDTELLKPSRHREFDISLDQASVSRGTVSKVFHDSRRPLRRPGRFKTRTRNAITYSGKSSQPENIRTQPEHDLGALRALPRKGGDSASSIGRYDHEVNSSSELQNDEVVTSVTSRKQINIDIMKPHALKMLHEKNIFSCDFREEHVVDLLDEYFPAGKTVLESDSRGIAELSGRFLEACVQRRVVLMDTDGNVDNWRGLFDDLGPYSFALALKSL*
>LepChlNIES1868168507_none_TGME49_306350
CVLRRSSNPAWLLSFARGSHMIITEHERPLPADSLKDLLNVRMQTMSSTVQDLVASPPGGQPYLPDARRSSTAAHTVLTSMMQPQSTTIELPRRSSCPAVSSMANMHEHMTQVDALNRMILQKDISLSEALTALARIQPSGTSGASGDDRAVPSKTNADAGSLSNLGTTPKRSLDKSPHRRGPPPPPPRRNSQFVGVPSVQSATVVPSMIGVSGTVLEEFETGTLQLNGRANSCDKNMSARTCDSATSAAQFSTGLCSSSSSSELPCSQEQATNTTHIAGRTGLDNVASETVSCNRCKICKQQVSALLQCLNGLGASVVNWSAGHSVFQRKDLIALVLEYLRPCAHLDSELATLCSTLDTIRWDDPTTIARDQDSQTSMAAALEGNPKCEQDQHLIDARAVSVTSIEEQDQHLIDARAVSVTSIEDQCGKIQQVGDAQDDADTCGAEVAGQSCSDRHSSKGRADKQEEQCFTGNAELLAQSPSVSSSSRVSSHGDRIESTIEVNECIELIRSAGGGPAREATYQHVENVVSEIARCKVKEASIDFNNPSCDIDMIASDDITSSTRTSSCGAAATAGSLRNPSQRQSVPTERRKTSIPNVEPDEEPAAEIGSHIQSTTRAPTQSDGAGKSERREDFLWQASLAADATRLPCLPTLPVQVRGKHYFQELVNMADMMSVDSGCNSDALSYGYEAEEQFLRACSMTPQVEMQSSLALEVVPEPHVTRCDMTSSGQGSSRPPADAHCSSSLDAHAIHPDGVNRDSVRDMAAQSMRPMLFDLPTPESDAAEHGEHDIHTCELDPSTHNGELVCSDLDFVWGSGANNSPICNLSHSDVVIEVATAVDNTCDIAAPDSASSTTLDTAVVLHSLPSPEHVSETDCREKQTSDADDVAEDGFREFEAESCDDGYAQDGMATNALPLGLKSHSQSTVCTTDAKSQPQNVDQKYVGSTSDCDFGCLTIEVKSCNLGLGPDSSTSIHMTRSLDAPPSSEIAACPSRNFAFEVEELSDTSSLMSYASSPRSANVSCAFDPAAVDRDCNIPSMAGVATGSNKQVLTTRLEAIAQRSLRYKKIGCIQAAGFEPVTAGVSTEHELSEGHLKREPGKVSCAFADRIESSRKRPTMHRGSPGDKHIDTNDERTSACKDTTKPSEPVPPLPGRIYLGTTVPPDSQCKVQASQKFGSSASERCQEFSASDKREDKADVLVNHSASLSLLAGKEESMSGFKARREELRPGRILLSRASAAHVAKA*
>LepChlNIES1868168508_none_TGME49_306350
SSFRLAKRSPGSHMIITEHERPLPADSLKDLLNVRMQTMSSTVQDLVASPPGGQPYLPDARRSSTAAHTVLTSMMQPQSTTIELPRRSSCPAVSSMANMHEHMTQVDALNRMILQKDISLSEALTALARIQPSGTSGASGDDRAVPSKTNADAGSLSNLGTTPKRSLDKSPHRRGPPPPPPRRNSQFVGVPSVQSATVVPSMIGVSGTVLEEFETGTLQLNGRANSCDKNMSARTCDSATSAAQFSTGLCSSSSSSELPCSQEQATNTTHIAGRTGLDNVASETVSCNRCKICKQQVSALLQCLNGLGASVVNWSAGHSVFQRKDLIALVLEYLRPCAHLDSELATLCSTLDTIRWDDPTTIARDQDSQTSMAAALEGNPKCEQDQHLIDARAVSVTSIEEQDQHLIDARAVSVTSIEDQCGKIQQVGDAQDDADTCGAEVAGQSCSDRHSSKGRADKQEEQCFTGNAELLAQSPSVSSSSRVSSHGDRIESTIEVNECIELIRSAGGGPAREATYQHVENVVSEIARCKVKEASIDFNNPSCDIDMIASDDITSSTRTSSCGAAATAGSLRNPSQRQSVPTERRKTSIPNVEPDEEPAAEIGSHIQSTTRAPTQSDGAGKSERREDFLWQASLAADATRLPCLPTLPVQVRGKHYFQELVNMADMMSVDSGCNSDALSYGYEAEEQFLRACSMTPQVEMQSSLALEVVPEPHVTRCDMTSSGQGSSRPPADAHCSSSLDAHAIHPDGVNRDSVRDMAAQSMRPMLFDLPTPESDAAEHGEHDIHTCELDPSTHNGELVCSDLDFVWGSGANNSPICNLSHSDVVIEVATAVDNTCDIAAPDSASSTTLDTAVVLHSLPSPEHVSETDCREKQTSDADDVAEDGFREFEAESCDDGYAQDGMATNALPLGLKSHSQSTVCTTDAKSQPQNVDQKYVGSTSDCDFGCLTIEVKSCNLGLGPDSSTSIHMTRSLDAPPSSEIAACPSRNFAFEVEELSDTSSLMSYASSPRSANVSCAFDPAAVDRDCNIPSMAGVATGSNKQVLTTRLEAIAQRSLRYKKIGCIQAAGFEPVTAGVSTEHELSEGHLKREPGKVSCAFADRIESSRKRPTMHRGSPGDKHIDTNDERTSACKDTTKPSEPVPPLPGRIYLGTTVPPDSQCKVQASQKFGSSASERCQEFSASDKREDKADVLVNHSASLSLLAGKEESMSGFKARREELRPGRILLSRASAAHVAKA*
>LinPolCCMP1738072416_none_TGME49_306350
MPTPLCLDDLLDRQLSSLSESVYSLLGNHFENGAGLGPDLAGNCFSGKDPGGAELGLRDAGRGAKVSVVELGGSLKLQTPAPAVPPPPASPRPPVPRATAWAPAGGAVGSSRSPELGKDSLLERVFQGLEAQKMSLSDALGALESGFSTPCALHSSPSVXCHSPRHYSGRVAGVAQVSDAGRAAWTSGDIHAGQWLPSALPPLPRAGPEVRALSQSLAGLGARVFNWSAGLDPWRRRELAELVLDYARPCAQVHASVEGLCVDLLDARSQVADLDPPDARVPLEHKQQQPDVGQLQLPGMPRLAGPRPRPRPLPKAQPVAAPQALLKRKDDYTVQHTTEFPLLDRRAGDTFVEEPAMRCLEAQQPTPAEVGVSSQEWHGLHVLLSDELPSEGRGFEEQRQPETSADSSEQRRSSTVSSEDRRQSSTTSEGQRRSCATHSEEQQPQVDATDRGATRSSSRSARGSSSSSSSSSADRATSSRDQSESSASSRGSSTSSRNRSCSRRSWTSSRGRTSSRCHTSSGSRTISGNGTEHLAMQAQQLLPELGGVGSSTGKRPTWLFRERPGAAVE
>LinPolCCMP1738100237_none_TGME49_306350
XFSGKDPGGAELGLRDAGRGAKVSVVELGGSLKLQTPAPAVPPPPASPRPPVPRATAWAPAGGAVGSSRSPELGKDSLLERVFQGLEAQKMSLSDSFSTPCALHSSPSVSPRSAPATLPDTIPVELPGSPRFPTQAERLGPLATSMLGSGCLPHCRRCPVLDRQVRALSQSLAGLGARVFNWSAGLDPWRRRELAELVLDYARPCAQVHASVEGLCVDLLDARSQVADLDPPDARVPLEHKQQQPDVGQLQLPGMPRLAGPRPRPRPLPKAQPVAAPQALLKRKDDYTVQHTTEFPLLDRRAGDTFVEEPAMRCLEAQQPTPAEVGVSSQEWHGLHVLLSDELPSEGRGFEEQRQPETSADSSEQRRSSTVSSEDRRQSSTTSEGQRRSCATHSEEQQPQVDATDRGATRSSSRSARGSSSSSSSSSADRATSSRDQSESSASSRGSSTSSRNRSCSRRSWTSSRGRTSSRCHTSSGSRTISGNGTEHLAMQAQQLLPELGGVGSSTGK
>LinPolCCMP1738154314_none_TGME49_306350
XVTARALCGLLMPTPLCLDDLLDRQLSSLSESVYSLLGNHFENGAGLGPDLAGNCFSGKDPGGAELGLRDAGRGAKVSVVELGGSLKLQTPAPAVPPPPASPRPPVPRATAWAPAGGAVGSSRSPELGKDSLLERVFQGLEAQKMSLSDALGALESGFSTPCALHSSPSVSPRSAPATLPDTIPVELPGSPRFPTQAERLGPLATSMLGSGCLPHCRRCPVLDRQVRALSQSLAGLGARVFNWSAGLDPWRRRELAELVLDYARPCAQVHASVEGLCVDLLDARSQVADLDPPDARVPLEHKQQQPDVGQLQLPGMPRLAGPRPRPRPLPKAQPVAAPQALLKRKDDYTVQHTTEFPLLDRRAGDTFVEEPAMRCLEAQQPTPAEVGVSSQEWHGLHVLLSDELPSEGRGFEEQRQPETSADSSEQRRSSTVSSEDRRQSSTTSEGQRRSCATHSEEQQPQVDATDRGATRSSSRSARGSSSSSSSSSADRATSSRDQSESSASSRGSSTSSRNRSCSRRSWTSSRGRTSSRCHTSSGSRTISGNGTEHLAMQAQQLLPELGGVGSSTGKRPTWLFRERPGAAVEGX
>LinPolCCMP1738155369_none_TGME49_306350
XVTARALCGLLMPTPLCLDDLLDRQLSSLSESVYSLLGNHFENGAGLGPDLAGNCFSGKDPGGAELGLRDAGRGAKVSVVELGGSLKLQTPAPAVPPPPASPRPPVPRATAWAPAGGAVGSSRSPELGKDSLLERVFQGLEAQKMSLSDALGALESGFSTPCALHSSPSVSPRSAPATLPDTIPVELPGSPRFPTQAERLGPLATSMLGSGCLPHCRRCPVLDRQVRALSQSLAGLGARVFNWSAGLDPWRRRELAELVLDYARPCAQVHASVEGLCVDLLDARSQVADLDPPDARVPLEHKQQQPDVGQLQLPGMPRLAGPRPRPRPLPKAQPVAAPQALLKRKDDYTVQHTTEFPLLDRRAGDTFVEEPAMRCLEAQQPTPAEVGVSSQEWHGLHVLLSDELPSEGRGFEEQRQPETSADSSEQRRSSTVSSEDRRQSSTTSEGQRRSCATHSEEQQPQVDATDRGATRSSSRSARGSSSSSSSSSSSSSSSSSSADRATSSRDQSESSASSRGSSTSSRNRSCSRRSWTSSRGRTSSRCHTSSGSRTISGNGTEHLAMQAQQLLPELGGVGSX
>LinPolCCMP1738237914_none_TGME49_306350
XGLLMPTPLCLDDLLDRQLSSLSESVYSLLGNHFENGAGLGPDLAGNCFSGKDPGGAELGLRDAGRGAKVSVVELGGSLKLQTPAPAVPPPPASPRPPVPRATAWAPAGGAVGSSRSPELGKDSLLERVFQGLEAQKMSLSDALGALESGFSTPCALHSSPSVSPRSAPATLPDTIPVELPGSPRFPTQAERLGPLATSMLGSGCLPHCRRCPVLDRQVRALSQSLAGLGARVFNWSAGLDPWRRRELAELVLDYARPCAQVHASVEGLCVDLLDARSQVADLDPPDARVPLEHKQQQPDVGQLQLPGMPRLAGPRPRPRPLPKAQPVAAPQALLKRKDDYTVQHTTEFPLLDRRAGDTFVEEPAMRCLEAQQPTPAEVGVSSQEWHGLHVLLSDELPSEGRGFEEQRQPETSADSSEQRRSSTVSSEDRRQSSTTSEGQRRSCATHSEEQQPQVDATDRGATRSSSRSARGSSSSSSSSSADRATSSRDQSESSASSRGSSTSSRNRSCSRRSWTSSRGRTSSRCHTSSGSRTISGNGTEHLAMQAQQLLPELGGVGSSTGKRPTWLFRERPGAAVEGGTSQRPQVALX
>LinPolCCMP1738238921_none_TGME49_306350
XGLLMPTPLCLDDLLDRQLSSLSESVYSLLGNHFENGAGLGPDLAGNCFSGKDPGGAELGLRDAGRGAKVSVVELGGSLKLQTPAPAVPPPPASPRPPVPRATAWAPAGGAVGSSRSPELGKDSLLERVFQGLEAQKMSLSDALGALESGFSTPCALHSSPSVSPRSAPATLPDTIPVELPGSPRFPTQAERLGPLATSMLGSGCLPHCRRCPVLDRQVRALSQSLAGLGARVFNWSAGLDPWRRRELAELVLDYARPCAQVHASVEGLCVDLLDARSQVADLDPPDARVPLEHKQQQPDVGQLQLPGMPRLAGPRPRPRPLPKAQPVAAPQALLKRKDDYTVQHTTEFPLLDRRAGDTFVEEPAMRCLEAQQPTPAEVGVSSQEWHGLHVLLSDELPSEGRGFEEQRQPETSADSSEQRRSSTVSSEDRRQSSTTSEGQRRSCATHSEEQQPQVDATDRGATRSSSRSARGSSSSSSSSSSSSSSSSSADRATSSRDQSESSASSRGSSTSSRNRSCSRRSWTSSRGRTSSRCHTSSGSRTISGNGTEHLAMQAQQLLPELGGVGSSTGKRPTWLFREX
>LinPolCCMP1738261206_none_TGME49_306350
XCSVTARALCGLLMPTPLCLDDLLDRQLSSLSESVYSLLGNHFENGAGLGPDLAGNCFSGKDPGGAELGLRDAGRGAKVSVVELGGSLKLQTPAPAVPPPPASPRPPVPRATAWAPAGGAVGSSRSPELGKDSLLERVFQGLEAQKMSLSDALGALESGFSTPCALHSSPSVSPRSAPATLPDTIPVELPGSPRFPTQAERLGPLATSMLGSGCLPHCRRCPVLDRQVRALSQSLAGLGARVFNWSAGLDPWRRRELAELVLDYARPCAQVHASVEGLCVDLLDARSQVADLDPPDARVPLEHKQQQPDVGQLQLPGMPRLAGPRPRPRPLPKAQPVAAPQALLKRKDDYTVQHTTEFPLLDRRAGDTFVEEPAMRCLEAQQPTPAEVGVSSQEWHGLHVLLSDELPSEGRGFEEQRQPETSADSSEQRRSSTVSSEDRRQSSTTSEGQRRSCATHSEEQQPQVDATDRGATRSSSRSARGSSSSSSSSSSSSSSSSSSADRATSSRDQSESSASSRGSSXKQSEQELQQEELDQQSGPHQQQVSHQ
>ScrHanSHTV5024874_rbh_TGME49_306350
LCSSLQRQVLALVQALAGVSASVWDVAKEHPASQRQELLKVVLWYLQPVARIQPDLLRLCTELQERQPGGSLRNFPHRTAGPRHDVGS
>ScrHanSHTV5047257_rbh_TGME49_306350
XADRAEMLETVLRYLEPVKHLDPDLEDLYARATASITRTGGVPGGSQTRAGVPS
>ScrTroCCMP3099019340_none_TGME49_306350
QQVQALAQSLSGLGASAFNWSAGLSLLLRQDLAELILEYCKPCAHLDVSLAGVCSTLEGIKWEEARRLLADASASAGGRQESQQRQQHKTIGRVPLAPALAPKRQDPGTVMPRQNNANGDFLARSWQHSPSAAAQGKSHGSPARTGANASVRPRPRRSLPVAEPQSPQSPQSPHAGDTLRPTPQLRRVWKGASEGLRSPKASQPLDRIPRARADEVEQSKDEVPKKKSNPFAEEFKSSGSSAEDEVRDQDDALETEEEDASGGDPDGDSDDGNRSDSNQSR
>ScrTroCCMP3099259847_rbh_TGME49_306350
SPQKGGAAPSTATPGFSPNKVQTQDRSTVGRRLSKVLSDSLPQRDETMVKLLCGLGEESFSVQDVIGIMDKELRSVPAPTAVPSRPVSPSSAAAAGVSRPPGGRGNGSTGDPARLTTLERQLRAVCQSLAGLGARMFNWSISANLKEVERNGLWDLILQYLEPCREVDERISDTCKGLGAALGEARPPPEGRAFPRLGGNSGGTAASAGTSAREASPQSFNAEQSFTDTYHATPEAIARGAPLASFASAQARSPRPPQEGSGVDEVLVAFSASRKARRLNGAYQRVQNLQVNKRPVYERGGKHIVFLNDGTWCVKDGPDGNEGAFVYAFAEDTAQEPFAVRSPWQVLDDGDGFVAEAHGSMSAKCRATTASGSX
>SymMic028646_none_TGME49_306350
MRTLVTDCVTYPPYPNTRVYRIVVPEWGQRRGAAAALTSLVAPREGDEHRDVMRKLDLALEAISPHLRNPHWSVRRKALVAISSVCEVAGGHKKCLRRVKDMANDKDEQVRLALAAGLPRIAPVRSKEAVMVALELASNDVDEEAYRCYKLLWGYRAEQGQIQTNLKPMAALSGPPQRRRAPAVVLAPPPPPSRPPPAVAPLPKTLKPDDRKVRFDYGYNDIEGGNLMGSLLGSLQDDSLSVSEAIRALEADLRGQAPKTVASTNLKADRGRPATGCRRCDVLSRQLEAVAQSLVGLAGASFRWSLEVAAGVSPEDRESLWKAMMTYMQPCAHVDQRIALTTEELLKAVAKARSPDELLRSLAPSKQQERIALTTEELLKAVAKARSPDELLRSLAPSKQQEQLEEEERLRTLRAAEDTQPMQAGFEVELAMLSRAGTKSSSASPGSSSSGSSYSYDSYSSDSSSASSSSSQKASAKAKAAPASAKAATAKPIPVRVMALQAVAELCTEGRSRTCKAIRQTARLFADDSEQVRQQASRVISAIGFNRRTAIDSLTDMMKNSDNQARVLAAETFQSVIGDRQDRGEKRTLRLMRHNSDTGVREAASLAMALSSTGPSSTSANQDPQVVLAASAMAMKWEDPPPCNPKKRNYNGDYRLSRAAGSSAAGAVAAAVEAEWVDLLQSKARQLTTILETSQPEPFVTVTARDVSLNAWGNETAPGVALELVSGPTAITMEAIKIKGGLIQSFSLNNRNILLQRPHMDQMDGNIFWPGPQSKWGWPPPKAIDPTPSKDFTTAYALEIDFMTRSFELRSPVWEEQNLSVSKKVSVDVSRMSFLIDYGIHVGGDTKIKWAPWEISRVQPYGLTFFKTGSEQTSGTWPSLDLKHRDGVTWFPQVGDKASGKLFASTVPSLPSSEMSWLAHTDGALLFVKCFHHIPKGTQAPGELQIEIYDGTDYVEVEQQGAYQEVFPGQPVTWRVEWLLRELPAGAKPIPGERLLVAAADELCS
>SymSpeCY103033500_none_TGME49_306350
MLLLVGRRKPGGAVADHQGQGRGDLLKAFSQQSHSNGFTWQNTLLGSSEQNIGALGPLLPRRPPGPTHAEHPKAKDDLEFGPHERFEGVFECRETRETSRHPTRHGSEGAADPEGAASTAERMGIGAIRALKGKGANIRLCDVKHWSLGDLVGTAHRQPDSKMPVPTEDHRTVSKGSVKDAIDIAKGKGFAKVVDKFKRKFFAASSERSRMCKRSEVMQLAREVAGNKRPLPLDRGIIEGVAAALKEAGLKSGQQYMTELKLLHVEAGYEIDAGLKRTLDLCKRSLERERGPVTRAAEVKVETFVSLPPPESGLRKGTPEMASAMFLWAAIWMLREIEVRNMKVNHVRLRQAERAITICLPISKCDQLGLGIRRTLRCSCGQGCKTWCPWRLAMDLVADAKVKGFWGGSFLFRDPRGAQTSKSGTVKKWKELFGKETSGHSPRRSGAMFYVRRGLPIQELAFLGRWKSGVVLQYAEEALQEKPVEIPLEAKLATSSAPLPAPVRMVDKPMALNEVRIEENVKSPPEDEDVTMAAAFGKPKDLWVVTKGKGWRNRPRHQVTKAAWSLPIKEWTTACGWCFASHSSEFYFLSGSQVDKMKCNKCQAHQEARHVIEAEKKRLSAPMKRKNMNGANAQMASDGCDASSTNVKKLKNLGGRAEKKRLSAPMKRKNMNGLGACVVNWSSFLTPARRQQLKTTVLRYAEPCEHLSPELQELCKDLNSMDFSEGSPKARMFQLQTDEDGDSDEVAQEDAEEDEVEDEEEDEDEDEEEDEDEVGVADVEDEDEVDVEGEFGLFFVNVGLQRPEFVAMRLTVPPSELACEPVVGVGRSWYRNFVGFRIQLPDFVAMRPMVPPSELQWPRQALPVPRQTAKEKAD
>Sym_C1038737_rbh_TGME49_306350
XQPYSCAMGEERERSFQLHEEPPVRLQLREYQTASAGGFLPGTKSRSLFGESPVPDRALPPLQGNLGDQLKSQLVELGNFVGSLQLRAENRSSEGDSRGTQNEPVSETAETAAAGYPNSVNHQEDAEAMHPASPSSYQSPSSVGATEVEVLRLQTAALAQSLAGLGACVVNWSSFLTPQRRQQLKTTVLRYAEPCEHLSPELQELCKDLNSMDFEGSPKGEPLTPLTVGALREMLQ
>AleCatOF101037447_rbh_TGME49_306350
XVQDAERYGLWEVALMYLEPCVHIDERVADTCRGLKAALGHFPGASAQSIATARSGSKAQEADVVEASQRTFDLEQAFTSSMTPPAAAIARGAPLAGFPISCD
>HemSpeSG2012SG2015003696_none_TGME49_306350
LKHILHIGAPVRAWVPRFFVVSTTMATPAPASSATTSDEEEEDETASDDHSTVGTSEDESDEDAEETSSEESGDDATAAPGQTGESALTARSSLEEEDSGSSGTPDAVSPLVPVPEDSATEEEGSLSASLSASGTLEEEGDLESAPRKKTPHLVEITLAMPWGSETIAAYAAQWNEAMREDAFFFRELFFNPYDPPGAEPFEKGAADKVAVVERGQISIAAKGNNAAEGHCVGVMVVDHGNIGDEMPFETRELLKGECVVPVFLIGADDGEKVISCLLDSQVVVENIHDCGPVSYYGEHPTARKVGKQTKLVWKLEFSTRTKQKRLVRCEPSSWTSIENLFRVRGRCFFDVNDRSAMEVAPRRRFGMVRFCFRGPNTFQDKLEKSQVCAALVVINNDKQLQELKIDTIDPRMIPAFLISQTDGHHLIRRFDQSGEGLSLNQIIRVFEEESTGTPDDLDIISVVEEAVVQAVTLQVLIGPYERRFPCLTTDWTTYTDLIPCEGTIIFDIENPFGTVRKNYPEDTILVVRRGEVSYHEKAINAQEGGCRCLLISAENMPTFFVISSVEGAKADIPTVLIRDSARRLLQHTIQRGERARLVGWICGHQQGGEGVSLQFKDDVDQSESDPTVYAITCSGNSAADWEMLHAYKLSSEMAEDKILCISEAEFIGALPDAIRSGVVAILVMQPSEPYMFEVPAHQCDILIASCNEIQIFNMLDDNETVTKVEPCAPESDLWVQLVFNAPPWHVKAVLGDWVMDLRALHVDTPVVFLKKNPTGESPPFLPAEVEGAYVLVEESNRAFFRLAAELKHAGALGFIMGFTGHRIPLMVSPDANVLLPGLAISVSDMRALRAGRGSSDTIVRGPLGTLHLIAYDMKDMVYLPEPVTRDLKEENFEVWLTLAPAHLGHFHVKGIMSIMTTFTQCTHDLMHGILSPTHAQDRISLQHAVPFGNRTVLQDAQLQGIRGLLAINMKNAPPHCLGHHESAHFPTVSISHEDGMHIVDLLGKDVEIRVIDVTQTKKHSTYTGGVSGGVDTRPKYEARIDEKVEARNASRWNTLQKQRRDILREMMRVHHREHNDPSDDMLTPDIDAKQFSDEALALVDTFTATPGCDECPIISAQLHAIIQSLLGCSRIVVEGQWNGVELCGALKTYLLPLVDLDSRIPALLRRCEADFENFPVGKDTVFLQFDRKALRSLTHDYFTQESAPLRFSTRAAPKVVSGKGKVMVCAELVYDCPPFGGGPSIGMQLLLPTPMMDLYIEGSLIDSQGADRSAICKTSAFGAQGIMTLEPGAKWQKCRLCDHRNDAFVDWLREGNSNLLLVVEWYRG*
>KarBre105784_rbh_TGME49_306350
XPNAGPRLPRAQVERYATALLQQAAXAPLGAFDDWLQDLERREALMDNPPAVASALPPQPPSTPPTANRWLARMKPHDEKVIAGLIGSLSEEHVEVEDVVNVLEGDLRFADEGLVLGEGDGAEDGLLDDSASEDLERRSSIHSEVRDWAVSDPLTAPPARSLAIRQQPQALRRRDEECGPALPACGRCPALEQQVRMLVQAVAGLGACSFNWTARYCEESPEREQHWRDILKYTQPCAEFDDRIDAMCQGIQAAAGIVYEMLAPHLEIARDYIDNLPWSPIPAYEPPASEPPHPEPPPEPVEHKKDNKKGGPLEWVRELADQQHALLCEEGLQFPVLEATTAARKLSGVYCKVPGPKVNGRSVYARGRKYLLHLDDGTWAIKDGPGSNADADVYAYAQDEALEPYHVSTPWHVVTDSIDSDAFVFDTNGMVLPGRRDAALLASVTQTSLGKQESTIAKDDP
