# Supplementary material for: Molecular characterization of the conoid complex in Toxoplasma reveals its conservation in all apicomplexans, including Plasmodium species
Source: PLoS Biol. 2021 Mar 11;19(3):e3001081. doi: 10.1371/journal.pbio.3001081 (PMC7951837; doi:10.1371/journal.pbio.3001081)
Supplement: S1 Data — Files are named according to the T. gondii apical protein query. The sequence headers comprise the protein identifiers in our in-house proteome database for the SAR clade (Methods), starting with an abbreviation for the species strain (see S3 Table). The headers furthermore contain either the descriptor “self,” indicating that this sequence is the original T. gondii query, or “rbh,” indicating that it has the original T. gondii query as its best T. gondii hit in a BLASTp search, or “none,” indicating that it has no BLASTp hit in T. gondii (see Methods). For sequences of P. falciparum 3D7, the header also indicates by which P. falciparum IT sequence it was gathered and if it was gathered via reciprocal best BLAST hits (“rbh”) or via unidirectional best BLAST (“bh”). The latter is only the case for the putative orthologue of T. gondii’s TGME49_219070 (see also S4 Table). (GZ) [file pbio.3001081.s005.gz › TGME49_conoid_proteins_putative_orthologs/TGME49_311260.fa]

>AncSagWS2016035663_rbh_TGME49_311260
RSTNMSTDLSRVFMGVAGDDKKISADNAGTVARKLGYVPSKSQIRAIESRGPLTESQISEWLTTLPHIDDVREGDLRGVFTYMDAKGDGRVPTGVFFKMMETVGEPLNEEEMQKVKTTFCKEDETSIDYVEMIRGIMGKKAD*
>BabMicRI003562_rbh_TGME49_311260
MVTTNQVAKMMNLFNMYSKGSDTMSTVHVGDLIREMGLAPSNKEISKFKDKTGEKCTIDDIKEFCNEVEHPEDTKENLIELFKFFDPNNTGNIKKKILVKILSSVGEPLSPAENGDFLQNYCDNSEDVDYSKVLDKLLG
>BesBesBbGer1003544_rbh_TGME49_311260
MASESDIQAAFQECESRGTLPAAKLGEAARLAGASPSNAEVSACAGQSGGGLDLAAFKAFCTKTKHGDDDLKDLKELFRGADMNDTGKLPKVAMKKMLQSFGEPLTDDEFEAVVKEFARDGGENVDYASMLARIIQS
>CycCayNF1C8000940_rbh_TGME49_311260
MATDSSISSAFAAAAKGGTSFPVEQLATAARTAGASPSLAELKAFAAKCSGGVNSAVFADFCKQTSHKDTAESLLTFFQSMDLMGTGKVKKTEVKKCVMNFGECLSEEEANAVLDDIFPGQEDISYQIFIQKLLQ
>CycCayNF1C8002150_rbh_TGME49_311260
MQEPGKSISTKELIAAFKDVSGGGSLILTEEAGNLARRLGFAPSLKECLELKVVAGQYCDMSTFATFCKEVAHRDDTPELLAELFGCYDPSGSGKVSMRIAKNILQNCGETLSGDELNAVLGDLGFSGDEIDYKAFCAKSGMVSIVFHVDAPVAHPRNQHWPDTSKLHRR
>Cys_WienI010640_rbh_TGME49_311260
MASDADIQAAFQECSSGGKIPANKVGTAARLAGASPSNAEAAQFASQVGGGADLTSFKAFCSKTLHPEDDIRDLTELFKGADLQGTGKIPKAAMKKMLQAYGEPLSDAEFDSVAKDFACDGGENIDYVAMLARLFQK
>EimAce006211_rbh_TGME49_311260
MATESSIASAFAAAAKGQSSFPVGQLATAARAAGASPSLAEVKRFGDKCGASVGAAAFKEFCMQTSHKDSEEDLLALFEAMDLQLTGKVKKKDIKKCLLTFGEPLTQQEADAVLDELFPEEEDIPYQVFIQKLLL
>EimBruHougton006913_rbh_TGME49_311260
MLQRRSNAGNEQQQQQQQRRRRQQRQRQQRQQQRQQRQQQQQTVCVSVALLLLLCLLVQQQRASPLLQLPLSQQQQQDEQQHTRQHDHEQQQQQQQQQQQQLQWLSRRRSRSDSSRRRSSSKPAAAAAAAAAAAQDPAAAPHQTLEEQQQQQQQEQQEQQEQEQQQQQQQQQQQQHPVWYYSSSNSCSRSSILSGAINSSSSSSNSSSKSSSSSSSSSRMATESSIASAFAEAAKGQSSFPVAALAAAARAAGASPSLAEIKAFGDKFGAAVAAAAFSEFCMQTSHKDKEADLIALFEAMDLQLTGKVKKKDLIKCLVSFGEPMDHSEVDRILSDIFPGEEDIPYQTLIRTVQQEQGDKRRQIQGRRGDRGRDRKGDRGDRDGDRKGDRKGDRKGDRSSSNPKKENAAAAAATKQQQQQKQQQQQQQQTREEGDSQTGSRRGSEGDRKETAAETDK
>EimTenHoughton001208_rbh_TGME49_311260
MATDSSITSAFNAAAKGKSSFPADQLATAARAAGASPSLAELKAFSSKCGAEVNSGMFADFCRKTSHVDSADDLLSLFQSMDLMGTGKVRKTDVKKCLMNFGEALSAQEADAVLDDIFPNQEDIDYQILVQKLLQ
>EleDub013170_rbh_TGME49_311260
PPPPPPPQDLVKEAFEANQVDGVTDHQQTLAAAQALGVDPHSRDVSAWQLANGNQPLDLPAFKSFLKFVQARQNKFYEYSSGTGVVPIEQTPPICRDFGLVGGPSAEDVRHFGHSKAVDAVDYVGFLKFCEFVEQRQLAFAACAEACKTSPKIPTEKAGVLANKFGYSPALSDVDDLSEKVGPQISYEQFTTFLDKVQHPEDNPDALCSFFQYYDQQGTGVISGKVFRNLLFMFGESFFPGDIDIVVKNLCENEDPVNYSAFVKRVLGPNLSNANWSVDPLRVGRSASRAATPRNSARDGHSETN*
>HamHamHH34004189_rbh_TGME49_311260
MSSDADIQMAFQDCSEGSKIPAAKVGAAARLAGASPSNGEVAEFAGKMSGGVDLAAFKTFCNATQHKDDDPNDLKELFKAADIGGSGKIGKTAMKNILQGFGEPLTDAEFEAIAKDFLRDNGENVDYAAMMAAIIQS
>LecTuz012580_rbh_TGME49_311260
MANPHNKCLTDAEITTAFRKFSGGRSSIRPQTAEQLAWLLGLAPLQRECLKATVEKSDISLQEFLKWIRIVETRQQQLHPNDVVKIFRVYDPKDTGRVTVKVFRMILKNIGEPMSEEEVDDIVEYVSQLNAQNVSTCIVGQKTLSGRPYRRLQRNRCEVSWRPPASRVGRPSLVLRLLKHN*
>LecTuz012583_rbh_TGME49_311260
VSTQSTWETEIVVFVVMANPHNKCLTDAEITTAFRKFSGGRSSIRPQTAEQLAWLLGLAPLQRECLKATVEKSDISLQEFLKWIRIVETRQQQLHPNDVVKIFRVYDPKDTGRVTVKVFRMILKNIGEPMSEEEVDDIVEKLCPGAHTVDYKEIVAKLLKHN*
>LecTuz031648_rbh_TGME49_311260
GINAEYMGHNKCLTDAEITTAFRKFSGGRSSIRPQTAEQLAWLLGLAPLQRECLKATVEKSDISLQEFLKWIRIVETRQQQLHPNDVVKIFRVYDPKDTGRVTVKVFRMILKNIGEPMSEEEVDDIVEYVSQLNAQNVSTCIVGQKTLSGRPYRRLQRNRCEVSWRPPASRVGRPSLVLRLLKHN*
>NeoCanLiverpool005585_rbh_TGME49_311260
MSSDADIQVAFQDCADGSKLPAAKLGVAARLAGASPSNGEVAEAAGKMSGGVDLAAFKTFCNNTQHKDDDLNDLKELFKAADIGGSGKIGKTAMKNMVQGYGEPLSDAEFEAAVKDFLRDNGENVDYATMLATILQS
>PteSch006427_rbh_TGME49_311260
YQRRVHGMSELTSAFLSIRDFFSVCSVPVDYYEYGLWLPPSSVADIGADTTAPTAKKKPATKKEVNDEEQIFIKAVGSSQSLDAAINYLRVQGYAPSAEDVKRIRKNWPQKITFAEYKIICNEVMHQEDEPNYLGEFFEFFDVQASGYLSKTQMTNLLTNFGETLSKNEVDMLLKEIECLDDKIDYHHVVERILN*
>RhySp1WS2016007153_rbh_TGME49_311260
MNAFKSYCMEIAKKKDTLGQLIPLLERLECQKAGLITRAALSSLLQNIGESLTDKEIDWLLKDVTDNEGLVRYKDMLEKILRV*
>RhySp1WS2016010004_rbh_TGME49_311260
WLLINRPSAPPPPPEPTSPPAPTLTTTRTNTRTTTTTSLSCPCHILLLTSLPYLLVPLVSFTFSFRFITPAPTPLVLLIMTSQQQPGVFVVSARSRLVEKAFMNASGGGNKIKTCAIANVARNVGLSPSQKTVVELQERVGSECDLKAFRDYCVELEKTTDTFNQLVPLFERLDRNNDGVISRRALSGLLQNIGEPLTDKEMSWLVKDAIDNIGLIRYKDMMNMLLDI*
>SarNeuSN3001898_rbh_TGME49_311260
MANPDECQSAFAQMSVNNLLPAANVGQAARLAGASPSMAEVEEFKKQAGGNGCNFAAFKTFCDRTLHNEDDRKDIAELFRSTDLADSGTVPRAAMKMLQKFGEPLTDAEFDAILKDFSRQGSEEVDYAVLLTRIFQ
>ToxGonME49000141_self_TGME49_311260
MSSDADIQMAFQDCSEGSKIPAAKVGAAARLAGASPSNGEVAEFAGKMSGGVDLAAFKTFCNATQHKDDDPNDLKELFKAADIGGSGKIGRTAMKNILQGFGEPLTDAEFEAIAKDFLRDNGENVDYAAMMAAIIQS
>AleTarCCMP1771078345_none_TGME49_311260
XLSASQDTSFITPVPTETSIYENYGRDWVALGDELAQRGHTSLDGTLPSILTKVSQELNRRESGASLRSLAACQPLPSDVPTPLRAAAAAAKARKLGRGEEPEGPSCYSAVTTCQSEEQEPEEEGPAEAARQDDGSASRAAPPPPMPRRPSSAESLRRAVSASRLTKDALASEAPRQKAGPSRPSSACGLRSSASFRSVASQGEKERSLPPRPHSSAASTRSAGGGPRRDAAEVSTPSLDSTMRPGTLEEAQAAEADDAPEVEPMEAARPQPQQLQRRASSVTPAAASRPSSGHSRSSSARPASSWPAHTAPAGMPSGMSAAAGAQRPTSATQGPREPWARRRDIPPAPTAADVLAKLRALVAERRLRVSDCFQDSDRLRRGTCTFTQLRTALTLVGLELEPQEYELLFDGFRAGDGAAFRYRDFCAEVSGEAVDVCVHGCARGLTSSRSKAELDQKARSALEDLEGQLRRRAQVRRVELRSAFESFSRARPGHVTRAQFARIMAMHGFRLTEEQISVICRAYCDTQDQQELNYLLFCASMEQPRSRPEAGGGAALTPAPPAGAPPGGGA
>AleTarCCMP1771098322_none_TGME49_311260
XHFRLSASQDTSFITPVPTETSIYENYGRDWVALGDELAQRGHTSLDGTLPSILTKVSQELNRRESGASLRSLAACQPLPSDVPTPLRAAAAAAKARKLGRGEEPEGPSCYSAVTTCQSEEQEXEXEGPAEAARQDDGSASRAAPPPPMPRRPSSAESLRRAVSASRLTKDALASEAPRQKAGPSRPSSACGLRSSASFRSVASQGEKERSLPPRPHSSAASTRSAGGGPRRDAAEVSTPSLDSTMRPGTLEEAQAAEADDAPEVEPMEAAXATAASSVTPAAASRPSSGHSRSSSARPASSWPAHTAPAGMPSGMSAAAGAQRPTSATQGPREPWARRRDIPPAPTAADVLAKLRALVAERRLRVSDCFQDSDRLRRGTCTFTQLRTALTLVGLELEPQEYELLFDGFRAGDGAAFRYRDFCAEVSGEAVDVCVHGCARGLTSSRSKAELDQKARSALEDLEGQLRRRAQVRRVELRSAFESFSRARPGHVTRAQFARIMAMHGFRLTEEQISVICRAYCDTQDQQELNYLLFCASMEQPRSRPEAGGGA
>AzaSpi3D9060145_rbh_TGME49_311260
XLLLEASEEEASEKASQVGTGIKHGEGNIGIEKGSQFGAQSDRSQALKDIFQNADEAGTGFMSRDGIKFLLRALCACTDADVEAIFEELGCDQDRVEYAKFVDX
>BleJapR1072002367_rbh_TGME49_311260
XDAARLLGANLSDAQIEDFMSTLDKSEPLIEFETFEELVNQLIAKDEISKSDLIKRLEPFDKDLDGMVAVSDIMSLLCGPGEPLS
>DinSpeMGD177134_rbh_TGME49_311260
HFGSSSRHLSPFSGVQDGLNFGGAVTPDRMANDLDEVAKMKQELEKELLGMLQNGFLSDVVEIQKEDLEVPEAVAPWSHLPIKLYRSAAATKVLKSQLDGILPGTAASYNQIIGAVMAQTHTESFCFLVGGHVRDILRGKVGNDIDFNYACSAQDVAMVCVKNMWQVKFKAIGPVSEPNYVLIGDESTDSYMEGFSLSFNAVAECFKGDFRQNLLFYDCANHVIVDKTGFGVEDIRNGELRMACAPSQNFEDWAASDITYGLKALRYVKFLIRSKQAEQMLKTDGGECAFIVGNIKKAFRDNASALNGFWFGYALGSALSSVDGLSSLREWVIQNGGSEWWSEWLPFVRAKIGDQSWLDEIPNSSIISGISKAVGADQLDDIANELKNSRPSSRLEGERRISHGRLVDVSNCADSTVDELASSVATKERIKMFFRKSDVQGDGFIGYSQLKNVMQVIDSSWTDEQFDMVVHSLLNPCNALRYDEFIEYVFPA*
>KarMicCCMP2283093321_none_TGME49_311260
XFRSADTNNDGTLNKSELKHLLMSLKMPIQNDDIDQALHAADANGDGLIEYEEFLHWVLGTKNIEQAFRKTRQSMTRLSPEVEAKRKQAAEEKARQHALHEKQLHARNRQYEKAIKEASTHGRDTKSLSSDTEALRQKMAEQHAKDKARQERLAHETHEYQKRLHEAAKHGRDSKHLSADIEDLRQKNAKEHAKDKARYEQRLARENHEYQQGLYEASLHGRDAKALDAEIEALRRKTAEEHARAKAIQDQRLAQETHDYERRVHEAGLHGRDAKRLSAEAEALRQKTAEEHARDKAKYEQRLARENHEYEKRLHEASLHGRDAKCLSDEXEALRQRTAEEHARDKARQEQRLLNETREYERRVHEAGMHGRDAKSLSAETEALRQKTAEDHARDKARYDERLALENLAYERRLDEAASHGRDAKCLSSEVEAVRQKTAEEHARDRDKYQHRLARENAEYQRGVQEASVHGRDAKALSAETEALRQKIAEDHAKDKAREAARLANDTHEYQRRLHEAGMHGRDAKALDAETEELRRKTAEDHARDKARNSQRLAQENREYERRVHEANLQGRDAKSLSAETESLRQRTAEEHARDKAKQEQRLAMETHEYQRRVHEAGLHGRDAKSLSSETEALRQKTAEEHARDKARYEQRLARENHEYQQGLYEASLHGRDAKALDAEIEALRRKTAEEHARAKAIQDQRLAQETHDYERRVHEAGLHGRDAKRLSAEAEALRQKTAEEHARDKAKYEQRLARENHEYEKRLHEASLHGXDAKCLSDEXEALRQRTAEEHARDKARQEQRX
>LepChlNIES1868025323_none_TGME49_311260
MDNDDVAAVQAAFHEWDIDGNGTISRKELSTALSNLGIQMSKRQLTALIRNVTTQENAEIDYNSLLEWIFKDDTPTSRCPTREKVRESLGILKETDEEDEDDGEEEAEEEDGDDDADDEDEEGDSGMDDEDEVDDEEKEGDENDDEEDTPSNAAGRQTRGVSKRAPKSQAKAKARKRNASARPGKDDSAQAELNKAAEEINRLKADLAQREKAQQEAENKAMTAQQQAERERQEMLEAIAVAERKAEHANSTEVSRLGESGSLPLGAPPTTKAKKKIEKENPYLQEEGVVCVQEIQMGEQKQVRSALGVGNEVWTIDWGGTVSVRSRHNAQDIKAEIRTNRFVTCMLHMQPSLMWLGQEQQGISIIDSRRRRQIGSLPGGHTSMVSCLCVDEANLGDEGADGVFPARRAWSGSDDFTIRQWHVQTWRAEASQPASISADVVIVETDGFKSAISRGLQLHGHKNKVRCMLKMGPYLWTGSDDGTIRIWNCADSLCHETIHAHRDGVLNLCSVRSFVWSAGMDGSIREWSNHLPNSSGTARGCQRSIAPEGSEKGVYGLLPLGQEVWTCGHNPNIQVFDQHSCEKLTAYEAHKPYVSKLIPVDRMVTKTVWTTSYADRKLKVWSHVVRDDDADTDVLKAENKLYVQAERDHAGHLEELARKLNENQAIIHAMGLGDLDPETAKKIAEKIGKLLDEFKDLTPEEQANILEKIAGVINGLSHLSAEDMATALDKVGTLLNNLGKLPAEQMAKALEQLAQLVAALDHLPPEKLVETLQQVTDLVQHLSDKDMLDVLGNLSAVVDAFNDLGLKRLLKNPDALKRFLQAFVNQGMEHLIDDPEKMEAILKIFNDLDAKGLLDGDALNAYMQSSGAGSTRADGASDGGHSEEPPLKRVVAAGKELSDLVAQYKDLLDAMGIGDILKDPSQLRKLFETLQELRSALEENGYGEFLKNPKGLAEFLSNYNKVKAAFEEYGLGEIVEDPYSAKGWLRNYAKIQEAFRDAGLEYLLSSAGAMKDFLAKHAAAGAALQDMGDISSRLSQLENELQRKESALQRANAENEKLKRSLLSYEELGTVDQLKRMKNEMVTLAHGAKNATALQSRVTELERELANKEQERLDALAREKVMFTRYKELDIFKLDIIARELKGVLKKVELTEKRCKELKDQASRFKDYGERKHIEGHGNGLIDGCRQTEAHIHDVILKCFSETQRRHIGVATDNEYRADDRRDGRLLDGGTMLYSVEEEAELAAKASLAHVVGTPDVERPDYGSSRAAPLYRSDALKKGVG*
>LepChlNIES1868126542_rbh_TGME49_311260
MAAEEPRRNRRELTRRERLERALAGWREANMQLRPADIGRIMRQEGYAPSKGQLARYEREAPGNAVEIDYLILCCEDTGYDDPPADDLHSLFVPFDPERTGFVPTVVFRRLLMSLGEAFEPNEITTLLKEFGASEREARPLEDFVNYKNFVLWTLQR*
>LepChlNIES1868126543_rbh_TGME49_311260
MAAEEPRRNRRELTRRERLERALAGWREANMQLRPADIGRIMRQEGYAPSKGQLARYEREAPGNAVEIDYLILCCEDTGYDDPPADDLHSLFVPFDPERTGLRAQRDHHIAERIWSQREGG*
>NepSpe057820_rbh_TGME49_311260
MSFCLSIVHPEDTFDNLIQIFTAYDTEGSGVLSKQVIKTIFQNFGEPLTNDEMESLLQNLCEGKDLIDYKRIVSALVKK*
>OxyMar039239_rbh_TGME49_311260
MGTLYGADLPAVVDQAIFELQTKARSRHGSYLHHCRRICSEVDQENTGYLSREQVDNVLSYWGTFLAKLKFEAILKYCTVEGKGFDYNKFLNTLIPKLNPRCQRVVEAAWKLAAGDNDSVPLEDLARKFSPMGHSGYVLGKIPGERVQHEFFEGLIHLRLGSDEPVVQADFIAYYTEKRLDCLNDDAFAKLVEAQWKVEDPDSEPTLRQFRELASKIKQKARLKNEGVKDEVSLKAHFLQVANEQGEVQREHFAGLLRGMGVDVRDADADALFRYFDKNKSDSVSAADLGKYLATFEMEAPTEAILSKTVVPARILPTSTWAP
>SelPygWS2016020190_rbh_TGME49_311260
MPVLAGIENLLRSCNKNHTDDFFEVGIFYPDYDDYAAQKLSRQSGQPSKPPSKVKPDDKKKPSPIKEEDKLDQEEEDLLRKIFNQHKDADGLPREKGTKGAHLCGSSPSKEEEEEWMKESKDKASFEDFKNYVERTQHSDDSLDDMVLVFRYWDPEGTDMCHRTHFTHGAQCWADKLSQEDAEWITDNFTDTDNAGMVNYRDGVRRLLENPEGFLFKGIDSGSKTVATPPLAVQGDDDFVTVIYNKNTASSPSGQRRRTSQFKRPMHEANIASISSDFPNQEYMSEAELRGVIEQILNRHSEAGMIEYFEFYDPNSTGTVSRQVAVWQVQGWGDHLTEQQAEQVVTRIEEKESGRINYRDFVRKLMARPGNSKLQGLTPEMKSSAAPVTPATNTKPAPQGTPSQSPQLATPEPAAAPRPDKGTPAIPPISLQVPNTEDRFADAPTHNTEPPFAISRTNTSLSSIAEDMECVMDDAPSIGMKMRRTETMFGMGS*
>SieNemWS1WS2_1018670_rbh_TGME49_311260
SPMPGEPVEELDFSENKKMREGKKGKKGKGKKEEKAIAAFEEVPKDKLKDDPFYKKFAEGSSKNAKDEDVIPTSTVGDKARELGYPASGEDEEELQKKHGDEVTYAQFRDFCVEIPRPTKEELQEVFTIYDSGNETGEVPEYGFRLLMTEHGEGMDEEDLDILVNKYKKDNGKVDYKSLAADMTANEPVPPPGIKH*
>Sym_Mf125fA3019061_rbh_TGME49_311260
MLDSDMVGRSSQAGLPPDLAMYSERHAPARLELSWTSTDPDQDTSMVSTLASPLQASPRKSPRRLRALCTRIEEPNLEEAYERWGTRYGQVLNKDLPRLMRQIGYAPSNSRLVDAVGLSSPDDPLDKSKFFQCCRSVGFEDRTLEDLESFFAPQDPDSTGFVSWAYFRQVLQLMGDGLSDTEMEVLQEEFLKKNSDTINYH
>KryFolCCMP1326044832_rbh_TGME49_311260
HQFRKLAANMPELQSCLHEMALRREFQRAIVRKLKGSFTKMDLREVFDAIDLDQSGKLNREELKDLLSHLDVSISDEELKML
>LepChlNIES1868153463_rbh_TGME49_311260
MFRSLPPMSANSPWPSTYEMFPQMSSKPSSPTHAQREDIKILFRDADLEGNGLISHTELKAIFRELGGPLRDLTDDEFEALFAGANASVDSGLQYEGFIDWVWQSRADLMAQVESPKRTIGKQHIAIKRMLITFEAESNSCPHQSPLISPMNLMNLAHIFNIDLAEETCVAPLLRVFLKTFMRMHTRGDFPQQEVMLCAEILESERTRSMKSRTALDLVRLAYDAAALKWYTFYDIFGIRWHYNFETQEELRENQDESGAVQFPPPGVVDGLLKQMAILGCHACGKSAAVFSCAECEALFCIDCFSGVHDDGPGLTHIPLDALQLNCAVFDDRAATCRCIQCGLFYSDEGFMWEHGSDADSLLRYHTSAYLMTPSLQVRSPHTTIFSTATPKMRPPIDLLLVAGTSSPVGTVEQLA*
>PlaMac032339_rbh_TGME49_311260
XTSSILSLASHGENNVSVTGASAMLSSIRAGVNATTTASAVNASVRAAYRPAWATTRPMEHKSSSAAVVAAAGGSSGADDVNDTAEDGRQVPLVPHPQSLHHTMYPGYGVGRMSSGTYIQTLSNPVPYTIDNSRGHALPLVLSADNSAYLKYPVFRPLKRSPYSLMSLELNTGGLLVTDDQLKRKFHELDVDGHHYLNREEFKKAYLAYQGFGRPITERELNEWMRQLDQGHGDKLYFDEFAVLMLKLAQR
>SymGor019419_rbh_TGME49_311260
MTRNETRFLFRLVNFSEELADQFHDSVDTNGSGEISLQEFYTSLAPYVEIQERPVPKRQDFILKPDTPETPEPLTSRAVSKEWTKHVQPAQRVELRRLMQDQGDKLQLKFKHVRDAFRPLNLQRLGKINREEMRSFFRGFGHPKDVADRVFDLLQDKAGEVEYAVFMSHFESVLGRDFRQLTQAPIIALEDPLASREVRSEKMTGLQAAALDVRTWGTWGTWVTARNLQEVQRRAQTCVLWVGLWGPVPDADFFGVLRFQPFFWEAYRILDYDKDGKVSCQEMRNFAKRLGVSARASDQLFFALDVDKIGYLVWCFACFWWVIFVVAELGYSAENMIFVGCYDCCE
>SymMic030641_rbh_TGME49_311260
MMQNVYNVYEALEKLSRYPFEQKHQVAVISTMAISFAARITPPLQIPHVRSHNAASRSPRSLSPALYTSRSSGHVSVPLYSPHSVCVPTGTPTLLAGRRQPGDVHKVPSLTSLSGMSKMRRMPIRMDSTASTASTEASPYGRALSRDSYTERLDEELRILCESIDQDKDGRISKWELFRAVQKSEEIARTLLPGRDPSIVMKCPDTFDEVDRLYHKISGGQERISYATFALYWQQAQAPKDNGPRDLQDVFNMIDAGHTGEISKLAMLHAVETSPLVARRLFPGINCQDPERAFTAVQELFDAMSYGSRRVSFADFEEFFRKQKPARPMSSRPSAIVQPGHGWLWHAPRARHAAMQAINRVLRQGVRPESSRSRIPIVLPDWCEKGTSLVYISRSNGAAHTVTVEKIEERQQMVVIRFDSNRKIWKRVPFVEVRKFGDGTLRPLWKKTEVATVPQRPKDFVDIDDEEEEAPAADGPAVDAEASKAPVLIGSPEEDPPKDGERVSGPIAGVDLWLSIICEDLRARKAGRGVCKAERARRRGEGCKSQEKKSLRHLAISQSRLDVTLPL
>Sym_D1a021119_rbh_TGME49_311260
MAISFAARITPPLQIPHVRSHNAASSRSPRSLSPALYTSRSSGHVSVPLYSPHSVCVPTGTPTLLAGRRQPGDVHKVPSLTSLSGMSKMRRMPIRMDSTASTASTEASPYGRALSRDSYTERLDEELRILCESIDQDKDGRISKWELFRAVQKSEEIARTLLPGRDPSIVMKCPDTFDEVDRLYHKISGGQERISYATFALYWQQAQAPKDNGHRDLQDVFNMIDAGHTGEISKLAMLHAVETSPLVARRLFPGINCQDPERAFTAVQELFDAMSYGSRRVSFADFEEFXQETEARSADVLSAQRYRPAWSRLAVACAPPLRAGSSFDHLNKECSLX
