# Supplementary material for: Molecular characterization of the conoid complex in Toxoplasma reveals its conservation in all apicomplexans, including Plasmodium species
Source: PLoS Biol. 2021 Mar 11;19(3):e3001081. doi: 10.1371/journal.pbio.3001081 (PMC7951837; doi:10.1371/journal.pbio.3001081)
Supplement: S1 Data — Files are named according to the T. gondii apical protein query. The sequence headers comprise the protein identifiers in our in-house proteome database for the SAR clade (Methods), starting with an abbreviation for the species strain (see S3 Table). The headers furthermore contain either the descriptor “self,” indicating that this sequence is the original T. gondii query, or “rbh,” indicating that it has the original T. gondii query as its best T. gondii hit in a BLASTp search, or “none,” indicating that it has no BLASTp hit in T. gondii (see Methods). For sequences of P. falciparum 3D7, the header also indicates by which P. falciparum IT sequence it was gathered and if it was gathered via reciprocal best BLAST hits (“rbh”) or via unidirectional best BLAST (“bh”). The latter is only the case for the putative orthologue of T. gondii’s TGME49_219070 (see also S4 Table). (GZ) [file pbio.3001081.s005.gz › TGME49_conoid_proteins_putative_orthologs/TGME49_289990.fa]

>BesBesBbGer1001489_rbh_TGME49_289990
MEEAAPVPLPGLARGGVPLAAAKGRETPGPSLLLSTASRSASHGRSQCGATEMHPGRIYNVKTLREHAFDMAGPADSTGKLGKKAEYQAAFAPLSEEVLQERRAWMDSGLYKHCRNEQRPSHRERSSVSSNASRLSHLTTWGSRPRRSSEAEESGPEDDEDLVIRYFGPGDADAFRQCRLGRRVGEPTQWRDACSRAANWFLYPPRDTALHPPPGARPRWEDLDAAEAKLNGPKNRNYHLYARKDKGVAGPGPGVDDEDESLSQNSLLLGLGSTTSTLVLNTQTHRLEREFRRKTSSRRARERLGVQWAADLEAADDAHAPRDREDEDIGELLSDERALKRIAQLMEAFERSGPNSAGWLFTEDFRWALRRDVRIQEIFGLERKTSDEKRKGRRSKGNQAEDGAAQGPLDAIVSWLADTVFRNRDECVTLTKKSRIKLAAMLDELRKVESDLITNERETSAPKMSFDIFSEAFWAFVGKSLDPRVWKRDVGGILRSVAAQKDSPYALTATEMLVRDSILGVNITSNELRLPDYVELGRLGMMEKPDLSLAHEAGVRRCLEEKTQRLAKLRLQEAASPFEESFAGAVRLEKDLAEYQVLKQQLDTVSREAFLSASAESLGRFFSVLREKTNRLQGVDAAAREAGLLRSIPSFQLPPAEYAALEAHHRRLRDLQGEESSSTRPESSVLPTALVSDIDDDDDAACLKAAKKKAAKAPAVRRVPSNVDVESSVLQASILSNGSLPSKAAKTAGAKATGANAVQALFAAQRAKFEEGARGSEEELSGGAVDTATDDDIASLAASDREEA
>Cys_WienI004852_rbh_TGME49_289990
MDSSILPVPISPRGRTSSVSDVSSSPPLPPSSSSLQPPPLPSDNLSVSIPLPTTTSGYLPLPDLLPKRPVLRPGEIYSVHALRERGIDFAVRPEGGYHGGDRKAKWRQNRLRFLDPGYVPLKEDVLRVHQELWKEKDEEDHIKSARRRLPGEKRLLFAGLDPDPLSPPHSSFISSVHPQQEGDLFHRKKLLLRSGDFFSPFHSERSLNAVWGSREEDADGEGGGEEEAEGEAHQGGGGAHHEEDFDPVTGCTPHGKRDRYEGYCDLRYIPCIGKDYRNVAHSPHDLQDERYTHLAAHKKKKNAPGGGLFTGGSPCFLPPLMRPLRDTALHPLPGQPSKPAWKDLIEKEKGCLGPRERNYHLYALDKDKHTSSSYIRRRMKEEEEEEHHQAHERRKKGAAWGDTNVVDSSKTTISTTSTLILNTRTHRLERRTVRGVPRGRSMVRQREEDDPSKKCMSLSKRRGPYEGRTGADDARGDEDEEEDGMMTYKEFMQSSCSSSITTEKGVKRIALLFEAFERSHPDPSGWLRTREFRWNLERDFRIQDIFGLRRKLNSSSSHSTSSKARNASEVRGDRSHVLYASSPRGMMWKAKKKGLTEEKDLQGRRERGGGTCGGMEETSSSTLLEGIFSWVSQALRNRDEPVLLTKKSQVKFEAILDQIRRVESELIANERETGEPKLSFDVFCRALWSFATPSENPASWSRGLGGSELLVSAQKQEAYALTATQMLVRDAILGVNIAESELKLPDYVGLGNLALMETPELSLAREANDRRLLEEKRRRQENMRYKEVLSPFEESFSRAVQLERDLAEHQVLKQRLDRLSRERFLSTPSKALYHFVENMRSKPSRGGGGFEEAFEREEDLYKAVPRFQLPPEEVQRREARRLRILKETRQRRRKHKKEEGEGGDESSSSIEKGDDSDDEDGETDKKKNRRRDGDEEDGEGDTYDTYSSSSHERELYYPPTELISDIYEEDDDDDADEDQLEGWGRKLPRNYYSSSSLLLEQRVVKSGGERKEKKESKKSGSLLAEKEHHKRDMKDDRERKKIGKTSMLLLGNQIDELDDYVPDLAGRHVSPGEQEGKHDRNNKKKDLVSRFLSEEDTSGKGGEEDEEEDQDDVVSLAPLSDQ
>EimAce002770_rbh_TGME49_289990
MSKTAEPLAALTPGCIYTAATLQGLKDPLASQIEERSSSQYLLNCGVLQAHLQSSRLAGCSSSSRSSNSSNNSNNSSRRGSLRAAASSLHSSTESVWGSASDSSSSLQQQQQRLQQQQQQQQQRAAWQRQQLDEEIKAADIAAAWSSSIDITRKLELYRHQQTIQPRAPPNAALRQPTDSRAAATAATAATAAAATAAGRRGDEAPSLRATLVLNPQLRELQLREETAAEAAAAEAAAAAEAAARIRRGQQVDEYNPSAAAASSAGQQHQQQQQQQQKQQQQQQLCLLWEAYQRSCTDSSGWLRTADLLWGLQHDYRLLEIFCIKTKGDTLRQKETPWLCWLQHLLRSRDEPIPIAEESELKMRALINAVRLAESQLISNERAVDDLKITFETFVSVFGKFVGDGDPESWASNGLPSVEITVEKDPPYGLSVTEMLVRDSVLGTSLTQTECCLPSKFNLGPLRLLESAEISQQQQTAAALQQTAELRFKAATANKIDQRLAARLQLEAERAELLLLQQAAKKEVLETGFAAEEQQLQQRLQQIAARGPSPWYVRPLPKFKQGKKSSAAASASAAASASAAAATPAAAPAAAEGGRRGSKAVPPRPWAQRRSSSSSSSQQQQQQQKQQQQLLQKQKQQKQQQQETEEERLSRRSSAASLLLQSLAALRASESLKQQRSSS
>EimMaxWeybridge005928_rbh_TGME49_289990
MQALINAVRLAEAQLIRNERVVGELKITFETFVSVFAKFVGDGDWETDNEPSVEIPVEEKSSYGMTVAEMLLRDSVLGLNLTKTECYEPNRMQFGSLQLLEPPLLSLQQQSAAEQQQQQQRRAAARRFRSLQPDTGHLAARLRAESEKAELLLLQQAAAKEAIQLDLQEDEQQLQQRLQQIHRGPSSWHMRPLLKAKPQETAAAAAAAAGAAAAADTPAAPAAAARAARAGPAAVAARDQKIVVSSQGSAAAKHPTAAAAAAAAAAAADGSRRGTKIAHGGSWEKHRSNSSSSSQRKQQQQQQKLEQQQQQQQQQQQQQELWEETEEERLARRSSAASLLLHSLAAISSKDSRR
>EimTenHoughton001498_rbh_TGME49_289990
MAAAPSIPPGLTPGCIYTAQTLKGLPDPFADHFGGGPSSSWQYQGGPPLSGLGGPLGGPLGAPCDSSSGSSSSSNSSSRSLWGRPRPSLHSSEESLWGSVSDRCSEQQQEQQQQQQQRQQLLLQLRQKQQQPFLEISEADKEAARIGLYLQQQAVEPVRPANARRSPKQQQQQQQQQQQRLQQQQQAEAEAEAAAAAAAATAAAARPPALTATLVLNARTRQLELRAGSSSSSSAAAAAAASSRRGFKTPQEAQQLALLWEAFSRSCRDTSGWLRTADFVWSLQRDKRIQLIFGIKNKQQQQQQQQQRGAAAAATNWLRALFRNRDEPLQLAPESEPKMRALLNAVRLAESQLISNERAVDDLKITFETFATVFAKFLGDSNPAEWPQGQTNSVEIFAEKDPPFGQSVAEMLLRDSLLGVGLTASECIAPNGLRFGSLNLLEPPQLSLAAAAAAEEEAAELKAEKIKIKKGSRRTQNAVEERLRVEAERVELELLQQAARKESLERSLMQEEQQLQQRLQQISSSRDAEAWRLRSVPKFRPSKEAAAAAAVRKAQRADAYDKPAAAAATAAARGSSEKATVAPNVRAAADRLQQSSSSSKSSNSSSSISSISSVASSSSEESLGGSSSSSSFNSSGSSSSQQQQKQKQLQKRQQQREQQQKQRQQQQEEDHRSTSASLLLQSIAALKASRRQQQEQQQQRQQQRQHRQQQQQKSKSCAALPPAAILKKLGMTV
>HamHamHH34007546_rbh_TGME49_289990
MDDPVPFPPSGVLSSRLFVPDEAGEEVGPSLLLPSEVEGGERAQASKPLRPGRIYNLQTLRERMKEFPSAEEGGKDSRGRKKTPNIVPLSHEALADQAKAQGSERFLEGGRKEEWGEGGRGSSRSFVEDCVGLTNRSTLGSESRRMHPTKSGLSGAPRAFPLADATRFLRRQWCPQDESSSDHETAICQRTAHWLLRPSGDTALYPLHGNRPDWAELDEAEKKILGPKNRNYHLYARKEKAGGFGIRSSMDSLEGERISSTDRGLGSTTSTLVLNMRTHRLERRSRTKASVEKAAKGRVRWQDEEEESDGFVETGEGGGLLSDEKMLQRVAVLMEAFERSGPNAAGWLFLRDFKWTLHRDPRVQEIFGLEKKQYDLEKKLRRKEGHAEEESTSQGPLKAVVAWIADTVFRNRDEPVTFTKKSQAKVKAMLDQLRRIESDLISNERTVEEAKIAFDTFAKAFWSFVGKSLRPDTWRQGVGVYRTVATQKDTPYALTATQMMVRDSILGVNIASDELRLPDFVELPRLGLMEKPDLSLAHEVGTDRKLHEKAQSLERLRFTEASSPFQQSFADVIHLEKDLAEYQVLKQQLDRVSREAFLSAPSESLARFLAVIRDRAGHVDSVEELAREAGIFRAPPTFKMPSAEHEELREHQTRMREKFGEEITNSQLVGVSAVPTALVSDDEDDEGSPEKPAMAAPVIPKNLPPLKSAPKIEIHTKVVPRSQKLDDTTESDEPVEFVRDEGDDVSSLSEDD
>NeoCanLiverpool001664_rbh_TGME49_289990
MEEPAFEPSGVLGSRFVADAEAHEDVGPSLLLAPGQEVSEKAKAGEALRPGRIYNLHTLRERMIGLNLPEEANVKSRGRLPPTVVPLTHDVLAGQERALRGDADRLEAGRKDDWALHGRDSSSRSSHATGLSNLSTWGSEGRRMHASGRAGDPTWFLRRRWCPQDENSESETAICARTAWMHPSGDTALFPPHGNGPDWEELDAAERKVLGPKNRNYHLYARKDHGLLDPRTRLDTPEDGQSLKSDMGLESTTSTLVLNTRTHRLERRSRNTAPTEKTRGRVHWHDGGDEEEGGGLAKEAGDLGDVLADEKALKQVALLMEAFERSRPNAAGWVFLKDFRWTLHRDLRVQEIFGLERKSTDVLEKKGRRKEEIPAAEAAAQGPLRAVMSWLADTVFRNRDEPVTFTKKSQVKLNAMLDQLRRIESDLISNDRMIDEAKIPFDTFSKAFWPFVGKSLSPSMWRHGVGVYRTVATQKDTPYALTATQMMVRDSLLGVNIAADELRLPDFVELPRLGLMEKPDVSLAHEVGSNRLLQEKTGSLERLRFSEASSPFQQSFADVVRLEKGLAEYQVLKQQLDRVSREAFLSAPSESLARFLAVVRDRAGHVDTAEELAREAGIFRAPPVFMLPSKEHADLREHQRRMRERFGEETSASGLLGVSAIPTALVSDDEDEDEDSQGRKNGLAVGRASPVIPKNLPPLKAAPKVRIVAKSVSKRRAPADDSSESEAQVDYEEEDSQSGGGEASDEEEVQSVRDESDGVSSLSEDE
>NepSpe083242_rbh_TGME49_289990
MLRRSCLIPRITQYLARDAMLGINFASSELRCPNYTVFSRVHLMEKPLEHLPIEENSMDFSTGPLDRYFEALEPNFAQTVEAQCILSELQPLRTSIQDHSNQIFEQG
>SarNeuSN3000316_rbh_TGME49_289990
MLGSAAPDLVRARHRSVRPETTRSHGRGEHIPASQRTISSRRRRGSSERKQKLAAGEIYNMDTLVQCGFVMEDDSVPSLRLHTERRDVTAHRTLDVTPEGQLSLRDAAERRDAVREGDRRELSTDRTGGVIEPGDDFDGDKTRGRTHPIPGEHEASLYSEGDSRFSVEAVWDSSSSGVRSIQDRLQLKEKPAAWRRGAERDSRAETTAVRYLLGGEETADGRKIEETTIRCIKAGAGAAAARRRRFRQGNVCARLTTWAQSPGDTAFHPVPPPSKPEMKFEKREGAEASPCLLPGGRAERRNYHLHAQKPPLPAGPGKDSLVIDMLDGEEDERRKMDISASLIFLDPRTRRLKRRQASVKLTPTAPSGGNVIDADGVQTTKTFTPGVARAAEHLPLLTDAKSLETTAKLLEAFERCHPDAAGWLLTSDIRWALPRDLRVQEIFGLKRKQQSNGAKSVKQGTGKQWGGEGHDHAQHQKGADGTCFFSWAKELLRNRDEPVRFTRTSQIKYEAMIDQLRRVESSLINNDRVSDALKISFDIFCRAFWPFTSGTPADAAAYEGAGTESTALPVALEKENPYVLTPMQMLVRDALLGVRLSPYEVRLPDYVECGHLPLMERPDLTLAEEGGTLQMQPDEKRQLLEQFAKREEASSFEKTYSHVLKVESQLAEHELLKKALGKYSRMRFLSLPAEDLKEKISVARLSSIDE
>ToxGonME49002416_self_TGME49_289990
MEDPPPFPPSGVLSSRLFAPDEAGEEVGPSLLLPSEVEGGERAQASKPLRPGRIYNLHTLRERMKEFTSAEEGGKASRGRKKTPNIVPLSHEALADQAKSQGYERFLEGARKEEWGEGGRGSSCSFAQDVGLTNRSTLGSESRRMHPTKSGPSGASQAFPLADATRFLRRQWCPQYDSSSDHEAAICQRTAHWLLRPSGDTALYPLHGNRPDWAELDEAEKKILGPKNRNYHLYARKEKAGGFGIRSAMDSLEEGERMSSTDRGLGSTTSTLVLNMRTHRLERRSRTKASVEKAAKGRVRWQDEGEESDGGVETGEGGGLLSDEKMLQRVAVLMEAFERSGPNAAGWLFLRDFKWTLHRDPRVQEIFGLEKKQYSLEKKSKRKEGHAEEESTSQGPLKAVVSWIADTVFRNRDEPVTFTKKSQVKVKAMLDQLRRIESDLISNERTVEEAKIAFDTFAKAFWPFVGKSLTPDTWRQGLGVYRTVATQKDTPYALTATQMMVRDSILGVNIASDELRLPDFVELPRLGLMEKPDLSLAHEVGTDRKLHEKAQSLERLRFTEASSPFQQSFADVIHLEKDLAEYQVLKQQLDRVSREAFLSAPSESLARFLAVIRDRAGHMDSVEELAREAGIFRAPPTFKMPSAEHEELREHQTRMREKFGEETTSSQLVGVSAVPTALVSDDEDDEGSPERPVRAAPVIPKNLPPLKSAPKIEIRAKVVPRRSQKLDDTIESDEAVECVRDEEDDVSSLSEDE
>DinSpeMGD081058_none_TGME49_289990
MKLSSLVSICLVGLVEAGLNLLSLKGPPPSPTTVREETCRFCYRQCPISCFVGTCGLEYGFMTKRYKFTNKCYTCDAQASVGINKNGDFSLCTAKESSATTTYIKKKKDAGPTGPGLPGDARSAAQASSDAANEAMKQAQIAAQKADEAAKAAVDSYRKVNAKTAGAGTNEQLAEAHRLAEQIRAQEASKAAEAATAARNIAEKKYNEELKKLRKQQLITDRAEEILMRAEKAGEEARAAYTQAAARAAQAARDAAMTGAVAAGQAAAQAEADEMASAARAAQRRAIMAAKSAKDAADKANIAANIAKIPPQPKPTLPPCDPKLSLLQGEDAQPRGCALPQQELNLPEPPDGTSPYSSMAQNDAAAAVAGAMPNLMAASQNMPPAPDNAPVPQYLRQMLQARGVAPEQIQAPPPAQPAPVPANERYGTAPSLSDPSSQPAAQHPMGIDGEGAEGQAPPPIQAAAPEDGEAGSSSDPLLQSDGTEDTALLPDGSADQTRIANAMASQLAEKLEANPNQVNNPQLYDMSQNPMIKTQFDASLARMNPNLGGDDNDPALADAMPVPAGLPQASGGVPQLNLDPNSIPSVGDV
>EimAce002239_none_TGME49_289990
MEQEQLGWDPETRETHTEVRGGLQHESDASLLYSVDGGYLFPPSTVETEVTATAAAAAAAAAAAAIGAEGGAAAAAAGPSRSRSKTWWLLGIVGSLLLVTVARLLQQLSPKLPGREQQLLPVQSEEQLLLQQLLSRFSQESVGETFLSYPSFAADAPGSTAARRSFEELLQKAQQHYQQQQQQQQQQQQGRQRAPSSAASATAAKSAAAPGSSTGAESAEAEAAAAAAAGGLQEWERQLMRGALIFADLCALEKACGVTPYNPTRLGFRAPVQQQQQQQQKRQEQQQQEKEEEQQQQQLQQQEDKQQQQAGNDDDDDHEGWRFEDMPKQQGAAAAAAAAAAGPAAVAAAAATGGDMEAALKQKYREVRQWLSLMEEEIVCLRAAEQQQQMAAEGSRAAATAAAAAAGDSRSPSLYTESDTARELDRAAGLISALRTAASKLDDTLLATNLRAADAAAAASASAAASAAAAVAAIQREAEALSEGGLEDSKYIPPWVLQLFVQPKDSTPRCFACLRLACDLLGPPDFASDTEYSSEFKDVVEDGLLYAQGKEELEKLQKQQQQQEQQEQHQQKQQEQQQEEEEEEQQQQQQQQGYKEGPATTLARQLLATEIATDLSLAMFNMTSAYDKLRSALHRANDAVIAAGEAAAKAHAAAAAADAAAKAELEAAKREHAQQQQQQQETAETEGAEQQQGASAIELAAIAAAAIQAASEASDEAAATAAALEAEGRDLSAIIDRYASFASKWIQKIDRGQCWMLQTGEQQLLRLFLQSTCIIEAAAAAAAAAAATPAAARSAAARSAAAGGMQQGRPFNKNKLLCSRLLMLLLLLLLAAASAAASGAAAGRHQSGPGDTQE
>EimAce003504_none_TGME49_289990
MSAAASAASAAAAPAAAAEGGPTLGAPPLPVKAATTFLGGMSSSSSRRMLRLFNCKPSPAASSSNSSSSNSGSSLIGCVTQPYAICGVKLTPERLVLLTEKHISVYVLQSLSLLRTLERHPKLPQQPRGLFAAAGTAAVAAVAAAAASAAAAREPEVLPPDSWEADAAAANGQAHAAAAAAEANDAASVVRIFSVPSLEALLALHLHSPQLLLQAARPLSLQSTVRTTAATSSSSSSSSSRRAAADWVATAAAPLPTRGRESCGSSVKLQGTELPHSAAAAAAAAAAAAAAAADTAHEAAAAAPAAAAKTVAASAEAKSPQQQQQQQQQQQQQQQQQGNSKKQKQKKTVGMRGSSKNTNANPVMLDADAAAEGPACVAAAAPAADSPTSAAAAAARPMSSGAAGSQRQRGESAGSSTASRPPPKGRISKQKQRQQQQQQQLQQQQQQQQEQQQQQQKKQKEEQEQHDSPPPALRSQVAAKERHSVSSSNSKTSSSSSSSKARRSSCGGTSSSSEEDEEAFESAGNFSSSSNCSSNRSRNGNSSNKTKNNNRSGSSSSSKCKDGSSGSSSSSSNLPVGSAGVGSASSKASDDKAAAACATASAPAAAASGPAAAASVPAATPSAAAGDYKMSARQRKKREKMLQQQAAAARLAEAAALEQEQQQQQQQQQQHSGLPAGVAGPSASVEKGSKRSTASAGATREAAAATTASADADAAAATVERVAASPQQQQQQKQQHRMEHHGDTGGPAASHDRSAAAAASPAAAAAAAAAAAAAVGRHPTTGVEKEVEEEEWVFCEAFSSSKGTAQQQQQQQEGDSGRLSSRNSAALSAEWDNVETPGAFTPSGCCSPFSSSSNHNCSNKKEAEAPDDALSRKAAAAAAASALEEASASRDGSWVGKPNMQLLADSFKLLVDDADTNQQQQQQQMLLPPAWLGFSEGSSSGAGSHRSDGSTGGGAECAETPQQQQQQQLLQQQQQLLLQQQQREEAAKAPQQRGLIQLTGEAACGTALKEGDALRQVSLTFSGCSRIFTVSMEELHGLTSEAAAAAVAAAAGAAGGDGLVFVFSLPWTPEELQRHSKCGVAAQQQLLRTLIQGTAGAGSNQGGAAAAAAAPSDSATIAAAAGAAAAPHGAALSQAANATGSSSSSRTSSSSKLSNITGVATATNLKYVITTANSNSSSNSSNRSKKQQRFQQQQQQQQQQQTQISLLGSLWASTAASPTPTAASCTHRADIGESAAAAAQAAAAAAAAAVAAYC
>EimBruHougton001951_none_TGME49_289990
MSLGLPAWPRAVFPMQQPSSLFPLSRLQQTHATHTAAAGAAAAAAAAAAARAAAAVESLPWQTAAAAAATAAAAAAARCVRCSEHGRPGRLALLQQQQLLLQQQQQLPLQQLQQQQQQQQLTLQQQQLQQDQPVVWRRRGGAAAAAALAAAAAAAPAAAAVPAAAAAARGISVSRLPLSSASPGAAAAARAAAAAAAAAGAAAAGGFRYFASSSHYNLLQQRCCCKPFGLLHKPRSKSEKEKHQKLIYSVSLDLAAAYEEAAAAAAAAAAPETAATAAAAAAAAAARGAAAAAPRGRSRSRSAAAADAAAAAGVSPAAAAAAAGAFPKLAAALKLNRGDKETAAAAALQHVLQLRQAQKAAAAAAEAGGTPAAAAASAAAAEAAAAALWEIDKKLLASVLQQQQQLTAAEAGLLLAARHELLRPSLKAWQAAAAAAEAAAEAAAAEAAAAEAAEAAEKAEAAPAAAAAAAAAAQPWVLSPQQLQRIRVYGQVGRLLLQQAAAKSQTFAVYAHLAALKEIQIRGELLLLLQQLQRLQLLQQLQQQQQQRQQQQRIRDDPSAAAAAAAANPSAALAAAEECSAATAAAEAAAGAAAATASAAAAAAAELVNVDSHVAVKLLQQLQQNGSSSSSILISRCVQAATDPALLHLTSAAAAAAAAAAACSGDPAAAAAAEERAAATAATAGAAAAAAGAAARAAVMEAARGLLLRVEGRVYIHLMQPPMLLGVARALAEKISSSSSSSSSSSSSSSSSSSSRGAAAAAGGAGKETEEKETAAAVSFLIAIGHEVCLALKDEKAAAAAAAAAAAAAAGAAAAGGEGKQQQIKKSSSSNIRFVVDFFYTLAKANILHKPFMRHLLHVNLEEADAKGLALLAQGAPRGEFSVPCSSFTSPNEGGVRRSQEIDIGYKR
>EimBruHougton002372_none_TGME49_289990
MEAAGAPPQGPPPASAAAGFAALQLEADAATAAAAAATAANATAATATATAAAAAAAAAAAADPRRALPQVLQWLIPPEIKTWFEEEISCCSDLLAAGAPLPCCSPPGSPWGAPRGPPGGPPCCSKSQALYPLQHAVTAQLSLLGGDAWEALGAPLGAPQGDPLGTDAAARIRGAPGGPLGGPQGGPWGPGGPLDGCIGGPPGCCNGLLDEGLSSGEASGLLQCLLPLAAANVCCAAAAAAPPEEGVQQQQQQQQAAAEGASIFSFLPLPAAEKVERVQRDVSAAAAAAAAAAAAAAAAAEKADKGDSKFQAAALKGEMGLPCSELQQALQDPAAAAAAAAASDDGKQQAIQQQQRQLLLQQIFSSREQLLQLAKQAELSAAAAAASQPAAESIPGMQQQQQQQQQQQQQQELKQRMRAELRRGAFAVFNYLSLETEKNKNIKETKKEETAAAATAAAAADALPLPPPASPVSDAADGPEELQQQQQQQLQQQQQQQVGGGWQLQQLAFDGRRSAFVVSFSQPSSSSSSSSSSSNSSSSSSSSSRVVQRRKLFSCLCRSREKTAAVAARYTGLRQQQQQQQLLPAEAAAAAVLSDEGITDDETPAAAAAAAVPSAAGPAAADGESRAAARACSSSSSNSSSSSSSSSRNRSRSRGTGELLQEQPEAAAAAAAAAAAAATATAAAAAADGELPAAGGAAGAAPAATAITTAAAAAAAAAAPAAAAAAKGGAPKGTGSSSSSSSSSSSRPPESLRGPPFPSVGSIDTGEEEQQQAALKAAAAAAAAAAAAAAADGNALQQQQQQLQQQQQQQQQQQQPLK
>EimBruHougton008289_none_TGME49_289990
MLGLIGGLLKGRTRPNREEAEEAKTGDPFADTKVDLYLVRGDKSQELLQDACVLLQQQLLLFVGARAEEAEGLEELQQALLAAAAAAAAANPSSSSSSSSSRSSSSSSSSSSSSIEIPFSLIRNFRQHKNDMAQFALDVEGGFGLRYSICCQLLQHDRLAAAWIPAVAPAAAAAAAAGAGTAAAAAAPPPPPPSPAAAAAAAAAAAGTPVRAEIREKADCDEAFVLIYLCSSSSSSSSSSSSSGGGDSDAAEAKLPAAATDSSSSSSSSGKGKGAAKESSSSTKGKAAAAAAAAAAAAEEEASSEAAAAEEAAAAASPAAAAAPSTPTPAPSASPAAAAAGSAAAAAAAAAAAAAGQVPFCYIRVSHDEFVFAAPQQQELQWWGVSPEGERRLYKLSFAAAAAAAAAAAAEAAAAEAAAAGGGGAGAAGAAGAGAEPQQQLQQQQLQRQQQQHQVLLQQLQQQQQQQEAAGSRFLELYALTLAEVSSKCRFSLEIELEKQIGYLGEFDTKPGEDEVEGMHIEEADSDPSDDEEQFPIQQQQQQQQQQQQQQQQREGK
>EimPraeHoughton002313_none_TGME49_289990
MSAAAAAAAAAAAAADGSIVSLNSNSTNSTNSTNINCSNSSNSSSSNSSSSSSSNRVCCVAASAAAAAVTGAAAAAAAAHSAATTHAAAAGGGEKSGLLSAAASGAAAAAAAAAADAAAAAASVSAAAVSAAEAEALKLLLPPSAVLLLEGAYTSWAGSKLVLNVSSRGAYSSSSSSSSSSSSSRVRVLGYFSFPFCLTPYVSQINNYEMQQPNQRHLAAAAAAGGAAAAAAAAGTQGGRKGESAARRIPREGQQQQQQQQLLLQQLLQQQQQQQDEEDVLSALGLPNPIFVVE
>EimPraeHoughton002909_none_TGME49_289990
MLRQWLRAAAGLLLPSAVFVATVAAVVLLWEHFRCRRRNRRAVNREAPAAIAAAETAPAAAAAASSSSSQQQEQLLQQQRELTVQEHFRCRRRNRRAVNREAPAAIAAAETAPAAAAAAAAASSSSSQQQEQLLLQQRELTVQVRQQTEALQTLYQALHSLLQQQQQQQQQQQQQQQQQQQQQQQDPMPLKGLPVFRPRLVEVAVEVPQDQQQQQQQQQEQQQEQQQDLGAAAALFRPRLVEVAVEVPQDQQQQQQQQQQQQEQQQDLGAAAASAEETAAAADSTAAADFAAAAWDTRAAAPQLSPEAATTAALQAAAAAAAAAAAAEASRLQQTVAEFAAACTERLGPAARKPLGTLLMGSVYLLWGVQTFEGSLEKISDCCKLLEAEFAAAGGAAPAAAAAAATTTPTAATAAAAAAAEEELKYRGERGASINSRWGFRQQQQQQHQQQQQQQQQQQQQQRT
>EimPraeHoughton006443_none_TGME49_289990
MGAPLGVSSLSLGAPNRYRAFNYIQTCKLAAGIFKQIQTHLAIPDEETDGLQQQQQQQQQQQQQQQNLEETHLLHINSCMYTCKALLAPRSLQDFELIKNERHLRRFIVMAFPTSLLLRQTQGPLCYATWQLLLQLLLLLLQQQQQQAIPSFDISSVSSTITSTSSLPMQTVSVSEYVCFGAPLLEGTEETAKETEWGSSYAPVLQQLQQLLQAYLDGRWRCSDSPAGAAAVAAAAAAADAALTAAAAAAAAAAAAPTEERETLQHSSVYRHRSSKRPRTRRTADEGAPVAAAAAPAAAAAATAAAEAAGVGGGPPTEQQHVLLTEVLLPFVLQRGPLRQRFLGAVWGRILYLIETIKVKGDSENKTVSSSSVSIGKTNPKGTDRTPKAAAAAAAAAAAAAAAAAAAAAQNTQEKELLEANNNSSSSSSSNRSSSTSGYSSSSSNSSNNSNSSKQPSVDLLLCEAAAEAGAPRCVPQGVLKQQQQQQQQQQQQQQQQQKQQQRIHLIV
>HelCap008540_rbh_TGME49_289990
VSTQSTWEYLPSSHGVPEEYFDEDRPFGDNHEWFKQGKTENRGLMNMGERFIRDGFLGTSITTGEARMPGHLLYPHTYYMESPSIGLAQDIHSFNVMKQYKVNQIKEQMATEQLQTAKKSLRSQREFELARTAMVKQNVEEVAKRLHIPGLATDDPNTLEQELLTVPPVEKISVDEANIRSAYLCERLVSVQQELDMLQDHLVKAEENEIDQGGRKLLWADKKITGESVELSGYKLGQRVHGYRLKTAATTDDPTEIFETAIRPPDLRNPPEAPLIMPLDYEMMRQQKIQERIQEIQEEDDALYHQEIERLQTRKHSRQHQSSLDLSDEPSLPLESYSRSEDVDNLMLTTSSSQFSSIWSSSSSDQGSSNMEWGGIY*
>PlaCoaHackeri004946_rbh_TGME49_289990
MIAQSEEARLKQLVGKLKSQGMFDEVQKNTVDKNIVKKIAILYDVFKRINEGSASICGSSNSDFIYTSDIKHALKYDDFVRVRFHIIPVERKKGMLHLGEEEKNYHFIENMNHIVSNIYNPSSYDQFLNNRVQEDKDKLTCMMKCLNEIESAYIYRYRSDNNIKITFEIFCHNFYTFLSYDYKRKSCIQNFCNKYANVEVTNPFQLSTPQNMFHINSIGTVMHPSADQYERDTLEKLKPFILESLEMVKEFHGTGDERKPPFGGAQLDNDFFVKNTHYEDDMRNLIKMERAANEYRRLRTGLAKR
>PlaInuSanAntonio1002170_rbh_TGME49_289990
MIGQLEEARLQRLLAKLKGQGMFDEVQENTVDKNIVKKIAILYDVFRRINEGNGSIGGSGNSDFVYTSDIKYALKYDDFVRVRFHIIPVERKKGILKLEEEDKKYHFIENMNNIVSNIYNPSSYDQFLNNRMEEDKDKLKCMMKCLNEIESAYIYRYRSDNNIKLTFEIFCHNFYTFLSYDYKRKSSIQDFRNKYSNVEVSSPFQLSTPQNMIHLNSIGTVMHPFADQYETETLEKLKPFIFESLEMVKELHGTGDRRYPPFGAAQLDNDFFVKNTHYEDDMRRLIRMERAANEYKRLRAGLAKR
>PlaVivP01004601_rbh_TGME49_289990
MMNGQREEARLQRLLGRLKGQGMFDELQENTVDKNVVKKIAILYDLFRRINEGNNGGTFGSGDSNFVYTSDIKHALKYDDFVRVRFHIIPVERKKGMLKLEEEEKNYHFIENINNIVSNMYNPSSYDQFLNNRVEEDKEKLKCMMKCLNEIESAYIYRYRSENNIKLTFEVFCHNFYPFLSYDYKRKSCIKNFVNKYSNVQVSSPFQLSLPQNMLHINSMGTVMHPSADPYERDSLEKLKPFILESLEMVKELHSAGEGRQLPFFGGAQLDNDFFVKNTHYEDDMRRLIRMERAANEYRRLRAGLAKRLGG
>CerFusPA161109068858_none_TGME49_289990
XSPSVSGVVVDGHLIFVARSIVTENPVRVAHLPQDAALSIAVLNAGAKACTGPLVGPAPLSTGPLPLAVMRTNATTPPDEEGLPPHSLTWLGWFPLTPSAGGPVAVSSARLCLSVLFEGAALLAPCRQQQHQQQQQQQQQQQQQPLQQQKQQDSSSNNSSSSTSSVQRRCLHCPHFRILQQAQASGLQIRGTLSGHGSMKAHGLAIVRSPSAGQTFGTDASWQPATKPSSATMARQRQQAPKSCTTKEARQPATEPPAAEGGSGDAANALPGRARLQSETYQPLQIREGCKSLPRAHSCKSFPEHTRAARAVPETPPRRPVAAGTLVRTHAETSSAIVEAELMHSVLGRLYAQLVQAASGGLVQQWAGAFDALVAELMHGGGCRDIAMLAQQEASIEIDLTREIYPSNRVEHMQHTSATL
>CryCohSeligo026746_none_TGME49_289990
XQQQQQQQQPQKQLQQQQVVEREGAGLGLSDDNDNNEGPGQERNIPHQKLAQQQLPHQSQHYSQQQVQQQQQHMPGPARPLSASMEELHRRAAEQKAKEEEQRRRLAEVPPARSTYKAGGLRTTVNTPAALVLEEATDEDEAPGDVELPREQYMYYAQQYATLAQEYAHYAQHYALRAEGNLSGAAASSSAGPAPPPLPPPPGVAPQQALQQQQQQQRLLPPRQQQQQQPQPQQARAGTVKVGGGVRIGAAAAPPQQQRQQQQQQQQQPQQQQQRQQQQEQDQGKKPPPQNMNQIMVTPYRHNWLISGAHRESSEGWLLGLRNEISAVAGAVRNLGSTEGPGWRACFPELLSTTTTTAAAGGAAGGGGGGGEGASAASTSAASASASASAAPSSASSPTSSAYVAASR
>CryCohSeligo033482_none_TGME49_289990
XQQQQQQQQQHRQQQQQQEVVEDEVEEAEAEVQSPPPKFSTSLPTMPESAGTQASSWPSNRPPEEPPEEEGRNGWPGSEKQDNLGLVDVWDQIEMELRAEHEVEAAAAAGTNKGSQAAKSSSSTKAPADLFSSLLPAMPPATASNAPPPSSTQPVEHLKDDLTLEMDDRANARDDSSRAVARNLNLGSSLTAQAGTTMVTGRVANKMDVVEAAIAKTQKAQDGEGKAILGTSAAALAAVRKAHSQQPPQQQQQQX
>CryCohSeligo051835_none_TGME49_289990
SNKAPLKIGVIPPDTRGPSTEPPPAGTDHQASAYQGPARKLPPLLPPLPKEEEDQQGLDMTPDPSESYEVRPTVSXXSXXSPTASLSPSRNSPKCSTSRRAHSLRGAADIGNVHQRQRRGERGRGEVNSEGSLSGSPDRSPRSRFASDLSGGSDCVPQAETEAAHQQHQQEQEQEQERQQQQQQHPQQKQQKQQYPQLPPLPGERAFSNSSGAAPPTATKDAEAAKAAAADEEEEEEEAAAX
>CryCohSeligo068159_none_TGME49_289990
QQEQQQQQQQSPLWYQKPVSAEAVGVPPFLQHHYSSNSGFLQQPEVAPRQPWQSGPGPGESSSLAAGLWQLAGTNTNGPVAHHSASKCAGDEEGSAAAAAAAAAAAAAAAAALRPASPGQSRVLSAFDIQSIAEGNFDFNL
>CryCohSeligo070602_none_TGME49_289990
MKVEVEKSRATPGWGSEQFPQRLSYDVPLWMFSGVIGSLQAMPGLLRHLDVPQTAGSTSCQNVELPPFRIPXLNDGQHPTSIIADEKFGFRIARQAGGCAVDFAVFVAAAAAAAAAAAAAAAAAAAAAAVFLADREPTVFGLRLQSRRGNICTPHCKLGGRPLRTVKCKLTRDADDTLHPAWPQPQQRQNKAH
>CryCohSeligo099797_none_TGME49_289990
QQQQQQQQQQQQHRQQQQQQEVVEDEVEEAEAEVQSPPPKFSTSLPTMPESAGTQASSWPSNRPPEEPPEEEGRNGWPGSEKQDNLGLVDVWDQIEMELRAEHEVEAAAAAGTNKGSQAAKSSSSTKAPADLFSSLLPAMPPATASNAPPPSSTQPVEHLKDDLTLEMDDRANARDDSSRAVARNLNLGSSLTAQAGTTMVTGRVANKMDVVEAAIAKTQKAQDGEGKAILGTSAAALAAVRKAHSQQPPQQQQQQQX
>EimAce004837_none_TGME49_289990
MAGSGCSSSSSNTDEQQHQKQKHQQPQQQQQQQQQQQQLSPSSCAYTPHVKSRRRPVKPSPRQQQQQQQQQQQQQQQQRQKQQGLHNVNEQENTSSGEMCIAAAPVAAADTAAAATVAAVAAAAAAATAATAAGDNSGPEELPQQQQEQQQQQQEQQQQQQEQQQQQQEQRLQQQEHQQQQREKHQQQQEQHQQQQEQHQQQQQRQQPHEQQQQQQRQQLRQQQQWEQQQHQQRQLQVAGEKLQQTQKQQHQPHSMQDEQQQQQQQQGQHQRKHQQQSAAPLLLSQQPRQEQQQQQAAPDVCEEKETEEKLQEQQQQQQQQQQQQQPELRVTPREALDQPKPLEQQQKQQQQPPQQQQGARVRFSHEQQQLEEEQQQQQQQQQQQQQPQQQQQLYQQRKQKIKEKWISQATELLRLRQQQQHHRSQLQQLLAQQQQQLQRQPHMEDSSHQEREADLQQQQQQHQQQQQQQQRQNQQHQHQQLQQQQHQQQQQQQHRHQQHQQQQQQQHQQQEIGDGLCIDSGKLQHQSAVSPQQQQQRLQQQGRQQHRLQQQQKRLLQQQQKLQQQQKERQQQQHQQKRRLEQQHQQQQQRQQQQQYQQEEEHHEQQQQQELQKPQQEEEVQQLHQAEQQQQQQQQLQQQQQQQVQQQQQQQQQEAAVPLWVRHLLHEGEETIITSADRKSRHSNNSNNQQQQQQQQQQGHSTIGAAVSGFFHWLAAPAESAEHSKKQQQQQQQQQQQQQQQQKQQQEEDTEQQQQQQQQETGQQLQGSESHNRTLQQQQTDDKEKRQEQQQQQQQQQQLQQQQQPQLQQLLQHAGL
>EimBruHougton001483_none_TGME49_289990
MLPPCQGPPSGPSTSCVAADAAAAAAETAAAAAAAETAAAAAEAANARGTPRAHLGAPNQGLSSPLGGPPNPLLGGPSCCTPPPRAAAAAAAAAAAASSRSCCSRRRVSLSYERRLKSSSLSAARAFYRSIAEAGRPRSSSSSSNSSSSSSSSSGRDARDPSVAAGAAASAAAPAAAAAAAPAPAAAAATEAPAAAAASVAAAAETPHWAAAGRAPRAAAFEMGDFLGSSPSDSVNTLSPLSCSSSCSRSCSKPSSQVAAAEATYSAAAPPAPAAAAAAAASTAAAAEARMSPSPPRSLQTPDLSCAAAACCSASAAFSQEQQQQQQMKQEQQQQQQQQLFSGSQPRDSANTSRSAAAEAAAAKPEDLQLMAALAADTSAAASDAAAAAAAADADPSNNIEDPYTEAAGAPAAAAAAAAESTAAAAAERNLLEQTATAATRTESPSATPQAAAAAAARAAAEAAAAAASRSYASASNHPSSQEQQQQQQQQQQVHLVQQEKQEEQQQQQVEQQPQQQQQQQQQQQAARLSLPAGRSMLRPPTNISTATVAAAAAAAAARAARAAAAAQQRRSVSTPNLPAAAASQQHAAAAAAAAAAAAASVRRGPPRAPWRPVGRAIRSSSDIPLLQQQQQRQQQQARHLAAAAAAAATARVSRGGPLTPRSRLRPAAAAAPRVAAAAAAATGDTAAATAAEAEAGEAAPAATAAATAAAAAANKRTLKRGLPSEGLPPCRRRKFAAAAAAAPQSAYPSLAAEAAAAGAAAAARRRAAAAAAAAAGSSPLPVHKKPAAVAATKAAAGASAATAAAAAAATTAAAAAATGAAASDETAADRPAAAAATLEEGAAVVAAAAAVATTDAAAATAADAAAEAAAATAAATDKGGGVVSAALEATAAAAAAPSSAAAAAAQGADSSSKSSKYTFGDAHWQQKQQEQQQQQQQVQQQQQQQEQQQQQQQQDWLDVSPPTHMAVDGGSSAGGADAAAAAAAAAAAADLVERDKSAAAAAAATESTPAAAVVAVSPSAAEAARSAAAAAAAAAASFAAAAAASPEGGDTRPQSPHGGFLSAAAASVAAAAAAALLPGVCTPEDLPATAVAATATTAATAATAATAAELTEPAAAEEGGTGREAPCSSSPWAAHAQCSDLPSTAAAAAAATAAAAAAAAATAAAAAGDSSPPRLTPGPGGPSVSSPQQLLNYRQNTTAAAAAAGTAAAAATAAAAGASLGPANLQHAESPRQHIASGTAAAAAAATAAATTPRDSVAAETAAPAATAAAATTAPAAAPAAAAAAAETPKPLLLLQKVEETPKRTYEGVLPTGSSSSDSSCCSSSSSSSCSSSSSPLVKAKRDSEAAAAEDELLLLEGPLGGPPGNMRLHRQFCSSGCCCCSPLPAAAVAAAEDAAAAATARLLRYMRPQLGAYLRQRQQQQQQQQQQQQTVTAISTKAGLSPSLCLAAAGVPLQQQQQQQQQQHAAKERHWLPATVALLQMASLPSPADAAAATPAAAAAAATAATAATAAAAAAGWGASCGSGGRTEAALHLLQKAASHPYLSLAAACCSSSKGSRAIDLMRGLYLTECQVYAELQQQQQQLLLEQHAAAAAPAEQILLQQQLLLQQQQQQQGDPLSPPSLLLLACCSVLCCCLLKENSSSSSSSSSSSCRSHRSATAIALFEEFCMQPLLQLLLQQQVLQQLQEALAAAAETKTGNLLLTLKQALRAPLPALNPSVCPFCCPLQRQKQQQQQQQQQQQQQQQQQQRKCPGASPDLTLSSVLLQAASLYLVEVTGTQQQQQQQQQQQQQQQQQQQQLLLCGIWRYTSGAPGGPHIPLQLSRAADAAVALVMRGHASRAQPLQQQQQQQQQQQQQQQQQHLLQQQLLLQRERPASGVSSFVSTSNLC
>EimBruHougton001955_none_TGME49_289990
MMMGDSACRYIRLNDAAAADGGAQPPSPPAAAAAAAAAAAEAEAAADAAAATEAAAAAAADAAAAAAEECRFCCSSSELDFCLTLDPDTYTCRSSSSSSNSSSSSSSSSTPLLEGGRSSGGRHDSPSCCSCCSRCCSNCSSCSSSCRRQQRSVLRSSSNSSSSRSRSRRNSSSSSRSPVPWFRLLLLCIAGVGPHLLRHSLAAADLLLLQQQQLHYSQGAHGVVLGFLEAGALAAAPVAAAAYGSAAAAPKALCAAAAAAWLSHLCIAAAFLQGSLLAAAAAAAAAGLGGGVVVVLQRAIAAFLFPRHTAAAMAAAVCGPTLAKLLGRLLPLAAESAAAYISSSSSSSSSSSSGGTEGLALKLLLLLAVVINGAPVVAAALLLKPCCRTSPQQQQQQELQQQQQQQLLQLLPAAGSYVPPSIEGRPAGQTPQSKEAAAAAAATAAAAAAAGKLLPKEQQQQMQKQQQQQMQKQQQQQQQQQQLQQQQQQREEVDGGEASWPAGGGEEPDDRKTAAAAAATAAAAATAAAAATAAAAATAAASAAAAAAAAAKTEGTAASSPTSDGGAAWPKPAAASDSTYSNSSSSNSSSSSGSSSGSSSSSCSCNSRSSGISSSSIGKNSTTGSDILFSDMSSNSNISGGRSSSSNSSSSNGSSNSSSSNSSSSSNSSSSRQRSPSFGSSVEGVKALQLPADSSTSPAAAAAAAAAATAAAAAAAGKLASSSSRSSLSLPTEDTWSVKQQQQQDQQQQQQQDQQQQQQQDQQQQQQDEQQEQQEAVAGAWAPVLPAAAAAAGAAAAWLYLRFAAA
>EimBruHougton008354_none_TGME49_289990
MHPTTRPASSSSSSNSSSSNSGSSKKGSSSSRRAAAGEAAATAAHLPQRETEQDSRAAKARQAAAAAAPDAAAAARKERAAARTEANSQQQQQQQQGKSREQKIKKTGAATGTKPAAAAAAAADAAADIRAGAAAVAPAAAVPPVTASRAAAATQQQHTEPDGSSSRPAPKGKTSKQKQRQQQQQQQQLQEQQKQEQEQQLKRQQQQQQQQQKREPTSVDETPSDSGGDNTANESAGSSSSSSSSSRRNDSSSSSNSSRNDSSSSRKMVGDKTVAGSSPSKASEKAAAAAARAAAAAECVTTSAPAAAAATAAATASVPAAAASAAGEQRMSAKQKKKKEKAQQQQQAAAARLTEAAAQQQLQQQQQQQQRQNAKTKGDSKHTKREAAGQQQRQQQQQQQQQQLSASNASVAGPSAPKEKGSKRATTPAAAAPEAAAAAAAAAAAGLASVAAAAASPQQQQHSRRATRNLAAGRETPAAAAAAAAEAAAAAAERGITPKTEDLDEEGWVFCDPSGGHPAASSSSSSSSSSSKGASQQQQQQQQEAGGERLSSENSAALSAEWDNVDTPGAFTPSGCCSPYSSSSSSSSSSRAAADAASAALSRKATPAPWDSQPAGTAAAATATAAAATAAAAAAQRQQRARGGSRGARPNMQLLADSFELLLEDTETPRQQQQQQQQQQQQQQPPAACLSLSEGSSSSGNSSSRSGSSRGAGEDSVETPPQQQRQQQQQQQQQQQRQQRQQQQLVRQQQLQQQLQLQQQLQQQLQQAAAAPQQRGLIQLTGEAACGSALQEEEGLRQVCLTFSGCSRIFTVSRGDGLVFVFSLPWSAEELQRHSKCGLATQQQLLRKLIQGAAGSSSREQDGPAAAAAAAAEQYQHQDSAAFAAATGAAGGPPPALPREPAHAAGSSSSSNSNSSSRLSTITGAATVLVGLNTGFAYTYSCQLTPSSRYRLQTDNAICLYETLNAVAAAAAAAAAAAAAMHLHIRCIDTRRMLLCLKPDNSFEDRHRHPLIPLQVQQQQLQQLQLQQQQLQQQQLQQQRAAAAAQVSCRPLRRCQVRIGRTAAAAAAAAAAAAAAAAAAAPATAAAVAPAAPAAAAAAATAAAAALPVNYKVCEMTPQQQSPLRSPFYRIPLTPAAAAAAAAAALGAAAGNAAAALLLLQRRR
>EimMaxWeybridge001300_none_TGME49_289990
MTGFLSGLKKKLLIHKGEEKGDKYLQQHRIHQWHLQQQQLQQHQLQQQLLQQQQQQQQEEEIDNSSYIIEEQHKWHRRIRHGCSTIHPKPRWTSLQQLQQTLTIDSAEEEEMQQQQQQQEQQQQQQMYLRRGGKQQQQQQEEEEEINCRYDHISPIGSPRFGRIEEPIDPAAAAAAAAPMQQYSRGYGAAAGAATPADFAATAAARYTQPFPQLSPSRHHSAAFAAAAAAEEAEAAYAAKGKHKHSSSSSSKSSRRHRRSHHHHHHQQQQDLLQQHEFLQQQQQQQQQEEEDSVFGYSRRDAWEGAATEEDPQQVQQLQQLQQRRRAVAASLQQQLDDGWREALQQDLLHFQREIFSSSRKDIKQQQRAASMQYQQQQRGMLAAAAAAAAEAEAAAAEEEEAEEAAIAAAEAAEDDEEQQREEAANPFVGDIQEQQQQAAADEEDAAAAAAAAAAADDDDDSTWGNTAAANDLDKEKEEEKEEKEEEEKEEEREEEKEEEVAEEVDEEAEFAAAAEEEEETAAAAEAAAAAGEEEEELNCIREETKEENINLEVETTAAEIDEEEDEAAAAAAAAAEAEAEAEEAATEAAEAEEAGAAAPAADAWSLVAYTQGEEGEGEAEETDSAAASPAAPAAAAAAAAGYHAARDAFTLEAMRTLTSGLLQRGQQQQEQQQQQQLLLQDSLAAAAEEGDTKEGKETETDILRDMLRQKARLQQLLLLQTSSWEASRLRQNSSSSSSNSSSSSSNSNSSSSSSSNSSMSPNVQWESPQTSEDSVSVVTQQQQQQRQQQQEQQETASASPACTEEAAASPCSCNSSLKKGSVHSSSSSSSSSLEGETEQHEECAHTAAAATAAAAAAAANVEAAESAGTSPASAAKETTANIQAAASPSKDSAAAAAATATPSPAALAAAEQTSAANAVRCCSCLSRDERQSSSSTPAAAAATAAAAAETAAVDTDTDASAEAEAAASAAETAAAAEATAAAKAAAAAATTAEAAALEAARAAAAATAALEAHTAATAAAAAAAATDKQAGANGVGLLLSPREVDVHPMLYDQDEDVAAAAAAARSVVVAAAAAAAVKGHSESSAQQQLPTPPPPRRPSACSQQAASAAAAAAAVAAEVHDAEADISLLQGSKVLAIEGSSSNSNRDLAADKMQQQQMLRQQQQQTLQQKLKQQQLVLLQQQARHKQELQLQSASRPQANQQQQQQQQQQQHTDAAQQPGNRVRFAAESLREDDKTAAELESLQQQNRELEHMRWQLQQLRQKVTNSVAAQQQHPELQQQLQQQQVLLQQLQGRAAQLQQENDQLKRMLEGVRTPQLAAAAAAAAAGGEKDSDTTAEIQELRNLLSIEKNRHEETEEQLKETLHVMRLLKDSLQQQKEKNAYLAGQLRELQQQQQQQQQQQQGARDRSPSAALLDALEREEGGEVESAAKEGAAAGAAAAAAAAPAATKVQTAESGVQAGPPKPHGPGSCSNFNEQQQQEEEEEEEENGPQQQQVLLRRAAQQQQQINRLKAELAAKEKNVIGEKNYYQQIVLRQQQRIGQLEKYQHHLLLHLQQQQQQQQQIMLQQQQQNTAVVPHYQPILITPPPTFAAAAAATPAAAAAAAAAGPAAVFSPSAMFAGPVGAAAEQQQYRSADNAAAAAAATEEGDAAARRRSSSTNPEDLLKLLSQAMEEHEDQQQQQQQQQAAAGAATAAEGAGGEASGEQQQISSAKEDATPAAAADAAAADATNASTAPAADQQQQQQLQMQQQLMQQLQENFAGKVYVHLEKLQRALNSSSSTDTSSNEQQQQQQQQQQQQQQLAEAGSAGSRSRSSSISRSSWEQPPLISSLQQQTLPLQQLLQQQQQQEKLQQQEPVSPGRLSFFSGSTLSTLDNLPPVACAPFPLISNSSSSSSSMKMPAMSRCHTTSTAASVAAAEEFSSTPVFTLLPAAAAATAAVPTAAAAAAAAEEKEGEPTGAREKVQQLRRQLRQQGVLS
>EimPraeHoughton000704_none_TGME49_289990
MLLLLLMVVVMVVVVVVLLLLLMVVMQTWQQQLVAASSSSSSSSSSSSSSSPAACRASTQSWIVGSSNSSSCSYIQHNQQHQLLQLTAAAAAAAAAADNSHRWLAALELQQQTALCRTSHQHCCSKLLQQHQQQAAAAAAATAAAAATAAARMVAAVAPSSTAAPTAATTSPDTAANGSAVAAAAAAAAAAAAAVGSPPLLLRASSAAAAAAAIQPVASLRLTRSCSCSCSSSSSSSRRTNSSSSSNYTNRHTESIACVSGAAAAPPSCIERLASSSSSNSSSSSSNSNNNRYSNSSSRIDSNERSRFAAAAAAAAPPTAAATPLCLRGLPGSSNSSSSSSSSSGSNNCCSRQRVASSSVAAAVRTSERRLRGSELPSESSSSSSSSNNNNNNGAAAAAAGAAAVQLQQFAAAWWALPSVDTVCSSSSSSAAICSSLDPAVAAELFPPTPPLLLEPLIPEQQQQQQQQQQQQQQQQQQQRQVDAAVAEAMRCCLPAMYKQRQQQLRALALLQPEVYRHCRGLQVATQIYTESLQLLQQLFEPQQQQQQQQQQQQQGQEKQGQQQQTLQEQAQQQQPDAELAAASTLPVAAAAGAAAAGAGAAAAAAGTPATASSAQQQQQQETVAAPPPPPQQAAATAAAAAATAAATAAAAAEEQPLEAALPSRETLRSALLLLRQQQSRLVGELMRGIRDFIGPLAGGAARGPSVGGPSVGGPPGGSSGGPPGGPSVGGPSGGSSGGPPGGPSVGGPSVGGPAGGSSGGSSGGPLSRGPSVGGPSEGSSGGPLSRGPSVGAPSVGGPLRRGLAQPSRKQQAALLAVCDKFLEAFFGGRVAAEILRERCIGALEGWNPTGAALQRCVLESLVFRAAANAQSSSSSSNSSSSNSSSSNSSSSNSGDNNSSNDGNNSSNNNSSSGMCEDCFSCSSNGSHSDSSSSNSSNSSNSSNSSSCRYTTGSRIVSCAPAYVYSGCFELIKNAIEATVQQHLQLQQEQQQHQQQQHNGQQKQPQQQQQQQQQEWDSLPVRHSQCIYSLPSIGELPANGQQQQQQQQNQQQQQQQQQALSMPPVDIHLISAADAGVIIKVSDSGGGLCRAALFSGWGVGLPLTRIYARALGGDAFMESRIGQGPPVSVAAAAAAAADAAAVAARGKQLHLQQQLLLLQQQKGVFGGEQQQQQLQQQQQLLLLLLLGSHIAVFTRAQSQSFTESSSSNTRHLGRLFLTVAAAATAAIVAAAAAAS
>EimPraeHoughton000918_none_TGME49_289990
MAAEGSNPAPQVQRVQDNFVGSRYTADFFAPLRSPKPQWSTSMQTVHSQQQQQQQQQQQQQQAPEFMRSRRWLGNKDLRWQQQQVKELLLEERMQLLKDSQLMNFNSLLAAYTYEYHPQDYTTPLATPPTATPEQAANAAANGLASAAAADAASAAASTLTRTKEATPASEARAAATTDAAAAAPAVPNELLPNGSASVSDRTKANARCKDTRNGNRDSSSSSNNCSSSSNSNSNSSSTTKLSIDRRRALLFSRREILTARVSTDLLQSHRTQQQQQQQLQQQQQQQLQQQQQDDSDH
>EimPraeHoughton001406_none_TGME49_289990
MHRWYCSSSSSSSSNSNCSSDNNNNSSNSNCNCSSSDSSSTKKTPSDTTSAGESEQQQQQQRQQQQQQRQQQQQQQQQQQQQQQQQQQLDTAGQSRPTETSSLGRSLAAVHAAAAAAAAAADTPAAADTAPAPATADTAAAADTPAAAAATAVQDASTPQIEFDKQLLLLHAADRRYCSRSSSSTISPKELQLLLKGPQQLLLQQLQQQQQQQQQQQQQQLQLEQLLQLVKSIKRLARPYRHLLQQQLLLLHRGPRRPAKEAAAAATTAAAATAAAAAAQQESSSVKGYTGKAEITDGPLATAAAAAAAAATATATTAAATTTTAALEAASTTTAAATAAATTTAAAAATPAAAATLAAVQIAAIKEGLRDTQRVETAAAAAYQLQQLVRQVLLLSIRLLKQQQQQQQQQQQQQQQQQQQAKQQHVLQQQGSRIALRDDMLKQQQQQQQQQQQQQQQQQLLLVQLLQQLRCLRICSPDFVAAAAAALRRERQLLLPPQQLVLLLDMFAAAFVRMQQQPAAAAAAAVAATAAAKTDASSAAAAAAAAAAVQSFFMMAARELHRLFRLDARHRRLLRQQQQQQQEQQQQQEQQQQQEQQQQQHLLLLHPGEIATLLSAFTRVKVVDIQVYTHLTSTYLTRVLQQQQQLQQQLQQQQQQVLLQQQQQQHLPAADGRTRCRQLSRLFTACVDAVAAAAAAAAATATAAPRSAAAAAASAAARQQQLAATSRRRALKKTTKAAKAAATDQAAAAAAAAADPAAAADPAAAAAAEPAAAAAAAAAPVAHLLSRCLPPLSRGLSSELLLLLHSFTAREGLLLLRSGCQLLLLLQQVQQQQLQHAYELGLKLQQKNIERSKDKENRAAPAAAATAAATAAAATAAAAATAAATSAAATAATLQAQPGERQEAEEETASLLAEGRRDSAAAAAAAAKTTAAATTAAATAAEAARLLQLRCLSSLRPLLEALVLRLSDSSYELSLQQITQLLLLLQRVDSFAAAATAAAPDAAAADRAAAAAAAPLAALMMSRPSVPFHLQQLLRQQQQQQQQQQQQQQTMQGSLALLPPEQQLLLQRSPPAAAAAAAAAGSVSVSLLLCTSRFVSAKGYGAAYTLQNSAAAVAAAAAELLAAPPVSSLLSVSRLVAAAGALSKCLAAAAAAAAAEPTHTATVAAAAAACAAAPESSSSSSSSSSSNSSSSSSSSAFEAASEDAEEDDGFLLPSISSSISSSSNSSSNSNSSSSSSSNSSDKRIEQQERRSAAAAAPAVFMKALESVSGVLLQQVQQQQQQVQQQQQQQQQQQQQQQQQQPLLPRKACSSSNTSELNAAFVAEAESSPSSTAAAAAAAAPAAAAAPAAAAAALGDMLSLREVSLLLSAILKAAAAAPGHPVCFYLLQQQQQQLQHEHLRILAPTLQQTVSVLTTAAAAAAAATTAATGAAAPPAAAAPAAAAEAAPAAAAAAAAAAAAALLPSSQLPCVSAAVLASSLLDIVVGVYIKLENNRRTRSNSSNSSSSSRSSSSNSSSSSSSVEDEHTIAETGVALLAATCRIRQQQNLLLLLQGTADAEQQQQQQQQQQQQQQQQQQQQQQQLAILLCESLSRGAPKEADFFMRAASAARRFILQQQQQQQQQQQQQQQQQEAAEGAGVEVSLQLAAAVLQSGSRKLQQLKAAALAAARLLQQNSCSNLRASTAAADVSTMVESLRRAAAEGLSSCMHVSTMVESLRRAAAEGLSSCMQTLALLSSACQPKAPLNAAAAAAAAAGGCMQQHEDELPLLLLLLARAAAETVRASQICLCLTLLRFASAAEGRENNVERRSAEFLLLLLQQRLLLLQQQQLQQQPQDLRSLPELSAAELHAAAAAVQRVGIADPIKATLQPLLLLQQQQQQQQPQQQQQQQQQQQQQL
>EimPraeHoughton001497_none_TGME49_289990
MSETPFIGGPPGAPRHFDCLLKRLRCPSFILAEPLGAPGGPPTLDIVRYPPQQAPYWTAAEVAAAAEAAAAEAAAAAEAADVSTTETEAAAAAEAEAADAAAAADAAAAEAAEAADTATRETPEAAAGAAAGAAAEAASGEAAAAAASVATAGSVVESGQATAAAATAAAAAAAAGKENAADRLNTGGPSQGPPLDRVLTNTVYQLLRNCSKPLEHALKARGRLETGEAYPGAPLIGAPGGPPSTGPCSNSSSSSSNSSSSNSSSSSNSSSSSSSSSSSDTLLQQQGTVSPISIPSGEETAASCEREDPGAPPQYKEQGGGPLGGPPSLEGPLGDRGDEPLVAAVVEELYGYEIPQQQQQQQQQQQQQQQQQQEGEADPSKTNEGPPGAPGAPSNSTRHCSKPSEDFVQPLPAAAAAPAAEANRQSTPPPPAAAAAASAASAAAAAAAAAEGYEYKGPPWVVWPFAGCFVFLFVEMLGALLRQPLLRHYKTYCSRGLSNLHHFLHFCDPQQRQQQQQQQQQQQQQQQQQQLEEKLASRCYFIAREAQKTQGDTPHLLQQKTQGDTPHLLQQGPLQQTEDTLIICSSTTAAWCIASFLEARGLGEAVGSRLLQQQQQQQQQQQQQQQQQQQQQQQQQMDSCCTHISGAPVGPPSRFEMLPLLQHICWLSELAAEGLSACNQQQQQQHEQQQHEQQQQQQQGEEEMLQPAVSSSVSSCEGLYIERTGAFVPAALALDVLQQIIRHSSKETACKTFYEKHPAAAASLSRLHRCSKQIDAAALLLPPLKGCRDTAAAAQLITTATAAATATATATATATATATATAAATAADRIKIWQGLAAEAIRRLHTLGVLNDNLLLTSTPPLLLQQRSSKTPISAAGDSKAAGGMAMRRQLPECLLPPKTLRQMLLHPHSTDYSLKLYIHRVWCAPLTWEQLQLAQQTEPQQAAELLLQLQQQQQQQQQQQQQQQNCSKQQNDVSLPGSPVYDSGGLLG
>EimPraeHoughton003127_none_TGME49_289990
MITFKQPSAFRGSAFPAVYTSTTPVLRCAPAAAAAGAAAATAAATTAAAATAAATTAAATASIAEAPRSRIHPISLKSLSRCSSRSSRFKSSSSSSSSSSSSTFGSTRYTPLDKDKGLLYRYHHRLRLYSNCSSSSNHNSSSSSSSTSNTGSSSSSSSSSSSARSSKAPPAGAVRGSYRGDDKPKYVEQHQQQQKNVWLKQQDLRVSPLLLPSLRRVCRQLRFLSVHPHLLAAVCPPIEHSLLDRMKSNKNIEDTAIYPREKDRHRPQQLAALLLHNVWGGAVYFSPNITRAYLQAAAAASAAAATTAVAAAAAAGPRKASAPAAAPVAPSPPDAAAATAAAAAAAELQLPQLLTRVATRYVRKEVQQQLLRQQQQAAARESSTAATAAAAAAAAAEPASTPTLTGAPEGAATAAAAAAAAATAAAAAVEALPEALFVTSRWLSAAKQQCLLLSTERRVCLLLGFLRTLSELEETLKTLLRPAAAAAAAAAAAAAGAAAEATAAASNPSVAVHSGAAAAAAGSVASVFAPPPPPPPTTTTAAAAAAAAASSRGFEVQQVLQTGDDLVAALQTKKKMLLQQHFSCLRTFLSLQEHKRKQSSSYSTPLLPSRAEMHEAANRLLTGHVRTQQQQQQQQQEQQQQQQQQQQQQLQLRGIARAFRPVPLEHLTDNFLCGPRIRSNGRSSSSSSSSSSSNGSSSSSSSSLRPGLLLVAHPSIADAFVRESVVLLSSVSNNTVEGFMLNRSCSRSSKKSSNSSSSSSSNSSRCAKLLQRSIERLPSPLHLLAAWREQQQQQQQEKQQQQQQQQQQHQQQQQQQQQQQQQQQEELQQQDEQQCSEEEGRGRWSSLLRDDPQLLLLLREVQTAAAATQGPLRRKRRLLQQQEQLLQQALVTALAQRAVETLSAAPHSSSSSSNNSSSSGIILTSSSSPHAAASSQLSEDEGIKRATDGTAAAALQQQDQKTRLQQLLNLLLQQQQQVDDLNLPTNSSSNSSSSNSSNSSSSNSSNSSSSSSSREWVDGVGKVRLGGPCESFVKLRLERWRAAKAEDADTSCLCTADHSHKSSVQCSAAATAAAAAAAAAAEAPAAAAAAAASAAAVQPSEERELLVRESLILGRMVWKQQQLQQELQQGFWLVLECTDTAVLEEMLFGCCCACSPTPSKMEGLRGEKKGRAVAAAAAAATAATAAAAAADGGAAAAVACPLCCSRKVYRQLLAAADGATSSFFVPASRLSPLIVAALQQASNCAWIKYNLTSSSSDTLNSSST
>EimPraeHoughton003964_none_TGME49_289990
MQQKGSSCSSSSSSSSSSRQGAPNTPPSQRLRHHHQQQQQQQQQQQQQQQQHAVRTPPRRALLRSSCLPRPTRTAAAAATTTTAAAAAAADCPQQRAAANVEGPRRTTKQQRPLIVRETEQQLQQQACAAAEAPAAAATTAAAAAETTLTTDAAVATEAPATAAAAAAQAAAAAAPAAAAAVAAAAVVADRTTEAYITSSPPSPLLSEDADRPPDAAAAVVAAAAAATAAAGGQAPFVEEETLADCLLGACGETMRGIDSTAAAAAATAAATAAEVDATDAAAASPAKDAASSSSSSTTTTATPTNSNCSSSINSSSSSSNSKHCSGFVSCLISIDDLHTGLTPRPSQQQLQTATPNLLGAPQGAPLGAPLEAPLGAPLGAPVEDPLGAPWGGPSGLKECGCVAFRCCSSCWTGCGGPQWGPLHSSSTGRLSSTSVCSSSSLASLAAAAPTGAAATAAAAAAAAAGQKRVQQQVSLVLRSNSSLAAATSATLLQKSKRCVAAAAAAAAAAAAGATPQKTKGPPRGNGGPQALNNSSSSSSSTSKGRRGLSRGSSVATPTKRRRAAAPCSSRSSSIRSSARAQAKTAAAAAAAEAAAEAAIRSASASARKQRSLTLQQQQQQHKELESLLLNLQQQETKDWWCDEDDPELAAIPADEAPDVSCALLSSL
>EimPraeHoughton005952_none_TGME49_289990
MQLKGLDTNESTPPALDLSSLLGAGRQQQQQQQQQQQEPAAAAAAGSSIASSTDNSTPQQDHVQQQQLQQQLQQLQQQQQQQADNPVFAISSTGVVLRASDPGAIRLKQDAAAAAAATAATAATAATAATTATAAATAAAAAAAEGDMQQASQQLQRLLSSFLDNTAQAQQRITAAVAAAAATAAAAAAATAAAASAILGDDEETAQALQEKESLPPHEV
>KarBre134002_none_TGME49_289990
XYYMQYLACCGEMRQEATARVLYSRQDGRHLLLPSLTLSVACALHPPAHRRHACMGSASTAGACWQASTNSPVPYAVXELPAPAEICIEASEEELDPQVELVVPEVPPSPRTRFLSTIGGRKGWRESRSSPSLPTIRRVARDGNAASMVLLRNAISNHSNVSAGGSLSTPTSPTSVRQGSTPSLVPSLEPLNVSQSPRSSLPLGLQSQSHSSLSPQSPVQSLLSPPSLSLALRQQQQQRQQQRQQQRQQPQPRRRTVRIPGLLARIARMGPVEIPRFTQHMVWLQGESFVNAADAHVLCRAIRRRVADILSHLPLASLSQGGDLVTLLMDHMRSCPSLGGDTPRRALEARLSYLVYHPAGDDHDAAELDTLEKCYREALALAGRELIAPRLVGVVITHILRWVQHAPIACIYQHAGVVRSLAETIPEVRQYLSTRIQRLALQRFDALQLMGYVLVLLDFREHGLALLDSNLESKLLHQVSSSVSSWAAARLTTELGPEGALRLLCHTSPFIKQAVADTLLKRVLGGVQKIASSLKRDSDCERVKQELIEWGQLVHMGGAADVLALTYSERQTIVDTLSDCIARCMSSTTLRSHVGELEKAQWAIVVLTAGPALNFGQSV
>OxyMar026127_none_TGME49_289990
XQQQQQQQQQQQQQQQQQQQSTCTSLSGQSFARPMQERNAIDYGSWSSASSATTDVTVWRPKMSGTGARGSRHTWSGRSDSRVGLYIGGGAVATVHDQRASSPPCSECTVQFVSCDSHQEWMRSGSNTETICKQSLQRPVLKKAGTEELGGFVHGKRLYTGAVAPSESSVVLTEISPARSSRVRPRSAGYAVPLGARSISGIMSRPESCSGAAREGPNRVKIRRPFSATVRSTSIVSLVPPGVAGAPRACVADLLAM
>PlaBerANKA002416_none_TGME49_289990
MKNMLTREEKYFEEILRKTNNYNIYGDVNDNKVDKNVVKKIAILYEIFNRINKERNNNNNLDFIYTSDIKYSLKYDDFVRIRFHIIPVERKGINSLDKNNYHYIENLNNVVSNIYNPSAYDQFINNKIDEDKEKLNIMLKCINEIECAYIYKYRSDNNIKLTFDVFCHNFYIFLSYNYKRKLSIKNFKNKYNQIKKPNEYEFSPTQNIMQLNSIGVALSKNMHTNTYDDNNNIKLYEQEIMEKLNPFIFESEHIINELHSKNNTLLLNPVQLENDFFIKHPDYVQNMTKLIKDKKNTDECERLFRFSQKTLF
>PlaBilG01004504_none_TGME49_289990
MKGVNEDMQFRDLVTRYEKYSIYDELNKNTIDKNIIKKISILYDIFKHINKVRNNNTNDFIYTSDIIYCLRYDNFVRIRFHIISIERNKINNMDKSNYNFIENLNNIISNIYNPSYYDKFINNTIICDKEKLNIMLKYIREIENAYIYKYRSDHNIKLTFDVFSHSFYIFLSYDYKKKLSIKNFKNKYNQIENNNIYEYTPAQKMLQFNSLGTVLTTTSADQTNHKHSKYNYNSFEHETLERIVPFIYESENIINHLHTKKIYPMKNIEIENDLFIKNKNYEQNMTNLIKLEKIKDEHKRLKKNIQNNFLF
>PlaChaChabaudi000410_none_TGME49_289990
MKNMLTREEKYFEEILRKTNNYNIYGDINDNKIDKNIVKKIAILYEIFNRINKERNNNNNLDFVYTSDIKYSLKYDDFVRIRFHIIPVERKGINSLDKNNYHYIENLNNVISNIYNPSAYDQFINNKIDEDKEKLNIMLKCINEIECAYIYKYRSDNNIKLTFDVFCHNFYIFLSYNYKKKLSIKNFKNKYNQIKKPNEYEFSATQNIMQLNSIGVTIPKNIHTSTDDNNNSIKSYEQEIMEKLNPFIFESEHIINELHSKNNSLLLNPVQLENNFFIKHPDYVQNMTKLIKDKKNTNECERLFRFSQKTLF
>PlaCynM004758_none_TGME49_289990
MSRQREEARLQRLLGRLKGQGMFDEVHEDTVDKNIVKKIAILYDVFRRINEGNGAIIGSSNSDFVYTSDIKHALKYDDFVRVRFHIIPRERKNGILKLEQEEKNYHFIENMNHIVSNVYNPSSYDQFLSNRVEEDKDKLNCMMKCLNEIESAYIYRYRSDSNIKLTFEIFCHNFYTFLSYDYKKKSCVQNFRNKYDNVQVSNHFQLSTPQNMIHVNSIGTVMHPSTDPYERDTLEKLKPFILESLEMVKELHDTGDRRHPPFGGAQLDNDFFVKNTHYEDDMRRLIRMESAANEYRRLRAGLAKRLSG
>PlaGal8A002767_rbh_TGME49_289990
MNQSKEERHFQNIIKKIKNYSIYDEINKNTIDKNIIKKISILYDIFNHINKKRNNNINDFIYTDDIKYSLKYDDFVKIRFHIIPIKRKGLSSIDEKSYNFVNNLNNIVTNIYDPSSYNKFLRNEIEEDKEKLNIMMKSINEIECAYIYKYRSDSKIKLTFDVFCHNFYIFLSYDYKKNISIQNFQNKYNQIKVNNEFELSTGQNILQINSIGMILKNYNNSFEEDILEKLNPFILESESMIKELHSKKYIKTKNIELENDFFIKNSNYEEDMRRLIHFEKIKDEYKRLKKSIKKNLVF
>PlaMalUG01000708_none_TGME49_289990
MQASKNLFKVLKRFKNCCMLEKLEEIKEYEENLKKLSNHEKIVRIDINGKEKKASKYFFDKNKYIYVKNNSDIKAFETKGREGKKKKGAIAAEPGVVTGAAVREGVISEMGTVSAKKDEDYVIVDTLRRRSNFRKNENFERSLKRLKDTYNLSEEEIIYMKFIYKIKIKNIYSLINNLRKNIYVDKKKKEVLLNCIYKYLSYNCYTMSRNEILFFFYIFPQYMKYSNKIMHYLTSLLNKDQLKIEECINLITETNLLYINYCIKDVYISYLNRCIHNIDIIHILILLSKGSYIFTTWIDNRSSISDLSITFRDNLYHMIEKKKSCLNRELKNAYLQFNAYLVNNMNTFLNIFFNDLYILLYRKIILENLNREELDYEYFHNVKTLTSHNSTIRHINLFLQNSDYYSFASKKQNVKIKVFPSFIDEPSGIDKDSKGDIVNILPEYFACTNNANINCEASSGKTEDTNGTDRHCTKSSITTVRTPNRRSNNVYMSNKNNYSEQQEEELMVDNHSIHEMQDCLLSQSKKKRPLYDAVDTPSYQAVDTRYDSYMTNRKGKPIMNSPEATASLQHYTHHIRQQIFQFTYPSDRIKETRYNELREKYKIATKVTDKNVKVLLNFLRISFNSKSLHFNEIFSKNSLSQIASDMKRYAAKLRKDEIGKNYKNLFFRLADCWDGLKGNRPEWTSTHENDVYLLESRDRNLVNANNLPLDMVACTNLSHVITERVEEKLVDSVSINSTHTSPTPSCRTRCSTPPPDGVKREYNYEEKRGLLFHSVNTDDRSMIRCYEVDEEKEKERTPLQKRQNILLQTKEKTAVQNNSIVNLVNHIYFSSINGKKFYSLSEINMISKLLLYLCSSFLSHYYAYEYKHEHAHQYQHQHQHQHQHQHQHQHQHQHQHQHQHQHQHQHQHQREYAQRDGKCVDVISYELLYCRFEKLFYEMFTYVLKNMYIINVSNYFYIFAAFSIFANKITPKIMNKQGGDKKKNEQNYHYHKIANLLYIIHTVRMHQLNQVKSLLNDEDNRRYLRFLQHSDNKLDWDNDNDEVLKKKKKKNILRNDFDYPVLHETILNKFKLDNMHISRKDKKQLEEYSDCHLSSGITSNELNVRDTRQGSVEYCGFTNGKGFYSGNDNDTNNRREDYLSQLLSPTLINSYNFLLMFLNNYLDCATFHMTKFLVSIYYLNINVPSSLSCLYHLESRLHTNHQKFMNKHFYCAISASIGRETLLGLGKSYMRKIIKLQREHLDINRIPNRSININHNNGINRNNNPNFVYSDILNTLPFSCNYNVYDNIEDIFKKKKNLFSLENTLNFILIYSLNKFYYSTIYYDMSKYLSKFDLTHVSDNVKMLLFFLFFQCIHVYKPFYFLLLYDILTKWKKNLGKMNLYILCSLILILIKESKIKMKSVIYKKRKFGKIAWNFFFPLDIFIHKNIMNNAEKKVRRLEKNILSKKADIKGDTCIKEQINTAHITPFLFTINQFKNHFKNIIPQIVEQYKHYYKNGKSAEQEYENTNVKEEEASPHNSSFFFYFDNTIESEVFKTCLNFLSYEYVTAHFLLPKKSLYYDILLHLKNSKVRL
>PlaReiCDC004655_none_TGME49_289990
MKRGKEDIRFREVVSRYEKYSIYDEVNKNTIDKNIIKKISILYDIFKHINKVQNNNTNDFIYTSDIIYSLRYDNFVRIRFHIISMERNKINNIDKDNYNFIDNLNNIISNIYNPSYYDKFLNNKIICDKEKLNIMLKYIREIENAYIYKYRSDHNIKLTFDVFSHTFYIFLSYDYKKKLSIINFKNKYNKIESNNNIYEYTPAQKMLQFNSLGTFLTTNSCYETNYKHPTTYNYNSFEQETLERITPFIYESEHIINHLHQKKIYPIKNIEIENDFFIKNKNYEQNITNLIKLQKIKDEHKRLKNNIQHNFLF
>PlaRelSGS1like003904_rbh_TGME49_289990
MNQPKEERHFQNIIKKLKNYCIYEEINKHTIDKNIIKKISILYDIFNHINKKRNNNNSDFIYTSDIKHSLKYDDFVKIRFHIIPIERKGLNSIDDKNYNFINNLNNLVTNIYNPSSYDQFISNGIEEDKEKLNIMMKSINEIECAYIYKYRSDNNIKLTFDVFCHNFYIYLSYDYKKNLSIQNFKNKYNQIKVSNEFELSTGQNILQINSIGIMLKNHSNSFEEDTLEKLNPFILESESMIKELHSKKYIKTKDIELENDFFIKNSNYEEDMRRLIHFEKIKEEYKRLKKSIKKNIVF
>PlaYoeYoelii17X003147_none_TGME49_289990
MKNMLTREEKYFEEILRKTNNYNIYGDVNDNKVDKNVVKKIAILYEIFNRINKERNNNNNLDFIYTSDIKYSLKYDDFVRIRFHIIPVERKGINSLDKNNYHYIENLNNVVSNIYNPSAYDQFINNKIDEDKEKLNIMLKCINEIECAYIYKYRSDNNIKLTFDVFCHNFYIFLSYNYKRKLSIKNFKNKYNQIKKPNEYEFSPTQNIMQLNSIGVTMSKNMHTSTYDDDNNNNNIKLYEQEIMEKLNPFIFESEHIINELHSKNNTLLLNPIQLENSFFIKHPDYVQNMTKLIKDKKNTDECERLFRFSQKTLF
>PolGlaCCMP1383028688_none_TGME49_289990
QQQQQKQQQQQQPQKQQQQQQXQEQRQQQKQPEQQQRAKQAKNTSSRPGPARKKPKTTDVRGSRIFPGDEDGPFELNLDALQGRWRHSHPNLGMLTVRGESVKFDSGLPYEVKEMPGGQLDMAGWQASKEKSTEAIVWIKDQFICSWFLEEDLERADEEGLDSKNIIDGKRGRARVNYRALDRQMQDEEDRQTRNVYSDASSDDDRRPSRGREAMETVSPKELAX
>PolGlaCCMP1383053732_none_TGME49_289990
QQQQRCVASDDRPPLSQLCQHRPTQRHAAPDDRPPVLQQQRSAQRRSRASRLSDAITQQCQPTQRRVAPGDRSPVLQLQRSAERGVAADDGPPVCPELQQPAREFLQPTQQQQQQQQQQQQRCFARDXFATMTALPADPATRRPXRQYYSCGGGPSEASLLTTGHQSAQSCSSRASVFSALGESPPSELQEEGSCAAEEELQPDRQSSDEESAPEDHMVVFPPSGAWDFPLSRAEKVQRLVELFESRIMELEESEEAPGGSKRSASLGAEGRDVGASDRLGMYARQGQVPVASISLTXXXPXXXXXXSXXXXXXXXXPXXXXTSSGTQATGFSARAWDGPWAPLPLLRSLLPQGRVGGRAQRQDAASRTKHQQQQQQQVSQTAQTSGSGSISAVLWGGGGDGAVRWLRLASKAEAEEAQQSASGDVKVICLPRGEHIRAVRGRAAVLDGRLSDWLVLVTSSLKCLTIGRMDSPAPTFSFLAAPGHEICGIVAGSTGSVGGVEQAAMEGPTRLAAPVAAPAMPGSPRLSKRSSSGGGSRASCSSFVVGGASRRETRSAGSHGLHLLLAGGDAASSNASGRDSLASSGEVTAAVAAASRSSSRVSFSDFSAHX
>ScrTroCCMP3099049574_none_TGME49_289990
XTGAAQYFAMYAACRIAISAASTPLRPLGHNGIAVGGRAFCASTAASTSSSTSSTTSSTTSSTTSSTTSSSTPSSSEGSSTSGGGGETRKFAGASASDAFAGVAHAGFEVGSEGRFGYSRKYAAGWDRIFGKKNQAASSSEQQQQQQQQQQQQQQQQQQQQQQQAQQQPLSKSFDQALAGDTLLPESLKVQLRGLNEEQLXKLNEGLSFEVRX
>ScrTroCCMP3099062879_none_TGME49_289990
MYAACRIAISAASTPLRPLGHNGIAVGGRAFCASTAASTSSSTSSTTSSTTSSTTSSTTSSSTPSSSEGSSTSGGGGETRKFAGASASDAFAGVAHAGFEVGSEGRFGYSRKYAAGWDRIFGKKNQAASSSEQQQQQQQQQQQQQQQQQQQQAQQQPLSKSFDQALAGDTLLPESLKVQLRGLNEEQLXKLNEGLSFEVRX
>ScrTroCCMP3099205390_none_TGME49_289990
XADLPESTGDRAGADVPGYTGYIGGKVPEMDIVGQTFAEVNKHVAINDRTISGPLGVQATPRGVEPSPRKEAFPGGAVPGYMGYIPGKLPESDVFGKTYADTSKHVLKHGRPPXXRXXXXLAVLFCRXADPLRGXTARAMEWEHSNGREAYVPATGDRAGGDVPGYTGYIGGKVPEMDVVGQTFAEVNKHVAVNERTRSGPLGAQATPRGVAPSPRQEAFPGGAVPGYMGYIPGKLPEADVFGKTYADTSKHVLKHGRPPAGQGDRHIGYKPPPPKNADVAAAREKVPGVVNAMVSIPGYTGFVPAKMAENVHGAGYSPSNHKAAKEFDKVTYKGEGHKPEWCRASAPGVERRVRSGAGPGIEIPGYSGHTPGKAPEADMMGMTFAVVNKHADRNHKHRRGKQPSEASSRGSFGTASTASYACSYQDDAMSRPSTASGSGYSARGSGTSSRRDERPQTAPSKLRASAVRGTRAAAAAAAAAAAAAAAAAAAAGPLAGAADAAKPRRRMLKCSDFGRSALLVARCGCLDLVWDATRLVLRFGPDAPAPCRPDNDASA
>SieNemWS1WS2_1015399_none_TGME49_289990
MLWSENAMFAGLGGVTELEEVDEETLEMDISLEQAMRSPTTRRDGNSAGSNLISAPIVSAAVAAAAASSSSAGGGRWSSRHQFDSSDVLNLNWWNVRSEVVGEAGGVDARNVQQAQVHHQQQQQQQQQAQQQRHSSVLHSMNDDEVGAARLLHHHDDDDLADLELDLGGVDARAAAATVLLQSSCDWGMLTDDHHHHDPEIAAEQLMGAAWGGGGLLNLHSSHHHHHAHHHHMAAPQGMIMAPPMEGHGHLLSPHSHHGYYHHIGATADII*
>SieNemWS1WS2_1080933_none_TGME49_289990
MASRGEGGEASKQPPASGATVVSTLPVGRAVAAAPTTTGRGEDGCSCAAAAAAITTVVVGAAEQPLKSAKASPGGDDDDDDDDDKERSTNTTTVNCGTRARVVGVGGGVGLVGDDGSARLGCSPAASQITAVAAAPPSAKESPVSGSRQTLSTAAAAPPHPPHLPPSPAPPPPTNGDRSTSTSTNTNTGPPPPTPPQLPSVLVKDSSSGPLEAASTSTTAATATATTVTAAATIGTAESRSSVPATATATAAHSTAASTRVGSGAPSGPPIGAVAVGLGRPLAAAAGGGGGGQQQQQQQGGVPVGVQQQQQRGGGGGGTVGGQPQQLLHRQRRGSFESNSSGYVHGGRTGEGVADGVGADPVAPNTCANASAAGRHPPNDPSSLPPPNQSVPHSSPLGPHYHRNVNMNSGGRSPNRNPSDCALLRHPPPPPPPPHVAALSSPARGPVFGSPTRSAVGAPTGMLHQHHQHQQQHQQQGTGRGLLHQQQQQQQQ
