# Supplementary material for: Molecular characterization of the conoid complex in Toxoplasma reveals its conservation in all apicomplexans, including Plasmodium species
Source: PLoS Biol. 2021 Mar 11;19(3):e3001081. doi: 10.1371/journal.pbio.3001081 (PMC7951837; doi:10.1371/journal.pbio.3001081)
Supplement: S1 Data — Files are named according to the T. gondii apical protein query. The sequence headers comprise the protein identifiers in our in-house proteome database for the SAR clade (Methods), starting with an abbreviation for the species strain (see S3 Table). The headers furthermore contain either the descriptor “self,” indicating that this sequence is the original T. gondii query, or “rbh,” indicating that it has the original T. gondii query as its best T. gondii hit in a BLASTp search, or “none,” indicating that it has no BLASTp hit in T. gondii (see Methods). For sequences of P. falciparum 3D7, the header also indicates by which P. falciparum IT sequence it was gathered and if it was gathered via reciprocal best BLAST hits (“rbh”) or via unidirectional best BLAST (“bh”). The latter is only the case for the putative orthologue of T. gondii’s TGME49_219070 (see also S4 Table). (GZ) [file pbio.3001081.s005.gz › TGME49_conoid_proteins_putative_orthologs/TGME49_201760.fa]

>BesBesBbGer1002181_rbh_TGME49_201760
MEPWKQKVPPYLSLHGSNSLRGGKKTYNCNVLVDNWRNDRLDDRNDQRLTSERILHPLHPDVPQGSKYETNYRQSYDYEDWSRRPVHLSKYGILGHDDTGAESWTTESRSEYQSPRRRAAKLMAQGHWCYGKDIYPRMIHGRDDFLFAHPMAIHLSPTHRQEYVHALASRPPHERPPPELLRASAMPDQMPSSSSCADASNPQCAYAPERRGDPQRGASQYSEDYRSARSRPNAAKGEFRGEPRAASRYPGYQATGPDYSDFVGYAGLPPRAKLREF
>CycCayNF1C8003855_rbh_TGME49_201760
MVLCIGADKSALAAEIDEQRPLRHSPTSIGKQHDSSLGAAPVATGALPAVRVPDSAAARASGSSTQVYLVEGEKFLFSLFVLCSGRQIKRQQQALKNAEDKMNCIGGKIPHPLSLHGSNSLRGGRRTFNPMCLIDNWFEDRLNPAAKKQLDLYTAADDRPAHGPFGPWASEYTTAYSKGNWKHEKIKIASSTILAIDETGPQDWTSSYRYDYRNRREEEVLARKKCIEGEERRMEEAQIRLAEAAAAREPEWPLTPAMAEQLRGRCCAAPHAQGEREAEMGIESEQTKGQQGEAAVCCGHECGYHRPVLCPRETPSAENELTRKMEEMTLQREHHHETRNRHEAVRFADCCTTPKLE
>Cys_WienI004086_rbh_TGME49_201760
MQGYDYEDWSKRPTKTSKFGSILAHDNSGPDSWTTESRFEYRNPVQRRDALIETGQWPYGREEEVCGKINGRRVRGGREEFLYLHPMPVHVSPTHEEDYLRSIEPRPPHEAVPPYMLPREEEEKEPHFTSPYASEDIVDRQPPSSSENSSSSSHLPPREIPSASSSPPHHPYAYPSPYGSELHAPSASPNVRFAEKG
>EimAce003211_rbh_TGME49_201760
MSSSLVVDSLPPRGAAEGPVAMKQQNQQQQQQRGQQKNKDKMNFIGGKIPAALSLRGSNALRGGRRTYNAMCLNDNWYEERLNPRSKEELRLYTAADDRPSHAPFGPWASEYSVAFSKGNWKHQPVHIASSDTLFAVDDTGPRDWTTCYRHDFRNRQQEEVNIRKKELQEQQQRAAAAEQRLQQAEEARAPQWPMTPDAAARLSALRQGSGGAAAAAAAAAPTGRAAAEGYEEYAEQQEEEEEQPEDPYALRLGECSRDSSSSSNNNNNHEEQKGNTRFVSFKDNKCNEEETADLAEKMEDLSLNPHSYRAAGKPTGCMRCTTRQ
>EimBruHougton002469_rbh_TGME49_201760
MAYPLYAEGAPQPVKALQQQQQLQLQQQQQQQQRQKQQQQEKEDKMSFIGGKVPPVLSLRGSNSLRGGRHTYSAMCLNDNWYEERLTEGFLPPLTIQDQPSGGAMDQWSSEYSTAFSKGDWKYQRKIQTNILENDKDAGPDQWTTCYRAQFRNRFQEVADLRKREKEEQQQQAAAAAQRQQQRAAARQPQWPLTPDAAERLRACRQEQDPAAAAAAAAAAAAAAPAAQAAAEDCGEEYGQYEEQQHEGAPAALQLGDSSSSSNSSSSNKKGPARFAPHEGGCCSSSNSSSSSCCSKAEEEEKLMQQMQQMQLNPHSCRSGR
>EimTenHoughton007031_rbh_TGME49_201760
MEVPAYAGKGAPGGPPEGFAAAAAAAAAARSSKDQVGGKVPQYFSLRGSNALRGGRRTYNAMCLNDNWYEDRLNPELAPQLQQFAAAEQQQQQRGPFGPWASEYTVAYSRGNWKLQNFKLTDSNILAFDQSSPQDWTSCYRIDYRNRQQEEVMARMQELEEEKRKREMAEMRARAAAEARVPVWPLTPEAAARLAASRQHAEEEAAASHRSQHSAASGGAAAAAAAAAAKGQQQRSGAKAPAGEERGPPRLACSSSKQDFDELQLIKKEEIENPEEELERKMTELEINPHDRKPAGKPSQAQGVRFAGRYY
>HamHamHH34002854_rbh_TGME49_201760
MSSGLLPVSLAKKTLGSKQSNFGKFFVERSGHLCKMEPWKQKVPQCLSLHGSNSLRGGKRTYNCNVLMDNWRNDRLDAHNDQKLTSWRIPHPLYTELPQGSKYETHYRQSYDYEDWARRPVRLSKYGLLGHDDSGAESWTTETRSEYEPPRLRRDQLKAAGQWPYGEDIYPRHVHGNEEFLSPHPMAIHVSRTHREDYIRSLTPRPAYERPPAGVPSSSGRLPGVPPYANAPISHHGVSQEQRHFCRMPCGNPSGSSSVHGATGVNARASPGGSPIFAGQVHAQMKQEGGECGQGYAGIAATEGGLVDHGNSQTDRSAGQHCMLNASGGSEPAHAAANNSTCPQGKESDPQPTVSWAAAPCQ
>NeoCanLiverpool003005_rbh_TGME49_201760
METWKQKVPQYLSLHGSNSLRGGKKTYNSNVLVDNWRNDRLDVKTEQKLTSWRIPHPLYPDVPQGSKYETNYRQSYDYEDWARRPVSLSKYGILGQDDSGPESWTTETRSEYESPRRRRDRLMAQGRWPYGKDIYARPVHGKEGVLSHPMAIHVSPTHREDYIRSLSPRPPHEKPPAGVPSGSGQLPRGSPYADSAQSQDGHTEQKNFCRVTCGDPSGQPGVQDVSVDNHALPAGSHGFPGYPVHVRQANGGEYQQGYPGALATEGSLVRHGEQTAGAAGRCCRQTPEDGGEVKRAHGI
>SarNeuSN3000252_rbh_TGME49_201760
MEPSRQKVPLSRSRHGSNDLRGGKRTFNSNVLVNNWLADRLSPIHAHPLTSLRVYHPLYRSTPIAAKRETTYVQMYDYGDWRRRPLNLSKYGLLGHDESGPETWTTETRSQFENPVLRKDKLERMGYWPYEGSIYPKQVRGGQDLAVAHLLPIRLPTSQSEGRSKLPQYQESLPRALECAAATGDHTVSDEKVELDFREKLPSGDANSGRNCEAARLADPLGGNGKAHAEFFPDRLCKVEKNDEMSVVADRLSPHLRHTYPPGATSR
>ToxGonME49001892_self_TGME49_201760
MERSGHLCKMEPWKQKVPQCLSLHGSNSLRGGKRTYNCNVLMDNWRNDRLDAHNDQKLTSWRIPHPLYTELPQGSKYETHYRQSYDYEDWARRPVRLSKYGLLGHDDSGAESWTTETRSEYEPPRLRRDQLKAAGQWPYGEDIYPRHVHGNEEFMCPHPMAIHVSRTHREDYIRSLTPRPAYERPPAGVPSSSGRLPGVPPYANDPISHHGGSQEQRHFCRMPCRNPSGSSSVQGTTGVDARASPAGSPVFAGQVPAQVKQEGGECGQGYAGIAATEDGLVDHGNSQTDRSAGQHCMLNASGGSERAHAAANTSTCPQRKESDPQPTVSWAAVPCQ
>AleCatOF101006481_rbh_TGME49_201760
XSSLWASGAPARLLGPYQPSSDGLEFTGGGKNIYGATVLQSNWFEERLEPGNAETANEKTHQQPVPTAKTWSKTSEEYGNHMKEEMQKASMATETSNWLKYQKDGPDRYDTTTGSTHCQPDQQVPPTRAPEAKDEEALKQYQETWTKSTNPDQFKQFNTIGK
>AleMarAMGDE01CS322018836_rbh_TGME49_201760
LKQQPFRFPGLSHLAGMAANSFRGGKNIYGPTVLQSNWSEERLEPGHLDNSKEKAHQLPAPTSKTWTKTSEDYGYDKKEEMQNASMTTEAANWLKSHKDGPDRYQTTTGSTHCHPDDQVPPMRAPDAKNEEALNQYRETWTKSSDPDQFKQYNXDRQVMGGGMQKVPPPCQGKA
>AleMonCCMP3105039089_rbh_TGME49_201760
XLAFPPPAMASNSLRGGKSIYGHSVLQSNWFEERLEPEKLTEAQEKVHQLPVPTAKTWTKTSDDYGAPMKEEMQKACMATETSNWLKYQKDGPDKYDTTTGSTHCHPDDQVSPYRAPGAKDEATLQEYRETWTKSSDPNQFKQHHTIGK
>AleMonCCMP3105082255_rbh_TGME49_201760
LKLATLGCTLQGCLAFPPPAMASNSLRGGKSIYGHSVLQSNWFEERLEPEKLTEAQEKVHQLPVPTAKTWTKTSDDYGAPMKEEMQKACMATETSNWLKYQKDGPDKYDTTTGSTHCHPDDQVSPYRAPGAKDEATLQEYRETWTKSSDPNQFKQHHTIGK
>AleMonCCMP3105226004_rbh_TGME49_201760
XKGCLAFPPPAMASNSLRGGKSIYGHSVLQSNWFEERLEPEKLTEAQEKVHQLPVPTAKTWTKTSDDYGAPMKEEMQKACMATETSNWLKYQKDGPDKYDTTTGSTHCHPDDQVSPYRAPGAKDEATLQEYRETWTKSSDPNQFKQHHTIGK
>AleTarCCMP1771056864_rbh_TGME49_201760
XRGLSCTPVAFSRHSQPSGGMASNSLRGGKNIYGPSVLQSNWFEERLEPERLDGAGETAHQLPAPTSKTWTKTSETYGADKKEEMQKASMATETTNWLKYQKDGPERYDTTTGSTHCHPDDQRPPMRAPEAKNEEALNKYRETWTKSSDPEQFKQFNXDWQVTGAGGEMAQDANSRFEAGSVMMQQHKL
>AleTarCCMP1771148850_rbh_TGME49_201760
XSRARGLSCTPVAFSRHSQPSGGMASNSLRGGKNIYGPSVLQSNWFEERLEPERLDGAGETAHQLPAPTSKTWTKTSETYGADKKEEMQKASMATETTNWLKYQKDGPERYDTTTGSTHCHPDDQRPPMRAPEAKNEEALNKYRETWTKSSDPEQFKQFNXDWQVTGAGGEMAQDANSRFEAGSVMMQX
>AlvSpeCCMP3155014838_rbh_TGME49_201760
MDTGGQTGVPMVGSRYYNAKCLVGNWFEARLEKPFVEFEEATRPQTTPSSIVSGGPKGTYSTAGGEYGIWARPYRTTRYRADLCGSIVNYGEYDRQMWLTRYREDYIAPKNMVPPRRLRQTYLTADAQKLSDYIDTWTRGKVGSK
>AmpCarCCMP1314001905_rbh_TGME49_201760
XYKLLRKRIMAANSLRGGKNVYGPHCLQSNWAEERLEPDNVEQAKLKAIALPTKTASTWSKTSEELGSHMKEAMSKQYMGTETTNW
>AmpCarCCMP1314027891_rbh_TGME49_201760
XLAQDSWLNSGTLVAGLIALCPQGTYKLLRKRIMAANSLRGGKNVYGPHCLQSNWAEERLEPDNVEQAKLKAIALPTKTASTWSKTSEELGSHMKEAMSKQYMGTETTNWLKYQVDGTDRYTTTSSAAFCHPKEQVPPFASPSIPDETLQDYRATWTKSDPEQFKQFGIGKAQDR
>AmpCarCCMP1314088130_rbh_TGME49_201760
XLIALCPQGTYKLLRKRIMAANSLRGGKNVYGPHCLQSNWAEERLEPDNVEQAKLKAIALPTKTASTWSKTSEELGSHMKEAMSKQYMGTETTNWLKYQVDGTDRYTTTSSAAFCHPKEQVPPFASPSIPDETLQDYRATWTKSDPEQFKQFGIGKAQDR
>AmpMasCS259008013_rbh_TGME49_201760
MAANSLRGGKNIYGPHCLQSNWAEERLEPENVEKAKLKATALPTKTATTWSKTSEGIGIEQKEAMSKKYMGTETTNWLKYQVDGPDRYHTTSGTAFCHPSDQKPPFAAPSIPDDILQEYRATWTKSDVEQFKQYGIGKAQEDDVISAGSSSLHWGNGSGLAVRLTAKSLAVCLVILDHPSSSSSWASVSX
>AzaSpi3D9012850_rbh_TGME49_201760
XLAQAATARLGILINPLFLAHPPVAYLMAANSLRGGKNIYGPHSLQSNWFEERLEPQHQEAAEAKSIALPSATAKTWTKTSTTLGEPHAEAMARAVMGSKDGDLLMYQKGNNSSMYSTTSGDAFADPKDQVPPFNPPSIAEEKLAPYRTTWTTGDAHRFEKPKEMK
>CryCohSeligo025607_rbh_TGME49_201760
MSNTLRGGKNIYSPHSLQSNWFEERLEPGRQEAATDKVMQLPAATAKTWSKSSDEHGAFCKGEMDKRVTATATTCWMKYQEGDGSMYRTTYADAHCHPDDQVSVHKAPYIPEETLTAYRSKWTNGEPERFEKPKVGYQP
>DinAcu082979_rbh_TGME49_201760
PQTRPPRQPPGPPPRSASMAANSLRGGKNIYGPKSLMSNWLEERHEPQHQGAAEEKAIQLPPKTAKTWGTTSGAYGEEHREAAQQKPAAEADDSGNWLNYQKHAPDSMYRTTTGDAHCDPQHQSAPFQAPYIPDEQLKDYRETWSGGDAARFEKPKEGCMP
>DinSpeMGD003971_rbh_TGME49_201760
MASNSLRGGKNIYGPQNLTSNWFEERFEPHYQSKQAVCANQLPSKTAKTWSTTTHSYGAVHQEAMRKQYSATETTNWLKYQKDAPYQTTTGDSFVEPKAQSPPFQAPHIAESSLQEYRDMWTRGEPHLYAKLDL*
>DinSpeMGD192775_rbh_TGME49_201760
MASNSLRGGKNIYGPRNLTSNWFEERFEPSYQDKQAETIDQLPSKTAKTWSTTSDEHGAHYKEMMQKKYSATETSNWLKYQKDGPDRYQTTSGDAYVEPGSQVPPFRAPYIPDETRTNK*
>DurBalCSIROCS38041049_rbh_TGME49_201760
XSSCTDQGSPAPPQCGVATHPCPGAEMANSLRGGKNIYGPHSLQSNWFEERLEPHHQKAAEEKQIQLAPATAKQWSKTSEEVGAHSKHLVSATSKVGETWISYQEHPDRFNTTTGTTHCHPDLQEPPFKGPPKPDLTEYHATWTKGDAXALREAEDRLRPVSAQGRRPIFGPARLTDLHMR
>DurBalCSIROCS38123149_rbh_TGME49_201760
XTDQGSPAPPQCGVATHPCPGAEMANSLRGGKNIYGPHSLQSNWFEERLEPHHQKAAEEKQIQLAPATAKQWSKTSEEVGAHSKHLVSATSKVGETWISYQEHPDRFNTTTGTTHCHPDLQEPPFKGPPKPDLTEYHATWTKGDAGRFEKPKTGYAP
>GamAus030204_rbh_TGME49_201760
XLKPVRLSSSAPRSHNPFEMASNSLRGGKNIYNPSTLQSNWFEERLEPENLELASETVHQLPAATSKTWTKTSEDYGSLKKEEMRKASMATETENWLKYQKDSPEMYSTTTGSTHCHPDDQVPPPPLVEPKSEDMLSEYRETWTKTTDPDQFKQFNKIGGDEGPCAAAAAAAA
>GonSpiCCMP409023879_rbh_TGME49_201760
FWLKPFAPSAEATACTLLARFLAXAMANSLRGGKNTYSSDVLQNNWSEERLEPRIQATAGDQNDQLPAATAKTWTKTSDEYGSHKKEEMQKAMMKTETSNWLKYQKDGPDRYDTTTGSSHCHPDDQVPPMRAPEPKNEEALNKYRETWTKSDPEQFQQHHTIGH
>GymCat055999_rbh_TGME49_201760
XWLKSQSLRVARVRSVDLPIFCFHASSPRVSVLCRAMASNSLRGGKNIYGPHCLNGNWFEEKLEPKHQETAQEARDQLPSKTSKTWSKTSETLGEEHKEAQRRVVVGTETGNWLQYQKVEPNEMYKTTTGTTHCKAEDMTPAFQAPYIPDEKLKDYRETWTSGDATRFERPPVGRGTMDD
>HetRotSCCAPK0483018488_rbh_TGME49_201760
XQAAASSSASPLITRPFGIMATNSLRGGKNIYSAHCLQSNWFEERLEPSKQVEQAMKTMTLPPATAKQWTKSSGEVGLHSQEMIEERNKQNMMTAQTGNWLKYQDTGSEMYRTTNRDNHCHPEDMVACHHGPREPKEEVLKDYHATWTGGDAHRFTKPKIGYQP
>HetTri036124_rbh_TGME49_201760
MASNSLRGGKNIYSPHCLQSNWAEERLEPHHQEAAGEKAIQLPPSTAKTWSKSSEEYGAEHKEASRANPGGTETGNWLKYQATGSEMYSTTTGDTHCHPKDQTSPFQAPSKPEEFVTEYHKTWTKGDSHRFTKPSIGYQP
>KarBre057192_rbh_TGME49_201760
LKLLHWNTAWKRCCRCGTLEPGLMASNSLRGGKNIYSHSSLMSNWFEERFEIKHQEAAIMKAMSMPTKTAKTWSQTSHGYGSEHKDAMSKSVMATETGNWLKYQKDGADRYHTTAGRAYCHPKEQVPAHEAPHIPEEALKDYRQKWTKTDPLQFKRVDAPR
>KarMicCCMP2283037148_rbh_TGME49_201760
MASNSLRGGKNIYSHGTLMSNWAEERLEPKHKETCDMKSKALPTKSSKTWTTTSAIIGDEQKHLVEHKFMGTDTGDWFKYQKEHPDHYVTTHNQSYAHPNERQLAHDAPHVPEDRLSDYREKWTRTDPATFERLEGPGR
>KarSpeRossSea392255_rbh_TGME49_201760
LAQAPSYLTTASQTLFESLSPIRTRHLEMASNSLRGGKNIYGPTSLMSNWCEERLEPNQQEVQKMKSIALASRGAATYTTEATTVGLHSKEAMKQSVSTTATGNWLKYQTDGDDHFKTTSGDAFCHPDVQINTHEAPFIPEEKLVAYREKWTKTNPAAFERVAGVGRYAEEEGTK
>KryFolCCMP1326057452_rbh_TGME49_201760
ASSSRSAGRLAPPAHRDLLEGRQAMSNSLRGGKNIYSPHSLQSNWFEERLEPHHQDASQHKGHQLEPGTAKQWSQTSQEVGDHSKDLVGTGVTASGDWMSYQDHPERFNTTTGVAHCHPDKQVSPFKEPSVPDEVLKDYHATWTKTDSTRFDKPKVGYQP
>LepChlNIES1868009109_rbh_TGME49_201760
MATNSLRGGKCIYTNKCLNNNWFEERLEPEKQKRIFEDLHMLPAKTANQWIYTSQKHGEWRQDDMRKLPFKTASDHWMQMQKPDARMYKSVSAQAFCHPSAQRPVFQAPYIPEEGGDPKRLFRSGANWAFPFKLKEYRNTWTVADTERFKKPPYGWLP*
>LepChlNIES1868197192_rbh_TGME49_201760
MASNSLRGGKNIYGPNSLMSNWFEERLEPHHQEVAQLCRDQLPSKNSKTWSQTSKEHGAEHAEAMRRAVPDTESGNWLQYQKVEPSEQFKTTTGTAHCRPEEQHPAFQAPYIPEDKVKDYRDTWTSGDADRFQRPAVGRGTLDN*
>NepSpe016102_rbh_TGME49_201760
MNKIYHRKKQPIPSLLGSNTIRGGQHTYGPDCLATNWYENRIQEELKMDEENHSPYVWKQKVSPSYCKASHWITTYHSHYCSTYDKTPITTGTYPTARDPWETENRSTFINHFRVNRSQ*
>NepSpe016103_rbh_TGME49_201760
MNKIYHRKKQPIPSLLGSNTIRGGQHTYGPDCLATNWYENRIQEELKMDEENHSPYVWKQKVSPSYCKASHWITTYHSHYCSTYDKTPITTGTYPTARDPWETENRSTFM*
>NepSpe018640_rbh_TGME49_201760
MSSVQRRKGDKPISLLGSNIIRGGRNSYNNHCLINNWFEERVQQEQMQELEESQGRDEESGEDKSVHNIHKWVPKIPPTYCKGTHWMTTYHTQFCNTP
>NepSpe057340_rbh_TGME49_201760
MTNYYGKSKRKVASQLGSNDLRDGPKEFNHDCLMRNWFESRVKEEFDKTKEDYKWEPRISPCYSKNTHWLTTYNLQFPPTEVDKPPRLYLNPRVHWEEKQRYLSTEHRDAFINHFNINTDQEK*
>NepSpe084655_rbh_TGME49_201760
MQKAFNKRKPSKPSYLGSNTLRGGQKAYSNNCLIGDWVNERVELEATEASAQKEFTAPTTSPYYSPATHWDTIYALSYSHGAIHPTAFEN
>OxyMar002072_rbh_TGME49_201760
MTSNSIRGGKHGFQCKTLIGNWFEQRYEPGYQVNEKMGKDRLPGPREKMFTRTSEKTGEWFQQEMRSKYAATETESWLNYQPVDNSMYVTTTAEEFVKPEEQRAKFMAPEIPEDRLDAYRNVWTSGEPHQFEKYDKK
>PelBei040777_rbh_TGME49_201760
MGSNSLRGGKNVYGPHCLQSNWFEERFEPATSQAATMKLNQLPSASAKTWTKTSETYGDGFKEAMAKKTPGVESENWMNYQQTDSNERYATTSAKSFMDPAVQTIDGEPRGTMSEDQLKEYRAMWTQGDAARFHREAL
>PerAciPAER2024293_rbh_TGME49_201760
XQAILAQAERTQTRRERTQAGLQAHSHLTSAMANTLRGGKNIYSNNSLQSNWFEERLEPHHQTSAANKGIQMPPGTVKTWSKMSEEVGAHSKDAAGVVATHTSSWMQYQKSDTDMYRTTQGDAHCHPNQQVSVHVAPHKPEEMVQAYREKWTNGDXPPLREAEDGFPALISAEPSRWLAALWARALSRSQRRX
>PerAciPAER2073362_rbh_TGME49_201760
XLAQAERTQTRRERTQAGLQAHSHLTSAMANTLRGGKNIYSNNSLQSNWFEERLEPHHQTSAANKGIQMPPGTVKTWSKMSEEVGAHSKDAAGVVATHTSSWMQYQKSDTDMYRTMQGDAHCHPDQQVSVHVAPHKPEEMVQAYREKWTNGDXPPLREAEDGFPALISAEPX
>PolGlaCCMP1383048427_rbh_TGME49_201760
XQDVLAVHGLLVSPWAVSHFAARPFFSWFSAAEMATNSLRGGKSIYGPHCLQSNWFEERLEPSRHAATAEKLHQLPAPSAKTWSKSSEATGEEFKETMSKKITAFESNNWLNYQKVEPTDMYTTTSKLAFRPPDLGAVEATGKLSMTVEKMEEYRQTWTKGDAERFKRTVL
>ProRetCCCM535002415_rbh_TGME49_201760
XQGRAPQWQPHHHNLSQPFSAGVMATNSLRGGKNTYASHTLQANWFEERLEPGCLDSATGKSTQLPSATSKTWIKTSDDFGNDKKDDMRKSMLKTETTNWLKYQKDGPDRYDTTTGTTHCHPDDQTPPFRAPEPQNEESLQKYQETWTRSDAEQFKQHHTIGH
>ScrHanSHHI4061299_rbh_TGME49_201760
XLASSMANTLRGGKNIYSNNSLQSNWFEERLEPHHQTSAADKGIQMPPGTVKTWSKMSEEVGKHSKDVAGVVATQTSSWMQYQKSDTDMYRTTQGDAHCHPDQQVSVHEAPHKPEEMVQAYREKWTNGDXPPLREAEEGLPALISAX
>ScrHanSHHI4115471_rbh_TGME49_201760
XQAERTQTRRERTQAGLQAHSHLASSMANTLRGGKNIYSNNSLQSNWFEERLEPHHQTSAADKGIQMPPGTVKTWSKMSEEVGKHSKDVAGVVATQTSSWMQYQKSDTDMYRTTQGDAHCHPDQQVSVHEAPHKPEEMVQAYREKWTNGDXPPLREAEEGLPALISX
>ScrHanSHHI4173706_rbh_TGME49_201760
XERTQTRRERTQAGLQAHSHLASSMANTLRGGKNIYSNNSLQSNWFEERLEPHHQTSAADKGIQMPPGTVKTWSKMSEEVGKHSKDVAGVVATQTSSWMQYQKSDTDMYRTTQGDAHCHPDQQVSVHEAPHKPEEMVQAYREKWTNGDXPPLREAEEGLPALISAE
>ScrHanSHTV5001933_rbh_TGME49_201760
MANTLRGGKNIYSNNSLQSNWFEERLEPHHQTSAADKGIQMPPGTVKTWSKMSEEVGAHFKDAAGVVATQTSSWMQYQKSDTDMYRTTQGDAHCHPDQQVSVHEAPHKPEEMVQAYREKWTNGDGHRFEXTEDGLPALISAEPSRWLAALWVRALSLAQRRATH
>ScrHanSHTV5083046_rbh_TGME49_201760
MANTLRGGKNIYSNNSLQSNWFEERLEPHHQTSAADKGIQMPPGTVKTWSKMSEEVGAHFKDAAGVVATQTSSWMQYQKSDTDMYRTTQGDAHCHPDQQVSVHEAPHKPEEMVQAYREKWTNGDGHRFEKPKRAASPDLRRAEPLARSPLGAS
>ScrHanSHTV5144858_rbh_TGME49_201760
XRRERTQAGLQAHSHLTSSMANTLRGGKNIYSNNSLQSNWFEERLEPHHQTSAADKGIQMPPGTVKTWSKMSEEVGAHFKDAAGVVATQTSSWMQYQKSDTDMYRTTQGDAHCHPDQQVSVHEAPHKPEEMVQAYREKWTNGDGHRFEXTEDGLPALISAEPSRWLAALWVRALSLAQRRA
>ScrTroCCMP3099080675_rbh_TGME49_201760
XRTPPGAFGAMAANSLRGGKNIYSPNSLQSNWFEERLEPHHQKXATXKTIELAPATAKTWSKTSXDFGAEHKEAMRASAMGTETSXWLKYQKTGPEMYNTTHGDAYCHPEKQTPPFKAPYIPEETLXEYRETWTSAAGDAARFEKPKTGXQP
>ScrTroCCMP3099189673_rbh_TGME49_201760
MAANSLRGGKNIYSPNSLQSNWFEERLEPHHQKAKTIELAPATAKTWSKTSDDFGAEHKEAMRASAMGTETSNWLKYQKTGPEMYNTTHGDSYCHPEKQTPPFKAPYIPEETLKEYRETWTSAAGDAARFEKPKTGYQP
>ScrTroCCMP3099190233_rbh_TGME49_201760
PPGAFGAMAANSLRGGKNIYSPNSLQSNWFEERLEPHHQKAATDKTIELAPATAKTWSKTSDDFGAEHKEAMRASAMGTETSNWLKYQKTGPEMYNTTHGDAYCHPEKQTPPFKAPYIPEETLKEYRETWTSAAGDAARFEKPKTGYQP
>ScrTroCCMP3099192110_rbh_TGME49_201760
LRGGKNIYGCASLQANWYEDRLAPGSATSEKELQLPPGTAKQWSQTSKELGSGTGANSAQTSTSEASGNLLQYQKTGAEMYRTSQGDAHCHPDQQEAAHKAPYVPEEKAREYRETWTQGDAAR
>ScrTroCCMP3099278613_rbh_TGME49_201760
ARTPPGAFGAMAANSLRGGKNIYSPNSLQSNWFEERLEPHHQKAATXKTIELAPATAKTWSKTSXDFGAEHKEAMRASAMGTXTSXWLKYQKTGPEMYNTTHGDXXCHPEKQTPPFKAPYIPEETLXEYRETWTSAAGDAARFEKPKTGXQP
>SelPygWS2016000284_rbh_TGME49_201760
SVVDKATGAKSNATQLTAPLSVYAGSNTLYGGQRDYSSSVLVGNWYEDRLRQPYMTVAQSRAAVGKDGVMSKVSEVSKVGEVRRGSEGSKTSKISD
>SymGor009051_rbh_TGME49_201760
MAANSLRGGKNVYGPHCLQSNWFEERLEPVKHQAAMEKLHQLPAASVKTWTKTSEAYGEQFKECMDKKGPAIESVSWLNYMKTDKKDMYSSTHVKSFQHPSFQIDSSELKMPMTVDQLEKYREKWTSGDGESCNAMVANMAGWEIPY
>Sym_C1034859_rbh_TGME49_201760
XERLGQIGQSPLKAPVMAANSLRGGKNVYGPHCLQSNWFEERLEPVKHQAAMEKLHQLPAASVKTWTKTSEAYGEQFKECMDKKGPAIESVSWLNYMKTDKKDMYSSTHVKSFQHPSFQIDSSELKMPMTVDQLEKYREKWTSGDGDRFQR
>Sym_C1045018_rbh_TGME49_201760
XCERLGQIGQSPLKAPVMAANSLRGGKNVYGPHCLQSNWFEERLEPVKHQAAMEKLHQLPAASVKTWTKTSEAYGEQFKECMDKKGPAIESVSWLNYMKTDKKDMYSSTHVKSFQHPSFQIDSSELKMPMTVDQLEKYREKW
>Sym_D1a013081_rbh_TGME49_201760
MAANSLRGGKGVYGPHCLQSNWFEARLEPAKQGEVALDKVHQLPAASAKTWTKTSETYGGPFKEDMDKKPSGVESASWLSYMKIDKLDMYTSTHVRSFGHPASAPASGALKLPMTENQLEKYRTTWTRGDADRFTRG
>Sym_Mf125fA3009940_rbh_TGME49_201760
MAANSLRGGKNVYGPHCLQSNWAEERLEPENVEQAKLKAIALPTKTASTWSKTSEELGSHMKEAMSKKYMGTETTNWLKYQVDGPDRYNTTSGAAFCHPKDQVPPFAHPSIPDEILQDYRATWTKSDPEQFKQFGIGKAQDR
>TogJolCCCM725003896_rbh_TGME49_201760
XSSSPSQSSPPVACCIASGMGSNSLRGGKNIYSASNLNSNWFEQRLEPEHQEAAQERIHQLPSKTAKTWSKTSDDHGAHQKEAMQRKLMGTGSSNWIQYQEVSDRFSTTSGDTFRHPDDQRAVFQAPFIPEDKLDEYRQTWTKADGDRFVRRIAIXKRNMRSYQKLTQALQDRCLTIPFAMHVVRVYRYKX
>CerFusPA161109010410_rbh_TGME49_201760
XSSSLRGGKNIYGPHVFQSNWFEQRHEPALQERTAEMAHMLPTATSKTWEKTSSDIGAHAKDNVTKACQPPPPDSQDWLKYQRDGPDKYNTSTGTTHCHPKDQVSPFGSSKPVSEEALQQYRDTWTRTTDQEQFKQYNTIGKSSLARX
>ColVieColp7a067577_none_TGME49_201760
NTHQFATMNAGKNSYGASTLINNWYENRYEPSVRGQFASTIPKLVAGGPNRYEATSSELGRTSPCKRKAPEPDANWLKINSTTAPTDRKLTTYRHHYSPLKDRPVTSAMDFRSSAPLSSSIGSSSSSVQSPSSSSSFDLEAYRSRWTKQDQLYSRSYFAAQPNKKPR
>DurBalCSIROCS38031871_rbh_TGME49_201760
LVFRSKSSVRLPDXDQPPAPRRAVLVSRSMSTLRGGKNVYGPHNLQGNWTEERLEPHHQKASEDKALQLAPATAKQWSKSSEEVGAHSKDVVGPTAKVSESWFSYQDHPDQFRTTTGDAHCHPDLQQPPFKGPPEKDLTEYRAVWTSGDAARFEKPKKDVLRERHGRRLSAAHASSLPHEARSLVSVSVQLAQQLAQAGRVLAPGSRAVLSYANRPWATPLDFSRAPPGWGRRRWGLHVLDSPRIRPDSGKHRPRLRRQAQHAPSACRPSELVAW
>EupFocTN1001093_none_TGME49_201760
FFFNMKGSTNNSKTLNGNWFEDRCTSTYNKSDAANTYIPSASVKKYTTSYSDVGSTPVLNEEVKKKEFFTSTDNWMNFQPGFDGTFKTTQRVDYSSPSDQKAKFEIKQTYLTKNPNALDEYREKYTNAGHNFNRTYLGDDKGFKEYQEYIHSQAKVQLKK
>EupFocTN1023915_none_TGME49_201760
YNFNMKGSTNNSKTLNGNWFEDRCTSTYNKSDAANTYIPSASVKKYTTSYSDVGSTPVLNEEVKKKEFFTSTDNWMNFQPGFDGTFKTTQRVDYSSPSDQKAKFEIKQTYLTKNPNALDEYREKYTNAGHNFNRTYLGDDKGFKEYQEYIHSQAKVQLKKK
>NocSci003515_rbh_TGME49_201760
XQDQVQASPPGSTHFHASCQEHNEHAMASNSLKGGKNIYGPETLQGNWFEERAEPQHIEGAQLRSTELPSKTAKTWKVTSGDYGGHAGVADKTYVSTETSNWMKYQKDDAGRYQTTSGGTYVAPVHQASPFKEPTIPDALVEDYRQTWTKSDPAQFQRSTIGHQ
>ParTetD42023877_none_TGME49_201760
MPNEFILQQTSHPEKKFNSKTLVGNWYEERCEPKSKYSTFYKEQKVEKNQYNVSKLTQESFMKCSQNWLNFQNNQSNHFQTTNQQEFKNPKDQFRTSELKKFIIKKGVFEKNPQQMSDYRNKWTSAPHFFDRTYLGQQK
>VitBraCCMP3155015536_rbh_TGME49_201760
MRRKPHRGRSNASSWSPSLRNSERSMSRSYNPKVLVGNWHEARLEREYQEQLDKDRPLTMPAQGFVAGPRGSYETSSNELGKTQKEYRGGRYQADMYQSGNWLNYGKFDPSMYQTAYKNEYIAPKNMDVQPPQYGKQELISKDALFVRREERRFSRDNTAK
>ColSpeColp10354423_none_TGME49_201760
ASQHPDVKSGKFTPTQSLQRFASQWSANGDDVIEFAEFRDYYEDVSSVIDNEQQFELMMRNAWHLSGGEGICQNTSCRRVIVTHTTGRQTAQEIKNDLGIGPADLDKMILNLRAQGITDVARVE
>GleFolCCAP11163108629_none_TGME49_201760
XRALGGALGDEDSVVNPATLKQNFCXEAHPLVVKGEMDAGVLLGEFLDTFSLLAHVRGGCQNGEVAFSDFMAYYEVVSSLVESDALFDILMHRLWPIDAQTQEIPPDSPTRSPSKRERWAAPVFDAGDQAVPRQRPCAAAVTALPPESHRRFSRTVPPVSLSPEKNGTGSAMTRSSIVFSESFSGELSAMLERLRASLSRRGLKAWRTLSERFQQYDNKKNGGIMRGDWQRVHRTMGLGLSPEEQEAVFKSFAQGRRDGSMDYCACLRAVRGPLAERRTALVGRLFDELREGGDIVPGAVLKARFDARSTPMCALGSRDAASERADFEGAVDYFSGDGGLDAQSFTDFFTMLSSAYPEEDEFKLMTTTALASTARASEAAEAAAVRRHGGAMCLRPPTSVRAYPRARCGPAARGASVTARARGAARAQGAGGAALAGAGGTRRAAGSMSLAIVVCKKX
>KryFolCCMP1326016368_none_TGME49_201760
ALICERWCDFGRPLVPHRSARSGGLVLVAMATNIYSLKTLTDNWFEDRCQPDGFLTATGGLNNRINRPVETDLAYVGERYDVLSRISRLPSRPSFATPDYGFRERLSTNLADLKDPRSHPMHAGKKILAPPMINTANAPVGPNETRPLDGPTTGFGAALNRHPENHNPRFWNTSYGDFHGYGDNRMTRSMRSCPSTLRPSGCASEDAENRATGMKCGQLCGESFRSDNNPAINTHVQRAWLPGTDAALRNIHRGGSKPELPRVDNELSLPLGDGAMSKVRADLKARSGSLARIATNITKGAHQKSGVSLFQDD
>KryFolCCMP1326141638_rbh_TGME49_201760
AMVDVYSLQGVYSLNTLTDNWYEDRLQPEGALTATGGFRKRRPRDVETDLANVGERYDVLARIARMPPRVSYATPDDGFDEKQTTQRQDFGNPAEHPLLSKKQSPAPPMINAANAPVCPPETRPVPGPASGFGSTLLKHPKTHGMRFWNTTHGDFFGYGDGRHRERGCPSVLPPSGFNSADAERRVSGMKCGQLCGEAFREVDDPALDTRTQRAWMPGGDPGIGHAHLGGVRHPPPGEDNELSLPLGDGAMNKVRADLAARKGRLCRVATNITKGAHQTGGVRVFQDDDGGRVGVHSRRDLGHSSAVRASSGLRMGLPAHLCPTKRCTASASVAAXATALPSRFFPSASSMYVPRPPPSPPVSTLSALCLATATPRPRMLLAR
>LinPolCCMP1738274451_none_TGME49_201760
XIYSPRTLNDNWYEDRLQPTEALSATPHLHKKAPRGFDTDLASIGDRYDVLARVSRMPPRVSYATPPDGFNETLRSSSVHFPDPRTRLQISARSGAAPLAHPSSGRCRGRGAASVRPSAGTTSPTTCAASTRRTATSSADKPQAAAPLRPLRGAARRPGHGAGGAAGLGPQGGQALQRELHGVSGPRGRHADAENLALPPRPRAAARGARGPEAGGPGDGLAALPAHGRRRHEQAPAGEPGPPRTPPPARHGTITQGHGKGEPAGVKIFRDD
>Sym_D1a023571_rbh_TGME49_201760
XLAPARLHLPVAGGAPSLLAAAMATGVYNLKVLNDNWFEDRCQPSGTLCATTGIEKKTARGYETDLAYIGERYDVLSRISRMPPRPSYALPEDGFNEQATTNGADFRDPRSRNDWGKGKAIAPAMITTENAPVCPPEQRELPGPRSGFGAGLNRHEENHDQRFFSTTSEEFYGQGSRKKEKVDAAAVPHSAGLGTEHEEGRVRGMKVGVLCGEAYNDANNPASNTRTQRSWLYQHDPSLKNLHHGGRKNDLPGKDNELSIPIGQGAMAKVRADLKARQGRLYKVATLITKGNHHX
