# Supplementary material for: Molecular characterization of the conoid complex in Toxoplasma reveals its conservation in all apicomplexans, including Plasmodium species
Source: PLoS Biol. 2021 Mar 11;19(3):e3001081. doi: 10.1371/journal.pbio.3001081 (PMC7951837; doi:10.1371/journal.pbio.3001081)
Supplement: S1 Data — Files are named according to the T. gondii apical protein query. The sequence headers comprise the protein identifiers in our in-house proteome database for the SAR clade (Methods), starting with an abbreviation for the species strain (see S3 Table). The headers furthermore contain either the descriptor “self,” indicating that this sequence is the original T. gondii query, or “rbh,” indicating that it has the original T. gondii query as its best T. gondii hit in a BLASTp search, or “none,” indicating that it has no BLASTp hit in T. gondii (see Methods). For sequences of P. falciparum 3D7, the header also indicates by which P. falciparum IT sequence it was gathered and if it was gathered via reciprocal best BLAST hits (“rbh”) or via unidirectional best BLAST (“bh”). The latter is only the case for the putative orthologue of T. gondii’s TGME49_219070 (see also S4 Table). (GZ) [file pbio.3001081.s005.gz › TGME49_conoid_proteins_putative_orthologs/TGME49_224540.fa]

>BesBesBbGer1004742_rbh_TGME49_224540
MWFLSLATESESDVSETEREGSSPPGEQAAADPEPAPAPAEAARDLWGFFGGQDTKEDAAKDEGKKDEPPASEASAGGGGWFSWVGGGENEPSSASVSRESSVADPPSSPEEAAQGKAPESLKTSSPDGEGSAEEKAEPKVEKKDGAASPDSGEEKGGKGENQDEDKAAKAGEGDVKASAEAPDSRSSASDTPGGQADASGRRAEAPGDALGGSATPPERKAAEEAAPLKTSAETNEPQDKPDDSHTEDEKKEPAESTGGGFWGFFSAPAAEEPSASPPAEEDLPTSSKADSPPPAAESTGVGWGFFSSPLPAAAEQGSTHAGPSSDSRLAPSSATTEGEGSNSSEPVPQPSAEASHEESARPAEPSEASSAQQAPAAGVWSFLGFGGDVEEEPKEEEADEKKDSAEDLARAAPSIHMMGPPPELGGPSGEDAEDGAKREDARERGSGAGGEKEDGTDKNGGQSPGGDLTGKVTESEQKLEGGGPGNQNAQASDKESDPSAPEGAGETKTPQSDTSTPDGAADASGTLPKKANAALGRNKPPPPKKTEPSEDRPQAGTSDGLPSAEAGESPAQDRKDGENGDANKEASAAEAAEESTSSTPQPAKTAAPTKSKPPPPLPKSASLASQGDSVADEPTLGPTAQGDTPNAPGNQPEDSAQTSPTAKPRPHPPPLKAPPSPQTPNEPPPPGTLSPDTNIEDHELTPHRQNTAAREERKTLGEAEAKAGAVPGKVSPAPKAGLGLAKLPPKAKGPPGAKAPGPPLGPKAGPGEKAAAAEGGEEDRDKGKEGEKQGEGEGEEMKEATGEAEAKAGAVPGKVSPAPKAGLGLAKLPPKAKGPPGAKAPGPPLGPKAGPGEKAAAAEGGEEDKDKGKEGEKQGEGEGEEMKEATGEAEAEAKAGAVPGKVSPAPKAGLGLAKLPPKAKSPPGAKAPAPPLGPKAGPGEKAAAAEGGEEDKDKGKEGEKQGEGEGEEMKEATGEAEAKAGAVPGKVSPAPKAGLGLAKLPPKAKGPPGAKAPGPPLGPKAGPGEKAAAAEGGEEDKDKGKEGEKQGEGEGEEMKEATGEAEAKAGAVPGKVSPAPKAGLGLAKLPPKARSPPGVKAPGPPLGPKAGPGEKAAAAEGGEEDKDKGKEGEKQGEGEGEEMKEATGVAEAKAGAVPGKDSPAPKAGLGLAKLPPKAKGPPGAKAPGPPLGPKASPGEKAAAAEGGEEDKDKGKEGEKQGEGEGEEMKEATGVAEAKAGAVPGKVSPAPKAGLGLAKLPPKAKGPPGAKAPGPPLGPKAGPGEKAAAAEGGEEDRDKGKEGEKQGESEGEEMKEATGEAEAKAGAVPGKVSPAPKAGLGLAKLPPKAKSPPGAKAPGPPLGPKAGPGEKAAAAEGGEEDKDKGKEGEKQGEGEGEGEEMKEATGEAEAEAGAVPGKDSAAPKAGLGLAKLPPKAKGPPGAKAPAPPLGPKAGPGEKAAAAEGGEEDKDKGKEGEKQGEGEGEEMKEATGEADAKAGAVPGKVSPAPKAGLGLDKLPPKAKGPPGAKVPGPRAVLGKVSPAPKAGLGLAKLPPKAKGPPGAKAPAPPLGPKAGPGEKAAAAEGGEEDKDKGKEGEKQGEGEGEEMKEATGEAEAEAKAGAVPGKDSAAPKAGLGLAKLPPKAKGPPGAKAPGPPLGPKAGPGEKAAAAEGGEEDKDKGKEGEKQGEGEGEEMKEATGEADAKAGAVPGKVSPAPKAGLGLDKLPPKAKGPPGAKVPGPRAVLGMVGPAPRAGLGLAKLPPKAKGPPGAKAPAPPLGPKAGPGEKAAAAEGGEEDKDKGKEGEKQGEAEGEEMKEATGEAEAKAGAVPGKVSPAPKAGLGLAKLPPKAKSPPGAKAPGPPLGPKAGPGEKAAAAEGGEEDKDKGKEGEKQGEGEGEEMKEATGEAEAKAGAVPGKVSPAPKAGLGLAKLPPKAKGPPGAKAPGPPLGPKAGPGEKAAAAEGGEEDKDKGKEGEKQGEGEGEEMKEATGEAEAEAKAGAVPGKVSPAPKGGLGLAKLPPKAKGPPGAKAPAPPLGPKAGPGEKAAAAEGGEEDKDKGKEGEKQGEGEGEEMKEATGEAEAKAGAVPGKVSPAPKAGLGLAKLPPKAKSPPGAKAPGPPLGPKAGPGEKAAAAEGGEEDKDKGKEGEKQGEGEGEEMKEATGEAEAKAGAVPGKVSPAPKAGLGLAKLPPKAKGPPGAKAPGPPLGPKAGPGEKAAAAEGGEEDKDKGKEGEKQGEGEGEEMKEATGEAEAEAKAGAVPGKVSPAPKAGLGLAKLPPKAKGPPGAKAPGPPLGPKAGPGEKAAAAEGGEEDKDKGKEGEKQGEGEGEEMKEATGEAEAKAGAVPGKVSPAPKAGLGLAMLPPKAKGPPGAKAPGPPLGPKAGPGEKAAAAEGGEEDKDKGKEGEKQGEGEGEEMKEATGEAEAKAGAVPGKVSPAPKAGLGLAKLPPKAKEGGEEDKDKGKEGEKQGEGEGEEMKEATGEAEAKAGAVPGKVSPAPKAGLGLAKLPPKAKGPPGAKVPGLPLGPKAGPGEKAAAAEGGEEDKVKGSEGVAQIVENGVPGEVSSSVRGTGDWRLQSLAVSKAGMRGATPDSALDFISMFRQRAHQVLDGSQSDAGPSRVDKLSGHLAQLSAVLPGLSPRDGVGSRLSALRGSILRGTNASDTSRLPGTDVRPLAIRVRASPLSGKAGAVHTRGDSFPNARRGGLRAPGGTDAALSTASSRRESEGKNALLSTNLDLTRVLESARAPTAPPAASQAFSEAVCPRLDLGSISSGTCLFDVGPRAVLSCSAPVCSPLDVCLPDAQRHLQDVHEQLQLATDVHGAWGVYDAPDGVYAWDDSGVRTAGINSTSVTKLPKVLFGAAVTAWNETLVYQLPQVILLVGTSVEDCDMTVPGLIQNLVSLGNLPLSLQPETIRYVNDACLLLRQMGSVRMLKRGTFSNEADVPNTCMSRWSIKFTRKGEFSGVSVASWLLDSPGLRCTVHGIRQDILLRLICGIVGNEDSFLGPSFPTGSLMPLFEQDAAAVGLSEEDRLRLAQDCVDLLARVLKLDDVQVTGLVSVFLSVSALAQETCCLSAEAVAGVALLLGVSAPDLQGSFSAALAAGHMEAAGLGEAIAKVLYQELFQYTVARINSVMEDYSPRGGRGALSVCVLAAPTDLEALPTTSLGRLACHVAQAVAFTFSFRGMHRLRKLLHQDRFPVPEYLSGLREFCPEDVYLEAMLGEGSGLLPFLSYGSKTEQEIVAWFKEQVNGCREDSFPFFSRTFKLVRESSLDIALPDYAAELDVSEASMASQPMDPLVFRVIECVAKQAWPLRVLGMTAMARSTAAHRSESCRLYTSLADAWKPLLHSRPIILQRGDAGGWTALSQALEAVTQWEKHGFPLFVVIADLPTYCPNLFPPDCAKNRDLLVDHLSAYVDFEDALLGSSLLALRSHAYERLQSLQLEAAAVVAQRQGYLSSLMELDPEVRDMVTTHQENEKQQHVAGTALNGGGCGMQPPGWRSLQDAAKESADILDLDYEGCADGKLSIEDEERREETPCEGSVSVQEYTGLNNARYAFETPRAQGKELVNGTAEPSPRETFARGSVRSLAYSETTIEAHREGVRGTGAPSISSGAAEQVAEVTKGTACKAGRVSTGSSLTSAADVPQVCEVGERPKVQQSAKESTTLVSVGNFSRCGDSEMANKTPHLATDVTGASAAKSSILLRSTEELRRENARLQLENQRLNAENLRLENEHLLEENERLCRENALLAACLTSGSSRTAGSTVLFPLGESANSRAPLSVSNPSSSPSTATHSLPTKELSGASGTDQGTPGELEVGGSADDDGEAETSAAAPVVAKSLKMPPAAKKLGVDGRKVAVPPPKVTTPATATSVAPKPKGLSGKPVSLAAPKVAVEAPDKAEPSDPNSDQTPAEDVDAGGSADDGGEAETSAAAPVVAKSLKMPPAAKKLGVGAKKVGVSVCLPSPKVADRGGAAVLRAAKLPCLAPKPSLSPGAIRGLQEEGSTADAAGVRSGKAADAAGKLFPGAKCAPKVTHLSSPVAGSPLHGTTCSVTAAPGDEGRYIPVSSTVSQSTLGVAAHHRQMRSDGTLPTDAHSYDAYDPCSESAETVEVGYEDDTDGLVDGMRALWVQAAFSGVWKGVVYWPKHLQNLTEESQCKRRLSGSDESGKKVVELTAASFFSSFAEAARVDADRDQQLLVSSGTSRDVSQPRGTVRITRRGAPGADGARVPSGSRAAAEQRAHLGSAVVVGSGHGQRLLLPSDSRNEGLPMQLLRDVLSSEDPVSGGSSSHGATWVLADLEGTWNGKVVWKPPSEEYGQASRDLSTIILVDLTQADGGLADSRGPLKIFSTGTEGAPRPIVVPQSGESIAEKLRTIFRTTDASGVPIGAGNVYFIPPDQAGVLAITTHARSRDTGLCTEESEERVASFCDYGERRRKVQHEELLRRLDQRQRTGTCATKMVTAGGSQAAEAPGSLARPGGARIVSTQSNLALDEESSYEGFQSVSAPLEEMG
>CycCayNF1C8005639_rbh_TGME49_224540
MPPPPAVKAKAASGPPPVVAKFVGVGEAPVSSPRTEDDEGLQIFESRSRATVASTDGFRGMEKMENGSRKDTQLRMLASQFDVAGSSETKQRLIVASQSVAGSKVSPLHPPLREDASDLSASSMQGFGDTTESSKGAPLKPSAVIERDEALLMDRSAVSFIKAPDASRASYYGSLGFGDEKQVDKRVLLSAGEFGASQQDPAEWFFPQSIVDAELLHLETRDYVSTGNCFYSLGPKAVVESLCDSQTESDIQQTASPNLNANESILIAIDRIKGLYDSPTNLLQWDSSQRTSASISCTQIGKLPSVQYATVLSLWSELLLYQKSQVILVVGEPPQNKDRTVPSLLCGFGLVIGSTVKEQTWFASRIRRIYDAVTMWSTVVSNTYDNASVCRWRWSLGFCSNGKARNISLSGALLSDGPPADEGALSDYATPQILGIPKLPLQVLQSSLLHGDAVHIKTGSHTSKGLSAVSEELQAALGFSTAEAVAAVRICLAYWILSKGISLRPEDADVTEILLGSQAGSVQSLIQQCTGNQEDVLRHLRNALYDDLFEHVVNLTNKSLQSAFQQLVSAIPLAPQGKALQIIIEESPYSKFAKDRLSFRGLACRAFEVLQLAFAFRGLHNLQRIMETDSVKLPPYLESIRRTPQTQLLVQILFSRYGGLIPFLAQEPRKPADVSRWMAWMTEKPYIREVLRVMPNGSLLVDWLGSWASTSLMELTAASWTVDGYTYSKIESLLCSASATRMCKNMIHPGYALRLFHAVKDSLATELVERPVLVVRSSDSRLVNWTHQELRIVEDWQSFGFPVLARLSDLPKYCPHLFEMGMFYGHEESWQVLAEYLNTEDFAVGKALIFARSSAYNALYGFELAAKAIEKDRENRLQTLRAQWDKLQTLKAELYGGAYMEILPEQMLSEPVVNDVIPGILLRPSSVASSASPGKTVYPHKSTESSIASMKVSDSTESDEHNNISLSAREPLQRGESCSNLCQRTHSHSVQTATSSNILPQSSLLFRESLNEPNASDLKPSSSLDSAPASLASALPRFLPSKSNGGQPSPPTAKNSCSRLPPQVMSTSSPETDSTNKNMEAAFAHGDPSKPNMVESYSCQTPLGKTPVSGKTVTQKLPSAIGGGMSTDAEDAKDENAIYTEKMAGEEAQQGLEPTDAAGSGSPVEEKHMLRICTVDAEGEEKACENPVTQNEEVASPNTDDISSCELPCSSTNTEDPARALSRGADGQNGEVQEASAEGLVHEEIERNSDAQHPQSNVASESDDAQEQEQTTAAKTGLRAMWRTTTNDGAWRGLVILPKESTEESAQA
>Cys_WienI004934_rbh_TGME49_224540
SPPGKGAGLLGGPLGWAKASRAKATAGSKVPLAGKVPLSGKGLQAVKAAGTESASVGEEGKDGERESVETKEDGGESEAKAGQPVGGKVLPGLKGPPGKKLPVGGKPPSPGKGAGLPKGPPGGKVSLGGKVAVGGKALPEVAVEGAKKAIVGEEAKAKKGEAKAAEETKEALGERAGRARGPMGTKALSGSKGPPGKGSPGAGKTPPLGKEAGLPAGPVGVRLAPGAKVLVSGVIAPGGTGTSETTRVAAGKQRGLAEGVTKSEGEEGGERDMETAAKNGVGESKVRVGEEKKKGEGKRGEETGGEPGAKTREPERGKRLPGLEDSPGKKLPAGVKELPPGKGVGLPKGPHEGKTVSGAATPTGGKTGLGAKVLLFGKAPPGDTRLPATRAVSKDSARAGEEKKRAEEVKYGAERTEAQAKGAEPAQEGDVGPKASAGKDVNEEARVSLQKTEEGSGQCDAKAGEPVGGKELPEAKGSSGRTMPRGGKALQPGKGGGLLKGTPGEMIVQATLVEQPNDSRSTLPEPSDQVLVPAVKAASLSAGPVPAAEANEVGEEDLLLAPGKRKQLLIRSPAVLHSHSQGVPVDKLTIPVEAAKSSGITRDSVAFQGGSTPADATDPVRAGVEQTAYTRTSPVPAREIQEPDAAPGDRLPFLSSVSCQLAPQVPTVASVNLLESNRSVGLEEKQDQPFRPTCGLGIIEDFSRKANSLLISPPKSELRLPVETGTFLTKKEHPQLPPASRGQAPQAGLTSCPASGRPLRSPQTAHAESHATLVPGTRSWVTPGTVSSPFPSQGTGISPKPLYGEPGDTLPSPTAAPSGYVVKEVGGVARAGTPTPEVLLEERDFLSSAIVRESPASGEDVISGRDSGGQECWHLLAQECLRTSQAPDASRTVRSVAGESRTALSFADSKGGKGRLEPPGLPGYRALTSAVLAEVDPLSLSSGKCIFSLGPRAVLSSSGVAGSPISISLPDAQRRIVDAEAQLRLVREYQGMRGVYDSPEGLFWWGDSGLRTGGINSTSVTKLPAVLFGAAVTAWNEMLVYREPQLILLLGDDARAADTVVPNLLQNLLVLGNVSLGLQTEAIQYLNDSYRLVRLLSSVRRIHQGCFSDEAEVSNVAAVRWDVRFTKQGDFCDARLNAWLIATPGMSAVYDDPCKSDIVLRLCAGIVGNEDRFLGTPFEAGVLRPVFGKDEKALSLGDEEKAALLRECFYLFAGVLRLAEAEVLEVVKLLLVIGALVSNDACVAEDSIACIAKLLGVSPTDLHRQFGVGGAAGLVEPSAVGRGLARHLYQEVFRFAVERINSVSQAIFAAARRSRAGSRAPGCLSVSILENPSGLAELTTPTIGGLACHAAQSLASTFAFRRVHSLRKLLHCENMVLPPYLSELSNFAPEDIASEALLRVDRGLFPFLAAAPREPDEIASWLEERAALCTENSELPFFSETLSLVYGSHAQVAAPRAVLQISISDLAAASRPQGPTELTVADALLYQGGAGRLLRASRLSESPWRLLKSECFGFCATLVDVWKQFLSTTPIVVGLEETCSSTAVPDQLTAVKQWEEYGFPLFVSNRELPLYCPNLFPPESATNMDDLVHYMCSYVSREDVLYGSHVIALRSQAYERLQQLQLSAAAVVARRRARLSELLEDDEELCEAVREHFAEQLRVRQGDQRTGHQWVVSPASQRQTGGPEMYHPSTPAGVAETTSVDTHVALNGEDFVVESSDEDTGRFRGLWGSCYTVQPDDGTYAGQPYFGDPDMHADGQQGPQFLLVSPPDAAGTSAVATRHWQAGFSGESDTPPTSLEDEHEAAGAEEAPSAEICEEARSMTLPQRRLRSSPKSPQEVGHLDAGAAQLHPTGVCCVSHKLPGQSRPTRPESPLFAIQERPCASSSICLSTPAPIGTVGPPQSPRRPRPSVAVEGFPGSSPRGPGQRARPQVEPKQPSGSRSLQQGRKSPATDEVSEVGFSGREAETPSLLDRLSVGVTCGSRPPVNESTGDMSLVTSGESKLTRAGVSEDTSLLSQERDRLTEENSRLHLENARLSAENLRLENVKLQEENVCLGRALACLADQLASARGPIPARLAPAKAESRHVNGPPTAVSAGAPESPRSIAEDTPPYFSTPGRTIPANAPSGKTYCPGMGLKSAAETKGISSKASTSKAGGDSSGSPARSDVPLAKQVDVQLSAALPPKATWMGLKSTAKTKGISVKASSIAQADGDRGERLAMSNLPARQVDLELSVARPSKAAGTGSMSTAKTKDIFPKASTSKTGGDPTGPPGKSNLLTKQVDFRASAALPPKAKPSFPKQKAPAPSPVSTVPVRQLPPTESSPGSTRALPKGALVSSALLADGAHGRTVDAATMREDPGPLTPSSVPAKPPLLRKIPSPFVMQLPKKVSVFTPTKKATVCSPESFPREQSSVAQCLQAEASDMLASRGATDVFSEHQDKPGVSSSVSTAPPISLATPEELRDSNQDDVGQTVSDVPGMSAKYETDENAFSEAPLQAVAQTAASPRHPSRFVRQHRLLYPAAGDTRSGTGDGSRTLSGTGVSDSHVLSKFENRVGQRTVRTGQRTTLQQIRTMTAGPEKASCGHGGAVVNSRGVEEERDVDKLAQGMRAMWIQAAFSGVWRGVVYWPKHLEHLTEQSQRRLTETHTDLNSPKCSGEQIEVTASNFFDSFAKVVSPDAEKARQLVVSSAPPSGLGGNTGTVRLVNRTAVDREAVRAQSHETAFPDYSRPSFTEAPVISVSGRETLKHPGTLCVSPGMRGRSGQDTPGSPSGLGSNLPESLLTQLFSSRCSSPKQDGHVATWMLTDLEGTWNGKVVWKPPSDEYGTASSTSTIILVDLTAPEGGLLEPEGPLKVFRTGEGGTPHPLVVRQQGQSIADKIRSILNSTDSTGTRIGAGNVYFIPPHQAGVLAITSCTRPQETGLCIEEPSDRFSTTAHYSERRRKERRDEALRWLEERDRACRFRPRVNAGAPAQAKALTVPTERPHQRPPGEPASHQFALPDGTNWASNDVSPAVPQDAGPAESKAADW
>EimAce004437_rbh_TGME49_224540
ESKAKAVGKLPLPSKALGAKRAPLLPKSVGAKAVPSVEAKGPGDAEDPGVTEIKEAGSAGKPSEDESKAKAVGKLPLPSKALGAKGPPPLPKSLGAKAVPSVEGKGPGDAEDPDVSESKKEEGSAEKPSEDESKAKAVGKLSPPLKALGAKRAPLLAKALGAKAVPSVEGKVPGDAEEADVSESKKEEGSAEKPSEDEGKAKAVGKLALLSKAFDPKRVPLLPKSVGAKAVPSVEGKGPGDEEELAVYERMEEGSAEKPSEGESKAKSVGRLPMPLNDLWEDDSCASEGGSISDVGKSVLQLGGSLDSVDLMKLSTALLPRGISVKRAESLISLDDAVPKEEASKAEPLKASNSGVEMNVKPKRIPSVKAREPSLSKGAGLPKPPTPKLMSQETSISTAKANVKPSAEPVAAAAKQKIARDWSFAPTTVDTELLIFETQDYISTGNTFYNLGPKAVVESLPRVDALPQSQQISVPEMGTVSGALVGFDEIKGLYDSPTDLIPWDCSLKTSASGSCMQICKLPPVQYATALSVWSELLLHQKSQFISVLGGCHHGTDRAVPSLLAGFGLLSGFAVKEQMLFINSVNRIYDWSTIVSPDKGEWSLCQWRWIIGFNGTGQARCISLTGSVISEPPPADEGLLKIVLLTVQSALSGDSTPQVLGLPGLSSNKVQDSLLHGCLVHFKESERSSEGLLAIKEVLRTTLGCNIMEATSIIRICLAYWVLCRGANLRSEDLDFTEQLLGAQAGQIRMIYKQCSGQDEDLARQLRNALYEGLFYFVIQLANKEVQRSFHPLMPVKPFSPQSRALEIIIEEAPFSNSSDGPLSFAGFASQALQALHLGVGFRGIHNLQRVLDADEVKLPVYLDSIRQKPHVQLLLQLLFSRHGGLFPFLAGGPRNMEDLAAWMEFASSKPCTQEVLNASPDGSLLIDWLGQWSRTDLAELTRASSTIKGPTFRLIGSLLRSASATRMCGRITNCSSAARVLQAVQDSLAINLVERPVLVVRSSDYRLTSWMYEELRKVEDWQSFGFPVVARLEDLPKYCPRLFGEAASGEKNDIIGTLAQYIDLKDFAMGKTVLFFRSAAYNLLYAFELAAKSIEEERRAKLRILERQREDLQAWKAKVQGSTGKEGARLHEVLKSPTSVRLASGDSPVDQRHQSRSSEGVHLNTNRSGSSRSVVESRKRSDSSSAVTSAEDVKSFDASARKWQSCPVSFEPESDRRDKSLRPSVSLGALPSSSEFVQSKGGKSPADLLLIRQNPALNNKMASFAKAKGVGSTLSVGKGEAPPETIASVKKSDPAVSVEQLPLSAAGKSKPETQQNLLEQPKKPPTLGAQMPPNTEGPPESSKGGESQQQLENEGKVSDNKNFQELDHKDGVAQKGSVPHLQPADELPPVEEKPLVTLGSRSGSKGGKVDKETSEANSKALDNPLGTAETTGHVVETRDASKRTADKEAEEHIASLAVLPETSTQEQTIRALSPSPAKAVVTDEHSSQERKTPSPGGIRAMWRTNKKDIAWRGLVEPDNNEEPLLLLAWHRDTLWLEQFHVTENPWTVVCCLHPVGYAALSLIIFRHRDTCIELHLRGISPDLYHPWAKVQ
>EimAce004739_none_TGME49_224540
MWFFSGNEGQAEAQAEEPQSEQGPVQPEDSQQHPAEKGSETTSQETEGSSTDSPWSFWGQLAAVAQNPGEVEEDESLSSATSSDEDSGTNPVHLSSIDSATSTEQQTRVEGPTEHEQPAEQAPGWSLWGQLVGSPNTEGAAPAAAADADVESSAVHPDTLANEESSREAAQTEESGASAEQPAAAAAAAAGPGVFNWNLIGGAASWIQPQSTTEAPKEPVAEEAHQGDIDETDRAASSEPAASTEAPPPDMPQRHAEEKESQREDDSHSSPLNSPSSSSSAEDSSGSEAEAESSVPGTSQQAASGSEDRPESGLKDSHFPDDAAKQQKEIEKDTETSKSIEQAQSKGARFTKAKPKPPASLKLGKAPQELSSSIGAAAAPEQQQSTVPHLQQAATTDSQPGTTGEQQPADAPTQQQQTATTEEKRGAAAQNEVATGEQMQPADTSDSKDSLDKTTEKSDVVLPQPDAAAAAASAASSPLAKLLARRLPKHSGSFVERSLPDGTTIIITTEEGGASKPKPKPPGESGLLLPPPSKGEIPKTESYPRSNKHEELSMQKPKAITPQPQDTAQHARPPKPKPPRTASSKPLQASPTIAPTPAQMTEAASINDDTSTELAEKTPSDTEQRQDTPASKQGNQDAQTTDAVPIAHVEADTVPSMAATGSADEAQPRLSDAKEAEGSAEKPSEDESKAKAVVKLPLPSKALGAKGPPPLPKSLGAKAVPSVEGKGPGDAEDPGVSESKKEEGSAEKPSEDESKAKAVGKLPLPSKALGAKGPPPLPKSLG
>EimBruHougton001121_none_TGME49_224540
MWFFSGAQEEPEAPAEEAQGTQSESEQQPSEKSNEASAQEAASGSSGSGWSFWDQLAGATQIPGEADEASESASSAAVSDNEAGTQPLHLSSIESAASSAQHTQGEGPTEEEESSQQASGWNLWGQLVGSPTTTEDAAPAAADPGVSAADGEADSSADEEATSKTAELAEPAAAAEQPDEASAAAVPGVFNWIGGAASWIQPQSATEGAEAPAAEKTQKADNEETEGGASSLPAAAAGQGPSSTPQAQAEDKEHPKEGQPDPSPPSSPSRSSSIEDSSSSSSSVDDSSSSETEAKPSSPRGSQPEPPGDKDRPRTEAKDSHPSDDDTIQTQETDKDAKAPKRETQVKPKDSGPTKAKPKPPPSLKAAKAPPEPSDSKGADTVPPQQQAAAADRQPEAAGEHQQGATGEQPQKNTSSEPKASLDRISSKAEVVMPQADAAAATAAAAGESPLAKLLARRLSKHSGSFVERSLPDGTTIIVSTEGSVASKPKAKPPKDGGLLLPPQTKVAGGLKSGSPHPPNEREELRMQRPGAAVQHLEAHEPIQQQRPPKPKPPLAGTSKQKQRKTKMRAG
>EimBruHougton006520_rbh_TGME49_224540
MRARRRLPPSCHRLRRHWVPRARRLSLRGKREGSEKKEDEDEGKAKEVRTVPSPSKALGAKGPPPLPKGLGAKAALSVAGKASDGAQDTSGGEGKREASVEIEGVDETKAKVVRTLPPPSKALSSKGLPLLPKGLGAKAAGSVTAKAPGDGEDASLSEGKMESSAEENEEEGKATVAGKLPPPSKALGAKGPPLFAKGLGAKPALSVTGKAPGDVKDASGSEGKSEGSVERESEVDSKAKVAGKLPPPSKAVGAKGPPPLPKGLGATAAASAASTPAGDGEDSAAAEGKREGSEKKEDDEESKAKVAGKLPPPSKALGAKGPPPLPEGLGAKAAVSEAAKAPGEGEDSAEAAGKREGSEKKDDEEESKAKVAGKLPPPSKALGAKGPPPLPKGLGAKAAVSEPAKASGDGGDSPKSDGKKEDPEKKEDEDESKAKAAVSEAAKAPGDNKDSAEAEGKREGSEKKDDEEESKAKVAGKLPPPSKALGAKGPPPLPEGLGAKAAVSEAAKAPGEGKDSAEAEGKSEGSEKKADEDESKAKVPAKLPPPSKALGAKGPPPLPKGLGAKGALPVAGKAPRDVKDASGTEGKREGSVEKEKEDEDKAKVAGKLPPSSKALGSKGPPLLPKGLGAKGVGAVAKASRVAEDVAVAEVKGGSAKKEDEDKSKAKAVSKVRLPSREMSAEGSEKKNAPDGAASEDSGAPPSIPNEPLKEAGLRVLRQLSDSSASSERGPSLEGSKSAPPLGGTLESVGVMKLSMALLARGAGAKTADKPPNKEAASPETPTPDGMPLKASSPSREEVQVKAKLSAKAVKAAQTPLTKSVSSSKMMPLKVVSKKVPSSTDEGRETVKAGPDAKTIETSVSKSGALPKRATPEFVPLKALKSTAKAREKPETAPAAVDIEGKKKAPRDWCFAPTAVDTALLAFETQDHVSTGNTFYNLGPKAVVESLAKFDPFQQSSHLPVSEMDTVSQALVCFDEIKGLYDSPTDLIPWDCSLKASASGSCVQIRKLPPVQYATALSVWSELLLHQKSQVISVVGGCHQGSDRTVLSLLAAFGLLSGFAVKEQMHFIGTVRRIYETLARWSTVASPDKGECSLCQWRWVIGFTSSGEPRGISLRGFVLHKPPPVDEGLPKIVLSTVQCALSDDSTPQTLGLPGLSFETVQDSLQHGNVNRFEESEEASKRLSAVKEELRTALSCDIMEATSILRICLVYWVLSRGTNLRSEDIDLTEQLLGTQKGLVHTLFKQCSEQEEDVSAQLRSALYESLFDFVVQLANRQLQRSFQPLLPVKSFSPQSRALEIIIEEAPFSNSADGQLSFGGLAIQALQVLHLGVAFRGIHNLQRILDADEVKLPLYLNSMGQKPHVQLLLQLLFSRRGGLLPFLAGGQRNQEDMAAWMEWASTKPGTQEVLNAAPDGSLLIDWLGQWSRTTFEELEAASSAMKGPTFRLIGSLLRSASATRMCGRITNWSPAARLLHAVQGSLAVDLVERPVLVVRSSDPRLTSWTYEELRKVEDWQSFGFPVVARLEDLPKYCPQLFGEAACEDKDKITGLLGQYISLNEFVVGNALVFLRSAAYNSLYGFELAAKSIAEERAAKLQLIERQREELQALKAKLGGSTEKVGARLQEAAKSPASVILGSGHSSRSPSGDPLGDQRLLSKSSDGLKHSSSISGSSSSVAESSRKFSDSSRGSSSAEGARCLDASARLWHSCPVALEPEGEREDKALRPSLSAGVFGSTSRLLSFKAGENPADVLRMRQYRGLNDKLPSFLKARVAGSMSSIGTKEGSAEMGARVNRKDSAVAVKQAPSSAAAKGKLPPKLPPKQLLKGSTPDGQTPSESEYSRTSSMKRDAQKLGNGEEASGSIDLQETSQKSGELAVGDGSGSEGGEEDKDGRNNSKASSDVSARAVNSENAVGMLLGKAGNAAVKISTLLKSRSQVDESKTEGDEESQADKDEENKKSETEHDDTEKNLKASNDDTNSELPSASKASIDSHENPEVGINHSRSKQDFDKEAEEQIPPPAILPEEKPLSKQASSASLSQGTDATAPNEKSIQGKKALPAGGIKAMWRTNQKDKAWKGLVVVSKESKEESNPR
>EimMaxWeybridge005976_rbh_TGME49_224540
MWFFSSAEGQSEGPTGEPQPDQSSVQPDPPQQHPDTGNDASPEEPGASSTSSPWSLWGQLTAAAQAPGEVEETGSLSSATSSDNESGAQPVHLSSIESPASNGNHTQGEGPTENEQEPQQASGWSIWGHLVGSPSTGESGPAADDANVVSGTDEPDSSDEEEPAVENEQQEEPLASTEKAAESPAAAVPGVFSWSLVGNPASWIQPQLVEQNADLPTAQEVQEEENSEMEKSAPSGSAALPKKPSSPHRGEEDDAPRGEDKAYSSPLNNPSSSSNSSNNSSSSESENESSMPARSQQASGDRDRPEPDDLHLPRDTAKQKHATDKDTAIVETKPQIQLKCARPTKAKPAPPASLKLGKSPKEPADSTGTASTIEQEHLTAAHVQQDIIVDRISGVEREQLPAVPPTQQQQTTTADTQRIAEVPRQQATTAEKPLTGDSSNAQDSLKEASTAEVVLPQVDASSATAAGSPLAKLLARRLTKQSGPFVERSLPDGTTIIVSTEDGGSSKPKAKPPSGSGLLLPPQTKSEGIPHGLHRLSTPHHEDLRMHQSPSIMRHLEINETVQQMRAPKPKPPMAALLGHAQRRATVPDIPADIAAPASIDTDFQSPCQNQKEFIHADTDTLTKQSANKRSTGHANTIQVTLPKTVGDTPHTSVNPPEPLPTHDVSLSAGGTDAPPKAPSEDEKKAKAVCKLPLPSKALGAKLPPPLPKPAGPKPLPSVEGKAVVAEEEVGVLDDKAEGPAKDQSEDEKKAKAVCKLPLSSKEVRTKESLPRLKRVLSKALPSVEGKAGVAAEDVVVSEVKADGSALMEGKNASTPQGTPPSIANEPLKEAGLQVLEELSHSSHAAGESAVEENRSFSRLGGTLENVDIMKLSTALLSRGTSVKAADKPLTRGAASPQPKANPKSSKDVPSSMDEAAVKTMTIPKLKSTEMPLTKGTPLLKPSPPKLVNSKTKVHAKPRTMPMVVADIARQATSRDWSFAPTSIDTELLIFQRQDYISTGHTFYIMGPKAVVESIPRVDELPQSRCMSAAEMSTDSGALVGFDEIKALYDSPTDLIPWDCSLKTSATGSCMQLRKLPPVQYATALSVWSELLLHQKNQVISVVGGCHQSSDRTVPSLLAGFGLLSGFAVKEQMVFIRSASRIYEVLALWSTIVSPDKGEWNLCQWRWVISFNGTGQASGISLKGFLIREYPHADEGLLKIVLIAVQSAVSDDSTPQTLGLPGLSPEQLRDSLLHGCLERFKEHKTTSTKLSSIREEIRTTLSCNVVEATSMLRICLAYWVLSKGANLISEDLDFAEQLLGAQTGLLHTIFKQCSGQEEDLSRQLRSSLYESLFYFVVQLANREVQRSFKPLLPVKSFAPQSRPLEIIIEESPSSSSADGLLSFGGLAIQAVQVLHIAVAFRGIHNLQRALDADDVKLPPYLNSMRQKPHVQLLLELLFSRHGGLIPFLASGRRNLEDMAAWVEWVSAKPCAKEVLHVAPDGSILIDWLGHWSRTDLKELTRASSTIIGPPFRLFESLLRSASATRMLGRIRNCSPAALLLQAVEDSLAVGMVERPVLVVRSSDCRLANWTHEELRNVENWQSFGFPVVARLEDLPKYCPRLFGDAAFGDREAIIRILGQYIDVEDFAAGNSFLFFRSSGYNSLYAFELAAKSIVGERNERLQALECQKKRLQAWKAEVQSSFGKVGTRVQELPKPPASATSHSSCSDRLPSGDLLVDQRLQSKSSEGVHLNRSRPGSSRFVEESSECSQSLSAASYADFAKSLDASARAWQSCPVLLETEDDLRDTPLRPSLSLGFFPSSSKLLALKGVEGPAELRRMCQSIDLTSKEPVPLNGAGCTTSVEKEACTETDAGVKIDNSSSSVEQVPLSAAGDSTPAAQQVMVVQPKKPSFPSSQIHSNGGDSRKNSLRATDQQTGHAEKSGDKVFQGANKKSEEFQKGSCGKVQSKTAQPANESPPVENGYLVRDGALVESEGGEVDKDCPDYSQNGSREAGSEVNSETSSRPLGKGENTGAHSSFSMEAGPQPQMNKSLAAGTAEIEGVTSEAKRSPDDSVKVQVAAQKTPPPPLVLATKQPEQATCGPSCTPTEAVLPYEHSGDGKNSLSAGGIRAMWRTNKRDIAWRGLVLLPKGCTDGLGQS
>EimPraeHoughton007232_rbh_TGME49_224540
MVMGPPPLPKGLGAKAATSVAAKGAGDEDGDGASEGKAEGSPEKQSEGTAPSIPNEPLKAVGVRTLRQLAGSSCALGGNSASEGSASAPRLGGTLESVDVMKLSTALLGRGTRATSADNSVTKRGASPEPEGAQTVSLTTSDTRDEMQVETKRRLNPKATAIWTTKGVTFPKKASFKAVPVRPPTRKDELHVTPKASSDVKAIETSLAKGAALPKLDMPTPVSAQQVSSTERAHAEPGTGPVVTDSRVEHRTPRNWSFAPTAVDTELLVFEKPGFISTGHTFYILGPKAVVESIPRVDAFPQSLHLSTSEMDTVSGGLVGFDEIKGLYDAPTDLIPWDCSGKASASGSCTQISKLPPVQFATALSVWSELLLHQKSQVISVVGGFCHGSDRAVPSLLAGFSLLSGFSVKDQLVFIKRVSRIYDVLALWGTTASPDKGEWSLCQWRWAIGFNNTGQPTGISLTGFMIRECPPADQDRITADMQGKHCFYLSYPPAAGALSDDSTPQELGLPGMSPKQMQDSLLHGCILHFKDSEKTSKRLSDIKEELRSTFSCSIMEATSIIRICLAYWVLSRDTNLRSEDIECTEQLLGAQAGLLHMIVKQCSGEDDDLPGQLRSVLYEALFYFVVQLANKEVQRSFQSLLPVKPLSAQSKALQIIIEEAPFSHSAHGPLSFGGFASQALQVLHLAVAFRGIHNLQRVLDMDEVRLPVYLNSISHKPRLQLLLQLLFSGHGGLIPFLASGPRNIEDVAAWVKWANTKPWAQEVLNVAPDGSILIDWLGHWSCTDLEQLTRASSTIKGPTFRLVGSLMRSASATRMCGPITNFSSAARVLQAVQDCLAIDLVGRPVLVVRSSDTRLTSWTYEELRKVEDWQSFGFPVAARLEDLPKYCPRLLRATACGDKDGIIRSLGQYVDINDFVVGNTFLFCRSAAYNSLYAFELAAKSIEEERIAKLRNLERQRERLQAWKAKIQGSVGNEGTRLQEVLKPPASASPMPARDNQLCRGDAPAVKRLQSKSSQCEHEDSSKSGSSSSIVGSRKCSESSSGFDSADAGKGIDAYARIWQSLPASFECEGELRDKALRPSLSVGALPRSSAALPRKGEESPAEVSRRRQPAGLTGKVPFVTANGVVSTRFVGKGEAPIGTDAKVQRKDSAASVEQPPFSSVGVGERAIPRMLLEQSKKPLIPNGRTPAHGEQLRTSSVREMSQQLKNEGEGSDDKGVQEVDQKNADLRKGCVGKLLSKASQPAKELPHAEEGSLSAAGTPSGSEVGREDKDGRNYSEAFSDVAAGAVNSKALGKPSTKAEDSGVNNSILMASKPDVNKTKTEGADGSKADTGEEKKSASANDGPQENLDDRSVGLPSRQESVTKALPDKRSTGALNSPSGGDPDASVDMVGTCNREHNAGAENHKPMIAALSETNTATQKACLPAGSSTDVVGDDDHSGETEKSAPSGGIRAMWRTNGKDKTWRGLVFIPKERSEELA
>EimTenHoughton008469_rbh_TGME49_224540
MWFFSNAEAQQTVNEDEPPSSPSSESDAQDDLYKPDEPTPEQSFSPWNFWGQLAAGTQAQLDAESASSMDENEQDGGGQPLHLSSINSQNGREEDTAPTVRESSDDNQPTSGWSLWGQLTQNTENSTPTHEIPPEEEAATASPNETVKHTPSKEPSAHDSESASGMFVWNFFGGATSWVSDSKPETPLSEEPVHHSPRTSREAGEKVDGNENKKDSNSHVVDLPEQAPVIDDELMSGQDPPKHTGTIASVGESNELPFMGEVASNGNNKDSNASKKKTNSQLHSTNGSNAPDSMDEFGGDLTKSLPSSKLRIGNEASEKKQETEGDTNFSTVMNEDLNTTGLAGTEPKLMPPVNRGMVHMEPSSILSSETLSHQTQLASNLGDSNFLGDRRPMDGAPMQASESPLAKLLTGRLSKQYTFVERKLPDGTEIIVRNDEIGAPKVKPKLPGGAGLLAPPRTSGTDNLHAAANQKGLSSRSSLGTQLQQQAEETHANKQSASLSLSTIDQPKTSELRNMTKTTENTSSKNAVLTVTGLPEIEDDLFMDHAPQQGPKAEESTPEEAANLGRSRQQRENVPHPTGEEHMQDPTCDSILKMNAEDKKTQTVAIHVRKAADHIPRSAGDSITPPSPLMILTPKGPPLLHTKGHGPTRPRPPLPKVAGVKGVPPVKAKAGEAGGDVEVGEGKRGEAVVGEEGASGKESEDGVEAGATGKRAPVLKAVGAKGVAPAAVPKAVGVKGVPPVKAKAGEAVGNVEVGAAGKRAPILKAVGAKGVAPAAVPKAVGVKGVPPVKAKAGEAAGNVEVGEGKRGEAVVGEEGASGKESEDGVDAGAAGGRPPVLKAVGAKGVAPAAVLKAVGVKGVPPVKAKAADAGRQVEVGEGKRGEAVVGEEGASGKESEIGVEAGAAGKRAPILKAVGAKGVAPAAVPKAVGVKGVPPVKAKAADAGRHVEVGEGRRGEAMVGDEGASGKESEDGVEARAAGRRPPVLKAVGAKGVAPAAVPKAVGVKGVPPVKAKAADAGRQVEVGEGKRGEAVVGEEGASGKESEDGVEAGAAGKRAPVLKAVGAKGVAPAAVPKAVGVKGLPPVKAKAGEAGGNVEVGEGKRGEAVVGEEGASGKESEDGVEAGAAGGRPPVLKAVGAKGVAPAAVLKAVGVKGVPPVKAKAADAGRQVEVGAAGKRAPILKAVGAKGVAPAAVPKAVGVKGVPPVKAKAGEAVGNVEVGEGKRGEAVVGEEGASGKESEDGVEAGAAGKRAPILKAVGAKGVAPAAVPKAVGVKGLPPVKAKAGEAGGHVEVGEGKRGEAVVGEEGASGKESEDGVEAGAAGKRAPVLKAVGAKGVAPAAVLKAVGVKGVPPVKAEAADAGRQVEVGKESEDGVEAGAAGGRPPVLKAVGAKGVAPAAVPKAVGVKGVPPVKAKAGEAGGNVEVGEGRRGEAVFGDEGASGKESEDGVEAGAAGKRAPVLKAVGAKGVAPAAVPKAVGVKGVPPVKAKAGEAGGNVEVGEGKRGEAVVGDEGASGKESEVGVEAGAAGKRPPVVKAVGAKGVAPAAVPKAVGVMGLPPVKAKAGEAAGHVEVGEGKRGEAVVGEEGASGKESEDGVEAGAAGKRAPVLKAVGAKGVAPAAVPKAVGVKGVPPVKAKAGEAGGNVEVGEGRRGEAVVGDEGASGKESGWREGSSSCEGEGCEAAGNVEVGEGKREEAMVGEEGASGKESEDGVEAGAAGKRAPTLKAVGAKGVAPAAVPKAVGVKGVPPVKAKAGEAGGDVEVGEGKRGEAVVGEEGASGKESEDGVQAGAAGKQPPVLKAFGAKGVVPAAVPKAVGVKGVPPVKAKAGEAAGNVEVGEGKRGEAMVGEEGASGKESEDGVEAGAAGKRPPVLKAVGAKGVAPAAVPKAVGVKGLPPVKAKAGDAGRHVEVGEGKREEAVVGEEGASGKESEDGVEAGAAGKRAPTLKAVGAKGVAPAAVPKAVGVKGVPPVKAKAGEAGGDVEVGEGKRGEAVVGEEGASGKESEDGVQAGAAGKQPPVLKAFGAKGVVPAAVPKAVGVKGLPPVKAKAGEAAGNVERGEAVVGEEGASGKESEDGVEAGAAGKRPPILKAVGAKGVAPAAVQKAVGVKGVPPVKAKAGEAVGDVEVGEGKRGEAVVGDEGASGKESEVGVEAGAAGKRPPVVKAVGAKGVAPAAVPKAVGVMGLPPVKAKAGEAAGHVEVGEGKRGEAVVGDEGASGKESEDGVEAGAAGKRPPVLKAVAAKGVAPSAVPKAVGVKGLPPVKAKAGIPVLISGEPLKSVGLDLRNELSHSPNSSARFCERKEQNSRFVAGGTLGPKSLVKLSAALLSRASNVQAKSNMLPQTSDGNVPVQTMRTLPSKVNQTGELHINPRLVTSRVDASVNQNTPREWVFTSTAFDTELMACQTPDYILTGSIFYSLGPKAAIQCISGLRKTPQTQLPSEVKQHINTPSGFEKIKGLYDSPTDLIPWDSSLRTSASTSCTQICKLPPAQYATAVTVWSELVLYQKSQIIVIVESHNKSIARIAPSLLAGFAYLSGFAINEQMRFIKSVSRIYDALASWTTVVSPGKGEKCVCLWRWIIGFNPNGQARDISLSGCLLSEAPSAEEGVLKIVALCVESALSDKFNPEILGITGVSSKQLQESLLHSGQLEHKNKNKEALSVVKEQLKAALECDLLEAAYAIRICLAYWVFCRGTYLRSEDFDAAEVFLGSPKGRLHLLFERSPECHEDLVRQLRNTLYDTVFHYVVQLGNKSIQRSFQSLVPHDAYTRQSKVLNVVIEESSFHANTEGQLSFTGLSCQAMQVLQVATAFRSLHNLQRVFEADHVIVPPYLNSIRQKPHAQLLVQFLFSRNGGLIPFLAHSPINMEDASRWLTWIRKKPFAQKIIDEAPNGSLIVDWLGQWFTTGLRELTKASWIASGATLHLIEGLLRSATATRMCSRIPFYSSARRLLNAAKDSLAFGLLERPVLVVDSSDTWLTRWLHGELNRVEEWQSFGFPVVARLEDLPKYCPRLFGATAFKSKEETMRVLQKYVDNNDFISGRALLFCRSTAYNSLYAFELAAKSIEQERESKIQNLGFQWETLQLWKAKLQNGKGNQKTHNSGTPGISRSGMYPRLTTKIQLANIEPAASQVQIASSGTVESNDSRRKSGKDSASCETGGSLVNEIDSPSAHIRAWPSCVALLGGGKQPGKPQPLSSLSMDVAPSPSTFPHRDAVTSSSEGLTKKNLAWSSAPLTRFSSSGKGSSETLQAHFERESVGPALDTNSESKIVGVRCVDAFSKCQPRAVVPPKKHQESDAMVRFGNCEGVTLEKENTMCKILQERELLSNAPDVDETPAHCGSSHLESLRQNPCLTQEVGMNQQNCKPDIGNLPASVAFACDIAATTSSYCTNSGSKSSVAAFRTNCSVARGATGQTEVDEASGTDNTSTTARIRAMWRTDKNDRAWRGLVVLPKTGESDLQNSQTKTECSAEGEYAHSDVNR
>HamHamHH34000136_rbh_TGME49_224540
MFFLSGWGSEEVTDPSDSDEAGSIVENTKPEPPASEEAAGGSVWGFFGGESPKEDAVEEKKDEPPESAPGATGGGWFSWGGGGEVEETPAEVKKDDIAVSEPNEPSESPDEGPKPETLEPGGGKSDDEGTKKKEKKSGKKKSKKQKSEGKDSGEESELRTRKSGEFATDEAKKDAPPKSDSPTPDELPPKEDAPSGETQQERKDAPAEPEKPVETEASSGGGFWGFFGGGATEEPPAEEPSDAEEPSKKVTDKSTAPVEDSSGGGWGFFSSPQANDSASESGSQKSGSSAGFDDLNKDNAPPSPDPKDTPEVPQEPPKAATDASSGFGWGFLSPTAAEGASDSEDSQEVSPSTPPPEPTLASGGWGFFGFGGGAAEEPKKEESQEKEEGEPGAGEGTSPLRVSRFGSGVSCDEKGEDKEKRKSKKKGKGEAAQESEKDRQQEVSSRASDSGDKDGESREQSNDKPGGEAPEEDGSPEPHKEAETKDSDSTQKETAKTTSPSRSKSKPAPPRNAKAKPPPLRPHGSQQETDLPTSQGFPGSREPQELVKHSSTASSAGAVERLEQDKEKGVPQDECHTTDPQTKIDGEVASPPQDRQPPKKKPPPPKPASAPPSTGSGIPSYPSQEARTDNTEGTQDIQTTPLTATPSQSKDEHHIDQNTHTAVKEKEQKKEPLSGEIEGKAGKATVEKAAAKKKAPPPKSLPGPPGGKKGAPGVKPEGAGEGAAAKKKATVEKAAAKKKAPPPKSLPGPPGGKKGAPGVKPEGAGEGVAEGAKEEPLSKGEEEKGEKKDEEKEEKKEPLSGEAEGKAGEATVEKAAAKKKAPPPKSLPGPPGGKKGAPGVKPEGGGEGVAEGAKEGPLSMGEEEKGEKKDEEKEEKKEPLSGEAEGRAGEATAKLQPMKALPGPALPKKGLPPVKAGEAGKAAPDTAEGPRAGEEAEPEAAAKAGEADAKTVGPKLAMPAAKAKLQPMKALPGPALPKKGLPPVKAGEAGKAAPDTAEGPRAGEEAEPEAAAKAGEADAKTVGPKLAMPAAKAKLQPMKALPGPALPKKGLRPSRQPEPERVLKEGNETEAKDAGRKLTRPPAKTTLPAPKGLSHPVLARKAVAPVKAGDAGKAAADAEERPRDGEPEPERGLKEVGQMEGKDAGPKVVRPPAKPRLVAPKGLLHPILAKKAVVLVEAGESGEGAEDTKEGVPEREAAIADAAAKVREADPKAVGPKVSLPPLKATLLAPKGLSHPVLAKKTVAPVKAGDVGMSEQEVSEVAAPSATSTKAVSRDLCKVATELAVQATRGVSVPTLPVKVLAPEKPMEERQDNDISQNKEAKARQSLEGGEAAPTAAPLRKGAPKSSALVGNLPVLVSPKRRVSVEELATAKSKLGLSPVDETPIPRADGADTGAPKAEGQPLTDGMGVYGVHAAVTGPPGAKLPSAPVVTASLTPVPAAVKQTEPTVDRKPFEVSTAPVEFVSRPFASQSGTQPKTPQLSQQGLKPATSPGFTSGSLAEVLKPGAFMAVRAPTDSTRTRQESDRLAVPSTTAVSRSIDSREALASPLAGASDQEVCGSANSAQLLTSGRLSVTDSKTGSASARTSLSSRGVGTSALQMKADLRIEQSPTRGPPAESGSLSPSHSSYVELLTTSIPVAKRTAPYPVGDSSLKIITKFREQATLSLQAVQAPQEPSGPPSPAGGTPRLSPFHRVFSDSARPFRTTSRGAYSHSERLSGVPPTPESATSGLDGAGDDSPSVEAKPSMLGKFIKTDGTAVVPLPGPHEPMLSRALPASLRSTPRAGKHQMKSQALGVPAPVLSLGKSGGEQPIRHGVKEIDHVVLDSVYVQGCPASLSDAFSNSLFPQVDLDAVPTGTCVFDLGPRAVMACSGPVYSMAHHFLPDSQRQIEDVEAQLQIAAEVEGAFGIYDAPDGVYPWGDSEVNTAGNNSTSVTKLPKVLFGAAVTAWNEMLVYRRPQLILLIGTDVKAWDVAVPRLVVDLLSLGNLSLGLDSATARYMHDAHHLLQLFESVRPVEDGTFSEEARLPNTGLHRWDIHFTPEGAFSGASVSAWLLDLPGLCGASDGMRQEILLRFAVGVLDKEEFFLGPHFPCGCLRPFLDHDVASFSLTDEERERIATECADLLVQVLKLDESQVVAIIKTFLAVSILARENSCTSDESITMAAHLLGVSASDLGGHFRTALESPHLEAANLGSAVARTLYRQLFQFIVARINAVLQHMSQLGNRTFNAYVRTPFSISVLAGPTELDALPTVSIGKLGCYAAQAVGLCFAFRGLLYLQKLLFLGKFALPDYLNGLGKFTPANVFSEAVLLPDSGLLPFVASGPKSKQDILAWFDNHGSSAGNQDLNFFSCTFELASDSYLEVSLPGKRIKLDVSEAAFSSQPLDPLIVNVCNFVIKQSEPIRRLRLAGITRNSGLQGSESHLLYASLQDAWNPLLDSRPIVLHRGTRDGWSSLSESLDAVQQWEQHGFPLFIVIKDLPKYCPNLFPQDCEDDVDRLMYFLPAYIDIDGVLFGSSLLAVRSQEYEGLQRLQEEAAEVVAKRQAWLVEIMELDSEIRDIVREQEHGDTQQMEVATHRLRQPSPELRTSLIPLSQWGTLQEAAKRNADILDLEDDHVSEYEVPTPGARRGYYCISPVLSARLEQGSGLLQTGSSGKQHWEQGAGRQQSEATKNSVRLPSHTYLKLNSQELATTPAGSGSVNVPASHTGLPQLPAGSSVVMGRSPRAGYSTPIGDSLTLTDRIAPLPGAFGVLPATPKPPAVAKLHSPRASGVAQQIQVSPRKYEATSERAQPKGAKLGASSALVEGVTKYGEPPLIPPVMEALTSPRASSVTQERQRIAGRSMKVSQGASVQNMDLEERQRLAEERERLIHENELLQIENQRLTTENLRLENERLHEENLKLTRQQCRLKSSVASGDKDTAVDFVSTPTQEFEGSPAPVCKSPAAAPTAPVSAMPTPKSPQEASEAQDRPQAPLSPAPDVSAVENRRAQESSMTGLTAVVPKTKNPPDAKPAGAAVETTPAKESSVTRLKAVAPKPKPPLSKAVGGSVTEDKTAKDLSATPIPPTPEAPLTAEVDGVAVEDTRAMETSVSPAEAVAPPPEAPSSGETGNMTVDDTTAKELPVSPVAGVAPKKAAGVKQLLVPPKKAATPPLSQIPKAKVPPAKEQAVVRYSHSPSPVVQQIENEEPVEEPLSADSPIEQAFPRAEDVESIPEHADDVGVDDAAADVTDLQNECGDLEEVETVSFEDDTDVLAKGMRAVWVQAAFSGVWKGVLYWPKHLEKLAREMQESSDASQVKQTGKASVELTASAFFNSFVDTAKATDERDRQLLVSAGPVGDFPQPRGTIHITRGKIRGREAGHVGQLVQPDDAGRRGSVSPPPGSSHGERRQRFGETSLMRSSDYRGSPVPRDRQREGVPLQLIQGFFSFDSSGQGGPSVGSPGLNLSDLEGTWNGRVVWKPPAKEYGDAAQDLSTIILVDLTQPDGGVPDPRGPLHVFRSDNDGAPRPIAVPQTGETIAKKLKTIFSTIDVSGVPLGAGNVYFIPPNQSGVLAITAHSNHRDTGLCIQEPDDQITTFANYGERRRKEQHDDVMRRLEEADKACTFRPKLISGGGWRSTRKTAPEVSSRRTSGIPAS
>NeoCanLiverpool004879_rbh_TGME49_224540
MFFMSAFGDDADPSESDEAGSTSEDQPTQEAAASGEAAEGSLWGFFGGNSAKSDAANAQKEEAHAPAATAGGWFSWGGGGAEEPAANESKEDSASSDAKDSSEAVTSETAQTRAAEPETLTVDASDGEGAKKKKEKKASGKKKKDKAGKDLEEEAELRARKSREFAKDQEEKDGPSEKEASPESGPSSTESPGQEEGVARENQQEKVQDPTPPPEEAQQAEASSGGGFWSFFGPAQTEEPPPSEEPPKTDAATDEGPSPPENSGGFGWGFFSTPRADDPPLPASEQSESPGEASSDLGHAGAKLPDAKNPSDAPEGPPSAPEERAGFGWEFFSPAAAEVSSDSAGTPASSPRTPPNEPAPASGGWGFFGFGGGEVTEAPKDEEAQEGHGQQGTGEGAPHSQALRAASDDSSHDQDEVPEKKESKQKDKERDSQAADGTDRQEAKPSIGNSGTDGEESKTAQAREEAGGGESKKDAPPATDTDAETKERDTAQEEKPNTLSSSVPKSKPKPPRSAKAKPPPLQLPGALQTSDLPAGQGSPRSGGPHEKEQASPTSSPAAPERTEKDTTASEPPHPANALQNLESPRSKDALPSSSRSTQGVPQGKPGESGDDESSQLEGTAGGSDKREGLKLDGEVQATDSQAEIDGKAAPPALSKTALKKKPPPPKGPSAHPPSETRALSTQPAEPAKASTKEKETAQSDKPTQEKLATKGEDEKAPSTPKDQDKKAEKLDEEPAKEEKVAKAQEETAKEEKRESSDEATGEKKEGSEEAKEEKKETLPGEAEGKAGGATLETVAAKKKAPPRKSLPGPPGGKKGVPGVKPDEGGAGGASGAKAGAPSKGEDEKAPLTPKDEDKKAEKPEEETAKEEKAEKAQEETAKEEKRESSDEATGEKKEGSEEAKEEKKETLPGEAEGKAGGATLETVAAKKKAPPRKSLPGPPGGKKGVPGVKPDEGGAGGASGAKAGAPSKGEDEKAPLTPKDEDKKAEKPEEETAKEEKAEKAQEETAKEEKRESSDEATGEKKEGSEEAKEEKKETLPGEVEGKAGGATLETVAAKKKAPPRKSLPGPPGGKKGVPGVKPDEGGAGGASGAKAGAPSKGEDEKAPLTPKDEDKKAEKPEEETAKEEKAEKAQEETAKEEKRESSDEATGEKKEGSEEAKEEKKETLPGEAEGKAGGATLETVAAKKKAPPRKSLPGPPGGKKGVPGVKPDEGGAGGASGAKAGAPSKGEDEKAPLTPMDEDKKAEKPEEETAKEEKAEKAQEETAKEEKRESSDEATGEKKEGSEEAKEEKKETLPGEAEGKAGGATLETVAAKKKAPPRKSLPGPPGGKKGVPGVKPDEGGAGGASGAKAGAPSKGEDEKAPLTPKDEDKKAEKPEEETAKEEKVEKAQEETAKEEKRESSDEATGEKKEGLEEAKEEKKEGLEEAKEEKKEILPGEPPMKAGVPGTTEAAIPEEAREGEDGKTETPTAGGETEAKAGGPTLALPAPKAKLQPLKALPGQGLPKKGPPPMKAGVPGTTEAAIPEEAREGEDGKTETPTEGGETEAKAGGPKLALPAPKAKLQPLKALPGQGLPKKGPPPMKAGVPGTTEAAIPEEAREGEDGKTETPTEGGETEAKAGGPKLALPAPKAKLQPLKALPGQGLPKKGPPPMKAGVPGTTEAAIPEEAREGEDGKTETPTEGGETEAKAGGPKLALPAPKAKLQPLKALPGQGLPKKGPPPMKAGVPGTTEAAIPEEAREGEDGKTETPTEGGETEAKAGGPKLALPAPKAKLQPLKALPGQGLPKKGPPPMKAGVPGTTEAAIPEEAREGEDGKTETPTEGGETEAKAGGPKLALPAPKAKLQPLKALPGQGLPKKGPPPMKAGVPGTTEAAIPEEAREGEDGKTETPTEGGETEAKPGRPKLAQRPLKVHLEAPKDAPRPVLARKRVFAVKAGGQPGAGVDMPPSQVSNHTEREDDRTETPTEGGETEAKAGGPKLAQRPLKVHLEAPKDAPRPVLARKRVFAVKAGGQPGAGVDMPPSQVSNHTEREDDRTETPTEGGETEAKAGGPKLALPAPKAKLQPLKALPGQGLPKKGPPPMKAGVPGTTEVDTRRLAVVAGAAVARSSAGKESLGLPPSGSDRTVSGSPKGAQLSMAAVRPQATEQEGHVSRALVPLSSARVGAFVRQTKLAVEEQGSPAPAPVACGRLSPLAATSGRLQPTSSRAPQTKGATLVANASVNVIANFREQATLSLQTVQAPQESRPPSPAGSPSRLWSPSSQHISSERPRQVPATPRGRGANLFSDRLFESPQTPAELGTDPSGDGQEVRSYEVTPSLLPKFSKIDGAELVGLPTSHGGLLPARARLAALQLTPRAGEPGEPLKAHAVEGRAPFQAGVDKQSGAQSPMGKGLTETNHLALESVYIPGCPASLADAFSAALFPRLDLNSVPSGTCLYDLGPRAVLACTGPVYSLDDIVLPDSQRQVEDVEAQLQIASRVHGAFGVYDAPDGVYPWGDSGSSTSGHNSTSVTKLPKVLFGTAVTVWNEMLVYQQPQLVLLVGTDIKAWDTAVPRLILDLVSLGNLSLGLDNAIAQYVHNACRLLRLVGSVRSAEDGTFSGEAKLPSTSLHRWDVHFTPEGHFAGVHISGWLLDLPGLCGSGHGFREDILLRFTVGVLDKEDFFLGPNFPSGCLRALLGEDTASLSLTEDERERLATDCADLLVQVLMLDESQGVCLIKIFLAVSILARENSCVSSESISAVAHLLGISASDLGAHLRTAVEGPHVEAANLGSVIARTLYRQVFQFIVARINAVLQNLFRLGNQTFDTYVRNPFSVSILDPPTELDALPTVSVGKLGCYAAQAVGFSFAFRGLRRLQKLLHLGEFSLPSYLDEIGNFTPTDAFSESFLLPDSGLLPFLVTGPKSEQDILRWLEDHTGSPRNEDLNFFSRTFKLASESHLEVALPREKVQLDVSEAASFSQPLDPLVVSVCNFIIHQSEPTRRLRLPGITRSSGLQRSEGHLLYASLQEAWNPLLESRPVVLQRGATDGWSALSHSLEAIKQWEQHGFPLFVVIAELPKYCPNLFPPDCVHNLDRLMLYLSSYINTEGVLLGNSLLALRSQEYERLQQLQEEAAEVVARRRAWLADVMELDSEIRDIVNGQEDSQHGSPSTNRFGPSSSELGASCFPLSQWAALQEAAKESMDILELDDDSVSMRGLSTPGSPRYEDRSPAMSARVEQGICRSRPGSLGSEHCERGAGKAATRAPSAALPHTSLKVLSQVRRAHQAESRAVGGRPAPASSPQSPATPFVVDRSPSTARSGPIGDPLCLLRGPTSLPAASAGHSPTPKSAVVSRVNSPQAGGVPQQVKASPRGYGEASAERGARNGVQNEALSVLVQGSRGSGAQLLPRSPASEAKRPPSALSVVRERPEPAGRPLKVPEEPAVHNVHLNESKRLAAERERLVRENERLQLENQRLQTENLRLENERLHEENAKLSRQQGRLKTRLVVGDGGATIGSAASSRQALRVAPTPGGSPALDSKSLISHASDAGENPKATACVVHLSKQPAYSPHKIVEPQDDSKAPQSGKPEDATAESTPAEESSGTPAEEPVTPTPKAPQSGLPDDATAESTPAEESSGTPAERLGPNPEAPLSEEPDGATTQSTPSRHSLASPLESAAPNQAQAPKTLPVSPKKAAMPVLSESPTAKGPPAPSTLPLAKRMTPPAKAESVVVRHSLSPPPETQQVDLEEQVDEPLSANDSFEHASSPAAGAASFPHQGGSVKAADPAADLYTLQDEVDDERETVSFEDDTDLLGKGMRAVWVQAAFSGVWKGVVYWPKHLEKLAEASEDKGATRLNRAGKKCVELTAAAFFDSFVDTAKVTAERDRQLVVSAGPVGDFPQPRGTVRITRGRIRGREAGHVRDLVPADGPERRGSASSPTGYSRVERRDRGSECQGDRLPLQLLQDELLFDCSSQVGTGADFLASNASDLEGTWNGKVVWKPPATEYGNAAKELSTIILVDLTQPDGGVHDPRGPLKVFRSDHDGAPRPIAVPQRCESIAEKLKTIFDTMDVSVAVASGFVAIVFLNHETAPSVCSAGVPIGAGNVYFIPPNQSGMLAITTHSHHRDTGLCIQEPDDQITTFADYGERRRKVCGSSTTCFVAQKTQSLSSGLPLGSSGPGLHAQGLSLMSIKVVERVLPESHPLVSCKQQPELC
>NepSpe010890_rbh_TGME49_224540
KSNPNISEIDFFHEQLTSYEPPTECLKWDDSRKRFNGTTNVILNKLPQISFSIALCLWNEMLIYNESQKILLCEWNSHTVCSKPGHIMTPTLLNDLFGFGSLNFSNKFENLKLIQG
>NepSpe018328_rbh_TGME49_224540
QPSMIQFHNDSAYKTYSEMFLHDLDVVMKPVCKIAPYVILSGACNARISSLISSAEDWEAFGFPVVARCQDLCDYCESIFGYQHIRRKKNLCSALSRHLPSDSF
>SarNeuSN3000570_rbh_TGME49_224540
MWLLSAATGAGGETFSSSPSEEAPRAHGRRESDKDEAPPLSLSSLSGERASGNVTAEGDTHSLVHGSSSGSFSVGGRTGSADSVGTSFSHTSSSDNAAAALSGAAATPLSIWAALLGNNLTGGGGGEEETPAAAAARTEKEDNAGEAAADEGEKSARRQTETARLGSHAAELDPAAGAAPDAVGEQDQQQTGSEKVKKRKKKKSAEEKEKTPRAGKKQAKLLASEELQNPPSPDGPAAAPDTAATAGAAAETAADLTSQGISSLAAGVAAFFGGHVNAAPSPTEAAPAETHPTEAAPRTAAVAAEMKRQSSGAAEAPADTLVASGPSPSSFVGEGTAAGETTESKELSSSRDSVRSEDPTGGGSARTGAAAAAGSSGSSPATSSSEEVGAAPPFFWKYLLAPAAGLTGDSSDIDSSNSSSVRQTSDEQATSEWLPLKAAPAALATGLEELLKLGSGSGSRGKEPPEAAEERAAAATAARRDEARGREEVAEPAAAAAGERAATPEDSKGGPEDDAGVRDAKAAASSVEGPKDGEGGAPKRRKTRKNAALAVSGDNAVTTEAADKSAVAAPVVSAEGKPGEETEKKKGLVRRRSSKREARTGGKVVAEGYAGTAKEGGKEGVESAGDRETESGSGSTKQQAGEDQKRSDKSERVSEAPEEAAAEKGEKTAEEGKRKSKMRGGEDGGTAAAEKEENKEGYKDTAAAAATAENKTLDDITPPGQDREGPAAELAQEGAEQKKKDERQEQQIRSLGSSAFPSPPTVIVSAPPSSPGSSSTRVASAEGGGDASSATDAAAGNRPEKKLPPKAKPKGPSLSLAQLLKQASGSPPNNNFLTPAAAAKVERKKGSAAAAQIQHKSLPAAAAGRGAAQHARGKHGPKPKPPPARGPLSTASRGKPDEACAAPGGEAGQGDAKEDAVAIKGESAAAGGGASTAVEGAAAAEGAAAAGSQRFDAVADKRAAAAAEGGPAAAAEGAAPAAGGAPPAAGGAAPGAEGAAPGAEGATPGAEGAAPGAEGAAPAAEGTAASEGSASAASPKEVGAAAVKGDVAAEGGATAAAEGAAAAKGGAVGEGVAAAGSEDEAASAERGVAIAPEATVADVAKGVATAAEDSADAAKGAAGGAEGAVATEGAAAVELSGTAAGGKAGSAADKTSAAAGAAPAAAENDVPRASAAERTAVPAEGAADDSADAAKFSVGAGLPAEAEADSTATVAAAAAGKESLHKTLNGLLLKKKSPTPKPPLRRKSLEGKDKEKESHAEKAGPEAAAASREGEPAAQTEGHPLDGGMEERPPGEKTEPLGAEGTEEVAAREPSLQQEREAAEGKERKEERQKEVLVETAEGATGHTVKTEASDAAPAKAHAKDLPTPLKTHTKKMPPLPSLLSKATVAAGKALAQKKTHAGEAGAAEAEAGPPAADTVGSTGARAPAAEEREKQGGGIAPAAADKEEPGAGSVTHAIAKMDAAALPTVDTKEAETATATAAATGKEGAPAATAQNDVADAAARVDETTAAAAADTGPTAITAKKQTAGPSGVTGNKEETGTAAATVLKKTPPVPTLGKWKQPPLLYPPPRGATGAASTVEEHTQGVEKSIGKPAAAKATSNAAEADGEAATAGKAAAAAKEAAVAKEATAKLATQAAPAAGKAATAAEEPGTPRGDATSLEEGDAAKAAAADAVDGAGGVNAAEDAAKPAEGTATAAVGHGRTREKEEREALPAVEDAARAAENVSHTVKAAAGATIEVATAEAAVAGTAAGKGRAESDTRGENEAAGVDAAGAAEAKGEAPRAGALTKLFSIKAKAAAPLVKTTPAAPPTKGKVAAPPLPKKALSDAKRQVPVKGKVTGAASGKAAKDAALAPPSSSVKEAEVAATAVKSAEVAAAAEGEEGKEAAADRKDGKAEGTGEPTKEKLECPPAVVEREETNTSLSRTPRGVGAEQAAAAAPETASATNSTTGAAAATGHVVAAGVAAPSDVVGASPAAAVPKPAVLKEGGSESAAPAVVEAAAARTRDETAATLKRQAAQVEEAEGDGSRDAAGALKTGGAKGVPPPSKGPPLPLKKAKAAPATPQATRQRQAAETKASAVDAEAPAPSKDAPKAAGAAAEPVQAEEVTAAGDADAAHPKGKAQQTKAPSKKIPSPPPNFRERVDAAEKTAKSATPKKSAPPAAGIAAMTPVQLPEKSSALVEGVQQKEDKEEQQQRNTEAIQKEEKATENRATAEETGKPEGRAETSGPEAKREQRPNVAADGKEEVPAEAKAREQRGMETPEVEEQSGKDKGKRVAPEAQEDGKATGILEKKALLLAAAKQKTYATLKHIMKKPPPAAGKKSLPSSPPAIPSASAAAGKGQTAALGATKAEEPEQKSGGDVASGQESKSFWGGKEMHASRKASKHAVPPDSLAKSAPGVRTPEADGDSGVQRPDAAAKREESKGDKEEHAGGANVEDMEAVAAKVTTKAKEADAHKTPSKAALKKTFPPAASLPGPKSKYTKDAAAGLPPATAEVEKVELATAREEKQEEGGGGGDTKAAAAVKRRETTAAAAAPTAKVEGAAAHETKEEATASPGGKTEEAAALKPEEAAAAGLGQRGGATAAAAAAGAQKIAAATDKTTAASAAAEKTEASSAGEEGRTVDAREKIEKETVKEAGRSQEGAPAKESKVAATAAAKQRAAAAGTAVGKKPEVVEVEEKPGGTEPAQTVDEGASASAEKAATESFPDTASAAAAAVPARGKESDTKGQQLRKPAAPVAVGQKAAGKTPPLQQPPTHPKVLLGQKSAPRGPPFKAAPKTRAEEAETRQPESDREPAEGAAPPAATGAAAGGGERSAAAKGPAGEGERAAAIEGRRAESEEGVAARRHAATALKAAGVGAATAPAPRQAAAAINAAAAGATEGSEAAAVGLAGSTAASAAETVVVKAAGVCEKAADGLHAEQRVAPFAEDRAPAADKHPARGQEIERKPSAARLPATAPQVHAASAKKNGLNSGVALGKVKMLPGVHTPKQVAKDFRRTSAPAPPPPLPSVEATTSGAAAEKPAVVGFAAAAASPREALEAATKSTAASAEASPPAGPPAEGPLQPEAARSAAVAADEEPAAAGGKLPATTGPSLPKLKAGLAAKVEGKGSPLQRSAAAPAVTAARLPPRAAAADTSDTDVAAAEHAGAAAAAADKGEGDVERLKTGVADAAVAAGNQKAGETTVFSAPAKKALSSPPRLPKAKTAPTKVGGPVQKISPSEVSVKEPAAGRPLPAGGLSAAETPEAAAAPEVGSSSIPAPAALAASTAAPSAKVKASPFRFPAKSASAAAAACKSAATVVPREAAGTGATVADAATAPLAAGAGAPTAGRESLEAGPTSTAEPPQQGPKQEEAGIDGEKAAAIAVRKFSFRLAKKSTPVPAAPADESAALHKAKLAVLRADMPVLPWHASQRPVSSVKAPQQVLSAGKQPQQQVVSTQQQEPPSRVEQEETDGVEEPRKTAEPAEVQQDRKRPQQPQPVRAEQTGALEKQQQREEQQGTVAAAAAAYQKRVALLHARKEAPAAEGAGRRKLSFPPKMAAPSGKHVSAVVSAAQKEKVAAAAAPGAFAPTTEESAAPSLDKSAAAQGNATTGPAEAPSEAAQAEGKSKTTTPTVEKHAGTLLPAVTVRAIKTAEAVTKDQAEVVTQEGAVSTMREDKASTRDATEVKLPAKSVSAAVTQAKGPQLKSSAGKKAAPLIKTKAASKANDAGVLPAVSGAAAAEIRERRAEENAAAGPPLSDSAAASEGAAATTMAKAVLLHPAPRAPTEAAQPEPEAGAVVAEAVQRAEAGSDTAAAASLLEAAGASRTAALGAAGEDQAAAAKVIRRPAFGVKVLPPLVNVKLSPPAAGPFAFAKTKTPAAAASQQQHVAAPSGPQAIVVRGEGVERLPAKTAAAATNAVVSEQTEAAAVSVDTPRAAGRSQQQATATVASTAEIAAGSVSKKTAVPAAPTKAPAAAPKQRPPAAAAHLKPLPNAAPEAAALRLAALPRDAATGAAAVPDRPPAQAAKVIVSASKAAAAASKAAAAASRAAAAASKSGGTARGAAVAPDEAAVAADEAAVGAGEARAAAWKAMPVAKFATPTAADGAETAAAAGKAAEQATTAGPTAGLKEVLRETRLQQTKAAVPSAFVKKTEAFPKLHAQHPPPAEVAAASVAVPSSAAVAKPSVLASAPPSDMAAAAKSATGTPAIPVKEPAAATEGGGGRRDAGAEVVAAEEADEQLQVVPPSPILRPTVPLSPAASAAAPRHAEDEPAATVAAAGQEDVGTSATFSKSFLKESPRAERETAALLRRDLLEVPSVEGQNKKAGRVVQKAKAMGLFAARKQTVTPDDESSAVEYSAAEFAAAKAAVAEFAASHAASPAAVAERAVFADGRVAAGRRLTAVEGSSSRTEDSAVFREAAADKTSTRRLSAPSLSSSARPIKPDYVARYGEARKVEAGAVMKLLEGGRLLGLPHVVKNRQEPVDEGTSSGTHEEFSAAPRRAFPLPAAAAAPSPSSTESRARRQQQQQSGVPPPRRPSTAAAKPLRSSDVGKFSPEDVTDTASARLTKVGALPVSSRPIGAAAGAAAGAVVEKADLAAERQGGSSARGRPVTPTFKEPRALLQAPFSRDVAAAARLDRAPRLPKSSAGDRDAVVGMLRPTEGSQEAAEEQEAGLALQDAEAVDSSSRLLLLSLQGVAGLQGAAGAACFVQPASAAPWPPYWDGSEEIVRLRWQQACASFPELLNVVQAVTSGAEFVNSLTTGSCVYALGPKAVFLASAPICTTRNLPRDDYSPAAAVVAAARAAAVPSSRVPSPRSPHPAAVLAGGAGSAAAAAFTEKAAGAAGRSEEDATAAAHAAAEALQGLQSIRTIYTAPEEEFAGAAPENSNNTRKEKPARQLLFDVALNAWNELQVTQQPQVLLVDGEYLTLEDMTVPSLVQDLLILGNSQFNVDDSKMGYISDSYRVLRSMGCLRRVEKASLLPHAAAATVAVQQWKIFYSSPHGHVAGVQLLAHLLPTAPSAASPAPPSPCLNYDLMLRLLAGATDENTTAFGKKFPYQVLAAAFQEELSLLGLNTHQRKLVVLECLDLLGRVLHLPPQQVLCVAKLLLGAACLQQLGADFSEELLHAAALLLGMQEEQLLFFLWSNNGVEDSYYNNCRSSPSAPEESSAVDPRRFCCVLSALLYRCLFAFFVERINCRLRKVCVARLNPQLCVSVTELPFGVSVFPLPCAAQVFTYAAQVLVHSYVFKRLHALRQFLREEQFPLPPYLQRLSSSCNSPRSPYDGPPQQREEEEAAGEAFWAAAASPVLGGFMPFVAAAPRRAADLQGQRMSMFSSPGRFADLATWLQRRVGTSAAHCSSAEKTLRFLPAAAAAEICMHGQAVRLPLEDLAAASQPPDCAAVHLFSTALREGATLREFSRGCQGLSIPPLSSVSDARYAFAVLADLFSSFSSVSPMLLRRDYIGMQAVEGLDAMRDWEAYGFPLFVRIAELPVYCPNLFPPAAAAQREFLKRLLRLYVKREDVLVGRCFLALRSAAYETLQSLQLQAAAVVRGRQQELQQLCEQDPATCALVEELMAQQIAERKAQQHQEQQQRTALSAGSSQQTRLKTRSRIWSAARPRDGSCVK
>ToxGonME49005622_self_TGME49_224540
MFFLSGWGGEEVTDPSDLDEAGSTAEDTKPKPPASEEAAGGSVWGFFGGESPKEDAVEEKKDEPPETAPAATGGGWFSWGGGGEVEETPAEVKKDDIAVSEPSEPSESPGEGPKPEALEPGGGKSDDDETKKKEKKSGKKKSKKHKSEGKESGEESELRTRKSGEFATDESEKDASPKSDSPIPDETPPKEDSPSGETQQKHIDAPAEPEKPAETEASSGGGFWGFFGGGATEEPPAEEPSAAEEPPKKVTDNSTAPAKESSGGGWGFFSSPQASDSASESGSQKSGGSAGSTDLNKGNASPLPDPKDTPEVRQEPPKAATEASSGFGWGFFSPTAAEGASDSEDSREVSPSTSPSEPTLASGGWGFFGIAGGAAEEPKKEESQEKEEGEPGAGEGTSPLRVLRSSSGVSRDEKGEGKEKEKSKKKGKEEAAQESAEKDPQQEVSQRASESGDKDGESRKHPNGKPCGEAPQEDESPEPHKEEETKDSDGAQKETAKTTSPSRSKSKPPPPRSAKAKHPLQPQGSQQATDPPTSQGVPGSGEPQELVKHSSTASSAGDAERLEQDEGKGTPEDECHTTDQQTKIDGKAASPPEDKQPPRKKPPPIKPASAPPSTSSGIPLEPSDKSEKSNIHGSQDIQTGALISAPSPSKPEHHADGKPHTQPNDEQEQPLSEEAEGKTKDSTQEKAVPKKKPAPPKMLPSPPGGKKGAPGVKAEGAGEGVAEGAKEGAPSKGGEEQGEKKDAAKDEEREEKKEALSGEAEGKAGEPALEKAAAKKKAPPPKMLPGPPGGKKGAPGVKAEGAGEGVAEGAKEGAPSKGGEEQGEKKDAAKDEEREEKKEALSGEAEGKAGEPALEKAAAKKKAPPPKMLPGPPGGKKGAPGVKAEGAGEGVAEGAKEGAPSKGGEEQGEKKDAAKDEEREEKKEALSGEAEGKAGEPALEKAAAKKKAPPPKMLPGPPGGKKGAPGVKAEGAGEGVAEGAKEGAPSKGGEEQGEKKDAAKDEEREEKKEALSEEAEGKAGEPALEKAAAKKKAPPPKMLPGPPGGKKGAPGVKAEGAGEGVAEGAKEGAPSKGGEEQGEKKDAAKDEEREEKKEALSEEAEGKAGEPALEKAAAKKKAPPPKMLPGPPGGKKGAPGVKAEGAGEGVAEGAKEGAPSKGGEEQGEKKDAAKDEEREEKKEALSEEAEGKAGEPALEKAAAKKKAPPPKMLPGPPGGKKGAPGVKAEGAGEGVAEGAKEGAPSKGGEEQGEKKDAAKDEEREEKKEALSEEAEGKAGEPALEKAAAKKKAPPPKMLPGPPGGKKGAPGVKAEGAGEGVAEGAKEGAPSKGGEEQGEKKDAAKDEEREEKKEALSEEAEGKAGEPALEKAAAKKKAPPPKMLPGPPGGKKGAPGVKAEGAGEGVAEGAKEGAPSKGGEEQGEKKDAAKDEEREEKKEALSEEAEGKAGEPALEKAAAKKKAPPPKMLPGPPGGKKGAPGVKAEGAGEGVAEGAKEGAPSKGGEEQGEKKDAAKDEEREEKKEVLSEEAEGKAGEPTLKKALANTMVPAMKALPGQALPKKKGLPPAKAGEAGKAAADTSEGPRAGEEPEPDSAAAKAGEADAKALGPKLAMPAAKAMVPAMKALPGQALPKKKGLPPVKAGEAGKAAADTSAGPRAVEEPEPHSAAAKAGEADAKALGPKLAMPAAKAMVPAMKALPGQALPKKKGLPPVKAGEAGKAAADTSAGPRAVEEPEPHSAAAKAGEADAKTLGPKLAMPAAKAMVPAMKALPGQALPKKKGLPPVKAGEAGKAAADTSEGPRAVEEPEPDSAAAKAGEADAKTLGPKLAMPAAKAMVPAMKALPGQALPKKKGLPPVKAGEAGKAAADTSAGPRAVEEPQPDSAAAKAGEADAKTLGPKLAMPAAKAMVPAMKALPGQALPKKKGLPPVKAGEAGKAAADTSEGPRAVEEPEPDSATAKAGEADAKTLGPKLAMPAAKAMVPAMKALPGQALPKKKGLPPVKAGEAGKAAADTSEGPRAGEEPQPDSAAAKAGEADAKTLGPKLAMPAAKAMVPAMKALPGQALPKKKGLPPVKAGEAGKAAADTSEGPRAVEEPEPDSATAKAGEADAKTLCPKLAMAASKATLQAPRCLSHPVVAKKAITPLKAGEAGKPAADVKGEPGDGQPEEGRVLEEGGETEAKDAGPKVARPFAKTTLPAPKCLSHPVVAKKTTAPVNAGGAGMPAADVKGEPGDGQPEEGRVLEEGGETEAKDAGPKVARPFAKTTLPAPKCLSHPVVAKKTTAPVNAGGAGMPAADVKGEPGDGQPEEGRVLEEGGETEAKDAGPKLARPFAKARLVAPKGLSHPLLAKKSVGLVEAGESGKAAEDTEEGPPDREAGKPDAAAEVREVHAKSVGSKVALPPVKAMLLAPKGLSHPVVAKKAVAPVKTGDIGMFGTEISEVAAPSATLAKAVSRDLCKVATELLVQAPGGVSVPTLPVRVVTLEKPMEERQDNDVSQNEEAKAREPSEGGATTPTAEPLRKNAPKSNVLVGNLPVLVSPKRRVSVEELAMAKAKLGLTPVDETSIPRANGGDSGAPKAEGQPLTDGLGVCGVRVAVAGPPGAKLPSAPVVTASLIPRPAAVKQTEPTDDRKPFEVATAPVGCVSRPFTSQSGTQPQTPQLWQQSVKPATSPGFMSGNLAEVLKPGAFMAARVPTGSTRTRQESDQLAVPSATSVSRSIASREAQASPFAGATDQEASGWANSVELLTSGRLSVPESATGSATARTSLSSPGVRTALQKNADLRIEQNPPRGPPAESGSLSPSCSSYLELLAMSIPVAKRTALPPVGNSSRKIVANFREQATLLLQAEKAPQEPSGPPSPGGGTSRLSPFHRVFSDSARPFRTTSQGAYSHSGRLSGVPPTPESGSSGPNGAGEDSPSVEAKPTMLGKVIKTNGTALVPLPGPHERTLSRVLPGSLRSTPRAGKHQMKSQALGGPAPVLRLGKGGGAQPMREGVKEIDHVALDSVYVQGCPASLSDAFSNSLFPKVDLDAVSTGTCVFDLGPRAVMACSGPVYSMAHLFLPDSQRQIEDVEAQLQIAAEVEGAFGIYDAPDGVYPWGDSEVNTAGNNSTSVTKLPKVLFGAAVTAWNEMLVYRRPQLILLIGTDVKAWDVAVPRLVVDLVSLGNLSLGLDSLTARYMHDAHHLLQLFGSVRPVEDGTFSEEAKLPHTGLHRWDIYFTPEGAFSSATVSAWLLDLPGLCDASNGMRQDILLRFTVGVLDKEEFFLGPHFPCGCLRPLLGHDVASFSLTDEERERVATECADLLVQVLQLDESQVVAIIKTFLAVSILARENSCTSDESITMAAHLLGISASDLGGHFRTALESPHLGAANLGSAVARTLYRQLFQFIVARINAVLQHMSHTGNRAFNPYVRTPFSISVLAGPTELDALPTVSVGKLGCYTAQAVGLCFAFRRLLYLQKLLSLGKFALPDYLDGLGQFTPASVFSEAVLLPDSGLLPFVASGPKSKEDILTWFDDHGSSASSQNLNFFSWIFERVSDSHIEVSLPGDRIKLDVSEAAFSSQPLDPLIVNVCNFVIKQSEPIRRLRLSGITRNSGLQGSESHLLYASLQDAWNPLLDSRPIVLHRGTRDGWSSLSESLDAVQQWEQHGFPLFIVIKDLPKYCPNLFPQDCADDVDRLMHFLPAYIDIDGVLFGSSLLAVRSQEYEGLHRLQEEAAEVVAKRQAWLVEVMELDSEIRDIVSEQEHGGTQQMELATYRLRQPSPDLRTSLIPLSQWGTLQEAAKQNADILDLEDDHVSEYELPTPGAQRKYDCTSPALSPRLQQARVLQPGSSGKKHWEQGVERQQGEATKNSVRVPSHTSLKLNSQALATTPAGSSSVSVPSFHAGLPQLPTGSSVVMGRNQRAGYSSPTGDSHTLTDRIAPHPGAFGELPATPKPPAVAKVHFPRASGVAQQMQVPPRRYEATSERVQPKGVQLGASSALVQGATKNGKPPLISPVTEALASPRARQGIADRLLKASQGASVQNVDLEERQRLADERERLIHENELLQIENQRLTTENLRLENERLHEENLKLTRQQCRLKSSVASGDNHTVVDFVSTPTQAFEGSPAPVRKSPDAARTAPVSAMPTPKSPQESSEAQDRPQAPLSPAPDVSGVENRRAQESSMIAPTTVVPKTKNPPGGKPAGAAVETTPANGSSVTRLKAVAPKPKAPLSKASGGTVTEEKTAKDLSATPNAQTPEGVSTGEVDGTVVKDARAMESSATPAEAVAPPPEALSSGETDDMTVDATTAKELPVSPVAAVTPKKAATPPLSQIPRAKVPPAKEHAVVRYSHSPSPVVQQIEIEQAVEEPLSADSHTEQTFPQAEDVESIPEHAYDAGVDDAAADVTDLQNESGDLEEVETVSFEDDTDMLAKGMRAVWVQAAFSGVWKGVLYWPKHLEKLAKESQENSGASRVKQAGKASVELTASAFFNSFVDTAKATDERDRQLLVSAGPMGDFPQPRGTIHITRGKIRGREVGHVGHLAQSDSSGRHGYVSPPPGSPHGERRQRFGKTSLMRSSDYGGSPVPRDRQREDVPLQLIPGFLSFDSSGQGGPSVTSPGLNLSDFEGTWNGRVVWKPPAKEYGDAAQDLSTIILVDLTQPDGGVPDPRGPLHVFRSDNDGAPRPIVVPQTGETIAEKLQTIFSTIDVSGVPLGAGNVYFIPPNQSGVLAITAHSKHRDTGLCIQEPDDQITTFENYGERRRKEQHDDVMRRLEEADKECTFRPKLISGGGWRSTRKAAPEVSPSRTSGIPASRTSSSACTRLLTNSRDVTRE
>NepSpe001750_rbh_TGME49_224540
FLVGLHDKQSNPWALDCAELWDSQGYPLFILKKDLLLYCSGLFQNARQLKNEELMRILSSHIDDREFVIGTNFIAIRSK
>NepSpe049645_none_TGME49_224540
NVEGSRSTKNTSKNVGKRVPLTVDMQGIWRGLVYTPKGQNKIDPNSESGKEPLNTQFHSNYLKFCDPNDPTRKYPKESTIGEKYMNATDDYLTSWELVNVKGKWTGDVEWDNNTNAYTSGKRGFKIQNEDMNNFQVSLEPVISDTGLCQNDNSKNVPRITST
>NepSpe067292_rbh_TGME49_224540
MDMNSVWRGLMYWPKKQENTRFENSYGITPESKDVLGFYPNFIRLMDGSASPSNSSSPRHYKSESRHFIQNIDNCVASWNLVSVNGAWKGDIFWKPDGTGFTTSGPAVQKNENTANNNESAALPESLSKLKITCTPMQTDSGICCDLSDSKAAQNKKTCTKRLKILNEAELQKQLDEDSECTFHPKVNPGVPRYHSDDLGHSSTKQLWKLLEKINK*
>NepSpe067293_rbh_TGME49_224540
VLEKTTKTISLKTVSEATKPIKAYLSKFDHFFKQSEILSLLSVKLDSYSEGSSLARSMWDSLQEFIAPVMDILPIVVYSNPEHVFFEVPWAIKCANAWERHGFPLFIRVADLKLYCSTLFNSKDLQNAANLSSALRKYISAADFLLGKTLIAVRSTAYQALTDCEYKMHTSLALPTTKLLPAQMPQSSLPLEARKPATTFHDRGLPRAVEMDMNGVWRGLMYWPKKQENTRFENSYGITPESKDVLGFYPNFIRLMDGSASPSNSSSPRHYKSESRHFIQNIDNCVASWNLVSVNGAWKGDIFWKPDGTGFTTSGPAVQKNENTANNNESAALPESLSKLKITCTPMQTDSGICCDLSDSKAAQNKKTCTKRLKILNEAELQKQLDEDSECTFHPKVNPGVPRYHSDDLGHSSTKQLWKLLEKINK*
>NepSpe067294_rbh_TGME49_224540
VLEKTTKTISLKTVSEATKPIKAYLSKFDHFFKQSEILSLLSVKLDSYSEGSSLARSMWDSLQEFIAPVMDILPIVVYSNPEHVFFEVPWAIKCANAWERHGFPLFIRVADLKLYCSTLFNSKDLQNAANLSSALRKYISAADFLLGKTLIAVRSTAYQALTDCEYKMHTSLALPTTKLLPAQMPQSSLPLEVLSEVLPHKIALLLSLK*
>NepSpe067295_rbh_TGME49_224540
VLEKTTKTISLKTVSEATKPIKAYLSKFDHFFKQSEILSLLSVKLDSYSEGSSLARSMWDSLQEFIAPVMDILPIVVYSNPEHVFFEVPWAIKCANAWERHGFPLFIRVADLKLYCSTLFNSKDLQNAANLSSALRKYISAADFLLGKTLIAVRSTAYQALTDCEYKMHTSLALPTTKLLPAQMPQSSLPLEARKPATTFHDRGLPRAVEMDMNGVWRGLMYWPKKQENTRFENSYGITPESKDVLGFYPNFIRLMDGSASPSNSSSPRHYKSESRHFIQNIDNCVASWNLVSVNGAWKGDIFWKPDGTGFTTSGPGCQNRRLVLLTFSF*
>EleDub026337_rbh_TGME49_224540
FTEWPSSLYPFLPHSTSSHGVIERWMTRTPLFTTSSPSSASSSAGYPPLLLCPRVLAAASREVTQPSAREIAKLLGSCSALSGMMIPIHPAACKFHSDAQQLLQPLKSLAVATSQTPPFVICRGPEFLECSLQETARCIPPLVKASSAWECYGFPLLVLVNDLPKYCSHLFAPSVVAEHQRWVDGETVTGMESYLGDKKEDGGGLHQCTSKRHHVDSENNLGTSVVGSSLTTTRGSPAPSFLAANTQPSSAEPHSTESSTSPPQSTLSPLVPLLIKLGVNDDVLVGKSILALRSDAYQRLTALEQAAASLELQAAFNPPAAPVATSAASDLYSSFSEGLKNPTYSTVFENPNVGPSPAEVPPDCLDVNVSPPRQLQAAASHLAPPPGDSRTPTSSEALPKESEITAKEVGPKGRRLSAVPRPMRKTERSAIRLRPRTARQQEEQPDQDDEEISFPPVKTENDNPPGLRSVWANIGTNKSEGGKWKGLISWTPAKEEPADVAPEESEKSLLTSSFALSSLDVAGVTAAARPQRESAVVQMTVDFGDKAKEEPVQEKQKPTRQAHTPQPASQPVRQKKQIHETAKRQEKQKHETIKRQEEQNNKEKSIPEPHEFGQSFFKGGVSYSPRSNTEETEEQTAEVNDASELCVEVEGSWLGEGYLDSSGTAEKDGSLLYLPIRNGRGEVTLRLGPRGTPSPSGTPRVKDALGSHSPGCPPPGDNHKPPTSAALRRRQRAQRCLSESKDFHDSQITECTFRPKLLNKMTPHK*
>EleDub026340_rbh_TGME49_224540
SAGYPPLLLCPRVLAAASREVTQPSAREIAKLLGSCSALSGMMIPIHPAACKFHSDAQQLLQPLKSLAVATSQTPPFVICRGPEFLECSLQETARCIPPLVKASSAWECYGFPLLVLVNDLPKYCSHLFAPSVVAEHQRWVDGETVTGMESYLGDKKEDGGGLHQCTSKRHHVDSENNLGTSVVGSSLTTTRGSPAPSFLAANTQPSSAEPHSTESSTSPPQSTLSPLVPLLIKLGVNDDVLVGKSILALRSDAYQRLTALEQAAASLELQAAFNPPAAPVATSAASDLYSSFSEGLKNPTYSTVFENPNVGPSPAEVPPDCLDVNVSPPRQLQAAASHLAPPPGDSRTPTSSEALPKESEITAKEVGPKGRRLSAVPRPMRKTERSAIRLRPRTARQQEEQPDQDDEEISFPPVKTENDNPPGLRSVWANIGTNKSEGGKWKGLISWTPAKEEPADVAPEESEKSLLTSSFALSSLDVAGVTAAARPQRESAVVQMTVDFGDKAKEEPVQEKQKPTRQAHTPQPASQPVRQKKQIHETAKRQEKQKHETIKRQEEQNNKEKSIPEPHEFGQSFFKGGVSYSPRSNTEETEEQTAGKTHRQAKQSQSNRTSISDFLLYCAKTKS*
>NepSpe053164_rbh_TGME49_224540
AYQSLIDLQIRYYLKSRNYQKDSINKNNQQTNKQIPIQMDVQGVWRGLVYVPKEQKNELIPVNNAPKNSEKIIHSKFHNNFLDFCPNDISKTTEKDHIQTQFNEATDDYLASWQLVNIKGTWKGDIDYSKQGGIYNAAPGNQLRMGIRNNSQEGLQLSMKPIQTDSGICQEDKESTRNNLSIFSKKIQNHLEEVSKKQEEKK
>NepSpe067296_rbh_TGME49_224540
MDMNSVWRGLMYWPKKQENTRFENSYGITPESKDVLGFYPNFIRLMDGSASPSNSSSPRHYKSESRHFIQNIDNCVASWNLVSVNGAWKGDIFWKPDGTGFTTSGPGCQNRRLVLLTFSF*
>SelPygWS2016015115_rbh_TGME49_224540
RLREEFGPGHCRGTSTSGPYFRINPSRRESVLKDMPPLLFSLSLSVWRLMCDDESNQLISFTGKSPPNDSTLPRVASHLAFMGGATPRMLPLLGTSFEAVHKAIRYFGSVEQDASNHSLRHVLRWDMLFSRKRVGHLTGVNVRSCLIDCDPLHHLSNDLFEMCQLLVDVLFYDPPGGAGHSKHPLTQYGMQAYIRPLRVELSYLRHTSSGAHVRFTELIGCFNLIGITEAELRWIIKCVFACLLARVVSDNRGEIHEGDVETRAGRVTWSVGGGSSNLKSHRGTAASLSLFSELVGIDAQEMREWVKNIGKAVDIVQSASRVDDDEVTPPQSPMELVCRLMYRYLFDWTIVKANTYLRTVMQAPESVSETIPANHIGEQLTLHLIEAPSAFASSQSLTFGGVCCQVVNSAIECQAFQDVNALKALLKREGIRALSEVDEVEEVWSDDWVRLFLLKHGLWRQASVNSPVSMLKSELGEAEGVRVNMDRVIAKMPGCPYRYTFRLSDFINASSPIDIVASSFKSLSKSTPAVRVLGGIVGIDEAHPSLASFTFTSVTDVLQPTALLQPTVIAKQSGNEEVRALSYVMAPAIVRLAAQWHASGLVLWMGLTEFNYRYENQIRLGGLKKSPPNPIPWNQCNGHDEFDEDTKSSEVGEVSEVSEMSEGDDKGRVTVSEVMELAGGCVKDLAEGRTGVFLTWDGVVLLEKREAEARKVVEALLALEDSRPKDKWRVVGGEAGEMWEDNATSLSPLASPLSPHFGRTDALSGVRKSSSSDESDDGSDGKRCEKLSKASDGKGVTGEKPEEGGKASCGEVEPKARDSLEVKGKGGNGKEDSGDDQRKGGKSEDVERGDDEGEVGELVTCVISSEGSVNDVVGEWVKTNKNGSWKGKVMYNED*
>Sym_C1016634_none_TGME49_224540
XPRHSGRHQNDTESILSDLGISDYECGKTKVFIKEPKDLFKLEEARKKQLHVVAKIIQKAYLKYKARLYLLQLREKSVTLLHTNKRRRGSWQLYFAGDYLEAAENETVTSQIDGRVKFSDRIKVLSHKNKLNQCILVVTRSTLYLFSSSYKLTNSIPLRDINSFGMSTFADGFMVANYASPTPKPVATLIMESSRKAEIATVIAQEYESXXXXXXXSPKNTSQVLDXELHIAFADQHDITVQKKSLFGSKFLPKKIVFEESTAHQYGAHARPELKLATPSDKLVYIAATKVDNPDYKDILRIDVSPELGKYAELQLDSELPDRINRFRGRPGQRKKX
