# Supplementary material for: Molecular characterization of the conoid complex in Toxoplasma reveals its conservation in all apicomplexans, including Plasmodium species
Source: PLoS Biol. 2021 Mar 11;19(3):e3001081. doi: 10.1371/journal.pbio.3001081 (PMC7951837; doi:10.1371/journal.pbio.3001081)
Supplement: S1 Data — Files are named according to the T. gondii apical protein query. The sequence headers comprise the protein identifiers in our in-house proteome database for the SAR clade (Methods), starting with an abbreviation for the species strain (see S3 Table). The headers furthermore contain either the descriptor “self,” indicating that this sequence is the original T. gondii query, or “rbh,” indicating that it has the original T. gondii query as its best T. gondii hit in a BLASTp search, or “none,” indicating that it has no BLASTp hit in T. gondii (see Methods). For sequences of P. falciparum 3D7, the header also indicates by which P. falciparum IT sequence it was gathered and if it was gathered via reciprocal best BLAST hits (“rbh”) or via unidirectional best BLAST (“bh”). The latter is only the case for the putative orthologue of T. gondii’s TGME49_219070 (see also S4 Table). (GZ) [file pbio.3001081.s005.gz › TGME49_conoid_proteins_putative_orthologs/TGME49_314080.fa]

>BesBesBbGer1003770_rbh_TGME49_314080
MFSLGGQKAAASGDGNSPSTPAKQESDAASKAKKNTKLEVDSQSSWRRSMRVTFQLAKVVVRLGKKFSEPQQCWIAESVYSYKPAGADTSWTLMREYFGTLPFDVDLQPPSDFGIYNDEEKTIEFTDLHNRTRTVRCIYPLRQWKYKVFIAFEKPAKLQYQA
>Cys_WienI005868_rbh_TGME49_314080
MEDRSPSIPEEEEDEDVETSSPQASTSLPESPGRGGLARRFLTRKDVPSQGKLQVDADATWRRNMLVTFQLARVGVRSGKRMEDPLLCWIAECVYSYKPPGDKKKPILVREFFGTLPFDTDLQPPSTTGIYNDEEKTITYLDFHENERIVRCIFPLKQWKYKIFLATEKAPKLPYEVGAFGKLMKKLQ
>HamHamHH34001798_rbh_TGME49_314080
MQRIDEERDLSPSSSFHFATDDEESSPSEPPGTRDSTKGKGSTPESEVPGAWRKSMRVSFQLARVMVKVGKEYTEPQLCWIAESIYSYKATRDSKTSIVTREYFGTLPFDVELQPPSDCGIYNDEEKTIVFEDVQKQQRTVRCIFPLRMWKHKVFLAAEKLDRLPYETVSLHSQFLKREK
>NeoCanLiverpool005794_rbh_TGME49_314080
MERVSEEGSEASLTSFHFCTIDEDSHHLVPPESRSKTERNNSTTQTEVPGAWRKSMRVRFQLARVMVKVGKEYTEPQLCWIAESMYSYKAPRNTAPIVTREYFGTLPFDVDLQPPSDCGIYNDEEKTIVFEDMSRRQRTVRCIFPLKIWKHKVFIATEKLNKLPYETAMRG
>ToxGonME49000252_self_TGME49_314080
MQRIDEERDLSPSSFHFVTDDEESSPSEPPGTRDSTKGKGSTPESEVPGSWRKSMRVSFQLARVMVKVGKEYTEPQLCWIAESMYSYKATRDSKTSIVTREYFGTLPFDVELQPPSDGGIYNDEEKTIVFEDVQKQQRTVRCIFPLRMWKHKVFLAAEKLDRLPYETISVHSQFLKREK
>NepSpe044844_rbh_TGME49_314080
MLPNKIKNKSERLPVMFVLRKVVYQEDSGHSEPVDIWVAEYIRADLVKKVIEKEYYGTLPFKVNEPPPVDRGIYDNIEKSLRYYDENGKEMVIDCLCLLTPIGKG
>NepSpe055310_rbh_TGME49_314080
MGNKSSKEKKEINSIKTVKPPKNPAKRKNRESLPVMFVRRRVAYPEGKGLSIPREAWVAEYVRADLLKKTIEKEYYGTLPFDALSIPPADRGIYDDIEKSIHYYDKEGKDMVIDCMFRMLPVGEGLLRCGDS*
>NepSpe061719_rbh_TGME49_314080
MGNSKSNKLLLGSAKTVNPPVNPAKRKDREKLPVAFVRRRVAFAIGDQYIEPIETWVAEFIRADLIKKSIEKEYYGTLPFDPNLPPETDRGYYDDIEKSIRYLDRNGEEKVVDCMFSLQPIGN
>NepSpe078654_rbh_TGME49_314080
MGAQKSKEEKSKINSVRTVKPPKDPAKRKNREKLPVMFVRRRVAFNEVGGVSEPRETWVAEYIKADLLKKTIEKEYYGTLPFDVNALPPADRGIYDDIEKSIHYVDKNNQDMIIDCMFRLVPVGDGVLRCG
>NepSpe092323_rbh_TGME49_314080
MAWRLFKKKDNNKDKNVKFYNSITIKPTTKKSKKVREKLPVMFVRRQVMIPTQTGDNEPKEAWVAEIIVADLVKKIIEKEYYGPLPFGIETVPPTDRGYYDDLEKTIYYKNKNGQEMIIDCIFELVPMGEGILGCGFE*
>NepSpe111919_rbh_TGME49_314080
MGDLQSKRKKKGANARADVLKKSKTIAPPKERPKGYREKLPVMFVIRKVVYRDEEGFSEPVDVWVAEYIKADLTKKVIEKEYYGTLPFKLEGSLPVDRGVYDDIEKSLRYLDEDG
