# Supplementary material for: Molecular characterization of the conoid complex in Toxoplasma reveals its conservation in all apicomplexans, including Plasmodium species
Source: PLoS Biol. 2021 Mar 11;19(3):e3001081. doi: 10.1371/journal.pbio.3001081 (PMC7951837; doi:10.1371/journal.pbio.3001081)
Supplement: S2 Data — Mean normalised log counts of transcripts for each gene in different stages of Plasmodium berghei from single-cell RNAseq data [81] available in PlasmoDB. (XLSX) [file pbio.3001081.s006.xlsx]

## Sheet: Sheet1
	The mean normalised log counts for each gene by stage (source: PlasmoDB, Howick et al, 2019)
Gene ID	Merozoite	Ring	Trophozoite	Schizont	Male	Female	Ookinete	oocyst	Gland Spz	Injected Spz
PBANKA_0310700	0.11102	0.257808	0.911622	0.134576	0.570801	7.49047	2.94654	2.27524	0	0.313758
PBANKA_0109800	0.0967068	0.140053	0.134454	0.0780424	0.129478	7.49764	0.751105	0	0.212012	0.800537
PBANKA_1216300	0	0.139189	3.82158	1.05853	0.076102	4.31634	1.75762	0.842221	0	0
PBANKA_1347000	0.168305	0	0.822963	5.4015	0.798228	6.32815	4.89146	1.72342	2.66425	6.24546
PBANKA_0907700	0.0984416	0.250613	3.85098	0.538597	2.24158	3.72939	1.80819	1.03841	0	0
PBANKA_1025300	0.0246878	0.305546	0.792124	3.41253	1.3752	2.31852	0.852943	0.499474	3.06905	5.17514
PBANKA_1313300	0	0.095995	1.39245	2.01455	1.12636	2.94373	0.668436	0	0	0
PBANKA_1334800	0.277886	0.402857	0.528167	0.26973	2.51823	10.8206	5.90801	0.183465	0	0
PBANKA_1419000	0	1.04067	3.10731	3.04216	1.97018	5.27956	0.987432	2.75455	0	0.20532
